# Supplementary material for: Prevalent bee venom genes evolved before the aculeate stinger and eusociality
Source: BMC Biol. 2023 Oct 23;21:229. doi: 10.1186/s12915-023-01656-5 (PMC10591384; doi:10.1186/s12915-023-01656-5)
Supplement: Supplementary file 42 — Additional file 42. Gff files of all toxin gene annotations. [file 12915_2023_1656_MOESM42_ESM.zip › AdditionalFile9_ToxinGeneAnnotations/NW_020230313.1._SP.gff_modified_Koludarov_et_al_2021.gff3]

##gff-version 3
##source-version geneious 2020.2.2
##sequence-region	NW_020230313.1	1	1805612
NW_020230313.1	Koludarov_et_al_2021	gene	57504	59784	.	+	.	Name=SP
NW_020230313.1	Gnomon	CDS	817776	817781	.	-	0	Name=XP_011137121.1;ID=cds-XP_011137121.1;Dbxref=GeneID:105181811%2CGenbank:XP_011137121.1;Parent=rna-XM_011138819.3
NW_020230313.1	Gnomon	CDS	814593	814792	.	-	0	Name=XP_011137121.1;ID=cds-XP_011137121.1;Dbxref=GeneID:105181811%2CGenbank:XP_011137121.1;Parent=rna-XM_011138819.3
NW_020230313.1	Gnomon	CDS	814378	814498	.	-	0	Name=XP_011137121.1;ID=cds-XP_011137121.1;Dbxref=GeneID:105181811%2CGenbank:XP_011137121.1;Parent=rna-XM_011138819.3
NW_020230313.1	Gnomon	CDS	813850	814032	.	-	0	Name=XP_011137121.1;ID=cds-XP_011137121.1;Dbxref=GeneID:105181811%2CGenbank:XP_011137121.1;Parent=rna-XM_011138819.3
NW_020230313.1	Gnomon	exon	1372611	1372798	.	-	.	ID=exon-XM_025302551.1-1;Dbxref=GeneID:105191650%2CGenbank:XM_025302551.1;Parent=rna-XM_025302551.1
NW_020230313.1	Gnomon	exon	1369663	1369900	.	-	.	ID=exon-XM_025302551.1-4;Dbxref=GeneID:105191650%2CGenbank:XM_025302551.1;Parent=rna-XM_025302551.1
NW_020230313.1	Gnomon	exon	1367774	1369454	.	-	.	ID=exon-XM_025302551.1-5;Dbxref=GeneID:105191650%2CGenbank:XM_025302551.1;Parent=rna-XM_025302551.1
NW_020230313.1	Gnomon	exon	1372269	1372283	.	-	.	ID=exon-XM_025302551.1-2;Dbxref=GeneID:105191650%2CGenbank:XM_025302551.1;Parent=rna-XM_025302551.1
NW_020230313.1	Gnomon	exon	1370279	1370507	.	-	.	ID=exon-XM_025302551.1-3;Dbxref=GeneID:105191650%2CGenbank:XM_025302551.1;Parent=rna-XM_025302551.1
NW_020230313.1	Gnomon	CDS	1458870	1459074	.	-	0	Name=XP_025158349.1;ID=cds-XP_025158349.1;Dbxref=GeneID:105191656%2CGenbank:XP_025158349.1;Parent=rna-XM_025302564.1
NW_020230313.1	Gnomon	CDS	1456464	1457708	.	-	0	Name=XP_025158349.1;ID=cds-XP_025158349.1;Dbxref=GeneID:105191656%2CGenbank:XP_025158349.1;Parent=rna-XM_025302564.1
NW_020230313.1	Gnomon	CDS	1455838	1456304	.	-	0	Name=XP_025158349.1;ID=cds-XP_025158349.1;Dbxref=GeneID:105191656%2CGenbank:XP_025158349.1;Parent=rna-XM_025302564.1
NW_020230313.1	Gnomon	exon	88830	89240	.	-	.	ID=exon-XM_011150132.3-1;Dbxref=GeneID:105188592%2CGenbank:XM_011150132.3;Parent=rna-XM_011150132.3
NW_020230313.1	Gnomon	exon	87416	88575	.	-	.	ID=exon-XM_011150132.3-2;Dbxref=GeneID:105188592%2CGenbank:XM_011150132.3;Parent=rna-XM_011150132.3
NW_020230313.1	Gnomon	exon	705694	705862	.	+	.	ID=exon-XM_025302503.1-9;Dbxref=GeneID:105181799%2CGenbank:XM_025302503.1;Parent=rna-XM_025302503.1
NW_020230313.1	Gnomon	exon	704763	704891	.	+	.	ID=exon-XM_025302503.1-7;Dbxref=GeneID:105181799%2CGenbank:XM_025302503.1;Parent=rna-XM_025302503.1
NW_020230313.1	Gnomon	exon	705379	705500	.	+	.	ID=exon-XM_025302503.1-8;Dbxref=GeneID:105181799%2CGenbank:XM_025302503.1;Parent=rna-XM_025302503.1
NW_020230313.1	Gnomon	exon	704130	704253	.	+	.	ID=exon-XM_025302503.1-5;Dbxref=GeneID:105181799%2CGenbank:XM_025302503.1;Parent=rna-XM_025302503.1
NW_020230313.1	Gnomon	exon	704383	704497	.	+	.	ID=exon-XM_025302503.1-6;Dbxref=GeneID:105181799%2CGenbank:XM_025302503.1;Parent=rna-XM_025302503.1
NW_020230313.1	Gnomon	exon	703140	703263	.	+	.	ID=exon-XM_025302503.1-3;Dbxref=GeneID:105181799%2CGenbank:XM_025302503.1;Parent=rna-XM_025302503.1
NW_020230313.1	Gnomon	exon	703404	703549	.	+	.	ID=exon-XM_025302503.1-4;Dbxref=GeneID:105181799%2CGenbank:XM_025302503.1;Parent=rna-XM_025302503.1
NW_020230313.1	Gnomon	exon	701965	702172	.	+	.	ID=exon-XM_025302503.1-1;Dbxref=GeneID:105181799%2CGenbank:XM_025302503.1;Parent=rna-XM_025302503.1
NW_020230313.1	Gnomon	exon	702474	702657	.	+	.	ID=exon-XM_025302503.1-2;Dbxref=GeneID:105181799%2CGenbank:XM_025302503.1;Parent=rna-XM_025302503.1
NW_020230313.1	Gnomon	CDS	811041	811064	.	+	0	Name=XP_011137122.1;ID=cds-XP_011137122.1;Dbxref=GeneID:105181812%2CGenbank:XP_011137122.1;Parent=rna-XM_011138820.3
NW_020230313.1	Gnomon	CDS	821275	821356	.	+	0	Name=XP_011137122.1;ID=cds-XP_011137122.1;Dbxref=GeneID:105181812%2CGenbank:XP_011137122.1;Parent=rna-XM_011138820.3
NW_020230313.1	Gnomon	CDS	832141	832270	.	+	0	Name=XP_011137122.1;ID=cds-XP_011137122.1;Dbxref=GeneID:105181812%2CGenbank:XP_011137122.1;Parent=rna-XM_011138820.3
NW_020230313.1	Gnomon	CDS	836050	836170	.	+	0	Name=XP_011137122.1;ID=cds-XP_011137122.1;Dbxref=GeneID:105181812%2CGenbank:XP_011137122.1;Parent=rna-XM_011138820.3
NW_020230313.1	Gnomon	CDS	836464	836655	.	+	0	Name=XP_011137122.1;ID=cds-XP_011137122.1;Dbxref=GeneID:105181812%2CGenbank:XP_011137122.1;Parent=rna-XM_011138820.3
NW_020230313.1	Gnomon	CDS	1788309	1788599	.	-	0	Name=XP_019698030.1;ID=cds-XP_019698030.1;Dbxref=GeneID:109504034%2CGenbank:XP_019698030.1;Parent=rna-XM_019842471.1
NW_020230313.1	Gnomon	CDS	1788042	1788159	.	-	0	Name=XP_019698030.1;ID=cds-XP_019698030.1;Dbxref=GeneID:109504034%2CGenbank:XP_019698030.1;Parent=rna-XM_019842471.1
NW_020230313.1	Gnomon	CDS	1787556	1787835	.	-	0	Name=XP_019698030.1;ID=cds-XP_019698030.1;Dbxref=GeneID:109504034%2CGenbank:XP_019698030.1;Parent=rna-XM_019842471.1
NW_020230313.1	Gnomon	CDS	1783947	1784069	.	-	0	Name=XP_019698030.1;ID=cds-XP_019698030.1;Dbxref=GeneID:109504034%2CGenbank:XP_019698030.1;Parent=rna-XM_019842471.1
NW_020230313.1	Gnomon	CDS	1783571	1783661	.	-	0	Name=XP_019698030.1;ID=cds-XP_019698030.1;Dbxref=GeneID:109504034%2CGenbank:XP_019698030.1;Parent=rna-XM_019842471.1
NW_020230313.1	Gnomon	CDS	1783346	1783482	.	-	0	Name=XP_019698030.1;ID=cds-XP_019698030.1;Dbxref=GeneID:109504034%2CGenbank:XP_019698030.1;Parent=rna-XM_019842471.1
NW_020230313.1	Gnomon	CDS	1781842	1781974	.	-	0	Name=XP_019698030.1;ID=cds-XP_019698030.1;Dbxref=GeneID:109504034%2CGenbank:XP_019698030.1;Parent=rna-XM_019842471.1
NW_020230313.1	Gnomon	CDS	1781712	1781762	.	-	0	Name=XP_019698030.1;ID=cds-XP_019698030.1;Dbxref=GeneID:109504034%2CGenbank:XP_019698030.1;Parent=rna-XM_019842471.1
NW_020230313.1	Gnomon	exon	75484	75684	.	+	.	ID=exon-XR_002162998.2-11;Dbxref=GeneID:105188593%2CGenbank:XR_002162998.2;Parent=rna-XR_002162998.2
NW_020230313.1	Gnomon	exon	76379	76446	.	+	.	ID=exon-XR_002162998.2-12;Dbxref=GeneID:105188593%2CGenbank:XR_002162998.2;Parent=rna-XR_002162998.2
NW_020230313.1	Gnomon	exon	75043	75205	.	+	.	ID=exon-XR_002162998.2-10;Dbxref=GeneID:105188593%2CGenbank:XR_002162998.2;Parent=rna-XR_002162998.2
NW_020230313.1	Gnomon	exon	77649	77728	.	+	.	ID=exon-XR_002162998.2-13;Dbxref=GeneID:105188593%2CGenbank:XR_002162998.2;Parent=rna-XR_002162998.2
NW_020230313.1	Gnomon	CDS	1466296	1466384	.	-	0	Name=XP_019700865.1;ID=cds-XP_019700865.1;Dbxref=GeneID:105191660%2CGenbank:XP_019700865.1;Parent=rna-XM_019845306.2
NW_020230313.1	Gnomon	CDS	1465349	1465772	.	-	0	Name=XP_019700865.1;ID=cds-XP_019700865.1;Dbxref=GeneID:105191660%2CGenbank:XP_019700865.1;Parent=rna-XM_019845306.2
NW_020230313.1	Gnomon	CDS	1465172	1465255	.	-	0	Name=XP_019700865.1;ID=cds-XP_019700865.1;Dbxref=GeneID:105191660%2CGenbank:XP_019700865.1;Parent=rna-XM_019845306.2
NW_020230313.1	Gnomon	CDS	1464984	1465091	.	-	0	Name=XP_019700865.1;ID=cds-XP_019700865.1;Dbxref=GeneID:105191660%2CGenbank:XP_019700865.1;Parent=rna-XM_019845306.2
NW_020230313.1	Gnomon	mRNA	412959	415252	.	-	.	Name=XM_011150115.3;ID=rna-XM_011150115.3;Dbxref=GeneID:105188582%2CGenbank:XM_011150115.3;Parent=gene-LOC105188582
NW_020230313.1	Gnomon	mRNA	521651	528660	.	+	.	Name=XM_011138777.3;ID=rna-XM_011138777.3;Dbxref=GeneID:105181787%2CGenbank:XM_011138777.3;Parent=gene-LOC105181787
NW_020230313.1	Gnomon	CDS	1789509	1789664	.	-	0	Name=XP_019698031.1;ID=cds-XP_019698031.1;Dbxref=GeneID:109504034%2CGenbank:XP_019698031.1;Parent=rna-XM_019842472.1
NW_020230313.1	Gnomon	CDS	1788309	1788428	.	-	0	Name=XP_019698031.1;ID=cds-XP_019698031.1;Dbxref=GeneID:109504034%2CGenbank:XP_019698031.1;Parent=rna-XM_019842472.1
NW_020230313.1	Gnomon	CDS	1788042	1788159	.	-	0	Name=XP_019698031.1;ID=cds-XP_019698031.1;Dbxref=GeneID:109504034%2CGenbank:XP_019698031.1;Parent=rna-XM_019842472.1
NW_020230313.1	Gnomon	CDS	1787556	1787835	.	-	0	Name=XP_019698031.1;ID=cds-XP_019698031.1;Dbxref=GeneID:109504034%2CGenbank:XP_019698031.1;Parent=rna-XM_019842472.1
NW_020230313.1	Gnomon	CDS	1783947	1784069	.	-	0	Name=XP_019698031.1;ID=cds-XP_019698031.1;Dbxref=GeneID:109504034%2CGenbank:XP_019698031.1;Parent=rna-XM_019842472.1
NW_020230313.1	Gnomon	CDS	1783571	1783661	.	-	0	Name=XP_019698031.1;ID=cds-XP_019698031.1;Dbxref=GeneID:109504034%2CGenbank:XP_019698031.1;Parent=rna-XM_019842472.1
NW_020230313.1	Gnomon	CDS	1783346	1783482	.	-	0	Name=XP_019698031.1;ID=cds-XP_019698031.1;Dbxref=GeneID:109504034%2CGenbank:XP_019698031.1;Parent=rna-XM_019842472.1
NW_020230313.1	Gnomon	CDS	1781842	1781974	.	-	0	Name=XP_019698031.1;ID=cds-XP_019698031.1;Dbxref=GeneID:109504034%2CGenbank:XP_019698031.1;Parent=rna-XM_019842472.1
NW_020230313.1	Gnomon	CDS	1781712	1781762	.	-	0	Name=XP_019698031.1;ID=cds-XP_019698031.1;Dbxref=GeneID:109504034%2CGenbank:XP_019698031.1;Parent=rna-XM_019842472.1
NW_020230313.1	Gnomon	exon	1284900	1285425	.	-	.	ID=exon-XM_011155222.2-1;Dbxref=GeneID:105191672%2CGenbank:XM_011155222.2;Parent=rna-XM_011155222.2
NW_020230313.1	Gnomon	exon	1284650	1284821	.	-	.	ID=exon-XM_011155222.2-2;Dbxref=GeneID:105191672%2CGenbank:XM_011155222.2;Parent=rna-XM_011155222.2
NW_020230313.1	Gnomon	exon	1283277	1283921	.	-	.	ID=exon-XM_011155222.2-5;Dbxref=GeneID:105191672%2CGenbank:XM_011155222.2;Parent=rna-XM_011155222.2
NW_020230313.1	Gnomon	exon	1284302	1284434	.	-	.	ID=exon-XM_011155222.2-3;Dbxref=GeneID:105191672%2CGenbank:XM_011155222.2;Parent=rna-XM_011155222.2
NW_020230313.1	Gnomon	exon	1284058	1284208	.	-	.	ID=exon-XM_011155222.2-4;Dbxref=GeneID:105191672%2CGenbank:XM_011155222.2;Parent=rna-XM_011155222.2
NW_020230313.1	Gnomon	CDS	72002	72208	.	+	0	Name=XP_011148440.1;ID=cds-XP_011148440.1;Dbxref=GeneID:105188593%2CGenbank:XP_011148440.1;Parent=rna-XM_011150138.3
NW_020230313.1	Gnomon	CDS	72464	72484	.	+	0	Name=XP_011148440.1;ID=cds-XP_011148440.1;Dbxref=GeneID:105188593%2CGenbank:XP_011148440.1;Parent=rna-XM_011150138.3
NW_020230313.1	Gnomon	CDS	72587	72808	.	+	0	Name=XP_011148440.1;ID=cds-XP_011148440.1;Dbxref=GeneID:105188593%2CGenbank:XP_011148440.1;Parent=rna-XM_011150138.3
NW_020230313.1	Gnomon	CDS	72939	73049	.	+	0	Name=XP_011148440.1;ID=cds-XP_011148440.1;Dbxref=GeneID:105188593%2CGenbank:XP_011148440.1;Parent=rna-XM_011150138.3
NW_020230313.1	Gnomon	CDS	73177	73418	.	+	0	Name=XP_011148440.1;ID=cds-XP_011148440.1;Dbxref=GeneID:105188593%2CGenbank:XP_011148440.1;Parent=rna-XM_011150138.3
NW_020230313.1	Gnomon	CDS	74132	74285	.	+	0	Name=XP_011148440.1;ID=cds-XP_011148440.1;Dbxref=GeneID:105188593%2CGenbank:XP_011148440.1;Parent=rna-XM_011150138.3
NW_020230313.1	Gnomon	CDS	74374	74575	.	+	0	Name=XP_011148440.1;ID=cds-XP_011148440.1;Dbxref=GeneID:105188593%2CGenbank:XP_011148440.1;Parent=rna-XM_011150138.3
NW_020230313.1	Gnomon	CDS	74798	74957	.	+	0	Name=XP_011148440.1;ID=cds-XP_011148440.1;Dbxref=GeneID:105188593%2CGenbank:XP_011148440.1;Parent=rna-XM_011150138.3
NW_020230313.1	Gnomon	CDS	75043	75205	.	+	0	Name=XP_011148440.1;ID=cds-XP_011148440.1;Dbxref=GeneID:105188593%2CGenbank:XP_011148440.1;Parent=rna-XM_011150138.3
NW_020230313.1	Gnomon	CDS	75484	75684	.	+	0	Name=XP_011148440.1;ID=cds-XP_011148440.1;Dbxref=GeneID:105188593%2CGenbank:XP_011148440.1;Parent=rna-XM_011150138.3
NW_020230313.1	Gnomon	CDS	77649	77801	.	+	0	Name=XP_011148440.1;ID=cds-XP_011148440.1;Dbxref=GeneID:105188593%2CGenbank:XP_011148440.1;Parent=rna-XM_011150138.3
NW_020230313.1	Gnomon	mRNA	521651	528660	.	+	.	Name=XM_011138776.3;ID=rna-XM_011138776.3;Dbxref=GeneID:105181787%2CGenbank:XM_011138776.3;Parent=gene-LOC105181787
NW_020230313.1	Gnomon	CDS	1461256	1461368	.	+	0	Name=XP_025158347.1;ID=cds-XP_025158347.1;Dbxref=GeneID:105191658%2CGenbank:XP_025158347.1;Parent=rna-XM_025302562.1
NW_020230313.1	Gnomon	CDS	1461429	1461492	.	+	0	Name=XP_025158347.1;ID=cds-XP_025158347.1;Dbxref=GeneID:105191658%2CGenbank:XP_025158347.1;Parent=rna-XM_025302562.1
NW_020230313.1	Gnomon	CDS	1461564	1461763	.	+	0	Name=XP_025158347.1;ID=cds-XP_025158347.1;Dbxref=GeneID:105191658%2CGenbank:XP_025158347.1;Parent=rna-XM_025302562.1
NW_020230313.1	Gnomon	CDS	1461894	1462122	.	+	0	Name=XP_025158347.1;ID=cds-XP_025158347.1;Dbxref=GeneID:105191658%2CGenbank:XP_025158347.1;Parent=rna-XM_025302562.1
NW_020230313.1	Gnomon	CDS	1462214	1462415	.	+	0	Name=XP_025158347.1;ID=cds-XP_025158347.1;Dbxref=GeneID:105191658%2CGenbank:XP_025158347.1;Parent=rna-XM_025302562.1
NW_020230313.1	Gnomon	CDS	1462503	1463733	.	+	0	Name=XP_025158347.1;ID=cds-XP_025158347.1;Dbxref=GeneID:105191658%2CGenbank:XP_025158347.1;Parent=rna-XM_025302562.1
NW_020230313.1	Gnomon	CDS	1463836	1463899	.	+	0	Name=XP_025158347.1;ID=cds-XP_025158347.1;Dbxref=GeneID:105191658%2CGenbank:XP_025158347.1;Parent=rna-XM_025302562.1
NW_020230313.1	Gnomon	CDS	1463992	1464190	.	+	0	Name=XP_025158347.1;ID=cds-XP_025158347.1;Dbxref=GeneID:105191658%2CGenbank:XP_025158347.1;Parent=rna-XM_025302562.1
NW_020230313.1	Gnomon	CDS	1464267	1464559	.	+	0	Name=XP_025158347.1;ID=cds-XP_025158347.1;Dbxref=GeneID:105191658%2CGenbank:XP_025158347.1;Parent=rna-XM_025302562.1
NW_020230313.1	Gnomon	CDS	1470981	1471112	.	+	0	Name=XP_019700866.1;ID=cds-XP_019700866.1;Dbxref=GeneID:105191663%2CGenbank:XP_019700866.1;Parent=rna-XM_019845307.2
NW_020230313.1	Gnomon	CDS	1471349	1471642	.	+	0	Name=XP_019700866.1;ID=cds-XP_019700866.1;Dbxref=GeneID:105191663%2CGenbank:XP_019700866.1;Parent=rna-XM_019845307.2
NW_020230313.1	Gnomon	CDS	1471748	1472176	.	+	0	Name=XP_019700866.1;ID=cds-XP_019700866.1;Dbxref=GeneID:105191663%2CGenbank:XP_019700866.1;Parent=rna-XM_019845307.2
NW_020230313.1	Gnomon	CDS	1472260	1472676	.	+	0	Name=XP_019700866.1;ID=cds-XP_019700866.1;Dbxref=GeneID:105191663%2CGenbank:XP_019700866.1;Parent=rna-XM_019845307.2
NW_020230313.1	Gnomon	CDS	1472764	1473201	.	+	0	Name=XP_019700866.1;ID=cds-XP_019700866.1;Dbxref=GeneID:105191663%2CGenbank:XP_019700866.1;Parent=rna-XM_019845307.2
NW_020230313.1	Gnomon	CDS	1473290	1473596	.	+	0	Name=XP_019700866.1;ID=cds-XP_019700866.1;Dbxref=GeneID:105191663%2CGenbank:XP_019700866.1;Parent=rna-XM_019845307.2
NW_020230313.1	Gnomon	CDS	1473691	1473854	.	+	0	Name=XP_019700866.1;ID=cds-XP_019700866.1;Dbxref=GeneID:105191663%2CGenbank:XP_019700866.1;Parent=rna-XM_019845307.2
NW_020230313.1	Gnomon	mRNA	929331	931496	.	+	.	Name=XM_025302498.1;ID=rna-XM_025302498.1;Dbxref=GeneID:105181823%2CGenbank:XM_025302498.1;Parent=gene-LOC105181823
NW_020230313.1	Gnomon	mRNA	476463	480947	.	-	.	Name=XM_025302508.1;ID=rna-XM_025302508.1;Dbxref=GeneID:105181780%2CGenbank:XM_025302508.1;Parent=gene-LOC105181780
NW_020230313.1	Gnomon	CDS	1461256	1461368	.	+	0	Name=XP_025158346.1;ID=cds-XP_025158346.1;Dbxref=GeneID:105191658%2CGenbank:XP_025158346.1;Parent=rna-XM_025302561.1
NW_020230313.1	Gnomon	CDS	1461429	1461492	.	+	0	Name=XP_025158346.1;ID=cds-XP_025158346.1;Dbxref=GeneID:105191658%2CGenbank:XP_025158346.1;Parent=rna-XM_025302561.1
NW_020230313.1	Gnomon	CDS	1461564	1461763	.	+	0	Name=XP_025158346.1;ID=cds-XP_025158346.1;Dbxref=GeneID:105191658%2CGenbank:XP_025158346.1;Parent=rna-XM_025302561.1
NW_020230313.1	Gnomon	CDS	1461894	1462122	.	+	0	Name=XP_025158346.1;ID=cds-XP_025158346.1;Dbxref=GeneID:105191658%2CGenbank:XP_025158346.1;Parent=rna-XM_025302561.1
NW_020230313.1	Gnomon	CDS	1462214	1462415	.	+	0	Name=XP_025158346.1;ID=cds-XP_025158346.1;Dbxref=GeneID:105191658%2CGenbank:XP_025158346.1;Parent=rna-XM_025302561.1
NW_020230313.1	Gnomon	CDS	1462503	1463733	.	+	0	Name=XP_025158346.1;ID=cds-XP_025158346.1;Dbxref=GeneID:105191658%2CGenbank:XP_025158346.1;Parent=rna-XM_025302561.1
NW_020230313.1	Gnomon	CDS	1463836	1463899	.	+	0	Name=XP_025158346.1;ID=cds-XP_025158346.1;Dbxref=GeneID:105191658%2CGenbank:XP_025158346.1;Parent=rna-XM_025302561.1
NW_020230313.1	Gnomon	CDS	1463992	1464190	.	+	0	Name=XP_025158346.1;ID=cds-XP_025158346.1;Dbxref=GeneID:105191658%2CGenbank:XP_025158346.1;Parent=rna-XM_025302561.1
NW_020230313.1	Gnomon	CDS	1464267	1464559	.	+	0	Name=XP_025158346.1;ID=cds-XP_025158346.1;Dbxref=GeneID:105191658%2CGenbank:XP_025158346.1;Parent=rna-XM_025302561.1
NW_020230313.1	Gnomon	mRNA	410651	413487	.	+	.	Name=XM_011150112.3;ID=rna-XM_011150112.3;Dbxref=GeneID:105188580%2CGenbank:XM_011150112.3;Parent=gene-LOC105188580
NW_020230313.1	Gnomon	CDS	56544	56588	.	-	0	Name=XP_011148441.1;ID=cds-XP_011148441.1;Dbxref=GeneID:105188595%2CGenbank:XP_011148441.1;Parent=rna-XM_011150139.3
NW_020230313.1	Gnomon	CDS	56172	56442	.	-	0	Name=XP_011148441.1;ID=cds-XP_011148441.1;Dbxref=GeneID:105188595%2CGenbank:XP_011148441.1;Parent=rna-XM_011150139.3
NW_020230313.1	Gnomon	CDS	55499	56106	.	-	0	Name=XP_011148441.1;ID=cds-XP_011148441.1;Dbxref=GeneID:105188595%2CGenbank:XP_011148441.1;Parent=rna-XM_011150139.3
NW_020230313.1	Gnomon	CDS	54950	55437	.	-	0	Name=XP_011148441.1;ID=cds-XP_011148441.1;Dbxref=GeneID:105188595%2CGenbank:XP_011148441.1;Parent=rna-XM_011150139.3
NW_020230313.1	Gnomon	CDS	54606	54858	.	-	0	Name=XP_011148441.1;ID=cds-XP_011148441.1;Dbxref=GeneID:105188595%2CGenbank:XP_011148441.1;Parent=rna-XM_011150139.3
NW_020230313.1	Gnomon	CDS	54219	54488	.	-	0	Name=XP_011148441.1;ID=cds-XP_011148441.1;Dbxref=GeneID:105188595%2CGenbank:XP_011148441.1;Parent=rna-XM_011150139.3
NW_020230313.1	Gnomon	CDS	1425019	1425179	.	+	0	Name=XP_019700867.1;ID=cds-XP_019700867.1;Dbxref=GeneID:109504651%2CGenbank:XP_019700867.1;Parent=rna-XM_019845308.2
NW_020230313.1	Gnomon	CDS	1425283	1425361	.	+	0	Name=XP_019700867.1;ID=cds-XP_019700867.1;Dbxref=GeneID:109504651%2CGenbank:XP_019700867.1;Parent=rna-XM_019845308.2
NW_020230313.1	Gnomon	CDS	1425697	1426133	.	+	0	Name=XP_019700867.1;ID=cds-XP_019700867.1;Dbxref=GeneID:109504651%2CGenbank:XP_019700867.1;Parent=rna-XM_019845308.2
NW_020230313.1	Gnomon	CDS	1426702	1427428	.	+	0	Name=XP_019700867.1;ID=cds-XP_019700867.1;Dbxref=GeneID:109504651%2CGenbank:XP_019700867.1;Parent=rna-XM_019845308.2
NW_020230313.1	Gnomon	exon	733876	733989	.	+	.	ID=exon-XM_011138806.3-10;Dbxref=GeneID:105181802%2CGenbank:XM_011138806.3;Parent=rna-XM_011138806.3
NW_020230313.1	Gnomon	exon	734111	734203	.	+	.	ID=exon-XM_011138806.3-11;Dbxref=GeneID:105181802%2CGenbank:XM_011138806.3;Parent=rna-XM_011138806.3
NW_020230313.1	Gnomon	CDS	1461256	1461368	.	+	0	Name=XP_025158348.1;ID=cds-XP_025158348.1;Dbxref=GeneID:105191658%2CGenbank:XP_025158348.1;Parent=rna-XM_025302563.1
NW_020230313.1	Gnomon	CDS	1461429	1461492	.	+	0	Name=XP_025158348.1;ID=cds-XP_025158348.1;Dbxref=GeneID:105191658%2CGenbank:XP_025158348.1;Parent=rna-XM_025302563.1
NW_020230313.1	Gnomon	CDS	1461564	1461751	.	+	0	Name=XP_025158348.1;ID=cds-XP_025158348.1;Dbxref=GeneID:105191658%2CGenbank:XP_025158348.1;Parent=rna-XM_025302563.1
NW_020230313.1	Gnomon	CDS	1461894	1462122	.	+	0	Name=XP_025158348.1;ID=cds-XP_025158348.1;Dbxref=GeneID:105191658%2CGenbank:XP_025158348.1;Parent=rna-XM_025302563.1
NW_020230313.1	Gnomon	CDS	1462214	1462415	.	+	0	Name=XP_025158348.1;ID=cds-XP_025158348.1;Dbxref=GeneID:105191658%2CGenbank:XP_025158348.1;Parent=rna-XM_025302563.1
NW_020230313.1	Gnomon	CDS	1462503	1463733	.	+	0	Name=XP_025158348.1;ID=cds-XP_025158348.1;Dbxref=GeneID:105191658%2CGenbank:XP_025158348.1;Parent=rna-XM_025302563.1
NW_020230313.1	Gnomon	CDS	1463836	1463899	.	+	0	Name=XP_025158348.1;ID=cds-XP_025158348.1;Dbxref=GeneID:105191658%2CGenbank:XP_025158348.1;Parent=rna-XM_025302563.1
NW_020230313.1	Gnomon	CDS	1463992	1464190	.	+	0	Name=XP_025158348.1;ID=cds-XP_025158348.1;Dbxref=GeneID:105191658%2CGenbank:XP_025158348.1;Parent=rna-XM_025302563.1
NW_020230313.1	Gnomon	CDS	1464267	1464559	.	+	0	Name=XP_025158348.1;ID=cds-XP_025158348.1;Dbxref=GeneID:105191658%2CGenbank:XP_025158348.1;Parent=rna-XM_025302563.1
NW_020230313.1	Gnomon	exon	734348	735349	.	+	.	ID=exon-XM_011138806.3-12;Dbxref=GeneID:105181802%2CGenbank:XM_011138806.3;Parent=rna-XM_011138806.3
NW_020230313.1	Gnomon	mRNA	516566	519776	.	-	.	Name=XM_011138775.3;ID=rna-XM_011138775.3;Dbxref=GeneID:105181786%2CGenbank:XM_011138775.3;Parent=gene-LOC105181786
NW_020230313.1	Gnomon	mRNA	918085	918981	.	+	.	Name=XM_025302499.1;ID=rna-XM_025302499.1;Dbxref=GeneID:112589400%2CGenbank:XM_025302499.1;Parent=gene-LOC112589400
NW_020230313.1	Gnomon	mRNA	395761	406714	.	+	.	Name=XM_025302509.1;ID=rna-XM_025302509.1;Dbxref=GeneID:105188596%2CGenbank:XM_025302509.1;Parent=gene-LOC105188596
NW_020230313.1	Gnomon	exon	626242	626790	.	-	.	ID=exon-XR_002162704.2-3;Dbxref=GeneID:109503720%2CGenbank:XR_002162704.2;Parent=rna-XR_002162704.2
NW_020230313.1	Gnomon	exon	628387	628870	.	-	.	ID=exon-XR_002162704.2-1;Dbxref=GeneID:109503720%2CGenbank:XR_002162704.2;Parent=rna-XR_002162704.2
NW_020230313.1	Gnomon	exon	628019	628174	.	-	.	ID=exon-XR_002162704.2-2;Dbxref=GeneID:109503720%2CGenbank:XR_002162704.2;Parent=rna-XR_002162704.2
NW_020230313.1	Gnomon	mRNA	411565	413487	.	+	.	Name=XM_011150113.3;ID=rna-XM_011150113.3;Dbxref=GeneID:105188580%2CGenbank:XM_011150113.3;Parent=gene-LOC105188580
NW_020230313.1	Gnomon	mRNA	407975	411641	.	+	.	Name=XM_011150119.3;ID=rna-XM_011150119.3;Dbxref=GeneID:105188583%2CGenbank:XM_011150119.3;Parent=gene-LOC105188583
NW_020230313.1	Gnomon	exon	704763	704891	.	+	.	ID=exon-XM_011138800.3-9;Dbxref=GeneID:105181799%2CGenbank:XM_011138800.3;Parent=rna-XM_011138800.3
NW_020230313.1	Gnomon	exon	703140	703263	.	+	.	ID=exon-XM_011138800.3-5;Dbxref=GeneID:105181799%2CGenbank:XM_011138800.3;Parent=rna-XM_011138800.3
NW_020230313.1	Gnomon	exon	703404	703549	.	+	.	ID=exon-XM_011138800.3-6;Dbxref=GeneID:105181799%2CGenbank:XM_011138800.3;Parent=rna-XM_011138800.3
NW_020230313.1	Gnomon	exon	704130	704253	.	+	.	ID=exon-XM_011138800.3-7;Dbxref=GeneID:105181799%2CGenbank:XM_011138800.3;Parent=rna-XM_011138800.3
NW_020230313.1	Gnomon	exon	704383	704497	.	+	.	ID=exon-XM_011138800.3-8;Dbxref=GeneID:105181799%2CGenbank:XM_011138800.3;Parent=rna-XM_011138800.3
NW_020230313.1	Gnomon	exon	693349	694167	.	+	.	ID=exon-XM_011138800.3-1;Dbxref=GeneID:105181799%2CGenbank:XM_011138800.3;Parent=rna-XM_011138800.3
NW_020230313.1	Gnomon	exon	695902	696090	.	+	.	ID=exon-XM_011138800.3-2;Dbxref=GeneID:105181799%2CGenbank:XM_011138800.3;Parent=rna-XM_011138800.3
NW_020230313.1	Gnomon	exon	701885	702172	.	+	.	ID=exon-XM_011138800.3-3;Dbxref=GeneID:105181799%2CGenbank:XM_011138800.3;Parent=rna-XM_011138800.3
NW_020230313.1	Gnomon	exon	702474	702657	.	+	.	ID=exon-XM_011138800.3-4;Dbxref=GeneID:105181799%2CGenbank:XM_011138800.3;Parent=rna-XM_011138800.3
NW_020230313.1	Gnomon	exon	1754364	1754535	.	+	.	ID=exon-XM_019842467.1-1;Dbxref=GeneID:105185439%2CGenbank:XM_019842467.1;Parent=rna-XM_019842467.1
NW_020230313.1	Gnomon	exon	1754887	1755006	.	+	.	ID=exon-XM_019842467.1-2;Dbxref=GeneID:105185439%2CGenbank:XM_019842467.1;Parent=rna-XM_019842467.1
NW_020230313.1	Gnomon	exon	1755174	1755291	.	+	.	ID=exon-XM_019842467.1-3;Dbxref=GeneID:105185439%2CGenbank:XM_019842467.1;Parent=rna-XM_019842467.1
NW_020230313.1	Gnomon	exon	1757854	1758103	.	+	.	ID=exon-XM_019842467.1-4;Dbxref=GeneID:105185439%2CGenbank:XM_019842467.1;Parent=rna-XM_019842467.1
NW_020230313.1	Gnomon	exon	1758195	1758317	.	+	.	ID=exon-XM_019842467.1-5;Dbxref=GeneID:105185439%2CGenbank:XM_019842467.1;Parent=rna-XM_019842467.1
NW_020230313.1	Gnomon	exon	1758455	1758545	.	+	.	ID=exon-XM_019842467.1-6;Dbxref=GeneID:105185439%2CGenbank:XM_019842467.1;Parent=rna-XM_019842467.1
NW_020230313.1	Gnomon	exon	1759219	1759355	.	+	.	ID=exon-XM_019842467.1-7;Dbxref=GeneID:105185439%2CGenbank:XM_019842467.1;Parent=rna-XM_019842467.1
NW_020230313.1	Gnomon	exon	1760162	1760294	.	+	.	ID=exon-XM_019842467.1-8;Dbxref=GeneID:105185439%2CGenbank:XM_019842467.1;Parent=rna-XM_019842467.1
NW_020230313.1	Gnomon	exon	1762425	1763456	.	+	.	ID=exon-XM_019842467.1-9;Dbxref=GeneID:105185439%2CGenbank:XM_019842467.1;Parent=rna-XM_019842467.1
NW_020230313.1	Gnomon	CDS	841328	841364	.	+	0	Name=XP_011137125.1;ID=cds-XP_011137125.1;Dbxref=GeneID:105181813%2CGenbank:XP_011137125.1;Parent=rna-XM_011138823.3
NW_020230313.1	Gnomon	CDS	841450	841670	.	+	0	Name=XP_011137125.1;ID=cds-XP_011137125.1;Dbxref=GeneID:105181813%2CGenbank:XP_011137125.1;Parent=rna-XM_011138823.3
NW_020230313.1	Gnomon	CDS	841972	842166	.	+	0	Name=XP_011137125.1;ID=cds-XP_011137125.1;Dbxref=GeneID:105181813%2CGenbank:XP_011137125.1;Parent=rna-XM_011138823.3
NW_020230313.1	Gnomon	CDS	843494	843663	.	+	0	Name=XP_011137125.1;ID=cds-XP_011137125.1;Dbxref=GeneID:105181813%2CGenbank:XP_011137125.1;Parent=rna-XM_011138823.3
NW_020230313.1	Gnomon	CDS	843817	843985	.	+	0	Name=XP_011137125.1;ID=cds-XP_011137125.1;Dbxref=GeneID:105181813%2CGenbank:XP_011137125.1;Parent=rna-XM_011138823.3
NW_020230313.1	Gnomon	CDS	844075	844374	.	+	0	Name=XP_011137125.1;ID=cds-XP_011137125.1;Dbxref=GeneID:105181813%2CGenbank:XP_011137125.1;Parent=rna-XM_011138823.3
NW_020230313.1	Gnomon	CDS	844517	844770	.	+	0	Name=XP_011137125.1;ID=cds-XP_011137125.1;Dbxref=GeneID:105181813%2CGenbank:XP_011137125.1;Parent=rna-XM_011138823.3
NW_020230313.1	Gnomon	CDS	844856	845015	.	+	0	Name=XP_011137125.1;ID=cds-XP_011137125.1;Dbxref=GeneID:105181813%2CGenbank:XP_011137125.1;Parent=rna-XM_011138823.3
NW_020230313.1	Gnomon	CDS	845316	845669	.	+	0	Name=XP_011137125.1;ID=cds-XP_011137125.1;Dbxref=GeneID:105181813%2CGenbank:XP_011137125.1;Parent=rna-XM_011138823.3
NW_020230313.1	Gnomon	CDS	845767	846028	.	+	0	Name=XP_011137125.1;ID=cds-XP_011137125.1;Dbxref=GeneID:105181813%2CGenbank:XP_011137125.1;Parent=rna-XM_011138823.3
NW_020230313.1	Gnomon	CDS	846108	846245	.	+	0	Name=XP_011137125.1;ID=cds-XP_011137125.1;Dbxref=GeneID:105181813%2CGenbank:XP_011137125.1;Parent=rna-XM_011138823.3
NW_020230313.1	Gnomon	CDS	846329	846495	.	+	0	Name=XP_011137125.1;ID=cds-XP_011137125.1;Dbxref=GeneID:105181813%2CGenbank:XP_011137125.1;Parent=rna-XM_011138823.3
NW_020230313.1	Gnomon	CDS	846585	846680	.	+	0	Name=XP_011137125.1;ID=cds-XP_011137125.1;Dbxref=GeneID:105181813%2CGenbank:XP_011137125.1;Parent=rna-XM_011138823.3
NW_020230313.1	Gnomon	CDS	848276	848415	.	+	0	Name=XP_011137125.1;ID=cds-XP_011137125.1;Dbxref=GeneID:105181813%2CGenbank:XP_011137125.1;Parent=rna-XM_011138823.3
NW_020230313.1	Gnomon	CDS	848490	848645	.	+	0	Name=XP_011137125.1;ID=cds-XP_011137125.1;Dbxref=GeneID:105181813%2CGenbank:XP_011137125.1;Parent=rna-XM_011138823.3
NW_020230313.1	Gnomon	CDS	849204	849299	.	+	0	Name=XP_011137125.1;ID=cds-XP_011137125.1;Dbxref=GeneID:105181813%2CGenbank:XP_011137125.1;Parent=rna-XM_011138823.3
NW_020230313.1	Gnomon	CDS	850028	850140	.	+	0	Name=XP_011137125.1;ID=cds-XP_011137125.1;Dbxref=GeneID:105181813%2CGenbank:XP_011137125.1;Parent=rna-XM_011138823.3
NW_020230313.1	Gnomon	CDS	850330	850499	.	+	0	Name=XP_011137125.1;ID=cds-XP_011137125.1;Dbxref=GeneID:105181813%2CGenbank:XP_011137125.1;Parent=rna-XM_011138823.3
NW_020230313.1	Gnomon	CDS	850585	850849	.	+	0	Name=XP_011137125.1;ID=cds-XP_011137125.1;Dbxref=GeneID:105181813%2CGenbank:XP_011137125.1;Parent=rna-XM_011138823.3
NW_020230313.1	Gnomon	CDS	851342	851669	.	+	0	Name=XP_011137125.1;ID=cds-XP_011137125.1;Dbxref=GeneID:105181813%2CGenbank:XP_011137125.1;Parent=rna-XM_011138823.3
NW_020230313.1	Gnomon	CDS	851798	851948	.	+	0	Name=XP_011137125.1;ID=cds-XP_011137125.1;Dbxref=GeneID:105181813%2CGenbank:XP_011137125.1;Parent=rna-XM_011138823.3
NW_020230313.1	Gnomon	CDS	852030	852106	.	+	0	Name=XP_011137125.1;ID=cds-XP_011137125.1;Dbxref=GeneID:105181813%2CGenbank:XP_011137125.1;Parent=rna-XM_011138823.3
NW_020230313.1	Gnomon	CDS	852181	852244	.	+	0	Name=XP_011137125.1;ID=cds-XP_011137125.1;Dbxref=GeneID:105181813%2CGenbank:XP_011137125.1;Parent=rna-XM_011138823.3
NW_020230313.1	Gnomon	CDS	551998	552166	.	+	0	Name=XP_025158344.1;ID=cds-XP_025158344.1;Dbxref=GeneID:112589406%2CGenbank:XP_025158344.1;Parent=rna-XM_025302559.1
NW_020230313.1	Gnomon	CDS	552262	552566	.	+	0	Name=XP_025158344.1;ID=cds-XP_025158344.1;Dbxref=GeneID:112589406%2CGenbank:XP_025158344.1;Parent=rna-XM_025302559.1
NW_020230313.1	Gnomon	exon	908351	908482	.	-	.	ID=exon-XM_011138825.3-1;Dbxref=GeneID:105181815%2CGenbank:XM_011138825.3;Parent=rna-XM_011138825.3
NW_020230313.1	Gnomon	exon	908049	908161	.	-	.	ID=exon-XM_011138825.3-2;Dbxref=GeneID:105181815%2CGenbank:XM_011138825.3;Parent=rna-XM_011138825.3
NW_020230313.1	Gnomon	exon	907665	907799	.	-	.	ID=exon-XM_011138825.3-3;Dbxref=GeneID:105181815%2CGenbank:XM_011138825.3;Parent=rna-XM_011138825.3
NW_020230313.1	Gnomon	exon	1298364	1300046	.	-	.	ID=exon-XM_019845304.2-4;Dbxref=GeneID:105191648%2CGenbank:XM_019845304.2;Parent=rna-XM_019845304.2
NW_020230313.1	Gnomon	exon	1310322	1310451	.	-	.	ID=exon-XM_019845304.2-2;Dbxref=GeneID:105191648%2CGenbank:XM_019845304.2;Parent=rna-XM_019845304.2
NW_020230313.1	Gnomon	exon	1306710	1306811	.	-	.	ID=exon-XM_019845304.2-3;Dbxref=GeneID:105191648%2CGenbank:XM_019845304.2;Parent=rna-XM_019845304.2
NW_020230313.1	Gnomon	exon	1327171	1327399	.	-	.	ID=exon-XM_019845304.2-1;Dbxref=GeneID:105191648%2CGenbank:XM_019845304.2;Parent=rna-XM_019845304.2
NW_020230313.1	Gnomon	mRNA	923637	924487	.	+	.	Name=XM_025302496.1;ID=rna-XM_025302496.1;Dbxref=GeneID:112589398%2CGenbank:XM_025302496.1;Parent=gene-LOC112589398
NW_020230313.1	Gnomon	mRNA	482406	486147	.	+	.	Name=XM_025302506.1;ID=rna-XM_025302506.1;Dbxref=GeneID:105181781%2CGenbank:XM_025302506.1;Parent=gene-LOC105181781
NW_020230313.1	Gnomon	exon	605535	606316	.	-	.	ID=exon-XM_025302526.1-1;Dbxref=GeneID:105181793%2CGenbank:XM_025302526.1;Parent=rna-XM_025302526.1
NW_020230313.1	Gnomon	exon	572642	572910	.	-	.	ID=exon-XM_025302526.1-4;Dbxref=GeneID:105181793%2CGenbank:XM_025302526.1;Parent=rna-XM_025302526.1
NW_020230313.1	Gnomon	exon	571900	572296	.	-	.	ID=exon-XM_025302526.1-5;Dbxref=GeneID:105181793%2CGenbank:XM_025302526.1;Parent=rna-XM_025302526.1
NW_020230313.1	Gnomon	exon	576745	576828	.	-	.	ID=exon-XM_025302526.1-2;Dbxref=GeneID:105181793%2CGenbank:XM_025302526.1;Parent=rna-XM_025302526.1
NW_020230313.1	Gnomon	exon	573284	574227	.	-	.	ID=exon-XM_025302526.1-3;Dbxref=GeneID:105181793%2CGenbank:XM_025302526.1;Parent=rna-XM_025302526.1
NW_020230313.1	Gnomon	exon	570509	570634	.	-	.	ID=exon-XM_025302526.1-8;Dbxref=GeneID:105181793%2CGenbank:XM_025302526.1;Parent=rna-XM_025302526.1
NW_020230313.1	Gnomon	exon	569975	570402	.	-	.	ID=exon-XM_025302526.1-9;Dbxref=GeneID:105181793%2CGenbank:XM_025302526.1;Parent=rna-XM_025302526.1
NW_020230313.1	Gnomon	exon	571105	571733	.	-	.	ID=exon-XM_025302526.1-6;Dbxref=GeneID:105181793%2CGenbank:XM_025302526.1;Parent=rna-XM_025302526.1
NW_020230313.1	Gnomon	exon	570721	571018	.	-	.	ID=exon-XM_025302526.1-7;Dbxref=GeneID:105181793%2CGenbank:XM_025302526.1;Parent=rna-XM_025302526.1
NW_020230313.1	Gnomon	CDS	908351	908402	.	-	0	Name=XP_011137127.1;ID=cds-XP_011137127.1;Dbxref=GeneID:105181815%2CGenbank:XP_011137127.1;Parent=rna-XM_011138825.3
NW_020230313.1	Gnomon	CDS	908049	908161	.	-	0	Name=XP_011137127.1;ID=cds-XP_011137127.1;Dbxref=GeneID:105181815%2CGenbank:XP_011137127.1;Parent=rna-XM_011138825.3
NW_020230313.1	Gnomon	CDS	907704	907799	.	-	0	Name=XP_011137127.1;ID=cds-XP_011137127.1;Dbxref=GeneID:105181815%2CGenbank:XP_011137127.1;Parent=rna-XM_011138825.3
NW_020230313.1	Gnomon	mRNA	922241	923099	.	+	.	Name=XM_025302497.1;ID=rna-XM_025302497.1;Dbxref=GeneID:112589399%2CGenbank:XM_025302497.1;Parent=gene-LOC112589399
NW_020230313.1	Gnomon	mRNA	476463	480892	.	-	.	Name=XM_025302507.1;ID=rna-XM_025302507.1;Dbxref=GeneID:105181780%2CGenbank:XM_025302507.1;Parent=gene-LOC105181780
NW_020230313.1	Gnomon	CDS	58003	58119	.	+	0	Name=XP_025158345.1;ID=cds-XP_025158345.1;Dbxref=GeneID:105188599%2CGenbank:XP_025158345.1;Parent=rna-XM_025302560.1
NW_020230313.1	Gnomon	CDS	58231	58429	.	+	0	Name=XP_025158345.1;ID=cds-XP_025158345.1;Dbxref=GeneID:105188599%2CGenbank:XP_025158345.1;Parent=rna-XM_025302560.1
NW_020230313.1	Gnomon	CDS	58532	58732	.	+	0	Name=XP_025158345.1;ID=cds-XP_025158345.1;Dbxref=GeneID:105188599%2CGenbank:XP_025158345.1;Parent=rna-XM_025302560.1
NW_020230313.1	Gnomon	CDS	59025	59176	.	+	0	Name=XP_025158345.1;ID=cds-XP_025158345.1;Dbxref=GeneID:105188599%2CGenbank:XP_025158345.1;Parent=rna-XM_025302560.1
NW_020230313.1	Gnomon	CDS	59399	59555	.	+	0	Name=XP_025158345.1;ID=cds-XP_025158345.1;Dbxref=GeneID:105188599%2CGenbank:XP_025158345.1;Parent=rna-XM_025302560.1
NW_020230313.1	Gnomon	CDS	59646	59671	.	+	0	Name=XP_025158345.1;ID=cds-XP_025158345.1;Dbxref=GeneID:105188599%2CGenbank:XP_025158345.1;Parent=rna-XM_025302560.1
NW_020230313.1	Gnomon	exon	490724	490931	.	-	.	ID=exon-XM_011138772.3-1;Dbxref=GeneID:105181784%2CGenbank:XM_011138772.3;Parent=rna-XM_011138772.3
NW_020230313.1	Gnomon	exon	490532	490638	.	-	.	ID=exon-XM_011138772.3-2;Dbxref=GeneID:105181784%2CGenbank:XM_011138772.3;Parent=rna-XM_011138772.3
NW_020230313.1	Gnomon	exon	489800	490416	.	-	.	ID=exon-XM_011138772.3-3;Dbxref=GeneID:105181784%2CGenbank:XM_011138772.3;Parent=rna-XM_011138772.3
NW_020230313.1	Gnomon	exon	1372611	1372798	.	-	.	ID=exon-XM_025302550.1-1;Dbxref=GeneID:105191650%2CGenbank:XM_025302550.1;Parent=rna-XM_025302550.1
NW_020230313.1	Gnomon	exon	1370279	1370507	.	-	.	ID=exon-XM_025302550.1-2;Dbxref=GeneID:105191650%2CGenbank:XM_025302550.1;Parent=rna-XM_025302550.1
NW_020230313.1	Gnomon	exon	1369663	1369900	.	-	.	ID=exon-XM_025302550.1-3;Dbxref=GeneID:105191650%2CGenbank:XM_025302550.1;Parent=rna-XM_025302550.1
NW_020230313.1	Gnomon	exon	1367774	1369454	.	-	.	ID=exon-XM_025302550.1-4;Dbxref=GeneID:105191650%2CGenbank:XM_025302550.1;Parent=rna-XM_025302550.1
NW_020230313.1	Gnomon	exon	929595	929704	.	+	.	ID=exon-XM_025302498.1-2;Dbxref=GeneID:105181823%2CGenbank:XM_025302498.1;Parent=rna-XM_025302498.1
NW_020230313.1	Gnomon	exon	931135	931496	.	+	.	ID=exon-XM_025302498.1-3;Dbxref=GeneID:105181823%2CGenbank:XM_025302498.1;Parent=rna-XM_025302498.1
NW_020230313.1	Gnomon	exon	929331	929444	.	+	.	ID=exon-XM_025302498.1-1;Dbxref=GeneID:105181823%2CGenbank:XM_025302498.1;Parent=rna-XM_025302498.1
NW_020230313.1	Gnomon	CDS	841328	841364	.	+	0	Name=XP_011137123.1;ID=cds-XP_011137123.1;Dbxref=GeneID:105181813%2CGenbank:XP_011137123.1;Parent=rna-XM_011138821.3
NW_020230313.1	Gnomon	CDS	841450	841670	.	+	0	Name=XP_011137123.1;ID=cds-XP_011137123.1;Dbxref=GeneID:105181813%2CGenbank:XP_011137123.1;Parent=rna-XM_011138821.3
NW_020230313.1	Gnomon	CDS	841972	842166	.	+	0	Name=XP_011137123.1;ID=cds-XP_011137123.1;Dbxref=GeneID:105181813%2CGenbank:XP_011137123.1;Parent=rna-XM_011138821.3
NW_020230313.1	Gnomon	CDS	843494	843663	.	+	0	Name=XP_011137123.1;ID=cds-XP_011137123.1;Dbxref=GeneID:105181813%2CGenbank:XP_011137123.1;Parent=rna-XM_011138821.3
NW_020230313.1	Gnomon	CDS	843817	843985	.	+	0	Name=XP_011137123.1;ID=cds-XP_011137123.1;Dbxref=GeneID:105181813%2CGenbank:XP_011137123.1;Parent=rna-XM_011138821.3
NW_020230313.1	Gnomon	CDS	844075	844374	.	+	0	Name=XP_011137123.1;ID=cds-XP_011137123.1;Dbxref=GeneID:105181813%2CGenbank:XP_011137123.1;Parent=rna-XM_011138821.3
NW_020230313.1	Gnomon	CDS	844517	844770	.	+	0	Name=XP_011137123.1;ID=cds-XP_011137123.1;Dbxref=GeneID:105181813%2CGenbank:XP_011137123.1;Parent=rna-XM_011138821.3
NW_020230313.1	Gnomon	CDS	844856	845015	.	+	0	Name=XP_011137123.1;ID=cds-XP_011137123.1;Dbxref=GeneID:105181813%2CGenbank:XP_011137123.1;Parent=rna-XM_011138821.3
NW_020230313.1	Gnomon	CDS	845316	845669	.	+	0	Name=XP_011137123.1;ID=cds-XP_011137123.1;Dbxref=GeneID:105181813%2CGenbank:XP_011137123.1;Parent=rna-XM_011138821.3
NW_020230313.1	Gnomon	CDS	845767	846028	.	+	0	Name=XP_011137123.1;ID=cds-XP_011137123.1;Dbxref=GeneID:105181813%2CGenbank:XP_011137123.1;Parent=rna-XM_011138821.3
NW_020230313.1	Gnomon	CDS	846108	846245	.	+	0	Name=XP_011137123.1;ID=cds-XP_011137123.1;Dbxref=GeneID:105181813%2CGenbank:XP_011137123.1;Parent=rna-XM_011138821.3
NW_020230313.1	Gnomon	CDS	846329	846495	.	+	0	Name=XP_011137123.1;ID=cds-XP_011137123.1;Dbxref=GeneID:105181813%2CGenbank:XP_011137123.1;Parent=rna-XM_011138821.3
NW_020230313.1	Gnomon	CDS	846585	846680	.	+	0	Name=XP_011137123.1;ID=cds-XP_011137123.1;Dbxref=GeneID:105181813%2CGenbank:XP_011137123.1;Parent=rna-XM_011138821.3
NW_020230313.1	Gnomon	CDS	848276	848415	.	+	0	Name=XP_011137123.1;ID=cds-XP_011137123.1;Dbxref=GeneID:105181813%2CGenbank:XP_011137123.1;Parent=rna-XM_011138821.3
NW_020230313.1	Gnomon	CDS	848490	848645	.	+	0	Name=XP_011137123.1;ID=cds-XP_011137123.1;Dbxref=GeneID:105181813%2CGenbank:XP_011137123.1;Parent=rna-XM_011138821.3
NW_020230313.1	Gnomon	CDS	849204	849299	.	+	0	Name=XP_011137123.1;ID=cds-XP_011137123.1;Dbxref=GeneID:105181813%2CGenbank:XP_011137123.1;Parent=rna-XM_011138821.3
NW_020230313.1	Gnomon	CDS	850028	850140	.	+	0	Name=XP_011137123.1;ID=cds-XP_011137123.1;Dbxref=GeneID:105181813%2CGenbank:XP_011137123.1;Parent=rna-XM_011138821.3
NW_020230313.1	Gnomon	CDS	850330	850499	.	+	0	Name=XP_011137123.1;ID=cds-XP_011137123.1;Dbxref=GeneID:105181813%2CGenbank:XP_011137123.1;Parent=rna-XM_011138821.3
NW_020230313.1	Gnomon	CDS	850585	850849	.	+	0	Name=XP_011137123.1;ID=cds-XP_011137123.1;Dbxref=GeneID:105181813%2CGenbank:XP_011137123.1;Parent=rna-XM_011138821.3
NW_020230313.1	Gnomon	CDS	851342	851669	.	+	0	Name=XP_011137123.1;ID=cds-XP_011137123.1;Dbxref=GeneID:105181813%2CGenbank:XP_011137123.1;Parent=rna-XM_011138821.3
NW_020230313.1	Gnomon	CDS	851798	851948	.	+	0	Name=XP_011137123.1;ID=cds-XP_011137123.1;Dbxref=GeneID:105181813%2CGenbank:XP_011137123.1;Parent=rna-XM_011138821.3
NW_020230313.1	Gnomon	CDS	852030	852106	.	+	0	Name=XP_011137123.1;ID=cds-XP_011137123.1;Dbxref=GeneID:105181813%2CGenbank:XP_011137123.1;Parent=rna-XM_011138821.3
NW_020230313.1	Gnomon	CDS	852181	852244	.	+	0	Name=XP_011137123.1;ID=cds-XP_011137123.1;Dbxref=GeneID:105181813%2CGenbank:XP_011137123.1;Parent=rna-XM_011138821.3
NW_020230313.1	Gnomon	mRNA	96788	99206	.	-	.	Name=XM_025302494.1;ID=rna-XM_025302494.1;Dbxref=GeneID:105188598%2CGenbank:XM_025302494.1;Parent=gene-LOC105188598
NW_020230313.1	Gnomon	mRNA	673215	678327	.	-	.	Name=XM_025302504.1;ID=rna-XM_025302504.1;Dbxref=GeneID:105181797%2CGenbank:XM_025302504.1;Parent=gene-LOC105181797
NW_020230313.1	Gnomon	mRNA	412962	415251	.	-	.	Name=XM_011150116.3;ID=rna-XM_011150116.3;Dbxref=GeneID:105188582%2CGenbank:XM_011150116.3;Parent=gene-LOC105188582
NW_020230313.1	Gnomon	CDS	434509	437607	.	-	0	Name=XP_025158342.1;ID=cds-XP_025158342.1;Dbxref=GeneID:105188578%2CGenbank:XP_025158342.1;Parent=rna-XM_025302557.1
NW_020230313.1	Gnomon	CDS	434036	434365	.	-	0	Name=XP_025158342.1;ID=cds-XP_025158342.1;Dbxref=GeneID:105188578%2CGenbank:XP_025158342.1;Parent=rna-XM_025302557.1
NW_020230313.1	Gnomon	CDS	433553	433947	.	-	0	Name=XP_025158342.1;ID=cds-XP_025158342.1;Dbxref=GeneID:105188578%2CGenbank:XP_025158342.1;Parent=rna-XM_025302557.1
NW_020230313.1	Gnomon	CDS	433105	433461	.	-	0	Name=XP_025158342.1;ID=cds-XP_025158342.1;Dbxref=GeneID:105188578%2CGenbank:XP_025158342.1;Parent=rna-XM_025302557.1
NW_020230313.1	Gnomon	CDS	432684	432975	.	-	0	Name=XP_025158342.1;ID=cds-XP_025158342.1;Dbxref=GeneID:105188578%2CGenbank:XP_025158342.1;Parent=rna-XM_025302557.1
NW_020230313.1	Gnomon	CDS	432068	432604	.	-	0	Name=XP_025158342.1;ID=cds-XP_025158342.1;Dbxref=GeneID:105188578%2CGenbank:XP_025158342.1;Parent=rna-XM_025302557.1
NW_020230313.1	Gnomon	CDS	431706	431930	.	-	0	Name=XP_025158342.1;ID=cds-XP_025158342.1;Dbxref=GeneID:105188578%2CGenbank:XP_025158342.1;Parent=rna-XM_025302557.1
NW_020230313.1	Gnomon	CDS	431262	431578	.	-	0	Name=XP_025158342.1;ID=cds-XP_025158342.1;Dbxref=GeneID:105188578%2CGenbank:XP_025158342.1;Parent=rna-XM_025302557.1
NW_020230313.1	Gnomon	CDS	429010	431166	.	-	0	Name=XP_025158342.1;ID=cds-XP_025158342.1;Dbxref=GeneID:105188578%2CGenbank:XP_025158342.1;Parent=rna-XM_025302557.1
NW_020230313.1	Gnomon	CDS	428830	428919	.	-	0	Name=XP_025158342.1;ID=cds-XP_025158342.1;Dbxref=GeneID:105188578%2CGenbank:XP_025158342.1;Parent=rna-XM_025302557.1
NW_020230313.1	Gnomon	CDS	427789	427980	.	-	0	Name=XP_025158342.1;ID=cds-XP_025158342.1;Dbxref=GeneID:105188578%2CGenbank:XP_025158342.1;Parent=rna-XM_025302557.1
NW_020230313.1	Gnomon	CDS	426586	427012	.	-	0	Name=XP_025158342.1;ID=cds-XP_025158342.1;Dbxref=GeneID:105188578%2CGenbank:XP_025158342.1;Parent=rna-XM_025302557.1
NW_020230313.1	Gnomon	CDS	426182	426467	.	-	0	Name=XP_025158342.1;ID=cds-XP_025158342.1;Dbxref=GeneID:105188578%2CGenbank:XP_025158342.1;Parent=rna-XM_025302557.1
NW_020230313.1	Gnomon	CDS	424775	426033	.	-	0	Name=XP_025158342.1;ID=cds-XP_025158342.1;Dbxref=GeneID:105188578%2CGenbank:XP_025158342.1;Parent=rna-XM_025302557.1
NW_020230313.1	Gnomon	CDS	424282	424525	.	-	0	Name=XP_025158342.1;ID=cds-XP_025158342.1;Dbxref=GeneID:105188578%2CGenbank:XP_025158342.1;Parent=rna-XM_025302557.1
NW_020230313.1	Gnomon	CDS	423890	424169	.	-	0	Name=XP_025158342.1;ID=cds-XP_025158342.1;Dbxref=GeneID:105188578%2CGenbank:XP_025158342.1;Parent=rna-XM_025302557.1
NW_020230313.1	Gnomon	CDS	423588	423750	.	-	0	Name=XP_025158342.1;ID=cds-XP_025158342.1;Dbxref=GeneID:105188578%2CGenbank:XP_025158342.1;Parent=rna-XM_025302557.1
NW_020230313.1	Gnomon	CDS	422751	423479	.	-	0	Name=XP_025158342.1;ID=cds-XP_025158342.1;Dbxref=GeneID:105188578%2CGenbank:XP_025158342.1;Parent=rna-XM_025302557.1
NW_020230313.1	Gnomon	CDS	420538	422547	.	-	0	Name=XP_025158342.1;ID=cds-XP_025158342.1;Dbxref=GeneID:105188578%2CGenbank:XP_025158342.1;Parent=rna-XM_025302557.1
NW_020230313.1	Gnomon	exon	1369663	1369900	.	-	.	ID=exon-XM_025302549.1-3;Dbxref=GeneID:105191650%2CGenbank:XM_025302549.1;Parent=rna-XM_025302549.1
NW_020230313.1	Gnomon	exon	1367774	1369454	.	-	.	ID=exon-XM_025302549.1-4;Dbxref=GeneID:105191650%2CGenbank:XM_025302549.1;Parent=rna-XM_025302549.1
NW_020230313.1	Gnomon	exon	1372611	1372798	.	-	.	ID=exon-XM_025302549.1-1;Dbxref=GeneID:105191650%2CGenbank:XM_025302549.1;Parent=rna-XM_025302549.1
NW_020230313.1	Gnomon	exon	1370279	1370532	.	-	.	ID=exon-XM_025302549.1-2;Dbxref=GeneID:105191650%2CGenbank:XM_025302549.1;Parent=rna-XM_025302549.1
NW_020230313.1	Gnomon	exon	739673	739929	.	-	.	ID=exon-XM_025302488.1-10;Dbxref=GeneID:105181803%2CGenbank:XM_025302488.1;Parent=rna-XM_025302488.1
NW_020230313.1	Gnomon	exon	738885	739223	.	-	.	ID=exon-XM_025302488.1-11;Dbxref=GeneID:105181803%2CGenbank:XM_025302488.1;Parent=rna-XM_025302488.1
NW_020230313.1	Gnomon	exon	689069	689524	.	-	.	ID=exon-XM_011138795.3-2;Dbxref=GeneID:105181797%2CGenbank:XM_011138795.3;Parent=rna-XM_011138795.3
NW_020230313.1	Gnomon	exon	686481	686628	.	-	.	ID=exon-XM_011138795.3-3;Dbxref=GeneID:105181797%2CGenbank:XM_011138795.3;Parent=rna-XM_011138795.3
NW_020230313.1	Gnomon	exon	683045	683116	.	-	.	ID=exon-XM_011138795.3-4;Dbxref=GeneID:105181797%2CGenbank:XM_011138795.3;Parent=rna-XM_011138795.3
NW_020230313.1	Gnomon	exon	682855	682944	.	-	.	ID=exon-XM_011138795.3-5;Dbxref=GeneID:105181797%2CGenbank:XM_011138795.3;Parent=rna-XM_011138795.3
NW_020230313.1	Gnomon	exon	682037	682098	.	-	.	ID=exon-XM_011138795.3-6;Dbxref=GeneID:105181797%2CGenbank:XM_011138795.3;Parent=rna-XM_011138795.3
NW_020230313.1	Gnomon	exon	681735	681843	.	-	.	ID=exon-XM_011138795.3-7;Dbxref=GeneID:105181797%2CGenbank:XM_011138795.3;Parent=rna-XM_011138795.3
NW_020230313.1	Gnomon	exon	676528	676729	.	-	.	ID=exon-XM_011138795.3-8;Dbxref=GeneID:105181797%2CGenbank:XM_011138795.3;Parent=rna-XM_011138795.3
NW_020230313.1	Gnomon	exon	676151	676275	.	-	.	ID=exon-XM_011138795.3-9;Dbxref=GeneID:105181797%2CGenbank:XM_011138795.3;Parent=rna-XM_011138795.3
NW_020230313.1	Gnomon	exon	689988	690211	.	-	.	ID=exon-XM_011138795.3-1;Dbxref=GeneID:105181797%2CGenbank:XM_011138795.3;Parent=rna-XM_011138795.3
NW_020230313.1	Gnomon	mRNA	925028	926018	.	+	.	Name=XM_025302495.1;ID=rna-XM_025302495.1;Dbxref=GeneID:112589397%2CGenbank:XM_025302495.1;Parent=gene-LOC112589397
NW_020230313.1	Gnomon	mRNA	626230	628870	.	-	.	Name=XM_025302505.1;ID=rna-XM_025302505.1;Dbxref=GeneID:109503720%2CGenbank:XM_025302505.1;Parent=gene-LOC109503720
NW_020230313.1	Gnomon	CDS	1310322	1310430	.	-	0	Name=XP_019700863.1;ID=cds-XP_019700863.1;Dbxref=GeneID:105191648%2CGenbank:XP_019700863.1;Parent=rna-XM_019845304.2
NW_020230313.1	Gnomon	CDS	1306710	1306811	.	-	0	Name=XP_019700863.1;ID=cds-XP_019700863.1;Dbxref=GeneID:105191648%2CGenbank:XP_019700863.1;Parent=rna-XM_019845304.2
NW_020230313.1	Gnomon	CDS	1300021	1300046	.	-	0	Name=XP_019700863.1;ID=cds-XP_019700863.1;Dbxref=GeneID:105191648%2CGenbank:XP_019700863.1;Parent=rna-XM_019845304.2
NW_020230313.1	Gnomon	exon	1365153	1365458	.	-	.	ID=exon-XM_011155221.3-1;Dbxref=GeneID:105191671%2CGenbank:XM_011155221.3;Parent=rna-XM_011155221.3
NW_020230313.1	Gnomon	exon	1362760	1364815	.	-	.	ID=exon-XM_011155221.3-2;Dbxref=GeneID:105191671%2CGenbank:XM_011155221.3;Parent=rna-XM_011155221.3
NW_020230313.1	Gnomon	exon	445159	445726	.	-	.	ID=exon-XM_011150107.3-1;Dbxref=GeneID:105188578%2CGenbank:XM_011150107.3;Parent=rna-XM_011150107.3
NW_020230313.1	Gnomon	exon	434509	437713	.	-	.	ID=exon-XM_011150107.3-2;Dbxref=GeneID:105188578%2CGenbank:XM_011150107.3;Parent=rna-XM_011150107.3
NW_020230313.1	Gnomon	exon	433105	433461	.	-	.	ID=exon-XM_011150107.3-5;Dbxref=GeneID:105188578%2CGenbank:XM_011150107.3;Parent=rna-XM_011150107.3
NW_020230313.1	Gnomon	exon	432684	432975	.	-	.	ID=exon-XM_011150107.3-6;Dbxref=GeneID:105188578%2CGenbank:XM_011150107.3;Parent=rna-XM_011150107.3
NW_020230313.1	Gnomon	exon	434036	434365	.	-	.	ID=exon-XM_011150107.3-3;Dbxref=GeneID:105188578%2CGenbank:XM_011150107.3;Parent=rna-XM_011150107.3
NW_020230313.1	Gnomon	exon	433553	433947	.	-	.	ID=exon-XM_011150107.3-4;Dbxref=GeneID:105188578%2CGenbank:XM_011150107.3;Parent=rna-XM_011150107.3
NW_020230313.1	Gnomon	exon	431262	431578	.	-	.	ID=exon-XM_011150107.3-9;Dbxref=GeneID:105188578%2CGenbank:XM_011150107.3;Parent=rna-XM_011150107.3
NW_020230313.1	Gnomon	exon	432068	432604	.	-	.	ID=exon-XM_011150107.3-7;Dbxref=GeneID:105188578%2CGenbank:XM_011150107.3;Parent=rna-XM_011150107.3
NW_020230313.1	Gnomon	exon	431706	431930	.	-	.	ID=exon-XM_011150107.3-8;Dbxref=GeneID:105188578%2CGenbank:XM_011150107.3;Parent=rna-XM_011150107.3
NW_020230313.1	Gnomon	CDS	552621	552708	.	+	0	Name=XP_025158343.1;ID=cds-XP_025158343.1;Dbxref=GeneID:105181792%2CGenbank:XP_025158343.1;Parent=rna-XM_025302558.1
NW_020230313.1	Gnomon	CDS	553107	553256	.	+	0	Name=XP_025158343.1;ID=cds-XP_025158343.1;Dbxref=GeneID:105181792%2CGenbank:XP_025158343.1;Parent=rna-XM_025302558.1
NW_020230313.1	Gnomon	CDS	553380	553603	.	+	0	Name=XP_025158343.1;ID=cds-XP_025158343.1;Dbxref=GeneID:105181792%2CGenbank:XP_025158343.1;Parent=rna-XM_025302558.1
NW_020230313.1	Gnomon	CDS	554075	554239	.	+	0	Name=XP_025158343.1;ID=cds-XP_025158343.1;Dbxref=GeneID:105181792%2CGenbank:XP_025158343.1;Parent=rna-XM_025302558.1
NW_020230313.1	Gnomon	CDS	554421	554588	.	+	0	Name=XP_025158343.1;ID=cds-XP_025158343.1;Dbxref=GeneID:105181792%2CGenbank:XP_025158343.1;Parent=rna-XM_025302558.1
NW_020230313.1	Gnomon	CDS	555362	555595	.	+	0	Name=XP_025158343.1;ID=cds-XP_025158343.1;Dbxref=GeneID:105181792%2CGenbank:XP_025158343.1;Parent=rna-XM_025302558.1
NW_020230313.1	Gnomon	CDS	555658	555831	.	+	0	Name=XP_025158343.1;ID=cds-XP_025158343.1;Dbxref=GeneID:105181792%2CGenbank:XP_025158343.1;Parent=rna-XM_025302558.1
NW_020230313.1	Gnomon	CDS	556064	556282	.	+	0	Name=XP_025158343.1;ID=cds-XP_025158343.1;Dbxref=GeneID:105181792%2CGenbank:XP_025158343.1;Parent=rna-XM_025302558.1
NW_020230313.1	Gnomon	CDS	556630	556774	.	+	0	Name=XP_025158343.1;ID=cds-XP_025158343.1;Dbxref=GeneID:105181792%2CGenbank:XP_025158343.1;Parent=rna-XM_025302558.1
NW_020230313.1	Gnomon	CDS	557045	557396	.	+	0	Name=XP_025158343.1;ID=cds-XP_025158343.1;Dbxref=GeneID:105181792%2CGenbank:XP_025158343.1;Parent=rna-XM_025302558.1
NW_020230313.1	Gnomon	CDS	558549	558680	.	+	0	Name=XP_025158343.1;ID=cds-XP_025158343.1;Dbxref=GeneID:105181792%2CGenbank:XP_025158343.1;Parent=rna-XM_025302558.1
NW_020230313.1	Gnomon	CDS	558973	559130	.	+	0	Name=XP_025158343.1;ID=cds-XP_025158343.1;Dbxref=GeneID:105181792%2CGenbank:XP_025158343.1;Parent=rna-XM_025302558.1
NW_020230313.1	Gnomon	CDS	559221	559318	.	+	0	Name=XP_025158343.1;ID=cds-XP_025158343.1;Dbxref=GeneID:105181792%2CGenbank:XP_025158343.1;Parent=rna-XM_025302558.1
NW_020230313.1	Gnomon	mRNA	1453926	1455574	.	+	.	Name=XM_011155197.3;ID=rna-XM_011155197.3;Dbxref=GeneID:105191657%2CGenbank:XM_011155197.3;Parent=gene-LOC105191657
NW_020230313.1	Gnomon	mRNA	103495	119467	.	-	.	Name=XM_025302492.1;ID=rna-XM_025302492.1;Dbxref=GeneID:105188586%2CGenbank:XM_025302492.1;Parent=gene-LOC105188586
NW_020230313.1	Gnomon	mRNA	663476	672964	.	-	.	Name=XM_025302502.1;ID=rna-XM_025302502.1;Dbxref=GeneID:105181794%2CGenbank:XM_025302502.1;Parent=gene-LOC105181794
NW_020230313.1	Gnomon	exon	549441	549614	.	-	.	ID=exon-XM_025302528.1-2;Dbxref=GeneID:105181791%2CGenbank:XM_025302528.1;Parent=rna-XM_025302528.1
NW_020230313.1	Gnomon	exon	547143	549326	.	-	.	ID=exon-XM_025302528.1-3;Dbxref=GeneID:105181791%2CGenbank:XM_025302528.1;Parent=rna-XM_025302528.1
NW_020230313.1	Gnomon	exon	550348	550684	.	-	.	ID=exon-XM_025302528.1-1;Dbxref=GeneID:105181791%2CGenbank:XM_025302528.1;Parent=rna-XM_025302528.1
NW_020230313.1	Gnomon	CDS	912187	912235	.	+	0	Name=XP_025158340.1;ID=cds-XP_025158340.1;Dbxref=GeneID:112588083%2CGenbank:XP_025158340.1;Parent=rna-XM_025302555.1
NW_020230313.1	Gnomon	CDS	913805	913920	.	+	0	Name=XP_025158340.1;ID=cds-XP_025158340.1;Dbxref=GeneID:112588083%2CGenbank:XP_025158340.1;Parent=rna-XM_025302555.1
NW_020230313.1	Gnomon	CDS	914079	914162	.	+	0	Name=XP_025158340.1;ID=cds-XP_025158340.1;Dbxref=GeneID:112588083%2CGenbank:XP_025158340.1;Parent=rna-XM_025302555.1
NW_020230313.1	Gnomon	exon	922241	922428	.	+	.	ID=exon-XM_025302497.1-1;Dbxref=GeneID:112589399%2CGenbank:XM_025302497.1;Parent=rna-XM_025302497.1
NW_020230313.1	Gnomon	exon	922576	922682	.	+	.	ID=exon-XM_025302497.1-2;Dbxref=GeneID:112589399%2CGenbank:XM_025302497.1;Parent=rna-XM_025302497.1
NW_020230313.1	Gnomon	exon	922842	923099	.	+	.	ID=exon-XM_025302497.1-3;Dbxref=GeneID:112589399%2CGenbank:XM_025302497.1;Parent=rna-XM_025302497.1
NW_020230313.1	Gnomon	exon	841972	842166	.	+	.	ID=exon-XM_011138823.3-4;Dbxref=GeneID:105181813%2CGenbank:XM_011138823.3;Parent=rna-XM_011138823.3
NW_020230313.1	Gnomon	exon	843494	843663	.	+	.	ID=exon-XM_011138823.3-5;Dbxref=GeneID:105181813%2CGenbank:XM_011138823.3;Parent=rna-XM_011138823.3
NW_020230313.1	Gnomon	exon	843817	843985	.	+	.	ID=exon-XM_011138823.3-6;Dbxref=GeneID:105181813%2CGenbank:XM_011138823.3;Parent=rna-XM_011138823.3
NW_020230313.1	Gnomon	exon	844075	844374	.	+	.	ID=exon-XM_011138823.3-7;Dbxref=GeneID:105181813%2CGenbank:XM_011138823.3;Parent=rna-XM_011138823.3
NW_020230313.1	Gnomon	exon	844517	844770	.	+	.	ID=exon-XM_011138823.3-8;Dbxref=GeneID:105181813%2CGenbank:XM_011138823.3;Parent=rna-XM_011138823.3
NW_020230313.1	Gnomon	mRNA	1766120	1781494	.	+	.	Name=XM_011144953.2;ID=rna-XM_011144953.2;Dbxref=GeneID:105185440%2CGenbank:XM_011144953.2;Parent=gene-LOC105185440
NW_020230313.1	Gnomon	exon	844856	845015	.	+	.	ID=exon-XM_011138823.3-9;Dbxref=GeneID:105181813%2CGenbank:XM_011138823.3;Parent=rna-XM_011138823.3
NW_020230313.1	Gnomon	exon	840761	841074	.	+	.	ID=exon-XM_011138823.3-1;Dbxref=GeneID:105181813%2CGenbank:XM_011138823.3;Parent=rna-XM_011138823.3
NW_020230313.1	Gnomon	exon	841230	841364	.	+	.	ID=exon-XM_011138823.3-2;Dbxref=GeneID:105181813%2CGenbank:XM_011138823.3;Parent=rna-XM_011138823.3
NW_020230313.1	Gnomon	exon	841450	841670	.	+	.	ID=exon-XM_011138823.3-3;Dbxref=GeneID:105181813%2CGenbank:XM_011138823.3;Parent=rna-XM_011138823.3
NW_020230313.1	tRNAscan-SE	gene	803111	803184	.	-	.	Name=Trnat-agu;ID=gene-Trnat-agu-4;Dbxref=GeneID:109503723
NW_020230313.1	tRNAscan-SE	exon	803111	803184	.	-	.	ID=exon-Trnat-agu-4-1;Dbxref=GeneID:109503723;Note=transfer RNA threonine (anticodon AGU);Parent=rna-Trnat-agu-4
NW_020230313.1	Gnomon	mRNA	99112	103496	.	-	.	Name=XM_025302493.1;ID=rna-XM_025302493.1;Dbxref=GeneID:112589396%2CGenbank:XM_025302493.1;Parent=gene-LOC112589396
NW_020230313.1	Gnomon	mRNA	701965	707642	.	+	.	Name=XM_025302503.1;ID=rna-XM_025302503.1;Dbxref=GeneID:105181799%2CGenbank:XM_025302503.1;Parent=gene-LOC105181799
NW_020230313.1	Gnomon	exon	713414	713721	.	-	.	ID=exon-XM_011138802.3-3;Dbxref=GeneID:105181800%2CGenbank:XM_011138802.3;Parent=rna-XM_011138802.3
NW_020230313.1	Gnomon	exon	713025	713198	.	-	.	ID=exon-XM_011138802.3-4;Dbxref=GeneID:105181800%2CGenbank:XM_011138802.3;Parent=rna-XM_011138802.3
NW_020230313.1	Gnomon	exon	712662	712872	.	-	.	ID=exon-XM_011138802.3-5;Dbxref=GeneID:105181800%2CGenbank:XM_011138802.3;Parent=rna-XM_011138802.3
NW_020230313.1	Gnomon	exon	712332	712439	.	-	.	ID=exon-XM_011138802.3-6;Dbxref=GeneID:105181800%2CGenbank:XM_011138802.3;Parent=rna-XM_011138802.3
NW_020230313.1	Gnomon	exon	711165	711310	.	-	.	ID=exon-XM_011138802.3-7;Dbxref=GeneID:105181800%2CGenbank:XM_011138802.3;Parent=rna-XM_011138802.3
NW_020230313.1	Gnomon	exon	710002	710170	.	-	.	ID=exon-XM_011138802.3-8;Dbxref=GeneID:105181800%2CGenbank:XM_011138802.3;Parent=rna-XM_011138802.3
NW_020230313.1	Gnomon	exon	709723	709823	.	-	.	ID=exon-XM_011138802.3-9;Dbxref=GeneID:105181800%2CGenbank:XM_011138802.3;Parent=rna-XM_011138802.3
NW_020230313.1	Gnomon	exon	715114	715311	.	-	.	ID=exon-XM_011138802.3-1;Dbxref=GeneID:105181800%2CGenbank:XM_011138802.3;Parent=rna-XM_011138802.3
NW_020230313.1	Gnomon	exon	714792	714983	.	-	.	ID=exon-XM_011138802.3-2;Dbxref=GeneID:105181800%2CGenbank:XM_011138802.3;Parent=rna-XM_011138802.3
NW_020230313.1	Gnomon	exon	851798	851948	.	+	.	ID=exon-XM_025302483.1-19;Dbxref=GeneID:105181813%2CGenbank:XM_025302483.1;Parent=rna-XM_025302483.1
NW_020230313.1	Gnomon	exon	850028	850140	.	+	.	ID=exon-XM_025302483.1-15;Dbxref=GeneID:105181813%2CGenbank:XM_025302483.1;Parent=rna-XM_025302483.1
NW_020230313.1	Gnomon	exon	850330	850499	.	+	.	ID=exon-XM_025302483.1-16;Dbxref=GeneID:105181813%2CGenbank:XM_025302483.1;Parent=rna-XM_025302483.1
NW_020230313.1	Gnomon	exon	850585	850849	.	+	.	ID=exon-XM_025302483.1-17;Dbxref=GeneID:105181813%2CGenbank:XM_025302483.1;Parent=rna-XM_025302483.1
NW_020230313.1	Gnomon	exon	851342	851669	.	+	.	ID=exon-XM_025302483.1-18;Dbxref=GeneID:105181813%2CGenbank:XM_025302483.1;Parent=rna-XM_025302483.1
NW_020230313.1	Gnomon	exon	846585	846680	.	+	.	ID=exon-XM_025302483.1-11;Dbxref=GeneID:105181813%2CGenbank:XM_025302483.1;Parent=rna-XM_025302483.1
NW_020230313.1	Gnomon	exon	848276	848415	.	+	.	ID=exon-XM_025302483.1-12;Dbxref=GeneID:105181813%2CGenbank:XM_025302483.1;Parent=rna-XM_025302483.1
NW_020230313.1	Gnomon	exon	848490	848645	.	+	.	ID=exon-XM_025302483.1-13;Dbxref=GeneID:105181813%2CGenbank:XM_025302483.1;Parent=rna-XM_025302483.1
NW_020230313.1	Gnomon	exon	849204	849299	.	+	.	ID=exon-XM_025302483.1-14;Dbxref=GeneID:105181813%2CGenbank:XM_025302483.1;Parent=rna-XM_025302483.1
NW_020230313.1	Gnomon	exon	846329	846495	.	+	.	ID=exon-XM_025302483.1-10;Dbxref=GeneID:105181813%2CGenbank:XM_025302483.1;Parent=rna-XM_025302483.1
NW_020230313.1	Gnomon	exon	852030	852106	.	+	.	ID=exon-XM_025302483.1-20;Dbxref=GeneID:105181813%2CGenbank:XM_025302483.1;Parent=rna-XM_025302483.1
NW_020230313.1	Gnomon	exon	852181	854072	.	+	.	ID=exon-XM_025302483.1-21;Dbxref=GeneID:105181813%2CGenbank:XM_025302483.1;Parent=rna-XM_025302483.1
NW_020230313.1	Gnomon	mRNA	738885	759161	.	-	.	Name=XM_025302490.1;ID=rna-XM_025302490.1;Dbxref=GeneID:105181803%2CGenbank:XM_025302490.1;Parent=gene-LOC105181803
NW_020230313.1	Gnomon	mRNA	918085	918981	.	+	.	Name=XM_025302500.1;ID=rna-XM_025302500.1;Dbxref=GeneID:112589400%2CGenbank:XM_025302500.1;Parent=gene-LOC112589400
NW_020230313.1	Gnomon	exon	852181	854072	.	+	.	ID=exon-XM_011138821.3-24;Dbxref=GeneID:105181813%2CGenbank:XM_011138821.3;Parent=rna-XM_011138821.3
NW_020230313.1	Gnomon	exon	851798	851948	.	+	.	ID=exon-XM_011138821.3-22;Dbxref=GeneID:105181813%2CGenbank:XM_011138821.3;Parent=rna-XM_011138821.3
NW_020230313.1	Gnomon	exon	852030	852106	.	+	.	ID=exon-XM_011138821.3-23;Dbxref=GeneID:105181813%2CGenbank:XM_011138821.3;Parent=rna-XM_011138821.3
NW_020230313.1	Gnomon	exon	850585	850849	.	+	.	ID=exon-XM_011138821.3-20;Dbxref=GeneID:105181813%2CGenbank:XM_011138821.3;Parent=rna-XM_011138821.3
NW_020230313.1	Gnomon	exon	851342	851669	.	+	.	ID=exon-XM_011138821.3-21;Dbxref=GeneID:105181813%2CGenbank:XM_011138821.3;Parent=rna-XM_011138821.3
NW_020230313.1	Gnomon	exon	850330	850499	.	+	.	ID=exon-XM_011138821.3-19;Dbxref=GeneID:105181813%2CGenbank:XM_011138821.3;Parent=rna-XM_011138821.3
NW_020230313.1	Gnomon	exon	849204	849299	.	+	.	ID=exon-XM_011138821.3-17;Dbxref=GeneID:105181813%2CGenbank:XM_011138821.3;Parent=rna-XM_011138821.3
NW_020230313.1	Gnomon	exon	850028	850140	.	+	.	ID=exon-XM_011138821.3-18;Dbxref=GeneID:105181813%2CGenbank:XM_011138821.3;Parent=rna-XM_011138821.3
NW_020230313.1	Gnomon	exon	848276	848415	.	+	.	ID=exon-XM_011138821.3-15;Dbxref=GeneID:105181813%2CGenbank:XM_011138821.3;Parent=rna-XM_011138821.3
NW_020230313.1	Gnomon	exon	848490	848645	.	+	.	ID=exon-XM_011138821.3-16;Dbxref=GeneID:105181813%2CGenbank:XM_011138821.3;Parent=rna-XM_011138821.3
NW_020230313.1	Gnomon	exon	846329	846495	.	+	.	ID=exon-XM_011138821.3-13;Dbxref=GeneID:105181813%2CGenbank:XM_011138821.3;Parent=rna-XM_011138821.3
NW_020230313.1	Gnomon	exon	846585	846680	.	+	.	ID=exon-XM_011138821.3-14;Dbxref=GeneID:105181813%2CGenbank:XM_011138821.3;Parent=rna-XM_011138821.3
NW_020230313.1	Gnomon	exon	845767	846028	.	+	.	ID=exon-XM_011138821.3-11;Dbxref=GeneID:105181813%2CGenbank:XM_011138821.3;Parent=rna-XM_011138821.3
NW_020230313.1	Gnomon	exon	846108	846245	.	+	.	ID=exon-XM_011138821.3-12;Dbxref=GeneID:105181813%2CGenbank:XM_011138821.3;Parent=rna-XM_011138821.3
NW_020230313.1	Gnomon	exon	845316	845669	.	+	.	ID=exon-XM_011138821.3-10;Dbxref=GeneID:105181813%2CGenbank:XM_011138821.3;Parent=rna-XM_011138821.3
NW_020230313.1	Gnomon	CDS	906982	907033	.	-	0	Name=XP_011137128.2;ID=cds-XP_011137128.2;Dbxref=GeneID:105181816%2CGenbank:XP_011137128.2;Parent=rna-XM_011138826.3
NW_020230313.1	Gnomon	CDS	906680	906792	.	-	0	Name=XP_011137128.2;ID=cds-XP_011137128.2;Dbxref=GeneID:105181816%2CGenbank:XP_011137128.2;Parent=rna-XM_011138826.3
NW_020230313.1	Gnomon	CDS	906328	906426	.	-	0	Name=XP_011137128.2;ID=cds-XP_011137128.2;Dbxref=GeneID:105181816%2CGenbank:XP_011137128.2;Parent=rna-XM_011138826.3
NW_020230313.1	Gnomon	mRNA	1470759	1474411	.	+	.	Name=XM_011155209.3;ID=rna-XM_011155209.3;Dbxref=GeneID:105191663%2CGenbank:XM_011155209.3;Parent=gene-LOC105191663
NW_020230313.1	Gnomon	exon	445159	445726	.	-	.	ID=exon-XM_011150110.3-1;Dbxref=GeneID:105188578%2CGenbank:XM_011150110.3;Parent=rna-XM_011150110.3
NW_020230313.1	Gnomon	exon	434509	437713	.	-	.	ID=exon-XM_011150110.3-2;Dbxref=GeneID:105188578%2CGenbank:XM_011150110.3;Parent=rna-XM_011150110.3
NW_020230313.1	Gnomon	exon	432068	432604	.	-	.	ID=exon-XM_011150110.3-7;Dbxref=GeneID:105188578%2CGenbank:XM_011150110.3;Parent=rna-XM_011150110.3
NW_020230313.1	Gnomon	exon	431706	431930	.	-	.	ID=exon-XM_011150110.3-8;Dbxref=GeneID:105188578%2CGenbank:XM_011150110.3;Parent=rna-XM_011150110.3
NW_020230313.1	Gnomon	exon	431262	431578	.	-	.	ID=exon-XM_011150110.3-9;Dbxref=GeneID:105188578%2CGenbank:XM_011150110.3;Parent=rna-XM_011150110.3
NW_020230313.1	Gnomon	exon	434036	434365	.	-	.	ID=exon-XM_011150110.3-3;Dbxref=GeneID:105188578%2CGenbank:XM_011150110.3;Parent=rna-XM_011150110.3
NW_020230313.1	Gnomon	exon	433553	433947	.	-	.	ID=exon-XM_011150110.3-4;Dbxref=GeneID:105188578%2CGenbank:XM_011150110.3;Parent=rna-XM_011150110.3
NW_020230313.1	Gnomon	exon	433105	433461	.	-	.	ID=exon-XM_011150110.3-5;Dbxref=GeneID:105188578%2CGenbank:XM_011150110.3;Parent=rna-XM_011150110.3
NW_020230313.1	Gnomon	exon	432684	432975	.	-	.	ID=exon-XM_011150110.3-6;Dbxref=GeneID:105188578%2CGenbank:XM_011150110.3;Parent=rna-XM_011150110.3
NW_020230313.1	Gnomon	CDS	561548	561584	.	+	0	Name=XP_019696319.1;ID=cds-XP_019696319.1;Dbxref=GeneID:105181833%2CGenbank:XP_019696319.1;Parent=rna-XM_019840760.2
NW_020230313.1	Gnomon	CDS	562026	562312	.	+	0	Name=XP_019696319.1;ID=cds-XP_019696319.1;Dbxref=GeneID:105181833%2CGenbank:XP_019696319.1;Parent=rna-XM_019840760.2
NW_020230313.1	Gnomon	CDS	563347	564748	.	+	0	Name=XP_019696319.1;ID=cds-XP_019696319.1;Dbxref=GeneID:105181833%2CGenbank:XP_019696319.1;Parent=rna-XM_019840760.2
NW_020230313.1	Gnomon	CDS	564978	565186	.	+	0	Name=XP_019696319.1;ID=cds-XP_019696319.1;Dbxref=GeneID:105181833%2CGenbank:XP_019696319.1;Parent=rna-XM_019840760.2
NW_020230313.1	Gnomon	CDS	565488	565673	.	+	0	Name=XP_019696319.1;ID=cds-XP_019696319.1;Dbxref=GeneID:105181833%2CGenbank:XP_019696319.1;Parent=rna-XM_019840760.2
NW_020230313.1	Gnomon	CDS	566132	566345	.	+	0	Name=XP_019696319.1;ID=cds-XP_019696319.1;Dbxref=GeneID:105181833%2CGenbank:XP_019696319.1;Parent=rna-XM_019840760.2
NW_020230313.1	Gnomon	CDS	568839	568978	.	+	0	Name=XP_019696319.1;ID=cds-XP_019696319.1;Dbxref=GeneID:105181833%2CGenbank:XP_019696319.1;Parent=rna-XM_019840760.2
NW_020230313.1	Gnomon	mRNA	627779	663277	.	+	.	Name=XM_025302501.1;ID=rna-XM_025302501.1;Dbxref=GeneID:105181795%2CGenbank:XM_025302501.1;Parent=gene-LOC105181795
NW_020230313.1	Gnomon	exon	891802	892083	.	+	.	ID=exon-XM_025302546.1-28;Dbxref=GeneID:105181834%2CGenbank:XM_025302546.1;Parent=rna-XM_025302546.1
NW_020230313.1	Gnomon	exon	892255	892556	.	+	.	ID=exon-XM_025302546.1-29;Dbxref=GeneID:105181834%2CGenbank:XM_025302546.1;Parent=rna-XM_025302546.1
NW_020230313.1	Gnomon	exon	890513	891067	.	+	.	ID=exon-XM_025302546.1-26;Dbxref=GeneID:105181834%2CGenbank:XM_025302546.1;Parent=rna-XM_025302546.1
NW_020230313.1	Gnomon	exon	891141	891441	.	+	.	ID=exon-XM_025302546.1-27;Dbxref=GeneID:105181834%2CGenbank:XM_025302546.1;Parent=rna-XM_025302546.1
NW_020230313.1	Gnomon	exon	887344	887693	.	+	.	ID=exon-XM_025302546.1-20;Dbxref=GeneID:105181834%2CGenbank:XM_025302546.1;Parent=rna-XM_025302546.1
NW_020230313.1	Gnomon	exon	887803	888065	.	+	.	ID=exon-XM_025302546.1-21;Dbxref=GeneID:105181834%2CGenbank:XM_025302546.1;Parent=rna-XM_025302546.1
NW_020230313.1	Gnomon	exon	888888	889191	.	+	.	ID=exon-XM_025302546.1-24;Dbxref=GeneID:105181834%2CGenbank:XM_025302546.1;Parent=rna-XM_025302546.1
NW_020230313.1	Gnomon	exon	889286	889755	.	+	.	ID=exon-XM_025302546.1-25;Dbxref=GeneID:105181834%2CGenbank:XM_025302546.1;Parent=rna-XM_025302546.1
NW_020230313.1	Gnomon	exon	888192	888488	.	+	.	ID=exon-XM_025302546.1-22;Dbxref=GeneID:105181834%2CGenbank:XM_025302546.1;Parent=rna-XM_025302546.1
NW_020230313.1	Gnomon	exon	888630	888799	.	+	.	ID=exon-XM_025302546.1-23;Dbxref=GeneID:105181834%2CGenbank:XM_025302546.1;Parent=rna-XM_025302546.1
NW_020230313.1	Gnomon	exon	885821	886182	.	+	.	ID=exon-XM_025302546.1-17;Dbxref=GeneID:105181834%2CGenbank:XM_025302546.1;Parent=rna-XM_025302546.1
NW_020230313.1	Gnomon	exon	886429	886905	.	+	.	ID=exon-XM_025302546.1-18;Dbxref=GeneID:105181834%2CGenbank:XM_025302546.1;Parent=rna-XM_025302546.1
NW_020230313.1	Gnomon	exon	882297	882861	.	+	.	ID=exon-XM_025302546.1-15;Dbxref=GeneID:105181834%2CGenbank:XM_025302546.1;Parent=rna-XM_025302546.1
NW_020230313.1	Gnomon	exon	883190	885583	.	+	.	ID=exon-XM_025302546.1-16;Dbxref=GeneID:105181834%2CGenbank:XM_025302546.1;Parent=rna-XM_025302546.1
NW_020230313.1	Gnomon	exon	887007	887271	.	+	.	ID=exon-XM_025302546.1-19;Dbxref=GeneID:105181834%2CGenbank:XM_025302546.1;Parent=rna-XM_025302546.1
NW_020230313.1	Gnomon	exon	878422	878693	.	+	.	ID=exon-XM_025302546.1-10;Dbxref=GeneID:105181834%2CGenbank:XM_025302546.1;Parent=rna-XM_025302546.1
NW_020230313.1	Gnomon	exon	881182	881427	.	+	.	ID=exon-XM_025302546.1-13;Dbxref=GeneID:105181834%2CGenbank:XM_025302546.1;Parent=rna-XM_025302546.1
NW_020230313.1	Gnomon	exon	881683	882211	.	+	.	ID=exon-XM_025302546.1-14;Dbxref=GeneID:105181834%2CGenbank:XM_025302546.1;Parent=rna-XM_025302546.1
NW_020230313.1	Gnomon	exon	878957	879337	.	+	.	ID=exon-XM_025302546.1-11;Dbxref=GeneID:105181834%2CGenbank:XM_025302546.1;Parent=rna-XM_025302546.1
NW_020230313.1	Gnomon	exon	879811	879959	.	+	.	ID=exon-XM_025302546.1-12;Dbxref=GeneID:105181834%2CGenbank:XM_025302546.1;Parent=rna-XM_025302546.1
NW_020230313.1	Gnomon	mRNA	420061	445726	.	-	.	Name=XM_011150110.3;ID=rna-XM_011150110.3;Dbxref=GeneID:105188578%2CGenbank:XM_011150110.3;Parent=gene-LOC105188578
NW_020230313.1	Gnomon	mRNA	1744021	1754261	.	-	.	Name=XM_011144950.3;ID=rna-XM_011144950.3;Dbxref=GeneID:105185437%2CGenbank:XM_011144950.3;Parent=gene-LOC105185437
NW_020230313.1	Gnomon	exon	893003	893217	.	+	.	ID=exon-XM_025302546.1-31;Dbxref=GeneID:105181834%2CGenbank:XM_025302546.1;Parent=rna-XM_025302546.1
NW_020230313.1	Gnomon	exon	893287	893643	.	+	.	ID=exon-XM_025302546.1-32;Dbxref=GeneID:105181834%2CGenbank:XM_025302546.1;Parent=rna-XM_025302546.1
NW_020230313.1	Gnomon	exon	892778	892905	.	+	.	ID=exon-XM_025302546.1-30;Dbxref=GeneID:105181834%2CGenbank:XM_025302546.1;Parent=rna-XM_025302546.1
NW_020230313.1	Gnomon	exon	894538	894720	.	+	.	ID=exon-XM_025302546.1-35;Dbxref=GeneID:105181834%2CGenbank:XM_025302546.1;Parent=rna-XM_025302546.1
NW_020230313.1	Gnomon	exon	893735	893883	.	+	.	ID=exon-XM_025302546.1-33;Dbxref=GeneID:105181834%2CGenbank:XM_025302546.1;Parent=rna-XM_025302546.1
NW_020230313.1	Gnomon	exon	894004	894337	.	+	.	ID=exon-XM_025302546.1-34;Dbxref=GeneID:105181834%2CGenbank:XM_025302546.1;Parent=rna-XM_025302546.1
NW_020230313.1	Gnomon	mRNA	1466908	1470664	.	+	.	Name=XM_011155204.3;ID=rna-XM_011155204.3;Dbxref=GeneID:105191661%2CGenbank:XM_011155204.3;Parent=gene-LOC105191661
NW_020230313.1	Gnomon	mRNA	1438987	1453191	.	+	.	Name=XM_011155194.3;ID=rna-XM_011155194.3;Dbxref=GeneID:105191655%2CGenbank:XM_011155194.3;Parent=gene-LOC105191655
NW_020230313.1	Gnomon	exon	440474	440997	.	-	.	ID=exon-XM_011150108.3-1;Dbxref=GeneID:105188578%2CGenbank:XM_011150108.3;Parent=rna-XM_011150108.3
NW_020230313.1	Gnomon	exon	434509	437713	.	-	.	ID=exon-XM_011150108.3-2;Dbxref=GeneID:105188578%2CGenbank:XM_011150108.3;Parent=rna-XM_011150108.3
NW_020230313.1	Gnomon	exon	434036	434365	.	-	.	ID=exon-XM_011150108.3-3;Dbxref=GeneID:105188578%2CGenbank:XM_011150108.3;Parent=rna-XM_011150108.3
NW_020230313.1	Gnomon	exon	433553	433947	.	-	.	ID=exon-XM_011150108.3-4;Dbxref=GeneID:105188578%2CGenbank:XM_011150108.3;Parent=rna-XM_011150108.3
NW_020230313.1	Gnomon	exon	433105	433461	.	-	.	ID=exon-XM_011150108.3-5;Dbxref=GeneID:105188578%2CGenbank:XM_011150108.3;Parent=rna-XM_011150108.3
NW_020230313.1	Gnomon	exon	432684	432975	.	-	.	ID=exon-XM_011150108.3-6;Dbxref=GeneID:105188578%2CGenbank:XM_011150108.3;Parent=rna-XM_011150108.3
NW_020230313.1	Gnomon	exon	432068	432604	.	-	.	ID=exon-XM_011150108.3-7;Dbxref=GeneID:105188578%2CGenbank:XM_011150108.3;Parent=rna-XM_011150108.3
NW_020230313.1	Gnomon	exon	431706	431930	.	-	.	ID=exon-XM_011150108.3-8;Dbxref=GeneID:105188578%2CGenbank:XM_011150108.3;Parent=rna-XM_011150108.3
NW_020230313.1	Gnomon	exon	431262	431578	.	-	.	ID=exon-XM_011150108.3-9;Dbxref=GeneID:105188578%2CGenbank:XM_011150108.3;Parent=rna-XM_011150108.3
NW_020230313.1	Gnomon	CDS	460413	460535	.	+	0	Name=XP_011148400.1;ID=cds-XP_011148400.1;Dbxref=GeneID:105188572%2CGenbank:XP_011148400.1;Parent=rna-XM_011150098.3
NW_020230313.1	Gnomon	CDS	460670	461071	.	+	0	Name=XP_011148400.1;ID=cds-XP_011148400.1;Dbxref=GeneID:105188572%2CGenbank:XP_011148400.1;Parent=rna-XM_011150098.3
NW_020230313.1	Gnomon	mRNA	417770	419548	.	+	.	Name=XM_011150111.3;ID=rna-XM_011150111.3;Dbxref=GeneID:105188579%2CGenbank:XM_011150111.3;Parent=gene-LOC105188579
NW_020230313.1	Gnomon	CDS	1610405	1611793	.	+	0	Name=XP_011143249.1;ID=cds-XP_011143249.1;Dbxref=GeneID:105185435%2CGenbank:XP_011143249.1;Parent=rna-XM_011144947.3
NW_020230313.1	Gnomon	mRNA	1466908	1470664	.	+	.	Name=XM_011155205.3;ID=rna-XM_011155205.3;Dbxref=GeneID:105191661%2CGenbank:XM_011155205.3;Parent=gene-LOC105191661
NW_020230313.1	Gnomon	mRNA	1455685	1459866	.	-	.	Name=XM_011155195.3;ID=rna-XM_011155195.3;Dbxref=GeneID:105191656%2CGenbank:XM_011155195.3;Parent=gene-LOC105191656
NW_020230313.1	Gnomon	mRNA	1695377	1697111	.	-	.	Name=XM_025302548.1;ID=rna-XM_025302548.1;Dbxref=GeneID:112589405%2CGenbank:XM_025302548.1;Parent=gene-LOC112589405
NW_020230313.1	Gnomon	CDS	479898	480009	.	-	0	Name=XP_011137070.1;ID=cds-XP_011137070.1;Dbxref=GeneID:105181780%2CGenbank:XP_011137070.1;Parent=rna-XM_011138768.3
NW_020230313.1	Gnomon	CDS	477671	477850	.	-	0	Name=XP_011137070.1;ID=cds-XP_011137070.1;Dbxref=GeneID:105181780%2CGenbank:XP_011137070.1;Parent=rna-XM_011138768.3
NW_020230313.1	Gnomon	CDS	477423	477588	.	-	0	Name=XP_011137070.1;ID=cds-XP_011137070.1;Dbxref=GeneID:105181780%2CGenbank:XP_011137070.1;Parent=rna-XM_011138768.3
NW_020230313.1	Gnomon	CDS	476800	477001	.	-	0	Name=XP_011137070.1;ID=cds-XP_011137070.1;Dbxref=GeneID:105181780%2CGenbank:XP_011137070.1;Parent=rna-XM_011138768.3
NW_020230313.1	Gnomon	CDS	460413	460535	.	+	0	Name=XP_011148401.1;ID=cds-XP_011148401.1;Dbxref=GeneID:105188572%2CGenbank:XP_011148401.1;Parent=rna-XM_011150099.3
NW_020230313.1	Gnomon	CDS	460670	461071	.	+	0	Name=XP_011148401.1;ID=cds-XP_011148401.1;Dbxref=GeneID:105188572%2CGenbank:XP_011148401.1;Parent=rna-XM_011150099.3
NW_020230313.1	Gnomon	mRNA	920839	921704	.	+	.	Name=XM_011138830.2;ID=rna-XM_011138830.2;Dbxref=GeneID:112588065%2CGenbank:XM_011138830.2;Parent=gene-LOC112588065
NW_020230313.1	Gnomon	exon	570509	570634	.	-	.	ID=exon-XM_025302527.1-9;Dbxref=GeneID:105181793%2CGenbank:XM_025302527.1;Parent=rna-XM_025302527.1
NW_020230313.1	Gnomon	exon	585031	585642	.	-	.	ID=exon-XM_025302527.1-1;Dbxref=GeneID:105181793%2CGenbank:XM_025302527.1;Parent=rna-XM_025302527.1
NW_020230313.1	Gnomon	exon	576739	576828	.	-	.	ID=exon-XM_025302527.1-2;Dbxref=GeneID:105181793%2CGenbank:XM_025302527.1;Parent=rna-XM_025302527.1
NW_020230313.1	Gnomon	exon	574070	574227	.	-	.	ID=exon-XM_025302527.1-3;Dbxref=GeneID:105181793%2CGenbank:XM_025302527.1;Parent=rna-XM_025302527.1
NW_020230313.1	Gnomon	exon	573284	573988	.	-	.	ID=exon-XM_025302527.1-4;Dbxref=GeneID:105181793%2CGenbank:XM_025302527.1;Parent=rna-XM_025302527.1
NW_020230313.1	Gnomon	exon	572642	572910	.	-	.	ID=exon-XM_025302527.1-5;Dbxref=GeneID:105181793%2CGenbank:XM_025302527.1;Parent=rna-XM_025302527.1
NW_020230313.1	Gnomon	exon	571900	572296	.	-	.	ID=exon-XM_025302527.1-6;Dbxref=GeneID:105181793%2CGenbank:XM_025302527.1;Parent=rna-XM_025302527.1
NW_020230313.1	Gnomon	exon	571105	571733	.	-	.	ID=exon-XM_025302527.1-7;Dbxref=GeneID:105181793%2CGenbank:XM_025302527.1;Parent=rna-XM_025302527.1
NW_020230313.1	Gnomon	exon	570721	571018	.	-	.	ID=exon-XM_025302527.1-8;Dbxref=GeneID:105181793%2CGenbank:XM_025302527.1;Parent=rna-XM_025302527.1
NW_020230313.1	Gnomon	exon	843494	843663	.	+	.	ID=exon-XM_019840748.2-5;Dbxref=GeneID:105181813%2CGenbank:XM_019840748.2;Parent=rna-XM_019840748.2
NW_020230313.1	Gnomon	exon	843817	843985	.	+	.	ID=exon-XM_019840748.2-6;Dbxref=GeneID:105181813%2CGenbank:XM_019840748.2;Parent=rna-XM_019840748.2
NW_020230313.1	Gnomon	exon	844075	844374	.	+	.	ID=exon-XM_019840748.2-7;Dbxref=GeneID:105181813%2CGenbank:XM_019840748.2;Parent=rna-XM_019840748.2
NW_020230313.1	Gnomon	exon	844517	844770	.	+	.	ID=exon-XM_019840748.2-8;Dbxref=GeneID:105181813%2CGenbank:XM_019840748.2;Parent=rna-XM_019840748.2
NW_020230313.1	Gnomon	exon	840759	841074	.	+	.	ID=exon-XM_019840748.2-1;Dbxref=GeneID:105181813%2CGenbank:XM_019840748.2;Parent=rna-XM_019840748.2
NW_020230313.1	Gnomon	exon	841230	841364	.	+	.	ID=exon-XM_019840748.2-2;Dbxref=GeneID:105181813%2CGenbank:XM_019840748.2;Parent=rna-XM_019840748.2
NW_020230313.1	Gnomon	exon	841450	841670	.	+	.	ID=exon-XM_019840748.2-3;Dbxref=GeneID:105181813%2CGenbank:XM_019840748.2;Parent=rna-XM_019840748.2
NW_020230313.1	Gnomon	exon	841972	842166	.	+	.	ID=exon-XM_019840748.2-4;Dbxref=GeneID:105181813%2CGenbank:XM_019840748.2;Parent=rna-XM_019840748.2
NW_020230313.1	Gnomon	exon	844856	845015	.	+	.	ID=exon-XM_019840748.2-9;Dbxref=GeneID:105181813%2CGenbank:XM_019840748.2;Parent=rna-XM_019840748.2
NW_020230313.1	Gnomon	mRNA	1367774	1372798	.	-	.	Name=XM_025302549.1;ID=rna-XM_025302549.1;Dbxref=GeneID:105191650%2CGenbank:XM_025302549.1;Parent=gene-LOC105191650
NW_020230313.1	Gnomon	mRNA	1474408	1477784	.	-	.	Name=XM_011155206.3;ID=rna-XM_011155206.3;Dbxref=GeneID:105191662%2CGenbank:XM_011155206.3;Parent=gene-LOC105191662
NW_020230313.1	Gnomon	exon	701885	702172	.	+	.	ID=exon-XM_011138801.3-2;Dbxref=GeneID:105181799%2CGenbank:XM_011138801.3;Parent=rna-XM_011138801.3
NW_020230313.1	Gnomon	exon	702474	702657	.	+	.	ID=exon-XM_011138801.3-3;Dbxref=GeneID:105181799%2CGenbank:XM_011138801.3;Parent=rna-XM_011138801.3
NW_020230313.1	Gnomon	exon	700379	700465	.	+	.	ID=exon-XM_011138801.3-1;Dbxref=GeneID:105181799%2CGenbank:XM_011138801.3;Parent=rna-XM_011138801.3
NW_020230313.1	Gnomon	exon	704130	704253	.	+	.	ID=exon-XM_011138801.3-6;Dbxref=GeneID:105181799%2CGenbank:XM_011138801.3;Parent=rna-XM_011138801.3
NW_020230313.1	Gnomon	exon	704383	704497	.	+	.	ID=exon-XM_011138801.3-7;Dbxref=GeneID:105181799%2CGenbank:XM_011138801.3;Parent=rna-XM_011138801.3
NW_020230313.1	Gnomon	exon	703140	703263	.	+	.	ID=exon-XM_011138801.3-4;Dbxref=GeneID:105181799%2CGenbank:XM_011138801.3;Parent=rna-XM_011138801.3
NW_020230313.1	Gnomon	exon	703404	703549	.	+	.	ID=exon-XM_011138801.3-5;Dbxref=GeneID:105181799%2CGenbank:XM_011138801.3;Parent=rna-XM_011138801.3
NW_020230313.1	Gnomon	exon	704763	704891	.	+	.	ID=exon-XM_011138801.3-8;Dbxref=GeneID:105181799%2CGenbank:XM_011138801.3;Parent=rna-XM_011138801.3
NW_020230313.1	Gnomon	exon	705379	705500	.	+	.	ID=exon-XM_011138801.3-9;Dbxref=GeneID:105181799%2CGenbank:XM_011138801.3;Parent=rna-XM_011138801.3
NW_020230313.1	Gnomon	CDS	460413	460535	.	+	0	Name=XP_011148402.1;ID=cds-XP_011148402.1;Dbxref=GeneID:105188572%2CGenbank:XP_011148402.1;Parent=rna-XM_011150100.3
NW_020230313.1	Gnomon	CDS	460670	461071	.	+	0	Name=XP_011148402.1;ID=cds-XP_011148402.1;Dbxref=GeneID:105188572%2CGenbank:XP_011148402.1;Parent=rna-XM_011150100.3
NW_020230313.1	Gnomon	exon	677982	678327	.	-	.	ID=exon-XM_025302504.1-1;Dbxref=GeneID:105181797%2CGenbank:XM_025302504.1;Parent=rna-XM_025302504.1
NW_020230313.1	Gnomon	exon	675212	675394	.	-	.	ID=exon-XM_025302504.1-6;Dbxref=GeneID:105181797%2CGenbank:XM_025302504.1;Parent=rna-XM_025302504.1
NW_020230313.1	Gnomon	exon	674050	674322	.	-	.	ID=exon-XM_025302504.1-7;Dbxref=GeneID:105181797%2CGenbank:XM_025302504.1;Parent=rna-XM_025302504.1
NW_020230313.1	Gnomon	exon	673215	673776	.	-	.	ID=exon-XM_025302504.1-8;Dbxref=GeneID:105181797%2CGenbank:XM_025302504.1;Parent=rna-XM_025302504.1
NW_020230313.1	Gnomon	exon	677097	677676	.	-	.	ID=exon-XM_025302504.1-2;Dbxref=GeneID:105181797%2CGenbank:XM_025302504.1;Parent=rna-XM_025302504.1
NW_020230313.1	Gnomon	exon	676528	676729	.	-	.	ID=exon-XM_025302504.1-3;Dbxref=GeneID:105181797%2CGenbank:XM_025302504.1;Parent=rna-XM_025302504.1
NW_020230313.1	Gnomon	exon	676151	676275	.	-	.	ID=exon-XM_025302504.1-4;Dbxref=GeneID:105181797%2CGenbank:XM_025302504.1;Parent=rna-XM_025302504.1
NW_020230313.1	Gnomon	exon	675831	676016	.	-	.	ID=exon-XM_025302504.1-5;Dbxref=GeneID:105181797%2CGenbank:XM_025302504.1;Parent=rna-XM_025302504.1
NW_020230313.1	Gnomon	CDS	522503	522941	.	+	0	Name=XP_019696313.1;ID=cds-XP_019696313.1;Dbxref=GeneID:105181787%2CGenbank:XP_019696313.1;Parent=rna-XM_019840754.2
NW_020230313.1	Gnomon	CDS	523382	523690	.	+	0	Name=XP_019696313.1;ID=cds-XP_019696313.1;Dbxref=GeneID:105181787%2CGenbank:XP_019696313.1;Parent=rna-XM_019840754.2
NW_020230313.1	Gnomon	CDS	523836	524199	.	+	0	Name=XP_019696313.1;ID=cds-XP_019696313.1;Dbxref=GeneID:105181787%2CGenbank:XP_019696313.1;Parent=rna-XM_019840754.2
NW_020230313.1	Gnomon	CDS	524264	524324	.	+	0	Name=XP_019696313.1;ID=cds-XP_019696313.1;Dbxref=GeneID:105181787%2CGenbank:XP_019696313.1;Parent=rna-XM_019840754.2
NW_020230313.1	Gnomon	CDS	524423	524605	.	+	0	Name=XP_019696313.1;ID=cds-XP_019696313.1;Dbxref=GeneID:105181787%2CGenbank:XP_019696313.1;Parent=rna-XM_019840754.2
NW_020230313.1	Gnomon	CDS	525882	526130	.	+	0	Name=XP_019696313.1;ID=cds-XP_019696313.1;Dbxref=GeneID:105181787%2CGenbank:XP_019696313.1;Parent=rna-XM_019840754.2
NW_020230313.1	Gnomon	CDS	526530	526655	.	+	0	Name=XP_019696313.1;ID=cds-XP_019696313.1;Dbxref=GeneID:105181787%2CGenbank:XP_019696313.1;Parent=rna-XM_019840754.2
NW_020230313.1	Gnomon	CDS	526743	526964	.	+	0	Name=XP_019696313.1;ID=cds-XP_019696313.1;Dbxref=GeneID:105181787%2CGenbank:XP_019696313.1;Parent=rna-XM_019840754.2
NW_020230313.1	Gnomon	mRNA	873192	894720	.	+	.	Name=XM_025302546.1;ID=rna-XM_025302546.1;Dbxref=GeneID:105181834%2CGenbank:XM_025302546.1;Parent=gene-LOC105181834
NW_020230313.1	Gnomon	exon	576739	576828	.	-	.	ID=exon-XM_025302524.1-2;Dbxref=GeneID:105181793%2CGenbank:XM_025302524.1;Parent=rna-XM_025302524.1
NW_020230313.1	Gnomon	exon	573284	574227	.	-	.	ID=exon-XM_025302524.1-3;Dbxref=GeneID:105181793%2CGenbank:XM_025302524.1;Parent=rna-XM_025302524.1
NW_020230313.1	Gnomon	exon	605535	606316	.	-	.	ID=exon-XM_025302524.1-1;Dbxref=GeneID:105181793%2CGenbank:XM_025302524.1;Parent=rna-XM_025302524.1
NW_020230313.1	Gnomon	exon	570509	570634	.	-	.	ID=exon-XM_025302524.1-8;Dbxref=GeneID:105181793%2CGenbank:XM_025302524.1;Parent=rna-XM_025302524.1
NW_020230313.1	Gnomon	exon	569975	570402	.	-	.	ID=exon-XM_025302524.1-9;Dbxref=GeneID:105181793%2CGenbank:XM_025302524.1;Parent=rna-XM_025302524.1
NW_020230313.1	Gnomon	exon	571105	571733	.	-	.	ID=exon-XM_025302524.1-6;Dbxref=GeneID:105181793%2CGenbank:XM_025302524.1;Parent=rna-XM_025302524.1
NW_020230313.1	Gnomon	exon	570721	571018	.	-	.	ID=exon-XM_025302524.1-7;Dbxref=GeneID:105181793%2CGenbank:XM_025302524.1;Parent=rna-XM_025302524.1
NW_020230313.1	Gnomon	exon	572642	572910	.	-	.	ID=exon-XM_025302524.1-4;Dbxref=GeneID:105181793%2CGenbank:XM_025302524.1;Parent=rna-XM_025302524.1
NW_020230313.1	Gnomon	exon	571900	572296	.	-	.	ID=exon-XM_025302524.1-5;Dbxref=GeneID:105181793%2CGenbank:XM_025302524.1;Parent=rna-XM_025302524.1
NW_020230313.1	Gnomon	exon	540881	541250	.	+	.	ID=exon-XM_019840745.2-2;Dbxref=GeneID:105181789%2CGenbank:XM_019840745.2;Parent=rna-XM_019840745.2
NW_020230313.1	Gnomon	exon	541570	541716	.	+	.	ID=exon-XM_019840745.2-3;Dbxref=GeneID:105181789%2CGenbank:XM_019840745.2;Parent=rna-XM_019840745.2
NW_020230313.1	Gnomon	exon	532602	532742	.	+	.	ID=exon-XM_019840745.2-1;Dbxref=GeneID:105181789%2CGenbank:XM_019840745.2;Parent=rna-XM_019840745.2
NW_020230313.1	Gnomon	exon	542941	543084	.	+	.	ID=exon-XM_019840745.2-6;Dbxref=GeneID:105181789%2CGenbank:XM_019840745.2;Parent=rna-XM_019840745.2
NW_020230313.1	Gnomon	exon	543181	543987	.	+	.	ID=exon-XM_019840745.2-7;Dbxref=GeneID:105181789%2CGenbank:XM_019840745.2;Parent=rna-XM_019840745.2
NW_020230313.1	Gnomon	exon	541856	542059	.	+	.	ID=exon-XM_019840745.2-4;Dbxref=GeneID:105181789%2CGenbank:XM_019840745.2;Parent=rna-XM_019840745.2
NW_020230313.1	Gnomon	exon	542173	542703	.	+	.	ID=exon-XM_019840745.2-5;Dbxref=GeneID:105181789%2CGenbank:XM_019840745.2;Parent=rna-XM_019840745.2
NW_020230313.1	Gnomon	lnc_RNA	837093	842533	.	-	.	Name=XR_849659.3;ID=rna-XR_849659.3;Dbxref=GeneID:105181814%2CGenbank:XR_849659.3;Parent=gene-LOC105181814
NW_020230313.1	Gnomon	CDS	522503	522941	.	+	0	Name=XP_019696312.1;ID=cds-XP_019696312.1;Dbxref=GeneID:105181787%2CGenbank:XP_019696312.1;Parent=rna-XM_019840753.2
NW_020230313.1	Gnomon	CDS	523382	523690	.	+	0	Name=XP_019696312.1;ID=cds-XP_019696312.1;Dbxref=GeneID:105181787%2CGenbank:XP_019696312.1;Parent=rna-XM_019840753.2
NW_020230313.1	Gnomon	CDS	523836	524199	.	+	0	Name=XP_019696312.1;ID=cds-XP_019696312.1;Dbxref=GeneID:105181787%2CGenbank:XP_019696312.1;Parent=rna-XM_019840753.2
NW_020230313.1	Gnomon	CDS	524264	524324	.	+	0	Name=XP_019696312.1;ID=cds-XP_019696312.1;Dbxref=GeneID:105181787%2CGenbank:XP_019696312.1;Parent=rna-XM_019840753.2
NW_020230313.1	Gnomon	CDS	524423	524605	.	+	0	Name=XP_019696312.1;ID=cds-XP_019696312.1;Dbxref=GeneID:105181787%2CGenbank:XP_019696312.1;Parent=rna-XM_019840753.2
NW_020230313.1	Gnomon	CDS	525882	526130	.	+	0	Name=XP_019696312.1;ID=cds-XP_019696312.1;Dbxref=GeneID:105181787%2CGenbank:XP_019696312.1;Parent=rna-XM_019840753.2
NW_020230313.1	Gnomon	CDS	526530	526655	.	+	0	Name=XP_019696312.1;ID=cds-XP_019696312.1;Dbxref=GeneID:105181787%2CGenbank:XP_019696312.1;Parent=rna-XM_019840753.2
NW_020230313.1	Gnomon	CDS	526743	526964	.	+	0	Name=XP_019696312.1;ID=cds-XP_019696312.1;Dbxref=GeneID:105181787%2CGenbank:XP_019696312.1;Parent=rna-XM_019840753.2
NW_020230313.1	Gnomon	CDS	459573	459767	.	-	0	Name=XP_019699444.1;ID=cds-XP_019699444.1;Dbxref=GeneID:105188573%2CGenbank:XP_019699444.1;Parent=rna-XM_019843885.2
NW_020230313.1	Gnomon	CDS	459259	459447	.	-	0	Name=XP_019699444.1;ID=cds-XP_019699444.1;Dbxref=GeneID:105188573%2CGenbank:XP_019699444.1;Parent=rna-XM_019843885.2
NW_020230313.1	Gnomon	CDS	458776	459012	.	-	0	Name=XP_019699444.1;ID=cds-XP_019699444.1;Dbxref=GeneID:105188573%2CGenbank:XP_019699444.1;Parent=rna-XM_019843885.2
NW_020230313.1	Gnomon	CDS	458469	458696	.	-	0	Name=XP_019699444.1;ID=cds-XP_019699444.1;Dbxref=GeneID:105188573%2CGenbank:XP_019699444.1;Parent=rna-XM_019843885.2
NW_020230313.1	Gnomon	CDS	458199	458354	.	-	0	Name=XP_019699444.1;ID=cds-XP_019699444.1;Dbxref=GeneID:105188573%2CGenbank:XP_019699444.1;Parent=rna-XM_019843885.2
NW_020230313.1	cmsearch	exon	820210	820350	.	+	.	ID=exon-XR_003113530.1-1;Dbxref=GeneID:112589407%2CRFAM:RF00015%2CGenbank:XR_003113530.1;Parent=rna-XR_003113530.1
NW_020230313.1	Gnomon	exon	1465349	1465772	.	-	.	ID=exon-XM_019845306.2-2;Dbxref=GeneID:105191660%2CGenbank:XM_019845306.2;Parent=rna-XM_019845306.2
NW_020230313.1	Gnomon	exon	1465172	1465255	.	-	.	ID=exon-XM_019845306.2-3;Dbxref=GeneID:105191660%2CGenbank:XM_019845306.2;Parent=rna-XM_019845306.2
NW_020230313.1	Gnomon	exon	1466296	1466730	.	-	.	ID=exon-XM_019845306.2-1;Dbxref=GeneID:105191660%2CGenbank:XM_019845306.2;Parent=rna-XM_019845306.2
NW_020230313.1	Gnomon	exon	1464886	1465091	.	-	.	ID=exon-XM_019845306.2-4;Dbxref=GeneID:105191660%2CGenbank:XM_019845306.2;Parent=rna-XM_019845306.2
NW_020230313.1	Gnomon	exon	517679	517773	.	-	.	ID=exon-XM_011138775.3-6;Dbxref=GeneID:105181786%2CGenbank:XM_011138775.3;Parent=rna-XM_011138775.3
NW_020230313.1	Gnomon	exon	516566	517146	.	-	.	ID=exon-XM_011138775.3-7;Dbxref=GeneID:105181786%2CGenbank:XM_011138775.3;Parent=rna-XM_011138775.3
NW_020230313.1	Gnomon	exon	518254	518407	.	-	.	ID=exon-XM_011138775.3-4;Dbxref=GeneID:105181786%2CGenbank:XM_011138775.3;Parent=rna-XM_011138775.3
NW_020230313.1	Gnomon	exon	518031	518151	.	-	.	ID=exon-XM_011138775.3-5;Dbxref=GeneID:105181786%2CGenbank:XM_011138775.3;Parent=rna-XM_011138775.3
NW_020230313.1	Gnomon	exon	518789	518992	.	-	.	ID=exon-XM_011138775.3-2;Dbxref=GeneID:105181786%2CGenbank:XM_011138775.3;Parent=rna-XM_011138775.3
NW_020230313.1	Gnomon	exon	518501	518597	.	-	.	ID=exon-XM_011138775.3-3;Dbxref=GeneID:105181786%2CGenbank:XM_011138775.3;Parent=rna-XM_011138775.3
NW_020230313.1	Gnomon	exon	519546	519776	.	-	.	ID=exon-XM_011138775.3-1;Dbxref=GeneID:105181786%2CGenbank:XM_011138775.3;Parent=rna-XM_011138775.3
NW_020230313.1	Gnomon	CDS	519546	519546	.	-	0	Name=XP_011137077.1;ID=cds-XP_011137077.1;Dbxref=GeneID:105181786%2CGenbank:XP_011137077.1;Parent=rna-XM_011138775.3
NW_020230313.1	Gnomon	CDS	518789	518992	.	-	0	Name=XP_011137077.1;ID=cds-XP_011137077.1;Dbxref=GeneID:105181786%2CGenbank:XP_011137077.1;Parent=rna-XM_011138775.3
NW_020230313.1	Gnomon	CDS	518501	518597	.	-	0	Name=XP_011137077.1;ID=cds-XP_011137077.1;Dbxref=GeneID:105181786%2CGenbank:XP_011137077.1;Parent=rna-XM_011138775.3
NW_020230313.1	Gnomon	CDS	518254	518407	.	-	0	Name=XP_011137077.1;ID=cds-XP_011137077.1;Dbxref=GeneID:105181786%2CGenbank:XP_011137077.1;Parent=rna-XM_011138775.3
NW_020230313.1	Gnomon	CDS	518031	518151	.	-	0	Name=XP_011137077.1;ID=cds-XP_011137077.1;Dbxref=GeneID:105181786%2CGenbank:XP_011137077.1;Parent=rna-XM_011138775.3
NW_020230313.1	Gnomon	CDS	517679	517773	.	-	0	Name=XP_011137077.1;ID=cds-XP_011137077.1;Dbxref=GeneID:105181786%2CGenbank:XP_011137077.1;Parent=rna-XM_011138775.3
NW_020230313.1	Gnomon	CDS	516838	517146	.	-	0	Name=XP_011137077.1;ID=cds-XP_011137077.1;Dbxref=GeneID:105181786%2CGenbank:XP_011137077.1;Parent=rna-XM_011138775.3
NW_020230313.1	Gnomon	mRNA	64574	77801	.	+	.	Name=XM_025302544.1;ID=rna-XM_025302544.1;Dbxref=GeneID:105188593%2CGenbank:XM_025302544.1;Parent=gene-LOC105188593
NW_020230313.1	Gnomon	exon	93565	93994	.	+	.	ID=exon-XM_011150128.3-6;Dbxref=GeneID:105188589%2CGenbank:XM_011150128.3;Parent=rna-XM_011150128.3
NW_020230313.1	Gnomon	exon	93032	93220	.	+	.	ID=exon-XM_011150128.3-4;Dbxref=GeneID:105188589%2CGenbank:XM_011150128.3;Parent=rna-XM_011150128.3
NW_020230313.1	Gnomon	exon	93330	93441	.	+	.	ID=exon-XM_011150128.3-5;Dbxref=GeneID:105188589%2CGenbank:XM_011150128.3;Parent=rna-XM_011150128.3
NW_020230313.1	Gnomon	exon	92124	92367	.	+	.	ID=exon-XM_011150128.3-2;Dbxref=GeneID:105188589%2CGenbank:XM_011150128.3;Parent=rna-XM_011150128.3
NW_020230313.1	Gnomon	exon	92502	92962	.	+	.	ID=exon-XM_011150128.3-3;Dbxref=GeneID:105188589%2CGenbank:XM_011150128.3;Parent=rna-XM_011150128.3
NW_020230313.1	Gnomon	exon	91820	92046	.	+	.	ID=exon-XM_011150128.3-1;Dbxref=GeneID:105188589%2CGenbank:XM_011150128.3;Parent=rna-XM_011150128.3
NW_020230313.1	Gnomon	mRNA	66980	77708	.	+	.	Name=XM_025302543.1;ID=rna-XM_025302543.1;Dbxref=GeneID:105188593%2CGenbank:XM_025302543.1;Parent=gene-LOC105188593
NW_020230313.1	Gnomon	CDS	490724	490806	.	-	0	Name=XP_011137074.1;ID=cds-XP_011137074.1;Dbxref=GeneID:105181784%2CGenbank:XP_011137074.1;Parent=rna-XM_011138772.3
NW_020230313.1	Gnomon	CDS	490532	490638	.	-	0	Name=XP_011137074.1;ID=cds-XP_011137074.1;Dbxref=GeneID:105181784%2CGenbank:XP_011137074.1;Parent=rna-XM_011138772.3
NW_020230313.1	Gnomon	CDS	490328	490416	.	-	0	Name=XP_011137074.1;ID=cds-XP_011137074.1;Dbxref=GeneID:105181784%2CGenbank:XP_011137074.1;Parent=rna-XM_011138772.3
NW_020230313.1	Gnomon	mRNA	1408156	1423599	.	+	.	Name=XM_011155190.3;ID=rna-XM_011155190.3;Dbxref=GeneID:105191654%2CGenbank:XM_011155190.3;Parent=gene-LOC105191654
NW_020230313.1	Gnomon	mRNA	1464886	1466952	.	-	.	Name=XM_011155202.3;ID=rna-XM_011155202.3;Dbxref=GeneID:105191660%2CGenbank:XM_011155202.3;Parent=gene-LOC105191660
NW_020230313.1	Gnomon	mRNA	1438987	1453191	.	+	.	Name=XM_011155192.3;ID=rna-XM_011155192.3;Dbxref=GeneID:105191655%2CGenbank:XM_011155192.3;Parent=gene-LOC105191655
NW_020230313.1	Gnomon	exon	1422231	1422374	.	+	.	ID=exon-XM_011155189.3-10;Dbxref=GeneID:105191654%2CGenbank:XM_011155189.3;Parent=rna-XM_011155189.3
NW_020230313.1	Gnomon	exon	1422576	1423599	.	+	.	ID=exon-XM_011155189.3-11;Dbxref=GeneID:105191654%2CGenbank:XM_011155189.3;Parent=rna-XM_011155189.3
NW_020230313.1	Gnomon	CDS	764564	766330	.	-	0	Name=XP_019696310.1;ID=cds-XP_019696310.1;Dbxref=GeneID:105181804%2CGenbank:XP_019696310.1;Parent=rna-XM_019840751.2
NW_020230313.1	Gnomon	CDS	764274	764487	.	-	0	Name=XP_019696310.1;ID=cds-XP_019696310.1;Dbxref=GeneID:105181804%2CGenbank:XP_019696310.1;Parent=rna-XM_019840751.2
NW_020230313.1	Gnomon	CDS	763361	763989	.	-	0	Name=XP_019696310.1;ID=cds-XP_019696310.1;Dbxref=GeneID:105181804%2CGenbank:XP_019696310.1;Parent=rna-XM_019840751.2
NW_020230313.1	Gnomon	CDS	763051	763281	.	-	0	Name=XP_019696310.1;ID=cds-XP_019696310.1;Dbxref=GeneID:105181804%2CGenbank:XP_019696310.1;Parent=rna-XM_019840751.2
NW_020230313.1	Gnomon	CDS	762538	762914	.	-	0	Name=XP_019696310.1;ID=cds-XP_019696310.1;Dbxref=GeneID:105181804%2CGenbank:XP_019696310.1;Parent=rna-XM_019840751.2
NW_020230313.1	Gnomon	CDS	762147	762398	.	-	0	Name=XP_019696310.1;ID=cds-XP_019696310.1;Dbxref=GeneID:105181804%2CGenbank:XP_019696310.1;Parent=rna-XM_019840751.2
NW_020230313.1	Gnomon	CDS	761887	762073	.	-	0	Name=XP_019696310.1;ID=cds-XP_019696310.1;Dbxref=GeneID:105181804%2CGenbank:XP_019696310.1;Parent=rna-XM_019840751.2
NW_020230313.1	Gnomon	CDS	761661	761696	.	-	0	Name=XP_019696310.1;ID=cds-XP_019696310.1;Dbxref=GeneID:105181804%2CGenbank:XP_019696310.1;Parent=rna-XM_019840751.2
NW_020230313.1	Gnomon	exon	1775028	1775118	.	+	.	ID=exon-XM_011144953.2-6;Dbxref=GeneID:105185440%2CGenbank:XM_011144953.2;Parent=rna-XM_011144953.2
NW_020230313.1	Gnomon	exon	1775267	1775403	.	+	.	ID=exon-XM_011144953.2-7;Dbxref=GeneID:105185440%2CGenbank:XM_011144953.2;Parent=rna-XM_011144953.2
NW_020230313.1	Gnomon	exon	1780735	1780867	.	+	.	ID=exon-XM_011144953.2-8;Dbxref=GeneID:105185440%2CGenbank:XM_011144953.2;Parent=rna-XM_011144953.2
NW_020230313.1	Gnomon	exon	1780940	1781494	.	+	.	ID=exon-XM_011144953.2-9;Dbxref=GeneID:105185440%2CGenbank:XM_011144953.2;Parent=rna-XM_011144953.2
NW_020230313.1	Gnomon	exon	1768833	1768958	.	+	.	ID=exon-XM_011144953.2-2;Dbxref=GeneID:105185440%2CGenbank:XM_011144953.2;Parent=rna-XM_011144953.2
NW_020230313.1	Gnomon	exon	1769045	1769165	.	+	.	ID=exon-XM_011144953.2-3;Dbxref=GeneID:105185440%2CGenbank:XM_011144953.2;Parent=rna-XM_011144953.2
NW_020230313.1	Gnomon	exon	1773014	1773275	.	+	.	ID=exon-XM_011144953.2-4;Dbxref=GeneID:105185440%2CGenbank:XM_011144953.2;Parent=rna-XM_011144953.2
NW_020230313.1	Gnomon	exon	1773747	1773869	.	+	.	ID=exon-XM_011144953.2-5;Dbxref=GeneID:105185440%2CGenbank:XM_011144953.2;Parent=rna-XM_011144953.2
NW_020230313.1	Gnomon	exon	1766120	1766271	.	+	.	ID=exon-XM_011144953.2-1;Dbxref=GeneID:105185440%2CGenbank:XM_011144953.2;Parent=rna-XM_011144953.2
NW_020230313.1	tRNAscan-SE	tRNA	803111	803184	.	-	.	ID=rna-Trnat-agu-4;Dbxref=GeneID:109503723;Note=transfer RNA threonine (anticodon AGU);Parent=gene-Trnat-agu-4
NW_020230313.1	Gnomon	CDS	1360497	1360508	.	-	0	Name=XP_011153489.2;ID=cds-XP_011153489.2;Dbxref=GeneID:105191652%2CGenbank:XP_011153489.2;Parent=rna-XM_011155187.3
NW_020230313.1	Gnomon	CDS	1358895	1360073	.	-	0	Name=XP_011153489.2;ID=cds-XP_011153489.2;Dbxref=GeneID:105191652%2CGenbank:XP_011153489.2;Parent=rna-XM_011155187.3
NW_020230313.1	Gnomon	CDS	434509	437607	.	-	0	Name=XP_019699441.2;ID=cds-XP_019699441.2;Dbxref=GeneID:105188578%2CGenbank:XP_019699441.2;Parent=rna-XM_019843882.2
NW_020230313.1	Gnomon	CDS	434036	434365	.	-	0	Name=XP_019699441.2;ID=cds-XP_019699441.2;Dbxref=GeneID:105188578%2CGenbank:XP_019699441.2;Parent=rna-XM_019843882.2
NW_020230313.1	Gnomon	CDS	433553	433947	.	-	0	Name=XP_019699441.2;ID=cds-XP_019699441.2;Dbxref=GeneID:105188578%2CGenbank:XP_019699441.2;Parent=rna-XM_019843882.2
NW_020230313.1	Gnomon	CDS	433105	433461	.	-	0	Name=XP_019699441.2;ID=cds-XP_019699441.2;Dbxref=GeneID:105188578%2CGenbank:XP_019699441.2;Parent=rna-XM_019843882.2
NW_020230313.1	Gnomon	CDS	432684	432975	.	-	0	Name=XP_019699441.2;ID=cds-XP_019699441.2;Dbxref=GeneID:105188578%2CGenbank:XP_019699441.2;Parent=rna-XM_019843882.2
NW_020230313.1	Gnomon	CDS	432068	432604	.	-	0	Name=XP_019699441.2;ID=cds-XP_019699441.2;Dbxref=GeneID:105188578%2CGenbank:XP_019699441.2;Parent=rna-XM_019843882.2
NW_020230313.1	Gnomon	CDS	431706	431930	.	-	0	Name=XP_019699441.2;ID=cds-XP_019699441.2;Dbxref=GeneID:105188578%2CGenbank:XP_019699441.2;Parent=rna-XM_019843882.2
NW_020230313.1	Gnomon	CDS	431262	431578	.	-	0	Name=XP_019699441.2;ID=cds-XP_019699441.2;Dbxref=GeneID:105188578%2CGenbank:XP_019699441.2;Parent=rna-XM_019843882.2
NW_020230313.1	Gnomon	CDS	429010	431166	.	-	0	Name=XP_019699441.2;ID=cds-XP_019699441.2;Dbxref=GeneID:105188578%2CGenbank:XP_019699441.2;Parent=rna-XM_019843882.2
NW_020230313.1	Gnomon	CDS	428830	428919	.	-	0	Name=XP_019699441.2;ID=cds-XP_019699441.2;Dbxref=GeneID:105188578%2CGenbank:XP_019699441.2;Parent=rna-XM_019843882.2
NW_020230313.1	Gnomon	CDS	427789	427980	.	-	0	Name=XP_019699441.2;ID=cds-XP_019699441.2;Dbxref=GeneID:105188578%2CGenbank:XP_019699441.2;Parent=rna-XM_019843882.2
NW_020230313.1	Gnomon	CDS	426586	427012	.	-	0	Name=XP_019699441.2;ID=cds-XP_019699441.2;Dbxref=GeneID:105188578%2CGenbank:XP_019699441.2;Parent=rna-XM_019843882.2
NW_020230313.1	Gnomon	CDS	426182	426467	.	-	0	Name=XP_019699441.2;ID=cds-XP_019699441.2;Dbxref=GeneID:105188578%2CGenbank:XP_019699441.2;Parent=rna-XM_019843882.2
NW_020230313.1	Gnomon	CDS	424775	426033	.	-	0	Name=XP_019699441.2;ID=cds-XP_019699441.2;Dbxref=GeneID:105188578%2CGenbank:XP_019699441.2;Parent=rna-XM_019843882.2
NW_020230313.1	Gnomon	CDS	424282	424525	.	-	0	Name=XP_019699441.2;ID=cds-XP_019699441.2;Dbxref=GeneID:105188578%2CGenbank:XP_019699441.2;Parent=rna-XM_019843882.2
NW_020230313.1	Gnomon	CDS	423890	424169	.	-	0	Name=XP_019699441.2;ID=cds-XP_019699441.2;Dbxref=GeneID:105188578%2CGenbank:XP_019699441.2;Parent=rna-XM_019843882.2
NW_020230313.1	Gnomon	CDS	423588	423750	.	-	0	Name=XP_019699441.2;ID=cds-XP_019699441.2;Dbxref=GeneID:105188578%2CGenbank:XP_019699441.2;Parent=rna-XM_019843882.2
NW_020230313.1	Gnomon	CDS	422751	423479	.	-	0	Name=XP_019699441.2;ID=cds-XP_019699441.2;Dbxref=GeneID:105188578%2CGenbank:XP_019699441.2;Parent=rna-XM_019843882.2
NW_020230313.1	Gnomon	CDS	420538	422547	.	-	0	Name=XP_019699441.2;ID=cds-XP_019699441.2;Dbxref=GeneID:105188578%2CGenbank:XP_019699441.2;Parent=rna-XM_019843882.2
NW_020230313.1	Gnomon	CDS	1766128	1766271	.	+	0	Name=XP_011143255.2;ID=cds-XP_011143255.2;Dbxref=GeneID:105185440%2CGenbank:XP_011143255.2;Parent=rna-XM_011144953.2
NW_020230313.1	Gnomon	CDS	1768833	1768958	.	+	0	Name=XP_011143255.2;ID=cds-XP_011143255.2;Dbxref=GeneID:105185440%2CGenbank:XP_011143255.2;Parent=rna-XM_011144953.2
NW_020230313.1	Gnomon	CDS	1769045	1769165	.	+	0	Name=XP_011143255.2;ID=cds-XP_011143255.2;Dbxref=GeneID:105185440%2CGenbank:XP_011143255.2;Parent=rna-XM_011144953.2
NW_020230313.1	Gnomon	CDS	1773014	1773275	.	+	0	Name=XP_011143255.2;ID=cds-XP_011143255.2;Dbxref=GeneID:105185440%2CGenbank:XP_011143255.2;Parent=rna-XM_011144953.2
NW_020230313.1	Gnomon	CDS	1773747	1773869	.	+	0	Name=XP_011143255.2;ID=cds-XP_011143255.2;Dbxref=GeneID:105185440%2CGenbank:XP_011143255.2;Parent=rna-XM_011144953.2
NW_020230313.1	Gnomon	CDS	1775028	1775118	.	+	0	Name=XP_011143255.2;ID=cds-XP_011143255.2;Dbxref=GeneID:105185440%2CGenbank:XP_011143255.2;Parent=rna-XM_011144953.2
NW_020230313.1	Gnomon	CDS	1775267	1775403	.	+	0	Name=XP_011143255.2;ID=cds-XP_011143255.2;Dbxref=GeneID:105185440%2CGenbank:XP_011143255.2;Parent=rna-XM_011144953.2
NW_020230313.1	Gnomon	CDS	1780735	1780867	.	+	0	Name=XP_011143255.2;ID=cds-XP_011143255.2;Dbxref=GeneID:105185440%2CGenbank:XP_011143255.2;Parent=rna-XM_011144953.2
NW_020230313.1	Gnomon	CDS	1780940	1780990	.	+	0	Name=XP_011143255.2;ID=cds-XP_011143255.2;Dbxref=GeneID:105185440%2CGenbank:XP_011143255.2;Parent=rna-XM_011144953.2
NW_020230313.1	Gnomon	exon	678717	678920	.	-	.	ID=exon-XM_011138798.3-1;Dbxref=GeneID:105181797%2CGenbank:XM_011138798.3;Parent=rna-XM_011138798.3
NW_020230313.1	Gnomon	exon	677097	677676	.	-	.	ID=exon-XM_011138798.3-2;Dbxref=GeneID:105181797%2CGenbank:XM_011138798.3;Parent=rna-XM_011138798.3
NW_020230313.1	Gnomon	exon	675831	676016	.	-	.	ID=exon-XM_011138798.3-5;Dbxref=GeneID:105181797%2CGenbank:XM_011138798.3;Parent=rna-XM_011138798.3
NW_020230313.1	Gnomon	exon	675212	675394	.	-	.	ID=exon-XM_011138798.3-6;Dbxref=GeneID:105181797%2CGenbank:XM_011138798.3;Parent=rna-XM_011138798.3
NW_020230313.1	Gnomon	exon	676528	676729	.	-	.	ID=exon-XM_011138798.3-3;Dbxref=GeneID:105181797%2CGenbank:XM_011138798.3;Parent=rna-XM_011138798.3
NW_020230313.1	Gnomon	exon	676151	676275	.	-	.	ID=exon-XM_011138798.3-4;Dbxref=GeneID:105181797%2CGenbank:XM_011138798.3;Parent=rna-XM_011138798.3
NW_020230313.1	Gnomon	exon	674050	674322	.	-	.	ID=exon-XM_011138798.3-7;Dbxref=GeneID:105181797%2CGenbank:XM_011138798.3;Parent=rna-XM_011138798.3
NW_020230313.1	Gnomon	exon	673215	673776	.	-	.	ID=exon-XM_011138798.3-8;Dbxref=GeneID:105181797%2CGenbank:XM_011138798.3;Parent=rna-XM_011138798.3
NW_020230313.1	Gnomon	CDS	414961	415215	.	-	0	Name=XP_025158299.1;ID=cds-XP_025158299.1;Dbxref=GeneID:105188582%2CGenbank:XP_025158299.1;Parent=rna-XM_025302514.1
NW_020230313.1	Gnomon	CDS	414478	414842	.	-	0	Name=XP_025158299.1;ID=cds-XP_025158299.1;Dbxref=GeneID:105188582%2CGenbank:XP_025158299.1;Parent=rna-XM_025302514.1
NW_020230313.1	Gnomon	CDS	414112	414286	.	-	0	Name=XP_025158299.1;ID=cds-XP_025158299.1;Dbxref=GeneID:105188582%2CGenbank:XP_025158299.1;Parent=rna-XM_025302514.1
NW_020230313.1	Gnomon	CDS	413784	413980	.	-	0	Name=XP_025158299.1;ID=cds-XP_025158299.1;Dbxref=GeneID:105188582%2CGenbank:XP_025158299.1;Parent=rna-XM_025302514.1
NW_020230313.1	Gnomon	CDS	413541	413700	.	-	0	Name=XP_025158299.1;ID=cds-XP_025158299.1;Dbxref=GeneID:105188582%2CGenbank:XP_025158299.1;Parent=rna-XM_025302514.1
NW_020230313.1	Gnomon	CDS	576739	576820	.	-	0	Name=XP_025158309.1;ID=cds-XP_025158309.1;Dbxref=GeneID:105181793%2CGenbank:XP_025158309.1;Parent=rna-XM_025302524.1
NW_020230313.1	Gnomon	CDS	573284	574227	.	-	0	Name=XP_025158309.1;ID=cds-XP_025158309.1;Dbxref=GeneID:105181793%2CGenbank:XP_025158309.1;Parent=rna-XM_025302524.1
NW_020230313.1	Gnomon	CDS	572642	572910	.	-	0	Name=XP_025158309.1;ID=cds-XP_025158309.1;Dbxref=GeneID:105181793%2CGenbank:XP_025158309.1;Parent=rna-XM_025302524.1
NW_020230313.1	Gnomon	CDS	571900	572296	.	-	0	Name=XP_025158309.1;ID=cds-XP_025158309.1;Dbxref=GeneID:105181793%2CGenbank:XP_025158309.1;Parent=rna-XM_025302524.1
NW_020230313.1	Gnomon	CDS	571105	571733	.	-	0	Name=XP_025158309.1;ID=cds-XP_025158309.1;Dbxref=GeneID:105181793%2CGenbank:XP_025158309.1;Parent=rna-XM_025302524.1
NW_020230313.1	Gnomon	CDS	570721	571018	.	-	0	Name=XP_025158309.1;ID=cds-XP_025158309.1;Dbxref=GeneID:105181793%2CGenbank:XP_025158309.1;Parent=rna-XM_025302524.1
NW_020230313.1	Gnomon	CDS	570509	570634	.	-	0	Name=XP_025158309.1;ID=cds-XP_025158309.1;Dbxref=GeneID:105181793%2CGenbank:XP_025158309.1;Parent=rna-XM_025302524.1
NW_020230313.1	Gnomon	CDS	570244	570402	.	-	0	Name=XP_025158309.1;ID=cds-XP_025158309.1;Dbxref=GeneID:105181793%2CGenbank:XP_025158309.1;Parent=rna-XM_025302524.1
NW_020230313.1	Gnomon	mRNA	1424955	1427535	.	+	.	Name=XM_019845308.2;ID=rna-XM_019845308.2;Dbxref=GeneID:109504651%2CGenbank:XM_019845308.2;Parent=gene-LOC109504651
NW_020230313.1	Gnomon	mRNA	1490950	1492073	.	-	.	Name=XM_025302541.1;ID=rna-XM_025302541.1;Dbxref=GeneID:105191668%2CGenbank:XM_025302541.1;Parent=gene-LOC105191668
NW_020230313.1	Gnomon	CDS	1369663	1369891	.	-	0	Name=XP_011153488.3;ID=cds-XP_011153488.3;Dbxref=GeneID:105191650%2CGenbank:XP_011153488.3;Parent=rna-XM_011155186.3
NW_020230313.1	Gnomon	CDS	1368478	1369454	.	-	0	Name=XP_011153488.3;ID=cds-XP_011153488.3;Dbxref=GeneID:105191650%2CGenbank:XP_011153488.3;Parent=rna-XM_011155186.3
NW_020230313.1	Gnomon	lnc_RNA	678990	688080	.	+	.	Name=XR_849656.3;ID=rna-XR_849656.3;Dbxref=GeneID:105181796%2CGenbank:XR_849656.3;Parent=gene-LOC105181796
NW_020230313.1	Gnomon	CDS	95200	95239	.	+	0	Name=XP_019699440.1;ID=cds-XP_019699440.1;Dbxref=GeneID:105188588%2CGenbank:XP_019699440.1;Parent=rna-XM_019843881.2
NW_020230313.1	Gnomon	CDS	95371	95816	.	+	0	Name=XP_019699440.1;ID=cds-XP_019699440.1;Dbxref=GeneID:105188588%2CGenbank:XP_019699440.1;Parent=rna-XM_019843881.2
NW_020230313.1	Gnomon	CDS	95947	96298	.	+	0	Name=XP_019699440.1;ID=cds-XP_019699440.1;Dbxref=GeneID:105188588%2CGenbank:XP_019699440.1;Parent=rna-XM_019843881.2
NW_020230313.1	Gnomon	CDS	96384	96604	.	+	0	Name=XP_019699440.1;ID=cds-XP_019699440.1;Dbxref=GeneID:105188588%2CGenbank:XP_019699440.1;Parent=rna-XM_019843881.2
NW_020230313.1	Gnomon	exon	705694	705862	.	+	.	ID=exon-XM_011138801.3-10;Dbxref=GeneID:105181799%2CGenbank:XM_011138801.3;Parent=rna-XM_011138801.3
NW_020230313.1	Gnomon	exon	707002	707221	.	+	.	ID=exon-XM_011138801.3-13;Dbxref=GeneID:105181799%2CGenbank:XM_011138801.3;Parent=rna-XM_011138801.3
NW_020230313.1	Gnomon	exon	705984	706240	.	+	.	ID=exon-XM_011138801.3-11;Dbxref=GeneID:105181799%2CGenbank:XM_011138801.3;Parent=rna-XM_011138801.3
NW_020230313.1	Gnomon	exon	706358	706491	.	+	.	ID=exon-XM_011138801.3-12;Dbxref=GeneID:105181799%2CGenbank:XM_011138801.3;Parent=rna-XM_011138801.3
NW_020230313.1	Gnomon	CDS	1599605	1601425	.	-	0	Name=XP_019698029.1;ID=cds-XP_019698029.1;Dbxref=GeneID:105185434%2CGenbank:XP_019698029.1;Parent=rna-XM_019842470.2
NW_020230313.1	Gnomon	CDS	1595319	1596098	.	-	0	Name=XP_019698029.1;ID=cds-XP_019698029.1;Dbxref=GeneID:105185434%2CGenbank:XP_019698029.1;Parent=rna-XM_019842470.2
NW_020230313.1	Gnomon	mRNA	1470758	1474411	.	+	.	Name=XM_019845307.2;ID=rna-XM_019845307.2;Dbxref=GeneID:105191663%2CGenbank:XM_019845307.2;Parent=gene-LOC105191663
NW_020230313.1	Gnomon	CDS	1379055	1379066	.	-	0	Name=XP_011153487.2;ID=cds-XP_011153487.2;Dbxref=GeneID:105191649%2CGenbank:XP_011153487.2;Parent=rna-XM_011155185.3
NW_020230313.1	Gnomon	CDS	1377046	1378314	.	-	0	Name=XP_011153487.2;ID=cds-XP_011153487.2;Dbxref=GeneID:105191649%2CGenbank:XP_011153487.2;Parent=rna-XM_011155185.3
NW_020230313.1	Gnomon	mRNA	935935	938206	.	+	.	Name=XM_011138839.3;ID=rna-XM_011138839.3;Dbxref=GeneID:105181825%2CGenbank:XM_011138839.3;Parent=gene-LOC105181825
NW_020230313.1	Gnomon	exon	1599605	1601441	.	-	.	ID=exon-XM_019842470.2-3;Dbxref=GeneID:105185434%2CGenbank:XM_019842470.2;Parent=rna-XM_019842470.2
NW_020230313.1	Gnomon	CDS	522503	522941	.	+	0	Name=XP_011137078.1;ID=cds-XP_011137078.1;Dbxref=GeneID:105181787%2CGenbank:XP_011137078.1;Parent=rna-XM_011138776.3
NW_020230313.1	Gnomon	CDS	523382	523690	.	+	0	Name=XP_011137078.1;ID=cds-XP_011137078.1;Dbxref=GeneID:105181787%2CGenbank:XP_011137078.1;Parent=rna-XM_011138776.3
NW_020230313.1	Gnomon	CDS	523836	524199	.	+	0	Name=XP_011137078.1;ID=cds-XP_011137078.1;Dbxref=GeneID:105181787%2CGenbank:XP_011137078.1;Parent=rna-XM_011138776.3
NW_020230313.1	Gnomon	CDS	524264	524324	.	+	0	Name=XP_011137078.1;ID=cds-XP_011137078.1;Dbxref=GeneID:105181787%2CGenbank:XP_011137078.1;Parent=rna-XM_011138776.3
NW_020230313.1	Gnomon	CDS	524423	524605	.	+	0	Name=XP_011137078.1;ID=cds-XP_011137078.1;Dbxref=GeneID:105181787%2CGenbank:XP_011137078.1;Parent=rna-XM_011138776.3
NW_020230313.1	Gnomon	CDS	525882	526130	.	+	0	Name=XP_011137078.1;ID=cds-XP_011137078.1;Dbxref=GeneID:105181787%2CGenbank:XP_011137078.1;Parent=rna-XM_011138776.3
NW_020230313.1	Gnomon	CDS	526530	526655	.	+	0	Name=XP_011137078.1;ID=cds-XP_011137078.1;Dbxref=GeneID:105181787%2CGenbank:XP_011137078.1;Parent=rna-XM_011138776.3
NW_020230313.1	Gnomon	CDS	526743	526964	.	+	0	Name=XP_011137078.1;ID=cds-XP_011137078.1;Dbxref=GeneID:105181787%2CGenbank:XP_011137078.1;Parent=rna-XM_011138776.3
NW_020230313.1	Gnomon	exon	1594748	1596098	.	-	.	ID=exon-XM_019842470.2-4;Dbxref=GeneID:105185434%2CGenbank:XM_019842470.2;Parent=rna-XM_019842470.2
NW_020230313.1	Gnomon	exon	1607122	1607407	.	-	.	ID=exon-XM_019842470.2-1;Dbxref=GeneID:105185434%2CGenbank:XM_019842470.2;Parent=rna-XM_019842470.2
NW_020230313.1	Gnomon	exon	1602223	1602349	.	-	.	ID=exon-XM_019842470.2-2;Dbxref=GeneID:105185434%2CGenbank:XM_019842470.2;Parent=rna-XM_019842470.2
NW_020230313.1	Gnomon	CDS	398276	398695	.	+	0	Name=XP_025158297.1;ID=cds-XP_025158297.1;Dbxref=GeneID:105188596%2CGenbank:XP_025158297.1;Parent=rna-XM_025302512.1
NW_020230313.1	Gnomon	CDS	398910	399345	.	+	0	Name=XP_025158297.1;ID=cds-XP_025158297.1;Dbxref=GeneID:105188596%2CGenbank:XP_025158297.1;Parent=rna-XM_025302512.1
NW_020230313.1	Gnomon	CDS	401842	401906	.	+	0	Name=XP_025158297.1;ID=cds-XP_025158297.1;Dbxref=GeneID:105188596%2CGenbank:XP_025158297.1;Parent=rna-XM_025302512.1
NW_020230313.1	Gnomon	CDS	402012	403371	.	+	0	Name=XP_025158297.1;ID=cds-XP_025158297.1;Dbxref=GeneID:105188596%2CGenbank:XP_025158297.1;Parent=rna-XM_025302512.1
NW_020230313.1	Gnomon	CDS	403597	403721	.	+	0	Name=XP_025158297.1;ID=cds-XP_025158297.1;Dbxref=GeneID:105188596%2CGenbank:XP_025158297.1;Parent=rna-XM_025302512.1
NW_020230313.1	Gnomon	CDS	403814	404098	.	+	0	Name=XP_025158297.1;ID=cds-XP_025158297.1;Dbxref=GeneID:105188596%2CGenbank:XP_025158297.1;Parent=rna-XM_025302512.1
NW_020230313.1	Gnomon	CDS	404168	404705	.	+	0	Name=XP_025158297.1;ID=cds-XP_025158297.1;Dbxref=GeneID:105188596%2CGenbank:XP_025158297.1;Parent=rna-XM_025302512.1
NW_020230313.1	Gnomon	CDS	404766	405019	.	+	0	Name=XP_025158297.1;ID=cds-XP_025158297.1;Dbxref=GeneID:105188596%2CGenbank:XP_025158297.1;Parent=rna-XM_025302512.1
NW_020230313.1	Gnomon	CDS	405110	405271	.	+	0	Name=XP_025158297.1;ID=cds-XP_025158297.1;Dbxref=GeneID:105188596%2CGenbank:XP_025158297.1;Parent=rna-XM_025302512.1
NW_020230313.1	Gnomon	CDS	525244	525440	.	-	0	Name=XP_025158307.1;ID=cds-XP_025158307.1;Dbxref=GeneID:112589401%2CGenbank:XP_025158307.1;Parent=rna-XM_025302522.1
NW_020230313.1	Gnomon	CDS	524778	524883	.	-	0	Name=XP_025158307.1;ID=cds-XP_025158307.1;Dbxref=GeneID:112589401%2CGenbank:XP_025158307.1;Parent=rna-XM_025302522.1
NW_020230313.1	Gnomon	exon	585031	585642	.	-	.	ID=exon-XM_025302523.1-1;Dbxref=GeneID:105181793%2CGenbank:XM_025302523.1;Parent=rna-XM_025302523.1
NW_020230313.1	Gnomon	exon	576739	576828	.	-	.	ID=exon-XM_025302523.1-2;Dbxref=GeneID:105181793%2CGenbank:XM_025302523.1;Parent=rna-XM_025302523.1
NW_020230313.1	Gnomon	exon	573284	574227	.	-	.	ID=exon-XM_025302523.1-3;Dbxref=GeneID:105181793%2CGenbank:XM_025302523.1;Parent=rna-XM_025302523.1
NW_020230313.1	Gnomon	exon	572642	572910	.	-	.	ID=exon-XM_025302523.1-4;Dbxref=GeneID:105181793%2CGenbank:XM_025302523.1;Parent=rna-XM_025302523.1
NW_020230313.1	Gnomon	exon	571900	572296	.	-	.	ID=exon-XM_025302523.1-5;Dbxref=GeneID:105181793%2CGenbank:XM_025302523.1;Parent=rna-XM_025302523.1
NW_020230313.1	Gnomon	exon	571105	571733	.	-	.	ID=exon-XM_025302523.1-6;Dbxref=GeneID:105181793%2CGenbank:XM_025302523.1;Parent=rna-XM_025302523.1
NW_020230313.1	Gnomon	exon	570721	571018	.	-	.	ID=exon-XM_025302523.1-7;Dbxref=GeneID:105181793%2CGenbank:XM_025302523.1;Parent=rna-XM_025302523.1
NW_020230313.1	Gnomon	exon	570509	570634	.	-	.	ID=exon-XM_025302523.1-8;Dbxref=GeneID:105181793%2CGenbank:XM_025302523.1;Parent=rna-XM_025302523.1
NW_020230313.1	Gnomon	exon	569975	570402	.	-	.	ID=exon-XM_025302523.1-9;Dbxref=GeneID:105181793%2CGenbank:XM_025302523.1;Parent=rna-XM_025302523.1
NW_020230313.1	Gnomon	exon	534869	534913	.	-	.	ID=exon-XM_019840744.2-1;Dbxref=GeneID:105181788%2CGenbank:XM_019840744.2;Parent=rna-XM_019840744.2
NW_020230313.1	Gnomon	exon	531973	532192	.	-	.	ID=exon-XM_019840744.2-2;Dbxref=GeneID:105181788%2CGenbank:XM_019840744.2;Parent=rna-XM_019840744.2
NW_020230313.1	Gnomon	exon	531751	531859	.	-	.	ID=exon-XM_019840744.2-3;Dbxref=GeneID:105181788%2CGenbank:XM_019840744.2;Parent=rna-XM_019840744.2
NW_020230313.1	Gnomon	exon	531370	531608	.	-	.	ID=exon-XM_019840744.2-4;Dbxref=GeneID:105181788%2CGenbank:XM_019840744.2;Parent=rna-XM_019840744.2
NW_020230313.1	Gnomon	exon	530027	530127	.	-	.	ID=exon-XM_019840744.2-9;Dbxref=GeneID:105181788%2CGenbank:XM_019840744.2;Parent=rna-XM_019840744.2
NW_020230313.1	Gnomon	exon	531010	531290	.	-	.	ID=exon-XM_019840744.2-5;Dbxref=GeneID:105181788%2CGenbank:XM_019840744.2;Parent=rna-XM_019840744.2
NW_020230313.1	Gnomon	exon	530715	530851	.	-	.	ID=exon-XM_019840744.2-6;Dbxref=GeneID:105181788%2CGenbank:XM_019840744.2;Parent=rna-XM_019840744.2
NW_020230313.1	Gnomon	exon	530515	530650	.	-	.	ID=exon-XM_019840744.2-7;Dbxref=GeneID:105181788%2CGenbank:XM_019840744.2;Parent=rna-XM_019840744.2
NW_020230313.1	Gnomon	exon	530226	530424	.	-	.	ID=exon-XM_019840744.2-8;Dbxref=GeneID:105181788%2CGenbank:XM_019840744.2;Parent=rna-XM_019840744.2
NW_020230313.1	Gnomon	exon	1461564	1461763	.	+	.	ID=exon-XR_003113529.1-4;Dbxref=GeneID:105191658%2CGenbank:XR_003113529.1;Parent=rna-XR_003113529.1
NW_020230313.1	Gnomon	exon	1461894	1462122	.	+	.	ID=exon-XR_003113529.1-5;Dbxref=GeneID:105191658%2CGenbank:XR_003113529.1;Parent=rna-XR_003113529.1
NW_020230313.1	Gnomon	exon	1462214	1462415	.	+	.	ID=exon-XR_003113529.1-6;Dbxref=GeneID:105191658%2CGenbank:XR_003113529.1;Parent=rna-XR_003113529.1
NW_020230313.1	Gnomon	exon	1462503	1463733	.	+	.	ID=exon-XR_003113529.1-7;Dbxref=GeneID:105191658%2CGenbank:XR_003113529.1;Parent=rna-XR_003113529.1
NW_020230313.1	Gnomon	exon	1460986	1461185	.	+	.	ID=exon-XR_003113529.1-1;Dbxref=GeneID:105191658%2CGenbank:XR_003113529.1;Parent=rna-XR_003113529.1
NW_020230313.1	Gnomon	exon	1461253	1461368	.	+	.	ID=exon-XR_003113529.1-2;Dbxref=GeneID:105191658%2CGenbank:XR_003113529.1;Parent=rna-XR_003113529.1
NW_020230313.1	Gnomon	exon	1461429	1461492	.	+	.	ID=exon-XR_003113529.1-3;Dbxref=GeneID:105191658%2CGenbank:XR_003113529.1;Parent=rna-XR_003113529.1
NW_020230313.1	Gnomon	exon	1463836	1463899	.	+	.	ID=exon-XR_003113529.1-8;Dbxref=GeneID:105191658%2CGenbank:XR_003113529.1;Parent=rna-XR_003113529.1
NW_020230313.1	Gnomon	exon	1464032	1464190	.	+	.	ID=exon-XR_003113529.1-9;Dbxref=GeneID:105191658%2CGenbank:XR_003113529.1;Parent=rna-XR_003113529.1
NW_020230313.1	Gnomon	CDS	1327429	1327437	.	-	0	Name=XP_011153486.2;ID=cds-XP_011153486.2;Dbxref=GeneID:105191648%2CGenbank:XP_011153486.2;Parent=rna-XM_011155184.3
NW_020230313.1	Gnomon	CDS	1310322	1310451	.	-	0	Name=XP_011153486.2;ID=cds-XP_011153486.2;Dbxref=GeneID:105191648%2CGenbank:XP_011153486.2;Parent=rna-XM_011155184.3
NW_020230313.1	Gnomon	CDS	1306710	1306811	.	-	0	Name=XP_011153486.2;ID=cds-XP_011153486.2;Dbxref=GeneID:105191648%2CGenbank:XP_011153486.2;Parent=rna-XM_011155184.3
NW_020230313.1	Gnomon	CDS	1300021	1300046	.	-	0	Name=XP_011153486.2;ID=cds-XP_011153486.2;Dbxref=GeneID:105191648%2CGenbank:XP_011153486.2;Parent=rna-XM_011155184.3
NW_020230313.1	Gnomon	exon	1473691	1474411	.	+	.	ID=exon-XM_019845307.2-7;Dbxref=GeneID:105191663%2CGenbank:XM_019845307.2;Parent=rna-XM_019845307.2
NW_020230313.1	Gnomon	CDS	522503	522941	.	+	0	Name=XP_011137079.1;ID=cds-XP_011137079.1;Dbxref=GeneID:105181787%2CGenbank:XP_011137079.1;Parent=rna-XM_011138777.3
NW_020230313.1	Gnomon	CDS	523382	523690	.	+	0	Name=XP_011137079.1;ID=cds-XP_011137079.1;Dbxref=GeneID:105181787%2CGenbank:XP_011137079.1;Parent=rna-XM_011138777.3
NW_020230313.1	Gnomon	CDS	523836	524199	.	+	0	Name=XP_011137079.1;ID=cds-XP_011137079.1;Dbxref=GeneID:105181787%2CGenbank:XP_011137079.1;Parent=rna-XM_011138777.3
NW_020230313.1	Gnomon	CDS	524264	524324	.	+	0	Name=XP_011137079.1;ID=cds-XP_011137079.1;Dbxref=GeneID:105181787%2CGenbank:XP_011137079.1;Parent=rna-XM_011138777.3
NW_020230313.1	Gnomon	CDS	524423	524605	.	+	0	Name=XP_011137079.1;ID=cds-XP_011137079.1;Dbxref=GeneID:105181787%2CGenbank:XP_011137079.1;Parent=rna-XM_011138777.3
NW_020230313.1	Gnomon	CDS	525882	526130	.	+	0	Name=XP_011137079.1;ID=cds-XP_011137079.1;Dbxref=GeneID:105181787%2CGenbank:XP_011137079.1;Parent=rna-XM_011138777.3
NW_020230313.1	Gnomon	CDS	526530	526655	.	+	0	Name=XP_011137079.1;ID=cds-XP_011137079.1;Dbxref=GeneID:105181787%2CGenbank:XP_011137079.1;Parent=rna-XM_011138777.3
NW_020230313.1	Gnomon	CDS	526743	526964	.	+	0	Name=XP_011137079.1;ID=cds-XP_011137079.1;Dbxref=GeneID:105181787%2CGenbank:XP_011137079.1;Parent=rna-XM_011138777.3
NW_020230313.1	Gnomon	exon	1470758	1471112	.	+	.	ID=exon-XM_019845307.2-1;Dbxref=GeneID:105191663%2CGenbank:XM_019845307.2;Parent=rna-XM_019845307.2
NW_020230313.1	Gnomon	exon	1471349	1471642	.	+	.	ID=exon-XM_019845307.2-2;Dbxref=GeneID:105191663%2CGenbank:XM_019845307.2;Parent=rna-XM_019845307.2
NW_020230313.1	Gnomon	exon	1471748	1472176	.	+	.	ID=exon-XM_019845307.2-3;Dbxref=GeneID:105191663%2CGenbank:XM_019845307.2;Parent=rna-XM_019845307.2
NW_020230313.1	Gnomon	exon	1472260	1472676	.	+	.	ID=exon-XM_019845307.2-4;Dbxref=GeneID:105191663%2CGenbank:XM_019845307.2;Parent=rna-XM_019845307.2
NW_020230313.1	Gnomon	exon	1472764	1473201	.	+	.	ID=exon-XM_019845307.2-5;Dbxref=GeneID:105191663%2CGenbank:XM_019845307.2;Parent=rna-XM_019845307.2
NW_020230313.1	Gnomon	exon	1473290	1473596	.	+	.	ID=exon-XM_019845307.2-6;Dbxref=GeneID:105191663%2CGenbank:XM_019845307.2;Parent=rna-XM_019845307.2
NW_020230313.1	Gnomon	CDS	576739	576820	.	-	0	Name=XP_025158308.1;ID=cds-XP_025158308.1;Dbxref=GeneID:105181793%2CGenbank:XP_025158308.1;Parent=rna-XM_025302523.1
NW_020230313.1	Gnomon	CDS	573284	574227	.	-	0	Name=XP_025158308.1;ID=cds-XP_025158308.1;Dbxref=GeneID:105181793%2CGenbank:XP_025158308.1;Parent=rna-XM_025302523.1
NW_020230313.1	Gnomon	CDS	572642	572910	.	-	0	Name=XP_025158308.1;ID=cds-XP_025158308.1;Dbxref=GeneID:105181793%2CGenbank:XP_025158308.1;Parent=rna-XM_025302523.1
NW_020230313.1	Gnomon	CDS	571900	572296	.	-	0	Name=XP_025158308.1;ID=cds-XP_025158308.1;Dbxref=GeneID:105181793%2CGenbank:XP_025158308.1;Parent=rna-XM_025302523.1
NW_020230313.1	Gnomon	CDS	571105	571733	.	-	0	Name=XP_025158308.1;ID=cds-XP_025158308.1;Dbxref=GeneID:105181793%2CGenbank:XP_025158308.1;Parent=rna-XM_025302523.1
NW_020230313.1	Gnomon	CDS	570721	571018	.	-	0	Name=XP_025158308.1;ID=cds-XP_025158308.1;Dbxref=GeneID:105181793%2CGenbank:XP_025158308.1;Parent=rna-XM_025302523.1
NW_020230313.1	Gnomon	CDS	570509	570634	.	-	0	Name=XP_025158308.1;ID=cds-XP_025158308.1;Dbxref=GeneID:105181793%2CGenbank:XP_025158308.1;Parent=rna-XM_025302523.1
NW_020230313.1	Gnomon	CDS	570244	570402	.	-	0	Name=XP_025158308.1;ID=cds-XP_025158308.1;Dbxref=GeneID:105181793%2CGenbank:XP_025158308.1;Parent=rna-XM_025302523.1
NW_020230313.1	Gnomon	exon	996279	997724	.	+	.	ID=exon-XM_011138846.2-1;Dbxref=GeneID:105181831%2CGenbank:XM_011138846.2;Parent=rna-XM_011138846.2
NW_020230313.1	Gnomon	exon	1023706	1023802	.	+	.	ID=exon-XM_011138846.2-2;Dbxref=GeneID:105181831%2CGenbank:XM_011138846.2;Parent=rna-XM_011138846.2
NW_020230313.1	Gnomon	exon	1157901	1158089	.	+	.	ID=exon-XM_011138846.2-3;Dbxref=GeneID:105181831%2CGenbank:XM_011138846.2;Parent=rna-XM_011138846.2
NW_020230313.1	Gnomon	exon	1158292	1158477	.	+	.	ID=exon-XM_011138846.2-4;Dbxref=GeneID:105181831%2CGenbank:XM_011138846.2;Parent=rna-XM_011138846.2
NW_020230313.1	Gnomon	exon	1159933	1161314	.	+	.	ID=exon-XM_011138846.2-5;Dbxref=GeneID:105181831%2CGenbank:XM_011138846.2;Parent=rna-XM_011138846.2
NW_020230313.1	Gnomon	CDS	411778	412023	.	+	0	Name=XP_019699442.1;ID=cds-XP_019699442.1;Dbxref=GeneID:105188580%2CGenbank:XP_019699442.1;Parent=rna-XM_019843883.2
NW_020230313.1	Gnomon	CDS	412184	412297	.	+	0	Name=XP_019699442.1;ID=cds-XP_019699442.1;Dbxref=GeneID:105188580%2CGenbank:XP_019699442.1;Parent=rna-XM_019843883.2
NW_020230313.1	Gnomon	CDS	412377	412553	.	+	0	Name=XP_019699442.1;ID=cds-XP_019699442.1;Dbxref=GeneID:105188580%2CGenbank:XP_019699442.1;Parent=rna-XM_019843883.2
NW_020230313.1	Gnomon	CDS	412703	412883	.	+	0	Name=XP_019699442.1;ID=cds-XP_019699442.1;Dbxref=GeneID:105188580%2CGenbank:XP_019699442.1;Parent=rna-XM_019843883.2
NW_020230313.1	Gnomon	CDS	412970	413251	.	+	0	Name=XP_019699442.1;ID=cds-XP_019699442.1;Dbxref=GeneID:105188580%2CGenbank:XP_019699442.1;Parent=rna-XM_019843883.2
NW_020230313.1	Gnomon	CDS	413323	413417	.	+	0	Name=XP_019699442.1;ID=cds-XP_019699442.1;Dbxref=GeneID:105188580%2CGenbank:XP_019699442.1;Parent=rna-XM_019843883.2
NW_020230313.1	Gnomon	exon	918346	918445	.	+	.	ID=exon-XM_025302500.1-2;Dbxref=GeneID:112589400%2CGenbank:XM_025302500.1;Parent=rna-XM_025302500.1
NW_020230313.1	Gnomon	exon	918608	918981	.	+	.	ID=exon-XM_025302500.1-3;Dbxref=GeneID:112589400%2CGenbank:XM_025302500.1;Parent=rna-XM_025302500.1
NW_020230313.1	Gnomon	exon	918085	918198	.	+	.	ID=exon-XM_025302500.1-1;Dbxref=GeneID:112589400%2CGenbank:XM_025302500.1;Parent=rna-XM_025302500.1
NW_020230313.1	Gnomon	exon	422751	423479	.	-	.	ID=exon-XM_011150110.3-18;Dbxref=GeneID:105188578%2CGenbank:XM_011150110.3;Parent=rna-XM_011150110.3
NW_020230313.1	Gnomon	exon	420061	422547	.	-	.	ID=exon-XM_011150110.3-19;Dbxref=GeneID:105188578%2CGenbank:XM_011150110.3;Parent=rna-XM_011150110.3
NW_020230313.1	Gnomon	exon	423890	424169	.	-	.	ID=exon-XM_011150110.3-16;Dbxref=GeneID:105188578%2CGenbank:XM_011150110.3;Parent=rna-XM_011150110.3
NW_020230313.1	Gnomon	exon	423588	423750	.	-	.	ID=exon-XM_011150110.3-17;Dbxref=GeneID:105188578%2CGenbank:XM_011150110.3;Parent=rna-XM_011150110.3
NW_020230313.1	Gnomon	exon	429010	431166	.	-	.	ID=exon-XM_011150110.3-10;Dbxref=GeneID:105188578%2CGenbank:XM_011150110.3;Parent=rna-XM_011150110.3
NW_020230313.1	Gnomon	exon	428830	428919	.	-	.	ID=exon-XM_011150110.3-11;Dbxref=GeneID:105188578%2CGenbank:XM_011150110.3;Parent=rna-XM_011150110.3
NW_020230313.1	Gnomon	exon	424775	426033	.	-	.	ID=exon-XM_011150110.3-14;Dbxref=GeneID:105188578%2CGenbank:XM_011150110.3;Parent=rna-XM_011150110.3
NW_020230313.1	Gnomon	exon	424282	424525	.	-	.	ID=exon-XM_011150110.3-15;Dbxref=GeneID:105188578%2CGenbank:XM_011150110.3;Parent=rna-XM_011150110.3
NW_020230313.1	Gnomon	exon	426586	427012	.	-	.	ID=exon-XM_011150110.3-12;Dbxref=GeneID:105188578%2CGenbank:XM_011150110.3;Parent=rna-XM_011150110.3
NW_020230313.1	Gnomon	exon	426182	426467	.	-	.	ID=exon-XM_011150110.3-13;Dbxref=GeneID:105188578%2CGenbank:XM_011150110.3;Parent=rna-XM_011150110.3
NW_020230313.1	Gnomon	CDS	382709	383985	.	+	0	Name=XP_025158298.1;ID=cds-XP_025158298.1;Dbxref=GeneID:105188584%2CGenbank:XP_025158298.1;Parent=rna-XM_025302513.1
NW_020230313.1	Gnomon	CDS	384452	385680	.	+	0	Name=XP_025158298.1;ID=cds-XP_025158298.1;Dbxref=GeneID:105188584%2CGenbank:XP_025158298.1;Parent=rna-XM_025302513.1
NW_020230313.1	Gnomon	CDS	386358	386526	.	+	0	Name=XP_025158298.1;ID=cds-XP_025158298.1;Dbxref=GeneID:105188584%2CGenbank:XP_025158298.1;Parent=rna-XM_025302513.1
NW_020230313.1	Gnomon	CDS	386661	386839	.	+	0	Name=XP_025158298.1;ID=cds-XP_025158298.1;Dbxref=GeneID:105188584%2CGenbank:XP_025158298.1;Parent=rna-XM_025302513.1
NW_020230313.1	Gnomon	CDS	386946	387221	.	+	0	Name=XP_025158298.1;ID=cds-XP_025158298.1;Dbxref=GeneID:105188584%2CGenbank:XP_025158298.1;Parent=rna-XM_025302513.1
NW_020230313.1	Gnomon	CDS	387961	388121	.	+	0	Name=XP_025158298.1;ID=cds-XP_025158298.1;Dbxref=GeneID:105188584%2CGenbank:XP_025158298.1;Parent=rna-XM_025302513.1
NW_020230313.1	Gnomon	mRNA	534893	540841	.	-	.	Name=XM_011138783.3;ID=rna-XM_011138783.3;Dbxref=GeneID:105181790%2CGenbank:XM_011138783.3;Parent=gene-LOC105181790
NW_020230313.1	Gnomon	CDS	797341	797343	.	+	0	Name=XP_025158305.1;ID=cds-XP_025158305.1;Dbxref=GeneID:105181810%2CGenbank:XP_025158305.1;Parent=rna-XM_025302520.1
NW_020230313.1	Gnomon	CDS	797615	797718	.	+	0	Name=XP_025158305.1;ID=cds-XP_025158305.1;Dbxref=GeneID:105181810%2CGenbank:XP_025158305.1;Parent=rna-XM_025302520.1
NW_020230313.1	Gnomon	CDS	797814	798069	.	+	0	Name=XP_025158305.1;ID=cds-XP_025158305.1;Dbxref=GeneID:105181810%2CGenbank:XP_025158305.1;Parent=rna-XM_025302520.1
NW_020230313.1	Gnomon	CDS	798233	798312	.	+	0	Name=XP_025158305.1;ID=cds-XP_025158305.1;Dbxref=GeneID:105181810%2CGenbank:XP_025158305.1;Parent=rna-XM_025302520.1
NW_020230313.1	Gnomon	CDS	798417	798632	.	+	0	Name=XP_025158305.1;ID=cds-XP_025158305.1;Dbxref=GeneID:105181810%2CGenbank:XP_025158305.1;Parent=rna-XM_025302520.1
NW_020230313.1	Gnomon	CDS	798769	798885	.	+	0	Name=XP_025158305.1;ID=cds-XP_025158305.1;Dbxref=GeneID:105181810%2CGenbank:XP_025158305.1;Parent=rna-XM_025302520.1
NW_020230313.1	Gnomon	CDS	798964	799104	.	+	0	Name=XP_025158305.1;ID=cds-XP_025158305.1;Dbxref=GeneID:105181810%2CGenbank:XP_025158305.1;Parent=rna-XM_025302520.1
NW_020230313.1	Gnomon	CDS	799213	799387	.	+	0	Name=XP_025158305.1;ID=cds-XP_025158305.1;Dbxref=GeneID:105181810%2CGenbank:XP_025158305.1;Parent=rna-XM_025302520.1
NW_020230313.1	Gnomon	CDS	799524	799620	.	+	0	Name=XP_025158305.1;ID=cds-XP_025158305.1;Dbxref=GeneID:105181810%2CGenbank:XP_025158305.1;Parent=rna-XM_025302520.1
NW_020230313.1	Gnomon	CDS	799705	799871	.	+	0	Name=XP_025158305.1;ID=cds-XP_025158305.1;Dbxref=GeneID:105181810%2CGenbank:XP_025158305.1;Parent=rna-XM_025302520.1
NW_020230313.1	Gnomon	CDS	799977	800096	.	+	0	Name=XP_025158305.1;ID=cds-XP_025158305.1;Dbxref=GeneID:105181810%2CGenbank:XP_025158305.1;Parent=rna-XM_025302520.1
NW_020230313.1	Gnomon	exon	87107	87242	.	+	.	ID=exon-XR_003113528.1-5;Dbxref=GeneID:105188591%2CGenbank:XR_003113528.1;Parent=rna-XR_003113528.1
NW_020230313.1	Gnomon	exon	87307	87808	.	+	.	ID=exon-XR_003113528.1-6;Dbxref=GeneID:105188591%2CGenbank:XR_003113528.1;Parent=rna-XR_003113528.1
NW_020230313.1	Gnomon	exon	86614	86774	.	+	.	ID=exon-XR_003113528.1-3;Dbxref=GeneID:105188591%2CGenbank:XR_003113528.1;Parent=rna-XR_003113528.1
NW_020230313.1	Gnomon	exon	86854	86986	.	+	.	ID=exon-XR_003113528.1-4;Dbxref=GeneID:105188591%2CGenbank:XR_003113528.1;Parent=rna-XR_003113528.1
NW_020230313.1	Gnomon	exon	85105	85562	.	+	.	ID=exon-XR_003113528.1-1;Dbxref=GeneID:105188591%2CGenbank:XR_003113528.1;Parent=rna-XR_003113528.1
NW_020230313.1	Gnomon	exon	86259	86484	.	+	.	ID=exon-XR_003113528.1-2;Dbxref=GeneID:105188591%2CGenbank:XR_003113528.1;Parent=rna-XR_003113528.1
NW_020230313.1	Gnomon	mRNA	532602	543987	.	+	.	Name=XM_019840745.2;ID=rna-XM_019840745.2;Dbxref=GeneID:105181789%2CGenbank:XM_019840745.2;Parent=gene-LOC105181789
NW_020230313.1	Gnomon	mRNA	1298364	1327399	.	-	.	Name=XM_019845304.2;ID=rna-XM_019845304.2;Dbxref=GeneID:105191648%2CGenbank:XM_019845304.2;Parent=gene-LOC105191648
NW_020230313.1	Gnomon	CDS	1754392	1754535	.	+	0	Name=XP_019698024.1;ID=cds-XP_019698024.1;Dbxref=GeneID:105185439%2CGenbank:XP_019698024.1;Parent=rna-XM_019842465.1
NW_020230313.1	Gnomon	CDS	1754887	1755006	.	+	0	Name=XP_019698024.1;ID=cds-XP_019698024.1;Dbxref=GeneID:105185439%2CGenbank:XP_019698024.1;Parent=rna-XM_019842465.1
NW_020230313.1	Gnomon	CDS	1755174	1755291	.	+	0	Name=XP_019698024.1;ID=cds-XP_019698024.1;Dbxref=GeneID:105185439%2CGenbank:XP_019698024.1;Parent=rna-XM_019842465.1
NW_020230313.1	Gnomon	CDS	1757854	1758103	.	+	0	Name=XP_019698024.1;ID=cds-XP_019698024.1;Dbxref=GeneID:105185439%2CGenbank:XP_019698024.1;Parent=rna-XM_019842465.1
NW_020230313.1	Gnomon	CDS	1758195	1758317	.	+	0	Name=XP_019698024.1;ID=cds-XP_019698024.1;Dbxref=GeneID:105185439%2CGenbank:XP_019698024.1;Parent=rna-XM_019842465.1
NW_020230313.1	Gnomon	CDS	1758455	1758545	.	+	0	Name=XP_019698024.1;ID=cds-XP_019698024.1;Dbxref=GeneID:105185439%2CGenbank:XP_019698024.1;Parent=rna-XM_019842465.1
NW_020230313.1	Gnomon	CDS	1759219	1759355	.	+	0	Name=XP_019698024.1;ID=cds-XP_019698024.1;Dbxref=GeneID:105185439%2CGenbank:XP_019698024.1;Parent=rna-XM_019842465.1
NW_020230313.1	Gnomon	CDS	1760162	1760294	.	+	0	Name=XP_019698024.1;ID=cds-XP_019698024.1;Dbxref=GeneID:105185439%2CGenbank:XP_019698024.1;Parent=rna-XM_019842465.1
NW_020230313.1	Gnomon	CDS	1760354	1760404	.	+	0	Name=XP_019698024.1;ID=cds-XP_019698024.1;Dbxref=GeneID:105185439%2CGenbank:XP_019698024.1;Parent=rna-XM_019842465.1
NW_020230313.1	Gnomon	exon	1788309	1788701	.	-	.	ID=exon-XM_019842471.1-1;Dbxref=GeneID:109504034%2CGenbank:XM_019842471.1;Parent=rna-XM_019842471.1
NW_020230313.1	Gnomon	exon	1788042	1788159	.	-	.	ID=exon-XM_019842471.1-2;Dbxref=GeneID:109504034%2CGenbank:XM_019842471.1;Parent=rna-XM_019842471.1
NW_020230313.1	Gnomon	exon	1787556	1787835	.	-	.	ID=exon-XM_019842471.1-3;Dbxref=GeneID:109504034%2CGenbank:XM_019842471.1;Parent=rna-XM_019842471.1
NW_020230313.1	Gnomon	exon	1783947	1784069	.	-	.	ID=exon-XM_019842471.1-4;Dbxref=GeneID:109504034%2CGenbank:XM_019842471.1;Parent=rna-XM_019842471.1
NW_020230313.1	Gnomon	exon	1783571	1783661	.	-	.	ID=exon-XM_019842471.1-5;Dbxref=GeneID:109504034%2CGenbank:XM_019842471.1;Parent=rna-XM_019842471.1
NW_020230313.1	Gnomon	exon	1783346	1783482	.	-	.	ID=exon-XM_019842471.1-6;Dbxref=GeneID:109504034%2CGenbank:XM_019842471.1;Parent=rna-XM_019842471.1
NW_020230313.1	Gnomon	exon	1781842	1781974	.	-	.	ID=exon-XM_019842471.1-7;Dbxref=GeneID:109504034%2CGenbank:XM_019842471.1;Parent=rna-XM_019842471.1
NW_020230313.1	Gnomon	exon	1781620	1781762	.	-	.	ID=exon-XM_019842471.1-8;Dbxref=GeneID:109504034%2CGenbank:XM_019842471.1;Parent=rna-XM_019842471.1
NW_020230313.1	Gnomon	CDS	398276	398695	.	+	0	Name=XP_025158296.1;ID=cds-XP_025158296.1;Dbxref=GeneID:105188596%2CGenbank:XP_025158296.1;Parent=rna-XM_025302511.1
NW_020230313.1	Gnomon	CDS	398910	399345	.	+	0	Name=XP_025158296.1;ID=cds-XP_025158296.1;Dbxref=GeneID:105188596%2CGenbank:XP_025158296.1;Parent=rna-XM_025302511.1
NW_020230313.1	Gnomon	CDS	399714	399920	.	+	0	Name=XP_025158296.1;ID=cds-XP_025158296.1;Dbxref=GeneID:105188596%2CGenbank:XP_025158296.1;Parent=rna-XM_025302511.1
NW_020230313.1	Gnomon	CDS	401842	401906	.	+	0	Name=XP_025158296.1;ID=cds-XP_025158296.1;Dbxref=GeneID:105188596%2CGenbank:XP_025158296.1;Parent=rna-XM_025302511.1
NW_020230313.1	Gnomon	CDS	402012	403371	.	+	0	Name=XP_025158296.1;ID=cds-XP_025158296.1;Dbxref=GeneID:105188596%2CGenbank:XP_025158296.1;Parent=rna-XM_025302511.1
NW_020230313.1	Gnomon	CDS	403597	403721	.	+	0	Name=XP_025158296.1;ID=cds-XP_025158296.1;Dbxref=GeneID:105188596%2CGenbank:XP_025158296.1;Parent=rna-XM_025302511.1
NW_020230313.1	Gnomon	CDS	403814	404098	.	+	0	Name=XP_025158296.1;ID=cds-XP_025158296.1;Dbxref=GeneID:105188596%2CGenbank:XP_025158296.1;Parent=rna-XM_025302511.1
NW_020230313.1	Gnomon	CDS	404168	404705	.	+	0	Name=XP_025158296.1;ID=cds-XP_025158296.1;Dbxref=GeneID:105188596%2CGenbank:XP_025158296.1;Parent=rna-XM_025302511.1
NW_020230313.1	Gnomon	CDS	404766	405019	.	+	0	Name=XP_025158296.1;ID=cds-XP_025158296.1;Dbxref=GeneID:105188596%2CGenbank:XP_025158296.1;Parent=rna-XM_025302511.1
NW_020230313.1	Gnomon	CDS	405110	405271	.	+	0	Name=XP_025158296.1;ID=cds-XP_025158296.1;Dbxref=GeneID:105188596%2CGenbank:XP_025158296.1;Parent=rna-XM_025302511.1
NW_020230313.1	Gnomon	CDS	1610405	1611793	.	+	0	Name=XP_011143250.1;ID=cds-XP_011143250.1;Dbxref=GeneID:105185435%2CGenbank:XP_011143250.1;Parent=rna-XM_011144948.3
NW_020230313.1	Gnomon	exon	449380	449831	.	-	.	ID=exon-XM_011150106.3-1;Dbxref=GeneID:105188577%2CGenbank:XM_011150106.3;Parent=rna-XM_011150106.3
NW_020230313.1	Gnomon	exon	448973	449310	.	-	.	ID=exon-XM_011150106.3-2;Dbxref=GeneID:105188577%2CGenbank:XM_011150106.3;Parent=rna-XM_011150106.3
NW_020230313.1	Gnomon	exon	448735	448828	.	-	.	ID=exon-XM_011150106.3-3;Dbxref=GeneID:105188577%2CGenbank:XM_011150106.3;Parent=rna-XM_011150106.3
NW_020230313.1	Gnomon	exon	446243	446800	.	-	.	ID=exon-XM_011150106.3-8;Dbxref=GeneID:105188577%2CGenbank:XM_011150106.3;Parent=rna-XM_011150106.3
NW_020230313.1	Gnomon	exon	448179	448635	.	-	.	ID=exon-XM_011150106.3-4;Dbxref=GeneID:105188577%2CGenbank:XM_011150106.3;Parent=rna-XM_011150106.3
NW_020230313.1	Gnomon	exon	447844	448099	.	-	.	ID=exon-XM_011150106.3-5;Dbxref=GeneID:105188577%2CGenbank:XM_011150106.3;Parent=rna-XM_011150106.3
NW_020230313.1	Gnomon	exon	447406	447766	.	-	.	ID=exon-XM_011150106.3-6;Dbxref=GeneID:105188577%2CGenbank:XM_011150106.3;Parent=rna-XM_011150106.3
NW_020230313.1	Gnomon	exon	447005	447332	.	-	.	ID=exon-XM_011150106.3-7;Dbxref=GeneID:105188577%2CGenbank:XM_011150106.3;Parent=rna-XM_011150106.3
NW_020230313.1	Gnomon	mRNA	528837	534913	.	-	.	Name=XM_019840744.2;ID=rna-XM_019840744.2;Dbxref=GeneID:105181788%2CGenbank:XM_019840744.2;Parent=gene-LOC105181788
NW_020230313.1	Gnomon	exon	570721	571018	.	-	.	ID=exon-XM_025302525.1-7;Dbxref=GeneID:105181793%2CGenbank:XM_025302525.1;Parent=rna-XM_025302525.1
NW_020230313.1	Gnomon	exon	570509	570634	.	-	.	ID=exon-XM_025302525.1-8;Dbxref=GeneID:105181793%2CGenbank:XM_025302525.1;Parent=rna-XM_025302525.1
NW_020230313.1	Gnomon	exon	569975	570402	.	-	.	ID=exon-XM_025302525.1-9;Dbxref=GeneID:105181793%2CGenbank:XM_025302525.1;Parent=rna-XM_025302525.1
NW_020230313.1	Gnomon	exon	573284	574227	.	-	.	ID=exon-XM_025302525.1-3;Dbxref=GeneID:105181793%2CGenbank:XM_025302525.1;Parent=rna-XM_025302525.1
NW_020230313.1	Gnomon	exon	572642	572910	.	-	.	ID=exon-XM_025302525.1-4;Dbxref=GeneID:105181793%2CGenbank:XM_025302525.1;Parent=rna-XM_025302525.1
NW_020230313.1	Gnomon	exon	571900	572296	.	-	.	ID=exon-XM_025302525.1-5;Dbxref=GeneID:105181793%2CGenbank:XM_025302525.1;Parent=rna-XM_025302525.1
NW_020230313.1	Gnomon	exon	571105	571733	.	-	.	ID=exon-XM_025302525.1-6;Dbxref=GeneID:105181793%2CGenbank:XM_025302525.1;Parent=rna-XM_025302525.1
NW_020230313.1	Gnomon	exon	585031	585642	.	-	.	ID=exon-XM_025302525.1-1;Dbxref=GeneID:105181793%2CGenbank:XM_025302525.1;Parent=rna-XM_025302525.1
NW_020230313.1	Gnomon	exon	576745	576828	.	-	.	ID=exon-XM_025302525.1-2;Dbxref=GeneID:105181793%2CGenbank:XM_025302525.1;Parent=rna-XM_025302525.1
NW_020230313.1	Gnomon	exon	1065562	1065742	.	-	.	ID=exon-XM_011138844.3-1;Dbxref=GeneID:105181830%2CGenbank:XM_011138844.3;Parent=rna-XM_011138844.3
NW_020230313.1	Gnomon	exon	1065136	1065275	.	-	.	ID=exon-XM_011138844.3-2;Dbxref=GeneID:105181830%2CGenbank:XM_011138844.3;Parent=rna-XM_011138844.3
NW_020230313.1	Gnomon	exon	1064723	1064932	.	-	.	ID=exon-XM_011138844.3-3;Dbxref=GeneID:105181830%2CGenbank:XM_011138844.3;Parent=rna-XM_011138844.3
NW_020230313.1	Gnomon	exon	480585	480749	.	-	.	ID=exon-XM_019840746.2-1;Dbxref=GeneID:105181780%2CGenbank:XM_019840746.2;Parent=rna-XM_019840746.2
NW_020230313.1	Gnomon	exon	479898	480034	.	-	.	ID=exon-XM_019840746.2-2;Dbxref=GeneID:105181780%2CGenbank:XM_019840746.2;Parent=rna-XM_019840746.2
NW_020230313.1	Gnomon	exon	477671	477850	.	-	.	ID=exon-XM_019840746.2-3;Dbxref=GeneID:105181780%2CGenbank:XM_019840746.2;Parent=rna-XM_019840746.2
NW_020230313.1	Gnomon	exon	477423	477588	.	-	.	ID=exon-XM_019840746.2-4;Dbxref=GeneID:105181780%2CGenbank:XM_019840746.2;Parent=rna-XM_019840746.2
NW_020230313.1	Gnomon	exon	476464	477001	.	-	.	ID=exon-XM_019840746.2-5;Dbxref=GeneID:105181780%2CGenbank:XM_019840746.2;Parent=rna-XM_019840746.2
NW_020230313.1	Gnomon	mRNA	420061	440997	.	-	.	Name=XM_011150108.3;ID=rna-XM_011150108.3;Dbxref=GeneID:105188578%2CGenbank:XM_011150108.3;Parent=gene-LOC105188578
NW_020230313.1	Gnomon	mRNA	460152	461130	.	+	.	Name=XM_011150098.3;ID=rna-XM_011150098.3;Dbxref=GeneID:105188572%2CGenbank:XM_011150098.3;Parent=gene-LOC105188572
NW_020230313.1	Gnomon	CDS	479898	480009	.	-	0	Name=XP_025158293.1;ID=cds-XP_025158293.1;Dbxref=GeneID:105181780%2CGenbank:XP_025158293.1;Parent=rna-XM_025302508.1
NW_020230313.1	Gnomon	CDS	477671	477850	.	-	0	Name=XP_025158293.1;ID=cds-XP_025158293.1;Dbxref=GeneID:105181780%2CGenbank:XP_025158293.1;Parent=rna-XM_025302508.1
NW_020230313.1	Gnomon	CDS	477423	477588	.	-	0	Name=XP_025158293.1;ID=cds-XP_025158293.1;Dbxref=GeneID:105181780%2CGenbank:XP_025158293.1;Parent=rna-XM_025302508.1
NW_020230313.1	Gnomon	CDS	476800	477001	.	-	0	Name=XP_025158293.1;ID=cds-XP_025158293.1;Dbxref=GeneID:105181780%2CGenbank:XP_025158293.1;Parent=rna-XM_025302508.1
NW_020230313.1	Gnomon	CDS	1484678	1484777	.	-	0	Name=XP_025158303.1;ID=cds-XP_025158303.1;Dbxref=GeneID:105191664%2CGenbank:XP_025158303.1;Parent=rna-XM_025302518.1
NW_020230313.1	Gnomon	CDS	1484401	1484608	.	-	0	Name=XP_025158303.1;ID=cds-XP_025158303.1;Dbxref=GeneID:105191664%2CGenbank:XP_025158303.1;Parent=rna-XM_025302518.1
NW_020230313.1	Gnomon	CDS	1483995	1484238	.	-	0	Name=XP_025158303.1;ID=cds-XP_025158303.1;Dbxref=GeneID:105191664%2CGenbank:XP_025158303.1;Parent=rna-XM_025302518.1
NW_020230313.1	Gnomon	CDS	1483799	1483910	.	-	0	Name=XP_025158303.1;ID=cds-XP_025158303.1;Dbxref=GeneID:105191664%2CGenbank:XP_025158303.1;Parent=rna-XM_025302518.1
NW_020230313.1	Gnomon	CDS	1483574	1483740	.	-	0	Name=XP_025158303.1;ID=cds-XP_025158303.1;Dbxref=GeneID:105191664%2CGenbank:XP_025158303.1;Parent=rna-XM_025302518.1
NW_020230313.1	Gnomon	CDS	1483387	1483502	.	-	0	Name=XP_025158303.1;ID=cds-XP_025158303.1;Dbxref=GeneID:105191664%2CGenbank:XP_025158303.1;Parent=rna-XM_025302518.1
NW_020230313.1	Gnomon	CDS	1483086	1483308	.	-	0	Name=XP_025158303.1;ID=cds-XP_025158303.1;Dbxref=GeneID:105191664%2CGenbank:XP_025158303.1;Parent=rna-XM_025302518.1
NW_020230313.1	Gnomon	CDS	1482328	1483021	.	-	0	Name=XP_025158303.1;ID=cds-XP_025158303.1;Dbxref=GeneID:105191664%2CGenbank:XP_025158303.1;Parent=rna-XM_025302518.1
NW_020230313.1	Gnomon	CDS	1482048	1482169	.	-	0	Name=XP_025158303.1;ID=cds-XP_025158303.1;Dbxref=GeneID:105191664%2CGenbank:XP_025158303.1;Parent=rna-XM_025302518.1
NW_020230313.1	Gnomon	mRNA	1464886	1466730	.	-	.	Name=XM_019845306.2;ID=rna-XM_019845306.2;Dbxref=GeneID:105191660%2CGenbank:XM_019845306.2;Parent=gene-LOC105191660
NW_020230313.1	Gnomon	mRNA	528837	532730	.	-	.	Name=XM_011138780.3;ID=rna-XM_011138780.3;Dbxref=GeneID:105181788%2CGenbank:XM_011138780.3;Parent=gene-LOC105181788
NW_020230313.1	Gnomon	CDS	1754392	1754535	.	+	0	Name=XP_019698026.1;ID=cds-XP_019698026.1;Dbxref=GeneID:105185439%2CGenbank:XP_019698026.1;Parent=rna-XM_019842467.1
NW_020230313.1	Gnomon	CDS	1754887	1755006	.	+	0	Name=XP_019698026.1;ID=cds-XP_019698026.1;Dbxref=GeneID:105185439%2CGenbank:XP_019698026.1;Parent=rna-XM_019842467.1
NW_020230313.1	Gnomon	CDS	1755174	1755291	.	+	0	Name=XP_019698026.1;ID=cds-XP_019698026.1;Dbxref=GeneID:105185439%2CGenbank:XP_019698026.1;Parent=rna-XM_019842467.1
NW_020230313.1	Gnomon	CDS	1757854	1758103	.	+	0	Name=XP_019698026.1;ID=cds-XP_019698026.1;Dbxref=GeneID:105185439%2CGenbank:XP_019698026.1;Parent=rna-XM_019842467.1
NW_020230313.1	Gnomon	CDS	1758195	1758317	.	+	0	Name=XP_019698026.1;ID=cds-XP_019698026.1;Dbxref=GeneID:105185439%2CGenbank:XP_019698026.1;Parent=rna-XM_019842467.1
NW_020230313.1	Gnomon	CDS	1758455	1758545	.	+	0	Name=XP_019698026.1;ID=cds-XP_019698026.1;Dbxref=GeneID:105185439%2CGenbank:XP_019698026.1;Parent=rna-XM_019842467.1
NW_020230313.1	Gnomon	CDS	1759219	1759355	.	+	0	Name=XP_019698026.1;ID=cds-XP_019698026.1;Dbxref=GeneID:105185439%2CGenbank:XP_019698026.1;Parent=rna-XM_019842467.1
NW_020230313.1	Gnomon	CDS	1760162	1760294	.	+	0	Name=XP_019698026.1;ID=cds-XP_019698026.1;Dbxref=GeneID:105185439%2CGenbank:XP_019698026.1;Parent=rna-XM_019842467.1
NW_020230313.1	Gnomon	CDS	1762425	1762445	.	+	0	Name=XP_019698026.1;ID=cds-XP_019698026.1;Dbxref=GeneID:105185439%2CGenbank:XP_019698026.1;Parent=rna-XM_019842467.1
NW_020230313.1	Gnomon	exon	671509	672964	.	-	.	ID=exon-XM_025302502.1-1;Dbxref=GeneID:105181794%2CGenbank:XM_025302502.1;Parent=rna-XM_025302502.1
NW_020230313.1	Gnomon	exon	670036	670210	.	-	.	ID=exon-XM_025302502.1-2;Dbxref=GeneID:105181794%2CGenbank:XM_025302502.1;Parent=rna-XM_025302502.1
NW_020230313.1	Gnomon	exon	669313	669559	.	-	.	ID=exon-XM_025302502.1-3;Dbxref=GeneID:105181794%2CGenbank:XM_025302502.1;Parent=rna-XM_025302502.1
NW_020230313.1	Gnomon	exon	668663	668900	.	-	.	ID=exon-XM_025302502.1-4;Dbxref=GeneID:105181794%2CGenbank:XM_025302502.1;Parent=rna-XM_025302502.1
NW_020230313.1	Gnomon	exon	668334	668522	.	-	.	ID=exon-XM_025302502.1-5;Dbxref=GeneID:105181794%2CGenbank:XM_025302502.1;Parent=rna-XM_025302502.1
NW_020230313.1	Gnomon	exon	667927	668162	.	-	.	ID=exon-XM_025302502.1-6;Dbxref=GeneID:105181794%2CGenbank:XM_025302502.1;Parent=rna-XM_025302502.1
NW_020230313.1	Gnomon	exon	667415	667606	.	-	.	ID=exon-XM_025302502.1-7;Dbxref=GeneID:105181794%2CGenbank:XM_025302502.1;Parent=rna-XM_025302502.1
NW_020230313.1	Gnomon	exon	667074	667322	.	-	.	ID=exon-XM_025302502.1-8;Dbxref=GeneID:105181794%2CGenbank:XM_025302502.1;Parent=rna-XM_025302502.1
NW_020230313.1	Gnomon	exon	666737	666806	.	-	.	ID=exon-XM_025302502.1-9;Dbxref=GeneID:105181794%2CGenbank:XM_025302502.1;Parent=rna-XM_025302502.1
NW_020230313.1	Gnomon	CDS	398276	398695	.	+	0	Name=XP_025158294.1;ID=cds-XP_025158294.1;Dbxref=GeneID:105188596%2CGenbank:XP_025158294.1;Parent=rna-XM_025302509.1
NW_020230313.1	Gnomon	CDS	398910	399345	.	+	0	Name=XP_025158294.1;ID=cds-XP_025158294.1;Dbxref=GeneID:105188596%2CGenbank:XP_025158294.1;Parent=rna-XM_025302509.1
NW_020230313.1	Gnomon	CDS	399714	399920	.	+	0	Name=XP_025158294.1;ID=cds-XP_025158294.1;Dbxref=GeneID:105188596%2CGenbank:XP_025158294.1;Parent=rna-XM_025302509.1
NW_020230313.1	Gnomon	CDS	401842	401906	.	+	0	Name=XP_025158294.1;ID=cds-XP_025158294.1;Dbxref=GeneID:105188596%2CGenbank:XP_025158294.1;Parent=rna-XM_025302509.1
NW_020230313.1	Gnomon	CDS	402012	403371	.	+	0	Name=XP_025158294.1;ID=cds-XP_025158294.1;Dbxref=GeneID:105188596%2CGenbank:XP_025158294.1;Parent=rna-XM_025302509.1
NW_020230313.1	Gnomon	CDS	403597	403721	.	+	0	Name=XP_025158294.1;ID=cds-XP_025158294.1;Dbxref=GeneID:105188596%2CGenbank:XP_025158294.1;Parent=rna-XM_025302509.1
NW_020230313.1	Gnomon	CDS	403814	404098	.	+	0	Name=XP_025158294.1;ID=cds-XP_025158294.1;Dbxref=GeneID:105188596%2CGenbank:XP_025158294.1;Parent=rna-XM_025302509.1
NW_020230313.1	Gnomon	CDS	404168	404705	.	+	0	Name=XP_025158294.1;ID=cds-XP_025158294.1;Dbxref=GeneID:105188596%2CGenbank:XP_025158294.1;Parent=rna-XM_025302509.1
NW_020230313.1	Gnomon	CDS	404766	405019	.	+	0	Name=XP_025158294.1;ID=cds-XP_025158294.1;Dbxref=GeneID:105188596%2CGenbank:XP_025158294.1;Parent=rna-XM_025302509.1
NW_020230313.1	Gnomon	CDS	405110	405271	.	+	0	Name=XP_025158294.1;ID=cds-XP_025158294.1;Dbxref=GeneID:105188596%2CGenbank:XP_025158294.1;Parent=rna-XM_025302509.1
NW_020230313.1	Gnomon	gene	625289	659451	.	-	.	Name=LOC109503720;ID=gene-LOC109503720;Dbxref=GeneID:109503720
NW_020230313.1	Gnomon	CDS	1753906	1753988	.	-	0	Name=XP_011143252.2;ID=cds-XP_011143252.2;Dbxref=GeneID:105185437%2CGenbank:XP_011143252.2;Parent=rna-XM_011144950.3
NW_020230313.1	Gnomon	CDS	1746399	1746530	.	-	0	Name=XP_011143252.2;ID=cds-XP_011143252.2;Dbxref=GeneID:105185437%2CGenbank:XP_011143252.2;Parent=rna-XM_011144950.3
NW_020230313.1	Gnomon	CDS	1745326	1745598	.	-	0	Name=XP_011143252.2;ID=cds-XP_011143252.2;Dbxref=GeneID:105185437%2CGenbank:XP_011143252.2;Parent=rna-XM_011144950.3
NW_020230313.1	Gnomon	CDS	1744834	1745038	.	-	0	Name=XP_011143252.2;ID=cds-XP_011143252.2;Dbxref=GeneID:105185437%2CGenbank:XP_011143252.2;Parent=rna-XM_011144950.3
NW_020230313.1	Gnomon	CDS	1744239	1744517	.	-	0	Name=XP_011143252.2;ID=cds-XP_011143252.2;Dbxref=GeneID:105185437%2CGenbank:XP_011143252.2;Parent=rna-XM_011144950.3
NW_020230313.1	Gnomon	exon	663725	664038	.	-	.	ID=exon-XM_025302502.1-17;Dbxref=GeneID:105181794%2CGenbank:XM_025302502.1;Parent=rna-XM_025302502.1
NW_020230313.1	Gnomon	exon	663476	663557	.	-	.	ID=exon-XM_025302502.1-18;Dbxref=GeneID:105181794%2CGenbank:XM_025302502.1;Parent=rna-XM_025302502.1
NW_020230313.1	Gnomon	exon	664409	664588	.	-	.	ID=exon-XM_025302502.1-15;Dbxref=GeneID:105181794%2CGenbank:XM_025302502.1;Parent=rna-XM_025302502.1
NW_020230313.1	Gnomon	exon	664100	664220	.	-	.	ID=exon-XM_025302502.1-16;Dbxref=GeneID:105181794%2CGenbank:XM_025302502.1;Parent=rna-XM_025302502.1
NW_020230313.1	Gnomon	exon	665389	665495	.	-	.	ID=exon-XM_025302502.1-13;Dbxref=GeneID:105181794%2CGenbank:XM_025302502.1;Parent=rna-XM_025302502.1
NW_020230313.1	Gnomon	exon	664752	665047	.	-	.	ID=exon-XM_025302502.1-14;Dbxref=GeneID:105181794%2CGenbank:XM_025302502.1;Parent=rna-XM_025302502.1
NW_020230313.1	Gnomon	exon	665945	666310	.	-	.	ID=exon-XM_025302502.1-11;Dbxref=GeneID:105181794%2CGenbank:XM_025302502.1;Parent=rna-XM_025302502.1
NW_020230313.1	Gnomon	exon	665584	665847	.	-	.	ID=exon-XM_025302502.1-12;Dbxref=GeneID:105181794%2CGenbank:XM_025302502.1;Parent=rna-XM_025302502.1
NW_020230313.1	Gnomon	exon	666406	666577	.	-	.	ID=exon-XM_025302502.1-10;Dbxref=GeneID:105181794%2CGenbank:XM_025302502.1;Parent=rna-XM_025302502.1
NW_020230313.1	Gnomon	mRNA	460136	461130	.	+	.	Name=XM_011150099.3;ID=rna-XM_011150099.3;Dbxref=GeneID:105188572%2CGenbank:XM_011150099.3;Parent=gene-LOC105188572
NW_020230313.1	Gnomon	exon	918085	918198	.	+	.	ID=exon-XM_025302499.1-1;Dbxref=GeneID:112589400%2CGenbank:XM_025302499.1;Parent=rna-XM_025302499.1
NW_020230313.1	Gnomon	exon	918346	918449	.	+	.	ID=exon-XM_025302499.1-2;Dbxref=GeneID:112589400%2CGenbank:XM_025302499.1;Parent=rna-XM_025302499.1
NW_020230313.1	Gnomon	exon	918608	918981	.	+	.	ID=exon-XM_025302499.1-3;Dbxref=GeneID:112589400%2CGenbank:XM_025302499.1;Parent=rna-XM_025302499.1
NW_020230313.1	Gnomon	CDS	919445	919586	.	+	0	Name=XP_011137130.2;ID=cds-XP_011137130.2;Dbxref=GeneID:105181820%2CGenbank:XP_011137130.2;Parent=rna-XM_011138828.3
NW_020230313.1	Gnomon	CDS	919745	919857	.	+	0	Name=XP_011137130.2;ID=cds-XP_011137130.2;Dbxref=GeneID:105181820%2CGenbank:XP_011137130.2;Parent=rna-XM_011138828.3
NW_020230313.1	Gnomon	CDS	920017	920097	.	+	0	Name=XP_011137130.2;ID=cds-XP_011137130.2;Dbxref=GeneID:105181820%2CGenbank:XP_011137130.2;Parent=rna-XM_011138828.3
NW_020230313.1	Gnomon	CDS	482877	482999	.	+	0	Name=XP_025158291.1;ID=cds-XP_025158291.1;Dbxref=GeneID:105181781%2CGenbank:XP_025158291.1;Parent=rna-XM_025302506.1
NW_020230313.1	Gnomon	CDS	483143	483698	.	+	0	Name=XP_025158291.1;ID=cds-XP_025158291.1;Dbxref=GeneID:105181781%2CGenbank:XP_025158291.1;Parent=rna-XM_025302506.1
NW_020230313.1	Gnomon	CDS	483926	484190	.	+	0	Name=XP_025158291.1;ID=cds-XP_025158291.1;Dbxref=GeneID:105181781%2CGenbank:XP_025158291.1;Parent=rna-XM_025302506.1
NW_020230313.1	Gnomon	CDS	484299	484496	.	+	0	Name=XP_025158291.1;ID=cds-XP_025158291.1;Dbxref=GeneID:105181781%2CGenbank:XP_025158291.1;Parent=rna-XM_025302506.1
NW_020230313.1	Gnomon	CDS	484574	484741	.	+	0	Name=XP_025158291.1;ID=cds-XP_025158291.1;Dbxref=GeneID:105181781%2CGenbank:XP_025158291.1;Parent=rna-XM_025302506.1
NW_020230313.1	Gnomon	CDS	484815	485007	.	+	0	Name=XP_025158291.1;ID=cds-XP_025158291.1;Dbxref=GeneID:105181781%2CGenbank:XP_025158291.1;Parent=rna-XM_025302506.1
NW_020230313.1	Gnomon	CDS	485078	485335	.	+	0	Name=XP_025158291.1;ID=cds-XP_025158291.1;Dbxref=GeneID:105181781%2CGenbank:XP_025158291.1;Parent=rna-XM_025302506.1
NW_020230313.1	Gnomon	CDS	485754	486002	.	+	0	Name=XP_025158291.1;ID=cds-XP_025158291.1;Dbxref=GeneID:105181781%2CGenbank:XP_025158291.1;Parent=rna-XM_025302506.1
NW_020230313.1	Gnomon	CDS	414961	415215	.	-	0	Name=XP_025158300.1;ID=cds-XP_025158300.1;Dbxref=GeneID:105188582%2CGenbank:XP_025158300.1;Parent=rna-XM_025302515.1
NW_020230313.1	Gnomon	CDS	414779	414842	.	-	0	Name=XP_025158300.1;ID=cds-XP_025158300.1;Dbxref=GeneID:105188582%2CGenbank:XP_025158300.1;Parent=rna-XM_025302515.1
NW_020230313.1	Gnomon	CDS	414478	414619	.	-	0	Name=XP_025158300.1;ID=cds-XP_025158300.1;Dbxref=GeneID:105188582%2CGenbank:XP_025158300.1;Parent=rna-XM_025302515.1
NW_020230313.1	Gnomon	CDS	414112	414286	.	-	0	Name=XP_025158300.1;ID=cds-XP_025158300.1;Dbxref=GeneID:105188582%2CGenbank:XP_025158300.1;Parent=rna-XM_025302515.1
NW_020230313.1	Gnomon	CDS	413809	413980	.	-	0	Name=XP_025158300.1;ID=cds-XP_025158300.1;Dbxref=GeneID:105188582%2CGenbank:XP_025158300.1;Parent=rna-XM_025302515.1
NW_020230313.1	Gnomon	CDS	413541	413725	.	-	0	Name=XP_025158300.1;ID=cds-XP_025158300.1;Dbxref=GeneID:105188582%2CGenbank:XP_025158300.1;Parent=rna-XM_025302515.1
NW_020230313.1	Gnomon	CDS	1485385	1485508	.	-	0	Name=XP_025158302.1;ID=cds-XP_025158302.1;Dbxref=GeneID:105191664%2CGenbank:XP_025158302.1;Parent=rna-XM_025302517.1
NW_020230313.1	Gnomon	CDS	1484952	1485009	.	-	0	Name=XP_025158302.1;ID=cds-XP_025158302.1;Dbxref=GeneID:105191664%2CGenbank:XP_025158302.1;Parent=rna-XM_025302517.1
NW_020230313.1	Gnomon	CDS	1484678	1484814	.	-	0	Name=XP_025158302.1;ID=cds-XP_025158302.1;Dbxref=GeneID:105191664%2CGenbank:XP_025158302.1;Parent=rna-XM_025302517.1
NW_020230313.1	Gnomon	CDS	1484401	1484608	.	-	0	Name=XP_025158302.1;ID=cds-XP_025158302.1;Dbxref=GeneID:105191664%2CGenbank:XP_025158302.1;Parent=rna-XM_025302517.1
NW_020230313.1	Gnomon	CDS	1483995	1484238	.	-	0	Name=XP_025158302.1;ID=cds-XP_025158302.1;Dbxref=GeneID:105191664%2CGenbank:XP_025158302.1;Parent=rna-XM_025302517.1
NW_020230313.1	Gnomon	CDS	1483799	1483910	.	-	0	Name=XP_025158302.1;ID=cds-XP_025158302.1;Dbxref=GeneID:105191664%2CGenbank:XP_025158302.1;Parent=rna-XM_025302517.1
NW_020230313.1	Gnomon	CDS	1483574	1483740	.	-	0	Name=XP_025158302.1;ID=cds-XP_025158302.1;Dbxref=GeneID:105191664%2CGenbank:XP_025158302.1;Parent=rna-XM_025302517.1
NW_020230313.1	Gnomon	CDS	1483387	1483502	.	-	0	Name=XP_025158302.1;ID=cds-XP_025158302.1;Dbxref=GeneID:105191664%2CGenbank:XP_025158302.1;Parent=rna-XM_025302517.1
NW_020230313.1	Gnomon	CDS	1483086	1483308	.	-	0	Name=XP_025158302.1;ID=cds-XP_025158302.1;Dbxref=GeneID:105191664%2CGenbank:XP_025158302.1;Parent=rna-XM_025302517.1
NW_020230313.1	Gnomon	CDS	1482328	1483021	.	-	0	Name=XP_025158302.1;ID=cds-XP_025158302.1;Dbxref=GeneID:105191664%2CGenbank:XP_025158302.1;Parent=rna-XM_025302517.1
NW_020230313.1	Gnomon	CDS	1482048	1482169	.	-	0	Name=XP_025158302.1;ID=cds-XP_025158302.1;Dbxref=GeneID:105191664%2CGenbank:XP_025158302.1;Parent=rna-XM_025302517.1
NW_020230313.1	Gnomon	exon	659435	659589	.	+	.	ID=exon-XM_025302501.1-7;Dbxref=GeneID:105181795%2CGenbank:XM_025302501.1;Parent=rna-XM_025302501.1
NW_020230313.1	Gnomon	exon	659673	659933	.	+	.	ID=exon-XM_025302501.1-8;Dbxref=GeneID:105181795%2CGenbank:XM_025302501.1;Parent=rna-XM_025302501.1
NW_020230313.1	Gnomon	exon	656084	656974	.	+	.	ID=exon-XM_025302501.1-5;Dbxref=GeneID:105181795%2CGenbank:XM_025302501.1;Parent=rna-XM_025302501.1
NW_020230313.1	Gnomon	exon	657124	657333	.	+	.	ID=exon-XM_025302501.1-6;Dbxref=GeneID:105181795%2CGenbank:XM_025302501.1;Parent=rna-XM_025302501.1
NW_020230313.1	Gnomon	exon	660038	660199	.	+	.	ID=exon-XM_025302501.1-9;Dbxref=GeneID:105181795%2CGenbank:XM_025302501.1;Parent=rna-XM_025302501.1
NW_020230313.1	Gnomon	exon	653663	654187	.	+	.	ID=exon-XM_025302501.1-3;Dbxref=GeneID:105181795%2CGenbank:XM_025302501.1;Parent=rna-XM_025302501.1
NW_020230313.1	Gnomon	exon	654813	655686	.	+	.	ID=exon-XM_025302501.1-4;Dbxref=GeneID:105181795%2CGenbank:XM_025302501.1;Parent=rna-XM_025302501.1
NW_020230313.1	Gnomon	exon	627779	627980	.	+	.	ID=exon-XM_025302501.1-1;Dbxref=GeneID:105181795%2CGenbank:XM_025302501.1;Parent=rna-XM_025302501.1
NW_020230313.1	Gnomon	exon	653090	653299	.	+	.	ID=exon-XM_025302501.1-2;Dbxref=GeneID:105181795%2CGenbank:XM_025302501.1;Parent=rna-XM_025302501.1
NW_020230313.1	Gnomon	mRNA	547144	550683	.	-	.	Name=XM_011138786.3;ID=rna-XM_011138786.3;Dbxref=GeneID:105181791%2CGenbank:XM_011138786.3;Parent=gene-LOC105181791
NW_020230313.1	Gnomon	exon	1426702	1427535	.	+	.	ID=exon-XM_019845308.2-4;Dbxref=GeneID:109504651%2CGenbank:XM_019845308.2;Parent=rna-XM_019845308.2
NW_020230313.1	Gnomon	exon	1425283	1425361	.	+	.	ID=exon-XM_019845308.2-2;Dbxref=GeneID:109504651%2CGenbank:XM_019845308.2;Parent=rna-XM_019845308.2
NW_020230313.1	Gnomon	exon	1425697	1426133	.	+	.	ID=exon-XM_019845308.2-3;Dbxref=GeneID:109504651%2CGenbank:XM_019845308.2;Parent=rna-XM_019845308.2
NW_020230313.1	Gnomon	exon	1424955	1425179	.	+	.	ID=exon-XM_019845308.2-1;Dbxref=GeneID:109504651%2CGenbank:XM_019845308.2;Parent=rna-XM_019845308.2
NW_020230313.1	Gnomon	exon	843817	843985	.	+	.	ID=exon-XM_011138821.3-6;Dbxref=GeneID:105181813%2CGenbank:XM_011138821.3;Parent=rna-XM_011138821.3
NW_020230313.1	Gnomon	exon	844075	844374	.	+	.	ID=exon-XM_011138821.3-7;Dbxref=GeneID:105181813%2CGenbank:XM_011138821.3;Parent=rna-XM_011138821.3
NW_020230313.1	Gnomon	exon	844517	844770	.	+	.	ID=exon-XM_011138821.3-8;Dbxref=GeneID:105181813%2CGenbank:XM_011138821.3;Parent=rna-XM_011138821.3
NW_020230313.1	Gnomon	exon	844856	845015	.	+	.	ID=exon-XM_011138821.3-9;Dbxref=GeneID:105181813%2CGenbank:XM_011138821.3;Parent=rna-XM_011138821.3
NW_020230313.1	Gnomon	CDS	479898	480009	.	-	0	Name=XP_025158292.1;ID=cds-XP_025158292.1;Dbxref=GeneID:105181780%2CGenbank:XP_025158292.1;Parent=rna-XM_025302507.1
NW_020230313.1	Gnomon	CDS	477671	477850	.	-	0	Name=XP_025158292.1;ID=cds-XP_025158292.1;Dbxref=GeneID:105181780%2CGenbank:XP_025158292.1;Parent=rna-XM_025302507.1
NW_020230313.1	Gnomon	CDS	477423	477588	.	-	0	Name=XP_025158292.1;ID=cds-XP_025158292.1;Dbxref=GeneID:105181780%2CGenbank:XP_025158292.1;Parent=rna-XM_025302507.1
NW_020230313.1	Gnomon	CDS	476800	477001	.	-	0	Name=XP_025158292.1;ID=cds-XP_025158292.1;Dbxref=GeneID:105181780%2CGenbank:XP_025158292.1;Parent=rna-XM_025302507.1
NW_020230313.1	Gnomon	exon	841230	841364	.	+	.	ID=exon-XM_011138821.3-2;Dbxref=GeneID:105181813%2CGenbank:XM_011138821.3;Parent=rna-XM_011138821.3
NW_020230313.1	Gnomon	exon	841450	841670	.	+	.	ID=exon-XM_011138821.3-3;Dbxref=GeneID:105181813%2CGenbank:XM_011138821.3;Parent=rna-XM_011138821.3
NW_020230313.1	Gnomon	exon	841972	842166	.	+	.	ID=exon-XM_011138821.3-4;Dbxref=GeneID:105181813%2CGenbank:XM_011138821.3;Parent=rna-XM_011138821.3
NW_020230313.1	Gnomon	exon	843494	843663	.	+	.	ID=exon-XM_011138821.3-5;Dbxref=GeneID:105181813%2CGenbank:XM_011138821.3;Parent=rna-XM_011138821.3
NW_020230313.1	Gnomon	exon	840745	840865	.	+	.	ID=exon-XM_011138821.3-1;Dbxref=GeneID:105181813%2CGenbank:XM_011138821.3;Parent=rna-XM_011138821.3
NW_020230313.1	Gnomon	mRNA	840759	854072	.	+	.	Name=XM_019840748.2;ID=rna-XM_019840748.2;Dbxref=GeneID:105181813%2CGenbank:XM_019840748.2;Parent=gene-LOC105181813
NW_020230313.1	Gnomon	exon	86614	86774	.	+	.	ID=exon-XM_011150130.3-3;Dbxref=GeneID:105188591%2CGenbank:XM_011150130.3;Parent=rna-XM_011150130.3
NW_020230313.1	Gnomon	exon	86854	86986	.	+	.	ID=exon-XM_011150130.3-4;Dbxref=GeneID:105188591%2CGenbank:XM_011150130.3;Parent=rna-XM_011150130.3
NW_020230313.1	Gnomon	exon	85108	85562	.	+	.	ID=exon-XM_011150130.3-1;Dbxref=GeneID:105188591%2CGenbank:XM_011150130.3;Parent=rna-XM_011150130.3
NW_020230313.1	Gnomon	exon	86259	86484	.	+	.	ID=exon-XM_011150130.3-2;Dbxref=GeneID:105188591%2CGenbank:XM_011150130.3;Parent=rna-XM_011150130.3
NW_020230313.1	Gnomon	exon	87123	87242	.	+	.	ID=exon-XM_011150130.3-5;Dbxref=GeneID:105188591%2CGenbank:XM_011150130.3;Parent=rna-XM_011150130.3
NW_020230313.1	Gnomon	exon	87307	87808	.	+	.	ID=exon-XM_011150130.3-6;Dbxref=GeneID:105188591%2CGenbank:XM_011150130.3;Parent=rna-XM_011150130.3
NW_020230313.1	Gnomon	exon	1695377	1697111	.	-	.	ID=exon-XM_025302548.1-1;Dbxref=GeneID:112589405%2CGenbank:XM_025302548.1;Parent=rna-XM_025302548.1
NW_020230313.1	Gnomon	mRNA	738885	759758	.	-	.	Name=XM_025302489.1;ID=rna-XM_025302489.1;Dbxref=GeneID:105181803%2CGenbank:XM_025302489.1;Parent=gene-LOC105181803
NW_020230313.1	Gnomon	mRNA	534893	540841	.	-	.	Name=XM_011138784.3;ID=rna-XM_011138784.3;Dbxref=GeneID:105181790%2CGenbank:XM_011138784.3;Parent=gene-LOC105181790
NW_020230313.1	Gnomon	CDS	628280	628454	.	-	0	Name=XP_025158290.1;ID=cds-XP_025158290.1;Dbxref=GeneID:109503720%2CGenbank:XP_025158290.1;Parent=rna-XM_025302505.1
NW_020230313.1	Gnomon	CDS	628019	628174	.	-	0	Name=XP_025158290.1;ID=cds-XP_025158290.1;Dbxref=GeneID:109503720%2CGenbank:XP_025158290.1;Parent=rna-XM_025302505.1
NW_020230313.1	Gnomon	CDS	626720	626790	.	-	0	Name=XP_025158290.1;ID=cds-XP_025158290.1;Dbxref=GeneID:109503720%2CGenbank:XP_025158290.1;Parent=rna-XM_025302505.1
NW_020230313.1	Gnomon	mRNA	476464	480749	.	-	.	Name=XM_019840746.2;ID=rna-XM_019840746.2;Dbxref=GeneID:105181780%2CGenbank:XM_019840746.2;Parent=gene-LOC105181780
NW_020230313.1	Gnomon	exon	1465172	1465255	.	-	.	ID=exon-XM_011155202.3-4;Dbxref=GeneID:105191660%2CGenbank:XM_011155202.3;Parent=rna-XM_011155202.3
NW_020230313.1	Gnomon	exon	1464886	1465091	.	-	.	ID=exon-XM_011155202.3-5;Dbxref=GeneID:105191660%2CGenbank:XM_011155202.3;Parent=rna-XM_011155202.3
NW_020230313.1	Gnomon	exon	1466774	1466952	.	-	.	ID=exon-XM_011155202.3-1;Dbxref=GeneID:105191660%2CGenbank:XM_011155202.3;Parent=rna-XM_011155202.3
NW_020230313.1	Gnomon	exon	1466296	1466426	.	-	.	ID=exon-XM_011155202.3-2;Dbxref=GeneID:105191660%2CGenbank:XM_011155202.3;Parent=rna-XM_011155202.3
NW_020230313.1	Gnomon	exon	1465349	1465772	.	-	.	ID=exon-XM_011155202.3-3;Dbxref=GeneID:105191660%2CGenbank:XM_011155202.3;Parent=rna-XM_011155202.3
NW_020230313.1	Gnomon	mRNA	420061	445726	.	-	.	Name=XM_019843882.2;ID=rna-XM_019843882.2;Dbxref=GeneID:105188578%2CGenbank:XM_019843882.2;Parent=gene-LOC105188578
NW_020230313.1	Gnomon	mRNA	738885	759761	.	-	.	Name=XM_025302487.1;ID=rna-XM_025302487.1;Dbxref=GeneID:105181803%2CGenbank:XM_025302487.1;Parent=gene-LOC105181803
NW_020230313.1	Gnomon	mRNA	458029	460011	.	-	.	Name=XM_011150101.3;ID=rna-XM_011150101.3;Dbxref=GeneID:105188573%2CGenbank:XM_011150101.3;Parent=gene-LOC105188573
NW_020230313.1	Gnomon	exon	727331	727481	.	+	.	ID=exon-XM_011138806.3-1;Dbxref=GeneID:105181802%2CGenbank:XM_011138806.3;Parent=rna-XM_011138806.3
NW_020230313.1	Gnomon	exon	727547	727689	.	+	.	ID=exon-XM_011138806.3-2;Dbxref=GeneID:105181802%2CGenbank:XM_011138806.3;Parent=rna-XM_011138806.3
NW_020230313.1	Gnomon	exon	728683	729476	.	+	.	ID=exon-XM_011138806.3-3;Dbxref=GeneID:105181802%2CGenbank:XM_011138806.3;Parent=rna-XM_011138806.3
NW_020230313.1	Gnomon	exon	729570	729775	.	+	.	ID=exon-XM_011138806.3-4;Dbxref=GeneID:105181802%2CGenbank:XM_011138806.3;Parent=rna-XM_011138806.3
NW_020230313.1	Gnomon	exon	729884	730239	.	+	.	ID=exon-XM_011138806.3-5;Dbxref=GeneID:105181802%2CGenbank:XM_011138806.3;Parent=rna-XM_011138806.3
NW_020230313.1	Gnomon	exon	730349	732783	.	+	.	ID=exon-XM_011138806.3-6;Dbxref=GeneID:105181802%2CGenbank:XM_011138806.3;Parent=rna-XM_011138806.3
NW_020230313.1	Gnomon	exon	732882	733064	.	+	.	ID=exon-XM_011138806.3-7;Dbxref=GeneID:105181802%2CGenbank:XM_011138806.3;Parent=rna-XM_011138806.3
NW_020230313.1	Gnomon	exon	733149	733448	.	+	.	ID=exon-XM_011138806.3-8;Dbxref=GeneID:105181802%2CGenbank:XM_011138806.3;Parent=rna-XM_011138806.3
NW_020230313.1	Gnomon	exon	733567	733758	.	+	.	ID=exon-XM_011138806.3-9;Dbxref=GeneID:105181802%2CGenbank:XM_011138806.3;Parent=rna-XM_011138806.3
NW_020230313.1	Gnomon	exon	404766	405019	.	+	.	ID=exon-XM_025302509.1-10;Dbxref=GeneID:105188596%2CGenbank:XM_025302509.1;Parent=rna-XM_025302509.1
NW_020230313.1	Gnomon	exon	405110	406714	.	+	.	ID=exon-XM_025302509.1-11;Dbxref=GeneID:105188596%2CGenbank:XM_025302509.1;Parent=rna-XM_025302509.1
NW_020230313.1	Gnomon	mRNA	95136	96720	.	+	.	Name=XM_019843881.2;ID=rna-XM_019843881.2;Dbxref=GeneID:105188588%2CGenbank:XM_019843881.2;Parent=gene-LOC105188588
NW_020230313.1	Gnomon	mRNA	474539	476057	.	+	.	Name=XM_011138764.3;ID=rna-XM_011138764.3;Dbxref=GeneID:105181779%2CGenbank:XM_011138764.3;Parent=gene-LOC105181779
NW_020230313.1	Gnomon	mRNA	1609609	1611822	.	+	.	Name=XM_011144948.3;ID=rna-XM_011144948.3;Dbxref=GeneID:105185435%2CGenbank:XM_011144948.3;Parent=gene-LOC105185435
NW_020230313.1	Gnomon	exon	103228	103496	.	-	.	ID=exon-XM_025302493.1-1;Dbxref=GeneID:112589396%2CGenbank:XM_025302493.1;Parent=rna-XM_025302493.1
NW_020230313.1	Gnomon	exon	101770	102037	.	-	.	ID=exon-XM_025302493.1-2;Dbxref=GeneID:112589396%2CGenbank:XM_025302493.1;Parent=rna-XM_025302493.1
NW_020230313.1	Gnomon	exon	100748	101645	.	-	.	ID=exon-XM_025302493.1-3;Dbxref=GeneID:112589396%2CGenbank:XM_025302493.1;Parent=rna-XM_025302493.1
NW_020230313.1	Gnomon	exon	99112	99217	.	-	.	ID=exon-XM_025302493.1-4;Dbxref=GeneID:112589396%2CGenbank:XM_025302493.1;Parent=rna-XM_025302493.1
NW_020230313.1	Gnomon	CDS	576745	576820	.	-	0	Name=XP_025158310.1;ID=cds-XP_025158310.1;Dbxref=GeneID:105181793%2CGenbank:XP_025158310.1;Parent=rna-XM_025302525.1
NW_020230313.1	Gnomon	CDS	573284	574227	.	-	0	Name=XP_025158310.1;ID=cds-XP_025158310.1;Dbxref=GeneID:105181793%2CGenbank:XP_025158310.1;Parent=rna-XM_025302525.1
NW_020230313.1	Gnomon	CDS	572642	572910	.	-	0	Name=XP_025158310.1;ID=cds-XP_025158310.1;Dbxref=GeneID:105181793%2CGenbank:XP_025158310.1;Parent=rna-XM_025302525.1
NW_020230313.1	Gnomon	CDS	571900	572296	.	-	0	Name=XP_025158310.1;ID=cds-XP_025158310.1;Dbxref=GeneID:105181793%2CGenbank:XP_025158310.1;Parent=rna-XM_025302525.1
NW_020230313.1	Gnomon	CDS	571105	571733	.	-	0	Name=XP_025158310.1;ID=cds-XP_025158310.1;Dbxref=GeneID:105181793%2CGenbank:XP_025158310.1;Parent=rna-XM_025302525.1
NW_020230313.1	Gnomon	CDS	570721	571018	.	-	0	Name=XP_025158310.1;ID=cds-XP_025158310.1;Dbxref=GeneID:105181793%2CGenbank:XP_025158310.1;Parent=rna-XM_025302525.1
NW_020230313.1	Gnomon	CDS	570509	570634	.	-	0	Name=XP_025158310.1;ID=cds-XP_025158310.1;Dbxref=GeneID:105181793%2CGenbank:XP_025158310.1;Parent=rna-XM_025302525.1
NW_020230313.1	Gnomon	CDS	570244	570402	.	-	0	Name=XP_025158310.1;ID=cds-XP_025158310.1;Dbxref=GeneID:105181793%2CGenbank:XP_025158310.1;Parent=rna-XM_025302525.1
NW_020230313.1	Gnomon	exon	456871	456990	.	+	.	ID=exon-XM_011150102.3-4;Dbxref=GeneID:105188574%2CGenbank:XM_011150102.3;Parent=rna-XM_011150102.3
NW_020230313.1	Gnomon	exon	457077	457183	.	+	.	ID=exon-XM_011150102.3-5;Dbxref=GeneID:105188574%2CGenbank:XM_011150102.3;Parent=rna-XM_011150102.3
NW_020230313.1	Gnomon	exon	457262	457444	.	+	.	ID=exon-XM_011150102.3-6;Dbxref=GeneID:105188574%2CGenbank:XM_011150102.3;Parent=rna-XM_011150102.3
NW_020230313.1	Gnomon	exon	457593	458074	.	+	.	ID=exon-XM_011150102.3-7;Dbxref=GeneID:105188574%2CGenbank:XM_011150102.3;Parent=rna-XM_011150102.3
NW_020230313.1	Gnomon	exon	455958	456049	.	+	.	ID=exon-XM_011150102.3-1;Dbxref=GeneID:105188574%2CGenbank:XM_011150102.3;Parent=rna-XM_011150102.3
NW_020230313.1	Gnomon	exon	456202	456393	.	+	.	ID=exon-XM_011150102.3-2;Dbxref=GeneID:105188574%2CGenbank:XM_011150102.3;Parent=rna-XM_011150102.3
NW_020230313.1	Gnomon	exon	456464	456688	.	+	.	ID=exon-XM_011150102.3-3;Dbxref=GeneID:105188574%2CGenbank:XM_011150102.3;Parent=rna-XM_011150102.3
NW_020230313.1	Gnomon	mRNA	455958	458074	.	+	.	Name=XM_011150102.3;ID=rna-XM_011150102.3;Dbxref=GeneID:105188574%2CGenbank:XM_011150102.3;Parent=gene-LOC105188574
NW_020230313.1	Gnomon	mRNA	738885	759760	.	-	.	Name=XM_025302488.1;ID=rna-XM_025302488.1;Dbxref=GeneID:105181803%2CGenbank:XM_025302488.1;Parent=gene-LOC105181803
NW_020230313.1	Gnomon	mRNA	474934	476057	.	+	.	Name=XM_011138763.3;ID=rna-XM_011138763.3;Dbxref=GeneID:105181779%2CGenbank:XM_011138763.3;Parent=gene-LOC105181779
NW_020230313.1	Gnomon	mRNA	1609609	1611822	.	+	.	Name=XM_011144947.3;ID=rna-XM_011144947.3;Dbxref=GeneID:105185435%2CGenbank:XM_011144947.3;Parent=gene-LOC105185435
NW_020230313.1	Gnomon	mRNA	1495993	1499415	.	+	.	Name=XM_025302485.1;ID=rna-XM_025302485.1;Dbxref=GeneID:105191675%2CGenbank:XM_025302485.1;Parent=gene-LOC105191675
NW_020230313.1	Gnomon	exon	1781842	1781974	.	-	.	ID=exon-XM_019842472.1-8;Dbxref=GeneID:109504034%2CGenbank:XM_019842472.1;Parent=rna-XM_019842472.1
NW_020230313.1	Gnomon	exon	1781620	1781762	.	-	.	ID=exon-XM_019842472.1-9;Dbxref=GeneID:109504034%2CGenbank:XM_019842472.1;Parent=rna-XM_019842472.1
NW_020230313.1	Gnomon	exon	1783571	1783661	.	-	.	ID=exon-XM_019842472.1-6;Dbxref=GeneID:109504034%2CGenbank:XM_019842472.1;Parent=rna-XM_019842472.1
NW_020230313.1	Gnomon	exon	1783346	1783482	.	-	.	ID=exon-XM_019842472.1-7;Dbxref=GeneID:109504034%2CGenbank:XM_019842472.1;Parent=rna-XM_019842472.1
NW_020230313.1	Gnomon	exon	1787556	1787835	.	-	.	ID=exon-XM_019842472.1-4;Dbxref=GeneID:109504034%2CGenbank:XM_019842472.1;Parent=rna-XM_019842472.1
NW_020230313.1	Gnomon	exon	1783947	1784069	.	-	.	ID=exon-XM_019842472.1-5;Dbxref=GeneID:109504034%2CGenbank:XM_019842472.1;Parent=rna-XM_019842472.1
NW_020230313.1	Gnomon	exon	1788309	1788428	.	-	.	ID=exon-XM_019842472.1-2;Dbxref=GeneID:109504034%2CGenbank:XM_019842472.1;Parent=rna-XM_019842472.1
NW_020230313.1	Gnomon	exon	1788042	1788159	.	-	.	ID=exon-XM_019842472.1-3;Dbxref=GeneID:109504034%2CGenbank:XM_019842472.1;Parent=rna-XM_019842472.1
NW_020230313.1	Gnomon	exon	1789509	1789870	.	-	.	ID=exon-XM_019842472.1-1;Dbxref=GeneID:109504034%2CGenbank:XM_019842472.1;Parent=rna-XM_019842472.1
NW_020230313.1	Gnomon	mRNA	410770	413487	.	+	.	Name=XM_019843883.2;ID=rna-XM_019843883.2;Dbxref=GeneID:105188580%2CGenbank:XM_019843883.2;Parent=gene-LOC105188580
NW_020230313.1	Gnomon	mRNA	471075	473982	.	-	.	Name=XM_011138762.3;ID=rna-XM_011138762.3;Dbxref=GeneID:105181778%2CGenbank:XM_011138762.3;Parent=gene-LOC105181778
NW_020230313.1	Gnomon	mRNA	1594748	1604496	.	-	.	Name=XM_011144946.3;ID=rna-XM_011144946.3;Dbxref=GeneID:105185434%2CGenbank:XM_011144946.3;Parent=gene-LOC105185434
NW_020230313.1	Gnomon	mRNA	1555742	1585124	.	-	.	Name=XM_025302486.1;ID=rna-XM_025302486.1;Dbxref=GeneID:112589393%2CGenbank:XM_025302486.1;Parent=gene-LOC112589393
NW_020230313.1	Gnomon	exon	1469272	1469433	.	+	.	ID=exon-XM_011155204.3-6;Dbxref=GeneID:105191661%2CGenbank:XM_011155204.3;Parent=rna-XM_011155204.3
NW_020230313.1	Gnomon	exon	1469505	1469636	.	+	.	ID=exon-XM_011155204.3-7;Dbxref=GeneID:105191661%2CGenbank:XM_011155204.3;Parent=rna-XM_011155204.3
NW_020230313.1	Gnomon	exon	1469740	1470664	.	+	.	ID=exon-XM_011155204.3-8;Dbxref=GeneID:105191661%2CGenbank:XM_011155204.3;Parent=rna-XM_011155204.3
NW_020230313.1	Gnomon	mRNA	460143	461130	.	+	.	Name=XM_011150100.3;ID=rna-XM_011150100.3;Dbxref=GeneID:105188572%2CGenbank:XM_011150100.3;Parent=gene-LOC105188572
NW_020230313.1	Gnomon	exon	1467195	1467309	.	+	.	ID=exon-XM_011155204.3-2;Dbxref=GeneID:105191661%2CGenbank:XM_011155204.3;Parent=rna-XM_011155204.3
NW_020230313.1	Gnomon	exon	1468277	1468665	.	+	.	ID=exon-XM_011155204.3-3;Dbxref=GeneID:105191661%2CGenbank:XM_011155204.3;Parent=rna-XM_011155204.3
NW_020230313.1	Gnomon	exon	1468735	1469047	.	+	.	ID=exon-XM_011155204.3-4;Dbxref=GeneID:105191661%2CGenbank:XM_011155204.3;Parent=rna-XM_011155204.3
NW_020230313.1	Gnomon	exon	1469129	1469229	.	+	.	ID=exon-XM_011155204.3-5;Dbxref=GeneID:105191661%2CGenbank:XM_011155204.3;Parent=rna-XM_011155204.3
NW_020230313.1	Gnomon	exon	1466908	1467093	.	+	.	ID=exon-XM_011155204.3-1;Dbxref=GeneID:105191661%2CGenbank:XM_011155204.3;Parent=rna-XM_011155204.3
NW_020230313.1	Gnomon	mRNA	1594748	1607407	.	-	.	Name=XM_011144945.2;ID=rna-XM_011144945.2;Dbxref=GeneID:105185434%2CGenbank:XM_011144945.2;Parent=gene-LOC105185434
NW_020230313.1	Gnomon	mRNA	843355	854072	.	+	.	Name=XM_025302483.1;ID=rna-XM_025302483.1;Dbxref=GeneID:105181813%2CGenbank:XM_025302483.1;Parent=gene-LOC105181813
NW_020230313.1	Gnomon	exon	73177	73418	.	+	.	ID=exon-XM_025302544.1-6;Dbxref=GeneID:105188593%2CGenbank:XM_025302544.1;Parent=rna-XM_025302544.1
NW_020230313.1	Gnomon	exon	74132	74285	.	+	.	ID=exon-XM_025302544.1-7;Dbxref=GeneID:105188593%2CGenbank:XM_025302544.1;Parent=rna-XM_025302544.1
NW_020230313.1	Gnomon	exon	74374	74575	.	+	.	ID=exon-XM_025302544.1-8;Dbxref=GeneID:105188593%2CGenbank:XM_025302544.1;Parent=rna-XM_025302544.1
NW_020230313.1	Gnomon	exon	74798	74957	.	+	.	ID=exon-XM_025302544.1-9;Dbxref=GeneID:105188593%2CGenbank:XM_025302544.1;Parent=rna-XM_025302544.1
NW_020230313.1	Gnomon	exon	64574	64938	.	+	.	ID=exon-XM_025302544.1-1;Dbxref=GeneID:105188593%2CGenbank:XM_025302544.1;Parent=rna-XM_025302544.1
NW_020230313.1	Gnomon	exon	71976	72208	.	+	.	ID=exon-XM_025302544.1-2;Dbxref=GeneID:105188593%2CGenbank:XM_025302544.1;Parent=rna-XM_025302544.1
NW_020230313.1	Gnomon	exon	72464	72484	.	+	.	ID=exon-XM_025302544.1-3;Dbxref=GeneID:105188593%2CGenbank:XM_025302544.1;Parent=rna-XM_025302544.1
NW_020230313.1	Gnomon	exon	72587	72808	.	+	.	ID=exon-XM_025302544.1-4;Dbxref=GeneID:105188593%2CGenbank:XM_025302544.1;Parent=rna-XM_025302544.1
NW_020230313.1	Gnomon	exon	72939	73049	.	+	.	ID=exon-XM_025302544.1-5;Dbxref=GeneID:105188593%2CGenbank:XM_025302544.1;Parent=rna-XM_025302544.1
NW_020230313.1	Gnomon	mRNA	521651	528660	.	+	.	Name=XM_019840754.2;ID=rna-XM_019840754.2;Dbxref=GeneID:105181787%2CGenbank:XM_019840754.2;Parent=gene-LOC105181787
NW_020230313.1	Gnomon	mRNA	1345710	1398855	.	+	.	Name=XM_011155188.3;ID=rna-XM_011155188.3;Dbxref=GeneID:105191653%2CGenbank:XM_011155188.3;Parent=gene-LOC105191653
NW_020230313.1	Gnomon	mRNA	460138	461130	.	+	.	Name=XM_011150095.3;ID=rna-XM_011150095.3;Dbxref=GeneID:105188572%2CGenbank:XM_011150095.3;Parent=gene-LOC105188572
NW_020230313.1	Gnomon	exon	120350	120554	.	+	.	ID=exon-XM_011150125.3-1;Dbxref=GeneID:105188587%2CGenbank:XM_011150125.3;Parent=rna-XM_011150125.3
NW_020230313.1	Gnomon	exon	120626	121148	.	+	.	ID=exon-XM_011150125.3-2;Dbxref=GeneID:105188587%2CGenbank:XM_011150125.3;Parent=rna-XM_011150125.3
NW_020230313.1	Gnomon	exon	76379	76384	.	+	.	ID=exon-XM_025302543.1-12;Dbxref=GeneID:105188593%2CGenbank:XM_025302543.1;Parent=rna-XM_025302543.1
NW_020230313.1	Gnomon	exon	123259	123442	.	+	.	ID=exon-XM_011150125.3-3;Dbxref=GeneID:105188587%2CGenbank:XM_011150125.3;Parent=rna-XM_011150125.3
NW_020230313.1	Gnomon	exon	77649	77708	.	+	.	ID=exon-XM_025302543.1-13;Dbxref=GeneID:105188593%2CGenbank:XM_025302543.1;Parent=rna-XM_025302543.1
NW_020230313.1	Gnomon	exon	123676	123885	.	+	.	ID=exon-XM_011150125.3-4;Dbxref=GeneID:105188587%2CGenbank:XM_011150125.3;Parent=rna-XM_011150125.3
NW_020230313.1	Gnomon	exon	123991	124125	.	+	.	ID=exon-XM_011150125.3-5;Dbxref=GeneID:105188587%2CGenbank:XM_011150125.3;Parent=rna-XM_011150125.3
NW_020230313.1	Gnomon	exon	124353	124466	.	+	.	ID=exon-XM_011150125.3-6;Dbxref=GeneID:105188587%2CGenbank:XM_011150125.3;Parent=rna-XM_011150125.3
NW_020230313.1	Gnomon	exon	124578	124814	.	+	.	ID=exon-XM_011150125.3-7;Dbxref=GeneID:105188587%2CGenbank:XM_011150125.3;Parent=rna-XM_011150125.3
NW_020230313.1	Gnomon	exon	125091	125623	.	+	.	ID=exon-XM_011150125.3-8;Dbxref=GeneID:105188587%2CGenbank:XM_011150125.3;Parent=rna-XM_011150125.3
NW_020230313.1	Gnomon	exon	75043	75205	.	+	.	ID=exon-XM_025302543.1-10;Dbxref=GeneID:105188593%2CGenbank:XM_025302543.1;Parent=rna-XM_025302543.1
NW_020230313.1	Gnomon	exon	75484	75684	.	+	.	ID=exon-XM_025302543.1-11;Dbxref=GeneID:105188593%2CGenbank:XM_025302543.1;Parent=rna-XM_025302543.1
NW_020230313.1	Gnomon	mRNA	1754364	1760445	.	+	.	Name=XM_019842465.1;ID=rna-XM_019842465.1;Dbxref=GeneID:105185439%2CGenbank:XM_019842465.1;Parent=gene-LOC105185439
NW_020230313.1	Gnomon	CDS	92003	92046	.	+	0	Name=XP_011148430.1;ID=cds-XP_011148430.1;Dbxref=GeneID:105188589%2CGenbank:XP_011148430.1;Parent=rna-XM_011150128.3
NW_020230313.1	Gnomon	CDS	92124	92367	.	+	0	Name=XP_011148430.1;ID=cds-XP_011148430.1;Dbxref=GeneID:105188589%2CGenbank:XP_011148430.1;Parent=rna-XM_011150128.3
NW_020230313.1	Gnomon	CDS	92502	92962	.	+	0	Name=XP_011148430.1;ID=cds-XP_011148430.1;Dbxref=GeneID:105188589%2CGenbank:XP_011148430.1;Parent=rna-XM_011150128.3
NW_020230313.1	Gnomon	CDS	93032	93220	.	+	0	Name=XP_011148430.1;ID=cds-XP_011148430.1;Dbxref=GeneID:105188589%2CGenbank:XP_011148430.1;Parent=rna-XM_011150128.3
NW_020230313.1	Gnomon	CDS	93330	93441	.	+	0	Name=XP_011148430.1;ID=cds-XP_011148430.1;Dbxref=GeneID:105188589%2CGenbank:XP_011148430.1;Parent=rna-XM_011150128.3
NW_020230313.1	Gnomon	CDS	93565	93849	.	+	0	Name=XP_011148430.1;ID=cds-XP_011148430.1;Dbxref=GeneID:105188589%2CGenbank:XP_011148430.1;Parent=rna-XM_011150128.3
NW_020230313.1	Gnomon	exon	423588	423750	.	-	.	ID=exon-XM_011150107.3-18;Dbxref=GeneID:105188578%2CGenbank:XM_011150107.3;Parent=rna-XM_011150107.3
NW_020230313.1	Gnomon	exon	422751	423479	.	-	.	ID=exon-XM_011150107.3-19;Dbxref=GeneID:105188578%2CGenbank:XM_011150107.3;Parent=rna-XM_011150107.3
NW_020230313.1	Gnomon	exon	424282	424525	.	-	.	ID=exon-XM_011150107.3-16;Dbxref=GeneID:105188578%2CGenbank:XM_011150107.3;Parent=rna-XM_011150107.3
NW_020230313.1	Gnomon	exon	423890	424169	.	-	.	ID=exon-XM_011150107.3-17;Dbxref=GeneID:105188578%2CGenbank:XM_011150107.3;Parent=rna-XM_011150107.3
NW_020230313.1	Gnomon	exon	420061	422547	.	-	.	ID=exon-XM_011150107.3-20;Dbxref=GeneID:105188578%2CGenbank:XM_011150107.3;Parent=rna-XM_011150107.3
NW_020230313.1	Gnomon	exon	426182	426467	.	-	.	ID=exon-XM_011150107.3-14;Dbxref=GeneID:105188578%2CGenbank:XM_011150107.3;Parent=rna-XM_011150107.3
NW_020230313.1	Gnomon	exon	424775	426033	.	-	.	ID=exon-XM_011150107.3-15;Dbxref=GeneID:105188578%2CGenbank:XM_011150107.3;Parent=rna-XM_011150107.3
NW_020230313.1	Gnomon	exon	427789	427980	.	-	.	ID=exon-XM_011150107.3-12;Dbxref=GeneID:105188578%2CGenbank:XM_011150107.3;Parent=rna-XM_011150107.3
NW_020230313.1	Gnomon	exon	426586	427012	.	-	.	ID=exon-XM_011150107.3-13;Dbxref=GeneID:105188578%2CGenbank:XM_011150107.3;Parent=rna-XM_011150107.3
NW_020230313.1	Gnomon	exon	429010	431166	.	-	.	ID=exon-XM_011150107.3-10;Dbxref=GeneID:105188578%2CGenbank:XM_011150107.3;Parent=rna-XM_011150107.3
NW_020230313.1	Gnomon	exon	428830	428919	.	-	.	ID=exon-XM_011150107.3-11;Dbxref=GeneID:105188578%2CGenbank:XM_011150107.3;Parent=rna-XM_011150107.3
NW_020230313.1	Gnomon	mRNA	420061	445726	.	-	.	Name=XM_011150107.3;ID=rna-XM_011150107.3;Dbxref=GeneID:105188578%2CGenbank:XM_011150107.3;Parent=gene-LOC105188578
NW_020230313.1	Gnomon	mRNA	521651	528660	.	+	.	Name=XM_019840753.2;ID=rna-XM_019840753.2;Dbxref=GeneID:105181787%2CGenbank:XM_019840753.2;Parent=gene-LOC105181787
NW_020230313.1	Gnomon	CDS	791896	791954	.	-	0	Name=XP_011137113.1;ID=cds-XP_011137113.1;Dbxref=GeneID:105181807%2CGenbank:XP_011137113.1;Parent=rna-XM_011138811.3
NW_020230313.1	Gnomon	CDS	791747	791831	.	-	0	Name=XP_011137113.1;ID=cds-XP_011137113.1;Dbxref=GeneID:105181807%2CGenbank:XP_011137113.1;Parent=rna-XM_011138811.3
NW_020230313.1	Gnomon	CDS	791399	791614	.	-	0	Name=XP_011137113.1;ID=cds-XP_011137113.1;Dbxref=GeneID:105181807%2CGenbank:XP_011137113.1;Parent=rna-XM_011138811.3
NW_020230313.1	Gnomon	CDS	791098	791332	.	-	0	Name=XP_011137113.1;ID=cds-XP_011137113.1;Dbxref=GeneID:105181807%2CGenbank:XP_011137113.1;Parent=rna-XM_011138811.3
NW_020230313.1	Gnomon	CDS	790810	791011	.	-	0	Name=XP_011137113.1;ID=cds-XP_011137113.1;Dbxref=GeneID:105181807%2CGenbank:XP_011137113.1;Parent=rna-XM_011138811.3
NW_020230313.1	Gnomon	CDS	790533	790732	.	-	0	Name=XP_011137113.1;ID=cds-XP_011137113.1;Dbxref=GeneID:105181807%2CGenbank:XP_011137113.1;Parent=rna-XM_011138811.3
NW_020230313.1	Gnomon	CDS	790233	790375	.	-	0	Name=XP_011137113.1;ID=cds-XP_011137113.1;Dbxref=GeneID:105181807%2CGenbank:XP_011137113.1;Parent=rna-XM_011138811.3
NW_020230313.1	Gnomon	CDS	789416	789618	.	-	0	Name=XP_011137113.1;ID=cds-XP_011137113.1;Dbxref=GeneID:105181807%2CGenbank:XP_011137113.1;Parent=rna-XM_011138811.3
NW_020230313.1	Gnomon	CDS	788781	788850	.	-	0	Name=XP_011137113.1;ID=cds-XP_011137113.1;Dbxref=GeneID:105181807%2CGenbank:XP_011137113.1;Parent=rna-XM_011138811.3
NW_020230313.1	Gnomon	mRNA	1408156	1423599	.	+	.	Name=XM_011155189.3;ID=rna-XM_011155189.3;Dbxref=GeneID:105191654%2CGenbank:XM_011155189.3;Parent=gene-LOC105191654
NW_020230313.1	Gnomon	mRNA	476463	480749	.	-	.	Name=XM_011138768.3;ID=rna-XM_011138768.3;Dbxref=GeneID:105181780%2CGenbank:XM_011138768.3;Parent=gene-LOC105181780
NW_020230313.1	Gnomon	exon	521651	521996	.	+	.	ID=exon-XM_011138777.3-1;Dbxref=GeneID:105181787%2CGenbank:XM_011138777.3;Parent=rna-XM_011138777.3
NW_020230313.1	Gnomon	mRNA	446243	449831	.	-	.	Name=XM_011150106.3;ID=rna-XM_011150106.3;Dbxref=GeneID:105188577%2CGenbank:XM_011150106.3;Parent=gene-LOC105188577
NW_020230313.1	Gnomon	exon	523836	524199	.	+	.	ID=exon-XM_011138777.3-4;Dbxref=GeneID:105181787%2CGenbank:XM_011138777.3;Parent=rna-XM_011138777.3
NW_020230313.1	Gnomon	exon	524264	524324	.	+	.	ID=exon-XM_011138777.3-5;Dbxref=GeneID:105181787%2CGenbank:XM_011138777.3;Parent=rna-XM_011138777.3
NW_020230313.1	Gnomon	exon	522448	522941	.	+	.	ID=exon-XM_011138777.3-2;Dbxref=GeneID:105181787%2CGenbank:XM_011138777.3;Parent=rna-XM_011138777.3
NW_020230313.1	Gnomon	exon	523382	523690	.	+	.	ID=exon-XM_011138777.3-3;Dbxref=GeneID:105181787%2CGenbank:XM_011138777.3;Parent=rna-XM_011138777.3
NW_020230313.1	tRNAscan-SE	exon	803942	804023	.	-	.	ID=exon-Trnas-aga-1;Dbxref=GeneID:109503726;Note=transfer RNA serine (anticodon AGA);Parent=rna-Trnas-aga
NW_020230313.1	Gnomon	exon	526530	526655	.	+	.	ID=exon-XM_011138777.3-8;Dbxref=GeneID:105181787%2CGenbank:XM_011138777.3;Parent=rna-XM_011138777.3
NW_020230313.1	Gnomon	exon	526743	528660	.	+	.	ID=exon-XM_011138777.3-9;Dbxref=GeneID:105181787%2CGenbank:XM_011138777.3;Parent=rna-XM_011138777.3
NW_020230313.1	Gnomon	exon	524423	524605	.	+	.	ID=exon-XM_011138777.3-6;Dbxref=GeneID:105181787%2CGenbank:XM_011138777.3;Parent=rna-XM_011138777.3
NW_020230313.1	Gnomon	exon	525882	526130	.	+	.	ID=exon-XM_011138777.3-7;Dbxref=GeneID:105181787%2CGenbank:XM_011138777.3;Parent=rna-XM_011138777.3
NW_020230313.1	Gnomon	mRNA	1512063	1582814	.	+	.	Name=XM_025302484.1;ID=rna-XM_025302484.1;Dbxref=GeneID:105191670%2CGenbank:XM_025302484.1;Parent=gene-LOC105191670
NW_020230313.1	Gnomon	CDS	764564	766330	.	-	0	Name=XP_011137110.1;ID=cds-XP_011137110.1;Dbxref=GeneID:105181804%2CGenbank:XP_011137110.1;Parent=rna-XM_011138808.3
NW_020230313.1	Gnomon	CDS	764274	764487	.	-	0	Name=XP_011137110.1;ID=cds-XP_011137110.1;Dbxref=GeneID:105181804%2CGenbank:XP_011137110.1;Parent=rna-XM_011138808.3
NW_020230313.1	Gnomon	CDS	763361	763989	.	-	0	Name=XP_011137110.1;ID=cds-XP_011137110.1;Dbxref=GeneID:105181804%2CGenbank:XP_011137110.1;Parent=rna-XM_011138808.3
NW_020230313.1	Gnomon	CDS	763051	763281	.	-	0	Name=XP_011137110.1;ID=cds-XP_011137110.1;Dbxref=GeneID:105181804%2CGenbank:XP_011137110.1;Parent=rna-XM_011138808.3
NW_020230313.1	Gnomon	CDS	762538	762914	.	-	0	Name=XP_011137110.1;ID=cds-XP_011137110.1;Dbxref=GeneID:105181804%2CGenbank:XP_011137110.1;Parent=rna-XM_011138808.3
NW_020230313.1	Gnomon	CDS	762147	762398	.	-	0	Name=XP_011137110.1;ID=cds-XP_011137110.1;Dbxref=GeneID:105181804%2CGenbank:XP_011137110.1;Parent=rna-XM_011138808.3
NW_020230313.1	Gnomon	CDS	761887	762073	.	-	0	Name=XP_011137110.1;ID=cds-XP_011137110.1;Dbxref=GeneID:105181804%2CGenbank:XP_011137110.1;Parent=rna-XM_011138808.3
NW_020230313.1	Gnomon	CDS	761661	761696	.	-	0	Name=XP_011137110.1;ID=cds-XP_011137110.1;Dbxref=GeneID:105181804%2CGenbank:XP_011137110.1;Parent=rna-XM_011138808.3
NW_020230313.1	Gnomon	mRNA	66980	78748	.	+	.	Name=XM_019843880.2;ID=rna-XM_019843880.2;Dbxref=GeneID:105188593%2CGenbank:XM_019843880.2;Parent=gene-LOC105188593
NW_020230313.1	Gnomon	exon	1594748	1596098	.	-	.	ID=exon-XM_011144945.2-3;Dbxref=GeneID:105185434%2CGenbank:XM_011144945.2;Parent=rna-XM_011144945.2
NW_020230313.1	Gnomon	exon	1607122	1607407	.	-	.	ID=exon-XM_011144945.2-1;Dbxref=GeneID:105185434%2CGenbank:XM_011144945.2;Parent=rna-XM_011144945.2
NW_020230313.1	Gnomon	exon	1599605	1601441	.	-	.	ID=exon-XM_011144945.2-2;Dbxref=GeneID:105185434%2CGenbank:XM_011144945.2;Parent=rna-XM_011144945.2
NW_020230313.1	Gnomon	mRNA	949812	995050	.	-	.	Name=XM_025302481.1;ID=rna-XM_025302481.1;Dbxref=GeneID:105181827%2CGenbank:XM_025302481.1;Parent=gene-LOC105181827
NW_020230313.1	Gnomon	mRNA	452580	454822	.	+	.	Name=XM_011150103.2;ID=rna-XM_011150103.2;Dbxref=GeneID:105188575%2CGenbank:XM_011150103.2;Parent=gene-LOC105188575
NW_020230313.1	Gnomon	mRNA	1754364	1763456	.	+	.	Name=XM_019842467.1;ID=rna-XM_019842467.1;Dbxref=GeneID:105185439%2CGenbank:XM_019842467.1;Parent=gene-LOC105185439
NW_020230313.1	Gnomon	CDS	85281	85562	.	+	0	Name=XP_011148432.1;ID=cds-XP_011148432.1;Dbxref=GeneID:105188591%2CGenbank:XP_011148432.1;Parent=rna-XM_011150130.3
NW_020230313.1	Gnomon	CDS	86259	86484	.	+	0	Name=XP_011148432.1;ID=cds-XP_011148432.1;Dbxref=GeneID:105188591%2CGenbank:XP_011148432.1;Parent=rna-XM_011150130.3
NW_020230313.1	Gnomon	CDS	86614	86774	.	+	0	Name=XP_011148432.1;ID=cds-XP_011148432.1;Dbxref=GeneID:105188591%2CGenbank:XP_011148432.1;Parent=rna-XM_011150130.3
NW_020230313.1	Gnomon	CDS	86854	86986	.	+	0	Name=XP_011148432.1;ID=cds-XP_011148432.1;Dbxref=GeneID:105188591%2CGenbank:XP_011148432.1;Parent=rna-XM_011150130.3
NW_020230313.1	Gnomon	CDS	87123	87242	.	+	0	Name=XP_011148432.1;ID=cds-XP_011148432.1;Dbxref=GeneID:105188591%2CGenbank:XP_011148432.1;Parent=rna-XM_011150130.3
NW_020230313.1	Gnomon	CDS	87307	87392	.	+	0	Name=XP_011148432.1;ID=cds-XP_011148432.1;Dbxref=GeneID:105188591%2CGenbank:XP_011148432.1;Parent=rna-XM_011150130.3
NW_020230313.1	Gnomon	exon	1482328	1482618	.	-	.	ID=exon-XM_011155211.3-11;Dbxref=GeneID:105191664%2CGenbank:XM_011155211.3;Parent=rna-XM_011155211.3
NW_020230313.1	Gnomon	exon	1481549	1482169	.	-	.	ID=exon-XM_011155211.3-12;Dbxref=GeneID:105191664%2CGenbank:XM_011155211.3;Parent=rna-XM_011155211.3
NW_020230313.1	Gnomon	exon	1482691	1483021	.	-	.	ID=exon-XM_011155211.3-10;Dbxref=GeneID:105191664%2CGenbank:XM_011155211.3;Parent=rna-XM_011155211.3
NW_020230313.1	Gnomon	mRNA	761511	766748	.	-	.	Name=XM_019840751.2;ID=rna-XM_019840751.2;Dbxref=GeneID:105181804%2CGenbank:XM_019840751.2;Parent=gene-LOC105181804
NW_020230313.1	Gnomon	CDS	772427	772843	.	+	0	Name=XP_011137111.1;ID=cds-XP_011137111.1;Dbxref=GeneID:105181805%2CGenbank:XP_011137111.1;Parent=rna-XM_011138809.3
NW_020230313.1	Gnomon	mRNA	1427767	1437893	.	+	.	Name=XM_025302482.1;ID=rna-XM_025302482.1;Dbxref=GeneID:105191673%2CGenbank:XM_025302482.1;Parent=gene-LOC105191673
NW_020230313.1	Gnomon	mRNA	450264	451834	.	-	.	Name=XM_011150104.2;ID=rna-XM_011150104.2;Dbxref=GeneID:105188576%2CGenbank:XM_011150104.2;Parent=gene-LOC105188576
NW_020230313.1	Gnomon	gene	920839	921704	.	+	.	Name=LOC112588065;ID=gene-LOC112588065;Dbxref=GeneID:112588065
NW_020230313.1	Gnomon	gene	912065	915414	.	+	.	Name=LOC112588083;ID=gene-LOC112588083;Dbxref=GeneID:112588083
NW_020230313.1	Gnomon	mRNA	1298364	1327898	.	-	.	Name=XM_011155184.3;ID=rna-XM_011155184.3;Dbxref=GeneID:105191648%2CGenbank:XM_011155184.3;Parent=gene-LOC105191648
NW_020230313.1	Gnomon	CDS	793324	793435	.	-	0	Name=XP_011137117.1;ID=cds-XP_011137117.1;Dbxref=GeneID:105181808%2CGenbank:XP_011137117.1;Parent=rna-XM_011138815.3
NW_020230313.1	Gnomon	CDS	793053	793249	.	-	0	Name=XP_011137117.1;ID=cds-XP_011137117.1;Dbxref=GeneID:105181808%2CGenbank:XP_011137117.1;Parent=rna-XM_011138815.3
NW_020230313.1	Gnomon	exon	708814	709168	.	-	.	ID=exon-XM_011138802.3-12;Dbxref=GeneID:105181800%2CGenbank:XM_011138802.3;Parent=rna-XM_011138802.3
NW_020230313.1	Gnomon	exon	709457	709612	.	-	.	ID=exon-XM_011138802.3-10;Dbxref=GeneID:105181800%2CGenbank:XM_011138802.3;Parent=rna-XM_011138802.3
NW_020230313.1	Gnomon	exon	709250	709368	.	-	.	ID=exon-XM_011138802.3-11;Dbxref=GeneID:105181800%2CGenbank:XM_011138802.3;Parent=rna-XM_011138802.3
NW_020230313.1	Gnomon	CDS	88830	88928	.	-	0	Name=XP_011148434.1;ID=cds-XP_011148434.1;Dbxref=GeneID:105188592%2CGenbank:XP_011148434.1;Parent=rna-XM_011150132.3
NW_020230313.1	Gnomon	CDS	88069	88575	.	-	0	Name=XP_011148434.1;ID=cds-XP_011148434.1;Dbxref=GeneID:105188592%2CGenbank:XP_011148434.1;Parent=rna-XM_011150132.3
NW_020230313.1	Gnomon	exon	1468277	1468665	.	+	.	ID=exon-XM_011155205.3-3;Dbxref=GeneID:105191661%2CGenbank:XM_011155205.3;Parent=rna-XM_011155205.3
NW_020230313.1	Gnomon	exon	1468735	1469047	.	+	.	ID=exon-XM_011155205.3-4;Dbxref=GeneID:105191661%2CGenbank:XM_011155205.3;Parent=rna-XM_011155205.3
NW_020230313.1	Gnomon	exon	1466908	1467093	.	+	.	ID=exon-XM_011155205.3-1;Dbxref=GeneID:105191661%2CGenbank:XM_011155205.3;Parent=rna-XM_011155205.3
NW_020230313.1	Gnomon	exon	1467195	1467309	.	+	.	ID=exon-XM_011155205.3-2;Dbxref=GeneID:105191661%2CGenbank:XM_011155205.3;Parent=rna-XM_011155205.3
NW_020230313.1	Gnomon	exon	1469505	1469636	.	+	.	ID=exon-XM_011155205.3-7;Dbxref=GeneID:105191661%2CGenbank:XM_011155205.3;Parent=rna-XM_011155205.3
NW_020230313.1	Gnomon	exon	1469740	1470664	.	+	.	ID=exon-XM_011155205.3-8;Dbxref=GeneID:105191661%2CGenbank:XM_011155205.3;Parent=rna-XM_011155205.3
NW_020230313.1	Gnomon	exon	1469129	1469229	.	+	.	ID=exon-XM_011155205.3-5;Dbxref=GeneID:105191661%2CGenbank:XM_011155205.3;Parent=rna-XM_011155205.3
NW_020230313.1	Gnomon	exon	1469290	1469433	.	+	.	ID=exon-XM_011155205.3-6;Dbxref=GeneID:105191661%2CGenbank:XM_011155205.3;Parent=rna-XM_011155205.3
NW_020230313.1	Gnomon	mRNA	1376985	1379220	.	-	.	Name=XM_011155185.3;ID=rna-XM_011155185.3;Dbxref=GeneID:105191649%2CGenbank:XM_011155185.3;Parent=gene-LOC105191649
NW_020230313.1	Gnomon	exon	526743	528660	.	+	.	ID=exon-XM_019840754.2-10;Dbxref=GeneID:105181787%2CGenbank:XM_019840754.2;Parent=rna-XM_019840754.2
NW_020230313.1	Gnomon	exon	877435	877752	.	+	.	ID=exon-XM_025302546.1-8;Dbxref=GeneID:105181834%2CGenbank:XM_025302546.1;Parent=rna-XM_025302546.1
NW_020230313.1	Gnomon	exon	877948	878302	.	+	.	ID=exon-XM_025302546.1-9;Dbxref=GeneID:105181834%2CGenbank:XM_025302546.1;Parent=rna-XM_025302546.1
NW_020230313.1	Gnomon	exon	874609	875036	.	+	.	ID=exon-XM_025302546.1-4;Dbxref=GeneID:105181834%2CGenbank:XM_025302546.1;Parent=rna-XM_025302546.1
NW_020230313.1	Gnomon	exon	875124	875365	.	+	.	ID=exon-XM_025302546.1-5;Dbxref=GeneID:105181834%2CGenbank:XM_025302546.1;Parent=rna-XM_025302546.1
NW_020230313.1	Gnomon	exon	875669	875936	.	+	.	ID=exon-XM_025302546.1-6;Dbxref=GeneID:105181834%2CGenbank:XM_025302546.1;Parent=rna-XM_025302546.1
NW_020230313.1	Gnomon	exon	876063	876606	.	+	.	ID=exon-XM_025302546.1-7;Dbxref=GeneID:105181834%2CGenbank:XM_025302546.1;Parent=rna-XM_025302546.1
NW_020230313.1	Gnomon	exon	873192	873547	.	+	.	ID=exon-XM_025302546.1-1;Dbxref=GeneID:105181834%2CGenbank:XM_025302546.1;Parent=rna-XM_025302546.1
NW_020230313.1	Gnomon	exon	873630	873895	.	+	.	ID=exon-XM_025302546.1-2;Dbxref=GeneID:105181834%2CGenbank:XM_025302546.1;Parent=rna-XM_025302546.1
NW_020230313.1	Gnomon	exon	874037	874443	.	+	.	ID=exon-XM_025302546.1-3;Dbxref=GeneID:105181834%2CGenbank:XM_025302546.1;Parent=rna-XM_025302546.1
NW_020230313.1	Gnomon	CDS	801173	801178	.	+	0	Name=XP_011137118.1;ID=cds-XP_011137118.1;Dbxref=GeneID:105181809%2CGenbank:XP_011137118.1;Parent=rna-XM_011138816.3
NW_020230313.1	Gnomon	CDS	801539	801803	.	+	0	Name=XP_011137118.1;ID=cds-XP_011137118.1;Dbxref=GeneID:105181809%2CGenbank:XP_011137118.1;Parent=rna-XM_011138816.3
NW_020230313.1	Gnomon	CDS	802083	802351	.	+	0	Name=XP_011137118.1;ID=cds-XP_011137118.1;Dbxref=GeneID:105181809%2CGenbank:XP_011137118.1;Parent=rna-XM_011138816.3
NW_020230313.1	Gnomon	CDS	802533	802676	.	+	0	Name=XP_011137118.1;ID=cds-XP_011137118.1;Dbxref=GeneID:105181809%2CGenbank:XP_011137118.1;Parent=rna-XM_011138816.3
NW_020230313.1	Gnomon	mRNA	488311	489899	.	+	.	Name=XM_025302539.1;ID=rna-XM_025302539.1;Dbxref=GeneID:105181783%2CGenbank:XM_025302539.1;Parent=gene-LOC105181783
NW_020230313.1	Gnomon	mRNA	1367774	1372798	.	-	.	Name=XM_011155186.3;ID=rna-XM_011155186.3;Dbxref=GeneID:105191650%2CGenbank:XM_011155186.3;Parent=gene-LOC105191650
NW_020230313.1	Gnomon	exon	451422	451834	.	-	.	ID=exon-XM_011150104.2-1;Dbxref=GeneID:105188576%2CGenbank:XM_011150104.2;Parent=rna-XM_011150104.2
NW_020230313.1	Gnomon	exon	450771	451338	.	-	.	ID=exon-XM_011150104.2-2;Dbxref=GeneID:105188576%2CGenbank:XM_011150104.2;Parent=rna-XM_011150104.2
NW_020230313.1	Gnomon	exon	450264	450689	.	-	.	ID=exon-XM_011150104.2-3;Dbxref=GeneID:105188576%2CGenbank:XM_011150104.2;Parent=rna-XM_011150104.2
NW_020230313.1	Gnomon	exon	111276	112503	.	-	.	ID=exon-XM_025302492.1-8;Dbxref=GeneID:105188586%2CGenbank:XM_025302492.1;Parent=rna-XM_025302492.1
NW_020230313.1	Gnomon	exon	110938	111113	.	-	.	ID=exon-XM_025302492.1-9;Dbxref=GeneID:105188586%2CGenbank:XM_025302492.1;Parent=rna-XM_025302492.1
NW_020230313.1	Gnomon	exon	113184	113567	.	-	.	ID=exon-XM_025302492.1-6;Dbxref=GeneID:105188586%2CGenbank:XM_025302492.1;Parent=rna-XM_025302492.1
NW_020230313.1	Gnomon	exon	112735	113055	.	-	.	ID=exon-XM_025302492.1-7;Dbxref=GeneID:105188586%2CGenbank:XM_025302492.1;Parent=rna-XM_025302492.1
NW_020230313.1	Gnomon	exon	115447	115563	.	-	.	ID=exon-XM_025302492.1-4;Dbxref=GeneID:105188586%2CGenbank:XM_025302492.1;Parent=rna-XM_025302492.1
NW_020230313.1	Gnomon	exon	114616	114816	.	-	.	ID=exon-XM_025302492.1-5;Dbxref=GeneID:105188586%2CGenbank:XM_025302492.1;Parent=rna-XM_025302492.1
NW_020230313.1	Gnomon	exon	117427	117528	.	-	.	ID=exon-XM_025302492.1-2;Dbxref=GeneID:105188586%2CGenbank:XM_025302492.1;Parent=rna-XM_025302492.1
NW_020230313.1	Gnomon	exon	115729	115830	.	-	.	ID=exon-XM_025302492.1-3;Dbxref=GeneID:105188586%2CGenbank:XM_025302492.1;Parent=rna-XM_025302492.1
NW_020230313.1	Gnomon	exon	117897	119467	.	-	.	ID=exon-XM_025302492.1-1;Dbxref=GeneID:105188586%2CGenbank:XM_025302492.1;Parent=rna-XM_025302492.1
NW_020230313.1	Gnomon	exon	1453926	1454622	.	+	.	ID=exon-XM_011155197.3-1;Dbxref=GeneID:105191657%2CGenbank:XM_011155197.3;Parent=rna-XM_011155197.3
NW_020230313.1	Gnomon	exon	1454874	1455415	.	+	.	ID=exon-XM_011155197.3-2;Dbxref=GeneID:105191657%2CGenbank:XM_011155197.3;Parent=rna-XM_011155197.3
NW_020230313.1	Gnomon	exon	1455479	1455574	.	+	.	ID=exon-XM_011155197.3-3;Dbxref=GeneID:105191657%2CGenbank:XM_011155197.3;Parent=rna-XM_011155197.3
NW_020230313.1	Gnomon	exon	673215	673776	.	-	.	ID=exon-XM_011138795.3-13;Dbxref=GeneID:105181797%2CGenbank:XM_011138795.3;Parent=rna-XM_011138795.3
NW_020230313.1	Gnomon	exon	675831	676016	.	-	.	ID=exon-XM_011138795.3-10;Dbxref=GeneID:105181797%2CGenbank:XM_011138795.3;Parent=rna-XM_011138795.3
NW_020230313.1	Gnomon	exon	675212	675394	.	-	.	ID=exon-XM_011138795.3-11;Dbxref=GeneID:105181797%2CGenbank:XM_011138795.3;Parent=rna-XM_011138795.3
NW_020230313.1	Gnomon	exon	674050	674322	.	-	.	ID=exon-XM_011138795.3-12;Dbxref=GeneID:105181797%2CGenbank:XM_011138795.3;Parent=rna-XM_011138795.3
NW_020230313.1	Gnomon	mRNA	1358085	1360689	.	-	.	Name=XM_011155187.3;ID=rna-XM_011155187.3;Dbxref=GeneID:105191652%2CGenbank:XM_011155187.3;Parent=gene-LOC105191652
NW_020230313.1	Gnomon	exon	921447	921704	.	+	.	ID=exon-XM_011138830.2-3;Dbxref=GeneID:112588065%2CGenbank:XM_011138830.2;Parent=rna-XM_011138830.2
NW_020230313.1	Gnomon	exon	920839	921033	.	+	.	ID=exon-XM_011138830.2-1;Dbxref=GeneID:112588065%2CGenbank:XM_011138830.2;Parent=rna-XM_011138830.2
NW_020230313.1	Gnomon	exon	921181	921287	.	+	.	ID=exon-XM_011138830.2-2;Dbxref=GeneID:112588065%2CGenbank:XM_011138830.2;Parent=rna-XM_011138830.2
NW_020230313.1	Gnomon	exon	525244	525561	.	-	.	ID=exon-XM_025302522.1-1;Dbxref=GeneID:112589401%2CGenbank:XM_025302522.1;Parent=rna-XM_025302522.1
NW_020230313.1	Gnomon	exon	524735	524883	.	-	.	ID=exon-XM_025302522.1-2;Dbxref=GeneID:112589401%2CGenbank:XM_025302522.1;Parent=rna-XM_025302522.1
NW_020230313.1	Gnomon	gene	458029	460011	.	-	.	Name=LOC105188573;ID=gene-LOC105188573;Dbxref=GeneID:105188573
NW_020230313.1	Gnomon	gene	455958	458074	.	+	.	Name=LOC105188574;ID=gene-LOC105188574;Dbxref=GeneID:105188574
NW_020230313.1	Gnomon	gene	460136	461130	.	+	.	Name=LOC105188572;ID=gene-LOC105188572;Dbxref=GeneID:105188572
NW_020230313.1	Gnomon	gene	417770	419548	.	+	.	Name=LOC105188579;ID=gene-LOC105188579;Dbxref=GeneID:105188579
NW_020230313.1	Gnomon	gene	446243	449831	.	-	.	Name=LOC105188577;ID=gene-LOC105188577;Dbxref=GeneID:105188577
NW_020230313.1	Gnomon	gene	420061	445726	.	-	.	Name=LOC105188578;ID=gene-LOC105188578;Dbxref=GeneID:105188578
NW_020230313.1	Gnomon	gene	452580	454822	.	+	.	Name=LOC105188575;ID=gene-LOC105188575;Dbxref=GeneID:105188575
NW_020230313.1	Gnomon	gene	450264	451834	.	-	.	Name=LOC105188576;ID=gene-LOC105188576;Dbxref=GeneID:105188576
NW_020230313.1	Gnomon	gene	228914	388166	.	+	.	Name=LOC105188584;ID=gene-LOC105188584;Dbxref=GeneID:105188584
NW_020230313.1	Gnomon	gene	126436	128255	.	+	.	Name=LOC105188585;ID=gene-LOC105188585;Dbxref=GeneID:105188585
NW_020230313.1	Gnomon	gene	412959	415257	.	-	.	Name=LOC105188582;ID=gene-LOC105188582;Dbxref=GeneID:105188582
NW_020230313.1	Gnomon	gene	407975	411641	.	+	.	Name=LOC105188583;ID=gene-LOC105188583;Dbxref=GeneID:105188583
NW_020230313.1	Gnomon	gene	410651	413487	.	+	.	Name=LOC105188580;ID=gene-LOC105188580;Dbxref=GeneID:105188580
NW_020230313.1	Gnomon	gene	95136	96720	.	+	.	Name=LOC105188588;ID=gene-LOC105188588;Dbxref=GeneID:105188588
NW_020230313.1	Gnomon	gene	91820	93994	.	+	.	Name=LOC105188589;ID=gene-LOC105188589;Dbxref=GeneID:105188589
NW_020230313.1	Gnomon	gene	103495	119467	.	-	.	Name=LOC105188586;ID=gene-LOC105188586;Dbxref=GeneID:105188586
NW_020230313.1	Gnomon	gene	120350	125623	.	+	.	Name=LOC105188587;ID=gene-LOC105188587;Dbxref=GeneID:105188587
NW_020230313.1	Gnomon	gene	53511	56721	.	-	.	Name=LOC105188595;ID=gene-LOC105188595;Dbxref=GeneID:105188595
NW_020230313.1	Gnomon	gene	395760	406714	.	+	.	Name=LOC105188596;ID=gene-LOC105188596;Dbxref=GeneID:105188596
NW_020230313.1	Gnomon	gene	64574	78748	.	+	.	Name=LOC105188593;ID=gene-LOC105188593;Dbxref=GeneID:105188593
NW_020230313.1	Gnomon	gene	85105	87808	.	+	.	Name=LOC105188591;ID=gene-LOC105188591;Dbxref=GeneID:105188591
NW_020230313.1	Gnomon	gene	87416	89240	.	-	.	Name=LOC105188592;ID=gene-LOC105188592;Dbxref=GeneID:105188592
NW_020230313.1	Gnomon	gene	57504	59784	.	+	.	Name=LOC105188599;ID=gene-LOC105188599;Dbxref=GeneID:105188599
NW_020230313.1	Gnomon	gene	96788	99206	.	-	.	Name=LOC105188598;ID=gene-LOC105188598;Dbxref=GeneID:105188598
NW_020230313.1	cmsearch	snRNA	820210	820350	.	+	.	Name=XR_003113530.1;ID=rna-XR_003113530.1;Dbxref=GeneID:112589407%2CRFAM:RF00015%2CGenbank:XR_003113530.1;Parent=gene-LOC112589407
NW_020230313.1	Gnomon	exon	453257	453371	.	+	.	ID=exon-XM_011150103.2-2;Dbxref=GeneID:105188575%2CGenbank:XM_011150103.2;Parent=rna-XM_011150103.2
NW_020230313.1	Gnomon	exon	453696	453931	.	+	.	ID=exon-XM_011150103.2-3;Dbxref=GeneID:105188575%2CGenbank:XM_011150103.2;Parent=rna-XM_011150103.2
NW_020230313.1	Gnomon	exon	452580	453079	.	+	.	ID=exon-XM_011150103.2-1;Dbxref=GeneID:105188575%2CGenbank:XM_011150103.2;Parent=rna-XM_011150103.2
NW_020230313.1	Gnomon	exon	454057	454238	.	+	.	ID=exon-XM_011150103.2-4;Dbxref=GeneID:105188575%2CGenbank:XM_011150103.2;Parent=rna-XM_011150103.2
NW_020230313.1	Gnomon	exon	454330	454822	.	+	.	ID=exon-XM_011150103.2-5;Dbxref=GeneID:105188575%2CGenbank:XM_011150103.2;Parent=rna-XM_011150103.2
NW_020230313.1	Gnomon	lnc_RNA	927858	928855	.	+	.	Name=XR_849661.3;ID=rna-XR_849661.3;Dbxref=GeneID:105181822%2CGenbank:XR_849661.3;Parent=gene-LOC105181822
NW_020230313.1	Gnomon	mRNA	488312	489899	.	+	.	Name=XM_025302538.1;ID=rna-XM_025302538.1;Dbxref=GeneID:105181783%2CGenbank:XM_025302538.1;Parent=gene-LOC105181783
NW_020230313.1	Gnomon	CDS	1284900	1285083	.	-	0	Name=XP_025158350.1;ID=cds-XP_025158350.1;Dbxref=GeneID:105191672%2CGenbank:XP_025158350.1;Parent=rna-XM_025302565.1
NW_020230313.1	Gnomon	CDS	1284650	1284821	.	-	0	Name=XP_025158350.1;ID=cds-XP_025158350.1;Dbxref=GeneID:105191672%2CGenbank:XP_025158350.1;Parent=rna-XM_025302565.1
NW_020230313.1	Gnomon	CDS	1284302	1284434	.	-	0	Name=XP_025158350.1;ID=cds-XP_025158350.1;Dbxref=GeneID:105191672%2CGenbank:XP_025158350.1;Parent=rna-XM_025302565.1
NW_020230313.1	Gnomon	CDS	1284058	1284208	.	-	0	Name=XP_025158350.1;ID=cds-XP_025158350.1;Dbxref=GeneID:105191672%2CGenbank:XP_025158350.1;Parent=rna-XM_025302565.1
NW_020230313.1	Gnomon	CDS	1283734	1283921	.	-	0	Name=XP_025158350.1;ID=cds-XP_025158350.1;Dbxref=GeneID:105191672%2CGenbank:XP_025158350.1;Parent=rna-XM_025302565.1
NW_020230313.1	Gnomon	mRNA	512388	516148	.	-	.	Name=XM_025302535.1;ID=rna-XM_025302535.1;Dbxref=GeneID:105181785%2CGenbank:XM_025302535.1;Parent=gene-LOC105181785
NW_020230313.1	Gnomon	exon	691492	691612	.	+	.	ID=exon-XM_011138799.3-1;Dbxref=GeneID:105181798%2CGenbank:XM_011138799.3;Parent=rna-XM_011138799.3
NW_020230313.1	Gnomon	exon	692419	692557	.	+	.	ID=exon-XM_011138799.3-2;Dbxref=GeneID:105181798%2CGenbank:XM_011138799.3;Parent=rna-XM_011138799.3
NW_020230313.1	Gnomon	exon	692781	693108	.	+	.	ID=exon-XM_011138799.3-3;Dbxref=GeneID:105181798%2CGenbank:XM_011138799.3;Parent=rna-XM_011138799.3
NW_020230313.1	Gnomon	exon	693197	693326	.	+	.	ID=exon-XM_011138799.3-4;Dbxref=GeneID:105181798%2CGenbank:XM_011138799.3;Parent=rna-XM_011138799.3
NW_020230313.1	Gnomon	mRNA	512388	516148	.	-	.	Name=XM_025302536.1;ID=rna-XM_025302536.1;Dbxref=GeneID:105181785%2CGenbank:XM_025302536.1;Parent=gene-LOC105181785
NW_020230313.1	Gnomon	exon	1599605	1601441	.	-	.	ID=exon-XM_011144946.3-3;Dbxref=GeneID:105185434%2CGenbank:XM_011144946.3;Parent=rna-XM_011144946.3
NW_020230313.1	Gnomon	exon	1594748	1596098	.	-	.	ID=exon-XM_011144946.3-4;Dbxref=GeneID:105185434%2CGenbank:XM_011144946.3;Parent=rna-XM_011144946.3
NW_020230313.1	Gnomon	exon	1602554	1604496	.	-	.	ID=exon-XM_011144946.3-1;Dbxref=GeneID:105185434%2CGenbank:XM_011144946.3;Parent=rna-XM_011144946.3
NW_020230313.1	Gnomon	exon	1602223	1602349	.	-	.	ID=exon-XM_011144946.3-2;Dbxref=GeneID:105185434%2CGenbank:XM_011144946.3;Parent=rna-XM_011144946.3
NW_020230313.1	Gnomon	exon	525882	526130	.	+	.	ID=exon-XM_011138776.3-7;Dbxref=GeneID:105181787%2CGenbank:XM_011138776.3;Parent=rna-XM_011138776.3
NW_020230313.1	Gnomon	exon	526530	526655	.	+	.	ID=exon-XM_011138776.3-8;Dbxref=GeneID:105181787%2CGenbank:XM_011138776.3;Parent=rna-XM_011138776.3
NW_020230313.1	Gnomon	exon	526743	528660	.	+	.	ID=exon-XM_011138776.3-9;Dbxref=GeneID:105181787%2CGenbank:XM_011138776.3;Parent=rna-XM_011138776.3
NW_020230313.1	Gnomon	exon	523382	523690	.	+	.	ID=exon-XM_011138776.3-3;Dbxref=GeneID:105181787%2CGenbank:XM_011138776.3;Parent=rna-XM_011138776.3
NW_020230313.1	Gnomon	exon	523836	524199	.	+	.	ID=exon-XM_011138776.3-4;Dbxref=GeneID:105181787%2CGenbank:XM_011138776.3;Parent=rna-XM_011138776.3
NW_020230313.1	Gnomon	exon	524264	524324	.	+	.	ID=exon-XM_011138776.3-5;Dbxref=GeneID:105181787%2CGenbank:XM_011138776.3;Parent=rna-XM_011138776.3
NW_020230313.1	Gnomon	exon	524423	524605	.	+	.	ID=exon-XM_011138776.3-6;Dbxref=GeneID:105181787%2CGenbank:XM_011138776.3;Parent=rna-XM_011138776.3
NW_020230313.1	Gnomon	exon	521651	521992	.	+	.	ID=exon-XM_011138776.3-1;Dbxref=GeneID:105181787%2CGenbank:XM_011138776.3;Parent=rna-XM_011138776.3
NW_020230313.1	Gnomon	exon	522448	522941	.	+	.	ID=exon-XM_011138776.3-2;Dbxref=GeneID:105181787%2CGenbank:XM_011138776.3;Parent=rna-XM_011138776.3
NW_020230313.1	Gnomon	mRNA	1744021	1746688	.	-	.	Name=XM_025302533.1;ID=rna-XM_025302533.1;Dbxref=GeneID:105185437%2CGenbank:XM_025302533.1;Parent=gene-LOC105185437
NW_020230313.1	Gnomon	CDS	473863	473939	.	-	0	Name=XP_011137063.1;ID=cds-XP_011137063.1;Dbxref=GeneID:105181778%2CGenbank:XP_011137063.1;Parent=rna-XM_011138761.3
NW_020230313.1	Gnomon	CDS	473121	473230	.	-	0	Name=XP_011137063.1;ID=cds-XP_011137063.1;Dbxref=GeneID:105181778%2CGenbank:XP_011137063.1;Parent=rna-XM_011138761.3
NW_020230313.1	Gnomon	CDS	472682	473031	.	-	0	Name=XP_011137063.1;ID=cds-XP_011137063.1;Dbxref=GeneID:105181778%2CGenbank:XP_011137063.1;Parent=rna-XM_011138761.3
NW_020230313.1	Gnomon	CDS	472345	472598	.	-	0	Name=XP_011137063.1;ID=cds-XP_011137063.1;Dbxref=GeneID:105181778%2CGenbank:XP_011137063.1;Parent=rna-XM_011138761.3
NW_020230313.1	Gnomon	CDS	471822	472092	.	-	0	Name=XP_011137063.1;ID=cds-XP_011137063.1;Dbxref=GeneID:105181778%2CGenbank:XP_011137063.1;Parent=rna-XM_011138761.3
NW_020230313.1	Gnomon	CDS	471289	471735	.	-	0	Name=XP_011137063.1;ID=cds-XP_011137063.1;Dbxref=GeneID:105181778%2CGenbank:XP_011137063.1;Parent=rna-XM_011138761.3
NW_020230313.1	Gnomon	mRNA	840761	854072	.	+	.	Name=XM_011138823.3;ID=rna-XM_011138823.3;Dbxref=GeneID:105181813%2CGenbank:XM_011138823.3;Parent=gene-LOC105181813
NW_020230313.1	Gnomon	exon	1609609	1610026	.	+	.	ID=exon-XM_011144947.3-1;Dbxref=GeneID:105185435%2CGenbank:XM_011144947.3;Parent=rna-XM_011144947.3
NW_020230313.1	Gnomon	exon	1610371	1611822	.	+	.	ID=exon-XM_011144947.3-2;Dbxref=GeneID:105185435%2CGenbank:XM_011144947.3;Parent=rna-XM_011144947.3
NW_020230313.1	Gnomon	exon	114616	114816	.	-	.	ID=exon-XM_011150123.3-5;Dbxref=GeneID:105188586%2CGenbank:XM_011150123.3;Parent=rna-XM_011150123.3
NW_020230313.1	Gnomon	exon	113184	113567	.	-	.	ID=exon-XM_011150123.3-6;Dbxref=GeneID:105188586%2CGenbank:XM_011150123.3;Parent=rna-XM_011150123.3
NW_020230313.1	Gnomon	exon	112735	113055	.	-	.	ID=exon-XM_011150123.3-7;Dbxref=GeneID:105188586%2CGenbank:XM_011150123.3;Parent=rna-XM_011150123.3
NW_020230313.1	Gnomon	exon	111276	112503	.	-	.	ID=exon-XM_011150123.3-8;Dbxref=GeneID:105188586%2CGenbank:XM_011150123.3;Parent=rna-XM_011150123.3
NW_020230313.1	Gnomon	exon	117897	119467	.	-	.	ID=exon-XM_011150123.3-1;Dbxref=GeneID:105188586%2CGenbank:XM_011150123.3;Parent=rna-XM_011150123.3
NW_020230313.1	Gnomon	exon	117427	117528	.	-	.	ID=exon-XM_011150123.3-2;Dbxref=GeneID:105188586%2CGenbank:XM_011150123.3;Parent=rna-XM_011150123.3
NW_020230313.1	Gnomon	exon	115729	115830	.	-	.	ID=exon-XM_011150123.3-3;Dbxref=GeneID:105188586%2CGenbank:XM_011150123.3;Parent=rna-XM_011150123.3
NW_020230313.1	Gnomon	exon	115447	115563	.	-	.	ID=exon-XM_011150123.3-4;Dbxref=GeneID:105188586%2CGenbank:XM_011150123.3;Parent=rna-XM_011150123.3
NW_020230313.1	Gnomon	exon	110938	111113	.	-	.	ID=exon-XM_011150123.3-9;Dbxref=GeneID:105188586%2CGenbank:XM_011150123.3;Parent=rna-XM_011150123.3
NW_020230313.1	Gnomon	CDS	473121	473124	.	-	0	Name=XP_011137064.1;ID=cds-XP_011137064.1;Dbxref=GeneID:105181778%2CGenbank:XP_011137064.1;Parent=rna-XM_011138762.3
NW_020230313.1	Gnomon	CDS	472682	473031	.	-	0	Name=XP_011137064.1;ID=cds-XP_011137064.1;Dbxref=GeneID:105181778%2CGenbank:XP_011137064.1;Parent=rna-XM_011138762.3
NW_020230313.1	Gnomon	CDS	472345	472598	.	-	0	Name=XP_011137064.1;ID=cds-XP_011137064.1;Dbxref=GeneID:105181778%2CGenbank:XP_011137064.1;Parent=rna-XM_011138762.3
NW_020230313.1	Gnomon	CDS	471822	472092	.	-	0	Name=XP_011137064.1;ID=cds-XP_011137064.1;Dbxref=GeneID:105181778%2CGenbank:XP_011137064.1;Parent=rna-XM_011138762.3
NW_020230313.1	Gnomon	CDS	471289	471735	.	-	0	Name=XP_011137064.1;ID=cds-XP_011137064.1;Dbxref=GeneID:105181778%2CGenbank:XP_011137064.1;Parent=rna-XM_011138762.3
NW_020230313.1	tRNAscan-SE	exon	810431	810512	.	-	.	ID=exon-Trnal-aag-3-1;Dbxref=GeneID:109503724;Note=transfer RNA leucine (anticodon AAG);Parent=rna-Trnal-aag-3
NW_020230313.1	Gnomon	gene	1781620	1789870	.	-	.	Name=LOC109504034;ID=gene-LOC109504034;Dbxref=GeneID:109504034
NW_020230313.1	Gnomon	mRNA	840745	854072	.	+	.	Name=XM_011138821.3;ID=rna-XM_011138821.3;Dbxref=GeneID:105181813%2CGenbank:XM_011138821.3;Parent=gene-LOC105181813
NW_020230313.1	Gnomon	CDS	1599605	1601425	.	-	0	Name=XP_011143248.1;ID=cds-XP_011143248.1;Dbxref=GeneID:105185434%2CGenbank:XP_011143248.1;Parent=rna-XM_011144946.3
NW_020230313.1	Gnomon	CDS	1595319	1596098	.	-	0	Name=XP_011143248.1;ID=cds-XP_011143248.1;Dbxref=GeneID:105185434%2CGenbank:XP_011143248.1;Parent=rna-XM_011144946.3
NW_020230313.1	Gnomon	exon	923637	923816	.	+	.	ID=exon-XM_025302496.1-1;Dbxref=GeneID:112589398%2CGenbank:XM_025302496.1;Parent=rna-XM_025302496.1
NW_020230313.1	Gnomon	exon	923964	924070	.	+	.	ID=exon-XM_025302496.1-2;Dbxref=GeneID:112589398%2CGenbank:XM_025302496.1;Parent=rna-XM_025302496.1
NW_020230313.1	Gnomon	exon	924229	924487	.	+	.	ID=exon-XM_025302496.1-3;Dbxref=GeneID:112589398%2CGenbank:XM_025302496.1;Parent=rna-XM_025302496.1
NW_020230313.1	Gnomon	mRNA	810771	836882	.	+	.	Name=XM_011138820.3;ID=rna-XM_011138820.3;Dbxref=GeneID:105181812%2CGenbank:XM_011138820.3;Parent=gene-LOC105181812
NW_020230313.1	Gnomon	CDS	1599605	1601425	.	-	0	Name=XP_011143247.1;ID=cds-XP_011143247.1;Dbxref=GeneID:105185434%2CGenbank:XP_011143247.1;Parent=rna-XM_011144945.2
NW_020230313.1	Gnomon	CDS	1595319	1596098	.	-	0	Name=XP_011143247.1;ID=cds-XP_011143247.1;Dbxref=GeneID:105185434%2CGenbank:XP_011143247.1;Parent=rna-XM_011144945.2
NW_020230313.1	Gnomon	mRNA	493098	507164	.	+	.	Name=XM_025302531.1;ID=rna-XM_025302531.1;Dbxref=GeneID:105181832%2CGenbank:XM_025302531.1;Parent=gene-LOC105181832
NW_020230313.1	Gnomon	exon	1422231	1422374	.	+	.	ID=exon-XM_011155190.3-10;Dbxref=GeneID:105191654%2CGenbank:XM_011155190.3;Parent=rna-XM_011155190.3
NW_020230313.1	Gnomon	exon	1422576	1423599	.	+	.	ID=exon-XM_011155190.3-11;Dbxref=GeneID:105191654%2CGenbank:XM_011155190.3;Parent=rna-XM_011155190.3
NW_020230313.1	Gnomon	exon	727040	727102	.	-	.	ID=exon-XM_011138803.3-1;Dbxref=GeneID:105181801%2CGenbank:XM_011138803.3;Parent=rna-XM_011138803.3
NW_020230313.1	Gnomon	exon	718888	719033	.	-	.	ID=exon-XM_011138803.3-8;Dbxref=GeneID:105181801%2CGenbank:XM_011138803.3;Parent=rna-XM_011138803.3
NW_020230313.1	Gnomon	exon	718548	718786	.	-	.	ID=exon-XM_011138803.3-9;Dbxref=GeneID:105181801%2CGenbank:XM_011138803.3;Parent=rna-XM_011138803.3
NW_020230313.1	Gnomon	exon	722582	722699	.	-	.	ID=exon-XM_011138803.3-6;Dbxref=GeneID:105181801%2CGenbank:XM_011138803.3;Parent=rna-XM_011138803.3
NW_020230313.1	Gnomon	exon	719327	719510	.	-	.	ID=exon-XM_011138803.3-7;Dbxref=GeneID:105181801%2CGenbank:XM_011138803.3;Parent=rna-XM_011138803.3
NW_020230313.1	Gnomon	exon	725271	725462	.	-	.	ID=exon-XM_011138803.3-4;Dbxref=GeneID:105181801%2CGenbank:XM_011138803.3;Parent=rna-XM_011138803.3
NW_020230313.1	Gnomon	exon	724870	725189	.	-	.	ID=exon-XM_011138803.3-5;Dbxref=GeneID:105181801%2CGenbank:XM_011138803.3;Parent=rna-XM_011138803.3
NW_020230313.1	Gnomon	exon	726787	726938	.	-	.	ID=exon-XM_011138803.3-2;Dbxref=GeneID:105181801%2CGenbank:XM_011138803.3;Parent=rna-XM_011138803.3
NW_020230313.1	Gnomon	exon	725597	726141	.	-	.	ID=exon-XM_011138803.3-3;Dbxref=GeneID:105181801%2CGenbank:XM_011138803.3;Parent=rna-XM_011138803.3
NW_020230313.1	Gnomon	exon	1484401	1484608	.	-	.	ID=exon-XM_025302517.1-4;Dbxref=GeneID:105191664%2CGenbank:XM_025302517.1;Parent=rna-XM_025302517.1
NW_020230313.1	Gnomon	exon	1483995	1484238	.	-	.	ID=exon-XM_025302517.1-5;Dbxref=GeneID:105191664%2CGenbank:XM_025302517.1;Parent=rna-XM_025302517.1
NW_020230313.1	Gnomon	exon	1483799	1483910	.	-	.	ID=exon-XM_025302517.1-6;Dbxref=GeneID:105191664%2CGenbank:XM_025302517.1;Parent=rna-XM_025302517.1
NW_020230313.1	Gnomon	exon	1483574	1483740	.	-	.	ID=exon-XM_025302517.1-7;Dbxref=GeneID:105191664%2CGenbank:XM_025302517.1;Parent=rna-XM_025302517.1
NW_020230313.1	Gnomon	exon	1485385	1485528	.	-	.	ID=exon-XM_025302517.1-1;Dbxref=GeneID:105191664%2CGenbank:XM_025302517.1;Parent=rna-XM_025302517.1
NW_020230313.1	Gnomon	exon	1484952	1485009	.	-	.	ID=exon-XM_025302517.1-2;Dbxref=GeneID:105191664%2CGenbank:XM_025302517.1;Parent=rna-XM_025302517.1
NW_020230313.1	Gnomon	exon	1484678	1484814	.	-	.	ID=exon-XM_025302517.1-3;Dbxref=GeneID:105191664%2CGenbank:XM_025302517.1;Parent=rna-XM_025302517.1
NW_020230313.1	Gnomon	exon	1483387	1483502	.	-	.	ID=exon-XM_025302517.1-8;Dbxref=GeneID:105191664%2CGenbank:XM_025302517.1;Parent=rna-XM_025302517.1
NW_020230313.1	Gnomon	exon	1483086	1483308	.	-	.	ID=exon-XM_025302517.1-9;Dbxref=GeneID:105191664%2CGenbank:XM_025302517.1;Parent=rna-XM_025302517.1
NW_020230313.1	Gnomon	mRNA	919377	920274	.	+	.	Name=XM_011138828.3;ID=rna-XM_011138828.3;Dbxref=GeneID:105181820%2CGenbank:XM_011138828.3;Parent=gene-LOC105181820
NW_020230313.1	Gnomon	exon	716755	716909	.	-	.	ID=exon-XM_019840738.2-8;Dbxref=GeneID:105181801%2CGenbank:XM_019840738.2;Parent=rna-XM_019840738.2
NW_020230313.1	Gnomon	exon	716186	716542	.	-	.	ID=exon-XM_019840738.2-9;Dbxref=GeneID:105181801%2CGenbank:XM_019840738.2;Parent=rna-XM_019840738.2
NW_020230313.1	Gnomon	exon	720235	720663	.	-	.	ID=exon-XM_019840738.2-1;Dbxref=GeneID:105181801%2CGenbank:XM_019840738.2;Parent=rna-XM_019840738.2
NW_020230313.1	Gnomon	exon	719327	719510	.	-	.	ID=exon-XM_019840738.2-2;Dbxref=GeneID:105181801%2CGenbank:XM_019840738.2;Parent=rna-XM_019840738.2
NW_020230313.1	Gnomon	exon	718888	719033	.	-	.	ID=exon-XM_019840738.2-3;Dbxref=GeneID:105181801%2CGenbank:XM_019840738.2;Parent=rna-XM_019840738.2
NW_020230313.1	Gnomon	exon	718548	718786	.	-	.	ID=exon-XM_019840738.2-4;Dbxref=GeneID:105181801%2CGenbank:XM_019840738.2;Parent=rna-XM_019840738.2
NW_020230313.1	Gnomon	exon	718054	718313	.	-	.	ID=exon-XM_019840738.2-5;Dbxref=GeneID:105181801%2CGenbank:XM_019840738.2;Parent=rna-XM_019840738.2
NW_020230313.1	Gnomon	exon	717668	717836	.	-	.	ID=exon-XM_019840738.2-6;Dbxref=GeneID:105181801%2CGenbank:XM_019840738.2;Parent=rna-XM_019840738.2
NW_020230313.1	Gnomon	exon	717147	717403	.	-	.	ID=exon-XM_019840738.2-7;Dbxref=GeneID:105181801%2CGenbank:XM_019840738.2;Parent=rna-XM_019840738.2
NW_020230313.1	Gnomon	exon	925650	926018	.	+	.	ID=exon-XM_025302495.1-3;Dbxref=GeneID:112589397%2CGenbank:XM_025302495.1;Parent=rna-XM_025302495.1
NW_020230313.1	Gnomon	exon	925028	925233	.	+	.	ID=exon-XM_025302495.1-1;Dbxref=GeneID:112589397%2CGenbank:XM_025302495.1;Parent=rna-XM_025302495.1
NW_020230313.1	Gnomon	exon	925379	925491	.	+	.	ID=exon-XM_025302495.1-2;Dbxref=GeneID:112589397%2CGenbank:XM_025302495.1;Parent=rna-XM_025302495.1
NW_020230313.1	tRNAscan-SE	gene	803942	804023	.	-	.	Name=Trnas-aga;ID=gene-Trnas-aga;Dbxref=GeneID:109503726
NW_020230313.1	Gnomon	exon	920017	920274	.	+	.	ID=exon-XM_011138828.3-3;Dbxref=GeneID:105181820%2CGenbank:XM_011138828.3;Parent=rna-XM_011138828.3
NW_020230313.1	Gnomon	exon	919377	919586	.	+	.	ID=exon-XM_011138828.3-1;Dbxref=GeneID:105181820%2CGenbank:XM_011138828.3;Parent=rna-XM_011138828.3
NW_020230313.1	Gnomon	exon	919745	919857	.	+	.	ID=exon-XM_011138828.3-2;Dbxref=GeneID:105181820%2CGenbank:XM_011138828.3;Parent=rna-XM_011138828.3
NW_020230313.1	Gnomon	mRNA	906105	907095	.	-	.	Name=XM_011138826.3;ID=rna-XM_011138826.3;Dbxref=GeneID:105181816%2CGenbank:XM_011138826.3;Parent=gene-LOC105181816
NW_020230313.1	Gnomon	exon	1491105	1491402	.	-	.	ID=exon-XM_025302541.1-3;Dbxref=GeneID:105191668%2CGenbank:XM_025302541.1;Parent=rna-XM_025302541.1
NW_020230313.1	Gnomon	exon	1490950	1491004	.	-	.	ID=exon-XM_025302541.1-4;Dbxref=GeneID:105191668%2CGenbank:XM_025302541.1;Parent=rna-XM_025302541.1
NW_020230313.1	Gnomon	exon	1491786	1492073	.	-	.	ID=exon-XM_025302541.1-1;Dbxref=GeneID:105191668%2CGenbank:XM_025302541.1;Parent=rna-XM_025302541.1
NW_020230313.1	Gnomon	exon	1491476	1491719	.	-	.	ID=exon-XM_025302541.1-2;Dbxref=GeneID:105191668%2CGenbank:XM_025302541.1;Parent=rna-XM_025302541.1
NW_020230313.1	Gnomon	mRNA	907665	908482	.	-	.	Name=XM_011138825.3;ID=rna-XM_011138825.3;Dbxref=GeneID:105181815%2CGenbank:XM_011138825.3;Parent=gene-LOC105181815
NW_020230313.1	Gnomon	CDS	475066	475167	.	+	0	Name=XP_011137065.1;ID=cds-XP_011137065.1;Dbxref=GeneID:105181779%2CGenbank:XP_011137065.1;Parent=rna-XM_011138763.3
NW_020230313.1	Gnomon	CDS	475637	475756	.	+	0	Name=XP_011137065.1;ID=cds-XP_011137065.1;Dbxref=GeneID:105181779%2CGenbank:XP_011137065.1;Parent=rna-XM_011138763.3
NW_020230313.1	Gnomon	CDS	475847	476005	.	+	0	Name=XP_011137065.1;ID=cds-XP_011137065.1;Dbxref=GeneID:105181779%2CGenbank:XP_011137065.1;Parent=rna-XM_011138763.3
NW_020230313.1	Gnomon	exon	1477463	1477784	.	-	.	ID=exon-XM_011155206.3-1;Dbxref=GeneID:105191662%2CGenbank:XM_011155206.3;Parent=rna-XM_011155206.3
NW_020230313.1	Gnomon	exon	1476940	1477190	.	-	.	ID=exon-XM_011155206.3-2;Dbxref=GeneID:105191662%2CGenbank:XM_011155206.3;Parent=rna-XM_011155206.3
NW_020230313.1	Gnomon	exon	1476649	1476763	.	-	.	ID=exon-XM_011155206.3-3;Dbxref=GeneID:105191662%2CGenbank:XM_011155206.3;Parent=rna-XM_011155206.3
NW_020230313.1	Gnomon	exon	1476413	1476538	.	-	.	ID=exon-XM_011155206.3-4;Dbxref=GeneID:105191662%2CGenbank:XM_011155206.3;Parent=rna-XM_011155206.3
NW_020230313.1	Gnomon	exon	1475878	1476323	.	-	.	ID=exon-XM_011155206.3-5;Dbxref=GeneID:105191662%2CGenbank:XM_011155206.3;Parent=rna-XM_011155206.3
NW_020230313.1	Gnomon	exon	1475532	1475781	.	-	.	ID=exon-XM_011155206.3-6;Dbxref=GeneID:105191662%2CGenbank:XM_011155206.3;Parent=rna-XM_011155206.3
NW_020230313.1	Gnomon	exon	1475250	1475422	.	-	.	ID=exon-XM_011155206.3-7;Dbxref=GeneID:105191662%2CGenbank:XM_011155206.3;Parent=rna-XM_011155206.3
NW_020230313.1	Gnomon	exon	1475007	1475172	.	-	.	ID=exon-XM_011155206.3-8;Dbxref=GeneID:105191662%2CGenbank:XM_011155206.3;Parent=rna-XM_011155206.3
NW_020230313.1	Gnomon	exon	1474408	1474926	.	-	.	ID=exon-XM_011155206.3-9;Dbxref=GeneID:105191662%2CGenbank:XM_011155206.3;Parent=rna-XM_011155206.3
NW_020230313.1	Gnomon	exon	127420	127708	.	+	.	ID=exon-XM_011150122.3-4;Dbxref=GeneID:105188585%2CGenbank:XM_011150122.3;Parent=rna-XM_011150122.3
NW_020230313.1	Gnomon	exon	127825	128255	.	+	.	ID=exon-XM_011150122.3-5;Dbxref=GeneID:105188585%2CGenbank:XM_011150122.3;Parent=rna-XM_011150122.3
NW_020230313.1	Gnomon	exon	126721	126808	.	+	.	ID=exon-XM_011150122.3-2;Dbxref=GeneID:105188585%2CGenbank:XM_011150122.3;Parent=rna-XM_011150122.3
NW_020230313.1	Gnomon	exon	127239	127305	.	+	.	ID=exon-XM_011150122.3-3;Dbxref=GeneID:105188585%2CGenbank:XM_011150122.3;Parent=rna-XM_011150122.3
NW_020230313.1	Gnomon	exon	126436	126613	.	+	.	ID=exon-XM_011150122.3-1;Dbxref=GeneID:105188585%2CGenbank:XM_011150122.3;Parent=rna-XM_011150122.3
NW_020230313.1	Gnomon	exon	557045	557396	.	+	.	ID=exon-XM_025302558.1-10;Dbxref=GeneID:105181792%2CGenbank:XM_025302558.1;Parent=rna-XM_025302558.1
NW_020230313.1	Gnomon	exon	558549	558680	.	+	.	ID=exon-XM_025302558.1-11;Dbxref=GeneID:105181792%2CGenbank:XM_025302558.1;Parent=rna-XM_025302558.1
NW_020230313.1	Gnomon	exon	558973	559130	.	+	.	ID=exon-XM_025302558.1-12;Dbxref=GeneID:105181792%2CGenbank:XM_025302558.1;Parent=rna-XM_025302558.1
NW_020230313.1	Gnomon	exon	559221	559649	.	+	.	ID=exon-XM_025302558.1-13;Dbxref=GeneID:105181792%2CGenbank:XM_025302558.1;Parent=rna-XM_025302558.1
NW_020230313.1	Gnomon	CDS	475066	475167	.	+	0	Name=XP_011137066.1;ID=cds-XP_011137066.1;Dbxref=GeneID:105181779%2CGenbank:XP_011137066.1;Parent=rna-XM_011138764.3
NW_020230313.1	Gnomon	CDS	475637	475756	.	+	0	Name=XP_011137066.1;ID=cds-XP_011137066.1;Dbxref=GeneID:105181779%2CGenbank:XP_011137066.1;Parent=rna-XM_011138764.3
NW_020230313.1	Gnomon	CDS	475847	476005	.	+	0	Name=XP_011137066.1;ID=cds-XP_011137066.1;Dbxref=GeneID:105181779%2CGenbank:XP_011137066.1;Parent=rna-XM_011138764.3
NW_020230313.1	Gnomon	exon	530715	530851	.	-	.	ID=exon-XM_011138780.3-6;Dbxref=GeneID:105181788%2CGenbank:XM_011138780.3;Parent=rna-XM_011138780.3
NW_020230313.1	Gnomon	exon	530515	530650	.	-	.	ID=exon-XM_011138780.3-7;Dbxref=GeneID:105181788%2CGenbank:XM_011138780.3;Parent=rna-XM_011138780.3
NW_020230313.1	Gnomon	exon	530226	530424	.	-	.	ID=exon-XM_011138780.3-8;Dbxref=GeneID:105181788%2CGenbank:XM_011138780.3;Parent=rna-XM_011138780.3
NW_020230313.1	Gnomon	exon	530027	530127	.	-	.	ID=exon-XM_011138780.3-9;Dbxref=GeneID:105181788%2CGenbank:XM_011138780.3;Parent=rna-XM_011138780.3
NW_020230313.1	Gnomon	exon	531973	532192	.	-	.	ID=exon-XM_011138780.3-2;Dbxref=GeneID:105181788%2CGenbank:XM_011138780.3;Parent=rna-XM_011138780.3
NW_020230313.1	Gnomon	exon	531751	531859	.	-	.	ID=exon-XM_011138780.3-3;Dbxref=GeneID:105181788%2CGenbank:XM_011138780.3;Parent=rna-XM_011138780.3
NW_020230313.1	Gnomon	exon	531370	531608	.	-	.	ID=exon-XM_011138780.3-4;Dbxref=GeneID:105181788%2CGenbank:XM_011138780.3;Parent=rna-XM_011138780.3
NW_020230313.1	Gnomon	exon	531010	531290	.	-	.	ID=exon-XM_011138780.3-5;Dbxref=GeneID:105181788%2CGenbank:XM_011138780.3;Parent=rna-XM_011138780.3
NW_020230313.1	Gnomon	exon	532546	532730	.	-	.	ID=exon-XM_011138780.3-1;Dbxref=GeneID:105181788%2CGenbank:XM_011138780.3;Parent=rna-XM_011138780.3
NW_020230313.1	Gnomon	CDS	1745326	1745627	.	-	0	Name=XP_025158318.1;ID=cds-XP_025158318.1;Dbxref=GeneID:105185437%2CGenbank:XP_025158318.1;Parent=rna-XM_025302533.1
NW_020230313.1	Gnomon	CDS	1744834	1745038	.	-	0	Name=XP_025158318.1;ID=cds-XP_025158318.1;Dbxref=GeneID:105185437%2CGenbank:XP_025158318.1;Parent=rna-XM_025302533.1
NW_020230313.1	Gnomon	CDS	1744239	1744517	.	-	0	Name=XP_025158318.1;ID=cds-XP_025158318.1;Dbxref=GeneID:105185437%2CGenbank:XP_025158318.1;Parent=rna-XM_025302533.1
NW_020230313.1	Gnomon	gene	1272219	1273651	.	+	.	Name=LOC109504650;ID=gene-LOC109504650;Dbxref=GeneID:109504650
NW_020230313.1	Gnomon	gene	1424955	1427535	.	+	.	Name=LOC109504651;ID=gene-LOC109504651;Dbxref=GeneID:109504651
NW_020230313.1	Gnomon	exon	798964	799104	.	+	.	ID=exon-XM_025302520.1-8;Dbxref=GeneID:105181810%2CGenbank:XM_025302520.1;Parent=rna-XM_025302520.1
NW_020230313.1	Gnomon	exon	799213	799387	.	+	.	ID=exon-XM_025302520.1-9;Dbxref=GeneID:105181810%2CGenbank:XM_025302520.1;Parent=rna-XM_025302520.1
NW_020230313.1	Gnomon	exon	798417	798632	.	+	.	ID=exon-XM_025302520.1-6;Dbxref=GeneID:105181810%2CGenbank:XM_025302520.1;Parent=rna-XM_025302520.1
NW_020230313.1	Gnomon	exon	798769	798885	.	+	.	ID=exon-XM_025302520.1-7;Dbxref=GeneID:105181810%2CGenbank:XM_025302520.1;Parent=rna-XM_025302520.1
NW_020230313.1	Gnomon	exon	797814	798069	.	+	.	ID=exon-XM_025302520.1-4;Dbxref=GeneID:105181810%2CGenbank:XM_025302520.1;Parent=rna-XM_025302520.1
NW_020230313.1	Gnomon	exon	798233	798312	.	+	.	ID=exon-XM_025302520.1-5;Dbxref=GeneID:105181810%2CGenbank:XM_025302520.1;Parent=rna-XM_025302520.1
NW_020230313.1	Gnomon	exon	797258	797343	.	+	.	ID=exon-XM_025302520.1-2;Dbxref=GeneID:105181810%2CGenbank:XM_025302520.1;Parent=rna-XM_025302520.1
NW_020230313.1	Gnomon	exon	797615	797718	.	+	.	ID=exon-XM_025302520.1-3;Dbxref=GeneID:105181810%2CGenbank:XM_025302520.1;Parent=rna-XM_025302520.1
NW_020230313.1	Gnomon	exon	797000	797146	.	+	.	ID=exon-XM_025302520.1-1;Dbxref=GeneID:105181810%2CGenbank:XM_025302520.1;Parent=rna-XM_025302520.1
NW_020230313.1	Gnomon	exon	506386	506556	.	+	.	ID=exon-XM_025302531.1-15;Dbxref=GeneID:105181832%2CGenbank:XM_025302531.1;Parent=rna-XM_025302531.1
NW_020230313.1	Gnomon	exon	506972	507164	.	+	.	ID=exon-XM_025302531.1-16;Dbxref=GeneID:105181832%2CGenbank:XM_025302531.1;Parent=rna-XM_025302531.1
NW_020230313.1	Gnomon	exon	504132	504425	.	+	.	ID=exon-XM_025302531.1-11;Dbxref=GeneID:105181832%2CGenbank:XM_025302531.1;Parent=rna-XM_025302531.1
NW_020230313.1	Gnomon	exon	504550	504721	.	+	.	ID=exon-XM_025302531.1-12;Dbxref=GeneID:105181832%2CGenbank:XM_025302531.1;Parent=rna-XM_025302531.1
NW_020230313.1	Gnomon	exon	505286	505479	.	+	.	ID=exon-XM_025302531.1-13;Dbxref=GeneID:105181832%2CGenbank:XM_025302531.1;Parent=rna-XM_025302531.1
NW_020230313.1	Gnomon	exon	505784	506008	.	+	.	ID=exon-XM_025302531.1-14;Dbxref=GeneID:105181832%2CGenbank:XM_025302531.1;Parent=rna-XM_025302531.1
NW_020230313.1	Gnomon	exon	503776	503960	.	+	.	ID=exon-XM_025302531.1-10;Dbxref=GeneID:105181832%2CGenbank:XM_025302531.1;Parent=rna-XM_025302531.1
NW_020230313.1	Gnomon	CDS	495502	495586	.	+	0	Name=XP_025158316.1;ID=cds-XP_025158316.1;Dbxref=GeneID:105181832%2CGenbank:XP_025158316.1;Parent=rna-XM_025302531.1
NW_020230313.1	Gnomon	CDS	499175	499312	.	+	0	Name=XP_025158316.1;ID=cds-XP_025158316.1;Dbxref=GeneID:105181832%2CGenbank:XP_025158316.1;Parent=rna-XM_025302531.1
NW_020230313.1	Gnomon	CDS	500139	500211	.	+	0	Name=XP_025158316.1;ID=cds-XP_025158316.1;Dbxref=GeneID:105181832%2CGenbank:XP_025158316.1;Parent=rna-XM_025302531.1
NW_020230313.1	Gnomon	CDS	500303	500411	.	+	0	Name=XP_025158316.1;ID=cds-XP_025158316.1;Dbxref=GeneID:105181832%2CGenbank:XP_025158316.1;Parent=rna-XM_025302531.1
NW_020230313.1	Gnomon	CDS	500995	501157	.	+	0	Name=XP_025158316.1;ID=cds-XP_025158316.1;Dbxref=GeneID:105181832%2CGenbank:XP_025158316.1;Parent=rna-XM_025302531.1
NW_020230313.1	Gnomon	CDS	501311	501570	.	+	0	Name=XP_025158316.1;ID=cds-XP_025158316.1;Dbxref=GeneID:105181832%2CGenbank:XP_025158316.1;Parent=rna-XM_025302531.1
NW_020230313.1	Gnomon	CDS	503593	503692	.	+	0	Name=XP_025158316.1;ID=cds-XP_025158316.1;Dbxref=GeneID:105181832%2CGenbank:XP_025158316.1;Parent=rna-XM_025302531.1
NW_020230313.1	Gnomon	CDS	503776	503960	.	+	0	Name=XP_025158316.1;ID=cds-XP_025158316.1;Dbxref=GeneID:105181832%2CGenbank:XP_025158316.1;Parent=rna-XM_025302531.1
NW_020230313.1	Gnomon	CDS	504132	504425	.	+	0	Name=XP_025158316.1;ID=cds-XP_025158316.1;Dbxref=GeneID:105181832%2CGenbank:XP_025158316.1;Parent=rna-XM_025302531.1
NW_020230313.1	Gnomon	CDS	504550	504721	.	+	0	Name=XP_025158316.1;ID=cds-XP_025158316.1;Dbxref=GeneID:105181832%2CGenbank:XP_025158316.1;Parent=rna-XM_025302531.1
NW_020230313.1	Gnomon	CDS	505286	505479	.	+	0	Name=XP_025158316.1;ID=cds-XP_025158316.1;Dbxref=GeneID:105181832%2CGenbank:XP_025158316.1;Parent=rna-XM_025302531.1
NW_020230313.1	Gnomon	CDS	505784	506008	.	+	0	Name=XP_025158316.1;ID=cds-XP_025158316.1;Dbxref=GeneID:105181832%2CGenbank:XP_025158316.1;Parent=rna-XM_025302531.1
NW_020230313.1	Gnomon	CDS	506386	506556	.	+	0	Name=XP_025158316.1;ID=cds-XP_025158316.1;Dbxref=GeneID:105181832%2CGenbank:XP_025158316.1;Parent=rna-XM_025302531.1
NW_020230313.1	Gnomon	CDS	506972	506989	.	+	0	Name=XP_025158316.1;ID=cds-XP_025158316.1;Dbxref=GeneID:105181832%2CGenbank:XP_025158316.1;Parent=rna-XM_025302531.1
NW_020230313.1	Gnomon	exon	458469	458696	.	-	.	ID=exon-XM_011150101.3-5;Dbxref=GeneID:105188573%2CGenbank:XM_011150101.3;Parent=rna-XM_011150101.3
NW_020230313.1	Gnomon	exon	458029	458354	.	-	.	ID=exon-XM_011150101.3-6;Dbxref=GeneID:105188573%2CGenbank:XM_011150101.3;Parent=rna-XM_011150101.3
NW_020230313.1	Gnomon	exon	459259	459447	.	-	.	ID=exon-XM_011150101.3-3;Dbxref=GeneID:105188573%2CGenbank:XM_011150101.3;Parent=rna-XM_011150101.3
NW_020230313.1	Gnomon	exon	458776	459012	.	-	.	ID=exon-XM_011150101.3-4;Dbxref=GeneID:105188573%2CGenbank:XM_011150101.3;Parent=rna-XM_011150101.3
NW_020230313.1	Gnomon	exon	459982	460011	.	-	.	ID=exon-XM_011150101.3-1;Dbxref=GeneID:105188573%2CGenbank:XM_011150101.3;Parent=rna-XM_011150101.3
NW_020230313.1	Gnomon	exon	459573	459780	.	-	.	ID=exon-XM_011150101.3-2;Dbxref=GeneID:105188573%2CGenbank:XM_011150101.3;Parent=rna-XM_011150101.3
NW_020230313.1	Gnomon	exon	66980	67229	.	+	.	ID=exon-XM_025302543.1-1;Dbxref=GeneID:105188593%2CGenbank:XM_025302543.1;Parent=rna-XM_025302543.1
NW_020230313.1	Gnomon	exon	71976	72208	.	+	.	ID=exon-XM_025302543.1-2;Dbxref=GeneID:105188593%2CGenbank:XM_025302543.1;Parent=rna-XM_025302543.1
NW_020230313.1	Gnomon	exon	72939	73049	.	+	.	ID=exon-XM_025302543.1-5;Dbxref=GeneID:105188593%2CGenbank:XM_025302543.1;Parent=rna-XM_025302543.1
NW_020230313.1	Gnomon	exon	73177	73418	.	+	.	ID=exon-XM_025302543.1-6;Dbxref=GeneID:105188593%2CGenbank:XM_025302543.1;Parent=rna-XM_025302543.1
NW_020230313.1	Gnomon	exon	72464	72484	.	+	.	ID=exon-XM_025302543.1-3;Dbxref=GeneID:105188593%2CGenbank:XM_025302543.1;Parent=rna-XM_025302543.1
NW_020230313.1	Gnomon	exon	72587	72808	.	+	.	ID=exon-XM_025302543.1-4;Dbxref=GeneID:105188593%2CGenbank:XM_025302543.1;Parent=rna-XM_025302543.1
NW_020230313.1	Gnomon	exon	74798	74957	.	+	.	ID=exon-XM_025302543.1-9;Dbxref=GeneID:105188593%2CGenbank:XM_025302543.1;Parent=rna-XM_025302543.1
NW_020230313.1	Gnomon	exon	74132	74285	.	+	.	ID=exon-XM_025302543.1-7;Dbxref=GeneID:105188593%2CGenbank:XM_025302543.1;Parent=rna-XM_025302543.1
NW_020230313.1	Gnomon	exon	74374	74575	.	+	.	ID=exon-XM_025302543.1-8;Dbxref=GeneID:105188593%2CGenbank:XM_025302543.1;Parent=rna-XM_025302543.1
NW_020230313.1	Gnomon	CDS	1284900	1285083	.	-	0	Name=XP_011153524.2;ID=cds-XP_011153524.2;Dbxref=GeneID:105191672%2CGenbank:XP_011153524.2;Parent=rna-XM_011155222.2
NW_020230313.1	Gnomon	CDS	1284650	1284821	.	-	0	Name=XP_011153524.2;ID=cds-XP_011153524.2;Dbxref=GeneID:105191672%2CGenbank:XP_011153524.2;Parent=rna-XM_011155222.2
NW_020230313.1	Gnomon	CDS	1284302	1284434	.	-	0	Name=XP_011153524.2;ID=cds-XP_011153524.2;Dbxref=GeneID:105191672%2CGenbank:XP_011153524.2;Parent=rna-XM_011155222.2
NW_020230313.1	Gnomon	CDS	1284058	1284208	.	-	0	Name=XP_011153524.2;ID=cds-XP_011153524.2;Dbxref=GeneID:105191672%2CGenbank:XP_011153524.2;Parent=rna-XM_011155222.2
NW_020230313.1	Gnomon	CDS	1283734	1283921	.	-	0	Name=XP_011153524.2;ID=cds-XP_011153524.2;Dbxref=GeneID:105191672%2CGenbank:XP_011153524.2;Parent=rna-XM_011155222.2
NW_020230313.1	Gnomon	exon	1464267	1464840	.	+	.	ID=exon-XM_025302563.1-10;Dbxref=GeneID:105191658%2CGenbank:XM_025302563.1;Parent=rna-XM_025302563.1
NW_020230313.1	Gnomon	exon	1449369	1449619	.	+	.	ID=exon-XM_011155194.3-6;Dbxref=GeneID:105191655%2CGenbank:XM_011155194.3;Parent=rna-XM_011155194.3
NW_020230313.1	Gnomon	exon	1449754	1453191	.	+	.	ID=exon-XM_011155194.3-7;Dbxref=GeneID:105191655%2CGenbank:XM_011155194.3;Parent=rna-XM_011155194.3
NW_020230313.1	Gnomon	exon	1445027	1445203	.	+	.	ID=exon-XM_011155194.3-4;Dbxref=GeneID:105191655%2CGenbank:XM_011155194.3;Parent=rna-XM_011155194.3
NW_020230313.1	Gnomon	exon	1446415	1446555	.	+	.	ID=exon-XM_011155194.3-5;Dbxref=GeneID:105191655%2CGenbank:XM_011155194.3;Parent=rna-XM_011155194.3
NW_020230313.1	Gnomon	exon	1443719	1443862	.	+	.	ID=exon-XM_011155194.3-2;Dbxref=GeneID:105191655%2CGenbank:XM_011155194.3;Parent=rna-XM_011155194.3
NW_020230313.1	Gnomon	exon	1444556	1444717	.	+	.	ID=exon-XM_011155194.3-3;Dbxref=GeneID:105191655%2CGenbank:XM_011155194.3;Parent=rna-XM_011155194.3
NW_020230313.1	Gnomon	exon	1438987	1439314	.	+	.	ID=exon-XM_011155194.3-1;Dbxref=GeneID:105191655%2CGenbank:XM_011155194.3;Parent=rna-XM_011155194.3
NW_020230313.1	Gnomon	exon	906105	906426	.	-	.	ID=exon-XM_011138826.3-3;Dbxref=GeneID:105181816%2CGenbank:XM_011138826.3;Parent=rna-XM_011138826.3
NW_020230313.1	Gnomon	exon	906982	907095	.	-	.	ID=exon-XM_011138826.3-1;Dbxref=GeneID:105181816%2CGenbank:XM_011138826.3;Parent=rna-XM_011138826.3
NW_020230313.1	Gnomon	exon	906680	906792	.	-	.	ID=exon-XM_011138826.3-2;Dbxref=GeneID:105181816%2CGenbank:XM_011138826.3;Parent=rna-XM_011138826.3
NW_020230313.1	Gnomon	exon	660792	661077	.	+	.	ID=exon-XM_011138790.3-10;Dbxref=GeneID:105181795%2CGenbank:XM_011138790.3;Parent=rna-XM_011138790.3
NW_020230313.1	Gnomon	exon	661155	661392	.	+	.	ID=exon-XM_011138790.3-11;Dbxref=GeneID:105181795%2CGenbank:XM_011138790.3;Parent=rna-XM_011138790.3
NW_020230313.1	Gnomon	exon	661495	661648	.	+	.	ID=exon-XM_011138790.3-12;Dbxref=GeneID:105181795%2CGenbank:XM_011138790.3;Parent=rna-XM_011138790.3
NW_020230313.1	Gnomon	exon	662401	663277	.	+	.	ID=exon-XM_011138790.3-13;Dbxref=GeneID:105181795%2CGenbank:XM_011138790.3;Parent=rna-XM_011138790.3
NW_020230313.1	Gnomon	exon	460339	460535	.	+	.	ID=exon-XM_011150098.3-2;Dbxref=GeneID:105188572%2CGenbank:XM_011150098.3;Parent=rna-XM_011150098.3
NW_020230313.1	Gnomon	exon	460670	461130	.	+	.	ID=exon-XM_011150098.3-3;Dbxref=GeneID:105188572%2CGenbank:XM_011150098.3;Parent=rna-XM_011150098.3
NW_020230313.1	Gnomon	exon	460152	460244	.	+	.	ID=exon-XM_011150098.3-1;Dbxref=GeneID:105188572%2CGenbank:XM_011150098.3;Parent=rna-XM_011150098.3
NW_020230313.1	Gnomon	CDS	1365153	1365164	.	-	0	Name=XP_011153523.1;ID=cds-XP_011153523.1;Dbxref=GeneID:105191671%2CGenbank:XP_011153523.1;Parent=rna-XM_011155221.3
NW_020230313.1	Gnomon	CDS	1363463	1364815	.	-	0	Name=XP_011153523.1;ID=cds-XP_011153523.1;Dbxref=GeneID:105191671%2CGenbank:XP_011153523.1;Parent=rna-XM_011155221.3
NW_020230313.1	Gnomon	exon	1609609	1609942	.	+	.	ID=exon-XM_011144948.3-1;Dbxref=GeneID:105185435%2CGenbank:XM_011144948.3;Parent=rna-XM_011144948.3
NW_020230313.1	Gnomon	exon	1610371	1611822	.	+	.	ID=exon-XM_011144948.3-2;Dbxref=GeneID:105185435%2CGenbank:XM_011144948.3;Parent=rna-XM_011144948.3
NW_020230313.1	Gnomon	exon	460390	460535	.	+	.	ID=exon-XM_011150100.3-2;Dbxref=GeneID:105188572%2CGenbank:XM_011150100.3;Parent=rna-XM_011150100.3
NW_020230313.1	Gnomon	exon	460670	461130	.	+	.	ID=exon-XM_011150100.3-3;Dbxref=GeneID:105188572%2CGenbank:XM_011150100.3;Parent=rna-XM_011150100.3
NW_020230313.1	Gnomon	exon	460143	460244	.	+	.	ID=exon-XM_011150100.3-1;Dbxref=GeneID:105188572%2CGenbank:XM_011150100.3;Parent=rna-XM_011150100.3
NW_020230313.1	Gnomon	exon	1746399	1746530	.	-	.	ID=exon-XM_011144950.3-2;Dbxref=GeneID:105185437%2CGenbank:XM_011144950.3;Parent=rna-XM_011144950.3
NW_020230313.1	Gnomon	exon	1745326	1745598	.	-	.	ID=exon-XM_011144950.3-3;Dbxref=GeneID:105185437%2CGenbank:XM_011144950.3;Parent=rna-XM_011144950.3
NW_020230313.1	Gnomon	exon	1753906	1754261	.	-	.	ID=exon-XM_011144950.3-1;Dbxref=GeneID:105185437%2CGenbank:XM_011144950.3;Parent=rna-XM_011144950.3
NW_020230313.1	Gnomon	exon	1744834	1745038	.	-	.	ID=exon-XM_011144950.3-4;Dbxref=GeneID:105185437%2CGenbank:XM_011144950.3;Parent=rna-XM_011144950.3
NW_020230313.1	Gnomon	exon	1744021	1744517	.	-	.	ID=exon-XM_011144950.3-5;Dbxref=GeneID:105185437%2CGenbank:XM_011144950.3;Parent=rna-XM_011144950.3
NW_020230313.1	Gnomon	CDS	416800	417075	.	+	0	Name=XP_025158314.1;ID=cds-XP_025158314.1;Dbxref=GeneID:112589403%2CGenbank:XP_025158314.1;Parent=rna-XM_025302529.1
NW_020230313.1	Gnomon	exon	1456464	1457708	.	-	.	ID=exon-XM_011155195.3-3;Dbxref=GeneID:105191656%2CGenbank:XM_011155195.3;Parent=rna-XM_011155195.3
NW_020230313.1	Gnomon	exon	1455685	1456304	.	-	.	ID=exon-XM_011155195.3-4;Dbxref=GeneID:105191656%2CGenbank:XM_011155195.3;Parent=rna-XM_011155195.3
NW_020230313.1	Gnomon	exon	1459711	1459866	.	-	.	ID=exon-XM_011155195.3-1;Dbxref=GeneID:105191656%2CGenbank:XM_011155195.3;Parent=rna-XM_011155195.3
NW_020230313.1	Gnomon	exon	1458870	1459120	.	-	.	ID=exon-XM_011155195.3-2;Dbxref=GeneID:105191656%2CGenbank:XM_011155195.3;Parent=rna-XM_011155195.3
NW_020230313.1	Gnomon	exon	1285704	1286091	.	-	.	ID=exon-XM_025302565.1-1;Dbxref=GeneID:105191672%2CGenbank:XM_025302565.1;Parent=rna-XM_025302565.1
NW_020230313.1	Gnomon	exon	1284900	1285203	.	-	.	ID=exon-XM_025302565.1-2;Dbxref=GeneID:105191672%2CGenbank:XM_025302565.1;Parent=rna-XM_025302565.1
NW_020230313.1	Gnomon	exon	1284650	1284821	.	-	.	ID=exon-XM_025302565.1-3;Dbxref=GeneID:105191672%2CGenbank:XM_025302565.1;Parent=rna-XM_025302565.1
NW_020230313.1	Gnomon	exon	1284302	1284434	.	-	.	ID=exon-XM_025302565.1-4;Dbxref=GeneID:105191672%2CGenbank:XM_025302565.1;Parent=rna-XM_025302565.1
NW_020230313.1	Gnomon	exon	1284058	1284208	.	-	.	ID=exon-XM_025302565.1-5;Dbxref=GeneID:105191672%2CGenbank:XM_025302565.1;Parent=rna-XM_025302565.1
NW_020230313.1	Gnomon	exon	1283277	1283921	.	-	.	ID=exon-XM_025302565.1-6;Dbxref=GeneID:105191672%2CGenbank:XM_025302565.1;Parent=rna-XM_025302565.1
NW_020230313.1	Gnomon	mRNA	458029	459966	.	-	.	Name=XM_019843885.2;ID=rna-XM_019843885.2;Dbxref=GeneID:105188573%2CGenbank:XM_019843885.2;Parent=gene-LOC105188573
NW_020230313.1	Gnomon	exon	460136	460244	.	+	.	ID=exon-XM_011150099.3-1;Dbxref=GeneID:105188572%2CGenbank:XM_011150099.3;Parent=rna-XM_011150099.3
NW_020230313.1	Gnomon	exon	460405	460535	.	+	.	ID=exon-XM_011150099.3-2;Dbxref=GeneID:105188572%2CGenbank:XM_011150099.3;Parent=rna-XM_011150099.3
NW_020230313.1	Gnomon	exon	460670	461130	.	+	.	ID=exon-XM_011150099.3-3;Dbxref=GeneID:105188572%2CGenbank:XM_011150099.3;Parent=rna-XM_011150099.3
NW_020230313.1	Gnomon	exon	734111	734203	.	+	.	ID=exon-XM_011138804.3-10;Dbxref=GeneID:105181802%2CGenbank:XM_011138804.3;Parent=rna-XM_011138804.3
NW_020230313.1	Gnomon	exon	734348	735349	.	+	.	ID=exon-XM_011138804.3-11;Dbxref=GeneID:105181802%2CGenbank:XM_011138804.3;Parent=rna-XM_011138804.3
NW_020230313.1	Gnomon	exon	730349	732783	.	+	.	ID=exon-XM_011138804.3-5;Dbxref=GeneID:105181802%2CGenbank:XM_011138804.3;Parent=rna-XM_011138804.3
NW_020230313.1	Gnomon	exon	732882	733064	.	+	.	ID=exon-XM_011138804.3-6;Dbxref=GeneID:105181802%2CGenbank:XM_011138804.3;Parent=rna-XM_011138804.3
NW_020230313.1	Gnomon	exon	733149	733448	.	+	.	ID=exon-XM_011138804.3-7;Dbxref=GeneID:105181802%2CGenbank:XM_011138804.3;Parent=rna-XM_011138804.3
NW_020230313.1	Gnomon	exon	733567	733758	.	+	.	ID=exon-XM_011138804.3-8;Dbxref=GeneID:105181802%2CGenbank:XM_011138804.3;Parent=rna-XM_011138804.3
NW_020230313.1	Gnomon	exon	727331	727689	.	+	.	ID=exon-XM_011138804.3-1;Dbxref=GeneID:105181802%2CGenbank:XM_011138804.3;Parent=rna-XM_011138804.3
NW_020230313.1	Gnomon	exon	728683	729476	.	+	.	ID=exon-XM_011138804.3-2;Dbxref=GeneID:105181802%2CGenbank:XM_011138804.3;Parent=rna-XM_011138804.3
NW_020230313.1	Gnomon	exon	729570	729775	.	+	.	ID=exon-XM_011138804.3-3;Dbxref=GeneID:105181802%2CGenbank:XM_011138804.3;Parent=rna-XM_011138804.3
NW_020230313.1	Gnomon	exon	729884	730239	.	+	.	ID=exon-XM_011138804.3-4;Dbxref=GeneID:105181802%2CGenbank:XM_011138804.3;Parent=rna-XM_011138804.3
NW_020230313.1	Gnomon	exon	733876	733989	.	+	.	ID=exon-XM_011138804.3-9;Dbxref=GeneID:105181802%2CGenbank:XM_011138804.3;Parent=rna-XM_011138804.3
NW_020230313.1	Gnomon	mRNA	489800	490931	.	-	.	Name=XM_011138772.3;ID=rna-XM_011138772.3;Dbxref=GeneID:105181784%2CGenbank:XM_011138772.3;Parent=gene-LOC105181784
NW_020230313.1	Gnomon	exon	1485385	1485527	.	-	.	ID=exon-XM_025302518.1-1;Dbxref=GeneID:105191664%2CGenbank:XM_025302518.1;Parent=rna-XM_025302518.1
NW_020230313.1	Gnomon	exon	1484678	1484814	.	-	.	ID=exon-XM_025302518.1-2;Dbxref=GeneID:105191664%2CGenbank:XM_025302518.1;Parent=rna-XM_025302518.1
NW_020230313.1	Gnomon	exon	1483799	1483910	.	-	.	ID=exon-XM_025302518.1-5;Dbxref=GeneID:105191664%2CGenbank:XM_025302518.1;Parent=rna-XM_025302518.1
NW_020230313.1	Gnomon	exon	1483574	1483740	.	-	.	ID=exon-XM_025302518.1-6;Dbxref=GeneID:105191664%2CGenbank:XM_025302518.1;Parent=rna-XM_025302518.1
NW_020230313.1	Gnomon	exon	1484401	1484608	.	-	.	ID=exon-XM_025302518.1-3;Dbxref=GeneID:105191664%2CGenbank:XM_025302518.1;Parent=rna-XM_025302518.1
NW_020230313.1	Gnomon	exon	1483995	1484238	.	-	.	ID=exon-XM_025302518.1-4;Dbxref=GeneID:105191664%2CGenbank:XM_025302518.1;Parent=rna-XM_025302518.1
NW_020230313.1	Gnomon	exon	1482328	1483021	.	-	.	ID=exon-XM_025302518.1-9;Dbxref=GeneID:105191664%2CGenbank:XM_025302518.1;Parent=rna-XM_025302518.1
NW_020230313.1	Gnomon	exon	1483387	1483502	.	-	.	ID=exon-XM_025302518.1-7;Dbxref=GeneID:105191664%2CGenbank:XM_025302518.1;Parent=rna-XM_025302518.1
NW_020230313.1	Gnomon	exon	1483086	1483308	.	-	.	ID=exon-XM_025302518.1-8;Dbxref=GeneID:105191664%2CGenbank:XM_025302518.1;Parent=rna-XM_025302518.1
NW_020230313.1	Gnomon	CDS	561548	561584	.	+	0	Name=XP_019696320.1;ID=cds-XP_019696320.1;Dbxref=GeneID:105181833%2CGenbank:XP_019696320.1;Parent=rna-XM_019840761.2
NW_020230313.1	Gnomon	CDS	562026	562312	.	+	0	Name=XP_019696320.1;ID=cds-XP_019696320.1;Dbxref=GeneID:105181833%2CGenbank:XP_019696320.1;Parent=rna-XM_019840761.2
NW_020230313.1	Gnomon	CDS	563347	564748	.	+	0	Name=XP_019696320.1;ID=cds-XP_019696320.1;Dbxref=GeneID:105181833%2CGenbank:XP_019696320.1;Parent=rna-XM_019840761.2
NW_020230313.1	Gnomon	CDS	564978	565186	.	+	0	Name=XP_019696320.1;ID=cds-XP_019696320.1;Dbxref=GeneID:105181833%2CGenbank:XP_019696320.1;Parent=rna-XM_019840761.2
NW_020230313.1	Gnomon	CDS	565488	565673	.	+	0	Name=XP_019696320.1;ID=cds-XP_019696320.1;Dbxref=GeneID:105181833%2CGenbank:XP_019696320.1;Parent=rna-XM_019840761.2
NW_020230313.1	Gnomon	CDS	566132	566273	.	+	0	Name=XP_019696320.1;ID=cds-XP_019696320.1;Dbxref=GeneID:105181833%2CGenbank:XP_019696320.1;Parent=rna-XM_019840761.2
NW_020230313.1	Gnomon	CDS	568839	568978	.	+	0	Name=XP_019696320.1;ID=cds-XP_019696320.1;Dbxref=GeneID:105181833%2CGenbank:XP_019696320.1;Parent=rna-XM_019840761.2
NW_020230313.1	Gnomon	CDS	576739	576820	.	-	0	Name=XP_025158312.1;ID=cds-XP_025158312.1;Dbxref=GeneID:105181793%2CGenbank:XP_025158312.1;Parent=rna-XM_025302527.1
NW_020230313.1	Gnomon	CDS	574070	574227	.	-	0	Name=XP_025158312.1;ID=cds-XP_025158312.1;Dbxref=GeneID:105181793%2CGenbank:XP_025158312.1;Parent=rna-XM_025302527.1
NW_020230313.1	Gnomon	CDS	573284	573988	.	-	0	Name=XP_025158312.1;ID=cds-XP_025158312.1;Dbxref=GeneID:105181793%2CGenbank:XP_025158312.1;Parent=rna-XM_025302527.1
NW_020230313.1	Gnomon	CDS	572642	572910	.	-	0	Name=XP_025158312.1;ID=cds-XP_025158312.1;Dbxref=GeneID:105181793%2CGenbank:XP_025158312.1;Parent=rna-XM_025302527.1
NW_020230313.1	Gnomon	CDS	571900	572296	.	-	0	Name=XP_025158312.1;ID=cds-XP_025158312.1;Dbxref=GeneID:105181793%2CGenbank:XP_025158312.1;Parent=rna-XM_025302527.1
NW_020230313.1	Gnomon	CDS	571105	571733	.	-	0	Name=XP_025158312.1;ID=cds-XP_025158312.1;Dbxref=GeneID:105181793%2CGenbank:XP_025158312.1;Parent=rna-XM_025302527.1
NW_020230313.1	Gnomon	CDS	570721	571018	.	-	0	Name=XP_025158312.1;ID=cds-XP_025158312.1;Dbxref=GeneID:105181793%2CGenbank:XP_025158312.1;Parent=rna-XM_025302527.1
NW_020230313.1	Gnomon	CDS	570509	570634	.	-	0	Name=XP_025158312.1;ID=cds-XP_025158312.1;Dbxref=GeneID:105181793%2CGenbank:XP_025158312.1;Parent=rna-XM_025302527.1
NW_020230313.1	Gnomon	CDS	570244	570402	.	-	0	Name=XP_025158312.1;ID=cds-XP_025158312.1;Dbxref=GeneID:105181793%2CGenbank:XP_025158312.1;Parent=rna-XM_025302527.1
NW_020230313.1	Gnomon	CDS	576745	576820	.	-	0	Name=XP_025158311.1;ID=cds-XP_025158311.1;Dbxref=GeneID:105181793%2CGenbank:XP_025158311.1;Parent=rna-XM_025302526.1
NW_020230313.1	Gnomon	CDS	573284	574227	.	-	0	Name=XP_025158311.1;ID=cds-XP_025158311.1;Dbxref=GeneID:105181793%2CGenbank:XP_025158311.1;Parent=rna-XM_025302526.1
NW_020230313.1	Gnomon	CDS	572642	572910	.	-	0	Name=XP_025158311.1;ID=cds-XP_025158311.1;Dbxref=GeneID:105181793%2CGenbank:XP_025158311.1;Parent=rna-XM_025302526.1
NW_020230313.1	Gnomon	CDS	571900	572296	.	-	0	Name=XP_025158311.1;ID=cds-XP_025158311.1;Dbxref=GeneID:105181793%2CGenbank:XP_025158311.1;Parent=rna-XM_025302526.1
NW_020230313.1	Gnomon	CDS	571105	571733	.	-	0	Name=XP_025158311.1;ID=cds-XP_025158311.1;Dbxref=GeneID:105181793%2CGenbank:XP_025158311.1;Parent=rna-XM_025302526.1
NW_020230313.1	Gnomon	CDS	570721	571018	.	-	0	Name=XP_025158311.1;ID=cds-XP_025158311.1;Dbxref=GeneID:105181793%2CGenbank:XP_025158311.1;Parent=rna-XM_025302526.1
NW_020230313.1	Gnomon	CDS	570509	570634	.	-	0	Name=XP_025158311.1;ID=cds-XP_025158311.1;Dbxref=GeneID:105181793%2CGenbank:XP_025158311.1;Parent=rna-XM_025302526.1
NW_020230313.1	Gnomon	CDS	570244	570402	.	-	0	Name=XP_025158311.1;ID=cds-XP_025158311.1;Dbxref=GeneID:105181793%2CGenbank:XP_025158311.1;Parent=rna-XM_025302526.1
NW_020230313.1	Gnomon	exon	96788	97195	.	-	.	ID=exon-XM_025302494.1-4;Dbxref=GeneID:105188598%2CGenbank:XM_025302494.1;Parent=rna-XM_025302494.1
NW_020230313.1	Gnomon	exon	97557	97705	.	-	.	ID=exon-XM_025302494.1-2;Dbxref=GeneID:105188598%2CGenbank:XM_025302494.1;Parent=rna-XM_025302494.1
NW_020230313.1	Gnomon	exon	97264	97420	.	-	.	ID=exon-XM_025302494.1-3;Dbxref=GeneID:105188598%2CGenbank:XM_025302494.1;Parent=rna-XM_025302494.1
NW_020230313.1	Gnomon	exon	99090	99206	.	-	.	ID=exon-XM_025302494.1-1;Dbxref=GeneID:105188598%2CGenbank:XM_025302494.1;Parent=rna-XM_025302494.1
NW_020230313.1	Gnomon	exon	848276	848415	.	+	.	ID=exon-XM_011138823.3-15;Dbxref=GeneID:105181813%2CGenbank:XM_011138823.3;Parent=rna-XM_011138823.3
NW_020230313.1	Gnomon	exon	848490	848645	.	+	.	ID=exon-XM_011138823.3-16;Dbxref=GeneID:105181813%2CGenbank:XM_011138823.3;Parent=rna-XM_011138823.3
NW_020230313.1	Gnomon	exon	849204	849299	.	+	.	ID=exon-XM_011138823.3-17;Dbxref=GeneID:105181813%2CGenbank:XM_011138823.3;Parent=rna-XM_011138823.3
NW_020230313.1	Gnomon	exon	850028	850140	.	+	.	ID=exon-XM_011138823.3-18;Dbxref=GeneID:105181813%2CGenbank:XM_011138823.3;Parent=rna-XM_011138823.3
NW_020230313.1	Gnomon	exon	850330	850499	.	+	.	ID=exon-XM_011138823.3-19;Dbxref=GeneID:105181813%2CGenbank:XM_011138823.3;Parent=rna-XM_011138823.3
NW_020230313.1	Gnomon	exon	845316	845669	.	+	.	ID=exon-XM_011138823.3-10;Dbxref=GeneID:105181813%2CGenbank:XM_011138823.3;Parent=rna-XM_011138823.3
NW_020230313.1	Gnomon	exon	845767	846028	.	+	.	ID=exon-XM_011138823.3-11;Dbxref=GeneID:105181813%2CGenbank:XM_011138823.3;Parent=rna-XM_011138823.3
NW_020230313.1	Gnomon	exon	846108	846245	.	+	.	ID=exon-XM_011138823.3-12;Dbxref=GeneID:105181813%2CGenbank:XM_011138823.3;Parent=rna-XM_011138823.3
NW_020230313.1	Gnomon	exon	846329	846495	.	+	.	ID=exon-XM_011138823.3-13;Dbxref=GeneID:105181813%2CGenbank:XM_011138823.3;Parent=rna-XM_011138823.3
NW_020230313.1	Gnomon	exon	846585	846680	.	+	.	ID=exon-XM_011138823.3-14;Dbxref=GeneID:105181813%2CGenbank:XM_011138823.3;Parent=rna-XM_011138823.3
NW_020230313.1	Gnomon	exon	850585	850849	.	+	.	ID=exon-XM_011138823.3-20;Dbxref=GeneID:105181813%2CGenbank:XM_011138823.3;Parent=rna-XM_011138823.3
NW_020230313.1	Gnomon	exon	851342	851669	.	+	.	ID=exon-XM_011138823.3-21;Dbxref=GeneID:105181813%2CGenbank:XM_011138823.3;Parent=rna-XM_011138823.3
NW_020230313.1	Gnomon	exon	851798	851948	.	+	.	ID=exon-XM_011138823.3-22;Dbxref=GeneID:105181813%2CGenbank:XM_011138823.3;Parent=rna-XM_011138823.3
NW_020230313.1	Gnomon	exon	852030	852106	.	+	.	ID=exon-XM_011138823.3-23;Dbxref=GeneID:105181813%2CGenbank:XM_011138823.3;Parent=rna-XM_011138823.3
NW_020230313.1	Gnomon	exon	852181	854072	.	+	.	ID=exon-XM_011138823.3-24;Dbxref=GeneID:105181813%2CGenbank:XM_011138823.3;Parent=rna-XM_011138823.3
NW_020230313.1	Gnomon	CDS	549441	549521	.	-	0	Name=XP_025158313.1;ID=cds-XP_025158313.1;Dbxref=GeneID:105181791%2CGenbank:XP_025158313.1;Parent=rna-XM_025302528.1
NW_020230313.1	Gnomon	CDS	547911	549326	.	-	0	Name=XP_025158313.1;ID=cds-XP_025158313.1;Dbxref=GeneID:105181791%2CGenbank:XP_025158313.1;Parent=rna-XM_025302528.1
NW_020230313.1	Gnomon	exon	405110	406714	.	+	.	ID=exon-XM_025302512.1-10;Dbxref=GeneID:105188596%2CGenbank:XM_025302512.1;Parent=rna-XM_025302512.1
NW_020230313.1	Gnomon	exon	74132	74285	.	+	.	ID=exon-XR_002162998.2-7;Dbxref=GeneID:105188593%2CGenbank:XR_002162998.2;Parent=rna-XR_002162998.2
NW_020230313.1	Gnomon	exon	73177	73418	.	+	.	ID=exon-XR_002162998.2-6;Dbxref=GeneID:105188593%2CGenbank:XR_002162998.2;Parent=rna-XR_002162998.2
NW_020230313.1	Gnomon	exon	74798	74957	.	+	.	ID=exon-XR_002162998.2-9;Dbxref=GeneID:105188593%2CGenbank:XR_002162998.2;Parent=rna-XR_002162998.2
NW_020230313.1	Gnomon	exon	74374	74575	.	+	.	ID=exon-XR_002162998.2-8;Dbxref=GeneID:105188593%2CGenbank:XR_002162998.2;Parent=rna-XR_002162998.2
NW_020230313.1	Gnomon	transcript	1460986	1464410	.	+	.	Name=XR_003113529.1;ID=rna-XR_003113529.1;Dbxref=GeneID:105191658%2CGenbank:XR_003113529.1;Parent=gene-LOC105191658
NW_020230313.1	Gnomon	exon	414961	415247	.	-	.	ID=exon-XM_025302515.1-1;Dbxref=GeneID:105188582%2CGenbank:XM_025302515.1;Parent=rna-XM_025302515.1
NW_020230313.1	Gnomon	exon	412959	413089	.	-	.	ID=exon-XM_025302515.1-7;Dbxref=GeneID:105188582%2CGenbank:XM_025302515.1;Parent=rna-XM_025302515.1
NW_020230313.1	Gnomon	exon	413525	413725	.	-	.	ID=exon-XM_025302515.1-6;Dbxref=GeneID:105188582%2CGenbank:XM_025302515.1;Parent=rna-XM_025302515.1
NW_020230313.1	Gnomon	exon	413809	413980	.	-	.	ID=exon-XM_025302515.1-5;Dbxref=GeneID:105188582%2CGenbank:XM_025302515.1;Parent=rna-XM_025302515.1
NW_020230313.1	Gnomon	exon	414112	414286	.	-	.	ID=exon-XM_025302515.1-4;Dbxref=GeneID:105188582%2CGenbank:XM_025302515.1;Parent=rna-XM_025302515.1
NW_020230313.1	Gnomon	exon	414478	414619	.	-	.	ID=exon-XM_025302515.1-3;Dbxref=GeneID:105188582%2CGenbank:XM_025302515.1;Parent=rna-XM_025302515.1
NW_020230313.1	Gnomon	exon	414779	414842	.	-	.	ID=exon-XM_025302515.1-2;Dbxref=GeneID:105188582%2CGenbank:XM_025302515.1;Parent=rna-XM_025302515.1
NW_020230313.1	Gnomon	exon	386661	386839	.	+	.	ID=exon-XM_011150120.3-5;Dbxref=GeneID:105188584%2CGenbank:XM_011150120.3;Parent=rna-XM_011150120.3
NW_020230313.1	Gnomon	exon	386358	386526	.	+	.	ID=exon-XM_011150120.3-4;Dbxref=GeneID:105188584%2CGenbank:XM_011150120.3;Parent=rna-XM_011150120.3
NW_020230313.1	Gnomon	exon	387961	388166	.	+	.	ID=exon-XM_011150120.3-7;Dbxref=GeneID:105188584%2CGenbank:XM_011150120.3;Parent=rna-XM_011150120.3
NW_020230313.1	Gnomon	exon	386946	387221	.	+	.	ID=exon-XM_011150120.3-6;Dbxref=GeneID:105188584%2CGenbank:XM_011150120.3;Parent=rna-XM_011150120.3
NW_020230313.1	Gnomon	exon	358296	359817	.	+	.	ID=exon-XM_011150120.3-1;Dbxref=GeneID:105188584%2CGenbank:XM_011150120.3;Parent=rna-XM_011150120.3
NW_020230313.1	Gnomon	exon	384452	385680	.	+	.	ID=exon-XM_011150120.3-3;Dbxref=GeneID:105188584%2CGenbank:XM_011150120.3;Parent=rna-XM_011150120.3
NW_020230313.1	Gnomon	exon	382512	383985	.	+	.	ID=exon-XM_011150120.3-2;Dbxref=GeneID:105188584%2CGenbank:XM_011150120.3;Parent=rna-XM_011150120.3
NW_020230313.1	Gnomon	exon	539027	540841	.	-	.	ID=exon-XM_011138784.3-1;Dbxref=GeneID:105181790%2CGenbank:XM_011138784.3;Parent=rna-XM_011138784.3
NW_020230313.1	Gnomon	exon	534893	535153	.	-	.	ID=exon-XM_011138784.3-6;Dbxref=GeneID:105181790%2CGenbank:XM_011138784.3;Parent=rna-XM_011138784.3
NW_020230313.1	Gnomon	exon	537465	537596	.	-	.	ID=exon-XM_011138784.3-3;Dbxref=GeneID:105181790%2CGenbank:XM_011138784.3;Parent=rna-XM_011138784.3
NW_020230313.1	Gnomon	exon	537769	538936	.	-	.	ID=exon-XM_011138784.3-2;Dbxref=GeneID:105181790%2CGenbank:XM_011138784.3;Parent=rna-XM_011138784.3
NW_020230313.1	Gnomon	exon	535311	535482	.	-	.	ID=exon-XM_011138784.3-5;Dbxref=GeneID:105181790%2CGenbank:XM_011138784.3;Parent=rna-XM_011138784.3
NW_020230313.1	Gnomon	exon	535724	537356	.	-	.	ID=exon-XM_011138784.3-4;Dbxref=GeneID:105181790%2CGenbank:XM_011138784.3;Parent=rna-XM_011138784.3
NW_020230313.1	Gnomon	exon	1473691	1474411	.	+	.	ID=exon-XM_011155209.3-7;Dbxref=GeneID:105191663%2CGenbank:XM_011155209.3;Parent=rna-XM_011155209.3
NW_020230313.1	Gnomon	exon	1473290	1473596	.	+	.	ID=exon-XM_011155209.3-6;Dbxref=GeneID:105191663%2CGenbank:XM_011155209.3;Parent=rna-XM_011155209.3
NW_020230313.1	Gnomon	exon	1472764	1473201	.	+	.	ID=exon-XM_011155209.3-5;Dbxref=GeneID:105191663%2CGenbank:XM_011155209.3;Parent=rna-XM_011155209.3
NW_020230313.1	tRNAscan-SE	gene	804322	804393	.	-	.	Name=Trnaw-cca;ID=gene-Trnaw-cca-2;Dbxref=GeneID:109503727
NW_020230313.1	tRNAscan-SE	gene	808714	808785	.	-	.	Name=Trnaw-cca;ID=gene-Trnaw-cca-3;Dbxref=GeneID:109503728
NW_020230313.1	Gnomon	exon	1472260	1472676	.	+	.	ID=exon-XM_011155209.3-4;Dbxref=GeneID:105191663%2CGenbank:XM_011155209.3;Parent=rna-XM_011155209.3
NW_020230313.1	Gnomon	exon	1471748	1472176	.	+	.	ID=exon-XM_011155209.3-3;Dbxref=GeneID:105191663%2CGenbank:XM_011155209.3;Parent=rna-XM_011155209.3
NW_020230313.1	Gnomon	exon	1471349	1471546	.	+	.	ID=exon-XM_011155209.3-2;Dbxref=GeneID:105191663%2CGenbank:XM_011155209.3;Parent=rna-XM_011155209.3
NW_020230313.1	Gnomon	exon	1470759	1471112	.	+	.	ID=exon-XM_011155209.3-1;Dbxref=GeneID:105191663%2CGenbank:XM_011155209.3;Parent=rna-XM_011155209.3
NW_020230313.1	Gnomon	exon	66980	67229	.	+	.	ID=exon-XR_002162998.2-1;Dbxref=GeneID:105188593%2CGenbank:XR_002162998.2;Parent=rna-XR_002162998.2
NW_020230313.1	Gnomon	exon	72464	72484	.	+	.	ID=exon-XR_002162998.2-3;Dbxref=GeneID:105188593%2CGenbank:XR_002162998.2;Parent=rna-XR_002162998.2
NW_020230313.1	Gnomon	exon	71976	72208	.	+	.	ID=exon-XR_002162998.2-2;Dbxref=GeneID:105188593%2CGenbank:XR_002162998.2;Parent=rna-XR_002162998.2
NW_020230313.1	Gnomon	exon	72939	73049	.	+	.	ID=exon-XR_002162998.2-5;Dbxref=GeneID:105188593%2CGenbank:XR_002162998.2;Parent=rna-XR_002162998.2
NW_020230313.1	Gnomon	exon	72587	72808	.	+	.	ID=exon-XR_002162998.2-4;Dbxref=GeneID:105188593%2CGenbank:XR_002162998.2;Parent=rna-XR_002162998.2
NW_020230313.1	Gnomon	exon	1463992	1464190	.	+	.	ID=exon-XM_025302563.1-9;Dbxref=GeneID:105191658%2CGenbank:XM_025302563.1;Parent=rna-XM_025302563.1
NW_020230313.1	Gnomon	exon	1461564	1461751	.	+	.	ID=exon-XM_025302563.1-4;Dbxref=GeneID:105191658%2CGenbank:XM_025302563.1;Parent=rna-XM_025302563.1
NW_020230313.1	Gnomon	exon	1461429	1461492	.	+	.	ID=exon-XM_025302563.1-3;Dbxref=GeneID:105191658%2CGenbank:XM_025302563.1;Parent=rna-XM_025302563.1
NW_020230313.1	Gnomon	exon	1461253	1461368	.	+	.	ID=exon-XM_025302563.1-2;Dbxref=GeneID:105191658%2CGenbank:XM_025302563.1;Parent=rna-XM_025302563.1
NW_020230313.1	Gnomon	exon	1460990	1461185	.	+	.	ID=exon-XM_025302563.1-1;Dbxref=GeneID:105191658%2CGenbank:XM_025302563.1;Parent=rna-XM_025302563.1
NW_020230313.1	Gnomon	exon	1463836	1463899	.	+	.	ID=exon-XM_025302563.1-8;Dbxref=GeneID:105191658%2CGenbank:XM_025302563.1;Parent=rna-XM_025302563.1
NW_020230313.1	Gnomon	exon	1462503	1463733	.	+	.	ID=exon-XM_025302563.1-7;Dbxref=GeneID:105191658%2CGenbank:XM_025302563.1;Parent=rna-XM_025302563.1
NW_020230313.1	Gnomon	exon	1462214	1462415	.	+	.	ID=exon-XM_025302563.1-6;Dbxref=GeneID:105191658%2CGenbank:XM_025302563.1;Parent=rna-XM_025302563.1
NW_020230313.1	Gnomon	exon	1461894	1462122	.	+	.	ID=exon-XM_025302563.1-5;Dbxref=GeneID:105191658%2CGenbank:XM_025302563.1;Parent=rna-XM_025302563.1
NW_020230313.1	Gnomon	CDS	488638	488692	.	+	0	Name=XP_025158324.1;ID=cds-XP_025158324.1;Dbxref=GeneID:105181783%2CGenbank:XP_025158324.1;Parent=rna-XM_025302539.1
NW_020230313.1	Gnomon	CDS	488879	489097	.	+	0	Name=XP_025158324.1;ID=cds-XP_025158324.1;Dbxref=GeneID:105181783%2CGenbank:XP_025158324.1;Parent=rna-XM_025302539.1
NW_020230313.1	Gnomon	CDS	489176	489306	.	+	0	Name=XP_025158324.1;ID=cds-XP_025158324.1;Dbxref=GeneID:105181783%2CGenbank:XP_025158324.1;Parent=rna-XM_025302539.1
NW_020230313.1	Gnomon	CDS	489473	489652	.	+	0	Name=XP_025158324.1;ID=cds-XP_025158324.1;Dbxref=GeneID:105181783%2CGenbank:XP_025158324.1;Parent=rna-XM_025302539.1
NW_020230313.1	Gnomon	exon	1273595	1273651	.	+	.	ID=exon-XR_003113521.1-3;Dbxref=GeneID:109504650%2CGenbank:XR_003113521.1;Parent=rna-XR_003113521.1
NW_020230313.1	Gnomon	exon	1273414	1273503	.	+	.	ID=exon-XR_003113521.1-2;Dbxref=GeneID:109504650%2CGenbank:XR_003113521.1;Parent=rna-XR_003113521.1
NW_020230313.1	Gnomon	exon	1272219	1272278	.	+	.	ID=exon-XR_003113521.1-1;Dbxref=GeneID:109504650%2CGenbank:XR_003113521.1;Parent=rna-XR_003113521.1
NW_020230313.1	Gnomon	CDS	996964	997724	.	+	0	Name=XP_011137148.1;ID=cds-XP_011137148.1;Dbxref=GeneID:105181831%2CGenbank:XP_011137148.1;Parent=rna-XM_011138846.2
NW_020230313.1	Gnomon	CDS	1023706	1023802	.	+	0	Name=XP_011137148.1;ID=cds-XP_011137148.1;Dbxref=GeneID:105181831%2CGenbank:XP_011137148.1;Parent=rna-XM_011138846.2
NW_020230313.1	Gnomon	CDS	1157901	1158089	.	+	0	Name=XP_011137148.1;ID=cds-XP_011137148.1;Dbxref=GeneID:105181831%2CGenbank:XP_011137148.1;Parent=rna-XM_011138846.2
NW_020230313.1	Gnomon	CDS	1158292	1158477	.	+	0	Name=XP_011137148.1;ID=cds-XP_011137148.1;Dbxref=GeneID:105181831%2CGenbank:XP_011137148.1;Parent=rna-XM_011138846.2
NW_020230313.1	Gnomon	CDS	1159933	1160106	.	+	0	Name=XP_011137148.1;ID=cds-XP_011137148.1;Dbxref=GeneID:105181831%2CGenbank:XP_011137148.1;Parent=rna-XM_011138846.2
NW_020230313.1	Gnomon	exon	407975	408166	.	+	.	ID=exon-XM_011150119.3-1;Dbxref=GeneID:105188583%2CGenbank:XM_011150119.3;Parent=rna-XM_011150119.3
NW_020230313.1	Gnomon	exon	408903	409104	.	+	.	ID=exon-XM_011150119.3-5;Dbxref=GeneID:105188583%2CGenbank:XM_011150119.3;Parent=rna-XM_011150119.3
NW_020230313.1	Gnomon	exon	408615	408817	.	+	.	ID=exon-XM_011150119.3-4;Dbxref=GeneID:105188583%2CGenbank:XM_011150119.3;Parent=rna-XM_011150119.3
NW_020230313.1	Gnomon	exon	408431	408477	.	+	.	ID=exon-XM_011150119.3-3;Dbxref=GeneID:105188583%2CGenbank:XM_011150119.3;Parent=rna-XM_011150119.3
NW_020230313.1	Gnomon	exon	408244	408344	.	+	.	ID=exon-XM_011150119.3-2;Dbxref=GeneID:105188583%2CGenbank:XM_011150119.3;Parent=rna-XM_011150119.3
NW_020230313.1	Gnomon	exon	410249	411641	.	+	.	ID=exon-XM_011150119.3-9;Dbxref=GeneID:105188583%2CGenbank:XM_011150119.3;Parent=rna-XM_011150119.3
NW_020230313.1	Gnomon	exon	409603	409888	.	+	.	ID=exon-XM_011150119.3-8;Dbxref=GeneID:105188583%2CGenbank:XM_011150119.3;Parent=rna-XM_011150119.3
NW_020230313.1	Gnomon	exon	409414	409532	.	+	.	ID=exon-XM_011150119.3-7;Dbxref=GeneID:105188583%2CGenbank:XM_011150119.3;Parent=rna-XM_011150119.3
NW_020230313.1	Gnomon	exon	409222	409324	.	+	.	ID=exon-XM_011150119.3-6;Dbxref=GeneID:105188583%2CGenbank:XM_011150119.3;Parent=rna-XM_011150119.3
NW_020230313.1	Gnomon	CDS	488638	488692	.	+	0	Name=XP_025158323.1;ID=cds-XP_025158323.1;Dbxref=GeneID:105181783%2CGenbank:XP_025158323.1;Parent=rna-XM_025302538.1
NW_020230313.1	Gnomon	CDS	488879	489097	.	+	0	Name=XP_025158323.1;ID=cds-XP_025158323.1;Dbxref=GeneID:105181783%2CGenbank:XP_025158323.1;Parent=rna-XM_025302538.1
NW_020230313.1	Gnomon	CDS	489176	489408	.	+	0	Name=XP_025158323.1;ID=cds-XP_025158323.1;Dbxref=GeneID:105181783%2CGenbank:XP_025158323.1;Parent=rna-XM_025302538.1
NW_020230313.1	Gnomon	CDS	489473	489652	.	+	0	Name=XP_025158323.1;ID=cds-XP_025158323.1;Dbxref=GeneID:105181783%2CGenbank:XP_025158323.1;Parent=rna-XM_025302538.1
NW_020230313.1	Gnomon	exon	71976	72208	.	+	.	ID=exon-XM_019843880.2-2;Dbxref=GeneID:105188593%2CGenbank:XM_019843880.2;Parent=rna-XM_019843880.2
NW_020230313.1	Gnomon	exon	66980	67229	.	+	.	ID=exon-XM_019843880.2-1;Dbxref=GeneID:105188593%2CGenbank:XM_019843880.2;Parent=rna-XM_019843880.2
NW_020230313.1	Gnomon	exon	72587	72808	.	+	.	ID=exon-XM_019843880.2-4;Dbxref=GeneID:105188593%2CGenbank:XM_019843880.2;Parent=rna-XM_019843880.2
NW_020230313.1	Gnomon	exon	72464	72484	.	+	.	ID=exon-XM_019843880.2-3;Dbxref=GeneID:105188593%2CGenbank:XM_019843880.2;Parent=rna-XM_019843880.2
NW_020230313.1	Gnomon	exon	73177	73418	.	+	.	ID=exon-XM_019843880.2-6;Dbxref=GeneID:105188593%2CGenbank:XM_019843880.2;Parent=rna-XM_019843880.2
NW_020230313.1	Gnomon	exon	72939	73049	.	+	.	ID=exon-XM_019843880.2-5;Dbxref=GeneID:105188593%2CGenbank:XM_019843880.2;Parent=rna-XM_019843880.2
NW_020230313.1	Gnomon	exon	74374	74575	.	+	.	ID=exon-XM_019843880.2-8;Dbxref=GeneID:105188593%2CGenbank:XM_019843880.2;Parent=rna-XM_019843880.2
NW_020230313.1	Gnomon	exon	74132	74285	.	+	.	ID=exon-XM_019843880.2-7;Dbxref=GeneID:105188593%2CGenbank:XM_019843880.2;Parent=rna-XM_019843880.2
NW_020230313.1	Gnomon	exon	74798	74957	.	+	.	ID=exon-XM_019843880.2-9;Dbxref=GeneID:105188593%2CGenbank:XM_019843880.2;Parent=rna-XM_019843880.2
NW_020230313.1	Gnomon	exon	686993	688080	.	+	.	ID=exon-XR_849656.3-3;Dbxref=GeneID:105181796%2CGenbank:XR_849656.3;Parent=rna-XR_849656.3
NW_020230313.1	Gnomon	exon	686315	686639	.	+	.	ID=exon-XR_849656.3-2;Dbxref=GeneID:105181796%2CGenbank:XR_849656.3;Parent=rna-XR_849656.3
NW_020230313.1	Gnomon	exon	678990	679238	.	+	.	ID=exon-XR_849656.3-1;Dbxref=GeneID:105181796%2CGenbank:XR_849656.3;Parent=rna-XR_849656.3
NW_020230313.1	Gnomon	CDS	1224731	1224791	.	+	0	Name=XP_011137145.1;ID=cds-XP_011137145.1;Dbxref=GeneID:105181829%2CGenbank:XP_011137145.1;Parent=rna-XM_011138843.3
NW_020230313.1	Gnomon	CDS	1225318	1225427	.	+	0	Name=XP_011137145.1;ID=cds-XP_011137145.1;Dbxref=GeneID:105181829%2CGenbank:XP_011137145.1;Parent=rna-XM_011138843.3
NW_020230313.1	Gnomon	CDS	1225489	1225586	.	+	0	Name=XP_011137145.1;ID=cds-XP_011137145.1;Dbxref=GeneID:105181829%2CGenbank:XP_011137145.1;Parent=rna-XM_011138843.3
NW_020230313.1	Gnomon	CDS	1226130	1226286	.	+	0	Name=XP_011137145.1;ID=cds-XP_011137145.1;Dbxref=GeneID:105181829%2CGenbank:XP_011137145.1;Parent=rna-XM_011138843.3
NW_020230313.1	Gnomon	CDS	1226397	1226507	.	+	0	Name=XP_011137145.1;ID=cds-XP_011137145.1;Dbxref=GeneID:105181829%2CGenbank:XP_011137145.1;Parent=rna-XM_011138843.3
NW_020230313.1	Gnomon	CDS	1226831	1226980	.	+	0	Name=XP_011137145.1;ID=cds-XP_011137145.1;Dbxref=GeneID:105181829%2CGenbank:XP_011137145.1;Parent=rna-XM_011138843.3
NW_020230313.1	Gnomon	CDS	1227051	1227308	.	+	0	Name=XP_011137145.1;ID=cds-XP_011137145.1;Dbxref=GeneID:105181829%2CGenbank:XP_011137145.1;Parent=rna-XM_011138843.3
NW_020230313.1	Gnomon	mRNA	561317	569323	.	+	.	Name=XM_019840761.2;ID=rna-XM_019840761.2;Dbxref=GeneID:105181833%2CGenbank:XM_019840761.2;Parent=gene-LOC105181833
NW_020230313.1	Gnomon	lnc_RNA	1122116	1262749	.	-	.	Name=XR_003113527.1;ID=rna-XR_003113527.1;Dbxref=GeneID:112589404%2CGenbank:XR_003113527.1;Parent=gene-LOC112589404
NW_020230313.1	Gnomon	exon	568839	569323	.	+	.	ID=exon-XM_019840760.2-7;Dbxref=GeneID:105181833%2CGenbank:XM_019840760.2;Parent=rna-XM_019840760.2
NW_020230313.1	Gnomon	exon	564978	565186	.	+	.	ID=exon-XM_019840760.2-4;Dbxref=GeneID:105181833%2CGenbank:XM_019840760.2;Parent=rna-XM_019840760.2
NW_020230313.1	Gnomon	exon	563347	564748	.	+	.	ID=exon-XM_019840760.2-3;Dbxref=GeneID:105181833%2CGenbank:XM_019840760.2;Parent=rna-XM_019840760.2
NW_020230313.1	Gnomon	exon	566132	566345	.	+	.	ID=exon-XM_019840760.2-6;Dbxref=GeneID:105181833%2CGenbank:XM_019840760.2;Parent=rna-XM_019840760.2
NW_020230313.1	Gnomon	exon	565488	565673	.	+	.	ID=exon-XM_019840760.2-5;Dbxref=GeneID:105181833%2CGenbank:XM_019840760.2;Parent=rna-XM_019840760.2
NW_020230313.1	Gnomon	exon	562026	562312	.	+	.	ID=exon-XM_019840760.2-2;Dbxref=GeneID:105181833%2CGenbank:XM_019840760.2;Parent=rna-XM_019840760.2
NW_020230313.1	Gnomon	exon	561317	561584	.	+	.	ID=exon-XM_019840760.2-1;Dbxref=GeneID:105181833%2CGenbank:XM_019840760.2;Parent=rna-XM_019840760.2
NW_020230313.1	Gnomon	CDS	515379	515584	.	-	0	Name=XP_025158320.1;ID=cds-XP_025158320.1;Dbxref=GeneID:105181785%2CGenbank:XP_025158320.1;Parent=rna-XM_025302535.1
NW_020230313.1	Gnomon	CDS	515139	515252	.	-	0	Name=XP_025158320.1;ID=cds-XP_025158320.1;Dbxref=GeneID:105181785%2CGenbank:XP_025158320.1;Parent=rna-XM_025302535.1
NW_020230313.1	Gnomon	CDS	514863	515060	.	-	0	Name=XP_025158320.1;ID=cds-XP_025158320.1;Dbxref=GeneID:105181785%2CGenbank:XP_025158320.1;Parent=rna-XM_025302535.1
NW_020230313.1	Gnomon	CDS	514599	514770	.	-	0	Name=XP_025158320.1;ID=cds-XP_025158320.1;Dbxref=GeneID:105181785%2CGenbank:XP_025158320.1;Parent=rna-XM_025302535.1
NW_020230313.1	Gnomon	CDS	514272	514487	.	-	0	Name=XP_025158320.1;ID=cds-XP_025158320.1;Dbxref=GeneID:105181785%2CGenbank:XP_025158320.1;Parent=rna-XM_025302535.1
NW_020230313.1	Gnomon	CDS	512997	514172	.	-	0	Name=XP_025158320.1;ID=cds-XP_025158320.1;Dbxref=GeneID:105181785%2CGenbank:XP_025158320.1;Parent=rna-XM_025302535.1
NW_020230313.1	Gnomon	mRNA	68321	77801	.	+	.	Name=XM_011150138.3;ID=rna-XM_011150138.3;Dbxref=GeneID:105188593%2CGenbank:XM_011150138.3;Parent=gene-LOC105188593
NW_020230313.1	Gnomon	exon	489473	489899	.	+	.	ID=exon-XM_025302538.1-4;Dbxref=GeneID:105181783%2CGenbank:XM_025302538.1;Parent=rna-XM_025302538.1
NW_020230313.1	Gnomon	exon	489176	489408	.	+	.	ID=exon-XM_025302538.1-3;Dbxref=GeneID:105181783%2CGenbank:XM_025302538.1;Parent=rna-XM_025302538.1
NW_020230313.1	Gnomon	exon	488879	489097	.	+	.	ID=exon-XM_025302538.1-2;Dbxref=GeneID:105181783%2CGenbank:XM_025302538.1;Parent=rna-XM_025302538.1
NW_020230313.1	Gnomon	exon	488312	488692	.	+	.	ID=exon-XM_025302538.1-1;Dbxref=GeneID:105181783%2CGenbank:XM_025302538.1;Parent=rna-XM_025302538.1
NW_020230313.1	Gnomon	mRNA	561317	569323	.	+	.	Name=XM_019840760.2;ID=rna-XM_019840760.2;Dbxref=GeneID:105181833%2CGenbank:XM_019840760.2;Parent=gene-LOC105181833
NW_020230313.1	Gnomon	CDS	1065562	1065613	.	-	0	Name=XP_011137146.2;ID=cds-XP_011137146.2;Dbxref=GeneID:105181830%2CGenbank:XP_011137146.2;Parent=rna-XM_011138844.3
NW_020230313.1	Gnomon	CDS	1065136	1065275	.	-	0	Name=XP_011137146.2;ID=cds-XP_011137146.2;Dbxref=GeneID:105181830%2CGenbank:XP_011137146.2;Parent=rna-XM_011138844.3
NW_020230313.1	Gnomon	CDS	1064843	1064932	.	-	0	Name=XP_011137146.2;ID=cds-XP_011137146.2;Dbxref=GeneID:105181830%2CGenbank:XP_011137146.2;Parent=rna-XM_011138844.3
NW_020230313.1	Gnomon	transcript	85105	87808	.	+	.	Name=XR_003113528.1;ID=rna-XR_003113528.1;Dbxref=GeneID:105188591%2CGenbank:XR_003113528.1;Parent=gene-LOC105188591
NW_020230313.1	Gnomon	exon	1555742	1555981	.	-	.	ID=exon-XM_025302486.1-2;Dbxref=GeneID:112589393%2CGenbank:XM_025302486.1;Parent=rna-XM_025302486.1
NW_020230313.1	Gnomon	exon	1584734	1585124	.	-	.	ID=exon-XM_025302486.1-1;Dbxref=GeneID:112589393%2CGenbank:XM_025302486.1;Parent=rna-XM_025302486.1
NW_020230313.1	Gnomon	transcript	66980	77728	.	+	.	Name=XR_002162998.2;ID=rna-XR_002162998.2;Dbxref=GeneID:105188593%2CGenbank:XR_002162998.2;Parent=gene-LOC105188593
NW_020230313.1	Gnomon	CDS	515379	515584	.	-	0	Name=XP_025158321.1;ID=cds-XP_025158321.1;Dbxref=GeneID:105181785%2CGenbank:XP_025158321.1;Parent=rna-XM_025302536.1
NW_020230313.1	Gnomon	CDS	515139	515252	.	-	0	Name=XP_025158321.1;ID=cds-XP_025158321.1;Dbxref=GeneID:105181785%2CGenbank:XP_025158321.1;Parent=rna-XM_025302536.1
NW_020230313.1	Gnomon	CDS	514863	515060	.	-	0	Name=XP_025158321.1;ID=cds-XP_025158321.1;Dbxref=GeneID:105181785%2CGenbank:XP_025158321.1;Parent=rna-XM_025302536.1
NW_020230313.1	Gnomon	CDS	514599	514770	.	-	0	Name=XP_025158321.1;ID=cds-XP_025158321.1;Dbxref=GeneID:105181785%2CGenbank:XP_025158321.1;Parent=rna-XM_025302536.1
NW_020230313.1	Gnomon	CDS	514272	514487	.	-	0	Name=XP_025158321.1;ID=cds-XP_025158321.1;Dbxref=GeneID:105181785%2CGenbank:XP_025158321.1;Parent=rna-XM_025302536.1
NW_020230313.1	Gnomon	CDS	512997	514172	.	-	0	Name=XP_025158321.1;ID=cds-XP_025158321.1;Dbxref=GeneID:105181785%2CGenbank:XP_025158321.1;Parent=rna-XM_025302536.1
NW_020230313.1	Gnomon	mRNA	53511	56721	.	-	.	Name=XM_011150139.3;ID=rna-XM_011150139.3;Dbxref=GeneID:105188595%2CGenbank:XM_011150139.3;Parent=gene-LOC105188595
NW_020230313.1	Gnomon	exon	473863	473982	.	-	.	ID=exon-XM_011138761.3-2;Dbxref=GeneID:105181778%2CGenbank:XM_011138761.3;Parent=rna-XM_011138761.3
NW_020230313.1	Gnomon	exon	474330	474595	.	-	.	ID=exon-XM_011138761.3-1;Dbxref=GeneID:105181778%2CGenbank:XM_011138761.3;Parent=rna-XM_011138761.3
NW_020230313.1	Gnomon	exon	472682	473031	.	-	.	ID=exon-XM_011138761.3-4;Dbxref=GeneID:105181778%2CGenbank:XM_011138761.3;Parent=rna-XM_011138761.3
NW_020230313.1	Gnomon	exon	473121	473230	.	-	.	ID=exon-XM_011138761.3-3;Dbxref=GeneID:105181778%2CGenbank:XM_011138761.3;Parent=rna-XM_011138761.3
NW_020230313.1	Gnomon	exon	471822	472092	.	-	.	ID=exon-XM_011138761.3-6;Dbxref=GeneID:105181778%2CGenbank:XM_011138761.3;Parent=rna-XM_011138761.3
NW_020230313.1	Gnomon	exon	472345	472598	.	-	.	ID=exon-XM_011138761.3-5;Dbxref=GeneID:105181778%2CGenbank:XM_011138761.3;Parent=rna-XM_011138761.3
NW_020230313.1	Gnomon	exon	471075	471735	.	-	.	ID=exon-XM_011138761.3-7;Dbxref=GeneID:105181778%2CGenbank:XM_011138761.3;Parent=rna-XM_011138761.3
NW_020230313.1	Gnomon	exon	707002	707221	.	+	.	ID=exon-XM_011138800.3-14;Dbxref=GeneID:105181799%2CGenbank:XM_011138800.3;Parent=rna-XM_011138800.3
NW_020230313.1	Gnomon	exon	705694	705862	.	+	.	ID=exon-XM_011138800.3-11;Dbxref=GeneID:105181799%2CGenbank:XM_011138800.3;Parent=rna-XM_011138800.3
NW_020230313.1	Gnomon	exon	705379	705500	.	+	.	ID=exon-XM_011138800.3-10;Dbxref=GeneID:105181799%2CGenbank:XM_011138800.3;Parent=rna-XM_011138800.3
NW_020230313.1	Gnomon	exon	706358	706491	.	+	.	ID=exon-XM_011138800.3-13;Dbxref=GeneID:105181799%2CGenbank:XM_011138800.3;Parent=rna-XM_011138800.3
NW_020230313.1	Gnomon	exon	705984	706240	.	+	.	ID=exon-XM_011138800.3-12;Dbxref=GeneID:105181799%2CGenbank:XM_011138800.3;Parent=rna-XM_011138800.3
NW_020230313.1	Gnomon	lnc_RNA	17153	19576	.	+	.	Name=XR_003113525.1;ID=rna-XR_003113525.1;Dbxref=GeneID:112589402%2CGenbank:XR_003113525.1;Parent=gene-LOC112589402
NW_020230313.1	Gnomon	gene	1594748	1607407	.	-	.	Name=LOC105185434;ID=gene-LOC105185434;Dbxref=GeneID:105185434
NW_020230313.1	Gnomon	gene	1609609	1611822	.	+	.	Name=LOC105185435;ID=gene-LOC105185435;Dbxref=GeneID:105185435
NW_020230313.1	Gnomon	gene	1744021	1754261	.	-	.	Name=LOC105185437;ID=gene-LOC105185437;Dbxref=GeneID:105185437
NW_020230313.1	Gnomon	gene	1754364	1763456	.	+	.	Name=LOC105185439;ID=gene-LOC105185439;Dbxref=GeneID:105185439
NW_020230313.1	Gnomon	exon	110394	110822	.	-	.	ID=exon-XM_025302492.1-10;Dbxref=GeneID:105188586%2CGenbank:XM_025302492.1;Parent=rna-XM_025302492.1
NW_020230313.1	Gnomon	exon	104713	104980	.	-	.	ID=exon-XM_025302492.1-12;Dbxref=GeneID:105188586%2CGenbank:XM_025302492.1;Parent=rna-XM_025302492.1
NW_020230313.1	Gnomon	exon	108289	109315	.	-	.	ID=exon-XM_025302492.1-11;Dbxref=GeneID:105188586%2CGenbank:XM_025302492.1;Parent=rna-XM_025302492.1
NW_020230313.1	Gnomon	exon	103495	104054	.	-	.	ID=exon-XM_025302492.1-13;Dbxref=GeneID:105188586%2CGenbank:XM_025302492.1;Parent=rna-XM_025302492.1
NW_020230313.1	Gnomon	gene	524735	525561	.	-	.	Name=LOC112589401;ID=gene-LOC112589401;Dbxref=GeneID:112589401
NW_020230313.1	Gnomon	gene	918085	918981	.	+	.	Name=LOC112589400;ID=gene-LOC112589400;Dbxref=GeneID:112589400
NW_020230313.1	Gnomon	gene	416516	417115	.	+	.	Name=LOC112589403;ID=gene-LOC112589403;Dbxref=GeneID:112589403
NW_020230313.1	Gnomon	gene	17153	19576	.	+	.	Name=LOC112589402;ID=gene-LOC112589402;Dbxref=GeneID:112589402
NW_020230313.1	Gnomon	gene	1695377	1697111	.	-	.	Name=LOC112589405;ID=gene-LOC112589405;Dbxref=GeneID:112589405
NW_020230313.1	Gnomon	gene	1122116	1263677	.	-	.	Name=LOC112589404;ID=gene-LOC112589404;Dbxref=GeneID:112589404
NW_020230313.1	cmsearch	gene	820210	820350	.	+	.	Name=LOC112589407;ID=gene-LOC112589407;Dbxref=GeneID:112589407
NW_020230313.1	Gnomon	gene	551923	552566	.	+	.	Name=LOC112589406;ID=gene-LOC112589406;Dbxref=GeneID:112589406
NW_020230313.1	Gnomon	gene	1766120	1781494	.	+	.	Name=LOC105185440;ID=gene-LOC105185440;Dbxref=GeneID:105185440
NW_020230313.1	Gnomon	CDS	1543527	1543727	.	+	0	Name=XP_011153522.3;ID=cds-XP_011153522.3;Dbxref=GeneID:105191670%2CGenbank:XP_011153522.3;Parent=rna-XM_011155220.3
NW_020230313.1	Gnomon	CDS	1552561	1552756	.	+	0	Name=XP_011153522.3;ID=cds-XP_011153522.3;Dbxref=GeneID:105191670%2CGenbank:XP_011153522.3;Parent=rna-XM_011155220.3
NW_020230313.1	Gnomon	CDS	1575184	1575639	.	+	0	Name=XP_011153522.3;ID=cds-XP_011153522.3;Dbxref=GeneID:105191670%2CGenbank:XP_011153522.3;Parent=rna-XM_011155220.3
NW_020230313.1	Gnomon	CDS	1578098	1578304	.	+	0	Name=XP_011153522.3;ID=cds-XP_011153522.3;Dbxref=GeneID:105191670%2CGenbank:XP_011153522.3;Parent=rna-XM_011155220.3
NW_020230313.1	Gnomon	CDS	1578769	1578932	.	+	0	Name=XP_011153522.3;ID=cds-XP_011153522.3;Dbxref=GeneID:105191670%2CGenbank:XP_011153522.3;Parent=rna-XM_011155220.3
NW_020230313.1	Gnomon	CDS	1579282	1579761	.	+	0	Name=XP_011153522.3;ID=cds-XP_011153522.3;Dbxref=GeneID:105191670%2CGenbank:XP_011153522.3;Parent=rna-XM_011155220.3
NW_020230313.1	Gnomon	CDS	1580596	1581774	.	+	0	Name=XP_011153522.3;ID=cds-XP_011153522.3;Dbxref=GeneID:105191670%2CGenbank:XP_011153522.3;Parent=rna-XM_011155220.3
NW_020230313.1	Gnomon	exon	1464267	1464840	.	+	.	ID=exon-XM_025302561.1-10;Dbxref=GeneID:105191658%2CGenbank:XM_025302561.1;Parent=rna-XM_025302561.1
NW_020230313.1	Gnomon	lnc_RNA	1122116	1263677	.	-	.	Name=XR_003113526.1;ID=rna-XR_003113526.1;Dbxref=GeneID:112589404%2CGenbank:XR_003113526.1;Parent=gene-LOC112589404
NW_020230313.1	Gnomon	CDS	677097	677369	.	-	0	Name=XP_011137100.1;ID=cds-XP_011137100.1;Dbxref=GeneID:105181797%2CGenbank:XP_011137100.1;Parent=rna-XM_011138798.3
NW_020230313.1	Gnomon	CDS	676528	676729	.	-	0	Name=XP_011137100.1;ID=cds-XP_011137100.1;Dbxref=GeneID:105181797%2CGenbank:XP_011137100.1;Parent=rna-XM_011138798.3
NW_020230313.1	Gnomon	CDS	676151	676275	.	-	0	Name=XP_011137100.1;ID=cds-XP_011137100.1;Dbxref=GeneID:105181797%2CGenbank:XP_011137100.1;Parent=rna-XM_011138798.3
NW_020230313.1	Gnomon	CDS	675831	676016	.	-	0	Name=XP_011137100.1;ID=cds-XP_011137100.1;Dbxref=GeneID:105181797%2CGenbank:XP_011137100.1;Parent=rna-XM_011138798.3
NW_020230313.1	Gnomon	CDS	675212	675394	.	-	0	Name=XP_011137100.1;ID=cds-XP_011137100.1;Dbxref=GeneID:105181797%2CGenbank:XP_011137100.1;Parent=rna-XM_011138798.3
NW_020230313.1	Gnomon	CDS	674050	674322	.	-	0	Name=XP_011137100.1;ID=cds-XP_011137100.1;Dbxref=GeneID:105181797%2CGenbank:XP_011137100.1;Parent=rna-XM_011138798.3
NW_020230313.1	Gnomon	CDS	673279	673776	.	-	0	Name=XP_011137100.1;ID=cds-XP_011137100.1;Dbxref=GeneID:105181797%2CGenbank:XP_011137100.1;Parent=rna-XM_011138798.3
NW_020230313.1	Gnomon	exon	744523	744762	.	-	.	ID=exon-XM_025302487.1-7;Dbxref=GeneID:105181803%2CGenbank:XM_025302487.1;Parent=rna-XM_025302487.1
NW_020230313.1	Gnomon	exon	745768	745915	.	-	.	ID=exon-XM_025302487.1-6;Dbxref=GeneID:105181803%2CGenbank:XM_025302487.1;Parent=rna-XM_025302487.1
NW_020230313.1	Gnomon	exon	746187	746382	.	-	.	ID=exon-XM_025302487.1-5;Dbxref=GeneID:105181803%2CGenbank:XM_025302487.1;Parent=rna-XM_025302487.1
NW_020230313.1	Gnomon	exon	747079	747196	.	-	.	ID=exon-XM_025302487.1-4;Dbxref=GeneID:105181803%2CGenbank:XM_025302487.1;Parent=rna-XM_025302487.1
NW_020230313.1	Gnomon	exon	750502	750762	.	-	.	ID=exon-XM_025302487.1-3;Dbxref=GeneID:105181803%2CGenbank:XM_025302487.1;Parent=rna-XM_025302487.1
NW_020230313.1	Gnomon	exon	759028	759263	.	-	.	ID=exon-XM_025302487.1-2;Dbxref=GeneID:105181803%2CGenbank:XM_025302487.1;Parent=rna-XM_025302487.1
NW_020230313.1	Gnomon	exon	759372	759761	.	-	.	ID=exon-XM_025302487.1-1;Dbxref=GeneID:105181803%2CGenbank:XM_025302487.1;Parent=rna-XM_025302487.1
NW_020230313.1	Gnomon	exon	741649	741912	.	-	.	ID=exon-XM_025302487.1-9;Dbxref=GeneID:105181803%2CGenbank:XM_025302487.1;Parent=rna-XM_025302487.1
NW_020230313.1	Gnomon	exon	744000	744116	.	-	.	ID=exon-XM_025302487.1-8;Dbxref=GeneID:105181803%2CGenbank:XM_025302487.1;Parent=rna-XM_025302487.1
NW_020230313.1	Gnomon	CDS	1543527	1543727	.	+	0	Name=XP_011153521.2;ID=cds-XP_011153521.2;Dbxref=GeneID:105191670%2CGenbank:XP_011153521.2;Parent=rna-XM_011155219.3
NW_020230313.1	Gnomon	CDS	1552561	1552756	.	+	0	Name=XP_011153521.2;ID=cds-XP_011153521.2;Dbxref=GeneID:105191670%2CGenbank:XP_011153521.2;Parent=rna-XM_011155219.3
NW_020230313.1	Gnomon	CDS	1575184	1575639	.	+	0	Name=XP_011153521.2;ID=cds-XP_011153521.2;Dbxref=GeneID:105191670%2CGenbank:XP_011153521.2;Parent=rna-XM_011155219.3
NW_020230313.1	Gnomon	CDS	1578098	1578304	.	+	0	Name=XP_011153521.2;ID=cds-XP_011153521.2;Dbxref=GeneID:105191670%2CGenbank:XP_011153521.2;Parent=rna-XM_011155219.3
NW_020230313.1	Gnomon	CDS	1578748	1578932	.	+	0	Name=XP_011153521.2;ID=cds-XP_011153521.2;Dbxref=GeneID:105191670%2CGenbank:XP_011153521.2;Parent=rna-XM_011155219.3
NW_020230313.1	Gnomon	CDS	1579282	1579761	.	+	0	Name=XP_011153521.2;ID=cds-XP_011153521.2;Dbxref=GeneID:105191670%2CGenbank:XP_011153521.2;Parent=rna-XM_011155219.3
NW_020230313.1	Gnomon	CDS	1580596	1581774	.	+	0	Name=XP_011153521.2;ID=cds-XP_011153521.2;Dbxref=GeneID:105191670%2CGenbank:XP_011153521.2;Parent=rna-XM_011155219.3
NW_020230313.1	Gnomon	transcript	625289	627616	.	-	.	Name=XR_003113523.1;ID=rna-XR_003113523.1;Dbxref=GeneID:109503720%2CGenbank:XR_003113523.1;Parent=gene-LOC109503720
NW_020230313.1	Gnomon	exon	413784	413980	.	-	.	ID=exon-XM_025302514.1-4;Dbxref=GeneID:105188582%2CGenbank:XM_025302514.1;Parent=rna-XM_025302514.1
NW_020230313.1	Gnomon	exon	414112	414286	.	-	.	ID=exon-XM_025302514.1-3;Dbxref=GeneID:105188582%2CGenbank:XM_025302514.1;Parent=rna-XM_025302514.1
NW_020230313.1	Gnomon	exon	412959	413089	.	-	.	ID=exon-XM_025302514.1-6;Dbxref=GeneID:105188582%2CGenbank:XM_025302514.1;Parent=rna-XM_025302514.1
NW_020230313.1	Gnomon	exon	413525	413700	.	-	.	ID=exon-XM_025302514.1-5;Dbxref=GeneID:105188582%2CGenbank:XM_025302514.1;Parent=rna-XM_025302514.1
NW_020230313.1	Gnomon	exon	414478	414842	.	-	.	ID=exon-XM_025302514.1-2;Dbxref=GeneID:105188582%2CGenbank:XM_025302514.1;Parent=rna-XM_025302514.1
NW_020230313.1	Gnomon	exon	414961	415257	.	-	.	ID=exon-XM_025302514.1-1;Dbxref=GeneID:105188582%2CGenbank:XM_025302514.1;Parent=rna-XM_025302514.1
NW_020230313.1	Gnomon	exon	934022	934388	.	+	.	ID=exon-XM_019840735.2-3;Dbxref=GeneID:105181824%2CGenbank:XM_019840735.2;Parent=rna-XM_019840735.2
NW_020230313.1	Gnomon	exon	933737	933855	.	+	.	ID=exon-XM_019840735.2-2;Dbxref=GeneID:105181824%2CGenbank:XM_019840735.2;Parent=rna-XM_019840735.2
NW_020230313.1	Gnomon	exon	933468	933589	.	+	.	ID=exon-XM_019840735.2-1;Dbxref=GeneID:105181824%2CGenbank:XM_019840735.2;Parent=rna-XM_019840735.2
NW_020230313.1	Gnomon	CDS	1489336	1489336	.	+	0	Name=XP_011153520.1;ID=cds-XP_011153520.1;Dbxref=GeneID:105191669%2CGenbank:XP_011153520.1;Parent=rna-XM_011155218.2
NW_020230313.1	Gnomon	CDS	1489682	1489876	.	+	0	Name=XP_011153520.1;ID=cds-XP_011153520.1;Dbxref=GeneID:105191669%2CGenbank:XP_011153520.1;Parent=rna-XM_011155218.2
NW_020230313.1	Gnomon	CDS	1490048	1490178	.	+	0	Name=XP_011153520.1;ID=cds-XP_011153520.1;Dbxref=GeneID:105191669%2CGenbank:XP_011153520.1;Parent=rna-XM_011155218.2
NW_020230313.1	Gnomon	CDS	1490344	1490550	.	+	0	Name=XP_011153520.1;ID=cds-XP_011153520.1;Dbxref=GeneID:105191669%2CGenbank:XP_011153520.1;Parent=rna-XM_011155218.2
NW_020230313.1	Gnomon	CDS	1490651	1490854	.	+	0	Name=XP_011153520.1;ID=cds-XP_011153520.1;Dbxref=GeneID:105191669%2CGenbank:XP_011153520.1;Parent=rna-XM_011155218.2
NW_020230313.1	Gnomon	transcript	626242	631332	.	-	.	Name=XR_003113524.1;ID=rna-XR_003113524.1;Dbxref=GeneID:109503720%2CGenbank:XR_003113524.1;Parent=gene-LOC109503720
NW_020230313.1	Gnomon	exon	1460559	1460606	.	-	.	ID=exon-XM_025302564.1-1;Dbxref=GeneID:105191656%2CGenbank:XM_025302564.1;Parent=rna-XM_025302564.1
NW_020230313.1	Gnomon	exon	1456464	1457708	.	-	.	ID=exon-XM_025302564.1-3;Dbxref=GeneID:105191656%2CGenbank:XM_025302564.1;Parent=rna-XM_025302564.1
NW_020230313.1	Gnomon	exon	1458870	1459120	.	-	.	ID=exon-XM_025302564.1-2;Dbxref=GeneID:105191656%2CGenbank:XM_025302564.1;Parent=rna-XM_025302564.1
NW_020230313.1	Gnomon	exon	1455684	1456304	.	-	.	ID=exon-XM_025302564.1-4;Dbxref=GeneID:105191656%2CGenbank:XM_025302564.1;Parent=rna-XM_025302564.1
NW_020230313.1	Gnomon	gene	1555742	1585124	.	-	.	Name=LOC112589393;ID=gene-LOC112589393;Dbxref=GeneID:112589393
NW_020230313.1	Gnomon	gene	807104	810155	.	+	.	Name=LOC112589392;ID=gene-LOC112589392;Dbxref=GeneID:112589392
NW_020230313.1	Gnomon	gene	1498476	1509548	.	-	.	Name=LOC112589395;ID=gene-LOC112589395;Dbxref=GeneID:112589395
NW_020230313.1	Gnomon	gene	1497132	1498227	.	-	.	Name=LOC112589394;ID=gene-LOC112589394;Dbxref=GeneID:112589394
NW_020230313.1	Gnomon	gene	925028	926018	.	+	.	Name=LOC112589397;ID=gene-LOC112589397;Dbxref=GeneID:112589397
NW_020230313.1	Gnomon	gene	99112	103496	.	-	.	Name=LOC112589396;ID=gene-LOC112589396;Dbxref=GeneID:112589396
NW_020230313.1	Gnomon	gene	922241	923099	.	+	.	Name=LOC112589399;ID=gene-LOC112589399;Dbxref=GeneID:112589399
NW_020230313.1	Gnomon	gene	923637	924487	.	+	.	Name=LOC112589398;ID=gene-LOC112589398;Dbxref=GeneID:112589398
NW_020230313.1	Gnomon	exon	1497132	1497202	.	-	.	ID=exon-XR_003113519.1-3;Dbxref=GeneID:112589394%2CGenbank:XR_003113519.1;Parent=rna-XR_003113519.1
NW_020230313.1	Gnomon	exon	1497884	1498030	.	-	.	ID=exon-XR_003113519.1-2;Dbxref=GeneID:112589394%2CGenbank:XR_003113519.1;Parent=rna-XR_003113519.1
NW_020230313.1	Gnomon	exon	1498107	1498227	.	-	.	ID=exon-XR_003113519.1-1;Dbxref=GeneID:112589394%2CGenbank:XR_003113519.1;Parent=rna-XR_003113519.1
NW_020230313.1	Gnomon	mRNA	87416	89240	.	-	.	Name=XM_011150132.3;ID=rna-XM_011150132.3;Dbxref=GeneID:105188592%2CGenbank:XM_011150132.3;Parent=gene-LOC105188592
NW_020230313.1	Gnomon	mRNA	547143	550684	.	-	.	Name=XM_025302528.1;ID=rna-XM_025302528.1;Dbxref=GeneID:105181791%2CGenbank:XM_025302528.1;Parent=gene-LOC105181791
NW_020230313.1	Gnomon	CDS	701965	702172	.	+	0	Name=XP_011137103.1;ID=cds-XP_011137103.1;Dbxref=GeneID:105181799%2CGenbank:XP_011137103.1;Parent=rna-XM_011138801.3
NW_020230313.1	Gnomon	CDS	702474	702657	.	+	0	Name=XP_011137103.1;ID=cds-XP_011137103.1;Dbxref=GeneID:105181799%2CGenbank:XP_011137103.1;Parent=rna-XM_011138801.3
NW_020230313.1	Gnomon	CDS	703140	703263	.	+	0	Name=XP_011137103.1;ID=cds-XP_011137103.1;Dbxref=GeneID:105181799%2CGenbank:XP_011137103.1;Parent=rna-XM_011138801.3
NW_020230313.1	Gnomon	CDS	703404	703549	.	+	0	Name=XP_011137103.1;ID=cds-XP_011137103.1;Dbxref=GeneID:105181799%2CGenbank:XP_011137103.1;Parent=rna-XM_011138801.3
NW_020230313.1	Gnomon	CDS	704130	704253	.	+	0	Name=XP_011137103.1;ID=cds-XP_011137103.1;Dbxref=GeneID:105181799%2CGenbank:XP_011137103.1;Parent=rna-XM_011138801.3
NW_020230313.1	Gnomon	CDS	704383	704497	.	+	0	Name=XP_011137103.1;ID=cds-XP_011137103.1;Dbxref=GeneID:105181799%2CGenbank:XP_011137103.1;Parent=rna-XM_011138801.3
NW_020230313.1	Gnomon	CDS	704763	704891	.	+	0	Name=XP_011137103.1;ID=cds-XP_011137103.1;Dbxref=GeneID:105181799%2CGenbank:XP_011137103.1;Parent=rna-XM_011138801.3
NW_020230313.1	Gnomon	CDS	705379	705500	.	+	0	Name=XP_011137103.1;ID=cds-XP_011137103.1;Dbxref=GeneID:105181799%2CGenbank:XP_011137103.1;Parent=rna-XM_011138801.3
NW_020230313.1	Gnomon	CDS	705694	705862	.	+	0	Name=XP_011137103.1;ID=cds-XP_011137103.1;Dbxref=GeneID:105181799%2CGenbank:XP_011137103.1;Parent=rna-XM_011138801.3
NW_020230313.1	Gnomon	CDS	705984	706240	.	+	0	Name=XP_011137103.1;ID=cds-XP_011137103.1;Dbxref=GeneID:105181799%2CGenbank:XP_011137103.1;Parent=rna-XM_011138801.3
NW_020230313.1	Gnomon	CDS	706358	706491	.	+	0	Name=XP_011137103.1;ID=cds-XP_011137103.1;Dbxref=GeneID:105181799%2CGenbank:XP_011137103.1;Parent=rna-XM_011138801.3
NW_020230313.1	Gnomon	CDS	707002	707221	.	+	0	Name=XP_011137103.1;ID=cds-XP_011137103.1;Dbxref=GeneID:105181799%2CGenbank:XP_011137103.1;Parent=rna-XM_011138801.3
NW_020230313.1	Gnomon	CDS	714792	714930	.	-	0	Name=XP_011137104.1;ID=cds-XP_011137104.1;Dbxref=GeneID:105181800%2CGenbank:XP_011137104.1;Parent=rna-XM_011138802.3
NW_020230313.1	Gnomon	CDS	713414	713721	.	-	0	Name=XP_011137104.1;ID=cds-XP_011137104.1;Dbxref=GeneID:105181800%2CGenbank:XP_011137104.1;Parent=rna-XM_011138802.3
NW_020230313.1	Gnomon	CDS	713025	713198	.	-	0	Name=XP_011137104.1;ID=cds-XP_011137104.1;Dbxref=GeneID:105181800%2CGenbank:XP_011137104.1;Parent=rna-XM_011138802.3
NW_020230313.1	Gnomon	CDS	712662	712872	.	-	0	Name=XP_011137104.1;ID=cds-XP_011137104.1;Dbxref=GeneID:105181800%2CGenbank:XP_011137104.1;Parent=rna-XM_011138802.3
NW_020230313.1	Gnomon	CDS	712332	712439	.	-	0	Name=XP_011137104.1;ID=cds-XP_011137104.1;Dbxref=GeneID:105181800%2CGenbank:XP_011137104.1;Parent=rna-XM_011138802.3
NW_020230313.1	Gnomon	CDS	711165	711310	.	-	0	Name=XP_011137104.1;ID=cds-XP_011137104.1;Dbxref=GeneID:105181800%2CGenbank:XP_011137104.1;Parent=rna-XM_011138802.3
NW_020230313.1	Gnomon	CDS	710002	710170	.	-	0	Name=XP_011137104.1;ID=cds-XP_011137104.1;Dbxref=GeneID:105181800%2CGenbank:XP_011137104.1;Parent=rna-XM_011138802.3
NW_020230313.1	Gnomon	CDS	709723	709823	.	-	0	Name=XP_011137104.1;ID=cds-XP_011137104.1;Dbxref=GeneID:105181800%2CGenbank:XP_011137104.1;Parent=rna-XM_011138802.3
NW_020230313.1	Gnomon	CDS	709457	709612	.	-	0	Name=XP_011137104.1;ID=cds-XP_011137104.1;Dbxref=GeneID:105181800%2CGenbank:XP_011137104.1;Parent=rna-XM_011138802.3
NW_020230313.1	Gnomon	CDS	709250	709368	.	-	0	Name=XP_011137104.1;ID=cds-XP_011137104.1;Dbxref=GeneID:105181800%2CGenbank:XP_011137104.1;Parent=rna-XM_011138802.3
NW_020230313.1	Gnomon	CDS	708943	709168	.	-	0	Name=XP_011137104.1;ID=cds-XP_011137104.1;Dbxref=GeneID:105181800%2CGenbank:XP_011137104.1;Parent=rna-XM_011138802.3
NW_020230313.1	Gnomon	exon	1483086	1483308	.	-	.	ID=exon-XM_011155211.3-9;Dbxref=GeneID:105191664%2CGenbank:XM_011155211.3;Parent=rna-XM_011155211.3
NW_020230313.1	Gnomon	exon	1483387	1483502	.	-	.	ID=exon-XM_011155211.3-8;Dbxref=GeneID:105191664%2CGenbank:XM_011155211.3;Parent=rna-XM_011155211.3
NW_020230313.1	Gnomon	exon	1483574	1483740	.	-	.	ID=exon-XM_011155211.3-7;Dbxref=GeneID:105191664%2CGenbank:XM_011155211.3;Parent=rna-XM_011155211.3
NW_020230313.1	Gnomon	exon	1483799	1483910	.	-	.	ID=exon-XM_011155211.3-6;Dbxref=GeneID:105191664%2CGenbank:XM_011155211.3;Parent=rna-XM_011155211.3
NW_020230313.1	Gnomon	exon	1483995	1484238	.	-	.	ID=exon-XM_011155211.3-5;Dbxref=GeneID:105191664%2CGenbank:XM_011155211.3;Parent=rna-XM_011155211.3
NW_020230313.1	Gnomon	exon	1484401	1484608	.	-	.	ID=exon-XM_011155211.3-4;Dbxref=GeneID:105191664%2CGenbank:XM_011155211.3;Parent=rna-XM_011155211.3
NW_020230313.1	Gnomon	exon	1484678	1484814	.	-	.	ID=exon-XM_011155211.3-3;Dbxref=GeneID:105191664%2CGenbank:XM_011155211.3;Parent=rna-XM_011155211.3
NW_020230313.1	Gnomon	exon	1484952	1485009	.	-	.	ID=exon-XM_011155211.3-2;Dbxref=GeneID:105191664%2CGenbank:XM_011155211.3;Parent=rna-XM_011155211.3
NW_020230313.1	Gnomon	exon	1485385	1485523	.	-	.	ID=exon-XM_011155211.3-1;Dbxref=GeneID:105191664%2CGenbank:XM_011155211.3;Parent=rna-XM_011155211.3
NW_020230313.1	Gnomon	lnc_RNA	1272219	1273651	.	+	.	Name=XR_003113521.1;ID=rna-XR_003113521.1;Dbxref=GeneID:109504650%2CGenbank:XR_003113521.1;Parent=gene-LOC109504650
NW_020230313.1	Gnomon	CDS	408259	408344	.	+	0	Name=XP_011148421.1;ID=cds-XP_011148421.1;Dbxref=GeneID:105188583%2CGenbank:XP_011148421.1;Parent=rna-XM_011150119.3
NW_020230313.1	Gnomon	CDS	408431	408477	.	+	0	Name=XP_011148421.1;ID=cds-XP_011148421.1;Dbxref=GeneID:105188583%2CGenbank:XP_011148421.1;Parent=rna-XM_011150119.3
NW_020230313.1	Gnomon	CDS	408615	408817	.	+	0	Name=XP_011148421.1;ID=cds-XP_011148421.1;Dbxref=GeneID:105188583%2CGenbank:XP_011148421.1;Parent=rna-XM_011150119.3
NW_020230313.1	Gnomon	CDS	408903	409104	.	+	0	Name=XP_011148421.1;ID=cds-XP_011148421.1;Dbxref=GeneID:105188583%2CGenbank:XP_011148421.1;Parent=rna-XM_011150119.3
NW_020230313.1	Gnomon	CDS	409222	409324	.	+	0	Name=XP_011148421.1;ID=cds-XP_011148421.1;Dbxref=GeneID:105188583%2CGenbank:XP_011148421.1;Parent=rna-XM_011150119.3
NW_020230313.1	Gnomon	CDS	409414	409532	.	+	0	Name=XP_011148421.1;ID=cds-XP_011148421.1;Dbxref=GeneID:105188583%2CGenbank:XP_011148421.1;Parent=rna-XM_011150119.3
NW_020230313.1	Gnomon	CDS	409603	409772	.	+	0	Name=XP_011148421.1;ID=cds-XP_011148421.1;Dbxref=GeneID:105188583%2CGenbank:XP_011148421.1;Parent=rna-XM_011150119.3
NW_020230313.1	Gnomon	exon	569975	570402	.	-	.	ID=exon-XM_025302527.1-10;Dbxref=GeneID:105181793%2CGenbank:XM_025302527.1;Parent=rna-XM_025302527.1
NW_020230313.1	Gnomon	exon	1495993	1496126	.	+	.	ID=exon-XM_025302485.1-1;Dbxref=GeneID:105191675%2CGenbank:XM_025302485.1;Parent=rna-XM_025302485.1
NW_020230313.1	Gnomon	exon	1498914	1499415	.	+	.	ID=exon-XM_025302485.1-4;Dbxref=GeneID:105191675%2CGenbank:XM_025302485.1;Parent=rna-XM_025302485.1
NW_020230313.1	Gnomon	exon	1498184	1498595	.	+	.	ID=exon-XM_025302485.1-3;Dbxref=GeneID:105191675%2CGenbank:XM_025302485.1;Parent=rna-XM_025302485.1
NW_020230313.1	Gnomon	exon	1496842	1498032	.	+	.	ID=exon-XM_025302485.1-2;Dbxref=GeneID:105191675%2CGenbank:XM_025302485.1;Parent=rna-XM_025302485.1
NW_020230313.1	Gnomon	CDS	724870	724963	.	-	0	Name=XP_011137105.1;ID=cds-XP_011137105.1;Dbxref=GeneID:105181801%2CGenbank:XP_011137105.1;Parent=rna-XM_011138803.3
NW_020230313.1	Gnomon	CDS	722582	722699	.	-	0	Name=XP_011137105.1;ID=cds-XP_011137105.1;Dbxref=GeneID:105181801%2CGenbank:XP_011137105.1;Parent=rna-XM_011138803.3
NW_020230313.1	Gnomon	CDS	719327	719510	.	-	0	Name=XP_011137105.1;ID=cds-XP_011137105.1;Dbxref=GeneID:105181801%2CGenbank:XP_011137105.1;Parent=rna-XM_011138803.3
NW_020230313.1	Gnomon	CDS	718888	719033	.	-	0	Name=XP_011137105.1;ID=cds-XP_011137105.1;Dbxref=GeneID:105181801%2CGenbank:XP_011137105.1;Parent=rna-XM_011138803.3
NW_020230313.1	Gnomon	CDS	718548	718786	.	-	0	Name=XP_011137105.1;ID=cds-XP_011137105.1;Dbxref=GeneID:105181801%2CGenbank:XP_011137105.1;Parent=rna-XM_011138803.3
NW_020230313.1	Gnomon	CDS	718054	718313	.	-	0	Name=XP_011137105.1;ID=cds-XP_011137105.1;Dbxref=GeneID:105181801%2CGenbank:XP_011137105.1;Parent=rna-XM_011138803.3
NW_020230313.1	Gnomon	CDS	717668	717836	.	-	0	Name=XP_011137105.1;ID=cds-XP_011137105.1;Dbxref=GeneID:105181801%2CGenbank:XP_011137105.1;Parent=rna-XM_011138803.3
NW_020230313.1	Gnomon	CDS	717147	717403	.	-	0	Name=XP_011137105.1;ID=cds-XP_011137105.1;Dbxref=GeneID:105181801%2CGenbank:XP_011137105.1;Parent=rna-XM_011138803.3
NW_020230313.1	Gnomon	CDS	716755	716909	.	-	0	Name=XP_011137105.1;ID=cds-XP_011137105.1;Dbxref=GeneID:105181801%2CGenbank:XP_011137105.1;Parent=rna-XM_011138803.3
NW_020230313.1	Gnomon	CDS	716353	716542	.	-	0	Name=XP_011137105.1;ID=cds-XP_011137105.1;Dbxref=GeneID:105181801%2CGenbank:XP_011137105.1;Parent=rna-XM_011138803.3
NW_020230313.1	Gnomon	mRNA	416516	417115	.	+	.	Name=XM_025302529.1;ID=rna-XM_025302529.1;Dbxref=GeneID:112589403%2CGenbank:XM_025302529.1;Parent=gene-LOC112589403
NW_020230313.1	Gnomon	CDS	359736	359817	.	+	0	Name=XP_011148422.1;ID=cds-XP_011148422.1;Dbxref=GeneID:105188584%2CGenbank:XP_011148422.1;Parent=rna-XM_011150120.3
NW_020230313.1	Gnomon	CDS	382512	383985	.	+	0	Name=XP_011148422.1;ID=cds-XP_011148422.1;Dbxref=GeneID:105188584%2CGenbank:XP_011148422.1;Parent=rna-XM_011150120.3
NW_020230313.1	Gnomon	CDS	384452	385680	.	+	0	Name=XP_011148422.1;ID=cds-XP_011148422.1;Dbxref=GeneID:105188584%2CGenbank:XP_011148422.1;Parent=rna-XM_011150120.3
NW_020230313.1	Gnomon	CDS	386358	386526	.	+	0	Name=XP_011148422.1;ID=cds-XP_011148422.1;Dbxref=GeneID:105188584%2CGenbank:XP_011148422.1;Parent=rna-XM_011150120.3
NW_020230313.1	Gnomon	CDS	386661	386839	.	+	0	Name=XP_011148422.1;ID=cds-XP_011148422.1;Dbxref=GeneID:105188584%2CGenbank:XP_011148422.1;Parent=rna-XM_011150120.3
NW_020230313.1	Gnomon	CDS	386946	387221	.	+	0	Name=XP_011148422.1;ID=cds-XP_011148422.1;Dbxref=GeneID:105188584%2CGenbank:XP_011148422.1;Parent=rna-XM_011150120.3
NW_020230313.1	Gnomon	CDS	387961	388121	.	+	0	Name=XP_011148422.1;ID=cds-XP_011148422.1;Dbxref=GeneID:105188584%2CGenbank:XP_011148422.1;Parent=rna-XM_011150120.3
NW_020230313.1	Gnomon	transcript	625289	659451	.	-	.	Name=XR_003113522.1;ID=rna-XR_003113522.1;Dbxref=GeneID:109503720%2CGenbank:XR_003113522.1;Parent=gene-LOC109503720
NW_020230313.1	Gnomon	mRNA	85108	87808	.	+	.	Name=XM_011150130.3;ID=rna-XM_011150130.3;Dbxref=GeneID:105188591%2CGenbank:XM_011150130.3;Parent=gene-LOC105188591
NW_020230313.1	Gnomon	CDS	692420	692557	.	+	0	Name=XP_011137101.1;ID=cds-XP_011137101.1;Dbxref=GeneID:105181798%2CGenbank:XP_011137101.1;Parent=rna-XM_011138799.3
NW_020230313.1	Gnomon	CDS	692781	693108	.	+	0	Name=XP_011137101.1;ID=cds-XP_011137101.1;Dbxref=GeneID:105181798%2CGenbank:XP_011137101.1;Parent=rna-XM_011138799.3
NW_020230313.1	Gnomon	CDS	693197	693303	.	+	0	Name=XP_011137101.1;ID=cds-XP_011137101.1;Dbxref=GeneID:105181798%2CGenbank:XP_011137101.1;Parent=rna-XM_011138799.3
NW_020230313.1	Gnomon	mRNA	569975	606316	.	-	.	Name=XM_025302526.1;ID=rna-XM_025302526.1;Dbxref=GeneID:105181793%2CGenbank:XM_025302526.1;Parent=gene-LOC105181793
NW_020230313.1	Gnomon	exon	537465	537596	.	-	.	ID=exon-XM_011138783.3-2;Dbxref=GeneID:105181790%2CGenbank:XM_011138783.3;Parent=rna-XM_011138783.3
NW_020230313.1	Gnomon	exon	537769	540841	.	-	.	ID=exon-XM_011138783.3-1;Dbxref=GeneID:105181790%2CGenbank:XM_011138783.3;Parent=rna-XM_011138783.3
NW_020230313.1	Gnomon	exon	534893	535153	.	-	.	ID=exon-XM_011138783.3-5;Dbxref=GeneID:105181790%2CGenbank:XM_011138783.3;Parent=rna-XM_011138783.3
NW_020230313.1	Gnomon	exon	535311	535482	.	-	.	ID=exon-XM_011138783.3-4;Dbxref=GeneID:105181790%2CGenbank:XM_011138783.3;Parent=rna-XM_011138783.3
NW_020230313.1	Gnomon	exon	535724	537356	.	-	.	ID=exon-XM_011138783.3-3;Dbxref=GeneID:105181790%2CGenbank:XM_011138783.3;Parent=rna-XM_011138783.3
NW_020230313.1	Gnomon	exon	96384	96720	.	+	.	ID=exon-XM_019843881.2-4;Dbxref=GeneID:105188588%2CGenbank:XM_019843881.2;Parent=rna-XM_019843881.2
NW_020230313.1	Gnomon	exon	95947	96298	.	+	.	ID=exon-XM_019843881.2-3;Dbxref=GeneID:105188588%2CGenbank:XM_019843881.2;Parent=rna-XM_019843881.2
NW_020230313.1	Gnomon	exon	95371	95816	.	+	.	ID=exon-XM_019843881.2-2;Dbxref=GeneID:105188588%2CGenbank:XM_019843881.2;Parent=rna-XM_019843881.2
NW_020230313.1	Gnomon	exon	95136	95239	.	+	.	ID=exon-XM_019843881.2-1;Dbxref=GeneID:105188588%2CGenbank:XM_019843881.2;Parent=rna-XM_019843881.2
NW_020230313.1	Gnomon	exon	1498899	1499024	.	-	.	ID=exon-XR_003113520.1-2;Dbxref=GeneID:112589395%2CGenbank:XR_003113520.1;Parent=rna-XR_003113520.1
NW_020230313.1	Gnomon	exon	1506065	1509548	.	-	.	ID=exon-XR_003113520.1-1;Dbxref=GeneID:112589395%2CGenbank:XR_003113520.1;Parent=rna-XR_003113520.1
NW_020230313.1	Gnomon	exon	1498476	1498532	.	-	.	ID=exon-XR_003113520.1-3;Dbxref=GeneID:112589395%2CGenbank:XR_003113520.1;Parent=rna-XR_003113520.1
NW_020230313.1	Gnomon	mRNA	569975	585642	.	-	.	Name=XM_025302527.1;ID=rna-XM_025302527.1;Dbxref=GeneID:105181793%2CGenbank:XM_025302527.1;Parent=gene-LOC105181793
NW_020230313.1	Gnomon	CDS	653138	653299	.	+	0	Name=XP_011137092.2;ID=cds-XP_011137092.2;Dbxref=GeneID:105181795%2CGenbank:XP_011137092.2;Parent=rna-XM_011138790.3
NW_020230313.1	Gnomon	CDS	653663	654187	.	+	0	Name=XP_011137092.2;ID=cds-XP_011137092.2;Dbxref=GeneID:105181795%2CGenbank:XP_011137092.2;Parent=rna-XM_011138790.3
NW_020230313.1	Gnomon	CDS	654813	655686	.	+	0	Name=XP_011137092.2;ID=cds-XP_011137092.2;Dbxref=GeneID:105181795%2CGenbank:XP_011137092.2;Parent=rna-XM_011138790.3
NW_020230313.1	Gnomon	CDS	656084	656974	.	+	0	Name=XP_011137092.2;ID=cds-XP_011137092.2;Dbxref=GeneID:105181795%2CGenbank:XP_011137092.2;Parent=rna-XM_011138790.3
NW_020230313.1	Gnomon	CDS	657124	657333	.	+	0	Name=XP_011137092.2;ID=cds-XP_011137092.2;Dbxref=GeneID:105181795%2CGenbank:XP_011137092.2;Parent=rna-XM_011138790.3
NW_020230313.1	Gnomon	CDS	659417	659589	.	+	0	Name=XP_011137092.2;ID=cds-XP_011137092.2;Dbxref=GeneID:105181795%2CGenbank:XP_011137092.2;Parent=rna-XM_011138790.3
NW_020230313.1	Gnomon	CDS	659673	659933	.	+	0	Name=XP_011137092.2;ID=cds-XP_011137092.2;Dbxref=GeneID:105181795%2CGenbank:XP_011137092.2;Parent=rna-XM_011138790.3
NW_020230313.1	Gnomon	CDS	660038	660199	.	+	0	Name=XP_011137092.2;ID=cds-XP_011137092.2;Dbxref=GeneID:105181795%2CGenbank:XP_011137092.2;Parent=rna-XM_011138790.3
NW_020230313.1	Gnomon	CDS	660792	661077	.	+	0	Name=XP_011137092.2;ID=cds-XP_011137092.2;Dbxref=GeneID:105181795%2CGenbank:XP_011137092.2;Parent=rna-XM_011138790.3
NW_020230313.1	Gnomon	CDS	661155	661392	.	+	0	Name=XP_011137092.2;ID=cds-XP_011137092.2;Dbxref=GeneID:105181795%2CGenbank:XP_011137092.2;Parent=rna-XM_011138790.3
NW_020230313.1	Gnomon	CDS	661495	661648	.	+	0	Name=XP_011137092.2;ID=cds-XP_011137092.2;Dbxref=GeneID:105181795%2CGenbank:XP_011137092.2;Parent=rna-XM_011138790.3
NW_020230313.1	Gnomon	CDS	662401	662661	.	+	0	Name=XP_011137092.2;ID=cds-XP_011137092.2;Dbxref=GeneID:105181795%2CGenbank:XP_011137092.2;Parent=rna-XM_011138790.3
NW_020230313.1	Gnomon	CDS	701965	702172	.	+	0	Name=XP_011137102.1;ID=cds-XP_011137102.1;Dbxref=GeneID:105181799%2CGenbank:XP_011137102.1;Parent=rna-XM_011138800.3
NW_020230313.1	Gnomon	CDS	702474	702657	.	+	0	Name=XP_011137102.1;ID=cds-XP_011137102.1;Dbxref=GeneID:105181799%2CGenbank:XP_011137102.1;Parent=rna-XM_011138800.3
NW_020230313.1	Gnomon	CDS	703140	703263	.	+	0	Name=XP_011137102.1;ID=cds-XP_011137102.1;Dbxref=GeneID:105181799%2CGenbank:XP_011137102.1;Parent=rna-XM_011138800.3
NW_020230313.1	Gnomon	CDS	703404	703549	.	+	0	Name=XP_011137102.1;ID=cds-XP_011137102.1;Dbxref=GeneID:105181799%2CGenbank:XP_011137102.1;Parent=rna-XM_011138800.3
NW_020230313.1	Gnomon	CDS	704130	704253	.	+	0	Name=XP_011137102.1;ID=cds-XP_011137102.1;Dbxref=GeneID:105181799%2CGenbank:XP_011137102.1;Parent=rna-XM_011138800.3
NW_020230313.1	Gnomon	CDS	704383	704497	.	+	0	Name=XP_011137102.1;ID=cds-XP_011137102.1;Dbxref=GeneID:105181799%2CGenbank:XP_011137102.1;Parent=rna-XM_011138800.3
NW_020230313.1	Gnomon	CDS	704763	704891	.	+	0	Name=XP_011137102.1;ID=cds-XP_011137102.1;Dbxref=GeneID:105181799%2CGenbank:XP_011137102.1;Parent=rna-XM_011138800.3
NW_020230313.1	Gnomon	CDS	705379	705500	.	+	0	Name=XP_011137102.1;ID=cds-XP_011137102.1;Dbxref=GeneID:105181799%2CGenbank:XP_011137102.1;Parent=rna-XM_011138800.3
NW_020230313.1	Gnomon	CDS	705694	705862	.	+	0	Name=XP_011137102.1;ID=cds-XP_011137102.1;Dbxref=GeneID:105181799%2CGenbank:XP_011137102.1;Parent=rna-XM_011138800.3
NW_020230313.1	Gnomon	CDS	705984	706240	.	+	0	Name=XP_011137102.1;ID=cds-XP_011137102.1;Dbxref=GeneID:105181799%2CGenbank:XP_011137102.1;Parent=rna-XM_011138800.3
NW_020230313.1	Gnomon	CDS	706358	706491	.	+	0	Name=XP_011137102.1;ID=cds-XP_011137102.1;Dbxref=GeneID:105181799%2CGenbank:XP_011137102.1;Parent=rna-XM_011138800.3
NW_020230313.1	Gnomon	CDS	707002	707221	.	+	0	Name=XP_011137102.1;ID=cds-XP_011137102.1;Dbxref=GeneID:105181799%2CGenbank:XP_011137102.1;Parent=rna-XM_011138800.3
NW_020230313.1	Gnomon	exon	1461192	1461368	.	+	.	ID=exon-XM_025302562.1-1;Dbxref=GeneID:105191658%2CGenbank:XM_025302562.1;Parent=rna-XM_025302562.1
NW_020230313.1	Gnomon	exon	1463836	1463899	.	+	.	ID=exon-XM_025302562.1-7;Dbxref=GeneID:105191658%2CGenbank:XM_025302562.1;Parent=rna-XM_025302562.1
NW_020230313.1	Gnomon	exon	1462503	1463733	.	+	.	ID=exon-XM_025302562.1-6;Dbxref=GeneID:105191658%2CGenbank:XM_025302562.1;Parent=rna-XM_025302562.1
NW_020230313.1	Gnomon	exon	1464267	1464840	.	+	.	ID=exon-XM_025302562.1-9;Dbxref=GeneID:105191658%2CGenbank:XM_025302562.1;Parent=rna-XM_025302562.1
NW_020230313.1	Gnomon	CDS	126570	126613	.	+	0	Name=XP_011148424.1;ID=cds-XP_011148424.1;Dbxref=GeneID:105188585%2CGenbank:XP_011148424.1;Parent=rna-XM_011150122.3
NW_020230313.1	Gnomon	CDS	126721	126808	.	+	0	Name=XP_011148424.1;ID=cds-XP_011148424.1;Dbxref=GeneID:105188585%2CGenbank:XP_011148424.1;Parent=rna-XM_011150122.3
NW_020230313.1	Gnomon	CDS	127239	127305	.	+	0	Name=XP_011148424.1;ID=cds-XP_011148424.1;Dbxref=GeneID:105188585%2CGenbank:XP_011148424.1;Parent=rna-XM_011150122.3
NW_020230313.1	Gnomon	CDS	127420	127708	.	+	0	Name=XP_011148424.1;ID=cds-XP_011148424.1;Dbxref=GeneID:105188585%2CGenbank:XP_011148424.1;Parent=rna-XM_011150122.3
NW_020230313.1	Gnomon	CDS	127825	128059	.	+	0	Name=XP_011148424.1;ID=cds-XP_011148424.1;Dbxref=GeneID:105188585%2CGenbank:XP_011148424.1;Parent=rna-XM_011150122.3
NW_020230313.1	Gnomon	exon	1463992	1464190	.	+	.	ID=exon-XM_025302562.1-8;Dbxref=GeneID:105191658%2CGenbank:XM_025302562.1;Parent=rna-XM_025302562.1
NW_020230313.1	Gnomon	exon	1461564	1461763	.	+	.	ID=exon-XM_025302562.1-3;Dbxref=GeneID:105191658%2CGenbank:XM_025302562.1;Parent=rna-XM_025302562.1
NW_020230313.1	Gnomon	exon	1461429	1461492	.	+	.	ID=exon-XM_025302562.1-2;Dbxref=GeneID:105191658%2CGenbank:XM_025302562.1;Parent=rna-XM_025302562.1
NW_020230313.1	Gnomon	exon	1462214	1462415	.	+	.	ID=exon-XM_025302562.1-5;Dbxref=GeneID:105191658%2CGenbank:XM_025302562.1;Parent=rna-XM_025302562.1
NW_020230313.1	Gnomon	exon	1461894	1462122	.	+	.	ID=exon-XM_025302562.1-4;Dbxref=GeneID:105191658%2CGenbank:XM_025302562.1;Parent=rna-XM_025302562.1
NW_020230313.1	tRNAscan-SE	tRNA	803942	804023	.	-	.	ID=rna-Trnas-aga;Dbxref=GeneID:109503726;Note=transfer RNA serine (anticodon AGA);Parent=gene-Trnas-aga
NW_020230313.1	Gnomon	lnc_RNA	1498476	1509548	.	-	.	Name=XR_003113520.1;ID=rna-XR_003113520.1;Dbxref=GeneID:112589395%2CGenbank:XR_003113520.1;Parent=gene-LOC112589395
NW_020230313.1	Gnomon	exon	852181	854072	.	+	.	ID=exon-XM_019840748.2-23;Dbxref=GeneID:105181813%2CGenbank:XM_019840748.2;Parent=rna-XM_019840748.2
NW_020230313.1	Gnomon	exon	852030	852106	.	+	.	ID=exon-XM_019840748.2-22;Dbxref=GeneID:105181813%2CGenbank:XM_019840748.2;Parent=rna-XM_019840748.2
NW_020230313.1	Gnomon	exon	851798	851948	.	+	.	ID=exon-XM_019840748.2-21;Dbxref=GeneID:105181813%2CGenbank:XM_019840748.2;Parent=rna-XM_019840748.2
NW_020230313.1	Gnomon	exon	851342	851669	.	+	.	ID=exon-XM_019840748.2-20;Dbxref=GeneID:105181813%2CGenbank:XM_019840748.2;Parent=rna-XM_019840748.2
NW_020230313.1	Gnomon	mRNA	1594748	1607407	.	-	.	Name=XM_019842470.2;ID=rna-XM_019842470.2;Dbxref=GeneID:105185434%2CGenbank:XM_019842470.2;Parent=gene-LOC105185434
NW_020230313.1	Gnomon	exon	850585	850849	.	+	.	ID=exon-XM_019840748.2-19;Dbxref=GeneID:105181813%2CGenbank:XM_019840748.2;Parent=rna-XM_019840748.2
NW_020230313.1	Gnomon	exon	850330	850499	.	+	.	ID=exon-XM_019840748.2-18;Dbxref=GeneID:105181813%2CGenbank:XM_019840748.2;Parent=rna-XM_019840748.2
NW_020230313.1	Gnomon	exon	850028	850140	.	+	.	ID=exon-XM_019840748.2-17;Dbxref=GeneID:105181813%2CGenbank:XM_019840748.2;Parent=rna-XM_019840748.2
NW_020230313.1	Gnomon	exon	848490	848645	.	+	.	ID=exon-XM_019840748.2-16;Dbxref=GeneID:105181813%2CGenbank:XM_019840748.2;Parent=rna-XM_019840748.2
NW_020230313.1	Gnomon	exon	848276	848415	.	+	.	ID=exon-XM_019840748.2-15;Dbxref=GeneID:105181813%2CGenbank:XM_019840748.2;Parent=rna-XM_019840748.2
NW_020230313.1	Gnomon	exon	846585	846680	.	+	.	ID=exon-XM_019840748.2-14;Dbxref=GeneID:105181813%2CGenbank:XM_019840748.2;Parent=rna-XM_019840748.2
NW_020230313.1	Gnomon	exon	846329	846495	.	+	.	ID=exon-XM_019840748.2-13;Dbxref=GeneID:105181813%2CGenbank:XM_019840748.2;Parent=rna-XM_019840748.2
NW_020230313.1	Gnomon	exon	846108	846245	.	+	.	ID=exon-XM_019840748.2-12;Dbxref=GeneID:105181813%2CGenbank:XM_019840748.2;Parent=rna-XM_019840748.2
NW_020230313.1	Gnomon	exon	845767	846028	.	+	.	ID=exon-XM_019840748.2-11;Dbxref=GeneID:105181813%2CGenbank:XM_019840748.2;Parent=rna-XM_019840748.2
NW_020230313.1	Gnomon	exon	845316	845669	.	+	.	ID=exon-XM_019840748.2-10;Dbxref=GeneID:105181813%2CGenbank:XM_019840748.2;Parent=rna-XM_019840748.2
NW_020230313.1	Gnomon	mRNA	569975	606316	.	-	.	Name=XM_025302524.1;ID=rna-XM_025302524.1;Dbxref=GeneID:105181793%2CGenbank:XM_025302524.1;Parent=gene-LOC105181793
NW_020230313.1	Gnomon	CDS	843824	843985	.	+	0	Name=XP_025158268.1;ID=cds-XP_025158268.1;Dbxref=GeneID:105181813%2CGenbank:XP_025158268.1;Parent=rna-XM_025302483.1
NW_020230313.1	Gnomon	CDS	844075	844374	.	+	0	Name=XP_025158268.1;ID=cds-XP_025158268.1;Dbxref=GeneID:105181813%2CGenbank:XP_025158268.1;Parent=rna-XM_025302483.1
NW_020230313.1	Gnomon	CDS	844517	844770	.	+	0	Name=XP_025158268.1;ID=cds-XP_025158268.1;Dbxref=GeneID:105181813%2CGenbank:XP_025158268.1;Parent=rna-XM_025302483.1
NW_020230313.1	Gnomon	CDS	844856	845015	.	+	0	Name=XP_025158268.1;ID=cds-XP_025158268.1;Dbxref=GeneID:105181813%2CGenbank:XP_025158268.1;Parent=rna-XM_025302483.1
NW_020230313.1	Gnomon	CDS	845316	845669	.	+	0	Name=XP_025158268.1;ID=cds-XP_025158268.1;Dbxref=GeneID:105181813%2CGenbank:XP_025158268.1;Parent=rna-XM_025302483.1
NW_020230313.1	Gnomon	CDS	845767	846028	.	+	0	Name=XP_025158268.1;ID=cds-XP_025158268.1;Dbxref=GeneID:105181813%2CGenbank:XP_025158268.1;Parent=rna-XM_025302483.1
NW_020230313.1	Gnomon	CDS	846108	846245	.	+	0	Name=XP_025158268.1;ID=cds-XP_025158268.1;Dbxref=GeneID:105181813%2CGenbank:XP_025158268.1;Parent=rna-XM_025302483.1
NW_020230313.1	Gnomon	CDS	846329	846495	.	+	0	Name=XP_025158268.1;ID=cds-XP_025158268.1;Dbxref=GeneID:105181813%2CGenbank:XP_025158268.1;Parent=rna-XM_025302483.1
NW_020230313.1	Gnomon	CDS	846585	846680	.	+	0	Name=XP_025158268.1;ID=cds-XP_025158268.1;Dbxref=GeneID:105181813%2CGenbank:XP_025158268.1;Parent=rna-XM_025302483.1
NW_020230313.1	Gnomon	CDS	848276	848415	.	+	0	Name=XP_025158268.1;ID=cds-XP_025158268.1;Dbxref=GeneID:105181813%2CGenbank:XP_025158268.1;Parent=rna-XM_025302483.1
NW_020230313.1	Gnomon	CDS	848490	848645	.	+	0	Name=XP_025158268.1;ID=cds-XP_025158268.1;Dbxref=GeneID:105181813%2CGenbank:XP_025158268.1;Parent=rna-XM_025302483.1
NW_020230313.1	Gnomon	CDS	849204	849299	.	+	0	Name=XP_025158268.1;ID=cds-XP_025158268.1;Dbxref=GeneID:105181813%2CGenbank:XP_025158268.1;Parent=rna-XM_025302483.1
NW_020230313.1	Gnomon	CDS	850028	850140	.	+	0	Name=XP_025158268.1;ID=cds-XP_025158268.1;Dbxref=GeneID:105181813%2CGenbank:XP_025158268.1;Parent=rna-XM_025302483.1
NW_020230313.1	Gnomon	CDS	850330	850499	.	+	0	Name=XP_025158268.1;ID=cds-XP_025158268.1;Dbxref=GeneID:105181813%2CGenbank:XP_025158268.1;Parent=rna-XM_025302483.1
NW_020230313.1	Gnomon	CDS	850585	850849	.	+	0	Name=XP_025158268.1;ID=cds-XP_025158268.1;Dbxref=GeneID:105181813%2CGenbank:XP_025158268.1;Parent=rna-XM_025302483.1
NW_020230313.1	Gnomon	CDS	851342	851669	.	+	0	Name=XP_025158268.1;ID=cds-XP_025158268.1;Dbxref=GeneID:105181813%2CGenbank:XP_025158268.1;Parent=rna-XM_025302483.1
NW_020230313.1	Gnomon	CDS	851798	851948	.	+	0	Name=XP_025158268.1;ID=cds-XP_025158268.1;Dbxref=GeneID:105181813%2CGenbank:XP_025158268.1;Parent=rna-XM_025302483.1
NW_020230313.1	Gnomon	CDS	852030	852106	.	+	0	Name=XP_025158268.1;ID=cds-XP_025158268.1;Dbxref=GeneID:105181813%2CGenbank:XP_025158268.1;Parent=rna-XM_025302483.1
NW_020230313.1	Gnomon	CDS	852181	852244	.	+	0	Name=XP_025158268.1;ID=cds-XP_025158268.1;Dbxref=GeneID:105181813%2CGenbank:XP_025158268.1;Parent=rna-XM_025302483.1
NW_020230313.1	Gnomon	CDS	117897	118226	.	-	0	Name=XP_011148425.1;ID=cds-XP_011148425.1;Dbxref=GeneID:105188586%2CGenbank:XP_011148425.1;Parent=rna-XM_011150123.3
NW_020230313.1	Gnomon	CDS	117427	117528	.	-	0	Name=XP_011148425.1;ID=cds-XP_011148425.1;Dbxref=GeneID:105188586%2CGenbank:XP_011148425.1;Parent=rna-XM_011150123.3
NW_020230313.1	Gnomon	CDS	115729	115830	.	-	0	Name=XP_011148425.1;ID=cds-XP_011148425.1;Dbxref=GeneID:105188586%2CGenbank:XP_011148425.1;Parent=rna-XM_011150123.3
NW_020230313.1	Gnomon	CDS	115447	115563	.	-	0	Name=XP_011148425.1;ID=cds-XP_011148425.1;Dbxref=GeneID:105188586%2CGenbank:XP_011148425.1;Parent=rna-XM_011150123.3
NW_020230313.1	Gnomon	CDS	114616	114816	.	-	0	Name=XP_011148425.1;ID=cds-XP_011148425.1;Dbxref=GeneID:105188586%2CGenbank:XP_011148425.1;Parent=rna-XM_011150123.3
NW_020230313.1	Gnomon	CDS	113184	113567	.	-	0	Name=XP_011148425.1;ID=cds-XP_011148425.1;Dbxref=GeneID:105188586%2CGenbank:XP_011148425.1;Parent=rna-XM_011150123.3
NW_020230313.1	Gnomon	CDS	112735	113055	.	-	0	Name=XP_011148425.1;ID=cds-XP_011148425.1;Dbxref=GeneID:105188586%2CGenbank:XP_011148425.1;Parent=rna-XM_011150123.3
NW_020230313.1	Gnomon	CDS	111276	112503	.	-	0	Name=XP_011148425.1;ID=cds-XP_011148425.1;Dbxref=GeneID:105188586%2CGenbank:XP_011148425.1;Parent=rna-XM_011150123.3
NW_020230313.1	Gnomon	CDS	110938	111113	.	-	0	Name=XP_011148425.1;ID=cds-XP_011148425.1;Dbxref=GeneID:105188586%2CGenbank:XP_011148425.1;Parent=rna-XM_011150123.3
NW_020230313.1	Gnomon	CDS	110394	110822	.	-	0	Name=XP_011148425.1;ID=cds-XP_011148425.1;Dbxref=GeneID:105188586%2CGenbank:XP_011148425.1;Parent=rna-XM_011150123.3
NW_020230313.1	Gnomon	CDS	108289	109315	.	-	0	Name=XP_011148425.1;ID=cds-XP_011148425.1;Dbxref=GeneID:105188586%2CGenbank:XP_011148425.1;Parent=rna-XM_011150123.3
NW_020230313.1	Gnomon	CDS	107054	107164	.	-	0	Name=XP_011148425.1;ID=cds-XP_011148425.1;Dbxref=GeneID:105188586%2CGenbank:XP_011148425.1;Parent=rna-XM_011150123.3
NW_020230313.1	Gnomon	CDS	104713	104980	.	-	0	Name=XP_011148425.1;ID=cds-XP_011148425.1;Dbxref=GeneID:105188586%2CGenbank:XP_011148425.1;Parent=rna-XM_011150123.3
NW_020230313.1	Gnomon	CDS	103586	104054	.	-	0	Name=XP_011148425.1;ID=cds-XP_011148425.1;Dbxref=GeneID:105188586%2CGenbank:XP_011148425.1;Parent=rna-XM_011150123.3
NW_020230313.1	Gnomon	CDS	728700	729476	.	+	0	Name=XP_011137108.1;ID=cds-XP_011137108.1;Dbxref=GeneID:105181802%2CGenbank:XP_011137108.1;Parent=rna-XM_011138806.3
NW_020230313.1	Gnomon	CDS	729570	729775	.	+	0	Name=XP_011137108.1;ID=cds-XP_011137108.1;Dbxref=GeneID:105181802%2CGenbank:XP_011137108.1;Parent=rna-XM_011138806.3
NW_020230313.1	Gnomon	CDS	729884	730239	.	+	0	Name=XP_011137108.1;ID=cds-XP_011137108.1;Dbxref=GeneID:105181802%2CGenbank:XP_011137108.1;Parent=rna-XM_011138806.3
NW_020230313.1	Gnomon	CDS	730349	732783	.	+	0	Name=XP_011137108.1;ID=cds-XP_011137108.1;Dbxref=GeneID:105181802%2CGenbank:XP_011137108.1;Parent=rna-XM_011138806.3
NW_020230313.1	Gnomon	CDS	732882	733064	.	+	0	Name=XP_011137108.1;ID=cds-XP_011137108.1;Dbxref=GeneID:105181802%2CGenbank:XP_011137108.1;Parent=rna-XM_011138806.3
NW_020230313.1	Gnomon	CDS	733149	733448	.	+	0	Name=XP_011137108.1;ID=cds-XP_011137108.1;Dbxref=GeneID:105181802%2CGenbank:XP_011137108.1;Parent=rna-XM_011138806.3
NW_020230313.1	Gnomon	CDS	733567	733758	.	+	0	Name=XP_011137108.1;ID=cds-XP_011137108.1;Dbxref=GeneID:105181802%2CGenbank:XP_011137108.1;Parent=rna-XM_011138806.3
NW_020230313.1	Gnomon	CDS	733876	733989	.	+	0	Name=XP_011137108.1;ID=cds-XP_011137108.1;Dbxref=GeneID:105181802%2CGenbank:XP_011137108.1;Parent=rna-XM_011138806.3
NW_020230313.1	Gnomon	CDS	734111	734203	.	+	0	Name=XP_011137108.1;ID=cds-XP_011137108.1;Dbxref=GeneID:105181802%2CGenbank:XP_011137108.1;Parent=rna-XM_011138806.3
NW_020230313.1	Gnomon	CDS	734348	734446	.	+	0	Name=XP_011137108.1;ID=cds-XP_011137108.1;Dbxref=GeneID:105181802%2CGenbank:XP_011137108.1;Parent=rna-XM_011138806.3
NW_020230313.1	Gnomon	exon	561317	561584	.	+	.	ID=exon-XM_019840761.2-1;Dbxref=GeneID:105181833%2CGenbank:XM_019840761.2;Parent=rna-XM_019840761.2
NW_020230313.1	Gnomon	exon	565488	565673	.	+	.	ID=exon-XM_019840761.2-5;Dbxref=GeneID:105181833%2CGenbank:XM_019840761.2;Parent=rna-XM_019840761.2
NW_020230313.1	Gnomon	exon	564978	565186	.	+	.	ID=exon-XM_019840761.2-4;Dbxref=GeneID:105181833%2CGenbank:XM_019840761.2;Parent=rna-XM_019840761.2
NW_020230313.1	Gnomon	exon	563347	564748	.	+	.	ID=exon-XM_019840761.2-3;Dbxref=GeneID:105181833%2CGenbank:XM_019840761.2;Parent=rna-XM_019840761.2
NW_020230313.1	Gnomon	exon	562026	562312	.	+	.	ID=exon-XM_019840761.2-2;Dbxref=GeneID:105181833%2CGenbank:XM_019840761.2;Parent=rna-XM_019840761.2
NW_020230313.1	Gnomon	exon	568839	569323	.	+	.	ID=exon-XM_019840761.2-7;Dbxref=GeneID:105181833%2CGenbank:XM_019840761.2;Parent=rna-XM_019840761.2
NW_020230313.1	Gnomon	exon	566132	566273	.	+	.	ID=exon-XM_019840761.2-6;Dbxref=GeneID:105181833%2CGenbank:XM_019840761.2;Parent=rna-XM_019840761.2
NW_020230313.1	Gnomon	exon	434509	437713	.	-	.	ID=exon-XM_019843882.2-2;Dbxref=GeneID:105188578%2CGenbank:XM_019843882.2;Parent=rna-XM_019843882.2
NW_020230313.1	Gnomon	exon	445363	445726	.	-	.	ID=exon-XM_019843882.2-1;Dbxref=GeneID:105188578%2CGenbank:XM_019843882.2;Parent=rna-XM_019843882.2
NW_020230313.1	Gnomon	exon	433553	433947	.	-	.	ID=exon-XM_019843882.2-4;Dbxref=GeneID:105188578%2CGenbank:XM_019843882.2;Parent=rna-XM_019843882.2
NW_020230313.1	Gnomon	exon	434036	434365	.	-	.	ID=exon-XM_019843882.2-3;Dbxref=GeneID:105188578%2CGenbank:XM_019843882.2;Parent=rna-XM_019843882.2
NW_020230313.1	Gnomon	exon	431262	431578	.	-	.	ID=exon-XM_019843882.2-9;Dbxref=GeneID:105188578%2CGenbank:XM_019843882.2;Parent=rna-XM_019843882.2
NW_020230313.1	Gnomon	exon	432684	432975	.	-	.	ID=exon-XM_019843882.2-6;Dbxref=GeneID:105188578%2CGenbank:XM_019843882.2;Parent=rna-XM_019843882.2
NW_020230313.1	Gnomon	exon	433105	433461	.	-	.	ID=exon-XM_019843882.2-5;Dbxref=GeneID:105188578%2CGenbank:XM_019843882.2;Parent=rna-XM_019843882.2
NW_020230313.1	Gnomon	exon	431706	431930	.	-	.	ID=exon-XM_019843882.2-8;Dbxref=GeneID:105188578%2CGenbank:XM_019843882.2;Parent=rna-XM_019843882.2
NW_020230313.1	Gnomon	exon	432068	432604	.	-	.	ID=exon-XM_019843882.2-7;Dbxref=GeneID:105188578%2CGenbank:XM_019843882.2;Parent=rna-XM_019843882.2
NW_020230313.1	Gnomon	mRNA	1781620	1788701	.	-	.	Name=XM_019842471.1;ID=rna-XM_019842471.1;Dbxref=GeneID:109504034%2CGenbank:XM_019842471.1;Parent=gene-LOC109504034
NW_020230313.1	Gnomon	exon	488311	488692	.	+	.	ID=exon-XM_025302539.1-1;Dbxref=GeneID:105181783%2CGenbank:XM_025302539.1;Parent=rna-XM_025302539.1
NW_020230313.1	Gnomon	exon	489176	489306	.	+	.	ID=exon-XM_025302539.1-3;Dbxref=GeneID:105181783%2CGenbank:XM_025302539.1;Parent=rna-XM_025302539.1
NW_020230313.1	Gnomon	exon	488879	489097	.	+	.	ID=exon-XM_025302539.1-2;Dbxref=GeneID:105181783%2CGenbank:XM_025302539.1;Parent=rna-XM_025302539.1
NW_020230313.1	Gnomon	exon	489473	489899	.	+	.	ID=exon-XM_025302539.1-4;Dbxref=GeneID:105181783%2CGenbank:XM_025302539.1;Parent=rna-XM_025302539.1
NW_020230313.1	Gnomon	mRNA	569975	585642	.	-	.	Name=XM_025302525.1;ID=rna-XM_025302525.1;Dbxref=GeneID:105181793%2CGenbank:XM_025302525.1;Parent=gene-LOC105181793
NW_020230313.1	Gnomon	CDS	1543527	1543727	.	+	0	Name=XP_025158269.1;ID=cds-XP_025158269.1;Dbxref=GeneID:105191670%2CGenbank:XP_025158269.1;Parent=rna-XM_025302484.1
NW_020230313.1	Gnomon	CDS	1552561	1552756	.	+	0	Name=XP_025158269.1;ID=cds-XP_025158269.1;Dbxref=GeneID:105191670%2CGenbank:XP_025158269.1;Parent=rna-XM_025302484.1
NW_020230313.1	Gnomon	CDS	1575184	1575639	.	+	0	Name=XP_025158269.1;ID=cds-XP_025158269.1;Dbxref=GeneID:105191670%2CGenbank:XP_025158269.1;Parent=rna-XM_025302484.1
NW_020230313.1	Gnomon	CDS	1578098	1578304	.	+	0	Name=XP_025158269.1;ID=cds-XP_025158269.1;Dbxref=GeneID:105191670%2CGenbank:XP_025158269.1;Parent=rna-XM_025302484.1
NW_020230313.1	Gnomon	CDS	1578748	1578932	.	+	0	Name=XP_025158269.1;ID=cds-XP_025158269.1;Dbxref=GeneID:105191670%2CGenbank:XP_025158269.1;Parent=rna-XM_025302484.1
NW_020230313.1	Gnomon	CDS	1579282	1579761	.	+	0	Name=XP_025158269.1;ID=cds-XP_025158269.1;Dbxref=GeneID:105191670%2CGenbank:XP_025158269.1;Parent=rna-XM_025302484.1
NW_020230313.1	Gnomon	CDS	1580596	1581774	.	+	0	Name=XP_025158269.1;ID=cds-XP_025158269.1;Dbxref=GeneID:105191670%2CGenbank:XP_025158269.1;Parent=rna-XM_025302484.1
NW_020230313.1	tRNAscan-SE	tRNA	808714	808785	.	-	.	ID=rna-Trnaw-cca-3;Dbxref=GeneID:109503728;Note=transfer RNA tryptophan (anticodon CCA);Parent=gene-Trnaw-cca-3
NW_020230313.1	tRNAscan-SE	tRNA	804322	804393	.	-	.	ID=rna-Trnaw-cca-2;Dbxref=GeneID:109503727;Note=transfer RNA tryptophan (anticodon CCA);Parent=gene-Trnaw-cca-2
NW_020230313.1	Gnomon	mRNA	1781620	1789870	.	-	.	Name=XM_019842472.1;ID=rna-XM_019842472.1;Dbxref=GeneID:109504034%2CGenbank:XM_019842472.1;Parent=gene-LOC109504034
NW_020230313.1	Gnomon	mRNA	524735	525561	.	-	.	Name=XM_025302522.1;ID=rna-XM_025302522.1;Dbxref=GeneID:112589401%2CGenbank:XM_025302522.1;Parent=gene-LOC112589401
NW_020230313.1	Gnomon	exon	1464267	1464410	.	+	.	ID=exon-XR_003113529.1-10;Dbxref=GeneID:105191658%2CGenbank:XR_003113529.1;Parent=rna-XR_003113529.1
NW_020230313.1	Gnomon	CDS	120443	120554	.	+	0	Name=XP_011148427.1;ID=cds-XP_011148427.1;Dbxref=GeneID:105188587%2CGenbank:XP_011148427.1;Parent=rna-XM_011150125.3
NW_020230313.1	Gnomon	CDS	120626	121148	.	+	0	Name=XP_011148427.1;ID=cds-XP_011148427.1;Dbxref=GeneID:105188587%2CGenbank:XP_011148427.1;Parent=rna-XM_011150125.3
NW_020230313.1	Gnomon	CDS	123259	123442	.	+	0	Name=XP_011148427.1;ID=cds-XP_011148427.1;Dbxref=GeneID:105188587%2CGenbank:XP_011148427.1;Parent=rna-XM_011150125.3
NW_020230313.1	Gnomon	CDS	123676	123885	.	+	0	Name=XP_011148427.1;ID=cds-XP_011148427.1;Dbxref=GeneID:105188587%2CGenbank:XP_011148427.1;Parent=rna-XM_011150125.3
NW_020230313.1	Gnomon	CDS	123991	124125	.	+	0	Name=XP_011148427.1;ID=cds-XP_011148427.1;Dbxref=GeneID:105188587%2CGenbank:XP_011148427.1;Parent=rna-XM_011150125.3
NW_020230313.1	Gnomon	CDS	124353	124466	.	+	0	Name=XP_011148427.1;ID=cds-XP_011148427.1;Dbxref=GeneID:105188587%2CGenbank:XP_011148427.1;Parent=rna-XM_011150125.3
NW_020230313.1	Gnomon	CDS	124578	124814	.	+	0	Name=XP_011148427.1;ID=cds-XP_011148427.1;Dbxref=GeneID:105188587%2CGenbank:XP_011148427.1;Parent=rna-XM_011150125.3
NW_020230313.1	Gnomon	CDS	125091	125405	.	+	0	Name=XP_011148427.1;ID=cds-XP_011148427.1;Dbxref=GeneID:105188587%2CGenbank:XP_011148427.1;Parent=rna-XM_011150125.3
NW_020230313.1	Gnomon	exon	1481549	1482169	.	-	.	ID=exon-XM_025302517.1-11;Dbxref=GeneID:105191664%2CGenbank:XM_025302517.1;Parent=rna-XM_025302517.1
NW_020230313.1	Gnomon	exon	1482328	1483021	.	-	.	ID=exon-XM_025302517.1-10;Dbxref=GeneID:105191664%2CGenbank:XM_025302517.1;Parent=rna-XM_025302517.1
NW_020230313.1	Gnomon	exon	1449754	1453191	.	+	.	ID=exon-XM_011155192.3-7;Dbxref=GeneID:105191655%2CGenbank:XM_011155192.3;Parent=rna-XM_011155192.3
NW_020230313.1	Gnomon	exon	1449369	1449619	.	+	.	ID=exon-XM_011155192.3-6;Dbxref=GeneID:105191655%2CGenbank:XM_011155192.3;Parent=rna-XM_011155192.3
NW_020230313.1	Gnomon	exon	1444556	1444717	.	+	.	ID=exon-XM_011155192.3-3;Dbxref=GeneID:105191655%2CGenbank:XM_011155192.3;Parent=rna-XM_011155192.3
NW_020230313.1	Gnomon	exon	1443719	1443862	.	+	.	ID=exon-XM_011155192.3-2;Dbxref=GeneID:105191655%2CGenbank:XM_011155192.3;Parent=rna-XM_011155192.3
NW_020230313.1	Gnomon	exon	1446415	1446672	.	+	.	ID=exon-XM_011155192.3-5;Dbxref=GeneID:105191655%2CGenbank:XM_011155192.3;Parent=rna-XM_011155192.3
NW_020230313.1	Gnomon	exon	1445027	1445203	.	+	.	ID=exon-XM_011155192.3-4;Dbxref=GeneID:105191655%2CGenbank:XM_011155192.3;Parent=rna-XM_011155192.3
NW_020230313.1	Gnomon	exon	1438987	1439314	.	+	.	ID=exon-XM_011155192.3-1;Dbxref=GeneID:105191655%2CGenbank:XM_011155192.3;Parent=rna-XM_011155192.3
NW_020230313.1	Gnomon	CDS	728700	729476	.	+	0	Name=XP_011137106.1;ID=cds-XP_011137106.1;Dbxref=GeneID:105181802%2CGenbank:XP_011137106.1;Parent=rna-XM_011138804.3
NW_020230313.1	Gnomon	CDS	729570	729775	.	+	0	Name=XP_011137106.1;ID=cds-XP_011137106.1;Dbxref=GeneID:105181802%2CGenbank:XP_011137106.1;Parent=rna-XM_011138804.3
NW_020230313.1	Gnomon	CDS	729884	730239	.	+	0	Name=XP_011137106.1;ID=cds-XP_011137106.1;Dbxref=GeneID:105181802%2CGenbank:XP_011137106.1;Parent=rna-XM_011138804.3
NW_020230313.1	Gnomon	CDS	730349	732783	.	+	0	Name=XP_011137106.1;ID=cds-XP_011137106.1;Dbxref=GeneID:105181802%2CGenbank:XP_011137106.1;Parent=rna-XM_011138804.3
NW_020230313.1	Gnomon	CDS	732882	733064	.	+	0	Name=XP_011137106.1;ID=cds-XP_011137106.1;Dbxref=GeneID:105181802%2CGenbank:XP_011137106.1;Parent=rna-XM_011138804.3
NW_020230313.1	Gnomon	CDS	733149	733448	.	+	0	Name=XP_011137106.1;ID=cds-XP_011137106.1;Dbxref=GeneID:105181802%2CGenbank:XP_011137106.1;Parent=rna-XM_011138804.3
NW_020230313.1	Gnomon	CDS	733567	733758	.	+	0	Name=XP_011137106.1;ID=cds-XP_011137106.1;Dbxref=GeneID:105181802%2CGenbank:XP_011137106.1;Parent=rna-XM_011138804.3
NW_020230313.1	Gnomon	CDS	733876	733989	.	+	0	Name=XP_011137106.1;ID=cds-XP_011137106.1;Dbxref=GeneID:105181802%2CGenbank:XP_011137106.1;Parent=rna-XM_011138804.3
NW_020230313.1	Gnomon	CDS	734111	734203	.	+	0	Name=XP_011137106.1;ID=cds-XP_011137106.1;Dbxref=GeneID:105181802%2CGenbank:XP_011137106.1;Parent=rna-XM_011138804.3
NW_020230313.1	Gnomon	CDS	734348	734446	.	+	0	Name=XP_011137106.1;ID=cds-XP_011137106.1;Dbxref=GeneID:105181802%2CGenbank:XP_011137106.1;Parent=rna-XM_011138804.3
NW_020230313.1	Gnomon	CDS	994814	994832	.	-	0	Name=XP_025158266.1;ID=cds-XP_025158266.1;Dbxref=GeneID:105181827%2CGenbank:XP_025158266.1;Parent=rna-XM_025302481.1
NW_020230313.1	Gnomon	CDS	993523	993660	.	-	0	Name=XP_025158266.1;ID=cds-XP_025158266.1;Dbxref=GeneID:105181827%2CGenbank:XP_025158266.1;Parent=rna-XM_025302481.1
NW_020230313.1	Gnomon	CDS	956123	956227	.	-	0	Name=XP_025158266.1;ID=cds-XP_025158266.1;Dbxref=GeneID:105181827%2CGenbank:XP_025158266.1;Parent=rna-XM_025302481.1
NW_020230313.1	Gnomon	CDS	955928	955975	.	-	0	Name=XP_025158266.1;ID=cds-XP_025158266.1;Dbxref=GeneID:105181827%2CGenbank:XP_025158266.1;Parent=rna-XM_025302481.1
NW_020230313.1	Gnomon	CDS	949987	950034	.	-	0	Name=XP_025158266.1;ID=cds-XP_025158266.1;Dbxref=GeneID:105181827%2CGenbank:XP_025158266.1;Parent=rna-XM_025302481.1
NW_020230313.1	Gnomon	CDS	949812	949882	.	-	0	Name=XP_025158266.1;ID=cds-XP_025158266.1;Dbxref=GeneID:105181827%2CGenbank:XP_025158266.1;Parent=rna-XM_025302481.1
NW_020230313.1	Gnomon	mRNA	569975	585642	.	-	.	Name=XM_025302523.1;ID=rna-XM_025302523.1;Dbxref=GeneID:105181793%2CGenbank:XM_025302523.1;Parent=gene-LOC105181793
NW_020230313.1	Gnomon	exon	799524	799620	.	+	.	ID=exon-XM_025302520.1-10;Dbxref=GeneID:105181810%2CGenbank:XM_025302520.1;Parent=rna-XM_025302520.1
NW_020230313.1	Gnomon	exon	799977	801439	.	+	.	ID=exon-XM_025302520.1-12;Dbxref=GeneID:105181810%2CGenbank:XM_025302520.1;Parent=rna-XM_025302520.1
NW_020230313.1	Gnomon	exon	799705	799871	.	+	.	ID=exon-XM_025302520.1-11;Dbxref=GeneID:105181810%2CGenbank:XM_025302520.1;Parent=rna-XM_025302520.1
NW_020230313.1	Gnomon	exon	739673	739929	.	-	.	ID=exon-XM_025302487.1-10;Dbxref=GeneID:105181803%2CGenbank:XM_025302487.1;Parent=rna-XM_025302487.1
NW_020230313.1	Gnomon	exon	738885	739223	.	-	.	ID=exon-XM_025302487.1-11;Dbxref=GeneID:105181803%2CGenbank:XM_025302487.1;Parent=rna-XM_025302487.1
NW_020230313.1	Gnomon	CDS	686481	686588	.	-	0	Name=XP_011137097.1;ID=cds-XP_011137097.1;Dbxref=GeneID:105181797%2CGenbank:XP_011137097.1;Parent=rna-XM_011138795.3
NW_020230313.1	Gnomon	CDS	683045	683116	.	-	0	Name=XP_011137097.1;ID=cds-XP_011137097.1;Dbxref=GeneID:105181797%2CGenbank:XP_011137097.1;Parent=rna-XM_011138795.3
NW_020230313.1	Gnomon	CDS	682855	682944	.	-	0	Name=XP_011137097.1;ID=cds-XP_011137097.1;Dbxref=GeneID:105181797%2CGenbank:XP_011137097.1;Parent=rna-XM_011138795.3
NW_020230313.1	Gnomon	CDS	682037	682098	.	-	0	Name=XP_011137097.1;ID=cds-XP_011137097.1;Dbxref=GeneID:105181797%2CGenbank:XP_011137097.1;Parent=rna-XM_011138795.3
NW_020230313.1	Gnomon	CDS	681735	681843	.	-	0	Name=XP_011137097.1;ID=cds-XP_011137097.1;Dbxref=GeneID:105181797%2CGenbank:XP_011137097.1;Parent=rna-XM_011138795.3
NW_020230313.1	Gnomon	CDS	676528	676729	.	-	0	Name=XP_011137097.1;ID=cds-XP_011137097.1;Dbxref=GeneID:105181797%2CGenbank:XP_011137097.1;Parent=rna-XM_011138795.3
[truncated: 1,306 more rows]
