# Supplementary material for: Prevalent bee venom genes evolved before the aculeate stinger and eusociality
Source: BMC Biol. 2023 Oct 23;21:229. doi: 10.1186/s12915-023-01656-5 (PMC10591384; doi:10.1186/s12915-023-01656-5)
Supplement: Supplementary file 42 — Additional file 42. Gff files of all toxin gene annotations. [file 12915_2023_1656_MOESM42_ESM.zip › AdditionalFile9_ToxinGeneAnnotations/NW_022340504.1._APH.gff_modified_Koludarov_et_al_2021.gff3]

##gff-version 3
##source-version geneious 2020.2.2
##sequence-region	NW_022340504.1	1	2808593
NW_022340504.1	Koludarov_et_al_2021	gene	267325	271323	.	-	.	Name=APH
NW_022340504.1	Gnomon	exon	1697151	1697232	.	-	.	ID=exon-XM_031985496.1-4;Dbxref=GeneID:116430865%2CGenbank:XM_031985496.1;Parent=rna-XM_031985496.1
NW_022340504.1	Gnomon	exon	1696891	1697077	.	-	.	ID=exon-XM_031985496.1-5;Dbxref=GeneID:116430865%2CGenbank:XM_031985496.1;Parent=rna-XM_031985496.1
NW_022340504.1	Gnomon	exon	1696443	1696793	.	-	.	ID=exon-XM_031985496.1-6;Dbxref=GeneID:116430865%2CGenbank:XM_031985496.1;Parent=rna-XM_031985496.1
NW_022340504.1	Gnomon	exon	1698131	1698509	.	-	.	ID=exon-XM_031985496.1-1;Dbxref=GeneID:116430865%2CGenbank:XM_031985496.1;Parent=rna-XM_031985496.1
NW_022340504.1	Gnomon	exon	1697811	1697880	.	-	.	ID=exon-XM_031985496.1-2;Dbxref=GeneID:116430865%2CGenbank:XM_031985496.1;Parent=rna-XM_031985496.1
NW_022340504.1	Gnomon	exon	1697343	1697460	.	-	.	ID=exon-XM_031985496.1-3;Dbxref=GeneID:116430865%2CGenbank:XM_031985496.1;Parent=rna-XM_031985496.1
NW_022340504.1	Gnomon	CDS	1398229	1398246	.	-	0	Name=XP_031841359.1;ID=cds-XP_031841359.1;Dbxref=GeneID:116430868%2CGenbank:XP_031841359.1;Parent=rna-XM_031985499.1
NW_022340504.1	Gnomon	CDS	1397576	1397729	.	-	0	Name=XP_031841359.1;ID=cds-XP_031841359.1;Dbxref=GeneID:116430868%2CGenbank:XP_031841359.1;Parent=rna-XM_031985499.1
NW_022340504.1	Gnomon	CDS	1397175	1397230	.	-	0	Name=XP_031841359.1;ID=cds-XP_031841359.1;Dbxref=GeneID:116430868%2CGenbank:XP_031841359.1;Parent=rna-XM_031985499.1
NW_022340504.1	Gnomon	mRNA	1725240	1727470	.	-	.	Name=XM_031985468.1;ID=rna-XM_031985468.1;Dbxref=GeneID:116430849%2CGenbank:XM_031985468.1;Parent=gene-LOC116430849
NW_022340504.1	Gnomon	exon	1731471	1732285	.	+	.	ID=exon-XM_031985467.1-11;Dbxref=GeneID:116430848%2CGenbank:XM_031985467.1;Parent=rna-XM_031985467.1
NW_022340504.1	Gnomon	exon	1731161	1731395	.	+	.	ID=exon-XM_031985467.1-10;Dbxref=GeneID:116430848%2CGenbank:XM_031985467.1;Parent=rna-XM_031985467.1
NW_022340504.1	Gnomon	exon	1713308	1713443	.	-	.	ID=exon-XM_031985416.1-11;Dbxref=GeneID:116430814%2CGenbank:XM_031985416.1;Parent=rna-XM_031985416.1
NW_022340504.1	Gnomon	exon	1713004	1713215	.	-	.	ID=exon-XM_031985416.1-12;Dbxref=GeneID:116430814%2CGenbank:XM_031985416.1;Parent=rna-XM_031985416.1
NW_022340504.1	Gnomon	exon	1712691	1712932	.	-	.	ID=exon-XM_031985416.1-13;Dbxref=GeneID:116430814%2CGenbank:XM_031985416.1;Parent=rna-XM_031985416.1
NW_022340504.1	Gnomon	exon	1712331	1712479	.	-	.	ID=exon-XM_031985416.1-14;Dbxref=GeneID:116430814%2CGenbank:XM_031985416.1;Parent=rna-XM_031985416.1
NW_022340504.1	Gnomon	exon	1711928	1712255	.	-	.	ID=exon-XM_031985416.1-15;Dbxref=GeneID:116430814%2CGenbank:XM_031985416.1;Parent=rna-XM_031985416.1
NW_022340504.1	Gnomon	exon	1711700	1711854	.	-	.	ID=exon-XM_031985416.1-16;Dbxref=GeneID:116430814%2CGenbank:XM_031985416.1;Parent=rna-XM_031985416.1
NW_022340504.1	Gnomon	exon	1711504	1711612	.	-	.	ID=exon-XM_031985416.1-17;Dbxref=GeneID:116430814%2CGenbank:XM_031985416.1;Parent=rna-XM_031985416.1
NW_022340504.1	Gnomon	exon	1709563	1711421	.	-	.	ID=exon-XM_031985416.1-18;Dbxref=GeneID:116430814%2CGenbank:XM_031985416.1;Parent=rna-XM_031985416.1
NW_022340504.1	Gnomon	exon	1713530	1713651	.	-	.	ID=exon-XM_031985416.1-10;Dbxref=GeneID:116430814%2CGenbank:XM_031985416.1;Parent=rna-XM_031985416.1
NW_022340504.1	Gnomon	CDS	1705875	1706132	.	+	0	Name=XP_031841358.1;ID=cds-XP_031841358.1;Dbxref=GeneID:116430867%2CGenbank:XP_031841358.1;Parent=rna-XM_031985498.1
NW_022340504.1	Gnomon	CDS	1706359	1706461	.	+	0	Name=XP_031841358.1;ID=cds-XP_031841358.1;Dbxref=GeneID:116430867%2CGenbank:XP_031841358.1;Parent=rna-XM_031985498.1
NW_022340504.1	Gnomon	CDS	1706549	1706646	.	+	0	Name=XP_031841358.1;ID=cds-XP_031841358.1;Dbxref=GeneID:116430867%2CGenbank:XP_031841358.1;Parent=rna-XM_031985498.1
NW_022340504.1	Gnomon	CDS	1708481	1708576	.	+	0	Name=XP_031841358.1;ID=cds-XP_031841358.1;Dbxref=GeneID:116430867%2CGenbank:XP_031841358.1;Parent=rna-XM_031985498.1
NW_022340504.1	Gnomon	CDS	1708839	1709093	.	+	0	Name=XP_031841358.1;ID=cds-XP_031841358.1;Dbxref=GeneID:116430867%2CGenbank:XP_031841358.1;Parent=rna-XM_031985498.1
NW_022340504.1	Gnomon	mRNA	1725227	1727024	.	-	.	Name=XM_031985469.1;ID=rna-XM_031985469.1;Dbxref=GeneID:116430849%2CGenbank:XM_031985469.1;Parent=gene-LOC116430849
NW_022340504.1	Gnomon	exon	1306031	1306496	.	-	.	ID=exon-XM_031985457.1-10;Dbxref=GeneID:116430835%2CGenbank:XM_031985457.1;Parent=rna-XM_031985457.1
NW_022340504.1	Gnomon	exon	1303711	1304261	.	-	.	ID=exon-XM_031985457.1-11;Dbxref=GeneID:116430835%2CGenbank:XM_031985457.1;Parent=rna-XM_031985457.1
NW_022340504.1	Gnomon	mRNA	1423072	1434631	.	-	.	Name=XM_031985466.1;ID=rna-XM_031985466.1;Dbxref=GeneID:116430844%2CGenbank:XM_031985466.1;Parent=gene-LOC116430844
NW_022340504.1	Gnomon	exon	1760271	1760535	.	-	.	ID=exon-XM_031985512.1-7;Dbxref=GeneID:116430874%2CGenbank:XM_031985512.1;Parent=rna-XM_031985512.1
NW_022340504.1	Gnomon	exon	1759651	1760014	.	-	.	ID=exon-XM_031985512.1-8;Dbxref=GeneID:116430874%2CGenbank:XM_031985512.1;Parent=rna-XM_031985512.1
NW_022340504.1	Gnomon	exon	1759103	1759392	.	-	.	ID=exon-XM_031985512.1-9;Dbxref=GeneID:116430874%2CGenbank:XM_031985512.1;Parent=rna-XM_031985512.1
NW_022340504.1	Gnomon	exon	1766966	1767056	.	-	.	ID=exon-XM_031985512.1-3;Dbxref=GeneID:116430874%2CGenbank:XM_031985512.1;Parent=rna-XM_031985512.1
NW_022340504.1	Gnomon	exon	1763126	1763374	.	-	.	ID=exon-XM_031985512.1-4;Dbxref=GeneID:116430874%2CGenbank:XM_031985512.1;Parent=rna-XM_031985512.1
NW_022340504.1	Gnomon	exon	1761972	1762236	.	-	.	ID=exon-XM_031985512.1-5;Dbxref=GeneID:116430874%2CGenbank:XM_031985512.1;Parent=rna-XM_031985512.1
NW_022340504.1	Gnomon	exon	1761080	1761533	.	-	.	ID=exon-XM_031985512.1-6;Dbxref=GeneID:116430874%2CGenbank:XM_031985512.1;Parent=rna-XM_031985512.1
NW_022340504.1	Gnomon	exon	1803964	1805458	.	-	.	ID=exon-XM_031985512.1-1;Dbxref=GeneID:116430874%2CGenbank:XM_031985512.1;Parent=rna-XM_031985512.1
NW_022340504.1	Gnomon	exon	1791461	1791594	.	-	.	ID=exon-XM_031985512.1-2;Dbxref=GeneID:116430874%2CGenbank:XM_031985512.1;Parent=rna-XM_031985512.1
NW_022340504.1	Gnomon	mRNA	1727488	1732285	.	+	.	Name=XM_031985467.1;ID=rna-XM_031985467.1;Dbxref=GeneID:116430848%2CGenbank:XM_031985467.1;Parent=gene-LOC116430848
NW_022340504.1	Gnomon	exon	1021935	1031890	.	-	.	ID=exon-XM_031985436.1-13;Dbxref=GeneID:116430825%2CGenbank:XM_031985436.1;Parent=rna-XM_031985436.1
NW_022340504.1	Gnomon	exon	1033705	1033879	.	-	.	ID=exon-XM_031985436.1-10;Dbxref=GeneID:116430825%2CGenbank:XM_031985436.1;Parent=rna-XM_031985436.1
NW_022340504.1	Gnomon	exon	1033459	1033614	.	-	.	ID=exon-XM_031985436.1-11;Dbxref=GeneID:116430825%2CGenbank:XM_031985436.1;Parent=rna-XM_031985436.1
NW_022340504.1	Gnomon	exon	1032933	1033106	.	-	.	ID=exon-XM_031985436.1-12;Dbxref=GeneID:116430825%2CGenbank:XM_031985436.1;Parent=rna-XM_031985436.1
NW_022340504.1	Gnomon	mRNA	1409075	1411755	.	-	.	Name=XM_031985464.1;ID=rna-XM_031985464.1;Dbxref=GeneID:116430843%2CGenbank:XM_031985464.1;Parent=gene-LOC116430843
NW_022340504.1	Gnomon	exon	1032933	1033169	.	-	.	ID=exon-XM_031985440.1-10;Dbxref=GeneID:116430825%2CGenbank:XM_031985440.1;Parent=rna-XM_031985440.1
NW_022340504.1	Gnomon	exon	1021935	1031890	.	-	.	ID=exon-XM_031985440.1-11;Dbxref=GeneID:116430825%2CGenbank:XM_031985440.1;Parent=rna-XM_031985440.1
NW_022340504.1	Gnomon	CDS	1697343	1697411	.	-	0	Name=XP_031841353.1;ID=cds-XP_031841353.1;Dbxref=GeneID:116430865%2CGenbank:XP_031841353.1;Parent=rna-XM_031985493.1
NW_022340504.1	Gnomon	CDS	1697151	1697232	.	-	0	Name=XP_031841353.1;ID=cds-XP_031841353.1;Dbxref=GeneID:116430865%2CGenbank:XP_031841353.1;Parent=rna-XM_031985493.1
NW_022340504.1	Gnomon	CDS	1696891	1697077	.	-	0	Name=XP_031841353.1;ID=cds-XP_031841353.1;Dbxref=GeneID:116430865%2CGenbank:XP_031841353.1;Parent=rna-XM_031985493.1
NW_022340504.1	Gnomon	CDS	1696580	1696793	.	-	0	Name=XP_031841353.1;ID=cds-XP_031841353.1;Dbxref=GeneID:116430865%2CGenbank:XP_031841353.1;Parent=rna-XM_031985493.1
NW_022340504.1	Gnomon	CDS	1697343	1697411	.	-	0	Name=XP_031841356.1;ID=cds-XP_031841356.1;Dbxref=GeneID:116430865%2CGenbank:XP_031841356.1;Parent=rna-XM_031985496.1
NW_022340504.1	Gnomon	CDS	1697151	1697232	.	-	0	Name=XP_031841356.1;ID=cds-XP_031841356.1;Dbxref=GeneID:116430865%2CGenbank:XP_031841356.1;Parent=rna-XM_031985496.1
NW_022340504.1	Gnomon	CDS	1696891	1697077	.	-	0	Name=XP_031841356.1;ID=cds-XP_031841356.1;Dbxref=GeneID:116430865%2CGenbank:XP_031841356.1;Parent=rna-XM_031985496.1
NW_022340504.1	Gnomon	CDS	1696580	1696793	.	-	0	Name=XP_031841356.1;ID=cds-XP_031841356.1;Dbxref=GeneID:116430865%2CGenbank:XP_031841356.1;Parent=rna-XM_031985496.1
NW_022340504.1	Gnomon	exon	1364149	1365793	.	+	.	ID=exon-XM_031985487.1-13;Dbxref=GeneID:116430863%2CGenbank:XM_031985487.1;Parent=rna-XM_031985487.1
NW_022340504.1	Gnomon	exon	1366043	1367092	.	+	.	ID=exon-XM_031985487.1-14;Dbxref=GeneID:116430863%2CGenbank:XM_031985487.1;Parent=rna-XM_031985487.1
NW_022340504.1	Gnomon	exon	1362533	1363092	.	+	.	ID=exon-XM_031985487.1-10;Dbxref=GeneID:116430863%2CGenbank:XM_031985487.1;Parent=rna-XM_031985487.1
NW_022340504.1	Gnomon	exon	1363241	1363549	.	+	.	ID=exon-XM_031985487.1-11;Dbxref=GeneID:116430863%2CGenbank:XM_031985487.1;Parent=rna-XM_031985487.1
NW_022340504.1	Gnomon	exon	1363623	1363917	.	+	.	ID=exon-XM_031985487.1-12;Dbxref=GeneID:116430863%2CGenbank:XM_031985487.1;Parent=rna-XM_031985487.1
NW_022340504.1	Gnomon	mRNA	1057309	1058561	.	+	.	Name=XM_031985461.1;ID=rna-XM_031985461.1;Dbxref=GeneID:116430839%2CGenbank:XM_031985461.1;Parent=gene-LOC116430839
NW_022340504.1	Gnomon	mRNA	1055543	1059105	.	+	.	Name=XM_031985462.1;ID=rna-XM_031985462.1;Dbxref=GeneID:116430841%2CGenbank:XM_031985462.1;Parent=gene-LOC116430841
NW_022340504.1	Gnomon	exon	1734296	1734430	.	+	.	ID=exon-XM_031985425.1-1;Dbxref=GeneID:116430818%2CGenbank:XM_031985425.1;Parent=rna-XM_031985425.1
NW_022340504.1	Gnomon	exon	1737725	1738610	.	+	.	ID=exon-XM_031985425.1-6;Dbxref=GeneID:116430818%2CGenbank:XM_031985425.1;Parent=rna-XM_031985425.1
NW_022340504.1	Gnomon	exon	1734662	1735142	.	+	.	ID=exon-XM_031985425.1-2;Dbxref=GeneID:116430818%2CGenbank:XM_031985425.1;Parent=rna-XM_031985425.1
NW_022340504.1	Gnomon	exon	1736275	1736463	.	+	.	ID=exon-XM_031985425.1-3;Dbxref=GeneID:116430818%2CGenbank:XM_031985425.1;Parent=rna-XM_031985425.1
NW_022340504.1	Gnomon	exon	1736975	1737139	.	+	.	ID=exon-XM_031985425.1-4;Dbxref=GeneID:116430818%2CGenbank:XM_031985425.1;Parent=rna-XM_031985425.1
NW_022340504.1	Gnomon	exon	1737431	1737649	.	+	.	ID=exon-XM_031985425.1-5;Dbxref=GeneID:116430818%2CGenbank:XM_031985425.1;Parent=rna-XM_031985425.1
NW_022340504.1	Gnomon	exon	445857	446074	.	+	.	ID=exon-XM_031985450.1-10;Dbxref=GeneID:116430831%2CGenbank:XM_031985450.1;Parent=rna-XM_031985450.1
NW_022340504.1	Gnomon	exon	446138	446709	.	+	.	ID=exon-XM_031985450.1-11;Dbxref=GeneID:116430831%2CGenbank:XM_031985450.1;Parent=rna-XM_031985450.1
NW_022340504.1	Gnomon	exon	905803	905972	.	+	.	ID=exon-XR_004235809.1-1;Dbxref=GeneID:116430861%2CGenbank:XR_004235809.1;Parent=rna-XR_004235809.1
NW_022340504.1	Gnomon	exon	906066	906128	.	+	.	ID=exon-XR_004235809.1-2;Dbxref=GeneID:116430861%2CGenbank:XR_004235809.1;Parent=rna-XR_004235809.1
NW_022340504.1	Gnomon	exon	1696443	1696793	.	-	.	ID=exon-XM_031985495.1-5;Dbxref=GeneID:116430865%2CGenbank:XM_031985495.1;Parent=rna-XM_031985495.1
NW_022340504.1	Gnomon	exon	1697151	1697232	.	-	.	ID=exon-XM_031985495.1-3;Dbxref=GeneID:116430865%2CGenbank:XM_031985495.1;Parent=rna-XM_031985495.1
NW_022340504.1	Gnomon	exon	1696891	1697077	.	-	.	ID=exon-XM_031985495.1-4;Dbxref=GeneID:116430865%2CGenbank:XM_031985495.1;Parent=rna-XM_031985495.1
NW_022340504.1	Gnomon	CDS	1704961	1705425	.	-	0	Name=XP_031841357.1;ID=cds-XP_031841357.1;Dbxref=GeneID:116430866%2CGenbank:XP_031841357.1;Parent=rna-XM_031985497.1
NW_022340504.1	Gnomon	CDS	1704620	1704877	.	-	0	Name=XP_031841357.1;ID=cds-XP_031841357.1;Dbxref=GeneID:116430866%2CGenbank:XP_031841357.1;Parent=rna-XM_031985497.1
NW_022340504.1	Gnomon	CDS	1703556	1704323	.	-	0	Name=XP_031841357.1;ID=cds-XP_031841357.1;Dbxref=GeneID:116430866%2CGenbank:XP_031841357.1;Parent=rna-XM_031985497.1
NW_022340504.1	Gnomon	exon	906202	906470	.	+	.	ID=exon-XR_004235809.1-3;Dbxref=GeneID:116430861%2CGenbank:XR_004235809.1;Parent=rna-XR_004235809.1
NW_022340504.1	Gnomon	exon	1698131	1698509	.	-	.	ID=exon-XM_031985495.1-1;Dbxref=GeneID:116430865%2CGenbank:XM_031985495.1;Parent=rna-XM_031985495.1
NW_022340504.1	Gnomon	exon	906583	906597	.	+	.	ID=exon-XR_004235809.1-4;Dbxref=GeneID:116430861%2CGenbank:XR_004235809.1;Parent=rna-XR_004235809.1
NW_022340504.1	Gnomon	exon	1697343	1697460	.	-	.	ID=exon-XM_031985495.1-2;Dbxref=GeneID:116430865%2CGenbank:XM_031985495.1;Parent=rna-XM_031985495.1
NW_022340504.1	Gnomon	CDS	1697343	1697411	.	-	0	Name=XP_031841355.1;ID=cds-XP_031841355.1;Dbxref=GeneID:116430865%2CGenbank:XP_031841355.1;Parent=rna-XM_031985495.1
NW_022340504.1	Gnomon	CDS	1697151	1697232	.	-	0	Name=XP_031841355.1;ID=cds-XP_031841355.1;Dbxref=GeneID:116430865%2CGenbank:XP_031841355.1;Parent=rna-XM_031985495.1
NW_022340504.1	Gnomon	CDS	1696891	1697077	.	-	0	Name=XP_031841355.1;ID=cds-XP_031841355.1;Dbxref=GeneID:116430865%2CGenbank:XP_031841355.1;Parent=rna-XM_031985495.1
NW_022340504.1	Gnomon	CDS	1696580	1696793	.	-	0	Name=XP_031841355.1;ID=cds-XP_031841355.1;Dbxref=GeneID:116430865%2CGenbank:XP_031841355.1;Parent=rna-XM_031985495.1
NW_022340504.1	Gnomon	exon	907645	907822	.	+	.	ID=exon-XR_004235810.1-1;Dbxref=GeneID:116430862%2CGenbank:XR_004235810.1;Parent=rna-XR_004235810.1
NW_022340504.1	Gnomon	exon	907974	908045	.	+	.	ID=exon-XR_004235810.1-2;Dbxref=GeneID:116430862%2CGenbank:XR_004235810.1;Parent=rna-XR_004235810.1
NW_022340504.1	Gnomon	exon	908174	908313	.	+	.	ID=exon-XR_004235810.1-3;Dbxref=GeneID:116430862%2CGenbank:XR_004235810.1;Parent=rna-XR_004235810.1
NW_022340504.1	Gnomon	mRNA	1335038	1336053	.	-	.	Name=XM_031985463.1;ID=rna-XM_031985463.1;Dbxref=GeneID:116430842%2CGenbank:XM_031985463.1;Parent=gene-LOC116430842
NW_022340504.1	Gnomon	exon	251083	251276	.	+	.	ID=exon-XM_031985448.1-1;Dbxref=GeneID:116430830%2CGenbank:XM_031985448.1;Parent=rna-XM_031985448.1
NW_022340504.1	Gnomon	exon	251567	251698	.	+	.	ID=exon-XM_031985448.1-2;Dbxref=GeneID:116430830%2CGenbank:XM_031985448.1;Parent=rna-XM_031985448.1
NW_022340504.1	Gnomon	exon	251794	251965	.	+	.	ID=exon-XM_031985448.1-3;Dbxref=GeneID:116430830%2CGenbank:XM_031985448.1;Parent=rna-XM_031985448.1
NW_022340504.1	Gnomon	exon	252048	252176	.	+	.	ID=exon-XM_031985448.1-4;Dbxref=GeneID:116430830%2CGenbank:XM_031985448.1;Parent=rna-XM_031985448.1
NW_022340504.1	Gnomon	exon	252262	252720	.	+	.	ID=exon-XM_031985448.1-5;Dbxref=GeneID:116430830%2CGenbank:XM_031985448.1;Parent=rna-XM_031985448.1
NW_022340504.1	Gnomon	CDS	1698495	1698548	.	+	0	Name=XP_031841350.1;ID=cds-XP_031841350.1;Dbxref=GeneID:116430864%2CGenbank:XP_031841350.1;Parent=rna-XM_031985490.1
NW_022340504.1	Gnomon	CDS	1698624	1698734	.	+	0	Name=XP_031841350.1;ID=cds-XP_031841350.1;Dbxref=GeneID:116430864%2CGenbank:XP_031841350.1;Parent=rna-XM_031985490.1
NW_022340504.1	Gnomon	CDS	1698824	1699025	.	+	0	Name=XP_031841350.1;ID=cds-XP_031841350.1;Dbxref=GeneID:116430864%2CGenbank:XP_031841350.1;Parent=rna-XM_031985490.1
NW_022340504.1	Gnomon	CDS	1699107	1699229	.	+	0	Name=XP_031841350.1;ID=cds-XP_031841350.1;Dbxref=GeneID:116430864%2CGenbank:XP_031841350.1;Parent=rna-XM_031985490.1
NW_022340504.1	Gnomon	CDS	1699296	1699453	.	+	0	Name=XP_031841350.1;ID=cds-XP_031841350.1;Dbxref=GeneID:116430864%2CGenbank:XP_031841350.1;Parent=rna-XM_031985490.1
NW_022340504.1	Gnomon	CDS	1699524	1699607	.	+	0	Name=XP_031841350.1;ID=cds-XP_031841350.1;Dbxref=GeneID:116430864%2CGenbank:XP_031841350.1;Parent=rna-XM_031985490.1
NW_022340504.1	Gnomon	CDS	1699675	1699861	.	+	0	Name=XP_031841350.1;ID=cds-XP_031841350.1;Dbxref=GeneID:116430864%2CGenbank:XP_031841350.1;Parent=rna-XM_031985490.1
NW_022340504.1	Gnomon	CDS	1699928	1700089	.	+	0	Name=XP_031841350.1;ID=cds-XP_031841350.1;Dbxref=GeneID:116430864%2CGenbank:XP_031841350.1;Parent=rna-XM_031985490.1
NW_022340504.1	Gnomon	CDS	1700167	1700310	.	+	0	Name=XP_031841350.1;ID=cds-XP_031841350.1;Dbxref=GeneID:116430864%2CGenbank:XP_031841350.1;Parent=rna-XM_031985490.1
NW_022340504.1	Gnomon	CDS	1700381	1700487	.	+	0	Name=XP_031841350.1;ID=cds-XP_031841350.1;Dbxref=GeneID:116430864%2CGenbank:XP_031841350.1;Parent=rna-XM_031985490.1
NW_022340504.1	Gnomon	CDS	1700592	1700619	.	+	0	Name=XP_031841350.1;ID=cds-XP_031841350.1;Dbxref=GeneID:116430864%2CGenbank:XP_031841350.1;Parent=rna-XM_031985490.1
NW_022340504.1	Gnomon	CDS	1700722	1700769	.	+	0	Name=XP_031841350.1;ID=cds-XP_031841350.1;Dbxref=GeneID:116430864%2CGenbank:XP_031841350.1;Parent=rna-XM_031985490.1
NW_022340504.1	Gnomon	CDS	1700979	1701210	.	+	0	Name=XP_031841350.1;ID=cds-XP_031841350.1;Dbxref=GeneID:116430864%2CGenbank:XP_031841350.1;Parent=rna-XM_031985490.1
NW_022340504.1	Gnomon	CDS	1701287	1701520	.	+	0	Name=XP_031841350.1;ID=cds-XP_031841350.1;Dbxref=GeneID:116430864%2CGenbank:XP_031841350.1;Parent=rna-XM_031985490.1
NW_022340504.1	Gnomon	CDS	1701588	1701765	.	+	0	Name=XP_031841350.1;ID=cds-XP_031841350.1;Dbxref=GeneID:116430864%2CGenbank:XP_031841350.1;Parent=rna-XM_031985490.1
NW_022340504.1	Gnomon	exon	436362	436604	.	+	.	ID=exon-XM_031985524.1-20;Dbxref=GeneID:116430876%2CGenbank:XM_031985524.1;Parent=rna-XM_031985524.1
NW_022340504.1	Gnomon	exon	436688	440088	.	+	.	ID=exon-XM_031985524.1-21;Dbxref=GeneID:116430876%2CGenbank:XM_031985524.1;Parent=rna-XM_031985524.1
NW_022340504.1	Gnomon	exon	436076	436289	.	+	.	ID=exon-XM_031985524.1-19;Dbxref=GeneID:116430876%2CGenbank:XM_031985524.1;Parent=rna-XM_031985524.1
NW_022340504.1	Gnomon	exon	435157	435528	.	+	.	ID=exon-XM_031985524.1-17;Dbxref=GeneID:116430876%2CGenbank:XM_031985524.1;Parent=rna-XM_031985524.1
NW_022340504.1	Gnomon	exon	435610	435972	.	+	.	ID=exon-XM_031985524.1-18;Dbxref=GeneID:116430876%2CGenbank:XM_031985524.1;Parent=rna-XM_031985524.1
NW_022340504.1	Gnomon	exon	433445	433545	.	+	.	ID=exon-XM_031985524.1-15;Dbxref=GeneID:116430876%2CGenbank:XM_031985524.1;Parent=rna-XM_031985524.1
NW_022340504.1	Gnomon	exon	434760	435076	.	+	.	ID=exon-XM_031985524.1-16;Dbxref=GeneID:116430876%2CGenbank:XM_031985524.1;Parent=rna-XM_031985524.1
NW_022340504.1	Gnomon	exon	430040	430228	.	+	.	ID=exon-XM_031985524.1-13;Dbxref=GeneID:116430876%2CGenbank:XM_031985524.1;Parent=rna-XM_031985524.1
NW_022340504.1	Gnomon	exon	431900	432114	.	+	.	ID=exon-XM_031985524.1-14;Dbxref=GeneID:116430876%2CGenbank:XM_031985524.1;Parent=rna-XM_031985524.1
NW_022340504.1	Gnomon	exon	428727	429122	.	+	.	ID=exon-XM_031985524.1-11;Dbxref=GeneID:116430876%2CGenbank:XM_031985524.1;Parent=rna-XM_031985524.1
NW_022340504.1	Gnomon	exon	429206	429308	.	+	.	ID=exon-XM_031985524.1-12;Dbxref=GeneID:116430876%2CGenbank:XM_031985524.1;Parent=rna-XM_031985524.1
NW_022340504.1	Gnomon	exon	420380	420507	.	+	.	ID=exon-XM_031985524.1-10;Dbxref=GeneID:116430876%2CGenbank:XM_031985524.1;Parent=rna-XM_031985524.1
NW_022340504.1	Gnomon	mRNA	1299221	1303197	.	-	.	Name=XM_031985460.1;ID=rna-XM_031985460.1;Dbxref=GeneID:116430836%2CGenbank:XM_031985460.1;Parent=gene-LOC116430836
NW_022340504.1	Gnomon	exon	252048	252176	.	+	.	ID=exon-XM_031985447.1-4;Dbxref=GeneID:116430830%2CGenbank:XM_031985447.1;Parent=rna-XM_031985447.1
NW_022340504.1	Gnomon	exon	252262	252749	.	+	.	ID=exon-XM_031985447.1-5;Dbxref=GeneID:116430830%2CGenbank:XM_031985447.1;Parent=rna-XM_031985447.1
NW_022340504.1	Gnomon	exon	251567	251698	.	+	.	ID=exon-XM_031985447.1-2;Dbxref=GeneID:116430830%2CGenbank:XM_031985447.1;Parent=rna-XM_031985447.1
NW_022340504.1	Gnomon	exon	251767	251965	.	+	.	ID=exon-XM_031985447.1-3;Dbxref=GeneID:116430830%2CGenbank:XM_031985447.1;Parent=rna-XM_031985447.1
NW_022340504.1	Gnomon	exon	251069	251352	.	+	.	ID=exon-XM_031985447.1-1;Dbxref=GeneID:116430830%2CGenbank:XM_031985447.1;Parent=rna-XM_031985447.1
NW_022340504.1	Gnomon	CDS	1697343	1697411	.	-	0	Name=XP_031841352.1;ID=cds-XP_031841352.1;Dbxref=GeneID:116430865%2CGenbank:XP_031841352.1;Parent=rna-XM_031985492.1
NW_022340504.1	Gnomon	CDS	1697151	1697232	.	-	0	Name=XP_031841352.1;ID=cds-XP_031841352.1;Dbxref=GeneID:116430865%2CGenbank:XP_031841352.1;Parent=rna-XM_031985492.1
NW_022340504.1	Gnomon	CDS	1696891	1697077	.	-	0	Name=XP_031841352.1;ID=cds-XP_031841352.1;Dbxref=GeneID:116430865%2CGenbank:XP_031841352.1;Parent=rna-XM_031985492.1
NW_022340504.1	Gnomon	CDS	1696580	1696793	.	-	0	Name=XP_031841352.1;ID=cds-XP_031841352.1;Dbxref=GeneID:116430865%2CGenbank:XP_031841352.1;Parent=rna-XM_031985492.1
NW_022340504.1	Gnomon	exon	2341296	2341426	.	-	.	ID=exon-XR_004235812.1-3;Dbxref=GeneID:116430869%2CGenbank:XR_004235812.1;Parent=rna-XR_004235812.1
NW_022340504.1	Gnomon	exon	2341002	2341231	.	-	.	ID=exon-XR_004235812.1-4;Dbxref=GeneID:116430869%2CGenbank:XR_004235812.1;Parent=rna-XR_004235812.1
NW_022340504.1	Gnomon	exon	2342487	2342691	.	-	.	ID=exon-XR_004235812.1-1;Dbxref=GeneID:116430869%2CGenbank:XR_004235812.1;Parent=rna-XR_004235812.1
NW_022340504.1	Gnomon	exon	2341811	2342335	.	-	.	ID=exon-XR_004235812.1-2;Dbxref=GeneID:116430869%2CGenbank:XR_004235812.1;Parent=rna-XR_004235812.1
NW_022340504.1	Gnomon	exon	194917	195118	.	+	.	ID=exon-XM_031985423.1-1;Dbxref=GeneID:116430817%2CGenbank:XM_031985423.1;Parent=rna-XM_031985423.1
NW_022340504.1	Gnomon	exon	195452	195583	.	+	.	ID=exon-XM_031985423.1-2;Dbxref=GeneID:116430817%2CGenbank:XM_031985423.1;Parent=rna-XM_031985423.1
NW_022340504.1	Gnomon	exon	196330	197890	.	+	.	ID=exon-XM_031985423.1-3;Dbxref=GeneID:116430817%2CGenbank:XM_031985423.1;Parent=rna-XM_031985423.1
NW_022340504.1	Gnomon	CDS	1697343	1697411	.	-	0	Name=XP_031841351.1;ID=cds-XP_031841351.1;Dbxref=GeneID:116430865%2CGenbank:XP_031841351.1;Parent=rna-XM_031985491.1
NW_022340504.1	Gnomon	CDS	1697151	1697232	.	-	0	Name=XP_031841351.1;ID=cds-XP_031841351.1;Dbxref=GeneID:116430865%2CGenbank:XP_031841351.1;Parent=rna-XM_031985491.1
NW_022340504.1	Gnomon	CDS	1696891	1697077	.	-	0	Name=XP_031841351.1;ID=cds-XP_031841351.1;Dbxref=GeneID:116430865%2CGenbank:XP_031841351.1;Parent=rna-XM_031985491.1
NW_022340504.1	Gnomon	CDS	1696580	1696793	.	-	0	Name=XP_031841351.1;ID=cds-XP_031841351.1;Dbxref=GeneID:116430865%2CGenbank:XP_031841351.1;Parent=rna-XM_031985491.1
NW_022340504.1	Gnomon	mRNA	261395	440089	.	+	.	Name=XM_031985517.1;ID=rna-XM_031985517.1;Dbxref=GeneID:116430876%2CGenbank:XM_031985517.1;Parent=gene-LOC116430876
NW_022340504.1	Gnomon	exon	420380	420507	.	+	.	ID=exon-XM_031985515.1-10;Dbxref=GeneID:116430876%2CGenbank:XM_031985515.1;Parent=rna-XM_031985515.1
NW_022340504.1	Gnomon	exon	433445	433545	.	+	.	ID=exon-XM_031985515.1-15;Dbxref=GeneID:116430876%2CGenbank:XM_031985515.1;Parent=rna-XM_031985515.1
NW_022340504.1	Gnomon	exon	434760	435076	.	+	.	ID=exon-XM_031985515.1-16;Dbxref=GeneID:116430876%2CGenbank:XM_031985515.1;Parent=rna-XM_031985515.1
NW_022340504.1	Gnomon	exon	435157	435528	.	+	.	ID=exon-XM_031985515.1-17;Dbxref=GeneID:116430876%2CGenbank:XM_031985515.1;Parent=rna-XM_031985515.1
NW_022340504.1	Gnomon	exon	435610	435972	.	+	.	ID=exon-XM_031985515.1-18;Dbxref=GeneID:116430876%2CGenbank:XM_031985515.1;Parent=rna-XM_031985515.1
NW_022340504.1	Gnomon	exon	428727	429122	.	+	.	ID=exon-XM_031985515.1-11;Dbxref=GeneID:116430876%2CGenbank:XM_031985515.1;Parent=rna-XM_031985515.1
NW_022340504.1	Gnomon	exon	429206	429308	.	+	.	ID=exon-XM_031985515.1-12;Dbxref=GeneID:116430876%2CGenbank:XM_031985515.1;Parent=rna-XM_031985515.1
NW_022340504.1	Gnomon	exon	430040	430228	.	+	.	ID=exon-XM_031985515.1-13;Dbxref=GeneID:116430876%2CGenbank:XM_031985515.1;Parent=rna-XM_031985515.1
NW_022340504.1	Gnomon	exon	431900	432114	.	+	.	ID=exon-XM_031985515.1-14;Dbxref=GeneID:116430876%2CGenbank:XM_031985515.1;Parent=rna-XM_031985515.1
NW_022340504.1	Gnomon	exon	436076	436289	.	+	.	ID=exon-XM_031985515.1-19;Dbxref=GeneID:116430876%2CGenbank:XM_031985515.1;Parent=rna-XM_031985515.1
NW_022340504.1	Gnomon	exon	194449	194614	.	+	.	ID=exon-XM_031985424.1-1;Dbxref=GeneID:116430817%2CGenbank:XM_031985424.1;Parent=rna-XM_031985424.1
NW_022340504.1	Gnomon	exon	195452	195583	.	+	.	ID=exon-XM_031985424.1-2;Dbxref=GeneID:116430817%2CGenbank:XM_031985424.1;Parent=rna-XM_031985424.1
NW_022340504.1	Gnomon	exon	196330	197890	.	+	.	ID=exon-XM_031985424.1-3;Dbxref=GeneID:116430817%2CGenbank:XM_031985424.1;Parent=rna-XM_031985424.1
NW_022340504.1	Gnomon	exon	436362	436604	.	+	.	ID=exon-XM_031985515.1-20;Dbxref=GeneID:116430876%2CGenbank:XM_031985515.1;Parent=rna-XM_031985515.1
NW_022340504.1	Gnomon	exon	436688	440089	.	+	.	ID=exon-XM_031985515.1-21;Dbxref=GeneID:116430876%2CGenbank:XM_031985515.1;Parent=rna-XM_031985515.1
NW_022340504.1	Gnomon	exon	1749508	1749717	.	+	.	ID=exon-XM_031985513.1-4;Dbxref=GeneID:116430875%2CGenbank:XM_031985513.1;Parent=rna-XM_031985513.1
NW_022340504.1	Gnomon	exon	1750048	1750426	.	+	.	ID=exon-XM_031985513.1-5;Dbxref=GeneID:116430875%2CGenbank:XM_031985513.1;Parent=rna-XM_031985513.1
NW_022340504.1	Gnomon	exon	1748887	1749075	.	+	.	ID=exon-XM_031985513.1-2;Dbxref=GeneID:116430875%2CGenbank:XM_031985513.1;Parent=rna-XM_031985513.1
NW_022340504.1	Gnomon	exon	1749253	1749429	.	+	.	ID=exon-XM_031985513.1-3;Dbxref=GeneID:116430875%2CGenbank:XM_031985513.1;Parent=rna-XM_031985513.1
NW_022340504.1	Gnomon	exon	1741463	1741628	.	+	.	ID=exon-XM_031985513.1-1;Dbxref=GeneID:116430875%2CGenbank:XM_031985513.1;Parent=rna-XM_031985513.1
NW_022340504.1	Gnomon	mRNA	261708	440089	.	+	.	Name=XM_031985518.1;ID=rna-XM_031985518.1;Dbxref=GeneID:116430876%2CGenbank:XM_031985518.1;Parent=gene-LOC116430876
NW_022340504.1	Gnomon	mRNA	261708	440089	.	+	.	Name=XM_031985515.1;ID=rna-XM_031985515.1;Dbxref=GeneID:116430876%2CGenbank:XM_031985515.1;Parent=gene-LOC116430876
NW_022340504.1	Gnomon	mRNA	280710	440089	.	+	.	Name=XM_031985516.1;ID=rna-XM_031985516.1;Dbxref=GeneID:116430876%2CGenbank:XM_031985516.1;Parent=gene-LOC116430876
NW_022340504.1	Gnomon	exon	902702	902862	.	+	.	ID=exon-XR_004235813.1-1;Dbxref=GeneID:116430870%2CGenbank:XR_004235813.1;Parent=rna-XR_004235813.1
NW_022340504.1	Gnomon	exon	902954	903004	.	+	.	ID=exon-XR_004235813.1-2;Dbxref=GeneID:116430870%2CGenbank:XR_004235813.1;Parent=rna-XR_004235813.1
NW_022340504.1	Gnomon	exon	903093	903246	.	+	.	ID=exon-XR_004235813.1-3;Dbxref=GeneID:116430870%2CGenbank:XR_004235813.1;Parent=rna-XR_004235813.1
NW_022340504.1	Gnomon	exon	1030186	1031890	.	-	.	ID=exon-XM_031985438.1-13;Dbxref=GeneID:116430825%2CGenbank:XM_031985438.1;Parent=rna-XM_031985438.1
NW_022340504.1	Gnomon	exon	1021935	1029981	.	-	.	ID=exon-XM_031985438.1-14;Dbxref=GeneID:116430825%2CGenbank:XM_031985438.1;Parent=rna-XM_031985438.1
NW_022340504.1	Gnomon	exon	1033459	1033614	.	-	.	ID=exon-XM_031985438.1-11;Dbxref=GeneID:116430825%2CGenbank:XM_031985438.1;Parent=rna-XM_031985438.1
NW_022340504.1	Gnomon	exon	1032933	1033169	.	-	.	ID=exon-XM_031985438.1-12;Dbxref=GeneID:116430825%2CGenbank:XM_031985438.1;Parent=rna-XM_031985438.1
NW_022340504.1	Gnomon	exon	1033705	1033879	.	-	.	ID=exon-XM_031985438.1-10;Dbxref=GeneID:116430825%2CGenbank:XM_031985438.1;Parent=rna-XM_031985438.1
NW_022340504.1	Gnomon	exon	1758575	1758805	.	-	.	ID=exon-XM_031985510.1-14;Dbxref=GeneID:116430874%2CGenbank:XM_031985510.1;Parent=rna-XM_031985510.1
NW_022340504.1	Gnomon	exon	1758185	1758335	.	-	.	ID=exon-XM_031985510.1-15;Dbxref=GeneID:116430874%2CGenbank:XM_031985510.1;Parent=rna-XM_031985510.1
NW_022340504.1	Gnomon	exon	1756182	1757461	.	-	.	ID=exon-XM_031985510.1-16;Dbxref=GeneID:116430874%2CGenbank:XM_031985510.1;Parent=rna-XM_031985510.1
NW_022340504.1	Gnomon	exon	1761080	1761533	.	-	.	ID=exon-XM_031985510.1-10;Dbxref=GeneID:116430874%2CGenbank:XM_031985510.1;Parent=rna-XM_031985510.1
NW_022340504.1	Gnomon	exon	1760271	1760535	.	-	.	ID=exon-XM_031985510.1-11;Dbxref=GeneID:116430874%2CGenbank:XM_031985510.1;Parent=rna-XM_031985510.1
NW_022340504.1	Gnomon	exon	1759651	1760014	.	-	.	ID=exon-XM_031985510.1-12;Dbxref=GeneID:116430874%2CGenbank:XM_031985510.1;Parent=rna-XM_031985510.1
NW_022340504.1	Gnomon	exon	1759103	1759392	.	-	.	ID=exon-XM_031985510.1-13;Dbxref=GeneID:116430874%2CGenbank:XM_031985510.1;Parent=rna-XM_031985510.1
NW_022340504.1	Gnomon	mRNA	267325	271323	.	-	.	Name=XM_031985526.1;ID=rna-XM_031985526.1;Dbxref=GeneID:116430877%2CGenbank:XM_031985526.1;Parent=gene-LOC116430877
NW_022340504.1	Gnomon	CDS	1106471	1106597	.	+	0	Name=XP_031841394.1;ID=cds-XP_031841394.1;Dbxref=GeneID:116430883%2CGenbank:XP_031841394.1;Parent=rna-XM_031985534.1
NW_022340504.1	Gnomon	CDS	1107203	1107288	.	+	0	Name=XP_031841394.1;ID=cds-XP_031841394.1;Dbxref=GeneID:116430883%2CGenbank:XP_031841394.1;Parent=rna-XM_031985534.1
NW_022340504.1	Gnomon	CDS	1107392	1107628	.	+	0	Name=XP_031841394.1;ID=cds-XP_031841394.1;Dbxref=GeneID:116430883%2CGenbank:XP_031841394.1;Parent=rna-XM_031985534.1
NW_022340504.1	Gnomon	CDS	1108096	1108419	.	+	0	Name=XP_031841394.1;ID=cds-XP_031841394.1;Dbxref=GeneID:116430883%2CGenbank:XP_031841394.1;Parent=rna-XM_031985534.1
NW_022340504.1	Gnomon	exon	1726904	1727024	.	-	.	ID=exon-XM_031985469.1-1;Dbxref=GeneID:116430849%2CGenbank:XM_031985469.1;Parent=rna-XM_031985469.1
NW_022340504.1	Gnomon	exon	1726621	1726826	.	-	.	ID=exon-XM_031985469.1-2;Dbxref=GeneID:116430849%2CGenbank:XM_031985469.1;Parent=rna-XM_031985469.1
NW_022340504.1	Gnomon	exon	1726407	1726543	.	-	.	ID=exon-XM_031985469.1-3;Dbxref=GeneID:116430849%2CGenbank:XM_031985469.1;Parent=rna-XM_031985469.1
NW_022340504.1	Gnomon	exon	1725227	1726338	.	-	.	ID=exon-XM_031985469.1-4;Dbxref=GeneID:116430849%2CGenbank:XM_031985469.1;Parent=rna-XM_031985469.1
NW_022340504.1	Gnomon	CDS	1039265	1039352	.	-	0	Name=XP_031841299.1;ID=cds-XP_031841299.1;Dbxref=GeneID:116430825%2CGenbank:XP_031841299.1;Parent=rna-XM_031985439.1
NW_022340504.1	Gnomon	CDS	1036351	1036478	.	-	0	Name=XP_031841299.1;ID=cds-XP_031841299.1;Dbxref=GeneID:116430825%2CGenbank:XP_031841299.1;Parent=rna-XM_031985439.1
NW_022340504.1	Gnomon	CDS	1036127	1036252	.	-	0	Name=XP_031841299.1;ID=cds-XP_031841299.1;Dbxref=GeneID:116430825%2CGenbank:XP_031841299.1;Parent=rna-XM_031985439.1
NW_022340504.1	Gnomon	CDS	1034804	1035173	.	-	0	Name=XP_031841299.1;ID=cds-XP_031841299.1;Dbxref=GeneID:116430825%2CGenbank:XP_031841299.1;Parent=rna-XM_031985439.1
NW_022340504.1	Gnomon	CDS	1034364	1034535	.	-	0	Name=XP_031841299.1;ID=cds-XP_031841299.1;Dbxref=GeneID:116430825%2CGenbank:XP_031841299.1;Parent=rna-XM_031985439.1
NW_022340504.1	Gnomon	CDS	1034095	1034194	.	-	0	Name=XP_031841299.1;ID=cds-XP_031841299.1;Dbxref=GeneID:116430825%2CGenbank:XP_031841299.1;Parent=rna-XM_031985439.1
NW_022340504.1	Gnomon	CDS	1033705	1033879	.	-	0	Name=XP_031841299.1;ID=cds-XP_031841299.1;Dbxref=GeneID:116430825%2CGenbank:XP_031841299.1;Parent=rna-XM_031985439.1
NW_022340504.1	Gnomon	CDS	1033459	1033614	.	-	0	Name=XP_031841299.1;ID=cds-XP_031841299.1;Dbxref=GeneID:116430825%2CGenbank:XP_031841299.1;Parent=rna-XM_031985439.1
NW_022340504.1	Gnomon	CDS	1032933	1033169	.	-	0	Name=XP_031841299.1;ID=cds-XP_031841299.1;Dbxref=GeneID:116430825%2CGenbank:XP_031841299.1;Parent=rna-XM_031985439.1
NW_022340504.1	Gnomon	CDS	1026579	1031890	.	-	0	Name=XP_031841299.1;ID=cds-XP_031841299.1;Dbxref=GeneID:116430825%2CGenbank:XP_031841299.1;Parent=rna-XM_031985439.1
NW_022340504.1	Gnomon	mRNA	439716	441797	.	-	.	Name=XM_031985527.1;ID=rna-XM_031985527.1;Dbxref=GeneID:116430878%2CGenbank:XM_031985527.1;Parent=gene-LOC116430878
NW_022340504.1	Gnomon	CDS	443814	443911	.	+	0	Name=XP_031841309.1;ID=cds-XP_031841309.1;Dbxref=GeneID:116430831%2CGenbank:XP_031841309.1;Parent=rna-XM_031985449.1
NW_022340504.1	Gnomon	CDS	444385	444474	.	+	0	Name=XP_031841309.1;ID=cds-XP_031841309.1;Dbxref=GeneID:116430831%2CGenbank:XP_031841309.1;Parent=rna-XM_031985449.1
NW_022340504.1	Gnomon	CDS	444639	444783	.	+	0	Name=XP_031841309.1;ID=cds-XP_031841309.1;Dbxref=GeneID:116430831%2CGenbank:XP_031841309.1;Parent=rna-XM_031985449.1
NW_022340504.1	Gnomon	CDS	444869	445090	.	+	0	Name=XP_031841309.1;ID=cds-XP_031841309.1;Dbxref=GeneID:116430831%2CGenbank:XP_031841309.1;Parent=rna-XM_031985449.1
NW_022340504.1	Gnomon	CDS	445187	445333	.	+	0	Name=XP_031841309.1;ID=cds-XP_031841309.1;Dbxref=GeneID:116430831%2CGenbank:XP_031841309.1;Parent=rna-XM_031985449.1
NW_022340504.1	Gnomon	CDS	445412	445520	.	+	0	Name=XP_031841309.1;ID=cds-XP_031841309.1;Dbxref=GeneID:116430831%2CGenbank:XP_031841309.1;Parent=rna-XM_031985449.1
NW_022340504.1	Gnomon	CDS	445605	445763	.	+	0	Name=XP_031841309.1;ID=cds-XP_031841309.1;Dbxref=GeneID:116430831%2CGenbank:XP_031841309.1;Parent=rna-XM_031985449.1
NW_022340504.1	Gnomon	CDS	445857	446074	.	+	0	Name=XP_031841309.1;ID=cds-XP_031841309.1;Dbxref=GeneID:116430831%2CGenbank:XP_031841309.1;Parent=rna-XM_031985449.1
NW_022340504.1	Gnomon	CDS	446138	446380	.	+	0	Name=XP_031841309.1;ID=cds-XP_031841309.1;Dbxref=GeneID:116430831%2CGenbank:XP_031841309.1;Parent=rna-XM_031985449.1
NW_022340504.1	Gnomon	CDS	1106471	1106597	.	+	0	Name=XP_031841393.1;ID=cds-XP_031841393.1;Dbxref=GeneID:116430883%2CGenbank:XP_031841393.1;Parent=rna-XM_031985533.1
NW_022340504.1	Gnomon	CDS	1107203	1107288	.	+	0	Name=XP_031841393.1;ID=cds-XP_031841393.1;Dbxref=GeneID:116430883%2CGenbank:XP_031841393.1;Parent=rna-XM_031985533.1
NW_022340504.1	Gnomon	CDS	1107392	1107628	.	+	0	Name=XP_031841393.1;ID=cds-XP_031841393.1;Dbxref=GeneID:116430883%2CGenbank:XP_031841393.1;Parent=rna-XM_031985533.1
NW_022340504.1	Gnomon	CDS	1108096	1108419	.	+	0	Name=XP_031841393.1;ID=cds-XP_031841393.1;Dbxref=GeneID:116430883%2CGenbank:XP_031841393.1;Parent=rna-XM_031985533.1
NW_022340504.1	Gnomon	mRNA	292453	440088	.	+	.	Name=XM_031985524.1;ID=rna-XM_031985524.1;Dbxref=GeneID:116430876%2CGenbank:XM_031985524.1;Parent=gene-LOC116430876
NW_022340504.1	Gnomon	exon	733050	733334	.	+	.	ID=exon-XM_031985470.1-2;Dbxref=GeneID:116430850%2CGenbank:XM_031985470.1;Parent=rna-XM_031985470.1
NW_022340504.1	Gnomon	exon	783591	783740	.	+	.	ID=exon-XM_031985470.1-3;Dbxref=GeneID:116430850%2CGenbank:XM_031985470.1;Parent=rna-XM_031985470.1
NW_022340504.1	Gnomon	exon	630499	631280	.	+	.	ID=exon-XM_031985470.1-1;Dbxref=GeneID:116430850%2CGenbank:XM_031985470.1;Parent=rna-XM_031985470.1
NW_022340504.1	Gnomon	exon	830990	831183	.	+	.	ID=exon-XM_031985470.1-8;Dbxref=GeneID:116430850%2CGenbank:XM_031985470.1;Parent=rna-XM_031985470.1
NW_022340504.1	Gnomon	exon	832294	839746	.	+	.	ID=exon-XM_031985470.1-9;Dbxref=GeneID:116430850%2CGenbank:XM_031985470.1;Parent=rna-XM_031985470.1
NW_022340504.1	Gnomon	exon	828206	828379	.	+	.	ID=exon-XM_031985470.1-6;Dbxref=GeneID:116430850%2CGenbank:XM_031985470.1;Parent=rna-XM_031985470.1
NW_022340504.1	Gnomon	exon	830198	830650	.	+	.	ID=exon-XM_031985470.1-7;Dbxref=GeneID:116430850%2CGenbank:XM_031985470.1;Parent=rna-XM_031985470.1
NW_022340504.1	Gnomon	exon	818158	818352	.	+	.	ID=exon-XM_031985470.1-4;Dbxref=GeneID:116430850%2CGenbank:XM_031985470.1;Parent=rna-XM_031985470.1
NW_022340504.1	Gnomon	exon	826104	826190	.	+	.	ID=exon-XM_031985470.1-5;Dbxref=GeneID:116430850%2CGenbank:XM_031985470.1;Parent=rna-XM_031985470.1
NW_022340504.1	Gnomon	exon	1696443	1696793	.	-	.	ID=exon-XM_031985493.1-5;Dbxref=GeneID:116430865%2CGenbank:XM_031985493.1;Parent=rna-XM_031985493.1
NW_022340504.1	Gnomon	exon	1697151	1697232	.	-	.	ID=exon-XM_031985493.1-3;Dbxref=GeneID:116430865%2CGenbank:XM_031985493.1;Parent=rna-XM_031985493.1
NW_022340504.1	Gnomon	exon	1696891	1697077	.	-	.	ID=exon-XM_031985493.1-4;Dbxref=GeneID:116430865%2CGenbank:XM_031985493.1;Parent=rna-XM_031985493.1
NW_022340504.1	Gnomon	exon	1697761	1698033	.	-	.	ID=exon-XM_031985493.1-1;Dbxref=GeneID:116430865%2CGenbank:XM_031985493.1;Parent=rna-XM_031985493.1
NW_022340504.1	Gnomon	exon	1697343	1697460	.	-	.	ID=exon-XM_031985493.1-2;Dbxref=GeneID:116430865%2CGenbank:XM_031985493.1;Parent=rna-XM_031985493.1
NW_022340504.1	Gnomon	mRNA	261708	440089	.	+	.	Name=XM_031985525.1;ID=rna-XM_031985525.1;Dbxref=GeneID:116430876%2CGenbank:XM_031985525.1;Parent=gene-LOC116430876
NW_022340504.1	Gnomon	exon	1713004	1713215	.	-	.	ID=exon-XM_031985418.1-11;Dbxref=GeneID:116430814%2CGenbank:XM_031985418.1;Parent=rna-XM_031985418.1
NW_022340504.1	Gnomon	exon	1712691	1712932	.	-	.	ID=exon-XM_031985418.1-12;Dbxref=GeneID:116430814%2CGenbank:XM_031985418.1;Parent=rna-XM_031985418.1
NW_022340504.1	Gnomon	exon	1713308	1713443	.	-	.	ID=exon-XM_031985418.1-10;Dbxref=GeneID:116430814%2CGenbank:XM_031985418.1;Parent=rna-XM_031985418.1
NW_022340504.1	Gnomon	exon	1711700	1711854	.	-	.	ID=exon-XM_031985418.1-15;Dbxref=GeneID:116430814%2CGenbank:XM_031985418.1;Parent=rna-XM_031985418.1
NW_022340504.1	Gnomon	exon	1711504	1711612	.	-	.	ID=exon-XM_031985418.1-16;Dbxref=GeneID:116430814%2CGenbank:XM_031985418.1;Parent=rna-XM_031985418.1
NW_022340504.1	Gnomon	exon	1712331	1712479	.	-	.	ID=exon-XM_031985418.1-13;Dbxref=GeneID:116430814%2CGenbank:XM_031985418.1;Parent=rna-XM_031985418.1
NW_022340504.1	Gnomon	exon	1711928	1712255	.	-	.	ID=exon-XM_031985418.1-14;Dbxref=GeneID:116430814%2CGenbank:XM_031985418.1;Parent=rna-XM_031985418.1
NW_022340504.1	Gnomon	exon	1709563	1711421	.	-	.	ID=exon-XM_031985418.1-17;Dbxref=GeneID:116430814%2CGenbank:XM_031985418.1;Parent=rna-XM_031985418.1
NW_022340504.1	Gnomon	exon	1758575	1758805	.	-	.	ID=exon-XM_031985503.1-14;Dbxref=GeneID:116430874%2CGenbank:XM_031985503.1;Parent=rna-XM_031985503.1
NW_022340504.1	Gnomon	exon	1758185	1758335	.	-	.	ID=exon-XM_031985503.1-15;Dbxref=GeneID:116430874%2CGenbank:XM_031985503.1;Parent=rna-XM_031985503.1
NW_022340504.1	Gnomon	exon	1752507	1755658	.	-	.	ID=exon-XM_031985503.1-16;Dbxref=GeneID:116430874%2CGenbank:XM_031985503.1;Parent=rna-XM_031985503.1
NW_022340504.1	Gnomon	exon	1761080	1761533	.	-	.	ID=exon-XM_031985503.1-10;Dbxref=GeneID:116430874%2CGenbank:XM_031985503.1;Parent=rna-XM_031985503.1
NW_022340504.1	Gnomon	exon	1760271	1760535	.	-	.	ID=exon-XM_031985503.1-11;Dbxref=GeneID:116430874%2CGenbank:XM_031985503.1;Parent=rna-XM_031985503.1
NW_022340504.1	Gnomon	exon	1759651	1760014	.	-	.	ID=exon-XM_031985503.1-12;Dbxref=GeneID:116430874%2CGenbank:XM_031985503.1;Parent=rna-XM_031985503.1
NW_022340504.1	Gnomon	exon	1759103	1759392	.	-	.	ID=exon-XM_031985503.1-13;Dbxref=GeneID:116430874%2CGenbank:XM_031985503.1;Parent=rna-XM_031985503.1
NW_022340504.1	Gnomon	exon	251767	251965	.	+	.	ID=exon-XM_031985446.1-3;Dbxref=GeneID:116430830%2CGenbank:XM_031985446.1;Parent=rna-XM_031985446.1
NW_022340504.1	Gnomon	exon	252048	252176	.	+	.	ID=exon-XM_031985446.1-4;Dbxref=GeneID:116430830%2CGenbank:XM_031985446.1;Parent=rna-XM_031985446.1
NW_022340504.1	Gnomon	exon	252262	252731	.	+	.	ID=exon-XM_031985446.1-5;Dbxref=GeneID:116430830%2CGenbank:XM_031985446.1;Parent=rna-XM_031985446.1
NW_022340504.1	Gnomon	exon	251081	251276	.	+	.	ID=exon-XM_031985446.1-1;Dbxref=GeneID:116430830%2CGenbank:XM_031985446.1;Parent=rna-XM_031985446.1
NW_022340504.1	Gnomon	exon	251567	251698	.	+	.	ID=exon-XM_031985446.1-2;Dbxref=GeneID:116430830%2CGenbank:XM_031985446.1;Parent=rna-XM_031985446.1
NW_022340504.1	Gnomon	mRNA	296269	440088	.	+	.	Name=XM_031985522.1;ID=rna-XM_031985522.1;Dbxref=GeneID:116430876%2CGenbank:XM_031985522.1;Parent=gene-LOC116430876
NW_022340504.1	Gnomon	exon	334128	335640	.	+	.	ID=exon-XM_031985516.1-7;Dbxref=GeneID:116430876%2CGenbank:XM_031985516.1;Parent=rna-XM_031985516.1
NW_022340504.1	Gnomon	exon	336080	337310	.	+	.	ID=exon-XM_031985516.1-8;Dbxref=GeneID:116430876%2CGenbank:XM_031985516.1;Parent=rna-XM_031985516.1
NW_022340504.1	Gnomon	exon	409823	409937	.	+	.	ID=exon-XM_031985516.1-9;Dbxref=GeneID:116430876%2CGenbank:XM_031985516.1;Parent=rna-XM_031985516.1
NW_022340504.1	Gnomon	exon	322329	322503	.	+	.	ID=exon-XM_031985516.1-3;Dbxref=GeneID:116430876%2CGenbank:XM_031985516.1;Parent=rna-XM_031985516.1
NW_022340504.1	Gnomon	exon	324095	324368	.	+	.	ID=exon-XM_031985516.1-4;Dbxref=GeneID:116430876%2CGenbank:XM_031985516.1;Parent=rna-XM_031985516.1
NW_022340504.1	Gnomon	exon	328252	328547	.	+	.	ID=exon-XM_031985516.1-5;Dbxref=GeneID:116430876%2CGenbank:XM_031985516.1;Parent=rna-XM_031985516.1
NW_022340504.1	Gnomon	exon	333471	333720	.	+	.	ID=exon-XM_031985516.1-6;Dbxref=GeneID:116430876%2CGenbank:XM_031985516.1;Parent=rna-XM_031985516.1
NW_022340504.1	Gnomon	exon	280710	280822	.	+	.	ID=exon-XM_031985516.1-1;Dbxref=GeneID:116430876%2CGenbank:XM_031985516.1;Parent=rna-XM_031985516.1
NW_022340504.1	Gnomon	exon	281363	281478	.	+	.	ID=exon-XM_031985516.1-2;Dbxref=GeneID:116430876%2CGenbank:XM_031985516.1;Parent=rna-XM_031985516.1
NW_022340504.1	Gnomon	mRNA	1733190	1734289	.	-	.	Name=XM_031985428.1;ID=rna-XM_031985428.1;Dbxref=GeneID:116430819%2CGenbank:XM_031985428.1;Parent=gene-LOC116430819
NW_022340504.1	Gnomon	CDS	1052396	1052779	.	-	0	Name=XP_031841296.1;ID=cds-XP_031841296.1;Dbxref=GeneID:116430825%2CGenbank:XP_031841296.1;Parent=rna-XM_031985436.1
NW_022340504.1	Gnomon	CDS	1051629	1051824	.	-	0	Name=XP_031841296.1;ID=cds-XP_031841296.1;Dbxref=GeneID:116430825%2CGenbank:XP_031841296.1;Parent=rna-XM_031985436.1
NW_022340504.1	Gnomon	CDS	1048857	1049018	.	-	0	Name=XP_031841296.1;ID=cds-XP_031841296.1;Dbxref=GeneID:116430825%2CGenbank:XP_031841296.1;Parent=rna-XM_031985436.1
NW_022340504.1	Gnomon	CDS	1036351	1036478	.	-	0	Name=XP_031841296.1;ID=cds-XP_031841296.1;Dbxref=GeneID:116430825%2CGenbank:XP_031841296.1;Parent=rna-XM_031985436.1
NW_022340504.1	Gnomon	CDS	1036127	1036252	.	-	0	Name=XP_031841296.1;ID=cds-XP_031841296.1;Dbxref=GeneID:116430825%2CGenbank:XP_031841296.1;Parent=rna-XM_031985436.1
NW_022340504.1	Gnomon	CDS	1034804	1035173	.	-	0	Name=XP_031841296.1;ID=cds-XP_031841296.1;Dbxref=GeneID:116430825%2CGenbank:XP_031841296.1;Parent=rna-XM_031985436.1
NW_022340504.1	Gnomon	CDS	1034364	1034535	.	-	0	Name=XP_031841296.1;ID=cds-XP_031841296.1;Dbxref=GeneID:116430825%2CGenbank:XP_031841296.1;Parent=rna-XM_031985436.1
NW_022340504.1	Gnomon	CDS	1034095	1034194	.	-	0	Name=XP_031841296.1;ID=cds-XP_031841296.1;Dbxref=GeneID:116430825%2CGenbank:XP_031841296.1;Parent=rna-XM_031985436.1
NW_022340504.1	Gnomon	CDS	1033705	1033879	.	-	0	Name=XP_031841296.1;ID=cds-XP_031841296.1;Dbxref=GeneID:116430825%2CGenbank:XP_031841296.1;Parent=rna-XM_031985436.1
NW_022340504.1	Gnomon	CDS	1033459	1033614	.	-	0	Name=XP_031841296.1;ID=cds-XP_031841296.1;Dbxref=GeneID:116430825%2CGenbank:XP_031841296.1;Parent=rna-XM_031985436.1
NW_022340504.1	Gnomon	CDS	1032933	1033106	.	-	0	Name=XP_031841296.1;ID=cds-XP_031841296.1;Dbxref=GeneID:116430825%2CGenbank:XP_031841296.1;Parent=rna-XM_031985436.1
NW_022340504.1	Gnomon	CDS	1026579	1031890	.	-	0	Name=XP_031841296.1;ID=cds-XP_031841296.1;Dbxref=GeneID:116430825%2CGenbank:XP_031841296.1;Parent=rna-XM_031985436.1
NW_022340504.1	Gnomon	CDS	251577	251698	.	+	0	Name=XP_031841306.1;ID=cds-XP_031841306.1;Dbxref=GeneID:116430830%2CGenbank:XP_031841306.1;Parent=rna-XM_031985446.1
NW_022340504.1	Gnomon	CDS	251767	251965	.	+	0	Name=XP_031841306.1;ID=cds-XP_031841306.1;Dbxref=GeneID:116430830%2CGenbank:XP_031841306.1;Parent=rna-XM_031985446.1
NW_022340504.1	Gnomon	CDS	252048	252176	.	+	0	Name=XP_031841306.1;ID=cds-XP_031841306.1;Dbxref=GeneID:116430830%2CGenbank:XP_031841306.1;Parent=rna-XM_031985446.1
NW_022340504.1	Gnomon	CDS	252262	252501	.	+	0	Name=XP_031841306.1;ID=cds-XP_031841306.1;Dbxref=GeneID:116430830%2CGenbank:XP_031841306.1;Parent=rna-XM_031985446.1
NW_022340504.1	Gnomon	CDS	1111212	1111469	.	-	0	Name=XP_031841390.1;ID=cds-XP_031841390.1;Dbxref=GeneID:116430882%2CGenbank:XP_031841390.1;Parent=rna-XM_031985530.1
NW_022340504.1	Gnomon	CDS	1110571	1110824	.	-	0	Name=XP_031841390.1;ID=cds-XP_031841390.1;Dbxref=GeneID:116430882%2CGenbank:XP_031841390.1;Parent=rna-XM_031985530.1
NW_022340504.1	Gnomon	CDS	1110354	1110489	.	-	0	Name=XP_031841390.1;ID=cds-XP_031841390.1;Dbxref=GeneID:116430882%2CGenbank:XP_031841390.1;Parent=rna-XM_031985530.1
NW_022340504.1	Gnomon	CDS	1110051	1110155	.	-	0	Name=XP_031841390.1;ID=cds-XP_031841390.1;Dbxref=GeneID:116430882%2CGenbank:XP_031841390.1;Parent=rna-XM_031985530.1
NW_022340504.1	Gnomon	CDS	1069839	1070044	.	-	0	Name=XP_031841390.1;ID=cds-XP_031841390.1;Dbxref=GeneID:116430882%2CGenbank:XP_031841390.1;Parent=rna-XM_031985530.1
NW_022340504.1	Gnomon	CDS	1068897	1069161	.	-	0	Name=XP_031841390.1;ID=cds-XP_031841390.1;Dbxref=GeneID:116430882%2CGenbank:XP_031841390.1;Parent=rna-XM_031985530.1
NW_022340504.1	Gnomon	CDS	1068248	1068488	.	-	0	Name=XP_031841390.1;ID=cds-XP_031841390.1;Dbxref=GeneID:116430882%2CGenbank:XP_031841390.1;Parent=rna-XM_031985530.1
NW_022340504.1	Gnomon	CDS	1067755	1067930	.	-	0	Name=XP_031841390.1;ID=cds-XP_031841390.1;Dbxref=GeneID:116430882%2CGenbank:XP_031841390.1;Parent=rna-XM_031985530.1
NW_022340504.1	Gnomon	mRNA	292121	440088	.	+	.	Name=XM_031985523.1;ID=rna-XM_031985523.1;Dbxref=GeneID:116430876%2CGenbank:XM_031985523.1;Parent=gene-LOC116430876
NW_022340504.1	Gnomon	mRNA	1289528	1292225	.	-	.	Name=XM_031985429.1;ID=rna-XM_031985429.1;Dbxref=GeneID:116430823%2CGenbank:XM_031985429.1;Parent=gene-LOC116430823
NW_022340504.1	Gnomon	CDS	1052396	1052779	.	-	0	Name=XP_031841295.1;ID=cds-XP_031841295.1;Dbxref=GeneID:116430825%2CGenbank:XP_031841295.1;Parent=rna-XM_031985435.1
NW_022340504.1	Gnomon	CDS	1051629	1051824	.	-	0	Name=XP_031841295.1;ID=cds-XP_031841295.1;Dbxref=GeneID:116430825%2CGenbank:XP_031841295.1;Parent=rna-XM_031985435.1
NW_022340504.1	Gnomon	CDS	1048857	1049018	.	-	0	Name=XP_031841295.1;ID=cds-XP_031841295.1;Dbxref=GeneID:116430825%2CGenbank:XP_031841295.1;Parent=rna-XM_031985435.1
NW_022340504.1	Gnomon	CDS	1036351	1036478	.	-	0	Name=XP_031841295.1;ID=cds-XP_031841295.1;Dbxref=GeneID:116430825%2CGenbank:XP_031841295.1;Parent=rna-XM_031985435.1
NW_022340504.1	Gnomon	CDS	1036127	1036252	.	-	0	Name=XP_031841295.1;ID=cds-XP_031841295.1;Dbxref=GeneID:116430825%2CGenbank:XP_031841295.1;Parent=rna-XM_031985435.1
NW_022340504.1	Gnomon	CDS	1034819	1035173	.	-	0	Name=XP_031841295.1;ID=cds-XP_031841295.1;Dbxref=GeneID:116430825%2CGenbank:XP_031841295.1;Parent=rna-XM_031985435.1
NW_022340504.1	Gnomon	CDS	1034364	1034535	.	-	0	Name=XP_031841295.1;ID=cds-XP_031841295.1;Dbxref=GeneID:116430825%2CGenbank:XP_031841295.1;Parent=rna-XM_031985435.1
NW_022340504.1	Gnomon	CDS	1034095	1034194	.	-	0	Name=XP_031841295.1;ID=cds-XP_031841295.1;Dbxref=GeneID:116430825%2CGenbank:XP_031841295.1;Parent=rna-XM_031985435.1
NW_022340504.1	Gnomon	CDS	1033705	1033879	.	-	0	Name=XP_031841295.1;ID=cds-XP_031841295.1;Dbxref=GeneID:116430825%2CGenbank:XP_031841295.1;Parent=rna-XM_031985435.1
NW_022340504.1	Gnomon	CDS	1033459	1033602	.	-	0	Name=XP_031841295.1;ID=cds-XP_031841295.1;Dbxref=GeneID:116430825%2CGenbank:XP_031841295.1;Parent=rna-XM_031985435.1
NW_022340504.1	Gnomon	CDS	1032933	1033169	.	-	0	Name=XP_031841295.1;ID=cds-XP_031841295.1;Dbxref=GeneID:116430825%2CGenbank:XP_031841295.1;Parent=rna-XM_031985435.1
NW_022340504.1	Gnomon	CDS	1026579	1031890	.	-	0	Name=XP_031841295.1;ID=cds-XP_031841295.1;Dbxref=GeneID:116430825%2CGenbank:XP_031841295.1;Parent=rna-XM_031985435.1
NW_022340504.1	Gnomon	CDS	2318025	2318448	.	+	0	Name=XP_031841305.1;ID=cds-XP_031841305.1;Dbxref=GeneID:116430829%2CGenbank:XP_031841305.1;Parent=rna-XM_031985445.1
NW_022340504.1	Gnomon	CDS	2318607	2319730	.	+	0	Name=XP_031841305.1;ID=cds-XP_031841305.1;Dbxref=GeneID:116430829%2CGenbank:XP_031841305.1;Parent=rna-XM_031985445.1
NW_022340504.1	Gnomon	exon	2318607	2319957	.	+	.	ID=exon-XM_031985445.1-2;Dbxref=GeneID:116430829%2CGenbank:XM_031985445.1;Parent=rna-XM_031985445.1
NW_022340504.1	Gnomon	exon	2317702	2318448	.	+	.	ID=exon-XM_031985445.1-1;Dbxref=GeneID:116430829%2CGenbank:XM_031985445.1;Parent=rna-XM_031985445.1
NW_022340504.1	Gnomon	mRNA	1734293	1738617	.	+	.	Name=XM_031985426.1;ID=rna-XM_031985426.1;Dbxref=GeneID:116430818%2CGenbank:XM_031985426.1;Parent=gene-LOC116430818
NW_022340504.1	Gnomon	CDS	1052396	1052779	.	-	0	Name=XP_031841298.1;ID=cds-XP_031841298.1;Dbxref=GeneID:116430825%2CGenbank:XP_031841298.1;Parent=rna-XM_031985438.1
NW_022340504.1	Gnomon	CDS	1051629	1051824	.	-	0	Name=XP_031841298.1;ID=cds-XP_031841298.1;Dbxref=GeneID:116430825%2CGenbank:XP_031841298.1;Parent=rna-XM_031985438.1
NW_022340504.1	Gnomon	CDS	1048857	1049018	.	-	0	Name=XP_031841298.1;ID=cds-XP_031841298.1;Dbxref=GeneID:116430825%2CGenbank:XP_031841298.1;Parent=rna-XM_031985438.1
NW_022340504.1	Gnomon	CDS	1036351	1036478	.	-	0	Name=XP_031841298.1;ID=cds-XP_031841298.1;Dbxref=GeneID:116430825%2CGenbank:XP_031841298.1;Parent=rna-XM_031985438.1
NW_022340504.1	Gnomon	CDS	1036127	1036252	.	-	0	Name=XP_031841298.1;ID=cds-XP_031841298.1;Dbxref=GeneID:116430825%2CGenbank:XP_031841298.1;Parent=rna-XM_031985438.1
NW_022340504.1	Gnomon	CDS	1034804	1035173	.	-	0	Name=XP_031841298.1;ID=cds-XP_031841298.1;Dbxref=GeneID:116430825%2CGenbank:XP_031841298.1;Parent=rna-XM_031985438.1
NW_022340504.1	Gnomon	CDS	1034364	1034535	.	-	0	Name=XP_031841298.1;ID=cds-XP_031841298.1;Dbxref=GeneID:116430825%2CGenbank:XP_031841298.1;Parent=rna-XM_031985438.1
NW_022340504.1	Gnomon	CDS	1034095	1034194	.	-	0	Name=XP_031841298.1;ID=cds-XP_031841298.1;Dbxref=GeneID:116430825%2CGenbank:XP_031841298.1;Parent=rna-XM_031985438.1
NW_022340504.1	Gnomon	CDS	1033705	1033879	.	-	0	Name=XP_031841298.1;ID=cds-XP_031841298.1;Dbxref=GeneID:116430825%2CGenbank:XP_031841298.1;Parent=rna-XM_031985438.1
NW_022340504.1	Gnomon	CDS	1033459	1033614	.	-	0	Name=XP_031841298.1;ID=cds-XP_031841298.1;Dbxref=GeneID:116430825%2CGenbank:XP_031841298.1;Parent=rna-XM_031985438.1
NW_022340504.1	Gnomon	CDS	1032933	1033169	.	-	0	Name=XP_031841298.1;ID=cds-XP_031841298.1;Dbxref=GeneID:116430825%2CGenbank:XP_031841298.1;Parent=rna-XM_031985438.1
NW_022340504.1	Gnomon	CDS	1030186	1031890	.	-	0	Name=XP_031841298.1;ID=cds-XP_031841298.1;Dbxref=GeneID:116430825%2CGenbank:XP_031841298.1;Parent=rna-XM_031985438.1
NW_022340504.1	Gnomon	CDS	1026579	1029981	.	-	0	Name=XP_031841298.1;ID=cds-XP_031841298.1;Dbxref=GeneID:116430825%2CGenbank:XP_031841298.1;Parent=rna-XM_031985438.1
NW_022340504.1	Gnomon	CDS	251577	251698	.	+	0	Name=XP_031841308.1;ID=cds-XP_031841308.1;Dbxref=GeneID:116430830%2CGenbank:XP_031841308.1;Parent=rna-XM_031985448.1
NW_022340504.1	Gnomon	CDS	251794	251965	.	+	0	Name=XP_031841308.1;ID=cds-XP_031841308.1;Dbxref=GeneID:116430830%2CGenbank:XP_031841308.1;Parent=rna-XM_031985448.1
NW_022340504.1	Gnomon	CDS	252048	252176	.	+	0	Name=XP_031841308.1;ID=cds-XP_031841308.1;Dbxref=GeneID:116430830%2CGenbank:XP_031841308.1;Parent=rna-XM_031985448.1
NW_022340504.1	Gnomon	CDS	252262	252501	.	+	0	Name=XP_031841308.1;ID=cds-XP_031841308.1;Dbxref=GeneID:116430830%2CGenbank:XP_031841308.1;Parent=rna-XM_031985448.1
NW_022340504.1	Gnomon	exon	1699928	1700089	.	+	.	ID=exon-XM_031985489.1-10;Dbxref=GeneID:116430864%2CGenbank:XM_031985489.1;Parent=rna-XM_031985489.1
NW_022340504.1	Gnomon	exon	1700592	1700769	.	+	.	ID=exon-XM_031985489.1-13;Dbxref=GeneID:116430864%2CGenbank:XM_031985489.1;Parent=rna-XM_031985489.1
NW_022340504.1	Gnomon	exon	1700979	1701210	.	+	.	ID=exon-XM_031985489.1-14;Dbxref=GeneID:116430864%2CGenbank:XM_031985489.1;Parent=rna-XM_031985489.1
NW_022340504.1	Gnomon	exon	1700167	1700310	.	+	.	ID=exon-XM_031985489.1-11;Dbxref=GeneID:116430864%2CGenbank:XM_031985489.1;Parent=rna-XM_031985489.1
NW_022340504.1	Gnomon	exon	1700381	1700487	.	+	.	ID=exon-XM_031985489.1-12;Dbxref=GeneID:116430864%2CGenbank:XM_031985489.1;Parent=rna-XM_031985489.1
NW_022340504.1	Gnomon	exon	1701287	1701520	.	+	.	ID=exon-XM_031985489.1-15;Dbxref=GeneID:116430864%2CGenbank:XM_031985489.1;Parent=rna-XM_031985489.1
NW_022340504.1	Gnomon	exon	1701588	1701842	.	+	.	ID=exon-XM_031985489.1-16;Dbxref=GeneID:116430864%2CGenbank:XM_031985489.1;Parent=rna-XM_031985489.1
NW_022340504.1	Gnomon	mRNA	296269	440088	.	+	.	Name=XM_031985520.1;ID=rna-XM_031985520.1;Dbxref=GeneID:116430876%2CGenbank:XM_031985520.1;Parent=gene-LOC116430876
NW_022340504.1	Gnomon	mRNA	1733191	1734285	.	-	.	Name=XM_031985427.1;ID=rna-XM_031985427.1;Dbxref=GeneID:116430819%2CGenbank:XM_031985427.1;Parent=gene-LOC116430819
NW_022340504.1	Gnomon	CDS	1052396	1052779	.	-	0	Name=XP_031841297.1;ID=cds-XP_031841297.1;Dbxref=GeneID:116430825%2CGenbank:XP_031841297.1;Parent=rna-XM_031985437.1
NW_022340504.1	Gnomon	CDS	1051629	1051824	.	-	0	Name=XP_031841297.1;ID=cds-XP_031841297.1;Dbxref=GeneID:116430825%2CGenbank:XP_031841297.1;Parent=rna-XM_031985437.1
NW_022340504.1	Gnomon	CDS	1048857	1049018	.	-	0	Name=XP_031841297.1;ID=cds-XP_031841297.1;Dbxref=GeneID:116430825%2CGenbank:XP_031841297.1;Parent=rna-XM_031985437.1
NW_022340504.1	Gnomon	CDS	1036351	1036478	.	-	0	Name=XP_031841297.1;ID=cds-XP_031841297.1;Dbxref=GeneID:116430825%2CGenbank:XP_031841297.1;Parent=rna-XM_031985437.1
NW_022340504.1	Gnomon	CDS	1036127	1036252	.	-	0	Name=XP_031841297.1;ID=cds-XP_031841297.1;Dbxref=GeneID:116430825%2CGenbank:XP_031841297.1;Parent=rna-XM_031985437.1
NW_022340504.1	Gnomon	CDS	1034804	1035173	.	-	0	Name=XP_031841297.1;ID=cds-XP_031841297.1;Dbxref=GeneID:116430825%2CGenbank:XP_031841297.1;Parent=rna-XM_031985437.1
NW_022340504.1	Gnomon	CDS	1034364	1034535	.	-	0	Name=XP_031841297.1;ID=cds-XP_031841297.1;Dbxref=GeneID:116430825%2CGenbank:XP_031841297.1;Parent=rna-XM_031985437.1
NW_022340504.1	Gnomon	CDS	1034095	1034194	.	-	0	Name=XP_031841297.1;ID=cds-XP_031841297.1;Dbxref=GeneID:116430825%2CGenbank:XP_031841297.1;Parent=rna-XM_031985437.1
NW_022340504.1	Gnomon	CDS	1033705	1033879	.	-	0	Name=XP_031841297.1;ID=cds-XP_031841297.1;Dbxref=GeneID:116430825%2CGenbank:XP_031841297.1;Parent=rna-XM_031985437.1
NW_022340504.1	Gnomon	CDS	1033459	1033614	.	-	0	Name=XP_031841297.1;ID=cds-XP_031841297.1;Dbxref=GeneID:116430825%2CGenbank:XP_031841297.1;Parent=rna-XM_031985437.1
NW_022340504.1	Gnomon	CDS	1032933	1033169	.	-	0	Name=XP_031841297.1;ID=cds-XP_031841297.1;Dbxref=GeneID:116430825%2CGenbank:XP_031841297.1;Parent=rna-XM_031985437.1
NW_022340504.1	Gnomon	CDS	1030996	1031890	.	-	0	Name=XP_031841297.1;ID=cds-XP_031841297.1;Dbxref=GeneID:116430825%2CGenbank:XP_031841297.1;Parent=rna-XM_031985437.1
NW_022340504.1	Gnomon	CDS	1026579	1030914	.	-	0	Name=XP_031841297.1;ID=cds-XP_031841297.1;Dbxref=GeneID:116430825%2CGenbank:XP_031841297.1;Parent=rna-XM_031985437.1
NW_022340504.1	Gnomon	CDS	251577	251698	.	+	0	Name=XP_031841307.1;ID=cds-XP_031841307.1;Dbxref=GeneID:116430830%2CGenbank:XP_031841307.1;Parent=rna-XM_031985447.1
NW_022340504.1	Gnomon	CDS	251767	251965	.	+	0	Name=XP_031841307.1;ID=cds-XP_031841307.1;Dbxref=GeneID:116430830%2CGenbank:XP_031841307.1;Parent=rna-XM_031985447.1
NW_022340504.1	Gnomon	CDS	252048	252176	.	+	0	Name=XP_031841307.1;ID=cds-XP_031841307.1;Dbxref=GeneID:116430830%2CGenbank:XP_031841307.1;Parent=rna-XM_031985447.1
NW_022340504.1	Gnomon	CDS	252262	252501	.	+	0	Name=XP_031841307.1;ID=cds-XP_031841307.1;Dbxref=GeneID:116430830%2CGenbank:XP_031841307.1;Parent=rna-XM_031985447.1
NW_022340504.1	Gnomon	exon	1739312	1739581	.	+	.	ID=exon-XM_031985514.1-1;Dbxref=GeneID:116430875%2CGenbank:XM_031985514.1;Parent=rna-XM_031985514.1
NW_022340504.1	Gnomon	exon	1748887	1749075	.	+	.	ID=exon-XM_031985514.1-2;Dbxref=GeneID:116430875%2CGenbank:XM_031985514.1;Parent=rna-XM_031985514.1
NW_022340504.1	Gnomon	exon	1749253	1749429	.	+	.	ID=exon-XM_031985514.1-3;Dbxref=GeneID:116430875%2CGenbank:XM_031985514.1;Parent=rna-XM_031985514.1
NW_022340504.1	Gnomon	exon	1749508	1749717	.	+	.	ID=exon-XM_031985514.1-4;Dbxref=GeneID:116430875%2CGenbank:XM_031985514.1;Parent=rna-XM_031985514.1
NW_022340504.1	Gnomon	exon	1750048	1750426	.	+	.	ID=exon-XM_031985514.1-5;Dbxref=GeneID:116430875%2CGenbank:XM_031985514.1;Parent=rna-XM_031985514.1
NW_022340504.1	Gnomon	CDS	1111212	1111469	.	-	0	Name=XP_031841391.1;ID=cds-XP_031841391.1;Dbxref=GeneID:116430882%2CGenbank:XP_031841391.1;Parent=rna-XM_031985531.1
NW_022340504.1	Gnomon	CDS	1110571	1110824	.	-	0	Name=XP_031841391.1;ID=cds-XP_031841391.1;Dbxref=GeneID:116430882%2CGenbank:XP_031841391.1;Parent=rna-XM_031985531.1
NW_022340504.1	Gnomon	CDS	1110354	1110489	.	-	0	Name=XP_031841391.1;ID=cds-XP_031841391.1;Dbxref=GeneID:116430882%2CGenbank:XP_031841391.1;Parent=rna-XM_031985531.1
NW_022340504.1	Gnomon	CDS	1110051	1110155	.	-	0	Name=XP_031841391.1;ID=cds-XP_031841391.1;Dbxref=GeneID:116430882%2CGenbank:XP_031841391.1;Parent=rna-XM_031985531.1
NW_022340504.1	Gnomon	CDS	1069839	1070044	.	-	0	Name=XP_031841391.1;ID=cds-XP_031841391.1;Dbxref=GeneID:116430882%2CGenbank:XP_031841391.1;Parent=rna-XM_031985531.1
NW_022340504.1	Gnomon	CDS	1068897	1069161	.	-	0	Name=XP_031841391.1;ID=cds-XP_031841391.1;Dbxref=GeneID:116430882%2CGenbank:XP_031841391.1;Parent=rna-XM_031985531.1
NW_022340504.1	Gnomon	CDS	1068248	1068488	.	-	0	Name=XP_031841391.1;ID=cds-XP_031841391.1;Dbxref=GeneID:116430882%2CGenbank:XP_031841391.1;Parent=rna-XM_031985531.1
NW_022340504.1	Gnomon	CDS	1067755	1067930	.	-	0	Name=XP_031841391.1;ID=cds-XP_031841391.1;Dbxref=GeneID:116430882%2CGenbank:XP_031841391.1;Parent=rna-XM_031985531.1
NW_022340504.1	Gnomon	mRNA	292164	440088	.	+	.	Name=XM_031985521.1;ID=rna-XM_031985521.1;Dbxref=GeneID:116430876%2CGenbank:XM_031985521.1;Parent=gene-LOC116430876
NW_022340504.1	Gnomon	mRNA	194449	197890	.	+	.	Name=XM_031985424.1;ID=rna-XM_031985424.1;Dbxref=GeneID:116430817%2CGenbank:XM_031985424.1;Parent=gene-LOC116430817
NW_022340504.1	Gnomon	exon	2332540	2334145	.	-	.	ID=exon-XM_031985444.1-1;Dbxref=GeneID:116430828%2CGenbank:XM_031985444.1;Parent=rna-XM_031985444.1
NW_022340504.1	Gnomon	exon	2328926	2329169	.	-	.	ID=exon-XM_031985444.1-2;Dbxref=GeneID:116430828%2CGenbank:XM_031985444.1;Parent=rna-XM_031985444.1
NW_022340504.1	Gnomon	exon	2325409	2326340	.	-	.	ID=exon-XM_031985444.1-3;Dbxref=GeneID:116430828%2CGenbank:XM_031985444.1;Parent=rna-XM_031985444.1
NW_022340504.1	Gnomon	exon	2324740	2324857	.	-	.	ID=exon-XM_031985444.1-4;Dbxref=GeneID:116430828%2CGenbank:XM_031985444.1;Parent=rna-XM_031985444.1
NW_022340504.1	Gnomon	exon	2324407	2324541	.	-	.	ID=exon-XM_031985444.1-5;Dbxref=GeneID:116430828%2CGenbank:XM_031985444.1;Parent=rna-XM_031985444.1
NW_022340504.1	Gnomon	exon	2324148	2324314	.	-	.	ID=exon-XM_031985444.1-6;Dbxref=GeneID:116430828%2CGenbank:XM_031985444.1;Parent=rna-XM_031985444.1
NW_022340504.1	Gnomon	exon	2323940	2324070	.	-	.	ID=exon-XM_031985444.1-7;Dbxref=GeneID:116430828%2CGenbank:XM_031985444.1;Parent=rna-XM_031985444.1
NW_022340504.1	Gnomon	exon	2323620	2323850	.	-	.	ID=exon-XM_031985444.1-8;Dbxref=GeneID:116430828%2CGenbank:XM_031985444.1;Parent=rna-XM_031985444.1
NW_022340504.1	Gnomon	exon	2323227	2323541	.	-	.	ID=exon-XM_031985444.1-9;Dbxref=GeneID:116430828%2CGenbank:XM_031985444.1;Parent=rna-XM_031985444.1
NW_022340504.1	Gnomon	exon	1032933	1033169	.	-	.	ID=exon-XM_031985431.1-12;Dbxref=GeneID:116430825%2CGenbank:XM_031985431.1;Parent=rna-XM_031985431.1
NW_022340504.1	Gnomon	exon	1021935	1031890	.	-	.	ID=exon-XM_031985431.1-13;Dbxref=GeneID:116430825%2CGenbank:XM_031985431.1;Parent=rna-XM_031985431.1
NW_022340504.1	Gnomon	exon	1033705	1033879	.	-	.	ID=exon-XM_031985431.1-10;Dbxref=GeneID:116430825%2CGenbank:XM_031985431.1;Parent=rna-XM_031985431.1
NW_022340504.1	Gnomon	exon	1033459	1033614	.	-	.	ID=exon-XM_031985431.1-11;Dbxref=GeneID:116430825%2CGenbank:XM_031985431.1;Parent=rna-XM_031985431.1
NW_022340504.1	Gnomon	exon	436076	436289	.	+	.	ID=exon-XM_031985517.1-19;Dbxref=GeneID:116430876%2CGenbank:XM_031985517.1;Parent=rna-XM_031985517.1
NW_022340504.1	Gnomon	exon	435157	435528	.	+	.	ID=exon-XM_031985517.1-17;Dbxref=GeneID:116430876%2CGenbank:XM_031985517.1;Parent=rna-XM_031985517.1
NW_022340504.1	Gnomon	exon	435610	435972	.	+	.	ID=exon-XM_031985517.1-18;Dbxref=GeneID:116430876%2CGenbank:XM_031985517.1;Parent=rna-XM_031985517.1
NW_022340504.1	Gnomon	exon	433445	433545	.	+	.	ID=exon-XM_031985517.1-15;Dbxref=GeneID:116430876%2CGenbank:XM_031985517.1;Parent=rna-XM_031985517.1
NW_022340504.1	Gnomon	exon	434760	435076	.	+	.	ID=exon-XM_031985517.1-16;Dbxref=GeneID:116430876%2CGenbank:XM_031985517.1;Parent=rna-XM_031985517.1
NW_022340504.1	Gnomon	exon	430040	430228	.	+	.	ID=exon-XM_031985517.1-13;Dbxref=GeneID:116430876%2CGenbank:XM_031985517.1;Parent=rna-XM_031985517.1
NW_022340504.1	Gnomon	exon	431900	432114	.	+	.	ID=exon-XM_031985517.1-14;Dbxref=GeneID:116430876%2CGenbank:XM_031985517.1;Parent=rna-XM_031985517.1
NW_022340504.1	Gnomon	exon	428727	429122	.	+	.	ID=exon-XM_031985517.1-11;Dbxref=GeneID:116430876%2CGenbank:XM_031985517.1;Parent=rna-XM_031985517.1
NW_022340504.1	Gnomon	exon	429206	429308	.	+	.	ID=exon-XM_031985517.1-12;Dbxref=GeneID:116430876%2CGenbank:XM_031985517.1;Parent=rna-XM_031985517.1
NW_022340504.1	Gnomon	exon	420380	420507	.	+	.	ID=exon-XM_031985517.1-10;Dbxref=GeneID:116430876%2CGenbank:XM_031985517.1;Parent=rna-XM_031985517.1
NW_022340504.1	Gnomon	exon	436362	436604	.	+	.	ID=exon-XM_031985517.1-20;Dbxref=GeneID:116430876%2CGenbank:XM_031985517.1;Parent=rna-XM_031985517.1
NW_022340504.1	Gnomon	exon	436688	440089	.	+	.	ID=exon-XM_031985517.1-21;Dbxref=GeneID:116430876%2CGenbank:XM_031985517.1;Parent=rna-XM_031985517.1
NW_022340504.1	Gnomon	CDS	1052396	1052779	.	-	0	Name=XP_031841292.1;ID=cds-XP_031841292.1;Dbxref=GeneID:116430825%2CGenbank:XP_031841292.1;Parent=rna-XM_031985432.1
NW_022340504.1	Gnomon	CDS	1051629	1051824	.	-	0	Name=XP_031841292.1;ID=cds-XP_031841292.1;Dbxref=GeneID:116430825%2CGenbank:XP_031841292.1;Parent=rna-XM_031985432.1
NW_022340504.1	Gnomon	CDS	1048857	1049018	.	-	0	Name=XP_031841292.1;ID=cds-XP_031841292.1;Dbxref=GeneID:116430825%2CGenbank:XP_031841292.1;Parent=rna-XM_031985432.1
NW_022340504.1	Gnomon	CDS	1036351	1036478	.	-	0	Name=XP_031841292.1;ID=cds-XP_031841292.1;Dbxref=GeneID:116430825%2CGenbank:XP_031841292.1;Parent=rna-XM_031985432.1
NW_022340504.1	Gnomon	CDS	1036127	1036252	.	-	0	Name=XP_031841292.1;ID=cds-XP_031841292.1;Dbxref=GeneID:116430825%2CGenbank:XP_031841292.1;Parent=rna-XM_031985432.1
NW_022340504.1	Gnomon	CDS	1034804	1035173	.	-	0	Name=XP_031841292.1;ID=cds-XP_031841292.1;Dbxref=GeneID:116430825%2CGenbank:XP_031841292.1;Parent=rna-XM_031985432.1
NW_022340504.1	Gnomon	CDS	1034364	1034535	.	-	0	Name=XP_031841292.1;ID=cds-XP_031841292.1;Dbxref=GeneID:116430825%2CGenbank:XP_031841292.1;Parent=rna-XM_031985432.1
NW_022340504.1	Gnomon	CDS	1034095	1034194	.	-	0	Name=XP_031841292.1;ID=cds-XP_031841292.1;Dbxref=GeneID:116430825%2CGenbank:XP_031841292.1;Parent=rna-XM_031985432.1
NW_022340504.1	Gnomon	CDS	1033705	1033879	.	-	0	Name=XP_031841292.1;ID=cds-XP_031841292.1;Dbxref=GeneID:116430825%2CGenbank:XP_031841292.1;Parent=rna-XM_031985432.1
NW_022340504.1	Gnomon	CDS	1033459	1033602	.	-	0	Name=XP_031841292.1;ID=cds-XP_031841292.1;Dbxref=GeneID:116430825%2CGenbank:XP_031841292.1;Parent=rna-XM_031985432.1
NW_022340504.1	Gnomon	CDS	1032933	1033169	.	-	0	Name=XP_031841292.1;ID=cds-XP_031841292.1;Dbxref=GeneID:116430825%2CGenbank:XP_031841292.1;Parent=rna-XM_031985432.1
NW_022340504.1	Gnomon	CDS	1026579	1031890	.	-	0	Name=XP_031841292.1;ID=cds-XP_031841292.1;Dbxref=GeneID:116430825%2CGenbank:XP_031841292.1;Parent=rna-XM_031985432.1
NW_022340504.1	Gnomon	CDS	1052396	1052779	.	-	0	Name=XP_031841302.1;ID=cds-XP_031841302.1;Dbxref=GeneID:116430825%2CGenbank:XP_031841302.1;Parent=rna-XM_031985442.1
NW_022340504.1	Gnomon	CDS	1051629	1051824	.	-	0	Name=XP_031841302.1;ID=cds-XP_031841302.1;Dbxref=GeneID:116430825%2CGenbank:XP_031841302.1;Parent=rna-XM_031985442.1
NW_022340504.1	Gnomon	CDS	1048857	1049018	.	-	0	Name=XP_031841302.1;ID=cds-XP_031841302.1;Dbxref=GeneID:116430825%2CGenbank:XP_031841302.1;Parent=rna-XM_031985442.1
NW_022340504.1	Gnomon	CDS	1036351	1036478	.	-	0	Name=XP_031841302.1;ID=cds-XP_031841302.1;Dbxref=GeneID:116430825%2CGenbank:XP_031841302.1;Parent=rna-XM_031985442.1
NW_022340504.1	Gnomon	CDS	1036127	1036252	.	-	0	Name=XP_031841302.1;ID=cds-XP_031841302.1;Dbxref=GeneID:116430825%2CGenbank:XP_031841302.1;Parent=rna-XM_031985442.1
NW_022340504.1	Gnomon	CDS	1034804	1035173	.	-	0	Name=XP_031841302.1;ID=cds-XP_031841302.1;Dbxref=GeneID:116430825%2CGenbank:XP_031841302.1;Parent=rna-XM_031985442.1
NW_022340504.1	Gnomon	CDS	1034364	1034535	.	-	0	Name=XP_031841302.1;ID=cds-XP_031841302.1;Dbxref=GeneID:116430825%2CGenbank:XP_031841302.1;Parent=rna-XM_031985442.1
NW_022340504.1	Gnomon	CDS	1034095	1034194	.	-	0	Name=XP_031841302.1;ID=cds-XP_031841302.1;Dbxref=GeneID:116430825%2CGenbank:XP_031841302.1;Parent=rna-XM_031985442.1
NW_022340504.1	Gnomon	CDS	1033705	1033879	.	-	0	Name=XP_031841302.1;ID=cds-XP_031841302.1;Dbxref=GeneID:116430825%2CGenbank:XP_031841302.1;Parent=rna-XM_031985442.1
NW_022340504.1	Gnomon	CDS	1033459	1033614	.	-	0	Name=XP_031841302.1;ID=cds-XP_031841302.1;Dbxref=GeneID:116430825%2CGenbank:XP_031841302.1;Parent=rna-XM_031985442.1
NW_022340504.1	Gnomon	CDS	1032933	1033169	.	-	0	Name=XP_031841302.1;ID=cds-XP_031841302.1;Dbxref=GeneID:116430825%2CGenbank:XP_031841302.1;Parent=rna-XM_031985442.1
NW_022340504.1	Gnomon	CDS	1030996	1031890	.	-	0	Name=XP_031841302.1;ID=cds-XP_031841302.1;Dbxref=GeneID:116430825%2CGenbank:XP_031841302.1;Parent=rna-XM_031985442.1
NW_022340504.1	Gnomon	CDS	1026579	1029981	.	-	0	Name=XP_031841302.1;ID=cds-XP_031841302.1;Dbxref=GeneID:116430825%2CGenbank:XP_031841302.1;Parent=rna-XM_031985442.1
NW_022340504.1	Gnomon	exon	1698131	1698506	.	-	.	ID=exon-XM_031985492.1-1;Dbxref=GeneID:116430865%2CGenbank:XM_031985492.1;Parent=rna-XM_031985492.1
NW_022340504.1	Gnomon	exon	1697761	1697880	.	-	.	ID=exon-XM_031985492.1-2;Dbxref=GeneID:116430865%2CGenbank:XM_031985492.1;Parent=rna-XM_031985492.1
NW_022340504.1	Gnomon	exon	1697564	1697690	.	-	.	ID=exon-XM_031985492.1-3;Dbxref=GeneID:116430865%2CGenbank:XM_031985492.1;Parent=rna-XM_031985492.1
NW_022340504.1	Gnomon	exon	1697343	1697460	.	-	.	ID=exon-XM_031985492.1-4;Dbxref=GeneID:116430865%2CGenbank:XM_031985492.1;Parent=rna-XM_031985492.1
NW_022340504.1	Gnomon	exon	1697151	1697232	.	-	.	ID=exon-XM_031985492.1-5;Dbxref=GeneID:116430865%2CGenbank:XM_031985492.1;Parent=rna-XM_031985492.1
NW_022340504.1	Gnomon	exon	1696891	1697077	.	-	.	ID=exon-XM_031985492.1-6;Dbxref=GeneID:116430865%2CGenbank:XM_031985492.1;Parent=rna-XM_031985492.1
NW_022340504.1	Gnomon	exon	1696443	1696793	.	-	.	ID=exon-XM_031985492.1-7;Dbxref=GeneID:116430865%2CGenbank:XM_031985492.1;Parent=rna-XM_031985492.1
NW_022340504.1	Gnomon	mRNA	1734296	1738610	.	+	.	Name=XM_031985425.1;ID=rna-XM_031985425.1;Dbxref=GeneID:116430818%2CGenbank:XM_031985425.1;Parent=gene-LOC116430818
NW_022340504.1	Gnomon	CDS	1052396	1052779	.	-	0	Name=XP_031841291.1;ID=cds-XP_031841291.1;Dbxref=GeneID:116430825%2CGenbank:XP_031841291.1;Parent=rna-XM_031985431.1
NW_022340504.1	Gnomon	CDS	1051629	1051824	.	-	0	Name=XP_031841291.1;ID=cds-XP_031841291.1;Dbxref=GeneID:116430825%2CGenbank:XP_031841291.1;Parent=rna-XM_031985431.1
NW_022340504.1	Gnomon	CDS	1048857	1049018	.	-	0	Name=XP_031841291.1;ID=cds-XP_031841291.1;Dbxref=GeneID:116430825%2CGenbank:XP_031841291.1;Parent=rna-XM_031985431.1
NW_022340504.1	Gnomon	CDS	1036351	1036478	.	-	0	Name=XP_031841291.1;ID=cds-XP_031841291.1;Dbxref=GeneID:116430825%2CGenbank:XP_031841291.1;Parent=rna-XM_031985431.1
NW_022340504.1	Gnomon	CDS	1036127	1036252	.	-	0	Name=XP_031841291.1;ID=cds-XP_031841291.1;Dbxref=GeneID:116430825%2CGenbank:XP_031841291.1;Parent=rna-XM_031985431.1
NW_022340504.1	Gnomon	CDS	1034804	1035173	.	-	0	Name=XP_031841291.1;ID=cds-XP_031841291.1;Dbxref=GeneID:116430825%2CGenbank:XP_031841291.1;Parent=rna-XM_031985431.1
NW_022340504.1	Gnomon	CDS	1034364	1034535	.	-	0	Name=XP_031841291.1;ID=cds-XP_031841291.1;Dbxref=GeneID:116430825%2CGenbank:XP_031841291.1;Parent=rna-XM_031985431.1
NW_022340504.1	Gnomon	CDS	1034095	1034194	.	-	0	Name=XP_031841291.1;ID=cds-XP_031841291.1;Dbxref=GeneID:116430825%2CGenbank:XP_031841291.1;Parent=rna-XM_031985431.1
NW_022340504.1	Gnomon	CDS	1033705	1033879	.	-	0	Name=XP_031841291.1;ID=cds-XP_031841291.1;Dbxref=GeneID:116430825%2CGenbank:XP_031841291.1;Parent=rna-XM_031985431.1
NW_022340504.1	Gnomon	CDS	1033459	1033614	.	-	0	Name=XP_031841291.1;ID=cds-XP_031841291.1;Dbxref=GeneID:116430825%2CGenbank:XP_031841291.1;Parent=rna-XM_031985431.1
NW_022340504.1	Gnomon	CDS	1032933	1033169	.	-	0	Name=XP_031841291.1;ID=cds-XP_031841291.1;Dbxref=GeneID:116430825%2CGenbank:XP_031841291.1;Parent=rna-XM_031985431.1
NW_022340504.1	Gnomon	CDS	1026579	1031890	.	-	0	Name=XP_031841291.1;ID=cds-XP_031841291.1;Dbxref=GeneID:116430825%2CGenbank:XP_031841291.1;Parent=rna-XM_031985431.1
NW_022340504.1	Gnomon	CDS	1036351	1036464	.	-	0	Name=XP_031841301.1;ID=cds-XP_031841301.1;Dbxref=GeneID:116430825%2CGenbank:XP_031841301.1;Parent=rna-XM_031985441.1
NW_022340504.1	Gnomon	CDS	1036127	1036252	.	-	0	Name=XP_031841301.1;ID=cds-XP_031841301.1;Dbxref=GeneID:116430825%2CGenbank:XP_031841301.1;Parent=rna-XM_031985441.1
NW_022340504.1	Gnomon	CDS	1034804	1035173	.	-	0	Name=XP_031841301.1;ID=cds-XP_031841301.1;Dbxref=GeneID:116430825%2CGenbank:XP_031841301.1;Parent=rna-XM_031985441.1
NW_022340504.1	Gnomon	CDS	1034364	1034535	.	-	0	Name=XP_031841301.1;ID=cds-XP_031841301.1;Dbxref=GeneID:116430825%2CGenbank:XP_031841301.1;Parent=rna-XM_031985441.1
NW_022340504.1	Gnomon	CDS	1034095	1034194	.	-	0	Name=XP_031841301.1;ID=cds-XP_031841301.1;Dbxref=GeneID:116430825%2CGenbank:XP_031841301.1;Parent=rna-XM_031985441.1
NW_022340504.1	Gnomon	CDS	1033705	1033879	.	-	0	Name=XP_031841301.1;ID=cds-XP_031841301.1;Dbxref=GeneID:116430825%2CGenbank:XP_031841301.1;Parent=rna-XM_031985441.1
NW_022340504.1	Gnomon	CDS	1033459	1033614	.	-	0	Name=XP_031841301.1;ID=cds-XP_031841301.1;Dbxref=GeneID:116430825%2CGenbank:XP_031841301.1;Parent=rna-XM_031985441.1
NW_022340504.1	Gnomon	CDS	1032933	1033169	.	-	0	Name=XP_031841301.1;ID=cds-XP_031841301.1;Dbxref=GeneID:116430825%2CGenbank:XP_031841301.1;Parent=rna-XM_031985441.1
NW_022340504.1	Gnomon	CDS	1026579	1031890	.	-	0	Name=XP_031841301.1;ID=cds-XP_031841301.1;Dbxref=GeneID:116430825%2CGenbank:XP_031841301.1;Parent=rna-XM_031985441.1
NW_022340504.1	Gnomon	CDS	1052396	1052779	.	-	0	Name=XP_031841294.1;ID=cds-XP_031841294.1;Dbxref=GeneID:116430825%2CGenbank:XP_031841294.1;Parent=rna-XM_031985434.1
NW_022340504.1	Gnomon	CDS	1051629	1051824	.	-	0	Name=XP_031841294.1;ID=cds-XP_031841294.1;Dbxref=GeneID:116430825%2CGenbank:XP_031841294.1;Parent=rna-XM_031985434.1
NW_022340504.1	Gnomon	CDS	1048857	1049018	.	-	0	Name=XP_031841294.1;ID=cds-XP_031841294.1;Dbxref=GeneID:116430825%2CGenbank:XP_031841294.1;Parent=rna-XM_031985434.1
NW_022340504.1	Gnomon	CDS	1036351	1036478	.	-	0	Name=XP_031841294.1;ID=cds-XP_031841294.1;Dbxref=GeneID:116430825%2CGenbank:XP_031841294.1;Parent=rna-XM_031985434.1
NW_022340504.1	Gnomon	CDS	1036127	1036252	.	-	0	Name=XP_031841294.1;ID=cds-XP_031841294.1;Dbxref=GeneID:116430825%2CGenbank:XP_031841294.1;Parent=rna-XM_031985434.1
NW_022340504.1	Gnomon	CDS	1034819	1035173	.	-	0	Name=XP_031841294.1;ID=cds-XP_031841294.1;Dbxref=GeneID:116430825%2CGenbank:XP_031841294.1;Parent=rna-XM_031985434.1
NW_022340504.1	Gnomon	CDS	1034364	1034535	.	-	0	Name=XP_031841294.1;ID=cds-XP_031841294.1;Dbxref=GeneID:116430825%2CGenbank:XP_031841294.1;Parent=rna-XM_031985434.1
NW_022340504.1	Gnomon	CDS	1034095	1034194	.	-	0	Name=XP_031841294.1;ID=cds-XP_031841294.1;Dbxref=GeneID:116430825%2CGenbank:XP_031841294.1;Parent=rna-XM_031985434.1
NW_022340504.1	Gnomon	CDS	1033705	1033879	.	-	0	Name=XP_031841294.1;ID=cds-XP_031841294.1;Dbxref=GeneID:116430825%2CGenbank:XP_031841294.1;Parent=rna-XM_031985434.1
NW_022340504.1	Gnomon	CDS	1033459	1033614	.	-	0	Name=XP_031841294.1;ID=cds-XP_031841294.1;Dbxref=GeneID:116430825%2CGenbank:XP_031841294.1;Parent=rna-XM_031985434.1
NW_022340504.1	Gnomon	CDS	1032933	1033169	.	-	0	Name=XP_031841294.1;ID=cds-XP_031841294.1;Dbxref=GeneID:116430825%2CGenbank:XP_031841294.1;Parent=rna-XM_031985434.1
NW_022340504.1	Gnomon	CDS	1026579	1031890	.	-	0	Name=XP_031841294.1;ID=cds-XP_031841294.1;Dbxref=GeneID:116430825%2CGenbank:XP_031841294.1;Parent=rna-XM_031985434.1
NW_022340504.1	Gnomon	CDS	2328926	2329107	.	-	0	Name=XP_031841304.1;ID=cds-XP_031841304.1;Dbxref=GeneID:116430828%2CGenbank:XP_031841304.1;Parent=rna-XM_031985444.1
NW_022340504.1	Gnomon	CDS	2325409	2326340	.	-	0	Name=XP_031841304.1;ID=cds-XP_031841304.1;Dbxref=GeneID:116430828%2CGenbank:XP_031841304.1;Parent=rna-XM_031985444.1
NW_022340504.1	Gnomon	CDS	2324740	2324857	.	-	0	Name=XP_031841304.1;ID=cds-XP_031841304.1;Dbxref=GeneID:116430828%2CGenbank:XP_031841304.1;Parent=rna-XM_031985444.1
NW_022340504.1	Gnomon	CDS	2324407	2324541	.	-	0	Name=XP_031841304.1;ID=cds-XP_031841304.1;Dbxref=GeneID:116430828%2CGenbank:XP_031841304.1;Parent=rna-XM_031985444.1
NW_022340504.1	Gnomon	CDS	2324148	2324314	.	-	0	Name=XP_031841304.1;ID=cds-XP_031841304.1;Dbxref=GeneID:116430828%2CGenbank:XP_031841304.1;Parent=rna-XM_031985444.1
NW_022340504.1	Gnomon	CDS	2323940	2324070	.	-	0	Name=XP_031841304.1;ID=cds-XP_031841304.1;Dbxref=GeneID:116430828%2CGenbank:XP_031841304.1;Parent=rna-XM_031985444.1
NW_022340504.1	Gnomon	CDS	2323620	2323850	.	-	0	Name=XP_031841304.1;ID=cds-XP_031841304.1;Dbxref=GeneID:116430828%2CGenbank:XP_031841304.1;Parent=rna-XM_031985444.1
NW_022340504.1	Gnomon	CDS	2323227	2323541	.	-	0	Name=XP_031841304.1;ID=cds-XP_031841304.1;Dbxref=GeneID:116430828%2CGenbank:XP_031841304.1;Parent=rna-XM_031985444.1
NW_022340504.1	Gnomon	CDS	2322744	2323120	.	-	0	Name=XP_031841304.1;ID=cds-XP_031841304.1;Dbxref=GeneID:116430828%2CGenbank:XP_031841304.1;Parent=rna-XM_031985444.1
NW_022340504.1	Gnomon	CDS	2322185	2322657	.	-	0	Name=XP_031841304.1;ID=cds-XP_031841304.1;Dbxref=GeneID:116430828%2CGenbank:XP_031841304.1;Parent=rna-XM_031985444.1
NW_022340504.1	Gnomon	CDS	2321881	2322068	.	-	0	Name=XP_031841304.1;ID=cds-XP_031841304.1;Dbxref=GeneID:116430828%2CGenbank:XP_031841304.1;Parent=rna-XM_031985444.1
NW_022340504.1	Gnomon	exon	1727030	1727470	.	-	.	ID=exon-XM_031985468.1-1;Dbxref=GeneID:116430849%2CGenbank:XM_031985468.1;Parent=rna-XM_031985468.1
NW_022340504.1	Gnomon	exon	1726621	1726826	.	-	.	ID=exon-XM_031985468.1-2;Dbxref=GeneID:116430849%2CGenbank:XM_031985468.1;Parent=rna-XM_031985468.1
NW_022340504.1	Gnomon	exon	1726407	1726543	.	-	.	ID=exon-XM_031985468.1-3;Dbxref=GeneID:116430849%2CGenbank:XM_031985468.1;Parent=rna-XM_031985468.1
NW_022340504.1	Gnomon	exon	1725240	1726338	.	-	.	ID=exon-XM_031985468.1-4;Dbxref=GeneID:116430849%2CGenbank:XM_031985468.1;Parent=rna-XM_031985468.1
NW_022340504.1	Gnomon	exon	1147016	1148188	.	+	.	ID=exon-XM_031985420.1-9;Dbxref=GeneID:116430816%2CGenbank:XM_031985420.1;Parent=rna-XM_031985420.1
NW_022340504.1	Gnomon	exon	1146016	1146162	.	+	.	ID=exon-XM_031985420.1-7;Dbxref=GeneID:116430816%2CGenbank:XM_031985420.1;Parent=rna-XM_031985420.1
NW_022340504.1	Gnomon	exon	1146406	1146628	.	+	.	ID=exon-XM_031985420.1-8;Dbxref=GeneID:116430816%2CGenbank:XM_031985420.1;Parent=rna-XM_031985420.1
NW_022340504.1	Gnomon	exon	1144921	1144999	.	+	.	ID=exon-XM_031985420.1-5;Dbxref=GeneID:116430816%2CGenbank:XM_031985420.1;Parent=rna-XM_031985420.1
NW_022340504.1	Gnomon	exon	1145521	1145660	.	+	.	ID=exon-XM_031985420.1-6;Dbxref=GeneID:116430816%2CGenbank:XM_031985420.1;Parent=rna-XM_031985420.1
NW_022340504.1	Gnomon	exon	1144448	1144560	.	+	.	ID=exon-XM_031985420.1-3;Dbxref=GeneID:116430816%2CGenbank:XM_031985420.1;Parent=rna-XM_031985420.1
NW_022340504.1	Gnomon	exon	1144670	1144779	.	+	.	ID=exon-XM_031985420.1-4;Dbxref=GeneID:116430816%2CGenbank:XM_031985420.1;Parent=rna-XM_031985420.1
NW_022340504.1	Gnomon	exon	1130423	1130569	.	+	.	ID=exon-XM_031985420.1-1;Dbxref=GeneID:116430816%2CGenbank:XM_031985420.1;Parent=rna-XM_031985420.1
NW_022340504.1	Gnomon	exon	1143617	1143853	.	+	.	ID=exon-XM_031985420.1-2;Dbxref=GeneID:116430816%2CGenbank:XM_031985420.1;Parent=rna-XM_031985420.1
NW_022340504.1	Gnomon	CDS	2352260	2352454	.	-	0	Name=XP_031841303.1;ID=cds-XP_031841303.1;Dbxref=GeneID:116430826%2CGenbank:XP_031841303.1;Parent=rna-XM_031985443.1
NW_022340504.1	Gnomon	CDS	2351783	2352159	.	-	0	Name=XP_031841303.1;ID=cds-XP_031841303.1;Dbxref=GeneID:116430826%2CGenbank:XP_031841303.1;Parent=rna-XM_031985443.1
NW_022340504.1	Gnomon	CDS	2351393	2351708	.	-	0	Name=XP_031841303.1;ID=cds-XP_031841303.1;Dbxref=GeneID:116430826%2CGenbank:XP_031841303.1;Parent=rna-XM_031985443.1
NW_022340504.1	Gnomon	CDS	2351111	2351321	.	-	0	Name=XP_031841303.1;ID=cds-XP_031841303.1;Dbxref=GeneID:116430826%2CGenbank:XP_031841303.1;Parent=rna-XM_031985443.1
NW_022340504.1	Gnomon	CDS	2350821	2351047	.	-	0	Name=XP_031841303.1;ID=cds-XP_031841303.1;Dbxref=GeneID:116430826%2CGenbank:XP_031841303.1;Parent=rna-XM_031985443.1
NW_022340504.1	Gnomon	CDS	2350518	2350709	.	-	0	Name=XP_031841303.1;ID=cds-XP_031841303.1;Dbxref=GeneID:116430826%2CGenbank:XP_031841303.1;Parent=rna-XM_031985443.1
NW_022340504.1	Gnomon	CDS	2350295	2350430	.	-	0	Name=XP_031841303.1;ID=cds-XP_031841303.1;Dbxref=GeneID:116430826%2CGenbank:XP_031841303.1;Parent=rna-XM_031985443.1
NW_022340504.1	Gnomon	CDS	2350031	2350220	.	-	0	Name=XP_031841303.1;ID=cds-XP_031841303.1;Dbxref=GeneID:116430826%2CGenbank:XP_031841303.1;Parent=rna-XM_031985443.1
NW_022340504.1	Gnomon	CDS	2349830	2349968	.	-	0	Name=XP_031841303.1;ID=cds-XP_031841303.1;Dbxref=GeneID:116430826%2CGenbank:XP_031841303.1;Parent=rna-XM_031985443.1
NW_022340504.1	Gnomon	CDS	2349601	2349751	.	-	0	Name=XP_031841303.1;ID=cds-XP_031841303.1;Dbxref=GeneID:116430826%2CGenbank:XP_031841303.1;Parent=rna-XM_031985443.1
NW_022340504.1	Gnomon	CDS	2349351	2349526	.	-	0	Name=XP_031841303.1;ID=cds-XP_031841303.1;Dbxref=GeneID:116430826%2CGenbank:XP_031841303.1;Parent=rna-XM_031985443.1
NW_022340504.1	Gnomon	mRNA	194917	197890	.	+	.	Name=XM_031985423.1;ID=rna-XM_031985423.1;Dbxref=GeneID:116430817%2CGenbank:XM_031985423.1;Parent=gene-LOC116430817
NW_022340504.1	Gnomon	mRNA	1130423	1148188	.	+	.	Name=XM_031985420.1;ID=rna-XM_031985420.1;Dbxref=GeneID:116430816%2CGenbank:XM_031985420.1;Parent=gene-LOC116430816
NW_022340504.1	Gnomon	exon	196330	197890	.	+	.	ID=exon-XM_031985421.1-2;Dbxref=GeneID:116430817%2CGenbank:XM_031985421.1;Parent=rna-XM_031985421.1
NW_022340504.1	Gnomon	exon	195590	195952	.	+	.	ID=exon-XM_031985421.1-1;Dbxref=GeneID:116430817%2CGenbank:XM_031985421.1;Parent=rna-XM_031985421.1
NW_022340504.1	Gnomon	CDS	1698495	1698548	.	+	0	Name=XP_031841349.1;ID=cds-XP_031841349.1;Dbxref=GeneID:116430864%2CGenbank:XP_031841349.1;Parent=rna-XM_031985489.1
NW_022340504.1	Gnomon	CDS	1698624	1698734	.	+	0	Name=XP_031841349.1;ID=cds-XP_031841349.1;Dbxref=GeneID:116430864%2CGenbank:XP_031841349.1;Parent=rna-XM_031985489.1
NW_022340504.1	Gnomon	CDS	1698824	1699025	.	+	0	Name=XP_031841349.1;ID=cds-XP_031841349.1;Dbxref=GeneID:116430864%2CGenbank:XP_031841349.1;Parent=rna-XM_031985489.1
NW_022340504.1	Gnomon	CDS	1699107	1699229	.	+	0	Name=XP_031841349.1;ID=cds-XP_031841349.1;Dbxref=GeneID:116430864%2CGenbank:XP_031841349.1;Parent=rna-XM_031985489.1
NW_022340504.1	Gnomon	CDS	1699296	1699453	.	+	0	Name=XP_031841349.1;ID=cds-XP_031841349.1;Dbxref=GeneID:116430864%2CGenbank:XP_031841349.1;Parent=rna-XM_031985489.1
NW_022340504.1	Gnomon	CDS	1699524	1699607	.	+	0	Name=XP_031841349.1;ID=cds-XP_031841349.1;Dbxref=GeneID:116430864%2CGenbank:XP_031841349.1;Parent=rna-XM_031985489.1
NW_022340504.1	Gnomon	CDS	1699675	1699861	.	+	0	Name=XP_031841349.1;ID=cds-XP_031841349.1;Dbxref=GeneID:116430864%2CGenbank:XP_031841349.1;Parent=rna-XM_031985489.1
NW_022340504.1	Gnomon	CDS	1699928	1700089	.	+	0	Name=XP_031841349.1;ID=cds-XP_031841349.1;Dbxref=GeneID:116430864%2CGenbank:XP_031841349.1;Parent=rna-XM_031985489.1
NW_022340504.1	Gnomon	CDS	1700167	1700310	.	+	0	Name=XP_031841349.1;ID=cds-XP_031841349.1;Dbxref=GeneID:116430864%2CGenbank:XP_031841349.1;Parent=rna-XM_031985489.1
NW_022340504.1	Gnomon	CDS	1700381	1700487	.	+	0	Name=XP_031841349.1;ID=cds-XP_031841349.1;Dbxref=GeneID:116430864%2CGenbank:XP_031841349.1;Parent=rna-XM_031985489.1
NW_022340504.1	Gnomon	CDS	1700592	1700769	.	+	0	Name=XP_031841349.1;ID=cds-XP_031841349.1;Dbxref=GeneID:116430864%2CGenbank:XP_031841349.1;Parent=rna-XM_031985489.1
NW_022340504.1	Gnomon	CDS	1700979	1701210	.	+	0	Name=XP_031841349.1;ID=cds-XP_031841349.1;Dbxref=GeneID:116430864%2CGenbank:XP_031841349.1;Parent=rna-XM_031985489.1
NW_022340504.1	Gnomon	CDS	1701287	1701520	.	+	0	Name=XP_031841349.1;ID=cds-XP_031841349.1;Dbxref=GeneID:116430864%2CGenbank:XP_031841349.1;Parent=rna-XM_031985489.1
NW_022340504.1	Gnomon	CDS	1701588	1701765	.	+	0	Name=XP_031841349.1;ID=cds-XP_031841349.1;Dbxref=GeneID:116430864%2CGenbank:XP_031841349.1;Parent=rna-XM_031985489.1
NW_022340504.1	Gnomon	mRNA	195590	197890	.	+	.	Name=XM_031985421.1;ID=rna-XM_031985421.1;Dbxref=GeneID:116430817%2CGenbank:XM_031985421.1;Parent=gene-LOC116430817
NW_022340504.1	Gnomon	exon	215376	215537	.	+	.	ID=exon-XR_004235814.1-1;Dbxref=GeneID:116430871%2CGenbank:XR_004235814.1;Parent=rna-XR_004235814.1
NW_022340504.1	Gnomon	exon	216032	216325	.	+	.	ID=exon-XR_004235814.1-2;Dbxref=GeneID:116430871%2CGenbank:XR_004235814.1;Parent=rna-XR_004235814.1
NW_022340504.1	Gnomon	exon	216428	216507	.	+	.	ID=exon-XR_004235814.1-3;Dbxref=GeneID:116430871%2CGenbank:XR_004235814.1;Parent=rna-XR_004235814.1
NW_022340504.1	Gnomon	exon	333471	333720	.	+	.	ID=exon-XM_031985515.1-6;Dbxref=GeneID:116430876%2CGenbank:XM_031985515.1;Parent=rna-XM_031985515.1
NW_022340504.1	Gnomon	exon	334128	335640	.	+	.	ID=exon-XM_031985515.1-7;Dbxref=GeneID:116430876%2CGenbank:XM_031985515.1;Parent=rna-XM_031985515.1
NW_022340504.1	Gnomon	exon	324095	324368	.	+	.	ID=exon-XM_031985515.1-4;Dbxref=GeneID:116430876%2CGenbank:XM_031985515.1;Parent=rna-XM_031985515.1
NW_022340504.1	Gnomon	exon	328252	328547	.	+	.	ID=exon-XM_031985515.1-5;Dbxref=GeneID:116430876%2CGenbank:XM_031985515.1;Parent=rna-XM_031985515.1
NW_022340504.1	Gnomon	exon	281363	281478	.	+	.	ID=exon-XM_031985515.1-2;Dbxref=GeneID:116430876%2CGenbank:XM_031985515.1;Parent=rna-XM_031985515.1
NW_022340504.1	Gnomon	exon	322329	322503	.	+	.	ID=exon-XM_031985515.1-3;Dbxref=GeneID:116430876%2CGenbank:XM_031985515.1;Parent=rna-XM_031985515.1
NW_022340504.1	Gnomon	exon	261708	262563	.	+	.	ID=exon-XM_031985515.1-1;Dbxref=GeneID:116430876%2CGenbank:XM_031985515.1;Parent=rna-XM_031985515.1
NW_022340504.1	Gnomon	exon	336080	337310	.	+	.	ID=exon-XM_031985515.1-8;Dbxref=GeneID:116430876%2CGenbank:XM_031985515.1;Parent=rna-XM_031985515.1
NW_022340504.1	Gnomon	exon	409823	409937	.	+	.	ID=exon-XM_031985515.1-9;Dbxref=GeneID:116430876%2CGenbank:XM_031985515.1;Parent=rna-XM_031985515.1
NW_022340504.1	Gnomon	CDS	1287899	1287901	.	-	0	Name=XP_031841290.1;ID=cds-XP_031841290.1;Dbxref=GeneID:116430824%2CGenbank:XP_031841290.1;Parent=rna-XM_031985430.1
NW_022340504.1	Gnomon	CDS	1287524	1287551	.	-	0	Name=XP_031841290.1;ID=cds-XP_031841290.1;Dbxref=GeneID:116430824%2CGenbank:XP_031841290.1;Parent=rna-XM_031985430.1
NW_022340504.1	Gnomon	CDS	1287300	1287443	.	-	0	Name=XP_031841290.1;ID=cds-XP_031841290.1;Dbxref=GeneID:116430824%2CGenbank:XP_031841290.1;Parent=rna-XM_031985430.1
NW_022340504.1	Gnomon	CDS	1286750	1287001	.	-	0	Name=XP_031841290.1;ID=cds-XP_031841290.1;Dbxref=GeneID:116430824%2CGenbank:XP_031841290.1;Parent=rna-XM_031985430.1
NW_022340504.1	Gnomon	CDS	1286016	1286050	.	-	0	Name=XP_031841290.1;ID=cds-XP_031841290.1;Dbxref=GeneID:116430824%2CGenbank:XP_031841290.1;Parent=rna-XM_031985430.1
NW_022340504.1	Gnomon	exon	1727488	1727732	.	+	.	ID=exon-XM_031985467.1-1;Dbxref=GeneID:116430848%2CGenbank:XM_031985467.1;Parent=rna-XM_031985467.1
NW_022340504.1	Gnomon	exon	1727927	1728021	.	+	.	ID=exon-XM_031985467.1-2;Dbxref=GeneID:116430848%2CGenbank:XM_031985467.1;Parent=rna-XM_031985467.1
NW_022340504.1	Gnomon	exon	1728318	1728472	.	+	.	ID=exon-XM_031985467.1-3;Dbxref=GeneID:116430848%2CGenbank:XM_031985467.1;Parent=rna-XM_031985467.1
NW_022340504.1	Gnomon	exon	1730309	1730681	.	+	.	ID=exon-XM_031985467.1-8;Dbxref=GeneID:116430848%2CGenbank:XM_031985467.1;Parent=rna-XM_031985467.1
NW_022340504.1	Gnomon	exon	1730762	1731087	.	+	.	ID=exon-XM_031985467.1-9;Dbxref=GeneID:116430848%2CGenbank:XM_031985467.1;Parent=rna-XM_031985467.1
NW_022340504.1	Gnomon	exon	1728558	1728688	.	+	.	ID=exon-XM_031985467.1-4;Dbxref=GeneID:116430848%2CGenbank:XM_031985467.1;Parent=rna-XM_031985467.1
NW_022340504.1	Gnomon	exon	1729035	1729170	.	+	.	ID=exon-XM_031985467.1-5;Dbxref=GeneID:116430848%2CGenbank:XM_031985467.1;Parent=rna-XM_031985467.1
NW_022340504.1	Gnomon	exon	1729239	1729617	.	+	.	ID=exon-XM_031985467.1-6;Dbxref=GeneID:116430848%2CGenbank:XM_031985467.1;Parent=rna-XM_031985467.1
NW_022340504.1	Gnomon	exon	1729694	1730229	.	+	.	ID=exon-XM_031985467.1-7;Dbxref=GeneID:116430848%2CGenbank:XM_031985467.1;Parent=rna-XM_031985467.1
NW_022340504.1	Gnomon	CDS	1039265	1039352	.	-	0	Name=XP_031841300.1;ID=cds-XP_031841300.1;Dbxref=GeneID:116430825%2CGenbank:XP_031841300.1;Parent=rna-XM_031985440.1
NW_022340504.1	Gnomon	CDS	1036351	1036478	.	-	0	Name=XP_031841300.1;ID=cds-XP_031841300.1;Dbxref=GeneID:116430825%2CGenbank:XP_031841300.1;Parent=rna-XM_031985440.1
NW_022340504.1	Gnomon	CDS	1036127	1036252	.	-	0	Name=XP_031841300.1;ID=cds-XP_031841300.1;Dbxref=GeneID:116430825%2CGenbank:XP_031841300.1;Parent=rna-XM_031985440.1
NW_022340504.1	Gnomon	CDS	1034804	1035173	.	-	0	Name=XP_031841300.1;ID=cds-XP_031841300.1;Dbxref=GeneID:116430825%2CGenbank:XP_031841300.1;Parent=rna-XM_031985440.1
NW_022340504.1	Gnomon	CDS	1034364	1034535	.	-	0	Name=XP_031841300.1;ID=cds-XP_031841300.1;Dbxref=GeneID:116430825%2CGenbank:XP_031841300.1;Parent=rna-XM_031985440.1
NW_022340504.1	Gnomon	CDS	1034095	1034194	.	-	0	Name=XP_031841300.1;ID=cds-XP_031841300.1;Dbxref=GeneID:116430825%2CGenbank:XP_031841300.1;Parent=rna-XM_031985440.1
NW_022340504.1	Gnomon	CDS	1033705	1033879	.	-	0	Name=XP_031841300.1;ID=cds-XP_031841300.1;Dbxref=GeneID:116430825%2CGenbank:XP_031841300.1;Parent=rna-XM_031985440.1
NW_022340504.1	Gnomon	CDS	1033459	1033614	.	-	0	Name=XP_031841300.1;ID=cds-XP_031841300.1;Dbxref=GeneID:116430825%2CGenbank:XP_031841300.1;Parent=rna-XM_031985440.1
NW_022340504.1	Gnomon	CDS	1032933	1033169	.	-	0	Name=XP_031841300.1;ID=cds-XP_031841300.1;Dbxref=GeneID:116430825%2CGenbank:XP_031841300.1;Parent=rna-XM_031985440.1
NW_022340504.1	Gnomon	CDS	1026579	1031890	.	-	0	Name=XP_031841300.1;ID=cds-XP_031841300.1;Dbxref=GeneID:116430825%2CGenbank:XP_031841300.1;Parent=rna-XM_031985440.1
NW_022340504.1	Gnomon	exon	1697343	1697460	.	-	.	ID=exon-XM_031985491.1-3;Dbxref=GeneID:116430865%2CGenbank:XM_031985491.1;Parent=rna-XM_031985491.1
NW_022340504.1	Gnomon	exon	1697151	1697232	.	-	.	ID=exon-XM_031985491.1-4;Dbxref=GeneID:116430865%2CGenbank:XM_031985491.1;Parent=rna-XM_031985491.1
NW_022340504.1	Gnomon	exon	1697761	1698034	.	-	.	ID=exon-XM_031985491.1-1;Dbxref=GeneID:116430865%2CGenbank:XM_031985491.1;Parent=rna-XM_031985491.1
NW_022340504.1	Gnomon	exon	1697564	1697690	.	-	.	ID=exon-XM_031985491.1-2;Dbxref=GeneID:116430865%2CGenbank:XM_031985491.1;Parent=rna-XM_031985491.1
NW_022340504.1	Gnomon	exon	1696891	1697077	.	-	.	ID=exon-XM_031985491.1-5;Dbxref=GeneID:116430865%2CGenbank:XM_031985491.1;Parent=rna-XM_031985491.1
NW_022340504.1	Gnomon	exon	1696443	1696793	.	-	.	ID=exon-XM_031985491.1-6;Dbxref=GeneID:116430865%2CGenbank:XM_031985491.1;Parent=rna-XM_031985491.1
NW_022340504.1	Gnomon	exon	902460	902484	.	-	.	ID=exon-XR_004235804.1-1;Dbxref=GeneID:116430846%2CGenbank:XR_004235804.1;Parent=rna-XR_004235804.1
NW_022340504.1	Gnomon	exon	900234	900538	.	-	.	ID=exon-XR_004235804.1-2;Dbxref=GeneID:116430846%2CGenbank:XR_004235804.1;Parent=rna-XR_004235804.1
NW_022340504.1	Gnomon	exon	900096	900148	.	-	.	ID=exon-XR_004235804.1-3;Dbxref=GeneID:116430846%2CGenbank:XR_004235804.1;Parent=rna-XR_004235804.1
NW_022340504.1	Gnomon	mRNA	1303711	1310900	.	-	.	Name=XM_031985455.1;ID=rna-XM_031985455.1;Dbxref=GeneID:116430835%2CGenbank:XM_031985455.1;Parent=gene-LOC116430835
NW_022340504.1	Gnomon	exon	1427507	1427641	.	-	.	ID=exon-XM_031985466.1-3;Dbxref=GeneID:116430844%2CGenbank:XM_031985466.1;Parent=rna-XM_031985466.1
NW_022340504.1	Gnomon	exon	1426493	1426598	.	-	.	ID=exon-XM_031985466.1-4;Dbxref=GeneID:116430844%2CGenbank:XM_031985466.1;Parent=rna-XM_031985466.1
NW_022340504.1	Gnomon	exon	1434323	1434631	.	-	.	ID=exon-XM_031985466.1-1;Dbxref=GeneID:116430844%2CGenbank:XM_031985466.1;Parent=rna-XM_031985466.1
NW_022340504.1	Gnomon	exon	1428049	1428201	.	-	.	ID=exon-XM_031985466.1-2;Dbxref=GeneID:116430844%2CGenbank:XM_031985466.1;Parent=rna-XM_031985466.1
NW_022340504.1	Gnomon	exon	1423734	1424016	.	-	.	ID=exon-XM_031985466.1-9;Dbxref=GeneID:116430844%2CGenbank:XM_031985466.1;Parent=rna-XM_031985466.1
NW_022340504.1	Gnomon	exon	1424982	1425146	.	-	.	ID=exon-XM_031985466.1-7;Dbxref=GeneID:116430844%2CGenbank:XM_031985466.1;Parent=rna-XM_031985466.1
NW_022340504.1	Gnomon	exon	1424258	1424580	.	-	.	ID=exon-XM_031985466.1-8;Dbxref=GeneID:116430844%2CGenbank:XM_031985466.1;Parent=rna-XM_031985466.1
NW_022340504.1	Gnomon	exon	1426122	1426245	.	-	.	ID=exon-XM_031985466.1-5;Dbxref=GeneID:116430844%2CGenbank:XM_031985466.1;Parent=rna-XM_031985466.1
NW_022340504.1	Gnomon	exon	1425453	1425620	.	-	.	ID=exon-XM_031985466.1-6;Dbxref=GeneID:116430844%2CGenbank:XM_031985466.1;Parent=rna-XM_031985466.1
NW_022340504.1	Gnomon	exon	2358569	2360430	.	+	.	ID=exon-XM_031985484.1-18;Dbxref=GeneID:116430860%2CGenbank:XM_031985484.1;Parent=rna-XM_031985484.1
NW_022340504.1	Gnomon	exon	2356786	2357001	.	+	.	ID=exon-XM_031985484.1-12;Dbxref=GeneID:116430860%2CGenbank:XM_031985484.1;Parent=rna-XM_031985484.1
NW_022340504.1	Gnomon	exon	2357079	2357268	.	+	.	ID=exon-XM_031985484.1-13;Dbxref=GeneID:116430860%2CGenbank:XM_031985484.1;Parent=rna-XM_031985484.1
NW_022340504.1	Gnomon	exon	2356228	2356403	.	+	.	ID=exon-XM_031985484.1-10;Dbxref=GeneID:116430860%2CGenbank:XM_031985484.1;Parent=rna-XM_031985484.1
NW_022340504.1	Gnomon	exon	2356467	2356706	.	+	.	ID=exon-XM_031985484.1-11;Dbxref=GeneID:116430860%2CGenbank:XM_031985484.1;Parent=rna-XM_031985484.1
NW_022340504.1	Gnomon	exon	2358081	2358258	.	+	.	ID=exon-XM_031985484.1-16;Dbxref=GeneID:116430860%2CGenbank:XM_031985484.1;Parent=rna-XM_031985484.1
NW_022340504.1	Gnomon	exon	2358349	2358489	.	+	.	ID=exon-XM_031985484.1-17;Dbxref=GeneID:116430860%2CGenbank:XM_031985484.1;Parent=rna-XM_031985484.1
NW_022340504.1	Gnomon	exon	2357343	2357603	.	+	.	ID=exon-XM_031985484.1-14;Dbxref=GeneID:116430860%2CGenbank:XM_031985484.1;Parent=rna-XM_031985484.1
NW_022340504.1	Gnomon	exon	2357678	2358014	.	+	.	ID=exon-XM_031985484.1-15;Dbxref=GeneID:116430860%2CGenbank:XM_031985484.1;Parent=rna-XM_031985484.1
NW_022340504.1	Gnomon	exon	472821	473146	.	-	.	ID=exon-XM_031985474.1-10;Dbxref=GeneID:116430853%2CGenbank:XM_031985474.1;Parent=rna-XM_031985474.1
NW_022340504.1	Gnomon	mRNA	1303711	1310900	.	-	.	Name=XM_031985456.1;ID=rna-XM_031985456.1;Dbxref=GeneID:116430835%2CGenbank:XM_031985456.1;Parent=gene-LOC116430835
NW_022340504.1	Gnomon	CDS	1057384	1058394	.	+	0	Name=XP_031841321.1;ID=cds-XP_031841321.1;Dbxref=GeneID:116430839%2CGenbank:XP_031841321.1;Parent=rna-XM_031985461.1
NW_022340504.1	Gnomon	exon	2352545	2352975	.	-	.	ID=exon-XM_031985443.1-1;Dbxref=GeneID:116430826%2CGenbank:XM_031985443.1;Parent=rna-XM_031985443.1
NW_022340504.1	Gnomon	exon	2351393	2351708	.	-	.	ID=exon-XM_031985443.1-4;Dbxref=GeneID:116430826%2CGenbank:XM_031985443.1;Parent=rna-XM_031985443.1
NW_022340504.1	Gnomon	exon	2351111	2351321	.	-	.	ID=exon-XM_031985443.1-5;Dbxref=GeneID:116430826%2CGenbank:XM_031985443.1;Parent=rna-XM_031985443.1
NW_022340504.1	Gnomon	exon	2352260	2352455	.	-	.	ID=exon-XM_031985443.1-2;Dbxref=GeneID:116430826%2CGenbank:XM_031985443.1;Parent=rna-XM_031985443.1
NW_022340504.1	Gnomon	exon	2351783	2352159	.	-	.	ID=exon-XM_031985443.1-3;Dbxref=GeneID:116430826%2CGenbank:XM_031985443.1;Parent=rna-XM_031985443.1
NW_022340504.1	Gnomon	exon	2350295	2350430	.	-	.	ID=exon-XM_031985443.1-8;Dbxref=GeneID:116430826%2CGenbank:XM_031985443.1;Parent=rna-XM_031985443.1
NW_022340504.1	Gnomon	exon	2350031	2350220	.	-	.	ID=exon-XM_031985443.1-9;Dbxref=GeneID:116430826%2CGenbank:XM_031985443.1;Parent=rna-XM_031985443.1
NW_022340504.1	Gnomon	exon	2350821	2351047	.	-	.	ID=exon-XM_031985443.1-6;Dbxref=GeneID:116430826%2CGenbank:XM_031985443.1;Parent=rna-XM_031985443.1
NW_022340504.1	Gnomon	exon	2350518	2350709	.	-	.	ID=exon-XM_031985443.1-7;Dbxref=GeneID:116430826%2CGenbank:XM_031985443.1;Parent=rna-XM_031985443.1
NW_022340504.1	Gnomon	mRNA	1297444	1298657	.	-	.	Name=XM_031985453.1;ID=rna-XM_031985453.1;Dbxref=GeneID:116430834%2CGenbank:XM_031985453.1;Parent=gene-LOC116430834
NW_022340504.1	Gnomon	CDS	1055543	1055675	.	+	0	Name=XP_031841322.1;ID=cds-XP_031841322.1;Dbxref=GeneID:116430841%2CGenbank:XP_031841322.1;Parent=rna-XM_031985462.1
NW_022340504.1	Gnomon	CDS	1058894	1059105	.	+	0	Name=XP_031841322.1;ID=cds-XP_031841322.1;Dbxref=GeneID:116430841%2CGenbank:XP_031841322.1;Parent=rna-XM_031985462.1
NW_022340504.1	Gnomon	CDS	1302650	1302796	.	-	0	Name=XP_031841320.1;ID=cds-XP_031841320.1;Dbxref=GeneID:116430836%2CGenbank:XP_031841320.1;Parent=rna-XM_031985460.1
NW_022340504.1	Gnomon	CDS	1302202	1302460	.	-	0	Name=XP_031841320.1;ID=cds-XP_031841320.1;Dbxref=GeneID:116430836%2CGenbank:XP_031841320.1;Parent=rna-XM_031985460.1
NW_022340504.1	Gnomon	CDS	1301422	1301590	.	-	0	Name=XP_031841320.1;ID=cds-XP_031841320.1;Dbxref=GeneID:116430836%2CGenbank:XP_031841320.1;Parent=rna-XM_031985460.1
NW_022340504.1	Gnomon	CDS	1300775	1301082	.	-	0	Name=XP_031841320.1;ID=cds-XP_031841320.1;Dbxref=GeneID:116430836%2CGenbank:XP_031841320.1;Parent=rna-XM_031985460.1
NW_022340504.1	Gnomon	CDS	1300415	1300698	.	-	0	Name=XP_031841320.1;ID=cds-XP_031841320.1;Dbxref=GeneID:116430836%2CGenbank:XP_031841320.1;Parent=rna-XM_031985460.1
NW_022340504.1	Gnomon	CDS	1299441	1299701	.	-	0	Name=XP_031841320.1;ID=cds-XP_031841320.1;Dbxref=GeneID:116430836%2CGenbank:XP_031841320.1;Parent=rna-XM_031985460.1
NW_022340504.1	Gnomon	exon	1716357	1716425	.	-	.	ID=exon-XM_031985418.1-1;Dbxref=GeneID:116430814%2CGenbank:XM_031985418.1;Parent=rna-XM_031985418.1
NW_022340504.1	Gnomon	exon	1714977	1715168	.	-	.	ID=exon-XM_031985418.1-4;Dbxref=GeneID:116430814%2CGenbank:XM_031985418.1;Parent=rna-XM_031985418.1
NW_022340504.1	Gnomon	exon	1714741	1714917	.	-	.	ID=exon-XM_031985418.1-5;Dbxref=GeneID:116430814%2CGenbank:XM_031985418.1;Parent=rna-XM_031985418.1
NW_022340504.1	Gnomon	exon	1715720	1715879	.	-	.	ID=exon-XM_031985418.1-2;Dbxref=GeneID:116430814%2CGenbank:XM_031985418.1;Parent=rna-XM_031985418.1
NW_022340504.1	Gnomon	exon	1715542	1715637	.	-	.	ID=exon-XM_031985418.1-3;Dbxref=GeneID:116430814%2CGenbank:XM_031985418.1;Parent=rna-XM_031985418.1
NW_022340504.1	Gnomon	exon	1713728	1713953	.	-	.	ID=exon-XM_031985418.1-8;Dbxref=GeneID:116430814%2CGenbank:XM_031985418.1;Parent=rna-XM_031985418.1
NW_022340504.1	Gnomon	exon	1713530	1713651	.	-	.	ID=exon-XM_031985418.1-9;Dbxref=GeneID:116430814%2CGenbank:XM_031985418.1;Parent=rna-XM_031985418.1
NW_022340504.1	Gnomon	exon	1714545	1714684	.	-	.	ID=exon-XM_031985418.1-6;Dbxref=GeneID:116430814%2CGenbank:XM_031985418.1;Parent=rna-XM_031985418.1
NW_022340504.1	Gnomon	exon	1714047	1714346	.	-	.	ID=exon-XM_031985418.1-7;Dbxref=GeneID:116430814%2CGenbank:XM_031985418.1;Parent=rna-XM_031985418.1
NW_022340504.1	Gnomon	CDS	2130785	2130825	.	-	0	Name=XP_031841367.1;ID=cds-XP_031841367.1;Dbxref=GeneID:116430874%2CGenbank:XP_031841367.1;Parent=rna-XM_031985507.1
NW_022340504.1	Gnomon	CDS	1965662	1965742	.	-	0	Name=XP_031841367.1;ID=cds-XP_031841367.1;Dbxref=GeneID:116430874%2CGenbank:XP_031841367.1;Parent=rna-XM_031985507.1
NW_022340504.1	Gnomon	CDS	1957845	1958067	.	-	0	Name=XP_031841367.1;ID=cds-XP_031841367.1;Dbxref=GeneID:116430874%2CGenbank:XP_031841367.1;Parent=rna-XM_031985507.1
NW_022340504.1	Gnomon	CDS	1842560	1842670	.	-	0	Name=XP_031841367.1;ID=cds-XP_031841367.1;Dbxref=GeneID:116430874%2CGenbank:XP_031841367.1;Parent=rna-XM_031985507.1
NW_022340504.1	Gnomon	CDS	1791461	1791594	.	-	0	Name=XP_031841367.1;ID=cds-XP_031841367.1;Dbxref=GeneID:116430874%2CGenbank:XP_031841367.1;Parent=rna-XM_031985507.1
NW_022340504.1	Gnomon	CDS	1766966	1767056	.	-	0	Name=XP_031841367.1;ID=cds-XP_031841367.1;Dbxref=GeneID:116430874%2CGenbank:XP_031841367.1;Parent=rna-XM_031985507.1
NW_022340504.1	Gnomon	CDS	1763126	1763374	.	-	0	Name=XP_031841367.1;ID=cds-XP_031841367.1;Dbxref=GeneID:116430874%2CGenbank:XP_031841367.1;Parent=rna-XM_031985507.1
NW_022340504.1	Gnomon	CDS	1761972	1762236	.	-	0	Name=XP_031841367.1;ID=cds-XP_031841367.1;Dbxref=GeneID:116430874%2CGenbank:XP_031841367.1;Parent=rna-XM_031985507.1
NW_022340504.1	Gnomon	CDS	1761080	1761533	.	-	0	Name=XP_031841367.1;ID=cds-XP_031841367.1;Dbxref=GeneID:116430874%2CGenbank:XP_031841367.1;Parent=rna-XM_031985507.1
NW_022340504.1	Gnomon	CDS	1760271	1760535	.	-	0	Name=XP_031841367.1;ID=cds-XP_031841367.1;Dbxref=GeneID:116430874%2CGenbank:XP_031841367.1;Parent=rna-XM_031985507.1
NW_022340504.1	Gnomon	CDS	1759651	1760014	.	-	0	Name=XP_031841367.1;ID=cds-XP_031841367.1;Dbxref=GeneID:116430874%2CGenbank:XP_031841367.1;Parent=rna-XM_031985507.1
NW_022340504.1	Gnomon	CDS	1759103	1759392	.	-	0	Name=XP_031841367.1;ID=cds-XP_031841367.1;Dbxref=GeneID:116430874%2CGenbank:XP_031841367.1;Parent=rna-XM_031985507.1
NW_022340504.1	Gnomon	CDS	1758575	1758805	.	-	0	Name=XP_031841367.1;ID=cds-XP_031841367.1;Dbxref=GeneID:116430874%2CGenbank:XP_031841367.1;Parent=rna-XM_031985507.1
NW_022340504.1	Gnomon	CDS	1758185	1758335	.	-	0	Name=XP_031841367.1;ID=cds-XP_031841367.1;Dbxref=GeneID:116430874%2CGenbank:XP_031841367.1;Parent=rna-XM_031985507.1
NW_022340504.1	Gnomon	CDS	1755375	1755658	.	-	0	Name=XP_031841367.1;ID=cds-XP_031841367.1;Dbxref=GeneID:116430874%2CGenbank:XP_031841367.1;Parent=rna-XM_031985507.1
NW_022340504.1	Gnomon	exon	1051629	1051824	.	-	.	ID=exon-XM_031985442.1-3;Dbxref=GeneID:116430825%2CGenbank:XM_031985442.1;Parent=rna-XM_031985442.1
NW_022340504.1	Gnomon	exon	1048857	1049018	.	-	.	ID=exon-XM_031985442.1-4;Dbxref=GeneID:116430825%2CGenbank:XM_031985442.1;Parent=rna-XM_031985442.1
NW_022340504.1	Gnomon	exon	1036351	1036478	.	-	.	ID=exon-XM_031985442.1-5;Dbxref=GeneID:116430825%2CGenbank:XM_031985442.1;Parent=rna-XM_031985442.1
NW_022340504.1	Gnomon	exon	1036127	1036252	.	-	.	ID=exon-XM_031985442.1-6;Dbxref=GeneID:116430825%2CGenbank:XM_031985442.1;Parent=rna-XM_031985442.1
NW_022340504.1	Gnomon	exon	1054541	1054571	.	-	.	ID=exon-XM_031985442.1-1;Dbxref=GeneID:116430825%2CGenbank:XM_031985442.1;Parent=rna-XM_031985442.1
NW_022340504.1	Gnomon	exon	1052396	1054102	.	-	.	ID=exon-XM_031985442.1-2;Dbxref=GeneID:116430825%2CGenbank:XM_031985442.1;Parent=rna-XM_031985442.1
NW_022340504.1	Gnomon	exon	1034804	1035173	.	-	.	ID=exon-XM_031985442.1-7;Dbxref=GeneID:116430825%2CGenbank:XM_031985442.1;Parent=rna-XM_031985442.1
NW_022340504.1	Gnomon	exon	1034364	1034535	.	-	.	ID=exon-XM_031985442.1-8;Dbxref=GeneID:116430825%2CGenbank:XM_031985442.1;Parent=rna-XM_031985442.1
NW_022340504.1	Gnomon	exon	1034095	1034194	.	-	.	ID=exon-XM_031985442.1-9;Dbxref=GeneID:116430825%2CGenbank:XM_031985442.1;Parent=rna-XM_031985442.1
NW_022340504.1	Gnomon	exon	1752507	1755658	.	-	.	ID=exon-XM_031985512.1-12;Dbxref=GeneID:116430874%2CGenbank:XM_031985512.1;Parent=rna-XM_031985512.1
NW_022340504.1	Gnomon	exon	1758575	1758805	.	-	.	ID=exon-XM_031985512.1-10;Dbxref=GeneID:116430874%2CGenbank:XM_031985512.1;Parent=rna-XM_031985512.1
NW_022340504.1	Gnomon	exon	1758185	1758335	.	-	.	ID=exon-XM_031985512.1-11;Dbxref=GeneID:116430874%2CGenbank:XM_031985512.1;Parent=rna-XM_031985512.1
NW_022340504.1	Gnomon	mRNA	443160	446709	.	+	.	Name=XM_031985450.1;ID=rna-XM_031985450.1;Dbxref=GeneID:116430831%2CGenbank:XM_031985450.1;Parent=gene-LOC116430831
NW_022340504.1	Gnomon	mRNA	443453	446363	.	+	.	Name=XM_031985451.1;ID=rna-XM_031985451.1;Dbxref=GeneID:116430831%2CGenbank:XM_031985451.1;Parent=gene-LOC116430831
NW_022340504.1	Gnomon	CDS	2130785	2130825	.	-	0	Name=XP_031841368.1;ID=cds-XP_031841368.1;Dbxref=GeneID:116430874%2CGenbank:XP_031841368.1;Parent=rna-XM_031985508.1
NW_022340504.1	Gnomon	CDS	1965662	1965742	.	-	0	Name=XP_031841368.1;ID=cds-XP_031841368.1;Dbxref=GeneID:116430874%2CGenbank:XP_031841368.1;Parent=rna-XM_031985508.1
NW_022340504.1	Gnomon	CDS	1957845	1958067	.	-	0	Name=XP_031841368.1;ID=cds-XP_031841368.1;Dbxref=GeneID:116430874%2CGenbank:XP_031841368.1;Parent=rna-XM_031985508.1
NW_022340504.1	Gnomon	CDS	1842560	1842670	.	-	0	Name=XP_031841368.1;ID=cds-XP_031841368.1;Dbxref=GeneID:116430874%2CGenbank:XP_031841368.1;Parent=rna-XM_031985508.1
NW_022340504.1	Gnomon	CDS	1791461	1791594	.	-	0	Name=XP_031841368.1;ID=cds-XP_031841368.1;Dbxref=GeneID:116430874%2CGenbank:XP_031841368.1;Parent=rna-XM_031985508.1
NW_022340504.1	Gnomon	CDS	1766966	1767056	.	-	0	Name=XP_031841368.1;ID=cds-XP_031841368.1;Dbxref=GeneID:116430874%2CGenbank:XP_031841368.1;Parent=rna-XM_031985508.1
NW_022340504.1	Gnomon	CDS	1763153	1763374	.	-	0	Name=XP_031841368.1;ID=cds-XP_031841368.1;Dbxref=GeneID:116430874%2CGenbank:XP_031841368.1;Parent=rna-XM_031985508.1
NW_022340504.1	Gnomon	CDS	1761972	1762236	.	-	0	Name=XP_031841368.1;ID=cds-XP_031841368.1;Dbxref=GeneID:116430874%2CGenbank:XP_031841368.1;Parent=rna-XM_031985508.1
NW_022340504.1	Gnomon	CDS	1761080	1761533	.	-	0	Name=XP_031841368.1;ID=cds-XP_031841368.1;Dbxref=GeneID:116430874%2CGenbank:XP_031841368.1;Parent=rna-XM_031985508.1
NW_022340504.1	Gnomon	CDS	1760271	1760535	.	-	0	Name=XP_031841368.1;ID=cds-XP_031841368.1;Dbxref=GeneID:116430874%2CGenbank:XP_031841368.1;Parent=rna-XM_031985508.1
NW_022340504.1	Gnomon	CDS	1759651	1760014	.	-	0	Name=XP_031841368.1;ID=cds-XP_031841368.1;Dbxref=GeneID:116430874%2CGenbank:XP_031841368.1;Parent=rna-XM_031985508.1
NW_022340504.1	Gnomon	CDS	1759103	1759392	.	-	0	Name=XP_031841368.1;ID=cds-XP_031841368.1;Dbxref=GeneID:116430874%2CGenbank:XP_031841368.1;Parent=rna-XM_031985508.1
NW_022340504.1	Gnomon	CDS	1758575	1758805	.	-	0	Name=XP_031841368.1;ID=cds-XP_031841368.1;Dbxref=GeneID:116430874%2CGenbank:XP_031841368.1;Parent=rna-XM_031985508.1
NW_022340504.1	Gnomon	CDS	1758185	1758335	.	-	0	Name=XP_031841368.1;ID=cds-XP_031841368.1;Dbxref=GeneID:116430874%2CGenbank:XP_031841368.1;Parent=rna-XM_031985508.1
NW_022340504.1	Gnomon	CDS	1755375	1755658	.	-	0	Name=XP_031841368.1;ID=cds-XP_031841368.1;Dbxref=GeneID:116430874%2CGenbank:XP_031841368.1;Parent=rna-XM_031985508.1
NW_022340504.1	Gnomon	CDS	2130785	2130825	.	-	0	Name=XP_031841366.1;ID=cds-XP_031841366.1;Dbxref=GeneID:116430874%2CGenbank:XP_031841366.1;Parent=rna-XM_031985506.1
NW_022340504.1	Gnomon	CDS	1965662	1965742	.	-	0	Name=XP_031841366.1;ID=cds-XP_031841366.1;Dbxref=GeneID:116430874%2CGenbank:XP_031841366.1;Parent=rna-XM_031985506.1
NW_022340504.1	Gnomon	CDS	1957845	1958067	.	-	0	Name=XP_031841366.1;ID=cds-XP_031841366.1;Dbxref=GeneID:116430874%2CGenbank:XP_031841366.1;Parent=rna-XM_031985506.1
NW_022340504.1	Gnomon	CDS	1842560	1842670	.	-	0	Name=XP_031841366.1;ID=cds-XP_031841366.1;Dbxref=GeneID:116430874%2CGenbank:XP_031841366.1;Parent=rna-XM_031985506.1
NW_022340504.1	Gnomon	CDS	1791461	1791594	.	-	0	Name=XP_031841366.1;ID=cds-XP_031841366.1;Dbxref=GeneID:116430874%2CGenbank:XP_031841366.1;Parent=rna-XM_031985506.1
NW_022340504.1	Gnomon	CDS	1766966	1767056	.	-	0	Name=XP_031841366.1;ID=cds-XP_031841366.1;Dbxref=GeneID:116430874%2CGenbank:XP_031841366.1;Parent=rna-XM_031985506.1
NW_022340504.1	Gnomon	CDS	1763126	1763374	.	-	0	Name=XP_031841366.1;ID=cds-XP_031841366.1;Dbxref=GeneID:116430874%2CGenbank:XP_031841366.1;Parent=rna-XM_031985506.1
NW_022340504.1	Gnomon	CDS	1761972	1762236	.	-	0	Name=XP_031841366.1;ID=cds-XP_031841366.1;Dbxref=GeneID:116430874%2CGenbank:XP_031841366.1;Parent=rna-XM_031985506.1
NW_022340504.1	Gnomon	CDS	1761080	1761533	.	-	0	Name=XP_031841366.1;ID=cds-XP_031841366.1;Dbxref=GeneID:116430874%2CGenbank:XP_031841366.1;Parent=rna-XM_031985506.1
NW_022340504.1	Gnomon	CDS	1760271	1760535	.	-	0	Name=XP_031841366.1;ID=cds-XP_031841366.1;Dbxref=GeneID:116430874%2CGenbank:XP_031841366.1;Parent=rna-XM_031985506.1
NW_022340504.1	Gnomon	CDS	1759651	1760014	.	-	0	Name=XP_031841366.1;ID=cds-XP_031841366.1;Dbxref=GeneID:116430874%2CGenbank:XP_031841366.1;Parent=rna-XM_031985506.1
NW_022340504.1	Gnomon	CDS	1759103	1759392	.	-	0	Name=XP_031841366.1;ID=cds-XP_031841366.1;Dbxref=GeneID:116430874%2CGenbank:XP_031841366.1;Parent=rna-XM_031985506.1
NW_022340504.1	Gnomon	CDS	1758575	1758805	.	-	0	Name=XP_031841366.1;ID=cds-XP_031841366.1;Dbxref=GeneID:116430874%2CGenbank:XP_031841366.1;Parent=rna-XM_031985506.1
NW_022340504.1	Gnomon	CDS	1758185	1758335	.	-	0	Name=XP_031841366.1;ID=cds-XP_031841366.1;Dbxref=GeneID:116430874%2CGenbank:XP_031841366.1;Parent=rna-XM_031985506.1
NW_022340504.1	Gnomon	CDS	1755375	1755658	.	-	0	Name=XP_031841366.1;ID=cds-XP_031841366.1;Dbxref=GeneID:116430874%2CGenbank:XP_031841366.1;Parent=rna-XM_031985506.1
NW_022340504.1	Gnomon	lnc_RNA	1304780	1308399	.	+	.	Name=XR_004235800.1;ID=rna-XR_004235800.1;Dbxref=GeneID:116430837%2CGenbank:XR_004235800.1;Parent=gene-LOC116430837
NW_022340504.1	Gnomon	exon	1697096	1698323	.	+	.	ID=exon-XM_031985490.1-1;Dbxref=GeneID:116430864%2CGenbank:XM_031985490.1;Parent=rna-XM_031985490.1
NW_022340504.1	Gnomon	exon	1698478	1698548	.	+	.	ID=exon-XM_031985490.1-2;Dbxref=GeneID:116430864%2CGenbank:XM_031985490.1;Parent=rna-XM_031985490.1
NW_022340504.1	Gnomon	exon	1698624	1698734	.	+	.	ID=exon-XM_031985490.1-3;Dbxref=GeneID:116430864%2CGenbank:XM_031985490.1;Parent=rna-XM_031985490.1
NW_022340504.1	Gnomon	exon	1698824	1699025	.	+	.	ID=exon-XM_031985490.1-4;Dbxref=GeneID:116430864%2CGenbank:XM_031985490.1;Parent=rna-XM_031985490.1
NW_022340504.1	Gnomon	exon	1699107	1699229	.	+	.	ID=exon-XM_031985490.1-5;Dbxref=GeneID:116430864%2CGenbank:XM_031985490.1;Parent=rna-XM_031985490.1
NW_022340504.1	Gnomon	exon	1699296	1699453	.	+	.	ID=exon-XM_031985490.1-6;Dbxref=GeneID:116430864%2CGenbank:XM_031985490.1;Parent=rna-XM_031985490.1
NW_022340504.1	Gnomon	exon	1699524	1699607	.	+	.	ID=exon-XM_031985490.1-7;Dbxref=GeneID:116430864%2CGenbank:XM_031985490.1;Parent=rna-XM_031985490.1
NW_022340504.1	Gnomon	exon	1699675	1699861	.	+	.	ID=exon-XM_031985490.1-8;Dbxref=GeneID:116430864%2CGenbank:XM_031985490.1;Parent=rna-XM_031985490.1
NW_022340504.1	Gnomon	exon	1699928	1700089	.	+	.	ID=exon-XM_031985490.1-9;Dbxref=GeneID:116430864%2CGenbank:XM_031985490.1;Parent=rna-XM_031985490.1
NW_022340504.1	Gnomon	exon	428727	429122	.	+	.	ID=exon-XM_031985522.1-11;Dbxref=GeneID:116430876%2CGenbank:XM_031985522.1;Parent=rna-XM_031985522.1
NW_022340504.1	Gnomon	exon	429206	429308	.	+	.	ID=exon-XM_031985522.1-12;Dbxref=GeneID:116430876%2CGenbank:XM_031985522.1;Parent=rna-XM_031985522.1
NW_022340504.1	Gnomon	exon	430040	430228	.	+	.	ID=exon-XM_031985522.1-13;Dbxref=GeneID:116430876%2CGenbank:XM_031985522.1;Parent=rna-XM_031985522.1
NW_022340504.1	Gnomon	exon	431900	432114	.	+	.	ID=exon-XM_031985522.1-14;Dbxref=GeneID:116430876%2CGenbank:XM_031985522.1;Parent=rna-XM_031985522.1
NW_022340504.1	Gnomon	exon	420380	420507	.	+	.	ID=exon-XM_031985522.1-10;Dbxref=GeneID:116430876%2CGenbank:XM_031985522.1;Parent=rna-XM_031985522.1
NW_022340504.1	Gnomon	exon	436076	436289	.	+	.	ID=exon-XM_031985522.1-19;Dbxref=GeneID:116430876%2CGenbank:XM_031985522.1;Parent=rna-XM_031985522.1
NW_022340504.1	Gnomon	exon	433445	433545	.	+	.	ID=exon-XM_031985522.1-15;Dbxref=GeneID:116430876%2CGenbank:XM_031985522.1;Parent=rna-XM_031985522.1
NW_022340504.1	Gnomon	exon	434760	435076	.	+	.	ID=exon-XM_031985522.1-16;Dbxref=GeneID:116430876%2CGenbank:XM_031985522.1;Parent=rna-XM_031985522.1
NW_022340504.1	Gnomon	exon	435157	435528	.	+	.	ID=exon-XM_031985522.1-17;Dbxref=GeneID:116430876%2CGenbank:XM_031985522.1;Parent=rna-XM_031985522.1
NW_022340504.1	Gnomon	exon	435610	435972	.	+	.	ID=exon-XM_031985522.1-18;Dbxref=GeneID:116430876%2CGenbank:XM_031985522.1;Parent=rna-XM_031985522.1
NW_022340504.1	Gnomon	exon	436362	436604	.	+	.	ID=exon-XM_031985522.1-20;Dbxref=GeneID:116430876%2CGenbank:XM_031985522.1;Parent=rna-XM_031985522.1
NW_022340504.1	Gnomon	exon	436688	440088	.	+	.	ID=exon-XM_031985522.1-21;Dbxref=GeneID:116430876%2CGenbank:XM_031985522.1;Parent=rna-XM_031985522.1
NW_022340504.1	Gnomon	mRNA	1440776	1692196	.	-	.	Name=XM_031985452.1;ID=rna-XM_031985452.1;Dbxref=GeneID:116430833%2CGenbank:XM_031985452.1;Parent=gene-LOC116430833
NW_022340504.1	Gnomon	exon	1144921	1144999	.	+	.	ID=exon-XM_031985419.1-5;Dbxref=GeneID:116430816%2CGenbank:XM_031985419.1;Parent=rna-XM_031985419.1
NW_022340504.1	Gnomon	exon	1145521	1145660	.	+	.	ID=exon-XM_031985419.1-6;Dbxref=GeneID:116430816%2CGenbank:XM_031985419.1;Parent=rna-XM_031985419.1
NW_022340504.1	Gnomon	exon	1146016	1146162	.	+	.	ID=exon-XM_031985419.1-7;Dbxref=GeneID:116430816%2CGenbank:XM_031985419.1;Parent=rna-XM_031985419.1
NW_022340504.1	Gnomon	exon	1146406	1146628	.	+	.	ID=exon-XM_031985419.1-8;Dbxref=GeneID:116430816%2CGenbank:XM_031985419.1;Parent=rna-XM_031985419.1
NW_022340504.1	Gnomon	exon	1147016	1148187	.	+	.	ID=exon-XM_031985419.1-9;Dbxref=GeneID:116430816%2CGenbank:XM_031985419.1;Parent=rna-XM_031985419.1
NW_022340504.1	Gnomon	exon	1119623	1120044	.	+	.	ID=exon-XM_031985419.1-1;Dbxref=GeneID:116430816%2CGenbank:XM_031985419.1;Parent=rna-XM_031985419.1
NW_022340504.1	Gnomon	exon	1143617	1143853	.	+	.	ID=exon-XM_031985419.1-2;Dbxref=GeneID:116430816%2CGenbank:XM_031985419.1;Parent=rna-XM_031985419.1
NW_022340504.1	Gnomon	exon	1144448	1144560	.	+	.	ID=exon-XM_031985419.1-3;Dbxref=GeneID:116430816%2CGenbank:XM_031985419.1;Parent=rna-XM_031985419.1
NW_022340504.1	Gnomon	exon	1144670	1144779	.	+	.	ID=exon-XM_031985419.1-4;Dbxref=GeneID:116430816%2CGenbank:XM_031985419.1;Parent=rna-XM_031985419.1
NW_022340504.1	Gnomon	lnc_RNA	1303818	1315512	.	+	.	Name=XR_004235801.1;ID=rna-XR_004235801.1;Dbxref=GeneID:116430838%2CGenbank:XR_004235801.1;Parent=gene-LOC116430838
NW_022340504.1	Gnomon	lnc_RNA	1313971	1315512	.	+	.	Name=XR_004235802.1;ID=rna-XR_004235802.1;Dbxref=GeneID:116430838%2CGenbank:XR_004235802.1;Parent=gene-LOC116430838
NW_022340504.1	Gnomon	exon	298027	298636	.	+	.	ID=exon-XM_031985520.1-2;Dbxref=GeneID:116430876%2CGenbank:XM_031985520.1;Parent=rna-XM_031985520.1
NW_022340504.1	Gnomon	exon	322329	322503	.	+	.	ID=exon-XM_031985520.1-3;Dbxref=GeneID:116430876%2CGenbank:XM_031985520.1;Parent=rna-XM_031985520.1
NW_022340504.1	Gnomon	exon	324095	324368	.	+	.	ID=exon-XM_031985520.1-4;Dbxref=GeneID:116430876%2CGenbank:XM_031985520.1;Parent=rna-XM_031985520.1
NW_022340504.1	Gnomon	exon	328252	328547	.	+	.	ID=exon-XM_031985520.1-5;Dbxref=GeneID:116430876%2CGenbank:XM_031985520.1;Parent=rna-XM_031985520.1
NW_022340504.1	Gnomon	exon	296269	296719	.	+	.	ID=exon-XM_031985520.1-1;Dbxref=GeneID:116430876%2CGenbank:XM_031985520.1;Parent=rna-XM_031985520.1
NW_022340504.1	Gnomon	exon	333471	333720	.	+	.	ID=exon-XM_031985520.1-6;Dbxref=GeneID:116430876%2CGenbank:XM_031985520.1;Parent=rna-XM_031985520.1
NW_022340504.1	Gnomon	exon	334128	335640	.	+	.	ID=exon-XM_031985520.1-7;Dbxref=GeneID:116430876%2CGenbank:XM_031985520.1;Parent=rna-XM_031985520.1
NW_022340504.1	Gnomon	exon	336080	337310	.	+	.	ID=exon-XM_031985520.1-8;Dbxref=GeneID:116430876%2CGenbank:XM_031985520.1;Parent=rna-XM_031985520.1
NW_022340504.1	Gnomon	exon	409823	409937	.	+	.	ID=exon-XM_031985520.1-9;Dbxref=GeneID:116430876%2CGenbank:XM_031985520.1;Parent=rna-XM_031985520.1
NW_022340504.1	Gnomon	CDS	2130785	2130825	.	-	0	Name=XP_031841369.1;ID=cds-XP_031841369.1;Dbxref=GeneID:116430874%2CGenbank:XP_031841369.1;Parent=rna-XM_031985509.1
NW_022340504.1	Gnomon	CDS	1965662	1965742	.	-	0	Name=XP_031841369.1;ID=cds-XP_031841369.1;Dbxref=GeneID:116430874%2CGenbank:XP_031841369.1;Parent=rna-XM_031985509.1
NW_022340504.1	Gnomon	CDS	1957845	1958067	.	-	0	Name=XP_031841369.1;ID=cds-XP_031841369.1;Dbxref=GeneID:116430874%2CGenbank:XP_031841369.1;Parent=rna-XM_031985509.1
NW_022340504.1	Gnomon	CDS	1842560	1842670	.	-	0	Name=XP_031841369.1;ID=cds-XP_031841369.1;Dbxref=GeneID:116430874%2CGenbank:XP_031841369.1;Parent=rna-XM_031985509.1
NW_022340504.1	Gnomon	CDS	1791461	1791594	.	-	0	Name=XP_031841369.1;ID=cds-XP_031841369.1;Dbxref=GeneID:116430874%2CGenbank:XP_031841369.1;Parent=rna-XM_031985509.1
NW_022340504.1	Gnomon	CDS	1766966	1767056	.	-	0	Name=XP_031841369.1;ID=cds-XP_031841369.1;Dbxref=GeneID:116430874%2CGenbank:XP_031841369.1;Parent=rna-XM_031985509.1
NW_022340504.1	Gnomon	CDS	1763126	1763374	.	-	0	Name=XP_031841369.1;ID=cds-XP_031841369.1;Dbxref=GeneID:116430874%2CGenbank:XP_031841369.1;Parent=rna-XM_031985509.1
NW_022340504.1	Gnomon	CDS	1761972	1762236	.	-	0	Name=XP_031841369.1;ID=cds-XP_031841369.1;Dbxref=GeneID:116430874%2CGenbank:XP_031841369.1;Parent=rna-XM_031985509.1
NW_022340504.1	Gnomon	CDS	1761080	1761533	.	-	0	Name=XP_031841369.1;ID=cds-XP_031841369.1;Dbxref=GeneID:116430874%2CGenbank:XP_031841369.1;Parent=rna-XM_031985509.1
NW_022340504.1	Gnomon	CDS	1760271	1760535	.	-	0	Name=XP_031841369.1;ID=cds-XP_031841369.1;Dbxref=GeneID:116430874%2CGenbank:XP_031841369.1;Parent=rna-XM_031985509.1
NW_022340504.1	Gnomon	CDS	1759651	1760014	.	-	0	Name=XP_031841369.1;ID=cds-XP_031841369.1;Dbxref=GeneID:116430874%2CGenbank:XP_031841369.1;Parent=rna-XM_031985509.1
NW_022340504.1	Gnomon	CDS	1759103	1759392	.	-	0	Name=XP_031841369.1;ID=cds-XP_031841369.1;Dbxref=GeneID:116430874%2CGenbank:XP_031841369.1;Parent=rna-XM_031985509.1
NW_022340504.1	Gnomon	CDS	1758575	1758805	.	-	0	Name=XP_031841369.1;ID=cds-XP_031841369.1;Dbxref=GeneID:116430874%2CGenbank:XP_031841369.1;Parent=rna-XM_031985509.1
NW_022340504.1	Gnomon	CDS	1758185	1758335	.	-	0	Name=XP_031841369.1;ID=cds-XP_031841369.1;Dbxref=GeneID:116430874%2CGenbank:XP_031841369.1;Parent=rna-XM_031985509.1
NW_022340504.1	Gnomon	CDS	1756437	1756540	.	-	0	Name=XP_031841369.1;ID=cds-XP_031841369.1;Dbxref=GeneID:116430874%2CGenbank:XP_031841369.1;Parent=rna-XM_031985509.1
NW_022340504.1	Gnomon	exon	1699107	1699229	.	+	.	ID=exon-XM_031985489.1-6;Dbxref=GeneID:116430864%2CGenbank:XM_031985489.1;Parent=rna-XM_031985489.1
NW_022340504.1	Gnomon	exon	1699296	1699453	.	+	.	ID=exon-XM_031985489.1-7;Dbxref=GeneID:116430864%2CGenbank:XM_031985489.1;Parent=rna-XM_031985489.1
NW_022340504.1	Gnomon	exon	1698624	1698734	.	+	.	ID=exon-XM_031985489.1-4;Dbxref=GeneID:116430864%2CGenbank:XM_031985489.1;Parent=rna-XM_031985489.1
NW_022340504.1	Gnomon	exon	1698824	1699025	.	+	.	ID=exon-XM_031985489.1-5;Dbxref=GeneID:116430864%2CGenbank:XM_031985489.1;Parent=rna-XM_031985489.1
NW_022340504.1	Gnomon	exon	1699524	1699607	.	+	.	ID=exon-XM_031985489.1-8;Dbxref=GeneID:116430864%2CGenbank:XM_031985489.1;Parent=rna-XM_031985489.1
NW_022340504.1	Gnomon	exon	1699675	1699861	.	+	.	ID=exon-XM_031985489.1-9;Dbxref=GeneID:116430864%2CGenbank:XM_031985489.1;Parent=rna-XM_031985489.1
NW_022340504.1	Gnomon	exon	1698289	1698323	.	+	.	ID=exon-XM_031985489.1-2;Dbxref=GeneID:116430864%2CGenbank:XM_031985489.1;Parent=rna-XM_031985489.1
NW_022340504.1	Gnomon	exon	1698478	1698548	.	+	.	ID=exon-XM_031985489.1-3;Dbxref=GeneID:116430864%2CGenbank:XM_031985489.1;Parent=rna-XM_031985489.1
NW_022340504.1	Gnomon	exon	1697096	1698221	.	+	.	ID=exon-XM_031985489.1-1;Dbxref=GeneID:116430864%2CGenbank:XM_031985489.1;Parent=rna-XM_031985489.1
NW_022340504.1	Gnomon	CDS	2130785	2130825	.	-	0	Name=XP_031841363.1;ID=cds-XP_031841363.1;Dbxref=GeneID:116430874%2CGenbank:XP_031841363.1;Parent=rna-XM_031985503.1
NW_022340504.1	Gnomon	CDS	1965662	1965742	.	-	0	Name=XP_031841363.1;ID=cds-XP_031841363.1;Dbxref=GeneID:116430874%2CGenbank:XP_031841363.1;Parent=rna-XM_031985503.1
NW_022340504.1	Gnomon	CDS	1957845	1958067	.	-	0	Name=XP_031841363.1;ID=cds-XP_031841363.1;Dbxref=GeneID:116430874%2CGenbank:XP_031841363.1;Parent=rna-XM_031985503.1
NW_022340504.1	Gnomon	CDS	1842560	1842670	.	-	0	Name=XP_031841363.1;ID=cds-XP_031841363.1;Dbxref=GeneID:116430874%2CGenbank:XP_031841363.1;Parent=rna-XM_031985503.1
NW_022340504.1	Gnomon	CDS	1791461	1791594	.	-	0	Name=XP_031841363.1;ID=cds-XP_031841363.1;Dbxref=GeneID:116430874%2CGenbank:XP_031841363.1;Parent=rna-XM_031985503.1
NW_022340504.1	Gnomon	CDS	1766966	1767056	.	-	0	Name=XP_031841363.1;ID=cds-XP_031841363.1;Dbxref=GeneID:116430874%2CGenbank:XP_031841363.1;Parent=rna-XM_031985503.1
NW_022340504.1	Gnomon	CDS	1763126	1763374	.	-	0	Name=XP_031841363.1;ID=cds-XP_031841363.1;Dbxref=GeneID:116430874%2CGenbank:XP_031841363.1;Parent=rna-XM_031985503.1
NW_022340504.1	Gnomon	CDS	1761972	1762236	.	-	0	Name=XP_031841363.1;ID=cds-XP_031841363.1;Dbxref=GeneID:116430874%2CGenbank:XP_031841363.1;Parent=rna-XM_031985503.1
NW_022340504.1	Gnomon	CDS	1761080	1761533	.	-	0	Name=XP_031841363.1;ID=cds-XP_031841363.1;Dbxref=GeneID:116430874%2CGenbank:XP_031841363.1;Parent=rna-XM_031985503.1
NW_022340504.1	Gnomon	CDS	1760271	1760535	.	-	0	Name=XP_031841363.1;ID=cds-XP_031841363.1;Dbxref=GeneID:116430874%2CGenbank:XP_031841363.1;Parent=rna-XM_031985503.1
NW_022340504.1	Gnomon	CDS	1759651	1760014	.	-	0	Name=XP_031841363.1;ID=cds-XP_031841363.1;Dbxref=GeneID:116430874%2CGenbank:XP_031841363.1;Parent=rna-XM_031985503.1
NW_022340504.1	Gnomon	CDS	1759103	1759392	.	-	0	Name=XP_031841363.1;ID=cds-XP_031841363.1;Dbxref=GeneID:116430874%2CGenbank:XP_031841363.1;Parent=rna-XM_031985503.1
NW_022340504.1	Gnomon	CDS	1758575	1758805	.	-	0	Name=XP_031841363.1;ID=cds-XP_031841363.1;Dbxref=GeneID:116430874%2CGenbank:XP_031841363.1;Parent=rna-XM_031985503.1
NW_022340504.1	Gnomon	CDS	1758185	1758335	.	-	0	Name=XP_031841363.1;ID=cds-XP_031841363.1;Dbxref=GeneID:116430874%2CGenbank:XP_031841363.1;Parent=rna-XM_031985503.1
NW_022340504.1	Gnomon	CDS	1755375	1755658	.	-	0	Name=XP_031841363.1;ID=cds-XP_031841363.1;Dbxref=GeneID:116430874%2CGenbank:XP_031841363.1;Parent=rna-XM_031985503.1
NW_022340504.1	Gnomon	mRNA	1756182	2133898	.	-	.	Name=XM_031985509.1;ID=rna-XM_031985509.1;Dbxref=GeneID:116430874%2CGenbank:XM_031985509.1;Parent=gene-LOC116430874
NW_022340504.1	Gnomon	mRNA	1396894	1398340	.	-	.	Name=XM_031985499.1;ID=rna-XM_031985499.1;Dbxref=GeneID:116430868%2CGenbank:XM_031985499.1;Parent=gene-LOC116430868
NW_022340504.1	Gnomon	CDS	2130785	2130825	.	-	0	Name=XP_031841362.1;ID=cds-XP_031841362.1;Dbxref=GeneID:116430874%2CGenbank:XP_031841362.1;Parent=rna-XM_031985502.1
NW_022340504.1	Gnomon	CDS	1965662	1965742	.	-	0	Name=XP_031841362.1;ID=cds-XP_031841362.1;Dbxref=GeneID:116430874%2CGenbank:XP_031841362.1;Parent=rna-XM_031985502.1
NW_022340504.1	Gnomon	CDS	1957845	1958067	.	-	0	Name=XP_031841362.1;ID=cds-XP_031841362.1;Dbxref=GeneID:116430874%2CGenbank:XP_031841362.1;Parent=rna-XM_031985502.1
NW_022340504.1	Gnomon	CDS	1842560	1842670	.	-	0	Name=XP_031841362.1;ID=cds-XP_031841362.1;Dbxref=GeneID:116430874%2CGenbank:XP_031841362.1;Parent=rna-XM_031985502.1
NW_022340504.1	Gnomon	CDS	1791461	1791594	.	-	0	Name=XP_031841362.1;ID=cds-XP_031841362.1;Dbxref=GeneID:116430874%2CGenbank:XP_031841362.1;Parent=rna-XM_031985502.1
NW_022340504.1	Gnomon	CDS	1766966	1767056	.	-	0	Name=XP_031841362.1;ID=cds-XP_031841362.1;Dbxref=GeneID:116430874%2CGenbank:XP_031841362.1;Parent=rna-XM_031985502.1
NW_022340504.1	Gnomon	CDS	1763126	1763374	.	-	0	Name=XP_031841362.1;ID=cds-XP_031841362.1;Dbxref=GeneID:116430874%2CGenbank:XP_031841362.1;Parent=rna-XM_031985502.1
NW_022340504.1	Gnomon	CDS	1761972	1762236	.	-	0	Name=XP_031841362.1;ID=cds-XP_031841362.1;Dbxref=GeneID:116430874%2CGenbank:XP_031841362.1;Parent=rna-XM_031985502.1
NW_022340504.1	Gnomon	CDS	1761080	1761533	.	-	0	Name=XP_031841362.1;ID=cds-XP_031841362.1;Dbxref=GeneID:116430874%2CGenbank:XP_031841362.1;Parent=rna-XM_031985502.1
NW_022340504.1	Gnomon	CDS	1760271	1760535	.	-	0	Name=XP_031841362.1;ID=cds-XP_031841362.1;Dbxref=GeneID:116430874%2CGenbank:XP_031841362.1;Parent=rna-XM_031985502.1
NW_022340504.1	Gnomon	CDS	1759651	1760014	.	-	0	Name=XP_031841362.1;ID=cds-XP_031841362.1;Dbxref=GeneID:116430874%2CGenbank:XP_031841362.1;Parent=rna-XM_031985502.1
NW_022340504.1	Gnomon	CDS	1759103	1759392	.	-	0	Name=XP_031841362.1;ID=cds-XP_031841362.1;Dbxref=GeneID:116430874%2CGenbank:XP_031841362.1;Parent=rna-XM_031985502.1
NW_022340504.1	Gnomon	CDS	1758575	1758805	.	-	0	Name=XP_031841362.1;ID=cds-XP_031841362.1;Dbxref=GeneID:116430874%2CGenbank:XP_031841362.1;Parent=rna-XM_031985502.1
NW_022340504.1	Gnomon	CDS	1758185	1758335	.	-	0	Name=XP_031841362.1;ID=cds-XP_031841362.1;Dbxref=GeneID:116430874%2CGenbank:XP_031841362.1;Parent=rna-XM_031985502.1
NW_022340504.1	Gnomon	CDS	1755375	1755658	.	-	0	Name=XP_031841362.1;ID=cds-XP_031841362.1;Dbxref=GeneID:116430874%2CGenbank:XP_031841362.1;Parent=rna-XM_031985502.1
NW_022340504.1	Gnomon	exon	1714047	1714346	.	-	.	ID=exon-XM_031985417.1-7;Dbxref=GeneID:116430814%2CGenbank:XM_031985417.1;Parent=rna-XM_031985417.1
NW_022340504.1	Gnomon	exon	1713728	1713953	.	-	.	ID=exon-XM_031985417.1-8;Dbxref=GeneID:116430814%2CGenbank:XM_031985417.1;Parent=rna-XM_031985417.1
NW_022340504.1	Gnomon	exon	1713530	1713651	.	-	.	ID=exon-XM_031985417.1-9;Dbxref=GeneID:116430814%2CGenbank:XM_031985417.1;Parent=rna-XM_031985417.1
NW_022340504.1	Gnomon	exon	1715542	1715637	.	-	.	ID=exon-XM_031985417.1-3;Dbxref=GeneID:116430814%2CGenbank:XM_031985417.1;Parent=rna-XM_031985417.1
NW_022340504.1	Gnomon	exon	1714977	1715168	.	-	.	ID=exon-XM_031985417.1-4;Dbxref=GeneID:116430814%2CGenbank:XM_031985417.1;Parent=rna-XM_031985417.1
NW_022340504.1	Gnomon	exon	1714741	1714917	.	-	.	ID=exon-XM_031985417.1-5;Dbxref=GeneID:116430814%2CGenbank:XM_031985417.1;Parent=rna-XM_031985417.1
NW_022340504.1	Gnomon	exon	1714545	1714684	.	-	.	ID=exon-XM_031985417.1-6;Dbxref=GeneID:116430814%2CGenbank:XM_031985417.1;Parent=rna-XM_031985417.1
NW_022340504.1	Gnomon	exon	1716335	1716452	.	-	.	ID=exon-XM_031985417.1-1;Dbxref=GeneID:116430814%2CGenbank:XM_031985417.1;Parent=rna-XM_031985417.1
NW_022340504.1	Gnomon	exon	1715720	1715879	.	-	.	ID=exon-XM_031985417.1-2;Dbxref=GeneID:116430814%2CGenbank:XM_031985417.1;Parent=rna-XM_031985417.1
NW_022340504.1	Gnomon	exon	1699928	1700089	.	+	.	ID=exon-XM_031985488.1-9;Dbxref=GeneID:116430864%2CGenbank:XM_031985488.1;Parent=rna-XM_031985488.1
NW_022340504.1	Gnomon	exon	1699107	1699229	.	+	.	ID=exon-XM_031985488.1-5;Dbxref=GeneID:116430864%2CGenbank:XM_031985488.1;Parent=rna-XM_031985488.1
NW_022340504.1	Gnomon	exon	1699296	1699453	.	+	.	ID=exon-XM_031985488.1-6;Dbxref=GeneID:116430864%2CGenbank:XM_031985488.1;Parent=rna-XM_031985488.1
NW_022340504.1	Gnomon	exon	1699524	1699607	.	+	.	ID=exon-XM_031985488.1-7;Dbxref=GeneID:116430864%2CGenbank:XM_031985488.1;Parent=rna-XM_031985488.1
NW_022340504.1	Gnomon	exon	1699675	1699861	.	+	.	ID=exon-XM_031985488.1-8;Dbxref=GeneID:116430864%2CGenbank:XM_031985488.1;Parent=rna-XM_031985488.1
NW_022340504.1	Gnomon	exon	1697096	1698323	.	+	.	ID=exon-XM_031985488.1-1;Dbxref=GeneID:116430864%2CGenbank:XM_031985488.1;Parent=rna-XM_031985488.1
NW_022340504.1	Gnomon	exon	1698478	1698548	.	+	.	ID=exon-XM_031985488.1-2;Dbxref=GeneID:116430864%2CGenbank:XM_031985488.1;Parent=rna-XM_031985488.1
NW_022340504.1	Gnomon	exon	1698624	1698734	.	+	.	ID=exon-XM_031985488.1-3;Dbxref=GeneID:116430864%2CGenbank:XM_031985488.1;Parent=rna-XM_031985488.1
NW_022340504.1	Gnomon	exon	1698824	1699025	.	+	.	ID=exon-XM_031985488.1-4;Dbxref=GeneID:116430864%2CGenbank:XM_031985488.1;Parent=rna-XM_031985488.1
NW_022340504.1	Gnomon	exon	1761080	1761533	.	-	.	ID=exon-XM_031985502.1-10;Dbxref=GeneID:116430874%2CGenbank:XM_031985502.1;Parent=rna-XM_031985502.1
NW_022340504.1	Gnomon	exon	1760271	1760535	.	-	.	ID=exon-XM_031985502.1-11;Dbxref=GeneID:116430874%2CGenbank:XM_031985502.1;Parent=rna-XM_031985502.1
NW_022340504.1	Gnomon	exon	1759651	1760014	.	-	.	ID=exon-XM_031985502.1-12;Dbxref=GeneID:116430874%2CGenbank:XM_031985502.1;Parent=rna-XM_031985502.1
NW_022340504.1	Gnomon	exon	1759103	1759392	.	-	.	ID=exon-XM_031985502.1-13;Dbxref=GeneID:116430874%2CGenbank:XM_031985502.1;Parent=rna-XM_031985502.1
NW_022340504.1	Gnomon	exon	1758575	1758805	.	-	.	ID=exon-XM_031985502.1-14;Dbxref=GeneID:116430874%2CGenbank:XM_031985502.1;Parent=rna-XM_031985502.1
NW_022340504.1	Gnomon	exon	1758185	1758335	.	-	.	ID=exon-XM_031985502.1-15;Dbxref=GeneID:116430874%2CGenbank:XM_031985502.1;Parent=rna-XM_031985502.1
NW_022340504.1	Gnomon	exon	1752507	1755658	.	-	.	ID=exon-XM_031985502.1-16;Dbxref=GeneID:116430874%2CGenbank:XM_031985502.1;Parent=rna-XM_031985502.1
NW_022340504.1	Gnomon	exon	261395	261502	.	+	.	ID=exon-XM_031985517.1-1;Dbxref=GeneID:116430876%2CGenbank:XM_031985517.1;Parent=rna-XM_031985517.1
NW_022340504.1	Gnomon	exon	324095	324368	.	+	.	ID=exon-XM_031985517.1-4;Dbxref=GeneID:116430876%2CGenbank:XM_031985517.1;Parent=rna-XM_031985517.1
NW_022340504.1	Gnomon	exon	328252	328547	.	+	.	ID=exon-XM_031985517.1-5;Dbxref=GeneID:116430876%2CGenbank:XM_031985517.1;Parent=rna-XM_031985517.1
NW_022340504.1	Gnomon	exon	281363	281478	.	+	.	ID=exon-XM_031985517.1-2;Dbxref=GeneID:116430876%2CGenbank:XM_031985517.1;Parent=rna-XM_031985517.1
NW_022340504.1	Gnomon	exon	322329	322503	.	+	.	ID=exon-XM_031985517.1-3;Dbxref=GeneID:116430876%2CGenbank:XM_031985517.1;Parent=rna-XM_031985517.1
NW_022340504.1	Gnomon	exon	336080	337310	.	+	.	ID=exon-XM_031985517.1-8;Dbxref=GeneID:116430876%2CGenbank:XM_031985517.1;Parent=rna-XM_031985517.1
NW_022340504.1	Gnomon	exon	409823	409937	.	+	.	ID=exon-XM_031985517.1-9;Dbxref=GeneID:116430876%2CGenbank:XM_031985517.1;Parent=rna-XM_031985517.1
NW_022340504.1	Gnomon	exon	333471	333720	.	+	.	ID=exon-XM_031985517.1-6;Dbxref=GeneID:116430876%2CGenbank:XM_031985517.1;Parent=rna-XM_031985517.1
NW_022340504.1	Gnomon	exon	334128	335640	.	+	.	ID=exon-XM_031985517.1-7;Dbxref=GeneID:116430876%2CGenbank:XM_031985517.1;Parent=rna-XM_031985517.1
NW_022340504.1	Gnomon	mRNA	1752507	2133280	.	-	.	Name=XM_031985506.1;ID=rna-XM_031985506.1;Dbxref=GeneID:116430874%2CGenbank:XM_031985506.1;Parent=gene-LOC116430874
NW_022340504.1	Gnomon	mRNA	1696443	1698509	.	-	.	Name=XM_031985496.1;ID=rna-XM_031985496.1;Dbxref=GeneID:116430865%2CGenbank:XM_031985496.1;Parent=gene-LOC116430865
NW_022340504.1	Gnomon	mRNA	1752507	2133360	.	-	.	Name=XM_031985507.1;ID=rna-XM_031985507.1;Dbxref=GeneID:116430874%2CGenbank:XM_031985507.1;Parent=gene-LOC116430874
NW_022340504.1	Gnomon	mRNA	1703286	1705702	.	-	.	Name=XM_031985497.1;ID=rna-XM_031985497.1;Dbxref=GeneID:116430866%2CGenbank:XM_031985497.1;Parent=gene-LOC116430866
NW_022340504.1	Gnomon	CDS	2130785	2130825	.	-	0	Name=XP_031841364.1;ID=cds-XP_031841364.1;Dbxref=GeneID:116430874%2CGenbank:XP_031841364.1;Parent=rna-XM_031985504.1
NW_022340504.1	Gnomon	CDS	1965662	1965742	.	-	0	Name=XP_031841364.1;ID=cds-XP_031841364.1;Dbxref=GeneID:116430874%2CGenbank:XP_031841364.1;Parent=rna-XM_031985504.1
NW_022340504.1	Gnomon	CDS	1957845	1958067	.	-	0	Name=XP_031841364.1;ID=cds-XP_031841364.1;Dbxref=GeneID:116430874%2CGenbank:XP_031841364.1;Parent=rna-XM_031985504.1
NW_022340504.1	Gnomon	CDS	1842560	1842670	.	-	0	Name=XP_031841364.1;ID=cds-XP_031841364.1;Dbxref=GeneID:116430874%2CGenbank:XP_031841364.1;Parent=rna-XM_031985504.1
NW_022340504.1	Gnomon	CDS	1791461	1791594	.	-	0	Name=XP_031841364.1;ID=cds-XP_031841364.1;Dbxref=GeneID:116430874%2CGenbank:XP_031841364.1;Parent=rna-XM_031985504.1
NW_022340504.1	Gnomon	CDS	1766966	1767056	.	-	0	Name=XP_031841364.1;ID=cds-XP_031841364.1;Dbxref=GeneID:116430874%2CGenbank:XP_031841364.1;Parent=rna-XM_031985504.1
NW_022340504.1	Gnomon	CDS	1763126	1763374	.	-	0	Name=XP_031841364.1;ID=cds-XP_031841364.1;Dbxref=GeneID:116430874%2CGenbank:XP_031841364.1;Parent=rna-XM_031985504.1
NW_022340504.1	Gnomon	CDS	1761972	1762236	.	-	0	Name=XP_031841364.1;ID=cds-XP_031841364.1;Dbxref=GeneID:116430874%2CGenbank:XP_031841364.1;Parent=rna-XM_031985504.1
NW_022340504.1	Gnomon	CDS	1761080	1761533	.	-	0	Name=XP_031841364.1;ID=cds-XP_031841364.1;Dbxref=GeneID:116430874%2CGenbank:XP_031841364.1;Parent=rna-XM_031985504.1
NW_022340504.1	Gnomon	CDS	1760271	1760535	.	-	0	Name=XP_031841364.1;ID=cds-XP_031841364.1;Dbxref=GeneID:116430874%2CGenbank:XP_031841364.1;Parent=rna-XM_031985504.1
NW_022340504.1	Gnomon	CDS	1759651	1760014	.	-	0	Name=XP_031841364.1;ID=cds-XP_031841364.1;Dbxref=GeneID:116430874%2CGenbank:XP_031841364.1;Parent=rna-XM_031985504.1
NW_022340504.1	Gnomon	CDS	1759103	1759392	.	-	0	Name=XP_031841364.1;ID=cds-XP_031841364.1;Dbxref=GeneID:116430874%2CGenbank:XP_031841364.1;Parent=rna-XM_031985504.1
NW_022340504.1	Gnomon	CDS	1758575	1758805	.	-	0	Name=XP_031841364.1;ID=cds-XP_031841364.1;Dbxref=GeneID:116430874%2CGenbank:XP_031841364.1;Parent=rna-XM_031985504.1
NW_022340504.1	Gnomon	CDS	1758185	1758335	.	-	0	Name=XP_031841364.1;ID=cds-XP_031841364.1;Dbxref=GeneID:116430874%2CGenbank:XP_031841364.1;Parent=rna-XM_031985504.1
NW_022340504.1	Gnomon	CDS	1755375	1755658	.	-	0	Name=XP_031841364.1;ID=cds-XP_031841364.1;Dbxref=GeneID:116430874%2CGenbank:XP_031841364.1;Parent=rna-XM_031985504.1
NW_022340504.1	Gnomon	mRNA	1752507	2133899	.	-	.	Name=XM_031985508.1;ID=rna-XM_031985508.1;Dbxref=GeneID:116430874%2CGenbank:XM_031985508.1;Parent=gene-LOC116430874
NW_022340504.1	Gnomon	mRNA	1705686	1709435	.	+	.	Name=XM_031985498.1;ID=rna-XM_031985498.1;Dbxref=GeneID:116430867%2CGenbank:XM_031985498.1;Parent=gene-LOC116430867
NW_022340504.1	Gnomon	mRNA	1752507	2133256	.	-	.	Name=XM_031985504.1;ID=rna-XM_031985504.1;Dbxref=GeneID:116430874%2CGenbank:XM_031985504.1;Parent=gene-LOC116430874
NW_022340504.1	Gnomon	exon	1411611	1411755	.	-	.	ID=exon-XM_031985464.1-1;Dbxref=GeneID:116430843%2CGenbank:XM_031985464.1;Parent=rna-XM_031985464.1
NW_022340504.1	Gnomon	exon	1410096	1410192	.	-	.	ID=exon-XM_031985464.1-2;Dbxref=GeneID:116430843%2CGenbank:XM_031985464.1;Parent=rna-XM_031985464.1
NW_022340504.1	Gnomon	exon	1409075	1409481	.	-	.	ID=exon-XM_031985464.1-3;Dbxref=GeneID:116430843%2CGenbank:XM_031985464.1;Parent=rna-XM_031985464.1
NW_022340504.1	Gnomon	exon	2349830	2349968	.	-	.	ID=exon-XM_031985443.1-10;Dbxref=GeneID:116430826%2CGenbank:XM_031985443.1;Parent=rna-XM_031985443.1
NW_022340504.1	Gnomon	exon	2349601	2349751	.	-	.	ID=exon-XM_031985443.1-11;Dbxref=GeneID:116430826%2CGenbank:XM_031985443.1;Parent=rna-XM_031985443.1
NW_022340504.1	Gnomon	exon	2349292	2349526	.	-	.	ID=exon-XM_031985443.1-12;Dbxref=GeneID:116430826%2CGenbank:XM_031985443.1;Parent=rna-XM_031985443.1
NW_022340504.1	Gnomon	gene	1055543	1059105	.	+	.	Name=LOC116430841;ID=gene-LOC116430841;Dbxref=GeneID:116430841
NW_022340504.1	Gnomon	gene	1335038	1336053	.	-	.	Name=LOC116430842;ID=gene-LOC116430842;Dbxref=GeneID:116430842
NW_022340504.1	Gnomon	gene	901734	902305	.	+	.	Name=LOC116430845;ID=gene-LOC116430845;Dbxref=GeneID:116430845
NW_022340504.1	Gnomon	gene	900096	902484	.	-	.	Name=LOC116430846;ID=gene-LOC116430846;Dbxref=GeneID:116430846
NW_022340504.1	Gnomon	gene	1409075	1411755	.	-	.	Name=LOC116430843;ID=gene-LOC116430843;Dbxref=GeneID:116430843
NW_022340504.1	Gnomon	gene	1423072	1434631	.	-	.	Name=LOC116430844;ID=gene-LOC116430844;Dbxref=GeneID:116430844
NW_022340504.1	Gnomon	gene	1725227	1727470	.	-	.	Name=LOC116430849;ID=gene-LOC116430849;Dbxref=GeneID:116430849
NW_022340504.1	Gnomon	gene	904135	905508	.	+	.	Name=LOC116430847;ID=gene-LOC116430847;Dbxref=GeneID:116430847
NW_022340504.1	Gnomon	gene	1727488	1732285	.	+	.	Name=LOC116430848;ID=gene-LOC116430848;Dbxref=GeneID:116430848
NW_022340504.1	Gnomon	gene	251069	252749	.	+	.	Name=LOC116430830;ID=gene-LOC116430830;Dbxref=GeneID:116430830
NW_022340504.1	Gnomon	gene	443160	446709	.	+	.	Name=LOC116430831;ID=gene-LOC116430831;Dbxref=GeneID:116430831
NW_022340504.1	Gnomon	gene	1297444	1298657	.	-	.	Name=LOC116430834;ID=gene-LOC116430834;Dbxref=GeneID:116430834
NW_022340504.1	Gnomon	gene	1303711	1310900	.	-	.	Name=LOC116430835;ID=gene-LOC116430835;Dbxref=GeneID:116430835
NW_022340504.1	Gnomon	gene	1440776	1692196	.	-	.	Name=LOC116430833;ID=gene-LOC116430833;Dbxref=GeneID:116430833
NW_022340504.1	Gnomon	gene	1303818	1315512	.	+	.	Name=LOC116430838;ID=gene-LOC116430838;Dbxref=GeneID:116430838
NW_022340504.1	Gnomon	gene	1057309	1058561	.	+	.	Name=LOC116430839;ID=gene-LOC116430839;Dbxref=GeneID:116430839
NW_022340504.1	Gnomon	gene	1299221	1303632	.	-	.	Name=LOC116430836;ID=gene-LOC116430836;Dbxref=GeneID:116430836
NW_022340504.1	Gnomon	gene	1304780	1308399	.	+	.	Name=LOC116430837;ID=gene-LOC116430837;Dbxref=GeneID:116430837
NW_022340504.1	Gnomon	gene	2353138	2360430	.	+	.	Name=LOC116430860;ID=gene-LOC116430860;Dbxref=GeneID:116430860
NW_022340504.1	Gnomon	gene	1348915	1367092	.	+	.	Name=LOC116430863;ID=gene-LOC116430863;Dbxref=GeneID:116430863
NW_022340504.1	Gnomon	gene	1697096	1701842	.	+	.	Name=LOC116430864;ID=gene-LOC116430864;Dbxref=GeneID:116430864
NW_022340504.1	Gnomon	gene	905803	906597	.	+	.	Name=LOC116430861;ID=gene-LOC116430861;Dbxref=GeneID:116430861
NW_022340504.1	Gnomon	gene	907645	908313	.	+	.	Name=LOC116430862;ID=gene-LOC116430862;Dbxref=GeneID:116430862
NW_022340504.1	Gnomon	gene	1705686	1709435	.	+	.	Name=LOC116430867;ID=gene-LOC116430867;Dbxref=GeneID:116430867
NW_022340504.1	Gnomon	gene	1396894	1398340	.	-	.	Name=LOC116430868;ID=gene-LOC116430868;Dbxref=GeneID:116430868
NW_022340504.1	Gnomon	gene	1696443	1698509	.	-	.	Name=LOC116430865;ID=gene-LOC116430865;Dbxref=GeneID:116430865
NW_022340504.1	Gnomon	gene	1703286	1705702	.	-	.	Name=LOC116430866;ID=gene-LOC116430866;Dbxref=GeneID:116430866
NW_022340504.1	Gnomon	gene	2341002	2342691	.	-	.	Name=LOC116430869;ID=gene-LOC116430869;Dbxref=GeneID:116430869
NW_022340504.1	Gnomon	gene	909650	910180	.	+	.	Name=LOC116430852;ID=gene-LOC116430852;Dbxref=GeneID:116430852
NW_022340504.1	Gnomon	gene	472821	483173	.	-	.	Name=LOC116430853;ID=gene-LOC116430853;Dbxref=GeneID:116430853
NW_022340504.1	Gnomon	gene	630499	839746	.	+	.	Name=LOC116430850;ID=gene-LOC116430850;Dbxref=GeneID:116430850
NW_022340504.1	Gnomon	gene	932767	933407	.	-	.	Name=LOC116430851;ID=gene-LOC116430851;Dbxref=GeneID:116430851
NW_022340504.1	Gnomon	gene	1375291	1379609	.	-	.	Name=LOC116430856;ID=gene-LOC116430856;Dbxref=GeneID:116430856
NW_022340504.1	Gnomon	gene	1293261	1297355	.	-	.	Name=LOC116430854;ID=gene-LOC116430854;Dbxref=GeneID:116430854
NW_022340504.1	Gnomon	gene	1367991	1373611	.	-	.	Name=LOC116430855;ID=gene-LOC116430855;Dbxref=GeneID:116430855
NW_022340504.1	Gnomon	gene	2273231	2284395	.	-	.	Name=LOC116430858;ID=gene-LOC116430858;Dbxref=GeneID:116430858
NW_022340504.1	Gnomon	gene	2361065	2371378	.	+	.	Name=LOC116430859;ID=gene-LOC116430859;Dbxref=GeneID:116430859
NW_022340504.1	Gnomon	mRNA	1696443	1698509	.	-	.	Name=XM_031985495.1;ID=rna-XM_031985495.1;Dbxref=GeneID:116430865%2CGenbank:XM_031985495.1;Parent=gene-LOC116430865
NW_022340504.1	Gnomon	gene	2551764	2806451	.	+	.	Name=LOC116430820;ID=gene-LOC116430820;Dbxref=GeneID:116430820
NW_022340504.1	Gnomon	gene	1289528	1292225	.	-	.	Name=LOC116430823;ID=gene-LOC116430823;Dbxref=GeneID:116430823
NW_022340504.1	Gnomon	gene	1285292	1288094	.	-	.	Name=LOC116430824;ID=gene-LOC116430824;Dbxref=GeneID:116430824
NW_022340504.1	Gnomon	gene	2441576	2536407	.	+	.	Name=LOC116430821;ID=gene-LOC116430821;Dbxref=GeneID:116430821
NW_022340504.1	Gnomon	gene	2319536	2334145	.	-	.	Name=LOC116430828;ID=gene-LOC116430828;Dbxref=GeneID:116430828
NW_022340504.1	Gnomon	gene	1021935	1054571	.	-	.	Name=LOC116430825;ID=gene-LOC116430825;Dbxref=GeneID:116430825
NW_022340504.1	Gnomon	gene	2349292	2352975	.	-	.	Name=LOC116430826;ID=gene-LOC116430826;Dbxref=GeneID:116430826
NW_022340504.1	Gnomon	gene	2317702	2319957	.	+	.	Name=LOC116430829;ID=gene-LOC116430829;Dbxref=GeneID:116430829
NW_022340504.1	Gnomon	gene	1152213	1200804	.	-	.	Name=LOC116430813;ID=gene-LOC116430813;Dbxref=GeneID:116430813
NW_022340504.1	Gnomon	gene	1119623	1148188	.	+	.	Name=LOC116430816;ID=gene-LOC116430816;Dbxref=GeneID:116430816
NW_022340504.1	Gnomon	gene	194449	197890	.	+	.	Name=LOC116430817;ID=gene-LOC116430817;Dbxref=GeneID:116430817
NW_022340504.1	Gnomon	gene	1709563	1724834	.	-	.	Name=LOC116430814;ID=gene-LOC116430814;Dbxref=GeneID:116430814
NW_022340504.1	Gnomon	gene	1734293	1738617	.	+	.	Name=LOC116430818;ID=gene-LOC116430818;Dbxref=GeneID:116430818
NW_022340504.1	Gnomon	gene	1733190	1734289	.	-	.	Name=LOC116430819;ID=gene-LOC116430819;Dbxref=GeneID:116430819
NW_022340504.1	Gnomon	mRNA	1752507	2133899	.	-	.	Name=XM_031985502.1;ID=rna-XM_031985502.1;Dbxref=GeneID:116430874%2CGenbank:XM_031985502.1;Parent=gene-LOC116430874
NW_022340504.1	Gnomon	mRNA	1696443	1698506	.	-	.	Name=XM_031985492.1;ID=rna-XM_031985492.1;Dbxref=GeneID:116430865%2CGenbank:XM_031985492.1;Parent=gene-LOC116430865
NW_022340504.1	Gnomon	exon	1152213	1153094	.	-	.	ID=exon-XM_031985414.1-10;Dbxref=GeneID:116430813%2CGenbank:XM_031985414.1;Parent=rna-XM_031985414.1
NW_022340504.1	Gnomon	exon	905373	905508	.	+	.	ID=exon-XR_004235805.1-5;Dbxref=GeneID:116430847%2CGenbank:XR_004235805.1;Parent=rna-XR_004235805.1
NW_022340504.1	Gnomon	exon	904564	905127	.	+	.	ID=exon-XR_004235805.1-3;Dbxref=GeneID:116430847%2CGenbank:XR_004235805.1;Parent=rna-XR_004235805.1
NW_022340504.1	Gnomon	exon	905228	905299	.	+	.	ID=exon-XR_004235805.1-4;Dbxref=GeneID:116430847%2CGenbank:XR_004235805.1;Parent=rna-XR_004235805.1
NW_022340504.1	Gnomon	exon	904135	904295	.	+	.	ID=exon-XR_004235805.1-1;Dbxref=GeneID:116430847%2CGenbank:XR_004235805.1;Parent=rna-XR_004235805.1
NW_022340504.1	Gnomon	exon	904407	904478	.	+	.	ID=exon-XR_004235805.1-2;Dbxref=GeneID:116430847%2CGenbank:XR_004235805.1;Parent=rna-XR_004235805.1
NW_022340504.1	Gnomon	CDS	2130785	2130825	.	-	0	Name=XP_031841361.1;ID=cds-XP_031841361.1;Dbxref=GeneID:116430874%2CGenbank:XP_031841361.1;Parent=rna-XM_031985501.1
NW_022340504.1	Gnomon	CDS	1965662	1965742	.	-	0	Name=XP_031841361.1;ID=cds-XP_031841361.1;Dbxref=GeneID:116430874%2CGenbank:XP_031841361.1;Parent=rna-XM_031985501.1
NW_022340504.1	Gnomon	CDS	1957845	1958067	.	-	0	Name=XP_031841361.1;ID=cds-XP_031841361.1;Dbxref=GeneID:116430874%2CGenbank:XP_031841361.1;Parent=rna-XM_031985501.1
NW_022340504.1	Gnomon	CDS	1842560	1842670	.	-	0	Name=XP_031841361.1;ID=cds-XP_031841361.1;Dbxref=GeneID:116430874%2CGenbank:XP_031841361.1;Parent=rna-XM_031985501.1
NW_022340504.1	Gnomon	CDS	1791461	1791594	.	-	0	Name=XP_031841361.1;ID=cds-XP_031841361.1;Dbxref=GeneID:116430874%2CGenbank:XP_031841361.1;Parent=rna-XM_031985501.1
NW_022340504.1	Gnomon	CDS	1766966	1767056	.	-	0	Name=XP_031841361.1;ID=cds-XP_031841361.1;Dbxref=GeneID:116430874%2CGenbank:XP_031841361.1;Parent=rna-XM_031985501.1
NW_022340504.1	Gnomon	CDS	1763126	1763374	.	-	0	Name=XP_031841361.1;ID=cds-XP_031841361.1;Dbxref=GeneID:116430874%2CGenbank:XP_031841361.1;Parent=rna-XM_031985501.1
NW_022340504.1	Gnomon	CDS	1761972	1762236	.	-	0	Name=XP_031841361.1;ID=cds-XP_031841361.1;Dbxref=GeneID:116430874%2CGenbank:XP_031841361.1;Parent=rna-XM_031985501.1
NW_022340504.1	Gnomon	CDS	1761080	1761533	.	-	0	Name=XP_031841361.1;ID=cds-XP_031841361.1;Dbxref=GeneID:116430874%2CGenbank:XP_031841361.1;Parent=rna-XM_031985501.1
NW_022340504.1	Gnomon	CDS	1760271	1760535	.	-	0	Name=XP_031841361.1;ID=cds-XP_031841361.1;Dbxref=GeneID:116430874%2CGenbank:XP_031841361.1;Parent=rna-XM_031985501.1
NW_022340504.1	Gnomon	CDS	1759651	1760014	.	-	0	Name=XP_031841361.1;ID=cds-XP_031841361.1;Dbxref=GeneID:116430874%2CGenbank:XP_031841361.1;Parent=rna-XM_031985501.1
NW_022340504.1	Gnomon	CDS	1759103	1759392	.	-	0	Name=XP_031841361.1;ID=cds-XP_031841361.1;Dbxref=GeneID:116430874%2CGenbank:XP_031841361.1;Parent=rna-XM_031985501.1
NW_022340504.1	Gnomon	CDS	1758575	1758805	.	-	0	Name=XP_031841361.1;ID=cds-XP_031841361.1;Dbxref=GeneID:116430874%2CGenbank:XP_031841361.1;Parent=rna-XM_031985501.1
NW_022340504.1	Gnomon	CDS	1758185	1758335	.	-	0	Name=XP_031841361.1;ID=cds-XP_031841361.1;Dbxref=GeneID:116430874%2CGenbank:XP_031841361.1;Parent=rna-XM_031985501.1
NW_022340504.1	Gnomon	CDS	1755375	1755658	.	-	0	Name=XP_031841361.1;ID=cds-XP_031841361.1;Dbxref=GeneID:116430874%2CGenbank:XP_031841361.1;Parent=rna-XM_031985501.1
NW_022340504.1	Gnomon	exon	1034095	1034194	.	-	.	ID=exon-XM_031985441.1-6;Dbxref=GeneID:116430825%2CGenbank:XM_031985441.1;Parent=rna-XM_031985441.1
NW_022340504.1	Gnomon	exon	1033705	1033879	.	-	.	ID=exon-XM_031985441.1-7;Dbxref=GeneID:116430825%2CGenbank:XM_031985441.1;Parent=rna-XM_031985441.1
NW_022340504.1	Gnomon	exon	1034804	1035173	.	-	.	ID=exon-XM_031985441.1-4;Dbxref=GeneID:116430825%2CGenbank:XM_031985441.1;Parent=rna-XM_031985441.1
NW_022340504.1	Gnomon	exon	1034364	1034535	.	-	.	ID=exon-XM_031985441.1-5;Dbxref=GeneID:116430825%2CGenbank:XM_031985441.1;Parent=rna-XM_031985441.1
NW_022340504.1	Gnomon	exon	1036351	1036478	.	-	.	ID=exon-XM_031985441.1-2;Dbxref=GeneID:116430825%2CGenbank:XM_031985441.1;Parent=rna-XM_031985441.1
NW_022340504.1	Gnomon	exon	1036127	1036252	.	-	.	ID=exon-XM_031985441.1-3;Dbxref=GeneID:116430825%2CGenbank:XM_031985441.1;Parent=rna-XM_031985441.1
NW_022340504.1	Gnomon	exon	1041098	1041554	.	-	.	ID=exon-XM_031985441.1-1;Dbxref=GeneID:116430825%2CGenbank:XM_031985441.1;Parent=rna-XM_031985441.1
NW_022340504.1	Gnomon	exon	1033459	1033614	.	-	.	ID=exon-XM_031985441.1-8;Dbxref=GeneID:116430825%2CGenbank:XM_031985441.1;Parent=rna-XM_031985441.1
NW_022340504.1	Gnomon	exon	1032933	1033169	.	-	.	ID=exon-XM_031985441.1-9;Dbxref=GeneID:116430825%2CGenbank:XM_031985441.1;Parent=rna-XM_031985441.1
NW_022340504.1	Gnomon	mRNA	1752507	2133255	.	-	.	Name=XM_031985503.1;ID=rna-XM_031985503.1;Dbxref=GeneID:116430874%2CGenbank:XM_031985503.1;Parent=gene-LOC116430874
NW_022340504.1	Gnomon	mRNA	1696443	1698033	.	-	.	Name=XM_031985493.1;ID=rna-XM_031985493.1;Dbxref=GeneID:116430865%2CGenbank:XM_031985493.1;Parent=gene-LOC116430865
NW_022340504.1	Gnomon	CDS	2164082	2164093	.	-	0	Name=XP_031841360.1;ID=cds-XP_031841360.1;Dbxref=GeneID:116430872%2CGenbank:XP_031841360.1;Parent=rna-XM_031985500.1
NW_022340504.1	Gnomon	CDS	2162295	2162648	.	-	0	Name=XP_031841360.1;ID=cds-XP_031841360.1;Dbxref=GeneID:116430872%2CGenbank:XP_031841360.1;Parent=rna-XM_031985500.1
NW_022340504.1	Gnomon	CDS	2161745	2161972	.	-	0	Name=XP_031841360.1;ID=cds-XP_031841360.1;Dbxref=GeneID:116430872%2CGenbank:XP_031841360.1;Parent=rna-XM_031985500.1
NW_022340504.1	Gnomon	CDS	2161508	2161662	.	-	0	Name=XP_031841360.1;ID=cds-XP_031841360.1;Dbxref=GeneID:116430872%2CGenbank:XP_031841360.1;Parent=rna-XM_031985500.1
NW_022340504.1	Gnomon	CDS	2158616	2161289	.	-	0	Name=XP_031841360.1;ID=cds-XP_031841360.1;Dbxref=GeneID:116430872%2CGenbank:XP_031841360.1;Parent=rna-XM_031985500.1
NW_022340504.1	Gnomon	exon	328252	328547	.	+	.	ID=exon-XM_031985518.1-5;Dbxref=GeneID:116430876%2CGenbank:XM_031985518.1;Parent=rna-XM_031985518.1
NW_022340504.1	Gnomon	exon	333504	333720	.	+	.	ID=exon-XM_031985518.1-6;Dbxref=GeneID:116430876%2CGenbank:XM_031985518.1;Parent=rna-XM_031985518.1
NW_022340504.1	Gnomon	exon	334128	335640	.	+	.	ID=exon-XM_031985518.1-7;Dbxref=GeneID:116430876%2CGenbank:XM_031985518.1;Parent=rna-XM_031985518.1
NW_022340504.1	Gnomon	exon	336080	337310	.	+	.	ID=exon-XM_031985518.1-8;Dbxref=GeneID:116430876%2CGenbank:XM_031985518.1;Parent=rna-XM_031985518.1
NW_022340504.1	Gnomon	exon	409823	409937	.	+	.	ID=exon-XM_031985518.1-9;Dbxref=GeneID:116430876%2CGenbank:XM_031985518.1;Parent=rna-XM_031985518.1
NW_022340504.1	Gnomon	exon	261708	262563	.	+	.	ID=exon-XM_031985518.1-1;Dbxref=GeneID:116430876%2CGenbank:XM_031985518.1;Parent=rna-XM_031985518.1
NW_022340504.1	Gnomon	exon	281363	281478	.	+	.	ID=exon-XM_031985518.1-2;Dbxref=GeneID:116430876%2CGenbank:XM_031985518.1;Parent=rna-XM_031985518.1
NW_022340504.1	Gnomon	exon	322329	322503	.	+	.	ID=exon-XM_031985518.1-3;Dbxref=GeneID:116430876%2CGenbank:XM_031985518.1;Parent=rna-XM_031985518.1
NW_022340504.1	Gnomon	exon	324095	324368	.	+	.	ID=exon-XM_031985518.1-4;Dbxref=GeneID:116430876%2CGenbank:XM_031985518.1;Parent=rna-XM_031985518.1
NW_022340504.1	Gnomon	mRNA	1741463	1750426	.	+	.	Name=XM_031985513.1;ID=rna-XM_031985513.1;Dbxref=GeneID:116430875%2CGenbank:XM_031985513.1;Parent=gene-LOC116430875
NW_022340504.1	Gnomon	mRNA	1119623	1148187	.	+	.	Name=XM_031985419.1;ID=rna-XM_031985419.1;Dbxref=GeneID:116430816%2CGenbank:XM_031985419.1;Parent=gene-LOC116430816
NW_022340504.1	Gnomon	exon	1041098	1041554	.	-	.	ID=exon-XM_031985439.1-1;Dbxref=GeneID:116430825%2CGenbank:XM_031985439.1;Parent=rna-XM_031985439.1
NW_022340504.1	Gnomon	exon	1039265	1039553	.	-	.	ID=exon-XM_031985439.1-2;Dbxref=GeneID:116430825%2CGenbank:XM_031985439.1;Parent=rna-XM_031985439.1
NW_022340504.1	Gnomon	exon	1034804	1035173	.	-	.	ID=exon-XM_031985439.1-5;Dbxref=GeneID:116430825%2CGenbank:XM_031985439.1;Parent=rna-XM_031985439.1
NW_022340504.1	Gnomon	exon	1034364	1034535	.	-	.	ID=exon-XM_031985439.1-6;Dbxref=GeneID:116430825%2CGenbank:XM_031985439.1;Parent=rna-XM_031985439.1
NW_022340504.1	Gnomon	exon	1036351	1036478	.	-	.	ID=exon-XM_031985439.1-3;Dbxref=GeneID:116430825%2CGenbank:XM_031985439.1;Parent=rna-XM_031985439.1
NW_022340504.1	Gnomon	exon	1036127	1036252	.	-	.	ID=exon-XM_031985439.1-4;Dbxref=GeneID:116430825%2CGenbank:XM_031985439.1;Parent=rna-XM_031985439.1
NW_022340504.1	Gnomon	exon	1033459	1033614	.	-	.	ID=exon-XM_031985439.1-9;Dbxref=GeneID:116430825%2CGenbank:XM_031985439.1;Parent=rna-XM_031985439.1
NW_022340504.1	Gnomon	exon	1034095	1034194	.	-	.	ID=exon-XM_031985439.1-7;Dbxref=GeneID:116430825%2CGenbank:XM_031985439.1;Parent=rna-XM_031985439.1
NW_022340504.1	Gnomon	exon	1033705	1033879	.	-	.	ID=exon-XM_031985439.1-8;Dbxref=GeneID:116430825%2CGenbank:XM_031985439.1;Parent=rna-XM_031985439.1
NW_022340504.1	Gnomon	mRNA	1739312	1750426	.	+	.	Name=XM_031985514.1;ID=rna-XM_031985514.1;Dbxref=GeneID:116430875%2CGenbank:XM_031985514.1;Parent=gene-LOC116430875
NW_022340504.1	Gnomon	mRNA	1755508	2133898	.	-	.	Name=XM_031985511.1;ID=rna-XM_031985511.1;Dbxref=GeneID:116430874%2CGenbank:XM_031985511.1;Parent=gene-LOC116430874
NW_022340504.1	Gnomon	exon	932767	932886	.	-	.	ID=exon-XR_004235807.1-3;Dbxref=GeneID:116430851%2CGenbank:XR_004235807.1;Parent=rna-XR_004235807.1
NW_022340504.1	Gnomon	exon	933146	933407	.	-	.	ID=exon-XR_004235807.1-1;Dbxref=GeneID:116430851%2CGenbank:XR_004235807.1;Parent=rna-XR_004235807.1
NW_022340504.1	Gnomon	exon	933030	933081	.	-	.	ID=exon-XR_004235807.1-2;Dbxref=GeneID:116430851%2CGenbank:XR_004235807.1;Parent=rna-XR_004235807.1
NW_022340504.1	Gnomon	mRNA	1709563	1716452	.	-	.	Name=XM_031985417.1;ID=rna-XM_031985417.1;Dbxref=GeneID:116430814%2CGenbank:XM_031985417.1;Parent=gene-LOC116430814
NW_022340504.1	Gnomon	exon	296269	296645	.	+	.	ID=exon-XM_031985522.1-1;Dbxref=GeneID:116430876%2CGenbank:XM_031985522.1;Parent=rna-XM_031985522.1
NW_022340504.1	Gnomon	exon	298027	298636	.	+	.	ID=exon-XM_031985522.1-2;Dbxref=GeneID:116430876%2CGenbank:XM_031985522.1;Parent=rna-XM_031985522.1
NW_022340504.1	Gnomon	exon	322329	322503	.	+	.	ID=exon-XM_031985522.1-3;Dbxref=GeneID:116430876%2CGenbank:XM_031985522.1;Parent=rna-XM_031985522.1
NW_022340504.1	Gnomon	exon	324095	324368	.	+	.	ID=exon-XM_031985522.1-4;Dbxref=GeneID:116430876%2CGenbank:XM_031985522.1;Parent=rna-XM_031985522.1
NW_022340504.1	Gnomon	exon	328252	328547	.	+	.	ID=exon-XM_031985522.1-5;Dbxref=GeneID:116430876%2CGenbank:XM_031985522.1;Parent=rna-XM_031985522.1
NW_022340504.1	Gnomon	exon	333471	333720	.	+	.	ID=exon-XM_031985522.1-6;Dbxref=GeneID:116430876%2CGenbank:XM_031985522.1;Parent=rna-XM_031985522.1
NW_022340504.1	Gnomon	exon	334128	335640	.	+	.	ID=exon-XM_031985522.1-7;Dbxref=GeneID:116430876%2CGenbank:XM_031985522.1;Parent=rna-XM_031985522.1
NW_022340504.1	Gnomon	exon	336080	337310	.	+	.	ID=exon-XM_031985522.1-8;Dbxref=GeneID:116430876%2CGenbank:XM_031985522.1;Parent=rna-XM_031985522.1
NW_022340504.1	Gnomon	exon	409823	409937	.	+	.	ID=exon-XM_031985522.1-9;Dbxref=GeneID:116430876%2CGenbank:XM_031985522.1;Parent=rna-XM_031985522.1
NW_022340504.1	Gnomon	gene	421950	431065	.	-	.	Name=LOC116430881;ID=gene-LOC116430881;Dbxref=GeneID:116430881
NW_022340504.1	Gnomon	gene	1064316	1116806	.	-	.	Name=LOC116430882;ID=gene-LOC116430882;Dbxref=GeneID:116430882
NW_022340504.1	Gnomon	gene	252964	261294	.	-	.	Name=LOC116430880;ID=gene-LOC116430880;Dbxref=GeneID:116430880
NW_022340504.1	Gnomon	gene	1075034	1109353	.	+	.	Name=LOC116430883;ID=gene-LOC116430883;Dbxref=GeneID:116430883
NW_022340504.1	Gnomon	gene	902702	903246	.	+	.	Name=LOC116430870;ID=gene-LOC116430870;Dbxref=GeneID:116430870
NW_022340504.1	Gnomon	gene	215376	216507	.	+	.	Name=LOC116430871;ID=gene-LOC116430871;Dbxref=GeneID:116430871
NW_022340504.1	Gnomon	gene	1752507	2133899	.	-	.	Name=LOC116430874;ID=gene-LOC116430874;Dbxref=GeneID:116430874
NW_022340504.1	Gnomon	gene	1739312	1750426	.	+	.	Name=LOC116430875;ID=gene-LOC116430875;Dbxref=GeneID:116430875
NW_022340504.1	Gnomon	gene	2157810	2164247	.	-	.	Name=LOC116430872;ID=gene-LOC116430872;Dbxref=GeneID:116430872
NW_022340504.1	Gnomon	gene	439695	441798	.	-	.	Name=LOC116430878;ID=gene-LOC116430878;Dbxref=GeneID:116430878
NW_022340504.1	Gnomon	gene	261395	440089	.	+	.	Name=LOC116430876;ID=gene-LOC116430876;Dbxref=GeneID:116430876
NW_022340504.1	Gnomon	gene	267325	271323	.	-	.	Name=LOC116430877;ID=gene-LOC116430877;Dbxref=GeneID:116430877
NW_022340504.1	Gnomon	mRNA	1752507	1805458	.	-	.	Name=XM_031985512.1;ID=rna-XM_031985512.1;Dbxref=GeneID:116430874%2CGenbank:XM_031985512.1;Parent=gene-LOC116430874
NW_022340504.1	Gnomon	mRNA	1709563	1716425	.	-	.	Name=XM_031985418.1;ID=rna-XM_031985418.1;Dbxref=GeneID:116430814%2CGenbank:XM_031985418.1;Parent=gene-LOC116430814
NW_022340504.1	Gnomon	exon	1361697	1362049	.	+	.	ID=exon-XM_031985487.1-8;Dbxref=GeneID:116430863%2CGenbank:XM_031985487.1;Parent=rna-XM_031985487.1
NW_022340504.1	Gnomon	exon	1362170	1362384	.	+	.	ID=exon-XM_031985487.1-9;Dbxref=GeneID:116430863%2CGenbank:XM_031985487.1;Parent=rna-XM_031985487.1
NW_022340504.1	Gnomon	exon	1360457	1360698	.	+	.	ID=exon-XM_031985487.1-6;Dbxref=GeneID:116430863%2CGenbank:XM_031985487.1;Parent=rna-XM_031985487.1
NW_022340504.1	Gnomon	exon	1360909	1361433	.	+	.	ID=exon-XM_031985487.1-7;Dbxref=GeneID:116430863%2CGenbank:XM_031985487.1;Parent=rna-XM_031985487.1
NW_022340504.1	Gnomon	exon	1359296	1359460	.	+	.	ID=exon-XM_031985487.1-4;Dbxref=GeneID:116430863%2CGenbank:XM_031985487.1;Parent=rna-XM_031985487.1
NW_022340504.1	Gnomon	exon	1359885	1360323	.	+	.	ID=exon-XM_031985487.1-5;Dbxref=GeneID:116430863%2CGenbank:XM_031985487.1;Parent=rna-XM_031985487.1
NW_022340504.1	Gnomon	exon	1357834	1358137	.	+	.	ID=exon-XM_031985487.1-2;Dbxref=GeneID:116430863%2CGenbank:XM_031985487.1;Parent=rna-XM_031985487.1
NW_022340504.1	Gnomon	exon	1358640	1358911	.	+	.	ID=exon-XM_031985487.1-3;Dbxref=GeneID:116430863%2CGenbank:XM_031985487.1;Parent=rna-XM_031985487.1
NW_022340504.1	Gnomon	exon	1354669	1354685	.	+	.	ID=exon-XM_031985487.1-1;Dbxref=GeneID:116430863%2CGenbank:XM_031985487.1;Parent=rna-XM_031985487.1
NW_022340504.1	Gnomon	exon	733050	733334	.	+	.	ID=exon-XR_004235806.1-2;Dbxref=GeneID:116430850%2CGenbank:XR_004235806.1;Parent=rna-XR_004235806.1
NW_022340504.1	Gnomon	exon	783591	783740	.	+	.	ID=exon-XR_004235806.1-3;Dbxref=GeneID:116430850%2CGenbank:XR_004235806.1;Parent=rna-XR_004235806.1
NW_022340504.1	Gnomon	exon	818158	818352	.	+	.	ID=exon-XR_004235806.1-4;Dbxref=GeneID:116430850%2CGenbank:XR_004235806.1;Parent=rna-XR_004235806.1
NW_022340504.1	Gnomon	exon	826104	826190	.	+	.	ID=exon-XR_004235806.1-5;Dbxref=GeneID:116430850%2CGenbank:XR_004235806.1;Parent=rna-XR_004235806.1
NW_022340504.1	Gnomon	exon	630499	631280	.	+	.	ID=exon-XR_004235806.1-1;Dbxref=GeneID:116430850%2CGenbank:XR_004235806.1;Parent=rna-XR_004235806.1
NW_022340504.1	Gnomon	exon	2370235	2370404	.	+	.	ID=exon-XM_031985479.1-12;Dbxref=GeneID:116430859%2CGenbank:XM_031985479.1;Parent=rna-XM_031985479.1
NW_022340504.1	Gnomon	exon	2370628	2370786	.	+	.	ID=exon-XM_031985479.1-13;Dbxref=GeneID:116430859%2CGenbank:XM_031985479.1;Parent=rna-XM_031985479.1
NW_022340504.1	Gnomon	exon	2370854	2370965	.	+	.	ID=exon-XM_031985479.1-14;Dbxref=GeneID:116430859%2CGenbank:XM_031985479.1;Parent=rna-XM_031985479.1
NW_022340504.1	Gnomon	exon	2371031	2371378	.	+	.	ID=exon-XM_031985479.1-15;Dbxref=GeneID:116430859%2CGenbank:XM_031985479.1;Parent=rna-XM_031985479.1
NW_022340504.1	Gnomon	exon	2369684	2369867	.	+	.	ID=exon-XM_031985479.1-10;Dbxref=GeneID:116430859%2CGenbank:XM_031985479.1;Parent=rna-XM_031985479.1
NW_022340504.1	Gnomon	exon	2369943	2370029	.	+	.	ID=exon-XM_031985479.1-11;Dbxref=GeneID:116430859%2CGenbank:XM_031985479.1;Parent=rna-XM_031985479.1
NW_022340504.1	Gnomon	exon	838838	839746	.	+	.	ID=exon-XR_004235806.1-10;Dbxref=GeneID:116430850%2CGenbank:XR_004235806.1;Parent=rna-XR_004235806.1
NW_022340504.1	Gnomon	exon	828206	828379	.	+	.	ID=exon-XR_004235806.1-6;Dbxref=GeneID:116430850%2CGenbank:XR_004235806.1;Parent=rna-XR_004235806.1
NW_022340504.1	Gnomon	exon	830198	830650	.	+	.	ID=exon-XR_004235806.1-7;Dbxref=GeneID:116430850%2CGenbank:XR_004235806.1;Parent=rna-XR_004235806.1
NW_022340504.1	Gnomon	exon	830990	831183	.	+	.	ID=exon-XR_004235806.1-8;Dbxref=GeneID:116430850%2CGenbank:XR_004235806.1;Parent=rna-XR_004235806.1
NW_022340504.1	Gnomon	exon	832294	838741	.	+	.	ID=exon-XR_004235806.1-9;Dbxref=GeneID:116430850%2CGenbank:XR_004235806.1;Parent=rna-XR_004235806.1
NW_022340504.1	Gnomon	mRNA	1709563	1724834	.	-	.	Name=XM_031985415.1;ID=rna-XM_031985415.1;Dbxref=GeneID:116430814%2CGenbank:XM_031985415.1;Parent=gene-LOC116430814
NW_022340504.1	Gnomon	CDS	1303077	1303238	.	-	0	Name=XP_031841319.1;ID=cds-XP_031841319.1;Dbxref=GeneID:116430836%2CGenbank:XP_031841319.1;Parent=rna-XM_031985459.1
NW_022340504.1	Gnomon	CDS	1302650	1302889	.	-	0	Name=XP_031841319.1;ID=cds-XP_031841319.1;Dbxref=GeneID:116430836%2CGenbank:XP_031841319.1;Parent=rna-XM_031985459.1
NW_022340504.1	Gnomon	CDS	1302202	1302460	.	-	0	Name=XP_031841319.1;ID=cds-XP_031841319.1;Dbxref=GeneID:116430836%2CGenbank:XP_031841319.1;Parent=rna-XM_031985459.1
NW_022340504.1	Gnomon	CDS	1301422	1301590	.	-	0	Name=XP_031841319.1;ID=cds-XP_031841319.1;Dbxref=GeneID:116430836%2CGenbank:XP_031841319.1;Parent=rna-XM_031985459.1
NW_022340504.1	Gnomon	CDS	1300775	1301082	.	-	0	Name=XP_031841319.1;ID=cds-XP_031841319.1;Dbxref=GeneID:116430836%2CGenbank:XP_031841319.1;Parent=rna-XM_031985459.1
NW_022340504.1	Gnomon	CDS	1300415	1300698	.	-	0	Name=XP_031841319.1;ID=cds-XP_031841319.1;Dbxref=GeneID:116430836%2CGenbank:XP_031841319.1;Parent=rna-XM_031985459.1
NW_022340504.1	Gnomon	CDS	1299441	1299701	.	-	0	Name=XP_031841319.1;ID=cds-XP_031841319.1;Dbxref=GeneID:116430836%2CGenbank:XP_031841319.1;Parent=rna-XM_031985459.1
NW_022340504.1	Gnomon	mRNA	1709563	1724260	.	-	.	Name=XM_031985416.1;ID=rna-XM_031985416.1;Dbxref=GeneID:116430814%2CGenbank:XM_031985416.1;Parent=gene-LOC116430814
NW_022340504.1	Gnomon	exon	1357253	1357519	.	+	.	ID=exon-XM_031985486.1-1;Dbxref=GeneID:116430863%2CGenbank:XM_031985486.1;Parent=rna-XM_031985486.1
NW_022340504.1	Gnomon	exon	1357834	1358137	.	+	.	ID=exon-XM_031985486.1-2;Dbxref=GeneID:116430863%2CGenbank:XM_031985486.1;Parent=rna-XM_031985486.1
NW_022340504.1	Gnomon	exon	1358640	1358911	.	+	.	ID=exon-XM_031985486.1-3;Dbxref=GeneID:116430863%2CGenbank:XM_031985486.1;Parent=rna-XM_031985486.1
NW_022340504.1	Gnomon	exon	1359296	1359460	.	+	.	ID=exon-XM_031985486.1-4;Dbxref=GeneID:116430863%2CGenbank:XM_031985486.1;Parent=rna-XM_031985486.1
NW_022340504.1	Gnomon	exon	1359885	1360323	.	+	.	ID=exon-XM_031985486.1-5;Dbxref=GeneID:116430863%2CGenbank:XM_031985486.1;Parent=rna-XM_031985486.1
NW_022340504.1	Gnomon	exon	1360457	1360698	.	+	.	ID=exon-XM_031985486.1-6;Dbxref=GeneID:116430863%2CGenbank:XM_031985486.1;Parent=rna-XM_031985486.1
NW_022340504.1	Gnomon	exon	1360909	1361433	.	+	.	ID=exon-XM_031985486.1-7;Dbxref=GeneID:116430863%2CGenbank:XM_031985486.1;Parent=rna-XM_031985486.1
NW_022340504.1	Gnomon	exon	1361697	1362049	.	+	.	ID=exon-XM_031985486.1-8;Dbxref=GeneID:116430863%2CGenbank:XM_031985486.1;Parent=rna-XM_031985486.1
NW_022340504.1	Gnomon	exon	1362170	1362384	.	+	.	ID=exon-XM_031985486.1-9;Dbxref=GeneID:116430863%2CGenbank:XM_031985486.1;Parent=rna-XM_031985486.1
NW_022340504.1	Gnomon	CDS	1309981	1310203	.	-	0	Name=XP_031841318.1;ID=cds-XP_031841318.1;Dbxref=GeneID:116430835%2CGenbank:XP_031841318.1;Parent=rna-XM_031985458.1
NW_022340504.1	Gnomon	CDS	1309363	1309684	.	-	0	Name=XP_031841318.1;ID=cds-XP_031841318.1;Dbxref=GeneID:116430835%2CGenbank:XP_031841318.1;Parent=rna-XM_031985458.1
NW_022340504.1	Gnomon	CDS	1308954	1309136	.	-	0	Name=XP_031841318.1;ID=cds-XP_031841318.1;Dbxref=GeneID:116430835%2CGenbank:XP_031841318.1;Parent=rna-XM_031985458.1
NW_022340504.1	Gnomon	CDS	1308587	1308750	.	-	0	Name=XP_031841318.1;ID=cds-XP_031841318.1;Dbxref=GeneID:116430835%2CGenbank:XP_031841318.1;Parent=rna-XM_031985458.1
NW_022340504.1	Gnomon	CDS	1308031	1308497	.	-	0	Name=XP_031841318.1;ID=cds-XP_031841318.1;Dbxref=GeneID:116430835%2CGenbank:XP_031841318.1;Parent=rna-XM_031985458.1
NW_022340504.1	Gnomon	CDS	1307599	1307799	.	-	0	Name=XP_031841318.1;ID=cds-XP_031841318.1;Dbxref=GeneID:116430835%2CGenbank:XP_031841318.1;Parent=rna-XM_031985458.1
NW_022340504.1	Gnomon	CDS	1307231	1307469	.	-	0	Name=XP_031841318.1;ID=cds-XP_031841318.1;Dbxref=GeneID:116430835%2CGenbank:XP_031841318.1;Parent=rna-XM_031985458.1
NW_022340504.1	Gnomon	CDS	1306864	1306930	.	-	0	Name=XP_031841318.1;ID=cds-XP_031841318.1;Dbxref=GeneID:116430835%2CGenbank:XP_031841318.1;Parent=rna-XM_031985458.1
NW_022340504.1	Gnomon	mRNA	1756182	2133898	.	-	.	Name=XM_031985510.1;ID=rna-XM_031985510.1;Dbxref=GeneID:116430874%2CGenbank:XM_031985510.1;Parent=gene-LOC116430874
NW_022340504.1	Gnomon	exon	1306031	1306612	.	-	.	ID=exon-XM_031985455.1-10;Dbxref=GeneID:116430835%2CGenbank:XM_031985455.1;Parent=rna-XM_031985455.1
NW_022340504.1	Gnomon	exon	1303711	1304261	.	-	.	ID=exon-XM_031985455.1-11;Dbxref=GeneID:116430835%2CGenbank:XM_031985455.1;Parent=rna-XM_031985455.1
NW_022340504.1	Gnomon	exon	436362	436604	.	+	.	ID=exon-XM_031985520.1-20;Dbxref=GeneID:116430876%2CGenbank:XM_031985520.1;Parent=rna-XM_031985520.1
NW_022340504.1	Gnomon	exon	436688	440088	.	+	.	ID=exon-XM_031985520.1-21;Dbxref=GeneID:116430876%2CGenbank:XM_031985520.1;Parent=rna-XM_031985520.1
NW_022340504.1	Gnomon	exon	428727	429122	.	+	.	ID=exon-XM_031985520.1-11;Dbxref=GeneID:116430876%2CGenbank:XM_031985520.1;Parent=rna-XM_031985520.1
NW_022340504.1	Gnomon	exon	429206	429308	.	+	.	ID=exon-XM_031985520.1-12;Dbxref=GeneID:116430876%2CGenbank:XM_031985520.1;Parent=rna-XM_031985520.1
NW_022340504.1	Gnomon	exon	420380	420507	.	+	.	ID=exon-XM_031985520.1-10;Dbxref=GeneID:116430876%2CGenbank:XM_031985520.1;Parent=rna-XM_031985520.1
NW_022340504.1	Gnomon	exon	433445	433545	.	+	.	ID=exon-XM_031985520.1-15;Dbxref=GeneID:116430876%2CGenbank:XM_031985520.1;Parent=rna-XM_031985520.1
NW_022340504.1	Gnomon	exon	434760	435076	.	+	.	ID=exon-XM_031985520.1-16;Dbxref=GeneID:116430876%2CGenbank:XM_031985520.1;Parent=rna-XM_031985520.1
NW_022340504.1	Gnomon	exon	430040	430228	.	+	.	ID=exon-XM_031985520.1-13;Dbxref=GeneID:116430876%2CGenbank:XM_031985520.1;Parent=rna-XM_031985520.1
NW_022340504.1	Gnomon	exon	431900	432114	.	+	.	ID=exon-XM_031985520.1-14;Dbxref=GeneID:116430876%2CGenbank:XM_031985520.1;Parent=rna-XM_031985520.1
NW_022340504.1	Gnomon	exon	436076	436289	.	+	.	ID=exon-XM_031985520.1-19;Dbxref=GeneID:116430876%2CGenbank:XM_031985520.1;Parent=rna-XM_031985520.1
NW_022340504.1	Gnomon	exon	435157	435528	.	+	.	ID=exon-XM_031985520.1-17;Dbxref=GeneID:116430876%2CGenbank:XM_031985520.1;Parent=rna-XM_031985520.1
NW_022340504.1	Gnomon	exon	435610	435972	.	+	.	ID=exon-XM_031985520.1-18;Dbxref=GeneID:116430876%2CGenbank:XM_031985520.1;Parent=rna-XM_031985520.1
NW_022340504.1	Gnomon	exon	1335868	1336053	.	-	.	ID=exon-XM_031985463.1-1;Dbxref=GeneID:116430842%2CGenbank:XM_031985463.1;Parent=rna-XM_031985463.1
NW_022340504.1	Gnomon	exon	1335038	1335547	.	-	.	ID=exon-XM_031985463.1-2;Dbxref=GeneID:116430842%2CGenbank:XM_031985463.1;Parent=rna-XM_031985463.1
NW_022340504.1	Gnomon	mRNA	1152213	1200804	.	-	.	Name=XM_031985414.1;ID=rna-XM_031985414.1;Dbxref=GeneID:116430813%2CGenbank:XM_031985414.1;Parent=gene-LOC116430813
NW_022340504.1	Gnomon	exon	1033459	1033614	.	-	.	ID=exon-XM_031985440.1-9;Dbxref=GeneID:116430825%2CGenbank:XM_031985440.1;Parent=rna-XM_031985440.1
NW_022340504.1	Gnomon	exon	1041098	1041554	.	-	.	ID=exon-XM_031985440.1-1;Dbxref=GeneID:116430825%2CGenbank:XM_031985440.1;Parent=rna-XM_031985440.1
NW_022340504.1	Gnomon	exon	1039265	1039648	.	-	.	ID=exon-XM_031985440.1-2;Dbxref=GeneID:116430825%2CGenbank:XM_031985440.1;Parent=rna-XM_031985440.1
NW_022340504.1	Gnomon	exon	1036351	1036478	.	-	.	ID=exon-XM_031985440.1-3;Dbxref=GeneID:116430825%2CGenbank:XM_031985440.1;Parent=rna-XM_031985440.1
NW_022340504.1	Gnomon	exon	1036127	1036252	.	-	.	ID=exon-XM_031985440.1-4;Dbxref=GeneID:116430825%2CGenbank:XM_031985440.1;Parent=rna-XM_031985440.1
NW_022340504.1	Gnomon	exon	1034804	1035173	.	-	.	ID=exon-XM_031985440.1-5;Dbxref=GeneID:116430825%2CGenbank:XM_031985440.1;Parent=rna-XM_031985440.1
NW_022340504.1	Gnomon	exon	1034364	1034535	.	-	.	ID=exon-XM_031985440.1-6;Dbxref=GeneID:116430825%2CGenbank:XM_031985440.1;Parent=rna-XM_031985440.1
NW_022340504.1	Gnomon	exon	1034095	1034194	.	-	.	ID=exon-XM_031985440.1-7;Dbxref=GeneID:116430825%2CGenbank:XM_031985440.1;Parent=rna-XM_031985440.1
NW_022340504.1	Gnomon	exon	1033705	1033879	.	-	.	ID=exon-XM_031985440.1-8;Dbxref=GeneID:116430825%2CGenbank:XM_031985440.1;Parent=rna-XM_031985440.1
NW_022340504.1	Gnomon	exon	1714741	1714917	.	-	.	ID=exon-XM_031985416.1-6;Dbxref=GeneID:116430814%2CGenbank:XM_031985416.1;Parent=rna-XM_031985416.1
NW_022340504.1	Gnomon	exon	1714545	1714684	.	-	.	ID=exon-XM_031985416.1-7;Dbxref=GeneID:116430814%2CGenbank:XM_031985416.1;Parent=rna-XM_031985416.1
NW_022340504.1	Gnomon	exon	1715542	1715637	.	-	.	ID=exon-XM_031985416.1-4;Dbxref=GeneID:116430814%2CGenbank:XM_031985416.1;Parent=rna-XM_031985416.1
NW_022340504.1	Gnomon	exon	1714977	1715168	.	-	.	ID=exon-XM_031985416.1-5;Dbxref=GeneID:116430814%2CGenbank:XM_031985416.1;Parent=rna-XM_031985416.1
NW_022340504.1	Gnomon	exon	1721611	1722078	.	-	.	ID=exon-XM_031985416.1-2;Dbxref=GeneID:116430814%2CGenbank:XM_031985416.1;Parent=rna-XM_031985416.1
NW_022340504.1	Gnomon	exon	1715720	1715879	.	-	.	ID=exon-XM_031985416.1-3;Dbxref=GeneID:116430814%2CGenbank:XM_031985416.1;Parent=rna-XM_031985416.1
NW_022340504.1	Gnomon	exon	1724193	1724260	.	-	.	ID=exon-XM_031985416.1-1;Dbxref=GeneID:116430814%2CGenbank:XM_031985416.1;Parent=rna-XM_031985416.1
NW_022340504.1	Gnomon	exon	1714047	1714346	.	-	.	ID=exon-XM_031985416.1-8;Dbxref=GeneID:116430814%2CGenbank:XM_031985416.1;Parent=rna-XM_031985416.1
NW_022340504.1	Gnomon	exon	1713728	1713953	.	-	.	ID=exon-XM_031985416.1-9;Dbxref=GeneID:116430814%2CGenbank:XM_031985416.1;Parent=rna-XM_031985416.1
NW_022340504.1	Gnomon	exon	1055543	1055675	.	+	.	ID=exon-XM_031985462.1-1;Dbxref=GeneID:116430841%2CGenbank:XM_031985462.1;Parent=rna-XM_031985462.1
NW_022340504.1	Gnomon	exon	1058894	1059105	.	+	.	ID=exon-XM_031985462.1-2;Dbxref=GeneID:116430841%2CGenbank:XM_031985462.1;Parent=rna-XM_031985462.1
NW_022340504.1	Gnomon	CDS	1309981	1310203	.	-	0	Name=XP_031841315.1;ID=cds-XP_031841315.1;Dbxref=GeneID:116430835%2CGenbank:XP_031841315.1;Parent=rna-XM_031985455.1
NW_022340504.1	Gnomon	CDS	1309363	1309684	.	-	0	Name=XP_031841315.1;ID=cds-XP_031841315.1;Dbxref=GeneID:116430835%2CGenbank:XP_031841315.1;Parent=rna-XM_031985455.1
NW_022340504.1	Gnomon	CDS	1308954	1309136	.	-	0	Name=XP_031841315.1;ID=cds-XP_031841315.1;Dbxref=GeneID:116430835%2CGenbank:XP_031841315.1;Parent=rna-XM_031985455.1
NW_022340504.1	Gnomon	CDS	1308587	1308750	.	-	0	Name=XP_031841315.1;ID=cds-XP_031841315.1;Dbxref=GeneID:116430835%2CGenbank:XP_031841315.1;Parent=rna-XM_031985455.1
NW_022340504.1	Gnomon	CDS	1308031	1308497	.	-	0	Name=XP_031841315.1;ID=cds-XP_031841315.1;Dbxref=GeneID:116430835%2CGenbank:XP_031841315.1;Parent=rna-XM_031985455.1
NW_022340504.1	Gnomon	CDS	1307599	1307799	.	-	0	Name=XP_031841315.1;ID=cds-XP_031841315.1;Dbxref=GeneID:116430835%2CGenbank:XP_031841315.1;Parent=rna-XM_031985455.1
NW_022340504.1	Gnomon	CDS	1307231	1307469	.	-	0	Name=XP_031841315.1;ID=cds-XP_031841315.1;Dbxref=GeneID:116430835%2CGenbank:XP_031841315.1;Parent=rna-XM_031985455.1
NW_022340504.1	Gnomon	CDS	1306705	1307010	.	-	0	Name=XP_031841315.1;ID=cds-XP_031841315.1;Dbxref=GeneID:116430835%2CGenbank:XP_031841315.1;Parent=rna-XM_031985455.1
NW_022340504.1	Gnomon	CDS	1306450	1306612	.	-	0	Name=XP_031841315.1;ID=cds-XP_031841315.1;Dbxref=GeneID:116430835%2CGenbank:XP_031841315.1;Parent=rna-XM_031985455.1
NW_022340504.1	Gnomon	exon	909650	909807	.	+	.	ID=exon-XR_004235808.1-1;Dbxref=GeneID:116430852%2CGenbank:XR_004235808.1;Parent=rna-XR_004235808.1
NW_022340504.1	Gnomon	exon	909888	909959	.	+	.	ID=exon-XR_004235808.1-2;Dbxref=GeneID:116430852%2CGenbank:XR_004235808.1;Parent=rna-XR_004235808.1
NW_022340504.1	Gnomon	exon	910033	910180	.	+	.	ID=exon-XR_004235808.1-3;Dbxref=GeneID:116430852%2CGenbank:XR_004235808.1;Parent=rna-XR_004235808.1
NW_022340504.1	Gnomon	exon	1021935	1031890	.	-	.	ID=exon-XM_031985441.1-10;Dbxref=GeneID:116430825%2CGenbank:XM_031985441.1;Parent=rna-XM_031985441.1
NW_022340504.1	Gnomon	exon	1758575	1758805	.	-	.	ID=exon-XM_031985507.1-14;Dbxref=GeneID:116430874%2CGenbank:XM_031985507.1;Parent=rna-XM_031985507.1
NW_022340504.1	Gnomon	exon	1758185	1758335	.	-	.	ID=exon-XM_031985507.1-15;Dbxref=GeneID:116430874%2CGenbank:XM_031985507.1;Parent=rna-XM_031985507.1
NW_022340504.1	Gnomon	exon	1752507	1755658	.	-	.	ID=exon-XM_031985507.1-16;Dbxref=GeneID:116430874%2CGenbank:XM_031985507.1;Parent=rna-XM_031985507.1
NW_022340504.1	Gnomon	exon	1761080	1761533	.	-	.	ID=exon-XM_031985507.1-10;Dbxref=GeneID:116430874%2CGenbank:XM_031985507.1;Parent=rna-XM_031985507.1
NW_022340504.1	Gnomon	exon	1760271	1760535	.	-	.	ID=exon-XM_031985507.1-11;Dbxref=GeneID:116430874%2CGenbank:XM_031985507.1;Parent=rna-XM_031985507.1
NW_022340504.1	Gnomon	exon	1759651	1760014	.	-	.	ID=exon-XM_031985507.1-12;Dbxref=GeneID:116430874%2CGenbank:XM_031985507.1;Parent=rna-XM_031985507.1
NW_022340504.1	Gnomon	exon	1759103	1759392	.	-	.	ID=exon-XM_031985507.1-13;Dbxref=GeneID:116430874%2CGenbank:XM_031985507.1;Parent=rna-XM_031985507.1
NW_022340504.1	Gnomon	CDS	1309981	1310203	.	-	0	Name=XP_031841317.1;ID=cds-XP_031841317.1;Dbxref=GeneID:116430835%2CGenbank:XP_031841317.1;Parent=rna-XM_031985457.1
NW_022340504.1	Gnomon	CDS	1309363	1309684	.	-	0	Name=XP_031841317.1;ID=cds-XP_031841317.1;Dbxref=GeneID:116430835%2CGenbank:XP_031841317.1;Parent=rna-XM_031985457.1
NW_022340504.1	Gnomon	CDS	1308954	1309136	.	-	0	Name=XP_031841317.1;ID=cds-XP_031841317.1;Dbxref=GeneID:116430835%2CGenbank:XP_031841317.1;Parent=rna-XM_031985457.1
NW_022340504.1	Gnomon	CDS	1308587	1308750	.	-	0	Name=XP_031841317.1;ID=cds-XP_031841317.1;Dbxref=GeneID:116430835%2CGenbank:XP_031841317.1;Parent=rna-XM_031985457.1
NW_022340504.1	Gnomon	CDS	1308031	1308497	.	-	0	Name=XP_031841317.1;ID=cds-XP_031841317.1;Dbxref=GeneID:116430835%2CGenbank:XP_031841317.1;Parent=rna-XM_031985457.1
NW_022340504.1	Gnomon	CDS	1307599	1307799	.	-	0	Name=XP_031841317.1;ID=cds-XP_031841317.1;Dbxref=GeneID:116430835%2CGenbank:XP_031841317.1;Parent=rna-XM_031985457.1
NW_022340504.1	Gnomon	CDS	1307231	1307469	.	-	0	Name=XP_031841317.1;ID=cds-XP_031841317.1;Dbxref=GeneID:116430835%2CGenbank:XP_031841317.1;Parent=rna-XM_031985457.1
NW_022340504.1	Gnomon	CDS	1306705	1307010	.	-	0	Name=XP_031841317.1;ID=cds-XP_031841317.1;Dbxref=GeneID:116430835%2CGenbank:XP_031841317.1;Parent=rna-XM_031985457.1
NW_022340504.1	Gnomon	CDS	1306415	1306496	.	-	0	Name=XP_031841317.1;ID=cds-XP_031841317.1;Dbxref=GeneID:116430835%2CGenbank:XP_031841317.1;Parent=rna-XM_031985457.1
NW_022340504.1	Gnomon	exon	1200322	1200804	.	-	.	ID=exon-XM_031985414.1-1;Dbxref=GeneID:116430813%2CGenbank:XM_031985414.1;Parent=rna-XM_031985414.1
NW_022340504.1	Gnomon	exon	1156667	1156940	.	-	.	ID=exon-XM_031985414.1-4;Dbxref=GeneID:116430813%2CGenbank:XM_031985414.1;Parent=rna-XM_031985414.1
NW_022340504.1	Gnomon	exon	1155912	1156116	.	-	.	ID=exon-XM_031985414.1-5;Dbxref=GeneID:116430813%2CGenbank:XM_031985414.1;Parent=rna-XM_031985414.1
NW_022340504.1	Gnomon	exon	1158180	1158537	.	-	.	ID=exon-XM_031985414.1-2;Dbxref=GeneID:116430813%2CGenbank:XM_031985414.1;Parent=rna-XM_031985414.1
NW_022340504.1	Gnomon	exon	1157275	1157559	.	-	.	ID=exon-XM_031985414.1-3;Dbxref=GeneID:116430813%2CGenbank:XM_031985414.1;Parent=rna-XM_031985414.1
NW_022340504.1	Gnomon	exon	1154164	1154376	.	-	.	ID=exon-XM_031985414.1-8;Dbxref=GeneID:116430813%2CGenbank:XM_031985414.1;Parent=rna-XM_031985414.1
NW_022340504.1	Gnomon	exon	1153517	1153747	.	-	.	ID=exon-XM_031985414.1-9;Dbxref=GeneID:116430813%2CGenbank:XM_031985414.1;Parent=rna-XM_031985414.1
NW_022340504.1	Gnomon	exon	1155337	1155521	.	-	.	ID=exon-XM_031985414.1-6;Dbxref=GeneID:116430813%2CGenbank:XM_031985414.1;Parent=rna-XM_031985414.1
NW_022340504.1	Gnomon	exon	1154582	1154777	.	-	.	ID=exon-XM_031985414.1-7;Dbxref=GeneID:116430813%2CGenbank:XM_031985414.1;Parent=rna-XM_031985414.1
NW_022340504.1	Gnomon	CDS	1309981	1310203	.	-	0	Name=XP_031841316.1;ID=cds-XP_031841316.1;Dbxref=GeneID:116430835%2CGenbank:XP_031841316.1;Parent=rna-XM_031985456.1
NW_022340504.1	Gnomon	CDS	1309363	1309684	.	-	0	Name=XP_031841316.1;ID=cds-XP_031841316.1;Dbxref=GeneID:116430835%2CGenbank:XP_031841316.1;Parent=rna-XM_031985456.1
NW_022340504.1	Gnomon	CDS	1308954	1309136	.	-	0	Name=XP_031841316.1;ID=cds-XP_031841316.1;Dbxref=GeneID:116430835%2CGenbank:XP_031841316.1;Parent=rna-XM_031985456.1
NW_022340504.1	Gnomon	CDS	1308587	1308750	.	-	0	Name=XP_031841316.1;ID=cds-XP_031841316.1;Dbxref=GeneID:116430835%2CGenbank:XP_031841316.1;Parent=rna-XM_031985456.1
NW_022340504.1	Gnomon	CDS	1308031	1308497	.	-	0	Name=XP_031841316.1;ID=cds-XP_031841316.1;Dbxref=GeneID:116430835%2CGenbank:XP_031841316.1;Parent=rna-XM_031985456.1
NW_022340504.1	Gnomon	CDS	1307599	1307799	.	-	0	Name=XP_031841316.1;ID=cds-XP_031841316.1;Dbxref=GeneID:116430835%2CGenbank:XP_031841316.1;Parent=rna-XM_031985456.1
NW_022340504.1	Gnomon	CDS	1307231	1307469	.	-	0	Name=XP_031841316.1;ID=cds-XP_031841316.1;Dbxref=GeneID:116430835%2CGenbank:XP_031841316.1;Parent=rna-XM_031985456.1
NW_022340504.1	Gnomon	CDS	1306705	1307010	.	-	0	Name=XP_031841316.1;ID=cds-XP_031841316.1;Dbxref=GeneID:116430835%2CGenbank:XP_031841316.1;Parent=rna-XM_031985456.1
NW_022340504.1	Gnomon	CDS	1306450	1306612	.	-	0	Name=XP_031841316.1;ID=cds-XP_031841316.1;Dbxref=GeneID:116430835%2CGenbank:XP_031841316.1;Parent=rna-XM_031985456.1
NW_022340504.1	Gnomon	CDS	443814	443911	.	+	0	Name=XP_031841310.1;ID=cds-XP_031841310.1;Dbxref=GeneID:116430831%2CGenbank:XP_031841310.1;Parent=rna-XM_031985450.1
NW_022340504.1	Gnomon	CDS	444385	444474	.	+	0	Name=XP_031841310.1;ID=cds-XP_031841310.1;Dbxref=GeneID:116430831%2CGenbank:XP_031841310.1;Parent=rna-XM_031985450.1
NW_022340504.1	Gnomon	CDS	444639	444783	.	+	0	Name=XP_031841310.1;ID=cds-XP_031841310.1;Dbxref=GeneID:116430831%2CGenbank:XP_031841310.1;Parent=rna-XM_031985450.1
NW_022340504.1	Gnomon	CDS	444869	445090	.	+	0	Name=XP_031841310.1;ID=cds-XP_031841310.1;Dbxref=GeneID:116430831%2CGenbank:XP_031841310.1;Parent=rna-XM_031985450.1
NW_022340504.1	Gnomon	CDS	445187	445333	.	+	0	Name=XP_031841310.1;ID=cds-XP_031841310.1;Dbxref=GeneID:116430831%2CGenbank:XP_031841310.1;Parent=rna-XM_031985450.1
NW_022340504.1	Gnomon	CDS	445412	445520	.	+	0	Name=XP_031841310.1;ID=cds-XP_031841310.1;Dbxref=GeneID:116430831%2CGenbank:XP_031841310.1;Parent=rna-XM_031985450.1
NW_022340504.1	Gnomon	CDS	445605	445763	.	+	0	Name=XP_031841310.1;ID=cds-XP_031841310.1;Dbxref=GeneID:116430831%2CGenbank:XP_031841310.1;Parent=rna-XM_031985450.1
NW_022340504.1	Gnomon	CDS	445857	446074	.	+	0	Name=XP_031841310.1;ID=cds-XP_031841310.1;Dbxref=GeneID:116430831%2CGenbank:XP_031841310.1;Parent=rna-XM_031985450.1
NW_022340504.1	Gnomon	CDS	446138	446380	.	+	0	Name=XP_031841310.1;ID=cds-XP_031841310.1;Dbxref=GeneID:116430831%2CGenbank:XP_031841310.1;Parent=rna-XM_031985450.1
NW_022340504.1	Gnomon	mRNA	1299222	1303632	.	-	.	Name=XM_031985459.1;ID=rna-XM_031985459.1;Dbxref=GeneID:116430836%2CGenbank:XM_031985459.1;Parent=gene-LOC116430836
NW_022340504.1	Gnomon	exon	1362533	1363092	.	+	.	ID=exon-XM_031985486.1-10;Dbxref=GeneID:116430863%2CGenbank:XM_031985486.1;Parent=rna-XM_031985486.1
NW_022340504.1	Gnomon	exon	1363241	1363549	.	+	.	ID=exon-XM_031985486.1-11;Dbxref=GeneID:116430863%2CGenbank:XM_031985486.1;Parent=rna-XM_031985486.1
NW_022340504.1	Gnomon	exon	1363623	1363917	.	+	.	ID=exon-XM_031985486.1-12;Dbxref=GeneID:116430863%2CGenbank:XM_031985486.1;Parent=rna-XM_031985486.1
NW_022340504.1	Gnomon	exon	1364149	1365793	.	+	.	ID=exon-XM_031985486.1-13;Dbxref=GeneID:116430863%2CGenbank:XM_031985486.1;Parent=rna-XM_031985486.1
NW_022340504.1	Gnomon	exon	1366043	1367092	.	+	.	ID=exon-XM_031985486.1-14;Dbxref=GeneID:116430863%2CGenbank:XM_031985486.1;Parent=rna-XM_031985486.1
NW_022340504.1	Gnomon	CDS	443814	443911	.	+	0	Name=XP_031841311.1;ID=cds-XP_031841311.1;Dbxref=GeneID:116430831%2CGenbank:XP_031841311.1;Parent=rna-XM_031985451.1
NW_022340504.1	Gnomon	CDS	444385	444474	.	+	0	Name=XP_031841311.1;ID=cds-XP_031841311.1;Dbxref=GeneID:116430831%2CGenbank:XP_031841311.1;Parent=rna-XM_031985451.1
NW_022340504.1	Gnomon	CDS	444639	444783	.	+	0	Name=XP_031841311.1;ID=cds-XP_031841311.1;Dbxref=GeneID:116430831%2CGenbank:XP_031841311.1;Parent=rna-XM_031985451.1
NW_022340504.1	Gnomon	CDS	444869	445090	.	+	0	Name=XP_031841311.1;ID=cds-XP_031841311.1;Dbxref=GeneID:116430831%2CGenbank:XP_031841311.1;Parent=rna-XM_031985451.1
NW_022340504.1	Gnomon	CDS	445187	445333	.	+	0	Name=XP_031841311.1;ID=cds-XP_031841311.1;Dbxref=GeneID:116430831%2CGenbank:XP_031841311.1;Parent=rna-XM_031985451.1
NW_022340504.1	Gnomon	CDS	445412	445520	.	+	0	Name=XP_031841311.1;ID=cds-XP_031841311.1;Dbxref=GeneID:116430831%2CGenbank:XP_031841311.1;Parent=rna-XM_031985451.1
NW_022340504.1	Gnomon	CDS	445605	445763	.	+	0	Name=XP_031841311.1;ID=cds-XP_031841311.1;Dbxref=GeneID:116430831%2CGenbank:XP_031841311.1;Parent=rna-XM_031985451.1
NW_022340504.1	Gnomon	CDS	445857	446021	.	+	0	Name=XP_031841311.1;ID=cds-XP_031841311.1;Dbxref=GeneID:116430831%2CGenbank:XP_031841311.1;Parent=rna-XM_031985451.1
NW_022340504.1	Gnomon	CDS	446138	446214	.	+	0	Name=XP_031841311.1;ID=cds-XP_031841311.1;Dbxref=GeneID:116430831%2CGenbank:XP_031841311.1;Parent=rna-XM_031985451.1
NW_022340504.1	Gnomon	exon	1724358	1724834	.	-	.	ID=exon-XM_031985415.1-1;Dbxref=GeneID:116430814%2CGenbank:XM_031985415.1;Parent=rna-XM_031985415.1
NW_022340504.1	Gnomon	exon	1721611	1722078	.	-	.	ID=exon-XM_031985415.1-2;Dbxref=GeneID:116430814%2CGenbank:XM_031985415.1;Parent=rna-XM_031985415.1
NW_022340504.1	Gnomon	exon	1715720	1715879	.	-	.	ID=exon-XM_031985415.1-3;Dbxref=GeneID:116430814%2CGenbank:XM_031985415.1;Parent=rna-XM_031985415.1
NW_022340504.1	Gnomon	exon	1715542	1715637	.	-	.	ID=exon-XM_031985415.1-4;Dbxref=GeneID:116430814%2CGenbank:XM_031985415.1;Parent=rna-XM_031985415.1
NW_022340504.1	Gnomon	exon	1714977	1715168	.	-	.	ID=exon-XM_031985415.1-5;Dbxref=GeneID:116430814%2CGenbank:XM_031985415.1;Parent=rna-XM_031985415.1
NW_022340504.1	Gnomon	exon	1714741	1714917	.	-	.	ID=exon-XM_031985415.1-6;Dbxref=GeneID:116430814%2CGenbank:XM_031985415.1;Parent=rna-XM_031985415.1
NW_022340504.1	Gnomon	exon	1714545	1714684	.	-	.	ID=exon-XM_031985415.1-7;Dbxref=GeneID:116430814%2CGenbank:XM_031985415.1;Parent=rna-XM_031985415.1
NW_022340504.1	Gnomon	exon	1714047	1714346	.	-	.	ID=exon-XM_031985415.1-8;Dbxref=GeneID:116430814%2CGenbank:XM_031985415.1;Parent=rna-XM_031985415.1
NW_022340504.1	Gnomon	exon	1713728	1713953	.	-	.	ID=exon-XM_031985415.1-9;Dbxref=GeneID:116430814%2CGenbank:XM_031985415.1;Parent=rna-XM_031985415.1
NW_022340504.1	Gnomon	exon	298027	298636	.	+	.	ID=exon-XM_031985521.1-3;Dbxref=GeneID:116430876%2CGenbank:XM_031985521.1;Parent=rna-XM_031985521.1
NW_022340504.1	Gnomon	exon	322329	322503	.	+	.	ID=exon-XM_031985521.1-4;Dbxref=GeneID:116430876%2CGenbank:XM_031985521.1;Parent=rna-XM_031985521.1
NW_022340504.1	Gnomon	exon	292164	292252	.	+	.	ID=exon-XM_031985521.1-1;Dbxref=GeneID:116430876%2CGenbank:XM_031985521.1;Parent=rna-XM_031985521.1
NW_022340504.1	Gnomon	exon	296586	297059	.	+	.	ID=exon-XM_031985521.1-2;Dbxref=GeneID:116430876%2CGenbank:XM_031985521.1;Parent=rna-XM_031985521.1
NW_022340504.1	Gnomon	exon	333471	333720	.	+	.	ID=exon-XM_031985521.1-7;Dbxref=GeneID:116430876%2CGenbank:XM_031985521.1;Parent=rna-XM_031985521.1
NW_022340504.1	Gnomon	exon	334128	335640	.	+	.	ID=exon-XM_031985521.1-8;Dbxref=GeneID:116430876%2CGenbank:XM_031985521.1;Parent=rna-XM_031985521.1
NW_022340504.1	Gnomon	exon	324095	324368	.	+	.	ID=exon-XM_031985521.1-5;Dbxref=GeneID:116430876%2CGenbank:XM_031985521.1;Parent=rna-XM_031985521.1
NW_022340504.1	Gnomon	exon	328252	328547	.	+	.	ID=exon-XM_031985521.1-6;Dbxref=GeneID:116430876%2CGenbank:XM_031985521.1;Parent=rna-XM_031985521.1
NW_022340504.1	Gnomon	exon	336080	337310	.	+	.	ID=exon-XM_031985521.1-9;Dbxref=GeneID:116430876%2CGenbank:XM_031985521.1;Parent=rna-XM_031985521.1
NW_022340504.1	Gnomon	exon	1034364	1034535	.	-	.	ID=exon-XM_031985438.1-8;Dbxref=GeneID:116430825%2CGenbank:XM_031985438.1;Parent=rna-XM_031985438.1
NW_022340504.1	Gnomon	exon	1034095	1034194	.	-	.	ID=exon-XM_031985438.1-9;Dbxref=GeneID:116430825%2CGenbank:XM_031985438.1;Parent=rna-XM_031985438.1
NW_022340504.1	Gnomon	exon	1048857	1049018	.	-	.	ID=exon-XM_031985438.1-4;Dbxref=GeneID:116430825%2CGenbank:XM_031985438.1;Parent=rna-XM_031985438.1
NW_022340504.1	Gnomon	exon	1036351	1036478	.	-	.	ID=exon-XM_031985438.1-5;Dbxref=GeneID:116430825%2CGenbank:XM_031985438.1;Parent=rna-XM_031985438.1
NW_022340504.1	Gnomon	exon	1036127	1036252	.	-	.	ID=exon-XM_031985438.1-6;Dbxref=GeneID:116430825%2CGenbank:XM_031985438.1;Parent=rna-XM_031985438.1
NW_022340504.1	Gnomon	exon	1034804	1035173	.	-	.	ID=exon-XM_031985438.1-7;Dbxref=GeneID:116430825%2CGenbank:XM_031985438.1;Parent=rna-XM_031985438.1
NW_022340504.1	Gnomon	CDS	1298547	1298588	.	-	0	Name=XP_031841313.1;ID=cds-XP_031841313.1;Dbxref=GeneID:116430834%2CGenbank:XP_031841313.1;Parent=rna-XM_031985453.1
NW_022340504.1	Gnomon	CDS	1298318	1298411	.	-	0	Name=XP_031841313.1;ID=cds-XP_031841313.1;Dbxref=GeneID:116430834%2CGenbank:XP_031841313.1;Parent=rna-XM_031985453.1
NW_022340504.1	Gnomon	CDS	1298136	1298251	.	-	0	Name=XP_031841313.1;ID=cds-XP_031841313.1;Dbxref=GeneID:116430834%2CGenbank:XP_031841313.1;Parent=rna-XM_031985453.1
NW_022340504.1	Gnomon	CDS	1297817	1297937	.	-	0	Name=XP_031841313.1;ID=cds-XP_031841313.1;Dbxref=GeneID:116430834%2CGenbank:XP_031841313.1;Parent=rna-XM_031985453.1
NW_022340504.1	Gnomon	CDS	1297528	1297613	.	-	0	Name=XP_031841313.1;ID=cds-XP_031841313.1;Dbxref=GeneID:116430834%2CGenbank:XP_031841313.1;Parent=rna-XM_031985453.1
NW_022340504.1	Gnomon	exon	1054541	1054571	.	-	.	ID=exon-XM_031985438.1-1;Dbxref=GeneID:116430825%2CGenbank:XM_031985438.1;Parent=rna-XM_031985438.1
NW_022340504.1	Gnomon	exon	1052396	1054102	.	-	.	ID=exon-XM_031985438.1-2;Dbxref=GeneID:116430825%2CGenbank:XM_031985438.1;Parent=rna-XM_031985438.1
NW_022340504.1	Gnomon	exon	1051629	1051824	.	-	.	ID=exon-XM_031985438.1-3;Dbxref=GeneID:116430825%2CGenbank:XM_031985438.1;Parent=rna-XM_031985438.1
NW_022340504.1	Gnomon	mRNA	1303711	1310900	.	-	.	Name=XM_031985457.1;ID=rna-XM_031985457.1;Dbxref=GeneID:116430835%2CGenbank:XM_031985457.1;Parent=gene-LOC116430835
NW_022340504.1	Gnomon	exon	1357834	1358137	.	+	.	ID=exon-XM_031985485.1-2;Dbxref=GeneID:116430863%2CGenbank:XM_031985485.1;Parent=rna-XM_031985485.1
NW_022340504.1	Gnomon	exon	1358640	1358911	.	+	.	ID=exon-XM_031985485.1-3;Dbxref=GeneID:116430863%2CGenbank:XM_031985485.1;Parent=rna-XM_031985485.1
NW_022340504.1	Gnomon	exon	1348915	1348979	.	+	.	ID=exon-XM_031985485.1-1;Dbxref=GeneID:116430863%2CGenbank:XM_031985485.1;Parent=rna-XM_031985485.1
NW_022340504.1	Gnomon	exon	1360457	1360698	.	+	.	ID=exon-XM_031985485.1-6;Dbxref=GeneID:116430863%2CGenbank:XM_031985485.1;Parent=rna-XM_031985485.1
NW_022340504.1	Gnomon	exon	1360909	1361433	.	+	.	ID=exon-XM_031985485.1-7;Dbxref=GeneID:116430863%2CGenbank:XM_031985485.1;Parent=rna-XM_031985485.1
NW_022340504.1	Gnomon	exon	1359296	1359460	.	+	.	ID=exon-XM_031985485.1-4;Dbxref=GeneID:116430863%2CGenbank:XM_031985485.1;Parent=rna-XM_031985485.1
NW_022340504.1	Gnomon	exon	1359885	1360323	.	+	.	ID=exon-XM_031985485.1-5;Dbxref=GeneID:116430863%2CGenbank:XM_031985485.1;Parent=rna-XM_031985485.1
NW_022340504.1	Gnomon	exon	1361697	1362049	.	+	.	ID=exon-XM_031985485.1-8;Dbxref=GeneID:116430863%2CGenbank:XM_031985485.1;Parent=rna-XM_031985485.1
NW_022340504.1	Gnomon	exon	1362170	1362384	.	+	.	ID=exon-XM_031985485.1-9;Dbxref=GeneID:116430863%2CGenbank:XM_031985485.1;Parent=rna-XM_031985485.1
NW_022340504.1	Gnomon	exon	1033705	1033879	.	-	.	ID=exon-XM_031985435.1-10;Dbxref=GeneID:116430825%2CGenbank:XM_031985435.1;Parent=rna-XM_031985435.1
NW_022340504.1	Gnomon	exon	1033459	1033602	.	-	.	ID=exon-XM_031985435.1-11;Dbxref=GeneID:116430825%2CGenbank:XM_031985435.1;Parent=rna-XM_031985435.1
NW_022340504.1	Gnomon	exon	1032933	1033169	.	-	.	ID=exon-XM_031985435.1-12;Dbxref=GeneID:116430825%2CGenbank:XM_031985435.1;Parent=rna-XM_031985435.1
NW_022340504.1	Gnomon	exon	1021935	1031890	.	-	.	ID=exon-XM_031985435.1-13;Dbxref=GeneID:116430825%2CGenbank:XM_031985435.1;Parent=rna-XM_031985435.1
NW_022340504.1	Gnomon	CDS	1691318	1691465	.	-	0	Name=XP_031841312.1;ID=cds-XP_031841312.1;Dbxref=GeneID:116430833%2CGenbank:XP_031841312.1;Parent=rna-XM_031985452.1
NW_022340504.1	Gnomon	CDS	1464668	1468797	.	-	0	Name=XP_031841312.1;ID=cds-XP_031841312.1;Dbxref=GeneID:116430833%2CGenbank:XP_031841312.1;Parent=rna-XM_031985452.1
NW_022340504.1	Gnomon	CDS	1460903	1461028	.	-	0	Name=XP_031841312.1;ID=cds-XP_031841312.1;Dbxref=GeneID:116430833%2CGenbank:XP_031841312.1;Parent=rna-XM_031985452.1
NW_022340504.1	Gnomon	CDS	1459302	1459412	.	-	0	Name=XP_031841312.1;ID=cds-XP_031841312.1;Dbxref=GeneID:116430833%2CGenbank:XP_031841312.1;Parent=rna-XM_031985452.1
NW_022340504.1	Gnomon	CDS	1458380	1458566	.	-	0	Name=XP_031841312.1;ID=cds-XP_031841312.1;Dbxref=GeneID:116430833%2CGenbank:XP_031841312.1;Parent=rna-XM_031985452.1
NW_022340504.1	Gnomon	CDS	1452003	1452184	.	-	0	Name=XP_031841312.1;ID=cds-XP_031841312.1;Dbxref=GeneID:116430833%2CGenbank:XP_031841312.1;Parent=rna-XM_031985452.1
NW_022340504.1	Gnomon	CDS	1446756	1446996	.	-	0	Name=XP_031841312.1;ID=cds-XP_031841312.1;Dbxref=GeneID:116430833%2CGenbank:XP_031841312.1;Parent=rna-XM_031985452.1
NW_022340504.1	Gnomon	CDS	1445855	1446102	.	-	0	Name=XP_031841312.1;ID=cds-XP_031841312.1;Dbxref=GeneID:116430833%2CGenbank:XP_031841312.1;Parent=rna-XM_031985452.1
NW_022340504.1	Gnomon	mRNA	1306735	1310900	.	-	.	Name=XM_031985458.1;ID=rna-XM_031985458.1;Dbxref=GeneID:116430835%2CGenbank:XM_031985458.1;Parent=gene-LOC116430835
NW_022340504.1	Gnomon	mRNA	1021935	1054571	.	-	.	Name=XM_031985442.1;ID=rna-XM_031985442.1;Dbxref=GeneID:116430825%2CGenbank:XM_031985442.1;Parent=gene-LOC116430825
NW_022340504.1	Gnomon	exon	2354557	2354710	.	+	.	ID=exon-XM_031985484.1-4;Dbxref=GeneID:116430860%2CGenbank:XM_031985484.1;Parent=rna-XM_031985484.1
NW_022340504.1	Gnomon	exon	2354262	2354490	.	+	.	ID=exon-XM_031985484.1-3;Dbxref=GeneID:116430860%2CGenbank:XM_031985484.1;Parent=rna-XM_031985484.1
NW_022340504.1	Gnomon	exon	2353924	2354189	.	+	.	ID=exon-XM_031985484.1-2;Dbxref=GeneID:116430860%2CGenbank:XM_031985484.1;Parent=rna-XM_031985484.1
NW_022340504.1	Gnomon	exon	2353138	2353730	.	+	.	ID=exon-XM_031985484.1-1;Dbxref=GeneID:116430860%2CGenbank:XM_031985484.1;Parent=rna-XM_031985484.1
NW_022340504.1	Gnomon	exon	2355803	2355923	.	+	.	ID=exon-XM_031985484.1-8;Dbxref=GeneID:116430860%2CGenbank:XM_031985484.1;Parent=rna-XM_031985484.1
NW_022340504.1	Gnomon	exon	2355278	2355415	.	+	.	ID=exon-XM_031985484.1-7;Dbxref=GeneID:116430860%2CGenbank:XM_031985484.1;Parent=rna-XM_031985484.1
NW_022340504.1	Gnomon	exon	2355033	2355215	.	+	.	ID=exon-XM_031985484.1-6;Dbxref=GeneID:116430860%2CGenbank:XM_031985484.1;Parent=rna-XM_031985484.1
NW_022340504.1	Gnomon	exon	2354801	2354953	.	+	.	ID=exon-XM_031985484.1-5;Dbxref=GeneID:116430860%2CGenbank:XM_031985484.1;Parent=rna-XM_031985484.1
NW_022340504.1	Gnomon	exon	2356004	2356158	.	+	.	ID=exon-XM_031985484.1-9;Dbxref=GeneID:116430860%2CGenbank:XM_031985484.1;Parent=rna-XM_031985484.1
NW_022340504.1	Gnomon	exon	2371031	2371378	.	+	.	ID=exon-XM_031985481.1-16;Dbxref=GeneID:116430859%2CGenbank:XM_031985481.1;Parent=rna-XM_031985481.1
NW_022340504.1	Gnomon	exon	2370854	2370965	.	+	.	ID=exon-XM_031985481.1-15;Dbxref=GeneID:116430859%2CGenbank:XM_031985481.1;Parent=rna-XM_031985481.1
NW_022340504.1	Gnomon	exon	2369056	2369280	.	+	.	ID=exon-XM_031985481.1-10;Dbxref=GeneID:116430859%2CGenbank:XM_031985481.1;Parent=rna-XM_031985481.1
NW_022340504.1	Gnomon	exon	2370628	2370786	.	+	.	ID=exon-XM_031985481.1-14;Dbxref=GeneID:116430859%2CGenbank:XM_031985481.1;Parent=rna-XM_031985481.1
NW_022340504.1	Gnomon	exon	2370235	2370404	.	+	.	ID=exon-XM_031985481.1-13;Dbxref=GeneID:116430859%2CGenbank:XM_031985481.1;Parent=rna-XM_031985481.1
NW_022340504.1	Gnomon	exon	2369943	2370029	.	+	.	ID=exon-XM_031985481.1-12;Dbxref=GeneID:116430859%2CGenbank:XM_031985481.1;Parent=rna-XM_031985481.1
NW_022340504.1	Gnomon	exon	2369684	2369867	.	+	.	ID=exon-XM_031985481.1-11;Dbxref=GeneID:116430859%2CGenbank:XM_031985481.1;Parent=rna-XM_031985481.1
NW_022340504.1	Gnomon	mRNA	2349292	2352975	.	-	.	Name=XM_031985443.1;ID=rna-XM_031985443.1;Dbxref=GeneID:116430826%2CGenbank:XM_031985443.1;Parent=gene-LOC116430826
NW_022340504.1	Gnomon	exon	1057309	1058561	.	+	.	ID=exon-XM_031985461.1-1;Dbxref=GeneID:116430839%2CGenbank:XM_031985461.1;Parent=rna-XM_031985461.1
NW_022340504.1	Gnomon	exon	1054541	1054571	.	-	.	ID=exon-XM_031985436.1-1;Dbxref=GeneID:116430825%2CGenbank:XM_031985436.1;Parent=rna-XM_031985436.1
NW_022340504.1	Gnomon	exon	1034095	1034194	.	-	.	ID=exon-XM_031985436.1-9;Dbxref=GeneID:116430825%2CGenbank:XM_031985436.1;Parent=rna-XM_031985436.1
NW_022340504.1	Gnomon	exon	1034364	1034535	.	-	.	ID=exon-XM_031985436.1-8;Dbxref=GeneID:116430825%2CGenbank:XM_031985436.1;Parent=rna-XM_031985436.1
NW_022340504.1	Gnomon	exon	1034804	1035173	.	-	.	ID=exon-XM_031985436.1-7;Dbxref=GeneID:116430825%2CGenbank:XM_031985436.1;Parent=rna-XM_031985436.1
NW_022340504.1	Gnomon	exon	1036127	1036252	.	-	.	ID=exon-XM_031985436.1-6;Dbxref=GeneID:116430825%2CGenbank:XM_031985436.1;Parent=rna-XM_031985436.1
NW_022340504.1	Gnomon	exon	1036351	1036478	.	-	.	ID=exon-XM_031985436.1-5;Dbxref=GeneID:116430825%2CGenbank:XM_031985436.1;Parent=rna-XM_031985436.1
NW_022340504.1	Gnomon	exon	1048857	1049018	.	-	.	ID=exon-XM_031985436.1-4;Dbxref=GeneID:116430825%2CGenbank:XM_031985436.1;Parent=rna-XM_031985436.1
NW_022340504.1	Gnomon	exon	1051629	1051824	.	-	.	ID=exon-XM_031985436.1-3;Dbxref=GeneID:116430825%2CGenbank:XM_031985436.1;Parent=rna-XM_031985436.1
NW_022340504.1	Gnomon	exon	1052396	1054102	.	-	.	ID=exon-XM_031985436.1-2;Dbxref=GeneID:116430825%2CGenbank:XM_031985436.1;Parent=rna-XM_031985436.1
NW_022340504.1	Gnomon	mRNA	1021935	1041554	.	-	.	Name=XM_031985440.1;ID=rna-XM_031985440.1;Dbxref=GeneID:116430825%2CGenbank:XM_031985440.1;Parent=gene-LOC116430825
NW_022340504.1	Gnomon	CDS	1297196	1297248	.	-	0	Name=XP_031841335.1;ID=cds-XP_031841335.1;Dbxref=GeneID:116430854%2CGenbank:XP_031841335.1;Parent=rna-XM_031985475.1
NW_022340504.1	Gnomon	CDS	1296531	1296858	.	-	0	Name=XP_031841335.1;ID=cds-XP_031841335.1;Dbxref=GeneID:116430854%2CGenbank:XP_031841335.1;Parent=rna-XM_031985475.1
NW_022340504.1	Gnomon	CDS	1294556	1296300	.	-	0	Name=XP_031841335.1;ID=cds-XP_031841335.1;Dbxref=GeneID:116430854%2CGenbank:XP_031841335.1;Parent=rna-XM_031985475.1
NW_022340504.1	Gnomon	CDS	1293261	1293297	.	-	0	Name=XP_031841335.1;ID=cds-XP_031841335.1;Dbxref=GeneID:116430854%2CGenbank:XP_031841335.1;Parent=rna-XM_031985475.1
NW_022340504.1	Gnomon	CDS	733077	733334	.	+	0	Name=XP_031841333.1;ID=cds-XP_031841333.1;Dbxref=GeneID:116430850%2CGenbank:XP_031841333.1;Parent=rna-XM_031985473.1
NW_022340504.1	Gnomon	CDS	783591	783740	.	+	0	Name=XP_031841333.1;ID=cds-XP_031841333.1;Dbxref=GeneID:116430850%2CGenbank:XP_031841333.1;Parent=rna-XM_031985473.1
NW_022340504.1	Gnomon	CDS	818158	818352	.	+	0	Name=XP_031841333.1;ID=cds-XP_031841333.1;Dbxref=GeneID:116430850%2CGenbank:XP_031841333.1;Parent=rna-XM_031985473.1
NW_022340504.1	Gnomon	CDS	826104	826190	.	+	0	Name=XP_031841333.1;ID=cds-XP_031841333.1;Dbxref=GeneID:116430850%2CGenbank:XP_031841333.1;Parent=rna-XM_031985473.1
NW_022340504.1	Gnomon	CDS	828206	828379	.	+	0	Name=XP_031841333.1;ID=cds-XP_031841333.1;Dbxref=GeneID:116430850%2CGenbank:XP_031841333.1;Parent=rna-XM_031985473.1
NW_022340504.1	Gnomon	CDS	830198	830650	.	+	0	Name=XP_031841333.1;ID=cds-XP_031841333.1;Dbxref=GeneID:116430850%2CGenbank:XP_031841333.1;Parent=rna-XM_031985473.1
NW_022340504.1	Gnomon	CDS	830990	831183	.	+	0	Name=XP_031841333.1;ID=cds-XP_031841333.1;Dbxref=GeneID:116430850%2CGenbank:XP_031841333.1;Parent=rna-XM_031985473.1
NW_022340504.1	Gnomon	CDS	832294	832765	.	+	0	Name=XP_031841333.1;ID=cds-XP_031841333.1;Dbxref=GeneID:116430850%2CGenbank:XP_031841333.1;Parent=rna-XM_031985473.1
NW_022340504.1	Gnomon	lnc_RNA	907645	908313	.	+	.	Name=XR_004235810.1;ID=rna-XR_004235810.1;Dbxref=GeneID:116430862%2CGenbank:XR_004235810.1;Parent=gene-LOC116430862
NW_022340504.1	Gnomon	mRNA	1021935	1041554	.	-	.	Name=XM_031985441.1;ID=rna-XM_031985441.1;Dbxref=GeneID:116430825%2CGenbank:XM_031985441.1;Parent=gene-LOC116430825
NW_022340504.1	Gnomon	CDS	483102	483165	.	-	0	Name=XP_031841334.1;ID=cds-XP_031841334.1;Dbxref=GeneID:116430853%2CGenbank:XP_031841334.1;Parent=rna-XM_031985474.1
NW_022340504.1	Gnomon	CDS	482329	482603	.	-	0	Name=XP_031841334.1;ID=cds-XP_031841334.1;Dbxref=GeneID:116430853%2CGenbank:XP_031841334.1;Parent=rna-XM_031985474.1
NW_022340504.1	Gnomon	CDS	481526	481639	.	-	0	Name=XP_031841334.1;ID=cds-XP_031841334.1;Dbxref=GeneID:116430853%2CGenbank:XP_031841334.1;Parent=rna-XM_031985474.1
NW_022340504.1	Gnomon	CDS	480257	480448	.	-	0	Name=XP_031841334.1;ID=cds-XP_031841334.1;Dbxref=GeneID:116430853%2CGenbank:XP_031841334.1;Parent=rna-XM_031985474.1
NW_022340504.1	Gnomon	CDS	478134	478365	.	-	0	Name=XP_031841334.1;ID=cds-XP_031841334.1;Dbxref=GeneID:116430853%2CGenbank:XP_031841334.1;Parent=rna-XM_031985474.1
NW_022340504.1	Gnomon	CDS	477752	477911	.	-	0	Name=XP_031841334.1;ID=cds-XP_031841334.1;Dbxref=GeneID:116430853%2CGenbank:XP_031841334.1;Parent=rna-XM_031985474.1
NW_022340504.1	Gnomon	CDS	476461	476713	.	-	0	Name=XP_031841334.1;ID=cds-XP_031841334.1;Dbxref=GeneID:116430853%2CGenbank:XP_031841334.1;Parent=rna-XM_031985474.1
NW_022340504.1	Gnomon	CDS	475928	476177	.	-	0	Name=XP_031841334.1;ID=cds-XP_031841334.1;Dbxref=GeneID:116430853%2CGenbank:XP_031841334.1;Parent=rna-XM_031985474.1
NW_022340504.1	Gnomon	CDS	475265	475471	.	-	0	Name=XP_031841334.1;ID=cds-XP_031841334.1;Dbxref=GeneID:116430853%2CGenbank:XP_031841334.1;Parent=rna-XM_031985474.1
NW_022340504.1	Gnomon	CDS	472821	473146	.	-	0	Name=XP_031841334.1;ID=cds-XP_031841334.1;Dbxref=GeneID:116430853%2CGenbank:XP_031841334.1;Parent=rna-XM_031985474.1
NW_022340504.1	Gnomon	exon	1301422	1301590	.	-	.	ID=exon-XM_031985460.1-4;Dbxref=GeneID:116430836%2CGenbank:XM_031985460.1;Parent=rna-XM_031985460.1
NW_022340504.1	Gnomon	exon	1302202	1302460	.	-	.	ID=exon-XM_031985460.1-3;Dbxref=GeneID:116430836%2CGenbank:XM_031985460.1;Parent=rna-XM_031985460.1
NW_022340504.1	Gnomon	exon	1300415	1300698	.	-	.	ID=exon-XM_031985460.1-6;Dbxref=GeneID:116430836%2CGenbank:XM_031985460.1;Parent=rna-XM_031985460.1
NW_022340504.1	Gnomon	exon	1300775	1301082	.	-	.	ID=exon-XM_031985460.1-5;Dbxref=GeneID:116430836%2CGenbank:XM_031985460.1;Parent=rna-XM_031985460.1
NW_022340504.1	Gnomon	exon	1299221	1299701	.	-	.	ID=exon-XM_031985460.1-7;Dbxref=GeneID:116430836%2CGenbank:XM_031985460.1;Parent=rna-XM_031985460.1
NW_022340504.1	Gnomon	exon	1036127	1036252	.	-	.	ID=exon-XM_031985437.1-6;Dbxref=GeneID:116430825%2CGenbank:XM_031985437.1;Parent=rna-XM_031985437.1
NW_022340504.1	Gnomon	exon	1036351	1036478	.	-	.	ID=exon-XM_031985437.1-5;Dbxref=GeneID:116430825%2CGenbank:XM_031985437.1;Parent=rna-XM_031985437.1
NW_022340504.1	Gnomon	exon	1034364	1034535	.	-	.	ID=exon-XM_031985437.1-8;Dbxref=GeneID:116430825%2CGenbank:XM_031985437.1;Parent=rna-XM_031985437.1
NW_022340504.1	Gnomon	exon	1034804	1035173	.	-	.	ID=exon-XM_031985437.1-7;Dbxref=GeneID:116430825%2CGenbank:XM_031985437.1;Parent=rna-XM_031985437.1
NW_022340504.1	Gnomon	exon	1052396	1054102	.	-	.	ID=exon-XM_031985437.1-2;Dbxref=GeneID:116430825%2CGenbank:XM_031985437.1;Parent=rna-XM_031985437.1
NW_022340504.1	Gnomon	exon	1054541	1054571	.	-	.	ID=exon-XM_031985437.1-1;Dbxref=GeneID:116430825%2CGenbank:XM_031985437.1;Parent=rna-XM_031985437.1
NW_022340504.1	Gnomon	exon	1048857	1049018	.	-	.	ID=exon-XM_031985437.1-4;Dbxref=GeneID:116430825%2CGenbank:XM_031985437.1;Parent=rna-XM_031985437.1
NW_022340504.1	Gnomon	exon	1051629	1051824	.	-	.	ID=exon-XM_031985437.1-3;Dbxref=GeneID:116430825%2CGenbank:XM_031985437.1;Parent=rna-XM_031985437.1
NW_022340504.1	Gnomon	exon	1034095	1034194	.	-	.	ID=exon-XM_031985437.1-9;Dbxref=GeneID:116430825%2CGenbank:XM_031985437.1;Parent=rna-XM_031985437.1
NW_022340504.1	Gnomon	exon	1302650	1303007	.	-	.	ID=exon-XM_031985460.1-2;Dbxref=GeneID:116430836%2CGenbank:XM_031985460.1;Parent=rna-XM_031985460.1
NW_022340504.1	Gnomon	exon	1303077	1303197	.	-	.	ID=exon-XM_031985460.1-1;Dbxref=GeneID:116430836%2CGenbank:XM_031985460.1;Parent=rna-XM_031985460.1
NW_022340504.1	Gnomon	lnc_RNA	2341002	2342691	.	-	.	Name=XR_004235812.1;ID=rna-XR_004235812.1;Dbxref=GeneID:116430869%2CGenbank:XR_004235812.1;Parent=gene-LOC116430869
NW_022340504.1	Gnomon	exon	409823	409937	.	+	.	ID=exon-XM_031985525.1-9;Dbxref=GeneID:116430876%2CGenbank:XM_031985525.1;Parent=rna-XM_031985525.1
NW_022340504.1	Gnomon	exon	324095	324368	.	+	.	ID=exon-XM_031985525.1-4;Dbxref=GeneID:116430876%2CGenbank:XM_031985525.1;Parent=rna-XM_031985525.1
NW_022340504.1	Gnomon	exon	322329	322503	.	+	.	ID=exon-XM_031985525.1-3;Dbxref=GeneID:116430876%2CGenbank:XM_031985525.1;Parent=rna-XM_031985525.1
NW_022340504.1	Gnomon	exon	281363	281478	.	+	.	ID=exon-XM_031985525.1-2;Dbxref=GeneID:116430876%2CGenbank:XM_031985525.1;Parent=rna-XM_031985525.1
NW_022340504.1	Gnomon	exon	261708	262563	.	+	.	ID=exon-XM_031985525.1-1;Dbxref=GeneID:116430876%2CGenbank:XM_031985525.1;Parent=rna-XM_031985525.1
NW_022340504.1	Gnomon	exon	336080	337310	.	+	.	ID=exon-XM_031985525.1-8;Dbxref=GeneID:116430876%2CGenbank:XM_031985525.1;Parent=rna-XM_031985525.1
NW_022340504.1	Gnomon	exon	334128	335640	.	+	.	ID=exon-XM_031985525.1-7;Dbxref=GeneID:116430876%2CGenbank:XM_031985525.1;Parent=rna-XM_031985525.1
NW_022340504.1	Gnomon	exon	333471	333720	.	+	.	ID=exon-XM_031985525.1-6;Dbxref=GeneID:116430876%2CGenbank:XM_031985525.1;Parent=rna-XM_031985525.1
NW_022340504.1	Gnomon	exon	328252	328547	.	+	.	ID=exon-XM_031985525.1-5;Dbxref=GeneID:116430876%2CGenbank:XM_031985525.1;Parent=rna-XM_031985525.1
NW_022340504.1	Gnomon	exon	2157810	2161289	.	-	.	ID=exon-XM_031985500.1-5;Dbxref=GeneID:116430872%2CGenbank:XM_031985500.1;Parent=rna-XM_031985500.1
NW_022340504.1	Gnomon	exon	2161508	2161662	.	-	.	ID=exon-XM_031985500.1-4;Dbxref=GeneID:116430872%2CGenbank:XM_031985500.1;Parent=rna-XM_031985500.1
NW_022340504.1	Gnomon	exon	2161745	2161972	.	-	.	ID=exon-XM_031985500.1-3;Dbxref=GeneID:116430872%2CGenbank:XM_031985500.1;Parent=rna-XM_031985500.1
NW_022340504.1	Gnomon	exon	2162295	2162648	.	-	.	ID=exon-XM_031985500.1-2;Dbxref=GeneID:116430872%2CGenbank:XM_031985500.1;Parent=rna-XM_031985500.1
NW_022340504.1	Gnomon	exon	2164082	2164247	.	-	.	ID=exon-XM_031985500.1-1;Dbxref=GeneID:116430872%2CGenbank:XM_031985500.1;Parent=rna-XM_031985500.1
NW_022340504.1	Gnomon	lnc_RNA	902702	903246	.	+	.	Name=XR_004235813.1;ID=rna-XR_004235813.1;Dbxref=GeneID:116430870%2CGenbank:XR_004235813.1;Parent=gene-LOC116430870
NW_022340504.1	Gnomon	CDS	733077	733334	.	+	0	Name=XP_031841330.1;ID=cds-XP_031841330.1;Dbxref=GeneID:116430850%2CGenbank:XP_031841330.1;Parent=rna-XM_031985470.1
NW_022340504.1	Gnomon	CDS	783591	783740	.	+	0	Name=XP_031841330.1;ID=cds-XP_031841330.1;Dbxref=GeneID:116430850%2CGenbank:XP_031841330.1;Parent=rna-XM_031985470.1
NW_022340504.1	Gnomon	CDS	818158	818352	.	+	0	Name=XP_031841330.1;ID=cds-XP_031841330.1;Dbxref=GeneID:116430850%2CGenbank:XP_031841330.1;Parent=rna-XM_031985470.1
NW_022340504.1	Gnomon	CDS	826104	826190	.	+	0	Name=XP_031841330.1;ID=cds-XP_031841330.1;Dbxref=GeneID:116430850%2CGenbank:XP_031841330.1;Parent=rna-XM_031985470.1
NW_022340504.1	Gnomon	CDS	828206	828379	.	+	0	Name=XP_031841330.1;ID=cds-XP_031841330.1;Dbxref=GeneID:116430850%2CGenbank:XP_031841330.1;Parent=rna-XM_031985470.1
NW_022340504.1	Gnomon	CDS	830198	830650	.	+	0	Name=XP_031841330.1;ID=cds-XP_031841330.1;Dbxref=GeneID:116430850%2CGenbank:XP_031841330.1;Parent=rna-XM_031985470.1
NW_022340504.1	Gnomon	CDS	830990	831183	.	+	0	Name=XP_031841330.1;ID=cds-XP_031841330.1;Dbxref=GeneID:116430850%2CGenbank:XP_031841330.1;Parent=rna-XM_031985470.1
NW_022340504.1	Gnomon	CDS	832294	832765	.	+	0	Name=XP_031841330.1;ID=cds-XP_031841330.1;Dbxref=GeneID:116430850%2CGenbank:XP_031841330.1;Parent=rna-XM_031985470.1
NW_022340504.1	Gnomon	exon	2806213	2806451	.	+	.	ID=exon-XR_004235794.1-6;Dbxref=GeneID:116430820%2CGenbank:XR_004235794.1;Parent=rna-XR_004235794.1
NW_022340504.1	Gnomon	exon	2634968	2635150	.	+	.	ID=exon-XR_004235794.1-3;Dbxref=GeneID:116430820%2CGenbank:XR_004235794.1;Parent=rna-XR_004235794.1
NW_022340504.1	Gnomon	exon	2556792	2556850	.	+	.	ID=exon-XR_004235794.1-2;Dbxref=GeneID:116430820%2CGenbank:XR_004235794.1;Parent=rna-XR_004235794.1
NW_022340504.1	Gnomon	exon	2725267	2725354	.	+	.	ID=exon-XR_004235794.1-5;Dbxref=GeneID:116430820%2CGenbank:XR_004235794.1;Parent=rna-XR_004235794.1
NW_022340504.1	Gnomon	exon	2695223	2695255	.	+	.	ID=exon-XR_004235794.1-4;Dbxref=GeneID:116430820%2CGenbank:XR_004235794.1;Parent=rna-XR_004235794.1
NW_022340504.1	Gnomon	exon	2551764	2551929	.	+	.	ID=exon-XR_004235794.1-1;Dbxref=GeneID:116430820%2CGenbank:XR_004235794.1;Parent=rna-XR_004235794.1
NW_022340504.1	Gnomon	lnc_RNA	215376	216507	.	+	.	Name=XR_004235814.1;ID=rna-XR_004235814.1;Dbxref=GeneID:116430871%2CGenbank:XR_004235814.1;Parent=gene-LOC116430871
NW_022340504.1	Gnomon	exon	431900	432114	.	+	.	ID=exon-XM_031985525.1-13;Dbxref=GeneID:116430876%2CGenbank:XM_031985525.1;Parent=rna-XM_031985525.1
NW_022340504.1	Gnomon	exon	429206	429308	.	+	.	ID=exon-XM_031985525.1-12;Dbxref=GeneID:116430876%2CGenbank:XM_031985525.1;Parent=rna-XM_031985525.1
NW_022340504.1	Gnomon	exon	428727	429122	.	+	.	ID=exon-XM_031985525.1-11;Dbxref=GeneID:116430876%2CGenbank:XM_031985525.1;Parent=rna-XM_031985525.1
NW_022340504.1	Gnomon	exon	420380	420507	.	+	.	ID=exon-XM_031985525.1-10;Dbxref=GeneID:116430876%2CGenbank:XM_031985525.1;Parent=rna-XM_031985525.1
NW_022340504.1	Gnomon	exon	435610	435972	.	+	.	ID=exon-XM_031985525.1-17;Dbxref=GeneID:116430876%2CGenbank:XM_031985525.1;Parent=rna-XM_031985525.1
NW_022340504.1	Gnomon	exon	435157	435528	.	+	.	ID=exon-XM_031985525.1-16;Dbxref=GeneID:116430876%2CGenbank:XM_031985525.1;Parent=rna-XM_031985525.1
NW_022340504.1	Gnomon	exon	434760	435076	.	+	.	ID=exon-XM_031985525.1-15;Dbxref=GeneID:116430876%2CGenbank:XM_031985525.1;Parent=rna-XM_031985525.1
NW_022340504.1	Gnomon	exon	433445	433545	.	+	.	ID=exon-XM_031985525.1-14;Dbxref=GeneID:116430876%2CGenbank:XM_031985525.1;Parent=rna-XM_031985525.1
NW_022340504.1	Gnomon	exon	436362	436604	.	+	.	ID=exon-XM_031985525.1-19;Dbxref=GeneID:116430876%2CGenbank:XM_031985525.1;Parent=rna-XM_031985525.1
NW_022340504.1	Gnomon	exon	436076	436289	.	+	.	ID=exon-XM_031985525.1-18;Dbxref=GeneID:116430876%2CGenbank:XM_031985525.1;Parent=rna-XM_031985525.1
NW_022340504.1	Gnomon	mRNA	1697096	1701842	.	+	.	Name=XM_031985488.1;ID=rna-XM_031985488.1;Dbxref=GeneID:116430864%2CGenbank:XM_031985488.1;Parent=gene-LOC116430864
NW_022340504.1	Gnomon	exon	436688	440089	.	+	.	ID=exon-XM_031985525.1-20;Dbxref=GeneID:116430876%2CGenbank:XM_031985525.1;Parent=rna-XM_031985525.1
NW_022340504.1	Gnomon	transcript	1755508	2133898	.	-	.	Name=XR_004235815.1;ID=rna-XR_004235815.1;Dbxref=GeneID:116430874%2CGenbank:XR_004235815.1;Parent=gene-LOC116430874
NW_022340504.1	Gnomon	mRNA	1697096	1701842	.	+	.	Name=XM_031985489.1;ID=rna-XM_031985489.1;Dbxref=GeneID:116430864%2CGenbank:XM_031985489.1;Parent=gene-LOC116430864
NW_022340504.1	Gnomon	CDS	281433	281478	.	+	0	Name=XP_031841376.1;ID=cds-XP_031841376.1;Dbxref=GeneID:116430876%2CGenbank:XP_031841376.1;Parent=rna-XM_031985516.1
NW_022340504.1	Gnomon	CDS	322329	322503	.	+	0	Name=XP_031841376.1;ID=cds-XP_031841376.1;Dbxref=GeneID:116430876%2CGenbank:XP_031841376.1;Parent=rna-XM_031985516.1
NW_022340504.1	Gnomon	CDS	324095	324368	.	+	0	Name=XP_031841376.1;ID=cds-XP_031841376.1;Dbxref=GeneID:116430876%2CGenbank:XP_031841376.1;Parent=rna-XM_031985516.1
NW_022340504.1	Gnomon	CDS	328252	328547	.	+	0	Name=XP_031841376.1;ID=cds-XP_031841376.1;Dbxref=GeneID:116430876%2CGenbank:XP_031841376.1;Parent=rna-XM_031985516.1
NW_022340504.1	Gnomon	CDS	333471	333720	.	+	0	Name=XP_031841376.1;ID=cds-XP_031841376.1;Dbxref=GeneID:116430876%2CGenbank:XP_031841376.1;Parent=rna-XM_031985516.1
NW_022340504.1	Gnomon	CDS	334128	335640	.	+	0	Name=XP_031841376.1;ID=cds-XP_031841376.1;Dbxref=GeneID:116430876%2CGenbank:XP_031841376.1;Parent=rna-XM_031985516.1
NW_022340504.1	Gnomon	CDS	336080	337310	.	+	0	Name=XP_031841376.1;ID=cds-XP_031841376.1;Dbxref=GeneID:116430876%2CGenbank:XP_031841376.1;Parent=rna-XM_031985516.1
NW_022340504.1	Gnomon	CDS	409823	409937	.	+	0	Name=XP_031841376.1;ID=cds-XP_031841376.1;Dbxref=GeneID:116430876%2CGenbank:XP_031841376.1;Parent=rna-XM_031985516.1
NW_022340504.1	Gnomon	CDS	420380	420507	.	+	0	Name=XP_031841376.1;ID=cds-XP_031841376.1;Dbxref=GeneID:116430876%2CGenbank:XP_031841376.1;Parent=rna-XM_031985516.1
NW_022340504.1	Gnomon	CDS	428727	429122	.	+	0	Name=XP_031841376.1;ID=cds-XP_031841376.1;Dbxref=GeneID:116430876%2CGenbank:XP_031841376.1;Parent=rna-XM_031985516.1
NW_022340504.1	Gnomon	CDS	429206	429308	.	+	0	Name=XP_031841376.1;ID=cds-XP_031841376.1;Dbxref=GeneID:116430876%2CGenbank:XP_031841376.1;Parent=rna-XM_031985516.1
NW_022340504.1	Gnomon	CDS	430040	430228	.	+	0	Name=XP_031841376.1;ID=cds-XP_031841376.1;Dbxref=GeneID:116430876%2CGenbank:XP_031841376.1;Parent=rna-XM_031985516.1
NW_022340504.1	Gnomon	CDS	431900	432114	.	+	0	Name=XP_031841376.1;ID=cds-XP_031841376.1;Dbxref=GeneID:116430876%2CGenbank:XP_031841376.1;Parent=rna-XM_031985516.1
NW_022340504.1	Gnomon	CDS	433445	433545	.	+	0	Name=XP_031841376.1;ID=cds-XP_031841376.1;Dbxref=GeneID:116430876%2CGenbank:XP_031841376.1;Parent=rna-XM_031985516.1
NW_022340504.1	Gnomon	CDS	434760	435076	.	+	0	Name=XP_031841376.1;ID=cds-XP_031841376.1;Dbxref=GeneID:116430876%2CGenbank:XP_031841376.1;Parent=rna-XM_031985516.1
NW_022340504.1	Gnomon	CDS	435157	435528	.	+	0	Name=XP_031841376.1;ID=cds-XP_031841376.1;Dbxref=GeneID:116430876%2CGenbank:XP_031841376.1;Parent=rna-XM_031985516.1
NW_022340504.1	Gnomon	CDS	435610	435972	.	+	0	Name=XP_031841376.1;ID=cds-XP_031841376.1;Dbxref=GeneID:116430876%2CGenbank:XP_031841376.1;Parent=rna-XM_031985516.1
NW_022340504.1	Gnomon	CDS	436076	436289	.	+	0	Name=XP_031841376.1;ID=cds-XP_031841376.1;Dbxref=GeneID:116430876%2CGenbank:XP_031841376.1;Parent=rna-XM_031985516.1
NW_022340504.1	Gnomon	CDS	436362	436604	.	+	0	Name=XP_031841376.1;ID=cds-XP_031841376.1;Dbxref=GeneID:116430876%2CGenbank:XP_031841376.1;Parent=rna-XM_031985516.1
NW_022340504.1	Gnomon	CDS	436688	436827	.	+	0	Name=XP_031841376.1;ID=cds-XP_031841376.1;Dbxref=GeneID:116430876%2CGenbank:XP_031841376.1;Parent=rna-XM_031985516.1
NW_022340504.1	Gnomon	exon	1048857	1049018	.	-	.	ID=exon-XM_031985435.1-4;Dbxref=GeneID:116430825%2CGenbank:XM_031985435.1;Parent=rna-XM_031985435.1
NW_022340504.1	Gnomon	exon	1051629	1051824	.	-	.	ID=exon-XM_031985435.1-3;Dbxref=GeneID:116430825%2CGenbank:XM_031985435.1;Parent=rna-XM_031985435.1
NW_022340504.1	Gnomon	exon	1036127	1036252	.	-	.	ID=exon-XM_031985435.1-6;Dbxref=GeneID:116430825%2CGenbank:XM_031985435.1;Parent=rna-XM_031985435.1
NW_022340504.1	Gnomon	exon	1036351	1036478	.	-	.	ID=exon-XM_031985435.1-5;Dbxref=GeneID:116430825%2CGenbank:XM_031985435.1;Parent=rna-XM_031985435.1
NW_022340504.1	Gnomon	exon	1034364	1034535	.	-	.	ID=exon-XM_031985435.1-8;Dbxref=GeneID:116430825%2CGenbank:XM_031985435.1;Parent=rna-XM_031985435.1
NW_022340504.1	Gnomon	exon	1034819	1035173	.	-	.	ID=exon-XM_031985435.1-7;Dbxref=GeneID:116430825%2CGenbank:XM_031985435.1;Parent=rna-XM_031985435.1
NW_022340504.1	Gnomon	exon	1034095	1034194	.	-	.	ID=exon-XM_031985435.1-9;Dbxref=GeneID:116430825%2CGenbank:XM_031985435.1;Parent=rna-XM_031985435.1
NW_022340504.1	Gnomon	exon	1052396	1054102	.	-	.	ID=exon-XM_031985435.1-2;Dbxref=GeneID:116430825%2CGenbank:XM_031985435.1;Parent=rna-XM_031985435.1
NW_022340504.1	Gnomon	exon	1054541	1054571	.	-	.	ID=exon-XM_031985435.1-1;Dbxref=GeneID:116430825%2CGenbank:XM_031985435.1;Parent=rna-XM_031985435.1
NW_022340504.1	Gnomon	mRNA	1357253	1367092	.	+	.	Name=XM_031985486.1;ID=rna-XM_031985486.1;Dbxref=GeneID:116430863%2CGenbank:XM_031985486.1;Parent=gene-LOC116430863
NW_022340504.1	Gnomon	exon	409823	409937	.	+	.	ID=exon-XM_031985523.1-9;Dbxref=GeneID:116430876%2CGenbank:XM_031985523.1;Parent=rna-XM_031985523.1
NW_022340504.1	Gnomon	exon	336080	337310	.	+	.	ID=exon-XM_031985523.1-8;Dbxref=GeneID:116430876%2CGenbank:XM_031985523.1;Parent=rna-XM_031985523.1
NW_022340504.1	Gnomon	exon	334128	335640	.	+	.	ID=exon-XM_031985523.1-7;Dbxref=GeneID:116430876%2CGenbank:XM_031985523.1;Parent=rna-XM_031985523.1
NW_022340504.1	Gnomon	exon	333471	333720	.	+	.	ID=exon-XM_031985523.1-6;Dbxref=GeneID:116430876%2CGenbank:XM_031985523.1;Parent=rna-XM_031985523.1
NW_022340504.1	Gnomon	exon	328252	328547	.	+	.	ID=exon-XM_031985523.1-5;Dbxref=GeneID:116430876%2CGenbank:XM_031985523.1;Parent=rna-XM_031985523.1
NW_022340504.1	Gnomon	exon	324095	324368	.	+	.	ID=exon-XM_031985523.1-4;Dbxref=GeneID:116430876%2CGenbank:XM_031985523.1;Parent=rna-XM_031985523.1
NW_022340504.1	Gnomon	exon	322329	322503	.	+	.	ID=exon-XM_031985523.1-3;Dbxref=GeneID:116430876%2CGenbank:XM_031985523.1;Parent=rna-XM_031985523.1
NW_022340504.1	Gnomon	exon	298027	298636	.	+	.	ID=exon-XM_031985523.1-2;Dbxref=GeneID:116430876%2CGenbank:XM_031985523.1;Parent=rna-XM_031985523.1
NW_022340504.1	Gnomon	exon	292121	292252	.	+	.	ID=exon-XM_031985523.1-1;Dbxref=GeneID:116430876%2CGenbank:XM_031985523.1;Parent=rna-XM_031985523.1
NW_022340504.1	Gnomon	exon	1306031	1306612	.	-	.	ID=exon-XM_031985456.1-10;Dbxref=GeneID:116430835%2CGenbank:XM_031985456.1;Parent=rna-XM_031985456.1
NW_022340504.1	Gnomon	exon	1303711	1304088	.	-	.	ID=exon-XM_031985456.1-12;Dbxref=GeneID:116430835%2CGenbank:XM_031985456.1;Parent=rna-XM_031985456.1
NW_022340504.1	Gnomon	exon	1304182	1304261	.	-	.	ID=exon-XM_031985456.1-11;Dbxref=GeneID:116430835%2CGenbank:XM_031985456.1;Parent=rna-XM_031985456.1
NW_022340504.1	Gnomon	exon	1709563	1711421	.	-	.	ID=exon-XM_031985417.1-17;Dbxref=GeneID:116430814%2CGenbank:XM_031985417.1;Parent=rna-XM_031985417.1
NW_022340504.1	Gnomon	exon	1711504	1711612	.	-	.	ID=exon-XM_031985417.1-16;Dbxref=GeneID:116430814%2CGenbank:XM_031985417.1;Parent=rna-XM_031985417.1
NW_022340504.1	Gnomon	exon	1712331	1712479	.	-	.	ID=exon-XM_031985417.1-13;Dbxref=GeneID:116430814%2CGenbank:XM_031985417.1;Parent=rna-XM_031985417.1
NW_022340504.1	Gnomon	exon	1712691	1712932	.	-	.	ID=exon-XM_031985417.1-12;Dbxref=GeneID:116430814%2CGenbank:XM_031985417.1;Parent=rna-XM_031985417.1
NW_022340504.1	Gnomon	exon	1711700	1711854	.	-	.	ID=exon-XM_031985417.1-15;Dbxref=GeneID:116430814%2CGenbank:XM_031985417.1;Parent=rna-XM_031985417.1
NW_022340504.1	Gnomon	exon	1711928	1712255	.	-	.	ID=exon-XM_031985417.1-14;Dbxref=GeneID:116430814%2CGenbank:XM_031985417.1;Parent=rna-XM_031985417.1
NW_022340504.1	Gnomon	exon	1713004	1713215	.	-	.	ID=exon-XM_031985417.1-11;Dbxref=GeneID:116430814%2CGenbank:XM_031985417.1;Parent=rna-XM_031985417.1
NW_022340504.1	Gnomon	exon	1713308	1713443	.	-	.	ID=exon-XM_031985417.1-10;Dbxref=GeneID:116430814%2CGenbank:XM_031985417.1;Parent=rna-XM_031985417.1
NW_022340504.1	Gnomon	exon	2133686	2133899	.	-	.	ID=exon-XM_031985502.1-1;Dbxref=GeneID:116430874%2CGenbank:XM_031985502.1;Parent=rna-XM_031985502.1
NW_022340504.1	Gnomon	exon	1761972	1762236	.	-	.	ID=exon-XM_031985502.1-9;Dbxref=GeneID:116430874%2CGenbank:XM_031985502.1;Parent=rna-XM_031985502.1
NW_022340504.1	Gnomon	exon	1763126	1763374	.	-	.	ID=exon-XM_031985502.1-8;Dbxref=GeneID:116430874%2CGenbank:XM_031985502.1;Parent=rna-XM_031985502.1
NW_022340504.1	Gnomon	exon	1766966	1767056	.	-	.	ID=exon-XM_031985502.1-7;Dbxref=GeneID:116430874%2CGenbank:XM_031985502.1;Parent=rna-XM_031985502.1
NW_022340504.1	Gnomon	exon	1791461	1791594	.	-	.	ID=exon-XM_031985502.1-6;Dbxref=GeneID:116430874%2CGenbank:XM_031985502.1;Parent=rna-XM_031985502.1
NW_022340504.1	Gnomon	exon	1842560	1842670	.	-	.	ID=exon-XM_031985502.1-5;Dbxref=GeneID:116430874%2CGenbank:XM_031985502.1;Parent=rna-XM_031985502.1
NW_022340504.1	Gnomon	exon	1957845	1958067	.	-	.	ID=exon-XM_031985502.1-4;Dbxref=GeneID:116430874%2CGenbank:XM_031985502.1;Parent=rna-XM_031985502.1
NW_022340504.1	Gnomon	exon	1965662	1965742	.	-	.	ID=exon-XM_031985502.1-3;Dbxref=GeneID:116430874%2CGenbank:XM_031985502.1;Parent=rna-XM_031985502.1
NW_022340504.1	Gnomon	exon	2130785	2131147	.	-	.	ID=exon-XM_031985502.1-2;Dbxref=GeneID:116430874%2CGenbank:XM_031985502.1;Parent=rna-XM_031985502.1
NW_022340504.1	Gnomon	exon	1423072	1423616	.	-	.	ID=exon-XM_031985466.1-10;Dbxref=GeneID:116430844%2CGenbank:XM_031985466.1;Parent=rna-XM_031985466.1
NW_022340504.1	Gnomon	CDS	281433	281478	.	+	0	Name=XP_031841375.1;ID=cds-XP_031841375.1;Dbxref=GeneID:116430876%2CGenbank:XP_031841375.1;Parent=rna-XM_031985515.1
NW_022340504.1	Gnomon	CDS	322329	322503	.	+	0	Name=XP_031841375.1;ID=cds-XP_031841375.1;Dbxref=GeneID:116430876%2CGenbank:XP_031841375.1;Parent=rna-XM_031985515.1
NW_022340504.1	Gnomon	CDS	324095	324368	.	+	0	Name=XP_031841375.1;ID=cds-XP_031841375.1;Dbxref=GeneID:116430876%2CGenbank:XP_031841375.1;Parent=rna-XM_031985515.1
NW_022340504.1	Gnomon	CDS	328252	328547	.	+	0	Name=XP_031841375.1;ID=cds-XP_031841375.1;Dbxref=GeneID:116430876%2CGenbank:XP_031841375.1;Parent=rna-XM_031985515.1
NW_022340504.1	Gnomon	CDS	333471	333720	.	+	0	Name=XP_031841375.1;ID=cds-XP_031841375.1;Dbxref=GeneID:116430876%2CGenbank:XP_031841375.1;Parent=rna-XM_031985515.1
NW_022340504.1	Gnomon	CDS	334128	335640	.	+	0	Name=XP_031841375.1;ID=cds-XP_031841375.1;Dbxref=GeneID:116430876%2CGenbank:XP_031841375.1;Parent=rna-XM_031985515.1
NW_022340504.1	Gnomon	CDS	336080	337310	.	+	0	Name=XP_031841375.1;ID=cds-XP_031841375.1;Dbxref=GeneID:116430876%2CGenbank:XP_031841375.1;Parent=rna-XM_031985515.1
NW_022340504.1	Gnomon	CDS	409823	409937	.	+	0	Name=XP_031841375.1;ID=cds-XP_031841375.1;Dbxref=GeneID:116430876%2CGenbank:XP_031841375.1;Parent=rna-XM_031985515.1
NW_022340504.1	Gnomon	CDS	420380	420507	.	+	0	Name=XP_031841375.1;ID=cds-XP_031841375.1;Dbxref=GeneID:116430876%2CGenbank:XP_031841375.1;Parent=rna-XM_031985515.1
NW_022340504.1	Gnomon	CDS	428727	429122	.	+	0	Name=XP_031841375.1;ID=cds-XP_031841375.1;Dbxref=GeneID:116430876%2CGenbank:XP_031841375.1;Parent=rna-XM_031985515.1
NW_022340504.1	Gnomon	CDS	429206	429308	.	+	0	Name=XP_031841375.1;ID=cds-XP_031841375.1;Dbxref=GeneID:116430876%2CGenbank:XP_031841375.1;Parent=rna-XM_031985515.1
NW_022340504.1	Gnomon	CDS	430040	430228	.	+	0	Name=XP_031841375.1;ID=cds-XP_031841375.1;Dbxref=GeneID:116430876%2CGenbank:XP_031841375.1;Parent=rna-XM_031985515.1
NW_022340504.1	Gnomon	CDS	431900	432114	.	+	0	Name=XP_031841375.1;ID=cds-XP_031841375.1;Dbxref=GeneID:116430876%2CGenbank:XP_031841375.1;Parent=rna-XM_031985515.1
NW_022340504.1	Gnomon	CDS	433445	433545	.	+	0	Name=XP_031841375.1;ID=cds-XP_031841375.1;Dbxref=GeneID:116430876%2CGenbank:XP_031841375.1;Parent=rna-XM_031985515.1
NW_022340504.1	Gnomon	CDS	434760	435076	.	+	0	Name=XP_031841375.1;ID=cds-XP_031841375.1;Dbxref=GeneID:116430876%2CGenbank:XP_031841375.1;Parent=rna-XM_031985515.1
NW_022340504.1	Gnomon	CDS	435157	435528	.	+	0	Name=XP_031841375.1;ID=cds-XP_031841375.1;Dbxref=GeneID:116430876%2CGenbank:XP_031841375.1;Parent=rna-XM_031985515.1
NW_022340504.1	Gnomon	CDS	435610	435972	.	+	0	Name=XP_031841375.1;ID=cds-XP_031841375.1;Dbxref=GeneID:116430876%2CGenbank:XP_031841375.1;Parent=rna-XM_031985515.1
NW_022340504.1	Gnomon	CDS	436076	436289	.	+	0	Name=XP_031841375.1;ID=cds-XP_031841375.1;Dbxref=GeneID:116430876%2CGenbank:XP_031841375.1;Parent=rna-XM_031985515.1
NW_022340504.1	Gnomon	CDS	436362	436604	.	+	0	Name=XP_031841375.1;ID=cds-XP_031841375.1;Dbxref=GeneID:116430876%2CGenbank:XP_031841375.1;Parent=rna-XM_031985515.1
NW_022340504.1	Gnomon	CDS	436688	436827	.	+	0	Name=XP_031841375.1;ID=cds-XP_031841375.1;Dbxref=GeneID:116430876%2CGenbank:XP_031841375.1;Parent=rna-XM_031985515.1
NW_022340504.1	Gnomon	mRNA	1354669	1367092	.	+	.	Name=XM_031985487.1;ID=rna-XM_031985487.1;Dbxref=GeneID:116430863%2CGenbank:XM_031985487.1;Parent=gene-LOC116430863
NW_022340504.1	Gnomon	exon	1307609	1307740	.	+	.	ID=exon-XR_004235800.1-3;Dbxref=GeneID:116430837%2CGenbank:XR_004235800.1;Parent=rna-XR_004235800.1
NW_022340504.1	Gnomon	exon	1307219	1307471	.	+	.	ID=exon-XR_004235800.1-2;Dbxref=GeneID:116430837%2CGenbank:XR_004235800.1;Parent=rna-XR_004235800.1
NW_022340504.1	Gnomon	exon	1304780	1305556	.	+	.	ID=exon-XR_004235800.1-1;Dbxref=GeneID:116430837%2CGenbank:XR_004235800.1;Parent=rna-XR_004235800.1
NW_022340504.1	Gnomon	exon	1307884	1308399	.	+	.	ID=exon-XR_004235800.1-4;Dbxref=GeneID:116430837%2CGenbank:XR_004235800.1;Parent=rna-XR_004235800.1
NW_022340504.1	Gnomon	CDS	281433	281478	.	+	0	Name=XP_031841378.1;ID=cds-XP_031841378.1;Dbxref=GeneID:116430876%2CGenbank:XP_031841378.1;Parent=rna-XM_031985518.1
NW_022340504.1	Gnomon	CDS	322329	322503	.	+	0	Name=XP_031841378.1;ID=cds-XP_031841378.1;Dbxref=GeneID:116430876%2CGenbank:XP_031841378.1;Parent=rna-XM_031985518.1
NW_022340504.1	Gnomon	CDS	324095	324368	.	+	0	Name=XP_031841378.1;ID=cds-XP_031841378.1;Dbxref=GeneID:116430876%2CGenbank:XP_031841378.1;Parent=rna-XM_031985518.1
NW_022340504.1	Gnomon	CDS	328252	328547	.	+	0	Name=XP_031841378.1;ID=cds-XP_031841378.1;Dbxref=GeneID:116430876%2CGenbank:XP_031841378.1;Parent=rna-XM_031985518.1
NW_022340504.1	Gnomon	CDS	333504	333720	.	+	0	Name=XP_031841378.1;ID=cds-XP_031841378.1;Dbxref=GeneID:116430876%2CGenbank:XP_031841378.1;Parent=rna-XM_031985518.1
NW_022340504.1	Gnomon	CDS	334128	335640	.	+	0	Name=XP_031841378.1;ID=cds-XP_031841378.1;Dbxref=GeneID:116430876%2CGenbank:XP_031841378.1;Parent=rna-XM_031985518.1
NW_022340504.1	Gnomon	CDS	336080	337310	.	+	0	Name=XP_031841378.1;ID=cds-XP_031841378.1;Dbxref=GeneID:116430876%2CGenbank:XP_031841378.1;Parent=rna-XM_031985518.1
NW_022340504.1	Gnomon	CDS	409823	409937	.	+	0	Name=XP_031841378.1;ID=cds-XP_031841378.1;Dbxref=GeneID:116430876%2CGenbank:XP_031841378.1;Parent=rna-XM_031985518.1
NW_022340504.1	Gnomon	CDS	420380	420507	.	+	0	Name=XP_031841378.1;ID=cds-XP_031841378.1;Dbxref=GeneID:116430876%2CGenbank:XP_031841378.1;Parent=rna-XM_031985518.1
NW_022340504.1	Gnomon	CDS	428727	429122	.	+	0	Name=XP_031841378.1;ID=cds-XP_031841378.1;Dbxref=GeneID:116430876%2CGenbank:XP_031841378.1;Parent=rna-XM_031985518.1
NW_022340504.1	Gnomon	CDS	429206	429308	.	+	0	Name=XP_031841378.1;ID=cds-XP_031841378.1;Dbxref=GeneID:116430876%2CGenbank:XP_031841378.1;Parent=rna-XM_031985518.1
NW_022340504.1	Gnomon	CDS	430040	430228	.	+	0	Name=XP_031841378.1;ID=cds-XP_031841378.1;Dbxref=GeneID:116430876%2CGenbank:XP_031841378.1;Parent=rna-XM_031985518.1
NW_022340504.1	Gnomon	CDS	431900	432114	.	+	0	Name=XP_031841378.1;ID=cds-XP_031841378.1;Dbxref=GeneID:116430876%2CGenbank:XP_031841378.1;Parent=rna-XM_031985518.1
NW_022340504.1	Gnomon	CDS	433445	433545	.	+	0	Name=XP_031841378.1;ID=cds-XP_031841378.1;Dbxref=GeneID:116430876%2CGenbank:XP_031841378.1;Parent=rna-XM_031985518.1
NW_022340504.1	Gnomon	CDS	434760	435076	.	+	0	Name=XP_031841378.1;ID=cds-XP_031841378.1;Dbxref=GeneID:116430876%2CGenbank:XP_031841378.1;Parent=rna-XM_031985518.1
NW_022340504.1	Gnomon	CDS	435157	435528	.	+	0	Name=XP_031841378.1;ID=cds-XP_031841378.1;Dbxref=GeneID:116430876%2CGenbank:XP_031841378.1;Parent=rna-XM_031985518.1
NW_022340504.1	Gnomon	CDS	435610	435972	.	+	0	Name=XP_031841378.1;ID=cds-XP_031841378.1;Dbxref=GeneID:116430876%2CGenbank:XP_031841378.1;Parent=rna-XM_031985518.1
NW_022340504.1	Gnomon	CDS	436076	436289	.	+	0	Name=XP_031841378.1;ID=cds-XP_031841378.1;Dbxref=GeneID:116430876%2CGenbank:XP_031841378.1;Parent=rna-XM_031985518.1
NW_022340504.1	Gnomon	CDS	436362	436604	.	+	0	Name=XP_031841378.1;ID=cds-XP_031841378.1;Dbxref=GeneID:116430876%2CGenbank:XP_031841378.1;Parent=rna-XM_031985518.1
NW_022340504.1	Gnomon	CDS	436688	436827	.	+	0	Name=XP_031841378.1;ID=cds-XP_031841378.1;Dbxref=GeneID:116430876%2CGenbank:XP_031841378.1;Parent=rna-XM_031985518.1
NW_022340504.1	Gnomon	exon	1033459	1033614	.	-	.	ID=exon-XM_031985437.1-11;Dbxref=GeneID:116430825%2CGenbank:XM_031985437.1;Parent=rna-XM_031985437.1
NW_022340504.1	Gnomon	exon	1033705	1033879	.	-	.	ID=exon-XM_031985437.1-10;Dbxref=GeneID:116430825%2CGenbank:XM_031985437.1;Parent=rna-XM_031985437.1
NW_022340504.1	Gnomon	exon	1030996	1031890	.	-	.	ID=exon-XM_031985437.1-13;Dbxref=GeneID:116430825%2CGenbank:XM_031985437.1;Parent=rna-XM_031985437.1
NW_022340504.1	Gnomon	exon	1032933	1033169	.	-	.	ID=exon-XM_031985437.1-12;Dbxref=GeneID:116430825%2CGenbank:XM_031985437.1;Parent=rna-XM_031985437.1
NW_022340504.1	Gnomon	exon	1021935	1030914	.	-	.	ID=exon-XM_031985437.1-14;Dbxref=GeneID:116430825%2CGenbank:XM_031985437.1;Parent=rna-XM_031985437.1
NW_022340504.1	Gnomon	mRNA	2362280	2371378	.	+	.	Name=XM_031985483.1;ID=rna-XM_031985483.1;Dbxref=GeneID:116430859%2CGenbank:XM_031985483.1;Parent=gene-LOC116430859
NW_022340504.1	Gnomon	exon	1302202	1302460	.	-	.	ID=exon-XM_031985459.1-4;Dbxref=GeneID:116430836%2CGenbank:XM_031985459.1;Parent=rna-XM_031985459.1
NW_022340504.1	Gnomon	exon	1302650	1302889	.	-	.	ID=exon-XM_031985459.1-3;Dbxref=GeneID:116430836%2CGenbank:XM_031985459.1;Parent=rna-XM_031985459.1
NW_022340504.1	Gnomon	exon	1303077	1303246	.	-	.	ID=exon-XM_031985459.1-2;Dbxref=GeneID:116430836%2CGenbank:XM_031985459.1;Parent=rna-XM_031985459.1
NW_022340504.1	Gnomon	exon	1303452	1303632	.	-	.	ID=exon-XM_031985459.1-1;Dbxref=GeneID:116430836%2CGenbank:XM_031985459.1;Parent=rna-XM_031985459.1
NW_022340504.1	Gnomon	exon	1299222	1299701	.	-	.	ID=exon-XM_031985459.1-8;Dbxref=GeneID:116430836%2CGenbank:XM_031985459.1;Parent=rna-XM_031985459.1
NW_022340504.1	Gnomon	exon	1300415	1300698	.	-	.	ID=exon-XM_031985459.1-7;Dbxref=GeneID:116430836%2CGenbank:XM_031985459.1;Parent=rna-XM_031985459.1
NW_022340504.1	Gnomon	exon	1300775	1301082	.	-	.	ID=exon-XM_031985459.1-6;Dbxref=GeneID:116430836%2CGenbank:XM_031985459.1;Parent=rna-XM_031985459.1
NW_022340504.1	Gnomon	exon	1301422	1301590	.	-	.	ID=exon-XM_031985459.1-5;Dbxref=GeneID:116430836%2CGenbank:XM_031985459.1;Parent=rna-XM_031985459.1
NW_022340504.1	Gnomon	CDS	281433	281478	.	+	0	Name=XP_031841377.1;ID=cds-XP_031841377.1;Dbxref=GeneID:116430876%2CGenbank:XP_031841377.1;Parent=rna-XM_031985517.1
NW_022340504.1	Gnomon	CDS	322329	322503	.	+	0	Name=XP_031841377.1;ID=cds-XP_031841377.1;Dbxref=GeneID:116430876%2CGenbank:XP_031841377.1;Parent=rna-XM_031985517.1
NW_022340504.1	Gnomon	CDS	324095	324368	.	+	0	Name=XP_031841377.1;ID=cds-XP_031841377.1;Dbxref=GeneID:116430876%2CGenbank:XP_031841377.1;Parent=rna-XM_031985517.1
NW_022340504.1	Gnomon	CDS	328252	328547	.	+	0	Name=XP_031841377.1;ID=cds-XP_031841377.1;Dbxref=GeneID:116430876%2CGenbank:XP_031841377.1;Parent=rna-XM_031985517.1
NW_022340504.1	Gnomon	CDS	333471	333720	.	+	0	Name=XP_031841377.1;ID=cds-XP_031841377.1;Dbxref=GeneID:116430876%2CGenbank:XP_031841377.1;Parent=rna-XM_031985517.1
NW_022340504.1	Gnomon	CDS	334128	335640	.	+	0	Name=XP_031841377.1;ID=cds-XP_031841377.1;Dbxref=GeneID:116430876%2CGenbank:XP_031841377.1;Parent=rna-XM_031985517.1
NW_022340504.1	Gnomon	CDS	336080	337310	.	+	0	Name=XP_031841377.1;ID=cds-XP_031841377.1;Dbxref=GeneID:116430876%2CGenbank:XP_031841377.1;Parent=rna-XM_031985517.1
NW_022340504.1	Gnomon	CDS	409823	409937	.	+	0	Name=XP_031841377.1;ID=cds-XP_031841377.1;Dbxref=GeneID:116430876%2CGenbank:XP_031841377.1;Parent=rna-XM_031985517.1
NW_022340504.1	Gnomon	CDS	420380	420507	.	+	0	Name=XP_031841377.1;ID=cds-XP_031841377.1;Dbxref=GeneID:116430876%2CGenbank:XP_031841377.1;Parent=rna-XM_031985517.1
NW_022340504.1	Gnomon	CDS	428727	429122	.	+	0	Name=XP_031841377.1;ID=cds-XP_031841377.1;Dbxref=GeneID:116430876%2CGenbank:XP_031841377.1;Parent=rna-XM_031985517.1
NW_022340504.1	Gnomon	CDS	429206	429308	.	+	0	Name=XP_031841377.1;ID=cds-XP_031841377.1;Dbxref=GeneID:116430876%2CGenbank:XP_031841377.1;Parent=rna-XM_031985517.1
NW_022340504.1	Gnomon	CDS	430040	430228	.	+	0	Name=XP_031841377.1;ID=cds-XP_031841377.1;Dbxref=GeneID:116430876%2CGenbank:XP_031841377.1;Parent=rna-XM_031985517.1
NW_022340504.1	Gnomon	CDS	431900	432114	.	+	0	Name=XP_031841377.1;ID=cds-XP_031841377.1;Dbxref=GeneID:116430876%2CGenbank:XP_031841377.1;Parent=rna-XM_031985517.1
NW_022340504.1	Gnomon	CDS	433445	433545	.	+	0	Name=XP_031841377.1;ID=cds-XP_031841377.1;Dbxref=GeneID:116430876%2CGenbank:XP_031841377.1;Parent=rna-XM_031985517.1
NW_022340504.1	Gnomon	CDS	434760	435076	.	+	0	Name=XP_031841377.1;ID=cds-XP_031841377.1;Dbxref=GeneID:116430876%2CGenbank:XP_031841377.1;Parent=rna-XM_031985517.1
NW_022340504.1	Gnomon	CDS	435157	435528	.	+	0	Name=XP_031841377.1;ID=cds-XP_031841377.1;Dbxref=GeneID:116430876%2CGenbank:XP_031841377.1;Parent=rna-XM_031985517.1
NW_022340504.1	Gnomon	CDS	435610	435972	.	+	0	Name=XP_031841377.1;ID=cds-XP_031841377.1;Dbxref=GeneID:116430876%2CGenbank:XP_031841377.1;Parent=rna-XM_031985517.1
NW_022340504.1	Gnomon	CDS	436076	436289	.	+	0	Name=XP_031841377.1;ID=cds-XP_031841377.1;Dbxref=GeneID:116430876%2CGenbank:XP_031841377.1;Parent=rna-XM_031985517.1
NW_022340504.1	Gnomon	CDS	436362	436604	.	+	0	Name=XP_031841377.1;ID=cds-XP_031841377.1;Dbxref=GeneID:116430876%2CGenbank:XP_031841377.1;Parent=rna-XM_031985517.1
NW_022340504.1	Gnomon	CDS	436688	436827	.	+	0	Name=XP_031841377.1;ID=cds-XP_031841377.1;Dbxref=GeneID:116430876%2CGenbank:XP_031841377.1;Parent=rna-XM_031985517.1
NW_022340504.1	Gnomon	exon	2368372	2368523	.	+	.	ID=exon-XM_031985483.1-7;Dbxref=GeneID:116430859%2CGenbank:XM_031985483.1;Parent=rna-XM_031985483.1
NW_022340504.1	Gnomon	exon	2366758	2366825	.	+	.	ID=exon-XM_031985483.1-6;Dbxref=GeneID:116430859%2CGenbank:XM_031985483.1;Parent=rna-XM_031985483.1
NW_022340504.1	Gnomon	exon	2369056	2369280	.	+	.	ID=exon-XM_031985483.1-9;Dbxref=GeneID:116430859%2CGenbank:XM_031985483.1;Parent=rna-XM_031985483.1
NW_022340504.1	Gnomon	exon	2368714	2368854	.	+	.	ID=exon-XM_031985483.1-8;Dbxref=GeneID:116430859%2CGenbank:XM_031985483.1;Parent=rna-XM_031985483.1
NW_022340504.1	Gnomon	exon	2365520	2365679	.	+	.	ID=exon-XM_031985483.1-3;Dbxref=GeneID:116430859%2CGenbank:XM_031985483.1;Parent=rna-XM_031985483.1
NW_022340504.1	Gnomon	exon	2365077	2365281	.	+	.	ID=exon-XM_031985483.1-2;Dbxref=GeneID:116430859%2CGenbank:XM_031985483.1;Parent=rna-XM_031985483.1
NW_022340504.1	Gnomon	exon	2366634	2366685	.	+	.	ID=exon-XM_031985483.1-5;Dbxref=GeneID:116430859%2CGenbank:XM_031985483.1;Parent=rna-XM_031985483.1
NW_022340504.1	Gnomon	exon	2365850	2365915	.	+	.	ID=exon-XM_031985483.1-4;Dbxref=GeneID:116430859%2CGenbank:XM_031985483.1;Parent=rna-XM_031985483.1
NW_022340504.1	Gnomon	exon	2362280	2362418	.	+	.	ID=exon-XM_031985483.1-1;Dbxref=GeneID:116430859%2CGenbank:XM_031985483.1;Parent=rna-XM_031985483.1
NW_022340504.1	Gnomon	mRNA	2353138	2360430	.	+	.	Name=XM_031985484.1;ID=rna-XM_031985484.1;Dbxref=GeneID:116430860%2CGenbank:XM_031985484.1;Parent=gene-LOC116430860
NW_022340504.1	Gnomon	mRNA	1348915	1367092	.	+	.	Name=XM_031985485.1;ID=rna-XM_031985485.1;Dbxref=GeneID:116430863%2CGenbank:XM_031985485.1;Parent=gene-LOC116430863
NW_022340504.1	Gnomon	CDS	1715720	1715765	.	-	0	Name=XP_031841278.1;ID=cds-XP_031841278.1;Dbxref=GeneID:116430814%2CGenbank:XP_031841278.1;Parent=rna-XM_031985418.1
NW_022340504.1	Gnomon	CDS	1715542	1715637	.	-	0	Name=XP_031841278.1;ID=cds-XP_031841278.1;Dbxref=GeneID:116430814%2CGenbank:XP_031841278.1;Parent=rna-XM_031985418.1
NW_022340504.1	Gnomon	CDS	1714977	1715168	.	-	0	Name=XP_031841278.1;ID=cds-XP_031841278.1;Dbxref=GeneID:116430814%2CGenbank:XP_031841278.1;Parent=rna-XM_031985418.1
NW_022340504.1	Gnomon	CDS	1714741	1714917	.	-	0	Name=XP_031841278.1;ID=cds-XP_031841278.1;Dbxref=GeneID:116430814%2CGenbank:XP_031841278.1;Parent=rna-XM_031985418.1
NW_022340504.1	Gnomon	CDS	1714545	1714684	.	-	0	Name=XP_031841278.1;ID=cds-XP_031841278.1;Dbxref=GeneID:116430814%2CGenbank:XP_031841278.1;Parent=rna-XM_031985418.1
NW_022340504.1	Gnomon	CDS	1714047	1714346	.	-	0	Name=XP_031841278.1;ID=cds-XP_031841278.1;Dbxref=GeneID:116430814%2CGenbank:XP_031841278.1;Parent=rna-XM_031985418.1
NW_022340504.1	Gnomon	CDS	1713728	1713953	.	-	0	Name=XP_031841278.1;ID=cds-XP_031841278.1;Dbxref=GeneID:116430814%2CGenbank:XP_031841278.1;Parent=rna-XM_031985418.1
NW_022340504.1	Gnomon	CDS	1713530	1713651	.	-	0	Name=XP_031841278.1;ID=cds-XP_031841278.1;Dbxref=GeneID:116430814%2CGenbank:XP_031841278.1;Parent=rna-XM_031985418.1
NW_022340504.1	Gnomon	CDS	1713308	1713443	.	-	0	Name=XP_031841278.1;ID=cds-XP_031841278.1;Dbxref=GeneID:116430814%2CGenbank:XP_031841278.1;Parent=rna-XM_031985418.1
NW_022340504.1	Gnomon	CDS	1713004	1713215	.	-	0	Name=XP_031841278.1;ID=cds-XP_031841278.1;Dbxref=GeneID:116430814%2CGenbank:XP_031841278.1;Parent=rna-XM_031985418.1
NW_022340504.1	Gnomon	CDS	1712691	1712932	.	-	0	Name=XP_031841278.1;ID=cds-XP_031841278.1;Dbxref=GeneID:116430814%2CGenbank:XP_031841278.1;Parent=rna-XM_031985418.1
NW_022340504.1	Gnomon	CDS	1712331	1712479	.	-	0	Name=XP_031841278.1;ID=cds-XP_031841278.1;Dbxref=GeneID:116430814%2CGenbank:XP_031841278.1;Parent=rna-XM_031985418.1
NW_022340504.1	Gnomon	CDS	1711928	1712255	.	-	0	Name=XP_031841278.1;ID=cds-XP_031841278.1;Dbxref=GeneID:116430814%2CGenbank:XP_031841278.1;Parent=rna-XM_031985418.1
NW_022340504.1	Gnomon	CDS	1711700	1711854	.	-	0	Name=XP_031841278.1;ID=cds-XP_031841278.1;Dbxref=GeneID:116430814%2CGenbank:XP_031841278.1;Parent=rna-XM_031985418.1
NW_022340504.1	Gnomon	CDS	1711504	1711612	.	-	0	Name=XP_031841278.1;ID=cds-XP_031841278.1;Dbxref=GeneID:116430814%2CGenbank:XP_031841278.1;Parent=rna-XM_031985418.1
NW_022340504.1	Gnomon	CDS	1711286	1711421	.	-	0	Name=XP_031841278.1;ID=cds-XP_031841278.1;Dbxref=GeneID:116430814%2CGenbank:XP_031841278.1;Parent=rna-XM_031985418.1
NW_022340504.1	Gnomon	mRNA	2361065	2371378	.	+	.	Name=XM_031985481.1;ID=rna-XM_031985481.1;Dbxref=GeneID:116430859%2CGenbank:XM_031985481.1;Parent=gene-LOC116430859
NW_022340504.1	Gnomon	CDS	1803964	1803993	.	-	0	Name=XP_031841372.1;ID=cds-XP_031841372.1;Dbxref=GeneID:116430874%2CGenbank:XP_031841372.1;Parent=rna-XM_031985512.1
NW_022340504.1	Gnomon	CDS	1791461	1791594	.	-	0	Name=XP_031841372.1;ID=cds-XP_031841372.1;Dbxref=GeneID:116430874%2CGenbank:XP_031841372.1;Parent=rna-XM_031985512.1
NW_022340504.1	Gnomon	CDS	1766966	1767056	.	-	0	Name=XP_031841372.1;ID=cds-XP_031841372.1;Dbxref=GeneID:116430874%2CGenbank:XP_031841372.1;Parent=rna-XM_031985512.1
NW_022340504.1	Gnomon	CDS	1763126	1763374	.	-	0	Name=XP_031841372.1;ID=cds-XP_031841372.1;Dbxref=GeneID:116430874%2CGenbank:XP_031841372.1;Parent=rna-XM_031985512.1
NW_022340504.1	Gnomon	CDS	1761972	1762236	.	-	0	Name=XP_031841372.1;ID=cds-XP_031841372.1;Dbxref=GeneID:116430874%2CGenbank:XP_031841372.1;Parent=rna-XM_031985512.1
NW_022340504.1	Gnomon	CDS	1761080	1761533	.	-	0	Name=XP_031841372.1;ID=cds-XP_031841372.1;Dbxref=GeneID:116430874%2CGenbank:XP_031841372.1;Parent=rna-XM_031985512.1
NW_022340504.1	Gnomon	CDS	1760271	1760535	.	-	0	Name=XP_031841372.1;ID=cds-XP_031841372.1;Dbxref=GeneID:116430874%2CGenbank:XP_031841372.1;Parent=rna-XM_031985512.1
NW_022340504.1	Gnomon	CDS	1759651	1760014	.	-	0	Name=XP_031841372.1;ID=cds-XP_031841372.1;Dbxref=GeneID:116430874%2CGenbank:XP_031841372.1;Parent=rna-XM_031985512.1
NW_022340504.1	Gnomon	CDS	1759103	1759392	.	-	0	Name=XP_031841372.1;ID=cds-XP_031841372.1;Dbxref=GeneID:116430874%2CGenbank:XP_031841372.1;Parent=rna-XM_031985512.1
NW_022340504.1	Gnomon	CDS	1758575	1758805	.	-	0	Name=XP_031841372.1;ID=cds-XP_031841372.1;Dbxref=GeneID:116430874%2CGenbank:XP_031841372.1;Parent=rna-XM_031985512.1
NW_022340504.1	Gnomon	CDS	1758185	1758335	.	-	0	Name=XP_031841372.1;ID=cds-XP_031841372.1;Dbxref=GeneID:116430874%2CGenbank:XP_031841372.1;Parent=rna-XM_031985512.1
NW_022340504.1	Gnomon	CDS	1755375	1755658	.	-	0	Name=XP_031841372.1;ID=cds-XP_031841372.1;Dbxref=GeneID:116430874%2CGenbank:XP_031841372.1;Parent=rna-XM_031985512.1
NW_022340504.1	Gnomon	CDS	1715720	1715765	.	-	0	Name=XP_031841277.1;ID=cds-XP_031841277.1;Dbxref=GeneID:116430814%2CGenbank:XP_031841277.1;Parent=rna-XM_031985417.1
NW_022340504.1	Gnomon	CDS	1715542	1715637	.	-	0	Name=XP_031841277.1;ID=cds-XP_031841277.1;Dbxref=GeneID:116430814%2CGenbank:XP_031841277.1;Parent=rna-XM_031985417.1
NW_022340504.1	Gnomon	CDS	1714977	1715168	.	-	0	Name=XP_031841277.1;ID=cds-XP_031841277.1;Dbxref=GeneID:116430814%2CGenbank:XP_031841277.1;Parent=rna-XM_031985417.1
NW_022340504.1	Gnomon	CDS	1714741	1714917	.	-	0	Name=XP_031841277.1;ID=cds-XP_031841277.1;Dbxref=GeneID:116430814%2CGenbank:XP_031841277.1;Parent=rna-XM_031985417.1
NW_022340504.1	Gnomon	CDS	1714545	1714684	.	-	0	Name=XP_031841277.1;ID=cds-XP_031841277.1;Dbxref=GeneID:116430814%2CGenbank:XP_031841277.1;Parent=rna-XM_031985417.1
NW_022340504.1	Gnomon	CDS	1714047	1714346	.	-	0	Name=XP_031841277.1;ID=cds-XP_031841277.1;Dbxref=GeneID:116430814%2CGenbank:XP_031841277.1;Parent=rna-XM_031985417.1
NW_022340504.1	Gnomon	CDS	1713728	1713953	.	-	0	Name=XP_031841277.1;ID=cds-XP_031841277.1;Dbxref=GeneID:116430814%2CGenbank:XP_031841277.1;Parent=rna-XM_031985417.1
NW_022340504.1	Gnomon	CDS	1713530	1713651	.	-	0	Name=XP_031841277.1;ID=cds-XP_031841277.1;Dbxref=GeneID:116430814%2CGenbank:XP_031841277.1;Parent=rna-XM_031985417.1
NW_022340504.1	Gnomon	CDS	1713308	1713443	.	-	0	Name=XP_031841277.1;ID=cds-XP_031841277.1;Dbxref=GeneID:116430814%2CGenbank:XP_031841277.1;Parent=rna-XM_031985417.1
NW_022340504.1	Gnomon	CDS	1713004	1713215	.	-	0	Name=XP_031841277.1;ID=cds-XP_031841277.1;Dbxref=GeneID:116430814%2CGenbank:XP_031841277.1;Parent=rna-XM_031985417.1
NW_022340504.1	Gnomon	CDS	1712691	1712932	.	-	0	Name=XP_031841277.1;ID=cds-XP_031841277.1;Dbxref=GeneID:116430814%2CGenbank:XP_031841277.1;Parent=rna-XM_031985417.1
NW_022340504.1	Gnomon	CDS	1712331	1712479	.	-	0	Name=XP_031841277.1;ID=cds-XP_031841277.1;Dbxref=GeneID:116430814%2CGenbank:XP_031841277.1;Parent=rna-XM_031985417.1
NW_022340504.1	Gnomon	CDS	1711928	1712255	.	-	0	Name=XP_031841277.1;ID=cds-XP_031841277.1;Dbxref=GeneID:116430814%2CGenbank:XP_031841277.1;Parent=rna-XM_031985417.1
NW_022340504.1	Gnomon	CDS	1711700	1711854	.	-	0	Name=XP_031841277.1;ID=cds-XP_031841277.1;Dbxref=GeneID:116430814%2CGenbank:XP_031841277.1;Parent=rna-XM_031985417.1
NW_022340504.1	Gnomon	CDS	1711504	1711612	.	-	0	Name=XP_031841277.1;ID=cds-XP_031841277.1;Dbxref=GeneID:116430814%2CGenbank:XP_031841277.1;Parent=rna-XM_031985417.1
NW_022340504.1	Gnomon	CDS	1711286	1711421	.	-	0	Name=XP_031841277.1;ID=cds-XP_031841277.1;Dbxref=GeneID:116430814%2CGenbank:XP_031841277.1;Parent=rna-XM_031985417.1
NW_022340504.1	Gnomon	exon	1307599	1307799	.	-	.	ID=exon-XM_031985458.1-7;Dbxref=GeneID:116430835%2CGenbank:XM_031985458.1;Parent=rna-XM_031985458.1
NW_022340504.1	Gnomon	exon	1308031	1308497	.	-	.	ID=exon-XM_031985458.1-6;Dbxref=GeneID:116430835%2CGenbank:XM_031985458.1;Parent=rna-XM_031985458.1
NW_022340504.1	Gnomon	exon	1306735	1306930	.	-	.	ID=exon-XM_031985458.1-9;Dbxref=GeneID:116430835%2CGenbank:XM_031985458.1;Parent=rna-XM_031985458.1
NW_022340504.1	Gnomon	exon	1307231	1307469	.	-	.	ID=exon-XM_031985458.1-8;Dbxref=GeneID:116430835%2CGenbank:XM_031985458.1;Parent=rna-XM_031985458.1
NW_022340504.1	Gnomon	exon	1309363	1309684	.	-	.	ID=exon-XM_031985458.1-3;Dbxref=GeneID:116430835%2CGenbank:XM_031985458.1;Parent=rna-XM_031985458.1
NW_022340504.1	Gnomon	exon	1309981	1310239	.	-	.	ID=exon-XM_031985458.1-2;Dbxref=GeneID:116430835%2CGenbank:XM_031985458.1;Parent=rna-XM_031985458.1
NW_022340504.1	Gnomon	exon	1308587	1308750	.	-	.	ID=exon-XM_031985458.1-5;Dbxref=GeneID:116430835%2CGenbank:XM_031985458.1;Parent=rna-XM_031985458.1
NW_022340504.1	Gnomon	exon	1308954	1309136	.	-	.	ID=exon-XM_031985458.1-4;Dbxref=GeneID:116430835%2CGenbank:XM_031985458.1;Parent=rna-XM_031985458.1
NW_022340504.1	Gnomon	exon	1310769	1310900	.	-	.	ID=exon-XM_031985458.1-1;Dbxref=GeneID:116430835%2CGenbank:XM_031985458.1;Parent=rna-XM_031985458.1
NW_022340504.1	Gnomon	CDS	2130785	2130825	.	-	0	Name=XP_031841371.1;ID=cds-XP_031841371.1;Dbxref=GeneID:116430874%2CGenbank:XP_031841371.1;Parent=rna-XM_031985511.1
NW_022340504.1	Gnomon	CDS	1965662	1965742	.	-	0	Name=XP_031841371.1;ID=cds-XP_031841371.1;Dbxref=GeneID:116430874%2CGenbank:XP_031841371.1;Parent=rna-XM_031985511.1
NW_022340504.1	Gnomon	CDS	1957845	1958067	.	-	0	Name=XP_031841371.1;ID=cds-XP_031841371.1;Dbxref=GeneID:116430874%2CGenbank:XP_031841371.1;Parent=rna-XM_031985511.1
NW_022340504.1	Gnomon	CDS	1842560	1842670	.	-	0	Name=XP_031841371.1;ID=cds-XP_031841371.1;Dbxref=GeneID:116430874%2CGenbank:XP_031841371.1;Parent=rna-XM_031985511.1
NW_022340504.1	Gnomon	CDS	1791461	1791594	.	-	0	Name=XP_031841371.1;ID=cds-XP_031841371.1;Dbxref=GeneID:116430874%2CGenbank:XP_031841371.1;Parent=rna-XM_031985511.1
NW_022340504.1	Gnomon	CDS	1766966	1767056	.	-	0	Name=XP_031841371.1;ID=cds-XP_031841371.1;Dbxref=GeneID:116430874%2CGenbank:XP_031841371.1;Parent=rna-XM_031985511.1
NW_022340504.1	Gnomon	CDS	1763126	1763374	.	-	0	Name=XP_031841371.1;ID=cds-XP_031841371.1;Dbxref=GeneID:116430874%2CGenbank:XP_031841371.1;Parent=rna-XM_031985511.1
NW_022340504.1	Gnomon	CDS	1761972	1762236	.	-	0	Name=XP_031841371.1;ID=cds-XP_031841371.1;Dbxref=GeneID:116430874%2CGenbank:XP_031841371.1;Parent=rna-XM_031985511.1
NW_022340504.1	Gnomon	CDS	1761080	1761533	.	-	0	Name=XP_031841371.1;ID=cds-XP_031841371.1;Dbxref=GeneID:116430874%2CGenbank:XP_031841371.1;Parent=rna-XM_031985511.1
NW_022340504.1	Gnomon	CDS	1760271	1760535	.	-	0	Name=XP_031841371.1;ID=cds-XP_031841371.1;Dbxref=GeneID:116430874%2CGenbank:XP_031841371.1;Parent=rna-XM_031985511.1
NW_022340504.1	Gnomon	CDS	1759651	1760014	.	-	0	Name=XP_031841371.1;ID=cds-XP_031841371.1;Dbxref=GeneID:116430874%2CGenbank:XP_031841371.1;Parent=rna-XM_031985511.1
NW_022340504.1	Gnomon	CDS	1759103	1759392	.	-	0	Name=XP_031841371.1;ID=cds-XP_031841371.1;Dbxref=GeneID:116430874%2CGenbank:XP_031841371.1;Parent=rna-XM_031985511.1
NW_022340504.1	Gnomon	CDS	1758575	1758805	.	-	0	Name=XP_031841371.1;ID=cds-XP_031841371.1;Dbxref=GeneID:116430874%2CGenbank:XP_031841371.1;Parent=rna-XM_031985511.1
NW_022340504.1	Gnomon	CDS	1758185	1758335	.	-	0	Name=XP_031841371.1;ID=cds-XP_031841371.1;Dbxref=GeneID:116430874%2CGenbank:XP_031841371.1;Parent=rna-XM_031985511.1
NW_022340504.1	Gnomon	CDS	1755724	1755734	.	-	0	Name=XP_031841371.1;ID=cds-XP_031841371.1;Dbxref=GeneID:116430874%2CGenbank:XP_031841371.1;Parent=rna-XM_031985511.1
NW_022340504.1	Gnomon	CDS	1739522	1739581	.	+	0	Name=XP_031841374.1;ID=cds-XP_031841374.1;Dbxref=GeneID:116430875%2CGenbank:XP_031841374.1;Parent=rna-XM_031985514.1
NW_022340504.1	Gnomon	CDS	1748887	1749075	.	+	0	Name=XP_031841374.1;ID=cds-XP_031841374.1;Dbxref=GeneID:116430875%2CGenbank:XP_031841374.1;Parent=rna-XM_031985514.1
NW_022340504.1	Gnomon	CDS	1749253	1749429	.	+	0	Name=XP_031841374.1;ID=cds-XP_031841374.1;Dbxref=GeneID:116430875%2CGenbank:XP_031841374.1;Parent=rna-XM_031985514.1
NW_022340504.1	Gnomon	CDS	1749508	1749717	.	+	0	Name=XP_031841374.1;ID=cds-XP_031841374.1;Dbxref=GeneID:116430875%2CGenbank:XP_031841374.1;Parent=rna-XM_031985514.1
NW_022340504.1	Gnomon	CDS	1750048	1750122	.	+	0	Name=XP_031841374.1;ID=cds-XP_031841374.1;Dbxref=GeneID:116430875%2CGenbank:XP_031841374.1;Parent=rna-XM_031985514.1
NW_022340504.1	Gnomon	exon	334128	335640	.	+	.	ID=exon-XM_031985524.1-7;Dbxref=GeneID:116430876%2CGenbank:XM_031985524.1;Parent=rna-XM_031985524.1
NW_022340504.1	Gnomon	exon	333471	333720	.	+	.	ID=exon-XM_031985524.1-6;Dbxref=GeneID:116430876%2CGenbank:XM_031985524.1;Parent=rna-XM_031985524.1
NW_022340504.1	Gnomon	exon	409823	409937	.	+	.	ID=exon-XM_031985524.1-9;Dbxref=GeneID:116430876%2CGenbank:XM_031985524.1;Parent=rna-XM_031985524.1
NW_022340504.1	Gnomon	exon	336080	337310	.	+	.	ID=exon-XM_031985524.1-8;Dbxref=GeneID:116430876%2CGenbank:XM_031985524.1;Parent=rna-XM_031985524.1
NW_022340504.1	Gnomon	exon	322329	322503	.	+	.	ID=exon-XM_031985524.1-3;Dbxref=GeneID:116430876%2CGenbank:XM_031985524.1;Parent=rna-XM_031985524.1
NW_022340504.1	Gnomon	exon	298027	298636	.	+	.	ID=exon-XM_031985524.1-2;Dbxref=GeneID:116430876%2CGenbank:XM_031985524.1;Parent=rna-XM_031985524.1
NW_022340504.1	Gnomon	exon	328252	328547	.	+	.	ID=exon-XM_031985524.1-5;Dbxref=GeneID:116430876%2CGenbank:XM_031985524.1;Parent=rna-XM_031985524.1
NW_022340504.1	Gnomon	exon	324095	324368	.	+	.	ID=exon-XM_031985524.1-4;Dbxref=GeneID:116430876%2CGenbank:XM_031985524.1;Parent=rna-XM_031985524.1
NW_022340504.1	Gnomon	exon	292453	292471	.	+	.	ID=exon-XM_031985524.1-1;Dbxref=GeneID:116430876%2CGenbank:XM_031985524.1;Parent=rna-XM_031985524.1
NW_022340504.1	Gnomon	CDS	1119955	1120044	.	+	0	Name=XP_031841279.1;ID=cds-XP_031841279.1;Dbxref=GeneID:116430816%2CGenbank:XP_031841279.1;Parent=rna-XM_031985419.1
NW_022340504.1	Gnomon	CDS	1143617	1143853	.	+	0	Name=XP_031841279.1;ID=cds-XP_031841279.1;Dbxref=GeneID:116430816%2CGenbank:XP_031841279.1;Parent=rna-XM_031985419.1
NW_022340504.1	Gnomon	CDS	1144448	1144560	.	+	0	Name=XP_031841279.1;ID=cds-XP_031841279.1;Dbxref=GeneID:116430816%2CGenbank:XP_031841279.1;Parent=rna-XM_031985419.1
NW_022340504.1	Gnomon	CDS	1144670	1144779	.	+	0	Name=XP_031841279.1;ID=cds-XP_031841279.1;Dbxref=GeneID:116430816%2CGenbank:XP_031841279.1;Parent=rna-XM_031985419.1
NW_022340504.1	Gnomon	CDS	1144921	1144999	.	+	0	Name=XP_031841279.1;ID=cds-XP_031841279.1;Dbxref=GeneID:116430816%2CGenbank:XP_031841279.1;Parent=rna-XM_031985419.1
NW_022340504.1	Gnomon	CDS	1145521	1145660	.	+	0	Name=XP_031841279.1;ID=cds-XP_031841279.1;Dbxref=GeneID:116430816%2CGenbank:XP_031841279.1;Parent=rna-XM_031985419.1
NW_022340504.1	Gnomon	CDS	1146016	1146162	.	+	0	Name=XP_031841279.1;ID=cds-XP_031841279.1;Dbxref=GeneID:116430816%2CGenbank:XP_031841279.1;Parent=rna-XM_031985419.1
NW_022340504.1	Gnomon	CDS	1146406	1146628	.	+	0	Name=XP_031841279.1;ID=cds-XP_031841279.1;Dbxref=GeneID:116430816%2CGenbank:XP_031841279.1;Parent=rna-XM_031985419.1
NW_022340504.1	Gnomon	CDS	1147016	1147214	.	+	0	Name=XP_031841279.1;ID=cds-XP_031841279.1;Dbxref=GeneID:116430816%2CGenbank:XP_031841279.1;Parent=rna-XM_031985419.1
NW_022340504.1	Gnomon	mRNA	2361065	2371378	.	+	.	Name=XM_031985480.1;ID=rna-XM_031985480.1;Dbxref=GeneID:116430859%2CGenbank:XM_031985480.1;Parent=gene-LOC116430859
NW_022340504.1	Gnomon	exon	1957845	1958067	.	-	.	ID=exon-XM_031985501.1-4;Dbxref=GeneID:116430874%2CGenbank:XM_031985501.1;Parent=rna-XM_031985501.1
NW_022340504.1	Gnomon	exon	1965662	1965742	.	-	.	ID=exon-XM_031985501.1-3;Dbxref=GeneID:116430874%2CGenbank:XM_031985501.1;Parent=rna-XM_031985501.1
NW_022340504.1	Gnomon	exon	1791461	1791594	.	-	.	ID=exon-XM_031985501.1-6;Dbxref=GeneID:116430874%2CGenbank:XM_031985501.1;Parent=rna-XM_031985501.1
NW_022340504.1	Gnomon	exon	1842560	1842670	.	-	.	ID=exon-XM_031985501.1-5;Dbxref=GeneID:116430874%2CGenbank:XM_031985501.1;Parent=rna-XM_031985501.1
NW_022340504.1	Gnomon	exon	1763126	1763374	.	-	.	ID=exon-XM_031985501.1-8;Dbxref=GeneID:116430874%2CGenbank:XM_031985501.1;Parent=rna-XM_031985501.1
NW_022340504.1	Gnomon	exon	1766966	1767056	.	-	.	ID=exon-XM_031985501.1-7;Dbxref=GeneID:116430874%2CGenbank:XM_031985501.1;Parent=rna-XM_031985501.1
NW_022340504.1	Gnomon	exon	1761972	1762236	.	-	.	ID=exon-XM_031985501.1-9;Dbxref=GeneID:116430874%2CGenbank:XM_031985501.1;Parent=rna-XM_031985501.1
NW_022340504.1	Gnomon	exon	2130785	2131147	.	-	.	ID=exon-XM_031985501.1-2;Dbxref=GeneID:116430874%2CGenbank:XM_031985501.1;Parent=rna-XM_031985501.1
NW_022340504.1	Gnomon	exon	2133660	2133899	.	-	.	ID=exon-XM_031985501.1-1;Dbxref=GeneID:116430874%2CGenbank:XM_031985501.1;Parent=rna-XM_031985501.1
NW_022340504.1	Gnomon	CDS	1741566	1741628	.	+	0	Name=XP_031841373.1;ID=cds-XP_031841373.1;Dbxref=GeneID:116430875%2CGenbank:XP_031841373.1;Parent=rna-XM_031985513.1
NW_022340504.1	Gnomon	CDS	1748887	1749075	.	+	0	Name=XP_031841373.1;ID=cds-XP_031841373.1;Dbxref=GeneID:116430875%2CGenbank:XP_031841373.1;Parent=rna-XM_031985513.1
NW_022340504.1	Gnomon	CDS	1749253	1749429	.	+	0	Name=XP_031841373.1;ID=cds-XP_031841373.1;Dbxref=GeneID:116430875%2CGenbank:XP_031841373.1;Parent=rna-XM_031985513.1
NW_022340504.1	Gnomon	CDS	1749508	1749717	.	+	0	Name=XP_031841373.1;ID=cds-XP_031841373.1;Dbxref=GeneID:116430875%2CGenbank:XP_031841373.1;Parent=rna-XM_031985513.1
NW_022340504.1	Gnomon	CDS	1750048	1750122	.	+	0	Name=XP_031841373.1;ID=cds-XP_031841373.1;Dbxref=GeneID:116430875%2CGenbank:XP_031841373.1;Parent=rna-XM_031985513.1
NW_022340504.1	Gnomon	exon	1700381	1700487	.	+	.	ID=exon-XM_031985488.1-11;Dbxref=GeneID:116430864%2CGenbank:XM_031985488.1;Parent=rna-XM_031985488.1
NW_022340504.1	Gnomon	exon	1700167	1700310	.	+	.	ID=exon-XM_031985488.1-10;Dbxref=GeneID:116430864%2CGenbank:XM_031985488.1;Parent=rna-XM_031985488.1
NW_022340504.1	Gnomon	exon	1700979	1701210	.	+	.	ID=exon-XM_031985488.1-13;Dbxref=GeneID:116430864%2CGenbank:XM_031985488.1;Parent=rna-XM_031985488.1
NW_022340504.1	Gnomon	exon	1700592	1700769	.	+	.	ID=exon-XM_031985488.1-12;Dbxref=GeneID:116430864%2CGenbank:XM_031985488.1;Parent=rna-XM_031985488.1
NW_022340504.1	Gnomon	exon	1701588	1701842	.	+	.	ID=exon-XM_031985488.1-15;Dbxref=GeneID:116430864%2CGenbank:XM_031985488.1;Parent=rna-XM_031985488.1
NW_022340504.1	Gnomon	exon	1701287	1701520	.	+	.	ID=exon-XM_031985488.1-14;Dbxref=GeneID:116430864%2CGenbank:XM_031985488.1;Parent=rna-XM_031985488.1
NW_022340504.1	Gnomon	mRNA	2157810	2164247	.	-	.	Name=XM_031985500.1;ID=rna-XM_031985500.1;Dbxref=GeneID:116430872%2CGenbank:XM_031985500.1;Parent=gene-LOC116430872
NW_022340504.1	Gnomon	mRNA	1697096	1701842	.	+	.	Name=XM_031985490.1;ID=rna-XM_031985490.1;Dbxref=GeneID:116430864%2CGenbank:XM_031985490.1;Parent=gene-LOC116430864
NW_022340504.1	Gnomon	exon	439716	440373	.	-	.	ID=exon-XM_031985527.1-4;Dbxref=GeneID:116430878%2CGenbank:XM_031985527.1;Parent=rna-XM_031985527.1
NW_022340504.1	Gnomon	exon	440439	440591	.	-	.	ID=exon-XM_031985527.1-3;Dbxref=GeneID:116430878%2CGenbank:XM_031985527.1;Parent=rna-XM_031985527.1
NW_022340504.1	Gnomon	exon	440677	441055	.	-	.	ID=exon-XM_031985527.1-2;Dbxref=GeneID:116430878%2CGenbank:XM_031985527.1;Parent=rna-XM_031985527.1
NW_022340504.1	Gnomon	exon	441415	441797	.	-	.	ID=exon-XM_031985527.1-1;Dbxref=GeneID:116430878%2CGenbank:XM_031985527.1;Parent=rna-XM_031985527.1
NW_022340504.1	Gnomon	CDS	1200322	1200424	.	-	0	Name=XP_031841274.1;ID=cds-XP_031841274.1;Dbxref=GeneID:116430813%2CGenbank:XP_031841274.1;Parent=rna-XM_031985414.1
NW_022340504.1	Gnomon	CDS	1158180	1158537	.	-	0	Name=XP_031841274.1;ID=cds-XP_031841274.1;Dbxref=GeneID:116430813%2CGenbank:XP_031841274.1;Parent=rna-XM_031985414.1
NW_022340504.1	Gnomon	CDS	1157275	1157559	.	-	0	Name=XP_031841274.1;ID=cds-XP_031841274.1;Dbxref=GeneID:116430813%2CGenbank:XP_031841274.1;Parent=rna-XM_031985414.1
NW_022340504.1	Gnomon	CDS	1156667	1156940	.	-	0	Name=XP_031841274.1;ID=cds-XP_031841274.1;Dbxref=GeneID:116430813%2CGenbank:XP_031841274.1;Parent=rna-XM_031985414.1
NW_022340504.1	Gnomon	CDS	1155912	1156116	.	-	0	Name=XP_031841274.1;ID=cds-XP_031841274.1;Dbxref=GeneID:116430813%2CGenbank:XP_031841274.1;Parent=rna-XM_031985414.1
NW_022340504.1	Gnomon	CDS	1155337	1155521	.	-	0	Name=XP_031841274.1;ID=cds-XP_031841274.1;Dbxref=GeneID:116430813%2CGenbank:XP_031841274.1;Parent=rna-XM_031985414.1
NW_022340504.1	Gnomon	CDS	1154582	1154777	.	-	0	Name=XP_031841274.1;ID=cds-XP_031841274.1;Dbxref=GeneID:116430813%2CGenbank:XP_031841274.1;Parent=rna-XM_031985414.1
NW_022340504.1	Gnomon	CDS	1154164	1154376	.	-	0	Name=XP_031841274.1;ID=cds-XP_031841274.1;Dbxref=GeneID:116430813%2CGenbank:XP_031841274.1;Parent=rna-XM_031985414.1
NW_022340504.1	Gnomon	CDS	1153517	1153747	.	-	0	Name=XP_031841274.1;ID=cds-XP_031841274.1;Dbxref=GeneID:116430813%2CGenbank:XP_031841274.1;Parent=rna-XM_031985414.1
NW_022340504.1	Gnomon	CDS	1152925	1153094	.	-	0	Name=XP_031841274.1;ID=cds-XP_031841274.1;Dbxref=GeneID:116430813%2CGenbank:XP_031841274.1;Parent=rna-XM_031985414.1
NW_022340504.1	Gnomon	mRNA	1752507	2133899	.	-	.	Name=XM_031985501.1;ID=rna-XM_031985501.1;Dbxref=GeneID:116430874%2CGenbank:XM_031985501.1;Parent=gene-LOC116430874
NW_022340504.1	Gnomon	mRNA	1696443	1698034	.	-	.	Name=XM_031985491.1;ID=rna-XM_031985491.1;Dbxref=GeneID:116430865%2CGenbank:XM_031985491.1;Parent=gene-LOC116430865
NW_022340504.1	Gnomon	CDS	1721611	1721943	.	-	0	Name=XP_031841276.1;ID=cds-XP_031841276.1;Dbxref=GeneID:116430814%2CGenbank:XP_031841276.1;Parent=rna-XM_031985416.1
NW_022340504.1	Gnomon	CDS	1715720	1715879	.	-	0	Name=XP_031841276.1;ID=cds-XP_031841276.1;Dbxref=GeneID:116430814%2CGenbank:XP_031841276.1;Parent=rna-XM_031985416.1
NW_022340504.1	Gnomon	CDS	1715542	1715637	.	-	0	Name=XP_031841276.1;ID=cds-XP_031841276.1;Dbxref=GeneID:116430814%2CGenbank:XP_031841276.1;Parent=rna-XM_031985416.1
NW_022340504.1	Gnomon	CDS	1714977	1715168	.	-	0	Name=XP_031841276.1;ID=cds-XP_031841276.1;Dbxref=GeneID:116430814%2CGenbank:XP_031841276.1;Parent=rna-XM_031985416.1
NW_022340504.1	Gnomon	CDS	1714741	1714917	.	-	0	Name=XP_031841276.1;ID=cds-XP_031841276.1;Dbxref=GeneID:116430814%2CGenbank:XP_031841276.1;Parent=rna-XM_031985416.1
NW_022340504.1	Gnomon	CDS	1714545	1714684	.	-	0	Name=XP_031841276.1;ID=cds-XP_031841276.1;Dbxref=GeneID:116430814%2CGenbank:XP_031841276.1;Parent=rna-XM_031985416.1
NW_022340504.1	Gnomon	CDS	1714047	1714346	.	-	0	Name=XP_031841276.1;ID=cds-XP_031841276.1;Dbxref=GeneID:116430814%2CGenbank:XP_031841276.1;Parent=rna-XM_031985416.1
NW_022340504.1	Gnomon	CDS	1713728	1713953	.	-	0	Name=XP_031841276.1;ID=cds-XP_031841276.1;Dbxref=GeneID:116430814%2CGenbank:XP_031841276.1;Parent=rna-XM_031985416.1
NW_022340504.1	Gnomon	CDS	1713530	1713651	.	-	0	Name=XP_031841276.1;ID=cds-XP_031841276.1;Dbxref=GeneID:116430814%2CGenbank:XP_031841276.1;Parent=rna-XM_031985416.1
NW_022340504.1	Gnomon	CDS	1713308	1713443	.	-	0	Name=XP_031841276.1;ID=cds-XP_031841276.1;Dbxref=GeneID:116430814%2CGenbank:XP_031841276.1;Parent=rna-XM_031985416.1
NW_022340504.1	Gnomon	CDS	1713004	1713215	.	-	0	Name=XP_031841276.1;ID=cds-XP_031841276.1;Dbxref=GeneID:116430814%2CGenbank:XP_031841276.1;Parent=rna-XM_031985416.1
NW_022340504.1	Gnomon	CDS	1712691	1712932	.	-	0	Name=XP_031841276.1;ID=cds-XP_031841276.1;Dbxref=GeneID:116430814%2CGenbank:XP_031841276.1;Parent=rna-XM_031985416.1
NW_022340504.1	Gnomon	CDS	1712331	1712479	.	-	0	Name=XP_031841276.1;ID=cds-XP_031841276.1;Dbxref=GeneID:116430814%2CGenbank:XP_031841276.1;Parent=rna-XM_031985416.1
NW_022340504.1	Gnomon	CDS	1711928	1712255	.	-	0	Name=XP_031841276.1;ID=cds-XP_031841276.1;Dbxref=GeneID:116430814%2CGenbank:XP_031841276.1;Parent=rna-XM_031985416.1
NW_022340504.1	Gnomon	CDS	1711700	1711854	.	-	0	Name=XP_031841276.1;ID=cds-XP_031841276.1;Dbxref=GeneID:116430814%2CGenbank:XP_031841276.1;Parent=rna-XM_031985416.1
NW_022340504.1	Gnomon	CDS	1711504	1711612	.	-	0	Name=XP_031841276.1;ID=cds-XP_031841276.1;Dbxref=GeneID:116430814%2CGenbank:XP_031841276.1;Parent=rna-XM_031985416.1
NW_022340504.1	Gnomon	CDS	1711286	1711421	.	-	0	Name=XP_031841276.1;ID=cds-XP_031841276.1;Dbxref=GeneID:116430814%2CGenbank:XP_031841276.1;Parent=rna-XM_031985416.1
NW_022340504.1	Gnomon	exon	1760271	1760535	.	-	.	ID=exon-XM_031985509.1-11;Dbxref=GeneID:116430874%2CGenbank:XM_031985509.1;Parent=rna-XM_031985509.1
NW_022340504.1	Gnomon	exon	1761080	1761533	.	-	.	ID=exon-XM_031985509.1-10;Dbxref=GeneID:116430874%2CGenbank:XM_031985509.1;Parent=rna-XM_031985509.1
NW_022340504.1	Gnomon	exon	1759103	1759392	.	-	.	ID=exon-XM_031985509.1-13;Dbxref=GeneID:116430874%2CGenbank:XM_031985509.1;Parent=rna-XM_031985509.1
NW_022340504.1	Gnomon	exon	1759651	1760014	.	-	.	ID=exon-XM_031985509.1-12;Dbxref=GeneID:116430874%2CGenbank:XM_031985509.1;Parent=rna-XM_031985509.1
NW_022340504.1	Gnomon	exon	1758185	1758335	.	-	.	ID=exon-XM_031985509.1-15;Dbxref=GeneID:116430874%2CGenbank:XM_031985509.1;Parent=rna-XM_031985509.1
NW_022340504.1	Gnomon	exon	1758575	1758805	.	-	.	ID=exon-XM_031985509.1-14;Dbxref=GeneID:116430874%2CGenbank:XM_031985509.1;Parent=rna-XM_031985509.1
NW_022340504.1	Gnomon	exon	1756182	1756540	.	-	.	ID=exon-XM_031985509.1-16;Dbxref=GeneID:116430874%2CGenbank:XM_031985509.1;Parent=rna-XM_031985509.1
NW_022340504.1	Gnomon	CDS	2130785	2130825	.	-	0	Name=XP_031841370.1;ID=cds-XP_031841370.1;Dbxref=GeneID:116430874%2CGenbank:XP_031841370.1;Parent=rna-XM_031985510.1
NW_022340504.1	Gnomon	CDS	1965662	1965742	.	-	0	Name=XP_031841370.1;ID=cds-XP_031841370.1;Dbxref=GeneID:116430874%2CGenbank:XP_031841370.1;Parent=rna-XM_031985510.1
NW_022340504.1	Gnomon	CDS	1957845	1958067	.	-	0	Name=XP_031841370.1;ID=cds-XP_031841370.1;Dbxref=GeneID:116430874%2CGenbank:XP_031841370.1;Parent=rna-XM_031985510.1
NW_022340504.1	Gnomon	CDS	1842560	1842670	.	-	0	Name=XP_031841370.1;ID=cds-XP_031841370.1;Dbxref=GeneID:116430874%2CGenbank:XP_031841370.1;Parent=rna-XM_031985510.1
NW_022340504.1	Gnomon	CDS	1791461	1791594	.	-	0	Name=XP_031841370.1;ID=cds-XP_031841370.1;Dbxref=GeneID:116430874%2CGenbank:XP_031841370.1;Parent=rna-XM_031985510.1
NW_022340504.1	Gnomon	CDS	1766966	1767056	.	-	0	Name=XP_031841370.1;ID=cds-XP_031841370.1;Dbxref=GeneID:116430874%2CGenbank:XP_031841370.1;Parent=rna-XM_031985510.1
NW_022340504.1	Gnomon	CDS	1763126	1763374	.	-	0	Name=XP_031841370.1;ID=cds-XP_031841370.1;Dbxref=GeneID:116430874%2CGenbank:XP_031841370.1;Parent=rna-XM_031985510.1
NW_022340504.1	Gnomon	CDS	1761972	1762236	.	-	0	Name=XP_031841370.1;ID=cds-XP_031841370.1;Dbxref=GeneID:116430874%2CGenbank:XP_031841370.1;Parent=rna-XM_031985510.1
NW_022340504.1	Gnomon	CDS	1761080	1761533	.	-	0	Name=XP_031841370.1;ID=cds-XP_031841370.1;Dbxref=GeneID:116430874%2CGenbank:XP_031841370.1;Parent=rna-XM_031985510.1
NW_022340504.1	Gnomon	CDS	1760271	1760535	.	-	0	Name=XP_031841370.1;ID=cds-XP_031841370.1;Dbxref=GeneID:116430874%2CGenbank:XP_031841370.1;Parent=rna-XM_031985510.1
NW_022340504.1	Gnomon	CDS	1759651	1760014	.	-	0	Name=XP_031841370.1;ID=cds-XP_031841370.1;Dbxref=GeneID:116430874%2CGenbank:XP_031841370.1;Parent=rna-XM_031985510.1
NW_022340504.1	Gnomon	CDS	1759103	1759392	.	-	0	Name=XP_031841370.1;ID=cds-XP_031841370.1;Dbxref=GeneID:116430874%2CGenbank:XP_031841370.1;Parent=rna-XM_031985510.1
NW_022340504.1	Gnomon	CDS	1758575	1758805	.	-	0	Name=XP_031841370.1;ID=cds-XP_031841370.1;Dbxref=GeneID:116430874%2CGenbank:XP_031841370.1;Parent=rna-XM_031985510.1
NW_022340504.1	Gnomon	CDS	1758185	1758335	.	-	0	Name=XP_031841370.1;ID=cds-XP_031841370.1;Dbxref=GeneID:116430874%2CGenbank:XP_031841370.1;Parent=rna-XM_031985510.1
NW_022340504.1	Gnomon	CDS	1757382	1757461	.	-	0	Name=XP_031841370.1;ID=cds-XP_031841370.1;Dbxref=GeneID:116430874%2CGenbank:XP_031841370.1;Parent=rna-XM_031985510.1
NW_022340504.1	Gnomon	exon	436362	436604	.	+	.	ID=exon-XM_031985523.1-20;Dbxref=GeneID:116430876%2CGenbank:XM_031985523.1;Parent=rna-XM_031985523.1
NW_022340504.1	Gnomon	exon	436688	440088	.	+	.	ID=exon-XM_031985523.1-21;Dbxref=GeneID:116430876%2CGenbank:XM_031985523.1;Parent=rna-XM_031985523.1
NW_022340504.1	Gnomon	exon	1064316	1067930	.	-	.	ID=exon-XM_031985530.1-10;Dbxref=GeneID:116430882%2CGenbank:XM_031985530.1;Parent=rna-XM_031985530.1
NW_022340504.1	Gnomon	CDS	1721611	1721943	.	-	0	Name=XP_031841275.1;ID=cds-XP_031841275.1;Dbxref=GeneID:116430814%2CGenbank:XP_031841275.1;Parent=rna-XM_031985415.1
NW_022340504.1	Gnomon	CDS	1715720	1715879	.	-	0	Name=XP_031841275.1;ID=cds-XP_031841275.1;Dbxref=GeneID:116430814%2CGenbank:XP_031841275.1;Parent=rna-XM_031985415.1
NW_022340504.1	Gnomon	CDS	1715542	1715637	.	-	0	Name=XP_031841275.1;ID=cds-XP_031841275.1;Dbxref=GeneID:116430814%2CGenbank:XP_031841275.1;Parent=rna-XM_031985415.1
NW_022340504.1	Gnomon	CDS	1714977	1715168	.	-	0	Name=XP_031841275.1;ID=cds-XP_031841275.1;Dbxref=GeneID:116430814%2CGenbank:XP_031841275.1;Parent=rna-XM_031985415.1
NW_022340504.1	Gnomon	CDS	1714741	1714917	.	-	0	Name=XP_031841275.1;ID=cds-XP_031841275.1;Dbxref=GeneID:116430814%2CGenbank:XP_031841275.1;Parent=rna-XM_031985415.1
NW_022340504.1	Gnomon	CDS	1714545	1714684	.	-	0	Name=XP_031841275.1;ID=cds-XP_031841275.1;Dbxref=GeneID:116430814%2CGenbank:XP_031841275.1;Parent=rna-XM_031985415.1
NW_022340504.1	Gnomon	CDS	1714047	1714346	.	-	0	Name=XP_031841275.1;ID=cds-XP_031841275.1;Dbxref=GeneID:116430814%2CGenbank:XP_031841275.1;Parent=rna-XM_031985415.1
NW_022340504.1	Gnomon	CDS	1713728	1713953	.	-	0	Name=XP_031841275.1;ID=cds-XP_031841275.1;Dbxref=GeneID:116430814%2CGenbank:XP_031841275.1;Parent=rna-XM_031985415.1
NW_022340504.1	Gnomon	CDS	1713530	1713651	.	-	0	Name=XP_031841275.1;ID=cds-XP_031841275.1;Dbxref=GeneID:116430814%2CGenbank:XP_031841275.1;Parent=rna-XM_031985415.1
NW_022340504.1	Gnomon	CDS	1713308	1713443	.	-	0	Name=XP_031841275.1;ID=cds-XP_031841275.1;Dbxref=GeneID:116430814%2CGenbank:XP_031841275.1;Parent=rna-XM_031985415.1
NW_022340504.1	Gnomon	CDS	1713004	1713215	.	-	0	Name=XP_031841275.1;ID=cds-XP_031841275.1;Dbxref=GeneID:116430814%2CGenbank:XP_031841275.1;Parent=rna-XM_031985415.1
NW_022340504.1	Gnomon	CDS	1712691	1712932	.	-	0	Name=XP_031841275.1;ID=cds-XP_031841275.1;Dbxref=GeneID:116430814%2CGenbank:XP_031841275.1;Parent=rna-XM_031985415.1
NW_022340504.1	Gnomon	CDS	1712331	1712479	.	-	0	Name=XP_031841275.1;ID=cds-XP_031841275.1;Dbxref=GeneID:116430814%2CGenbank:XP_031841275.1;Parent=rna-XM_031985415.1
NW_022340504.1	Gnomon	CDS	1711928	1712255	.	-	0	Name=XP_031841275.1;ID=cds-XP_031841275.1;Dbxref=GeneID:116430814%2CGenbank:XP_031841275.1;Parent=rna-XM_031985415.1
NW_022340504.1	Gnomon	CDS	1711700	1711854	.	-	0	Name=XP_031841275.1;ID=cds-XP_031841275.1;Dbxref=GeneID:116430814%2CGenbank:XP_031841275.1;Parent=rna-XM_031985415.1
NW_022340504.1	Gnomon	CDS	1711504	1711612	.	-	0	Name=XP_031841275.1;ID=cds-XP_031841275.1;Dbxref=GeneID:116430814%2CGenbank:XP_031841275.1;Parent=rna-XM_031985415.1
NW_022340504.1	Gnomon	CDS	1711286	1711421	.	-	0	Name=XP_031841275.1;ID=cds-XP_031841275.1;Dbxref=GeneID:116430814%2CGenbank:XP_031841275.1;Parent=rna-XM_031985415.1
NW_022340504.1	Gnomon	exon	1021935	1031890	.	-	.	ID=exon-XM_031985432.1-13;Dbxref=GeneID:116430825%2CGenbank:XM_031985432.1;Parent=rna-XM_031985432.1
NW_022340504.1	Gnomon	exon	1033705	1033879	.	-	.	ID=exon-XM_031985432.1-10;Dbxref=GeneID:116430825%2CGenbank:XM_031985432.1;Parent=rna-XM_031985432.1
NW_022340504.1	Gnomon	exon	1032933	1033169	.	-	.	ID=exon-XM_031985432.1-12;Dbxref=GeneID:116430825%2CGenbank:XM_031985432.1;Parent=rna-XM_031985432.1
NW_022340504.1	Gnomon	exon	1033459	1033602	.	-	.	ID=exon-XM_031985432.1-11;Dbxref=GeneID:116430825%2CGenbank:XM_031985432.1;Parent=rna-XM_031985432.1
NW_022340504.1	Gnomon	exon	436362	436604	.	+	.	ID=exon-XM_031985516.1-20;Dbxref=GeneID:116430876%2CGenbank:XM_031985516.1;Parent=rna-XM_031985516.1
NW_022340504.1	Gnomon	exon	436688	440089	.	+	.	ID=exon-XM_031985516.1-21;Dbxref=GeneID:116430876%2CGenbank:XM_031985516.1;Parent=rna-XM_031985516.1
NW_022340504.1	Gnomon	exon	430040	430228	.	+	.	ID=exon-XM_031985516.1-13;Dbxref=GeneID:116430876%2CGenbank:XM_031985516.1;Parent=rna-XM_031985516.1
NW_022340504.1	Gnomon	exon	429206	429308	.	+	.	ID=exon-XM_031985516.1-12;Dbxref=GeneID:116430876%2CGenbank:XM_031985516.1;Parent=rna-XM_031985516.1
NW_022340504.1	Gnomon	exon	433445	433545	.	+	.	ID=exon-XM_031985516.1-15;Dbxref=GeneID:116430876%2CGenbank:XM_031985516.1;Parent=rna-XM_031985516.1
NW_022340504.1	Gnomon	exon	431900	432114	.	+	.	ID=exon-XM_031985516.1-14;Dbxref=GeneID:116430876%2CGenbank:XM_031985516.1;Parent=rna-XM_031985516.1
NW_022340504.1	Gnomon	exon	435157	435528	.	+	.	ID=exon-XM_031985516.1-17;Dbxref=GeneID:116430876%2CGenbank:XM_031985516.1;Parent=rna-XM_031985516.1
NW_022340504.1	Gnomon	exon	434760	435076	.	+	.	ID=exon-XM_031985516.1-16;Dbxref=GeneID:116430876%2CGenbank:XM_031985516.1;Parent=rna-XM_031985516.1
NW_022340504.1	Gnomon	exon	436076	436289	.	+	.	ID=exon-XM_031985516.1-19;Dbxref=GeneID:116430876%2CGenbank:XM_031985516.1;Parent=rna-XM_031985516.1
NW_022340504.1	Gnomon	exon	435610	435972	.	+	.	ID=exon-XM_031985516.1-18;Dbxref=GeneID:116430876%2CGenbank:XM_031985516.1;Parent=rna-XM_031985516.1
NW_022340504.1	Gnomon	exon	428727	429122	.	+	.	ID=exon-XM_031985516.1-11;Dbxref=GeneID:116430876%2CGenbank:XM_031985516.1;Parent=rna-XM_031985516.1
NW_022340504.1	Gnomon	exon	420380	420507	.	+	.	ID=exon-XM_031985516.1-10;Dbxref=GeneID:116430876%2CGenbank:XM_031985516.1;Parent=rna-XM_031985516.1
NW_022340504.1	Gnomon	exon	428727	429122	.	+	.	ID=exon-XM_031985523.1-11;Dbxref=GeneID:116430876%2CGenbank:XM_031985523.1;Parent=rna-XM_031985523.1
NW_022340504.1	Gnomon	exon	420380	420507	.	+	.	ID=exon-XM_031985523.1-10;Dbxref=GeneID:116430876%2CGenbank:XM_031985523.1;Parent=rna-XM_031985523.1
NW_022340504.1	Gnomon	exon	430040	430228	.	+	.	ID=exon-XM_031985523.1-13;Dbxref=GeneID:116430876%2CGenbank:XM_031985523.1;Parent=rna-XM_031985523.1
NW_022340504.1	Gnomon	exon	429206	429308	.	+	.	ID=exon-XM_031985523.1-12;Dbxref=GeneID:116430876%2CGenbank:XM_031985523.1;Parent=rna-XM_031985523.1
NW_022340504.1	Gnomon	exon	433445	433545	.	+	.	ID=exon-XM_031985523.1-15;Dbxref=GeneID:116430876%2CGenbank:XM_031985523.1;Parent=rna-XM_031985523.1
NW_022340504.1	Gnomon	exon	431900	432114	.	+	.	ID=exon-XM_031985523.1-14;Dbxref=GeneID:116430876%2CGenbank:XM_031985523.1;Parent=rna-XM_031985523.1
NW_022340504.1	Gnomon	exon	435157	435528	.	+	.	ID=exon-XM_031985523.1-17;Dbxref=GeneID:116430876%2CGenbank:XM_031985523.1;Parent=rna-XM_031985523.1
NW_022340504.1	Gnomon	exon	434760	435076	.	+	.	ID=exon-XM_031985523.1-16;Dbxref=GeneID:116430876%2CGenbank:XM_031985523.1;Parent=rna-XM_031985523.1
NW_022340504.1	Gnomon	exon	436076	436289	.	+	.	ID=exon-XM_031985523.1-19;Dbxref=GeneID:116430876%2CGenbank:XM_031985523.1;Parent=rna-XM_031985523.1
NW_022340504.1	Gnomon	exon	435610	435972	.	+	.	ID=exon-XM_031985523.1-18;Dbxref=GeneID:116430876%2CGenbank:XM_031985523.1;Parent=rna-XM_031985523.1
NW_022340504.1	Gnomon	exon	1761972	1762236	.	-	.	ID=exon-XM_031985503.1-9;Dbxref=GeneID:116430874%2CGenbank:XM_031985503.1;Parent=rna-XM_031985503.1
NW_022340504.1	Gnomon	exon	1791461	1791594	.	-	.	ID=exon-XM_031985503.1-6;Dbxref=GeneID:116430874%2CGenbank:XM_031985503.1;Parent=rna-XM_031985503.1
NW_022340504.1	Gnomon	exon	1842560	1842670	.	-	.	ID=exon-XM_031985503.1-5;Dbxref=GeneID:116430874%2CGenbank:XM_031985503.1;Parent=rna-XM_031985503.1
NW_022340504.1	Gnomon	exon	1763126	1763374	.	-	.	ID=exon-XM_031985503.1-8;Dbxref=GeneID:116430874%2CGenbank:XM_031985503.1;Parent=rna-XM_031985503.1
NW_022340504.1	Gnomon	exon	1766966	1767056	.	-	.	ID=exon-XM_031985503.1-7;Dbxref=GeneID:116430874%2CGenbank:XM_031985503.1;Parent=rna-XM_031985503.1
NW_022340504.1	Gnomon	exon	2130785	2131147	.	-	.	ID=exon-XM_031985503.1-2;Dbxref=GeneID:116430874%2CGenbank:XM_031985503.1;Parent=rna-XM_031985503.1
NW_022340504.1	Gnomon	exon	2133001	2133255	.	-	.	ID=exon-XM_031985503.1-1;Dbxref=GeneID:116430874%2CGenbank:XM_031985503.1;Parent=rna-XM_031985503.1
NW_022340504.1	Gnomon	exon	1957845	1958067	.	-	.	ID=exon-XM_031985503.1-4;Dbxref=GeneID:116430874%2CGenbank:XM_031985503.1;Parent=rna-XM_031985503.1
NW_022340504.1	Gnomon	exon	1965662	1965742	.	-	.	ID=exon-XM_031985503.1-3;Dbxref=GeneID:116430874%2CGenbank:XM_031985503.1;Parent=rna-XM_031985503.1
NW_022340504.1	Gnomon	exon	1700979	1701210	.	+	.	ID=exon-XM_031985490.1-14;Dbxref=GeneID:116430864%2CGenbank:XM_031985490.1;Parent=rna-XM_031985490.1
NW_022340504.1	Gnomon	exon	1700722	1700769	.	+	.	ID=exon-XM_031985490.1-13;Dbxref=GeneID:116430864%2CGenbank:XM_031985490.1;Parent=rna-XM_031985490.1
NW_022340504.1	Gnomon	exon	1701588	1701842	.	+	.	ID=exon-XM_031985490.1-16;Dbxref=GeneID:116430864%2CGenbank:XM_031985490.1;Parent=rna-XM_031985490.1
NW_022340504.1	Gnomon	exon	1701287	1701520	.	+	.	ID=exon-XM_031985490.1-15;Dbxref=GeneID:116430864%2CGenbank:XM_031985490.1;Parent=rna-XM_031985490.1
NW_022340504.1	Gnomon	exon	1700167	1700310	.	+	.	ID=exon-XM_031985490.1-10;Dbxref=GeneID:116430864%2CGenbank:XM_031985490.1;Parent=rna-XM_031985490.1
NW_022340504.1	Gnomon	exon	1700592	1700619	.	+	.	ID=exon-XM_031985490.1-12;Dbxref=GeneID:116430864%2CGenbank:XM_031985490.1;Parent=rna-XM_031985490.1
NW_022340504.1	Gnomon	exon	1700381	1700487	.	+	.	ID=exon-XM_031985490.1-11;Dbxref=GeneID:116430864%2CGenbank:XM_031985490.1;Parent=rna-XM_031985490.1
NW_022340504.1	Gnomon	exon	440463	440591	.	-	.	ID=exon-XM_031985528.1-3;Dbxref=GeneID:116430878%2CGenbank:XM_031985528.1;Parent=rna-XM_031985528.1
NW_022340504.1	Gnomon	exon	440677	441055	.	-	.	ID=exon-XM_031985528.1-2;Dbxref=GeneID:116430878%2CGenbank:XM_031985528.1;Parent=rna-XM_031985528.1
NW_022340504.1	Gnomon	exon	439695	440373	.	-	.	ID=exon-XM_031985528.1-4;Dbxref=GeneID:116430878%2CGenbank:XM_031985528.1;Parent=rna-XM_031985528.1
NW_022340504.1	Gnomon	exon	441415	441798	.	-	.	ID=exon-XM_031985528.1-1;Dbxref=GeneID:116430878%2CGenbank:XM_031985528.1;Parent=rna-XM_031985528.1
NW_022340504.1	Gnomon	exon	1034819	1035173	.	-	.	ID=exon-XM_031985434.1-7;Dbxref=GeneID:116430825%2CGenbank:XM_031985434.1;Parent=rna-XM_031985434.1
NW_022340504.1	Gnomon	exon	1036127	1036252	.	-	.	ID=exon-XM_031985434.1-6;Dbxref=GeneID:116430825%2CGenbank:XM_031985434.1;Parent=rna-XM_031985434.1
NW_022340504.1	Gnomon	exon	1036351	1036478	.	-	.	ID=exon-XM_031985434.1-5;Dbxref=GeneID:116430825%2CGenbank:XM_031985434.1;Parent=rna-XM_031985434.1
NW_022340504.1	Gnomon	exon	1048857	1049018	.	-	.	ID=exon-XM_031985434.1-4;Dbxref=GeneID:116430825%2CGenbank:XM_031985434.1;Parent=rna-XM_031985434.1
NW_022340504.1	Gnomon	exon	1034095	1034194	.	-	.	ID=exon-XM_031985434.1-9;Dbxref=GeneID:116430825%2CGenbank:XM_031985434.1;Parent=rna-XM_031985434.1
NW_022340504.1	Gnomon	exon	1034364	1034535	.	-	.	ID=exon-XM_031985434.1-8;Dbxref=GeneID:116430825%2CGenbank:XM_031985434.1;Parent=rna-XM_031985434.1
NW_022340504.1	Gnomon	exon	1051629	1051824	.	-	.	ID=exon-XM_031985434.1-3;Dbxref=GeneID:116430825%2CGenbank:XM_031985434.1;Parent=rna-XM_031985434.1
NW_022340504.1	Gnomon	exon	1052396	1054102	.	-	.	ID=exon-XM_031985434.1-2;Dbxref=GeneID:116430825%2CGenbank:XM_031985434.1;Parent=rna-XM_031985434.1
NW_022340504.1	Gnomon	exon	1054541	1054571	.	-	.	ID=exon-XM_031985434.1-1;Dbxref=GeneID:116430825%2CGenbank:XM_031985434.1;Parent=rna-XM_031985434.1
NW_022340504.1	Gnomon	exon	2365850	2365915	.	+	.	ID=exon-XM_031985481.1-5;Dbxref=GeneID:116430859%2CGenbank:XM_031985481.1;Parent=rna-XM_031985481.1
NW_022340504.1	Gnomon	exon	2365520	2365679	.	+	.	ID=exon-XM_031985481.1-4;Dbxref=GeneID:116430859%2CGenbank:XM_031985481.1;Parent=rna-XM_031985481.1
NW_022340504.1	Gnomon	exon	2366758	2366825	.	+	.	ID=exon-XM_031985481.1-7;Dbxref=GeneID:116430859%2CGenbank:XM_031985481.1;Parent=rna-XM_031985481.1
NW_022340504.1	Gnomon	exon	2366634	2366685	.	+	.	ID=exon-XM_031985481.1-6;Dbxref=GeneID:116430859%2CGenbank:XM_031985481.1;Parent=rna-XM_031985481.1
NW_022340504.1	Gnomon	exon	2368714	2368854	.	+	.	ID=exon-XM_031985481.1-9;Dbxref=GeneID:116430859%2CGenbank:XM_031985481.1;Parent=rna-XM_031985481.1
NW_022340504.1	Gnomon	exon	2368372	2368523	.	+	.	ID=exon-XM_031985481.1-8;Dbxref=GeneID:116430859%2CGenbank:XM_031985481.1;Parent=rna-XM_031985481.1
NW_022340504.1	Gnomon	exon	2361065	2361331	.	+	.	ID=exon-XM_031985481.1-1;Dbxref=GeneID:116430859%2CGenbank:XM_031985481.1;Parent=rna-XM_031985481.1
NW_022340504.1	Gnomon	exon	2365077	2365281	.	+	.	ID=exon-XM_031985481.1-3;Dbxref=GeneID:116430859%2CGenbank:XM_031985481.1;Parent=rna-XM_031985481.1
NW_022340504.1	Gnomon	exon	2361866	2362266	.	+	.	ID=exon-XM_031985481.1-2;Dbxref=GeneID:116430859%2CGenbank:XM_031985481.1;Parent=rna-XM_031985481.1
NW_022340504.1	Gnomon	exon	1306705	1307010	.	-	.	ID=exon-XM_031985457.1-9;Dbxref=GeneID:116430835%2CGenbank:XM_031985457.1;Parent=rna-XM_031985457.1
NW_022340504.1	Gnomon	exon	1307231	1307469	.	-	.	ID=exon-XM_031985457.1-8;Dbxref=GeneID:116430835%2CGenbank:XM_031985457.1;Parent=rna-XM_031985457.1
NW_022340504.1	Gnomon	exon	1307599	1307799	.	-	.	ID=exon-XM_031985457.1-7;Dbxref=GeneID:116430835%2CGenbank:XM_031985457.1;Parent=rna-XM_031985457.1
NW_022340504.1	Gnomon	exon	1308031	1308497	.	-	.	ID=exon-XM_031985457.1-6;Dbxref=GeneID:116430835%2CGenbank:XM_031985457.1;Parent=rna-XM_031985457.1
NW_022340504.1	Gnomon	exon	1308587	1308750	.	-	.	ID=exon-XM_031985457.1-5;Dbxref=GeneID:116430835%2CGenbank:XM_031985457.1;Parent=rna-XM_031985457.1
NW_022340504.1	Gnomon	exon	1308954	1309136	.	-	.	ID=exon-XM_031985457.1-4;Dbxref=GeneID:116430835%2CGenbank:XM_031985457.1;Parent=rna-XM_031985457.1
NW_022340504.1	Gnomon	exon	1309363	1309684	.	-	.	ID=exon-XM_031985457.1-3;Dbxref=GeneID:116430835%2CGenbank:XM_031985457.1;Parent=rna-XM_031985457.1
NW_022340504.1	Gnomon	exon	1309981	1310239	.	-	.	ID=exon-XM_031985457.1-2;Dbxref=GeneID:116430835%2CGenbank:XM_031985457.1;Parent=rna-XM_031985457.1
NW_022340504.1	Gnomon	exon	1310769	1310900	.	-	.	ID=exon-XM_031985457.1-1;Dbxref=GeneID:116430835%2CGenbank:XM_031985457.1;Parent=rna-XM_031985457.1
NW_022340504.1	Gnomon	exon	1314565	1314749	.	+	.	ID=exon-XR_004235801.1-2;Dbxref=GeneID:116430838%2CGenbank:XR_004235801.1;Parent=rna-XR_004235801.1
NW_022340504.1	Gnomon	exon	1303818	1304244	.	+	.	ID=exon-XR_004235801.1-1;Dbxref=GeneID:116430838%2CGenbank:XR_004235801.1;Parent=rna-XR_004235801.1
NW_022340504.1	Gnomon	exon	1315269	1315512	.	+	.	ID=exon-XR_004235801.1-4;Dbxref=GeneID:116430838%2CGenbank:XR_004235801.1;Parent=rna-XR_004235801.1
NW_022340504.1	Gnomon	exon	1314845	1315196	.	+	.	ID=exon-XR_004235801.1-3;Dbxref=GeneID:116430838%2CGenbank:XR_004235801.1;Parent=rna-XR_004235801.1
NW_022340504.1	Gnomon	lnc_RNA	901734	902305	.	+	.	Name=XR_004235803.1;ID=rna-XR_004235803.1;Dbxref=GeneID:116430845%2CGenbank:XR_004235803.1;Parent=gene-LOC116430845
NW_022340504.1	Gnomon	exon	2365520	2365679	.	+	.	ID=exon-XM_031985480.1-4;Dbxref=GeneID:116430859%2CGenbank:XM_031985480.1;Parent=rna-XM_031985480.1
NW_022340504.1	Gnomon	exon	2365077	2365281	.	+	.	ID=exon-XM_031985480.1-3;Dbxref=GeneID:116430859%2CGenbank:XM_031985480.1;Parent=rna-XM_031985480.1
NW_022340504.1	Gnomon	exon	2361727	2362266	.	+	.	ID=exon-XM_031985480.1-2;Dbxref=GeneID:116430859%2CGenbank:XM_031985480.1;Parent=rna-XM_031985480.1
NW_022340504.1	Gnomon	exon	2361065	2361331	.	+	.	ID=exon-XM_031985480.1-1;Dbxref=GeneID:116430859%2CGenbank:XM_031985480.1;Parent=rna-XM_031985480.1
NW_022340504.1	Gnomon	CDS	1727030	1727174	.	-	0	Name=XP_031841328.1;ID=cds-XP_031841328.1;Dbxref=GeneID:116430849%2CGenbank:XP_031841328.1;Parent=rna-XM_031985468.1
NW_022340504.1	Gnomon	CDS	1726621	1726826	.	-	0	Name=XP_031841328.1;ID=cds-XP_031841328.1;Dbxref=GeneID:116430849%2CGenbank:XP_031841328.1;Parent=rna-XM_031985468.1
NW_022340504.1	Gnomon	CDS	1726407	1726543	.	-	0	Name=XP_031841328.1;ID=cds-XP_031841328.1;Dbxref=GeneID:116430849%2CGenbank:XP_031841328.1;Parent=rna-XM_031985468.1
NW_022340504.1	Gnomon	CDS	1725726	1726338	.	-	0	Name=XP_031841328.1;ID=cds-XP_031841328.1;Dbxref=GeneID:116430849%2CGenbank:XP_031841328.1;Parent=rna-XM_031985468.1
NW_022340504.1	Gnomon	exon	2368372	2368523	.	+	.	ID=exon-XM_031985480.1-8;Dbxref=GeneID:116430859%2CGenbank:XM_031985480.1;Parent=rna-XM_031985480.1
NW_022340504.1	Gnomon	exon	2366758	2366825	.	+	.	ID=exon-XM_031985480.1-7;Dbxref=GeneID:116430859%2CGenbank:XM_031985480.1;Parent=rna-XM_031985480.1
NW_022340504.1	Gnomon	exon	2366634	2366685	.	+	.	ID=exon-XM_031985480.1-6;Dbxref=GeneID:116430859%2CGenbank:XM_031985480.1;Parent=rna-XM_031985480.1
NW_022340504.1	Gnomon	exon	2365850	2365915	.	+	.	ID=exon-XM_031985480.1-5;Dbxref=GeneID:116430859%2CGenbank:XM_031985480.1;Parent=rna-XM_031985480.1
NW_022340504.1	Gnomon	exon	2368714	2368854	.	+	.	ID=exon-XM_031985480.1-9;Dbxref=GeneID:116430859%2CGenbank:XM_031985480.1;Parent=rna-XM_031985480.1
NW_022340504.1	Gnomon	lnc_RNA	2551764	2806451	.	+	.	Name=XR_004235794.1;ID=rna-XR_004235794.1;Dbxref=GeneID:116430820%2CGenbank:XR_004235794.1;Parent=gene-LOC116430820
NW_022340504.1	Gnomon	lnc_RNA	900096	902484	.	-	.	Name=XR_004235804.1;ID=rna-XR_004235804.1;Dbxref=GeneID:116430846%2CGenbank:XR_004235804.1;Parent=gene-LOC116430846
NW_022340504.1	Gnomon	exon	1034095	1034194	.	-	.	ID=exon-XM_031985432.1-9;Dbxref=GeneID:116430825%2CGenbank:XM_031985432.1;Parent=rna-XM_031985432.1
NW_022340504.1	Gnomon	exon	1034364	1034535	.	-	.	ID=exon-XM_031985432.1-8;Dbxref=GeneID:116430825%2CGenbank:XM_031985432.1;Parent=rna-XM_031985432.1
NW_022340504.1	Gnomon	exon	1034804	1035173	.	-	.	ID=exon-XM_031985432.1-7;Dbxref=GeneID:116430825%2CGenbank:XM_031985432.1;Parent=rna-XM_031985432.1
NW_022340504.1	Gnomon	exon	1036127	1036252	.	-	.	ID=exon-XM_031985432.1-6;Dbxref=GeneID:116430825%2CGenbank:XM_031985432.1;Parent=rna-XM_031985432.1
NW_022340504.1	Gnomon	CDS	1727654	1727732	.	+	0	Name=XP_031841327.1;ID=cds-XP_031841327.1;Dbxref=GeneID:116430848%2CGenbank:XP_031841327.1;Parent=rna-XM_031985467.1
NW_022340504.1	Gnomon	CDS	1727927	1728021	.	+	0	Name=XP_031841327.1;ID=cds-XP_031841327.1;Dbxref=GeneID:116430848%2CGenbank:XP_031841327.1;Parent=rna-XM_031985467.1
NW_022340504.1	Gnomon	CDS	1728318	1728472	.	+	0	Name=XP_031841327.1;ID=cds-XP_031841327.1;Dbxref=GeneID:116430848%2CGenbank:XP_031841327.1;Parent=rna-XM_031985467.1
NW_022340504.1	Gnomon	CDS	1728558	1728688	.	+	0	Name=XP_031841327.1;ID=cds-XP_031841327.1;Dbxref=GeneID:116430848%2CGenbank:XP_031841327.1;Parent=rna-XM_031985467.1
NW_022340504.1	Gnomon	CDS	1729035	1729170	.	+	0	Name=XP_031841327.1;ID=cds-XP_031841327.1;Dbxref=GeneID:116430848%2CGenbank:XP_031841327.1;Parent=rna-XM_031985467.1
NW_022340504.1	Gnomon	CDS	1729239	1729617	.	+	0	Name=XP_031841327.1;ID=cds-XP_031841327.1;Dbxref=GeneID:116430848%2CGenbank:XP_031841327.1;Parent=rna-XM_031985467.1
NW_022340504.1	Gnomon	CDS	1729694	1730229	.	+	0	Name=XP_031841327.1;ID=cds-XP_031841327.1;Dbxref=GeneID:116430848%2CGenbank:XP_031841327.1;Parent=rna-XM_031985467.1
NW_022340504.1	Gnomon	CDS	1730309	1730681	.	+	0	Name=XP_031841327.1;ID=cds-XP_031841327.1;Dbxref=GeneID:116430848%2CGenbank:XP_031841327.1;Parent=rna-XM_031985467.1
NW_022340504.1	Gnomon	CDS	1730762	1731087	.	+	0	Name=XP_031841327.1;ID=cds-XP_031841327.1;Dbxref=GeneID:116430848%2CGenbank:XP_031841327.1;Parent=rna-XM_031985467.1
NW_022340504.1	Gnomon	CDS	1731161	1731395	.	+	0	Name=XP_031841327.1;ID=cds-XP_031841327.1;Dbxref=GeneID:116430848%2CGenbank:XP_031841327.1;Parent=rna-XM_031985467.1
NW_022340504.1	Gnomon	CDS	1731471	1731833	.	+	0	Name=XP_031841327.1;ID=cds-XP_031841327.1;Dbxref=GeneID:116430848%2CGenbank:XP_031841327.1;Parent=rna-XM_031985467.1
NW_022340504.1	Gnomon	exon	1036351	1036478	.	-	.	ID=exon-XM_031985432.1-5;Dbxref=GeneID:116430825%2CGenbank:XM_031985432.1;Parent=rna-XM_031985432.1
NW_022340504.1	Gnomon	exon	1048857	1049018	.	-	.	ID=exon-XM_031985432.1-4;Dbxref=GeneID:116430825%2CGenbank:XM_031985432.1;Parent=rna-XM_031985432.1
NW_022340504.1	Gnomon	exon	1051629	1051824	.	-	.	ID=exon-XM_031985432.1-3;Dbxref=GeneID:116430825%2CGenbank:XM_031985432.1;Parent=rna-XM_031985432.1
NW_022340504.1	Gnomon	exon	1052396	1054102	.	-	.	ID=exon-XM_031985432.1-2;Dbxref=GeneID:116430825%2CGenbank:XM_031985432.1;Parent=rna-XM_031985432.1
NW_022340504.1	Gnomon	exon	1054541	1054571	.	-	.	ID=exon-XM_031985432.1-1;Dbxref=GeneID:116430825%2CGenbank:XM_031985432.1;Parent=rna-XM_031985432.1
NW_022340504.1	Gnomon	lnc_RNA	904135	905508	.	+	.	Name=XR_004235805.1;ID=rna-XR_004235805.1;Dbxref=GeneID:116430847%2CGenbank:XR_004235805.1;Parent=gene-LOC116430847
NW_022340504.1	Gnomon	exon	270883	271323	.	-	.	ID=exon-XM_031985526.1-1;Dbxref=GeneID:116430877%2CGenbank:XM_031985526.1;Parent=rna-XM_031985526.1
NW_022340504.1	Gnomon	exon	269916	270181	.	-	.	ID=exon-XM_031985526.1-3;Dbxref=GeneID:116430877%2CGenbank:XM_031985526.1;Parent=rna-XM_031985526.1
NW_022340504.1	Gnomon	exon	270596	270703	.	-	.	ID=exon-XM_031985526.1-2;Dbxref=GeneID:116430877%2CGenbank:XM_031985526.1;Parent=rna-XM_031985526.1
NW_022340504.1	Gnomon	exon	268866	268989	.	-	.	ID=exon-XM_031985526.1-5;Dbxref=GeneID:116430877%2CGenbank:XM_031985526.1;Parent=rna-XM_031985526.1
NW_022340504.1	Gnomon	exon	269077	269233	.	-	.	ID=exon-XM_031985526.1-4;Dbxref=GeneID:116430877%2CGenbank:XM_031985526.1;Parent=rna-XM_031985526.1
NW_022340504.1	Gnomon	exon	267325	268259	.	-	.	ID=exon-XM_031985526.1-7;Dbxref=GeneID:116430877%2CGenbank:XM_031985526.1;Parent=rna-XM_031985526.1
NW_022340504.1	Gnomon	exon	268558	268772	.	-	.	ID=exon-XM_031985526.1-6;Dbxref=GeneID:116430877%2CGenbank:XM_031985526.1;Parent=rna-XM_031985526.1
NW_022340504.1	Gnomon	mRNA	251083	252720	.	+	.	Name=XM_031985448.1;ID=rna-XM_031985448.1;Dbxref=GeneID:116430830%2CGenbank:XM_031985448.1;Parent=gene-LOC116430830
NW_022340504.1	Gnomon	lnc_RNA	2551764	2806451	.	+	.	Name=XR_004235795.1;ID=rna-XR_004235795.1;Dbxref=GeneID:116430820%2CGenbank:XR_004235795.1;Parent=gene-LOC116430820
NW_022340504.1	Gnomon	exon	1021935	1031890	.	-	.	ID=exon-XM_031985439.1-11;Dbxref=GeneID:116430825%2CGenbank:XM_031985439.1;Parent=rna-XM_031985439.1
NW_022340504.1	Gnomon	exon	1032933	1033169	.	-	.	ID=exon-XM_031985439.1-10;Dbxref=GeneID:116430825%2CGenbank:XM_031985439.1;Parent=rna-XM_031985439.1
NW_022340504.1	Gnomon	exon	1760271	1760535	.	-	.	ID=exon-XM_031985504.1-12;Dbxref=GeneID:116430874%2CGenbank:XM_031985504.1;Parent=rna-XM_031985504.1
NW_022340504.1	Gnomon	exon	1761080	1761533	.	-	.	ID=exon-XM_031985504.1-11;Dbxref=GeneID:116430874%2CGenbank:XM_031985504.1;Parent=rna-XM_031985504.1
NW_022340504.1	Gnomon	exon	1759103	1759392	.	-	.	ID=exon-XM_031985504.1-14;Dbxref=GeneID:116430874%2CGenbank:XM_031985504.1;Parent=rna-XM_031985504.1
NW_022340504.1	Gnomon	exon	1759651	1760014	.	-	.	ID=exon-XM_031985504.1-13;Dbxref=GeneID:116430874%2CGenbank:XM_031985504.1;Parent=rna-XM_031985504.1
NW_022340504.1	Gnomon	exon	1310769	1310900	.	-	.	ID=exon-XM_031985456.1-1;Dbxref=GeneID:116430835%2CGenbank:XM_031985456.1;Parent=rna-XM_031985456.1
NW_022340504.1	Gnomon	exon	1758185	1758335	.	-	.	ID=exon-XM_031985504.1-16;Dbxref=GeneID:116430874%2CGenbank:XM_031985504.1;Parent=rna-XM_031985504.1
NW_022340504.1	Gnomon	exon	1758575	1758805	.	-	.	ID=exon-XM_031985504.1-15;Dbxref=GeneID:116430874%2CGenbank:XM_031985504.1;Parent=rna-XM_031985504.1
NW_022340504.1	Gnomon	exon	1309363	1309684	.	-	.	ID=exon-XM_031985456.1-3;Dbxref=GeneID:116430835%2CGenbank:XM_031985456.1;Parent=rna-XM_031985456.1
NW_022340504.1	Gnomon	exon	1309981	1310239	.	-	.	ID=exon-XM_031985456.1-2;Dbxref=GeneID:116430835%2CGenbank:XM_031985456.1;Parent=rna-XM_031985456.1
NW_022340504.1	Gnomon	exon	1752507	1755658	.	-	.	ID=exon-XM_031985504.1-17;Dbxref=GeneID:116430874%2CGenbank:XM_031985504.1;Parent=rna-XM_031985504.1
NW_022340504.1	Gnomon	exon	1308587	1308750	.	-	.	ID=exon-XM_031985456.1-5;Dbxref=GeneID:116430835%2CGenbank:XM_031985456.1;Parent=rna-XM_031985456.1
NW_022340504.1	Gnomon	exon	1308954	1309136	.	-	.	ID=exon-XM_031985456.1-4;Dbxref=GeneID:116430835%2CGenbank:XM_031985456.1;Parent=rna-XM_031985456.1
NW_022340504.1	Gnomon	exon	1307599	1307799	.	-	.	ID=exon-XM_031985456.1-7;Dbxref=GeneID:116430835%2CGenbank:XM_031985456.1;Parent=rna-XM_031985456.1
NW_022340504.1	Gnomon	exon	1308031	1308497	.	-	.	ID=exon-XM_031985456.1-6;Dbxref=GeneID:116430835%2CGenbank:XM_031985456.1;Parent=rna-XM_031985456.1
NW_022340504.1	Gnomon	exon	1306705	1307010	.	-	.	ID=exon-XM_031985456.1-9;Dbxref=GeneID:116430835%2CGenbank:XM_031985456.1;Parent=rna-XM_031985456.1
NW_022340504.1	Gnomon	exon	1307231	1307469	.	-	.	ID=exon-XM_031985456.1-8;Dbxref=GeneID:116430835%2CGenbank:XM_031985456.1;Parent=rna-XM_031985456.1
NW_022340504.1	Gnomon	exon	1761972	1762236	.	-	.	ID=exon-XM_031985504.1-10;Dbxref=GeneID:116430874%2CGenbank:XM_031985504.1;Parent=rna-XM_031985504.1
NW_022340504.1	Gnomon	transcript	630499	839746	.	+	.	Name=XR_004235806.1;ID=rna-XR_004235806.1;Dbxref=GeneID:116430850%2CGenbank:XR_004235806.1;Parent=gene-LOC116430850
NW_022340504.1	Gnomon	mRNA	443161	446705	.	+	.	Name=XM_031985449.1;ID=rna-XM_031985449.1;Dbxref=GeneID:116430831%2CGenbank:XM_031985449.1;Parent=gene-LOC116430831
NW_022340504.1	Gnomon	lnc_RNA	2441576	2536407	.	+	.	Name=XR_004235796.1;ID=rna-XR_004235796.1;Dbxref=GeneID:116430821%2CGenbank:XR_004235796.1;Parent=gene-LOC116430821
NW_022340504.1	Gnomon	CDS	1726621	1726755	.	-	0	Name=XP_031841329.1;ID=cds-XP_031841329.1;Dbxref=GeneID:116430849%2CGenbank:XP_031841329.1;Parent=rna-XM_031985469.1
NW_022340504.1	Gnomon	CDS	1726407	1726543	.	-	0	Name=XP_031841329.1;ID=cds-XP_031841329.1;Dbxref=GeneID:116430849%2CGenbank:XP_031841329.1;Parent=rna-XM_031985469.1
NW_022340504.1	Gnomon	CDS	1725726	1726338	.	-	0	Name=XP_031841329.1;ID=cds-XP_031841329.1;Dbxref=GeneID:116430849%2CGenbank:XP_031841329.1;Parent=rna-XM_031985469.1
NW_022340504.1	Gnomon	exon	902012	902080	.	+	.	ID=exon-XR_004235803.1-2;Dbxref=GeneID:116430845%2CGenbank:XR_004235803.1;Parent=rna-XR_004235803.1
NW_022340504.1	Gnomon	exon	901734	901904	.	+	.	ID=exon-XR_004235803.1-1;Dbxref=GeneID:116430845%2CGenbank:XR_004235803.1;Parent=rna-XR_004235803.1
NW_022340504.1	Gnomon	exon	902176	902305	.	+	.	ID=exon-XR_004235803.1-3;Dbxref=GeneID:116430845%2CGenbank:XR_004235803.1;Parent=rna-XR_004235803.1
NW_022340504.1	Gnomon	lnc_RNA	932767	933407	.	-	.	Name=XR_004235807.1;ID=rna-XR_004235807.1;Dbxref=GeneID:116430851%2CGenbank:XR_004235807.1;Parent=gene-LOC116430851
NW_022340504.1	Gnomon	exon	1308954	1309136	.	-	.	ID=exon-XM_031985455.1-4;Dbxref=GeneID:116430835%2CGenbank:XM_031985455.1;Parent=rna-XM_031985455.1
NW_022340504.1	Gnomon	exon	1309363	1309684	.	-	.	ID=exon-XM_031985455.1-3;Dbxref=GeneID:116430835%2CGenbank:XM_031985455.1;Parent=rna-XM_031985455.1
NW_022340504.1	Gnomon	exon	1309981	1310239	.	-	.	ID=exon-XM_031985455.1-2;Dbxref=GeneID:116430835%2CGenbank:XM_031985455.1;Parent=rna-XM_031985455.1
NW_022340504.1	Gnomon	exon	1310769	1310900	.	-	.	ID=exon-XM_031985455.1-1;Dbxref=GeneID:116430835%2CGenbank:XM_031985455.1;Parent=rna-XM_031985455.1
NW_022340504.1	Gnomon	exon	1307231	1307469	.	-	.	ID=exon-XM_031985455.1-8;Dbxref=GeneID:116430835%2CGenbank:XM_031985455.1;Parent=rna-XM_031985455.1
NW_022340504.1	Gnomon	exon	1307599	1307799	.	-	.	ID=exon-XM_031985455.1-7;Dbxref=GeneID:116430835%2CGenbank:XM_031985455.1;Parent=rna-XM_031985455.1
NW_022340504.1	Gnomon	exon	1308031	1308497	.	-	.	ID=exon-XM_031985455.1-6;Dbxref=GeneID:116430835%2CGenbank:XM_031985455.1;Parent=rna-XM_031985455.1
NW_022340504.1	Gnomon	exon	1308587	1308750	.	-	.	ID=exon-XM_031985455.1-5;Dbxref=GeneID:116430835%2CGenbank:XM_031985455.1;Parent=rna-XM_031985455.1
NW_022340504.1	Gnomon	exon	1306705	1307010	.	-	.	ID=exon-XM_031985455.1-9;Dbxref=GeneID:116430835%2CGenbank:XM_031985455.1;Parent=rna-XM_031985455.1
NW_022340504.1	Gnomon	exon	2370854	2370965	.	+	.	ID=exon-XM_031985483.1-14;Dbxref=GeneID:116430859%2CGenbank:XM_031985483.1;Parent=rna-XM_031985483.1
NW_022340504.1	Gnomon	exon	2370628	2370786	.	+	.	ID=exon-XM_031985483.1-13;Dbxref=GeneID:116430859%2CGenbank:XM_031985483.1;Parent=rna-XM_031985483.1
NW_022340504.1	Gnomon	exon	2371031	2371378	.	+	.	ID=exon-XM_031985483.1-15;Dbxref=GeneID:116430859%2CGenbank:XM_031985483.1;Parent=rna-XM_031985483.1
NW_022340504.1	Gnomon	exon	2369684	2369867	.	+	.	ID=exon-XM_031985483.1-10;Dbxref=GeneID:116430859%2CGenbank:XM_031985483.1;Parent=rna-XM_031985483.1
NW_022340504.1	Gnomon	exon	2370235	2370404	.	+	.	ID=exon-XM_031985483.1-12;Dbxref=GeneID:116430859%2CGenbank:XM_031985483.1;Parent=rna-XM_031985483.1
NW_022340504.1	Gnomon	exon	2369943	2370029	.	+	.	ID=exon-XM_031985483.1-11;Dbxref=GeneID:116430859%2CGenbank:XM_031985483.1;Parent=rna-XM_031985483.1
NW_022340504.1	Gnomon	CDS	1411611	1411625	.	-	0	Name=XP_031841324.1;ID=cds-XP_031841324.1;Dbxref=GeneID:116430843%2CGenbank:XP_031841324.1;Parent=rna-XM_031985464.1
NW_022340504.1	Gnomon	CDS	1410096	1410192	.	-	0	Name=XP_031841324.1;ID=cds-XP_031841324.1;Dbxref=GeneID:116430843%2CGenbank:XP_031841324.1;Parent=rna-XM_031985464.1
NW_022340504.1	Gnomon	CDS	1409264	1409481	.	-	0	Name=XP_031841324.1;ID=cds-XP_031841324.1;Dbxref=GeneID:116430843%2CGenbank:XP_031841324.1;Parent=rna-XM_031985464.1
NW_022340504.1	Gnomon	mRNA	251081	252731	.	+	.	Name=XM_031985446.1;ID=rna-XM_031985446.1;Dbxref=GeneID:116430830%2CGenbank:XM_031985446.1;Parent=gene-LOC116430830
NW_022340504.1	Gnomon	mRNA	251069	252749	.	+	.	Name=XM_031985447.1;ID=rna-XM_031985447.1;Dbxref=GeneID:116430830%2CGenbank:XM_031985447.1;Parent=gene-LOC116430830
NW_022340504.1	Gnomon	exon	446138	446363	.	+	.	ID=exon-XM_031985451.1-10;Dbxref=GeneID:116430831%2CGenbank:XM_031985451.1;Parent=rna-XM_031985451.1
NW_022340504.1	Gnomon	lnc_RNA	909650	910180	.	+	.	Name=XR_004235808.1;ID=rna-XR_004235808.1;Dbxref=GeneID:116430852%2CGenbank:XR_004235808.1;Parent=gene-LOC116430852
NW_022340504.1	Gnomon	exon	1313971	1314467	.	+	.	ID=exon-XR_004235802.1-1;Dbxref=GeneID:116430838%2CGenbank:XR_004235802.1;Parent=rna-XR_004235802.1
NW_022340504.1	Gnomon	exon	1315269	1315512	.	+	.	ID=exon-XR_004235802.1-4;Dbxref=GeneID:116430838%2CGenbank:XR_004235802.1;Parent=rna-XR_004235802.1
NW_022340504.1	Gnomon	exon	1314845	1315196	.	+	.	ID=exon-XR_004235802.1-3;Dbxref=GeneID:116430838%2CGenbank:XR_004235802.1;Parent=rna-XR_004235802.1
NW_022340504.1	Gnomon	exon	1314565	1314749	.	+	.	ID=exon-XR_004235802.1-2;Dbxref=GeneID:116430838%2CGenbank:XR_004235802.1;Parent=rna-XR_004235802.1
NW_022340504.1	Gnomon	exon	2130785	2131147	.	-	.	ID=exon-XM_031985504.1-3;Dbxref=GeneID:116430874%2CGenbank:XM_031985504.1;Parent=rna-XM_031985504.1
NW_022340504.1	Gnomon	exon	2133001	2133028	.	-	.	ID=exon-XM_031985504.1-2;Dbxref=GeneID:116430874%2CGenbank:XM_031985504.1;Parent=rna-XM_031985504.1
NW_022340504.1	Gnomon	exon	2133172	2133256	.	-	.	ID=exon-XM_031985504.1-1;Dbxref=GeneID:116430874%2CGenbank:XM_031985504.1;Parent=rna-XM_031985504.1
NW_022340504.1	Gnomon	exon	1791461	1791594	.	-	.	ID=exon-XM_031985504.1-7;Dbxref=GeneID:116430874%2CGenbank:XM_031985504.1;Parent=rna-XM_031985504.1
NW_022340504.1	Gnomon	exon	1842560	1842670	.	-	.	ID=exon-XM_031985504.1-6;Dbxref=GeneID:116430874%2CGenbank:XM_031985504.1;Parent=rna-XM_031985504.1
NW_022340504.1	Gnomon	exon	1957845	1958067	.	-	.	ID=exon-XM_031985504.1-5;Dbxref=GeneID:116430874%2CGenbank:XM_031985504.1;Parent=rna-XM_031985504.1
NW_022340504.1	Gnomon	exon	1965662	1965742	.	-	.	ID=exon-XM_031985504.1-4;Dbxref=GeneID:116430874%2CGenbank:XM_031985504.1;Parent=rna-XM_031985504.1
NW_022340504.1	Gnomon	exon	1763126	1763374	.	-	.	ID=exon-XM_031985504.1-9;Dbxref=GeneID:116430874%2CGenbank:XM_031985504.1;Parent=rna-XM_031985504.1
NW_022340504.1	Gnomon	exon	1766966	1767056	.	-	.	ID=exon-XM_031985504.1-8;Dbxref=GeneID:116430874%2CGenbank:XM_031985504.1;Parent=rna-XM_031985504.1
NW_022340504.1	Gnomon	transcript	1458531	1692196	.	-	.	Name=XR_004235798.1;ID=rna-XR_004235798.1;Dbxref=GeneID:116430833%2CGenbank:XR_004235798.1;Parent=gene-LOC116430833
NW_022340504.1	Gnomon	CDS	1335868	1336053	.	-	0	Name=XP_031841323.1;ID=cds-XP_031841323.1;Dbxref=GeneID:116430842%2CGenbank:XP_031841323.1;Parent=rna-XM_031985463.1
NW_022340504.1	Gnomon	CDS	1335038	1335547	.	-	0	Name=XP_031841323.1;ID=cds-XP_031841323.1;Dbxref=GeneID:116430842%2CGenbank:XP_031841323.1;Parent=rna-XM_031985463.1
NW_022340504.1	Gnomon	exon	2365077	2365281	.	+	.	ID=exon-XM_031985479.1-2;Dbxref=GeneID:116430859%2CGenbank:XM_031985479.1;Parent=rna-XM_031985479.1
NW_022340504.1	Gnomon	exon	2361072	2361331	.	+	.	ID=exon-XM_031985479.1-1;Dbxref=GeneID:116430859%2CGenbank:XM_031985479.1;Parent=rna-XM_031985479.1
NW_022340504.1	Gnomon	exon	2368714	2368854	.	+	.	ID=exon-XM_031985479.1-8;Dbxref=GeneID:116430859%2CGenbank:XM_031985479.1;Parent=rna-XM_031985479.1
NW_022340504.1	Gnomon	exon	2368372	2368523	.	+	.	ID=exon-XM_031985479.1-7;Dbxref=GeneID:116430859%2CGenbank:XM_031985479.1;Parent=rna-XM_031985479.1
NW_022340504.1	Gnomon	exon	2369056	2369280	.	+	.	ID=exon-XM_031985479.1-9;Dbxref=GeneID:116430859%2CGenbank:XM_031985479.1;Parent=rna-XM_031985479.1
NW_022340504.1	Gnomon	exon	2365850	2365915	.	+	.	ID=exon-XM_031985479.1-4;Dbxref=GeneID:116430859%2CGenbank:XM_031985479.1;Parent=rna-XM_031985479.1
NW_022340504.1	Gnomon	exon	2365520	2365679	.	+	.	ID=exon-XM_031985479.1-3;Dbxref=GeneID:116430859%2CGenbank:XM_031985479.1;Parent=rna-XM_031985479.1
NW_022340504.1	Gnomon	exon	2366758	2366825	.	+	.	ID=exon-XM_031985479.1-6;Dbxref=GeneID:116430859%2CGenbank:XM_031985479.1;Parent=rna-XM_031985479.1
NW_022340504.1	Gnomon	exon	2366634	2366685	.	+	.	ID=exon-XM_031985479.1-5;Dbxref=GeneID:116430859%2CGenbank:XM_031985479.1;Parent=rna-XM_031985479.1
NW_022340504.1	Gnomon	CDS	1434323	1434355	.	-	0	Name=XP_031841326.1;ID=cds-XP_031841326.1;Dbxref=GeneID:116430844%2CGenbank:XP_031841326.1;Parent=rna-XM_031985466.1
NW_022340504.1	Gnomon	CDS	1428049	1428201	.	-	0	Name=XP_031841326.1;ID=cds-XP_031841326.1;Dbxref=GeneID:116430844%2CGenbank:XP_031841326.1;Parent=rna-XM_031985466.1
NW_022340504.1	Gnomon	CDS	1427507	1427641	.	-	0	Name=XP_031841326.1;ID=cds-XP_031841326.1;Dbxref=GeneID:116430844%2CGenbank:XP_031841326.1;Parent=rna-XM_031985466.1
NW_022340504.1	Gnomon	CDS	1426493	1426598	.	-	0	Name=XP_031841326.1;ID=cds-XP_031841326.1;Dbxref=GeneID:116430844%2CGenbank:XP_031841326.1;Parent=rna-XM_031985466.1
NW_022340504.1	Gnomon	CDS	1426122	1426245	.	-	0	Name=XP_031841326.1;ID=cds-XP_031841326.1;Dbxref=GeneID:116430844%2CGenbank:XP_031841326.1;Parent=rna-XM_031985466.1
NW_022340504.1	Gnomon	CDS	1425453	1425620	.	-	0	Name=XP_031841326.1;ID=cds-XP_031841326.1;Dbxref=GeneID:116430844%2CGenbank:XP_031841326.1;Parent=rna-XM_031985466.1
NW_022340504.1	Gnomon	CDS	1424982	1425146	.	-	0	Name=XP_031841326.1;ID=cds-XP_031841326.1;Dbxref=GeneID:116430844%2CGenbank:XP_031841326.1;Parent=rna-XM_031985466.1
NW_022340504.1	Gnomon	CDS	1424258	1424580	.	-	0	Name=XP_031841326.1;ID=cds-XP_031841326.1;Dbxref=GeneID:116430844%2CGenbank:XP_031841326.1;Parent=rna-XM_031985466.1
NW_022340504.1	Gnomon	CDS	1423734	1424016	.	-	0	Name=XP_031841326.1;ID=cds-XP_031841326.1;Dbxref=GeneID:116430844%2CGenbank:XP_031841326.1;Parent=rna-XM_031985466.1
NW_022340504.1	Gnomon	CDS	1423397	1423616	.	-	0	Name=XP_031841326.1;ID=cds-XP_031841326.1;Dbxref=GeneID:116430844%2CGenbank:XP_031841326.1;Parent=rna-XM_031985466.1
NW_022340504.1	Gnomon	lnc_RNA	905803	906597	.	+	.	Name=XR_004235809.1;ID=rna-XR_004235809.1;Dbxref=GeneID:116430861%2CGenbank:XR_004235809.1;Parent=gene-LOC116430861
NW_022340504.1	Gnomon	mRNA	2319536	2334145	.	-	.	Name=XM_031985444.1;ID=rna-XM_031985444.1;Dbxref=GeneID:116430828%2CGenbank:XM_031985444.1;Parent=gene-LOC116430828
NW_022340504.1	Gnomon	lnc_RNA	1304780	1308399	.	+	.	Name=XR_004235799.1;ID=rna-XR_004235799.1;Dbxref=GeneID:116430837%2CGenbank:XR_004235799.1;Parent=gene-LOC116430837
NW_022340504.1	Gnomon	mRNA	2317702	2319957	.	+	.	Name=XM_031985445.1;ID=rna-XM_031985445.1;Dbxref=GeneID:116430829%2CGenbank:XM_031985445.1;Parent=gene-LOC116430829
NW_022340504.1	Gnomon	CDS	1357840	1358137	.	+	0	Name=XP_031841346.1;ID=cds-XP_031841346.1;Dbxref=GeneID:116430863%2CGenbank:XP_031841346.1;Parent=rna-XM_031985486.1
NW_022340504.1	Gnomon	CDS	1358640	1358911	.	+	0	Name=XP_031841346.1;ID=cds-XP_031841346.1;Dbxref=GeneID:116430863%2CGenbank:XP_031841346.1;Parent=rna-XM_031985486.1
NW_022340504.1	Gnomon	CDS	1359296	1359460	.	+	0	Name=XP_031841346.1;ID=cds-XP_031841346.1;Dbxref=GeneID:116430863%2CGenbank:XP_031841346.1;Parent=rna-XM_031985486.1
NW_022340504.1	Gnomon	CDS	1359885	1360323	.	+	0	Name=XP_031841346.1;ID=cds-XP_031841346.1;Dbxref=GeneID:116430863%2CGenbank:XP_031841346.1;Parent=rna-XM_031985486.1
NW_022340504.1	Gnomon	CDS	1360457	1360698	.	+	0	Name=XP_031841346.1;ID=cds-XP_031841346.1;Dbxref=GeneID:116430863%2CGenbank:XP_031841346.1;Parent=rna-XM_031985486.1
NW_022340504.1	Gnomon	CDS	1360909	1361433	.	+	0	Name=XP_031841346.1;ID=cds-XP_031841346.1;Dbxref=GeneID:116430863%2CGenbank:XP_031841346.1;Parent=rna-XM_031985486.1
NW_022340504.1	Gnomon	CDS	1361697	1362049	.	+	0	Name=XP_031841346.1;ID=cds-XP_031841346.1;Dbxref=GeneID:116430863%2CGenbank:XP_031841346.1;Parent=rna-XM_031985486.1
NW_022340504.1	Gnomon	CDS	1362170	1362384	.	+	0	Name=XP_031841346.1;ID=cds-XP_031841346.1;Dbxref=GeneID:116430863%2CGenbank:XP_031841346.1;Parent=rna-XM_031985486.1
NW_022340504.1	Gnomon	CDS	1362533	1363092	.	+	0	Name=XP_031841346.1;ID=cds-XP_031841346.1;Dbxref=GeneID:116430863%2CGenbank:XP_031841346.1;Parent=rna-XM_031985486.1
NW_022340504.1	Gnomon	CDS	1363241	1363549	.	+	0	Name=XP_031841346.1;ID=cds-XP_031841346.1;Dbxref=GeneID:116430863%2CGenbank:XP_031841346.1;Parent=rna-XM_031985486.1
NW_022340504.1	Gnomon	CDS	1363623	1363917	.	+	0	Name=XP_031841346.1;ID=cds-XP_031841346.1;Dbxref=GeneID:116430863%2CGenbank:XP_031841346.1;Parent=rna-XM_031985486.1
NW_022340504.1	Gnomon	CDS	1364149	1365793	.	+	0	Name=XP_031841346.1;ID=cds-XP_031841346.1;Dbxref=GeneID:116430863%2CGenbank:XP_031841346.1;Parent=rna-XM_031985486.1
NW_022340504.1	Gnomon	CDS	1366043	1366253	.	+	0	Name=XP_031841346.1;ID=cds-XP_031841346.1;Dbxref=GeneID:116430863%2CGenbank:XP_031841346.1;Parent=rna-XM_031985486.1
NW_022340504.1	Gnomon	CDS	2353464	2353730	.	+	0	Name=XP_031841344.1;ID=cds-XP_031841344.1;Dbxref=GeneID:116430860%2CGenbank:XP_031841344.1;Parent=rna-XM_031985484.1
NW_022340504.1	Gnomon	CDS	2353924	2354189	.	+	0	Name=XP_031841344.1;ID=cds-XP_031841344.1;Dbxref=GeneID:116430860%2CGenbank:XP_031841344.1;Parent=rna-XM_031985484.1
NW_022340504.1	Gnomon	CDS	2354262	2354490	.	+	0	Name=XP_031841344.1;ID=cds-XP_031841344.1;Dbxref=GeneID:116430860%2CGenbank:XP_031841344.1;Parent=rna-XM_031985484.1
NW_022340504.1	Gnomon	CDS	2354557	2354710	.	+	0	Name=XP_031841344.1;ID=cds-XP_031841344.1;Dbxref=GeneID:116430860%2CGenbank:XP_031841344.1;Parent=rna-XM_031985484.1
NW_022340504.1	Gnomon	CDS	2354801	2354953	.	+	0	Name=XP_031841344.1;ID=cds-XP_031841344.1;Dbxref=GeneID:116430860%2CGenbank:XP_031841344.1;Parent=rna-XM_031985484.1
NW_022340504.1	Gnomon	CDS	2355033	2355215	.	+	0	Name=XP_031841344.1;ID=cds-XP_031841344.1;Dbxref=GeneID:116430860%2CGenbank:XP_031841344.1;Parent=rna-XM_031985484.1
NW_022340504.1	Gnomon	CDS	2355278	2355415	.	+	0	Name=XP_031841344.1;ID=cds-XP_031841344.1;Dbxref=GeneID:116430860%2CGenbank:XP_031841344.1;Parent=rna-XM_031985484.1
NW_022340504.1	Gnomon	CDS	2355803	2355923	.	+	0	Name=XP_031841344.1;ID=cds-XP_031841344.1;Dbxref=GeneID:116430860%2CGenbank:XP_031841344.1;Parent=rna-XM_031985484.1
NW_022340504.1	Gnomon	CDS	2356004	2356158	.	+	0	Name=XP_031841344.1;ID=cds-XP_031841344.1;Dbxref=GeneID:116430860%2CGenbank:XP_031841344.1;Parent=rna-XM_031985484.1
NW_022340504.1	Gnomon	CDS	2356228	2356403	.	+	0	Name=XP_031841344.1;ID=cds-XP_031841344.1;Dbxref=GeneID:116430860%2CGenbank:XP_031841344.1;Parent=rna-XM_031985484.1
NW_022340504.1	Gnomon	CDS	2356467	2356706	.	+	0	Name=XP_031841344.1;ID=cds-XP_031841344.1;Dbxref=GeneID:116430860%2CGenbank:XP_031841344.1;Parent=rna-XM_031985484.1
NW_022340504.1	Gnomon	CDS	2356786	2357001	.	+	0	Name=XP_031841344.1;ID=cds-XP_031841344.1;Dbxref=GeneID:116430860%2CGenbank:XP_031841344.1;Parent=rna-XM_031985484.1
NW_022340504.1	Gnomon	CDS	2357079	2357268	.	+	0	Name=XP_031841344.1;ID=cds-XP_031841344.1;Dbxref=GeneID:116430860%2CGenbank:XP_031841344.1;Parent=rna-XM_031985484.1
NW_022340504.1	Gnomon	CDS	2357343	2357603	.	+	0	Name=XP_031841344.1;ID=cds-XP_031841344.1;Dbxref=GeneID:116430860%2CGenbank:XP_031841344.1;Parent=rna-XM_031985484.1
NW_022340504.1	Gnomon	CDS	2357678	2358014	.	+	0	Name=XP_031841344.1;ID=cds-XP_031841344.1;Dbxref=GeneID:116430860%2CGenbank:XP_031841344.1;Parent=rna-XM_031985484.1
NW_022340504.1	Gnomon	CDS	2358081	2358258	.	+	0	Name=XP_031841344.1;ID=cds-XP_031841344.1;Dbxref=GeneID:116430860%2CGenbank:XP_031841344.1;Parent=rna-XM_031985484.1
NW_022340504.1	Gnomon	CDS	2358349	2358489	.	+	0	Name=XP_031841344.1;ID=cds-XP_031841344.1;Dbxref=GeneID:116430860%2CGenbank:XP_031841344.1;Parent=rna-XM_031985484.1
NW_022340504.1	Gnomon	CDS	2358569	2358676	.	+	0	Name=XP_031841344.1;ID=cds-XP_031841344.1;Dbxref=GeneID:116430860%2CGenbank:XP_031841344.1;Parent=rna-XM_031985484.1
NW_022340504.1	Gnomon	exon	1763126	1763374	.	-	.	ID=exon-XM_031985506.1-9;Dbxref=GeneID:116430874%2CGenbank:XM_031985506.1;Parent=rna-XM_031985506.1
NW_022340504.1	Gnomon	exon	1766966	1767056	.	-	.	ID=exon-XM_031985506.1-8;Dbxref=GeneID:116430874%2CGenbank:XM_031985506.1;Parent=rna-XM_031985506.1
NW_022340504.1	Gnomon	exon	1791461	1791594	.	-	.	ID=exon-XM_031985506.1-7;Dbxref=GeneID:116430874%2CGenbank:XM_031985506.1;Parent=rna-XM_031985506.1
NW_022340504.1	Gnomon	exon	1842560	1842670	.	-	.	ID=exon-XM_031985506.1-6;Dbxref=GeneID:116430874%2CGenbank:XM_031985506.1;Parent=rna-XM_031985506.1
NW_022340504.1	Gnomon	exon	1957845	1958067	.	-	.	ID=exon-XM_031985506.1-5;Dbxref=GeneID:116430874%2CGenbank:XM_031985506.1;Parent=rna-XM_031985506.1
NW_022340504.1	Gnomon	exon	1965662	1965742	.	-	.	ID=exon-XM_031985506.1-4;Dbxref=GeneID:116430874%2CGenbank:XM_031985506.1;Parent=rna-XM_031985506.1
NW_022340504.1	Gnomon	exon	2130785	2131147	.	-	.	ID=exon-XM_031985506.1-3;Dbxref=GeneID:116430874%2CGenbank:XM_031985506.1;Parent=rna-XM_031985506.1
NW_022340504.1	Gnomon	exon	2133001	2133034	.	-	.	ID=exon-XM_031985506.1-2;Dbxref=GeneID:116430874%2CGenbank:XM_031985506.1;Parent=rna-XM_031985506.1
NW_022340504.1	Gnomon	exon	2133262	2133280	.	-	.	ID=exon-XM_031985506.1-1;Dbxref=GeneID:116430874%2CGenbank:XM_031985506.1;Parent=rna-XM_031985506.1
NW_022340504.1	Gnomon	exon	1307828	1308399	.	+	.	ID=exon-XR_004235799.1-4;Dbxref=GeneID:116430837%2CGenbank:XR_004235799.1;Parent=rna-XR_004235799.1
NW_022340504.1	Gnomon	exon	1307609	1307740	.	+	.	ID=exon-XR_004235799.1-3;Dbxref=GeneID:116430837%2CGenbank:XR_004235799.1;Parent=rna-XR_004235799.1
NW_022340504.1	Gnomon	exon	1307219	1307471	.	+	.	ID=exon-XR_004235799.1-2;Dbxref=GeneID:116430837%2CGenbank:XR_004235799.1;Parent=rna-XR_004235799.1
NW_022340504.1	Gnomon	exon	1304780	1305556	.	+	.	ID=exon-XR_004235799.1-1;Dbxref=GeneID:116430837%2CGenbank:XR_004235799.1;Parent=rna-XR_004235799.1
NW_022340504.1	Gnomon	mRNA	1285292	1288094	.	-	.	Name=XM_031985430.1;ID=rna-XM_031985430.1;Dbxref=GeneID:116430824%2CGenbank:XM_031985430.1;Parent=gene-LOC116430824
NW_022340504.1	Gnomon	exon	1757326	1757461	.	-	.	ID=exon-XR_004235815.1-16;Dbxref=GeneID:116430874%2CGenbank:XR_004235815.1;Parent=rna-XR_004235815.1
NW_022340504.1	Gnomon	exon	1758185	1758335	.	-	.	ID=exon-XR_004235815.1-15;Dbxref=GeneID:116430874%2CGenbank:XR_004235815.1;Parent=rna-XR_004235815.1
NW_022340504.1	Gnomon	exon	1755508	1755734	.	-	.	ID=exon-XR_004235815.1-17;Dbxref=GeneID:116430874%2CGenbank:XR_004235815.1;Parent=rna-XR_004235815.1
NW_022340504.1	Gnomon	exon	1759651	1760014	.	-	.	ID=exon-XR_004235815.1-12;Dbxref=GeneID:116430874%2CGenbank:XR_004235815.1;Parent=rna-XR_004235815.1
NW_022340504.1	Gnomon	exon	1760271	1760535	.	-	.	ID=exon-XR_004235815.1-11;Dbxref=GeneID:116430874%2CGenbank:XR_004235815.1;Parent=rna-XR_004235815.1
NW_022340504.1	Gnomon	exon	1758575	1758805	.	-	.	ID=exon-XR_004235815.1-14;Dbxref=GeneID:116430874%2CGenbank:XR_004235815.1;Parent=rna-XR_004235815.1
NW_022340504.1	Gnomon	exon	1759103	1759392	.	-	.	ID=exon-XR_004235815.1-13;Dbxref=GeneID:116430874%2CGenbank:XR_004235815.1;Parent=rna-XR_004235815.1
NW_022340504.1	Gnomon	exon	1761080	1761533	.	-	.	ID=exon-XR_004235815.1-10;Dbxref=GeneID:116430874%2CGenbank:XR_004235815.1;Parent=rna-XR_004235815.1
NW_022340504.1	Gnomon	CDS	1357840	1358137	.	+	0	Name=XP_031841345.1;ID=cds-XP_031841345.1;Dbxref=GeneID:116430863%2CGenbank:XP_031841345.1;Parent=rna-XM_031985485.1
NW_022340504.1	Gnomon	CDS	1358640	1358911	.	+	0	Name=XP_031841345.1;ID=cds-XP_031841345.1;Dbxref=GeneID:116430863%2CGenbank:XP_031841345.1;Parent=rna-XM_031985485.1
NW_022340504.1	Gnomon	CDS	1359296	1359460	.	+	0	Name=XP_031841345.1;ID=cds-XP_031841345.1;Dbxref=GeneID:116430863%2CGenbank:XP_031841345.1;Parent=rna-XM_031985485.1
NW_022340504.1	Gnomon	CDS	1359885	1360323	.	+	0	Name=XP_031841345.1;ID=cds-XP_031841345.1;Dbxref=GeneID:116430863%2CGenbank:XP_031841345.1;Parent=rna-XM_031985485.1
NW_022340504.1	Gnomon	CDS	1360457	1360698	.	+	0	Name=XP_031841345.1;ID=cds-XP_031841345.1;Dbxref=GeneID:116430863%2CGenbank:XP_031841345.1;Parent=rna-XM_031985485.1
NW_022340504.1	Gnomon	CDS	1360909	1361433	.	+	0	Name=XP_031841345.1;ID=cds-XP_031841345.1;Dbxref=GeneID:116430863%2CGenbank:XP_031841345.1;Parent=rna-XM_031985485.1
NW_022340504.1	Gnomon	CDS	1361697	1362049	.	+	0	Name=XP_031841345.1;ID=cds-XP_031841345.1;Dbxref=GeneID:116430863%2CGenbank:XP_031841345.1;Parent=rna-XM_031985485.1
NW_022340504.1	Gnomon	CDS	1362170	1362384	.	+	0	Name=XP_031841345.1;ID=cds-XP_031841345.1;Dbxref=GeneID:116430863%2CGenbank:XP_031841345.1;Parent=rna-XM_031985485.1
NW_022340504.1	Gnomon	CDS	1362533	1363092	.	+	0	Name=XP_031841345.1;ID=cds-XP_031841345.1;Dbxref=GeneID:116430863%2CGenbank:XP_031841345.1;Parent=rna-XM_031985485.1
NW_022340504.1	Gnomon	CDS	1363241	1363549	.	+	0	Name=XP_031841345.1;ID=cds-XP_031841345.1;Dbxref=GeneID:116430863%2CGenbank:XP_031841345.1;Parent=rna-XM_031985485.1
NW_022340504.1	Gnomon	CDS	1363623	1363917	.	+	0	Name=XP_031841345.1;ID=cds-XP_031841345.1;Dbxref=GeneID:116430863%2CGenbank:XP_031841345.1;Parent=rna-XM_031985485.1
NW_022340504.1	Gnomon	CDS	1364149	1365793	.	+	0	Name=XP_031841345.1;ID=cds-XP_031841345.1;Dbxref=GeneID:116430863%2CGenbank:XP_031841345.1;Parent=rna-XM_031985485.1
NW_022340504.1	Gnomon	CDS	1366043	1366253	.	+	0	Name=XP_031841345.1;ID=cds-XP_031841345.1;Dbxref=GeneID:116430863%2CGenbank:XP_031841345.1;Parent=rna-XM_031985485.1
NW_022340504.1	RefSeq	region	1	2808593	.	+	.	Name=Unknown;ID=NW_022340504.1:1..2808593;Dbxref=taxon:2448451
NW_022340504.1	Gnomon	CDS	1698495	1698548	.	+	0	Name=XP_031841348.1;ID=cds-XP_031841348.1;Dbxref=GeneID:116430864%2CGenbank:XP_031841348.1;Parent=rna-XM_031985488.1
NW_022340504.1	Gnomon	CDS	1698624	1698734	.	+	0	Name=XP_031841348.1;ID=cds-XP_031841348.1;Dbxref=GeneID:116430864%2CGenbank:XP_031841348.1;Parent=rna-XM_031985488.1
NW_022340504.1	Gnomon	CDS	1698824	1699025	.	+	0	Name=XP_031841348.1;ID=cds-XP_031841348.1;Dbxref=GeneID:116430864%2CGenbank:XP_031841348.1;Parent=rna-XM_031985488.1
NW_022340504.1	Gnomon	CDS	1699107	1699229	.	+	0	Name=XP_031841348.1;ID=cds-XP_031841348.1;Dbxref=GeneID:116430864%2CGenbank:XP_031841348.1;Parent=rna-XM_031985488.1
NW_022340504.1	Gnomon	CDS	1699296	1699453	.	+	0	Name=XP_031841348.1;ID=cds-XP_031841348.1;Dbxref=GeneID:116430864%2CGenbank:XP_031841348.1;Parent=rna-XM_031985488.1
NW_022340504.1	Gnomon	CDS	1699524	1699607	.	+	0	Name=XP_031841348.1;ID=cds-XP_031841348.1;Dbxref=GeneID:116430864%2CGenbank:XP_031841348.1;Parent=rna-XM_031985488.1
NW_022340504.1	Gnomon	CDS	1699675	1699861	.	+	0	Name=XP_031841348.1;ID=cds-XP_031841348.1;Dbxref=GeneID:116430864%2CGenbank:XP_031841348.1;Parent=rna-XM_031985488.1
NW_022340504.1	Gnomon	CDS	1699928	1700089	.	+	0	Name=XP_031841348.1;ID=cds-XP_031841348.1;Dbxref=GeneID:116430864%2CGenbank:XP_031841348.1;Parent=rna-XM_031985488.1
NW_022340504.1	Gnomon	CDS	1700167	1700310	.	+	0	Name=XP_031841348.1;ID=cds-XP_031841348.1;Dbxref=GeneID:116430864%2CGenbank:XP_031841348.1;Parent=rna-XM_031985488.1
NW_022340504.1	Gnomon	CDS	1700381	1700487	.	+	0	Name=XP_031841348.1;ID=cds-XP_031841348.1;Dbxref=GeneID:116430864%2CGenbank:XP_031841348.1;Parent=rna-XM_031985488.1
NW_022340504.1	Gnomon	CDS	1700592	1700769	.	+	0	Name=XP_031841348.1;ID=cds-XP_031841348.1;Dbxref=GeneID:116430864%2CGenbank:XP_031841348.1;Parent=rna-XM_031985488.1
NW_022340504.1	Gnomon	CDS	1700979	1701210	.	+	0	Name=XP_031841348.1;ID=cds-XP_031841348.1;Dbxref=GeneID:116430864%2CGenbank:XP_031841348.1;Parent=rna-XM_031985488.1
NW_022340504.1	Gnomon	CDS	1701287	1701520	.	+	0	Name=XP_031841348.1;ID=cds-XP_031841348.1;Dbxref=GeneID:116430864%2CGenbank:XP_031841348.1;Parent=rna-XM_031985488.1
NW_022340504.1	Gnomon	CDS	1701588	1701765	.	+	0	Name=XP_031841348.1;ID=cds-XP_031841348.1;Dbxref=GeneID:116430864%2CGenbank:XP_031841348.1;Parent=rna-XM_031985488.1
NW_022340504.1	Gnomon	mRNA	2361072	2371378	.	+	.	Name=XM_031985479.1;ID=rna-XM_031985479.1;Dbxref=GeneID:116430859%2CGenbank:XM_031985479.1;Parent=gene-LOC116430859
NW_022340504.1	Gnomon	exon	2273231	2276054	.	-	.	ID=exon-XM_031985478.1-2;Dbxref=GeneID:116430858%2CGenbank:XM_031985478.1;Parent=rna-XM_031985478.1
NW_022340504.1	Gnomon	exon	2284319	2284395	.	-	.	ID=exon-XM_031985478.1-1;Dbxref=GeneID:116430858%2CGenbank:XM_031985478.1;Parent=rna-XM_031985478.1
NW_022340504.1	Gnomon	CDS	1357840	1358137	.	+	0	Name=XP_031841347.1;ID=cds-XP_031841347.1;Dbxref=GeneID:116430863%2CGenbank:XP_031841347.1;Parent=rna-XM_031985487.1
NW_022340504.1	Gnomon	CDS	1358640	1358911	.	+	0	Name=XP_031841347.1;ID=cds-XP_031841347.1;Dbxref=GeneID:116430863%2CGenbank:XP_031841347.1;Parent=rna-XM_031985487.1
NW_022340504.1	Gnomon	CDS	1359296	1359460	.	+	0	Name=XP_031841347.1;ID=cds-XP_031841347.1;Dbxref=GeneID:116430863%2CGenbank:XP_031841347.1;Parent=rna-XM_031985487.1
NW_022340504.1	Gnomon	CDS	1359885	1360323	.	+	0	Name=XP_031841347.1;ID=cds-XP_031841347.1;Dbxref=GeneID:116430863%2CGenbank:XP_031841347.1;Parent=rna-XM_031985487.1
NW_022340504.1	Gnomon	CDS	1360457	1360698	.	+	0	Name=XP_031841347.1;ID=cds-XP_031841347.1;Dbxref=GeneID:116430863%2CGenbank:XP_031841347.1;Parent=rna-XM_031985487.1
NW_022340504.1	Gnomon	CDS	1360909	1361433	.	+	0	Name=XP_031841347.1;ID=cds-XP_031841347.1;Dbxref=GeneID:116430863%2CGenbank:XP_031841347.1;Parent=rna-XM_031985487.1
NW_022340504.1	Gnomon	CDS	1361697	1362049	.	+	0	Name=XP_031841347.1;ID=cds-XP_031841347.1;Dbxref=GeneID:116430863%2CGenbank:XP_031841347.1;Parent=rna-XM_031985487.1
NW_022340504.1	Gnomon	CDS	1362170	1362384	.	+	0	Name=XP_031841347.1;ID=cds-XP_031841347.1;Dbxref=GeneID:116430863%2CGenbank:XP_031841347.1;Parent=rna-XM_031985487.1
NW_022340504.1	Gnomon	CDS	1362533	1363092	.	+	0	Name=XP_031841347.1;ID=cds-XP_031841347.1;Dbxref=GeneID:116430863%2CGenbank:XP_031841347.1;Parent=rna-XM_031985487.1
NW_022340504.1	Gnomon	CDS	1363241	1363549	.	+	0	Name=XP_031841347.1;ID=cds-XP_031841347.1;Dbxref=GeneID:116430863%2CGenbank:XP_031841347.1;Parent=rna-XM_031985487.1
NW_022340504.1	Gnomon	CDS	1363623	1363917	.	+	0	Name=XP_031841347.1;ID=cds-XP_031841347.1;Dbxref=GeneID:116430863%2CGenbank:XP_031841347.1;Parent=rna-XM_031985487.1
NW_022340504.1	Gnomon	CDS	1364149	1365793	.	+	0	Name=XP_031841347.1;ID=cds-XP_031841347.1;Dbxref=GeneID:116430863%2CGenbank:XP_031841347.1;Parent=rna-XM_031985487.1
NW_022340504.1	Gnomon	CDS	1366043	1366253	.	+	0	Name=XP_031841347.1;ID=cds-XP_031841347.1;Dbxref=GeneID:116430863%2CGenbank:XP_031841347.1;Parent=rna-XM_031985487.1
NW_022340504.1	Gnomon	exon	1110354	1110489	.	-	.	ID=exon-XM_031985531.1-5;Dbxref=GeneID:116430882%2CGenbank:XM_031985531.1;Parent=rna-XM_031985531.1
NW_022340504.1	Gnomon	exon	1110571	1110824	.	-	.	ID=exon-XM_031985531.1-4;Dbxref=GeneID:116430882%2CGenbank:XM_031985531.1;Parent=rna-XM_031985531.1
NW_022340504.1	Gnomon	exon	1111212	1111548	.	-	.	ID=exon-XM_031985531.1-3;Dbxref=GeneID:116430882%2CGenbank:XM_031985531.1;Parent=rna-XM_031985531.1
NW_022340504.1	Gnomon	exon	1113462	1113876	.	-	.	ID=exon-XM_031985531.1-2;Dbxref=GeneID:116430882%2CGenbank:XM_031985531.1;Parent=rna-XM_031985531.1
NW_022340504.1	Gnomon	exon	1116677	1116806	.	-	.	ID=exon-XM_031985531.1-1;Dbxref=GeneID:116430882%2CGenbank:XM_031985531.1;Parent=rna-XM_031985531.1
NW_022340504.1	Gnomon	exon	1068248	1068488	.	-	.	ID=exon-XM_031985531.1-9;Dbxref=GeneID:116430882%2CGenbank:XM_031985531.1;Parent=rna-XM_031985531.1
NW_022340504.1	Gnomon	exon	1068897	1069161	.	-	.	ID=exon-XM_031985531.1-8;Dbxref=GeneID:116430882%2CGenbank:XM_031985531.1;Parent=rna-XM_031985531.1
NW_022340504.1	Gnomon	exon	1069839	1070044	.	-	.	ID=exon-XM_031985531.1-7;Dbxref=GeneID:116430882%2CGenbank:XM_031985531.1;Parent=rna-XM_031985531.1
NW_022340504.1	Gnomon	exon	1110051	1110155	.	-	.	ID=exon-XM_031985531.1-6;Dbxref=GeneID:116430882%2CGenbank:XM_031985531.1;Parent=rna-XM_031985531.1
NW_022340504.1	Gnomon	CDS	2365094	2365281	.	+	0	Name=XP_031841341.1;ID=cds-XP_031841341.1;Dbxref=GeneID:116430859%2CGenbank:XP_031841341.1;Parent=rna-XM_031985481.1
NW_022340504.1	Gnomon	CDS	2365520	2365679	.	+	0	Name=XP_031841341.1;ID=cds-XP_031841341.1;Dbxref=GeneID:116430859%2CGenbank:XP_031841341.1;Parent=rna-XM_031985481.1
NW_022340504.1	Gnomon	CDS	2365850	2365915	.	+	0	Name=XP_031841341.1;ID=cds-XP_031841341.1;Dbxref=GeneID:116430859%2CGenbank:XP_031841341.1;Parent=rna-XM_031985481.1
NW_022340504.1	Gnomon	CDS	2366634	2366685	.	+	0	Name=XP_031841341.1;ID=cds-XP_031841341.1;Dbxref=GeneID:116430859%2CGenbank:XP_031841341.1;Parent=rna-XM_031985481.1
NW_022340504.1	Gnomon	CDS	2366758	2366825	.	+	0	Name=XP_031841341.1;ID=cds-XP_031841341.1;Dbxref=GeneID:116430859%2CGenbank:XP_031841341.1;Parent=rna-XM_031985481.1
NW_022340504.1	Gnomon	CDS	2368372	2368523	.	+	0	Name=XP_031841341.1;ID=cds-XP_031841341.1;Dbxref=GeneID:116430859%2CGenbank:XP_031841341.1;Parent=rna-XM_031985481.1
NW_022340504.1	Gnomon	CDS	2368714	2368854	.	+	0	Name=XP_031841341.1;ID=cds-XP_031841341.1;Dbxref=GeneID:116430859%2CGenbank:XP_031841341.1;Parent=rna-XM_031985481.1
NW_022340504.1	Gnomon	CDS	2369056	2369280	.	+	0	Name=XP_031841341.1;ID=cds-XP_031841341.1;Dbxref=GeneID:116430859%2CGenbank:XP_031841341.1;Parent=rna-XM_031985481.1
NW_022340504.1	Gnomon	CDS	2369684	2369867	.	+	0	Name=XP_031841341.1;ID=cds-XP_031841341.1;Dbxref=GeneID:116430859%2CGenbank:XP_031841341.1;Parent=rna-XM_031985481.1
NW_022340504.1	Gnomon	CDS	2369943	2370029	.	+	0	Name=XP_031841341.1;ID=cds-XP_031841341.1;Dbxref=GeneID:116430859%2CGenbank:XP_031841341.1;Parent=rna-XM_031985481.1
NW_022340504.1	Gnomon	CDS	2370235	2370404	.	+	0	Name=XP_031841341.1;ID=cds-XP_031841341.1;Dbxref=GeneID:116430859%2CGenbank:XP_031841341.1;Parent=rna-XM_031985481.1
NW_022340504.1	Gnomon	CDS	2370628	2370786	.	+	0	Name=XP_031841341.1;ID=cds-XP_031841341.1;Dbxref=GeneID:116430859%2CGenbank:XP_031841341.1;Parent=rna-XM_031985481.1
NW_022340504.1	Gnomon	CDS	2370854	2370965	.	+	0	Name=XP_031841341.1;ID=cds-XP_031841341.1;Dbxref=GeneID:116430859%2CGenbank:XP_031841341.1;Parent=rna-XM_031985481.1
NW_022340504.1	Gnomon	CDS	2371031	2371066	.	+	0	Name=XP_031841341.1;ID=cds-XP_031841341.1;Dbxref=GeneID:116430859%2CGenbank:XP_031841341.1;Parent=rna-XM_031985481.1
NW_022340504.1	Gnomon	exon	1752507	1755658	.	-	.	ID=exon-XM_031985508.1-16;Dbxref=GeneID:116430874%2CGenbank:XM_031985508.1;Parent=rna-XM_031985508.1
NW_022340504.1	Gnomon	exon	1758185	1758335	.	-	.	ID=exon-XM_031985508.1-15;Dbxref=GeneID:116430874%2CGenbank:XM_031985508.1;Parent=rna-XM_031985508.1
NW_022340504.1	Gnomon	exon	1759651	1760014	.	-	.	ID=exon-XM_031985508.1-12;Dbxref=GeneID:116430874%2CGenbank:XM_031985508.1;Parent=rna-XM_031985508.1
NW_022340504.1	Gnomon	exon	1760271	1760535	.	-	.	ID=exon-XM_031985508.1-11;Dbxref=GeneID:116430874%2CGenbank:XM_031985508.1;Parent=rna-XM_031985508.1
NW_022340504.1	Gnomon	exon	1758575	1758805	.	-	.	ID=exon-XM_031985508.1-14;Dbxref=GeneID:116430874%2CGenbank:XM_031985508.1;Parent=rna-XM_031985508.1
NW_022340504.1	Gnomon	exon	1759103	1759392	.	-	.	ID=exon-XM_031985508.1-13;Dbxref=GeneID:116430874%2CGenbank:XM_031985508.1;Parent=rna-XM_031985508.1
NW_022340504.1	Gnomon	exon	1761080	1761533	.	-	.	ID=exon-XM_031985508.1-10;Dbxref=GeneID:116430874%2CGenbank:XM_031985508.1;Parent=rna-XM_031985508.1
NW_022340504.1	Gnomon	mRNA	1375291	1379609	.	-	.	Name=XM_031985477.1;ID=rna-XM_031985477.1;Dbxref=GeneID:116430856%2CGenbank:XM_031985477.1;Parent=gene-LOC116430856
NW_022340504.1	Gnomon	exon	1760271	1760535	.	-	.	ID=exon-XM_031985501.1-11;Dbxref=GeneID:116430874%2CGenbank:XM_031985501.1;Parent=rna-XM_031985501.1
NW_022340504.1	Gnomon	exon	1761080	1761533	.	-	.	ID=exon-XM_031985501.1-10;Dbxref=GeneID:116430874%2CGenbank:XM_031985501.1;Parent=rna-XM_031985501.1
NW_022340504.1	Gnomon	exon	1758185	1758335	.	-	.	ID=exon-XM_031985501.1-15;Dbxref=GeneID:116430874%2CGenbank:XM_031985501.1;Parent=rna-XM_031985501.1
NW_022340504.1	Gnomon	exon	1758575	1758805	.	-	.	ID=exon-XM_031985501.1-14;Dbxref=GeneID:116430874%2CGenbank:XM_031985501.1;Parent=rna-XM_031985501.1
NW_022340504.1	Gnomon	exon	1759103	1759392	.	-	.	ID=exon-XM_031985501.1-13;Dbxref=GeneID:116430874%2CGenbank:XM_031985501.1;Parent=rna-XM_031985501.1
NW_022340504.1	Gnomon	exon	1759651	1760014	.	-	.	ID=exon-XM_031985501.1-12;Dbxref=GeneID:116430874%2CGenbank:XM_031985501.1;Parent=rna-XM_031985501.1
NW_022340504.1	Gnomon	exon	1752507	1755658	.	-	.	ID=exon-XM_031985501.1-16;Dbxref=GeneID:116430874%2CGenbank:XM_031985501.1;Parent=rna-XM_031985501.1
NW_022340504.1	Gnomon	CDS	2365094	2365281	.	+	0	Name=XP_031841340.1;ID=cds-XP_031841340.1;Dbxref=GeneID:116430859%2CGenbank:XP_031841340.1;Parent=rna-XM_031985480.1
NW_022340504.1	Gnomon	CDS	2365520	2365679	.	+	0	Name=XP_031841340.1;ID=cds-XP_031841340.1;Dbxref=GeneID:116430859%2CGenbank:XP_031841340.1;Parent=rna-XM_031985480.1
NW_022340504.1	Gnomon	CDS	2365850	2365915	.	+	0	Name=XP_031841340.1;ID=cds-XP_031841340.1;Dbxref=GeneID:116430859%2CGenbank:XP_031841340.1;Parent=rna-XM_031985480.1
NW_022340504.1	Gnomon	CDS	2366634	2366685	.	+	0	Name=XP_031841340.1;ID=cds-XP_031841340.1;Dbxref=GeneID:116430859%2CGenbank:XP_031841340.1;Parent=rna-XM_031985480.1
NW_022340504.1	Gnomon	CDS	2366758	2366825	.	+	0	Name=XP_031841340.1;ID=cds-XP_031841340.1;Dbxref=GeneID:116430859%2CGenbank:XP_031841340.1;Parent=rna-XM_031985480.1
NW_022340504.1	Gnomon	CDS	2368372	2368523	.	+	0	Name=XP_031841340.1;ID=cds-XP_031841340.1;Dbxref=GeneID:116430859%2CGenbank:XP_031841340.1;Parent=rna-XM_031985480.1
NW_022340504.1	Gnomon	CDS	2368714	2368854	.	+	0	Name=XP_031841340.1;ID=cds-XP_031841340.1;Dbxref=GeneID:116430859%2CGenbank:XP_031841340.1;Parent=rna-XM_031985480.1
NW_022340504.1	Gnomon	CDS	2369056	2369280	.	+	0	Name=XP_031841340.1;ID=cds-XP_031841340.1;Dbxref=GeneID:116430859%2CGenbank:XP_031841340.1;Parent=rna-XM_031985480.1
NW_022340504.1	Gnomon	CDS	2369684	2369867	.	+	0	Name=XP_031841340.1;ID=cds-XP_031841340.1;Dbxref=GeneID:116430859%2CGenbank:XP_031841340.1;Parent=rna-XM_031985480.1
NW_022340504.1	Gnomon	CDS	2369943	2370029	.	+	0	Name=XP_031841340.1;ID=cds-XP_031841340.1;Dbxref=GeneID:116430859%2CGenbank:XP_031841340.1;Parent=rna-XM_031985480.1
NW_022340504.1	Gnomon	CDS	2370235	2370404	.	+	0	Name=XP_031841340.1;ID=cds-XP_031841340.1;Dbxref=GeneID:116430859%2CGenbank:XP_031841340.1;Parent=rna-XM_031985480.1
NW_022340504.1	Gnomon	CDS	2370628	2370786	.	+	0	Name=XP_031841340.1;ID=cds-XP_031841340.1;Dbxref=GeneID:116430859%2CGenbank:XP_031841340.1;Parent=rna-XM_031985480.1
NW_022340504.1	Gnomon	CDS	2370854	2370965	.	+	0	Name=XP_031841340.1;ID=cds-XP_031841340.1;Dbxref=GeneID:116430859%2CGenbank:XP_031841340.1;Parent=rna-XM_031985480.1
NW_022340504.1	Gnomon	CDS	2371031	2371066	.	+	0	Name=XP_031841340.1;ID=cds-XP_031841340.1;Dbxref=GeneID:116430859%2CGenbank:XP_031841340.1;Parent=rna-XM_031985480.1
NW_022340504.1	Gnomon	exon	1378990	1379141	.	-	.	ID=exon-XM_031985477.1-2;Dbxref=GeneID:116430856%2CGenbank:XM_031985477.1;Parent=rna-XM_031985477.1
NW_022340504.1	Gnomon	exon	1379568	1379609	.	-	.	ID=exon-XM_031985477.1-1;Dbxref=GeneID:116430856%2CGenbank:XM_031985477.1;Parent=rna-XM_031985477.1
NW_022340504.1	Gnomon	exon	1375291	1376089	.	-	.	ID=exon-XM_031985477.1-4;Dbxref=GeneID:116430856%2CGenbank:XM_031985477.1;Parent=rna-XM_031985477.1
[truncated: 521 more rows]
