# Supplementary material for: Prevalent bee venom genes evolved before the aculeate stinger and eusociality
Source: BMC Biol. 2023 Oct 23;21:229. doi: 10.1186/s12915-023-01656-5 (PMC10591384; doi:10.1186/s12915-023-01656-5)
Supplement: Supplementary file 42 — Additional file 42. Gff files of all toxin gene annotations. [file 12915_2023_1656_MOESM42_ESM.zip › AdditionalFile9_ToxinGeneAnnotations/NW_022890423._DPP4.gff_modified_Koludarov_et_al_2021.gff3]

##gff-version 3
##source-version geneious 2020.2.2
##sequence-region	NW_022890423	1	8968913
NW_022890423	Koludarov_et_al_2021	source	1	8968913	.	+	.	Name=source Megalopta genalis
NW_022890423	Koludarov_et_al_2021	misc_RNA	2579886	2580771	.	+	.	Name=LOC117225337 RNA;ID=EWKMg4ru1zPvdBw+uzMEhS+PpGo.1624892198094.53399
NW_022890423	Koludarov_et_al_2021	misc_RNA	2594369	2594435	.	+	.	Name=LOC117225337 RNA;ID=EWKMg4ru1zPvdBw+uzMEhS+PpGo.1624892198094.53399
NW_022890423	Koludarov_et_al_2021	misc_RNA	2594715	2594731	.	+	.	Name=LOC117225337 RNA;ID=EWKMg4ru1zPvdBw+uzMEhS+PpGo.1624892198094.53399
NW_022890423	Koludarov_et_al_2021	misc_RNA	2621035	2621108	.	+	.	Name=LOC117225337 RNA;ID=EWKMg4ru1zPvdBw+uzMEhS+PpGo.1624892198094.53399
NW_022890423	Koludarov_et_al_2021	misc_RNA	2622392	2622515	.	+	.	Name=LOC117225337 RNA;ID=EWKMg4ru1zPvdBw+uzMEhS+PpGo.1624892198094.53399
NW_022890423	Koludarov_et_al_2021	misc_RNA	2686794	2686904	.	+	.	Name=LOC117225337 RNA;ID=EWKMg4ru1zPvdBw+uzMEhS+PpGo.1624892198094.53399
NW_022890423	Koludarov_et_al_2021	misc_RNA	2753057	2753163	.	+	.	Name=LOC117225337 RNA;ID=EWKMg4ru1zPvdBw+uzMEhS+PpGo.1624892198094.53399
NW_022890423	Koludarov_et_al_2021	misc_RNA	2764563	2764654	.	+	.	Name=LOC117225337 RNA;ID=EWKMg4ru1zPvdBw+uzMEhS+PpGo.1624892198094.53399
NW_022890423	Koludarov_et_al_2021	misc_RNA	2766014	2766140	.	+	.	Name=LOC117225337 RNA;ID=EWKMg4ru1zPvdBw+uzMEhS+PpGo.1624892198094.53399
NW_022890423	Koludarov_et_al_2021	misc_RNA	2767795	2768021	.	+	.	Name=LOC117225337 RNA;ID=EWKMg4ru1zPvdBw+uzMEhS+PpGo.1624892198094.53399
NW_022890423	Koludarov_et_al_2021	misc_RNA	2773451	2773621	.	+	.	Name=LOC117225337 RNA;ID=EWKMg4ru1zPvdBw+uzMEhS+PpGo.1624892198094.53399
NW_022890423	Koludarov_et_al_2021	misc_RNA	2774181	2774304	.	+	.	Name=LOC117225337 RNA;ID=EWKMg4ru1zPvdBw+uzMEhS+PpGo.1624892198094.53399
NW_022890423	Koludarov_et_al_2021	misc_RNA	2774977	2775013	.	+	.	Name=LOC117225337 RNA;ID=EWKMg4ru1zPvdBw+uzMEhS+PpGo.1624892198094.53399
NW_022890423	Koludarov_et_al_2021	misc_RNA	2775120	2775203	.	+	.	Name=LOC117225337 RNA;ID=EWKMg4ru1zPvdBw+uzMEhS+PpGo.1624892198094.53399
NW_022890423	Koludarov_et_al_2021	misc_RNA	2779100	2779275	.	+	.	Name=LOC117225337 RNA;ID=EWKMg4ru1zPvdBw+uzMEhS+PpGo.1624892198094.53399
NW_022890423	Koludarov_et_al_2021	misc_RNA	2779426	2779517	.	+	.	Name=LOC117225337 RNA;ID=EWKMg4ru1zPvdBw+uzMEhS+PpGo.1624892198094.53399
NW_022890423	Koludarov_et_al_2021	misc_RNA	2579888	2580771	.	+	.	Name=LOC117225337 RNA;ID=EWKMg4ru1zPvdBw+uzMEhS+PpGo.1624892198094.53400
NW_022890423	Koludarov_et_al_2021	misc_RNA	2594369	2594435	.	+	.	Name=LOC117225337 RNA;ID=EWKMg4ru1zPvdBw+uzMEhS+PpGo.1624892198094.53400
NW_022890423	Koludarov_et_al_2021	misc_RNA	2594715	2594731	.	+	.	Name=LOC117225337 RNA;ID=EWKMg4ru1zPvdBw+uzMEhS+PpGo.1624892198094.53400
NW_022890423	Koludarov_et_al_2021	misc_RNA	2621035	2621108	.	+	.	Name=LOC117225337 RNA;ID=EWKMg4ru1zPvdBw+uzMEhS+PpGo.1624892198094.53400
NW_022890423	Koludarov_et_al_2021	misc_RNA	2622392	2622515	.	+	.	Name=LOC117225337 RNA;ID=EWKMg4ru1zPvdBw+uzMEhS+PpGo.1624892198094.53400
NW_022890423	Koludarov_et_al_2021	misc_RNA	2686794	2686904	.	+	.	Name=LOC117225337 RNA;ID=EWKMg4ru1zPvdBw+uzMEhS+PpGo.1624892198094.53400
NW_022890423	Koludarov_et_al_2021	misc_RNA	2753057	2753163	.	+	.	Name=LOC117225337 RNA;ID=EWKMg4ru1zPvdBw+uzMEhS+PpGo.1624892198094.53400
NW_022890423	Koludarov_et_al_2021	misc_RNA	2764563	2764654	.	+	.	Name=LOC117225337 RNA;ID=EWKMg4ru1zPvdBw+uzMEhS+PpGo.1624892198094.53400
NW_022890423	Koludarov_et_al_2021	misc_RNA	2766014	2766140	.	+	.	Name=LOC117225337 RNA;ID=EWKMg4ru1zPvdBw+uzMEhS+PpGo.1624892198094.53400
NW_022890423	Koludarov_et_al_2021	misc_RNA	2767795	2768021	.	+	.	Name=LOC117225337 RNA;ID=EWKMg4ru1zPvdBw+uzMEhS+PpGo.1624892198094.53400
NW_022890423	Koludarov_et_al_2021	misc_RNA	2773451	2773621	.	+	.	Name=LOC117225337 RNA;ID=EWKMg4ru1zPvdBw+uzMEhS+PpGo.1624892198094.53400
NW_022890423	Koludarov_et_al_2021	misc_RNA	2774181	2774304	.	+	.	Name=LOC117225337 RNA;ID=EWKMg4ru1zPvdBw+uzMEhS+PpGo.1624892198094.53400
NW_022890423	Koludarov_et_al_2021	misc_RNA	2774977	2775018	.	+	.	Name=LOC117225337 RNA;ID=EWKMg4ru1zPvdBw+uzMEhS+PpGo.1624892198094.53400
NW_022890423	Koludarov_et_al_2021	misc_RNA	2775120	2775203	.	+	.	Name=LOC117225337 RNA;ID=EWKMg4ru1zPvdBw+uzMEhS+PpGo.1624892198094.53400
NW_022890423	Koludarov_et_al_2021	misc_RNA	2779100	2779275	.	+	.	Name=LOC117225337 RNA;ID=EWKMg4ru1zPvdBw+uzMEhS+PpGo.1624892198094.53400
NW_022890423	Koludarov_et_al_2021	misc_RNA	2779426	2779517	.	+	.	Name=LOC117225337 RNA;ID=EWKMg4ru1zPvdBw+uzMEhS+PpGo.1624892198094.53400
NW_022890423	Koludarov_et_al_2021	misc_RNA	2579884	2580771	.	+	.	Name=LOC117225337 RNA;ID=EWKMg4ru1zPvdBw+uzMEhS+PpGo.1624892198094.53401
NW_022890423	Koludarov_et_al_2021	misc_RNA	2594369	2594435	.	+	.	Name=LOC117225337 RNA;ID=EWKMg4ru1zPvdBw+uzMEhS+PpGo.1624892198094.53401
NW_022890423	Koludarov_et_al_2021	misc_RNA	2594715	2594731	.	+	.	Name=LOC117225337 RNA;ID=EWKMg4ru1zPvdBw+uzMEhS+PpGo.1624892198094.53401
NW_022890423	Koludarov_et_al_2021	misc_RNA	2621035	2621108	.	+	.	Name=LOC117225337 RNA;ID=EWKMg4ru1zPvdBw+uzMEhS+PpGo.1624892198094.53401
NW_022890423	Koludarov_et_al_2021	misc_RNA	2622392	2622515	.	+	.	Name=LOC117225337 RNA;ID=EWKMg4ru1zPvdBw+uzMEhS+PpGo.1624892198094.53401
NW_022890423	Koludarov_et_al_2021	misc_RNA	2686794	2686904	.	+	.	Name=LOC117225337 RNA;ID=EWKMg4ru1zPvdBw+uzMEhS+PpGo.1624892198094.53401
NW_022890423	Koludarov_et_al_2021	misc_RNA	2753057	2753163	.	+	.	Name=LOC117225337 RNA;ID=EWKMg4ru1zPvdBw+uzMEhS+PpGo.1624892198094.53401
NW_022890423	Koludarov_et_al_2021	misc_RNA	2764563	2764654	.	+	.	Name=LOC117225337 RNA;ID=EWKMg4ru1zPvdBw+uzMEhS+PpGo.1624892198094.53401
NW_022890423	Koludarov_et_al_2021	misc_RNA	2766014	2766140	.	+	.	Name=LOC117225337 RNA;ID=EWKMg4ru1zPvdBw+uzMEhS+PpGo.1624892198094.53401
NW_022890423	Koludarov_et_al_2021	misc_RNA	2767795	2768021	.	+	.	Name=LOC117225337 RNA;ID=EWKMg4ru1zPvdBw+uzMEhS+PpGo.1624892198094.53401
NW_022890423	Koludarov_et_al_2021	misc_RNA	2773451	2773621	.	+	.	Name=LOC117225337 RNA;ID=EWKMg4ru1zPvdBw+uzMEhS+PpGo.1624892198094.53401
NW_022890423	Koludarov_et_al_2021	misc_RNA	2774181	2774304	.	+	.	Name=LOC117225337 RNA;ID=EWKMg4ru1zPvdBw+uzMEhS+PpGo.1624892198094.53401
NW_022890423	Koludarov_et_al_2021	misc_RNA	2774977	2775013	.	+	.	Name=LOC117225337 RNA;ID=EWKMg4ru1zPvdBw+uzMEhS+PpGo.1624892198094.53401
NW_022890423	Koludarov_et_al_2021	misc_RNA	2775120	2775203	.	+	.	Name=LOC117225337 RNA;ID=EWKMg4ru1zPvdBw+uzMEhS+PpGo.1624892198094.53401
NW_022890423	Koludarov_et_al_2021	misc_RNA	2778566	2779145	.	+	.	Name=LOC117225337 RNA;ID=EWKMg4ru1zPvdBw+uzMEhS+PpGo.1624892198094.53401
NW_022890423	Koludarov_et_al_2021	misc_RNA	2779445	2779496	.	+	.	Name=LOC117225337 RNA;ID=EWKMg4ru1zPvdBw+uzMEhS+PpGo.1624892198094.53401
NW_022890423	Koludarov_et_al_2021	misc_RNA	2579884	2580771	.	+	.	Name=LOC117225337 RNA;ID=EWKMg4ru1zPvdBw+uzMEhS+PpGo.1624892198094.53402
NW_022890423	Koludarov_et_al_2021	misc_RNA	2594369	2594435	.	+	.	Name=LOC117225337 RNA;ID=EWKMg4ru1zPvdBw+uzMEhS+PpGo.1624892198094.53402
NW_022890423	Koludarov_et_al_2021	misc_RNA	2594715	2594731	.	+	.	Name=LOC117225337 RNA;ID=EWKMg4ru1zPvdBw+uzMEhS+PpGo.1624892198094.53402
NW_022890423	Koludarov_et_al_2021	misc_RNA	2621035	2621108	.	+	.	Name=LOC117225337 RNA;ID=EWKMg4ru1zPvdBw+uzMEhS+PpGo.1624892198094.53402
NW_022890423	Koludarov_et_al_2021	misc_RNA	2622392	2622515	.	+	.	Name=LOC117225337 RNA;ID=EWKMg4ru1zPvdBw+uzMEhS+PpGo.1624892198094.53402
NW_022890423	Koludarov_et_al_2021	misc_RNA	2686794	2686904	.	+	.	Name=LOC117225337 RNA;ID=EWKMg4ru1zPvdBw+uzMEhS+PpGo.1624892198094.53402
NW_022890423	Koludarov_et_al_2021	misc_RNA	2753057	2753163	.	+	.	Name=LOC117225337 RNA;ID=EWKMg4ru1zPvdBw+uzMEhS+PpGo.1624892198094.53402
NW_022890423	Koludarov_et_al_2021	misc_RNA	2764563	2764654	.	+	.	Name=LOC117225337 RNA;ID=EWKMg4ru1zPvdBw+uzMEhS+PpGo.1624892198094.53402
NW_022890423	Koludarov_et_al_2021	misc_RNA	2766014	2766140	.	+	.	Name=LOC117225337 RNA;ID=EWKMg4ru1zPvdBw+uzMEhS+PpGo.1624892198094.53402
NW_022890423	Koludarov_et_al_2021	misc_RNA	2767795	2768021	.	+	.	Name=LOC117225337 RNA;ID=EWKMg4ru1zPvdBw+uzMEhS+PpGo.1624892198094.53402
NW_022890423	Koludarov_et_al_2021	misc_RNA	2773451	2773621	.	+	.	Name=LOC117225337 RNA;ID=EWKMg4ru1zPvdBw+uzMEhS+PpGo.1624892198094.53402
NW_022890423	Koludarov_et_al_2021	misc_RNA	2774181	2774304	.	+	.	Name=LOC117225337 RNA;ID=EWKMg4ru1zPvdBw+uzMEhS+PpGo.1624892198094.53402
NW_022890423	Koludarov_et_al_2021	misc_RNA	2774977	2775013	.	+	.	Name=LOC117225337 RNA;ID=EWKMg4ru1zPvdBw+uzMEhS+PpGo.1624892198094.53402
NW_022890423	Koludarov_et_al_2021	misc_RNA	2775120	2775203	.	+	.	Name=LOC117225337 RNA;ID=EWKMg4ru1zPvdBw+uzMEhS+PpGo.1624892198094.53402
NW_022890423	Koludarov_et_al_2021	misc_RNA	2778566	2779145	.	+	.	Name=LOC117225337 RNA;ID=EWKMg4ru1zPvdBw+uzMEhS+PpGo.1624892198094.53402
NW_022890423	Koludarov_et_al_2021	misc_RNA	2779426	2779461	.	+	.	Name=LOC117225337 RNA;ID=EWKMg4ru1zPvdBw+uzMEhS+PpGo.1624892198094.53402
NW_022890423	Koludarov_et_al_2021	misc_RNA	6509557	6509741	.	-	.	Name=LOC117225271 RNA;ID=EWKMg4ru1zPvdBw+uzMEhS+PpGo.1624892198094.53403
NW_022890423	Koludarov_et_al_2021	misc_RNA	6508749	6509018	.	-	.	Name=LOC117225271 RNA;ID=EWKMg4ru1zPvdBw+uzMEhS+PpGo.1624892198094.53403
NW_022890423	Koludarov_et_al_2021	misc_RNA	6506017	6508678	.	-	.	Name=LOC117225271 RNA;ID=EWKMg4ru1zPvdBw+uzMEhS+PpGo.1624892198094.53403
NW_022890423	Koludarov_et_al_2021	misc_RNA	6505734	6505939	.	-	.	Name=LOC117225271 RNA;ID=EWKMg4ru1zPvdBw+uzMEhS+PpGo.1624892198094.53403
NW_022890423	Koludarov_et_al_2021	misc_RNA	6504985	6505644	.	-	.	Name=LOC117225271 RNA;ID=EWKMg4ru1zPvdBw+uzMEhS+PpGo.1624892198094.53403
NW_022890423	Koludarov_et_al_2021	misc_RNA	6504493	6504881	.	-	.	Name=LOC117225271 RNA;ID=EWKMg4ru1zPvdBw+uzMEhS+PpGo.1624892198094.53403
NW_022890423	Koludarov_et_al_2021	misc_RNA	6504303	6504421	.	-	.	Name=LOC117225271 RNA;ID=EWKMg4ru1zPvdBw+uzMEhS+PpGo.1624892198094.53403
NW_022890423	Koludarov_et_al_2021	misc_RNA	6504036	6504224	.	-	.	Name=LOC117225271 RNA;ID=EWKMg4ru1zPvdBw+uzMEhS+PpGo.1624892198094.53403
NW_022890423	Koludarov_et_al_2021	misc_RNA	6502751	6503950	.	-	.	Name=LOC117225271 RNA;ID=EWKMg4ru1zPvdBw+uzMEhS+PpGo.1624892198094.53403
NW_022890423	Koludarov_et_al_2021	misc_RNA	6501504	6502619	.	-	.	Name=LOC117225271 RNA;ID=EWKMg4ru1zPvdBw+uzMEhS+PpGo.1624892198094.53403
NW_022890423	Koludarov_et_al_2021	misc_RNA	8162158	8162986	.	-	.	Name=LOC117225328 RNA;ID=EWKMg4ru1zPvdBw+uzMEhS+PpGo.1624892198094.53404
NW_022890423	Koludarov_et_al_2021	misc_RNA	8160255	8160682	.	-	.	Name=LOC117225328 RNA;ID=EWKMg4ru1zPvdBw+uzMEhS+PpGo.1624892198094.53404
NW_022890423	Koludarov_et_al_2021	misc_RNA	8159731	8160102	.	-	.	Name=LOC117225328 RNA;ID=EWKMg4ru1zPvdBw+uzMEhS+PpGo.1624892198094.53404
NW_022890423	Koludarov_et_al_2021	misc_RNA	8159555	8159656	.	-	.	Name=LOC117225328 RNA;ID=EWKMg4ru1zPvdBw+uzMEhS+PpGo.1624892198094.53404
NW_022890423	Koludarov_et_al_2021	misc_RNA	8159249	8159483	.	-	.	Name=LOC117225328 RNA;ID=EWKMg4ru1zPvdBw+uzMEhS+PpGo.1624892198094.53404
NW_022890423	Koludarov_et_al_2021	misc_RNA	8158076	8158797	.	-	.	Name=LOC117225328 RNA;ID=EWKMg4ru1zPvdBw+uzMEhS+PpGo.1624892198094.53404
NW_022890423	Koludarov_et_al_2021	misc_RNA	8156210	8157140	.	-	.	Name=LOC117225328 RNA;ID=EWKMg4ru1zPvdBw+uzMEhS+PpGo.1624892198094.53404
NW_022890423	Koludarov_et_al_2021	misc_RNA	8164265	8164422	.	+	.	Name=LOC117225259 RNA;ID=EWKMg4ru1zPvdBw+uzMEhS+PpGo.1624892198094.53405
NW_022890423	Koludarov_et_al_2021	misc_RNA	8165176	8165229	.	+	.	Name=LOC117225259 RNA;ID=EWKMg4ru1zPvdBw+uzMEhS+PpGo.1624892198094.53405
NW_022890423	Koludarov_et_al_2021	misc_RNA	8165350	8165468	.	+	.	Name=LOC117225259 RNA;ID=EWKMg4ru1zPvdBw+uzMEhS+PpGo.1624892198094.53405
NW_022890423	Koludarov_et_al_2021	misc_RNA	8165552	8165760	.	+	.	Name=LOC117225259 RNA;ID=EWKMg4ru1zPvdBw+uzMEhS+PpGo.1624892198094.53405
NW_022890423	Koludarov_et_al_2021	misc_RNA	8165833	8166007	.	+	.	Name=LOC117225259 RNA;ID=EWKMg4ru1zPvdBw+uzMEhS+PpGo.1624892198094.53405
NW_022890423	Koludarov_et_al_2021	misc_RNA	8166470	8166586	.	+	.	Name=LOC117225259 RNA;ID=EWKMg4ru1zPvdBw+uzMEhS+PpGo.1624892198094.53405
NW_022890423	Koludarov_et_al_2021	misc_RNA	8167030	8167192	.	+	.	Name=LOC117225259 RNA;ID=EWKMg4ru1zPvdBw+uzMEhS+PpGo.1624892198094.53405
NW_022890423	Koludarov_et_al_2021	misc_RNA	8167290	8167381	.	+	.	Name=LOC117225259 RNA;ID=EWKMg4ru1zPvdBw+uzMEhS+PpGo.1624892198094.53405
NW_022890423	Koludarov_et_al_2021	misc_RNA	7735153	7735274	.	-	.	Name=LOC117225452 RNA;ID=EWKMg4ru1zPvdBw+uzMEhS+PpGo.1624892198094.53406
NW_022890423	Koludarov_et_al_2021	misc_RNA	7734460	7734614	.	-	.	Name=LOC117225452 RNA;ID=EWKMg4ru1zPvdBw+uzMEhS+PpGo.1624892198094.53406
NW_022890423	Koludarov_et_al_2021	misc_RNA	7734001	7734395	.	-	.	Name=LOC117225452 RNA;ID=EWKMg4ru1zPvdBw+uzMEhS+PpGo.1624892198094.53406
NW_022890423	Koludarov_et_al_2021	misc_RNA	7733553	7733920	.	-	.	Name=LOC117225452 RNA;ID=EWKMg4ru1zPvdBw+uzMEhS+PpGo.1624892198094.53406
NW_022890423	Koludarov_et_al_2021	misc_RNA	7733182	7733481	.	-	.	Name=LOC117225452 RNA;ID=EWKMg4ru1zPvdBw+uzMEhS+PpGo.1624892198094.53406
NW_022890423	Koludarov_et_al_2021	misc_RNA	7732889	7733109	.	-	.	Name=LOC117225452 RNA;ID=EWKMg4ru1zPvdBw+uzMEhS+PpGo.1624892198094.53406
NW_022890423	Koludarov_et_al_2021	misc_RNA	7732352	7732797	.	-	.	Name=LOC117225452 RNA;ID=EWKMg4ru1zPvdBw+uzMEhS+PpGo.1624892198094.53406
NW_022890423	Koludarov_et_al_2021	tRNA	5676541	5676577	.	-	.	Name=Trnay-gua;ID=EWKMg4ru1zPvdBw+uzMEhS+PpGo.1624892198094.53407
NW_022890423	Koludarov_et_al_2021	tRNA	5676479	5676514	.	-	.	Name=Trnay-gua;ID=EWKMg4ru1zPvdBw+uzMEhS+PpGo.1624892198094.53407
NW_022890423	Koludarov_et_al_2021	tRNA	5677168	5677204	.	-	.	Name=Trnay-gua;ID=EWKMg4ru1zPvdBw+uzMEhS+PpGo.1624892198094.53408
NW_022890423	Koludarov_et_al_2021	tRNA	5677107	5677142	.	-	.	Name=Trnay-gua;ID=EWKMg4ru1zPvdBw+uzMEhS+PpGo.1624892198094.53408
NW_022890423	Koludarov_et_al_2021	tRNA	5677350	5677386	.	-	.	Name=Trnay-gua;ID=EWKMg4ru1zPvdBw+uzMEhS+PpGo.1624892198094.53409
NW_022890423	Koludarov_et_al_2021	tRNA	5677289	5677324	.	-	.	Name=Trnay-gua;ID=EWKMg4ru1zPvdBw+uzMEhS+PpGo.1624892198094.53409
NW_022890423	Koludarov_et_al_2021	tRNA	5677532	5677568	.	-	.	Name=Trnay-gua;ID=EWKMg4ru1zPvdBw+uzMEhS+PpGo.1624892198094.53410
NW_022890423	Koludarov_et_al_2021	tRNA	5677471	5677506	.	-	.	Name=Trnay-gua;ID=EWKMg4ru1zPvdBw+uzMEhS+PpGo.1624892198094.53410
NW_022890423	Koludarov_et_al_2021	tRNA	5677714	5677750	.	-	.	Name=Trnay-gua;ID=EWKMg4ru1zPvdBw+uzMEhS+PpGo.1624892198094.53411
NW_022890423	Koludarov_et_al_2021	tRNA	5677653	5677688	.	-	.	Name=Trnay-gua;ID=EWKMg4ru1zPvdBw+uzMEhS+PpGo.1624892198094.53411
NW_022890423	Koludarov_et_al_2021	tRNA	5677896	5677932	.	-	.	Name=Trnay-gua;ID=EWKMg4ru1zPvdBw+uzMEhS+PpGo.1624892198095.53412
NW_022890423	Koludarov_et_al_2021	tRNA	5677835	5677870	.	-	.	Name=Trnay-gua;ID=EWKMg4ru1zPvdBw+uzMEhS+PpGo.1624892198095.53412
NW_022890423	Koludarov_et_al_2021	tRNA	5676244	5676280	.	-	.	Name=Trnay-gua;ID=EWKMg4ru1zPvdBw+uzMEhS+PpGo.1624892198095.53413
NW_022890423	Koludarov_et_al_2021	tRNA	5676187	5676222	.	-	.	Name=Trnay-gua;ID=EWKMg4ru1zPvdBw+uzMEhS+PpGo.1624892198095.53413
NW_022890423	Koludarov_et_al_2021	tRNA	6928145	6928218	.	-	.	Name=Trnai-aau
NW_022890423	Koludarov_et_al_2021	tRNA	6928308	6928381	.	-	.	Name=Trnai-aau
NW_022890423	Koludarov_et_al_2021	tRNA	2059328	2059400	.	+	.	Name=Trnav-cac
NW_022890423	Koludarov_et_al_2021	tRNA	6924391	6924463	.	-	.	Name=Trnar-acg
NW_022890423	Koludarov_et_al_2021	ncRNA	4938773	4938850	.	-	.	Name=LOC117225465 ncRNA;ID=EWKMg4ru1zPvdBw+uzMEhS+PpGo.1624892198095.53414
NW_022890423	Koludarov_et_al_2021	ncRNA	4906663	4906964	.	-	.	Name=LOC117225465 ncRNA;ID=EWKMg4ru1zPvdBw+uzMEhS+PpGo.1624892198095.53414
NW_022890423	Koludarov_et_al_2021	ncRNA	4902950	4904360	.	-	.	Name=LOC117225465 ncRNA;ID=EWKMg4ru1zPvdBw+uzMEhS+PpGo.1624892198095.53414
NW_022890423	Koludarov_et_al_2021	ncRNA	7096110	7096838	.	+	.	Name=LOC117225534 ncRNA;ID=EWKMg4ru1zPvdBw+uzMEhS+PpGo.1624892198095.53415
NW_022890423	Koludarov_et_al_2021	ncRNA	7098691	7098852	.	+	.	Name=LOC117225534 ncRNA;ID=EWKMg4ru1zPvdBw+uzMEhS+PpGo.1624892198095.53415
NW_022890423	Koludarov_et_al_2021	ncRNA	7098943	7110280	.	+	.	Name=LOC117225534 ncRNA;ID=EWKMg4ru1zPvdBw+uzMEhS+PpGo.1624892198095.53415
NW_022890423	Koludarov_et_al_2021	ncRNA	1297127	1297255	.	+	.	Name=LOC117225521 ncRNA;ID=EWKMg4ru1zPvdBw+uzMEhS+PpGo.1624892198095.53416
NW_022890423	Koludarov_et_al_2021	ncRNA	1304577	1304729	.	+	.	Name=LOC117225521 ncRNA;ID=EWKMg4ru1zPvdBw+uzMEhS+PpGo.1624892198095.53416
NW_022890423	Koludarov_et_al_2021	ncRNA	1305337	1308453	.	+	.	Name=LOC117225521 ncRNA;ID=EWKMg4ru1zPvdBw+uzMEhS+PpGo.1624892198095.53416
NW_022890423	Koludarov_et_al_2021	ncRNA	1309542	1309777	.	+	.	Name=LOC117225521 ncRNA;ID=EWKMg4ru1zPvdBw+uzMEhS+PpGo.1624892198095.53416
NW_022890423	Koludarov_et_al_2021	ncRNA	1310304	1310583	.	+	.	Name=LOC117225521 ncRNA;ID=EWKMg4ru1zPvdBw+uzMEhS+PpGo.1624892198095.53416
NW_022890423	Koludarov_et_al_2021	ncRNA	7098521	7098852	.	+	.	Name=LOC117225534 ncRNA;ID=EWKMg4ru1zPvdBw+uzMEhS+PpGo.1624892198095.53417
NW_022890423	Koludarov_et_al_2021	ncRNA	7098943	7109356	.	+	.	Name=LOC117225534 ncRNA;ID=EWKMg4ru1zPvdBw+uzMEhS+PpGo.1624892198095.53417
NW_022890423	Koludarov_et_al_2021	ncRNA	7109621	7110694	.	+	.	Name=LOC117225534 ncRNA;ID=EWKMg4ru1zPvdBw+uzMEhS+PpGo.1624892198095.53417
NW_022890423	Koludarov_et_al_2021	ncRNA	7098521	7098852	.	+	.	Name=LOC117225534 ncRNA;ID=EWKMg4ru1zPvdBw+uzMEhS+PpGo.1624892198095.53418
NW_022890423	Koludarov_et_al_2021	ncRNA	7098943	7099282	.	+	.	Name=LOC117225534 ncRNA;ID=EWKMg4ru1zPvdBw+uzMEhS+PpGo.1624892198095.53418
NW_022890423	Koludarov_et_al_2021	ncRNA	7099431	7110431	.	+	.	Name=LOC117225534 ncRNA;ID=EWKMg4ru1zPvdBw+uzMEhS+PpGo.1624892198095.53418
NW_022890423	Koludarov_et_al_2021	ncRNA	6165131	6165654	.	-	.	Name=LOC117225385 ncRNA;ID=EWKMg4ru1zPvdBw+uzMEhS+PpGo.1624892198095.53419
NW_022890423	Koludarov_et_al_2021	ncRNA	6164825	6165037	.	-	.	Name=LOC117225385 ncRNA;ID=EWKMg4ru1zPvdBw+uzMEhS+PpGo.1624892198095.53419
NW_022890423	Koludarov_et_al_2021	ncRNA	6164104	6164670	.	-	.	Name=LOC117225385 ncRNA;ID=EWKMg4ru1zPvdBw+uzMEhS+PpGo.1624892198095.53419
NW_022890423	Koludarov_et_al_2021	ncRNA	6163203	6163913	.	-	.	Name=LOC117225385 ncRNA;ID=EWKMg4ru1zPvdBw+uzMEhS+PpGo.1624892198095.53419
NW_022890423	Koludarov_et_al_2021	ncRNA	6162715	6163119	.	-	.	Name=LOC117225385 ncRNA;ID=EWKMg4ru1zPvdBw+uzMEhS+PpGo.1624892198095.53419
NW_022890423	Koludarov_et_al_2021	ncRNA	6160606	6160948	.	-	.	Name=LOC117225385 ncRNA;ID=EWKMg4ru1zPvdBw+uzMEhS+PpGo.1624892198095.53419
NW_022890423	Koludarov_et_al_2021	ncRNA	6159341	6160542	.	-	.	Name=LOC117225385 ncRNA;ID=EWKMg4ru1zPvdBw+uzMEhS+PpGo.1624892198095.53419
NW_022890423	Koludarov_et_al_2021	ncRNA	6158482	6158689	.	-	.	Name=LOC117225385 ncRNA;ID=EWKMg4ru1zPvdBw+uzMEhS+PpGo.1624892198095.53419
NW_022890423	Koludarov_et_al_2021	ncRNA	6157972	6158287	.	-	.	Name=LOC117225385 ncRNA;ID=EWKMg4ru1zPvdBw+uzMEhS+PpGo.1624892198095.53419
NW_022890423	Koludarov_et_al_2021	ncRNA	6157600	6157729	.	-	.	Name=LOC117225385 ncRNA;ID=EWKMg4ru1zPvdBw+uzMEhS+PpGo.1624892198095.53419
NW_022890423	Koludarov_et_al_2021	ncRNA	6156637	6156893	.	-	.	Name=LOC117225385 ncRNA;ID=EWKMg4ru1zPvdBw+uzMEhS+PpGo.1624892198095.53419
NW_022890423	Koludarov_et_al_2021	ncRNA	6156233	6156327	.	-	.	Name=LOC117225385 ncRNA;ID=EWKMg4ru1zPvdBw+uzMEhS+PpGo.1624892198095.53419
NW_022890423	Koludarov_et_al_2021	ncRNA	6156102	6156131	.	-	.	Name=LOC117225385 ncRNA;ID=EWKMg4ru1zPvdBw+uzMEhS+PpGo.1624892198095.53419
NW_022890423	Koludarov_et_al_2021	ncRNA	6155536	6155974	.	-	.	Name=LOC117225385 ncRNA;ID=EWKMg4ru1zPvdBw+uzMEhS+PpGo.1624892198095.53419
NW_022890423	Koludarov_et_al_2021	ncRNA	6153808	6154521	.	-	.	Name=LOC117225385 ncRNA;ID=EWKMg4ru1zPvdBw+uzMEhS+PpGo.1624892198095.53419
NW_022890423	Koludarov_et_al_2021	ncRNA	6165131	6165654	.	-	.	Name=LOC117225385 ncRNA;ID=EWKMg4ru1zPvdBw+uzMEhS+PpGo.1624892198095.53420
NW_022890423	Koludarov_et_al_2021	ncRNA	6164825	6165037	.	-	.	Name=LOC117225385 ncRNA;ID=EWKMg4ru1zPvdBw+uzMEhS+PpGo.1624892198095.53420
NW_022890423	Koludarov_et_al_2021	ncRNA	6164104	6164670	.	-	.	Name=LOC117225385 ncRNA;ID=EWKMg4ru1zPvdBw+uzMEhS+PpGo.1624892198095.53420
NW_022890423	Koludarov_et_al_2021	ncRNA	6163203	6163913	.	-	.	Name=LOC117225385 ncRNA;ID=EWKMg4ru1zPvdBw+uzMEhS+PpGo.1624892198095.53420
NW_022890423	Koludarov_et_al_2021	ncRNA	6162715	6163119	.	-	.	Name=LOC117225385 ncRNA;ID=EWKMg4ru1zPvdBw+uzMEhS+PpGo.1624892198095.53420
NW_022890423	Koludarov_et_al_2021	ncRNA	6162152	6162347	.	-	.	Name=LOC117225385 ncRNA;ID=EWKMg4ru1zPvdBw+uzMEhS+PpGo.1624892198095.53420
NW_022890423	Koludarov_et_al_2021	ncRNA	6161351	6162066	.	-	.	Name=LOC117225385 ncRNA;ID=EWKMg4ru1zPvdBw+uzMEhS+PpGo.1624892198095.53420
NW_022890423	Koludarov_et_al_2021	ncRNA	6160606	6160948	.	-	.	Name=LOC117225385 ncRNA;ID=EWKMg4ru1zPvdBw+uzMEhS+PpGo.1624892198095.53420
NW_022890423	Koludarov_et_al_2021	ncRNA	6159341	6160542	.	-	.	Name=LOC117225385 ncRNA;ID=EWKMg4ru1zPvdBw+uzMEhS+PpGo.1624892198095.53420
NW_022890423	Koludarov_et_al_2021	ncRNA	6158482	6158689	.	-	.	Name=LOC117225385 ncRNA;ID=EWKMg4ru1zPvdBw+uzMEhS+PpGo.1624892198095.53420
NW_022890423	Koludarov_et_al_2021	ncRNA	6157972	6158287	.	-	.	Name=LOC117225385 ncRNA;ID=EWKMg4ru1zPvdBw+uzMEhS+PpGo.1624892198095.53420
NW_022890423	Koludarov_et_al_2021	ncRNA	6157600	6157729	.	-	.	Name=LOC117225385 ncRNA;ID=EWKMg4ru1zPvdBw+uzMEhS+PpGo.1624892198095.53420
NW_022890423	Koludarov_et_al_2021	ncRNA	6156637	6156893	.	-	.	Name=LOC117225385 ncRNA;ID=EWKMg4ru1zPvdBw+uzMEhS+PpGo.1624892198095.53420
NW_022890423	Koludarov_et_al_2021	ncRNA	6156233	6156327	.	-	.	Name=LOC117225385 ncRNA;ID=EWKMg4ru1zPvdBw+uzMEhS+PpGo.1624892198095.53420
NW_022890423	Koludarov_et_al_2021	ncRNA	6156102	6156131	.	-	.	Name=LOC117225385 ncRNA;ID=EWKMg4ru1zPvdBw+uzMEhS+PpGo.1624892198095.53420
NW_022890423	Koludarov_et_al_2021	ncRNA	6155536	6155974	.	-	.	Name=LOC117225385 ncRNA;ID=EWKMg4ru1zPvdBw+uzMEhS+PpGo.1624892198095.53420
NW_022890423	Koludarov_et_al_2021	ncRNA	6153808	6154521	.	-	.	Name=LOC117225385 ncRNA;ID=EWKMg4ru1zPvdBw+uzMEhS+PpGo.1624892198095.53420
NW_022890423	Koludarov_et_al_2021	ncRNA	6165131	6165654	.	-	.	Name=LOC117225385 ncRNA;ID=EWKMg4ru1zPvdBw+uzMEhS+PpGo.1624892198095.53421
NW_022890423	Koludarov_et_al_2021	ncRNA	6164825	6165037	.	-	.	Name=LOC117225385 ncRNA;ID=EWKMg4ru1zPvdBw+uzMEhS+PpGo.1624892198095.53421
NW_022890423	Koludarov_et_al_2021	ncRNA	6164104	6164670	.	-	.	Name=LOC117225385 ncRNA;ID=EWKMg4ru1zPvdBw+uzMEhS+PpGo.1624892198095.53421
NW_022890423	Koludarov_et_al_2021	ncRNA	6163203	6163913	.	-	.	Name=LOC117225385 ncRNA;ID=EWKMg4ru1zPvdBw+uzMEhS+PpGo.1624892198095.53421
NW_022890423	Koludarov_et_al_2021	ncRNA	6162152	6163119	.	-	.	Name=LOC117225385 ncRNA;ID=EWKMg4ru1zPvdBw+uzMEhS+PpGo.1624892198095.53421
NW_022890423	Koludarov_et_al_2021	ncRNA	6161919	6162066	.	-	.	Name=LOC117225385 ncRNA;ID=EWKMg4ru1zPvdBw+uzMEhS+PpGo.1624892198095.53421
NW_022890423	Koludarov_et_al_2021	ncRNA	6161351	6161636	.	-	.	Name=LOC117225385 ncRNA;ID=EWKMg4ru1zPvdBw+uzMEhS+PpGo.1624892198095.53421
NW_022890423	Koludarov_et_al_2021	ncRNA	6160606	6160948	.	-	.	Name=LOC117225385 ncRNA;ID=EWKMg4ru1zPvdBw+uzMEhS+PpGo.1624892198095.53421
NW_022890423	Koludarov_et_al_2021	ncRNA	6159341	6160542	.	-	.	Name=LOC117225385 ncRNA;ID=EWKMg4ru1zPvdBw+uzMEhS+PpGo.1624892198095.53421
NW_022890423	Koludarov_et_al_2021	ncRNA	6158482	6158689	.	-	.	Name=LOC117225385 ncRNA;ID=EWKMg4ru1zPvdBw+uzMEhS+PpGo.1624892198095.53421
NW_022890423	Koludarov_et_al_2021	ncRNA	6157972	6158287	.	-	.	Name=LOC117225385 ncRNA;ID=EWKMg4ru1zPvdBw+uzMEhS+PpGo.1624892198095.53421
NW_022890423	Koludarov_et_al_2021	ncRNA	6157600	6157729	.	-	.	Name=LOC117225385 ncRNA;ID=EWKMg4ru1zPvdBw+uzMEhS+PpGo.1624892198095.53421
NW_022890423	Koludarov_et_al_2021	ncRNA	6156637	6156893	.	-	.	Name=LOC117225385 ncRNA;ID=EWKMg4ru1zPvdBw+uzMEhS+PpGo.1624892198095.53421
NW_022890423	Koludarov_et_al_2021	ncRNA	6156233	6156327	.	-	.	Name=LOC117225385 ncRNA;ID=EWKMg4ru1zPvdBw+uzMEhS+PpGo.1624892198095.53421
NW_022890423	Koludarov_et_al_2021	ncRNA	6156102	6156131	.	-	.	Name=LOC117225385 ncRNA;ID=EWKMg4ru1zPvdBw+uzMEhS+PpGo.1624892198095.53421
NW_022890423	Koludarov_et_al_2021	ncRNA	6155536	6155974	.	-	.	Name=LOC117225385 ncRNA;ID=EWKMg4ru1zPvdBw+uzMEhS+PpGo.1624892198095.53421
NW_022890423	Koludarov_et_al_2021	ncRNA	6153808	6154521	.	-	.	Name=LOC117225385 ncRNA;ID=EWKMg4ru1zPvdBw+uzMEhS+PpGo.1624892198095.53421
NW_022890423	Koludarov_et_al_2021	ncRNA	6165131	6165654	.	-	.	Name=LOC117225385 ncRNA;ID=EWKMg4ru1zPvdBw+uzMEhS+PpGo.1624892198095.53422
NW_022890423	Koludarov_et_al_2021	ncRNA	6164825	6165037	.	-	.	Name=LOC117225385 ncRNA;ID=EWKMg4ru1zPvdBw+uzMEhS+PpGo.1624892198095.53422
NW_022890423	Koludarov_et_al_2021	ncRNA	6164104	6164670	.	-	.	Name=LOC117225385 ncRNA;ID=EWKMg4ru1zPvdBw+uzMEhS+PpGo.1624892198095.53422
NW_022890423	Koludarov_et_al_2021	ncRNA	6163203	6163913	.	-	.	Name=LOC117225385 ncRNA;ID=EWKMg4ru1zPvdBw+uzMEhS+PpGo.1624892198095.53422
NW_022890423	Koludarov_et_al_2021	ncRNA	6162152	6163119	.	-	.	Name=LOC117225385 ncRNA;ID=EWKMg4ru1zPvdBw+uzMEhS+PpGo.1624892198095.53422
NW_022890423	Koludarov_et_al_2021	ncRNA	6161428	6162066	.	-	.	Name=LOC117225385 ncRNA;ID=EWKMg4ru1zPvdBw+uzMEhS+PpGo.1624892198095.53422
NW_022890423	Koludarov_et_al_2021	ncRNA	6160606	6160948	.	-	.	Name=LOC117225385 ncRNA;ID=EWKMg4ru1zPvdBw+uzMEhS+PpGo.1624892198095.53422
NW_022890423	Koludarov_et_al_2021	ncRNA	6159341	6160542	.	-	.	Name=LOC117225385 ncRNA;ID=EWKMg4ru1zPvdBw+uzMEhS+PpGo.1624892198095.53422
NW_022890423	Koludarov_et_al_2021	ncRNA	6158482	6158689	.	-	.	Name=LOC117225385 ncRNA;ID=EWKMg4ru1zPvdBw+uzMEhS+PpGo.1624892198095.53422
NW_022890423	Koludarov_et_al_2021	ncRNA	6157972	6158287	.	-	.	Name=LOC117225385 ncRNA;ID=EWKMg4ru1zPvdBw+uzMEhS+PpGo.1624892198095.53422
NW_022890423	Koludarov_et_al_2021	ncRNA	6157600	6157729	.	-	.	Name=LOC117225385 ncRNA;ID=EWKMg4ru1zPvdBw+uzMEhS+PpGo.1624892198095.53422
NW_022890423	Koludarov_et_al_2021	ncRNA	6156637	6156893	.	-	.	Name=LOC117225385 ncRNA;ID=EWKMg4ru1zPvdBw+uzMEhS+PpGo.1624892198095.53422
NW_022890423	Koludarov_et_al_2021	ncRNA	6156233	6156327	.	-	.	Name=LOC117225385 ncRNA;ID=EWKMg4ru1zPvdBw+uzMEhS+PpGo.1624892198095.53422
NW_022890423	Koludarov_et_al_2021	ncRNA	6156102	6156131	.	-	.	Name=LOC117225385 ncRNA;ID=EWKMg4ru1zPvdBw+uzMEhS+PpGo.1624892198095.53422
NW_022890423	Koludarov_et_al_2021	ncRNA	6155536	6155974	.	-	.	Name=LOC117225385 ncRNA;ID=EWKMg4ru1zPvdBw+uzMEhS+PpGo.1624892198095.53422
NW_022890423	Koludarov_et_al_2021	ncRNA	6153808	6154521	.	-	.	Name=LOC117225385 ncRNA;ID=EWKMg4ru1zPvdBw+uzMEhS+PpGo.1624892198095.53422
NW_022890423	Koludarov_et_al_2021	ncRNA	6165131	6165654	.	-	.	Name=LOC117225385 ncRNA;ID=EWKMg4ru1zPvdBw+uzMEhS+PpGo.1624892198095.53423
NW_022890423	Koludarov_et_al_2021	ncRNA	6164825	6165037	.	-	.	Name=LOC117225385 ncRNA;ID=EWKMg4ru1zPvdBw+uzMEhS+PpGo.1624892198095.53423
NW_022890423	Koludarov_et_al_2021	ncRNA	6164104	6164670	.	-	.	Name=LOC117225385 ncRNA;ID=EWKMg4ru1zPvdBw+uzMEhS+PpGo.1624892198095.53423
NW_022890423	Koludarov_et_al_2021	ncRNA	6163203	6163913	.	-	.	Name=LOC117225385 ncRNA;ID=EWKMg4ru1zPvdBw+uzMEhS+PpGo.1624892198095.53423
NW_022890423	Koludarov_et_al_2021	ncRNA	6162152	6163119	.	-	.	Name=LOC117225385 ncRNA;ID=EWKMg4ru1zPvdBw+uzMEhS+PpGo.1624892198095.53423
NW_022890423	Koludarov_et_al_2021	ncRNA	6161351	6162066	.	-	.	Name=LOC117225385 ncRNA;ID=EWKMg4ru1zPvdBw+uzMEhS+PpGo.1624892198095.53423
NW_022890423	Koludarov_et_al_2021	ncRNA	6160606	6160948	.	-	.	Name=LOC117225385 ncRNA;ID=EWKMg4ru1zPvdBw+uzMEhS+PpGo.1624892198095.53423
NW_022890423	Koludarov_et_al_2021	ncRNA	6159535	6160542	.	-	.	Name=LOC117225385 ncRNA;ID=EWKMg4ru1zPvdBw+uzMEhS+PpGo.1624892198095.53423
NW_022890423	Koludarov_et_al_2021	ncRNA	6159341	6159461	.	-	.	Name=LOC117225385 ncRNA;ID=EWKMg4ru1zPvdBw+uzMEhS+PpGo.1624892198095.53423
NW_022890423	Koludarov_et_al_2021	ncRNA	6158482	6158689	.	-	.	Name=LOC117225385 ncRNA;ID=EWKMg4ru1zPvdBw+uzMEhS+PpGo.1624892198095.53423
NW_022890423	Koludarov_et_al_2021	ncRNA	6157972	6158287	.	-	.	Name=LOC117225385 ncRNA;ID=EWKMg4ru1zPvdBw+uzMEhS+PpGo.1624892198095.53423
NW_022890423	Koludarov_et_al_2021	ncRNA	6157600	6157729	.	-	.	Name=LOC117225385 ncRNA;ID=EWKMg4ru1zPvdBw+uzMEhS+PpGo.1624892198095.53423
NW_022890423	Koludarov_et_al_2021	ncRNA	6156637	6156893	.	-	.	Name=LOC117225385 ncRNA;ID=EWKMg4ru1zPvdBw+uzMEhS+PpGo.1624892198095.53423
NW_022890423	Koludarov_et_al_2021	ncRNA	6156233	6156327	.	-	.	Name=LOC117225385 ncRNA;ID=EWKMg4ru1zPvdBw+uzMEhS+PpGo.1624892198095.53423
NW_022890423	Koludarov_et_al_2021	ncRNA	6156102	6156131	.	-	.	Name=LOC117225385 ncRNA;ID=EWKMg4ru1zPvdBw+uzMEhS+PpGo.1624892198095.53423
NW_022890423	Koludarov_et_al_2021	ncRNA	6155536	6155974	.	-	.	Name=LOC117225385 ncRNA;ID=EWKMg4ru1zPvdBw+uzMEhS+PpGo.1624892198095.53423
NW_022890423	Koludarov_et_al_2021	ncRNA	6153808	6154521	.	-	.	Name=LOC117225385 ncRNA;ID=EWKMg4ru1zPvdBw+uzMEhS+PpGo.1624892198095.53423
NW_022890423	Koludarov_et_al_2021	ncRNA	6165131	6165654	.	-	.	Name=LOC117225385 ncRNA;ID=EWKMg4ru1zPvdBw+uzMEhS+PpGo.1624892198095.53424
NW_022890423	Koludarov_et_al_2021	ncRNA	6164825	6165037	.	-	.	Name=LOC117225385 ncRNA;ID=EWKMg4ru1zPvdBw+uzMEhS+PpGo.1624892198095.53424
NW_022890423	Koludarov_et_al_2021	ncRNA	6164104	6164670	.	-	.	Name=LOC117225385 ncRNA;ID=EWKMg4ru1zPvdBw+uzMEhS+PpGo.1624892198095.53424
NW_022890423	Koludarov_et_al_2021	ncRNA	6163203	6163913	.	-	.	Name=LOC117225385 ncRNA;ID=EWKMg4ru1zPvdBw+uzMEhS+PpGo.1624892198095.53424
NW_022890423	Koludarov_et_al_2021	ncRNA	6162152	6163119	.	-	.	Name=LOC117225385 ncRNA;ID=EWKMg4ru1zPvdBw+uzMEhS+PpGo.1624892198095.53424
NW_022890423	Koludarov_et_al_2021	ncRNA	6161351	6162066	.	-	.	Name=LOC117225385 ncRNA;ID=EWKMg4ru1zPvdBw+uzMEhS+PpGo.1624892198095.53424
NW_022890423	Koludarov_et_al_2021	ncRNA	6160606	6160948	.	-	.	Name=LOC117225385 ncRNA;ID=EWKMg4ru1zPvdBw+uzMEhS+PpGo.1624892198095.53424
NW_022890423	Koludarov_et_al_2021	ncRNA	6159341	6160542	.	-	.	Name=LOC117225385 ncRNA;ID=EWKMg4ru1zPvdBw+uzMEhS+PpGo.1624892198095.53424
NW_022890423	Koludarov_et_al_2021	ncRNA	6158482	6158689	.	-	.	Name=LOC117225385 ncRNA;ID=EWKMg4ru1zPvdBw+uzMEhS+PpGo.1624892198095.53424
NW_022890423	Koludarov_et_al_2021	ncRNA	6156233	6156327	.	-	.	Name=LOC117225385 ncRNA;ID=EWKMg4ru1zPvdBw+uzMEhS+PpGo.1624892198095.53424
NW_022890423	Koludarov_et_al_2021	ncRNA	6156102	6156131	.	-	.	Name=LOC117225385 ncRNA;ID=EWKMg4ru1zPvdBw+uzMEhS+PpGo.1624892198095.53424
NW_022890423	Koludarov_et_al_2021	ncRNA	6155536	6155974	.	-	.	Name=LOC117225385 ncRNA;ID=EWKMg4ru1zPvdBw+uzMEhS+PpGo.1624892198095.53424
NW_022890423	Koludarov_et_al_2021	ncRNA	6153808	6154521	.	-	.	Name=LOC117225385 ncRNA;ID=EWKMg4ru1zPvdBw+uzMEhS+PpGo.1624892198095.53424
NW_022890423	Koludarov_et_al_2021	ncRNA	6165131	6165654	.	-	.	Name=LOC117225385 ncRNA;ID=EWKMg4ru1zPvdBw+uzMEhS+PpGo.1624892198095.53425
NW_022890423	Koludarov_et_al_2021	ncRNA	6164825	6165037	.	-	.	Name=LOC117225385 ncRNA;ID=EWKMg4ru1zPvdBw+uzMEhS+PpGo.1624892198095.53425
NW_022890423	Koludarov_et_al_2021	ncRNA	6164104	6164670	.	-	.	Name=LOC117225385 ncRNA;ID=EWKMg4ru1zPvdBw+uzMEhS+PpGo.1624892198095.53425
NW_022890423	Koludarov_et_al_2021	ncRNA	6163203	6163913	.	-	.	Name=LOC117225385 ncRNA;ID=EWKMg4ru1zPvdBw+uzMEhS+PpGo.1624892198095.53425
NW_022890423	Koludarov_et_al_2021	ncRNA	6162152	6163119	.	-	.	Name=LOC117225385 ncRNA;ID=EWKMg4ru1zPvdBw+uzMEhS+PpGo.1624892198095.53425
NW_022890423	Koludarov_et_al_2021	ncRNA	6161351	6162066	.	-	.	Name=LOC117225385 ncRNA;ID=EWKMg4ru1zPvdBw+uzMEhS+PpGo.1624892198095.53425
NW_022890423	Koludarov_et_al_2021	ncRNA	6160606	6160948	.	-	.	Name=LOC117225385 ncRNA;ID=EWKMg4ru1zPvdBw+uzMEhS+PpGo.1624892198095.53425
NW_022890423	Koludarov_et_al_2021	ncRNA	6159341	6160542	.	-	.	Name=LOC117225385 ncRNA;ID=EWKMg4ru1zPvdBw+uzMEhS+PpGo.1624892198095.53425
NW_022890423	Koludarov_et_al_2021	ncRNA	6158482	6158689	.	-	.	Name=LOC117225385 ncRNA;ID=EWKMg4ru1zPvdBw+uzMEhS+PpGo.1624892198095.53425
NW_022890423	Koludarov_et_al_2021	ncRNA	6156637	6156893	.	-	.	Name=LOC117225385 ncRNA;ID=EWKMg4ru1zPvdBw+uzMEhS+PpGo.1624892198095.53425
NW_022890423	Koludarov_et_al_2021	ncRNA	6156233	6156327	.	-	.	Name=LOC117225385 ncRNA;ID=EWKMg4ru1zPvdBw+uzMEhS+PpGo.1624892198095.53425
NW_022890423	Koludarov_et_al_2021	ncRNA	6156102	6156131	.	-	.	Name=LOC117225385 ncRNA;ID=EWKMg4ru1zPvdBw+uzMEhS+PpGo.1624892198095.53425
NW_022890423	Koludarov_et_al_2021	ncRNA	6155536	6155974	.	-	.	Name=LOC117225385 ncRNA;ID=EWKMg4ru1zPvdBw+uzMEhS+PpGo.1624892198095.53425
NW_022890423	Koludarov_et_al_2021	ncRNA	6153808	6154521	.	-	.	Name=LOC117225385 ncRNA;ID=EWKMg4ru1zPvdBw+uzMEhS+PpGo.1624892198095.53425
NW_022890423	Koludarov_et_al_2021	ncRNA	6165131	6165654	.	-	.	Name=LOC117225385 ncRNA;ID=EWKMg4ru1zPvdBw+uzMEhS+PpGo.1624892198095.53426
NW_022890423	Koludarov_et_al_2021	ncRNA	6164825	6165037	.	-	.	Name=LOC117225385 ncRNA;ID=EWKMg4ru1zPvdBw+uzMEhS+PpGo.1624892198095.53426
NW_022890423	Koludarov_et_al_2021	ncRNA	6164104	6164670	.	-	.	Name=LOC117225385 ncRNA;ID=EWKMg4ru1zPvdBw+uzMEhS+PpGo.1624892198095.53426
NW_022890423	Koludarov_et_al_2021	ncRNA	6163203	6163913	.	-	.	Name=LOC117225385 ncRNA;ID=EWKMg4ru1zPvdBw+uzMEhS+PpGo.1624892198095.53426
NW_022890423	Koludarov_et_al_2021	ncRNA	6162152	6163119	.	-	.	Name=LOC117225385 ncRNA;ID=EWKMg4ru1zPvdBw+uzMEhS+PpGo.1624892198095.53426
NW_022890423	Koludarov_et_al_2021	ncRNA	6161351	6162066	.	-	.	Name=LOC117225385 ncRNA;ID=EWKMg4ru1zPvdBw+uzMEhS+PpGo.1624892198095.53426
NW_022890423	Koludarov_et_al_2021	ncRNA	6160606	6160948	.	-	.	Name=LOC117225385 ncRNA;ID=EWKMg4ru1zPvdBw+uzMEhS+PpGo.1624892198095.53426
NW_022890423	Koludarov_et_al_2021	ncRNA	6159341	6160542	.	-	.	Name=LOC117225385 ncRNA;ID=EWKMg4ru1zPvdBw+uzMEhS+PpGo.1624892198095.53426
NW_022890423	Koludarov_et_al_2021	ncRNA	6158482	6158689	.	-	.	Name=LOC117225385 ncRNA;ID=EWKMg4ru1zPvdBw+uzMEhS+PpGo.1624892198095.53426
NW_022890423	Koludarov_et_al_2021	ncRNA	6157600	6157729	.	-	.	Name=LOC117225385 ncRNA;ID=EWKMg4ru1zPvdBw+uzMEhS+PpGo.1624892198095.53426
NW_022890423	Koludarov_et_al_2021	ncRNA	6156637	6156893	.	-	.	Name=LOC117225385 ncRNA;ID=EWKMg4ru1zPvdBw+uzMEhS+PpGo.1624892198095.53426
NW_022890423	Koludarov_et_al_2021	ncRNA	6156233	6156327	.	-	.	Name=LOC117225385 ncRNA;ID=EWKMg4ru1zPvdBw+uzMEhS+PpGo.1624892198095.53426
NW_022890423	Koludarov_et_al_2021	ncRNA	6156102	6156131	.	-	.	Name=LOC117225385 ncRNA;ID=EWKMg4ru1zPvdBw+uzMEhS+PpGo.1624892198095.53426
NW_022890423	Koludarov_et_al_2021	ncRNA	6155536	6155974	.	-	.	Name=LOC117225385 ncRNA;ID=EWKMg4ru1zPvdBw+uzMEhS+PpGo.1624892198095.53426
NW_022890423	Koludarov_et_al_2021	ncRNA	6153808	6154521	.	-	.	Name=LOC117225385 ncRNA;ID=EWKMg4ru1zPvdBw+uzMEhS+PpGo.1624892198095.53426
NW_022890423	Koludarov_et_al_2021	ncRNA	6165131	6165654	.	-	.	Name=LOC117225385 ncRNA;ID=EWKMg4ru1zPvdBw+uzMEhS+PpGo.1624892198095.53427
NW_022890423	Koludarov_et_al_2021	ncRNA	6164825	6165037	.	-	.	Name=LOC117225385 ncRNA;ID=EWKMg4ru1zPvdBw+uzMEhS+PpGo.1624892198095.53427
NW_022890423	Koludarov_et_al_2021	ncRNA	6164104	6164670	.	-	.	Name=LOC117225385 ncRNA;ID=EWKMg4ru1zPvdBw+uzMEhS+PpGo.1624892198095.53427
NW_022890423	Koludarov_et_al_2021	ncRNA	6163203	6163913	.	-	.	Name=LOC117225385 ncRNA;ID=EWKMg4ru1zPvdBw+uzMEhS+PpGo.1624892198095.53427
NW_022890423	Koludarov_et_al_2021	ncRNA	6162152	6163119	.	-	.	Name=LOC117225385 ncRNA;ID=EWKMg4ru1zPvdBw+uzMEhS+PpGo.1624892198095.53427
NW_022890423	Koludarov_et_al_2021	ncRNA	6161351	6162066	.	-	.	Name=LOC117225385 ncRNA;ID=EWKMg4ru1zPvdBw+uzMEhS+PpGo.1624892198095.53427
NW_022890423	Koludarov_et_al_2021	ncRNA	6160606	6160948	.	-	.	Name=LOC117225385 ncRNA;ID=EWKMg4ru1zPvdBw+uzMEhS+PpGo.1624892198095.53427
NW_022890423	Koludarov_et_al_2021	ncRNA	6159341	6160542	.	-	.	Name=LOC117225385 ncRNA;ID=EWKMg4ru1zPvdBw+uzMEhS+PpGo.1624892198095.53427
NW_022890423	Koludarov_et_al_2021	ncRNA	6158482	6158689	.	-	.	Name=LOC117225385 ncRNA;ID=EWKMg4ru1zPvdBw+uzMEhS+PpGo.1624892198095.53427
NW_022890423	Koludarov_et_al_2021	ncRNA	6157972	6158287	.	-	.	Name=LOC117225385 ncRNA;ID=EWKMg4ru1zPvdBw+uzMEhS+PpGo.1624892198095.53427
NW_022890423	Koludarov_et_al_2021	ncRNA	6157600	6157729	.	-	.	Name=LOC117225385 ncRNA;ID=EWKMg4ru1zPvdBw+uzMEhS+PpGo.1624892198095.53427
NW_022890423	Koludarov_et_al_2021	ncRNA	6156637	6156893	.	-	.	Name=LOC117225385 ncRNA;ID=EWKMg4ru1zPvdBw+uzMEhS+PpGo.1624892198095.53427
NW_022890423	Koludarov_et_al_2021	ncRNA	6156233	6156327	.	-	.	Name=LOC117225385 ncRNA;ID=EWKMg4ru1zPvdBw+uzMEhS+PpGo.1624892198095.53427
NW_022890423	Koludarov_et_al_2021	ncRNA	6155536	6155974	.	-	.	Name=LOC117225385 ncRNA;ID=EWKMg4ru1zPvdBw+uzMEhS+PpGo.1624892198095.53427
NW_022890423	Koludarov_et_al_2021	ncRNA	6153808	6154521	.	-	.	Name=LOC117225385 ncRNA;ID=EWKMg4ru1zPvdBw+uzMEhS+PpGo.1624892198095.53427
NW_022890423	Koludarov_et_al_2021	ncRNA	6165131	6165654	.	-	.	Name=LOC117225385 ncRNA;ID=EWKMg4ru1zPvdBw+uzMEhS+PpGo.1624892198095.53428
NW_022890423	Koludarov_et_al_2021	ncRNA	6164825	6165037	.	-	.	Name=LOC117225385 ncRNA;ID=EWKMg4ru1zPvdBw+uzMEhS+PpGo.1624892198095.53428
NW_022890423	Koludarov_et_al_2021	ncRNA	6164104	6164670	.	-	.	Name=LOC117225385 ncRNA;ID=EWKMg4ru1zPvdBw+uzMEhS+PpGo.1624892198095.53428
NW_022890423	Koludarov_et_al_2021	ncRNA	6163203	6163913	.	-	.	Name=LOC117225385 ncRNA;ID=EWKMg4ru1zPvdBw+uzMEhS+PpGo.1624892198095.53428
NW_022890423	Koludarov_et_al_2021	ncRNA	6162152	6163119	.	-	.	Name=LOC117225385 ncRNA;ID=EWKMg4ru1zPvdBw+uzMEhS+PpGo.1624892198095.53428
NW_022890423	Koludarov_et_al_2021	ncRNA	6161351	6162066	.	-	.	Name=LOC117225385 ncRNA;ID=EWKMg4ru1zPvdBw+uzMEhS+PpGo.1624892198095.53428
NW_022890423	Koludarov_et_al_2021	ncRNA	6160606	6160948	.	-	.	Name=LOC117225385 ncRNA;ID=EWKMg4ru1zPvdBw+uzMEhS+PpGo.1624892198095.53428
NW_022890423	Koludarov_et_al_2021	ncRNA	6159341	6160542	.	-	.	Name=LOC117225385 ncRNA;ID=EWKMg4ru1zPvdBw+uzMEhS+PpGo.1624892198095.53428
NW_022890423	Koludarov_et_al_2021	ncRNA	6158482	6158689	.	-	.	Name=LOC117225385 ncRNA;ID=EWKMg4ru1zPvdBw+uzMEhS+PpGo.1624892198095.53428
NW_022890423	Koludarov_et_al_2021	ncRNA	6157972	6158287	.	-	.	Name=LOC117225385 ncRNA;ID=EWKMg4ru1zPvdBw+uzMEhS+PpGo.1624892198095.53428
NW_022890423	Koludarov_et_al_2021	ncRNA	6157600	6157729	.	-	.	Name=LOC117225385 ncRNA;ID=EWKMg4ru1zPvdBw+uzMEhS+PpGo.1624892198095.53428
NW_022890423	Koludarov_et_al_2021	ncRNA	6156637	6156893	.	-	.	Name=LOC117225385 ncRNA;ID=EWKMg4ru1zPvdBw+uzMEhS+PpGo.1624892198095.53428
NW_022890423	Koludarov_et_al_2021	ncRNA	6156233	6156327	.	-	.	Name=LOC117225385 ncRNA;ID=EWKMg4ru1zPvdBw+uzMEhS+PpGo.1624892198095.53428
NW_022890423	Koludarov_et_al_2021	ncRNA	6156102	6156131	.	-	.	Name=LOC117225385 ncRNA;ID=EWKMg4ru1zPvdBw+uzMEhS+PpGo.1624892198095.53428
NW_022890423	Koludarov_et_al_2021	ncRNA	6155806	6155974	.	-	.	Name=LOC117225385 ncRNA;ID=EWKMg4ru1zPvdBw+uzMEhS+PpGo.1624892198095.53428
NW_022890423	Koludarov_et_al_2021	ncRNA	6153808	6154521	.	-	.	Name=LOC117225385 ncRNA;ID=EWKMg4ru1zPvdBw+uzMEhS+PpGo.1624892198095.53428
NW_022890423	Koludarov_et_al_2021	ncRNA	6165131	6165654	.	-	.	Name=LOC117225385 ncRNA;ID=EWKMg4ru1zPvdBw+uzMEhS+PpGo.1624892198095.53429
NW_022890423	Koludarov_et_al_2021	ncRNA	6164825	6165037	.	-	.	Name=LOC117225385 ncRNA;ID=EWKMg4ru1zPvdBw+uzMEhS+PpGo.1624892198095.53429
NW_022890423	Koludarov_et_al_2021	ncRNA	6164104	6164670	.	-	.	Name=LOC117225385 ncRNA;ID=EWKMg4ru1zPvdBw+uzMEhS+PpGo.1624892198095.53429
NW_022890423	Koludarov_et_al_2021	ncRNA	6163203	6163913	.	-	.	Name=LOC117225385 ncRNA;ID=EWKMg4ru1zPvdBw+uzMEhS+PpGo.1624892198095.53429
NW_022890423	Koludarov_et_al_2021	ncRNA	6162152	6163119	.	-	.	Name=LOC117225385 ncRNA;ID=EWKMg4ru1zPvdBw+uzMEhS+PpGo.1624892198095.53429
NW_022890423	Koludarov_et_al_2021	ncRNA	6161351	6162066	.	-	.	Name=LOC117225385 ncRNA;ID=EWKMg4ru1zPvdBw+uzMEhS+PpGo.1624892198095.53429
NW_022890423	Koludarov_et_al_2021	ncRNA	6160606	6160948	.	-	.	Name=LOC117225385 ncRNA;ID=EWKMg4ru1zPvdBw+uzMEhS+PpGo.1624892198095.53429
NW_022890423	Koludarov_et_al_2021	ncRNA	6159341	6160542	.	-	.	Name=LOC117225385 ncRNA;ID=EWKMg4ru1zPvdBw+uzMEhS+PpGo.1624892198095.53429
NW_022890423	Koludarov_et_al_2021	ncRNA	6158482	6158689	.	-	.	Name=LOC117225385 ncRNA;ID=EWKMg4ru1zPvdBw+uzMEhS+PpGo.1624892198095.53429
NW_022890423	Koludarov_et_al_2021	ncRNA	6157972	6158287	.	-	.	Name=LOC117225385 ncRNA;ID=EWKMg4ru1zPvdBw+uzMEhS+PpGo.1624892198095.53429
NW_022890423	Koludarov_et_al_2021	ncRNA	6157600	6157729	.	-	.	Name=LOC117225385 ncRNA;ID=EWKMg4ru1zPvdBw+uzMEhS+PpGo.1624892198095.53429
NW_022890423	Koludarov_et_al_2021	ncRNA	6156637	6156893	.	-	.	Name=LOC117225385 ncRNA;ID=EWKMg4ru1zPvdBw+uzMEhS+PpGo.1624892198095.53429
NW_022890423	Koludarov_et_al_2021	ncRNA	6156233	6156327	.	-	.	Name=LOC117225385 ncRNA;ID=EWKMg4ru1zPvdBw+uzMEhS+PpGo.1624892198095.53429
NW_022890423	Koludarov_et_al_2021	ncRNA	6156102	6156131	.	-	.	Name=LOC117225385 ncRNA;ID=EWKMg4ru1zPvdBw+uzMEhS+PpGo.1624892198095.53429
NW_022890423	Koludarov_et_al_2021	ncRNA	6155806	6155974	.	-	.	Name=LOC117225385 ncRNA;ID=EWKMg4ru1zPvdBw+uzMEhS+PpGo.1624892198095.53429
NW_022890423	Koludarov_et_al_2021	ncRNA	6155536	6155597	.	-	.	Name=LOC117225385 ncRNA;ID=EWKMg4ru1zPvdBw+uzMEhS+PpGo.1624892198095.53429
NW_022890423	Koludarov_et_al_2021	ncRNA	6153808	6154521	.	-	.	Name=LOC117225385 ncRNA;ID=EWKMg4ru1zPvdBw+uzMEhS+PpGo.1624892198095.53429
NW_022890423	Koludarov_et_al_2021	ncRNA	6165131	6165654	.	-	.	Name=LOC117225385 ncRNA;ID=EWKMg4ru1zPvdBw+uzMEhS+PpGo.1624892198096.53430
NW_022890423	Koludarov_et_al_2021	ncRNA	6164825	6165037	.	-	.	Name=LOC117225385 ncRNA;ID=EWKMg4ru1zPvdBw+uzMEhS+PpGo.1624892198096.53430
NW_022890423	Koludarov_et_al_2021	ncRNA	6164104	6164670	.	-	.	Name=LOC117225385 ncRNA;ID=EWKMg4ru1zPvdBw+uzMEhS+PpGo.1624892198096.53430
NW_022890423	Koludarov_et_al_2021	ncRNA	6163203	6163913	.	-	.	Name=LOC117225385 ncRNA;ID=EWKMg4ru1zPvdBw+uzMEhS+PpGo.1624892198096.53430
NW_022890423	Koludarov_et_al_2021	ncRNA	6162152	6163119	.	-	.	Name=LOC117225385 ncRNA;ID=EWKMg4ru1zPvdBw+uzMEhS+PpGo.1624892198096.53430
NW_022890423	Koludarov_et_al_2021	ncRNA	6161351	6162066	.	-	.	Name=LOC117225385 ncRNA;ID=EWKMg4ru1zPvdBw+uzMEhS+PpGo.1624892198096.53430
NW_022890423	Koludarov_et_al_2021	ncRNA	6160606	6160948	.	-	.	Name=LOC117225385 ncRNA;ID=EWKMg4ru1zPvdBw+uzMEhS+PpGo.1624892198096.53430
NW_022890423	Koludarov_et_al_2021	ncRNA	6159341	6160542	.	-	.	Name=LOC117225385 ncRNA;ID=EWKMg4ru1zPvdBw+uzMEhS+PpGo.1624892198096.53430
NW_022890423	Koludarov_et_al_2021	ncRNA	6158482	6158689	.	-	.	Name=LOC117225385 ncRNA;ID=EWKMg4ru1zPvdBw+uzMEhS+PpGo.1624892198096.53430
NW_022890423	Koludarov_et_al_2021	ncRNA	6157972	6158287	.	-	.	Name=LOC117225385 ncRNA;ID=EWKMg4ru1zPvdBw+uzMEhS+PpGo.1624892198096.53430
NW_022890423	Koludarov_et_al_2021	ncRNA	6157600	6157729	.	-	.	Name=LOC117225385 ncRNA;ID=EWKMg4ru1zPvdBw+uzMEhS+PpGo.1624892198096.53430
NW_022890423	Koludarov_et_al_2021	ncRNA	6156637	6156893	.	-	.	Name=LOC117225385 ncRNA;ID=EWKMg4ru1zPvdBw+uzMEhS+PpGo.1624892198096.53430
NW_022890423	Koludarov_et_al_2021	ncRNA	6156233	6156327	.	-	.	Name=LOC117225385 ncRNA;ID=EWKMg4ru1zPvdBw+uzMEhS+PpGo.1624892198096.53430
NW_022890423	Koludarov_et_al_2021	ncRNA	6156102	6156131	.	-	.	Name=LOC117225385 ncRNA;ID=EWKMg4ru1zPvdBw+uzMEhS+PpGo.1624892198096.53430
NW_022890423	Koludarov_et_al_2021	ncRNA	6155536	6155974	.	-	.	Name=LOC117225385 ncRNA;ID=EWKMg4ru1zPvdBw+uzMEhS+PpGo.1624892198096.53430
NW_022890423	Koludarov_et_al_2021	ncRNA	6153808	6154521	.	-	.	Name=LOC117225385 ncRNA;ID=EWKMg4ru1zPvdBw+uzMEhS+PpGo.1624892198096.53430
NW_022890423	Koludarov_et_al_2021	ncRNA	6165131	6165654	.	-	.	Name=LOC117225385 ncRNA;ID=EWKMg4ru1zPvdBw+uzMEhS+PpGo.1624892198096.53431
NW_022890423	Koludarov_et_al_2021	ncRNA	6164825	6165037	.	-	.	Name=LOC117225385 ncRNA;ID=EWKMg4ru1zPvdBw+uzMEhS+PpGo.1624892198096.53431
NW_022890423	Koludarov_et_al_2021	ncRNA	6164104	6164670	.	-	.	Name=LOC117225385 ncRNA;ID=EWKMg4ru1zPvdBw+uzMEhS+PpGo.1624892198096.53431
NW_022890423	Koludarov_et_al_2021	ncRNA	6163203	6163913	.	-	.	Name=LOC117225385 ncRNA;ID=EWKMg4ru1zPvdBw+uzMEhS+PpGo.1624892198096.53431
NW_022890423	Koludarov_et_al_2021	ncRNA	6162152	6163119	.	-	.	Name=LOC117225385 ncRNA;ID=EWKMg4ru1zPvdBw+uzMEhS+PpGo.1624892198096.53431
NW_022890423	Koludarov_et_al_2021	ncRNA	6161351	6162066	.	-	.	Name=LOC117225385 ncRNA;ID=EWKMg4ru1zPvdBw+uzMEhS+PpGo.1624892198096.53431
NW_022890423	Koludarov_et_al_2021	ncRNA	6160606	6160948	.	-	.	Name=LOC117225385 ncRNA;ID=EWKMg4ru1zPvdBw+uzMEhS+PpGo.1624892198096.53431
NW_022890423	Koludarov_et_al_2021	ncRNA	6159341	6160542	.	-	.	Name=LOC117225385 ncRNA;ID=EWKMg4ru1zPvdBw+uzMEhS+PpGo.1624892198096.53431
NW_022890423	Koludarov_et_al_2021	ncRNA	6158482	6158689	.	-	.	Name=LOC117225385 ncRNA;ID=EWKMg4ru1zPvdBw+uzMEhS+PpGo.1624892198096.53431
NW_022890423	Koludarov_et_al_2021	ncRNA	6157972	6158287	.	-	.	Name=LOC117225385 ncRNA;ID=EWKMg4ru1zPvdBw+uzMEhS+PpGo.1624892198096.53431
NW_022890423	Koludarov_et_al_2021	ncRNA	6157600	6157729	.	-	.	Name=LOC117225385 ncRNA;ID=EWKMg4ru1zPvdBw+uzMEhS+PpGo.1624892198096.53431
NW_022890423	Koludarov_et_al_2021	ncRNA	6156389	6156893	.	-	.	Name=LOC117225385 ncRNA;ID=EWKMg4ru1zPvdBw+uzMEhS+PpGo.1624892198096.53431
NW_022890423	Koludarov_et_al_2021	ncRNA	6156233	6156327	.	-	.	Name=LOC117225385 ncRNA;ID=EWKMg4ru1zPvdBw+uzMEhS+PpGo.1624892198096.53431
NW_022890423	Koludarov_et_al_2021	ncRNA	6156102	6156131	.	-	.	Name=LOC117225385 ncRNA;ID=EWKMg4ru1zPvdBw+uzMEhS+PpGo.1624892198096.53431
NW_022890423	Koludarov_et_al_2021	ncRNA	6155536	6155974	.	-	.	Name=LOC117225385 ncRNA;ID=EWKMg4ru1zPvdBw+uzMEhS+PpGo.1624892198096.53431
NW_022890423	Koludarov_et_al_2021	ncRNA	6153808	6154521	.	-	.	Name=LOC117225385 ncRNA;ID=EWKMg4ru1zPvdBw+uzMEhS+PpGo.1624892198096.53431
NW_022890423	Koludarov_et_al_2021	ncRNA	6165131	6165654	.	-	.	Name=LOC117225385 ncRNA;ID=EWKMg4ru1zPvdBw+uzMEhS+PpGo.1624892198096.53432
NW_022890423	Koludarov_et_al_2021	ncRNA	6164825	6165037	.	-	.	Name=LOC117225385 ncRNA;ID=EWKMg4ru1zPvdBw+uzMEhS+PpGo.1624892198096.53432
NW_022890423	Koludarov_et_al_2021	ncRNA	6164104	6164670	.	-	.	Name=LOC117225385 ncRNA;ID=EWKMg4ru1zPvdBw+uzMEhS+PpGo.1624892198096.53432
NW_022890423	Koludarov_et_al_2021	ncRNA	6163203	6163913	.	-	.	Name=LOC117225385 ncRNA;ID=EWKMg4ru1zPvdBw+uzMEhS+PpGo.1624892198096.53432
NW_022890423	Koludarov_et_al_2021	ncRNA	6162152	6163119	.	-	.	Name=LOC117225385 ncRNA;ID=EWKMg4ru1zPvdBw+uzMEhS+PpGo.1624892198096.53432
NW_022890423	Koludarov_et_al_2021	ncRNA	6161351	6162066	.	-	.	Name=LOC117225385 ncRNA;ID=EWKMg4ru1zPvdBw+uzMEhS+PpGo.1624892198096.53432
NW_022890423	Koludarov_et_al_2021	ncRNA	6160606	6160948	.	-	.	Name=LOC117225385 ncRNA;ID=EWKMg4ru1zPvdBw+uzMEhS+PpGo.1624892198096.53432
NW_022890423	Koludarov_et_al_2021	ncRNA	6159332	6160542	.	-	.	Name=LOC117225385 ncRNA;ID=EWKMg4ru1zPvdBw+uzMEhS+PpGo.1624892198096.53432
NW_022890423	Koludarov_et_al_2021	ncRNA	6158482	6158689	.	-	.	Name=LOC117225385 ncRNA;ID=EWKMg4ru1zPvdBw+uzMEhS+PpGo.1624892198096.53432
NW_022890423	Koludarov_et_al_2021	ncRNA	6157972	6158287	.	-	.	Name=LOC117225385 ncRNA;ID=EWKMg4ru1zPvdBw+uzMEhS+PpGo.1624892198096.53432
NW_022890423	Koludarov_et_al_2021	ncRNA	6157600	6157729	.	-	.	Name=LOC117225385 ncRNA;ID=EWKMg4ru1zPvdBw+uzMEhS+PpGo.1624892198096.53432
NW_022890423	Koludarov_et_al_2021	ncRNA	6156637	6156893	.	-	.	Name=LOC117225385 ncRNA;ID=EWKMg4ru1zPvdBw+uzMEhS+PpGo.1624892198096.53432
NW_022890423	Koludarov_et_al_2021	ncRNA	6156233	6156327	.	-	.	Name=LOC117225385 ncRNA;ID=EWKMg4ru1zPvdBw+uzMEhS+PpGo.1624892198096.53432
NW_022890423	Koludarov_et_al_2021	ncRNA	6156102	6156131	.	-	.	Name=LOC117225385 ncRNA;ID=EWKMg4ru1zPvdBw+uzMEhS+PpGo.1624892198096.53432
NW_022890423	Koludarov_et_al_2021	ncRNA	6155536	6155974	.	-	.	Name=LOC117225385 ncRNA;ID=EWKMg4ru1zPvdBw+uzMEhS+PpGo.1624892198096.53432
NW_022890423	Koludarov_et_al_2021	ncRNA	6153808	6154521	.	-	.	Name=LOC117225385 ncRNA;ID=EWKMg4ru1zPvdBw+uzMEhS+PpGo.1624892198096.53432
NW_022890423	Koludarov_et_al_2021	ncRNA	6165131	6165654	.	-	.	Name=LOC117225385 ncRNA;ID=EWKMg4ru1zPvdBw+uzMEhS+PpGo.1624892198096.53433
NW_022890423	Koludarov_et_al_2021	ncRNA	6164825	6165037	.	-	.	Name=LOC117225385 ncRNA;ID=EWKMg4ru1zPvdBw+uzMEhS+PpGo.1624892198096.53433
NW_022890423	Koludarov_et_al_2021	ncRNA	6164104	6164670	.	-	.	Name=LOC117225385 ncRNA;ID=EWKMg4ru1zPvdBw+uzMEhS+PpGo.1624892198096.53433
NW_022890423	Koludarov_et_al_2021	ncRNA	6163203	6163913	.	-	.	Name=LOC117225385 ncRNA;ID=EWKMg4ru1zPvdBw+uzMEhS+PpGo.1624892198096.53433
NW_022890423	Koludarov_et_al_2021	ncRNA	6162152	6163119	.	-	.	Name=LOC117225385 ncRNA;ID=EWKMg4ru1zPvdBw+uzMEhS+PpGo.1624892198096.53433
NW_022890423	Koludarov_et_al_2021	ncRNA	6161351	6162066	.	-	.	Name=LOC117225385 ncRNA;ID=EWKMg4ru1zPvdBw+uzMEhS+PpGo.1624892198096.53433
NW_022890423	Koludarov_et_al_2021	ncRNA	6160606	6160948	.	-	.	Name=LOC117225385 ncRNA;ID=EWKMg4ru1zPvdBw+uzMEhS+PpGo.1624892198096.53433
NW_022890423	Koludarov_et_al_2021	ncRNA	6159271	6160542	.	-	.	Name=LOC117225385 ncRNA;ID=EWKMg4ru1zPvdBw+uzMEhS+PpGo.1624892198096.53433
NW_022890423	Koludarov_et_al_2021	ncRNA	6158482	6158689	.	-	.	Name=LOC117225385 ncRNA;ID=EWKMg4ru1zPvdBw+uzMEhS+PpGo.1624892198096.53433
NW_022890423	Koludarov_et_al_2021	ncRNA	6157972	6158287	.	-	.	Name=LOC117225385 ncRNA;ID=EWKMg4ru1zPvdBw+uzMEhS+PpGo.1624892198096.53433
NW_022890423	Koludarov_et_al_2021	ncRNA	6157600	6157729	.	-	.	Name=LOC117225385 ncRNA;ID=EWKMg4ru1zPvdBw+uzMEhS+PpGo.1624892198096.53433
NW_022890423	Koludarov_et_al_2021	ncRNA	6156637	6156893	.	-	.	Name=LOC117225385 ncRNA;ID=EWKMg4ru1zPvdBw+uzMEhS+PpGo.1624892198096.53433
NW_022890423	Koludarov_et_al_2021	ncRNA	6156233	6156327	.	-	.	Name=LOC117225385 ncRNA;ID=EWKMg4ru1zPvdBw+uzMEhS+PpGo.1624892198096.53433
NW_022890423	Koludarov_et_al_2021	ncRNA	6156102	6156131	.	-	.	Name=LOC117225385 ncRNA;ID=EWKMg4ru1zPvdBw+uzMEhS+PpGo.1624892198096.53433
NW_022890423	Koludarov_et_al_2021	ncRNA	6155536	6155974	.	-	.	Name=LOC117225385 ncRNA;ID=EWKMg4ru1zPvdBw+uzMEhS+PpGo.1624892198096.53433
NW_022890423	Koludarov_et_al_2021	ncRNA	6153808	6154521	.	-	.	Name=LOC117225385 ncRNA;ID=EWKMg4ru1zPvdBw+uzMEhS+PpGo.1624892198096.53433
NW_022890423	Koludarov_et_al_2021	ncRNA	6165131	6165654	.	-	.	Name=LOC117225385 ncRNA;ID=EWKMg4ru1zPvdBw+uzMEhS+PpGo.1624892198096.53434
NW_022890423	Koludarov_et_al_2021	ncRNA	6164825	6165037	.	-	.	Name=LOC117225385 ncRNA;ID=EWKMg4ru1zPvdBw+uzMEhS+PpGo.1624892198096.53434
NW_022890423	Koludarov_et_al_2021	ncRNA	6164098	6164670	.	-	.	Name=LOC117225385 ncRNA;ID=EWKMg4ru1zPvdBw+uzMEhS+PpGo.1624892198096.53434
NW_022890423	Koludarov_et_al_2021	ncRNA	6163203	6163913	.	-	.	Name=LOC117225385 ncRNA;ID=EWKMg4ru1zPvdBw+uzMEhS+PpGo.1624892198096.53434
NW_022890423	Koludarov_et_al_2021	ncRNA	6162152	6163119	.	-	.	Name=LOC117225385 ncRNA;ID=EWKMg4ru1zPvdBw+uzMEhS+PpGo.1624892198096.53434
NW_022890423	Koludarov_et_al_2021	ncRNA	6161351	6162066	.	-	.	Name=LOC117225385 ncRNA;ID=EWKMg4ru1zPvdBw+uzMEhS+PpGo.1624892198096.53434
NW_022890423	Koludarov_et_al_2021	ncRNA	6160606	6160948	.	-	.	Name=LOC117225385 ncRNA;ID=EWKMg4ru1zPvdBw+uzMEhS+PpGo.1624892198096.53434
NW_022890423	Koludarov_et_al_2021	ncRNA	6159341	6160542	.	-	.	Name=LOC117225385 ncRNA;ID=EWKMg4ru1zPvdBw+uzMEhS+PpGo.1624892198096.53434
NW_022890423	Koludarov_et_al_2021	ncRNA	6158482	6158689	.	-	.	Name=LOC117225385 ncRNA;ID=EWKMg4ru1zPvdBw+uzMEhS+PpGo.1624892198096.53434
NW_022890423	Koludarov_et_al_2021	ncRNA	6157972	6158287	.	-	.	Name=LOC117225385 ncRNA;ID=EWKMg4ru1zPvdBw+uzMEhS+PpGo.1624892198096.53434
NW_022890423	Koludarov_et_al_2021	ncRNA	6157600	6157729	.	-	.	Name=LOC117225385 ncRNA;ID=EWKMg4ru1zPvdBw+uzMEhS+PpGo.1624892198096.53434
NW_022890423	Koludarov_et_al_2021	ncRNA	6156637	6156893	.	-	.	Name=LOC117225385 ncRNA;ID=EWKMg4ru1zPvdBw+uzMEhS+PpGo.1624892198096.53434
NW_022890423	Koludarov_et_al_2021	ncRNA	6156233	6156327	.	-	.	Name=LOC117225385 ncRNA;ID=EWKMg4ru1zPvdBw+uzMEhS+PpGo.1624892198096.53434
NW_022890423	Koludarov_et_al_2021	ncRNA	6156102	6156131	.	-	.	Name=LOC117225385 ncRNA;ID=EWKMg4ru1zPvdBw+uzMEhS+PpGo.1624892198096.53434
NW_022890423	Koludarov_et_al_2021	ncRNA	6155536	6155974	.	-	.	Name=LOC117225385 ncRNA;ID=EWKMg4ru1zPvdBw+uzMEhS+PpGo.1624892198096.53434
NW_022890423	Koludarov_et_al_2021	ncRNA	6153808	6154521	.	-	.	Name=LOC117225385 ncRNA;ID=EWKMg4ru1zPvdBw+uzMEhS+PpGo.1624892198096.53434
NW_022890423	Koludarov_et_al_2021	ncRNA	7098521	7098852	.	+	.	Name=LOC117225534 ncRNA;ID=EWKMg4ru1zPvdBw+uzMEhS+PpGo.1624892198096.53435
NW_022890423	Koludarov_et_al_2021	ncRNA	7098943	7110280	.	+	.	Name=LOC117225534 ncRNA;ID=EWKMg4ru1zPvdBw+uzMEhS+PpGo.1624892198096.53435
NW_022890423	Koludarov_et_al_2021	ncRNA	7098521	7098852	.	+	.	Name=LOC117225534 ncRNA;ID=EWKMg4ru1zPvdBw+uzMEhS+PpGo.1624892198096.53436
NW_022890423	Koludarov_et_al_2021	ncRNA	7098943	7099075	.	+	.	Name=LOC117225534 ncRNA;ID=EWKMg4ru1zPvdBw+uzMEhS+PpGo.1624892198096.53436
NW_022890423	Koludarov_et_al_2021	ncRNA	7099206	7110280	.	+	.	Name=LOC117225534 ncRNA;ID=EWKMg4ru1zPvdBw+uzMEhS+PpGo.1624892198096.53436
NW_022890423	Koludarov_et_al_2021	ncRNA	1196060	1202652	.	+	.	Name=LOC117225581 ncRNA;ID=EWKMg4ru1zPvdBw+uzMEhS+PpGo.1624892198096.53437
NW_022890423	Koludarov_et_al_2021	ncRNA	1204141	1205080	.	+	.	Name=LOC117225581 ncRNA;ID=EWKMg4ru1zPvdBw+uzMEhS+PpGo.1624892198096.53437
NW_022890423	Koludarov_et_al_2021	ncRNA	7764055	7765425	.	+	.	Name=LOC117225460 ncRNA;ID=EWKMg4ru1zPvdBw+uzMEhS+PpGo.1624892198096.53438
NW_022890423	Koludarov_et_al_2021	ncRNA	7771145	7771524	.	+	.	Name=LOC117225460 ncRNA;ID=EWKMg4ru1zPvdBw+uzMEhS+PpGo.1624892198096.53438
NW_022890423	Koludarov_et_al_2021	ncRNA	2178396	2178604	.	-	.	Name=LOC117225332 ncRNA;ID=EWKMg4ru1zPvdBw+uzMEhS+PpGo.1624892198096.53439
NW_022890423	Koludarov_et_al_2021	ncRNA	2178107	2178277	.	-	.	Name=LOC117225332 ncRNA;ID=EWKMg4ru1zPvdBw+uzMEhS+PpGo.1624892198096.53439
NW_022890423	Koludarov_et_al_2021	ncRNA	2177622	2177872	.	-	.	Name=LOC117225332 ncRNA;ID=EWKMg4ru1zPvdBw+uzMEhS+PpGo.1624892198096.53439
NW_022890423	Koludarov_et_al_2021	ncRNA	2172528	2175098	.	-	.	Name=LOC117225332 ncRNA;ID=EWKMg4ru1zPvdBw+uzMEhS+PpGo.1624892198096.53439
NW_022890423	Koludarov_et_al_2021	ncRNA	4934589	4934876	.	+	.	Name=LOC117225464 ncRNA;ID=EWKMg4ru1zPvdBw+uzMEhS+PpGo.1624892198096.53440
NW_022890423	Koludarov_et_al_2021	ncRNA	4936157	4938794	.	+	.	Name=LOC117225464 ncRNA;ID=EWKMg4ru1zPvdBw+uzMEhS+PpGo.1624892198096.53440
NW_022890423	Koludarov_et_al_2021	ncRNA	5626988	5627608	.	+	.	Name=LOC117225473 ncRNA;ID=EWKMg4ru1zPvdBw+uzMEhS+PpGo.1624892198096.53441
NW_022890423	Koludarov_et_al_2021	ncRNA	5630118	5630411	.	+	.	Name=LOC117225473 ncRNA;ID=EWKMg4ru1zPvdBw+uzMEhS+PpGo.1624892198096.53441
NW_022890423	Koludarov_et_al_2021	ncRNA	5630752	5631056	.	+	.	Name=LOC117225473 ncRNA;ID=EWKMg4ru1zPvdBw+uzMEhS+PpGo.1624892198096.53441
NW_022890423	Koludarov_et_al_2021	ncRNA	7053563	7053858	.	-	.	Name=LOC117225484 ncRNA;ID=EWKMg4ru1zPvdBw+uzMEhS+PpGo.1624892198096.53442
NW_022890423	Koludarov_et_al_2021	ncRNA	7053086	7053227	.	-	.	Name=LOC117225484 ncRNA;ID=EWKMg4ru1zPvdBw+uzMEhS+PpGo.1624892198096.53442
NW_022890423	Koludarov_et_al_2021	ncRNA	7050233	7051324	.	-	.	Name=LOC117225484 ncRNA;ID=EWKMg4ru1zPvdBw+uzMEhS+PpGo.1624892198096.53442
NW_022890423	Koludarov_et_al_2021	ncRNA	7053387	7053858	.	-	.	Name=LOC117225484 ncRNA;ID=EWKMg4ru1zPvdBw+uzMEhS+PpGo.1624892198096.53443
NW_022890423	Koludarov_et_al_2021	ncRNA	7053086	7053227	.	-	.	Name=LOC117225484 ncRNA;ID=EWKMg4ru1zPvdBw+uzMEhS+PpGo.1624892198096.53443
NW_022890423	Koludarov_et_al_2021	ncRNA	7050233	7051324	.	-	.	Name=LOC117225484 ncRNA;ID=EWKMg4ru1zPvdBw+uzMEhS+PpGo.1624892198096.53443
NW_022890423	Koludarov_et_al_2021	ncRNA	6061160	6061454	.	+	.	Name=LOC117225375 ncRNA;ID=EWKMg4ru1zPvdBw+uzMEhS+PpGo.1624892198096.53444
NW_022890423	Koludarov_et_al_2021	ncRNA	6063823	6063980	.	+	.	Name=LOC117225375 ncRNA;ID=EWKMg4ru1zPvdBw+uzMEhS+PpGo.1624892198096.53444
NW_022890423	Koludarov_et_al_2021	ncRNA	6064053	6064276	.	+	.	Name=LOC117225375 ncRNA;ID=EWKMg4ru1zPvdBw+uzMEhS+PpGo.1624892198096.53444
NW_022890423	Koludarov_et_al_2021	ncRNA	6064388	6064569	.	+	.	Name=LOC117225375 ncRNA;ID=EWKMg4ru1zPvdBw+uzMEhS+PpGo.1624892198096.53444
NW_022890423	Koludarov_et_al_2021	ncRNA	6150991	6151265	.	-	.	Name=LOC117225387 ncRNA;ID=EWKMg4ru1zPvdBw+uzMEhS+PpGo.1624892198096.53445
NW_022890423	Koludarov_et_al_2021	ncRNA	6150688	6150912	.	-	.	Name=LOC117225387 ncRNA;ID=EWKMg4ru1zPvdBw+uzMEhS+PpGo.1624892198096.53445
NW_022890423	Koludarov_et_al_2021	ncRNA	6149914	6150246	.	-	.	Name=LOC117225387 ncRNA;ID=EWKMg4ru1zPvdBw+uzMEhS+PpGo.1624892198096.53445
NW_022890423	Koludarov_et_al_2021	ncRNA	6149720	6149847	.	-	.	Name=LOC117225387 ncRNA;ID=EWKMg4ru1zPvdBw+uzMEhS+PpGo.1624892198096.53445
NW_022890423	Koludarov_et_al_2021	ncRNA	6147987	6149473	.	-	.	Name=LOC117225387 ncRNA;ID=EWKMg4ru1zPvdBw+uzMEhS+PpGo.1624892198096.53445
NW_022890423	Koludarov_et_al_2021	ncRNA	7422812	7423582	.	-	.	Name=LOC117225459 ncRNA;ID=EWKMg4ru1zPvdBw+uzMEhS+PpGo.1624892198096.53446
NW_022890423	Koludarov_et_al_2021	ncRNA	7422215	7422372	.	-	.	Name=LOC117225459 ncRNA;ID=EWKMg4ru1zPvdBw+uzMEhS+PpGo.1624892198096.53446
NW_022890423	Koludarov_et_al_2021	ncRNA	7421847	7422063	.	-	.	Name=LOC117225459 ncRNA;ID=EWKMg4ru1zPvdBw+uzMEhS+PpGo.1624892198096.53446
NW_022890423	Koludarov_et_al_2021	ncRNA	7421535	7421659	.	-	.	Name=LOC117225459 ncRNA;ID=EWKMg4ru1zPvdBw+uzMEhS+PpGo.1624892198096.53446
NW_022890423	Koludarov_et_al_2021	ncRNA	7420479	7421455	.	-	.	Name=LOC117225459 ncRNA;ID=EWKMg4ru1zPvdBw+uzMEhS+PpGo.1624892198096.53446
NW_022890423	Koludarov_et_al_2021	ncRNA	6197939	6197984	.	+	.	Name=LOC117225360 ncRNA;ID=EWKMg4ru1zPvdBw+uzMEhS+PpGo.1624892198096.53447
NW_022890423	Koludarov_et_al_2021	ncRNA	6199898	6200985	.	+	.	Name=LOC117225360 ncRNA;ID=EWKMg4ru1zPvdBw+uzMEhS+PpGo.1624892198096.53447
NW_022890423	Koludarov_et_al_2021	ncRNA	5792728	5792761	.	+	.	Name=LOC117225377 ncRNA;ID=EWKMg4ru1zPvdBw+uzMEhS+PpGo.1624892198096.53448
NW_022890423	Koludarov_et_al_2021	ncRNA	5793811	5794086	.	+	.	Name=LOC117225377 ncRNA;ID=EWKMg4ru1zPvdBw+uzMEhS+PpGo.1624892198096.53448
NW_022890423	Koludarov_et_al_2021	ncRNA	5795000	5795698	.	+	.	Name=LOC117225377 ncRNA;ID=EWKMg4ru1zPvdBw+uzMEhS+PpGo.1624892198096.53448
NW_022890423	Koludarov_et_al_2021	ncRNA	7052495	7052653	.	-	.	Name=LOC117225484 ncRNA;ID=EWKMg4ru1zPvdBw+uzMEhS+PpGo.1624892198096.53449
NW_022890423	Koludarov_et_al_2021	ncRNA	7052018	7052159	.	-	.	Name=LOC117225484 ncRNA;ID=EWKMg4ru1zPvdBw+uzMEhS+PpGo.1624892198096.53449
NW_022890423	Koludarov_et_al_2021	ncRNA	7050233	7051324	.	-	.	Name=LOC117225484 ncRNA;ID=EWKMg4ru1zPvdBw+uzMEhS+PpGo.1624892198096.53449
NW_022890423	Koludarov_et_al_2021	ncRNA	7052319	7052653	.	-	.	Name=LOC117225484 ncRNA;ID=EWKMg4ru1zPvdBw+uzMEhS+PpGo.1624892198096.53450
NW_022890423	Koludarov_et_al_2021	ncRNA	7052018	7052159	.	-	.	Name=LOC117225484 ncRNA;ID=EWKMg4ru1zPvdBw+uzMEhS+PpGo.1624892198096.53450
NW_022890423	Koludarov_et_al_2021	ncRNA	7050233	7051324	.	-	.	Name=LOC117225484 ncRNA;ID=EWKMg4ru1zPvdBw+uzMEhS+PpGo.1624892198096.53450
NW_022890423	Koludarov_et_al_2021	ncRNA	16485	16729	.	-	.	Name=LOC117225559 ncRNA;ID=EWKMg4ru1zPvdBw+uzMEhS+PpGo.1624892198097.53451
NW_022890423	Koludarov_et_al_2021	ncRNA	14336	16361	.	-	.	Name=LOC117225559 ncRNA;ID=EWKMg4ru1zPvdBw+uzMEhS+PpGo.1624892198097.53451
NW_022890423	Koludarov_et_al_2021	ncRNA	8964053	8964815	.	+	.	Name=LOC117225273 ncRNA;ID=EWKMg4ru1zPvdBw+uzMEhS+PpGo.1624892198097.53452
NW_022890423	Koludarov_et_al_2021	ncRNA	8964911	8966269	.	+	.	Name=LOC117225273 ncRNA;ID=EWKMg4ru1zPvdBw+uzMEhS+PpGo.1624892198097.53452
NW_022890423	Koludarov_et_al_2021	ncRNA	7123483	7123824	.	+	.	Name=LOC117225441 ncRNA;ID=EWKMg4ru1zPvdBw+uzMEhS+PpGo.1624892198097.53453
NW_022890423	Koludarov_et_al_2021	ncRNA	7123926	7125533	.	+	.	Name=LOC117225441 ncRNA;ID=EWKMg4ru1zPvdBw+uzMEhS+PpGo.1624892198097.53453
NW_022890423	Koludarov_et_al_2021	ncRNA	5481171	5481522	.	+	.	Name=LOC117225401 ncRNA;ID=EWKMg4ru1zPvdBw+uzMEhS+PpGo.1624892198097.53454
NW_022890423	Koludarov_et_al_2021	ncRNA	5482898	5482954	.	+	.	Name=LOC117225401 ncRNA;ID=EWKMg4ru1zPvdBw+uzMEhS+PpGo.1624892198097.53454
NW_022890423	Koludarov_et_al_2021	ncRNA	6847380	6847629	.	-	.	Name=LOC117225443 ncRNA;ID=EWKMg4ru1zPvdBw+uzMEhS+PpGo.1624892198097.53455
NW_022890423	Koludarov_et_al_2021	ncRNA	6846586	6846793	.	-	.	Name=LOC117225443 ncRNA;ID=EWKMg4ru1zPvdBw+uzMEhS+PpGo.1624892198097.53455
NW_022890423	Koludarov_et_al_2021	ncRNA	6845948	6846514	.	-	.	Name=LOC117225443 ncRNA;ID=EWKMg4ru1zPvdBw+uzMEhS+PpGo.1624892198097.53455
NW_022890423	Koludarov_et_al_2021	ncRNA	1298120	1298474	.	+	.	Name=LOC117225523 ncRNA;ID=EWKMg4ru1zPvdBw+uzMEhS+PpGo.1624892198097.53456
NW_022890423	Koludarov_et_al_2021	ncRNA	1298560	1298720	.	+	.	Name=LOC117225523 ncRNA;ID=EWKMg4ru1zPvdBw+uzMEhS+PpGo.1624892198097.53456
NW_022890423	Koludarov_et_al_2021	ncRNA	1299464	1299591	.	+	.	Name=LOC117225523 ncRNA;ID=EWKMg4ru1zPvdBw+uzMEhS+PpGo.1624892198097.53456
NW_022890423	Koludarov_et_al_2021	ncRNA	6142193	6142305	.	-	.	Name=LOC117225388 ncRNA;ID=EWKMg4ru1zPvdBw+uzMEhS+PpGo.1624892198097.53457
NW_022890423	Koludarov_et_al_2021	ncRNA	6141996	6142054	.	-	.	Name=LOC117225388 ncRNA;ID=EWKMg4ru1zPvdBw+uzMEhS+PpGo.1624892198097.53457
NW_022890423	Koludarov_et_al_2021	ncRNA	6141271	6141366	.	-	.	Name=LOC117225388 ncRNA;ID=EWKMg4ru1zPvdBw+uzMEhS+PpGo.1624892198097.53457
NW_022890423	Koludarov_et_al_2021	ncRNA	6140988	6141166	.	-	.	Name=LOC117225388 ncRNA;ID=EWKMg4ru1zPvdBw+uzMEhS+PpGo.1624892198097.53457
NW_022890423	Koludarov_et_al_2021	ncRNA	6141996	6142305	.	-	.	Name=LOC117225388 ncRNA;ID=EWKMg4ru1zPvdBw+uzMEhS+PpGo.1624892198097.53458
NW_022890423	Koludarov_et_al_2021	ncRNA	6141271	6141366	.	-	.	Name=LOC117225388 ncRNA;ID=EWKMg4ru1zPvdBw+uzMEhS+PpGo.1624892198097.53458
NW_022890423	Koludarov_et_al_2021	ncRNA	6140988	6141166	.	-	.	Name=LOC117225388 ncRNA;ID=EWKMg4ru1zPvdBw+uzMEhS+PpGo.1624892198097.53458
NW_022890423	Koludarov_et_al_2021	ncRNA	8270366	8270568	.	-	.	Name=LOC117225500 ncRNA;ID=EWKMg4ru1zPvdBw+uzMEhS+PpGo.1624892198097.53459
NW_022890423	Koludarov_et_al_2021	ncRNA	8269353	8269802	.	-	.	Name=LOC117225500 ncRNA;ID=EWKMg4ru1zPvdBw+uzMEhS+PpGo.1624892198097.53459
NW_022890423	Koludarov_et_al_2021	ncRNA	7198579	7199127	.	+	.	Name=LOC117225355 ncRNA;ID=EWKMg4ru1zPvdBw+uzMEhS+PpGo.1624892198097.53460
NW_022890423	Koludarov_et_al_2021	ncRNA	7199494	7199792	.	+	.	Name=LOC117225355 ncRNA;ID=EWKMg4ru1zPvdBw+uzMEhS+PpGo.1624892198097.53460
NW_022890423	Koludarov_et_al_2021	ncRNA	7084623	7085093	.	-	.	Name=LOC117225535 ncRNA;ID=EWKMg4ru1zPvdBw+uzMEhS+PpGo.1624892198097.53461
NW_022890423	Koludarov_et_al_2021	ncRNA	7084283	7084438	.	-	.	Name=LOC117225535 ncRNA;ID=EWKMg4ru1zPvdBw+uzMEhS+PpGo.1624892198097.53461
NW_022890423	Koludarov_et_al_2021	ncRNA	7083886	7084111	.	-	.	Name=LOC117225535 ncRNA;ID=EWKMg4ru1zPvdBw+uzMEhS+PpGo.1624892198097.53461
NW_022890423	Koludarov_et_al_2021	ncRNA	8923616	8923924	.	-	.	Name=LOC117225573 ncRNA;ID=EWKMg4ru1zPvdBw+uzMEhS+PpGo.1624892198097.53462
NW_022890423	Koludarov_et_al_2021	ncRNA	8922819	8923365	.	-	.	Name=LOC117225573 ncRNA;ID=EWKMg4ru1zPvdBw+uzMEhS+PpGo.1624892198097.53462
NW_022890423	Koludarov_et_al_2021	ncRNA	6083583	6084012	.	+	.	Name=LOC117225376 ncRNA;ID=EWKMg4ru1zPvdBw+uzMEhS+PpGo.1624892198097.53463
NW_022890423	Koludarov_et_al_2021	ncRNA	6084361	6084684	.	+	.	Name=LOC117225376 ncRNA;ID=EWKMg4ru1zPvdBw+uzMEhS+PpGo.1624892198097.53463
NW_022890423	Koludarov_et_al_2021	ncRNA	6147031	6147190	.	-	.	Name=LOC117225389 ncRNA;ID=EWKMg4ru1zPvdBw+uzMEhS+PpGo.1624892198097.53464
NW_022890423	Koludarov_et_al_2021	ncRNA	6146426	6146542	.	-	.	Name=LOC117225389 ncRNA;ID=EWKMg4ru1zPvdBw+uzMEhS+PpGo.1624892198097.53464
NW_022890423	Koludarov_et_al_2021	ncRNA	6146093	6146356	.	-	.	Name=LOC117225389 ncRNA;ID=EWKMg4ru1zPvdBw+uzMEhS+PpGo.1624892198097.53464
NW_022890423	Koludarov_et_al_2021	ncRNA	2670399	2670580	.	-	.	Name=LOC117225345 ncRNA;ID=EWKMg4ru1zPvdBw+uzMEhS+PpGo.1624892198097.53465
NW_022890423	Koludarov_et_al_2021	ncRNA	2670236	2670327	.	-	.	Name=LOC117225345 ncRNA;ID=EWKMg4ru1zPvdBw+uzMEhS+PpGo.1624892198097.53465
NW_022890423	Koludarov_et_al_2021	ncRNA	2669491	2669701	.	-	.	Name=LOC117225345 ncRNA;ID=EWKMg4ru1zPvdBw+uzMEhS+PpGo.1624892198097.53465
NW_022890423	Koludarov_et_al_2021	ncRNA	1298542	1298720	.	+	.	Name=LOC117225523 ncRNA;ID=EWKMg4ru1zPvdBw+uzMEhS+PpGo.1624892198097.53466
NW_022890423	Koludarov_et_al_2021	ncRNA	1299464	1299591	.	+	.	Name=LOC117225523 ncRNA;ID=EWKMg4ru1zPvdBw+uzMEhS+PpGo.1624892198097.53466
NW_022890423	Koludarov_et_al_2021	ncRNA	7066243	7067024	.	+	.	Name=LOC117225486 ncRNA;ID=EWKMg4ru1zPvdBw+uzMEhS+PpGo.1624892198097.53467
NW_022890423	Koludarov_et_al_2021	ncRNA	7067106	7067243	.	+	.	Name=LOC117225486 ncRNA;ID=EWKMg4ru1zPvdBw+uzMEhS+PpGo.1624892198097.53467
NW_022890423	Koludarov_et_al_2021	ncRNA	1311998	1312118	.	+	.	Name=LOC117225522 ncRNA;ID=EWKMg4ru1zPvdBw+uzMEhS+PpGo.1624892198097.53468
NW_022890423	Koludarov_et_al_2021	ncRNA	1312645	1312924	.	+	.	Name=LOC117225522 ncRNA;ID=EWKMg4ru1zPvdBw+uzMEhS+PpGo.1624892198097.53468
NW_022890423	Koludarov_et_al_2021	ncRNA	8689070	8689196	.	+	.	Name=LOC117225529 ncRNA;ID=EWKMg4ru1zPvdBw+uzMEhS+PpGo.1624892198097.53469
NW_022890423	Koludarov_et_al_2021	ncRNA	8689272	8689929	.	+	.	Name=LOC117225529 ncRNA;ID=EWKMg4ru1zPvdBw+uzMEhS+PpGo.1624892198097.53469
NW_022890423	Koludarov_et_al_2021	ncRNA	6951080	6951287	.	+	.	Name=LOC117225483 ncRNA;ID=EWKMg4ru1zPvdBw+uzMEhS+PpGo.1624892198097.53470
NW_022890423	Koludarov_et_al_2021	ncRNA	6951421	6951507	.	+	.	Name=LOC117225483 ncRNA;ID=EWKMg4ru1zPvdBw+uzMEhS+PpGo.1624892198097.53470
NW_022890423	Koludarov_et_al_2021	ncRNA	6951648	6951700	.	+	.	Name=LOC117225483 ncRNA;ID=EWKMg4ru1zPvdBw+uzMEhS+PpGo.1624892198097.53470
NW_022890423	Koludarov_et_al_2021	ncRNA	6951791	6951935	.	+	.	Name=LOC117225483 ncRNA;ID=EWKMg4ru1zPvdBw+uzMEhS+PpGo.1624892198097.53470
NW_022890423	Koludarov_et_al_2021	ncRNA	2721178	2721717	.	-	.	Name=LOC117225346 ncRNA;ID=EWKMg4ru1zPvdBw+uzMEhS+PpGo.1624892198097.53471
NW_022890423	Koludarov_et_al_2021	ncRNA	2720899	2721032	.	-	.	Name=LOC117225346 ncRNA;ID=EWKMg4ru1zPvdBw+uzMEhS+PpGo.1624892198097.53471
NW_022890423	Koludarov_et_al_2021	ncRNA	8134327	8134639	.	-	.	Name=LOC117225296 ncRNA;ID=EWKMg4ru1zPvdBw+uzMEhS+PpGo.1624892198097.53472
NW_022890423	Koludarov_et_al_2021	ncRNA	8133925	8134242	.	-	.	Name=LOC117225296 ncRNA;ID=EWKMg4ru1zPvdBw+uzMEhS+PpGo.1624892198097.53472
NW_022890423	Koludarov_et_al_2021	ncRNA	6951081	6951287	.	+	.	Name=LOC117225483 ncRNA;ID=EWKMg4ru1zPvdBw+uzMEhS+PpGo.1624892198097.53473
NW_022890423	Koludarov_et_al_2021	ncRNA	6951421	6951507	.	+	.	Name=LOC117225483 ncRNA;ID=EWKMg4ru1zPvdBw+uzMEhS+PpGo.1624892198097.53473
NW_022890423	Koludarov_et_al_2021	ncRNA	6951648	6951767	.	+	.	Name=LOC117225483 ncRNA;ID=EWKMg4ru1zPvdBw+uzMEhS+PpGo.1624892198097.53473
NW_022890423	Koludarov_et_al_2021	ncRNA	2897242	2897320	.	-	.	Name=LOC117225335 ncRNA;ID=EWKMg4ru1zPvdBw+uzMEhS+PpGo.1624892198098.53474
NW_022890423	Koludarov_et_al_2021	ncRNA	2896699	2897013	.	-	.	Name=LOC117225335 ncRNA;ID=EWKMg4ru1zPvdBw+uzMEhS+PpGo.1624892198098.53474
NW_022890423	Koludarov_et_al_2021	ncRNA	8884379	8884499	.	+	.	Name=LOC117225586 ncRNA
NW_022890423	Koludarov_et_al_2021	gene	313128	736050	.	-	.	Name=LOC117225499 gene
NW_022890423	Koludarov_et_al_2021	gene	5044039	5437186	.	+	.	Name=LOC117225287 gene
NW_022890423	Koludarov_et_al_2021	gene	5738351	6084798	.	-	.	Name=LOC117225367 gene
NW_022890423	Koludarov_et_al_2021	gene	8332682	8655088	.	+	.	Name=LOC117225392 gene
NW_022890423	Koludarov_et_al_2021	gene	7423228	7708602	.	+	.	Name=LOC117225451 gene
NW_022890423	Koludarov_et_al_2021	gene	1620986	1886137	.	+	.	Name=LOC117225307 gene
NW_022890423	Koludarov_et_al_2021	gene	2547761	2781459	.	+	.	Name=LOC117225337 gene
NW_022890423	Koludarov_et_al_2021	gene	1001181	1195822	.	+	.	Name=LOC117225580 gene
NW_022890423	Koludarov_et_al_2021	gene	7221148	7383196	.	-	.	Name=LOC117225352 gene
NW_022890423	Koludarov_et_al_2021	gene	2901752	3037578	.	-	.	Name=LOC117225318 gene
NW_022890423	Koludarov_et_al_2021	gene	6720702	6844304	.	-	.	Name=LOC117225524 gene
NW_022890423	Koludarov_et_al_2021	gene	6306494	6418879	.	+	.	Name=LOC117225292 gene
NW_022890423	Koludarov_et_al_2021	gene	6954203	7057758	.	+	.	Name=LOC117225482 gene
NW_022890423	Koludarov_et_al_2021	gene	4690984	4789749	.	+	.	Name=LOC117225444 gene
NW_022890423	Koludarov_et_al_2021	gene	2274365	2363176	.	-	.	Name=LOC117225542 gene
NW_022890423	Koludarov_et_al_2021	gene	1447608	1532650	.	-	.	Name=LOC117225551 gene
NW_022890423	Koludarov_et_al_2021	gene	4371757	4456751	.	+	.	Name=LOC117225321 gene
NW_022890423	Koludarov_et_al_2021	gene	1303995	1377478	.	-	.	Name=LOC117225519 gene
NW_022890423	Koludarov_et_al_2021	gene	71726	145005	.	+	.	Name=LOC117225548 gene
NW_022890423	Koludarov_et_al_2021	gene	8760963	8830588	.	-	.	Name=LOC117225262 gene
NW_022890423	Koludarov_et_al_2021	gene	8838309	8904727	.	-	.	Name=LOC117225347 gene
NW_022890423	Koludarov_et_al_2021	gene	6584858	6644833	.	-	.	Name=LOC117225503 gene
NW_022890423	Koludarov_et_al_2021	gene	4511434	4564236	.	+	.	Name=LOC117225537 gene
NW_022890423	Koludarov_et_al_2021	gene	6427261	6479597	.	-	.	Name=LOC117225261 gene
NW_022890423	Koludarov_et_al_2021	gene	6876192	6927462	.	-	.	Name=LOC117225397 gene
NW_022890423	Koludarov_et_al_2021	gene	3717649	3763780	.	+	.	Name=LOC117225280 gene
NW_022890423	Koludarov_et_al_2021	gene	3960858	4004468	.	+	.	Name=LOC117225487 gene
NW_022890423	Koludarov_et_al_2021	gene	897423	938454	.	-	.	Name=LOC117225258 gene
NW_022890423	Koludarov_et_al_2021	gene	4215530	4252956	.	-	.	Name=LOC117225494 gene
NW_022890423	Koludarov_et_al_2021	gene	5570092	5607034	.	+	.	Name=LOC117225471 gene
NW_022890423	Koludarov_et_al_2021	gene	4989205	5025458	.	+	.	Name=LOC117225322 gene
NW_022890423	Koludarov_et_al_2021	gene	4902950	4938850	.	-	.	Name=LOC117225465 gene
NW_022890423	Koludarov_et_al_2021	gene	2344229	2379900	.	+	.	Name=LOC117225541 gene
NW_022890423	Koludarov_et_al_2021	gene	4899441	4934572	.	+	.	Name=LOC117225463 gene
NW_022890423	Koludarov_et_al_2021	gene	936533	971368	.	+	.	Name=LOC117225257 gene
NW_022890423	Koludarov_et_al_2021	gene	8720049	8751707	.	+	.	Name=LOC117225525 gene
NW_022890423	Koludarov_et_al_2021	gene	6647621	6678674	.	-	.	Name=LOC117225504 gene
NW_022890423	Koludarov_et_al_2021	gene	5500942	5531415	.	-	.	Name=LOC117225469 gene
NW_022890423	Koludarov_et_al_2021	gene	8659269	8688579	.	-	.	Name=LOC117225526 gene
NW_022890423	Koludarov_et_al_2021	gene	4288053	4316902	.	-	.	Name=LOC117225320 gene
NW_022890423	Koludarov_et_al_2021	gene	6140587	6168609	.	+	.	Name=LOC117225384 gene
NW_022890423	Koludarov_et_al_2021	gene	2239798	2267163	.	-	.	Name=LOC117225362 gene
NW_022890423	Koludarov_et_al_2021	gene	2797631	2823941	.	+	.	Name=LOC117225403 gene
NW_022890423	Koludarov_et_al_2021	gene	4465721	4491509	.	+	.	Name=LOC117225398 gene
NW_022890423	Koludarov_et_al_2021	gene	4332019	4357586	.	-	.	Name=LOC117225474 gene
NW_022890423	Koludarov_et_al_2021	gene	7091238	7115742	.	-	.	Name=LOC117225531 gene
NW_022890423	Koludarov_et_al_2021	gene	7792146	7816241	.	-	.	Name=LOC117225253 gene
NW_022890423	Koludarov_et_al_2021	gene	8801403	8825411	.	+	.	Name=LOC117225263 gene
NW_022890423	Koludarov_et_al_2021	gene	7741518	7765178	.	-	.	Name=LOC117225455 gene
NW_022890423	Koludarov_et_al_2021	gene	6688655	6711831	.	-	.	Name=LOC117225326 gene
NW_022890423	Koludarov_et_al_2021	gene	5708485	5731563	.	+	.	Name=LOC117225418 gene
NW_022890423	Koludarov_et_al_2021	gene	1274206	1296396	.	+	.	Name=LOC117225399 gene
NW_022890423	Koludarov_et_al_2021	gene	1377875	1399785	.	-	.	Name=LOC117225520 gene
NW_022890423	Koludarov_et_al_2021	gene	2639553	2660550	.	-	.	Name=LOC117225342 gene
NW_022890423	Koludarov_et_al_2021	gene	2853551	2874541	.	+	.	Name=LOC117225408 gene
NW_022890423	Koludarov_et_al_2021	gene	5616514	5637321	.	-	.	Name=LOC117225472 gene
NW_022890423	Koludarov_et_al_2021	gene	809792	829718	.	-	.	Name=LOC117225560 gene
NW_022890423	Koludarov_et_al_2021	gene	52353	71426	.	+	.	Name=LOC117225549 gene
NW_022890423	Koludarov_et_al_2021	gene	2695352	2714285	.	-	.	Name=LOC117225340 gene
NW_022890423	Koludarov_et_al_2021	gene	6532813	6550137	.	-	.	Name=LOC117225378 gene
NW_022890423	Koludarov_et_al_2021	gene	8234558	8251471	.	+	.	Name=LOC117225489 gene
NW_022890423	Koludarov_et_al_2021	gene	2215885	2232573	.	-	.	Name=LOC117225278 gene
NW_022890423	Koludarov_et_al_2021	gene	7140258	7156911	.	-	.	Name=LOC117225266 gene
NW_022890423	Koludarov_et_al_2021	gene	2877858	2894169	.	+	.	Name=LOC117225333 gene
NW_022890423	Koludarov_et_al_2021	gene	5551208	5567043	.	+	.	Name=LOC117225467 gene
NW_022890423	Koludarov_et_al_2021	gene	4133707	4149274	.	+	.	Name=LOC117225509 gene
NW_022890423	Koludarov_et_al_2021	gene	7162098	7177409	.	+	.	Name=LOC117225351 gene
NW_022890423	Koludarov_et_al_2021	gene	8688859	8704037	.	+	.	Name=LOC117225527 gene
NW_022890423	Koludarov_et_al_2021	gene	2472747	2487401	.	-	.	Name=LOC117225282 gene
NW_022890423	Koludarov_et_al_2021	gene	7096110	7110694	.	+	.	Name=LOC117225534 gene
NW_022890423	Koludarov_et_al_2021	gene	7063331	7077120	.	-	.	Name=LOC117225481 gene
NW_022890423	Koludarov_et_al_2021	gene	5465703	5479283	.	+	.	Name=LOC117225382 gene
NW_022890423	Koludarov_et_al_2021	gene	1297127	1310583	.	+	.	Name=LOC117225521 gene
NW_022890423	Koludarov_et_al_2021	gene	8173903	8187193	.	-	.	Name=LOC117225260 gene
NW_022890423	Koludarov_et_al_2021	gene	8132542	8145308	.	+	.	Name=LOC117225293 gene
NW_022890423	Koludarov_et_al_2021	gene	3682363	3694822	.	-	.	Name=LOC117225308 gene
NW_022890423	Koludarov_et_al_2021	gene	8220184	8232410	.	+	.	Name=LOC117225488 gene
NW_022890423	Koludarov_et_al_2021	gene	8303040	8314915	.	+	.	Name=LOC117225381 gene
NW_022890423	Koludarov_et_al_2021	gene	6153808	6165654	.	-	.	Name=LOC117225385 gene
NW_022890423	Koludarov_et_al_2021	gene	1429928	1441686	.	-	.	Name=LOC117225552 gene
NW_022890423	Koludarov_et_al_2021	gene	667	12204	.	-	.	Name=LOC117225557 gene
NW_022890423	Koludarov_et_al_2021	gene	2501723	2513245	.	+	.	Name=LOC117225561 gene
NW_022890423	Koludarov_et_al_2021	gene	5656054	5667363	.	+	.	Name=LOC117225419 gene
NW_022890423	Koludarov_et_al_2021	gene	6176282	6187558	.	+	.	Name=LOC117225323 gene
NW_022890423	Koludarov_et_al_2021	gene	6571694	6582846	.	+	.	Name=LOC117225502 gene
NW_022890423	Koludarov_et_al_2021	gene	4171124	4181640	.	-	.	Name=LOC117225302 gene
NW_022890423	Koludarov_et_al_2021	gene	7718028	7727839	.	-	.	Name=LOC117225449 gene
NW_022890423	Koludarov_et_al_2021	gene	6122572	6132211	.	-	.	Name=LOC117225297 gene
NW_022890423	Koludarov_et_al_2021	gene	7176707	7186137	.	-	.	Name=LOC117225348 gene
NW_022890423	Koludarov_et_al_2021	gene	2463931	2473259	.	+	.	Name=LOC117225283 gene
NW_022890423	Koludarov_et_al_2021	gene	5491826	5500959	.	+	.	Name=LOC117225468 gene
NW_022890423	Koludarov_et_al_2021	gene	1196060	1205080	.	+	.	Name=LOC117225581 gene
NW_022890423	Koludarov_et_al_2021	gene	2623160	2631971	.	-	.	Name=LOC117225341 gene
NW_022890423	Koludarov_et_al_2021	gene	2492750	2501394	.	-	.	Name=LOC117225309 gene
NW_022890423	Koludarov_et_al_2021	gene	7118241	7126802	.	-	.	Name=LOC117225439 gene
NW_022890423	Koludarov_et_al_2021	gene	8923157	8931660	.	+	.	Name=LOC117225570 gene
NW_022890423	Koludarov_et_al_2021	gene	926	9256	.	+	.	Name=LOC117225553 gene
NW_022890423	Koludarov_et_al_2021	gene	6501504	6509741	.	-	.	Name=LOC117225271 gene
NW_022890423	Koludarov_et_al_2021	gene	2428754	2436980	.	-	.	Name=LOC117225516 gene
NW_022890423	Koludarov_et_al_2021	gene	6522022	6529999	.	-	.	Name=LOC117225448 gene
NW_022890423	Koludarov_et_al_2021	gene	2393810	2401771	.	-	.	Name=LOC117225285 gene
NW_022890423	Koludarov_et_al_2021	gene	2839427	2847312	.	+	.	Name=LOC117225406 gene
NW_022890423	Koludarov_et_al_2021	gene	8120990	8128873	.	-	.	Name=LOC117225269 gene
NW_022890423	Koludarov_et_al_2021	gene	6168918	6176709	.	-	.	Name=LOC117225290 gene
NW_022890423	Koludarov_et_al_2021	gene	6288579	6296328	.	+	.	Name=LOC117225582 gene
NW_022890423	Koludarov_et_al_2021	gene	4255706	4263334	.	-	.	Name=LOC117225496 gene
NW_022890423	Koludarov_et_al_2021	gene	6098875	6106492	.	+	.	Name=LOC117225363 gene
NW_022890423	Koludarov_et_al_2021	gene	2194525	2202035	.	-	.	Name=LOC117225249 gene
NW_022890423	Koludarov_et_al_2021	gene	4564323	4571830	.	-	.	Name=LOC117225536 gene
NW_022890423	Koludarov_et_al_2021	gene	6931363	6938857	.	+	.	Name=LOC117225480 gene
NW_022890423	Koludarov_et_al_2021	gene	7764055	7771524	.	+	.	Name=LOC117225460 gene
NW_022890423	Koludarov_et_al_2021	gene	6514010	6521461	.	-	.	Name=LOC117225361 gene
NW_022890423	Koludarov_et_al_2021	gene	8079165	8086576	.	+	.	Name=LOC117225430 gene
NW_022890423	Koludarov_et_al_2021	gene	6941276	6948521	.	+	.	Name=LOC117225476 gene
NW_022890423	Koludarov_et_al_2021	gene	23975	30979	.	-	.	Name=LOC117225445 gene
NW_022890423	Koludarov_et_al_2021	gene	8109243	8116193	.	-	.	Name=LOC117225423 gene
NW_022890423	Koludarov_et_al_2021	gene	43397	50229	.	+	.	Name=LOC117225402 gene
NW_022890423	Koludarov_et_al_2021	gene	8942641	8949436	.	-	.	Name=LOC117225422 gene
NW_022890423	Koludarov_et_al_2021	gene	4266871	4273665	.	-	.	Name=LOC117225304 gene
NW_022890423	Koludarov_et_al_2021	gene	7084705	7091489	.	+	.	Name=LOC117225530 gene
NW_022890423	Koludarov_et_al_2021	gene	8156210	8162986	.	-	.	Name=LOC117225328 gene
NW_022890423	Koludarov_et_al_2021	gene	7190900	7197661	.	-	.	Name=LOC117225350 gene
NW_022890423	Koludarov_et_al_2021	gene	2538410	2545140	.	+	.	Name=LOC117225395 gene
NW_022890423	Koludarov_et_al_2021	gene	4181638	4188357	.	+	.	Name=LOC117225303 gene
NW_022890423	Koludarov_et_al_2021	gene	8910174	8916872	.	-	.	Name=LOC117225571 gene
NW_022890423	Koludarov_et_al_2021	gene	2417756	2424376	.	-	.	Name=LOC117225510 gene
NW_022890423	Koludarov_et_al_2021	gene	2438731	2445347	.	+	.	Name=LOC117225515 gene
NW_022890423	Koludarov_et_al_2021	gene	2207738	2214265	.	-	.	Name=LOC117225277 gene
NW_022890423	Koludarov_et_al_2021	gene	2381394	2387877	.	+	.	Name=LOC117225546 gene
NW_022890423	Koludarov_et_al_2021	gene	2687269	2693665	.	-	.	Name=LOC117225336 gene
NW_022890423	Koludarov_et_al_2021	gene	8096142	8102480	.	-	.	Name=LOC117225427 gene
NW_022890423	Koludarov_et_al_2021	gene	2268340	2274639	.	+	.	Name=LOC117225545 gene
NW_022890423	Koludarov_et_al_2021	gene	16846	23125	.	-	.	Name=LOC117225554 gene
NW_022890423	Koludarov_et_al_2021	gene	8479574	8485848	.	-	.	Name=LOC117225393 gene
NW_022890423	Koludarov_et_al_2021	gene	2172528	2178604	.	-	.	Name=LOC117225332 gene
NW_022890423	Koludarov_et_al_2021	gene	3704308	3710235	.	+	.	Name=LOC117225319 gene
NW_022890423	Koludarov_et_al_2021	gene	6850475	6856341	.	-	.	Name=LOC117225390 gene
NW_022890423	Koludarov_et_al_2021	gene	6564035	6569854	.	+	.	Name=LOC117225501 gene
NW_022890423	Koludarov_et_al_2021	gene	4280969	4286745	.	+	.	Name=LOC117225420 gene
NW_022890423	Koludarov_et_al_2021	gene	8076910	8082409	.	-	.	Name=LOC117225429 gene
NW_022890423	Koludarov_et_al_2021	gene	8754907	8760379	.	+	.	Name=LOC117225528 gene
NW_022890423	Koludarov_et_al_2021	gene	8085986	8091366	.	-	.	Name=LOC117225426 gene
NW_022890423	Koludarov_et_al_2021	gene	6860892	6866246	.	-	.	Name=LOC117225574 gene
NW_022890423	Koludarov_et_al_2021	gene	2788369	2793668	.	-	.	Name=LOC117225313 gene
NW_022890423	Koludarov_et_al_2021	gene	8146246	8151514	.	+	.	Name=LOC117225295 gene
NW_022890423	Koludarov_et_al_2021	gene	8931763	8936880	.	+	.	Name=LOC117225572 gene
NW_022890423	Koludarov_et_al_2021	gene	4207480	4212493	.	+	.	Name=LOC117225491 gene
NW_022890423	Koludarov_et_al_2021	gene	8091339	8096288	.	+	.	Name=LOC117225425 gene
NW_022890423	Koludarov_et_al_2021	gene	7185947	7190839	.	+	.	Name=LOC117225349 gene
NW_022890423	Koludarov_et_al_2021	gene	2185131	2189959	.	+	.	Name=LOC117225250 gene
NW_022890423	Koludarov_et_al_2021	gene	7784716	7789517	.	+	.	Name=LOC117225252 gene
NW_022890423	Koludarov_et_al_2021	gene	7058289	7063030	.	-	.	Name=LOC117225477 gene
NW_022890423	Koludarov_et_al_2021	gene	4190619	4195331	.	-	.	Name=LOC117225415 gene
NW_022890423	Koludarov_et_al_2021	gene	2189797	2194465	.	-	.	Name=LOC117225251 gene
NW_022890423	Koludarov_et_al_2021	gene	2233828	2238484	.	+	.	Name=LOC117225312 gene
NW_022890423	Koludarov_et_al_2021	gene	2527657	2532308	.	-	.	Name=LOC117225563 gene
NW_022890423	Koludarov_et_al_2021	gene	4275921	4280470	.	+	.	Name=LOC117225305 gene
NW_022890423	Koludarov_et_al_2021	gene	7134529	7139077	.	+	.	Name=LOC117225267 gene
NW_022890423	Koludarov_et_al_2021	gene	6936803	6941265	.	-	.	Name=LOC117225478 gene
NW_022890423	Koludarov_et_al_2021	gene	7736295	7740746	.	-	.	Name=LOC117225450 gene
NW_022890423	Koludarov_et_al_2021	gene	2784485	2788917	.	+	.	Name=LOC117225314 gene
NW_022890423	Koludarov_et_al_2021	gene	8116578	8120989	.	+	.	Name=LOC117225270 gene
NW_022890423	Koludarov_et_al_2021	gene	6091896	6096211	.	+	.	Name=LOC117225365 gene
NW_022890423	Koludarov_et_al_2021	gene	4494669	4498976	.	-	.	Name=LOC117225475 gene
NW_022890423	Koludarov_et_al_2021	gene	7127466	7131748	.	+	.	Name=LOC117225265 gene
NW_022890423	Koludarov_et_al_2021	gene	2369999	2374243	.	-	.	Name=LOC117225544 gene
NW_022890423	Koludarov_et_al_2021	gene	4934589	4938794	.	+	.	Name=LOC117225464 gene
NW_022890423	Koludarov_et_al_2021	gene	3781419	3785558	.	+	.	Name=LOC117225466 gene
NW_022890423	Koludarov_et_al_2021	gene	6482430	6486565	.	-	.	Name=LOC117225276 gene
NW_022890423	Koludarov_et_al_2021	gene	6496185	6500314	.	-	.	Name=LOC117225272 gene
NW_022890423	Koludarov_et_al_2021	gene	2532583	2536691	.	-	.	Name=LOC117225566 gene
NW_022890423	Koludarov_et_al_2021	gene	5626988	5631056	.	+	.	Name=LOC117225473 gene
NW_022890423	Koludarov_et_al_2021	gene	2520816	2524793	.	-	.	Name=LOC117225562 gene
NW_022890423	Koludarov_et_al_2021	gene	6856981	6860952	.	+	.	Name=LOC117225576 gene
NW_022890423	Koludarov_et_al_2021	gene	6553927	6557822	.	+	.	Name=LOC117225356 gene
NW_022890423	Koludarov_et_al_2021	gene	5456960	5460775	.	-	.	Name=LOC117225411 gene
NW_022890423	Koludarov_et_al_2021	gene	6870208	6873951	.	+	.	Name=LOC117225577 gene
NW_022890423	Koludarov_et_al_2021	gene	8164264	8168004	.	+	.	Name=LOC117225259 gene
NW_022890423	Koludarov_et_al_2021	gene	7050233	7053858	.	-	.	Name=LOC117225484 gene
NW_022890423	Koludarov_et_al_2021	gene	7398645	7402266	.	+	.	Name=LOC117225507 gene
NW_022890423	Koludarov_et_al_2021	gene	2405140	2408755	.	+	.	Name=LOC117225412 gene
NW_022890423	Koludarov_et_al_2021	gene	6106887	6110452	.	-	.	Name=LOC117225370 gene
NW_022890423	Koludarov_et_al_2021	gene	6119022	6122586	.	+	.	Name=LOC117225301 gene
NW_022890423	Koludarov_et_al_2021	gene	7392628	7396153	.	+	.	Name=LOC117225506 gene
NW_022890423	Koludarov_et_al_2021	gene	2179071	2182525	.	-	.	Name=LOC117225413 gene
NW_022890423	Koludarov_et_al_2021	gene	6088187	6091607	.	-	.	Name=LOC117225364 gene
NW_022890423	Koludarov_et_al_2021	gene	6061160	6064569	.	+	.	Name=LOC117225375 gene
NW_022890423	Koludarov_et_al_2021	gene	6299709	6303105	.	+	.	Name=LOC117225585 gene
NW_022890423	Koludarov_et_al_2021	gene	4201687	4205073	.	+	.	Name=LOC117225490 gene
NW_022890423	Koludarov_et_al_2021	gene	7779072	7782450	.	+	.	Name=LOC117225255 gene
NW_022890423	Koludarov_et_al_2021	gene	8065441	8068787	.	-	.	Name=LOC117225327 gene
NW_022890423	Koludarov_et_al_2021	gene	7732352	7735694	.	-	.	Name=LOC117225452 gene
NW_022890423	Koludarov_et_al_2021	gene	171589	174868	.	-	.	Name=LOC117225391 gene
NW_022890423	Koludarov_et_al_2021	gene	6147987	6151265	.	-	.	Name=LOC117225387 gene
NW_022890423	Koludarov_et_al_2021	gene	6132646	6135903	.	+	.	Name=LOC117225383 gene
NW_022890423	Koludarov_et_al_2021	gene	2448329	2451553	.	+	.	Name=LOC117225517 gene
NW_022890423	Koludarov_et_al_2021	gene	6866459	6869662	.	-	.	Name=LOC117225578 gene
NW_022890423	Koludarov_et_al_2021	gene	8297012	8300128	.	+	.	Name=LOC117225380 gene
NW_022890423	Koludarov_et_al_2021	gene	7420479	7423582	.	-	.	Name=LOC117225459 gene
NW_022890423	Koludarov_et_al_2021	gene	6197939	6200985	.	+	.	Name=LOC117225360 gene
NW_022890423	Koludarov_et_al_2021	gene	7078117	7081155	.	-	.	Name=LOC117225437 gene
NW_022890423	Koludarov_et_al_2021	gene	7206315	7209351	.	+	.	Name=LOC117225353 gene
NW_022890423	Koludarov_et_al_2021	gene	2832885	2835906	.	+	.	Name=LOC117225405 gene
NW_022890423	Koludarov_et_al_2021	gene	8919095	8922106	.	-	.	Name=LOC117225568 gene
NW_022890423	Koludarov_et_al_2021	gene	5792728	5795698	.	+	.	Name=LOC117225377 gene
NW_022890423	Koludarov_et_al_2021	gene	4198277	4201180	.	-	.	Name=LOC117225281 gene
NW_022890423	Koludarov_et_al_2021	gene	6112466	6115302	.	+	.	Name=LOC117225366 gene
NW_022890423	Koludarov_et_al_2021	gene	2456606	2459430	.	+	.	Name=LOC117225446 gene
NW_022890423	Koludarov_et_al_2021	gene	3764846	3767670	.	-	.	Name=LOC117225409 gene
NW_022890423	Koludarov_et_al_2021	gene	32356	35172	.	+	.	Name=LOC117225359 gene
NW_022890423	Koludarov_et_al_2021	gene	8074273	8077048	.	+	.	Name=LOC117225431 gene
NW_022890423	Koludarov_et_al_2021	gene	6296329	6299050	.	-	.	Name=LOC117225584 gene
NW_022890423	Koludarov_et_al_2021	gene	5732682	5735342	.	-	.	Name=LOC117225264 gene
NW_022890423	Koludarov_et_al_2021	gene	2422418	2425066	.	+	.	Name=LOC117225511 gene
NW_022890423	Koludarov_et_al_2021	gene	8913275	8915858	.	+	.	Name=LOC117225569 gene
NW_022890423	Koludarov_et_al_2021	gene	8104283	8106859	.	-	.	Name=LOC117225432 gene
NW_022890423	Koludarov_et_al_2021	gene	14336	16729	.	-	.	Name=LOC117225559 gene
NW_022890423	Koludarov_et_al_2021	gene	7081267	7083648	.	+	.	Name=LOC117225438 gene
NW_022890423	Koludarov_et_al_2021	gene	6847742	6850120	.	+	.	Name=LOC117225442 gene
NW_022890423	Koludarov_et_al_2021	gene	4195516	4197867	.	-	.	Name=LOC117225417 gene
NW_022890423	Koludarov_et_al_2021	gene	4572754	4575102	.	-	.	Name=LOC117225538 gene
NW_022890423	Koludarov_et_al_2021	gene	1207122	1209434	.	-	.	Name=LOC117225311 gene
NW_022890423	Koludarov_et_al_2021	gene	6084919	6087227	.	-	.	Name=LOC117225368 gene
NW_022890423	Koludarov_et_al_2021	gene	6111146	6113449	.	-	.	Name=LOC117225371 gene
NW_022890423	Koludarov_et_al_2021	gene	5735770	5738065	.	+	.	Name=LOC117225369 gene
NW_022890423	Koludarov_et_al_2021	gene	2781537	2783785	.	-	.	Name=LOC117225343 gene
NW_022890423	Koludarov_et_al_2021	gene	8964053	8966269	.	+	.	Name=LOC117225273 gene
NW_022890423	Koludarov_et_al_2021	gene	9127	11330	.	-	.	Name=LOC117225555 gene
NW_022890423	Koludarov_et_al_2021	gene	2525409	2527608	.	+	.	Name=LOC117225565 gene
NW_022890423	Koludarov_et_al_2021	gene	36593	38781	.	+	.	Name=LOC117225461 gene
NW_022890423	Koludarov_et_al_2021	gene	12208	14385	.	+	.	Name=LOC117225556 gene
NW_022890423	Koludarov_et_al_2021	gene	6551569	6553739	.	-	.	Name=LOC117225358 gene
NW_022890423	Koludarov_et_al_2021	gene	6098772	6100913	.	-	.	Name=LOC117225373 gene
NW_022890423	Koludarov_et_al_2021	gene	2519342	2521460	.	+	.	Name=LOC117225564 gene
NW_022890423	Koludarov_et_al_2021	gene	2182717	2184815	.	-	.	Name=LOC117225414 gene
NW_022890423	Koludarov_et_al_2021	gene	7734850	7736943	.	+	.	Name=LOC117225457 gene
NW_022890423	Koludarov_et_al_2021	gene	2454580	2456643	.	-	.	Name=LOC117225447 gene
NW_022890423	Koludarov_et_al_2021	gene	2544220	2546282	.	+	.	Name=LOC117225394 gene
NW_022890423	Koludarov_et_al_2021	gene	7123483	7125533	.	+	.	Name=LOC117225441 gene
NW_022890423	Koludarov_et_al_2021	gene	144873	146893	.	-	.	Name=LOC117225550 gene
NW_022890423	Koludarov_et_al_2021	gene	6948894	6950906	.	-	.	Name=LOC117225479 gene
NW_022890423	Koludarov_et_al_2021	gene	7782379	7784343	.	-	.	Name=LOC117225254 gene
NW_022890423	Koludarov_et_al_2021	gene	8152485	8154446	.	-	.	Name=LOC117225329 gene
NW_022890423	Koludarov_et_al_2021	gene	4263132	4265090	.	+	.	Name=LOC117225497 gene
NW_022890423	Koludarov_et_al_2021	gene	4253341	4255288	.	-	.	Name=LOC117225498 gene
NW_022890423	Koludarov_et_al_2021	gene	7403778	7405675	.	+	.	Name=LOC117225508 gene
NW_022890423	Koludarov_et_al_2021	gene	2379934	2381796	.	-	.	Name=LOC117225547 gene
NW_022890423	Koludarov_et_al_2021	gene	2425021	2426879	.	-	.	Name=LOC117225512 gene
NW_022890423	Koludarov_et_al_2021	gene	5481171	5482954	.	+	.	Name=LOC117225401 gene
NW_022890423	Koludarov_et_al_2021	gene	7116047	7117789	.	-	.	Name=LOC117225532 gene
NW_022890423	Koludarov_et_al_2021	gene	2401658	2403379	.	+	.	Name=LOC117225286 gene
NW_022890423	Koludarov_et_al_2021	gene	7786292	7787983	.	-	.	Name=LOC117225256 gene
NW_022890423	Koludarov_et_al_2021	gene	2836668	2838357	.	-	.	Name=LOC117225407 gene
NW_022890423	Koludarov_et_al_2021	gene	6583666	6585350	.	+	.	Name=LOC117225505 gene
NW_022890423	Koludarov_et_al_2021	gene	6845948	6847629	.	-	.	Name=LOC117225443 gene
NW_022890423	Koludarov_et_al_2021	gene	7728733	7730398	.	-	.	Name=LOC117225456 gene
NW_022890423	Koludarov_et_al_2021	gene	2461656	2463280	.	-	.	Name=LOC117225284 gene
NW_022890423	Koludarov_et_al_2021	gene	6086936	6088528	.	+	.	Name=LOC117225374 gene
NW_022890423	Koludarov_et_al_2021	gene	7730662	7732249	.	-	.	Name=LOC117225454 gene
NW_022890423	Koludarov_et_al_2021	gene	8154497	8156081	.	-	.	Name=LOC117225330 gene
NW_022890423	Koludarov_et_al_2021	gene	8102805	8104290	.	+	.	Name=LOC117225433 gene
NW_022890423	Koludarov_et_al_2021	gene	1298120	1299591	.	+	.	Name=LOC117225523 gene
NW_022890423	Koludarov_et_al_2021	gene	8959189	8960647	.	-	.	Name=LOC117225317 gene
NW_022890423	Koludarov_et_al_2021	gene	38567	39990	.	-	.	Name=LOC117225462 gene
NW_022890423	Koludarov_et_al_2021	gene	4205906	4207300	.	+	.	Name=LOC117225492 gene
NW_022890423	Koludarov_et_al_2021	gene	6140988	6142305	.	-	.	Name=LOC117225388 gene
NW_022890423	Koludarov_et_al_2021	gene	3696312	3697628	.	-	.	Name=LOC117225274 gene
NW_022890423	Koludarov_et_al_2021	gene	2415382	2416624	.	-	.	Name=LOC117225514 gene
NW_022890423	Koludarov_et_al_2021	gene	8108342	8109578	.	+	.	Name=LOC117225435 gene
NW_022890423	Koludarov_et_al_2021	gene	7132180	7133409	.	+	.	Name=LOC117225268 gene
NW_022890423	Koludarov_et_al_2021	gene	8269353	8270568	.	-	.	Name=LOC117225500 gene
NW_022890423	Koludarov_et_al_2021	gene	2795327	2796541	.	+	.	Name=LOC117225404 gene
NW_022890423	Koludarov_et_al_2021	gene	7198579	7199792	.	+	.	Name=LOC117225355 gene
NW_022890423	Koludarov_et_al_2021	gene	7083886	7085093	.	-	.	Name=LOC117225535 gene
NW_022890423	Koludarov_et_al_2021	gene	8106899	8108106	.	-	.	Name=LOC117225436 gene
NW_022890423	Koludarov_et_al_2021	gene	3695377	3696564	.	+	.	Name=LOC117225275 gene
NW_022890423	Koludarov_et_al_2021	gene	6121342	6122511	.	-	.	Name=LOC117225298 gene
NW_022890423	Koludarov_et_al_2021	gene	7201668	7202808	.	-	.	Name=LOC117225354 gene
NW_022890423	Koludarov_et_al_2021	gene	8922819	8923924	.	-	.	Name=LOC117225573 gene
NW_022890423	Koludarov_et_al_2021	gene	6083583	6084684	.	+	.	Name=LOC117225376 gene
NW_022890423	Koludarov_et_al_2021	gene	6146093	6147190	.	-	.	Name=LOC117225389 gene
NW_022890423	Koludarov_et_al_2021	gene	2669491	2670580	.	-	.	Name=LOC117225345 gene
NW_022890423	Koludarov_et_al_2021	gene	1205240	1206315	.	+	.	Name=LOC117225310 gene
NW_022890423	Koludarov_et_al_2021	gene	894809	895853	.	-	.	Name=LOC117225306 gene
NW_022890423	Koludarov_et_al_2021	gene	2214583	2215614	.	+	.	Name=LOC117225279 gene
NW_022890423	Koludarov_et_al_2021	gene	2793564	2794581	.	+	.	Name=LOC117225315 gene
NW_022890423	Koludarov_et_al_2021	gene	6557832	6558847	.	-	.	Name=LOC117225357 gene
NW_022890423	Koludarov_et_al_2021	gene	7066243	7067243	.	+	.	Name=LOC117225486 gene
NW_022890423	Koludarov_et_al_2021	gene	2661782	2662718	.	-	.	Name=LOC117225344 gene
NW_022890423	Koludarov_et_al_2021	gene	1311998	1312924	.	+	.	Name=LOC117225522 gene
NW_022890423	Koludarov_et_al_2021	gene	2427637	2428546	.	-	.	Name=LOC117225518 gene
NW_022890423	Koludarov_et_al_2021	gene	4571869	4572753	.	+	.	Name=LOC117225540 gene
NW_022890423	Koludarov_et_al_2021	gene	8689070	8689929	.	+	.	Name=LOC117225529 gene
NW_022890423	Koludarov_et_al_2021	gene	6951080	6951935	.	+	.	Name=LOC117225483 gene
NW_022890423	Koludarov_et_al_2021	gene	2720899	2721717	.	-	.	Name=LOC117225346 gene
NW_022890423	Koludarov_et_al_2021	gene	6119324	6120065	.	+	.	Name=LOC117225299 gene
NW_022890423	Koludarov_et_al_2021	gene	8133925	8134639	.	-	.	Name=LOC117225296 gene
NW_022890423	Koludarov_et_al_2021	gene	6873934	6874610	.	-	.	Name=LOC117225579 gene
NW_022890423	Koludarov_et_al_2021	gene	2896699	2897320	.	-	.	Name=LOC117225335 gene
NW_022890423	Koludarov_et_al_2021	gene	6500709	6501146	.	+	.	Name=LOC117225325 gene
NW_022890423	Koludarov_et_al_2021	gene	8884379	8884499	.	+	.	Name=LOC117225586 gene
NW_022890423	Koludarov_et_al_2021	gene	5676479	5676577	.	-	.	Name=Trnay-gua gene
NW_022890423	Koludarov_et_al_2021	gene	5677107	5677204	.	-	.	Name=Trnay-gua gene
NW_022890423	Koludarov_et_al_2021	gene	5677289	5677386	.	-	.	Name=Trnay-gua gene
NW_022890423	Koludarov_et_al_2021	gene	5677471	5677568	.	-	.	Name=Trnay-gua gene
NW_022890423	Koludarov_et_al_2021	gene	5677653	5677750	.	-	.	Name=Trnay-gua gene
NW_022890423	Koludarov_et_al_2021	gene	5677835	5677932	.	-	.	Name=Trnay-gua gene
NW_022890423	Koludarov_et_al_2021	gene	5676187	5676280	.	-	.	Name=Trnay-gua gene
NW_022890423	Koludarov_et_al_2021	gene	6928145	6928218	.	-	.	Name=Trnai-aau gene
NW_022890423	Koludarov_et_al_2021	gene	6928308	6928381	.	-	.	Name=Trnai-aau gene
NW_022890423	Koludarov_et_al_2021	gene	2059328	2059400	.	+	.	Name=Trnav-cac gene
NW_022890423	Koludarov_et_al_2021	gene	6924391	6924463	.	-	.	Name=Trnar-acg gene
NW_022890423	Koludarov_et_al_2021	CDS	734662	734716	.	-	0	Name=LOC117225499 CDS;ID=EWKMg4ru1zPvdBw+uzMEhS+PpGo.1624892198105.53475
NW_022890423	Koludarov_et_al_2021	CDS	518190	518237	.	-	0	Name=LOC117225499 CDS;ID=EWKMg4ru1zPvdBw+uzMEhS+PpGo.1624892198105.53475
NW_022890423	Koludarov_et_al_2021	CDS	455973	456109	.	-	0	Name=LOC117225499 CDS;ID=EWKMg4ru1zPvdBw+uzMEhS+PpGo.1624892198105.53475
NW_022890423	Koludarov_et_al_2021	CDS	416552	416743	.	-	0	Name=LOC117225499 CDS;ID=EWKMg4ru1zPvdBw+uzMEhS+PpGo.1624892198105.53475
NW_022890423	Koludarov_et_al_2021	CDS	364422	364517	.	-	0	Name=LOC117225499 CDS;ID=EWKMg4ru1zPvdBw+uzMEhS+PpGo.1624892198105.53475
NW_022890423	Koludarov_et_al_2021	CDS	354891	354957	.	-	0	Name=LOC117225499 CDS;ID=EWKMg4ru1zPvdBw+uzMEhS+PpGo.1624892198105.53475
NW_022890423	Koludarov_et_al_2021	CDS	319331	319485	.	-	0	Name=LOC117225499 CDS;ID=EWKMg4ru1zPvdBw+uzMEhS+PpGo.1624892198105.53475
NW_022890423	Koludarov_et_al_2021	CDS	317605	317730	.	-	0	Name=LOC117225499 CDS;ID=EWKMg4ru1zPvdBw+uzMEhS+PpGo.1624892198105.53475
NW_022890423	Koludarov_et_al_2021	CDS	313741	313789	.	-	0	Name=LOC117225499 CDS;ID=EWKMg4ru1zPvdBw+uzMEhS+PpGo.1624892198105.53475
NW_022890423	Koludarov_et_al_2021	CDS	313590	313636	.	-	0	Name=LOC117225499 CDS;ID=EWKMg4ru1zPvdBw+uzMEhS+PpGo.1624892198105.53475
NW_022890423	Koludarov_et_al_2021	CDS	734662	734716	.	-	0	Name=LOC117225499 CDS;ID=EWKMg4ru1zPvdBw+uzMEhS+PpGo.1624892198105.53476
NW_022890423	Koludarov_et_al_2021	CDS	518190	518237	.	-	0	Name=LOC117225499 CDS;ID=EWKMg4ru1zPvdBw+uzMEhS+PpGo.1624892198105.53476
NW_022890423	Koludarov_et_al_2021	CDS	455973	456109	.	-	0	Name=LOC117225499 CDS;ID=EWKMg4ru1zPvdBw+uzMEhS+PpGo.1624892198105.53476
NW_022890423	Koludarov_et_al_2021	CDS	416552	416743	.	-	0	Name=LOC117225499 CDS;ID=EWKMg4ru1zPvdBw+uzMEhS+PpGo.1624892198105.53476
NW_022890423	Koludarov_et_al_2021	CDS	364422	364517	.	-	0	Name=LOC117225499 CDS;ID=EWKMg4ru1zPvdBw+uzMEhS+PpGo.1624892198105.53476
NW_022890423	Koludarov_et_al_2021	CDS	354891	354957	.	-	0	Name=LOC117225499 CDS;ID=EWKMg4ru1zPvdBw+uzMEhS+PpGo.1624892198105.53476
NW_022890423	Koludarov_et_al_2021	CDS	319331	319485	.	-	0	Name=LOC117225499 CDS;ID=EWKMg4ru1zPvdBw+uzMEhS+PpGo.1624892198105.53476
NW_022890423	Koludarov_et_al_2021	CDS	317605	317730	.	-	0	Name=LOC117225499 CDS;ID=EWKMg4ru1zPvdBw+uzMEhS+PpGo.1624892198105.53476
NW_022890423	Koludarov_et_al_2021	CDS	313741	313789	.	-	0	Name=LOC117225499 CDS;ID=EWKMg4ru1zPvdBw+uzMEhS+PpGo.1624892198105.53476
NW_022890423	Koludarov_et_al_2021	CDS	313590	313654	.	-	0	Name=LOC117225499 CDS;ID=EWKMg4ru1zPvdBw+uzMEhS+PpGo.1624892198105.53476
NW_022890423	Koludarov_et_al_2021	CDS	6084588	6084657	.	-	0	Name=LOC117225367 CDS;ID=EWKMg4ru1zPvdBw+uzMEhS+PpGo.1624892198105.53477
NW_022890423	Koludarov_et_al_2021	CDS	6082954	6083129	.	-	0	Name=LOC117225367 CDS;ID=EWKMg4ru1zPvdBw+uzMEhS+PpGo.1624892198105.53477
NW_022890423	Koludarov_et_al_2021	CDS	5842563	5842667	.	-	0	Name=LOC117225367 CDS;ID=EWKMg4ru1zPvdBw+uzMEhS+PpGo.1624892198105.53477
NW_022890423	Koludarov_et_al_2021	CDS	5823700	5823787	.	-	0	Name=LOC117225367 CDS;ID=EWKMg4ru1zPvdBw+uzMEhS+PpGo.1624892198105.53477
NW_022890423	Koludarov_et_al_2021	CDS	5789132	5789354	.	-	0	Name=LOC117225367 CDS;ID=EWKMg4ru1zPvdBw+uzMEhS+PpGo.1624892198105.53477
NW_022890423	Koludarov_et_al_2021	CDS	5751837	5751924	.	-	0	Name=LOC117225367 CDS;ID=EWKMg4ru1zPvdBw+uzMEhS+PpGo.1624892198105.53477
NW_022890423	Koludarov_et_al_2021	CDS	5742431	5742607	.	-	0	Name=LOC117225367 CDS;ID=EWKMg4ru1zPvdBw+uzMEhS+PpGo.1624892198105.53477
NW_022890423	Koludarov_et_al_2021	CDS	5741518	5742267	.	-	0	Name=LOC117225367 CDS;ID=EWKMg4ru1zPvdBw+uzMEhS+PpGo.1624892198105.53477
NW_022890423	Koludarov_et_al_2021	CDS	6082954	6083103	.	-	0	Name=LOC117225367 CDS;ID=EWKMg4ru1zPvdBw+uzMEhS+PpGo.1624892198105.53478
NW_022890423	Koludarov_et_al_2021	CDS	5842563	5842667	.	-	0	Name=LOC117225367 CDS;ID=EWKMg4ru1zPvdBw+uzMEhS+PpGo.1624892198105.53478
NW_022890423	Koludarov_et_al_2021	CDS	5823700	5823787	.	-	0	Name=LOC117225367 CDS;ID=EWKMg4ru1zPvdBw+uzMEhS+PpGo.1624892198105.53478
NW_022890423	Koludarov_et_al_2021	CDS	5789132	5789354	.	-	0	Name=LOC117225367 CDS;ID=EWKMg4ru1zPvdBw+uzMEhS+PpGo.1624892198105.53478
NW_022890423	Koludarov_et_al_2021	CDS	5751837	5751924	.	-	0	Name=LOC117225367 CDS;ID=EWKMg4ru1zPvdBw+uzMEhS+PpGo.1624892198105.53478
NW_022890423	Koludarov_et_al_2021	CDS	5742431	5742607	.	-	0	Name=LOC117225367 CDS;ID=EWKMg4ru1zPvdBw+uzMEhS+PpGo.1624892198105.53478
NW_022890423	Koludarov_et_al_2021	CDS	5741518	5742267	.	-	0	Name=LOC117225367 CDS;ID=EWKMg4ru1zPvdBw+uzMEhS+PpGo.1624892198105.53478
NW_022890423	Koludarov_et_al_2021	CDS	8343738	8343944	.	+	0	Name=LOC117225392 CDS;ID=EWKMg4ru1zPvdBw+uzMEhS+PpGo.1624892198105.53479
NW_022890423	Koludarov_et_al_2021	CDS	8457473	8457517	.	+	0	Name=LOC117225392 CDS;ID=EWKMg4ru1zPvdBw+uzMEhS+PpGo.1624892198105.53479
NW_022890423	Koludarov_et_al_2021	CDS	8471747	8471856	.	+	0	Name=LOC117225392 CDS;ID=EWKMg4ru1zPvdBw+uzMEhS+PpGo.1624892198105.53479
NW_022890423	Koludarov_et_al_2021	CDS	8531220	8531400	.	+	0	Name=LOC117225392 CDS;ID=EWKMg4ru1zPvdBw+uzMEhS+PpGo.1624892198105.53479
NW_022890423	Koludarov_et_al_2021	CDS	8580631	8580746	.	+	0	Name=LOC117225392 CDS;ID=EWKMg4ru1zPvdBw+uzMEhS+PpGo.1624892198105.53479
NW_022890423	Koludarov_et_al_2021	CDS	8583074	8583242	.	+	0	Name=LOC117225392 CDS;ID=EWKMg4ru1zPvdBw+uzMEhS+PpGo.1624892198105.53479
NW_022890423	Koludarov_et_al_2021	CDS	8605712	8605848	.	+	0	Name=LOC117225392 CDS;ID=EWKMg4ru1zPvdBw+uzMEhS+PpGo.1624892198105.53479
NW_022890423	Koludarov_et_al_2021	CDS	8644117	8644263	.	+	0	Name=LOC117225392 CDS;ID=EWKMg4ru1zPvdBw+uzMEhS+PpGo.1624892198105.53479
NW_022890423	Koludarov_et_al_2021	CDS	8644788	8644946	.	+	0	Name=LOC117225392 CDS;ID=EWKMg4ru1zPvdBw+uzMEhS+PpGo.1624892198105.53479
NW_022890423	Koludarov_et_al_2021	CDS	8645559	8645808	.	+	0	Name=LOC117225392 CDS;ID=EWKMg4ru1zPvdBw+uzMEhS+PpGo.1624892198105.53479
NW_022890423	Koludarov_et_al_2021	CDS	8648800	8648991	.	+	0	Name=LOC117225392 CDS;ID=EWKMg4ru1zPvdBw+uzMEhS+PpGo.1624892198105.53479
NW_022890423	Koludarov_et_al_2021	CDS	8343738	8343944	.	+	0	Name=LOC117225392 CDS;ID=EWKMg4ru1zPvdBw+uzMEhS+PpGo.1624892198106.53480
NW_022890423	Koludarov_et_al_2021	CDS	8457473	8457517	.	+	0	Name=LOC117225392 CDS;ID=EWKMg4ru1zPvdBw+uzMEhS+PpGo.1624892198106.53480
NW_022890423	Koludarov_et_al_2021	CDS	8471747	8471856	.	+	0	Name=LOC117225392 CDS;ID=EWKMg4ru1zPvdBw+uzMEhS+PpGo.1624892198106.53480
NW_022890423	Koludarov_et_al_2021	CDS	8532807	8532987	.	+	0	Name=LOC117225392 CDS;ID=EWKMg4ru1zPvdBw+uzMEhS+PpGo.1624892198106.53480
NW_022890423	Koludarov_et_al_2021	CDS	8580631	8580746	.	+	0	Name=LOC117225392 CDS;ID=EWKMg4ru1zPvdBw+uzMEhS+PpGo.1624892198106.53480
NW_022890423	Koludarov_et_al_2021	CDS	8583074	8583242	.	+	0	Name=LOC117225392 CDS;ID=EWKMg4ru1zPvdBw+uzMEhS+PpGo.1624892198106.53480
NW_022890423	Koludarov_et_al_2021	CDS	8605712	8605848	.	+	0	Name=LOC117225392 CDS;ID=EWKMg4ru1zPvdBw+uzMEhS+PpGo.1624892198106.53480
NW_022890423	Koludarov_et_al_2021	CDS	8644117	8644263	.	+	0	Name=LOC117225392 CDS;ID=EWKMg4ru1zPvdBw+uzMEhS+PpGo.1624892198106.53480
NW_022890423	Koludarov_et_al_2021	CDS	8644788	8644946	.	+	0	Name=LOC117225392 CDS;ID=EWKMg4ru1zPvdBw+uzMEhS+PpGo.1624892198106.53480
NW_022890423	Koludarov_et_al_2021	CDS	8645559	8645808	.	+	0	Name=LOC117225392 CDS;ID=EWKMg4ru1zPvdBw+uzMEhS+PpGo.1624892198106.53480
NW_022890423	Koludarov_et_al_2021	CDS	8648800	8648991	.	+	0	Name=LOC117225392 CDS;ID=EWKMg4ru1zPvdBw+uzMEhS+PpGo.1624892198106.53480
NW_022890423	Koludarov_et_al_2021	CDS	7423868	7424097	.	+	0	Name=LOC117225451 CDS;ID=EWKMg4ru1zPvdBw+uzMEhS+PpGo.1624892198106.53481
NW_022890423	Koludarov_et_al_2021	CDS	7606355	7606536	.	+	0	Name=LOC117225451 CDS;ID=EWKMg4ru1zPvdBw+uzMEhS+PpGo.1624892198106.53481
NW_022890423	Koludarov_et_al_2021	CDS	7629991	7630204	.	+	0	Name=LOC117225451 CDS;ID=EWKMg4ru1zPvdBw+uzMEhS+PpGo.1624892198106.53481
NW_022890423	Koludarov_et_al_2021	CDS	7684991	7685124	.	+	0	Name=LOC117225451 CDS;ID=EWKMg4ru1zPvdBw+uzMEhS+PpGo.1624892198106.53481
NW_022890423	Koludarov_et_al_2021	CDS	7686026	7686190	.	+	0	Name=LOC117225451 CDS;ID=EWKMg4ru1zPvdBw+uzMEhS+PpGo.1624892198106.53481
NW_022890423	Koludarov_et_al_2021	CDS	7699773	7699910	.	+	0	Name=LOC117225451 CDS;ID=EWKMg4ru1zPvdBw+uzMEhS+PpGo.1624892198106.53481
NW_022890423	Koludarov_et_al_2021	CDS	7705186	7705631	.	+	0	Name=LOC117225451 CDS;ID=EWKMg4ru1zPvdBw+uzMEhS+PpGo.1624892198106.53481
NW_022890423	Koludarov_et_al_2021	CDS	6021271	6021420	.	-	0	Name=LOC117225367 CDS;ID=EWKMg4ru1zPvdBw+uzMEhS+PpGo.1624892198106.53482
NW_022890423	Koludarov_et_al_2021	CDS	5842563	5842667	.	-	0	Name=LOC117225367 CDS;ID=EWKMg4ru1zPvdBw+uzMEhS+PpGo.1624892198106.53482
NW_022890423	Koludarov_et_al_2021	CDS	5823700	5823787	.	-	0	Name=LOC117225367 CDS;ID=EWKMg4ru1zPvdBw+uzMEhS+PpGo.1624892198106.53482
NW_022890423	Koludarov_et_al_2021	CDS	5789132	5789354	.	-	0	Name=LOC117225367 CDS;ID=EWKMg4ru1zPvdBw+uzMEhS+PpGo.1624892198106.53482
NW_022890423	Koludarov_et_al_2021	CDS	5751837	5751924	.	-	0	Name=LOC117225367 CDS;ID=EWKMg4ru1zPvdBw+uzMEhS+PpGo.1624892198106.53482
NW_022890423	Koludarov_et_al_2021	CDS	5742431	5742607	.	-	0	Name=LOC117225367 CDS;ID=EWKMg4ru1zPvdBw+uzMEhS+PpGo.1624892198106.53482
NW_022890423	Koludarov_et_al_2021	CDS	5741518	5742267	.	-	0	Name=LOC117225367 CDS;ID=EWKMg4ru1zPvdBw+uzMEhS+PpGo.1624892198106.53482
NW_022890423	Koludarov_et_al_2021	CDS	5161752	5162224	.	+	0	Name=LOC117225287 CDS;ID=EWKMg4ru1zPvdBw+uzMEhS+PpGo.1624892198106.53483
NW_022890423	Koludarov_et_al_2021	CDS	5182673	5182943	.	+	0	Name=LOC117225287 CDS;ID=EWKMg4ru1zPvdBw+uzMEhS+PpGo.1624892198106.53483
NW_022890423	Koludarov_et_al_2021	CDS	5203417	5203440	.	+	0	Name=LOC117225287 CDS;ID=EWKMg4ru1zPvdBw+uzMEhS+PpGo.1624892198106.53483
NW_022890423	Koludarov_et_al_2021	CDS	5337792	5338160	.	+	0	Name=LOC117225287 CDS;ID=EWKMg4ru1zPvdBw+uzMEhS+PpGo.1624892198106.53483
NW_022890423	Koludarov_et_al_2021	CDS	5387525	5387620	.	+	0	Name=LOC117225287 CDS;ID=EWKMg4ru1zPvdBw+uzMEhS+PpGo.1624892198106.53483
NW_022890423	Koludarov_et_al_2021	CDS	5416026	5416447	.	+	0	Name=LOC117225287 CDS;ID=EWKMg4ru1zPvdBw+uzMEhS+PpGo.1624892198106.53483
NW_022890423	Koludarov_et_al_2021	CDS	5422631	5422766	.	+	0	Name=LOC117225287 CDS;ID=EWKMg4ru1zPvdBw+uzMEhS+PpGo.1624892198106.53483
NW_022890423	Koludarov_et_al_2021	CDS	5427428	5427538	.	+	0	Name=LOC117225287 CDS;ID=EWKMg4ru1zPvdBw+uzMEhS+PpGo.1624892198106.53483
NW_022890423	Koludarov_et_al_2021	CDS	5434867	5434994	.	+	0	Name=LOC117225287 CDS;ID=EWKMg4ru1zPvdBw+uzMEhS+PpGo.1624892198106.53483
NW_022890423	Koludarov_et_al_2021	CDS	5435091	5435160	.	+	0	Name=LOC117225287 CDS;ID=EWKMg4ru1zPvdBw+uzMEhS+PpGo.1624892198106.53483
NW_022890423	Koludarov_et_al_2021	CDS	5436393	5437049	.	+	0	Name=LOC117225287 CDS;ID=EWKMg4ru1zPvdBw+uzMEhS+PpGo.1624892198106.53483
NW_022890423	Koludarov_et_al_2021	CDS	5161752	5162224	.	+	0	Name=LOC117225287 CDS;ID=EWKMg4ru1zPvdBw+uzMEhS+PpGo.1624892198106.53484
NW_022890423	Koludarov_et_al_2021	CDS	5182673	5182943	.	+	0	Name=LOC117225287 CDS;ID=EWKMg4ru1zPvdBw+uzMEhS+PpGo.1624892198106.53484
NW_022890423	Koludarov_et_al_2021	CDS	5218903	5219130	.	+	0	Name=LOC117225287 CDS;ID=EWKMg4ru1zPvdBw+uzMEhS+PpGo.1624892198106.53484
NW_022890423	Koludarov_et_al_2021	CDS	5337792	5338160	.	+	0	Name=LOC117225287 CDS;ID=EWKMg4ru1zPvdBw+uzMEhS+PpGo.1624892198106.53484
NW_022890423	Koludarov_et_al_2021	CDS	5387525	5387620	.	+	0	Name=LOC117225287 CDS;ID=EWKMg4ru1zPvdBw+uzMEhS+PpGo.1624892198106.53484
NW_022890423	Koludarov_et_al_2021	CDS	5416026	5416447	.	+	0	Name=LOC117225287 CDS;ID=EWKMg4ru1zPvdBw+uzMEhS+PpGo.1624892198106.53484
NW_022890423	Koludarov_et_al_2021	CDS	5422631	5422766	.	+	0	Name=LOC117225287 CDS;ID=EWKMg4ru1zPvdBw+uzMEhS+PpGo.1624892198106.53484
NW_022890423	Koludarov_et_al_2021	CDS	5427428	5427538	.	+	0	Name=LOC117225287 CDS;ID=EWKMg4ru1zPvdBw+uzMEhS+PpGo.1624892198106.53484
NW_022890423	Koludarov_et_al_2021	CDS	5434867	5434994	.	+	0	Name=LOC117225287 CDS;ID=EWKMg4ru1zPvdBw+uzMEhS+PpGo.1624892198106.53484
NW_022890423	Koludarov_et_al_2021	CDS	5435091	5435160	.	+	0	Name=LOC117225287 CDS;ID=EWKMg4ru1zPvdBw+uzMEhS+PpGo.1624892198106.53484
NW_022890423	Koludarov_et_al_2021	CDS	5436393	5437049	.	+	0	Name=LOC117225287 CDS;ID=EWKMg4ru1zPvdBw+uzMEhS+PpGo.1624892198106.53484
NW_022890423	Koludarov_et_al_2021	CDS	5161752	5162224	.	+	0	Name=LOC117225287 CDS;ID=EWKMg4ru1zPvdBw+uzMEhS+PpGo.1624892198106.53485
NW_022890423	Koludarov_et_al_2021	CDS	5182673	5182943	.	+	0	Name=LOC117225287 CDS;ID=EWKMg4ru1zPvdBw+uzMEhS+PpGo.1624892198106.53485
NW_022890423	Koludarov_et_al_2021	CDS	5218903	5219130	.	+	0	Name=LOC117225287 CDS;ID=EWKMg4ru1zPvdBw+uzMEhS+PpGo.1624892198106.53485
NW_022890423	Koludarov_et_al_2021	CDS	5337792	5338160	.	+	0	Name=LOC117225287 CDS;ID=EWKMg4ru1zPvdBw+uzMEhS+PpGo.1624892198106.53485
NW_022890423	Koludarov_et_al_2021	CDS	5387525	5387620	.	+	0	Name=LOC117225287 CDS;ID=EWKMg4ru1zPvdBw+uzMEhS+PpGo.1624892198106.53485
NW_022890423	Koludarov_et_al_2021	CDS	5416026	5416447	.	+	0	Name=LOC117225287 CDS;ID=EWKMg4ru1zPvdBw+uzMEhS+PpGo.1624892198106.53485
NW_022890423	Koludarov_et_al_2021	CDS	5422631	5422766	.	+	0	Name=LOC117225287 CDS;ID=EWKMg4ru1zPvdBw+uzMEhS+PpGo.1624892198106.53485
NW_022890423	Koludarov_et_al_2021	CDS	5427428	5427538	.	+	0	Name=LOC117225287 CDS;ID=EWKMg4ru1zPvdBw+uzMEhS+PpGo.1624892198106.53485
NW_022890423	Koludarov_et_al_2021	CDS	5434867	5434994	.	+	0	Name=LOC117225287 CDS;ID=EWKMg4ru1zPvdBw+uzMEhS+PpGo.1624892198106.53485
NW_022890423	Koludarov_et_al_2021	CDS	5435091	5435160	.	+	0	Name=LOC117225287 CDS;ID=EWKMg4ru1zPvdBw+uzMEhS+PpGo.1624892198106.53485
NW_022890423	Koludarov_et_al_2021	CDS	5436393	5437049	.	+	0	Name=LOC117225287 CDS;ID=EWKMg4ru1zPvdBw+uzMEhS+PpGo.1624892198106.53485
NW_022890423	Koludarov_et_al_2021	CDS	5161752	5162224	.	+	0	Name=LOC117225287 CDS;ID=EWKMg4ru1zPvdBw+uzMEhS+PpGo.1624892198106.53486
NW_022890423	Koludarov_et_al_2021	CDS	5182673	5182943	.	+	0	Name=LOC117225287 CDS;ID=EWKMg4ru1zPvdBw+uzMEhS+PpGo.1624892198106.53486
NW_022890423	Koludarov_et_al_2021	CDS	5218903	5219130	.	+	0	Name=LOC117225287 CDS;ID=EWKMg4ru1zPvdBw+uzMEhS+PpGo.1624892198106.53486
NW_022890423	Koludarov_et_al_2021	CDS	5337792	5338160	.	+	0	Name=LOC117225287 CDS;ID=EWKMg4ru1zPvdBw+uzMEhS+PpGo.1624892198106.53486
NW_022890423	Koludarov_et_al_2021	CDS	5387525	5387620	.	+	0	Name=LOC117225287 CDS;ID=EWKMg4ru1zPvdBw+uzMEhS+PpGo.1624892198106.53486
NW_022890423	Koludarov_et_al_2021	CDS	5416026	5416447	.	+	0	Name=LOC117225287 CDS;ID=EWKMg4ru1zPvdBw+uzMEhS+PpGo.1624892198106.53486
NW_022890423	Koludarov_et_al_2021	CDS	5422631	5422766	.	+	0	Name=LOC117225287 CDS;ID=EWKMg4ru1zPvdBw+uzMEhS+PpGo.1624892198106.53486
NW_022890423	Koludarov_et_al_2021	CDS	5434867	5434994	.	+	0	Name=LOC117225287 CDS;ID=EWKMg4ru1zPvdBw+uzMEhS+PpGo.1624892198106.53486
NW_022890423	Koludarov_et_al_2021	CDS	5435091	5435160	.	+	0	Name=LOC117225287 CDS;ID=EWKMg4ru1zPvdBw+uzMEhS+PpGo.1624892198106.53486
NW_022890423	Koludarov_et_al_2021	CDS	5436393	5437049	.	+	0	Name=LOC117225287 CDS;ID=EWKMg4ru1zPvdBw+uzMEhS+PpGo.1624892198106.53486
NW_022890423	Koludarov_et_al_2021	CDS	5161752	5162224	.	+	0	Name=LOC117225287 CDS;ID=EWKMg4ru1zPvdBw+uzMEhS+PpGo.1624892198106.53487
NW_022890423	Koludarov_et_al_2021	CDS	5182673	5182943	.	+	0	Name=LOC117225287 CDS;ID=EWKMg4ru1zPvdBw+uzMEhS+PpGo.1624892198106.53487
NW_022890423	Koludarov_et_al_2021	CDS	5337792	5338160	.	+	0	Name=LOC117225287 CDS;ID=EWKMg4ru1zPvdBw+uzMEhS+PpGo.1624892198106.53487
NW_022890423	Koludarov_et_al_2021	CDS	5387525	5387620	.	+	0	Name=LOC117225287 CDS;ID=EWKMg4ru1zPvdBw+uzMEhS+PpGo.1624892198106.53487
NW_022890423	Koludarov_et_al_2021	CDS	5416026	5416447	.	+	0	Name=LOC117225287 CDS;ID=EWKMg4ru1zPvdBw+uzMEhS+PpGo.1624892198106.53487
NW_022890423	Koludarov_et_al_2021	CDS	5422631	5422766	.	+	0	Name=LOC117225287 CDS;ID=EWKMg4ru1zPvdBw+uzMEhS+PpGo.1624892198106.53487
NW_022890423	Koludarov_et_al_2021	CDS	5427428	5427538	.	+	0	Name=LOC117225287 CDS;ID=EWKMg4ru1zPvdBw+uzMEhS+PpGo.1624892198106.53487
NW_022890423	Koludarov_et_al_2021	CDS	5434867	5434994	.	+	0	Name=LOC117225287 CDS;ID=EWKMg4ru1zPvdBw+uzMEhS+PpGo.1624892198106.53487
NW_022890423	Koludarov_et_al_2021	CDS	5435091	5435160	.	+	0	Name=LOC117225287 CDS;ID=EWKMg4ru1zPvdBw+uzMEhS+PpGo.1624892198106.53487
NW_022890423	Koludarov_et_al_2021	CDS	5436393	5437049	.	+	0	Name=LOC117225287 CDS;ID=EWKMg4ru1zPvdBw+uzMEhS+PpGo.1624892198106.53487
NW_022890423	Koludarov_et_al_2021	CDS	1622172	1622361	.	+	0	Name=LOC117225307 CDS;ID=EWKMg4ru1zPvdBw+uzMEhS+PpGo.1624892198106.53488
NW_022890423	Koludarov_et_al_2021	CDS	1867560	1867648	.	+	0	Name=LOC117225307 CDS;ID=EWKMg4ru1zPvdBw+uzMEhS+PpGo.1624892198106.53488
NW_022890423	Koludarov_et_al_2021	CDS	1875927	1876071	.	+	0	Name=LOC117225307 CDS;ID=EWKMg4ru1zPvdBw+uzMEhS+PpGo.1624892198106.53488
NW_022890423	Koludarov_et_al_2021	CDS	1881414	1881655	.	+	0	Name=LOC117225307 CDS;ID=EWKMg4ru1zPvdBw+uzMEhS+PpGo.1624892198106.53488
NW_022890423	Koludarov_et_al_2021	CDS	1882243	1882620	.	+	0	Name=LOC117225307 CDS;ID=EWKMg4ru1zPvdBw+uzMEhS+PpGo.1624892198106.53488
NW_022890423	Koludarov_et_al_2021	CDS	1883402	1885087	.	+	0	Name=LOC117225307 CDS;ID=EWKMg4ru1zPvdBw+uzMEhS+PpGo.1624892198106.53488
NW_022890423	Koludarov_et_al_2021	CDS	2580672	2580771	.	+	0	Name=LOC117225337 CDS;ID=EWKMg4ru1zPvdBw+uzMEhS+PpGo.1624892198106.53489
NW_022890423	Koludarov_et_al_2021	CDS	2594369	2594435	.	+	0	Name=LOC117225337 CDS;ID=EWKMg4ru1zPvdBw+uzMEhS+PpGo.1624892198106.53489
NW_022890423	Koludarov_et_al_2021	CDS	2594715	2594731	.	+	0	Name=LOC117225337 CDS;ID=EWKMg4ru1zPvdBw+uzMEhS+PpGo.1624892198106.53489
NW_022890423	Koludarov_et_al_2021	CDS	2621035	2621108	.	+	0	Name=LOC117225337 CDS;ID=EWKMg4ru1zPvdBw+uzMEhS+PpGo.1624892198106.53489
NW_022890423	Koludarov_et_al_2021	CDS	2622392	2622515	.	+	0	Name=LOC117225337 CDS;ID=EWKMg4ru1zPvdBw+uzMEhS+PpGo.1624892198106.53489
NW_022890423	Koludarov_et_al_2021	CDS	2686794	2686904	.	+	0	Name=LOC117225337 CDS;ID=EWKMg4ru1zPvdBw+uzMEhS+PpGo.1624892198106.53489
NW_022890423	Koludarov_et_al_2021	CDS	2753057	2753163	.	+	0	Name=LOC117225337 CDS;ID=EWKMg4ru1zPvdBw+uzMEhS+PpGo.1624892198106.53489
NW_022890423	Koludarov_et_al_2021	CDS	2764563	2764654	.	+	0	Name=LOC117225337 CDS;ID=EWKMg4ru1zPvdBw+uzMEhS+PpGo.1624892198106.53489
NW_022890423	Koludarov_et_al_2021	CDS	2766014	2766140	.	+	0	Name=LOC117225337 CDS;ID=EWKMg4ru1zPvdBw+uzMEhS+PpGo.1624892198106.53489
NW_022890423	Koludarov_et_al_2021	CDS	2767795	2768021	.	+	0	Name=LOC117225337 CDS;ID=EWKMg4ru1zPvdBw+uzMEhS+PpGo.1624892198106.53489
NW_022890423	Koludarov_et_al_2021	CDS	2773451	2773621	.	+	0	Name=LOC117225337 CDS;ID=EWKMg4ru1zPvdBw+uzMEhS+PpGo.1624892198106.53489
NW_022890423	Koludarov_et_al_2021	CDS	2774181	2774304	.	+	0	Name=LOC117225337 CDS;ID=EWKMg4ru1zPvdBw+uzMEhS+PpGo.1624892198106.53489
NW_022890423	Koludarov_et_al_2021	CDS	2774977	2775018	.	+	0	Name=LOC117225337 CDS;ID=EWKMg4ru1zPvdBw+uzMEhS+PpGo.1624892198106.53489
NW_022890423	Koludarov_et_al_2021	CDS	2775120	2775203	.	+	0	Name=LOC117225337 CDS;ID=EWKMg4ru1zPvdBw+uzMEhS+PpGo.1624892198106.53489
NW_022890423	Koludarov_et_al_2021	CDS	2779445	2779621	.	+	0	Name=LOC117225337 CDS;ID=EWKMg4ru1zPvdBw+uzMEhS+PpGo.1624892198106.53489
NW_022890423	Koludarov_et_al_2021	CDS	2580672	2580771	.	+	0	Name=LOC117225337 CDS;ID=EWKMg4ru1zPvdBw+uzMEhS+PpGo.1624892198106.53490
NW_022890423	Koludarov_et_al_2021	CDS	2594369	2594435	.	+	0	Name=LOC117225337 CDS;ID=EWKMg4ru1zPvdBw+uzMEhS+PpGo.1624892198106.53490
NW_022890423	Koludarov_et_al_2021	CDS	2594715	2594731	.	+	0	Name=LOC117225337 CDS;ID=EWKMg4ru1zPvdBw+uzMEhS+PpGo.1624892198106.53490
NW_022890423	Koludarov_et_al_2021	CDS	2621035	2621108	.	+	0	Name=LOC117225337 CDS;ID=EWKMg4ru1zPvdBw+uzMEhS+PpGo.1624892198106.53490
NW_022890423	Koludarov_et_al_2021	CDS	2622392	2622515	.	+	0	Name=LOC117225337 CDS;ID=EWKMg4ru1zPvdBw+uzMEhS+PpGo.1624892198106.53490
NW_022890423	Koludarov_et_al_2021	CDS	2686794	2686904	.	+	0	Name=LOC117225337 CDS;ID=EWKMg4ru1zPvdBw+uzMEhS+PpGo.1624892198106.53490
NW_022890423	Koludarov_et_al_2021	CDS	2753057	2753163	.	+	0	Name=LOC117225337 CDS;ID=EWKMg4ru1zPvdBw+uzMEhS+PpGo.1624892198106.53490
NW_022890423	Koludarov_et_al_2021	CDS	2764563	2764654	.	+	0	Name=LOC117225337 CDS;ID=EWKMg4ru1zPvdBw+uzMEhS+PpGo.1624892198106.53490
NW_022890423	Koludarov_et_al_2021	CDS	2766014	2766140	.	+	0	Name=LOC117225337 CDS;ID=EWKMg4ru1zPvdBw+uzMEhS+PpGo.1624892198106.53490
NW_022890423	Koludarov_et_al_2021	CDS	2767795	2768021	.	+	0	Name=LOC117225337 CDS;ID=EWKMg4ru1zPvdBw+uzMEhS+PpGo.1624892198106.53490
NW_022890423	Koludarov_et_al_2021	CDS	2773451	2773621	.	+	0	Name=LOC117225337 CDS;ID=EWKMg4ru1zPvdBw+uzMEhS+PpGo.1624892198106.53490
NW_022890423	Koludarov_et_al_2021	CDS	2774181	2774304	.	+	0	Name=LOC117225337 CDS;ID=EWKMg4ru1zPvdBw+uzMEhS+PpGo.1624892198106.53490
NW_022890423	Koludarov_et_al_2021	CDS	2774977	2775013	.	+	0	Name=LOC117225337 CDS;ID=EWKMg4ru1zPvdBw+uzMEhS+PpGo.1624892198106.53490
NW_022890423	Koludarov_et_al_2021	CDS	2775120	2775203	.	+	0	Name=LOC117225337 CDS;ID=EWKMg4ru1zPvdBw+uzMEhS+PpGo.1624892198106.53490
NW_022890423	Koludarov_et_al_2021	CDS	2779100	2779145	.	+	0	Name=LOC117225337 CDS;ID=EWKMg4ru1zPvdBw+uzMEhS+PpGo.1624892198106.53490
NW_022890423	Koludarov_et_al_2021	CDS	2779426	2779621	.	+	0	Name=LOC117225337 CDS;ID=EWKMg4ru1zPvdBw+uzMEhS+PpGo.1624892198106.53490
NW_022890423	Koludarov_et_al_2021	CDS	2580672	2580771	.	+	0	Name=LOC117225337 CDS;ID=EWKMg4ru1zPvdBw+uzMEhS+PpGo.1624892198106.53491
NW_022890423	Koludarov_et_al_2021	CDS	2594369	2594435	.	+	0	Name=LOC117225337 CDS;ID=EWKMg4ru1zPvdBw+uzMEhS+PpGo.1624892198106.53491
NW_022890423	Koludarov_et_al_2021	CDS	2594715	2594731	.	+	0	Name=LOC117225337 CDS;ID=EWKMg4ru1zPvdBw+uzMEhS+PpGo.1624892198106.53491
NW_022890423	Koludarov_et_al_2021	CDS	2621035	2621108	.	+	0	Name=LOC117225337 CDS;ID=EWKMg4ru1zPvdBw+uzMEhS+PpGo.1624892198106.53491
NW_022890423	Koludarov_et_al_2021	CDS	2622392	2622515	.	+	0	Name=LOC117225337 CDS;ID=EWKMg4ru1zPvdBw+uzMEhS+PpGo.1624892198106.53491
NW_022890423	Koludarov_et_al_2021	CDS	2686794	2686904	.	+	0	Name=LOC117225337 CDS;ID=EWKMg4ru1zPvdBw+uzMEhS+PpGo.1624892198106.53491
NW_022890423	Koludarov_et_al_2021	CDS	2753057	2753163	.	+	0	Name=LOC117225337 CDS;ID=EWKMg4ru1zPvdBw+uzMEhS+PpGo.1624892198106.53491
NW_022890423	Koludarov_et_al_2021	CDS	2764563	2764654	.	+	0	Name=LOC117225337 CDS;ID=EWKMg4ru1zPvdBw+uzMEhS+PpGo.1624892198106.53491
NW_022890423	Koludarov_et_al_2021	CDS	2766014	2766140	.	+	0	Name=LOC117225337 CDS;ID=EWKMg4ru1zPvdBw+uzMEhS+PpGo.1624892198106.53491
NW_022890423	Koludarov_et_al_2021	CDS	2767795	2768021	.	+	0	Name=LOC117225337 CDS;ID=EWKMg4ru1zPvdBw+uzMEhS+PpGo.1624892198106.53491
NW_022890423	Koludarov_et_al_2021	CDS	2773451	2773621	.	+	0	Name=LOC117225337 CDS;ID=EWKMg4ru1zPvdBw+uzMEhS+PpGo.1624892198106.53491
NW_022890423	Koludarov_et_al_2021	CDS	2774181	2774304	.	+	0	Name=LOC117225337 CDS;ID=EWKMg4ru1zPvdBw+uzMEhS+PpGo.1624892198106.53491
NW_022890423	Koludarov_et_al_2021	CDS	2774977	2775018	.	+	0	Name=LOC117225337 CDS;ID=EWKMg4ru1zPvdBw+uzMEhS+PpGo.1624892198106.53491
NW_022890423	Koludarov_et_al_2021	CDS	2775120	2775203	.	+	0	Name=LOC117225337 CDS;ID=EWKMg4ru1zPvdBw+uzMEhS+PpGo.1624892198106.53491
NW_022890423	Koludarov_et_al_2021	CDS	2779100	2779145	.	+	0	Name=LOC117225337 CDS;ID=EWKMg4ru1zPvdBw+uzMEhS+PpGo.1624892198106.53491
NW_022890423	Koludarov_et_al_2021	CDS	2779426	2779586	.	+	0	Name=LOC117225337 CDS;ID=EWKMg4ru1zPvdBw+uzMEhS+PpGo.1624892198106.53491
NW_022890423	Koludarov_et_al_2021	CDS	2580672	2580771	.	+	0	Name=LOC117225337 CDS;ID=EWKMg4ru1zPvdBw+uzMEhS+PpGo.1624892198106.53492
NW_022890423	Koludarov_et_al_2021	CDS	2594369	2594435	.	+	0	Name=LOC117225337 CDS;ID=EWKMg4ru1zPvdBw+uzMEhS+PpGo.1624892198106.53492
NW_022890423	Koludarov_et_al_2021	CDS	2594715	2594731	.	+	0	Name=LOC117225337 CDS;ID=EWKMg4ru1zPvdBw+uzMEhS+PpGo.1624892198106.53492
NW_022890423	Koludarov_et_al_2021	CDS	2621035	2621108	.	+	0	Name=LOC117225337 CDS;ID=EWKMg4ru1zPvdBw+uzMEhS+PpGo.1624892198106.53492
NW_022890423	Koludarov_et_al_2021	CDS	2622392	2622515	.	+	0	Name=LOC117225337 CDS;ID=EWKMg4ru1zPvdBw+uzMEhS+PpGo.1624892198106.53492
NW_022890423	Koludarov_et_al_2021	CDS	2686794	2686904	.	+	0	Name=LOC117225337 CDS;ID=EWKMg4ru1zPvdBw+uzMEhS+PpGo.1624892198106.53492
NW_022890423	Koludarov_et_al_2021	CDS	2753057	2753163	.	+	0	Name=LOC117225337 CDS;ID=EWKMg4ru1zPvdBw+uzMEhS+PpGo.1624892198106.53492
NW_022890423	Koludarov_et_al_2021	CDS	2764563	2764654	.	+	0	Name=LOC117225337 CDS;ID=EWKMg4ru1zPvdBw+uzMEhS+PpGo.1624892198106.53492
NW_022890423	Koludarov_et_al_2021	CDS	2766014	2766140	.	+	0	Name=LOC117225337 CDS;ID=EWKMg4ru1zPvdBw+uzMEhS+PpGo.1624892198106.53492
NW_022890423	Koludarov_et_al_2021	CDS	2767795	2768021	.	+	0	Name=LOC117225337 CDS;ID=EWKMg4ru1zPvdBw+uzMEhS+PpGo.1624892198106.53492
NW_022890423	Koludarov_et_al_2021	CDS	2773451	2773621	.	+	0	Name=LOC117225337 CDS;ID=EWKMg4ru1zPvdBw+uzMEhS+PpGo.1624892198106.53492
NW_022890423	Koludarov_et_al_2021	CDS	2774181	2774304	.	+	0	Name=LOC117225337 CDS;ID=EWKMg4ru1zPvdBw+uzMEhS+PpGo.1624892198106.53492
NW_022890423	Koludarov_et_al_2021	CDS	2774977	2775013	.	+	0	Name=LOC117225337 CDS;ID=EWKMg4ru1zPvdBw+uzMEhS+PpGo.1624892198106.53492
NW_022890423	Koludarov_et_al_2021	CDS	2775120	2775203	.	+	0	Name=LOC117225337 CDS;ID=EWKMg4ru1zPvdBw+uzMEhS+PpGo.1624892198106.53492
NW_022890423	Koludarov_et_al_2021	CDS	2779100	2779145	.	+	0	Name=LOC117225337 CDS;ID=EWKMg4ru1zPvdBw+uzMEhS+PpGo.1624892198106.53492
NW_022890423	Koludarov_et_al_2021	CDS	2779445	2779586	.	+	0	Name=LOC117225337 CDS;ID=EWKMg4ru1zPvdBw+uzMEhS+PpGo.1624892198106.53492
NW_022890423	Koludarov_et_al_2021	CDS	2580672	2580771	.	+	0	Name=LOC117225337 CDS;ID=EWKMg4ru1zPvdBw+uzMEhS+PpGo.1624892198106.53493
NW_022890423	Koludarov_et_al_2021	CDS	2594369	2594435	.	+	0	Name=LOC117225337 CDS;ID=EWKMg4ru1zPvdBw+uzMEhS+PpGo.1624892198106.53493
NW_022890423	Koludarov_et_al_2021	CDS	2594715	2594731	.	+	0	Name=LOC117225337 CDS;ID=EWKMg4ru1zPvdBw+uzMEhS+PpGo.1624892198106.53493
NW_022890423	Koludarov_et_al_2021	CDS	2621035	2621108	.	+	0	Name=LOC117225337 CDS;ID=EWKMg4ru1zPvdBw+uzMEhS+PpGo.1624892198106.53493
NW_022890423	Koludarov_et_al_2021	CDS	2622392	2622515	.	+	0	Name=LOC117225337 CDS;ID=EWKMg4ru1zPvdBw+uzMEhS+PpGo.1624892198106.53493
NW_022890423	Koludarov_et_al_2021	CDS	2686794	2686904	.	+	0	Name=LOC117225337 CDS;ID=EWKMg4ru1zPvdBw+uzMEhS+PpGo.1624892198106.53493
NW_022890423	Koludarov_et_al_2021	CDS	2753057	2753163	.	+	0	Name=LOC117225337 CDS;ID=EWKMg4ru1zPvdBw+uzMEhS+PpGo.1624892198106.53493
NW_022890423	Koludarov_et_al_2021	CDS	2764563	2764654	.	+	0	Name=LOC117225337 CDS;ID=EWKMg4ru1zPvdBw+uzMEhS+PpGo.1624892198106.53493
NW_022890423	Koludarov_et_al_2021	CDS	2766014	2766140	.	+	0	Name=LOC117225337 CDS;ID=EWKMg4ru1zPvdBw+uzMEhS+PpGo.1624892198106.53493
NW_022890423	Koludarov_et_al_2021	CDS	2767795	2768021	.	+	0	Name=LOC117225337 CDS;ID=EWKMg4ru1zPvdBw+uzMEhS+PpGo.1624892198106.53493
NW_022890423	Koludarov_et_al_2021	CDS	2773451	2773621	.	+	0	Name=LOC117225337 CDS;ID=EWKMg4ru1zPvdBw+uzMEhS+PpGo.1624892198106.53493
NW_022890423	Koludarov_et_al_2021	CDS	2774181	2774304	.	+	0	Name=LOC117225337 CDS;ID=EWKMg4ru1zPvdBw+uzMEhS+PpGo.1624892198106.53493
NW_022890423	Koludarov_et_al_2021	CDS	2774977	2775013	.	+	0	Name=LOC117225337 CDS;ID=EWKMg4ru1zPvdBw+uzMEhS+PpGo.1624892198106.53493
NW_022890423	Koludarov_et_al_2021	CDS	2775120	2775203	.	+	0	Name=LOC117225337 CDS;ID=EWKMg4ru1zPvdBw+uzMEhS+PpGo.1624892198106.53493
NW_022890423	Koludarov_et_al_2021	CDS	2779426	2779586	.	+	0	Name=LOC117225337 CDS;ID=EWKMg4ru1zPvdBw+uzMEhS+PpGo.1624892198106.53493
NW_022890423	Koludarov_et_al_2021	CDS	2580672	2580771	.	+	0	Name=LOC117225337 CDS;ID=EWKMg4ru1zPvdBw+uzMEhS+PpGo.1624892198106.53494
NW_022890423	Koludarov_et_al_2021	CDS	2594369	2594435	.	+	0	Name=LOC117225337 CDS;ID=EWKMg4ru1zPvdBw+uzMEhS+PpGo.1624892198106.53494
NW_022890423	Koludarov_et_al_2021	CDS	2594715	2594731	.	+	0	Name=LOC117225337 CDS;ID=EWKMg4ru1zPvdBw+uzMEhS+PpGo.1624892198106.53494
NW_022890423	Koludarov_et_al_2021	CDS	2621035	2621108	.	+	0	Name=LOC117225337 CDS;ID=EWKMg4ru1zPvdBw+uzMEhS+PpGo.1624892198106.53494
NW_022890423	Koludarov_et_al_2021	CDS	2622392	2622515	.	+	0	Name=LOC117225337 CDS;ID=EWKMg4ru1zPvdBw+uzMEhS+PpGo.1624892198106.53494
NW_022890423	Koludarov_et_al_2021	CDS	2686794	2686904	.	+	0	Name=LOC117225337 CDS;ID=EWKMg4ru1zPvdBw+uzMEhS+PpGo.1624892198106.53494
NW_022890423	Koludarov_et_al_2021	CDS	2753057	2753163	.	+	0	Name=LOC117225337 CDS;ID=EWKMg4ru1zPvdBw+uzMEhS+PpGo.1624892198106.53494
NW_022890423	Koludarov_et_al_2021	CDS	2764563	2764654	.	+	0	Name=LOC117225337 CDS;ID=EWKMg4ru1zPvdBw+uzMEhS+PpGo.1624892198106.53494
NW_022890423	Koludarov_et_al_2021	CDS	2766014	2766140	.	+	0	Name=LOC117225337 CDS;ID=EWKMg4ru1zPvdBw+uzMEhS+PpGo.1624892198106.53494
NW_022890423	Koludarov_et_al_2021	CDS	2767795	2768021	.	+	0	Name=LOC117225337 CDS;ID=EWKMg4ru1zPvdBw+uzMEhS+PpGo.1624892198106.53494
NW_022890423	Koludarov_et_al_2021	CDS	2773451	2773621	.	+	0	Name=LOC117225337 CDS;ID=EWKMg4ru1zPvdBw+uzMEhS+PpGo.1624892198106.53494
NW_022890423	Koludarov_et_al_2021	CDS	2774181	2774304	.	+	0	Name=LOC117225337 CDS;ID=EWKMg4ru1zPvdBw+uzMEhS+PpGo.1624892198106.53494
NW_022890423	Koludarov_et_al_2021	CDS	2774977	2775018	.	+	0	Name=LOC117225337 CDS;ID=EWKMg4ru1zPvdBw+uzMEhS+PpGo.1624892198106.53494
NW_022890423	Koludarov_et_al_2021	CDS	2775120	2775203	.	+	0	Name=LOC117225337 CDS;ID=EWKMg4ru1zPvdBw+uzMEhS+PpGo.1624892198106.53494
NW_022890423	Koludarov_et_al_2021	CDS	2779100	2779145	.	+	0	Name=LOC117225337 CDS;ID=EWKMg4ru1zPvdBw+uzMEhS+PpGo.1624892198106.53494
NW_022890423	Koludarov_et_al_2021	CDS	2779445	2779473	.	+	0	Name=LOC117225337 CDS;ID=EWKMg4ru1zPvdBw+uzMEhS+PpGo.1624892198106.53494
NW_022890423	Koludarov_et_al_2021	CDS	2580672	2580771	.	+	0	Name=LOC117225337 CDS;ID=EWKMg4ru1zPvdBw+uzMEhS+PpGo.1624892198106.53495
NW_022890423	Koludarov_et_al_2021	CDS	2594369	2594435	.	+	0	Name=LOC117225337 CDS;ID=EWKMg4ru1zPvdBw+uzMEhS+PpGo.1624892198106.53495
NW_022890423	Koludarov_et_al_2021	CDS	2594715	2594731	.	+	0	Name=LOC117225337 CDS;ID=EWKMg4ru1zPvdBw+uzMEhS+PpGo.1624892198106.53495
NW_022890423	Koludarov_et_al_2021	CDS	2621035	2621108	.	+	0	Name=LOC117225337 CDS;ID=EWKMg4ru1zPvdBw+uzMEhS+PpGo.1624892198106.53495
NW_022890423	Koludarov_et_al_2021	CDS	2622392	2622515	.	+	0	Name=LOC117225337 CDS;ID=EWKMg4ru1zPvdBw+uzMEhS+PpGo.1624892198106.53495
NW_022890423	Koludarov_et_al_2021	CDS	2686794	2686904	.	+	0	Name=LOC117225337 CDS;ID=EWKMg4ru1zPvdBw+uzMEhS+PpGo.1624892198106.53495
NW_022890423	Koludarov_et_al_2021	CDS	2753057	2753163	.	+	0	Name=LOC117225337 CDS;ID=EWKMg4ru1zPvdBw+uzMEhS+PpGo.1624892198106.53495
NW_022890423	Koludarov_et_al_2021	CDS	2764563	2764654	.	+	0	Name=LOC117225337 CDS;ID=EWKMg4ru1zPvdBw+uzMEhS+PpGo.1624892198106.53495
NW_022890423	Koludarov_et_al_2021	CDS	2766014	2766140	.	+	0	Name=LOC117225337 CDS;ID=EWKMg4ru1zPvdBw+uzMEhS+PpGo.1624892198106.53495
NW_022890423	Koludarov_et_al_2021	CDS	2767795	2768021	.	+	0	Name=LOC117225337 CDS;ID=EWKMg4ru1zPvdBw+uzMEhS+PpGo.1624892198106.53495
NW_022890423	Koludarov_et_al_2021	CDS	2773451	2773621	.	+	0	Name=LOC117225337 CDS;ID=EWKMg4ru1zPvdBw+uzMEhS+PpGo.1624892198106.53495
NW_022890423	Koludarov_et_al_2021	CDS	2774181	2774304	.	+	0	Name=LOC117225337 CDS;ID=EWKMg4ru1zPvdBw+uzMEhS+PpGo.1624892198106.53495
NW_022890423	Koludarov_et_al_2021	CDS	2774977	2775018	.	+	0	Name=LOC117225337 CDS;ID=EWKMg4ru1zPvdBw+uzMEhS+PpGo.1624892198106.53495
NW_022890423	Koludarov_et_al_2021	CDS	2775120	2775203	.	+	0	Name=LOC117225337 CDS;ID=EWKMg4ru1zPvdBw+uzMEhS+PpGo.1624892198106.53495
NW_022890423	Koludarov_et_al_2021	CDS	2779426	2779473	.	+	0	Name=LOC117225337 CDS;ID=EWKMg4ru1zPvdBw+uzMEhS+PpGo.1624892198106.53495
NW_022890423	Koludarov_et_al_2021	CDS	2580672	2580771	.	+	0	Name=LOC117225337 CDS;ID=EWKMg4ru1zPvdBw+uzMEhS+PpGo.1624892198106.53496
NW_022890423	Koludarov_et_al_2021	CDS	2594369	2594435	.	+	0	Name=LOC117225337 CDS;ID=EWKMg4ru1zPvdBw+uzMEhS+PpGo.1624892198106.53496
NW_022890423	Koludarov_et_al_2021	CDS	2594715	2594731	.	+	0	Name=LOC117225337 CDS;ID=EWKMg4ru1zPvdBw+uzMEhS+PpGo.1624892198106.53496
NW_022890423	Koludarov_et_al_2021	CDS	2621035	2621108	.	+	0	Name=LOC117225337 CDS;ID=EWKMg4ru1zPvdBw+uzMEhS+PpGo.1624892198106.53496
NW_022890423	Koludarov_et_al_2021	CDS	2622392	2622515	.	+	0	Name=LOC117225337 CDS;ID=EWKMg4ru1zPvdBw+uzMEhS+PpGo.1624892198106.53496
NW_022890423	Koludarov_et_al_2021	CDS	2686794	2686904	.	+	0	Name=LOC117225337 CDS;ID=EWKMg4ru1zPvdBw+uzMEhS+PpGo.1624892198106.53496
NW_022890423	Koludarov_et_al_2021	CDS	2753057	2753163	.	+	0	Name=LOC117225337 CDS;ID=EWKMg4ru1zPvdBw+uzMEhS+PpGo.1624892198106.53496
NW_022890423	Koludarov_et_al_2021	CDS	2764563	2764654	.	+	0	Name=LOC117225337 CDS;ID=EWKMg4ru1zPvdBw+uzMEhS+PpGo.1624892198106.53496
NW_022890423	Koludarov_et_al_2021	CDS	2766014	2766140	.	+	0	Name=LOC117225337 CDS;ID=EWKMg4ru1zPvdBw+uzMEhS+PpGo.1624892198106.53496
NW_022890423	Koludarov_et_al_2021	CDS	2767795	2768021	.	+	0	Name=LOC117225337 CDS;ID=EWKMg4ru1zPvdBw+uzMEhS+PpGo.1624892198106.53496
NW_022890423	Koludarov_et_al_2021	CDS	2773451	2773621	.	+	0	Name=LOC117225337 CDS;ID=EWKMg4ru1zPvdBw+uzMEhS+PpGo.1624892198106.53496
NW_022890423	Koludarov_et_al_2021	CDS	2774181	2774304	.	+	0	Name=LOC117225337 CDS;ID=EWKMg4ru1zPvdBw+uzMEhS+PpGo.1624892198106.53496
NW_022890423	Koludarov_et_al_2021	CDS	2774977	2775013	.	+	0	Name=LOC117225337 CDS;ID=EWKMg4ru1zPvdBw+uzMEhS+PpGo.1624892198106.53496
NW_022890423	Koludarov_et_al_2021	CDS	2775120	2775203	.	+	0	Name=LOC117225337 CDS;ID=EWKMg4ru1zPvdBw+uzMEhS+PpGo.1624892198106.53496
NW_022890423	Koludarov_et_al_2021	CDS	2779445	2779473	.	+	0	Name=LOC117225337 CDS;ID=EWKMg4ru1zPvdBw+uzMEhS+PpGo.1624892198106.53496
NW_022890423	Koludarov_et_al_2021	CDS	2580672	2580771	.	+	0	Name=LOC117225337 CDS;ID=EWKMg4ru1zPvdBw+uzMEhS+PpGo.1624892198106.53497
NW_022890423	Koludarov_et_al_2021	CDS	2594369	2594435	.	+	0	Name=LOC117225337 CDS;ID=EWKMg4ru1zPvdBw+uzMEhS+PpGo.1624892198106.53497
NW_022890423	Koludarov_et_al_2021	CDS	2594715	2594731	.	+	0	Name=LOC117225337 CDS;ID=EWKMg4ru1zPvdBw+uzMEhS+PpGo.1624892198106.53497
NW_022890423	Koludarov_et_al_2021	CDS	2621035	2621108	.	+	0	Name=LOC117225337 CDS;ID=EWKMg4ru1zPvdBw+uzMEhS+PpGo.1624892198106.53497
NW_022890423	Koludarov_et_al_2021	CDS	2622392	2622515	.	+	0	Name=LOC117225337 CDS;ID=EWKMg4ru1zPvdBw+uzMEhS+PpGo.1624892198106.53497
NW_022890423	Koludarov_et_al_2021	CDS	2686794	2686904	.	+	0	Name=LOC117225337 CDS;ID=EWKMg4ru1zPvdBw+uzMEhS+PpGo.1624892198106.53497
NW_022890423	Koludarov_et_al_2021	CDS	2753057	2753163	.	+	0	Name=LOC117225337 CDS;ID=EWKMg4ru1zPvdBw+uzMEhS+PpGo.1624892198106.53497
NW_022890423	Koludarov_et_al_2021	CDS	2764563	2764654	.	+	0	Name=LOC117225337 CDS;ID=EWKMg4ru1zPvdBw+uzMEhS+PpGo.1624892198106.53497
NW_022890423	Koludarov_et_al_2021	CDS	2766014	2766140	.	+	0	Name=LOC117225337 CDS;ID=EWKMg4ru1zPvdBw+uzMEhS+PpGo.1624892198106.53497
NW_022890423	Koludarov_et_al_2021	CDS	2767795	2768021	.	+	0	Name=LOC117225337 CDS;ID=EWKMg4ru1zPvdBw+uzMEhS+PpGo.1624892198106.53497
NW_022890423	Koludarov_et_al_2021	CDS	2773451	2773621	.	+	0	Name=LOC117225337 CDS;ID=EWKMg4ru1zPvdBw+uzMEhS+PpGo.1624892198106.53497
NW_022890423	Koludarov_et_al_2021	CDS	2774181	2774304	.	+	0	Name=LOC117225337 CDS;ID=EWKMg4ru1zPvdBw+uzMEhS+PpGo.1624892198106.53497
NW_022890423	Koludarov_et_al_2021	CDS	2774977	2775018	.	+	0	Name=LOC117225337 CDS;ID=EWKMg4ru1zPvdBw+uzMEhS+PpGo.1624892198106.53497
NW_022890423	Koludarov_et_al_2021	CDS	2775120	2775203	.	+	0	Name=LOC117225337 CDS;ID=EWKMg4ru1zPvdBw+uzMEhS+PpGo.1624892198106.53497
NW_022890423	Koludarov_et_al_2021	CDS	2778566	2778592	.	+	0	Name=LOC117225337 CDS;ID=EWKMg4ru1zPvdBw+uzMEhS+PpGo.1624892198106.53497
NW_022890423	Koludarov_et_al_2021	CDS	2594409	2594435	.	+	0	Name=LOC117225337 CDS;ID=EWKMg4ru1zPvdBw+uzMEhS+PpGo.1624892198107.53498
NW_022890423	Koludarov_et_al_2021	CDS	2622392	2622515	.	+	0	Name=LOC117225337 CDS;ID=EWKMg4ru1zPvdBw+uzMEhS+PpGo.1624892198107.53498
NW_022890423	Koludarov_et_al_2021	CDS	2686794	2686904	.	+	0	Name=LOC117225337 CDS;ID=EWKMg4ru1zPvdBw+uzMEhS+PpGo.1624892198107.53498
NW_022890423	Koludarov_et_al_2021	CDS	2753057	2753163	.	+	0	Name=LOC117225337 CDS;ID=EWKMg4ru1zPvdBw+uzMEhS+PpGo.1624892198107.53498
NW_022890423	Koludarov_et_al_2021	CDS	2764563	2764654	.	+	0	Name=LOC117225337 CDS;ID=EWKMg4ru1zPvdBw+uzMEhS+PpGo.1624892198107.53498
NW_022890423	Koludarov_et_al_2021	CDS	2766014	2766140	.	+	0	Name=LOC117225337 CDS;ID=EWKMg4ru1zPvdBw+uzMEhS+PpGo.1624892198107.53498
NW_022890423	Koludarov_et_al_2021	CDS	2767795	2768021	.	+	0	Name=LOC117225337 CDS;ID=EWKMg4ru1zPvdBw+uzMEhS+PpGo.1624892198107.53498
NW_022890423	Koludarov_et_al_2021	CDS	2773451	2773621	.	+	0	Name=LOC117225337 CDS;ID=EWKMg4ru1zPvdBw+uzMEhS+PpGo.1624892198107.53498
NW_022890423	Koludarov_et_al_2021	CDS	2774181	2774304	.	+	0	Name=LOC117225337 CDS;ID=EWKMg4ru1zPvdBw+uzMEhS+PpGo.1624892198107.53498
NW_022890423	Koludarov_et_al_2021	CDS	2774977	2775013	.	+	0	Name=LOC117225337 CDS;ID=EWKMg4ru1zPvdBw+uzMEhS+PpGo.1624892198107.53498
NW_022890423	Koludarov_et_al_2021	CDS	2775120	2775203	.	+	0	Name=LOC117225337 CDS;ID=EWKMg4ru1zPvdBw+uzMEhS+PpGo.1624892198107.53498
NW_022890423	Koludarov_et_al_2021	CDS	2779100	2779145	.	+	0	Name=LOC117225337 CDS;ID=EWKMg4ru1zPvdBw+uzMEhS+PpGo.1624892198107.53498
NW_022890423	Koludarov_et_al_2021	CDS	2779426	2779621	.	+	0	Name=LOC117225337 CDS;ID=EWKMg4ru1zPvdBw+uzMEhS+PpGo.1624892198107.53498
NW_022890423	Koludarov_et_al_2021	CDS	2594409	2594435	.	+	0	Name=LOC117225337 CDS;ID=EWKMg4ru1zPvdBw+uzMEhS+PpGo.1624892198107.53499
NW_022890423	Koludarov_et_al_2021	CDS	2622392	2622515	.	+	0	Name=LOC117225337 CDS;ID=EWKMg4ru1zPvdBw+uzMEhS+PpGo.1624892198107.53499
NW_022890423	Koludarov_et_al_2021	CDS	2686794	2686904	.	+	0	Name=LOC117225337 CDS;ID=EWKMg4ru1zPvdBw+uzMEhS+PpGo.1624892198107.53499
NW_022890423	Koludarov_et_al_2021	CDS	2753057	2753163	.	+	0	Name=LOC117225337 CDS;ID=EWKMg4ru1zPvdBw+uzMEhS+PpGo.1624892198107.53499
NW_022890423	Koludarov_et_al_2021	CDS	2764563	2764654	.	+	0	Name=LOC117225337 CDS;ID=EWKMg4ru1zPvdBw+uzMEhS+PpGo.1624892198107.53499
NW_022890423	Koludarov_et_al_2021	CDS	2766014	2766140	.	+	0	Name=LOC117225337 CDS;ID=EWKMg4ru1zPvdBw+uzMEhS+PpGo.1624892198107.53499
NW_022890423	Koludarov_et_al_2021	CDS	2767795	2768021	.	+	0	Name=LOC117225337 CDS;ID=EWKMg4ru1zPvdBw+uzMEhS+PpGo.1624892198107.53499
NW_022890423	Koludarov_et_al_2021	CDS	2773451	2773621	.	+	0	Name=LOC117225337 CDS;ID=EWKMg4ru1zPvdBw+uzMEhS+PpGo.1624892198107.53499
NW_022890423	Koludarov_et_al_2021	CDS	2774181	2774304	.	+	0	Name=LOC117225337 CDS;ID=EWKMg4ru1zPvdBw+uzMEhS+PpGo.1624892198107.53499
NW_022890423	Koludarov_et_al_2021	CDS	2774977	2775013	.	+	0	Name=LOC117225337 CDS;ID=EWKMg4ru1zPvdBw+uzMEhS+PpGo.1624892198107.53499
NW_022890423	Koludarov_et_al_2021	CDS	2775120	2775203	.	+	0	Name=LOC117225337 CDS;ID=EWKMg4ru1zPvdBw+uzMEhS+PpGo.1624892198107.53499
NW_022890423	Koludarov_et_al_2021	CDS	2779100	2779145	.	+	0	Name=LOC117225337 CDS;ID=EWKMg4ru1zPvdBw+uzMEhS+PpGo.1624892198107.53499
NW_022890423	Koludarov_et_al_2021	CDS	2779426	2779621	.	+	0	Name=LOC117225337 CDS;ID=EWKMg4ru1zPvdBw+uzMEhS+PpGo.1624892198107.53499
NW_022890423	Koludarov_et_al_2021	CDS	2594409	2594435	.	+	0	Name=LOC117225337 CDS;ID=EWKMg4ru1zPvdBw+uzMEhS+PpGo.1624892198107.53500
NW_022890423	Koludarov_et_al_2021	CDS	2622392	2622515	.	+	0	Name=LOC117225337 CDS;ID=EWKMg4ru1zPvdBw+uzMEhS+PpGo.1624892198107.53500
NW_022890423	Koludarov_et_al_2021	CDS	2686794	2686904	.	+	0	Name=LOC117225337 CDS;ID=EWKMg4ru1zPvdBw+uzMEhS+PpGo.1624892198107.53500
NW_022890423	Koludarov_et_al_2021	CDS	2753057	2753163	.	+	0	Name=LOC117225337 CDS;ID=EWKMg4ru1zPvdBw+uzMEhS+PpGo.1624892198107.53500
NW_022890423	Koludarov_et_al_2021	CDS	2764563	2764654	.	+	0	Name=LOC117225337 CDS;ID=EWKMg4ru1zPvdBw+uzMEhS+PpGo.1624892198107.53500
NW_022890423	Koludarov_et_al_2021	CDS	2766014	2766140	.	+	0	Name=LOC117225337 CDS;ID=EWKMg4ru1zPvdBw+uzMEhS+PpGo.1624892198107.53500
NW_022890423	Koludarov_et_al_2021	CDS	2767795	2768021	.	+	0	Name=LOC117225337 CDS;ID=EWKMg4ru1zPvdBw+uzMEhS+PpGo.1624892198107.53500
NW_022890423	Koludarov_et_al_2021	CDS	2773451	2773621	.	+	0	Name=LOC117225337 CDS;ID=EWKMg4ru1zPvdBw+uzMEhS+PpGo.1624892198107.53500
NW_022890423	Koludarov_et_al_2021	CDS	2774181	2774304	.	+	0	Name=LOC117225337 CDS;ID=EWKMg4ru1zPvdBw+uzMEhS+PpGo.1624892198107.53500
NW_022890423	Koludarov_et_al_2021	CDS	2774977	2775013	.	+	0	Name=LOC117225337 CDS;ID=EWKMg4ru1zPvdBw+uzMEhS+PpGo.1624892198107.53500
NW_022890423	Koludarov_et_al_2021	CDS	2775120	2775203	.	+	0	Name=LOC117225337 CDS;ID=EWKMg4ru1zPvdBw+uzMEhS+PpGo.1624892198107.53500
NW_022890423	Koludarov_et_al_2021	CDS	2779100	2779145	.	+	0	Name=LOC117225337 CDS;ID=EWKMg4ru1zPvdBw+uzMEhS+PpGo.1624892198107.53500
NW_022890423	Koludarov_et_al_2021	CDS	2779426	2779621	.	+	0	Name=LOC117225337 CDS;ID=EWKMg4ru1zPvdBw+uzMEhS+PpGo.1624892198107.53500
NW_022890423	Koludarov_et_al_2021	CDS	2622392	2622515	.	+	0	Name=LOC117225337 CDS;ID=EWKMg4ru1zPvdBw+uzMEhS+PpGo.1624892198107.53501
NW_022890423	Koludarov_et_al_2021	CDS	2686794	2686904	.	+	0	Name=LOC117225337 CDS;ID=EWKMg4ru1zPvdBw+uzMEhS+PpGo.1624892198107.53501
NW_022890423	Koludarov_et_al_2021	CDS	2753057	2753163	.	+	0	Name=LOC117225337 CDS;ID=EWKMg4ru1zPvdBw+uzMEhS+PpGo.1624892198107.53501
NW_022890423	Koludarov_et_al_2021	CDS	2764563	2764654	.	+	0	Name=LOC117225337 CDS;ID=EWKMg4ru1zPvdBw+uzMEhS+PpGo.1624892198107.53501
NW_022890423	Koludarov_et_al_2021	CDS	2766014	2766140	.	+	0	Name=LOC117225337 CDS;ID=EWKMg4ru1zPvdBw+uzMEhS+PpGo.1624892198107.53501
NW_022890423	Koludarov_et_al_2021	CDS	2767795	2768021	.	+	0	Name=LOC117225337 CDS;ID=EWKMg4ru1zPvdBw+uzMEhS+PpGo.1624892198107.53501
NW_022890423	Koludarov_et_al_2021	CDS	2773451	2773621	.	+	0	Name=LOC117225337 CDS;ID=EWKMg4ru1zPvdBw+uzMEhS+PpGo.1624892198107.53501
NW_022890423	Koludarov_et_al_2021	CDS	2774181	2774304	.	+	0	Name=LOC117225337 CDS;ID=EWKMg4ru1zPvdBw+uzMEhS+PpGo.1624892198107.53501
NW_022890423	Koludarov_et_al_2021	CDS	2774977	2775013	.	+	0	Name=LOC117225337 CDS;ID=EWKMg4ru1zPvdBw+uzMEhS+PpGo.1624892198107.53501
NW_022890423	Koludarov_et_al_2021	CDS	2775120	2775203	.	+	0	Name=LOC117225337 CDS;ID=EWKMg4ru1zPvdBw+uzMEhS+PpGo.1624892198107.53501
NW_022890423	Koludarov_et_al_2021	CDS	2779100	2779145	.	+	0	Name=LOC117225337 CDS;ID=EWKMg4ru1zPvdBw+uzMEhS+PpGo.1624892198107.53501
NW_022890423	Koludarov_et_al_2021	CDS	2779426	2779621	.	+	0	Name=LOC117225337 CDS;ID=EWKMg4ru1zPvdBw+uzMEhS+PpGo.1624892198107.53501
NW_022890423	Koludarov_et_al_2021	CDS	2622392	2622515	.	+	0	Name=LOC117225337 CDS;ID=EWKMg4ru1zPvdBw+uzMEhS+PpGo.1624892198107.53502
NW_022890423	Koludarov_et_al_2021	CDS	2686794	2686904	.	+	0	Name=LOC117225337 CDS;ID=EWKMg4ru1zPvdBw+uzMEhS+PpGo.1624892198107.53502
NW_022890423	Koludarov_et_al_2021	CDS	2753057	2753163	.	+	0	Name=LOC117225337 CDS;ID=EWKMg4ru1zPvdBw+uzMEhS+PpGo.1624892198107.53502
NW_022890423	Koludarov_et_al_2021	CDS	2764563	2764654	.	+	0	Name=LOC117225337 CDS;ID=EWKMg4ru1zPvdBw+uzMEhS+PpGo.1624892198107.53502
NW_022890423	Koludarov_et_al_2021	CDS	2766014	2766140	.	+	0	Name=LOC117225337 CDS;ID=EWKMg4ru1zPvdBw+uzMEhS+PpGo.1624892198107.53502
NW_022890423	Koludarov_et_al_2021	CDS	2767795	2768021	.	+	0	Name=LOC117225337 CDS;ID=EWKMg4ru1zPvdBw+uzMEhS+PpGo.1624892198107.53502
NW_022890423	Koludarov_et_al_2021	CDS	2773451	2773621	.	+	0	Name=LOC117225337 CDS;ID=EWKMg4ru1zPvdBw+uzMEhS+PpGo.1624892198107.53502
NW_022890423	Koludarov_et_al_2021	CDS	2774181	2774304	.	+	0	Name=LOC117225337 CDS;ID=EWKMg4ru1zPvdBw+uzMEhS+PpGo.1624892198107.53502
NW_022890423	Koludarov_et_al_2021	CDS	2774977	2775013	.	+	0	Name=LOC117225337 CDS;ID=EWKMg4ru1zPvdBw+uzMEhS+PpGo.1624892198107.53502
NW_022890423	Koludarov_et_al_2021	CDS	2775120	2775203	.	+	0	Name=LOC117225337 CDS;ID=EWKMg4ru1zPvdBw+uzMEhS+PpGo.1624892198107.53502
NW_022890423	Koludarov_et_al_2021	CDS	2779100	2779145	.	+	0	Name=LOC117225337 CDS;ID=EWKMg4ru1zPvdBw+uzMEhS+PpGo.1624892198107.53502
NW_022890423	Koludarov_et_al_2021	CDS	2779426	2779621	.	+	0	Name=LOC117225337 CDS;ID=EWKMg4ru1zPvdBw+uzMEhS+PpGo.1624892198107.53502
NW_022890423	Koludarov_et_al_2021	CDS	2622392	2622515	.	+	0	Name=LOC117225337 CDS;ID=EWKMg4ru1zPvdBw+uzMEhS+PpGo.1624892198107.53503
NW_022890423	Koludarov_et_al_2021	CDS	2686794	2686904	.	+	0	Name=LOC117225337 CDS;ID=EWKMg4ru1zPvdBw+uzMEhS+PpGo.1624892198107.53503
NW_022890423	Koludarov_et_al_2021	CDS	2753057	2753163	.	+	0	Name=LOC117225337 CDS;ID=EWKMg4ru1zPvdBw+uzMEhS+PpGo.1624892198107.53503
NW_022890423	Koludarov_et_al_2021	CDS	2764563	2764654	.	+	0	Name=LOC117225337 CDS;ID=EWKMg4ru1zPvdBw+uzMEhS+PpGo.1624892198107.53503
NW_022890423	Koludarov_et_al_2021	CDS	2766014	2766140	.	+	0	Name=LOC117225337 CDS;ID=EWKMg4ru1zPvdBw+uzMEhS+PpGo.1624892198107.53503
NW_022890423	Koludarov_et_al_2021	CDS	2767795	2768021	.	+	0	Name=LOC117225337 CDS;ID=EWKMg4ru1zPvdBw+uzMEhS+PpGo.1624892198107.53503
NW_022890423	Koludarov_et_al_2021	CDS	2773451	2773621	.	+	0	Name=LOC117225337 CDS;ID=EWKMg4ru1zPvdBw+uzMEhS+PpGo.1624892198107.53503
NW_022890423	Koludarov_et_al_2021	CDS	2774181	2774304	.	+	0	Name=LOC117225337 CDS;ID=EWKMg4ru1zPvdBw+uzMEhS+PpGo.1624892198107.53503
NW_022890423	Koludarov_et_al_2021	CDS	2774977	2775013	.	+	0	Name=LOC117225337 CDS;ID=EWKMg4ru1zPvdBw+uzMEhS+PpGo.1624892198107.53503
NW_022890423	Koludarov_et_al_2021	CDS	2775120	2775203	.	+	0	Name=LOC117225337 CDS;ID=EWKMg4ru1zPvdBw+uzMEhS+PpGo.1624892198107.53503
NW_022890423	Koludarov_et_al_2021	CDS	2779100	2779145	.	+	0	Name=LOC117225337 CDS;ID=EWKMg4ru1zPvdBw+uzMEhS+PpGo.1624892198107.53503
NW_022890423	Koludarov_et_al_2021	CDS	2779426	2779621	.	+	0	Name=LOC117225337 CDS;ID=EWKMg4ru1zPvdBw+uzMEhS+PpGo.1624892198107.53503
NW_022890423	Koludarov_et_al_2021	CDS	2622392	2622515	.	+	0	Name=LOC117225337 CDS;ID=EWKMg4ru1zPvdBw+uzMEhS+PpGo.1624892198107.53504
NW_022890423	Koludarov_et_al_2021	CDS	2686794	2686904	.	+	0	Name=LOC117225337 CDS;ID=EWKMg4ru1zPvdBw+uzMEhS+PpGo.1624892198107.53504
NW_022890423	Koludarov_et_al_2021	CDS	2753057	2753163	.	+	0	Name=LOC117225337 CDS;ID=EWKMg4ru1zPvdBw+uzMEhS+PpGo.1624892198107.53504
NW_022890423	Koludarov_et_al_2021	CDS	2764563	2764654	.	+	0	Name=LOC117225337 CDS;ID=EWKMg4ru1zPvdBw+uzMEhS+PpGo.1624892198107.53504
NW_022890423	Koludarov_et_al_2021	CDS	2766014	2766140	.	+	0	Name=LOC117225337 CDS;ID=EWKMg4ru1zPvdBw+uzMEhS+PpGo.1624892198107.53504
NW_022890423	Koludarov_et_al_2021	CDS	2767795	2768021	.	+	0	Name=LOC117225337 CDS;ID=EWKMg4ru1zPvdBw+uzMEhS+PpGo.1624892198107.53504
NW_022890423	Koludarov_et_al_2021	CDS	2773451	2773621	.	+	0	Name=LOC117225337 CDS;ID=EWKMg4ru1zPvdBw+uzMEhS+PpGo.1624892198107.53504
NW_022890423	Koludarov_et_al_2021	CDS	2774181	2774304	.	+	0	Name=LOC117225337 CDS;ID=EWKMg4ru1zPvdBw+uzMEhS+PpGo.1624892198107.53504
NW_022890423	Koludarov_et_al_2021	CDS	2774977	2775013	.	+	0	Name=LOC117225337 CDS;ID=EWKMg4ru1zPvdBw+uzMEhS+PpGo.1624892198107.53504
NW_022890423	Koludarov_et_al_2021	CDS	2775120	2775203	.	+	0	Name=LOC117225337 CDS;ID=EWKMg4ru1zPvdBw+uzMEhS+PpGo.1624892198107.53504
NW_022890423	Koludarov_et_al_2021	CDS	2779100	2779145	.	+	0	Name=LOC117225337 CDS;ID=EWKMg4ru1zPvdBw+uzMEhS+PpGo.1624892198107.53504
NW_022890423	Koludarov_et_al_2021	CDS	2779426	2779621	.	+	0	Name=LOC117225337 CDS;ID=EWKMg4ru1zPvdBw+uzMEhS+PpGo.1624892198107.53504
NW_022890423	Koludarov_et_al_2021	CDS	2622392	2622515	.	+	0	Name=LOC117225337 CDS;ID=EWKMg4ru1zPvdBw+uzMEhS+PpGo.1624892198107.53505
NW_022890423	Koludarov_et_al_2021	CDS	2686794	2686904	.	+	0	Name=LOC117225337 CDS;ID=EWKMg4ru1zPvdBw+uzMEhS+PpGo.1624892198107.53505
NW_022890423	Koludarov_et_al_2021	CDS	2753057	2753163	.	+	0	Name=LOC117225337 CDS;ID=EWKMg4ru1zPvdBw+uzMEhS+PpGo.1624892198107.53505
NW_022890423	Koludarov_et_al_2021	CDS	2764563	2764654	.	+	0	Name=LOC117225337 CDS;ID=EWKMg4ru1zPvdBw+uzMEhS+PpGo.1624892198107.53505
NW_022890423	Koludarov_et_al_2021	CDS	2766014	2766140	.	+	0	Name=LOC117225337 CDS;ID=EWKMg4ru1zPvdBw+uzMEhS+PpGo.1624892198107.53505
NW_022890423	Koludarov_et_al_2021	CDS	2767795	2768021	.	+	0	Name=LOC117225337 CDS;ID=EWKMg4ru1zPvdBw+uzMEhS+PpGo.1624892198107.53505
NW_022890423	Koludarov_et_al_2021	CDS	2773451	2773621	.	+	0	Name=LOC117225337 CDS;ID=EWKMg4ru1zPvdBw+uzMEhS+PpGo.1624892198107.53505
NW_022890423	Koludarov_et_al_2021	CDS	2774181	2774304	.	+	0	Name=LOC117225337 CDS;ID=EWKMg4ru1zPvdBw+uzMEhS+PpGo.1624892198107.53505
NW_022890423	Koludarov_et_al_2021	CDS	2774977	2775013	.	+	0	Name=LOC117225337 CDS;ID=EWKMg4ru1zPvdBw+uzMEhS+PpGo.1624892198107.53505
NW_022890423	Koludarov_et_al_2021	CDS	2775120	2775203	.	+	0	Name=LOC117225337 CDS;ID=EWKMg4ru1zPvdBw+uzMEhS+PpGo.1624892198107.53505
NW_022890423	Koludarov_et_al_2021	CDS	2779100	2779145	.	+	0	Name=LOC117225337 CDS;ID=EWKMg4ru1zPvdBw+uzMEhS+PpGo.1624892198107.53505
NW_022890423	Koludarov_et_al_2021	CDS	2779426	2779621	.	+	0	Name=LOC117225337 CDS;ID=EWKMg4ru1zPvdBw+uzMEhS+PpGo.1624892198107.53505
NW_022890423	Koludarov_et_al_2021	CDS	2622392	2622515	.	+	0	Name=LOC117225337 CDS;ID=EWKMg4ru1zPvdBw+uzMEhS+PpGo.1624892198107.53506
NW_022890423	Koludarov_et_al_2021	CDS	2686794	2686904	.	+	0	Name=LOC117225337 CDS;ID=EWKMg4ru1zPvdBw+uzMEhS+PpGo.1624892198107.53506
NW_022890423	Koludarov_et_al_2021	CDS	2753057	2753163	.	+	0	Name=LOC117225337 CDS;ID=EWKMg4ru1zPvdBw+uzMEhS+PpGo.1624892198107.53506
NW_022890423	Koludarov_et_al_2021	CDS	2764563	2764654	.	+	0	Name=LOC117225337 CDS;ID=EWKMg4ru1zPvdBw+uzMEhS+PpGo.1624892198107.53506
NW_022890423	Koludarov_et_al_2021	CDS	2766014	2766140	.	+	0	Name=LOC117225337 CDS;ID=EWKMg4ru1zPvdBw+uzMEhS+PpGo.1624892198107.53506
NW_022890423	Koludarov_et_al_2021	CDS	2767795	2768021	.	+	0	Name=LOC117225337 CDS;ID=EWKMg4ru1zPvdBw+uzMEhS+PpGo.1624892198107.53506
NW_022890423	Koludarov_et_al_2021	CDS	2773451	2773621	.	+	0	Name=LOC117225337 CDS;ID=EWKMg4ru1zPvdBw+uzMEhS+PpGo.1624892198107.53506
NW_022890423	Koludarov_et_al_2021	CDS	2774181	2774304	.	+	0	Name=LOC117225337 CDS;ID=EWKMg4ru1zPvdBw+uzMEhS+PpGo.1624892198107.53506
NW_022890423	Koludarov_et_al_2021	CDS	2774977	2775013	.	+	0	Name=LOC117225337 CDS;ID=EWKMg4ru1zPvdBw+uzMEhS+PpGo.1624892198107.53506
NW_022890423	Koludarov_et_al_2021	CDS	2775120	2775203	.	+	0	Name=LOC117225337 CDS;ID=EWKMg4ru1zPvdBw+uzMEhS+PpGo.1624892198107.53506
NW_022890423	Koludarov_et_al_2021	CDS	2779100	2779145	.	+	0	Name=LOC117225337 CDS;ID=EWKMg4ru1zPvdBw+uzMEhS+PpGo.1624892198107.53506
NW_022890423	Koludarov_et_al_2021	CDS	2779426	2779621	.	+	0	Name=LOC117225337 CDS;ID=EWKMg4ru1zPvdBw+uzMEhS+PpGo.1624892198107.53506
NW_022890423	Koludarov_et_al_2021	CDS	2622392	2622515	.	+	0	Name=LOC117225337 CDS;ID=EWKMg4ru1zPvdBw+uzMEhS+PpGo.1624892198107.53507
NW_022890423	Koludarov_et_al_2021	CDS	2686794	2686904	.	+	0	Name=LOC117225337 CDS;ID=EWKMg4ru1zPvdBw+uzMEhS+PpGo.1624892198107.53507
NW_022890423	Koludarov_et_al_2021	CDS	2753057	2753163	.	+	0	Name=LOC117225337 CDS;ID=EWKMg4ru1zPvdBw+uzMEhS+PpGo.1624892198107.53507
NW_022890423	Koludarov_et_al_2021	CDS	2764563	2764654	.	+	0	Name=LOC117225337 CDS;ID=EWKMg4ru1zPvdBw+uzMEhS+PpGo.1624892198107.53507
NW_022890423	Koludarov_et_al_2021	CDS	2766014	2766140	.	+	0	Name=LOC117225337 CDS;ID=EWKMg4ru1zPvdBw+uzMEhS+PpGo.1624892198107.53507
NW_022890423	Koludarov_et_al_2021	CDS	2767795	2768021	.	+	0	Name=LOC117225337 CDS;ID=EWKMg4ru1zPvdBw+uzMEhS+PpGo.1624892198107.53507
NW_022890423	Koludarov_et_al_2021	CDS	2773451	2773621	.	+	0	Name=LOC117225337 CDS;ID=EWKMg4ru1zPvdBw+uzMEhS+PpGo.1624892198107.53507
NW_022890423	Koludarov_et_al_2021	CDS	2774181	2774304	.	+	0	Name=LOC117225337 CDS;ID=EWKMg4ru1zPvdBw+uzMEhS+PpGo.1624892198107.53507
NW_022890423	Koludarov_et_al_2021	CDS	2774977	2775013	.	+	0	Name=LOC117225337 CDS;ID=EWKMg4ru1zPvdBw+uzMEhS+PpGo.1624892198107.53507
NW_022890423	Koludarov_et_al_2021	CDS	2775120	2775203	.	+	0	Name=LOC117225337 CDS;ID=EWKMg4ru1zPvdBw+uzMEhS+PpGo.1624892198107.53507
NW_022890423	Koludarov_et_al_2021	CDS	2779100	2779145	.	+	0	Name=LOC117225337 CDS;ID=EWKMg4ru1zPvdBw+uzMEhS+PpGo.1624892198107.53507
NW_022890423	Koludarov_et_al_2021	CDS	2779426	2779621	.	+	0	Name=LOC117225337 CDS;ID=EWKMg4ru1zPvdBw+uzMEhS+PpGo.1624892198107.53507
NW_022890423	Koludarov_et_al_2021	CDS	5283762	5283764	.	+	0	Name=LOC117225287 CDS;ID=EWKMg4ru1zPvdBw+uzMEhS+PpGo.1624892198107.53508
NW_022890423	Koludarov_et_al_2021	CDS	5337792	5338160	.	+	0	Name=LOC117225287 CDS;ID=EWKMg4ru1zPvdBw+uzMEhS+PpGo.1624892198107.53508
NW_022890423	Koludarov_et_al_2021	CDS	5387525	5387620	.	+	0	Name=LOC117225287 CDS;ID=EWKMg4ru1zPvdBw+uzMEhS+PpGo.1624892198107.53508
NW_022890423	Koludarov_et_al_2021	CDS	5416026	5416447	.	+	0	Name=LOC117225287 CDS;ID=EWKMg4ru1zPvdBw+uzMEhS+PpGo.1624892198107.53508
NW_022890423	Koludarov_et_al_2021	CDS	5422631	5422766	.	+	0	Name=LOC117225287 CDS;ID=EWKMg4ru1zPvdBw+uzMEhS+PpGo.1624892198107.53508
NW_022890423	Koludarov_et_al_2021	CDS	5427428	5427538	.	+	0	Name=LOC117225287 CDS;ID=EWKMg4ru1zPvdBw+uzMEhS+PpGo.1624892198107.53508
NW_022890423	Koludarov_et_al_2021	CDS	5434867	5434994	.	+	0	Name=LOC117225287 CDS;ID=EWKMg4ru1zPvdBw+uzMEhS+PpGo.1624892198107.53508
NW_022890423	Koludarov_et_al_2021	CDS	5435091	5435160	.	+	0	Name=LOC117225287 CDS;ID=EWKMg4ru1zPvdBw+uzMEhS+PpGo.1624892198107.53508
NW_022890423	Koludarov_et_al_2021	CDS	5436393	5437049	.	+	0	Name=LOC117225287 CDS;ID=EWKMg4ru1zPvdBw+uzMEhS+PpGo.1624892198107.53508
NW_022890423	Koludarov_et_al_2021	CDS	1750561	1750732	.	+	0	Name=LOC117225307 CDS;ID=EWKMg4ru1zPvdBw+uzMEhS+PpGo.1624892198107.53509
NW_022890423	Koludarov_et_al_2021	CDS	1867560	1867648	.	+	0	Name=LOC117225307 CDS;ID=EWKMg4ru1zPvdBw+uzMEhS+PpGo.1624892198107.53509
NW_022890423	Koludarov_et_al_2021	CDS	1875927	1876071	.	+	0	Name=LOC117225307 CDS;ID=EWKMg4ru1zPvdBw+uzMEhS+PpGo.1624892198107.53509
NW_022890423	Koludarov_et_al_2021	CDS	1881414	1881655	.	+	0	Name=LOC117225307 CDS;ID=EWKMg4ru1zPvdBw+uzMEhS+PpGo.1624892198107.53509
NW_022890423	Koludarov_et_al_2021	CDS	1882243	1882620	.	+	0	Name=LOC117225307 CDS;ID=EWKMg4ru1zPvdBw+uzMEhS+PpGo.1624892198107.53509
NW_022890423	Koludarov_et_al_2021	CDS	1883402	1885087	.	+	0	Name=LOC117225307 CDS;ID=EWKMg4ru1zPvdBw+uzMEhS+PpGo.1624892198107.53509
NW_022890423	Koludarov_et_al_2021	CDS	3037431	3037578	.	-	0	Name=LOC117225318 CDS;ID=EWKMg4ru1zPvdBw+uzMEhS+PpGo.1624892198107.53510
NW_022890423	Koludarov_et_al_2021	CDS	3031884	3032054	.	-	0	Name=LOC117225318 CDS;ID=EWKMg4ru1zPvdBw+uzMEhS+PpGo.1624892198107.53510
NW_022890423	Koludarov_et_al_2021	CDS	2940143	2940331	.	-	0	Name=LOC117225318 CDS;ID=EWKMg4ru1zPvdBw+uzMEhS+PpGo.1624892198107.53510
NW_022890423	Koludarov_et_al_2021	CDS	2924031	2924210	.	-	0	Name=LOC117225318 CDS;ID=EWKMg4ru1zPvdBw+uzMEhS+PpGo.1624892198107.53510
NW_022890423	Koludarov_et_al_2021	CDS	2922618	2922908	.	-	0	Name=LOC117225318 CDS;ID=EWKMg4ru1zPvdBw+uzMEhS+PpGo.1624892198107.53510
NW_022890423	Koludarov_et_al_2021	CDS	2920310	2920609	.	-	0	Name=LOC117225318 CDS;ID=EWKMg4ru1zPvdBw+uzMEhS+PpGo.1624892198107.53510
NW_022890423	Koludarov_et_al_2021	CDS	2918567	2918703	.	-	0	Name=LOC117225318 CDS;ID=EWKMg4ru1zPvdBw+uzMEhS+PpGo.1624892198107.53510
NW_022890423	Koludarov_et_al_2021	CDS	2918012	2918165	.	-	0	Name=LOC117225318 CDS;ID=EWKMg4ru1zPvdBw+uzMEhS+PpGo.1624892198107.53510
NW_022890423	Koludarov_et_al_2021	CDS	2916712	2917014	.	-	0	Name=LOC117225318 CDS;ID=EWKMg4ru1zPvdBw+uzMEhS+PpGo.1624892198107.53510
NW_022890423	Koludarov_et_al_2021	CDS	2915555	2915830	.	-	0	Name=LOC117225318 CDS;ID=EWKMg4ru1zPvdBw+uzMEhS+PpGo.1624892198107.53510
NW_022890423	Koludarov_et_al_2021	CDS	2914335	2914625	.	-	0	Name=LOC117225318 CDS;ID=EWKMg4ru1zPvdBw+uzMEhS+PpGo.1624892198107.53510
NW_022890423	Koludarov_et_al_2021	CDS	2913777	2913955	.	-	0	Name=LOC117225318 CDS;ID=EWKMg4ru1zPvdBw+uzMEhS+PpGo.1624892198107.53510
NW_022890423	Koludarov_et_al_2021	CDS	2912266	2912686	.	-	0	Name=LOC117225318 CDS;ID=EWKMg4ru1zPvdBw+uzMEhS+PpGo.1624892198107.53510
NW_022890423	Koludarov_et_al_2021	CDS	2909358	2909510	.	-	0	Name=LOC117225318 CDS;ID=EWKMg4ru1zPvdBw+uzMEhS+PpGo.1624892198107.53510
NW_022890423	Koludarov_et_al_2021	CDS	2908810	2908937	.	-	0	Name=LOC117225318 CDS;ID=EWKMg4ru1zPvdBw+uzMEhS+PpGo.1624892198107.53510
NW_022890423	Koludarov_et_al_2021	CDS	2907362	2907545	.	-	0	Name=LOC117225318 CDS;ID=EWKMg4ru1zPvdBw+uzMEhS+PpGo.1624892198107.53510
NW_022890423	Koludarov_et_al_2021	CDS	2906125	2906552	.	-	0	Name=LOC117225318 CDS;ID=EWKMg4ru1zPvdBw+uzMEhS+PpGo.1624892198107.53510
NW_022890423	Koludarov_et_al_2021	CDS	6842522	6842585	.	-	0	Name=LOC117225524 CDS;ID=EWKMg4ru1zPvdBw+uzMEhS+PpGo.1624892198107.53511
NW_022890423	Koludarov_et_al_2021	CDS	6839069	6839178	.	-	0	Name=LOC117225524 CDS;ID=EWKMg4ru1zPvdBw+uzMEhS+PpGo.1624892198107.53511
NW_022890423	Koludarov_et_al_2021	CDS	6838381	6838438	.	-	0	Name=LOC117225524 CDS;ID=EWKMg4ru1zPvdBw+uzMEhS+PpGo.1624892198107.53511
NW_022890423	Koludarov_et_al_2021	CDS	6809019	6809076	.	-	0	Name=LOC117225524 CDS;ID=EWKMg4ru1zPvdBw+uzMEhS+PpGo.1624892198107.53511
NW_022890423	Koludarov_et_al_2021	CDS	6807951	6808032	.	-	0	Name=LOC117225524 CDS;ID=EWKMg4ru1zPvdBw+uzMEhS+PpGo.1624892198107.53511
NW_022890423	Koludarov_et_al_2021	CDS	6804614	6804699	.	-	0	Name=LOC117225524 CDS;ID=EWKMg4ru1zPvdBw+uzMEhS+PpGo.1624892198107.53511
NW_022890423	Koludarov_et_al_2021	CDS	6801679	6801811	.	-	0	Name=LOC117225524 CDS;ID=EWKMg4ru1zPvdBw+uzMEhS+PpGo.1624892198107.53511
NW_022890423	Koludarov_et_al_2021	CDS	6800785	6800975	.	-	0	Name=LOC117225524 CDS;ID=EWKMg4ru1zPvdBw+uzMEhS+PpGo.1624892198107.53511
NW_022890423	Koludarov_et_al_2021	CDS	6742848	6744675	.	-	0	Name=LOC117225524 CDS;ID=EWKMg4ru1zPvdBw+uzMEhS+PpGo.1624892198107.53511
NW_022890423	Koludarov_et_al_2021	CDS	6739833	6740006	.	-	0	Name=LOC117225524 CDS;ID=EWKMg4ru1zPvdBw+uzMEhS+PpGo.1624892198107.53511
NW_022890423	Koludarov_et_al_2021	CDS	6728197	6728416	.	-	0	Name=LOC117225524 CDS;ID=EWKMg4ru1zPvdBw+uzMEhS+PpGo.1624892198107.53511
NW_022890423	Koludarov_et_al_2021	CDS	6726189	6726424	.	-	0	Name=LOC117225524 CDS;ID=EWKMg4ru1zPvdBw+uzMEhS+PpGo.1624892198107.53511
NW_022890423	Koludarov_et_al_2021	CDS	6725646	6725979	.	-	0	Name=LOC117225524 CDS;ID=EWKMg4ru1zPvdBw+uzMEhS+PpGo.1624892198107.53511
NW_022890423	Koludarov_et_al_2021	CDS	6725357	6725571	.	-	0	Name=LOC117225524 CDS;ID=EWKMg4ru1zPvdBw+uzMEhS+PpGo.1624892198107.53511
NW_022890423	Koludarov_et_al_2021	CDS	6725016	6725218	.	-	0	Name=LOC117225524 CDS;ID=EWKMg4ru1zPvdBw+uzMEhS+PpGo.1624892198107.53511
NW_022890423	Koludarov_et_al_2021	CDS	6724763	6724935	.	-	0	Name=LOC117225524 CDS;ID=EWKMg4ru1zPvdBw+uzMEhS+PpGo.1624892198107.53511
NW_022890423	Koludarov_et_al_2021	CDS	6724521	6724685	.	-	0	Name=LOC117225524 CDS;ID=EWKMg4ru1zPvdBw+uzMEhS+PpGo.1624892198107.53511
NW_022890423	Koludarov_et_al_2021	CDS	6723467	6723957	.	-	0	Name=LOC117225524 CDS;ID=EWKMg4ru1zPvdBw+uzMEhS+PpGo.1624892198107.53511
NW_022890423	Koludarov_et_al_2021	CDS	8531387	8531400	.	+	0	Name=LOC117225392 CDS;ID=EWKMg4ru1zPvdBw+uzMEhS+PpGo.1624892198107.53512
NW_022890423	Koludarov_et_al_2021	CDS	8532807	8532987	.	+	0	Name=LOC117225392 CDS;ID=EWKMg4ru1zPvdBw+uzMEhS+PpGo.1624892198107.53512
NW_022890423	Koludarov_et_al_2021	CDS	8580631	8580746	.	+	0	Name=LOC117225392 CDS;ID=EWKMg4ru1zPvdBw+uzMEhS+PpGo.1624892198107.53512
NW_022890423	Koludarov_et_al_2021	CDS	8583074	8583242	.	+	0	Name=LOC117225392 CDS;ID=EWKMg4ru1zPvdBw+uzMEhS+PpGo.1624892198107.53512
NW_022890423	Koludarov_et_al_2021	CDS	8605712	8605848	.	+	0	Name=LOC117225392 CDS;ID=EWKMg4ru1zPvdBw+uzMEhS+PpGo.1624892198107.53512
NW_022890423	Koludarov_et_al_2021	CDS	8644117	8644263	.	+	0	Name=LOC117225392 CDS;ID=EWKMg4ru1zPvdBw+uzMEhS+PpGo.1624892198107.53512
NW_022890423	Koludarov_et_al_2021	CDS	8644788	8644946	.	+	0	Name=LOC117225392 CDS;ID=EWKMg4ru1zPvdBw+uzMEhS+PpGo.1624892198107.53512
NW_022890423	Koludarov_et_al_2021	CDS	8645559	8645808	.	+	0	Name=LOC117225392 CDS;ID=EWKMg4ru1zPvdBw+uzMEhS+PpGo.1624892198107.53512
NW_022890423	Koludarov_et_al_2021	CDS	8648800	8648991	.	+	0	Name=LOC117225392 CDS;ID=EWKMg4ru1zPvdBw+uzMEhS+PpGo.1624892198107.53512
NW_022890423	Koludarov_et_al_2021	CDS	6840736	6840799	.	-	0	Name=LOC117225524 CDS;ID=EWKMg4ru1zPvdBw+uzMEhS+PpGo.1624892198107.53513
NW_022890423	Koludarov_et_al_2021	CDS	6839069	6839178	.	-	0	Name=LOC117225524 CDS;ID=EWKMg4ru1zPvdBw+uzMEhS+PpGo.1624892198107.53513
NW_022890423	Koludarov_et_al_2021	CDS	6838381	6838438	.	-	0	Name=LOC117225524 CDS;ID=EWKMg4ru1zPvdBw+uzMEhS+PpGo.1624892198107.53513
NW_022890423	Koludarov_et_al_2021	CDS	6809019	6809076	.	-	0	Name=LOC117225524 CDS;ID=EWKMg4ru1zPvdBw+uzMEhS+PpGo.1624892198107.53513
NW_022890423	Koludarov_et_al_2021	CDS	6807951	6808032	.	-	0	Name=LOC117225524 CDS;ID=EWKMg4ru1zPvdBw+uzMEhS+PpGo.1624892198107.53513
NW_022890423	Koludarov_et_al_2021	CDS	6804614	6804699	.	-	0	Name=LOC117225524 CDS;ID=EWKMg4ru1zPvdBw+uzMEhS+PpGo.1624892198107.53513
NW_022890423	Koludarov_et_al_2021	CDS	6801679	6801811	.	-	0	Name=LOC117225524 CDS;ID=EWKMg4ru1zPvdBw+uzMEhS+PpGo.1624892198107.53513
NW_022890423	Koludarov_et_al_2021	CDS	6800785	6800975	.	-	0	Name=LOC117225524 CDS;ID=EWKMg4ru1zPvdBw+uzMEhS+PpGo.1624892198107.53513
NW_022890423	Koludarov_et_al_2021	CDS	6742848	6744675	.	-	0	Name=LOC117225524 CDS;ID=EWKMg4ru1zPvdBw+uzMEhS+PpGo.1624892198107.53513
NW_022890423	Koludarov_et_al_2021	CDS	6739833	6740006	.	-	0	Name=LOC117225524 CDS;ID=EWKMg4ru1zPvdBw+uzMEhS+PpGo.1624892198107.53513
NW_022890423	Koludarov_et_al_2021	CDS	6728197	6728416	.	-	0	Name=LOC117225524 CDS;ID=EWKMg4ru1zPvdBw+uzMEhS+PpGo.1624892198107.53513
NW_022890423	Koludarov_et_al_2021	CDS	6726189	6726424	.	-	0	Name=LOC117225524 CDS;ID=EWKMg4ru1zPvdBw+uzMEhS+PpGo.1624892198107.53513
NW_022890423	Koludarov_et_al_2021	CDS	6725646	6725979	.	-	0	Name=LOC117225524 CDS;ID=EWKMg4ru1zPvdBw+uzMEhS+PpGo.1624892198107.53513
NW_022890423	Koludarov_et_al_2021	CDS	6725357	6725571	.	-	0	Name=LOC117225524 CDS;ID=EWKMg4ru1zPvdBw+uzMEhS+PpGo.1624892198107.53513
NW_022890423	Koludarov_et_al_2021	CDS	6725016	6725218	.	-	0	Name=LOC117225524 CDS;ID=EWKMg4ru1zPvdBw+uzMEhS+PpGo.1624892198107.53513
NW_022890423	Koludarov_et_al_2021	CDS	6724763	6724935	.	-	0	Name=LOC117225524 CDS;ID=EWKMg4ru1zPvdBw+uzMEhS+PpGo.1624892198107.53513
NW_022890423	Koludarov_et_al_2021	CDS	6724521	6724685	.	-	0	Name=LOC117225524 CDS;ID=EWKMg4ru1zPvdBw+uzMEhS+PpGo.1624892198107.53513
NW_022890423	Koludarov_et_al_2021	CDS	6723467	6723957	.	-	0	Name=LOC117225524 CDS;ID=EWKMg4ru1zPvdBw+uzMEhS+PpGo.1624892198107.53513
NW_022890423	Koludarov_et_al_2021	CDS	6307647	6307727	.	+	0	Name=LOC117225292 CDS;ID=EWKMg4ru1zPvdBw+uzMEhS+PpGo.1624892198107.53514
NW_022890423	Koludarov_et_al_2021	CDS	6326309	6326464	.	+	0	Name=LOC117225292 CDS;ID=EWKMg4ru1zPvdBw+uzMEhS+PpGo.1624892198107.53514
NW_022890423	Koludarov_et_al_2021	CDS	6367047	6367238	.	+	0	Name=LOC117225292 CDS;ID=EWKMg4ru1zPvdBw+uzMEhS+PpGo.1624892198107.53514
NW_022890423	Koludarov_et_al_2021	CDS	6367999	6368182	.	+	0	Name=LOC117225292 CDS;ID=EWKMg4ru1zPvdBw+uzMEhS+PpGo.1624892198107.53514
NW_022890423	Koludarov_et_al_2021	CDS	6378896	6378949	.	+	0	Name=LOC117225292 CDS;ID=EWKMg4ru1zPvdBw+uzMEhS+PpGo.1624892198107.53514
NW_022890423	Koludarov_et_al_2021	CDS	6379177	6379275	.	+	0	Name=LOC117225292 CDS;ID=EWKMg4ru1zPvdBw+uzMEhS+PpGo.1624892198107.53514
NW_022890423	Koludarov_et_al_2021	CDS	6388991	6389131	.	+	0	Name=LOC117225292 CDS;ID=EWKMg4ru1zPvdBw+uzMEhS+PpGo.1624892198107.53514
NW_022890423	Koludarov_et_al_2021	CDS	6394769	6394912	.	+	0	Name=LOC117225292 CDS;ID=EWKMg4ru1zPvdBw+uzMEhS+PpGo.1624892198107.53514
NW_022890423	Koludarov_et_al_2021	CDS	6413388	6413575	.	+	0	Name=LOC117225292 CDS;ID=EWKMg4ru1zPvdBw+uzMEhS+PpGo.1624892198107.53514
NW_022890423	Koludarov_et_al_2021	CDS	6413785	6413871	.	+	0	Name=LOC117225292 CDS;ID=EWKMg4ru1zPvdBw+uzMEhS+PpGo.1624892198107.53514
NW_022890423	Koludarov_et_al_2021	CDS	6414574	6414933	.	+	0	Name=LOC117225292 CDS;ID=EWKMg4ru1zPvdBw+uzMEhS+PpGo.1624892198107.53514
NW_022890423	Koludarov_et_al_2021	CDS	6416377	6416611	.	+	0	Name=LOC117225292 CDS;ID=EWKMg4ru1zPvdBw+uzMEhS+PpGo.1624892198107.53514
NW_022890423	Koludarov_et_al_2021	CDS	6417066	6417301	.	+	0	Name=LOC117225292 CDS;ID=EWKMg4ru1zPvdBw+uzMEhS+PpGo.1624892198107.53514
NW_022890423	Koludarov_et_al_2021	CDS	6307647	6307727	.	+	0	Name=LOC117225292 CDS;ID=EWKMg4ru1zPvdBw+uzMEhS+PpGo.1624892198107.53515
NW_022890423	Koludarov_et_al_2021	CDS	6326309	6326464	.	+	0	Name=LOC117225292 CDS;ID=EWKMg4ru1zPvdBw+uzMEhS+PpGo.1624892198107.53515
NW_022890423	Koludarov_et_al_2021	CDS	6367047	6367238	.	+	0	Name=LOC117225292 CDS;ID=EWKMg4ru1zPvdBw+uzMEhS+PpGo.1624892198107.53515
NW_022890423	Koludarov_et_al_2021	CDS	6367999	6368182	.	+	0	Name=LOC117225292 CDS;ID=EWKMg4ru1zPvdBw+uzMEhS+PpGo.1624892198107.53515
NW_022890423	Koludarov_et_al_2021	CDS	6378896	6378949	.	+	0	Name=LOC117225292 CDS;ID=EWKMg4ru1zPvdBw+uzMEhS+PpGo.1624892198107.53515
NW_022890423	Koludarov_et_al_2021	CDS	6379177	6379275	.	+	0	Name=LOC117225292 CDS;ID=EWKMg4ru1zPvdBw+uzMEhS+PpGo.1624892198107.53515
NW_022890423	Koludarov_et_al_2021	CDS	6388991	6389131	.	+	0	Name=LOC117225292 CDS;ID=EWKMg4ru1zPvdBw+uzMEhS+PpGo.1624892198107.53515
NW_022890423	Koludarov_et_al_2021	CDS	6394769	6394912	.	+	0	Name=LOC117225292 CDS;ID=EWKMg4ru1zPvdBw+uzMEhS+PpGo.1624892198107.53515
NW_022890423	Koludarov_et_al_2021	CDS	6413388	6413575	.	+	0	Name=LOC117225292 CDS;ID=EWKMg4ru1zPvdBw+uzMEhS+PpGo.1624892198107.53515
NW_022890423	Koludarov_et_al_2021	CDS	6414574	6414933	.	+	0	Name=LOC117225292 CDS;ID=EWKMg4ru1zPvdBw+uzMEhS+PpGo.1624892198107.53515
NW_022890423	Koludarov_et_al_2021	CDS	6416377	6416611	.	+	0	Name=LOC117225292 CDS;ID=EWKMg4ru1zPvdBw+uzMEhS+PpGo.1624892198107.53515
NW_022890423	Koludarov_et_al_2021	CDS	6417066	6417301	.	+	0	Name=LOC117225292 CDS;ID=EWKMg4ru1zPvdBw+uzMEhS+PpGo.1624892198107.53515
NW_022890423	Koludarov_et_al_2021	CDS	6307647	6307727	.	+	0	Name=LOC117225292 CDS;ID=EWKMg4ru1zPvdBw+uzMEhS+PpGo.1624892198108.53516
NW_022890423	Koludarov_et_al_2021	CDS	6326309	6326464	.	+	0	Name=LOC117225292 CDS;ID=EWKMg4ru1zPvdBw+uzMEhS+PpGo.1624892198108.53516
NW_022890423	Koludarov_et_al_2021	CDS	6367047	6367238	.	+	0	Name=LOC117225292 CDS;ID=EWKMg4ru1zPvdBw+uzMEhS+PpGo.1624892198108.53516
NW_022890423	Koludarov_et_al_2021	CDS	6367999	6368182	.	+	0	Name=LOC117225292 CDS;ID=EWKMg4ru1zPvdBw+uzMEhS+PpGo.1624892198108.53516
NW_022890423	Koludarov_et_al_2021	CDS	6378896	6378949	.	+	0	Name=LOC117225292 CDS;ID=EWKMg4ru1zPvdBw+uzMEhS+PpGo.1624892198108.53516
NW_022890423	Koludarov_et_al_2021	CDS	6379177	6379275	.	+	0	Name=LOC117225292 CDS;ID=EWKMg4ru1zPvdBw+uzMEhS+PpGo.1624892198108.53516
NW_022890423	Koludarov_et_al_2021	CDS	6388991	6389131	.	+	0	Name=LOC117225292 CDS;ID=EWKMg4ru1zPvdBw+uzMEhS+PpGo.1624892198108.53516
NW_022890423	Koludarov_et_al_2021	CDS	6394769	6394912	.	+	0	Name=LOC117225292 CDS;ID=EWKMg4ru1zPvdBw+uzMEhS+PpGo.1624892198108.53516
NW_022890423	Koludarov_et_al_2021	CDS	6413388	6413575	.	+	0	Name=LOC117225292 CDS;ID=EWKMg4ru1zPvdBw+uzMEhS+PpGo.1624892198108.53516
NW_022890423	Koludarov_et_al_2021	CDS	6414580	6414933	.	+	0	Name=LOC117225292 CDS;ID=EWKMg4ru1zPvdBw+uzMEhS+PpGo.1624892198108.53516
NW_022890423	Koludarov_et_al_2021	CDS	6416377	6416611	.	+	0	Name=LOC117225292 CDS;ID=EWKMg4ru1zPvdBw+uzMEhS+PpGo.1624892198108.53516
NW_022890423	Koludarov_et_al_2021	CDS	6417066	6417301	.	+	0	Name=LOC117225292 CDS;ID=EWKMg4ru1zPvdBw+uzMEhS+PpGo.1624892198108.53516
NW_022890423	Koludarov_et_al_2021	CDS	6307647	6307727	.	+	0	Name=LOC117225292 CDS;ID=EWKMg4ru1zPvdBw+uzMEhS+PpGo.1624892198108.53517
NW_022890423	Koludarov_et_al_2021	CDS	6326309	6326464	.	+	0	Name=LOC117225292 CDS;ID=EWKMg4ru1zPvdBw+uzMEhS+PpGo.1624892198108.53517
NW_022890423	Koludarov_et_al_2021	CDS	6367047	6367238	.	+	0	Name=LOC117225292 CDS;ID=EWKMg4ru1zPvdBw+uzMEhS+PpGo.1624892198108.53517
NW_022890423	Koludarov_et_al_2021	CDS	6367999	6368182	.	+	0	Name=LOC117225292 CDS;ID=EWKMg4ru1zPvdBw+uzMEhS+PpGo.1624892198108.53517
NW_022890423	Koludarov_et_al_2021	CDS	6378896	6378949	.	+	0	Name=LOC117225292 CDS;ID=EWKMg4ru1zPvdBw+uzMEhS+PpGo.1624892198108.53517
NW_022890423	Koludarov_et_al_2021	CDS	6379177	6379275	.	+	0	Name=LOC117225292 CDS;ID=EWKMg4ru1zPvdBw+uzMEhS+PpGo.1624892198108.53517
NW_022890423	Koludarov_et_al_2021	CDS	6388991	6389131	.	+	0	Name=LOC117225292 CDS;ID=EWKMg4ru1zPvdBw+uzMEhS+PpGo.1624892198108.53517
NW_022890423	Koludarov_et_al_2021	CDS	6394769	6394912	.	+	0	Name=LOC117225292 CDS;ID=EWKMg4ru1zPvdBw+uzMEhS+PpGo.1624892198108.53517
NW_022890423	Koludarov_et_al_2021	CDS	6413388	6413575	.	+	0	Name=LOC117225292 CDS;ID=EWKMg4ru1zPvdBw+uzMEhS+PpGo.1624892198108.53517
NW_022890423	Koludarov_et_al_2021	CDS	6414610	6414933	.	+	0	Name=LOC117225292 CDS;ID=EWKMg4ru1zPvdBw+uzMEhS+PpGo.1624892198108.53517
NW_022890423	Koludarov_et_al_2021	CDS	6416377	6416611	.	+	0	Name=LOC117225292 CDS;ID=EWKMg4ru1zPvdBw+uzMEhS+PpGo.1624892198108.53517
NW_022890423	Koludarov_et_al_2021	CDS	6417066	6417301	.	+	0	Name=LOC117225292 CDS;ID=EWKMg4ru1zPvdBw+uzMEhS+PpGo.1624892198108.53517
NW_022890423	Koludarov_et_al_2021	CDS	6307647	6307727	.	+	0	Name=LOC117225292 CDS;ID=EWKMg4ru1zPvdBw+uzMEhS+PpGo.1624892198108.53518
NW_022890423	Koludarov_et_al_2021	CDS	6326309	6326464	.	+	0	Name=LOC117225292 CDS;ID=EWKMg4ru1zPvdBw+uzMEhS+PpGo.1624892198108.53518
NW_022890423	Koludarov_et_al_2021	CDS	6367047	6367238	.	+	0	Name=LOC117225292 CDS;ID=EWKMg4ru1zPvdBw+uzMEhS+PpGo.1624892198108.53518
NW_022890423	Koludarov_et_al_2021	CDS	6367999	6368182	.	+	0	Name=LOC117225292 CDS;ID=EWKMg4ru1zPvdBw+uzMEhS+PpGo.1624892198108.53518
NW_022890423	Koludarov_et_al_2021	CDS	6378896	6378949	.	+	0	Name=LOC117225292 CDS;ID=EWKMg4ru1zPvdBw+uzMEhS+PpGo.1624892198108.53518
NW_022890423	Koludarov_et_al_2021	CDS	6379183	6379275	.	+	0	Name=LOC117225292 CDS;ID=EWKMg4ru1zPvdBw+uzMEhS+PpGo.1624892198108.53518
NW_022890423	Koludarov_et_al_2021	CDS	6388991	6389131	.	+	0	Name=LOC117225292 CDS;ID=EWKMg4ru1zPvdBw+uzMEhS+PpGo.1624892198108.53518
NW_022890423	Koludarov_et_al_2021	CDS	6394769	6394912	.	+	0	Name=LOC117225292 CDS;ID=EWKMg4ru1zPvdBw+uzMEhS+PpGo.1624892198108.53518
NW_022890423	Koludarov_et_al_2021	CDS	6413388	6413575	.	+	0	Name=LOC117225292 CDS;ID=EWKMg4ru1zPvdBw+uzMEhS+PpGo.1624892198108.53518
NW_022890423	Koludarov_et_al_2021	CDS	6413785	6413871	.	+	0	Name=LOC117225292 CDS;ID=EWKMg4ru1zPvdBw+uzMEhS+PpGo.1624892198108.53518
NW_022890423	Koludarov_et_al_2021	CDS	6414574	6414933	.	+	0	Name=LOC117225292 CDS;ID=EWKMg4ru1zPvdBw+uzMEhS+PpGo.1624892198108.53518
NW_022890423	Koludarov_et_al_2021	CDS	6416377	6416611	.	+	0	Name=LOC117225292 CDS;ID=EWKMg4ru1zPvdBw+uzMEhS+PpGo.1624892198108.53518
NW_022890423	Koludarov_et_al_2021	CDS	6417066	6417301	.	+	0	Name=LOC117225292 CDS;ID=EWKMg4ru1zPvdBw+uzMEhS+PpGo.1624892198108.53518
NW_022890423	Koludarov_et_al_2021	CDS	6307647	6307727	.	+	0	Name=LOC117225292 CDS;ID=EWKMg4ru1zPvdBw+uzMEhS+PpGo.1624892198108.53519
NW_022890423	Koludarov_et_al_2021	CDS	6326309	6326464	.	+	0	Name=LOC117225292 CDS;ID=EWKMg4ru1zPvdBw+uzMEhS+PpGo.1624892198108.53519
NW_022890423	Koludarov_et_al_2021	CDS	6367047	6367238	.	+	0	Name=LOC117225292 CDS;ID=EWKMg4ru1zPvdBw+uzMEhS+PpGo.1624892198108.53519
NW_022890423	Koludarov_et_al_2021	CDS	6367999	6368182	.	+	0	Name=LOC117225292 CDS;ID=EWKMg4ru1zPvdBw+uzMEhS+PpGo.1624892198108.53519
NW_022890423	Koludarov_et_al_2021	CDS	6378896	6378949	.	+	0	Name=LOC117225292 CDS;ID=EWKMg4ru1zPvdBw+uzMEhS+PpGo.1624892198108.53519
NW_022890423	Koludarov_et_al_2021	CDS	6388991	6389131	.	+	0	Name=LOC117225292 CDS;ID=EWKMg4ru1zPvdBw+uzMEhS+PpGo.1624892198108.53519
NW_022890423	Koludarov_et_al_2021	CDS	6394769	6394912	.	+	0	Name=LOC117225292 CDS;ID=EWKMg4ru1zPvdBw+uzMEhS+PpGo.1624892198108.53519
NW_022890423	Koludarov_et_al_2021	CDS	6413388	6413575	.	+	0	Name=LOC117225292 CDS;ID=EWKMg4ru1zPvdBw+uzMEhS+PpGo.1624892198108.53519
NW_022890423	Koludarov_et_al_2021	CDS	6413785	6413871	.	+	0	Name=LOC117225292 CDS;ID=EWKMg4ru1zPvdBw+uzMEhS+PpGo.1624892198108.53519
NW_022890423	Koludarov_et_al_2021	CDS	6414574	6414933	.	+	0	Name=LOC117225292 CDS;ID=EWKMg4ru1zPvdBw+uzMEhS+PpGo.1624892198108.53519
NW_022890423	Koludarov_et_al_2021	CDS	6416377	6416611	.	+	0	Name=LOC117225292 CDS;ID=EWKMg4ru1zPvdBw+uzMEhS+PpGo.1624892198108.53519
NW_022890423	Koludarov_et_al_2021	CDS	6417066	6417301	.	+	0	Name=LOC117225292 CDS;ID=EWKMg4ru1zPvdBw+uzMEhS+PpGo.1624892198108.53519
NW_022890423	Koludarov_et_al_2021	CDS	1781956	1782115	.	+	0	Name=LOC117225307 CDS;ID=EWKMg4ru1zPvdBw+uzMEhS+PpGo.1624892198108.53520
NW_022890423	Koludarov_et_al_2021	CDS	1867560	1867648	.	+	0	Name=LOC117225307 CDS;ID=EWKMg4ru1zPvdBw+uzMEhS+PpGo.1624892198108.53520
NW_022890423	Koludarov_et_al_2021	CDS	1875927	1876071	.	+	0	Name=LOC117225307 CDS;ID=EWKMg4ru1zPvdBw+uzMEhS+PpGo.1624892198108.53520
NW_022890423	Koludarov_et_al_2021	CDS	1881414	1881655	.	+	0	Name=LOC117225307 CDS;ID=EWKMg4ru1zPvdBw+uzMEhS+PpGo.1624892198108.53520
NW_022890423	Koludarov_et_al_2021	CDS	1882243	1882620	.	+	0	Name=LOC117225307 CDS;ID=EWKMg4ru1zPvdBw+uzMEhS+PpGo.1624892198108.53520
NW_022890423	Koludarov_et_al_2021	CDS	1883402	1885087	.	+	0	Name=LOC117225307 CDS;ID=EWKMg4ru1zPvdBw+uzMEhS+PpGo.1624892198108.53520
NW_022890423	Koludarov_et_al_2021	CDS	5337831	5338160	.	+	0	Name=LOC117225287 CDS;ID=EWKMg4ru1zPvdBw+uzMEhS+PpGo.1624892198108.53521
NW_022890423	Koludarov_et_al_2021	CDS	5387525	5387620	.	+	0	Name=LOC117225287 CDS;ID=EWKMg4ru1zPvdBw+uzMEhS+PpGo.1624892198108.53521
NW_022890423	Koludarov_et_al_2021	CDS	5416026	5416447	.	+	0	Name=LOC117225287 CDS;ID=EWKMg4ru1zPvdBw+uzMEhS+PpGo.1624892198108.53521
NW_022890423	Koludarov_et_al_2021	CDS	5422631	5422766	.	+	0	Name=LOC117225287 CDS;ID=EWKMg4ru1zPvdBw+uzMEhS+PpGo.1624892198108.53521
NW_022890423	Koludarov_et_al_2021	CDS	5427428	5427538	.	+	0	Name=LOC117225287 CDS;ID=EWKMg4ru1zPvdBw+uzMEhS+PpGo.1624892198108.53521
NW_022890423	Koludarov_et_al_2021	CDS	5434867	5434994	.	+	0	Name=LOC117225287 CDS;ID=EWKMg4ru1zPvdBw+uzMEhS+PpGo.1624892198108.53521
NW_022890423	Koludarov_et_al_2021	CDS	5435091	5435160	.	+	0	Name=LOC117225287 CDS;ID=EWKMg4ru1zPvdBw+uzMEhS+PpGo.1624892198108.53521
NW_022890423	Koludarov_et_al_2021	CDS	5436393	5437049	.	+	0	Name=LOC117225287 CDS;ID=EWKMg4ru1zPvdBw+uzMEhS+PpGo.1624892198108.53521
NW_022890423	Koludarov_et_al_2021	CDS	5337831	5338160	.	+	0	Name=LOC117225287 CDS;ID=EWKMg4ru1zPvdBw+uzMEhS+PpGo.1624892198108.53522
NW_022890423	Koludarov_et_al_2021	CDS	5387525	5387620	.	+	0	Name=LOC117225287 CDS;ID=EWKMg4ru1zPvdBw+uzMEhS+PpGo.1624892198108.53522
NW_022890423	Koludarov_et_al_2021	CDS	5416026	5416447	.	+	0	Name=LOC117225287 CDS;ID=EWKMg4ru1zPvdBw+uzMEhS+PpGo.1624892198108.53522
NW_022890423	Koludarov_et_al_2021	CDS	5422631	5422766	.	+	0	Name=LOC117225287 CDS;ID=EWKMg4ru1zPvdBw+uzMEhS+PpGo.1624892198108.53522
NW_022890423	Koludarov_et_al_2021	CDS	5427428	5427538	.	+	0	Name=LOC117225287 CDS;ID=EWKMg4ru1zPvdBw+uzMEhS+PpGo.1624892198108.53522
NW_022890423	Koludarov_et_al_2021	CDS	5434867	5434994	.	+	0	Name=LOC117225287 CDS;ID=EWKMg4ru1zPvdBw+uzMEhS+PpGo.1624892198108.53522
NW_022890423	Koludarov_et_al_2021	CDS	5435091	5435160	.	+	0	Name=LOC117225287 CDS;ID=EWKMg4ru1zPvdBw+uzMEhS+PpGo.1624892198108.53522
NW_022890423	Koludarov_et_al_2021	CDS	5436393	5437049	.	+	0	Name=LOC117225287 CDS;ID=EWKMg4ru1zPvdBw+uzMEhS+PpGo.1624892198108.53522
NW_022890423	Koludarov_et_al_2021	CDS	5337831	5338160	.	+	0	Name=LOC117225287 CDS;ID=EWKMg4ru1zPvdBw+uzMEhS+PpGo.1624892198108.53523
NW_022890423	Koludarov_et_al_2021	CDS	5387525	5387620	.	+	0	Name=LOC117225287 CDS;ID=EWKMg4ru1zPvdBw+uzMEhS+PpGo.1624892198108.53523
NW_022890423	Koludarov_et_al_2021	CDS	5416026	5416447	.	+	0	Name=LOC117225287 CDS;ID=EWKMg4ru1zPvdBw+uzMEhS+PpGo.1624892198108.53523
NW_022890423	Koludarov_et_al_2021	CDS	5422631	5422766	.	+	0	Name=LOC117225287 CDS;ID=EWKMg4ru1zPvdBw+uzMEhS+PpGo.1624892198108.53523
NW_022890423	Koludarov_et_al_2021	CDS	5427428	5427538	.	+	0	Name=LOC117225287 CDS;ID=EWKMg4ru1zPvdBw+uzMEhS+PpGo.1624892198108.53523
NW_022890423	Koludarov_et_al_2021	CDS	5434867	5434994	.	+	0	Name=LOC117225287 CDS;ID=EWKMg4ru1zPvdBw+uzMEhS+PpGo.1624892198108.53523
NW_022890423	Koludarov_et_al_2021	CDS	5435091	5435160	.	+	0	Name=LOC117225287 CDS;ID=EWKMg4ru1zPvdBw+uzMEhS+PpGo.1624892198108.53523
NW_022890423	Koludarov_et_al_2021	CDS	5436393	5437049	.	+	0	Name=LOC117225287 CDS;ID=EWKMg4ru1zPvdBw+uzMEhS+PpGo.1624892198108.53523
NW_022890423	Koludarov_et_al_2021	CDS	5337831	5338160	.	+	0	Name=LOC117225287 CDS;ID=EWKMg4ru1zPvdBw+uzMEhS+PpGo.1624892198108.53524
NW_022890423	Koludarov_et_al_2021	CDS	5387525	5387620	.	+	0	Name=LOC117225287 CDS;ID=EWKMg4ru1zPvdBw+uzMEhS+PpGo.1624892198108.53524
NW_022890423	Koludarov_et_al_2021	CDS	5416026	5416447	.	+	0	Name=LOC117225287 CDS;ID=EWKMg4ru1zPvdBw+uzMEhS+PpGo.1624892198108.53524
NW_022890423	Koludarov_et_al_2021	CDS	5422631	5422766	.	+	0	Name=LOC117225287 CDS;ID=EWKMg4ru1zPvdBw+uzMEhS+PpGo.1624892198108.53524
NW_022890423	Koludarov_et_al_2021	CDS	5427428	5427538	.	+	0	Name=LOC117225287 CDS;ID=EWKMg4ru1zPvdBw+uzMEhS+PpGo.1624892198108.53524
NW_022890423	Koludarov_et_al_2021	CDS	5434867	5434994	.	+	0	Name=LOC117225287 CDS;ID=EWKMg4ru1zPvdBw+uzMEhS+PpGo.1624892198108.53524
NW_022890423	Koludarov_et_al_2021	CDS	5435091	5435160	.	+	0	Name=LOC117225287 CDS;ID=EWKMg4ru1zPvdBw+uzMEhS+PpGo.1624892198108.53524
NW_022890423	Koludarov_et_al_2021	CDS	5436393	5437049	.	+	0	Name=LOC117225287 CDS;ID=EWKMg4ru1zPvdBw+uzMEhS+PpGo.1624892198108.53524
NW_022890423	Koludarov_et_al_2021	CDS	5337831	5338160	.	+	0	Name=LOC117225287 CDS;ID=EWKMg4ru1zPvdBw+uzMEhS+PpGo.1624892198108.53525
NW_022890423	Koludarov_et_al_2021	CDS	5387525	5387620	.	+	0	Name=LOC117225287 CDS;ID=EWKMg4ru1zPvdBw+uzMEhS+PpGo.1624892198108.53525
NW_022890423	Koludarov_et_al_2021	CDS	5416026	5416447	.	+	0	Name=LOC117225287 CDS;ID=EWKMg4ru1zPvdBw+uzMEhS+PpGo.1624892198108.53525
NW_022890423	Koludarov_et_al_2021	CDS	5422631	5422766	.	+	0	Name=LOC117225287 CDS;ID=EWKMg4ru1zPvdBw+uzMEhS+PpGo.1624892198108.53525
NW_022890423	Koludarov_et_al_2021	CDS	5427428	5427538	.	+	0	Name=LOC117225287 CDS;ID=EWKMg4ru1zPvdBw+uzMEhS+PpGo.1624892198108.53525
NW_022890423	Koludarov_et_al_2021	CDS	5434867	5434994	.	+	0	Name=LOC117225287 CDS;ID=EWKMg4ru1zPvdBw+uzMEhS+PpGo.1624892198108.53525
NW_022890423	Koludarov_et_al_2021	CDS	5435091	5435160	.	+	0	Name=LOC117225287 CDS;ID=EWKMg4ru1zPvdBw+uzMEhS+PpGo.1624892198108.53525
NW_022890423	Koludarov_et_al_2021	CDS	5436393	5437049	.	+	0	Name=LOC117225287 CDS;ID=EWKMg4ru1zPvdBw+uzMEhS+PpGo.1624892198108.53525
NW_022890423	Koludarov_et_al_2021	CDS	5337831	5338160	.	+	0	Name=LOC117225287 CDS;ID=EWKMg4ru1zPvdBw+uzMEhS+PpGo.1624892198108.53526
NW_022890423	Koludarov_et_al_2021	CDS	5387525	5387620	.	+	0	Name=LOC117225287 CDS;ID=EWKMg4ru1zPvdBw+uzMEhS+PpGo.1624892198108.53526
NW_022890423	Koludarov_et_al_2021	CDS	5416026	5416447	.	+	0	Name=LOC117225287 CDS;ID=EWKMg4ru1zPvdBw+uzMEhS+PpGo.1624892198108.53526
NW_022890423	Koludarov_et_al_2021	CDS	5422631	5422766	.	+	0	Name=LOC117225287 CDS;ID=EWKMg4ru1zPvdBw+uzMEhS+PpGo.1624892198108.53526
NW_022890423	Koludarov_et_al_2021	CDS	5427428	5427538	.	+	0	Name=LOC117225287 CDS;ID=EWKMg4ru1zPvdBw+uzMEhS+PpGo.1624892198108.53526
NW_022890423	Koludarov_et_al_2021	CDS	5434867	5434994	.	+	0	Name=LOC117225287 CDS;ID=EWKMg4ru1zPvdBw+uzMEhS+PpGo.1624892198108.53526
NW_022890423	Koludarov_et_al_2021	CDS	5435091	5435160	.	+	0	Name=LOC117225287 CDS;ID=EWKMg4ru1zPvdBw+uzMEhS+PpGo.1624892198108.53526
NW_022890423	Koludarov_et_al_2021	CDS	5436393	5437049	.	+	0	Name=LOC117225287 CDS;ID=EWKMg4ru1zPvdBw+uzMEhS+PpGo.1624892198108.53526
NW_022890423	Koludarov_et_al_2021	CDS	5337831	5338160	.	+	0	Name=LOC117225287 CDS;ID=EWKMg4ru1zPvdBw+uzMEhS+PpGo.1624892198108.53527
NW_022890423	Koludarov_et_al_2021	CDS	5387525	5387620	.	+	0	Name=LOC117225287 CDS;ID=EWKMg4ru1zPvdBw+uzMEhS+PpGo.1624892198108.53527
NW_022890423	Koludarov_et_al_2021	CDS	5416026	5416447	.	+	0	Name=LOC117225287 CDS;ID=EWKMg4ru1zPvdBw+uzMEhS+PpGo.1624892198108.53527
NW_022890423	Koludarov_et_al_2021	CDS	5422631	5422766	.	+	0	Name=LOC117225287 CDS;ID=EWKMg4ru1zPvdBw+uzMEhS+PpGo.1624892198108.53527
NW_022890423	Koludarov_et_al_2021	CDS	5427428	5427538	.	+	0	Name=LOC117225287 CDS;ID=EWKMg4ru1zPvdBw+uzMEhS+PpGo.1624892198108.53527
NW_022890423	Koludarov_et_al_2021	CDS	5434867	5434994	.	+	0	Name=LOC117225287 CDS;ID=EWKMg4ru1zPvdBw+uzMEhS+PpGo.1624892198108.53527
NW_022890423	Koludarov_et_al_2021	CDS	5435091	5435160	.	+	0	Name=LOC117225287 CDS;ID=EWKMg4ru1zPvdBw+uzMEhS+PpGo.1624892198108.53527
NW_022890423	Koludarov_et_al_2021	CDS	5436393	5437049	.	+	0	Name=LOC117225287 CDS;ID=EWKMg4ru1zPvdBw+uzMEhS+PpGo.1624892198108.53527
NW_022890423	Koludarov_et_al_2021	CDS	5337831	5338160	.	+	0	Name=LOC117225287 CDS;ID=EWKMg4ru1zPvdBw+uzMEhS+PpGo.1624892198108.53528
NW_022890423	Koludarov_et_al_2021	CDS	5387525	5387620	.	+	0	Name=LOC117225287 CDS;ID=EWKMg4ru1zPvdBw+uzMEhS+PpGo.1624892198108.53528
NW_022890423	Koludarov_et_al_2021	CDS	5416026	5416447	.	+	0	Name=LOC117225287 CDS;ID=EWKMg4ru1zPvdBw+uzMEhS+PpGo.1624892198108.53528
NW_022890423	Koludarov_et_al_2021	CDS	5422631	5422766	.	+	0	Name=LOC117225287 CDS;ID=EWKMg4ru1zPvdBw+uzMEhS+PpGo.1624892198108.53528
NW_022890423	Koludarov_et_al_2021	CDS	5427428	5427538	.	+	0	Name=LOC117225287 CDS;ID=EWKMg4ru1zPvdBw+uzMEhS+PpGo.1624892198108.53528
NW_022890423	Koludarov_et_al_2021	CDS	5434867	5434994	.	+	0	Name=LOC117225287 CDS;ID=EWKMg4ru1zPvdBw+uzMEhS+PpGo.1624892198108.53528
NW_022890423	Koludarov_et_al_2021	CDS	5435091	5435160	.	+	0	Name=LOC117225287 CDS;ID=EWKMg4ru1zPvdBw+uzMEhS+PpGo.1624892198108.53528
NW_022890423	Koludarov_et_al_2021	CDS	5436393	5437049	.	+	0	Name=LOC117225287 CDS;ID=EWKMg4ru1zPvdBw+uzMEhS+PpGo.1624892198108.53528
NW_022890423	Koludarov_et_al_2021	CDS	4691872	4691919	.	+	0	Name=LOC117225444 CDS;ID=EWKMg4ru1zPvdBw+uzMEhS+PpGo.1624892198108.53529
NW_022890423	Koludarov_et_al_2021	CDS	4719237	4719528	.	+	0	Name=LOC117225444 CDS;ID=EWKMg4ru1zPvdBw+uzMEhS+PpGo.1624892198108.53529
NW_022890423	Koludarov_et_al_2021	CDS	4721812	4722211	.	+	0	Name=LOC117225444 CDS;ID=EWKMg4ru1zPvdBw+uzMEhS+PpGo.1624892198108.53529
NW_022890423	Koludarov_et_al_2021	CDS	4771791	4772320	.	+	0	Name=LOC117225444 CDS;ID=EWKMg4ru1zPvdBw+uzMEhS+PpGo.1624892198108.53529
NW_022890423	Koludarov_et_al_2021	CDS	4779476	4779693	.	+	0	Name=LOC117225444 CDS;ID=EWKMg4ru1zPvdBw+uzMEhS+PpGo.1624892198108.53529
NW_022890423	Koludarov_et_al_2021	CDS	4787826	4788041	.	+	0	Name=LOC117225444 CDS;ID=EWKMg4ru1zPvdBw+uzMEhS+PpGo.1624892198108.53529
NW_022890423	Koludarov_et_al_2021	CDS	6322144	6322146	.	+	0	Name=LOC117225292 CDS;ID=EWKMg4ru1zPvdBw+uzMEhS+PpGo.1624892198108.53530
NW_022890423	Koludarov_et_al_2021	CDS	6326309	6326464	.	+	0	Name=LOC117225292 CDS;ID=EWKMg4ru1zPvdBw+uzMEhS+PpGo.1624892198108.53530
NW_022890423	Koludarov_et_al_2021	CDS	6367047	6367238	.	+	0	Name=LOC117225292 CDS;ID=EWKMg4ru1zPvdBw+uzMEhS+PpGo.1624892198108.53530
NW_022890423	Koludarov_et_al_2021	CDS	6367999	6368182	.	+	0	Name=LOC117225292 CDS;ID=EWKMg4ru1zPvdBw+uzMEhS+PpGo.1624892198108.53530
NW_022890423	Koludarov_et_al_2021	CDS	6378896	6378949	.	+	0	Name=LOC117225292 CDS;ID=EWKMg4ru1zPvdBw+uzMEhS+PpGo.1624892198108.53530
NW_022890423	Koludarov_et_al_2021	CDS	6379177	6379275	.	+	0	Name=LOC117225292 CDS;ID=EWKMg4ru1zPvdBw+uzMEhS+PpGo.1624892198108.53530
NW_022890423	Koludarov_et_al_2021	CDS	6388991	6389131	.	+	0	Name=LOC117225292 CDS;ID=EWKMg4ru1zPvdBw+uzMEhS+PpGo.1624892198108.53530
NW_022890423	Koludarov_et_al_2021	CDS	6394769	6394912	.	+	0	Name=LOC117225292 CDS;ID=EWKMg4ru1zPvdBw+uzMEhS+PpGo.1624892198108.53530
NW_022890423	Koludarov_et_al_2021	CDS	6413388	6413575	.	+	0	Name=LOC117225292 CDS;ID=EWKMg4ru1zPvdBw+uzMEhS+PpGo.1624892198108.53530
NW_022890423	Koludarov_et_al_2021	CDS	6413785	6413871	.	+	0	Name=LOC117225292 CDS;ID=EWKMg4ru1zPvdBw+uzMEhS+PpGo.1624892198108.53530
NW_022890423	Koludarov_et_al_2021	CDS	6414574	6414933	.	+	0	Name=LOC117225292 CDS;ID=EWKMg4ru1zPvdBw+uzMEhS+PpGo.1624892198108.53530
NW_022890423	Koludarov_et_al_2021	CDS	6416377	6416611	.	+	0	Name=LOC117225292 CDS;ID=EWKMg4ru1zPvdBw+uzMEhS+PpGo.1624892198108.53530
NW_022890423	Koludarov_et_al_2021	CDS	6417066	6417301	.	+	0	Name=LOC117225292 CDS;ID=EWKMg4ru1zPvdBw+uzMEhS+PpGo.1624892198108.53530
NW_022890423	Koludarov_et_al_2021	CDS	6322144	6322146	.	+	0	Name=LOC117225292 CDS;ID=EWKMg4ru1zPvdBw+uzMEhS+PpGo.1624892198108.53531
NW_022890423	Koludarov_et_al_2021	CDS	6326309	6326464	.	+	0	Name=LOC117225292 CDS;ID=EWKMg4ru1zPvdBw+uzMEhS+PpGo.1624892198108.53531
NW_022890423	Koludarov_et_al_2021	CDS	6367047	6367238	.	+	0	Name=LOC117225292 CDS;ID=EWKMg4ru1zPvdBw+uzMEhS+PpGo.1624892198108.53531
NW_022890423	Koludarov_et_al_2021	CDS	6367999	6368182	.	+	0	Name=LOC117225292 CDS;ID=EWKMg4ru1zPvdBw+uzMEhS+PpGo.1624892198108.53531
NW_022890423	Koludarov_et_al_2021	CDS	6378896	6378949	.	+	0	Name=LOC117225292 CDS;ID=EWKMg4ru1zPvdBw+uzMEhS+PpGo.1624892198108.53531
NW_022890423	Koludarov_et_al_2021	CDS	6379177	6379275	.	+	0	Name=LOC117225292 CDS;ID=EWKMg4ru1zPvdBw+uzMEhS+PpGo.1624892198108.53531
NW_022890423	Koludarov_et_al_2021	CDS	6388991	6389131	.	+	0	Name=LOC117225292 CDS;ID=EWKMg4ru1zPvdBw+uzMEhS+PpGo.1624892198108.53531
NW_022890423	Koludarov_et_al_2021	CDS	6394769	6394912	.	+	0	Name=LOC117225292 CDS;ID=EWKMg4ru1zPvdBw+uzMEhS+PpGo.1624892198108.53531
NW_022890423	Koludarov_et_al_2021	CDS	6413388	6413575	.	+	0	Name=LOC117225292 CDS;ID=EWKMg4ru1zPvdBw+uzMEhS+PpGo.1624892198108.53531
NW_022890423	Koludarov_et_al_2021	CDS	6413785	6413871	.	+	0	Name=LOC117225292 CDS;ID=EWKMg4ru1zPvdBw+uzMEhS+PpGo.1624892198108.53531
NW_022890423	Koludarov_et_al_2021	CDS	6414574	6414933	.	+	0	Name=LOC117225292 CDS;ID=EWKMg4ru1zPvdBw+uzMEhS+PpGo.1624892198108.53531
NW_022890423	Koludarov_et_al_2021	CDS	6416377	6416611	.	+	0	Name=LOC117225292 CDS;ID=EWKMg4ru1zPvdBw+uzMEhS+PpGo.1624892198108.53531
NW_022890423	Koludarov_et_al_2021	CDS	6417066	6417301	.	+	0	Name=LOC117225292 CDS;ID=EWKMg4ru1zPvdBw+uzMEhS+PpGo.1624892198108.53531
NW_022890423	Koludarov_et_al_2021	CDS	6322144	6322146	.	+	0	Name=LOC117225292 CDS;ID=EWKMg4ru1zPvdBw+uzMEhS+PpGo.1624892198108.53532
NW_022890423	Koludarov_et_al_2021	CDS	6326309	6326464	.	+	0	Name=LOC117225292 CDS;ID=EWKMg4ru1zPvdBw+uzMEhS+PpGo.1624892198108.53532
NW_022890423	Koludarov_et_al_2021	CDS	6367047	6367238	.	+	0	Name=LOC117225292 CDS;ID=EWKMg4ru1zPvdBw+uzMEhS+PpGo.1624892198108.53532
NW_022890423	Koludarov_et_al_2021	CDS	6367999	6368182	.	+	0	Name=LOC117225292 CDS;ID=EWKMg4ru1zPvdBw+uzMEhS+PpGo.1624892198108.53532
NW_022890423	Koludarov_et_al_2021	CDS	6378896	6378949	.	+	0	Name=LOC117225292 CDS;ID=EWKMg4ru1zPvdBw+uzMEhS+PpGo.1624892198108.53532
NW_022890423	Koludarov_et_al_2021	CDS	6379177	6379275	.	+	0	Name=LOC117225292 CDS;ID=EWKMg4ru1zPvdBw+uzMEhS+PpGo.1624892198108.53532
NW_022890423	Koludarov_et_al_2021	CDS	6388991	6389131	.	+	0	Name=LOC117225292 CDS;ID=EWKMg4ru1zPvdBw+uzMEhS+PpGo.1624892198108.53532
NW_022890423	Koludarov_et_al_2021	CDS	6394769	6394912	.	+	0	Name=LOC117225292 CDS;ID=EWKMg4ru1zPvdBw+uzMEhS+PpGo.1624892198108.53532
NW_022890423	Koludarov_et_al_2021	CDS	6413388	6413575	.	+	0	Name=LOC117225292 CDS;ID=EWKMg4ru1zPvdBw+uzMEhS+PpGo.1624892198108.53532
NW_022890423	Koludarov_et_al_2021	CDS	6413785	6413871	.	+	0	Name=LOC117225292 CDS;ID=EWKMg4ru1zPvdBw+uzMEhS+PpGo.1624892198108.53532
NW_022890423	Koludarov_et_al_2021	CDS	6414574	6414933	.	+	0	Name=LOC117225292 CDS;ID=EWKMg4ru1zPvdBw+uzMEhS+PpGo.1624892198108.53532
NW_022890423	Koludarov_et_al_2021	CDS	6416377	6416611	.	+	0	Name=LOC117225292 CDS;ID=EWKMg4ru1zPvdBw+uzMEhS+PpGo.1624892198108.53532
NW_022890423	Koludarov_et_al_2021	CDS	6417066	6417301	.	+	0	Name=LOC117225292 CDS;ID=EWKMg4ru1zPvdBw+uzMEhS+PpGo.1624892198108.53532
NW_022890423	Koludarov_et_al_2021	CDS	2685708	2685897	.	+	0	Name=LOC117225337 CDS;ID=EWKMg4ru1zPvdBw+uzMEhS+PpGo.1624892198109.53533
NW_022890423	Koludarov_et_al_2021	CDS	2686794	2686904	.	+	0	Name=LOC117225337 CDS;ID=EWKMg4ru1zPvdBw+uzMEhS+PpGo.1624892198109.53533
NW_022890423	Koludarov_et_al_2021	CDS	2753057	2753163	.	+	0	Name=LOC117225337 CDS;ID=EWKMg4ru1zPvdBw+uzMEhS+PpGo.1624892198109.53533
NW_022890423	Koludarov_et_al_2021	CDS	2764563	2764654	.	+	0	Name=LOC117225337 CDS;ID=EWKMg4ru1zPvdBw+uzMEhS+PpGo.1624892198109.53533
NW_022890423	Koludarov_et_al_2021	CDS	2766014	2766140	.	+	0	Name=LOC117225337 CDS;ID=EWKMg4ru1zPvdBw+uzMEhS+PpGo.1624892198109.53533
NW_022890423	Koludarov_et_al_2021	CDS	2767795	2768021	.	+	0	Name=LOC117225337 CDS;ID=EWKMg4ru1zPvdBw+uzMEhS+PpGo.1624892198109.53533
NW_022890423	Koludarov_et_al_2021	CDS	2773451	2773621	.	+	0	Name=LOC117225337 CDS;ID=EWKMg4ru1zPvdBw+uzMEhS+PpGo.1624892198109.53533
NW_022890423	Koludarov_et_al_2021	CDS	2774181	2774304	.	+	0	Name=LOC117225337 CDS;ID=EWKMg4ru1zPvdBw+uzMEhS+PpGo.1624892198109.53533
NW_022890423	Koludarov_et_al_2021	CDS	2774977	2775013	.	+	0	Name=LOC117225337 CDS;ID=EWKMg4ru1zPvdBw+uzMEhS+PpGo.1624892198109.53533
NW_022890423	Koludarov_et_al_2021	CDS	2775120	2775203	.	+	0	Name=LOC117225337 CDS;ID=EWKMg4ru1zPvdBw+uzMEhS+PpGo.1624892198109.53533
NW_022890423	Koludarov_et_al_2021	CDS	2779100	2779145	.	+	0	Name=LOC117225337 CDS;ID=EWKMg4ru1zPvdBw+uzMEhS+PpGo.1624892198109.53533
NW_022890423	Koludarov_et_al_2021	CDS	2779426	2779621	.	+	0	Name=LOC117225337 CDS;ID=EWKMg4ru1zPvdBw+uzMEhS+PpGo.1624892198109.53533
NW_022890423	Koludarov_et_al_2021	CDS	6967229	6967289	.	+	0	Name=LOC117225482 CDS;ID=EWKMg4ru1zPvdBw+uzMEhS+PpGo.1624892198109.53534
NW_022890423	Koludarov_et_al_2021	CDS	7051087	7051310	.	+	0	Name=LOC117225482 CDS;ID=EWKMg4ru1zPvdBw+uzMEhS+PpGo.1624892198109.53534
NW_022890423	Koludarov_et_al_2021	CDS	7053627	7053869	.	+	0	Name=LOC117225482 CDS;ID=EWKMg4ru1zPvdBw+uzMEhS+PpGo.1624892198109.53534
NW_022890423	Koludarov_et_al_2021	CDS	7054687	7055283	.	+	0	Name=LOC117225482 CDS;ID=EWKMg4ru1zPvdBw+uzMEhS+PpGo.1624892198109.53534
NW_022890423	Koludarov_et_al_2021	CDS	6809268	6809511	.	-	0	Name=LOC117225524 CDS;ID=EWKMg4ru1zPvdBw+uzMEhS+PpGo.1624892198109.53535
NW_022890423	Koludarov_et_al_2021	CDS	6809019	6809076	.	-	0	Name=LOC117225524 CDS;ID=EWKMg4ru1zPvdBw+uzMEhS+PpGo.1624892198109.53535
NW_022890423	Koludarov_et_al_2021	CDS	6807951	6808032	.	-	0	Name=LOC117225524 CDS;ID=EWKMg4ru1zPvdBw+uzMEhS+PpGo.1624892198109.53535
NW_022890423	Koludarov_et_al_2021	CDS	6804614	6804699	.	-	0	Name=LOC117225524 CDS;ID=EWKMg4ru1zPvdBw+uzMEhS+PpGo.1624892198109.53535
NW_022890423	Koludarov_et_al_2021	CDS	6801694	6801811	.	-	0	Name=LOC117225524 CDS;ID=EWKMg4ru1zPvdBw+uzMEhS+PpGo.1624892198109.53535
NW_022890423	Koludarov_et_al_2021	CDS	6800785	6800975	.	-	0	Name=LOC117225524 CDS;ID=EWKMg4ru1zPvdBw+uzMEhS+PpGo.1624892198109.53535
NW_022890423	Koludarov_et_al_2021	CDS	6742848	6744675	.	-	0	Name=LOC117225524 CDS;ID=EWKMg4ru1zPvdBw+uzMEhS+PpGo.1624892198109.53535
NW_022890423	Koludarov_et_al_2021	CDS	6739833	6740006	.	-	0	Name=LOC117225524 CDS;ID=EWKMg4ru1zPvdBw+uzMEhS+PpGo.1624892198109.53535
NW_022890423	Koludarov_et_al_2021	CDS	6728197	6728416	.	-	0	Name=LOC117225524 CDS;ID=EWKMg4ru1zPvdBw+uzMEhS+PpGo.1624892198109.53535
NW_022890423	Koludarov_et_al_2021	CDS	6726189	6726424	.	-	0	Name=LOC117225524 CDS;ID=EWKMg4ru1zPvdBw+uzMEhS+PpGo.1624892198109.53535
NW_022890423	Koludarov_et_al_2021	CDS	6725646	6725979	.	-	0	Name=LOC117225524 CDS;ID=EWKMg4ru1zPvdBw+uzMEhS+PpGo.1624892198109.53535
NW_022890423	Koludarov_et_al_2021	CDS	6725357	6725571	.	-	0	Name=LOC117225524 CDS;ID=EWKMg4ru1zPvdBw+uzMEhS+PpGo.1624892198109.53535
NW_022890423	Koludarov_et_al_2021	CDS	6725016	6725218	.	-	0	Name=LOC117225524 CDS;ID=EWKMg4ru1zPvdBw+uzMEhS+PpGo.1624892198109.53535
NW_022890423	Koludarov_et_al_2021	CDS	6724763	6724935	.	-	0	Name=LOC117225524 CDS;ID=EWKMg4ru1zPvdBw+uzMEhS+PpGo.1624892198109.53535
NW_022890423	Koludarov_et_al_2021	CDS	6724521	6724685	.	-	0	Name=LOC117225524 CDS;ID=EWKMg4ru1zPvdBw+uzMEhS+PpGo.1624892198109.53535
NW_022890423	Koludarov_et_al_2021	CDS	6723467	6723957	.	-	0	Name=LOC117225524 CDS;ID=EWKMg4ru1zPvdBw+uzMEhS+PpGo.1624892198109.53535
NW_022890423	Koludarov_et_al_2021	CDS	6809268	6809511	.	-	0	Name=LOC117225524 CDS;ID=EWKMg4ru1zPvdBw+uzMEhS+PpGo.1624892198109.53536
NW_022890423	Koludarov_et_al_2021	CDS	6809019	6809076	.	-	0	Name=LOC117225524 CDS;ID=EWKMg4ru1zPvdBw+uzMEhS+PpGo.1624892198109.53536
NW_022890423	Koludarov_et_al_2021	CDS	6807951	6808032	.	-	0	Name=LOC117225524 CDS;ID=EWKMg4ru1zPvdBw+uzMEhS+PpGo.1624892198109.53536
NW_022890423	Koludarov_et_al_2021	CDS	6804614	6804699	.	-	0	Name=LOC117225524 CDS;ID=EWKMg4ru1zPvdBw+uzMEhS+PpGo.1624892198109.53536
NW_022890423	Koludarov_et_al_2021	CDS	6801679	6801811	.	-	0	Name=LOC117225524 CDS;ID=EWKMg4ru1zPvdBw+uzMEhS+PpGo.1624892198109.53536
NW_022890423	Koludarov_et_al_2021	CDS	6800785	6800975	.	-	0	Name=LOC117225524 CDS;ID=EWKMg4ru1zPvdBw+uzMEhS+PpGo.1624892198109.53536
NW_022890423	Koludarov_et_al_2021	CDS	6742848	6744675	.	-	0	Name=LOC117225524 CDS;ID=EWKMg4ru1zPvdBw+uzMEhS+PpGo.1624892198109.53536
NW_022890423	Koludarov_et_al_2021	CDS	6739833	6740006	.	-	0	Name=LOC117225524 CDS;ID=EWKMg4ru1zPvdBw+uzMEhS+PpGo.1624892198109.53536
NW_022890423	Koludarov_et_al_2021	CDS	6728197	6728416	.	-	0	Name=LOC117225524 CDS;ID=EWKMg4ru1zPvdBw+uzMEhS+PpGo.1624892198109.53536
NW_022890423	Koludarov_et_al_2021	CDS	6726189	6726424	.	-	0	Name=LOC117225524 CDS;ID=EWKMg4ru1zPvdBw+uzMEhS+PpGo.1624892198109.53536
NW_022890423	Koludarov_et_al_2021	CDS	6725646	6725979	.	-	0	Name=LOC117225524 CDS;ID=EWKMg4ru1zPvdBw+uzMEhS+PpGo.1624892198109.53536
NW_022890423	Koludarov_et_al_2021	CDS	6725357	6725571	.	-	0	Name=LOC117225524 CDS;ID=EWKMg4ru1zPvdBw+uzMEhS+PpGo.1624892198109.53536
NW_022890423	Koludarov_et_al_2021	CDS	6725016	6725218	.	-	0	Name=LOC117225524 CDS;ID=EWKMg4ru1zPvdBw+uzMEhS+PpGo.1624892198109.53536
NW_022890423	Koludarov_et_al_2021	CDS	6724763	6724935	.	-	0	Name=LOC117225524 CDS;ID=EWKMg4ru1zPvdBw+uzMEhS+PpGo.1624892198109.53536
NW_022890423	Koludarov_et_al_2021	CDS	6724521	6724685	.	-	0	Name=LOC117225524 CDS;ID=EWKMg4ru1zPvdBw+uzMEhS+PpGo.1624892198109.53536
NW_022890423	Koludarov_et_al_2021	CDS	6723467	6723957	.	-	0	Name=LOC117225524 CDS;ID=EWKMg4ru1zPvdBw+uzMEhS+PpGo.1624892198109.53536
NW_022890423	Koludarov_et_al_2021	CDS	1530178	1530488	.	-	0	Name=LOC117225551 CDS;ID=EWKMg4ru1zPvdBw+uzMEhS+PpGo.1624892198109.53537
NW_022890423	Koludarov_et_al_2021	CDS	1511178	1511389	.	-	0	Name=LOC117225551 CDS;ID=EWKMg4ru1zPvdBw+uzMEhS+PpGo.1624892198109.53537
NW_022890423	Koludarov_et_al_2021	CDS	1463478	1463773	.	-	0	Name=LOC117225551 CDS;ID=EWKMg4ru1zPvdBw+uzMEhS+PpGo.1624892198109.53537
NW_022890423	Koludarov_et_al_2021	CDS	1462091	1462258	.	-	0	Name=LOC117225551 CDS;ID=EWKMg4ru1zPvdBw+uzMEhS+PpGo.1624892198109.53537
NW_022890423	Koludarov_et_al_2021	CDS	1459832	1460947	.	-	0	Name=LOC117225551 CDS;ID=EWKMg4ru1zPvdBw+uzMEhS+PpGo.1624892198109.53537
NW_022890423	Koludarov_et_al_2021	CDS	1458672	1458901	.	-	0	Name=LOC117225551 CDS;ID=EWKMg4ru1zPvdBw+uzMEhS+PpGo.1624892198109.53537
NW_022890423	Koludarov_et_al_2021	CDS	1457689	1457826	.	-	0	Name=LOC117225551 CDS;ID=EWKMg4ru1zPvdBw+uzMEhS+PpGo.1624892198109.53537
NW_022890423	Koludarov_et_al_2021	CDS	1456282	1456555	.	-	0	Name=LOC117225551 CDS;ID=EWKMg4ru1zPvdBw+uzMEhS+PpGo.1624892198109.53537
NW_022890423	Koludarov_et_al_2021	CDS	1452536	1452595	.	-	0	Name=LOC117225551 CDS;ID=EWKMg4ru1zPvdBw+uzMEhS+PpGo.1624892198109.53537
NW_022890423	Koludarov_et_al_2021	CDS	1377272	1377467	.	-	0	Name=LOC117225519 CDS;ID=EWKMg4ru1zPvdBw+uzMEhS+PpGo.1624892198109.53538
NW_022890423	Koludarov_et_al_2021	CDS	1315618	1315906	.	-	0	Name=LOC117225519 CDS;ID=EWKMg4ru1zPvdBw+uzMEhS+PpGo.1624892198109.53538
NW_022890423	Koludarov_et_al_2021	CDS	1312967	1313900	.	-	0	Name=LOC117225519 CDS;ID=EWKMg4ru1zPvdBw+uzMEhS+PpGo.1624892198109.53538
NW_022890423	Koludarov_et_al_2021	CDS	1312656	1312873	.	-	0	Name=LOC117225519 CDS;ID=EWKMg4ru1zPvdBw+uzMEhS+PpGo.1624892198109.53538
NW_022890423	Koludarov_et_al_2021	CDS	1309501	1310149	.	-	0	Name=LOC117225519 CDS;ID=EWKMg4ru1zPvdBw+uzMEhS+PpGo.1624892198109.53538
NW_022890423	Koludarov_et_al_2021	CDS	1306421	1307098	.	-	0	Name=LOC117225519 CDS;ID=EWKMg4ru1zPvdBw+uzMEhS+PpGo.1624892198109.53538
NW_022890423	Koludarov_et_al_2021	CDS	1305321	1306271	.	-	0	Name=LOC117225519 CDS;ID=EWKMg4ru1zPvdBw+uzMEhS+PpGo.1624892198109.53538
NW_022890423	Koludarov_et_al_2021	CDS	1304505	1304855	.	-	0	Name=LOC117225519 CDS;ID=EWKMg4ru1zPvdBw+uzMEhS+PpGo.1624892198109.53538
NW_022890423	Koludarov_et_al_2021	CDS	72087	72159	.	+	0	Name=LOC117225548 CDS;ID=EWKMg4ru1zPvdBw+uzMEhS+PpGo.1624892198109.53539
NW_022890423	Koludarov_et_al_2021	CDS	133201	133478	.	+	0	Name=LOC117225548 CDS;ID=EWKMg4ru1zPvdBw+uzMEhS+PpGo.1624892198109.53539
NW_022890423	Koludarov_et_al_2021	CDS	136049	136346	.	+	0	Name=LOC117225548 CDS;ID=EWKMg4ru1zPvdBw+uzMEhS+PpGo.1624892198109.53539
NW_022890423	Koludarov_et_al_2021	CDS	139117	139635	.	+	0	Name=LOC117225548 CDS;ID=EWKMg4ru1zPvdBw+uzMEhS+PpGo.1624892198109.53539
NW_022890423	Koludarov_et_al_2021	CDS	139699	140163	.	+	0	Name=LOC117225548 CDS;ID=EWKMg4ru1zPvdBw+uzMEhS+PpGo.1624892198109.53539
NW_022890423	Koludarov_et_al_2021	CDS	140253	142561	.	+	0	Name=LOC117225548 CDS;ID=EWKMg4ru1zPvdBw+uzMEhS+PpGo.1624892198109.53539
NW_022890423	Koludarov_et_al_2021	CDS	8580646	8580746	.	+	0	Name=LOC117225392 CDS;ID=EWKMg4ru1zPvdBw+uzMEhS+PpGo.1624892198109.53540
NW_022890423	Koludarov_et_al_2021	CDS	8583074	8583242	.	+	0	Name=LOC117225392 CDS;ID=EWKMg4ru1zPvdBw+uzMEhS+PpGo.1624892198109.53540
NW_022890423	Koludarov_et_al_2021	CDS	8605712	8605848	.	+	0	Name=LOC117225392 CDS;ID=EWKMg4ru1zPvdBw+uzMEhS+PpGo.1624892198109.53540
NW_022890423	Koludarov_et_al_2021	CDS	8644117	8644263	.	+	0	Name=LOC117225392 CDS;ID=EWKMg4ru1zPvdBw+uzMEhS+PpGo.1624892198109.53540
NW_022890423	Koludarov_et_al_2021	CDS	8644788	8644946	.	+	0	Name=LOC117225392 CDS;ID=EWKMg4ru1zPvdBw+uzMEhS+PpGo.1624892198109.53540
NW_022890423	Koludarov_et_al_2021	CDS	8645559	8645808	.	+	0	Name=LOC117225392 CDS;ID=EWKMg4ru1zPvdBw+uzMEhS+PpGo.1624892198109.53540
NW_022890423	Koludarov_et_al_2021	CDS	8648800	8648991	.	+	0	Name=LOC117225392 CDS;ID=EWKMg4ru1zPvdBw+uzMEhS+PpGo.1624892198109.53540
NW_022890423	Koludarov_et_al_2021	CDS	7278909	7279221	.	-	0	Name=LOC117225352 CDS;ID=EWKMg4ru1zPvdBw+uzMEhS+PpGo.1624892198109.53541
NW_022890423	Koludarov_et_al_2021	CDS	7274117	7274347	.	-	0	Name=LOC117225352 CDS;ID=EWKMg4ru1zPvdBw+uzMEhS+PpGo.1624892198109.53541
NW_022890423	Koludarov_et_al_2021	CDS	7271714	7272005	.	-	0	Name=LOC117225352 CDS;ID=EWKMg4ru1zPvdBw+uzMEhS+PpGo.1624892198109.53541
NW_022890423	Koludarov_et_al_2021	CDS	7270600	7271235	.	-	0	Name=LOC117225352 CDS;ID=EWKMg4ru1zPvdBw+uzMEhS+PpGo.1624892198109.53541
NW_022890423	Koludarov_et_al_2021	CDS	7269455	7269616	.	-	0	Name=LOC117225352 CDS;ID=EWKMg4ru1zPvdBw+uzMEhS+PpGo.1624892198109.53541
NW_022890423	Koludarov_et_al_2021	CDS	7268007	7268182	.	-	0	Name=LOC117225352 CDS;ID=EWKMg4ru1zPvdBw+uzMEhS+PpGo.1624892198109.53541
NW_022890423	Koludarov_et_al_2021	CDS	7225105	7225259	.	-	0	Name=LOC117225352 CDS;ID=EWKMg4ru1zPvdBw+uzMEhS+PpGo.1624892198109.53541
NW_022890423	Koludarov_et_al_2021	CDS	7278909	7279221	.	-	0	Name=LOC117225352 CDS;ID=EWKMg4ru1zPvdBw+uzMEhS+PpGo.1624892198109.53542
NW_022890423	Koludarov_et_al_2021	CDS	7274117	7274347	.	-	0	Name=LOC117225352 CDS;ID=EWKMg4ru1zPvdBw+uzMEhS+PpGo.1624892198109.53542
NW_022890423	Koludarov_et_al_2021	CDS	7271714	7272005	.	-	0	Name=LOC117225352 CDS;ID=EWKMg4ru1zPvdBw+uzMEhS+PpGo.1624892198109.53542
NW_022890423	Koludarov_et_al_2021	CDS	7270600	7271235	.	-	0	Name=LOC117225352 CDS;ID=EWKMg4ru1zPvdBw+uzMEhS+PpGo.1624892198109.53542
NW_022890423	Koludarov_et_al_2021	CDS	7269455	7269616	.	-	0	Name=LOC117225352 CDS;ID=EWKMg4ru1zPvdBw+uzMEhS+PpGo.1624892198109.53542
NW_022890423	Koludarov_et_al_2021	CDS	7268007	7268182	.	-	0	Name=LOC117225352 CDS;ID=EWKMg4ru1zPvdBw+uzMEhS+PpGo.1624892198109.53542
NW_022890423	Koludarov_et_al_2021	CDS	7225105	7225259	.	-	0	Name=LOC117225352 CDS;ID=EWKMg4ru1zPvdBw+uzMEhS+PpGo.1624892198109.53542
NW_022890423	Koludarov_et_al_2021	CDS	7278909	7279221	.	-	0	Name=LOC117225352 CDS;ID=EWKMg4ru1zPvdBw+uzMEhS+PpGo.1624892198109.53543
NW_022890423	Koludarov_et_al_2021	CDS	7274117	7274347	.	-	0	Name=LOC117225352 CDS;ID=EWKMg4ru1zPvdBw+uzMEhS+PpGo.1624892198109.53543
NW_022890423	Koludarov_et_al_2021	CDS	7271714	7272005	.	-	0	Name=LOC117225352 CDS;ID=EWKMg4ru1zPvdBw+uzMEhS+PpGo.1624892198109.53543
NW_022890423	Koludarov_et_al_2021	CDS	7270600	7271235	.	-	0	Name=LOC117225352 CDS;ID=EWKMg4ru1zPvdBw+uzMEhS+PpGo.1624892198109.53543
NW_022890423	Koludarov_et_al_2021	CDS	7269455	7269616	.	-	0	Name=LOC117225352 CDS;ID=EWKMg4ru1zPvdBw+uzMEhS+PpGo.1624892198109.53543
NW_022890423	Koludarov_et_al_2021	CDS	7268007	7268182	.	-	0	Name=LOC117225352 CDS;ID=EWKMg4ru1zPvdBw+uzMEhS+PpGo.1624892198109.53543
NW_022890423	Koludarov_et_al_2021	CDS	7225105	7225259	.	-	0	Name=LOC117225352 CDS;ID=EWKMg4ru1zPvdBw+uzMEhS+PpGo.1624892198109.53543
NW_022890423	Koludarov_et_al_2021	CDS	7278909	7279221	.	-	0	Name=LOC117225352 CDS;ID=EWKMg4ru1zPvdBw+uzMEhS+PpGo.1624892198109.53544
NW_022890423	Koludarov_et_al_2021	CDS	7274117	7274347	.	-	0	Name=LOC117225352 CDS;ID=EWKMg4ru1zPvdBw+uzMEhS+PpGo.1624892198109.53544
NW_022890423	Koludarov_et_al_2021	CDS	7271714	7272005	.	-	0	Name=LOC117225352 CDS;ID=EWKMg4ru1zPvdBw+uzMEhS+PpGo.1624892198109.53544
NW_022890423	Koludarov_et_al_2021	CDS	7270600	7271235	.	-	0	Name=LOC117225352 CDS;ID=EWKMg4ru1zPvdBw+uzMEhS+PpGo.1624892198109.53544
NW_022890423	Koludarov_et_al_2021	CDS	7269455	7269616	.	-	0	Name=LOC117225352 CDS;ID=EWKMg4ru1zPvdBw+uzMEhS+PpGo.1624892198109.53544
NW_022890423	Koludarov_et_al_2021	CDS	7268007	7268182	.	-	0	Name=LOC117225352 CDS;ID=EWKMg4ru1zPvdBw+uzMEhS+PpGo.1624892198109.53544
NW_022890423	Koludarov_et_al_2021	CDS	7225105	7225259	.	-	0	Name=LOC117225352 CDS;ID=EWKMg4ru1zPvdBw+uzMEhS+PpGo.1624892198109.53544
NW_022890423	Koludarov_et_al_2021	CDS	2330607	2331327	.	-	0	Name=LOC117225542 CDS;ID=EWKMg4ru1zPvdBw+uzMEhS+PpGo.1624892198109.53545
NW_022890423	Koludarov_et_al_2021	CDS	2316973	2317189	.	-	0	Name=LOC117225542 CDS;ID=EWKMg4ru1zPvdBw+uzMEhS+PpGo.1624892198109.53545
NW_022890423	Koludarov_et_al_2021	CDS	2283958	2284120	.	-	0	Name=LOC117225542 CDS;ID=EWKMg4ru1zPvdBw+uzMEhS+PpGo.1624892198109.53545
NW_022890423	Koludarov_et_al_2021	CDS	2279915	2280182	.	-	0	Name=LOC117225542 CDS;ID=EWKMg4ru1zPvdBw+uzMEhS+PpGo.1624892198109.53545
NW_022890423	Koludarov_et_al_2021	CDS	2277213	2277532	.	-	0	Name=LOC117225542 CDS;ID=EWKMg4ru1zPvdBw+uzMEhS+PpGo.1624892198109.53545
NW_022890423	Koludarov_et_al_2021	CDS	2330607	2331327	.	-	0	Name=LOC117225542 CDS;ID=EWKMg4ru1zPvdBw+uzMEhS+PpGo.1624892198109.53546
NW_022890423	Koludarov_et_al_2021	CDS	2316973	2317189	.	-	0	Name=LOC117225542 CDS;ID=EWKMg4ru1zPvdBw+uzMEhS+PpGo.1624892198109.53546
NW_022890423	Koludarov_et_al_2021	CDS	2283958	2284120	.	-	0	Name=LOC117225542 CDS;ID=EWKMg4ru1zPvdBw+uzMEhS+PpGo.1624892198109.53546
NW_022890423	Koludarov_et_al_2021	CDS	2279915	2280182	.	-	0	Name=LOC117225542 CDS;ID=EWKMg4ru1zPvdBw+uzMEhS+PpGo.1624892198109.53546
NW_022890423	Koludarov_et_al_2021	CDS	2277213	2277532	.	-	0	Name=LOC117225542 CDS;ID=EWKMg4ru1zPvdBw+uzMEhS+PpGo.1624892198109.53546
NW_022890423	Koludarov_et_al_2021	CDS	1142321	1142422	.	+	0	Name=LOC117225580 CDS;ID=EWKMg4ru1zPvdBw+uzMEhS+PpGo.1624892198109.53547
NW_022890423	Koludarov_et_al_2021	CDS	1176296	1176402	.	+	0	Name=LOC117225580 CDS;ID=EWKMg4ru1zPvdBw+uzMEhS+PpGo.1624892198109.53547
NW_022890423	Koludarov_et_al_2021	CDS	1177733	1177931	.	+	0	Name=LOC117225580 CDS;ID=EWKMg4ru1zPvdBw+uzMEhS+PpGo.1624892198109.53547
NW_022890423	Koludarov_et_al_2021	CDS	1189736	1189810	.	+	0	Name=LOC117225580 CDS;ID=EWKMg4ru1zPvdBw+uzMEhS+PpGo.1624892198109.53547
NW_022890423	Koludarov_et_al_2021	CDS	1190608	1190660	.	+	0	Name=LOC117225580 CDS;ID=EWKMg4ru1zPvdBw+uzMEhS+PpGo.1624892198109.53547
NW_022890423	Koludarov_et_al_2021	CDS	1191046	1191591	.	+	0	Name=LOC117225580 CDS;ID=EWKMg4ru1zPvdBw+uzMEhS+PpGo.1624892198109.53547
NW_022890423	Koludarov_et_al_2021	CDS	1192578	1192896	.	+	0	Name=LOC117225580 CDS;ID=EWKMg4ru1zPvdBw+uzMEhS+PpGo.1624892198109.53547
NW_022890423	Koludarov_et_al_2021	CDS	1192959	1193137	.	+	0	Name=LOC117225580 CDS;ID=EWKMg4ru1zPvdBw+uzMEhS+PpGo.1624892198109.53547
NW_022890423	Koludarov_et_al_2021	CDS	1193211	1193433	.	+	0	Name=LOC117225580 CDS;ID=EWKMg4ru1zPvdBw+uzMEhS+PpGo.1624892198109.53547
NW_022890423	Koludarov_et_al_2021	CDS	1193550	1193994	.	+	0	Name=LOC117225580 CDS;ID=EWKMg4ru1zPvdBw+uzMEhS+PpGo.1624892198109.53547
NW_022890423	Koludarov_et_al_2021	CDS	1194285	1194490	.	+	0	Name=LOC117225580 CDS;ID=EWKMg4ru1zPvdBw+uzMEhS+PpGo.1624892198109.53547
NW_022890423	Koludarov_et_al_2021	CDS	1195450	1195551	.	+	0	Name=LOC117225580 CDS;ID=EWKMg4ru1zPvdBw+uzMEhS+PpGo.1624892198109.53547
NW_022890423	Koludarov_et_al_2021	CDS	1142321	1142422	.	+	0	Name=LOC117225580 CDS;ID=EWKMg4ru1zPvdBw+uzMEhS+PpGo.1624892198109.53548
NW_022890423	Koludarov_et_al_2021	CDS	1176296	1176402	.	+	0	Name=LOC117225580 CDS;ID=EWKMg4ru1zPvdBw+uzMEhS+PpGo.1624892198109.53548
NW_022890423	Koludarov_et_al_2021	CDS	1177733	1177931	.	+	0	Name=LOC117225580 CDS;ID=EWKMg4ru1zPvdBw+uzMEhS+PpGo.1624892198109.53548
NW_022890423	Koludarov_et_al_2021	CDS	1189736	1189810	.	+	0	Name=LOC117225580 CDS;ID=EWKMg4ru1zPvdBw+uzMEhS+PpGo.1624892198109.53548
NW_022890423	Koludarov_et_al_2021	CDS	1190608	1190660	.	+	0	Name=LOC117225580 CDS;ID=EWKMg4ru1zPvdBw+uzMEhS+PpGo.1624892198109.53548
NW_022890423	Koludarov_et_al_2021	CDS	1191046	1191591	.	+	0	Name=LOC117225580 CDS;ID=EWKMg4ru1zPvdBw+uzMEhS+PpGo.1624892198109.53548
NW_022890423	Koludarov_et_al_2021	CDS	1192578	1192896	.	+	0	Name=LOC117225580 CDS;ID=EWKMg4ru1zPvdBw+uzMEhS+PpGo.1624892198109.53548
NW_022890423	Koludarov_et_al_2021	CDS	1192959	1193137	.	+	0	Name=LOC117225580 CDS;ID=EWKMg4ru1zPvdBw+uzMEhS+PpGo.1624892198109.53548
NW_022890423	Koludarov_et_al_2021	CDS	1193211	1193433	.	+	0	Name=LOC117225580 CDS;ID=EWKMg4ru1zPvdBw+uzMEhS+PpGo.1624892198109.53548
NW_022890423	Koludarov_et_al_2021	CDS	1193550	1193994	.	+	0	Name=LOC117225580 CDS;ID=EWKMg4ru1zPvdBw+uzMEhS+PpGo.1624892198109.53548
NW_022890423	Koludarov_et_al_2021	CDS	1194285	1194490	.	+	0	Name=LOC117225580 CDS;ID=EWKMg4ru1zPvdBw+uzMEhS+PpGo.1624892198109.53548
NW_022890423	Koludarov_et_al_2021	CDS	1195450	1195551	.	+	0	Name=LOC117225580 CDS;ID=EWKMg4ru1zPvdBw+uzMEhS+PpGo.1624892198109.53548
NW_022890423	Koludarov_et_al_2021	CDS	1142321	1142413	.	+	0	Name=LOC117225580 CDS;ID=EWKMg4ru1zPvdBw+uzMEhS+PpGo.1624892198109.53549
NW_022890423	Koludarov_et_al_2021	CDS	1176296	1176402	.	+	0	Name=LOC117225580 CDS;ID=EWKMg4ru1zPvdBw+uzMEhS+PpGo.1624892198109.53549
NW_022890423	Koludarov_et_al_2021	CDS	1177733	1177931	.	+	0	Name=LOC117225580 CDS;ID=EWKMg4ru1zPvdBw+uzMEhS+PpGo.1624892198109.53549
NW_022890423	Koludarov_et_al_2021	CDS	1189736	1189810	.	+	0	Name=LOC117225580 CDS;ID=EWKMg4ru1zPvdBw+uzMEhS+PpGo.1624892198109.53549
NW_022890423	Koludarov_et_al_2021	CDS	1190608	1190660	.	+	0	Name=LOC117225580 CDS;ID=EWKMg4ru1zPvdBw+uzMEhS+PpGo.1624892198109.53549
NW_022890423	Koludarov_et_al_2021	CDS	1191046	1191591	.	+	0	Name=LOC117225580 CDS;ID=EWKMg4ru1zPvdBw+uzMEhS+PpGo.1624892198109.53549
NW_022890423	Koludarov_et_al_2021	CDS	1192578	1192896	.	+	0	Name=LOC117225580 CDS;ID=EWKMg4ru1zPvdBw+uzMEhS+PpGo.1624892198109.53549
NW_022890423	Koludarov_et_al_2021	CDS	1192959	1193137	.	+	0	Name=LOC117225580 CDS;ID=EWKMg4ru1zPvdBw+uzMEhS+PpGo.1624892198109.53549
NW_022890423	Koludarov_et_al_2021	CDS	1193211	1193433	.	+	0	Name=LOC117225580 CDS;ID=EWKMg4ru1zPvdBw+uzMEhS+PpGo.1624892198109.53549
NW_022890423	Koludarov_et_al_2021	CDS	1193550	1193994	.	+	0	Name=LOC117225580 CDS;ID=EWKMg4ru1zPvdBw+uzMEhS+PpGo.1624892198109.53549
NW_022890423	Koludarov_et_al_2021	CDS	1194285	1194490	.	+	0	Name=LOC117225580 CDS;ID=EWKMg4ru1zPvdBw+uzMEhS+PpGo.1624892198109.53549
NW_022890423	Koludarov_et_al_2021	CDS	1195450	1195551	.	+	0	Name=LOC117225580 CDS;ID=EWKMg4ru1zPvdBw+uzMEhS+PpGo.1624892198109.53549
NW_022890423	Koludarov_et_al_2021	CDS	6773015	6773106	.	-	0	Name=LOC117225524 CDS;ID=EWKMg4ru1zPvdBw+uzMEhS+PpGo.1624892198109.53550
NW_022890423	Koludarov_et_al_2021	CDS	6742848	6744675	.	-	0	Name=LOC117225524 CDS;ID=EWKMg4ru1zPvdBw+uzMEhS+PpGo.1624892198109.53550
NW_022890423	Koludarov_et_al_2021	CDS	6739833	6740006	.	-	0	Name=LOC117225524 CDS;ID=EWKMg4ru1zPvdBw+uzMEhS+PpGo.1624892198109.53550
NW_022890423	Koludarov_et_al_2021	CDS	6728197	6728416	.	-	0	Name=LOC117225524 CDS;ID=EWKMg4ru1zPvdBw+uzMEhS+PpGo.1624892198109.53550
NW_022890423	Koludarov_et_al_2021	CDS	6726189	6726424	.	-	0	Name=LOC117225524 CDS;ID=EWKMg4ru1zPvdBw+uzMEhS+PpGo.1624892198109.53550
NW_022890423	Koludarov_et_al_2021	CDS	6725646	6725979	.	-	0	Name=LOC117225524 CDS;ID=EWKMg4ru1zPvdBw+uzMEhS+PpGo.1624892198109.53550
NW_022890423	Koludarov_et_al_2021	CDS	6725357	6725571	.	-	0	Name=LOC117225524 CDS;ID=EWKMg4ru1zPvdBw+uzMEhS+PpGo.1624892198109.53550
NW_022890423	Koludarov_et_al_2021	CDS	6725016	6725218	.	-	0	Name=LOC117225524 CDS;ID=EWKMg4ru1zPvdBw+uzMEhS+PpGo.1624892198109.53550
NW_022890423	Koludarov_et_al_2021	CDS	6724763	6724935	.	-	0	Name=LOC117225524 CDS;ID=EWKMg4ru1zPvdBw+uzMEhS+PpGo.1624892198109.53550
NW_022890423	Koludarov_et_al_2021	CDS	6724521	6724685	.	-	0	Name=LOC117225524 CDS;ID=EWKMg4ru1zPvdBw+uzMEhS+PpGo.1624892198109.53550
NW_022890423	Koludarov_et_al_2021	CDS	6723467	6723957	.	-	0	Name=LOC117225524 CDS;ID=EWKMg4ru1zPvdBw+uzMEhS+PpGo.1624892198109.53550
NW_022890423	Koludarov_et_al_2021	CDS	4514551	4514951	.	+	0	Name=LOC117225537 CDS;ID=EWKMg4ru1zPvdBw+uzMEhS+PpGo.1624892198110.53551
NW_022890423	Koludarov_et_al_2021	CDS	4519601	4519704	.	+	0	Name=LOC117225537 CDS;ID=EWKMg4ru1zPvdBw+uzMEhS+PpGo.1624892198110.53551
NW_022890423	Koludarov_et_al_2021	CDS	4522433	4522609	.	+	0	Name=LOC117225537 CDS;ID=EWKMg4ru1zPvdBw+uzMEhS+PpGo.1624892198110.53551
NW_022890423	Koludarov_et_al_2021	CDS	4524471	4524653	.	+	0	Name=LOC117225537 CDS;ID=EWKMg4ru1zPvdBw+uzMEhS+PpGo.1624892198110.53551
NW_022890423	Koludarov_et_al_2021	CDS	4525954	4526136	.	+	0	Name=LOC117225537 CDS;ID=EWKMg4ru1zPvdBw+uzMEhS+PpGo.1624892198110.53551
NW_022890423	Koludarov_et_al_2021	CDS	4560139	4560321	.	+	0	Name=LOC117225537 CDS;ID=EWKMg4ru1zPvdBw+uzMEhS+PpGo.1624892198110.53551
NW_022890423	Koludarov_et_al_2021	CDS	4563017	4563101	.	+	0	Name=LOC117225537 CDS;ID=EWKMg4ru1zPvdBw+uzMEhS+PpGo.1624892198110.53551
NW_022890423	Koludarov_et_al_2021	CDS	4563628	4563697	.	+	0	Name=LOC117225537 CDS;ID=EWKMg4ru1zPvdBw+uzMEhS+PpGo.1624892198110.53551
NW_022890423	Koludarov_et_al_2021	CDS	6479159	6479288	.	-	0	Name=LOC117225261 CDS;ID=EWKMg4ru1zPvdBw+uzMEhS+PpGo.1624892198110.53552
NW_022890423	Koludarov_et_al_2021	CDS	6450346	6450597	.	-	0	Name=LOC117225261 CDS;ID=EWKMg4ru1zPvdBw+uzMEhS+PpGo.1624892198110.53552
NW_022890423	Koludarov_et_al_2021	CDS	6437337	6437530	.	-	0	Name=LOC117225261 CDS;ID=EWKMg4ru1zPvdBw+uzMEhS+PpGo.1624892198110.53552
NW_022890423	Koludarov_et_al_2021	CDS	6435249	6435624	.	-	0	Name=LOC117225261 CDS;ID=EWKMg4ru1zPvdBw+uzMEhS+PpGo.1624892198110.53552
NW_022890423	Koludarov_et_al_2021	CDS	6433258	6433410	.	-	0	Name=LOC117225261 CDS;ID=EWKMg4ru1zPvdBw+uzMEhS+PpGo.1624892198110.53552
NW_022890423	Koludarov_et_al_2021	CDS	6432978	6433174	.	-	0	Name=LOC117225261 CDS;ID=EWKMg4ru1zPvdBw+uzMEhS+PpGo.1624892198110.53552
NW_022890423	Koludarov_et_al_2021	CDS	6431062	6431231	.	-	0	Name=LOC117225261 CDS;ID=EWKMg4ru1zPvdBw+uzMEhS+PpGo.1624892198110.53552
NW_022890423	Koludarov_et_al_2021	CDS	6430868	6430943	.	-	0	Name=LOC117225261 CDS;ID=EWKMg4ru1zPvdBw+uzMEhS+PpGo.1624892198110.53552
NW_022890423	Koludarov_et_al_2021	CDS	3961334	3961338	.	+	0	Name=LOC117225487 CDS;ID=EWKMg4ru1zPvdBw+uzMEhS+PpGo.1624892198110.53553
NW_022890423	Koludarov_et_al_2021	CDS	3965514	3965779	.	+	0	Name=LOC117225487 CDS;ID=EWKMg4ru1zPvdBw+uzMEhS+PpGo.1624892198110.53553
NW_022890423	Koludarov_et_al_2021	CDS	3985701	3985895	.	+	0	Name=LOC117225487 CDS;ID=EWKMg4ru1zPvdBw+uzMEhS+PpGo.1624892198110.53553
NW_022890423	Koludarov_et_al_2021	CDS	3995097	3995254	.	+	0	Name=LOC117225487 CDS;ID=EWKMg4ru1zPvdBw+uzMEhS+PpGo.1624892198110.53553
NW_022890423	Koludarov_et_al_2021	CDS	4003666	4004214	.	+	0	Name=LOC117225487 CDS;ID=EWKMg4ru1zPvdBw+uzMEhS+PpGo.1624892198110.53553
NW_022890423	Koludarov_et_al_2021	CDS	3721912	3722054	.	+	0	Name=LOC117225280 CDS;ID=EWKMg4ru1zPvdBw+uzMEhS+PpGo.1624892198110.53554
NW_022890423	Koludarov_et_al_2021	CDS	3738173	3738255	.	+	0	Name=LOC117225280 CDS;ID=EWKMg4ru1zPvdBw+uzMEhS+PpGo.1624892198110.53554
NW_022890423	Koludarov_et_al_2021	CDS	3739851	3739958	.	+	0	Name=LOC117225280 CDS;ID=EWKMg4ru1zPvdBw+uzMEhS+PpGo.1624892198110.53554
NW_022890423	Koludarov_et_al_2021	CDS	3740068	3740202	.	+	0	Name=LOC117225280 CDS;ID=EWKMg4ru1zPvdBw+uzMEhS+PpGo.1624892198110.53554
NW_022890423	Koludarov_et_al_2021	CDS	3740563	3740665	.	+	0	Name=LOC117225280 CDS;ID=EWKMg4ru1zPvdBw+uzMEhS+PpGo.1624892198110.53554
NW_022890423	Koludarov_et_al_2021	CDS	3740824	3741008	.	+	0	Name=LOC117225280 CDS;ID=EWKMg4ru1zPvdBw+uzMEhS+PpGo.1624892198110.53554
NW_022890423	Koludarov_et_al_2021	CDS	3742900	3743148	.	+	0	Name=LOC117225280 CDS;ID=EWKMg4ru1zPvdBw+uzMEhS+PpGo.1624892198110.53554
NW_022890423	Koludarov_et_al_2021	CDS	3743619	3743774	.	+	0	Name=LOC117225280 CDS;ID=EWKMg4ru1zPvdBw+uzMEhS+PpGo.1624892198110.53554
NW_022890423	Koludarov_et_al_2021	CDS	3744314	3744598	.	+	0	Name=LOC117225280 CDS;ID=EWKMg4ru1zPvdBw+uzMEhS+PpGo.1624892198110.53554
NW_022890423	Koludarov_et_al_2021	CDS	3745108	3745230	.	+	0	Name=LOC117225280 CDS;ID=EWKMg4ru1zPvdBw+uzMEhS+PpGo.1624892198110.53554
NW_022890423	Koludarov_et_al_2021	CDS	3745301	3745549	.	+	0	Name=LOC117225280 CDS;ID=EWKMg4ru1zPvdBw+uzMEhS+PpGo.1624892198110.53554
NW_022890423	Koludarov_et_al_2021	CDS	3746102	3746221	.	+	0	Name=LOC117225280 CDS;ID=EWKMg4ru1zPvdBw+uzMEhS+PpGo.1624892198110.53554
NW_022890423	Koludarov_et_al_2021	CDS	3746534	3746749	.	+	0	Name=LOC117225280 CDS;ID=EWKMg4ru1zPvdBw+uzMEhS+PpGo.1624892198110.53554
NW_022890423	Koludarov_et_al_2021	CDS	3746893	3747092	.	+	0	Name=LOC117225280 CDS;ID=EWKMg4ru1zPvdBw+uzMEhS+PpGo.1624892198110.53554
NW_022890423	Koludarov_et_al_2021	CDS	3747397	3747577	.	+	0	Name=LOC117225280 CDS;ID=EWKMg4ru1zPvdBw+uzMEhS+PpGo.1624892198110.53554
NW_022890423	Koludarov_et_al_2021	CDS	3748121	3748426	.	+	0	Name=LOC117225280 CDS;ID=EWKMg4ru1zPvdBw+uzMEhS+PpGo.1624892198110.53554
NW_022890423	Koludarov_et_al_2021	CDS	3748980	3749321	.	+	0	Name=LOC117225280 CDS;ID=EWKMg4ru1zPvdBw+uzMEhS+PpGo.1624892198110.53554
NW_022890423	Koludarov_et_al_2021	CDS	3749437	3749562	.	+	0	Name=LOC117225280 CDS;ID=EWKMg4ru1zPvdBw+uzMEhS+PpGo.1624892198110.53554
NW_022890423	Koludarov_et_al_2021	CDS	3750102	3750435	.	+	0	Name=LOC117225280 CDS;ID=EWKMg4ru1zPvdBw+uzMEhS+PpGo.1624892198110.53554
NW_022890423	Koludarov_et_al_2021	CDS	3751147	3751313	.	+	0	Name=LOC117225280 CDS;ID=EWKMg4ru1zPvdBw+uzMEhS+PpGo.1624892198110.53554
NW_022890423	Koludarov_et_al_2021	CDS	3751535	3751863	.	+	0	Name=LOC117225280 CDS;ID=EWKMg4ru1zPvdBw+uzMEhS+PpGo.1624892198110.53554
NW_022890423	Koludarov_et_al_2021	CDS	3752542	3752968	.	+	0	Name=LOC117225280 CDS;ID=EWKMg4ru1zPvdBw+uzMEhS+PpGo.1624892198110.53554
NW_022890423	Koludarov_et_al_2021	CDS	3753267	3753620	.	+	0	Name=LOC117225280 CDS;ID=EWKMg4ru1zPvdBw+uzMEhS+PpGo.1624892198110.53554
NW_022890423	Koludarov_et_al_2021	CDS	3754244	3754357	.	+	0	Name=LOC117225280 CDS;ID=EWKMg4ru1zPvdBw+uzMEhS+PpGo.1624892198110.53554
NW_022890423	Koludarov_et_al_2021	CDS	3754438	3754596	.	+	0	Name=LOC117225280 CDS;ID=EWKMg4ru1zPvdBw+uzMEhS+PpGo.1624892198110.53554
NW_022890423	Koludarov_et_al_2021	CDS	3754883	3755097	.	+	0	Name=LOC117225280 CDS;ID=EWKMg4ru1zPvdBw+uzMEhS+PpGo.1624892198110.53554
NW_022890423	Koludarov_et_al_2021	CDS	3755647	3756004	.	+	0	Name=LOC117225280 CDS;ID=EWKMg4ru1zPvdBw+uzMEhS+PpGo.1624892198110.53554
NW_022890423	Koludarov_et_al_2021	CDS	3756242	3756387	.	+	0	Name=LOC117225280 CDS;ID=EWKMg4ru1zPvdBw+uzMEhS+PpGo.1624892198110.53554
NW_022890423	Koludarov_et_al_2021	CDS	3757005	3757113	.	+	0	Name=LOC117225280 CDS;ID=EWKMg4ru1zPvdBw+uzMEhS+PpGo.1624892198110.53554
NW_022890423	Koludarov_et_al_2021	CDS	3757198	3757476	.	+	0	Name=LOC117225280 CDS;ID=EWKMg4ru1zPvdBw+uzMEhS+PpGo.1624892198110.53554
NW_022890423	Koludarov_et_al_2021	CDS	3758058	3758483	.	+	0	Name=LOC117225280 CDS;ID=EWKMg4ru1zPvdBw+uzMEhS+PpGo.1624892198110.53554
NW_022890423	Koludarov_et_al_2021	CDS	3759202	3759450	.	+	0	Name=LOC117225280 CDS;ID=EWKMg4ru1zPvdBw+uzMEhS+PpGo.1624892198110.53554
NW_022890423	Koludarov_et_al_2021	CDS	3759538	3759741	.	+	0	Name=LOC117225280 CDS;ID=EWKMg4ru1zPvdBw+uzMEhS+PpGo.1624892198110.53554
NW_022890423	Koludarov_et_al_2021	CDS	3759971	3760096	.	+	0	Name=LOC117225280 CDS;ID=EWKMg4ru1zPvdBw+uzMEhS+PpGo.1624892198110.53554
NW_022890423	Koludarov_et_al_2021	CDS	3760206	3760445	.	+	0	Name=LOC117225280 CDS;ID=EWKMg4ru1zPvdBw+uzMEhS+PpGo.1624892198110.53554
NW_022890423	Koludarov_et_al_2021	CDS	3760739	3760911	.	+	0	Name=LOC117225280 CDS;ID=EWKMg4ru1zPvdBw+uzMEhS+PpGo.1624892198110.53554
NW_022890423	Koludarov_et_al_2021	CDS	3760976	3761170	.	+	0	Name=LOC117225280 CDS;ID=EWKMg4ru1zPvdBw+uzMEhS+PpGo.1624892198110.53554
NW_022890423	Koludarov_et_al_2021	CDS	3761376	3761480	.	+	0	Name=LOC117225280 CDS;ID=EWKMg4ru1zPvdBw+uzMEhS+PpGo.1624892198110.53554
NW_022890423	Koludarov_et_al_2021	CDS	3761603	3761755	.	+	0	Name=LOC117225280 CDS;ID=EWKMg4ru1zPvdBw+uzMEhS+PpGo.1624892198110.53554
NW_022890423	Koludarov_et_al_2021	CDS	3761832	3762017	.	+	0	Name=LOC117225280 CDS;ID=EWKMg4ru1zPvdBw+uzMEhS+PpGo.1624892198110.53554
NW_022890423	Koludarov_et_al_2021	CDS	3762572	3762793	.	+	0	Name=LOC117225280 CDS;ID=EWKMg4ru1zPvdBw+uzMEhS+PpGo.1624892198110.53554
NW_022890423	Koludarov_et_al_2021	CDS	1156409	1156439	.	+	0	Name=LOC117225580 CDS;ID=EWKMg4ru1zPvdBw+uzMEhS+PpGo.1624892198110.53555
NW_022890423	Koludarov_et_al_2021	CDS	1176294	1176402	.	+	0	Name=LOC117225580 CDS;ID=EWKMg4ru1zPvdBw+uzMEhS+PpGo.1624892198110.53555
NW_022890423	Koludarov_et_al_2021	CDS	1177733	1177931	.	+	0	Name=LOC117225580 CDS;ID=EWKMg4ru1zPvdBw+uzMEhS+PpGo.1624892198110.53555
NW_022890423	Koludarov_et_al_2021	CDS	1189736	1189810	.	+	0	Name=LOC117225580 CDS;ID=EWKMg4ru1zPvdBw+uzMEhS+PpGo.1624892198110.53555
NW_022890423	Koludarov_et_al_2021	CDS	1190608	1190660	.	+	0	Name=LOC117225580 CDS;ID=EWKMg4ru1zPvdBw+uzMEhS+PpGo.1624892198110.53555
NW_022890423	Koludarov_et_al_2021	CDS	1191046	1191591	.	+	0	Name=LOC117225580 CDS;ID=EWKMg4ru1zPvdBw+uzMEhS+PpGo.1624892198110.53555
NW_022890423	Koludarov_et_al_2021	CDS	1192578	1192896	.	+	0	Name=LOC117225580 CDS;ID=EWKMg4ru1zPvdBw+uzMEhS+PpGo.1624892198110.53555
NW_022890423	Koludarov_et_al_2021	CDS	1192959	1193137	.	+	0	Name=LOC117225580 CDS;ID=EWKMg4ru1zPvdBw+uzMEhS+PpGo.1624892198110.53555
NW_022890423	Koludarov_et_al_2021	CDS	1193211	1193433	.	+	0	Name=LOC117225580 CDS;ID=EWKMg4ru1zPvdBw+uzMEhS+PpGo.1624892198110.53555
NW_022890423	Koludarov_et_al_2021	CDS	1193550	1193994	.	+	0	Name=LOC117225580 CDS;ID=EWKMg4ru1zPvdBw+uzMEhS+PpGo.1624892198110.53555
NW_022890423	Koludarov_et_al_2021	CDS	1194285	1194490	.	+	0	Name=LOC117225580 CDS;ID=EWKMg4ru1zPvdBw+uzMEhS+PpGo.1624892198110.53555
NW_022890423	Koludarov_et_al_2021	CDS	1195450	1195551	.	+	0	Name=LOC117225580 CDS;ID=EWKMg4ru1zPvdBw+uzMEhS+PpGo.1624892198110.53555
NW_022890423	Koludarov_et_al_2021	CDS	938036	938129	.	-	0	Name=LOC117225258 CDS;ID=EWKMg4ru1zPvdBw+uzMEhS+PpGo.1624892198110.53556
NW_022890423	Koludarov_et_al_2021	CDS	928101	928216	.	-	0	Name=LOC117225258 CDS;ID=EWKMg4ru1zPvdBw+uzMEhS+PpGo.1624892198110.53556
NW_022890423	Koludarov_et_al_2021	CDS	911160	911456	.	-	0	Name=LOC117225258 CDS;ID=EWKMg4ru1zPvdBw+uzMEhS+PpGo.1624892198110.53556
NW_022890423	Koludarov_et_al_2021	CDS	908832	909068	.	-	0	Name=LOC117225258 CDS;ID=EWKMg4ru1zPvdBw+uzMEhS+PpGo.1624892198110.53556
NW_022890423	Koludarov_et_al_2021	CDS	905995	906469	.	-	0	Name=LOC117225258 CDS;ID=EWKMg4ru1zPvdBw+uzMEhS+PpGo.1624892198110.53556
NW_022890423	Koludarov_et_al_2021	CDS	904319	904601	.	-	0	Name=LOC117225258 CDS;ID=EWKMg4ru1zPvdBw+uzMEhS+PpGo.1624892198110.53556
NW_022890423	Koludarov_et_al_2021	CDS	902610	902661	.	-	0	Name=LOC117225258 CDS;ID=EWKMg4ru1zPvdBw+uzMEhS+PpGo.1624892198110.53556
NW_022890423	Koludarov_et_al_2021	CDS	900179	900253	.	-	0	Name=LOC117225258 CDS;ID=EWKMg4ru1zPvdBw+uzMEhS+PpGo.1624892198110.53556
NW_022890423	Koludarov_et_al_2021	CDS	899287	899463	.	-	0	Name=LOC117225258 CDS;ID=EWKMg4ru1zPvdBw+uzMEhS+PpGo.1624892198110.53556
NW_022890423	Koludarov_et_al_2021	CDS	938036	938129	.	-	0	Name=LOC117225258 CDS;ID=EWKMg4ru1zPvdBw+uzMEhS+PpGo.1624892198110.53557
NW_022890423	Koludarov_et_al_2021	CDS	928101	928216	.	-	0	Name=LOC117225258 CDS;ID=EWKMg4ru1zPvdBw+uzMEhS+PpGo.1624892198110.53557
NW_022890423	Koludarov_et_al_2021	CDS	911160	911456	.	-	0	Name=LOC117225258 CDS;ID=EWKMg4ru1zPvdBw+uzMEhS+PpGo.1624892198110.53557
NW_022890423	Koludarov_et_al_2021	CDS	908832	909068	.	-	0	Name=LOC117225258 CDS;ID=EWKMg4ru1zPvdBw+uzMEhS+PpGo.1624892198110.53557
NW_022890423	Koludarov_et_al_2021	CDS	905995	906469	.	-	0	Name=LOC117225258 CDS;ID=EWKMg4ru1zPvdBw+uzMEhS+PpGo.1624892198110.53557
NW_022890423	Koludarov_et_al_2021	CDS	904267	904601	.	-	0	Name=LOC117225258 CDS;ID=EWKMg4ru1zPvdBw+uzMEhS+PpGo.1624892198110.53557
NW_022890423	Koludarov_et_al_2021	CDS	900179	900253	.	-	0	Name=LOC117225258 CDS;ID=EWKMg4ru1zPvdBw+uzMEhS+PpGo.1624892198110.53557
NW_022890423	Koludarov_et_al_2021	CDS	899287	899463	.	-	0	Name=LOC117225258 CDS;ID=EWKMg4ru1zPvdBw+uzMEhS+PpGo.1624892198110.53557
NW_022890423	Koludarov_et_al_2021	CDS	6762136	6762161	.	-	0	Name=LOC117225524 CDS;ID=EWKMg4ru1zPvdBw+uzMEhS+PpGo.1624892198110.53558
NW_022890423	Koludarov_et_al_2021	CDS	6742848	6744675	.	-	0	Name=LOC117225524 CDS;ID=EWKMg4ru1zPvdBw+uzMEhS+PpGo.1624892198110.53558
NW_022890423	Koludarov_et_al_2021	CDS	6739833	6740006	.	-	0	Name=LOC117225524 CDS;ID=EWKMg4ru1zPvdBw+uzMEhS+PpGo.1624892198110.53558
NW_022890423	Koludarov_et_al_2021	CDS	6728197	6728416	.	-	0	Name=LOC117225524 CDS;ID=EWKMg4ru1zPvdBw+uzMEhS+PpGo.1624892198110.53558
NW_022890423	Koludarov_et_al_2021	CDS	6726189	6726424	.	-	0	Name=LOC117225524 CDS;ID=EWKMg4ru1zPvdBw+uzMEhS+PpGo.1624892198110.53558
NW_022890423	Koludarov_et_al_2021	CDS	6725646	6725979	.	-	0	Name=LOC117225524 CDS;ID=EWKMg4ru1zPvdBw+uzMEhS+PpGo.1624892198110.53558
NW_022890423	Koludarov_et_al_2021	CDS	6725357	6725571	.	-	0	Name=LOC117225524 CDS;ID=EWKMg4ru1zPvdBw+uzMEhS+PpGo.1624892198110.53558
NW_022890423	Koludarov_et_al_2021	CDS	6725016	6725218	.	-	0	Name=LOC117225524 CDS;ID=EWKMg4ru1zPvdBw+uzMEhS+PpGo.1624892198110.53558
NW_022890423	Koludarov_et_al_2021	CDS	6724763	6724935	.	-	0	Name=LOC117225524 CDS;ID=EWKMg4ru1zPvdBw+uzMEhS+PpGo.1624892198110.53558
NW_022890423	Koludarov_et_al_2021	CDS	6724521	6724685	.	-	0	Name=LOC117225524 CDS;ID=EWKMg4ru1zPvdBw+uzMEhS+PpGo.1624892198110.53558
NW_022890423	Koludarov_et_al_2021	CDS	6723467	6723957	.	-	0	Name=LOC117225524 CDS;ID=EWKMg4ru1zPvdBw+uzMEhS+PpGo.1624892198110.53558
NW_022890423	Koludarov_et_al_2021	CDS	6762136	6762161	.	-	0	Name=LOC117225524 CDS;ID=EWKMg4ru1zPvdBw+uzMEhS+PpGo.1624892198110.53559
NW_022890423	Koludarov_et_al_2021	CDS	6758318	6758452	.	-	0	Name=LOC117225524 CDS;ID=EWKMg4ru1zPvdBw+uzMEhS+PpGo.1624892198110.53559
NW_022890423	Koludarov_et_al_2021	CDS	6742848	6744675	.	-	0	Name=LOC117225524 CDS;ID=EWKMg4ru1zPvdBw+uzMEhS+PpGo.1624892198110.53559
NW_022890423	Koludarov_et_al_2021	CDS	6739833	6740006	.	-	0	Name=LOC117225524 CDS;ID=EWKMg4ru1zPvdBw+uzMEhS+PpGo.1624892198110.53559
NW_022890423	Koludarov_et_al_2021	CDS	6728197	6728416	.	-	0	Name=LOC117225524 CDS;ID=EWKMg4ru1zPvdBw+uzMEhS+PpGo.1624892198110.53559
NW_022890423	Koludarov_et_al_2021	CDS	6726189	6726424	.	-	0	Name=LOC117225524 CDS;ID=EWKMg4ru1zPvdBw+uzMEhS+PpGo.1624892198110.53559
NW_022890423	Koludarov_et_al_2021	CDS	6725646	6725979	.	-	0	Name=LOC117225524 CDS;ID=EWKMg4ru1zPvdBw+uzMEhS+PpGo.1624892198110.53559
NW_022890423	Koludarov_et_al_2021	CDS	6725357	6725571	.	-	0	Name=LOC117225524 CDS;ID=EWKMg4ru1zPvdBw+uzMEhS+PpGo.1624892198110.53559
NW_022890423	Koludarov_et_al_2021	CDS	6725016	6725218	.	-	0	Name=LOC117225524 CDS;ID=EWKMg4ru1zPvdBw+uzMEhS+PpGo.1624892198110.53559
NW_022890423	Koludarov_et_al_2021	CDS	6724763	6724935	.	-	0	Name=LOC117225524 CDS;ID=EWKMg4ru1zPvdBw+uzMEhS+PpGo.1624892198110.53559
NW_022890423	Koludarov_et_al_2021	CDS	6724521	6724685	.	-	0	Name=LOC117225524 CDS;ID=EWKMg4ru1zPvdBw+uzMEhS+PpGo.1624892198110.53559
NW_022890423	Koludarov_et_al_2021	CDS	6723467	6723957	.	-	0	Name=LOC117225524 CDS;ID=EWKMg4ru1zPvdBw+uzMEhS+PpGo.1624892198110.53559
NW_022890423	Koludarov_et_al_2021	CDS	104893	104965	.	+	0	Name=LOC117225548 CDS;ID=EWKMg4ru1zPvdBw+uzMEhS+PpGo.1624892198110.53560
NW_022890423	Koludarov_et_al_2021	CDS	133201	133478	.	+	0	Name=LOC117225548 CDS;ID=EWKMg4ru1zPvdBw+uzMEhS+PpGo.1624892198110.53560
NW_022890423	Koludarov_et_al_2021	CDS	136049	136346	.	+	0	Name=LOC117225548 CDS;ID=EWKMg4ru1zPvdBw+uzMEhS+PpGo.1624892198110.53560
NW_022890423	Koludarov_et_al_2021	CDS	139117	139635	.	+	0	Name=LOC117225548 CDS;ID=EWKMg4ru1zPvdBw+uzMEhS+PpGo.1624892198110.53560
NW_022890423	Koludarov_et_al_2021	CDS	139699	140163	.	+	0	Name=LOC117225548 CDS;ID=EWKMg4ru1zPvdBw+uzMEhS+PpGo.1624892198110.53560
NW_022890423	Koludarov_et_al_2021	CDS	140253	142561	.	+	0	Name=LOC117225548 CDS;ID=EWKMg4ru1zPvdBw+uzMEhS+PpGo.1624892198110.53560
NW_022890423	Koludarov_et_al_2021	CDS	4989205	4989297	.	+	0	Name=LOC117225322 CDS;ID=EWKMg4ru1zPvdBw+uzMEhS+PpGo.1624892198110.53561
NW_022890423	Koludarov_et_al_2021	CDS	4990100	4990297	.	+	0	Name=LOC117225322 CDS;ID=EWKMg4ru1zPvdBw+uzMEhS+PpGo.1624892198110.53561
NW_022890423	Koludarov_et_al_2021	CDS	4990373	4990514	.	+	0	Name=LOC117225322 CDS;ID=EWKMg4ru1zPvdBw+uzMEhS+PpGo.1624892198110.53561
NW_022890423	Koludarov_et_al_2021	CDS	4990671	4990824	.	+	0	Name=LOC117225322 CDS;ID=EWKMg4ru1zPvdBw+uzMEhS+PpGo.1624892198110.53561
NW_022890423	Koludarov_et_al_2021	CDS	4993836	4994004	.	+	0	Name=LOC117225322 CDS;ID=EWKMg4ru1zPvdBw+uzMEhS+PpGo.1624892198110.53561
NW_022890423	Koludarov_et_al_2021	CDS	4994148	4994337	.	+	0	Name=LOC117225322 CDS;ID=EWKMg4ru1zPvdBw+uzMEhS+PpGo.1624892198110.53561
NW_022890423	Koludarov_et_al_2021	CDS	4995491	4995699	.	+	0	Name=LOC117225322 CDS;ID=EWKMg4ru1zPvdBw+uzMEhS+PpGo.1624892198110.53561
NW_022890423	Koludarov_et_al_2021	CDS	4996889	4997135	.	+	0	Name=LOC117225322 CDS;ID=EWKMg4ru1zPvdBw+uzMEhS+PpGo.1624892198110.53561
NW_022890423	Koludarov_et_al_2021	CDS	4997189	4997460	.	+	0	Name=LOC117225322 CDS;ID=EWKMg4ru1zPvdBw+uzMEhS+PpGo.1624892198110.53561
NW_022890423	Koludarov_et_al_2021	CDS	4999349	4999663	.	+	0	Name=LOC117225322 CDS;ID=EWKMg4ru1zPvdBw+uzMEhS+PpGo.1624892198110.53561
NW_022890423	Koludarov_et_al_2021	CDS	5000507	5000830	.	+	0	Name=LOC117225322 CDS;ID=EWKMg4ru1zPvdBw+uzMEhS+PpGo.1624892198110.53561
NW_022890423	Koludarov_et_al_2021	CDS	5003953	5004069	.	+	0	Name=LOC117225322 CDS;ID=EWKMg4ru1zPvdBw+uzMEhS+PpGo.1624892198110.53561
NW_022890423	Koludarov_et_al_2021	CDS	5005463	5005597	.	+	0	Name=LOC117225322 CDS;ID=EWKMg4ru1zPvdBw+uzMEhS+PpGo.1624892198110.53561
NW_022890423	Koludarov_et_al_2021	CDS	5005710	5005871	.	+	0	Name=LOC117225322 CDS;ID=EWKMg4ru1zPvdBw+uzMEhS+PpGo.1624892198110.53561
NW_022890423	Koludarov_et_al_2021	CDS	5007282	5007551	.	+	0	Name=LOC117225322 CDS;ID=EWKMg4ru1zPvdBw+uzMEhS+PpGo.1624892198110.53561
NW_022890423	Koludarov_et_al_2021	CDS	5008079	5008286	.	+	0	Name=LOC117225322 CDS;ID=EWKMg4ru1zPvdBw+uzMEhS+PpGo.1624892198110.53561
NW_022890423	Koludarov_et_al_2021	CDS	5009648	5009886	.	+	0	Name=LOC117225322 CDS;ID=EWKMg4ru1zPvdBw+uzMEhS+PpGo.1624892198110.53561
NW_022890423	Koludarov_et_al_2021	CDS	5011098	5011232	.	+	0	Name=LOC117225322 CDS;ID=EWKMg4ru1zPvdBw+uzMEhS+PpGo.1624892198110.53561
NW_022890423	Koludarov_et_al_2021	CDS	5013474	5013618	.	+	0	Name=LOC117225322 CDS;ID=EWKMg4ru1zPvdBw+uzMEhS+PpGo.1624892198110.53561
NW_022890423	Koludarov_et_al_2021	CDS	5013696	5013825	.	+	0	Name=LOC117225322 CDS;ID=EWKMg4ru1zPvdBw+uzMEhS+PpGo.1624892198110.53561
NW_022890423	Koludarov_et_al_2021	CDS	5015362	5015690	.	+	0	Name=LOC117225322 CDS;ID=EWKMg4ru1zPvdBw+uzMEhS+PpGo.1624892198110.53561
NW_022890423	Koludarov_et_al_2021	CDS	5017653	5017783	.	+	0	Name=LOC117225322 CDS;ID=EWKMg4ru1zPvdBw+uzMEhS+PpGo.1624892198110.53561
NW_022890423	Koludarov_et_al_2021	CDS	5020019	5020206	.	+	0	Name=LOC117225322 CDS;ID=EWKMg4ru1zPvdBw+uzMEhS+PpGo.1624892198110.53561
NW_022890423	Koludarov_et_al_2021	CDS	5021991	5022226	.	+	0	Name=LOC117225322 CDS;ID=EWKMg4ru1zPvdBw+uzMEhS+PpGo.1624892198110.53561
NW_022890423	Koludarov_et_al_2021	CDS	5022340	5022512	.	+	0	Name=LOC117225322 CDS;ID=EWKMg4ru1zPvdBw+uzMEhS+PpGo.1624892198110.53561
NW_022890423	Koludarov_et_al_2021	CDS	5023152	5023252	.	+	0	Name=LOC117225322 CDS;ID=EWKMg4ru1zPvdBw+uzMEhS+PpGo.1624892198110.53561
NW_022890423	Koludarov_et_al_2021	CDS	5025278	5025458	.	+	0	Name=LOC117225322 CDS;ID=EWKMg4ru1zPvdBw+uzMEhS+PpGo.1624892198110.53561
NW_022890423	Koludarov_et_al_2021	CDS	5570596	5571207	.	+	0	Name=LOC117225471 CDS;ID=EWKMg4ru1zPvdBw+uzMEhS+PpGo.1624892198110.53562
NW_022890423	Koludarov_et_al_2021	CDS	5590707	5591086	.	+	0	Name=LOC117225471 CDS;ID=EWKMg4ru1zPvdBw+uzMEhS+PpGo.1624892198110.53562
NW_022890423	Koludarov_et_al_2021	CDS	5594780	5595064	.	+	0	Name=LOC117225471 CDS;ID=EWKMg4ru1zPvdBw+uzMEhS+PpGo.1624892198110.53562
NW_022890423	Koludarov_et_al_2021	CDS	5599182	5599456	.	+	0	Name=LOC117225471 CDS;ID=EWKMg4ru1zPvdBw+uzMEhS+PpGo.1624892198110.53562
NW_022890423	Koludarov_et_al_2021	CDS	5600677	5601005	.	+	0	Name=LOC117225471 CDS;ID=EWKMg4ru1zPvdBw+uzMEhS+PpGo.1624892198110.53562
NW_022890423	Koludarov_et_al_2021	CDS	5601574	5601909	.	+	0	Name=LOC117225471 CDS;ID=EWKMg4ru1zPvdBw+uzMEhS+PpGo.1624892198110.53562
NW_022890423	Koludarov_et_al_2021	CDS	5603875	5604180	.	+	0	Name=LOC117225471 CDS;ID=EWKMg4ru1zPvdBw+uzMEhS+PpGo.1624892198110.53562
NW_022890423	Koludarov_et_al_2021	CDS	5604766	5605101	.	+	0	Name=LOC117225471 CDS;ID=EWKMg4ru1zPvdBw+uzMEhS+PpGo.1624892198110.53562
NW_022890423	Koludarov_et_al_2021	CDS	5605730	5605912	.	+	0	Name=LOC117225471 CDS;ID=EWKMg4ru1zPvdBw+uzMEhS+PpGo.1624892198110.53562
NW_022890423	Koludarov_et_al_2021	CDS	936840	936860	.	+	0	Name=LOC117225257 CDS;ID=EWKMg4ru1zPvdBw+uzMEhS+PpGo.1624892198110.53563
NW_022890423	Koludarov_et_al_2021	CDS	953643	953700	.	+	0	Name=LOC117225257 CDS;ID=EWKMg4ru1zPvdBw+uzMEhS+PpGo.1624892198110.53563
NW_022890423	Koludarov_et_al_2021	CDS	957215	957459	.	+	0	Name=LOC117225257 CDS;ID=EWKMg4ru1zPvdBw+uzMEhS+PpGo.1624892198110.53563
NW_022890423	Koludarov_et_al_2021	CDS	959621	959695	.	+	0	Name=LOC117225257 CDS;ID=EWKMg4ru1zPvdBw+uzMEhS+PpGo.1624892198110.53563
NW_022890423	Koludarov_et_al_2021	CDS	960063	960115	.	+	0	Name=LOC117225257 CDS;ID=EWKMg4ru1zPvdBw+uzMEhS+PpGo.1624892198110.53563
NW_022890423	Koludarov_et_al_2021	CDS	960868	961064	.	+	0	Name=LOC117225257 CDS;ID=EWKMg4ru1zPvdBw+uzMEhS+PpGo.1624892198110.53563
NW_022890423	Koludarov_et_al_2021	CDS	962282	962451	.	+	0	Name=LOC117225257 CDS;ID=EWKMg4ru1zPvdBw+uzMEhS+PpGo.1624892198110.53563
NW_022890423	Koludarov_et_al_2021	CDS	964080	964174	.	+	0	Name=LOC117225257 CDS;ID=EWKMg4ru1zPvdBw+uzMEhS+PpGo.1624892198110.53563
NW_022890423	Koludarov_et_al_2021	CDS	965640	966106	.	+	0	Name=LOC117225257 CDS;ID=EWKMg4ru1zPvdBw+uzMEhS+PpGo.1624892198110.53563
NW_022890423	Koludarov_et_al_2021	CDS	966896	967178	.	+	0	Name=LOC117225257 CDS;ID=EWKMg4ru1zPvdBw+uzMEhS+PpGo.1624892198110.53563
NW_022890423	Koludarov_et_al_2021	CDS	968100	968294	.	+	0	Name=LOC117225257 CDS;ID=EWKMg4ru1zPvdBw+uzMEhS+PpGo.1624892198110.53563
NW_022890423	Koludarov_et_al_2021	CDS	969207	969367	.	+	0	Name=LOC117225257 CDS;ID=EWKMg4ru1zPvdBw+uzMEhS+PpGo.1624892198110.53563
NW_022890423	Koludarov_et_al_2021	CDS	969948	970264	.	+	0	Name=LOC117225257 CDS;ID=EWKMg4ru1zPvdBw+uzMEhS+PpGo.1624892198110.53563
NW_022890423	Koludarov_et_al_2021	CDS	1162344	1162370	.	+	0	Name=LOC117225580 CDS;ID=EWKMg4ru1zPvdBw+uzMEhS+PpGo.1624892198110.53564
NW_022890423	Koludarov_et_al_2021	CDS	1176296	1176402	.	+	0	Name=LOC117225580 CDS;ID=EWKMg4ru1zPvdBw+uzMEhS+PpGo.1624892198110.53564
NW_022890423	Koludarov_et_al_2021	CDS	1177733	1177931	.	+	0	Name=LOC117225580 CDS;ID=EWKMg4ru1zPvdBw+uzMEhS+PpGo.1624892198110.53564
NW_022890423	Koludarov_et_al_2021	CDS	1189736	1189810	.	+	0	Name=LOC117225580 CDS;ID=EWKMg4ru1zPvdBw+uzMEhS+PpGo.1624892198110.53564
NW_022890423	Koludarov_et_al_2021	CDS	1190608	1190660	.	+	0	Name=LOC117225580 CDS;ID=EWKMg4ru1zPvdBw+uzMEhS+PpGo.1624892198110.53564
NW_022890423	Koludarov_et_al_2021	CDS	1191046	1191591	.	+	0	Name=LOC117225580 CDS;ID=EWKMg4ru1zPvdBw+uzMEhS+PpGo.1624892198110.53564
NW_022890423	Koludarov_et_al_2021	CDS	1192578	1192896	.	+	0	Name=LOC117225580 CDS;ID=EWKMg4ru1zPvdBw+uzMEhS+PpGo.1624892198110.53564
NW_022890423	Koludarov_et_al_2021	CDS	1192959	1193137	.	+	0	Name=LOC117225580 CDS;ID=EWKMg4ru1zPvdBw+uzMEhS+PpGo.1624892198110.53564
NW_022890423	Koludarov_et_al_2021	CDS	1193211	1193433	.	+	0	Name=LOC117225580 CDS;ID=EWKMg4ru1zPvdBw+uzMEhS+PpGo.1624892198110.53564
NW_022890423	Koludarov_et_al_2021	CDS	1193550	1193994	.	+	0	Name=LOC117225580 CDS;ID=EWKMg4ru1zPvdBw+uzMEhS+PpGo.1624892198110.53564
NW_022890423	Koludarov_et_al_2021	CDS	1194285	1194490	.	+	0	Name=LOC117225580 CDS;ID=EWKMg4ru1zPvdBw+uzMEhS+PpGo.1624892198110.53564
NW_022890423	Koludarov_et_al_2021	CDS	1195450	1195551	.	+	0	Name=LOC117225580 CDS;ID=EWKMg4ru1zPvdBw+uzMEhS+PpGo.1624892198110.53564
NW_022890423	Koludarov_et_al_2021	CDS	938200	938463	.	+	0	Name=LOC117225257 CDS;ID=EWKMg4ru1zPvdBw+uzMEhS+PpGo.1624892198110.53565
NW_022890423	Koludarov_et_al_2021	CDS	953643	953700	.	+	0	Name=LOC117225257 CDS;ID=EWKMg4ru1zPvdBw+uzMEhS+PpGo.1624892198110.53565
NW_022890423	Koludarov_et_al_2021	CDS	957215	957459	.	+	0	Name=LOC117225257 CDS;ID=EWKMg4ru1zPvdBw+uzMEhS+PpGo.1624892198110.53565
NW_022890423	Koludarov_et_al_2021	CDS	959621	959695	.	+	0	Name=LOC117225257 CDS;ID=EWKMg4ru1zPvdBw+uzMEhS+PpGo.1624892198110.53565
NW_022890423	Koludarov_et_al_2021	CDS	960063	960115	.	+	0	Name=LOC117225257 CDS;ID=EWKMg4ru1zPvdBw+uzMEhS+PpGo.1624892198110.53565
NW_022890423	Koludarov_et_al_2021	CDS	960868	961064	.	+	0	Name=LOC117225257 CDS;ID=EWKMg4ru1zPvdBw+uzMEhS+PpGo.1624892198110.53565
NW_022890423	Koludarov_et_al_2021	CDS	962282	962451	.	+	0	Name=LOC117225257 CDS;ID=EWKMg4ru1zPvdBw+uzMEhS+PpGo.1624892198110.53565
NW_022890423	Koludarov_et_al_2021	CDS	964080	964174	.	+	0	Name=LOC117225257 CDS;ID=EWKMg4ru1zPvdBw+uzMEhS+PpGo.1624892198110.53565
NW_022890423	Koludarov_et_al_2021	CDS	965640	966106	.	+	0	Name=LOC117225257 CDS;ID=EWKMg4ru1zPvdBw+uzMEhS+PpGo.1624892198110.53565
NW_022890423	Koludarov_et_al_2021	CDS	966896	967178	.	+	0	Name=LOC117225257 CDS;ID=EWKMg4ru1zPvdBw+uzMEhS+PpGo.1624892198110.53565
NW_022890423	Koludarov_et_al_2021	CDS	968100	968294	.	+	0	Name=LOC117225257 CDS;ID=EWKMg4ru1zPvdBw+uzMEhS+PpGo.1624892198110.53565
NW_022890423	Koludarov_et_al_2021	CDS	969207	969367	.	+	0	Name=LOC117225257 CDS;ID=EWKMg4ru1zPvdBw+uzMEhS+PpGo.1624892198110.53565
NW_022890423	Koludarov_et_al_2021	CDS	969948	970264	.	+	0	Name=LOC117225257 CDS;ID=EWKMg4ru1zPvdBw+uzMEhS+PpGo.1624892198110.53565
NW_022890423	Koludarov_et_al_2021	CDS	930901	930997	.	-	0	Name=LOC117225258 CDS;ID=EWKMg4ru1zPvdBw+uzMEhS+PpGo.1624892198111.53566
NW_022890423	Koludarov_et_al_2021	CDS	928101	928216	.	-	0	Name=LOC117225258 CDS;ID=EWKMg4ru1zPvdBw+uzMEhS+PpGo.1624892198111.53566
NW_022890423	Koludarov_et_al_2021	CDS	911160	911456	.	-	0	Name=LOC117225258 CDS;ID=EWKMg4ru1zPvdBw+uzMEhS+PpGo.1624892198111.53566
NW_022890423	Koludarov_et_al_2021	CDS	908832	909068	.	-	0	Name=LOC117225258 CDS;ID=EWKMg4ru1zPvdBw+uzMEhS+PpGo.1624892198111.53566
NW_022890423	Koludarov_et_al_2021	CDS	905995	906469	.	-	0	Name=LOC117225258 CDS;ID=EWKMg4ru1zPvdBw+uzMEhS+PpGo.1624892198111.53566
NW_022890423	Koludarov_et_al_2021	CDS	904319	904601	.	-	0	Name=LOC117225258 CDS;ID=EWKMg4ru1zPvdBw+uzMEhS+PpGo.1624892198111.53566
NW_022890423	Koludarov_et_al_2021	CDS	902610	902661	.	-	0	Name=LOC117225258 CDS;ID=EWKMg4ru1zPvdBw+uzMEhS+PpGo.1624892198111.53566
NW_022890423	Koludarov_et_al_2021	CDS	899287	899463	.	-	0	Name=LOC117225258 CDS;ID=EWKMg4ru1zPvdBw+uzMEhS+PpGo.1624892198111.53566
NW_022890423	Koludarov_et_al_2021	CDS	930901	930997	.	-	0	Name=LOC117225258 CDS;ID=EWKMg4ru1zPvdBw+uzMEhS+PpGo.1624892198111.53567
NW_022890423	Koludarov_et_al_2021	CDS	928101	928216	.	-	0	Name=LOC117225258 CDS;ID=EWKMg4ru1zPvdBw+uzMEhS+PpGo.1624892198111.53567
NW_022890423	Koludarov_et_al_2021	CDS	911160	911456	.	-	0	Name=LOC117225258 CDS;ID=EWKMg4ru1zPvdBw+uzMEhS+PpGo.1624892198111.53567
NW_022890423	Koludarov_et_al_2021	CDS	908832	909068	.	-	0	Name=LOC117225258 CDS;ID=EWKMg4ru1zPvdBw+uzMEhS+PpGo.1624892198111.53567
NW_022890423	Koludarov_et_al_2021	CDS	905995	906469	.	-	0	Name=LOC117225258 CDS;ID=EWKMg4ru1zPvdBw+uzMEhS+PpGo.1624892198111.53567
NW_022890423	Koludarov_et_al_2021	CDS	904319	904601	.	-	0	Name=LOC117225258 CDS;ID=EWKMg4ru1zPvdBw+uzMEhS+PpGo.1624892198111.53567
NW_022890423	Koludarov_et_al_2021	CDS	902610	902661	.	-	0	Name=LOC117225258 CDS;ID=EWKMg4ru1zPvdBw+uzMEhS+PpGo.1624892198111.53567
NW_022890423	Koludarov_et_al_2021	CDS	900179	900253	.	-	0	Name=LOC117225258 CDS;ID=EWKMg4ru1zPvdBw+uzMEhS+PpGo.1624892198111.53567
NW_022890423	Koludarov_et_al_2021	CDS	899287	899463	.	-	0	Name=LOC117225258 CDS;ID=EWKMg4ru1zPvdBw+uzMEhS+PpGo.1624892198111.53567
NW_022890423	Koludarov_et_al_2021	CDS	930901	930997	.	-	0	Name=LOC117225258 CDS;ID=EWKMg4ru1zPvdBw+uzMEhS+PpGo.1624892198111.53568
NW_022890423	Koludarov_et_al_2021	CDS	928101	928216	.	-	0	Name=LOC117225258 CDS;ID=EWKMg4ru1zPvdBw+uzMEhS+PpGo.1624892198111.53568
NW_022890423	Koludarov_et_al_2021	CDS	911160	911456	.	-	0	Name=LOC117225258 CDS;ID=EWKMg4ru1zPvdBw+uzMEhS+PpGo.1624892198111.53568
NW_022890423	Koludarov_et_al_2021	CDS	908832	909068	.	-	0	Name=LOC117225258 CDS;ID=EWKMg4ru1zPvdBw+uzMEhS+PpGo.1624892198111.53568
NW_022890423	Koludarov_et_al_2021	CDS	905995	906469	.	-	0	Name=LOC117225258 CDS;ID=EWKMg4ru1zPvdBw+uzMEhS+PpGo.1624892198111.53568
NW_022890423	Koludarov_et_al_2021	CDS	904267	904601	.	-	0	Name=LOC117225258 CDS;ID=EWKMg4ru1zPvdBw+uzMEhS+PpGo.1624892198111.53568
NW_022890423	Koludarov_et_al_2021	CDS	900179	900253	.	-	0	Name=LOC117225258 CDS;ID=EWKMg4ru1zPvdBw+uzMEhS+PpGo.1624892198111.53568
NW_022890423	Koludarov_et_al_2021	CDS	899287	899463	.	-	0	Name=LOC117225258 CDS;ID=EWKMg4ru1zPvdBw+uzMEhS+PpGo.1624892198111.53568
NW_022890423	Koludarov_et_al_2021	CDS	114514	114655	.	+	0	Name=LOC117225548 CDS;ID=EWKMg4ru1zPvdBw+uzMEhS+PpGo.1624892198111.53569
NW_022890423	Koludarov_et_al_2021	CDS	133201	133478	.	+	0	Name=LOC117225548 CDS;ID=EWKMg4ru1zPvdBw+uzMEhS+PpGo.1624892198111.53569
NW_022890423	Koludarov_et_al_2021	CDS	136049	136346	.	+	0	Name=LOC117225548 CDS;ID=EWKMg4ru1zPvdBw+uzMEhS+PpGo.1624892198111.53569
NW_022890423	Koludarov_et_al_2021	CDS	139117	139635	.	+	0	Name=LOC117225548 CDS;ID=EWKMg4ru1zPvdBw+uzMEhS+PpGo.1624892198111.53569
NW_022890423	Koludarov_et_al_2021	CDS	139699	140163	.	+	0	Name=LOC117225548 CDS;ID=EWKMg4ru1zPvdBw+uzMEhS+PpGo.1624892198111.53569
NW_022890423	Koludarov_et_al_2021	CDS	140253	142561	.	+	0	Name=LOC117225548 CDS;ID=EWKMg4ru1zPvdBw+uzMEhS+PpGo.1624892198111.53569
NW_022890423	Koludarov_et_al_2021	CDS	114514	114655	.	+	0	Name=LOC117225548 CDS;ID=EWKMg4ru1zPvdBw+uzMEhS+PpGo.1624892198111.53570
NW_022890423	Koludarov_et_al_2021	CDS	133201	133478	.	+	0	Name=LOC117225548 CDS;ID=EWKMg4ru1zPvdBw+uzMEhS+PpGo.1624892198111.53570
NW_022890423	Koludarov_et_al_2021	CDS	136049	136346	.	+	0	Name=LOC117225548 CDS;ID=EWKMg4ru1zPvdBw+uzMEhS+PpGo.1624892198111.53570
NW_022890423	Koludarov_et_al_2021	CDS	139117	139635	.	+	0	Name=LOC117225548 CDS;ID=EWKMg4ru1zPvdBw+uzMEhS+PpGo.1624892198111.53570
NW_022890423	Koludarov_et_al_2021	CDS	139699	140163	.	+	0	Name=LOC117225548 CDS;ID=EWKMg4ru1zPvdBw+uzMEhS+PpGo.1624892198111.53570
NW_022890423	Koludarov_et_al_2021	CDS	140253	140819	.	+	0	Name=LOC117225548 CDS;ID=EWKMg4ru1zPvdBw+uzMEhS+PpGo.1624892198111.53570
NW_022890423	Koludarov_et_al_2021	CDS	140898	142561	.	+	0	Name=LOC117225548 CDS;ID=EWKMg4ru1zPvdBw+uzMEhS+PpGo.1624892198111.53570
NW_022890423	Koludarov_et_al_2021	CDS	114514	114655	.	+	0	Name=LOC117225548 CDS;ID=EWKMg4ru1zPvdBw+uzMEhS+PpGo.1624892198111.53571
NW_022890423	Koludarov_et_al_2021	CDS	133201	133478	.	+	0	Name=LOC117225548 CDS;ID=EWKMg4ru1zPvdBw+uzMEhS+PpGo.1624892198111.53571
NW_022890423	Koludarov_et_al_2021	CDS	136049	136319	.	+	0	Name=LOC117225548 CDS;ID=EWKMg4ru1zPvdBw+uzMEhS+PpGo.1624892198111.53571
NW_022890423	Koludarov_et_al_2021	CDS	139117	139635	.	+	0	Name=LOC117225548 CDS;ID=EWKMg4ru1zPvdBw+uzMEhS+PpGo.1624892198111.53571
NW_022890423	Koludarov_et_al_2021	CDS	139699	140163	.	+	0	Name=LOC117225548 CDS;ID=EWKMg4ru1zPvdBw+uzMEhS+PpGo.1624892198111.53571
NW_022890423	Koludarov_et_al_2021	CDS	140253	142561	.	+	0	Name=LOC117225548 CDS;ID=EWKMg4ru1zPvdBw+uzMEhS+PpGo.1624892198111.53571
NW_022890423	Koludarov_et_al_2021	CDS	930901	930997	.	-	0	Name=LOC117225258 CDS;ID=EWKMg4ru1zPvdBw+uzMEhS+PpGo.1624892198111.53572
NW_022890423	Koludarov_et_al_2021	CDS	928101	928216	.	-	0	Name=LOC117225258 CDS;ID=EWKMg4ru1zPvdBw+uzMEhS+PpGo.1624892198111.53572
NW_022890423	Koludarov_et_al_2021	CDS	911160	911456	.	-	0	Name=LOC117225258 CDS;ID=EWKMg4ru1zPvdBw+uzMEhS+PpGo.1624892198111.53572
NW_022890423	Koludarov_et_al_2021	CDS	908832	909068	.	-	0	Name=LOC117225258 CDS;ID=EWKMg4ru1zPvdBw+uzMEhS+PpGo.1624892198111.53572
NW_022890423	Koludarov_et_al_2021	CDS	905995	906469	.	-	0	Name=LOC117225258 CDS;ID=EWKMg4ru1zPvdBw+uzMEhS+PpGo.1624892198111.53572
NW_022890423	Koludarov_et_al_2021	CDS	904267	904601	.	-	0	Name=LOC117225258 CDS;ID=EWKMg4ru1zPvdBw+uzMEhS+PpGo.1624892198111.53572
NW_022890423	Koludarov_et_al_2021	CDS	902973	903149	.	-	0	Name=LOC117225258 CDS;ID=EWKMg4ru1zPvdBw+uzMEhS+PpGo.1624892198111.53572
NW_022890423	Koludarov_et_al_2021	CDS	4906708	4906985	.	+	0	Name=LOC117225463 CDS;ID=EWKMg4ru1zPvdBw+uzMEhS+PpGo.1624892198111.53573
NW_022890423	Koludarov_et_al_2021	CDS	4917160	4917333	.	+	0	Name=LOC117225463 CDS;ID=EWKMg4ru1zPvdBw+uzMEhS+PpGo.1624892198111.53573
NW_022890423	Koludarov_et_al_2021	CDS	4918992	4919224	.	+	0	Name=LOC117225463 CDS;ID=EWKMg4ru1zPvdBw+uzMEhS+PpGo.1624892198111.53573
NW_022890423	Koludarov_et_al_2021	CDS	4933291	4933526	.	+	0	Name=LOC117225463 CDS;ID=EWKMg4ru1zPvdBw+uzMEhS+PpGo.1624892198111.53573
NW_022890423	Koludarov_et_al_2021	CDS	4934172	4934426	.	+	0	Name=LOC117225463 CDS;ID=EWKMg4ru1zPvdBw+uzMEhS+PpGo.1624892198111.53573
NW_022890423	Koludarov_et_al_2021	CDS	4906708	4906985	.	+	0	Name=LOC117225463 CDS;ID=EWKMg4ru1zPvdBw+uzMEhS+PpGo.1624892198111.53574
NW_022890423	Koludarov_et_al_2021	CDS	4917160	4917333	.	+	0	Name=LOC117225463 CDS;ID=EWKMg4ru1zPvdBw+uzMEhS+PpGo.1624892198111.53574
NW_022890423	Koludarov_et_al_2021	CDS	4918992	4919224	.	+	0	Name=LOC117225463 CDS;ID=EWKMg4ru1zPvdBw+uzMEhS+PpGo.1624892198111.53574
NW_022890423	Koludarov_et_al_2021	CDS	4933291	4933526	.	+	0	Name=LOC117225463 CDS;ID=EWKMg4ru1zPvdBw+uzMEhS+PpGo.1624892198111.53574
NW_022890423	Koludarov_et_al_2021	CDS	4934172	4934426	.	+	0	Name=LOC117225463 CDS;ID=EWKMg4ru1zPvdBw+uzMEhS+PpGo.1624892198111.53574
NW_022890423	Koludarov_et_al_2021	CDS	4316664	4316706	.	-	0	Name=LOC117225320 CDS;ID=EWKMg4ru1zPvdBw+uzMEhS+PpGo.1624892198111.53575
NW_022890423	Koludarov_et_al_2021	CDS	4303548	4303773	.	-	0	Name=LOC117225320 CDS;ID=EWKMg4ru1zPvdBw+uzMEhS+PpGo.1624892198111.53575
NW_022890423	Koludarov_et_al_2021	CDS	4296496	4296619	.	-	0	Name=LOC117225320 CDS;ID=EWKMg4ru1zPvdBw+uzMEhS+PpGo.1624892198111.53575
NW_022890423	Koludarov_et_al_2021	CDS	4292969	4293208	.	-	0	Name=LOC117225320 CDS;ID=EWKMg4ru1zPvdBw+uzMEhS+PpGo.1624892198111.53575
NW_022890423	Koludarov_et_al_2021	CDS	4290556	4292017	.	-	0	Name=LOC117225320 CDS;ID=EWKMg4ru1zPvdBw+uzMEhS+PpGo.1624892198111.53575
NW_022890423	Koludarov_et_al_2021	CDS	4289231	4289562	.	-	0	Name=LOC117225320 CDS;ID=EWKMg4ru1zPvdBw+uzMEhS+PpGo.1624892198111.53575
NW_022890423	Koludarov_et_al_2021	CDS	4315773	4315941	.	-	0	Name=LOC117225320 CDS;ID=EWKMg4ru1zPvdBw+uzMEhS+PpGo.1624892198111.53576
NW_022890423	Koludarov_et_al_2021	CDS	4303548	4303773	.	-	0	Name=LOC117225320 CDS;ID=EWKMg4ru1zPvdBw+uzMEhS+PpGo.1624892198111.53576
NW_022890423	Koludarov_et_al_2021	CDS	4296496	4296619	.	-	0	Name=LOC117225320 CDS;ID=EWKMg4ru1zPvdBw+uzMEhS+PpGo.1624892198111.53576
NW_022890423	Koludarov_et_al_2021	CDS	4292969	4293208	.	-	0	Name=LOC117225320 CDS;ID=EWKMg4ru1zPvdBw+uzMEhS+PpGo.1624892198111.53576
NW_022890423	Koludarov_et_al_2021	CDS	4290556	4292017	.	-	0	Name=LOC117225320 CDS;ID=EWKMg4ru1zPvdBw+uzMEhS+PpGo.1624892198111.53576
NW_022890423	Koludarov_et_al_2021	CDS	4289231	4289562	.	-	0	Name=LOC117225320 CDS;ID=EWKMg4ru1zPvdBw+uzMEhS+PpGo.1624892198111.53576
NW_022890423	Koludarov_et_al_2021	CDS	944274	944312	.	+	0	Name=LOC117225257 CDS;ID=EWKMg4ru1zPvdBw+uzMEhS+PpGo.1624892198111.53577
NW_022890423	Koludarov_et_al_2021	CDS	953643	953700	.	+	0	Name=LOC117225257 CDS;ID=EWKMg4ru1zPvdBw+uzMEhS+PpGo.1624892198111.53577
NW_022890423	Koludarov_et_al_2021	CDS	957215	957459	.	+	0	Name=LOC117225257 CDS;ID=EWKMg4ru1zPvdBw+uzMEhS+PpGo.1624892198111.53577
NW_022890423	Koludarov_et_al_2021	CDS	959621	959695	.	+	0	Name=LOC117225257 CDS;ID=EWKMg4ru1zPvdBw+uzMEhS+PpGo.1624892198111.53577
NW_022890423	Koludarov_et_al_2021	CDS	960063	960115	.	+	0	Name=LOC117225257 CDS;ID=EWKMg4ru1zPvdBw+uzMEhS+PpGo.1624892198111.53577
NW_022890423	Koludarov_et_al_2021	CDS	960868	961064	.	+	0	Name=LOC117225257 CDS;ID=EWKMg4ru1zPvdBw+uzMEhS+PpGo.1624892198111.53577
NW_022890423	Koludarov_et_al_2021	CDS	962282	962451	.	+	0	Name=LOC117225257 CDS;ID=EWKMg4ru1zPvdBw+uzMEhS+PpGo.1624892198111.53577
NW_022890423	Koludarov_et_al_2021	CDS	964080	964174	.	+	0	Name=LOC117225257 CDS;ID=EWKMg4ru1zPvdBw+uzMEhS+PpGo.1624892198111.53577
NW_022890423	Koludarov_et_al_2021	CDS	965640	966106	.	+	0	Name=LOC117225257 CDS;ID=EWKMg4ru1zPvdBw+uzMEhS+PpGo.1624892198111.53577
NW_022890423	Koludarov_et_al_2021	CDS	966896	967178	.	+	0	Name=LOC117225257 CDS;ID=EWKMg4ru1zPvdBw+uzMEhS+PpGo.1624892198111.53577
NW_022890423	Koludarov_et_al_2021	CDS	968100	968294	.	+	0	Name=LOC117225257 CDS;ID=EWKMg4ru1zPvdBw+uzMEhS+PpGo.1624892198111.53577
NW_022890423	Koludarov_et_al_2021	CDS	969207	969367	.	+	0	Name=LOC117225257 CDS;ID=EWKMg4ru1zPvdBw+uzMEhS+PpGo.1624892198111.53577
NW_022890423	Koludarov_et_al_2021	CDS	969948	970264	.	+	0	Name=LOC117225257 CDS;ID=EWKMg4ru1zPvdBw+uzMEhS+PpGo.1624892198111.53577
NW_022890423	Koludarov_et_al_2021	CDS	8685755	8685803	.	-	0	Name=LOC117225526 CDS;ID=EWKMg4ru1zPvdBw+uzMEhS+PpGo.1624892198111.53578
NW_022890423	Koludarov_et_al_2021	CDS	8676720	8676907	.	-	0	Name=LOC117225526 CDS;ID=EWKMg4ru1zPvdBw+uzMEhS+PpGo.1624892198111.53578
NW_022890423	Koludarov_et_al_2021	CDS	8675502	8675802	.	-	0	Name=LOC117225526 CDS;ID=EWKMg4ru1zPvdBw+uzMEhS+PpGo.1624892198111.53578
NW_022890423	Koludarov_et_al_2021	CDS	8674553	8674928	.	-	0	Name=LOC117225526 CDS;ID=EWKMg4ru1zPvdBw+uzMEhS+PpGo.1624892198111.53578
NW_022890423	Koludarov_et_al_2021	CDS	8674066	8674221	.	-	0	Name=LOC117225526 CDS;ID=EWKMg4ru1zPvdBw+uzMEhS+PpGo.1624892198111.53578
NW_022890423	Koludarov_et_al_2021	CDS	8672716	8673027	.	-	0	Name=LOC117225526 CDS;ID=EWKMg4ru1zPvdBw+uzMEhS+PpGo.1624892198111.53578
NW_022890423	Koludarov_et_al_2021	CDS	8670249	8670426	.	-	0	Name=LOC117225526 CDS;ID=EWKMg4ru1zPvdBw+uzMEhS+PpGo.1624892198111.53578
NW_022890423	Koludarov_et_al_2021	CDS	8669318	8669465	.	-	0	Name=LOC117225526 CDS;ID=EWKMg4ru1zPvdBw+uzMEhS+PpGo.1624892198111.53578
NW_022890423	Koludarov_et_al_2021	CDS	8668083	8668164	.	-	0	Name=LOC117225526 CDS;ID=EWKMg4ru1zPvdBw+uzMEhS+PpGo.1624892198111.53578
NW_022890423	Koludarov_et_al_2021	CDS	8666748	8666925	.	-	0	Name=LOC117225526 CDS;ID=EWKMg4ru1zPvdBw+uzMEhS+PpGo.1624892198111.53578
NW_022890423	Koludarov_et_al_2021	CDS	8666064	8666250	.	-	0	Name=LOC117225526 CDS;ID=EWKMg4ru1zPvdBw+uzMEhS+PpGo.1624892198111.53578
NW_022890423	Koludarov_et_al_2021	CDS	8664843	8665120	.	-	0	Name=LOC117225526 CDS;ID=EWKMg4ru1zPvdBw+uzMEhS+PpGo.1624892198111.53578
NW_022890423	Koludarov_et_al_2021	CDS	8663791	8663969	.	-	0	Name=LOC117225526 CDS;ID=EWKMg4ru1zPvdBw+uzMEhS+PpGo.1624892198111.53578
NW_022890423	Koludarov_et_al_2021	CDS	8663133	8663300	.	-	0	Name=LOC117225526 CDS;ID=EWKMg4ru1zPvdBw+uzMEhS+PpGo.1624892198111.53578
NW_022890423	Koludarov_et_al_2021	CDS	8662423	8662563	.	-	0	Name=LOC117225526 CDS;ID=EWKMg4ru1zPvdBw+uzMEhS+PpGo.1624892198111.53578
NW_022890423	Koludarov_et_al_2021	CDS	8662266	8662347	.	-	0	Name=LOC117225526 CDS;ID=EWKMg4ru1zPvdBw+uzMEhS+PpGo.1624892198111.53578
NW_022890423	Koludarov_et_al_2021	CDS	8659817	8659990	.	-	0	Name=LOC117225526 CDS;ID=EWKMg4ru1zPvdBw+uzMEhS+PpGo.1624892198111.53578
NW_022890423	Koludarov_et_al_2021	CDS	2797797	2798273	.	+	0	Name=LOC117225403 CDS;ID=EWKMg4ru1zPvdBw+uzMEhS+PpGo.1624892198111.53579
NW_022890423	Koludarov_et_al_2021	CDS	2804221	2804472	.	+	0	Name=LOC117225403 CDS;ID=EWKMg4ru1zPvdBw+uzMEhS+PpGo.1624892198111.53579
NW_022890423	Koludarov_et_al_2021	CDS	2817884	2817989	.	+	0	Name=LOC117225403 CDS;ID=EWKMg4ru1zPvdBw+uzMEhS+PpGo.1624892198111.53579
NW_022890423	Koludarov_et_al_2021	CDS	2821428	2821535	.	+	0	Name=LOC117225403 CDS;ID=EWKMg4ru1zPvdBw+uzMEhS+PpGo.1624892198111.53579
NW_022890423	Koludarov_et_al_2021	CDS	2823202	2823407	.	+	0	Name=LOC117225403 CDS;ID=EWKMg4ru1zPvdBw+uzMEhS+PpGo.1624892198111.53579
NW_022890423	Koludarov_et_al_2021	CDS	8723016	8723109	.	+	0	Name=LOC117225525 CDS;ID=EWKMg4ru1zPvdBw+uzMEhS+PpGo.1624892198112.53580
NW_022890423	Koludarov_et_al_2021	CDS	8724025	8724424	.	+	0	Name=LOC117225525 CDS;ID=EWKMg4ru1zPvdBw+uzMEhS+PpGo.1624892198112.53580
NW_022890423	Koludarov_et_al_2021	CDS	8725406	8725576	.	+	0	Name=LOC117225525 CDS;ID=EWKMg4ru1zPvdBw+uzMEhS+PpGo.1624892198112.53580
NW_022890423	Koludarov_et_al_2021	CDS	8726294	8726762	.	+	0	Name=LOC117225525 CDS;ID=EWKMg4ru1zPvdBw+uzMEhS+PpGo.1624892198112.53580
NW_022890423	Koludarov_et_al_2021	CDS	8727844	8728082	.	+	0	Name=LOC117225525 CDS;ID=EWKMg4ru1zPvdBw+uzMEhS+PpGo.1624892198112.53580
NW_022890423	Koludarov_et_al_2021	CDS	8728865	8729232	.	+	0	Name=LOC117225525 CDS;ID=EWKMg4ru1zPvdBw+uzMEhS+PpGo.1624892198112.53580
NW_022890423	Koludarov_et_al_2021	CDS	8732122	8732402	.	+	0	Name=LOC117225525 CDS;ID=EWKMg4ru1zPvdBw+uzMEhS+PpGo.1624892198112.53580
NW_022890423	Koludarov_et_al_2021	CDS	8732845	8733032	.	+	0	Name=LOC117225525 CDS;ID=EWKMg4ru1zPvdBw+uzMEhS+PpGo.1624892198112.53580
NW_022890423	Koludarov_et_al_2021	CDS	8733464	8733631	.	+	0	Name=LOC117225525 CDS;ID=EWKMg4ru1zPvdBw+uzMEhS+PpGo.1624892198112.53580
NW_022890423	Koludarov_et_al_2021	CDS	8733954	8734106	.	+	0	Name=LOC117225525 CDS;ID=EWKMg4ru1zPvdBw+uzMEhS+PpGo.1624892198112.53580
NW_022890423	Koludarov_et_al_2021	CDS	8734623	8735243	.	+	0	Name=LOC117225525 CDS;ID=EWKMg4ru1zPvdBw+uzMEhS+PpGo.1624892198112.53580
NW_022890423	Koludarov_et_al_2021	CDS	8735923	8736081	.	+	0	Name=LOC117225525 CDS;ID=EWKMg4ru1zPvdBw+uzMEhS+PpGo.1624892198112.53580
NW_022890423	Koludarov_et_al_2021	CDS	8736367	8736838	.	+	0	Name=LOC117225525 CDS;ID=EWKMg4ru1zPvdBw+uzMEhS+PpGo.1624892198112.53580
NW_022890423	Koludarov_et_al_2021	CDS	8737139	8737377	.	+	0	Name=LOC117225525 CDS;ID=EWKMg4ru1zPvdBw+uzMEhS+PpGo.1624892198112.53580
NW_022890423	Koludarov_et_al_2021	CDS	8737710	8738062	.	+	0	Name=LOC117225525 CDS;ID=EWKMg4ru1zPvdBw+uzMEhS+PpGo.1624892198112.53580
NW_022890423	Koludarov_et_al_2021	CDS	8738944	8739221	.	+	0	Name=LOC117225525 CDS;ID=EWKMg4ru1zPvdBw+uzMEhS+PpGo.1624892198112.53580
NW_022890423	Koludarov_et_al_2021	CDS	8739778	8739947	.	+	0	Name=LOC117225525 CDS;ID=EWKMg4ru1zPvdBw+uzMEhS+PpGo.1624892198112.53580
NW_022890423	Koludarov_et_al_2021	CDS	8740040	8740201	.	+	0	Name=LOC117225525 CDS;ID=EWKMg4ru1zPvdBw+uzMEhS+PpGo.1624892198112.53580
NW_022890423	Koludarov_et_al_2021	CDS	8740279	8740425	.	+	0	Name=LOC117225525 CDS;ID=EWKMg4ru1zPvdBw+uzMEhS+PpGo.1624892198112.53580
NW_022890423	Koludarov_et_al_2021	CDS	8740531	8740609	.	+	0	Name=LOC117225525 CDS;ID=EWKMg4ru1zPvdBw+uzMEhS+PpGo.1624892198112.53580
NW_022890423	Koludarov_et_al_2021	CDS	8741543	8742084	.	+	0	Name=LOC117225525 CDS;ID=EWKMg4ru1zPvdBw+uzMEhS+PpGo.1624892198112.53580
NW_022890423	Koludarov_et_al_2021	CDS	8742428	8742586	.	+	0	Name=LOC117225525 CDS;ID=EWKMg4ru1zPvdBw+uzMEhS+PpGo.1624892198112.53580
NW_022890423	Koludarov_et_al_2021	CDS	8743048	8743341	.	+	0	Name=LOC117225525 CDS;ID=EWKMg4ru1zPvdBw+uzMEhS+PpGo.1624892198112.53580
NW_022890423	Koludarov_et_al_2021	CDS	8744644	8744827	.	+	0	Name=LOC117225525 CDS;ID=EWKMg4ru1zPvdBw+uzMEhS+PpGo.1624892198112.53580
NW_022890423	Koludarov_et_al_2021	CDS	8744909	8745065	.	+	0	Name=LOC117225525 CDS;ID=EWKMg4ru1zPvdBw+uzMEhS+PpGo.1624892198112.53580
NW_022890423	Koludarov_et_al_2021	CDS	8745662	8745924	.	+	0	Name=LOC117225525 CDS;ID=EWKMg4ru1zPvdBw+uzMEhS+PpGo.1624892198112.53580
NW_022890423	Koludarov_et_al_2021	CDS	8746980	8747635	.	+	0	Name=LOC117225525 CDS;ID=EWKMg4ru1zPvdBw+uzMEhS+PpGo.1624892198112.53580
NW_022890423	Koludarov_et_al_2021	CDS	6142426	6142561	.	+	0	Name=LOC117225384 CDS;ID=EWKMg4ru1zPvdBw+uzMEhS+PpGo.1624892198112.53581
NW_022890423	Koludarov_et_al_2021	CDS	6143130	6143389	.	+	0	Name=LOC117225384 CDS;ID=EWKMg4ru1zPvdBw+uzMEhS+PpGo.1624892198112.53581
NW_022890423	Koludarov_et_al_2021	CDS	6145187	6145473	.	+	0	Name=LOC117225384 CDS;ID=EWKMg4ru1zPvdBw+uzMEhS+PpGo.1624892198112.53581
NW_022890423	Koludarov_et_al_2021	CDS	6146165	6146342	.	+	0	Name=LOC117225384 CDS;ID=EWKMg4ru1zPvdBw+uzMEhS+PpGo.1624892198112.53581
NW_022890423	Koludarov_et_al_2021	CDS	6161399	6161632	.	+	0	Name=LOC117225384 CDS;ID=EWKMg4ru1zPvdBw+uzMEhS+PpGo.1624892198112.53581
NW_022890423	Koludarov_et_al_2021	CDS	6161893	6162009	.	+	0	Name=LOC117225384 CDS;ID=EWKMg4ru1zPvdBw+uzMEhS+PpGo.1624892198112.53581
NW_022890423	Koludarov_et_al_2021	CDS	6163309	6163540	.	+	0	Name=LOC117225384 CDS;ID=EWKMg4ru1zPvdBw+uzMEhS+PpGo.1624892198112.53581
NW_022890423	Koludarov_et_al_2021	CDS	6163628	6163923	.	+	0	Name=LOC117225384 CDS;ID=EWKMg4ru1zPvdBw+uzMEhS+PpGo.1624892198112.53581
NW_022890423	Koludarov_et_al_2021	CDS	6164179	6164343	.	+	0	Name=LOC117225384 CDS;ID=EWKMg4ru1zPvdBw+uzMEhS+PpGo.1624892198112.53581
NW_022890423	Koludarov_et_al_2021	CDS	6164417	6164512	.	+	0	Name=LOC117225384 CDS;ID=EWKMg4ru1zPvdBw+uzMEhS+PpGo.1624892198112.53581
NW_022890423	Koludarov_et_al_2021	CDS	6164585	6164722	.	+	0	Name=LOC117225384 CDS;ID=EWKMg4ru1zPvdBw+uzMEhS+PpGo.1624892198112.53581
NW_022890423	Koludarov_et_al_2021	CDS	6164810	6165070	.	+	0	Name=LOC117225384 CDS;ID=EWKMg4ru1zPvdBw+uzMEhS+PpGo.1624892198112.53581
NW_022890423	Koludarov_et_al_2021	CDS	6165127	6165384	.	+	0	Name=LOC117225384 CDS;ID=EWKMg4ru1zPvdBw+uzMEhS+PpGo.1624892198112.53581
NW_022890423	Koludarov_et_al_2021	CDS	6165507	6165669	.	+	0	Name=LOC117225384 CDS;ID=EWKMg4ru1zPvdBw+uzMEhS+PpGo.1624892198112.53581
NW_022890423	Koludarov_et_al_2021	CDS	6165759	6165941	.	+	0	Name=LOC117225384 CDS;ID=EWKMg4ru1zPvdBw+uzMEhS+PpGo.1624892198112.53581
NW_022890423	Koludarov_et_al_2021	CDS	6166014	6166109	.	+	0	Name=LOC117225384 CDS;ID=EWKMg4ru1zPvdBw+uzMEhS+PpGo.1624892198112.53581
NW_022890423	Koludarov_et_al_2021	CDS	6166185	6166453	.	+	0	Name=LOC117225384 CDS;ID=EWKMg4ru1zPvdBw+uzMEhS+PpGo.1624892198112.53581
NW_022890423	Koludarov_et_al_2021	CDS	5525664	5525679	.	-	0	Name=LOC117225469 CDS;ID=EWKMg4ru1zPvdBw+uzMEhS+PpGo.1624892198112.53582
NW_022890423	Koludarov_et_al_2021	CDS	5505017	5505190	.	-	0	Name=LOC117225469 CDS;ID=EWKMg4ru1zPvdBw+uzMEhS+PpGo.1624892198112.53582
NW_022890423	Koludarov_et_al_2021	CDS	5503503	5504056	.	-	0	Name=LOC117225469 CDS;ID=EWKMg4ru1zPvdBw+uzMEhS+PpGo.1624892198112.53582
NW_022890423	Koludarov_et_al_2021	CDS	5502973	5503123	.	-	0	Name=LOC117225469 CDS;ID=EWKMg4ru1zPvdBw+uzMEhS+PpGo.1624892198112.53582
NW_022890423	Koludarov_et_al_2021	CDS	5501898	5501932	.	-	0	Name=LOC117225469 CDS;ID=EWKMg4ru1zPvdBw+uzMEhS+PpGo.1624892198112.53582
NW_022890423	Koludarov_et_al_2021	CDS	7115410	7115417	.	-	0	Name=LOC117225531 CDS;ID=EWKMg4ru1zPvdBw+uzMEhS+PpGo.1624892198112.53583
NW_022890423	Koludarov_et_al_2021	CDS	7111956	7112989	.	-	0	Name=LOC117225531 CDS;ID=EWKMg4ru1zPvdBw+uzMEhS+PpGo.1624892198112.53583
NW_022890423	Koludarov_et_al_2021	CDS	7111222	7111543	.	-	0	Name=LOC117225531 CDS;ID=EWKMg4ru1zPvdBw+uzMEhS+PpGo.1624892198112.53583
NW_022890423	Koludarov_et_al_2021	CDS	7110910	7111150	.	-	0	Name=LOC117225531 CDS;ID=EWKMg4ru1zPvdBw+uzMEhS+PpGo.1624892198112.53583
NW_022890423	Koludarov_et_al_2021	CDS	7093263	7093343	.	-	0	Name=LOC117225531 CDS;ID=EWKMg4ru1zPvdBw+uzMEhS+PpGo.1624892198112.53583
NW_022890423	Koludarov_et_al_2021	CDS	7092785	7093147	.	-	0	Name=LOC117225531 CDS;ID=EWKMg4ru1zPvdBw+uzMEhS+PpGo.1624892198112.53583
NW_022890423	Koludarov_et_al_2021	CDS	7092269	7092481	.	-	0	Name=LOC117225531 CDS;ID=EWKMg4ru1zPvdBw+uzMEhS+PpGo.1624892198112.53583
NW_022890423	Koludarov_et_al_2021	CDS	7091698	7092030	.	-	0	Name=LOC117225531 CDS;ID=EWKMg4ru1zPvdBw+uzMEhS+PpGo.1624892198112.53583
NW_022890423	Koludarov_et_al_2021	CDS	6675032	6675106	.	-	0	Name=LOC117225504 CDS;ID=EWKMg4ru1zPvdBw+uzMEhS+PpGo.1624892198112.53584
NW_022890423	Koludarov_et_al_2021	CDS	6654591	6655610	.	-	0	Name=LOC117225504 CDS;ID=EWKMg4ru1zPvdBw+uzMEhS+PpGo.1624892198112.53584
NW_022890423	Koludarov_et_al_2021	CDS	6653488	6653657	.	-	0	Name=LOC117225504 CDS;ID=EWKMg4ru1zPvdBw+uzMEhS+PpGo.1624892198112.53584
NW_022890423	Koludarov_et_al_2021	CDS	6652380	6652488	.	-	0	Name=LOC117225504 CDS;ID=EWKMg4ru1zPvdBw+uzMEhS+PpGo.1624892198112.53584
NW_022890423	Koludarov_et_al_2021	CDS	6651458	6651508	.	-	0	Name=LOC117225504 CDS;ID=EWKMg4ru1zPvdBw+uzMEhS+PpGo.1624892198112.53584
NW_022890423	Koludarov_et_al_2021	CDS	5708542	5708590	.	+	0	Name=LOC117225418 CDS;ID=EWKMg4ru1zPvdBw+uzMEhS+PpGo.1624892198112.53585
NW_022890423	Koludarov_et_al_2021	CDS	5711759	5711891	.	+	0	Name=LOC117225418 CDS;ID=EWKMg4ru1zPvdBw+uzMEhS+PpGo.1624892198112.53585
NW_022890423	Koludarov_et_al_2021	CDS	5713868	5713998	.	+	0	Name=LOC117225418 CDS;ID=EWKMg4ru1zPvdBw+uzMEhS+PpGo.1624892198112.53585
NW_022890423	Koludarov_et_al_2021	CDS	5721491	5721640	.	+	0	Name=LOC117225418 CDS;ID=EWKMg4ru1zPvdBw+uzMEhS+PpGo.1624892198112.53585
NW_022890423	Koludarov_et_al_2021	CDS	5726301	5727223	.	+	0	Name=LOC117225418 CDS;ID=EWKMg4ru1zPvdBw+uzMEhS+PpGo.1624892198112.53585
NW_022890423	Koludarov_et_al_2021	CDS	5730476	5730709	.	+	0	Name=LOC117225418 CDS;ID=EWKMg4ru1zPvdBw+uzMEhS+PpGo.1624892198112.53585
NW_022890423	Koludarov_et_al_2021	CDS	5708542	5708590	.	+	0	Name=LOC117225418 CDS;ID=EWKMg4ru1zPvdBw+uzMEhS+PpGo.1624892198112.53586
[truncated: 9,552 more rows]
