# Supplementary material for: Prevalent bee venom genes evolved before the aculeate stinger and eusociality
Source: BMC Biol. 2023 Oct 23;21:229. doi: 10.1186/s12915-023-01656-5 (PMC10591384; doi:10.1186/s12915-023-01656-5)
Supplement: Supplementary file 42 — Additional file 42. Gff files of all toxin gene annotations. [file 12915_2023_1656_MOESM42_ESM.zip › AdditionalFile9_ToxinGeneAnnotations/KQ435694.1._SP.gff_modified_Koludarov_et_al_2021.gff3]

##gff-version 3
##source-version geneious 2020.2.2
##sequence-region	KQ435694.1	1	1636540
KQ435694.1	Koludarov_et_al_2021	gene	207044	216581	.	-	.	Name=SP
KQ435694.1	Genbank	exon	489434	489532	.	+	.	ID=exon-gnl|WGS:LIRP|mrna.WN51_00849-1;Parent=rna-gnl|WGS:LIRP|mrna.WN51_00849
KQ435694.1	Genbank	exon	490393	490492	.	+	.	ID=exon-gnl|WGS:LIRP|mrna.WN51_00849-2;Parent=rna-gnl|WGS:LIRP|mrna.WN51_00849
KQ435694.1	Genbank	exon	491446	491504	.	+	.	ID=exon-gnl|WGS:LIRP|mrna.WN51_00849-3;Parent=rna-gnl|WGS:LIRP|mrna.WN51_00849
KQ435694.1	Genbank	exon	493228	493353	.	+	.	ID=exon-gnl|WGS:LIRP|mrna.WN51_00849-4;Parent=rna-gnl|WGS:LIRP|mrna.WN51_00849
KQ435694.1	Genbank	exon	1070752	1070920	.	+	.	ID=exon-gnl|WGS:LIRP|mrna.WN51_00881-10;Parent=rna-gnl|WGS:LIRP|mrna.WN51_00881
KQ435694.1	Genbank	exon	487033	487080	.	+	.	ID=exon-gnl|WGS:LIRP|mrna.WN51_00848-1;Parent=rna-gnl|WGS:LIRP|mrna.WN51_00848
KQ435694.1	Genbank	exon	487830	487985	.	+	.	ID=exon-gnl|WGS:LIRP|mrna.WN51_00848-2;Parent=rna-gnl|WGS:LIRP|mrna.WN51_00848
KQ435694.1	Genbank	exon	1586581	1586611	.	-	.	ID=exon-gnl|WGS:LIRP|mrna.WN51_00895-10;Parent=rna-gnl|WGS:LIRP|mrna.WN51_00895
KQ435694.1	Genbank	CDS	1196309	1196487	.	+	0	Name=KOX80966.1;ID=cds-KOX80966.1;Dbxref=UniProtKB/Swiss-Prot:Q9D172%2CNCBI_GP:KOX80966.1;Parent=rna-gnl|WGS:LIRP|mrna.WN51_00884
KQ435694.1	Genbank	CDS	1197354	1197465	.	+	0	Name=KOX80966.1;ID=cds-KOX80966.1;Dbxref=UniProtKB/Swiss-Prot:Q9D172%2CNCBI_GP:KOX80966.1;Parent=rna-gnl|WGS:LIRP|mrna.WN51_00884
KQ435694.1	Genbank	CDS	1214139	1214151	.	+	0	Name=KOX80966.1;ID=cds-KOX80966.1;Dbxref=UniProtKB/Swiss-Prot:Q9D172%2CNCBI_GP:KOX80966.1;Parent=rna-gnl|WGS:LIRP|mrna.WN51_00884
KQ435694.1	Genbank	CDS	1218423	1218543	.	+	0	Name=KOX80966.1;ID=cds-KOX80966.1;Dbxref=UniProtKB/Swiss-Prot:Q9D172%2CNCBI_GP:KOX80966.1;Parent=rna-gnl|WGS:LIRP|mrna.WN51_00884
KQ435694.1	Genbank	CDS	1218985	1219173	.	+	0	Name=KOX80966.1;ID=cds-KOX80966.1;Dbxref=UniProtKB/Swiss-Prot:Q9D172%2CNCBI_GP:KOX80966.1;Parent=rna-gnl|WGS:LIRP|mrna.WN51_00884
KQ435694.1	Genbank	CDS	1220931	1221063	.	+	0	Name=KOX80966.1;ID=cds-KOX80966.1;Dbxref=UniProtKB/Swiss-Prot:Q9D172%2CNCBI_GP:KOX80966.1;Parent=rna-gnl|WGS:LIRP|mrna.WN51_00884
KQ435694.1	Genbank	CDS	1223794	1223893	.	+	0	Name=KOX80966.1;ID=cds-KOX80966.1;Dbxref=UniProtKB/Swiss-Prot:Q9D172%2CNCBI_GP:KOX80966.1;Parent=rna-gnl|WGS:LIRP|mrna.WN51_00884
KQ435694.1	Genbank	CDS	1228336	1228466	.	+	0	Name=KOX80966.1;ID=cds-KOX80966.1;Dbxref=UniProtKB/Swiss-Prot:Q9D172%2CNCBI_GP:KOX80966.1;Parent=rna-gnl|WGS:LIRP|mrna.WN51_00884
KQ435694.1	Genbank	CDS	1233848	1234147	.	+	0	Name=KOX80966.1;ID=cds-KOX80966.1;Dbxref=UniProtKB/Swiss-Prot:Q9D172%2CNCBI_GP:KOX80966.1;Parent=rna-gnl|WGS:LIRP|mrna.WN51_00884
KQ435694.1	Genbank	CDS	1243208	1243264	.	+	0	Name=KOX80966.1;ID=cds-KOX80966.1;Dbxref=UniProtKB/Swiss-Prot:Q9D172%2CNCBI_GP:KOX80966.1;Parent=rna-gnl|WGS:LIRP|mrna.WN51_00884
KQ435694.1	Genbank	CDS	1244318	1244470	.	+	0	Name=KOX80966.1;ID=cds-KOX80966.1;Dbxref=UniProtKB/Swiss-Prot:Q9D172%2CNCBI_GP:KOX80966.1;Parent=rna-gnl|WGS:LIRP|mrna.WN51_00884
KQ435694.1	Genbank	exon	465227	465388	.	+	.	ID=exon-gnl|WGS:LIRP|mrna.WN51_00845-2;Parent=rna-gnl|WGS:LIRP|mrna.WN51_00845
KQ435694.1	Genbank	exon	469594	469742	.	+	.	ID=exon-gnl|WGS:LIRP|mrna.WN51_00845-3;Parent=rna-gnl|WGS:LIRP|mrna.WN51_00845
KQ435694.1	Genbank	exon	473013	473121	.	+	.	ID=exon-gnl|WGS:LIRP|mrna.WN51_00845-4;Parent=rna-gnl|WGS:LIRP|mrna.WN51_00845
KQ435694.1	Genbank	exon	460557	460667	.	+	.	ID=exon-gnl|WGS:LIRP|mrna.WN51_00845-1;Parent=rna-gnl|WGS:LIRP|mrna.WN51_00845
KQ435694.1	Genbank	exon	422068	422243	.	-	.	ID=exon-gnl|WGS:LIRP|mrna.WN51_00843-4;Parent=rna-gnl|WGS:LIRP|mrna.WN51_00843
KQ435694.1	Genbank	exon	421670	421857	.	-	.	ID=exon-gnl|WGS:LIRP|mrna.WN51_00843-5;Parent=rna-gnl|WGS:LIRP|mrna.WN51_00843
KQ435694.1	Genbank	exon	420410	420505	.	-	.	ID=exon-gnl|WGS:LIRP|mrna.WN51_00843-6;Parent=rna-gnl|WGS:LIRP|mrna.WN51_00843
KQ435694.1	Genbank	exon	420144	420346	.	-	.	ID=exon-gnl|WGS:LIRP|mrna.WN51_00843-7;Parent=rna-gnl|WGS:LIRP|mrna.WN51_00843
KQ435694.1	Genbank	exon	419946	420081	.	-	.	ID=exon-gnl|WGS:LIRP|mrna.WN51_00843-8;Parent=rna-gnl|WGS:LIRP|mrna.WN51_00843
KQ435694.1	Genbank	exon	419695	419850	.	-	.	ID=exon-gnl|WGS:LIRP|mrna.WN51_00843-9;Parent=rna-gnl|WGS:LIRP|mrna.WN51_00843
KQ435694.1	Genbank	exon	423468	423630	.	-	.	ID=exon-gnl|WGS:LIRP|mrna.WN51_00843-1;Parent=rna-gnl|WGS:LIRP|mrna.WN51_00843
KQ435694.1	Genbank	exon	422501	422875	.	-	.	ID=exon-gnl|WGS:LIRP|mrna.WN51_00843-2;Parent=rna-gnl|WGS:LIRP|mrna.WN51_00843
KQ435694.1	Genbank	exon	422341	422396	.	-	.	ID=exon-gnl|WGS:LIRP|mrna.WN51_00843-3;Parent=rna-gnl|WGS:LIRP|mrna.WN51_00843
KQ435694.1	Genbank	exon	442318	442465	.	+	.	ID=exon-gnl|WGS:LIRP|mrna.WN51_00844-3;Parent=rna-gnl|WGS:LIRP|mrna.WN51_00844
KQ435694.1	Genbank	exon	444452	444526	.	+	.	ID=exon-gnl|WGS:LIRP|mrna.WN51_00844-4;Parent=rna-gnl|WGS:LIRP|mrna.WN51_00844
KQ435694.1	Genbank	exon	445860	446008	.	+	.	ID=exon-gnl|WGS:LIRP|mrna.WN51_00844-5;Parent=rna-gnl|WGS:LIRP|mrna.WN51_00844
KQ435694.1	Genbank	exon	448186	448369	.	+	.	ID=exon-gnl|WGS:LIRP|mrna.WN51_00844-6;Parent=rna-gnl|WGS:LIRP|mrna.WN51_00844
KQ435694.1	Genbank	exon	451273	451389	.	+	.	ID=exon-gnl|WGS:LIRP|mrna.WN51_00844-7;Parent=rna-gnl|WGS:LIRP|mrna.WN51_00844
KQ435694.1	Genbank	exon	456028	456055	.	+	.	ID=exon-gnl|WGS:LIRP|mrna.WN51_00844-8;Parent=rna-gnl|WGS:LIRP|mrna.WN51_00844
KQ435694.1	Genbank	exon	459740	459894	.	+	.	ID=exon-gnl|WGS:LIRP|mrna.WN51_00844-9;Parent=rna-gnl|WGS:LIRP|mrna.WN51_00844
KQ435694.1	Genbank	exon	436446	436522	.	+	.	ID=exon-gnl|WGS:LIRP|mrna.WN51_00844-1;Parent=rna-gnl|WGS:LIRP|mrna.WN51_00844
KQ435694.1	Genbank	exon	439027	439314	.	+	.	ID=exon-gnl|WGS:LIRP|mrna.WN51_00844-2;Parent=rna-gnl|WGS:LIRP|mrna.WN51_00844
KQ435694.1	Genbank	CDS	1110328	1110390	.	+	0	Name=KOX80965.1;ID=cds-KOX80965.1;Dbxref=NCBI_GP:KOX80965.1;Parent=rna-gnl|WGS:LIRP|mrna.WN51_00883
KQ435694.1	Genbank	CDS	1111615	1111731	.	+	0	Name=KOX80965.1;ID=cds-KOX80965.1;Dbxref=NCBI_GP:KOX80965.1;Parent=rna-gnl|WGS:LIRP|mrna.WN51_00883
KQ435694.1	Genbank	CDS	1125471	1125629	.	+	0	Name=KOX80965.1;ID=cds-KOX80965.1;Dbxref=NCBI_GP:KOX80965.1;Parent=rna-gnl|WGS:LIRP|mrna.WN51_00883
KQ435694.1	Genbank	CDS	1131048	1131158	.	+	0	Name=KOX80965.1;ID=cds-KOX80965.1;Dbxref=NCBI_GP:KOX80965.1;Parent=rna-gnl|WGS:LIRP|mrna.WN51_00883
KQ435694.1	Genbank	CDS	1131640	1131752	.	+	0	Name=KOX80965.1;ID=cds-KOX80965.1;Dbxref=NCBI_GP:KOX80965.1;Parent=rna-gnl|WGS:LIRP|mrna.WN51_00883
KQ435694.1	Genbank	CDS	1133634	1133641	.	+	0	Name=KOX80965.1;ID=cds-KOX80965.1;Dbxref=NCBI_GP:KOX80965.1;Parent=rna-gnl|WGS:LIRP|mrna.WN51_00883
KQ435694.1	Genbank	CDS	1135883	1135953	.	+	0	Name=KOX80965.1;ID=cds-KOX80965.1;Dbxref=NCBI_GP:KOX80965.1;Parent=rna-gnl|WGS:LIRP|mrna.WN51_00883
KQ435694.1	Genbank	CDS	1143708	1143931	.	+	0	Name=KOX80965.1;ID=cds-KOX80965.1;Dbxref=NCBI_GP:KOX80965.1;Parent=rna-gnl|WGS:LIRP|mrna.WN51_00883
KQ435694.1	Genbank	CDS	1145012	1145098	.	+	0	Name=KOX80965.1;ID=cds-KOX80965.1;Dbxref=NCBI_GP:KOX80965.1;Parent=rna-gnl|WGS:LIRP|mrna.WN51_00883
KQ435694.1	Genbank	CDS	1152010	1152086	.	+	0	Name=KOX80965.1;ID=cds-KOX80965.1;Dbxref=NCBI_GP:KOX80965.1;Parent=rna-gnl|WGS:LIRP|mrna.WN51_00883
KQ435694.1	Genbank	CDS	1153517	1153616	.	+	0	Name=KOX80965.1;ID=cds-KOX80965.1;Dbxref=NCBI_GP:KOX80965.1;Parent=rna-gnl|WGS:LIRP|mrna.WN51_00883
KQ435694.1	Genbank	CDS	1156322	1156592	.	+	0	Name=KOX80965.1;ID=cds-KOX80965.1;Dbxref=NCBI_GP:KOX80965.1;Parent=rna-gnl|WGS:LIRP|mrna.WN51_00883
KQ435694.1	Genbank	CDS	1157095	1157222	.	+	0	Name=KOX80965.1;ID=cds-KOX80965.1;Dbxref=NCBI_GP:KOX80965.1;Parent=rna-gnl|WGS:LIRP|mrna.WN51_00883
KQ435694.1	Genbank	CDS	1158882	1159005	.	+	0	Name=KOX80965.1;ID=cds-KOX80965.1;Dbxref=NCBI_GP:KOX80965.1;Parent=rna-gnl|WGS:LIRP|mrna.WN51_00883
KQ435694.1	Genbank	CDS	1169443	1169513	.	+	0	Name=KOX80965.1;ID=cds-KOX80965.1;Dbxref=NCBI_GP:KOX80965.1;Parent=rna-gnl|WGS:LIRP|mrna.WN51_00883
KQ435694.1	Genbank	CDS	1169666	1169780	.	+	0	Name=KOX80965.1;ID=cds-KOX80965.1;Dbxref=NCBI_GP:KOX80965.1;Parent=rna-gnl|WGS:LIRP|mrna.WN51_00883
KQ435694.1	Genbank	CDS	1187360	1187400	.	+	0	Name=KOX80965.1;ID=cds-KOX80965.1;Dbxref=NCBI_GP:KOX80965.1;Parent=rna-gnl|WGS:LIRP|mrna.WN51_00883
KQ435694.1	Genbank	CDS	1196091	1196181	.	+	0	Name=KOX80965.1;ID=cds-KOX80965.1;Dbxref=NCBI_GP:KOX80965.1;Parent=rna-gnl|WGS:LIRP|mrna.WN51_00883
KQ435694.1	Genbank	exon	481865	482078	.	+	.	ID=exon-gnl|WGS:LIRP|mrna.WN51_00847-1;Parent=rna-gnl|WGS:LIRP|mrna.WN51_00847
KQ435694.1	Genbank	exon	484578	484678	.	+	.	ID=exon-gnl|WGS:LIRP|mrna.WN51_00847-2;Parent=rna-gnl|WGS:LIRP|mrna.WN51_00847
KQ435694.1	Genbank	CDS	1279666	1279744	.	+	0	Name=KOX80968.1;ID=cds-KOX80968.1;Dbxref=NCBI_GP:KOX80968.1;Parent=rna-gnl|WGS:LIRP|mrna.WN51_00886
KQ435694.1	Genbank	CDS	1282537	1282747	.	+	0	Name=KOX80968.1;ID=cds-KOX80968.1;Dbxref=NCBI_GP:KOX80968.1;Parent=rna-gnl|WGS:LIRP|mrna.WN51_00886
KQ435694.1	Genbank	CDS	1286446	1286653	.	+	0	Name=KOX80968.1;ID=cds-KOX80968.1;Dbxref=NCBI_GP:KOX80968.1;Parent=rna-gnl|WGS:LIRP|mrna.WN51_00886
KQ435694.1	Genbank	CDS	1316379	1316702	.	-	0	Name=KOX80967.1;ID=cds-KOX80967.1;Dbxref=NCBI_GP:KOX80967.1;Parent=rna-gnl|WGS:LIRP|mrna.WN51_00885
KQ435694.1	Genbank	CDS	1314931	1315186	.	-	0	Name=KOX80967.1;ID=cds-KOX80967.1;Dbxref=NCBI_GP:KOX80967.1;Parent=rna-gnl|WGS:LIRP|mrna.WN51_00885
KQ435694.1	Genbank	CDS	1236882	1237894	.	-	0	Name=KOX80967.1;ID=cds-KOX80967.1;Dbxref=NCBI_GP:KOX80967.1;Parent=rna-gnl|WGS:LIRP|mrna.WN51_00885
KQ435694.1	Genbank	exon	474137	474264	.	+	.	ID=exon-gnl|WGS:LIRP|mrna.WN51_00846-1;Parent=rna-gnl|WGS:LIRP|mrna.WN51_00846
KQ435694.1	Genbank	exon	477494	477579	.	+	.	ID=exon-gnl|WGS:LIRP|mrna.WN51_00846-2;Parent=rna-gnl|WGS:LIRP|mrna.WN51_00846
KQ435694.1	Genbank	exon	480918	481078	.	+	.	ID=exon-gnl|WGS:LIRP|mrna.WN51_00846-3;Parent=rna-gnl|WGS:LIRP|mrna.WN51_00846
KQ435694.1	Genbank	CDS	1005333	1005611	.	+	0	Name=KOX80961.1;ID=cds-KOX80961.1;Dbxref=NCBI_GP:KOX80961.1;Parent=rna-gnl|WGS:LIRP|mrna.WN51_00879
KQ435694.1	Genbank	exon	316384	316548	.	-	.	ID=exon-gnl|WGS:LIRP|mrna.WN51_00840-1;Parent=rna-gnl|WGS:LIRP|mrna.WN51_00840
KQ435694.1	Genbank	CDS	1034777	1034953	.	+	0	Name=KOX80962.1;ID=cds-KOX80962.1;Dbxref=UniProtKB/Swiss-Prot:Q53H47%2CNCBI_GP:KOX80962.1;Parent=rna-gnl|WGS:LIRP|mrna.WN51_00880
KQ435694.1	Genbank	CDS	1001476	1001678	.	+	0	Name=KOX80960.1;ID=cds-KOX80960.1;Dbxref=NCBI_GP:KOX80960.1;Parent=rna-gnl|WGS:LIRP|mrna.WN51_00878
KQ435694.1	Genbank	CDS	1002040	1002217	.	+	0	Name=KOX80960.1;ID=cds-KOX80960.1;Dbxref=NCBI_GP:KOX80960.1;Parent=rna-gnl|WGS:LIRP|mrna.WN51_00878
KQ435694.1	Genbank	exon	416411	416519	.	+	.	ID=exon-gnl|WGS:LIRP|mrna.WN51_00842-5;Parent=rna-gnl|WGS:LIRP|mrna.WN51_00842
KQ435694.1	Genbank	exon	416856	416946	.	+	.	ID=exon-gnl|WGS:LIRP|mrna.WN51_00842-6;Parent=rna-gnl|WGS:LIRP|mrna.WN51_00842
KQ435694.1	Genbank	exon	414703	414860	.	+	.	ID=exon-gnl|WGS:LIRP|mrna.WN51_00842-1;Parent=rna-gnl|WGS:LIRP|mrna.WN51_00842
KQ435694.1	Genbank	exon	415107	415305	.	+	.	ID=exon-gnl|WGS:LIRP|mrna.WN51_00842-2;Parent=rna-gnl|WGS:LIRP|mrna.WN51_00842
KQ435694.1	Genbank	exon	415568	415871	.	+	.	ID=exon-gnl|WGS:LIRP|mrna.WN51_00842-3;Parent=rna-gnl|WGS:LIRP|mrna.WN51_00842
KQ435694.1	Genbank	exon	415947	416090	.	+	.	ID=exon-gnl|WGS:LIRP|mrna.WN51_00842-4;Parent=rna-gnl|WGS:LIRP|mrna.WN51_00842
KQ435694.1	Genbank	CDS	1167665	1167762	.	-	0	Name=KOX80964.1;ID=cds-KOX80964.1;Dbxref=InterPro:IPR014756%2CUniProtKB/Swiss-Prot:P56721%2CNCBI_GP:KOX80964.1;Parent=rna-gnl|WGS:LIRP|mrna.WN51_00882
KQ435694.1	Genbank	CDS	1164515	1164633	.	-	0	Name=KOX80964.1;ID=cds-KOX80964.1;Dbxref=InterPro:IPR014756%2CUniProtKB/Swiss-Prot:P56721%2CNCBI_GP:KOX80964.1;Parent=rna-gnl|WGS:LIRP|mrna.WN51_00882
KQ435694.1	Genbank	CDS	1159994	1160049	.	-	0	Name=KOX80964.1;ID=cds-KOX80964.1;Dbxref=InterPro:IPR014756%2CUniProtKB/Swiss-Prot:P56721%2CNCBI_GP:KOX80964.1;Parent=rna-gnl|WGS:LIRP|mrna.WN51_00882
KQ435694.1	Genbank	CDS	1153603	1153676	.	-	0	Name=KOX80964.1;ID=cds-KOX80964.1;Dbxref=InterPro:IPR014756%2CUniProtKB/Swiss-Prot:P56721%2CNCBI_GP:KOX80964.1;Parent=rna-gnl|WGS:LIRP|mrna.WN51_00882
KQ435694.1	Genbank	CDS	1152824	1152892	.	-	0	Name=KOX80964.1;ID=cds-KOX80964.1;Dbxref=InterPro:IPR014756%2CUniProtKB/Swiss-Prot:P56721%2CNCBI_GP:KOX80964.1;Parent=rna-gnl|WGS:LIRP|mrna.WN51_00882
KQ435694.1	Genbank	CDS	1152498	1152599	.	-	0	Name=KOX80964.1;ID=cds-KOX80964.1;Dbxref=InterPro:IPR014756%2CUniProtKB/Swiss-Prot:P56721%2CNCBI_GP:KOX80964.1;Parent=rna-gnl|WGS:LIRP|mrna.WN51_00882
KQ435694.1	Genbank	CDS	1150588	1150685	.	-	0	Name=KOX80964.1;ID=cds-KOX80964.1;Dbxref=InterPro:IPR014756%2CUniProtKB/Swiss-Prot:P56721%2CNCBI_GP:KOX80964.1;Parent=rna-gnl|WGS:LIRP|mrna.WN51_00882
KQ435694.1	Genbank	CDS	1135344	1135430	.	-	0	Name=KOX80964.1;ID=cds-KOX80964.1;Dbxref=InterPro:IPR014756%2CUniProtKB/Swiss-Prot:P56721%2CNCBI_GP:KOX80964.1;Parent=rna-gnl|WGS:LIRP|mrna.WN51_00882
KQ435694.1	Genbank	CDS	1125300	1125357	.	-	0	Name=KOX80964.1;ID=cds-KOX80964.1;Dbxref=InterPro:IPR014756%2CUniProtKB/Swiss-Prot:P56721%2CNCBI_GP:KOX80964.1;Parent=rna-gnl|WGS:LIRP|mrna.WN51_00882
KQ435694.1	Genbank	CDS	1120475	1120553	.	-	0	Name=KOX80964.1;ID=cds-KOX80964.1;Dbxref=InterPro:IPR014756%2CUniProtKB/Swiss-Prot:P56721%2CNCBI_GP:KOX80964.1;Parent=rna-gnl|WGS:LIRP|mrna.WN51_00882
KQ435694.1	Genbank	CDS	1113749	1113914	.	-	0	Name=KOX80964.1;ID=cds-KOX80964.1;Dbxref=InterPro:IPR014756%2CUniProtKB/Swiss-Prot:P56721%2CNCBI_GP:KOX80964.1;Parent=rna-gnl|WGS:LIRP|mrna.WN51_00882
KQ435694.1	Genbank	CDS	1110527	1110586	.	-	0	Name=KOX80964.1;ID=cds-KOX80964.1;Dbxref=InterPro:IPR014756%2CUniProtKB/Swiss-Prot:P56721%2CNCBI_GP:KOX80964.1;Parent=rna-gnl|WGS:LIRP|mrna.WN51_00882
KQ435694.1	Genbank	CDS	1108214	1108440	.	-	0	Name=KOX80964.1;ID=cds-KOX80964.1;Dbxref=InterPro:IPR014756%2CUniProtKB/Swiss-Prot:P56721%2CNCBI_GP:KOX80964.1;Parent=rna-gnl|WGS:LIRP|mrna.WN51_00882
KQ435694.1	Genbank	CDS	1106013	1106145	.	-	0	Name=KOX80964.1;ID=cds-KOX80964.1;Dbxref=InterPro:IPR014756%2CUniProtKB/Swiss-Prot:P56721%2CNCBI_GP:KOX80964.1;Parent=rna-gnl|WGS:LIRP|mrna.WN51_00882
KQ435694.1	Genbank	CDS	1102621	1102653	.	-	0	Name=KOX80964.1;ID=cds-KOX80964.1;Dbxref=InterPro:IPR014756%2CUniProtKB/Swiss-Prot:P56721%2CNCBI_GP:KOX80964.1;Parent=rna-gnl|WGS:LIRP|mrna.WN51_00882
KQ435694.1	Genbank	CDS	1102506	1102588	.	-	0	Name=KOX80964.1;ID=cds-KOX80964.1;Dbxref=InterPro:IPR014756%2CUniProtKB/Swiss-Prot:P56721%2CNCBI_GP:KOX80964.1;Parent=rna-gnl|WGS:LIRP|mrna.WN51_00882
KQ435694.1	Genbank	CDS	1102175	1102297	.	-	0	Name=KOX80964.1;ID=cds-KOX80964.1;Dbxref=InterPro:IPR014756%2CUniProtKB/Swiss-Prot:P56721%2CNCBI_GP:KOX80964.1;Parent=rna-gnl|WGS:LIRP|mrna.WN51_00882
KQ435694.1	Genbank	CDS	1101620	1101893	.	-	0	Name=KOX80964.1;ID=cds-KOX80964.1;Dbxref=InterPro:IPR014756%2CUniProtKB/Swiss-Prot:P56721%2CNCBI_GP:KOX80964.1;Parent=rna-gnl|WGS:LIRP|mrna.WN51_00882
KQ435694.1	Genbank	CDS	1100903	1101164	.	-	0	Name=KOX80964.1;ID=cds-KOX80964.1;Dbxref=InterPro:IPR014756%2CUniProtKB/Swiss-Prot:P56721%2CNCBI_GP:KOX80964.1;Parent=rna-gnl|WGS:LIRP|mrna.WN51_00882
KQ435694.1	Genbank	CDS	1100359	1100596	.	-	0	Name=KOX80964.1;ID=cds-KOX80964.1;Dbxref=InterPro:IPR014756%2CUniProtKB/Swiss-Prot:P56721%2CNCBI_GP:KOX80964.1;Parent=rna-gnl|WGS:LIRP|mrna.WN51_00882
KQ435694.1	Genbank	CDS	1095608	1095694	.	-	0	Name=KOX80964.1;ID=cds-KOX80964.1;Dbxref=InterPro:IPR014756%2CUniProtKB/Swiss-Prot:P56721%2CNCBI_GP:KOX80964.1;Parent=rna-gnl|WGS:LIRP|mrna.WN51_00882
KQ435694.1	Genbank	exon	407924	410658	.	+	.	ID=exon-gnl|WGS:LIRP|mrna.WN51_00841-6;Parent=rna-gnl|WGS:LIRP|mrna.WN51_00841
KQ435694.1	Genbank	exon	410761	413024	.	+	.	ID=exon-gnl|WGS:LIRP|mrna.WN51_00841-7;Parent=rna-gnl|WGS:LIRP|mrna.WN51_00841
KQ435694.1	Genbank	exon	406117	406161	.	+	.	ID=exon-gnl|WGS:LIRP|mrna.WN51_00841-1;Parent=rna-gnl|WGS:LIRP|mrna.WN51_00841
KQ435694.1	Genbank	exon	406332	406498	.	+	.	ID=exon-gnl|WGS:LIRP|mrna.WN51_00841-2;Parent=rna-gnl|WGS:LIRP|mrna.WN51_00841
KQ435694.1	Genbank	exon	406582	407101	.	+	.	ID=exon-gnl|WGS:LIRP|mrna.WN51_00841-3;Parent=rna-gnl|WGS:LIRP|mrna.WN51_00841
KQ435694.1	Genbank	exon	407182	407428	.	+	.	ID=exon-gnl|WGS:LIRP|mrna.WN51_00841-4;Parent=rna-gnl|WGS:LIRP|mrna.WN51_00841
KQ435694.1	Genbank	exon	407508	407835	.	+	.	ID=exon-gnl|WGS:LIRP|mrna.WN51_00841-5;Parent=rna-gnl|WGS:LIRP|mrna.WN51_00841
KQ435694.1	Genbank	CDS	1040558	1040572	.	+	0	Name=KOX80963.1;ID=cds-KOX80963.1;Dbxref=NCBI_GP:KOX80963.1;Parent=rna-gnl|WGS:LIRP|mrna.WN51_00881
KQ435694.1	Genbank	CDS	1047019	1047141	.	+	0	Name=KOX80963.1;ID=cds-KOX80963.1;Dbxref=NCBI_GP:KOX80963.1;Parent=rna-gnl|WGS:LIRP|mrna.WN51_00881
KQ435694.1	Genbank	CDS	1048683	1048728	.	+	0	Name=KOX80963.1;ID=cds-KOX80963.1;Dbxref=NCBI_GP:KOX80963.1;Parent=rna-gnl|WGS:LIRP|mrna.WN51_00881
KQ435694.1	Genbank	CDS	1050102	1050178	.	+	0	Name=KOX80963.1;ID=cds-KOX80963.1;Dbxref=NCBI_GP:KOX80963.1;Parent=rna-gnl|WGS:LIRP|mrna.WN51_00881
KQ435694.1	Genbank	CDS	1052638	1052706	.	+	0	Name=KOX80963.1;ID=cds-KOX80963.1;Dbxref=NCBI_GP:KOX80963.1;Parent=rna-gnl|WGS:LIRP|mrna.WN51_00881
KQ435694.1	Genbank	CDS	1052718	1052850	.	+	0	Name=KOX80963.1;ID=cds-KOX80963.1;Dbxref=NCBI_GP:KOX80963.1;Parent=rna-gnl|WGS:LIRP|mrna.WN51_00881
KQ435694.1	Genbank	CDS	1056876	1057004	.	+	0	Name=KOX80963.1;ID=cds-KOX80963.1;Dbxref=NCBI_GP:KOX80963.1;Parent=rna-gnl|WGS:LIRP|mrna.WN51_00881
KQ435694.1	Genbank	CDS	1061405	1061916	.	+	0	Name=KOX80963.1;ID=cds-KOX80963.1;Dbxref=NCBI_GP:KOX80963.1;Parent=rna-gnl|WGS:LIRP|mrna.WN51_00881
KQ435694.1	Genbank	CDS	1069307	1069356	.	+	0	Name=KOX80963.1;ID=cds-KOX80963.1;Dbxref=NCBI_GP:KOX80963.1;Parent=rna-gnl|WGS:LIRP|mrna.WN51_00881
KQ435694.1	Genbank	CDS	1070752	1070920	.	+	0	Name=KOX80963.1;ID=cds-KOX80963.1;Dbxref=NCBI_GP:KOX80963.1;Parent=rna-gnl|WGS:LIRP|mrna.WN51_00881
KQ435694.1	Genbank	exon	1322411	1322842	.	-	.	ID=exon-gnl|WGS:LIRP|mrna.WN51_00888-3;Parent=rna-gnl|WGS:LIRP|mrna.WN51_00888
KQ435694.1	Genbank	exon	1323851	1324018	.	-	.	ID=exon-gnl|WGS:LIRP|mrna.WN51_00888-1;Parent=rna-gnl|WGS:LIRP|mrna.WN51_00888
KQ435694.1	Genbank	exon	1323032	1323292	.	-	.	ID=exon-gnl|WGS:LIRP|mrna.WN51_00888-2;Parent=rna-gnl|WGS:LIRP|mrna.WN51_00888
KQ435694.1	Genbank	CDS	316384	316548	.	-	0	Name=KOX80922.1;ID=cds-KOX80922.1;Dbxref=NCBI_GP:KOX80922.1;Parent=rna-gnl|WGS:LIRP|mrna.WN51_00840
KQ435694.1	Genbank	exon	1299616	1299697	.	+	.	ID=exon-gnl|WGS:LIRP|mrna.WN51_00887-2;Parent=rna-gnl|WGS:LIRP|mrna.WN51_00887
KQ435694.1	Genbank	exon	1303247	1303371	.	+	.	ID=exon-gnl|WGS:LIRP|mrna.WN51_00887-3;Parent=rna-gnl|WGS:LIRP|mrna.WN51_00887
KQ435694.1	Genbank	exon	1295810	1295857	.	+	.	ID=exon-gnl|WGS:LIRP|mrna.WN51_00887-1;Parent=rna-gnl|WGS:LIRP|mrna.WN51_00887
KQ435694.1	Genbank	CDS	298799	298881	.	-	0	Name=KOX80921.1;ID=cds-KOX80921.1;Dbxref=InterPro:IPR003598%2CInterPro:IPR003599%2CInterPro:IPR007110%2CInterPro:IPR013106%2CUniProtKB/Swiss-Prot:Q8NDA2%2CNCBI_GP:KOX80921.1;Ontology_term=GO:0005515;Parent=rna-gnl|WGS:LIRP|mrna.WN51_00839
KQ435694.1	Genbank	CDS	297514	297662	.	-	0	Name=KOX80921.1;ID=cds-KOX80921.1;Dbxref=InterPro:IPR003598%2CInterPro:IPR003599%2CInterPro:IPR007110%2CInterPro:IPR013106%2CUniProtKB/Swiss-Prot:Q8NDA2%2CNCBI_GP:KOX80921.1;Ontology_term=GO:0005515;Parent=rna-gnl|WGS:LIRP|mrna.WN51_00839
KQ435694.1	Genbank	CDS	297206	297259	.	-	0	Name=KOX80921.1;ID=cds-KOX80921.1;Dbxref=InterPro:IPR003598%2CInterPro:IPR003599%2CInterPro:IPR007110%2CInterPro:IPR013106%2CUniProtKB/Swiss-Prot:Q8NDA2%2CNCBI_GP:KOX80921.1;Ontology_term=GO:0005515;Parent=rna-gnl|WGS:LIRP|mrna.WN51_00839
KQ435694.1	Genbank	CDS	293496	293659	.	-	0	Name=KOX80921.1;ID=cds-KOX80921.1;Dbxref=InterPro:IPR003598%2CInterPro:IPR003599%2CInterPro:IPR007110%2CInterPro:IPR013106%2CUniProtKB/Swiss-Prot:Q8NDA2%2CNCBI_GP:KOX80921.1;Ontology_term=GO:0005515;Parent=rna-gnl|WGS:LIRP|mrna.WN51_00839
KQ435694.1	Genbank	CDS	292054	292137	.	-	0	Name=KOX80921.1;ID=cds-KOX80921.1;Dbxref=InterPro:IPR003598%2CInterPro:IPR003599%2CInterPro:IPR007110%2CInterPro:IPR013106%2CUniProtKB/Swiss-Prot:Q8NDA2%2CNCBI_GP:KOX80921.1;Ontology_term=GO:0005515;Parent=rna-gnl|WGS:LIRP|mrna.WN51_00839
KQ435694.1	Genbank	CDS	289801	289894	.	-	0	Name=KOX80921.1;ID=cds-KOX80921.1;Dbxref=InterPro:IPR003598%2CInterPro:IPR003599%2CInterPro:IPR007110%2CInterPro:IPR013106%2CUniProtKB/Swiss-Prot:Q8NDA2%2CNCBI_GP:KOX80921.1;Ontology_term=GO:0005515;Parent=rna-gnl|WGS:LIRP|mrna.WN51_00839
KQ435694.1	Genbank	CDS	289357	289547	.	-	0	Name=KOX80921.1;ID=cds-KOX80921.1;Dbxref=InterPro:IPR003598%2CInterPro:IPR003599%2CInterPro:IPR007110%2CInterPro:IPR013106%2CUniProtKB/Swiss-Prot:Q8NDA2%2CNCBI_GP:KOX80921.1;Ontology_term=GO:0005515;Parent=rna-gnl|WGS:LIRP|mrna.WN51_00839
KQ435694.1	Genbank	CDS	289104	289265	.	-	0	Name=KOX80921.1;ID=cds-KOX80921.1;Dbxref=InterPro:IPR003598%2CInterPro:IPR003599%2CInterPro:IPR007110%2CInterPro:IPR013106%2CUniProtKB/Swiss-Prot:Q8NDA2%2CNCBI_GP:KOX80921.1;Ontology_term=GO:0005515;Parent=rna-gnl|WGS:LIRP|mrna.WN51_00839
KQ435694.1	Genbank	CDS	286698	286832	.	-	0	Name=KOX80921.1;ID=cds-KOX80921.1;Dbxref=InterPro:IPR003598%2CInterPro:IPR003599%2CInterPro:IPR007110%2CInterPro:IPR013106%2CUniProtKB/Swiss-Prot:Q8NDA2%2CNCBI_GP:KOX80921.1;Ontology_term=GO:0005515;Parent=rna-gnl|WGS:LIRP|mrna.WN51_00839
KQ435694.1	Genbank	CDS	283546	283756	.	-	0	Name=KOX80921.1;ID=cds-KOX80921.1;Dbxref=InterPro:IPR003598%2CInterPro:IPR003599%2CInterPro:IPR007110%2CInterPro:IPR013106%2CUniProtKB/Swiss-Prot:Q8NDA2%2CNCBI_GP:KOX80921.1;Ontology_term=GO:0005515;Parent=rna-gnl|WGS:LIRP|mrna.WN51_00839
KQ435694.1	Genbank	CDS	283207	283274	.	-	0	Name=KOX80921.1;ID=cds-KOX80921.1;Dbxref=InterPro:IPR003598%2CInterPro:IPR003599%2CInterPro:IPR007110%2CInterPro:IPR013106%2CUniProtKB/Swiss-Prot:Q8NDA2%2CNCBI_GP:KOX80921.1;Ontology_term=GO:0005515;Parent=rna-gnl|WGS:LIRP|mrna.WN51_00839
KQ435694.1	Genbank	CDS	281871	282146	.	-	0	Name=KOX80921.1;ID=cds-KOX80921.1;Dbxref=InterPro:IPR003598%2CInterPro:IPR003599%2CInterPro:IPR007110%2CInterPro:IPR013106%2CUniProtKB/Swiss-Prot:Q8NDA2%2CNCBI_GP:KOX80921.1;Ontology_term=GO:0005515;Parent=rna-gnl|WGS:LIRP|mrna.WN51_00839
KQ435694.1	Genbank	CDS	278447	278533	.	-	0	Name=KOX80921.1;ID=cds-KOX80921.1;Dbxref=InterPro:IPR003598%2CInterPro:IPR003599%2CInterPro:IPR007110%2CInterPro:IPR013106%2CUniProtKB/Swiss-Prot:Q8NDA2%2CNCBI_GP:KOX80921.1;Ontology_term=GO:0005515;Parent=rna-gnl|WGS:LIRP|mrna.WN51_00839
KQ435694.1	Genbank	CDS	414703	414860	.	+	0	Name=KOX80924.1;ID=cds-KOX80924.1;Dbxref=InterPro:IPR000867%2CInterPro:IPR002350%2CInterPro:IPR003598%2CInterPro:IPR003599%2CInterPro:IPR007110%2CInterPro:IPR011497%2CInterPro:IPR013098%2CUniProtKB/Swiss-Prot:Q8BJ66%2CNCBI_GP:KOX80924.1;Ontology_term=GO:0001558%2CGO:0005515%2CGO:0005520%2CGO:0005576;Parent=rna-gnl|WGS:LIRP|mrna.WN51_00842
KQ435694.1	Genbank	CDS	415107	415305	.	+	0	Name=KOX80924.1;ID=cds-KOX80924.1;Dbxref=InterPro:IPR000867%2CInterPro:IPR002350%2CInterPro:IPR003598%2CInterPro:IPR003599%2CInterPro:IPR007110%2CInterPro:IPR011497%2CInterPro:IPR013098%2CUniProtKB/Swiss-Prot:Q8BJ66%2CNCBI_GP:KOX80924.1;Ontology_term=GO:0001558%2CGO:0005515%2CGO:0005520%2CGO:0005576;Parent=rna-gnl|WGS:LIRP|mrna.WN51_00842
KQ435694.1	Genbank	CDS	415568	415871	.	+	0	Name=KOX80924.1;ID=cds-KOX80924.1;Dbxref=InterPro:IPR000867%2CInterPro:IPR002350%2CInterPro:IPR003598%2CInterPro:IPR003599%2CInterPro:IPR007110%2CInterPro:IPR011497%2CInterPro:IPR013098%2CUniProtKB/Swiss-Prot:Q8BJ66%2CNCBI_GP:KOX80924.1;Ontology_term=GO:0001558%2CGO:0005515%2CGO:0005520%2CGO:0005576;Parent=rna-gnl|WGS:LIRP|mrna.WN51_00842
KQ435694.1	Genbank	CDS	415947	416090	.	+	0	Name=KOX80924.1;ID=cds-KOX80924.1;Dbxref=InterPro:IPR000867%2CInterPro:IPR002350%2CInterPro:IPR003598%2CInterPro:IPR003599%2CInterPro:IPR007110%2CInterPro:IPR011497%2CInterPro:IPR013098%2CUniProtKB/Swiss-Prot:Q8BJ66%2CNCBI_GP:KOX80924.1;Ontology_term=GO:0001558%2CGO:0005515%2CGO:0005520%2CGO:0005576;Parent=rna-gnl|WGS:LIRP|mrna.WN51_00842
KQ435694.1	Genbank	CDS	416411	416519	.	+	0	Name=KOX80924.1;ID=cds-KOX80924.1;Dbxref=InterPro:IPR000867%2CInterPro:IPR002350%2CInterPro:IPR003598%2CInterPro:IPR003599%2CInterPro:IPR007110%2CInterPro:IPR011497%2CInterPro:IPR013098%2CUniProtKB/Swiss-Prot:Q8BJ66%2CNCBI_GP:KOX80924.1;Ontology_term=GO:0001558%2CGO:0005515%2CGO:0005520%2CGO:0005576;Parent=rna-gnl|WGS:LIRP|mrna.WN51_00842
KQ435694.1	Genbank	CDS	416856	416946	.	+	0	Name=KOX80924.1;ID=cds-KOX80924.1;Dbxref=InterPro:IPR000867%2CInterPro:IPR002350%2CInterPro:IPR003598%2CInterPro:IPR003599%2CInterPro:IPR007110%2CInterPro:IPR011497%2CInterPro:IPR013098%2CUniProtKB/Swiss-Prot:Q8BJ66%2CNCBI_GP:KOX80924.1;Ontology_term=GO:0001558%2CGO:0005515%2CGO:0005520%2CGO:0005576;Parent=rna-gnl|WGS:LIRP|mrna.WN51_00842
KQ435694.1	Genbank	exon	1327091	1327195	.	+	.	ID=exon-gnl|WGS:LIRP|mrna.WN51_00889-2;Parent=rna-gnl|WGS:LIRP|mrna.WN51_00889
KQ435694.1	Genbank	exon	1349148	1349204	.	+	.	ID=exon-gnl|WGS:LIRP|mrna.WN51_00889-3;Parent=rna-gnl|WGS:LIRP|mrna.WN51_00889
KQ435694.1	Genbank	exon	1326869	1327003	.	+	.	ID=exon-gnl|WGS:LIRP|mrna.WN51_00889-1;Parent=rna-gnl|WGS:LIRP|mrna.WN51_00889
KQ435694.1	Genbank	CDS	406117	406161	.	+	0	Name=KOX80923.1;ID=cds-KOX80923.1;Dbxref=InterPro:IPR001650%2CInterPro:IPR003593%2CInterPro:IPR004179%2CInterPro:IPR011545%2CInterPro:IPR014001%2CUniProtKB/Swiss-Prot:Q9VUV9%2CNCBI_GP:KOX80923.1;Ontology_term=GO:0000166%2CGO:0003676%2CGO:0004386%2CGO:0005524%2CGO:0008026%2CGO:0017111;Parent=rna-gnl|WGS:LIRP|mrna.WN51_00841
KQ435694.1	Genbank	CDS	406332	406498	.	+	0	Name=KOX80923.1;ID=cds-KOX80923.1;Dbxref=InterPro:IPR001650%2CInterPro:IPR003593%2CInterPro:IPR004179%2CInterPro:IPR011545%2CInterPro:IPR014001%2CUniProtKB/Swiss-Prot:Q9VUV9%2CNCBI_GP:KOX80923.1;Ontology_term=GO:0000166%2CGO:0003676%2CGO:0004386%2CGO:0005524%2CGO:0008026%2CGO:0017111;Parent=rna-gnl|WGS:LIRP|mrna.WN51_00841
KQ435694.1	Genbank	CDS	406582	407101	.	+	0	Name=KOX80923.1;ID=cds-KOX80923.1;Dbxref=InterPro:IPR001650%2CInterPro:IPR003593%2CInterPro:IPR004179%2CInterPro:IPR011545%2CInterPro:IPR014001%2CUniProtKB/Swiss-Prot:Q9VUV9%2CNCBI_GP:KOX80923.1;Ontology_term=GO:0000166%2CGO:0003676%2CGO:0004386%2CGO:0005524%2CGO:0008026%2CGO:0017111;Parent=rna-gnl|WGS:LIRP|mrna.WN51_00841
KQ435694.1	Genbank	CDS	407182	407428	.	+	0	Name=KOX80923.1;ID=cds-KOX80923.1;Dbxref=InterPro:IPR001650%2CInterPro:IPR003593%2CInterPro:IPR004179%2CInterPro:IPR011545%2CInterPro:IPR014001%2CUniProtKB/Swiss-Prot:Q9VUV9%2CNCBI_GP:KOX80923.1;Ontology_term=GO:0000166%2CGO:0003676%2CGO:0004386%2CGO:0005524%2CGO:0008026%2CGO:0017111;Parent=rna-gnl|WGS:LIRP|mrna.WN51_00841
KQ435694.1	Genbank	CDS	407508	407835	.	+	0	Name=KOX80923.1;ID=cds-KOX80923.1;Dbxref=InterPro:IPR001650%2CInterPro:IPR003593%2CInterPro:IPR004179%2CInterPro:IPR011545%2CInterPro:IPR014001%2CUniProtKB/Swiss-Prot:Q9VUV9%2CNCBI_GP:KOX80923.1;Ontology_term=GO:0000166%2CGO:0003676%2CGO:0004386%2CGO:0005524%2CGO:0008026%2CGO:0017111;Parent=rna-gnl|WGS:LIRP|mrna.WN51_00841
KQ435694.1	Genbank	CDS	407924	410658	.	+	0	Name=KOX80923.1;ID=cds-KOX80923.1;Dbxref=InterPro:IPR001650%2CInterPro:IPR003593%2CInterPro:IPR004179%2CInterPro:IPR011545%2CInterPro:IPR014001%2CUniProtKB/Swiss-Prot:Q9VUV9%2CNCBI_GP:KOX80923.1;Ontology_term=GO:0000166%2CGO:0003676%2CGO:0004386%2CGO:0005524%2CGO:0008026%2CGO:0017111;Parent=rna-gnl|WGS:LIRP|mrna.WN51_00841
KQ435694.1	Genbank	CDS	410761	413024	.	+	0	Name=KOX80923.1;ID=cds-KOX80923.1;Dbxref=InterPro:IPR001650%2CInterPro:IPR003593%2CInterPro:IPR004179%2CInterPro:IPR011545%2CInterPro:IPR014001%2CUniProtKB/Swiss-Prot:Q9VUV9%2CNCBI_GP:KOX80923.1;Ontology_term=GO:0000166%2CGO:0003676%2CGO:0004386%2CGO:0005524%2CGO:0008026%2CGO:0017111;Parent=rna-gnl|WGS:LIRP|mrna.WN51_00841
KQ435694.1	Genbank	exon	1233848	1234147	.	+	.	ID=exon-gnl|WGS:LIRP|mrna.WN51_00884-9;Parent=rna-gnl|WGS:LIRP|mrna.WN51_00884
KQ435694.1	Genbank	exon	1223794	1223893	.	+	.	ID=exon-gnl|WGS:LIRP|mrna.WN51_00884-7;Parent=rna-gnl|WGS:LIRP|mrna.WN51_00884
KQ435694.1	Genbank	exon	1228336	1228466	.	+	.	ID=exon-gnl|WGS:LIRP|mrna.WN51_00884-8;Parent=rna-gnl|WGS:LIRP|mrna.WN51_00884
KQ435694.1	Genbank	exon	1196309	1196487	.	+	.	ID=exon-gnl|WGS:LIRP|mrna.WN51_00884-1;Parent=rna-gnl|WGS:LIRP|mrna.WN51_00884
KQ435694.1	Genbank	exon	1197354	1197465	.	+	.	ID=exon-gnl|WGS:LIRP|mrna.WN51_00884-2;Parent=rna-gnl|WGS:LIRP|mrna.WN51_00884
KQ435694.1	Genbank	exon	1218985	1219173	.	+	.	ID=exon-gnl|WGS:LIRP|mrna.WN51_00884-5;Parent=rna-gnl|WGS:LIRP|mrna.WN51_00884
KQ435694.1	Genbank	exon	1220931	1221063	.	+	.	ID=exon-gnl|WGS:LIRP|mrna.WN51_00884-6;Parent=rna-gnl|WGS:LIRP|mrna.WN51_00884
KQ435694.1	Genbank	exon	1214139	1214151	.	+	.	ID=exon-gnl|WGS:LIRP|mrna.WN51_00884-3;Parent=rna-gnl|WGS:LIRP|mrna.WN51_00884
KQ435694.1	Genbank	exon	1218423	1218543	.	+	.	ID=exon-gnl|WGS:LIRP|mrna.WN51_00884-4;Parent=rna-gnl|WGS:LIRP|mrna.WN51_00884
KQ435694.1	Genbank	mRNA	1625726	1628398	.	+	.	ID=rna-gnl|WGS:LIRP|mrna.WN51_00902;Parent=gene-WN51_00902
KQ435694.1	Genbank	mRNA	1610127	1613609	.	+	.	ID=rna-gnl|WGS:LIRP|mrna.WN51_00900;Parent=gene-WN51_00900
KQ435694.1	Genbank	mRNA	1620775	1625016	.	+	.	ID=rna-gnl|WGS:LIRP|mrna.WN51_00901;Parent=gene-WN51_00901
KQ435694.1	Genbank	exon	1143708	1143931	.	+	.	ID=exon-gnl|WGS:LIRP|mrna.WN51_00883-8;Parent=rna-gnl|WGS:LIRP|mrna.WN51_00883
KQ435694.1	Genbank	exon	1145012	1145098	.	+	.	ID=exon-gnl|WGS:LIRP|mrna.WN51_00883-9;Parent=rna-gnl|WGS:LIRP|mrna.WN51_00883
KQ435694.1	Genbank	exon	1111615	1111731	.	+	.	ID=exon-gnl|WGS:LIRP|mrna.WN51_00883-2;Parent=rna-gnl|WGS:LIRP|mrna.WN51_00883
KQ435694.1	Genbank	exon	1125471	1125629	.	+	.	ID=exon-gnl|WGS:LIRP|mrna.WN51_00883-3;Parent=rna-gnl|WGS:LIRP|mrna.WN51_00883
KQ435694.1	Genbank	exon	1110328	1110390	.	+	.	ID=exon-gnl|WGS:LIRP|mrna.WN51_00883-1;Parent=rna-gnl|WGS:LIRP|mrna.WN51_00883
KQ435694.1	Genbank	exon	1133634	1133641	.	+	.	ID=exon-gnl|WGS:LIRP|mrna.WN51_00883-6;Parent=rna-gnl|WGS:LIRP|mrna.WN51_00883
KQ435694.1	Genbank	exon	1135883	1135953	.	+	.	ID=exon-gnl|WGS:LIRP|mrna.WN51_00883-7;Parent=rna-gnl|WGS:LIRP|mrna.WN51_00883
KQ435694.1	Genbank	exon	1131048	1131158	.	+	.	ID=exon-gnl|WGS:LIRP|mrna.WN51_00883-4;Parent=rna-gnl|WGS:LIRP|mrna.WN51_00883
KQ435694.1	Genbank	exon	1131640	1131752	.	+	.	ID=exon-gnl|WGS:LIRP|mrna.WN51_00883-5;Parent=rna-gnl|WGS:LIRP|mrna.WN51_00883
KQ435694.1	Genbank	CDS	1295810	1295857	.	+	0	Name=KOX80969.1;ID=cds-KOX80969.1;Dbxref=NCBI_GP:KOX80969.1;Parent=rna-gnl|WGS:LIRP|mrna.WN51_00887
KQ435694.1	Genbank	CDS	1299616	1299697	.	+	0	Name=KOX80969.1;ID=cds-KOX80969.1;Dbxref=NCBI_GP:KOX80969.1;Parent=rna-gnl|WGS:LIRP|mrna.WN51_00887
KQ435694.1	Genbank	CDS	1303247	1303371	.	+	0	Name=KOX80969.1;ID=cds-KOX80969.1;Dbxref=NCBI_GP:KOX80969.1;Parent=rna-gnl|WGS:LIRP|mrna.WN51_00887
KQ435694.1	Genbank	exon	1286446	1286653	.	+	.	ID=exon-gnl|WGS:LIRP|mrna.WN51_00886-3;Parent=rna-gnl|WGS:LIRP|mrna.WN51_00886
KQ435694.1	Genbank	exon	1279666	1279744	.	+	.	ID=exon-gnl|WGS:LIRP|mrna.WN51_00886-1;Parent=rna-gnl|WGS:LIRP|mrna.WN51_00886
KQ435694.1	Genbank	exon	1282537	1282747	.	+	.	ID=exon-gnl|WGS:LIRP|mrna.WN51_00886-2;Parent=rna-gnl|WGS:LIRP|mrna.WN51_00886
KQ435694.1	Genbank	CDS	273849	273908	.	+	0	Name=KOX80920.1;ID=cds-KOX80920.1;Dbxref=InterPro:IPR001683%2CInterPro:IPR015404%2CUniProtKB/Swiss-Prot:Q5R613%2CNCBI_GP:KOX80920.1;Ontology_term=GO:0005515%2CGO:0035091%2CGO:0007154;Parent=rna-gnl|WGS:LIRP|mrna.WN51_00838
KQ435694.1	Genbank	CDS	274050	274265	.	+	0	Name=KOX80920.1;ID=cds-KOX80920.1;Dbxref=InterPro:IPR001683%2CInterPro:IPR015404%2CUniProtKB/Swiss-Prot:Q5R613%2CNCBI_GP:KOX80920.1;Ontology_term=GO:0005515%2CGO:0035091%2CGO:0007154;Parent=rna-gnl|WGS:LIRP|mrna.WN51_00838
KQ435694.1	Genbank	CDS	274343	274464	.	+	0	Name=KOX80920.1;ID=cds-KOX80920.1;Dbxref=InterPro:IPR001683%2CInterPro:IPR015404%2CUniProtKB/Swiss-Prot:Q5R613%2CNCBI_GP:KOX80920.1;Ontology_term=GO:0005515%2CGO:0035091%2CGO:0007154;Parent=rna-gnl|WGS:LIRP|mrna.WN51_00838
KQ435694.1	Genbank	CDS	274536	274672	.	+	0	Name=KOX80920.1;ID=cds-KOX80920.1;Dbxref=InterPro:IPR001683%2CInterPro:IPR015404%2CUniProtKB/Swiss-Prot:Q5R613%2CNCBI_GP:KOX80920.1;Ontology_term=GO:0005515%2CGO:0035091%2CGO:0007154;Parent=rna-gnl|WGS:LIRP|mrna.WN51_00838
KQ435694.1	Genbank	CDS	274755	275062	.	+	0	Name=KOX80920.1;ID=cds-KOX80920.1;Dbxref=InterPro:IPR001683%2CInterPro:IPR015404%2CUniProtKB/Swiss-Prot:Q5R613%2CNCBI_GP:KOX80920.1;Ontology_term=GO:0005515%2CGO:0035091%2CGO:0007154;Parent=rna-gnl|WGS:LIRP|mrna.WN51_00838
KQ435694.1	Genbank	CDS	275135	275317	.	+	0	Name=KOX80920.1;ID=cds-KOX80920.1;Dbxref=InterPro:IPR001683%2CInterPro:IPR015404%2CUniProtKB/Swiss-Prot:Q5R613%2CNCBI_GP:KOX80920.1;Ontology_term=GO:0005515%2CGO:0035091%2CGO:0007154;Parent=rna-gnl|WGS:LIRP|mrna.WN51_00838
KQ435694.1	Genbank	CDS	275909	275932	.	+	0	Name=KOX80920.1;ID=cds-KOX80920.1;Dbxref=InterPro:IPR001683%2CInterPro:IPR015404%2CUniProtKB/Swiss-Prot:Q5R613%2CNCBI_GP:KOX80920.1;Ontology_term=GO:0005515%2CGO:0035091%2CGO:0007154;Parent=rna-gnl|WGS:LIRP|mrna.WN51_00838
KQ435694.1	Genbank	CDS	275982	276045	.	+	0	Name=KOX80920.1;ID=cds-KOX80920.1;Dbxref=InterPro:IPR001683%2CInterPro:IPR015404%2CUniProtKB/Swiss-Prot:Q5R613%2CNCBI_GP:KOX80920.1;Ontology_term=GO:0005515%2CGO:0035091%2CGO:0007154;Parent=rna-gnl|WGS:LIRP|mrna.WN51_00838
KQ435694.1	Genbank	CDS	276128	276213	.	+	0	Name=KOX80920.1;ID=cds-KOX80920.1;Dbxref=InterPro:IPR001683%2CInterPro:IPR015404%2CUniProtKB/Swiss-Prot:Q5R613%2CNCBI_GP:KOX80920.1;Ontology_term=GO:0005515%2CGO:0035091%2CGO:0007154;Parent=rna-gnl|WGS:LIRP|mrna.WN51_00838
KQ435694.1	Genbank	CDS	276281	276331	.	+	0	Name=KOX80920.1;ID=cds-KOX80920.1;Dbxref=InterPro:IPR001683%2CInterPro:IPR015404%2CUniProtKB/Swiss-Prot:Q5R613%2CNCBI_GP:KOX80920.1;Ontology_term=GO:0005515%2CGO:0035091%2CGO:0007154;Parent=rna-gnl|WGS:LIRP|mrna.WN51_00838
KQ435694.1	Genbank	mRNA	273849	276331	.	+	.	ID=rna-gnl|WGS:LIRP|mrna.WN51_00838;Parent=gene-WN51_00838
KQ435694.1	Genbank	mRNA	278447	298881	.	-	.	ID=rna-gnl|WGS:LIRP|mrna.WN51_00839;Parent=gene-WN51_00839
KQ435694.1	Genbank	mRNA	268600	270539	.	+	.	ID=rna-gnl|WGS:LIRP|mrna.WN51_00836;Parent=gene-WN51_00836
KQ435694.1	Genbank	mRNA	256694	259200	.	+	.	ID=rna-gnl|WGS:LIRP|mrna.WN51_00834;Parent=gene-WN51_00834
KQ435694.1	Genbank	mRNA	261775	266162	.	-	.	ID=rna-gnl|WGS:LIRP|mrna.WN51_00835;Parent=gene-WN51_00835
KQ435694.1	Genbank	mRNA	243934	244559	.	+	.	ID=rna-gnl|WGS:LIRP|mrna.WN51_00832;Parent=gene-WN51_00832
KQ435694.1	Genbank	mRNA	250518	254702	.	+	.	ID=rna-gnl|WGS:LIRP|mrna.WN51_00833;Parent=gene-WN51_00833
KQ435694.1	Genbank	mRNA	230753	231942	.	-	.	ID=rna-gnl|WGS:LIRP|mrna.WN51_00830;Parent=gene-WN51_00830
KQ435694.1	Genbank	mRNA	235737	240456	.	-	.	ID=rna-gnl|WGS:LIRP|mrna.WN51_00831;Parent=gene-WN51_00831
KQ435694.1	Genbank	mRNA	489434	493353	.	+	.	ID=rna-gnl|WGS:LIRP|mrna.WN51_00849;Parent=gene-WN51_00849
KQ435694.1	Genbank	mRNA	481865	484678	.	+	.	ID=rna-gnl|WGS:LIRP|mrna.WN51_00847;Parent=gene-WN51_00847
KQ435694.1	Genbank	mRNA	487033	487985	.	+	.	ID=rna-gnl|WGS:LIRP|mrna.WN51_00848;Parent=gene-WN51_00848
KQ435694.1	Genbank	mRNA	460557	473121	.	+	.	ID=rna-gnl|WGS:LIRP|mrna.WN51_00845;Parent=gene-WN51_00845
KQ435694.1	Genbank	mRNA	474137	481078	.	+	.	ID=rna-gnl|WGS:LIRP|mrna.WN51_00846;Parent=gene-WN51_00846
KQ435694.1	Genbank	mRNA	417494	423630	.	-	.	ID=rna-gnl|WGS:LIRP|mrna.WN51_00843;Parent=gene-WN51_00843
KQ435694.1	Genbank	mRNA	436446	459894	.	+	.	ID=rna-gnl|WGS:LIRP|mrna.WN51_00844;Parent=gene-WN51_00844
KQ435694.1	Genbank	mRNA	406117	413024	.	+	.	ID=rna-gnl|WGS:LIRP|mrna.WN51_00841;Parent=gene-WN51_00841
KQ435694.1	Genbank	mRNA	414703	416946	.	+	.	ID=rna-gnl|WGS:LIRP|mrna.WN51_00842;Parent=gene-WN51_00842
KQ435694.1	Genbank	mRNA	316384	316548	.	-	.	ID=rna-gnl|WGS:LIRP|mrna.WN51_00840;Parent=gene-WN51_00840
KQ435694.1	Genbank	exon	1316379	1316702	.	-	.	ID=exon-gnl|WGS:LIRP|mrna.WN51_00885-1;Parent=rna-gnl|WGS:LIRP|mrna.WN51_00885
KQ435694.1	Genbank	exon	1314931	1315186	.	-	.	ID=exon-gnl|WGS:LIRP|mrna.WN51_00885-2;Parent=rna-gnl|WGS:LIRP|mrna.WN51_00885
KQ435694.1	Genbank	exon	1236882	1237894	.	-	.	ID=exon-gnl|WGS:LIRP|mrna.WN51_00885-3;Parent=rna-gnl|WGS:LIRP|mrna.WN51_00885
KQ435694.1	Genbank	mRNA	741096	742387	.	+	.	ID=rna-gnl|WGS:LIRP|mrna.WN51_00858;Parent=gene-WN51_00858
KQ435694.1	Genbank	mRNA	743725	744284	.	-	.	ID=rna-gnl|WGS:LIRP|mrna.WN51_00859;Parent=gene-WN51_00859
KQ435694.1	Genbank	mRNA	654039	661109	.	+	.	ID=rna-gnl|WGS:LIRP|mrna.WN51_00856;Parent=gene-WN51_00856
KQ435694.1	Genbank	mRNA	704645	740778	.	-	.	ID=rna-gnl|WGS:LIRP|mrna.WN51_00857;Parent=gene-WN51_00857
KQ435694.1	Genbank	mRNA	574204	600586	.	-	.	ID=rna-gnl|WGS:LIRP|mrna.WN51_00854;Parent=gene-WN51_00854
KQ435694.1	Genbank	mRNA	601232	616853	.	-	.	ID=rna-gnl|WGS:LIRP|mrna.WN51_00855;Parent=gene-WN51_00855
KQ435694.1	Genbank	mRNA	555498	556910	.	-	.	ID=rna-gnl|WGS:LIRP|mrna.WN51_00852;Parent=gene-WN51_00852
KQ435694.1	Genbank	mRNA	562081	572953	.	-	.	ID=rna-gnl|WGS:LIRP|mrna.WN51_00853;Parent=gene-WN51_00853
KQ435694.1	Genbank	mRNA	498296	502427	.	+	.	ID=rna-gnl|WGS:LIRP|mrna.WN51_00850;Parent=gene-WN51_00850
KQ435694.1	Genbank	mRNA	510990	532903	.	-	.	ID=rna-gnl|WGS:LIRP|mrna.WN51_00851;Parent=gene-WN51_00851
KQ435694.1	Genbank	mRNA	850760	863378	.	+	.	ID=rna-gnl|WGS:LIRP|mrna.WN51_00869;Parent=gene-WN51_00869
KQ435694.1	Genbank	mRNA	827136	834365	.	+	.	ID=rna-gnl|WGS:LIRP|mrna.WN51_00867;Parent=gene-WN51_00867
KQ435694.1	Genbank	mRNA	840210	840536	.	+	.	ID=rna-gnl|WGS:LIRP|mrna.WN51_00868;Parent=gene-WN51_00868
KQ435694.1	Genbank	mRNA	780322	793144	.	+	.	ID=rna-gnl|WGS:LIRP|mrna.WN51_00865;Parent=gene-WN51_00865
KQ435694.1	Genbank	mRNA	803219	803716	.	+	.	ID=rna-gnl|WGS:LIRP|mrna.WN51_00866;Parent=gene-WN51_00866
KQ435694.1	Genbank	mRNA	761757	769924	.	-	.	ID=rna-gnl|WGS:LIRP|mrna.WN51_00863;Parent=gene-WN51_00863
KQ435694.1	Genbank	mRNA	772537	791866	.	-	.	ID=rna-gnl|WGS:LIRP|mrna.WN51_00864;Parent=gene-WN51_00864
KQ435694.1	Genbank	mRNA	751117	753184	.	-	.	ID=rna-gnl|WGS:LIRP|mrna.WN51_00861;Parent=gene-WN51_00861
KQ435694.1	Genbank	mRNA	754237	760208	.	+	.	ID=rna-gnl|WGS:LIRP|mrna.WN51_00862;Parent=gene-WN51_00862
KQ435694.1	Genbank	mRNA	745471	746013	.	-	.	ID=rna-gnl|WGS:LIRP|mrna.WN51_00860;Parent=gene-WN51_00860
KQ435694.1	Genbank	mRNA	75240	79448	.	+	.	ID=rna-gnl|WGS:LIRP|mrna.WN51_00807;Parent=gene-WN51_00807
KQ435694.1	Genbank	mRNA	82347	86297	.	-	.	ID=rna-gnl|WGS:LIRP|mrna.WN51_00808;Parent=gene-WN51_00808
KQ435694.1	Genbank	mRNA	59070	74559	.	-	.	ID=rna-gnl|WGS:LIRP|mrna.WN51_00805;Parent=gene-WN51_00805
KQ435694.1	Genbank	mRNA	66214	66513	.	+	.	ID=rna-gnl|WGS:LIRP|mrna.WN51_00806;Parent=gene-WN51_00806
KQ435694.1	Genbank	mRNA	150796	152622	.	+	.	ID=rna-gnl|WGS:LIRP|mrna.WN51_00818;Parent=gene-WN51_00818
KQ435694.1	Genbank	mRNA	153505	154822	.	-	.	ID=rna-gnl|WGS:LIRP|mrna.WN51_00819;Parent=gene-WN51_00819
KQ435694.1	Genbank	mRNA	142263	145690	.	-	.	ID=rna-gnl|WGS:LIRP|mrna.WN51_00816;Parent=gene-WN51_00816
KQ435694.1	Genbank	mRNA	148203	149745	.	+	.	ID=rna-gnl|WGS:LIRP|mrna.WN51_00817;Parent=gene-WN51_00817
KQ435694.1	Genbank	mRNA	124532	134935	.	+	.	ID=rna-gnl|WGS:LIRP|mrna.WN51_00814;Parent=gene-WN51_00814
KQ435694.1	Genbank	mRNA	140767	141150	.	+	.	ID=rna-gnl|WGS:LIRP|mrna.WN51_00815;Parent=gene-WN51_00815
KQ435694.1	Genbank	mRNA	109821	117518	.	+	.	ID=rna-gnl|WGS:LIRP|mrna.WN51_00812;Parent=gene-WN51_00812
KQ435694.1	Genbank	mRNA	120702	122792	.	-	.	ID=rna-gnl|WGS:LIRP|mrna.WN51_00813;Parent=gene-WN51_00813
KQ435694.1	Genbank	mRNA	96962	102223	.	-	.	ID=rna-gnl|WGS:LIRP|mrna.WN51_00810;Parent=gene-WN51_00810
KQ435694.1	Genbank	mRNA	107345	108805	.	-	.	ID=rna-gnl|WGS:LIRP|mrna.WN51_00811;Parent=gene-WN51_00811
KQ435694.1	Genbank	mRNA	93836	95968	.	-	.	ID=rna-gnl|WGS:LIRP|mrna.WN51_00809;Parent=gene-WN51_00809
KQ435694.1	Genbank	mRNA	222005	223033	.	+	.	ID=rna-gnl|WGS:LIRP|mrna.WN51_00829;Parent=gene-WN51_00829
KQ435694.1	Genbank	mRNA	207044	216581	.	-	.	ID=rna-gnl|WGS:LIRP|mrna.WN51_00827;Parent=gene-WN51_00827
KQ435694.1	Genbank	mRNA	217914	221857	.	+	.	ID=rna-gnl|WGS:LIRP|mrna.WN51_00828;Parent=gene-WN51_00828
KQ435694.1	Genbank	mRNA	179220	198824	.	+	.	ID=rna-gnl|WGS:LIRP|mrna.WN51_00825;Parent=gene-WN51_00825
KQ435694.1	Genbank	mRNA	199753	205316	.	+	.	ID=rna-gnl|WGS:LIRP|mrna.WN51_00826;Parent=gene-WN51_00826
KQ435694.1	Genbank	mRNA	169483	171411	.	-	.	ID=rna-gnl|WGS:LIRP|mrna.WN51_00823;Parent=gene-WN51_00823
KQ435694.1	Genbank	mRNA	171949	179187	.	-	.	ID=rna-gnl|WGS:LIRP|mrna.WN51_00824;Parent=gene-WN51_00824
KQ435694.1	Genbank	mRNA	162359	163496	.	+	.	ID=rna-gnl|WGS:LIRP|mrna.WN51_00821;Parent=gene-WN51_00821
KQ435694.1	Genbank	mRNA	164511	167721	.	-	.	ID=rna-gnl|WGS:LIRP|mrna.WN51_00822;Parent=gene-WN51_00822
KQ435694.1	Genbank	mRNA	158331	160783	.	+	.	ID=rna-gnl|WGS:LIRP|mrna.WN51_00820;Parent=gene-WN51_00820
KQ435694.1	Genbank	exon	760138	760208	.	+	.	ID=exon-gnl|WGS:LIRP|mrna.WN51_00862-10;Parent=rna-gnl|WGS:LIRP|mrna.WN51_00862
KQ435694.1	Genbank	mRNA	1001476	1002217	.	+	.	ID=rna-gnl|WGS:LIRP|mrna.WN51_00878;Parent=gene-WN51_00878
KQ435694.1	Genbank	mRNA	1005333	1005611	.	+	.	ID=rna-gnl|WGS:LIRP|mrna.WN51_00879;Parent=gene-WN51_00879
KQ435694.1	Genbank	mRNA	956466	1000745	.	-	.	ID=rna-gnl|WGS:LIRP|mrna.WN51_00876;Parent=gene-WN51_00876
KQ435694.1	Genbank	mRNA	974122	974283	.	+	.	ID=rna-gnl|WGS:LIRP|mrna.WN51_00877;Parent=gene-WN51_00877
KQ435694.1	Genbank	mRNA	887373	963547	.	+	.	ID=rna-gnl|WGS:LIRP|mrna.WN51_00874;Parent=gene-WN51_00874
KQ435694.1	Genbank	mRNA	887562	930509	.	-	.	ID=rna-gnl|WGS:LIRP|mrna.WN51_00875;Parent=gene-WN51_00875
KQ435694.1	Genbank	mRNA	877391	881765	.	+	.	ID=rna-gnl|WGS:LIRP|mrna.WN51_00872;Parent=gene-WN51_00872
KQ435694.1	Genbank	mRNA	884947	886182	.	+	.	ID=rna-gnl|WGS:LIRP|mrna.WN51_00873;Parent=gene-WN51_00873
KQ435694.1	Genbank	mRNA	863883	867179	.	-	.	ID=rna-gnl|WGS:LIRP|mrna.WN51_00870;Parent=gene-WN51_00870
KQ435694.1	Genbank	mRNA	870082	870267	.	+	.	ID=rna-gnl|WGS:LIRP|mrna.WN51_00871;Parent=gene-WN51_00871
KQ435694.1	Genbank	mRNA	1326869	1349204	.	+	.	ID=rna-gnl|WGS:LIRP|mrna.WN51_00889;Parent=gene-WN51_00889
KQ435694.1	Genbank	mRNA	1295810	1303371	.	+	.	ID=rna-gnl|WGS:LIRP|mrna.WN51_00887;Parent=gene-WN51_00887
KQ435694.1	Genbank	mRNA	1322411	1324018	.	-	.	ID=rna-gnl|WGS:LIRP|mrna.WN51_00888;Parent=gene-WN51_00888
KQ435694.1	Genbank	mRNA	1236882	1316702	.	-	.	ID=rna-gnl|WGS:LIRP|mrna.WN51_00885;Parent=gene-WN51_00885
KQ435694.1	Genbank	mRNA	1279666	1286653	.	+	.	ID=rna-gnl|WGS:LIRP|mrna.WN51_00886;Parent=gene-WN51_00886
KQ435694.1	Genbank	mRNA	1110328	1196181	.	+	.	ID=rna-gnl|WGS:LIRP|mrna.WN51_00883;Parent=gene-WN51_00883
KQ435694.1	Genbank	mRNA	1196309	1244470	.	+	.	ID=rna-gnl|WGS:LIRP|mrna.WN51_00884;Parent=gene-WN51_00884
KQ435694.1	Genbank	mRNA	1040558	1070920	.	+	.	ID=rna-gnl|WGS:LIRP|mrna.WN51_00881;Parent=gene-WN51_00881
KQ435694.1	Genbank	mRNA	1095608	1167762	.	-	.	ID=rna-gnl|WGS:LIRP|mrna.WN51_00882;Parent=gene-WN51_00882
KQ435694.1	Genbank	mRNA	1034777	1034953	.	+	.	ID=rna-gnl|WGS:LIRP|mrna.WN51_00880;Parent=gene-WN51_00880
KQ435694.1	Genbank	mRNA	1595022	1598077	.	-	.	ID=rna-gnl|WGS:LIRP|mrna.WN51_00898;Parent=gene-WN51_00898
KQ435694.1	Genbank	mRNA	1602627	1605871	.	-	.	ID=rna-gnl|WGS:LIRP|mrna.WN51_00899;Parent=gene-WN51_00899
KQ435694.1	Genbank	mRNA	1591713	1592754	.	+	.	ID=rna-gnl|WGS:LIRP|mrna.WN51_00896;Parent=gene-WN51_00896
KQ435694.1	Genbank	mRNA	1594812	1595018	.	-	.	ID=rna-gnl|WGS:LIRP|mrna.WN51_00897;Parent=gene-WN51_00897
KQ435694.1	Genbank	mRNA	1557365	1574980	.	-	.	ID=rna-gnl|WGS:LIRP|mrna.WN51_00894;Parent=gene-WN51_00894
KQ435694.1	Genbank	mRNA	1586581	1589258	.	-	.	ID=rna-gnl|WGS:LIRP|mrna.WN51_00895;Parent=gene-WN51_00895
KQ435694.1	Genbank	mRNA	1463351	1465065	.	+	.	ID=rna-gnl|WGS:LIRP|mrna.WN51_00892;Parent=gene-WN51_00892
KQ435694.1	Genbank	mRNA	1472694	1523012	.	-	.	ID=rna-gnl|WGS:LIRP|mrna.WN51_00893;Parent=gene-WN51_00893
KQ435694.1	Genbank	mRNA	1401580	1409624	.	-	.	ID=rna-gnl|WGS:LIRP|mrna.WN51_00890;Parent=gene-WN51_00890
KQ435694.1	Genbank	mRNA	1453978	1455153	.	+	.	ID=rna-gnl|WGS:LIRP|mrna.WN51_00891;Parent=gene-WN51_00891
KQ435694.1	Genbank	exon	1034777	1034953	.	+	.	ID=exon-gnl|WGS:LIRP|mrna.WN51_00880-1;Parent=rna-gnl|WGS:LIRP|mrna.WN51_00880
KQ435694.1	Genbank	CDS	481865	482078	.	+	0	Name=KOX80929.1;ID=cds-KOX80929.1;Dbxref=NCBI_GP:KOX80929.1;Parent=rna-gnl|WGS:LIRP|mrna.WN51_00847
KQ435694.1	Genbank	CDS	484578	484678	.	+	0	Name=KOX80929.1;ID=cds-KOX80929.1;Dbxref=NCBI_GP:KOX80929.1;Parent=rna-gnl|WGS:LIRP|mrna.WN51_00847
KQ435694.1	Genbank	exon	1125300	1125357	.	-	.	ID=exon-gnl|WGS:LIRP|mrna.WN51_00882-9;Parent=rna-gnl|WGS:LIRP|mrna.WN51_00882
KQ435694.1	Genbank	exon	1159994	1160049	.	-	.	ID=exon-gnl|WGS:LIRP|mrna.WN51_00882-3;Parent=rna-gnl|WGS:LIRP|mrna.WN51_00882
KQ435694.1	Genbank	exon	1153603	1153676	.	-	.	ID=exon-gnl|WGS:LIRP|mrna.WN51_00882-4;Parent=rna-gnl|WGS:LIRP|mrna.WN51_00882
KQ435694.1	Genbank	exon	1167665	1167762	.	-	.	ID=exon-gnl|WGS:LIRP|mrna.WN51_00882-1;Parent=rna-gnl|WGS:LIRP|mrna.WN51_00882
KQ435694.1	Genbank	exon	1164515	1164633	.	-	.	ID=exon-gnl|WGS:LIRP|mrna.WN51_00882-2;Parent=rna-gnl|WGS:LIRP|mrna.WN51_00882
KQ435694.1	Genbank	exon	1150588	1150685	.	-	.	ID=exon-gnl|WGS:LIRP|mrna.WN51_00882-7;Parent=rna-gnl|WGS:LIRP|mrna.WN51_00882
KQ435694.1	Genbank	exon	1135344	1135430	.	-	.	ID=exon-gnl|WGS:LIRP|mrna.WN51_00882-8;Parent=rna-gnl|WGS:LIRP|mrna.WN51_00882
KQ435694.1	Genbank	exon	1152824	1152892	.	-	.	ID=exon-gnl|WGS:LIRP|mrna.WN51_00882-5;Parent=rna-gnl|WGS:LIRP|mrna.WN51_00882
KQ435694.1	Genbank	exon	1152498	1152599	.	-	.	ID=exon-gnl|WGS:LIRP|mrna.WN51_00882-6;Parent=rna-gnl|WGS:LIRP|mrna.WN51_00882
KQ435694.1	Genbank	exon	1050102	1050178	.	+	.	ID=exon-gnl|WGS:LIRP|mrna.WN51_00881-4;Parent=rna-gnl|WGS:LIRP|mrna.WN51_00881
KQ435694.1	Genbank	exon	1052638	1052706	.	+	.	ID=exon-gnl|WGS:LIRP|mrna.WN51_00881-5;Parent=rna-gnl|WGS:LIRP|mrna.WN51_00881
KQ435694.1	Genbank	exon	1047019	1047141	.	+	.	ID=exon-gnl|WGS:LIRP|mrna.WN51_00881-2;Parent=rna-gnl|WGS:LIRP|mrna.WN51_00881
KQ435694.1	Genbank	exon	1048683	1048728	.	+	.	ID=exon-gnl|WGS:LIRP|mrna.WN51_00881-3;Parent=rna-gnl|WGS:LIRP|mrna.WN51_00881
KQ435694.1	Genbank	exon	1061405	1061916	.	+	.	ID=exon-gnl|WGS:LIRP|mrna.WN51_00881-8;Parent=rna-gnl|WGS:LIRP|mrna.WN51_00881
KQ435694.1	Genbank	exon	1069307	1069356	.	+	.	ID=exon-gnl|WGS:LIRP|mrna.WN51_00881-9;Parent=rna-gnl|WGS:LIRP|mrna.WN51_00881
KQ435694.1	Genbank	exon	1052718	1052850	.	+	.	ID=exon-gnl|WGS:LIRP|mrna.WN51_00881-6;Parent=rna-gnl|WGS:LIRP|mrna.WN51_00881
KQ435694.1	Genbank	exon	1056876	1057004	.	+	.	ID=exon-gnl|WGS:LIRP|mrna.WN51_00881-7;Parent=rna-gnl|WGS:LIRP|mrna.WN51_00881
KQ435694.1	Genbank	exon	1040558	1040572	.	+	.	ID=exon-gnl|WGS:LIRP|mrna.WN51_00881-1;Parent=rna-gnl|WGS:LIRP|mrna.WN51_00881
KQ435694.1	Genbank	CDS	436446	436522	.	+	0	Name=KOX80926.1;ID=cds-KOX80926.1;Dbxref=NCBI_GP:KOX80926.1;Parent=rna-gnl|WGS:LIRP|mrna.WN51_00844
KQ435694.1	Genbank	CDS	439027	439314	.	+	0	Name=KOX80926.1;ID=cds-KOX80926.1;Dbxref=NCBI_GP:KOX80926.1;Parent=rna-gnl|WGS:LIRP|mrna.WN51_00844
KQ435694.1	Genbank	CDS	442318	442465	.	+	0	Name=KOX80926.1;ID=cds-KOX80926.1;Dbxref=NCBI_GP:KOX80926.1;Parent=rna-gnl|WGS:LIRP|mrna.WN51_00844
KQ435694.1	Genbank	CDS	444452	444526	.	+	0	Name=KOX80926.1;ID=cds-KOX80926.1;Dbxref=NCBI_GP:KOX80926.1;Parent=rna-gnl|WGS:LIRP|mrna.WN51_00844
KQ435694.1	Genbank	CDS	445860	446008	.	+	0	Name=KOX80926.1;ID=cds-KOX80926.1;Dbxref=NCBI_GP:KOX80926.1;Parent=rna-gnl|WGS:LIRP|mrna.WN51_00844
KQ435694.1	Genbank	CDS	448186	448369	.	+	0	Name=KOX80926.1;ID=cds-KOX80926.1;Dbxref=NCBI_GP:KOX80926.1;Parent=rna-gnl|WGS:LIRP|mrna.WN51_00844
KQ435694.1	Genbank	CDS	451273	451389	.	+	0	Name=KOX80926.1;ID=cds-KOX80926.1;Dbxref=NCBI_GP:KOX80926.1;Parent=rna-gnl|WGS:LIRP|mrna.WN51_00844
KQ435694.1	Genbank	CDS	456028	456055	.	+	0	Name=KOX80926.1;ID=cds-KOX80926.1;Dbxref=NCBI_GP:KOX80926.1;Parent=rna-gnl|WGS:LIRP|mrna.WN51_00844
KQ435694.1	Genbank	CDS	459740	459894	.	+	0	Name=KOX80926.1;ID=cds-KOX80926.1;Dbxref=NCBI_GP:KOX80926.1;Parent=rna-gnl|WGS:LIRP|mrna.WN51_00844
KQ435694.1	Genbank	CDS	423468	423630	.	-	0	Name=KOX80925.1;ID=cds-KOX80925.1;Dbxref=InterPro:IPR008795%2CUniProtKB/Swiss-Prot:Q9W735%2CNCBI_GP:KOX80925.1;Ontology_term=GO:0016021;Parent=rna-gnl|WGS:LIRP|mrna.WN51_00843
KQ435694.1	Genbank	CDS	422501	422875	.	-	0	Name=KOX80925.1;ID=cds-KOX80925.1;Dbxref=InterPro:IPR008795%2CUniProtKB/Swiss-Prot:Q9W735%2CNCBI_GP:KOX80925.1;Ontology_term=GO:0016021;Parent=rna-gnl|WGS:LIRP|mrna.WN51_00843
KQ435694.1	Genbank	CDS	422341	422396	.	-	0	Name=KOX80925.1;ID=cds-KOX80925.1;Dbxref=InterPro:IPR008795%2CUniProtKB/Swiss-Prot:Q9W735%2CNCBI_GP:KOX80925.1;Ontology_term=GO:0016021;Parent=rna-gnl|WGS:LIRP|mrna.WN51_00843
KQ435694.1	Genbank	CDS	422068	422243	.	-	0	Name=KOX80925.1;ID=cds-KOX80925.1;Dbxref=InterPro:IPR008795%2CUniProtKB/Swiss-Prot:Q9W735%2CNCBI_GP:KOX80925.1;Ontology_term=GO:0016021;Parent=rna-gnl|WGS:LIRP|mrna.WN51_00843
KQ435694.1	Genbank	CDS	421670	421857	.	-	0	Name=KOX80925.1;ID=cds-KOX80925.1;Dbxref=InterPro:IPR008795%2CUniProtKB/Swiss-Prot:Q9W735%2CNCBI_GP:KOX80925.1;Ontology_term=GO:0016021;Parent=rna-gnl|WGS:LIRP|mrna.WN51_00843
KQ435694.1	Genbank	CDS	420410	420505	.	-	0	Name=KOX80925.1;ID=cds-KOX80925.1;Dbxref=InterPro:IPR008795%2CUniProtKB/Swiss-Prot:Q9W735%2CNCBI_GP:KOX80925.1;Ontology_term=GO:0016021;Parent=rna-gnl|WGS:LIRP|mrna.WN51_00843
KQ435694.1	Genbank	CDS	420144	420346	.	-	0	Name=KOX80925.1;ID=cds-KOX80925.1;Dbxref=InterPro:IPR008795%2CUniProtKB/Swiss-Prot:Q9W735%2CNCBI_GP:KOX80925.1;Ontology_term=GO:0016021;Parent=rna-gnl|WGS:LIRP|mrna.WN51_00843
KQ435694.1	Genbank	CDS	419946	420081	.	-	0	Name=KOX80925.1;ID=cds-KOX80925.1;Dbxref=InterPro:IPR008795%2CUniProtKB/Swiss-Prot:Q9W735%2CNCBI_GP:KOX80925.1;Ontology_term=GO:0016021;Parent=rna-gnl|WGS:LIRP|mrna.WN51_00843
KQ435694.1	Genbank	CDS	419695	419850	.	-	0	Name=KOX80925.1;ID=cds-KOX80925.1;Dbxref=InterPro:IPR008795%2CUniProtKB/Swiss-Prot:Q9W735%2CNCBI_GP:KOX80925.1;Ontology_term=GO:0016021;Parent=rna-gnl|WGS:LIRP|mrna.WN51_00843
KQ435694.1	Genbank	CDS	419321	419462	.	-	0	Name=KOX80925.1;ID=cds-KOX80925.1;Dbxref=InterPro:IPR008795%2CUniProtKB/Swiss-Prot:Q9W735%2CNCBI_GP:KOX80925.1;Ontology_term=GO:0016021;Parent=rna-gnl|WGS:LIRP|mrna.WN51_00843
KQ435694.1	Genbank	CDS	418823	419017	.	-	0	Name=KOX80925.1;ID=cds-KOX80925.1;Dbxref=InterPro:IPR008795%2CUniProtKB/Swiss-Prot:Q9W735%2CNCBI_GP:KOX80925.1;Ontology_term=GO:0016021;Parent=rna-gnl|WGS:LIRP|mrna.WN51_00843
KQ435694.1	Genbank	CDS	418534	418756	.	-	0	Name=KOX80925.1;ID=cds-KOX80925.1;Dbxref=InterPro:IPR008795%2CUniProtKB/Swiss-Prot:Q9W735%2CNCBI_GP:KOX80925.1;Ontology_term=GO:0016021;Parent=rna-gnl|WGS:LIRP|mrna.WN51_00843
KQ435694.1	Genbank	CDS	418142	418441	.	-	0	Name=KOX80925.1;ID=cds-KOX80925.1;Dbxref=InterPro:IPR008795%2CUniProtKB/Swiss-Prot:Q9W735%2CNCBI_GP:KOX80925.1;Ontology_term=GO:0016021;Parent=rna-gnl|WGS:LIRP|mrna.WN51_00843
KQ435694.1	Genbank	CDS	417903	418061	.	-	0	Name=KOX80925.1;ID=cds-KOX80925.1;Dbxref=InterPro:IPR008795%2CUniProtKB/Swiss-Prot:Q9W735%2CNCBI_GP:KOX80925.1;Ontology_term=GO:0016021;Parent=rna-gnl|WGS:LIRP|mrna.WN51_00843
KQ435694.1	Genbank	CDS	417681	417814	.	-	0	Name=KOX80925.1;ID=cds-KOX80925.1;Dbxref=InterPro:IPR008795%2CUniProtKB/Swiss-Prot:Q9W735%2CNCBI_GP:KOX80925.1;Ontology_term=GO:0016021;Parent=rna-gnl|WGS:LIRP|mrna.WN51_00843
KQ435694.1	Genbank	CDS	417494	417548	.	-	0	Name=KOX80925.1;ID=cds-KOX80925.1;Dbxref=InterPro:IPR008795%2CUniProtKB/Swiss-Prot:Q9W735%2CNCBI_GP:KOX80925.1;Ontology_term=GO:0016021;Parent=rna-gnl|WGS:LIRP|mrna.WN51_00843
KQ435694.1	Genbank	CDS	474137	474264	.	+	0	Name=KOX80928.1;ID=cds-KOX80928.1;Dbxref=NCBI_GP:KOX80928.1;Parent=rna-gnl|WGS:LIRP|mrna.WN51_00846
KQ435694.1	Genbank	CDS	477494	477579	.	+	0	Name=KOX80928.1;ID=cds-KOX80928.1;Dbxref=NCBI_GP:KOX80928.1;Parent=rna-gnl|WGS:LIRP|mrna.WN51_00846
KQ435694.1	Genbank	CDS	480918	481078	.	+	0	Name=KOX80928.1;ID=cds-KOX80928.1;Dbxref=NCBI_GP:KOX80928.1;Parent=rna-gnl|WGS:LIRP|mrna.WN51_00846
KQ435694.1	Genbank	CDS	460557	460667	.	+	0	Name=KOX80927.1;ID=cds-KOX80927.1;Dbxref=NCBI_GP:KOX80927.1;Parent=rna-gnl|WGS:LIRP|mrna.WN51_00845
KQ435694.1	Genbank	CDS	465227	465388	.	+	0	Name=KOX80927.1;ID=cds-KOX80927.1;Dbxref=NCBI_GP:KOX80927.1;Parent=rna-gnl|WGS:LIRP|mrna.WN51_00845
KQ435694.1	Genbank	CDS	469594	469742	.	+	0	Name=KOX80927.1;ID=cds-KOX80927.1;Dbxref=NCBI_GP:KOX80927.1;Parent=rna-gnl|WGS:LIRP|mrna.WN51_00845
KQ435694.1	Genbank	CDS	473013	473121	.	+	0	Name=KOX80927.1;ID=cds-KOX80927.1;Dbxref=NCBI_GP:KOX80927.1;Parent=rna-gnl|WGS:LIRP|mrna.WN51_00845
KQ435694.1	Genbank	CDS	1323851	1324018	.	-	0	Name=KOX80970.1;ID=cds-KOX80970.1;Dbxref=NCBI_GP:KOX80970.1;Parent=rna-gnl|WGS:LIRP|mrna.WN51_00888
KQ435694.1	Genbank	CDS	1323032	1323292	.	-	0	Name=KOX80970.1;ID=cds-KOX80970.1;Dbxref=NCBI_GP:KOX80970.1;Parent=rna-gnl|WGS:LIRP|mrna.WN51_00888
KQ435694.1	Genbank	CDS	1322411	1322842	.	-	0	Name=KOX80970.1;ID=cds-KOX80970.1;Dbxref=NCBI_GP:KOX80970.1;Parent=rna-gnl|WGS:LIRP|mrna.WN51_00888
KQ435694.1	Genbank	exon	292054	292137	.	-	.	ID=exon-gnl|WGS:LIRP|mrna.WN51_00839-5;Parent=rna-gnl|WGS:LIRP|mrna.WN51_00839
KQ435694.1	Genbank	exon	289801	289894	.	-	.	ID=exon-gnl|WGS:LIRP|mrna.WN51_00839-6;Parent=rna-gnl|WGS:LIRP|mrna.WN51_00839
KQ435694.1	Genbank	exon	289357	289547	.	-	.	ID=exon-gnl|WGS:LIRP|mrna.WN51_00839-7;Parent=rna-gnl|WGS:LIRP|mrna.WN51_00839
KQ435694.1	Genbank	exon	289104	289265	.	-	.	ID=exon-gnl|WGS:LIRP|mrna.WN51_00839-8;Parent=rna-gnl|WGS:LIRP|mrna.WN51_00839
KQ435694.1	Genbank	exon	286698	286832	.	-	.	ID=exon-gnl|WGS:LIRP|mrna.WN51_00839-9;Parent=rna-gnl|WGS:LIRP|mrna.WN51_00839
KQ435694.1	Genbank	exon	298799	298881	.	-	.	ID=exon-gnl|WGS:LIRP|mrna.WN51_00839-1;Parent=rna-gnl|WGS:LIRP|mrna.WN51_00839
KQ435694.1	Genbank	exon	297514	297662	.	-	.	ID=exon-gnl|WGS:LIRP|mrna.WN51_00839-2;Parent=rna-gnl|WGS:LIRP|mrna.WN51_00839
KQ435694.1	Genbank	exon	297206	297259	.	-	.	ID=exon-gnl|WGS:LIRP|mrna.WN51_00839-3;Parent=rna-gnl|WGS:LIRP|mrna.WN51_00839
KQ435694.1	Genbank	exon	293496	293659	.	-	.	ID=exon-gnl|WGS:LIRP|mrna.WN51_00839-4;Parent=rna-gnl|WGS:LIRP|mrna.WN51_00839
KQ435694.1	Genbank	CDS	1409439	1409624	.	-	0	Name=KOX80972.1;ID=cds-KOX80972.1;Dbxref=NCBI_GP:KOX80972.1;Parent=rna-gnl|WGS:LIRP|mrna.WN51_00890
KQ435694.1	Genbank	CDS	1402425	1402562	.	-	0	Name=KOX80972.1;ID=cds-KOX80972.1;Dbxref=NCBI_GP:KOX80972.1;Parent=rna-gnl|WGS:LIRP|mrna.WN51_00890
KQ435694.1	Genbank	CDS	1402159	1402296	.	-	0	Name=KOX80972.1;ID=cds-KOX80972.1;Dbxref=NCBI_GP:KOX80972.1;Parent=rna-gnl|WGS:LIRP|mrna.WN51_00890
KQ435694.1	Genbank	CDS	1401580	1401789	.	-	0	Name=KOX80972.1;ID=cds-KOX80972.1;Dbxref=NCBI_GP:KOX80972.1;Parent=rna-gnl|WGS:LIRP|mrna.WN51_00890
KQ435694.1	Genbank	CDS	1453978	1454298	.	+	0	Name=KOX80973.1;ID=cds-KOX80973.1;Dbxref=NCBI_GP:KOX80973.1;Parent=rna-gnl|WGS:LIRP|mrna.WN51_00891
KQ435694.1	Genbank	CDS	1454947	1455153	.	+	0	Name=KOX80973.1;ID=cds-KOX80973.1;Dbxref=NCBI_GP:KOX80973.1;Parent=rna-gnl|WGS:LIRP|mrna.WN51_00891
KQ435694.1	Genbank	CDS	1326869	1327003	.	+	0	Name=KOX80971.1;ID=cds-KOX80971.1;Dbxref=NCBI_GP:KOX80971.1;Parent=rna-gnl|WGS:LIRP|mrna.WN51_00889
KQ435694.1	Genbank	CDS	1327091	1327195	.	+	0	Name=KOX80971.1;ID=cds-KOX80971.1;Dbxref=NCBI_GP:KOX80971.1;Parent=rna-gnl|WGS:LIRP|mrna.WN51_00889
KQ435694.1	Genbank	CDS	1349148	1349204	.	+	0	Name=KOX80971.1;ID=cds-KOX80971.1;Dbxref=NCBI_GP:KOX80971.1;Parent=rna-gnl|WGS:LIRP|mrna.WN51_00889
KQ435694.1	Genbank	exon	270168	270294	.	+	.	ID=exon-gnl|WGS:LIRP|mrna.WN51_00836-8;Parent=rna-gnl|WGS:LIRP|mrna.WN51_00836
KQ435694.1	Genbank	exon	270378	270539	.	+	.	ID=exon-gnl|WGS:LIRP|mrna.WN51_00836-9;Parent=rna-gnl|WGS:LIRP|mrna.WN51_00836
KQ435694.1	Genbank	exon	268600	268665	.	+	.	ID=exon-gnl|WGS:LIRP|mrna.WN51_00836-1;Parent=rna-gnl|WGS:LIRP|mrna.WN51_00836
KQ435694.1	Genbank	exon	268741	268806	.	+	.	ID=exon-gnl|WGS:LIRP|mrna.WN51_00836-2;Parent=rna-gnl|WGS:LIRP|mrna.WN51_00836
KQ435694.1	Genbank	exon	268878	269100	.	+	.	ID=exon-gnl|WGS:LIRP|mrna.WN51_00836-3;Parent=rna-gnl|WGS:LIRP|mrna.WN51_00836
KQ435694.1	Genbank	exon	269192	269301	.	+	.	ID=exon-gnl|WGS:LIRP|mrna.WN51_00836-4;Parent=rna-gnl|WGS:LIRP|mrna.WN51_00836
KQ435694.1	Genbank	exon	269363	269626	.	+	.	ID=exon-gnl|WGS:LIRP|mrna.WN51_00836-5;Parent=rna-gnl|WGS:LIRP|mrna.WN51_00836
KQ435694.1	Genbank	exon	269690	269828	.	+	.	ID=exon-gnl|WGS:LIRP|mrna.WN51_00836-6;Parent=rna-gnl|WGS:LIRP|mrna.WN51_00836
KQ435694.1	Genbank	exon	269899	270097	.	+	.	ID=exon-gnl|WGS:LIRP|mrna.WN51_00836-7;Parent=rna-gnl|WGS:LIRP|mrna.WN51_00836
KQ435694.1	Genbank	exon	263670	266162	.	-	.	ID=exon-gnl|WGS:LIRP|mrna.WN51_00835-1;Parent=rna-gnl|WGS:LIRP|mrna.WN51_00835
KQ435694.1	Genbank	exon	261775	263439	.	-	.	ID=exon-gnl|WGS:LIRP|mrna.WN51_00835-2;Parent=rna-gnl|WGS:LIRP|mrna.WN51_00835
KQ435694.1	Genbank	exon	275135	275317	.	+	.	ID=exon-gnl|WGS:LIRP|mrna.WN51_00838-6;Parent=rna-gnl|WGS:LIRP|mrna.WN51_00838
KQ435694.1	Genbank	exon	275909	275932	.	+	.	ID=exon-gnl|WGS:LIRP|mrna.WN51_00838-7;Parent=rna-gnl|WGS:LIRP|mrna.WN51_00838
KQ435694.1	Genbank	exon	275982	276045	.	+	.	ID=exon-gnl|WGS:LIRP|mrna.WN51_00838-8;Parent=rna-gnl|WGS:LIRP|mrna.WN51_00838
KQ435694.1	Genbank	exon	276128	276213	.	+	.	ID=exon-gnl|WGS:LIRP|mrna.WN51_00838-9;Parent=rna-gnl|WGS:LIRP|mrna.WN51_00838
KQ435694.1	Genbank	exon	273849	273908	.	+	.	ID=exon-gnl|WGS:LIRP|mrna.WN51_00838-1;Parent=rna-gnl|WGS:LIRP|mrna.WN51_00838
KQ435694.1	Genbank	exon	274050	274265	.	+	.	ID=exon-gnl|WGS:LIRP|mrna.WN51_00838-2;Parent=rna-gnl|WGS:LIRP|mrna.WN51_00838
KQ435694.1	Genbank	exon	274343	274464	.	+	.	ID=exon-gnl|WGS:LIRP|mrna.WN51_00838-3;Parent=rna-gnl|WGS:LIRP|mrna.WN51_00838
KQ435694.1	Genbank	exon	274536	274672	.	+	.	ID=exon-gnl|WGS:LIRP|mrna.WN51_00838-4;Parent=rna-gnl|WGS:LIRP|mrna.WN51_00838
KQ435694.1	Genbank	exon	274755	275062	.	+	.	ID=exon-gnl|WGS:LIRP|mrna.WN51_00838-5;Parent=rna-gnl|WGS:LIRP|mrna.WN51_00838
KQ435694.1	Genbank	exon	239239	239314	.	-	.	ID=exon-gnl|WGS:LIRP|mrna.WN51_00831-5;Parent=rna-gnl|WGS:LIRP|mrna.WN51_00831
KQ435694.1	Genbank	exon	238941	239158	.	-	.	ID=exon-gnl|WGS:LIRP|mrna.WN51_00831-6;Parent=rna-gnl|WGS:LIRP|mrna.WN51_00831
KQ435694.1	Genbank	exon	238679	238850	.	-	.	ID=exon-gnl|WGS:LIRP|mrna.WN51_00831-7;Parent=rna-gnl|WGS:LIRP|mrna.WN51_00831
KQ435694.1	Genbank	exon	235737	236044	.	-	.	ID=exon-gnl|WGS:LIRP|mrna.WN51_00831-8;Parent=rna-gnl|WGS:LIRP|mrna.WN51_00831
KQ435694.1	Genbank	exon	240228	240456	.	-	.	ID=exon-gnl|WGS:LIRP|mrna.WN51_00831-1;Parent=rna-gnl|WGS:LIRP|mrna.WN51_00831
KQ435694.1	Genbank	exon	239828	240130	.	-	.	ID=exon-gnl|WGS:LIRP|mrna.WN51_00831-2;Parent=rna-gnl|WGS:LIRP|mrna.WN51_00831
KQ435694.1	Genbank	exon	239591	239733	.	-	.	ID=exon-gnl|WGS:LIRP|mrna.WN51_00831-3;Parent=rna-gnl|WGS:LIRP|mrna.WN51_00831
KQ435694.1	Genbank	exon	239390	239515	.	-	.	ID=exon-gnl|WGS:LIRP|mrna.WN51_00831-4;Parent=rna-gnl|WGS:LIRP|mrna.WN51_00831
KQ435694.1	Genbank	region	1	1636540	.	+	.	Name=Unknown;ID=KQ435694.1:1..1636540;Dbxref=taxon:166423
KQ435694.1	Genbank	exon	243934	244104	.	+	.	ID=exon-gnl|WGS:LIRP|mrna.WN51_00832-1;Parent=rna-gnl|WGS:LIRP|mrna.WN51_00832
KQ435694.1	Genbank	exon	244176	244322	.	+	.	ID=exon-gnl|WGS:LIRP|mrna.WN51_00832-2;Parent=rna-gnl|WGS:LIRP|mrna.WN51_00832
KQ435694.1	Genbank	exon	244410	244559	.	+	.	ID=exon-gnl|WGS:LIRP|mrna.WN51_00832-3;Parent=rna-gnl|WGS:LIRP|mrna.WN51_00832
KQ435694.1	Genbank	CDS	1594812	1595018	.	-	0	Name=KOX80979.1;ID=cds-KOX80979.1;Dbxref=NCBI_GP:KOX80979.1;Parent=rna-gnl|WGS:LIRP|mrna.WN51_00897
KQ435694.1	Genbank	exon	231785	231942	.	-	.	ID=exon-gnl|WGS:LIRP|mrna.WN51_00830-1;Parent=rna-gnl|WGS:LIRP|mrna.WN51_00830
KQ435694.1	Genbank	exon	231419	231539	.	-	.	ID=exon-gnl|WGS:LIRP|mrna.WN51_00830-2;Parent=rna-gnl|WGS:LIRP|mrna.WN51_00830
KQ435694.1	Genbank	exon	231226	231314	.	-	.	ID=exon-gnl|WGS:LIRP|mrna.WN51_00830-3;Parent=rna-gnl|WGS:LIRP|mrna.WN51_00830
KQ435694.1	Genbank	exon	230753	230990	.	-	.	ID=exon-gnl|WGS:LIRP|mrna.WN51_00830-4;Parent=rna-gnl|WGS:LIRP|mrna.WN51_00830
KQ435694.1	Genbank	CDS	1591713	1591910	.	+	0	Name=KOX80978.1;ID=cds-KOX80978.1;Dbxref=NCBI_GP:KOX80978.1;Parent=rna-gnl|WGS:LIRP|mrna.WN51_00896
KQ435694.1	Genbank	CDS	1591985	1592114	.	+	0	Name=KOX80978.1;ID=cds-KOX80978.1;Dbxref=NCBI_GP:KOX80978.1;Parent=rna-gnl|WGS:LIRP|mrna.WN51_00896
KQ435694.1	Genbank	CDS	1592217	1592548	.	+	0	Name=KOX80978.1;ID=cds-KOX80978.1;Dbxref=NCBI_GP:KOX80978.1;Parent=rna-gnl|WGS:LIRP|mrna.WN51_00896
KQ435694.1	Genbank	CDS	1592641	1592754	.	+	0	Name=KOX80978.1;ID=cds-KOX80978.1;Dbxref=NCBI_GP:KOX80978.1;Parent=rna-gnl|WGS:LIRP|mrna.WN51_00896
KQ435694.1	Genbank	exon	257290	257560	.	+	.	ID=exon-gnl|WGS:LIRP|mrna.WN51_00834-2;Parent=rna-gnl|WGS:LIRP|mrna.WN51_00834
KQ435694.1	Genbank	exon	257656	257845	.	+	.	ID=exon-gnl|WGS:LIRP|mrna.WN51_00834-3;Parent=rna-gnl|WGS:LIRP|mrna.WN51_00834
KQ435694.1	Genbank	exon	257928	258246	.	+	.	ID=exon-gnl|WGS:LIRP|mrna.WN51_00834-4;Parent=rna-gnl|WGS:LIRP|mrna.WN51_00834
KQ435694.1	Genbank	exon	258326	258750	.	+	.	ID=exon-gnl|WGS:LIRP|mrna.WN51_00834-5;Parent=rna-gnl|WGS:LIRP|mrna.WN51_00834
KQ435694.1	Genbank	exon	258820	259200	.	+	.	ID=exon-gnl|WGS:LIRP|mrna.WN51_00834-6;Parent=rna-gnl|WGS:LIRP|mrna.WN51_00834
KQ435694.1	Genbank	exon	256694	256772	.	+	.	ID=exon-gnl|WGS:LIRP|mrna.WN51_00834-1;Parent=rna-gnl|WGS:LIRP|mrna.WN51_00834
KQ435694.1	Genbank	exon	251058	251229	.	+	.	ID=exon-gnl|WGS:LIRP|mrna.WN51_00833-3;Parent=rna-gnl|WGS:LIRP|mrna.WN51_00833
KQ435694.1	Genbank	exon	251490	251737	.	+	.	ID=exon-gnl|WGS:LIRP|mrna.WN51_00833-4;Parent=rna-gnl|WGS:LIRP|mrna.WN51_00833
KQ435694.1	Genbank	exon	251916	252116	.	+	.	ID=exon-gnl|WGS:LIRP|mrna.WN51_00833-5;Parent=rna-gnl|WGS:LIRP|mrna.WN51_00833
KQ435694.1	Genbank	exon	252173	252451	.	+	.	ID=exon-gnl|WGS:LIRP|mrna.WN51_00833-6;Parent=rna-gnl|WGS:LIRP|mrna.WN51_00833
KQ435694.1	Genbank	exon	253114	253162	.	+	.	ID=exon-gnl|WGS:LIRP|mrna.WN51_00833-7;Parent=rna-gnl|WGS:LIRP|mrna.WN51_00833
KQ435694.1	Genbank	exon	254580	254702	.	+	.	ID=exon-gnl|WGS:LIRP|mrna.WN51_00833-8;Parent=rna-gnl|WGS:LIRP|mrna.WN51_00833
KQ435694.1	Genbank	exon	250518	250637	.	+	.	ID=exon-gnl|WGS:LIRP|mrna.WN51_00833-1;Parent=rna-gnl|WGS:LIRP|mrna.WN51_00833
KQ435694.1	Genbank	exon	250747	250871	.	+	.	ID=exon-gnl|WGS:LIRP|mrna.WN51_00833-2;Parent=rna-gnl|WGS:LIRP|mrna.WN51_00833
KQ435694.1	Genbank	CDS	1522823	1523012	.	-	0	Name=KOX80975.1;ID=cds-KOX80975.1;Dbxref=InterPro:IPR001125%2CInterPro:IPR002048%2CInterPro:IPR018249%2CUniProtKB/Swiss-Prot:Q8HYN7%2CNCBI_GP:KOX80975.1;Ontology_term=GO:0005509;Parent=rna-gnl|WGS:LIRP|mrna.WN51_00893
KQ435694.1	Genbank	CDS	1516290	1516390	.	-	0	Name=KOX80975.1;ID=cds-KOX80975.1;Dbxref=InterPro:IPR001125%2CInterPro:IPR002048%2CInterPro:IPR018249%2CUniProtKB/Swiss-Prot:Q8HYN7%2CNCBI_GP:KOX80975.1;Ontology_term=GO:0005509;Parent=rna-gnl|WGS:LIRP|mrna.WN51_00893
KQ435694.1	Genbank	CDS	1510560	1510716	.	-	0	Name=KOX80975.1;ID=cds-KOX80975.1;Dbxref=InterPro:IPR001125%2CInterPro:IPR002048%2CInterPro:IPR018249%2CUniProtKB/Swiss-Prot:Q8HYN7%2CNCBI_GP:KOX80975.1;Ontology_term=GO:0005509;Parent=rna-gnl|WGS:LIRP|mrna.WN51_00893
KQ435694.1	Genbank	CDS	1491087	1491470	.	-	0	Name=KOX80975.1;ID=cds-KOX80975.1;Dbxref=InterPro:IPR001125%2CInterPro:IPR002048%2CInterPro:IPR018249%2CUniProtKB/Swiss-Prot:Q8HYN7%2CNCBI_GP:KOX80975.1;Ontology_term=GO:0005509;Parent=rna-gnl|WGS:LIRP|mrna.WN51_00893
KQ435694.1	Genbank	CDS	1487599	1487787	.	-	0	Name=KOX80975.1;ID=cds-KOX80975.1;Dbxref=InterPro:IPR001125%2CInterPro:IPR002048%2CInterPro:IPR018249%2CUniProtKB/Swiss-Prot:Q8HYN7%2CNCBI_GP:KOX80975.1;Ontology_term=GO:0005509;Parent=rna-gnl|WGS:LIRP|mrna.WN51_00893
KQ435694.1	Genbank	CDS	1482661	1482734	.	-	0	Name=KOX80975.1;ID=cds-KOX80975.1;Dbxref=InterPro:IPR001125%2CInterPro:IPR002048%2CInterPro:IPR018249%2CUniProtKB/Swiss-Prot:Q8HYN7%2CNCBI_GP:KOX80975.1;Ontology_term=GO:0005509;Parent=rna-gnl|WGS:LIRP|mrna.WN51_00893
KQ435694.1	Genbank	CDS	1475662	1475874	.	-	0	Name=KOX80975.1;ID=cds-KOX80975.1;Dbxref=InterPro:IPR001125%2CInterPro:IPR002048%2CInterPro:IPR018249%2CUniProtKB/Swiss-Prot:Q8HYN7%2CNCBI_GP:KOX80975.1;Ontology_term=GO:0005509;Parent=rna-gnl|WGS:LIRP|mrna.WN51_00893
KQ435694.1	Genbank	CDS	1472694	1472804	.	-	0	Name=KOX80975.1;ID=cds-KOX80975.1;Dbxref=InterPro:IPR001125%2CInterPro:IPR002048%2CInterPro:IPR018249%2CUniProtKB/Swiss-Prot:Q8HYN7%2CNCBI_GP:KOX80975.1;Ontology_term=GO:0005509;Parent=rna-gnl|WGS:LIRP|mrna.WN51_00893
KQ435694.1	Genbank	exon	1243208	1243264	.	+	.	ID=exon-gnl|WGS:LIRP|mrna.WN51_00884-10;Parent=rna-gnl|WGS:LIRP|mrna.WN51_00884
KQ435694.1	Genbank	exon	1244318	1244470	.	+	.	ID=exon-gnl|WGS:LIRP|mrna.WN51_00884-11;Parent=rna-gnl|WGS:LIRP|mrna.WN51_00884
KQ435694.1	Genbank	exon	1005333	1005611	.	+	.	ID=exon-gnl|WGS:LIRP|mrna.WN51_00879-1;Parent=rna-gnl|WGS:LIRP|mrna.WN51_00879
KQ435694.1	Genbank	CDS	1463351	1463545	.	+	0	Name=KOX80974.1;ID=cds-KOX80974.1;Dbxref=InterPro:IPR002088%2CUniProtKB/Swiss-Prot:P29702%2CNCBI_GP:KOX80974.1;Ontology_term=GO:0008318%2CGO:0018342;Parent=rna-gnl|WGS:LIRP|mrna.WN51_00892
KQ435694.1	Genbank	CDS	1463932	1464314	.	+	0	Name=KOX80974.1;ID=cds-KOX80974.1;Dbxref=InterPro:IPR002088%2CUniProtKB/Swiss-Prot:P29702%2CNCBI_GP:KOX80974.1;Ontology_term=GO:0008318%2CGO:0018342;Parent=rna-gnl|WGS:LIRP|mrna.WN51_00892
KQ435694.1	Genbank	CDS	1464403	1464603	.	+	0	Name=KOX80974.1;ID=cds-KOX80974.1;Dbxref=InterPro:IPR002088%2CUniProtKB/Swiss-Prot:P29702%2CNCBI_GP:KOX80974.1;Ontology_term=GO:0008318%2CGO:0018342;Parent=rna-gnl|WGS:LIRP|mrna.WN51_00892
KQ435694.1	Genbank	CDS	1464689	1464872	.	+	0	Name=KOX80974.1;ID=cds-KOX80974.1;Dbxref=InterPro:IPR002088%2CUniProtKB/Swiss-Prot:P29702%2CNCBI_GP:KOX80974.1;Ontology_term=GO:0008318%2CGO:0018342;Parent=rna-gnl|WGS:LIRP|mrna.WN51_00892
KQ435694.1	Genbank	CDS	1464958	1465065	.	+	0	Name=KOX80974.1;ID=cds-KOX80974.1;Dbxref=InterPro:IPR002088%2CUniProtKB/Swiss-Prot:P29702%2CNCBI_GP:KOX80974.1;Ontology_term=GO:0008318%2CGO:0018342;Parent=rna-gnl|WGS:LIRP|mrna.WN51_00892
KQ435694.1	Genbank	CDS	1589234	1589258	.	-	0	Name=KOX80977.1;ID=cds-KOX80977.1;Dbxref=InterPro:IPR000253%2CInterPro:IPR008984%2CUniProtKB/Swiss-Prot:Q9DE07%2CNCBI_GP:KOX80977.1;Ontology_term=GO:0005515;Parent=rna-gnl|WGS:LIRP|mrna.WN51_00895
KQ435694.1	Genbank	CDS	1589027	1589160	.	-	0	Name=KOX80977.1;ID=cds-KOX80977.1;Dbxref=InterPro:IPR000253%2CInterPro:IPR008984%2CUniProtKB/Swiss-Prot:Q9DE07%2CNCBI_GP:KOX80977.1;Ontology_term=GO:0005515;Parent=rna-gnl|WGS:LIRP|mrna.WN51_00895
KQ435694.1	Genbank	CDS	1588785	1588942	.	-	0	Name=KOX80977.1;ID=cds-KOX80977.1;Dbxref=InterPro:IPR000253%2CInterPro:IPR008984%2CUniProtKB/Swiss-Prot:Q9DE07%2CNCBI_GP:KOX80977.1;Ontology_term=GO:0005515;Parent=rna-gnl|WGS:LIRP|mrna.WN51_00895
KQ435694.1	Genbank	CDS	1588552	1588717	.	-	0	Name=KOX80977.1;ID=cds-KOX80977.1;Dbxref=InterPro:IPR000253%2CInterPro:IPR008984%2CUniProtKB/Swiss-Prot:Q9DE07%2CNCBI_GP:KOX80977.1;Ontology_term=GO:0005515;Parent=rna-gnl|WGS:LIRP|mrna.WN51_00895
KQ435694.1	Genbank	CDS	1588203	1588458	.	-	0	Name=KOX80977.1;ID=cds-KOX80977.1;Dbxref=InterPro:IPR000253%2CInterPro:IPR008984%2CUniProtKB/Swiss-Prot:Q9DE07%2CNCBI_GP:KOX80977.1;Ontology_term=GO:0005515;Parent=rna-gnl|WGS:LIRP|mrna.WN51_00895
KQ435694.1	Genbank	CDS	1587987	1588163	.	-	0	Name=KOX80977.1;ID=cds-KOX80977.1;Dbxref=InterPro:IPR000253%2CInterPro:IPR008984%2CUniProtKB/Swiss-Prot:Q9DE07%2CNCBI_GP:KOX80977.1;Ontology_term=GO:0005515;Parent=rna-gnl|WGS:LIRP|mrna.WN51_00895
KQ435694.1	Genbank	CDS	1587301	1587905	.	-	0	Name=KOX80977.1;ID=cds-KOX80977.1;Dbxref=InterPro:IPR000253%2CInterPro:IPR008984%2CUniProtKB/Swiss-Prot:Q9DE07%2CNCBI_GP:KOX80977.1;Ontology_term=GO:0005515;Parent=rna-gnl|WGS:LIRP|mrna.WN51_00895
KQ435694.1	Genbank	CDS	1586895	1587242	.	-	0	Name=KOX80977.1;ID=cds-KOX80977.1;Dbxref=InterPro:IPR000253%2CInterPro:IPR008984%2CUniProtKB/Swiss-Prot:Q9DE07%2CNCBI_GP:KOX80977.1;Ontology_term=GO:0005515;Parent=rna-gnl|WGS:LIRP|mrna.WN51_00895
KQ435694.1	Genbank	CDS	1586692	1586720	.	-	0	Name=KOX80977.1;ID=cds-KOX80977.1;Dbxref=InterPro:IPR000253%2CInterPro:IPR008984%2CUniProtKB/Swiss-Prot:Q9DE07%2CNCBI_GP:KOX80977.1;Ontology_term=GO:0005515;Parent=rna-gnl|WGS:LIRP|mrna.WN51_00895
KQ435694.1	Genbank	CDS	1586581	1586611	.	-	0	Name=KOX80977.1;ID=cds-KOX80977.1;Dbxref=InterPro:IPR000253%2CInterPro:IPR008984%2CUniProtKB/Swiss-Prot:Q9DE07%2CNCBI_GP:KOX80977.1;Ontology_term=GO:0005515;Parent=rna-gnl|WGS:LIRP|mrna.WN51_00895
KQ435694.1	Genbank	CDS	1574933	1574980	.	-	0	Name=KOX80976.1;ID=cds-KOX80976.1;Dbxref=NCBI_GP:KOX80976.1;Parent=rna-gnl|WGS:LIRP|mrna.WN51_00894
KQ435694.1	Genbank	CDS	1572310	1572504	.	-	0	Name=KOX80976.1;ID=cds-KOX80976.1;Dbxref=NCBI_GP:KOX80976.1;Parent=rna-gnl|WGS:LIRP|mrna.WN51_00894
KQ435694.1	Genbank	CDS	1570824	1570899	.	-	0	Name=KOX80976.1;ID=cds-KOX80976.1;Dbxref=NCBI_GP:KOX80976.1;Parent=rna-gnl|WGS:LIRP|mrna.WN51_00894
KQ435694.1	Genbank	CDS	1565571	1565780	.	-	0	Name=KOX80976.1;ID=cds-KOX80976.1;Dbxref=NCBI_GP:KOX80976.1;Parent=rna-gnl|WGS:LIRP|mrna.WN51_00894
KQ435694.1	Genbank	CDS	1562370	1562462	.	-	0	Name=KOX80976.1;ID=cds-KOX80976.1;Dbxref=NCBI_GP:KOX80976.1;Parent=rna-gnl|WGS:LIRP|mrna.WN51_00894
KQ435694.1	Genbank	CDS	1557365	1557624	.	-	0	Name=KOX80976.1;ID=cds-KOX80976.1;Dbxref=NCBI_GP:KOX80976.1;Parent=rna-gnl|WGS:LIRP|mrna.WN51_00894
KQ435694.1	Genbank	exon	909708	909767	.	-	.	ID=exon-gnl|WGS:LIRP|mrna.WN51_00875-7;Parent=rna-gnl|WGS:LIRP|mrna.WN51_00875
KQ435694.1	Genbank	exon	899165	899178	.	-	.	ID=exon-gnl|WGS:LIRP|mrna.WN51_00875-8;Parent=rna-gnl|WGS:LIRP|mrna.WN51_00875
KQ435694.1	Genbank	exon	916011	916056	.	-	.	ID=exon-gnl|WGS:LIRP|mrna.WN51_00875-5;Parent=rna-gnl|WGS:LIRP|mrna.WN51_00875
KQ435694.1	Genbank	exon	910421	910686	.	-	.	ID=exon-gnl|WGS:LIRP|mrna.WN51_00875-6;Parent=rna-gnl|WGS:LIRP|mrna.WN51_00875
KQ435694.1	Genbank	exon	890973	891023	.	-	.	ID=exon-gnl|WGS:LIRP|mrna.WN51_00875-9;Parent=rna-gnl|WGS:LIRP|mrna.WN51_00875
KQ435694.1	Genbank	CDS	572917	572953	.	-	0	Name=KOX80935.1;ID=cds-KOX80935.1;Dbxref=NCBI_GP:KOX80935.1;Parent=rna-gnl|WGS:LIRP|mrna.WN51_00853
KQ435694.1	Genbank	CDS	567912	568043	.	-	0	Name=KOX80935.1;ID=cds-KOX80935.1;Dbxref=NCBI_GP:KOX80935.1;Parent=rna-gnl|WGS:LIRP|mrna.WN51_00853
KQ435694.1	Genbank	CDS	563478	563620	.	-	0	Name=KOX80935.1;ID=cds-KOX80935.1;Dbxref=NCBI_GP:KOX80935.1;Parent=rna-gnl|WGS:LIRP|mrna.WN51_00853
KQ435694.1	Genbank	CDS	562081	562116	.	-	0	Name=KOX80935.1;ID=cds-KOX80935.1;Dbxref=NCBI_GP:KOX80935.1;Parent=rna-gnl|WGS:LIRP|mrna.WN51_00853
KQ435694.1	Genbank	exon	920290	920381	.	-	.	ID=exon-gnl|WGS:LIRP|mrna.WN51_00875-3;Parent=rna-gnl|WGS:LIRP|mrna.WN51_00875
KQ435694.1	Genbank	exon	919216	919252	.	-	.	ID=exon-gnl|WGS:LIRP|mrna.WN51_00875-4;Parent=rna-gnl|WGS:LIRP|mrna.WN51_00875
KQ435694.1	Genbank	exon	930449	930509	.	-	.	ID=exon-gnl|WGS:LIRP|mrna.WN51_00875-1;Parent=rna-gnl|WGS:LIRP|mrna.WN51_00875
KQ435694.1	Genbank	exon	922184	922477	.	-	.	ID=exon-gnl|WGS:LIRP|mrna.WN51_00875-2;Parent=rna-gnl|WGS:LIRP|mrna.WN51_00875
KQ435694.1	Genbank	exon	922043	922494	.	+	.	ID=exon-gnl|WGS:LIRP|mrna.WN51_00874-8;Parent=rna-gnl|WGS:LIRP|mrna.WN51_00874
KQ435694.1	Genbank	exon	922655	922920	.	+	.	ID=exon-gnl|WGS:LIRP|mrna.WN51_00874-9;Parent=rna-gnl|WGS:LIRP|mrna.WN51_00874
KQ435694.1	Genbank	exon	921692	921752	.	+	.	ID=exon-gnl|WGS:LIRP|mrna.WN51_00874-6;Parent=rna-gnl|WGS:LIRP|mrna.WN51_00874
KQ435694.1	Genbank	exon	921885	921931	.	+	.	ID=exon-gnl|WGS:LIRP|mrna.WN51_00874-7;Parent=rna-gnl|WGS:LIRP|mrna.WN51_00874
KQ435694.1	Genbank	exon	887373	887450	.	+	.	ID=exon-gnl|WGS:LIRP|mrna.WN51_00874-1;Parent=rna-gnl|WGS:LIRP|mrna.WN51_00874
KQ435694.1	Genbank	exon	906230	906309	.	+	.	ID=exon-gnl|WGS:LIRP|mrna.WN51_00874-4;Parent=rna-gnl|WGS:LIRP|mrna.WN51_00874
KQ435694.1	Genbank	exon	915471	915514	.	+	.	ID=exon-gnl|WGS:LIRP|mrna.WN51_00874-5;Parent=rna-gnl|WGS:LIRP|mrna.WN51_00874
KQ435694.1	Genbank	exon	904314	904345	.	+	.	ID=exon-gnl|WGS:LIRP|mrna.WN51_00874-2;Parent=rna-gnl|WGS:LIRP|mrna.WN51_00874
KQ435694.1	Genbank	exon	904948	905035	.	+	.	ID=exon-gnl|WGS:LIRP|mrna.WN51_00874-3;Parent=rna-gnl|WGS:LIRP|mrna.WN51_00874
KQ435694.1	Genbank	CDS	556828	556910	.	-	0	Name=KOX80934.1;ID=cds-KOX80934.1;Dbxref=NCBI_GP:KOX80934.1;Parent=rna-gnl|WGS:LIRP|mrna.WN51_00852
KQ435694.1	Genbank	CDS	555498	555615	.	-	0	Name=KOX80934.1;ID=cds-KOX80934.1;Dbxref=NCBI_GP:KOX80934.1;Parent=rna-gnl|WGS:LIRP|mrna.WN51_00852
KQ435694.1	Genbank	exon	116369	116878	.	+	.	ID=exon-gnl|WGS:LIRP|mrna.WN51_00812-15;Parent=rna-gnl|WGS:LIRP|mrna.WN51_00812
KQ435694.1	Genbank	exon	117008	117518	.	+	.	ID=exon-gnl|WGS:LIRP|mrna.WN51_00812-16;Parent=rna-gnl|WGS:LIRP|mrna.WN51_00812
KQ435694.1	Genbank	exon	114908	115119	.	+	.	ID=exon-gnl|WGS:LIRP|mrna.WN51_00812-13;Parent=rna-gnl|WGS:LIRP|mrna.WN51_00812
KQ435694.1	Genbank	exon	115212	116281	.	+	.	ID=exon-gnl|WGS:LIRP|mrna.WN51_00812-14;Parent=rna-gnl|WGS:LIRP|mrna.WN51_00812
KQ435694.1	Genbank	exon	113981	114119	.	+	.	ID=exon-gnl|WGS:LIRP|mrna.WN51_00812-11;Parent=rna-gnl|WGS:LIRP|mrna.WN51_00812
KQ435694.1	Genbank	exon	114368	114495	.	+	.	ID=exon-gnl|WGS:LIRP|mrna.WN51_00812-12;Parent=rna-gnl|WGS:LIRP|mrna.WN51_00812
KQ435694.1	Genbank	exon	113684	113806	.	+	.	ID=exon-gnl|WGS:LIRP|mrna.WN51_00812-10;Parent=rna-gnl|WGS:LIRP|mrna.WN51_00812
KQ435694.1	Genbank	CDS	616800	616853	.	-	0	Name=KOX80937.1;ID=cds-KOX80937.1;Dbxref=NCBI_GP:KOX80937.1;Parent=rna-gnl|WGS:LIRP|mrna.WN51_00855
KQ435694.1	Genbank	CDS	612371	612464	.	-	0	Name=KOX80937.1;ID=cds-KOX80937.1;Dbxref=NCBI_GP:KOX80937.1;Parent=rna-gnl|WGS:LIRP|mrna.WN51_00855
KQ435694.1	Genbank	CDS	607891	608028	.	-	0	Name=KOX80937.1;ID=cds-KOX80937.1;Dbxref=NCBI_GP:KOX80937.1;Parent=rna-gnl|WGS:LIRP|mrna.WN51_00855
KQ435694.1	Genbank	CDS	602651	602964	.	-	0	Name=KOX80937.1;ID=cds-KOX80937.1;Dbxref=NCBI_GP:KOX80937.1;Parent=rna-gnl|WGS:LIRP|mrna.WN51_00855
KQ435694.1	Genbank	CDS	601232	601432	.	-	0	Name=KOX80937.1;ID=cds-KOX80937.1;Dbxref=NCBI_GP:KOX80937.1;Parent=rna-gnl|WGS:LIRP|mrna.WN51_00855
KQ435694.1	Genbank	exon	974122	974283	.	+	.	ID=exon-gnl|WGS:LIRP|mrna.WN51_00877-1;Parent=rna-gnl|WGS:LIRP|mrna.WN51_00877
KQ435694.1	Genbank	exon	1002040	1002217	.	+	.	ID=exon-gnl|WGS:LIRP|mrna.WN51_00878-2;Parent=rna-gnl|WGS:LIRP|mrna.WN51_00878
KQ435694.1	Genbank	exon	1001476	1001678	.	+	.	ID=exon-gnl|WGS:LIRP|mrna.WN51_00878-1;Parent=rna-gnl|WGS:LIRP|mrna.WN51_00878
KQ435694.1	Genbank	exon	978011	978075	.	-	.	ID=exon-gnl|WGS:LIRP|mrna.WN51_00876-6;Parent=rna-gnl|WGS:LIRP|mrna.WN51_00876
KQ435694.1	Genbank	exon	964618	964810	.	-	.	ID=exon-gnl|WGS:LIRP|mrna.WN51_00876-7;Parent=rna-gnl|WGS:LIRP|mrna.WN51_00876
KQ435694.1	Genbank	exon	992232	992260	.	-	.	ID=exon-gnl|WGS:LIRP|mrna.WN51_00876-4;Parent=rna-gnl|WGS:LIRP|mrna.WN51_00876
KQ435694.1	Genbank	exon	979037	979164	.	-	.	ID=exon-gnl|WGS:LIRP|mrna.WN51_00876-5;Parent=rna-gnl|WGS:LIRP|mrna.WN51_00876
KQ435694.1	Genbank	exon	963625	963732	.	-	.	ID=exon-gnl|WGS:LIRP|mrna.WN51_00876-8;Parent=rna-gnl|WGS:LIRP|mrna.WN51_00876
KQ435694.1	Genbank	exon	956466	956528	.	-	.	ID=exon-gnl|WGS:LIRP|mrna.WN51_00876-9;Parent=rna-gnl|WGS:LIRP|mrna.WN51_00876
KQ435694.1	Genbank	exon	992949	992977	.	-	.	ID=exon-gnl|WGS:LIRP|mrna.WN51_00876-2;Parent=rna-gnl|WGS:LIRP|mrna.WN51_00876
KQ435694.1	Genbank	exon	992802	992916	.	-	.	ID=exon-gnl|WGS:LIRP|mrna.WN51_00876-3;Parent=rna-gnl|WGS:LIRP|mrna.WN51_00876
KQ435694.1	Genbank	exon	1000714	1000745	.	-	.	ID=exon-gnl|WGS:LIRP|mrna.WN51_00876-1;Parent=rna-gnl|WGS:LIRP|mrna.WN51_00876
KQ435694.1	Genbank	CDS	600493	600586	.	-	0	Name=KOX80936.1;ID=cds-KOX80936.1;Dbxref=NCBI_GP:KOX80936.1;Parent=rna-gnl|WGS:LIRP|mrna.WN51_00854
KQ435694.1	Genbank	CDS	599392	599518	.	-	0	Name=KOX80936.1;ID=cds-KOX80936.1;Dbxref=NCBI_GP:KOX80936.1;Parent=rna-gnl|WGS:LIRP|mrna.WN51_00854
KQ435694.1	Genbank	CDS	591139	591242	.	-	0	Name=KOX80936.1;ID=cds-KOX80936.1;Dbxref=NCBI_GP:KOX80936.1;Parent=rna-gnl|WGS:LIRP|mrna.WN51_00854
KQ435694.1	Genbank	CDS	590136	590178	.	-	0	Name=KOX80936.1;ID=cds-KOX80936.1;Dbxref=NCBI_GP:KOX80936.1;Parent=rna-gnl|WGS:LIRP|mrna.WN51_00854
KQ435694.1	Genbank	CDS	588751	588829	.	-	0	Name=KOX80936.1;ID=cds-KOX80936.1;Dbxref=NCBI_GP:KOX80936.1;Parent=rna-gnl|WGS:LIRP|mrna.WN51_00854
KQ435694.1	Genbank	CDS	586158	586258	.	-	0	Name=KOX80936.1;ID=cds-KOX80936.1;Dbxref=NCBI_GP:KOX80936.1;Parent=rna-gnl|WGS:LIRP|mrna.WN51_00854
KQ435694.1	Genbank	CDS	584434	584577	.	-	0	Name=KOX80936.1;ID=cds-KOX80936.1;Dbxref=NCBI_GP:KOX80936.1;Parent=rna-gnl|WGS:LIRP|mrna.WN51_00854
KQ435694.1	Genbank	CDS	579802	579959	.	-	0	Name=KOX80936.1;ID=cds-KOX80936.1;Dbxref=NCBI_GP:KOX80936.1;Parent=rna-gnl|WGS:LIRP|mrna.WN51_00854
KQ435694.1	Genbank	CDS	574204	574253	.	-	0	Name=KOX80936.1;ID=cds-KOX80936.1;Dbxref=NCBI_GP:KOX80936.1;Parent=rna-gnl|WGS:LIRP|mrna.WN51_00854
KQ435694.1	Genbank	exon	870082	870267	.	+	.	ID=exon-gnl|WGS:LIRP|mrna.WN51_00871-1;Parent=rna-gnl|WGS:LIRP|mrna.WN51_00871
KQ435694.1	Genbank	exon	511948	512067	.	-	.	ID=exon-gnl|WGS:LIRP|mrna.WN51_00851-10;Parent=rna-gnl|WGS:LIRP|mrna.WN51_00851
KQ435694.1	Genbank	exon	510990	511145	.	-	.	ID=exon-gnl|WGS:LIRP|mrna.WN51_00851-11;Parent=rna-gnl|WGS:LIRP|mrna.WN51_00851
KQ435694.1	Genbank	CDS	489434	489532	.	+	0	Name=KOX80931.1;ID=cds-KOX80931.1;Dbxref=NCBI_GP:KOX80931.1;Parent=rna-gnl|WGS:LIRP|mrna.WN51_00849
KQ435694.1	Genbank	CDS	490393	490492	.	+	0	Name=KOX80931.1;ID=cds-KOX80931.1;Dbxref=NCBI_GP:KOX80931.1;Parent=rna-gnl|WGS:LIRP|mrna.WN51_00849
KQ435694.1	Genbank	CDS	491446	491504	.	+	0	Name=KOX80931.1;ID=cds-KOX80931.1;Dbxref=NCBI_GP:KOX80931.1;Parent=rna-gnl|WGS:LIRP|mrna.WN51_00849
KQ435694.1	Genbank	CDS	493228	493353	.	+	0	Name=KOX80931.1;ID=cds-KOX80931.1;Dbxref=NCBI_GP:KOX80931.1;Parent=rna-gnl|WGS:LIRP|mrna.WN51_00849
KQ435694.1	Genbank	exon	888988	889050	.	-	.	ID=exon-gnl|WGS:LIRP|mrna.WN51_00875-10;Parent=rna-gnl|WGS:LIRP|mrna.WN51_00875
KQ435694.1	Genbank	exon	887562	887717	.	-	.	ID=exon-gnl|WGS:LIRP|mrna.WN51_00875-11;Parent=rna-gnl|WGS:LIRP|mrna.WN51_00875
KQ435694.1	Genbank	exon	1602904	1603048	.	-	.	ID=exon-gnl|WGS:LIRP|mrna.WN51_00899-10;Parent=rna-gnl|WGS:LIRP|mrna.WN51_00899
KQ435694.1	Genbank	exon	1602627	1602823	.	-	.	ID=exon-gnl|WGS:LIRP|mrna.WN51_00899-11;Parent=rna-gnl|WGS:LIRP|mrna.WN51_00899
KQ435694.1	Genbank	exon	864540	866087	.	-	.	ID=exon-gnl|WGS:LIRP|mrna.WN51_00870-4;Parent=rna-gnl|WGS:LIRP|mrna.WN51_00870
KQ435694.1	Genbank	exon	864332	864433	.	-	.	ID=exon-gnl|WGS:LIRP|mrna.WN51_00870-5;Parent=rna-gnl|WGS:LIRP|mrna.WN51_00870
KQ435694.1	Genbank	exon	866373	866378	.	-	.	ID=exon-gnl|WGS:LIRP|mrna.WN51_00870-2;Parent=rna-gnl|WGS:LIRP|mrna.WN51_00870
KQ435694.1	Genbank	exon	866173	866235	.	-	.	ID=exon-gnl|WGS:LIRP|mrna.WN51_00870-3;Parent=rna-gnl|WGS:LIRP|mrna.WN51_00870
KQ435694.1	Genbank	exon	863883	863912	.	-	.	ID=exon-gnl|WGS:LIRP|mrna.WN51_00870-6;Parent=rna-gnl|WGS:LIRP|mrna.WN51_00870
KQ435694.1	Genbank	exon	867111	867179	.	-	.	ID=exon-gnl|WGS:LIRP|mrna.WN51_00870-1;Parent=rna-gnl|WGS:LIRP|mrna.WN51_00870
KQ435694.1	Genbank	CDS	487033	487080	.	+	0	Name=KOX80930.1;ID=cds-KOX80930.1;Dbxref=NCBI_GP:KOX80930.1;Parent=rna-gnl|WGS:LIRP|mrna.WN51_00848
KQ435694.1	Genbank	CDS	487830	487985	.	+	0	Name=KOX80930.1;ID=cds-KOX80930.1;Dbxref=NCBI_GP:KOX80930.1;Parent=rna-gnl|WGS:LIRP|mrna.WN51_00848
KQ435694.1	Genbank	exon	884947	885010	.	+	.	ID=exon-gnl|WGS:LIRP|mrna.WN51_00873-1;Parent=rna-gnl|WGS:LIRP|mrna.WN51_00873
KQ435694.1	Genbank	exon	885457	885659	.	+	.	ID=exon-gnl|WGS:LIRP|mrna.WN51_00873-2;Parent=rna-gnl|WGS:LIRP|mrna.WN51_00873
KQ435694.1	Genbank	exon	885774	886004	.	+	.	ID=exon-gnl|WGS:LIRP|mrna.WN51_00873-3;Parent=rna-gnl|WGS:LIRP|mrna.WN51_00873
KQ435694.1	Genbank	exon	886078	886182	.	+	.	ID=exon-gnl|WGS:LIRP|mrna.WN51_00873-4;Parent=rna-gnl|WGS:LIRP|mrna.WN51_00873
KQ435694.1	Genbank	CDS	532866	532903	.	-	0	Name=KOX80933.1;ID=cds-KOX80933.1;Dbxref=InterPro:IPR001577%2CUniProtKB/Swiss-Prot:Q9VH19%2CNCBI_GP:KOX80933.1;Ontology_term=GO:0004222%2CGO:0008270%2CGO:0006508%2CGO:0007155%2CGO:0016020;Parent=rna-gnl|WGS:LIRP|mrna.WN51_00851
KQ435694.1	Genbank	CDS	517970	518081	.	-	0	Name=KOX80933.1;ID=cds-KOX80933.1;Dbxref=InterPro:IPR001577%2CUniProtKB/Swiss-Prot:Q9VH19%2CNCBI_GP:KOX80933.1;Ontology_term=GO:0004222%2CGO:0008270%2CGO:0006508%2CGO:0007155%2CGO:0016020;Parent=rna-gnl|WGS:LIRP|mrna.WN51_00851
KQ435694.1	Genbank	CDS	516976	517157	.	-	0	Name=KOX80933.1;ID=cds-KOX80933.1;Dbxref=InterPro:IPR001577%2CUniProtKB/Swiss-Prot:Q9VH19%2CNCBI_GP:KOX80933.1;Ontology_term=GO:0004222%2CGO:0008270%2CGO:0006508%2CGO:0007155%2CGO:0016020;Parent=rna-gnl|WGS:LIRP|mrna.WN51_00851
KQ435694.1	Genbank	CDS	516275	516478	.	-	0	Name=KOX80933.1;ID=cds-KOX80933.1;Dbxref=InterPro:IPR001577%2CUniProtKB/Swiss-Prot:Q9VH19%2CNCBI_GP:KOX80933.1;Ontology_term=GO:0004222%2CGO:0008270%2CGO:0006508%2CGO:0007155%2CGO:0016020;Parent=rna-gnl|WGS:LIRP|mrna.WN51_00851
KQ435694.1	Genbank	CDS	514344	514569	.	-	0	Name=KOX80933.1;ID=cds-KOX80933.1;Dbxref=InterPro:IPR001577%2CUniProtKB/Swiss-Prot:Q9VH19%2CNCBI_GP:KOX80933.1;Ontology_term=GO:0004222%2CGO:0008270%2CGO:0006508%2CGO:0007155%2CGO:0016020;Parent=rna-gnl|WGS:LIRP|mrna.WN51_00851
KQ435694.1	Genbank	CDS	513348	513541	.	-	0	Name=KOX80933.1;ID=cds-KOX80933.1;Dbxref=InterPro:IPR001577%2CUniProtKB/Swiss-Prot:Q9VH19%2CNCBI_GP:KOX80933.1;Ontology_term=GO:0004222%2CGO:0008270%2CGO:0006508%2CGO:0007155%2CGO:0016020;Parent=rna-gnl|WGS:LIRP|mrna.WN51_00851
KQ435694.1	Genbank	CDS	513116	513248	.	-	0	Name=KOX80933.1;ID=cds-KOX80933.1;Dbxref=InterPro:IPR001577%2CUniProtKB/Swiss-Prot:Q9VH19%2CNCBI_GP:KOX80933.1;Ontology_term=GO:0004222%2CGO:0008270%2CGO:0006508%2CGO:0007155%2CGO:0016020;Parent=rna-gnl|WGS:LIRP|mrna.WN51_00851
KQ435694.1	Genbank	CDS	512846	513005	.	-	0	Name=KOX80933.1;ID=cds-KOX80933.1;Dbxref=InterPro:IPR001577%2CUniProtKB/Swiss-Prot:Q9VH19%2CNCBI_GP:KOX80933.1;Ontology_term=GO:0004222%2CGO:0008270%2CGO:0006508%2CGO:0007155%2CGO:0016020;Parent=rna-gnl|WGS:LIRP|mrna.WN51_00851
KQ435694.1	Genbank	CDS	512511	512677	.	-	0	Name=KOX80933.1;ID=cds-KOX80933.1;Dbxref=InterPro:IPR001577%2CUniProtKB/Swiss-Prot:Q9VH19%2CNCBI_GP:KOX80933.1;Ontology_term=GO:0004222%2CGO:0008270%2CGO:0006508%2CGO:0007155%2CGO:0016020;Parent=rna-gnl|WGS:LIRP|mrna.WN51_00851
KQ435694.1	Genbank	CDS	511948	512067	.	-	0	Name=KOX80933.1;ID=cds-KOX80933.1;Dbxref=InterPro:IPR001577%2CUniProtKB/Swiss-Prot:Q9VH19%2CNCBI_GP:KOX80933.1;Ontology_term=GO:0004222%2CGO:0008270%2CGO:0006508%2CGO:0007155%2CGO:0016020;Parent=rna-gnl|WGS:LIRP|mrna.WN51_00851
KQ435694.1	Genbank	CDS	510990	511145	.	-	0	Name=KOX80933.1;ID=cds-KOX80933.1;Dbxref=InterPro:IPR001577%2CUniProtKB/Swiss-Prot:Q9VH19%2CNCBI_GP:KOX80933.1;Ontology_term=GO:0004222%2CGO:0008270%2CGO:0006508%2CGO:0007155%2CGO:0016020;Parent=rna-gnl|WGS:LIRP|mrna.WN51_00851
KQ435694.1	Genbank	exon	879632	879920	.	+	.	ID=exon-gnl|WGS:LIRP|mrna.WN51_00872-2;Parent=rna-gnl|WGS:LIRP|mrna.WN51_00872
KQ435694.1	Genbank	exon	880411	880559	.	+	.	ID=exon-gnl|WGS:LIRP|mrna.WN51_00872-3;Parent=rna-gnl|WGS:LIRP|mrna.WN51_00872
KQ435694.1	Genbank	exon	877391	877424	.	+	.	ID=exon-gnl|WGS:LIRP|mrna.WN51_00872-1;Parent=rna-gnl|WGS:LIRP|mrna.WN51_00872
KQ435694.1	Genbank	exon	881152	881516	.	+	.	ID=exon-gnl|WGS:LIRP|mrna.WN51_00872-6;Parent=rna-gnl|WGS:LIRP|mrna.WN51_00872
KQ435694.1	Genbank	exon	881598	881765	.	+	.	ID=exon-gnl|WGS:LIRP|mrna.WN51_00872-7;Parent=rna-gnl|WGS:LIRP|mrna.WN51_00872
KQ435694.1	Genbank	exon	880584	880832	.	+	.	ID=exon-gnl|WGS:LIRP|mrna.WN51_00872-4;Parent=rna-gnl|WGS:LIRP|mrna.WN51_00872
KQ435694.1	Genbank	exon	880935	881033	.	+	.	ID=exon-gnl|WGS:LIRP|mrna.WN51_00872-5;Parent=rna-gnl|WGS:LIRP|mrna.WN51_00872
KQ435694.1	Genbank	CDS	498296	498391	.	+	0	Name=KOX80932.1;ID=cds-KOX80932.1;Dbxref=NCBI_GP:KOX80932.1;Parent=rna-gnl|WGS:LIRP|mrna.WN51_00850
KQ435694.1	Genbank	CDS	502317	502427	.	+	0	Name=KOX80932.1;ID=cds-KOX80932.1;Dbxref=NCBI_GP:KOX80932.1;Parent=rna-gnl|WGS:LIRP|mrna.WN51_00850
KQ435694.1	Genbank	CDS	740745	740778	.	-	0	Name=KOX80939.1;ID=cds-KOX80939.1;Dbxref=InterPro:IPR001015%2CUniProtKB/Swiss-Prot:Q9V9S8%2CNCBI_GP:KOX80939.1;Ontology_term=GO:0004325%2CGO:0006783;Parent=rna-gnl|WGS:LIRP|mrna.WN51_00857
KQ435694.1	Genbank	CDS	740314	740506	.	-	0	Name=KOX80939.1;ID=cds-KOX80939.1;Dbxref=InterPro:IPR001015%2CUniProtKB/Swiss-Prot:Q9V9S8%2CNCBI_GP:KOX80939.1;Ontology_term=GO:0004325%2CGO:0006783;Parent=rna-gnl|WGS:LIRP|mrna.WN51_00857
KQ435694.1	Genbank	CDS	740013	740234	.	-	0	Name=KOX80939.1;ID=cds-KOX80939.1;Dbxref=InterPro:IPR001015%2CUniProtKB/Swiss-Prot:Q9V9S8%2CNCBI_GP:KOX80939.1;Ontology_term=GO:0004325%2CGO:0006783;Parent=rna-gnl|WGS:LIRP|mrna.WN51_00857
KQ435694.1	Genbank	CDS	739800	739901	.	-	0	Name=KOX80939.1;ID=cds-KOX80939.1;Dbxref=InterPro:IPR001015%2CUniProtKB/Swiss-Prot:Q9V9S8%2CNCBI_GP:KOX80939.1;Ontology_term=GO:0004325%2CGO:0006783;Parent=rna-gnl|WGS:LIRP|mrna.WN51_00857
KQ435694.1	Genbank	CDS	738896	739061	.	-	0	Name=KOX80939.1;ID=cds-KOX80939.1;Dbxref=InterPro:IPR001015%2CUniProtKB/Swiss-Prot:Q9V9S8%2CNCBI_GP:KOX80939.1;Ontology_term=GO:0004325%2CGO:0006783;Parent=rna-gnl|WGS:LIRP|mrna.WN51_00857
KQ435694.1	Genbank	CDS	738704	738811	.	-	0	Name=KOX80939.1;ID=cds-KOX80939.1;Dbxref=InterPro:IPR001015%2CUniProtKB/Swiss-Prot:Q9V9S8%2CNCBI_GP:KOX80939.1;Ontology_term=GO:0004325%2CGO:0006783;Parent=rna-gnl|WGS:LIRP|mrna.WN51_00857
KQ435694.1	Genbank	CDS	738334	738498	.	-	0	Name=KOX80939.1;ID=cds-KOX80939.1;Dbxref=InterPro:IPR001015%2CUniProtKB/Swiss-Prot:Q9V9S8%2CNCBI_GP:KOX80939.1;Ontology_term=GO:0004325%2CGO:0006783;Parent=rna-gnl|WGS:LIRP|mrna.WN51_00857
KQ435694.1	Genbank	CDS	738054	738236	.	-	0	Name=KOX80939.1;ID=cds-KOX80939.1;Dbxref=InterPro:IPR001015%2CUniProtKB/Swiss-Prot:Q9V9S8%2CNCBI_GP:KOX80939.1;Ontology_term=GO:0004325%2CGO:0006783;Parent=rna-gnl|WGS:LIRP|mrna.WN51_00857
KQ435694.1	Genbank	CDS	727683	727986	.	-	0	Name=KOX80939.1;ID=cds-KOX80939.1;Dbxref=InterPro:IPR001015%2CUniProtKB/Swiss-Prot:Q9V9S8%2CNCBI_GP:KOX80939.1;Ontology_term=GO:0004325%2CGO:0006783;Parent=rna-gnl|WGS:LIRP|mrna.WN51_00857
KQ435694.1	Genbank	CDS	704645	704736	.	-	0	Name=KOX80939.1;ID=cds-KOX80939.1;Dbxref=InterPro:IPR001015%2CUniProtKB/Swiss-Prot:Q9V9S8%2CNCBI_GP:KOX80939.1;Ontology_term=GO:0004325%2CGO:0006783;Parent=rna-gnl|WGS:LIRP|mrna.WN51_00857
KQ435694.1	Genbank	CDS	654039	654094	.	+	0	Name=KOX80938.1;ID=cds-KOX80938.1;Dbxref=NCBI_GP:KOX80938.1;Parent=rna-gnl|WGS:LIRP|mrna.WN51_00856
KQ435694.1	Genbank	CDS	659881	660010	.	+	0	Name=KOX80938.1;ID=cds-KOX80938.1;Dbxref=NCBI_GP:KOX80938.1;Parent=rna-gnl|WGS:LIRP|mrna.WN51_00856
KQ435694.1	Genbank	CDS	660981	661109	.	+	0	Name=KOX80938.1;ID=cds-KOX80938.1;Dbxref=NCBI_GP:KOX80938.1;Parent=rna-gnl|WGS:LIRP|mrna.WN51_00856
KQ435694.1	Genbank	exon	791560	791912	.	+	.	ID=exon-gnl|WGS:LIRP|mrna.WN51_00865-13;Parent=rna-gnl|WGS:LIRP|mrna.WN51_00865
KQ435694.1	Genbank	exon	792989	793144	.	+	.	ID=exon-gnl|WGS:LIRP|mrna.WN51_00865-14;Parent=rna-gnl|WGS:LIRP|mrna.WN51_00865
KQ435694.1	Genbank	exon	790607	790981	.	+	.	ID=exon-gnl|WGS:LIRP|mrna.WN51_00865-11;Parent=rna-gnl|WGS:LIRP|mrna.WN51_00865
KQ435694.1	Genbank	exon	791290	791484	.	+	.	ID=exon-gnl|WGS:LIRP|mrna.WN51_00865-12;Parent=rna-gnl|WGS:LIRP|mrna.WN51_00865
KQ435694.1	Genbank	exon	789825	790056	.	+	.	ID=exon-gnl|WGS:LIRP|mrna.WN51_00865-10;Parent=rna-gnl|WGS:LIRP|mrna.WN51_00865
KQ435694.1	Genbank	exon	142263	142495	.	-	.	ID=exon-gnl|WGS:LIRP|mrna.WN51_00816-10;Parent=rna-gnl|WGS:LIRP|mrna.WN51_00816
KQ435694.1	Genbank	exon	1613066	1613326	.	+	.	ID=exon-gnl|WGS:LIRP|mrna.WN51_00900-13;Parent=rna-gnl|WGS:LIRP|mrna.WN51_00900
KQ435694.1	Genbank	exon	1613494	1613609	.	+	.	ID=exon-gnl|WGS:LIRP|mrna.WN51_00900-14;Parent=rna-gnl|WGS:LIRP|mrna.WN51_00900
KQ435694.1	Genbank	exon	1612414	1612477	.	+	.	ID=exon-gnl|WGS:LIRP|mrna.WN51_00900-10;Parent=rna-gnl|WGS:LIRP|mrna.WN51_00900
KQ435694.1	Genbank	exon	1612690	1612791	.	+	.	ID=exon-gnl|WGS:LIRP|mrna.WN51_00900-11;Parent=rna-gnl|WGS:LIRP|mrna.WN51_00900
KQ435694.1	Genbank	exon	1612888	1612982	.	+	.	ID=exon-gnl|WGS:LIRP|mrna.WN51_00900-12;Parent=rna-gnl|WGS:LIRP|mrna.WN51_00900
KQ435694.1	Genbank	CDS	1620775	1620846	.	+	0	Name=KOX80983.1;ID=cds-KOX80983.1;Dbxref=NCBI_GP:KOX80983.1;Parent=rna-gnl|WGS:LIRP|mrna.WN51_00901
KQ435694.1	Genbank	CDS	1620935	1621811	.	+	0	Name=KOX80983.1;ID=cds-KOX80983.1;Dbxref=NCBI_GP:KOX80983.1;Parent=rna-gnl|WGS:LIRP|mrna.WN51_00901
KQ435694.1	Genbank	CDS	1624410	1624617	.	+	0	Name=KOX80983.1;ID=cds-KOX80983.1;Dbxref=NCBI_GP:KOX80983.1;Parent=rna-gnl|WGS:LIRP|mrna.WN51_00901
KQ435694.1	Genbank	CDS	1624761	1625016	.	+	0	Name=KOX80983.1;ID=cds-KOX80983.1;Dbxref=NCBI_GP:KOX80983.1;Parent=rna-gnl|WGS:LIRP|mrna.WN51_00901
KQ435694.1	Genbank	exon	208206	208544	.	-	.	ID=exon-gnl|WGS:LIRP|mrna.WN51_00827-5;Parent=rna-gnl|WGS:LIRP|mrna.WN51_00827
KQ435694.1	Genbank	exon	208998	209293	.	-	.	ID=exon-gnl|WGS:LIRP|mrna.WN51_00827-4;Parent=rna-gnl|WGS:LIRP|mrna.WN51_00827
KQ435694.1	Genbank	exon	210084	210367	.	-	.	ID=exon-gnl|WGS:LIRP|mrna.WN51_00827-3;Parent=rna-gnl|WGS:LIRP|mrna.WN51_00827
KQ435694.1	Genbank	exon	212254	212457	.	-	.	ID=exon-gnl|WGS:LIRP|mrna.WN51_00827-2;Parent=rna-gnl|WGS:LIRP|mrna.WN51_00827
KQ435694.1	Genbank	exon	216548	216581	.	-	.	ID=exon-gnl|WGS:LIRP|mrna.WN51_00827-1;Parent=rna-gnl|WGS:LIRP|mrna.WN51_00827
KQ435694.1	Genbank	exon	207044	207122	.	-	.	ID=exon-gnl|WGS:LIRP|mrna.WN51_00827-6;Parent=rna-gnl|WGS:LIRP|mrna.WN51_00827
KQ435694.1	Genbank	CDS	1610127	1610343	.	+	0	Name=KOX80982.1;ID=cds-KOX80982.1;Dbxref=NCBI_GP:KOX80982.1;Parent=rna-gnl|WGS:LIRP|mrna.WN51_00900
KQ435694.1	Genbank	CDS	1610637	1610769	.	+	0	Name=KOX80982.1;ID=cds-KOX80982.1;Dbxref=NCBI_GP:KOX80982.1;Parent=rna-gnl|WGS:LIRP|mrna.WN51_00900
KQ435694.1	Genbank	CDS	1610858	1610925	.	+	0	Name=KOX80982.1;ID=cds-KOX80982.1;Dbxref=NCBI_GP:KOX80982.1;Parent=rna-gnl|WGS:LIRP|mrna.WN51_00900
KQ435694.1	Genbank	CDS	1611005	1611262	.	+	0	Name=KOX80982.1;ID=cds-KOX80982.1;Dbxref=NCBI_GP:KOX80982.1;Parent=rna-gnl|WGS:LIRP|mrna.WN51_00900
KQ435694.1	Genbank	CDS	1611372	1611474	.	+	0	Name=KOX80982.1;ID=cds-KOX80982.1;Dbxref=NCBI_GP:KOX80982.1;Parent=rna-gnl|WGS:LIRP|mrna.WN51_00900
KQ435694.1	Genbank	CDS	1611550	1611680	.	+	0	Name=KOX80982.1;ID=cds-KOX80982.1;Dbxref=NCBI_GP:KOX80982.1;Parent=rna-gnl|WGS:LIRP|mrna.WN51_00900
KQ435694.1	Genbank	CDS	1611774	1612023	.	+	0	Name=KOX80982.1;ID=cds-KOX80982.1;Dbxref=NCBI_GP:KOX80982.1;Parent=rna-gnl|WGS:LIRP|mrna.WN51_00900
KQ435694.1	Genbank	CDS	1612092	1612159	.	+	0	Name=KOX80982.1;ID=cds-KOX80982.1;Dbxref=NCBI_GP:KOX80982.1;Parent=rna-gnl|WGS:LIRP|mrna.WN51_00900
KQ435694.1	Genbank	CDS	1612249	1612323	.	+	0	Name=KOX80982.1;ID=cds-KOX80982.1;Dbxref=NCBI_GP:KOX80982.1;Parent=rna-gnl|WGS:LIRP|mrna.WN51_00900
KQ435694.1	Genbank	CDS	1612414	1612477	.	+	0	Name=KOX80982.1;ID=cds-KOX80982.1;Dbxref=NCBI_GP:KOX80982.1;Parent=rna-gnl|WGS:LIRP|mrna.WN51_00900
KQ435694.1	Genbank	CDS	1612690	1612791	.	+	0	Name=KOX80982.1;ID=cds-KOX80982.1;Dbxref=NCBI_GP:KOX80982.1;Parent=rna-gnl|WGS:LIRP|mrna.WN51_00900
KQ435694.1	Genbank	CDS	1612888	1612982	.	+	0	Name=KOX80982.1;ID=cds-KOX80982.1;Dbxref=NCBI_GP:KOX80982.1;Parent=rna-gnl|WGS:LIRP|mrna.WN51_00900
KQ435694.1	Genbank	CDS	1613066	1613326	.	+	0	Name=KOX80982.1;ID=cds-KOX80982.1;Dbxref=NCBI_GP:KOX80982.1;Parent=rna-gnl|WGS:LIRP|mrna.WN51_00900
KQ435694.1	Genbank	CDS	1613494	1613609	.	+	0	Name=KOX80982.1;ID=cds-KOX80982.1;Dbxref=NCBI_GP:KOX80982.1;Parent=rna-gnl|WGS:LIRP|mrna.WN51_00900
KQ435694.1	Genbank	CDS	66214	66513	.	+	0	Name=KOX80889.1;ID=cds-KOX80889.1;Dbxref=NCBI_GP:KOX80889.1;Parent=rna-gnl|WGS:LIRP|mrna.WN51_00806
KQ435694.1	Genbank	exon	202357	205316	.	+	.	ID=exon-gnl|WGS:LIRP|mrna.WN51_00826-4;Parent=rna-gnl|WGS:LIRP|mrna.WN51_00826
KQ435694.1	Genbank	exon	202124	202176	.	+	.	ID=exon-gnl|WGS:LIRP|mrna.WN51_00826-3;Parent=rna-gnl|WGS:LIRP|mrna.WN51_00826
KQ435694.1	Genbank	exon	200727	201976	.	+	.	ID=exon-gnl|WGS:LIRP|mrna.WN51_00826-2;Parent=rna-gnl|WGS:LIRP|mrna.WN51_00826
KQ435694.1	Genbank	exon	199753	199866	.	+	.	ID=exon-gnl|WGS:LIRP|mrna.WN51_00826-1;Parent=rna-gnl|WGS:LIRP|mrna.WN51_00826
KQ435694.1	Genbank	exon	222353	222418	.	+	.	ID=exon-gnl|WGS:LIRP|mrna.WN51_00829-3;Parent=rna-gnl|WGS:LIRP|mrna.WN51_00829
KQ435694.1	Genbank	exon	222171	222247	.	+	.	ID=exon-gnl|WGS:LIRP|mrna.WN51_00829-2;Parent=rna-gnl|WGS:LIRP|mrna.WN51_00829
KQ435694.1	Genbank	exon	222005	222088	.	+	.	ID=exon-gnl|WGS:LIRP|mrna.WN51_00829-1;Parent=rna-gnl|WGS:LIRP|mrna.WN51_00829
KQ435694.1	Genbank	exon	222907	223033	.	+	.	ID=exon-gnl|WGS:LIRP|mrna.WN51_00829-5;Parent=rna-gnl|WGS:LIRP|mrna.WN51_00829
KQ435694.1	Genbank	exon	222527	222754	.	+	.	ID=exon-gnl|WGS:LIRP|mrna.WN51_00829-4;Parent=rna-gnl|WGS:LIRP|mrna.WN51_00829
KQ435694.1	Genbank	CDS	1625726	1626023	.	+	0	Name=KOX80984.1;ID=cds-KOX80984.1;Dbxref=InterPro:IPR001806%2CInterPro:IPR003579%2CInterPro:IPR020849%2CUniProtKB/Swiss-Prot:P55042%2CNCBI_GP:KOX80984.1;Ontology_term=GO:0003924%2CGO:0005525%2CGO:0006184%2CGO:0007165%2CGO:0007264%2CGO:0015031%2CGO:0016020;Parent=rna-gnl|WGS:LIRP|mrna.WN51_00902
KQ435694.1	Genbank	CDS	1626413	1626504	.	+	0	Name=KOX80984.1;ID=cds-KOX80984.1;Dbxref=InterPro:IPR001806%2CInterPro:IPR003579%2CInterPro:IPR020849%2CUniProtKB/Swiss-Prot:P55042%2CNCBI_GP:KOX80984.1;Ontology_term=GO:0003924%2CGO:0005525%2CGO:0006184%2CGO:0007165%2CGO:0007264%2CGO:0015031%2CGO:0016020;Parent=rna-gnl|WGS:LIRP|mrna.WN51_00902
KQ435694.1	Genbank	CDS	1627566	1627758	.	+	0	Name=KOX80984.1;ID=cds-KOX80984.1;Dbxref=InterPro:IPR001806%2CInterPro:IPR003579%2CInterPro:IPR020849%2CUniProtKB/Swiss-Prot:P55042%2CNCBI_GP:KOX80984.1;Ontology_term=GO:0003924%2CGO:0005525%2CGO:0006184%2CGO:0007165%2CGO:0007264%2CGO:0015031%2CGO:0016020;Parent=rna-gnl|WGS:LIRP|mrna.WN51_00902
KQ435694.1	Genbank	CDS	1628073	1628398	.	+	0	Name=KOX80984.1;ID=cds-KOX80984.1;Dbxref=InterPro:IPR001806%2CInterPro:IPR003579%2CInterPro:IPR020849%2CUniProtKB/Swiss-Prot:P55042%2CNCBI_GP:KOX80984.1;Ontology_term=GO:0003924%2CGO:0005525%2CGO:0006184%2CGO:0007165%2CGO:0007264%2CGO:0015031%2CGO:0016020;Parent=rna-gnl|WGS:LIRP|mrna.WN51_00902
KQ435694.1	Genbank	exon	221130	221270	.	+	.	ID=exon-gnl|WGS:LIRP|mrna.WN51_00828-4;Parent=rna-gnl|WGS:LIRP|mrna.WN51_00828
KQ435694.1	Genbank	exon	221017	221044	.	+	.	ID=exon-gnl|WGS:LIRP|mrna.WN51_00828-3;Parent=rna-gnl|WGS:LIRP|mrna.WN51_00828
KQ435694.1	Genbank	exon	220720	220925	.	+	.	ID=exon-gnl|WGS:LIRP|mrna.WN51_00828-2;Parent=rna-gnl|WGS:LIRP|mrna.WN51_00828
KQ435694.1	Genbank	exon	217914	218417	.	+	.	ID=exon-gnl|WGS:LIRP|mrna.WN51_00828-1;Parent=rna-gnl|WGS:LIRP|mrna.WN51_00828
KQ435694.1	Genbank	exon	221624	221857	.	+	.	ID=exon-gnl|WGS:LIRP|mrna.WN51_00828-5;Parent=rna-gnl|WGS:LIRP|mrna.WN51_00828
KQ435694.1	Genbank	exon	169483	169625	.	-	.	ID=exon-gnl|WGS:LIRP|mrna.WN51_00823-7;Parent=rna-gnl|WGS:LIRP|mrna.WN51_00823
KQ435694.1	Genbank	exon	169730	169814	.	-	.	ID=exon-gnl|WGS:LIRP|mrna.WN51_00823-6;Parent=rna-gnl|WGS:LIRP|mrna.WN51_00823
KQ435694.1	Genbank	exon	169837	169929	.	-	.	ID=exon-gnl|WGS:LIRP|mrna.WN51_00823-5;Parent=rna-gnl|WGS:LIRP|mrna.WN51_00823
KQ435694.1	Genbank	exon	170025	170485	.	-	.	ID=exon-gnl|WGS:LIRP|mrna.WN51_00823-4;Parent=rna-gnl|WGS:LIRP|mrna.WN51_00823
KQ435694.1	Genbank	exon	170520	170600	.	-	.	ID=exon-gnl|WGS:LIRP|mrna.WN51_00823-3;Parent=rna-gnl|WGS:LIRP|mrna.WN51_00823
KQ435694.1	Genbank	exon	171004	171192	.	-	.	ID=exon-gnl|WGS:LIRP|mrna.WN51_00823-2;Parent=rna-gnl|WGS:LIRP|mrna.WN51_00823
KQ435694.1	Genbank	exon	171294	171411	.	-	.	ID=exon-gnl|WGS:LIRP|mrna.WN51_00823-1;Parent=rna-gnl|WGS:LIRP|mrna.WN51_00823
KQ435694.1	Genbank	exon	164511	164657	.	-	.	ID=exon-gnl|WGS:LIRP|mrna.WN51_00822-7;Parent=rna-gnl|WGS:LIRP|mrna.WN51_00822
KQ435694.1	Genbank	exon	164752	164943	.	-	.	ID=exon-gnl|WGS:LIRP|mrna.WN51_00822-6;Parent=rna-gnl|WGS:LIRP|mrna.WN51_00822
KQ435694.1	Genbank	exon	165027	165116	.	-	.	ID=exon-gnl|WGS:LIRP|mrna.WN51_00822-5;Parent=rna-gnl|WGS:LIRP|mrna.WN51_00822
KQ435694.1	Genbank	exon	165188	165342	.	-	.	ID=exon-gnl|WGS:LIRP|mrna.WN51_00822-4;Parent=rna-gnl|WGS:LIRP|mrna.WN51_00822
KQ435694.1	Genbank	exon	165412	165534	.	-	.	ID=exon-gnl|WGS:LIRP|mrna.WN51_00822-3;Parent=rna-gnl|WGS:LIRP|mrna.WN51_00822
KQ435694.1	Genbank	exon	166497	166608	.	-	.	ID=exon-gnl|WGS:LIRP|mrna.WN51_00822-2;Parent=rna-gnl|WGS:LIRP|mrna.WN51_00822
KQ435694.1	Genbank	exon	167440	167721	.	-	.	ID=exon-gnl|WGS:LIRP|mrna.WN51_00822-1;Parent=rna-gnl|WGS:LIRP|mrna.WN51_00822
KQ435694.1	Genbank	CDS	1605755	1605871	.	-	0	Name=KOX80981.1;ID=cds-KOX80981.1;Dbxref=InterPro:IPR001736%2CUniProtKB/Swiss-Prot:Q6PB03%2CNCBI_GP:KOX80981.1;Ontology_term=GO:0003824%2CGO:0008152;Parent=rna-gnl|WGS:LIRP|mrna.WN51_00899
KQ435694.1	Genbank	CDS	1605135	1605377	.	-	0	Name=KOX80981.1;ID=cds-KOX80981.1;Dbxref=InterPro:IPR001736%2CUniProtKB/Swiss-Prot:Q6PB03%2CNCBI_GP:KOX80981.1;Ontology_term=GO:0003824%2CGO:0008152;Parent=rna-gnl|WGS:LIRP|mrna.WN51_00899
KQ435694.1	Genbank	CDS	1604802	1605040	.	-	0	Name=KOX80981.1;ID=cds-KOX80981.1;Dbxref=InterPro:IPR001736%2CUniProtKB/Swiss-Prot:Q6PB03%2CNCBI_GP:KOX80981.1;Ontology_term=GO:0003824%2CGO:0008152;Parent=rna-gnl|WGS:LIRP|mrna.WN51_00899
KQ435694.1	Genbank	CDS	1604356	1604677	.	-	0	Name=KOX80981.1;ID=cds-KOX80981.1;Dbxref=InterPro:IPR001736%2CUniProtKB/Swiss-Prot:Q6PB03%2CNCBI_GP:KOX80981.1;Ontology_term=GO:0003824%2CGO:0008152;Parent=rna-gnl|WGS:LIRP|mrna.WN51_00899
KQ435694.1	Genbank	CDS	1604143	1604277	.	-	0	Name=KOX80981.1;ID=cds-KOX80981.1;Dbxref=InterPro:IPR001736%2CUniProtKB/Swiss-Prot:Q6PB03%2CNCBI_GP:KOX80981.1;Ontology_term=GO:0003824%2CGO:0008152;Parent=rna-gnl|WGS:LIRP|mrna.WN51_00899
KQ435694.1	Genbank	CDS	1603855	1604046	.	-	0	Name=KOX80981.1;ID=cds-KOX80981.1;Dbxref=InterPro:IPR001736%2CUniProtKB/Swiss-Prot:Q6PB03%2CNCBI_GP:KOX80981.1;Ontology_term=GO:0003824%2CGO:0008152;Parent=rna-gnl|WGS:LIRP|mrna.WN51_00899
KQ435694.1	Genbank	CDS	1603654	1603782	.	-	0	Name=KOX80981.1;ID=cds-KOX80981.1;Dbxref=InterPro:IPR001736%2CUniProtKB/Swiss-Prot:Q6PB03%2CNCBI_GP:KOX80981.1;Ontology_term=GO:0003824%2CGO:0008152;Parent=rna-gnl|WGS:LIRP|mrna.WN51_00899
KQ435694.1	Genbank	CDS	1603430	1603569	.	-	0	Name=KOX80981.1;ID=cds-KOX80981.1;Dbxref=InterPro:IPR001736%2CUniProtKB/Swiss-Prot:Q6PB03%2CNCBI_GP:KOX80981.1;Ontology_term=GO:0003824%2CGO:0008152;Parent=rna-gnl|WGS:LIRP|mrna.WN51_00899
KQ435694.1	Genbank	CDS	1603133	1603298	.	-	0	Name=KOX80981.1;ID=cds-KOX80981.1;Dbxref=InterPro:IPR001736%2CUniProtKB/Swiss-Prot:Q6PB03%2CNCBI_GP:KOX80981.1;Ontology_term=GO:0003824%2CGO:0008152;Parent=rna-gnl|WGS:LIRP|mrna.WN51_00899
KQ435694.1	Genbank	CDS	1602904	1603048	.	-	0	Name=KOX80981.1;ID=cds-KOX80981.1;Dbxref=InterPro:IPR001736%2CUniProtKB/Swiss-Prot:Q6PB03%2CNCBI_GP:KOX80981.1;Ontology_term=GO:0003824%2CGO:0008152;Parent=rna-gnl|WGS:LIRP|mrna.WN51_00899
KQ435694.1	Genbank	CDS	1602627	1602823	.	-	0	Name=KOX80981.1;ID=cds-KOX80981.1;Dbxref=InterPro:IPR001736%2CUniProtKB/Swiss-Prot:Q6PB03%2CNCBI_GP:KOX80981.1;Ontology_term=GO:0003824%2CGO:0008152;Parent=rna-gnl|WGS:LIRP|mrna.WN51_00899
KQ435694.1	Genbank	exon	183576	183941	.	+	.	ID=exon-gnl|WGS:LIRP|mrna.WN51_00825-7;Parent=rna-gnl|WGS:LIRP|mrna.WN51_00825
KQ435694.1	Genbank	exon	181402	181511	.	+	.	ID=exon-gnl|WGS:LIRP|mrna.WN51_00825-6;Parent=rna-gnl|WGS:LIRP|mrna.WN51_00825
KQ435694.1	Genbank	exon	180864	180959	.	+	.	ID=exon-gnl|WGS:LIRP|mrna.WN51_00825-5;Parent=rna-gnl|WGS:LIRP|mrna.WN51_00825
KQ435694.1	Genbank	exon	180078	180699	.	+	.	ID=exon-gnl|WGS:LIRP|mrna.WN51_00825-4;Parent=rna-gnl|WGS:LIRP|mrna.WN51_00825
KQ435694.1	Genbank	exon	179778	180002	.	+	.	ID=exon-gnl|WGS:LIRP|mrna.WN51_00825-3;Parent=rna-gnl|WGS:LIRP|mrna.WN51_00825
KQ435694.1	Genbank	exon	179598	179699	.	+	.	ID=exon-gnl|WGS:LIRP|mrna.WN51_00825-2;Parent=rna-gnl|WGS:LIRP|mrna.WN51_00825
KQ435694.1	Genbank	exon	179220	179489	.	+	.	ID=exon-gnl|WGS:LIRP|mrna.WN51_00825-1;Parent=rna-gnl|WGS:LIRP|mrna.WN51_00825
KQ435694.1	Genbank	exon	198663	198824	.	+	.	ID=exon-gnl|WGS:LIRP|mrna.WN51_00825-8;Parent=rna-gnl|WGS:LIRP|mrna.WN51_00825
KQ435694.1	Genbank	CDS	73552	74559	.	-	0	Name=KOX80888.1;ID=cds-KOX80888.1;Dbxref=InterPro:IPR006073%2CUniProtKB/Swiss-Prot:Q6DCC6%2CNCBI_GP:KOX80888.1;Ontology_term=GO:0005525;Parent=rna-gnl|WGS:LIRP|mrna.WN51_00805
KQ435694.1	Genbank	CDS	73200	73475	.	-	0	Name=KOX80888.1;ID=cds-KOX80888.1;Dbxref=InterPro:IPR006073%2CUniProtKB/Swiss-Prot:Q6DCC6%2CNCBI_GP:KOX80888.1;Ontology_term=GO:0005525;Parent=rna-gnl|WGS:LIRP|mrna.WN51_00805
KQ435694.1	Genbank	CDS	72230	72312	.	-	0	Name=KOX80888.1;ID=cds-KOX80888.1;Dbxref=InterPro:IPR006073%2CUniProtKB/Swiss-Prot:Q6DCC6%2CNCBI_GP:KOX80888.1;Ontology_term=GO:0005525;Parent=rna-gnl|WGS:LIRP|mrna.WN51_00805
KQ435694.1	Genbank	CDS	71862	71938	.	-	0	Name=KOX80888.1;ID=cds-KOX80888.1;Dbxref=InterPro:IPR006073%2CUniProtKB/Swiss-Prot:Q6DCC6%2CNCBI_GP:KOX80888.1;Ontology_term=GO:0005525;Parent=rna-gnl|WGS:LIRP|mrna.WN51_00805
KQ435694.1	Genbank	CDS	69810	69854	.	-	0	Name=KOX80888.1;ID=cds-KOX80888.1;Dbxref=InterPro:IPR006073%2CUniProtKB/Swiss-Prot:Q6DCC6%2CNCBI_GP:KOX80888.1;Ontology_term=GO:0005525;Parent=rna-gnl|WGS:LIRP|mrna.WN51_00805
KQ435694.1	Genbank	CDS	61250	61310	.	-	0	Name=KOX80888.1;ID=cds-KOX80888.1;Dbxref=InterPro:IPR006073%2CUniProtKB/Swiss-Prot:Q6DCC6%2CNCBI_GP:KOX80888.1;Ontology_term=GO:0005525;Parent=rna-gnl|WGS:LIRP|mrna.WN51_00805
KQ435694.1	Genbank	CDS	59070	59115	.	-	0	Name=KOX80888.1;ID=cds-KOX80888.1;Dbxref=InterPro:IPR006073%2CUniProtKB/Swiss-Prot:Q6DCC6%2CNCBI_GP:KOX80888.1;Ontology_term=GO:0005525;Parent=rna-gnl|WGS:LIRP|mrna.WN51_00805
KQ435694.1	Genbank	CDS	1597757	1598077	.	-	0	Name=KOX80980.1;ID=cds-KOX80980.1;Dbxref=InterPro:IPR004262%2CInterPro:IPR013120%2CUniProtKB/Swiss-Prot:A1ZAI5%2CNCBI_GP:KOX80980.1;Ontology_term=GO:0016620%2CGO:0055114;Parent=rna-gnl|WGS:LIRP|mrna.WN51_00898
KQ435694.1	Genbank	CDS	1597097	1597345	.	-	0	Name=KOX80980.1;ID=cds-KOX80980.1;Dbxref=InterPro:IPR004262%2CInterPro:IPR013120%2CUniProtKB/Swiss-Prot:A1ZAI5%2CNCBI_GP:KOX80980.1;Ontology_term=GO:0016620%2CGO:0055114;Parent=rna-gnl|WGS:LIRP|mrna.WN51_00898
KQ435694.1	Genbank	CDS	1596788	1596933	.	-	0	Name=KOX80980.1;ID=cds-KOX80980.1;Dbxref=InterPro:IPR004262%2CInterPro:IPR013120%2CUniProtKB/Swiss-Prot:A1ZAI5%2CNCBI_GP:KOX80980.1;Ontology_term=GO:0016620%2CGO:0055114;Parent=rna-gnl|WGS:LIRP|mrna.WN51_00898
KQ435694.1	Genbank	CDS	1596558	1596667	.	-	0	Name=KOX80980.1;ID=cds-KOX80980.1;Dbxref=InterPro:IPR004262%2CInterPro:IPR013120%2CUniProtKB/Swiss-Prot:A1ZAI5%2CNCBI_GP:KOX80980.1;Ontology_term=GO:0016620%2CGO:0055114;Parent=rna-gnl|WGS:LIRP|mrna.WN51_00898
KQ435694.1	Genbank	CDS	1596095	1596290	.	-	0	Name=KOX80980.1;ID=cds-KOX80980.1;Dbxref=InterPro:IPR004262%2CInterPro:IPR013120%2CUniProtKB/Swiss-Prot:A1ZAI5%2CNCBI_GP:KOX80980.1;Ontology_term=GO:0016620%2CGO:0055114;Parent=rna-gnl|WGS:LIRP|mrna.WN51_00898
KQ435694.1	Genbank	CDS	1595662	1595919	.	-	0	Name=KOX80980.1;ID=cds-KOX80980.1;Dbxref=InterPro:IPR004262%2CInterPro:IPR013120%2CUniProtKB/Swiss-Prot:A1ZAI5%2CNCBI_GP:KOX80980.1;Ontology_term=GO:0016620%2CGO:0055114;Parent=rna-gnl|WGS:LIRP|mrna.WN51_00898
KQ435694.1	Genbank	CDS	1595239	1595496	.	-	0	Name=KOX80980.1;ID=cds-KOX80980.1;Dbxref=InterPro:IPR004262%2CInterPro:IPR013120%2CUniProtKB/Swiss-Prot:A1ZAI5%2CNCBI_GP:KOX80980.1;Ontology_term=GO:0016620%2CGO:0055114;Parent=rna-gnl|WGS:LIRP|mrna.WN51_00898
KQ435694.1	Genbank	CDS	1595022	1595133	.	-	0	Name=KOX80980.1;ID=cds-KOX80980.1;Dbxref=InterPro:IPR004262%2CInterPro:IPR013120%2CUniProtKB/Swiss-Prot:A1ZAI5%2CNCBI_GP:KOX80980.1;Ontology_term=GO:0016620%2CGO:0055114;Parent=rna-gnl|WGS:LIRP|mrna.WN51_00898
KQ435694.1	Genbank	exon	175251	175525	.	-	.	ID=exon-gnl|WGS:LIRP|mrna.WN51_00824-8;Parent=rna-gnl|WGS:LIRP|mrna.WN51_00824
KQ435694.1	Genbank	exon	175607	175853	.	-	.	ID=exon-gnl|WGS:LIRP|mrna.WN51_00824-7;Parent=rna-gnl|WGS:LIRP|mrna.WN51_00824
KQ435694.1	Genbank	exon	175934	176358	.	-	.	ID=exon-gnl|WGS:LIRP|mrna.WN51_00824-6;Parent=rna-gnl|WGS:LIRP|mrna.WN51_00824
KQ435694.1	Genbank	exon	176462	176758	.	-	.	ID=exon-gnl|WGS:LIRP|mrna.WN51_00824-5;Parent=rna-gnl|WGS:LIRP|mrna.WN51_00824
KQ435694.1	Genbank	exon	176852	177070	.	-	.	ID=exon-gnl|WGS:LIRP|mrna.WN51_00824-4;Parent=rna-gnl|WGS:LIRP|mrna.WN51_00824
KQ435694.1	Genbank	exon	177136	177432	.	-	.	ID=exon-gnl|WGS:LIRP|mrna.WN51_00824-3;Parent=rna-gnl|WGS:LIRP|mrna.WN51_00824
KQ435694.1	Genbank	exon	177529	177767	.	-	.	ID=exon-gnl|WGS:LIRP|mrna.WN51_00824-2;Parent=rna-gnl|WGS:LIRP|mrna.WN51_00824
KQ435694.1	Genbank	exon	179135	179187	.	-	.	ID=exon-gnl|WGS:LIRP|mrna.WN51_00824-1;Parent=rna-gnl|WGS:LIRP|mrna.WN51_00824
KQ435694.1	Genbank	exon	174927	175137	.	-	.	ID=exon-gnl|WGS:LIRP|mrna.WN51_00824-9;Parent=rna-gnl|WGS:LIRP|mrna.WN51_00824
KQ435694.1	Genbank	CDS	741096	741151	.	+	0	Name=KOX80940.1;ID=cds-KOX80940.1;Dbxref=UniProtKB/Swiss-Prot:Q5D013%2CNCBI_GP:KOX80940.1;Parent=rna-gnl|WGS:LIRP|mrna.WN51_00858
KQ435694.1	Genbank	CDS	741230	741328	.	+	0	Name=KOX80940.1;ID=cds-KOX80940.1;Dbxref=UniProtKB/Swiss-Prot:Q5D013%2CNCBI_GP:KOX80940.1;Parent=rna-gnl|WGS:LIRP|mrna.WN51_00858
KQ435694.1	Genbank	CDS	741610	742025	.	+	0	Name=KOX80940.1;ID=cds-KOX80940.1;Dbxref=UniProtKB/Swiss-Prot:Q5D013%2CNCBI_GP:KOX80940.1;Parent=rna-gnl|WGS:LIRP|mrna.WN51_00858
KQ435694.1	Genbank	CDS	742287	742387	.	+	0	Name=KOX80940.1;ID=cds-KOX80940.1;Dbxref=UniProtKB/Swiss-Prot:Q5D013%2CNCBI_GP:KOX80940.1;Parent=rna-gnl|WGS:LIRP|mrna.WN51_00858
KQ435694.1	Genbank	exon	160694	160783	.	+	.	ID=exon-gnl|WGS:LIRP|mrna.WN51_00820-8;Parent=rna-gnl|WGS:LIRP|mrna.WN51_00820
KQ435694.1	Genbank	exon	160414	160581	.	+	.	ID=exon-gnl|WGS:LIRP|mrna.WN51_00820-7;Parent=rna-gnl|WGS:LIRP|mrna.WN51_00820
KQ435694.1	Genbank	exon	160012	160314	.	+	.	ID=exon-gnl|WGS:LIRP|mrna.WN51_00820-6;Parent=rna-gnl|WGS:LIRP|mrna.WN51_00820
KQ435694.1	Genbank	exon	159565	159939	.	+	.	ID=exon-gnl|WGS:LIRP|mrna.WN51_00820-5;Parent=rna-gnl|WGS:LIRP|mrna.WN51_00820
KQ435694.1	Genbank	exon	159217	159484	.	+	.	ID=exon-gnl|WGS:LIRP|mrna.WN51_00820-4;Parent=rna-gnl|WGS:LIRP|mrna.WN51_00820
KQ435694.1	Genbank	exon	158965	159148	.	+	.	ID=exon-gnl|WGS:LIRP|mrna.WN51_00820-3;Parent=rna-gnl|WGS:LIRP|mrna.WN51_00820
KQ435694.1	Genbank	exon	158573	158873	.	+	.	ID=exon-gnl|WGS:LIRP|mrna.WN51_00820-2;Parent=rna-gnl|WGS:LIRP|mrna.WN51_00820
KQ435694.1	Genbank	exon	158331	158477	.	+	.	ID=exon-gnl|WGS:LIRP|mrna.WN51_00820-1;Parent=rna-gnl|WGS:LIRP|mrna.WN51_00820
KQ435694.1	Genbank	exon	162738	163496	.	+	.	ID=exon-gnl|WGS:LIRP|mrna.WN51_00821-2;Parent=rna-gnl|WGS:LIRP|mrna.WN51_00821
KQ435694.1	Genbank	exon	162359	162460	.	+	.	ID=exon-gnl|WGS:LIRP|mrna.WN51_00821-1;Parent=rna-gnl|WGS:LIRP|mrna.WN51_00821
KQ435694.1	Genbank	CDS	745872	746013	.	-	0	Name=KOX80942.1;ID=cds-KOX80942.1;Dbxref=NCBI_GP:KOX80942.1;Parent=rna-gnl|WGS:LIRP|mrna.WN51_00860
KQ435694.1	Genbank	CDS	745471	745676	.	-	0	Name=KOX80942.1;ID=cds-KOX80942.1;Dbxref=NCBI_GP:KOX80942.1;Parent=rna-gnl|WGS:LIRP|mrna.WN51_00860
KQ435694.1	Genbank	CDS	744116	744284	.	-	0	Name=KOX80941.1;ID=cds-KOX80941.1;Dbxref=NCBI_GP:KOX80941.1;Parent=rna-gnl|WGS:LIRP|mrna.WN51_00859
KQ435694.1	Genbank	CDS	743725	743801	.	-	0	Name=KOX80941.1;ID=cds-KOX80941.1;Dbxref=NCBI_GP:KOX80941.1;Parent=rna-gnl|WGS:LIRP|mrna.WN51_00859
KQ435694.1	Genbank	exon	803219	803716	.	+	.	ID=exon-gnl|WGS:LIRP|mrna.WN51_00866-1;Parent=rna-gnl|WGS:LIRP|mrna.WN51_00866
KQ435694.1	Genbank	exon	834246	834365	.	+	.	ID=exon-gnl|WGS:LIRP|mrna.WN51_00867-2;Parent=rna-gnl|WGS:LIRP|mrna.WN51_00867
KQ435694.1	Genbank	exon	827136	827297	.	+	.	ID=exon-gnl|WGS:LIRP|mrna.WN51_00867-1;Parent=rna-gnl|WGS:LIRP|mrna.WN51_00867
KQ435694.1	Genbank	exon	787204	787286	.	+	.	ID=exon-gnl|WGS:LIRP|mrna.WN51_00865-5;Parent=rna-gnl|WGS:LIRP|mrna.WN51_00865
KQ435694.1	Genbank	exon	786942	787038	.	+	.	ID=exon-gnl|WGS:LIRP|mrna.WN51_00865-4;Parent=rna-gnl|WGS:LIRP|mrna.WN51_00865
KQ435694.1	Genbank	exon	787725	787905	.	+	.	ID=exon-gnl|WGS:LIRP|mrna.WN51_00865-7;Parent=rna-gnl|WGS:LIRP|mrna.WN51_00865
KQ435694.1	Genbank	exon	787409	787614	.	+	.	ID=exon-gnl|WGS:LIRP|mrna.WN51_00865-6;Parent=rna-gnl|WGS:LIRP|mrna.WN51_00865
KQ435694.1	Genbank	exon	788997	789559	.	+	.	ID=exon-gnl|WGS:LIRP|mrna.WN51_00865-9;Parent=rna-gnl|WGS:LIRP|mrna.WN51_00865
KQ435694.1	Genbank	exon	788700	788925	.	+	.	ID=exon-gnl|WGS:LIRP|mrna.WN51_00865-8;Parent=rna-gnl|WGS:LIRP|mrna.WN51_00865
KQ435694.1	Genbank	exon	780322	780454	.	+	.	ID=exon-gnl|WGS:LIRP|mrna.WN51_00865-1;Parent=rna-gnl|WGS:LIRP|mrna.WN51_00865
KQ435694.1	Genbank	exon	785873	785981	.	+	.	ID=exon-gnl|WGS:LIRP|mrna.WN51_00865-3;Parent=rna-gnl|WGS:LIRP|mrna.WN51_00865
KQ435694.1	Genbank	exon	785645	785804	.	+	.	ID=exon-gnl|WGS:LIRP|mrna.WN51_00865-2;Parent=rna-gnl|WGS:LIRP|mrna.WN51_00865
KQ435694.1	Genbank	exon	850760	851062	.	+	.	ID=exon-gnl|WGS:LIRP|mrna.WN51_00869-1;Parent=rna-gnl|WGS:LIRP|mrna.WN51_00869
KQ435694.1	Genbank	exon	855085	855180	.	+	.	ID=exon-gnl|WGS:LIRP|mrna.WN51_00869-3;Parent=rna-gnl|WGS:LIRP|mrna.WN51_00869
KQ435694.1	Genbank	exon	851970	852164	.	+	.	ID=exon-gnl|WGS:LIRP|mrna.WN51_00869-2;Parent=rna-gnl|WGS:LIRP|mrna.WN51_00869
KQ435694.1	Genbank	exon	863110	863378	.	+	.	ID=exon-gnl|WGS:LIRP|mrna.WN51_00869-5;Parent=rna-gnl|WGS:LIRP|mrna.WN51_00869
KQ435694.1	Genbank	exon	862619	862853	.	+	.	ID=exon-gnl|WGS:LIRP|mrna.WN51_00869-4;Parent=rna-gnl|WGS:LIRP|mrna.WN51_00869
KQ435694.1	Genbank	exon	1156322	1156592	.	+	.	ID=exon-gnl|WGS:LIRP|mrna.WN51_00883-12;Parent=rna-gnl|WGS:LIRP|mrna.WN51_00883
KQ435694.1	Genbank	exon	1153517	1153616	.	+	.	ID=exon-gnl|WGS:LIRP|mrna.WN51_00883-11;Parent=rna-gnl|WGS:LIRP|mrna.WN51_00883
KQ435694.1	Genbank	exon	1158882	1159005	.	+	.	ID=exon-gnl|WGS:LIRP|mrna.WN51_00883-14;Parent=rna-gnl|WGS:LIRP|mrna.WN51_00883
KQ435694.1	Genbank	exon	1157095	1157222	.	+	.	ID=exon-gnl|WGS:LIRP|mrna.WN51_00883-13;Parent=rna-gnl|WGS:LIRP|mrna.WN51_00883
KQ435694.1	Genbank	exon	1169666	1169780	.	+	.	ID=exon-gnl|WGS:LIRP|mrna.WN51_00883-16;Parent=rna-gnl|WGS:LIRP|mrna.WN51_00883
KQ435694.1	Genbank	exon	1169443	1169513	.	+	.	ID=exon-gnl|WGS:LIRP|mrna.WN51_00883-15;Parent=rna-gnl|WGS:LIRP|mrna.WN51_00883
KQ435694.1	Genbank	exon	1196091	1196181	.	+	.	ID=exon-gnl|WGS:LIRP|mrna.WN51_00883-18;Parent=rna-gnl|WGS:LIRP|mrna.WN51_00883
KQ435694.1	Genbank	exon	1187360	1187400	.	+	.	ID=exon-gnl|WGS:LIRP|mrna.WN51_00883-17;Parent=rna-gnl|WGS:LIRP|mrna.WN51_00883
KQ435694.1	Genbank	exon	1152010	1152086	.	+	.	ID=exon-gnl|WGS:LIRP|mrna.WN51_00883-10;Parent=rna-gnl|WGS:LIRP|mrna.WN51_00883
KQ435694.1	Genbank	exon	840210	840536	.	+	.	ID=exon-gnl|WGS:LIRP|mrna.WN51_00868-1;Parent=rna-gnl|WGS:LIRP|mrna.WN51_00868
KQ435694.1	Genbank	exon	98679	98739	.	-	.	ID=exon-gnl|WGS:LIRP|mrna.WN51_00810-12;Parent=rna-gnl|WGS:LIRP|mrna.WN51_00810
KQ435694.1	Genbank	exon	98810	98842	.	-	.	ID=exon-gnl|WGS:LIRP|mrna.WN51_00810-11;Parent=rna-gnl|WGS:LIRP|mrna.WN51_00810
KQ435694.1	Genbank	exon	97999	98240	.	-	.	ID=exon-gnl|WGS:LIRP|mrna.WN51_00810-14;Parent=rna-gnl|WGS:LIRP|mrna.WN51_00810
KQ435694.1	Genbank	exon	98310	98597	.	-	.	ID=exon-gnl|WGS:LIRP|mrna.WN51_00810-13;Parent=rna-gnl|WGS:LIRP|mrna.WN51_00810
KQ435694.1	Genbank	exon	98923	99126	.	-	.	ID=exon-gnl|WGS:LIRP|mrna.WN51_00810-10;Parent=rna-gnl|WGS:LIRP|mrna.WN51_00810
KQ435694.1	Genbank	exon	97495	97595	.	-	.	ID=exon-gnl|WGS:LIRP|mrna.WN51_00810-16;Parent=rna-gnl|WGS:LIRP|mrna.WN51_00810
KQ435694.1	Genbank	exon	97760	97912	.	-	.	ID=exon-gnl|WGS:LIRP|mrna.WN51_00810-15;Parent=rna-gnl|WGS:LIRP|mrna.WN51_00810
KQ435694.1	Genbank	exon	96962	97122	.	-	.	ID=exon-gnl|WGS:LIRP|mrna.WN51_00810-18;Parent=rna-gnl|WGS:LIRP|mrna.WN51_00810
KQ435694.1	Genbank	exon	97198	97427	.	-	.	ID=exon-gnl|WGS:LIRP|mrna.WN51_00810-17;Parent=rna-gnl|WGS:LIRP|mrna.WN51_00810
KQ435694.1	Genbank	exon	757305	757517	.	+	.	ID=exon-gnl|WGS:LIRP|mrna.WN51_00862-8;Parent=rna-gnl|WGS:LIRP|mrna.WN51_00862
KQ435694.1	Genbank	exon	756874	757167	.	+	.	ID=exon-gnl|WGS:LIRP|mrna.WN51_00862-7;Parent=rna-gnl|WGS:LIRP|mrna.WN51_00862
KQ435694.1	Genbank	exon	757865	758014	.	+	.	ID=exon-gnl|WGS:LIRP|mrna.WN51_00862-9;Parent=rna-gnl|WGS:LIRP|mrna.WN51_00862
KQ435694.1	Genbank	exon	754506	754706	.	+	.	ID=exon-gnl|WGS:LIRP|mrna.WN51_00862-2;Parent=rna-gnl|WGS:LIRP|mrna.WN51_00862
KQ435694.1	Genbank	exon	754237	754288	.	+	.	ID=exon-gnl|WGS:LIRP|mrna.WN51_00862-1;Parent=rna-gnl|WGS:LIRP|mrna.WN51_00862
KQ435694.1	Genbank	exon	755726	755866	.	+	.	ID=exon-gnl|WGS:LIRP|mrna.WN51_00862-4;Parent=rna-gnl|WGS:LIRP|mrna.WN51_00862
KQ435694.1	Genbank	exon	755521	755661	.	+	.	ID=exon-gnl|WGS:LIRP|mrna.WN51_00862-3;Parent=rna-gnl|WGS:LIRP|mrna.WN51_00862
KQ435694.1	Genbank	exon	756690	756815	.	+	.	ID=exon-gnl|WGS:LIRP|mrna.WN51_00862-6;Parent=rna-gnl|WGS:LIRP|mrna.WN51_00862
KQ435694.1	Genbank	exon	755965	756123	.	+	.	ID=exon-gnl|WGS:LIRP|mrna.WN51_00862-5;Parent=rna-gnl|WGS:LIRP|mrna.WN51_00862
KQ435694.1	Genbank	CDS	803219	803716	.	+	0	Name=KOX80948.1;ID=cds-KOX80948.1;Dbxref=NCBI_GP:KOX80948.1;Parent=rna-gnl|WGS:LIRP|mrna.WN51_00866
KQ435694.1	Genbank	exon	753157	753184	.	-	.	ID=exon-gnl|WGS:LIRP|mrna.WN51_00861-1;Parent=rna-gnl|WGS:LIRP|mrna.WN51_00861
KQ435694.1	Genbank	exon	751117	752123	.	-	.	ID=exon-gnl|WGS:LIRP|mrna.WN51_00861-2;Parent=rna-gnl|WGS:LIRP|mrna.WN51_00861
KQ435694.1	Genbank	CDS	780322	780454	.	+	0	Name=KOX80947.1;ID=cds-KOX80947.1;Dbxref=InterPro:IPR014782%2CInterPro:IPR024571%2CUniProtKB/Swiss-Prot:A6QPT7%2CNCBI_GP:KOX80947.1;Ontology_term=GO:0008237%2CGO:0008270;Parent=rna-gnl|WGS:LIRP|mrna.WN51_00865
KQ435694.1	Genbank	CDS	785645	785804	.	+	0	Name=KOX80947.1;ID=cds-KOX80947.1;Dbxref=InterPro:IPR014782%2CInterPro:IPR024571%2CUniProtKB/Swiss-Prot:A6QPT7%2CNCBI_GP:KOX80947.1;Ontology_term=GO:0008237%2CGO:0008270;Parent=rna-gnl|WGS:LIRP|mrna.WN51_00865
KQ435694.1	Genbank	CDS	785873	785981	.	+	0	Name=KOX80947.1;ID=cds-KOX80947.1;Dbxref=InterPro:IPR014782%2CInterPro:IPR024571%2CUniProtKB/Swiss-Prot:A6QPT7%2CNCBI_GP:KOX80947.1;Ontology_term=GO:0008237%2CGO:0008270;Parent=rna-gnl|WGS:LIRP|mrna.WN51_00865
KQ435694.1	Genbank	CDS	786942	787038	.	+	0	Name=KOX80947.1;ID=cds-KOX80947.1;Dbxref=InterPro:IPR014782%2CInterPro:IPR024571%2CUniProtKB/Swiss-Prot:A6QPT7%2CNCBI_GP:KOX80947.1;Ontology_term=GO:0008237%2CGO:0008270;Parent=rna-gnl|WGS:LIRP|mrna.WN51_00865
KQ435694.1	Genbank	CDS	787204	787286	.	+	0	Name=KOX80947.1;ID=cds-KOX80947.1;Dbxref=InterPro:IPR014782%2CInterPro:IPR024571%2CUniProtKB/Swiss-Prot:A6QPT7%2CNCBI_GP:KOX80947.1;Ontology_term=GO:0008237%2CGO:0008270;Parent=rna-gnl|WGS:LIRP|mrna.WN51_00865
KQ435694.1	Genbank	CDS	787409	787614	.	+	0	Name=KOX80947.1;ID=cds-KOX80947.1;Dbxref=InterPro:IPR014782%2CInterPro:IPR024571%2CUniProtKB/Swiss-Prot:A6QPT7%2CNCBI_GP:KOX80947.1;Ontology_term=GO:0008237%2CGO:0008270;Parent=rna-gnl|WGS:LIRP|mrna.WN51_00865
KQ435694.1	Genbank	CDS	787725	787905	.	+	0	Name=KOX80947.1;ID=cds-KOX80947.1;Dbxref=InterPro:IPR014782%2CInterPro:IPR024571%2CUniProtKB/Swiss-Prot:A6QPT7%2CNCBI_GP:KOX80947.1;Ontology_term=GO:0008237%2CGO:0008270;Parent=rna-gnl|WGS:LIRP|mrna.WN51_00865
KQ435694.1	Genbank	CDS	788700	788925	.	+	0	Name=KOX80947.1;ID=cds-KOX80947.1;Dbxref=InterPro:IPR014782%2CInterPro:IPR024571%2CUniProtKB/Swiss-Prot:A6QPT7%2CNCBI_GP:KOX80947.1;Ontology_term=GO:0008237%2CGO:0008270;Parent=rna-gnl|WGS:LIRP|mrna.WN51_00865
KQ435694.1	Genbank	CDS	788997	789559	.	+	0	Name=KOX80947.1;ID=cds-KOX80947.1;Dbxref=InterPro:IPR014782%2CInterPro:IPR024571%2CUniProtKB/Swiss-Prot:A6QPT7%2CNCBI_GP:KOX80947.1;Ontology_term=GO:0008237%2CGO:0008270;Parent=rna-gnl|WGS:LIRP|mrna.WN51_00865
KQ435694.1	Genbank	CDS	789825	790056	.	+	0	Name=KOX80947.1;ID=cds-KOX80947.1;Dbxref=InterPro:IPR014782%2CInterPro:IPR024571%2CUniProtKB/Swiss-Prot:A6QPT7%2CNCBI_GP:KOX80947.1;Ontology_term=GO:0008237%2CGO:0008270;Parent=rna-gnl|WGS:LIRP|mrna.WN51_00865
KQ435694.1	Genbank	CDS	790607	790981	.	+	0	Name=KOX80947.1;ID=cds-KOX80947.1;Dbxref=InterPro:IPR014782%2CInterPro:IPR024571%2CUniProtKB/Swiss-Prot:A6QPT7%2CNCBI_GP:KOX80947.1;Ontology_term=GO:0008237%2CGO:0008270;Parent=rna-gnl|WGS:LIRP|mrna.WN51_00865
KQ435694.1	Genbank	CDS	791290	791484	.	+	0	Name=KOX80947.1;ID=cds-KOX80947.1;Dbxref=InterPro:IPR014782%2CInterPro:IPR024571%2CUniProtKB/Swiss-Prot:A6QPT7%2CNCBI_GP:KOX80947.1;Ontology_term=GO:0008237%2CGO:0008270;Parent=rna-gnl|WGS:LIRP|mrna.WN51_00865
KQ435694.1	Genbank	CDS	791560	791912	.	+	0	Name=KOX80947.1;ID=cds-KOX80947.1;Dbxref=InterPro:IPR014782%2CInterPro:IPR024571%2CUniProtKB/Swiss-Prot:A6QPT7%2CNCBI_GP:KOX80947.1;Ontology_term=GO:0008237%2CGO:0008270;Parent=rna-gnl|WGS:LIRP|mrna.WN51_00865
KQ435694.1	Genbank	CDS	792989	793144	.	+	0	Name=KOX80947.1;ID=cds-KOX80947.1;Dbxref=InterPro:IPR014782%2CInterPro:IPR024571%2CUniProtKB/Swiss-Prot:A6QPT7%2CNCBI_GP:KOX80947.1;Ontology_term=GO:0008237%2CGO:0008270;Parent=rna-gnl|WGS:LIRP|mrna.WN51_00865
KQ435694.1	Genbank	exon	773299	773391	.	-	.	ID=exon-gnl|WGS:LIRP|mrna.WN51_00864-6;Parent=rna-gnl|WGS:LIRP|mrna.WN51_00864
KQ435694.1	Genbank	exon	781006	781011	.	-	.	ID=exon-gnl|WGS:LIRP|mrna.WN51_00864-5;Parent=rna-gnl|WGS:LIRP|mrna.WN51_00864
KQ435694.1	Genbank	exon	772537	772839	.	-	.	ID=exon-gnl|WGS:LIRP|mrna.WN51_00864-7;Parent=rna-gnl|WGS:LIRP|mrna.WN51_00864
KQ435694.1	Genbank	exon	790684	791032	.	-	.	ID=exon-gnl|WGS:LIRP|mrna.WN51_00864-2;Parent=rna-gnl|WGS:LIRP|mrna.WN51_00864
KQ435694.1	Genbank	exon	791826	791866	.	-	.	ID=exon-gnl|WGS:LIRP|mrna.WN51_00864-1;Parent=rna-gnl|WGS:LIRP|mrna.WN51_00864
KQ435694.1	Genbank	exon	781300	781415	.	-	.	ID=exon-gnl|WGS:LIRP|mrna.WN51_00864-4;Parent=rna-gnl|WGS:LIRP|mrna.WN51_00864
KQ435694.1	Genbank	exon	781793	781829	.	-	.	ID=exon-gnl|WGS:LIRP|mrna.WN51_00864-3;Parent=rna-gnl|WGS:LIRP|mrna.WN51_00864
KQ435694.1	Genbank	CDS	827136	827297	.	+	0	Name=KOX80949.1;ID=cds-KOX80949.1;Dbxref=UniProtKB/Swiss-Prot:P20482%2CNCBI_GP:KOX80949.1;Parent=rna-gnl|WGS:LIRP|mrna.WN51_00867
KQ435694.1	Genbank	CDS	834246	834365	.	+	0	Name=KOX80949.1;ID=cds-KOX80949.1;Dbxref=UniProtKB/Swiss-Prot:P20482%2CNCBI_GP:KOX80949.1;Parent=rna-gnl|WGS:LIRP|mrna.WN51_00867
KQ435694.1	Genbank	gene	1610127	1613609	.	+	.	Name=WN51_00900;ID=gene-WN51_00900
KQ435694.1	Genbank	gene	1625726	1628398	.	+	.	Name=WN51_00902;ID=gene-WN51_00902
KQ435694.1	Genbank	gene	1620775	1625016	.	+	.	Name=WN51_00901;ID=gene-WN51_00901
KQ435694.1	Genbank	exon	769820	769924	.	-	.	ID=exon-gnl|WGS:LIRP|mrna.WN51_00863-1;Parent=rna-gnl|WGS:LIRP|mrna.WN51_00863
KQ435694.1	Genbank	exon	761757	762008	.	-	.	ID=exon-gnl|WGS:LIRP|mrna.WN51_00863-3;Parent=rna-gnl|WGS:LIRP|mrna.WN51_00863
KQ435694.1	Genbank	exon	766152	766181	.	-	.	ID=exon-gnl|WGS:LIRP|mrna.WN51_00863-2;Parent=rna-gnl|WGS:LIRP|mrna.WN51_00863
KQ435694.1	Genbank	CDS	754237	754288	.	+	0	Name=KOX80944.1;ID=cds-KOX80944.1;Dbxref=InterPro:IPR006149%2CUniProtKB/Swiss-Prot:P22105%2CNCBI_GP:KOX80944.1;Parent=rna-gnl|WGS:LIRP|mrna.WN51_00862
KQ435694.1	Genbank	CDS	754506	754706	.	+	0	Name=KOX80944.1;ID=cds-KOX80944.1;Dbxref=InterPro:IPR006149%2CUniProtKB/Swiss-Prot:P22105%2CNCBI_GP:KOX80944.1;Parent=rna-gnl|WGS:LIRP|mrna.WN51_00862
KQ435694.1	Genbank	CDS	755521	755661	.	+	0	Name=KOX80944.1;ID=cds-KOX80944.1;Dbxref=InterPro:IPR006149%2CUniProtKB/Swiss-Prot:P22105%2CNCBI_GP:KOX80944.1;Parent=rna-gnl|WGS:LIRP|mrna.WN51_00862
KQ435694.1	Genbank	CDS	755726	755866	.	+	0	Name=KOX80944.1;ID=cds-KOX80944.1;Dbxref=InterPro:IPR006149%2CUniProtKB/Swiss-Prot:P22105%2CNCBI_GP:KOX80944.1;Parent=rna-gnl|WGS:LIRP|mrna.WN51_00862
KQ435694.1	Genbank	CDS	755965	756123	.	+	0	Name=KOX80944.1;ID=cds-KOX80944.1;Dbxref=InterPro:IPR006149%2CUniProtKB/Swiss-Prot:P22105%2CNCBI_GP:KOX80944.1;Parent=rna-gnl|WGS:LIRP|mrna.WN51_00862
KQ435694.1	Genbank	CDS	756690	756815	.	+	0	Name=KOX80944.1;ID=cds-KOX80944.1;Dbxref=InterPro:IPR006149%2CUniProtKB/Swiss-Prot:P22105%2CNCBI_GP:KOX80944.1;Parent=rna-gnl|WGS:LIRP|mrna.WN51_00862
KQ435694.1	Genbank	CDS	756874	757167	.	+	0	Name=KOX80944.1;ID=cds-KOX80944.1;Dbxref=InterPro:IPR006149%2CUniProtKB/Swiss-Prot:P22105%2CNCBI_GP:KOX80944.1;Parent=rna-gnl|WGS:LIRP|mrna.WN51_00862
KQ435694.1	Genbank	CDS	757305	757517	.	+	0	Name=KOX80944.1;ID=cds-KOX80944.1;Dbxref=InterPro:IPR006149%2CUniProtKB/Swiss-Prot:P22105%2CNCBI_GP:KOX80944.1;Parent=rna-gnl|WGS:LIRP|mrna.WN51_00862
KQ435694.1	Genbank	CDS	757865	758014	.	+	0	Name=KOX80944.1;ID=cds-KOX80944.1;Dbxref=InterPro:IPR006149%2CUniProtKB/Swiss-Prot:P22105%2CNCBI_GP:KOX80944.1;Parent=rna-gnl|WGS:LIRP|mrna.WN51_00862
KQ435694.1	Genbank	CDS	760138	760208	.	+	0	Name=KOX80944.1;ID=cds-KOX80944.1;Dbxref=InterPro:IPR006149%2CUniProtKB/Swiss-Prot:P22105%2CNCBI_GP:KOX80944.1;Parent=rna-gnl|WGS:LIRP|mrna.WN51_00862
KQ435694.1	Genbank	CDS	753157	753184	.	-	0	Name=KOX80943.1;ID=cds-KOX80943.1;Dbxref=NCBI_GP:KOX80943.1;Parent=rna-gnl|WGS:LIRP|mrna.WN51_00861
KQ435694.1	Genbank	CDS	751117	752123	.	-	0	Name=KOX80943.1;ID=cds-KOX80943.1;Dbxref=NCBI_GP:KOX80943.1;Parent=rna-gnl|WGS:LIRP|mrna.WN51_00861
KQ435694.1	Genbank	exon	745471	745676	.	-	.	ID=exon-gnl|WGS:LIRP|mrna.WN51_00860-2;Parent=rna-gnl|WGS:LIRP|mrna.WN51_00860
KQ435694.1	Genbank	exon	745872	746013	.	-	.	ID=exon-gnl|WGS:LIRP|mrna.WN51_00860-1;Parent=rna-gnl|WGS:LIRP|mrna.WN51_00860
KQ435694.1	Genbank	CDS	791826	791866	.	-	0	Name=KOX80946.1;ID=cds-KOX80946.1;Dbxref=NCBI_GP:KOX80946.1;Parent=rna-gnl|WGS:LIRP|mrna.WN51_00864
KQ435694.1	Genbank	CDS	790684	791032	.	-	0	Name=KOX80946.1;ID=cds-KOX80946.1;Dbxref=NCBI_GP:KOX80946.1;Parent=rna-gnl|WGS:LIRP|mrna.WN51_00864
KQ435694.1	Genbank	CDS	781793	781829	.	-	0	Name=KOX80946.1;ID=cds-KOX80946.1;Dbxref=NCBI_GP:KOX80946.1;Parent=rna-gnl|WGS:LIRP|mrna.WN51_00864
KQ435694.1	Genbank	CDS	781300	781415	.	-	0	Name=KOX80946.1;ID=cds-KOX80946.1;Dbxref=NCBI_GP:KOX80946.1;Parent=rna-gnl|WGS:LIRP|mrna.WN51_00864
KQ435694.1	Genbank	CDS	781006	781011	.	-	0	Name=KOX80946.1;ID=cds-KOX80946.1;Dbxref=NCBI_GP:KOX80946.1;Parent=rna-gnl|WGS:LIRP|mrna.WN51_00864
KQ435694.1	Genbank	CDS	773299	773391	.	-	0	Name=KOX80946.1;ID=cds-KOX80946.1;Dbxref=NCBI_GP:KOX80946.1;Parent=rna-gnl|WGS:LIRP|mrna.WN51_00864
KQ435694.1	Genbank	CDS	772537	772839	.	-	0	Name=KOX80946.1;ID=cds-KOX80946.1;Dbxref=NCBI_GP:KOX80946.1;Parent=rna-gnl|WGS:LIRP|mrna.WN51_00864
KQ435694.1	Genbank	CDS	769820	769924	.	-	0	Name=KOX80945.1;ID=cds-KOX80945.1;Dbxref=NCBI_GP:KOX80945.1;Parent=rna-gnl|WGS:LIRP|mrna.WN51_00863
KQ435694.1	Genbank	CDS	766152	766181	.	-	0	Name=KOX80945.1;ID=cds-KOX80945.1;Dbxref=NCBI_GP:KOX80945.1;Parent=rna-gnl|WGS:LIRP|mrna.WN51_00863
KQ435694.1	Genbank	CDS	761757	762008	.	-	0	Name=KOX80945.1;ID=cds-KOX80945.1;Dbxref=NCBI_GP:KOX80945.1;Parent=rna-gnl|WGS:LIRP|mrna.WN51_00863
KQ435694.1	Genbank	exon	950307	950358	.	+	.	ID=exon-gnl|WGS:LIRP|mrna.WN51_00874-16;Parent=rna-gnl|WGS:LIRP|mrna.WN51_00874
KQ435694.1	Genbank	exon	945487	945537	.	+	.	ID=exon-gnl|WGS:LIRP|mrna.WN51_00874-15;Parent=rna-gnl|WGS:LIRP|mrna.WN51_00874
KQ435694.1	Genbank	exon	941890	941949	.	+	.	ID=exon-gnl|WGS:LIRP|mrna.WN51_00874-14;Parent=rna-gnl|WGS:LIRP|mrna.WN51_00874
KQ435694.1	Genbank	exon	939116	939200	.	+	.	ID=exon-gnl|WGS:LIRP|mrna.WN51_00874-13;Parent=rna-gnl|WGS:LIRP|mrna.WN51_00874
KQ435694.1	Genbank	exon	960907	961133	.	+	.	ID=exon-gnl|WGS:LIRP|mrna.WN51_00874-19;Parent=rna-gnl|WGS:LIRP|mrna.WN51_00874
KQ435694.1	Genbank	exon	957423	957483	.	+	.	ID=exon-gnl|WGS:LIRP|mrna.WN51_00874-18;Parent=rna-gnl|WGS:LIRP|mrna.WN51_00874
KQ435694.1	Genbank	exon	954017	954035	.	+	.	ID=exon-gnl|WGS:LIRP|mrna.WN51_00874-17;Parent=rna-gnl|WGS:LIRP|mrna.WN51_00874
KQ435694.1	Genbank	exon	934528	934605	.	+	.	ID=exon-gnl|WGS:LIRP|mrna.WN51_00874-12;Parent=rna-gnl|WGS:LIRP|mrna.WN51_00874
KQ435694.1	Genbank	exon	930201	930263	.	+	.	ID=exon-gnl|WGS:LIRP|mrna.WN51_00874-11;Parent=rna-gnl|WGS:LIRP|mrna.WN51_00874
KQ435694.1	Genbank	exon	926804	926808	.	+	.	ID=exon-gnl|WGS:LIRP|mrna.WN51_00874-10;Parent=rna-gnl|WGS:LIRP|mrna.WN51_00874
KQ435694.1	Genbank	exon	963435	963547	.	+	.	ID=exon-gnl|WGS:LIRP|mrna.WN51_00874-20;Parent=rna-gnl|WGS:LIRP|mrna.WN51_00874
KQ435694.1	Genbank	CDS	108760	108805	.	-	0	Name=KOX80894.1;ID=cds-KOX80894.1;Dbxref=InterPro:IPR001806%2CInterPro:IPR002041%2CInterPro:IPR003578%2CInterPro:IPR003579%2CInterPro:IPR020849%2CUniProtKB/Swiss-Prot:Q05975%2CNCBI_GP:KOX80894.1;Ontology_term=GO:0003924%2CGO:0005525%2CGO:0005622%2CGO:0016020%2CGO:0006184%2CGO:0006886%2CGO:0006913%2CGO:0007165%2CGO:0007264%2CGO:0015031;Parent=rna-gnl|WGS:LIRP|mrna.WN51_00811
KQ435694.1	Genbank	CDS	107979	108118	.	-	0	Name=KOX80894.1;ID=cds-KOX80894.1;Dbxref=InterPro:IPR001806%2CInterPro:IPR002041%2CInterPro:IPR003578%2CInterPro:IPR003579%2CInterPro:IPR020849%2CUniProtKB/Swiss-Prot:Q05975%2CNCBI_GP:KOX80894.1;Ontology_term=GO:0003924%2CGO:0005525%2CGO:0005622%2CGO:0016020%2CGO:0006184%2CGO:0006886%2CGO:0006913%2CGO:0007165%2CGO:0007264%2CGO:0015031;Parent=rna-gnl|WGS:LIRP|mrna.WN51_00811
KQ435694.1	Genbank	CDS	107523	107879	.	-	0	Name=KOX80894.1;ID=cds-KOX80894.1;Dbxref=InterPro:IPR001806%2CInterPro:IPR002041%2CInterPro:IPR003578%2CInterPro:IPR003579%2CInterPro:IPR020849%2CUniProtKB/Swiss-Prot:Q05975%2CNCBI_GP:KOX80894.1;Ontology_term=GO:0003924%2CGO:0005525%2CGO:0005622%2CGO:0016020%2CGO:0006184%2CGO:0006886%2CGO:0006913%2CGO:0007165%2CGO:0007264%2CGO:0015031;Parent=rna-gnl|WGS:LIRP|mrna.WN51_00811
KQ435694.1	Genbank	CDS	107345	107446	.	-	0	Name=KOX80894.1;ID=cds-KOX80894.1;Dbxref=InterPro:IPR001806%2CInterPro:IPR002041%2CInterPro:IPR003578%2CInterPro:IPR003579%2CInterPro:IPR020849%2CUniProtKB/Swiss-Prot:Q05975%2CNCBI_GP:KOX80894.1;Ontology_term=GO:0003924%2CGO:0005525%2CGO:0005622%2CGO:0016020%2CGO:0006184%2CGO:0006886%2CGO:0006913%2CGO:0007165%2CGO:0007264%2CGO:0015031;Parent=rna-gnl|WGS:LIRP|mrna.WN51_00811
KQ435694.1	Genbank	CDS	162359	162460	.	+	0	Name=KOX80904.1;ID=cds-KOX80904.1;Dbxref=NCBI_GP:KOX80904.1;Parent=rna-gnl|WGS:LIRP|mrna.WN51_00821
KQ435694.1	Genbank	CDS	162738	163496	.	+	0	Name=KOX80904.1;ID=cds-KOX80904.1;Dbxref=NCBI_GP:KOX80904.1;Parent=rna-gnl|WGS:LIRP|mrna.WN51_00821
KQ435694.1	Genbank	CDS	158331	158477	.	+	0	Name=KOX80903.1;ID=cds-KOX80903.1;Dbxref=InterPro:IPR000175%2CUniProtKB/Swiss-Prot:P30531%2CNCBI_GP:KOX80903.1;Ontology_term=GO:0005328%2CGO:0006836%2CGO:0016021;Parent=rna-gnl|WGS:LIRP|mrna.WN51_00820
KQ435694.1	Genbank	CDS	158573	158873	.	+	0	Name=KOX80903.1;ID=cds-KOX80903.1;Dbxref=InterPro:IPR000175%2CUniProtKB/Swiss-Prot:P30531%2CNCBI_GP:KOX80903.1;Ontology_term=GO:0005328%2CGO:0006836%2CGO:0016021;Parent=rna-gnl|WGS:LIRP|mrna.WN51_00820
KQ435694.1	Genbank	CDS	158965	159148	.	+	0	Name=KOX80903.1;ID=cds-KOX80903.1;Dbxref=InterPro:IPR000175%2CUniProtKB/Swiss-Prot:P30531%2CNCBI_GP:KOX80903.1;Ontology_term=GO:0005328%2CGO:0006836%2CGO:0016021;Parent=rna-gnl|WGS:LIRP|mrna.WN51_00820
KQ435694.1	Genbank	CDS	159217	159484	.	+	0	Name=KOX80903.1;ID=cds-KOX80903.1;Dbxref=InterPro:IPR000175%2CUniProtKB/Swiss-Prot:P30531%2CNCBI_GP:KOX80903.1;Ontology_term=GO:0005328%2CGO:0006836%2CGO:0016021;Parent=rna-gnl|WGS:LIRP|mrna.WN51_00820
KQ435694.1	Genbank	CDS	159565	159939	.	+	0	Name=KOX80903.1;ID=cds-KOX80903.1;Dbxref=InterPro:IPR000175%2CUniProtKB/Swiss-Prot:P30531%2CNCBI_GP:KOX80903.1;Ontology_term=GO:0005328%2CGO:0006836%2CGO:0016021;Parent=rna-gnl|WGS:LIRP|mrna.WN51_00820
KQ435694.1	Genbank	CDS	160012	160314	.	+	0	Name=KOX80903.1;ID=cds-KOX80903.1;Dbxref=InterPro:IPR000175%2CUniProtKB/Swiss-Prot:P30531%2CNCBI_GP:KOX80903.1;Ontology_term=GO:0005328%2CGO:0006836%2CGO:0016021;Parent=rna-gnl|WGS:LIRP|mrna.WN51_00820
KQ435694.1	Genbank	CDS	160414	160581	.	+	0	Name=KOX80903.1;ID=cds-KOX80903.1;Dbxref=InterPro:IPR000175%2CUniProtKB/Swiss-Prot:P30531%2CNCBI_GP:KOX80903.1;Ontology_term=GO:0005328%2CGO:0006836%2CGO:0016021;Parent=rna-gnl|WGS:LIRP|mrna.WN51_00820
KQ435694.1	Genbank	CDS	160694	160783	.	+	0	Name=KOX80903.1;ID=cds-KOX80903.1;Dbxref=InterPro:IPR000175%2CUniProtKB/Swiss-Prot:P30531%2CNCBI_GP:KOX80903.1;Ontology_term=GO:0005328%2CGO:0006836%2CGO:0016021;Parent=rna-gnl|WGS:LIRP|mrna.WN51_00820
KQ435694.1	Genbank	CDS	102179	102223	.	-	0	Name=KOX80893.1;ID=cds-KOX80893.1;Dbxref=InterPro:IPR002558%2CInterPro:IPR008942%2CInterPro:IPR011417%2CInterPro:IPR013809%2CUniProtKB/Swiss-Prot:O00291%2CNCBI_GP:KOX80893.1;Ontology_term=GO:0003779%2CGO:0005543;Parent=rna-gnl|WGS:LIRP|mrna.WN51_00810
KQ435694.1	Genbank	CDS	101856	101919	.	-	0	Name=KOX80893.1;ID=cds-KOX80893.1;Dbxref=InterPro:IPR002558%2CInterPro:IPR008942%2CInterPro:IPR011417%2CInterPro:IPR013809%2CUniProtKB/Swiss-Prot:O00291%2CNCBI_GP:KOX80893.1;Ontology_term=GO:0003779%2CGO:0005543;Parent=rna-gnl|WGS:LIRP|mrna.WN51_00810
KQ435694.1	Genbank	CDS	101150	101570	.	-	0	Name=KOX80893.1;ID=cds-KOX80893.1;Dbxref=InterPro:IPR002558%2CInterPro:IPR008942%2CInterPro:IPR011417%2CInterPro:IPR013809%2CUniProtKB/Swiss-Prot:O00291%2CNCBI_GP:KOX80893.1;Ontology_term=GO:0003779%2CGO:0005543;Parent=rna-gnl|WGS:LIRP|mrna.WN51_00810
KQ435694.1	Genbank	CDS	100952	101013	.	-	0	Name=KOX80893.1;ID=cds-KOX80893.1;Dbxref=InterPro:IPR002558%2CInterPro:IPR008942%2CInterPro:IPR011417%2CInterPro:IPR013809%2CUniProtKB/Swiss-Prot:O00291%2CNCBI_GP:KOX80893.1;Ontology_term=GO:0003779%2CGO:0005543;Parent=rna-gnl|WGS:LIRP|mrna.WN51_00810
KQ435694.1	Genbank	CDS	100014	100288	.	-	0	Name=KOX80893.1;ID=cds-KOX80893.1;Dbxref=InterPro:IPR002558%2CInterPro:IPR008942%2CInterPro:IPR011417%2CInterPro:IPR013809%2CUniProtKB/Swiss-Prot:O00291%2CNCBI_GP:KOX80893.1;Ontology_term=GO:0003779%2CGO:0005543;Parent=rna-gnl|WGS:LIRP|mrna.WN51_00810
KQ435694.1	Genbank	CDS	99746	99939	.	-	0	Name=KOX80893.1;ID=cds-KOX80893.1;Dbxref=InterPro:IPR002558%2CInterPro:IPR008942%2CInterPro:IPR011417%2CInterPro:IPR013809%2CUniProtKB/Swiss-Prot:O00291%2CNCBI_GP:KOX80893.1;Ontology_term=GO:0003779%2CGO:0005543;Parent=rna-gnl|WGS:LIRP|mrna.WN51_00810
KQ435694.1	Genbank	CDS	99523	99658	.	-	0	Name=KOX80893.1;ID=cds-KOX80893.1;Dbxref=InterPro:IPR002558%2CInterPro:IPR008942%2CInterPro:IPR011417%2CInterPro:IPR013809%2CUniProtKB/Swiss-Prot:O00291%2CNCBI_GP:KOX80893.1;Ontology_term=GO:0003779%2CGO:0005543;Parent=rna-gnl|WGS:LIRP|mrna.WN51_00810
KQ435694.1	Genbank	CDS	99370	99457	.	-	0	Name=KOX80893.1;ID=cds-KOX80893.1;Dbxref=InterPro:IPR002558%2CInterPro:IPR008942%2CInterPro:IPR011417%2CInterPro:IPR013809%2CUniProtKB/Swiss-Prot:O00291%2CNCBI_GP:KOX80893.1;Ontology_term=GO:0003779%2CGO:0005543;Parent=rna-gnl|WGS:LIRP|mrna.WN51_00810
KQ435694.1	Genbank	CDS	99198	99286	.	-	0	Name=KOX80893.1;ID=cds-KOX80893.1;Dbxref=InterPro:IPR002558%2CInterPro:IPR008942%2CInterPro:IPR011417%2CInterPro:IPR013809%2CUniProtKB/Swiss-Prot:O00291%2CNCBI_GP:KOX80893.1;Ontology_term=GO:0003779%2CGO:0005543;Parent=rna-gnl|WGS:LIRP|mrna.WN51_00810
KQ435694.1	Genbank	CDS	98923	99126	.	-	0	Name=KOX80893.1;ID=cds-KOX80893.1;Dbxref=InterPro:IPR002558%2CInterPro:IPR008942%2CInterPro:IPR011417%2CInterPro:IPR013809%2CUniProtKB/Swiss-Prot:O00291%2CNCBI_GP:KOX80893.1;Ontology_term=GO:0003779%2CGO:0005543;Parent=rna-gnl|WGS:LIRP|mrna.WN51_00810
KQ435694.1	Genbank	CDS	98810	98842	.	-	0	Name=KOX80893.1;ID=cds-KOX80893.1;Dbxref=InterPro:IPR002558%2CInterPro:IPR008942%2CInterPro:IPR011417%2CInterPro:IPR013809%2CUniProtKB/Swiss-Prot:O00291%2CNCBI_GP:KOX80893.1;Ontology_term=GO:0003779%2CGO:0005543;Parent=rna-gnl|WGS:LIRP|mrna.WN51_00810
KQ435694.1	Genbank	CDS	98679	98739	.	-	0	Name=KOX80893.1;ID=cds-KOX80893.1;Dbxref=InterPro:IPR002558%2CInterPro:IPR008942%2CInterPro:IPR011417%2CInterPro:IPR013809%2CUniProtKB/Swiss-Prot:O00291%2CNCBI_GP:KOX80893.1;Ontology_term=GO:0003779%2CGO:0005543;Parent=rna-gnl|WGS:LIRP|mrna.WN51_00810
KQ435694.1	Genbank	CDS	98310	98597	.	-	0	Name=KOX80893.1;ID=cds-KOX80893.1;Dbxref=InterPro:IPR002558%2CInterPro:IPR008942%2CInterPro:IPR011417%2CInterPro:IPR013809%2CUniProtKB/Swiss-Prot:O00291%2CNCBI_GP:KOX80893.1;Ontology_term=GO:0003779%2CGO:0005543;Parent=rna-gnl|WGS:LIRP|mrna.WN51_00810
KQ435694.1	Genbank	CDS	97999	98240	.	-	0	Name=KOX80893.1;ID=cds-KOX80893.1;Dbxref=InterPro:IPR002558%2CInterPro:IPR008942%2CInterPro:IPR011417%2CInterPro:IPR013809%2CUniProtKB/Swiss-Prot:O00291%2CNCBI_GP:KOX80893.1;Ontology_term=GO:0003779%2CGO:0005543;Parent=rna-gnl|WGS:LIRP|mrna.WN51_00810
KQ435694.1	Genbank	CDS	97760	97912	.	-	0	Name=KOX80893.1;ID=cds-KOX80893.1;Dbxref=InterPro:IPR002558%2CInterPro:IPR008942%2CInterPro:IPR011417%2CInterPro:IPR013809%2CUniProtKB/Swiss-Prot:O00291%2CNCBI_GP:KOX80893.1;Ontology_term=GO:0003779%2CGO:0005543;Parent=rna-gnl|WGS:LIRP|mrna.WN51_00810
KQ435694.1	Genbank	CDS	97495	97595	.	-	0	Name=KOX80893.1;ID=cds-KOX80893.1;Dbxref=InterPro:IPR002558%2CInterPro:IPR008942%2CInterPro:IPR011417%2CInterPro:IPR013809%2CUniProtKB/Swiss-Prot:O00291%2CNCBI_GP:KOX80893.1;Ontology_term=GO:0003779%2CGO:0005543;Parent=rna-gnl|WGS:LIRP|mrna.WN51_00810
KQ435694.1	Genbank	CDS	97198	97427	.	-	0	Name=KOX80893.1;ID=cds-KOX80893.1;Dbxref=InterPro:IPR002558%2CInterPro:IPR008942%2CInterPro:IPR011417%2CInterPro:IPR013809%2CUniProtKB/Swiss-Prot:O00291%2CNCBI_GP:KOX80893.1;Ontology_term=GO:0003779%2CGO:0005543;Parent=rna-gnl|WGS:LIRP|mrna.WN51_00810
KQ435694.1	Genbank	CDS	96962	97122	.	-	0	Name=KOX80893.1;ID=cds-KOX80893.1;Dbxref=InterPro:IPR002558%2CInterPro:IPR008942%2CInterPro:IPR011417%2CInterPro:IPR013809%2CUniProtKB/Swiss-Prot:O00291%2CNCBI_GP:KOX80893.1;Ontology_term=GO:0003779%2CGO:0005543;Parent=rna-gnl|WGS:LIRP|mrna.WN51_00810
KQ435694.1	Genbank	exon	283207	283274	.	-	.	ID=exon-gnl|WGS:LIRP|mrna.WN51_00839-11;Parent=rna-gnl|WGS:LIRP|mrna.WN51_00839
KQ435694.1	Genbank	exon	283546	283756	.	-	.	ID=exon-gnl|WGS:LIRP|mrna.WN51_00839-10;Parent=rna-gnl|WGS:LIRP|mrna.WN51_00839
KQ435694.1	Genbank	exon	278447	278533	.	-	.	ID=exon-gnl|WGS:LIRP|mrna.WN51_00839-13;Parent=rna-gnl|WGS:LIRP|mrna.WN51_00839
KQ435694.1	Genbank	exon	281871	282146	.	-	.	ID=exon-gnl|WGS:LIRP|mrna.WN51_00839-12;Parent=rna-gnl|WGS:LIRP|mrna.WN51_00839
KQ435694.1	Genbank	CDS	122706	122792	.	-	0	Name=KOX80896.1;ID=cds-KOX80896.1;Dbxref=InterPro:IPR002075%2CInterPro:IPR018222%2CUniProtKB/Swiss-Prot:Q9V3H8%2CNCBI_GP:KOX80896.1;Ontology_term=GO:0005622%2CGO:0006810;Parent=rna-gnl|WGS:LIRP|mrna.WN51_00813
KQ435694.1	Genbank	CDS	121283	121369	.	-	0	Name=KOX80896.1;ID=cds-KOX80896.1;Dbxref=InterPro:IPR002075%2CInterPro:IPR018222%2CUniProtKB/Swiss-Prot:Q9V3H8%2CNCBI_GP:KOX80896.1;Ontology_term=GO:0005622%2CGO:0006810;Parent=rna-gnl|WGS:LIRP|mrna.WN51_00813
KQ435694.1	Genbank	CDS	121109	121160	.	-	0	Name=KOX80896.1;ID=cds-KOX80896.1;Dbxref=InterPro:IPR002075%2CInterPro:IPR018222%2CUniProtKB/Swiss-Prot:Q9V3H8%2CNCBI_GP:KOX80896.1;Ontology_term=GO:0005622%2CGO:0006810;Parent=rna-gnl|WGS:LIRP|mrna.WN51_00813
KQ435694.1	Genbank	CDS	121016	121033	.	-	0	Name=KOX80896.1;ID=cds-KOX80896.1;Dbxref=InterPro:IPR002075%2CInterPro:IPR018222%2CUniProtKB/Swiss-Prot:Q9V3H8%2CNCBI_GP:KOX80896.1;Ontology_term=GO:0005622%2CGO:0006810;Parent=rna-gnl|WGS:LIRP|mrna.WN51_00813
KQ435694.1	Genbank	CDS	120702	120877	.	-	0	Name=KOX80896.1;ID=cds-KOX80896.1;Dbxref=InterPro:IPR002075%2CInterPro:IPR018222%2CUniProtKB/Swiss-Prot:Q9V3H8%2CNCBI_GP:KOX80896.1;Ontology_term=GO:0005622%2CGO:0006810;Parent=rna-gnl|WGS:LIRP|mrna.WN51_00813
KQ435694.1	Genbank	CDS	171294	171411	.	-	0	Name=KOX80906.1;ID=cds-KOX80906.1;Dbxref=InterPro:IPR007149%2CUniProtKB/Swiss-Prot:Q94546%2CNCBI_GP:KOX80906.1;Parent=rna-gnl|WGS:LIRP|mrna.WN51_00823
KQ435694.1	Genbank	CDS	171004	171192	.	-	0	Name=KOX80906.1;ID=cds-KOX80906.1;Dbxref=InterPro:IPR007149%2CUniProtKB/Swiss-Prot:Q94546%2CNCBI_GP:KOX80906.1;Parent=rna-gnl|WGS:LIRP|mrna.WN51_00823
KQ435694.1	Genbank	CDS	170520	170600	.	-	0	Name=KOX80906.1;ID=cds-KOX80906.1;Dbxref=InterPro:IPR007149%2CUniProtKB/Swiss-Prot:Q94546%2CNCBI_GP:KOX80906.1;Parent=rna-gnl|WGS:LIRP|mrna.WN51_00823
KQ435694.1	Genbank	CDS	170025	170485	.	-	0	Name=KOX80906.1;ID=cds-KOX80906.1;Dbxref=InterPro:IPR007149%2CUniProtKB/Swiss-Prot:Q94546%2CNCBI_GP:KOX80906.1;Parent=rna-gnl|WGS:LIRP|mrna.WN51_00823
KQ435694.1	Genbank	CDS	169837	169929	.	-	0	Name=KOX80906.1;ID=cds-KOX80906.1;Dbxref=InterPro:IPR007149%2CUniProtKB/Swiss-Prot:Q94546%2CNCBI_GP:KOX80906.1;Parent=rna-gnl|WGS:LIRP|mrna.WN51_00823
KQ435694.1	Genbank	CDS	169730	169814	.	-	0	Name=KOX80906.1;ID=cds-KOX80906.1;Dbxref=InterPro:IPR007149%2CUniProtKB/Swiss-Prot:Q94546%2CNCBI_GP:KOX80906.1;Parent=rna-gnl|WGS:LIRP|mrna.WN51_00823
KQ435694.1	Genbank	CDS	169483	169625	.	-	0	Name=KOX80906.1;ID=cds-KOX80906.1;Dbxref=InterPro:IPR007149%2CUniProtKB/Swiss-Prot:Q94546%2CNCBI_GP:KOX80906.1;Parent=rna-gnl|WGS:LIRP|mrna.WN51_00823
KQ435694.1	Genbank	CDS	167440	167721	.	-	0	Name=KOX80905.1;ID=cds-KOX80905.1;Dbxref=InterPro:IPR001045%2CUniProtKB/Swiss-Prot:Q3SZA5%2CNCBI_GP:KOX80905.1;Ontology_term=GO:0003824;Parent=rna-gnl|WGS:LIRP|mrna.WN51_00822
KQ435694.1	Genbank	CDS	166497	166608	.	-	0	Name=KOX80905.1;ID=cds-KOX80905.1;Dbxref=InterPro:IPR001045%2CUniProtKB/Swiss-Prot:Q3SZA5%2CNCBI_GP:KOX80905.1;Ontology_term=GO:0003824;Parent=rna-gnl|WGS:LIRP|mrna.WN51_00822
KQ435694.1	Genbank	CDS	165412	165534	.	-	0	Name=KOX80905.1;ID=cds-KOX80905.1;Dbxref=InterPro:IPR001045%2CUniProtKB/Swiss-Prot:Q3SZA5%2CNCBI_GP:KOX80905.1;Ontology_term=GO:0003824;Parent=rna-gnl|WGS:LIRP|mrna.WN51_00822
KQ435694.1	Genbank	CDS	165188	165342	.	-	0	Name=KOX80905.1;ID=cds-KOX80905.1;Dbxref=InterPro:IPR001045%2CUniProtKB/Swiss-Prot:Q3SZA5%2CNCBI_GP:KOX80905.1;Ontology_term=GO:0003824;Parent=rna-gnl|WGS:LIRP|mrna.WN51_00822
KQ435694.1	Genbank	CDS	165027	165116	.	-	0	Name=KOX80905.1;ID=cds-KOX80905.1;Dbxref=InterPro:IPR001045%2CUniProtKB/Swiss-Prot:Q3SZA5%2CNCBI_GP:KOX80905.1;Ontology_term=GO:0003824;Parent=rna-gnl|WGS:LIRP|mrna.WN51_00822
KQ435694.1	Genbank	CDS	164752	164943	.	-	0	Name=KOX80905.1;ID=cds-KOX80905.1;Dbxref=InterPro:IPR001045%2CUniProtKB/Swiss-Prot:Q3SZA5%2CNCBI_GP:KOX80905.1;Ontology_term=GO:0003824;Parent=rna-gnl|WGS:LIRP|mrna.WN51_00822
KQ435694.1	Genbank	CDS	164511	164657	.	-	0	Name=KOX80905.1;ID=cds-KOX80905.1;Dbxref=InterPro:IPR001045%2CUniProtKB/Swiss-Prot:Q3SZA5%2CNCBI_GP:KOX80905.1;Ontology_term=GO:0003824;Parent=rna-gnl|WGS:LIRP|mrna.WN51_00822
KQ435694.1	Genbank	CDS	109821	109947	.	+	0	Name=KOX80895.1;ID=cds-KOX80895.1;Dbxref=InterPro:IPR000719%2CInterPro:IPR000980%2CInterPro:IPR001245%2CInterPro:IPR001452%2CInterPro:IPR002290%2CInterPro:IPR011009%2CInterPro:IPR015015%2CInterPro:IPR020635%2CUniProtKB/Swiss-Prot:P00522%2CNCBI_GP:KOX80895.1;Ontology_term=GO:0004672%2CGO:0004713%2CGO:0004715%2CGO:0005515%2CGO:0005524%2CGO:0016772%2CGO:0006468;Parent=rna-gnl|WGS:LIRP|mrna.WN51_00812
KQ435694.1	Genbank	CDS	110627	110780	.	+	0	Name=KOX80895.1;ID=cds-KOX80895.1;Dbxref=InterPro:IPR000719%2CInterPro:IPR000980%2CInterPro:IPR001245%2CInterPro:IPR001452%2CInterPro:IPR002290%2CInterPro:IPR011009%2CInterPro:IPR015015%2CInterPro:IPR020635%2CUniProtKB/Swiss-Prot:P00522%2CNCBI_GP:KOX80895.1;Ontology_term=GO:0004672%2CGO:0004713%2CGO:0004715%2CGO:0005515%2CGO:0005524%2CGO:0016772%2CGO:0006468;Parent=rna-gnl|WGS:LIRP|mrna.WN51_00812
KQ435694.1	Genbank	CDS	110966	111075	.	+	0	Name=KOX80895.1;ID=cds-KOX80895.1;Dbxref=InterPro:IPR000719%2CInterPro:IPR000980%2CInterPro:IPR001245%2CInterPro:IPR001452%2CInterPro:IPR002290%2CInterPro:IPR011009%2CInterPro:IPR015015%2CInterPro:IPR020635%2CUniProtKB/Swiss-Prot:P00522%2CNCBI_GP:KOX80895.1;Ontology_term=GO:0004672%2CGO:0004713%2CGO:0004715%2CGO:0005515%2CGO:0005524%2CGO:0016772%2CGO:0006468;Parent=rna-gnl|WGS:LIRP|mrna.WN51_00812
KQ435694.1	Genbank	CDS	111271	111569	.	+	0	Name=KOX80895.1;ID=cds-KOX80895.1;Dbxref=InterPro:IPR000719%2CInterPro:IPR000980%2CInterPro:IPR001245%2CInterPro:IPR001452%2CInterPro:IPR002290%2CInterPro:IPR011009%2CInterPro:IPR015015%2CInterPro:IPR020635%2CUniProtKB/Swiss-Prot:P00522%2CNCBI_GP:KOX80895.1;Ontology_term=GO:0004672%2CGO:0004713%2CGO:0004715%2CGO:0005515%2CGO:0005524%2CGO:0016772%2CGO:0006468;Parent=rna-gnl|WGS:LIRP|mrna.WN51_00812
KQ435694.1	Genbank	CDS	111648	111789	.	+	0	Name=KOX80895.1;ID=cds-KOX80895.1;Dbxref=InterPro:IPR000719%2CInterPro:IPR000980%2CInterPro:IPR001245%2CInterPro:IPR001452%2CInterPro:IPR002290%2CInterPro:IPR011009%2CInterPro:IPR015015%2CInterPro:IPR020635%2CUniProtKB/Swiss-Prot:P00522%2CNCBI_GP:KOX80895.1;Ontology_term=GO:0004672%2CGO:0004713%2CGO:0004715%2CGO:0005515%2CGO:0005524%2CGO:0016772%2CGO:0006468;Parent=rna-gnl|WGS:LIRP|mrna.WN51_00812
KQ435694.1	Genbank	CDS	111856	111986	.	+	0	Name=KOX80895.1;ID=cds-KOX80895.1;Dbxref=InterPro:IPR000719%2CInterPro:IPR000980%2CInterPro:IPR001245%2CInterPro:IPR001452%2CInterPro:IPR002290%2CInterPro:IPR011009%2CInterPro:IPR015015%2CInterPro:IPR020635%2CUniProtKB/Swiss-Prot:P00522%2CNCBI_GP:KOX80895.1;Ontology_term=GO:0004672%2CGO:0004713%2CGO:0004715%2CGO:0005515%2CGO:0005524%2CGO:0016772%2CGO:0006468;Parent=rna-gnl|WGS:LIRP|mrna.WN51_00812
KQ435694.1	Genbank	CDS	112065	112327	.	+	0	Name=KOX80895.1;ID=cds-KOX80895.1;Dbxref=InterPro:IPR000719%2CInterPro:IPR000980%2CInterPro:IPR001245%2CInterPro:IPR001452%2CInterPro:IPR002290%2CInterPro:IPR011009%2CInterPro:IPR015015%2CInterPro:IPR020635%2CUniProtKB/Swiss-Prot:P00522%2CNCBI_GP:KOX80895.1;Ontology_term=GO:0004672%2CGO:0004713%2CGO:0004715%2CGO:0005515%2CGO:0005524%2CGO:0016772%2CGO:0006468;Parent=rna-gnl|WGS:LIRP|mrna.WN51_00812
KQ435694.1	Genbank	CDS	113072	113243	.	+	0	Name=KOX80895.1;ID=cds-KOX80895.1;Dbxref=InterPro:IPR000719%2CInterPro:IPR000980%2CInterPro:IPR001245%2CInterPro:IPR001452%2CInterPro:IPR002290%2CInterPro:IPR011009%2CInterPro:IPR015015%2CInterPro:IPR020635%2CUniProtKB/Swiss-Prot:P00522%2CNCBI_GP:KOX80895.1;Ontology_term=GO:0004672%2CGO:0004713%2CGO:0004715%2CGO:0005515%2CGO:0005524%2CGO:0016772%2CGO:0006468;Parent=rna-gnl|WGS:LIRP|mrna.WN51_00812
KQ435694.1	Genbank	CDS	113331	113586	.	+	0	Name=KOX80895.1;ID=cds-KOX80895.1;Dbxref=InterPro:IPR000719%2CInterPro:IPR000980%2CInterPro:IPR001245%2CInterPro:IPR001452%2CInterPro:IPR002290%2CInterPro:IPR011009%2CInterPro:IPR015015%2CInterPro:IPR020635%2CUniProtKB/Swiss-Prot:P00522%2CNCBI_GP:KOX80895.1;Ontology_term=GO:0004672%2CGO:0004713%2CGO:0004715%2CGO:0005515%2CGO:0005524%2CGO:0016772%2CGO:0006468;Parent=rna-gnl|WGS:LIRP|mrna.WN51_00812
KQ435694.1	Genbank	CDS	113684	113806	.	+	0	Name=KOX80895.1;ID=cds-KOX80895.1;Dbxref=InterPro:IPR000719%2CInterPro:IPR000980%2CInterPro:IPR001245%2CInterPro:IPR001452%2CInterPro:IPR002290%2CInterPro:IPR011009%2CInterPro:IPR015015%2CInterPro:IPR020635%2CUniProtKB/Swiss-Prot:P00522%2CNCBI_GP:KOX80895.1;Ontology_term=GO:0004672%2CGO:0004713%2CGO:0004715%2CGO:0005515%2CGO:0005524%2CGO:0016772%2CGO:0006468;Parent=rna-gnl|WGS:LIRP|mrna.WN51_00812
KQ435694.1	Genbank	CDS	113981	114119	.	+	0	Name=KOX80895.1;ID=cds-KOX80895.1;Dbxref=InterPro:IPR000719%2CInterPro:IPR000980%2CInterPro:IPR001245%2CInterPro:IPR001452%2CInterPro:IPR002290%2CInterPro:IPR011009%2CInterPro:IPR015015%2CInterPro:IPR020635%2CUniProtKB/Swiss-Prot:P00522%2CNCBI_GP:KOX80895.1;Ontology_term=GO:0004672%2CGO:0004713%2CGO:0004715%2CGO:0005515%2CGO:0005524%2CGO:0016772%2CGO:0006468;Parent=rna-gnl|WGS:LIRP|mrna.WN51_00812
KQ435694.1	Genbank	CDS	114368	114495	.	+	0	Name=KOX80895.1;ID=cds-KOX80895.1;Dbxref=InterPro:IPR000719%2CInterPro:IPR000980%2CInterPro:IPR001245%2CInterPro:IPR001452%2CInterPro:IPR002290%2CInterPro:IPR011009%2CInterPro:IPR015015%2CInterPro:IPR020635%2CUniProtKB/Swiss-Prot:P00522%2CNCBI_GP:KOX80895.1;Ontology_term=GO:0004672%2CGO:0004713%2CGO:0004715%2CGO:0005515%2CGO:0005524%2CGO:0016772%2CGO:0006468;Parent=rna-gnl|WGS:LIRP|mrna.WN51_00812
KQ435694.1	Genbank	CDS	114908	115119	.	+	0	Name=KOX80895.1;ID=cds-KOX80895.1;Dbxref=InterPro:IPR000719%2CInterPro:IPR000980%2CInterPro:IPR001245%2CInterPro:IPR001452%2CInterPro:IPR002290%2CInterPro:IPR011009%2CInterPro:IPR015015%2CInterPro:IPR020635%2CUniProtKB/Swiss-Prot:P00522%2CNCBI_GP:KOX80895.1;Ontology_term=GO:0004672%2CGO:0004713%2CGO:0004715%2CGO:0005515%2CGO:0005524%2CGO:0016772%2CGO:0006468;Parent=rna-gnl|WGS:LIRP|mrna.WN51_00812
KQ435694.1	Genbank	CDS	115212	116281	.	+	0	Name=KOX80895.1;ID=cds-KOX80895.1;Dbxref=InterPro:IPR000719%2CInterPro:IPR000980%2CInterPro:IPR001245%2CInterPro:IPR001452%2CInterPro:IPR002290%2CInterPro:IPR011009%2CInterPro:IPR015015%2CInterPro:IPR020635%2CUniProtKB/Swiss-Prot:P00522%2CNCBI_GP:KOX80895.1;Ontology_term=GO:0004672%2CGO:0004713%2CGO:0004715%2CGO:0005515%2CGO:0005524%2CGO:0016772%2CGO:0006468;Parent=rna-gnl|WGS:LIRP|mrna.WN51_00812
KQ435694.1	Genbank	CDS	116369	116878	.	+	0	Name=KOX80895.1;ID=cds-KOX80895.1;Dbxref=InterPro:IPR000719%2CInterPro:IPR000980%2CInterPro:IPR001245%2CInterPro:IPR001452%2CInterPro:IPR002290%2CInterPro:IPR011009%2CInterPro:IPR015015%2CInterPro:IPR020635%2CUniProtKB/Swiss-Prot:P00522%2CNCBI_GP:KOX80895.1;Ontology_term=GO:0004672%2CGO:0004713%2CGO:0004715%2CGO:0005515%2CGO:0005524%2CGO:0016772%2CGO:0006468;Parent=rna-gnl|WGS:LIRP|mrna.WN51_00812
KQ435694.1	Genbank	CDS	117008	117518	.	+	0	Name=KOX80895.1;ID=cds-KOX80895.1;Dbxref=InterPro:IPR000719%2CInterPro:IPR000980%2CInterPro:IPR001245%2CInterPro:IPR001452%2CInterPro:IPR002290%2CInterPro:IPR011009%2CInterPro:IPR015015%2CInterPro:IPR020635%2CUniProtKB/Swiss-Prot:P00522%2CNCBI_GP:KOX80895.1;Ontology_term=GO:0004672%2CGO:0004713%2CGO:0004715%2CGO:0005515%2CGO:0005524%2CGO:0016772%2CGO:0006468;Parent=rna-gnl|WGS:LIRP|mrna.WN51_00812
KQ435694.1	Genbank	gene	1602627	1605871	.	-	.	Name=WN51_00899;ID=gene-WN51_00899
KQ435694.1	Genbank	gene	1591713	1592754	.	+	.	Name=WN51_00896;ID=gene-WN51_00896
KQ435694.1	Genbank	gene	1586581	1589258	.	-	.	Name=WN51_00895;ID=gene-WN51_00895
KQ435694.1	Genbank	gene	1595022	1598077	.	-	.	Name=WN51_00898;ID=gene-WN51_00898
KQ435694.1	Genbank	gene	1594812	1595018	.	-	.	Name=WN51_00897;ID=gene-WN51_00897
KQ435694.1	Genbank	exon	151922	152080	.	+	.	ID=exon-gnl|WGS:LIRP|mrna.WN51_00818-3;Parent=rna-gnl|WGS:LIRP|mrna.WN51_00818
KQ435694.1	Genbank	exon	151215	151496	.	+	.	ID=exon-gnl|WGS:LIRP|mrna.WN51_00818-2;Parent=rna-gnl|WGS:LIRP|mrna.WN51_00818
KQ435694.1	Genbank	exon	150796	150914	.	+	.	ID=exon-gnl|WGS:LIRP|mrna.WN51_00818-1;Parent=rna-gnl|WGS:LIRP|mrna.WN51_00818
KQ435694.1	Genbank	gene	863883	867179	.	-	.	Name=WN51_00870;ID=gene-WN51_00870
KQ435694.1	Genbank	gene	877391	881765	.	+	.	Name=WN51_00872;ID=gene-WN51_00872
KQ435694.1	Genbank	gene	870082	870267	.	+	.	Name=WN51_00871;ID=gene-WN51_00871
KQ435694.1	Genbank	exon	152349	152622	.	+	.	ID=exon-gnl|WGS:LIRP|mrna.WN51_00818-4;Parent=rna-gnl|WGS:LIRP|mrna.WN51_00818
KQ435694.1	Genbank	gene	827136	834365	.	+	.	Name=WN51_00867;ID=gene-WN51_00867
KQ435694.1	Genbank	gene	803219	803716	.	+	.	Name=WN51_00866;ID=gene-WN51_00866
KQ435694.1	Genbank	gene	850760	863378	.	+	.	Name=WN51_00869;ID=gene-WN51_00869
KQ435694.1	Genbank	gene	840210	840536	.	+	.	Name=WN51_00868;ID=gene-WN51_00868
KQ435694.1	Genbank	gene	761757	769924	.	-	.	Name=WN51_00863;ID=gene-WN51_00863
KQ435694.1	Genbank	gene	754237	760208	.	+	.	Name=WN51_00862;ID=gene-WN51_00862
KQ435694.1	Genbank	gene	780322	793144	.	+	.	Name=WN51_00865;ID=gene-WN51_00865
KQ435694.1	Genbank	gene	772537	791866	.	-	.	Name=WN51_00864;ID=gene-WN51_00864
KQ435694.1	Genbank	gene	751117	753184	.	-	.	Name=WN51_00861;ID=gene-WN51_00861
KQ435694.1	Genbank	gene	745471	746013	.	-	.	Name=WN51_00860;ID=gene-WN51_00860
KQ435694.1	Genbank	gene	654039	661109	.	+	.	Name=WN51_00856;ID=gene-WN51_00856
KQ435694.1	Genbank	gene	601232	616853	.	-	.	Name=WN51_00855;ID=gene-WN51_00855
KQ435694.1	Genbank	gene	741096	742387	.	+	.	Name=WN51_00858;ID=gene-WN51_00858
KQ435694.1	Genbank	gene	704645	740778	.	-	.	Name=WN51_00857;ID=gene-WN51_00857
KQ435694.1	Genbank	gene	555498	556910	.	-	.	Name=WN51_00852;ID=gene-WN51_00852
KQ435694.1	Genbank	gene	510990	532903	.	-	.	Name=WN51_00851;ID=gene-WN51_00851
KQ435694.1	Genbank	gene	574204	600586	.	-	.	Name=WN51_00854;ID=gene-WN51_00854
KQ435694.1	Genbank	gene	562081	572953	.	-	.	Name=WN51_00853;ID=gene-WN51_00853
KQ435694.1	Genbank	gene	743725	744284	.	-	.	Name=WN51_00859;ID=gene-WN51_00859
KQ435694.1	Genbank	gene	1463351	1465065	.	+	.	Name=WN51_00892;ID=gene-WN51_00892
KQ435694.1	Genbank	gene	1453978	1455153	.	+	.	Name=WN51_00891;ID=gene-WN51_00891
KQ435694.1	Genbank	gene	1557365	1574980	.	-	.	Name=WN51_00894;ID=gene-WN51_00894
KQ435694.1	Genbank	gene	1472694	1523012	.	-	.	Name=WN51_00893;ID=gene-WN51_00893
KQ435694.1	Genbank	gene	1401580	1409624	.	-	.	Name=WN51_00890;ID=gene-WN51_00890
KQ435694.1	Genbank	gene	1326869	1349204	.	+	.	Name=WN51_00889;ID=gene-WN51_00889
KQ435694.1	Genbank	gene	1322411	1324018	.	-	.	Name=WN51_00888;ID=gene-WN51_00888
KQ435694.1	Genbank	gene	1236882	1316702	.	-	.	Name=WN51_00885;ID=gene-WN51_00885
KQ435694.1	Genbank	gene	1196309	1244470	.	+	.	Name=WN51_00884;ID=gene-WN51_00884
KQ435694.1	Genbank	gene	1295810	1303371	.	+	.	Name=WN51_00887;ID=gene-WN51_00887
KQ435694.1	Genbank	gene	1279666	1286653	.	+	.	Name=WN51_00886;ID=gene-WN51_00886
KQ435694.1	Genbank	gene	1040558	1070920	.	+	.	Name=WN51_00881;ID=gene-WN51_00881
KQ435694.1	Genbank	gene	1034777	1034953	.	+	.	Name=WN51_00880;ID=gene-WN51_00880
KQ435694.1	Genbank	gene	1110328	1196181	.	+	.	Name=WN51_00883;ID=gene-WN51_00883
KQ435694.1	Genbank	gene	1095608	1167762	.	-	.	Name=WN51_00882;ID=gene-WN51_00882
KQ435694.1	Genbank	gene	1001476	1002217	.	+	.	Name=WN51_00878;ID=gene-WN51_00878
KQ435694.1	Genbank	gene	974122	974283	.	+	.	Name=WN51_00877;ID=gene-WN51_00877
KQ435694.1	Genbank	gene	1005333	1005611	.	+	.	Name=WN51_00879;ID=gene-WN51_00879
KQ435694.1	Genbank	gene	887373	963547	.	+	.	Name=WN51_00874;ID=gene-WN51_00874
KQ435694.1	Genbank	gene	884947	886182	.	+	.	Name=WN51_00873;ID=gene-WN51_00873
KQ435694.1	Genbank	gene	956466	1000745	.	-	.	Name=WN51_00876;ID=gene-WN51_00876
KQ435694.1	Genbank	gene	887562	930509	.	-	.	Name=WN51_00875;ID=gene-WN51_00875
KQ435694.1	Genbank	gene	169483	171411	.	-	.	Name=WN51_00823;ID=gene-WN51_00823
KQ435694.1	Genbank	gene	164511	167721	.	-	.	Name=WN51_00822;ID=gene-WN51_00822
KQ435694.1	Genbank	gene	179220	198824	.	+	.	Name=WN51_00825;ID=gene-WN51_00825
KQ435694.1	Genbank	gene	171949	179187	.	-	.	Name=WN51_00824;ID=gene-WN51_00824
KQ435694.1	Genbank	gene	162359	163496	.	+	.	Name=WN51_00821;ID=gene-WN51_00821
KQ435694.1	Genbank	gene	158331	160783	.	+	.	Name=WN51_00820;ID=gene-WN51_00820
KQ435694.1	Genbank	gene	207044	216581	.	-	.	Name=WN51_00827;ID=gene-WN51_00827
KQ435694.1	Genbank	gene	199753	205316	.	+	.	Name=WN51_00826;ID=gene-WN51_00826
KQ435694.1	Genbank	gene	222005	223033	.	+	.	Name=WN51_00829;ID=gene-WN51_00829
KQ435694.1	Genbank	gene	217914	221857	.	+	.	Name=WN51_00828;ID=gene-WN51_00828
KQ435694.1	Genbank	gene	109821	117518	.	+	.	Name=WN51_00812;ID=gene-WN51_00812
KQ435694.1	Genbank	gene	107345	108805	.	-	.	Name=WN51_00811;ID=gene-WN51_00811
KQ435694.1	Genbank	gene	124532	134935	.	+	.	Name=WN51_00814;ID=gene-WN51_00814
KQ435694.1	Genbank	gene	120702	122792	.	-	.	Name=WN51_00813;ID=gene-WN51_00813
KQ435694.1	Genbank	gene	96962	102223	.	-	.	Name=WN51_00810;ID=gene-WN51_00810
KQ435694.1	Genbank	gene	153505	154822	.	-	.	Name=WN51_00819;ID=gene-WN51_00819
KQ435694.1	Genbank	gene	142263	145690	.	-	.	Name=WN51_00816;ID=gene-WN51_00816
KQ435694.1	Genbank	gene	140767	141150	.	+	.	Name=WN51_00815;ID=gene-WN51_00815
KQ435694.1	Genbank	gene	150796	152622	.	+	.	Name=WN51_00818;ID=gene-WN51_00818
KQ435694.1	Genbank	gene	148203	149745	.	+	.	Name=WN51_00817;ID=gene-WN51_00817
KQ435694.1	Genbank	gene	498296	502427	.	+	.	Name=WN51_00850;ID=gene-WN51_00850
KQ435694.1	Genbank	gene	460557	473121	.	+	.	Name=WN51_00845;ID=gene-WN51_00845
KQ435694.1	Genbank	gene	436446	459894	.	+	.	Name=WN51_00844;ID=gene-WN51_00844
KQ435694.1	Genbank	gene	481865	484678	.	+	.	Name=WN51_00847;ID=gene-WN51_00847
KQ435694.1	Genbank	gene	474137	481078	.	+	.	Name=WN51_00846;ID=gene-WN51_00846
KQ435694.1	Genbank	gene	406117	413024	.	+	.	Name=WN51_00841;ID=gene-WN51_00841
KQ435694.1	Genbank	gene	316384	316548	.	-	.	Name=WN51_00840;ID=gene-WN51_00840
KQ435694.1	Genbank	gene	417494	423630	.	-	.	Name=WN51_00843;ID=gene-WN51_00843
KQ435694.1	Genbank	gene	414703	416946	.	+	.	Name=WN51_00842;ID=gene-WN51_00842
KQ435694.1	Genbank	gene	489434	493353	.	+	.	Name=WN51_00849;ID=gene-WN51_00849
KQ435694.1	Genbank	gene	487033	487985	.	+	.	Name=WN51_00848;ID=gene-WN51_00848
KQ435694.1	Genbank	gene	256694	259200	.	+	.	Name=WN51_00834;ID=gene-WN51_00834
KQ435694.1	Genbank	gene	250518	254702	.	+	.	Name=WN51_00833;ID=gene-WN51_00833
KQ435694.1	Genbank	gene	268600	270539	.	+	.	Name=WN51_00836;ID=gene-WN51_00836
KQ435694.1	Genbank	gene	261775	266162	.	-	.	Name=WN51_00835;ID=gene-WN51_00835
KQ435694.1	Genbank	gene	230753	231942	.	-	.	Name=WN51_00830;ID=gene-WN51_00830
KQ435694.1	Genbank	gene	243934	244559	.	+	.	Name=WN51_00832;ID=gene-WN51_00832
KQ435694.1	Genbank	gene	235737	240456	.	-	.	Name=WN51_00831;ID=gene-WN51_00831
KQ435694.1	Genbank	gene	273849	276331	.	+	.	Name=WN51_00838;ID=gene-WN51_00838
KQ435694.1	Genbank	pseudogene	271001	272358	.	-	.	Name=WN51_00837;ID=gene-WN51_00837
KQ435694.1	Genbank	gene	278447	298881	.	-	.	Name=WN51_00839;ID=gene-WN51_00839
KQ435694.1	Genbank	CDS	75240	75329	.	+	0	Name=KOX80890.1;ID=cds-KOX80890.1;Dbxref=InterPro:IPR000108%2CInterPro:IPR000219%2CInterPro:IPR001452%2CInterPro:IPR004148%2CInterPro:IPR011511%2CUniProtKB/Swiss-Prot:Q6TXD4%2CNCBI_GP:KOX80890.1;Ontology_term=GO:0005089%2CGO:0005515%2CGO:0005622%2CGO:0005737%2CGO:0035023;Parent=rna-gnl|WGS:LIRP|mrna.WN51_00807
KQ435694.1	Genbank	CDS	75421	75598	.	+	0	Name=KOX80890.1;ID=cds-KOX80890.1;Dbxref=InterPro:IPR000108%2CInterPro:IPR000219%2CInterPro:IPR001452%2CInterPro:IPR004148%2CInterPro:IPR011511%2CUniProtKB/Swiss-Prot:Q6TXD4%2CNCBI_GP:KOX80890.1;Ontology_term=GO:0005089%2CGO:0005515%2CGO:0005622%2CGO:0005737%2CGO:0035023;Parent=rna-gnl|WGS:LIRP|mrna.WN51_00807
KQ435694.1	Genbank	CDS	75667	75785	.	+	0	Name=KOX80890.1;ID=cds-KOX80890.1;Dbxref=InterPro:IPR000108%2CInterPro:IPR000219%2CInterPro:IPR001452%2CInterPro:IPR004148%2CInterPro:IPR011511%2CUniProtKB/Swiss-Prot:Q6TXD4%2CNCBI_GP:KOX80890.1;Ontology_term=GO:0005089%2CGO:0005515%2CGO:0005622%2CGO:0005737%2CGO:0035023;Parent=rna-gnl|WGS:LIRP|mrna.WN51_00807
KQ435694.1	Genbank	CDS	75871	77301	.	+	0	Name=KOX80890.1;ID=cds-KOX80890.1;Dbxref=InterPro:IPR000108%2CInterPro:IPR000219%2CInterPro:IPR001452%2CInterPro:IPR004148%2CInterPro:IPR011511%2CUniProtKB/Swiss-Prot:Q6TXD4%2CNCBI_GP:KOX80890.1;Ontology_term=GO:0005089%2CGO:0005515%2CGO:0005622%2CGO:0005737%2CGO:0035023;Parent=rna-gnl|WGS:LIRP|mrna.WN51_00807
KQ435694.1	Genbank	CDS	77388	77537	.	+	0	Name=KOX80890.1;ID=cds-KOX80890.1;Dbxref=InterPro:IPR000108%2CInterPro:IPR000219%2CInterPro:IPR001452%2CInterPro:IPR004148%2CInterPro:IPR011511%2CUniProtKB/Swiss-Prot:Q6TXD4%2CNCBI_GP:KOX80890.1;Ontology_term=GO:0005089%2CGO:0005515%2CGO:0005622%2CGO:0005737%2CGO:0035023;Parent=rna-gnl|WGS:LIRP|mrna.WN51_00807
KQ435694.1	Genbank	CDS	77609	78229	.	+	0	Name=KOX80890.1;ID=cds-KOX80890.1;Dbxref=InterPro:IPR000108%2CInterPro:IPR000219%2CInterPro:IPR001452%2CInterPro:IPR004148%2CInterPro:IPR011511%2CUniProtKB/Swiss-Prot:Q6TXD4%2CNCBI_GP:KOX80890.1;Ontology_term=GO:0005089%2CGO:0005515%2CGO:0005622%2CGO:0005737%2CGO:0035023;Parent=rna-gnl|WGS:LIRP|mrna.WN51_00807
KQ435694.1	Genbank	CDS	78314	78496	.	+	0	Name=KOX80890.1;ID=cds-KOX80890.1;Dbxref=InterPro:IPR000108%2CInterPro:IPR000219%2CInterPro:IPR001452%2CInterPro:IPR004148%2CInterPro:IPR011511%2CUniProtKB/Swiss-Prot:Q6TXD4%2CNCBI_GP:KOX80890.1;Ontology_term=GO:0005089%2CGO:0005515%2CGO:0005622%2CGO:0005737%2CGO:0035023;Parent=rna-gnl|WGS:LIRP|mrna.WN51_00807
KQ435694.1	Genbank	CDS	78579	79181	.	+	0	Name=KOX80890.1;ID=cds-KOX80890.1;Dbxref=InterPro:IPR000108%2CInterPro:IPR000219%2CInterPro:IPR001452%2CInterPro:IPR004148%2CInterPro:IPR011511%2CUniProtKB/Swiss-Prot:Q6TXD4%2CNCBI_GP:KOX80890.1;Ontology_term=GO:0005089%2CGO:0005515%2CGO:0005622%2CGO:0005737%2CGO:0035023;Parent=rna-gnl|WGS:LIRP|mrna.WN51_00807
KQ435694.1	Genbank	CDS	79254	79448	.	+	0	Name=KOX80890.1;ID=cds-KOX80890.1;Dbxref=InterPro:IPR000108%2CInterPro:IPR000219%2CInterPro:IPR001452%2CInterPro:IPR004148%2CInterPro:IPR011511%2CUniProtKB/Swiss-Prot:Q6TXD4%2CNCBI_GP:KOX80890.1;Ontology_term=GO:0005089%2CGO:0005515%2CGO:0005622%2CGO:0005737%2CGO:0035023;Parent=rna-gnl|WGS:LIRP|mrna.WN51_00807
KQ435694.1	Genbank	gene	93836	95968	.	-	.	Name=WN51_00809;ID=gene-WN51_00809
KQ435694.1	Genbank	gene	82347	86297	.	-	.	Name=WN51_00808;ID=gene-WN51_00808
KQ435694.1	Genbank	gene	59070	74559	.	-	.	Name=WN51_00805;ID=gene-WN51_00805
KQ435694.1	Genbank	gene	75240	79448	.	+	.	Name=WN51_00807;ID=gene-WN51_00807
KQ435694.1	Genbank	gene	66214	66513	.	+	.	Name=WN51_00806;ID=gene-WN51_00806
KQ435694.1	Genbank	CDS	148203	148295	.	+	0	Name=KOX80900.1;ID=cds-KOX80900.1;Dbxref=InterPro:IPR013878%2CInterPro:IPR016024%2CUniProtKB/Swiss-Prot:P91891%2CNCBI_GP:KOX80900.1;Ontology_term=GO:0005488;Parent=rna-gnl|WGS:LIRP|mrna.WN51_00817
KQ435694.1	Genbank	CDS	148358	148525	.	+	0	Name=KOX80900.1;ID=cds-KOX80900.1;Dbxref=InterPro:IPR013878%2CInterPro:IPR016024%2CUniProtKB/Swiss-Prot:P91891%2CNCBI_GP:KOX80900.1;Ontology_term=GO:0005488;Parent=rna-gnl|WGS:LIRP|mrna.WN51_00817
KQ435694.1	Genbank	CDS	148680	148798	.	+	0	Name=KOX80900.1;ID=cds-KOX80900.1;Dbxref=InterPro:IPR013878%2CInterPro:IPR016024%2CUniProtKB/Swiss-Prot:P91891%2CNCBI_GP:KOX80900.1;Ontology_term=GO:0005488;Parent=rna-gnl|WGS:LIRP|mrna.WN51_00817
KQ435694.1	Genbank	CDS	148874	149042	.	+	0	Name=KOX80900.1;ID=cds-KOX80900.1;Dbxref=InterPro:IPR013878%2CInterPro:IPR016024%2CUniProtKB/Swiss-Prot:P91891%2CNCBI_GP:KOX80900.1;Ontology_term=GO:0005488;Parent=rna-gnl|WGS:LIRP|mrna.WN51_00817
KQ435694.1	Genbank	CDS	149121	149285	.	+	0	Name=KOX80900.1;ID=cds-KOX80900.1;Dbxref=InterPro:IPR013878%2CInterPro:IPR016024%2CUniProtKB/Swiss-Prot:P91891%2CNCBI_GP:KOX80900.1;Ontology_term=GO:0005488;Parent=rna-gnl|WGS:LIRP|mrna.WN51_00817
KQ435694.1	Genbank	CDS	149378	149482	.	+	0	Name=KOX80900.1;ID=cds-KOX80900.1;Dbxref=InterPro:IPR013878%2CInterPro:IPR016024%2CUniProtKB/Swiss-Prot:P91891%2CNCBI_GP:KOX80900.1;Ontology_term=GO:0005488;Parent=rna-gnl|WGS:LIRP|mrna.WN51_00817
KQ435694.1	Genbank	CDS	149563	149745	.	+	0	Name=KOX80900.1;ID=cds-KOX80900.1;Dbxref=InterPro:IPR013878%2CInterPro:IPR016024%2CUniProtKB/Swiss-Prot:P91891%2CNCBI_GP:KOX80900.1;Ontology_term=GO:0005488;Parent=rna-gnl|WGS:LIRP|mrna.WN51_00817
KQ435694.1	Genbank	exon	148874	149042	.	+	.	ID=exon-gnl|WGS:LIRP|mrna.WN51_00817-4;Parent=rna-gnl|WGS:LIRP|mrna.WN51_00817
KQ435694.1	Genbank	exon	148680	148798	.	+	.	ID=exon-gnl|WGS:LIRP|mrna.WN51_00817-3;Parent=rna-gnl|WGS:LIRP|mrna.WN51_00817
KQ435694.1	Genbank	exon	148358	148525	.	+	.	ID=exon-gnl|WGS:LIRP|mrna.WN51_00817-2;Parent=rna-gnl|WGS:LIRP|mrna.WN51_00817
KQ435694.1	Genbank	exon	148203	148295	.	+	.	ID=exon-gnl|WGS:LIRP|mrna.WN51_00817-1;Parent=rna-gnl|WGS:LIRP|mrna.WN51_00817
KQ435694.1	Genbank	exon	149563	149745	.	+	.	ID=exon-gnl|WGS:LIRP|mrna.WN51_00817-7;Parent=rna-gnl|WGS:LIRP|mrna.WN51_00817
KQ435694.1	Genbank	exon	149378	149482	.	+	.	ID=exon-gnl|WGS:LIRP|mrna.WN51_00817-6;Parent=rna-gnl|WGS:LIRP|mrna.WN51_00817
KQ435694.1	Genbank	exon	149121	149285	.	+	.	ID=exon-gnl|WGS:LIRP|mrna.WN51_00817-5;Parent=rna-gnl|WGS:LIRP|mrna.WN51_00817
KQ435694.1	Genbank	CDS	95864	95968	.	-	0	Name=KOX80892.1;ID=cds-KOX80892.1;Dbxref=NCBI_GP:KOX80892.1;Parent=rna-gnl|WGS:LIRP|mrna.WN51_00809
KQ435694.1	Genbank	CDS	95649	95781	.	-	0	Name=KOX80892.1;ID=cds-KOX80892.1;Dbxref=NCBI_GP:KOX80892.1;Parent=rna-gnl|WGS:LIRP|mrna.WN51_00809
KQ435694.1	Genbank	CDS	93836	93870	.	-	0	Name=KOX80892.1;ID=cds-KOX80892.1;Dbxref=NCBI_GP:KOX80892.1;Parent=rna-gnl|WGS:LIRP|mrna.WN51_00809
KQ435694.1	Genbank	CDS	154770	154822	.	-	0	Name=KOX80902.1;ID=cds-KOX80902.1;Dbxref=InterPro:IPR016024%2CInterPro:IPR019280%2CUniProtKB/Swiss-Prot:Q1HPS4%2CNCBI_GP:KOX80902.1;Ontology_term=GO:0005488;Parent=rna-gnl|WGS:LIRP|mrna.WN51_00819
KQ435694.1	Genbank	CDS	154369	154588	.	-	0	Name=KOX80902.1;ID=cds-KOX80902.1;Dbxref=InterPro:IPR016024%2CInterPro:IPR019280%2CUniProtKB/Swiss-Prot:Q1HPS4%2CNCBI_GP:KOX80902.1;Ontology_term=GO:0005488;Parent=rna-gnl|WGS:LIRP|mrna.WN51_00819
KQ435694.1	Genbank	CDS	153962	154181	.	-	0	Name=KOX80902.1;ID=cds-KOX80902.1;Dbxref=InterPro:IPR016024%2CInterPro:IPR019280%2CUniProtKB/Swiss-Prot:Q1HPS4%2CNCBI_GP:KOX80902.1;Ontology_term=GO:0005488;Parent=rna-gnl|WGS:LIRP|mrna.WN51_00819
KQ435694.1	Genbank	CDS	153505	153662	.	-	0	Name=KOX80902.1;ID=cds-KOX80902.1;Dbxref=InterPro:IPR016024%2CInterPro:IPR019280%2CUniProtKB/Swiss-Prot:Q1HPS4%2CNCBI_GP:KOX80902.1;Ontology_term=GO:0005488;Parent=rna-gnl|WGS:LIRP|mrna.WN51_00819
KQ435694.1	Genbank	exon	154369	154588	.	-	.	ID=exon-gnl|WGS:LIRP|mrna.WN51_00819-2;Parent=rna-gnl|WGS:LIRP|mrna.WN51_00819
KQ435694.1	Genbank	exon	154770	154822	.	-	.	ID=exon-gnl|WGS:LIRP|mrna.WN51_00819-1;Parent=rna-gnl|WGS:LIRP|mrna.WN51_00819
KQ435694.1	Genbank	exon	153505	153662	.	-	.	ID=exon-gnl|WGS:LIRP|mrna.WN51_00819-4;Parent=rna-gnl|WGS:LIRP|mrna.WN51_00819
KQ435694.1	Genbank	exon	153962	154181	.	-	.	ID=exon-gnl|WGS:LIRP|mrna.WN51_00819-3;Parent=rna-gnl|WGS:LIRP|mrna.WN51_00819
KQ435694.1	Genbank	CDS	150796	150914	.	+	0	Name=KOX80901.1;ID=cds-KOX80901.1;Dbxref=InterPro:IPR001594%2CUniProtKB/Swiss-Prot:Q923G5%2CNCBI_GP:KOX80901.1;Ontology_term=GO:0008270;Parent=rna-gnl|WGS:LIRP|mrna.WN51_00818
KQ435694.1	Genbank	CDS	151215	151496	.	+	0	Name=KOX80901.1;ID=cds-KOX80901.1;Dbxref=InterPro:IPR001594%2CUniProtKB/Swiss-Prot:Q923G5%2CNCBI_GP:KOX80901.1;Ontology_term=GO:0008270;Parent=rna-gnl|WGS:LIRP|mrna.WN51_00818
KQ435694.1	Genbank	CDS	151922	152080	.	+	0	Name=KOX80901.1;ID=cds-KOX80901.1;Dbxref=InterPro:IPR001594%2CUniProtKB/Swiss-Prot:Q923G5%2CNCBI_GP:KOX80901.1;Ontology_term=GO:0008270;Parent=rna-gnl|WGS:LIRP|mrna.WN51_00818
KQ435694.1	Genbank	CDS	152349	152622	.	+	0	Name=KOX80901.1;ID=cds-KOX80901.1;Dbxref=InterPro:IPR001594%2CUniProtKB/Swiss-Prot:Q923G5%2CNCBI_GP:KOX80901.1;Ontology_term=GO:0008270;Parent=rna-gnl|WGS:LIRP|mrna.WN51_00818
KQ435694.1	Genbank	CDS	86236	86297	.	-	0	Name=KOX80891.1;ID=cds-KOX80891.1;Dbxref=InterPro:IPR011032%2CUniProtKB/Swiss-Prot:O94564%2CNCBI_GP:KOX80891.1;Parent=rna-gnl|WGS:LIRP|mrna.WN51_00808
KQ435694.1	Genbank	CDS	84620	85148	.	-	0	Name=KOX80891.1;ID=cds-KOX80891.1;Dbxref=InterPro:IPR011032%2CUniProtKB/Swiss-Prot:O94564%2CNCBI_GP:KOX80891.1;Parent=rna-gnl|WGS:LIRP|mrna.WN51_00808
KQ435694.1	Genbank	CDS	84463	84608	.	-	0	Name=KOX80891.1;ID=cds-KOX80891.1;Dbxref=InterPro:IPR011032%2CUniProtKB/Swiss-Prot:O94564%2CNCBI_GP:KOX80891.1;Parent=rna-gnl|WGS:LIRP|mrna.WN51_00808
KQ435694.1	Genbank	CDS	82904	83078	.	-	0	Name=KOX80891.1;ID=cds-KOX80891.1;Dbxref=InterPro:IPR011032%2CUniProtKB/Swiss-Prot:O94564%2CNCBI_GP:KOX80891.1;Parent=rna-gnl|WGS:LIRP|mrna.WN51_00808
KQ435694.1	Genbank	CDS	82347	82847	.	-	0	Name=KOX80891.1;ID=cds-KOX80891.1;Dbxref=InterPro:IPR011032%2CUniProtKB/Swiss-Prot:O94564%2CNCBI_GP:KOX80891.1;Parent=rna-gnl|WGS:LIRP|mrna.WN51_00808
KQ435694.1	Genbank	exon	419321	419462	.	-	.	ID=exon-gnl|WGS:LIRP|mrna.WN51_00843-10;Parent=rna-gnl|WGS:LIRP|mrna.WN51_00843
KQ435694.1	Genbank	exon	418534	418756	.	-	.	ID=exon-gnl|WGS:LIRP|mrna.WN51_00843-12;Parent=rna-gnl|WGS:LIRP|mrna.WN51_00843
KQ435694.1	Genbank	exon	418823	419017	.	-	.	ID=exon-gnl|WGS:LIRP|mrna.WN51_00843-11;Parent=rna-gnl|WGS:LIRP|mrna.WN51_00843
KQ435694.1	Genbank	exon	417903	418061	.	-	.	ID=exon-gnl|WGS:LIRP|mrna.WN51_00843-14;Parent=rna-gnl|WGS:LIRP|mrna.WN51_00843
KQ435694.1	Genbank	exon	418142	418441	.	-	.	ID=exon-gnl|WGS:LIRP|mrna.WN51_00843-13;Parent=rna-gnl|WGS:LIRP|mrna.WN51_00843
KQ435694.1	Genbank	exon	417494	417548	.	-	.	ID=exon-gnl|WGS:LIRP|mrna.WN51_00843-16;Parent=rna-gnl|WGS:LIRP|mrna.WN51_00843
KQ435694.1	Genbank	exon	417681	417814	.	-	.	ID=exon-gnl|WGS:LIRP|mrna.WN51_00843-15;Parent=rna-gnl|WGS:LIRP|mrna.WN51_00843
KQ435694.1	Genbank	exon	126973	127096	.	+	.	ID=exon-gnl|WGS:LIRP|mrna.WN51_00814-7;Parent=rna-gnl|WGS:LIRP|mrna.WN51_00814
KQ435694.1	Genbank	exon	126713	126885	.	+	.	ID=exon-gnl|WGS:LIRP|mrna.WN51_00814-6;Parent=rna-gnl|WGS:LIRP|mrna.WN51_00814
KQ435694.1	Genbank	exon	126368	126541	.	+	.	ID=exon-gnl|WGS:LIRP|mrna.WN51_00814-5;Parent=rna-gnl|WGS:LIRP|mrna.WN51_00814
KQ435694.1	Genbank	exon	125996	126283	.	+	.	ID=exon-gnl|WGS:LIRP|mrna.WN51_00814-4;Parent=rna-gnl|WGS:LIRP|mrna.WN51_00814
KQ435694.1	Genbank	exon	125768	125920	.	+	.	ID=exon-gnl|WGS:LIRP|mrna.WN51_00814-3;Parent=rna-gnl|WGS:LIRP|mrna.WN51_00814
KQ435694.1	Genbank	exon	125426	125582	.	+	.	ID=exon-gnl|WGS:LIRP|mrna.WN51_00814-2;Parent=rna-gnl|WGS:LIRP|mrna.WN51_00814
KQ435694.1	Genbank	exon	124532	124989	.	+	.	ID=exon-gnl|WGS:LIRP|mrna.WN51_00814-1;Parent=rna-gnl|WGS:LIRP|mrna.WN51_00814
KQ435694.1	Genbank	exon	129251	129499	.	+	.	ID=exon-gnl|WGS:LIRP|mrna.WN51_00814-9;Parent=rna-gnl|WGS:LIRP|mrna.WN51_00814
KQ435694.1	Genbank	exon	127404	128959	.	+	.	ID=exon-gnl|WGS:LIRP|mrna.WN51_00814-8;Parent=rna-gnl|WGS:LIRP|mrna.WN51_00814
KQ435694.1	Genbank	exon	120702	120877	.	-	.	ID=exon-gnl|WGS:LIRP|mrna.WN51_00813-5;Parent=rna-gnl|WGS:LIRP|mrna.WN51_00813
KQ435694.1	Genbank	exon	121016	121033	.	-	.	ID=exon-gnl|WGS:LIRP|mrna.WN51_00813-4;Parent=rna-gnl|WGS:LIRP|mrna.WN51_00813
KQ435694.1	Genbank	exon	121109	121160	.	-	.	ID=exon-gnl|WGS:LIRP|mrna.WN51_00813-3;Parent=rna-gnl|WGS:LIRP|mrna.WN51_00813
KQ435694.1	Genbank	exon	121283	121369	.	-	.	ID=exon-gnl|WGS:LIRP|mrna.WN51_00813-2;Parent=rna-gnl|WGS:LIRP|mrna.WN51_00813
KQ435694.1	Genbank	exon	122706	122792	.	-	.	ID=exon-gnl|WGS:LIRP|mrna.WN51_00813-1;Parent=rna-gnl|WGS:LIRP|mrna.WN51_00813
KQ435694.1	Genbank	exon	143605	143777	.	-	.	ID=exon-gnl|WGS:LIRP|mrna.WN51_00816-5;Parent=rna-gnl|WGS:LIRP|mrna.WN51_00816
KQ435694.1	Genbank	exon	143851	143948	.	-	.	ID=exon-gnl|WGS:LIRP|mrna.WN51_00816-4;Parent=rna-gnl|WGS:LIRP|mrna.WN51_00816
KQ435694.1	Genbank	exon	144670	144736	.	-	.	ID=exon-gnl|WGS:LIRP|mrna.WN51_00816-3;Parent=rna-gnl|WGS:LIRP|mrna.WN51_00816
KQ435694.1	Genbank	exon	144860	144978	.	-	.	ID=exon-gnl|WGS:LIRP|mrna.WN51_00816-2;Parent=rna-gnl|WGS:LIRP|mrna.WN51_00816
KQ435694.1	Genbank	exon	145642	145690	.	-	.	ID=exon-gnl|WGS:LIRP|mrna.WN51_00816-1;Parent=rna-gnl|WGS:LIRP|mrna.WN51_00816
KQ435694.1	Genbank	exon	142587	142670	.	-	.	ID=exon-gnl|WGS:LIRP|mrna.WN51_00816-9;Parent=rna-gnl|WGS:LIRP|mrna.WN51_00816
KQ435694.1	Genbank	exon	142751	142833	.	-	.	ID=exon-gnl|WGS:LIRP|mrna.WN51_00816-8;Parent=rna-gnl|WGS:LIRP|mrna.WN51_00816
KQ435694.1	Genbank	exon	142916	143277	.	-	.	ID=exon-gnl|WGS:LIRP|mrna.WN51_00816-7;Parent=rna-gnl|WGS:LIRP|mrna.WN51_00816
KQ435694.1	Genbank	exon	143362	143524	.	-	.	ID=exon-gnl|WGS:LIRP|mrna.WN51_00816-6;Parent=rna-gnl|WGS:LIRP|mrna.WN51_00816
KQ435694.1	Genbank	exon	141113	141150	.	+	.	ID=exon-gnl|WGS:LIRP|mrna.WN51_00815-3;Parent=rna-gnl|WGS:LIRP|mrna.WN51_00815
KQ435694.1	Genbank	exon	140967	141036	.	+	.	ID=exon-gnl|WGS:LIRP|mrna.WN51_00815-2;Parent=rna-gnl|WGS:LIRP|mrna.WN51_00815
KQ435694.1	Genbank	exon	140767	140835	.	+	.	ID=exon-gnl|WGS:LIRP|mrna.WN51_00815-1;Parent=rna-gnl|WGS:LIRP|mrna.WN51_00815
KQ435694.1	Genbank	CDS	179220	179489	.	+	0	Name=KOX80908.1;ID=cds-KOX80908.1;Dbxref=InterPro:IPR019131%2CUniProtKB/Swiss-Prot:Q8SX68%2CNCBI_GP:KOX80908.1;Parent=rna-gnl|WGS:LIRP|mrna.WN51_00825
KQ435694.1	Genbank	CDS	179598	179699	.	+	0	Name=KOX80908.1;ID=cds-KOX80908.1;Dbxref=InterPro:IPR019131%2CUniProtKB/Swiss-Prot:Q8SX68%2CNCBI_GP:KOX80908.1;Parent=rna-gnl|WGS:LIRP|mrna.WN51_00825
KQ435694.1	Genbank	CDS	179778	180002	.	+	0	Name=KOX80908.1;ID=cds-KOX80908.1;Dbxref=InterPro:IPR019131%2CUniProtKB/Swiss-Prot:Q8SX68%2CNCBI_GP:KOX80908.1;Parent=rna-gnl|WGS:LIRP|mrna.WN51_00825
KQ435694.1	Genbank	CDS	180078	180699	.	+	0	Name=KOX80908.1;ID=cds-KOX80908.1;Dbxref=InterPro:IPR019131%2CUniProtKB/Swiss-Prot:Q8SX68%2CNCBI_GP:KOX80908.1;Parent=rna-gnl|WGS:LIRP|mrna.WN51_00825
KQ435694.1	Genbank	CDS	180864	180959	.	+	0	Name=KOX80908.1;ID=cds-KOX80908.1;Dbxref=InterPro:IPR019131%2CUniProtKB/Swiss-Prot:Q8SX68%2CNCBI_GP:KOX80908.1;Parent=rna-gnl|WGS:LIRP|mrna.WN51_00825
KQ435694.1	Genbank	CDS	181402	181511	.	+	0	Name=KOX80908.1;ID=cds-KOX80908.1;Dbxref=InterPro:IPR019131%2CUniProtKB/Swiss-Prot:Q8SX68%2CNCBI_GP:KOX80908.1;Parent=rna-gnl|WGS:LIRP|mrna.WN51_00825
KQ435694.1	Genbank	CDS	183576	183941	.	+	0	Name=KOX80908.1;ID=cds-KOX80908.1;Dbxref=InterPro:IPR019131%2CUniProtKB/Swiss-Prot:Q8SX68%2CNCBI_GP:KOX80908.1;Parent=rna-gnl|WGS:LIRP|mrna.WN51_00825
KQ435694.1	Genbank	CDS	198663	198824	.	+	0	Name=KOX80908.1;ID=cds-KOX80908.1;Dbxref=InterPro:IPR019131%2CUniProtKB/Swiss-Prot:Q8SX68%2CNCBI_GP:KOX80908.1;Parent=rna-gnl|WGS:LIRP|mrna.WN51_00825
KQ435694.1	Genbank	exon	99198	99286	.	-	.	ID=exon-gnl|WGS:LIRP|mrna.WN51_00810-9;Parent=rna-gnl|WGS:LIRP|mrna.WN51_00810
KQ435694.1	Genbank	exon	99370	99457	.	-	.	ID=exon-gnl|WGS:LIRP|mrna.WN51_00810-8;Parent=rna-gnl|WGS:LIRP|mrna.WN51_00810
KQ435694.1	Genbank	exon	99523	99658	.	-	.	ID=exon-gnl|WGS:LIRP|mrna.WN51_00810-7;Parent=rna-gnl|WGS:LIRP|mrna.WN51_00810
KQ435694.1	Genbank	exon	99746	99939	.	-	.	ID=exon-gnl|WGS:LIRP|mrna.WN51_00810-6;Parent=rna-gnl|WGS:LIRP|mrna.WN51_00810
KQ435694.1	Genbank	exon	100014	100288	.	-	.	ID=exon-gnl|WGS:LIRP|mrna.WN51_00810-5;Parent=rna-gnl|WGS:LIRP|mrna.WN51_00810
KQ435694.1	Genbank	exon	100952	101013	.	-	.	ID=exon-gnl|WGS:LIRP|mrna.WN51_00810-4;Parent=rna-gnl|WGS:LIRP|mrna.WN51_00810
KQ435694.1	Genbank	exon	101150	101570	.	-	.	ID=exon-gnl|WGS:LIRP|mrna.WN51_00810-3;Parent=rna-gnl|WGS:LIRP|mrna.WN51_00810
KQ435694.1	Genbank	exon	101856	101919	.	-	.	ID=exon-gnl|WGS:LIRP|mrna.WN51_00810-2;Parent=rna-gnl|WGS:LIRP|mrna.WN51_00810
KQ435694.1	Genbank	exon	102179	102223	.	-	.	ID=exon-gnl|WGS:LIRP|mrna.WN51_00810-1;Parent=rna-gnl|WGS:LIRP|mrna.WN51_00810
KQ435694.1	Genbank	CDS	199753	199866	.	+	0	Name=KOX80909.1;ID=cds-KOX80909.1;Dbxref=NCBI_GP:KOX80909.1;Parent=rna-gnl|WGS:LIRP|mrna.WN51_00826
KQ435694.1	Genbank	CDS	200727	201976	.	+	0	Name=KOX80909.1;ID=cds-KOX80909.1;Dbxref=NCBI_GP:KOX80909.1;Parent=rna-gnl|WGS:LIRP|mrna.WN51_00826
KQ435694.1	Genbank	CDS	202124	202176	.	+	0	Name=KOX80909.1;ID=cds-KOX80909.1;Dbxref=NCBI_GP:KOX80909.1;Parent=rna-gnl|WGS:LIRP|mrna.WN51_00826
KQ435694.1	Genbank	CDS	202357	205316	.	+	0	Name=KOX80909.1;ID=cds-KOX80909.1;Dbxref=NCBI_GP:KOX80909.1;Parent=rna-gnl|WGS:LIRP|mrna.WN51_00826
KQ435694.1	Genbank	CDS	145642	145690	.	-	0	Name=KOX80899.1;ID=cds-KOX80899.1;Dbxref=InterPro:IPR003316%2CInterPro:IPR014889%2CUniProtKB/Swiss-Prot:Q14186%2CNCBI_GP:KOX80899.1;Ontology_term=GO:0003700%2CGO:0005667%2CGO:0006355;Parent=rna-gnl|WGS:LIRP|mrna.WN51_00816
KQ435694.1	Genbank	CDS	144860	144978	.	-	0	Name=KOX80899.1;ID=cds-KOX80899.1;Dbxref=InterPro:IPR003316%2CInterPro:IPR014889%2CUniProtKB/Swiss-Prot:Q14186%2CNCBI_GP:KOX80899.1;Ontology_term=GO:0003700%2CGO:0005667%2CGO:0006355;Parent=rna-gnl|WGS:LIRP|mrna.WN51_00816
KQ435694.1	Genbank	CDS	144670	144736	.	-	0	Name=KOX80899.1;ID=cds-KOX80899.1;Dbxref=InterPro:IPR003316%2CInterPro:IPR014889%2CUniProtKB/Swiss-Prot:Q14186%2CNCBI_GP:KOX80899.1;Ontology_term=GO:0003700%2CGO:0005667%2CGO:0006355;Parent=rna-gnl|WGS:LIRP|mrna.WN51_00816
KQ435694.1	Genbank	CDS	143851	143948	.	-	0	Name=KOX80899.1;ID=cds-KOX80899.1;Dbxref=InterPro:IPR003316%2CInterPro:IPR014889%2CUniProtKB/Swiss-Prot:Q14186%2CNCBI_GP:KOX80899.1;Ontology_term=GO:0003700%2CGO:0005667%2CGO:0006355;Parent=rna-gnl|WGS:LIRP|mrna.WN51_00816
KQ435694.1	Genbank	CDS	143605	143777	.	-	0	Name=KOX80899.1;ID=cds-KOX80899.1;Dbxref=InterPro:IPR003316%2CInterPro:IPR014889%2CUniProtKB/Swiss-Prot:Q14186%2CNCBI_GP:KOX80899.1;Ontology_term=GO:0003700%2CGO:0005667%2CGO:0006355;Parent=rna-gnl|WGS:LIRP|mrna.WN51_00816
KQ435694.1	Genbank	CDS	143362	143524	.	-	0	Name=KOX80899.1;ID=cds-KOX80899.1;Dbxref=InterPro:IPR003316%2CInterPro:IPR014889%2CUniProtKB/Swiss-Prot:Q14186%2CNCBI_GP:KOX80899.1;Ontology_term=GO:0003700%2CGO:0005667%2CGO:0006355;Parent=rna-gnl|WGS:LIRP|mrna.WN51_00816
KQ435694.1	Genbank	CDS	142916	143277	.	-	0	Name=KOX80899.1;ID=cds-KOX80899.1;Dbxref=InterPro:IPR003316%2CInterPro:IPR014889%2CUniProtKB/Swiss-Prot:Q14186%2CNCBI_GP:KOX80899.1;Ontology_term=GO:0003700%2CGO:0005667%2CGO:0006355;Parent=rna-gnl|WGS:LIRP|mrna.WN51_00816
KQ435694.1	Genbank	CDS	142751	142833	.	-	0	Name=KOX80899.1;ID=cds-KOX80899.1;Dbxref=InterPro:IPR003316%2CInterPro:IPR014889%2CUniProtKB/Swiss-Prot:Q14186%2CNCBI_GP:KOX80899.1;Ontology_term=GO:0003700%2CGO:0005667%2CGO:0006355;Parent=rna-gnl|WGS:LIRP|mrna.WN51_00816
KQ435694.1	Genbank	CDS	142587	142670	.	-	0	Name=KOX80899.1;ID=cds-KOX80899.1;Dbxref=InterPro:IPR003316%2CInterPro:IPR014889%2CUniProtKB/Swiss-Prot:Q14186%2CNCBI_GP:KOX80899.1;Ontology_term=GO:0003700%2CGO:0005667%2CGO:0006355;Parent=rna-gnl|WGS:LIRP|mrna.WN51_00816
KQ435694.1	Genbank	CDS	142263	142495	.	-	0	Name=KOX80899.1;ID=cds-KOX80899.1;Dbxref=InterPro:IPR003316%2CInterPro:IPR014889%2CUniProtKB/Swiss-Prot:Q14186%2CNCBI_GP:KOX80899.1;Ontology_term=GO:0003700%2CGO:0005667%2CGO:0006355;Parent=rna-gnl|WGS:LIRP|mrna.WN51_00816
KQ435694.1	Genbank	CDS	179135	179187	.	-	0	Name=KOX80907.1;ID=cds-KOX80907.1;Dbxref=InterPro:IPR004835%2CUniProtKB/Swiss-Prot:Q00757%2CNCBI_GP:KOX80907.1;Ontology_term=GO:0016758;Parent=rna-gnl|WGS:LIRP|mrna.WN51_00824
KQ435694.1	Genbank	CDS	177529	177767	.	-	0	Name=KOX80907.1;ID=cds-KOX80907.1;Dbxref=InterPro:IPR004835%2CUniProtKB/Swiss-Prot:Q00757%2CNCBI_GP:KOX80907.1;Ontology_term=GO:0016758;Parent=rna-gnl|WGS:LIRP|mrna.WN51_00824
KQ435694.1	Genbank	CDS	177136	177432	.	-	0	Name=KOX80907.1;ID=cds-KOX80907.1;Dbxref=InterPro:IPR004835%2CUniProtKB/Swiss-Prot:Q00757%2CNCBI_GP:KOX80907.1;Ontology_term=GO:0016758;Parent=rna-gnl|WGS:LIRP|mrna.WN51_00824
KQ435694.1	Genbank	CDS	176852	177070	.	-	0	Name=KOX80907.1;ID=cds-KOX80907.1;Dbxref=InterPro:IPR004835%2CUniProtKB/Swiss-Prot:Q00757%2CNCBI_GP:KOX80907.1;Ontology_term=GO:0016758;Parent=rna-gnl|WGS:LIRP|mrna.WN51_00824
KQ435694.1	Genbank	CDS	176462	176758	.	-	0	Name=KOX80907.1;ID=cds-KOX80907.1;Dbxref=InterPro:IPR004835%2CUniProtKB/Swiss-Prot:Q00757%2CNCBI_GP:KOX80907.1;Ontology_term=GO:0016758;Parent=rna-gnl|WGS:LIRP|mrna.WN51_00824
KQ435694.1	Genbank	CDS	175934	176358	.	-	0	Name=KOX80907.1;ID=cds-KOX80907.1;Dbxref=InterPro:IPR004835%2CUniProtKB/Swiss-Prot:Q00757%2CNCBI_GP:KOX80907.1;Ontology_term=GO:0016758;Parent=rna-gnl|WGS:LIRP|mrna.WN51_00824
KQ435694.1	Genbank	CDS	175607	175853	.	-	0	Name=KOX80907.1;ID=cds-KOX80907.1;Dbxref=InterPro:IPR004835%2CUniProtKB/Swiss-Prot:Q00757%2CNCBI_GP:KOX80907.1;Ontology_term=GO:0016758;Parent=rna-gnl|WGS:LIRP|mrna.WN51_00824
KQ435694.1	Genbank	CDS	175251	175525	.	-	0	Name=KOX80907.1;ID=cds-KOX80907.1;Dbxref=InterPro:IPR004835%2CUniProtKB/Swiss-Prot:Q00757%2CNCBI_GP:KOX80907.1;Ontology_term=GO:0016758;Parent=rna-gnl|WGS:LIRP|mrna.WN51_00824
KQ435694.1	Genbank	CDS	174927	175137	.	-	0	Name=KOX80907.1;ID=cds-KOX80907.1;Dbxref=InterPro:IPR004835%2CUniProtKB/Swiss-Prot:Q00757%2CNCBI_GP:KOX80907.1;Ontology_term=GO:0016758;Parent=rna-gnl|WGS:LIRP|mrna.WN51_00824
KQ435694.1	Genbank	CDS	174546	174793	.	-	0	Name=KOX80907.1;ID=cds-KOX80907.1;Dbxref=InterPro:IPR004835%2CUniProtKB/Swiss-Prot:Q00757%2CNCBI_GP:KOX80907.1;Ontology_term=GO:0016758;Parent=rna-gnl|WGS:LIRP|mrna.WN51_00824
KQ435694.1	Genbank	CDS	174239	174431	.	-	0	Name=KOX80907.1;ID=cds-KOX80907.1;Dbxref=InterPro:IPR004835%2CUniProtKB/Swiss-Prot:Q00757%2CNCBI_GP:KOX80907.1;Ontology_term=GO:0016758;Parent=rna-gnl|WGS:LIRP|mrna.WN51_00824
KQ435694.1	Genbank	CDS	174014	174126	.	-	0	Name=KOX80907.1;ID=cds-KOX80907.1;Dbxref=InterPro:IPR004835%2CUniProtKB/Swiss-Prot:Q00757%2CNCBI_GP:KOX80907.1;Ontology_term=GO:0016758;Parent=rna-gnl|WGS:LIRP|mrna.WN51_00824
KQ435694.1	Genbank	CDS	173651	173950	.	-	0	Name=KOX80907.1;ID=cds-KOX80907.1;Dbxref=InterPro:IPR004835%2CUniProtKB/Swiss-Prot:Q00757%2CNCBI_GP:KOX80907.1;Ontology_term=GO:0016758;Parent=rna-gnl|WGS:LIRP|mrna.WN51_00824
KQ435694.1	Genbank	CDS	173371	173567	.	-	0	Name=KOX80907.1;ID=cds-KOX80907.1;Dbxref=InterPro:IPR004835%2CUniProtKB/Swiss-Prot:Q00757%2CNCBI_GP:KOX80907.1;Ontology_term=GO:0016758;Parent=rna-gnl|WGS:LIRP|mrna.WN51_00824
KQ435694.1	Genbank	CDS	172991	173300	.	-	0	Name=KOX80907.1;ID=cds-KOX80907.1;Dbxref=InterPro:IPR004835%2CUniProtKB/Swiss-Prot:Q00757%2CNCBI_GP:KOX80907.1;Ontology_term=GO:0016758;Parent=rna-gnl|WGS:LIRP|mrna.WN51_00824
KQ435694.1	Genbank	CDS	172731	172910	.	-	0	Name=KOX80907.1;ID=cds-KOX80907.1;Dbxref=InterPro:IPR004835%2CUniProtKB/Swiss-Prot:Q00757%2CNCBI_GP:KOX80907.1;Ontology_term=GO:0016758;Parent=rna-gnl|WGS:LIRP|mrna.WN51_00824
KQ435694.1	Genbank	CDS	172693	172710	.	-	0	Name=KOX80907.1;ID=cds-KOX80907.1;Dbxref=InterPro:IPR004835%2CUniProtKB/Swiss-Prot:Q00757%2CNCBI_GP:KOX80907.1;Ontology_term=GO:0016758;Parent=rna-gnl|WGS:LIRP|mrna.WN51_00824
KQ435694.1	Genbank	CDS	172173	172644	.	-	0	Name=KOX80907.1;ID=cds-KOX80907.1;Dbxref=InterPro:IPR004835%2CUniProtKB/Swiss-Prot:Q00757%2CNCBI_GP:KOX80907.1;Ontology_term=GO:0016758;Parent=rna-gnl|WGS:LIRP|mrna.WN51_00824
KQ435694.1	Genbank	CDS	171949	172085	.	-	0	Name=KOX80907.1;ID=cds-KOX80907.1;Dbxref=InterPro:IPR004835%2CUniProtKB/Swiss-Prot:Q00757%2CNCBI_GP:KOX80907.1;Ontology_term=GO:0016758;Parent=rna-gnl|WGS:LIRP|mrna.WN51_00824
KQ435694.1	Genbank	CDS	124532	124989	.	+	0	Name=KOX80897.1;ID=cds-KOX80897.1;Dbxref=InterPro:IPR001965%2CInterPro:IPR011011%2CInterPro:IPR019542%2CInterPro:IPR019787%2CUniProtKB/Swiss-Prot:Q7YZH1%2CNCBI_GP:KOX80897.1;Ontology_term=GO:0005515%2CGO:0008270;Parent=rna-gnl|WGS:LIRP|mrna.WN51_00814
KQ435694.1	Genbank	CDS	125426	125582	.	+	0	Name=KOX80897.1;ID=cds-KOX80897.1;Dbxref=InterPro:IPR001965%2CInterPro:IPR011011%2CInterPro:IPR019542%2CInterPro:IPR019787%2CUniProtKB/Swiss-Prot:Q7YZH1%2CNCBI_GP:KOX80897.1;Ontology_term=GO:0005515%2CGO:0008270;Parent=rna-gnl|WGS:LIRP|mrna.WN51_00814
KQ435694.1	Genbank	CDS	125768	125920	.	+	0	Name=KOX80897.1;ID=cds-KOX80897.1;Dbxref=InterPro:IPR001965%2CInterPro:IPR011011%2CInterPro:IPR019542%2CInterPro:IPR019787%2CUniProtKB/Swiss-Prot:Q7YZH1%2CNCBI_GP:KOX80897.1;Ontology_term=GO:0005515%2CGO:0008270;Parent=rna-gnl|WGS:LIRP|mrna.WN51_00814
KQ435694.1	Genbank	CDS	125996	126283	.	+	0	Name=KOX80897.1;ID=cds-KOX80897.1;Dbxref=InterPro:IPR001965%2CInterPro:IPR011011%2CInterPro:IPR019542%2CInterPro:IPR019787%2CUniProtKB/Swiss-Prot:Q7YZH1%2CNCBI_GP:KOX80897.1;Ontology_term=GO:0005515%2CGO:0008270;Parent=rna-gnl|WGS:LIRP|mrna.WN51_00814
KQ435694.1	Genbank	CDS	126368	126541	.	+	0	Name=KOX80897.1;ID=cds-KOX80897.1;Dbxref=InterPro:IPR001965%2CInterPro:IPR011011%2CInterPro:IPR019542%2CInterPro:IPR019787%2CUniProtKB/Swiss-Prot:Q7YZH1%2CNCBI_GP:KOX80897.1;Ontology_term=GO:0005515%2CGO:0008270;Parent=rna-gnl|WGS:LIRP|mrna.WN51_00814
KQ435694.1	Genbank	CDS	126713	126885	.	+	0	Name=KOX80897.1;ID=cds-KOX80897.1;Dbxref=InterPro:IPR001965%2CInterPro:IPR011011%2CInterPro:IPR019542%2CInterPro:IPR019787%2CUniProtKB/Swiss-Prot:Q7YZH1%2CNCBI_GP:KOX80897.1;Ontology_term=GO:0005515%2CGO:0008270;Parent=rna-gnl|WGS:LIRP|mrna.WN51_00814
KQ435694.1	Genbank	CDS	126973	127096	.	+	0	Name=KOX80897.1;ID=cds-KOX80897.1;Dbxref=InterPro:IPR001965%2CInterPro:IPR011011%2CInterPro:IPR019542%2CInterPro:IPR019787%2CUniProtKB/Swiss-Prot:Q7YZH1%2CNCBI_GP:KOX80897.1;Ontology_term=GO:0005515%2CGO:0008270;Parent=rna-gnl|WGS:LIRP|mrna.WN51_00814
KQ435694.1	Genbank	CDS	127404	128959	.	+	0	Name=KOX80897.1;ID=cds-KOX80897.1;Dbxref=InterPro:IPR001965%2CInterPro:IPR011011%2CInterPro:IPR019542%2CInterPro:IPR019787%2CUniProtKB/Swiss-Prot:Q7YZH1%2CNCBI_GP:KOX80897.1;Ontology_term=GO:0005515%2CGO:0008270;Parent=rna-gnl|WGS:LIRP|mrna.WN51_00814
KQ435694.1	Genbank	CDS	129251	129499	.	+	0	Name=KOX80897.1;ID=cds-KOX80897.1;Dbxref=InterPro:IPR001965%2CInterPro:IPR011011%2CInterPro:IPR019542%2CInterPro:IPR019787%2CUniProtKB/Swiss-Prot:Q7YZH1%2CNCBI_GP:KOX80897.1;Ontology_term=GO:0005515%2CGO:0008270;Parent=rna-gnl|WGS:LIRP|mrna.WN51_00814
KQ435694.1	Genbank	CDS	129754	130958	.	+	0	Name=KOX80897.1;ID=cds-KOX80897.1;Dbxref=InterPro:IPR001965%2CInterPro:IPR011011%2CInterPro:IPR019542%2CInterPro:IPR019787%2CUniProtKB/Swiss-Prot:Q7YZH1%2CNCBI_GP:KOX80897.1;Ontology_term=GO:0005515%2CGO:0008270;Parent=rna-gnl|WGS:LIRP|mrna.WN51_00814
KQ435694.1	Genbank	CDS	131370	132340	.	+	0	Name=KOX80897.1;ID=cds-KOX80897.1;Dbxref=InterPro:IPR001965%2CInterPro:IPR011011%2CInterPro:IPR019542%2CInterPro:IPR019787%2CUniProtKB/Swiss-Prot:Q7YZH1%2CNCBI_GP:KOX80897.1;Ontology_term=GO:0005515%2CGO:0008270;Parent=rna-gnl|WGS:LIRP|mrna.WN51_00814
KQ435694.1	Genbank	CDS	132539	134935	.	+	0	Name=KOX80897.1;ID=cds-KOX80897.1;Dbxref=InterPro:IPR001965%2CInterPro:IPR011011%2CInterPro:IPR019542%2CInterPro:IPR019787%2CUniProtKB/Swiss-Prot:Q7YZH1%2CNCBI_GP:KOX80897.1;Ontology_term=GO:0005515%2CGO:0008270;Parent=rna-gnl|WGS:LIRP|mrna.WN51_00814
KQ435694.1	Genbank	CDS	140767	140835	.	+	0	Name=KOX80898.1;ID=cds-KOX80898.1;Dbxref=UniProtKB/Swiss-Prot:Q7JVR7%2CNCBI_GP:KOX80898.1;Parent=rna-gnl|WGS:LIRP|mrna.WN51_00815
KQ435694.1	Genbank	CDS	140967	141036	.	+	0	Name=KOX80898.1;ID=cds-KOX80898.1;Dbxref=UniProtKB/Swiss-Prot:Q7JVR7%2CNCBI_GP:KOX80898.1;Parent=rna-gnl|WGS:LIRP|mrna.WN51_00815
KQ435694.1	Genbank	CDS	141113	141150	.	+	0	Name=KOX80898.1;ID=cds-KOX80898.1;Dbxref=UniProtKB/Swiss-Prot:Q7JVR7%2CNCBI_GP:KOX80898.1;Parent=rna-gnl|WGS:LIRP|mrna.WN51_00815
KQ435694.1	Genbank	exon	113331	113586	.	+	.	ID=exon-gnl|WGS:LIRP|mrna.WN51_00812-9;Parent=rna-gnl|WGS:LIRP|mrna.WN51_00812
KQ435694.1	Genbank	exon	113072	113243	.	+	.	ID=exon-gnl|WGS:LIRP|mrna.WN51_00812-8;Parent=rna-gnl|WGS:LIRP|mrna.WN51_00812
KQ435694.1	Genbank	exon	112065	112327	.	+	.	ID=exon-gnl|WGS:LIRP|mrna.WN51_00812-7;Parent=rna-gnl|WGS:LIRP|mrna.WN51_00812
KQ435694.1	Genbank	exon	111856	111986	.	+	.	ID=exon-gnl|WGS:LIRP|mrna.WN51_00812-6;Parent=rna-gnl|WGS:LIRP|mrna.WN51_00812
KQ435694.1	Genbank	exon	111648	111789	.	+	.	ID=exon-gnl|WGS:LIRP|mrna.WN51_00812-5;Parent=rna-gnl|WGS:LIRP|mrna.WN51_00812
KQ435694.1	Genbank	exon	111271	111569	.	+	.	ID=exon-gnl|WGS:LIRP|mrna.WN51_00812-4;Parent=rna-gnl|WGS:LIRP|mrna.WN51_00812
KQ435694.1	Genbank	exon	110966	111075	.	+	.	ID=exon-gnl|WGS:LIRP|mrna.WN51_00812-3;Parent=rna-gnl|WGS:LIRP|mrna.WN51_00812
KQ435694.1	Genbank	exon	110627	110780	.	+	.	ID=exon-gnl|WGS:LIRP|mrna.WN51_00812-2;Parent=rna-gnl|WGS:LIRP|mrna.WN51_00812
KQ435694.1	Genbank	exon	109821	109947	.	+	.	ID=exon-gnl|WGS:LIRP|mrna.WN51_00812-1;Parent=rna-gnl|WGS:LIRP|mrna.WN51_00812
KQ435694.1	Genbank	exon	107345	107446	.	-	.	ID=exon-gnl|WGS:LIRP|mrna.WN51_00811-4;Parent=rna-gnl|WGS:LIRP|mrna.WN51_00811
KQ435694.1	Genbank	exon	107523	107879	.	-	.	ID=exon-gnl|WGS:LIRP|mrna.WN51_00811-3;Parent=rna-gnl|WGS:LIRP|mrna.WN51_00811
KQ435694.1	Genbank	exon	107979	108118	.	-	.	ID=exon-gnl|WGS:LIRP|mrna.WN51_00811-2;Parent=rna-gnl|WGS:LIRP|mrna.WN51_00811
KQ435694.1	Genbank	exon	108760	108805	.	-	.	ID=exon-gnl|WGS:LIRP|mrna.WN51_00811-1;Parent=rna-gnl|WGS:LIRP|mrna.WN51_00811
KQ435694.1	Genbank	exon	741096	741151	.	+	.	ID=exon-gnl|WGS:LIRP|mrna.WN51_00858-1;Parent=rna-gnl|WGS:LIRP|mrna.WN51_00858
KQ435694.1	Genbank	exon	741610	742025	.	+	.	ID=exon-gnl|WGS:LIRP|mrna.WN51_00858-3;Parent=rna-gnl|WGS:LIRP|mrna.WN51_00858
KQ435694.1	Genbank	exon	741230	741328	.	+	.	ID=exon-gnl|WGS:LIRP|mrna.WN51_00858-2;Parent=rna-gnl|WGS:LIRP|mrna.WN51_00858
KQ435694.1	Genbank	exon	742287	742387	.	+	.	ID=exon-gnl|WGS:LIRP|mrna.WN51_00858-4;Parent=rna-gnl|WGS:LIRP|mrna.WN51_00858
KQ435694.1	Genbank	CDS	870082	870267	.	+	0	Name=KOX80953.1;ID=cds-KOX80953.1;Dbxref=NCBI_GP:KOX80953.1;Parent=rna-gnl|WGS:LIRP|mrna.WN51_00871
KQ435694.1	Genbank	exon	727683	727986	.	-	.	ID=exon-gnl|WGS:LIRP|mrna.WN51_00857-9;Parent=rna-gnl|WGS:LIRP|mrna.WN51_00857
KQ435694.1	Genbank	exon	740314	740506	.	-	.	ID=exon-gnl|WGS:LIRP|mrna.WN51_00857-2;Parent=rna-gnl|WGS:LIRP|mrna.WN51_00857
KQ435694.1	Genbank	exon	740745	740778	.	-	.	ID=exon-gnl|WGS:LIRP|mrna.WN51_00857-1;Parent=rna-gnl|WGS:LIRP|mrna.WN51_00857
KQ435694.1	Genbank	exon	739800	739901	.	-	.	ID=exon-gnl|WGS:LIRP|mrna.WN51_00857-4;Parent=rna-gnl|WGS:LIRP|mrna.WN51_00857
KQ435694.1	Genbank	exon	740013	740234	.	-	.	ID=exon-gnl|WGS:LIRP|mrna.WN51_00857-3;Parent=rna-gnl|WGS:LIRP|mrna.WN51_00857
KQ435694.1	Genbank	exon	738704	738811	.	-	.	ID=exon-gnl|WGS:LIRP|mrna.WN51_00857-6;Parent=rna-gnl|WGS:LIRP|mrna.WN51_00857
KQ435694.1	Genbank	exon	738896	739061	.	-	.	ID=exon-gnl|WGS:LIRP|mrna.WN51_00857-5;Parent=rna-gnl|WGS:LIRP|mrna.WN51_00857
KQ435694.1	Genbank	exon	738054	738236	.	-	.	ID=exon-gnl|WGS:LIRP|mrna.WN51_00857-8;Parent=rna-gnl|WGS:LIRP|mrna.WN51_00857
KQ435694.1	Genbank	exon	738334	738498	.	-	.	ID=exon-gnl|WGS:LIRP|mrna.WN51_00857-7;Parent=rna-gnl|WGS:LIRP|mrna.WN51_00857
KQ435694.1	Genbank	CDS	867111	867179	.	-	0	Name=KOX80952.1;ID=cds-KOX80952.1;Dbxref=InterPro:IPR001650%2CInterPro:IPR011545%2CInterPro:IPR014001%2CInterPro:IPR014014%2CUniProtKB/Swiss-Prot:P09052%2CNCBI_GP:KOX80952.1;Ontology_term=GO:0003676%2CGO:0004386%2CGO:0005524%2CGO:0008026;Parent=rna-gnl|WGS:LIRP|mrna.WN51_00870
KQ435694.1	Genbank	CDS	866373	866378	.	-	0	Name=KOX80952.1;ID=cds-KOX80952.1;Dbxref=InterPro:IPR001650%2CInterPro:IPR011545%2CInterPro:IPR014001%2CInterPro:IPR014014%2CUniProtKB/Swiss-Prot:P09052%2CNCBI_GP:KOX80952.1;Ontology_term=GO:0003676%2CGO:0004386%2CGO:0005524%2CGO:0008026;Parent=rna-gnl|WGS:LIRP|mrna.WN51_00870
KQ435694.1	Genbank	CDS	866173	866235	.	-	0	Name=KOX80952.1;ID=cds-KOX80952.1;Dbxref=InterPro:IPR001650%2CInterPro:IPR011545%2CInterPro:IPR014001%2CInterPro:IPR014014%2CUniProtKB/Swiss-Prot:P09052%2CNCBI_GP:KOX80952.1;Ontology_term=GO:0003676%2CGO:0004386%2CGO:0005524%2CGO:0008026;Parent=rna-gnl|WGS:LIRP|mrna.WN51_00870
KQ435694.1	Genbank	CDS	864540	866087	.	-	0	Name=KOX80952.1;ID=cds-KOX80952.1;Dbxref=InterPro:IPR001650%2CInterPro:IPR011545%2CInterPro:IPR014001%2CInterPro:IPR014014%2CUniProtKB/Swiss-Prot:P09052%2CNCBI_GP:KOX80952.1;Ontology_term=GO:0003676%2CGO:0004386%2CGO:0005524%2CGO:0008026;Parent=rna-gnl|WGS:LIRP|mrna.WN51_00870
KQ435694.1	Genbank	CDS	864332	864433	.	-	0	Name=KOX80952.1;ID=cds-KOX80952.1;Dbxref=InterPro:IPR001650%2CInterPro:IPR011545%2CInterPro:IPR014001%2CInterPro:IPR014014%2CUniProtKB/Swiss-Prot:P09052%2CNCBI_GP:KOX80952.1;Ontology_term=GO:0003676%2CGO:0004386%2CGO:0005524%2CGO:0008026;Parent=rna-gnl|WGS:LIRP|mrna.WN51_00870
KQ435694.1	Genbank	CDS	863883	863912	.	-	0	Name=KOX80952.1;ID=cds-KOX80952.1;Dbxref=InterPro:IPR001650%2CInterPro:IPR011545%2CInterPro:IPR014001%2CInterPro:IPR014014%2CUniProtKB/Swiss-Prot:P09052%2CNCBI_GP:KOX80952.1;Ontology_term=GO:0003676%2CGO:0004386%2CGO:0005524%2CGO:0008026;Parent=rna-gnl|WGS:LIRP|mrna.WN51_00870
KQ435694.1	Genbank	exon	1100903	1101164	.	-	.	ID=exon-gnl|WGS:LIRP|mrna.WN51_00882-19;Parent=rna-gnl|WGS:LIRP|mrna.WN51_00882
KQ435694.1	Genbank	exon	1101620	1101893	.	-	.	ID=exon-gnl|WGS:LIRP|mrna.WN51_00882-18;Parent=rna-gnl|WGS:LIRP|mrna.WN51_00882
KQ435694.1	Genbank	exon	1113749	1113914	.	-	.	ID=exon-gnl|WGS:LIRP|mrna.WN51_00882-11;Parent=rna-gnl|WGS:LIRP|mrna.WN51_00882
KQ435694.1	Genbank	exon	1120475	1120553	.	-	.	ID=exon-gnl|WGS:LIRP|mrna.WN51_00882-10;Parent=rna-gnl|WGS:LIRP|mrna.WN51_00882
KQ435694.1	Genbank	exon	1108214	1108440	.	-	.	ID=exon-gnl|WGS:LIRP|mrna.WN51_00882-13;Parent=rna-gnl|WGS:LIRP|mrna.WN51_00882
KQ435694.1	Genbank	exon	1110527	1110586	.	-	.	ID=exon-gnl|WGS:LIRP|mrna.WN51_00882-12;Parent=rna-gnl|WGS:LIRP|mrna.WN51_00882
KQ435694.1	Genbank	exon	1102621	1102653	.	-	.	ID=exon-gnl|WGS:LIRP|mrna.WN51_00882-15;Parent=rna-gnl|WGS:LIRP|mrna.WN51_00882
KQ435694.1	Genbank	exon	1106013	1106145	.	-	.	ID=exon-gnl|WGS:LIRP|mrna.WN51_00882-14;Parent=rna-gnl|WGS:LIRP|mrna.WN51_00882
KQ435694.1	Genbank	exon	1102175	1102297	.	-	.	ID=exon-gnl|WGS:LIRP|mrna.WN51_00882-17;Parent=rna-gnl|WGS:LIRP|mrna.WN51_00882
KQ435694.1	Genbank	exon	1102506	1102588	.	-	.	ID=exon-gnl|WGS:LIRP|mrna.WN51_00882-16;Parent=rna-gnl|WGS:LIRP|mrna.WN51_00882
KQ435694.1	Genbank	exon	1095608	1095694	.	-	.	ID=exon-gnl|WGS:LIRP|mrna.WN51_00882-21;Parent=rna-gnl|WGS:LIRP|mrna.WN51_00882
KQ435694.1	Genbank	exon	1100359	1100596	.	-	.	ID=exon-gnl|WGS:LIRP|mrna.WN51_00882-20;Parent=rna-gnl|WGS:LIRP|mrna.WN51_00882
KQ435694.1	Genbank	CDS	884947	885010	.	+	0	Name=KOX80955.1;ID=cds-KOX80955.1;Dbxref=UniProtKB/Swiss-Prot:A5D8N2%2CNCBI_GP:KOX80955.1;Parent=rna-gnl|WGS:LIRP|mrna.WN51_00873
KQ435694.1	Genbank	CDS	885457	885659	.	+	0	Name=KOX80955.1;ID=cds-KOX80955.1;Dbxref=UniProtKB/Swiss-Prot:A5D8N2%2CNCBI_GP:KOX80955.1;Parent=rna-gnl|WGS:LIRP|mrna.WN51_00873
KQ435694.1	Genbank	CDS	885774	886004	.	+	0	Name=KOX80955.1;ID=cds-KOX80955.1;Dbxref=UniProtKB/Swiss-Prot:A5D8N2%2CNCBI_GP:KOX80955.1;Parent=rna-gnl|WGS:LIRP|mrna.WN51_00873
KQ435694.1	Genbank	CDS	886078	886182	.	+	0	Name=KOX80955.1;ID=cds-KOX80955.1;Dbxref=UniProtKB/Swiss-Prot:A5D8N2%2CNCBI_GP:KOX80955.1;Parent=rna-gnl|WGS:LIRP|mrna.WN51_00873
KQ435694.1	Genbank	exon	704645	704736	.	-	.	ID=exon-gnl|WGS:LIRP|mrna.WN51_00857-10;Parent=rna-gnl|WGS:LIRP|mrna.WN51_00857
KQ435694.1	Genbank	CDS	877391	877424	.	+	0	Name=KOX80954.1;ID=cds-KOX80954.1;Dbxref=InterPro:IPR004827%2CInterPro:IPR008917%2CInterPro:IPR011616%2CUniProtKB/Swiss-Prot:P20482%2CNCBI_GP:KOX80954.1;Ontology_term=GO:0003677%2CGO:0003700%2CGO:0043565%2CGO:0046983%2CGO:0006355;Parent=rna-gnl|WGS:LIRP|mrna.WN51_00872
KQ435694.1	Genbank	CDS	879632	879920	.	+	0	Name=KOX80954.1;ID=cds-KOX80954.1;Dbxref=InterPro:IPR004827%2CInterPro:IPR008917%2CInterPro:IPR011616%2CUniProtKB/Swiss-Prot:P20482%2CNCBI_GP:KOX80954.1;Ontology_term=GO:0003677%2CGO:0003700%2CGO:0043565%2CGO:0046983%2CGO:0006355;Parent=rna-gnl|WGS:LIRP|mrna.WN51_00872
KQ435694.1	Genbank	CDS	880411	880559	.	+	0	Name=KOX80954.1;ID=cds-KOX80954.1;Dbxref=InterPro:IPR004827%2CInterPro:IPR008917%2CInterPro:IPR011616%2CUniProtKB/Swiss-Prot:P20482%2CNCBI_GP:KOX80954.1;Ontology_term=GO:0003677%2CGO:0003700%2CGO:0043565%2CGO:0046983%2CGO:0006355;Parent=rna-gnl|WGS:LIRP|mrna.WN51_00872
KQ435694.1	Genbank	CDS	880584	880832	.	+	0	Name=KOX80954.1;ID=cds-KOX80954.1;Dbxref=InterPro:IPR004827%2CInterPro:IPR008917%2CInterPro:IPR011616%2CUniProtKB/Swiss-Prot:P20482%2CNCBI_GP:KOX80954.1;Ontology_term=GO:0003677%2CGO:0003700%2CGO:0043565%2CGO:0046983%2CGO:0006355;Parent=rna-gnl|WGS:LIRP|mrna.WN51_00872
KQ435694.1	Genbank	CDS	880935	881033	.	+	0	Name=KOX80954.1;ID=cds-KOX80954.1;Dbxref=InterPro:IPR004827%2CInterPro:IPR008917%2CInterPro:IPR011616%2CUniProtKB/Swiss-Prot:P20482%2CNCBI_GP:KOX80954.1;Ontology_term=GO:0003677%2CGO:0003700%2CGO:0043565%2CGO:0046983%2CGO:0006355;Parent=rna-gnl|WGS:LIRP|mrna.WN51_00872
KQ435694.1	Genbank	CDS	881152	881516	.	+	0	Name=KOX80954.1;ID=cds-KOX80954.1;Dbxref=InterPro:IPR004827%2CInterPro:IPR008917%2CInterPro:IPR011616%2CUniProtKB/Swiss-Prot:P20482%2CNCBI_GP:KOX80954.1;Ontology_term=GO:0003677%2CGO:0003700%2CGO:0043565%2CGO:0046983%2CGO:0006355;Parent=rna-gnl|WGS:LIRP|mrna.WN51_00872
KQ435694.1	Genbank	CDS	881598	881765	.	+	0	Name=KOX80954.1;ID=cds-KOX80954.1;Dbxref=InterPro:IPR004827%2CInterPro:IPR008917%2CInterPro:IPR011616%2CUniProtKB/Swiss-Prot:P20482%2CNCBI_GP:KOX80954.1;Ontology_term=GO:0003677%2CGO:0003700%2CGO:0043565%2CGO:0046983%2CGO:0006355;Parent=rna-gnl|WGS:LIRP|mrna.WN51_00872
KQ435694.1	Genbank	exon	743725	743801	.	-	.	ID=exon-gnl|WGS:LIRP|mrna.WN51_00859-2;Parent=rna-gnl|WGS:LIRP|mrna.WN51_00859
KQ435694.1	Genbank	exon	744116	744284	.	-	.	ID=exon-gnl|WGS:LIRP|mrna.WN51_00859-1;Parent=rna-gnl|WGS:LIRP|mrna.WN51_00859
KQ435694.1	Genbank	exon	567912	568043	.	-	.	ID=exon-gnl|WGS:LIRP|mrna.WN51_00853-2;Parent=rna-gnl|WGS:LIRP|mrna.WN51_00853
KQ435694.1	Genbank	exon	572917	572953	.	-	.	ID=exon-gnl|WGS:LIRP|mrna.WN51_00853-1;Parent=rna-gnl|WGS:LIRP|mrna.WN51_00853
KQ435694.1	Genbank	exon	562081	562116	.	-	.	ID=exon-gnl|WGS:LIRP|mrna.WN51_00853-4;Parent=rna-gnl|WGS:LIRP|mrna.WN51_00853
KQ435694.1	Genbank	exon	563478	563620	.	-	.	ID=exon-gnl|WGS:LIRP|mrna.WN51_00853-3;Parent=rna-gnl|WGS:LIRP|mrna.WN51_00853
KQ435694.1	Genbank	exon	556828	556910	.	-	.	ID=exon-gnl|WGS:LIRP|mrna.WN51_00852-1;Parent=rna-gnl|WGS:LIRP|mrna.WN51_00852
KQ435694.1	Genbank	exon	555498	555615	.	-	.	ID=exon-gnl|WGS:LIRP|mrna.WN51_00852-2;Parent=rna-gnl|WGS:LIRP|mrna.WN51_00852
KQ435694.1	Genbank	exon	660981	661109	.	+	.	ID=exon-gnl|WGS:LIRP|mrna.WN51_00856-3;Parent=rna-gnl|WGS:LIRP|mrna.WN51_00856
KQ435694.1	Genbank	exon	659881	660010	.	+	.	ID=exon-gnl|WGS:LIRP|mrna.WN51_00856-2;Parent=rna-gnl|WGS:LIRP|mrna.WN51_00856
KQ435694.1	Genbank	exon	654039	654094	.	+	.	ID=exon-gnl|WGS:LIRP|mrna.WN51_00856-1;Parent=rna-gnl|WGS:LIRP|mrna.WN51_00856
KQ435694.1	Genbank	CDS	850760	851062	.	+	0	Name=KOX80951.1;ID=cds-KOX80951.1;Dbxref=UniProtKB/Swiss-Prot:P20482%2CNCBI_GP:KOX80951.1;Parent=rna-gnl|WGS:LIRP|mrna.WN51_00869
KQ435694.1	Genbank	CDS	851970	852164	.	+	0	Name=KOX80951.1;ID=cds-KOX80951.1;Dbxref=UniProtKB/Swiss-Prot:P20482%2CNCBI_GP:KOX80951.1;Parent=rna-gnl|WGS:LIRP|mrna.WN51_00869
KQ435694.1	Genbank	CDS	855085	855180	.	+	0	Name=KOX80951.1;ID=cds-KOX80951.1;Dbxref=UniProtKB/Swiss-Prot:P20482%2CNCBI_GP:KOX80951.1;Parent=rna-gnl|WGS:LIRP|mrna.WN51_00869
KQ435694.1	Genbank	CDS	862619	862853	.	+	0	Name=KOX80951.1;ID=cds-KOX80951.1;Dbxref=UniProtKB/Swiss-Prot:P20482%2CNCBI_GP:KOX80951.1;Parent=rna-gnl|WGS:LIRP|mrna.WN51_00869
KQ435694.1	Genbank	CDS	863110	863378	.	+	0	Name=KOX80951.1;ID=cds-KOX80951.1;Dbxref=UniProtKB/Swiss-Prot:P20482%2CNCBI_GP:KOX80951.1;Parent=rna-gnl|WGS:LIRP|mrna.WN51_00869
KQ435694.1	Genbank	exon	588751	588829	.	-	.	ID=exon-gnl|WGS:LIRP|mrna.WN51_00854-5;Parent=rna-gnl|WGS:LIRP|mrna.WN51_00854
KQ435694.1	Genbank	exon	590136	590178	.	-	.	ID=exon-gnl|WGS:LIRP|mrna.WN51_00854-4;Parent=rna-gnl|WGS:LIRP|mrna.WN51_00854
KQ435694.1	Genbank	exon	584434	584577	.	-	.	ID=exon-gnl|WGS:LIRP|mrna.WN51_00854-7;Parent=rna-gnl|WGS:LIRP|mrna.WN51_00854
KQ435694.1	Genbank	exon	586158	586258	.	-	.	ID=exon-gnl|WGS:LIRP|mrna.WN51_00854-6;Parent=rna-gnl|WGS:LIRP|mrna.WN51_00854
KQ435694.1	Genbank	exon	574204	574253	.	-	.	ID=exon-gnl|WGS:LIRP|mrna.WN51_00854-9;Parent=rna-gnl|WGS:LIRP|mrna.WN51_00854
KQ435694.1	Genbank	exon	579802	579959	.	-	.	ID=exon-gnl|WGS:LIRP|mrna.WN51_00854-8;Parent=rna-gnl|WGS:LIRP|mrna.WN51_00854
KQ435694.1	Genbank	exon	600493	600586	.	-	.	ID=exon-gnl|WGS:LIRP|mrna.WN51_00854-1;Parent=rna-gnl|WGS:LIRP|mrna.WN51_00854
KQ435694.1	Genbank	exon	591139	591242	.	-	.	ID=exon-gnl|WGS:LIRP|mrna.WN51_00854-3;Parent=rna-gnl|WGS:LIRP|mrna.WN51_00854
KQ435694.1	Genbank	exon	599392	599518	.	-	.	ID=exon-gnl|WGS:LIRP|mrna.WN51_00854-2;Parent=rna-gnl|WGS:LIRP|mrna.WN51_00854
KQ435694.1	Genbank	exon	602651	602964	.	-	.	ID=exon-gnl|WGS:LIRP|mrna.WN51_00855-4;Parent=rna-gnl|WGS:LIRP|mrna.WN51_00855
KQ435694.1	Genbank	exon	607891	608028	.	-	.	ID=exon-gnl|WGS:LIRP|mrna.WN51_00855-3;Parent=rna-gnl|WGS:LIRP|mrna.WN51_00855
KQ435694.1	Genbank	exon	601232	601432	.	-	.	ID=exon-gnl|WGS:LIRP|mrna.WN51_00855-5;Parent=rna-gnl|WGS:LIRP|mrna.WN51_00855
KQ435694.1	Genbank	exon	612371	612464	.	-	.	ID=exon-gnl|WGS:LIRP|mrna.WN51_00855-2;Parent=rna-gnl|WGS:LIRP|mrna.WN51_00855
KQ435694.1	Genbank	exon	616800	616853	.	-	.	ID=exon-gnl|WGS:LIRP|mrna.WN51_00855-1;Parent=rna-gnl|WGS:LIRP|mrna.WN51_00855
KQ435694.1	Genbank	CDS	840210	840536	.	+	0	Name=KOX80950.1;ID=cds-KOX80950.1;Dbxref=NCBI_GP:KOX80950.1;Parent=rna-gnl|WGS:LIRP|mrna.WN51_00868
KQ435694.1	Genbank	exon	172991	173300	.	-	.	ID=exon-gnl|WGS:LIRP|mrna.WN51_00824-15;Parent=rna-gnl|WGS:LIRP|mrna.WN51_00824
KQ435694.1	Genbank	exon	173371	173567	.	-	.	ID=exon-gnl|WGS:LIRP|mrna.WN51_00824-14;Parent=rna-gnl|WGS:LIRP|mrna.WN51_00824
KQ435694.1	Genbank	exon	172693	172710	.	-	.	ID=exon-gnl|WGS:LIRP|mrna.WN51_00824-17;Parent=rna-gnl|WGS:LIRP|mrna.WN51_00824
KQ435694.1	Genbank	exon	172731	172910	.	-	.	ID=exon-gnl|WGS:LIRP|mrna.WN51_00824-16;Parent=rna-gnl|WGS:LIRP|mrna.WN51_00824
KQ435694.1	Genbank	exon	174239	174431	.	-	.	ID=exon-gnl|WGS:LIRP|mrna.WN51_00824-11;Parent=rna-gnl|WGS:LIRP|mrna.WN51_00824
KQ435694.1	Genbank	exon	174546	174793	.	-	.	ID=exon-gnl|WGS:LIRP|mrna.WN51_00824-10;Parent=rna-gnl|WGS:LIRP|mrna.WN51_00824
KQ435694.1	Genbank	exon	173651	173950	.	-	.	ID=exon-gnl|WGS:LIRP|mrna.WN51_00824-13;Parent=rna-gnl|WGS:LIRP|mrna.WN51_00824
KQ435694.1	Genbank	exon	174014	174126	.	-	.	ID=exon-gnl|WGS:LIRP|mrna.WN51_00824-12;Parent=rna-gnl|WGS:LIRP|mrna.WN51_00824
KQ435694.1	Genbank	exon	171949	172085	.	-	.	ID=exon-gnl|WGS:LIRP|mrna.WN51_00824-19;Parent=rna-gnl|WGS:LIRP|mrna.WN51_00824
KQ435694.1	Genbank	exon	172173	172644	.	-	.	ID=exon-gnl|WGS:LIRP|mrna.WN51_00824-18;Parent=rna-gnl|WGS:LIRP|mrna.WN51_00824
KQ435694.1	Genbank	exon	512846	513005	.	-	.	ID=exon-gnl|WGS:LIRP|mrna.WN51_00851-8;Parent=rna-gnl|WGS:LIRP|mrna.WN51_00851
KQ435694.1	Genbank	exon	513116	513248	.	-	.	ID=exon-gnl|WGS:LIRP|mrna.WN51_00851-7;Parent=rna-gnl|WGS:LIRP|mrna.WN51_00851
KQ435694.1	Genbank	exon	512511	512677	.	-	.	ID=exon-gnl|WGS:LIRP|mrna.WN51_00851-9;Parent=rna-gnl|WGS:LIRP|mrna.WN51_00851
KQ435694.1	Genbank	exon	517970	518081	.	-	.	ID=exon-gnl|WGS:LIRP|mrna.WN51_00851-2;Parent=rna-gnl|WGS:LIRP|mrna.WN51_00851
KQ435694.1	Genbank	exon	532866	532903	.	-	.	ID=exon-gnl|WGS:LIRP|mrna.WN51_00851-1;Parent=rna-gnl|WGS:LIRP|mrna.WN51_00851
KQ435694.1	Genbank	exon	516275	516478	.	-	.	ID=exon-gnl|WGS:LIRP|mrna.WN51_00851-4;Parent=rna-gnl|WGS:LIRP|mrna.WN51_00851
KQ435694.1	Genbank	exon	516976	517157	.	-	.	ID=exon-gnl|WGS:LIRP|mrna.WN51_00851-3;Parent=rna-gnl|WGS:LIRP|mrna.WN51_00851
KQ435694.1	Genbank	exon	513348	513541	.	-	.	ID=exon-gnl|WGS:LIRP|mrna.WN51_00851-6;Parent=rna-gnl|WGS:LIRP|mrna.WN51_00851
KQ435694.1	Genbank	exon	514344	514569	.	-	.	ID=exon-gnl|WGS:LIRP|mrna.WN51_00851-5;Parent=rna-gnl|WGS:LIRP|mrna.WN51_00851
KQ435694.1	Genbank	CDS	217914	218417	.	+	0	Name=KOX80911.1;ID=cds-KOX80911.1;Dbxref=InterPro:IPR008677%2CUniProtKB/Swiss-Prot:Q12912%2CNCBI_GP:KOX80911.1;Parent=rna-gnl|WGS:LIRP|mrna.WN51_00828
KQ435694.1	Genbank	CDS	220720	220925	.	+	0	Name=KOX80911.1;ID=cds-KOX80911.1;Dbxref=InterPro:IPR008677%2CUniProtKB/Swiss-Prot:Q12912%2CNCBI_GP:KOX80911.1;Parent=rna-gnl|WGS:LIRP|mrna.WN51_00828
KQ435694.1	Genbank	CDS	221017	221044	.	+	0	Name=KOX80911.1;ID=cds-KOX80911.1;Dbxref=InterPro:IPR008677%2CUniProtKB/Swiss-Prot:Q12912%2CNCBI_GP:KOX80911.1;Parent=rna-gnl|WGS:LIRP|mrna.WN51_00828
KQ435694.1	Genbank	CDS	221130	221270	.	+	0	Name=KOX80911.1;ID=cds-KOX80911.1;Dbxref=InterPro:IPR008677%2CUniProtKB/Swiss-Prot:Q12912%2CNCBI_GP:KOX80911.1;Parent=rna-gnl|WGS:LIRP|mrna.WN51_00828
KQ435694.1	Genbank	CDS	221624	221857	.	+	0	Name=KOX80911.1;ID=cds-KOX80911.1;Dbxref=InterPro:IPR008677%2CUniProtKB/Swiss-Prot:Q12912%2CNCBI_GP:KOX80911.1;Parent=rna-gnl|WGS:LIRP|mrna.WN51_00828
KQ435694.1	Genbank	exon	498296	498391	.	+	.	ID=exon-gnl|WGS:LIRP|mrna.WN51_00850-1;Parent=rna-gnl|WGS:LIRP|mrna.WN51_00850
KQ435694.1	Genbank	exon	502317	502427	.	+	.	ID=exon-gnl|WGS:LIRP|mrna.WN51_00850-2;Parent=rna-gnl|WGS:LIRP|mrna.WN51_00850
KQ435694.1	Genbank	CDS	216548	216581	.	-	0	Name=KOX80910.1;ID=cds-KOX80910.1;Dbxref=InterPro:IPR001254%2CInterPro:IPR001314%2CInterPro:IPR009003%2CUniProtKB/Swiss-Prot:P05049%2CNCBI_GP:KOX80910.1;Ontology_term=GO:0003824%2CGO:0004252%2CGO:0006508;Parent=rna-gnl|WGS:LIRP|mrna.WN51_00827
KQ435694.1	Genbank	CDS	212254	212457	.	-	0	Name=KOX80910.1;ID=cds-KOX80910.1;Dbxref=InterPro:IPR001254%2CInterPro:IPR001314%2CInterPro:IPR009003%2CUniProtKB/Swiss-Prot:P05049%2CNCBI_GP:KOX80910.1;Ontology_term=GO:0003824%2CGO:0004252%2CGO:0006508;Parent=rna-gnl|WGS:LIRP|mrna.WN51_00827
KQ435694.1	Genbank	CDS	210084	210367	.	-	0	Name=KOX80910.1;ID=cds-KOX80910.1;Dbxref=InterPro:IPR001254%2CInterPro:IPR001314%2CInterPro:IPR009003%2CUniProtKB/Swiss-Prot:P05049%2CNCBI_GP:KOX80910.1;Ontology_term=GO:0003824%2CGO:0004252%2CGO:0006508;Parent=rna-gnl|WGS:LIRP|mrna.WN51_00827
KQ435694.1	Genbank	CDS	208998	209293	.	-	0	Name=KOX80910.1;ID=cds-KOX80910.1;Dbxref=InterPro:IPR001254%2CInterPro:IPR001314%2CInterPro:IPR009003%2CUniProtKB/Swiss-Prot:P05049%2CNCBI_GP:KOX80910.1;Ontology_term=GO:0003824%2CGO:0004252%2CGO:0006508;Parent=rna-gnl|WGS:LIRP|mrna.WN51_00827
KQ435694.1	Genbank	CDS	208206	208544	.	-	0	Name=KOX80910.1;ID=cds-KOX80910.1;Dbxref=InterPro:IPR001254%2CInterPro:IPR001314%2CInterPro:IPR009003%2CUniProtKB/Swiss-Prot:P05049%2CNCBI_GP:KOX80910.1;Ontology_term=GO:0003824%2CGO:0004252%2CGO:0006508;Parent=rna-gnl|WGS:LIRP|mrna.WN51_00827
KQ435694.1	Genbank	CDS	207044	207122	.	-	0	Name=KOX80910.1;ID=cds-KOX80910.1;Dbxref=InterPro:IPR001254%2CInterPro:IPR001314%2CInterPro:IPR009003%2CUniProtKB/Swiss-Prot:P05049%2CNCBI_GP:KOX80910.1;Ontology_term=GO:0003824%2CGO:0004252%2CGO:0006508;Parent=rna-gnl|WGS:LIRP|mrna.WN51_00827
KQ435694.1	Genbank	exon	276281	276331	.	+	.	ID=exon-gnl|WGS:LIRP|mrna.WN51_00838-10;Parent=rna-gnl|WGS:LIRP|mrna.WN51_00838
KQ435694.1	Genbank	exon	1594812	1595018	.	-	.	ID=exon-gnl|WGS:LIRP|mrna.WN51_00897-1;Parent=rna-gnl|WGS:LIRP|mrna.WN51_00897
KQ435694.1	Genbank	CDS	930449	930509	.	-	0	Name=KOX80957.1;ID=cds-KOX80957.1;Dbxref=NCBI_GP:KOX80957.1;Parent=rna-gnl|WGS:LIRP|mrna.WN51_00875
KQ435694.1	Genbank	CDS	922184	922477	.	-	0	Name=KOX80957.1;ID=cds-KOX80957.1;Dbxref=NCBI_GP:KOX80957.1;Parent=rna-gnl|WGS:LIRP|mrna.WN51_00875
KQ435694.1	Genbank	CDS	920290	920381	.	-	0	Name=KOX80957.1;ID=cds-KOX80957.1;Dbxref=NCBI_GP:KOX80957.1;Parent=rna-gnl|WGS:LIRP|mrna.WN51_00875
KQ435694.1	Genbank	CDS	919216	919252	.	-	0	Name=KOX80957.1;ID=cds-KOX80957.1;Dbxref=NCBI_GP:KOX80957.1;Parent=rna-gnl|WGS:LIRP|mrna.WN51_00875
KQ435694.1	Genbank	CDS	916011	916056	.	-	0	Name=KOX80957.1;ID=cds-KOX80957.1;Dbxref=NCBI_GP:KOX80957.1;Parent=rna-gnl|WGS:LIRP|mrna.WN51_00875
KQ435694.1	Genbank	CDS	910421	910686	.	-	0	Name=KOX80957.1;ID=cds-KOX80957.1;Dbxref=NCBI_GP:KOX80957.1;Parent=rna-gnl|WGS:LIRP|mrna.WN51_00875
KQ435694.1	Genbank	CDS	909708	909767	.	-	0	Name=KOX80957.1;ID=cds-KOX80957.1;Dbxref=NCBI_GP:KOX80957.1;Parent=rna-gnl|WGS:LIRP|mrna.WN51_00875
KQ435694.1	Genbank	CDS	899165	899178	.	-	0	Name=KOX80957.1;ID=cds-KOX80957.1;Dbxref=NCBI_GP:KOX80957.1;Parent=rna-gnl|WGS:LIRP|mrna.WN51_00875
KQ435694.1	Genbank	CDS	890973	891023	.	-	0	Name=KOX80957.1;ID=cds-KOX80957.1;Dbxref=NCBI_GP:KOX80957.1;Parent=rna-gnl|WGS:LIRP|mrna.WN51_00875
KQ435694.1	Genbank	CDS	888988	889050	.	-	0	Name=KOX80957.1;ID=cds-KOX80957.1;Dbxref=NCBI_GP:KOX80957.1;Parent=rna-gnl|WGS:LIRP|mrna.WN51_00875
KQ435694.1	Genbank	CDS	887562	887717	.	-	0	Name=KOX80957.1;ID=cds-KOX80957.1;Dbxref=NCBI_GP:KOX80957.1;Parent=rna-gnl|WGS:LIRP|mrna.WN51_00875
KQ435694.1	Genbank	exon	1591713	1591910	.	+	.	ID=exon-gnl|WGS:LIRP|mrna.WN51_00896-1;Parent=rna-gnl|WGS:LIRP|mrna.WN51_00896
KQ435694.1	Genbank	exon	1592641	1592754	.	+	.	ID=exon-gnl|WGS:LIRP|mrna.WN51_00896-4;Parent=rna-gnl|WGS:LIRP|mrna.WN51_00896
KQ435694.1	Genbank	exon	1592217	1592548	.	+	.	ID=exon-gnl|WGS:LIRP|mrna.WN51_00896-3;Parent=rna-gnl|WGS:LIRP|mrna.WN51_00896
KQ435694.1	Genbank	exon	1591985	1592114	.	+	.	ID=exon-gnl|WGS:LIRP|mrna.WN51_00896-2;Parent=rna-gnl|WGS:LIRP|mrna.WN51_00896
KQ435694.1	Genbank	CDS	887373	887450	.	+	0	Name=KOX80956.1;ID=cds-KOX80956.1;Dbxref=InterPro:IPR000340%2CInterPro:IPR000387%2CInterPro:IPR020422%2CUniProtKB/Swiss-Prot:P34442%2CNCBI_GP:KOX80956.1;Ontology_term=GO:0006470%2CGO:0016311%2CGO:0008138%2CGO:0016791;Parent=rna-gnl|WGS:LIRP|mrna.WN51_00874
KQ435694.1	Genbank	CDS	904314	904345	.	+	0	Name=KOX80956.1;ID=cds-KOX80956.1;Dbxref=InterPro:IPR000340%2CInterPro:IPR000387%2CInterPro:IPR020422%2CUniProtKB/Swiss-Prot:P34442%2CNCBI_GP:KOX80956.1;Ontology_term=GO:0006470%2CGO:0016311%2CGO:0008138%2CGO:0016791;Parent=rna-gnl|WGS:LIRP|mrna.WN51_00874
KQ435694.1	Genbank	CDS	904948	905035	.	+	0	Name=KOX80956.1;ID=cds-KOX80956.1;Dbxref=InterPro:IPR000340%2CInterPro:IPR000387%2CInterPro:IPR020422%2CUniProtKB/Swiss-Prot:P34442%2CNCBI_GP:KOX80956.1;Ontology_term=GO:0006470%2CGO:0016311%2CGO:0008138%2CGO:0016791;Parent=rna-gnl|WGS:LIRP|mrna.WN51_00874
KQ435694.1	Genbank	CDS	906230	906309	.	+	0	Name=KOX80956.1;ID=cds-KOX80956.1;Dbxref=InterPro:IPR000340%2CInterPro:IPR000387%2CInterPro:IPR020422%2CUniProtKB/Swiss-Prot:P34442%2CNCBI_GP:KOX80956.1;Ontology_term=GO:0006470%2CGO:0016311%2CGO:0008138%2CGO:0016791;Parent=rna-gnl|WGS:LIRP|mrna.WN51_00874
KQ435694.1	Genbank	CDS	915471	915514	.	+	0	Name=KOX80956.1;ID=cds-KOX80956.1;Dbxref=InterPro:IPR000340%2CInterPro:IPR000387%2CInterPro:IPR020422%2CUniProtKB/Swiss-Prot:P34442%2CNCBI_GP:KOX80956.1;Ontology_term=GO:0006470%2CGO:0016311%2CGO:0008138%2CGO:0016791;Parent=rna-gnl|WGS:LIRP|mrna.WN51_00874
KQ435694.1	Genbank	CDS	921692	921752	.	+	0	Name=KOX80956.1;ID=cds-KOX80956.1;Dbxref=InterPro:IPR000340%2CInterPro:IPR000387%2CInterPro:IPR020422%2CUniProtKB/Swiss-Prot:P34442%2CNCBI_GP:KOX80956.1;Ontology_term=GO:0006470%2CGO:0016311%2CGO:0008138%2CGO:0016791;Parent=rna-gnl|WGS:LIRP|mrna.WN51_00874
KQ435694.1	Genbank	CDS	921885	921931	.	+	0	Name=KOX80956.1;ID=cds-KOX80956.1;Dbxref=InterPro:IPR000340%2CInterPro:IPR000387%2CInterPro:IPR020422%2CUniProtKB/Swiss-Prot:P34442%2CNCBI_GP:KOX80956.1;Ontology_term=GO:0006470%2CGO:0016311%2CGO:0008138%2CGO:0016791;Parent=rna-gnl|WGS:LIRP|mrna.WN51_00874
KQ435694.1	Genbank	CDS	922043	922494	.	+	0	Name=KOX80956.1;ID=cds-KOX80956.1;Dbxref=InterPro:IPR000340%2CInterPro:IPR000387%2CInterPro:IPR020422%2CUniProtKB/Swiss-Prot:P34442%2CNCBI_GP:KOX80956.1;Ontology_term=GO:0006470%2CGO:0016311%2CGO:0008138%2CGO:0016791;Parent=rna-gnl|WGS:LIRP|mrna.WN51_00874
KQ435694.1	Genbank	CDS	922655	922920	.	+	0	Name=KOX80956.1;ID=cds-KOX80956.1;Dbxref=InterPro:IPR000340%2CInterPro:IPR000387%2CInterPro:IPR020422%2CUniProtKB/Swiss-Prot:P34442%2CNCBI_GP:KOX80956.1;Ontology_term=GO:0006470%2CGO:0016311%2CGO:0008138%2CGO:0016791;Parent=rna-gnl|WGS:LIRP|mrna.WN51_00874
KQ435694.1	Genbank	CDS	926804	926808	.	+	0	Name=KOX80956.1;ID=cds-KOX80956.1;Dbxref=InterPro:IPR000340%2CInterPro:IPR000387%2CInterPro:IPR020422%2CUniProtKB/Swiss-Prot:P34442%2CNCBI_GP:KOX80956.1;Ontology_term=GO:0006470%2CGO:0016311%2CGO:0008138%2CGO:0016791;Parent=rna-gnl|WGS:LIRP|mrna.WN51_00874
KQ435694.1	Genbank	CDS	930201	930263	.	+	0	Name=KOX80956.1;ID=cds-KOX80956.1;Dbxref=InterPro:IPR000340%2CInterPro:IPR000387%2CInterPro:IPR020422%2CUniProtKB/Swiss-Prot:P34442%2CNCBI_GP:KOX80956.1;Ontology_term=GO:0006470%2CGO:0016311%2CGO:0008138%2CGO:0016791;Parent=rna-gnl|WGS:LIRP|mrna.WN51_00874
KQ435694.1	Genbank	CDS	934528	934605	.	+	0	Name=KOX80956.1;ID=cds-KOX80956.1;Dbxref=InterPro:IPR000340%2CInterPro:IPR000387%2CInterPro:IPR020422%2CUniProtKB/Swiss-Prot:P34442%2CNCBI_GP:KOX80956.1;Ontology_term=GO:0006470%2CGO:0016311%2CGO:0008138%2CGO:0016791;Parent=rna-gnl|WGS:LIRP|mrna.WN51_00874
KQ435694.1	Genbank	CDS	939116	939200	.	+	0	Name=KOX80956.1;ID=cds-KOX80956.1;Dbxref=InterPro:IPR000340%2CInterPro:IPR000387%2CInterPro:IPR020422%2CUniProtKB/Swiss-Prot:P34442%2CNCBI_GP:KOX80956.1;Ontology_term=GO:0006470%2CGO:0016311%2CGO:0008138%2CGO:0016791;Parent=rna-gnl|WGS:LIRP|mrna.WN51_00874
KQ435694.1	Genbank	CDS	941890	941949	.	+	0	Name=KOX80956.1;ID=cds-KOX80956.1;Dbxref=InterPro:IPR000340%2CInterPro:IPR000387%2CInterPro:IPR020422%2CUniProtKB/Swiss-Prot:P34442%2CNCBI_GP:KOX80956.1;Ontology_term=GO:0006470%2CGO:0016311%2CGO:0008138%2CGO:0016791;Parent=rna-gnl|WGS:LIRP|mrna.WN51_00874
KQ435694.1	Genbank	CDS	945487	945537	.	+	0	Name=KOX80956.1;ID=cds-KOX80956.1;Dbxref=InterPro:IPR000340%2CInterPro:IPR000387%2CInterPro:IPR020422%2CUniProtKB/Swiss-Prot:P34442%2CNCBI_GP:KOX80956.1;Ontology_term=GO:0006470%2CGO:0016311%2CGO:0008138%2CGO:0016791;Parent=rna-gnl|WGS:LIRP|mrna.WN51_00874
KQ435694.1	Genbank	CDS	950307	950358	.	+	0	Name=KOX80956.1;ID=cds-KOX80956.1;Dbxref=InterPro:IPR000340%2CInterPro:IPR000387%2CInterPro:IPR020422%2CUniProtKB/Swiss-Prot:P34442%2CNCBI_GP:KOX80956.1;Ontology_term=GO:0006470%2CGO:0016311%2CGO:0008138%2CGO:0016791;Parent=rna-gnl|WGS:LIRP|mrna.WN51_00874
KQ435694.1	Genbank	CDS	954017	954035	.	+	0	Name=KOX80956.1;ID=cds-KOX80956.1;Dbxref=InterPro:IPR000340%2CInterPro:IPR000387%2CInterPro:IPR020422%2CUniProtKB/Swiss-Prot:P34442%2CNCBI_GP:KOX80956.1;Ontology_term=GO:0006470%2CGO:0016311%2CGO:0008138%2CGO:0016791;Parent=rna-gnl|WGS:LIRP|mrna.WN51_00874
KQ435694.1	Genbank	CDS	957423	957483	.	+	0	Name=KOX80956.1;ID=cds-KOX80956.1;Dbxref=InterPro:IPR000340%2CInterPro:IPR000387%2CInterPro:IPR020422%2CUniProtKB/Swiss-Prot:P34442%2CNCBI_GP:KOX80956.1;Ontology_term=GO:0006470%2CGO:0016311%2CGO:0008138%2CGO:0016791;Parent=rna-gnl|WGS:LIRP|mrna.WN51_00874
KQ435694.1	Genbank	CDS	960907	961133	.	+	0	Name=KOX80956.1;ID=cds-KOX80956.1;Dbxref=InterPro:IPR000340%2CInterPro:IPR000387%2CInterPro:IPR020422%2CUniProtKB/Swiss-Prot:P34442%2CNCBI_GP:KOX80956.1;Ontology_term=GO:0006470%2CGO:0016311%2CGO:0008138%2CGO:0016791;Parent=rna-gnl|WGS:LIRP|mrna.WN51_00874
KQ435694.1	Genbank	CDS	963435	963547	.	+	0	Name=KOX80956.1;ID=cds-KOX80956.1;Dbxref=InterPro:IPR000340%2CInterPro:IPR000387%2CInterPro:IPR020422%2CUniProtKB/Swiss-Prot:P34442%2CNCBI_GP:KOX80956.1;Ontology_term=GO:0006470%2CGO:0016311%2CGO:0008138%2CGO:0016791;Parent=rna-gnl|WGS:LIRP|mrna.WN51_00874
KQ435694.1	Genbank	exon	1603855	1604046	.	-	.	ID=exon-gnl|WGS:LIRP|mrna.WN51_00899-6;Parent=rna-gnl|WGS:LIRP|mrna.WN51_00899
KQ435694.1	Genbank	exon	1604143	1604277	.	-	.	ID=exon-gnl|WGS:LIRP|mrna.WN51_00899-5;Parent=rna-gnl|WGS:LIRP|mrna.WN51_00899
KQ435694.1	Genbank	exon	1604356	1604677	.	-	.	ID=exon-gnl|WGS:LIRP|mrna.WN51_00899-4;Parent=rna-gnl|WGS:LIRP|mrna.WN51_00899
KQ435694.1	Genbank	exon	1604802	1605040	.	-	.	ID=exon-gnl|WGS:LIRP|mrna.WN51_00899-3;Parent=rna-gnl|WGS:LIRP|mrna.WN51_00899
KQ435694.1	Genbank	exon	1603133	1603298	.	-	.	ID=exon-gnl|WGS:LIRP|mrna.WN51_00899-9;Parent=rna-gnl|WGS:LIRP|mrna.WN51_00899
KQ435694.1	Genbank	exon	1603430	1603569	.	-	.	ID=exon-gnl|WGS:LIRP|mrna.WN51_00899-8;Parent=rna-gnl|WGS:LIRP|mrna.WN51_00899
KQ435694.1	Genbank	exon	1603654	1603782	.	-	.	ID=exon-gnl|WGS:LIRP|mrna.WN51_00899-7;Parent=rna-gnl|WGS:LIRP|mrna.WN51_00899
KQ435694.1	Genbank	exon	1605135	1605377	.	-	.	ID=exon-gnl|WGS:LIRP|mrna.WN51_00899-2;Parent=rna-gnl|WGS:LIRP|mrna.WN51_00899
KQ435694.1	Genbank	exon	1605755	1605871	.	-	.	ID=exon-gnl|WGS:LIRP|mrna.WN51_00899-1;Parent=rna-gnl|WGS:LIRP|mrna.WN51_00899
KQ435694.1	Genbank	CDS	974122	974283	.	+	0	Name=KOX80959.1;ID=cds-KOX80959.1;Dbxref=UniProtKB/Swiss-Prot:P34855%2CNCBI_GP:KOX80959.1;Parent=rna-gnl|WGS:LIRP|mrna.WN51_00877
KQ435694.1	Genbank	exon	1595239	1595496	.	-	.	ID=exon-gnl|WGS:LIRP|mrna.WN51_00898-7;Parent=rna-gnl|WGS:LIRP|mrna.WN51_00898
KQ435694.1	Genbank	exon	1595662	1595919	.	-	.	ID=exon-gnl|WGS:LIRP|mrna.WN51_00898-6;Parent=rna-gnl|WGS:LIRP|mrna.WN51_00898
KQ435694.1	Genbank	exon	1596095	1596290	.	-	.	ID=exon-gnl|WGS:LIRP|mrna.WN51_00898-5;Parent=rna-gnl|WGS:LIRP|mrna.WN51_00898
KQ435694.1	Genbank	exon	1596558	1596667	.	-	.	ID=exon-gnl|WGS:LIRP|mrna.WN51_00898-4;Parent=rna-gnl|WGS:LIRP|mrna.WN51_00898
KQ435694.1	Genbank	exon	1595022	1595133	.	-	.	ID=exon-gnl|WGS:LIRP|mrna.WN51_00898-8;Parent=rna-gnl|WGS:LIRP|mrna.WN51_00898
KQ435694.1	Genbank	CDS	1000714	1000745	.	-	0	Name=KOX80958.1;ID=cds-KOX80958.1;Dbxref=NCBI_GP:KOX80958.1;Parent=rna-gnl|WGS:LIRP|mrna.WN51_00876
KQ435694.1	Genbank	CDS	992949	992977	.	-	0	Name=KOX80958.1;ID=cds-KOX80958.1;Dbxref=NCBI_GP:KOX80958.1;Parent=rna-gnl|WGS:LIRP|mrna.WN51_00876
KQ435694.1	Genbank	CDS	992802	992916	.	-	0	Name=KOX80958.1;ID=cds-KOX80958.1;Dbxref=NCBI_GP:KOX80958.1;Parent=rna-gnl|WGS:LIRP|mrna.WN51_00876
KQ435694.1	Genbank	CDS	992232	992260	.	-	0	Name=KOX80958.1;ID=cds-KOX80958.1;Dbxref=NCBI_GP:KOX80958.1;Parent=rna-gnl|WGS:LIRP|mrna.WN51_00876
KQ435694.1	Genbank	CDS	979037	979164	.	-	0	Name=KOX80958.1;ID=cds-KOX80958.1;Dbxref=NCBI_GP:KOX80958.1;Parent=rna-gnl|WGS:LIRP|mrna.WN51_00876
KQ435694.1	Genbank	CDS	978011	978075	.	-	0	Name=KOX80958.1;ID=cds-KOX80958.1;Dbxref=NCBI_GP:KOX80958.1;Parent=rna-gnl|WGS:LIRP|mrna.WN51_00876
KQ435694.1	Genbank	CDS	964618	964810	.	-	0	Name=KOX80958.1;ID=cds-KOX80958.1;Dbxref=NCBI_GP:KOX80958.1;Parent=rna-gnl|WGS:LIRP|mrna.WN51_00876
KQ435694.1	Genbank	CDS	963625	963732	.	-	0	Name=KOX80958.1;ID=cds-KOX80958.1;Dbxref=NCBI_GP:KOX80958.1;Parent=rna-gnl|WGS:LIRP|mrna.WN51_00876
KQ435694.1	Genbank	CDS	956466	956528	.	-	0	Name=KOX80958.1;ID=cds-KOX80958.1;Dbxref=NCBI_GP:KOX80958.1;Parent=rna-gnl|WGS:LIRP|mrna.WN51_00876
KQ435694.1	Genbank	exon	1596788	1596933	.	-	.	ID=exon-gnl|WGS:LIRP|mrna.WN51_00898-3;Parent=rna-gnl|WGS:LIRP|mrna.WN51_00898
KQ435694.1	Genbank	exon	1597097	1597345	.	-	.	ID=exon-gnl|WGS:LIRP|mrna.WN51_00898-2;Parent=rna-gnl|WGS:LIRP|mrna.WN51_00898
KQ435694.1	Genbank	exon	1597757	1598077	.	-	.	ID=exon-gnl|WGS:LIRP|mrna.WN51_00898-1;Parent=rna-gnl|WGS:LIRP|mrna.WN51_00898
KQ435694.1	Genbank	exon	95864	95968	.	-	.	ID=exon-gnl|WGS:LIRP|mrna.WN51_00809-1;Parent=rna-gnl|WGS:LIRP|mrna.WN51_00809
KQ435694.1	Genbank	exon	93836	93870	.	-	.	ID=exon-gnl|WGS:LIRP|mrna.WN51_00809-3;Parent=rna-gnl|WGS:LIRP|mrna.WN51_00809
KQ435694.1	Genbank	exon	95649	95781	.	-	.	ID=exon-gnl|WGS:LIRP|mrna.WN51_00809-2;Parent=rna-gnl|WGS:LIRP|mrna.WN51_00809
KQ435694.1	Genbank	CDS	256694	256772	.	+	0	Name=KOX80917.1;ID=cds-KOX80917.1;Dbxref=InterPro:IPR001607%2CInterPro:IPR001841%2CInterPro:IPR011422%2CUniProtKB/Swiss-Prot:Q7Z569%2CNCBI_GP:KOX80917.1;Ontology_term=GO:0005515%2CGO:0008270;Parent=rna-gnl|WGS:LIRP|mrna.WN51_00834
KQ435694.1	Genbank	CDS	257290	257560	.	+	0	Name=KOX80917.1;ID=cds-KOX80917.1;Dbxref=InterPro:IPR001607%2CInterPro:IPR001841%2CInterPro:IPR011422%2CUniProtKB/Swiss-Prot:Q7Z569%2CNCBI_GP:KOX80917.1;Ontology_term=GO:0005515%2CGO:0008270;Parent=rna-gnl|WGS:LIRP|mrna.WN51_00834
KQ435694.1	Genbank	CDS	257656	257845	.	+	0	Name=KOX80917.1;ID=cds-KOX80917.1;Dbxref=InterPro:IPR001607%2CInterPro:IPR001841%2CInterPro:IPR011422%2CUniProtKB/Swiss-Prot:Q7Z569%2CNCBI_GP:KOX80917.1;Ontology_term=GO:0005515%2CGO:0008270;Parent=rna-gnl|WGS:LIRP|mrna.WN51_00834
KQ435694.1	Genbank	CDS	257928	258246	.	+	0	Name=KOX80917.1;ID=cds-KOX80917.1;Dbxref=InterPro:IPR001607%2CInterPro:IPR001841%2CInterPro:IPR011422%2CUniProtKB/Swiss-Prot:Q7Z569%2CNCBI_GP:KOX80917.1;Ontology_term=GO:0005515%2CGO:0008270;Parent=rna-gnl|WGS:LIRP|mrna.WN51_00834
KQ435694.1	Genbank	CDS	258326	258750	.	+	0	Name=KOX80917.1;ID=cds-KOX80917.1;Dbxref=InterPro:IPR001607%2CInterPro:IPR001841%2CInterPro:IPR011422%2CUniProtKB/Swiss-Prot:Q7Z569%2CNCBI_GP:KOX80917.1;Ontology_term=GO:0005515%2CGO:0008270;Parent=rna-gnl|WGS:LIRP|mrna.WN51_00834
KQ435694.1	Genbank	CDS	258820	259200	.	+	0	Name=KOX80917.1;ID=cds-KOX80917.1;Dbxref=InterPro:IPR001607%2CInterPro:IPR001841%2CInterPro:IPR011422%2CUniProtKB/Swiss-Prot:Q7Z569%2CNCBI_GP:KOX80917.1;Ontology_term=GO:0005515%2CGO:0008270;Parent=rna-gnl|WGS:LIRP|mrna.WN51_00834
KQ435694.1	Genbank	exon	1491087	1491470	.	-	.	ID=exon-gnl|WGS:LIRP|mrna.WN51_00893-4;Parent=rna-gnl|WGS:LIRP|mrna.WN51_00893
KQ435694.1	Genbank	exon	1510560	1510716	.	-	.	ID=exon-gnl|WGS:LIRP|mrna.WN51_00893-3;Parent=rna-gnl|WGS:LIRP|mrna.WN51_00893
KQ435694.1	Genbank	exon	1516290	1516390	.	-	.	ID=exon-gnl|WGS:LIRP|mrna.WN51_00893-2;Parent=rna-gnl|WGS:LIRP|mrna.WN51_00893
KQ435694.1	Genbank	exon	1522823	1523012	.	-	.	ID=exon-gnl|WGS:LIRP|mrna.WN51_00893-1;Parent=rna-gnl|WGS:LIRP|mrna.WN51_00893
KQ435694.1	Genbank	exon	1472694	1472804	.	-	.	ID=exon-gnl|WGS:LIRP|mrna.WN51_00893-8;Parent=rna-gnl|WGS:LIRP|mrna.WN51_00893
KQ435694.1	Genbank	exon	1475662	1475874	.	-	.	ID=exon-gnl|WGS:LIRP|mrna.WN51_00893-7;Parent=rna-gnl|WGS:LIRP|mrna.WN51_00893
KQ435694.1	Genbank	exon	1482661	1482734	.	-	.	ID=exon-gnl|WGS:LIRP|mrna.WN51_00893-6;Parent=rna-gnl|WGS:LIRP|mrna.WN51_00893
KQ435694.1	Genbank	exon	1487599	1487787	.	-	.	ID=exon-gnl|WGS:LIRP|mrna.WN51_00893-5;Parent=rna-gnl|WGS:LIRP|mrna.WN51_00893
KQ435694.1	Genbank	exon	84620	85148	.	-	.	ID=exon-gnl|WGS:LIRP|mrna.WN51_00808-2;Parent=rna-gnl|WGS:LIRP|mrna.WN51_00808
KQ435694.1	Genbank	exon	86236	86297	.	-	.	ID=exon-gnl|WGS:LIRP|mrna.WN51_00808-1;Parent=rna-gnl|WGS:LIRP|mrna.WN51_00808
KQ435694.1	Genbank	exon	82347	82847	.	-	.	ID=exon-gnl|WGS:LIRP|mrna.WN51_00808-5;Parent=rna-gnl|WGS:LIRP|mrna.WN51_00808
KQ435694.1	Genbank	exon	82904	83078	.	-	.	ID=exon-gnl|WGS:LIRP|mrna.WN51_00808-4;Parent=rna-gnl|WGS:LIRP|mrna.WN51_00808
KQ435694.1	Genbank	exon	84463	84608	.	-	.	ID=exon-gnl|WGS:LIRP|mrna.WN51_00808-3;Parent=rna-gnl|WGS:LIRP|mrna.WN51_00808
KQ435694.1	Genbank	CDS	250518	250637	.	+	0	Name=KOX80916.1;ID=cds-KOX80916.1;Dbxref=InterPro:IPR000340%2CInterPro:IPR000387%2CInterPro:IPR020417%2CInterPro:IPR020422%2CUniProtKB/Swiss-Prot:Q99N11%2CNCBI_GP:KOX80916.1;Ontology_term=GO:0006470%2CGO:0016311%2CGO:0008138%2CGO:0016791;Parent=rna-gnl|WGS:LIRP|mrna.WN51_00833
KQ435694.1	Genbank	CDS	250747	250871	.	+	0	Name=KOX80916.1;ID=cds-KOX80916.1;Dbxref=InterPro:IPR000340%2CInterPro:IPR000387%2CInterPro:IPR020417%2CInterPro:IPR020422%2CUniProtKB/Swiss-Prot:Q99N11%2CNCBI_GP:KOX80916.1;Ontology_term=GO:0006470%2CGO:0016311%2CGO:0008138%2CGO:0016791;Parent=rna-gnl|WGS:LIRP|mrna.WN51_00833
KQ435694.1	Genbank	CDS	251058	251229	.	+	0	Name=KOX80916.1;ID=cds-KOX80916.1;Dbxref=InterPro:IPR000340%2CInterPro:IPR000387%2CInterPro:IPR020417%2CInterPro:IPR020422%2CUniProtKB/Swiss-Prot:Q99N11%2CNCBI_GP:KOX80916.1;Ontology_term=GO:0006470%2CGO:0016311%2CGO:0008138%2CGO:0016791;Parent=rna-gnl|WGS:LIRP|mrna.WN51_00833
KQ435694.1	Genbank	CDS	251490	251737	.	+	0	Name=KOX80916.1;ID=cds-KOX80916.1;Dbxref=InterPro:IPR000340%2CInterPro:IPR000387%2CInterPro:IPR020417%2CInterPro:IPR020422%2CUniProtKB/Swiss-Prot:Q99N11%2CNCBI_GP:KOX80916.1;Ontology_term=GO:0006470%2CGO:0016311%2CGO:0008138%2CGO:0016791;Parent=rna-gnl|WGS:LIRP|mrna.WN51_00833
KQ435694.1	Genbank	CDS	251916	252116	.	+	0	Name=KOX80916.1;ID=cds-KOX80916.1;Dbxref=InterPro:IPR000340%2CInterPro:IPR000387%2CInterPro:IPR020417%2CInterPro:IPR020422%2CUniProtKB/Swiss-Prot:Q99N11%2CNCBI_GP:KOX80916.1;Ontology_term=GO:0006470%2CGO:0016311%2CGO:0008138%2CGO:0016791;Parent=rna-gnl|WGS:LIRP|mrna.WN51_00833
KQ435694.1	Genbank	CDS	252173	252451	.	+	0	Name=KOX80916.1;ID=cds-KOX80916.1;Dbxref=InterPro:IPR000340%2CInterPro:IPR000387%2CInterPro:IPR020417%2CInterPro:IPR020422%2CUniProtKB/Swiss-Prot:Q99N11%2CNCBI_GP:KOX80916.1;Ontology_term=GO:0006470%2CGO:0016311%2CGO:0008138%2CGO:0016791;Parent=rna-gnl|WGS:LIRP|mrna.WN51_00833
KQ435694.1	Genbank	CDS	253114	253162	.	+	0	Name=KOX80916.1;ID=cds-KOX80916.1;Dbxref=InterPro:IPR000340%2CInterPro:IPR000387%2CInterPro:IPR020417%2CInterPro:IPR020422%2CUniProtKB/Swiss-Prot:Q99N11%2CNCBI_GP:KOX80916.1;Ontology_term=GO:0006470%2CGO:0016311%2CGO:0008138%2CGO:0016791;Parent=rna-gnl|WGS:LIRP|mrna.WN51_00833
KQ435694.1	Genbank	CDS	254580	254702	.	+	0	Name=KOX80916.1;ID=cds-KOX80916.1;Dbxref=InterPro:IPR000340%2CInterPro:IPR000387%2CInterPro:IPR020417%2CInterPro:IPR020422%2CUniProtKB/Swiss-Prot:Q99N11%2CNCBI_GP:KOX80916.1;Ontology_term=GO:0006470%2CGO:0016311%2CGO:0008138%2CGO:0016791;Parent=rna-gnl|WGS:LIRP|mrna.WN51_00833
KQ435694.1	Genbank	exon	1464958	1465065	.	+	.	ID=exon-gnl|WGS:LIRP|mrna.WN51_00892-5;Parent=rna-gnl|WGS:LIRP|mrna.WN51_00892
KQ435694.1	Genbank	exon	1464689	1464872	.	+	.	ID=exon-gnl|WGS:LIRP|mrna.WN51_00892-4;Parent=rna-gnl|WGS:LIRP|mrna.WN51_00892
KQ435694.1	Genbank	exon	1628073	1628398	.	+	.	ID=exon-gnl|WGS:LIRP|mrna.WN51_00902-4;Parent=rna-gnl|WGS:LIRP|mrna.WN51_00902
KQ435694.1	Genbank	exon	1464403	1464603	.	+	.	ID=exon-gnl|WGS:LIRP|mrna.WN51_00892-3;Parent=rna-gnl|WGS:LIRP|mrna.WN51_00892
KQ435694.1	Genbank	exon	1463932	1464314	.	+	.	ID=exon-gnl|WGS:LIRP|mrna.WN51_00892-2;Parent=rna-gnl|WGS:LIRP|mrna.WN51_00892
KQ435694.1	Genbank	exon	1625726	1626023	.	+	.	ID=exon-gnl|WGS:LIRP|mrna.WN51_00902-1;Parent=rna-gnl|WGS:LIRP|mrna.WN51_00902
KQ435694.1	Genbank	exon	1627566	1627758	.	+	.	ID=exon-gnl|WGS:LIRP|mrna.WN51_00902-3;Parent=rna-gnl|WGS:LIRP|mrna.WN51_00902
KQ435694.1	Genbank	exon	1626413	1626504	.	+	.	ID=exon-gnl|WGS:LIRP|mrna.WN51_00902-2;Parent=rna-gnl|WGS:LIRP|mrna.WN51_00902
KQ435694.1	Genbank	exon	1463351	1463545	.	+	.	ID=exon-gnl|WGS:LIRP|mrna.WN51_00892-1;Parent=rna-gnl|WGS:LIRP|mrna.WN51_00892
KQ435694.1	Genbank	exon	1586692	1586720	.	-	.	ID=exon-gnl|WGS:LIRP|mrna.WN51_00895-9;Parent=rna-gnl|WGS:LIRP|mrna.WN51_00895
KQ435694.1	Genbank	exon	1586895	1587242	.	-	.	ID=exon-gnl|WGS:LIRP|mrna.WN51_00895-8;Parent=rna-gnl|WGS:LIRP|mrna.WN51_00895
KQ435694.1	Genbank	exon	1587301	1587905	.	-	.	ID=exon-gnl|WGS:LIRP|mrna.WN51_00895-7;Parent=rna-gnl|WGS:LIRP|mrna.WN51_00895
KQ435694.1	Genbank	CDS	268600	268665	.	+	0	Name=KOX80919.1;ID=cds-KOX80919.1;Dbxref=InterPro:IPR000241%2CInterPro:IPR002296%2CUniProtKB/Swiss-Prot:Q6NS23%2CNCBI_GP:KOX80919.1;Ontology_term=GO:0003676%2CGO:0008168%2CGO:0032259;Parent=rna-gnl|WGS:LIRP|mrna.WN51_00836
KQ435694.1	Genbank	CDS	268741	268806	.	+	0	Name=KOX80919.1;ID=cds-KOX80919.1;Dbxref=InterPro:IPR000241%2CInterPro:IPR002296%2CUniProtKB/Swiss-Prot:Q6NS23%2CNCBI_GP:KOX80919.1;Ontology_term=GO:0003676%2CGO:0008168%2CGO:0032259;Parent=rna-gnl|WGS:LIRP|mrna.WN51_00836
KQ435694.1	Genbank	CDS	268878	269100	.	+	0	Name=KOX80919.1;ID=cds-KOX80919.1;Dbxref=InterPro:IPR000241%2CInterPro:IPR002296%2CUniProtKB/Swiss-Prot:Q6NS23%2CNCBI_GP:KOX80919.1;Ontology_term=GO:0003676%2CGO:0008168%2CGO:0032259;Parent=rna-gnl|WGS:LIRP|mrna.WN51_00836
KQ435694.1	Genbank	CDS	269192	269301	.	+	0	Name=KOX80919.1;ID=cds-KOX80919.1;Dbxref=InterPro:IPR000241%2CInterPro:IPR002296%2CUniProtKB/Swiss-Prot:Q6NS23%2CNCBI_GP:KOX80919.1;Ontology_term=GO:0003676%2CGO:0008168%2CGO:0032259;Parent=rna-gnl|WGS:LIRP|mrna.WN51_00836
KQ435694.1	Genbank	CDS	269363	269626	.	+	0	Name=KOX80919.1;ID=cds-KOX80919.1;Dbxref=InterPro:IPR000241%2CInterPro:IPR002296%2CUniProtKB/Swiss-Prot:Q6NS23%2CNCBI_GP:KOX80919.1;Ontology_term=GO:0003676%2CGO:0008168%2CGO:0032259;Parent=rna-gnl|WGS:LIRP|mrna.WN51_00836
KQ435694.1	Genbank	CDS	269690	269828	.	+	0	Name=KOX80919.1;ID=cds-KOX80919.1;Dbxref=InterPro:IPR000241%2CInterPro:IPR002296%2CUniProtKB/Swiss-Prot:Q6NS23%2CNCBI_GP:KOX80919.1;Ontology_term=GO:0003676%2CGO:0008168%2CGO:0032259;Parent=rna-gnl|WGS:LIRP|mrna.WN51_00836
KQ435694.1	Genbank	CDS	269899	270097	.	+	0	Name=KOX80919.1;ID=cds-KOX80919.1;Dbxref=InterPro:IPR000241%2CInterPro:IPR002296%2CUniProtKB/Swiss-Prot:Q6NS23%2CNCBI_GP:KOX80919.1;Ontology_term=GO:0003676%2CGO:0008168%2CGO:0032259;Parent=rna-gnl|WGS:LIRP|mrna.WN51_00836
KQ435694.1	Genbank	CDS	270168	270294	.	+	0	Name=KOX80919.1;ID=cds-KOX80919.1;Dbxref=InterPro:IPR000241%2CInterPro:IPR002296%2CUniProtKB/Swiss-Prot:Q6NS23%2CNCBI_GP:KOX80919.1;Ontology_term=GO:0003676%2CGO:0008168%2CGO:0032259;Parent=rna-gnl|WGS:LIRP|mrna.WN51_00836
KQ435694.1	Genbank	CDS	270378	270539	.	+	0	Name=KOX80919.1;ID=cds-KOX80919.1;Dbxref=InterPro:IPR000241%2CInterPro:IPR002296%2CUniProtKB/Swiss-Prot:Q6NS23%2CNCBI_GP:KOX80919.1;Ontology_term=GO:0003676%2CGO:0008168%2CGO:0032259;Parent=rna-gnl|WGS:LIRP|mrna.WN51_00836
KQ435694.1	Genbank	exon	1589027	1589160	.	-	.	ID=exon-gnl|WGS:LIRP|mrna.WN51_00895-2;Parent=rna-gnl|WGS:LIRP|mrna.WN51_00895
KQ435694.1	Genbank	exon	1589234	1589258	.	-	.	ID=exon-gnl|WGS:LIRP|mrna.WN51_00895-1;Parent=rna-gnl|WGS:LIRP|mrna.WN51_00895
KQ435694.1	Genbank	exon	1587987	1588163	.	-	.	ID=exon-gnl|WGS:LIRP|mrna.WN51_00895-6;Parent=rna-gnl|WGS:LIRP|mrna.WN51_00895
KQ435694.1	Genbank	exon	1588203	1588458	.	-	.	ID=exon-gnl|WGS:LIRP|mrna.WN51_00895-5;Parent=rna-gnl|WGS:LIRP|mrna.WN51_00895
KQ435694.1	Genbank	exon	1588552	1588717	.	-	.	ID=exon-gnl|WGS:LIRP|mrna.WN51_00895-4;Parent=rna-gnl|WGS:LIRP|mrna.WN51_00895
KQ435694.1	Genbank	exon	1588785	1588942	.	-	.	ID=exon-gnl|WGS:LIRP|mrna.WN51_00895-3;Parent=rna-gnl|WGS:LIRP|mrna.WN51_00895
KQ435694.1	Genbank	CDS	263670	266162	.	-	0	Name=KOX80918.1;ID=cds-KOX80918.1;Dbxref=InterPro:IPR007087%2CInterPro:IPR015880%2CUniProtKB/Swiss-Prot:Q9P2J8%2CNCBI_GP:KOX80918.1;Ontology_term=GO:0005622%2CGO:0008270;Parent=rna-gnl|WGS:LIRP|mrna.WN51_00835
KQ435694.1	Genbank	CDS	261775	263439	.	-	0	Name=KOX80918.1;ID=cds-KOX80918.1;Dbxref=InterPro:IPR007087%2CInterPro:IPR015880%2CUniProtKB/Swiss-Prot:Q9P2J8%2CNCBI_GP:KOX80918.1;Ontology_term=GO:0005622%2CGO:0008270;Parent=rna-gnl|WGS:LIRP|mrna.WN51_00835
KQ435694.1	Genbank	exon	1570824	1570899	.	-	.	ID=exon-gnl|WGS:LIRP|mrna.WN51_00894-3;Parent=rna-gnl|WGS:LIRP|mrna.WN51_00894
KQ435694.1	Genbank	exon	1572310	1572504	.	-	.	ID=exon-gnl|WGS:LIRP|mrna.WN51_00894-2;Parent=rna-gnl|WGS:LIRP|mrna.WN51_00894
KQ435694.1	Genbank	exon	1574933	1574980	.	-	.	ID=exon-gnl|WGS:LIRP|mrna.WN51_00894-1;Parent=rna-gnl|WGS:LIRP|mrna.WN51_00894
KQ435694.1	Genbank	exon	1557365	1557624	.	-	.	ID=exon-gnl|WGS:LIRP|mrna.WN51_00894-6;Parent=rna-gnl|WGS:LIRP|mrna.WN51_00894
KQ435694.1	Genbank	exon	1562370	1562462	.	-	.	ID=exon-gnl|WGS:LIRP|mrna.WN51_00894-5;Parent=rna-gnl|WGS:LIRP|mrna.WN51_00894
KQ435694.1	Genbank	exon	1565571	1565780	.	-	.	ID=exon-gnl|WGS:LIRP|mrna.WN51_00894-4;Parent=rna-gnl|WGS:LIRP|mrna.WN51_00894
KQ435694.1	Genbank	exon	132539	134935	.	+	.	ID=exon-gnl|WGS:LIRP|mrna.WN51_00814-12;Parent=rna-gnl|WGS:LIRP|mrna.WN51_00814
KQ435694.1	Genbank	exon	131370	132340	.	+	.	ID=exon-gnl|WGS:LIRP|mrna.WN51_00814-11;Parent=rna-gnl|WGS:LIRP|mrna.WN51_00814
KQ435694.1	Genbank	exon	129754	130958	.	+	.	ID=exon-gnl|WGS:LIRP|mrna.WN51_00814-10;Parent=rna-gnl|WGS:LIRP|mrna.WN51_00814
KQ435694.1	Genbank	CDS	231785	231942	.	-	0	Name=KOX80913.1;ID=cds-KOX80913.1;Dbxref=InterPro:IPR002569%2CUniProtKB/Swiss-Prot:P08761%2CNCBI_GP:KOX80913.1;Ontology_term=GO:0016671%2CGO:0019538%2CGO:0055114;Parent=rna-gnl|WGS:LIRP|mrna.WN51_00830
KQ435694.1	Genbank	CDS	231419	231539	.	-	0	Name=KOX80913.1;ID=cds-KOX80913.1;Dbxref=InterPro:IPR002569%2CUniProtKB/Swiss-Prot:P08761%2CNCBI_GP:KOX80913.1;Ontology_term=GO:0016671%2CGO:0019538%2CGO:0055114;Parent=rna-gnl|WGS:LIRP|mrna.WN51_00830
KQ435694.1	Genbank	CDS	231226	231314	.	-	0	Name=KOX80913.1;ID=cds-KOX80913.1;Dbxref=InterPro:IPR002569%2CUniProtKB/Swiss-Prot:P08761%2CNCBI_GP:KOX80913.1;Ontology_term=GO:0016671%2CGO:0019538%2CGO:0055114;Parent=rna-gnl|WGS:LIRP|mrna.WN51_00830
KQ435694.1	Genbank	CDS	230753	230990	.	-	0	Name=KOX80913.1;ID=cds-KOX80913.1;Dbxref=InterPro:IPR002569%2CUniProtKB/Swiss-Prot:P08761%2CNCBI_GP:KOX80913.1;Ontology_term=GO:0016671%2CGO:0019538%2CGO:0055114;Parent=rna-gnl|WGS:LIRP|mrna.WN51_00830
KQ435694.1	Genbank	exon	69810	69854	.	-	.	ID=exon-gnl|WGS:LIRP|mrna.WN51_00805-5;Parent=rna-gnl|WGS:LIRP|mrna.WN51_00805
KQ435694.1	Genbank	exon	71862	71938	.	-	.	ID=exon-gnl|WGS:LIRP|mrna.WN51_00805-4;Parent=rna-gnl|WGS:LIRP|mrna.WN51_00805
KQ435694.1	Genbank	exon	72230	72312	.	-	.	ID=exon-gnl|WGS:LIRP|mrna.WN51_00805-3;Parent=rna-gnl|WGS:LIRP|mrna.WN51_00805
KQ435694.1	Genbank	exon	73200	73475	.	-	.	ID=exon-gnl|WGS:LIRP|mrna.WN51_00805-2;Parent=rna-gnl|WGS:LIRP|mrna.WN51_00805
KQ435694.1	Genbank	exon	73552	74559	.	-	.	ID=exon-gnl|WGS:LIRP|mrna.WN51_00805-1;Parent=rna-gnl|WGS:LIRP|mrna.WN51_00805
KQ435694.1	Genbank	exon	59070	59115	.	-	.	ID=exon-gnl|WGS:LIRP|mrna.WN51_00805-7;Parent=rna-gnl|WGS:LIRP|mrna.WN51_00805
KQ435694.1	Genbank	exon	61250	61310	.	-	.	ID=exon-gnl|WGS:LIRP|mrna.WN51_00805-6;Parent=rna-gnl|WGS:LIRP|mrna.WN51_00805
KQ435694.1	Genbank	CDS	222005	222088	.	+	0	Name=KOX80912.1;ID=cds-KOX80912.1;Dbxref=NCBI_GP:KOX80912.1;Parent=rna-gnl|WGS:LIRP|mrna.WN51_00829
KQ435694.1	Genbank	CDS	222171	222247	.	+	0	Name=KOX80912.1;ID=cds-KOX80912.1;Dbxref=NCBI_GP:KOX80912.1;Parent=rna-gnl|WGS:LIRP|mrna.WN51_00829
KQ435694.1	Genbank	CDS	222353	222418	.	+	0	Name=KOX80912.1;ID=cds-KOX80912.1;Dbxref=NCBI_GP:KOX80912.1;Parent=rna-gnl|WGS:LIRP|mrna.WN51_00829
KQ435694.1	Genbank	CDS	222527	222754	.	+	0	Name=KOX80912.1;ID=cds-KOX80912.1;Dbxref=NCBI_GP:KOX80912.1;Parent=rna-gnl|WGS:LIRP|mrna.WN51_00829
KQ435694.1	Genbank	CDS	222907	223033	.	+	0	Name=KOX80912.1;ID=cds-KOX80912.1;Dbxref=NCBI_GP:KOX80912.1;Parent=rna-gnl|WGS:LIRP|mrna.WN51_00829
KQ435694.1	Genbank	exon	75667	75785	.	+	.	ID=exon-gnl|WGS:LIRP|mrna.WN51_00807-3;Parent=rna-gnl|WGS:LIRP|mrna.WN51_00807
KQ435694.1	Genbank	exon	75421	75598	.	+	.	ID=exon-gnl|WGS:LIRP|mrna.WN51_00807-2;Parent=rna-gnl|WGS:LIRP|mrna.WN51_00807
KQ435694.1	Genbank	exon	75240	75329	.	+	.	ID=exon-gnl|WGS:LIRP|mrna.WN51_00807-1;Parent=rna-gnl|WGS:LIRP|mrna.WN51_00807
KQ435694.1	Genbank	exon	79254	79448	.	+	.	ID=exon-gnl|WGS:LIRP|mrna.WN51_00807-9;Parent=rna-gnl|WGS:LIRP|mrna.WN51_00807
KQ435694.1	Genbank	exon	78579	79181	.	+	.	ID=exon-gnl|WGS:LIRP|mrna.WN51_00807-8;Parent=rna-gnl|WGS:LIRP|mrna.WN51_00807
KQ435694.1	Genbank	exon	78314	78496	.	+	.	ID=exon-gnl|WGS:LIRP|mrna.WN51_00807-7;Parent=rna-gnl|WGS:LIRP|mrna.WN51_00807
KQ435694.1	Genbank	exon	77609	78229	.	+	.	ID=exon-gnl|WGS:LIRP|mrna.WN51_00807-6;Parent=rna-gnl|WGS:LIRP|mrna.WN51_00807
KQ435694.1	Genbank	exon	77388	77537	.	+	.	ID=exon-gnl|WGS:LIRP|mrna.WN51_00807-5;Parent=rna-gnl|WGS:LIRP|mrna.WN51_00807
KQ435694.1	Genbank	exon	75871	77301	.	+	.	ID=exon-gnl|WGS:LIRP|mrna.WN51_00807-4;Parent=rna-gnl|WGS:LIRP|mrna.WN51_00807
KQ435694.1	Genbank	CDS	243934	244104	.	+	0	Name=KOX80915.1;ID=cds-KOX80915.1;Dbxref=InterPro:IPR000620%2CUniProtKB/Swiss-Prot:Q9CR22%2CNCBI_GP:KOX80915.1;Ontology_term=GO:0016020;Parent=rna-gnl|WGS:LIRP|mrna.WN51_00832
KQ435694.1	Genbank	CDS	244176	244322	.	+	0	Name=KOX80915.1;ID=cds-KOX80915.1;Dbxref=InterPro:IPR000620%2CUniProtKB/Swiss-Prot:Q9CR22%2CNCBI_GP:KOX80915.1;Ontology_term=GO:0016020;Parent=rna-gnl|WGS:LIRP|mrna.WN51_00832
KQ435694.1	Genbank	CDS	244410	244559	.	+	0	Name=KOX80915.1;ID=cds-KOX80915.1;Dbxref=InterPro:IPR000620%2CUniProtKB/Swiss-Prot:Q9CR22%2CNCBI_GP:KOX80915.1;Ontology_term=GO:0016020;Parent=rna-gnl|WGS:LIRP|mrna.WN51_00832
KQ435694.1	Genbank	exon	1454947	1455153	.	+	.	ID=exon-gnl|WGS:LIRP|mrna.WN51_00891-2;Parent=rna-gnl|WGS:LIRP|mrna.WN51_00891
KQ435694.1	Genbank	exon	1453978	1454298	.	+	.	ID=exon-gnl|WGS:LIRP|mrna.WN51_00891-1;Parent=rna-gnl|WGS:LIRP|mrna.WN51_00891
KQ435694.1	Genbank	exon	1620935	1621811	.	+	.	ID=exon-gnl|WGS:LIRP|mrna.WN51_00901-2;Parent=rna-gnl|WGS:LIRP|mrna.WN51_00901
KQ435694.1	Genbank	exon	1620775	1620846	.	+	.	ID=exon-gnl|WGS:LIRP|mrna.WN51_00901-1;Parent=rna-gnl|WGS:LIRP|mrna.WN51_00901
KQ435694.1	Genbank	exon	1624761	1625016	.	+	.	ID=exon-gnl|WGS:LIRP|mrna.WN51_00901-4;Parent=rna-gnl|WGS:LIRP|mrna.WN51_00901
KQ435694.1	Genbank	exon	1624410	1624617	.	+	.	ID=exon-gnl|WGS:LIRP|mrna.WN51_00901-3;Parent=rna-gnl|WGS:LIRP|mrna.WN51_00901
KQ435694.1	Genbank	exon	66214	66513	.	+	.	ID=exon-gnl|WGS:LIRP|mrna.WN51_00806-1;Parent=rna-gnl|WGS:LIRP|mrna.WN51_00806
KQ435694.1	Genbank	CDS	240228	240456	.	-	0	Name=KOX80914.1;ID=cds-KOX80914.1;Dbxref=InterPro:IPR002110%2CInterPro:IPR020683%2CUniProtKB/Swiss-Prot:Q923M0%2CNCBI_GP:KOX80914.1;Ontology_term=GO:0005515;Parent=rna-gnl|WGS:LIRP|mrna.WN51_00831
KQ435694.1	Genbank	CDS	239828	240130	.	-	0	Name=KOX80914.1;ID=cds-KOX80914.1;Dbxref=InterPro:IPR002110%2CInterPro:IPR020683%2CUniProtKB/Swiss-Prot:Q923M0%2CNCBI_GP:KOX80914.1;Ontology_term=GO:0005515;Parent=rna-gnl|WGS:LIRP|mrna.WN51_00831
KQ435694.1	Genbank	CDS	239591	239733	.	-	0	Name=KOX80914.1;ID=cds-KOX80914.1;Dbxref=InterPro:IPR002110%2CInterPro:IPR020683%2CUniProtKB/Swiss-Prot:Q923M0%2CNCBI_GP:KOX80914.1;Ontology_term=GO:0005515;Parent=rna-gnl|WGS:LIRP|mrna.WN51_00831
KQ435694.1	Genbank	CDS	239390	239515	.	-	0	Name=KOX80914.1;ID=cds-KOX80914.1;Dbxref=InterPro:IPR002110%2CInterPro:IPR020683%2CUniProtKB/Swiss-Prot:Q923M0%2CNCBI_GP:KOX80914.1;Ontology_term=GO:0005515;Parent=rna-gnl|WGS:LIRP|mrna.WN51_00831
KQ435694.1	Genbank	CDS	239239	239314	.	-	0	Name=KOX80914.1;ID=cds-KOX80914.1;Dbxref=InterPro:IPR002110%2CInterPro:IPR020683%2CUniProtKB/Swiss-Prot:Q923M0%2CNCBI_GP:KOX80914.1;Ontology_term=GO:0005515;Parent=rna-gnl|WGS:LIRP|mrna.WN51_00831
KQ435694.1	Genbank	CDS	238941	239158	.	-	0	Name=KOX80914.1;ID=cds-KOX80914.1;Dbxref=InterPro:IPR002110%2CInterPro:IPR020683%2CUniProtKB/Swiss-Prot:Q923M0%2CNCBI_GP:KOX80914.1;Ontology_term=GO:0005515;Parent=rna-gnl|WGS:LIRP|mrna.WN51_00831
KQ435694.1	Genbank	CDS	238679	238850	.	-	0	Name=KOX80914.1;ID=cds-KOX80914.1;Dbxref=InterPro:IPR002110%2CInterPro:IPR020683%2CUniProtKB/Swiss-Prot:Q923M0%2CNCBI_GP:KOX80914.1;Ontology_term=GO:0005515;Parent=rna-gnl|WGS:LIRP|mrna.WN51_00831
KQ435694.1	Genbank	CDS	235737	236044	.	-	0	Name=KOX80914.1;ID=cds-KOX80914.1;Dbxref=InterPro:IPR002110%2CInterPro:IPR020683%2CUniProtKB/Swiss-Prot:Q923M0%2CNCBI_GP:KOX80914.1;Ontology_term=GO:0005515;Parent=rna-gnl|WGS:LIRP|mrna.WN51_00831
KQ435694.1	Genbank	exon	1610127	1610343	.	+	.	ID=exon-gnl|WGS:LIRP|mrna.WN51_00900-1;Parent=rna-gnl|WGS:LIRP|mrna.WN51_00900
KQ435694.1	Genbank	exon	1611774	1612023	.	+	.	ID=exon-gnl|WGS:LIRP|mrna.WN51_00900-7;Parent=rna-gnl|WGS:LIRP|mrna.WN51_00900
KQ435694.1	Genbank	exon	1611550	1611680	.	+	.	ID=exon-gnl|WGS:LIRP|mrna.WN51_00900-6;Parent=rna-gnl|WGS:LIRP|mrna.WN51_00900
KQ435694.1	Genbank	exon	1612249	1612323	.	+	.	ID=exon-gnl|WGS:LIRP|mrna.WN51_00900-9;Parent=rna-gnl|WGS:LIRP|mrna.WN51_00900
KQ435694.1	Genbank	exon	1401580	1401789	.	-	.	ID=exon-gnl|WGS:LIRP|mrna.WN51_00890-4;Parent=rna-gnl|WGS:LIRP|mrna.WN51_00890
KQ435694.1	Genbank	exon	1612092	1612159	.	+	.	ID=exon-gnl|WGS:LIRP|mrna.WN51_00900-8;Parent=rna-gnl|WGS:LIRP|mrna.WN51_00900
KQ435694.1	Genbank	exon	1610858	1610925	.	+	.	ID=exon-gnl|WGS:LIRP|mrna.WN51_00900-3;Parent=rna-gnl|WGS:LIRP|mrna.WN51_00900
KQ435694.1	Genbank	exon	1610637	1610769	.	+	.	ID=exon-gnl|WGS:LIRP|mrna.WN51_00900-2;Parent=rna-gnl|WGS:LIRP|mrna.WN51_00900
KQ435694.1	Genbank	exon	1611372	1611474	.	+	.	ID=exon-gnl|WGS:LIRP|mrna.WN51_00900-5;Parent=rna-gnl|WGS:LIRP|mrna.WN51_00900
KQ435694.1	Genbank	exon	1611005	1611262	.	+	.	ID=exon-gnl|WGS:LIRP|mrna.WN51_00900-4;Parent=rna-gnl|WGS:LIRP|mrna.WN51_00900
KQ435694.1	Genbank	exon	1402159	1402296	.	-	.	ID=exon-gnl|WGS:LIRP|mrna.WN51_00890-3;Parent=rna-gnl|WGS:LIRP|mrna.WN51_00890
KQ435694.1	Genbank	exon	1402425	1402562	.	-	.	ID=exon-gnl|WGS:LIRP|mrna.WN51_00890-2;Parent=rna-gnl|WGS:LIRP|mrna.WN51_00890
KQ435694.1	Genbank	exon	1409439	1409624	.	-	.	ID=exon-gnl|WGS:LIRP|mrna.WN51_00890-1;Parent=rna-gnl|WGS:LIRP|mrna.WN51_00890
