# Supplementary material for: Prevalent bee venom genes evolved before the aculeate stinger and eusociality
Source: BMC Biol. 2023 Oct 23;21:229. doi: 10.1186/s12915-023-01656-5 (PMC10591384; doi:10.1186/s12915-023-01656-5)
Supplement: Supplementary file 42 — Additional file 42. Gff files of all toxin gene annotations. [file 12915_2023_1656_MOESM42_ESM.zip › AdditionalFile9_ToxinGeneAnnotations/NW_006263390.1._MEL.gff_modified_Koludarov_et_al_2021.gff3]

##gff-version 3
##source-version geneious 2020.2.2
##sequence-region	NW_006263390.1	1	1479609
NW_006263390.1	Koludarov_et_al_2021	gene	1033934	1034750	.	+	.	Name=Melittin
NW_006263390.1	Koludarov_et_al_2021	gene	1272740	1274914	.	+	.	Name=VSP
NW_006263390.1	Gnomon	exon	751946	752072	.	-	.	ID=exon-XM_006611821.2-1;Dbxref=GeneID:102675265%2CGenbank:XM_006611821.2;Parent=rna-XM_006611821.2
NW_006263390.1	Gnomon	exon	751725	751793	.	-	.	ID=exon-XM_006611821.2-2;Dbxref=GeneID:102675265%2CGenbank:XM_006611821.2;Parent=rna-XM_006611821.2
NW_006263390.1	Gnomon	exon	751366	751626	.	-	.	ID=exon-XM_006611821.2-3;Dbxref=GeneID:102675265%2CGenbank:XM_006611821.2;Parent=rna-XM_006611821.2
NW_006263390.1	Gnomon	CDS	683341	683434	.	+	0	Name=XP_006611767.1;ID=cds-XP_006611767.1;Dbxref=GeneID:102671795%2CGenbank:XP_006611767.1;Parent=rna-XM_006611704.2
NW_006263390.1	Gnomon	CDS	683586	683769	.	+	0	Name=XP_006611767.1;ID=cds-XP_006611767.1;Dbxref=GeneID:102671795%2CGenbank:XP_006611767.1;Parent=rna-XM_006611704.2
NW_006263390.1	Gnomon	CDS	683878	683979	.	+	0	Name=XP_006611767.1;ID=cds-XP_006611767.1;Dbxref=GeneID:102671795%2CGenbank:XP_006611767.1;Parent=rna-XM_006611704.2
NW_006263390.1	Gnomon	CDS	684380	684573	.	+	0	Name=XP_006611767.1;ID=cds-XP_006611767.1;Dbxref=GeneID:102671795%2CGenbank:XP_006611767.1;Parent=rna-XM_006611704.2
NW_006263390.1	Gnomon	CDS	684646	684824	.	+	0	Name=XP_006611767.1;ID=cds-XP_006611767.1;Dbxref=GeneID:102671795%2CGenbank:XP_006611767.1;Parent=rna-XM_006611704.2
NW_006263390.1	Gnomon	CDS	684905	685154	.	+	0	Name=XP_006611767.1;ID=cds-XP_006611767.1;Dbxref=GeneID:102671795%2CGenbank:XP_006611767.1;Parent=rna-XM_006611704.2
NW_006263390.1	Gnomon	CDS	685220	685425	.	+	0	Name=XP_006611767.1;ID=cds-XP_006611767.1;Dbxref=GeneID:102671795%2CGenbank:XP_006611767.1;Parent=rna-XM_006611704.2
NW_006263390.1	Gnomon	CDS	685500	685740	.	+	0	Name=XP_006611767.1;ID=cds-XP_006611767.1;Dbxref=GeneID:102671795%2CGenbank:XP_006611767.1;Parent=rna-XM_006611704.2
NW_006263390.1	Gnomon	CDS	685838	686054	.	+	0	Name=XP_006611767.1;ID=cds-XP_006611767.1;Dbxref=GeneID:102671795%2CGenbank:XP_006611767.1;Parent=rna-XM_006611704.2
NW_006263390.1	Gnomon	CDS	686127	686406	.	+	0	Name=XP_006611767.1;ID=cds-XP_006611767.1;Dbxref=GeneID:102671795%2CGenbank:XP_006611767.1;Parent=rna-XM_006611704.2
NW_006263390.1	Gnomon	exon	1286009	1286168	.	+	.	ID=exon-XR_421180.2-9;Dbxref=GeneID:102681720%2CGenbank:XR_421180.2;Parent=rna-XR_421180.2
NW_006263390.1	Gnomon	exon	1285479	1285620	.	+	.	ID=exon-XR_421180.2-7;Dbxref=GeneID:102681720%2CGenbank:XR_421180.2;Parent=rna-XR_421180.2
NW_006263390.1	Gnomon	exon	1285692	1285893	.	+	.	ID=exon-XR_421180.2-8;Dbxref=GeneID:102681720%2CGenbank:XR_421180.2;Parent=rna-XR_421180.2
NW_006263390.1	Gnomon	exon	1284934	1285044	.	+	.	ID=exon-XR_421180.2-5;Dbxref=GeneID:102681720%2CGenbank:XR_421180.2;Parent=rna-XR_421180.2
NW_006263390.1	Gnomon	exon	1285131	1285372	.	+	.	ID=exon-XR_421180.2-6;Dbxref=GeneID:102681720%2CGenbank:XR_421180.2;Parent=rna-XR_421180.2
NW_006263390.1	Gnomon	exon	1284124	1284144	.	+	.	ID=exon-XR_421180.2-3;Dbxref=GeneID:102681720%2CGenbank:XR_421180.2;Parent=rna-XR_421180.2
NW_006263390.1	Gnomon	exon	1284539	1284763	.	+	.	ID=exon-XR_421180.2-4;Dbxref=GeneID:102681720%2CGenbank:XR_421180.2;Parent=rna-XR_421180.2
NW_006263390.1	Gnomon	exon	1279780	1280188	.	+	.	ID=exon-XR_421180.2-1;Dbxref=GeneID:102681720%2CGenbank:XR_421180.2;Parent=rna-XR_421180.2
NW_006263390.1	Gnomon	exon	1283667	1283899	.	+	.	ID=exon-XR_421180.2-2;Dbxref=GeneID:102681720%2CGenbank:XR_421180.2;Parent=rna-XR_421180.2
NW_006263390.1	Gnomon	CDS	1389835	1389983	.	-	0	Name=XP_006611861.1;ID=cds-XP_006611861.1;Dbxref=GeneID:102672003%2CGenbank:XP_006611861.1;Parent=rna-XM_006611798.2
NW_006263390.1	Gnomon	CDS	1389551	1389750	.	-	0	Name=XP_006611861.1;ID=cds-XP_006611861.1;Dbxref=GeneID:102672003%2CGenbank:XP_006611861.1;Parent=rna-XM_006611798.2
NW_006263390.1	Gnomon	CDS	1389345	1389479	.	-	0	Name=XP_006611861.1;ID=cds-XP_006611861.1;Dbxref=GeneID:102672003%2CGenbank:XP_006611861.1;Parent=rna-XM_006611798.2
NW_006263390.1	Gnomon	CDS	1388176	1388306	.	-	0	Name=XP_006611861.1;ID=cds-XP_006611861.1;Dbxref=GeneID:102672003%2CGenbank:XP_006611861.1;Parent=rna-XM_006611798.2
NW_006263390.1	Gnomon	gene	591146	593529	.	-	.	Name=LOC102680931;ID=gene-LOC102680931;Dbxref=GeneID:102680931
NW_006263390.1	Gnomon	exon	1314520	1314598	.	-	.	ID=exon-XM_031508590.1-1;Dbxref=GeneID:102671796%2CGenbank:XM_031508590.1;Parent=rna-XM_031508590.1
NW_006263390.1	Gnomon	exon	1314020	1314109	.	-	.	ID=exon-XM_031508590.1-2;Dbxref=GeneID:102671796%2CGenbank:XM_031508590.1;Parent=rna-XM_031508590.1
NW_006263390.1	Gnomon	exon	1313766	1313905	.	-	.	ID=exon-XM_031508590.1-3;Dbxref=GeneID:102671796%2CGenbank:XM_031508590.1;Parent=rna-XM_031508590.1
NW_006263390.1	Gnomon	exon	1313407	1313632	.	-	.	ID=exon-XM_031508590.1-4;Dbxref=GeneID:102671796%2CGenbank:XM_031508590.1;Parent=rna-XM_031508590.1
NW_006263390.1	Gnomon	exon	1313250	1313335	.	-	.	ID=exon-XM_031508590.1-5;Dbxref=GeneID:102671796%2CGenbank:XM_031508590.1;Parent=rna-XM_031508590.1
NW_006263390.1	Gnomon	exon	1312725	1313175	.	-	.	ID=exon-XM_031508590.1-6;Dbxref=GeneID:102671796%2CGenbank:XM_031508590.1;Parent=rna-XM_031508590.1
NW_006263390.1	Gnomon	exon	582765	584175	.	-	.	ID=exon-XM_006611681.2-1;Dbxref=GeneID:102680335%2CGenbank:XM_006611681.2;Parent=rna-XM_006611681.2
NW_006263390.1	Gnomon	exon	581863	582235	.	-	.	ID=exon-XM_006611681.2-2;Dbxref=GeneID:102680335%2CGenbank:XM_006611681.2;Parent=rna-XM_006611681.2
NW_006263390.1	Gnomon	exon	581496	581761	.	-	.	ID=exon-XM_006611681.2-3;Dbxref=GeneID:102680335%2CGenbank:XM_006611681.2;Parent=rna-XM_006611681.2
NW_006263390.1	Gnomon	exon	581135	581421	.	-	.	ID=exon-XM_006611681.2-4;Dbxref=GeneID:102680335%2CGenbank:XM_006611681.2;Parent=rna-XM_006611681.2
NW_006263390.1	Gnomon	CDS	687375	690143	.	-	0	Name=XP_006611766.1;ID=cds-XP_006611766.1;Dbxref=GeneID:102671653%2CGenbank:XP_006611766.1;Parent=rna-XM_006611703.2
NW_006263390.1	Gnomon	exon	869720	869907	.	+	.	ID=exon-XM_006611753.2-12;Dbxref=GeneID:102677606%2CGenbank:XM_006611753.2;Parent=rna-XM_006611753.2
NW_006263390.1	Gnomon	exon	868640	868795	.	+	.	ID=exon-XM_006611753.2-10;Dbxref=GeneID:102677606%2CGenbank:XM_006611753.2;Parent=rna-XM_006611753.2
NW_006263390.1	Gnomon	exon	868865	869105	.	+	.	ID=exon-XM_006611753.2-11;Dbxref=GeneID:102677606%2CGenbank:XM_006611753.2;Parent=rna-XM_006611753.2
NW_006263390.1	Gnomon	CDS	1314509	1314578	.	-	0	Name=XP_006611860.2;ID=cds-XP_006611860.2;Dbxref=GeneID:102671796%2CGenbank:XP_006611860.2;Parent=rna-XM_006611797.2
NW_006263390.1	Gnomon	CDS	1314020	1314109	.	-	0	Name=XP_006611860.2;ID=cds-XP_006611860.2;Dbxref=GeneID:102671796%2CGenbank:XP_006611860.2;Parent=rna-XM_006611797.2
NW_006263390.1	Gnomon	CDS	1313766	1313905	.	-	0	Name=XP_006611860.2;ID=cds-XP_006611860.2;Dbxref=GeneID:102671796%2CGenbank:XP_006611860.2;Parent=rna-XM_006611797.2
NW_006263390.1	Gnomon	CDS	1313407	1313632	.	-	0	Name=XP_006611860.2;ID=cds-XP_006611860.2;Dbxref=GeneID:102671796%2CGenbank:XP_006611860.2;Parent=rna-XM_006611797.2
NW_006263390.1	Gnomon	CDS	1313250	1313335	.	-	0	Name=XP_006611860.2;ID=cds-XP_006611860.2;Dbxref=GeneID:102671796%2CGenbank:XP_006611860.2;Parent=rna-XM_006611797.2
NW_006263390.1	Gnomon	CDS	1312999	1313175	.	-	0	Name=XP_006611860.2;ID=cds-XP_006611860.2;Dbxref=GeneID:102671796%2CGenbank:XP_006611860.2;Parent=rna-XM_006611797.2
NW_006263390.1	Gnomon	exon	680686	680816	.	-	.	ID=exon-XM_031508630.1-3;Dbxref=GeneID:102675126%2CGenbank:XM_031508630.1;Parent=rna-XM_031508630.1
NW_006263390.1	Gnomon	exon	680438	680579	.	-	.	ID=exon-XM_031508630.1-4;Dbxref=GeneID:102675126%2CGenbank:XM_031508630.1;Parent=rna-XM_031508630.1
NW_006263390.1	Gnomon	exon	681539	681908	.	-	.	ID=exon-XM_031508630.1-1;Dbxref=GeneID:102675126%2CGenbank:XM_031508630.1;Parent=rna-XM_031508630.1
NW_006263390.1	Gnomon	exon	680933	681103	.	-	.	ID=exon-XM_031508630.1-2;Dbxref=GeneID:102675126%2CGenbank:XM_031508630.1;Parent=rna-XM_031508630.1
NW_006263390.1	Gnomon	exon	1045508	1045671	.	-	.	ID=exon-XM_006611763.2-10;Dbxref=GeneID:102679008%2CGenbank:XM_006611763.2;Parent=rna-XM_006611763.2
NW_006263390.1	Gnomon	exon	1044763	1044932	.	-	.	ID=exon-XM_006611763.2-13;Dbxref=GeneID:102679008%2CGenbank:XM_006611763.2;Parent=rna-XM_006611763.2
NW_006263390.1	Gnomon	exon	1043750	1044682	.	-	.	ID=exon-XM_006611763.2-14;Dbxref=GeneID:102679008%2CGenbank:XM_006611763.2;Parent=rna-XM_006611763.2
NW_006263390.1	Gnomon	exon	1045312	1045420	.	-	.	ID=exon-XM_006611763.2-11;Dbxref=GeneID:102679008%2CGenbank:XM_006611763.2;Parent=rna-XM_006611763.2
NW_006263390.1	Gnomon	exon	1045002	1045238	.	-	.	ID=exon-XM_006611763.2-12;Dbxref=GeneID:102679008%2CGenbank:XM_006611763.2;Parent=rna-XM_006611763.2
NW_006263390.1	Gnomon	exon	673915	679747	.	-	.	ID=exon-XM_031508630.1-7;Dbxref=GeneID:102675126%2CGenbank:XM_031508630.1;Parent=rna-XM_031508630.1
NW_006263390.1	Gnomon	exon	673766	673824	.	-	.	ID=exon-XM_031508630.1-8;Dbxref=GeneID:102675126%2CGenbank:XM_031508630.1;Parent=rna-XM_031508630.1
NW_006263390.1	Gnomon	exon	680237	680362	.	-	.	ID=exon-XM_031508630.1-5;Dbxref=GeneID:102675126%2CGenbank:XM_031508630.1;Parent=rna-XM_031508630.1
NW_006263390.1	Gnomon	exon	679840	680054	.	-	.	ID=exon-XM_031508630.1-6;Dbxref=GeneID:102675126%2CGenbank:XM_031508630.1;Parent=rna-XM_031508630.1
NW_006263390.1	Gnomon	exon	673563	673686	.	-	.	ID=exon-XM_031508630.1-9;Dbxref=GeneID:102675126%2CGenbank:XM_031508630.1;Parent=rna-XM_031508630.1
NW_006263390.1	Gnomon	exon	253100	253299	.	-	.	ID=exon-XM_006611633.2-2;Dbxref=GeneID:102674910%2CGenbank:XM_006611633.2;Parent=rna-XM_006611633.2
NW_006263390.1	Gnomon	exon	252722	253011	.	-	.	ID=exon-XM_006611633.2-3;Dbxref=GeneID:102674910%2CGenbank:XM_006611633.2;Parent=rna-XM_006611633.2
NW_006263390.1	Gnomon	exon	253683	253816	.	-	.	ID=exon-XM_006611633.2-1;Dbxref=GeneID:102674910%2CGenbank:XM_006611633.2;Parent=rna-XM_006611633.2
NW_006263390.1	Gnomon	exon	779805	779912	.	+	.	ID=exon-XM_006611733.2-3;Dbxref=GeneID:102674118%2CGenbank:XM_006611733.2;Parent=rna-XM_006611733.2
NW_006263390.1	Gnomon	exon	780052	780228	.	+	.	ID=exon-XM_006611733.2-4;Dbxref=GeneID:102674118%2CGenbank:XM_006611733.2;Parent=rna-XM_006611733.2
NW_006263390.1	Gnomon	exon	777140	777277	.	+	.	ID=exon-XM_006611733.2-1;Dbxref=GeneID:102674118%2CGenbank:XM_006611733.2;Parent=rna-XM_006611733.2
NW_006263390.1	Gnomon	exon	779306	779691	.	+	.	ID=exon-XM_006611733.2-2;Dbxref=GeneID:102674118%2CGenbank:XM_006611733.2;Parent=rna-XM_006611733.2
NW_006263390.1	Gnomon	exon	788943	789092	.	+	.	ID=exon-XM_006611733.2-7;Dbxref=GeneID:102674118%2CGenbank:XM_006611733.2;Parent=rna-XM_006611733.2
NW_006263390.1	Gnomon	exon	789401	789546	.	+	.	ID=exon-XM_006611733.2-8;Dbxref=GeneID:102674118%2CGenbank:XM_006611733.2;Parent=rna-XM_006611733.2
NW_006263390.1	Gnomon	exon	783413	783548	.	+	.	ID=exon-XM_006611733.2-5;Dbxref=GeneID:102674118%2CGenbank:XM_006611733.2;Parent=rna-XM_006611733.2
NW_006263390.1	Gnomon	exon	788668	788873	.	+	.	ID=exon-XM_006611733.2-6;Dbxref=GeneID:102674118%2CGenbank:XM_006611733.2;Parent=rna-XM_006611733.2
NW_006263390.1	Gnomon	exon	789664	789779	.	+	.	ID=exon-XM_006611733.2-9;Dbxref=GeneID:102674118%2CGenbank:XM_006611733.2;Parent=rna-XM_006611733.2
NW_006263390.1	Gnomon	exon	792265	792413	.	+	.	ID=exon-XM_006611739.2-10;Dbxref=GeneID:102674118%2CGenbank:XM_006611739.2;Parent=rna-XM_006611739.2
NW_006263390.1	Gnomon	exon	800022	801419	.	+	.	ID=exon-XM_006611739.2-11;Dbxref=GeneID:102674118%2CGenbank:XM_006611739.2;Parent=rna-XM_006611739.2
NW_006263390.1	Gnomon	exon	1423905	1423931	.	-	.	ID=exon-XM_031508606.1-1;Dbxref=GeneID:102677047%2CGenbank:XM_031508606.1;Parent=rna-XM_031508606.1
NW_006263390.1	Gnomon	exon	1423737	1423778	.	-	.	ID=exon-XM_031508606.1-2;Dbxref=GeneID:102677047%2CGenbank:XM_031508606.1;Parent=rna-XM_031508606.1
NW_006263390.1	Gnomon	exon	1420186	1420444	.	-	.	ID=exon-XM_031508606.1-3;Dbxref=GeneID:102677047%2CGenbank:XM_031508606.1;Parent=rna-XM_031508606.1
NW_006263390.1	Gnomon	exon	1419973	1420064	.	-	.	ID=exon-XM_031508606.1-4;Dbxref=GeneID:102677047%2CGenbank:XM_031508606.1;Parent=rna-XM_031508606.1
NW_006263390.1	Gnomon	exon	1419675	1419878	.	-	.	ID=exon-XM_031508606.1-5;Dbxref=GeneID:102677047%2CGenbank:XM_031508606.1;Parent=rna-XM_031508606.1
NW_006263390.1	Gnomon	exon	1419345	1419597	.	-	.	ID=exon-XM_031508606.1-6;Dbxref=GeneID:102677047%2CGenbank:XM_031508606.1;Parent=rna-XM_031508606.1
NW_006263390.1	Gnomon	exon	1418982	1419113	.	-	.	ID=exon-XM_031508606.1-7;Dbxref=GeneID:102677047%2CGenbank:XM_031508606.1;Parent=rna-XM_031508606.1
NW_006263390.1	Gnomon	exon	1418550	1418904	.	-	.	ID=exon-XM_031508606.1-8;Dbxref=GeneID:102677047%2CGenbank:XM_031508606.1;Parent=rna-XM_031508606.1
NW_006263390.1	Gnomon	exon	1418110	1418457	.	-	.	ID=exon-XM_031508606.1-9;Dbxref=GeneID:102677047%2CGenbank:XM_031508606.1;Parent=rna-XM_031508606.1
NW_006263390.1	Gnomon	mRNA	238115	244153	.	-	.	Name=XM_006611816.2;ID=rna-XM_006611816.2;Dbxref=GeneID:102674477%2CGenbank:XM_006611816.2;Parent=gene-LOC102674477
NW_006263390.1	Gnomon	exon	713630	713803	.	-	.	ID=exon-XM_006611710.2-1;Dbxref=GeneID:102672606%2CGenbank:XM_006611710.2;Parent=rna-XM_006611710.2
NW_006263390.1	Gnomon	exon	712037	712154	.	-	.	ID=exon-XM_006611710.2-4;Dbxref=GeneID:102672606%2CGenbank:XM_006611710.2;Parent=rna-XM_006611710.2
NW_006263390.1	Gnomon	exon	710963	711143	.	-	.	ID=exon-XM_006611710.2-5;Dbxref=GeneID:102672606%2CGenbank:XM_006611710.2;Parent=rna-XM_006611710.2
NW_006263390.1	Gnomon	exon	712500	712749	.	-	.	ID=exon-XM_006611710.2-2;Dbxref=GeneID:102672606%2CGenbank:XM_006611710.2;Parent=rna-XM_006611710.2
NW_006263390.1	Gnomon	exon	712238	712407	.	-	.	ID=exon-XM_006611710.2-3;Dbxref=GeneID:102672606%2CGenbank:XM_006611710.2;Parent=rna-XM_006611710.2
NW_006263390.1	Gnomon	exon	1285479	1285620	.	+	.	ID=exon-XR_421179.2-7;Dbxref=GeneID:102681720%2CGenbank:XR_421179.2;Parent=rna-XR_421179.2
NW_006263390.1	Gnomon	exon	1285692	1285893	.	+	.	ID=exon-XR_421179.2-8;Dbxref=GeneID:102681720%2CGenbank:XR_421179.2;Parent=rna-XR_421179.2
NW_006263390.1	Gnomon	exon	1286009	1286168	.	+	.	ID=exon-XR_421179.2-9;Dbxref=GeneID:102681720%2CGenbank:XR_421179.2;Parent=rna-XR_421179.2
NW_006263390.1	Gnomon	exon	1279780	1280188	.	+	.	ID=exon-XR_421179.2-1;Dbxref=GeneID:102681720%2CGenbank:XR_421179.2;Parent=rna-XR_421179.2
NW_006263390.1	Gnomon	exon	1283667	1283899	.	+	.	ID=exon-XR_421179.2-2;Dbxref=GeneID:102681720%2CGenbank:XR_421179.2;Parent=rna-XR_421179.2
NW_006263390.1	Gnomon	exon	1284124	1284144	.	+	.	ID=exon-XR_421179.2-3;Dbxref=GeneID:102681720%2CGenbank:XR_421179.2;Parent=rna-XR_421179.2
NW_006263390.1	Gnomon	exon	1284539	1284763	.	+	.	ID=exon-XR_421179.2-4;Dbxref=GeneID:102681720%2CGenbank:XR_421179.2;Parent=rna-XR_421179.2
NW_006263390.1	Gnomon	exon	1284934	1285044	.	+	.	ID=exon-XR_421179.2-5;Dbxref=GeneID:102681720%2CGenbank:XR_421179.2;Parent=rna-XR_421179.2
NW_006263390.1	Gnomon	exon	1285131	1285372	.	+	.	ID=exon-XR_421179.2-6;Dbxref=GeneID:102681720%2CGenbank:XR_421179.2;Parent=rna-XR_421179.2
NW_006263390.1	Gnomon	CDS	672502	672552	.	+	0	Name=XP_006611764.1;ID=cds-XP_006611764.1;Dbxref=GeneID:102671303%2CGenbank:XP_006611764.1;Parent=rna-XM_006611701.2
NW_006263390.1	Gnomon	CDS	672757	672982	.	+	0	Name=XP_006611764.1;ID=cds-XP_006611764.1;Dbxref=GeneID:102671303%2CGenbank:XP_006611764.1;Parent=rna-XM_006611701.2
NW_006263390.1	Gnomon	CDS	673073	673155	.	+	0	Name=XP_006611764.1;ID=cds-XP_006611764.1;Dbxref=GeneID:102671303%2CGenbank:XP_006611764.1;Parent=rna-XM_006611701.2
NW_006263390.1	Gnomon	exon	751946	752073	.	-	.	ID=exon-XM_031508629.1-1;Dbxref=GeneID:102675265%2CGenbank:XM_031508629.1;Parent=rna-XM_031508629.1
NW_006263390.1	Gnomon	exon	751725	751793	.	-	.	ID=exon-XM_031508629.1-2;Dbxref=GeneID:102675265%2CGenbank:XM_031508629.1;Parent=rna-XM_031508629.1
NW_006263390.1	Gnomon	exon	751370	751626	.	-	.	ID=exon-XM_031508629.1-3;Dbxref=GeneID:102675265%2CGenbank:XM_031508629.1;Parent=rna-XM_031508629.1
NW_006263390.1	Gnomon	exon	751242	751294	.	-	.	ID=exon-XM_031508629.1-4;Dbxref=GeneID:102675265%2CGenbank:XM_031508629.1;Parent=rna-XM_031508629.1
NW_006263390.1	Gnomon	CDS	1407908	1407964	.	+	0	Name=XP_006611865.1;ID=cds-XP_006611865.1;Dbxref=GeneID:102672567%2CGenbank:XP_006611865.1;Parent=rna-XM_006611802.2
NW_006263390.1	Gnomon	CDS	1409896	1410004	.	+	0	Name=XP_006611865.1;ID=cds-XP_006611865.1;Dbxref=GeneID:102672567%2CGenbank:XP_006611865.1;Parent=rna-XM_006611802.2
NW_006263390.1	Gnomon	CDS	1410677	1411487	.	+	0	Name=XP_006611865.1;ID=cds-XP_006611865.1;Dbxref=GeneID:102672567%2CGenbank:XP_006611865.1;Parent=rna-XM_006611802.2
NW_006263390.1	Gnomon	CDS	1411844	1412234	.	+	0	Name=XP_006611865.1;ID=cds-XP_006611865.1;Dbxref=GeneID:102672567%2CGenbank:XP_006611865.1;Parent=rna-XM_006611802.2
NW_006263390.1	Gnomon	exon	991601	991699	.	-	.	ID=exon-XM_006611756.1-3;Dbxref=GeneID:102677967%2CGenbank:XM_006611756.1;Parent=rna-XM_006611756.1
NW_006263390.1	Gnomon	exon	990771	991521	.	-	.	ID=exon-XM_006611756.1-4;Dbxref=GeneID:102677967%2CGenbank:XM_006611756.1;Parent=rna-XM_006611756.1
NW_006263390.1	Gnomon	exon	992326	992522	.	-	.	ID=exon-XM_006611756.1-1;Dbxref=GeneID:102677967%2CGenbank:XM_006611756.1;Parent=rna-XM_006611756.1
NW_006263390.1	Gnomon	exon	991819	991919	.	-	.	ID=exon-XM_006611756.1-2;Dbxref=GeneID:102677967%2CGenbank:XM_006611756.1;Parent=rna-XM_006611756.1
NW_006263390.1	Gnomon	exon	1378096	1378209	.	-	.	ID=exon-XM_031508605.1-3;Dbxref=GeneID:102676768%2CGenbank:XM_031508605.1;Parent=rna-XM_031508605.1
NW_006263390.1	Gnomon	exon	1375796	1375942	.	-	.	ID=exon-XM_031508605.1-4;Dbxref=GeneID:102676768%2CGenbank:XM_031508605.1;Parent=rna-XM_031508605.1
NW_006263390.1	Gnomon	exon	1383228	1383457	.	-	.	ID=exon-XM_031508605.1-1;Dbxref=GeneID:102676768%2CGenbank:XM_031508605.1;Parent=rna-XM_031508605.1
NW_006263390.1	Gnomon	exon	1380717	1380790	.	-	.	ID=exon-XM_031508605.1-2;Dbxref=GeneID:102676768%2CGenbank:XM_031508605.1;Parent=rna-XM_031508605.1
NW_006263390.1	Gnomon	exon	1370851	1371077	.	-	.	ID=exon-XM_031508605.1-7;Dbxref=GeneID:102676768%2CGenbank:XM_031508605.1;Parent=rna-XM_031508605.1
NW_006263390.1	Gnomon	exon	1370413	1370702	.	-	.	ID=exon-XM_031508605.1-8;Dbxref=GeneID:102676768%2CGenbank:XM_031508605.1;Parent=rna-XM_031508605.1
NW_006263390.1	Gnomon	exon	1372631	1372896	.	-	.	ID=exon-XM_031508605.1-5;Dbxref=GeneID:102676768%2CGenbank:XM_031508605.1;Parent=rna-XM_031508605.1
NW_006263390.1	Gnomon	exon	1371322	1371801	.	-	.	ID=exon-XM_031508605.1-6;Dbxref=GeneID:102676768%2CGenbank:XM_031508605.1;Parent=rna-XM_031508605.1
NW_006263390.1	Gnomon	exon	1368627	1369848	.	-	.	ID=exon-XM_031508605.1-9;Dbxref=GeneID:102676768%2CGenbank:XM_031508605.1;Parent=rna-XM_031508605.1
NW_006263390.1	Gnomon	gene	1058931	1060847	.	+	.	Name=LOC102680506;ID=gene-LOC102680506;Dbxref=GeneID:102680506
NW_006263390.1	Gnomon	mRNA	753118	758740	.	-	.	Name=XM_006611716.1;ID=rna-XM_006611716.1;Dbxref=GeneID:102673321%2CGenbank:XM_006611716.1;Parent=gene-LOC102673321
NW_006263390.1	Gnomon	gene	568062	589524	.	+	.	Name=LOC102680563;ID=gene-LOC102680563;Dbxref=GeneID:102680563
NW_006263390.1	Gnomon	gene	1072387	1074435	.	+	.	Name=LOC102679611;ID=gene-LOC102679611;Dbxref=GeneID:102679611
NW_006263390.1	Gnomon	mRNA	758732	764521	.	+	.	Name=XM_006611717.2;ID=rna-XM_006611717.2;Dbxref=GeneID:102673544%2CGenbank:XM_006611717.2;Parent=gene-LOC102673544
NW_006263390.1	Gnomon	CDS	1355547	1356111	.	-	0	Name=XP_006611863.1;ID=cds-XP_006611863.1;Dbxref=GeneID:102672291%2CGenbank:XP_006611863.1;Parent=rna-XM_006611800.2
NW_006263390.1	Gnomon	CDS	1355139	1355449	.	-	0	Name=XP_006611863.1;ID=cds-XP_006611863.1;Dbxref=GeneID:102672291%2CGenbank:XP_006611863.1;Parent=rna-XM_006611800.2
NW_006263390.1	Gnomon	CDS	1354925	1355064	.	-	0	Name=XP_006611863.1;ID=cds-XP_006611863.1;Dbxref=GeneID:102672291%2CGenbank:XP_006611863.1;Parent=rna-XM_006611800.2
NW_006263390.1	Gnomon	CDS	1354030	1354834	.	-	0	Name=XP_006611863.1;ID=cds-XP_006611863.1;Dbxref=GeneID:102672291%2CGenbank:XP_006611863.1;Parent=rna-XM_006611800.2
NW_006263390.1	Gnomon	exon	926395	927079	.	-	.	ID=exon-XM_006611822.2-6;Dbxref=GeneID:102675399%2CGenbank:XM_006611822.2;Parent=rna-XM_006611822.2
NW_006263390.1	Gnomon	exon	926213	926309	.	-	.	ID=exon-XM_006611822.2-7;Dbxref=GeneID:102675399%2CGenbank:XM_006611822.2;Parent=rna-XM_006611822.2
NW_006263390.1	Gnomon	exon	927516	928156	.	-	.	ID=exon-XM_006611822.2-4;Dbxref=GeneID:102675399%2CGenbank:XM_006611822.2;Parent=rna-XM_006611822.2
NW_006263390.1	Gnomon	exon	927196	927387	.	-	.	ID=exon-XM_006611822.2-5;Dbxref=GeneID:102675399%2CGenbank:XM_006611822.2;Parent=rna-XM_006611822.2
NW_006263390.1	Gnomon	exon	928852	929744	.	-	.	ID=exon-XM_006611822.2-2;Dbxref=GeneID:102675399%2CGenbank:XM_006611822.2;Parent=rna-XM_006611822.2
NW_006263390.1	Gnomon	exon	928254	928510	.	-	.	ID=exon-XM_006611822.2-3;Dbxref=GeneID:102675399%2CGenbank:XM_006611822.2;Parent=rna-XM_006611822.2
NW_006263390.1	Gnomon	exon	931021	931389	.	-	.	ID=exon-XM_006611822.2-1;Dbxref=GeneID:102675399%2CGenbank:XM_006611822.2;Parent=rna-XM_006611822.2
NW_006263390.1	Gnomon	exon	886787	887037	.	-	.	ID=exon-XM_006611822.2-8;Dbxref=GeneID:102675399%2CGenbank:XM_006611822.2;Parent=rna-XM_006611822.2
NW_006263390.1	Gnomon	exon	886301	886548	.	-	.	ID=exon-XM_006611822.2-9;Dbxref=GeneID:102675399%2CGenbank:XM_006611822.2;Parent=rna-XM_006611822.2
NW_006263390.1	Gnomon	mRNA	1458584	1460289	.	+	.	Name=XM_006611811.1;ID=rna-XM_006611811.1;Dbxref=GeneID:102673799%2CGenbank:XM_006611811.1;Parent=gene-LOC102673799
NW_006263390.1	Gnomon	CDS	1072074	1072136	.	-	0	Name=XP_031364438.1;ID=cds-XP_031364438.1;Dbxref=GeneID:102675543%2CGenbank:XP_031364438.1;Parent=rna-XM_031508578.1
NW_006263390.1	Gnomon	CDS	1071924	1071996	.	-	0	Name=XP_031364438.1;ID=cds-XP_031364438.1;Dbxref=GeneID:102675543%2CGenbank:XP_031364438.1;Parent=rna-XM_031508578.1
NW_006263390.1	Gnomon	CDS	1071674	1071856	.	-	0	Name=XP_031364438.1;ID=cds-XP_031364438.1;Dbxref=GeneID:102675543%2CGenbank:XP_031364438.1;Parent=rna-XM_031508578.1
NW_006263390.1	Gnomon	CDS	1071431	1071603	.	-	0	Name=XP_031364438.1;ID=cds-XP_031364438.1;Dbxref=GeneID:102675543%2CGenbank:XP_031364438.1;Parent=rna-XM_031508578.1
NW_006263390.1	Gnomon	CDS	1071116	1071349	.	-	0	Name=XP_031364438.1;ID=cds-XP_031364438.1;Dbxref=GeneID:102675543%2CGenbank:XP_031364438.1;Parent=rna-XM_031508578.1
NW_006263390.1	Gnomon	CDS	1070902	1071045	.	-	0	Name=XP_031364438.1;ID=cds-XP_031364438.1;Dbxref=GeneID:102675543%2CGenbank:XP_031364438.1;Parent=rna-XM_031508578.1
NW_006263390.1	Gnomon	CDS	1070741	1070797	.	-	0	Name=XP_031364438.1;ID=cds-XP_031364438.1;Dbxref=GeneID:102675543%2CGenbank:XP_031364438.1;Parent=rna-XM_031508578.1
NW_006263390.1	Gnomon	gene	1265542	1271352	.	-	.	Name=LOC102680741;ID=gene-LOC102680741;Dbxref=GeneID:102680741
NW_006263390.1	Gnomon	mRNA	1457935	1458846	.	-	.	Name=XM_006611812.1;ID=rna-XM_006611812.1;Dbxref=GeneID:102673935%2CGenbank:XM_006611812.1;Parent=gene-LOC102673935
NW_006263390.1	Gnomon	gene	1068460	1070660	.	+	.	Name=LOC102679728;ID=gene-LOC102679728;Dbxref=GeneID:102679728
NW_006263390.1	Gnomon	mRNA	758731	764521	.	+	.	Name=XM_006611718.2;ID=rna-XM_006611718.2;Dbxref=GeneID:102673544%2CGenbank:XM_006611718.2;Parent=gene-LOC102673544
NW_006263390.1	Gnomon	CDS	744768	744821	.	-	0	Name=XP_006611769.1;ID=cds-XP_006611769.1;Dbxref=GeneID:102672143%2CGenbank:XP_006611769.1;Parent=rna-XM_006611706.2
NW_006263390.1	Gnomon	CDS	743283	743726	.	-	0	Name=XP_006611769.1;ID=cds-XP_006611769.1;Dbxref=GeneID:102672143%2CGenbank:XP_006611769.1;Parent=rna-XM_006611706.2
NW_006263390.1	Gnomon	CDS	742734	742881	.	-	0	Name=XP_006611769.1;ID=cds-XP_006611769.1;Dbxref=GeneID:102672143%2CGenbank:XP_006611769.1;Parent=rna-XM_006611706.2
NW_006263390.1	Gnomon	CDS	742304	742584	.	-	0	Name=XP_006611769.1;ID=cds-XP_006611769.1;Dbxref=GeneID:102672143%2CGenbank:XP_006611769.1;Parent=rna-XM_006611706.2
NW_006263390.1	Gnomon	CDS	741953	742238	.	-	0	Name=XP_006611769.1;ID=cds-XP_006611769.1;Dbxref=GeneID:102672143%2CGenbank:XP_006611769.1;Parent=rna-XM_006611706.2
NW_006263390.1	Gnomon	CDS	741567	741868	.	-	0	Name=XP_006611769.1;ID=cds-XP_006611769.1;Dbxref=GeneID:102672143%2CGenbank:XP_006611769.1;Parent=rna-XM_006611706.2
NW_006263390.1	Gnomon	CDS	741255	741470	.	-	0	Name=XP_006611769.1;ID=cds-XP_006611769.1;Dbxref=GeneID:102672143%2CGenbank:XP_006611769.1;Parent=rna-XM_006611706.2
NW_006263390.1	Gnomon	CDS	740369	740998	.	-	0	Name=XP_006611769.1;ID=cds-XP_006611769.1;Dbxref=GeneID:102672143%2CGenbank:XP_006611769.1;Parent=rna-XM_006611706.2
NW_006263390.1	Gnomon	CDS	740143	740269	.	-	0	Name=XP_006611769.1;ID=cds-XP_006611769.1;Dbxref=GeneID:102672143%2CGenbank:XP_006611769.1;Parent=rna-XM_006611706.2
NW_006263390.1	Gnomon	CDS	739448	740055	.	-	0	Name=XP_006611769.1;ID=cds-XP_006611769.1;Dbxref=GeneID:102672143%2CGenbank:XP_006611769.1;Parent=rna-XM_006611706.2
NW_006263390.1	Gnomon	CDS	739114	739299	.	-	0	Name=XP_006611769.1;ID=cds-XP_006611769.1;Dbxref=GeneID:102672143%2CGenbank:XP_006611769.1;Parent=rna-XM_006611706.2
NW_006263390.1	Gnomon	CDS	738810	739020	.	-	0	Name=XP_006611769.1;ID=cds-XP_006611769.1;Dbxref=GeneID:102672143%2CGenbank:XP_006611769.1;Parent=rna-XM_006611706.2
NW_006263390.1	Gnomon	CDS	738343	738729	.	-	0	Name=XP_006611769.1;ID=cds-XP_006611769.1;Dbxref=GeneID:102672143%2CGenbank:XP_006611769.1;Parent=rna-XM_006611706.2
NW_006263390.1	Gnomon	CDS	737911	738246	.	-	0	Name=XP_006611769.1;ID=cds-XP_006611769.1;Dbxref=GeneID:102672143%2CGenbank:XP_006611769.1;Parent=rna-XM_006611706.2
NW_006263390.1	Gnomon	CDS	737580	737771	.	-	0	Name=XP_006611769.1;ID=cds-XP_006611769.1;Dbxref=GeneID:102672143%2CGenbank:XP_006611769.1;Parent=rna-XM_006611706.2
NW_006263390.1	Gnomon	CDS	737104	737469	.	-	0	Name=XP_006611769.1;ID=cds-XP_006611769.1;Dbxref=GeneID:102672143%2CGenbank:XP_006611769.1;Parent=rna-XM_006611706.2
NW_006263390.1	Gnomon	CDS	736836	736990	.	-	0	Name=XP_006611769.1;ID=cds-XP_006611769.1;Dbxref=GeneID:102672143%2CGenbank:XP_006611769.1;Parent=rna-XM_006611706.2
NW_006263390.1	Gnomon	CDS	736004	736179	.	-	0	Name=XP_006611769.1;ID=cds-XP_006611769.1;Dbxref=GeneID:102672143%2CGenbank:XP_006611769.1;Parent=rna-XM_006611706.2
NW_006263390.1	Gnomon	CDS	735796	735928	.	-	0	Name=XP_006611769.1;ID=cds-XP_006611769.1;Dbxref=GeneID:102672143%2CGenbank:XP_006611769.1;Parent=rna-XM_006611706.2
NW_006263390.1	Gnomon	CDS	734542	735284	.	-	0	Name=XP_006611769.1;ID=cds-XP_006611769.1;Dbxref=GeneID:102672143%2CGenbank:XP_006611769.1;Parent=rna-XM_006611706.2
NW_006263390.1	Gnomon	CDS	734120	734434	.	-	0	Name=XP_006611769.1;ID=cds-XP_006611769.1;Dbxref=GeneID:102672143%2CGenbank:XP_006611769.1;Parent=rna-XM_006611706.2
NW_006263390.1	Gnomon	CDS	733821	734015	.	-	0	Name=XP_006611769.1;ID=cds-XP_006611769.1;Dbxref=GeneID:102672143%2CGenbank:XP_006611769.1;Parent=rna-XM_006611706.2
NW_006263390.1	Gnomon	CDS	733590	733737	.	-	0	Name=XP_006611769.1;ID=cds-XP_006611769.1;Dbxref=GeneID:102672143%2CGenbank:XP_006611769.1;Parent=rna-XM_006611706.2
NW_006263390.1	Gnomon	CDS	733251	733458	.	-	0	Name=XP_006611769.1;ID=cds-XP_006611769.1;Dbxref=GeneID:102672143%2CGenbank:XP_006611769.1;Parent=rna-XM_006611706.2
NW_006263390.1	Gnomon	CDS	732228	733102	.	-	0	Name=XP_006611769.1;ID=cds-XP_006611769.1;Dbxref=GeneID:102672143%2CGenbank:XP_006611769.1;Parent=rna-XM_006611706.2
NW_006263390.1	Gnomon	CDS	730836	732098	.	-	0	Name=XP_006611769.1;ID=cds-XP_006611769.1;Dbxref=GeneID:102672143%2CGenbank:XP_006611769.1;Parent=rna-XM_006611706.2
NW_006263390.1	Gnomon	CDS	730465	730656	.	-	0	Name=XP_006611769.1;ID=cds-XP_006611769.1;Dbxref=GeneID:102672143%2CGenbank:XP_006611769.1;Parent=rna-XM_006611706.2
NW_006263390.1	Gnomon	CDS	730160	730183	.	-	0	Name=XP_006611769.1;ID=cds-XP_006611769.1;Dbxref=GeneID:102672143%2CGenbank:XP_006611769.1;Parent=rna-XM_006611706.2
NW_006263390.1	Gnomon	gene	593534	597600	.	+	.	Name=LOC102680792;ID=gene-LOC102680792;Dbxref=GeneID:102680792
NW_006263390.1	Gnomon	exon	581496	581761	.	-	.	ID=exon-XM_006611682.2-4;Dbxref=GeneID:102680335%2CGenbank:XM_006611682.2;Parent=rna-XM_006611682.2
NW_006263390.1	Gnomon	exon	581135	581421	.	-	.	ID=exon-XM_006611682.2-5;Dbxref=GeneID:102680335%2CGenbank:XM_006611682.2;Parent=rna-XM_006611682.2
NW_006263390.1	Gnomon	exon	582765	583180	.	-	.	ID=exon-XM_006611682.2-2;Dbxref=GeneID:102680335%2CGenbank:XM_006611682.2;Parent=rna-XM_006611682.2
NW_006263390.1	Gnomon	exon	581863	582235	.	-	.	ID=exon-XM_006611682.2-3;Dbxref=GeneID:102680335%2CGenbank:XM_006611682.2;Parent=rna-XM_006611682.2
NW_006263390.1	Gnomon	exon	583313	584171	.	-	.	ID=exon-XM_006611682.2-1;Dbxref=GeneID:102680335%2CGenbank:XM_006611682.2;Parent=rna-XM_006611682.2
NW_006263390.1	Gnomon	exon	374164	374451	.	+	.	ID=exon-XM_006611658.2-7;Dbxref=GeneID:102675860%2CGenbank:XM_006611658.2;Parent=rna-XM_006611658.2
NW_006263390.1	Gnomon	exon	374551	374960	.	+	.	ID=exon-XM_006611658.2-8;Dbxref=GeneID:102675860%2CGenbank:XM_006611658.2;Parent=rna-XM_006611658.2
NW_006263390.1	Gnomon	exon	375131	375402	.	+	.	ID=exon-XM_006611658.2-9;Dbxref=GeneID:102675860%2CGenbank:XM_006611658.2;Parent=rna-XM_006611658.2
NW_006263390.1	Gnomon	exon	354382	354689	.	+	.	ID=exon-XM_006611658.2-3;Dbxref=GeneID:102675860%2CGenbank:XM_006611658.2;Parent=rna-XM_006611658.2
NW_006263390.1	Gnomon	exon	357510	357643	.	+	.	ID=exon-XM_006611658.2-4;Dbxref=GeneID:102675860%2CGenbank:XM_006611658.2;Parent=rna-XM_006611658.2
NW_006263390.1	Gnomon	exon	368676	368901	.	+	.	ID=exon-XM_006611658.2-5;Dbxref=GeneID:102675860%2CGenbank:XM_006611658.2;Parent=rna-XM_006611658.2
NW_006263390.1	Gnomon	exon	370483	370806	.	+	.	ID=exon-XM_006611658.2-6;Dbxref=GeneID:102675860%2CGenbank:XM_006611658.2;Parent=rna-XM_006611658.2
NW_006263390.1	Gnomon	exon	343267	343409	.	+	.	ID=exon-XM_006611658.2-1;Dbxref=GeneID:102675860%2CGenbank:XM_006611658.2;Parent=rna-XM_006611658.2
NW_006263390.1	Gnomon	exon	353434	353616	.	+	.	ID=exon-XM_006611658.2-2;Dbxref=GeneID:102675860%2CGenbank:XM_006611658.2;Parent=rna-XM_006611658.2
NW_006263390.1	Gnomon	exon	1308868	1309182	.	-	.	ID=exon-XM_031508589.1-1;Dbxref=GeneID:102671350%2CGenbank:XM_031508589.1;Parent=rna-XM_031508589.1
NW_006263390.1	Gnomon	gene	568086	569900	.	+	.	Name=LOC102679902;ID=gene-LOC102679902;Dbxref=GeneID:102679902
NW_006263390.1	Gnomon	CDS	1366549	1368357	.	+	0	Name=XP_006611862.1;ID=cds-XP_006611862.1;Dbxref=GeneID:102672144%2CGenbank:XP_006611862.1;Parent=rna-XM_006611799.2
NW_006263390.1	Gnomon	exon	1307207	1307519	.	-	.	ID=exon-XM_031508589.1-4;Dbxref=GeneID:102671350%2CGenbank:XM_031508589.1;Parent=rna-XM_031508589.1
NW_006263390.1	Gnomon	exon	1307033	1307133	.	-	.	ID=exon-XM_031508589.1-5;Dbxref=GeneID:102671350%2CGenbank:XM_031508589.1;Parent=rna-XM_031508589.1
NW_006263390.1	Gnomon	exon	1308678	1308792	.	-	.	ID=exon-XM_031508589.1-2;Dbxref=GeneID:102671350%2CGenbank:XM_031508589.1;Parent=rna-XM_031508589.1
NW_006263390.1	Gnomon	exon	1307591	1307982	.	-	.	ID=exon-XM_031508589.1-3;Dbxref=GeneID:102671350%2CGenbank:XM_031508589.1;Parent=rna-XM_031508589.1
NW_006263390.1	Gnomon	exon	1305878	1306448	.	-	.	ID=exon-XM_031508589.1-8;Dbxref=GeneID:102671350%2CGenbank:XM_031508589.1;Parent=rna-XM_031508589.1
NW_006263390.1	Gnomon	exon	1306829	1306990	.	-	.	ID=exon-XM_031508589.1-6;Dbxref=GeneID:102671350%2CGenbank:XM_031508589.1;Parent=rna-XM_031508589.1
NW_006263390.1	Gnomon	exon	1306515	1306646	.	-	.	ID=exon-XM_031508589.1-7;Dbxref=GeneID:102671350%2CGenbank:XM_031508589.1;Parent=rna-XM_031508589.1
NW_006263390.1	Gnomon	CDS	1072074	1072136	.	-	0	Name=XP_031364439.1;ID=cds-XP_031364439.1;Dbxref=GeneID:102675543%2CGenbank:XP_031364439.1;Parent=rna-XM_031508579.1
NW_006263390.1	Gnomon	CDS	1071924	1071996	.	-	0	Name=XP_031364439.1;ID=cds-XP_031364439.1;Dbxref=GeneID:102675543%2CGenbank:XP_031364439.1;Parent=rna-XM_031508579.1
NW_006263390.1	Gnomon	CDS	1071674	1071856	.	-	0	Name=XP_031364439.1;ID=cds-XP_031364439.1;Dbxref=GeneID:102675543%2CGenbank:XP_031364439.1;Parent=rna-XM_031508579.1
NW_006263390.1	Gnomon	CDS	1071431	1071603	.	-	0	Name=XP_031364439.1;ID=cds-XP_031364439.1;Dbxref=GeneID:102675543%2CGenbank:XP_031364439.1;Parent=rna-XM_031508579.1
NW_006263390.1	Gnomon	CDS	1071116	1071349	.	-	0	Name=XP_031364439.1;ID=cds-XP_031364439.1;Dbxref=GeneID:102675543%2CGenbank:XP_031364439.1;Parent=rna-XM_031508579.1
NW_006263390.1	Gnomon	CDS	1070741	1070797	.	-	0	Name=XP_031364439.1;ID=cds-XP_031364439.1;Dbxref=GeneID:102675543%2CGenbank:XP_031364439.1;Parent=rna-XM_031508579.1
NW_006263390.1	Gnomon	exon	734542	735284	.	-	.	ID=exon-XM_031508624.1-20;Dbxref=GeneID:102672143%2CGenbank:XM_031508624.1;Parent=rna-XM_031508624.1
NW_006263390.1	Gnomon	exon	734120	734434	.	-	.	ID=exon-XM_031508624.1-21;Dbxref=GeneID:102672143%2CGenbank:XM_031508624.1;Parent=rna-XM_031508624.1
NW_006263390.1	Gnomon	exon	729421	730183	.	-	.	ID=exon-XM_031508624.1-28;Dbxref=GeneID:102672143%2CGenbank:XM_031508624.1;Parent=rna-XM_031508624.1
NW_006263390.1	Gnomon	exon	730836	732098	.	-	.	ID=exon-XM_031508624.1-26;Dbxref=GeneID:102672143%2CGenbank:XM_031508624.1;Parent=rna-XM_031508624.1
NW_006263390.1	Gnomon	mRNA	1456157	1457765	.	-	.	Name=XM_006611813.2;ID=rna-XM_006611813.2;Dbxref=GeneID:102674066%2CGenbank:XM_006611813.2;Parent=gene-LOC102674066
NW_006263390.1	Gnomon	exon	730465	730656	.	-	.	ID=exon-XM_031508624.1-27;Dbxref=GeneID:102672143%2CGenbank:XM_031508624.1;Parent=rna-XM_031508624.1
NW_006263390.1	Gnomon	exon	733251	733458	.	-	.	ID=exon-XM_031508624.1-24;Dbxref=GeneID:102672143%2CGenbank:XM_031508624.1;Parent=rna-XM_031508624.1
NW_006263390.1	Gnomon	exon	732228	733102	.	-	.	ID=exon-XM_031508624.1-25;Dbxref=GeneID:102672143%2CGenbank:XM_031508624.1;Parent=rna-XM_031508624.1
NW_006263390.1	Gnomon	exon	733821	734015	.	-	.	ID=exon-XM_031508624.1-22;Dbxref=GeneID:102672143%2CGenbank:XM_031508624.1;Parent=rna-XM_031508624.1
NW_006263390.1	Gnomon	exon	733590	733737	.	-	.	ID=exon-XM_031508624.1-23;Dbxref=GeneID:102672143%2CGenbank:XM_031508624.1;Parent=rna-XM_031508624.1
NW_006263390.1	Gnomon	exon	739448	740055	.	-	.	ID=exon-XM_031508624.1-10;Dbxref=GeneID:102672143%2CGenbank:XM_031508624.1;Parent=rna-XM_031508624.1
NW_006263390.1	Gnomon	exon	736836	736990	.	-	.	ID=exon-XM_031508624.1-17;Dbxref=GeneID:102672143%2CGenbank:XM_031508624.1;Parent=rna-XM_031508624.1
NW_006263390.1	Gnomon	exon	736004	736179	.	-	.	ID=exon-XM_031508624.1-18;Dbxref=GeneID:102672143%2CGenbank:XM_031508624.1;Parent=rna-XM_031508624.1
NW_006263390.1	Gnomon	exon	737580	737771	.	-	.	ID=exon-XM_031508624.1-15;Dbxref=GeneID:102672143%2CGenbank:XM_031508624.1;Parent=rna-XM_031508624.1
NW_006263390.1	Gnomon	exon	737104	737469	.	-	.	ID=exon-XM_031508624.1-16;Dbxref=GeneID:102672143%2CGenbank:XM_031508624.1;Parent=rna-XM_031508624.1
NW_006263390.1	Gnomon	exon	738343	738729	.	-	.	ID=exon-XM_031508624.1-13;Dbxref=GeneID:102672143%2CGenbank:XM_031508624.1;Parent=rna-XM_031508624.1
NW_006263390.1	Gnomon	exon	737911	738246	.	-	.	ID=exon-XM_031508624.1-14;Dbxref=GeneID:102672143%2CGenbank:XM_031508624.1;Parent=rna-XM_031508624.1
NW_006263390.1	Gnomon	exon	739114	739299	.	-	.	ID=exon-XM_031508624.1-11;Dbxref=GeneID:102672143%2CGenbank:XM_031508624.1;Parent=rna-XM_031508624.1
NW_006263390.1	Gnomon	exon	738810	738990	.	-	.	ID=exon-XM_031508624.1-12;Dbxref=GeneID:102672143%2CGenbank:XM_031508624.1;Parent=rna-XM_031508624.1
NW_006263390.1	Gnomon	exon	735796	735928	.	-	.	ID=exon-XM_031508624.1-19;Dbxref=GeneID:102672143%2CGenbank:XM_031508624.1;Parent=rna-XM_031508624.1
NW_006263390.1	Gnomon	exon	1271088	1271352	.	-	.	ID=exon-XR_004149816.1-1;Dbxref=GeneID:102680741%2CGenbank:XR_004149816.1;Parent=rna-XR_004149816.1
NW_006263390.1	Gnomon	exon	1270705	1270981	.	-	.	ID=exon-XR_004149816.1-2;Dbxref=GeneID:102680741%2CGenbank:XR_004149816.1;Parent=rna-XR_004149816.1
NW_006263390.1	Gnomon	exon	1270040	1270635	.	-	.	ID=exon-XR_004149816.1-3;Dbxref=GeneID:102680741%2CGenbank:XR_004149816.1;Parent=rna-XR_004149816.1
NW_006263390.1	Gnomon	exon	1269441	1269928	.	-	.	ID=exon-XR_004149816.1-4;Dbxref=GeneID:102680741%2CGenbank:XR_004149816.1;Parent=rna-XR_004149816.1
NW_006263390.1	Gnomon	exon	1269104	1269356	.	-	.	ID=exon-XR_004149816.1-5;Dbxref=GeneID:102680741%2CGenbank:XR_004149816.1;Parent=rna-XR_004149816.1
NW_006263390.1	Gnomon	exon	1268779	1269038	.	-	.	ID=exon-XR_004149816.1-6;Dbxref=GeneID:102680741%2CGenbank:XR_004149816.1;Parent=rna-XR_004149816.1
NW_006263390.1	Gnomon	exon	1268491	1268666	.	-	.	ID=exon-XR_004149816.1-7;Dbxref=GeneID:102680741%2CGenbank:XR_004149816.1;Parent=rna-XR_004149816.1
NW_006263390.1	Gnomon	exon	1268292	1268409	.	-	.	ID=exon-XR_004149816.1-8;Dbxref=GeneID:102680741%2CGenbank:XR_004149816.1;Parent=rna-XR_004149816.1
NW_006263390.1	Gnomon	mRNA	767450	768566	.	+	.	Name=XM_006611719.2;ID=rna-XM_006611719.2;Dbxref=GeneID:102673758%2CGenbank:XM_006611719.2;Parent=gene-LOC102673758
NW_006263390.1	Gnomon	exon	253378	253727	.	-	.	ID=exon-XM_006611632.2-1;Dbxref=GeneID:102674910%2CGenbank:XM_006611632.2;Parent=rna-XM_006611632.2
NW_006263390.1	Gnomon	exon	253100	253299	.	-	.	ID=exon-XM_006611632.2-2;Dbxref=GeneID:102674910%2CGenbank:XM_006611632.2;Parent=rna-XM_006611632.2
NW_006263390.1	Gnomon	exon	252722	253011	.	-	.	ID=exon-XM_006611632.2-3;Dbxref=GeneID:102674910%2CGenbank:XM_006611632.2;Parent=rna-XM_006611632.2
NW_006263390.1	Gnomon	mRNA	547071	548076	.	+	.	Name=XM_006611666.2;ID=rna-XM_006611666.2;Dbxref=GeneID:102678708%2CGenbank:XM_006611666.2;Parent=gene-LOC102678708
NW_006263390.1	Gnomon	gene	383208	383943	.	-	.	Name=LOC102675680;ID=gene-LOC102675680;Dbxref=GeneID:102675680
NW_006263390.1	Gnomon	gene	1074638	1079529	.	-	.	Name=LOC102675681;ID=gene-LOC102675681;Dbxref=GeneID:102675681
NW_006263390.1	Gnomon	exon	574335	574649	.	+	.	ID=exon-XM_006611679.2-4;Dbxref=GeneID:102680040%2CGenbank:XM_006611679.2;Parent=rna-XM_006611679.2
NW_006263390.1	Gnomon	exon	574710	575036	.	+	.	ID=exon-XM_006611679.2-5;Dbxref=GeneID:102680040%2CGenbank:XM_006611679.2;Parent=rna-XM_006611679.2
NW_006263390.1	Gnomon	exon	575136	575345	.	+	.	ID=exon-XM_006611679.2-6;Dbxref=GeneID:102680040%2CGenbank:XM_006611679.2;Parent=rna-XM_006611679.2
NW_006263390.1	Gnomon	exon	575416	575919	.	+	.	ID=exon-XM_006611679.2-7;Dbxref=GeneID:102680040%2CGenbank:XM_006611679.2;Parent=rna-XM_006611679.2
NW_006263390.1	Gnomon	exon	573223	573370	.	+	.	ID=exon-XM_006611679.2-1;Dbxref=GeneID:102680040%2CGenbank:XM_006611679.2;Parent=rna-XM_006611679.2
NW_006263390.1	Gnomon	exon	573559	573742	.	+	.	ID=exon-XM_006611679.2-2;Dbxref=GeneID:102680040%2CGenbank:XM_006611679.2;Parent=rna-XM_006611679.2
NW_006263390.1	Gnomon	exon	573849	574245	.	+	.	ID=exon-XM_006611679.2-3;Dbxref=GeneID:102680040%2CGenbank:XM_006611679.2;Parent=rna-XM_006611679.2
NW_006263390.1	Gnomon	exon	576020	576284	.	+	.	ID=exon-XM_006611679.2-8;Dbxref=GeneID:102680040%2CGenbank:XM_006611679.2;Parent=rna-XM_006611679.2
NW_006263390.1	Gnomon	exon	576359	576500	.	+	.	ID=exon-XM_006611679.2-9;Dbxref=GeneID:102680040%2CGenbank:XM_006611679.2;Parent=rna-XM_006611679.2
NW_006263390.1	Gnomon	exon	375131	375402	.	+	.	ID=exon-XM_031508607.1-9;Dbxref=GeneID:102675860%2CGenbank:XM_031508607.1;Parent=rna-XM_031508607.1
NW_006263390.1	Gnomon	exon	374164	374451	.	+	.	ID=exon-XM_031508607.1-7;Dbxref=GeneID:102675860%2CGenbank:XM_031508607.1;Parent=rna-XM_031508607.1
NW_006263390.1	Gnomon	exon	374551	374960	.	+	.	ID=exon-XM_031508607.1-8;Dbxref=GeneID:102675860%2CGenbank:XM_031508607.1;Parent=rna-XM_031508607.1
NW_006263390.1	Gnomon	exon	368676	368901	.	+	.	ID=exon-XM_031508607.1-5;Dbxref=GeneID:102675860%2CGenbank:XM_031508607.1;Parent=rna-XM_031508607.1
NW_006263390.1	Gnomon	exon	370483	370806	.	+	.	ID=exon-XM_031508607.1-6;Dbxref=GeneID:102675860%2CGenbank:XM_031508607.1;Parent=rna-XM_031508607.1
NW_006263390.1	Gnomon	exon	354382	354689	.	+	.	ID=exon-XM_031508607.1-3;Dbxref=GeneID:102675860%2CGenbank:XM_031508607.1;Parent=rna-XM_031508607.1
NW_006263390.1	Gnomon	exon	357510	357643	.	+	.	ID=exon-XM_031508607.1-4;Dbxref=GeneID:102675860%2CGenbank:XM_031508607.1;Parent=rna-XM_031508607.1
NW_006263390.1	Gnomon	exon	343267	343409	.	+	.	ID=exon-XM_031508607.1-1;Dbxref=GeneID:102675860%2CGenbank:XM_031508607.1;Parent=rna-XM_031508607.1
NW_006263390.1	Gnomon	exon	353434	353616	.	+	.	ID=exon-XM_031508607.1-2;Dbxref=GeneID:102675860%2CGenbank:XM_031508607.1;Parent=rna-XM_031508607.1
NW_006263390.1	Gnomon	CDS	746811	747014	.	-	0	Name=XP_031364484.1;ID=cds-XP_031364484.1;Dbxref=GeneID:102672143%2CGenbank:XP_031364484.1;Parent=rna-XM_031508624.1
NW_006263390.1	Gnomon	CDS	743283	743726	.	-	0	Name=XP_031364484.1;ID=cds-XP_031364484.1;Dbxref=GeneID:102672143%2CGenbank:XP_031364484.1;Parent=rna-XM_031508624.1
NW_006263390.1	Gnomon	CDS	742734	742881	.	-	0	Name=XP_031364484.1;ID=cds-XP_031364484.1;Dbxref=GeneID:102672143%2CGenbank:XP_031364484.1;Parent=rna-XM_031508624.1
NW_006263390.1	Gnomon	CDS	742304	742584	.	-	0	Name=XP_031364484.1;ID=cds-XP_031364484.1;Dbxref=GeneID:102672143%2CGenbank:XP_031364484.1;Parent=rna-XM_031508624.1
NW_006263390.1	Gnomon	CDS	741953	742238	.	-	0	Name=XP_031364484.1;ID=cds-XP_031364484.1;Dbxref=GeneID:102672143%2CGenbank:XP_031364484.1;Parent=rna-XM_031508624.1
NW_006263390.1	Gnomon	CDS	741567	741868	.	-	0	Name=XP_031364484.1;ID=cds-XP_031364484.1;Dbxref=GeneID:102672143%2CGenbank:XP_031364484.1;Parent=rna-XM_031508624.1
NW_006263390.1	Gnomon	CDS	741255	741470	.	-	0	Name=XP_031364484.1;ID=cds-XP_031364484.1;Dbxref=GeneID:102672143%2CGenbank:XP_031364484.1;Parent=rna-XM_031508624.1
NW_006263390.1	Gnomon	CDS	740369	740998	.	-	0	Name=XP_031364484.1;ID=cds-XP_031364484.1;Dbxref=GeneID:102672143%2CGenbank:XP_031364484.1;Parent=rna-XM_031508624.1
NW_006263390.1	Gnomon	CDS	740143	740269	.	-	0	Name=XP_031364484.1;ID=cds-XP_031364484.1;Dbxref=GeneID:102672143%2CGenbank:XP_031364484.1;Parent=rna-XM_031508624.1
NW_006263390.1	Gnomon	CDS	739448	740055	.	-	0	Name=XP_031364484.1;ID=cds-XP_031364484.1;Dbxref=GeneID:102672143%2CGenbank:XP_031364484.1;Parent=rna-XM_031508624.1
NW_006263390.1	Gnomon	CDS	739114	739299	.	-	0	Name=XP_031364484.1;ID=cds-XP_031364484.1;Dbxref=GeneID:102672143%2CGenbank:XP_031364484.1;Parent=rna-XM_031508624.1
NW_006263390.1	Gnomon	CDS	738810	738990	.	-	0	Name=XP_031364484.1;ID=cds-XP_031364484.1;Dbxref=GeneID:102672143%2CGenbank:XP_031364484.1;Parent=rna-XM_031508624.1
NW_006263390.1	Gnomon	CDS	738343	738729	.	-	0	Name=XP_031364484.1;ID=cds-XP_031364484.1;Dbxref=GeneID:102672143%2CGenbank:XP_031364484.1;Parent=rna-XM_031508624.1
NW_006263390.1	Gnomon	CDS	737911	738246	.	-	0	Name=XP_031364484.1;ID=cds-XP_031364484.1;Dbxref=GeneID:102672143%2CGenbank:XP_031364484.1;Parent=rna-XM_031508624.1
NW_006263390.1	Gnomon	CDS	737580	737771	.	-	0	Name=XP_031364484.1;ID=cds-XP_031364484.1;Dbxref=GeneID:102672143%2CGenbank:XP_031364484.1;Parent=rna-XM_031508624.1
NW_006263390.1	Gnomon	CDS	737104	737469	.	-	0	Name=XP_031364484.1;ID=cds-XP_031364484.1;Dbxref=GeneID:102672143%2CGenbank:XP_031364484.1;Parent=rna-XM_031508624.1
NW_006263390.1	Gnomon	CDS	736836	736990	.	-	0	Name=XP_031364484.1;ID=cds-XP_031364484.1;Dbxref=GeneID:102672143%2CGenbank:XP_031364484.1;Parent=rna-XM_031508624.1
NW_006263390.1	Gnomon	CDS	736004	736179	.	-	0	Name=XP_031364484.1;ID=cds-XP_031364484.1;Dbxref=GeneID:102672143%2CGenbank:XP_031364484.1;Parent=rna-XM_031508624.1
NW_006263390.1	Gnomon	CDS	735796	735928	.	-	0	Name=XP_031364484.1;ID=cds-XP_031364484.1;Dbxref=GeneID:102672143%2CGenbank:XP_031364484.1;Parent=rna-XM_031508624.1
NW_006263390.1	Gnomon	CDS	734542	735284	.	-	0	Name=XP_031364484.1;ID=cds-XP_031364484.1;Dbxref=GeneID:102672143%2CGenbank:XP_031364484.1;Parent=rna-XM_031508624.1
NW_006263390.1	Gnomon	CDS	734120	734434	.	-	0	Name=XP_031364484.1;ID=cds-XP_031364484.1;Dbxref=GeneID:102672143%2CGenbank:XP_031364484.1;Parent=rna-XM_031508624.1
NW_006263390.1	Gnomon	CDS	733821	734015	.	-	0	Name=XP_031364484.1;ID=cds-XP_031364484.1;Dbxref=GeneID:102672143%2CGenbank:XP_031364484.1;Parent=rna-XM_031508624.1
NW_006263390.1	Gnomon	CDS	733590	733737	.	-	0	Name=XP_031364484.1;ID=cds-XP_031364484.1;Dbxref=GeneID:102672143%2CGenbank:XP_031364484.1;Parent=rna-XM_031508624.1
NW_006263390.1	Gnomon	CDS	733251	733458	.	-	0	Name=XP_031364484.1;ID=cds-XP_031364484.1;Dbxref=GeneID:102672143%2CGenbank:XP_031364484.1;Parent=rna-XM_031508624.1
NW_006263390.1	Gnomon	CDS	732228	733102	.	-	0	Name=XP_031364484.1;ID=cds-XP_031364484.1;Dbxref=GeneID:102672143%2CGenbank:XP_031364484.1;Parent=rna-XM_031508624.1
NW_006263390.1	Gnomon	CDS	730836	732098	.	-	0	Name=XP_031364484.1;ID=cds-XP_031364484.1;Dbxref=GeneID:102672143%2CGenbank:XP_031364484.1;Parent=rna-XM_031508624.1
NW_006263390.1	Gnomon	CDS	730465	730656	.	-	0	Name=XP_031364484.1;ID=cds-XP_031364484.1;Dbxref=GeneID:102672143%2CGenbank:XP_031364484.1;Parent=rna-XM_031508624.1
NW_006263390.1	Gnomon	CDS	730160	730183	.	-	0	Name=XP_031364484.1;ID=cds-XP_031364484.1;Dbxref=GeneID:102672143%2CGenbank:XP_031364484.1;Parent=rna-XM_031508624.1
NW_006263390.1	Gnomon	CDS	1431169	1432637	.	+	0	Name=XP_006611869.1;ID=cds-XP_006611869.1;Dbxref=GeneID:102673192%2CGenbank:XP_006611869.1;Parent=rna-XM_006611806.2
NW_006263390.1	Gnomon	CDS	1432727	1432989	.	+	0	Name=XP_006611869.1;ID=cds-XP_006611869.1;Dbxref=GeneID:102673192%2CGenbank:XP_006611869.1;Parent=rna-XM_006611806.2
NW_006263390.1	Gnomon	CDS	1434270	1434496	.	+	0	Name=XP_006611869.1;ID=cds-XP_006611869.1;Dbxref=GeneID:102673192%2CGenbank:XP_006611869.1;Parent=rna-XM_006611806.2
NW_006263390.1	Gnomon	CDS	1434566	1434988	.	+	0	Name=XP_006611869.1;ID=cds-XP_006611869.1;Dbxref=GeneID:102673192%2CGenbank:XP_006611869.1;Parent=rna-XM_006611806.2
NW_006263390.1	Gnomon	mRNA	995270	998408	.	+	.	Name=XM_006611760.2;ID=rna-XM_006611760.2;Dbxref=GeneID:102678526%2CGenbank:XM_006611760.2;Parent=gene-LOC102678526
NW_006263390.1	Gnomon	exon	710967	711143	.	-	.	ID=exon-XM_006611711.2-5;Dbxref=GeneID:102672606%2CGenbank:XM_006611711.2;Parent=rna-XM_006611711.2
NW_006263390.1	Gnomon	exon	713630	713803	.	-	.	ID=exon-XM_006611711.2-1;Dbxref=GeneID:102672606%2CGenbank:XM_006611711.2;Parent=rna-XM_006611711.2
NW_006263390.1	Gnomon	exon	712500	712749	.	-	.	ID=exon-XM_006611711.2-2;Dbxref=GeneID:102672606%2CGenbank:XM_006611711.2;Parent=rna-XM_006611711.2
NW_006263390.1	Gnomon	exon	712238	712407	.	-	.	ID=exon-XM_006611711.2-3;Dbxref=GeneID:102672606%2CGenbank:XM_006611711.2;Parent=rna-XM_006611711.2
NW_006263390.1	Gnomon	exon	712029	712154	.	-	.	ID=exon-XM_006611711.2-4;Dbxref=GeneID:102672606%2CGenbank:XM_006611711.2;Parent=rna-XM_006611711.2
NW_006263390.1	Gnomon	CDS	343345	343409	.	+	0	Name=XP_006611722.1;ID=cds-XP_006611722.1;Dbxref=GeneID:102675860%2CGenbank:XP_006611722.1;Parent=rna-XM_006611659.2
NW_006263390.1	Gnomon	CDS	353434	353616	.	+	0	Name=XP_006611722.1;ID=cds-XP_006611722.1;Dbxref=GeneID:102675860%2CGenbank:XP_006611722.1;Parent=rna-XM_006611659.2
NW_006263390.1	Gnomon	CDS	354382	354689	.	+	0	Name=XP_006611722.1;ID=cds-XP_006611722.1;Dbxref=GeneID:102675860%2CGenbank:XP_006611722.1;Parent=rna-XM_006611659.2
NW_006263390.1	Gnomon	CDS	357510	357643	.	+	0	Name=XP_006611722.1;ID=cds-XP_006611722.1;Dbxref=GeneID:102675860%2CGenbank:XP_006611722.1;Parent=rna-XM_006611659.2
NW_006263390.1	Gnomon	CDS	368676	368901	.	+	0	Name=XP_006611722.1;ID=cds-XP_006611722.1;Dbxref=GeneID:102675860%2CGenbank:XP_006611722.1;Parent=rna-XM_006611659.2
NW_006263390.1	Gnomon	CDS	370483	370806	.	+	0	Name=XP_006611722.1;ID=cds-XP_006611722.1;Dbxref=GeneID:102675860%2CGenbank:XP_006611722.1;Parent=rna-XM_006611659.2
NW_006263390.1	Gnomon	CDS	374164	374451	.	+	0	Name=XP_006611722.1;ID=cds-XP_006611722.1;Dbxref=GeneID:102675860%2CGenbank:XP_006611722.1;Parent=rna-XM_006611659.2
NW_006263390.1	Gnomon	CDS	374551	374960	.	+	0	Name=XP_006611722.1;ID=cds-XP_006611722.1;Dbxref=GeneID:102675860%2CGenbank:XP_006611722.1;Parent=rna-XM_006611659.2
NW_006263390.1	Gnomon	CDS	375131	375402	.	+	0	Name=XP_006611722.1;ID=cds-XP_006611722.1;Dbxref=GeneID:102675860%2CGenbank:XP_006611722.1;Parent=rna-XM_006611659.2
NW_006263390.1	Gnomon	CDS	376127	376299	.	+	0	Name=XP_006611722.1;ID=cds-XP_006611722.1;Dbxref=GeneID:102675860%2CGenbank:XP_006611722.1;Parent=rna-XM_006611659.2
NW_006263390.1	Gnomon	CDS	376491	376559	.	+	0	Name=XP_006611722.1;ID=cds-XP_006611722.1;Dbxref=GeneID:102675860%2CGenbank:XP_006611722.1;Parent=rna-XM_006611659.2
NW_006263390.1	Gnomon	CDS	377732	377812	.	+	0	Name=XP_006611722.1;ID=cds-XP_006611722.1;Dbxref=GeneID:102675860%2CGenbank:XP_006611722.1;Parent=rna-XM_006611659.2
NW_006263390.1	Gnomon	CDS	379353	379538	.	+	0	Name=XP_006611722.1;ID=cds-XP_006611722.1;Dbxref=GeneID:102675860%2CGenbank:XP_006611722.1;Parent=rna-XM_006611659.2
NW_006263390.1	Gnomon	CDS	379741	379968	.	+	0	Name=XP_006611722.1;ID=cds-XP_006611722.1;Dbxref=GeneID:102675860%2CGenbank:XP_006611722.1;Parent=rna-XM_006611659.2
NW_006263390.1	Gnomon	CDS	380241	380334	.	+	0	Name=XP_006611722.1;ID=cds-XP_006611722.1;Dbxref=GeneID:102675860%2CGenbank:XP_006611722.1;Parent=rna-XM_006611659.2
NW_006263390.1	Gnomon	CDS	385578	385602	.	+	0	Name=XP_006611722.1;ID=cds-XP_006611722.1;Dbxref=GeneID:102675860%2CGenbank:XP_006611722.1;Parent=rna-XM_006611659.2
NW_006263390.1	Gnomon	mRNA	545825	546958	.	-	.	Name=XM_006611667.2;ID=rna-XM_006611667.2;Dbxref=GeneID:102678836%2CGenbank:XM_006611667.2;Parent=gene-LOC102678836
NW_006263390.1	Gnomon	exon	871219	871380	.	+	.	ID=exon-XM_031508588.1-1;Dbxref=GeneID:102677468%2CGenbank:XM_031508588.1;Parent=rna-XM_031508588.1
NW_006263390.1	Gnomon	exon	871578	872136	.	+	.	ID=exon-XM_031508588.1-2;Dbxref=GeneID:102677468%2CGenbank:XM_031508588.1;Parent=rna-XM_031508588.1
NW_006263390.1	Gnomon	CDS	746811	747014	.	-	0	Name=XP_031364485.1;ID=cds-XP_031364485.1;Dbxref=GeneID:102672143%2CGenbank:XP_031364485.1;Parent=rna-XM_031508625.1
NW_006263390.1	Gnomon	CDS	743283	743726	.	-	0	Name=XP_031364485.1;ID=cds-XP_031364485.1;Dbxref=GeneID:102672143%2CGenbank:XP_031364485.1;Parent=rna-XM_031508625.1
NW_006263390.1	Gnomon	CDS	742734	742881	.	-	0	Name=XP_031364485.1;ID=cds-XP_031364485.1;Dbxref=GeneID:102672143%2CGenbank:XP_031364485.1;Parent=rna-XM_031508625.1
NW_006263390.1	Gnomon	CDS	742304	742584	.	-	0	Name=XP_031364485.1;ID=cds-XP_031364485.1;Dbxref=GeneID:102672143%2CGenbank:XP_031364485.1;Parent=rna-XM_031508625.1
NW_006263390.1	Gnomon	CDS	741953	742238	.	-	0	Name=XP_031364485.1;ID=cds-XP_031364485.1;Dbxref=GeneID:102672143%2CGenbank:XP_031364485.1;Parent=rna-XM_031508625.1
NW_006263390.1	Gnomon	CDS	741567	741868	.	-	0	Name=XP_031364485.1;ID=cds-XP_031364485.1;Dbxref=GeneID:102672143%2CGenbank:XP_031364485.1;Parent=rna-XM_031508625.1
NW_006263390.1	Gnomon	CDS	741255	741470	.	-	0	Name=XP_031364485.1;ID=cds-XP_031364485.1;Dbxref=GeneID:102672143%2CGenbank:XP_031364485.1;Parent=rna-XM_031508625.1
NW_006263390.1	Gnomon	CDS	740369	740998	.	-	0	Name=XP_031364485.1;ID=cds-XP_031364485.1;Dbxref=GeneID:102672143%2CGenbank:XP_031364485.1;Parent=rna-XM_031508625.1
NW_006263390.1	Gnomon	CDS	740143	740269	.	-	0	Name=XP_031364485.1;ID=cds-XP_031364485.1;Dbxref=GeneID:102672143%2CGenbank:XP_031364485.1;Parent=rna-XM_031508625.1
NW_006263390.1	Gnomon	CDS	739448	740055	.	-	0	Name=XP_031364485.1;ID=cds-XP_031364485.1;Dbxref=GeneID:102672143%2CGenbank:XP_031364485.1;Parent=rna-XM_031508625.1
NW_006263390.1	Gnomon	CDS	739114	739299	.	-	0	Name=XP_031364485.1;ID=cds-XP_031364485.1;Dbxref=GeneID:102672143%2CGenbank:XP_031364485.1;Parent=rna-XM_031508625.1
NW_006263390.1	Gnomon	CDS	738810	739020	.	-	0	Name=XP_031364485.1;ID=cds-XP_031364485.1;Dbxref=GeneID:102672143%2CGenbank:XP_031364485.1;Parent=rna-XM_031508625.1
NW_006263390.1	Gnomon	CDS	738343	738729	.	-	0	Name=XP_031364485.1;ID=cds-XP_031364485.1;Dbxref=GeneID:102672143%2CGenbank:XP_031364485.1;Parent=rna-XM_031508625.1
NW_006263390.1	Gnomon	CDS	737911	738246	.	-	0	Name=XP_031364485.1;ID=cds-XP_031364485.1;Dbxref=GeneID:102672143%2CGenbank:XP_031364485.1;Parent=rna-XM_031508625.1
NW_006263390.1	Gnomon	CDS	737580	737771	.	-	0	Name=XP_031364485.1;ID=cds-XP_031364485.1;Dbxref=GeneID:102672143%2CGenbank:XP_031364485.1;Parent=rna-XM_031508625.1
NW_006263390.1	Gnomon	CDS	737104	737469	.	-	0	Name=XP_031364485.1;ID=cds-XP_031364485.1;Dbxref=GeneID:102672143%2CGenbank:XP_031364485.1;Parent=rna-XM_031508625.1
NW_006263390.1	Gnomon	CDS	736836	736990	.	-	0	Name=XP_031364485.1;ID=cds-XP_031364485.1;Dbxref=GeneID:102672143%2CGenbank:XP_031364485.1;Parent=rna-XM_031508625.1
NW_006263390.1	Gnomon	CDS	736004	736179	.	-	0	Name=XP_031364485.1;ID=cds-XP_031364485.1;Dbxref=GeneID:102672143%2CGenbank:XP_031364485.1;Parent=rna-XM_031508625.1
NW_006263390.1	Gnomon	CDS	735796	735928	.	-	0	Name=XP_031364485.1;ID=cds-XP_031364485.1;Dbxref=GeneID:102672143%2CGenbank:XP_031364485.1;Parent=rna-XM_031508625.1
NW_006263390.1	Gnomon	CDS	734542	735284	.	-	0	Name=XP_031364485.1;ID=cds-XP_031364485.1;Dbxref=GeneID:102672143%2CGenbank:XP_031364485.1;Parent=rna-XM_031508625.1
NW_006263390.1	Gnomon	CDS	734120	734434	.	-	0	Name=XP_031364485.1;ID=cds-XP_031364485.1;Dbxref=GeneID:102672143%2CGenbank:XP_031364485.1;Parent=rna-XM_031508625.1
NW_006263390.1	Gnomon	CDS	733821	734015	.	-	0	Name=XP_031364485.1;ID=cds-XP_031364485.1;Dbxref=GeneID:102672143%2CGenbank:XP_031364485.1;Parent=rna-XM_031508625.1
NW_006263390.1	Gnomon	CDS	733590	733737	.	-	0	Name=XP_031364485.1;ID=cds-XP_031364485.1;Dbxref=GeneID:102672143%2CGenbank:XP_031364485.1;Parent=rna-XM_031508625.1
NW_006263390.1	Gnomon	CDS	733251	733458	.	-	0	Name=XP_031364485.1;ID=cds-XP_031364485.1;Dbxref=GeneID:102672143%2CGenbank:XP_031364485.1;Parent=rna-XM_031508625.1
NW_006263390.1	Gnomon	CDS	732497	733102	.	-	0	Name=XP_031364485.1;ID=cds-XP_031364485.1;Dbxref=GeneID:102672143%2CGenbank:XP_031364485.1;Parent=rna-XM_031508625.1
NW_006263390.1	Gnomon	CDS	732228	732463	.	-	0	Name=XP_031364485.1;ID=cds-XP_031364485.1;Dbxref=GeneID:102672143%2CGenbank:XP_031364485.1;Parent=rna-XM_031508625.1
NW_006263390.1	Gnomon	CDS	730836	732098	.	-	0	Name=XP_031364485.1;ID=cds-XP_031364485.1;Dbxref=GeneID:102672143%2CGenbank:XP_031364485.1;Parent=rna-XM_031508625.1
NW_006263390.1	Gnomon	CDS	730465	730656	.	-	0	Name=XP_031364485.1;ID=cds-XP_031364485.1;Dbxref=GeneID:102672143%2CGenbank:XP_031364485.1;Parent=rna-XM_031508625.1
NW_006263390.1	Gnomon	CDS	730160	730183	.	-	0	Name=XP_031364485.1;ID=cds-XP_031364485.1;Dbxref=GeneID:102672143%2CGenbank:XP_031364485.1;Parent=rna-XM_031508625.1
NW_006263390.1	Gnomon	mRNA	998433	1000293	.	+	.	Name=XM_006611761.2;ID=rna-XM_006611761.2;Dbxref=GeneID:102678754%2CGenbank:XM_006611761.2;Parent=gene-LOC102678754
NW_006263390.1	Gnomon	CDS	1390758	1390861	.	+	0	Name=XP_006611868.1;ID=cds-XP_006611868.1;Dbxref=GeneID:102673053%2CGenbank:XP_006611868.1;Parent=rna-XM_006611805.2
NW_006263390.1	Gnomon	CDS	1391187	1391301	.	+	0	Name=XP_006611868.1;ID=cds-XP_006611868.1;Dbxref=GeneID:102673053%2CGenbank:XP_006611868.1;Parent=rna-XM_006611805.2
NW_006263390.1	Gnomon	CDS	1391387	1391591	.	+	0	Name=XP_006611868.1;ID=cds-XP_006611868.1;Dbxref=GeneID:102673053%2CGenbank:XP_006611868.1;Parent=rna-XM_006611805.2
NW_006263390.1	Gnomon	CDS	1391666	1391790	.	+	0	Name=XP_006611868.1;ID=cds-XP_006611868.1;Dbxref=GeneID:102673053%2CGenbank:XP_006611868.1;Parent=rna-XM_006611805.2
NW_006263390.1	Gnomon	CDS	343345	343409	.	+	0	Name=XP_006611721.1;ID=cds-XP_006611721.1;Dbxref=GeneID:102675860%2CGenbank:XP_006611721.1;Parent=rna-XM_006611658.2
NW_006263390.1	Gnomon	CDS	353434	353616	.	+	0	Name=XP_006611721.1;ID=cds-XP_006611721.1;Dbxref=GeneID:102675860%2CGenbank:XP_006611721.1;Parent=rna-XM_006611658.2
NW_006263390.1	Gnomon	CDS	354382	354689	.	+	0	Name=XP_006611721.1;ID=cds-XP_006611721.1;Dbxref=GeneID:102675860%2CGenbank:XP_006611721.1;Parent=rna-XM_006611658.2
NW_006263390.1	Gnomon	CDS	357510	357643	.	+	0	Name=XP_006611721.1;ID=cds-XP_006611721.1;Dbxref=GeneID:102675860%2CGenbank:XP_006611721.1;Parent=rna-XM_006611658.2
NW_006263390.1	Gnomon	CDS	368676	368901	.	+	0	Name=XP_006611721.1;ID=cds-XP_006611721.1;Dbxref=GeneID:102675860%2CGenbank:XP_006611721.1;Parent=rna-XM_006611658.2
NW_006263390.1	Gnomon	CDS	370483	370806	.	+	0	Name=XP_006611721.1;ID=cds-XP_006611721.1;Dbxref=GeneID:102675860%2CGenbank:XP_006611721.1;Parent=rna-XM_006611658.2
NW_006263390.1	Gnomon	CDS	374164	374451	.	+	0	Name=XP_006611721.1;ID=cds-XP_006611721.1;Dbxref=GeneID:102675860%2CGenbank:XP_006611721.1;Parent=rna-XM_006611658.2
NW_006263390.1	Gnomon	CDS	374551	374960	.	+	0	Name=XP_006611721.1;ID=cds-XP_006611721.1;Dbxref=GeneID:102675860%2CGenbank:XP_006611721.1;Parent=rna-XM_006611658.2
NW_006263390.1	Gnomon	CDS	375131	375402	.	+	0	Name=XP_006611721.1;ID=cds-XP_006611721.1;Dbxref=GeneID:102675860%2CGenbank:XP_006611721.1;Parent=rna-XM_006611658.2
NW_006263390.1	Gnomon	CDS	376127	376299	.	+	0	Name=XP_006611721.1;ID=cds-XP_006611721.1;Dbxref=GeneID:102675860%2CGenbank:XP_006611721.1;Parent=rna-XM_006611658.2
NW_006263390.1	Gnomon	CDS	376491	376559	.	+	0	Name=XP_006611721.1;ID=cds-XP_006611721.1;Dbxref=GeneID:102675860%2CGenbank:XP_006611721.1;Parent=rna-XM_006611658.2
NW_006263390.1	Gnomon	CDS	377732	377812	.	+	0	Name=XP_006611721.1;ID=cds-XP_006611721.1;Dbxref=GeneID:102675860%2CGenbank:XP_006611721.1;Parent=rna-XM_006611658.2
NW_006263390.1	Gnomon	CDS	379353	379538	.	+	0	Name=XP_006611721.1;ID=cds-XP_006611721.1;Dbxref=GeneID:102675860%2CGenbank:XP_006611721.1;Parent=rna-XM_006611658.2
NW_006263390.1	Gnomon	CDS	379741	379968	.	+	0	Name=XP_006611721.1;ID=cds-XP_006611721.1;Dbxref=GeneID:102675860%2CGenbank:XP_006611721.1;Parent=rna-XM_006611658.2
NW_006263390.1	Gnomon	CDS	380241	380334	.	+	0	Name=XP_006611721.1;ID=cds-XP_006611721.1;Dbxref=GeneID:102675860%2CGenbank:XP_006611721.1;Parent=rna-XM_006611658.2
NW_006263390.1	Gnomon	CDS	386400	386410	.	+	0	Name=XP_006611721.1;ID=cds-XP_006611721.1;Dbxref=GeneID:102675860%2CGenbank:XP_006611721.1;Parent=rna-XM_006611658.2
NW_006263390.1	Gnomon	CDS	387579	387607	.	+	0	Name=XP_006611721.1;ID=cds-XP_006611721.1;Dbxref=GeneID:102675860%2CGenbank:XP_006611721.1;Parent=rna-XM_006611658.2
NW_006263390.1	Gnomon	mRNA	488148	490528	.	+	.	Name=XM_006611668.2;ID=rna-XM_006611668.2;Dbxref=GeneID:102679048%2CGenbank:XM_006611668.2;Parent=gene-LOC102679048
NW_006263390.1	Gnomon	gene	1076443	1090918	.	-	.	Name=LOC102675809;ID=gene-LOC102675809;Dbxref=GeneID:102675809
NW_006263390.1	Gnomon	gene	343267	396805	.	+	.	Name=LOC102675860;ID=gene-LOC102675860;Dbxref=GeneID:102675860
NW_006263390.1	Gnomon	gene	769521	773523	.	-	.	Name=LOC102675861;ID=gene-LOC102675861;Dbxref=GeneID:102675861
NW_006263390.1	Gnomon	CDS	746811	747014	.	-	0	Name=XP_031364482.1;ID=cds-XP_031364482.1;Dbxref=GeneID:102672143%2CGenbank:XP_031364482.1;Parent=rna-XM_031508622.1
NW_006263390.1	Gnomon	CDS	743283	743726	.	-	0	Name=XP_031364482.1;ID=cds-XP_031364482.1;Dbxref=GeneID:102672143%2CGenbank:XP_031364482.1;Parent=rna-XM_031508622.1
NW_006263390.1	Gnomon	CDS	742734	742881	.	-	0	Name=XP_031364482.1;ID=cds-XP_031364482.1;Dbxref=GeneID:102672143%2CGenbank:XP_031364482.1;Parent=rna-XM_031508622.1
NW_006263390.1	Gnomon	CDS	742304	742584	.	-	0	Name=XP_031364482.1;ID=cds-XP_031364482.1;Dbxref=GeneID:102672143%2CGenbank:XP_031364482.1;Parent=rna-XM_031508622.1
NW_006263390.1	Gnomon	CDS	741953	742238	.	-	0	Name=XP_031364482.1;ID=cds-XP_031364482.1;Dbxref=GeneID:102672143%2CGenbank:XP_031364482.1;Parent=rna-XM_031508622.1
NW_006263390.1	Gnomon	CDS	741567	741868	.	-	0	Name=XP_031364482.1;ID=cds-XP_031364482.1;Dbxref=GeneID:102672143%2CGenbank:XP_031364482.1;Parent=rna-XM_031508622.1
NW_006263390.1	Gnomon	CDS	741255	741470	.	-	0	Name=XP_031364482.1;ID=cds-XP_031364482.1;Dbxref=GeneID:102672143%2CGenbank:XP_031364482.1;Parent=rna-XM_031508622.1
NW_006263390.1	Gnomon	CDS	740369	740998	.	-	0	Name=XP_031364482.1;ID=cds-XP_031364482.1;Dbxref=GeneID:102672143%2CGenbank:XP_031364482.1;Parent=rna-XM_031508622.1
NW_006263390.1	Gnomon	CDS	740143	740269	.	-	0	Name=XP_031364482.1;ID=cds-XP_031364482.1;Dbxref=GeneID:102672143%2CGenbank:XP_031364482.1;Parent=rna-XM_031508622.1
NW_006263390.1	Gnomon	CDS	739448	740055	.	-	0	Name=XP_031364482.1;ID=cds-XP_031364482.1;Dbxref=GeneID:102672143%2CGenbank:XP_031364482.1;Parent=rna-XM_031508622.1
NW_006263390.1	Gnomon	CDS	739114	739299	.	-	0	Name=XP_031364482.1;ID=cds-XP_031364482.1;Dbxref=GeneID:102672143%2CGenbank:XP_031364482.1;Parent=rna-XM_031508622.1
NW_006263390.1	Gnomon	CDS	738810	739020	.	-	0	Name=XP_031364482.1;ID=cds-XP_031364482.1;Dbxref=GeneID:102672143%2CGenbank:XP_031364482.1;Parent=rna-XM_031508622.1
NW_006263390.1	Gnomon	CDS	738343	738729	.	-	0	Name=XP_031364482.1;ID=cds-XP_031364482.1;Dbxref=GeneID:102672143%2CGenbank:XP_031364482.1;Parent=rna-XM_031508622.1
NW_006263390.1	Gnomon	CDS	737911	738246	.	-	0	Name=XP_031364482.1;ID=cds-XP_031364482.1;Dbxref=GeneID:102672143%2CGenbank:XP_031364482.1;Parent=rna-XM_031508622.1
NW_006263390.1	Gnomon	CDS	737580	737771	.	-	0	Name=XP_031364482.1;ID=cds-XP_031364482.1;Dbxref=GeneID:102672143%2CGenbank:XP_031364482.1;Parent=rna-XM_031508622.1
NW_006263390.1	Gnomon	CDS	737104	737469	.	-	0	Name=XP_031364482.1;ID=cds-XP_031364482.1;Dbxref=GeneID:102672143%2CGenbank:XP_031364482.1;Parent=rna-XM_031508622.1
NW_006263390.1	Gnomon	CDS	736836	736990	.	-	0	Name=XP_031364482.1;ID=cds-XP_031364482.1;Dbxref=GeneID:102672143%2CGenbank:XP_031364482.1;Parent=rna-XM_031508622.1
NW_006263390.1	Gnomon	CDS	736004	736179	.	-	0	Name=XP_031364482.1;ID=cds-XP_031364482.1;Dbxref=GeneID:102672143%2CGenbank:XP_031364482.1;Parent=rna-XM_031508622.1
NW_006263390.1	Gnomon	CDS	735796	735928	.	-	0	Name=XP_031364482.1;ID=cds-XP_031364482.1;Dbxref=GeneID:102672143%2CGenbank:XP_031364482.1;Parent=rna-XM_031508622.1
NW_006263390.1	Gnomon	CDS	734542	735284	.	-	0	Name=XP_031364482.1;ID=cds-XP_031364482.1;Dbxref=GeneID:102672143%2CGenbank:XP_031364482.1;Parent=rna-XM_031508622.1
NW_006263390.1	Gnomon	CDS	734120	734434	.	-	0	Name=XP_031364482.1;ID=cds-XP_031364482.1;Dbxref=GeneID:102672143%2CGenbank:XP_031364482.1;Parent=rna-XM_031508622.1
NW_006263390.1	Gnomon	CDS	733821	734015	.	-	0	Name=XP_031364482.1;ID=cds-XP_031364482.1;Dbxref=GeneID:102672143%2CGenbank:XP_031364482.1;Parent=rna-XM_031508622.1
NW_006263390.1	Gnomon	CDS	733590	733737	.	-	0	Name=XP_031364482.1;ID=cds-XP_031364482.1;Dbxref=GeneID:102672143%2CGenbank:XP_031364482.1;Parent=rna-XM_031508622.1
NW_006263390.1	Gnomon	CDS	733251	733458	.	-	0	Name=XP_031364482.1;ID=cds-XP_031364482.1;Dbxref=GeneID:102672143%2CGenbank:XP_031364482.1;Parent=rna-XM_031508622.1
NW_006263390.1	Gnomon	CDS	732228	733102	.	-	0	Name=XP_031364482.1;ID=cds-XP_031364482.1;Dbxref=GeneID:102672143%2CGenbank:XP_031364482.1;Parent=rna-XM_031508622.1
NW_006263390.1	Gnomon	CDS	730836	732098	.	-	0	Name=XP_031364482.1;ID=cds-XP_031364482.1;Dbxref=GeneID:102672143%2CGenbank:XP_031364482.1;Parent=rna-XM_031508622.1
NW_006263390.1	Gnomon	CDS	730465	730656	.	-	0	Name=XP_031364482.1;ID=cds-XP_031364482.1;Dbxref=GeneID:102672143%2CGenbank:XP_031364482.1;Parent=rna-XM_031508622.1
NW_006263390.1	Gnomon	CDS	730160	730183	.	-	0	Name=XP_031364482.1;ID=cds-XP_031364482.1;Dbxref=GeneID:102672143%2CGenbank:XP_031364482.1;Parent=rna-XM_031508622.1
NW_006263390.1	Gnomon	exon	574710	575036	.	+	.	ID=exon-XM_006611680.2-4;Dbxref=GeneID:102680040%2CGenbank:XM_006611680.2;Parent=rna-XM_006611680.2
NW_006263390.1	Gnomon	exon	575136	575345	.	+	.	ID=exon-XM_006611680.2-5;Dbxref=GeneID:102680040%2CGenbank:XM_006611680.2;Parent=rna-XM_006611680.2
NW_006263390.1	Gnomon	exon	573559	573742	.	+	.	ID=exon-XM_006611680.2-2;Dbxref=GeneID:102680040%2CGenbank:XM_006611680.2;Parent=rna-XM_006611680.2
NW_006263390.1	Gnomon	exon	573849	574245	.	+	.	ID=exon-XM_006611680.2-3;Dbxref=GeneID:102680040%2CGenbank:XM_006611680.2;Parent=rna-XM_006611680.2
NW_006263390.1	Gnomon	exon	576359	576500	.	+	.	ID=exon-XM_006611680.2-8;Dbxref=GeneID:102680040%2CGenbank:XM_006611680.2;Parent=rna-XM_006611680.2
NW_006263390.1	Gnomon	exon	576588	576776	.	+	.	ID=exon-XM_006611680.2-9;Dbxref=GeneID:102680040%2CGenbank:XM_006611680.2;Parent=rna-XM_006611680.2
NW_006263390.1	Gnomon	exon	575416	575919	.	+	.	ID=exon-XM_006611680.2-6;Dbxref=GeneID:102680040%2CGenbank:XM_006611680.2;Parent=rna-XM_006611680.2
NW_006263390.1	Gnomon	exon	576020	576284	.	+	.	ID=exon-XM_006611680.2-7;Dbxref=GeneID:102680040%2CGenbank:XM_006611680.2;Parent=rna-XM_006611680.2
NW_006263390.1	Gnomon	exon	573222	573370	.	+	.	ID=exon-XM_006611680.2-1;Dbxref=GeneID:102680040%2CGenbank:XM_006611680.2;Parent=rna-XM_006611680.2
NW_006263390.1	Gnomon	mRNA	1356786	1365001	.	+	.	Name=XM_031508650.1;ID=rna-XM_031508650.1;Dbxref=GeneID:102676507%2CGenbank:XM_031508650.1;Parent=gene-LOC102676507
NW_006263390.1	Gnomon	CDS	1393031	1393144	.	+	0	Name=XP_006611867.1;ID=cds-XP_006611867.1;Dbxref=GeneID:102672926%2CGenbank:XP_006611867.1;Parent=rna-XM_006611804.2
NW_006263390.1	Gnomon	CDS	1393230	1393317	.	+	0	Name=XP_006611867.1;ID=cds-XP_006611867.1;Dbxref=GeneID:102672926%2CGenbank:XP_006611867.1;Parent=rna-XM_006611804.2
NW_006263390.1	Gnomon	CDS	1393670	1393990	.	+	0	Name=XP_006611867.1;ID=cds-XP_006611867.1;Dbxref=GeneID:102672926%2CGenbank:XP_006611867.1;Parent=rna-XM_006611804.2
NW_006263390.1	Gnomon	CDS	1394060	1394315	.	+	0	Name=XP_006611867.1;ID=cds-XP_006611867.1;Dbxref=GeneID:102672926%2CGenbank:XP_006611867.1;Parent=rna-XM_006611804.2
NW_006263390.1	Gnomon	CDS	1394381	1394471	.	+	0	Name=XP_006611867.1;ID=cds-XP_006611867.1;Dbxref=GeneID:102672926%2CGenbank:XP_006611867.1;Parent=rna-XM_006611804.2
NW_006263390.1	Gnomon	exon	1175894	1175997	.	+	.	ID=exon-XM_006611782.2-3;Dbxref=GeneID:102681445%2CGenbank:XM_006611782.2;Parent=rna-XM_006611782.2
NW_006263390.1	Gnomon	exon	1174929	1175512	.	+	.	ID=exon-XM_006611782.2-1;Dbxref=GeneID:102681445%2CGenbank:XM_006611782.2;Parent=rna-XM_006611782.2
NW_006263390.1	Gnomon	exon	1175648	1175817	.	+	.	ID=exon-XM_006611782.2-2;Dbxref=GeneID:102681445%2CGenbank:XM_006611782.2;Parent=rna-XM_006611782.2
NW_006263390.1	Gnomon	mRNA	1043750	1055107	.	-	.	Name=XM_006611763.2;ID=rna-XM_006611763.2;Dbxref=GeneID:102679008%2CGenbank:XM_006611763.2;Parent=gene-LOC102679008
NW_006263390.1	Gnomon	CDS	1400234	1400290	.	+	0	Name=XP_006611866.1;ID=cds-XP_006611866.1;Dbxref=GeneID:102672697%2CGenbank:XP_006611866.1;Parent=rna-XM_006611803.2
NW_006263390.1	Gnomon	CDS	1403352	1404638	.	+	0	Name=XP_006611866.1;ID=cds-XP_006611866.1;Dbxref=GeneID:102672697%2CGenbank:XP_006611866.1;Parent=rna-XM_006611803.2
NW_006263390.1	Gnomon	gene	1093358	1096449	.	+	.	Name=LOC102675944;ID=gene-LOC102675944;Dbxref=GeneID:102675944
NW_006263390.1	Gnomon	exon	997390	997542	.	-	.	ID=exon-XM_006611758.2-1;Dbxref=GeneID:102678386%2CGenbank:XM_006611758.2;Parent=rna-XM_006611758.2
NW_006263390.1	Gnomon	exon	995309	996338	.	-	.	ID=exon-XM_006611758.2-4;Dbxref=GeneID:102678386%2CGenbank:XM_006611758.2;Parent=rna-XM_006611758.2
NW_006263390.1	Gnomon	exon	672162	672305	.	+	.	ID=exon-XM_031508631.1-1;Dbxref=GeneID:102671303%2CGenbank:XM_031508631.1;Parent=rna-XM_031508631.1
NW_006263390.1	Gnomon	exon	672499	672552	.	+	.	ID=exon-XM_031508631.1-2;Dbxref=GeneID:102671303%2CGenbank:XM_031508631.1;Parent=rna-XM_031508631.1
NW_006263390.1	Gnomon	exon	996834	997312	.	-	.	ID=exon-XM_006611758.2-2;Dbxref=GeneID:102678386%2CGenbank:XM_006611758.2;Parent=rna-XM_006611758.2
NW_006263390.1	Gnomon	exon	672757	672982	.	+	.	ID=exon-XM_031508631.1-3;Dbxref=GeneID:102671303%2CGenbank:XM_031508631.1;Parent=rna-XM_031508631.1
NW_006263390.1	Gnomon	exon	996417	996752	.	-	.	ID=exon-XM_006611758.2-3;Dbxref=GeneID:102678386%2CGenbank:XM_006611758.2;Parent=rna-XM_006611758.2
NW_006263390.1	Gnomon	gene	817774	822575	.	-	.	Name=LOC102675990;ID=gene-LOC102675990;Dbxref=GeneID:102675990
NW_006263390.1	Gnomon	exon	673073	673339	.	+	.	ID=exon-XM_031508631.1-4;Dbxref=GeneID:102671303%2CGenbank:XM_031508631.1;Parent=rna-XM_031508631.1
NW_006263390.1	Gnomon	CDS	746811	747014	.	-	0	Name=XP_031364483.1;ID=cds-XP_031364483.1;Dbxref=GeneID:102672143%2CGenbank:XP_031364483.1;Parent=rna-XM_031508623.1
NW_006263390.1	Gnomon	CDS	743283	743726	.	-	0	Name=XP_031364483.1;ID=cds-XP_031364483.1;Dbxref=GeneID:102672143%2CGenbank:XP_031364483.1;Parent=rna-XM_031508623.1
NW_006263390.1	Gnomon	CDS	742734	742881	.	-	0	Name=XP_031364483.1;ID=cds-XP_031364483.1;Dbxref=GeneID:102672143%2CGenbank:XP_031364483.1;Parent=rna-XM_031508623.1
NW_006263390.1	Gnomon	CDS	742304	742584	.	-	0	Name=XP_031364483.1;ID=cds-XP_031364483.1;Dbxref=GeneID:102672143%2CGenbank:XP_031364483.1;Parent=rna-XM_031508623.1
NW_006263390.1	Gnomon	CDS	741953	742238	.	-	0	Name=XP_031364483.1;ID=cds-XP_031364483.1;Dbxref=GeneID:102672143%2CGenbank:XP_031364483.1;Parent=rna-XM_031508623.1
NW_006263390.1	Gnomon	CDS	741567	741868	.	-	0	Name=XP_031364483.1;ID=cds-XP_031364483.1;Dbxref=GeneID:102672143%2CGenbank:XP_031364483.1;Parent=rna-XM_031508623.1
NW_006263390.1	Gnomon	CDS	741255	741470	.	-	0	Name=XP_031364483.1;ID=cds-XP_031364483.1;Dbxref=GeneID:102672143%2CGenbank:XP_031364483.1;Parent=rna-XM_031508623.1
NW_006263390.1	Gnomon	CDS	740369	740998	.	-	0	Name=XP_031364483.1;ID=cds-XP_031364483.1;Dbxref=GeneID:102672143%2CGenbank:XP_031364483.1;Parent=rna-XM_031508623.1
NW_006263390.1	Gnomon	CDS	740143	740269	.	-	0	Name=XP_031364483.1;ID=cds-XP_031364483.1;Dbxref=GeneID:102672143%2CGenbank:XP_031364483.1;Parent=rna-XM_031508623.1
NW_006263390.1	Gnomon	CDS	739448	740055	.	-	0	Name=XP_031364483.1;ID=cds-XP_031364483.1;Dbxref=GeneID:102672143%2CGenbank:XP_031364483.1;Parent=rna-XM_031508623.1
NW_006263390.1	Gnomon	CDS	739114	739299	.	-	0	Name=XP_031364483.1;ID=cds-XP_031364483.1;Dbxref=GeneID:102672143%2CGenbank:XP_031364483.1;Parent=rna-XM_031508623.1
NW_006263390.1	Gnomon	CDS	738810	739020	.	-	0	Name=XP_031364483.1;ID=cds-XP_031364483.1;Dbxref=GeneID:102672143%2CGenbank:XP_031364483.1;Parent=rna-XM_031508623.1
NW_006263390.1	Gnomon	CDS	738343	738726	.	-	0	Name=XP_031364483.1;ID=cds-XP_031364483.1;Dbxref=GeneID:102672143%2CGenbank:XP_031364483.1;Parent=rna-XM_031508623.1
NW_006263390.1	Gnomon	CDS	737911	738246	.	-	0	Name=XP_031364483.1;ID=cds-XP_031364483.1;Dbxref=GeneID:102672143%2CGenbank:XP_031364483.1;Parent=rna-XM_031508623.1
NW_006263390.1	Gnomon	CDS	737580	737771	.	-	0	Name=XP_031364483.1;ID=cds-XP_031364483.1;Dbxref=GeneID:102672143%2CGenbank:XP_031364483.1;Parent=rna-XM_031508623.1
NW_006263390.1	Gnomon	CDS	737104	737469	.	-	0	Name=XP_031364483.1;ID=cds-XP_031364483.1;Dbxref=GeneID:102672143%2CGenbank:XP_031364483.1;Parent=rna-XM_031508623.1
NW_006263390.1	Gnomon	CDS	736836	736990	.	-	0	Name=XP_031364483.1;ID=cds-XP_031364483.1;Dbxref=GeneID:102672143%2CGenbank:XP_031364483.1;Parent=rna-XM_031508623.1
NW_006263390.1	Gnomon	CDS	736004	736179	.	-	0	Name=XP_031364483.1;ID=cds-XP_031364483.1;Dbxref=GeneID:102672143%2CGenbank:XP_031364483.1;Parent=rna-XM_031508623.1
NW_006263390.1	Gnomon	CDS	735796	735928	.	-	0	Name=XP_031364483.1;ID=cds-XP_031364483.1;Dbxref=GeneID:102672143%2CGenbank:XP_031364483.1;Parent=rna-XM_031508623.1
NW_006263390.1	Gnomon	CDS	734542	735284	.	-	0	Name=XP_031364483.1;ID=cds-XP_031364483.1;Dbxref=GeneID:102672143%2CGenbank:XP_031364483.1;Parent=rna-XM_031508623.1
NW_006263390.1	Gnomon	CDS	734120	734434	.	-	0	Name=XP_031364483.1;ID=cds-XP_031364483.1;Dbxref=GeneID:102672143%2CGenbank:XP_031364483.1;Parent=rna-XM_031508623.1
NW_006263390.1	Gnomon	CDS	733821	734015	.	-	0	Name=XP_031364483.1;ID=cds-XP_031364483.1;Dbxref=GeneID:102672143%2CGenbank:XP_031364483.1;Parent=rna-XM_031508623.1
NW_006263390.1	Gnomon	CDS	733590	733737	.	-	0	Name=XP_031364483.1;ID=cds-XP_031364483.1;Dbxref=GeneID:102672143%2CGenbank:XP_031364483.1;Parent=rna-XM_031508623.1
NW_006263390.1	Gnomon	CDS	733251	733458	.	-	0	Name=XP_031364483.1;ID=cds-XP_031364483.1;Dbxref=GeneID:102672143%2CGenbank:XP_031364483.1;Parent=rna-XM_031508623.1
NW_006263390.1	Gnomon	CDS	732228	733102	.	-	0	Name=XP_031364483.1;ID=cds-XP_031364483.1;Dbxref=GeneID:102672143%2CGenbank:XP_031364483.1;Parent=rna-XM_031508623.1
NW_006263390.1	Gnomon	CDS	730836	732098	.	-	0	Name=XP_031364483.1;ID=cds-XP_031364483.1;Dbxref=GeneID:102672143%2CGenbank:XP_031364483.1;Parent=rna-XM_031508623.1
NW_006263390.1	Gnomon	CDS	730465	730656	.	-	0	Name=XP_031364483.1;ID=cds-XP_031364483.1;Dbxref=GeneID:102672143%2CGenbank:XP_031364483.1;Parent=rna-XM_031508623.1
NW_006263390.1	Gnomon	CDS	730160	730183	.	-	0	Name=XP_031364483.1;ID=cds-XP_031364483.1;Dbxref=GeneID:102672143%2CGenbank:XP_031364483.1;Parent=rna-XM_031508623.1
NW_006263390.1	Gnomon	mRNA	1398783	1400248	.	+	.	Name=XM_031508651.1;ID=rna-XM_031508651.1;Dbxref=GeneID:116185074%2CGenbank:XM_031508651.1;Parent=gene-LOC116185074
NW_006263390.1	Gnomon	exon	251233	251345	.	+	.	ID=exon-XM_006611634.2-9;Dbxref=GeneID:102675125%2CGenbank:XM_006611634.2;Parent=rna-XM_006611634.2
NW_006263390.1	Gnomon	exon	248530	248694	.	+	.	ID=exon-XM_006611634.2-3;Dbxref=GeneID:102675125%2CGenbank:XM_006611634.2;Parent=rna-XM_006611634.2
NW_006263390.1	Gnomon	exon	249178	249559	.	+	.	ID=exon-XM_006611634.2-4;Dbxref=GeneID:102675125%2CGenbank:XM_006611634.2;Parent=rna-XM_006611634.2
NW_006263390.1	Gnomon	exon	247547	247839	.	+	.	ID=exon-XM_006611634.2-1;Dbxref=GeneID:102675125%2CGenbank:XM_006611634.2;Parent=rna-XM_006611634.2
NW_006263390.1	Gnomon	exon	247926	248151	.	+	.	ID=exon-XM_006611634.2-2;Dbxref=GeneID:102675125%2CGenbank:XM_006611634.2;Parent=rna-XM_006611634.2
NW_006263390.1	Gnomon	exon	250301	250499	.	+	.	ID=exon-XM_006611634.2-7;Dbxref=GeneID:102675125%2CGenbank:XM_006611634.2;Parent=rna-XM_006611634.2
NW_006263390.1	Gnomon	exon	250579	251157	.	+	.	ID=exon-XM_006611634.2-8;Dbxref=GeneID:102675125%2CGenbank:XM_006611634.2;Parent=rna-XM_006611634.2
NW_006263390.1	Gnomon	exon	249642	249888	.	+	.	ID=exon-XM_006611634.2-5;Dbxref=GeneID:102675125%2CGenbank:XM_006611634.2;Parent=rna-XM_006611634.2
NW_006263390.1	Gnomon	exon	249989	250184	.	+	.	ID=exon-XM_006611634.2-6;Dbxref=GeneID:102675125%2CGenbank:XM_006611634.2;Parent=rna-XM_006611634.2
NW_006263390.1	Gnomon	CDS	517900	518136	.	-	0	Name=XP_031364480.1;ID=cds-XP_031364480.1;Dbxref=GeneID:102679189%2CGenbank:XP_031364480.1;Parent=rna-XM_031508620.1
NW_006263390.1	Gnomon	CDS	512237	512377	.	-	0	Name=XP_031364480.1;ID=cds-XP_031364480.1;Dbxref=GeneID:102679189%2CGenbank:XP_031364480.1;Parent=rna-XM_031508620.1
NW_006263390.1	Gnomon	CDS	511827	511943	.	-	0	Name=XP_031364480.1;ID=cds-XP_031364480.1;Dbxref=GeneID:102679189%2CGenbank:XP_031364480.1;Parent=rna-XM_031508620.1
NW_006263390.1	Gnomon	CDS	492152	492328	.	-	0	Name=XP_031364480.1;ID=cds-XP_031364480.1;Dbxref=GeneID:102679189%2CGenbank:XP_031364480.1;Parent=rna-XM_031508620.1
NW_006263390.1	Gnomon	CDS	491801	491866	.	-	0	Name=XP_031364480.1;ID=cds-XP_031364480.1;Dbxref=GeneID:102679189%2CGenbank:XP_031364480.1;Parent=rna-XM_031508620.1
NW_006263390.1	Gnomon	CDS	491616	491660	.	-	0	Name=XP_031364480.1;ID=cds-XP_031364480.1;Dbxref=GeneID:102679189%2CGenbank:XP_031364480.1;Parent=rna-XM_031508620.1
NW_006263390.1	Gnomon	exon	383220	383473	.	+	.	ID=exon-XM_006611643.2-16;Dbxref=GeneID:102675860%2CGenbank:XM_006611643.2;Parent=rna-XM_006611643.2
NW_006263390.1	Gnomon	exon	387579	387708	.	+	.	ID=exon-XM_006611643.2-17;Dbxref=GeneID:102675860%2CGenbank:XM_006611643.2;Parent=rna-XM_006611643.2
NW_006263390.1	Gnomon	exon	377732	377812	.	+	.	ID=exon-XM_006611643.2-12;Dbxref=GeneID:102675860%2CGenbank:XM_006611643.2;Parent=rna-XM_006611643.2
NW_006263390.1	Gnomon	exon	379353	379538	.	+	.	ID=exon-XM_006611643.2-13;Dbxref=GeneID:102675860%2CGenbank:XM_006611643.2;Parent=rna-XM_006611643.2
NW_006263390.1	Gnomon	exon	379741	379968	.	+	.	ID=exon-XM_006611643.2-14;Dbxref=GeneID:102675860%2CGenbank:XM_006611643.2;Parent=rna-XM_006611643.2
NW_006263390.1	Gnomon	exon	380241	380334	.	+	.	ID=exon-XM_006611643.2-15;Dbxref=GeneID:102675860%2CGenbank:XM_006611643.2;Parent=rna-XM_006611643.2
NW_006263390.1	Gnomon	exon	376127	376299	.	+	.	ID=exon-XM_006611643.2-10;Dbxref=GeneID:102675860%2CGenbank:XM_006611643.2;Parent=rna-XM_006611643.2
NW_006263390.1	Gnomon	exon	376491	376559	.	+	.	ID=exon-XM_006611643.2-11;Dbxref=GeneID:102675860%2CGenbank:XM_006611643.2;Parent=rna-XM_006611643.2
NW_006263390.1	Gnomon	CDS	414634	414750	.	+	0	Name=XP_006611727.1;ID=cds-XP_006611727.1;Dbxref=GeneID:102678438%2CGenbank:XP_006611727.1;Parent=rna-XM_006611664.2
NW_006263390.1	Gnomon	CDS	415451	415617	.	+	0	Name=XP_006611727.1;ID=cds-XP_006611727.1;Dbxref=GeneID:102678438%2CGenbank:XP_006611727.1;Parent=rna-XM_006611664.2
NW_006263390.1	Gnomon	CDS	417050	417194	.	+	0	Name=XP_006611727.1;ID=cds-XP_006611727.1;Dbxref=GeneID:102678438%2CGenbank:XP_006611727.1;Parent=rna-XM_006611664.2
NW_006263390.1	Gnomon	CDS	417277	417480	.	+	0	Name=XP_006611727.1;ID=cds-XP_006611727.1;Dbxref=GeneID:102678438%2CGenbank:XP_006611727.1;Parent=rna-XM_006611664.2
NW_006263390.1	Gnomon	CDS	417887	418098	.	+	0	Name=XP_006611727.1;ID=cds-XP_006611727.1;Dbxref=GeneID:102678438%2CGenbank:XP_006611727.1;Parent=rna-XM_006611664.2
NW_006263390.1	Gnomon	CDS	418350	418758	.	+	0	Name=XP_006611727.1;ID=cds-XP_006611727.1;Dbxref=GeneID:102678438%2CGenbank:XP_006611727.1;Parent=rna-XM_006611664.2
NW_006263390.1	Gnomon	CDS	419609	419682	.	+	0	Name=XP_006611727.1;ID=cds-XP_006611727.1;Dbxref=GeneID:102678438%2CGenbank:XP_006611727.1;Parent=rna-XM_006611664.2
NW_006263390.1	Gnomon	CDS	419751	419976	.	+	0	Name=XP_006611727.1;ID=cds-XP_006611727.1;Dbxref=GeneID:102678438%2CGenbank:XP_006611727.1;Parent=rna-XM_006611664.2
NW_006263390.1	Gnomon	CDS	420054	420218	.	+	0	Name=XP_006611727.1;ID=cds-XP_006611727.1;Dbxref=GeneID:102678438%2CGenbank:XP_006611727.1;Parent=rna-XM_006611664.2
NW_006263390.1	Gnomon	gene	673212	681908	.	-	.	Name=LOC102675126;ID=gene-LOC102675126;Dbxref=GeneID:102675126
NW_006263390.1	Gnomon	gene	247547	252726	.	+	.	Name=LOC102675125;ID=gene-LOC102675125;Dbxref=GeneID:102675125
NW_006263390.1	Gnomon	CDS	997390	997453	.	-	0	Name=XP_006611821.1;ID=cds-XP_006611821.1;Dbxref=GeneID:102678386%2CGenbank:XP_006611821.1;Parent=rna-XM_006611758.2
NW_006263390.1	Gnomon	CDS	996834	997312	.	-	0	Name=XP_006611821.1;ID=cds-XP_006611821.1;Dbxref=GeneID:102678386%2CGenbank:XP_006611821.1;Parent=rna-XM_006611758.2
NW_006263390.1	Gnomon	CDS	996417	996752	.	-	0	Name=XP_006611821.1;ID=cds-XP_006611821.1;Dbxref=GeneID:102678386%2CGenbank:XP_006611821.1;Parent=rna-XM_006611758.2
NW_006263390.1	Gnomon	CDS	995883	996338	.	-	0	Name=XP_006611821.1;ID=cds-XP_006611821.1;Dbxref=GeneID:102678386%2CGenbank:XP_006611821.1;Parent=rna-XM_006611758.2
NW_006263390.1	Gnomon	mRNA	570156	572873	.	-	.	Name=XM_006611818.2;ID=rna-XM_006611818.2;Dbxref=GeneID:102674865%2CGenbank:XM_006611818.2;Parent=gene-LOC102674865
NW_006263390.1	Gnomon	CDS	989777	989863	.	-	0	Name=XP_006611820.1;ID=cds-XP_006611820.1;Dbxref=GeneID:102678239%2CGenbank:XP_006611820.1;Parent=rna-XM_006611757.2
NW_006263390.1	Gnomon	CDS	944192	944388	.	-	0	Name=XP_006611820.1;ID=cds-XP_006611820.1;Dbxref=GeneID:102678239%2CGenbank:XP_006611820.1;Parent=rna-XM_006611757.2
NW_006263390.1	Gnomon	CDS	936516	936756	.	-	0	Name=XP_006611820.1;ID=cds-XP_006611820.1;Dbxref=GeneID:102678239%2CGenbank:XP_006611820.1;Parent=rna-XM_006611757.2
NW_006263390.1	Gnomon	CDS	936228	936400	.	-	0	Name=XP_006611820.1;ID=cds-XP_006611820.1;Dbxref=GeneID:102678239%2CGenbank:XP_006611820.1;Parent=rna-XM_006611757.2
NW_006263390.1	Gnomon	CDS	935741	935957	.	-	0	Name=XP_006611820.1;ID=cds-XP_006611820.1;Dbxref=GeneID:102678239%2CGenbank:XP_006611820.1;Parent=rna-XM_006611757.2
NW_006263390.1	Gnomon	CDS	935452	935649	.	-	0	Name=XP_006611820.1;ID=cds-XP_006611820.1;Dbxref=GeneID:102678239%2CGenbank:XP_006611820.1;Parent=rna-XM_006611757.2
NW_006263390.1	Gnomon	CDS	935053	935385	.	-	0	Name=XP_006611820.1;ID=cds-XP_006611820.1;Dbxref=GeneID:102678239%2CGenbank:XP_006611820.1;Parent=rna-XM_006611757.2
NW_006263390.1	Gnomon	exon	936516	936756	.	-	.	ID=exon-XM_006611757.2-3;Dbxref=GeneID:102678239%2CGenbank:XM_006611757.2;Parent=rna-XM_006611757.2
NW_006263390.1	Gnomon	exon	936228	936400	.	-	.	ID=exon-XM_006611757.2-4;Dbxref=GeneID:102678239%2CGenbank:XM_006611757.2;Parent=rna-XM_006611757.2
NW_006263390.1	Gnomon	exon	935741	935957	.	-	.	ID=exon-XM_006611757.2-5;Dbxref=GeneID:102678239%2CGenbank:XM_006611757.2;Parent=rna-XM_006611757.2
NW_006263390.1	Gnomon	exon	935452	935649	.	-	.	ID=exon-XM_006611757.2-6;Dbxref=GeneID:102678239%2CGenbank:XM_006611757.2;Parent=rna-XM_006611757.2
NW_006263390.1	Gnomon	exon	989777	990307	.	-	.	ID=exon-XM_006611757.2-1;Dbxref=GeneID:102678239%2CGenbank:XM_006611757.2;Parent=rna-XM_006611757.2
NW_006263390.1	Gnomon	exon	944192	944388	.	-	.	ID=exon-XM_006611757.2-2;Dbxref=GeneID:102678239%2CGenbank:XM_006611757.2;Parent=rna-XM_006611757.2
NW_006263390.1	Gnomon	exon	933262	935385	.	-	.	ID=exon-XM_006611757.2-7;Dbxref=GeneID:102678239%2CGenbank:XM_006611757.2;Parent=rna-XM_006611757.2
NW_006263390.1	Gnomon	CDS	517900	518136	.	-	0	Name=XP_031364481.1;ID=cds-XP_031364481.1;Dbxref=GeneID:102679189%2CGenbank:XP_031364481.1;Parent=rna-XM_031508621.1
NW_006263390.1	Gnomon	CDS	512237	512377	.	-	0	Name=XP_031364481.1;ID=cds-XP_031364481.1;Dbxref=GeneID:102679189%2CGenbank:XP_031364481.1;Parent=rna-XM_031508621.1
NW_006263390.1	Gnomon	CDS	511827	511943	.	-	0	Name=XP_031364481.1;ID=cds-XP_031364481.1;Dbxref=GeneID:102679189%2CGenbank:XP_031364481.1;Parent=rna-XM_031508621.1
NW_006263390.1	Gnomon	CDS	492152	492328	.	-	0	Name=XP_031364481.1;ID=cds-XP_031364481.1;Dbxref=GeneID:102679189%2CGenbank:XP_031364481.1;Parent=rna-XM_031508621.1
NW_006263390.1	Gnomon	CDS	491801	491866	.	-	0	Name=XP_031364481.1;ID=cds-XP_031364481.1;Dbxref=GeneID:102679189%2CGenbank:XP_031364481.1;Parent=rna-XM_031508621.1
NW_006263390.1	Gnomon	CDS	491616	491660	.	-	0	Name=XP_031364481.1;ID=cds-XP_031364481.1;Dbxref=GeneID:102679189%2CGenbank:XP_031364481.1;Parent=rna-XM_031508621.1
NW_006263390.1	Gnomon	gene	751242	752073	.	-	.	Name=LOC102675265;ID=gene-LOC102675265;Dbxref=GeneID:102675265
NW_006263390.1	Gnomon	exon	553370	553760	.	-	.	ID=exon-XM_006611665.2-21;Dbxref=GeneID:102678573%2CGenbank:XM_006611665.2;Parent=rna-XM_006611665.2
NW_006263390.1	Gnomon	exon	552861	553291	.	-	.	ID=exon-XM_006611665.2-22;Dbxref=GeneID:102678573%2CGenbank:XM_006611665.2;Parent=rna-XM_006611665.2
NW_006263390.1	Gnomon	exon	553835	554095	.	-	.	ID=exon-XM_006611665.2-20;Dbxref=GeneID:102678573%2CGenbank:XM_006611665.2;Parent=rna-XM_006611665.2
NW_006263390.1	Gnomon	exon	551817	552040	.	-	.	ID=exon-XM_006611665.2-25;Dbxref=GeneID:102678573%2CGenbank:XM_006611665.2;Parent=rna-XM_006611665.2
NW_006263390.1	Gnomon	exon	551555	551716	.	-	.	ID=exon-XM_006611665.2-26;Dbxref=GeneID:102678573%2CGenbank:XM_006611665.2;Parent=rna-XM_006611665.2
NW_006263390.1	Gnomon	exon	552540	552772	.	-	.	ID=exon-XM_006611665.2-23;Dbxref=GeneID:102678573%2CGenbank:XM_006611665.2;Parent=rna-XM_006611665.2
NW_006263390.1	Gnomon	exon	552128	552462	.	-	.	ID=exon-XM_006611665.2-24;Dbxref=GeneID:102678573%2CGenbank:XM_006611665.2;Parent=rna-XM_006611665.2
NW_006263390.1	Gnomon	exon	550891	551041	.	-	.	ID=exon-XM_006611665.2-29;Dbxref=GeneID:102678573%2CGenbank:XM_006611665.2;Parent=rna-XM_006611665.2
NW_006263390.1	Gnomon	exon	551249	551493	.	-	.	ID=exon-XM_006611665.2-27;Dbxref=GeneID:102678573%2CGenbank:XM_006611665.2;Parent=rna-XM_006611665.2
NW_006263390.1	Gnomon	exon	551114	551180	.	-	.	ID=exon-XM_006611665.2-28;Dbxref=GeneID:102678573%2CGenbank:XM_006611665.2;Parent=rna-XM_006611665.2
NW_006263390.1	Gnomon	exon	549952	550303	.	-	.	ID=exon-XM_006611665.2-32;Dbxref=GeneID:102678573%2CGenbank:XM_006611665.2;Parent=rna-XM_006611665.2
NW_006263390.1	Gnomon	exon	549714	549850	.	-	.	ID=exon-XM_006611665.2-33;Dbxref=GeneID:102678573%2CGenbank:XM_006611665.2;Parent=rna-XM_006611665.2
NW_006263390.1	Gnomon	exon	550670	550810	.	-	.	ID=exon-XM_006611665.2-30;Dbxref=GeneID:102678573%2CGenbank:XM_006611665.2;Parent=rna-XM_006611665.2
NW_006263390.1	Gnomon	exon	550375	550592	.	-	.	ID=exon-XM_006611665.2-31;Dbxref=GeneID:102678573%2CGenbank:XM_006611665.2;Parent=rna-XM_006611665.2
NW_006263390.1	Gnomon	exon	549398	549633	.	-	.	ID=exon-XM_006611665.2-34;Dbxref=GeneID:102678573%2CGenbank:XM_006611665.2;Parent=rna-XM_006611665.2
NW_006263390.1	Gnomon	exon	548815	549326	.	-	.	ID=exon-XM_006611665.2-35;Dbxref=GeneID:102678573%2CGenbank:XM_006611665.2;Parent=rna-XM_006611665.2
NW_006263390.1	Gnomon	exon	557157	557675	.	-	.	ID=exon-XM_006611665.2-10;Dbxref=GeneID:102678573%2CGenbank:XM_006611665.2;Parent=rna-XM_006611665.2
NW_006263390.1	Gnomon	exon	556808	556912	.	-	.	ID=exon-XM_006611665.2-11;Dbxref=GeneID:102678573%2CGenbank:XM_006611665.2;Parent=rna-XM_006611665.2
NW_006263390.1	Gnomon	exon	555877	556098	.	-	.	ID=exon-XM_006611665.2-14;Dbxref=GeneID:102678573%2CGenbank:XM_006611665.2;Parent=rna-XM_006611665.2
NW_006263390.1	Gnomon	exon	555575	555771	.	-	.	ID=exon-XM_006611665.2-15;Dbxref=GeneID:102678573%2CGenbank:XM_006611665.2;Parent=rna-XM_006611665.2
NW_006263390.1	Gnomon	exon	556410	556719	.	-	.	ID=exon-XM_006611665.2-12;Dbxref=GeneID:102678573%2CGenbank:XM_006611665.2;Parent=rna-XM_006611665.2
NW_006263390.1	Gnomon	exon	556177	556331	.	-	.	ID=exon-XM_006611665.2-13;Dbxref=GeneID:102678573%2CGenbank:XM_006611665.2;Parent=rna-XM_006611665.2
NW_006263390.1	Gnomon	exon	554457	554573	.	-	.	ID=exon-XM_006611665.2-18;Dbxref=GeneID:102678573%2CGenbank:XM_006611665.2;Parent=rna-XM_006611665.2
NW_006263390.1	Gnomon	exon	554189	554389	.	-	.	ID=exon-XM_006611665.2-19;Dbxref=GeneID:102678573%2CGenbank:XM_006611665.2;Parent=rna-XM_006611665.2
NW_006263390.1	Gnomon	exon	555057	555506	.	-	.	ID=exon-XM_006611665.2-16;Dbxref=GeneID:102678573%2CGenbank:XM_006611665.2;Parent=rna-XM_006611665.2
NW_006263390.1	Gnomon	exon	554652	554969	.	-	.	ID=exon-XM_006611665.2-17;Dbxref=GeneID:102678573%2CGenbank:XM_006611665.2;Parent=rna-XM_006611665.2
NW_006263390.1	Gnomon	exon	1268779	1269038	.	-	.	ID=exon-XR_004149817.1-6;Dbxref=GeneID:102680741%2CGenbank:XR_004149817.1;Parent=rna-XR_004149817.1
NW_006263390.1	Gnomon	exon	1268491	1268666	.	-	.	ID=exon-XR_004149817.1-7;Dbxref=GeneID:102680741%2CGenbank:XR_004149817.1;Parent=rna-XR_004149817.1
NW_006263390.1	Gnomon	exon	1269441	1269928	.	-	.	ID=exon-XR_004149817.1-4;Dbxref=GeneID:102680741%2CGenbank:XR_004149817.1;Parent=rna-XR_004149817.1
NW_006263390.1	Gnomon	exon	1269104	1269356	.	-	.	ID=exon-XR_004149817.1-5;Dbxref=GeneID:102680741%2CGenbank:XR_004149817.1;Parent=rna-XR_004149817.1
NW_006263390.1	Gnomon	exon	1270705	1270981	.	-	.	ID=exon-XR_004149817.1-2;Dbxref=GeneID:102680741%2CGenbank:XR_004149817.1;Parent=rna-XR_004149817.1
NW_006263390.1	Gnomon	exon	1270040	1270635	.	-	.	ID=exon-XR_004149817.1-3;Dbxref=GeneID:102680741%2CGenbank:XR_004149817.1;Parent=rna-XR_004149817.1
NW_006263390.1	Gnomon	exon	1271088	1271352	.	-	.	ID=exon-XR_004149817.1-1;Dbxref=GeneID:102680741%2CGenbank:XR_004149817.1;Parent=rna-XR_004149817.1
NW_006263390.1	Gnomon	exon	1265542	1266366	.	-	.	ID=exon-XR_004149817.1-8;Dbxref=GeneID:102680741%2CGenbank:XR_004149817.1;Parent=rna-XR_004149817.1
NW_006263390.1	Gnomon	gene	877498	931389	.	-	.	Name=LOC102675399;ID=gene-LOC102675399;Dbxref=GeneID:102675399
NW_006263390.1	Gnomon	mRNA	410004	421284	.	+	.	Name=XM_006611664.2;ID=rna-XM_006611664.2;Dbxref=GeneID:102678438%2CGenbank:XM_006611664.2;Parent=gene-LOC102678438
NW_006263390.1	Gnomon	mRNA	548815	565134	.	-	.	Name=XM_006611665.2;ID=rna-XM_006611665.2;Dbxref=GeneID:102678573%2CGenbank:XM_006611665.2;Parent=gene-LOC102678573
NW_006263390.1	Gnomon	gene	1070652	1072270	.	-	.	Name=LOC102675543;ID=gene-LOC102675543;Dbxref=GeneID:102675543
NW_006263390.1	Gnomon	exon	1355547	1356374	.	-	.	ID=exon-XM_006611800.2-1;Dbxref=GeneID:102672291%2CGenbank:XM_006611800.2;Parent=rna-XM_006611800.2
NW_006263390.1	Gnomon	exon	1355139	1355449	.	-	.	ID=exon-XM_006611800.2-2;Dbxref=GeneID:102672291%2CGenbank:XM_006611800.2;Parent=rna-XM_006611800.2
NW_006263390.1	Gnomon	exon	1354925	1355064	.	-	.	ID=exon-XM_006611800.2-3;Dbxref=GeneID:102672291%2CGenbank:XM_006611800.2;Parent=rna-XM_006611800.2
NW_006263390.1	Gnomon	exon	1353531	1354834	.	-	.	ID=exon-XM_006611800.2-4;Dbxref=GeneID:102672291%2CGenbank:XM_006611800.2;Parent=rna-XM_006611800.2
NW_006263390.1	Gnomon	exon	777140	777277	.	+	.	ID=exon-XM_006611734.2-1;Dbxref=GeneID:102674118%2CGenbank:XM_006611734.2;Parent=rna-XM_006611734.2
NW_006263390.1	Gnomon	exon	779306	779691	.	+	.	ID=exon-XM_006611734.2-2;Dbxref=GeneID:102674118%2CGenbank:XM_006611734.2;Parent=rna-XM_006611734.2
NW_006263390.1	Gnomon	exon	779805	779912	.	+	.	ID=exon-XM_006611734.2-3;Dbxref=GeneID:102674118%2CGenbank:XM_006611734.2;Parent=rna-XM_006611734.2
NW_006263390.1	Gnomon	exon	780052	780228	.	+	.	ID=exon-XM_006611734.2-4;Dbxref=GeneID:102674118%2CGenbank:XM_006611734.2;Parent=rna-XM_006611734.2
NW_006263390.1	Gnomon	exon	783413	783548	.	+	.	ID=exon-XM_006611734.2-5;Dbxref=GeneID:102674118%2CGenbank:XM_006611734.2;Parent=rna-XM_006611734.2
NW_006263390.1	Gnomon	exon	788668	788873	.	+	.	ID=exon-XM_006611734.2-6;Dbxref=GeneID:102674118%2CGenbank:XM_006611734.2;Parent=rna-XM_006611734.2
NW_006263390.1	Gnomon	exon	788943	789092	.	+	.	ID=exon-XM_006611734.2-7;Dbxref=GeneID:102674118%2CGenbank:XM_006611734.2;Parent=rna-XM_006611734.2
NW_006263390.1	Gnomon	exon	789401	789546	.	+	.	ID=exon-XM_006611734.2-8;Dbxref=GeneID:102674118%2CGenbank:XM_006611734.2;Parent=rna-XM_006611734.2
NW_006263390.1	Gnomon	exon	789664	789779	.	+	.	ID=exon-XM_006611734.2-9;Dbxref=GeneID:102674118%2CGenbank:XM_006611734.2;Parent=rna-XM_006611734.2
NW_006263390.1	Gnomon	exon	249989	250184	.	+	.	ID=exon-XM_006611636.2-5;Dbxref=GeneID:102675125%2CGenbank:XM_006611636.2;Parent=rna-XM_006611636.2
NW_006263390.1	Gnomon	exon	250301	250499	.	+	.	ID=exon-XM_006611636.2-6;Dbxref=GeneID:102675125%2CGenbank:XM_006611636.2;Parent=rna-XM_006611636.2
NW_006263390.1	Gnomon	exon	249178	249559	.	+	.	ID=exon-XM_006611636.2-3;Dbxref=GeneID:102675125%2CGenbank:XM_006611636.2;Parent=rna-XM_006611636.2
NW_006263390.1	Gnomon	exon	249642	249888	.	+	.	ID=exon-XM_006611636.2-4;Dbxref=GeneID:102675125%2CGenbank:XM_006611636.2;Parent=rna-XM_006611636.2
NW_006263390.1	Gnomon	exon	247547	247839	.	+	.	ID=exon-XM_006611636.2-1;Dbxref=GeneID:102675125%2CGenbank:XM_006611636.2;Parent=rna-XM_006611636.2
NW_006263390.1	Gnomon	exon	247926	248151	.	+	.	ID=exon-XM_006611636.2-2;Dbxref=GeneID:102675125%2CGenbank:XM_006611636.2;Parent=rna-XM_006611636.2
NW_006263390.1	Gnomon	mRNA	1072387	1074144	.	+	.	Name=XM_006611768.2;ID=rna-XM_006611768.2;Dbxref=GeneID:102679611%2CGenbank:XM_006611768.2;Parent=gene-LOC102679611
NW_006263390.1	Gnomon	exon	251473	251713	.	+	.	ID=exon-XM_006611636.2-9;Dbxref=GeneID:102675125%2CGenbank:XM_006611636.2;Parent=rna-XM_006611636.2
NW_006263390.1	Gnomon	exon	250579	251157	.	+	.	ID=exon-XM_006611636.2-7;Dbxref=GeneID:102675125%2CGenbank:XM_006611636.2;Parent=rna-XM_006611636.2
NW_006263390.1	Gnomon	exon	251233	251345	.	+	.	ID=exon-XM_006611636.2-8;Dbxref=GeneID:102675125%2CGenbank:XM_006611636.2;Parent=rna-XM_006611636.2
NW_006263390.1	Gnomon	exon	1312109	1312371	.	+	.	ID=exon-XM_006611795.2-10;Dbxref=GeneID:102671568%2CGenbank:XM_006611795.2;Parent=rna-XM_006611795.2
NW_006263390.1	Gnomon	mRNA	1068460	1070660	.	+	.	Name=XM_006611769.2;ID=rna-XM_006611769.2;Dbxref=GeneID:102679728%2CGenbank:XM_006611769.2;Parent=gene-LOC102679728
NW_006263390.1	RefSeq	cDNA_match	436308	438196	.	+	.	ID=f746f853-6245-4541-9041-1cfa7f5fa721;Target=XM_031508611.1 1 1889
NW_006263390.1	RefSeq	cDNA_match	457920	458268	.	+	.	ID=f746f853-6245-4541-9041-1cfa7f5fa721;Target=XM_031508611.1 1 1889
NW_006263390.1	RefSeq	cDNA_match	460409	460641	.	+	.	ID=f746f853-6245-4541-9041-1cfa7f5fa721;Target=XM_031508611.1 1 1889
NW_006263390.1	RefSeq	cDNA_match	483971	484155	.	+	.	ID=f746f853-6245-4541-9041-1cfa7f5fa721;Target=XM_031508611.1 1 1889
NW_006263390.1	RefSeq	cDNA_match	484233	484374	.	+	.	ID=f746f853-6245-4541-9041-1cfa7f5fa721;Target=XM_031508611.1 1 1889
NW_006263390.1	RefSeq	cDNA_match	484441	486139	.	+	.	ID=f746f853-6245-4541-9041-1cfa7f5fa721;Target=XM_031508611.1 1 1889
NW_006263390.1	Gnomon	CDS	998606	998740	.	+	0	Name=XP_006611824.1;ID=cds-XP_006611824.1;Dbxref=GeneID:102678754%2CGenbank:XP_006611824.1;Parent=rna-XM_006611761.2
NW_006263390.1	Gnomon	CDS	998871	999089	.	+	0	Name=XP_006611824.1;ID=cds-XP_006611824.1;Dbxref=GeneID:102678754%2CGenbank:XP_006611824.1;Parent=rna-XM_006611761.2
NW_006263390.1	Gnomon	CDS	999189	999860	.	+	0	Name=XP_006611824.1;ID=cds-XP_006611824.1;Dbxref=GeneID:102678754%2CGenbank:XP_006611824.1;Parent=rna-XM_006611761.2
NW_006263390.1	Gnomon	CDS	517900	518136	.	-	0	Name=XP_031364478.1;ID=cds-XP_031364478.1;Dbxref=GeneID:102679189%2CGenbank:XP_031364478.1;Parent=rna-XM_031508618.1
NW_006263390.1	Gnomon	CDS	512237	512377	.	-	0	Name=XP_031364478.1;ID=cds-XP_031364478.1;Dbxref=GeneID:102679189%2CGenbank:XP_031364478.1;Parent=rna-XM_031508618.1
NW_006263390.1	Gnomon	CDS	511827	511943	.	-	0	Name=XP_031364478.1;ID=cds-XP_031364478.1;Dbxref=GeneID:102679189%2CGenbank:XP_031364478.1;Parent=rna-XM_031508618.1
NW_006263390.1	Gnomon	CDS	492152	492328	.	-	0	Name=XP_031364478.1;ID=cds-XP_031364478.1;Dbxref=GeneID:102679189%2CGenbank:XP_031364478.1;Parent=rna-XM_031508618.1
NW_006263390.1	Gnomon	CDS	491801	491866	.	-	0	Name=XP_031364478.1;ID=cds-XP_031364478.1;Dbxref=GeneID:102679189%2CGenbank:XP_031364478.1;Parent=rna-XM_031508618.1
NW_006263390.1	Gnomon	CDS	491616	491660	.	-	0	Name=XP_031364478.1;ID=cds-XP_031364478.1;Dbxref=GeneID:102679189%2CGenbank:XP_031364478.1;Parent=rna-XM_031508618.1
NW_006263390.1	Gnomon	CDS	547164	547311	.	+	0	Name=XP_006611729.1;ID=cds-XP_006611729.1;Dbxref=GeneID:102678708%2CGenbank:XP_006611729.1;Parent=rna-XM_006611666.2
NW_006263390.1	Gnomon	CDS	547384	547544	.	+	0	Name=XP_006611729.1;ID=cds-XP_006611729.1;Dbxref=GeneID:102678708%2CGenbank:XP_006611729.1;Parent=rna-XM_006611666.2
NW_006263390.1	Gnomon	CDS	547677	548012	.	+	0	Name=XP_006611729.1;ID=cds-XP_006611729.1;Dbxref=GeneID:102678708%2CGenbank:XP_006611729.1;Parent=rna-XM_006611666.2
NW_006263390.1	Gnomon	exon	1078928	1079195	.	-	.	ID=exon-XM_006611824.2-1;Dbxref=GeneID:102675681%2CGenbank:XM_006611824.2;Parent=rna-XM_006611824.2
NW_006263390.1	Gnomon	exon	1074905	1075037	.	-	.	ID=exon-XM_006611824.2-4;Dbxref=GeneID:102675681%2CGenbank:XM_006611824.2;Parent=rna-XM_006611824.2
NW_006263390.1	Gnomon	exon	1074638	1074844	.	-	.	ID=exon-XM_006611824.2-5;Dbxref=GeneID:102675681%2CGenbank:XM_006611824.2;Parent=rna-XM_006611824.2
NW_006263390.1	Gnomon	exon	1075431	1075558	.	-	.	ID=exon-XM_006611824.2-2;Dbxref=GeneID:102675681%2CGenbank:XM_006611824.2;Parent=rna-XM_006611824.2
NW_006263390.1	Gnomon	exon	1075206	1075354	.	-	.	ID=exon-XM_006611824.2-3;Dbxref=GeneID:102675681%2CGenbank:XM_006611824.2;Parent=rna-XM_006611824.2
NW_006263390.1	Gnomon	CDS	995389	995473	.	+	0	Name=XP_006611823.1;ID=cds-XP_006611823.1;Dbxref=GeneID:102678526%2CGenbank:XP_006611823.1;Parent=rna-XM_006611760.2
NW_006263390.1	Gnomon	CDS	997698	997877	.	+	0	Name=XP_006611823.1;ID=cds-XP_006611823.1;Dbxref=GeneID:102678526%2CGenbank:XP_006611823.1;Parent=rna-XM_006611760.2
NW_006263390.1	Gnomon	CDS	997951	998162	.	+	0	Name=XP_006611823.1;ID=cds-XP_006611823.1;Dbxref=GeneID:102678526%2CGenbank:XP_006611823.1;Parent=rna-XM_006611760.2
NW_006263390.1	Gnomon	exon	738343	738726	.	-	.	ID=exon-XM_031508626.1-13;Dbxref=GeneID:102672143%2CGenbank:XM_031508626.1;Parent=rna-XM_031508626.1
NW_006263390.1	Gnomon	exon	737911	738246	.	-	.	ID=exon-XM_031508626.1-14;Dbxref=GeneID:102672143%2CGenbank:XM_031508626.1;Parent=rna-XM_031508626.1
NW_006263390.1	Gnomon	exon	737580	737771	.	-	.	ID=exon-XM_031508626.1-15;Dbxref=GeneID:102672143%2CGenbank:XM_031508626.1;Parent=rna-XM_031508626.1
NW_006263390.1	Gnomon	exon	737104	737469	.	-	.	ID=exon-XM_031508626.1-16;Dbxref=GeneID:102672143%2CGenbank:XM_031508626.1;Parent=rna-XM_031508626.1
NW_006263390.1	Gnomon	exon	736836	736990	.	-	.	ID=exon-XM_031508626.1-17;Dbxref=GeneID:102672143%2CGenbank:XM_031508626.1;Parent=rna-XM_031508626.1
NW_006263390.1	Gnomon	exon	736004	736179	.	-	.	ID=exon-XM_031508626.1-18;Dbxref=GeneID:102672143%2CGenbank:XM_031508626.1;Parent=rna-XM_031508626.1
NW_006263390.1	Gnomon	exon	735796	735928	.	-	.	ID=exon-XM_031508626.1-19;Dbxref=GeneID:102672143%2CGenbank:XM_031508626.1;Parent=rna-XM_031508626.1
NW_006263390.1	Gnomon	exon	739448	740055	.	-	.	ID=exon-XM_031508626.1-10;Dbxref=GeneID:102672143%2CGenbank:XM_031508626.1;Parent=rna-XM_031508626.1
NW_006263390.1	Gnomon	exon	739114	739299	.	-	.	ID=exon-XM_031508626.1-11;Dbxref=GeneID:102672143%2CGenbank:XM_031508626.1;Parent=rna-XM_031508626.1
NW_006263390.1	Gnomon	exon	738810	738990	.	-	.	ID=exon-XM_031508626.1-12;Dbxref=GeneID:102672143%2CGenbank:XM_031508626.1;Parent=rna-XM_031508626.1
NW_006263390.1	Gnomon	CDS	517900	518136	.	-	0	Name=XP_031364477.1;ID=cds-XP_031364477.1;Dbxref=GeneID:102679189%2CGenbank:XP_031364477.1;Parent=rna-XM_031508617.1
NW_006263390.1	Gnomon	CDS	512237	512377	.	-	0	Name=XP_031364477.1;ID=cds-XP_031364477.1;Dbxref=GeneID:102679189%2CGenbank:XP_031364477.1;Parent=rna-XM_031508617.1
NW_006263390.1	Gnomon	CDS	511827	511943	.	-	0	Name=XP_031364477.1;ID=cds-XP_031364477.1;Dbxref=GeneID:102679189%2CGenbank:XP_031364477.1;Parent=rna-XM_031508617.1
NW_006263390.1	Gnomon	CDS	492152	492328	.	-	0	Name=XP_031364477.1;ID=cds-XP_031364477.1;Dbxref=GeneID:102679189%2CGenbank:XP_031364477.1;Parent=rna-XM_031508617.1
NW_006263390.1	Gnomon	CDS	491801	491866	.	-	0	Name=XP_031364477.1;ID=cds-XP_031364477.1;Dbxref=GeneID:102679189%2CGenbank:XP_031364477.1;Parent=rna-XM_031508617.1
NW_006263390.1	Gnomon	CDS	491616	491660	.	-	0	Name=XP_031364477.1;ID=cds-XP_031364477.1;Dbxref=GeneID:102679189%2CGenbank:XP_031364477.1;Parent=rna-XM_031508617.1
NW_006263390.1	Gnomon	exon	867438	867679	.	+	.	ID=exon-XM_006611754.2-4;Dbxref=GeneID:102677606%2CGenbank:XM_006611754.2;Parent=rna-XM_006611754.2
NW_006263390.1	Gnomon	exon	867752	867957	.	+	.	ID=exon-XM_006611754.2-5;Dbxref=GeneID:102677606%2CGenbank:XM_006611754.2;Parent=rna-XM_006611754.2
NW_006263390.1	Gnomon	exon	866722	866914	.	+	.	ID=exon-XM_006611754.2-2;Dbxref=GeneID:102677606%2CGenbank:XM_006611754.2;Parent=rna-XM_006611754.2
NW_006263390.1	Gnomon	exon	867206	867351	.	+	.	ID=exon-XM_006611754.2-3;Dbxref=GeneID:102677606%2CGenbank:XM_006611754.2;Parent=rna-XM_006611754.2
NW_006263390.1	Gnomon	exon	868640	868795	.	+	.	ID=exon-XM_006611754.2-8;Dbxref=GeneID:102677606%2CGenbank:XM_006611754.2;Parent=rna-XM_006611754.2
NW_006263390.1	Gnomon	exon	868865	869105	.	+	.	ID=exon-XM_006611754.2-9;Dbxref=GeneID:102677606%2CGenbank:XM_006611754.2;Parent=rna-XM_006611754.2
NW_006263390.1	Gnomon	exon	868043	868211	.	+	.	ID=exon-XM_006611754.2-6;Dbxref=GeneID:102677606%2CGenbank:XM_006611754.2;Parent=rna-XM_006611754.2
NW_006263390.1	Gnomon	exon	868459	868559	.	+	.	ID=exon-XM_006611754.2-7;Dbxref=GeneID:102677606%2CGenbank:XM_006611754.2;Parent=rna-XM_006611754.2
NW_006263390.1	Gnomon	exon	864787	864912	.	+	.	ID=exon-XM_006611754.2-1;Dbxref=GeneID:102677606%2CGenbank:XM_006611754.2;Parent=rna-XM_006611754.2
NW_006263390.1	Gnomon	exon	733251	733458	.	-	.	ID=exon-XM_031508626.1-24;Dbxref=GeneID:102672143%2CGenbank:XM_031508626.1;Parent=rna-XM_031508626.1
NW_006263390.1	Gnomon	exon	732228	733102	.	-	.	ID=exon-XM_031508626.1-25;Dbxref=GeneID:102672143%2CGenbank:XM_031508626.1;Parent=rna-XM_031508626.1
NW_006263390.1	Gnomon	exon	730836	732098	.	-	.	ID=exon-XM_031508626.1-26;Dbxref=GeneID:102672143%2CGenbank:XM_031508626.1;Parent=rna-XM_031508626.1
NW_006263390.1	Gnomon	exon	730465	730656	.	-	.	ID=exon-XM_031508626.1-27;Dbxref=GeneID:102672143%2CGenbank:XM_031508626.1;Parent=rna-XM_031508626.1
NW_006263390.1	Gnomon	exon	729421	730183	.	-	.	ID=exon-XM_031508626.1-28;Dbxref=GeneID:102672143%2CGenbank:XM_031508626.1;Parent=rna-XM_031508626.1
NW_006263390.1	Gnomon	exon	734542	735284	.	-	.	ID=exon-XM_031508626.1-20;Dbxref=GeneID:102672143%2CGenbank:XM_031508626.1;Parent=rna-XM_031508626.1
NW_006263390.1	Gnomon	exon	734120	734434	.	-	.	ID=exon-XM_031508626.1-21;Dbxref=GeneID:102672143%2CGenbank:XM_031508626.1;Parent=rna-XM_031508626.1
NW_006263390.1	Gnomon	exon	733821	734015	.	-	.	ID=exon-XM_031508626.1-22;Dbxref=GeneID:102672143%2CGenbank:XM_031508626.1;Parent=rna-XM_031508626.1
NW_006263390.1	Gnomon	exon	733590	733737	.	-	.	ID=exon-XM_031508626.1-23;Dbxref=GeneID:102672143%2CGenbank:XM_031508626.1;Parent=rna-XM_031508626.1
NW_006263390.1	Gnomon	CDS	517900	518136	.	-	0	Name=XP_031364479.1;ID=cds-XP_031364479.1;Dbxref=GeneID:102679189%2CGenbank:XP_031364479.1;Parent=rna-XM_031508619.1
NW_006263390.1	Gnomon	CDS	512237	512377	.	-	0	Name=XP_031364479.1;ID=cds-XP_031364479.1;Dbxref=GeneID:102679189%2CGenbank:XP_031364479.1;Parent=rna-XM_031508619.1
NW_006263390.1	Gnomon	CDS	511827	511943	.	-	0	Name=XP_031364479.1;ID=cds-XP_031364479.1;Dbxref=GeneID:102679189%2CGenbank:XP_031364479.1;Parent=rna-XM_031508619.1
NW_006263390.1	Gnomon	CDS	492152	492328	.	-	0	Name=XP_031364479.1;ID=cds-XP_031364479.1;Dbxref=GeneID:102679189%2CGenbank:XP_031364479.1;Parent=rna-XM_031508619.1
NW_006263390.1	Gnomon	CDS	491801	491866	.	-	0	Name=XP_031364479.1;ID=cds-XP_031364479.1;Dbxref=GeneID:102679189%2CGenbank:XP_031364479.1;Parent=rna-XM_031508619.1
NW_006263390.1	Gnomon	CDS	491616	491660	.	-	0	Name=XP_031364479.1;ID=cds-XP_031364479.1;Dbxref=GeneID:102679189%2CGenbank:XP_031364479.1;Parent=rna-XM_031508619.1
NW_006263390.1	Gnomon	exon	589070	589354	.	+	.	ID=exon-XM_006611684.2-6;Dbxref=GeneID:102680563%2CGenbank:XM_006611684.2;Parent=rna-XM_006611684.2
NW_006263390.1	Gnomon	exon	589445	589524	.	+	.	ID=exon-XM_006611684.2-7;Dbxref=GeneID:102680563%2CGenbank:XM_006611684.2;Parent=rna-XM_006611684.2
NW_006263390.1	Gnomon	exon	587453	587471	.	+	.	ID=exon-XM_006611684.2-1;Dbxref=GeneID:102680563%2CGenbank:XM_006611684.2;Parent=rna-XM_006611684.2
NW_006263390.1	Gnomon	exon	588404	588694	.	+	.	ID=exon-XM_006611684.2-4;Dbxref=GeneID:102680563%2CGenbank:XM_006611684.2;Parent=rna-XM_006611684.2
NW_006263390.1	Gnomon	exon	588812	588992	.	+	.	ID=exon-XM_006611684.2-5;Dbxref=GeneID:102680563%2CGenbank:XM_006611684.2;Parent=rna-XM_006611684.2
NW_006263390.1	Gnomon	exon	587733	587879	.	+	.	ID=exon-XM_006611684.2-2;Dbxref=GeneID:102680563%2CGenbank:XM_006611684.2;Parent=rna-XM_006611684.2
NW_006263390.1	Gnomon	exon	588217	588335	.	+	.	ID=exon-XM_006611684.2-3;Dbxref=GeneID:102680563%2CGenbank:XM_006611684.2;Parent=rna-XM_006611684.2
NW_006263390.1	Gnomon	mRNA	191536	199551	.	-	.	Name=XM_006611625.2;ID=rna-XM_006611625.2;Dbxref=GeneID:102673934%2CGenbank:XM_006611625.2;Parent=gene-LOC102673934
NW_006263390.1	Gnomon	exon	1271088	1271352	.	-	.	ID=exon-XR_004149814.1-1;Dbxref=GeneID:102680741%2CGenbank:XR_004149814.1;Parent=rna-XR_004149814.1
NW_006263390.1	Gnomon	exon	1270705	1270981	.	-	.	ID=exon-XR_004149814.1-2;Dbxref=GeneID:102680741%2CGenbank:XR_004149814.1;Parent=rna-XR_004149814.1
NW_006263390.1	Gnomon	exon	1265542	1266366	.	-	.	ID=exon-XR_004149814.1-7;Dbxref=GeneID:102680741%2CGenbank:XR_004149814.1;Parent=rna-XR_004149814.1
NW_006263390.1	Gnomon	exon	1270040	1270635	.	-	.	ID=exon-XR_004149814.1-3;Dbxref=GeneID:102680741%2CGenbank:XR_004149814.1;Parent=rna-XR_004149814.1
NW_006263390.1	Gnomon	exon	1269441	1269928	.	-	.	ID=exon-XR_004149814.1-4;Dbxref=GeneID:102680741%2CGenbank:XR_004149814.1;Parent=rna-XR_004149814.1
NW_006263390.1	Gnomon	exon	1269104	1269356	.	-	.	ID=exon-XR_004149814.1-5;Dbxref=GeneID:102680741%2CGenbank:XR_004149814.1;Parent=rna-XR_004149814.1
NW_006263390.1	Gnomon	exon	1268491	1269038	.	-	.	ID=exon-XR_004149814.1-6;Dbxref=GeneID:102680741%2CGenbank:XR_004149814.1;Parent=rna-XR_004149814.1
NW_006263390.1	Gnomon	exon	868043	868211	.	+	.	ID=exon-XM_031508587.1-8;Dbxref=GeneID:102677606%2CGenbank:XM_031508587.1;Parent=rna-XM_031508587.1
NW_006263390.1	Gnomon	exon	868459	868559	.	+	.	ID=exon-XM_031508587.1-9;Dbxref=GeneID:102677606%2CGenbank:XM_031508587.1;Parent=rna-XM_031508587.1
NW_006263390.1	Gnomon	exon	867438	867679	.	+	.	ID=exon-XM_031508587.1-6;Dbxref=GeneID:102677606%2CGenbank:XM_031508587.1;Parent=rna-XM_031508587.1
NW_006263390.1	Gnomon	exon	867752	867957	.	+	.	ID=exon-XM_031508587.1-7;Dbxref=GeneID:102677606%2CGenbank:XM_031508587.1;Parent=rna-XM_031508587.1
NW_006263390.1	Gnomon	exon	866722	866914	.	+	.	ID=exon-XM_031508587.1-4;Dbxref=GeneID:102677606%2CGenbank:XM_031508587.1;Parent=rna-XM_031508587.1
NW_006263390.1	Gnomon	exon	867206	867351	.	+	.	ID=exon-XM_031508587.1-5;Dbxref=GeneID:102677606%2CGenbank:XM_031508587.1;Parent=rna-XM_031508587.1
NW_006263390.1	Gnomon	exon	864761	864912	.	+	.	ID=exon-XM_031508587.1-2;Dbxref=GeneID:102677606%2CGenbank:XM_031508587.1;Parent=rna-XM_031508587.1
NW_006263390.1	Gnomon	exon	866211	866328	.	+	.	ID=exon-XM_031508587.1-3;Dbxref=GeneID:102677606%2CGenbank:XM_031508587.1;Parent=rna-XM_031508587.1
NW_006263390.1	Gnomon	exon	863338	863343	.	+	.	ID=exon-XM_031508587.1-1;Dbxref=GeneID:102677606%2CGenbank:XM_031508587.1;Parent=rna-XM_031508587.1
NW_006263390.1	Gnomon	CDS	564434	564440	.	-	0	Name=XP_006611728.1;ID=cds-XP_006611728.1;Dbxref=GeneID:102678573%2CGenbank:XP_006611728.1;Parent=rna-XM_006611665.2
NW_006263390.1	Gnomon	CDS	563942	564183	.	-	0	Name=XP_006611728.1;ID=cds-XP_006611728.1;Dbxref=GeneID:102678573%2CGenbank:XP_006611728.1;Parent=rna-XM_006611665.2
NW_006263390.1	Gnomon	CDS	562616	562701	.	-	0	Name=XP_006611728.1;ID=cds-XP_006611728.1;Dbxref=GeneID:102678573%2CGenbank:XP_006611728.1;Parent=rna-XM_006611665.2
NW_006263390.1	Gnomon	CDS	561367	561893	.	-	0	Name=XP_006611728.1;ID=cds-XP_006611728.1;Dbxref=GeneID:102678573%2CGenbank:XP_006611728.1;Parent=rna-XM_006611665.2
NW_006263390.1	Gnomon	CDS	558956	561133	.	-	0	Name=XP_006611728.1;ID=cds-XP_006611728.1;Dbxref=GeneID:102678573%2CGenbank:XP_006611728.1;Parent=rna-XM_006611665.2
NW_006263390.1	Gnomon	CDS	558788	558853	.	-	0	Name=XP_006611728.1;ID=cds-XP_006611728.1;Dbxref=GeneID:102678573%2CGenbank:XP_006611728.1;Parent=rna-XM_006611665.2
NW_006263390.1	Gnomon	CDS	558353	558507	.	-	0	Name=XP_006611728.1;ID=cds-XP_006611728.1;Dbxref=GeneID:102678573%2CGenbank:XP_006611728.1;Parent=rna-XM_006611665.2
NW_006263390.1	Gnomon	CDS	558032	558273	.	-	0	Name=XP_006611728.1;ID=cds-XP_006611728.1;Dbxref=GeneID:102678573%2CGenbank:XP_006611728.1;Parent=rna-XM_006611665.2
NW_006263390.1	Gnomon	CDS	557757	557926	.	-	0	Name=XP_006611728.1;ID=cds-XP_006611728.1;Dbxref=GeneID:102678573%2CGenbank:XP_006611728.1;Parent=rna-XM_006611665.2
NW_006263390.1	Gnomon	CDS	557157	557675	.	-	0	Name=XP_006611728.1;ID=cds-XP_006611728.1;Dbxref=GeneID:102678573%2CGenbank:XP_006611728.1;Parent=rna-XM_006611665.2
NW_006263390.1	Gnomon	CDS	556808	556912	.	-	0	Name=XP_006611728.1;ID=cds-XP_006611728.1;Dbxref=GeneID:102678573%2CGenbank:XP_006611728.1;Parent=rna-XM_006611665.2
NW_006263390.1	Gnomon	CDS	556410	556719	.	-	0	Name=XP_006611728.1;ID=cds-XP_006611728.1;Dbxref=GeneID:102678573%2CGenbank:XP_006611728.1;Parent=rna-XM_006611665.2
NW_006263390.1	Gnomon	CDS	556177	556331	.	-	0	Name=XP_006611728.1;ID=cds-XP_006611728.1;Dbxref=GeneID:102678573%2CGenbank:XP_006611728.1;Parent=rna-XM_006611665.2
NW_006263390.1	Gnomon	CDS	555877	556098	.	-	0	Name=XP_006611728.1;ID=cds-XP_006611728.1;Dbxref=GeneID:102678573%2CGenbank:XP_006611728.1;Parent=rna-XM_006611665.2
NW_006263390.1	Gnomon	CDS	555575	555771	.	-	0	Name=XP_006611728.1;ID=cds-XP_006611728.1;Dbxref=GeneID:102678573%2CGenbank:XP_006611728.1;Parent=rna-XM_006611665.2
NW_006263390.1	Gnomon	CDS	555057	555506	.	-	0	Name=XP_006611728.1;ID=cds-XP_006611728.1;Dbxref=GeneID:102678573%2CGenbank:XP_006611728.1;Parent=rna-XM_006611665.2
NW_006263390.1	Gnomon	CDS	554652	554969	.	-	0	Name=XP_006611728.1;ID=cds-XP_006611728.1;Dbxref=GeneID:102678573%2CGenbank:XP_006611728.1;Parent=rna-XM_006611665.2
NW_006263390.1	Gnomon	CDS	554457	554573	.	-	0	Name=XP_006611728.1;ID=cds-XP_006611728.1;Dbxref=GeneID:102678573%2CGenbank:XP_006611728.1;Parent=rna-XM_006611665.2
NW_006263390.1	Gnomon	CDS	554189	554389	.	-	0	Name=XP_006611728.1;ID=cds-XP_006611728.1;Dbxref=GeneID:102678573%2CGenbank:XP_006611728.1;Parent=rna-XM_006611665.2
NW_006263390.1	Gnomon	CDS	553835	554095	.	-	0	Name=XP_006611728.1;ID=cds-XP_006611728.1;Dbxref=GeneID:102678573%2CGenbank:XP_006611728.1;Parent=rna-XM_006611665.2
NW_006263390.1	Gnomon	CDS	553370	553760	.	-	0	Name=XP_006611728.1;ID=cds-XP_006611728.1;Dbxref=GeneID:102678573%2CGenbank:XP_006611728.1;Parent=rna-XM_006611665.2
NW_006263390.1	Gnomon	CDS	552861	553291	.	-	0	Name=XP_006611728.1;ID=cds-XP_006611728.1;Dbxref=GeneID:102678573%2CGenbank:XP_006611728.1;Parent=rna-XM_006611665.2
NW_006263390.1	Gnomon	CDS	552540	552772	.	-	0	Name=XP_006611728.1;ID=cds-XP_006611728.1;Dbxref=GeneID:102678573%2CGenbank:XP_006611728.1;Parent=rna-XM_006611665.2
NW_006263390.1	Gnomon	CDS	552128	552462	.	-	0	Name=XP_006611728.1;ID=cds-XP_006611728.1;Dbxref=GeneID:102678573%2CGenbank:XP_006611728.1;Parent=rna-XM_006611665.2
NW_006263390.1	Gnomon	CDS	551817	552040	.	-	0	Name=XP_006611728.1;ID=cds-XP_006611728.1;Dbxref=GeneID:102678573%2CGenbank:XP_006611728.1;Parent=rna-XM_006611665.2
NW_006263390.1	Gnomon	CDS	551555	551716	.	-	0	Name=XP_006611728.1;ID=cds-XP_006611728.1;Dbxref=GeneID:102678573%2CGenbank:XP_006611728.1;Parent=rna-XM_006611665.2
NW_006263390.1	Gnomon	CDS	551249	551493	.	-	0	Name=XP_006611728.1;ID=cds-XP_006611728.1;Dbxref=GeneID:102678573%2CGenbank:XP_006611728.1;Parent=rna-XM_006611665.2
NW_006263390.1	Gnomon	CDS	551114	551180	.	-	0	Name=XP_006611728.1;ID=cds-XP_006611728.1;Dbxref=GeneID:102678573%2CGenbank:XP_006611728.1;Parent=rna-XM_006611665.2
NW_006263390.1	Gnomon	CDS	550891	551041	.	-	0	Name=XP_006611728.1;ID=cds-XP_006611728.1;Dbxref=GeneID:102678573%2CGenbank:XP_006611728.1;Parent=rna-XM_006611665.2
NW_006263390.1	Gnomon	CDS	550670	550810	.	-	0	Name=XP_006611728.1;ID=cds-XP_006611728.1;Dbxref=GeneID:102678573%2CGenbank:XP_006611728.1;Parent=rna-XM_006611665.2
NW_006263390.1	Gnomon	CDS	550375	550592	.	-	0	Name=XP_006611728.1;ID=cds-XP_006611728.1;Dbxref=GeneID:102678573%2CGenbank:XP_006611728.1;Parent=rna-XM_006611665.2
NW_006263390.1	Gnomon	CDS	549952	550303	.	-	0	Name=XP_006611728.1;ID=cds-XP_006611728.1;Dbxref=GeneID:102678573%2CGenbank:XP_006611728.1;Parent=rna-XM_006611665.2
NW_006263390.1	Gnomon	CDS	549714	549850	.	-	0	Name=XP_006611728.1;ID=cds-XP_006611728.1;Dbxref=GeneID:102678573%2CGenbank:XP_006611728.1;Parent=rna-XM_006611665.2
NW_006263390.1	Gnomon	CDS	549398	549633	.	-	0	Name=XP_006611728.1;ID=cds-XP_006611728.1;Dbxref=GeneID:102678573%2CGenbank:XP_006611728.1;Parent=rna-XM_006611665.2
NW_006263390.1	Gnomon	CDS	548846	549326	.	-	0	Name=XP_006611728.1;ID=cds-XP_006611728.1;Dbxref=GeneID:102678573%2CGenbank:XP_006611728.1;Parent=rna-XM_006611665.2
NW_006263390.1	Gnomon	exon	792265	792413	.	+	.	ID=exon-XM_006611727.2-11;Dbxref=GeneID:102674118%2CGenbank:XM_006611727.2;Parent=rna-XM_006611727.2
NW_006263390.1	Gnomon	exon	798076	798232	.	+	.	ID=exon-XM_006611727.2-12;Dbxref=GeneID:102674118%2CGenbank:XM_006611727.2;Parent=rna-XM_006611727.2
NW_006263390.1	Gnomon	exon	800025	801419	.	+	.	ID=exon-XM_006611727.2-13;Dbxref=GeneID:102674118%2CGenbank:XM_006611727.2;Parent=rna-XM_006611727.2
NW_006263390.1	Gnomon	exon	791497	791511	.	+	.	ID=exon-XM_006611727.2-10;Dbxref=GeneID:102674118%2CGenbank:XM_006611727.2;Parent=rna-XM_006611727.2
NW_006263390.1	Gnomon	CDS	995389	995566	.	+	0	Name=XP_006611822.1;ID=cds-XP_006611822.1;Dbxref=GeneID:102678526%2CGenbank:XP_006611822.1;Parent=rna-XM_006611759.2
NW_006263390.1	Gnomon	CDS	997698	997877	.	+	0	Name=XP_006611822.1;ID=cds-XP_006611822.1;Dbxref=GeneID:102678526%2CGenbank:XP_006611822.1;Parent=rna-XM_006611759.2
NW_006263390.1	Gnomon	CDS	997951	998162	.	+	0	Name=XP_006611822.1;ID=cds-XP_006611822.1;Dbxref=GeneID:102678526%2CGenbank:XP_006611822.1;Parent=rna-XM_006611759.2
NW_006263390.1	Gnomon	gene	436308	486139	.	+	.	Name=LOC102674731;ID=gene-LOC102674731;Dbxref=GeneID:102674731
NW_006263390.1	Gnomon	gene	245560	246542	.	+	.	Name=LOC102674780;ID=gene-LOC102674780;Dbxref=GeneID:102674780
NW_006263390.1	Gnomon	lnc_RNA	1394631	1396706	.	+	.	Name=XR_004149825.1;ID=rna-XR_004149825.1;Dbxref=GeneID:116185075%2CGenbank:XR_004149825.1;Parent=gene-LOC116185075
NW_006263390.1	Gnomon	CDS	587750	587879	.	+	0	Name=XP_031364475.1;ID=cds-XP_031364475.1;Dbxref=GeneID:102680563%2CGenbank:XP_031364475.1;Parent=rna-XM_031508615.1
NW_006263390.1	Gnomon	CDS	588217	588335	.	+	0	Name=XP_031364475.1;ID=cds-XP_031364475.1;Dbxref=GeneID:102680563%2CGenbank:XP_031364475.1;Parent=rna-XM_031508615.1
NW_006263390.1	Gnomon	CDS	588404	588694	.	+	0	Name=XP_031364475.1;ID=cds-XP_031364475.1;Dbxref=GeneID:102680563%2CGenbank:XP_031364475.1;Parent=rna-XM_031508615.1
NW_006263390.1	Gnomon	CDS	588812	588992	.	+	0	Name=XP_031364475.1;ID=cds-XP_031364475.1;Dbxref=GeneID:102680563%2CGenbank:XP_031364475.1;Parent=rna-XM_031508615.1
NW_006263390.1	Gnomon	CDS	589070	589354	.	+	0	Name=XP_031364475.1;ID=cds-XP_031364475.1;Dbxref=GeneID:102680563%2CGenbank:XP_031364475.1;Parent=rna-XM_031508615.1
NW_006263390.1	Gnomon	CDS	589445	589500	.	+	0	Name=XP_031364475.1;ID=cds-XP_031364475.1;Dbxref=GeneID:102680563%2CGenbank:XP_031364475.1;Parent=rna-XM_031508615.1
NW_006263390.1	Gnomon	mRNA	214108	236298	.	+	.	Name=XM_031508598.1;ID=rna-XM_031508598.1;Dbxref=GeneID:102674335%2CGenbank:XM_031508598.1;Note=The sequence of the model RefSeq transcript was modified relative to this genomic sequence to represent the inferred CDS: deleted 1 base in 1 codon;Parent=gene-LOC102674335
NW_006263390.1	Gnomon	exon	864270	864525	.	+	.	ID=exon-XM_006611753.2-1;Dbxref=GeneID:102677606%2CGenbank:XM_006611753.2;Parent=rna-XM_006611753.2
NW_006263390.1	Gnomon	exon	864759	864912	.	+	.	ID=exon-XM_006611753.2-2;Dbxref=GeneID:102677606%2CGenbank:XM_006611753.2;Parent=rna-XM_006611753.2
NW_006263390.1	Gnomon	exon	867752	867957	.	+	.	ID=exon-XM_006611753.2-7;Dbxref=GeneID:102677606%2CGenbank:XM_006611753.2;Parent=rna-XM_006611753.2
NW_006263390.1	Gnomon	exon	868043	868211	.	+	.	ID=exon-XM_006611753.2-8;Dbxref=GeneID:102677606%2CGenbank:XM_006611753.2;Parent=rna-XM_006611753.2
NW_006263390.1	Gnomon	exon	868459	868559	.	+	.	ID=exon-XM_006611753.2-9;Dbxref=GeneID:102677606%2CGenbank:XM_006611753.2;Parent=rna-XM_006611753.2
NW_006263390.1	Gnomon	exon	866211	866328	.	+	.	ID=exon-XM_006611753.2-3;Dbxref=GeneID:102677606%2CGenbank:XM_006611753.2;Parent=rna-XM_006611753.2
NW_006263390.1	Gnomon	exon	866722	866914	.	+	.	ID=exon-XM_006611753.2-4;Dbxref=GeneID:102677606%2CGenbank:XM_006611753.2;Parent=rna-XM_006611753.2
NW_006263390.1	Gnomon	exon	867206	867351	.	+	.	ID=exon-XM_006611753.2-5;Dbxref=GeneID:102677606%2CGenbank:XM_006611753.2;Parent=rna-XM_006611753.2
NW_006263390.1	Gnomon	exon	867438	867679	.	+	.	ID=exon-XM_006611753.2-6;Dbxref=GeneID:102677606%2CGenbank:XM_006611753.2;Parent=rna-XM_006611753.2
NW_006263390.1	Gnomon	mRNA	343267	387708	.	+	.	Name=XM_031508608.1;ID=rna-XM_031508608.1;Dbxref=GeneID:102675860%2CGenbank:XM_031508608.1;Parent=gene-LOC102675860
NW_006263390.1	Gnomon	gene	570156	572873	.	-	.	Name=LOC102674865;ID=gene-LOC102674865;Dbxref=GeneID:102674865
NW_006263390.1	Gnomon	mRNA	1033934	1034750	.	+	.	Name=XM_006611765.2;ID=rna-XM_006611765.2;Dbxref=GeneID:102679238%2CGenbank:XM_006611765.2;Parent=gene-LOC102679238
NW_006263390.1	Gnomon	exon	694158	694512	.	+	.	ID=exon-XM_031508632.1-9;Dbxref=GeneID:102671523%2CGenbank:XM_031508632.1;Parent=rna-XM_031508632.1
NW_006263390.1	Gnomon	exon	692911	693047	.	+	.	ID=exon-XM_031508632.1-7;Dbxref=GeneID:102671523%2CGenbank:XM_031508632.1;Parent=rna-XM_031508632.1
NW_006263390.1	Gnomon	exon	693488	694081	.	+	.	ID=exon-XM_031508632.1-8;Dbxref=GeneID:102671523%2CGenbank:XM_031508632.1;Parent=rna-XM_031508632.1
NW_006263390.1	Gnomon	exon	692399	692602	.	+	.	ID=exon-XM_031508632.1-5;Dbxref=GeneID:102671523%2CGenbank:XM_031508632.1;Parent=rna-XM_031508632.1
NW_006263390.1	Gnomon	exon	692671	692774	.	+	.	ID=exon-XM_031508632.1-6;Dbxref=GeneID:102671523%2CGenbank:XM_031508632.1;Parent=rna-XM_031508632.1
NW_006263390.1	Gnomon	exon	691967	692100	.	+	.	ID=exon-XM_031508632.1-3;Dbxref=GeneID:102671523%2CGenbank:XM_031508632.1;Parent=rna-XM_031508632.1
NW_006263390.1	Gnomon	exon	692184	692295	.	+	.	ID=exon-XM_031508632.1-4;Dbxref=GeneID:102671523%2CGenbank:XM_031508632.1;Parent=rna-XM_031508632.1
NW_006263390.1	Gnomon	exon	1270705	1270981	.	-	.	ID=exon-XR_004149813.1-2;Dbxref=GeneID:102680741%2CGenbank:XR_004149813.1;Parent=rna-XR_004149813.1
NW_006263390.1	Gnomon	exon	1270040	1270635	.	-	.	ID=exon-XR_004149813.1-3;Dbxref=GeneID:102680741%2CGenbank:XR_004149813.1;Parent=rna-XR_004149813.1
NW_006263390.1	Gnomon	exon	1271088	1271352	.	-	.	ID=exon-XR_004149813.1-1;Dbxref=GeneID:102680741%2CGenbank:XR_004149813.1;Parent=rna-XR_004149813.1
NW_006263390.1	Gnomon	exon	1268491	1269038	.	-	.	ID=exon-XR_004149813.1-6;Dbxref=GeneID:102680741%2CGenbank:XR_004149813.1;Parent=rna-XR_004149813.1
NW_006263390.1	Gnomon	exon	1268292	1268409	.	-	.	ID=exon-XR_004149813.1-7;Dbxref=GeneID:102680741%2CGenbank:XR_004149813.1;Parent=rna-XR_004149813.1
NW_006263390.1	Gnomon	exon	1269441	1269928	.	-	.	ID=exon-XR_004149813.1-4;Dbxref=GeneID:102680741%2CGenbank:XR_004149813.1;Parent=rna-XR_004149813.1
NW_006263390.1	Gnomon	exon	1269104	1269356	.	-	.	ID=exon-XR_004149813.1-5;Dbxref=GeneID:102680741%2CGenbank:XR_004149813.1;Parent=rna-XR_004149813.1
NW_006263390.1	Gnomon	exon	690764	691130	.	+	.	ID=exon-XM_031508632.1-1;Dbxref=GeneID:102671523%2CGenbank:XM_031508632.1;Parent=rna-XM_031508632.1
NW_006263390.1	Gnomon	exon	691730	691845	.	+	.	ID=exon-XM_031508632.1-2;Dbxref=GeneID:102671523%2CGenbank:XM_031508632.1;Parent=rna-XM_031508632.1
NW_006263390.1	Gnomon	transcript	1356787	1365001	.	+	.	Name=XR_004149824.1;ID=rna-XR_004149824.1;Dbxref=GeneID:102676507%2CGenbank:XR_004149824.1;Parent=gene-LOC102676507
NW_006263390.1	Gnomon	CDS	1034010	1034126	.	+	0	Name=XP_006611828.1;ID=cds-XP_006611828.1;Dbxref=GeneID:102679238%2CGenbank:XP_006611828.1;Parent=rna-XM_006611765.2
NW_006263390.1	Gnomon	CDS	1034550	1034645	.	+	0	Name=XP_006611828.1;ID=cds-XP_006611828.1;Dbxref=GeneID:102679238%2CGenbank:XP_006611828.1;Parent=rna-XM_006611765.2
NW_006263390.1	Gnomon	exon	867206	867351	.	+	.	ID=exon-XM_031508586.1-5;Dbxref=GeneID:102677606%2CGenbank:XM_031508586.1;Parent=rna-XM_031508586.1
NW_006263390.1	Gnomon	exon	867438	867679	.	+	.	ID=exon-XM_031508586.1-6;Dbxref=GeneID:102677606%2CGenbank:XM_031508586.1;Parent=rna-XM_031508586.1
NW_006263390.1	Gnomon	exon	867752	867957	.	+	.	ID=exon-XM_031508586.1-7;Dbxref=GeneID:102677606%2CGenbank:XM_031508586.1;Parent=rna-XM_031508586.1
NW_006263390.1	Gnomon	exon	868043	868211	.	+	.	ID=exon-XM_031508586.1-8;Dbxref=GeneID:102677606%2CGenbank:XM_031508586.1;Parent=rna-XM_031508586.1
NW_006263390.1	Gnomon	exon	868459	868559	.	+	.	ID=exon-XM_031508586.1-9;Dbxref=GeneID:102677606%2CGenbank:XM_031508586.1;Parent=rna-XM_031508586.1
NW_006263390.1	Gnomon	mRNA	343267	396805	.	+	.	Name=XM_031508609.1;ID=rna-XM_031508609.1;Dbxref=GeneID:102675860%2CGenbank:XM_031508609.1;Parent=gene-LOC102675860
NW_006263390.1	Gnomon	exon	864270	864461	.	+	.	ID=exon-XM_031508586.1-1;Dbxref=GeneID:102677606%2CGenbank:XM_031508586.1;Parent=rna-XM_031508586.1
NW_006263390.1	Gnomon	exon	864761	864912	.	+	.	ID=exon-XM_031508586.1-2;Dbxref=GeneID:102677606%2CGenbank:XM_031508586.1;Parent=rna-XM_031508586.1
NW_006263390.1	Gnomon	exon	866211	866328	.	+	.	ID=exon-XM_031508586.1-3;Dbxref=GeneID:102677606%2CGenbank:XM_031508586.1;Parent=rna-XM_031508586.1
NW_006263390.1	Gnomon	exon	866722	866914	.	+	.	ID=exon-XM_031508586.1-4;Dbxref=GeneID:102677606%2CGenbank:XM_031508586.1;Parent=rna-XM_031508586.1
NW_006263390.1	Gnomon	mRNA	598163	608134	.	-	.	Name=XM_031508599.1;ID=rna-XM_031508599.1;Dbxref=GeneID:102674997%2CGenbank:XM_031508599.1;Parent=gene-LOC102674997
NW_006263390.1	Gnomon	CDS	425859	425910	.	+	0	Name=XP_031364476.1;ID=cds-XP_031364476.1;Dbxref=GeneID:102674603%2CGenbank:XP_031364476.1;Note=The sequence of the model RefSeq protein was modified relative to this genomic sequence to represent the inferred CDS: inserted 1 base in 1 codon;Parent=rna-XM_031508616.1
NW_006263390.1	Gnomon	CDS	430089	430217	.	+	0	Name=XP_031364476.1;ID=cds-XP_031364476.1;Dbxref=GeneID:102674603%2CGenbank:XP_031364476.1;Note=The sequence of the model RefSeq protein was modified relative to this genomic sequence to represent the inferred CDS: inserted 1 base in 1 codon;Parent=rna-XM_031508616.1
NW_006263390.1	Gnomon	CDS	431028	431144	.	+	0	Name=XP_031364476.1;ID=cds-XP_031364476.1;Dbxref=GeneID:102674603%2CGenbank:XP_031364476.1;Note=The sequence of the model RefSeq protein was modified relative to this genomic sequence to represent the inferred CDS: inserted 1 base in 1 codon;Parent=rna-XM_031508616.1
NW_006263390.1	Gnomon	CDS	431147	431262	.	+	0	Name=XP_031364476.1;ID=cds-XP_031364476.1;Dbxref=GeneID:102674603%2CGenbank:XP_031364476.1;Note=The sequence of the model RefSeq protein was modified relative to this genomic sequence to represent the inferred CDS: inserted 1 base in 1 codon;Parent=rna-XM_031508616.1
NW_006263390.1	Gnomon	CDS	431382	431521	.	+	0	Name=XP_031364476.1;ID=cds-XP_031364476.1;Dbxref=GeneID:102674603%2CGenbank:XP_031364476.1;Note=The sequence of the model RefSeq protein was modified relative to this genomic sequence to represent the inferred CDS: inserted 1 base in 1 codon;Parent=rna-XM_031508616.1
NW_006263390.1	Gnomon	CDS	431629	431734	.	+	0	Name=XP_031364476.1;ID=cds-XP_031364476.1;Dbxref=GeneID:102674603%2CGenbank:XP_031364476.1;Note=The sequence of the model RefSeq protein was modified relative to this genomic sequence to represent the inferred CDS: inserted 1 base in 1 codon;Parent=rna-XM_031508616.1
NW_006263390.1	Gnomon	CDS	451268	451275	.	+	0	Name=XP_031364476.1;ID=cds-XP_031364476.1;Dbxref=GeneID:102674603%2CGenbank:XP_031364476.1;Note=The sequence of the model RefSeq protein was modified relative to this genomic sequence to represent the inferred CDS: inserted 1 base in 1 codon;Parent=rna-XM_031508616.1
NW_006263390.1	Gnomon	CDS	451496	451510	.	+	0	Name=XP_031364476.1;ID=cds-XP_031364476.1;Dbxref=GeneID:102674603%2CGenbank:XP_031364476.1;Note=The sequence of the model RefSeq protein was modified relative to this genomic sequence to represent the inferred CDS: inserted 1 base in 1 codon;Parent=rna-XM_031508616.1
NW_006263390.1	Gnomon	CDS	454218	454323	.	+	0	Name=XP_031364476.1;ID=cds-XP_031364476.1;Dbxref=GeneID:102674603%2CGenbank:XP_031364476.1;Note=The sequence of the model RefSeq protein was modified relative to this genomic sequence to represent the inferred CDS: inserted 1 base in 1 codon;Parent=rna-XM_031508616.1
NW_006263390.1	Gnomon	exon	250579	251157	.	+	.	ID=exon-XM_006611635.2-8;Dbxref=GeneID:102675125%2CGenbank:XM_006611635.2;Parent=rna-XM_006611635.2
NW_006263390.1	Gnomon	exon	251233	251345	.	+	.	ID=exon-XM_006611635.2-9;Dbxref=GeneID:102675125%2CGenbank:XM_006611635.2;Parent=rna-XM_006611635.2
NW_006263390.1	Gnomon	exon	247547	247839	.	+	.	ID=exon-XM_006611635.2-1;Dbxref=GeneID:102675125%2CGenbank:XM_006611635.2;Parent=rna-XM_006611635.2
NW_006263390.1	Gnomon	exon	247926	248151	.	+	.	ID=exon-XM_006611635.2-2;Dbxref=GeneID:102675125%2CGenbank:XM_006611635.2;Parent=rna-XM_006611635.2
NW_006263390.1	Gnomon	exon	248530	248694	.	+	.	ID=exon-XM_006611635.2-3;Dbxref=GeneID:102675125%2CGenbank:XM_006611635.2;Parent=rna-XM_006611635.2
NW_006263390.1	Gnomon	exon	249178	249559	.	+	.	ID=exon-XM_006611635.2-4;Dbxref=GeneID:102675125%2CGenbank:XM_006611635.2;Parent=rna-XM_006611635.2
NW_006263390.1	Gnomon	exon	249645	249888	.	+	.	ID=exon-XM_006611635.2-5;Dbxref=GeneID:102675125%2CGenbank:XM_006611635.2;Parent=rna-XM_006611635.2
NW_006263390.1	Gnomon	exon	249989	250184	.	+	.	ID=exon-XM_006611635.2-6;Dbxref=GeneID:102675125%2CGenbank:XM_006611635.2;Parent=rna-XM_006611635.2
NW_006263390.1	Gnomon	exon	250301	250499	.	+	.	ID=exon-XM_006611635.2-7;Dbxref=GeneID:102675125%2CGenbank:XM_006611635.2;Parent=rna-XM_006611635.2
NW_006263390.1	Gnomon	gene	598163	608134	.	-	.	Name=LOC102674997;ID=gene-LOC102674997;Dbxref=GeneID:102674997
NW_006263390.1	Gnomon	mRNA	1368627	1383457	.	-	.	Name=XM_031508605.1;ID=rna-XM_031508605.1;Dbxref=GeneID:102676768%2CGenbank:XM_031508605.1;Parent=gene-LOC102676768
NW_006263390.1	Gnomon	mRNA	1433639	1435267	.	+	.	Name=XM_031508595.1;ID=rna-XM_031508595.1;Dbxref=GeneID:102673192%2CGenbank:XM_031508595.1;Parent=gene-LOC102673192
NW_006263390.1	Gnomon	exon	780052	780228	.	+	.	ID=exon-XM_006611730.2-4;Dbxref=GeneID:102674118%2CGenbank:XM_006611730.2;Parent=rna-XM_006611730.2
NW_006263390.1	Gnomon	exon	783413	783548	.	+	.	ID=exon-XM_006611730.2-5;Dbxref=GeneID:102674118%2CGenbank:XM_006611730.2;Parent=rna-XM_006611730.2
NW_006263390.1	Gnomon	exon	788668	788873	.	+	.	ID=exon-XM_006611730.2-6;Dbxref=GeneID:102674118%2CGenbank:XM_006611730.2;Parent=rna-XM_006611730.2
NW_006263390.1	Gnomon	exon	788943	789092	.	+	.	ID=exon-XM_006611730.2-7;Dbxref=GeneID:102674118%2CGenbank:XM_006611730.2;Parent=rna-XM_006611730.2
NW_006263390.1	Gnomon	exon	789401	789546	.	+	.	ID=exon-XM_006611730.2-8;Dbxref=GeneID:102674118%2CGenbank:XM_006611730.2;Parent=rna-XM_006611730.2
NW_006263390.1	Gnomon	exon	789664	789779	.	+	.	ID=exon-XM_006611730.2-9;Dbxref=GeneID:102674118%2CGenbank:XM_006611730.2;Parent=rna-XM_006611730.2
NW_006263390.1	Gnomon	exon	777142	777277	.	+	.	ID=exon-XM_006611730.2-1;Dbxref=GeneID:102674118%2CGenbank:XM_006611730.2;Parent=rna-XM_006611730.2
NW_006263390.1	Gnomon	exon	779306	779691	.	+	.	ID=exon-XM_006611730.2-2;Dbxref=GeneID:102674118%2CGenbank:XM_006611730.2;Parent=rna-XM_006611730.2
NW_006263390.1	Gnomon	exon	779805	779912	.	+	.	ID=exon-XM_006611730.2-3;Dbxref=GeneID:102674118%2CGenbank:XM_006611730.2;Parent=rna-XM_006611730.2
NW_006263390.1	Gnomon	CDS	587750	587879	.	+	0	Name=XP_031364473.1;ID=cds-XP_031364473.1;Dbxref=GeneID:102680563%2CGenbank:XP_031364473.1;Parent=rna-XM_031508613.1
NW_006263390.1	Gnomon	CDS	588217	588335	.	+	0	Name=XP_031364473.1;ID=cds-XP_031364473.1;Dbxref=GeneID:102680563%2CGenbank:XP_031364473.1;Parent=rna-XM_031508613.1
NW_006263390.1	Gnomon	CDS	588404	588694	.	+	0	Name=XP_031364473.1;ID=cds-XP_031364473.1;Dbxref=GeneID:102680563%2CGenbank:XP_031364473.1;Parent=rna-XM_031508613.1
NW_006263390.1	Gnomon	CDS	588812	588992	.	+	0	Name=XP_031364473.1;ID=cds-XP_031364473.1;Dbxref=GeneID:102680563%2CGenbank:XP_031364473.1;Parent=rna-XM_031508613.1
NW_006263390.1	Gnomon	CDS	589070	589354	.	+	0	Name=XP_031364473.1;ID=cds-XP_031364473.1;Dbxref=GeneID:102680563%2CGenbank:XP_031364473.1;Parent=rna-XM_031508613.1
NW_006263390.1	Gnomon	CDS	589445	589500	.	+	0	Name=XP_031364473.1;ID=cds-XP_031364473.1;Dbxref=GeneID:102680563%2CGenbank:XP_031364473.1;Parent=rna-XM_031508613.1
NW_006263390.1	Gnomon	exon	777142	777277	.	+	.	ID=exon-XM_006611729.2-1;Dbxref=GeneID:102674118%2CGenbank:XM_006611729.2;Parent=rna-XM_006611729.2
NW_006263390.1	Gnomon	exon	780052	780228	.	+	.	ID=exon-XM_006611729.2-4;Dbxref=GeneID:102674118%2CGenbank:XM_006611729.2;Parent=rna-XM_006611729.2
NW_006263390.1	Gnomon	exon	781735	781870	.	+	.	ID=exon-XM_006611729.2-5;Dbxref=GeneID:102674118%2CGenbank:XM_006611729.2;Parent=rna-XM_006611729.2
NW_006263390.1	Gnomon	exon	779306	779691	.	+	.	ID=exon-XM_006611729.2-2;Dbxref=GeneID:102674118%2CGenbank:XM_006611729.2;Parent=rna-XM_006611729.2
NW_006263390.1	Gnomon	exon	779805	779912	.	+	.	ID=exon-XM_006611729.2-3;Dbxref=GeneID:102674118%2CGenbank:XM_006611729.2;Parent=rna-XM_006611729.2
NW_006263390.1	Gnomon	exon	789401	789546	.	+	.	ID=exon-XM_006611729.2-8;Dbxref=GeneID:102674118%2CGenbank:XM_006611729.2;Parent=rna-XM_006611729.2
NW_006263390.1	Gnomon	exon	789664	789779	.	+	.	ID=exon-XM_006611729.2-9;Dbxref=GeneID:102674118%2CGenbank:XM_006611729.2;Parent=rna-XM_006611729.2
NW_006263390.1	Gnomon	exon	788668	788873	.	+	.	ID=exon-XM_006611729.2-6;Dbxref=GeneID:102674118%2CGenbank:XM_006611729.2;Parent=rna-XM_006611729.2
NW_006263390.1	Gnomon	exon	788943	789092	.	+	.	ID=exon-XM_006611729.2-7;Dbxref=GeneID:102674118%2CGenbank:XM_006611729.2;Parent=rna-XM_006611729.2
NW_006263390.1	Gnomon	exon	370483	370806	.	+	.	ID=exon-XM_031508608.1-6;Dbxref=GeneID:102675860%2CGenbank:XM_031508608.1;Parent=rna-XM_031508608.1
NW_006263390.1	Gnomon	exon	374164	374451	.	+	.	ID=exon-XM_031508608.1-7;Dbxref=GeneID:102675860%2CGenbank:XM_031508608.1;Parent=rna-XM_031508608.1
NW_006263390.1	Gnomon	exon	374551	374960	.	+	.	ID=exon-XM_031508608.1-8;Dbxref=GeneID:102675860%2CGenbank:XM_031508608.1;Parent=rna-XM_031508608.1
NW_006263390.1	Gnomon	exon	375131	375402	.	+	.	ID=exon-XM_031508608.1-9;Dbxref=GeneID:102675860%2CGenbank:XM_031508608.1;Parent=rna-XM_031508608.1
NW_006263390.1	Gnomon	exon	353434	353616	.	+	.	ID=exon-XM_031508608.1-2;Dbxref=GeneID:102675860%2CGenbank:XM_031508608.1;Parent=rna-XM_031508608.1
NW_006263390.1	Gnomon	exon	354382	354689	.	+	.	ID=exon-XM_031508608.1-3;Dbxref=GeneID:102675860%2CGenbank:XM_031508608.1;Parent=rna-XM_031508608.1
NW_006263390.1	Gnomon	exon	357510	357643	.	+	.	ID=exon-XM_031508608.1-4;Dbxref=GeneID:102675860%2CGenbank:XM_031508608.1;Parent=rna-XM_031508608.1
NW_006263390.1	Gnomon	exon	368676	368901	.	+	.	ID=exon-XM_031508608.1-5;Dbxref=GeneID:102675860%2CGenbank:XM_031508608.1;Parent=rna-XM_031508608.1
NW_006263390.1	Gnomon	exon	343267	343409	.	+	.	ID=exon-XM_031508608.1-1;Dbxref=GeneID:102675860%2CGenbank:XM_031508608.1;Parent=rna-XM_031508608.1
NW_006263390.1	Gnomon	gene	252722	253816	.	-	.	Name=LOC102674910;ID=gene-LOC102674910;Dbxref=GeneID:102674910
NW_006263390.1	Gnomon	exon	576588	576776	.	+	.	ID=exon-XM_006611679.2-10;Dbxref=GeneID:102680040%2CGenbank:XM_006611679.2;Parent=rna-XM_006611679.2
NW_006263390.1	Gnomon	exon	576857	577048	.	+	.	ID=exon-XM_006611679.2-11;Dbxref=GeneID:102680040%2CGenbank:XM_006611679.2;Parent=rna-XM_006611679.2
NW_006263390.1	Gnomon	mRNA	1418110	1423931	.	-	.	Name=XM_031508606.1;ID=rna-XM_031508606.1;Dbxref=GeneID:102677047%2CGenbank:XM_031508606.1;Parent=gene-LOC102677047
NW_006263390.1	Gnomon	exon	577125	578729	.	+	.	ID=exon-XM_006611679.2-12;Dbxref=GeneID:102680040%2CGenbank:XM_006611679.2;Parent=rna-XM_006611679.2
NW_006263390.1	Gnomon	exon	860699	861060	.	+	.	ID=exon-XM_006611744.2-12;Dbxref=GeneID:102676364%2CGenbank:XM_006611744.2;Parent=rna-XM_006611744.2
NW_006263390.1	Gnomon	exon	859556	859656	.	+	.	ID=exon-XM_006611744.2-10;Dbxref=GeneID:102676364%2CGenbank:XM_006611744.2;Parent=rna-XM_006611744.2
NW_006263390.1	Gnomon	exon	860039	860380	.	+	.	ID=exon-XM_006611744.2-11;Dbxref=GeneID:102676364%2CGenbank:XM_006611744.2;Parent=rna-XM_006611744.2
NW_006263390.1	RefSeq	cDNA_match	1003140	1003883	.	+	.	ID=4b23afbd-3a23-433f-a94b-3bb10522b878;Target=XM_031508646.1 1 744
NW_006263390.1	RefSeq	cDNA_match	1010881	1010986	.	+	.	ID=4b23afbd-3a23-433f-a94b-3bb10522b878;Target=XM_031508646.1 1 744
NW_006263390.1	RefSeq	cDNA_match	1012916	1014915	.	+	.	ID=4b23afbd-3a23-433f-a94b-3bb10522b878;Target=XM_031508646.1 1 744
NW_006263390.1	RefSeq	cDNA_match	1015163	1015966	.	+	.	ID=4b23afbd-3a23-433f-a94b-3bb10522b878;Target=XM_031508646.1 1 744
NW_006263390.1	Gnomon	CDS	1054532	1054648	.	-	0	Name=XP_006611826.1;ID=cds-XP_006611826.1;Dbxref=GeneID:102679008%2CGenbank:XP_006611826.1;Parent=rna-XM_006611763.2
NW_006263390.1	Gnomon	CDS	1053259	1053345	.	-	0	Name=XP_006611826.1;ID=cds-XP_006611826.1;Dbxref=GeneID:102679008%2CGenbank:XP_006611826.1;Parent=rna-XM_006611763.2
NW_006263390.1	Gnomon	CDS	1052874	1053005	.	-	0	Name=XP_006611826.1;ID=cds-XP_006611826.1;Dbxref=GeneID:102679008%2CGenbank:XP_006611826.1;Parent=rna-XM_006611763.2
NW_006263390.1	Gnomon	CDS	1052238	1052426	.	-	0	Name=XP_006611826.1;ID=cds-XP_006611826.1;Dbxref=GeneID:102679008%2CGenbank:XP_006611826.1;Parent=rna-XM_006611763.2
NW_006263390.1	Gnomon	CDS	1050442	1050711	.	-	0	Name=XP_006611826.1;ID=cds-XP_006611826.1;Dbxref=GeneID:102679008%2CGenbank:XP_006611826.1;Parent=rna-XM_006611763.2
NW_006263390.1	Gnomon	CDS	1050077	1050221	.	-	0	Name=XP_006611826.1;ID=cds-XP_006611826.1;Dbxref=GeneID:102679008%2CGenbank:XP_006611826.1;Parent=rna-XM_006611763.2
NW_006263390.1	Gnomon	CDS	1048160	1048332	.	-	0	Name=XP_006611826.1;ID=cds-XP_006611826.1;Dbxref=GeneID:102679008%2CGenbank:XP_006611826.1;Parent=rna-XM_006611763.2
NW_006263390.1	Gnomon	CDS	1047857	1048057	.	-	0	Name=XP_006611826.1;ID=cds-XP_006611826.1;Dbxref=GeneID:102679008%2CGenbank:XP_006611826.1;Parent=rna-XM_006611763.2
NW_006263390.1	Gnomon	CDS	1047628	1047771	.	-	0	Name=XP_006611826.1;ID=cds-XP_006611826.1;Dbxref=GeneID:102679008%2CGenbank:XP_006611826.1;Parent=rna-XM_006611763.2
NW_006263390.1	Gnomon	CDS	1045508	1045671	.	-	0	Name=XP_006611826.1;ID=cds-XP_006611826.1;Dbxref=GeneID:102679008%2CGenbank:XP_006611826.1;Parent=rna-XM_006611763.2
NW_006263390.1	Gnomon	CDS	1045312	1045420	.	-	0	Name=XP_006611826.1;ID=cds-XP_006611826.1;Dbxref=GeneID:102679008%2CGenbank:XP_006611826.1;Parent=rna-XM_006611763.2
NW_006263390.1	Gnomon	CDS	1045002	1045238	.	-	0	Name=XP_006611826.1;ID=cds-XP_006611826.1;Dbxref=GeneID:102679008%2CGenbank:XP_006611826.1;Parent=rna-XM_006611763.2
NW_006263390.1	Gnomon	CDS	1044763	1044932	.	-	0	Name=XP_006611826.1;ID=cds-XP_006611826.1;Dbxref=GeneID:102679008%2CGenbank:XP_006611826.1;Parent=rna-XM_006611763.2
NW_006263390.1	Gnomon	CDS	1044547	1044682	.	-	0	Name=XP_006611826.1;ID=cds-XP_006611826.1;Dbxref=GeneID:102679008%2CGenbank:XP_006611826.1;Parent=rna-XM_006611763.2
NW_006263390.1	Gnomon	exon	740143	740269	.	-	.	ID=exon-XM_006611706.2-9;Dbxref=GeneID:102672143%2CGenbank:XM_006611706.2;Parent=rna-XM_006611706.2
NW_006263390.1	Gnomon	exon	741255	741470	.	-	.	ID=exon-XM_006611706.2-7;Dbxref=GeneID:102672143%2CGenbank:XM_006611706.2;Parent=rna-XM_006611706.2
NW_006263390.1	Gnomon	exon	740369	740998	.	-	.	ID=exon-XM_006611706.2-8;Dbxref=GeneID:102672143%2CGenbank:XM_006611706.2;Parent=rna-XM_006611706.2
NW_006263390.1	Gnomon	exon	741953	742238	.	-	.	ID=exon-XM_006611706.2-5;Dbxref=GeneID:102672143%2CGenbank:XM_006611706.2;Parent=rna-XM_006611706.2
NW_006263390.1	Gnomon	exon	741567	741868	.	-	.	ID=exon-XM_006611706.2-6;Dbxref=GeneID:102672143%2CGenbank:XM_006611706.2;Parent=rna-XM_006611706.2
NW_006263390.1	Gnomon	exon	742734	742881	.	-	.	ID=exon-XM_006611706.2-3;Dbxref=GeneID:102672143%2CGenbank:XM_006611706.2;Parent=rna-XM_006611706.2
NW_006263390.1	Gnomon	exon	742304	742584	.	-	.	ID=exon-XM_006611706.2-4;Dbxref=GeneID:102672143%2CGenbank:XM_006611706.2;Parent=rna-XM_006611706.2
NW_006263390.1	Gnomon	exon	744768	745381	.	-	.	ID=exon-XM_006611706.2-1;Dbxref=GeneID:102672143%2CGenbank:XM_006611706.2;Parent=rna-XM_006611706.2
NW_006263390.1	Gnomon	exon	743283	743726	.	-	.	ID=exon-XM_006611706.2-2;Dbxref=GeneID:102672143%2CGenbank:XM_006611706.2;Parent=rna-XM_006611706.2
NW_006263390.1	Gnomon	CDS	587750	587879	.	+	0	Name=XP_031364474.1;ID=cds-XP_031364474.1;Dbxref=GeneID:102680563%2CGenbank:XP_031364474.1;Parent=rna-XM_031508614.1
NW_006263390.1	Gnomon	CDS	588217	588335	.	+	0	Name=XP_031364474.1;ID=cds-XP_031364474.1;Dbxref=GeneID:102680563%2CGenbank:XP_031364474.1;Parent=rna-XM_031508614.1
NW_006263390.1	Gnomon	CDS	588404	588694	.	+	0	Name=XP_031364474.1;ID=cds-XP_031364474.1;Dbxref=GeneID:102680563%2CGenbank:XP_031364474.1;Parent=rna-XM_031508614.1
NW_006263390.1	Gnomon	CDS	588812	588992	.	+	0	Name=XP_031364474.1;ID=cds-XP_031364474.1;Dbxref=GeneID:102680563%2CGenbank:XP_031364474.1;Parent=rna-XM_031508614.1
NW_006263390.1	Gnomon	CDS	589070	589354	.	+	0	Name=XP_031364474.1;ID=cds-XP_031364474.1;Dbxref=GeneID:102680563%2CGenbank:XP_031364474.1;Parent=rna-XM_031508614.1
NW_006263390.1	Gnomon	CDS	589445	589500	.	+	0	Name=XP_031364474.1;ID=cds-XP_031364474.1;Dbxref=GeneID:102680563%2CGenbank:XP_031364474.1;Parent=rna-XM_031508614.1
NW_006263390.1	Gnomon	mRNA	343267	396805	.	+	.	Name=XM_031508607.1;ID=rna-XM_031508607.1;Dbxref=GeneID:102675860%2CGenbank:XM_031508607.1;Parent=gene-LOC102675860
NW_006263390.1	Gnomon	exon	868640	868795	.	+	.	ID=exon-XM_031508586.1-10;Dbxref=GeneID:102677606%2CGenbank:XM_031508586.1;Parent=rna-XM_031508586.1
NW_006263390.1	Gnomon	exon	868865	869105	.	+	.	ID=exon-XM_031508586.1-11;Dbxref=GeneID:102677606%2CGenbank:XM_031508586.1;Parent=rna-XM_031508586.1
NW_006263390.1	Gnomon	exon	869720	869907	.	+	.	ID=exon-XM_031508586.1-12;Dbxref=GeneID:102677606%2CGenbank:XM_031508586.1;Parent=rna-XM_031508586.1
NW_006263390.1	Gnomon	mRNA	172786	191694	.	+	.	Name=XM_031508597.1;ID=rna-XM_031508597.1;Dbxref=GeneID:116185062%2CGenbank:XM_031508597.1;Note=The sequence of the model RefSeq transcript was modified relative to this genomic sequence to represent the inferred CDS: inserted 1 base in 1 codon;Parent=gene-LOC116185062
NW_006263390.1	Gnomon	gene	1062713	1064886	.	-	.	Name=LOC102680162;ID=gene-LOC102680162;Dbxref=GeneID:102680162
NW_006263390.1	Gnomon	gene	491552	545133	.	-	.	Name=LOC102679189;ID=gene-LOC102679189;Dbxref=GeneID:102679189
NW_006263390.1	Gnomon	mRNA	1159941	1241813	.	-	.	Name=XM_031508603.1;ID=rna-XM_031508603.1;Dbxref=GeneID:102676092%2CGenbank:XM_031508603.1;Note=The sequence of the model RefSeq transcript was modified relative to this genomic sequence to represent the inferred CDS: inserted 3 bases in 3 codons%3B deleted 1 base in 1 codon;Parent=gene-LOC102676092
NW_006263390.1	Gnomon	mRNA	1078092	1079529	.	-	.	Name=XM_031508593.1;ID=rna-XM_031508593.1;Dbxref=GeneID:102675681%2CGenbank:XM_031508593.1;Parent=gene-LOC102675681
NW_006263390.1	Gnomon	CDS	1062080	1062186	.	-	0	Name=XP_031364436.1;ID=cds-XP_031364436.1;Dbxref=GeneID:102680376%2CGenbank:XP_031364436.1;Parent=rna-XM_031508576.1
NW_006263390.1	Gnomon	CDS	1061855	1062003	.	-	0	Name=XP_031364436.1;ID=cds-XP_031364436.1;Dbxref=GeneID:102680376%2CGenbank:XP_031364436.1;Parent=rna-XM_031508576.1
NW_006263390.1	Gnomon	CDS	1061597	1061773	.	-	0	Name=XP_031364436.1;ID=cds-XP_031364436.1;Dbxref=GeneID:102680376%2CGenbank:XP_031364436.1;Parent=rna-XM_031508576.1
NW_006263390.1	Gnomon	CDS	1061245	1061520	.	-	0	Name=XP_031364436.1;ID=cds-XP_031364436.1;Dbxref=GeneID:102680376%2CGenbank:XP_031364436.1;Parent=rna-XM_031508576.1
NW_006263390.1	Gnomon	CDS	1060944	1061182	.	-	0	Name=XP_031364436.1;ID=cds-XP_031364436.1;Dbxref=GeneID:102680376%2CGenbank:XP_031364436.1;Parent=rna-XM_031508576.1
NW_006263390.1	Gnomon	mRNA	777141	801419	.	+	.	Name=XM_006611724.2;ID=rna-XM_006611724.2;Dbxref=GeneID:102674118%2CGenbank:XM_006611724.2;Parent=gene-LOC102674118
NW_006263390.1	Gnomon	gene	1294111	1295844	.	-	.	Name=LOC102670702;ID=gene-LOC102670702;Dbxref=GeneID:102670702
NW_006263390.1	Gnomon	mRNA	777141	801419	.	+	.	Name=XM_006611725.2;ID=rna-XM_006611725.2;Dbxref=GeneID:102674118%2CGenbank:XM_006611725.2;Parent=gene-LOC102674118
NW_006263390.1	Gnomon	lnc_RNA	200088	200907	.	-	.	Name=XR_421167.2;ID=rna-XR_421167.2;Dbxref=GeneID:102673847%2CGenbank:XR_421167.2;Parent=gene-LOC102673847
NW_006263390.1	Gnomon	gene	667967	671250	.	+	.	Name=LOC102670797;ID=gene-LOC102670797;Dbxref=GeneID:102670797
NW_006263390.1	Gnomon	exon	936516	936756	.	-	.	ID=exon-XM_031508634.1-3;Dbxref=GeneID:102678239%2CGenbank:XM_031508634.1;Parent=rna-XM_031508634.1
NW_006263390.1	Gnomon	exon	936228	936400	.	-	.	ID=exon-XM_031508634.1-4;Dbxref=GeneID:102678239%2CGenbank:XM_031508634.1;Parent=rna-XM_031508634.1
NW_006263390.1	Gnomon	exon	972844	972900	.	-	.	ID=exon-XM_031508634.1-1;Dbxref=GeneID:102678239%2CGenbank:XM_031508634.1;Parent=rna-XM_031508634.1
NW_006263390.1	Gnomon	exon	944192	944388	.	-	.	ID=exon-XM_031508634.1-2;Dbxref=GeneID:102678239%2CGenbank:XM_031508634.1;Parent=rna-XM_031508634.1
NW_006263390.1	Gnomon	exon	933262	935385	.	-	.	ID=exon-XM_031508634.1-7;Dbxref=GeneID:102678239%2CGenbank:XM_031508634.1;Parent=rna-XM_031508634.1
NW_006263390.1	Gnomon	exon	935741	935957	.	-	.	ID=exon-XM_031508634.1-5;Dbxref=GeneID:102678239%2CGenbank:XM_031508634.1;Parent=rna-XM_031508634.1
NW_006263390.1	Gnomon	exon	935452	935649	.	-	.	ID=exon-XM_031508634.1-6;Dbxref=GeneID:102678239%2CGenbank:XM_031508634.1;Parent=rna-XM_031508634.1
NW_006263390.1	Gnomon	exon	994989	995142	.	-	.	ID=exon-XM_006611755.2-1;Dbxref=GeneID:102677835%2CGenbank:XM_006611755.2;Parent=rna-XM_006611755.2
NW_006263390.1	Gnomon	exon	994352	994898	.	-	.	ID=exon-XM_006611755.2-2;Dbxref=GeneID:102677835%2CGenbank:XM_006611755.2;Parent=rna-XM_006611755.2
NW_006263390.1	Gnomon	exon	994078	994274	.	-	.	ID=exon-XM_006611755.2-3;Dbxref=GeneID:102677835%2CGenbank:XM_006611755.2;Parent=rna-XM_006611755.2
NW_006263390.1	Gnomon	mRNA	1433611	1435267	.	+	.	Name=XM_031508594.1;ID=rna-XM_031508594.1;Dbxref=GeneID:102673192%2CGenbank:XM_031508594.1;Parent=gene-LOC102673192
NW_006263390.1	Gnomon	exon	993886	994014	.	-	.	ID=exon-XM_006611755.2-4;Dbxref=GeneID:102677835%2CGenbank:XM_006611755.2;Parent=rna-XM_006611755.2
NW_006263390.1	Gnomon	exon	993632	993823	.	-	.	ID=exon-XM_006611755.2-5;Dbxref=GeneID:102677835%2CGenbank:XM_006611755.2;Parent=rna-XM_006611755.2
NW_006263390.1	Gnomon	exon	993292	993540	.	-	.	ID=exon-XM_006611755.2-6;Dbxref=GeneID:102677835%2CGenbank:XM_006611755.2;Parent=rna-XM_006611755.2
NW_006263390.1	Gnomon	exon	993090	993209	.	-	.	ID=exon-XM_006611755.2-7;Dbxref=GeneID:102677835%2CGenbank:XM_006611755.2;Parent=rna-XM_006611755.2
NW_006263390.1	Gnomon	exon	231834	231950	.	+	.	ID=exon-XM_031508598.1-11;Dbxref=GeneID:102674335%2CGenbank:XM_031508598.1;Note=The sequence of the model RefSeq transcript was modified relative to this genomic sequence to represent the inferred CDS: deleted 1 base in 1 codon;Parent=rna-XM_031508598.1
NW_006263390.1	Gnomon	exon	232023	232161	.	+	.	ID=exon-XM_031508598.1-12;Dbxref=GeneID:102674335%2CGenbank:XM_031508598.1;Note=The sequence of the model RefSeq transcript was modified relative to this genomic sequence to represent the inferred CDS: deleted 1 base in 1 codon;Parent=rna-XM_031508598.1
NW_006263390.1	Gnomon	exon	232295	232411	.	+	.	ID=exon-XM_031508598.1-13;Dbxref=GeneID:102674335%2CGenbank:XM_031508598.1;Note=The sequence of the model RefSeq transcript was modified relative to this genomic sequence to represent the inferred CDS: deleted 1 base in 1 codon;Parent=rna-XM_031508598.1
NW_006263390.1	Gnomon	exon	232483	232644	.	+	.	ID=exon-XM_031508598.1-14;Dbxref=GeneID:102674335%2CGenbank:XM_031508598.1;Note=The sequence of the model RefSeq transcript was modified relative to this genomic sequence to represent the inferred CDS: deleted 1 base in 1 codon;Parent=rna-XM_031508598.1
NW_006263390.1	Gnomon	exon	231044	231167	.	+	.	ID=exon-XM_031508598.1-10;Dbxref=GeneID:102674335%2CGenbank:XM_031508598.1;Note=The sequence of the model RefSeq transcript was modified relative to this genomic sequence to represent the inferred CDS: deleted 1 base in 1 codon;Parent=rna-XM_031508598.1
NW_006263390.1	Gnomon	exon	235289	235516	.	+	.	ID=exon-XM_031508598.1-19;Dbxref=GeneID:102674335%2CGenbank:XM_031508598.1;Note=The sequence of the model RefSeq transcript was modified relative to this genomic sequence to represent the inferred CDS: deleted 1 base in 1 codon;Parent=rna-XM_031508598.1
NW_006263390.1	Gnomon	exon	232719	232822	.	+	.	ID=exon-XM_031508598.1-15;Dbxref=GeneID:102674335%2CGenbank:XM_031508598.1;Note=The sequence of the model RefSeq transcript was modified relative to this genomic sequence to represent the inferred CDS: deleted 1 base in 1 codon;Parent=rna-XM_031508598.1
NW_006263390.1	Gnomon	exon	233169	233462	.	+	.	ID=exon-XM_031508598.1-16;Dbxref=GeneID:102674335%2CGenbank:XM_031508598.1;Note=The sequence of the model RefSeq transcript was modified relative to this genomic sequence to represent the inferred CDS: deleted 1 base in 1 codon;Parent=rna-XM_031508598.1
NW_006263390.1	Gnomon	exon	233650	233894	.	+	.	ID=exon-XM_031508598.1-17;Dbxref=GeneID:102674335%2CGenbank:XM_031508598.1;Note=The sequence of the model RefSeq transcript was modified relative to this genomic sequence to represent the inferred CDS: deleted 1 base in 1 codon;Parent=rna-XM_031508598.1
NW_006263390.1	Gnomon	exon	234997	235197	.	+	.	ID=exon-XM_031508598.1-18;Dbxref=GeneID:102674335%2CGenbank:XM_031508598.1;Note=The sequence of the model RefSeq transcript was modified relative to this genomic sequence to represent the inferred CDS: deleted 1 base in 1 codon;Parent=rna-XM_031508598.1
NW_006263390.1	Gnomon	mRNA	1318954	1347814	.	+	.	Name=XM_031508604.1;ID=rna-XM_031508604.1;Dbxref=GeneID:102676365%2CGenbank:XM_031508604.1;Parent=gene-LOC102676365
NW_006263390.1	Gnomon	exon	235622	236298	.	+	.	ID=exon-XM_031508598.1-20;Dbxref=GeneID:102674335%2CGenbank:XM_031508598.1;Note=The sequence of the model RefSeq transcript was modified relative to this genomic sequence to represent the inferred CDS: deleted 1 base in 1 codon;Parent=rna-XM_031508598.1
NW_006263390.1	Gnomon	CDS	1072565	1072605	.	+	0	Name=XP_031364437.1;ID=cds-XP_031364437.1;Dbxref=GeneID:102679611%2CGenbank:XP_031364437.1;Parent=rna-XM_031508577.1
NW_006263390.1	Gnomon	CDS	1072729	1072984	.	+	0	Name=XP_031364437.1;ID=cds-XP_031364437.1;Dbxref=GeneID:102679611%2CGenbank:XP_031364437.1;Parent=rna-XM_031508577.1
NW_006263390.1	Gnomon	CDS	1073062	1073522	.	+	0	Name=XP_031364437.1;ID=cds-XP_031364437.1;Dbxref=GeneID:102679611%2CGenbank:XP_031364437.1;Parent=rna-XM_031508577.1
NW_006263390.1	Gnomon	CDS	1073594	1073782	.	+	0	Name=XP_031364437.1;ID=cds-XP_031364437.1;Dbxref=GeneID:102679611%2CGenbank:XP_031364437.1;Parent=rna-XM_031508577.1
NW_006263390.1	Gnomon	CDS	1073862	1073977	.	+	0	Name=XP_031364437.1;ID=cds-XP_031364437.1;Dbxref=GeneID:102679611%2CGenbank:XP_031364437.1;Parent=rna-XM_031508577.1
NW_006263390.1	Gnomon	CDS	1074108	1074364	.	+	0	Name=XP_031364437.1;ID=cds-XP_031364437.1;Dbxref=GeneID:102679611%2CGenbank:XP_031364437.1;Parent=rna-XM_031508577.1
NW_006263390.1	Gnomon	exon	408735	409551	.	+	.	ID=exon-XM_031508612.1-10;Dbxref=GeneID:102678288%2CGenbank:XM_031508612.1;Parent=rna-XM_031508612.1
NW_006263390.1	Gnomon	transcript	191535	199551	.	-	.	Name=XR_421168.2;ID=rna-XR_421168.2;Dbxref=GeneID:102673934%2CGenbank:XR_421168.2;Parent=gene-LOC102673934
NW_006263390.1	Gnomon	gene	1295933	1298406	.	-	.	Name=LOC102670838;ID=gene-LOC102670838;Dbxref=GeneID:102670838
NW_006263390.1	Gnomon	CDS	715063	715210	.	+	0	Name=XP_006611770.1;ID=cds-XP_006611770.1;Dbxref=GeneID:102672388%2CGenbank:XP_006611770.1;Parent=rna-XM_006611707.2
NW_006263390.1	Gnomon	CDS	715927	716059	.	+	0	Name=XP_006611770.1;ID=cds-XP_006611770.1;Dbxref=GeneID:102672388%2CGenbank:XP_006611770.1;Parent=rna-XM_006611707.2
NW_006263390.1	Gnomon	CDS	716203	716437	.	+	0	Name=XP_006611770.1;ID=cds-XP_006611770.1;Dbxref=GeneID:102672388%2CGenbank:XP_006611770.1;Parent=rna-XM_006611707.2
NW_006263390.1	Gnomon	CDS	716547	716762	.	+	0	Name=XP_006611770.1;ID=cds-XP_006611770.1;Dbxref=GeneID:102672388%2CGenbank:XP_006611770.1;Parent=rna-XM_006611707.2
NW_006263390.1	Gnomon	CDS	719894	720101	.	+	0	Name=XP_006611770.1;ID=cds-XP_006611770.1;Dbxref=GeneID:102672388%2CGenbank:XP_006611770.1;Parent=rna-XM_006611707.2
NW_006263390.1	Gnomon	CDS	720198	720356	.	+	0	Name=XP_006611770.1;ID=cds-XP_006611770.1;Dbxref=GeneID:102672388%2CGenbank:XP_006611770.1;Parent=rna-XM_006611707.2
NW_006263390.1	Gnomon	CDS	720855	721131	.	+	0	Name=XP_006611770.1;ID=cds-XP_006611770.1;Dbxref=GeneID:102672388%2CGenbank:XP_006611770.1;Parent=rna-XM_006611707.2
NW_006263390.1	Gnomon	CDS	721218	722062	.	+	0	Name=XP_006611770.1;ID=cds-XP_006611770.1;Dbxref=GeneID:102672388%2CGenbank:XP_006611770.1;Parent=rna-XM_006611707.2
NW_006263390.1	Gnomon	CDS	722185	722642	.	+	0	Name=XP_006611770.1;ID=cds-XP_006611770.1;Dbxref=GeneID:102672388%2CGenbank:XP_006611770.1;Parent=rna-XM_006611707.2
NW_006263390.1	Gnomon	mRNA	777142	801419	.	+	.	Name=XM_006611726.2;ID=rna-XM_006611726.2;Dbxref=GeneID:102674118%2CGenbank:XM_006611726.2;Parent=gene-LOC102674118
NW_006263390.1	Gnomon	gene	1033934	1034750	.	+	.	Name=LOC102679238;ID=gene-LOC102679238;Dbxref=GeneID:102679238
NW_006263390.1	Gnomon	lnc_RNA	889297	891764	.	+	.	Name=XR_004149820.1;ID=rna-XR_004149820.1;Dbxref=GeneID:116185071%2CGenbank:XR_004149820.1;Parent=gene-LOC116185071
NW_006263390.1	Gnomon	exon	788668	788873	.	+	.	ID=exon-XM_006611732.2-6;Dbxref=GeneID:102674118%2CGenbank:XM_006611732.2;Parent=rna-XM_006611732.2
NW_006263390.1	Gnomon	exon	788943	789092	.	+	.	ID=exon-XM_006611732.2-7;Dbxref=GeneID:102674118%2CGenbank:XM_006611732.2;Parent=rna-XM_006611732.2
NW_006263390.1	Gnomon	exon	789401	789546	.	+	.	ID=exon-XM_006611732.2-8;Dbxref=GeneID:102674118%2CGenbank:XM_006611732.2;Parent=rna-XM_006611732.2
NW_006263390.1	Gnomon	exon	789664	789779	.	+	.	ID=exon-XM_006611732.2-9;Dbxref=GeneID:102674118%2CGenbank:XM_006611732.2;Parent=rna-XM_006611732.2
NW_006263390.1	Gnomon	exon	779306	779691	.	+	.	ID=exon-XM_006611732.2-2;Dbxref=GeneID:102674118%2CGenbank:XM_006611732.2;Parent=rna-XM_006611732.2
NW_006263390.1	Gnomon	exon	779805	779912	.	+	.	ID=exon-XM_006611732.2-3;Dbxref=GeneID:102674118%2CGenbank:XM_006611732.2;Parent=rna-XM_006611732.2
NW_006263390.1	Gnomon	exon	780052	780228	.	+	.	ID=exon-XM_006611732.2-4;Dbxref=GeneID:102674118%2CGenbank:XM_006611732.2;Parent=rna-XM_006611732.2
NW_006263390.1	Gnomon	exon	781735	781870	.	+	.	ID=exon-XM_006611732.2-5;Dbxref=GeneID:102674118%2CGenbank:XM_006611732.2;Parent=rna-XM_006611732.2
NW_006263390.1	Gnomon	exon	777142	777277	.	+	.	ID=exon-XM_006611732.2-1;Dbxref=GeneID:102674118%2CGenbank:XM_006611732.2;Parent=rna-XM_006611732.2
NW_006263390.1	Gnomon	exon	720198	720356	.	+	.	ID=exon-XM_006611707.2-6;Dbxref=GeneID:102672388%2CGenbank:XM_006611707.2;Parent=rna-XM_006611707.2
NW_006263390.1	Gnomon	exon	720855	721131	.	+	.	ID=exon-XM_006611707.2-7;Dbxref=GeneID:102672388%2CGenbank:XM_006611707.2;Parent=rna-XM_006611707.2
NW_006263390.1	Gnomon	exon	721218	722062	.	+	.	ID=exon-XM_006611707.2-8;Dbxref=GeneID:102672388%2CGenbank:XM_006611707.2;Parent=rna-XM_006611707.2
NW_006263390.1	Gnomon	exon	722185	723031	.	+	.	ID=exon-XM_006611707.2-9;Dbxref=GeneID:102672388%2CGenbank:XM_006611707.2;Parent=rna-XM_006611707.2
NW_006263390.1	Gnomon	exon	715927	716059	.	+	.	ID=exon-XM_006611707.2-2;Dbxref=GeneID:102672388%2CGenbank:XM_006611707.2;Parent=rna-XM_006611707.2
NW_006263390.1	Gnomon	exon	716203	716437	.	+	.	ID=exon-XM_006611707.2-3;Dbxref=GeneID:102672388%2CGenbank:XM_006611707.2;Parent=rna-XM_006611707.2
NW_006263390.1	Gnomon	exon	716547	716762	.	+	.	ID=exon-XM_006611707.2-4;Dbxref=GeneID:102672388%2CGenbank:XM_006611707.2;Parent=rna-XM_006611707.2
NW_006263390.1	Gnomon	exon	719894	720101	.	+	.	ID=exon-XM_006611707.2-5;Dbxref=GeneID:102672388%2CGenbank:XM_006611707.2;Parent=rna-XM_006611707.2
NW_006263390.1	Gnomon	exon	714906	715210	.	+	.	ID=exon-XM_006611707.2-1;Dbxref=GeneID:102672388%2CGenbank:XM_006611707.2;Parent=rna-XM_006611707.2
NW_006263390.1	Gnomon	gene	1060114	1062622	.	-	.	Name=LOC102680376;ID=gene-LOC102680376;Dbxref=GeneID:102680376
NW_006263390.1	Gnomon	CDS	1315169	1315240	.	+	0	Name=XP_031364434.1;ID=cds-XP_031364434.1;Dbxref=GeneID:102672434%2CGenbank:XP_031364434.1;Parent=rna-XM_031508574.1
NW_006263390.1	Gnomon	CDS	1315322	1315540	.	+	0	Name=XP_031364434.1;ID=cds-XP_031364434.1;Dbxref=GeneID:102672434%2CGenbank:XP_031364434.1;Parent=rna-XM_031508574.1
NW_006263390.1	Gnomon	CDS	1315649	1315957	.	+	0	Name=XP_031364434.1;ID=cds-XP_031364434.1;Dbxref=GeneID:102672434%2CGenbank:XP_031364434.1;Parent=rna-XM_031508574.1
NW_006263390.1	Gnomon	CDS	1316054	1316311	.	+	0	Name=XP_031364434.1;ID=cds-XP_031364434.1;Dbxref=GeneID:102672434%2CGenbank:XP_031364434.1;Parent=rna-XM_031508574.1
NW_006263390.1	Gnomon	CDS	1316380	1316490	.	+	0	Name=XP_031364434.1;ID=cds-XP_031364434.1;Dbxref=GeneID:102672434%2CGenbank:XP_031364434.1;Parent=rna-XM_031508574.1
NW_006263390.1	Gnomon	CDS	1316557	1316948	.	+	0	Name=XP_031364434.1;ID=cds-XP_031364434.1;Dbxref=GeneID:102672434%2CGenbank:XP_031364434.1;Parent=rna-XM_031508574.1
NW_006263390.1	Gnomon	CDS	1317039	1317270	.	+	0	Name=XP_031364434.1;ID=cds-XP_031364434.1;Dbxref=GeneID:102672434%2CGenbank:XP_031364434.1;Parent=rna-XM_031508574.1
NW_006263390.1	Gnomon	mRNA	1076443	1090918	.	-	.	Name=XM_031508601.1;ID=rna-XM_031508601.1;Dbxref=GeneID:102675809%2CGenbank:XM_031508601.1;Parent=gene-LOC102675809
NW_006263390.1	Gnomon	exon	251789	252004	.	+	.	ID=exon-XM_006611635.2-11;Dbxref=GeneID:102675125%2CGenbank:XM_006611635.2;Parent=rna-XM_006611635.2
NW_006263390.1	Gnomon	exon	252069	252251	.	+	.	ID=exon-XM_006611635.2-12;Dbxref=GeneID:102675125%2CGenbank:XM_006611635.2;Parent=rna-XM_006611635.2
NW_006263390.1	Gnomon	exon	252311	252479	.	+	.	ID=exon-XM_006611635.2-13;Dbxref=GeneID:102675125%2CGenbank:XM_006611635.2;Parent=rna-XM_006611635.2
NW_006263390.1	Gnomon	exon	252549	252726	.	+	.	ID=exon-XM_006611635.2-14;Dbxref=GeneID:102675125%2CGenbank:XM_006611635.2;Parent=rna-XM_006611635.2
NW_006263390.1	Gnomon	mRNA	1290548	1292691	.	+	.	Name=XM_031508591.1;ID=rna-XM_031508591.1;Dbxref=GeneID:102676220%2CGenbank:XM_031508591.1;Parent=gene-LOC102676220
NW_006263390.1	Gnomon	exon	251473	251713	.	+	.	ID=exon-XM_006611635.2-10;Dbxref=GeneID:102675125%2CGenbank:XM_006611635.2;Parent=rna-XM_006611635.2
NW_006263390.1	Gnomon	lnc_RNA	1016397	1019175	.	+	.	Name=XR_004149823.1;ID=rna-XR_004149823.1;Dbxref=GeneID:116185073%2CGenbank:XR_004149823.1;Parent=gene-LOC116185073
NW_006263390.1	Gnomon	gene	664644	667084	.	+	.	Name=LOC102670929;ID=gene-LOC102670929;Dbxref=GeneID:102670929
NW_006263390.1	Gnomon	mRNA	777141	801419	.	+	.	Name=XM_006611727.2;ID=rna-XM_006611727.2;Dbxref=GeneID:102674118%2CGenbank:XM_006611727.2;Parent=gene-LOC102674118
NW_006263390.1	Gnomon	lnc_RNA	3729	4125	.	-	.	Name=XR_421169.2;ID=rna-XR_421169.2;Dbxref=GeneID:102674682%2CGenbank:XR_421169.2;Parent=gene-LOC102674682
NW_006263390.1	Gnomon	gene	1021721	1037635	.	-	.	Name=LOC102679358;ID=gene-LOC102679358;Dbxref=GeneID:102679358
NW_006263390.1	RefSeq	region	1	1479609	.	+	.	Name=Unknown;ID=NW_006263390.1:1..1479609;Dbxref=taxon:7462
NW_006263390.1	Gnomon	gene	581135	584175	.	-	.	Name=LOC102680335;ID=gene-LOC102680335;Dbxref=GeneID:102680335
NW_006263390.1	Gnomon	CDS	1064140	1064242	.	-	0	Name=XP_031364435.1;ID=cds-XP_031364435.1;Dbxref=GeneID:102680162%2CGenbank:XP_031364435.1;Parent=rna-XM_031508575.1
NW_006263390.1	Gnomon	CDS	1063617	1063917	.	-	0	Name=XP_031364435.1;ID=cds-XP_031364435.1;Dbxref=GeneID:102680162%2CGenbank:XP_031364435.1;Parent=rna-XM_031508575.1
NW_006263390.1	Gnomon	CDS	1063162	1063547	.	-	0	Name=XP_031364435.1;ID=cds-XP_031364435.1;Dbxref=GeneID:102680162%2CGenbank:XP_031364435.1;Parent=rna-XM_031508575.1
NW_006263390.1	Gnomon	CDS	1063016	1063089	.	-	0	Name=XP_031364435.1;ID=cds-XP_031364435.1;Dbxref=GeneID:102680162%2CGenbank:XP_031364435.1;Parent=rna-XM_031508575.1
NW_006263390.1	Gnomon	mRNA	1294111	1295820	.	-	.	Name=XM_031508592.1;ID=rna-XM_031508592.1;Dbxref=GeneID:102670702%2CGenbank:XM_031508592.1;Parent=gene-LOC102670702
NW_006263390.1	Gnomon	exon	377732	377812	.	+	.	ID=exon-XR_004149803.1-12;Dbxref=GeneID:102675860%2CGenbank:XR_004149803.1;Parent=rna-XR_004149803.1
NW_006263390.1	Gnomon	exon	379353	379538	.	+	.	ID=exon-XR_004149803.1-13;Dbxref=GeneID:102675860%2CGenbank:XR_004149803.1;Parent=rna-XR_004149803.1
NW_006263390.1	Gnomon	exon	379741	379968	.	+	.	ID=exon-XR_004149803.1-14;Dbxref=GeneID:102675860%2CGenbank:XR_004149803.1;Parent=rna-XR_004149803.1
NW_006263390.1	Gnomon	exon	380253	380334	.	+	.	ID=exon-XR_004149803.1-15;Dbxref=GeneID:102675860%2CGenbank:XR_004149803.1;Parent=rna-XR_004149803.1
NW_006263390.1	Gnomon	exon	376127	376299	.	+	.	ID=exon-XR_004149803.1-10;Dbxref=GeneID:102675860%2CGenbank:XR_004149803.1;Parent=rna-XR_004149803.1
NW_006263390.1	Gnomon	exon	376491	376559	.	+	.	ID=exon-XR_004149803.1-11;Dbxref=GeneID:102675860%2CGenbank:XR_004149803.1;Parent=rna-XR_004149803.1
NW_006263390.1	Gnomon	mRNA	751366	752072	.	-	.	Name=XM_006611821.2;ID=rna-XM_006611821.2;Dbxref=GeneID:102675265%2CGenbank:XM_006611821.2;Parent=gene-LOC102675265
NW_006263390.1	Gnomon	exon	387579	387750	.	+	.	ID=exon-XR_004149803.1-16;Dbxref=GeneID:102675860%2CGenbank:XR_004149803.1;Parent=rna-XR_004149803.1
NW_006263390.1	Gnomon	exon	387784	387985	.	+	.	ID=exon-XR_004149803.1-17;Dbxref=GeneID:102675860%2CGenbank:XR_004149803.1;Parent=rna-XR_004149803.1
NW_006263390.1	Gnomon	exon	388087	388112	.	+	.	ID=exon-XR_004149803.1-18;Dbxref=GeneID:102675860%2CGenbank:XR_004149803.1;Parent=rna-XR_004149803.1
NW_006263390.1	Gnomon	exon	388151	388341	.	+	.	ID=exon-XR_004149803.1-19;Dbxref=GeneID:102675860%2CGenbank:XR_004149803.1;Parent=rna-XR_004149803.1
NW_006263390.1	Gnomon	exon	1409896	1410004	.	+	.	ID=exon-XM_006611802.2-2;Dbxref=GeneID:102672567%2CGenbank:XM_006611802.2;Parent=rna-XM_006611802.2
NW_006263390.1	Gnomon	exon	1410677	1411487	.	+	.	ID=exon-XM_006611802.2-3;Dbxref=GeneID:102672567%2CGenbank:XM_006611802.2;Parent=rna-XM_006611802.2
NW_006263390.1	Gnomon	exon	1411844	1412258	.	+	.	ID=exon-XM_006611802.2-4;Dbxref=GeneID:102672567%2CGenbank:XM_006611802.2;Parent=rna-XM_006611802.2
NW_006263390.1	Gnomon	exon	1407469	1407964	.	+	.	ID=exon-XM_006611802.2-1;Dbxref=GeneID:102672567%2CGenbank:XM_006611802.2;Parent=rna-XM_006611802.2
NW_006263390.1	Gnomon	mRNA	777142	801419	.	+	.	Name=XM_006611728.2;ID=rna-XM_006611728.2;Dbxref=GeneID:102674118%2CGenbank:XM_006611728.2;Parent=gene-LOC102674118
NW_006263390.1	Gnomon	lnc_RNA	1019254	1021250	.	+	.	Name=XR_004149822.1;ID=rna-XR_004149822.1;Dbxref=GeneID:116185072%2CGenbank:XR_004149822.1;Parent=gene-LOC116185072
NW_006263390.1	Gnomon	exon	343267	343409	.	+	.	ID=exon-XM_031508610.1-1;Dbxref=GeneID:102675860%2CGenbank:XM_031508610.1;Parent=rna-XM_031508610.1
NW_006263390.1	Gnomon	exon	353434	353616	.	+	.	ID=exon-XM_031508610.1-2;Dbxref=GeneID:102675860%2CGenbank:XM_031508610.1;Parent=rna-XM_031508610.1
NW_006263390.1	Gnomon	exon	354382	354689	.	+	.	ID=exon-XM_031508610.1-3;Dbxref=GeneID:102675860%2CGenbank:XM_031508610.1;Parent=rna-XM_031508610.1
NW_006263390.1	Gnomon	exon	357510	357643	.	+	.	ID=exon-XM_031508610.1-4;Dbxref=GeneID:102675860%2CGenbank:XM_031508610.1;Parent=rna-XM_031508610.1
NW_006263390.1	Gnomon	exon	368676	368901	.	+	.	ID=exon-XM_031508610.1-5;Dbxref=GeneID:102675860%2CGenbank:XM_031508610.1;Parent=rna-XM_031508610.1
NW_006263390.1	Gnomon	exon	370483	370806	.	+	.	ID=exon-XM_031508610.1-6;Dbxref=GeneID:102675860%2CGenbank:XM_031508610.1;Parent=rna-XM_031508610.1
NW_006263390.1	Gnomon	exon	374164	374451	.	+	.	ID=exon-XM_031508610.1-7;Dbxref=GeneID:102675860%2CGenbank:XM_031508610.1;Parent=rna-XM_031508610.1
NW_006263390.1	Gnomon	exon	374551	374960	.	+	.	ID=exon-XM_031508610.1-8;Dbxref=GeneID:102675860%2CGenbank:XM_031508610.1;Parent=rna-XM_031508610.1
NW_006263390.1	Gnomon	exon	375131	375402	.	+	.	ID=exon-XM_031508610.1-9;Dbxref=GeneID:102675860%2CGenbank:XM_031508610.1;Parent=rna-XM_031508610.1
NW_006263390.1	Gnomon	exon	777142	777277	.	+	.	ID=exon-XM_006611731.2-1;Dbxref=GeneID:102674118%2CGenbank:XM_006611731.2;Parent=rna-XM_006611731.2
NW_006263390.1	Gnomon	exon	779306	779691	.	+	.	ID=exon-XM_006611731.2-2;Dbxref=GeneID:102674118%2CGenbank:XM_006611731.2;Parent=rna-XM_006611731.2
NW_006263390.1	Gnomon	exon	789664	789779	.	+	.	ID=exon-XM_006611731.2-9;Dbxref=GeneID:102674118%2CGenbank:XM_006611731.2;Parent=rna-XM_006611731.2
NW_006263390.1	Gnomon	exon	788943	789092	.	+	.	ID=exon-XM_006611731.2-7;Dbxref=GeneID:102674118%2CGenbank:XM_006611731.2;Parent=rna-XM_006611731.2
NW_006263390.1	Gnomon	exon	789401	789546	.	+	.	ID=exon-XM_006611731.2-8;Dbxref=GeneID:102674118%2CGenbank:XM_006611731.2;Parent=rna-XM_006611731.2
NW_006263390.1	Gnomon	exon	783413	783548	.	+	.	ID=exon-XM_006611731.2-5;Dbxref=GeneID:102674118%2CGenbank:XM_006611731.2;Parent=rna-XM_006611731.2
NW_006263390.1	Gnomon	exon	788668	788873	.	+	.	ID=exon-XM_006611731.2-6;Dbxref=GeneID:102674118%2CGenbank:XM_006611731.2;Parent=rna-XM_006611731.2
NW_006263390.1	Gnomon	exon	779805	779912	.	+	.	ID=exon-XM_006611731.2-3;Dbxref=GeneID:102674118%2CGenbank:XM_006611731.2;Parent=rna-XM_006611731.2
NW_006263390.1	Gnomon	exon	780052	780228	.	+	.	ID=exon-XM_006611731.2-4;Dbxref=GeneID:102674118%2CGenbank:XM_006611731.2;Parent=rna-XM_006611731.2
NW_006263390.1	Gnomon	CDS	750420	750477	.	-	0	Name=XP_006611776.1;ID=cds-XP_006611776.1;Dbxref=GeneID:102673052%2CGenbank:XP_006611776.1;Parent=rna-XM_006611713.2
NW_006263390.1	Gnomon	CDS	750249	750304	.	-	0	Name=XP_006611776.1;ID=cds-XP_006611776.1;Dbxref=GeneID:102673052%2CGenbank:XP_006611776.1;Parent=rna-XM_006611713.2
NW_006263390.1	Gnomon	CDS	749974	750125	.	-	0	Name=XP_006611776.1;ID=cds-XP_006611776.1;Dbxref=GeneID:102673052%2CGenbank:XP_006611776.1;Parent=rna-XM_006611713.2
NW_006263390.1	Gnomon	CDS	749664	749733	.	-	0	Name=XP_006611776.1;ID=cds-XP_006611776.1;Dbxref=GeneID:102673052%2CGenbank:XP_006611776.1;Parent=rna-XM_006611713.2
NW_006263390.1	Gnomon	CDS	749313	749579	.	-	0	Name=XP_006611776.1;ID=cds-XP_006611776.1;Dbxref=GeneID:102673052%2CGenbank:XP_006611776.1;Parent=rna-XM_006611713.2
NW_006263390.1	Gnomon	CDS	749073	749252	.	-	0	Name=XP_006611776.1;ID=cds-XP_006611776.1;Dbxref=GeneID:102673052%2CGenbank:XP_006611776.1;Parent=rna-XM_006611713.2
NW_006263390.1	Gnomon	CDS	748586	748966	.	-	0	Name=XP_006611776.1;ID=cds-XP_006611776.1;Dbxref=GeneID:102673052%2CGenbank:XP_006611776.1;Parent=rna-XM_006611713.2
NW_006263390.1	Gnomon	CDS	748417	748497	.	-	0	Name=XP_006611776.1;ID=cds-XP_006611776.1;Dbxref=GeneID:102673052%2CGenbank:XP_006611776.1;Parent=rna-XM_006611713.2
NW_006263390.1	Gnomon	CDS	748235	748327	.	-	0	Name=XP_006611776.1;ID=cds-XP_006611776.1;Dbxref=GeneID:102673052%2CGenbank:XP_006611776.1;Parent=rna-XM_006611713.2
NW_006263390.1	Gnomon	CDS	747866	748145	.	-	0	Name=XP_006611776.1;ID=cds-XP_006611776.1;Dbxref=GeneID:102673052%2CGenbank:XP_006611776.1;Parent=rna-XM_006611713.2
NW_006263390.1	Gnomon	CDS	747599	747750	.	-	0	Name=XP_006611776.1;ID=cds-XP_006611776.1;Dbxref=GeneID:102673052%2CGenbank:XP_006611776.1;Parent=rna-XM_006611713.2
NW_006263390.1	Gnomon	CDS	1417606	1417662	.	-	0	Name=XP_006611870.1;ID=cds-XP_006611870.1;Dbxref=GeneID:102673322%2CGenbank:XP_006611870.1;Parent=rna-XM_006611807.2
NW_006263390.1	Gnomon	CDS	1417122	1417297	.	-	0	Name=XP_006611870.1;ID=cds-XP_006611870.1;Dbxref=GeneID:102673322%2CGenbank:XP_006611870.1;Parent=rna-XM_006611807.2
NW_006263390.1	Gnomon	CDS	1415760	1416861	.	-	0	Name=XP_006611870.1;ID=cds-XP_006611870.1;Dbxref=GeneID:102673322%2CGenbank:XP_006611870.1;Parent=rna-XM_006611807.2
NW_006263390.1	Gnomon	mRNA	191536	199551	.	-	.	Name=XM_006611627.2;ID=rna-XM_006611627.2;Dbxref=GeneID:102673934%2CGenbank:XM_006611627.2;Parent=gene-LOC102673934
NW_006263390.1	Gnomon	CDS	1453699	1453732	.	+	0	Name=XP_031364431.1;ID=cds-XP_031364431.1;Dbxref=GeneID:116185059%2CGenbank:XP_031364431.1;Parent=rna-XM_031508571.1
NW_006263390.1	Gnomon	CDS	1455685	1455882	.	+	0	Name=XP_031364431.1;ID=cds-XP_031364431.1;Dbxref=GeneID:116185059%2CGenbank:XP_031364431.1;Parent=rna-XM_031508571.1
NW_006263390.1	Gnomon	CDS	1456692	1456924	.	+	0	Name=XP_031364431.1;ID=cds-XP_031364431.1;Dbxref=GeneID:116185059%2CGenbank:XP_031364431.1;Parent=rna-XM_031508571.1
NW_006263390.1	Gnomon	exon	354382	354689	.	+	.	ID=exon-XM_031508609.1-3;Dbxref=GeneID:102675860%2CGenbank:XM_031508609.1;Parent=rna-XM_031508609.1
NW_006263390.1	Gnomon	exon	357510	357643	.	+	.	ID=exon-XM_031508609.1-4;Dbxref=GeneID:102675860%2CGenbank:XM_031508609.1;Parent=rna-XM_031508609.1
NW_006263390.1	Gnomon	exon	343267	343409	.	+	.	ID=exon-XM_031508609.1-1;Dbxref=GeneID:102675860%2CGenbank:XM_031508609.1;Parent=rna-XM_031508609.1
NW_006263390.1	Gnomon	exon	353434	353616	.	+	.	ID=exon-XM_031508609.1-2;Dbxref=GeneID:102675860%2CGenbank:XM_031508609.1;Parent=rna-XM_031508609.1
NW_006263390.1	Gnomon	exon	374164	374451	.	+	.	ID=exon-XM_031508609.1-7;Dbxref=GeneID:102675860%2CGenbank:XM_031508609.1;Parent=rna-XM_031508609.1
NW_006263390.1	Gnomon	exon	374551	374960	.	+	.	ID=exon-XM_031508609.1-8;Dbxref=GeneID:102675860%2CGenbank:XM_031508609.1;Parent=rna-XM_031508609.1
NW_006263390.1	Gnomon	exon	368676	368901	.	+	.	ID=exon-XM_031508609.1-5;Dbxref=GeneID:102675860%2CGenbank:XM_031508609.1;Parent=rna-XM_031508609.1
NW_006263390.1	Gnomon	exon	370483	370806	.	+	.	ID=exon-XM_031508609.1-6;Dbxref=GeneID:102675860%2CGenbank:XM_031508609.1;Parent=rna-XM_031508609.1
NW_006263390.1	Gnomon	exon	375131	375402	.	+	.	ID=exon-XM_031508609.1-9;Dbxref=GeneID:102675860%2CGenbank:XM_031508609.1;Parent=rna-XM_031508609.1
NW_006263390.1	Gnomon	CDS	1446058	1446627	.	+	0	Name=XP_031364433.1;ID=cds-XP_031364433.1;Dbxref=GeneID:116185060%2CGenbank:XP_031364433.1;Parent=rna-XM_031508573.1
NW_006263390.1	Gnomon	exon	588217	588335	.	+	.	ID=exon-XM_006611683.2-3;Dbxref=GeneID:102680563%2CGenbank:XM_006611683.2;Parent=rna-XM_006611683.2
NW_006263390.1	Gnomon	exon	588404	588694	.	+	.	ID=exon-XM_006611683.2-4;Dbxref=GeneID:102680563%2CGenbank:XM_006611683.2;Parent=rna-XM_006611683.2
NW_006263390.1	Gnomon	exon	588812	588992	.	+	.	ID=exon-XM_006611683.2-5;Dbxref=GeneID:102680563%2CGenbank:XM_006611683.2;Parent=rna-XM_006611683.2
NW_006263390.1	Gnomon	exon	589070	589354	.	+	.	ID=exon-XM_006611683.2-6;Dbxref=GeneID:102680563%2CGenbank:XM_006611683.2;Parent=rna-XM_006611683.2
NW_006263390.1	Gnomon	exon	587280	587298	.	+	.	ID=exon-XM_006611683.2-1;Dbxref=GeneID:102680563%2CGenbank:XM_006611683.2;Parent=rna-XM_006611683.2
NW_006263390.1	Gnomon	exon	587733	587879	.	+	.	ID=exon-XM_006611683.2-2;Dbxref=GeneID:102680563%2CGenbank:XM_006611683.2;Parent=rna-XM_006611683.2
NW_006263390.1	Gnomon	exon	589445	589524	.	+	.	ID=exon-XM_006611683.2-7;Dbxref=GeneID:102680563%2CGenbank:XM_006611683.2;Parent=rna-XM_006611683.2
NW_006263390.1	Gnomon	mRNA	1312725	1314598	.	-	.	Name=XM_031508590.1;ID=rna-XM_031508590.1;Dbxref=GeneID:102671796%2CGenbank:XM_031508590.1;Parent=gene-LOC102671796
NW_006263390.1	Gnomon	mRNA	777142	801419	.	+	.	Name=XM_006611721.2;ID=rna-XM_006611721.2;Dbxref=GeneID:102674118%2CGenbank:XM_006611721.2;Parent=gene-LOC102674118
NW_006263390.1	Gnomon	CDS	708502	708833	.	-	0	Name=XP_006611775.1;ID=cds-XP_006611775.1;Dbxref=GeneID:102672925%2CGenbank:XP_006611775.1;Parent=rna-XM_006611712.2
NW_006263390.1	Gnomon	CDS	708119	708332	.	-	0	Name=XP_006611775.1;ID=cds-XP_006611775.1;Dbxref=GeneID:102672925%2CGenbank:XP_006611775.1;Parent=rna-XM_006611712.2
NW_006263390.1	Gnomon	CDS	707802	708014	.	-	0	Name=XP_006611775.1;ID=cds-XP_006611775.1;Dbxref=GeneID:102672925%2CGenbank:XP_006611775.1;Parent=rna-XM_006611712.2
NW_006263390.1	Gnomon	exon	374551	374960	.	+	.	ID=exon-XM_006611659.2-8;Dbxref=GeneID:102675860%2CGenbank:XM_006611659.2;Parent=rna-XM_006611659.2
NW_006263390.1	Gnomon	exon	375131	375402	.	+	.	ID=exon-XM_006611659.2-9;Dbxref=GeneID:102675860%2CGenbank:XM_006611659.2;Parent=rna-XM_006611659.2
NW_006263390.1	Gnomon	exon	370483	370806	.	+	.	ID=exon-XM_006611659.2-6;Dbxref=GeneID:102675860%2CGenbank:XM_006611659.2;Parent=rna-XM_006611659.2
NW_006263390.1	Gnomon	exon	374164	374451	.	+	.	ID=exon-XM_006611659.2-7;Dbxref=GeneID:102675860%2CGenbank:XM_006611659.2;Parent=rna-XM_006611659.2
NW_006263390.1	Gnomon	exon	343267	343409	.	+	.	ID=exon-XM_006611659.2-1;Dbxref=GeneID:102675860%2CGenbank:XM_006611659.2;Parent=rna-XM_006611659.2
NW_006263390.1	Gnomon	exon	357510	357643	.	+	.	ID=exon-XM_006611659.2-4;Dbxref=GeneID:102675860%2CGenbank:XM_006611659.2;Parent=rna-XM_006611659.2
NW_006263390.1	Gnomon	exon	368676	368901	.	+	.	ID=exon-XM_006611659.2-5;Dbxref=GeneID:102675860%2CGenbank:XM_006611659.2;Parent=rna-XM_006611659.2
NW_006263390.1	Gnomon	exon	353434	353616	.	+	.	ID=exon-XM_006611659.2-2;Dbxref=GeneID:102675860%2CGenbank:XM_006611659.2;Parent=rna-XM_006611659.2
NW_006263390.1	Gnomon	exon	354382	354689	.	+	.	ID=exon-XM_006611659.2-3;Dbxref=GeneID:102675860%2CGenbank:XM_006611659.2;Parent=rna-XM_006611659.2
NW_006263390.1	Gnomon	mRNA	1038301	1039983	.	-	.	Name=XM_031508600.1;ID=rna-XM_031508600.1;Dbxref=GeneID:116185063%2CGenbank:XM_031508600.1;Parent=gene-LOC116185063
NW_006263390.1	Gnomon	mRNA	1357590	1366055	.	+	.	Name=XM_031508649.1;ID=rna-XM_031508649.1;Dbxref=GeneID:102676507%2CGenbank:XM_031508649.1;Parent=gene-LOC102676507
NW_006263390.1	Gnomon	gene	1292488	1293553	.	-	.	Name=LOC102670565;ID=gene-LOC102670565;Dbxref=GeneID:102670565
NW_006263390.1	Gnomon	CDS	713630	713702	.	-	0	Name=XP_006611774.1;ID=cds-XP_006611774.1;Dbxref=GeneID:102672606%2CGenbank:XP_006611774.1;Parent=rna-XM_006611711.2
NW_006263390.1	Gnomon	CDS	712500	712749	.	-	0	Name=XP_006611774.1;ID=cds-XP_006611774.1;Dbxref=GeneID:102672606%2CGenbank:XP_006611774.1;Parent=rna-XM_006611711.2
NW_006263390.1	Gnomon	CDS	712238	712407	.	-	0	Name=XP_006611774.1;ID=cds-XP_006611774.1;Dbxref=GeneID:102672606%2CGenbank:XP_006611774.1;Parent=rna-XM_006611711.2
NW_006263390.1	Gnomon	CDS	712033	712154	.	-	0	Name=XP_006611774.1;ID=cds-XP_006611774.1;Dbxref=GeneID:102672606%2CGenbank:XP_006611774.1;Parent=rna-XM_006611711.2
NW_006263390.1	Gnomon	mRNA	775916	801703	.	+	.	Name=XM_006611722.2;ID=rna-XM_006611722.2;Dbxref=GeneID:102674118%2CGenbank:XM_006611722.2;Parent=gene-LOC102674118
NW_006263390.1	Gnomon	mRNA	191535	199551	.	-	.	Name=XM_006611629.2;ID=rna-XM_006611629.2;Dbxref=GeneID:102673934%2CGenbank:XM_006611629.2;Parent=gene-LOC102673934
NW_006263390.1	Gnomon	exon	1095809	1096045	.	+	.	ID=exon-XM_006611826.2-6;Dbxref=GeneID:102675944%2CGenbank:XM_006611826.2;Parent=rna-XM_006611826.2
NW_006263390.1	Gnomon	exon	1096108	1096449	.	+	.	ID=exon-XM_006611826.2-7;Dbxref=GeneID:102675944%2CGenbank:XM_006611826.2;Parent=rna-XM_006611826.2
NW_006263390.1	Gnomon	exon	1095026	1095160	.	+	.	ID=exon-XM_006611826.2-4;Dbxref=GeneID:102675944%2CGenbank:XM_006611826.2;Parent=rna-XM_006611826.2
NW_006263390.1	Gnomon	exon	1095590	1095703	.	+	.	ID=exon-XM_006611826.2-5;Dbxref=GeneID:102675944%2CGenbank:XM_006611826.2;Parent=rna-XM_006611826.2
NW_006263390.1	Gnomon	exon	1094452	1094635	.	+	.	ID=exon-XM_006611826.2-2;Dbxref=GeneID:102675944%2CGenbank:XM_006611826.2;Parent=rna-XM_006611826.2
NW_006263390.1	Gnomon	exon	1094718	1094927	.	+	.	ID=exon-XM_006611826.2-3;Dbxref=GeneID:102675944%2CGenbank:XM_006611826.2;Parent=rna-XM_006611826.2
NW_006263390.1	Gnomon	exon	1093358	1093827	.	+	.	ID=exon-XM_006611826.2-1;Dbxref=GeneID:102675944%2CGenbank:XM_006611826.2;Parent=rna-XM_006611826.2
NW_006263390.1	Gnomon	exon	798076	798232	.	+	.	ID=exon-XM_006611732.2-11;Dbxref=GeneID:102674118%2CGenbank:XM_006611732.2;Parent=rna-XM_006611732.2
NW_006263390.1	Gnomon	exon	800022	801419	.	+	.	ID=exon-XM_006611732.2-12;Dbxref=GeneID:102674118%2CGenbank:XM_006611732.2;Parent=rna-XM_006611732.2
NW_006263390.1	Gnomon	exon	792265	792413	.	+	.	ID=exon-XM_006611732.2-10;Dbxref=GeneID:102674118%2CGenbank:XM_006611732.2;Parent=rna-XM_006611732.2
NW_006263390.1	Gnomon	gene	573220	578729	.	+	.	Name=LOC102680040;ID=gene-LOC102680040;Dbxref=GeneID:102680040
NW_006263390.1	Gnomon	gene	1064991	1067937	.	+	.	Name=LOC102680041;ID=gene-LOC102680041;Dbxref=GeneID:102680041
NW_006263390.1	Gnomon	gene	488148	490528	.	+	.	Name=LOC102679048;ID=gene-LOC102679048;Dbxref=GeneID:102679048
NW_006263390.1	Gnomon	mRNA	777579	801703	.	+	.	Name=XM_006611723.2;ID=rna-XM_006611723.2;Dbxref=GeneID:102674118%2CGenbank:XM_006611723.2;Parent=gene-LOC102674118
NW_006263390.1	Gnomon	CDS	713630	713702	.	-	0	Name=XP_006611773.1;ID=cds-XP_006611773.1;Dbxref=GeneID:102672606%2CGenbank:XP_006611773.1;Parent=rna-XM_006611710.2
NW_006263390.1	Gnomon	CDS	712500	712749	.	-	0	Name=XP_006611773.1;ID=cds-XP_006611773.1;Dbxref=GeneID:102672606%2CGenbank:XP_006611773.1;Parent=rna-XM_006611710.2
NW_006263390.1	Gnomon	CDS	712238	712407	.	-	0	Name=XP_006611773.1;ID=cds-XP_006611773.1;Dbxref=GeneID:102672606%2CGenbank:XP_006611773.1;Parent=rna-XM_006611710.2
NW_006263390.1	Gnomon	CDS	712037	712154	.	-	0	Name=XP_006611773.1;ID=cds-XP_006611773.1;Dbxref=GeneID:102672606%2CGenbank:XP_006611773.1;Parent=rna-XM_006611710.2
NW_006263390.1	Gnomon	CDS	711134	711143	.	-	0	Name=XP_006611773.1;ID=cds-XP_006611773.1;Dbxref=GeneID:102672606%2CGenbank:XP_006611773.1;Parent=rna-XM_006611710.2
NW_006263390.1	Gnomon	gene	650358	651846	.	+	.	Name=LOC102670660;ID=gene-LOC102670660;Dbxref=GeneID:102670660
NW_006263390.1	Gnomon	gene	1043750	1055107	.	-	.	Name=LOC102679008;ID=gene-LOC102679008;Dbxref=GeneID:102679008
NW_006263390.1	Gnomon	CDS	1459273	1459474	.	+	0	Name=XP_031364430.1;ID=cds-XP_031364430.1;Dbxref=GeneID:102673799%2CGenbank:XP_031364430.1;Parent=rna-XM_031508570.1
NW_006263390.1	Gnomon	CDS	1459551	1459779	.	+	0	Name=XP_031364430.1;ID=cds-XP_031364430.1;Dbxref=GeneID:102673799%2CGenbank:XP_031364430.1;Parent=rna-XM_031508570.1
NW_006263390.1	Gnomon	CDS	1459851	1459950	.	+	0	Name=XP_031364430.1;ID=cds-XP_031364430.1;Dbxref=GeneID:102673799%2CGenbank:XP_031364430.1;Parent=rna-XM_031508570.1
NW_006263390.1	Gnomon	CDS	1460023	1460154	.	+	0	Name=XP_031364430.1;ID=cds-XP_031364430.1;Dbxref=GeneID:102673799%2CGenbank:XP_031364430.1;Parent=rna-XM_031508570.1
NW_006263390.1	Gnomon	exon	199387	199551	.	-	.	ID=exon-XM_006611627.2-1;Dbxref=GeneID:102673934%2CGenbank:XM_006611627.2;Parent=rna-XM_006611627.2
NW_006263390.1	Gnomon	exon	197821	197946	.	-	.	ID=exon-XM_006611627.2-2;Dbxref=GeneID:102673934%2CGenbank:XM_006611627.2;Parent=rna-XM_006611627.2
NW_006263390.1	Gnomon	exon	197489	197696	.	-	.	ID=exon-XM_006611627.2-3;Dbxref=GeneID:102673934%2CGenbank:XM_006611627.2;Parent=rna-XM_006611627.2
NW_006263390.1	Gnomon	exon	196695	196737	.	-	.	ID=exon-XM_006611627.2-4;Dbxref=GeneID:102673934%2CGenbank:XM_006611627.2;Parent=rna-XM_006611627.2
NW_006263390.1	Gnomon	exon	196352	196611	.	-	.	ID=exon-XM_006611627.2-5;Dbxref=GeneID:102673934%2CGenbank:XM_006611627.2;Parent=rna-XM_006611627.2
NW_006263390.1	Gnomon	exon	196044	196277	.	-	.	ID=exon-XM_006611627.2-6;Dbxref=GeneID:102673934%2CGenbank:XM_006611627.2;Parent=rna-XM_006611627.2
NW_006263390.1	Gnomon	exon	193394	193588	.	-	.	ID=exon-XM_006611627.2-7;Dbxref=GeneID:102673934%2CGenbank:XM_006611627.2;Parent=rna-XM_006611627.2
NW_006263390.1	Gnomon	exon	193145	193279	.	-	.	ID=exon-XM_006611627.2-8;Dbxref=GeneID:102673934%2CGenbank:XM_006611627.2;Parent=rna-XM_006611627.2
NW_006263390.1	Gnomon	exon	192914	193022	.	-	.	ID=exon-XM_006611627.2-9;Dbxref=GeneID:102673934%2CGenbank:XM_006611627.2;Parent=rna-XM_006611627.2
NW_006263390.1	Gnomon	CDS	1459273	1459474	.	+	0	Name=XP_006611874.1;ID=cds-XP_006611874.1;Dbxref=GeneID:102673799%2CGenbank:XP_006611874.1;Parent=rna-XM_006611811.1
NW_006263390.1	Gnomon	CDS	1459551	1459779	.	+	0	Name=XP_006611874.1;ID=cds-XP_006611874.1;Dbxref=GeneID:102673799%2CGenbank:XP_006611874.1;Parent=rna-XM_006611811.1
NW_006263390.1	Gnomon	CDS	1459851	1459950	.	+	0	Name=XP_006611874.1;ID=cds-XP_006611874.1;Dbxref=GeneID:102673799%2CGenbank:XP_006611874.1;Parent=rna-XM_006611811.1
NW_006263390.1	Gnomon	CDS	1460023	1460154	.	+	0	Name=XP_006611874.1;ID=cds-XP_006611874.1;Dbxref=GeneID:102673799%2CGenbank:XP_006611874.1;Parent=rna-XM_006611811.1
NW_006263390.1	Gnomon	gene	547071	548076	.	+	.	Name=LOC102678708;ID=gene-LOC102678708;Dbxref=GeneID:102678708
NW_006263390.1	Gnomon	exon	1400017	1400290	.	+	.	ID=exon-XM_006611803.2-1;Dbxref=GeneID:102672697%2CGenbank:XM_006611803.2;Parent=rna-XM_006611803.2
NW_006263390.1	Gnomon	exon	1403352	1404982	.	+	.	ID=exon-XM_006611803.2-2;Dbxref=GeneID:102672697%2CGenbank:XM_006611803.2;Parent=rna-XM_006611803.2
NW_006263390.1	Gnomon	exon	408474	408653	.	+	.	ID=exon-XM_031508612.1-9;Dbxref=GeneID:102678288%2CGenbank:XM_031508612.1;Parent=rna-XM_031508612.1
NW_006263390.1	Gnomon	exon	407498	407632	.	+	.	ID=exon-XM_031508612.1-5;Dbxref=GeneID:102678288%2CGenbank:XM_031508612.1;Parent=rna-XM_031508612.1
NW_006263390.1	Gnomon	exon	407720	407982	.	+	.	ID=exon-XM_031508612.1-6;Dbxref=GeneID:102678288%2CGenbank:XM_031508612.1;Parent=rna-XM_031508612.1
NW_006263390.1	Gnomon	exon	408103	408278	.	+	.	ID=exon-XM_031508612.1-7;Dbxref=GeneID:102678288%2CGenbank:XM_031508612.1;Parent=rna-XM_031508612.1
NW_006263390.1	Gnomon	exon	408349	408393	.	+	.	ID=exon-XM_031508612.1-8;Dbxref=GeneID:102678288%2CGenbank:XM_031508612.1;Parent=rna-XM_031508612.1
NW_006263390.1	Gnomon	exon	404945	405149	.	+	.	ID=exon-XM_031508612.1-1;Dbxref=GeneID:102678288%2CGenbank:XM_031508612.1;Parent=rna-XM_031508612.1
NW_006263390.1	Gnomon	exon	406013	406179	.	+	.	ID=exon-XM_031508612.1-2;Dbxref=GeneID:102678288%2CGenbank:XM_031508612.1;Parent=rna-XM_031508612.1
NW_006263390.1	Gnomon	exon	406265	406409	.	+	.	ID=exon-XM_031508612.1-3;Dbxref=GeneID:102678288%2CGenbank:XM_031508612.1;Parent=rna-XM_031508612.1
NW_006263390.1	Gnomon	exon	407132	407406	.	+	.	ID=exon-XM_031508612.1-4;Dbxref=GeneID:102678288%2CGenbank:XM_031508612.1;Parent=rna-XM_031508612.1
NW_006263390.1	Gnomon	exon	1389835	1390212	.	-	.	ID=exon-XM_006611798.2-1;Dbxref=GeneID:102672003%2CGenbank:XM_006611798.2;Parent=rna-XM_006611798.2
NW_006263390.1	Gnomon	exon	1387859	1388306	.	-	.	ID=exon-XM_006611798.2-4;Dbxref=GeneID:102672003%2CGenbank:XM_006611798.2;Parent=rna-XM_006611798.2
NW_006263390.1	Gnomon	exon	1389551	1389750	.	-	.	ID=exon-XM_006611798.2-2;Dbxref=GeneID:102672003%2CGenbank:XM_006611798.2;Parent=rna-XM_006611798.2
NW_006263390.1	Gnomon	exon	1389345	1389479	.	-	.	ID=exon-XM_006611798.2-3;Dbxref=GeneID:102672003%2CGenbank:XM_006611798.2;Parent=rna-XM_006611798.2
NW_006263390.1	Gnomon	exon	873094	873310	.	-	.	ID=exon-XM_006611751.2-5;Dbxref=GeneID:102677328%2CGenbank:XM_006611751.2;Parent=rna-XM_006611751.2
NW_006263390.1	Gnomon	exon	872836	873016	.	-	.	ID=exon-XM_006611751.2-6;Dbxref=GeneID:102677328%2CGenbank:XM_006611751.2;Parent=rna-XM_006611751.2
NW_006263390.1	Gnomon	exon	872513	872747	.	-	.	ID=exon-XM_006611751.2-7;Dbxref=GeneID:102677328%2CGenbank:XM_006611751.2;Parent=rna-XM_006611751.2
NW_006263390.1	Gnomon	mRNA	491552	545006	.	-	.	Name=XM_031508621.1;ID=rna-XM_031508621.1;Dbxref=GeneID:102679189%2CGenbank:XM_031508621.1;Parent=gene-LOC102679189
NW_006263390.1	Gnomon	exon	874076	874267	.	-	.	ID=exon-XM_006611751.2-1;Dbxref=GeneID:102677328%2CGenbank:XM_006611751.2;Parent=rna-XM_006611751.2
NW_006263390.1	Gnomon	exon	873947	874000	.	-	.	ID=exon-XM_006611751.2-2;Dbxref=GeneID:102677328%2CGenbank:XM_006611751.2;Parent=rna-XM_006611751.2
NW_006263390.1	Gnomon	exon	873727	873885	.	-	.	ID=exon-XM_006611751.2-3;Dbxref=GeneID:102677328%2CGenbank:XM_006611751.2;Parent=rna-XM_006611751.2
NW_006263390.1	Gnomon	exon	873407	873658	.	-	.	ID=exon-XM_006611751.2-4;Dbxref=GeneID:102677328%2CGenbank:XM_006611751.2;Parent=rna-XM_006611751.2
NW_006263390.1	Gnomon	CDS	754585	754684	.	-	0	Name=XP_006611779.1;ID=cds-XP_006611779.1;Dbxref=GeneID:102673321%2CGenbank:XP_006611779.1;Parent=rna-XM_006611716.1
NW_006263390.1	Gnomon	CDS	754391	754513	.	-	0	Name=XP_006611779.1;ID=cds-XP_006611779.1;Dbxref=GeneID:102673321%2CGenbank:XP_006611779.1;Parent=rna-XM_006611716.1
NW_006263390.1	Gnomon	CDS	754171	754313	.	-	0	Name=XP_006611779.1;ID=cds-XP_006611779.1;Dbxref=GeneID:102673321%2CGenbank:XP_006611779.1;Parent=rna-XM_006611716.1
NW_006263390.1	Gnomon	CDS	753277	754011	.	-	0	Name=XP_006611779.1;ID=cds-XP_006611779.1;Dbxref=GeneID:102673321%2CGenbank:XP_006611779.1;Parent=rna-XM_006611716.1
NW_006263390.1	Gnomon	exon	783145	783391	.	-	.	ID=exon-XR_004149811.1-1;Dbxref=GeneID:116185069%2CGenbank:XR_004149811.1;Parent=rna-XR_004149811.1
NW_006263390.1	Gnomon	exon	782547	782874	.	-	.	ID=exon-XR_004149811.1-2;Dbxref=GeneID:116185069%2CGenbank:XR_004149811.1;Parent=rna-XR_004149811.1
NW_006263390.1	Gnomon	gene	545825	546958	.	-	.	Name=LOC102678836;ID=gene-LOC102678836;Dbxref=GeneID:102678836
NW_006263390.1	Gnomon	mRNA	729421	747273	.	-	.	Name=XM_031508622.1;ID=rna-XM_031508622.1;Dbxref=GeneID:102672143%2CGenbank:XM_031508622.1;Parent=gene-LOC102672143
NW_006263390.1	Gnomon	gene	998433	1000293	.	+	.	Name=LOC102678754;ID=gene-LOC102678754;Dbxref=GeneID:102678754
NW_006263390.1	Gnomon	exon	687269	690269	.	-	.	ID=exon-XM_006611703.2-1;Dbxref=GeneID:102671653%2CGenbank:XM_006611703.2;Parent=rna-XM_006611703.2
NW_006263390.1	Gnomon	exon	712238	712407	.	-	.	ID=exon-XM_031508584.1-3;Dbxref=GeneID:102672606%2CGenbank:XM_031508584.1;Parent=rna-XM_031508584.1
NW_006263390.1	Gnomon	exon	712037	712154	.	-	.	ID=exon-XM_031508584.1-4;Dbxref=GeneID:102672606%2CGenbank:XM_031508584.1;Parent=rna-XM_031508584.1
NW_006263390.1	Gnomon	exon	711815	711963	.	-	.	ID=exon-XM_031508584.1-5;Dbxref=GeneID:102672606%2CGenbank:XM_031508584.1;Parent=rna-XM_031508584.1
NW_006263390.1	Gnomon	exon	713630	713803	.	-	.	ID=exon-XM_031508584.1-1;Dbxref=GeneID:102672606%2CGenbank:XM_031508584.1;Parent=rna-XM_031508584.1
NW_006263390.1	Gnomon	exon	712500	712749	.	-	.	ID=exon-XM_031508584.1-2;Dbxref=GeneID:102672606%2CGenbank:XM_031508584.1;Parent=rna-XM_031508584.1
NW_006263390.1	Gnomon	CDS	754585	754684	.	-	0	Name=XP_006611778.1;ID=cds-XP_006611778.1;Dbxref=GeneID:102673321%2CGenbank:XP_006611778.1;Parent=rna-XM_006611715.2
NW_006263390.1	Gnomon	CDS	754391	754513	.	-	0	Name=XP_006611778.1;ID=cds-XP_006611778.1;Dbxref=GeneID:102673321%2CGenbank:XP_006611778.1;Parent=rna-XM_006611715.2
NW_006263390.1	Gnomon	CDS	754171	754313	.	-	0	Name=XP_006611778.1;ID=cds-XP_006611778.1;Dbxref=GeneID:102673321%2CGenbank:XP_006611778.1;Parent=rna-XM_006611715.2
NW_006263390.1	Gnomon	CDS	753277	754011	.	-	0	Name=XP_006611778.1;ID=cds-XP_006611778.1;Dbxref=GeneID:102673321%2CGenbank:XP_006611778.1;Parent=rna-XM_006611715.2
NW_006263390.1	Gnomon	CDS	1465217	1465292	.	+	0	Name=XP_006611872.1;ID=cds-XP_006611872.1;Dbxref=GeneID:102673591%2CGenbank:XP_006611872.1;Parent=rna-XM_006611809.2
NW_006263390.1	Gnomon	CDS	1466696	1467045	.	+	0	Name=XP_006611872.1;ID=cds-XP_006611872.1;Dbxref=GeneID:102673591%2CGenbank:XP_006611872.1;Parent=rna-XM_006611809.2
NW_006263390.1	Gnomon	CDS	1467614	1467746	.	+	0	Name=XP_006611872.1;ID=cds-XP_006611872.1;Dbxref=GeneID:102673591%2CGenbank:XP_006611872.1;Parent=rna-XM_006611809.2
NW_006263390.1	Gnomon	CDS	1467838	1468067	.	+	0	Name=XP_006611872.1;ID=cds-XP_006611872.1;Dbxref=GeneID:102673591%2CGenbank:XP_006611872.1;Parent=rna-XM_006611809.2
NW_006263390.1	Gnomon	CDS	1468145	1468458	.	+	0	Name=XP_006611872.1;ID=cds-XP_006611872.1;Dbxref=GeneID:102673591%2CGenbank:XP_006611872.1;Parent=rna-XM_006611809.2
NW_006263390.1	Gnomon	CDS	1469495	1469764	.	+	0	Name=XP_006611872.1;ID=cds-XP_006611872.1;Dbxref=GeneID:102673591%2CGenbank:XP_006611872.1;Parent=rna-XM_006611809.2
NW_006263390.1	Gnomon	CDS	1469834	1469913	.	+	0	Name=XP_006611872.1;ID=cds-XP_006611872.1;Dbxref=GeneID:102673591%2CGenbank:XP_006611872.1;Parent=rna-XM_006611809.2
NW_006263390.1	Gnomon	CDS	1470351	1470495	.	+	0	Name=XP_006611872.1;ID=cds-XP_006611872.1;Dbxref=GeneID:102673591%2CGenbank:XP_006611872.1;Parent=rna-XM_006611809.2
NW_006263390.1	Gnomon	CDS	1470567	1470873	.	+	0	Name=XP_006611872.1;ID=cds-XP_006611872.1;Dbxref=GeneID:102673591%2CGenbank:XP_006611872.1;Parent=rna-XM_006611809.2
NW_006263390.1	Gnomon	CDS	1470941	1471231	.	+	0	Name=XP_006611872.1;ID=cds-XP_006611872.1;Dbxref=GeneID:102673591%2CGenbank:XP_006611872.1;Parent=rna-XM_006611809.2
NW_006263390.1	Gnomon	exon	859556	859656	.	+	.	ID=exon-XM_006611746.2-10;Dbxref=GeneID:102676364%2CGenbank:XM_006611746.2;Parent=rna-XM_006611746.2
NW_006263390.1	Gnomon	exon	860039	860380	.	+	.	ID=exon-XM_006611746.2-11;Dbxref=GeneID:102676364%2CGenbank:XM_006611746.2;Parent=rna-XM_006611746.2
NW_006263390.1	Gnomon	exon	860699	861060	.	+	.	ID=exon-XM_006611746.2-12;Dbxref=GeneID:102676364%2CGenbank:XM_006611746.2;Parent=rna-XM_006611746.2
NW_006263390.1	Gnomon	CDS	1459273	1459474	.	+	0	Name=XP_031364429.1;ID=cds-XP_031364429.1;Dbxref=GeneID:102673799%2CGenbank:XP_031364429.1;Parent=rna-XM_031508569.1
NW_006263390.1	Gnomon	CDS	1459551	1459779	.	+	0	Name=XP_031364429.1;ID=cds-XP_031364429.1;Dbxref=GeneID:102673799%2CGenbank:XP_031364429.1;Parent=rna-XM_031508569.1
NW_006263390.1	Gnomon	CDS	1459851	1459950	.	+	0	Name=XP_031364429.1;ID=cds-XP_031364429.1;Dbxref=GeneID:102673799%2CGenbank:XP_031364429.1;Parent=rna-XM_031508569.1
NW_006263390.1	Gnomon	CDS	1460023	1460154	.	+	0	Name=XP_031364429.1;ID=cds-XP_031364429.1;Dbxref=GeneID:102673799%2CGenbank:XP_031364429.1;Parent=rna-XM_031508569.1
NW_006263390.1	Gnomon	gene	1003140	1015966	.	+	.	Name=LOC102678889;ID=gene-LOC102678889;Dbxref=GeneID:102678889
NW_006263390.1	Gnomon	exon	779306	779691	.	+	.	ID=exon-XM_006611727.2-2;Dbxref=GeneID:102674118%2CGenbank:XM_006611727.2;Parent=rna-XM_006611727.2
NW_006263390.1	Gnomon	exon	779805	779912	.	+	.	ID=exon-XM_006611727.2-3;Dbxref=GeneID:102674118%2CGenbank:XM_006611727.2;Parent=rna-XM_006611727.2
NW_006263390.1	Gnomon	exon	777141	777277	.	+	.	ID=exon-XM_006611727.2-1;Dbxref=GeneID:102674118%2CGenbank:XM_006611727.2;Parent=rna-XM_006611727.2
NW_006263390.1	Gnomon	exon	789401	789546	.	+	.	ID=exon-XM_006611727.2-8;Dbxref=GeneID:102674118%2CGenbank:XM_006611727.2;Parent=rna-XM_006611727.2
NW_006263390.1	Gnomon	exon	789664	789779	.	+	.	ID=exon-XM_006611727.2-9;Dbxref=GeneID:102674118%2CGenbank:XM_006611727.2;Parent=rna-XM_006611727.2
NW_006263390.1	Gnomon	exon	788668	788873	.	+	.	ID=exon-XM_006611727.2-6;Dbxref=GeneID:102674118%2CGenbank:XM_006611727.2;Parent=rna-XM_006611727.2
NW_006263390.1	Gnomon	exon	788943	789092	.	+	.	ID=exon-XM_006611727.2-7;Dbxref=GeneID:102674118%2CGenbank:XM_006611727.2;Parent=rna-XM_006611727.2
NW_006263390.1	Gnomon	exon	780052	780228	.	+	.	ID=exon-XM_006611727.2-4;Dbxref=GeneID:102674118%2CGenbank:XM_006611727.2;Parent=rna-XM_006611727.2
NW_006263390.1	Gnomon	exon	783413	783548	.	+	.	ID=exon-XM_006611727.2-5;Dbxref=GeneID:102674118%2CGenbank:XM_006611727.2;Parent=rna-XM_006611727.2
NW_006263390.1	Gnomon	exon	777144	777277	.	+	.	ID=exon-XM_031508635.1-1;Dbxref=GeneID:102674118%2CGenbank:XM_031508635.1;Parent=rna-XM_031508635.1
NW_006263390.1	Gnomon	exon	779306	779691	.	+	.	ID=exon-XM_031508635.1-2;Dbxref=GeneID:102674118%2CGenbank:XM_031508635.1;Parent=rna-XM_031508635.1
NW_006263390.1	Gnomon	exon	779805	779912	.	+	.	ID=exon-XM_031508635.1-3;Dbxref=GeneID:102674118%2CGenbank:XM_031508635.1;Parent=rna-XM_031508635.1
NW_006263390.1	Gnomon	exon	780052	780228	.	+	.	ID=exon-XM_031508635.1-4;Dbxref=GeneID:102674118%2CGenbank:XM_031508635.1;Parent=rna-XM_031508635.1
NW_006263390.1	Gnomon	exon	783413	783548	.	+	.	ID=exon-XM_031508635.1-5;Dbxref=GeneID:102674118%2CGenbank:XM_031508635.1;Parent=rna-XM_031508635.1
NW_006263390.1	Gnomon	exon	788668	788873	.	+	.	ID=exon-XM_031508635.1-6;Dbxref=GeneID:102674118%2CGenbank:XM_031508635.1;Parent=rna-XM_031508635.1
NW_006263390.1	Gnomon	exon	788943	789092	.	+	.	ID=exon-XM_031508635.1-7;Dbxref=GeneID:102674118%2CGenbank:XM_031508635.1;Parent=rna-XM_031508635.1
NW_006263390.1	Gnomon	exon	789401	789546	.	+	.	ID=exon-XM_031508635.1-8;Dbxref=GeneID:102674118%2CGenbank:XM_031508635.1;Parent=rna-XM_031508635.1
NW_006263390.1	Gnomon	exon	789664	789779	.	+	.	ID=exon-XM_031508635.1-9;Dbxref=GeneID:102674118%2CGenbank:XM_031508635.1;Parent=rna-XM_031508635.1
NW_006263390.1	Gnomon	CDS	756767	756844	.	-	0	Name=XP_006611777.1;ID=cds-XP_006611777.1;Dbxref=GeneID:102673191%2CGenbank:XP_006611777.1;Parent=rna-XM_006611714.2
NW_006263390.1	Gnomon	CDS	756278	756670	.	-	0	Name=XP_006611777.1;ID=cds-XP_006611777.1;Dbxref=GeneID:102673191%2CGenbank:XP_006611777.1;Parent=rna-XM_006611714.2
NW_006263390.1	Gnomon	CDS	756022	756219	.	-	0	Name=XP_006611777.1;ID=cds-XP_006611777.1;Dbxref=GeneID:102673191%2CGenbank:XP_006611777.1;Parent=rna-XM_006611714.2
NW_006263390.1	Gnomon	CDS	755705	755904	.	-	0	Name=XP_006611777.1;ID=cds-XP_006611777.1;Dbxref=GeneID:102673191%2CGenbank:XP_006611777.1;Parent=rna-XM_006611714.2
NW_006263390.1	Gnomon	CDS	755250	755607	.	-	0	Name=XP_006611777.1;ID=cds-XP_006611777.1;Dbxref=GeneID:102673191%2CGenbank:XP_006611777.1;Parent=rna-XM_006611714.2
NW_006263390.1	Gnomon	CDS	1414901	1415221	.	-	0	Name=XP_006611871.2;ID=cds-XP_006611871.2;Dbxref=GeneID:102673447%2CGenbank:XP_006611871.2;Parent=rna-XM_006611808.2
NW_006263390.1	Gnomon	CDS	1414734	1414842	.	-	0	Name=XP_006611871.2;ID=cds-XP_006611871.2;Dbxref=GeneID:102673447%2CGenbank:XP_006611871.2;Parent=rna-XM_006611808.2
NW_006263390.1	Gnomon	CDS	1414435	1414662	.	-	0	Name=XP_006611871.2;ID=cds-XP_006611871.2;Dbxref=GeneID:102673447%2CGenbank:XP_006611871.2;Parent=rna-XM_006611808.2
NW_006263390.1	Gnomon	CDS	1413704	1414281	.	-	0	Name=XP_006611871.2;ID=cds-XP_006611871.2;Dbxref=GeneID:102673447%2CGenbank:XP_006611871.2;Parent=rna-XM_006611808.2
NW_006263390.1	Gnomon	CDS	1413194	1413556	.	-	0	Name=XP_006611871.2;ID=cds-XP_006611871.2;Dbxref=GeneID:102673447%2CGenbank:XP_006611871.2;Parent=rna-XM_006611808.2
NW_006263390.1	Gnomon	mRNA	491552	520717	.	-	.	Name=XM_031508620.1;ID=rna-XM_031508620.1;Dbxref=GeneID:102679189%2CGenbank:XM_031508620.1;Parent=gene-LOC102679189
NW_006263390.1	Gnomon	gene	520784	521027	.	+	.	Name=LOC102678962;ID=gene-LOC102678962;Dbxref=GeneID:102678962
NW_006263390.1	Gnomon	exon	663991	664395	.	-	.	ID=exon-XM_006611699.2-1;Dbxref=GeneID:102671161%2CGenbank:XM_006611699.2;Parent=rna-XM_006611699.2
NW_006263390.1	Gnomon	gene	404945	409551	.	+	.	Name=LOC102678288;ID=gene-LOC102678288;Dbxref=GeneID:102678288
NW_006263390.1	Gnomon	exon	721218	722062	.	+	.	ID=exon-XM_031508583.1-8;Dbxref=GeneID:102672388%2CGenbank:XM_031508583.1;Parent=rna-XM_031508583.1
NW_006263390.1	Gnomon	exon	722185	723031	.	+	.	ID=exon-XM_031508583.1-9;Dbxref=GeneID:102672388%2CGenbank:XM_031508583.1;Parent=rna-XM_031508583.1
NW_006263390.1	Gnomon	exon	662984	663910	.	-	.	ID=exon-XM_006611699.2-2;Dbxref=GeneID:102671161%2CGenbank:XM_006611699.2;Parent=rna-XM_006611699.2
NW_006263390.1	Gnomon	exon	720198	720356	.	+	.	ID=exon-XM_031508583.1-6;Dbxref=GeneID:102672388%2CGenbank:XM_031508583.1;Parent=rna-XM_031508583.1
NW_006263390.1	Gnomon	exon	720855	721131	.	+	.	ID=exon-XM_031508583.1-7;Dbxref=GeneID:102672388%2CGenbank:XM_031508583.1;Parent=rna-XM_031508583.1
NW_006263390.1	Gnomon	exon	716547	716762	.	+	.	ID=exon-XM_031508583.1-4;Dbxref=GeneID:102672388%2CGenbank:XM_031508583.1;Parent=rna-XM_031508583.1
NW_006263390.1	Gnomon	exon	719894	720101	.	+	.	ID=exon-XM_031508583.1-5;Dbxref=GeneID:102672388%2CGenbank:XM_031508583.1;Parent=rna-XM_031508583.1
NW_006263390.1	Gnomon	exon	715927	716059	.	+	.	ID=exon-XM_031508583.1-2;Dbxref=GeneID:102672388%2CGenbank:XM_031508583.1;Parent=rna-XM_031508583.1
NW_006263390.1	Gnomon	exon	716203	716437	.	+	.	ID=exon-XM_031508583.1-3;Dbxref=GeneID:102672388%2CGenbank:XM_031508583.1;Parent=rna-XM_031508583.1
NW_006263390.1	Gnomon	exon	715678	715846	.	+	.	ID=exon-XM_031508583.1-1;Dbxref=GeneID:102672388%2CGenbank:XM_031508583.1;Parent=rna-XM_031508583.1
NW_006263390.1	Gnomon	mRNA	877498	931389	.	-	.	Name=XM_006611822.2;ID=rna-XM_006611822.2;Dbxref=GeneID:102675399%2CGenbank:XM_006611822.2;Parent=gene-LOC102675399
NW_006263390.1	Gnomon	exon	695662	695788	.	+	.	ID=exon-XM_031508632.1-10;Dbxref=GeneID:102671523%2CGenbank:XM_031508632.1;Parent=rna-XM_031508632.1
NW_006263390.1	Gnomon	exon	696094	696343	.	+	.	ID=exon-XM_031508632.1-11;Dbxref=GeneID:102671523%2CGenbank:XM_031508632.1;Parent=rna-XM_031508632.1
NW_006263390.1	Gnomon	exon	696438	696485	.	+	.	ID=exon-XM_031508632.1-12;Dbxref=GeneID:102671523%2CGenbank:XM_031508632.1;Parent=rna-XM_031508632.1
NW_006263390.1	Gnomon	exon	701604	704832	.	+	.	ID=exon-XM_031508632.1-13;Dbxref=GeneID:102671523%2CGenbank:XM_031508632.1;Parent=rna-XM_031508632.1
NW_006263390.1	Gnomon	mRNA	777142	801419	.	+	.	Name=XM_006611729.2;ID=rna-XM_006611729.2;Dbxref=GeneID:102674118%2CGenbank:XM_006611729.2;Parent=gene-LOC102674118
NW_006263390.1	Gnomon	exon	783413	783548	.	+	.	ID=exon-XM_006611726.2-5;Dbxref=GeneID:102674118%2CGenbank:XM_006611726.2;Parent=rna-XM_006611726.2
NW_006263390.1	Gnomon	exon	788668	788873	.	+	.	ID=exon-XM_006611726.2-6;Dbxref=GeneID:102674118%2CGenbank:XM_006611726.2;Parent=rna-XM_006611726.2
NW_006263390.1	Gnomon	exon	788943	789092	.	+	.	ID=exon-XM_006611726.2-7;Dbxref=GeneID:102674118%2CGenbank:XM_006611726.2;Parent=rna-XM_006611726.2
NW_006263390.1	Gnomon	exon	789401	789546	.	+	.	ID=exon-XM_006611726.2-8;Dbxref=GeneID:102674118%2CGenbank:XM_006611726.2;Parent=rna-XM_006611726.2
NW_006263390.1	Gnomon	exon	789664	789779	.	+	.	ID=exon-XM_006611726.2-9;Dbxref=GeneID:102674118%2CGenbank:XM_006611726.2;Parent=rna-XM_006611726.2
NW_006263390.1	Gnomon	exon	777142	777277	.	+	.	ID=exon-XM_006611726.2-1;Dbxref=GeneID:102674118%2CGenbank:XM_006611726.2;Parent=rna-XM_006611726.2
NW_006263390.1	Gnomon	exon	779306	779691	.	+	.	ID=exon-XM_006611726.2-2;Dbxref=GeneID:102674118%2CGenbank:XM_006611726.2;Parent=rna-XM_006611726.2
NW_006263390.1	Gnomon	exon	779805	779912	.	+	.	ID=exon-XM_006611726.2-3;Dbxref=GeneID:102674118%2CGenbank:XM_006611726.2;Parent=rna-XM_006611726.2
NW_006263390.1	Gnomon	exon	780052	780228	.	+	.	ID=exon-XM_006611726.2-4;Dbxref=GeneID:102674118%2CGenbank:XM_006611726.2;Parent=rna-XM_006611726.2
NW_006263390.1	Gnomon	gene	933262	990307	.	-	.	Name=LOC102678239;ID=gene-LOC102678239;Dbxref=GeneID:102678239
NW_006263390.1	Gnomon	exon	729421	730183	.	-	.	ID=exon-XM_031508622.1-28;Dbxref=GeneID:102672143%2CGenbank:XM_031508622.1;Parent=rna-XM_031508622.1
NW_006263390.1	Gnomon	exon	733251	733458	.	-	.	ID=exon-XM_031508622.1-24;Dbxref=GeneID:102672143%2CGenbank:XM_031508622.1;Parent=rna-XM_031508622.1
NW_006263390.1	Gnomon	exon	732228	733102	.	-	.	ID=exon-XM_031508622.1-25;Dbxref=GeneID:102672143%2CGenbank:XM_031508622.1;Parent=rna-XM_031508622.1
NW_006263390.1	Gnomon	exon	730836	732098	.	-	.	ID=exon-XM_031508622.1-26;Dbxref=GeneID:102672143%2CGenbank:XM_031508622.1;Parent=rna-XM_031508622.1
NW_006263390.1	Gnomon	exon	730465	730656	.	-	.	ID=exon-XM_031508622.1-27;Dbxref=GeneID:102672143%2CGenbank:XM_031508622.1;Parent=rna-XM_031508622.1
NW_006263390.1	Gnomon	exon	734542	735284	.	-	.	ID=exon-XM_031508622.1-20;Dbxref=GeneID:102672143%2CGenbank:XM_031508622.1;Parent=rna-XM_031508622.1
NW_006263390.1	Gnomon	exon	734120	734434	.	-	.	ID=exon-XM_031508622.1-21;Dbxref=GeneID:102672143%2CGenbank:XM_031508622.1;Parent=rna-XM_031508622.1
NW_006263390.1	Gnomon	exon	733821	734015	.	-	.	ID=exon-XM_031508622.1-22;Dbxref=GeneID:102672143%2CGenbank:XM_031508622.1;Parent=rna-XM_031508622.1
NW_006263390.1	Gnomon	exon	733590	733737	.	-	.	ID=exon-XM_031508622.1-23;Dbxref=GeneID:102672143%2CGenbank:XM_031508622.1;Parent=rna-XM_031508622.1
NW_006263390.1	Gnomon	exon	736836	736990	.	-	.	ID=exon-XM_031508622.1-17;Dbxref=GeneID:102672143%2CGenbank:XM_031508622.1;Parent=rna-XM_031508622.1
NW_006263390.1	Gnomon	exon	736004	736179	.	-	.	ID=exon-XM_031508622.1-18;Dbxref=GeneID:102672143%2CGenbank:XM_031508622.1;Parent=rna-XM_031508622.1
NW_006263390.1	Gnomon	exon	735796	735928	.	-	.	ID=exon-XM_031508622.1-19;Dbxref=GeneID:102672143%2CGenbank:XM_031508622.1;Parent=rna-XM_031508622.1
NW_006263390.1	Gnomon	exon	738343	738729	.	-	.	ID=exon-XM_031508622.1-13;Dbxref=GeneID:102672143%2CGenbank:XM_031508622.1;Parent=rna-XM_031508622.1
NW_006263390.1	Gnomon	exon	737911	738246	.	-	.	ID=exon-XM_031508622.1-14;Dbxref=GeneID:102672143%2CGenbank:XM_031508622.1;Parent=rna-XM_031508622.1
NW_006263390.1	Gnomon	exon	737580	737771	.	-	.	ID=exon-XM_031508622.1-15;Dbxref=GeneID:102672143%2CGenbank:XM_031508622.1;Parent=rna-XM_031508622.1
NW_006263390.1	Gnomon	exon	737104	737469	.	-	.	ID=exon-XM_031508622.1-16;Dbxref=GeneID:102672143%2CGenbank:XM_031508622.1;Parent=rna-XM_031508622.1
NW_006263390.1	Gnomon	exon	739448	740055	.	-	.	ID=exon-XM_031508622.1-10;Dbxref=GeneID:102672143%2CGenbank:XM_031508622.1;Parent=rna-XM_031508622.1
NW_006263390.1	Gnomon	exon	739114	739299	.	-	.	ID=exon-XM_031508622.1-11;Dbxref=GeneID:102672143%2CGenbank:XM_031508622.1;Parent=rna-XM_031508622.1
NW_006263390.1	Gnomon	exon	738810	739020	.	-	.	ID=exon-XM_031508622.1-12;Dbxref=GeneID:102672143%2CGenbank:XM_031508622.1;Parent=rna-XM_031508622.1
NW_006263390.1	Gnomon	CDS	488326	488391	.	+	0	Name=XP_006611731.1;ID=cds-XP_006611731.1;Dbxref=GeneID:102679048%2CGenbank:XP_006611731.1;Parent=rna-XM_006611668.2
NW_006263390.1	Gnomon	CDS	488469	488630	.	+	0	Name=XP_006611731.1;ID=cds-XP_006611731.1;Dbxref=GeneID:102679048%2CGenbank:XP_006611731.1;Parent=rna-XM_006611668.2
NW_006263390.1	Gnomon	CDS	488711	488863	.	+	0	Name=XP_006611731.1;ID=cds-XP_006611731.1;Dbxref=GeneID:102679048%2CGenbank:XP_006611731.1;Parent=rna-XM_006611668.2
NW_006263390.1	Gnomon	CDS	488927	489085	.	+	0	Name=XP_006611731.1;ID=cds-XP_006611731.1;Dbxref=GeneID:102679048%2CGenbank:XP_006611731.1;Parent=rna-XM_006611668.2
NW_006263390.1	Gnomon	exon	798076	798232	.	+	.	ID=exon-XM_006611736.2-13;Dbxref=GeneID:102674118%2CGenbank:XM_006611736.2;Parent=rna-XM_006611736.2
NW_006263390.1	Gnomon	exon	800025	801419	.	+	.	ID=exon-XM_006611736.2-14;Dbxref=GeneID:102674118%2CGenbank:XM_006611736.2;Parent=rna-XM_006611736.2
NW_006263390.1	Gnomon	exon	792265	792413	.	+	.	ID=exon-XM_006611736.2-11;Dbxref=GeneID:102674118%2CGenbank:XM_006611736.2;Parent=rna-XM_006611736.2
NW_006263390.1	Gnomon	exon	796666	796783	.	+	.	ID=exon-XM_006611736.2-12;Dbxref=GeneID:102674118%2CGenbank:XM_006611736.2;Parent=rna-XM_006611736.2
NW_006263390.1	Gnomon	exon	791497	791511	.	+	.	ID=exon-XM_006611736.2-10;Dbxref=GeneID:102674118%2CGenbank:XM_006611736.2;Parent=rna-XM_006611736.2
NW_006263390.1	Gnomon	CDS	1466791	1467045	.	+	0	Name=XP_031364428.1;ID=cds-XP_031364428.1;Dbxref=GeneID:102673591%2CGenbank:XP_031364428.1;Parent=rna-XM_031508568.1
NW_006263390.1	Gnomon	CDS	1467614	1467746	.	+	0	Name=XP_031364428.1;ID=cds-XP_031364428.1;Dbxref=GeneID:102673591%2CGenbank:XP_031364428.1;Parent=rna-XM_031508568.1
NW_006263390.1	Gnomon	CDS	1467838	1468067	.	+	0	Name=XP_031364428.1;ID=cds-XP_031364428.1;Dbxref=GeneID:102673591%2CGenbank:XP_031364428.1;Parent=rna-XM_031508568.1
NW_006263390.1	Gnomon	CDS	1468145	1468458	.	+	0	Name=XP_031364428.1;ID=cds-XP_031364428.1;Dbxref=GeneID:102673591%2CGenbank:XP_031364428.1;Parent=rna-XM_031508568.1
NW_006263390.1	Gnomon	CDS	1469495	1469764	.	+	0	Name=XP_031364428.1;ID=cds-XP_031364428.1;Dbxref=GeneID:102673591%2CGenbank:XP_031364428.1;Parent=rna-XM_031508568.1
NW_006263390.1	Gnomon	CDS	1469834	1469913	.	+	0	Name=XP_031364428.1;ID=cds-XP_031364428.1;Dbxref=GeneID:102673591%2CGenbank:XP_031364428.1;Parent=rna-XM_031508568.1
NW_006263390.1	Gnomon	CDS	1470351	1470495	.	+	0	Name=XP_031364428.1;ID=cds-XP_031364428.1;Dbxref=GeneID:102673591%2CGenbank:XP_031364428.1;Parent=rna-XM_031508568.1
NW_006263390.1	Gnomon	CDS	1470567	1470873	.	+	0	Name=XP_031364428.1;ID=cds-XP_031364428.1;Dbxref=GeneID:102673591%2CGenbank:XP_031364428.1;Parent=rna-XM_031508568.1
NW_006263390.1	Gnomon	CDS	1470941	1471231	.	+	0	Name=XP_031364428.1;ID=cds-XP_031364428.1;Dbxref=GeneID:102673591%2CGenbank:XP_031364428.1;Parent=rna-XM_031508568.1
NW_006263390.1	Gnomon	mRNA	1074638	1079195	.	-	.	Name=XM_006611824.2;ID=rna-XM_006611824.2;Dbxref=GeneID:102675681%2CGenbank:XM_006611824.2;Parent=gene-LOC102675681
NW_006263390.1	Gnomon	exon	1064646	1064866	.	-	.	ID=exon-XM_006611774.2-1;Dbxref=GeneID:102680162%2CGenbank:XM_006611774.2;Parent=rna-XM_006611774.2
NW_006263390.1	Gnomon	exon	1064449	1064560	.	-	.	ID=exon-XM_006611774.2-2;Dbxref=GeneID:102680162%2CGenbank:XM_006611774.2;Parent=rna-XM_006611774.2
NW_006263390.1	Gnomon	exon	1064140	1064315	.	-	.	ID=exon-XM_006611774.2-3;Dbxref=GeneID:102680162%2CGenbank:XM_006611774.2;Parent=rna-XM_006611774.2
NW_006263390.1	Gnomon	exon	1063617	1063917	.	-	.	ID=exon-XM_006611774.2-4;Dbxref=GeneID:102680162%2CGenbank:XM_006611774.2;Parent=rna-XM_006611774.2
NW_006263390.1	Gnomon	exon	1063162	1063547	.	-	.	ID=exon-XM_006611774.2-5;Dbxref=GeneID:102680162%2CGenbank:XM_006611774.2;Parent=rna-XM_006611774.2
NW_006263390.1	Gnomon	exon	1062713	1063089	.	-	.	ID=exon-XM_006611774.2-6;Dbxref=GeneID:102680162%2CGenbank:XM_006611774.2;Parent=rna-XM_006611774.2
NW_006263390.1	Gnomon	gene	995309	997542	.	-	.	Name=LOC102678386;ID=gene-LOC102678386;Dbxref=GeneID:102678386
NW_006263390.1	Gnomon	CDS	1457593	1457610	.	-	0	Name=XP_006611876.1;ID=cds-XP_006611876.1;Dbxref=GeneID:102674066%2CGenbank:XP_006611876.1;Parent=rna-XM_006611813.2
NW_006263390.1	Gnomon	CDS	1457498	1457515	.	-	0	Name=XP_006611876.1;ID=cds-XP_006611876.1;Dbxref=GeneID:102674066%2CGenbank:XP_006611876.1;Parent=rna-XM_006611813.2
NW_006263390.1	Gnomon	CDS	1457013	1457125	.	-	0	Name=XP_006611876.1;ID=cds-XP_006611876.1;Dbxref=GeneID:102674066%2CGenbank:XP_006611876.1;Parent=rna-XM_006611813.2
NW_006263390.1	Gnomon	CDS	1456378	1456462	.	-	0	Name=XP_006611876.1;ID=cds-XP_006611876.1;Dbxref=GeneID:102674066%2CGenbank:XP_006611876.1;Parent=rna-XM_006611813.2
NW_006263390.1	Gnomon	exon	1394060	1394315	.	+	.	ID=exon-XM_006611804.2-4;Dbxref=GeneID:102672926%2CGenbank:XM_006611804.2;Parent=rna-XM_006611804.2
NW_006263390.1	Gnomon	exon	1394381	1394500	.	+	.	ID=exon-XM_006611804.2-5;Dbxref=GeneID:102672926%2CGenbank:XM_006611804.2;Parent=rna-XM_006611804.2
NW_006263390.1	Gnomon	exon	1393025	1393144	.	+	.	ID=exon-XM_006611804.2-1;Dbxref=GeneID:102672926%2CGenbank:XM_006611804.2;Parent=rna-XM_006611804.2
NW_006263390.1	Gnomon	exon	1393230	1393317	.	+	.	ID=exon-XM_006611804.2-2;Dbxref=GeneID:102672926%2CGenbank:XM_006611804.2;Parent=rna-XM_006611804.2
NW_006263390.1	Gnomon	exon	1393670	1393990	.	+	.	ID=exon-XM_006611804.2-3;Dbxref=GeneID:102672926%2CGenbank:XM_006611804.2;Parent=rna-XM_006611804.2
NW_006263390.1	Gnomon	CDS	546698	546924	.	-	0	Name=XP_006611730.1;ID=cds-XP_006611730.1;Dbxref=GeneID:102678836%2CGenbank:XP_006611730.1;Parent=rna-XM_006611667.2
NW_006263390.1	Gnomon	CDS	546464	546629	.	-	0	Name=XP_006611730.1;ID=cds-XP_006611730.1;Dbxref=GeneID:102678836%2CGenbank:XP_006611730.1;Parent=rna-XM_006611667.2
NW_006263390.1	Gnomon	CDS	546080	546368	.	-	0	Name=XP_006611730.1;ID=cds-XP_006611730.1;Dbxref=GeneID:102678836%2CGenbank:XP_006611730.1;Parent=rna-XM_006611667.2
NW_006263390.1	Gnomon	CDS	545849	546006	.	-	0	Name=XP_006611730.1;ID=cds-XP_006611730.1;Dbxref=GeneID:102678836%2CGenbank:XP_006611730.1;Parent=rna-XM_006611667.2
NW_006263390.1	Gnomon	exon	436308	438196	.	+	.	ID=exon-XM_031508611.1-1;Dbxref=GeneID:102674731%2CGenbank:XM_031508611.1;Note=The sequence of the model RefSeq transcript was modified relative to this genomic sequence to represent the inferred CDS: deleted 1 base in 1 codon;Parent=rna-XM_031508611.1
NW_006263390.1	Gnomon	exon	484247	484374	.	+	.	ID=exon-XM_031508611.1-6;Dbxref=GeneID:102674731%2CGenbank:XM_031508611.1;Note=The sequence of the model RefSeq transcript was modified relative to this genomic sequence to represent the inferred CDS: deleted 1 base in 1 codon;Parent=rna-XM_031508611.1
NW_006263390.1	Gnomon	exon	484441	486139	.	+	.	ID=exon-XM_031508611.1-7;Dbxref=GeneID:102674731%2CGenbank:XM_031508611.1;Note=The sequence of the model RefSeq transcript was modified relative to this genomic sequence to represent the inferred CDS: deleted 1 base in 1 codon;Parent=rna-XM_031508611.1
NW_006263390.1	Gnomon	exon	483971	484155	.	+	.	ID=exon-XM_031508611.1-4;Dbxref=GeneID:102674731%2CGenbank:XM_031508611.1;Note=The sequence of the model RefSeq transcript was modified relative to this genomic sequence to represent the inferred CDS: deleted 1 base in 1 codon;Parent=rna-XM_031508611.1
NW_006263390.1	Gnomon	exon	484233	484245	.	+	.	ID=exon-XM_031508611.1-5;Dbxref=GeneID:102674731%2CGenbank:XM_031508611.1;Note=The sequence of the model RefSeq transcript was modified relative to this genomic sequence to represent the inferred CDS: deleted 1 base in 1 codon;Parent=rna-XM_031508611.1
NW_006263390.1	Gnomon	exon	457920	458268	.	+	.	ID=exon-XM_031508611.1-2;Dbxref=GeneID:102674731%2CGenbank:XM_031508611.1;Note=The sequence of the model RefSeq transcript was modified relative to this genomic sequence to represent the inferred CDS: deleted 1 base in 1 codon;Parent=rna-XM_031508611.1
NW_006263390.1	Gnomon	exon	460409	460641	.	+	.	ID=exon-XM_031508611.1-3;Dbxref=GeneID:102674731%2CGenbank:XM_031508611.1;Note=The sequence of the model RefSeq transcript was modified relative to this genomic sequence to represent the inferred CDS: deleted 1 base in 1 codon;Parent=rna-XM_031508611.1
NW_006263390.1	Gnomon	gene	410004	421284	.	+	.	Name=LOC102678438;ID=gene-LOC102678438;Dbxref=GeneID:102678438
NW_006263390.1	Gnomon	exon	1313766	1313905	.	-	.	ID=exon-XM_006611797.2-3;Dbxref=GeneID:102671796%2CGenbank:XM_006611797.2;Parent=rna-XM_006611797.2
NW_006263390.1	Gnomon	exon	1313407	1313632	.	-	.	ID=exon-XM_006611797.2-4;Dbxref=GeneID:102671796%2CGenbank:XM_006611797.2;Parent=rna-XM_006611797.2
NW_006263390.1	Gnomon	exon	1313250	1313335	.	-	.	ID=exon-XM_006611797.2-5;Dbxref=GeneID:102671796%2CGenbank:XM_006611797.2;Parent=rna-XM_006611797.2
NW_006263390.1	Gnomon	exon	1312725	1313175	.	-	.	ID=exon-XM_006611797.2-6;Dbxref=GeneID:102671796%2CGenbank:XM_006611797.2;Parent=rna-XM_006611797.2
NW_006263390.1	Gnomon	exon	1314509	1314593	.	-	.	ID=exon-XM_006611797.2-1;Dbxref=GeneID:102671796%2CGenbank:XM_006611797.2;Parent=rna-XM_006611797.2
NW_006263390.1	Gnomon	exon	1314020	1314109	.	-	.	ID=exon-XM_006611797.2-2;Dbxref=GeneID:102671796%2CGenbank:XM_006611797.2;Parent=rna-XM_006611797.2
NW_006263390.1	Gnomon	CDS	1458586	1458635	.	-	0	Name=XP_006611875.1;ID=cds-XP_006611875.1;Dbxref=GeneID:102673935%2CGenbank:XP_006611875.1;Parent=rna-XM_006611812.1
NW_006263390.1	Gnomon	CDS	1458136	1458364	.	-	0	Name=XP_006611875.1;ID=cds-XP_006611875.1;Dbxref=GeneID:102673935%2CGenbank:XP_006611875.1;Parent=rna-XM_006611812.1
NW_006263390.1	Gnomon	gene	995269	998408	.	+	.	Name=LOC102678526;ID=gene-LOC102678526;Dbxref=GeneID:102678526
NW_006263390.1	Gnomon	mRNA	1093358	1096449	.	+	.	Name=XM_006611826.2;ID=rna-XM_006611826.2;Dbxref=GeneID:102675944%2CGenbank:XM_006611826.2;Parent=gene-LOC102675944
NW_006263390.1	Gnomon	gene	548815	565134	.	-	.	Name=LOC102678573;ID=gene-LOC102678573;Dbxref=GeneID:102678573
NW_006263390.1	Gnomon	mRNA	573223	578729	.	+	.	Name=XM_006611679.2;ID=rna-XM_006611679.2;Dbxref=GeneID:102680040%2CGenbank:XM_006611679.2;Parent=gene-LOC102680040
NW_006263390.1	Gnomon	gene	214108	236298	.	+	.	Name=LOC102674335;ID=gene-LOC102674335;Dbxref=GeneID:102674335
NW_006263390.1	Gnomon	exon	734120	734434	.	-	.	ID=exon-XM_031508627.1-21;Dbxref=GeneID:102672143%2CGenbank:XM_031508627.1;Parent=rna-XM_031508627.1
NW_006263390.1	Gnomon	exon	733821	734015	.	-	.	ID=exon-XM_031508627.1-22;Dbxref=GeneID:102672143%2CGenbank:XM_031508627.1;Parent=rna-XM_031508627.1
NW_006263390.1	Gnomon	exon	733590	733737	.	-	.	ID=exon-XM_031508627.1-23;Dbxref=GeneID:102672143%2CGenbank:XM_031508627.1;Parent=rna-XM_031508627.1
NW_006263390.1	Gnomon	exon	733251	733458	.	-	.	ID=exon-XM_031508627.1-24;Dbxref=GeneID:102672143%2CGenbank:XM_031508627.1;Parent=rna-XM_031508627.1
NW_006263390.1	Gnomon	exon	734542	735284	.	-	.	ID=exon-XM_031508627.1-20;Dbxref=GeneID:102672143%2CGenbank:XM_031508627.1;Parent=rna-XM_031508627.1
NW_006263390.1	Gnomon	exon	732228	733102	.	-	.	ID=exon-XM_031508627.1-25;Dbxref=GeneID:102672143%2CGenbank:XM_031508627.1;Parent=rna-XM_031508627.1
NW_006263390.1	Gnomon	exon	730836	732098	.	-	.	ID=exon-XM_031508627.1-26;Dbxref=GeneID:102672143%2CGenbank:XM_031508627.1;Parent=rna-XM_031508627.1
NW_006263390.1	Gnomon	exon	730465	730656	.	-	.	ID=exon-XM_031508627.1-27;Dbxref=GeneID:102672143%2CGenbank:XM_031508627.1;Parent=rna-XM_031508627.1
NW_006263390.1	Gnomon	exon	729421	730183	.	-	.	ID=exon-XM_031508627.1-28;Dbxref=GeneID:102672143%2CGenbank:XM_031508627.1;Parent=rna-XM_031508627.1
NW_006263390.1	Gnomon	exon	739448	740055	.	-	.	ID=exon-XM_031508627.1-10;Dbxref=GeneID:102672143%2CGenbank:XM_031508627.1;Parent=rna-XM_031508627.1
NW_006263390.1	Gnomon	exon	739114	739299	.	-	.	ID=exon-XM_031508627.1-11;Dbxref=GeneID:102672143%2CGenbank:XM_031508627.1;Parent=rna-XM_031508627.1
NW_006263390.1	Gnomon	exon	738810	739020	.	-	.	ID=exon-XM_031508627.1-12;Dbxref=GeneID:102672143%2CGenbank:XM_031508627.1;Parent=rna-XM_031508627.1
NW_006263390.1	Gnomon	exon	738457	738729	.	-	.	ID=exon-XM_031508627.1-13;Dbxref=GeneID:102672143%2CGenbank:XM_031508627.1;Parent=rna-XM_031508627.1
NW_006263390.1	Gnomon	exon	736004	736179	.	-	.	ID=exon-XM_031508627.1-18;Dbxref=GeneID:102672143%2CGenbank:XM_031508627.1;Parent=rna-XM_031508627.1
NW_006263390.1	Gnomon	exon	735796	735928	.	-	.	ID=exon-XM_031508627.1-19;Dbxref=GeneID:102672143%2CGenbank:XM_031508627.1;Parent=rna-XM_031508627.1
NW_006263390.1	Gnomon	exon	737911	738246	.	-	.	ID=exon-XM_031508627.1-14;Dbxref=GeneID:102672143%2CGenbank:XM_031508627.1;Parent=rna-XM_031508627.1
NW_006263390.1	Gnomon	exon	737580	737771	.	-	.	ID=exon-XM_031508627.1-15;Dbxref=GeneID:102672143%2CGenbank:XM_031508627.1;Parent=rna-XM_031508627.1
NW_006263390.1	Gnomon	exon	737104	737469	.	-	.	ID=exon-XM_031508627.1-16;Dbxref=GeneID:102672143%2CGenbank:XM_031508627.1;Parent=rna-XM_031508627.1
NW_006263390.1	Gnomon	exon	736836	736990	.	-	.	ID=exon-XM_031508627.1-17;Dbxref=GeneID:102672143%2CGenbank:XM_031508627.1;Parent=rna-XM_031508627.1
NW_006263390.1	Gnomon	CDS	436544	438196	.	+	0	Name=XP_031364471.1;ID=cds-XP_031364471.1;Dbxref=GeneID:102674731%2CGenbank:XP_031364471.1;Note=The sequence of the model RefSeq protein was modified relative to this genomic sequence to represent the inferred CDS: deleted 1 base in 1 codon;Parent=rna-XM_031508611.1
NW_006263390.1	Gnomon	CDS	457920	458268	.	+	0	Name=XP_031364471.1;ID=cds-XP_031364471.1;Dbxref=GeneID:102674731%2CGenbank:XP_031364471.1;Note=The sequence of the model RefSeq protein was modified relative to this genomic sequence to represent the inferred CDS: deleted 1 base in 1 codon;Parent=rna-XM_031508611.1
NW_006263390.1	Gnomon	CDS	460409	460641	.	+	0	Name=XP_031364471.1;ID=cds-XP_031364471.1;Dbxref=GeneID:102674731%2CGenbank:XP_031364471.1;Note=The sequence of the model RefSeq protein was modified relative to this genomic sequence to represent the inferred CDS: deleted 1 base in 1 codon;Parent=rna-XM_031508611.1
NW_006263390.1	Gnomon	CDS	483971	484155	.	+	0	Name=XP_031364471.1;ID=cds-XP_031364471.1;Dbxref=GeneID:102674731%2CGenbank:XP_031364471.1;Note=The sequence of the model RefSeq protein was modified relative to this genomic sequence to represent the inferred CDS: deleted 1 base in 1 codon;Parent=rna-XM_031508611.1
NW_006263390.1	Gnomon	CDS	484233	484245	.	+	0	Name=XP_031364471.1;ID=cds-XP_031364471.1;Dbxref=GeneID:102674731%2CGenbank:XP_031364471.1;Note=The sequence of the model RefSeq protein was modified relative to this genomic sequence to represent the inferred CDS: deleted 1 base in 1 codon;Parent=rna-XM_031508611.1
NW_006263390.1	Gnomon	CDS	484247	484374	.	+	0	Name=XP_031364471.1;ID=cds-XP_031364471.1;Dbxref=GeneID:102674731%2CGenbank:XP_031364471.1;Note=The sequence of the model RefSeq protein was modified relative to this genomic sequence to represent the inferred CDS: deleted 1 base in 1 codon;Parent=rna-XM_031508611.1
NW_006263390.1	Gnomon	CDS	484441	484582	.	+	0	Name=XP_031364471.1;ID=cds-XP_031364471.1;Dbxref=GeneID:102674731%2CGenbank:XP_031364471.1;Note=The sequence of the model RefSeq protein was modified relative to this genomic sequence to represent the inferred CDS: deleted 1 base in 1 codon;Parent=rna-XM_031508611.1
NW_006263390.1	Gnomon	exon	777142	777277	.	+	.	ID=exon-XM_006611728.2-1;Dbxref=GeneID:102674118%2CGenbank:XM_006611728.2;Parent=rna-XM_006611728.2
NW_006263390.1	Gnomon	exon	779306	779691	.	+	.	ID=exon-XM_006611728.2-2;Dbxref=GeneID:102674118%2CGenbank:XM_006611728.2;Parent=rna-XM_006611728.2
NW_006263390.1	Gnomon	exon	788943	789092	.	+	.	ID=exon-XM_006611728.2-7;Dbxref=GeneID:102674118%2CGenbank:XM_006611728.2;Parent=rna-XM_006611728.2
NW_006263390.1	Gnomon	exon	789401	789546	.	+	.	ID=exon-XM_006611728.2-8;Dbxref=GeneID:102674118%2CGenbank:XM_006611728.2;Parent=rna-XM_006611728.2
NW_006263390.1	Gnomon	exon	789664	789779	.	+	.	ID=exon-XM_006611728.2-9;Dbxref=GeneID:102674118%2CGenbank:XM_006611728.2;Parent=rna-XM_006611728.2
NW_006263390.1	Gnomon	exon	779805	779912	.	+	.	ID=exon-XM_006611728.2-3;Dbxref=GeneID:102674118%2CGenbank:XM_006611728.2;Parent=rna-XM_006611728.2
NW_006263390.1	Gnomon	exon	780052	780228	.	+	.	ID=exon-XM_006611728.2-4;Dbxref=GeneID:102674118%2CGenbank:XM_006611728.2;Parent=rna-XM_006611728.2
NW_006263390.1	Gnomon	exon	783413	783548	.	+	.	ID=exon-XM_006611728.2-5;Dbxref=GeneID:102674118%2CGenbank:XM_006611728.2;Parent=rna-XM_006611728.2
NW_006263390.1	Gnomon	exon	788668	788873	.	+	.	ID=exon-XM_006611728.2-6;Dbxref=GeneID:102674118%2CGenbank:XM_006611728.2;Parent=rna-XM_006611728.2
NW_006263390.1	Gnomon	mRNA	1062713	1064886	.	-	.	Name=XM_006611773.2;ID=rna-XM_006611773.2;Dbxref=GeneID:102680162%2CGenbank:XM_006611773.2;Parent=gene-LOC102680162
NW_006263390.1	Gnomon	exon	1220668	1220715	.	-	.	ID=exon-XM_031508637.1-6;Dbxref=GeneID:102681191%2CGenbank:XM_031508637.1;Parent=rna-XM_031508637.1
NW_006263390.1	Gnomon	exon	1221462	1221561	.	-	.	ID=exon-XM_031508637.1-2;Dbxref=GeneID:102681191%2CGenbank:XM_031508637.1;Parent=rna-XM_031508637.1
NW_006263390.1	Gnomon	exon	1221354	1221431	.	-	.	ID=exon-XM_031508637.1-3;Dbxref=GeneID:102681191%2CGenbank:XM_031508637.1;Parent=rna-XM_031508637.1
NW_006263390.1	Gnomon	exon	1220954	1221311	.	-	.	ID=exon-XM_031508637.1-4;Dbxref=GeneID:102681191%2CGenbank:XM_031508637.1;Parent=rna-XM_031508637.1
NW_006263390.1	Gnomon	exon	1220753	1220791	.	-	.	ID=exon-XM_031508637.1-5;Dbxref=GeneID:102681191%2CGenbank:XM_031508637.1;Parent=rna-XM_031508637.1
NW_006263390.1	Gnomon	exon	1222802	1223184	.	-	.	ID=exon-XM_031508637.1-1;Dbxref=GeneID:102681191%2CGenbank:XM_031508637.1;Parent=rna-XM_031508637.1
NW_006263390.1	Gnomon	exon	666428	666783	.	+	.	ID=exon-XM_006611697.2-6;Dbxref=GeneID:102670929%2CGenbank:XM_006611697.2;Parent=rna-XM_006611697.2
NW_006263390.1	Gnomon	exon	666873	667084	.	+	.	ID=exon-XM_006611697.2-7;Dbxref=GeneID:102670929%2CGenbank:XM_006611697.2;Parent=rna-XM_006611697.2
NW_006263390.1	Gnomon	exon	665770	665984	.	+	.	ID=exon-XM_006611697.2-4;Dbxref=GeneID:102670929%2CGenbank:XM_006611697.2;Parent=rna-XM_006611697.2
NW_006263390.1	Gnomon	exon	666057	666320	.	+	.	ID=exon-XM_006611697.2-5;Dbxref=GeneID:102670929%2CGenbank:XM_006611697.2;Parent=rna-XM_006611697.2
NW_006263390.1	Gnomon	exon	665082	665298	.	+	.	ID=exon-XM_006611697.2-2;Dbxref=GeneID:102670929%2CGenbank:XM_006611697.2;Parent=rna-XM_006611697.2
NW_006263390.1	Gnomon	exon	665377	665703	.	+	.	ID=exon-XM_006611697.2-3;Dbxref=GeneID:102670929%2CGenbank:XM_006611697.2;Parent=rna-XM_006611697.2
NW_006263390.1	Gnomon	exon	664644	665010	.	+	.	ID=exon-XM_006611697.2-1;Dbxref=GeneID:102670929%2CGenbank:XM_006611697.2;Parent=rna-XM_006611697.2
NW_006263390.1	Gnomon	gene	238115	244153	.	-	.	Name=LOC102674477;ID=gene-LOC102674477;Dbxref=GeneID:102674477
NW_006263390.1	Gnomon	CDS	406084	406179	.	+	0	Name=XP_031364472.1;ID=cds-XP_031364472.1;Dbxref=GeneID:102678288%2CGenbank:XP_031364472.1;Parent=rna-XM_031508612.1
NW_006263390.1	Gnomon	CDS	406265	406409	.	+	0	Name=XP_031364472.1;ID=cds-XP_031364472.1;Dbxref=GeneID:102678288%2CGenbank:XP_031364472.1;Parent=rna-XM_031508612.1
NW_006263390.1	Gnomon	CDS	407132	407406	.	+	0	Name=XP_031364472.1;ID=cds-XP_031364472.1;Dbxref=GeneID:102678288%2CGenbank:XP_031364472.1;Parent=rna-XM_031508612.1
NW_006263390.1	Gnomon	CDS	407498	407632	.	+	0	Name=XP_031364472.1;ID=cds-XP_031364472.1;Dbxref=GeneID:102678288%2CGenbank:XP_031364472.1;Parent=rna-XM_031508612.1
NW_006263390.1	Gnomon	CDS	407720	407982	.	+	0	Name=XP_031364472.1;ID=cds-XP_031364472.1;Dbxref=GeneID:102678288%2CGenbank:XP_031364472.1;Parent=rna-XM_031508612.1
NW_006263390.1	Gnomon	CDS	408103	408278	.	+	0	Name=XP_031364472.1;ID=cds-XP_031364472.1;Dbxref=GeneID:102678288%2CGenbank:XP_031364472.1;Parent=rna-XM_031508612.1
NW_006263390.1	Gnomon	CDS	408349	408393	.	+	0	Name=XP_031364472.1;ID=cds-XP_031364472.1;Dbxref=GeneID:102678288%2CGenbank:XP_031364472.1;Parent=rna-XM_031508612.1
NW_006263390.1	Gnomon	CDS	408474	408653	.	+	0	Name=XP_031364472.1;ID=cds-XP_031364472.1;Dbxref=GeneID:102678288%2CGenbank:XP_031364472.1;Parent=rna-XM_031508612.1
NW_006263390.1	Gnomon	CDS	408735	408958	.	+	0	Name=XP_031364472.1;ID=cds-XP_031364472.1;Dbxref=GeneID:102678288%2CGenbank:XP_031364472.1;Parent=rna-XM_031508612.1
NW_006263390.1	Gnomon	mRNA	1062713	1064866	.	-	.	Name=XM_006611774.2;ID=rna-XM_006611774.2;Dbxref=GeneID:102680162%2CGenbank:XM_006611774.2;Parent=gene-LOC102680162
NW_006263390.1	Gnomon	exon	1059051	1059424	.	+	.	ID=exon-XM_006611776.2-1;Dbxref=GeneID:102680506%2CGenbank:XM_006611776.2;Parent=rna-XM_006611776.2
NW_006263390.1	Gnomon	exon	1059516	1059717	.	+	.	ID=exon-XM_006611776.2-2;Dbxref=GeneID:102680506%2CGenbank:XM_006611776.2;Parent=rna-XM_006611776.2
NW_006263390.1	Gnomon	exon	1059837	1060115	.	+	.	ID=exon-XM_006611776.2-3;Dbxref=GeneID:102680506%2CGenbank:XM_006611776.2;Parent=rna-XM_006611776.2
NW_006263390.1	Gnomon	exon	1060201	1060431	.	+	.	ID=exon-XM_006611776.2-4;Dbxref=GeneID:102680506%2CGenbank:XM_006611776.2;Parent=rna-XM_006611776.2
NW_006263390.1	Gnomon	exon	1060515	1060847	.	+	.	ID=exon-XM_006611776.2-5;Dbxref=GeneID:102680506%2CGenbank:XM_006611776.2;Parent=rna-XM_006611776.2
NW_006263390.1	Gnomon	mRNA	1060114	1062419	.	-	.	Name=XM_006611775.2;ID=rna-XM_006611775.2;Dbxref=GeneID:102680376%2CGenbank:XM_006611775.2;Parent=gene-LOC102680376
NW_006263390.1	Gnomon	gene	5073	6225	.	+	.	Name=LOC102674561;ID=gene-LOC102674561;Dbxref=GeneID:102674561
NW_006263390.1	Gnomon	mRNA	1458795	1460287	.	+	.	Name=XM_031508569.1;ID=rna-XM_031508569.1;Dbxref=GeneID:102673799%2CGenbank:XM_031508569.1;Parent=gene-LOC102673799
NW_006263390.1	Gnomon	exon	1366452	1369983	.	+	.	ID=exon-XM_006611799.2-1;Dbxref=GeneID:102672144%2CGenbank:XM_006611799.2;Parent=rna-XM_006611799.2
NW_006263390.1	Gnomon	mRNA	1059051	1060847	.	+	.	Name=XM_006611776.2;ID=rna-XM_006611776.2;Dbxref=GeneID:102680506%2CGenbank:XM_006611776.2;Parent=gene-LOC102680506
NW_006263390.1	Gnomon	gene	425420	454338	.	+	.	Name=LOC102674603;ID=gene-LOC102674603;Dbxref=GeneID:102674603
NW_006263390.1	Gnomon	gene	3729	4125	.	-	.	Name=LOC102674682;ID=gene-LOC102674682;Dbxref=GeneID:102674682
NW_006263390.1	Gnomon	exon	251789	252004	.	+	.	ID=exon-XM_006611636.2-10;Dbxref=GeneID:102675125%2CGenbank:XM_006611636.2;Parent=rna-XM_006611636.2
NW_006263390.1	Gnomon	exon	252069	252251	.	+	.	ID=exon-XM_006611636.2-11;Dbxref=GeneID:102675125%2CGenbank:XM_006611636.2;Parent=rna-XM_006611636.2
NW_006263390.1	Gnomon	exon	683586	683769	.	+	.	ID=exon-XM_006611704.2-3;Dbxref=GeneID:102671795%2CGenbank:XM_006611704.2;Parent=rna-XM_006611704.2
NW_006263390.1	Gnomon	exon	683878	683979	.	+	.	ID=exon-XM_006611704.2-4;Dbxref=GeneID:102671795%2CGenbank:XM_006611704.2;Parent=rna-XM_006611704.2
NW_006263390.1	Gnomon	exon	683061	683075	.	+	.	ID=exon-XM_006611704.2-1;Dbxref=GeneID:102671795%2CGenbank:XM_006611704.2;Parent=rna-XM_006611704.2
NW_006263390.1	Gnomon	exon	683267	683434	.	+	.	ID=exon-XM_006611704.2-2;Dbxref=GeneID:102671795%2CGenbank:XM_006611704.2;Parent=rna-XM_006611704.2
NW_006263390.1	Gnomon	exon	684905	685154	.	+	.	ID=exon-XM_006611704.2-7;Dbxref=GeneID:102671795%2CGenbank:XM_006611704.2;Parent=rna-XM_006611704.2
NW_006263390.1	Gnomon	exon	685220	685425	.	+	.	ID=exon-XM_006611704.2-8;Dbxref=GeneID:102671795%2CGenbank:XM_006611704.2;Parent=rna-XM_006611704.2
NW_006263390.1	Gnomon	exon	684380	684573	.	+	.	ID=exon-XM_006611704.2-5;Dbxref=GeneID:102671795%2CGenbank:XM_006611704.2;Parent=rna-XM_006611704.2
NW_006263390.1	Gnomon	exon	684646	684824	.	+	.	ID=exon-XM_006611704.2-6;Dbxref=GeneID:102671795%2CGenbank:XM_006611704.2;Parent=rna-XM_006611704.2
NW_006263390.1	Gnomon	exon	685500	685740	.	+	.	ID=exon-XM_006611704.2-9;Dbxref=GeneID:102671795%2CGenbank:XM_006611704.2;Parent=rna-XM_006611704.2
NW_006263390.1	Gnomon	CDS	343345	343409	.	+	0	Name=XP_031364470.1;ID=cds-XP_031364470.1;Dbxref=GeneID:102675860%2CGenbank:XP_031364470.1;Parent=rna-XM_031508610.1
NW_006263390.1	Gnomon	CDS	353434	353616	.	+	0	Name=XP_031364470.1;ID=cds-XP_031364470.1;Dbxref=GeneID:102675860%2CGenbank:XP_031364470.1;Parent=rna-XM_031508610.1
NW_006263390.1	Gnomon	CDS	354382	354689	.	+	0	Name=XP_031364470.1;ID=cds-XP_031364470.1;Dbxref=GeneID:102675860%2CGenbank:XP_031364470.1;Parent=rna-XM_031508610.1
NW_006263390.1	Gnomon	CDS	357510	357643	.	+	0	Name=XP_031364470.1;ID=cds-XP_031364470.1;Dbxref=GeneID:102675860%2CGenbank:XP_031364470.1;Parent=rna-XM_031508610.1
NW_006263390.1	Gnomon	CDS	368676	368901	.	+	0	Name=XP_031364470.1;ID=cds-XP_031364470.1;Dbxref=GeneID:102675860%2CGenbank:XP_031364470.1;Parent=rna-XM_031508610.1
NW_006263390.1	Gnomon	CDS	370483	370806	.	+	0	Name=XP_031364470.1;ID=cds-XP_031364470.1;Dbxref=GeneID:102675860%2CGenbank:XP_031364470.1;Parent=rna-XM_031508610.1
NW_006263390.1	Gnomon	CDS	374164	374451	.	+	0	Name=XP_031364470.1;ID=cds-XP_031364470.1;Dbxref=GeneID:102675860%2CGenbank:XP_031364470.1;Parent=rna-XM_031508610.1
NW_006263390.1	Gnomon	CDS	374551	374960	.	+	0	Name=XP_031364470.1;ID=cds-XP_031364470.1;Dbxref=GeneID:102675860%2CGenbank:XP_031364470.1;Parent=rna-XM_031508610.1
NW_006263390.1	Gnomon	CDS	375131	375402	.	+	0	Name=XP_031364470.1;ID=cds-XP_031364470.1;Dbxref=GeneID:102675860%2CGenbank:XP_031364470.1;Parent=rna-XM_031508610.1
NW_006263390.1	Gnomon	CDS	376127	376299	.	+	0	Name=XP_031364470.1;ID=cds-XP_031364470.1;Dbxref=GeneID:102675860%2CGenbank:XP_031364470.1;Parent=rna-XM_031508610.1
NW_006263390.1	Gnomon	CDS	376491	376559	.	+	0	Name=XP_031364470.1;ID=cds-XP_031364470.1;Dbxref=GeneID:102675860%2CGenbank:XP_031364470.1;Parent=rna-XM_031508610.1
NW_006263390.1	Gnomon	CDS	377732	377812	.	+	0	Name=XP_031364470.1;ID=cds-XP_031364470.1;Dbxref=GeneID:102675860%2CGenbank:XP_031364470.1;Parent=rna-XM_031508610.1
NW_006263390.1	Gnomon	CDS	379353	379538	.	+	0	Name=XP_031364470.1;ID=cds-XP_031364470.1;Dbxref=GeneID:102675860%2CGenbank:XP_031364470.1;Parent=rna-XM_031508610.1
NW_006263390.1	Gnomon	CDS	379741	379968	.	+	0	Name=XP_031364470.1;ID=cds-XP_031364470.1;Dbxref=GeneID:102675860%2CGenbank:XP_031364470.1;Parent=rna-XM_031508610.1
NW_006263390.1	Gnomon	CDS	380253	380334	.	+	0	Name=XP_031364470.1;ID=cds-XP_031364470.1;Dbxref=GeneID:102675860%2CGenbank:XP_031364470.1;Parent=rna-XM_031508610.1
NW_006263390.1	Gnomon	CDS	385578	385602	.	+	0	Name=XP_031364470.1;ID=cds-XP_031364470.1;Dbxref=GeneID:102675860%2CGenbank:XP_031364470.1;Parent=rna-XM_031508610.1
NW_006263390.1	Gnomon	exon	252311	252479	.	+	.	ID=exon-XM_006611636.2-12;Dbxref=GeneID:102675125%2CGenbank:XM_006611636.2;Parent=rna-XM_006611636.2
NW_006263390.1	Gnomon	exon	252549	252726	.	+	.	ID=exon-XM_006611636.2-13;Dbxref=GeneID:102675125%2CGenbank:XM_006611636.2;Parent=rna-XM_006611636.2
NW_006263390.1	Gnomon	mRNA	5073	6225	.	+	.	Name=XM_006611630.2;ID=rna-XM_006611630.2;Dbxref=GeneID:102674561%2CGenbank:XM_006611630.2;Parent=gene-LOC102674561
NW_006263390.1	Gnomon	CDS	243490	243674	.	-	0	Name=XP_006611879.1;ID=cds-XP_006611879.1;Dbxref=GeneID:102674477%2CGenbank:XP_006611879.1;Parent=rna-XM_006611816.2
NW_006263390.1	Gnomon	CDS	238647	243318	.	-	0	Name=XP_006611879.1;ID=cds-XP_006611879.1;Dbxref=GeneID:102674477%2CGenbank:XP_006611879.1;Parent=rna-XM_006611816.2
NW_006263390.1	Gnomon	CDS	238555	238566	.	-	0	Name=XP_006611879.1;ID=cds-XP_006611879.1;Dbxref=GeneID:102674477%2CGenbank:XP_006611879.1;Parent=rna-XM_006611816.2
NW_006263390.1	Gnomon	exon	1390595	1390861	.	+	.	ID=exon-XM_006611805.2-1;Dbxref=GeneID:102673053%2CGenbank:XM_006611805.2;Parent=rna-XM_006611805.2
NW_006263390.1	Gnomon	exon	1391187	1391301	.	+	.	ID=exon-XM_006611805.2-2;Dbxref=GeneID:102673053%2CGenbank:XM_006611805.2;Parent=rna-XM_006611805.2
NW_006263390.1	Gnomon	exon	1391387	1391591	.	+	.	ID=exon-XM_006611805.2-3;Dbxref=GeneID:102673053%2CGenbank:XM_006611805.2;Parent=rna-XM_006611805.2
NW_006263390.1	Gnomon	exon	1391666	1392104	.	+	.	ID=exon-XM_006611805.2-4;Dbxref=GeneID:102673053%2CGenbank:XM_006611805.2;Parent=rna-XM_006611805.2
NW_006263390.1	Gnomon	exon	396760	396805	.	+	.	ID=exon-XM_031508607.1-16;Dbxref=GeneID:102675860%2CGenbank:XM_031508607.1;Parent=rna-XM_031508607.1
NW_006263390.1	Gnomon	exon	376127	376299	.	+	.	ID=exon-XM_031508607.1-10;Dbxref=GeneID:102675860%2CGenbank:XM_031508607.1;Parent=rna-XM_031508607.1
NW_006263390.1	Gnomon	exon	376491	376559	.	+	.	ID=exon-XM_031508607.1-11;Dbxref=GeneID:102675860%2CGenbank:XM_031508607.1;Parent=rna-XM_031508607.1
NW_006263390.1	Gnomon	exon	377732	377812	.	+	.	ID=exon-XM_031508607.1-12;Dbxref=GeneID:102675860%2CGenbank:XM_031508607.1;Parent=rna-XM_031508607.1
NW_006263390.1	Gnomon	exon	379353	379538	.	+	.	ID=exon-XM_031508607.1-13;Dbxref=GeneID:102675860%2CGenbank:XM_031508607.1;Parent=rna-XM_031508607.1
NW_006263390.1	Gnomon	exon	379741	379968	.	+	.	ID=exon-XM_031508607.1-14;Dbxref=GeneID:102675860%2CGenbank:XM_031508607.1;Parent=rna-XM_031508607.1
NW_006263390.1	Gnomon	exon	380241	380334	.	+	.	ID=exon-XM_031508607.1-15;Dbxref=GeneID:102675860%2CGenbank:XM_031508607.1;Parent=rna-XM_031508607.1
NW_006263390.1	Gnomon	exon	1287080	1287345	.	+	.	ID=exon-XR_421179.2-12;Dbxref=GeneID:102681720%2CGenbank:XR_421179.2;Parent=rna-XR_421179.2
NW_006263390.1	Gnomon	exon	1287796	1288156	.	+	.	ID=exon-XR_421179.2-13;Dbxref=GeneID:102681720%2CGenbank:XR_421179.2;Parent=rna-XR_421179.2
NW_006263390.1	Gnomon	exon	1286259	1286421	.	+	.	ID=exon-XR_421179.2-10;Dbxref=GeneID:102681720%2CGenbank:XR_421179.2;Parent=rna-XR_421179.2
NW_006263390.1	Gnomon	exon	1286530	1286730	.	+	.	ID=exon-XR_421179.2-11;Dbxref=GeneID:102681720%2CGenbank:XR_421179.2;Parent=rna-XR_421179.2
NW_006263390.1	Gnomon	mRNA	1460601	1471320	.	+	.	Name=XM_031508568.1;ID=rna-XM_031508568.1;Dbxref=GeneID:102673591%2CGenbank:XM_031508568.1;Parent=gene-LOC102673591
NW_006263390.1	Gnomon	exon	587733	587879	.	+	.	ID=exon-XM_031508613.1-2;Dbxref=GeneID:102680563%2CGenbank:XM_031508613.1;Parent=rna-XM_031508613.1
NW_006263390.1	Gnomon	exon	588217	588335	.	+	.	ID=exon-XM_031508613.1-3;Dbxref=GeneID:102680563%2CGenbank:XM_031508613.1;Parent=rna-XM_031508613.1
NW_006263390.1	Gnomon	exon	587258	587337	.	+	.	ID=exon-XM_031508613.1-1;Dbxref=GeneID:102680563%2CGenbank:XM_031508613.1;Parent=rna-XM_031508613.1
NW_006263390.1	Gnomon	exon	589070	589354	.	+	.	ID=exon-XM_031508613.1-6;Dbxref=GeneID:102680563%2CGenbank:XM_031508613.1;Parent=rna-XM_031508613.1
NW_006263390.1	Gnomon	exon	589445	589524	.	+	.	ID=exon-XM_031508613.1-7;Dbxref=GeneID:102680563%2CGenbank:XM_031508613.1;Parent=rna-XM_031508613.1
NW_006263390.1	Gnomon	exon	588404	588694	.	+	.	ID=exon-XM_031508613.1-4;Dbxref=GeneID:102680563%2CGenbank:XM_031508613.1;Parent=rna-XM_031508613.1
NW_006263390.1	Gnomon	exon	588812	588992	.	+	.	ID=exon-XM_031508613.1-5;Dbxref=GeneID:102680563%2CGenbank:XM_031508613.1;Parent=rna-XM_031508613.1
NW_006263390.1	Gnomon	mRNA	568086	569900	.	+	.	Name=XM_006611677.2;ID=rna-XM_006611677.2;Dbxref=GeneID:102679902%2CGenbank:XM_006611677.2;Parent=gene-LOC102679902
NW_006263390.1	Gnomon	lnc_RNA	383208	383943	.	-	.	Name=XR_421170.2;ID=rna-XR_421170.2;Dbxref=GeneID:102675680%2CGenbank:XR_421170.2;Parent=gene-LOC102675680
NW_006263390.1	Gnomon	gene	775916	801703	.	+	.	Name=LOC102674118;ID=gene-LOC102674118;Dbxref=GeneID:102674118
NW_006263390.1	Gnomon	exon	721218	722062	.	+	.	ID=exon-XM_031508582.1-9;Dbxref=GeneID:102672388%2CGenbank:XM_031508582.1;Parent=rna-XM_031508582.1
NW_006263390.1	Gnomon	exon	715068	715210	.	+	.	ID=exon-XM_031508582.1-1;Dbxref=GeneID:102672388%2CGenbank:XM_031508582.1;Parent=rna-XM_031508582.1
NW_006263390.1	Gnomon	exon	715505	715846	.	+	.	ID=exon-XM_031508582.1-2;Dbxref=GeneID:102672388%2CGenbank:XM_031508582.1;Parent=rna-XM_031508582.1
NW_006263390.1	Gnomon	exon	715927	716059	.	+	.	ID=exon-XM_031508582.1-3;Dbxref=GeneID:102672388%2CGenbank:XM_031508582.1;Parent=rna-XM_031508582.1
NW_006263390.1	Gnomon	exon	716203	716437	.	+	.	ID=exon-XM_031508582.1-4;Dbxref=GeneID:102672388%2CGenbank:XM_031508582.1;Parent=rna-XM_031508582.1
NW_006263390.1	Gnomon	exon	716547	716762	.	+	.	ID=exon-XM_031508582.1-5;Dbxref=GeneID:102672388%2CGenbank:XM_031508582.1;Parent=rna-XM_031508582.1
NW_006263390.1	Gnomon	exon	719894	720101	.	+	.	ID=exon-XM_031508582.1-6;Dbxref=GeneID:102672388%2CGenbank:XM_031508582.1;Parent=rna-XM_031508582.1
NW_006263390.1	Gnomon	exon	720198	720356	.	+	.	ID=exon-XM_031508582.1-7;Dbxref=GeneID:102672388%2CGenbank:XM_031508582.1;Parent=rna-XM_031508582.1
NW_006263390.1	Gnomon	exon	720855	721131	.	+	.	ID=exon-XM_031508582.1-8;Dbxref=GeneID:102672388%2CGenbank:XM_031508582.1;Parent=rna-XM_031508582.1
NW_006263390.1	Gnomon	exon	385578	385639	.	+	.	ID=exon-XM_031508610.1-16;Dbxref=GeneID:102675860%2CGenbank:XM_031508610.1;Parent=rna-XM_031508610.1
NW_006263390.1	Gnomon	exon	377732	377812	.	+	.	ID=exon-XM_031508610.1-12;Dbxref=GeneID:102675860%2CGenbank:XM_031508610.1;Parent=rna-XM_031508610.1
NW_006263390.1	Gnomon	exon	379353	379538	.	+	.	ID=exon-XM_031508610.1-13;Dbxref=GeneID:102675860%2CGenbank:XM_031508610.1;Parent=rna-XM_031508610.1
NW_006263390.1	Gnomon	exon	379741	379968	.	+	.	ID=exon-XM_031508610.1-14;Dbxref=GeneID:102675860%2CGenbank:XM_031508610.1;Parent=rna-XM_031508610.1
NW_006263390.1	Gnomon	exon	380253	380334	.	+	.	ID=exon-XM_031508610.1-15;Dbxref=GeneID:102675860%2CGenbank:XM_031508610.1;Parent=rna-XM_031508610.1
NW_006263390.1	Gnomon	exon	376127	376299	.	+	.	ID=exon-XM_031508610.1-10;Dbxref=GeneID:102675860%2CGenbank:XM_031508610.1;Parent=rna-XM_031508610.1
NW_006263390.1	Gnomon	exon	376491	376559	.	+	.	ID=exon-XM_031508610.1-11;Dbxref=GeneID:102675860%2CGenbank:XM_031508610.1;Parent=rna-XM_031508610.1
NW_006263390.1	Gnomon	gene	1456157	1457765	.	-	.	Name=LOC102674066;ID=gene-LOC102674066;Dbxref=GeneID:102674066
NW_006263390.1	Gnomon	exon	1268292	1268666	.	-	.	ID=exon-XM_031508636.1-7;Dbxref=GeneID:102680741%2CGenbank:XM_031508636.1;Parent=rna-XM_031508636.1
NW_006263390.1	Gnomon	exon	1269104	1269356	.	-	.	ID=exon-XM_031508636.1-5;Dbxref=GeneID:102680741%2CGenbank:XM_031508636.1;Parent=rna-XM_031508636.1
NW_006263390.1	Gnomon	exon	1268779	1269038	.	-	.	ID=exon-XM_031508636.1-6;Dbxref=GeneID:102680741%2CGenbank:XM_031508636.1;Parent=rna-XM_031508636.1
NW_006263390.1	Gnomon	exon	1270040	1270635	.	-	.	ID=exon-XM_031508636.1-3;Dbxref=GeneID:102680741%2CGenbank:XM_031508636.1;Parent=rna-XM_031508636.1
NW_006263390.1	Gnomon	exon	1269441	1269928	.	-	.	ID=exon-XM_031508636.1-4;Dbxref=GeneID:102680741%2CGenbank:XM_031508636.1;Parent=rna-XM_031508636.1
NW_006263390.1	Gnomon	exon	1271088	1271352	.	-	.	ID=exon-XM_031508636.1-1;Dbxref=GeneID:102680741%2CGenbank:XM_031508636.1;Parent=rna-XM_031508636.1
NW_006263390.1	Gnomon	exon	1270705	1270981	.	-	.	ID=exon-XM_031508636.1-2;Dbxref=GeneID:102680741%2CGenbank:XM_031508636.1;Parent=rna-XM_031508636.1
NW_006263390.1	Gnomon	CDS	1068824	1069274	.	+	0	Name=XP_006611832.1;ID=cds-XP_006611832.1;Dbxref=GeneID:102679728%2CGenbank:XP_006611832.1;Parent=rna-XM_006611769.2
NW_006263390.1	Gnomon	CDS	1069371	1069572	.	+	0	Name=XP_006611832.1;ID=cds-XP_006611832.1;Dbxref=GeneID:102679728%2CGenbank:XP_006611832.1;Parent=rna-XM_006611769.2
NW_006263390.1	Gnomon	CDS	1069653	1069877	.	+	0	Name=XP_006611832.1;ID=cds-XP_006611832.1;Dbxref=GeneID:102679728%2CGenbank:XP_006611832.1;Parent=rna-XM_006611769.2
NW_006263390.1	Gnomon	CDS	1069958	1070372	.	+	0	Name=XP_006611832.1;ID=cds-XP_006611832.1;Dbxref=GeneID:102679728%2CGenbank:XP_006611832.1;Parent=rna-XM_006611769.2
NW_006263390.1	Gnomon	exon	1286530	1286730	.	+	.	ID=exon-XM_006611785.2-10;Dbxref=GeneID:102681720%2CGenbank:XM_006611785.2;Parent=rna-XM_006611785.2
NW_006263390.1	Gnomon	exon	1287796	1288156	.	+	.	ID=exon-XM_006611785.2-11;Dbxref=GeneID:102681720%2CGenbank:XM_006611785.2;Parent=rna-XM_006611785.2
NW_006263390.1	Gnomon	mRNA	573220	578729	.	+	.	Name=XM_006611678.2;ID=rna-XM_006611678.2;Dbxref=GeneID:102680040%2CGenbank:XM_006611678.2;Parent=gene-LOC102680040
NW_006263390.1	Gnomon	CDS	1072565	1072605	.	+	0	Name=XP_006611831.1;ID=cds-XP_006611831.1;Dbxref=GeneID:102679611%2CGenbank:XP_006611831.1;Parent=rna-XM_006611768.2
NW_006263390.1	Gnomon	CDS	1072729	1072984	.	+	0	Name=XP_006611831.1;ID=cds-XP_006611831.1;Dbxref=GeneID:102679611%2CGenbank:XP_006611831.1;Parent=rna-XM_006611768.2
NW_006263390.1	Gnomon	CDS	1073062	1073522	.	+	0	Name=XP_006611831.1;ID=cds-XP_006611831.1;Dbxref=GeneID:102679611%2CGenbank:XP_006611831.1;Parent=rna-XM_006611768.2
NW_006263390.1	Gnomon	CDS	1073594	1073782	.	+	0	Name=XP_006611831.1;ID=cds-XP_006611831.1;Dbxref=GeneID:102679611%2CGenbank:XP_006611831.1;Parent=rna-XM_006611768.2
NW_006263390.1	Gnomon	CDS	1073862	1073982	.	+	0	Name=XP_006611831.1;ID=cds-XP_006611831.1;Dbxref=GeneID:102679611%2CGenbank:XP_006611831.1;Parent=rna-XM_006611768.2
NW_006263390.1	Gnomon	gene	11781	171879	.	+	.	Name=LOC102674203;ID=gene-LOC102674203;Dbxref=GeneID:102674203
NW_006263390.1	Gnomon	exon	1060913	1061182	.	-	.	ID=exon-XM_006611775.2-5;Dbxref=GeneID:102680376%2CGenbank:XM_006611775.2;Parent=rna-XM_006611775.2
NW_006263390.1	Gnomon	exon	1060114	1060429	.	-	.	ID=exon-XM_006611775.2-6;Dbxref=GeneID:102680376%2CGenbank:XM_006611775.2;Parent=rna-XM_006611775.2
NW_006263390.1	Gnomon	exon	1061597	1061773	.	-	.	ID=exon-XM_006611775.2-3;Dbxref=GeneID:102680376%2CGenbank:XM_006611775.2;Parent=rna-XM_006611775.2
NW_006263390.1	Gnomon	exon	1061245	1061520	.	-	.	ID=exon-XM_006611775.2-4;Dbxref=GeneID:102680376%2CGenbank:XM_006611775.2;Parent=rna-XM_006611775.2
NW_006263390.1	Gnomon	exon	1062080	1062419	.	-	.	ID=exon-XM_006611775.2-1;Dbxref=GeneID:102680376%2CGenbank:XM_006611775.2;Parent=rna-XM_006611775.2
NW_006263390.1	Gnomon	exon	1061855	1062003	.	-	.	ID=exon-XM_006611775.2-2;Dbxref=GeneID:102680376%2CGenbank:XM_006611775.2;Parent=rna-XM_006611775.2
NW_006263390.1	Gnomon	exon	798076	798241	.	+	.	ID=exon-XM_006611724.2-12;Dbxref=GeneID:102674118%2CGenbank:XM_006611724.2;Parent=rna-XM_006611724.2
NW_006263390.1	Gnomon	exon	800022	801419	.	+	.	ID=exon-XM_006611724.2-13;Dbxref=GeneID:102674118%2CGenbank:XM_006611724.2;Parent=rna-XM_006611724.2
NW_006263390.1	Gnomon	exon	791497	791511	.	+	.	ID=exon-XM_006611724.2-10;Dbxref=GeneID:102674118%2CGenbank:XM_006611724.2;Parent=rna-XM_006611724.2
NW_006263390.1	Gnomon	exon	792265	792413	.	+	.	ID=exon-XM_006611724.2-11;Dbxref=GeneID:102674118%2CGenbank:XM_006611724.2;Parent=rna-XM_006611724.2
NW_006263390.1	Gnomon	mRNA	1064991	1067937	.	+	.	Name=XM_006611772.2;ID=rna-XM_006611772.2;Dbxref=GeneID:102680041%2CGenbank:XM_006611772.2;Parent=gene-LOC102680041
NW_006263390.1	Gnomon	exon	788943	789092	.	+	.	ID=exon-XM_006611724.2-7;Dbxref=GeneID:102674118%2CGenbank:XM_006611724.2;Parent=rna-XM_006611724.2
NW_006263390.1	Gnomon	exon	789401	789546	.	+	.	ID=exon-XM_006611724.2-8;Dbxref=GeneID:102674118%2CGenbank:XM_006611724.2;Parent=rna-XM_006611724.2
NW_006263390.1	Gnomon	exon	789664	789779	.	+	.	ID=exon-XM_006611724.2-9;Dbxref=GeneID:102674118%2CGenbank:XM_006611724.2;Parent=rna-XM_006611724.2
NW_006263390.1	Gnomon	gene	807003	816162	.	+	.	Name=LOC102673893;ID=gene-LOC102673893;Dbxref=GeneID:102673893
NW_006263390.1	Gnomon	exon	779805	779912	.	+	.	ID=exon-XM_006611724.2-3;Dbxref=GeneID:102674118%2CGenbank:XM_006611724.2;Parent=rna-XM_006611724.2
NW_006263390.1	Gnomon	exon	780052	780228	.	+	.	ID=exon-XM_006611724.2-4;Dbxref=GeneID:102674118%2CGenbank:XM_006611724.2;Parent=rna-XM_006611724.2
NW_006263390.1	Gnomon	exon	781735	781870	.	+	.	ID=exon-XM_006611724.2-5;Dbxref=GeneID:102674118%2CGenbank:XM_006611724.2;Parent=rna-XM_006611724.2
NW_006263390.1	Gnomon	exon	788668	788873	.	+	.	ID=exon-XM_006611724.2-6;Dbxref=GeneID:102674118%2CGenbank:XM_006611724.2;Parent=rna-XM_006611724.2
NW_006263390.1	Gnomon	exon	777141	777277	.	+	.	ID=exon-XM_006611724.2-1;Dbxref=GeneID:102674118%2CGenbank:XM_006611724.2;Parent=rna-XM_006611724.2
NW_006263390.1	Gnomon	exon	779306	779691	.	+	.	ID=exon-XM_006611724.2-2;Dbxref=GeneID:102674118%2CGenbank:XM_006611724.2;Parent=rna-XM_006611724.2
NW_006263390.1	Gnomon	CDS	343345	343409	.	+	0	Name=XP_031364467.1;ID=cds-XP_031364467.1;Dbxref=GeneID:102675860%2CGenbank:XP_031364467.1;Parent=rna-XM_031508607.1
NW_006263390.1	Gnomon	CDS	353434	353616	.	+	0	Name=XP_031364467.1;ID=cds-XP_031364467.1;Dbxref=GeneID:102675860%2CGenbank:XP_031364467.1;Parent=rna-XM_031508607.1
NW_006263390.1	Gnomon	CDS	354382	354689	.	+	0	Name=XP_031364467.1;ID=cds-XP_031364467.1;Dbxref=GeneID:102675860%2CGenbank:XP_031364467.1;Parent=rna-XM_031508607.1
NW_006263390.1	Gnomon	CDS	357510	357643	.	+	0	Name=XP_031364467.1;ID=cds-XP_031364467.1;Dbxref=GeneID:102675860%2CGenbank:XP_031364467.1;Parent=rna-XM_031508607.1
NW_006263390.1	Gnomon	CDS	368676	368901	.	+	0	Name=XP_031364467.1;ID=cds-XP_031364467.1;Dbxref=GeneID:102675860%2CGenbank:XP_031364467.1;Parent=rna-XM_031508607.1
NW_006263390.1	Gnomon	CDS	370483	370806	.	+	0	Name=XP_031364467.1;ID=cds-XP_031364467.1;Dbxref=GeneID:102675860%2CGenbank:XP_031364467.1;Parent=rna-XM_031508607.1
NW_006263390.1	Gnomon	CDS	374164	374451	.	+	0	Name=XP_031364467.1;ID=cds-XP_031364467.1;Dbxref=GeneID:102675860%2CGenbank:XP_031364467.1;Parent=rna-XM_031508607.1
NW_006263390.1	Gnomon	CDS	374551	374960	.	+	0	Name=XP_031364467.1;ID=cds-XP_031364467.1;Dbxref=GeneID:102675860%2CGenbank:XP_031364467.1;Parent=rna-XM_031508607.1
NW_006263390.1	Gnomon	CDS	375131	375402	.	+	0	Name=XP_031364467.1;ID=cds-XP_031364467.1;Dbxref=GeneID:102675860%2CGenbank:XP_031364467.1;Parent=rna-XM_031508607.1
NW_006263390.1	Gnomon	CDS	376127	376299	.	+	0	Name=XP_031364467.1;ID=cds-XP_031364467.1;Dbxref=GeneID:102675860%2CGenbank:XP_031364467.1;Parent=rna-XM_031508607.1
NW_006263390.1	Gnomon	CDS	376491	376559	.	+	0	Name=XP_031364467.1;ID=cds-XP_031364467.1;Dbxref=GeneID:102675860%2CGenbank:XP_031364467.1;Parent=rna-XM_031508607.1
NW_006263390.1	Gnomon	CDS	377732	377812	.	+	0	Name=XP_031364467.1;ID=cds-XP_031364467.1;Dbxref=GeneID:102675860%2CGenbank:XP_031364467.1;Parent=rna-XM_031508607.1
NW_006263390.1	Gnomon	CDS	379353	379538	.	+	0	Name=XP_031364467.1;ID=cds-XP_031364467.1;Dbxref=GeneID:102675860%2CGenbank:XP_031364467.1;Parent=rna-XM_031508607.1
NW_006263390.1	Gnomon	CDS	379741	379968	.	+	0	Name=XP_031364467.1;ID=cds-XP_031364467.1;Dbxref=GeneID:102675860%2CGenbank:XP_031364467.1;Parent=rna-XM_031508607.1
NW_006263390.1	Gnomon	CDS	380241	380334	.	+	0	Name=XP_031364467.1;ID=cds-XP_031364467.1;Dbxref=GeneID:102675860%2CGenbank:XP_031364467.1;Parent=rna-XM_031508607.1
NW_006263390.1	Gnomon	CDS	396760	396790	.	+	0	Name=XP_031364467.1;ID=cds-XP_031364467.1;Dbxref=GeneID:102675860%2CGenbank:XP_031364467.1;Parent=rna-XM_031508607.1
NW_006263390.1	Gnomon	exon	377732	377812	.	+	.	ID=exon-XM_031508609.1-12;Dbxref=GeneID:102675860%2CGenbank:XM_031508609.1;Parent=rna-XM_031508609.1
NW_006263390.1	Gnomon	exon	379353	379538	.	+	.	ID=exon-XM_031508609.1-13;Dbxref=GeneID:102675860%2CGenbank:XM_031508609.1;Parent=rna-XM_031508609.1
NW_006263390.1	Gnomon	exon	376127	376299	.	+	.	ID=exon-XM_031508609.1-10;Dbxref=GeneID:102675860%2CGenbank:XM_031508609.1;Parent=rna-XM_031508609.1
NW_006263390.1	Gnomon	exon	376491	376559	.	+	.	ID=exon-XM_031508609.1-11;Dbxref=GeneID:102675860%2CGenbank:XM_031508609.1;Parent=rna-XM_031508609.1
NW_006263390.1	Gnomon	exon	396760	396805	.	+	.	ID=exon-XM_031508609.1-16;Dbxref=GeneID:102675860%2CGenbank:XM_031508609.1;Parent=rna-XM_031508609.1
NW_006263390.1	Gnomon	exon	379741	379968	.	+	.	ID=exon-XM_031508609.1-14;Dbxref=GeneID:102675860%2CGenbank:XM_031508609.1;Parent=rna-XM_031508609.1
NW_006263390.1	Gnomon	exon	380253	380334	.	+	.	ID=exon-XM_031508609.1-15;Dbxref=GeneID:102675860%2CGenbank:XM_031508609.1;Parent=rna-XM_031508609.1
NW_006263390.1	Gnomon	gene	200088	200907	.	-	.	Name=LOC102673847;ID=gene-LOC102673847;Dbxref=GeneID:102673847
NW_006263390.1	Gnomon	mRNA	247547	252726	.	+	.	Name=XM_006611635.2;ID=rna-XM_006611635.2;Dbxref=GeneID:102675125%2CGenbank:XM_006611635.2;Parent=gene-LOC102675125
NW_006263390.1	Gnomon	exon	161811	161854	.	+	.	ID=exon-XM_031508581.1-4;Dbxref=GeneID:102674203%2CGenbank:XM_031508581.1;Parent=rna-XM_031508581.1
NW_006263390.1	Gnomon	exon	161901	162324	.	+	.	ID=exon-XM_031508581.1-5;Dbxref=GeneID:102674203%2CGenbank:XM_031508581.1;Parent=rna-XM_031508581.1
NW_006263390.1	Gnomon	exon	14652	15585	.	+	.	ID=exon-XM_031508581.1-2;Dbxref=GeneID:102674203%2CGenbank:XM_031508581.1;Parent=rna-XM_031508581.1
NW_006263390.1	Gnomon	exon	158883	159063	.	+	.	ID=exon-XM_031508581.1-3;Dbxref=GeneID:102674203%2CGenbank:XM_031508581.1;Parent=rna-XM_031508581.1
NW_006263390.1	Gnomon	exon	171866	171879	.	+	.	ID=exon-XM_031508581.1-8;Dbxref=GeneID:102674203%2CGenbank:XM_031508581.1;Parent=rna-XM_031508581.1
NW_006263390.1	Gnomon	exon	170567	170730	.	+	.	ID=exon-XM_031508581.1-6;Dbxref=GeneID:102674203%2CGenbank:XM_031508581.1;Parent=rna-XM_031508581.1
NW_006263390.1	Gnomon	exon	170818	171337	.	+	.	ID=exon-XM_031508581.1-7;Dbxref=GeneID:102674203%2CGenbank:XM_031508581.1;Parent=rna-XM_031508581.1
NW_006263390.1	Gnomon	exon	11781	14489	.	+	.	ID=exon-XM_031508581.1-1;Dbxref=GeneID:102674203%2CGenbank:XM_031508581.1;Parent=rna-XM_031508581.1
NW_006263390.1	Gnomon	CDS	1062080	1062309	.	-	0	Name=XP_006611838.1;ID=cds-XP_006611838.1;Dbxref=GeneID:102680376%2CGenbank:XP_006611838.1;Parent=rna-XM_006611775.2
NW_006263390.1	Gnomon	CDS	1061855	1062003	.	-	0	Name=XP_006611838.1;ID=cds-XP_006611838.1;Dbxref=GeneID:102680376%2CGenbank:XP_006611838.1;Parent=rna-XM_006611775.2
NW_006263390.1	Gnomon	CDS	1061597	1061773	.	-	0	Name=XP_006611838.1;ID=cds-XP_006611838.1;Dbxref=GeneID:102680376%2CGenbank:XP_006611838.1;Parent=rna-XM_006611775.2
NW_006263390.1	Gnomon	CDS	1061245	1061520	.	-	0	Name=XP_006611838.1;ID=cds-XP_006611838.1;Dbxref=GeneID:102680376%2CGenbank:XP_006611838.1;Parent=rna-XM_006611775.2
NW_006263390.1	Gnomon	CDS	1060944	1061182	.	-	0	Name=XP_006611838.1;ID=cds-XP_006611838.1;Dbxref=GeneID:102680376%2CGenbank:XP_006611838.1;Parent=rna-XM_006611775.2
NW_006263390.1	Gnomon	mRNA	777142	801419	.	+	.	Name=XM_006611730.2;ID=rna-XM_006611730.2;Dbxref=GeneID:102674118%2CGenbank:XM_006611730.2;Parent=gene-LOC102674118
NW_006263390.1	Gnomon	CDS	343345	343409	.	+	0	Name=XP_031364468.1;ID=cds-XP_031364468.1;Dbxref=GeneID:102675860%2CGenbank:XP_031364468.1;Parent=rna-XM_031508608.1
NW_006263390.1	Gnomon	CDS	353434	353616	.	+	0	Name=XP_031364468.1;ID=cds-XP_031364468.1;Dbxref=GeneID:102675860%2CGenbank:XP_031364468.1;Parent=rna-XM_031508608.1
NW_006263390.1	Gnomon	CDS	354382	354689	.	+	0	Name=XP_031364468.1;ID=cds-XP_031364468.1;Dbxref=GeneID:102675860%2CGenbank:XP_031364468.1;Parent=rna-XM_031508608.1
NW_006263390.1	Gnomon	CDS	357510	357643	.	+	0	Name=XP_031364468.1;ID=cds-XP_031364468.1;Dbxref=GeneID:102675860%2CGenbank:XP_031364468.1;Parent=rna-XM_031508608.1
NW_006263390.1	Gnomon	CDS	368676	368901	.	+	0	Name=XP_031364468.1;ID=cds-XP_031364468.1;Dbxref=GeneID:102675860%2CGenbank:XP_031364468.1;Parent=rna-XM_031508608.1
NW_006263390.1	Gnomon	CDS	370483	370806	.	+	0	Name=XP_031364468.1;ID=cds-XP_031364468.1;Dbxref=GeneID:102675860%2CGenbank:XP_031364468.1;Parent=rna-XM_031508608.1
NW_006263390.1	Gnomon	CDS	374164	374451	.	+	0	Name=XP_031364468.1;ID=cds-XP_031364468.1;Dbxref=GeneID:102675860%2CGenbank:XP_031364468.1;Parent=rna-XM_031508608.1
NW_006263390.1	Gnomon	CDS	374551	374960	.	+	0	Name=XP_031364468.1;ID=cds-XP_031364468.1;Dbxref=GeneID:102675860%2CGenbank:XP_031364468.1;Parent=rna-XM_031508608.1
NW_006263390.1	Gnomon	CDS	375131	375402	.	+	0	Name=XP_031364468.1;ID=cds-XP_031364468.1;Dbxref=GeneID:102675860%2CGenbank:XP_031364468.1;Parent=rna-XM_031508608.1
NW_006263390.1	Gnomon	CDS	376127	376299	.	+	0	Name=XP_031364468.1;ID=cds-XP_031364468.1;Dbxref=GeneID:102675860%2CGenbank:XP_031364468.1;Parent=rna-XM_031508608.1
NW_006263390.1	Gnomon	CDS	376491	376559	.	+	0	Name=XP_031364468.1;ID=cds-XP_031364468.1;Dbxref=GeneID:102675860%2CGenbank:XP_031364468.1;Parent=rna-XM_031508608.1
NW_006263390.1	Gnomon	CDS	377732	377812	.	+	0	Name=XP_031364468.1;ID=cds-XP_031364468.1;Dbxref=GeneID:102675860%2CGenbank:XP_031364468.1;Parent=rna-XM_031508608.1
NW_006263390.1	Gnomon	CDS	379353	379538	.	+	0	Name=XP_031364468.1;ID=cds-XP_031364468.1;Dbxref=GeneID:102675860%2CGenbank:XP_031364468.1;Parent=rna-XM_031508608.1
NW_006263390.1	Gnomon	CDS	379741	379968	.	+	0	Name=XP_031364468.1;ID=cds-XP_031364468.1;Dbxref=GeneID:102675860%2CGenbank:XP_031364468.1;Parent=rna-XM_031508608.1
NW_006263390.1	Gnomon	CDS	380253	380334	.	+	0	Name=XP_031364468.1;ID=cds-XP_031364468.1;Dbxref=GeneID:102675860%2CGenbank:XP_031364468.1;Parent=rna-XM_031508608.1
NW_006263390.1	Gnomon	CDS	386400	386410	.	+	0	Name=XP_031364468.1;ID=cds-XP_031364468.1;Dbxref=GeneID:102675860%2CGenbank:XP_031364468.1;Parent=rna-XM_031508608.1
NW_006263390.1	Gnomon	CDS	387579	387607	.	+	0	Name=XP_031364468.1;ID=cds-XP_031364468.1;Dbxref=GeneID:102675860%2CGenbank:XP_031364468.1;Parent=rna-XM_031508608.1
NW_006263390.1	Gnomon	mRNA	247547	252726	.	+	.	Name=XM_006611636.2;ID=rna-XM_006611636.2;Dbxref=GeneID:102675125%2CGenbank:XM_006611636.2;Parent=gene-LOC102675125
NW_006263390.1	Gnomon	exon	1064991	1065388	.	+	.	ID=exon-XM_006611772.2-1;Dbxref=GeneID:102680041%2CGenbank:XM_006611772.2;Parent=rna-XM_006611772.2
NW_006263390.1	Gnomon	exon	1065486	1065653	.	+	.	ID=exon-XM_006611772.2-2;Dbxref=GeneID:102680041%2CGenbank:XM_006611772.2;Parent=rna-XM_006611772.2
NW_006263390.1	Gnomon	exon	1065723	1067937	.	+	.	ID=exon-XM_006611772.2-3;Dbxref=GeneID:102680041%2CGenbank:XM_006611772.2;Parent=rna-XM_006611772.2
NW_006263390.1	Gnomon	CDS	1064140	1064242	.	-	0	Name=XP_006611837.1;ID=cds-XP_006611837.1;Dbxref=GeneID:102680162%2CGenbank:XP_006611837.1;Parent=rna-XM_006611774.2
NW_006263390.1	Gnomon	CDS	1063617	1063917	.	-	0	Name=XP_006611837.1;ID=cds-XP_006611837.1;Dbxref=GeneID:102680162%2CGenbank:XP_006611837.1;Parent=rna-XM_006611774.2
NW_006263390.1	Gnomon	CDS	1063162	1063547	.	-	0	Name=XP_006611837.1;ID=cds-XP_006611837.1;Dbxref=GeneID:102680162%2CGenbank:XP_006611837.1;Parent=rna-XM_006611774.2
NW_006263390.1	Gnomon	CDS	1063016	1063089	.	-	0	Name=XP_006611837.1;ID=cds-XP_006611837.1;Dbxref=GeneID:102680162%2CGenbank:XP_006611837.1;Parent=rna-XM_006611774.2
NW_006263390.1	Gnomon	gene	1457935	1458846	.	-	.	Name=LOC102673935;ID=gene-LOC102673935;Dbxref=GeneID:102673935
NW_006263390.1	Gnomon	gene	191535	199551	.	-	.	Name=LOC102673934;ID=gene-LOC102673934;Dbxref=GeneID:102673934
NW_006263390.1	Gnomon	exon	588404	588694	.	+	.	ID=exon-XM_031508615.1-4;Dbxref=GeneID:102680563%2CGenbank:XM_031508615.1;Parent=rna-XM_031508615.1
NW_006263390.1	Gnomon	exon	588812	588992	.	+	.	ID=exon-XM_031508615.1-5;Dbxref=GeneID:102680563%2CGenbank:XM_031508615.1;Parent=rna-XM_031508615.1
NW_006263390.1	Gnomon	exon	587730	587879	.	+	.	ID=exon-XM_031508615.1-2;Dbxref=GeneID:102680563%2CGenbank:XM_031508615.1;Parent=rna-XM_031508615.1
NW_006263390.1	Gnomon	exon	588217	588335	.	+	.	ID=exon-XM_031508615.1-3;Dbxref=GeneID:102680563%2CGenbank:XM_031508615.1;Parent=rna-XM_031508615.1
NW_006263390.1	Gnomon	exon	568062	568076	.	+	.	ID=exon-XM_031508615.1-1;Dbxref=GeneID:102680563%2CGenbank:XM_031508615.1;Parent=rna-XM_031508615.1
NW_006263390.1	Gnomon	exon	589070	589354	.	+	.	ID=exon-XM_031508615.1-6;Dbxref=GeneID:102680563%2CGenbank:XM_031508615.1;Parent=rna-XM_031508615.1
NW_006263390.1	Gnomon	exon	589445	589524	.	+	.	ID=exon-XM_031508615.1-7;Dbxref=GeneID:102680563%2CGenbank:XM_031508615.1;Parent=rna-XM_031508615.1
NW_006263390.1	Gnomon	mRNA	777142	801419	.	+	.	Name=XM_006611731.2;ID=rna-XM_006611731.2;Dbxref=GeneID:102674118%2CGenbank:XM_006611731.2;Parent=gene-LOC102674118
NW_006263390.1	Gnomon	exon	1311836	1312035	.	+	.	ID=exon-XM_006611795.2-9;Dbxref=GeneID:102671568%2CGenbank:XM_006611795.2;Parent=rna-XM_006611795.2
NW_006263390.1	Gnomon	exon	1310829	1310879	.	+	.	ID=exon-XM_006611795.2-5;Dbxref=GeneID:102671568%2CGenbank:XM_006611795.2;Parent=rna-XM_006611795.2
NW_006263390.1	Gnomon	exon	1310966	1311198	.	+	.	ID=exon-XM_006611795.2-6;Dbxref=GeneID:102671568%2CGenbank:XM_006611795.2;Parent=rna-XM_006611795.2
NW_006263390.1	Gnomon	exon	1311365	1311602	.	+	.	ID=exon-XM_006611795.2-7;Dbxref=GeneID:102671568%2CGenbank:XM_006611795.2;Parent=rna-XM_006611795.2
NW_006263390.1	Gnomon	exon	1311673	1311758	.	+	.	ID=exon-XM_006611795.2-8;Dbxref=GeneID:102671568%2CGenbank:XM_006611795.2;Parent=rna-XM_006611795.2
NW_006263390.1	Gnomon	exon	1309415	1309815	.	+	.	ID=exon-XM_006611795.2-1;Dbxref=GeneID:102671568%2CGenbank:XM_006611795.2;Parent=rna-XM_006611795.2
NW_006263390.1	Gnomon	exon	1309930	1310082	.	+	.	ID=exon-XM_006611795.2-2;Dbxref=GeneID:102671568%2CGenbank:XM_006611795.2;Parent=rna-XM_006611795.2
NW_006263390.1	Gnomon	exon	1310229	1310489	.	+	.	ID=exon-XM_006611795.2-3;Dbxref=GeneID:102671568%2CGenbank:XM_006611795.2;Parent=rna-XM_006611795.2
NW_006263390.1	Gnomon	exon	1310668	1310750	.	+	.	ID=exon-XM_006611795.2-4;Dbxref=GeneID:102671568%2CGenbank:XM_006611795.2;Parent=rna-XM_006611795.2
NW_006263390.1	Gnomon	exon	818731	819896	.	-	.	ID=exon-XM_006611741.2-11;Dbxref=GeneID:102675990%2CGenbank:XM_006611741.2;Parent=rna-XM_006611741.2
NW_006263390.1	Gnomon	exon	817774	818654	.	-	.	ID=exon-XM_006611741.2-12;Dbxref=GeneID:102675990%2CGenbank:XM_006611741.2;Parent=rna-XM_006611741.2
NW_006263390.1	Gnomon	exon	819975	820193	.	-	.	ID=exon-XM_006611741.2-10;Dbxref=GeneID:102675990%2CGenbank:XM_006611741.2;Parent=rna-XM_006611741.2
NW_006263390.1	Gnomon	exon	1220674	1220715	.	-	.	ID=exon-XM_031508638.1-5;Dbxref=GeneID:102681191%2CGenbank:XM_031508638.1;Parent=rna-XM_031508638.1
NW_006263390.1	Gnomon	exon	1221354	1221431	.	-	.	ID=exon-XM_031508638.1-3;Dbxref=GeneID:102681191%2CGenbank:XM_031508638.1;Parent=rna-XM_031508638.1
NW_006263390.1	Gnomon	exon	1220966	1221311	.	-	.	ID=exon-XM_031508638.1-4;Dbxref=GeneID:102681191%2CGenbank:XM_031508638.1;Parent=rna-XM_031508638.1
NW_006263390.1	Gnomon	exon	1222802	1223184	.	-	.	ID=exon-XM_031508638.1-1;Dbxref=GeneID:102681191%2CGenbank:XM_031508638.1;Parent=rna-XM_031508638.1
NW_006263390.1	Gnomon	exon	1221462	1221561	.	-	.	ID=exon-XM_031508638.1-2;Dbxref=GeneID:102681191%2CGenbank:XM_031508638.1;Parent=rna-XM_031508638.1
NW_006263390.1	Gnomon	CDS	1064561	1064727	.	-	0	Name=XP_006611836.1;ID=cds-XP_006611836.1;Dbxref=GeneID:102680162%2CGenbank:XP_006611836.1;Parent=rna-XM_006611773.2
NW_006263390.1	Gnomon	CDS	1064140	1064315	.	-	0	Name=XP_006611836.1;ID=cds-XP_006611836.1;Dbxref=GeneID:102680162%2CGenbank:XP_006611836.1;Parent=rna-XM_006611773.2
NW_006263390.1	Gnomon	CDS	1063617	1063917	.	-	0	Name=XP_006611836.1;ID=cds-XP_006611836.1;Dbxref=GeneID:102680162%2CGenbank:XP_006611836.1;Parent=rna-XM_006611773.2
NW_006263390.1	Gnomon	CDS	1063162	1063547	.	-	0	Name=XP_006611836.1;ID=cds-XP_006611836.1;Dbxref=GeneID:102680162%2CGenbank:XP_006611836.1;Parent=rna-XM_006611773.2
NW_006263390.1	Gnomon	CDS	1063016	1063089	.	-	0	Name=XP_006611836.1;ID=cds-XP_006611836.1;Dbxref=GeneID:102680162%2CGenbank:XP_006611836.1;Parent=rna-XM_006611773.2
NW_006263390.1	Gnomon	CDS	1319414	1319509	.	+	0	Name=XP_031364464.1;ID=cds-XP_031364464.1;Dbxref=GeneID:102676365%2CGenbank:XP_031364464.1;Parent=rna-XM_031508604.1
NW_006263390.1	Gnomon	CDS	1319740	1319835	.	+	0	Name=XP_031364464.1;ID=cds-XP_031364464.1;Dbxref=GeneID:102676365%2CGenbank:XP_031364464.1;Parent=rna-XM_031508604.1
NW_006263390.1	Gnomon	CDS	1339878	1339955	.	+	0	Name=XP_031364464.1;ID=cds-XP_031364464.1;Dbxref=GeneID:102676365%2CGenbank:XP_031364464.1;Parent=rna-XM_031508604.1
NW_006263390.1	Gnomon	CDS	1340123	1340240	.	+	0	Name=XP_031364464.1;ID=cds-XP_031364464.1;Dbxref=GeneID:102676365%2CGenbank:XP_031364464.1;Parent=rna-XM_031508604.1
NW_006263390.1	Gnomon	CDS	1340336	1340505	.	+	0	Name=XP_031364464.1;ID=cds-XP_031364464.1;Dbxref=GeneID:102676365%2CGenbank:XP_031364464.1;Parent=rna-XM_031508604.1
NW_006263390.1	Gnomon	CDS	1340550	1340880	.	+	0	Name=XP_031364464.1;ID=cds-XP_031364464.1;Dbxref=GeneID:102676365%2CGenbank:XP_031364464.1;Parent=rna-XM_031508604.1
NW_006263390.1	Gnomon	CDS	1341017	1341265	.	+	0	Name=XP_031364464.1;ID=cds-XP_031364464.1;Dbxref=GeneID:102676365%2CGenbank:XP_031364464.1;Parent=rna-XM_031508604.1
NW_006263390.1	Gnomon	CDS	1341330	1341792	.	+	0	Name=XP_031364464.1;ID=cds-XP_031364464.1;Dbxref=GeneID:102676365%2CGenbank:XP_031364464.1;Parent=rna-XM_031508604.1
NW_006263390.1	Gnomon	CDS	1343317	1343598	.	+	0	Name=XP_031364464.1;ID=cds-XP_031364464.1;Dbxref=GeneID:102676365%2CGenbank:XP_031364464.1;Parent=rna-XM_031508604.1
NW_006263390.1	Gnomon	CDS	1343673	1343779	.	+	0	Name=XP_031364464.1;ID=cds-XP_031364464.1;Dbxref=GeneID:102676365%2CGenbank:XP_031364464.1;Parent=rna-XM_031508604.1
NW_006263390.1	Gnomon	CDS	1343871	1344105	.	+	0	Name=XP_031364464.1;ID=cds-XP_031364464.1;Dbxref=GeneID:102676365%2CGenbank:XP_031364464.1;Parent=rna-XM_031508604.1
NW_006263390.1	Gnomon	CDS	1344181	1344555	.	+	0	Name=XP_031364464.1;ID=cds-XP_031364464.1;Dbxref=GeneID:102676365%2CGenbank:XP_031364464.1;Parent=rna-XM_031508604.1
NW_006263390.1	Gnomon	CDS	1344635	1344901	.	+	0	Name=XP_031364464.1;ID=cds-XP_031364464.1;Dbxref=GeneID:102676365%2CGenbank:XP_031364464.1;Parent=rna-XM_031508604.1
NW_006263390.1	Gnomon	CDS	1344992	1346500	.	+	0	Name=XP_031364464.1;ID=cds-XP_031364464.1;Dbxref=GeneID:102676365%2CGenbank:XP_031364464.1;Parent=rna-XM_031508604.1
NW_006263390.1	Gnomon	CDS	1346637	1346840	.	+	0	Name=XP_031364464.1;ID=cds-XP_031364464.1;Dbxref=GeneID:102676365%2CGenbank:XP_031364464.1;Parent=rna-XM_031508604.1
NW_006263390.1	Gnomon	CDS	1347030	1347231	.	+	0	Name=XP_031364464.1;ID=cds-XP_031364464.1;Dbxref=GeneID:102676365%2CGenbank:XP_031364464.1;Parent=rna-XM_031508604.1
NW_006263390.1	Gnomon	CDS	1423905	1423931	.	-	0	Name=XP_031364466.1;ID=cds-XP_031364466.1;Dbxref=GeneID:102677047%2CGenbank:XP_031364466.1;Parent=rna-XM_031508606.1
NW_006263390.1	Gnomon	CDS	1423737	1423778	.	-	0	Name=XP_031364466.1;ID=cds-XP_031364466.1;Dbxref=GeneID:102677047%2CGenbank:XP_031364466.1;Parent=rna-XM_031508606.1
NW_006263390.1	Gnomon	CDS	1420186	1420444	.	-	0	Name=XP_031364466.1;ID=cds-XP_031364466.1;Dbxref=GeneID:102677047%2CGenbank:XP_031364466.1;Parent=rna-XM_031508606.1
NW_006263390.1	Gnomon	CDS	1419973	1420064	.	-	0	Name=XP_031364466.1;ID=cds-XP_031364466.1;Dbxref=GeneID:102677047%2CGenbank:XP_031364466.1;Parent=rna-XM_031508606.1
NW_006263390.1	Gnomon	CDS	1419675	1419878	.	-	0	Name=XP_031364466.1;ID=cds-XP_031364466.1;Dbxref=GeneID:102677047%2CGenbank:XP_031364466.1;Parent=rna-XM_031508606.1
NW_006263390.1	Gnomon	CDS	1419345	1419597	.	-	0	Name=XP_031364466.1;ID=cds-XP_031364466.1;Dbxref=GeneID:102677047%2CGenbank:XP_031364466.1;Parent=rna-XM_031508606.1
NW_006263390.1	Gnomon	CDS	1418982	1419113	.	-	0	Name=XP_031364466.1;ID=cds-XP_031364466.1;Dbxref=GeneID:102677047%2CGenbank:XP_031364466.1;Parent=rna-XM_031508606.1
NW_006263390.1	Gnomon	CDS	1418550	1418904	.	-	0	Name=XP_031364466.1;ID=cds-XP_031364466.1;Dbxref=GeneID:102677047%2CGenbank:XP_031364466.1;Parent=rna-XM_031508606.1
NW_006263390.1	Gnomon	CDS	1418172	1418457	.	-	0	Name=XP_031364466.1;ID=cds-XP_031364466.1;Dbxref=GeneID:102677047%2CGenbank:XP_031364466.1;Parent=rna-XM_031508606.1
NW_006263390.1	Gnomon	mRNA	777142	801419	.	+	.	Name=XM_006611732.2;ID=rna-XM_006611732.2;Dbxref=GeneID:102674118%2CGenbank:XM_006611732.2;Parent=gene-LOC102674118
NW_006263390.1	Gnomon	lnc_RNA	957631	958539	.	+	.	Name=XR_421175.2;ID=rna-XR_421175.2;Dbxref=GeneID:102678109%2CGenbank:XR_421175.2;Parent=gene-LOC102678109
NW_006263390.1	Gnomon	exon	672757	672982	.	+	.	ID=exon-XM_006611700.2-3;Dbxref=GeneID:102671303%2CGenbank:XM_006611700.2;Parent=rna-XM_006611700.2
NW_006263390.1	Gnomon	exon	673073	673339	.	+	.	ID=exon-XM_006611700.2-4;Dbxref=GeneID:102671303%2CGenbank:XM_006611700.2;Parent=rna-XM_006611700.2
NW_006263390.1	Gnomon	exon	672122	672305	.	+	.	ID=exon-XM_006611700.2-1;Dbxref=GeneID:102671303%2CGenbank:XM_006611700.2;Parent=rna-XM_006611700.2
NW_006263390.1	Gnomon	exon	672476	672552	.	+	.	ID=exon-XM_006611700.2-2;Dbxref=GeneID:102671303%2CGenbank:XM_006611700.2;Parent=rna-XM_006611700.2
NW_006263390.1	Gnomon	exon	791497	791511	.	+	.	ID=exon-XM_006611734.2-10;Dbxref=GeneID:102674118%2CGenbank:XM_006611734.2;Parent=rna-XM_006611734.2
NW_006263390.1	Gnomon	exon	5073	5564	.	+	.	ID=exon-XM_006611630.2-1;Dbxref=GeneID:102674561%2CGenbank:XM_006611630.2;Parent=rna-XM_006611630.2
NW_006263390.1	Gnomon	exon	5681	6225	.	+	.	ID=exon-XM_006611630.2-2;Dbxref=GeneID:102674561%2CGenbank:XM_006611630.2;Parent=rna-XM_006611630.2
NW_006263390.1	Gnomon	exon	792265	792413	.	+	.	ID=exon-XM_006611734.2-11;Dbxref=GeneID:102674118%2CGenbank:XM_006611734.2;Parent=rna-XM_006611734.2
NW_006263390.1	Gnomon	exon	796666	796783	.	+	.	ID=exon-XM_006611734.2-12;Dbxref=GeneID:102674118%2CGenbank:XM_006611734.2;Parent=rna-XM_006611734.2
NW_006263390.1	Gnomon	exon	798076	798241	.	+	.	ID=exon-XM_006611734.2-13;Dbxref=GeneID:102674118%2CGenbank:XM_006611734.2;Parent=rna-XM_006611734.2
NW_006263390.1	Gnomon	exon	800022	801419	.	+	.	ID=exon-XM_006611734.2-14;Dbxref=GeneID:102674118%2CGenbank:XM_006611734.2;Parent=rna-XM_006611734.2
NW_006263390.1	Gnomon	CDS	1065215	1065388	.	+	0	Name=XP_006611835.1;ID=cds-XP_006611835.1;Dbxref=GeneID:102680041%2CGenbank:XP_006611835.1;Parent=rna-XM_006611772.2
NW_006263390.1	Gnomon	CDS	1065486	1065653	.	+	0	Name=XP_006611835.1;ID=cds-XP_006611835.1;Dbxref=GeneID:102680041%2CGenbank:XP_006611835.1;Parent=rna-XM_006611772.2
NW_006263390.1	Gnomon	CDS	1065723	1067900	.	+	0	Name=XP_006611835.1;ID=cds-XP_006611835.1;Dbxref=GeneID:102680041%2CGenbank:XP_006611835.1;Parent=rna-XM_006611772.2
NW_006263390.1	Gnomon	CDS	1383228	1383372	.	-	0	Name=XP_031364465.1;ID=cds-XP_031364465.1;Dbxref=GeneID:102676768%2CGenbank:XP_031364465.1;Parent=rna-XM_031508605.1
NW_006263390.1	Gnomon	CDS	1380717	1380790	.	-	0	Name=XP_031364465.1;ID=cds-XP_031364465.1;Dbxref=GeneID:102676768%2CGenbank:XP_031364465.1;Parent=rna-XM_031508605.1
NW_006263390.1	Gnomon	CDS	1378096	1378209	.	-	0	Name=XP_031364465.1;ID=cds-XP_031364465.1;Dbxref=GeneID:102676768%2CGenbank:XP_031364465.1;Parent=rna-XM_031508605.1
NW_006263390.1	Gnomon	CDS	1375796	1375942	.	-	0	Name=XP_031364465.1;ID=cds-XP_031364465.1;Dbxref=GeneID:102676768%2CGenbank:XP_031364465.1;Parent=rna-XM_031508605.1
NW_006263390.1	Gnomon	CDS	1372631	1372896	.	-	0	Name=XP_031364465.1;ID=cds-XP_031364465.1;Dbxref=GeneID:102676768%2CGenbank:XP_031364465.1;Parent=rna-XM_031508605.1
NW_006263390.1	Gnomon	CDS	1371322	1371801	.	-	0	Name=XP_031364465.1;ID=cds-XP_031364465.1;Dbxref=GeneID:102676768%2CGenbank:XP_031364465.1;Parent=rna-XM_031508605.1
NW_006263390.1	Gnomon	CDS	1370851	1371077	.	-	0	Name=XP_031364465.1;ID=cds-XP_031364465.1;Dbxref=GeneID:102676768%2CGenbank:XP_031364465.1;Parent=rna-XM_031508605.1
NW_006263390.1	Gnomon	CDS	1370413	1370702	.	-	0	Name=XP_031364465.1;ID=cds-XP_031364465.1;Dbxref=GeneID:102676768%2CGenbank:XP_031364465.1;Parent=rna-XM_031508605.1
NW_006263390.1	Gnomon	CDS	1369591	1369848	.	-	0	Name=XP_031364465.1;ID=cds-XP_031364465.1;Dbxref=GeneID:102676768%2CGenbank:XP_031364465.1;Parent=rna-XM_031508605.1
NW_006263390.1	Gnomon	exon	1431020	1432637	.	+	.	ID=exon-XM_006611806.2-1;Dbxref=GeneID:102673192%2CGenbank:XM_006611806.2;Parent=rna-XM_006611806.2
NW_006263390.1	Gnomon	exon	1432727	1432989	.	+	.	ID=exon-XM_006611806.2-2;Dbxref=GeneID:102673192%2CGenbank:XM_006611806.2;Parent=rna-XM_006611806.2
NW_006263390.1	Gnomon	exon	1434270	1434496	.	+	.	ID=exon-XM_006611806.2-3;Dbxref=GeneID:102673192%2CGenbank:XM_006611806.2;Parent=rna-XM_006611806.2
NW_006263390.1	Gnomon	exon	1434566	1435267	.	+	.	ID=exon-XM_006611806.2-4;Dbxref=GeneID:102673192%2CGenbank:XM_006611806.2;Parent=rna-XM_006611806.2
NW_006263390.1	Gnomon	mRNA	245560	246542	.	+	.	Name=XM_006611631.2;ID=rna-XM_006611631.2;Dbxref=GeneID:102674780%2CGenbank:XM_006611631.2;Parent=gene-LOC102674780
NW_006263390.1	Gnomon	exon	193394	193588	.	-	.	ID=exon-XM_006611629.2-7;Dbxref=GeneID:102673934%2CGenbank:XM_006611629.2;Parent=rna-XM_006611629.2
NW_006263390.1	Gnomon	exon	193145	193279	.	-	.	ID=exon-XM_006611629.2-8;Dbxref=GeneID:102673934%2CGenbank:XM_006611629.2;Parent=rna-XM_006611629.2
NW_006263390.1	Gnomon	exon	191535	191950	.	-	.	ID=exon-XM_006611629.2-9;Dbxref=GeneID:102673934%2CGenbank:XM_006611629.2;Parent=rna-XM_006611629.2
NW_006263390.1	Gnomon	exon	197489	197696	.	-	.	ID=exon-XM_006611629.2-3;Dbxref=GeneID:102673934%2CGenbank:XM_006611629.2;Parent=rna-XM_006611629.2
NW_006263390.1	Gnomon	exon	196695	196737	.	-	.	ID=exon-XM_006611629.2-4;Dbxref=GeneID:102673934%2CGenbank:XM_006611629.2;Parent=rna-XM_006611629.2
NW_006263390.1	Gnomon	exon	196352	196611	.	-	.	ID=exon-XM_006611629.2-5;Dbxref=GeneID:102673934%2CGenbank:XM_006611629.2;Parent=rna-XM_006611629.2
NW_006263390.1	Gnomon	exon	196044	196277	.	-	.	ID=exon-XM_006611629.2-6;Dbxref=GeneID:102673934%2CGenbank:XM_006611629.2;Parent=rna-XM_006611629.2
NW_006263390.1	Gnomon	exon	199387	199551	.	-	.	ID=exon-XM_006611629.2-1;Dbxref=GeneID:102673934%2CGenbank:XM_006611629.2;Parent=rna-XM_006611629.2
NW_006263390.1	Gnomon	exon	197821	197946	.	-	.	ID=exon-XM_006611629.2-2;Dbxref=GeneID:102673934%2CGenbank:XM_006611629.2;Parent=rna-XM_006611629.2
NW_006263390.1	Gnomon	lnc_RNA	957257	958539	.	+	.	Name=XR_421176.2;ID=rna-XR_421176.2;Dbxref=GeneID:102678109%2CGenbank:XR_421176.2;Parent=gene-LOC102678109
NW_006263390.1	Gnomon	gene	1413085	1415511	.	-	.	Name=LOC102673447;ID=gene-LOC102673447;Dbxref=GeneID:102673447
NW_006263390.1	Gnomon	CDS	759785	760063	.	+	0	Name=XP_006611780.1;ID=cds-XP_006611780.1;Dbxref=GeneID:102673544%2CGenbank:XP_006611780.1;Parent=rna-XM_006611717.2
NW_006263390.1	Gnomon	CDS	760132	762556	.	+	0	Name=XP_006611780.1;ID=cds-XP_006611780.1;Dbxref=GeneID:102673544%2CGenbank:XP_006611780.1;Parent=rna-XM_006611717.2
NW_006263390.1	Gnomon	CDS	762648	762925	.	+	0	Name=XP_006611780.1;ID=cds-XP_006611780.1;Dbxref=GeneID:102673544%2CGenbank:XP_006611780.1;Parent=rna-XM_006611717.2
NW_006263390.1	Gnomon	CDS	763003	763434	.	+	0	Name=XP_006611780.1;ID=cds-XP_006611780.1;Dbxref=GeneID:102673544%2CGenbank:XP_006611780.1;Parent=rna-XM_006611717.2
NW_006263390.1	Gnomon	gene	758731	764521	.	+	.	Name=LOC102673544;ID=gene-LOC102673544;Dbxref=GeneID:102673544
NW_006263390.1	Gnomon	mRNA	252722	253727	.	-	.	Name=XM_006611632.2;ID=rna-XM_006611632.2;Dbxref=GeneID:102674910%2CGenbank:XM_006611632.2;Parent=gene-LOC102674910
NW_006263390.1	Gnomon	gene	1460601	1471320	.	+	.	Name=LOC102673591;ID=gene-LOC102673591;Dbxref=GeneID:102673591
NW_006263390.1	Gnomon	exon	672162	672305	.	+	.	ID=exon-XM_006611701.2-1;Dbxref=GeneID:102671303%2CGenbank:XM_006611701.2;Parent=rna-XM_006611701.2
NW_006263390.1	Gnomon	exon	672402	672552	.	+	.	ID=exon-XM_006611701.2-2;Dbxref=GeneID:102671303%2CGenbank:XM_006611701.2;Parent=rna-XM_006611701.2
NW_006263390.1	Gnomon	exon	672757	672982	.	+	.	ID=exon-XM_006611701.2-3;Dbxref=GeneID:102671303%2CGenbank:XM_006611701.2;Parent=rna-XM_006611701.2
NW_006263390.1	Gnomon	exon	673073	673339	.	+	.	ID=exon-XM_006611701.2-4;Dbxref=GeneID:102671303%2CGenbank:XM_006611701.2;Parent=rna-XM_006611701.2
NW_006263390.1	Gnomon	exon	575416	575919	.	+	.	ID=exon-XM_006611678.2-7;Dbxref=GeneID:102680040%2CGenbank:XM_006611678.2;Parent=rna-XM_006611678.2
NW_006263390.1	Gnomon	exon	576020	576284	.	+	.	ID=exon-XM_006611678.2-8;Dbxref=GeneID:102680040%2CGenbank:XM_006611678.2;Parent=rna-XM_006611678.2
NW_006263390.1	Gnomon	exon	574710	575036	.	+	.	ID=exon-XM_006611678.2-5;Dbxref=GeneID:102680040%2CGenbank:XM_006611678.2;Parent=rna-XM_006611678.2
NW_006263390.1	Gnomon	exon	575136	575345	.	+	.	ID=exon-XM_006611678.2-6;Dbxref=GeneID:102680040%2CGenbank:XM_006611678.2;Parent=rna-XM_006611678.2
NW_006263390.1	Gnomon	exon	573849	574245	.	+	.	ID=exon-XM_006611678.2-3;Dbxref=GeneID:102680040%2CGenbank:XM_006611678.2;Parent=rna-XM_006611678.2
NW_006263390.1	Gnomon	exon	574317	574649	.	+	.	ID=exon-XM_006611678.2-4;Dbxref=GeneID:102680040%2CGenbank:XM_006611678.2;Parent=rna-XM_006611678.2
NW_006263390.1	Gnomon	exon	573220	573370	.	+	.	ID=exon-XM_006611678.2-1;Dbxref=GeneID:102680040%2CGenbank:XM_006611678.2;Parent=rna-XM_006611678.2
NW_006263390.1	Gnomon	exon	573559	573742	.	+	.	ID=exon-XM_006611678.2-2;Dbxref=GeneID:102680040%2CGenbank:XM_006611678.2;Parent=rna-XM_006611678.2
NW_006263390.1	Gnomon	exon	576359	576500	.	+	.	ID=exon-XM_006611678.2-9;Dbxref=GeneID:102680040%2CGenbank:XM_006611678.2;Parent=rna-XM_006611678.2
NW_006263390.1	Gnomon	gene	1016397	1019175	.	+	.	Name=LOC116185073;ID=gene-LOC116185073;Dbxref=GeneID:116185073
NW_006263390.1	Gnomon	gene	1398783	1400248	.	+	.	Name=LOC116185074;ID=gene-LOC116185074;Dbxref=GeneID:116185074
NW_006263390.1	Gnomon	gene	1394631	1396706	.	+	.	Name=LOC116185075;ID=gene-LOC116185075;Dbxref=GeneID:116185075
NW_006263390.1	Gnomon	gene	1286494	1286869	.	-	.	Name=LOC116185070;ID=gene-LOC116185070;Dbxref=GeneID:116185070
NW_006263390.1	Gnomon	gene	889297	891764	.	+	.	Name=LOC116185071;ID=gene-LOC116185071;Dbxref=GeneID:116185071
NW_006263390.1	Gnomon	gene	1019254	1021250	.	+	.	Name=LOC116185072;ID=gene-LOC116185072;Dbxref=GeneID:116185072
NW_006263390.1	Gnomon	gene	1451948	1456971	.	+	.	Name=LOC116185059;ID=gene-LOC116185059;Dbxref=GeneID:116185059
NW_006263390.1	Gnomon	gene	172786	191694	.	+	.	Name=LOC116185062;ID=gene-LOC116185062;Dbxref=GeneID:116185062
NW_006263390.1	Gnomon	gene	1038301	1039983	.	-	.	Name=LOC116185063;ID=gene-LOC116185063;Dbxref=GeneID:116185063
NW_006263390.1	Gnomon	gene	389493	408014	.	-	.	Name=LOC116185064;ID=gene-LOC116185064;Dbxref=GeneID:116185064
NW_006263390.1	Gnomon	gene	429708	433779	.	-	.	Name=LOC116185065;ID=gene-LOC116185065;Dbxref=GeneID:116185065
NW_006263390.1	Gnomon	gene	1446058	1447556	.	+	.	Name=LOC116185060;ID=gene-LOC116185060;Dbxref=GeneID:116185060
NW_006263390.1	Gnomon	gene	727845	729514	.	+	.	Name=LOC116185066;ID=gene-LOC116185066;Dbxref=GeneID:116185066
NW_006263390.1	Gnomon	gene	959021	962447	.	+	.	Name=LOC116185067;ID=gene-LOC116185067;Dbxref=GeneID:116185067
NW_006263390.1	Gnomon	gene	950587	952798	.	-	.	Name=LOC116185068;ID=gene-LOC116185068;Dbxref=GeneID:116185068
NW_006263390.1	Gnomon	gene	782547	783391	.	-	.	Name=LOC116185069;ID=gene-LOC116185069;Dbxref=GeneID:116185069
NW_006263390.1	Gnomon	CDS	1241510	1241532	.	-	0	Name=XP_031364463.1;ID=cds-XP_031364463.1;Dbxref=GeneID:102676092%2CGenbank:XP_031364463.1;Note=The sequence of the model RefSeq protein was modified relative to this genomic sequence to represent the inferred CDS: inserted 3 bases in 3 codons%3B deleted 1 base in 1 codon;Parent=rna-XM_031508603.1
NW_006263390.1	Gnomon	CDS	1241177	1241445	.	-	0	Name=XP_031364463.1;ID=cds-XP_031364463.1;Dbxref=GeneID:102676092%2CGenbank:XP_031364463.1;Note=The sequence of the model RefSeq protein was modified relative to this genomic sequence to represent the inferred CDS: inserted 3 bases in 3 codons%3B deleted 1 base in 1 codon;Parent=rna-XM_031508603.1
NW_006263390.1	Gnomon	CDS	1240643	1240869	.	-	0	Name=XP_031364463.1;ID=cds-XP_031364463.1;Dbxref=GeneID:102676092%2CGenbank:XP_031364463.1;Note=The sequence of the model RefSeq protein was modified relative to this genomic sequence to represent the inferred CDS: inserted 3 bases in 3 codons%3B deleted 1 base in 1 codon;Parent=rna-XM_031508603.1
NW_006263390.1	Gnomon	CDS	1239708	1239987	.	-	0	Name=XP_031364463.1;ID=cds-XP_031364463.1;Dbxref=GeneID:102676092%2CGenbank:XP_031364463.1;Note=The sequence of the model RefSeq protein was modified relative to this genomic sequence to represent the inferred CDS: inserted 3 bases in 3 codons%3B deleted 1 base in 1 codon;Parent=rna-XM_031508603.1
NW_006263390.1	Gnomon	CDS	1237457	1237907	.	-	0	Name=XP_031364463.1;ID=cds-XP_031364463.1;Dbxref=GeneID:102676092%2CGenbank:XP_031364463.1;Note=The sequence of the model RefSeq protein was modified relative to this genomic sequence to represent the inferred CDS: inserted 3 bases in 3 codons%3B deleted 1 base in 1 codon;Parent=rna-XM_031508603.1
NW_006263390.1	Gnomon	CDS	1236945	1237163	.	-	0	Name=XP_031364463.1;ID=cds-XP_031364463.1;Dbxref=GeneID:102676092%2CGenbank:XP_031364463.1;Note=The sequence of the model RefSeq protein was modified relative to this genomic sequence to represent the inferred CDS: inserted 3 bases in 3 codons%3B deleted 1 base in 1 codon;Parent=rna-XM_031508603.1
NW_006263390.1	Gnomon	CDS	1234917	1235004	.	-	0	Name=XP_031364463.1;ID=cds-XP_031364463.1;Dbxref=GeneID:102676092%2CGenbank:XP_031364463.1;Note=The sequence of the model RefSeq protein was modified relative to this genomic sequence to represent the inferred CDS: inserted 3 bases in 3 codons%3B deleted 1 base in 1 codon;Parent=rna-XM_031508603.1
NW_006263390.1	Gnomon	CDS	1234567	1234915	.	-	0	Name=XP_031364463.1;ID=cds-XP_031364463.1;Dbxref=GeneID:102676092%2CGenbank:XP_031364463.1;Note=The sequence of the model RefSeq protein was modified relative to this genomic sequence to represent the inferred CDS: inserted 3 bases in 3 codons%3B deleted 1 base in 1 codon;Parent=rna-XM_031508603.1
NW_006263390.1	Gnomon	CDS	1234410	1234564	.	-	0	Name=XP_031364463.1;ID=cds-XP_031364463.1;Dbxref=GeneID:102676092%2CGenbank:XP_031364463.1;Note=The sequence of the model RefSeq protein was modified relative to this genomic sequence to represent the inferred CDS: inserted 3 bases in 3 codons%3B deleted 1 base in 1 codon;Parent=rna-XM_031508603.1
NW_006263390.1	Gnomon	CDS	1233725	1234195	.	-	0	Name=XP_031364463.1;ID=cds-XP_031364463.1;Dbxref=GeneID:102676092%2CGenbank:XP_031364463.1;Note=The sequence of the model RefSeq protein was modified relative to this genomic sequence to represent the inferred CDS: inserted 3 bases in 3 codons%3B deleted 1 base in 1 codon;Parent=rna-XM_031508603.1
NW_006263390.1	Gnomon	CDS	1233345	1233651	.	-	0	Name=XP_031364463.1;ID=cds-XP_031364463.1;Dbxref=GeneID:102676092%2CGenbank:XP_031364463.1;Note=The sequence of the model RefSeq protein was modified relative to this genomic sequence to represent the inferred CDS: inserted 3 bases in 3 codons%3B deleted 1 base in 1 codon;Parent=rna-XM_031508603.1
NW_006263390.1	Gnomon	CDS	1232447	1233342	.	-	0	Name=XP_031364463.1;ID=cds-XP_031364463.1;Dbxref=GeneID:102676092%2CGenbank:XP_031364463.1;Note=The sequence of the model RefSeq protein was modified relative to this genomic sequence to represent the inferred CDS: inserted 3 bases in 3 codons%3B deleted 1 base in 1 codon;Parent=rna-XM_031508603.1
NW_006263390.1	Gnomon	CDS	1232285	1232368	.	-	0	Name=XP_031364463.1;ID=cds-XP_031364463.1;Dbxref=GeneID:102676092%2CGenbank:XP_031364463.1;Note=The sequence of the model RefSeq protein was modified relative to this genomic sequence to represent the inferred CDS: inserted 3 bases in 3 codons%3B deleted 1 base in 1 codon;Parent=rna-XM_031508603.1
NW_006263390.1	Gnomon	CDS	1230583	1230804	.	-	0	Name=XP_031364463.1;ID=cds-XP_031364463.1;Dbxref=GeneID:102676092%2CGenbank:XP_031364463.1;Note=The sequence of the model RefSeq protein was modified relative to this genomic sequence to represent the inferred CDS: inserted 3 bases in 3 codons%3B deleted 1 base in 1 codon;Parent=rna-XM_031508603.1
NW_006263390.1	Gnomon	CDS	1228047	1228117	.	-	0	Name=XP_031364463.1;ID=cds-XP_031364463.1;Dbxref=GeneID:102676092%2CGenbank:XP_031364463.1;Note=The sequence of the model RefSeq protein was modified relative to this genomic sequence to represent the inferred CDS: inserted 3 bases in 3 codons%3B deleted 1 base in 1 codon;Parent=rna-XM_031508603.1
NW_006263390.1	Gnomon	CDS	1227574	1227969	.	-	0	Name=XP_031364463.1;ID=cds-XP_031364463.1;Dbxref=GeneID:102676092%2CGenbank:XP_031364463.1;Note=The sequence of the model RefSeq protein was modified relative to this genomic sequence to represent the inferred CDS: inserted 3 bases in 3 codons%3B deleted 1 base in 1 codon;Parent=rna-XM_031508603.1
NW_006263390.1	Gnomon	CDS	1225932	1226094	.	-	0	Name=XP_031364463.1;ID=cds-XP_031364463.1;Dbxref=GeneID:102676092%2CGenbank:XP_031364463.1;Note=The sequence of the model RefSeq protein was modified relative to this genomic sequence to represent the inferred CDS: inserted 3 bases in 3 codons%3B deleted 1 base in 1 codon;Parent=rna-XM_031508603.1
NW_006263390.1	Gnomon	CDS	1225225	1225428	.	-	0	Name=XP_031364463.1;ID=cds-XP_031364463.1;Dbxref=GeneID:102676092%2CGenbank:XP_031364463.1;Note=The sequence of the model RefSeq protein was modified relative to this genomic sequence to represent the inferred CDS: inserted 3 bases in 3 codons%3B deleted 1 base in 1 codon;Parent=rna-XM_031508603.1
NW_006263390.1	Gnomon	CDS	1223454	1223470	.	-	0	Name=XP_031364463.1;ID=cds-XP_031364463.1;Dbxref=GeneID:102676092%2CGenbank:XP_031364463.1;Note=The sequence of the model RefSeq protein was modified relative to this genomic sequence to represent the inferred CDS: inserted 3 bases in 3 codons%3B deleted 1 base in 1 codon;Parent=rna-XM_031508603.1
NW_006263390.1	Gnomon	CDS	1222789	1223188	.	-	0	Name=XP_031364463.1;ID=cds-XP_031364463.1;Dbxref=GeneID:102676092%2CGenbank:XP_031364463.1;Note=The sequence of the model RefSeq protein was modified relative to this genomic sequence to represent the inferred CDS: inserted 3 bases in 3 codons%3B deleted 1 base in 1 codon;Parent=rna-XM_031508603.1
NW_006263390.1	Gnomon	CDS	1222441	1222701	.	-	0	Name=XP_031364463.1;ID=cds-XP_031364463.1;Dbxref=GeneID:102676092%2CGenbank:XP_031364463.1;Note=The sequence of the model RefSeq protein was modified relative to this genomic sequence to represent the inferred CDS: inserted 3 bases in 3 codons%3B deleted 1 base in 1 codon;Parent=rna-XM_031508603.1
NW_006263390.1	Gnomon	CDS	1219992	1222061	.	-	0	Name=XP_031364463.1;ID=cds-XP_031364463.1;Dbxref=GeneID:102676092%2CGenbank:XP_031364463.1;Note=The sequence of the model RefSeq protein was modified relative to this genomic sequence to represent the inferred CDS: inserted 3 bases in 3 codons%3B deleted 1 base in 1 codon;Parent=rna-XM_031508603.1
NW_006263390.1	Gnomon	CDS	1216416	1216748	.	-	0	Name=XP_031364463.1;ID=cds-XP_031364463.1;Dbxref=GeneID:102676092%2CGenbank:XP_031364463.1;Note=The sequence of the model RefSeq protein was modified relative to this genomic sequence to represent the inferred CDS: inserted 3 bases in 3 codons%3B deleted 1 base in 1 codon;Parent=rna-XM_031508603.1
NW_006263390.1	Gnomon	CDS	1213128	1213274	.	-	0	Name=XP_031364463.1;ID=cds-XP_031364463.1;Dbxref=GeneID:102676092%2CGenbank:XP_031364463.1;Note=The sequence of the model RefSeq protein was modified relative to this genomic sequence to represent the inferred CDS: inserted 3 bases in 3 codons%3B deleted 1 base in 1 codon;Parent=rna-XM_031508603.1
NW_006263390.1	Gnomon	CDS	1212807	1213030	.	-	0	Name=XP_031364463.1;ID=cds-XP_031364463.1;Dbxref=GeneID:102676092%2CGenbank:XP_031364463.1;Note=The sequence of the model RefSeq protein was modified relative to this genomic sequence to represent the inferred CDS: inserted 3 bases in 3 codons%3B deleted 1 base in 1 codon;Parent=rna-XM_031508603.1
NW_006263390.1	Gnomon	CDS	1209348	1209555	.	-	0	Name=XP_031364463.1;ID=cds-XP_031364463.1;Dbxref=GeneID:102676092%2CGenbank:XP_031364463.1;Note=The sequence of the model RefSeq protein was modified relative to this genomic sequence to represent the inferred CDS: inserted 3 bases in 3 codons%3B deleted 1 base in 1 codon;Parent=rna-XM_031508603.1
NW_006263390.1	Gnomon	CDS	1204663	1205393	.	-	0	Name=XP_031364463.1;ID=cds-XP_031364463.1;Dbxref=GeneID:102676092%2CGenbank:XP_031364463.1;Note=The sequence of the model RefSeq protein was modified relative to this genomic sequence to represent the inferred CDS: inserted 3 bases in 3 codons%3B deleted 1 base in 1 codon;Parent=rna-XM_031508603.1
NW_006263390.1	Gnomon	CDS	1202334	1203247	.	-	0	Name=XP_031364463.1;ID=cds-XP_031364463.1;Dbxref=GeneID:102676092%2CGenbank:XP_031364463.1;Note=The sequence of the model RefSeq protein was modified relative to this genomic sequence to represent the inferred CDS: inserted 3 bases in 3 codons%3B deleted 1 base in 1 codon;Parent=rna-XM_031508603.1
NW_006263390.1	Gnomon	CDS	1201121	1202331	.	-	0	Name=XP_031364463.1;ID=cds-XP_031364463.1;Dbxref=GeneID:102676092%2CGenbank:XP_031364463.1;Note=The sequence of the model RefSeq protein was modified relative to this genomic sequence to represent the inferred CDS: inserted 3 bases in 3 codons%3B deleted 1 base in 1 codon;Parent=rna-XM_031508603.1
NW_006263390.1	Gnomon	CDS	1200798	1201045	.	-	0	Name=XP_031364463.1;ID=cds-XP_031364463.1;Dbxref=GeneID:102676092%2CGenbank:XP_031364463.1;Note=The sequence of the model RefSeq protein was modified relative to this genomic sequence to represent the inferred CDS: inserted 3 bases in 3 codons%3B deleted 1 base in 1 codon;Parent=rna-XM_031508603.1
NW_006263390.1	Gnomon	CDS	1199877	1199951	.	-	0	Name=XP_031364463.1;ID=cds-XP_031364463.1;Dbxref=GeneID:102676092%2CGenbank:XP_031364463.1;Note=The sequence of the model RefSeq protein was modified relative to this genomic sequence to represent the inferred CDS: inserted 3 bases in 3 codons%3B deleted 1 base in 1 codon;Parent=rna-XM_031508603.1
NW_006263390.1	Gnomon	CDS	1199284	1199455	.	-	0	Name=XP_031364463.1;ID=cds-XP_031364463.1;Dbxref=GeneID:102676092%2CGenbank:XP_031364463.1;Note=The sequence of the model RefSeq protein was modified relative to this genomic sequence to represent the inferred CDS: inserted 3 bases in 3 codons%3B deleted 1 base in 1 codon;Parent=rna-XM_031508603.1
NW_006263390.1	Gnomon	CDS	1199073	1199190	.	-	0	Name=XP_031364463.1;ID=cds-XP_031364463.1;Dbxref=GeneID:102676092%2CGenbank:XP_031364463.1;Note=The sequence of the model RefSeq protein was modified relative to this genomic sequence to represent the inferred CDS: inserted 3 bases in 3 codons%3B deleted 1 base in 1 codon;Parent=rna-XM_031508603.1
NW_006263390.1	Gnomon	CDS	1198733	1198962	.	-	0	Name=XP_031364463.1;ID=cds-XP_031364463.1;Dbxref=GeneID:102676092%2CGenbank:XP_031364463.1;Note=The sequence of the model RefSeq protein was modified relative to this genomic sequence to represent the inferred CDS: inserted 3 bases in 3 codons%3B deleted 1 base in 1 codon;Parent=rna-XM_031508603.1
NW_006263390.1	Gnomon	CDS	1198294	1198330	.	-	0	Name=XP_031364463.1;ID=cds-XP_031364463.1;Dbxref=GeneID:102676092%2CGenbank:XP_031364463.1;Note=The sequence of the model RefSeq protein was modified relative to this genomic sequence to represent the inferred CDS: inserted 3 bases in 3 codons%3B deleted 1 base in 1 codon;Parent=rna-XM_031508603.1
NW_006263390.1	Gnomon	CDS	1195116	1195267	.	-	0	Name=XP_031364463.1;ID=cds-XP_031364463.1;Dbxref=GeneID:102676092%2CGenbank:XP_031364463.1;Note=The sequence of the model RefSeq protein was modified relative to this genomic sequence to represent the inferred CDS: inserted 3 bases in 3 codons%3B deleted 1 base in 1 codon;Parent=rna-XM_031508603.1
NW_006263390.1	Gnomon	CDS	1190298	1190460	.	-	0	Name=XP_031364463.1;ID=cds-XP_031364463.1;Dbxref=GeneID:102676092%2CGenbank:XP_031364463.1;Note=The sequence of the model RefSeq protein was modified relative to this genomic sequence to represent the inferred CDS: inserted 3 bases in 3 codons%3B deleted 1 base in 1 codon;Parent=rna-XM_031508603.1
NW_006263390.1	Gnomon	CDS	1189158	1189295	.	-	0	Name=XP_031364463.1;ID=cds-XP_031364463.1;Dbxref=GeneID:102676092%2CGenbank:XP_031364463.1;Note=The sequence of the model RefSeq protein was modified relative to this genomic sequence to represent the inferred CDS: inserted 3 bases in 3 codons%3B deleted 1 base in 1 codon;Parent=rna-XM_031508603.1
NW_006263390.1	Gnomon	CDS	1188031	1188091	.	-	0	Name=XP_031364463.1;ID=cds-XP_031364463.1;Dbxref=GeneID:102676092%2CGenbank:XP_031364463.1;Note=The sequence of the model RefSeq protein was modified relative to this genomic sequence to represent the inferred CDS: inserted 3 bases in 3 codons%3B deleted 1 base in 1 codon;Parent=rna-XM_031508603.1
NW_006263390.1	Gnomon	CDS	1187760	1187876	.	-	0	Name=XP_031364463.1;ID=cds-XP_031364463.1;Dbxref=GeneID:102676092%2CGenbank:XP_031364463.1;Note=The sequence of the model RefSeq protein was modified relative to this genomic sequence to represent the inferred CDS: inserted 3 bases in 3 codons%3B deleted 1 base in 1 codon;Parent=rna-XM_031508603.1
NW_006263390.1	Gnomon	CDS	1187144	1187206	.	-	0	Name=XP_031364463.1;ID=cds-XP_031364463.1;Dbxref=GeneID:102676092%2CGenbank:XP_031364463.1;Note=The sequence of the model RefSeq protein was modified relative to this genomic sequence to represent the inferred CDS: inserted 3 bases in 3 codons%3B deleted 1 base in 1 codon;Parent=rna-XM_031508603.1
NW_006263390.1	Gnomon	CDS	1186563	1186682	.	-	0	Name=XP_031364463.1;ID=cds-XP_031364463.1;Dbxref=GeneID:102676092%2CGenbank:XP_031364463.1;Note=The sequence of the model RefSeq protein was modified relative to this genomic sequence to represent the inferred CDS: inserted 3 bases in 3 codons%3B deleted 1 base in 1 codon;Parent=rna-XM_031508603.1
NW_006263390.1	Gnomon	CDS	1186053	1186112	.	-	0	Name=XP_031364463.1;ID=cds-XP_031364463.1;Dbxref=GeneID:102676092%2CGenbank:XP_031364463.1;Note=The sequence of the model RefSeq protein was modified relative to this genomic sequence to represent the inferred CDS: inserted 3 bases in 3 codons%3B deleted 1 base in 1 codon;Parent=rna-XM_031508603.1
NW_006263390.1	Gnomon	CDS	1162357	1162364	.	-	0	Name=XP_031364463.1;ID=cds-XP_031364463.1;Dbxref=GeneID:102676092%2CGenbank:XP_031364463.1;Note=The sequence of the model RefSeq protein was modified relative to this genomic sequence to represent the inferred CDS: inserted 3 bases in 3 codons%3B deleted 1 base in 1 codon;Parent=rna-XM_031508603.1
NW_006263390.1	Gnomon	CDS	1159941	1159972	.	-	0	Name=XP_031364463.1;ID=cds-XP_031364463.1;Dbxref=GeneID:102676092%2CGenbank:XP_031364463.1;Note=The sequence of the model RefSeq protein was modified relative to this genomic sequence to represent the inferred CDS: inserted 3 bases in 3 codons%3B deleted 1 base in 1 codon;Parent=rna-XM_031508603.1
NW_006263390.1	Gnomon	mRNA	252722	253816	.	-	.	Name=XM_006611633.2;ID=rna-XM_006611633.2;Dbxref=GeneID:102674910%2CGenbank:XM_006611633.2;Parent=gene-LOC102674910
NW_006263390.1	Gnomon	exon	727845	728630	.	+	.	ID=exon-XR_004149807.1-1;Dbxref=GeneID:116185066%2CGenbank:XR_004149807.1;Parent=rna-XR_004149807.1
NW_006263390.1	Gnomon	exon	729076	729514	.	+	.	ID=exon-XR_004149807.1-2;Dbxref=GeneID:116185066%2CGenbank:XR_004149807.1;Parent=rna-XR_004149807.1
NW_006263390.1	Gnomon	CDS	1039929	1039983	.	-	0	Name=XP_031364460.1;ID=cds-XP_031364460.1;Dbxref=GeneID:116185063%2CGenbank:XP_031364460.1;Parent=rna-XM_031508600.1
NW_006263390.1	Gnomon	CDS	1039696	1039812	.	-	0	Name=XP_031364460.1;ID=cds-XP_031364460.1;Dbxref=GeneID:116185063%2CGenbank:XP_031364460.1;Parent=rna-XM_031508600.1
NW_006263390.1	Gnomon	CDS	1039121	1039333	.	-	0	Name=XP_031364460.1;ID=cds-XP_031364460.1;Dbxref=GeneID:116185063%2CGenbank:XP_031364460.1;Parent=rna-XM_031508600.1
NW_006263390.1	Gnomon	CDS	1038799	1038918	.	-	0	Name=XP_031364460.1;ID=cds-XP_031364460.1;Dbxref=GeneID:116185063%2CGenbank:XP_031364460.1;Parent=rna-XM_031508600.1
NW_006263390.1	Gnomon	CDS	1038510	1038682	.	-	0	Name=XP_031364460.1;ID=cds-XP_031364460.1;Dbxref=GeneID:116185063%2CGenbank:XP_031364460.1;Parent=rna-XM_031508600.1
NW_006263390.1	Gnomon	mRNA	491552	524865	.	-	.	Name=XM_031508619.1;ID=rna-XM_031508619.1;Dbxref=GeneID:102679189%2CGenbank:XM_031508619.1;Parent=gene-LOC102679189
NW_006263390.1	Gnomon	gene	767450	768566	.	+	.	Name=LOC102673758;ID=gene-LOC102673758;Dbxref=GeneID:102673758
NW_006263390.1	Gnomon	exon	846377	846849	.	+	.	ID=exon-XM_006611747.2-1;Dbxref=GeneID:102676674%2CGenbank:XM_006611747.2;Parent=rna-XM_006611747.2
NW_006263390.1	Gnomon	mRNA	247547	252726	.	+	.	Name=XM_006611634.2;ID=rna-XM_006611634.2;Dbxref=GeneID:102675125%2CGenbank:XM_006611634.2;Parent=gene-LOC102675125
NW_006263390.1	Gnomon	gene	1458584	1460289	.	+	.	Name=LOC102673799;ID=gene-LOC102673799;Dbxref=GeneID:102673799
NW_006263390.1	Gnomon	transcript	1279780	1288156	.	+	.	Name=XR_421179.2;ID=rna-XR_421179.2;Dbxref=GeneID:102681720%2CGenbank:XR_421179.2;Parent=gene-LOC102681720
NW_006263390.1	Gnomon	CDS	1059523	1059717	.	+	0	Name=XP_006611839.1;ID=cds-XP_006611839.1;Dbxref=GeneID:102680506%2CGenbank:XP_006611839.1;Parent=rna-XM_006611776.2
NW_006263390.1	Gnomon	CDS	1059837	1060115	.	+	0	Name=XP_006611839.1;ID=cds-XP_006611839.1;Dbxref=GeneID:102680506%2CGenbank:XP_006611839.1;Parent=rna-XM_006611776.2
NW_006263390.1	Gnomon	CDS	1060201	1060431	.	+	0	Name=XP_006611839.1;ID=cds-XP_006611839.1;Dbxref=GeneID:102680506%2CGenbank:XP_006611839.1;Parent=rna-XM_006611776.2
NW_006263390.1	Gnomon	CDS	1060515	1060661	.	+	0	Name=XP_006611839.1;ID=cds-XP_006611839.1;Dbxref=GeneID:102680506%2CGenbank:XP_006611839.1;Parent=rna-XM_006611776.2
NW_006263390.1	Gnomon	exon	589445	589524	.	+	.	ID=exon-XM_031508614.1-7;Dbxref=GeneID:102680563%2CGenbank:XM_031508614.1;Parent=rna-XM_031508614.1
NW_006263390.1	Gnomon	exon	586791	586840	.	+	.	ID=exon-XM_031508614.1-1;Dbxref=GeneID:102680563%2CGenbank:XM_031508614.1;Parent=rna-XM_031508614.1
NW_006263390.1	Gnomon	exon	587733	587879	.	+	.	ID=exon-XM_031508614.1-2;Dbxref=GeneID:102680563%2CGenbank:XM_031508614.1;Parent=rna-XM_031508614.1
NW_006263390.1	Gnomon	exon	588217	588335	.	+	.	ID=exon-XM_031508614.1-3;Dbxref=GeneID:102680563%2CGenbank:XM_031508614.1;Parent=rna-XM_031508614.1
NW_006263390.1	Gnomon	exon	588404	588694	.	+	.	ID=exon-XM_031508614.1-4;Dbxref=GeneID:102680563%2CGenbank:XM_031508614.1;Parent=rna-XM_031508614.1
NW_006263390.1	Gnomon	exon	588812	588992	.	+	.	ID=exon-XM_031508614.1-5;Dbxref=GeneID:102680563%2CGenbank:XM_031508614.1;Parent=rna-XM_031508614.1
NW_006263390.1	Gnomon	exon	589070	589354	.	+	.	ID=exon-XM_031508614.1-6;Dbxref=GeneID:102680563%2CGenbank:XM_031508614.1;Parent=rna-XM_031508614.1
NW_006263390.1	Gnomon	CDS	1090544	1090879	.	-	0	Name=XP_031364461.1;ID=cds-XP_031364461.1;Dbxref=GeneID:102675809%2CGenbank:XP_031364461.1;Parent=rna-XM_031508601.1
NW_006263390.1	Gnomon	CDS	1090355	1090456	.	-	0	Name=XP_031364461.1;ID=cds-XP_031364461.1;Dbxref=GeneID:102675809%2CGenbank:XP_031364461.1;Parent=rna-XM_031508601.1
NW_006263390.1	Gnomon	CDS	1089155	1089256	.	-	0	Name=XP_031364461.1;ID=cds-XP_031364461.1;Dbxref=GeneID:102675809%2CGenbank:XP_031364461.1;Parent=rna-XM_031508601.1
NW_006263390.1	Gnomon	CDS	1088932	1089048	.	-	0	Name=XP_031364461.1;ID=cds-XP_031364461.1;Dbxref=GeneID:102675809%2CGenbank:XP_031364461.1;Parent=rna-XM_031508601.1
NW_006263390.1	Gnomon	CDS	1087056	1087256	.	-	0	Name=XP_031364461.1;ID=cds-XP_031364461.1;Dbxref=GeneID:102675809%2CGenbank:XP_031364461.1;Parent=rna-XM_031508601.1
NW_006263390.1	Gnomon	CDS	1086602	1086985	.	-	0	Name=XP_031364461.1;ID=cds-XP_031364461.1;Dbxref=GeneID:102675809%2CGenbank:XP_031364461.1;Parent=rna-XM_031508601.1
NW_006263390.1	Gnomon	CDS	1086193	1086516	.	-	0	Name=XP_031364461.1;ID=cds-XP_031364461.1;Dbxref=GeneID:102675809%2CGenbank:XP_031364461.1;Parent=rna-XM_031508601.1
NW_006263390.1	Gnomon	CDS	1084311	1084461	.	-	0	Name=XP_031364461.1;ID=cds-XP_031364461.1;Dbxref=GeneID:102675809%2CGenbank:XP_031364461.1;Parent=rna-XM_031508601.1
NW_006263390.1	Gnomon	CDS	1084066	1084241	.	-	0	Name=XP_031364461.1;ID=cds-XP_031364461.1;Dbxref=GeneID:102675809%2CGenbank:XP_031364461.1;Parent=rna-XM_031508601.1
NW_006263390.1	Gnomon	CDS	1083560	1083988	.	-	0	Name=XP_031364461.1;ID=cds-XP_031364461.1;Dbxref=GeneID:102675809%2CGenbank:XP_031364461.1;Parent=rna-XM_031508601.1
NW_006263390.1	Gnomon	CDS	1081930	1082956	.	-	0	Name=XP_031364461.1;ID=cds-XP_031364461.1;Dbxref=GeneID:102675809%2CGenbank:XP_031364461.1;Parent=rna-XM_031508601.1
NW_006263390.1	Gnomon	CDS	1077290	1077557	.	-	0	Name=XP_031364461.1;ID=cds-XP_031364461.1;Dbxref=GeneID:102675809%2CGenbank:XP_031364461.1;Parent=rna-XM_031508601.1
NW_006263390.1	Gnomon	CDS	1076635	1077097	.	-	0	Name=XP_031364461.1;ID=cds-XP_031364461.1;Dbxref=GeneID:102675809%2CGenbank:XP_031364461.1;Parent=rna-XM_031508601.1
NW_006263390.1	Gnomon	mRNA	425420	454338	.	+	.	Name=XM_031508616.1;ID=rna-XM_031508616.1;Dbxref=GeneID:102674603%2CGenbank:XM_031508616.1;Note=The sequence of the model RefSeq transcript was modified relative to this genomic sequence to represent the inferred CDS: inserted 1 base in 1 codon;Parent=gene-LOC102674603
NW_006263390.1	Gnomon	CDS	779308	779691	.	+	0	Name=XP_006611785.1;ID=cds-XP_006611785.1;Dbxref=GeneID:102674118%2CGenbank:XP_006611785.1;Parent=rna-XM_006611722.2
NW_006263390.1	Gnomon	CDS	779805	779912	.	+	0	Name=XP_006611785.1;ID=cds-XP_006611785.1;Dbxref=GeneID:102674118%2CGenbank:XP_006611785.1;Parent=rna-XM_006611722.2
NW_006263390.1	Gnomon	CDS	780052	780228	.	+	0	Name=XP_006611785.1;ID=cds-XP_006611785.1;Dbxref=GeneID:102674118%2CGenbank:XP_006611785.1;Parent=rna-XM_006611722.2
NW_006263390.1	Gnomon	CDS	783413	783548	.	+	0	Name=XP_006611785.1;ID=cds-XP_006611785.1;Dbxref=GeneID:102674118%2CGenbank:XP_006611785.1;Parent=rna-XM_006611722.2
NW_006263390.1	Gnomon	CDS	788668	788873	.	+	0	Name=XP_006611785.1;ID=cds-XP_006611785.1;Dbxref=GeneID:102674118%2CGenbank:XP_006611785.1;Parent=rna-XM_006611722.2
NW_006263390.1	Gnomon	CDS	788943	789092	.	+	0	Name=XP_006611785.1;ID=cds-XP_006611785.1;Dbxref=GeneID:102674118%2CGenbank:XP_006611785.1;Parent=rna-XM_006611722.2
NW_006263390.1	Gnomon	CDS	789401	789546	.	+	0	Name=XP_006611785.1;ID=cds-XP_006611785.1;Dbxref=GeneID:102674118%2CGenbank:XP_006611785.1;Parent=rna-XM_006611722.2
NW_006263390.1	Gnomon	CDS	789664	789779	.	+	0	Name=XP_006611785.1;ID=cds-XP_006611785.1;Dbxref=GeneID:102674118%2CGenbank:XP_006611785.1;Parent=rna-XM_006611722.2
NW_006263390.1	Gnomon	CDS	791497	791511	.	+	0	Name=XP_006611785.1;ID=cds-XP_006611785.1;Dbxref=GeneID:102674118%2CGenbank:XP_006611785.1;Parent=rna-XM_006611722.2
NW_006263390.1	Gnomon	CDS	792265	792413	.	+	0	Name=XP_006611785.1;ID=cds-XP_006611785.1;Dbxref=GeneID:102674118%2CGenbank:XP_006611785.1;Parent=rna-XM_006611722.2
NW_006263390.1	Gnomon	CDS	798076	798241	.	+	0	Name=XP_006611785.1;ID=cds-XP_006611785.1;Dbxref=GeneID:102674118%2CGenbank:XP_006611785.1;Parent=rna-XM_006611722.2
NW_006263390.1	Gnomon	CDS	800022	800272	.	+	0	Name=XP_006611785.1;ID=cds-XP_006611785.1;Dbxref=GeneID:102674118%2CGenbank:XP_006611785.1;Parent=rna-XM_006611722.2
NW_006263390.1	Gnomon	mRNA	777142	801419	.	+	.	Name=XM_006611738.2;ID=rna-XM_006611738.2;Dbxref=GeneID:102674118%2CGenbank:XM_006611738.2;Parent=gene-LOC102674118
NW_006263390.1	Gnomon	mRNA	491552	525279	.	-	.	Name=XM_031508617.1;ID=rna-XM_031508617.1;Dbxref=GeneID:102679189%2CGenbank:XM_031508617.1;Parent=gene-LOC102679189
NW_006263390.1	Gnomon	CDS	779308	779691	.	+	0	Name=XP_006611784.1;ID=cds-XP_006611784.1;Dbxref=GeneID:102674118%2CGenbank:XP_006611784.1;Parent=rna-XM_006611721.2
NW_006263390.1	Gnomon	CDS	779805	779912	.	+	0	Name=XP_006611784.1;ID=cds-XP_006611784.1;Dbxref=GeneID:102674118%2CGenbank:XP_006611784.1;Parent=rna-XM_006611721.2
NW_006263390.1	Gnomon	CDS	780052	780228	.	+	0	Name=XP_006611784.1;ID=cds-XP_006611784.1;Dbxref=GeneID:102674118%2CGenbank:XP_006611784.1;Parent=rna-XM_006611721.2
NW_006263390.1	Gnomon	CDS	783413	783548	.	+	0	Name=XP_006611784.1;ID=cds-XP_006611784.1;Dbxref=GeneID:102674118%2CGenbank:XP_006611784.1;Parent=rna-XM_006611721.2
NW_006263390.1	Gnomon	CDS	788668	788873	.	+	0	Name=XP_006611784.1;ID=cds-XP_006611784.1;Dbxref=GeneID:102674118%2CGenbank:XP_006611784.1;Parent=rna-XM_006611721.2
NW_006263390.1	Gnomon	CDS	788943	789092	.	+	0	Name=XP_006611784.1;ID=cds-XP_006611784.1;Dbxref=GeneID:102674118%2CGenbank:XP_006611784.1;Parent=rna-XM_006611721.2
NW_006263390.1	Gnomon	CDS	789401	789546	.	+	0	Name=XP_006611784.1;ID=cds-XP_006611784.1;Dbxref=GeneID:102674118%2CGenbank:XP_006611784.1;Parent=rna-XM_006611721.2
NW_006263390.1	Gnomon	CDS	789664	789779	.	+	0	Name=XP_006611784.1;ID=cds-XP_006611784.1;Dbxref=GeneID:102674118%2CGenbank:XP_006611784.1;Parent=rna-XM_006611721.2
NW_006263390.1	Gnomon	CDS	791497	791511	.	+	0	Name=XP_006611784.1;ID=cds-XP_006611784.1;Dbxref=GeneID:102674118%2CGenbank:XP_006611784.1;Parent=rna-XM_006611721.2
NW_006263390.1	Gnomon	CDS	792265	792413	.	+	0	Name=XP_006611784.1;ID=cds-XP_006611784.1;Dbxref=GeneID:102674118%2CGenbank:XP_006611784.1;Parent=rna-XM_006611721.2
NW_006263390.1	Gnomon	CDS	798076	798241	.	+	0	Name=XP_006611784.1;ID=cds-XP_006611784.1;Dbxref=GeneID:102674118%2CGenbank:XP_006611784.1;Parent=rna-XM_006611721.2
NW_006263390.1	Gnomon	CDS	800022	800272	.	+	0	Name=XP_006611784.1;ID=cds-XP_006611784.1;Dbxref=GeneID:102674118%2CGenbank:XP_006611784.1;Parent=rna-XM_006611721.2
NW_006263390.1	Gnomon	mRNA	777143	801419	.	+	.	Name=XM_006611739.2;ID=rna-XM_006611739.2;Dbxref=GeneID:102674118%2CGenbank:XM_006611739.2;Parent=gene-LOC102674118
NW_006263390.1	RefSeq	cDNA_match	172786	172882	.	+	.	ID=12b0458a-13cf-4e8b-9f93-b041968b06a3;Target=XM_031508597.1 1 97
NW_006263390.1	RefSeq	cDNA_match	174654	174932	.	+	.	ID=12b0458a-13cf-4e8b-9f93-b041968b06a3;Target=XM_031508597.1 1 97
NW_006263390.1	RefSeq	cDNA_match	175959	176181	.	+	.	ID=12b0458a-13cf-4e8b-9f93-b041968b06a3;Target=XM_031508597.1 1 97
NW_006263390.1	RefSeq	cDNA_match	176292	176561	.	+	.	ID=12b0458a-13cf-4e8b-9f93-b041968b06a3;Target=XM_031508597.1 1 97
NW_006263390.1	RefSeq	cDNA_match	179479	179557	.	+	.	ID=12b0458a-13cf-4e8b-9f93-b041968b06a3;Target=XM_031508597.1 1 97
NW_006263390.1	RefSeq	cDNA_match	180025	180593	.	+	.	ID=12b0458a-13cf-4e8b-9f93-b041968b06a3;Target=XM_031508597.1 1 97
NW_006263390.1	RefSeq	cDNA_match	181131	181328	.	+	.	ID=12b0458a-13cf-4e8b-9f93-b041968b06a3;Target=XM_031508597.1 1 97
NW_006263390.1	RefSeq	cDNA_match	181398	181683	.	+	.	ID=12b0458a-13cf-4e8b-9f93-b041968b06a3;Target=XM_031508597.1 1 97
NW_006263390.1	RefSeq	cDNA_match	183545	183640	.	+	.	ID=12b0458a-13cf-4e8b-9f93-b041968b06a3;Target=XM_031508597.1 1 97
NW_006263390.1	RefSeq	cDNA_match	185495	186029	.	+	.	ID=12b0458a-13cf-4e8b-9f93-b041968b06a3;Target=XM_031508597.1 1 97
NW_006263390.1	RefSeq	cDNA_match	186107	186326	.	+	.	ID=12b0458a-13cf-4e8b-9f93-b041968b06a3;Target=XM_031508597.1 1 97
NW_006263390.1	RefSeq	cDNA_match	191680	191694	.	+	.	ID=12b0458a-13cf-4e8b-9f93-b041968b06a3;Target=XM_031508597.1 1 97
NW_006263390.1	Gnomon	exon	1415631	1416861	.	-	.	ID=exon-XM_006611807.2-3;Dbxref=GeneID:102673322%2CGenbank:XM_006611807.2;Parent=rna-XM_006611807.2
NW_006263390.1	Gnomon	exon	1417606	1417932	.	-	.	ID=exon-XM_006611807.2-1;Dbxref=GeneID:102673322%2CGenbank:XM_006611807.2;Parent=rna-XM_006611807.2
NW_006263390.1	Gnomon	exon	1417122	1417297	.	-	.	ID=exon-XM_006611807.2-2;Dbxref=GeneID:102673322%2CGenbank:XM_006611807.2;Parent=rna-XM_006611807.2
NW_006263390.1	Gnomon	mRNA	491552	545133	.	-	.	Name=XM_031508618.1;ID=rna-XM_031508618.1;Dbxref=GeneID:102679189%2CGenbank:XM_031508618.1;Parent=gene-LOC102679189
NW_006263390.1	Gnomon	exon	962134	962447	.	+	.	ID=exon-XR_004149809.1-3;Dbxref=GeneID:116185067%2CGenbank:XR_004149809.1;Parent=rna-XR_004149809.1
NW_006263390.1	Gnomon	exon	959024	959526	.	+	.	ID=exon-XR_004149809.1-1;Dbxref=GeneID:116185067%2CGenbank:XR_004149809.1;Parent=rna-XR_004149809.1
NW_006263390.1	Gnomon	exon	960424	961661	.	+	.	ID=exon-XR_004149809.1-2;Dbxref=GeneID:116185067%2CGenbank:XR_004149809.1;Parent=rna-XR_004149809.1
NW_006263390.1	Gnomon	mRNA	586791	589524	.	+	.	Name=XM_031508614.1;ID=rna-XM_031508614.1;Dbxref=GeneID:102680563%2CGenbank:XM_031508614.1;Parent=gene-LOC102680563
NW_006263390.1	Gnomon	exon	841635	841790	.	+	.	ID=exon-XM_006611748.2-12;Dbxref=GeneID:102676814%2CGenbank:XM_006611748.2;Parent=rna-XM_006611748.2
NW_006263390.1	Gnomon	exon	841885	842229	.	+	.	ID=exon-XM_006611748.2-13;Dbxref=GeneID:102676814%2CGenbank:XM_006611748.2;Parent=rna-XM_006611748.2
NW_006263390.1	Gnomon	exon	841163	841331	.	+	.	ID=exon-XM_006611748.2-10;Dbxref=GeneID:102676814%2CGenbank:XM_006611748.2;Parent=rna-XM_006611748.2
NW_006263390.1	Gnomon	exon	841459	841559	.	+	.	ID=exon-XM_006611748.2-11;Dbxref=GeneID:102676814%2CGenbank:XM_006611748.2;Parent=rna-XM_006611748.2
NW_006263390.1	Gnomon	exon	875546	875784	.	-	.	ID=exon-XM_006611750.2-1;Dbxref=GeneID:102677195%2CGenbank:XM_006611750.2;Parent=rna-XM_006611750.2
NW_006263390.1	Gnomon	exon	875265	875472	.	-	.	ID=exon-XM_006611750.2-2;Dbxref=GeneID:102677195%2CGenbank:XM_006611750.2;Parent=rna-XM_006611750.2
NW_006263390.1	Gnomon	exon	874764	875039	.	-	.	ID=exon-XM_006611750.2-3;Dbxref=GeneID:102677195%2CGenbank:XM_006611750.2;Parent=rna-XM_006611750.2
NW_006263390.1	Gnomon	CDS	767663	767718	.	+	0	Name=XP_006611782.1;ID=cds-XP_006611782.1;Dbxref=GeneID:102673758%2CGenbank:XP_006611782.1;Parent=rna-XM_006611719.2
NW_006263390.1	Gnomon	CDS	767842	767942	.	+	0	Name=XP_006611782.1;ID=cds-XP_006611782.1;Dbxref=GeneID:102673758%2CGenbank:XP_006611782.1;Parent=rna-XM_006611719.2
NW_006263390.1	Gnomon	CDS	768382	768536	.	+	0	Name=XP_006611782.1;ID=cds-XP_006611782.1;Dbxref=GeneID:102673758%2CGenbank:XP_006611782.1;Parent=rna-XM_006611719.2
NW_006263390.1	Gnomon	exon	1059837	1060115	.	+	.	ID=exon-XM_031508580.1-3;Dbxref=GeneID:102680506%2CGenbank:XM_031508580.1;Parent=rna-XM_031508580.1
NW_006263390.1	Gnomon	exon	1060201	1060431	.	+	.	ID=exon-XM_031508580.1-4;Dbxref=GeneID:102680506%2CGenbank:XM_031508580.1;Parent=rna-XM_031508580.1
NW_006263390.1	Gnomon	exon	1060515	1060847	.	+	.	ID=exon-XM_031508580.1-5;Dbxref=GeneID:102680506%2CGenbank:XM_031508580.1;Parent=rna-XM_031508580.1
NW_006263390.1	Gnomon	exon	1058931	1058975	.	+	.	ID=exon-XM_031508580.1-1;Dbxref=GeneID:102680506%2CGenbank:XM_031508580.1;Parent=rna-XM_031508580.1
NW_006263390.1	Gnomon	exon	1059500	1059717	.	+	.	ID=exon-XM_031508580.1-2;Dbxref=GeneID:102680506%2CGenbank:XM_031508580.1;Parent=rna-XM_031508580.1
NW_006263390.1	Gnomon	exon	420054	421284	.	+	.	ID=exon-XM_006611664.2-10;Dbxref=GeneID:102678438%2CGenbank:XM_006611664.2;Parent=rna-XM_006611664.2
NW_006263390.1	Gnomon	mRNA	568062	589524	.	+	.	Name=XM_031508615.1;ID=rna-XM_031508615.1;Dbxref=GeneID:102680563%2CGenbank:XM_031508615.1;Parent=gene-LOC102680563
NW_006263390.1	Gnomon	exon	950587	951044	.	-	.	ID=exon-XR_004149810.1-3;Dbxref=GeneID:116185068%2CGenbank:XR_004149810.1;Parent=rna-XR_004149810.1
NW_006263390.1	Gnomon	exon	951770	952798	.	-	.	ID=exon-XR_004149810.1-1;Dbxref=GeneID:116185068%2CGenbank:XR_004149810.1;Parent=rna-XR_004149810.1
NW_006263390.1	Gnomon	exon	951243	951592	.	-	.	ID=exon-XR_004149810.1-2;Dbxref=GeneID:116185068%2CGenbank:XR_004149810.1;Parent=rna-XR_004149810.1
NW_006263390.1	Gnomon	exon	1220966	1221311	.	-	.	ID=exon-XM_031508640.1-4;Dbxref=GeneID:102681191%2CGenbank:XM_031508640.1;Parent=rna-XM_031508640.1
NW_006263390.1	Gnomon	exon	1220753	1220796	.	-	.	ID=exon-XM_031508640.1-5;Dbxref=GeneID:102681191%2CGenbank:XM_031508640.1;Parent=rna-XM_031508640.1
NW_006263390.1	Gnomon	exon	1221462	1221561	.	-	.	ID=exon-XM_031508640.1-2;Dbxref=GeneID:102681191%2CGenbank:XM_031508640.1;Parent=rna-XM_031508640.1
NW_006263390.1	Gnomon	exon	1221354	1221431	.	-	.	ID=exon-XM_031508640.1-3;Dbxref=GeneID:102681191%2CGenbank:XM_031508640.1;Parent=rna-XM_031508640.1
NW_006263390.1	Gnomon	exon	1222802	1223184	.	-	.	ID=exon-XM_031508640.1-1;Dbxref=GeneID:102681191%2CGenbank:XM_031508640.1;Parent=rna-XM_031508640.1
NW_006263390.1	Gnomon	CDS	199387	199513	.	-	0	Name=XP_006611688.1;ID=cds-XP_006611688.1;Dbxref=GeneID:102673934%2CGenbank:XP_006611688.1;Parent=rna-XM_006611625.2
NW_006263390.1	Gnomon	CDS	197821	197946	.	-	0	Name=XP_006611688.1;ID=cds-XP_006611688.1;Dbxref=GeneID:102673934%2CGenbank:XP_006611688.1;Parent=rna-XM_006611625.2
NW_006263390.1	Gnomon	CDS	197489	197696	.	-	0	Name=XP_006611688.1;ID=cds-XP_006611688.1;Dbxref=GeneID:102673934%2CGenbank:XP_006611688.1;Parent=rna-XM_006611625.2
NW_006263390.1	Gnomon	CDS	196695	196737	.	-	0	Name=XP_006611688.1;ID=cds-XP_006611688.1;Dbxref=GeneID:102673934%2CGenbank:XP_006611688.1;Parent=rna-XM_006611625.2
NW_006263390.1	Gnomon	CDS	196352	196611	.	-	0	Name=XP_006611688.1;ID=cds-XP_006611688.1;Dbxref=GeneID:102673934%2CGenbank:XP_006611688.1;Parent=rna-XM_006611625.2
NW_006263390.1	Gnomon	CDS	196044	196277	.	-	0	Name=XP_006611688.1;ID=cds-XP_006611688.1;Dbxref=GeneID:102673934%2CGenbank:XP_006611688.1;Parent=rna-XM_006611625.2
NW_006263390.1	Gnomon	CDS	193394	193588	.	-	0	Name=XP_006611688.1;ID=cds-XP_006611688.1;Dbxref=GeneID:102673934%2CGenbank:XP_006611688.1;Parent=rna-XM_006611625.2
NW_006263390.1	Gnomon	CDS	193145	193279	.	-	0	Name=XP_006611688.1;ID=cds-XP_006611688.1;Dbxref=GeneID:102673934%2CGenbank:XP_006611688.1;Parent=rna-XM_006611625.2
NW_006263390.1	Gnomon	CDS	192914	193022	.	-	0	Name=XP_006611688.1;ID=cds-XP_006611688.1;Dbxref=GeneID:102673934%2CGenbank:XP_006611688.1;Parent=rna-XM_006611625.2
NW_006263390.1	Gnomon	CDS	192688	192806	.	-	0	Name=XP_006611688.1;ID=cds-XP_006611688.1;Dbxref=GeneID:102673934%2CGenbank:XP_006611688.1;Parent=rna-XM_006611625.2
NW_006263390.1	Gnomon	CDS	191902	191950	.	-	0	Name=XP_006611688.1;ID=cds-XP_006611688.1;Dbxref=GeneID:102673934%2CGenbank:XP_006611688.1;Parent=rna-XM_006611625.2
NW_006263390.1	Gnomon	exon	1062713	1063089	.	-	.	ID=exon-XM_006611773.2-5;Dbxref=GeneID:102680162%2CGenbank:XM_006611773.2;Parent=rna-XM_006611773.2
NW_006263390.1	Gnomon	exon	1063617	1063917	.	-	.	ID=exon-XM_006611773.2-3;Dbxref=GeneID:102680162%2CGenbank:XM_006611773.2;Parent=rna-XM_006611773.2
NW_006263390.1	Gnomon	exon	1063162	1063547	.	-	.	ID=exon-XM_006611773.2-4;Dbxref=GeneID:102680162%2CGenbank:XM_006611773.2;Parent=rna-XM_006611773.2
NW_006263390.1	Gnomon	exon	1064561	1064886	.	-	.	ID=exon-XM_006611773.2-1;Dbxref=GeneID:102680162%2CGenbank:XM_006611773.2;Parent=rna-XM_006611773.2
NW_006263390.1	Gnomon	exon	1064140	1064315	.	-	.	ID=exon-XM_006611773.2-2;Dbxref=GeneID:102680162%2CGenbank:XM_006611773.2;Parent=rna-XM_006611773.2
NW_006263390.1	Gnomon	exon	1220668	1220715	.	-	.	ID=exon-XM_031508640.1-6;Dbxref=GeneID:102681191%2CGenbank:XM_031508640.1;Parent=rna-XM_031508640.1
NW_006263390.1	Gnomon	exon	670510	670740	.	+	.	ID=exon-XM_006611696.2-12;Dbxref=GeneID:102670797%2CGenbank:XM_006611696.2;Parent=rna-XM_006611696.2
NW_006263390.1	Gnomon	exon	670823	671250	.	+	.	ID=exon-XM_006611696.2-13;Dbxref=GeneID:102670797%2CGenbank:XM_006611696.2;Parent=rna-XM_006611696.2
NW_006263390.1	Gnomon	exon	669964	670113	.	+	.	ID=exon-XM_006611696.2-10;Dbxref=GeneID:102670797%2CGenbank:XM_006611696.2;Parent=rna-XM_006611696.2
NW_006263390.1	Gnomon	exon	670203	670305	.	+	.	ID=exon-XM_006611696.2-11;Dbxref=GeneID:102670797%2CGenbank:XM_006611696.2;Parent=rna-XM_006611696.2
NW_006263390.1	Gnomon	exon	869720	869907	.	+	.	ID=exon-XM_006611754.2-10;Dbxref=GeneID:102677606%2CGenbank:XM_006611754.2;Parent=rna-XM_006611754.2
NW_006263390.1	Gnomon	CDS	759785	760063	.	+	0	Name=XP_006611781.1;ID=cds-XP_006611781.1;Dbxref=GeneID:102673544%2CGenbank:XP_006611781.1;Parent=rna-XM_006611718.2
NW_006263390.1	Gnomon	CDS	760132	762556	.	+	0	Name=XP_006611781.1;ID=cds-XP_006611781.1;Dbxref=GeneID:102673544%2CGenbank:XP_006611781.1;Parent=rna-XM_006611718.2
NW_006263390.1	Gnomon	CDS	762648	762925	.	+	0	Name=XP_006611781.1;ID=cds-XP_006611781.1;Dbxref=GeneID:102673544%2CGenbank:XP_006611781.1;Parent=rna-XM_006611718.2
NW_006263390.1	Gnomon	CDS	763003	763434	.	+	0	Name=XP_006611781.1;ID=cds-XP_006611781.1;Dbxref=GeneID:102673544%2CGenbank:XP_006611781.1;Parent=rna-XM_006611718.2
NW_006263390.1	Gnomon	exon	425420	425910	.	+	.	ID=exon-XM_031508616.1-1;Dbxref=GeneID:102674603%2CGenbank:XM_031508616.1;Note=The sequence of the model RefSeq transcript was modified relative to this genomic sequence to represent the inferred CDS: inserted 1 base in 1 codon;Parent=rna-XM_031508616.1
NW_006263390.1	Gnomon	exon	430089	430217	.	+	.	ID=exon-XM_031508616.1-2;Dbxref=GeneID:102674603%2CGenbank:XM_031508616.1;Note=The sequence of the model RefSeq transcript was modified relative to this genomic sequence to represent the inferred CDS: inserted 1 base in 1 codon;Parent=rna-XM_031508616.1
NW_006263390.1	Gnomon	exon	431028	431144	.	+	.	ID=exon-XM_031508616.1-3;Dbxref=GeneID:102674603%2CGenbank:XM_031508616.1;Note=The sequence of the model RefSeq transcript was modified relative to this genomic sequence to represent the inferred CDS: inserted 1 base in 1 codon;Parent=rna-XM_031508616.1
NW_006263390.1	Gnomon	exon	431147	431262	.	+	.	ID=exon-XM_031508616.1-4;Dbxref=GeneID:102674603%2CGenbank:XM_031508616.1;Note=The sequence of the model RefSeq transcript was modified relative to this genomic sequence to represent the inferred CDS: inserted 1 base in 1 codon;Parent=rna-XM_031508616.1
NW_006263390.1	Gnomon	exon	454218	454338	.	+	.	ID=exon-XM_031508616.1-9;Dbxref=GeneID:102674603%2CGenbank:XM_031508616.1;Note=The sequence of the model RefSeq transcript was modified relative to this genomic sequence to represent the inferred CDS: inserted 1 base in 1 codon;Parent=rna-XM_031508616.1
NW_006263390.1	Gnomon	exon	431382	431521	.	+	.	ID=exon-XM_031508616.1-5;Dbxref=GeneID:102674603%2CGenbank:XM_031508616.1;Note=The sequence of the model RefSeq transcript was modified relative to this genomic sequence to represent the inferred CDS: inserted 1 base in 1 codon;Parent=rna-XM_031508616.1
NW_006263390.1	Gnomon	exon	431629	431734	.	+	.	ID=exon-XM_031508616.1-6;Dbxref=GeneID:102674603%2CGenbank:XM_031508616.1;Note=The sequence of the model RefSeq transcript was modified relative to this genomic sequence to represent the inferred CDS: inserted 1 base in 1 codon;Parent=rna-XM_031508616.1
NW_006263390.1	Gnomon	exon	451268	451275	.	+	.	ID=exon-XM_031508616.1-7;Dbxref=GeneID:102674603%2CGenbank:XM_031508616.1;Note=The sequence of the model RefSeq transcript was modified relative to this genomic sequence to represent the inferred CDS: inserted 1 base in 1 codon;Parent=rna-XM_031508616.1
NW_006263390.1	Gnomon	exon	451496	451510	.	+	.	ID=exon-XM_031508616.1-8;Dbxref=GeneID:102674603%2CGenbank:XM_031508616.1;Note=The sequence of the model RefSeq transcript was modified relative to this genomic sequence to represent the inferred CDS: inserted 1 base in 1 codon;Parent=rna-XM_031508616.1
NW_006263390.1	Gnomon	gene	957257	958539	.	+	.	Name=LOC102678109;ID=gene-LOC102678109;Dbxref=GeneID:102678109
NW_006263390.1	Gnomon	exon	959021	961661	.	+	.	ID=exon-XR_004149808.1-1;Dbxref=GeneID:116185067%2CGenbank:XR_004149808.1;Parent=rna-XR_004149808.1
NW_006263390.1	Gnomon	exon	962134	962447	.	+	.	ID=exon-XR_004149808.1-2;Dbxref=GeneID:116185067%2CGenbank:XR_004149808.1;Parent=rna-XR_004149808.1
NW_006263390.1	Gnomon	CDS	779308	779691	.	+	0	Name=XP_006611789.1;ID=cds-XP_006611789.1;Dbxref=GeneID:102674118%2CGenbank:XP_006611789.1;Parent=rna-XM_006611726.2
NW_006263390.1	Gnomon	CDS	779805	779912	.	+	0	Name=XP_006611789.1;ID=cds-XP_006611789.1;Dbxref=GeneID:102674118%2CGenbank:XP_006611789.1;Parent=rna-XM_006611726.2
NW_006263390.1	Gnomon	CDS	780052	780228	.	+	0	Name=XP_006611789.1;ID=cds-XP_006611789.1;Dbxref=GeneID:102674118%2CGenbank:XP_006611789.1;Parent=rna-XM_006611726.2
NW_006263390.1	Gnomon	CDS	783413	783548	.	+	0	Name=XP_006611789.1;ID=cds-XP_006611789.1;Dbxref=GeneID:102674118%2CGenbank:XP_006611789.1;Parent=rna-XM_006611726.2
NW_006263390.1	Gnomon	CDS	788668	788873	.	+	0	Name=XP_006611789.1;ID=cds-XP_006611789.1;Dbxref=GeneID:102674118%2CGenbank:XP_006611789.1;Parent=rna-XM_006611726.2
NW_006263390.1	Gnomon	CDS	788943	789092	.	+	0	Name=XP_006611789.1;ID=cds-XP_006611789.1;Dbxref=GeneID:102674118%2CGenbank:XP_006611789.1;Parent=rna-XM_006611726.2
NW_006263390.1	Gnomon	CDS	789401	789546	.	+	0	Name=XP_006611789.1;ID=cds-XP_006611789.1;Dbxref=GeneID:102674118%2CGenbank:XP_006611789.1;Parent=rna-XM_006611726.2
NW_006263390.1	Gnomon	CDS	789664	789779	.	+	0	Name=XP_006611789.1;ID=cds-XP_006611789.1;Dbxref=GeneID:102674118%2CGenbank:XP_006611789.1;Parent=rna-XM_006611726.2
NW_006263390.1	Gnomon	CDS	791497	791511	.	+	0	Name=XP_006611789.1;ID=cds-XP_006611789.1;Dbxref=GeneID:102674118%2CGenbank:XP_006611789.1;Parent=rna-XM_006611726.2
NW_006263390.1	Gnomon	CDS	792265	792413	.	+	0	Name=XP_006611789.1;ID=cds-XP_006611789.1;Dbxref=GeneID:102674118%2CGenbank:XP_006611789.1;Parent=rna-XM_006611726.2
NW_006263390.1	Gnomon	CDS	798076	798232	.	+	0	Name=XP_006611789.1;ID=cds-XP_006611789.1;Dbxref=GeneID:102674118%2CGenbank:XP_006611789.1;Parent=rna-XM_006611726.2
NW_006263390.1	Gnomon	CDS	800022	800272	.	+	0	Name=XP_006611789.1;ID=cds-XP_006611789.1;Dbxref=GeneID:102674118%2CGenbank:XP_006611789.1;Parent=rna-XM_006611726.2
NW_006263390.1	Gnomon	mRNA	404945	409551	.	+	.	Name=XM_031508612.1;ID=rna-XM_031508612.1;Dbxref=GeneID:102678288%2CGenbank:XM_031508612.1;Parent=gene-LOC102678288
NW_006263390.1	Gnomon	mRNA	777140	801419	.	+	.	Name=XM_006611733.2;ID=rna-XM_006611733.2;Dbxref=GeneID:102674118%2CGenbank:XM_006611733.2;Parent=gene-LOC102674118
NW_006263390.1	Gnomon	exon	1220966	1221311	.	-	.	ID=exon-XM_031508639.1-4;Dbxref=GeneID:102681191%2CGenbank:XM_031508639.1;Parent=rna-XM_031508639.1
NW_006263390.1	Gnomon	exon	1220744	1220796	.	-	.	ID=exon-XM_031508639.1-5;Dbxref=GeneID:102681191%2CGenbank:XM_031508639.1;Parent=rna-XM_031508639.1
NW_006263390.1	Gnomon	exon	1220681	1220713	.	-	.	ID=exon-XM_031508639.1-6;Dbxref=GeneID:102681191%2CGenbank:XM_031508639.1;Parent=rna-XM_031508639.1
NW_006263390.1	Gnomon	exon	1222802	1223184	.	-	.	ID=exon-XM_031508639.1-1;Dbxref=GeneID:102681191%2CGenbank:XM_031508639.1;Parent=rna-XM_031508639.1
NW_006263390.1	Gnomon	exon	1221462	1221561	.	-	.	ID=exon-XM_031508639.1-2;Dbxref=GeneID:102681191%2CGenbank:XM_031508639.1;Parent=rna-XM_031508639.1
NW_006263390.1	Gnomon	exon	1221354	1221431	.	-	.	ID=exon-XM_031508639.1-3;Dbxref=GeneID:102681191%2CGenbank:XM_031508639.1;Parent=rna-XM_031508639.1
NW_006263390.1	Gnomon	exon	1314020	1314109	.	-	.	ID=exon-XM_006611796.2-2;Dbxref=GeneID:102671796%2CGenbank:XM_006611796.2;Parent=rna-XM_006611796.2
NW_006263390.1	Gnomon	exon	1313766	1313905	.	-	.	ID=exon-XM_006611796.2-3;Dbxref=GeneID:102671796%2CGenbank:XM_006611796.2;Parent=rna-XM_006611796.2
NW_006263390.1	Gnomon	exon	1314543	1314665	.	-	.	ID=exon-XM_006611796.2-1;Dbxref=GeneID:102671796%2CGenbank:XM_006611796.2;Parent=rna-XM_006611796.2
NW_006263390.1	Gnomon	exon	1312725	1313175	.	-	.	ID=exon-XM_006611796.2-6;Dbxref=GeneID:102671796%2CGenbank:XM_006611796.2;Parent=rna-XM_006611796.2
NW_006263390.1	Gnomon	exon	1313407	1313632	.	-	.	ID=exon-XM_006611796.2-4;Dbxref=GeneID:102671796%2CGenbank:XM_006611796.2;Parent=rna-XM_006611796.2
NW_006263390.1	Gnomon	exon	1313250	1313335	.	-	.	ID=exon-XM_006611796.2-5;Dbxref=GeneID:102671796%2CGenbank:XM_006611796.2;Parent=rna-XM_006611796.2
NW_006263390.1	Gnomon	exon	798076	798241	.	+	.	ID=exon-XM_006611729.2-11;Dbxref=GeneID:102674118%2CGenbank:XM_006611729.2;Parent=rna-XM_006611729.2
NW_006263390.1	Gnomon	exon	800022	801419	.	+	.	ID=exon-XM_006611729.2-12;Dbxref=GeneID:102674118%2CGenbank:XM_006611729.2;Parent=rna-XM_006611729.2
NW_006263390.1	Gnomon	exon	792265	792413	.	+	.	ID=exon-XM_006611729.2-10;Dbxref=GeneID:102674118%2CGenbank:XM_006611729.2;Parent=rna-XM_006611729.2
NW_006263390.1	Gnomon	exon	791497	791511	.	+	.	ID=exon-XM_006611722.2-10;Dbxref=GeneID:102674118%2CGenbank:XM_006611722.2;Parent=rna-XM_006611722.2
NW_006263390.1	Gnomon	exon	792265	792413	.	+	.	ID=exon-XM_006611722.2-11;Dbxref=GeneID:102674118%2CGenbank:XM_006611722.2;Parent=rna-XM_006611722.2
NW_006263390.1	Gnomon	exon	798076	798241	.	+	.	ID=exon-XM_006611722.2-12;Dbxref=GeneID:102674118%2CGenbank:XM_006611722.2;Parent=rna-XM_006611722.2
NW_006263390.1	Gnomon	exon	800022	801703	.	+	.	ID=exon-XM_006611722.2-13;Dbxref=GeneID:102674118%2CGenbank:XM_006611722.2;Parent=rna-XM_006611722.2
NW_006263390.1	Gnomon	CDS	779308	779691	.	+	0	Name=XP_006611788.1;ID=cds-XP_006611788.1;Dbxref=GeneID:102674118%2CGenbank:XP_006611788.1;Parent=rna-XM_006611725.2
NW_006263390.1	Gnomon	CDS	779805	779912	.	+	0	Name=XP_006611788.1;ID=cds-XP_006611788.1;Dbxref=GeneID:102674118%2CGenbank:XP_006611788.1;Parent=rna-XM_006611725.2
NW_006263390.1	Gnomon	CDS	780052	780228	.	+	0	Name=XP_006611788.1;ID=cds-XP_006611788.1;Dbxref=GeneID:102674118%2CGenbank:XP_006611788.1;Parent=rna-XM_006611725.2
NW_006263390.1	Gnomon	CDS	783413	783548	.	+	0	Name=XP_006611788.1;ID=cds-XP_006611788.1;Dbxref=GeneID:102674118%2CGenbank:XP_006611788.1;Parent=rna-XM_006611725.2
NW_006263390.1	Gnomon	CDS	788668	788873	.	+	0	Name=XP_006611788.1;ID=cds-XP_006611788.1;Dbxref=GeneID:102674118%2CGenbank:XP_006611788.1;Parent=rna-XM_006611725.2
NW_006263390.1	Gnomon	CDS	788943	789092	.	+	0	Name=XP_006611788.1;ID=cds-XP_006611788.1;Dbxref=GeneID:102674118%2CGenbank:XP_006611788.1;Parent=rna-XM_006611725.2
NW_006263390.1	Gnomon	CDS	789401	789546	.	+	0	Name=XP_006611788.1;ID=cds-XP_006611788.1;Dbxref=GeneID:102674118%2CGenbank:XP_006611788.1;Parent=rna-XM_006611725.2
NW_006263390.1	Gnomon	CDS	789664	789779	.	+	0	Name=XP_006611788.1;ID=cds-XP_006611788.1;Dbxref=GeneID:102674118%2CGenbank:XP_006611788.1;Parent=rna-XM_006611725.2
NW_006263390.1	Gnomon	CDS	791497	791511	.	+	0	Name=XP_006611788.1;ID=cds-XP_006611788.1;Dbxref=GeneID:102674118%2CGenbank:XP_006611788.1;Parent=rna-XM_006611725.2
NW_006263390.1	Gnomon	CDS	792265	792413	.	+	0	Name=XP_006611788.1;ID=cds-XP_006611788.1;Dbxref=GeneID:102674118%2CGenbank:XP_006611788.1;Parent=rna-XM_006611725.2
NW_006263390.1	Gnomon	CDS	798076	798241	.	+	0	Name=XP_006611788.1;ID=cds-XP_006611788.1;Dbxref=GeneID:102674118%2CGenbank:XP_006611788.1;Parent=rna-XM_006611725.2
NW_006263390.1	Gnomon	CDS	800025	800272	.	+	0	Name=XP_006611788.1;ID=cds-XP_006611788.1;Dbxref=GeneID:102674118%2CGenbank:XP_006611788.1;Parent=rna-XM_006611725.2
NW_006263390.1	Gnomon	exon	722185	722642	.	+	.	ID=exon-XM_031508582.1-10;Dbxref=GeneID:102672388%2CGenbank:XM_031508582.1;Parent=rna-XM_031508582.1
NW_006263390.1	Gnomon	mRNA	587258	589524	.	+	.	Name=XM_031508613.1;ID=rna-XM_031508613.1;Dbxref=GeneID:102680563%2CGenbank:XM_031508613.1;Parent=gene-LOC102680563
NW_006263390.1	Gnomon	mRNA	777140	801419	.	+	.	Name=XM_006611734.2;ID=rna-XM_006611734.2;Dbxref=GeneID:102674118%2CGenbank:XM_006611734.2;Parent=gene-LOC102674118
NW_006263390.1	Gnomon	exon	245560	245720	.	+	.	ID=exon-XM_006611631.2-1;Dbxref=GeneID:102674780%2CGenbank:XM_006611631.2;Parent=rna-XM_006611631.2
NW_006263390.1	Gnomon	exon	246045	246188	.	+	.	ID=exon-XM_006611631.2-2;Dbxref=GeneID:102674780%2CGenbank:XM_006611631.2;Parent=rna-XM_006611631.2
NW_006263390.1	Gnomon	exon	246271	246542	.	+	.	ID=exon-XM_006611631.2-3;Dbxref=GeneID:102674780%2CGenbank:XM_006611631.2;Parent=rna-XM_006611631.2
NW_006263390.1	Gnomon	CDS	572426	572619	.	-	0	Name=XP_006611881.2;ID=cds-XP_006611881.2;Dbxref=GeneID:102674865%2CGenbank:XP_006611881.2;Parent=rna-XM_006611818.2
NW_006263390.1	Gnomon	CDS	572162	572360	.	-	0	Name=XP_006611881.2;ID=cds-XP_006611881.2;Dbxref=GeneID:102674865%2CGenbank:XP_006611881.2;Parent=rna-XM_006611818.2
NW_006263390.1	Gnomon	CDS	571310	572076	.	-	0	Name=XP_006611881.2;ID=cds-XP_006611881.2;Dbxref=GeneID:102674865%2CGenbank:XP_006611881.2;Parent=rna-XM_006611818.2
NW_006263390.1	Gnomon	CDS	571032	571230	.	-	0	Name=XP_006611881.2;ID=cds-XP_006611881.2;Dbxref=GeneID:102674865%2CGenbank:XP_006611881.2;Parent=rna-XM_006611818.2
NW_006263390.1	Gnomon	CDS	570187	570831	.	-	0	Name=XP_006611881.2;ID=cds-XP_006611881.2;Dbxref=GeneID:102674865%2CGenbank:XP_006611881.2;Parent=rna-XM_006611818.2
NW_006263390.1	Gnomon	exon	840722	841083	.	+	.	ID=exon-XM_006611748.2-9;Dbxref=GeneID:102676814%2CGenbank:XM_006611748.2;Parent=rna-XM_006611748.2
NW_006263390.1	Gnomon	exon	840165	840372	.	+	.	ID=exon-XM_006611748.2-7;Dbxref=GeneID:102676814%2CGenbank:XM_006611748.2;Parent=rna-XM_006611748.2
NW_006263390.1	Gnomon	exon	840470	840646	.	+	.	ID=exon-XM_006611748.2-8;Dbxref=GeneID:102676814%2CGenbank:XM_006611748.2;Parent=rna-XM_006611748.2
NW_006263390.1	Gnomon	exon	839706	839823	.	+	.	ID=exon-XM_006611748.2-5;Dbxref=GeneID:102676814%2CGenbank:XM_006611748.2;Parent=rna-XM_006611748.2
NW_006263390.1	Gnomon	exon	839904	840093	.	+	.	ID=exon-XM_006611748.2-6;Dbxref=GeneID:102676814%2CGenbank:XM_006611748.2;Parent=rna-XM_006611748.2
NW_006263390.1	Gnomon	exon	837256	837425	.	+	.	ID=exon-XM_006611748.2-3;Dbxref=GeneID:102676814%2CGenbank:XM_006611748.2;Parent=rna-XM_006611748.2
NW_006263390.1	Gnomon	exon	839059	839282	.	+	.	ID=exon-XM_006611748.2-4;Dbxref=GeneID:102676814%2CGenbank:XM_006611748.2;Parent=rna-XM_006611748.2
NW_006263390.1	Gnomon	exon	834495	835049	.	+	.	ID=exon-XM_006611748.2-1;Dbxref=GeneID:102676814%2CGenbank:XM_006611748.2;Parent=rna-XM_006611748.2
NW_006263390.1	Gnomon	exon	835958	836024	.	+	.	ID=exon-XM_006611748.2-2;Dbxref=GeneID:102676814%2CGenbank:XM_006611748.2;Parent=rna-XM_006611748.2
NW_006263390.1	Gnomon	CDS	343345	343409	.	+	0	Name=XP_031364469.1;ID=cds-XP_031364469.1;Dbxref=GeneID:102675860%2CGenbank:XP_031364469.1;Parent=rna-XM_031508609.1
NW_006263390.1	Gnomon	CDS	353434	353616	.	+	0	Name=XP_031364469.1;ID=cds-XP_031364469.1;Dbxref=GeneID:102675860%2CGenbank:XP_031364469.1;Parent=rna-XM_031508609.1
NW_006263390.1	Gnomon	CDS	354382	354689	.	+	0	Name=XP_031364469.1;ID=cds-XP_031364469.1;Dbxref=GeneID:102675860%2CGenbank:XP_031364469.1;Parent=rna-XM_031508609.1
NW_006263390.1	Gnomon	CDS	357510	357643	.	+	0	Name=XP_031364469.1;ID=cds-XP_031364469.1;Dbxref=GeneID:102675860%2CGenbank:XP_031364469.1;Parent=rna-XM_031508609.1
NW_006263390.1	Gnomon	CDS	368676	368901	.	+	0	Name=XP_031364469.1;ID=cds-XP_031364469.1;Dbxref=GeneID:102675860%2CGenbank:XP_031364469.1;Parent=rna-XM_031508609.1
NW_006263390.1	Gnomon	CDS	370483	370806	.	+	0	Name=XP_031364469.1;ID=cds-XP_031364469.1;Dbxref=GeneID:102675860%2CGenbank:XP_031364469.1;Parent=rna-XM_031508609.1
NW_006263390.1	Gnomon	CDS	374164	374451	.	+	0	Name=XP_031364469.1;ID=cds-XP_031364469.1;Dbxref=GeneID:102675860%2CGenbank:XP_031364469.1;Parent=rna-XM_031508609.1
NW_006263390.1	Gnomon	CDS	374551	374960	.	+	0	Name=XP_031364469.1;ID=cds-XP_031364469.1;Dbxref=GeneID:102675860%2CGenbank:XP_031364469.1;Parent=rna-XM_031508609.1
NW_006263390.1	Gnomon	CDS	375131	375402	.	+	0	Name=XP_031364469.1;ID=cds-XP_031364469.1;Dbxref=GeneID:102675860%2CGenbank:XP_031364469.1;Parent=rna-XM_031508609.1
NW_006263390.1	Gnomon	CDS	376127	376299	.	+	0	Name=XP_031364469.1;ID=cds-XP_031364469.1;Dbxref=GeneID:102675860%2CGenbank:XP_031364469.1;Parent=rna-XM_031508609.1
NW_006263390.1	Gnomon	CDS	376491	376559	.	+	0	Name=XP_031364469.1;ID=cds-XP_031364469.1;Dbxref=GeneID:102675860%2CGenbank:XP_031364469.1;Parent=rna-XM_031508609.1
NW_006263390.1	Gnomon	CDS	377732	377812	.	+	0	Name=XP_031364469.1;ID=cds-XP_031364469.1;Dbxref=GeneID:102675860%2CGenbank:XP_031364469.1;Parent=rna-XM_031508609.1
NW_006263390.1	Gnomon	CDS	379353	379538	.	+	0	Name=XP_031364469.1;ID=cds-XP_031364469.1;Dbxref=GeneID:102675860%2CGenbank:XP_031364469.1;Parent=rna-XM_031508609.1
NW_006263390.1	Gnomon	CDS	379741	379968	.	+	0	Name=XP_031364469.1;ID=cds-XP_031364469.1;Dbxref=GeneID:102675860%2CGenbank:XP_031364469.1;Parent=rna-XM_031508609.1
NW_006263390.1	Gnomon	CDS	380253	380334	.	+	0	Name=XP_031364469.1;ID=cds-XP_031364469.1;Dbxref=GeneID:102675860%2CGenbank:XP_031364469.1;Parent=rna-XM_031508609.1
NW_006263390.1	Gnomon	CDS	396760	396790	.	+	0	Name=XP_031364469.1;ID=cds-XP_031364469.1;Dbxref=GeneID:102675860%2CGenbank:XP_031364469.1;Parent=rna-XM_031508609.1
NW_006263390.1	Gnomon	exon	789401	789546	.	+	.	ID=exon-XM_006611725.2-8;Dbxref=GeneID:102674118%2CGenbank:XM_006611725.2;Parent=rna-XM_006611725.2
NW_006263390.1	Gnomon	exon	789664	789779	.	+	.	ID=exon-XM_006611725.2-9;Dbxref=GeneID:102674118%2CGenbank:XM_006611725.2;Parent=rna-XM_006611725.2
NW_006263390.1	Gnomon	exon	788668	788873	.	+	.	ID=exon-XM_006611725.2-6;Dbxref=GeneID:102674118%2CGenbank:XM_006611725.2;Parent=rna-XM_006611725.2
NW_006263390.1	Gnomon	exon	788943	789092	.	+	.	ID=exon-XM_006611725.2-7;Dbxref=GeneID:102674118%2CGenbank:XM_006611725.2;Parent=rna-XM_006611725.2
NW_006263390.1	Gnomon	exon	777141	777277	.	+	.	ID=exon-XM_006611725.2-1;Dbxref=GeneID:102674118%2CGenbank:XM_006611725.2;Parent=rna-XM_006611725.2
NW_006263390.1	Gnomon	exon	780052	780228	.	+	.	ID=exon-XM_006611725.2-4;Dbxref=GeneID:102674118%2CGenbank:XM_006611725.2;Parent=rna-XM_006611725.2
NW_006263390.1	Gnomon	exon	783413	783548	.	+	.	ID=exon-XM_006611725.2-5;Dbxref=GeneID:102674118%2CGenbank:XM_006611725.2;Parent=rna-XM_006611725.2
NW_006263390.1	Gnomon	exon	779306	779691	.	+	.	ID=exon-XM_006611725.2-2;Dbxref=GeneID:102674118%2CGenbank:XM_006611725.2;Parent=rna-XM_006611725.2
NW_006263390.1	Gnomon	exon	779805	779912	.	+	.	ID=exon-XM_006611725.2-3;Dbxref=GeneID:102674118%2CGenbank:XM_006611725.2;Parent=rna-XM_006611725.2
NW_006263390.1	Gnomon	CDS	779308	779691	.	+	0	Name=XP_006611787.1;ID=cds-XP_006611787.1;Dbxref=GeneID:102674118%2CGenbank:XP_006611787.1;Parent=rna-XM_006611724.2
NW_006263390.1	Gnomon	CDS	779805	779912	.	+	0	Name=XP_006611787.1;ID=cds-XP_006611787.1;Dbxref=GeneID:102674118%2CGenbank:XP_006611787.1;Parent=rna-XM_006611724.2
NW_006263390.1	Gnomon	CDS	780052	780228	.	+	0	Name=XP_006611787.1;ID=cds-XP_006611787.1;Dbxref=GeneID:102674118%2CGenbank:XP_006611787.1;Parent=rna-XM_006611724.2
NW_006263390.1	Gnomon	CDS	781735	781870	.	+	0	Name=XP_006611787.1;ID=cds-XP_006611787.1;Dbxref=GeneID:102674118%2CGenbank:XP_006611787.1;Parent=rna-XM_006611724.2
NW_006263390.1	Gnomon	CDS	788668	788873	.	+	0	Name=XP_006611787.1;ID=cds-XP_006611787.1;Dbxref=GeneID:102674118%2CGenbank:XP_006611787.1;Parent=rna-XM_006611724.2
NW_006263390.1	Gnomon	CDS	788943	789092	.	+	0	Name=XP_006611787.1;ID=cds-XP_006611787.1;Dbxref=GeneID:102674118%2CGenbank:XP_006611787.1;Parent=rna-XM_006611724.2
NW_006263390.1	Gnomon	CDS	789401	789546	.	+	0	Name=XP_006611787.1;ID=cds-XP_006611787.1;Dbxref=GeneID:102674118%2CGenbank:XP_006611787.1;Parent=rna-XM_006611724.2
NW_006263390.1	Gnomon	CDS	789664	789779	.	+	0	Name=XP_006611787.1;ID=cds-XP_006611787.1;Dbxref=GeneID:102674118%2CGenbank:XP_006611787.1;Parent=rna-XM_006611724.2
NW_006263390.1	Gnomon	CDS	791497	791511	.	+	0	Name=XP_006611787.1;ID=cds-XP_006611787.1;Dbxref=GeneID:102674118%2CGenbank:XP_006611787.1;Parent=rna-XM_006611724.2
NW_006263390.1	Gnomon	CDS	792265	792413	.	+	0	Name=XP_006611787.1;ID=cds-XP_006611787.1;Dbxref=GeneID:102674118%2CGenbank:XP_006611787.1;Parent=rna-XM_006611724.2
NW_006263390.1	Gnomon	CDS	798076	798241	.	+	0	Name=XP_006611787.1;ID=cds-XP_006611787.1;Dbxref=GeneID:102674118%2CGenbank:XP_006611787.1;Parent=rna-XM_006611724.2
NW_006263390.1	Gnomon	CDS	800022	800272	.	+	0	Name=XP_006611787.1;ID=cds-XP_006611787.1;Dbxref=GeneID:102674118%2CGenbank:XP_006611787.1;Parent=rna-XM_006611724.2
NW_006263390.1	Gnomon	mRNA	343267	385639	.	+	.	Name=XM_031508610.1;ID=rna-XM_031508610.1;Dbxref=GeneID:102675860%2CGenbank:XM_031508610.1;Parent=gene-LOC102675860
NW_006263390.1	Gnomon	mRNA	777140	801419	.	+	.	Name=XM_006611735.2;ID=rna-XM_006611735.2;Dbxref=GeneID:102674118%2CGenbank:XM_006611735.2;Parent=gene-LOC102674118
NW_006263390.1	Gnomon	exon	1071116	1071349	.	-	.	ID=exon-XM_031508579.1-5;Dbxref=GeneID:102675543%2CGenbank:XM_031508579.1;Parent=rna-XM_031508579.1
NW_006263390.1	Gnomon	exon	1070652	1070797	.	-	.	ID=exon-XM_031508579.1-6;Dbxref=GeneID:102675543%2CGenbank:XM_031508579.1;Parent=rna-XM_031508579.1
[truncated: 2,282 more rows]
