# Supplementary material for: Prevalent bee venom genes evolved before the aculeate stinger and eusociality
Source: BMC Biol. 2023 Oct 23;21:229. doi: 10.1186/s12915-023-01656-5 (PMC10591384; doi:10.1186/s12915-023-01656-5)
Supplement: Supplementary file 42 — Additional file 42. Gff files of all toxin gene annotations. [file 12915_2023_1656_MOESM42_ESM.zip › AdditionalFile9_ToxinGeneAnnotations/Xylocopa_violacea_scaffold-73.gff]

##gff-version 3
##source-version geneious 2022.2.1
##sequence-region	scaffold-73	1	5605368
scaffold-73	Geneious	CDS	1863378	1863439	.	-	.	Name=Xyvi073HYA;ID=EWKMg4ru1zPvdBw uzMEhS PpGo.1655721142217.334152
scaffold-73	Geneious	CDS	1862827	1863044	.	-	.	Name=Xyvi073HYA;ID=EWKMg4ru1zPvdBw uzMEhS PpGo.1655721142217.334152
scaffold-73	Geneious	CDS	1862320	1862746	.	-	.	Name=Xyvi073HYA;ID=EWKMg4ru1zPvdBw uzMEhS PpGo.1655721142217.334152
scaffold-73	Geneious	CDS	1861514	1861721	.	-	.	Name=Xyvi073HYA;ID=EWKMg4ru1zPvdBw uzMEhS PpGo.1655721142217.334152
scaffold-73	Geneious	CDS	1861172	1861399	.	-	.	Name=Xyvi073HYA;ID=EWKMg4ru1zPvdBw uzMEhS PpGo.1655721142217.334152
scaffold-73	Geneious	CDS	1860945	1861091	.	-	.	Name=Xyvi073HYA;ID=EWKMg4ru1zPvdBw uzMEhS PpGo.1655721142217.334152
scaffold-73	Geneious	CDS	1860682	1860771	.	-	.	Name=Xyvi073HYA;ID=EWKMg4ru1zPvdBw uzMEhS PpGo.1655721142217.334152
scaffold-73	Geneious	exon	1863378	1863439	.	-	.	Name=e1_HYAL
scaffold-73	Geneious	CDS	3217401	3217496	.	+	.	Name=Xyvi073AHa;ID=EWKMg4ru1zPvdBw+uzMEhS+PpGo.1660132141585.15
scaffold-73	Geneious	CDS	3217570	3217809	.	+	.	Name=Xyvi073AHa;ID=EWKMg4ru1zPvdBw+uzMEhS+PpGo.1660132141585.15
scaffold-73	Geneious	CDS	3217944	3218129	.	+	.	Name=Xyvi073AHa;ID=EWKMg4ru1zPvdBw+uzMEhS+PpGo.1660132141585.15
scaffold-73	Geneious	CDS	3218218	3218553	.	+	.	Name=Xyvi073AHa;ID=EWKMg4ru1zPvdBw+uzMEhS+PpGo.1660132141585.15
scaffold-73	Geneious	CDS	3218644	3218820	.	+	.	Name=Xyvi073AHa;ID=EWKMg4ru1zPvdBw+uzMEhS+PpGo.1660132141585.15
scaffold-73	Geneious	Genomic Region	3217404	3218775	.	+	.	Name=APH
