# Supplementary material for: Prevalent bee venom genes evolved before the aculeate stinger and eusociality
Source: BMC Biol. 2023 Oct 23;21:229. doi: 10.1186/s12915-023-01656-5 (PMC10591384; doi:10.1186/s12915-023-01656-5)
Supplement: Supplementary file 42 — Additional file 42. Gff files of all toxin gene annotations. [file 12915_2023_1656_MOESM42_ESM.zip › AdditionalFile9_ToxinGeneAnnotations/NW_020229904.1._PLA2.gff_modified_Koludarov_et_al_2021.gff3]

##gff-version 3
##source-version geneious 2020.2.2
##sequence-region	NW_020229904.1	1	1822301
NW_020229904.1	Koludarov_et_al_2021	gene	68163	75618	.	-	.	Name=PLA2
NW_020229904.1	Gnomon	CDS	104582	104696	.	+	0	Name=XP_025163298.1;ID=cds-XP_025163298.1;Dbxref=GeneID:105185673%2CGenbank:XP_025163298.1;Parent=rna-XM_025307513.1
NW_020229904.1	Gnomon	CDS	104785	105119	.	+	0	Name=XP_025163298.1;ID=cds-XP_025163298.1;Dbxref=GeneID:105185673%2CGenbank:XP_025163298.1;Parent=rna-XM_025307513.1
NW_020229904.1	Gnomon	CDS	105429	105671	.	+	0	Name=XP_025163298.1;ID=cds-XP_025163298.1;Dbxref=GeneID:105185673%2CGenbank:XP_025163298.1;Parent=rna-XM_025307513.1
NW_020229904.1	Gnomon	CDS	105816	106122	.	+	0	Name=XP_025163298.1;ID=cds-XP_025163298.1;Dbxref=GeneID:105185673%2CGenbank:XP_025163298.1;Parent=rna-XM_025307513.1
NW_020229904.1	Gnomon	CDS	106543	107077	.	+	0	Name=XP_025163298.1;ID=cds-XP_025163298.1;Dbxref=GeneID:105185673%2CGenbank:XP_025163298.1;Parent=rna-XM_025307513.1
NW_020229904.1	Gnomon	CDS	107184	107342	.	+	0	Name=XP_025163298.1;ID=cds-XP_025163298.1;Dbxref=GeneID:105185673%2CGenbank:XP_025163298.1;Parent=rna-XM_025307513.1
NW_020229904.1	Gnomon	CDS	107480	107655	.	+	0	Name=XP_025163298.1;ID=cds-XP_025163298.1;Dbxref=GeneID:105185673%2CGenbank:XP_025163298.1;Parent=rna-XM_025307513.1
NW_020229904.1	Gnomon	CDS	107738	107944	.	+	0	Name=XP_025163298.1;ID=cds-XP_025163298.1;Dbxref=GeneID:105185673%2CGenbank:XP_025163298.1;Parent=rna-XM_025307513.1
NW_020229904.1	Gnomon	CDS	108028	108051	.	+	0	Name=XP_025163298.1;ID=cds-XP_025163298.1;Dbxref=GeneID:105185673%2CGenbank:XP_025163298.1;Parent=rna-XM_025307513.1
NW_020229904.1	Gnomon	CDS	108377	108456	.	+	0	Name=XP_025163298.1;ID=cds-XP_025163298.1;Dbxref=GeneID:105185673%2CGenbank:XP_025163298.1;Parent=rna-XM_025307513.1
NW_020229904.1	Gnomon	exon	389530	389820	.	-	.	ID=exon-XM_011145307.3-1;Dbxref=GeneID:105185656%2CGenbank:XM_011145307.3;Parent=rna-XM_011145307.3
NW_020229904.1	Gnomon	exon	388408	388629	.	-	.	ID=exon-XM_011145307.3-2;Dbxref=GeneID:105185656%2CGenbank:XM_011145307.3;Parent=rna-XM_011145307.3
NW_020229904.1	Gnomon	exon	386605	386778	.	-	.	ID=exon-XM_011145307.3-3;Dbxref=GeneID:105185656%2CGenbank:XM_011145307.3;Parent=rna-XM_011145307.3
NW_020229904.1	Gnomon	exon	385880	385983	.	-	.	ID=exon-XM_011145307.3-4;Dbxref=GeneID:105185656%2CGenbank:XM_011145307.3;Parent=rna-XM_011145307.3
NW_020229904.1	Gnomon	exon	385414	385568	.	-	.	ID=exon-XM_011145307.3-5;Dbxref=GeneID:105185656%2CGenbank:XM_011145307.3;Parent=rna-XM_011145307.3
NW_020229904.1	Gnomon	exon	385047	385215	.	-	.	ID=exon-XM_011145307.3-6;Dbxref=GeneID:105185656%2CGenbank:XM_011145307.3;Parent=rna-XM_011145307.3
NW_020229904.1	Gnomon	exon	384434	384682	.	-	.	ID=exon-XM_011145307.3-7;Dbxref=GeneID:105185656%2CGenbank:XM_011145307.3;Parent=rna-XM_011145307.3
NW_020229904.1	Gnomon	exon	383824	384038	.	-	.	ID=exon-XM_011145307.3-8;Dbxref=GeneID:105185656%2CGenbank:XM_011145307.3;Parent=rna-XM_011145307.3
NW_020229904.1	Gnomon	exon	383399	383580	.	-	.	ID=exon-XM_011145307.3-9;Dbxref=GeneID:105185656%2CGenbank:XM_011145307.3;Parent=rna-XM_011145307.3
NW_020229904.1	Gnomon	mRNA	414936	486641	.	-	.	Name=XM_025307669.1;ID=rna-XM_025307669.1;Dbxref=GeneID:105185653%2CGenbank:XM_025307669.1;Parent=gene-LOC105185653
NW_020229904.1	tRNAscan-SE	exon	582504	582576	.	-	.	ID=exon-Trnaa-agc-3-1;Dbxref=GeneID:109504059;Note=transfer RNA alanine (anticodon AGC);Parent=rna-Trnaa-agc-3
NW_020229904.1	Gnomon	CDS	1625790	1625858	.	-	0	Name=XP_011143294.1;ID=cds-XP_011143294.1;Dbxref=GeneID:105185459%2CGenbank:XP_011143294.1;Parent=rna-XM_011144992.3
NW_020229904.1	Gnomon	CDS	1624242	1624742	.	-	0	Name=XP_011143294.1;ID=cds-XP_011143294.1;Dbxref=GeneID:105185459%2CGenbank:XP_011143294.1;Parent=rna-XM_011144992.3
NW_020229904.1	Gnomon	CDS	1623310	1623627	.	-	0	Name=XP_011143294.1;ID=cds-XP_011143294.1;Dbxref=GeneID:105185459%2CGenbank:XP_011143294.1;Parent=rna-XM_011144992.3
NW_020229904.1	Gnomon	CDS	1622876	1623065	.	-	0	Name=XP_011143294.1;ID=cds-XP_011143294.1;Dbxref=GeneID:105185459%2CGenbank:XP_011143294.1;Parent=rna-XM_011144992.3
NW_020229904.1	Gnomon	CDS	1622522	1622794	.	-	0	Name=XP_011143294.1;ID=cds-XP_011143294.1;Dbxref=GeneID:105185459%2CGenbank:XP_011143294.1;Parent=rna-XM_011144992.3
NW_020229904.1	Gnomon	CDS	1621071	1622234	.	-	0	Name=XP_011143294.1;ID=cds-XP_011143294.1;Dbxref=GeneID:105185459%2CGenbank:XP_011143294.1;Parent=rna-XM_011144992.3
NW_020229904.1	Gnomon	CDS	1620431	1620577	.	-	0	Name=XP_011143294.1;ID=cds-XP_011143294.1;Dbxref=GeneID:105185459%2CGenbank:XP_011143294.1;Parent=rna-XM_011144992.3
NW_020229904.1	Gnomon	CDS	1620084	1620263	.	-	0	Name=XP_011143294.1;ID=cds-XP_011143294.1;Dbxref=GeneID:105185459%2CGenbank:XP_011143294.1;Parent=rna-XM_011144992.3
NW_020229904.1	Gnomon	CDS	1619543	1619965	.	-	0	Name=XP_011143294.1;ID=cds-XP_011143294.1;Dbxref=GeneID:105185459%2CGenbank:XP_011143294.1;Parent=rna-XM_011144992.3
NW_020229904.1	Gnomon	CDS	1618914	1619005	.	-	0	Name=XP_011143294.1;ID=cds-XP_011143294.1;Dbxref=GeneID:105185459%2CGenbank:XP_011143294.1;Parent=rna-XM_011144992.3
NW_020229904.1	Gnomon	CDS	1618686	1618834	.	-	0	Name=XP_011143294.1;ID=cds-XP_011143294.1;Dbxref=GeneID:105185459%2CGenbank:XP_011143294.1;Parent=rna-XM_011144992.3
NW_020229904.1	Gnomon	CDS	1618201	1618311	.	-	0	Name=XP_011143294.1;ID=cds-XP_011143294.1;Dbxref=GeneID:105185459%2CGenbank:XP_011143294.1;Parent=rna-XM_011144992.3
NW_020229904.1	Gnomon	CDS	1617566	1617910	.	-	0	Name=XP_011143294.1;ID=cds-XP_011143294.1;Dbxref=GeneID:105185459%2CGenbank:XP_011143294.1;Parent=rna-XM_011144992.3
NW_020229904.1	Gnomon	CDS	1616985	1617199	.	-	0	Name=XP_011143294.1;ID=cds-XP_011143294.1;Dbxref=GeneID:105185459%2CGenbank:XP_011143294.1;Parent=rna-XM_011144992.3
NW_020229904.1	Gnomon	CDS	1616469	1616581	.	-	0	Name=XP_011143294.1;ID=cds-XP_011143294.1;Dbxref=GeneID:105185459%2CGenbank:XP_011143294.1;Parent=rna-XM_011144992.3
NW_020229904.1	Gnomon	CDS	1616241	1616388	.	-	0	Name=XP_011143294.1;ID=cds-XP_011143294.1;Dbxref=GeneID:105185459%2CGenbank:XP_011143294.1;Parent=rna-XM_011144992.3
NW_020229904.1	Gnomon	CDS	1616018	1616118	.	-	0	Name=XP_011143294.1;ID=cds-XP_011143294.1;Dbxref=GeneID:105185459%2CGenbank:XP_011143294.1;Parent=rna-XM_011144992.3
NW_020229904.1	Gnomon	CDS	1615266	1615441	.	-	0	Name=XP_011143294.1;ID=cds-XP_011143294.1;Dbxref=GeneID:105185459%2CGenbank:XP_011143294.1;Parent=rna-XM_011144992.3
NW_020229904.1	Gnomon	CDS	1614601	1614887	.	-	0	Name=XP_011143294.1;ID=cds-XP_011143294.1;Dbxref=GeneID:105185459%2CGenbank:XP_011143294.1;Parent=rna-XM_011144992.3
NW_020229904.1	Gnomon	CDS	1613830	1614037	.	-	0	Name=XP_011143294.1;ID=cds-XP_011143294.1;Dbxref=GeneID:105185459%2CGenbank:XP_011143294.1;Parent=rna-XM_011144992.3
NW_020229904.1	Gnomon	CDS	1613569	1613752	.	-	0	Name=XP_011143294.1;ID=cds-XP_011143294.1;Dbxref=GeneID:105185459%2CGenbank:XP_011143294.1;Parent=rna-XM_011144992.3
NW_020229904.1	Gnomon	CDS	1613278	1613490	.	-	0	Name=XP_011143294.1;ID=cds-XP_011143294.1;Dbxref=GeneID:105185459%2CGenbank:XP_011143294.1;Parent=rna-XM_011144992.3
NW_020229904.1	Gnomon	CDS	1611943	1612068	.	-	0	Name=XP_011143294.1;ID=cds-XP_011143294.1;Dbxref=GeneID:105185459%2CGenbank:XP_011143294.1;Parent=rna-XM_011144992.3
NW_020229904.1	Gnomon	CDS	1611464	1611622	.	-	0	Name=XP_011143294.1;ID=cds-XP_011143294.1;Dbxref=GeneID:105185459%2CGenbank:XP_011143294.1;Parent=rna-XM_011144992.3
NW_020229904.1	Gnomon	CDS	1610098	1610247	.	-	0	Name=XP_011143294.1;ID=cds-XP_011143294.1;Dbxref=GeneID:105185459%2CGenbank:XP_011143294.1;Parent=rna-XM_011144992.3
NW_020229904.1	Gnomon	CDS	1609781	1610015	.	-	0	Name=XP_011143294.1;ID=cds-XP_011143294.1;Dbxref=GeneID:105185459%2CGenbank:XP_011143294.1;Parent=rna-XM_011144992.3
NW_020229904.1	Gnomon	CDS	1609528	1609707	.	-	0	Name=XP_011143294.1;ID=cds-XP_011143294.1;Dbxref=GeneID:105185459%2CGenbank:XP_011143294.1;Parent=rna-XM_011144992.3
NW_020229904.1	Gnomon	CDS	1608075	1608211	.	-	0	Name=XP_011143294.1;ID=cds-XP_011143294.1;Dbxref=GeneID:105185459%2CGenbank:XP_011143294.1;Parent=rna-XM_011144992.3
NW_020229904.1	Gnomon	mRNA	657198	659923	.	+	.	Name=XM_011144815.2;ID=rna-XM_011144815.2;Dbxref=GeneID:105185371%2CGenbank:XM_011144815.2;Parent=gene-LOC105185371
NW_020229904.1	Gnomon	exon	414936	422346	.	-	.	ID=exon-XM_025307664.1-8;Dbxref=GeneID:105185653%2CGenbank:XM_025307664.1;Parent=rna-XM_025307664.1
NW_020229904.1	Gnomon	exon	424547	424855	.	-	.	ID=exon-XM_025307664.1-6;Dbxref=GeneID:105185653%2CGenbank:XM_025307664.1;Parent=rna-XM_025307664.1
NW_020229904.1	Gnomon	exon	423086	423320	.	-	.	ID=exon-XM_025307664.1-7;Dbxref=GeneID:105185653%2CGenbank:XM_025307664.1;Parent=rna-XM_025307664.1
NW_020229904.1	Gnomon	exon	426326	426838	.	-	.	ID=exon-XM_025307664.1-4;Dbxref=GeneID:105185653%2CGenbank:XM_025307664.1;Parent=rna-XM_025307664.1
NW_020229904.1	Gnomon	exon	425441	425777	.	-	.	ID=exon-XM_025307664.1-5;Dbxref=GeneID:105185653%2CGenbank:XM_025307664.1;Parent=rna-XM_025307664.1
NW_020229904.1	Gnomon	exon	430682	430950	.	-	.	ID=exon-XM_025307664.1-2;Dbxref=GeneID:105185653%2CGenbank:XM_025307664.1;Parent=rna-XM_025307664.1
NW_020229904.1	Gnomon	exon	427073	427314	.	-	.	ID=exon-XM_025307664.1-3;Dbxref=GeneID:105185653%2CGenbank:XM_025307664.1;Parent=rna-XM_025307664.1
NW_020229904.1	Gnomon	exon	485264	486641	.	-	.	ID=exon-XM_025307664.1-1;Dbxref=GeneID:105185653%2CGenbank:XM_025307664.1;Parent=rna-XM_025307664.1
NW_020229904.1	tRNAscan-SE	exon	581899	581971	.	-	.	ID=exon-Trnaa-agc-2-1;Dbxref=GeneID:109504057;Note=transfer RNA alanine (anticodon AGC);Parent=rna-Trnaa-agc-2
NW_020229904.1	Gnomon	CDS	1637284	1637586	.	+	0	Name=XP_011143391.1;ID=cds-XP_011143391.1;Dbxref=GeneID:105185518%2CGenbank:XP_011143391.1;Parent=rna-XM_011145089.3
NW_020229904.1	Gnomon	CDS	1637665	1638073	.	+	0	Name=XP_011143391.1;ID=cds-XP_011143391.1;Dbxref=GeneID:105185518%2CGenbank:XP_011143391.1;Parent=rna-XM_011145089.3
NW_020229904.1	Gnomon	CDS	1638234	1638379	.	+	0	Name=XP_011143391.1;ID=cds-XP_011143391.1;Dbxref=GeneID:105185518%2CGenbank:XP_011143391.1;Parent=rna-XM_011145089.3
NW_020229904.1	Gnomon	mRNA	362281	372324	.	-	.	Name=XM_011145309.3;ID=rna-XM_011145309.3;Dbxref=GeneID:105185658%2CGenbank:XM_011145309.3;Parent=gene-LOC105185658
NW_020229904.1	Gnomon	CDS	83082	83118	.	-	0	Name=XP_011143640.1;ID=cds-XP_011143640.1;Dbxref=GeneID:105185671%2CGenbank:XP_011143640.1;Parent=rna-XM_011145338.3
NW_020229904.1	Gnomon	CDS	82349	82641	.	-	0	Name=XP_011143640.1;ID=cds-XP_011143640.1;Dbxref=GeneID:105185671%2CGenbank:XP_011143640.1;Parent=rna-XM_011145338.3
NW_020229904.1	Gnomon	CDS	81830	82149	.	-	0	Name=XP_011143640.1;ID=cds-XP_011143640.1;Dbxref=GeneID:105185671%2CGenbank:XP_011143640.1;Parent=rna-XM_011145338.3
NW_020229904.1	Gnomon	CDS	81508	81751	.	-	0	Name=XP_011143640.1;ID=cds-XP_011143640.1;Dbxref=GeneID:105185671%2CGenbank:XP_011143640.1;Parent=rna-XM_011145338.3
NW_020229904.1	Gnomon	mRNA	544171	547355	.	+	.	Name=XM_011145298.3;ID=rna-XM_011145298.3;Dbxref=GeneID:105185650%2CGenbank:XM_011145298.3;Parent=gene-LOC105185650
NW_020229904.1	tRNAscan-SE	exon	582656	582728	.	-	.	ID=exon-Trnaa-agc-4-1;Dbxref=GeneID:109504056;Note=transfer RNA alanine (anticodon AGC);Parent=rna-Trnaa-agc-4
NW_020229904.1	Gnomon	CDS	104582	104696	.	+	0	Name=XP_025163299.1;ID=cds-XP_025163299.1;Dbxref=GeneID:105185673%2CGenbank:XP_025163299.1;Parent=rna-XM_025307514.1
NW_020229904.1	Gnomon	CDS	104785	105119	.	+	0	Name=XP_025163299.1;ID=cds-XP_025163299.1;Dbxref=GeneID:105185673%2CGenbank:XP_025163299.1;Parent=rna-XM_025307514.1
NW_020229904.1	Gnomon	CDS	105429	105671	.	+	0	Name=XP_025163299.1;ID=cds-XP_025163299.1;Dbxref=GeneID:105185673%2CGenbank:XP_025163299.1;Parent=rna-XM_025307514.1
NW_020229904.1	Gnomon	CDS	105816	106122	.	+	0	Name=XP_025163299.1;ID=cds-XP_025163299.1;Dbxref=GeneID:105185673%2CGenbank:XP_025163299.1;Parent=rna-XM_025307514.1
NW_020229904.1	Gnomon	CDS	106543	107077	.	+	0	Name=XP_025163299.1;ID=cds-XP_025163299.1;Dbxref=GeneID:105185673%2CGenbank:XP_025163299.1;Parent=rna-XM_025307514.1
NW_020229904.1	Gnomon	CDS	107184	107342	.	+	0	Name=XP_025163299.1;ID=cds-XP_025163299.1;Dbxref=GeneID:105185673%2CGenbank:XP_025163299.1;Parent=rna-XM_025307514.1
NW_020229904.1	Gnomon	CDS	107480	107655	.	+	0	Name=XP_025163299.1;ID=cds-XP_025163299.1;Dbxref=GeneID:105185673%2CGenbank:XP_025163299.1;Parent=rna-XM_025307514.1
NW_020229904.1	Gnomon	CDS	107738	107944	.	+	0	Name=XP_025163299.1;ID=cds-XP_025163299.1;Dbxref=GeneID:105185673%2CGenbank:XP_025163299.1;Parent=rna-XM_025307514.1
NW_020229904.1	Gnomon	CDS	108028	108051	.	+	0	Name=XP_025163299.1;ID=cds-XP_025163299.1;Dbxref=GeneID:105185673%2CGenbank:XP_025163299.1;Parent=rna-XM_025307514.1
NW_020229904.1	Gnomon	CDS	108377	108456	.	+	0	Name=XP_025163299.1;ID=cds-XP_025163299.1;Dbxref=GeneID:105185673%2CGenbank:XP_025163299.1;Parent=rna-XM_025307514.1
NW_020229904.1	Gnomon	mRNA	544171	547355	.	+	.	Name=XM_011145297.3;ID=rna-XM_011145297.3;Dbxref=GeneID:105185650%2CGenbank:XM_011145297.3;Parent=gene-LOC105185650
NW_020229904.1	Gnomon	mRNA	382570	389820	.	-	.	Name=XM_011145307.3;ID=rna-XM_011145307.3;Dbxref=GeneID:105185656%2CGenbank:XM_011145307.3;Parent=gene-LOC105185656
NW_020229904.1	Gnomon	exon	377293	377570	.	+	.	ID=exon-XM_025307640.1-2;Dbxref=GeneID:112590609%2CGenbank:XM_025307640.1;Parent=rna-XM_025307640.1
NW_020229904.1	Gnomon	exon	376579	376868	.	+	.	ID=exon-XM_025307640.1-1;Dbxref=GeneID:112590609%2CGenbank:XM_025307640.1;Parent=rna-XM_025307640.1
NW_020229904.1	Gnomon	exon	383090	383268	.	-	.	ID=exon-XM_011145306.3-10;Dbxref=GeneID:105185656%2CGenbank:XM_011145306.3;Parent=rna-XM_011145306.3
NW_020229904.1	Gnomon	exon	382200	382777	.	-	.	ID=exon-XM_011145306.3-11;Dbxref=GeneID:105185656%2CGenbank:XM_011145306.3;Parent=rna-XM_011145306.3
NW_020229904.1	Gnomon	exon	1650530	1650625	.	+	.	ID=exon-XR_849956.3-3;Dbxref=GeneID:105185554%2CGenbank:XR_849956.3;Parent=rna-XR_849956.3
NW_020229904.1	Gnomon	exon	1650930	1651029	.	+	.	ID=exon-XR_849956.3-4;Dbxref=GeneID:105185554%2CGenbank:XR_849956.3;Parent=rna-XR_849956.3
NW_020229904.1	Gnomon	exon	1649576	1649631	.	+	.	ID=exon-XR_849956.3-1;Dbxref=GeneID:105185554%2CGenbank:XR_849956.3;Parent=rna-XR_849956.3
NW_020229904.1	Gnomon	exon	1650276	1650428	.	+	.	ID=exon-XR_849956.3-2;Dbxref=GeneID:105185554%2CGenbank:XR_849956.3;Parent=rna-XR_849956.3
NW_020229904.1	Gnomon	mRNA	1629609	1630665	.	-	.	Name=XM_011145057.3;ID=rna-XM_011145057.3;Dbxref=GeneID:105185494%2CGenbank:XM_011145057.3;Parent=gene-LOC105185494
NW_020229904.1	Gnomon	mRNA	89943	109243	.	+	.	Name=XM_025307527.1;ID=rna-XM_025307527.1;Dbxref=GeneID:105185673%2CGenbank:XM_025307527.1;Parent=gene-LOC105185673
NW_020229904.1	Gnomon	mRNA	544171	547355	.	+	.	Name=XM_011145296.3;ID=rna-XM_011145296.3;Dbxref=GeneID:105185650%2CGenbank:XM_011145296.3;Parent=gene-LOC105185650
NW_020229904.1	Gnomon	mRNA	382200	389820	.	-	.	Name=XM_011145306.3;ID=rna-XM_011145306.3;Dbxref=GeneID:105185656%2CGenbank:XM_011145306.3;Parent=gene-LOC105185656
NW_020229904.1	Gnomon	exon	565326	565560	.	+	.	ID=exon-XM_025307717.1-9;Dbxref=GeneID:105185645%2CGenbank:XM_025307717.1;Parent=rna-XM_025307717.1
NW_020229904.1	Gnomon	exon	564808	565015	.	+	.	ID=exon-XM_025307717.1-7;Dbxref=GeneID:105185645%2CGenbank:XM_025307717.1;Parent=rna-XM_025307717.1
NW_020229904.1	Gnomon	exon	565120	565257	.	+	.	ID=exon-XM_025307717.1-8;Dbxref=GeneID:105185645%2CGenbank:XM_025307717.1;Parent=rna-XM_025307717.1
NW_020229904.1	Gnomon	exon	564268	564461	.	+	.	ID=exon-XM_025307717.1-5;Dbxref=GeneID:105185645%2CGenbank:XM_025307717.1;Parent=rna-XM_025307717.1
NW_020229904.1	Gnomon	exon	564524	564733	.	+	.	ID=exon-XM_025307717.1-6;Dbxref=GeneID:105185645%2CGenbank:XM_025307717.1;Parent=rna-XM_025307717.1
NW_020229904.1	Gnomon	exon	563746	563922	.	+	.	ID=exon-XM_025307717.1-3;Dbxref=GeneID:105185645%2CGenbank:XM_025307717.1;Parent=rna-XM_025307717.1
NW_020229904.1	Gnomon	exon	564024	564208	.	+	.	ID=exon-XM_025307717.1-4;Dbxref=GeneID:105185645%2CGenbank:XM_025307717.1;Parent=rna-XM_025307717.1
NW_020229904.1	Gnomon	exon	563155	563197	.	+	.	ID=exon-XM_025307717.1-1;Dbxref=GeneID:105185645%2CGenbank:XM_025307717.1;Parent=rna-XM_025307717.1
NW_020229904.1	Gnomon	exon	563263	563304	.	+	.	ID=exon-XM_025307717.1-2;Dbxref=GeneID:105185645%2CGenbank:XM_025307717.1;Parent=rna-XM_025307717.1
NW_020229904.1	Gnomon	CDS	1625790	1625858	.	-	0	Name=XP_011143303.1;ID=cds-XP_011143303.1;Dbxref=GeneID:105185459%2CGenbank:XP_011143303.1;Parent=rna-XM_011145001.3
NW_020229904.1	Gnomon	CDS	1624242	1624742	.	-	0	Name=XP_011143303.1;ID=cds-XP_011143303.1;Dbxref=GeneID:105185459%2CGenbank:XP_011143303.1;Parent=rna-XM_011145001.3
NW_020229904.1	Gnomon	CDS	1623310	1623627	.	-	0	Name=XP_011143303.1;ID=cds-XP_011143303.1;Dbxref=GeneID:105185459%2CGenbank:XP_011143303.1;Parent=rna-XM_011145001.3
NW_020229904.1	Gnomon	CDS	1622876	1623065	.	-	0	Name=XP_011143303.1;ID=cds-XP_011143303.1;Dbxref=GeneID:105185459%2CGenbank:XP_011143303.1;Parent=rna-XM_011145001.3
NW_020229904.1	Gnomon	CDS	1622522	1622794	.	-	0	Name=XP_011143303.1;ID=cds-XP_011143303.1;Dbxref=GeneID:105185459%2CGenbank:XP_011143303.1;Parent=rna-XM_011145001.3
NW_020229904.1	Gnomon	CDS	1621071	1622234	.	-	0	Name=XP_011143303.1;ID=cds-XP_011143303.1;Dbxref=GeneID:105185459%2CGenbank:XP_011143303.1;Parent=rna-XM_011145001.3
NW_020229904.1	Gnomon	CDS	1618914	1619005	.	-	0	Name=XP_011143303.1;ID=cds-XP_011143303.1;Dbxref=GeneID:105185459%2CGenbank:XP_011143303.1;Parent=rna-XM_011145001.3
NW_020229904.1	Gnomon	CDS	1618686	1618834	.	-	0	Name=XP_011143303.1;ID=cds-XP_011143303.1;Dbxref=GeneID:105185459%2CGenbank:XP_011143303.1;Parent=rna-XM_011145001.3
NW_020229904.1	Gnomon	CDS	1618201	1618311	.	-	0	Name=XP_011143303.1;ID=cds-XP_011143303.1;Dbxref=GeneID:105185459%2CGenbank:XP_011143303.1;Parent=rna-XM_011145001.3
NW_020229904.1	Gnomon	CDS	1617566	1617910	.	-	0	Name=XP_011143303.1;ID=cds-XP_011143303.1;Dbxref=GeneID:105185459%2CGenbank:XP_011143303.1;Parent=rna-XM_011145001.3
NW_020229904.1	Gnomon	CDS	1616985	1617199	.	-	0	Name=XP_011143303.1;ID=cds-XP_011143303.1;Dbxref=GeneID:105185459%2CGenbank:XP_011143303.1;Parent=rna-XM_011145001.3
NW_020229904.1	Gnomon	CDS	1616469	1616581	.	-	0	Name=XP_011143303.1;ID=cds-XP_011143303.1;Dbxref=GeneID:105185459%2CGenbank:XP_011143303.1;Parent=rna-XM_011145001.3
NW_020229904.1	Gnomon	CDS	1616241	1616388	.	-	0	Name=XP_011143303.1;ID=cds-XP_011143303.1;Dbxref=GeneID:105185459%2CGenbank:XP_011143303.1;Parent=rna-XM_011145001.3
NW_020229904.1	Gnomon	CDS	1616018	1616118	.	-	0	Name=XP_011143303.1;ID=cds-XP_011143303.1;Dbxref=GeneID:105185459%2CGenbank:XP_011143303.1;Parent=rna-XM_011145001.3
NW_020229904.1	Gnomon	CDS	1615266	1615441	.	-	0	Name=XP_011143303.1;ID=cds-XP_011143303.1;Dbxref=GeneID:105185459%2CGenbank:XP_011143303.1;Parent=rna-XM_011145001.3
NW_020229904.1	Gnomon	CDS	1614601	1614887	.	-	0	Name=XP_011143303.1;ID=cds-XP_011143303.1;Dbxref=GeneID:105185459%2CGenbank:XP_011143303.1;Parent=rna-XM_011145001.3
NW_020229904.1	Gnomon	CDS	1613830	1614037	.	-	0	Name=XP_011143303.1;ID=cds-XP_011143303.1;Dbxref=GeneID:105185459%2CGenbank:XP_011143303.1;Parent=rna-XM_011145001.3
NW_020229904.1	Gnomon	CDS	1613569	1613752	.	-	0	Name=XP_011143303.1;ID=cds-XP_011143303.1;Dbxref=GeneID:105185459%2CGenbank:XP_011143303.1;Parent=rna-XM_011145001.3
NW_020229904.1	Gnomon	CDS	1613278	1613490	.	-	0	Name=XP_011143303.1;ID=cds-XP_011143303.1;Dbxref=GeneID:105185459%2CGenbank:XP_011143303.1;Parent=rna-XM_011145001.3
NW_020229904.1	Gnomon	CDS	1611943	1612068	.	-	0	Name=XP_011143303.1;ID=cds-XP_011143303.1;Dbxref=GeneID:105185459%2CGenbank:XP_011143303.1;Parent=rna-XM_011145001.3
NW_020229904.1	Gnomon	CDS	1611464	1611622	.	-	0	Name=XP_011143303.1;ID=cds-XP_011143303.1;Dbxref=GeneID:105185459%2CGenbank:XP_011143303.1;Parent=rna-XM_011145001.3
NW_020229904.1	Gnomon	CDS	1610098	1610247	.	-	0	Name=XP_011143303.1;ID=cds-XP_011143303.1;Dbxref=GeneID:105185459%2CGenbank:XP_011143303.1;Parent=rna-XM_011145001.3
NW_020229904.1	Gnomon	CDS	1609781	1610015	.	-	0	Name=XP_011143303.1;ID=cds-XP_011143303.1;Dbxref=GeneID:105185459%2CGenbank:XP_011143303.1;Parent=rna-XM_011145001.3
NW_020229904.1	Gnomon	CDS	1609528	1609707	.	-	0	Name=XP_011143303.1;ID=cds-XP_011143303.1;Dbxref=GeneID:105185459%2CGenbank:XP_011143303.1;Parent=rna-XM_011145001.3
NW_020229904.1	Gnomon	CDS	1608075	1608211	.	-	0	Name=XP_011143303.1;ID=cds-XP_011143303.1;Dbxref=GeneID:105185459%2CGenbank:XP_011143303.1;Parent=rna-XM_011145001.3
NW_020229904.1	Gnomon	exon	627244	627625	.	-	.	ID=exon-XM_011145279.3-1;Dbxref=GeneID:105185640%2CGenbank:XM_011145279.3;Parent=rna-XM_011145279.3
NW_020229904.1	Gnomon	exon	626396	627132	.	-	.	ID=exon-XM_011145279.3-2;Dbxref=GeneID:105185640%2CGenbank:XM_011145279.3;Parent=rna-XM_011145279.3
NW_020229904.1	Gnomon	exon	626026	626254	.	-	.	ID=exon-XM_011145279.3-3;Dbxref=GeneID:105185640%2CGenbank:XM_011145279.3;Parent=rna-XM_011145279.3
NW_020229904.1	Gnomon	exon	625597	625806	.	-	.	ID=exon-XM_011145279.3-4;Dbxref=GeneID:105185640%2CGenbank:XM_011145279.3;Parent=rna-XM_011145279.3
NW_020229904.1	Gnomon	exon	625250	625524	.	-	.	ID=exon-XM_011145279.3-5;Dbxref=GeneID:105185640%2CGenbank:XM_011145279.3;Parent=rna-XM_011145279.3
NW_020229904.1	Gnomon	exon	625082	625170	.	-	.	ID=exon-XM_011145279.3-6;Dbxref=GeneID:105185640%2CGenbank:XM_011145279.3;Parent=rna-XM_011145279.3
NW_020229904.1	Gnomon	exon	623143	624893	.	-	.	ID=exon-XM_011145279.3-7;Dbxref=GeneID:105185640%2CGenbank:XM_011145279.3;Parent=rna-XM_011145279.3
NW_020229904.1	Gnomon	mRNA	547352	552021	.	-	.	Name=XM_011145295.3;ID=rna-XM_011145295.3;Dbxref=GeneID:105185649%2CGenbank:XM_011145295.3;Parent=gene-LOC105185649
NW_020229904.1	Gnomon	CDS	563155	563197	.	+	0	Name=XP_025163502.1;ID=cds-XP_025163502.1;Dbxref=GeneID:105185645%2CGenbank:XP_025163502.1;Parent=rna-XM_025307717.1
NW_020229904.1	Gnomon	CDS	563263	563304	.	+	0	Name=XP_025163502.1;ID=cds-XP_025163502.1;Dbxref=GeneID:105185645%2CGenbank:XP_025163502.1;Parent=rna-XM_025307717.1
NW_020229904.1	Gnomon	CDS	563746	563922	.	+	0	Name=XP_025163502.1;ID=cds-XP_025163502.1;Dbxref=GeneID:105185645%2CGenbank:XP_025163502.1;Parent=rna-XM_025307717.1
NW_020229904.1	Gnomon	CDS	564024	564208	.	+	0	Name=XP_025163502.1;ID=cds-XP_025163502.1;Dbxref=GeneID:105185645%2CGenbank:XP_025163502.1;Parent=rna-XM_025307717.1
NW_020229904.1	Gnomon	CDS	564268	564461	.	+	0	Name=XP_025163502.1;ID=cds-XP_025163502.1;Dbxref=GeneID:105185645%2CGenbank:XP_025163502.1;Parent=rna-XM_025307717.1
NW_020229904.1	Gnomon	CDS	564524	564733	.	+	0	Name=XP_025163502.1;ID=cds-XP_025163502.1;Dbxref=GeneID:105185645%2CGenbank:XP_025163502.1;Parent=rna-XM_025307717.1
NW_020229904.1	Gnomon	CDS	564808	565015	.	+	0	Name=XP_025163502.1;ID=cds-XP_025163502.1;Dbxref=GeneID:105185645%2CGenbank:XP_025163502.1;Parent=rna-XM_025307717.1
NW_020229904.1	Gnomon	CDS	565120	565257	.	+	0	Name=XP_025163502.1;ID=cds-XP_025163502.1;Dbxref=GeneID:105185645%2CGenbank:XP_025163502.1;Parent=rna-XM_025307717.1
NW_020229904.1	Gnomon	CDS	565326	565560	.	+	0	Name=XP_025163502.1;ID=cds-XP_025163502.1;Dbxref=GeneID:105185645%2CGenbank:XP_025163502.1;Parent=rna-XM_025307717.1
NW_020229904.1	Gnomon	CDS	565644	566047	.	+	0	Name=XP_025163502.1;ID=cds-XP_025163502.1;Dbxref=GeneID:105185645%2CGenbank:XP_025163502.1;Parent=rna-XM_025307717.1
NW_020229904.1	Gnomon	CDS	566497	567072	.	+	0	Name=XP_025163502.1;ID=cds-XP_025163502.1;Dbxref=GeneID:105185645%2CGenbank:XP_025163502.1;Parent=rna-XM_025307717.1
NW_020229904.1	Gnomon	CDS	567145	567280	.	+	0	Name=XP_025163502.1;ID=cds-XP_025163502.1;Dbxref=GeneID:105185645%2CGenbank:XP_025163502.1;Parent=rna-XM_025307717.1
NW_020229904.1	Gnomon	CDS	567359	567529	.	+	0	Name=XP_025163502.1;ID=cds-XP_025163502.1;Dbxref=GeneID:105185645%2CGenbank:XP_025163502.1;Parent=rna-XM_025307717.1
NW_020229904.1	Gnomon	CDS	567605	567794	.	+	0	Name=XP_025163502.1;ID=cds-XP_025163502.1;Dbxref=GeneID:105185645%2CGenbank:XP_025163502.1;Parent=rna-XM_025307717.1
NW_020229904.1	Gnomon	CDS	567878	568054	.	+	0	Name=XP_025163502.1;ID=cds-XP_025163502.1;Dbxref=GeneID:105185645%2CGenbank:XP_025163502.1;Parent=rna-XM_025307717.1
NW_020229904.1	Gnomon	CDS	569019	569165	.	+	0	Name=XP_025163502.1;ID=cds-XP_025163502.1;Dbxref=GeneID:105185645%2CGenbank:XP_025163502.1;Parent=rna-XM_025307717.1
NW_020229904.1	Gnomon	CDS	570203	570373	.	+	0	Name=XP_025163502.1;ID=cds-XP_025163502.1;Dbxref=GeneID:105185645%2CGenbank:XP_025163502.1;Parent=rna-XM_025307717.1
NW_020229904.1	Gnomon	CDS	570465	570614	.	+	0	Name=XP_025163502.1;ID=cds-XP_025163502.1;Dbxref=GeneID:105185645%2CGenbank:XP_025163502.1;Parent=rna-XM_025307717.1
NW_020229904.1	Gnomon	CDS	570700	570869	.	+	0	Name=XP_025163502.1;ID=cds-XP_025163502.1;Dbxref=GeneID:105185645%2CGenbank:XP_025163502.1;Parent=rna-XM_025307717.1
NW_020229904.1	Gnomon	CDS	570967	571238	.	+	0	Name=XP_025163502.1;ID=cds-XP_025163502.1;Dbxref=GeneID:105185645%2CGenbank:XP_025163502.1;Parent=rna-XM_025307717.1
NW_020229904.1	Gnomon	CDS	571407	571561	.	+	0	Name=XP_025163502.1;ID=cds-XP_025163502.1;Dbxref=GeneID:105185645%2CGenbank:XP_025163502.1;Parent=rna-XM_025307717.1
NW_020229904.1	Gnomon	CDS	571802	571965	.	+	0	Name=XP_025163502.1;ID=cds-XP_025163502.1;Dbxref=GeneID:105185645%2CGenbank:XP_025163502.1;Parent=rna-XM_025307717.1
NW_020229904.1	Gnomon	CDS	576403	576612	.	+	0	Name=XP_025163502.1;ID=cds-XP_025163502.1;Dbxref=GeneID:105185645%2CGenbank:XP_025163502.1;Parent=rna-XM_025307717.1
NW_020229904.1	Gnomon	CDS	580679	580815	.	+	0	Name=XP_025163502.1;ID=cds-XP_025163502.1;Dbxref=GeneID:105185645%2CGenbank:XP_025163502.1;Parent=rna-XM_025307717.1
NW_020229904.1	Gnomon	CDS	583783	583887	.	+	0	Name=XP_025163502.1;ID=cds-XP_025163502.1;Dbxref=GeneID:105185645%2CGenbank:XP_025163502.1;Parent=rna-XM_025307717.1
NW_020229904.1	Gnomon	CDS	584258	584392	.	+	0	Name=XP_025163502.1;ID=cds-XP_025163502.1;Dbxref=GeneID:105185645%2CGenbank:XP_025163502.1;Parent=rna-XM_025307717.1
NW_020229904.1	Gnomon	CDS	584464	584732	.	+	0	Name=XP_025163502.1;ID=cds-XP_025163502.1;Dbxref=GeneID:105185645%2CGenbank:XP_025163502.1;Parent=rna-XM_025307717.1
NW_020229904.1	Gnomon	CDS	584970	585096	.	+	0	Name=XP_025163502.1;ID=cds-XP_025163502.1;Dbxref=GeneID:105185645%2CGenbank:XP_025163502.1;Parent=rna-XM_025307717.1
NW_020229904.1	Gnomon	CDS	585210	585400	.	+	0	Name=XP_025163502.1;ID=cds-XP_025163502.1;Dbxref=GeneID:105185645%2CGenbank:XP_025163502.1;Parent=rna-XM_025307717.1
NW_020229904.1	Gnomon	CDS	585501	586141	.	+	0	Name=XP_025163502.1;ID=cds-XP_025163502.1;Dbxref=GeneID:105185645%2CGenbank:XP_025163502.1;Parent=rna-XM_025307717.1
NW_020229904.1	Gnomon	CDS	586239	586428	.	+	0	Name=XP_025163502.1;ID=cds-XP_025163502.1;Dbxref=GeneID:105185645%2CGenbank:XP_025163502.1;Parent=rna-XM_025307717.1
NW_020229904.1	Gnomon	CDS	586499	586808	.	+	0	Name=XP_025163502.1;ID=cds-XP_025163502.1;Dbxref=GeneID:105185645%2CGenbank:XP_025163502.1;Parent=rna-XM_025307717.1
NW_020229904.1	Gnomon	CDS	586980	587280	.	+	0	Name=XP_025163502.1;ID=cds-XP_025163502.1;Dbxref=GeneID:105185645%2CGenbank:XP_025163502.1;Parent=rna-XM_025307717.1
NW_020229904.1	Gnomon	CDS	587594	588108	.	+	0	Name=XP_025163502.1;ID=cds-XP_025163502.1;Dbxref=GeneID:105185645%2CGenbank:XP_025163502.1;Parent=rna-XM_025307717.1
NW_020229904.1	Gnomon	CDS	588248	588556	.	+	0	Name=XP_025163502.1;ID=cds-XP_025163502.1;Dbxref=GeneID:105185645%2CGenbank:XP_025163502.1;Parent=rna-XM_025307717.1
NW_020229904.1	Gnomon	CDS	588722	588890	.	+	0	Name=XP_025163502.1;ID=cds-XP_025163502.1;Dbxref=GeneID:105185645%2CGenbank:XP_025163502.1;Parent=rna-XM_025307717.1
NW_020229904.1	Gnomon	CDS	589364	589536	.	+	0	Name=XP_025163502.1;ID=cds-XP_025163502.1;Dbxref=GeneID:105185645%2CGenbank:XP_025163502.1;Parent=rna-XM_025307717.1
NW_020229904.1	Gnomon	CDS	589799	589873	.	+	0	Name=XP_025163502.1;ID=cds-XP_025163502.1;Dbxref=GeneID:105185645%2CGenbank:XP_025163502.1;Parent=rna-XM_025307717.1
NW_020229904.1	Gnomon	CDS	591026	591199	.	+	0	Name=XP_025163502.1;ID=cds-XP_025163502.1;Dbxref=GeneID:105185645%2CGenbank:XP_025163502.1;Parent=rna-XM_025307717.1
NW_020229904.1	Gnomon	CDS	591280	591417	.	+	0	Name=XP_025163502.1;ID=cds-XP_025163502.1;Dbxref=GeneID:105185645%2CGenbank:XP_025163502.1;Parent=rna-XM_025307717.1
NW_020229904.1	Gnomon	CDS	591530	591711	.	+	0	Name=XP_025163502.1;ID=cds-XP_025163502.1;Dbxref=GeneID:105185645%2CGenbank:XP_025163502.1;Parent=rna-XM_025307717.1
NW_020229904.1	Gnomon	CDS	591781	591973	.	+	0	Name=XP_025163502.1;ID=cds-XP_025163502.1;Dbxref=GeneID:105185645%2CGenbank:XP_025163502.1;Parent=rna-XM_025307717.1
NW_020229904.1	Gnomon	CDS	592126	592383	.	+	0	Name=XP_025163502.1;ID=cds-XP_025163502.1;Dbxref=GeneID:105185645%2CGenbank:XP_025163502.1;Parent=rna-XM_025307717.1
NW_020229904.1	Gnomon	CDS	592473	592974	.	+	0	Name=XP_025163502.1;ID=cds-XP_025163502.1;Dbxref=GeneID:105185645%2CGenbank:XP_025163502.1;Parent=rna-XM_025307717.1
NW_020229904.1	Gnomon	CDS	593117	593280	.	+	0	Name=XP_025163502.1;ID=cds-XP_025163502.1;Dbxref=GeneID:105185645%2CGenbank:XP_025163502.1;Parent=rna-XM_025307717.1
NW_020229904.1	Gnomon	exon	625250	625524	.	-	.	ID=exon-XM_011145280.3-5;Dbxref=GeneID:105185640%2CGenbank:XM_011145280.3;Parent=rna-XM_011145280.3
NW_020229904.1	Gnomon	exon	623143	624893	.	-	.	ID=exon-XM_011145280.3-6;Dbxref=GeneID:105185640%2CGenbank:XM_011145280.3;Parent=rna-XM_011145280.3
NW_020229904.1	Gnomon	exon	626026	626254	.	-	.	ID=exon-XM_011145280.3-3;Dbxref=GeneID:105185640%2CGenbank:XM_011145280.3;Parent=rna-XM_011145280.3
NW_020229904.1	Gnomon	exon	625597	625806	.	-	.	ID=exon-XM_011145280.3-4;Dbxref=GeneID:105185640%2CGenbank:XM_011145280.3;Parent=rna-XM_011145280.3
NW_020229904.1	Gnomon	exon	627244	627625	.	-	.	ID=exon-XM_011145280.3-1;Dbxref=GeneID:105185640%2CGenbank:XM_011145280.3;Parent=rna-XM_011145280.3
NW_020229904.1	Gnomon	exon	626396	627132	.	-	.	ID=exon-XM_011145280.3-2;Dbxref=GeneID:105185640%2CGenbank:XM_011145280.3;Parent=rna-XM_011145280.3
NW_020229904.1	Gnomon	CDS	724865	724933	.	+	0	Name=XP_011143208.1;ID=cds-XP_011143208.1;Dbxref=GeneID:105185384%2CGenbank:XP_011143208.1;Parent=rna-XM_011144906.3
NW_020229904.1	Gnomon	CDS	739920	740047	.	+	0	Name=XP_011143208.1;ID=cds-XP_011143208.1;Dbxref=GeneID:105185384%2CGenbank:XP_011143208.1;Parent=rna-XM_011144906.3
NW_020229904.1	Gnomon	CDS	743257	743340	.	+	0	Name=XP_011143208.1;ID=cds-XP_011143208.1;Dbxref=GeneID:105185384%2CGenbank:XP_011143208.1;Parent=rna-XM_011144906.3
NW_020229904.1	Gnomon	CDS	847755	847830	.	+	0	Name=XP_011143208.1;ID=cds-XP_011143208.1;Dbxref=GeneID:105185384%2CGenbank:XP_011143208.1;Parent=rna-XM_011144906.3
NW_020229904.1	Gnomon	CDS	880298	880399	.	+	0	Name=XP_011143208.1;ID=cds-XP_011143208.1;Dbxref=GeneID:105185384%2CGenbank:XP_011143208.1;Parent=rna-XM_011144906.3
NW_020229904.1	Gnomon	CDS	886931	887143	.	+	0	Name=XP_011143208.1;ID=cds-XP_011143208.1;Dbxref=GeneID:105185384%2CGenbank:XP_011143208.1;Parent=rna-XM_011144906.3
NW_020229904.1	Gnomon	CDS	887225	889173	.	+	0	Name=XP_011143208.1;ID=cds-XP_011143208.1;Dbxref=GeneID:105185384%2CGenbank:XP_011143208.1;Parent=rna-XM_011144906.3
NW_020229904.1	Gnomon	CDS	889764	889948	.	+	0	Name=XP_011143208.1;ID=cds-XP_011143208.1;Dbxref=GeneID:105185384%2CGenbank:XP_011143208.1;Parent=rna-XM_011144906.3
NW_020229904.1	Gnomon	CDS	890038	890249	.	+	0	Name=XP_011143208.1;ID=cds-XP_011143208.1;Dbxref=GeneID:105185384%2CGenbank:XP_011143208.1;Parent=rna-XM_011144906.3
NW_020229904.1	Gnomon	CDS	890354	890585	.	+	0	Name=XP_011143208.1;ID=cds-XP_011143208.1;Dbxref=GeneID:105185384%2CGenbank:XP_011143208.1;Parent=rna-XM_011144906.3
NW_020229904.1	Gnomon	CDS	890659	890958	.	+	0	Name=XP_011143208.1;ID=cds-XP_011143208.1;Dbxref=GeneID:105185384%2CGenbank:XP_011143208.1;Parent=rna-XM_011144906.3
NW_020229904.1	Gnomon	CDS	891041	891196	.	+	0	Name=XP_011143208.1;ID=cds-XP_011143208.1;Dbxref=GeneID:105185384%2CGenbank:XP_011143208.1;Parent=rna-XM_011144906.3
NW_020229904.1	Gnomon	CDS	904233	904264	.	+	0	Name=XP_011143208.1;ID=cds-XP_011143208.1;Dbxref=GeneID:105185384%2CGenbank:XP_011143208.1;Parent=rna-XM_011144906.3
NW_020229904.1	Gnomon	exon	890038	890249	.	+	.	ID=exon-XM_011144882.3-10;Dbxref=GeneID:105185384%2CGenbank:XM_011144882.3;Parent=rna-XM_011144882.3
NW_020229904.1	Gnomon	exon	890354	890585	.	+	.	ID=exon-XM_011144882.3-11;Dbxref=GeneID:105185384%2CGenbank:XM_011144882.3;Parent=rna-XM_011144882.3
NW_020229904.1	Gnomon	exon	890659	890958	.	+	.	ID=exon-XM_011144882.3-12;Dbxref=GeneID:105185384%2CGenbank:XM_011144882.3;Parent=rna-XM_011144882.3
NW_020229904.1	Gnomon	exon	891041	891358	.	+	.	ID=exon-XM_011144882.3-13;Dbxref=GeneID:105185384%2CGenbank:XM_011144882.3;Parent=rna-XM_011144882.3
NW_020229904.1	Gnomon	exon	904233	910951	.	+	.	ID=exon-XM_011144882.3-14;Dbxref=GeneID:105185384%2CGenbank:XM_011144882.3;Parent=rna-XM_011144882.3
NW_020229904.1	Gnomon	mRNA	552270	554298	.	+	.	Name=XM_011145294.3;ID=rna-XM_011145294.3;Dbxref=GeneID:105185647%2CGenbank:XM_011145294.3;Parent=gene-LOC105185647
NW_020229904.1	Gnomon	exon	1628668	1629043	.	-	.	ID=exon-XM_019842443.2-1;Dbxref=GeneID:109504028%2CGenbank:XM_019842443.2;Parent=rna-XM_019842443.2
NW_020229904.1	Gnomon	exon	1626464	1626733	.	-	.	ID=exon-XM_019842443.2-2;Dbxref=GeneID:109504028%2CGenbank:XM_019842443.2;Parent=rna-XM_019842443.2
NW_020229904.1	Gnomon	exon	107480	107655	.	+	.	ID=exon-XM_025307527.1-8;Dbxref=GeneID:105185673%2CGenbank:XM_025307527.1;Parent=rna-XM_025307527.1
NW_020229904.1	Gnomon	exon	107738	107944	.	+	.	ID=exon-XM_025307527.1-9;Dbxref=GeneID:105185673%2CGenbank:XM_025307527.1;Parent=rna-XM_025307527.1
NW_020229904.1	Gnomon	exon	106543	107077	.	+	.	ID=exon-XM_025307527.1-6;Dbxref=GeneID:105185673%2CGenbank:XM_025307527.1;Parent=rna-XM_025307527.1
NW_020229904.1	Gnomon	exon	107184	107342	.	+	.	ID=exon-XM_025307527.1-7;Dbxref=GeneID:105185673%2CGenbank:XM_025307527.1;Parent=rna-XM_025307527.1
NW_020229904.1	Gnomon	exon	105429	105671	.	+	.	ID=exon-XM_025307527.1-4;Dbxref=GeneID:105185673%2CGenbank:XM_025307527.1;Parent=rna-XM_025307527.1
NW_020229904.1	Gnomon	exon	105819	106122	.	+	.	ID=exon-XM_025307527.1-5;Dbxref=GeneID:105185673%2CGenbank:XM_025307527.1;Parent=rna-XM_025307527.1
NW_020229904.1	Gnomon	exon	104437	104696	.	+	.	ID=exon-XM_025307527.1-2;Dbxref=GeneID:105185673%2CGenbank:XM_025307527.1;Parent=rna-XM_025307527.1
NW_020229904.1	Gnomon	exon	104785	105119	.	+	.	ID=exon-XM_025307527.1-3;Dbxref=GeneID:105185673%2CGenbank:XM_025307527.1;Parent=rna-XM_025307527.1
NW_020229904.1	Gnomon	exon	89943	90229	.	+	.	ID=exon-XM_025307527.1-1;Dbxref=GeneID:105185673%2CGenbank:XM_025307527.1;Parent=rna-XM_025307527.1
NW_020229904.1	Gnomon	CDS	657446	657524	.	+	0	Name=XP_011143109.1;ID=cds-XP_011143109.1;Dbxref=GeneID:105185371%2CGenbank:XP_011143109.1;Parent=rna-XM_011144807.3
NW_020229904.1	Gnomon	CDS	657845	658126	.	+	0	Name=XP_011143109.1;ID=cds-XP_011143109.1;Dbxref=GeneID:105185371%2CGenbank:XP_011143109.1;Parent=rna-XM_011144807.3
NW_020229904.1	Gnomon	CDS	658209	658384	.	+	0	Name=XP_011143109.1;ID=cds-XP_011143109.1;Dbxref=GeneID:105185371%2CGenbank:XP_011143109.1;Parent=rna-XM_011144807.3
NW_020229904.1	Gnomon	CDS	658452	658677	.	+	0	Name=XP_011143109.1;ID=cds-XP_011143109.1;Dbxref=GeneID:105185371%2CGenbank:XP_011143109.1;Parent=rna-XM_011144807.3
NW_020229904.1	Gnomon	CDS	658775	659061	.	+	0	Name=XP_011143109.1;ID=cds-XP_011143109.1;Dbxref=GeneID:105185371%2CGenbank:XP_011143109.1;Parent=rna-XM_011144807.3
NW_020229904.1	Gnomon	CDS	659151	659279	.	+	0	Name=XP_011143109.1;ID=cds-XP_011143109.1;Dbxref=GeneID:105185371%2CGenbank:XP_011143109.1;Parent=rna-XM_011144807.3
NW_020229904.1	Gnomon	CDS	659369	659430	.	+	0	Name=XP_011143109.1;ID=cds-XP_011143109.1;Dbxref=GeneID:105185371%2CGenbank:XP_011143109.1;Parent=rna-XM_011144807.3
NW_020229904.1	Gnomon	CDS	659503	659725	.	+	0	Name=XP_011143109.1;ID=cds-XP_011143109.1;Dbxref=GeneID:105185371%2CGenbank:XP_011143109.1;Parent=rna-XM_011144807.3
NW_020229904.1	Gnomon	CDS	659806	659871	.	+	0	Name=XP_011143109.1;ID=cds-XP_011143109.1;Dbxref=GeneID:105185371%2CGenbank:XP_011143109.1;Parent=rna-XM_011144807.3
NW_020229904.1	Gnomon	mRNA	554311	558135	.	-	.	Name=XM_011145293.3;ID=rna-XM_011145293.3;Dbxref=GeneID:105185646%2CGenbank:XM_011145293.3;Parent=gene-LOC105185646
NW_020229904.1	Gnomon	exon	1630519	1630665	.	-	.	ID=exon-XM_011145057.3-1;Dbxref=GeneID:105185494%2CGenbank:XM_011145057.3;Parent=rna-XM_011145057.3
NW_020229904.1	Gnomon	exon	1629609	1629920	.	-	.	ID=exon-XM_011145057.3-2;Dbxref=GeneID:105185494%2CGenbank:XM_011145057.3;Parent=rna-XM_011145057.3
NW_020229904.1	Gnomon	mRNA	559218	593286	.	+	.	Name=XM_011145292.3;ID=rna-XM_011145292.3;Dbxref=GeneID:105185645%2CGenbank:XM_011145292.3;Parent=gene-LOC105185645
NW_020229904.1	Gnomon	exon	904233	904292	.	+	.	ID=exon-XM_025307829.1-12;Dbxref=GeneID:105185384%2CGenbank:XM_025307829.1;Parent=rna-XM_025307829.1
NW_020229904.1	Gnomon	exon	896766	896948	.	+	.	ID=exon-XM_025307829.1-10;Dbxref=GeneID:105185384%2CGenbank:XM_025307829.1;Parent=rna-XM_025307829.1
NW_020229904.1	Gnomon	exon	900193	900465	.	+	.	ID=exon-XM_025307829.1-11;Dbxref=GeneID:105185384%2CGenbank:XM_025307829.1;Parent=rna-XM_025307829.1
NW_020229904.1	Gnomon	mRNA	535988	542120	.	-	.	Name=XM_011145301.2;ID=rna-XM_011145301.2;Dbxref=GeneID:105185652%2CGenbank:XM_011145301.2;Parent=gene-LOC105185652
NW_020229904.1	Gnomon	exon	388243	388629	.	-	.	ID=exon-XM_011145306.3-2;Dbxref=GeneID:105185656%2CGenbank:XM_011145306.3;Parent=rna-XM_011145306.3
NW_020229904.1	Gnomon	exon	386605	386778	.	-	.	ID=exon-XM_011145306.3-3;Dbxref=GeneID:105185656%2CGenbank:XM_011145306.3;Parent=rna-XM_011145306.3
NW_020229904.1	Gnomon	exon	389530	389820	.	-	.	ID=exon-XM_011145306.3-1;Dbxref=GeneID:105185656%2CGenbank:XM_011145306.3;Parent=rna-XM_011145306.3
NW_020229904.1	Gnomon	exon	385047	385215	.	-	.	ID=exon-XM_011145306.3-6;Dbxref=GeneID:105185656%2CGenbank:XM_011145306.3;Parent=rna-XM_011145306.3
NW_020229904.1	Gnomon	exon	384434	384682	.	-	.	ID=exon-XM_011145306.3-7;Dbxref=GeneID:105185656%2CGenbank:XM_011145306.3;Parent=rna-XM_011145306.3
NW_020229904.1	Gnomon	exon	385880	385983	.	-	.	ID=exon-XM_011145306.3-4;Dbxref=GeneID:105185656%2CGenbank:XM_011145306.3;Parent=rna-XM_011145306.3
NW_020229904.1	Gnomon	exon	385414	385568	.	-	.	ID=exon-XM_011145306.3-5;Dbxref=GeneID:105185656%2CGenbank:XM_011145306.3;Parent=rna-XM_011145306.3
NW_020229904.1	Gnomon	exon	383824	384038	.	-	.	ID=exon-XM_011145306.3-8;Dbxref=GeneID:105185656%2CGenbank:XM_011145306.3;Parent=rna-XM_011145306.3
NW_020229904.1	Gnomon	exon	383399	383580	.	-	.	ID=exon-XM_011145306.3-9;Dbxref=GeneID:105185656%2CGenbank:XM_011145306.3;Parent=rna-XM_011145306.3
NW_020229904.1	Gnomon	mRNA	559218	593286	.	+	.	Name=XM_011145290.3;ID=rna-XM_011145290.3;Dbxref=GeneID:105185645%2CGenbank:XM_011145290.3;Parent=gene-LOC105185645
NW_020229904.1	Gnomon	mRNA	535988	543544	.	-	.	Name=XM_011145300.2;ID=rna-XM_011145300.2;Dbxref=GeneID:105185652%2CGenbank:XM_011145300.2;Parent=gene-LOC105185652
NW_020229904.1	Gnomon	mRNA	593599	595490	.	+	.	Name=XM_025307471.1;ID=rna-XM_025307471.1;Dbxref=GeneID:109504054%2CGenbank:XM_025307471.1;Parent=gene-LOC109504054
NW_020229904.1	Gnomon	CDS	104582	104696	.	+	0	Name=XP_025163301.1;ID=cds-XP_025163301.1;Dbxref=GeneID:105185673%2CGenbank:XP_025163301.1;Parent=rna-XM_025307516.1
NW_020229904.1	Gnomon	CDS	104785	105119	.	+	0	Name=XP_025163301.1;ID=cds-XP_025163301.1;Dbxref=GeneID:105185673%2CGenbank:XP_025163301.1;Parent=rna-XM_025307516.1
NW_020229904.1	Gnomon	CDS	105429	105671	.	+	0	Name=XP_025163301.1;ID=cds-XP_025163301.1;Dbxref=GeneID:105185673%2CGenbank:XP_025163301.1;Parent=rna-XM_025307516.1
NW_020229904.1	Gnomon	CDS	105816	106122	.	+	0	Name=XP_025163301.1;ID=cds-XP_025163301.1;Dbxref=GeneID:105185673%2CGenbank:XP_025163301.1;Parent=rna-XM_025307516.1
NW_020229904.1	Gnomon	CDS	106543	107077	.	+	0	Name=XP_025163301.1;ID=cds-XP_025163301.1;Dbxref=GeneID:105185673%2CGenbank:XP_025163301.1;Parent=rna-XM_025307516.1
NW_020229904.1	Gnomon	CDS	107184	107342	.	+	0	Name=XP_025163301.1;ID=cds-XP_025163301.1;Dbxref=GeneID:105185673%2CGenbank:XP_025163301.1;Parent=rna-XM_025307516.1
NW_020229904.1	Gnomon	CDS	107480	107655	.	+	0	Name=XP_025163301.1;ID=cds-XP_025163301.1;Dbxref=GeneID:105185673%2CGenbank:XP_025163301.1;Parent=rna-XM_025307516.1
NW_020229904.1	Gnomon	CDS	107738	107944	.	+	0	Name=XP_025163301.1;ID=cds-XP_025163301.1;Dbxref=GeneID:105185673%2CGenbank:XP_025163301.1;Parent=rna-XM_025307516.1
NW_020229904.1	Gnomon	CDS	108028	108051	.	+	0	Name=XP_025163301.1;ID=cds-XP_025163301.1;Dbxref=GeneID:105185673%2CGenbank:XP_025163301.1;Parent=rna-XM_025307516.1
NW_020229904.1	Gnomon	CDS	108377	108456	.	+	0	Name=XP_025163301.1;ID=cds-XP_025163301.1;Dbxref=GeneID:105185673%2CGenbank:XP_025163301.1;Parent=rna-XM_025307516.1
NW_020229904.1	Gnomon	mRNA	362281	372312	.	-	.	Name=XM_025307628.1;ID=rna-XM_025307628.1;Dbxref=GeneID:105185658%2CGenbank:XM_025307628.1;Parent=gene-LOC105185658
NW_020229904.1	Gnomon	CDS	572978	573775	.	-	0	Name=XP_011143589.1;ID=cds-XP_011143589.1;Dbxref=GeneID:105185644%2CGenbank:XP_011143589.1;Parent=rna-XM_011145287.3
NW_020229904.1	Gnomon	CDS	572390	572597	.	-	0	Name=XP_011143589.1;ID=cds-XP_011143589.1;Dbxref=GeneID:105185644%2CGenbank:XP_011143589.1;Parent=rna-XM_011145287.3
NW_020229904.1	Gnomon	CDS	572103	572212	.	-	0	Name=XP_011143589.1;ID=cds-XP_011143589.1;Dbxref=GeneID:105185644%2CGenbank:XP_011143589.1;Parent=rna-XM_011145287.3
NW_020229904.1	Gnomon	exon	135953	136274	.	+	.	ID=exon-XM_025307599.1-3;Dbxref=GeneID:105185662%2CGenbank:XM_025307599.1;Parent=rna-XM_025307599.1
NW_020229904.1	Gnomon	exon	136500	137916	.	+	.	ID=exon-XM_025307599.1-4;Dbxref=GeneID:105185662%2CGenbank:XM_025307599.1;Parent=rna-XM_025307599.1
NW_020229904.1	Gnomon	exon	135535	135637	.	+	.	ID=exon-XM_025307599.1-1;Dbxref=GeneID:105185662%2CGenbank:XM_025307599.1;Parent=rna-XM_025307599.1
NW_020229904.1	Gnomon	exon	135705	135859	.	+	.	ID=exon-XM_025307599.1-2;Dbxref=GeneID:105185662%2CGenbank:XM_025307599.1;Parent=rna-XM_025307599.1
NW_020229904.1	Gnomon	CDS	104582	104696	.	+	0	Name=XP_025163304.1;ID=cds-XP_025163304.1;Dbxref=GeneID:105185673%2CGenbank:XP_025163304.1;Parent=rna-XM_025307519.1
NW_020229904.1	Gnomon	CDS	104785	105119	.	+	0	Name=XP_025163304.1;ID=cds-XP_025163304.1;Dbxref=GeneID:105185673%2CGenbank:XP_025163304.1;Parent=rna-XM_025307519.1
NW_020229904.1	Gnomon	CDS	105429	105671	.	+	0	Name=XP_025163304.1;ID=cds-XP_025163304.1;Dbxref=GeneID:105185673%2CGenbank:XP_025163304.1;Parent=rna-XM_025307519.1
NW_020229904.1	Gnomon	CDS	105816	106122	.	+	0	Name=XP_025163304.1;ID=cds-XP_025163304.1;Dbxref=GeneID:105185673%2CGenbank:XP_025163304.1;Parent=rna-XM_025307519.1
NW_020229904.1	Gnomon	CDS	106543	107077	.	+	0	Name=XP_025163304.1;ID=cds-XP_025163304.1;Dbxref=GeneID:105185673%2CGenbank:XP_025163304.1;Parent=rna-XM_025307519.1
NW_020229904.1	Gnomon	CDS	107184	107342	.	+	0	Name=XP_025163304.1;ID=cds-XP_025163304.1;Dbxref=GeneID:105185673%2CGenbank:XP_025163304.1;Parent=rna-XM_025307519.1
NW_020229904.1	Gnomon	CDS	107480	107655	.	+	0	Name=XP_025163304.1;ID=cds-XP_025163304.1;Dbxref=GeneID:105185673%2CGenbank:XP_025163304.1;Parent=rna-XM_025307519.1
NW_020229904.1	Gnomon	CDS	107738	107944	.	+	0	Name=XP_025163304.1;ID=cds-XP_025163304.1;Dbxref=GeneID:105185673%2CGenbank:XP_025163304.1;Parent=rna-XM_025307519.1
NW_020229904.1	Gnomon	CDS	108028	108051	.	+	0	Name=XP_025163304.1;ID=cds-XP_025163304.1;Dbxref=GeneID:105185673%2CGenbank:XP_025163304.1;Parent=rna-XM_025307519.1
NW_020229904.1	Gnomon	CDS	108377	108456	.	+	0	Name=XP_025163304.1;ID=cds-XP_025163304.1;Dbxref=GeneID:105185673%2CGenbank:XP_025163304.1;Parent=rna-XM_025307519.1
NW_020229904.1	Gnomon	CDS	616930	616989	.	+	0	Name=XP_011143584.1;ID=cds-XP_011143584.1;Dbxref=GeneID:105185642%2CGenbank:XP_011143584.1;Parent=rna-XM_011145282.3
NW_020229904.1	Gnomon	CDS	618210	618311	.	+	0	Name=XP_011143584.1;ID=cds-XP_011143584.1;Dbxref=GeneID:105185642%2CGenbank:XP_011143584.1;Parent=rna-XM_011145282.3
NW_020229904.1	Gnomon	CDS	618383	618514	.	+	0	Name=XP_011143584.1;ID=cds-XP_011143584.1;Dbxref=GeneID:105185642%2CGenbank:XP_011143584.1;Parent=rna-XM_011145282.3
NW_020229904.1	Gnomon	CDS	618601	618985	.	+	0	Name=XP_011143584.1;ID=cds-XP_011143584.1;Dbxref=GeneID:105185642%2CGenbank:XP_011143584.1;Parent=rna-XM_011145282.3
NW_020229904.1	Gnomon	CDS	619121	622707	.	+	0	Name=XP_011143584.1;ID=cds-XP_011143584.1;Dbxref=GeneID:105185642%2CGenbank:XP_011143584.1;Parent=rna-XM_011145282.3
NW_020229904.1	Gnomon	mRNA	660727	910951	.	+	.	Name=XM_011144855.3;ID=rna-XM_011144855.3;Dbxref=GeneID:105185384%2CGenbank:XM_011144855.3;Parent=gene-LOC105185384
NW_020229904.1	Gnomon	CDS	485264	485681	.	-	0	Name=XP_025163449.1;ID=cds-XP_025163449.1;Dbxref=GeneID:105185653%2CGenbank:XP_025163449.1;Parent=rna-XM_025307664.1
NW_020229904.1	Gnomon	CDS	430682	430950	.	-	0	Name=XP_025163449.1;ID=cds-XP_025163449.1;Dbxref=GeneID:105185653%2CGenbank:XP_025163449.1;Parent=rna-XM_025307664.1
NW_020229904.1	Gnomon	CDS	427073	427314	.	-	0	Name=XP_025163449.1;ID=cds-XP_025163449.1;Dbxref=GeneID:105185653%2CGenbank:XP_025163449.1;Parent=rna-XM_025307664.1
NW_020229904.1	Gnomon	CDS	426326	426838	.	-	0	Name=XP_025163449.1;ID=cds-XP_025163449.1;Dbxref=GeneID:105185653%2CGenbank:XP_025163449.1;Parent=rna-XM_025307664.1
NW_020229904.1	Gnomon	CDS	425441	425777	.	-	0	Name=XP_025163449.1;ID=cds-XP_025163449.1;Dbxref=GeneID:105185653%2CGenbank:XP_025163449.1;Parent=rna-XM_025307664.1
NW_020229904.1	Gnomon	CDS	424547	424855	.	-	0	Name=XP_025163449.1;ID=cds-XP_025163449.1;Dbxref=GeneID:105185653%2CGenbank:XP_025163449.1;Parent=rna-XM_025307664.1
NW_020229904.1	Gnomon	CDS	423086	423320	.	-	0	Name=XP_025163449.1;ID=cds-XP_025163449.1;Dbxref=GeneID:105185653%2CGenbank:XP_025163449.1;Parent=rna-XM_025307664.1
NW_020229904.1	Gnomon	CDS	422090	422346	.	-	0	Name=XP_025163449.1;ID=cds-XP_025163449.1;Dbxref=GeneID:105185653%2CGenbank:XP_025163449.1;Parent=rna-XM_025307664.1
NW_020229904.1	Gnomon	exon	108028	108051	.	+	.	ID=exon-XM_025307511.1-10;Dbxref=GeneID:105185673%2CGenbank:XM_025307511.1;Parent=rna-XM_025307511.1
NW_020229904.1	Gnomon	exon	108377	109243	.	+	.	ID=exon-XM_025307511.1-11;Dbxref=GeneID:105185673%2CGenbank:XM_025307511.1;Parent=rna-XM_025307511.1
NW_020229904.1	Gnomon	CDS	104582	104696	.	+	0	Name=XP_025163296.1;ID=cds-XP_025163296.1;Dbxref=GeneID:105185673%2CGenbank:XP_025163296.1;Parent=rna-XM_025307511.1
NW_020229904.1	Gnomon	CDS	104785	105119	.	+	0	Name=XP_025163296.1;ID=cds-XP_025163296.1;Dbxref=GeneID:105185673%2CGenbank:XP_025163296.1;Parent=rna-XM_025307511.1
NW_020229904.1	Gnomon	CDS	105429	105671	.	+	0	Name=XP_025163296.1;ID=cds-XP_025163296.1;Dbxref=GeneID:105185673%2CGenbank:XP_025163296.1;Parent=rna-XM_025307511.1
NW_020229904.1	Gnomon	CDS	105816	106122	.	+	0	Name=XP_025163296.1;ID=cds-XP_025163296.1;Dbxref=GeneID:105185673%2CGenbank:XP_025163296.1;Parent=rna-XM_025307511.1
NW_020229904.1	Gnomon	CDS	106543	107077	.	+	0	Name=XP_025163296.1;ID=cds-XP_025163296.1;Dbxref=GeneID:105185673%2CGenbank:XP_025163296.1;Parent=rna-XM_025307511.1
NW_020229904.1	Gnomon	CDS	107184	107342	.	+	0	Name=XP_025163296.1;ID=cds-XP_025163296.1;Dbxref=GeneID:105185673%2CGenbank:XP_025163296.1;Parent=rna-XM_025307511.1
NW_020229904.1	Gnomon	CDS	107480	107655	.	+	0	Name=XP_025163296.1;ID=cds-XP_025163296.1;Dbxref=GeneID:105185673%2CGenbank:XP_025163296.1;Parent=rna-XM_025307511.1
NW_020229904.1	Gnomon	CDS	107738	107944	.	+	0	Name=XP_025163296.1;ID=cds-XP_025163296.1;Dbxref=GeneID:105185673%2CGenbank:XP_025163296.1;Parent=rna-XM_025307511.1
NW_020229904.1	Gnomon	CDS	108028	108051	.	+	0	Name=XP_025163296.1;ID=cds-XP_025163296.1;Dbxref=GeneID:105185673%2CGenbank:XP_025163296.1;Parent=rna-XM_025307511.1
NW_020229904.1	Gnomon	CDS	108377	108456	.	+	0	Name=XP_025163296.1;ID=cds-XP_025163296.1;Dbxref=GeneID:105185673%2CGenbank:XP_025163296.1;Parent=rna-XM_025307511.1
NW_020229904.1	Gnomon	mRNA	1285783	1296961	.	-	.	Name=XM_011145191.3;ID=rna-XM_011145191.3;Dbxref=GeneID:105185578%2CGenbank:XM_011145191.3;Parent=gene-LOC105185578
NW_020229904.1	Gnomon	CDS	609338	609410	.	+	0	Name=XP_011143585.2;ID=cds-XP_011143585.2;Dbxref=GeneID:105185643%2CGenbank:XP_011143585.2;Parent=rna-XM_011145283.3
NW_020229904.1	Gnomon	CDS	611141	611947	.	+	0	Name=XP_011143585.2;ID=cds-XP_011143585.2;Dbxref=GeneID:105185643%2CGenbank:XP_011143585.2;Parent=rna-XM_011145283.3
NW_020229904.1	Gnomon	CDS	612755	613431	.	+	0	Name=XP_011143585.2;ID=cds-XP_011143585.2;Dbxref=GeneID:105185643%2CGenbank:XP_011143585.2;Parent=rna-XM_011145283.3
NW_020229904.1	Gnomon	exon	559218	559233	.	+	.	ID=exon-XM_025307718.1-1;Dbxref=GeneID:105185645%2CGenbank:XM_025307718.1;Parent=rna-XM_025307718.1
NW_020229904.1	Gnomon	exon	564024	564208	.	+	.	ID=exon-XM_025307718.1-6;Dbxref=GeneID:105185645%2CGenbank:XM_025307718.1;Parent=rna-XM_025307718.1
NW_020229904.1	Gnomon	exon	564268	564461	.	+	.	ID=exon-XM_025307718.1-7;Dbxref=GeneID:105185645%2CGenbank:XM_025307718.1;Parent=rna-XM_025307718.1
NW_020229904.1	Gnomon	exon	564524	564733	.	+	.	ID=exon-XM_025307718.1-8;Dbxref=GeneID:105185645%2CGenbank:XM_025307718.1;Parent=rna-XM_025307718.1
NW_020229904.1	Gnomon	exon	564808	565015	.	+	.	ID=exon-XM_025307718.1-9;Dbxref=GeneID:105185645%2CGenbank:XM_025307718.1;Parent=rna-XM_025307718.1
NW_020229904.1	Gnomon	exon	562424	562599	.	+	.	ID=exon-XM_025307718.1-2;Dbxref=GeneID:105185645%2CGenbank:XM_025307718.1;Parent=rna-XM_025307718.1
NW_020229904.1	Gnomon	exon	563112	563197	.	+	.	ID=exon-XM_025307718.1-3;Dbxref=GeneID:105185645%2CGenbank:XM_025307718.1;Parent=rna-XM_025307718.1
NW_020229904.1	Gnomon	exon	563263	563304	.	+	.	ID=exon-XM_025307718.1-4;Dbxref=GeneID:105185645%2CGenbank:XM_025307718.1;Parent=rna-XM_025307718.1
NW_020229904.1	Gnomon	exon	563746	563922	.	+	.	ID=exon-XM_025307718.1-5;Dbxref=GeneID:105185645%2CGenbank:XM_025307718.1;Parent=rna-XM_025307718.1
NW_020229904.1	Gnomon	CDS	1632424	1632594	.	-	0	Name=XP_011143345.1;ID=cds-XP_011143345.1;Dbxref=GeneID:105185480%2CGenbank:XP_011143345.1;Parent=rna-XM_011145043.3
NW_020229904.1	Gnomon	CDS	1632207	1632344	.	-	0	Name=XP_011143345.1;ID=cds-XP_011143345.1;Dbxref=GeneID:105185480%2CGenbank:XP_011143345.1;Parent=rna-XM_011145043.3
NW_020229904.1	Gnomon	CDS	1631926	1632073	.	-	0	Name=XP_011143345.1;ID=cds-XP_011143345.1;Dbxref=GeneID:105185480%2CGenbank:XP_011143345.1;Parent=rna-XM_011145043.3
NW_020229904.1	Gnomon	CDS	1631740	1631861	.	-	0	Name=XP_011143345.1;ID=cds-XP_011143345.1;Dbxref=GeneID:105185480%2CGenbank:XP_011143345.1;Parent=rna-XM_011145043.3
NW_020229904.1	Gnomon	CDS	1631526	1631636	.	-	0	Name=XP_011143345.1;ID=cds-XP_011143345.1;Dbxref=GeneID:105185480%2CGenbank:XP_011143345.1;Parent=rna-XM_011145043.3
NW_020229904.1	Gnomon	CDS	1631252	1631452	.	-	0	Name=XP_011143345.1;ID=cds-XP_011143345.1;Dbxref=GeneID:105185480%2CGenbank:XP_011143345.1;Parent=rna-XM_011145043.3
NW_020229904.1	Gnomon	CDS	541944	542000	.	-	0	Name=XP_011143603.1;ID=cds-XP_011143603.1;Dbxref=GeneID:105185652%2CGenbank:XP_011143603.1;Parent=rna-XM_011145301.2
NW_020229904.1	Gnomon	CDS	541702	541772	.	-	0	Name=XP_011143603.1;ID=cds-XP_011143603.1;Dbxref=GeneID:105185652%2CGenbank:XP_011143603.1;Parent=rna-XM_011145301.2
NW_020229904.1	Gnomon	CDS	540212	540390	.	-	0	Name=XP_011143603.1;ID=cds-XP_011143603.1;Dbxref=GeneID:105185652%2CGenbank:XP_011143603.1;Parent=rna-XM_011145301.2
NW_020229904.1	Gnomon	CDS	539387	539643	.	-	0	Name=XP_011143603.1;ID=cds-XP_011143603.1;Dbxref=GeneID:105185652%2CGenbank:XP_011143603.1;Parent=rna-XM_011145301.2
NW_020229904.1	Gnomon	exon	1630855	1631452	.	-	.	ID=exon-XM_011145035.3-7;Dbxref=GeneID:105185480%2CGenbank:XM_011145035.3;Parent=rna-XM_011145035.3
NW_020229904.1	Gnomon	exon	1633111	1633171	.	-	.	ID=exon-XM_011145035.3-1;Dbxref=GeneID:105185480%2CGenbank:XM_011145035.3;Parent=rna-XM_011145035.3
NW_020229904.1	Gnomon	exon	1632424	1632605	.	-	.	ID=exon-XM_011145035.3-2;Dbxref=GeneID:105185480%2CGenbank:XM_011145035.3;Parent=rna-XM_011145035.3
NW_020229904.1	Gnomon	exon	1632207	1632344	.	-	.	ID=exon-XM_011145035.3-3;Dbxref=GeneID:105185480%2CGenbank:XM_011145035.3;Parent=rna-XM_011145035.3
NW_020229904.1	Gnomon	exon	1631926	1632073	.	-	.	ID=exon-XM_011145035.3-4;Dbxref=GeneID:105185480%2CGenbank:XM_011145035.3;Parent=rna-XM_011145035.3
NW_020229904.1	Gnomon	exon	1631740	1631861	.	-	.	ID=exon-XM_011145035.3-5;Dbxref=GeneID:105185480%2CGenbank:XM_011145035.3;Parent=rna-XM_011145035.3
NW_020229904.1	Gnomon	exon	1631526	1631636	.	-	.	ID=exon-XM_011145035.3-6;Dbxref=GeneID:105185480%2CGenbank:XM_011145035.3;Parent=rna-XM_011145035.3
NW_020229904.1	Gnomon	mRNA	660727	904292	.	+	.	Name=XM_025307821.1;ID=rna-XM_025307821.1;Dbxref=GeneID:105185384%2CGenbank:XM_025307821.1;Parent=gene-LOC105185384
NW_020229904.1	Gnomon	exon	1142385	1142435	.	+	.	ID=exon-XM_025307813.1-2;Dbxref=GeneID:105185450%2CGenbank:XM_025307813.1;Parent=rna-XM_025307813.1
NW_020229904.1	Gnomon	exon	1310354	1310413	.	+	.	ID=exon-XM_025307813.1-3;Dbxref=GeneID:105185450%2CGenbank:XM_025307813.1;Parent=rna-XM_025307813.1
NW_020229904.1	Gnomon	exon	1553322	1553459	.	+	.	ID=exon-XM_025307813.1-4;Dbxref=GeneID:105185450%2CGenbank:XM_025307813.1;Parent=rna-XM_025307813.1
NW_020229904.1	Gnomon	exon	1572436	1572645	.	+	.	ID=exon-XM_025307813.1-5;Dbxref=GeneID:105185450%2CGenbank:XM_025307813.1;Parent=rna-XM_025307813.1
NW_020229904.1	Gnomon	exon	1122412	1126370	.	+	.	ID=exon-XM_025307813.1-1;Dbxref=GeneID:105185450%2CGenbank:XM_025307813.1;Parent=rna-XM_025307813.1
NW_020229904.1	Gnomon	exon	1573606	1573866	.	+	.	ID=exon-XM_025307813.1-6;Dbxref=GeneID:105185450%2CGenbank:XM_025307813.1;Parent=rna-XM_025307813.1
NW_020229904.1	Gnomon	exon	1586230	1586346	.	+	.	ID=exon-XM_025307813.1-7;Dbxref=GeneID:105185450%2CGenbank:XM_025307813.1;Parent=rna-XM_025307813.1
NW_020229904.1	Gnomon	exon	1586447	1586560	.	+	.	ID=exon-XM_025307813.1-8;Dbxref=GeneID:105185450%2CGenbank:XM_025307813.1;Parent=rna-XM_025307813.1
NW_020229904.1	Gnomon	exon	1586751	1586894	.	+	.	ID=exon-XM_025307813.1-9;Dbxref=GeneID:105185450%2CGenbank:XM_025307813.1;Parent=rna-XM_025307813.1
NW_020229904.1	Gnomon	mRNA	563155	590055	.	+	.	Name=XM_025307727.1;ID=rna-XM_025307727.1;Dbxref=GeneID:105185645%2CGenbank:XM_025307727.1;Parent=gene-LOC105185645
NW_020229904.1	Gnomon	CDS	542715	542792	.	-	0	Name=XP_011143602.1;ID=cds-XP_011143602.1;Dbxref=GeneID:105185652%2CGenbank:XP_011143602.1;Parent=rna-XM_011145300.2
NW_020229904.1	Gnomon	CDS	541702	541772	.	-	0	Name=XP_011143602.1;ID=cds-XP_011143602.1;Dbxref=GeneID:105185652%2CGenbank:XP_011143602.1;Parent=rna-XM_011145300.2
NW_020229904.1	Gnomon	CDS	540212	540390	.	-	0	Name=XP_011143602.1;ID=cds-XP_011143602.1;Dbxref=GeneID:105185652%2CGenbank:XP_011143602.1;Parent=rna-XM_011145300.2
NW_020229904.1	Gnomon	CDS	539387	539643	.	-	0	Name=XP_011143602.1;ID=cds-XP_011143602.1;Dbxref=GeneID:105185652%2CGenbank:XP_011143602.1;Parent=rna-XM_011145300.2
NW_020229904.1	Gnomon	CDS	563155	563197	.	+	0	Name=XP_011143592.1;ID=cds-XP_011143592.1;Dbxref=GeneID:105185645%2CGenbank:XP_011143592.1;Parent=rna-XM_011145290.3
NW_020229904.1	Gnomon	CDS	563263	563304	.	+	0	Name=XP_011143592.1;ID=cds-XP_011143592.1;Dbxref=GeneID:105185645%2CGenbank:XP_011143592.1;Parent=rna-XM_011145290.3
NW_020229904.1	Gnomon	CDS	563746	563922	.	+	0	Name=XP_011143592.1;ID=cds-XP_011143592.1;Dbxref=GeneID:105185645%2CGenbank:XP_011143592.1;Parent=rna-XM_011145290.3
NW_020229904.1	Gnomon	CDS	564024	564208	.	+	0	Name=XP_011143592.1;ID=cds-XP_011143592.1;Dbxref=GeneID:105185645%2CGenbank:XP_011143592.1;Parent=rna-XM_011145290.3
NW_020229904.1	Gnomon	CDS	564268	564461	.	+	0	Name=XP_011143592.1;ID=cds-XP_011143592.1;Dbxref=GeneID:105185645%2CGenbank:XP_011143592.1;Parent=rna-XM_011145290.3
NW_020229904.1	Gnomon	CDS	564524	564733	.	+	0	Name=XP_011143592.1;ID=cds-XP_011143592.1;Dbxref=GeneID:105185645%2CGenbank:XP_011143592.1;Parent=rna-XM_011145290.3
NW_020229904.1	Gnomon	CDS	564808	565015	.	+	0	Name=XP_011143592.1;ID=cds-XP_011143592.1;Dbxref=GeneID:105185645%2CGenbank:XP_011143592.1;Parent=rna-XM_011145290.3
NW_020229904.1	Gnomon	CDS	565120	565257	.	+	0	Name=XP_011143592.1;ID=cds-XP_011143592.1;Dbxref=GeneID:105185645%2CGenbank:XP_011143592.1;Parent=rna-XM_011145290.3
NW_020229904.1	Gnomon	CDS	565326	565560	.	+	0	Name=XP_011143592.1;ID=cds-XP_011143592.1;Dbxref=GeneID:105185645%2CGenbank:XP_011143592.1;Parent=rna-XM_011145290.3
NW_020229904.1	Gnomon	CDS	565644	566047	.	+	0	Name=XP_011143592.1;ID=cds-XP_011143592.1;Dbxref=GeneID:105185645%2CGenbank:XP_011143592.1;Parent=rna-XM_011145290.3
NW_020229904.1	Gnomon	CDS	566497	567072	.	+	0	Name=XP_011143592.1;ID=cds-XP_011143592.1;Dbxref=GeneID:105185645%2CGenbank:XP_011143592.1;Parent=rna-XM_011145290.3
NW_020229904.1	Gnomon	CDS	567145	567280	.	+	0	Name=XP_011143592.1;ID=cds-XP_011143592.1;Dbxref=GeneID:105185645%2CGenbank:XP_011143592.1;Parent=rna-XM_011145290.3
NW_020229904.1	Gnomon	CDS	567359	567529	.	+	0	Name=XP_011143592.1;ID=cds-XP_011143592.1;Dbxref=GeneID:105185645%2CGenbank:XP_011143592.1;Parent=rna-XM_011145290.3
NW_020229904.1	Gnomon	CDS	567605	567794	.	+	0	Name=XP_011143592.1;ID=cds-XP_011143592.1;Dbxref=GeneID:105185645%2CGenbank:XP_011143592.1;Parent=rna-XM_011145290.3
NW_020229904.1	Gnomon	CDS	567878	568054	.	+	0	Name=XP_011143592.1;ID=cds-XP_011143592.1;Dbxref=GeneID:105185645%2CGenbank:XP_011143592.1;Parent=rna-XM_011145290.3
NW_020229904.1	Gnomon	CDS	569019	569165	.	+	0	Name=XP_011143592.1;ID=cds-XP_011143592.1;Dbxref=GeneID:105185645%2CGenbank:XP_011143592.1;Parent=rna-XM_011145290.3
NW_020229904.1	Gnomon	CDS	570203	570373	.	+	0	Name=XP_011143592.1;ID=cds-XP_011143592.1;Dbxref=GeneID:105185645%2CGenbank:XP_011143592.1;Parent=rna-XM_011145290.3
NW_020229904.1	Gnomon	CDS	570465	570614	.	+	0	Name=XP_011143592.1;ID=cds-XP_011143592.1;Dbxref=GeneID:105185645%2CGenbank:XP_011143592.1;Parent=rna-XM_011145290.3
NW_020229904.1	Gnomon	CDS	570700	570869	.	+	0	Name=XP_011143592.1;ID=cds-XP_011143592.1;Dbxref=GeneID:105185645%2CGenbank:XP_011143592.1;Parent=rna-XM_011145290.3
NW_020229904.1	Gnomon	CDS	570967	571238	.	+	0	Name=XP_011143592.1;ID=cds-XP_011143592.1;Dbxref=GeneID:105185645%2CGenbank:XP_011143592.1;Parent=rna-XM_011145290.3
NW_020229904.1	Gnomon	CDS	571407	571561	.	+	0	Name=XP_011143592.1;ID=cds-XP_011143592.1;Dbxref=GeneID:105185645%2CGenbank:XP_011143592.1;Parent=rna-XM_011145290.3
NW_020229904.1	Gnomon	CDS	571802	571965	.	+	0	Name=XP_011143592.1;ID=cds-XP_011143592.1;Dbxref=GeneID:105185645%2CGenbank:XP_011143592.1;Parent=rna-XM_011145290.3
NW_020229904.1	Gnomon	CDS	576403	576612	.	+	0	Name=XP_011143592.1;ID=cds-XP_011143592.1;Dbxref=GeneID:105185645%2CGenbank:XP_011143592.1;Parent=rna-XM_011145290.3
NW_020229904.1	Gnomon	CDS	580679	580815	.	+	0	Name=XP_011143592.1;ID=cds-XP_011143592.1;Dbxref=GeneID:105185645%2CGenbank:XP_011143592.1;Parent=rna-XM_011145290.3
NW_020229904.1	Gnomon	CDS	583783	583887	.	+	0	Name=XP_011143592.1;ID=cds-XP_011143592.1;Dbxref=GeneID:105185645%2CGenbank:XP_011143592.1;Parent=rna-XM_011145290.3
NW_020229904.1	Gnomon	CDS	584258	584392	.	+	0	Name=XP_011143592.1;ID=cds-XP_011143592.1;Dbxref=GeneID:105185645%2CGenbank:XP_011143592.1;Parent=rna-XM_011145290.3
NW_020229904.1	Gnomon	CDS	584464	584732	.	+	0	Name=XP_011143592.1;ID=cds-XP_011143592.1;Dbxref=GeneID:105185645%2CGenbank:XP_011143592.1;Parent=rna-XM_011145290.3
NW_020229904.1	Gnomon	CDS	584970	585096	.	+	0	Name=XP_011143592.1;ID=cds-XP_011143592.1;Dbxref=GeneID:105185645%2CGenbank:XP_011143592.1;Parent=rna-XM_011145290.3
NW_020229904.1	Gnomon	CDS	585210	585400	.	+	0	Name=XP_011143592.1;ID=cds-XP_011143592.1;Dbxref=GeneID:105185645%2CGenbank:XP_011143592.1;Parent=rna-XM_011145290.3
NW_020229904.1	Gnomon	CDS	585501	586141	.	+	0	Name=XP_011143592.1;ID=cds-XP_011143592.1;Dbxref=GeneID:105185645%2CGenbank:XP_011143592.1;Parent=rna-XM_011145290.3
NW_020229904.1	Gnomon	CDS	586239	586428	.	+	0	Name=XP_011143592.1;ID=cds-XP_011143592.1;Dbxref=GeneID:105185645%2CGenbank:XP_011143592.1;Parent=rna-XM_011145290.3
NW_020229904.1	Gnomon	CDS	586499	586808	.	+	0	Name=XP_011143592.1;ID=cds-XP_011143592.1;Dbxref=GeneID:105185645%2CGenbank:XP_011143592.1;Parent=rna-XM_011145290.3
NW_020229904.1	Gnomon	CDS	586980	587280	.	+	0	Name=XP_011143592.1;ID=cds-XP_011143592.1;Dbxref=GeneID:105185645%2CGenbank:XP_011143592.1;Parent=rna-XM_011145290.3
NW_020229904.1	Gnomon	CDS	587594	588108	.	+	0	Name=XP_011143592.1;ID=cds-XP_011143592.1;Dbxref=GeneID:105185645%2CGenbank:XP_011143592.1;Parent=rna-XM_011145290.3
NW_020229904.1	Gnomon	CDS	588248	588556	.	+	0	Name=XP_011143592.1;ID=cds-XP_011143592.1;Dbxref=GeneID:105185645%2CGenbank:XP_011143592.1;Parent=rna-XM_011145290.3
NW_020229904.1	Gnomon	CDS	588722	588890	.	+	0	Name=XP_011143592.1;ID=cds-XP_011143592.1;Dbxref=GeneID:105185645%2CGenbank:XP_011143592.1;Parent=rna-XM_011145290.3
NW_020229904.1	Gnomon	CDS	589364	589536	.	+	0	Name=XP_011143592.1;ID=cds-XP_011143592.1;Dbxref=GeneID:105185645%2CGenbank:XP_011143592.1;Parent=rna-XM_011145290.3
NW_020229904.1	Gnomon	CDS	589799	589873	.	+	0	Name=XP_011143592.1;ID=cds-XP_011143592.1;Dbxref=GeneID:105185645%2CGenbank:XP_011143592.1;Parent=rna-XM_011145290.3
NW_020229904.1	Gnomon	CDS	591026	591199	.	+	0	Name=XP_011143592.1;ID=cds-XP_011143592.1;Dbxref=GeneID:105185645%2CGenbank:XP_011143592.1;Parent=rna-XM_011145290.3
NW_020229904.1	Gnomon	CDS	591280	591417	.	+	0	Name=XP_011143592.1;ID=cds-XP_011143592.1;Dbxref=GeneID:105185645%2CGenbank:XP_011143592.1;Parent=rna-XM_011145290.3
NW_020229904.1	Gnomon	CDS	591530	591711	.	+	0	Name=XP_011143592.1;ID=cds-XP_011143592.1;Dbxref=GeneID:105185645%2CGenbank:XP_011143592.1;Parent=rna-XM_011145290.3
NW_020229904.1	Gnomon	CDS	591781	591973	.	+	0	Name=XP_011143592.1;ID=cds-XP_011143592.1;Dbxref=GeneID:105185645%2CGenbank:XP_011143592.1;Parent=rna-XM_011145290.3
NW_020229904.1	Gnomon	CDS	592126	592383	.	+	0	Name=XP_011143592.1;ID=cds-XP_011143592.1;Dbxref=GeneID:105185645%2CGenbank:XP_011143592.1;Parent=rna-XM_011145290.3
NW_020229904.1	Gnomon	CDS	592473	592974	.	+	0	Name=XP_011143592.1;ID=cds-XP_011143592.1;Dbxref=GeneID:105185645%2CGenbank:XP_011143592.1;Parent=rna-XM_011145290.3
NW_020229904.1	Gnomon	CDS	593117	593280	.	+	0	Name=XP_011143592.1;ID=cds-XP_011143592.1;Dbxref=GeneID:105185645%2CGenbank:XP_011143592.1;Parent=rna-XM_011145290.3
NW_020229904.1	Gnomon	CDS	557844	558006	.	-	0	Name=XP_011143595.1;ID=cds-XP_011143595.1;Dbxref=GeneID:105185646%2CGenbank:XP_011143595.1;Parent=rna-XM_011145293.3
NW_020229904.1	Gnomon	CDS	555772	556033	.	-	0	Name=XP_011143595.1;ID=cds-XP_011143595.1;Dbxref=GeneID:105185646%2CGenbank:XP_011143595.1;Parent=rna-XM_011145293.3
NW_020229904.1	Gnomon	CDS	555331	555565	.	-	0	Name=XP_011143595.1;ID=cds-XP_011143595.1;Dbxref=GeneID:105185646%2CGenbank:XP_011143595.1;Parent=rna-XM_011145293.3
NW_020229904.1	Gnomon	CDS	554990	555232	.	-	0	Name=XP_011143595.1;ID=cds-XP_011143595.1;Dbxref=GeneID:105185646%2CGenbank:XP_011143595.1;Parent=rna-XM_011145293.3
NW_020229904.1	Gnomon	mRNA	872618	904292	.	+	.	Name=XM_025307823.1;ID=rna-XM_025307823.1;Dbxref=GeneID:105185384%2CGenbank:XM_025307823.1;Parent=gene-LOC105185384
NW_020229904.1	Gnomon	exon	890659	890958	.	+	.	ID=exon-XM_025307832.1-12;Dbxref=GeneID:105185384%2CGenbank:XM_025307832.1;Parent=rna-XM_025307832.1
NW_020229904.1	Gnomon	exon	891041	891196	.	+	.	ID=exon-XM_025307832.1-13;Dbxref=GeneID:105185384%2CGenbank:XM_025307832.1;Parent=rna-XM_025307832.1
NW_020229904.1	Gnomon	exon	890038	890249	.	+	.	ID=exon-XM_025307832.1-10;Dbxref=GeneID:105185384%2CGenbank:XM_025307832.1;Parent=rna-XM_025307832.1
NW_020229904.1	Gnomon	exon	890354	890585	.	+	.	ID=exon-XM_025307832.1-11;Dbxref=GeneID:105185384%2CGenbank:XM_025307832.1;Parent=rna-XM_025307832.1
NW_020229904.1	Gnomon	exon	894774	894890	.	+	.	ID=exon-XM_025307832.1-14;Dbxref=GeneID:105185384%2CGenbank:XM_025307832.1;Parent=rna-XM_025307832.1
NW_020229904.1	Gnomon	exon	904233	910951	.	+	.	ID=exon-XM_025307832.1-15;Dbxref=GeneID:105185384%2CGenbank:XM_025307832.1;Parent=rna-XM_025307832.1
NW_020229904.1	Gnomon	CDS	563155	563197	.	+	0	Name=XP_011143594.1;ID=cds-XP_011143594.1;Dbxref=GeneID:105185645%2CGenbank:XP_011143594.1;Parent=rna-XM_011145292.3
NW_020229904.1	Gnomon	CDS	563263	563304	.	+	0	Name=XP_011143594.1;ID=cds-XP_011143594.1;Dbxref=GeneID:105185645%2CGenbank:XP_011143594.1;Parent=rna-XM_011145292.3
NW_020229904.1	Gnomon	CDS	563746	563922	.	+	0	Name=XP_011143594.1;ID=cds-XP_011143594.1;Dbxref=GeneID:105185645%2CGenbank:XP_011143594.1;Parent=rna-XM_011145292.3
NW_020229904.1	Gnomon	CDS	564024	564208	.	+	0	Name=XP_011143594.1;ID=cds-XP_011143594.1;Dbxref=GeneID:105185645%2CGenbank:XP_011143594.1;Parent=rna-XM_011145292.3
NW_020229904.1	Gnomon	CDS	564268	564461	.	+	0	Name=XP_011143594.1;ID=cds-XP_011143594.1;Dbxref=GeneID:105185645%2CGenbank:XP_011143594.1;Parent=rna-XM_011145292.3
NW_020229904.1	Gnomon	CDS	564524	564733	.	+	0	Name=XP_011143594.1;ID=cds-XP_011143594.1;Dbxref=GeneID:105185645%2CGenbank:XP_011143594.1;Parent=rna-XM_011145292.3
NW_020229904.1	Gnomon	CDS	564808	565015	.	+	0	Name=XP_011143594.1;ID=cds-XP_011143594.1;Dbxref=GeneID:105185645%2CGenbank:XP_011143594.1;Parent=rna-XM_011145292.3
NW_020229904.1	Gnomon	CDS	565120	565257	.	+	0	Name=XP_011143594.1;ID=cds-XP_011143594.1;Dbxref=GeneID:105185645%2CGenbank:XP_011143594.1;Parent=rna-XM_011145292.3
NW_020229904.1	Gnomon	CDS	565326	565560	.	+	0	Name=XP_011143594.1;ID=cds-XP_011143594.1;Dbxref=GeneID:105185645%2CGenbank:XP_011143594.1;Parent=rna-XM_011145292.3
NW_020229904.1	Gnomon	CDS	565644	566047	.	+	0	Name=XP_011143594.1;ID=cds-XP_011143594.1;Dbxref=GeneID:105185645%2CGenbank:XP_011143594.1;Parent=rna-XM_011145292.3
NW_020229904.1	Gnomon	CDS	566497	567072	.	+	0	Name=XP_011143594.1;ID=cds-XP_011143594.1;Dbxref=GeneID:105185645%2CGenbank:XP_011143594.1;Parent=rna-XM_011145292.3
NW_020229904.1	Gnomon	CDS	567145	567280	.	+	0	Name=XP_011143594.1;ID=cds-XP_011143594.1;Dbxref=GeneID:105185645%2CGenbank:XP_011143594.1;Parent=rna-XM_011145292.3
NW_020229904.1	Gnomon	CDS	567359	567529	.	+	0	Name=XP_011143594.1;ID=cds-XP_011143594.1;Dbxref=GeneID:105185645%2CGenbank:XP_011143594.1;Parent=rna-XM_011145292.3
NW_020229904.1	Gnomon	CDS	567605	567794	.	+	0	Name=XP_011143594.1;ID=cds-XP_011143594.1;Dbxref=GeneID:105185645%2CGenbank:XP_011143594.1;Parent=rna-XM_011145292.3
NW_020229904.1	Gnomon	CDS	567878	568054	.	+	0	Name=XP_011143594.1;ID=cds-XP_011143594.1;Dbxref=GeneID:105185645%2CGenbank:XP_011143594.1;Parent=rna-XM_011145292.3
NW_020229904.1	Gnomon	CDS	570203	570373	.	+	0	Name=XP_011143594.1;ID=cds-XP_011143594.1;Dbxref=GeneID:105185645%2CGenbank:XP_011143594.1;Parent=rna-XM_011145292.3
NW_020229904.1	Gnomon	CDS	570465	570614	.	+	0	Name=XP_011143594.1;ID=cds-XP_011143594.1;Dbxref=GeneID:105185645%2CGenbank:XP_011143594.1;Parent=rna-XM_011145292.3
NW_020229904.1	Gnomon	CDS	570700	570869	.	+	0	Name=XP_011143594.1;ID=cds-XP_011143594.1;Dbxref=GeneID:105185645%2CGenbank:XP_011143594.1;Parent=rna-XM_011145292.3
NW_020229904.1	Gnomon	CDS	570967	571238	.	+	0	Name=XP_011143594.1;ID=cds-XP_011143594.1;Dbxref=GeneID:105185645%2CGenbank:XP_011143594.1;Parent=rna-XM_011145292.3
NW_020229904.1	Gnomon	CDS	571407	571561	.	+	0	Name=XP_011143594.1;ID=cds-XP_011143594.1;Dbxref=GeneID:105185645%2CGenbank:XP_011143594.1;Parent=rna-XM_011145292.3
NW_020229904.1	Gnomon	CDS	571802	571965	.	+	0	Name=XP_011143594.1;ID=cds-XP_011143594.1;Dbxref=GeneID:105185645%2CGenbank:XP_011143594.1;Parent=rna-XM_011145292.3
NW_020229904.1	Gnomon	CDS	576403	576612	.	+	0	Name=XP_011143594.1;ID=cds-XP_011143594.1;Dbxref=GeneID:105185645%2CGenbank:XP_011143594.1;Parent=rna-XM_011145292.3
NW_020229904.1	Gnomon	CDS	580679	580815	.	+	0	Name=XP_011143594.1;ID=cds-XP_011143594.1;Dbxref=GeneID:105185645%2CGenbank:XP_011143594.1;Parent=rna-XM_011145292.3
NW_020229904.1	Gnomon	CDS	583783	583887	.	+	0	Name=XP_011143594.1;ID=cds-XP_011143594.1;Dbxref=GeneID:105185645%2CGenbank:XP_011143594.1;Parent=rna-XM_011145292.3
NW_020229904.1	Gnomon	CDS	584258	584392	.	+	0	Name=XP_011143594.1;ID=cds-XP_011143594.1;Dbxref=GeneID:105185645%2CGenbank:XP_011143594.1;Parent=rna-XM_011145292.3
NW_020229904.1	Gnomon	CDS	584464	584732	.	+	0	Name=XP_011143594.1;ID=cds-XP_011143594.1;Dbxref=GeneID:105185645%2CGenbank:XP_011143594.1;Parent=rna-XM_011145292.3
NW_020229904.1	Gnomon	CDS	584970	585096	.	+	0	Name=XP_011143594.1;ID=cds-XP_011143594.1;Dbxref=GeneID:105185645%2CGenbank:XP_011143594.1;Parent=rna-XM_011145292.3
NW_020229904.1	Gnomon	CDS	585210	585400	.	+	0	Name=XP_011143594.1;ID=cds-XP_011143594.1;Dbxref=GeneID:105185645%2CGenbank:XP_011143594.1;Parent=rna-XM_011145292.3
NW_020229904.1	Gnomon	CDS	585501	586141	.	+	0	Name=XP_011143594.1;ID=cds-XP_011143594.1;Dbxref=GeneID:105185645%2CGenbank:XP_011143594.1;Parent=rna-XM_011145292.3
NW_020229904.1	Gnomon	CDS	586239	586428	.	+	0	Name=XP_011143594.1;ID=cds-XP_011143594.1;Dbxref=GeneID:105185645%2CGenbank:XP_011143594.1;Parent=rna-XM_011145292.3
NW_020229904.1	Gnomon	CDS	586499	586808	.	+	0	Name=XP_011143594.1;ID=cds-XP_011143594.1;Dbxref=GeneID:105185645%2CGenbank:XP_011143594.1;Parent=rna-XM_011145292.3
NW_020229904.1	Gnomon	CDS	586980	587280	.	+	0	Name=XP_011143594.1;ID=cds-XP_011143594.1;Dbxref=GeneID:105185645%2CGenbank:XP_011143594.1;Parent=rna-XM_011145292.3
NW_020229904.1	Gnomon	CDS	587594	588108	.	+	0	Name=XP_011143594.1;ID=cds-XP_011143594.1;Dbxref=GeneID:105185645%2CGenbank:XP_011143594.1;Parent=rna-XM_011145292.3
NW_020229904.1	Gnomon	CDS	588248	588556	.	+	0	Name=XP_011143594.1;ID=cds-XP_011143594.1;Dbxref=GeneID:105185645%2CGenbank:XP_011143594.1;Parent=rna-XM_011145292.3
NW_020229904.1	Gnomon	CDS	588722	588890	.	+	0	Name=XP_011143594.1;ID=cds-XP_011143594.1;Dbxref=GeneID:105185645%2CGenbank:XP_011143594.1;Parent=rna-XM_011145292.3
NW_020229904.1	Gnomon	CDS	589364	589536	.	+	0	Name=XP_011143594.1;ID=cds-XP_011143594.1;Dbxref=GeneID:105185645%2CGenbank:XP_011143594.1;Parent=rna-XM_011145292.3
NW_020229904.1	Gnomon	CDS	589799	589873	.	+	0	Name=XP_011143594.1;ID=cds-XP_011143594.1;Dbxref=GeneID:105185645%2CGenbank:XP_011143594.1;Parent=rna-XM_011145292.3
NW_020229904.1	Gnomon	CDS	591026	591199	.	+	0	Name=XP_011143594.1;ID=cds-XP_011143594.1;Dbxref=GeneID:105185645%2CGenbank:XP_011143594.1;Parent=rna-XM_011145292.3
NW_020229904.1	Gnomon	CDS	591280	591417	.	+	0	Name=XP_011143594.1;ID=cds-XP_011143594.1;Dbxref=GeneID:105185645%2CGenbank:XP_011143594.1;Parent=rna-XM_011145292.3
NW_020229904.1	Gnomon	CDS	591530	591711	.	+	0	Name=XP_011143594.1;ID=cds-XP_011143594.1;Dbxref=GeneID:105185645%2CGenbank:XP_011143594.1;Parent=rna-XM_011145292.3
NW_020229904.1	Gnomon	CDS	591781	591973	.	+	0	Name=XP_011143594.1;ID=cds-XP_011143594.1;Dbxref=GeneID:105185645%2CGenbank:XP_011143594.1;Parent=rna-XM_011145292.3
NW_020229904.1	Gnomon	CDS	592126	592383	.	+	0	Name=XP_011143594.1;ID=cds-XP_011143594.1;Dbxref=GeneID:105185645%2CGenbank:XP_011143594.1;Parent=rna-XM_011145292.3
NW_020229904.1	Gnomon	CDS	592473	592974	.	+	0	Name=XP_011143594.1;ID=cds-XP_011143594.1;Dbxref=GeneID:105185645%2CGenbank:XP_011143594.1;Parent=rna-XM_011145292.3
NW_020229904.1	Gnomon	CDS	593117	593280	.	+	0	Name=XP_011143594.1;ID=cds-XP_011143594.1;Dbxref=GeneID:105185645%2CGenbank:XP_011143594.1;Parent=rna-XM_011145292.3
NW_020229904.1	Gnomon	mRNA	660727	910951	.	+	.	Name=XM_025307824.1;ID=rna-XM_025307824.1;Dbxref=GeneID:105185384%2CGenbank:XM_025307824.1;Parent=gene-LOC105185384
NW_020229904.1	Gnomon	exon	619121	623402	.	+	.	ID=exon-XM_011145282.3-5;Dbxref=GeneID:105185642%2CGenbank:XM_011145282.3;Parent=rna-XM_011145282.3
NW_020229904.1	Gnomon	exon	618383	618514	.	+	.	ID=exon-XM_011145282.3-3;Dbxref=GeneID:105185642%2CGenbank:XM_011145282.3;Parent=rna-XM_011145282.3
NW_020229904.1	Gnomon	exon	618601	618985	.	+	.	ID=exon-XM_011145282.3-4;Dbxref=GeneID:105185642%2CGenbank:XM_011145282.3;Parent=rna-XM_011145282.3
NW_020229904.1	Gnomon	exon	616630	616989	.	+	.	ID=exon-XM_011145282.3-1;Dbxref=GeneID:105185642%2CGenbank:XM_011145282.3;Parent=rna-XM_011145282.3
NW_020229904.1	Gnomon	exon	618210	618311	.	+	.	ID=exon-XM_011145282.3-2;Dbxref=GeneID:105185642%2CGenbank:XM_011145282.3;Parent=rna-XM_011145282.3
NW_020229904.1	Gnomon	exon	287211	287347	.	-	.	ID=exon-XM_011145311.3-1;Dbxref=GeneID:105185659%2CGenbank:XM_011145311.3;Parent=rna-XM_011145311.3
NW_020229904.1	Gnomon	exon	243458	243568	.	-	.	ID=exon-XM_011145311.3-2;Dbxref=GeneID:105185659%2CGenbank:XM_011145311.3;Parent=rna-XM_011145311.3
NW_020229904.1	Gnomon	exon	240414	240527	.	-	.	ID=exon-XM_011145311.3-3;Dbxref=GeneID:105185659%2CGenbank:XM_011145311.3;Parent=rna-XM_011145311.3
NW_020229904.1	Gnomon	exon	222765	222835	.	-	.	ID=exon-XM_011145311.3-4;Dbxref=GeneID:105185659%2CGenbank:XM_011145311.3;Parent=rna-XM_011145311.3
NW_020229904.1	Gnomon	exon	213626	213901	.	-	.	ID=exon-XM_011145311.3-5;Dbxref=GeneID:105185659%2CGenbank:XM_011145311.3;Parent=rna-XM_011145311.3
NW_020229904.1	Gnomon	exon	211358	212282	.	-	.	ID=exon-XM_011145311.3-6;Dbxref=GeneID:105185659%2CGenbank:XM_011145311.3;Parent=rna-XM_011145311.3
NW_020229904.1	Gnomon	exon	1641394	1644880	.	+	.	ID=exon-XM_011145129.3-3;Dbxref=GeneID:105185538%2CGenbank:XM_011145129.3;Parent=rna-XM_011145129.3
NW_020229904.1	Gnomon	exon	1640855	1641040	.	+	.	ID=exon-XM_011145129.3-1;Dbxref=GeneID:105185538%2CGenbank:XM_011145129.3;Parent=rna-XM_011145129.3
NW_020229904.1	Gnomon	exon	1641196	1641301	.	+	.	ID=exon-XM_011145129.3-2;Dbxref=GeneID:105185538%2CGenbank:XM_011145129.3;Parent=rna-XM_011145129.3
NW_020229904.1	Gnomon	exon	363836	364031	.	-	.	ID=exon-XM_011145309.3-9;Dbxref=GeneID:105185658%2CGenbank:XM_011145309.3;Parent=rna-XM_011145309.3
NW_020229904.1	Gnomon	exon	366282	366477	.	-	.	ID=exon-XM_011145309.3-5;Dbxref=GeneID:105185658%2CGenbank:XM_011145309.3;Parent=rna-XM_011145309.3
NW_020229904.1	Gnomon	exon	365923	366077	.	-	.	ID=exon-XM_011145309.3-6;Dbxref=GeneID:105185658%2CGenbank:XM_011145309.3;Parent=rna-XM_011145309.3
NW_020229904.1	Gnomon	exon	365452	365632	.	-	.	ID=exon-XM_011145309.3-7;Dbxref=GeneID:105185658%2CGenbank:XM_011145309.3;Parent=rna-XM_011145309.3
NW_020229904.1	Gnomon	exon	364391	364719	.	-	.	ID=exon-XM_011145309.3-8;Dbxref=GeneID:105185658%2CGenbank:XM_011145309.3;Parent=rna-XM_011145309.3
NW_020229904.1	Gnomon	exon	372235	372324	.	-	.	ID=exon-XM_011145309.3-1;Dbxref=GeneID:105185658%2CGenbank:XM_011145309.3;Parent=rna-XM_011145309.3
NW_020229904.1	Gnomon	exon	367472	367761	.	-	.	ID=exon-XM_011145309.3-2;Dbxref=GeneID:105185658%2CGenbank:XM_011145309.3;Parent=rna-XM_011145309.3
NW_020229904.1	Gnomon	exon	367004	367211	.	-	.	ID=exon-XM_011145309.3-3;Dbxref=GeneID:105185658%2CGenbank:XM_011145309.3;Parent=rna-XM_011145309.3
NW_020229904.1	Gnomon	exon	366646	366815	.	-	.	ID=exon-XM_011145309.3-4;Dbxref=GeneID:105185658%2CGenbank:XM_011145309.3;Parent=rna-XM_011145309.3
NW_020229904.1	Gnomon	mRNA	660727	904292	.	+	.	Name=XM_025307825.1;ID=rna-XM_025307825.1;Dbxref=GeneID:105185384%2CGenbank:XM_025307825.1;Parent=gene-LOC105185384
NW_020229904.1	Gnomon	exon	363836	364031	.	-	.	ID=exon-XM_011145310.3-9;Dbxref=GeneID:105185658%2CGenbank:XM_011145310.3;Parent=rna-XM_011145310.3
NW_020229904.1	Gnomon	exon	365452	365632	.	-	.	ID=exon-XM_011145310.3-7;Dbxref=GeneID:105185658%2CGenbank:XM_011145310.3;Parent=rna-XM_011145310.3
NW_020229904.1	Gnomon	exon	364391	364719	.	-	.	ID=exon-XM_011145310.3-8;Dbxref=GeneID:105185658%2CGenbank:XM_011145310.3;Parent=rna-XM_011145310.3
NW_020229904.1	Gnomon	exon	372003	372313	.	-	.	ID=exon-XM_011145310.3-1;Dbxref=GeneID:105185658%2CGenbank:XM_011145310.3;Parent=rna-XM_011145310.3
NW_020229904.1	Gnomon	exon	367472	367761	.	-	.	ID=exon-XM_011145310.3-2;Dbxref=GeneID:105185658%2CGenbank:XM_011145310.3;Parent=rna-XM_011145310.3
NW_020229904.1	Gnomon	exon	366282	366477	.	-	.	ID=exon-XM_011145310.3-5;Dbxref=GeneID:105185658%2CGenbank:XM_011145310.3;Parent=rna-XM_011145310.3
NW_020229904.1	Gnomon	exon	365923	366077	.	-	.	ID=exon-XM_011145310.3-6;Dbxref=GeneID:105185658%2CGenbank:XM_011145310.3;Parent=rna-XM_011145310.3
NW_020229904.1	Gnomon	exon	367004	367211	.	-	.	ID=exon-XM_011145310.3-3;Dbxref=GeneID:105185658%2CGenbank:XM_011145310.3;Parent=rna-XM_011145310.3
NW_020229904.1	Gnomon	exon	366646	366815	.	-	.	ID=exon-XM_011145310.3-4;Dbxref=GeneID:105185658%2CGenbank:XM_011145310.3;Parent=rna-XM_011145310.3
NW_020229904.1	Gnomon	exon	608961	609410	.	+	.	ID=exon-XM_011145283.3-1;Dbxref=GeneID:105185643%2CGenbank:XM_011145283.3;Parent=rna-XM_011145283.3
NW_020229904.1	Gnomon	exon	611141	611947	.	+	.	ID=exon-XM_011145283.3-2;Dbxref=GeneID:105185643%2CGenbank:XM_011145283.3;Parent=rna-XM_011145283.3
NW_020229904.1	Gnomon	exon	612755	614532	.	+	.	ID=exon-XM_011145283.3-3;Dbxref=GeneID:105185643%2CGenbank:XM_011145283.3;Parent=rna-XM_011145283.3
NW_020229904.1	Gnomon	exon	889764	889948	.	+	.	ID=exon-XM_011144906.3-9;Dbxref=GeneID:105185384%2CGenbank:XM_011144906.3;Parent=rna-XM_011144906.3
NW_020229904.1	Gnomon	exon	886931	887143	.	+	.	ID=exon-XM_011144906.3-7;Dbxref=GeneID:105185384%2CGenbank:XM_011144906.3;Parent=rna-XM_011144906.3
NW_020229904.1	Gnomon	exon	887225	889173	.	+	.	ID=exon-XM_011144906.3-8;Dbxref=GeneID:105185384%2CGenbank:XM_011144906.3;Parent=rna-XM_011144906.3
NW_020229904.1	Gnomon	exon	847755	847830	.	+	.	ID=exon-XM_011144906.3-5;Dbxref=GeneID:105185384%2CGenbank:XM_011144906.3;Parent=rna-XM_011144906.3
NW_020229904.1	Gnomon	exon	880298	880399	.	+	.	ID=exon-XM_011144906.3-6;Dbxref=GeneID:105185384%2CGenbank:XM_011144906.3;Parent=rna-XM_011144906.3
NW_020229904.1	Gnomon	exon	739920	740047	.	+	.	ID=exon-XM_011144906.3-3;Dbxref=GeneID:105185384%2CGenbank:XM_011144906.3;Parent=rna-XM_011144906.3
NW_020229904.1	Gnomon	exon	743257	743340	.	+	.	ID=exon-XM_011144906.3-4;Dbxref=GeneID:105185384%2CGenbank:XM_011144906.3;Parent=rna-XM_011144906.3
NW_020229904.1	Gnomon	exon	660727	661136	.	+	.	ID=exon-XM_011144906.3-1;Dbxref=GeneID:105185384%2CGenbank:XM_011144906.3;Parent=rna-XM_011144906.3
NW_020229904.1	Gnomon	exon	724542	724933	.	+	.	ID=exon-XM_011144906.3-2;Dbxref=GeneID:105185384%2CGenbank:XM_011144906.3;Parent=rna-XM_011144906.3
NW_020229904.1	Gnomon	mRNA	660727	904292	.	+	.	Name=XM_025307826.1;ID=rna-XM_025307826.1;Dbxref=GeneID:105185384%2CGenbank:XM_025307826.1;Parent=gene-LOC105185384
NW_020229904.1	Gnomon	mRNA	765456	904292	.	+	.	Name=XM_025307828.1;ID=rna-XM_025307828.1;Dbxref=GeneID:105185384%2CGenbank:XM_025307828.1;Parent=gene-LOC105185384
NW_020229904.1	Gnomon	mRNA	111693	116064	.	-	.	Name=XM_025307578.1;ID=rna-XM_025307578.1;Dbxref=GeneID:105185666%2CGenbank:XM_025307578.1;Parent=gene-LOC105185666
NW_020229904.1	Gnomon	CDS	572978	573775	.	-	0	Name=XP_011143591.1;ID=cds-XP_011143591.1;Dbxref=GeneID:105185644%2CGenbank:XP_011143591.1;Parent=rna-XM_011145289.3
NW_020229904.1	Gnomon	CDS	572390	572597	.	-	0	Name=XP_011143591.1;ID=cds-XP_011143591.1;Dbxref=GeneID:105185644%2CGenbank:XP_011143591.1;Parent=rna-XM_011145289.3
NW_020229904.1	Gnomon	CDS	572103	572212	.	-	0	Name=XP_011143591.1;ID=cds-XP_011143591.1;Dbxref=GeneID:105185644%2CGenbank:XP_011143591.1;Parent=rna-XM_011145289.3
NW_020229904.1	Gnomon	exon	904233	910951	.	+	.	ID=exon-XM_011144855.3-15;Dbxref=GeneID:105185384%2CGenbank:XM_011144855.3;Parent=rna-XM_011144855.3
NW_020229904.1	Gnomon	exon	890354	890585	.	+	.	ID=exon-XM_011144855.3-11;Dbxref=GeneID:105185384%2CGenbank:XM_011144855.3;Parent=rna-XM_011144855.3
NW_020229904.1	Gnomon	exon	890659	890958	.	+	.	ID=exon-XM_011144855.3-12;Dbxref=GeneID:105185384%2CGenbank:XM_011144855.3;Parent=rna-XM_011144855.3
NW_020229904.1	Gnomon	exon	891041	891358	.	+	.	ID=exon-XM_011144855.3-13;Dbxref=GeneID:105185384%2CGenbank:XM_011144855.3;Parent=rna-XM_011144855.3
NW_020229904.1	Gnomon	exon	894774	894890	.	+	.	ID=exon-XM_011144855.3-14;Dbxref=GeneID:105185384%2CGenbank:XM_011144855.3;Parent=rna-XM_011144855.3
NW_020229904.1	Gnomon	mRNA	753340	904292	.	+	.	Name=XM_025307827.1;ID=rna-XM_025307827.1;Dbxref=GeneID:105185384%2CGenbank:XM_025307827.1;Parent=gene-LOC105185384
NW_020229904.1	Gnomon	exon	890038	890249	.	+	.	ID=exon-XM_011144855.3-10;Dbxref=GeneID:105185384%2CGenbank:XM_011144855.3;Parent=rna-XM_011144855.3
NW_020229904.1	Gnomon	mRNA	885390	904292	.	+	.	Name=XM_025307829.1;ID=rna-XM_025307829.1;Dbxref=GeneID:105185384%2CGenbank:XM_025307829.1;Parent=gene-LOC105185384
NW_020229904.1	Gnomon	CDS	544430	544436	.	+	0	Name=XP_011143600.1;ID=cds-XP_011143600.1;Dbxref=GeneID:105185650%2CGenbank:XP_011143600.1;Parent=rna-XM_011145298.3
NW_020229904.1	Gnomon	CDS	545294	545636	.	+	0	Name=XP_011143600.1;ID=cds-XP_011143600.1;Dbxref=GeneID:105185650%2CGenbank:XP_011143600.1;Parent=rna-XM_011145298.3
NW_020229904.1	Gnomon	CDS	545735	546010	.	+	0	Name=XP_011143600.1;ID=cds-XP_011143600.1;Dbxref=GeneID:105185650%2CGenbank:XP_011143600.1;Parent=rna-XM_011145298.3
NW_020229904.1	Gnomon	CDS	546103	546733	.	+	0	Name=XP_011143600.1;ID=cds-XP_011143600.1;Dbxref=GeneID:105185650%2CGenbank:XP_011143600.1;Parent=rna-XM_011145298.3
NW_020229904.1	Gnomon	CDS	546813	546932	.	+	0	Name=XP_011143600.1;ID=cds-XP_011143600.1;Dbxref=GeneID:105185650%2CGenbank:XP_011143600.1;Parent=rna-XM_011145298.3
NW_020229904.1	Gnomon	CDS	572978	573775	.	-	0	Name=XP_011143590.1;ID=cds-XP_011143590.1;Dbxref=GeneID:105185644%2CGenbank:XP_011143590.1;Parent=rna-XM_011145288.3
NW_020229904.1	Gnomon	CDS	572390	572597	.	-	0	Name=XP_011143590.1;ID=cds-XP_011143590.1;Dbxref=GeneID:105185644%2CGenbank:XP_011143590.1;Parent=rna-XM_011145288.3
NW_020229904.1	Gnomon	CDS	572103	572212	.	-	0	Name=XP_011143590.1;ID=cds-XP_011143590.1;Dbxref=GeneID:105185644%2CGenbank:XP_011143590.1;Parent=rna-XM_011145288.3
NW_020229904.1	Gnomon	CDS	386605	386784	.	-	0	Name=XP_025163442.1;ID=cds-XP_025163442.1;Dbxref=GeneID:105185656%2CGenbank:XP_025163442.1;Parent=rna-XM_025307657.1
NW_020229904.1	Gnomon	CDS	385880	385983	.	-	0	Name=XP_025163442.1;ID=cds-XP_025163442.1;Dbxref=GeneID:105185656%2CGenbank:XP_025163442.1;Parent=rna-XM_025307657.1
NW_020229904.1	Gnomon	CDS	385414	385568	.	-	0	Name=XP_025163442.1;ID=cds-XP_025163442.1;Dbxref=GeneID:105185656%2CGenbank:XP_025163442.1;Parent=rna-XM_025307657.1
NW_020229904.1	Gnomon	CDS	385047	385215	.	-	0	Name=XP_025163442.1;ID=cds-XP_025163442.1;Dbxref=GeneID:105185656%2CGenbank:XP_025163442.1;Parent=rna-XM_025307657.1
NW_020229904.1	Gnomon	CDS	384434	384682	.	-	0	Name=XP_025163442.1;ID=cds-XP_025163442.1;Dbxref=GeneID:105185656%2CGenbank:XP_025163442.1;Parent=rna-XM_025307657.1
NW_020229904.1	Gnomon	CDS	383824	384038	.	-	0	Name=XP_025163442.1;ID=cds-XP_025163442.1;Dbxref=GeneID:105185656%2CGenbank:XP_025163442.1;Parent=rna-XM_025307657.1
NW_020229904.1	Gnomon	CDS	383399	383580	.	-	0	Name=XP_025163442.1;ID=cds-XP_025163442.1;Dbxref=GeneID:105185656%2CGenbank:XP_025163442.1;Parent=rna-XM_025307657.1
NW_020229904.1	Gnomon	CDS	383090	383268	.	-	0	Name=XP_025163442.1;ID=cds-XP_025163442.1;Dbxref=GeneID:105185656%2CGenbank:XP_025163442.1;Parent=rna-XM_025307657.1
NW_020229904.1	Gnomon	CDS	382570	382777	.	-	0	Name=XP_025163442.1;ID=cds-XP_025163442.1;Dbxref=GeneID:105185656%2CGenbank:XP_025163442.1;Parent=rna-XM_025307657.1
NW_020229904.1	Gnomon	CDS	724865	724933	.	+	0	Name=XP_011143157.1;ID=cds-XP_011143157.1;Dbxref=GeneID:105185384%2CGenbank:XP_011143157.1;Parent=rna-XM_011144855.3
NW_020229904.1	Gnomon	CDS	739920	740047	.	+	0	Name=XP_011143157.1;ID=cds-XP_011143157.1;Dbxref=GeneID:105185384%2CGenbank:XP_011143157.1;Parent=rna-XM_011144855.3
NW_020229904.1	Gnomon	CDS	743257	743340	.	+	0	Name=XP_011143157.1;ID=cds-XP_011143157.1;Dbxref=GeneID:105185384%2CGenbank:XP_011143157.1;Parent=rna-XM_011144855.3
NW_020229904.1	Gnomon	CDS	847755	847830	.	+	0	Name=XP_011143157.1;ID=cds-XP_011143157.1;Dbxref=GeneID:105185384%2CGenbank:XP_011143157.1;Parent=rna-XM_011144855.3
NW_020229904.1	Gnomon	CDS	880298	880399	.	+	0	Name=XP_011143157.1;ID=cds-XP_011143157.1;Dbxref=GeneID:105185384%2CGenbank:XP_011143157.1;Parent=rna-XM_011144855.3
NW_020229904.1	Gnomon	CDS	886931	887143	.	+	0	Name=XP_011143157.1;ID=cds-XP_011143157.1;Dbxref=GeneID:105185384%2CGenbank:XP_011143157.1;Parent=rna-XM_011144855.3
NW_020229904.1	Gnomon	CDS	887225	889173	.	+	0	Name=XP_011143157.1;ID=cds-XP_011143157.1;Dbxref=GeneID:105185384%2CGenbank:XP_011143157.1;Parent=rna-XM_011144855.3
NW_020229904.1	Gnomon	CDS	889764	889948	.	+	0	Name=XP_011143157.1;ID=cds-XP_011143157.1;Dbxref=GeneID:105185384%2CGenbank:XP_011143157.1;Parent=rna-XM_011144855.3
NW_020229904.1	Gnomon	CDS	890038	890249	.	+	0	Name=XP_011143157.1;ID=cds-XP_011143157.1;Dbxref=GeneID:105185384%2CGenbank:XP_011143157.1;Parent=rna-XM_011144855.3
NW_020229904.1	Gnomon	CDS	890354	890585	.	+	0	Name=XP_011143157.1;ID=cds-XP_011143157.1;Dbxref=GeneID:105185384%2CGenbank:XP_011143157.1;Parent=rna-XM_011144855.3
NW_020229904.1	Gnomon	CDS	890659	890958	.	+	0	Name=XP_011143157.1;ID=cds-XP_011143157.1;Dbxref=GeneID:105185384%2CGenbank:XP_011143157.1;Parent=rna-XM_011144855.3
NW_020229904.1	Gnomon	CDS	891041	891358	.	+	0	Name=XP_011143157.1;ID=cds-XP_011143157.1;Dbxref=GeneID:105185384%2CGenbank:XP_011143157.1;Parent=rna-XM_011144855.3
NW_020229904.1	Gnomon	CDS	894774	894890	.	+	0	Name=XP_011143157.1;ID=cds-XP_011143157.1;Dbxref=GeneID:105185384%2CGenbank:XP_011143157.1;Parent=rna-XM_011144855.3
NW_020229904.1	Gnomon	CDS	904233	904264	.	+	0	Name=XP_011143157.1;ID=cds-XP_011143157.1;Dbxref=GeneID:105185384%2CGenbank:XP_011143157.1;Parent=rna-XM_011144855.3
NW_020229904.1	RefSeq	region	1	1822301	.	+	.	Name=Unknown;ID=NW_020229904.1:1..1822301;Dbxref=taxon:610380
NW_020229904.1	Gnomon	exon	135866	136274	.	+	.	ID=exon-XM_019842588.1-1;Dbxref=GeneID:105185662%2CGenbank:XM_019842588.1;Parent=rna-XM_019842588.1
NW_020229904.1	Gnomon	exon	136500	137916	.	+	.	ID=exon-XM_019842588.1-2;Dbxref=GeneID:105185662%2CGenbank:XM_019842588.1;Parent=rna-XM_019842588.1
NW_020229904.1	Gnomon	CDS	1639711	1639810	.	-	0	Name=XP_011143406.1;ID=cds-XP_011143406.1;Dbxref=GeneID:105185525%2CGenbank:XP_011143406.1;Parent=rna-XM_011145104.3
NW_020229904.1	Gnomon	CDS	1638944	1639561	.	-	0	Name=XP_011143406.1;ID=cds-XP_011143406.1;Dbxref=GeneID:105185525%2CGenbank:XP_011143406.1;Parent=rna-XM_011145104.3
NW_020229904.1	Gnomon	CDS	1638681	1638868	.	-	0	Name=XP_011143406.1;ID=cds-XP_011143406.1;Dbxref=GeneID:105185525%2CGenbank:XP_011143406.1;Parent=rna-XM_011145104.3
NW_020229904.1	Gnomon	CDS	1638560	1638607	.	-	0	Name=XP_011143406.1;ID=cds-XP_011143406.1;Dbxref=GeneID:105185525%2CGenbank:XP_011143406.1;Parent=rna-XM_011145104.3
NW_020229904.1	Gnomon	exon	431808	432115	.	-	.	ID=exon-XM_025307690.1-1;Dbxref=GeneID:105185653%2CGenbank:XM_025307690.1;Parent=rna-XM_025307690.1
NW_020229904.1	Gnomon	exon	430682	430950	.	-	.	ID=exon-XM_025307690.1-2;Dbxref=GeneID:105185653%2CGenbank:XM_025307690.1;Parent=rna-XM_025307690.1
NW_020229904.1	Gnomon	exon	423086	423320	.	-	.	ID=exon-XM_025307690.1-7;Dbxref=GeneID:105185653%2CGenbank:XM_025307690.1;Parent=rna-XM_025307690.1
NW_020229904.1	Gnomon	exon	414936	422346	.	-	.	ID=exon-XM_025307690.1-8;Dbxref=GeneID:105185653%2CGenbank:XM_025307690.1;Parent=rna-XM_025307690.1
NW_020229904.1	Gnomon	exon	427073	427314	.	-	.	ID=exon-XM_025307690.1-3;Dbxref=GeneID:105185653%2CGenbank:XM_025307690.1;Parent=rna-XM_025307690.1
NW_020229904.1	Gnomon	exon	426326	426838	.	-	.	ID=exon-XM_025307690.1-4;Dbxref=GeneID:105185653%2CGenbank:XM_025307690.1;Parent=rna-XM_025307690.1
NW_020229904.1	Gnomon	exon	425441	425777	.	-	.	ID=exon-XM_025307690.1-5;Dbxref=GeneID:105185653%2CGenbank:XM_025307690.1;Parent=rna-XM_025307690.1
NW_020229904.1	Gnomon	exon	424547	424855	.	-	.	ID=exon-XM_025307690.1-6;Dbxref=GeneID:105185653%2CGenbank:XM_025307690.1;Parent=rna-XM_025307690.1
NW_020229904.1	Gnomon	CDS	1296762	1296885	.	-	0	Name=XP_011143493.2;ID=cds-XP_011143493.2;Dbxref=GeneID:105185578%2CGenbank:XP_011143493.2;Parent=rna-XM_011145191.3
NW_020229904.1	Gnomon	CDS	1289465	1289582	.	-	0	Name=XP_011143493.2;ID=cds-XP_011143493.2;Dbxref=GeneID:105185578%2CGenbank:XP_011143493.2;Parent=rna-XM_011145191.3
NW_020229904.1	Gnomon	CDS	1288890	1289115	.	-	0	Name=XP_011143493.2;ID=cds-XP_011143493.2;Dbxref=GeneID:105185578%2CGenbank:XP_011143493.2;Parent=rna-XM_011145191.3
NW_020229904.1	Gnomon	CDS	1288563	1288676	.	-	0	Name=XP_011143493.2;ID=cds-XP_011143493.2;Dbxref=GeneID:105185578%2CGenbank:XP_011143493.2;Parent=rna-XM_011145191.3
NW_020229904.1	Gnomon	CDS	1286002	1287369	.	-	0	Name=XP_011143493.2;ID=cds-XP_011143493.2;Dbxref=GeneID:105185578%2CGenbank:XP_011143493.2;Parent=rna-XM_011145191.3
NW_020229904.1	Gnomon	mRNA	414936	486641	.	-	.	Name=XM_025307677.1;ID=rna-XM_025307677.1;Dbxref=GeneID:105185653%2CGenbank:XM_025307677.1;Parent=gene-LOC105185653
NW_020229904.1	Gnomon	exon	68688	68868	.	-	.	ID=exon-XM_025307503.1-4;Dbxref=GeneID:105185668%2CGenbank:XM_025307503.1;Parent=rna-XM_025307503.1
NW_020229904.1	Gnomon	exon	68163	68413	.	-	.	ID=exon-XM_025307503.1-5;Dbxref=GeneID:105185668%2CGenbank:XM_025307503.1;Parent=rna-XM_025307503.1
NW_020229904.1	Gnomon	exon	70112	70813	.	-	.	ID=exon-XM_025307503.1-1;Dbxref=GeneID:105185668%2CGenbank:XM_025307503.1;Parent=rna-XM_025307503.1
NW_020229904.1	Gnomon	exon	69757	70035	.	-	.	ID=exon-XM_025307503.1-2;Dbxref=GeneID:105185668%2CGenbank:XM_025307503.1;Parent=rna-XM_025307503.1
NW_020229904.1	Gnomon	exon	69091	69425	.	-	.	ID=exon-XM_025307503.1-3;Dbxref=GeneID:105185668%2CGenbank:XM_025307503.1;Parent=rna-XM_025307503.1
NW_020229904.1	Gnomon	CDS	139564	139629	.	-	0	Name=XP_025163388.1;ID=cds-XP_025163388.1;Dbxref=GeneID:105185661%2CGenbank:XP_025163388.1;Parent=rna-XM_025307603.1
NW_020229904.1	Gnomon	CDS	138857	139106	.	-	0	Name=XP_025163388.1;ID=cds-XP_025163388.1;Dbxref=GeneID:105185661%2CGenbank:XP_025163388.1;Parent=rna-XM_025307603.1
NW_020229904.1	Gnomon	CDS	138663	138781	.	-	0	Name=XP_025163388.1;ID=cds-XP_025163388.1;Dbxref=GeneID:105185661%2CGenbank:XP_025163388.1;Parent=rna-XM_025307603.1
NW_020229904.1	Gnomon	CDS	138228	138581	.	-	0	Name=XP_025163388.1;ID=cds-XP_025163388.1;Dbxref=GeneID:105185661%2CGenbank:XP_025163388.1;Parent=rna-XM_025307603.1
NW_020229904.1	Gnomon	CDS	104582	104696	.	+	0	Name=XP_011143643.1;ID=cds-XP_011143643.1;Dbxref=GeneID:105185673%2CGenbank:XP_011143643.1;Parent=rna-XM_011145341.2
NW_020229904.1	Gnomon	CDS	104785	105119	.	+	0	Name=XP_011143643.1;ID=cds-XP_011143643.1;Dbxref=GeneID:105185673%2CGenbank:XP_011143643.1;Parent=rna-XM_011145341.2
NW_020229904.1	Gnomon	CDS	105429	105671	.	+	0	Name=XP_011143643.1;ID=cds-XP_011143643.1;Dbxref=GeneID:105185673%2CGenbank:XP_011143643.1;Parent=rna-XM_011145341.2
NW_020229904.1	Gnomon	CDS	105816	106122	.	+	0	Name=XP_011143643.1;ID=cds-XP_011143643.1;Dbxref=GeneID:105185673%2CGenbank:XP_011143643.1;Parent=rna-XM_011145341.2
NW_020229904.1	Gnomon	CDS	106543	107077	.	+	0	Name=XP_011143643.1;ID=cds-XP_011143643.1;Dbxref=GeneID:105185673%2CGenbank:XP_011143643.1;Parent=rna-XM_011145341.2
NW_020229904.1	Gnomon	CDS	107184	107342	.	+	0	Name=XP_011143643.1;ID=cds-XP_011143643.1;Dbxref=GeneID:105185673%2CGenbank:XP_011143643.1;Parent=rna-XM_011145341.2
NW_020229904.1	Gnomon	CDS	107480	107655	.	+	0	Name=XP_011143643.1;ID=cds-XP_011143643.1;Dbxref=GeneID:105185673%2CGenbank:XP_011143643.1;Parent=rna-XM_011145341.2
NW_020229904.1	Gnomon	CDS	107738	107944	.	+	0	Name=XP_011143643.1;ID=cds-XP_011143643.1;Dbxref=GeneID:105185673%2CGenbank:XP_011143643.1;Parent=rna-XM_011145341.2
NW_020229904.1	Gnomon	CDS	108377	108456	.	+	0	Name=XP_011143643.1;ID=cds-XP_011143643.1;Dbxref=GeneID:105185673%2CGenbank:XP_011143643.1;Parent=rna-XM_011145341.2
NW_020229904.1	Gnomon	exon	382200	382777	.	-	.	ID=exon-XM_025307651.1-10;Dbxref=GeneID:105185656%2CGenbank:XM_025307651.1;Parent=rna-XM_025307651.1
NW_020229904.1	Gnomon	exon	896766	896948	.	+	.	ID=exon-XM_025307827.1-12;Dbxref=GeneID:105185384%2CGenbank:XM_025307827.1;Parent=rna-XM_025307827.1
NW_020229904.1	Gnomon	exon	900193	900465	.	+	.	ID=exon-XM_025307827.1-13;Dbxref=GeneID:105185384%2CGenbank:XM_025307827.1;Parent=rna-XM_025307827.1
NW_020229904.1	Gnomon	exon	904233	904292	.	+	.	ID=exon-XM_025307827.1-14;Dbxref=GeneID:105185384%2CGenbank:XM_025307827.1;Parent=rna-XM_025307827.1
NW_020229904.1	Gnomon	exon	891041	891358	.	+	.	ID=exon-XM_025307827.1-10;Dbxref=GeneID:105185384%2CGenbank:XM_025307827.1;Parent=rna-XM_025307827.1
NW_020229904.1	Gnomon	exon	894774	894890	.	+	.	ID=exon-XM_025307827.1-11;Dbxref=GeneID:105185384%2CGenbank:XM_025307827.1;Parent=rna-XM_025307827.1
NW_020229904.1	Gnomon	CDS	86535	86588	.	-	0	Name=XP_011143642.1;ID=cds-XP_011143642.1;Dbxref=GeneID:105185672%2CGenbank:XP_011143642.1;Parent=rna-XM_011145340.3
NW_020229904.1	Gnomon	CDS	85845	85972	.	-	0	Name=XP_011143642.1;ID=cds-XP_011143642.1;Dbxref=GeneID:105185672%2CGenbank:XP_011143642.1;Parent=rna-XM_011145340.3
NW_020229904.1	Gnomon	CDS	84989	85658	.	-	0	Name=XP_011143642.1;ID=cds-XP_011143642.1;Dbxref=GeneID:105185672%2CGenbank:XP_011143642.1;Parent=rna-XM_011145340.3
NW_020229904.1	Gnomon	CDS	84370	84666	.	-	0	Name=XP_011143642.1;ID=cds-XP_011143642.1;Dbxref=GeneID:105185672%2CGenbank:XP_011143642.1;Parent=rna-XM_011145340.3
NW_020229904.1	Gnomon	CDS	1647419	1647695	.	-	0	Name=XP_019698021.1;ID=cds-XP_019698021.1;Dbxref=GeneID:105185529%2CGenbank:XP_019698021.1;Parent=rna-XM_019842462.2
NW_020229904.1	Gnomon	CDS	1646663	1646922	.	-	0	Name=XP_019698021.1;ID=cds-XP_019698021.1;Dbxref=GeneID:105185529%2CGenbank:XP_019698021.1;Parent=rna-XM_019842462.2
NW_020229904.1	Gnomon	CDS	1646121	1646381	.	-	0	Name=XP_019698021.1;ID=cds-XP_019698021.1;Dbxref=GeneID:105185529%2CGenbank:XP_019698021.1;Parent=rna-XM_019842462.2
NW_020229904.1	RefSeq	cDNA_match	405435	406055	.	-	.	ID=2c61ccc8-cd60-49c6-8aca-5f1127470bf7;Target=XM_025307468.1 1 621
NW_020229904.1	RefSeq	cDNA_match	404806	404864	.	-	.	ID=2c61ccc8-cd60-49c6-8aca-5f1127470bf7;Target=XM_025307468.1 1 621
NW_020229904.1	RefSeq	cDNA_match	404535	404717	.	-	.	ID=2c61ccc8-cd60-49c6-8aca-5f1127470bf7;Target=XM_025307468.1 1 621
NW_020229904.1	RefSeq	cDNA_match	403591	403968	.	-	.	ID=2c61ccc8-cd60-49c6-8aca-5f1127470bf7;Target=XM_025307468.1 1 621
NW_020229904.1	RefSeq	cDNA_match	401937	403558	.	-	.	ID=2c61ccc8-cd60-49c6-8aca-5f1127470bf7;Target=XM_025307468.1 1 621
NW_020229904.1	Gnomon	CDS	87592	87654	.	-	0	Name=XP_011143641.1;ID=cds-XP_011143641.1;Dbxref=GeneID:105185672%2CGenbank:XP_011143641.1;Parent=rna-XM_011145339.3
NW_020229904.1	Gnomon	CDS	87116	87196	.	-	0	Name=XP_011143641.1;ID=cds-XP_011143641.1;Dbxref=GeneID:105185672%2CGenbank:XP_011143641.1;Parent=rna-XM_011145339.3
NW_020229904.1	Gnomon	CDS	85845	85972	.	-	0	Name=XP_011143641.1;ID=cds-XP_011143641.1;Dbxref=GeneID:105185672%2CGenbank:XP_011143641.1;Parent=rna-XM_011145339.3
NW_020229904.1	Gnomon	CDS	84989	85658	.	-	0	Name=XP_011143641.1;ID=cds-XP_011143641.1;Dbxref=GeneID:105185672%2CGenbank:XP_011143641.1;Parent=rna-XM_011145339.3
NW_020229904.1	Gnomon	CDS	84370	84666	.	-	0	Name=XP_011143641.1;ID=cds-XP_011143641.1;Dbxref=GeneID:105185672%2CGenbank:XP_011143641.1;Parent=rna-XM_011145339.3
NW_020229904.1	Gnomon	exon	136500	137916	.	+	.	ID=exon-XM_019842589.2-4;Dbxref=GeneID:105185662%2CGenbank:XM_019842589.2;Parent=rna-XM_019842589.2
NW_020229904.1	Gnomon	exon	135535	135637	.	+	.	ID=exon-XM_019842589.2-1;Dbxref=GeneID:105185662%2CGenbank:XM_019842589.2;Parent=rna-XM_019842589.2
NW_020229904.1	Gnomon	exon	135705	135859	.	+	.	ID=exon-XM_019842589.2-2;Dbxref=GeneID:105185662%2CGenbank:XM_019842589.2;Parent=rna-XM_019842589.2
NW_020229904.1	Gnomon	exon	135956	136274	.	+	.	ID=exon-XM_019842589.2-3;Dbxref=GeneID:105185662%2CGenbank:XM_019842589.2;Parent=rna-XM_019842589.2
NW_020229904.1	Gnomon	exon	108377	109243	.	+	.	ID=exon-XM_025307516.1-11;Dbxref=GeneID:105185673%2CGenbank:XM_025307516.1;Parent=rna-XM_025307516.1
NW_020229904.1	Gnomon	exon	108028	108051	.	+	.	ID=exon-XM_025307516.1-10;Dbxref=GeneID:105185673%2CGenbank:XM_025307516.1;Parent=rna-XM_025307516.1
NW_020229904.1	Gnomon	exon	594077	594240	.	+	.	ID=exon-XM_025307471.1-2;Dbxref=GeneID:109504054%2CGenbank:XM_025307471.1;Parent=rna-XM_025307471.1
NW_020229904.1	Gnomon	exon	594291	594483	.	+	.	ID=exon-XM_025307471.1-3;Dbxref=GeneID:109504054%2CGenbank:XM_025307471.1;Parent=rna-XM_025307471.1
NW_020229904.1	Gnomon	exon	594783	595490	.	+	.	ID=exon-XM_025307471.1-4;Dbxref=GeneID:109504054%2CGenbank:XM_025307471.1;Parent=rna-XM_025307471.1
NW_020229904.1	Gnomon	exon	593599	593751	.	+	.	ID=exon-XM_025307471.1-1;Dbxref=GeneID:109504054%2CGenbank:XM_025307471.1;Parent=rna-XM_025307471.1
NW_020229904.1	Gnomon	exon	1617566	1617910	.	-	.	ID=exon-XM_011144983.3-13;Dbxref=GeneID:105185459%2CGenbank:XM_011144983.3;Parent=rna-XM_011144983.3
NW_020229904.1	Gnomon	exon	1616985	1617199	.	-	.	ID=exon-XM_011144983.3-14;Dbxref=GeneID:105185459%2CGenbank:XM_011144983.3;Parent=rna-XM_011144983.3
NW_020229904.1	Gnomon	exon	1618686	1618834	.	-	.	ID=exon-XM_011144983.3-11;Dbxref=GeneID:105185459%2CGenbank:XM_011144983.3;Parent=rna-XM_011144983.3
NW_020229904.1	Gnomon	exon	1618201	1618311	.	-	.	ID=exon-XM_011144983.3-12;Dbxref=GeneID:105185459%2CGenbank:XM_011144983.3;Parent=rna-XM_011144983.3
NW_020229904.1	Gnomon	exon	1618914	1619005	.	-	.	ID=exon-XM_011144983.3-10;Dbxref=GeneID:105185459%2CGenbank:XM_011144983.3;Parent=rna-XM_011144983.3
NW_020229904.1	Gnomon	exon	1614601	1614887	.	-	.	ID=exon-XM_011144983.3-19;Dbxref=GeneID:105185459%2CGenbank:XM_011144983.3;Parent=rna-XM_011144983.3
NW_020229904.1	Gnomon	exon	1616018	1616118	.	-	.	ID=exon-XM_011144983.3-17;Dbxref=GeneID:105185459%2CGenbank:XM_011144983.3;Parent=rna-XM_011144983.3
NW_020229904.1	Gnomon	exon	1615266	1615441	.	-	.	ID=exon-XM_011144983.3-18;Dbxref=GeneID:105185459%2CGenbank:XM_011144983.3;Parent=rna-XM_011144983.3
NW_020229904.1	Gnomon	exon	1616469	1616581	.	-	.	ID=exon-XM_011144983.3-15;Dbxref=GeneID:105185459%2CGenbank:XM_011144983.3;Parent=rna-XM_011144983.3
NW_020229904.1	Gnomon	exon	1616241	1616388	.	-	.	ID=exon-XM_011144983.3-16;Dbxref=GeneID:105185459%2CGenbank:XM_011144983.3;Parent=rna-XM_011144983.3
NW_020229904.1	Gnomon	exon	1611464	1611622	.	-	.	ID=exon-XM_011144983.3-24;Dbxref=GeneID:105185459%2CGenbank:XM_011144983.3;Parent=rna-XM_011144983.3
NW_020229904.1	Gnomon	exon	1610098	1610247	.	-	.	ID=exon-XM_011144983.3-25;Dbxref=GeneID:105185459%2CGenbank:XM_011144983.3;Parent=rna-XM_011144983.3
NW_020229904.1	Gnomon	exon	1613278	1613490	.	-	.	ID=exon-XM_011144983.3-22;Dbxref=GeneID:105185459%2CGenbank:XM_011144983.3;Parent=rna-XM_011144983.3
NW_020229904.1	Gnomon	exon	1611943	1612068	.	-	.	ID=exon-XM_011144983.3-23;Dbxref=GeneID:105185459%2CGenbank:XM_011144983.3;Parent=rna-XM_011144983.3
NW_020229904.1	Gnomon	exon	1613830	1614037	.	-	.	ID=exon-XM_011144983.3-20;Dbxref=GeneID:105185459%2CGenbank:XM_011144983.3;Parent=rna-XM_011144983.3
NW_020229904.1	Gnomon	exon	1613569	1613752	.	-	.	ID=exon-XM_011144983.3-21;Dbxref=GeneID:105185459%2CGenbank:XM_011144983.3;Parent=rna-XM_011144983.3
NW_020229904.1	Gnomon	exon	1607629	1608211	.	-	.	ID=exon-XM_011144983.3-28;Dbxref=GeneID:105185459%2CGenbank:XM_011144983.3;Parent=rna-XM_011144983.3
NW_020229904.1	Gnomon	exon	1609781	1610015	.	-	.	ID=exon-XM_011144983.3-26;Dbxref=GeneID:105185459%2CGenbank:XM_011144983.3;Parent=rna-XM_011144983.3
NW_020229904.1	Gnomon	exon	1609528	1609707	.	-	.	ID=exon-XM_011144983.3-27;Dbxref=GeneID:105185459%2CGenbank:XM_011144983.3;Parent=rna-XM_011144983.3
NW_020229904.1	Gnomon	mRNA	572022	575381	.	-	.	Name=XM_011145288.3;ID=rna-XM_011145288.3;Dbxref=GeneID:105185644%2CGenbank:XM_011145288.3;Parent=gene-LOC105185644
NW_020229904.1	Gnomon	mRNA	571407	575290	.	-	.	Name=XM_011145287.3;ID=rna-XM_011145287.3;Dbxref=GeneID:105185644%2CGenbank:XM_011145287.3;Parent=gene-LOC105185644
NW_020229904.1	Gnomon	mRNA	362281	377452	.	-	.	Name=XM_025307631.1;ID=rna-XM_025307631.1;Dbxref=GeneID:105185658%2CGenbank:XM_025307631.1;Parent=gene-LOC105185658
NW_020229904.1	Gnomon	exon	589364	589536	.	+	.	ID=exon-XM_025307718.1-39;Dbxref=GeneID:105185645%2CGenbank:XM_025307718.1;Parent=rna-XM_025307718.1
NW_020229904.1	Gnomon	exon	586239	586428	.	+	.	ID=exon-XM_025307718.1-33;Dbxref=GeneID:105185645%2CGenbank:XM_025307718.1;Parent=rna-XM_025307718.1
NW_020229904.1	Gnomon	exon	586499	586808	.	+	.	ID=exon-XM_025307718.1-34;Dbxref=GeneID:105185645%2CGenbank:XM_025307718.1;Parent=rna-XM_025307718.1
NW_020229904.1	Gnomon	exon	585210	585400	.	+	.	ID=exon-XM_025307718.1-31;Dbxref=GeneID:105185645%2CGenbank:XM_025307718.1;Parent=rna-XM_025307718.1
NW_020229904.1	Gnomon	exon	585501	586141	.	+	.	ID=exon-XM_025307718.1-32;Dbxref=GeneID:105185645%2CGenbank:XM_025307718.1;Parent=rna-XM_025307718.1
NW_020229904.1	Gnomon	exon	588248	588556	.	+	.	ID=exon-XM_025307718.1-37;Dbxref=GeneID:105185645%2CGenbank:XM_025307718.1;Parent=rna-XM_025307718.1
NW_020229904.1	Gnomon	exon	588722	588890	.	+	.	ID=exon-XM_025307718.1-38;Dbxref=GeneID:105185645%2CGenbank:XM_025307718.1;Parent=rna-XM_025307718.1
NW_020229904.1	Gnomon	exon	586980	587280	.	+	.	ID=exon-XM_025307718.1-35;Dbxref=GeneID:105185645%2CGenbank:XM_025307718.1;Parent=rna-XM_025307718.1
NW_020229904.1	Gnomon	exon	587594	588108	.	+	.	ID=exon-XM_025307718.1-36;Dbxref=GeneID:105185645%2CGenbank:XM_025307718.1;Parent=rna-XM_025307718.1
NW_020229904.1	Gnomon	exon	589799	589873	.	+	.	ID=exon-XM_025307718.1-40;Dbxref=GeneID:105185645%2CGenbank:XM_025307718.1;Parent=rna-XM_025307718.1
NW_020229904.1	Gnomon	exon	591026	591199	.	+	.	ID=exon-XM_025307718.1-41;Dbxref=GeneID:105185645%2CGenbank:XM_025307718.1;Parent=rna-XM_025307718.1
NW_020229904.1	Gnomon	exon	591781	591973	.	+	.	ID=exon-XM_025307718.1-44;Dbxref=GeneID:105185645%2CGenbank:XM_025307718.1;Parent=rna-XM_025307718.1
NW_020229904.1	Gnomon	exon	592126	592383	.	+	.	ID=exon-XM_025307718.1-45;Dbxref=GeneID:105185645%2CGenbank:XM_025307718.1;Parent=rna-XM_025307718.1
NW_020229904.1	Gnomon	exon	591280	591417	.	+	.	ID=exon-XM_025307718.1-42;Dbxref=GeneID:105185645%2CGenbank:XM_025307718.1;Parent=rna-XM_025307718.1
NW_020229904.1	Gnomon	exon	591530	591699	.	+	.	ID=exon-XM_025307718.1-43;Dbxref=GeneID:105185645%2CGenbank:XM_025307718.1;Parent=rna-XM_025307718.1
NW_020229904.1	Gnomon	exon	592473	592974	.	+	.	ID=exon-XM_025307718.1-46;Dbxref=GeneID:105185645%2CGenbank:XM_025307718.1;Parent=rna-XM_025307718.1
NW_020229904.1	Gnomon	exon	593117	593556	.	+	.	ID=exon-XM_025307718.1-47;Dbxref=GeneID:105185645%2CGenbank:XM_025307718.1;Parent=rna-XM_025307718.1
NW_020229904.1	Gnomon	exon	570203	570373	.	+	.	ID=exon-XM_025307718.1-19;Dbxref=GeneID:105185645%2CGenbank:XM_025307718.1;Parent=rna-XM_025307718.1
NW_020229904.1	Gnomon	exon	567878	568054	.	+	.	ID=exon-XM_025307718.1-17;Dbxref=GeneID:105185645%2CGenbank:XM_025307718.1;Parent=rna-XM_025307718.1
NW_020229904.1	Gnomon	exon	569019	569165	.	+	.	ID=exon-XM_025307718.1-18;Dbxref=GeneID:105185645%2CGenbank:XM_025307718.1;Parent=rna-XM_025307718.1
NW_020229904.1	Gnomon	exon	565326	565560	.	+	.	ID=exon-XM_025307718.1-11;Dbxref=GeneID:105185645%2CGenbank:XM_025307718.1;Parent=rna-XM_025307718.1
NW_020229904.1	Gnomon	exon	565644	566047	.	+	.	ID=exon-XM_025307718.1-12;Dbxref=GeneID:105185645%2CGenbank:XM_025307718.1;Parent=rna-XM_025307718.1
NW_020229904.1	Gnomon	exon	565120	565257	.	+	.	ID=exon-XM_025307718.1-10;Dbxref=GeneID:105185645%2CGenbank:XM_025307718.1;Parent=rna-XM_025307718.1
NW_020229904.1	Gnomon	exon	567359	567529	.	+	.	ID=exon-XM_025307718.1-15;Dbxref=GeneID:105185645%2CGenbank:XM_025307718.1;Parent=rna-XM_025307718.1
NW_020229904.1	Gnomon	exon	567605	567794	.	+	.	ID=exon-XM_025307718.1-16;Dbxref=GeneID:105185645%2CGenbank:XM_025307718.1;Parent=rna-XM_025307718.1
NW_020229904.1	Gnomon	exon	566497	567072	.	+	.	ID=exon-XM_025307718.1-13;Dbxref=GeneID:105185645%2CGenbank:XM_025307718.1;Parent=rna-XM_025307718.1
NW_020229904.1	Gnomon	exon	567145	567280	.	+	.	ID=exon-XM_025307718.1-14;Dbxref=GeneID:105185645%2CGenbank:XM_025307718.1;Parent=rna-XM_025307718.1
NW_020229904.1	Gnomon	exon	108377	109243	.	+	.	ID=exon-XM_011145341.2-10;Dbxref=GeneID:105185673%2CGenbank:XM_011145341.2;Parent=rna-XM_011145341.2
NW_020229904.1	Gnomon	exon	584258	584392	.	+	.	ID=exon-XM_025307718.1-28;Dbxref=GeneID:105185645%2CGenbank:XM_025307718.1;Parent=rna-XM_025307718.1
NW_020229904.1	Gnomon	exon	584464	584732	.	+	.	ID=exon-XM_025307718.1-29;Dbxref=GeneID:105185645%2CGenbank:XM_025307718.1;Parent=rna-XM_025307718.1
NW_020229904.1	Gnomon	exon	570967	571238	.	+	.	ID=exon-XM_025307718.1-22;Dbxref=GeneID:105185645%2CGenbank:XM_025307718.1;Parent=rna-XM_025307718.1
NW_020229904.1	Gnomon	exon	571407	571561	.	+	.	ID=exon-XM_025307718.1-23;Dbxref=GeneID:105185645%2CGenbank:XM_025307718.1;Parent=rna-XM_025307718.1
NW_020229904.1	Gnomon	exon	570465	570614	.	+	.	ID=exon-XM_025307718.1-20;Dbxref=GeneID:105185645%2CGenbank:XM_025307718.1;Parent=rna-XM_025307718.1
NW_020229904.1	Gnomon	exon	570700	570869	.	+	.	ID=exon-XM_025307718.1-21;Dbxref=GeneID:105185645%2CGenbank:XM_025307718.1;Parent=rna-XM_025307718.1
NW_020229904.1	Gnomon	exon	580679	580815	.	+	.	ID=exon-XM_025307718.1-26;Dbxref=GeneID:105185645%2CGenbank:XM_025307718.1;Parent=rna-XM_025307718.1
NW_020229904.1	Gnomon	exon	583783	583887	.	+	.	ID=exon-XM_025307718.1-27;Dbxref=GeneID:105185645%2CGenbank:XM_025307718.1;Parent=rna-XM_025307718.1
NW_020229904.1	Gnomon	exon	571802	571965	.	+	.	ID=exon-XM_025307718.1-24;Dbxref=GeneID:105185645%2CGenbank:XM_025307718.1;Parent=rna-XM_025307718.1
NW_020229904.1	Gnomon	exon	576403	576612	.	+	.	ID=exon-XM_025307718.1-25;Dbxref=GeneID:105185645%2CGenbank:XM_025307718.1;Parent=rna-XM_025307718.1
NW_020229904.1	Gnomon	exon	584970	585096	.	+	.	ID=exon-XM_025307718.1-30;Dbxref=GeneID:105185645%2CGenbank:XM_025307718.1;Parent=rna-XM_025307718.1
NW_020229904.1	Gnomon	exon	1641196	1641221	.	+	.	ID=exon-XM_011145137.3-2;Dbxref=GeneID:105185538%2CGenbank:XM_011145137.3;Parent=rna-XM_011145137.3
NW_020229904.1	Gnomon	exon	1641394	1644880	.	+	.	ID=exon-XM_011145137.3-3;Dbxref=GeneID:105185538%2CGenbank:XM_011145137.3;Parent=rna-XM_011145137.3
NW_020229904.1	Gnomon	exon	1640987	1641040	.	+	.	ID=exon-XM_011145137.3-1;Dbxref=GeneID:105185538%2CGenbank:XM_011145137.3;Parent=rna-XM_011145137.3
NW_020229904.1	Gnomon	CDS	1641394	1644750	.	+	0	Name=XP_011143439.1;ID=cds-XP_011143439.1;Dbxref=GeneID:105185538%2CGenbank:XP_011143439.1;Parent=rna-XM_011145137.3
NW_020229904.1	Gnomon	CDS	367472	367714	.	-	0	Name=XP_025163416.1;ID=cds-XP_025163416.1;Dbxref=GeneID:105185658%2CGenbank:XP_025163416.1;Parent=rna-XM_025307631.1
NW_020229904.1	Gnomon	CDS	367004	367211	.	-	0	Name=XP_025163416.1;ID=cds-XP_025163416.1;Dbxref=GeneID:105185658%2CGenbank:XP_025163416.1;Parent=rna-XM_025307631.1
NW_020229904.1	Gnomon	CDS	366646	366815	.	-	0	Name=XP_025163416.1;ID=cds-XP_025163416.1;Dbxref=GeneID:105185658%2CGenbank:XP_025163416.1;Parent=rna-XM_025307631.1
NW_020229904.1	Gnomon	CDS	366282	366477	.	-	0	Name=XP_025163416.1;ID=cds-XP_025163416.1;Dbxref=GeneID:105185658%2CGenbank:XP_025163416.1;Parent=rna-XM_025307631.1
NW_020229904.1	Gnomon	CDS	365923	366077	.	-	0	Name=XP_025163416.1;ID=cds-XP_025163416.1;Dbxref=GeneID:105185658%2CGenbank:XP_025163416.1;Parent=rna-XM_025307631.1
NW_020229904.1	Gnomon	CDS	365452	365632	.	-	0	Name=XP_025163416.1;ID=cds-XP_025163416.1;Dbxref=GeneID:105185658%2CGenbank:XP_025163416.1;Parent=rna-XM_025307631.1
NW_020229904.1	Gnomon	CDS	364391	364719	.	-	0	Name=XP_025163416.1;ID=cds-XP_025163416.1;Dbxref=GeneID:105185658%2CGenbank:XP_025163416.1;Parent=rna-XM_025307631.1
NW_020229904.1	Gnomon	CDS	363836	364031	.	-	0	Name=XP_025163416.1;ID=cds-XP_025163416.1;Dbxref=GeneID:105185658%2CGenbank:XP_025163416.1;Parent=rna-XM_025307631.1
NW_020229904.1	Gnomon	CDS	363010	363098	.	-	0	Name=XP_025163416.1;ID=cds-XP_025163416.1;Dbxref=GeneID:105185658%2CGenbank:XP_025163416.1;Parent=rna-XM_025307631.1
NW_020229904.1	Gnomon	lnc_RNA	1649576	1651029	.	+	.	Name=XR_849956.3;ID=rna-XR_849956.3;Dbxref=GeneID:105185554%2CGenbank:XR_849956.3;Parent=gene-LOC105185554
NW_020229904.1	Gnomon	CDS	724865	724933	.	+	0	Name=XP_011143184.1;ID=cds-XP_011143184.1;Dbxref=GeneID:105185384%2CGenbank:XP_011143184.1;Parent=rna-XM_011144882.3
NW_020229904.1	Gnomon	CDS	739920	740047	.	+	0	Name=XP_011143184.1;ID=cds-XP_011143184.1;Dbxref=GeneID:105185384%2CGenbank:XP_011143184.1;Parent=rna-XM_011144882.3
NW_020229904.1	Gnomon	CDS	743257	743340	.	+	0	Name=XP_011143184.1;ID=cds-XP_011143184.1;Dbxref=GeneID:105185384%2CGenbank:XP_011143184.1;Parent=rna-XM_011144882.3
NW_020229904.1	Gnomon	CDS	847755	847830	.	+	0	Name=XP_011143184.1;ID=cds-XP_011143184.1;Dbxref=GeneID:105185384%2CGenbank:XP_011143184.1;Parent=rna-XM_011144882.3
NW_020229904.1	Gnomon	CDS	880298	880399	.	+	0	Name=XP_011143184.1;ID=cds-XP_011143184.1;Dbxref=GeneID:105185384%2CGenbank:XP_011143184.1;Parent=rna-XM_011144882.3
NW_020229904.1	Gnomon	CDS	886931	887143	.	+	0	Name=XP_011143184.1;ID=cds-XP_011143184.1;Dbxref=GeneID:105185384%2CGenbank:XP_011143184.1;Parent=rna-XM_011144882.3
NW_020229904.1	Gnomon	CDS	887225	889173	.	+	0	Name=XP_011143184.1;ID=cds-XP_011143184.1;Dbxref=GeneID:105185384%2CGenbank:XP_011143184.1;Parent=rna-XM_011144882.3
NW_020229904.1	Gnomon	CDS	889764	889948	.	+	0	Name=XP_011143184.1;ID=cds-XP_011143184.1;Dbxref=GeneID:105185384%2CGenbank:XP_011143184.1;Parent=rna-XM_011144882.3
NW_020229904.1	Gnomon	CDS	890038	890249	.	+	0	Name=XP_011143184.1;ID=cds-XP_011143184.1;Dbxref=GeneID:105185384%2CGenbank:XP_011143184.1;Parent=rna-XM_011144882.3
NW_020229904.1	Gnomon	CDS	890354	890585	.	+	0	Name=XP_011143184.1;ID=cds-XP_011143184.1;Dbxref=GeneID:105185384%2CGenbank:XP_011143184.1;Parent=rna-XM_011144882.3
NW_020229904.1	Gnomon	CDS	890659	890958	.	+	0	Name=XP_011143184.1;ID=cds-XP_011143184.1;Dbxref=GeneID:105185384%2CGenbank:XP_011143184.1;Parent=rna-XM_011144882.3
NW_020229904.1	Gnomon	CDS	891041	891358	.	+	0	Name=XP_011143184.1;ID=cds-XP_011143184.1;Dbxref=GeneID:105185384%2CGenbank:XP_011143184.1;Parent=rna-XM_011144882.3
NW_020229904.1	Gnomon	CDS	904233	904264	.	+	0	Name=XP_011143184.1;ID=cds-XP_011143184.1;Dbxref=GeneID:105185384%2CGenbank:XP_011143184.1;Parent=rna-XM_011144882.3
NW_020229904.1	Gnomon	mRNA	377654	381884	.	+	.	Name=XM_025307634.1;ID=rna-XM_025307634.1;Dbxref=GeneID:105185655%2CGenbank:XM_025307634.1;Parent=gene-LOC105185655
NW_020229904.1	Gnomon	exon	541702	541772	.	-	.	ID=exon-XM_011145301.2-2;Dbxref=GeneID:105185652%2CGenbank:XM_011145301.2;Parent=rna-XM_011145301.2
NW_020229904.1	Gnomon	exon	540212	540390	.	-	.	ID=exon-XM_011145301.2-3;Dbxref=GeneID:105185652%2CGenbank:XM_011145301.2;Parent=rna-XM_011145301.2
NW_020229904.1	Gnomon	exon	535988	539643	.	-	.	ID=exon-XM_011145301.2-4;Dbxref=GeneID:105185652%2CGenbank:XM_011145301.2;Parent=rna-XM_011145301.2
NW_020229904.1	Gnomon	exon	541944	542120	.	-	.	ID=exon-XM_011145301.2-1;Dbxref=GeneID:105185652%2CGenbank:XM_011145301.2;Parent=rna-XM_011145301.2
NW_020229904.1	Gnomon	CDS	378176	378202	.	+	0	Name=XP_025163419.1;ID=cds-XP_025163419.1;Dbxref=GeneID:105185655%2CGenbank:XP_025163419.1;Parent=rna-XM_025307634.1
NW_020229904.1	Gnomon	CDS	378276	378383	.	+	0	Name=XP_025163419.1;ID=cds-XP_025163419.1;Dbxref=GeneID:105185655%2CGenbank:XP_025163419.1;Parent=rna-XM_025307634.1
NW_020229904.1	Gnomon	CDS	378840	379049	.	+	0	Name=XP_025163419.1;ID=cds-XP_025163419.1;Dbxref=GeneID:105185655%2CGenbank:XP_025163419.1;Parent=rna-XM_025307634.1
NW_020229904.1	Gnomon	CDS	379155	379823	.	+	0	Name=XP_025163419.1;ID=cds-XP_025163419.1;Dbxref=GeneID:105185655%2CGenbank:XP_025163419.1;Parent=rna-XM_025307634.1
NW_020229904.1	Gnomon	CDS	380262	380331	.	+	0	Name=XP_025163419.1;ID=cds-XP_025163419.1;Dbxref=GeneID:105185655%2CGenbank:XP_025163419.1;Parent=rna-XM_025307634.1
NW_020229904.1	Gnomon	CDS	380403	380565	.	+	0	Name=XP_025163419.1;ID=cds-XP_025163419.1;Dbxref=GeneID:105185655%2CGenbank:XP_025163419.1;Parent=rna-XM_025307634.1
NW_020229904.1	Gnomon	CDS	381360	381590	.	+	0	Name=XP_025163419.1;ID=cds-XP_025163419.1;Dbxref=GeneID:105185655%2CGenbank:XP_025163419.1;Parent=rna-XM_025307634.1
NW_020229904.1	Gnomon	CDS	381648	381693	.	+	0	Name=XP_025163419.1;ID=cds-XP_025163419.1;Dbxref=GeneID:105185655%2CGenbank:XP_025163419.1;Parent=rna-XM_025307634.1
NW_020229904.1	Gnomon	exon	423086	423320	.	-	.	ID=exon-XM_025307669.1-7;Dbxref=GeneID:105185653%2CGenbank:XM_025307669.1;Parent=rna-XM_025307669.1
NW_020229904.1	Gnomon	exon	414936	422346	.	-	.	ID=exon-XM_025307669.1-8;Dbxref=GeneID:105185653%2CGenbank:XM_025307669.1;Parent=rna-XM_025307669.1
NW_020229904.1	Gnomon	exon	427073	427314	.	-	.	ID=exon-XM_025307669.1-3;Dbxref=GeneID:105185653%2CGenbank:XM_025307669.1;Parent=rna-XM_025307669.1
NW_020229904.1	Gnomon	exon	426326	426838	.	-	.	ID=exon-XM_025307669.1-4;Dbxref=GeneID:105185653%2CGenbank:XM_025307669.1;Parent=rna-XM_025307669.1
NW_020229904.1	Gnomon	exon	425441	425774	.	-	.	ID=exon-XM_025307669.1-5;Dbxref=GeneID:105185653%2CGenbank:XM_025307669.1;Parent=rna-XM_025307669.1
NW_020229904.1	Gnomon	exon	424547	424855	.	-	.	ID=exon-XM_025307669.1-6;Dbxref=GeneID:105185653%2CGenbank:XM_025307669.1;Parent=rna-XM_025307669.1
NW_020229904.1	Gnomon	exon	485264	486641	.	-	.	ID=exon-XM_025307669.1-1;Dbxref=GeneID:105185653%2CGenbank:XM_025307669.1;Parent=rna-XM_025307669.1
NW_020229904.1	Gnomon	exon	430682	430950	.	-	.	ID=exon-XM_025307669.1-2;Dbxref=GeneID:105185653%2CGenbank:XM_025307669.1;Parent=rna-XM_025307669.1
NW_020229904.1	Gnomon	CDS	563155	563197	.	+	0	Name=XP_025163512.1;ID=cds-XP_025163512.1;Dbxref=GeneID:105185645%2CGenbank:XP_025163512.1;Parent=rna-XM_025307727.1
NW_020229904.1	Gnomon	CDS	563263	563304	.	+	0	Name=XP_025163512.1;ID=cds-XP_025163512.1;Dbxref=GeneID:105185645%2CGenbank:XP_025163512.1;Parent=rna-XM_025307727.1
NW_020229904.1	Gnomon	CDS	563746	563922	.	+	0	Name=XP_025163512.1;ID=cds-XP_025163512.1;Dbxref=GeneID:105185645%2CGenbank:XP_025163512.1;Parent=rna-XM_025307727.1
NW_020229904.1	Gnomon	CDS	564024	564208	.	+	0	Name=XP_025163512.1;ID=cds-XP_025163512.1;Dbxref=GeneID:105185645%2CGenbank:XP_025163512.1;Parent=rna-XM_025307727.1
NW_020229904.1	Gnomon	CDS	564268	564461	.	+	0	Name=XP_025163512.1;ID=cds-XP_025163512.1;Dbxref=GeneID:105185645%2CGenbank:XP_025163512.1;Parent=rna-XM_025307727.1
NW_020229904.1	Gnomon	CDS	564524	564733	.	+	0	Name=XP_025163512.1;ID=cds-XP_025163512.1;Dbxref=GeneID:105185645%2CGenbank:XP_025163512.1;Parent=rna-XM_025307727.1
NW_020229904.1	Gnomon	CDS	564808	565015	.	+	0	Name=XP_025163512.1;ID=cds-XP_025163512.1;Dbxref=GeneID:105185645%2CGenbank:XP_025163512.1;Parent=rna-XM_025307727.1
NW_020229904.1	Gnomon	CDS	565120	565257	.	+	0	Name=XP_025163512.1;ID=cds-XP_025163512.1;Dbxref=GeneID:105185645%2CGenbank:XP_025163512.1;Parent=rna-XM_025307727.1
NW_020229904.1	Gnomon	CDS	565326	565560	.	+	0	Name=XP_025163512.1;ID=cds-XP_025163512.1;Dbxref=GeneID:105185645%2CGenbank:XP_025163512.1;Parent=rna-XM_025307727.1
NW_020229904.1	Gnomon	CDS	565644	566047	.	+	0	Name=XP_025163512.1;ID=cds-XP_025163512.1;Dbxref=GeneID:105185645%2CGenbank:XP_025163512.1;Parent=rna-XM_025307727.1
NW_020229904.1	Gnomon	CDS	566497	567072	.	+	0	Name=XP_025163512.1;ID=cds-XP_025163512.1;Dbxref=GeneID:105185645%2CGenbank:XP_025163512.1;Parent=rna-XM_025307727.1
NW_020229904.1	Gnomon	CDS	567145	567280	.	+	0	Name=XP_025163512.1;ID=cds-XP_025163512.1;Dbxref=GeneID:105185645%2CGenbank:XP_025163512.1;Parent=rna-XM_025307727.1
NW_020229904.1	Gnomon	CDS	567359	567529	.	+	0	Name=XP_025163512.1;ID=cds-XP_025163512.1;Dbxref=GeneID:105185645%2CGenbank:XP_025163512.1;Parent=rna-XM_025307727.1
NW_020229904.1	Gnomon	CDS	567605	567794	.	+	0	Name=XP_025163512.1;ID=cds-XP_025163512.1;Dbxref=GeneID:105185645%2CGenbank:XP_025163512.1;Parent=rna-XM_025307727.1
NW_020229904.1	Gnomon	CDS	567878	568054	.	+	0	Name=XP_025163512.1;ID=cds-XP_025163512.1;Dbxref=GeneID:105185645%2CGenbank:XP_025163512.1;Parent=rna-XM_025307727.1
NW_020229904.1	Gnomon	CDS	569019	569165	.	+	0	Name=XP_025163512.1;ID=cds-XP_025163512.1;Dbxref=GeneID:105185645%2CGenbank:XP_025163512.1;Parent=rna-XM_025307727.1
NW_020229904.1	Gnomon	CDS	570203	570373	.	+	0	Name=XP_025163512.1;ID=cds-XP_025163512.1;Dbxref=GeneID:105185645%2CGenbank:XP_025163512.1;Parent=rna-XM_025307727.1
NW_020229904.1	Gnomon	CDS	570465	570614	.	+	0	Name=XP_025163512.1;ID=cds-XP_025163512.1;Dbxref=GeneID:105185645%2CGenbank:XP_025163512.1;Parent=rna-XM_025307727.1
NW_020229904.1	Gnomon	CDS	570700	570869	.	+	0	Name=XP_025163512.1;ID=cds-XP_025163512.1;Dbxref=GeneID:105185645%2CGenbank:XP_025163512.1;Parent=rna-XM_025307727.1
NW_020229904.1	Gnomon	CDS	570967	571238	.	+	0	Name=XP_025163512.1;ID=cds-XP_025163512.1;Dbxref=GeneID:105185645%2CGenbank:XP_025163512.1;Parent=rna-XM_025307727.1
NW_020229904.1	Gnomon	CDS	571407	571561	.	+	0	Name=XP_025163512.1;ID=cds-XP_025163512.1;Dbxref=GeneID:105185645%2CGenbank:XP_025163512.1;Parent=rna-XM_025307727.1
NW_020229904.1	Gnomon	CDS	571802	571965	.	+	0	Name=XP_025163512.1;ID=cds-XP_025163512.1;Dbxref=GeneID:105185645%2CGenbank:XP_025163512.1;Parent=rna-XM_025307727.1
NW_020229904.1	Gnomon	CDS	576403	576612	.	+	0	Name=XP_025163512.1;ID=cds-XP_025163512.1;Dbxref=GeneID:105185645%2CGenbank:XP_025163512.1;Parent=rna-XM_025307727.1
NW_020229904.1	Gnomon	CDS	580679	580815	.	+	0	Name=XP_025163512.1;ID=cds-XP_025163512.1;Dbxref=GeneID:105185645%2CGenbank:XP_025163512.1;Parent=rna-XM_025307727.1
NW_020229904.1	Gnomon	CDS	583783	583887	.	+	0	Name=XP_025163512.1;ID=cds-XP_025163512.1;Dbxref=GeneID:105185645%2CGenbank:XP_025163512.1;Parent=rna-XM_025307727.1
NW_020229904.1	Gnomon	CDS	584258	584392	.	+	0	Name=XP_025163512.1;ID=cds-XP_025163512.1;Dbxref=GeneID:105185645%2CGenbank:XP_025163512.1;Parent=rna-XM_025307727.1
NW_020229904.1	Gnomon	CDS	584464	584732	.	+	0	Name=XP_025163512.1;ID=cds-XP_025163512.1;Dbxref=GeneID:105185645%2CGenbank:XP_025163512.1;Parent=rna-XM_025307727.1
NW_020229904.1	Gnomon	CDS	584970	585096	.	+	0	Name=XP_025163512.1;ID=cds-XP_025163512.1;Dbxref=GeneID:105185645%2CGenbank:XP_025163512.1;Parent=rna-XM_025307727.1
NW_020229904.1	Gnomon	CDS	585210	585400	.	+	0	Name=XP_025163512.1;ID=cds-XP_025163512.1;Dbxref=GeneID:105185645%2CGenbank:XP_025163512.1;Parent=rna-XM_025307727.1
NW_020229904.1	Gnomon	CDS	585501	586141	.	+	0	Name=XP_025163512.1;ID=cds-XP_025163512.1;Dbxref=GeneID:105185645%2CGenbank:XP_025163512.1;Parent=rna-XM_025307727.1
NW_020229904.1	Gnomon	CDS	586239	586428	.	+	0	Name=XP_025163512.1;ID=cds-XP_025163512.1;Dbxref=GeneID:105185645%2CGenbank:XP_025163512.1;Parent=rna-XM_025307727.1
NW_020229904.1	Gnomon	CDS	586499	586808	.	+	0	Name=XP_025163512.1;ID=cds-XP_025163512.1;Dbxref=GeneID:105185645%2CGenbank:XP_025163512.1;Parent=rna-XM_025307727.1
NW_020229904.1	Gnomon	CDS	586980	587280	.	+	0	Name=XP_025163512.1;ID=cds-XP_025163512.1;Dbxref=GeneID:105185645%2CGenbank:XP_025163512.1;Parent=rna-XM_025307727.1
NW_020229904.1	Gnomon	CDS	587594	588108	.	+	0	Name=XP_025163512.1;ID=cds-XP_025163512.1;Dbxref=GeneID:105185645%2CGenbank:XP_025163512.1;Parent=rna-XM_025307727.1
NW_020229904.1	Gnomon	CDS	588248	588556	.	+	0	Name=XP_025163512.1;ID=cds-XP_025163512.1;Dbxref=GeneID:105185645%2CGenbank:XP_025163512.1;Parent=rna-XM_025307727.1
NW_020229904.1	Gnomon	CDS	588722	588890	.	+	0	Name=XP_025163512.1;ID=cds-XP_025163512.1;Dbxref=GeneID:105185645%2CGenbank:XP_025163512.1;Parent=rna-XM_025307727.1
NW_020229904.1	Gnomon	CDS	589364	589536	.	+	0	Name=XP_025163512.1;ID=cds-XP_025163512.1;Dbxref=GeneID:105185645%2CGenbank:XP_025163512.1;Parent=rna-XM_025307727.1
NW_020229904.1	Gnomon	CDS	589799	589873	.	+	0	Name=XP_025163512.1;ID=cds-XP_025163512.1;Dbxref=GeneID:105185645%2CGenbank:XP_025163512.1;Parent=rna-XM_025307727.1
NW_020229904.1	Gnomon	CDS	590002	590055	.	+	0	Name=XP_025163512.1;ID=cds-XP_025163512.1;Dbxref=GeneID:105185645%2CGenbank:XP_025163512.1;Parent=rna-XM_025307727.1
NW_020229904.1	Gnomon	exon	72909	73355	.	-	.	ID=exon-XM_025307494.1-1;Dbxref=GeneID:105185668%2CGenbank:XM_025307494.1;Parent=rna-XM_025307494.1
NW_020229904.1	Gnomon	exon	69757	70035	.	-	.	ID=exon-XM_025307494.1-2;Dbxref=GeneID:105185668%2CGenbank:XM_025307494.1;Parent=rna-XM_025307494.1
NW_020229904.1	Gnomon	exon	69091	69425	.	-	.	ID=exon-XM_025307494.1-3;Dbxref=GeneID:105185668%2CGenbank:XM_025307494.1;Parent=rna-XM_025307494.1
NW_020229904.1	Gnomon	mRNA	1630855	1633351	.	-	.	Name=XM_011145043.3;ID=rna-XM_011145043.3;Dbxref=GeneID:105185480%2CGenbank:XM_011145043.3;Parent=gene-LOC105185480
NW_020229904.1	Gnomon	exon	68688	68868	.	-	.	ID=exon-XM_025307494.1-4;Dbxref=GeneID:105185668%2CGenbank:XM_025307494.1;Parent=rna-XM_025307494.1
NW_020229904.1	Gnomon	exon	68163	68413	.	-	.	ID=exon-XM_025307494.1-5;Dbxref=GeneID:105185668%2CGenbank:XM_025307494.1;Parent=rna-XM_025307494.1
NW_020229904.1	Gnomon	mRNA	608961	614532	.	+	.	Name=XM_011145283.3;ID=rna-XM_011145283.3;Dbxref=GeneID:105185643%2CGenbank:XM_011145283.3;Parent=gene-LOC105185643
NW_020229904.1	Gnomon	exon	904233	904292	.	+	.	ID=exon-XM_025307831.1-15;Dbxref=GeneID:105185384%2CGenbank:XM_025307831.1;Parent=rna-XM_025307831.1
NW_020229904.1	Gnomon	exon	891041	891196	.	+	.	ID=exon-XM_025307831.1-13;Dbxref=GeneID:105185384%2CGenbank:XM_025307831.1;Parent=rna-XM_025307831.1
NW_020229904.1	Gnomon	exon	900193	900465	.	+	.	ID=exon-XM_025307831.1-14;Dbxref=GeneID:105185384%2CGenbank:XM_025307831.1;Parent=rna-XM_025307831.1
NW_020229904.1	Gnomon	exon	890354	890585	.	+	.	ID=exon-XM_025307831.1-11;Dbxref=GeneID:105185384%2CGenbank:XM_025307831.1;Parent=rna-XM_025307831.1
NW_020229904.1	Gnomon	exon	890659	890958	.	+	.	ID=exon-XM_025307831.1-12;Dbxref=GeneID:105185384%2CGenbank:XM_025307831.1;Parent=rna-XM_025307831.1
NW_020229904.1	Gnomon	exon	890038	890249	.	+	.	ID=exon-XM_025307831.1-10;Dbxref=GeneID:105185384%2CGenbank:XM_025307831.1;Parent=rna-XM_025307831.1
NW_020229904.1	Gnomon	exon	889764	889948	.	+	.	ID=exon-XM_025307821.1-9;Dbxref=GeneID:105185384%2CGenbank:XM_025307821.1;Parent=rna-XM_025307821.1
NW_020229904.1	Gnomon	exon	847755	847830	.	+	.	ID=exon-XM_025307821.1-5;Dbxref=GeneID:105185384%2CGenbank:XM_025307821.1;Parent=rna-XM_025307821.1
NW_020229904.1	Gnomon	exon	880298	880399	.	+	.	ID=exon-XM_025307821.1-6;Dbxref=GeneID:105185384%2CGenbank:XM_025307821.1;Parent=rna-XM_025307821.1
NW_020229904.1	Gnomon	exon	886931	887143	.	+	.	ID=exon-XM_025307821.1-7;Dbxref=GeneID:105185384%2CGenbank:XM_025307821.1;Parent=rna-XM_025307821.1
NW_020229904.1	Gnomon	exon	887225	889173	.	+	.	ID=exon-XM_025307821.1-8;Dbxref=GeneID:105185384%2CGenbank:XM_025307821.1;Parent=rna-XM_025307821.1
NW_020229904.1	Gnomon	exon	660727	661136	.	+	.	ID=exon-XM_025307821.1-1;Dbxref=GeneID:105185384%2CGenbank:XM_025307821.1;Parent=rna-XM_025307821.1
NW_020229904.1	Gnomon	exon	724542	724933	.	+	.	ID=exon-XM_025307821.1-2;Dbxref=GeneID:105185384%2CGenbank:XM_025307821.1;Parent=rna-XM_025307821.1
NW_020229904.1	Gnomon	exon	739920	740047	.	+	.	ID=exon-XM_025307821.1-3;Dbxref=GeneID:105185384%2CGenbank:XM_025307821.1;Parent=rna-XM_025307821.1
NW_020229904.1	Gnomon	exon	743257	743340	.	+	.	ID=exon-XM_025307821.1-4;Dbxref=GeneID:105185384%2CGenbank:XM_025307821.1;Parent=rna-XM_025307821.1
NW_020229904.1	Gnomon	exon	1620084	1620263	.	-	.	ID=exon-XM_011144992.3-8;Dbxref=GeneID:105185459%2CGenbank:XM_011144992.3;Parent=rna-XM_011144992.3
NW_020229904.1	Gnomon	exon	1619543	1619965	.	-	.	ID=exon-XM_011144992.3-9;Dbxref=GeneID:105185459%2CGenbank:XM_011144992.3;Parent=rna-XM_011144992.3
NW_020229904.1	Gnomon	exon	1621071	1622234	.	-	.	ID=exon-XM_011144992.3-6;Dbxref=GeneID:105185459%2CGenbank:XM_011144992.3;Parent=rna-XM_011144992.3
NW_020229904.1	Gnomon	exon	1620431	1620577	.	-	.	ID=exon-XM_011144992.3-7;Dbxref=GeneID:105185459%2CGenbank:XM_011144992.3;Parent=rna-XM_011144992.3
NW_020229904.1	Gnomon	exon	1625790	1625953	.	-	.	ID=exon-XM_011144992.3-1;Dbxref=GeneID:105185459%2CGenbank:XM_011144992.3;Parent=rna-XM_011144992.3
NW_020229904.1	Gnomon	exon	1622876	1623065	.	-	.	ID=exon-XM_011144992.3-4;Dbxref=GeneID:105185459%2CGenbank:XM_011144992.3;Parent=rna-XM_011144992.3
NW_020229904.1	Gnomon	exon	1622522	1622794	.	-	.	ID=exon-XM_011144992.3-5;Dbxref=GeneID:105185459%2CGenbank:XM_011144992.3;Parent=rna-XM_011144992.3
NW_020229904.1	Gnomon	exon	1624242	1624742	.	-	.	ID=exon-XM_011144992.3-2;Dbxref=GeneID:105185459%2CGenbank:XM_011144992.3;Parent=rna-XM_011144992.3
NW_020229904.1	Gnomon	exon	1623310	1623627	.	-	.	ID=exon-XM_011144992.3-3;Dbxref=GeneID:105185459%2CGenbank:XM_011144992.3;Parent=rna-XM_011144992.3
NW_020229904.1	Gnomon	mRNA	616630	623402	.	+	.	Name=XM_011145282.3;ID=rna-XM_011145282.3;Dbxref=GeneID:105185642%2CGenbank:XM_011145282.3;Parent=gene-LOC105185642
NW_020229904.1	Gnomon	lnc_RNA	1649959	1651029	.	+	.	Name=XR_003114364.1;ID=rna-XR_003114364.1;Dbxref=GeneID:105185554%2CGenbank:XR_003114364.1;Parent=gene-LOC105185554
NW_020229904.1	Gnomon	mRNA	377439	381884	.	+	.	Name=XM_025307637.1;ID=rna-XM_025307637.1;Dbxref=GeneID:105185655%2CGenbank:XM_025307637.1;Parent=gene-LOC105185655
NW_020229904.1	Gnomon	exon	570203	570373	.	+	.	ID=exon-XM_011145290.3-19;Dbxref=GeneID:105185645%2CGenbank:XM_011145290.3;Parent=rna-XM_011145290.3
NW_020229904.1	Gnomon	exon	566497	567072	.	+	.	ID=exon-XM_011145290.3-13;Dbxref=GeneID:105185645%2CGenbank:XM_011145290.3;Parent=rna-XM_011145290.3
NW_020229904.1	Gnomon	exon	567145	567280	.	+	.	ID=exon-XM_011145290.3-14;Dbxref=GeneID:105185645%2CGenbank:XM_011145290.3;Parent=rna-XM_011145290.3
NW_020229904.1	Gnomon	exon	565326	565560	.	+	.	ID=exon-XM_011145290.3-11;Dbxref=GeneID:105185645%2CGenbank:XM_011145290.3;Parent=rna-XM_011145290.3
NW_020229904.1	Gnomon	exon	565644	566047	.	+	.	ID=exon-XM_011145290.3-12;Dbxref=GeneID:105185645%2CGenbank:XM_011145290.3;Parent=rna-XM_011145290.3
NW_020229904.1	Gnomon	exon	567878	568054	.	+	.	ID=exon-XM_011145290.3-17;Dbxref=GeneID:105185645%2CGenbank:XM_011145290.3;Parent=rna-XM_011145290.3
NW_020229904.1	Gnomon	exon	569019	569165	.	+	.	ID=exon-XM_011145290.3-18;Dbxref=GeneID:105185645%2CGenbank:XM_011145290.3;Parent=rna-XM_011145290.3
NW_020229904.1	Gnomon	exon	567359	567529	.	+	.	ID=exon-XM_011145290.3-15;Dbxref=GeneID:105185645%2CGenbank:XM_011145290.3;Parent=rna-XM_011145290.3
NW_020229904.1	Gnomon	exon	567605	567794	.	+	.	ID=exon-XM_011145290.3-16;Dbxref=GeneID:105185645%2CGenbank:XM_011145290.3;Parent=rna-XM_011145290.3
NW_020229904.1	Gnomon	exon	565120	565257	.	+	.	ID=exon-XM_011145290.3-10;Dbxref=GeneID:105185645%2CGenbank:XM_011145290.3;Parent=rna-XM_011145290.3
NW_020229904.1	Gnomon	exon	546813	547355	.	+	.	ID=exon-XM_011145297.3-7;Dbxref=GeneID:105185650%2CGenbank:XM_011145297.3;Parent=rna-XM_011145297.3
NW_020229904.1	Gnomon	exon	545735	546010	.	+	.	ID=exon-XM_011145297.3-5;Dbxref=GeneID:105185650%2CGenbank:XM_011145297.3;Parent=rna-XM_011145297.3
NW_020229904.1	Gnomon	exon	546103	546733	.	+	.	ID=exon-XM_011145297.3-6;Dbxref=GeneID:105185650%2CGenbank:XM_011145297.3;Parent=rna-XM_011145297.3
NW_020229904.1	Gnomon	exon	544874	545142	.	+	.	ID=exon-XM_011145297.3-3;Dbxref=GeneID:105185650%2CGenbank:XM_011145297.3;Parent=rna-XM_011145297.3
NW_020229904.1	Gnomon	exon	545294	545636	.	+	.	ID=exon-XM_011145297.3-4;Dbxref=GeneID:105185650%2CGenbank:XM_011145297.3;Parent=rna-XM_011145297.3
NW_020229904.1	Gnomon	exon	544171	544436	.	+	.	ID=exon-XM_011145297.3-1;Dbxref=GeneID:105185650%2CGenbank:XM_011145297.3;Parent=rna-XM_011145297.3
NW_020229904.1	Gnomon	exon	544529	544604	.	+	.	ID=exon-XM_011145297.3-2;Dbxref=GeneID:105185650%2CGenbank:XM_011145297.3;Parent=rna-XM_011145297.3
NW_020229904.1	Gnomon	exon	1613278	1613490	.	-	.	ID=exon-XM_011145001.3-19;Dbxref=GeneID:105185459%2CGenbank:XM_011145001.3;Parent=rna-XM_011145001.3
NW_020229904.1	Gnomon	exon	1617566	1617910	.	-	.	ID=exon-XM_011145001.3-10;Dbxref=GeneID:105185459%2CGenbank:XM_011145001.3;Parent=rna-XM_011145001.3
NW_020229904.1	Gnomon	exon	1615266	1615441	.	-	.	ID=exon-XM_011145001.3-15;Dbxref=GeneID:105185459%2CGenbank:XM_011145001.3;Parent=rna-XM_011145001.3
NW_020229904.1	Gnomon	exon	1614601	1614887	.	-	.	ID=exon-XM_011145001.3-16;Dbxref=GeneID:105185459%2CGenbank:XM_011145001.3;Parent=rna-XM_011145001.3
NW_020229904.1	Gnomon	exon	1613830	1614037	.	-	.	ID=exon-XM_011145001.3-17;Dbxref=GeneID:105185459%2CGenbank:XM_011145001.3;Parent=rna-XM_011145001.3
NW_020229904.1	Gnomon	exon	1613569	1613752	.	-	.	ID=exon-XM_011145001.3-18;Dbxref=GeneID:105185459%2CGenbank:XM_011145001.3;Parent=rna-XM_011145001.3
NW_020229904.1	Gnomon	exon	1616985	1617199	.	-	.	ID=exon-XM_011145001.3-11;Dbxref=GeneID:105185459%2CGenbank:XM_011145001.3;Parent=rna-XM_011145001.3
NW_020229904.1	Gnomon	exon	1616469	1616581	.	-	.	ID=exon-XM_011145001.3-12;Dbxref=GeneID:105185459%2CGenbank:XM_011145001.3;Parent=rna-XM_011145001.3
NW_020229904.1	Gnomon	exon	1616241	1616388	.	-	.	ID=exon-XM_011145001.3-13;Dbxref=GeneID:105185459%2CGenbank:XM_011145001.3;Parent=rna-XM_011145001.3
NW_020229904.1	Gnomon	exon	1616018	1616118	.	-	.	ID=exon-XM_011145001.3-14;Dbxref=GeneID:105185459%2CGenbank:XM_011145001.3;Parent=rna-XM_011145001.3
NW_020229904.1	Gnomon	exon	1611943	1612068	.	-	.	ID=exon-XM_011145001.3-20;Dbxref=GeneID:105185459%2CGenbank:XM_011145001.3;Parent=rna-XM_011145001.3
NW_020229904.1	Gnomon	exon	1611464	1611622	.	-	.	ID=exon-XM_011145001.3-21;Dbxref=GeneID:105185459%2CGenbank:XM_011145001.3;Parent=rna-XM_011145001.3
NW_020229904.1	Gnomon	exon	1610098	1610247	.	-	.	ID=exon-XM_011145001.3-22;Dbxref=GeneID:105185459%2CGenbank:XM_011145001.3;Parent=rna-XM_011145001.3
NW_020229904.1	Gnomon	exon	1609781	1610015	.	-	.	ID=exon-XM_011145001.3-23;Dbxref=GeneID:105185459%2CGenbank:XM_011145001.3;Parent=rna-XM_011145001.3
NW_020229904.1	Gnomon	exon	1609528	1609707	.	-	.	ID=exon-XM_011145001.3-24;Dbxref=GeneID:105185459%2CGenbank:XM_011145001.3;Parent=rna-XM_011145001.3
NW_020229904.1	Gnomon	exon	1607629	1608211	.	-	.	ID=exon-XM_011145001.3-25;Dbxref=GeneID:105185459%2CGenbank:XM_011145001.3;Parent=rna-XM_011145001.3
NW_020229904.1	Gnomon	exon	592473	592974	.	+	.	ID=exon-XM_011145290.3-46;Dbxref=GeneID:105185645%2CGenbank:XM_011145290.3;Parent=rna-XM_011145290.3
NW_020229904.1	Gnomon	exon	593117	593286	.	+	.	ID=exon-XM_011145290.3-47;Dbxref=GeneID:105185645%2CGenbank:XM_011145290.3;Parent=rna-XM_011145290.3
NW_020229904.1	Gnomon	exon	591781	591973	.	+	.	ID=exon-XM_011145290.3-44;Dbxref=GeneID:105185645%2CGenbank:XM_011145290.3;Parent=rna-XM_011145290.3
NW_020229904.1	Gnomon	exon	592126	592383	.	+	.	ID=exon-XM_011145290.3-45;Dbxref=GeneID:105185645%2CGenbank:XM_011145290.3;Parent=rna-XM_011145290.3
NW_020229904.1	Gnomon	exon	591280	591417	.	+	.	ID=exon-XM_011145290.3-42;Dbxref=GeneID:105185645%2CGenbank:XM_011145290.3;Parent=rna-XM_011145290.3
NW_020229904.1	Gnomon	exon	591530	591711	.	+	.	ID=exon-XM_011145290.3-43;Dbxref=GeneID:105185645%2CGenbank:XM_011145290.3;Parent=rna-XM_011145290.3
NW_020229904.1	Gnomon	exon	589799	589873	.	+	.	ID=exon-XM_011145290.3-40;Dbxref=GeneID:105185645%2CGenbank:XM_011145290.3;Parent=rna-XM_011145290.3
NW_020229904.1	Gnomon	exon	591026	591199	.	+	.	ID=exon-XM_011145290.3-41;Dbxref=GeneID:105185645%2CGenbank:XM_011145290.3;Parent=rna-XM_011145290.3
NW_020229904.1	Gnomon	exon	586980	587280	.	+	.	ID=exon-XM_011145290.3-35;Dbxref=GeneID:105185645%2CGenbank:XM_011145290.3;Parent=rna-XM_011145290.3
NW_020229904.1	Gnomon	exon	587594	588108	.	+	.	ID=exon-XM_011145290.3-36;Dbxref=GeneID:105185645%2CGenbank:XM_011145290.3;Parent=rna-XM_011145290.3
NW_020229904.1	Gnomon	exon	586239	586428	.	+	.	ID=exon-XM_011145290.3-33;Dbxref=GeneID:105185645%2CGenbank:XM_011145290.3;Parent=rna-XM_011145290.3
NW_020229904.1	Gnomon	exon	586499	586808	.	+	.	ID=exon-XM_011145290.3-34;Dbxref=GeneID:105185645%2CGenbank:XM_011145290.3;Parent=rna-XM_011145290.3
NW_020229904.1	Gnomon	exon	589364	589536	.	+	.	ID=exon-XM_011145290.3-39;Dbxref=GeneID:105185645%2CGenbank:XM_011145290.3;Parent=rna-XM_011145290.3
NW_020229904.1	Gnomon	exon	588248	588556	.	+	.	ID=exon-XM_011145290.3-37;Dbxref=GeneID:105185645%2CGenbank:XM_011145290.3;Parent=rna-XM_011145290.3
NW_020229904.1	Gnomon	exon	588722	588890	.	+	.	ID=exon-XM_011145290.3-38;Dbxref=GeneID:105185645%2CGenbank:XM_011145290.3;Parent=rna-XM_011145290.3
NW_020229904.1	Gnomon	exon	585210	585400	.	+	.	ID=exon-XM_011145290.3-31;Dbxref=GeneID:105185645%2CGenbank:XM_011145290.3;Parent=rna-XM_011145290.3
NW_020229904.1	Gnomon	exon	585501	586141	.	+	.	ID=exon-XM_011145290.3-32;Dbxref=GeneID:105185645%2CGenbank:XM_011145290.3;Parent=rna-XM_011145290.3
NW_020229904.1	Gnomon	exon	584970	585096	.	+	.	ID=exon-XM_011145290.3-30;Dbxref=GeneID:105185645%2CGenbank:XM_011145290.3;Parent=rna-XM_011145290.3
NW_020229904.1	Gnomon	exon	571802	571965	.	+	.	ID=exon-XM_011145290.3-24;Dbxref=GeneID:105185645%2CGenbank:XM_011145290.3;Parent=rna-XM_011145290.3
NW_020229904.1	Gnomon	exon	576403	576612	.	+	.	ID=exon-XM_011145290.3-25;Dbxref=GeneID:105185645%2CGenbank:XM_011145290.3;Parent=rna-XM_011145290.3
NW_020229904.1	Gnomon	exon	570967	571238	.	+	.	ID=exon-XM_011145290.3-22;Dbxref=GeneID:105185645%2CGenbank:XM_011145290.3;Parent=rna-XM_011145290.3
NW_020229904.1	Gnomon	exon	571407	571561	.	+	.	ID=exon-XM_011145290.3-23;Dbxref=GeneID:105185645%2CGenbank:XM_011145290.3;Parent=rna-XM_011145290.3
NW_020229904.1	Gnomon	exon	584258	584392	.	+	.	ID=exon-XM_011145290.3-28;Dbxref=GeneID:105185645%2CGenbank:XM_011145290.3;Parent=rna-XM_011145290.3
NW_020229904.1	Gnomon	exon	584464	584732	.	+	.	ID=exon-XM_011145290.3-29;Dbxref=GeneID:105185645%2CGenbank:XM_011145290.3;Parent=rna-XM_011145290.3
NW_020229904.1	Gnomon	exon	580679	580815	.	+	.	ID=exon-XM_011145290.3-26;Dbxref=GeneID:105185645%2CGenbank:XM_011145290.3;Parent=rna-XM_011145290.3
NW_020229904.1	Gnomon	exon	583783	583887	.	+	.	ID=exon-XM_011145290.3-27;Dbxref=GeneID:105185645%2CGenbank:XM_011145290.3;Parent=rna-XM_011145290.3
NW_020229904.1	Gnomon	exon	570465	570614	.	+	.	ID=exon-XM_011145290.3-20;Dbxref=GeneID:105185645%2CGenbank:XM_011145290.3;Parent=rna-XM_011145290.3
NW_020229904.1	Gnomon	exon	570700	570869	.	+	.	ID=exon-XM_011145290.3-21;Dbxref=GeneID:105185645%2CGenbank:XM_011145290.3;Parent=rna-XM_011145290.3
NW_020229904.1	Gnomon	mRNA	623143	627625	.	-	.	Name=XM_011145280.3;ID=rna-XM_011145280.3;Dbxref=GeneID:105185640%2CGenbank:XM_011145280.3;Parent=gene-LOC105185640
NW_020229904.1	Gnomon	mRNA	59482	66496	.	-	.	Name=XM_025307482.1;ID=rna-XM_025307482.1;Dbxref=GeneID:105185667%2CGenbank:XM_025307482.1;Parent=gene-LOC105185667
NW_020229904.1	Gnomon	CDS	104582	104696	.	+	0	Name=XP_025163312.1;ID=cds-XP_025163312.1;Dbxref=GeneID:105185673%2CGenbank:XP_025163312.1;Parent=rna-XM_025307527.1
NW_020229904.1	Gnomon	CDS	104785	105119	.	+	0	Name=XP_025163312.1;ID=cds-XP_025163312.1;Dbxref=GeneID:105185673%2CGenbank:XP_025163312.1;Parent=rna-XM_025307527.1
NW_020229904.1	Gnomon	CDS	105429	105671	.	+	0	Name=XP_025163312.1;ID=cds-XP_025163312.1;Dbxref=GeneID:105185673%2CGenbank:XP_025163312.1;Parent=rna-XM_025307527.1
NW_020229904.1	Gnomon	CDS	105819	106122	.	+	0	Name=XP_025163312.1;ID=cds-XP_025163312.1;Dbxref=GeneID:105185673%2CGenbank:XP_025163312.1;Parent=rna-XM_025307527.1
NW_020229904.1	Gnomon	CDS	106543	107077	.	+	0	Name=XP_025163312.1;ID=cds-XP_025163312.1;Dbxref=GeneID:105185673%2CGenbank:XP_025163312.1;Parent=rna-XM_025307527.1
NW_020229904.1	Gnomon	CDS	107184	107342	.	+	0	Name=XP_025163312.1;ID=cds-XP_025163312.1;Dbxref=GeneID:105185673%2CGenbank:XP_025163312.1;Parent=rna-XM_025307527.1
NW_020229904.1	Gnomon	CDS	107480	107655	.	+	0	Name=XP_025163312.1;ID=cds-XP_025163312.1;Dbxref=GeneID:105185673%2CGenbank:XP_025163312.1;Parent=rna-XM_025307527.1
NW_020229904.1	Gnomon	CDS	107738	107944	.	+	0	Name=XP_025163312.1;ID=cds-XP_025163312.1;Dbxref=GeneID:105185673%2CGenbank:XP_025163312.1;Parent=rna-XM_025307527.1
NW_020229904.1	Gnomon	CDS	108028	108051	.	+	0	Name=XP_025163312.1;ID=cds-XP_025163312.1;Dbxref=GeneID:105185673%2CGenbank:XP_025163312.1;Parent=rna-XM_025307527.1
NW_020229904.1	Gnomon	CDS	108377	108456	.	+	0	Name=XP_025163312.1;ID=cds-XP_025163312.1;Dbxref=GeneID:105185673%2CGenbank:XP_025163312.1;Parent=rna-XM_025307527.1
NW_020229904.1	Gnomon	exon	887225	889173	.	+	.	ID=exon-XM_011144882.3-8;Dbxref=GeneID:105185384%2CGenbank:XM_011144882.3;Parent=rna-XM_011144882.3
NW_020229904.1	Gnomon	exon	889764	889948	.	+	.	ID=exon-XM_011144882.3-9;Dbxref=GeneID:105185384%2CGenbank:XM_011144882.3;Parent=rna-XM_011144882.3
NW_020229904.1	Gnomon	exon	880298	880399	.	+	.	ID=exon-XM_011144882.3-6;Dbxref=GeneID:105185384%2CGenbank:XM_011144882.3;Parent=rna-XM_011144882.3
NW_020229904.1	Gnomon	exon	886931	887143	.	+	.	ID=exon-XM_011144882.3-7;Dbxref=GeneID:105185384%2CGenbank:XM_011144882.3;Parent=rna-XM_011144882.3
NW_020229904.1	Gnomon	exon	743257	743340	.	+	.	ID=exon-XM_011144882.3-4;Dbxref=GeneID:105185384%2CGenbank:XM_011144882.3;Parent=rna-XM_011144882.3
NW_020229904.1	Gnomon	exon	847755	847830	.	+	.	ID=exon-XM_011144882.3-5;Dbxref=GeneID:105185384%2CGenbank:XM_011144882.3;Parent=rna-XM_011144882.3
NW_020229904.1	Gnomon	exon	724542	724933	.	+	.	ID=exon-XM_011144882.3-2;Dbxref=GeneID:105185384%2CGenbank:XM_011144882.3;Parent=rna-XM_011144882.3
NW_020229904.1	Gnomon	exon	739920	740047	.	+	.	ID=exon-XM_011144882.3-3;Dbxref=GeneID:105185384%2CGenbank:XM_011144882.3;Parent=rna-XM_011144882.3
NW_020229904.1	Gnomon	exon	660727	661136	.	+	.	ID=exon-XM_011144882.3-1;Dbxref=GeneID:105185384%2CGenbank:XM_011144882.3;Parent=rna-XM_011144882.3
NW_020229904.1	Gnomon	exon	546103	546733	.	+	.	ID=exon-XM_011145298.3-4;Dbxref=GeneID:105185650%2CGenbank:XM_011145298.3;Parent=rna-XM_011145298.3
NW_020229904.1	Gnomon	exon	546813	547355	.	+	.	ID=exon-XM_011145298.3-5;Dbxref=GeneID:105185650%2CGenbank:XM_011145298.3;Parent=rna-XM_011145298.3
NW_020229904.1	Gnomon	exon	544171	544436	.	+	.	ID=exon-XM_011145298.3-1;Dbxref=GeneID:105185650%2CGenbank:XM_011145298.3;Parent=rna-XM_011145298.3
NW_020229904.1	Gnomon	exon	545294	545636	.	+	.	ID=exon-XM_011145298.3-2;Dbxref=GeneID:105185650%2CGenbank:XM_011145298.3;Parent=rna-XM_011145298.3
NW_020229904.1	Gnomon	exon	545735	546010	.	+	.	ID=exon-XM_011145298.3-3;Dbxref=GeneID:105185650%2CGenbank:XM_011145298.3;Parent=rna-XM_011145298.3
NW_020229904.1	Gnomon	mRNA	68163	73356	.	-	.	Name=XM_025307483.1;ID=rna-XM_025307483.1;Dbxref=GeneID:105185668%2CGenbank:XM_025307483.1;Parent=gene-LOC105185668
NW_020229904.1	Gnomon	mRNA	1646077	1649577	.	-	.	Name=XM_019842462.2;ID=rna-XM_019842462.2;Dbxref=GeneID:105185529%2CGenbank:XM_019842462.2;Parent=gene-LOC105185529
NW_020229904.1	Gnomon	transcript	1631526	1633032	.	-	.	Name=XR_003114363.1;ID=rna-XR_003114363.1;Dbxref=GeneID:105185480%2CGenbank:XR_003114363.1;Parent=gene-LOC105185480
NW_020229904.1	tRNAscan-SE	gene	581746	581818	.	-	.	Name=Trnaa-agc;ID=gene-Trnaa-agc;Dbxref=GeneID:109504058
NW_020229904.1	Gnomon	exon	900193	900465	.	+	.	ID=exon-XM_025307826.1-15;Dbxref=GeneID:105185384%2CGenbank:XM_025307826.1;Parent=rna-XM_025307826.1
NW_020229904.1	Gnomon	exon	904233	904292	.	+	.	ID=exon-XM_025307826.1-16;Dbxref=GeneID:105185384%2CGenbank:XM_025307826.1;Parent=rna-XM_025307826.1
NW_020229904.1	Gnomon	exon	890038	890249	.	+	.	ID=exon-XM_025307826.1-10;Dbxref=GeneID:105185384%2CGenbank:XM_025307826.1;Parent=rna-XM_025307826.1
NW_020229904.1	Gnomon	exon	890354	890585	.	+	.	ID=exon-XM_025307826.1-11;Dbxref=GeneID:105185384%2CGenbank:XM_025307826.1;Parent=rna-XM_025307826.1
NW_020229904.1	Gnomon	exon	890659	890958	.	+	.	ID=exon-XM_025307826.1-12;Dbxref=GeneID:105185384%2CGenbank:XM_025307826.1;Parent=rna-XM_025307826.1
NW_020229904.1	Gnomon	exon	891041	891196	.	+	.	ID=exon-XM_025307826.1-13;Dbxref=GeneID:105185384%2CGenbank:XM_025307826.1;Parent=rna-XM_025307826.1
NW_020229904.1	Gnomon	exon	894774	894890	.	+	.	ID=exon-XM_025307826.1-14;Dbxref=GeneID:105185384%2CGenbank:XM_025307826.1;Parent=rna-XM_025307826.1
NW_020229904.1	Gnomon	CDS	1640967	1641040	.	+	0	Name=XP_011143431.1;ID=cds-XP_011143431.1;Dbxref=GeneID:105185538%2CGenbank:XP_011143431.1;Parent=rna-XM_011145129.3
NW_020229904.1	Gnomon	CDS	1641196	1641301	.	+	0	Name=XP_011143431.1;ID=cds-XP_011143431.1;Dbxref=GeneID:105185538%2CGenbank:XP_011143431.1;Parent=rna-XM_011145129.3
NW_020229904.1	Gnomon	CDS	1641394	1644750	.	+	0	Name=XP_011143431.1;ID=cds-XP_011143431.1;Dbxref=GeneID:105185538%2CGenbank:XP_011143431.1;Parent=rna-XM_011145129.3
NW_020229904.1	Gnomon	CDS	1632424	1632594	.	-	0	Name=XP_011143337.1;ID=cds-XP_011143337.1;Dbxref=GeneID:105185480%2CGenbank:XP_011143337.1;Parent=rna-XM_011145035.3
NW_020229904.1	Gnomon	CDS	1632207	1632344	.	-	0	Name=XP_011143337.1;ID=cds-XP_011143337.1;Dbxref=GeneID:105185480%2CGenbank:XP_011143337.1;Parent=rna-XM_011145035.3
NW_020229904.1	Gnomon	CDS	1631926	1632073	.	-	0	Name=XP_011143337.1;ID=cds-XP_011143337.1;Dbxref=GeneID:105185480%2CGenbank:XP_011143337.1;Parent=rna-XM_011145035.3
NW_020229904.1	Gnomon	CDS	1631740	1631861	.	-	0	Name=XP_011143337.1;ID=cds-XP_011143337.1;Dbxref=GeneID:105185480%2CGenbank:XP_011143337.1;Parent=rna-XM_011145035.3
NW_020229904.1	Gnomon	CDS	1631526	1631636	.	-	0	Name=XP_011143337.1;ID=cds-XP_011143337.1;Dbxref=GeneID:105185480%2CGenbank:XP_011143337.1;Parent=rna-XM_011145035.3
NW_020229904.1	Gnomon	CDS	1631252	1631452	.	-	0	Name=XP_011143337.1;ID=cds-XP_011143337.1;Dbxref=GeneID:105185480%2CGenbank:XP_011143337.1;Parent=rna-XM_011145035.3
NW_020229904.1	Gnomon	mRNA	1637144	1638455	.	+	.	Name=XM_011145089.3;ID=rna-XM_011145089.3;Dbxref=GeneID:105185518%2CGenbank:XM_011145089.3;Parent=gene-LOC105185518
NW_020229904.1	Gnomon	mRNA	84124	87759	.	-	.	Name=XM_011145339.3;ID=rna-XM_011145339.3;Dbxref=GeneID:105185672%2CGenbank:XM_011145339.3;Parent=gene-LOC105185672
NW_020229904.1	Gnomon	exon	114713	114936	.	-	.	ID=exon-XM_011145324.3-1;Dbxref=GeneID:105185666%2CGenbank:XM_011145324.3;Parent=rna-XM_011145324.3
NW_020229904.1	Gnomon	exon	111694	114030	.	-	.	ID=exon-XM_011145324.3-2;Dbxref=GeneID:105185666%2CGenbank:XM_011145324.3;Parent=rna-XM_011145324.3
NW_020229904.1	Gnomon	mRNA	81032	83307	.	-	.	Name=XM_011145338.3;ID=rna-XM_011145338.3;Dbxref=GeneID:105185671%2CGenbank:XM_011145338.3;Parent=gene-LOC105185671
NW_020229904.1	Gnomon	exon	115588	115701	.	-	.	ID=exon-XM_011145323.3-3;Dbxref=GeneID:105185666%2CGenbank:XM_011145323.3;Parent=rna-XM_011145323.3
NW_020229904.1	Gnomon	exon	111693	114030	.	-	.	ID=exon-XM_011145323.3-4;Dbxref=GeneID:105185666%2CGenbank:XM_011145323.3;Parent=rna-XM_011145323.3
NW_020229904.1	Gnomon	exon	115909	116064	.	-	.	ID=exon-XM_011145323.3-1;Dbxref=GeneID:105185666%2CGenbank:XM_011145323.3;Parent=rna-XM_011145323.3
NW_020229904.1	Gnomon	exon	115781	115825	.	-	.	ID=exon-XM_011145323.3-2;Dbxref=GeneID:105185666%2CGenbank:XM_011145323.3;Parent=rna-XM_011145323.3
NW_020229904.1	Gnomon	mRNA	886256	904292	.	+	.	Name=XM_025307830.1;ID=rna-XM_025307830.1;Dbxref=GeneID:105185384%2CGenbank:XM_025307830.1;Parent=gene-LOC105185384
NW_020229904.1	Gnomon	exon	403591	403968	.	-	.	ID=exon-XM_025307468.1-4;Dbxref=GeneID:105185654%2CGenbank:XM_025307468.1;Note=The sequence of the model RefSeq transcript was modified relative to this genomic sequence to represent the inferred CDS: inserted 1 base in 1 codon;Parent=rna-XM_025307468.1
NW_020229904.1	Gnomon	exon	403435	403558	.	-	.	ID=exon-XM_025307468.1-5;Dbxref=GeneID:105185654%2CGenbank:XM_025307468.1;Note=The sequence of the model RefSeq transcript was modified relative to this genomic sequence to represent the inferred CDS: inserted 1 base in 1 codon;Parent=rna-XM_025307468.1
NW_020229904.1	Gnomon	exon	404806	404864	.	-	.	ID=exon-XM_025307468.1-2;Dbxref=GeneID:105185654%2CGenbank:XM_025307468.1;Note=The sequence of the model RefSeq transcript was modified relative to this genomic sequence to represent the inferred CDS: inserted 1 base in 1 codon;Parent=rna-XM_025307468.1
NW_020229904.1	Gnomon	exon	404535	404717	.	-	.	ID=exon-XM_025307468.1-3;Dbxref=GeneID:105185654%2CGenbank:XM_025307468.1;Note=The sequence of the model RefSeq transcript was modified relative to this genomic sequence to represent the inferred CDS: inserted 1 base in 1 codon;Parent=rna-XM_025307468.1
NW_020229904.1	Gnomon	exon	401937	403432	.	-	.	ID=exon-XM_025307468.1-6;Dbxref=GeneID:105185654%2CGenbank:XM_025307468.1;Note=The sequence of the model RefSeq transcript was modified relative to this genomic sequence to represent the inferred CDS: inserted 1 base in 1 codon;Parent=rna-XM_025307468.1
NW_020229904.1	Gnomon	exon	405435	406055	.	-	.	ID=exon-XM_025307468.1-1;Dbxref=GeneID:105185654%2CGenbank:XM_025307468.1;Note=The sequence of the model RefSeq transcript was modified relative to this genomic sequence to represent the inferred CDS: inserted 1 base in 1 codon;Parent=rna-XM_025307468.1
NW_020229904.1	Gnomon	mRNA	76345	80048	.	-	.	Name=XM_011145337.3;ID=rna-XM_011145337.3;Dbxref=GeneID:105185670%2CGenbank:XM_011145337.3;Parent=gene-LOC105185670
NW_020229904.1	Gnomon	mRNA	660727	904292	.	+	.	Name=XM_025307831.1;ID=rna-XM_025307831.1;Dbxref=GeneID:105185384%2CGenbank:XM_025307831.1;Parent=gene-LOC105185384
NW_020229904.1	Gnomon	mRNA	76345	80048	.	-	.	Name=XM_011145336.3;ID=rna-XM_011145336.3;Dbxref=GeneID:105185670%2CGenbank:XM_011145336.3;Parent=gene-LOC105185670
NW_020229904.1	Gnomon	exon	108028	108051	.	+	.	ID=exon-XM_025307514.1-10;Dbxref=GeneID:105185673%2CGenbank:XM_025307514.1;Parent=rna-XM_025307514.1
NW_020229904.1	Gnomon	exon	108377	109243	.	+	.	ID=exon-XM_025307514.1-11;Dbxref=GeneID:105185673%2CGenbank:XM_025307514.1;Parent=rna-XM_025307514.1
NW_020229904.1	Gnomon	CDS	367472	367714	.	-	0	Name=XP_025163413.1;ID=cds-XP_025163413.1;Dbxref=GeneID:105185658%2CGenbank:XP_025163413.1;Parent=rna-XM_025307628.1
NW_020229904.1	Gnomon	CDS	367004	367211	.	-	0	Name=XP_025163413.1;ID=cds-XP_025163413.1;Dbxref=GeneID:105185658%2CGenbank:XP_025163413.1;Parent=rna-XM_025307628.1
NW_020229904.1	Gnomon	CDS	366646	366815	.	-	0	Name=XP_025163413.1;ID=cds-XP_025163413.1;Dbxref=GeneID:105185658%2CGenbank:XP_025163413.1;Parent=rna-XM_025307628.1
NW_020229904.1	Gnomon	CDS	366282	366477	.	-	0	Name=XP_025163413.1;ID=cds-XP_025163413.1;Dbxref=GeneID:105185658%2CGenbank:XP_025163413.1;Parent=rna-XM_025307628.1
NW_020229904.1	Gnomon	CDS	365923	366077	.	-	0	Name=XP_025163413.1;ID=cds-XP_025163413.1;Dbxref=GeneID:105185658%2CGenbank:XP_025163413.1;Parent=rna-XM_025307628.1
NW_020229904.1	Gnomon	CDS	365452	365632	.	-	0	Name=XP_025163413.1;ID=cds-XP_025163413.1;Dbxref=GeneID:105185658%2CGenbank:XP_025163413.1;Parent=rna-XM_025307628.1
NW_020229904.1	Gnomon	CDS	364391	364719	.	-	0	Name=XP_025163413.1;ID=cds-XP_025163413.1;Dbxref=GeneID:105185658%2CGenbank:XP_025163413.1;Parent=rna-XM_025307628.1
NW_020229904.1	Gnomon	CDS	363836	364031	.	-	0	Name=XP_025163413.1;ID=cds-XP_025163413.1;Dbxref=GeneID:105185658%2CGenbank:XP_025163413.1;Parent=rna-XM_025307628.1
NW_020229904.1	Gnomon	CDS	363010	363098	.	-	0	Name=XP_025163413.1;ID=cds-XP_025163413.1;Dbxref=GeneID:105185658%2CGenbank:XP_025163413.1;Parent=rna-XM_025307628.1
NW_020229904.1	Gnomon	mRNA	68163	73343	.	-	.	Name=XM_025307489.1;ID=rna-XM_025307489.1;Dbxref=GeneID:105185668%2CGenbank:XM_025307489.1;Parent=gene-LOC105185668
NW_020229904.1	Gnomon	exon	535988	539643	.	-	.	ID=exon-XM_011145300.2-5;Dbxref=GeneID:105185652%2CGenbank:XM_011145300.2;Parent=rna-XM_011145300.2
NW_020229904.1	Gnomon	exon	541702	541772	.	-	.	ID=exon-XM_011145300.2-3;Dbxref=GeneID:105185652%2CGenbank:XM_011145300.2;Parent=rna-XM_011145300.2
NW_020229904.1	Gnomon	exon	540212	540390	.	-	.	ID=exon-XM_011145300.2-4;Dbxref=GeneID:105185652%2CGenbank:XM_011145300.2;Parent=rna-XM_011145300.2
NW_020229904.1	Gnomon	exon	543454	543544	.	-	.	ID=exon-XM_011145300.2-1;Dbxref=GeneID:105185652%2CGenbank:XM_011145300.2;Parent=rna-XM_011145300.2
NW_020229904.1	Gnomon	exon	542715	542893	.	-	.	ID=exon-XM_011145300.2-2;Dbxref=GeneID:105185652%2CGenbank:XM_011145300.2;Parent=rna-XM_011145300.2
NW_020229904.1	Gnomon	mRNA	660727	910951	.	+	.	Name=XM_025307832.1;ID=rna-XM_025307832.1;Dbxref=GeneID:105185384%2CGenbank:XM_025307832.1;Parent=gene-LOC105185384
NW_020229904.1	Gnomon	mRNA	1630855	1633354	.	-	.	Name=XM_025307833.1;ID=rna-XM_025307833.1;Dbxref=GeneID:105185480%2CGenbank:XM_025307833.1;Parent=gene-LOC105185480
NW_020229904.1	Gnomon	CDS	630339	630403	.	-	0	Name=XP_011143580.1;ID=cds-XP_011143580.1;Dbxref=GeneID:105185639%2CGenbank:XP_011143580.1;Parent=rna-XM_011145278.3
NW_020229904.1	Gnomon	CDS	629990	630245	.	-	0	Name=XP_011143580.1;ID=cds-XP_011143580.1;Dbxref=GeneID:105185639%2CGenbank:XP_011143580.1;Parent=rna-XM_011145278.3
NW_020229904.1	Gnomon	CDS	629558	629859	.	-	0	Name=XP_011143580.1;ID=cds-XP_011143580.1;Dbxref=GeneID:105185639%2CGenbank:XP_011143580.1;Parent=rna-XM_011145278.3
NW_020229904.1	Gnomon	CDS	629286	629465	.	-	0	Name=XP_011143580.1;ID=cds-XP_011143580.1;Dbxref=GeneID:105185639%2CGenbank:XP_011143580.1;Parent=rna-XM_011145278.3
NW_020229904.1	Gnomon	CDS	629078	629213	.	-	0	Name=XP_011143580.1;ID=cds-XP_011143580.1;Dbxref=GeneID:105185639%2CGenbank:XP_011143580.1;Parent=rna-XM_011145278.3
NW_020229904.1	Gnomon	CDS	724865	724933	.	+	0	Name=XP_025163606.1;ID=cds-XP_025163606.1;Dbxref=GeneID:105185384%2CGenbank:XP_025163606.1;Parent=rna-XM_025307821.1
NW_020229904.1	Gnomon	CDS	739920	740047	.	+	0	Name=XP_025163606.1;ID=cds-XP_025163606.1;Dbxref=GeneID:105185384%2CGenbank:XP_025163606.1;Parent=rna-XM_025307821.1
NW_020229904.1	Gnomon	CDS	743257	743340	.	+	0	Name=XP_025163606.1;ID=cds-XP_025163606.1;Dbxref=GeneID:105185384%2CGenbank:XP_025163606.1;Parent=rna-XM_025307821.1
NW_020229904.1	Gnomon	CDS	847755	847830	.	+	0	Name=XP_025163606.1;ID=cds-XP_025163606.1;Dbxref=GeneID:105185384%2CGenbank:XP_025163606.1;Parent=rna-XM_025307821.1
NW_020229904.1	Gnomon	CDS	880298	880399	.	+	0	Name=XP_025163606.1;ID=cds-XP_025163606.1;Dbxref=GeneID:105185384%2CGenbank:XP_025163606.1;Parent=rna-XM_025307821.1
NW_020229904.1	Gnomon	CDS	886931	887143	.	+	0	Name=XP_025163606.1;ID=cds-XP_025163606.1;Dbxref=GeneID:105185384%2CGenbank:XP_025163606.1;Parent=rna-XM_025307821.1
NW_020229904.1	Gnomon	CDS	887225	889173	.	+	0	Name=XP_025163606.1;ID=cds-XP_025163606.1;Dbxref=GeneID:105185384%2CGenbank:XP_025163606.1;Parent=rna-XM_025307821.1
NW_020229904.1	Gnomon	CDS	889764	889948	.	+	0	Name=XP_025163606.1;ID=cds-XP_025163606.1;Dbxref=GeneID:105185384%2CGenbank:XP_025163606.1;Parent=rna-XM_025307821.1
NW_020229904.1	Gnomon	CDS	890038	890249	.	+	0	Name=XP_025163606.1;ID=cds-XP_025163606.1;Dbxref=GeneID:105185384%2CGenbank:XP_025163606.1;Parent=rna-XM_025307821.1
NW_020229904.1	Gnomon	CDS	890354	890585	.	+	0	Name=XP_025163606.1;ID=cds-XP_025163606.1;Dbxref=GeneID:105185384%2CGenbank:XP_025163606.1;Parent=rna-XM_025307821.1
NW_020229904.1	Gnomon	CDS	890659	890958	.	+	0	Name=XP_025163606.1;ID=cds-XP_025163606.1;Dbxref=GeneID:105185384%2CGenbank:XP_025163606.1;Parent=rna-XM_025307821.1
NW_020229904.1	Gnomon	CDS	891041	891196	.	+	0	Name=XP_025163606.1;ID=cds-XP_025163606.1;Dbxref=GeneID:105185384%2CGenbank:XP_025163606.1;Parent=rna-XM_025307821.1
NW_020229904.1	Gnomon	CDS	894774	894890	.	+	0	Name=XP_025163606.1;ID=cds-XP_025163606.1;Dbxref=GeneID:105185384%2CGenbank:XP_025163606.1;Parent=rna-XM_025307821.1
NW_020229904.1	Gnomon	CDS	896766	896948	.	+	0	Name=XP_025163606.1;ID=cds-XP_025163606.1;Dbxref=GeneID:105185384%2CGenbank:XP_025163606.1;Parent=rna-XM_025307821.1
NW_020229904.1	Gnomon	CDS	900193	900465	.	+	0	Name=XP_025163606.1;ID=cds-XP_025163606.1;Dbxref=GeneID:105185384%2CGenbank:XP_025163606.1;Parent=rna-XM_025307821.1
NW_020229904.1	Gnomon	CDS	904233	904264	.	+	0	Name=XP_025163606.1;ID=cds-XP_025163606.1;Dbxref=GeneID:105185384%2CGenbank:XP_025163606.1;Parent=rna-XM_025307821.1
NW_020229904.1	Gnomon	gene	593599	595490	.	+	.	Name=LOC109504054;ID=gene-LOC109504054;Dbxref=GeneID:109504054
NW_020229904.1	Gnomon	exon	108028	108051	.	+	.	ID=exon-XM_025307519.1-10;Dbxref=GeneID:105185673%2CGenbank:XM_025307519.1;Parent=rna-XM_025307519.1
NW_020229904.1	Gnomon	exon	108377	109243	.	+	.	ID=exon-XM_025307519.1-11;Dbxref=GeneID:105185673%2CGenbank:XM_025307519.1;Parent=rna-XM_025307519.1
NW_020229904.1	Gnomon	CDS	627244	627348	.	-	0	Name=XP_011143582.1;ID=cds-XP_011143582.1;Dbxref=GeneID:105185640%2CGenbank:XP_011143582.1;Parent=rna-XM_011145280.3
NW_020229904.1	Gnomon	CDS	626396	627132	.	-	0	Name=XP_011143582.1;ID=cds-XP_011143582.1;Dbxref=GeneID:105185640%2CGenbank:XP_011143582.1;Parent=rna-XM_011145280.3
NW_020229904.1	Gnomon	CDS	626026	626254	.	-	0	Name=XP_011143582.1;ID=cds-XP_011143582.1;Dbxref=GeneID:105185640%2CGenbank:XP_011143582.1;Parent=rna-XM_011145280.3
NW_020229904.1	Gnomon	CDS	625597	625806	.	-	0	Name=XP_011143582.1;ID=cds-XP_011143582.1;Dbxref=GeneID:105185640%2CGenbank:XP_011143582.1;Parent=rna-XM_011145280.3
NW_020229904.1	Gnomon	CDS	625250	625524	.	-	0	Name=XP_011143582.1;ID=cds-XP_011143582.1;Dbxref=GeneID:105185640%2CGenbank:XP_011143582.1;Parent=rna-XM_011145280.3
NW_020229904.1	Gnomon	CDS	624884	624893	.	-	0	Name=XP_011143582.1;ID=cds-XP_011143582.1;Dbxref=GeneID:105185640%2CGenbank:XP_011143582.1;Parent=rna-XM_011145280.3
NW_020229904.1	Gnomon	mRNA	1638427	1639896	.	-	.	Name=XM_011145104.3;ID=rna-XM_011145104.3;Dbxref=GeneID:105185525%2CGenbank:XM_011145104.3;Parent=gene-LOC105185525
NW_020229904.1	Gnomon	gene	1626464	1629043	.	-	.	Name=LOC109504028;ID=gene-LOC109504028;Dbxref=GeneID:109504028
NW_020229904.1	Gnomon	CDS	1123092	1126370	.	+	0	Name=XP_025163598.1;ID=cds-XP_025163598.1;Dbxref=GeneID:105185450%2CGenbank:XP_025163598.1;Parent=rna-XM_025307813.1
NW_020229904.1	Gnomon	CDS	1142385	1142435	.	+	0	Name=XP_025163598.1;ID=cds-XP_025163598.1;Dbxref=GeneID:105185450%2CGenbank:XP_025163598.1;Parent=rna-XM_025307813.1
NW_020229904.1	Gnomon	CDS	1310354	1310413	.	+	0	Name=XP_025163598.1;ID=cds-XP_025163598.1;Dbxref=GeneID:105185450%2CGenbank:XP_025163598.1;Parent=rna-XM_025307813.1
NW_020229904.1	Gnomon	CDS	1553322	1553459	.	+	0	Name=XP_025163598.1;ID=cds-XP_025163598.1;Dbxref=GeneID:105185450%2CGenbank:XP_025163598.1;Parent=rna-XM_025307813.1
NW_020229904.1	Gnomon	CDS	1572436	1572645	.	+	0	Name=XP_025163598.1;ID=cds-XP_025163598.1;Dbxref=GeneID:105185450%2CGenbank:XP_025163598.1;Parent=rna-XM_025307813.1
NW_020229904.1	Gnomon	CDS	1573606	1573866	.	+	0	Name=XP_025163598.1;ID=cds-XP_025163598.1;Dbxref=GeneID:105185450%2CGenbank:XP_025163598.1;Parent=rna-XM_025307813.1
NW_020229904.1	Gnomon	CDS	1586230	1586346	.	+	0	Name=XP_025163598.1;ID=cds-XP_025163598.1;Dbxref=GeneID:105185450%2CGenbank:XP_025163598.1;Parent=rna-XM_025307813.1
NW_020229904.1	Gnomon	CDS	1586447	1586560	.	+	0	Name=XP_025163598.1;ID=cds-XP_025163598.1;Dbxref=GeneID:105185450%2CGenbank:XP_025163598.1;Parent=rna-XM_025307813.1
NW_020229904.1	Gnomon	CDS	1586751	1586894	.	+	0	Name=XP_025163598.1;ID=cds-XP_025163598.1;Dbxref=GeneID:105185450%2CGenbank:XP_025163598.1;Parent=rna-XM_025307813.1
NW_020229904.1	Gnomon	CDS	1598604	1598806	.	+	0	Name=XP_025163598.1;ID=cds-XP_025163598.1;Dbxref=GeneID:105185450%2CGenbank:XP_025163598.1;Parent=rna-XM_025307813.1
NW_020229904.1	Gnomon	CDS	1599104	1599255	.	+	0	Name=XP_025163598.1;ID=cds-XP_025163598.1;Dbxref=GeneID:105185450%2CGenbank:XP_025163598.1;Parent=rna-XM_025307813.1
NW_020229904.1	Gnomon	CDS	1599346	1599418	.	+	0	Name=XP_025163598.1;ID=cds-XP_025163598.1;Dbxref=GeneID:105185450%2CGenbank:XP_025163598.1;Parent=rna-XM_025307813.1
NW_020229904.1	Gnomon	CDS	1601274	1601295	.	+	0	Name=XP_025163598.1;ID=cds-XP_025163598.1;Dbxref=GeneID:105185450%2CGenbank:XP_025163598.1;Parent=rna-XM_025307813.1
NW_020229904.1	Gnomon	CDS	873231	873350	.	+	0	Name=XP_025163608.1;ID=cds-XP_025163608.1;Dbxref=GeneID:105185384%2CGenbank:XP_025163608.1;Parent=rna-XM_025307823.1
NW_020229904.1	Gnomon	CDS	880298	880399	.	+	0	Name=XP_025163608.1;ID=cds-XP_025163608.1;Dbxref=GeneID:105185384%2CGenbank:XP_025163608.1;Parent=rna-XM_025307823.1
NW_020229904.1	Gnomon	CDS	886931	887143	.	+	0	Name=XP_025163608.1;ID=cds-XP_025163608.1;Dbxref=GeneID:105185384%2CGenbank:XP_025163608.1;Parent=rna-XM_025307823.1
NW_020229904.1	Gnomon	CDS	887225	889173	.	+	0	Name=XP_025163608.1;ID=cds-XP_025163608.1;Dbxref=GeneID:105185384%2CGenbank:XP_025163608.1;Parent=rna-XM_025307823.1
NW_020229904.1	Gnomon	CDS	889764	889948	.	+	0	Name=XP_025163608.1;ID=cds-XP_025163608.1;Dbxref=GeneID:105185384%2CGenbank:XP_025163608.1;Parent=rna-XM_025307823.1
NW_020229904.1	Gnomon	CDS	890038	890249	.	+	0	Name=XP_025163608.1;ID=cds-XP_025163608.1;Dbxref=GeneID:105185384%2CGenbank:XP_025163608.1;Parent=rna-XM_025307823.1
NW_020229904.1	Gnomon	CDS	890354	890585	.	+	0	Name=XP_025163608.1;ID=cds-XP_025163608.1;Dbxref=GeneID:105185384%2CGenbank:XP_025163608.1;Parent=rna-XM_025307823.1
NW_020229904.1	Gnomon	CDS	890659	890958	.	+	0	Name=XP_025163608.1;ID=cds-XP_025163608.1;Dbxref=GeneID:105185384%2CGenbank:XP_025163608.1;Parent=rna-XM_025307823.1
NW_020229904.1	Gnomon	CDS	891041	891358	.	+	0	Name=XP_025163608.1;ID=cds-XP_025163608.1;Dbxref=GeneID:105185384%2CGenbank:XP_025163608.1;Parent=rna-XM_025307823.1
NW_020229904.1	Gnomon	CDS	894774	894890	.	+	0	Name=XP_025163608.1;ID=cds-XP_025163608.1;Dbxref=GeneID:105185384%2CGenbank:XP_025163608.1;Parent=rna-XM_025307823.1
NW_020229904.1	Gnomon	CDS	896766	896948	.	+	0	Name=XP_025163608.1;ID=cds-XP_025163608.1;Dbxref=GeneID:105185384%2CGenbank:XP_025163608.1;Parent=rna-XM_025307823.1
NW_020229904.1	Gnomon	CDS	900193	900465	.	+	0	Name=XP_025163608.1;ID=cds-XP_025163608.1;Dbxref=GeneID:105185384%2CGenbank:XP_025163608.1;Parent=rna-XM_025307823.1
NW_020229904.1	Gnomon	CDS	904233	904264	.	+	0	Name=XP_025163608.1;ID=cds-XP_025163608.1;Dbxref=GeneID:105185384%2CGenbank:XP_025163608.1;Parent=rna-XM_025307823.1
NW_020229904.1	Gnomon	CDS	627244	627348	.	-	0	Name=XP_011143581.1;ID=cds-XP_011143581.1;Dbxref=GeneID:105185640%2CGenbank:XP_011143581.1;Parent=rna-XM_011145279.3
NW_020229904.1	Gnomon	CDS	626396	627132	.	-	0	Name=XP_011143581.1;ID=cds-XP_011143581.1;Dbxref=GeneID:105185640%2CGenbank:XP_011143581.1;Parent=rna-XM_011145279.3
NW_020229904.1	Gnomon	CDS	626026	626254	.	-	0	Name=XP_011143581.1;ID=cds-XP_011143581.1;Dbxref=GeneID:105185640%2CGenbank:XP_011143581.1;Parent=rna-XM_011145279.3
NW_020229904.1	Gnomon	CDS	625597	625806	.	-	0	Name=XP_011143581.1;ID=cds-XP_011143581.1;Dbxref=GeneID:105185640%2CGenbank:XP_011143581.1;Parent=rna-XM_011145279.3
NW_020229904.1	Gnomon	CDS	625250	625524	.	-	0	Name=XP_011143581.1;ID=cds-XP_011143581.1;Dbxref=GeneID:105185640%2CGenbank:XP_011143581.1;Parent=rna-XM_011145279.3
NW_020229904.1	Gnomon	CDS	625082	625170	.	-	0	Name=XP_011143581.1;ID=cds-XP_011143581.1;Dbxref=GeneID:105185640%2CGenbank:XP_011143581.1;Parent=rna-XM_011145279.3
NW_020229904.1	Gnomon	CDS	624871	624893	.	-	0	Name=XP_011143581.1;ID=cds-XP_011143581.1;Dbxref=GeneID:105185640%2CGenbank:XP_011143581.1;Parent=rna-XM_011145279.3
NW_020229904.1	Gnomon	exon	1757651	1761400	.	-	.	ID=exon-XM_025307837.1-2;Dbxref=GeneID:105185563%2CGenbank:XM_025307837.1;Parent=rna-XM_025307837.1
NW_020229904.1	Gnomon	exon	1761509	1762310	.	-	.	ID=exon-XM_025307837.1-1;Dbxref=GeneID:105185563%2CGenbank:XM_025307837.1;Parent=rna-XM_025307837.1
NW_020229904.1	Gnomon	mRNA	1757651	1762310	.	-	.	Name=XM_025307837.1;ID=rna-XM_025307837.1;Dbxref=GeneID:105185563%2CGenbank:XM_025307837.1;Parent=gene-LOC105185563
NW_020229904.1	Gnomon	exon	363836	364031	.	-	.	ID=exon-XM_019842585.2-10;Dbxref=GeneID:105185658%2CGenbank:XM_019842585.2;Parent=rna-XM_019842585.2
NW_020229904.1	Gnomon	exon	362281	363098	.	-	.	ID=exon-XM_019842585.2-11;Dbxref=GeneID:105185658%2CGenbank:XM_019842585.2;Parent=rna-XM_019842585.2
NW_020229904.1	Gnomon	CDS	78392	78511	.	-	0	Name=XP_011143638.1;ID=cds-XP_011143638.1;Dbxref=GeneID:105185670%2CGenbank:XP_011143638.1;Parent=rna-XM_011145336.3
NW_020229904.1	Gnomon	CDS	78049	78175	.	-	0	Name=XP_011143638.1;ID=cds-XP_011143638.1;Dbxref=GeneID:105185670%2CGenbank:XP_011143638.1;Parent=rna-XM_011145336.3
NW_020229904.1	Gnomon	CDS	77767	77862	.	-	0	Name=XP_011143638.1;ID=cds-XP_011143638.1;Dbxref=GeneID:105185670%2CGenbank:XP_011143638.1;Parent=rna-XM_011145336.3
NW_020229904.1	Gnomon	CDS	76906	77399	.	-	0	Name=XP_011143638.1;ID=cds-XP_011143638.1;Dbxref=GeneID:105185670%2CGenbank:XP_011143638.1;Parent=rna-XM_011145336.3
NW_020229904.1	Gnomon	CDS	485264	485681	.	-	0	Name=XP_025163454.1;ID=cds-XP_025163454.1;Dbxref=GeneID:105185653%2CGenbank:XP_025163454.1;Parent=rna-XM_025307669.1
NW_020229904.1	Gnomon	CDS	430682	430950	.	-	0	Name=XP_025163454.1;ID=cds-XP_025163454.1;Dbxref=GeneID:105185653%2CGenbank:XP_025163454.1;Parent=rna-XM_025307669.1
NW_020229904.1	Gnomon	CDS	427073	427314	.	-	0	Name=XP_025163454.1;ID=cds-XP_025163454.1;Dbxref=GeneID:105185653%2CGenbank:XP_025163454.1;Parent=rna-XM_025307669.1
NW_020229904.1	Gnomon	CDS	426326	426838	.	-	0	Name=XP_025163454.1;ID=cds-XP_025163454.1;Dbxref=GeneID:105185653%2CGenbank:XP_025163454.1;Parent=rna-XM_025307669.1
NW_020229904.1	Gnomon	CDS	425441	425774	.	-	0	Name=XP_025163454.1;ID=cds-XP_025163454.1;Dbxref=GeneID:105185653%2CGenbank:XP_025163454.1;Parent=rna-XM_025307669.1
NW_020229904.1	Gnomon	CDS	424547	424855	.	-	0	Name=XP_025163454.1;ID=cds-XP_025163454.1;Dbxref=GeneID:105185653%2CGenbank:XP_025163454.1;Parent=rna-XM_025307669.1
NW_020229904.1	Gnomon	CDS	423086	423320	.	-	0	Name=XP_025163454.1;ID=cds-XP_025163454.1;Dbxref=GeneID:105185653%2CGenbank:XP_025163454.1;Parent=rna-XM_025307669.1
NW_020229904.1	Gnomon	CDS	422090	422346	.	-	0	Name=XP_025163454.1;ID=cds-XP_025163454.1;Dbxref=GeneID:105185653%2CGenbank:XP_025163454.1;Parent=rna-XM_025307669.1
NW_020229904.1	Gnomon	exon	1637144	1637586	.	+	.	ID=exon-XM_011145089.3-1;Dbxref=GeneID:105185518%2CGenbank:XM_011145089.3;Parent=rna-XM_011145089.3
NW_020229904.1	Gnomon	exon	1637665	1638073	.	+	.	ID=exon-XM_011145089.3-2;Dbxref=GeneID:105185518%2CGenbank:XM_011145089.3;Parent=rna-XM_011145089.3
NW_020229904.1	Gnomon	exon	1638234	1638455	.	+	.	ID=exon-XM_011145089.3-3;Dbxref=GeneID:105185518%2CGenbank:XM_011145089.3;Parent=rna-XM_011145089.3
NW_020229904.1	Gnomon	mRNA	129067	130749	.	-	.	Name=XM_025307838.1;ID=rna-XM_025307838.1;Dbxref=GeneID:105185663%2CGenbank:XM_025307838.1;Parent=gene-LOC105185663
NW_020229904.1	Gnomon	exon	659806	659923	.	+	.	ID=exon-XM_011144815.2-10;Dbxref=GeneID:105185371%2CGenbank:XM_011144815.2;Parent=rna-XM_011144815.2
NW_020229904.1	Gnomon	mRNA	89950	109243	.	+	.	Name=XM_011145341.2;ID=rna-XM_011145341.2;Dbxref=GeneID:105185673%2CGenbank:XM_011145341.2;Parent=gene-LOC105185673
NW_020229904.1	Gnomon	CDS	724865	724933	.	+	0	Name=XP_025163609.1;ID=cds-XP_025163609.1;Dbxref=GeneID:105185384%2CGenbank:XP_025163609.1;Parent=rna-XM_025307824.1
NW_020229904.1	Gnomon	CDS	739920	740047	.	+	0	Name=XP_025163609.1;ID=cds-XP_025163609.1;Dbxref=GeneID:105185384%2CGenbank:XP_025163609.1;Parent=rna-XM_025307824.1
NW_020229904.1	Gnomon	CDS	743257	743340	.	+	0	Name=XP_025163609.1;ID=cds-XP_025163609.1;Dbxref=GeneID:105185384%2CGenbank:XP_025163609.1;Parent=rna-XM_025307824.1
NW_020229904.1	Gnomon	CDS	847755	847830	.	+	0	Name=XP_025163609.1;ID=cds-XP_025163609.1;Dbxref=GeneID:105185384%2CGenbank:XP_025163609.1;Parent=rna-XM_025307824.1
NW_020229904.1	Gnomon	CDS	880298	880399	.	+	0	Name=XP_025163609.1;ID=cds-XP_025163609.1;Dbxref=GeneID:105185384%2CGenbank:XP_025163609.1;Parent=rna-XM_025307824.1
NW_020229904.1	Gnomon	CDS	886931	887143	.	+	0	Name=XP_025163609.1;ID=cds-XP_025163609.1;Dbxref=GeneID:105185384%2CGenbank:XP_025163609.1;Parent=rna-XM_025307824.1
NW_020229904.1	Gnomon	CDS	887225	889173	.	+	0	Name=XP_025163609.1;ID=cds-XP_025163609.1;Dbxref=GeneID:105185384%2CGenbank:XP_025163609.1;Parent=rna-XM_025307824.1
NW_020229904.1	Gnomon	CDS	889764	889948	.	+	0	Name=XP_025163609.1;ID=cds-XP_025163609.1;Dbxref=GeneID:105185384%2CGenbank:XP_025163609.1;Parent=rna-XM_025307824.1
NW_020229904.1	Gnomon	CDS	890038	890249	.	+	0	Name=XP_025163609.1;ID=cds-XP_025163609.1;Dbxref=GeneID:105185384%2CGenbank:XP_025163609.1;Parent=rna-XM_025307824.1
NW_020229904.1	Gnomon	CDS	890354	890585	.	+	0	Name=XP_025163609.1;ID=cds-XP_025163609.1;Dbxref=GeneID:105185384%2CGenbank:XP_025163609.1;Parent=rna-XM_025307824.1
NW_020229904.1	Gnomon	CDS	890659	890958	.	+	0	Name=XP_025163609.1;ID=cds-XP_025163609.1;Dbxref=GeneID:105185384%2CGenbank:XP_025163609.1;Parent=rna-XM_025307824.1
NW_020229904.1	Gnomon	CDS	891041	891358	.	+	0	Name=XP_025163609.1;ID=cds-XP_025163609.1;Dbxref=GeneID:105185384%2CGenbank:XP_025163609.1;Parent=rna-XM_025307824.1
NW_020229904.1	Gnomon	CDS	894774	894890	.	+	0	Name=XP_025163609.1;ID=cds-XP_025163609.1;Dbxref=GeneID:105185384%2CGenbank:XP_025163609.1;Parent=rna-XM_025307824.1
NW_020229904.1	Gnomon	CDS	896766	896948	.	+	0	Name=XP_025163609.1;ID=cds-XP_025163609.1;Dbxref=GeneID:105185384%2CGenbank:XP_025163609.1;Parent=rna-XM_025307824.1
NW_020229904.1	Gnomon	CDS	904233	904264	.	+	0	Name=XP_025163609.1;ID=cds-XP_025163609.1;Dbxref=GeneID:105185384%2CGenbank:XP_025163609.1;Parent=rna-XM_025307824.1
NW_020229904.1	Gnomon	mRNA	1607629	1625953	.	-	.	Name=XM_011144992.3;ID=rna-XM_011144992.3;Dbxref=GeneID:105185459%2CGenbank:XM_011144992.3;Parent=gene-LOC105185459
NW_020229904.1	Gnomon	exon	847755	847830	.	+	.	ID=exon-XM_011144829.3-5;Dbxref=GeneID:105185384%2CGenbank:XM_011144829.3;Parent=rna-XM_011144829.3
NW_020229904.1	Gnomon	exon	880298	880399	.	+	.	ID=exon-XM_011144829.3-6;Dbxref=GeneID:105185384%2CGenbank:XM_011144829.3;Parent=rna-XM_011144829.3
NW_020229904.1	Gnomon	exon	886931	887143	.	+	.	ID=exon-XM_011144829.3-7;Dbxref=GeneID:105185384%2CGenbank:XM_011144829.3;Parent=rna-XM_011144829.3
NW_020229904.1	Gnomon	exon	887225	889173	.	+	.	ID=exon-XM_011144829.3-8;Dbxref=GeneID:105185384%2CGenbank:XM_011144829.3;Parent=rna-XM_011144829.3
NW_020229904.1	Gnomon	exon	660727	661136	.	+	.	ID=exon-XM_011144829.3-1;Dbxref=GeneID:105185384%2CGenbank:XM_011144829.3;Parent=rna-XM_011144829.3
NW_020229904.1	Gnomon	exon	724542	724933	.	+	.	ID=exon-XM_011144829.3-2;Dbxref=GeneID:105185384%2CGenbank:XM_011144829.3;Parent=rna-XM_011144829.3
NW_020229904.1	Gnomon	exon	739920	740047	.	+	.	ID=exon-XM_011144829.3-3;Dbxref=GeneID:105185384%2CGenbank:XM_011144829.3;Parent=rna-XM_011144829.3
NW_020229904.1	Gnomon	exon	743257	743340	.	+	.	ID=exon-XM_011144829.3-4;Dbxref=GeneID:105185384%2CGenbank:XM_011144829.3;Parent=rna-XM_011144829.3
NW_020229904.1	Gnomon	exon	889764	889948	.	+	.	ID=exon-XM_011144829.3-9;Dbxref=GeneID:105185384%2CGenbank:XM_011144829.3;Parent=rna-XM_011144829.3
NW_020229904.1	Gnomon	mRNA	84124	87196	.	-	.	Name=XM_011145340.3;ID=rna-XM_011145340.3;Dbxref=GeneID:105185672%2CGenbank:XM_011145340.3;Parent=gene-LOC105185672
NW_020229904.1	Gnomon	mRNA	414936	497598	.	-	.	Name=XM_025307684.1;ID=rna-XM_025307684.1;Dbxref=GeneID:105185653%2CGenbank:XM_025307684.1;Parent=gene-LOC105185653
NW_020229904.1	Gnomon	CDS	78392	78511	.	-	0	Name=XP_011143639.1;ID=cds-XP_011143639.1;Dbxref=GeneID:105185670%2CGenbank:XP_011143639.1;Parent=rna-XM_011145337.3
NW_020229904.1	Gnomon	CDS	78049	78175	.	-	0	Name=XP_011143639.1;ID=cds-XP_011143639.1;Dbxref=GeneID:105185670%2CGenbank:XP_011143639.1;Parent=rna-XM_011145337.3
NW_020229904.1	Gnomon	CDS	77767	77862	.	-	0	Name=XP_011143639.1;ID=cds-XP_011143639.1;Dbxref=GeneID:105185670%2CGenbank:XP_011143639.1;Parent=rna-XM_011145337.3
NW_020229904.1	Gnomon	CDS	76906	77399	.	-	0	Name=XP_011143639.1;ID=cds-XP_011143639.1;Dbxref=GeneID:105185670%2CGenbank:XP_011143639.1;Parent=rna-XM_011145337.3
NW_020229904.1	Gnomon	exon	130603	130749	.	-	.	ID=exon-XM_025307838.1-1;Dbxref=GeneID:105185663%2CGenbank:XM_025307838.1;Parent=rna-XM_025307838.1
NW_020229904.1	Gnomon	exon	129067	130416	.	-	.	ID=exon-XM_025307838.1-2;Dbxref=GeneID:105185663%2CGenbank:XM_025307838.1;Parent=rna-XM_025307838.1
NW_020229904.1	Gnomon	mRNA	660727	910951	.	+	.	Name=XM_011144906.3;ID=rna-XM_011144906.3;Dbxref=GeneID:105185384%2CGenbank:XM_011144906.3;Parent=gene-LOC105185384
NW_020229904.1	Gnomon	exon	887225	889173	.	+	.	ID=exon-XM_011144855.3-8;Dbxref=GeneID:105185384%2CGenbank:XM_011144855.3;Parent=rna-XM_011144855.3
NW_020229904.1	Gnomon	exon	889764	889948	.	+	.	ID=exon-XM_011144855.3-9;Dbxref=GeneID:105185384%2CGenbank:XM_011144855.3;Parent=rna-XM_011144855.3
NW_020229904.1	Gnomon	exon	724542	724933	.	+	.	ID=exon-XM_011144855.3-2;Dbxref=GeneID:105185384%2CGenbank:XM_011144855.3;Parent=rna-XM_011144855.3
NW_020229904.1	Gnomon	exon	739920	740047	.	+	.	ID=exon-XM_011144855.3-3;Dbxref=GeneID:105185384%2CGenbank:XM_011144855.3;Parent=rna-XM_011144855.3
NW_020229904.1	Gnomon	exon	660727	661136	.	+	.	ID=exon-XM_011144855.3-1;Dbxref=GeneID:105185384%2CGenbank:XM_011144855.3;Parent=rna-XM_011144855.3
NW_020229904.1	Gnomon	exon	880298	880399	.	+	.	ID=exon-XM_011144855.3-6;Dbxref=GeneID:105185384%2CGenbank:XM_011144855.3;Parent=rna-XM_011144855.3
NW_020229904.1	Gnomon	exon	886931	887143	.	+	.	ID=exon-XM_011144855.3-7;Dbxref=GeneID:105185384%2CGenbank:XM_011144855.3;Parent=rna-XM_011144855.3
NW_020229904.1	Gnomon	exon	743257	743340	.	+	.	ID=exon-XM_011144855.3-4;Dbxref=GeneID:105185384%2CGenbank:XM_011144855.3;Parent=rna-XM_011144855.3
NW_020229904.1	Gnomon	exon	847755	847830	.	+	.	ID=exon-XM_011144855.3-5;Dbxref=GeneID:105185384%2CGenbank:XM_011144855.3;Parent=rna-XM_011144855.3
NW_020229904.1	Gnomon	exon	383399	383580	.	-	.	ID=exon-XM_025307651.1-8;Dbxref=GeneID:105185656%2CGenbank:XM_025307651.1;Parent=rna-XM_025307651.1
NW_020229904.1	Gnomon	exon	383090	383268	.	-	.	ID=exon-XM_025307651.1-9;Dbxref=GeneID:105185656%2CGenbank:XM_025307651.1;Parent=rna-XM_025307651.1
NW_020229904.1	Gnomon	exon	384434	384682	.	-	.	ID=exon-XM_025307651.1-6;Dbxref=GeneID:105185656%2CGenbank:XM_025307651.1;Parent=rna-XM_025307651.1
NW_020229904.1	Gnomon	exon	383824	384038	.	-	.	ID=exon-XM_025307651.1-7;Dbxref=GeneID:105185656%2CGenbank:XM_025307651.1;Parent=rna-XM_025307651.1
NW_020229904.1	Gnomon	exon	385414	385568	.	-	.	ID=exon-XM_025307651.1-4;Dbxref=GeneID:105185656%2CGenbank:XM_025307651.1;Parent=rna-XM_025307651.1
NW_020229904.1	Gnomon	exon	385047	385215	.	-	.	ID=exon-XM_025307651.1-5;Dbxref=GeneID:105185656%2CGenbank:XM_025307651.1;Parent=rna-XM_025307651.1
NW_020229904.1	Gnomon	exon	386605	386778	.	-	.	ID=exon-XM_025307651.1-2;Dbxref=GeneID:105185656%2CGenbank:XM_025307651.1;Parent=rna-XM_025307651.1
NW_020229904.1	Gnomon	exon	385880	385983	.	-	.	ID=exon-XM_025307651.1-3;Dbxref=GeneID:105185656%2CGenbank:XM_025307651.1;Parent=rna-XM_025307651.1
NW_020229904.1	Gnomon	exon	389530	389820	.	-	.	ID=exon-XM_025307651.1-1;Dbxref=GeneID:105185656%2CGenbank:XM_025307651.1;Parent=rna-XM_025307651.1
NW_020229904.1	tRNAscan-SE	exon	581746	581818	.	-	.	ID=exon-Trnaa-agc-1;Dbxref=GeneID:109504058;Note=transfer RNA alanine (anticodon AGC);Parent=rna-Trnaa-agc
NW_020229904.1	Gnomon	exon	69091	69425	.	-	.	ID=exon-XM_025307496.1-3;Dbxref=GeneID:105185668%2CGenbank:XM_025307496.1;Parent=rna-XM_025307496.1
NW_020229904.1	Gnomon	exon	68688	68868	.	-	.	ID=exon-XM_025307496.1-4;Dbxref=GeneID:105185668%2CGenbank:XM_025307496.1;Parent=rna-XM_025307496.1
NW_020229904.1	Gnomon	exon	68163	68413	.	-	.	ID=exon-XM_025307496.1-5;Dbxref=GeneID:105185668%2CGenbank:XM_025307496.1;Parent=rna-XM_025307496.1
NW_020229904.1	Gnomon	exon	75207	75618	.	-	.	ID=exon-XM_025307496.1-1;Dbxref=GeneID:105185668%2CGenbank:XM_025307496.1;Parent=rna-XM_025307496.1
NW_020229904.1	Gnomon	exon	69757	70035	.	-	.	ID=exon-XM_025307496.1-2;Dbxref=GeneID:105185668%2CGenbank:XM_025307496.1;Parent=rna-XM_025307496.1
NW_020229904.1	Gnomon	exon	880298	880399	.	+	.	ID=exon-XM_025307817.1-6;Dbxref=GeneID:105185384%2CGenbank:XM_025307817.1;Parent=rna-XM_025307817.1
NW_020229904.1	Gnomon	exon	886931	887143	.	+	.	ID=exon-XM_025307817.1-7;Dbxref=GeneID:105185384%2CGenbank:XM_025307817.1;Parent=rna-XM_025307817.1
NW_020229904.1	Gnomon	exon	887225	889173	.	+	.	ID=exon-XM_025307817.1-8;Dbxref=GeneID:105185384%2CGenbank:XM_025307817.1;Parent=rna-XM_025307817.1
NW_020229904.1	Gnomon	exon	889764	889948	.	+	.	ID=exon-XM_025307817.1-9;Dbxref=GeneID:105185384%2CGenbank:XM_025307817.1;Parent=rna-XM_025307817.1
NW_020229904.1	Gnomon	exon	724542	724933	.	+	.	ID=exon-XM_025307817.1-2;Dbxref=GeneID:105185384%2CGenbank:XM_025307817.1;Parent=rna-XM_025307817.1
NW_020229904.1	Gnomon	exon	739920	740047	.	+	.	ID=exon-XM_025307817.1-3;Dbxref=GeneID:105185384%2CGenbank:XM_025307817.1;Parent=rna-XM_025307817.1
NW_020229904.1	Gnomon	exon	743257	743340	.	+	.	ID=exon-XM_025307817.1-4;Dbxref=GeneID:105185384%2CGenbank:XM_025307817.1;Parent=rna-XM_025307817.1
NW_020229904.1	Gnomon	exon	847755	847830	.	+	.	ID=exon-XM_025307817.1-5;Dbxref=GeneID:105185384%2CGenbank:XM_025307817.1;Parent=rna-XM_025307817.1
NW_020229904.1	Gnomon	exon	660727	661136	.	+	.	ID=exon-XM_025307817.1-1;Dbxref=GeneID:105185384%2CGenbank:XM_025307817.1;Parent=rna-XM_025307817.1
NW_020229904.1	Gnomon	CDS	563155	563197	.	+	0	Name=XP_025163503.1;ID=cds-XP_025163503.1;Dbxref=GeneID:105185645%2CGenbank:XP_025163503.1;Parent=rna-XM_025307718.1
NW_020229904.1	Gnomon	CDS	563263	563304	.	+	0	Name=XP_025163503.1;ID=cds-XP_025163503.1;Dbxref=GeneID:105185645%2CGenbank:XP_025163503.1;Parent=rna-XM_025307718.1
NW_020229904.1	Gnomon	CDS	563746	563922	.	+	0	Name=XP_025163503.1;ID=cds-XP_025163503.1;Dbxref=GeneID:105185645%2CGenbank:XP_025163503.1;Parent=rna-XM_025307718.1
NW_020229904.1	Gnomon	CDS	564024	564208	.	+	0	Name=XP_025163503.1;ID=cds-XP_025163503.1;Dbxref=GeneID:105185645%2CGenbank:XP_025163503.1;Parent=rna-XM_025307718.1
NW_020229904.1	Gnomon	CDS	564268	564461	.	+	0	Name=XP_025163503.1;ID=cds-XP_025163503.1;Dbxref=GeneID:105185645%2CGenbank:XP_025163503.1;Parent=rna-XM_025307718.1
NW_020229904.1	Gnomon	CDS	564524	564733	.	+	0	Name=XP_025163503.1;ID=cds-XP_025163503.1;Dbxref=GeneID:105185645%2CGenbank:XP_025163503.1;Parent=rna-XM_025307718.1
NW_020229904.1	Gnomon	CDS	564808	565015	.	+	0	Name=XP_025163503.1;ID=cds-XP_025163503.1;Dbxref=GeneID:105185645%2CGenbank:XP_025163503.1;Parent=rna-XM_025307718.1
NW_020229904.1	Gnomon	CDS	565120	565257	.	+	0	Name=XP_025163503.1;ID=cds-XP_025163503.1;Dbxref=GeneID:105185645%2CGenbank:XP_025163503.1;Parent=rna-XM_025307718.1
NW_020229904.1	Gnomon	CDS	565326	565560	.	+	0	Name=XP_025163503.1;ID=cds-XP_025163503.1;Dbxref=GeneID:105185645%2CGenbank:XP_025163503.1;Parent=rna-XM_025307718.1
NW_020229904.1	Gnomon	CDS	565644	566047	.	+	0	Name=XP_025163503.1;ID=cds-XP_025163503.1;Dbxref=GeneID:105185645%2CGenbank:XP_025163503.1;Parent=rna-XM_025307718.1
NW_020229904.1	Gnomon	CDS	566497	567072	.	+	0	Name=XP_025163503.1;ID=cds-XP_025163503.1;Dbxref=GeneID:105185645%2CGenbank:XP_025163503.1;Parent=rna-XM_025307718.1
NW_020229904.1	Gnomon	CDS	567145	567280	.	+	0	Name=XP_025163503.1;ID=cds-XP_025163503.1;Dbxref=GeneID:105185645%2CGenbank:XP_025163503.1;Parent=rna-XM_025307718.1
NW_020229904.1	Gnomon	CDS	567359	567529	.	+	0	Name=XP_025163503.1;ID=cds-XP_025163503.1;Dbxref=GeneID:105185645%2CGenbank:XP_025163503.1;Parent=rna-XM_025307718.1
NW_020229904.1	Gnomon	CDS	567605	567794	.	+	0	Name=XP_025163503.1;ID=cds-XP_025163503.1;Dbxref=GeneID:105185645%2CGenbank:XP_025163503.1;Parent=rna-XM_025307718.1
NW_020229904.1	Gnomon	CDS	567878	568054	.	+	0	Name=XP_025163503.1;ID=cds-XP_025163503.1;Dbxref=GeneID:105185645%2CGenbank:XP_025163503.1;Parent=rna-XM_025307718.1
NW_020229904.1	Gnomon	CDS	569019	569165	.	+	0	Name=XP_025163503.1;ID=cds-XP_025163503.1;Dbxref=GeneID:105185645%2CGenbank:XP_025163503.1;Parent=rna-XM_025307718.1
NW_020229904.1	Gnomon	CDS	570203	570373	.	+	0	Name=XP_025163503.1;ID=cds-XP_025163503.1;Dbxref=GeneID:105185645%2CGenbank:XP_025163503.1;Parent=rna-XM_025307718.1
NW_020229904.1	Gnomon	CDS	570465	570614	.	+	0	Name=XP_025163503.1;ID=cds-XP_025163503.1;Dbxref=GeneID:105185645%2CGenbank:XP_025163503.1;Parent=rna-XM_025307718.1
NW_020229904.1	Gnomon	CDS	570700	570869	.	+	0	Name=XP_025163503.1;ID=cds-XP_025163503.1;Dbxref=GeneID:105185645%2CGenbank:XP_025163503.1;Parent=rna-XM_025307718.1
NW_020229904.1	Gnomon	CDS	570967	571238	.	+	0	Name=XP_025163503.1;ID=cds-XP_025163503.1;Dbxref=GeneID:105185645%2CGenbank:XP_025163503.1;Parent=rna-XM_025307718.1
NW_020229904.1	Gnomon	CDS	571407	571561	.	+	0	Name=XP_025163503.1;ID=cds-XP_025163503.1;Dbxref=GeneID:105185645%2CGenbank:XP_025163503.1;Parent=rna-XM_025307718.1
NW_020229904.1	Gnomon	CDS	571802	571965	.	+	0	Name=XP_025163503.1;ID=cds-XP_025163503.1;Dbxref=GeneID:105185645%2CGenbank:XP_025163503.1;Parent=rna-XM_025307718.1
NW_020229904.1	Gnomon	CDS	576403	576612	.	+	0	Name=XP_025163503.1;ID=cds-XP_025163503.1;Dbxref=GeneID:105185645%2CGenbank:XP_025163503.1;Parent=rna-XM_025307718.1
NW_020229904.1	Gnomon	CDS	580679	580815	.	+	0	Name=XP_025163503.1;ID=cds-XP_025163503.1;Dbxref=GeneID:105185645%2CGenbank:XP_025163503.1;Parent=rna-XM_025307718.1
NW_020229904.1	Gnomon	CDS	583783	583887	.	+	0	Name=XP_025163503.1;ID=cds-XP_025163503.1;Dbxref=GeneID:105185645%2CGenbank:XP_025163503.1;Parent=rna-XM_025307718.1
NW_020229904.1	Gnomon	CDS	584258	584392	.	+	0	Name=XP_025163503.1;ID=cds-XP_025163503.1;Dbxref=GeneID:105185645%2CGenbank:XP_025163503.1;Parent=rna-XM_025307718.1
NW_020229904.1	Gnomon	CDS	584464	584732	.	+	0	Name=XP_025163503.1;ID=cds-XP_025163503.1;Dbxref=GeneID:105185645%2CGenbank:XP_025163503.1;Parent=rna-XM_025307718.1
NW_020229904.1	Gnomon	CDS	584970	585096	.	+	0	Name=XP_025163503.1;ID=cds-XP_025163503.1;Dbxref=GeneID:105185645%2CGenbank:XP_025163503.1;Parent=rna-XM_025307718.1
NW_020229904.1	Gnomon	CDS	585210	585400	.	+	0	Name=XP_025163503.1;ID=cds-XP_025163503.1;Dbxref=GeneID:105185645%2CGenbank:XP_025163503.1;Parent=rna-XM_025307718.1
NW_020229904.1	Gnomon	CDS	585501	586141	.	+	0	Name=XP_025163503.1;ID=cds-XP_025163503.1;Dbxref=GeneID:105185645%2CGenbank:XP_025163503.1;Parent=rna-XM_025307718.1
NW_020229904.1	Gnomon	CDS	586239	586428	.	+	0	Name=XP_025163503.1;ID=cds-XP_025163503.1;Dbxref=GeneID:105185645%2CGenbank:XP_025163503.1;Parent=rna-XM_025307718.1
NW_020229904.1	Gnomon	CDS	586499	586808	.	+	0	Name=XP_025163503.1;ID=cds-XP_025163503.1;Dbxref=GeneID:105185645%2CGenbank:XP_025163503.1;Parent=rna-XM_025307718.1
NW_020229904.1	Gnomon	CDS	586980	587280	.	+	0	Name=XP_025163503.1;ID=cds-XP_025163503.1;Dbxref=GeneID:105185645%2CGenbank:XP_025163503.1;Parent=rna-XM_025307718.1
NW_020229904.1	Gnomon	CDS	587594	588108	.	+	0	Name=XP_025163503.1;ID=cds-XP_025163503.1;Dbxref=GeneID:105185645%2CGenbank:XP_025163503.1;Parent=rna-XM_025307718.1
NW_020229904.1	Gnomon	CDS	588248	588556	.	+	0	Name=XP_025163503.1;ID=cds-XP_025163503.1;Dbxref=GeneID:105185645%2CGenbank:XP_025163503.1;Parent=rna-XM_025307718.1
NW_020229904.1	Gnomon	CDS	588722	588890	.	+	0	Name=XP_025163503.1;ID=cds-XP_025163503.1;Dbxref=GeneID:105185645%2CGenbank:XP_025163503.1;Parent=rna-XM_025307718.1
NW_020229904.1	Gnomon	CDS	589364	589536	.	+	0	Name=XP_025163503.1;ID=cds-XP_025163503.1;Dbxref=GeneID:105185645%2CGenbank:XP_025163503.1;Parent=rna-XM_025307718.1
NW_020229904.1	Gnomon	CDS	589799	589873	.	+	0	Name=XP_025163503.1;ID=cds-XP_025163503.1;Dbxref=GeneID:105185645%2CGenbank:XP_025163503.1;Parent=rna-XM_025307718.1
NW_020229904.1	Gnomon	CDS	591026	591199	.	+	0	Name=XP_025163503.1;ID=cds-XP_025163503.1;Dbxref=GeneID:105185645%2CGenbank:XP_025163503.1;Parent=rna-XM_025307718.1
NW_020229904.1	Gnomon	CDS	591280	591417	.	+	0	Name=XP_025163503.1;ID=cds-XP_025163503.1;Dbxref=GeneID:105185645%2CGenbank:XP_025163503.1;Parent=rna-XM_025307718.1
NW_020229904.1	Gnomon	CDS	591530	591699	.	+	0	Name=XP_025163503.1;ID=cds-XP_025163503.1;Dbxref=GeneID:105185645%2CGenbank:XP_025163503.1;Parent=rna-XM_025307718.1
NW_020229904.1	Gnomon	CDS	591781	591973	.	+	0	Name=XP_025163503.1;ID=cds-XP_025163503.1;Dbxref=GeneID:105185645%2CGenbank:XP_025163503.1;Parent=rna-XM_025307718.1
NW_020229904.1	Gnomon	CDS	592126	592383	.	+	0	Name=XP_025163503.1;ID=cds-XP_025163503.1;Dbxref=GeneID:105185645%2CGenbank:XP_025163503.1;Parent=rna-XM_025307718.1
NW_020229904.1	Gnomon	CDS	592473	592974	.	+	0	Name=XP_025163503.1;ID=cds-XP_025163503.1;Dbxref=GeneID:105185645%2CGenbank:XP_025163503.1;Parent=rna-XM_025307718.1
NW_020229904.1	Gnomon	CDS	593117	593280	.	+	0	Name=XP_025163503.1;ID=cds-XP_025163503.1;Dbxref=GeneID:105185645%2CGenbank:XP_025163503.1;Parent=rna-XM_025307718.1
NW_020229904.1	Gnomon	CDS	405435	405495	.	-	0	Name=XP_025163253.1;ID=cds-XP_025163253.1;Dbxref=GeneID:105185654%2CGenbank:XP_025163253.1;Note=The sequence of the model RefSeq protein was modified relative to this genomic sequence to represent the inferred CDS: inserted 1 base in 1 codon;Parent=rna-XM_025307468.1
NW_020229904.1	Gnomon	CDS	404806	404864	.	-	0	Name=XP_025163253.1;ID=cds-XP_025163253.1;Dbxref=GeneID:105185654%2CGenbank:XP_025163253.1;Note=The sequence of the model RefSeq protein was modified relative to this genomic sequence to represent the inferred CDS: inserted 1 base in 1 codon;Parent=rna-XM_025307468.1
NW_020229904.1	Gnomon	CDS	404535	404717	.	-	0	Name=XP_025163253.1;ID=cds-XP_025163253.1;Dbxref=GeneID:105185654%2CGenbank:XP_025163253.1;Note=The sequence of the model RefSeq protein was modified relative to this genomic sequence to represent the inferred CDS: inserted 1 base in 1 codon;Parent=rna-XM_025307468.1
NW_020229904.1	Gnomon	CDS	403591	403968	.	-	0	Name=XP_025163253.1;ID=cds-XP_025163253.1;Dbxref=GeneID:105185654%2CGenbank:XP_025163253.1;Note=The sequence of the model RefSeq protein was modified relative to this genomic sequence to represent the inferred CDS: inserted 1 base in 1 codon;Parent=rna-XM_025307468.1
NW_020229904.1	Gnomon	CDS	403435	403558	.	-	0	Name=XP_025163253.1;ID=cds-XP_025163253.1;Dbxref=GeneID:105185654%2CGenbank:XP_025163253.1;Note=The sequence of the model RefSeq protein was modified relative to this genomic sequence to represent the inferred CDS: inserted 1 base in 1 codon;Parent=rna-XM_025307468.1
NW_020229904.1	Gnomon	CDS	401937	403432	.	-	0	Name=XP_025163253.1;ID=cds-XP_025163253.1;Dbxref=GeneID:105185654%2CGenbank:XP_025163253.1;Note=The sequence of the model RefSeq protein was modified relative to this genomic sequence to represent the inferred CDS: inserted 1 base in 1 codon;Parent=rna-XM_025307468.1
NW_020229904.1	Gnomon	exon	591530	591711	.	+	.	ID=exon-XM_011145292.3-42;Dbxref=GeneID:105185645%2CGenbank:XM_011145292.3;Parent=rna-XM_011145292.3
NW_020229904.1	Gnomon	exon	591781	591973	.	+	.	ID=exon-XM_011145292.3-43;Dbxref=GeneID:105185645%2CGenbank:XM_011145292.3;Parent=rna-XM_011145292.3
NW_020229904.1	Gnomon	exon	592126	592383	.	+	.	ID=exon-XM_011145292.3-44;Dbxref=GeneID:105185645%2CGenbank:XM_011145292.3;Parent=rna-XM_011145292.3
NW_020229904.1	Gnomon	exon	592473	592974	.	+	.	ID=exon-XM_011145292.3-45;Dbxref=GeneID:105185645%2CGenbank:XM_011145292.3;Parent=rna-XM_011145292.3
NW_020229904.1	Gnomon	exon	591026	591199	.	+	.	ID=exon-XM_011145292.3-40;Dbxref=GeneID:105185645%2CGenbank:XM_011145292.3;Parent=rna-XM_011145292.3
NW_020229904.1	Gnomon	exon	591280	591417	.	+	.	ID=exon-XM_011145292.3-41;Dbxref=GeneID:105185645%2CGenbank:XM_011145292.3;Parent=rna-XM_011145292.3
NW_020229904.1	Gnomon	exon	593117	593286	.	+	.	ID=exon-XM_011145292.3-46;Dbxref=GeneID:105185645%2CGenbank:XM_011145292.3;Parent=rna-XM_011145292.3
NW_020229904.1	Gnomon	exon	585501	586141	.	+	.	ID=exon-XM_011145292.3-31;Dbxref=GeneID:105185645%2CGenbank:XM_011145292.3;Parent=rna-XM_011145292.3
NW_020229904.1	Gnomon	exon	586239	586428	.	+	.	ID=exon-XM_011145292.3-32;Dbxref=GeneID:105185645%2CGenbank:XM_011145292.3;Parent=rna-XM_011145292.3
NW_020229904.1	Gnomon	exon	586499	586808	.	+	.	ID=exon-XM_011145292.3-33;Dbxref=GeneID:105185645%2CGenbank:XM_011145292.3;Parent=rna-XM_011145292.3
NW_020229904.1	Gnomon	exon	586980	587280	.	+	.	ID=exon-XM_011145292.3-34;Dbxref=GeneID:105185645%2CGenbank:XM_011145292.3;Parent=rna-XM_011145292.3
NW_020229904.1	Gnomon	exon	585210	585400	.	+	.	ID=exon-XM_011145292.3-30;Dbxref=GeneID:105185645%2CGenbank:XM_011145292.3;Parent=rna-XM_011145292.3
NW_020229904.1	Gnomon	exon	589799	589873	.	+	.	ID=exon-XM_011145292.3-39;Dbxref=GeneID:105185645%2CGenbank:XM_011145292.3;Parent=rna-XM_011145292.3
NW_020229904.1	Gnomon	exon	587594	588108	.	+	.	ID=exon-XM_011145292.3-35;Dbxref=GeneID:105185645%2CGenbank:XM_011145292.3;Parent=rna-XM_011145292.3
NW_020229904.1	Gnomon	exon	588248	588556	.	+	.	ID=exon-XM_011145292.3-36;Dbxref=GeneID:105185645%2CGenbank:XM_011145292.3;Parent=rna-XM_011145292.3
NW_020229904.1	Gnomon	exon	588722	588890	.	+	.	ID=exon-XM_011145292.3-37;Dbxref=GeneID:105185645%2CGenbank:XM_011145292.3;Parent=rna-XM_011145292.3
NW_020229904.1	Gnomon	exon	589364	589536	.	+	.	ID=exon-XM_011145292.3-38;Dbxref=GeneID:105185645%2CGenbank:XM_011145292.3;Parent=rna-XM_011145292.3
NW_020229904.1	Gnomon	exon	570700	570869	.	+	.	ID=exon-XM_011145292.3-20;Dbxref=GeneID:105185645%2CGenbank:XM_011145292.3;Parent=rna-XM_011145292.3
NW_020229904.1	Gnomon	exon	570967	571238	.	+	.	ID=exon-XM_011145292.3-21;Dbxref=GeneID:105185645%2CGenbank:XM_011145292.3;Parent=rna-XM_011145292.3
NW_020229904.1	Gnomon	exon	571407	571561	.	+	.	ID=exon-XM_011145292.3-22;Dbxref=GeneID:105185645%2CGenbank:XM_011145292.3;Parent=rna-XM_011145292.3
NW_020229904.1	Gnomon	exon	571802	571965	.	+	.	ID=exon-XM_011145292.3-23;Dbxref=GeneID:105185645%2CGenbank:XM_011145292.3;Parent=rna-XM_011145292.3
NW_020229904.1	Gnomon	exon	584464	584732	.	+	.	ID=exon-XM_011145292.3-28;Dbxref=GeneID:105185645%2CGenbank:XM_011145292.3;Parent=rna-XM_011145292.3
NW_020229904.1	Gnomon	exon	584970	585096	.	+	.	ID=exon-XM_011145292.3-29;Dbxref=GeneID:105185645%2CGenbank:XM_011145292.3;Parent=rna-XM_011145292.3
NW_020229904.1	Gnomon	exon	576403	576612	.	+	.	ID=exon-XM_011145292.3-24;Dbxref=GeneID:105185645%2CGenbank:XM_011145292.3;Parent=rna-XM_011145292.3
NW_020229904.1	Gnomon	exon	580679	580815	.	+	.	ID=exon-XM_011145292.3-25;Dbxref=GeneID:105185645%2CGenbank:XM_011145292.3;Parent=rna-XM_011145292.3
NW_020229904.1	Gnomon	exon	583783	583887	.	+	.	ID=exon-XM_011145292.3-26;Dbxref=GeneID:105185645%2CGenbank:XM_011145292.3;Parent=rna-XM_011145292.3
NW_020229904.1	Gnomon	exon	584258	584392	.	+	.	ID=exon-XM_011145292.3-27;Dbxref=GeneID:105185645%2CGenbank:XM_011145292.3;Parent=rna-XM_011145292.3
NW_020229904.1	Gnomon	exon	565120	565257	.	+	.	ID=exon-XM_011145292.3-10;Dbxref=GeneID:105185645%2CGenbank:XM_011145292.3;Parent=rna-XM_011145292.3
NW_020229904.1	Gnomon	exon	565326	565560	.	+	.	ID=exon-XM_011145292.3-11;Dbxref=GeneID:105185645%2CGenbank:XM_011145292.3;Parent=rna-XM_011145292.3
NW_020229904.1	Gnomon	exon	565644	566047	.	+	.	ID=exon-XM_011145292.3-12;Dbxref=GeneID:105185645%2CGenbank:XM_011145292.3;Parent=rna-XM_011145292.3
NW_020229904.1	Gnomon	exon	567878	568054	.	+	.	ID=exon-XM_011145292.3-17;Dbxref=GeneID:105185645%2CGenbank:XM_011145292.3;Parent=rna-XM_011145292.3
NW_020229904.1	Gnomon	exon	570203	570373	.	+	.	ID=exon-XM_011145292.3-18;Dbxref=GeneID:105185645%2CGenbank:XM_011145292.3;Parent=rna-XM_011145292.3
NW_020229904.1	Gnomon	exon	570465	570614	.	+	.	ID=exon-XM_011145292.3-19;Dbxref=GeneID:105185645%2CGenbank:XM_011145292.3;Parent=rna-XM_011145292.3
NW_020229904.1	Gnomon	exon	566497	567072	.	+	.	ID=exon-XM_011145292.3-13;Dbxref=GeneID:105185645%2CGenbank:XM_011145292.3;Parent=rna-XM_011145292.3
NW_020229904.1	Gnomon	exon	567145	567280	.	+	.	ID=exon-XM_011145292.3-14;Dbxref=GeneID:105185645%2CGenbank:XM_011145292.3;Parent=rna-XM_011145292.3
NW_020229904.1	Gnomon	exon	567359	567529	.	+	.	ID=exon-XM_011145292.3-15;Dbxref=GeneID:105185645%2CGenbank:XM_011145292.3;Parent=rna-XM_011145292.3
NW_020229904.1	Gnomon	exon	567605	567794	.	+	.	ID=exon-XM_011145292.3-16;Dbxref=GeneID:105185645%2CGenbank:XM_011145292.3;Parent=rna-XM_011145292.3
NW_020229904.1	Gnomon	exon	896766	896948	.	+	.	ID=exon-XM_025307817.1-15;Dbxref=GeneID:105185384%2CGenbank:XM_025307817.1;Parent=rna-XM_025307817.1
NW_020229904.1	Gnomon	exon	900193	900465	.	+	.	ID=exon-XM_025307817.1-16;Dbxref=GeneID:105185384%2CGenbank:XM_025307817.1;Parent=rna-XM_025307817.1
NW_020229904.1	Gnomon	exon	891041	891358	.	+	.	ID=exon-XM_025307817.1-13;Dbxref=GeneID:105185384%2CGenbank:XM_025307817.1;Parent=rna-XM_025307817.1
NW_020229904.1	Gnomon	exon	894774	894890	.	+	.	ID=exon-XM_025307817.1-14;Dbxref=GeneID:105185384%2CGenbank:XM_025307817.1;Parent=rna-XM_025307817.1
NW_020229904.1	Gnomon	exon	890354	890585	.	+	.	ID=exon-XM_025307817.1-11;Dbxref=GeneID:105185384%2CGenbank:XM_025307817.1;Parent=rna-XM_025307817.1
NW_020229904.1	Gnomon	exon	890659	890958	.	+	.	ID=exon-XM_025307817.1-12;Dbxref=GeneID:105185384%2CGenbank:XM_025307817.1;Parent=rna-XM_025307817.1
NW_020229904.1	Gnomon	exon	890038	890249	.	+	.	ID=exon-XM_025307817.1-10;Dbxref=GeneID:105185384%2CGenbank:XM_025307817.1;Parent=rna-XM_025307817.1
NW_020229904.1	Gnomon	exon	904233	910951	.	+	.	ID=exon-XM_025307817.1-17;Dbxref=GeneID:105185384%2CGenbank:XM_025307817.1;Parent=rna-XM_025307817.1
NW_020229904.1	Gnomon	exon	66535	66616	.	-	.	ID=exon-XM_011145327.2-1;Dbxref=GeneID:105185667%2CGenbank:XM_011145327.2;Parent=rna-XM_011145327.2
NW_020229904.1	Gnomon	exon	63784	63916	.	-	.	ID=exon-XM_011145327.2-4;Dbxref=GeneID:105185667%2CGenbank:XM_011145327.2;Parent=rna-XM_011145327.2
NW_020229904.1	Gnomon	exon	63459	63691	.	-	.	ID=exon-XM_011145327.2-5;Dbxref=GeneID:105185667%2CGenbank:XM_011145327.2;Parent=rna-XM_011145327.2
NW_020229904.1	Gnomon	exon	65657	65771	.	-	.	ID=exon-XM_011145327.2-2;Dbxref=GeneID:105185667%2CGenbank:XM_011145327.2;Parent=rna-XM_011145327.2
NW_020229904.1	Gnomon	exon	65094	65534	.	-	.	ID=exon-XM_011145327.2-3;Dbxref=GeneID:105185667%2CGenbank:XM_011145327.2;Parent=rna-XM_011145327.2
NW_020229904.1	Gnomon	exon	63148	63376	.	-	.	ID=exon-XM_011145327.2-6;Dbxref=GeneID:105185667%2CGenbank:XM_011145327.2;Parent=rna-XM_011145327.2
NW_020229904.1	Gnomon	exon	59482	62911	.	-	.	ID=exon-XM_011145327.2-7;Dbxref=GeneID:105185667%2CGenbank:XM_011145327.2;Parent=rna-XM_011145327.2
NW_020229904.1	Gnomon	CDS	593599	593751	.	+	0	Name=XP_025163256.1;ID=cds-XP_025163256.1;Dbxref=GeneID:109504054%2CGenbank:XP_025163256.1;Parent=rna-XM_025307471.1
NW_020229904.1	Gnomon	CDS	594077	594240	.	+	0	Name=XP_025163256.1;ID=cds-XP_025163256.1;Dbxref=GeneID:109504054%2CGenbank:XP_025163256.1;Parent=rna-XM_025307471.1
NW_020229904.1	Gnomon	CDS	594291	594483	.	+	0	Name=XP_025163256.1;ID=cds-XP_025163256.1;Dbxref=GeneID:109504054%2CGenbank:XP_025163256.1;Parent=rna-XM_025307471.1
NW_020229904.1	Gnomon	CDS	594783	594902	.	+	0	Name=XP_025163256.1;ID=cds-XP_025163256.1;Dbxref=GeneID:109504054%2CGenbank:XP_025163256.1;Parent=rna-XM_025307471.1
NW_020229904.1	Gnomon	exon	84989	85658	.	-	.	ID=exon-XM_019842571.2-3;Dbxref=GeneID:105185672%2CGenbank:XM_019842571.2;Parent=rna-XM_019842571.2
NW_020229904.1	Gnomon	exon	84124	84666	.	-	.	ID=exon-XM_019842571.2-4;Dbxref=GeneID:105185672%2CGenbank:XM_019842571.2;Parent=rna-XM_019842571.2
NW_020229904.1	Gnomon	exon	86535	86963	.	-	.	ID=exon-XM_019842571.2-1;Dbxref=GeneID:105185672%2CGenbank:XM_019842571.2;Parent=rna-XM_019842571.2
NW_020229904.1	Gnomon	exon	85845	85972	.	-	.	ID=exon-XM_019842571.2-2;Dbxref=GeneID:105185672%2CGenbank:XM_019842571.2;Parent=rna-XM_019842571.2
NW_020229904.1	Gnomon	CDS	72923	73168	.	-	0	Name=XP_019698134.2;ID=cds-XP_019698134.2;Dbxref=GeneID:105185668%2CGenbank:XP_019698134.2;Parent=rna-XM_019842575.2
NW_020229904.1	Gnomon	CDS	69781	70035	.	-	0	Name=XP_019698134.2;ID=cds-XP_019698134.2;Dbxref=GeneID:105185668%2CGenbank:XP_019698134.2;Parent=rna-XM_019842575.2
NW_020229904.1	Gnomon	CDS	69091	69425	.	-	0	Name=XP_019698134.2;ID=cds-XP_019698134.2;Dbxref=GeneID:105185668%2CGenbank:XP_019698134.2;Parent=rna-XM_019842575.2
NW_020229904.1	Gnomon	CDS	68691	68868	.	-	0	Name=XP_019698134.2;ID=cds-XP_019698134.2;Dbxref=GeneID:105185668%2CGenbank:XP_019698134.2;Parent=rna-XM_019842575.2
NW_020229904.1	Gnomon	mRNA	1607629	1625953	.	-	.	Name=XM_011145001.3;ID=rna-XM_011145001.3;Dbxref=GeneID:105185459%2CGenbank:XM_011145001.3;Parent=gene-LOC105185459
NW_020229904.1	Gnomon	CDS	724865	724933	.	+	0	Name=XP_025163602.1;ID=cds-XP_025163602.1;Dbxref=GeneID:105185384%2CGenbank:XP_025163602.1;Parent=rna-XM_025307817.1
NW_020229904.1	Gnomon	CDS	739920	740047	.	+	0	Name=XP_025163602.1;ID=cds-XP_025163602.1;Dbxref=GeneID:105185384%2CGenbank:XP_025163602.1;Parent=rna-XM_025307817.1
NW_020229904.1	Gnomon	CDS	743257	743340	.	+	0	Name=XP_025163602.1;ID=cds-XP_025163602.1;Dbxref=GeneID:105185384%2CGenbank:XP_025163602.1;Parent=rna-XM_025307817.1
NW_020229904.1	Gnomon	CDS	847755	847830	.	+	0	Name=XP_025163602.1;ID=cds-XP_025163602.1;Dbxref=GeneID:105185384%2CGenbank:XP_025163602.1;Parent=rna-XM_025307817.1
NW_020229904.1	Gnomon	CDS	880298	880399	.	+	0	Name=XP_025163602.1;ID=cds-XP_025163602.1;Dbxref=GeneID:105185384%2CGenbank:XP_025163602.1;Parent=rna-XM_025307817.1
NW_020229904.1	Gnomon	CDS	886931	887143	.	+	0	Name=XP_025163602.1;ID=cds-XP_025163602.1;Dbxref=GeneID:105185384%2CGenbank:XP_025163602.1;Parent=rna-XM_025307817.1
NW_020229904.1	Gnomon	CDS	887225	889173	.	+	0	Name=XP_025163602.1;ID=cds-XP_025163602.1;Dbxref=GeneID:105185384%2CGenbank:XP_025163602.1;Parent=rna-XM_025307817.1
NW_020229904.1	Gnomon	CDS	889764	889948	.	+	0	Name=XP_025163602.1;ID=cds-XP_025163602.1;Dbxref=GeneID:105185384%2CGenbank:XP_025163602.1;Parent=rna-XM_025307817.1
NW_020229904.1	Gnomon	CDS	890038	890249	.	+	0	Name=XP_025163602.1;ID=cds-XP_025163602.1;Dbxref=GeneID:105185384%2CGenbank:XP_025163602.1;Parent=rna-XM_025307817.1
NW_020229904.1	Gnomon	CDS	890354	890585	.	+	0	Name=XP_025163602.1;ID=cds-XP_025163602.1;Dbxref=GeneID:105185384%2CGenbank:XP_025163602.1;Parent=rna-XM_025307817.1
NW_020229904.1	Gnomon	CDS	890659	890958	.	+	0	Name=XP_025163602.1;ID=cds-XP_025163602.1;Dbxref=GeneID:105185384%2CGenbank:XP_025163602.1;Parent=rna-XM_025307817.1
NW_020229904.1	Gnomon	CDS	891041	891358	.	+	0	Name=XP_025163602.1;ID=cds-XP_025163602.1;Dbxref=GeneID:105185384%2CGenbank:XP_025163602.1;Parent=rna-XM_025307817.1
NW_020229904.1	Gnomon	CDS	894774	894890	.	+	0	Name=XP_025163602.1;ID=cds-XP_025163602.1;Dbxref=GeneID:105185384%2CGenbank:XP_025163602.1;Parent=rna-XM_025307817.1
NW_020229904.1	Gnomon	CDS	896766	896948	.	+	0	Name=XP_025163602.1;ID=cds-XP_025163602.1;Dbxref=GeneID:105185384%2CGenbank:XP_025163602.1;Parent=rna-XM_025307817.1
NW_020229904.1	Gnomon	CDS	900193	900465	.	+	0	Name=XP_025163602.1;ID=cds-XP_025163602.1;Dbxref=GeneID:105185384%2CGenbank:XP_025163602.1;Parent=rna-XM_025307817.1
NW_020229904.1	Gnomon	CDS	904233	904264	.	+	0	Name=XP_025163602.1;ID=cds-XP_025163602.1;Dbxref=GeneID:105185384%2CGenbank:XP_025163602.1;Parent=rna-XM_025307817.1
NW_020229904.1	Gnomon	exon	630339	630510	.	-	.	ID=exon-XM_011145278.3-1;Dbxref=GeneID:105185639%2CGenbank:XM_011145278.3;Parent=rna-XM_011145278.3
NW_020229904.1	Gnomon	exon	629286	629465	.	-	.	ID=exon-XM_011145278.3-4;Dbxref=GeneID:105185639%2CGenbank:XM_011145278.3;Parent=rna-XM_011145278.3
NW_020229904.1	Gnomon	exon	629052	629213	.	-	.	ID=exon-XM_011145278.3-5;Dbxref=GeneID:105185639%2CGenbank:XM_011145278.3;Parent=rna-XM_011145278.3
NW_020229904.1	Gnomon	exon	629990	630245	.	-	.	ID=exon-XM_011145278.3-2;Dbxref=GeneID:105185639%2CGenbank:XM_011145278.3;Parent=rna-XM_011145278.3
NW_020229904.1	Gnomon	exon	629558	629859	.	-	.	ID=exon-XM_011145278.3-3;Dbxref=GeneID:105185639%2CGenbank:XM_011145278.3;Parent=rna-XM_011145278.3
NW_020229904.1	Gnomon	exon	63148	63376	.	-	.	ID=exon-XM_011145326.2-7;Dbxref=GeneID:105185667%2CGenbank:XM_011145326.2;Parent=rna-XM_011145326.2
NW_020229904.1	Gnomon	exon	59482	62911	.	-	.	ID=exon-XM_011145326.2-8;Dbxref=GeneID:105185667%2CGenbank:XM_011145326.2;Parent=rna-XM_011145326.2
NW_020229904.1	Gnomon	exon	65094	65534	.	-	.	ID=exon-XM_011145326.2-3;Dbxref=GeneID:105185667%2CGenbank:XM_011145326.2;Parent=rna-XM_011145326.2
NW_020229904.1	Gnomon	exon	64680	64772	.	-	.	ID=exon-XM_011145326.2-4;Dbxref=GeneID:105185667%2CGenbank:XM_011145326.2;Parent=rna-XM_011145326.2
NW_020229904.1	Gnomon	exon	63784	63916	.	-	.	ID=exon-XM_011145326.2-5;Dbxref=GeneID:105185667%2CGenbank:XM_011145326.2;Parent=rna-XM_011145326.2
NW_020229904.1	Gnomon	exon	63459	63691	.	-	.	ID=exon-XM_011145326.2-6;Dbxref=GeneID:105185667%2CGenbank:XM_011145326.2;Parent=rna-XM_011145326.2
NW_020229904.1	Gnomon	exon	66535	66616	.	-	.	ID=exon-XM_011145326.2-1;Dbxref=GeneID:105185667%2CGenbank:XM_011145326.2;Parent=rna-XM_011145326.2
NW_020229904.1	Gnomon	exon	65657	65771	.	-	.	ID=exon-XM_011145326.2-2;Dbxref=GeneID:105185667%2CGenbank:XM_011145326.2;Parent=rna-XM_011145326.2
NW_020229904.1	Gnomon	exon	896766	896948	.	+	.	ID=exon-XM_025307824.1-15;Dbxref=GeneID:105185384%2CGenbank:XM_025307824.1;Parent=rna-XM_025307824.1
NW_020229904.1	Gnomon	exon	904233	910951	.	+	.	ID=exon-XM_025307824.1-16;Dbxref=GeneID:105185384%2CGenbank:XM_025307824.1;Parent=rna-XM_025307824.1
NW_020229904.1	Gnomon	exon	891041	891358	.	+	.	ID=exon-XM_025307824.1-13;Dbxref=GeneID:105185384%2CGenbank:XM_025307824.1;Parent=rna-XM_025307824.1
NW_020229904.1	Gnomon	exon	894774	894890	.	+	.	ID=exon-XM_025307824.1-14;Dbxref=GeneID:105185384%2CGenbank:XM_025307824.1;Parent=rna-XM_025307824.1
NW_020229904.1	Gnomon	exon	890354	890585	.	+	.	ID=exon-XM_025307824.1-11;Dbxref=GeneID:105185384%2CGenbank:XM_025307824.1;Parent=rna-XM_025307824.1
NW_020229904.1	Gnomon	exon	890659	890958	.	+	.	ID=exon-XM_025307824.1-12;Dbxref=GeneID:105185384%2CGenbank:XM_025307824.1;Parent=rna-XM_025307824.1
NW_020229904.1	Gnomon	exon	890038	890249	.	+	.	ID=exon-XM_025307824.1-10;Dbxref=GeneID:105185384%2CGenbank:XM_025307824.1;Parent=rna-XM_025307824.1
NW_020229904.1	Gnomon	mRNA	376579	377570	.	+	.	Name=XM_025307640.1;ID=rna-XM_025307640.1;Dbxref=GeneID:112590609%2CGenbank:XM_025307640.1;Parent=gene-LOC112590609
NW_020229904.1	Gnomon	CDS	1625790	1625858	.	-	0	Name=XP_011143285.1;ID=cds-XP_011143285.1;Dbxref=GeneID:105185459%2CGenbank:XP_011143285.1;Parent=rna-XM_011144983.3
NW_020229904.1	Gnomon	CDS	1624242	1624742	.	-	0	Name=XP_011143285.1;ID=cds-XP_011143285.1;Dbxref=GeneID:105185459%2CGenbank:XP_011143285.1;Parent=rna-XM_011144983.3
NW_020229904.1	Gnomon	CDS	1623310	1623627	.	-	0	Name=XP_011143285.1;ID=cds-XP_011143285.1;Dbxref=GeneID:105185459%2CGenbank:XP_011143285.1;Parent=rna-XM_011144983.3
NW_020229904.1	Gnomon	CDS	1622876	1623065	.	-	0	Name=XP_011143285.1;ID=cds-XP_011143285.1;Dbxref=GeneID:105185459%2CGenbank:XP_011143285.1;Parent=rna-XM_011144983.3
NW_020229904.1	Gnomon	CDS	1622522	1622794	.	-	0	Name=XP_011143285.1;ID=cds-XP_011143285.1;Dbxref=GeneID:105185459%2CGenbank:XP_011143285.1;Parent=rna-XM_011144983.3
NW_020229904.1	Gnomon	CDS	1621071	1622234	.	-	0	Name=XP_011143285.1;ID=cds-XP_011143285.1;Dbxref=GeneID:105185459%2CGenbank:XP_011143285.1;Parent=rna-XM_011144983.3
NW_020229904.1	Gnomon	CDS	1620431	1620577	.	-	0	Name=XP_011143285.1;ID=cds-XP_011143285.1;Dbxref=GeneID:105185459%2CGenbank:XP_011143285.1;Parent=rna-XM_011144983.3
NW_020229904.1	Gnomon	CDS	1620084	1620263	.	-	0	Name=XP_011143285.1;ID=cds-XP_011143285.1;Dbxref=GeneID:105185459%2CGenbank:XP_011143285.1;Parent=rna-XM_011144983.3
NW_020229904.1	Gnomon	CDS	1619543	1619980	.	-	0	Name=XP_011143285.1;ID=cds-XP_011143285.1;Dbxref=GeneID:105185459%2CGenbank:XP_011143285.1;Parent=rna-XM_011144983.3
NW_020229904.1	Gnomon	CDS	1618914	1619005	.	-	0	Name=XP_011143285.1;ID=cds-XP_011143285.1;Dbxref=GeneID:105185459%2CGenbank:XP_011143285.1;Parent=rna-XM_011144983.3
NW_020229904.1	Gnomon	CDS	1618686	1618834	.	-	0	Name=XP_011143285.1;ID=cds-XP_011143285.1;Dbxref=GeneID:105185459%2CGenbank:XP_011143285.1;Parent=rna-XM_011144983.3
NW_020229904.1	Gnomon	CDS	1618201	1618311	.	-	0	Name=XP_011143285.1;ID=cds-XP_011143285.1;Dbxref=GeneID:105185459%2CGenbank:XP_011143285.1;Parent=rna-XM_011144983.3
NW_020229904.1	Gnomon	CDS	1617566	1617910	.	-	0	Name=XP_011143285.1;ID=cds-XP_011143285.1;Dbxref=GeneID:105185459%2CGenbank:XP_011143285.1;Parent=rna-XM_011144983.3
NW_020229904.1	Gnomon	CDS	1616985	1617199	.	-	0	Name=XP_011143285.1;ID=cds-XP_011143285.1;Dbxref=GeneID:105185459%2CGenbank:XP_011143285.1;Parent=rna-XM_011144983.3
NW_020229904.1	Gnomon	CDS	1616469	1616581	.	-	0	Name=XP_011143285.1;ID=cds-XP_011143285.1;Dbxref=GeneID:105185459%2CGenbank:XP_011143285.1;Parent=rna-XM_011144983.3
NW_020229904.1	Gnomon	CDS	1616241	1616388	.	-	0	Name=XP_011143285.1;ID=cds-XP_011143285.1;Dbxref=GeneID:105185459%2CGenbank:XP_011143285.1;Parent=rna-XM_011144983.3
NW_020229904.1	Gnomon	CDS	1616018	1616118	.	-	0	Name=XP_011143285.1;ID=cds-XP_011143285.1;Dbxref=GeneID:105185459%2CGenbank:XP_011143285.1;Parent=rna-XM_011144983.3
NW_020229904.1	Gnomon	CDS	1615266	1615441	.	-	0	Name=XP_011143285.1;ID=cds-XP_011143285.1;Dbxref=GeneID:105185459%2CGenbank:XP_011143285.1;Parent=rna-XM_011144983.3
NW_020229904.1	Gnomon	CDS	1614601	1614887	.	-	0	Name=XP_011143285.1;ID=cds-XP_011143285.1;Dbxref=GeneID:105185459%2CGenbank:XP_011143285.1;Parent=rna-XM_011144983.3
NW_020229904.1	Gnomon	CDS	1613830	1614037	.	-	0	Name=XP_011143285.1;ID=cds-XP_011143285.1;Dbxref=GeneID:105185459%2CGenbank:XP_011143285.1;Parent=rna-XM_011144983.3
NW_020229904.1	Gnomon	CDS	1613569	1613752	.	-	0	Name=XP_011143285.1;ID=cds-XP_011143285.1;Dbxref=GeneID:105185459%2CGenbank:XP_011143285.1;Parent=rna-XM_011144983.3
NW_020229904.1	Gnomon	CDS	1613278	1613490	.	-	0	Name=XP_011143285.1;ID=cds-XP_011143285.1;Dbxref=GeneID:105185459%2CGenbank:XP_011143285.1;Parent=rna-XM_011144983.3
NW_020229904.1	Gnomon	CDS	1611943	1612068	.	-	0	Name=XP_011143285.1;ID=cds-XP_011143285.1;Dbxref=GeneID:105185459%2CGenbank:XP_011143285.1;Parent=rna-XM_011144983.3
NW_020229904.1	Gnomon	CDS	1611464	1611622	.	-	0	Name=XP_011143285.1;ID=cds-XP_011143285.1;Dbxref=GeneID:105185459%2CGenbank:XP_011143285.1;Parent=rna-XM_011144983.3
NW_020229904.1	Gnomon	CDS	1610098	1610247	.	-	0	Name=XP_011143285.1;ID=cds-XP_011143285.1;Dbxref=GeneID:105185459%2CGenbank:XP_011143285.1;Parent=rna-XM_011144983.3
NW_020229904.1	Gnomon	CDS	1609781	1610015	.	-	0	Name=XP_011143285.1;ID=cds-XP_011143285.1;Dbxref=GeneID:105185459%2CGenbank:XP_011143285.1;Parent=rna-XM_011144983.3
NW_020229904.1	Gnomon	CDS	1609528	1609707	.	-	0	Name=XP_011143285.1;ID=cds-XP_011143285.1;Dbxref=GeneID:105185459%2CGenbank:XP_011143285.1;Parent=rna-XM_011144983.3
NW_020229904.1	Gnomon	CDS	1608075	1608211	.	-	0	Name=XP_011143285.1;ID=cds-XP_011143285.1;Dbxref=GeneID:105185459%2CGenbank:XP_011143285.1;Parent=rna-XM_011144983.3
NW_020229904.1	Gnomon	mRNA	657198	659923	.	+	.	Name=XM_011144807.3;ID=rna-XM_011144807.3;Dbxref=GeneID:105185371%2CGenbank:XM_011144807.3;Parent=gene-LOC105185371
NW_020229904.1	Gnomon	exon	91302	91995	.	+	.	ID=exon-XM_025307519.1-1;Dbxref=GeneID:105185673%2CGenbank:XM_025307519.1;Parent=rna-XM_025307519.1
NW_020229904.1	Gnomon	exon	104437	104696	.	+	.	ID=exon-XM_025307519.1-2;Dbxref=GeneID:105185673%2CGenbank:XM_025307519.1;Parent=rna-XM_025307519.1
NW_020229904.1	Gnomon	exon	107738	107944	.	+	.	ID=exon-XM_025307519.1-9;Dbxref=GeneID:105185673%2CGenbank:XM_025307519.1;Parent=rna-XM_025307519.1
NW_020229904.1	Gnomon	exon	107184	107342	.	+	.	ID=exon-XM_025307519.1-7;Dbxref=GeneID:105185673%2CGenbank:XM_025307519.1;Parent=rna-XM_025307519.1
NW_020229904.1	Gnomon	exon	107480	107655	.	+	.	ID=exon-XM_025307519.1-8;Dbxref=GeneID:105185673%2CGenbank:XM_025307519.1;Parent=rna-XM_025307519.1
NW_020229904.1	Gnomon	exon	105816	106122	.	+	.	ID=exon-XM_025307519.1-5;Dbxref=GeneID:105185673%2CGenbank:XM_025307519.1;Parent=rna-XM_025307519.1
NW_020229904.1	Gnomon	exon	106543	107077	.	+	.	ID=exon-XM_025307519.1-6;Dbxref=GeneID:105185673%2CGenbank:XM_025307519.1;Parent=rna-XM_025307519.1
NW_020229904.1	Gnomon	exon	104785	105119	.	+	.	ID=exon-XM_025307519.1-3;Dbxref=GeneID:105185673%2CGenbank:XM_025307519.1;Parent=rna-XM_025307519.1
NW_020229904.1	Gnomon	exon	105429	105671	.	+	.	ID=exon-XM_025307519.1-4;Dbxref=GeneID:105185673%2CGenbank:XM_025307519.1;Parent=rna-XM_025307519.1
NW_020229904.1	Gnomon	CDS	86535	86621	.	-	0	Name=XP_019698130.1;ID=cds-XP_019698130.1;Dbxref=GeneID:105185672%2CGenbank:XP_019698130.1;Parent=rna-XM_019842571.2
NW_020229904.1	Gnomon	CDS	85845	85972	.	-	0	Name=XP_019698130.1;ID=cds-XP_019698130.1;Dbxref=GeneID:105185672%2CGenbank:XP_019698130.1;Parent=rna-XM_019842571.2
NW_020229904.1	Gnomon	CDS	84989	85658	.	-	0	Name=XP_019698130.1;ID=cds-XP_019698130.1;Dbxref=GeneID:105185672%2CGenbank:XP_019698130.1;Parent=rna-XM_019842571.2
NW_020229904.1	Gnomon	CDS	84370	84666	.	-	0	Name=XP_019698130.1;ID=cds-XP_019698130.1;Dbxref=GeneID:105185672%2CGenbank:XP_019698130.1;Parent=rna-XM_019842571.2
NW_020229904.1	Gnomon	exon	659369	659430	.	+	.	ID=exon-XM_011144807.3-7;Dbxref=GeneID:105185371%2CGenbank:XM_011144807.3;Parent=rna-XM_011144807.3
NW_020229904.1	Gnomon	exon	659503	659725	.	+	.	ID=exon-XM_011144807.3-8;Dbxref=GeneID:105185371%2CGenbank:XM_011144807.3;Parent=rna-XM_011144807.3
NW_020229904.1	Gnomon	exon	658775	659061	.	+	.	ID=exon-XM_011144807.3-5;Dbxref=GeneID:105185371%2CGenbank:XM_011144807.3;Parent=rna-XM_011144807.3
NW_020229904.1	Gnomon	exon	659151	659279	.	+	.	ID=exon-XM_011144807.3-6;Dbxref=GeneID:105185371%2CGenbank:XM_011144807.3;Parent=rna-XM_011144807.3
NW_020229904.1	Gnomon	exon	658209	658384	.	+	.	ID=exon-XM_011144807.3-3;Dbxref=GeneID:105185371%2CGenbank:XM_011144807.3;Parent=rna-XM_011144807.3
NW_020229904.1	Gnomon	exon	658452	658677	.	+	.	ID=exon-XM_011144807.3-4;Dbxref=GeneID:105185371%2CGenbank:XM_011144807.3;Parent=rna-XM_011144807.3
NW_020229904.1	Gnomon	exon	657198	657524	.	+	.	ID=exon-XM_011144807.3-1;Dbxref=GeneID:105185371%2CGenbank:XM_011144807.3;Parent=rna-XM_011144807.3
NW_020229904.1	Gnomon	exon	657845	658126	.	+	.	ID=exon-XM_011144807.3-2;Dbxref=GeneID:105185371%2CGenbank:XM_011144807.3;Parent=rna-XM_011144807.3
NW_020229904.1	Gnomon	exon	659806	659923	.	+	.	ID=exon-XM_011144807.3-9;Dbxref=GeneID:105185371%2CGenbank:XM_011144807.3;Parent=rna-XM_011144807.3
NW_020229904.1	Gnomon	mRNA	572022	575381	.	-	.	Name=XM_011145289.3;ID=rna-XM_011145289.3;Dbxref=GeneID:105185644%2CGenbank:XM_011145289.3;Parent=gene-LOC105185644
NW_020229904.1	Gnomon	exon	140208	140279	.	-	.	ID=exon-XM_025307603.1-1;Dbxref=GeneID:105185661%2CGenbank:XM_025307603.1;Parent=rna-XM_025307603.1
NW_020229904.1	Gnomon	exon	139564	139643	.	-	.	ID=exon-XM_025307603.1-2;Dbxref=GeneID:105185661%2CGenbank:XM_025307603.1;Parent=rna-XM_025307603.1
NW_020229904.1	Gnomon	exon	138143	138581	.	-	.	ID=exon-XM_025307603.1-5;Dbxref=GeneID:105185661%2CGenbank:XM_025307603.1;Parent=rna-XM_025307603.1
NW_020229904.1	Gnomon	exon	138857	139106	.	-	.	ID=exon-XM_025307603.1-3;Dbxref=GeneID:105185661%2CGenbank:XM_025307603.1;Parent=rna-XM_025307603.1
NW_020229904.1	Gnomon	exon	138663	138781	.	-	.	ID=exon-XM_025307603.1-4;Dbxref=GeneID:105185661%2CGenbank:XM_025307603.1;Parent=rna-XM_025307603.1
NW_020229904.1	Gnomon	exon	365923	366077	.	-	.	ID=exon-XM_025307628.1-7;Dbxref=GeneID:105185658%2CGenbank:XM_025307628.1;Parent=rna-XM_025307628.1
NW_020229904.1	Gnomon	exon	366282	366477	.	-	.	ID=exon-XM_025307628.1-6;Dbxref=GeneID:105185658%2CGenbank:XM_025307628.1;Parent=rna-XM_025307628.1
NW_020229904.1	Gnomon	exon	366646	366815	.	-	.	ID=exon-XM_025307628.1-5;Dbxref=GeneID:105185658%2CGenbank:XM_025307628.1;Parent=rna-XM_025307628.1
NW_020229904.1	Gnomon	exon	367004	367211	.	-	.	ID=exon-XM_025307628.1-4;Dbxref=GeneID:105185658%2CGenbank:XM_025307628.1;Parent=rna-XM_025307628.1
NW_020229904.1	Gnomon	exon	364391	364719	.	-	.	ID=exon-XM_025307628.1-9;Dbxref=GeneID:105185658%2CGenbank:XM_025307628.1;Parent=rna-XM_025307628.1
NW_020229904.1	Gnomon	exon	365452	365632	.	-	.	ID=exon-XM_025307628.1-8;Dbxref=GeneID:105185658%2CGenbank:XM_025307628.1;Parent=rna-XM_025307628.1
NW_020229904.1	Gnomon	exon	367472	367761	.	-	.	ID=exon-XM_025307628.1-3;Dbxref=GeneID:105185658%2CGenbank:XM_025307628.1;Parent=rna-XM_025307628.1
NW_020229904.1	Gnomon	exon	372003	372159	.	-	.	ID=exon-XM_025307628.1-2;Dbxref=GeneID:105185658%2CGenbank:XM_025307628.1;Parent=rna-XM_025307628.1
NW_020229904.1	Gnomon	exon	372235	372312	.	-	.	ID=exon-XM_025307628.1-1;Dbxref=GeneID:105185658%2CGenbank:XM_025307628.1;Parent=rna-XM_025307628.1
NW_020229904.1	Gnomon	mRNA	1630855	1633171	.	-	.	Name=XM_011145035.3;ID=rna-XM_011145035.3;Dbxref=GeneID:105185480%2CGenbank:XM_011145035.3;Parent=gene-LOC105185480
NW_020229904.1	Gnomon	exon	658209	658384	.	+	.	ID=exon-XM_011144815.2-4;Dbxref=GeneID:105185371%2CGenbank:XM_011144815.2;Parent=rna-XM_011144815.2
NW_020229904.1	Gnomon	exon	657845	658126	.	+	.	ID=exon-XM_011144815.2-3;Dbxref=GeneID:105185371%2CGenbank:XM_011144815.2;Parent=rna-XM_011144815.2
NW_020229904.1	Gnomon	exon	657586	657655	.	+	.	ID=exon-XM_011144815.2-2;Dbxref=GeneID:105185371%2CGenbank:XM_011144815.2;Parent=rna-XM_011144815.2
NW_020229904.1	Gnomon	exon	657198	657524	.	+	.	ID=exon-XM_011144815.2-1;Dbxref=GeneID:105185371%2CGenbank:XM_011144815.2;Parent=rna-XM_011144815.2
NW_020229904.1	Gnomon	exon	659503	659725	.	+	.	ID=exon-XM_011144815.2-9;Dbxref=GeneID:105185371%2CGenbank:XM_011144815.2;Parent=rna-XM_011144815.2
NW_020229904.1	Gnomon	exon	659369	659430	.	+	.	ID=exon-XM_011144815.2-8;Dbxref=GeneID:105185371%2CGenbank:XM_011144815.2;Parent=rna-XM_011144815.2
NW_020229904.1	Gnomon	exon	659151	659279	.	+	.	ID=exon-XM_011144815.2-7;Dbxref=GeneID:105185371%2CGenbank:XM_011144815.2;Parent=rna-XM_011144815.2
NW_020229904.1	Gnomon	exon	658775	659061	.	+	.	ID=exon-XM_011144815.2-6;Dbxref=GeneID:105185371%2CGenbank:XM_011144815.2;Parent=rna-XM_011144815.2
NW_020229904.1	Gnomon	exon	658452	658677	.	+	.	ID=exon-XM_011144815.2-5;Dbxref=GeneID:105185371%2CGenbank:XM_011144815.2;Parent=rna-XM_011144815.2
NW_020229904.1	Gnomon	CDS	72923	73168	.	-	0	Name=XP_025163274.1;ID=cds-XP_025163274.1;Dbxref=GeneID:105185668%2CGenbank:XP_025163274.1;Parent=rna-XM_025307489.1
NW_020229904.1	Gnomon	CDS	69757	70035	.	-	0	Name=XP_025163274.1;ID=cds-XP_025163274.1;Dbxref=GeneID:105185668%2CGenbank:XP_025163274.1;Parent=rna-XM_025307489.1
NW_020229904.1	Gnomon	CDS	69091	69425	.	-	0	Name=XP_025163274.1;ID=cds-XP_025163274.1;Dbxref=GeneID:105185668%2CGenbank:XP_025163274.1;Parent=rna-XM_025307489.1
NW_020229904.1	Gnomon	CDS	68311	68413	.	-	0	Name=XP_025163274.1;ID=cds-XP_025163274.1;Dbxref=GeneID:105185668%2CGenbank:XP_025163274.1;Parent=rna-XM_025307489.1
NW_020229904.1	Gnomon	exon	125586	126087	.	-	.	ID=exon-XM_011145320.3-6;Dbxref=GeneID:105185664%2CGenbank:XM_011145320.3;Parent=rna-XM_011145320.3
NW_020229904.1	Gnomon	exon	126269	126423	.	-	.	ID=exon-XM_011145320.3-5;Dbxref=GeneID:105185664%2CGenbank:XM_011145320.3;Parent=rna-XM_011145320.3
NW_020229904.1	Gnomon	exon	126496	126639	.	-	.	ID=exon-XM_011145320.3-4;Dbxref=GeneID:105185664%2CGenbank:XM_011145320.3;Parent=rna-XM_011145320.3
NW_020229904.1	Gnomon	exon	126743	127071	.	-	.	ID=exon-XM_011145320.3-3;Dbxref=GeneID:105185664%2CGenbank:XM_011145320.3;Parent=rna-XM_011145320.3
NW_020229904.1	Gnomon	exon	127195	127526	.	-	.	ID=exon-XM_011145320.3-2;Dbxref=GeneID:105185664%2CGenbank:XM_011145320.3;Parent=rna-XM_011145320.3
NW_020229904.1	Gnomon	exon	128093	128491	.	-	.	ID=exon-XM_011145320.3-1;Dbxref=GeneID:105185664%2CGenbank:XM_011145320.3;Parent=rna-XM_011145320.3
NW_020229904.1	Gnomon	gene	376579	377570	.	+	.	Name=LOC112590609;ID=gene-LOC112590609;Dbxref=GeneID:112590609
NW_020229904.1	Gnomon	exon	382200	382777	.	-	.	ID=exon-XM_025307657.1-10;Dbxref=GeneID:105185656%2CGenbank:XM_025307657.1;Parent=rna-XM_025307657.1
NW_020229904.1	Gnomon	exon	890659	890958	.	+	.	ID=exon-XM_025307828.1-9;Dbxref=GeneID:105185384%2CGenbank:XM_025307828.1;Parent=rna-XM_025307828.1
NW_020229904.1	Gnomon	exon	890354	890585	.	+	.	ID=exon-XM_025307828.1-8;Dbxref=GeneID:105185384%2CGenbank:XM_025307828.1;Parent=rna-XM_025307828.1
NW_020229904.1	Gnomon	exon	890038	890249	.	+	.	ID=exon-XM_025307828.1-7;Dbxref=GeneID:105185384%2CGenbank:XM_025307828.1;Parent=rna-XM_025307828.1
NW_020229904.1	Gnomon	exon	889764	889948	.	+	.	ID=exon-XM_025307828.1-6;Dbxref=GeneID:105185384%2CGenbank:XM_025307828.1;Parent=rna-XM_025307828.1
NW_020229904.1	Gnomon	exon	887225	889173	.	+	.	ID=exon-XM_025307828.1-5;Dbxref=GeneID:105185384%2CGenbank:XM_025307828.1;Parent=rna-XM_025307828.1
NW_020229904.1	Gnomon	exon	886931	887143	.	+	.	ID=exon-XM_025307828.1-4;Dbxref=GeneID:105185384%2CGenbank:XM_025307828.1;Parent=rna-XM_025307828.1
NW_020229904.1	Gnomon	exon	880298	880399	.	+	.	ID=exon-XM_025307828.1-3;Dbxref=GeneID:105185384%2CGenbank:XM_025307828.1;Parent=rna-XM_025307828.1
NW_020229904.1	Gnomon	exon	847755	847830	.	+	.	ID=exon-XM_025307828.1-2;Dbxref=GeneID:105185384%2CGenbank:XM_025307828.1;Parent=rna-XM_025307828.1
NW_020229904.1	Gnomon	exon	765456	766305	.	+	.	ID=exon-XM_025307828.1-1;Dbxref=GeneID:105185384%2CGenbank:XM_025307828.1;Parent=rna-XM_025307828.1
NW_020229904.1	tRNAscan-SE	gene	582350	582422	.	-	.	Name=Trnaa-ugc;ID=gene-Trnaa-ugc-2;Dbxref=GeneID:109504060
NW_020229904.1	Gnomon	exon	130563	130749	.	-	.	ID=exon-XM_011145319.3-1;Dbxref=GeneID:105185663%2CGenbank:XM_011145319.3;Parent=rna-XM_011145319.3
NW_020229904.1	Gnomon	exon	129068	130416	.	-	.	ID=exon-XM_011145319.3-2;Dbxref=GeneID:105185663%2CGenbank:XM_011145319.3;Parent=rna-XM_011145319.3
NW_020229904.1	Gnomon	exon	107738	107944	.	+	.	ID=exon-XM_025307516.1-9;Dbxref=GeneID:105185673%2CGenbank:XM_025307516.1;Parent=rna-XM_025307516.1
NW_020229904.1	Gnomon	exon	107480	107655	.	+	.	ID=exon-XM_025307516.1-8;Dbxref=GeneID:105185673%2CGenbank:XM_025307516.1;Parent=rna-XM_025307516.1
NW_020229904.1	Gnomon	exon	107184	107342	.	+	.	ID=exon-XM_025307516.1-7;Dbxref=GeneID:105185673%2CGenbank:XM_025307516.1;Parent=rna-XM_025307516.1
NW_020229904.1	Gnomon	exon	106543	107077	.	+	.	ID=exon-XM_025307516.1-6;Dbxref=GeneID:105185673%2CGenbank:XM_025307516.1;Parent=rna-XM_025307516.1
NW_020229904.1	Gnomon	exon	90583	90747	.	+	.	ID=exon-XM_025307516.1-1;Dbxref=GeneID:105185673%2CGenbank:XM_025307516.1;Parent=rna-XM_025307516.1
NW_020229904.1	Gnomon	exon	105816	106122	.	+	.	ID=exon-XM_025307516.1-5;Dbxref=GeneID:105185673%2CGenbank:XM_025307516.1;Parent=rna-XM_025307516.1
NW_020229904.1	Gnomon	exon	105429	105671	.	+	.	ID=exon-XM_025307516.1-4;Dbxref=GeneID:105185673%2CGenbank:XM_025307516.1;Parent=rna-XM_025307516.1
NW_020229904.1	Gnomon	exon	104785	105119	.	+	.	ID=exon-XM_025307516.1-3;Dbxref=GeneID:105185673%2CGenbank:XM_025307516.1;Parent=rna-XM_025307516.1
NW_020229904.1	Gnomon	exon	104437	104696	.	+	.	ID=exon-XM_025307516.1-2;Dbxref=GeneID:105185673%2CGenbank:XM_025307516.1;Parent=rna-XM_025307516.1
NW_020229904.1	Gnomon	mRNA	68163	73334	.	-	.	Name=XM_025307491.1;ID=rna-XM_025307491.1;Dbxref=GeneID:105185668%2CGenbank:XM_025307491.1;Parent=gene-LOC105185668
NW_020229904.1	Gnomon	exon	564808	565015	.	+	.	ID=exon-XM_011145292.3-9;Dbxref=GeneID:105185645%2CGenbank:XM_011145292.3;Parent=rna-XM_011145292.3
NW_020229904.1	Gnomon	exon	564524	564733	.	+	.	ID=exon-XM_011145292.3-8;Dbxref=GeneID:105185645%2CGenbank:XM_011145292.3;Parent=rna-XM_011145292.3
NW_020229904.1	Gnomon	exon	564268	564461	.	+	.	ID=exon-XM_011145292.3-7;Dbxref=GeneID:105185645%2CGenbank:XM_011145292.3;Parent=rna-XM_011145292.3
NW_020229904.1	Gnomon	exon	564024	564208	.	+	.	ID=exon-XM_011145292.3-6;Dbxref=GeneID:105185645%2CGenbank:XM_011145292.3;Parent=rna-XM_011145292.3
NW_020229904.1	Gnomon	exon	563746	563922	.	+	.	ID=exon-XM_011145292.3-5;Dbxref=GeneID:105185645%2CGenbank:XM_011145292.3;Parent=rna-XM_011145292.3
NW_020229904.1	Gnomon	exon	563263	563304	.	+	.	ID=exon-XM_011145292.3-4;Dbxref=GeneID:105185645%2CGenbank:XM_011145292.3;Parent=rna-XM_011145292.3
NW_020229904.1	Gnomon	exon	563112	563197	.	+	.	ID=exon-XM_011145292.3-3;Dbxref=GeneID:105185645%2CGenbank:XM_011145292.3;Parent=rna-XM_011145292.3
NW_020229904.1	Gnomon	exon	562424	562599	.	+	.	ID=exon-XM_011145292.3-2;Dbxref=GeneID:105185645%2CGenbank:XM_011145292.3;Parent=rna-XM_011145292.3
NW_020229904.1	Gnomon	exon	559218	559233	.	+	.	ID=exon-XM_011145292.3-1;Dbxref=GeneID:105185645%2CGenbank:XM_011145292.3;Parent=rna-XM_011145292.3
NW_020229904.1	Gnomon	exon	135705	135859	.	+	.	ID=exon-XM_011145318.3-2;Dbxref=GeneID:105185662%2CGenbank:XM_011145318.3;Parent=rna-XM_011145318.3
NW_020229904.1	Gnomon	exon	135522	135624	.	+	.	ID=exon-XM_011145318.3-1;Dbxref=GeneID:105185662%2CGenbank:XM_011145318.3;Parent=rna-XM_011145318.3
NW_020229904.1	Gnomon	exon	136500	137916	.	+	.	ID=exon-XM_011145318.3-4;Dbxref=GeneID:105185662%2CGenbank:XM_011145318.3;Parent=rna-XM_011145318.3
NW_020229904.1	Gnomon	exon	135953	136274	.	+	.	ID=exon-XM_011145318.3-3;Dbxref=GeneID:105185662%2CGenbank:XM_011145318.3;Parent=rna-XM_011145318.3
NW_020229904.1	Gnomon	exon	1599346	1599418	.	+	.	ID=exon-XM_025307813.1-12;Dbxref=GeneID:105185450%2CGenbank:XM_025307813.1;Parent=rna-XM_025307813.1
NW_020229904.1	Gnomon	exon	1599104	1599255	.	+	.	ID=exon-XM_025307813.1-11;Dbxref=GeneID:105185450%2CGenbank:XM_025307813.1;Parent=rna-XM_025307813.1
NW_020229904.1	Gnomon	exon	1598604	1598806	.	+	.	ID=exon-XM_025307813.1-10;Dbxref=GeneID:105185450%2CGenbank:XM_025307813.1;Parent=rna-XM_025307813.1
NW_020229904.1	Gnomon	exon	1601274	1604675	.	+	.	ID=exon-XM_025307813.1-13;Dbxref=GeneID:105185450%2CGenbank:XM_025307813.1;Parent=rna-XM_025307813.1
NW_020229904.1	Gnomon	CDS	72923	73168	.	-	0	Name=XP_025163276.1;ID=cds-XP_025163276.1;Dbxref=GeneID:105185668%2CGenbank:XP_025163276.1;Parent=rna-XM_025307491.1
NW_020229904.1	Gnomon	CDS	69781	70035	.	-	0	Name=XP_025163276.1;ID=cds-XP_025163276.1;Dbxref=GeneID:105185668%2CGenbank:XP_025163276.1;Parent=rna-XM_025307491.1
NW_020229904.1	Gnomon	CDS	69091	69425	.	-	0	Name=XP_025163276.1;ID=cds-XP_025163276.1;Dbxref=GeneID:105185668%2CGenbank:XP_025163276.1;Parent=rna-XM_025307491.1
NW_020229904.1	Gnomon	CDS	68311	68413	.	-	0	Name=XP_025163276.1;ID=cds-XP_025163276.1;Dbxref=GeneID:105185668%2CGenbank:XP_025163276.1;Parent=rna-XM_025307491.1
NW_020229904.1	Gnomon	gene	1122412	1604675	.	+	.	Name=LOC105185450;ID=gene-LOC105185450;Dbxref=GeneID:105185450
NW_020229904.1	Gnomon	gene	1607629	1625953	.	-	.	Name=LOC105185459;ID=gene-LOC105185459;Dbxref=GeneID:105185459
NW_020229904.1	Gnomon	gene	1630855	1633354	.	-	.	Name=LOC105185480;ID=gene-LOC105185480;Dbxref=GeneID:105185480
NW_020229904.1	Gnomon	gene	1629609	1630665	.	-	.	Name=LOC105185494;ID=gene-LOC105185494;Dbxref=GeneID:105185494
NW_020229904.1	Gnomon	gene	1633611	1635549	.	+	.	Name=LOC105185501;ID=gene-LOC105185501;Dbxref=GeneID:105185501
NW_020229904.1	Gnomon	gene	1635599	1637103	.	-	.	Name=LOC105185510;ID=gene-LOC105185510;Dbxref=GeneID:105185510
NW_020229904.1	Gnomon	gene	1637144	1638455	.	+	.	Name=LOC105185518;ID=gene-LOC105185518;Dbxref=GeneID:105185518
NW_020229904.1	Gnomon	gene	1646077	1649577	.	-	.	Name=LOC105185529;ID=gene-LOC105185529;Dbxref=GeneID:105185529
NW_020229904.1	Gnomon	gene	1638427	1639896	.	-	.	Name=LOC105185525;ID=gene-LOC105185525;Dbxref=GeneID:105185525
NW_020229904.1	Gnomon	gene	1640855	1644880	.	+	.	Name=LOC105185538;ID=gene-LOC105185538;Dbxref=GeneID:105185538
NW_020229904.1	Gnomon	gene	1649576	1651029	.	+	.	Name=LOC105185554;ID=gene-LOC105185554;Dbxref=GeneID:105185554
NW_020229904.1	Gnomon	gene	1757651	1762310	.	-	.	Name=LOC105185563;ID=gene-LOC105185563;Dbxref=GeneID:105185563
NW_020229904.1	Gnomon	gene	1285783	1296961	.	-	.	Name=LOC105185578;ID=gene-LOC105185578;Dbxref=GeneID:105185578
NW_020229904.1	Gnomon	CDS	1761509	1761917	.	-	0	Name=XP_025163622.1;ID=cds-XP_025163622.1;Dbxref=GeneID:105185563%2CGenbank:XP_025163622.1;Parent=rna-XM_025307837.1
NW_020229904.1	Gnomon	CDS	1760664	1761400	.	-	0	Name=XP_025163622.1;ID=cds-XP_025163622.1;Dbxref=GeneID:105185563%2CGenbank:XP_025163622.1;Parent=rna-XM_025307837.1
NW_020229904.1	tRNAscan-SE	tRNA	582350	582422	.	-	.	ID=rna-Trnaa-ugc-2;Dbxref=GeneID:109504060;Note=transfer RNA alanine (anticodon UGC);Parent=gene-Trnaa-ugc-2
NW_020229904.1	Gnomon	exon	1632207	1632344	.	-	.	ID=exon-XM_011145043.3-3;Dbxref=GeneID:105185480%2CGenbank:XM_011145043.3;Parent=rna-XM_011145043.3
NW_020229904.1	Gnomon	exon	1632424	1632605	.	-	.	ID=exon-XM_011145043.3-2;Dbxref=GeneID:105185480%2CGenbank:XM_011145043.3;Parent=rna-XM_011145043.3
NW_020229904.1	Gnomon	exon	1631740	1631861	.	-	.	ID=exon-XM_011145043.3-5;Dbxref=GeneID:105185480%2CGenbank:XM_011145043.3;Parent=rna-XM_011145043.3
NW_020229904.1	Gnomon	exon	1631926	1632073	.	-	.	ID=exon-XM_011145043.3-4;Dbxref=GeneID:105185480%2CGenbank:XM_011145043.3;Parent=rna-XM_011145043.3
NW_020229904.1	Gnomon	exon	1630855	1631452	.	-	.	ID=exon-XM_011145043.3-7;Dbxref=GeneID:105185480%2CGenbank:XM_011145043.3;Parent=rna-XM_011145043.3
NW_020229904.1	Gnomon	exon	1631526	1631636	.	-	.	ID=exon-XM_011145043.3-6;Dbxref=GeneID:105185480%2CGenbank:XM_011145043.3;Parent=rna-XM_011145043.3
NW_020229904.1	Gnomon	exon	1633183	1633351	.	-	.	ID=exon-XM_011145043.3-1;Dbxref=GeneID:105185480%2CGenbank:XM_011145043.3;Parent=rna-XM_011145043.3
NW_020229904.1	Gnomon	mRNA	68163	70813	.	-	.	Name=XM_025307503.1;ID=rna-XM_025307503.1;Dbxref=GeneID:105185668%2CGenbank:XM_025307503.1;Parent=gene-LOC105185668
NW_020229904.1	Gnomon	exon	904233	904292	.	+	.	ID=exon-XM_025307823.1-13;Dbxref=GeneID:105185384%2CGenbank:XM_025307823.1;Parent=rna-XM_025307823.1
NW_020229904.1	Gnomon	exon	900193	900465	.	+	.	ID=exon-XM_025307823.1-12;Dbxref=GeneID:105185384%2CGenbank:XM_025307823.1;Parent=rna-XM_025307823.1
NW_020229904.1	Gnomon	exon	896766	896948	.	+	.	ID=exon-XM_025307823.1-11;Dbxref=GeneID:105185384%2CGenbank:XM_025307823.1;Parent=rna-XM_025307823.1
NW_020229904.1	Gnomon	exon	894774	894890	.	+	.	ID=exon-XM_025307823.1-10;Dbxref=GeneID:105185384%2CGenbank:XM_025307823.1;Parent=rna-XM_025307823.1
NW_020229904.1	Gnomon	exon	1288890	1289115	.	-	.	ID=exon-XM_011145191.3-3;Dbxref=GeneID:105185578%2CGenbank:XM_011145191.3;Parent=rna-XM_011145191.3
NW_020229904.1	Gnomon	exon	1289465	1289582	.	-	.	ID=exon-XM_011145191.3-2;Dbxref=GeneID:105185578%2CGenbank:XM_011145191.3;Parent=rna-XM_011145191.3
NW_020229904.1	Gnomon	exon	1296762	1296961	.	-	.	ID=exon-XM_011145191.3-1;Dbxref=GeneID:105185578%2CGenbank:XM_011145191.3;Parent=rna-XM_011145191.3
NW_020229904.1	Gnomon	exon	1285783	1287369	.	-	.	ID=exon-XM_011145191.3-5;Dbxref=GeneID:105185578%2CGenbank:XM_011145191.3;Parent=rna-XM_011145191.3
NW_020229904.1	Gnomon	exon	1288563	1288676	.	-	.	ID=exon-XM_011145191.3-4;Dbxref=GeneID:105185578%2CGenbank:XM_011145191.3;Parent=rna-XM_011145191.3
NW_020229904.1	Gnomon	CDS	1632424	1632978	.	-	0	Name=XP_011143328.1;ID=cds-XP_011143328.1;Dbxref=GeneID:105185480%2CGenbank:XP_011143328.1;Parent=rna-XM_011145026.3
NW_020229904.1	Gnomon	CDS	1632207	1632344	.	-	0	Name=XP_011143328.1;ID=cds-XP_011143328.1;Dbxref=GeneID:105185480%2CGenbank:XP_011143328.1;Parent=rna-XM_011145026.3
NW_020229904.1	Gnomon	CDS	1631926	1632073	.	-	0	Name=XP_011143328.1;ID=cds-XP_011143328.1;Dbxref=GeneID:105185480%2CGenbank:XP_011143328.1;Parent=rna-XM_011145026.3
NW_020229904.1	Gnomon	CDS	1631740	1631861	.	-	0	Name=XP_011143328.1;ID=cds-XP_011143328.1;Dbxref=GeneID:105185480%2CGenbank:XP_011143328.1;Parent=rna-XM_011145026.3
NW_020229904.1	Gnomon	CDS	1631526	1631636	.	-	0	Name=XP_011143328.1;ID=cds-XP_011143328.1;Dbxref=GeneID:105185480%2CGenbank:XP_011143328.1;Parent=rna-XM_011145026.3
NW_020229904.1	Gnomon	CDS	1631252	1631452	.	-	0	Name=XP_011143328.1;ID=cds-XP_011143328.1;Dbxref=GeneID:105185480%2CGenbank:XP_011143328.1;Parent=rna-XM_011145026.3
NW_020229904.1	tRNAscan-SE	exon	582050	582122	.	-	.	ID=exon-Trnaa-ugc-1;Dbxref=GeneID:109504061;Note=transfer RNA alanine (anticodon UGC);Parent=rna-Trnaa-ugc
NW_020229904.1	Gnomon	mRNA	68163	73355	.	-	.	Name=XM_025307494.1;ID=rna-XM_025307494.1;Dbxref=GeneID:105185668%2CGenbank:XM_025307494.1;Parent=gene-LOC105185668
NW_020229904.1	Gnomon	gene	657198	659923	.	+	.	Name=LOC105185371;ID=gene-LOC105185371;Dbxref=GeneID:105185371
NW_020229904.1	Gnomon	gene	660727	910951	.	+	.	Name=LOC105185384;ID=gene-LOC105185384;Dbxref=GeneID:105185384
NW_020229904.1	Gnomon	mRNA	68163	73347	.	-	.	Name=XM_019842575.2;ID=rna-XM_019842575.2;Dbxref=GeneID:105185668%2CGenbank:XM_019842575.2;Parent=gene-LOC105185668
NW_020229904.1	Gnomon	exon	108028	108051	.	+	.	ID=exon-XM_025307527.1-10;Dbxref=GeneID:105185673%2CGenbank:XM_025307527.1;Parent=rna-XM_025307527.1
NW_020229904.1	Gnomon	exon	108377	109243	.	+	.	ID=exon-XM_025307527.1-11;Dbxref=GeneID:105185673%2CGenbank:XM_025307527.1;Parent=rna-XM_025307527.1
NW_020229904.1	Gnomon	exon	894774	894890	.	+	.	ID=exon-XM_025307829.1-9;Dbxref=GeneID:105185384%2CGenbank:XM_025307829.1;Parent=rna-XM_025307829.1
NW_020229904.1	Gnomon	exon	890354	890585	.	+	.	ID=exon-XM_025307829.1-6;Dbxref=GeneID:105185384%2CGenbank:XM_025307829.1;Parent=rna-XM_025307829.1
NW_020229904.1	Gnomon	exon	890038	890249	.	+	.	ID=exon-XM_025307829.1-5;Dbxref=GeneID:105185384%2CGenbank:XM_025307829.1;Parent=rna-XM_025307829.1
NW_020229904.1	Gnomon	exon	891041	891358	.	+	.	ID=exon-XM_025307829.1-8;Dbxref=GeneID:105185384%2CGenbank:XM_025307829.1;Parent=rna-XM_025307829.1
NW_020229904.1	Gnomon	exon	890659	890958	.	+	.	ID=exon-XM_025307829.1-7;Dbxref=GeneID:105185384%2CGenbank:XM_025307829.1;Parent=rna-XM_025307829.1
NW_020229904.1	Gnomon	exon	886931	887143	.	+	.	ID=exon-XM_025307829.1-2;Dbxref=GeneID:105185384%2CGenbank:XM_025307829.1;Parent=rna-XM_025307829.1
NW_020229904.1	Gnomon	exon	885390	885845	.	+	.	ID=exon-XM_025307829.1-1;Dbxref=GeneID:105185384%2CGenbank:XM_025307829.1;Parent=rna-XM_025307829.1
NW_020229904.1	Gnomon	exon	889764	889948	.	+	.	ID=exon-XM_025307829.1-4;Dbxref=GeneID:105185384%2CGenbank:XM_025307829.1;Parent=rna-XM_025307829.1
NW_020229904.1	Gnomon	exon	887225	889173	.	+	.	ID=exon-XM_025307829.1-3;Dbxref=GeneID:105185384%2CGenbank:XM_025307829.1;Parent=rna-XM_025307829.1
NW_020229904.1	tRNAscan-SE	gene	582656	582728	.	-	.	Name=Trnaa-agc;ID=gene-Trnaa-agc-4;Dbxref=GeneID:109504056
NW_020229904.1	tRNAscan-SE	gene	582504	582576	.	-	.	Name=Trnaa-agc;ID=gene-Trnaa-agc-3;Dbxref=GeneID:109504059
NW_020229904.1	tRNAscan-SE	gene	581899	581971	.	-	.	Name=Trnaa-agc;ID=gene-Trnaa-agc-2;Dbxref=GeneID:109504057
NW_020229904.1	Gnomon	exon	886931	887143	.	+	.	ID=exon-XM_025307830.1-2;Dbxref=GeneID:105185384%2CGenbank:XM_025307830.1;Parent=rna-XM_025307830.1
NW_020229904.1	Gnomon	exon	886256	886659	.	+	.	ID=exon-XM_025307830.1-1;Dbxref=GeneID:105185384%2CGenbank:XM_025307830.1;Parent=rna-XM_025307830.1
NW_020229904.1	Gnomon	exon	890354	890585	.	+	.	ID=exon-XM_025307830.1-6;Dbxref=GeneID:105185384%2CGenbank:XM_025307830.1;Parent=rna-XM_025307830.1
NW_020229904.1	Gnomon	exon	890038	890249	.	+	.	ID=exon-XM_025307830.1-5;Dbxref=GeneID:105185384%2CGenbank:XM_025307830.1;Parent=rna-XM_025307830.1
NW_020229904.1	Gnomon	exon	889764	889948	.	+	.	ID=exon-XM_025307830.1-4;Dbxref=GeneID:105185384%2CGenbank:XM_025307830.1;Parent=rna-XM_025307830.1
NW_020229904.1	Gnomon	exon	887225	889173	.	+	.	ID=exon-XM_025307830.1-3;Dbxref=GeneID:105185384%2CGenbank:XM_025307830.1;Parent=rna-XM_025307830.1
NW_020229904.1	Gnomon	exon	894774	894890	.	+	.	ID=exon-XM_025307830.1-9;Dbxref=GeneID:105185384%2CGenbank:XM_025307830.1;Parent=rna-XM_025307830.1
NW_020229904.1	Gnomon	exon	891041	891358	.	+	.	ID=exon-XM_025307830.1-8;Dbxref=GeneID:105185384%2CGenbank:XM_025307830.1;Parent=rna-XM_025307830.1
NW_020229904.1	Gnomon	exon	890659	890958	.	+	.	ID=exon-XM_025307830.1-7;Dbxref=GeneID:105185384%2CGenbank:XM_025307830.1;Parent=rna-XM_025307830.1
NW_020229904.1	Gnomon	exon	423086	423320	.	-	.	ID=exon-XM_025307677.1-7;Dbxref=GeneID:105185653%2CGenbank:XM_025307677.1;Parent=rna-XM_025307677.1
NW_020229904.1	Gnomon	exon	424547	424855	.	-	.	ID=exon-XM_025307677.1-6;Dbxref=GeneID:105185653%2CGenbank:XM_025307677.1;Parent=rna-XM_025307677.1
NW_020229904.1	Gnomon	exon	414936	422346	.	-	.	ID=exon-XM_025307677.1-8;Dbxref=GeneID:105185653%2CGenbank:XM_025307677.1;Parent=rna-XM_025307677.1
NW_020229904.1	Gnomon	exon	427073	427314	.	-	.	ID=exon-XM_025307677.1-3;Dbxref=GeneID:105185653%2CGenbank:XM_025307677.1;Parent=rna-XM_025307677.1
NW_020229904.1	Gnomon	exon	430682	430950	.	-	.	ID=exon-XM_025307677.1-2;Dbxref=GeneID:105185653%2CGenbank:XM_025307677.1;Parent=rna-XM_025307677.1
NW_020229904.1	Gnomon	exon	425441	425777	.	-	.	ID=exon-XM_025307677.1-5;Dbxref=GeneID:105185653%2CGenbank:XM_025307677.1;Parent=rna-XM_025307677.1
NW_020229904.1	Gnomon	exon	426341	426838	.	-	.	ID=exon-XM_025307677.1-4;Dbxref=GeneID:105185653%2CGenbank:XM_025307677.1;Parent=rna-XM_025307677.1
NW_020229904.1	Gnomon	exon	485264	486641	.	-	.	ID=exon-XM_025307677.1-1;Dbxref=GeneID:105185653%2CGenbank:XM_025307677.1;Parent=rna-XM_025307677.1
NW_020229904.1	Gnomon	mRNA	68163	75618	.	-	.	Name=XM_025307496.1;ID=rna-XM_025307496.1;Dbxref=GeneID:105185668%2CGenbank:XM_025307496.1;Parent=gene-LOC105185668
NW_020229904.1	Gnomon	mRNA	1635599	1637103	.	-	.	Name=XM_011145077.3;ID=rna-XM_011145077.3;Dbxref=GeneID:105185510%2CGenbank:XM_011145077.3;Parent=gene-LOC105185510
NW_020229904.1	Gnomon	CDS	377595	377621	.	+	0	Name=XP_025163422.1;ID=cds-XP_025163422.1;Dbxref=GeneID:105185655%2CGenbank:XP_025163422.1;Parent=rna-XM_025307637.1
NW_020229904.1	Gnomon	CDS	378276	378383	.	+	0	Name=XP_025163422.1;ID=cds-XP_025163422.1;Dbxref=GeneID:105185655%2CGenbank:XP_025163422.1;Parent=rna-XM_025307637.1
NW_020229904.1	Gnomon	CDS	378840	379049	.	+	0	Name=XP_025163422.1;ID=cds-XP_025163422.1;Dbxref=GeneID:105185655%2CGenbank:XP_025163422.1;Parent=rna-XM_025307637.1
NW_020229904.1	Gnomon	CDS	379155	379823	.	+	0	Name=XP_025163422.1;ID=cds-XP_025163422.1;Dbxref=GeneID:105185655%2CGenbank:XP_025163422.1;Parent=rna-XM_025307637.1
NW_020229904.1	Gnomon	CDS	380262	380331	.	+	0	Name=XP_025163422.1;ID=cds-XP_025163422.1;Dbxref=GeneID:105185655%2CGenbank:XP_025163422.1;Parent=rna-XM_025307637.1
NW_020229904.1	Gnomon	CDS	380403	380565	.	+	0	Name=XP_025163422.1;ID=cds-XP_025163422.1;Dbxref=GeneID:105185655%2CGenbank:XP_025163422.1;Parent=rna-XM_025307637.1
NW_020229904.1	Gnomon	CDS	381360	381590	.	+	0	Name=XP_025163422.1;ID=cds-XP_025163422.1;Dbxref=GeneID:105185655%2CGenbank:XP_025163422.1;Parent=rna-XM_025307637.1
NW_020229904.1	Gnomon	CDS	381666	381693	.	+	0	Name=XP_025163422.1;ID=cds-XP_025163422.1;Dbxref=GeneID:105185655%2CGenbank:XP_025163422.1;Parent=rna-XM_025307637.1
NW_020229904.1	Gnomon	mRNA	59482	66616	.	-	.	Name=XM_011145327.2;ID=rna-XM_011145327.2;Dbxref=GeneID:105185667%2CGenbank:XM_011145327.2;Parent=gene-LOC105185667
NW_020229904.1	Gnomon	exon	363836	364031	.	-	.	ID=exon-XM_025307631.1-10;Dbxref=GeneID:105185658%2CGenbank:XM_025307631.1;Parent=rna-XM_025307631.1
NW_020229904.1	Gnomon	exon	362281	363098	.	-	.	ID=exon-XM_025307631.1-11;Dbxref=GeneID:105185658%2CGenbank:XM_025307631.1;Parent=rna-XM_025307631.1
NW_020229904.1	Gnomon	mRNA	84124	86963	.	-	.	Name=XM_019842571.2;ID=rna-XM_019842571.2;Dbxref=GeneID:105185672%2CGenbank:XM_019842571.2;Parent=gene-LOC105185672
NW_020229904.1	Gnomon	mRNA	59482	66616	.	-	.	Name=XM_011145326.2;ID=rna-XM_011145326.2;Dbxref=GeneID:105185667%2CGenbank:XM_011145326.2;Parent=gene-LOC105185667
NW_020229904.1	tRNAscan-SE	tRNA	582656	582728	.	-	.	ID=rna-Trnaa-agc-4;Dbxref=GeneID:109504056;Note=transfer RNA alanine (anticodon AGC);Parent=gene-Trnaa-agc-4
NW_020229904.1	tRNAscan-SE	tRNA	582504	582576	.	-	.	ID=rna-Trnaa-agc-3;Dbxref=GeneID:109504059;Note=transfer RNA alanine (anticodon AGC);Parent=gene-Trnaa-agc-3
NW_020229904.1	tRNAscan-SE	tRNA	581899	581971	.	-	.	ID=rna-Trnaa-agc-2;Dbxref=GeneID:109504057;Note=transfer RNA alanine (anticodon AGC);Parent=gene-Trnaa-agc-2
NW_020229904.1	Gnomon	mRNA	111694	114936	.	-	.	Name=XM_011145324.3;ID=rna-XM_011145324.3;Dbxref=GeneID:105185666%2CGenbank:XM_011145324.3;Parent=gene-LOC105185666
NW_020229904.1	Gnomon	mRNA	138143	140279	.	-	.	Name=XM_025307603.1;ID=rna-XM_025307603.1;Dbxref=GeneID:105185661%2CGenbank:XM_025307603.1;Parent=gene-LOC105185661
NW_020229904.1	Gnomon	CDS	135978	136274	.	+	0	Name=XP_011143619.1;ID=cds-XP_011143619.1;Dbxref=GeneID:105185662%2CGenbank:XP_011143619.1;Parent=rna-XM_011145317.3
NW_020229904.1	Gnomon	CDS	136500	137618	.	+	0	Name=XP_011143619.1;ID=cds-XP_011143619.1;Dbxref=GeneID:105185662%2CGenbank:XP_011143619.1;Parent=rna-XM_011145317.3
NW_020229904.1	Gnomon	mRNA	111693	116064	.	-	.	Name=XM_011145323.3;ID=rna-XM_011145323.3;Dbxref=GeneID:105185666%2CGenbank:XM_011145323.3;Parent=gene-LOC105185666
NW_020229904.1	Gnomon	exon	1757651	1762310	.	-	.	ID=exon-XM_011145168.3-1;Dbxref=GeneID:105185563%2CGenbank:XM_011145168.3;Parent=rna-XM_011145168.3
NW_020229904.1	Gnomon	exon	1635396	1635549	.	+	.	ID=exon-XM_011145068.3-7;Dbxref=GeneID:105185501%2CGenbank:XM_011145068.3;Parent=rna-XM_011145068.3
NW_020229904.1	Gnomon	exon	1634195	1634434	.	+	.	ID=exon-XM_011145068.3-2;Dbxref=GeneID:105185501%2CGenbank:XM_011145068.3;Parent=rna-XM_011145068.3
NW_020229904.1	Gnomon	exon	1633611	1634048	.	+	.	ID=exon-XM_011145068.3-1;Dbxref=GeneID:105185501%2CGenbank:XM_011145068.3;Parent=rna-XM_011145068.3
NW_020229904.1	Gnomon	exon	1634758	1634932	.	+	.	ID=exon-XM_011145068.3-4;Dbxref=GeneID:105185501%2CGenbank:XM_011145068.3;Parent=rna-XM_011145068.3
NW_020229904.1	Gnomon	exon	1634506	1634672	.	+	.	ID=exon-XM_011145068.3-3;Dbxref=GeneID:105185501%2CGenbank:XM_011145068.3;Parent=rna-XM_011145068.3
NW_020229904.1	Gnomon	exon	1635217	1635321	.	+	.	ID=exon-XM_011145068.3-6;Dbxref=GeneID:105185501%2CGenbank:XM_011145068.3;Parent=rna-XM_011145068.3
NW_020229904.1	Gnomon	exon	1635009	1635159	.	+	.	ID=exon-XM_011145068.3-5;Dbxref=GeneID:105185501%2CGenbank:XM_011145068.3;Parent=rna-XM_011145068.3
NW_020229904.1	Gnomon	exon	555772	556033	.	-	.	ID=exon-XM_011145293.3-2;Dbxref=GeneID:105185646%2CGenbank:XM_011145293.3;Parent=rna-XM_011145293.3
NW_020229904.1	Gnomon	exon	557844	558135	.	-	.	ID=exon-XM_011145293.3-1;Dbxref=GeneID:105185646%2CGenbank:XM_011145293.3;Parent=rna-XM_011145293.3
NW_020229904.1	Gnomon	exon	554311	555232	.	-	.	ID=exon-XM_011145293.3-4;Dbxref=GeneID:105185646%2CGenbank:XM_011145293.3;Parent=rna-XM_011145293.3
NW_020229904.1	Gnomon	exon	555331	555565	.	-	.	ID=exon-XM_011145293.3-3;Dbxref=GeneID:105185646%2CGenbank:XM_011145293.3;Parent=rna-XM_011145293.3
NW_020229904.1	Gnomon	exon	136500	137916	.	+	.	ID=exon-XM_011145317.3-4;Dbxref=GeneID:105185662%2CGenbank:XM_011145317.3;Parent=rna-XM_011145317.3
NW_020229904.1	Gnomon	exon	135522	135624	.	+	.	ID=exon-XM_011145317.3-1;Dbxref=GeneID:105185662%2CGenbank:XM_011145317.3;Parent=rna-XM_011145317.3
NW_020229904.1	Gnomon	exon	135956	136274	.	+	.	ID=exon-XM_011145317.3-3;Dbxref=GeneID:105185662%2CGenbank:XM_011145317.3;Parent=rna-XM_011145317.3
NW_020229904.1	Gnomon	exon	135705	135859	.	+	.	ID=exon-XM_011145317.3-2;Dbxref=GeneID:105185662%2CGenbank:XM_011145317.3;Parent=rna-XM_011145317.3
NW_020229904.1	Gnomon	mRNA	111680	115413	.	-	.	Name=XM_011145322.3;ID=rna-XM_011145322.3;Dbxref=GeneID:105185666%2CGenbank:XM_011145322.3;Parent=gene-LOC105185666
NW_020229904.1	Gnomon	exon	107738	107944	.	+	.	ID=exon-XM_011145341.2-9;Dbxref=GeneID:105185673%2CGenbank:XM_011145341.2;Parent=rna-XM_011145341.2
NW_020229904.1	Gnomon	exon	107480	107655	.	+	.	ID=exon-XM_011145341.2-8;Dbxref=GeneID:105185673%2CGenbank:XM_011145341.2;Parent=rna-XM_011145341.2
NW_020229904.1	Gnomon	exon	107184	107342	.	+	.	ID=exon-XM_011145341.2-7;Dbxref=GeneID:105185673%2CGenbank:XM_011145341.2;Parent=rna-XM_011145341.2
NW_020229904.1	Gnomon	exon	106543	107077	.	+	.	ID=exon-XM_011145341.2-6;Dbxref=GeneID:105185673%2CGenbank:XM_011145341.2;Parent=rna-XM_011145341.2
NW_020229904.1	Gnomon	exon	105816	106122	.	+	.	ID=exon-XM_011145341.2-5;Dbxref=GeneID:105185673%2CGenbank:XM_011145341.2;Parent=rna-XM_011145341.2
NW_020229904.1	Gnomon	exon	105429	105671	.	+	.	ID=exon-XM_011145341.2-4;Dbxref=GeneID:105185673%2CGenbank:XM_011145341.2;Parent=rna-XM_011145341.2
NW_020229904.1	Gnomon	exon	104785	105119	.	+	.	ID=exon-XM_011145341.2-3;Dbxref=GeneID:105185673%2CGenbank:XM_011145341.2;Parent=rna-XM_011145341.2
NW_020229904.1	Gnomon	exon	104437	104696	.	+	.	ID=exon-XM_011145341.2-2;Dbxref=GeneID:105185673%2CGenbank:XM_011145341.2;Parent=rna-XM_011145341.2
NW_020229904.1	Gnomon	exon	89950	90229	.	+	.	ID=exon-XM_011145341.2-1;Dbxref=GeneID:105185673%2CGenbank:XM_011145341.2;Parent=rna-XM_011145341.2
NW_020229904.1	Gnomon	CDS	376594	376868	.	+	0	Name=XP_025163425.1;ID=cds-XP_025163425.1;Dbxref=GeneID:112590609%2CGenbank:XP_025163425.1;Parent=rna-XM_025307640.1
NW_020229904.1	Gnomon	CDS	377293	377551	.	+	0	Name=XP_025163425.1;ID=cds-XP_025163425.1;Dbxref=GeneID:112590609%2CGenbank:XP_025163425.1;Parent=rna-XM_025307640.1
NW_020229904.1	Gnomon	mRNA	111694	116784	.	-	.	Name=XM_011145321.3;ID=rna-XM_011145321.3;Dbxref=GeneID:105185666%2CGenbank:XM_011145321.3;Parent=gene-LOC105185666
NW_020229904.1	Gnomon	exon	660727	661136	.	+	.	ID=exon-XM_025307831.1-1;Dbxref=GeneID:105185384%2CGenbank:XM_025307831.1;Parent=rna-XM_025307831.1
NW_020229904.1	Gnomon	exon	739920	740047	.	+	.	ID=exon-XM_025307831.1-3;Dbxref=GeneID:105185384%2CGenbank:XM_025307831.1;Parent=rna-XM_025307831.1
NW_020229904.1	Gnomon	exon	724542	724933	.	+	.	ID=exon-XM_025307831.1-2;Dbxref=GeneID:105185384%2CGenbank:XM_025307831.1;Parent=rna-XM_025307831.1
NW_020229904.1	Gnomon	exon	847755	847830	.	+	.	ID=exon-XM_025307831.1-5;Dbxref=GeneID:105185384%2CGenbank:XM_025307831.1;Parent=rna-XM_025307831.1
NW_020229904.1	Gnomon	exon	743257	743340	.	+	.	ID=exon-XM_025307831.1-4;Dbxref=GeneID:105185384%2CGenbank:XM_025307831.1;Parent=rna-XM_025307831.1
NW_020229904.1	Gnomon	exon	886931	887143	.	+	.	ID=exon-XM_025307831.1-7;Dbxref=GeneID:105185384%2CGenbank:XM_025307831.1;Parent=rna-XM_025307831.1
NW_020229904.1	Gnomon	exon	880298	880399	.	+	.	ID=exon-XM_025307831.1-6;Dbxref=GeneID:105185384%2CGenbank:XM_025307831.1;Parent=rna-XM_025307831.1
NW_020229904.1	Gnomon	exon	889764	889948	.	+	.	ID=exon-XM_025307831.1-9;Dbxref=GeneID:105185384%2CGenbank:XM_025307831.1;Parent=rna-XM_025307831.1
NW_020229904.1	Gnomon	exon	887225	889173	.	+	.	ID=exon-XM_025307831.1-8;Dbxref=GeneID:105185384%2CGenbank:XM_025307831.1;Parent=rna-XM_025307831.1
NW_020229904.1	Gnomon	mRNA	414936	432115	.	-	.	Name=XM_025307690.1;ID=rna-XM_025307690.1;Dbxref=GeneID:105185653%2CGenbank:XM_025307690.1;Parent=gene-LOC105185653
NW_020229904.1	Gnomon	exon	553321	554298	.	+	.	ID=exon-XM_011145294.3-4;Dbxref=GeneID:105185647%2CGenbank:XM_011145294.3;Parent=rna-XM_011145294.3
NW_020229904.1	Gnomon	exon	553053	553231	.	+	.	ID=exon-XM_011145294.3-3;Dbxref=GeneID:105185647%2CGenbank:XM_011145294.3;Parent=rna-XM_011145294.3
NW_020229904.1	Gnomon	exon	552881	552972	.	+	.	ID=exon-XM_011145294.3-2;Dbxref=GeneID:105185647%2CGenbank:XM_011145294.3;Parent=rna-XM_011145294.3
NW_020229904.1	Gnomon	exon	552270	552755	.	+	.	ID=exon-XM_011145294.3-1;Dbxref=GeneID:105185647%2CGenbank:XM_011145294.3;Parent=rna-XM_011145294.3
NW_020229904.1	Gnomon	CDS	66535	66556	.	-	0	Name=XP_011143629.1;ID=cds-XP_011143629.1;Dbxref=GeneID:105185667%2CGenbank:XP_011143629.1;Parent=rna-XM_011145327.2
NW_020229904.1	Gnomon	CDS	65657	65771	.	-	0	Name=XP_011143629.1;ID=cds-XP_011143629.1;Dbxref=GeneID:105185667%2CGenbank:XP_011143629.1;Parent=rna-XM_011145327.2
NW_020229904.1	Gnomon	CDS	65094	65534	.	-	0	Name=XP_011143629.1;ID=cds-XP_011143629.1;Dbxref=GeneID:105185667%2CGenbank:XP_011143629.1;Parent=rna-XM_011145327.2
NW_020229904.1	Gnomon	CDS	63784	63916	.	-	0	Name=XP_011143629.1;ID=cds-XP_011143629.1;Dbxref=GeneID:105185667%2CGenbank:XP_011143629.1;Parent=rna-XM_011145327.2
NW_020229904.1	Gnomon	CDS	63459	63691	.	-	0	Name=XP_011143629.1;ID=cds-XP_011143629.1;Dbxref=GeneID:105185667%2CGenbank:XP_011143629.1;Parent=rna-XM_011145327.2
NW_020229904.1	Gnomon	CDS	63148	63376	.	-	0	Name=XP_011143629.1;ID=cds-XP_011143629.1;Dbxref=GeneID:105185667%2CGenbank:XP_011143629.1;Parent=rna-XM_011145327.2
NW_020229904.1	Gnomon	CDS	60572	62911	.	-	0	Name=XP_011143629.1;ID=cds-XP_011143629.1;Dbxref=GeneID:105185667%2CGenbank:XP_011143629.1;Parent=rna-XM_011145327.2
NW_020229904.1	Gnomon	CDS	1636352	1637013	.	-	0	Name=XP_011143379.1;ID=cds-XP_011143379.1;Dbxref=GeneID:105185510%2CGenbank:XP_011143379.1;Parent=rna-XM_011145077.3
NW_020229904.1	Gnomon	CDS	1636032	1636283	.	-	0	Name=XP_011143379.1;ID=cds-XP_011143379.1;Dbxref=GeneID:105185510%2CGenbank:XP_011143379.1;Parent=rna-XM_011145077.3
NW_020229904.1	Gnomon	CDS	1635664	1635943	.	-	0	Name=XP_011143379.1;ID=cds-XP_011143379.1;Dbxref=GeneID:105185510%2CGenbank:XP_011143379.1;Parent=rna-XM_011145077.3
NW_020229904.1	Gnomon	mRNA	135535	137916	.	+	.	Name=XM_025307599.1;ID=rna-XM_025307599.1;Dbxref=GeneID:105185662%2CGenbank:XM_025307599.1;Parent=gene-LOC105185662
NW_020229904.1	Gnomon	CDS	1632424	1632594	.	-	0	Name=XP_025163618.1;ID=cds-XP_025163618.1;Dbxref=GeneID:105185480%2CGenbank:XP_025163618.1;Parent=rna-XM_025307833.1
NW_020229904.1	Gnomon	CDS	1632207	1632344	.	-	0	Name=XP_025163618.1;ID=cds-XP_025163618.1;Dbxref=GeneID:105185480%2CGenbank:XP_025163618.1;Parent=rna-XM_025307833.1
NW_020229904.1	Gnomon	CDS	1631926	1632073	.	-	0	Name=XP_025163618.1;ID=cds-XP_025163618.1;Dbxref=GeneID:105185480%2CGenbank:XP_025163618.1;Parent=rna-XM_025307833.1
NW_020229904.1	Gnomon	CDS	1631740	1631861	.	-	0	Name=XP_025163618.1;ID=cds-XP_025163618.1;Dbxref=GeneID:105185480%2CGenbank:XP_025163618.1;Parent=rna-XM_025307833.1
NW_020229904.1	Gnomon	CDS	1631526	1631636	.	-	0	Name=XP_025163618.1;ID=cds-XP_025163618.1;Dbxref=GeneID:105185480%2CGenbank:XP_025163618.1;Parent=rna-XM_025307833.1
NW_020229904.1	Gnomon	CDS	1631252	1631452	.	-	0	Name=XP_025163618.1;ID=cds-XP_025163618.1;Dbxref=GeneID:105185480%2CGenbank:XP_025163618.1;Parent=rna-XM_025307833.1
NW_020229904.1	Gnomon	CDS	66535	66556	.	-	0	Name=XP_011143628.1;ID=cds-XP_011143628.1;Dbxref=GeneID:105185667%2CGenbank:XP_011143628.1;Parent=rna-XM_011145326.2
NW_020229904.1	Gnomon	CDS	65657	65771	.	-	0	Name=XP_011143628.1;ID=cds-XP_011143628.1;Dbxref=GeneID:105185667%2CGenbank:XP_011143628.1;Parent=rna-XM_011145326.2
NW_020229904.1	Gnomon	CDS	65094	65534	.	-	0	Name=XP_011143628.1;ID=cds-XP_011143628.1;Dbxref=GeneID:105185667%2CGenbank:XP_011143628.1;Parent=rna-XM_011145326.2
NW_020229904.1	Gnomon	CDS	64680	64772	.	-	0	Name=XP_011143628.1;ID=cds-XP_011143628.1;Dbxref=GeneID:105185667%2CGenbank:XP_011143628.1;Parent=rna-XM_011145326.2
NW_020229904.1	Gnomon	CDS	63784	63916	.	-	0	Name=XP_011143628.1;ID=cds-XP_011143628.1;Dbxref=GeneID:105185667%2CGenbank:XP_011143628.1;Parent=rna-XM_011145326.2
NW_020229904.1	Gnomon	CDS	63459	63691	.	-	0	Name=XP_011143628.1;ID=cds-XP_011143628.1;Dbxref=GeneID:105185667%2CGenbank:XP_011143628.1;Parent=rna-XM_011145326.2
NW_020229904.1	Gnomon	CDS	63148	63376	.	-	0	Name=XP_011143628.1;ID=cds-XP_011143628.1;Dbxref=GeneID:105185667%2CGenbank:XP_011143628.1;Parent=rna-XM_011145326.2
NW_020229904.1	Gnomon	CDS	60572	62911	.	-	0	Name=XP_011143628.1;ID=cds-XP_011143628.1;Dbxref=GeneID:105185667%2CGenbank:XP_011143628.1;Parent=rna-XM_011145326.2
NW_020229904.1	Gnomon	CDS	485264	485681	.	-	0	Name=XP_025163462.1;ID=cds-XP_025163462.1;Dbxref=GeneID:105185653%2CGenbank:XP_025163462.1;Parent=rna-XM_025307677.1
NW_020229904.1	Gnomon	CDS	430682	430950	.	-	0	Name=XP_025163462.1;ID=cds-XP_025163462.1;Dbxref=GeneID:105185653%2CGenbank:XP_025163462.1;Parent=rna-XM_025307677.1
NW_020229904.1	Gnomon	CDS	427073	427314	.	-	0	Name=XP_025163462.1;ID=cds-XP_025163462.1;Dbxref=GeneID:105185653%2CGenbank:XP_025163462.1;Parent=rna-XM_025307677.1
NW_020229904.1	Gnomon	CDS	426341	426838	.	-	0	Name=XP_025163462.1;ID=cds-XP_025163462.1;Dbxref=GeneID:105185653%2CGenbank:XP_025163462.1;Parent=rna-XM_025307677.1
NW_020229904.1	Gnomon	CDS	425441	425777	.	-	0	Name=XP_025163462.1;ID=cds-XP_025163462.1;Dbxref=GeneID:105185653%2CGenbank:XP_025163462.1;Parent=rna-XM_025307677.1
NW_020229904.1	Gnomon	CDS	424547	424855	.	-	0	Name=XP_025163462.1;ID=cds-XP_025163462.1;Dbxref=GeneID:105185653%2CGenbank:XP_025163462.1;Parent=rna-XM_025307677.1
NW_020229904.1	Gnomon	CDS	423086	423320	.	-	0	Name=XP_025163462.1;ID=cds-XP_025163462.1;Dbxref=GeneID:105185653%2CGenbank:XP_025163462.1;Parent=rna-XM_025307677.1
NW_020229904.1	Gnomon	CDS	422090	422346	.	-	0	Name=XP_025163462.1;ID=cds-XP_025163462.1;Dbxref=GeneID:105185653%2CGenbank:XP_025163462.1;Parent=rna-XM_025307677.1
NW_020229904.1	Gnomon	mRNA	1607629	1625953	.	-	.	Name=XM_011144983.3;ID=rna-XM_011144983.3;Dbxref=GeneID:105185459%2CGenbank:XM_011144983.3;Parent=gene-LOC105185459
NW_020229904.1	Gnomon	exon	69781	70035	.	-	.	ID=exon-XM_019842575.2-2;Dbxref=GeneID:105185668%2CGenbank:XM_019842575.2;Parent=rna-XM_019842575.2
NW_020229904.1	Gnomon	exon	72923	73347	.	-	.	ID=exon-XM_019842575.2-1;Dbxref=GeneID:105185668%2CGenbank:XM_019842575.2;Parent=rna-XM_019842575.2
NW_020229904.1	Gnomon	exon	68163	68413	.	-	.	ID=exon-XM_019842575.2-5;Dbxref=GeneID:105185668%2CGenbank:XM_019842575.2;Parent=rna-XM_019842575.2
NW_020229904.1	Gnomon	exon	68688	68868	.	-	.	ID=exon-XM_019842575.2-4;Dbxref=GeneID:105185668%2CGenbank:XM_019842575.2;Parent=rna-XM_019842575.2
NW_020229904.1	Gnomon	exon	69091	69425	.	-	.	ID=exon-XM_019842575.2-3;Dbxref=GeneID:105185668%2CGenbank:XM_019842575.2;Parent=rna-XM_019842575.2
NW_020229904.1	Gnomon	CDS	115781	115797	.	-	0	Name=XP_011143625.1;ID=cds-XP_011143625.1;Dbxref=GeneID:105185666%2CGenbank:XP_011143625.1;Parent=rna-XM_011145323.3
NW_020229904.1	Gnomon	CDS	115588	115701	.	-	0	Name=XP_011143625.1;ID=cds-XP_011143625.1;Dbxref=GeneID:105185666%2CGenbank:XP_011143625.1;Parent=rna-XM_011145323.3
NW_020229904.1	Gnomon	CDS	111975	114030	.	-	0	Name=XP_011143625.1;ID=cds-XP_011143625.1;Dbxref=GeneID:105185666%2CGenbank:XP_011143625.1;Parent=rna-XM_011145323.3
NW_020229904.1	Gnomon	CDS	135978	136274	.	+	0	Name=XP_019698148.1;ID=cds-XP_019698148.1;Dbxref=GeneID:105185662%2CGenbank:XP_019698148.1;Parent=rna-XM_019842589.2
NW_020229904.1	Gnomon	CDS	136500	137618	.	+	0	Name=XP_019698148.1;ID=cds-XP_019698148.1;Dbxref=GeneID:105185662%2CGenbank:XP_019698148.1;Parent=rna-XM_019842589.2
NW_020229904.1	Gnomon	CDS	1628668	1628745	.	-	0	Name=XP_019698002.1;ID=cds-XP_019698002.1;Dbxref=GeneID:109504028%2CGenbank:XP_019698002.1;Parent=rna-XM_019842443.2
NW_020229904.1	Gnomon	CDS	1626539	1626733	.	-	0	Name=XP_019698002.1;ID=cds-XP_019698002.1;Dbxref=GeneID:109504028%2CGenbank:XP_019698002.1;Parent=rna-XM_019842443.2
NW_020229904.1	Gnomon	exon	107480	107655	.	+	.	ID=exon-XM_025307513.1-9;Dbxref=GeneID:105185673%2CGenbank:XM_025307513.1;Parent=rna-XM_025307513.1
NW_020229904.1	Gnomon	exon	99799	99947	.	+	.	ID=exon-XM_025307513.1-2;Dbxref=GeneID:105185673%2CGenbank:XM_025307513.1;Parent=rna-XM_025307513.1
NW_020229904.1	Gnomon	exon	89947	90229	.	+	.	ID=exon-XM_025307513.1-1;Dbxref=GeneID:105185673%2CGenbank:XM_025307513.1;Parent=rna-XM_025307513.1
NW_020229904.1	Gnomon	exon	104785	105119	.	+	.	ID=exon-XM_025307513.1-4;Dbxref=GeneID:105185673%2CGenbank:XM_025307513.1;Parent=rna-XM_025307513.1
NW_020229904.1	Gnomon	exon	104437	104696	.	+	.	ID=exon-XM_025307513.1-3;Dbxref=GeneID:105185673%2CGenbank:XM_025307513.1;Parent=rna-XM_025307513.1
NW_020229904.1	Gnomon	exon	105816	106122	.	+	.	ID=exon-XM_025307513.1-6;Dbxref=GeneID:105185673%2CGenbank:XM_025307513.1;Parent=rna-XM_025307513.1
NW_020229904.1	Gnomon	exon	105429	105671	.	+	.	ID=exon-XM_025307513.1-5;Dbxref=GeneID:105185673%2CGenbank:XM_025307513.1;Parent=rna-XM_025307513.1
NW_020229904.1	Gnomon	exon	107184	107342	.	+	.	ID=exon-XM_025307513.1-8;Dbxref=GeneID:105185673%2CGenbank:XM_025307513.1;Parent=rna-XM_025307513.1
NW_020229904.1	Gnomon	exon	106543	107077	.	+	.	ID=exon-XM_025307513.1-7;Dbxref=GeneID:105185673%2CGenbank:XM_025307513.1;Parent=rna-XM_025307513.1
NW_020229904.1	Gnomon	CDS	114252	115279	.	-	0	Name=XP_011143624.2;ID=cds-XP_011143624.2;Dbxref=GeneID:105185666%2CGenbank:XP_011143624.2;Parent=rna-XM_011145322.3
NW_020229904.1	Gnomon	CDS	111975	114030	.	-	0	Name=XP_011143624.2;ID=cds-XP_011143624.2;Dbxref=GeneID:105185666%2CGenbank:XP_011143624.2;Parent=rna-XM_011145322.3
NW_020229904.1	Gnomon	exon	891041	891196	.	+	.	ID=exon-XM_011144906.3-13;Dbxref=GeneID:105185384%2CGenbank:XM_011144906.3;Parent=rna-XM_011144906.3
NW_020229904.1	Gnomon	exon	890659	890958	.	+	.	ID=exon-XM_011144906.3-12;Dbxref=GeneID:105185384%2CGenbank:XM_011144906.3;Parent=rna-XM_011144906.3
NW_020229904.1	Gnomon	exon	890354	890585	.	+	.	ID=exon-XM_011144906.3-11;Dbxref=GeneID:105185384%2CGenbank:XM_011144906.3;Parent=rna-XM_011144906.3
NW_020229904.1	Gnomon	exon	890038	890249	.	+	.	ID=exon-XM_011144906.3-10;Dbxref=GeneID:105185384%2CGenbank:XM_011144906.3;Parent=rna-XM_011144906.3
NW_020229904.1	Gnomon	exon	904233	910951	.	+	.	ID=exon-XM_011144906.3-14;Dbxref=GeneID:105185384%2CGenbank:XM_011144906.3;Parent=rna-XM_011144906.3
NW_020229904.1	Gnomon	exon	889764	889948	.	+	.	ID=exon-XM_025307832.1-9;Dbxref=GeneID:105185384%2CGenbank:XM_025307832.1;Parent=rna-XM_025307832.1
NW_020229904.1	Gnomon	exon	887225	889173	.	+	.	ID=exon-XM_025307832.1-8;Dbxref=GeneID:105185384%2CGenbank:XM_025307832.1;Parent=rna-XM_025307832.1
NW_020229904.1	Gnomon	exon	886931	887143	.	+	.	ID=exon-XM_025307832.1-7;Dbxref=GeneID:105185384%2CGenbank:XM_025307832.1;Parent=rna-XM_025307832.1
NW_020229904.1	Gnomon	exon	880298	880399	.	+	.	ID=exon-XM_025307832.1-6;Dbxref=GeneID:105185384%2CGenbank:XM_025307832.1;Parent=rna-XM_025307832.1
NW_020229904.1	Gnomon	exon	847755	847830	.	+	.	ID=exon-XM_025307832.1-5;Dbxref=GeneID:105185384%2CGenbank:XM_025307832.1;Parent=rna-XM_025307832.1
NW_020229904.1	Gnomon	exon	743257	743340	.	+	.	ID=exon-XM_025307832.1-4;Dbxref=GeneID:105185384%2CGenbank:XM_025307832.1;Parent=rna-XM_025307832.1
NW_020229904.1	Gnomon	exon	739920	740047	.	+	.	ID=exon-XM_025307832.1-3;Dbxref=GeneID:105185384%2CGenbank:XM_025307832.1;Parent=rna-XM_025307832.1
NW_020229904.1	Gnomon	exon	724542	724933	.	+	.	ID=exon-XM_025307832.1-2;Dbxref=GeneID:105185384%2CGenbank:XM_025307832.1;Parent=rna-XM_025307832.1
NW_020229904.1	Gnomon	exon	660727	661136	.	+	.	ID=exon-XM_025307832.1-1;Dbxref=GeneID:105185384%2CGenbank:XM_025307832.1;Parent=rna-XM_025307832.1
NW_020229904.1	Gnomon	exon	891041	891358	.	+	.	ID=exon-XM_025307828.1-10;Dbxref=GeneID:105185384%2CGenbank:XM_025307828.1;Parent=rna-XM_025307828.1
NW_020229904.1	Gnomon	exon	896766	896948	.	+	.	ID=exon-XM_025307828.1-12;Dbxref=GeneID:105185384%2CGenbank:XM_025307828.1;Parent=rna-XM_025307828.1
NW_020229904.1	Gnomon	exon	894774	894890	.	+	.	ID=exon-XM_025307828.1-11;Dbxref=GeneID:105185384%2CGenbank:XM_025307828.1;Parent=rna-XM_025307828.1
NW_020229904.1	Gnomon	exon	904233	904292	.	+	.	ID=exon-XM_025307828.1-14;Dbxref=GeneID:105185384%2CGenbank:XM_025307828.1;Parent=rna-XM_025307828.1
NW_020229904.1	Gnomon	exon	900193	900465	.	+	.	ID=exon-XM_025307828.1-13;Dbxref=GeneID:105185384%2CGenbank:XM_025307828.1;Parent=rna-XM_025307828.1
NW_020229904.1	Gnomon	exon	114252	115413	.	-	.	ID=exon-XM_011145322.3-1;Dbxref=GeneID:105185666%2CGenbank:XM_011145322.3;Parent=rna-XM_011145322.3
NW_020229904.1	Gnomon	exon	111680	114030	.	-	.	ID=exon-XM_011145322.3-2;Dbxref=GeneID:105185666%2CGenbank:XM_011145322.3;Parent=rna-XM_011145322.3
NW_020229904.1	Gnomon	CDS	496896	496947	.	-	0	Name=XP_025163469.1;ID=cds-XP_025163469.1;Dbxref=GeneID:105185653%2CGenbank:XP_025163469.1;Parent=rna-XM_025307684.1
NW_020229904.1	Gnomon	CDS	430682	430950	.	-	0	Name=XP_025163469.1;ID=cds-XP_025163469.1;Dbxref=GeneID:105185653%2CGenbank:XP_025163469.1;Parent=rna-XM_025307684.1
NW_020229904.1	Gnomon	CDS	427073	427314	.	-	0	Name=XP_025163469.1;ID=cds-XP_025163469.1;Dbxref=GeneID:105185653%2CGenbank:XP_025163469.1;Parent=rna-XM_025307684.1
NW_020229904.1	Gnomon	CDS	426326	426838	.	-	0	Name=XP_025163469.1;ID=cds-XP_025163469.1;Dbxref=GeneID:105185653%2CGenbank:XP_025163469.1;Parent=rna-XM_025307684.1
NW_020229904.1	Gnomon	CDS	425441	425777	.	-	0	Name=XP_025163469.1;ID=cds-XP_025163469.1;Dbxref=GeneID:105185653%2CGenbank:XP_025163469.1;Parent=rna-XM_025307684.1
NW_020229904.1	Gnomon	CDS	424547	424855	.	-	0	Name=XP_025163469.1;ID=cds-XP_025163469.1;Dbxref=GeneID:105185653%2CGenbank:XP_025163469.1;Parent=rna-XM_025307684.1
NW_020229904.1	Gnomon	CDS	423086	423320	.	-	0	Name=XP_025163469.1;ID=cds-XP_025163469.1;Dbxref=GeneID:105185653%2CGenbank:XP_025163469.1;Parent=rna-XM_025307684.1
NW_020229904.1	Gnomon	CDS	422090	422346	.	-	0	Name=XP_025163469.1;ID=cds-XP_025163469.1;Dbxref=GeneID:105185653%2CGenbank:XP_025163469.1;Parent=rna-XM_025307684.1
NW_020229904.1	Gnomon	CDS	1760664	1761917	.	-	0	Name=XP_011143470.1;ID=cds-XP_011143470.1;Dbxref=GeneID:105185563%2CGenbank:XP_011143470.1;Parent=rna-XM_011145168.3
NW_020229904.1	Gnomon	exon	68163	68413	.	-	.	ID=exon-XM_025307491.1-4;Dbxref=GeneID:105185668%2CGenbank:XM_025307491.1;Parent=rna-XM_025307491.1
NW_020229904.1	Gnomon	CDS	114713	114771	.	-	0	Name=XP_011143626.1;ID=cds-XP_011143626.1;Dbxref=GeneID:105185666%2CGenbank:XP_011143626.1;Parent=rna-XM_011145324.3
NW_020229904.1	Gnomon	CDS	111975	114030	.	-	0	Name=XP_011143626.1;ID=cds-XP_011143626.1;Dbxref=GeneID:105185666%2CGenbank:XP_011143626.1;Parent=rna-XM_011145324.3
NW_020229904.1	Gnomon	exon	72923	73334	.	-	.	ID=exon-XM_025307491.1-1;Dbxref=GeneID:105185668%2CGenbank:XM_025307491.1;Parent=rna-XM_025307491.1
NW_020229904.1	Gnomon	exon	69091	69425	.	-	.	ID=exon-XM_025307491.1-3;Dbxref=GeneID:105185668%2CGenbank:XM_025307491.1;Parent=rna-XM_025307491.1
NW_020229904.1	Gnomon	exon	69781	70035	.	-	.	ID=exon-XM_025307491.1-2;Dbxref=GeneID:105185668%2CGenbank:XM_025307491.1;Parent=rna-XM_025307491.1
NW_020229904.1	Gnomon	exon	377356	377452	.	-	.	ID=exon-XM_025307631.1-1;Dbxref=GeneID:105185658%2CGenbank:XM_025307631.1;Parent=rna-XM_025307631.1
NW_020229904.1	Gnomon	exon	367472	367761	.	-	.	ID=exon-XM_025307631.1-3;Dbxref=GeneID:105185658%2CGenbank:XM_025307631.1;Parent=rna-XM_025307631.1
NW_020229904.1	Gnomon	exon	372993	373107	.	-	.	ID=exon-XM_025307631.1-2;Dbxref=GeneID:105185658%2CGenbank:XM_025307631.1;Parent=rna-XM_025307631.1
NW_020229904.1	Gnomon	exon	364391	364719	.	-	.	ID=exon-XM_025307631.1-9;Dbxref=GeneID:105185658%2CGenbank:XM_025307631.1;Parent=rna-XM_025307631.1
NW_020229904.1	Gnomon	exon	365452	365632	.	-	.	ID=exon-XM_025307631.1-8;Dbxref=GeneID:105185658%2CGenbank:XM_025307631.1;Parent=rna-XM_025307631.1
NW_020229904.1	Gnomon	exon	366646	366815	.	-	.	ID=exon-XM_025307631.1-5;Dbxref=GeneID:105185658%2CGenbank:XM_025307631.1;Parent=rna-XM_025307631.1
NW_020229904.1	Gnomon	exon	367004	367211	.	-	.	ID=exon-XM_025307631.1-4;Dbxref=GeneID:105185658%2CGenbank:XM_025307631.1;Parent=rna-XM_025307631.1
NW_020229904.1	Gnomon	exon	365923	366077	.	-	.	ID=exon-XM_025307631.1-7;Dbxref=GeneID:105185658%2CGenbank:XM_025307631.1;Parent=rna-XM_025307631.1
NW_020229904.1	Gnomon	exon	366282	366477	.	-	.	ID=exon-XM_025307631.1-6;Dbxref=GeneID:105185658%2CGenbank:XM_025307631.1;Parent=rna-XM_025307631.1
NW_020229904.1	Gnomon	CDS	129294	130346	.	-	0	Name=XP_011143621.1;ID=cds-XP_011143621.1;Dbxref=GeneID:105185663%2CGenbank:XP_011143621.1;Parent=rna-XM_011145319.3
NW_020229904.1	Gnomon	exon	1618201	1618311	.	-	.	ID=exon-XM_011145001.3-9;Dbxref=GeneID:105185459%2CGenbank:XM_011145001.3;Parent=rna-XM_011145001.3
NW_020229904.1	Gnomon	exon	1618686	1618834	.	-	.	ID=exon-XM_011145001.3-8;Dbxref=GeneID:105185459%2CGenbank:XM_011145001.3;Parent=rna-XM_011145001.3
NW_020229904.1	Gnomon	exon	1625790	1625953	.	-	.	ID=exon-XM_011145001.3-1;Dbxref=GeneID:105185459%2CGenbank:XM_011145001.3;Parent=rna-XM_011145001.3
NW_020229904.1	Gnomon	exon	1623310	1623627	.	-	.	ID=exon-XM_011145001.3-3;Dbxref=GeneID:105185459%2CGenbank:XM_011145001.3;Parent=rna-XM_011145001.3
NW_020229904.1	Gnomon	exon	1624242	1624742	.	-	.	ID=exon-XM_011145001.3-2;Dbxref=GeneID:105185459%2CGenbank:XM_011145001.3;Parent=rna-XM_011145001.3
NW_020229904.1	Gnomon	exon	1622522	1622794	.	-	.	ID=exon-XM_011145001.3-5;Dbxref=GeneID:105185459%2CGenbank:XM_011145001.3;Parent=rna-XM_011145001.3
NW_020229904.1	Gnomon	exon	1622876	1623065	.	-	.	ID=exon-XM_011145001.3-4;Dbxref=GeneID:105185459%2CGenbank:XM_011145001.3;Parent=rna-XM_011145001.3
NW_020229904.1	Gnomon	exon	1618914	1619005	.	-	.	ID=exon-XM_011145001.3-7;Dbxref=GeneID:105185459%2CGenbank:XM_011145001.3;Parent=rna-XM_011145001.3
NW_020229904.1	Gnomon	exon	1621071	1622234	.	-	.	ID=exon-XM_011145001.3-6;Dbxref=GeneID:105185459%2CGenbank:XM_011145001.3;Parent=rna-XM_011145001.3
NW_020229904.1	Gnomon	exon	900193	900465	.	+	.	ID=exon-XM_011144829.3-15;Dbxref=GeneID:105185384%2CGenbank:XM_011144829.3;Parent=rna-XM_011144829.3
NW_020229904.1	Gnomon	exon	894774	894890	.	+	.	ID=exon-XM_011144829.3-14;Dbxref=GeneID:105185384%2CGenbank:XM_011144829.3;Parent=rna-XM_011144829.3
NW_020229904.1	Gnomon	exon	904233	904292	.	+	.	ID=exon-XM_011144829.3-16;Dbxref=GeneID:105185384%2CGenbank:XM_011144829.3;Parent=rna-XM_011144829.3
NW_020229904.1	Gnomon	exon	890354	890585	.	+	.	ID=exon-XM_011144829.3-11;Dbxref=GeneID:105185384%2CGenbank:XM_011144829.3;Parent=rna-XM_011144829.3
NW_020229904.1	Gnomon	exon	890038	890249	.	+	.	ID=exon-XM_011144829.3-10;Dbxref=GeneID:105185384%2CGenbank:XM_011144829.3;Parent=rna-XM_011144829.3
NW_020229904.1	Gnomon	exon	891041	891358	.	+	.	ID=exon-XM_011144829.3-13;Dbxref=GeneID:105185384%2CGenbank:XM_011144829.3;Parent=rna-XM_011144829.3
NW_020229904.1	Gnomon	exon	890659	890958	.	+	.	ID=exon-XM_011144829.3-12;Dbxref=GeneID:105185384%2CGenbank:XM_011144829.3;Parent=rna-XM_011144829.3
NW_020229904.1	Gnomon	exon	115588	115825	.	-	.	ID=exon-XM_011145321.3-4;Dbxref=GeneID:105185666%2CGenbank:XM_011145321.3;Parent=rna-XM_011145321.3
NW_020229904.1	Gnomon	exon	115909	116070	.	-	.	ID=exon-XM_011145321.3-3;Dbxref=GeneID:105185666%2CGenbank:XM_011145321.3;Parent=rna-XM_011145321.3
NW_020229904.1	Gnomon	exon	111694	114030	.	-	.	ID=exon-XM_011145321.3-5;Dbxref=GeneID:105185666%2CGenbank:XM_011145321.3;Parent=rna-XM_011145321.3
NW_020229904.1	Gnomon	exon	116253	116345	.	-	.	ID=exon-XM_011145321.3-2;Dbxref=GeneID:105185666%2CGenbank:XM_011145321.3;Parent=rna-XM_011145321.3
NW_020229904.1	Gnomon	exon	116448	116784	.	-	.	ID=exon-XM_011145321.3-1;Dbxref=GeneID:105185666%2CGenbank:XM_011145321.3;Parent=rna-XM_011145321.3
NW_020229904.1	Gnomon	CDS	724865	724933	.	+	0	Name=XP_025163611.1;ID=cds-XP_025163611.1;Dbxref=GeneID:105185384%2CGenbank:XP_025163611.1;Parent=rna-XM_025307826.1
NW_020229904.1	Gnomon	CDS	739920	740047	.	+	0	Name=XP_025163611.1;ID=cds-XP_025163611.1;Dbxref=GeneID:105185384%2CGenbank:XP_025163611.1;Parent=rna-XM_025307826.1
NW_020229904.1	Gnomon	CDS	743257	743340	.	+	0	Name=XP_025163611.1;ID=cds-XP_025163611.1;Dbxref=GeneID:105185384%2CGenbank:XP_025163611.1;Parent=rna-XM_025307826.1
NW_020229904.1	Gnomon	CDS	847755	847830	.	+	0	Name=XP_025163611.1;ID=cds-XP_025163611.1;Dbxref=GeneID:105185384%2CGenbank:XP_025163611.1;Parent=rna-XM_025307826.1
NW_020229904.1	Gnomon	CDS	880298	880399	.	+	0	Name=XP_025163611.1;ID=cds-XP_025163611.1;Dbxref=GeneID:105185384%2CGenbank:XP_025163611.1;Parent=rna-XM_025307826.1
NW_020229904.1	Gnomon	CDS	886931	887143	.	+	0	Name=XP_025163611.1;ID=cds-XP_025163611.1;Dbxref=GeneID:105185384%2CGenbank:XP_025163611.1;Parent=rna-XM_025307826.1
NW_020229904.1	Gnomon	CDS	887225	889173	.	+	0	Name=XP_025163611.1;ID=cds-XP_025163611.1;Dbxref=GeneID:105185384%2CGenbank:XP_025163611.1;Parent=rna-XM_025307826.1
NW_020229904.1	Gnomon	CDS	889764	889948	.	+	0	Name=XP_025163611.1;ID=cds-XP_025163611.1;Dbxref=GeneID:105185384%2CGenbank:XP_025163611.1;Parent=rna-XM_025307826.1
NW_020229904.1	Gnomon	CDS	890038	890249	.	+	0	Name=XP_025163611.1;ID=cds-XP_025163611.1;Dbxref=GeneID:105185384%2CGenbank:XP_025163611.1;Parent=rna-XM_025307826.1
NW_020229904.1	Gnomon	CDS	890354	890585	.	+	0	Name=XP_025163611.1;ID=cds-XP_025163611.1;Dbxref=GeneID:105185384%2CGenbank:XP_025163611.1;Parent=rna-XM_025307826.1
NW_020229904.1	Gnomon	CDS	890659	890958	.	+	0	Name=XP_025163611.1;ID=cds-XP_025163611.1;Dbxref=GeneID:105185384%2CGenbank:XP_025163611.1;Parent=rna-XM_025307826.1
NW_020229904.1	Gnomon	CDS	891041	891196	.	+	0	Name=XP_025163611.1;ID=cds-XP_025163611.1;Dbxref=GeneID:105185384%2CGenbank:XP_025163611.1;Parent=rna-XM_025307826.1
NW_020229904.1	Gnomon	CDS	894774	894890	.	+	0	Name=XP_025163611.1;ID=cds-XP_025163611.1;Dbxref=GeneID:105185384%2CGenbank:XP_025163611.1;Parent=rna-XM_025307826.1
NW_020229904.1	Gnomon	CDS	900193	900465	.	+	0	Name=XP_025163611.1;ID=cds-XP_025163611.1;Dbxref=GeneID:105185384%2CGenbank:XP_025163611.1;Parent=rna-XM_025307826.1
NW_020229904.1	Gnomon	CDS	904233	904264	.	+	0	Name=XP_025163611.1;ID=cds-XP_025163611.1;Dbxref=GeneID:105185384%2CGenbank:XP_025163611.1;Parent=rna-XM_025307826.1
NW_020229904.1	Gnomon	CDS	724865	724933	.	+	0	Name=XP_011143131.1;ID=cds-XP_011143131.1;Dbxref=GeneID:105185384%2CGenbank:XP_011143131.1;Parent=rna-XM_011144829.3
NW_020229904.1	Gnomon	CDS	739920	740047	.	+	0	Name=XP_011143131.1;ID=cds-XP_011143131.1;Dbxref=GeneID:105185384%2CGenbank:XP_011143131.1;Parent=rna-XM_011144829.3
NW_020229904.1	Gnomon	CDS	743257	743340	.	+	0	Name=XP_011143131.1;ID=cds-XP_011143131.1;Dbxref=GeneID:105185384%2CGenbank:XP_011143131.1;Parent=rna-XM_011144829.3
NW_020229904.1	Gnomon	CDS	847755	847830	.	+	0	Name=XP_011143131.1;ID=cds-XP_011143131.1;Dbxref=GeneID:105185384%2CGenbank:XP_011143131.1;Parent=rna-XM_011144829.3
NW_020229904.1	Gnomon	CDS	880298	880399	.	+	0	Name=XP_011143131.1;ID=cds-XP_011143131.1;Dbxref=GeneID:105185384%2CGenbank:XP_011143131.1;Parent=rna-XM_011144829.3
NW_020229904.1	Gnomon	CDS	886931	887143	.	+	0	Name=XP_011143131.1;ID=cds-XP_011143131.1;Dbxref=GeneID:105185384%2CGenbank:XP_011143131.1;Parent=rna-XM_011144829.3
NW_020229904.1	Gnomon	CDS	887225	889173	.	+	0	Name=XP_011143131.1;ID=cds-XP_011143131.1;Dbxref=GeneID:105185384%2CGenbank:XP_011143131.1;Parent=rna-XM_011144829.3
NW_020229904.1	Gnomon	CDS	889764	889948	.	+	0	Name=XP_011143131.1;ID=cds-XP_011143131.1;Dbxref=GeneID:105185384%2CGenbank:XP_011143131.1;Parent=rna-XM_011144829.3
NW_020229904.1	Gnomon	CDS	890038	890249	.	+	0	Name=XP_011143131.1;ID=cds-XP_011143131.1;Dbxref=GeneID:105185384%2CGenbank:XP_011143131.1;Parent=rna-XM_011144829.3
NW_020229904.1	Gnomon	CDS	890354	890585	.	+	0	Name=XP_011143131.1;ID=cds-XP_011143131.1;Dbxref=GeneID:105185384%2CGenbank:XP_011143131.1;Parent=rna-XM_011144829.3
NW_020229904.1	Gnomon	CDS	890659	890958	.	+	0	Name=XP_011143131.1;ID=cds-XP_011143131.1;Dbxref=GeneID:105185384%2CGenbank:XP_011143131.1;Parent=rna-XM_011144829.3
NW_020229904.1	Gnomon	CDS	891041	891358	.	+	0	Name=XP_011143131.1;ID=cds-XP_011143131.1;Dbxref=GeneID:105185384%2CGenbank:XP_011143131.1;Parent=rna-XM_011144829.3
NW_020229904.1	Gnomon	CDS	894774	894890	.	+	0	Name=XP_011143131.1;ID=cds-XP_011143131.1;Dbxref=GeneID:105185384%2CGenbank:XP_011143131.1;Parent=rna-XM_011144829.3
NW_020229904.1	Gnomon	CDS	900193	900465	.	+	0	Name=XP_011143131.1;ID=cds-XP_011143131.1;Dbxref=GeneID:105185384%2CGenbank:XP_011143131.1;Parent=rna-XM_011144829.3
NW_020229904.1	Gnomon	CDS	904233	904264	.	+	0	Name=XP_011143131.1;ID=cds-XP_011143131.1;Dbxref=GeneID:105185384%2CGenbank:XP_011143131.1;Parent=rna-XM_011144829.3
NW_020229904.1	Gnomon	mRNA	1640987	1644880	.	+	.	Name=XM_011145137.3;ID=rna-XM_011145137.3;Dbxref=GeneID:105185538%2CGenbank:XM_011145137.3;Parent=gene-LOC105185538
NW_020229904.1	Gnomon	CDS	367472	367714	.	-	0	Name=XP_019698144.1;ID=cds-XP_019698144.1;Dbxref=GeneID:105185658%2CGenbank:XP_019698144.1;Parent=rna-XM_019842585.2
NW_020229904.1	Gnomon	CDS	367004	367211	.	-	0	Name=XP_019698144.1;ID=cds-XP_019698144.1;Dbxref=GeneID:105185658%2CGenbank:XP_019698144.1;Parent=rna-XM_019842585.2
NW_020229904.1	Gnomon	CDS	366646	366815	.	-	0	Name=XP_019698144.1;ID=cds-XP_019698144.1;Dbxref=GeneID:105185658%2CGenbank:XP_019698144.1;Parent=rna-XM_019842585.2
NW_020229904.1	Gnomon	CDS	366282	366477	.	-	0	Name=XP_019698144.1;ID=cds-XP_019698144.1;Dbxref=GeneID:105185658%2CGenbank:XP_019698144.1;Parent=rna-XM_019842585.2
NW_020229904.1	Gnomon	CDS	365923	366077	.	-	0	Name=XP_019698144.1;ID=cds-XP_019698144.1;Dbxref=GeneID:105185658%2CGenbank:XP_019698144.1;Parent=rna-XM_019842585.2
NW_020229904.1	Gnomon	CDS	365452	365632	.	-	0	Name=XP_019698144.1;ID=cds-XP_019698144.1;Dbxref=GeneID:105185658%2CGenbank:XP_019698144.1;Parent=rna-XM_019842585.2
NW_020229904.1	Gnomon	CDS	364391	364719	.	-	0	Name=XP_019698144.1;ID=cds-XP_019698144.1;Dbxref=GeneID:105185658%2CGenbank:XP_019698144.1;Parent=rna-XM_019842585.2
NW_020229904.1	Gnomon	CDS	363836	364031	.	-	0	Name=XP_019698144.1;ID=cds-XP_019698144.1;Dbxref=GeneID:105185658%2CGenbank:XP_019698144.1;Parent=rna-XM_019842585.2
NW_020229904.1	Gnomon	CDS	363010	363098	.	-	0	Name=XP_019698144.1;ID=cds-XP_019698144.1;Dbxref=GeneID:105185658%2CGenbank:XP_019698144.1;Parent=rna-XM_019842585.2
NW_020229904.1	Gnomon	CDS	65094	65401	.	-	0	Name=XP_025163267.1;ID=cds-XP_025163267.1;Dbxref=GeneID:105185667%2CGenbank:XP_025163267.1;Parent=rna-XM_025307482.1
NW_020229904.1	Gnomon	CDS	64680	64772	.	-	0	Name=XP_025163267.1;ID=cds-XP_025163267.1;Dbxref=GeneID:105185667%2CGenbank:XP_025163267.1;Parent=rna-XM_025307482.1
NW_020229904.1	Gnomon	CDS	63784	63916	.	-	0	Name=XP_025163267.1;ID=cds-XP_025163267.1;Dbxref=GeneID:105185667%2CGenbank:XP_025163267.1;Parent=rna-XM_025307482.1
NW_020229904.1	Gnomon	CDS	63459	63691	.	-	0	Name=XP_025163267.1;ID=cds-XP_025163267.1;Dbxref=GeneID:105185667%2CGenbank:XP_025163267.1;Parent=rna-XM_025307482.1
NW_020229904.1	Gnomon	CDS	63148	63376	.	-	0	Name=XP_025163267.1;ID=cds-XP_025163267.1;Dbxref=GeneID:105185667%2CGenbank:XP_025163267.1;Parent=rna-XM_025307482.1
NW_020229904.1	Gnomon	CDS	60572	62911	.	-	0	Name=XP_025163267.1;ID=cds-XP_025163267.1;Dbxref=GeneID:105185667%2CGenbank:XP_025163267.1;Parent=rna-XM_025307482.1
NW_020229904.1	Gnomon	CDS	724865	724933	.	+	0	Name=XP_025163610.1;ID=cds-XP_025163610.1;Dbxref=GeneID:105185384%2CGenbank:XP_025163610.1;Parent=rna-XM_025307825.1
NW_020229904.1	Gnomon	CDS	739920	740047	.	+	0	Name=XP_025163610.1;ID=cds-XP_025163610.1;Dbxref=GeneID:105185384%2CGenbank:XP_025163610.1;Parent=rna-XM_025307825.1
NW_020229904.1	Gnomon	CDS	743257	743340	.	+	0	Name=XP_025163610.1;ID=cds-XP_025163610.1;Dbxref=GeneID:105185384%2CGenbank:XP_025163610.1;Parent=rna-XM_025307825.1
NW_020229904.1	Gnomon	CDS	847755	847830	.	+	0	Name=XP_025163610.1;ID=cds-XP_025163610.1;Dbxref=GeneID:105185384%2CGenbank:XP_025163610.1;Parent=rna-XM_025307825.1
NW_020229904.1	Gnomon	CDS	880298	880399	.	+	0	Name=XP_025163610.1;ID=cds-XP_025163610.1;Dbxref=GeneID:105185384%2CGenbank:XP_025163610.1;Parent=rna-XM_025307825.1
NW_020229904.1	Gnomon	CDS	886931	887143	.	+	0	Name=XP_025163610.1;ID=cds-XP_025163610.1;Dbxref=GeneID:105185384%2CGenbank:XP_025163610.1;Parent=rna-XM_025307825.1
NW_020229904.1	Gnomon	CDS	887225	889173	.	+	0	Name=XP_025163610.1;ID=cds-XP_025163610.1;Dbxref=GeneID:105185384%2CGenbank:XP_025163610.1;Parent=rna-XM_025307825.1
NW_020229904.1	Gnomon	CDS	889764	889948	.	+	0	Name=XP_025163610.1;ID=cds-XP_025163610.1;Dbxref=GeneID:105185384%2CGenbank:XP_025163610.1;Parent=rna-XM_025307825.1
NW_020229904.1	Gnomon	CDS	890038	890249	.	+	0	Name=XP_025163610.1;ID=cds-XP_025163610.1;Dbxref=GeneID:105185384%2CGenbank:XP_025163610.1;Parent=rna-XM_025307825.1
NW_020229904.1	Gnomon	CDS	890354	890585	.	+	0	Name=XP_025163610.1;ID=cds-XP_025163610.1;Dbxref=GeneID:105185384%2CGenbank:XP_025163610.1;Parent=rna-XM_025307825.1
NW_020229904.1	Gnomon	CDS	890659	890958	.	+	0	Name=XP_025163610.1;ID=cds-XP_025163610.1;Dbxref=GeneID:105185384%2CGenbank:XP_025163610.1;Parent=rna-XM_025307825.1
NW_020229904.1	Gnomon	CDS	891041	891358	.	+	0	Name=XP_025163610.1;ID=cds-XP_025163610.1;Dbxref=GeneID:105185384%2CGenbank:XP_025163610.1;Parent=rna-XM_025307825.1
NW_020229904.1	Gnomon	CDS	900193	900465	.	+	0	Name=XP_025163610.1;ID=cds-XP_025163610.1;Dbxref=GeneID:105185384%2CGenbank:XP_025163610.1;Parent=rna-XM_025307825.1
NW_020229904.1	Gnomon	CDS	904233	904264	.	+	0	Name=XP_025163610.1;ID=cds-XP_025163610.1;Dbxref=GeneID:105185384%2CGenbank:XP_025163610.1;Parent=rna-XM_025307825.1
NW_020229904.1	Gnomon	CDS	135978	136274	.	+	0	Name=XP_011143620.1;ID=cds-XP_011143620.1;Dbxref=GeneID:105185662%2CGenbank:XP_011143620.1;Parent=rna-XM_011145318.3
NW_020229904.1	Gnomon	CDS	136500	137618	.	+	0	Name=XP_011143620.1;ID=cds-XP_011143620.1;Dbxref=GeneID:105185662%2CGenbank:XP_011143620.1;Parent=rna-XM_011145318.3
NW_020229904.1	Gnomon	CDS	1633907	1634048	.	+	0	Name=XP_011143370.1;ID=cds-XP_011143370.1;Dbxref=GeneID:105185501%2CGenbank:XP_011143370.1;Parent=rna-XM_011145068.3
NW_020229904.1	Gnomon	CDS	1634195	1634434	.	+	0	Name=XP_011143370.1;ID=cds-XP_011143370.1;Dbxref=GeneID:105185501%2CGenbank:XP_011143370.1;Parent=rna-XM_011145068.3
NW_020229904.1	Gnomon	CDS	1634506	1634672	.	+	0	Name=XP_011143370.1;ID=cds-XP_011143370.1;Dbxref=GeneID:105185501%2CGenbank:XP_011143370.1;Parent=rna-XM_011145068.3
NW_020229904.1	Gnomon	CDS	1634758	1634932	.	+	0	Name=XP_011143370.1;ID=cds-XP_011143370.1;Dbxref=GeneID:105185501%2CGenbank:XP_011143370.1;Parent=rna-XM_011145068.3
NW_020229904.1	Gnomon	CDS	1635009	1635159	.	+	0	Name=XP_011143370.1;ID=cds-XP_011143370.1;Dbxref=GeneID:105185501%2CGenbank:XP_011143370.1;Parent=rna-XM_011145068.3
NW_020229904.1	Gnomon	CDS	1635217	1635321	.	+	0	Name=XP_011143370.1;ID=cds-XP_011143370.1;Dbxref=GeneID:105185501%2CGenbank:XP_011143370.1;Parent=rna-XM_011145068.3
NW_020229904.1	Gnomon	CDS	1635396	1635540	.	+	0	Name=XP_011143370.1;ID=cds-XP_011143370.1;Dbxref=GeneID:105185501%2CGenbank:XP_011143370.1;Parent=rna-XM_011145068.3
NW_020229904.1	Gnomon	mRNA	660727	910951	.	+	.	Name=XM_011144882.3;ID=rna-XM_011144882.3;Dbxref=GeneID:105185384%2CGenbank:XM_011144882.3;Parent=gene-LOC105185384
NW_020229904.1	Gnomon	exon	550125	550622	.	-	.	ID=exon-XM_011145295.3-4;Dbxref=GeneID:105185649%2CGenbank:XM_011145295.3;Parent=rna-XM_011145295.3
NW_020229904.1	Gnomon	exon	550703	551153	.	-	.	ID=exon-XM_011145295.3-3;Dbxref=GeneID:105185649%2CGenbank:XM_011145295.3;Parent=rna-XM_011145295.3
NW_020229904.1	Gnomon	exon	548370	548893	.	-	.	ID=exon-XM_011145295.3-6;Dbxref=GeneID:105185649%2CGenbank:XM_011145295.3;Parent=rna-XM_011145295.3
NW_020229904.1	Gnomon	exon	549560	549851	.	-	.	ID=exon-XM_011145295.3-5;Dbxref=GeneID:105185649%2CGenbank:XM_011145295.3;Parent=rna-XM_011145295.3
NW_020229904.1	Gnomon	exon	547352	547784	.	-	.	ID=exon-XM_011145295.3-8;Dbxref=GeneID:105185649%2CGenbank:XM_011145295.3;Parent=rna-XM_011145295.3
NW_020229904.1	Gnomon	exon	547894	548060	.	-	.	ID=exon-XM_011145295.3-7;Dbxref=GeneID:105185649%2CGenbank:XM_011145295.3;Parent=rna-XM_011145295.3
NW_020229904.1	Gnomon	exon	551615	551688	.	-	.	ID=exon-XM_011145295.3-2;Dbxref=GeneID:105185649%2CGenbank:XM_011145295.3;Parent=rna-XM_011145295.3
NW_020229904.1	Gnomon	exon	551828	552021	.	-	.	ID=exon-XM_011145295.3-1;Dbxref=GeneID:105185649%2CGenbank:XM_011145295.3;Parent=rna-XM_011145295.3
NW_020229904.1	Gnomon	CDS	116448	116517	.	-	0	Name=XP_011143623.1;ID=cds-XP_011143623.1;Dbxref=GeneID:105185666%2CGenbank:XP_011143623.1;Parent=rna-XM_011145321.3
NW_020229904.1	Gnomon	CDS	116253	116345	.	-	0	Name=XP_011143623.1;ID=cds-XP_011143623.1;Dbxref=GeneID:105185666%2CGenbank:XP_011143623.1;Parent=rna-XM_011145321.3
NW_020229904.1	Gnomon	CDS	115909	116070	.	-	0	Name=XP_011143623.1;ID=cds-XP_011143623.1;Dbxref=GeneID:105185666%2CGenbank:XP_011143623.1;Parent=rna-XM_011145321.3
NW_020229904.1	Gnomon	CDS	115588	115825	.	-	0	Name=XP_011143623.1;ID=cds-XP_011143623.1;Dbxref=GeneID:105185666%2CGenbank:XP_011143623.1;Parent=rna-XM_011145321.3
NW_020229904.1	Gnomon	CDS	111975	114030	.	-	0	Name=XP_011143623.1;ID=cds-XP_011143623.1;Dbxref=GeneID:105185666%2CGenbank:XP_011143623.1;Parent=rna-XM_011145321.3
NW_020229904.1	Gnomon	CDS	847822	847830	.	+	0	Name=XP_025163613.1;ID=cds-XP_025163613.1;Dbxref=GeneID:105185384%2CGenbank:XP_025163613.1;Parent=rna-XM_025307828.1
NW_020229904.1	Gnomon	CDS	880298	880399	.	+	0	Name=XP_025163613.1;ID=cds-XP_025163613.1;Dbxref=GeneID:105185384%2CGenbank:XP_025163613.1;Parent=rna-XM_025307828.1
NW_020229904.1	Gnomon	CDS	886931	887143	.	+	0	Name=XP_025163613.1;ID=cds-XP_025163613.1;Dbxref=GeneID:105185384%2CGenbank:XP_025163613.1;Parent=rna-XM_025307828.1
NW_020229904.1	Gnomon	CDS	887225	889173	.	+	0	Name=XP_025163613.1;ID=cds-XP_025163613.1;Dbxref=GeneID:105185384%2CGenbank:XP_025163613.1;Parent=rna-XM_025307828.1
NW_020229904.1	Gnomon	CDS	889764	889948	.	+	0	Name=XP_025163613.1;ID=cds-XP_025163613.1;Dbxref=GeneID:105185384%2CGenbank:XP_025163613.1;Parent=rna-XM_025307828.1
NW_020229904.1	Gnomon	CDS	890038	890249	.	+	0	Name=XP_025163613.1;ID=cds-XP_025163613.1;Dbxref=GeneID:105185384%2CGenbank:XP_025163613.1;Parent=rna-XM_025307828.1
NW_020229904.1	Gnomon	CDS	890354	890585	.	+	0	Name=XP_025163613.1;ID=cds-XP_025163613.1;Dbxref=GeneID:105185384%2CGenbank:XP_025163613.1;Parent=rna-XM_025307828.1
NW_020229904.1	Gnomon	CDS	890659	890958	.	+	0	Name=XP_025163613.1;ID=cds-XP_025163613.1;Dbxref=GeneID:105185384%2CGenbank:XP_025163613.1;Parent=rna-XM_025307828.1
NW_020229904.1	Gnomon	CDS	891041	891358	.	+	0	Name=XP_025163613.1;ID=cds-XP_025163613.1;Dbxref=GeneID:105185384%2CGenbank:XP_025163613.1;Parent=rna-XM_025307828.1
NW_020229904.1	Gnomon	CDS	894774	894890	.	+	0	Name=XP_025163613.1;ID=cds-XP_025163613.1;Dbxref=GeneID:105185384%2CGenbank:XP_025163613.1;Parent=rna-XM_025307828.1
NW_020229904.1	Gnomon	CDS	896766	896948	.	+	0	Name=XP_025163613.1;ID=cds-XP_025163613.1;Dbxref=GeneID:105185384%2CGenbank:XP_025163613.1;Parent=rna-XM_025307828.1
NW_020229904.1	Gnomon	CDS	900193	900465	.	+	0	Name=XP_025163613.1;ID=cds-XP_025163613.1;Dbxref=GeneID:105185384%2CGenbank:XP_025163613.1;Parent=rna-XM_025307828.1
NW_020229904.1	Gnomon	CDS	904233	904264	.	+	0	Name=XP_025163613.1;ID=cds-XP_025163613.1;Dbxref=GeneID:105185384%2CGenbank:XP_025163613.1;Parent=rna-XM_025307828.1
NW_020229904.1	Gnomon	CDS	115784	115797	.	-	0	Name=XP_025163363.1;ID=cds-XP_025163363.1;Dbxref=GeneID:105185666%2CGenbank:XP_025163363.1;Parent=rna-XM_025307578.1
NW_020229904.1	Gnomon	CDS	115588	115701	.	-	0	Name=XP_025163363.1;ID=cds-XP_025163363.1;Dbxref=GeneID:105185666%2CGenbank:XP_025163363.1;Parent=rna-XM_025307578.1
NW_020229904.1	Gnomon	CDS	111975	114030	.	-	0	Name=XP_025163363.1;ID=cds-XP_025163363.1;Dbxref=GeneID:105185666%2CGenbank:XP_025163363.1;Parent=rna-XM_025307578.1
NW_020229904.1	Gnomon	mRNA	382200	389820	.	-	.	Name=XM_025307651.1;ID=rna-XM_025307651.1;Dbxref=GeneID:105185656%2CGenbank:XM_025307651.1;Parent=gene-LOC105185656
NW_020229904.1	Gnomon	CDS	127195	127521	.	-	0	Name=XP_011143622.1;ID=cds-XP_011143622.1;Dbxref=GeneID:105185664%2CGenbank:XP_011143622.1;Parent=rna-XM_011145320.3
NW_020229904.1	Gnomon	CDS	126743	127071	.	-	0	Name=XP_011143622.1;ID=cds-XP_011143622.1;Dbxref=GeneID:105185664%2CGenbank:XP_011143622.1;Parent=rna-XM_011145320.3
NW_020229904.1	Gnomon	CDS	126496	126639	.	-	0	Name=XP_011143622.1;ID=cds-XP_011143622.1;Dbxref=GeneID:105185664%2CGenbank:XP_011143622.1;Parent=rna-XM_011145320.3
NW_020229904.1	Gnomon	CDS	126269	126423	.	-	0	Name=XP_011143622.1;ID=cds-XP_011143622.1;Dbxref=GeneID:105185664%2CGenbank:XP_011143622.1;Parent=rna-XM_011145320.3
NW_020229904.1	Gnomon	CDS	125687	126087	.	-	0	Name=XP_011143622.1;ID=cds-XP_011143622.1;Dbxref=GeneID:105185664%2CGenbank:XP_011143622.1;Parent=rna-XM_011145320.3
NW_020229904.1	Gnomon	CDS	847822	847830	.	+	0	Name=XP_025163612.1;ID=cds-XP_025163612.1;Dbxref=GeneID:105185384%2CGenbank:XP_025163612.1;Parent=rna-XM_025307827.1
NW_020229904.1	Gnomon	CDS	880298	880399	.	+	0	Name=XP_025163612.1;ID=cds-XP_025163612.1;Dbxref=GeneID:105185384%2CGenbank:XP_025163612.1;Parent=rna-XM_025307827.1
NW_020229904.1	Gnomon	CDS	886931	887143	.	+	0	Name=XP_025163612.1;ID=cds-XP_025163612.1;Dbxref=GeneID:105185384%2CGenbank:XP_025163612.1;Parent=rna-XM_025307827.1
NW_020229904.1	Gnomon	CDS	887225	889173	.	+	0	Name=XP_025163612.1;ID=cds-XP_025163612.1;Dbxref=GeneID:105185384%2CGenbank:XP_025163612.1;Parent=rna-XM_025307827.1
NW_020229904.1	Gnomon	CDS	889764	889948	.	+	0	Name=XP_025163612.1;ID=cds-XP_025163612.1;Dbxref=GeneID:105185384%2CGenbank:XP_025163612.1;Parent=rna-XM_025307827.1
NW_020229904.1	Gnomon	CDS	890038	890249	.	+	0	Name=XP_025163612.1;ID=cds-XP_025163612.1;Dbxref=GeneID:105185384%2CGenbank:XP_025163612.1;Parent=rna-XM_025307827.1
NW_020229904.1	Gnomon	CDS	890354	890585	.	+	0	Name=XP_025163612.1;ID=cds-XP_025163612.1;Dbxref=GeneID:105185384%2CGenbank:XP_025163612.1;Parent=rna-XM_025307827.1
NW_020229904.1	Gnomon	CDS	890659	890958	.	+	0	Name=XP_025163612.1;ID=cds-XP_025163612.1;Dbxref=GeneID:105185384%2CGenbank:XP_025163612.1;Parent=rna-XM_025307827.1
NW_020229904.1	Gnomon	CDS	891041	891358	.	+	0	Name=XP_025163612.1;ID=cds-XP_025163612.1;Dbxref=GeneID:105185384%2CGenbank:XP_025163612.1;Parent=rna-XM_025307827.1
NW_020229904.1	Gnomon	CDS	894774	894890	.	+	0	Name=XP_025163612.1;ID=cds-XP_025163612.1;Dbxref=GeneID:105185384%2CGenbank:XP_025163612.1;Parent=rna-XM_025307827.1
NW_020229904.1	Gnomon	CDS	896766	896948	.	+	0	Name=XP_025163612.1;ID=cds-XP_025163612.1;Dbxref=GeneID:105185384%2CGenbank:XP_025163612.1;Parent=rna-XM_025307827.1
NW_020229904.1	Gnomon	CDS	900193	900465	.	+	0	Name=XP_025163612.1;ID=cds-XP_025163612.1;Dbxref=GeneID:105185384%2CGenbank:XP_025163612.1;Parent=rna-XM_025307827.1
NW_020229904.1	Gnomon	CDS	904233	904264	.	+	0	Name=XP_025163612.1;ID=cds-XP_025163612.1;Dbxref=GeneID:105185384%2CGenbank:XP_025163612.1;Parent=rna-XM_025307827.1
NW_020229904.1	Gnomon	CDS	72923	73168	.	-	0	Name=XP_025163268.1;ID=cds-XP_025163268.1;Dbxref=GeneID:105185668%2CGenbank:XP_025163268.1;Parent=rna-XM_025307483.1
NW_020229904.1	Gnomon	CDS	69757	70035	.	-	0	Name=XP_025163268.1;ID=cds-XP_025163268.1;Dbxref=GeneID:105185668%2CGenbank:XP_025163268.1;Parent=rna-XM_025307483.1
NW_020229904.1	Gnomon	CDS	69091	69425	.	-	0	Name=XP_025163268.1;ID=cds-XP_025163268.1;Dbxref=GeneID:105185668%2CGenbank:XP_025163268.1;Parent=rna-XM_025307483.1
NW_020229904.1	Gnomon	CDS	68691	68868	.	-	0	Name=XP_025163268.1;ID=cds-XP_025163268.1;Dbxref=GeneID:105185668%2CGenbank:XP_025163268.1;Parent=rna-XM_025307483.1
NW_020229904.1	Gnomon	CDS	135978	136274	.	+	0	Name=XP_019698147.1;ID=cds-XP_019698147.1;Dbxref=GeneID:105185662%2CGenbank:XP_019698147.1;Parent=rna-XM_019842588.1
NW_020229904.1	Gnomon	CDS	136500	137618	.	+	0	Name=XP_019698147.1;ID=cds-XP_019698147.1;Dbxref=GeneID:105185662%2CGenbank:XP_019698147.1;Parent=rna-XM_019842588.1
NW_020229904.1	Gnomon	exon	1631740	1631861	.	-	.	ID=exon-XM_025307833.1-5;Dbxref=GeneID:105185480%2CGenbank:XM_025307833.1;Parent=rna-XM_025307833.1
NW_020229904.1	Gnomon	exon	1631926	1632073	.	-	.	ID=exon-XM_025307833.1-4;Dbxref=GeneID:105185480%2CGenbank:XM_025307833.1;Parent=rna-XM_025307833.1
NW_020229904.1	Gnomon	exon	1630855	1631452	.	-	.	ID=exon-XM_025307833.1-7;Dbxref=GeneID:105185480%2CGenbank:XM_025307833.1;Parent=rna-XM_025307833.1
NW_020229904.1	Gnomon	exon	1631526	1631636	.	-	.	ID=exon-XM_025307833.1-6;Dbxref=GeneID:105185480%2CGenbank:XM_025307833.1;Parent=rna-XM_025307833.1
NW_020229904.1	Gnomon	exon	1633183	1633354	.	-	.	ID=exon-XM_025307833.1-1;Dbxref=GeneID:105185480%2CGenbank:XM_025307833.1;Parent=rna-XM_025307833.1
NW_020229904.1	Gnomon	exon	1632207	1632344	.	-	.	ID=exon-XM_025307833.1-3;Dbxref=GeneID:105185480%2CGenbank:XM_025307833.1;Parent=rna-XM_025307833.1
NW_020229904.1	Gnomon	exon	1632424	1632700	.	-	.	ID=exon-XM_025307833.1-2;Dbxref=GeneID:105185480%2CGenbank:XM_025307833.1;Parent=rna-XM_025307833.1
NW_020229904.1	Gnomon	CDS	377595	377621	.	+	0	Name=XP_019698140.2;ID=cds-XP_019698140.2;Dbxref=GeneID:105185655%2CGenbank:XP_019698140.2;Parent=rna-XM_019842581.2
NW_020229904.1	Gnomon	CDS	378276	378383	.	+	0	Name=XP_019698140.2;ID=cds-XP_019698140.2;Dbxref=GeneID:105185655%2CGenbank:XP_019698140.2;Parent=rna-XM_019842581.2
NW_020229904.1	Gnomon	CDS	378840	379049	.	+	0	Name=XP_019698140.2;ID=cds-XP_019698140.2;Dbxref=GeneID:105185655%2CGenbank:XP_019698140.2;Parent=rna-XM_019842581.2
NW_020229904.1	Gnomon	CDS	379155	379823	.	+	0	Name=XP_019698140.2;ID=cds-XP_019698140.2;Dbxref=GeneID:105185655%2CGenbank:XP_019698140.2;Parent=rna-XM_019842581.2
NW_020229904.1	Gnomon	CDS	380262	380331	.	+	0	Name=XP_019698140.2;ID=cds-XP_019698140.2;Dbxref=GeneID:105185655%2CGenbank:XP_019698140.2;Parent=rna-XM_019842581.2
NW_020229904.1	Gnomon	CDS	380403	380565	.	+	0	Name=XP_019698140.2;ID=cds-XP_019698140.2;Dbxref=GeneID:105185655%2CGenbank:XP_019698140.2;Parent=rna-XM_019842581.2
NW_020229904.1	Gnomon	CDS	381360	381590	.	+	0	Name=XP_019698140.2;ID=cds-XP_019698140.2;Dbxref=GeneID:105185655%2CGenbank:XP_019698140.2;Parent=rna-XM_019842581.2
NW_020229904.1	Gnomon	CDS	381648	381693	.	+	0	Name=XP_019698140.2;ID=cds-XP_019698140.2;Dbxref=GeneID:105185655%2CGenbank:XP_019698140.2;Parent=rna-XM_019842581.2
NW_020229904.1	Gnomon	CDS	886645	886659	.	+	0	Name=XP_025163615.1;ID=cds-XP_025163615.1;Dbxref=GeneID:105185384%2CGenbank:XP_025163615.1;Parent=rna-XM_025307830.1
NW_020229904.1	Gnomon	CDS	886931	887143	.	+	0	Name=XP_025163615.1;ID=cds-XP_025163615.1;Dbxref=GeneID:105185384%2CGenbank:XP_025163615.1;Parent=rna-XM_025307830.1
NW_020229904.1	Gnomon	CDS	887225	889173	.	+	0	Name=XP_025163615.1;ID=cds-XP_025163615.1;Dbxref=GeneID:105185384%2CGenbank:XP_025163615.1;Parent=rna-XM_025307830.1
NW_020229904.1	Gnomon	CDS	889764	889948	.	+	0	Name=XP_025163615.1;ID=cds-XP_025163615.1;Dbxref=GeneID:105185384%2CGenbank:XP_025163615.1;Parent=rna-XM_025307830.1
NW_020229904.1	Gnomon	CDS	890038	890249	.	+	0	Name=XP_025163615.1;ID=cds-XP_025163615.1;Dbxref=GeneID:105185384%2CGenbank:XP_025163615.1;Parent=rna-XM_025307830.1
NW_020229904.1	Gnomon	CDS	890354	890585	.	+	0	Name=XP_025163615.1;ID=cds-XP_025163615.1;Dbxref=GeneID:105185384%2CGenbank:XP_025163615.1;Parent=rna-XM_025307830.1
NW_020229904.1	Gnomon	CDS	890659	890958	.	+	0	Name=XP_025163615.1;ID=cds-XP_025163615.1;Dbxref=GeneID:105185384%2CGenbank:XP_025163615.1;Parent=rna-XM_025307830.1
NW_020229904.1	Gnomon	CDS	891041	891358	.	+	0	Name=XP_025163615.1;ID=cds-XP_025163615.1;Dbxref=GeneID:105185384%2CGenbank:XP_025163615.1;Parent=rna-XM_025307830.1
NW_020229904.1	Gnomon	CDS	894774	894890	.	+	0	Name=XP_025163615.1;ID=cds-XP_025163615.1;Dbxref=GeneID:105185384%2CGenbank:XP_025163615.1;Parent=rna-XM_025307830.1
NW_020229904.1	Gnomon	CDS	896766	896948	.	+	0	Name=XP_025163615.1;ID=cds-XP_025163615.1;Dbxref=GeneID:105185384%2CGenbank:XP_025163615.1;Parent=rna-XM_025307830.1
NW_020229904.1	Gnomon	CDS	900193	900465	.	+	0	Name=XP_025163615.1;ID=cds-XP_025163615.1;Dbxref=GeneID:105185384%2CGenbank:XP_025163615.1;Parent=rna-XM_025307830.1
NW_020229904.1	Gnomon	CDS	904233	904264	.	+	0	Name=XP_025163615.1;ID=cds-XP_025163615.1;Dbxref=GeneID:105185384%2CGenbank:XP_025163615.1;Parent=rna-XM_025307830.1
NW_020229904.1	Gnomon	exon	563746	563922	.	+	.	ID=exon-XM_025307727.1-3;Dbxref=GeneID:105185645%2CGenbank:XM_025307727.1;Parent=rna-XM_025307727.1
NW_020229904.1	Gnomon	exon	563263	563304	.	+	.	ID=exon-XM_025307727.1-2;Dbxref=GeneID:105185645%2CGenbank:XM_025307727.1;Parent=rna-XM_025307727.1
NW_020229904.1	Gnomon	exon	563155	563197	.	+	.	ID=exon-XM_025307727.1-1;Dbxref=GeneID:105185645%2CGenbank:XM_025307727.1;Parent=rna-XM_025307727.1
NW_020229904.1	Gnomon	exon	564808	565015	.	+	.	ID=exon-XM_025307727.1-7;Dbxref=GeneID:105185645%2CGenbank:XM_025307727.1;Parent=rna-XM_025307727.1
NW_020229904.1	Gnomon	exon	564524	564733	.	+	.	ID=exon-XM_025307727.1-6;Dbxref=GeneID:105185645%2CGenbank:XM_025307727.1;Parent=rna-XM_025307727.1
NW_020229904.1	Gnomon	exon	564268	564461	.	+	.	ID=exon-XM_025307727.1-5;Dbxref=GeneID:105185645%2CGenbank:XM_025307727.1;Parent=rna-XM_025307727.1
NW_020229904.1	Gnomon	exon	564024	564208	.	+	.	ID=exon-XM_025307727.1-4;Dbxref=GeneID:105185645%2CGenbank:XM_025307727.1;Parent=rna-XM_025307727.1
NW_020229904.1	Gnomon	exon	565326	565560	.	+	.	ID=exon-XM_025307727.1-9;Dbxref=GeneID:105185645%2CGenbank:XM_025307727.1;Parent=rna-XM_025307727.1
NW_020229904.1	Gnomon	exon	565120	565257	.	+	.	ID=exon-XM_025307727.1-8;Dbxref=GeneID:105185645%2CGenbank:XM_025307727.1;Parent=rna-XM_025307727.1
NW_020229904.1	Gnomon	exon	362281	363098	.	-	.	ID=exon-XM_011145310.3-10;Dbxref=GeneID:105185658%2CGenbank:XM_011145310.3;Parent=rna-XM_011145310.3
NW_020229904.1	Gnomon	mRNA	623143	627625	.	-	.	Name=XM_011145279.3;ID=rna-XM_011145279.3;Dbxref=GeneID:105185640%2CGenbank:XM_011145279.3;Parent=gene-LOC105185640
NW_020229904.1	Gnomon	CDS	885822	885845	.	+	0	Name=XP_025163614.1;ID=cds-XP_025163614.1;Dbxref=GeneID:105185384%2CGenbank:XP_025163614.1;Parent=rna-XM_025307829.1
NW_020229904.1	Gnomon	CDS	886931	887143	.	+	0	Name=XP_025163614.1;ID=cds-XP_025163614.1;Dbxref=GeneID:105185384%2CGenbank:XP_025163614.1;Parent=rna-XM_025307829.1
NW_020229904.1	Gnomon	CDS	887225	889173	.	+	0	Name=XP_025163614.1;ID=cds-XP_025163614.1;Dbxref=GeneID:105185384%2CGenbank:XP_025163614.1;Parent=rna-XM_025307829.1
NW_020229904.1	Gnomon	CDS	889764	889948	.	+	0	Name=XP_025163614.1;ID=cds-XP_025163614.1;Dbxref=GeneID:105185384%2CGenbank:XP_025163614.1;Parent=rna-XM_025307829.1
NW_020229904.1	Gnomon	CDS	890038	890249	.	+	0	Name=XP_025163614.1;ID=cds-XP_025163614.1;Dbxref=GeneID:105185384%2CGenbank:XP_025163614.1;Parent=rna-XM_025307829.1
NW_020229904.1	Gnomon	CDS	890354	890585	.	+	0	Name=XP_025163614.1;ID=cds-XP_025163614.1;Dbxref=GeneID:105185384%2CGenbank:XP_025163614.1;Parent=rna-XM_025307829.1
NW_020229904.1	Gnomon	CDS	890659	890958	.	+	0	Name=XP_025163614.1;ID=cds-XP_025163614.1;Dbxref=GeneID:105185384%2CGenbank:XP_025163614.1;Parent=rna-XM_025307829.1
NW_020229904.1	Gnomon	CDS	891041	891358	.	+	0	Name=XP_025163614.1;ID=cds-XP_025163614.1;Dbxref=GeneID:105185384%2CGenbank:XP_025163614.1;Parent=rna-XM_025307829.1
NW_020229904.1	Gnomon	CDS	894774	894890	.	+	0	Name=XP_025163614.1;ID=cds-XP_025163614.1;Dbxref=GeneID:105185384%2CGenbank:XP_025163614.1;Parent=rna-XM_025307829.1
NW_020229904.1	Gnomon	CDS	896766	896948	.	+	0	Name=XP_025163614.1;ID=cds-XP_025163614.1;Dbxref=GeneID:105185384%2CGenbank:XP_025163614.1;Parent=rna-XM_025307829.1
NW_020229904.1	Gnomon	CDS	900193	900465	.	+	0	Name=XP_025163614.1;ID=cds-XP_025163614.1;Dbxref=GeneID:105185384%2CGenbank:XP_025163614.1;Parent=rna-XM_025307829.1
NW_020229904.1	Gnomon	CDS	904233	904264	.	+	0	Name=XP_025163614.1;ID=cds-XP_025163614.1;Dbxref=GeneID:105185384%2CGenbank:XP_025163614.1;Parent=rna-XM_025307829.1
NW_020229904.1	Gnomon	mRNA	629052	630510	.	-	.	Name=XM_011145278.3;ID=rna-XM_011145278.3;Dbxref=GeneID:105185639%2CGenbank:XM_011145278.3;Parent=gene-LOC105185639
NW_020229904.1	Gnomon	exon	544171	544436	.	+	.	ID=exon-XM_011145296.3-1;Dbxref=GeneID:105185650%2CGenbank:XM_011145296.3;Parent=rna-XM_011145296.3
NW_020229904.1	Gnomon	exon	546813	547355	.	+	.	ID=exon-XM_011145296.3-6;Dbxref=GeneID:105185650%2CGenbank:XM_011145296.3;Parent=rna-XM_011145296.3
NW_020229904.1	Gnomon	exon	546103	546733	.	+	.	ID=exon-XM_011145296.3-5;Dbxref=GeneID:105185650%2CGenbank:XM_011145296.3;Parent=rna-XM_011145296.3
NW_020229904.1	Gnomon	exon	545735	546010	.	+	.	ID=exon-XM_011145296.3-4;Dbxref=GeneID:105185650%2CGenbank:XM_011145296.3;Parent=rna-XM_011145296.3
NW_020229904.1	Gnomon	exon	545294	545636	.	+	.	ID=exon-XM_011145296.3-3;Dbxref=GeneID:105185650%2CGenbank:XM_011145296.3;Parent=rna-XM_011145296.3
NW_020229904.1	Gnomon	exon	544874	545142	.	+	.	ID=exon-XM_011145296.3-2;Dbxref=GeneID:105185650%2CGenbank:XM_011145296.3;Parent=rna-XM_011145296.3
NW_020229904.1	tRNAscan-SE	tRNA	581746	581818	.	-	.	ID=rna-Trnaa-agc;Dbxref=GeneID:109504058;Note=transfer RNA alanine (anticodon AGC);Parent=gene-Trnaa-agc
NW_020229904.1	Gnomon	CDS	486648	486750	.	-	0	Name=XP_019698142.1;ID=cds-XP_019698142.1;Dbxref=GeneID:105185653%2CGenbank:XP_019698142.1;Parent=rna-XM_019842583.2
NW_020229904.1	Gnomon	CDS	430682	430950	.	-	0	Name=XP_019698142.1;ID=cds-XP_019698142.1;Dbxref=GeneID:105185653%2CGenbank:XP_019698142.1;Parent=rna-XM_019842583.2
NW_020229904.1	Gnomon	CDS	427073	427314	.	-	0	Name=XP_019698142.1;ID=cds-XP_019698142.1;Dbxref=GeneID:105185653%2CGenbank:XP_019698142.1;Parent=rna-XM_019842583.2
NW_020229904.1	Gnomon	CDS	426326	426838	.	-	0	Name=XP_019698142.1;ID=cds-XP_019698142.1;Dbxref=GeneID:105185653%2CGenbank:XP_019698142.1;Parent=rna-XM_019842583.2
NW_020229904.1	Gnomon	CDS	425441	425777	.	-	0	Name=XP_019698142.1;ID=cds-XP_019698142.1;Dbxref=GeneID:105185653%2CGenbank:XP_019698142.1;Parent=rna-XM_019842583.2
NW_020229904.1	Gnomon	CDS	424547	424855	.	-	0	Name=XP_019698142.1;ID=cds-XP_019698142.1;Dbxref=GeneID:105185653%2CGenbank:XP_019698142.1;Parent=rna-XM_019842583.2
NW_020229904.1	Gnomon	CDS	423086	423320	.	-	0	Name=XP_019698142.1;ID=cds-XP_019698142.1;Dbxref=GeneID:105185653%2CGenbank:XP_019698142.1;Parent=rna-XM_019842583.2
NW_020229904.1	Gnomon	CDS	422090	422346	.	-	0	Name=XP_019698142.1;ID=cds-XP_019698142.1;Dbxref=GeneID:105185653%2CGenbank:XP_019698142.1;Parent=rna-XM_019842583.2
NW_020229904.1	Gnomon	CDS	724865	724933	.	+	0	Name=XP_025163617.1;ID=cds-XP_025163617.1;Dbxref=GeneID:105185384%2CGenbank:XP_025163617.1;Parent=rna-XM_025307832.1
NW_020229904.1	Gnomon	CDS	739920	740047	.	+	0	Name=XP_025163617.1;ID=cds-XP_025163617.1;Dbxref=GeneID:105185384%2CGenbank:XP_025163617.1;Parent=rna-XM_025307832.1
NW_020229904.1	Gnomon	CDS	743257	743340	.	+	0	Name=XP_025163617.1;ID=cds-XP_025163617.1;Dbxref=GeneID:105185384%2CGenbank:XP_025163617.1;Parent=rna-XM_025307832.1
NW_020229904.1	Gnomon	CDS	847755	847830	.	+	0	Name=XP_025163617.1;ID=cds-XP_025163617.1;Dbxref=GeneID:105185384%2CGenbank:XP_025163617.1;Parent=rna-XM_025307832.1
NW_020229904.1	Gnomon	CDS	880298	880399	.	+	0	Name=XP_025163617.1;ID=cds-XP_025163617.1;Dbxref=GeneID:105185384%2CGenbank:XP_025163617.1;Parent=rna-XM_025307832.1
NW_020229904.1	Gnomon	CDS	886931	887143	.	+	0	Name=XP_025163617.1;ID=cds-XP_025163617.1;Dbxref=GeneID:105185384%2CGenbank:XP_025163617.1;Parent=rna-XM_025307832.1
NW_020229904.1	Gnomon	CDS	887225	889173	.	+	0	Name=XP_025163617.1;ID=cds-XP_025163617.1;Dbxref=GeneID:105185384%2CGenbank:XP_025163617.1;Parent=rna-XM_025307832.1
NW_020229904.1	Gnomon	CDS	889764	889948	.	+	0	Name=XP_025163617.1;ID=cds-XP_025163617.1;Dbxref=GeneID:105185384%2CGenbank:XP_025163617.1;Parent=rna-XM_025307832.1
NW_020229904.1	Gnomon	CDS	890038	890249	.	+	0	Name=XP_025163617.1;ID=cds-XP_025163617.1;Dbxref=GeneID:105185384%2CGenbank:XP_025163617.1;Parent=rna-XM_025307832.1
NW_020229904.1	Gnomon	CDS	890354	890585	.	+	0	Name=XP_025163617.1;ID=cds-XP_025163617.1;Dbxref=GeneID:105185384%2CGenbank:XP_025163617.1;Parent=rna-XM_025307832.1
NW_020229904.1	Gnomon	CDS	890659	890958	.	+	0	Name=XP_025163617.1;ID=cds-XP_025163617.1;Dbxref=GeneID:105185384%2CGenbank:XP_025163617.1;Parent=rna-XM_025307832.1
NW_020229904.1	Gnomon	CDS	891041	891196	.	+	0	Name=XP_025163617.1;ID=cds-XP_025163617.1;Dbxref=GeneID:105185384%2CGenbank:XP_025163617.1;Parent=rna-XM_025307832.1
NW_020229904.1	Gnomon	CDS	894774	894890	.	+	0	Name=XP_025163617.1;ID=cds-XP_025163617.1;Dbxref=GeneID:105185384%2CGenbank:XP_025163617.1;Parent=rna-XM_025307832.1
NW_020229904.1	Gnomon	CDS	904233	904264	.	+	0	Name=XP_025163617.1;ID=cds-XP_025163617.1;Dbxref=GeneID:105185384%2CGenbank:XP_025163617.1;Parent=rna-XM_025307832.1
NW_020229904.1	Gnomon	exon	107738	107944	.	+	.	ID=exon-XM_025307514.1-9;Dbxref=GeneID:105185673%2CGenbank:XM_025307514.1;Parent=rna-XM_025307514.1
NW_020229904.1	Gnomon	exon	107480	107655	.	+	.	ID=exon-XM_025307514.1-8;Dbxref=GeneID:105185673%2CGenbank:XM_025307514.1;Parent=rna-XM_025307514.1
NW_020229904.1	Gnomon	exon	107184	107342	.	+	.	ID=exon-XM_025307514.1-7;Dbxref=GeneID:105185673%2CGenbank:XM_025307514.1;Parent=rna-XM_025307514.1
NW_020229904.1	Gnomon	exon	106543	107077	.	+	.	ID=exon-XM_025307514.1-6;Dbxref=GeneID:105185673%2CGenbank:XM_025307514.1;Parent=rna-XM_025307514.1
NW_020229904.1	Gnomon	exon	105816	106122	.	+	.	ID=exon-XM_025307514.1-5;Dbxref=GeneID:105185673%2CGenbank:XM_025307514.1;Parent=rna-XM_025307514.1
NW_020229904.1	Gnomon	exon	105429	105671	.	+	.	ID=exon-XM_025307514.1-4;Dbxref=GeneID:105185673%2CGenbank:XM_025307514.1;Parent=rna-XM_025307514.1
NW_020229904.1	Gnomon	exon	104785	105119	.	+	.	ID=exon-XM_025307514.1-3;Dbxref=GeneID:105185673%2CGenbank:XM_025307514.1;Parent=rna-XM_025307514.1
NW_020229904.1	Gnomon	exon	104437	104696	.	+	.	ID=exon-XM_025307514.1-2;Dbxref=GeneID:105185673%2CGenbank:XM_025307514.1;Parent=rna-XM_025307514.1
NW_020229904.1	Gnomon	exon	92225	92609	.	+	.	ID=exon-XM_025307514.1-1;Dbxref=GeneID:105185673%2CGenbank:XM_025307514.1;Parent=rna-XM_025307514.1
NW_020229904.1	Gnomon	exon	69757	70035	.	-	.	ID=exon-XM_025307489.1-2;Dbxref=GeneID:105185668%2CGenbank:XM_025307489.1;Parent=rna-XM_025307489.1
NW_020229904.1	Gnomon	exon	72923	73343	.	-	.	ID=exon-XM_025307489.1-1;Dbxref=GeneID:105185668%2CGenbank:XM_025307489.1;Parent=rna-XM_025307489.1
NW_020229904.1	Gnomon	exon	68163	68413	.	-	.	ID=exon-XM_025307489.1-4;Dbxref=GeneID:105185668%2CGenbank:XM_025307489.1;Parent=rna-XM_025307489.1
NW_020229904.1	Gnomon	exon	69091	69425	.	-	.	ID=exon-XM_025307489.1-3;Dbxref=GeneID:105185668%2CGenbank:XM_025307489.1;Parent=rna-XM_025307489.1
NW_020229904.1	Gnomon	CDS	724865	724933	.	+	0	Name=XP_025163616.1;ID=cds-XP_025163616.1;Dbxref=GeneID:105185384%2CGenbank:XP_025163616.1;Parent=rna-XM_025307831.1
NW_020229904.1	Gnomon	CDS	739920	740047	.	+	0	Name=XP_025163616.1;ID=cds-XP_025163616.1;Dbxref=GeneID:105185384%2CGenbank:XP_025163616.1;Parent=rna-XM_025307831.1
NW_020229904.1	Gnomon	CDS	743257	743340	.	+	0	Name=XP_025163616.1;ID=cds-XP_025163616.1;Dbxref=GeneID:105185384%2CGenbank:XP_025163616.1;Parent=rna-XM_025307831.1
NW_020229904.1	Gnomon	CDS	847755	847830	.	+	0	Name=XP_025163616.1;ID=cds-XP_025163616.1;Dbxref=GeneID:105185384%2CGenbank:XP_025163616.1;Parent=rna-XM_025307831.1
NW_020229904.1	Gnomon	CDS	880298	880399	.	+	0	Name=XP_025163616.1;ID=cds-XP_025163616.1;Dbxref=GeneID:105185384%2CGenbank:XP_025163616.1;Parent=rna-XM_025307831.1
NW_020229904.1	Gnomon	CDS	886931	887143	.	+	0	Name=XP_025163616.1;ID=cds-XP_025163616.1;Dbxref=GeneID:105185384%2CGenbank:XP_025163616.1;Parent=rna-XM_025307831.1
NW_020229904.1	Gnomon	CDS	887225	889173	.	+	0	Name=XP_025163616.1;ID=cds-XP_025163616.1;Dbxref=GeneID:105185384%2CGenbank:XP_025163616.1;Parent=rna-XM_025307831.1
NW_020229904.1	Gnomon	CDS	889764	889948	.	+	0	Name=XP_025163616.1;ID=cds-XP_025163616.1;Dbxref=GeneID:105185384%2CGenbank:XP_025163616.1;Parent=rna-XM_025307831.1
NW_020229904.1	Gnomon	CDS	890038	890249	.	+	0	Name=XP_025163616.1;ID=cds-XP_025163616.1;Dbxref=GeneID:105185384%2CGenbank:XP_025163616.1;Parent=rna-XM_025307831.1
NW_020229904.1	Gnomon	CDS	890354	890585	.	+	0	Name=XP_025163616.1;ID=cds-XP_025163616.1;Dbxref=GeneID:105185384%2CGenbank:XP_025163616.1;Parent=rna-XM_025307831.1
NW_020229904.1	Gnomon	CDS	890659	890958	.	+	0	Name=XP_025163616.1;ID=cds-XP_025163616.1;Dbxref=GeneID:105185384%2CGenbank:XP_025163616.1;Parent=rna-XM_025307831.1
NW_020229904.1	Gnomon	CDS	891041	891196	.	+	0	Name=XP_025163616.1;ID=cds-XP_025163616.1;Dbxref=GeneID:105185384%2CGenbank:XP_025163616.1;Parent=rna-XM_025307831.1
NW_020229904.1	Gnomon	CDS	900193	900465	.	+	0	Name=XP_025163616.1;ID=cds-XP_025163616.1;Dbxref=GeneID:105185384%2CGenbank:XP_025163616.1;Parent=rna-XM_025307831.1
NW_020229904.1	Gnomon	CDS	904233	904264	.	+	0	Name=XP_025163616.1;ID=cds-XP_025163616.1;Dbxref=GeneID:105185384%2CGenbank:XP_025163616.1;Parent=rna-XM_025307831.1
NW_020229904.1	Gnomon	exon	567359	567529	.	+	.	ID=exon-XM_025307717.1-13;Dbxref=GeneID:105185645%2CGenbank:XM_025307717.1;Parent=rna-XM_025307717.1
NW_020229904.1	Gnomon	exon	567145	567280	.	+	.	ID=exon-XM_025307717.1-12;Dbxref=GeneID:105185645%2CGenbank:XM_025307717.1;Parent=rna-XM_025307717.1
NW_020229904.1	Gnomon	exon	567878	568054	.	+	.	ID=exon-XM_025307717.1-15;Dbxref=GeneID:105185645%2CGenbank:XM_025307717.1;Parent=rna-XM_025307717.1
NW_020229904.1	Gnomon	exon	567605	567794	.	+	.	ID=exon-XM_025307717.1-14;Dbxref=GeneID:105185645%2CGenbank:XM_025307717.1;Parent=rna-XM_025307717.1
NW_020229904.1	Gnomon	exon	566497	567072	.	+	.	ID=exon-XM_025307717.1-11;Dbxref=GeneID:105185645%2CGenbank:XM_025307717.1;Parent=rna-XM_025307717.1
NW_020229904.1	Gnomon	exon	565644	566047	.	+	.	ID=exon-XM_025307717.1-10;Dbxref=GeneID:105185645%2CGenbank:XM_025307717.1;Parent=rna-XM_025307717.1
NW_020229904.1	Gnomon	exon	570203	570373	.	+	.	ID=exon-XM_025307717.1-17;Dbxref=GeneID:105185645%2CGenbank:XM_025307717.1;Parent=rna-XM_025307717.1
NW_020229904.1	Gnomon	exon	569019	569165	.	+	.	ID=exon-XM_025307717.1-16;Dbxref=GeneID:105185645%2CGenbank:XM_025307717.1;Parent=rna-XM_025307717.1
NW_020229904.1	Gnomon	exon	570700	570869	.	+	.	ID=exon-XM_025307717.1-19;Dbxref=GeneID:105185645%2CGenbank:XM_025307717.1;Parent=rna-XM_025307717.1
NW_020229904.1	Gnomon	exon	570465	570614	.	+	.	ID=exon-XM_025307717.1-18;Dbxref=GeneID:105185645%2CGenbank:XM_025307717.1;Parent=rna-XM_025307717.1
NW_020229904.1	Gnomon	exon	580679	580815	.	+	.	ID=exon-XM_025307717.1-24;Dbxref=GeneID:105185645%2CGenbank:XM_025307717.1;Parent=rna-XM_025307717.1
NW_020229904.1	Gnomon	exon	576403	576612	.	+	.	ID=exon-XM_025307717.1-23;Dbxref=GeneID:105185645%2CGenbank:XM_025307717.1;Parent=rna-XM_025307717.1
NW_020229904.1	Gnomon	exon	584258	584392	.	+	.	ID=exon-XM_025307717.1-26;Dbxref=GeneID:105185645%2CGenbank:XM_025307717.1;Parent=rna-XM_025307717.1
NW_020229904.1	Gnomon	exon	583783	583887	.	+	.	ID=exon-XM_025307717.1-25;Dbxref=GeneID:105185645%2CGenbank:XM_025307717.1;Parent=rna-XM_025307717.1
NW_020229904.1	Gnomon	exon	570967	571238	.	+	.	ID=exon-XM_025307717.1-20;Dbxref=GeneID:105185645%2CGenbank:XM_025307717.1;Parent=rna-XM_025307717.1
NW_020229904.1	Gnomon	exon	571802	571965	.	+	.	ID=exon-XM_025307717.1-22;Dbxref=GeneID:105185645%2CGenbank:XM_025307717.1;Parent=rna-XM_025307717.1
NW_020229904.1	Gnomon	exon	571407	571561	.	+	.	ID=exon-XM_025307717.1-21;Dbxref=GeneID:105185645%2CGenbank:XM_025307717.1;Parent=rna-XM_025307717.1
NW_020229904.1	Gnomon	exon	584970	585096	.	+	.	ID=exon-XM_025307717.1-28;Dbxref=GeneID:105185645%2CGenbank:XM_025307717.1;Parent=rna-XM_025307717.1
NW_020229904.1	Gnomon	exon	584464	584732	.	+	.	ID=exon-XM_025307717.1-27;Dbxref=GeneID:105185645%2CGenbank:XM_025307717.1;Parent=rna-XM_025307717.1
NW_020229904.1	Gnomon	exon	585210	585400	.	+	.	ID=exon-XM_025307717.1-29;Dbxref=GeneID:105185645%2CGenbank:XM_025307717.1;Parent=rna-XM_025307717.1
NW_020229904.1	Gnomon	exon	591280	591417	.	+	.	ID=exon-XM_025307717.1-40;Dbxref=GeneID:105185645%2CGenbank:XM_025307717.1;Parent=rna-XM_025307717.1
NW_020229904.1	Gnomon	exon	588248	588556	.	+	.	ID=exon-XM_025307717.1-35;Dbxref=GeneID:105185645%2CGenbank:XM_025307717.1;Parent=rna-XM_025307717.1
NW_020229904.1	Gnomon	exon	587594	588108	.	+	.	ID=exon-XM_025307717.1-34;Dbxref=GeneID:105185645%2CGenbank:XM_025307717.1;Parent=rna-XM_025307717.1
NW_020229904.1	Gnomon	exon	589364	589536	.	+	.	ID=exon-XM_025307717.1-37;Dbxref=GeneID:105185645%2CGenbank:XM_025307717.1;Parent=rna-XM_025307717.1
NW_020229904.1	Gnomon	exon	588722	588890	.	+	.	ID=exon-XM_025307717.1-36;Dbxref=GeneID:105185645%2CGenbank:XM_025307717.1;Parent=rna-XM_025307717.1
NW_020229904.1	Gnomon	exon	586239	586428	.	+	.	ID=exon-XM_025307717.1-31;Dbxref=GeneID:105185645%2CGenbank:XM_025307717.1;Parent=rna-XM_025307717.1
NW_020229904.1	Gnomon	exon	585501	586141	.	+	.	ID=exon-XM_025307717.1-30;Dbxref=GeneID:105185645%2CGenbank:XM_025307717.1;Parent=rna-XM_025307717.1
NW_020229904.1	Gnomon	exon	586980	587280	.	+	.	ID=exon-XM_025307717.1-33;Dbxref=GeneID:105185645%2CGenbank:XM_025307717.1;Parent=rna-XM_025307717.1
NW_020229904.1	Gnomon	exon	586499	586808	.	+	.	ID=exon-XM_025307717.1-32;Dbxref=GeneID:105185645%2CGenbank:XM_025307717.1;Parent=rna-XM_025307717.1
NW_020229904.1	Gnomon	exon	591026	591199	.	+	.	ID=exon-XM_025307717.1-39;Dbxref=GeneID:105185645%2CGenbank:XM_025307717.1;Parent=rna-XM_025307717.1
NW_020229904.1	Gnomon	exon	589799	589873	.	+	.	ID=exon-XM_025307717.1-38;Dbxref=GeneID:105185645%2CGenbank:XM_025307717.1;Parent=rna-XM_025307717.1
NW_020229904.1	tRNAscan-SE	gene	582050	582122	.	-	.	Name=Trnaa-ugc;ID=gene-Trnaa-ugc;Dbxref=GeneID:109504061
NW_020229904.1	Gnomon	exon	593117	593556	.	+	.	ID=exon-XM_025307717.1-45;Dbxref=GeneID:105185645%2CGenbank:XM_025307717.1;Parent=rna-XM_025307717.1
NW_020229904.1	Gnomon	exon	591781	591973	.	+	.	ID=exon-XM_025307717.1-42;Dbxref=GeneID:105185645%2CGenbank:XM_025307717.1;Parent=rna-XM_025307717.1
NW_020229904.1	Gnomon	exon	591530	591711	.	+	.	ID=exon-XM_025307717.1-41;Dbxref=GeneID:105185645%2CGenbank:XM_025307717.1;Parent=rna-XM_025307717.1
NW_020229904.1	Gnomon	exon	592473	592974	.	+	.	ID=exon-XM_025307717.1-44;Dbxref=GeneID:105185645%2CGenbank:XM_025307717.1;Parent=rna-XM_025307717.1
NW_020229904.1	Gnomon	exon	592126	592383	.	+	.	ID=exon-XM_025307717.1-43;Dbxref=GeneID:105185645%2CGenbank:XM_025307717.1;Parent=rna-XM_025307717.1
NW_020229904.1	Gnomon	mRNA	1626464	1629043	.	-	.	Name=XM_019842443.2;ID=rna-XM_019842443.2;Dbxref=GeneID:109504028%2CGenbank:XM_019842443.2;Parent=gene-LOC109504028
NW_020229904.1	Gnomon	mRNA	135535	137916	.	+	.	Name=XM_019842589.2;ID=rna-XM_019842589.2;Dbxref=GeneID:105185662%2CGenbank:XM_019842589.2;Parent=gene-LOC105185662
NW_020229904.1	Gnomon	mRNA	1757651	1762310	.	-	.	Name=XM_011145168.3;ID=rna-XM_011145168.3;Dbxref=GeneID:105185563%2CGenbank:XM_011145168.3;Parent=gene-LOC105185563
NW_020229904.1	Gnomon	exon	104437	104696	.	+	.	ID=exon-XM_025307511.1-2;Dbxref=GeneID:105185673%2CGenbank:XM_025307511.1;Parent=rna-XM_025307511.1
NW_020229904.1	Gnomon	exon	89947	90229	.	+	.	ID=exon-XM_025307511.1-1;Dbxref=GeneID:105185673%2CGenbank:XM_025307511.1;Parent=rna-XM_025307511.1
NW_020229904.1	Gnomon	exon	107480	107655	.	+	.	ID=exon-XM_025307511.1-8;Dbxref=GeneID:105185673%2CGenbank:XM_025307511.1;Parent=rna-XM_025307511.1
NW_020229904.1	Gnomon	exon	107184	107342	.	+	.	ID=exon-XM_025307511.1-7;Dbxref=GeneID:105185673%2CGenbank:XM_025307511.1;Parent=rna-XM_025307511.1
NW_020229904.1	Gnomon	exon	107738	107944	.	+	.	ID=exon-XM_025307511.1-9;Dbxref=GeneID:105185673%2CGenbank:XM_025307511.1;Parent=rna-XM_025307511.1
NW_020229904.1	Gnomon	exon	105429	105671	.	+	.	ID=exon-XM_025307511.1-4;Dbxref=GeneID:105185673%2CGenbank:XM_025307511.1;Parent=rna-XM_025307511.1
NW_020229904.1	Gnomon	exon	104785	105119	.	+	.	ID=exon-XM_025307511.1-3;Dbxref=GeneID:105185673%2CGenbank:XM_025307511.1;Parent=rna-XM_025307511.1
NW_020229904.1	Gnomon	exon	106543	107077	.	+	.	ID=exon-XM_025307511.1-6;Dbxref=GeneID:105185673%2CGenbank:XM_025307511.1;Parent=rna-XM_025307511.1
NW_020229904.1	Gnomon	exon	105816	106122	.	+	.	ID=exon-XM_025307511.1-5;Dbxref=GeneID:105185673%2CGenbank:XM_025307511.1;Parent=rna-XM_025307511.1
NW_020229904.1	Gnomon	mRNA	89947	109243	.	+	.	Name=XM_025307511.1;ID=rna-XM_025307511.1;Dbxref=GeneID:105185673%2CGenbank:XM_025307511.1;Parent=gene-LOC105185673
NW_020229904.1	Gnomon	mRNA	382200	388303	.	-	.	Name=XM_025307657.1;ID=rna-XM_025307657.1;Dbxref=GeneID:105185656%2CGenbank:XM_025307657.1;Parent=gene-LOC105185656
NW_020229904.1	Gnomon	mRNA	660727	904292	.	+	.	Name=XM_011144829.3;ID=rna-XM_011144829.3;Dbxref=GeneID:105185384%2CGenbank:XM_011144829.3;Parent=gene-LOC105185384
NW_020229904.1	tRNAscan-SE	exon	582350	582422	.	-	.	ID=exon-Trnaa-ugc-2-1;Dbxref=GeneID:109504060;Note=transfer RNA alanine (anticodon UGC);Parent=rna-Trnaa-ugc-2
NW_020229904.1	tRNAscan-SE	tRNA	582050	582122	.	-	.	ID=rna-Trnaa-ugc;Dbxref=GeneID:109504061;Note=transfer RNA alanine (anticodon UGC);Parent=gene-Trnaa-ugc
NW_020229904.1	Gnomon	exon	68163	68413	.	-	.	ID=exon-XM_025307483.1-5;Dbxref=GeneID:105185668%2CGenbank:XM_025307483.1;Parent=rna-XM_025307483.1
NW_020229904.1	Gnomon	exon	69757	70035	.	-	.	ID=exon-XM_025307483.1-2;Dbxref=GeneID:105185668%2CGenbank:XM_025307483.1;Parent=rna-XM_025307483.1
NW_020229904.1	Gnomon	exon	72923	73356	.	-	.	ID=exon-XM_025307483.1-1;Dbxref=GeneID:105185668%2CGenbank:XM_025307483.1;Parent=rna-XM_025307483.1
NW_020229904.1	Gnomon	exon	68688	68868	.	-	.	ID=exon-XM_025307483.1-4;Dbxref=GeneID:105185668%2CGenbank:XM_025307483.1;Parent=rna-XM_025307483.1
NW_020229904.1	Gnomon	exon	69091	69425	.	-	.	ID=exon-XM_025307483.1-3;Dbxref=GeneID:105185668%2CGenbank:XM_025307483.1;Parent=rna-XM_025307483.1
NW_020229904.1	Gnomon	exon	76345	77399	.	-	.	ID=exon-XM_011145337.3-5;Dbxref=GeneID:105185670%2CGenbank:XM_011145337.3;Parent=rna-XM_011145337.3
NW_020229904.1	Gnomon	exon	77767	77862	.	-	.	ID=exon-XM_011145337.3-4;Dbxref=GeneID:105185670%2CGenbank:XM_011145337.3;Parent=rna-XM_011145337.3
NW_020229904.1	Gnomon	exon	78049	78175	.	-	.	ID=exon-XM_011145337.3-3;Dbxref=GeneID:105185670%2CGenbank:XM_011145337.3;Parent=rna-XM_011145337.3
NW_020229904.1	Gnomon	exon	78392	78511	.	-	.	ID=exon-XM_011145337.3-2;Dbxref=GeneID:105185670%2CGenbank:XM_011145337.3;Parent=rna-XM_011145337.3
NW_020229904.1	Gnomon	exon	80030	80048	.	-	.	ID=exon-XM_011145337.3-1;Dbxref=GeneID:105185670%2CGenbank:XM_011145337.3;Parent=rna-XM_011145337.3
NW_020229904.1	Gnomon	mRNA	89947	109243	.	+	.	Name=XM_025307513.1;ID=rna-XM_025307513.1;Dbxref=GeneID:105185673%2CGenbank:XM_025307513.1;Parent=gene-LOC105185673
NW_020229904.1	Gnomon	exon	1632207	1632344	.	-	.	ID=exon-XM_011145026.3-2;Dbxref=GeneID:105185480%2CGenbank:XM_011145026.3;Parent=rna-XM_011145026.3
NW_020229904.1	Gnomon	exon	1632424	1633026	.	-	.	ID=exon-XM_011145026.3-1;Dbxref=GeneID:105185480%2CGenbank:XM_011145026.3;Parent=rna-XM_011145026.3
NW_020229904.1	Gnomon	exon	1631740	1631861	.	-	.	ID=exon-XM_011145026.3-4;Dbxref=GeneID:105185480%2CGenbank:XM_011145026.3;Parent=rna-XM_011145026.3
NW_020229904.1	Gnomon	exon	1631926	1632073	.	-	.	ID=exon-XM_011145026.3-3;Dbxref=GeneID:105185480%2CGenbank:XM_011145026.3;Parent=rna-XM_011145026.3
NW_020229904.1	Gnomon	exon	1630855	1631452	.	-	.	ID=exon-XM_011145026.3-6;Dbxref=GeneID:105185480%2CGenbank:XM_011145026.3;Parent=rna-XM_011145026.3
NW_020229904.1	Gnomon	exon	1631526	1631636	.	-	.	ID=exon-XM_011145026.3-5;Dbxref=GeneID:105185480%2CGenbank:XM_011145026.3;Parent=rna-XM_011145026.3
NW_020229904.1	Gnomon	exon	59482	62911	.	-	.	ID=exon-XM_025307482.1-8;Dbxref=GeneID:105185667%2CGenbank:XM_025307482.1;Parent=rna-XM_025307482.1
NW_020229904.1	Gnomon	exon	63148	63376	.	-	.	ID=exon-XM_025307482.1-7;Dbxref=GeneID:105185667%2CGenbank:XM_025307482.1;Parent=rna-XM_025307482.1
NW_020229904.1	Gnomon	exon	63459	63691	.	-	.	ID=exon-XM_025307482.1-6;Dbxref=GeneID:105185667%2CGenbank:XM_025307482.1;Parent=rna-XM_025307482.1
NW_020229904.1	Gnomon	exon	63784	63916	.	-	.	ID=exon-XM_025307482.1-5;Dbxref=GeneID:105185667%2CGenbank:XM_025307482.1;Parent=rna-XM_025307482.1
NW_020229904.1	Gnomon	exon	64680	64772	.	-	.	ID=exon-XM_025307482.1-4;Dbxref=GeneID:105185667%2CGenbank:XM_025307482.1;Parent=rna-XM_025307482.1
NW_020229904.1	Gnomon	exon	65094	65534	.	-	.	ID=exon-XM_025307482.1-3;Dbxref=GeneID:105185667%2CGenbank:XM_025307482.1;Parent=rna-XM_025307482.1
NW_020229904.1	Gnomon	exon	65657	65771	.	-	.	ID=exon-XM_025307482.1-2;Dbxref=GeneID:105185667%2CGenbank:XM_025307482.1;Parent=rna-XM_025307482.1
NW_020229904.1	Gnomon	exon	65961	66496	.	-	.	ID=exon-XM_025307482.1-1;Dbxref=GeneID:105185667%2CGenbank:XM_025307482.1;Parent=rna-XM_025307482.1
NW_020229904.1	Gnomon	mRNA	92225	109243	.	+	.	Name=XM_025307514.1;ID=rna-XM_025307514.1;Dbxref=GeneID:105185673%2CGenbank:XM_025307514.1;Parent=gene-LOC105185673
NW_020229904.1	Gnomon	mRNA	362281	372325	.	-	.	Name=XM_019842585.2;ID=rna-XM_019842585.2;Dbxref=GeneID:105185658%2CGenbank:XM_019842585.2;Parent=gene-LOC105185658
NW_020229904.1	Gnomon	mRNA	129068	130749	.	-	.	Name=XM_011145319.3;ID=rna-XM_011145319.3;Dbxref=GeneID:105185663%2CGenbank:XM_011145319.3;Parent=gene-LOC105185663
NW_020229904.1	Gnomon	exon	890659	890958	.	+	.	ID=exon-XM_025307823.1-8;Dbxref=GeneID:105185384%2CGenbank:XM_025307823.1;Parent=rna-XM_025307823.1
NW_020229904.1	Gnomon	exon	890354	890585	.	+	.	ID=exon-XM_025307823.1-7;Dbxref=GeneID:105185384%2CGenbank:XM_025307823.1;Parent=rna-XM_025307823.1
NW_020229904.1	Gnomon	exon	891041	891358	.	+	.	ID=exon-XM_025307823.1-9;Dbxref=GeneID:105185384%2CGenbank:XM_025307823.1;Parent=rna-XM_025307823.1
NW_020229904.1	Gnomon	exon	880298	880399	.	+	.	ID=exon-XM_025307823.1-2;Dbxref=GeneID:105185384%2CGenbank:XM_025307823.1;Parent=rna-XM_025307823.1
NW_020229904.1	Gnomon	exon	872618	873350	.	+	.	ID=exon-XM_025307823.1-1;Dbxref=GeneID:105185384%2CGenbank:XM_025307823.1;Parent=rna-XM_025307823.1
NW_020229904.1	Gnomon	exon	887225	889173	.	+	.	ID=exon-XM_025307823.1-4;Dbxref=GeneID:105185384%2CGenbank:XM_025307823.1;Parent=rna-XM_025307823.1
NW_020229904.1	Gnomon	exon	886931	887143	.	+	.	ID=exon-XM_025307823.1-3;Dbxref=GeneID:105185384%2CGenbank:XM_025307823.1;Parent=rna-XM_025307823.1
NW_020229904.1	Gnomon	exon	890038	890249	.	+	.	ID=exon-XM_025307823.1-6;Dbxref=GeneID:105185384%2CGenbank:XM_025307823.1;Parent=rna-XM_025307823.1
NW_020229904.1	Gnomon	exon	889764	889948	.	+	.	ID=exon-XM_025307823.1-5;Dbxref=GeneID:105185384%2CGenbank:XM_025307823.1;Parent=rna-XM_025307823.1
NW_020229904.1	Gnomon	exon	77767	77862	.	-	.	ID=exon-XM_011145336.3-4;Dbxref=GeneID:105185670%2CGenbank:XM_011145336.3;Parent=rna-XM_011145336.3
NW_020229904.1	Gnomon	exon	78049	78175	.	-	.	ID=exon-XM_011145336.3-3;Dbxref=GeneID:105185670%2CGenbank:XM_011145336.3;Parent=rna-XM_011145336.3
NW_020229904.1	Gnomon	exon	76345	77399	.	-	.	ID=exon-XM_011145336.3-5;Dbxref=GeneID:105185670%2CGenbank:XM_011145336.3;Parent=rna-XM_011145336.3
NW_020229904.1	Gnomon	exon	78392	78514	.	-	.	ID=exon-XM_011145336.3-2;Dbxref=GeneID:105185670%2CGenbank:XM_011145336.3;Parent=rna-XM_011145336.3
NW_020229904.1	Gnomon	exon	80030	80048	.	-	.	ID=exon-XM_011145336.3-1;Dbxref=GeneID:105185670%2CGenbank:XM_011145336.3;Parent=rna-XM_011145336.3
NW_020229904.1	Gnomon	exon	381648	381884	.	+	.	ID=exon-XM_025307634.1-8;Dbxref=GeneID:105185655%2CGenbank:XM_025307634.1;Parent=rna-XM_025307634.1
NW_020229904.1	Gnomon	exon	381360	381590	.	+	.	ID=exon-XM_025307634.1-7;Dbxref=GeneID:105185655%2CGenbank:XM_025307634.1;Parent=rna-XM_025307634.1
NW_020229904.1	Gnomon	exon	380403	380565	.	+	.	ID=exon-XM_025307634.1-6;Dbxref=GeneID:105185655%2CGenbank:XM_025307634.1;Parent=rna-XM_025307634.1
NW_020229904.1	Gnomon	exon	380262	380331	.	+	.	ID=exon-XM_025307634.1-5;Dbxref=GeneID:105185655%2CGenbank:XM_025307634.1;Parent=rna-XM_025307634.1
NW_020229904.1	Gnomon	exon	379155	379823	.	+	.	ID=exon-XM_025307634.1-4;Dbxref=GeneID:105185655%2CGenbank:XM_025307634.1;Parent=rna-XM_025307634.1
NW_020229904.1	Gnomon	exon	378840	379049	.	+	.	ID=exon-XM_025307634.1-3;Dbxref=GeneID:105185655%2CGenbank:XM_025307634.1;Parent=rna-XM_025307634.1
NW_020229904.1	Gnomon	exon	378276	378383	.	+	.	ID=exon-XM_025307634.1-2;Dbxref=GeneID:105185655%2CGenbank:XM_025307634.1;Parent=rna-XM_025307634.1
NW_020229904.1	Gnomon	exon	377654	378202	.	+	.	ID=exon-XM_025307634.1-1;Dbxref=GeneID:105185655%2CGenbank:XM_025307634.1;Parent=rna-XM_025307634.1
NW_020229904.1	Gnomon	CDS	69757	70035	.	-	0	Name=XP_025163288.1;ID=cds-XP_025163288.1;Dbxref=GeneID:105185668%2CGenbank:XP_025163288.1;Parent=rna-XM_025307503.1
NW_020229904.1	Gnomon	CDS	69091	69425	.	-	0	Name=XP_025163288.1;ID=cds-XP_025163288.1;Dbxref=GeneID:105185668%2CGenbank:XP_025163288.1;Parent=rna-XM_025307503.1
NW_020229904.1	Gnomon	CDS	68691	68868	.	-	0	Name=XP_025163288.1;ID=cds-XP_025163288.1;Dbxref=GeneID:105185668%2CGenbank:XP_025163288.1;Parent=rna-XM_025307503.1
NW_020229904.1	Gnomon	mRNA	135522	137916	.	+	.	Name=XM_011145318.3;ID=rna-XM_011145318.3;Dbxref=GeneID:105185662%2CGenbank:XM_011145318.3;Parent=gene-LOC105185662
NW_020229904.1	Gnomon	mRNA	1633611	1635549	.	+	.	Name=XM_011145068.3;ID=rna-XM_011145068.3;Dbxref=GeneID:105185501%2CGenbank:XM_011145068.3;Parent=gene-LOC105185501
NW_020229904.1	Gnomon	exon	199403	201304	.	+	.	ID=exon-XM_011145313.3-5;Dbxref=GeneID:105185660%2CGenbank:XM_011145313.3;Parent=rna-XM_011145313.3
NW_020229904.1	Gnomon	exon	184441	184717	.	+	.	ID=exon-XM_011145313.3-4;Dbxref=GeneID:105185660%2CGenbank:XM_011145313.3;Parent=rna-XM_011145313.3
NW_020229904.1	Gnomon	exon	172278	173581	.	+	.	ID=exon-XM_011145313.3-1;Dbxref=GeneID:105185660%2CGenbank:XM_011145313.3;Parent=rna-XM_011145313.3
NW_020229904.1	Gnomon	exon	183235	183887	.	+	.	ID=exon-XM_011145313.3-3;Dbxref=GeneID:105185660%2CGenbank:XM_011145313.3;Parent=rna-XM_011145313.3
NW_020229904.1	Gnomon	exon	177677	177775	.	+	.	ID=exon-XM_011145313.3-2;Dbxref=GeneID:105185660%2CGenbank:XM_011145313.3;Parent=rna-XM_011145313.3
NW_020229904.1	Gnomon	exon	904233	904292	.	+	.	ID=exon-XM_025307821.1-17;Dbxref=GeneID:105185384%2CGenbank:XM_025307821.1;Parent=rna-XM_025307821.1
NW_020229904.1	Gnomon	exon	900193	900465	.	+	.	ID=exon-XM_025307821.1-16;Dbxref=GeneID:105185384%2CGenbank:XM_025307821.1;Parent=rna-XM_025307821.1
NW_020229904.1	Gnomon	exon	896766	896948	.	+	.	ID=exon-XM_025307821.1-15;Dbxref=GeneID:105185384%2CGenbank:XM_025307821.1;Parent=rna-XM_025307821.1
NW_020229904.1	Gnomon	exon	894774	894890	.	+	.	ID=exon-XM_025307821.1-14;Dbxref=GeneID:105185384%2CGenbank:XM_025307821.1;Parent=rna-XM_025307821.1
NW_020229904.1	Gnomon	exon	891041	891196	.	+	.	ID=exon-XM_025307821.1-13;Dbxref=GeneID:105185384%2CGenbank:XM_025307821.1;Parent=rna-XM_025307821.1
NW_020229904.1	Gnomon	exon	890659	890958	.	+	.	ID=exon-XM_025307821.1-12;Dbxref=GeneID:105185384%2CGenbank:XM_025307821.1;Parent=rna-XM_025307821.1
NW_020229904.1	Gnomon	exon	890354	890585	.	+	.	ID=exon-XM_025307821.1-11;Dbxref=GeneID:105185384%2CGenbank:XM_025307821.1;Parent=rna-XM_025307821.1
NW_020229904.1	Gnomon	exon	890038	890249	.	+	.	ID=exon-XM_025307821.1-10;Dbxref=GeneID:105185384%2CGenbank:XM_025307821.1;Parent=rna-XM_025307821.1
NW_020229904.1	Gnomon	mRNA	90583	109243	.	+	.	Name=XM_025307516.1;ID=rna-XM_025307516.1;Dbxref=GeneID:105185673%2CGenbank:XM_025307516.1;Parent=gene-LOC105185673
NW_020229904.1	Gnomon	CDS	135978	136274	.	+	0	Name=XP_025163384.1;ID=cds-XP_025163384.1;Dbxref=GeneID:105185662%2CGenbank:XP_025163384.1;Parent=rna-XM_025307599.1
NW_020229904.1	Gnomon	CDS	136500	137618	.	+	0	Name=XP_025163384.1;ID=cds-XP_025163384.1;Dbxref=GeneID:105185662%2CGenbank:XP_025163384.1;Parent=rna-XM_025307599.1
NW_020229904.1	Gnomon	exon	385880	385983	.	-	.	ID=exon-XM_025307657.1-3;Dbxref=GeneID:105185656%2CGenbank:XM_025307657.1;Parent=rna-XM_025307657.1
NW_020229904.1	Gnomon	exon	386605	386805	.	-	.	ID=exon-XM_025307657.1-2;Dbxref=GeneID:105185656%2CGenbank:XM_025307657.1;Parent=rna-XM_025307657.1
[truncated: 382 more rows]
