# Supplementary material for: Prevalent bee venom genes evolved before the aculeate stinger and eusociality
Source: BMC Biol. 2023 Oct 23;21:229. doi: 10.1186/s12915-023-01656-5 (PMC10591384; doi:10.1186/s12915-023-01656-5)
Supplement: Supplementary file 42 — Additional file 42. Gff files of all toxin gene annotations. [file 12915_2023_1656_MOESM42_ESM.zip › AdditionalFile9_ToxinGeneAnnotations/NW_017100140.1._SP.gff_modified_Koludarov_et_al_2021.gff3]

##gff-version 3
##source-version geneious 2020.2.2
##sequence-region	NW_017100140.1	1	2300398
NW_017100140.1	Koludarov_et_al_2021	gene	1749353	1759739	.	.	.	Name=VA
NW_017100140.1	Koludarov_et_al_2021	gene	1817961	1820384	.	+	.	Name=SP
NW_017100140.1	Gnomon	CDS	1906419	1906457	.	-	0	Name=XP_017799405.1;ID=cds-XP_017799405.1;Dbxref=GeneID:108580206%2CGenbank:XP_017799405.1;Parent=rna-XM_017943916.1
NW_017100140.1	Gnomon	CDS	1906036	1906100	.	-	0	Name=XP_017799405.1;ID=cds-XP_017799405.1;Dbxref=GeneID:108580206%2CGenbank:XP_017799405.1;Parent=rna-XM_017943916.1
NW_017100140.1	Gnomon	CDS	1905747	1905784	.	-	0	Name=XP_017799405.1;ID=cds-XP_017799405.1;Dbxref=GeneID:108580206%2CGenbank:XP_017799405.1;Parent=rna-XM_017943916.1
NW_017100140.1	Gnomon	CDS	1905350	1905638	.	-	0	Name=XP_017799405.1;ID=cds-XP_017799405.1;Dbxref=GeneID:108580206%2CGenbank:XP_017799405.1;Parent=rna-XM_017943916.1
NW_017100140.1	Gnomon	CDS	1904936	1905245	.	-	0	Name=XP_017799405.1;ID=cds-XP_017799405.1;Dbxref=GeneID:108580206%2CGenbank:XP_017799405.1;Parent=rna-XM_017943916.1
NW_017100140.1	Gnomon	CDS	1904614	1904787	.	-	0	Name=XP_017799405.1;ID=cds-XP_017799405.1;Dbxref=GeneID:108580206%2CGenbank:XP_017799405.1;Parent=rna-XM_017943916.1
NW_017100140.1	Gnomon	CDS	1904452	1904514	.	-	0	Name=XP_017799405.1;ID=cds-XP_017799405.1;Dbxref=GeneID:108580206%2CGenbank:XP_017799405.1;Parent=rna-XM_017943916.1
NW_017100140.1	Gnomon	CDS	1904234	1904377	.	-	0	Name=XP_017799405.1;ID=cds-XP_017799405.1;Dbxref=GeneID:108580206%2CGenbank:XP_017799405.1;Parent=rna-XM_017943916.1
NW_017100140.1	Gnomon	mRNA	2188771	2194384	.	+	.	Name=XM_017943928.1;ID=rna-XM_017943928.1;Dbxref=GeneID:108580215%2CGenbank:XM_017943928.1;Parent=gene-LOC108580215
NW_017100140.1	Gnomon	exon	747161	747773	.	-	.	ID=exon-XM_017943606.1-1;Dbxref=GeneID:108579961%2CGenbank:XM_017943606.1;Parent=rna-XM_017943606.1
NW_017100140.1	Gnomon	exon	745993	746112	.	-	.	ID=exon-XM_017943606.1-2;Dbxref=GeneID:108579961%2CGenbank:XM_017943606.1;Parent=rna-XM_017943606.1
NW_017100140.1	Gnomon	exon	745542	745834	.	-	.	ID=exon-XM_017943606.1-3;Dbxref=GeneID:108579961%2CGenbank:XM_017943606.1;Parent=rna-XM_017943606.1
NW_017100140.1	Gnomon	exon	745050	745472	.	-	.	ID=exon-XM_017943606.1-4;Dbxref=GeneID:108579961%2CGenbank:XM_017943606.1;Parent=rna-XM_017943606.1
NW_017100140.1	Gnomon	exon	1722016	1722119	.	-	.	ID=exon-XM_017944058.1-3;Dbxref=GeneID:108580327%2CGenbank:XM_017944058.1;Parent=rna-XM_017944058.1
NW_017100140.1	Gnomon	exon	1721741	1721938	.	-	.	ID=exon-XM_017944058.1-4;Dbxref=GeneID:108580327%2CGenbank:XM_017944058.1;Parent=rna-XM_017944058.1
NW_017100140.1	Gnomon	exon	1727756	1727861	.	-	.	ID=exon-XM_017944058.1-1;Dbxref=GeneID:108580327%2CGenbank:XM_017944058.1;Parent=rna-XM_017944058.1
NW_017100140.1	Gnomon	exon	1722487	1722849	.	-	.	ID=exon-XM_017944058.1-2;Dbxref=GeneID:108580327%2CGenbank:XM_017944058.1;Parent=rna-XM_017944058.1
NW_017100140.1	Gnomon	exon	1719797	1719882	.	-	.	ID=exon-XM_017944058.1-7;Dbxref=GeneID:108580327%2CGenbank:XM_017944058.1;Parent=rna-XM_017944058.1
NW_017100140.1	Gnomon	exon	1719554	1719680	.	-	.	ID=exon-XM_017944058.1-8;Dbxref=GeneID:108580327%2CGenbank:XM_017944058.1;Parent=rna-XM_017944058.1
NW_017100140.1	Gnomon	exon	1720751	1720958	.	-	.	ID=exon-XM_017944058.1-5;Dbxref=GeneID:108580327%2CGenbank:XM_017944058.1;Parent=rna-XM_017944058.1
NW_017100140.1	Gnomon	exon	1719957	1720199	.	-	.	ID=exon-XM_017944058.1-6;Dbxref=GeneID:108580327%2CGenbank:XM_017944058.1;Parent=rna-XM_017944058.1
NW_017100140.1	Gnomon	exon	1719148	1719282	.	-	.	ID=exon-XM_017944058.1-9;Dbxref=GeneID:108580327%2CGenbank:XM_017944058.1;Parent=rna-XM_017944058.1
NW_017100140.1	Gnomon	mRNA	1782649	1784852	.	-	.	Name=XM_017943770.1;ID=rna-XM_017943770.1;Dbxref=GeneID:108580101%2CGenbank:XM_017943770.1;Parent=gene-LOC108580101
NW_017100140.1	Gnomon	exon	774608	774842	.	-	.	ID=exon-XM_017943630.1-1;Dbxref=GeneID:108579983%2CGenbank:XM_017943630.1;Parent=rna-XM_017943630.1
NW_017100140.1	Gnomon	exon	773636	774327	.	-	.	ID=exon-XM_017943630.1-2;Dbxref=GeneID:108579983%2CGenbank:XM_017943630.1;Parent=rna-XM_017943630.1
NW_017100140.1	Gnomon	mRNA	932269	934073	.	-	.	Name=XM_017932213.1;ID=rna-XM_017932213.1;Dbxref=GeneID:108570357%2CGenbank:XM_017932213.1;Parent=gene-LOC108570357
NW_017100140.1	Gnomon	CDS	673953	674238	.	+	0	Name=XP_017799010.1;ID=cds-XP_017799010.1;Dbxref=GeneID:108579898%2CGenbank:XP_017799010.1;Parent=rna-XM_017943521.1
NW_017100140.1	Gnomon	CDS	675310	675492	.	+	0	Name=XP_017799010.1;ID=cds-XP_017799010.1;Dbxref=GeneID:108579898%2CGenbank:XP_017799010.1;Parent=rna-XM_017943521.1
NW_017100140.1	Gnomon	CDS	675589	675731	.	+	0	Name=XP_017799010.1;ID=cds-XP_017799010.1;Dbxref=GeneID:108579898%2CGenbank:XP_017799010.1;Parent=rna-XM_017943521.1
NW_017100140.1	Gnomon	exon	938041	938251	.	-	.	ID=exon-XM_017943654.1-8;Dbxref=GeneID:108580000%2CGenbank:XM_017943654.1;Parent=rna-XM_017943654.1
NW_017100140.1	Gnomon	exon	937789	937962	.	-	.	ID=exon-XM_017943654.1-9;Dbxref=GeneID:108580000%2CGenbank:XM_017943654.1;Parent=rna-XM_017943654.1
NW_017100140.1	Gnomon	exon	939451	939561	.	-	.	ID=exon-XM_017943654.1-6;Dbxref=GeneID:108580000%2CGenbank:XM_017943654.1;Parent=rna-XM_017943654.1
NW_017100140.1	Gnomon	exon	938326	939312	.	-	.	ID=exon-XM_017943654.1-7;Dbxref=GeneID:108580000%2CGenbank:XM_017943654.1;Parent=rna-XM_017943654.1
NW_017100140.1	Gnomon	exon	939881	940013	.	-	.	ID=exon-XM_017943654.1-4;Dbxref=GeneID:108580000%2CGenbank:XM_017943654.1;Parent=rna-XM_017943654.1
NW_017100140.1	Gnomon	exon	939639	939808	.	-	.	ID=exon-XM_017943654.1-5;Dbxref=GeneID:108580000%2CGenbank:XM_017943654.1;Parent=rna-XM_017943654.1
NW_017100140.1	Gnomon	exon	940335	940612	.	-	.	ID=exon-XM_017943654.1-2;Dbxref=GeneID:108580000%2CGenbank:XM_017943654.1;Parent=rna-XM_017943654.1
NW_017100140.1	Gnomon	exon	940085	940270	.	-	.	ID=exon-XM_017943654.1-3;Dbxref=GeneID:108580000%2CGenbank:XM_017943654.1;Parent=rna-XM_017943654.1
NW_017100140.1	Gnomon	exon	942009	942062	.	-	.	ID=exon-XM_017943654.1-1;Dbxref=GeneID:108580000%2CGenbank:XM_017943654.1;Parent=rna-XM_017943654.1
NW_017100140.1	Gnomon	mRNA	974866	985620	.	+	.	Name=XM_017943677.1;ID=rna-XM_017943677.1;Dbxref=GeneID:108580021%2CGenbank:XM_017943677.1;Parent=gene-LOC108580021
NW_017100140.1	Gnomon	exon	943967	944712	.	+	.	ID=exon-XM_017944034.1-3;Dbxref=GeneID:108580308%2CGenbank:XM_017944034.1;Parent=rna-XM_017944034.1
NW_017100140.1	Gnomon	exon	944822	944978	.	+	.	ID=exon-XM_017944034.1-4;Dbxref=GeneID:108580308%2CGenbank:XM_017944034.1;Parent=rna-XM_017944034.1
NW_017100140.1	Gnomon	exon	945051	945221	.	+	.	ID=exon-XM_017944034.1-5;Dbxref=GeneID:108580308%2CGenbank:XM_017944034.1;Parent=rna-XM_017944034.1
NW_017100140.1	Gnomon	exon	945300	945680	.	+	.	ID=exon-XM_017944034.1-6;Dbxref=GeneID:108580308%2CGenbank:XM_017944034.1;Parent=rna-XM_017944034.1
NW_017100140.1	Gnomon	exon	945752	945967	.	+	.	ID=exon-XM_017944034.1-7;Dbxref=GeneID:108580308%2CGenbank:XM_017944034.1;Parent=rna-XM_017944034.1
NW_017100140.1	Gnomon	exon	946055	946377	.	+	.	ID=exon-XM_017944034.1-8;Dbxref=GeneID:108580308%2CGenbank:XM_017944034.1;Parent=rna-XM_017944034.1
NW_017100140.1	Gnomon	exon	946449	946797	.	+	.	ID=exon-XM_017944034.1-9;Dbxref=GeneID:108580308%2CGenbank:XM_017944034.1;Parent=rna-XM_017944034.1
NW_017100140.1	Gnomon	exon	943074	943225	.	+	.	ID=exon-XM_017944034.1-1;Dbxref=GeneID:108580308%2CGenbank:XM_017944034.1;Parent=rna-XM_017944034.1
NW_017100140.1	Gnomon	exon	943631	943872	.	+	.	ID=exon-XM_017944034.1-2;Dbxref=GeneID:108580308%2CGenbank:XM_017944034.1;Parent=rna-XM_017944034.1
NW_017100140.1	Gnomon	mRNA	676239	677095	.	-	.	Name=XM_017943533.1;ID=rna-XM_017943533.1;Dbxref=GeneID:108579909%2CGenbank:XM_017943533.1;Parent=gene-LOC108579909
NW_017100140.1	Gnomon	mRNA	1804008	1806549	.	+	.	Name=XM_017932452.1;ID=rna-XM_017932452.1;Dbxref=GeneID:108570557%2CGenbank:XM_017932452.1;Parent=gene-LOC108570557
NW_017100140.1	Gnomon	exon	1961926	1962229	.	-	.	ID=exon-XM_017932474.1-8;Dbxref=GeneID:108570589%2CGenbank:XM_017932474.1;Parent=rna-XM_017932474.1
NW_017100140.1	Gnomon	exon	1960587	1961520	.	-	.	ID=exon-XM_017932474.1-9;Dbxref=GeneID:108570589%2CGenbank:XM_017932474.1;Parent=rna-XM_017932474.1
NW_017100140.1	Gnomon	exon	1962892	1963092	.	-	.	ID=exon-XM_017932474.1-6;Dbxref=GeneID:108570589%2CGenbank:XM_017932474.1;Parent=rna-XM_017932474.1
NW_017100140.1	Gnomon	exon	1962499	1962791	.	-	.	ID=exon-XM_017932474.1-7;Dbxref=GeneID:108570589%2CGenbank:XM_017932474.1;Parent=rna-XM_017932474.1
NW_017100140.1	Gnomon	exon	1964403	1964488	.	-	.	ID=exon-XM_017932474.1-4;Dbxref=GeneID:108570589%2CGenbank:XM_017932474.1;Parent=rna-XM_017932474.1
NW_017100140.1	Gnomon	exon	1963337	1963930	.	-	.	ID=exon-XM_017932474.1-5;Dbxref=GeneID:108570589%2CGenbank:XM_017932474.1;Parent=rna-XM_017932474.1
NW_017100140.1	Gnomon	exon	1964800	1965001	.	-	.	ID=exon-XM_017932474.1-2;Dbxref=GeneID:108570589%2CGenbank:XM_017932474.1;Parent=rna-XM_017932474.1
NW_017100140.1	Gnomon	exon	1964635	1964722	.	-	.	ID=exon-XM_017932474.1-3;Dbxref=GeneID:108570589%2CGenbank:XM_017932474.1;Parent=rna-XM_017932474.1
NW_017100140.1	Gnomon	exon	1967297	1967897	.	-	.	ID=exon-XM_017932474.1-1;Dbxref=GeneID:108570589%2CGenbank:XM_017932474.1;Parent=rna-XM_017932474.1
NW_017100140.1	Gnomon	exon	981963	983061	.	+	.	ID=exon-XM_017943677.1-3;Dbxref=GeneID:108580021%2CGenbank:XM_017943677.1;Parent=rna-XM_017943677.1
NW_017100140.1	Gnomon	exon	983528	985620	.	+	.	ID=exon-XM_017943677.1-4;Dbxref=GeneID:108580021%2CGenbank:XM_017943677.1;Parent=rna-XM_017943677.1
NW_017100140.1	Gnomon	exon	974866	975008	.	+	.	ID=exon-XM_017943677.1-1;Dbxref=GeneID:108580021%2CGenbank:XM_017943677.1;Parent=rna-XM_017943677.1
NW_017100140.1	Gnomon	exon	979894	980896	.	+	.	ID=exon-XM_017943677.1-2;Dbxref=GeneID:108580021%2CGenbank:XM_017943677.1;Parent=rna-XM_017943677.1
NW_017100140.1	Gnomon	CDS	600264	600906	.	-	0	Name=XP_017787737.1;ID=cds-XP_017787737.1;Dbxref=GeneID:108570385%2CGenbank:XP_017787737.1;Parent=rna-XM_017932248.1
NW_017100140.1	Gnomon	CDS	599960	600192	.	-	0	Name=XP_017787737.1;ID=cds-XP_017787737.1;Dbxref=GeneID:108570385%2CGenbank:XP_017787737.1;Parent=rna-XM_017932248.1
NW_017100140.1	Gnomon	CDS	599065	599849	.	-	0	Name=XP_017787737.1;ID=cds-XP_017787737.1;Dbxref=GeneID:108570385%2CGenbank:XP_017787737.1;Parent=rna-XM_017932248.1
NW_017100140.1	Gnomon	CDS	598251	598389	.	-	0	Name=XP_017787737.1;ID=cds-XP_017787737.1;Dbxref=GeneID:108570385%2CGenbank:XP_017787737.1;Parent=rna-XM_017932248.1
NW_017100140.1	Gnomon	CDS	1722487	1722666	.	-	0	Name=XP_017799547.1;ID=cds-XP_017799547.1;Dbxref=GeneID:108580327%2CGenbank:XP_017799547.1;Parent=rna-XM_017944058.1
NW_017100140.1	Gnomon	CDS	1722016	1722119	.	-	0	Name=XP_017799547.1;ID=cds-XP_017799547.1;Dbxref=GeneID:108580327%2CGenbank:XP_017799547.1;Parent=rna-XM_017944058.1
NW_017100140.1	Gnomon	CDS	1721741	1721938	.	-	0	Name=XP_017799547.1;ID=cds-XP_017799547.1;Dbxref=GeneID:108580327%2CGenbank:XP_017799547.1;Parent=rna-XM_017944058.1
NW_017100140.1	Gnomon	CDS	1720751	1720958	.	-	0	Name=XP_017799547.1;ID=cds-XP_017799547.1;Dbxref=GeneID:108580327%2CGenbank:XP_017799547.1;Parent=rna-XM_017944058.1
NW_017100140.1	Gnomon	CDS	1719957	1720199	.	-	0	Name=XP_017799547.1;ID=cds-XP_017799547.1;Dbxref=GeneID:108580327%2CGenbank:XP_017799547.1;Parent=rna-XM_017944058.1
NW_017100140.1	Gnomon	CDS	1719797	1719882	.	-	0	Name=XP_017799547.1;ID=cds-XP_017799547.1;Dbxref=GeneID:108580327%2CGenbank:XP_017799547.1;Parent=rna-XM_017944058.1
NW_017100140.1	Gnomon	CDS	1719554	1719680	.	-	0	Name=XP_017799547.1;ID=cds-XP_017799547.1;Dbxref=GeneID:108580327%2CGenbank:XP_017799547.1;Parent=rna-XM_017944058.1
NW_017100140.1	Gnomon	CDS	1719148	1719282	.	-	0	Name=XP_017799547.1;ID=cds-XP_017799547.1;Dbxref=GeneID:108580327%2CGenbank:XP_017799547.1;Parent=rna-XM_017944058.1
NW_017100140.1	Gnomon	CDS	1717942	1718089	.	-	0	Name=XP_017799547.1;ID=cds-XP_017799547.1;Dbxref=GeneID:108580327%2CGenbank:XP_017799547.1;Parent=rna-XM_017944058.1
NW_017100140.1	Gnomon	CDS	1717739	1717869	.	-	0	Name=XP_017799547.1;ID=cds-XP_017799547.1;Dbxref=GeneID:108580327%2CGenbank:XP_017799547.1;Parent=rna-XM_017944058.1
NW_017100140.1	Gnomon	CDS	1717418	1717660	.	-	0	Name=XP_017799547.1;ID=cds-XP_017799547.1;Dbxref=GeneID:108580327%2CGenbank:XP_017799547.1;Parent=rna-XM_017944058.1
NW_017100140.1	Gnomon	CDS	1717184	1717332	.	-	0	Name=XP_017799547.1;ID=cds-XP_017799547.1;Dbxref=GeneID:108580327%2CGenbank:XP_017799547.1;Parent=rna-XM_017944058.1
NW_017100140.1	Gnomon	CDS	1716864	1717098	.	-	0	Name=XP_017799547.1;ID=cds-XP_017799547.1;Dbxref=GeneID:108580327%2CGenbank:XP_017799547.1;Parent=rna-XM_017944058.1
NW_017100140.1	Gnomon	exon	2023768	2024058	.	+	.	ID=exon-XM_017932187.1-3;Dbxref=GeneID:108570342%2CGenbank:XM_017932187.1;Parent=rna-XM_017932187.1
NW_017100140.1	Gnomon	exon	2022806	2022978	.	+	.	ID=exon-XM_017932187.1-1;Dbxref=GeneID:108570342%2CGenbank:XM_017932187.1;Parent=rna-XM_017932187.1
NW_017100140.1	Gnomon	exon	2023308	2023469	.	+	.	ID=exon-XM_017932187.1-2;Dbxref=GeneID:108570342%2CGenbank:XM_017932187.1;Parent=rna-XM_017932187.1
NW_017100140.1	Gnomon	CDS	1994506	1994537	.	-	0	Name=XP_017787975.1;ID=cds-XP_017787975.1;Dbxref=GeneID:108570589%2CGenbank:XP_017787975.1;Parent=rna-XM_017932486.1
NW_017100140.1	Gnomon	CDS	1964800	1965001	.	-	0	Name=XP_017787975.1;ID=cds-XP_017787975.1;Dbxref=GeneID:108570589%2CGenbank:XP_017787975.1;Parent=rna-XM_017932486.1
NW_017100140.1	Gnomon	CDS	1964635	1964722	.	-	0	Name=XP_017787975.1;ID=cds-XP_017787975.1;Dbxref=GeneID:108570589%2CGenbank:XP_017787975.1;Parent=rna-XM_017932486.1
NW_017100140.1	Gnomon	CDS	1964403	1964488	.	-	0	Name=XP_017787975.1;ID=cds-XP_017787975.1;Dbxref=GeneID:108570589%2CGenbank:XP_017787975.1;Parent=rna-XM_017932486.1
NW_017100140.1	Gnomon	CDS	1963337	1963930	.	-	0	Name=XP_017787975.1;ID=cds-XP_017787975.1;Dbxref=GeneID:108570589%2CGenbank:XP_017787975.1;Parent=rna-XM_017932486.1
NW_017100140.1	Gnomon	CDS	1962892	1963092	.	-	0	Name=XP_017787975.1;ID=cds-XP_017787975.1;Dbxref=GeneID:108570589%2CGenbank:XP_017787975.1;Parent=rna-XM_017932486.1
NW_017100140.1	Gnomon	CDS	1962499	1962791	.	-	0	Name=XP_017787975.1;ID=cds-XP_017787975.1;Dbxref=GeneID:108570589%2CGenbank:XP_017787975.1;Parent=rna-XM_017932486.1
NW_017100140.1	Gnomon	CDS	1961926	1962229	.	-	0	Name=XP_017787975.1;ID=cds-XP_017787975.1;Dbxref=GeneID:108570589%2CGenbank:XP_017787975.1;Parent=rna-XM_017932486.1
NW_017100140.1	Gnomon	CDS	1961446	1961520	.	-	0	Name=XP_017787975.1;ID=cds-XP_017787975.1;Dbxref=GeneID:108570589%2CGenbank:XP_017787975.1;Parent=rna-XM_017932486.1
NW_017100140.1	Gnomon	mRNA	1836196	1838646	.	-	.	Name=XM_017944022.1;ID=rna-XM_017944022.1;Dbxref=GeneID:108580300%2CGenbank:XM_017944022.1;Parent=gene-LOC108580300
NW_017100140.1	Gnomon	exon	1907384	1909412	.	-	.	ID=exon-XM_017932040.1-3;Dbxref=GeneID:108570219%2CGenbank:XM_017932040.1;Parent=rna-XM_017932040.1
NW_017100140.1	Gnomon	exon	1909748	1909974	.	-	.	ID=exon-XM_017932040.1-1;Dbxref=GeneID:108570219%2CGenbank:XM_017932040.1;Parent=rna-XM_017932040.1
NW_017100140.1	Gnomon	exon	1909486	1909676	.	-	.	ID=exon-XM_017932040.1-2;Dbxref=GeneID:108570219%2CGenbank:XM_017932040.1;Parent=rna-XM_017932040.1
NW_017100140.1	Gnomon	exon	1823747	1824055	.	-	.	ID=exon-XM_017932425.1-1;Dbxref=GeneID:108570540%2CGenbank:XM_017932425.1;Parent=rna-XM_017932425.1
NW_017100140.1	Gnomon	exon	1823109	1823673	.	-	.	ID=exon-XM_017932425.1-2;Dbxref=GeneID:108570540%2CGenbank:XM_017932425.1;Parent=rna-XM_017932425.1
NW_017100140.1	Gnomon	exon	1822698	1823034	.	-	.	ID=exon-XM_017932425.1-3;Dbxref=GeneID:108570540%2CGenbank:XM_017932425.1;Parent=rna-XM_017932425.1
NW_017100140.1	Gnomon	exon	596466	596569	.	-	.	ID=exon-XM_017932327.1-1;Dbxref=GeneID:108570460%2CGenbank:XM_017932327.1;Parent=rna-XM_017932327.1
NW_017100140.1	Gnomon	exon	596033	596394	.	-	.	ID=exon-XM_017932327.1-2;Dbxref=GeneID:108570460%2CGenbank:XM_017932327.1;Parent=rna-XM_017932327.1
NW_017100140.1	Gnomon	exon	595649	595929	.	-	.	ID=exon-XM_017932327.1-3;Dbxref=GeneID:108570460%2CGenbank:XM_017932327.1;Parent=rna-XM_017932327.1
NW_017100140.1	Gnomon	CDS	2080628	2080754	.	-	0	Name=XP_017799393.1;ID=cds-XP_017799393.1;Dbxref=GeneID:108580197%2CGenbank:XP_017799393.1;Parent=rna-XM_017943904.1
NW_017100140.1	Gnomon	CDS	2080419	2080547	.	-	0	Name=XP_017799393.1;ID=cds-XP_017799393.1;Dbxref=GeneID:108580197%2CGenbank:XP_017799393.1;Parent=rna-XM_017943904.1
NW_017100140.1	Gnomon	CDS	2078663	2079151	.	-	0	Name=XP_017799393.1;ID=cds-XP_017799393.1;Dbxref=GeneID:108580197%2CGenbank:XP_017799393.1;Parent=rna-XM_017943904.1
NW_017100140.1	Gnomon	CDS	2077494	2078006	.	-	0	Name=XP_017799393.1;ID=cds-XP_017799393.1;Dbxref=GeneID:108580197%2CGenbank:XP_017799393.1;Parent=rna-XM_017943904.1
NW_017100140.1	Gnomon	CDS	2076005	2076493	.	-	0	Name=XP_017799393.1;ID=cds-XP_017799393.1;Dbxref=GeneID:108580197%2CGenbank:XP_017799393.1;Parent=rna-XM_017943904.1
NW_017100140.1	Gnomon	CDS	2073784	2074124	.	-	0	Name=XP_017799393.1;ID=cds-XP_017799393.1;Dbxref=GeneID:108580197%2CGenbank:XP_017799393.1;Parent=rna-XM_017943904.1
NW_017100140.1	Gnomon	CDS	2072546	2072782	.	-	0	Name=XP_017799393.1;ID=cds-XP_017799393.1;Dbxref=GeneID:108580197%2CGenbank:XP_017799393.1;Parent=rna-XM_017943904.1
NW_017100140.1	Gnomon	CDS	2070820	2071074	.	-	0	Name=XP_017799393.1;ID=cds-XP_017799393.1;Dbxref=GeneID:108580197%2CGenbank:XP_017799393.1;Parent=rna-XM_017943904.1
NW_017100140.1	Gnomon	exon	950058	950281	.	+	.	ID=exon-XM_017944034.1-16;Dbxref=GeneID:108580308%2CGenbank:XM_017944034.1;Parent=rna-XM_017944034.1
NW_017100140.1	Gnomon	exon	950351	950963	.	+	.	ID=exon-XM_017944034.1-17;Dbxref=GeneID:108580308%2CGenbank:XM_017944034.1;Parent=rna-XM_017944034.1
NW_017100140.1	Gnomon	exon	951037	951146	.	+	.	ID=exon-XM_017944034.1-18;Dbxref=GeneID:108580308%2CGenbank:XM_017944034.1;Parent=rna-XM_017944034.1
NW_017100140.1	Gnomon	exon	951466	951591	.	+	.	ID=exon-XM_017944034.1-19;Dbxref=GeneID:108580308%2CGenbank:XM_017944034.1;Parent=rna-XM_017944034.1
NW_017100140.1	Gnomon	exon	947835	947933	.	+	.	ID=exon-XM_017944034.1-10;Dbxref=GeneID:108580308%2CGenbank:XM_017944034.1;Parent=rna-XM_017944034.1
NW_017100140.1	Gnomon	exon	948189	948379	.	+	.	ID=exon-XM_017944034.1-11;Dbxref=GeneID:108580308%2CGenbank:XM_017944034.1;Parent=rna-XM_017944034.1
NW_017100140.1	Gnomon	exon	948448	948798	.	+	.	ID=exon-XM_017944034.1-12;Dbxref=GeneID:108580308%2CGenbank:XM_017944034.1;Parent=rna-XM_017944034.1
NW_017100140.1	Gnomon	exon	948876	949152	.	+	.	ID=exon-XM_017944034.1-13;Dbxref=GeneID:108580308%2CGenbank:XM_017944034.1;Parent=rna-XM_017944034.1
NW_017100140.1	Gnomon	exon	949222	949469	.	+	.	ID=exon-XM_017944034.1-14;Dbxref=GeneID:108580308%2CGenbank:XM_017944034.1;Parent=rna-XM_017944034.1
NW_017100140.1	Gnomon	exon	949576	949987	.	+	.	ID=exon-XM_017944034.1-15;Dbxref=GeneID:108580308%2CGenbank:XM_017944034.1;Parent=rna-XM_017944034.1
NW_017100140.1	Gnomon	exon	952470	953187	.	+	.	ID=exon-XM_017944034.1-20;Dbxref=GeneID:108580308%2CGenbank:XM_017944034.1;Parent=rna-XM_017944034.1
NW_017100140.1	Gnomon	mRNA	1844782	1846655	.	+	.	Name=XM_017932113.1;ID=rna-XM_017932113.1;Dbxref=GeneID:108570273%2CGenbank:XM_017932113.1;Parent=gene-LOC108570273
NW_017100140.1	Gnomon	CDS	958608	958919	.	+	0	Name=XP_017799154.1;ID=cds-XP_017799154.1;Dbxref=GeneID:108580012%2CGenbank:XP_017799154.1;Parent=rna-XM_017943665.1
NW_017100140.1	Gnomon	CDS	959009	959163	.	+	0	Name=XP_017799154.1;ID=cds-XP_017799154.1;Dbxref=GeneID:108580012%2CGenbank:XP_017799154.1;Parent=rna-XM_017943665.1
NW_017100140.1	Gnomon	CDS	959235	959331	.	+	0	Name=XP_017799154.1;ID=cds-XP_017799154.1;Dbxref=GeneID:108580012%2CGenbank:XP_017799154.1;Parent=rna-XM_017943665.1
NW_017100140.1	Gnomon	exon	1936704	1936843	.	-	.	ID=exon-XM_017943867.1-10;Dbxref=GeneID:108580172%2CGenbank:XM_017943867.1;Parent=rna-XM_017943867.1
NW_017100140.1	Gnomon	CDS	1848901	1848966	.	-	0	Name=XP_017799303.1;ID=cds-XP_017799303.1;Dbxref=GeneID:108580144%2CGenbank:XP_017799303.1;Note=The sequence of the model RefSeq protein was modified relative to this genomic sequence to represent the inferred CDS: substituted 2 bases at 2 genomic stop codons;Parent=rna-XM_017943814.1
NW_017100140.1	Gnomon	CDS	1848632	1848705	.	-	0	Name=XP_017799303.1;ID=cds-XP_017799303.1;Dbxref=GeneID:108580144%2CGenbank:XP_017799303.1;Note=The sequence of the model RefSeq protein was modified relative to this genomic sequence to represent the inferred CDS: substituted 2 bases at 2 genomic stop codons;Parent=rna-XM_017943814.1
NW_017100140.1	Gnomon	CDS	1848479	1848558	.	-	0	Name=XP_017799303.1;ID=cds-XP_017799303.1;Dbxref=GeneID:108580144%2CGenbank:XP_017799303.1;Note=The sequence of the model RefSeq protein was modified relative to this genomic sequence to represent the inferred CDS: substituted 2 bases at 2 genomic stop codons;Parent=rna-XM_017943814.1
NW_017100140.1	Gnomon	CDS	1848169	1848406	.	-	0	Name=XP_017799303.1;ID=cds-XP_017799303.1;Dbxref=GeneID:108580144%2CGenbank:XP_017799303.1;Note=The sequence of the model RefSeq protein was modified relative to this genomic sequence to represent the inferred CDS: substituted 2 bases at 2 genomic stop codons;Parent=rna-XM_017943814.1
NW_017100140.1	Gnomon	CDS	1847772	1848097	.	-	0	Name=XP_017799303.1;ID=cds-XP_017799303.1;Dbxref=GeneID:108580144%2CGenbank:XP_017799303.1;Note=The sequence of the model RefSeq protein was modified relative to this genomic sequence to represent the inferred CDS: substituted 2 bases at 2 genomic stop codons;Parent=rna-XM_017943814.1
NW_017100140.1	Gnomon	CDS	1847440	1847696	.	-	0	Name=XP_017799303.1;ID=cds-XP_017799303.1;Dbxref=GeneID:108580144%2CGenbank:XP_017799303.1;Note=The sequence of the model RefSeq protein was modified relative to this genomic sequence to represent the inferred CDS: substituted 2 bases at 2 genomic stop codons;Parent=rna-XM_017943814.1
NW_017100140.1	Gnomon	CDS	1846918	1847367	.	-	0	Name=XP_017799303.1;ID=cds-XP_017799303.1;Dbxref=GeneID:108580144%2CGenbank:XP_017799303.1;Note=The sequence of the model RefSeq protein was modified relative to this genomic sequence to represent the inferred CDS: substituted 2 bases at 2 genomic stop codons;Parent=rna-XM_017943814.1
NW_017100140.1	Gnomon	mRNA	1945393	1949736	.	+	.	Name=XM_017931919.1;ID=rna-XM_017931919.1;Dbxref=GeneID:108570126%2CGenbank:XM_017931919.1;Parent=gene-LOC108570126
NW_017100140.1	RefSeq	cDNA_match	803893	804769	.	+	.	ID=32a61b81-51a1-4a30-970f-2baa442db939;Target=XM_017932062.1 1 877
NW_017100140.1	RefSeq	cDNA_match	812193	813050	.	+	.	ID=32a61b81-51a1-4a30-970f-2baa442db939;Target=XM_017932062.1 1 877
NW_017100140.1	Gnomon	exon	1960587	1960954	.	-	.	ID=exon-XR_001891365.1-10;Dbxref=GeneID:108570589%2CGenbank:XR_001891365.1;Parent=rna-XR_001891365.1
NW_017100140.1	Gnomon	exon	705202	705304	.	-	.	ID=exon-XM_017932304.1-2;Dbxref=GeneID:108570441%2CGenbank:XM_017932304.1;Parent=rna-XM_017932304.1
NW_017100140.1	Gnomon	exon	704613	704956	.	-	.	ID=exon-XM_017932304.1-3;Dbxref=GeneID:108570441%2CGenbank:XM_017932304.1;Parent=rna-XM_017932304.1
NW_017100140.1	Gnomon	exon	705392	705727	.	-	.	ID=exon-XM_017932304.1-1;Dbxref=GeneID:108570441%2CGenbank:XM_017932304.1;Parent=rna-XM_017932304.1
NW_017100140.1	RefSeq	cDNA_match	1046626	1046833	.	-	.	ID=ac180216-0a48-42d7-a68e-eafde66e9cff;Target=XM_017943689.1 1 208
NW_017100140.1	RefSeq	cDNA_match	1045678	1046135	.	-	.	ID=ac180216-0a48-42d7-a68e-eafde66e9cff;Target=XM_017943689.1 1 208
NW_017100140.1	RefSeq	cDNA_match	1041965	1042101	.	-	.	ID=ac180216-0a48-42d7-a68e-eafde66e9cff;Target=XM_017943689.1 1 208
NW_017100140.1	RefSeq	cDNA_match	1040759	1041101	.	-	.	ID=ac180216-0a48-42d7-a68e-eafde66e9cff;Target=XM_017943689.1 1 208
NW_017100140.1	RefSeq	cDNA_match	1039504	1039966	.	-	.	ID=ac180216-0a48-42d7-a68e-eafde66e9cff;Target=XM_017943689.1 1 208
NW_017100140.1	RefSeq	cDNA_match	1036609	1036802	.	-	.	ID=ac180216-0a48-42d7-a68e-eafde66e9cff;Target=XM_017943689.1 1 208
NW_017100140.1	RefSeq	cDNA_match	1035421	1035566	.	-	.	ID=ac180216-0a48-42d7-a68e-eafde66e9cff;Target=XM_017943689.1 1 208
NW_017100140.1	RefSeq	cDNA_match	1034130	1034223	.	-	.	ID=ac180216-0a48-42d7-a68e-eafde66e9cff;Target=XM_017943689.1 1 208
NW_017100140.1	RefSeq	cDNA_match	1032895	1033065	.	-	.	ID=ac180216-0a48-42d7-a68e-eafde66e9cff;Target=XM_017943689.1 1 208
NW_017100140.1	RefSeq	cDNA_match	1032643	1032832	.	-	.	ID=ac180216-0a48-42d7-a68e-eafde66e9cff;Target=XM_017943689.1 1 208
NW_017100140.1	RefSeq	cDNA_match	1032161	1032257	.	-	.	ID=ac180216-0a48-42d7-a68e-eafde66e9cff;Target=XM_017943689.1 1 208
NW_017100140.1	RefSeq	cDNA_match	1031842	1032093	.	-	.	ID=ac180216-0a48-42d7-a68e-eafde66e9cff;Target=XM_017943689.1 1 208
NW_017100140.1	RefSeq	cDNA_match	1030883	1031010	.	-	.	ID=ac180216-0a48-42d7-a68e-eafde66e9cff;Target=XM_017943689.1 1 208
NW_017100140.1	RefSeq	cDNA_match	1030517	1030635	.	-	.	ID=ac180216-0a48-42d7-a68e-eafde66e9cff;Target=XM_017943689.1 1 208
NW_017100140.1	RefSeq	cDNA_match	1030020	1030134	.	-	.	ID=ac180216-0a48-42d7-a68e-eafde66e9cff;Target=XM_017943689.1 1 208
NW_017100140.1	RefSeq	cDNA_match	1029090	1029223	.	-	.	ID=ac180216-0a48-42d7-a68e-eafde66e9cff;Target=XM_017943689.1 1 208
NW_017100140.1	RefSeq	cDNA_match	1028843	1029036	.	-	.	ID=ac180216-0a48-42d7-a68e-eafde66e9cff;Target=XM_017943689.1 1 208
NW_017100140.1	RefSeq	cDNA_match	1028377	1028605	.	-	.	ID=ac180216-0a48-42d7-a68e-eafde66e9cff;Target=XM_017943689.1 1 208
NW_017100140.1	RefSeq	cDNA_match	1028162	1028313	.	-	.	ID=ac180216-0a48-42d7-a68e-eafde66e9cff;Target=XM_017943689.1 1 208
NW_017100140.1	RefSeq	cDNA_match	1027848	1028098	.	-	.	ID=ac180216-0a48-42d7-a68e-eafde66e9cff;Target=XM_017943689.1 1 208
NW_017100140.1	RefSeq	cDNA_match	1025884	1026104	.	-	.	ID=ac180216-0a48-42d7-a68e-eafde66e9cff;Target=XM_017943689.1 1 208
NW_017100140.1	RefSeq	cDNA_match	1025307	1025421	.	-	.	ID=ac180216-0a48-42d7-a68e-eafde66e9cff;Target=XM_017943689.1 1 208
NW_017100140.1	RefSeq	cDNA_match	1024445	1024616	.	-	.	ID=ac180216-0a48-42d7-a68e-eafde66e9cff;Target=XM_017943689.1 1 208
NW_017100140.1	RefSeq	cDNA_match	1021925	1022098	.	-	.	ID=ac180216-0a48-42d7-a68e-eafde66e9cff;Target=XM_017943689.1 1 208
NW_017100140.1	RefSeq	cDNA_match	1021146	1021308	.	-	.	ID=ac180216-0a48-42d7-a68e-eafde66e9cff;Target=XM_017943689.1 1 208
NW_017100140.1	RefSeq	cDNA_match	1017823	1018047	.	-	.	ID=ac180216-0a48-42d7-a68e-eafde66e9cff;Target=XM_017943689.1 1 208
NW_017100140.1	RefSeq	cDNA_match	1016157	1016445	.	-	.	ID=ac180216-0a48-42d7-a68e-eafde66e9cff;Target=XM_017943689.1 1 208
NW_017100140.1	RefSeq	cDNA_match	1015934	1016071	.	-	.	ID=ac180216-0a48-42d7-a68e-eafde66e9cff;Target=XM_017943689.1 1 208
NW_017100140.1	RefSeq	cDNA_match	1014901	1015071	.	-	.	ID=ac180216-0a48-42d7-a68e-eafde66e9cff;Target=XM_017943689.1 1 208
NW_017100140.1	RefSeq	cDNA_match	1013384	1013675	.	-	.	ID=ac180216-0a48-42d7-a68e-eafde66e9cff;Target=XM_017943689.1 1 208
NW_017100140.1	RefSeq	cDNA_match	1013160	1013251	.	-	.	ID=ac180216-0a48-42d7-a68e-eafde66e9cff;Target=XM_017943689.1 1 208
NW_017100140.1	RefSeq	cDNA_match	1011003	1011206	.	-	.	ID=ac180216-0a48-42d7-a68e-eafde66e9cff;Target=XM_017943689.1 1 208
NW_017100140.1	RefSeq	cDNA_match	1010016	1010221	.	-	.	ID=ac180216-0a48-42d7-a68e-eafde66e9cff;Target=XM_017943689.1 1 208
NW_017100140.1	RefSeq	cDNA_match	1009756	1009941	.	-	.	ID=ac180216-0a48-42d7-a68e-eafde66e9cff;Target=XM_017943689.1 1 208
NW_017100140.1	RefSeq	cDNA_match	1008094	1008313	.	-	.	ID=ac180216-0a48-42d7-a68e-eafde66e9cff;Target=XM_017943689.1 1 208
NW_017100140.1	RefSeq	cDNA_match	1007392	1007558	.	-	.	ID=ac180216-0a48-42d7-a68e-eafde66e9cff;Target=XM_017943689.1 1 208
NW_017100140.1	RefSeq	cDNA_match	1006793	1007013	.	-	.	ID=ac180216-0a48-42d7-a68e-eafde66e9cff;Target=XM_017943689.1 1 208
NW_017100140.1	RefSeq	cDNA_match	1006610	1006719	.	-	.	ID=ac180216-0a48-42d7-a68e-eafde66e9cff;Target=XM_017943689.1 1 208
NW_017100140.1	RefSeq	cDNA_match	1006404	1006519	.	-	.	ID=ac180216-0a48-42d7-a68e-eafde66e9cff;Target=XM_017943689.1 1 208
NW_017100140.1	RefSeq	cDNA_match	1006233	1006337	.	-	.	ID=ac180216-0a48-42d7-a68e-eafde66e9cff;Target=XM_017943689.1 1 208
NW_017100140.1	RefSeq	cDNA_match	1005892	1006048	.	-	.	ID=ac180216-0a48-42d7-a68e-eafde66e9cff;Target=XM_017943689.1 1 208
NW_017100140.1	RefSeq	cDNA_match	1005057	1005356	.	-	.	ID=ac180216-0a48-42d7-a68e-eafde66e9cff;Target=XM_017943689.1 1 208
NW_017100140.1	RefSeq	cDNA_match	1004497	1004784	.	-	.	ID=ac180216-0a48-42d7-a68e-eafde66e9cff;Target=XM_017943689.1 1 208
NW_017100140.1	RefSeq	cDNA_match	1002609	1002799	.	-	.	ID=ac180216-0a48-42d7-a68e-eafde66e9cff;Target=XM_017943689.1 1 208
NW_017100140.1	RefSeq	cDNA_match	1002156	1002331	.	-	.	ID=ac180216-0a48-42d7-a68e-eafde66e9cff;Target=XM_017943689.1 1 208
NW_017100140.1	RefSeq	cDNA_match	1000982	1001133	.	-	.	ID=ac180216-0a48-42d7-a68e-eafde66e9cff;Target=XM_017943689.1 1 208
NW_017100140.1	RefSeq	cDNA_match	999583	999747	.	-	.	ID=ac180216-0a48-42d7-a68e-eafde66e9cff;Target=XM_017943689.1 1 208
NW_017100140.1	RefSeq	cDNA_match	999327	999493	.	-	.	ID=ac180216-0a48-42d7-a68e-eafde66e9cff;Target=XM_017943689.1 1 208
NW_017100140.1	RefSeq	cDNA_match	998269	998440	.	-	.	ID=ac180216-0a48-42d7-a68e-eafde66e9cff;Target=XM_017943689.1 1 208
NW_017100140.1	RefSeq	cDNA_match	996126	996338	.	-	.	ID=ac180216-0a48-42d7-a68e-eafde66e9cff;Target=XM_017943689.1 1 208
NW_017100140.1	RefSeq	cDNA_match	995464	995679	.	-	.	ID=ac180216-0a48-42d7-a68e-eafde66e9cff;Target=XM_017943689.1 1 208
NW_017100140.1	RefSeq	cDNA_match	995097	995247	.	-	.	ID=ac180216-0a48-42d7-a68e-eafde66e9cff;Target=XM_017943689.1 1 208
NW_017100140.1	RefSeq	cDNA_match	994838	994987	.	-	.	ID=ac180216-0a48-42d7-a68e-eafde66e9cff;Target=XM_017943689.1 1 208
NW_017100140.1	RefSeq	cDNA_match	993942	994074	.	-	.	ID=ac180216-0a48-42d7-a68e-eafde66e9cff;Target=XM_017943689.1 1 208
NW_017100140.1	RefSeq	cDNA_match	993141	993485	.	-	.	ID=ac180216-0a48-42d7-a68e-eafde66e9cff;Target=XM_017943689.1 1 208
NW_017100140.1	RefSeq	cDNA_match	992314	992586	.	-	.	ID=ac180216-0a48-42d7-a68e-eafde66e9cff;Target=XM_017943689.1 1 208
NW_017100140.1	RefSeq	cDNA_match	991880	992224	.	-	.	ID=ac180216-0a48-42d7-a68e-eafde66e9cff;Target=XM_017943689.1 1 208
NW_017100140.1	RefSeq	cDNA_match	990796	990930	.	-	.	ID=ac180216-0a48-42d7-a68e-eafde66e9cff;Target=XM_017943689.1 1 208
NW_017100140.1	RefSeq	cDNA_match	990442	990718	.	-	.	ID=ac180216-0a48-42d7-a68e-eafde66e9cff;Target=XM_017943689.1 1 208
NW_017100140.1	RefSeq	cDNA_match	989755	990162	.	-	.	ID=ac180216-0a48-42d7-a68e-eafde66e9cff;Target=XM_017943689.1 1 208
NW_017100140.1	RefSeq	cDNA_match	988640	989158	.	-	.	ID=ac180216-0a48-42d7-a68e-eafde66e9cff;Target=XM_017943689.1 1 208
NW_017100140.1	RefSeq	cDNA_match	986050	986200	.	-	.	ID=ac180216-0a48-42d7-a68e-eafde66e9cff;Target=XM_017943689.1 1 208
NW_017100140.1	RefSeq	cDNA_match	985724	985970	.	-	.	ID=ac180216-0a48-42d7-a68e-eafde66e9cff;Target=XM_017943689.1 1 208
NW_017100140.1	Gnomon	exon	812972	813050	.	+	.	ID=exon-XM_017932062.1-3;Dbxref=GeneID:108570242%2CGenbank:XM_017932062.1;Note=The sequence of the model RefSeq transcript was modified relative to this genomic sequence to represent the inferred CDS: inserted 2 bases in 1 codon;Parent=rna-XM_017932062.1
NW_017100140.1	Gnomon	exon	803893	804769	.	+	.	ID=exon-XM_017932062.1-1;Dbxref=GeneID:108570242%2CGenbank:XM_017932062.1;Note=The sequence of the model RefSeq transcript was modified relative to this genomic sequence to represent the inferred CDS: inserted 2 bases in 1 codon;Parent=rna-XM_017932062.1
NW_017100140.1	Gnomon	exon	812193	812970	.	+	.	ID=exon-XM_017932062.1-2;Dbxref=GeneID:108570242%2CGenbank:XM_017932062.1;Note=The sequence of the model RefSeq transcript was modified relative to this genomic sequence to represent the inferred CDS: inserted 2 bases in 1 codon;Parent=rna-XM_017932062.1
NW_017100140.1	Gnomon	exon	998269	998440	.	-	.	ID=exon-XM_017943689.1-50;Dbxref=GeneID:108580029%2CGenbank:XM_017943689.1;Note=The sequence of the model RefSeq transcript was modified relative to this genomic sequence to represent the inferred CDS: inserted 2 bases in 1 codon;Parent=rna-XM_017943689.1
NW_017100140.1	Gnomon	exon	999583	999747	.	-	.	ID=exon-XM_017943689.1-48;Dbxref=GeneID:108580029%2CGenbank:XM_017943689.1;Note=The sequence of the model RefSeq transcript was modified relative to this genomic sequence to represent the inferred CDS: inserted 2 bases in 1 codon;Parent=rna-XM_017943689.1
NW_017100140.1	Gnomon	exon	999327	999493	.	-	.	ID=exon-XM_017943689.1-49;Dbxref=GeneID:108580029%2CGenbank:XM_017943689.1;Note=The sequence of the model RefSeq transcript was modified relative to this genomic sequence to represent the inferred CDS: inserted 2 bases in 1 codon;Parent=rna-XM_017943689.1
NW_017100140.1	Gnomon	exon	1005892	1006048	.	-	.	ID=exon-XM_017943689.1-42;Dbxref=GeneID:108580029%2CGenbank:XM_017943689.1;Note=The sequence of the model RefSeq transcript was modified relative to this genomic sequence to represent the inferred CDS: inserted 2 bases in 1 codon;Parent=rna-XM_017943689.1
NW_017100140.1	Gnomon	exon	1005057	1005356	.	-	.	ID=exon-XM_017943689.1-43;Dbxref=GeneID:108580029%2CGenbank:XM_017943689.1;Note=The sequence of the model RefSeq transcript was modified relative to this genomic sequence to represent the inferred CDS: inserted 2 bases in 1 codon;Parent=rna-XM_017943689.1
NW_017100140.1	Gnomon	exon	1006404	1006519	.	-	.	ID=exon-XM_017943689.1-40;Dbxref=GeneID:108580029%2CGenbank:XM_017943689.1;Note=The sequence of the model RefSeq transcript was modified relative to this genomic sequence to represent the inferred CDS: inserted 2 bases in 1 codon;Parent=rna-XM_017943689.1
NW_017100140.1	Gnomon	exon	1006233	1006337	.	-	.	ID=exon-XM_017943689.1-41;Dbxref=GeneID:108580029%2CGenbank:XM_017943689.1;Note=The sequence of the model RefSeq transcript was modified relative to this genomic sequence to represent the inferred CDS: inserted 2 bases in 1 codon;Parent=rna-XM_017943689.1
NW_017100140.1	Gnomon	exon	1002156	1002331	.	-	.	ID=exon-XM_017943689.1-46;Dbxref=GeneID:108580029%2CGenbank:XM_017943689.1;Note=The sequence of the model RefSeq transcript was modified relative to this genomic sequence to represent the inferred CDS: inserted 2 bases in 1 codon;Parent=rna-XM_017943689.1
NW_017100140.1	Gnomon	exon	1000982	1001133	.	-	.	ID=exon-XM_017943689.1-47;Dbxref=GeneID:108580029%2CGenbank:XM_017943689.1;Note=The sequence of the model RefSeq transcript was modified relative to this genomic sequence to represent the inferred CDS: inserted 2 bases in 1 codon;Parent=rna-XM_017943689.1
NW_017100140.1	Gnomon	exon	1004497	1004784	.	-	.	ID=exon-XM_017943689.1-44;Dbxref=GeneID:108580029%2CGenbank:XM_017943689.1;Note=The sequence of the model RefSeq transcript was modified relative to this genomic sequence to represent the inferred CDS: inserted 2 bases in 1 codon;Parent=rna-XM_017943689.1
NW_017100140.1	Gnomon	exon	1002609	1002799	.	-	.	ID=exon-XM_017943689.1-45;Dbxref=GeneID:108580029%2CGenbank:XM_017943689.1;Note=The sequence of the model RefSeq transcript was modified relative to this genomic sequence to represent the inferred CDS: inserted 2 bases in 1 codon;Parent=rna-XM_017943689.1
NW_017100140.1	Gnomon	exon	1006610	1006719	.	-	.	ID=exon-XM_017943689.1-39;Dbxref=GeneID:108580029%2CGenbank:XM_017943689.1;Note=The sequence of the model RefSeq transcript was modified relative to this genomic sequence to represent the inferred CDS: inserted 2 bases in 1 codon;Parent=rna-XM_017943689.1
NW_017100140.1	Gnomon	exon	1007392	1007558	.	-	.	ID=exon-XM_017943689.1-37;Dbxref=GeneID:108580029%2CGenbank:XM_017943689.1;Note=The sequence of the model RefSeq transcript was modified relative to this genomic sequence to represent the inferred CDS: inserted 2 bases in 1 codon;Parent=rna-XM_017943689.1
NW_017100140.1	Gnomon	exon	1006793	1007013	.	-	.	ID=exon-XM_017943689.1-38;Dbxref=GeneID:108580029%2CGenbank:XM_017943689.1;Note=The sequence of the model RefSeq transcript was modified relative to this genomic sequence to represent the inferred CDS: inserted 2 bases in 1 codon;Parent=rna-XM_017943689.1
NW_017100140.1	Gnomon	exon	1013384	1013675	.	-	.	ID=exon-XM_017943689.1-31;Dbxref=GeneID:108580029%2CGenbank:XM_017943689.1;Note=The sequence of the model RefSeq transcript was modified relative to this genomic sequence to represent the inferred CDS: inserted 2 bases in 1 codon;Parent=rna-XM_017943689.1
NW_017100140.1	Gnomon	exon	1013160	1013251	.	-	.	ID=exon-XM_017943689.1-32;Dbxref=GeneID:108580029%2CGenbank:XM_017943689.1;Note=The sequence of the model RefSeq transcript was modified relative to this genomic sequence to represent the inferred CDS: inserted 2 bases in 1 codon;Parent=rna-XM_017943689.1
NW_017100140.1	Gnomon	exon	1014901	1015071	.	-	.	ID=exon-XM_017943689.1-30;Dbxref=GeneID:108580029%2CGenbank:XM_017943689.1;Note=The sequence of the model RefSeq transcript was modified relative to this genomic sequence to represent the inferred CDS: inserted 2 bases in 1 codon;Parent=rna-XM_017943689.1
NW_017100140.1	Gnomon	exon	1009756	1009941	.	-	.	ID=exon-XM_017943689.1-35;Dbxref=GeneID:108580029%2CGenbank:XM_017943689.1;Note=The sequence of the model RefSeq transcript was modified relative to this genomic sequence to represent the inferred CDS: inserted 2 bases in 1 codon;Parent=rna-XM_017943689.1
NW_017100140.1	Gnomon	exon	1008094	1008313	.	-	.	ID=exon-XM_017943689.1-36;Dbxref=GeneID:108580029%2CGenbank:XM_017943689.1;Note=The sequence of the model RefSeq transcript was modified relative to this genomic sequence to represent the inferred CDS: inserted 2 bases in 1 codon;Parent=rna-XM_017943689.1
NW_017100140.1	Gnomon	exon	1011003	1011206	.	-	.	ID=exon-XM_017943689.1-33;Dbxref=GeneID:108580029%2CGenbank:XM_017943689.1;Note=The sequence of the model RefSeq transcript was modified relative to this genomic sequence to represent the inferred CDS: inserted 2 bases in 1 codon;Parent=rna-XM_017943689.1
NW_017100140.1	Gnomon	exon	1010016	1010221	.	-	.	ID=exon-XM_017943689.1-34;Dbxref=GeneID:108580029%2CGenbank:XM_017943689.1;Note=The sequence of the model RefSeq transcript was modified relative to this genomic sequence to represent the inferred CDS: inserted 2 bases in 1 codon;Parent=rna-XM_017943689.1
NW_017100140.1	Gnomon	exon	985724	985970	.	-	.	ID=exon-XM_017943689.1-64;Dbxref=GeneID:108580029%2CGenbank:XM_017943689.1;Note=The sequence of the model RefSeq transcript was modified relative to this genomic sequence to represent the inferred CDS: inserted 2 bases in 1 codon;Parent=rna-XM_017943689.1
NW_017100140.1	Gnomon	exon	988640	989158	.	-	.	ID=exon-XM_017943689.1-62;Dbxref=GeneID:108580029%2CGenbank:XM_017943689.1;Note=The sequence of the model RefSeq transcript was modified relative to this genomic sequence to represent the inferred CDS: inserted 2 bases in 1 codon;Parent=rna-XM_017943689.1
NW_017100140.1	Gnomon	exon	986050	986200	.	-	.	ID=exon-XM_017943689.1-63;Dbxref=GeneID:108580029%2CGenbank:XM_017943689.1;Note=The sequence of the model RefSeq transcript was modified relative to this genomic sequence to represent the inferred CDS: inserted 2 bases in 1 codon;Parent=rna-XM_017943689.1
NW_017100140.1	Gnomon	exon	990442	990718	.	-	.	ID=exon-XM_017943689.1-60;Dbxref=GeneID:108580029%2CGenbank:XM_017943689.1;Note=The sequence of the model RefSeq transcript was modified relative to this genomic sequence to represent the inferred CDS: inserted 2 bases in 1 codon;Parent=rna-XM_017943689.1
NW_017100140.1	Gnomon	exon	989755	990162	.	-	.	ID=exon-XM_017943689.1-61;Dbxref=GeneID:108580029%2CGenbank:XM_017943689.1;Note=The sequence of the model RefSeq transcript was modified relative to this genomic sequence to represent the inferred CDS: inserted 2 bases in 1 codon;Parent=rna-XM_017943689.1
NW_017100140.1	Gnomon	exon	990796	990930	.	-	.	ID=exon-XM_017943689.1-59;Dbxref=GeneID:108580029%2CGenbank:XM_017943689.1;Note=The sequence of the model RefSeq transcript was modified relative to this genomic sequence to represent the inferred CDS: inserted 2 bases in 1 codon;Parent=rna-XM_017943689.1
NW_017100140.1	Gnomon	exon	995097	995247	.	-	.	ID=exon-XM_017943689.1-53;Dbxref=GeneID:108580029%2CGenbank:XM_017943689.1;Note=The sequence of the model RefSeq transcript was modified relative to this genomic sequence to represent the inferred CDS: inserted 2 bases in 1 codon;Parent=rna-XM_017943689.1
NW_017100140.1	Gnomon	exon	994838	994987	.	-	.	ID=exon-XM_017943689.1-54;Dbxref=GeneID:108580029%2CGenbank:XM_017943689.1;Note=The sequence of the model RefSeq transcript was modified relative to this genomic sequence to represent the inferred CDS: inserted 2 bases in 1 codon;Parent=rna-XM_017943689.1
NW_017100140.1	Gnomon	exon	996126	996338	.	-	.	ID=exon-XM_017943689.1-51;Dbxref=GeneID:108580029%2CGenbank:XM_017943689.1;Note=The sequence of the model RefSeq transcript was modified relative to this genomic sequence to represent the inferred CDS: inserted 2 bases in 1 codon;Parent=rna-XM_017943689.1
NW_017100140.1	Gnomon	exon	995464	995679	.	-	.	ID=exon-XM_017943689.1-52;Dbxref=GeneID:108580029%2CGenbank:XM_017943689.1;Note=The sequence of the model RefSeq transcript was modified relative to this genomic sequence to represent the inferred CDS: inserted 2 bases in 1 codon;Parent=rna-XM_017943689.1
NW_017100140.1	Gnomon	exon	992314	992586	.	-	.	ID=exon-XM_017943689.1-57;Dbxref=GeneID:108580029%2CGenbank:XM_017943689.1;Note=The sequence of the model RefSeq transcript was modified relative to this genomic sequence to represent the inferred CDS: inserted 2 bases in 1 codon;Parent=rna-XM_017943689.1
NW_017100140.1	Gnomon	exon	991880	992224	.	-	.	ID=exon-XM_017943689.1-58;Dbxref=GeneID:108580029%2CGenbank:XM_017943689.1;Note=The sequence of the model RefSeq transcript was modified relative to this genomic sequence to represent the inferred CDS: inserted 2 bases in 1 codon;Parent=rna-XM_017943689.1
NW_017100140.1	Gnomon	exon	993942	994074	.	-	.	ID=exon-XM_017943689.1-55;Dbxref=GeneID:108580029%2CGenbank:XM_017943689.1;Note=The sequence of the model RefSeq transcript was modified relative to this genomic sequence to represent the inferred CDS: inserted 2 bases in 1 codon;Parent=rna-XM_017943689.1
NW_017100140.1	Gnomon	exon	993141	993485	.	-	.	ID=exon-XM_017943689.1-56;Dbxref=GeneID:108580029%2CGenbank:XM_017943689.1;Note=The sequence of the model RefSeq transcript was modified relative to this genomic sequence to represent the inferred CDS: inserted 2 bases in 1 codon;Parent=rna-XM_017943689.1
NW_017100140.1	Gnomon	CDS	666022	666789	.	-	0	Name=XP_017787635.1;ID=cds-XP_017787635.1;Dbxref=GeneID:108570304%2CGenbank:XP_017787635.1;Parent=rna-XM_017932146.1
NW_017100140.1	Gnomon	exon	1016157	1016445	.	-	.	ID=exon-XM_017943689.1-28;Dbxref=GeneID:108580029%2CGenbank:XM_017943689.1;Note=The sequence of the model RefSeq transcript was modified relative to this genomic sequence to represent the inferred CDS: inserted 2 bases in 1 codon;Parent=rna-XM_017943689.1
NW_017100140.1	Gnomon	exon	1015934	1016071	.	-	.	ID=exon-XM_017943689.1-29;Dbxref=GeneID:108580029%2CGenbank:XM_017943689.1;Note=The sequence of the model RefSeq transcript was modified relative to this genomic sequence to represent the inferred CDS: inserted 2 bases in 1 codon;Parent=rna-XM_017943689.1
NW_017100140.1	Gnomon	exon	1021146	1021308	.	-	.	ID=exon-XM_017943689.1-26;Dbxref=GeneID:108580029%2CGenbank:XM_017943689.1;Note=The sequence of the model RefSeq transcript was modified relative to this genomic sequence to represent the inferred CDS: inserted 2 bases in 1 codon;Parent=rna-XM_017943689.1
NW_017100140.1	Gnomon	exon	1017823	1018047	.	-	.	ID=exon-XM_017943689.1-27;Dbxref=GeneID:108580029%2CGenbank:XM_017943689.1;Note=The sequence of the model RefSeq transcript was modified relative to this genomic sequence to represent the inferred CDS: inserted 2 bases in 1 codon;Parent=rna-XM_017943689.1
NW_017100140.1	Gnomon	exon	1027848	1028098	.	-	.	ID=exon-XM_017943689.1-20;Dbxref=GeneID:108580029%2CGenbank:XM_017943689.1;Note=The sequence of the model RefSeq transcript was modified relative to this genomic sequence to represent the inferred CDS: inserted 2 bases in 1 codon;Parent=rna-XM_017943689.1
NW_017100140.1	Gnomon	exon	1025884	1026104	.	-	.	ID=exon-XM_017943689.1-21;Dbxref=GeneID:108580029%2CGenbank:XM_017943689.1;Note=The sequence of the model RefSeq transcript was modified relative to this genomic sequence to represent the inferred CDS: inserted 2 bases in 1 codon;Parent=rna-XM_017943689.1
NW_017100140.1	Gnomon	exon	1022015	1022098	.	-	.	ID=exon-XM_017943689.1-24;Dbxref=GeneID:108580029%2CGenbank:XM_017943689.1;Note=The sequence of the model RefSeq transcript was modified relative to this genomic sequence to represent the inferred CDS: inserted 2 bases in 1 codon;Parent=rna-XM_017943689.1
NW_017100140.1	Gnomon	exon	1021925	1022013	.	-	.	ID=exon-XM_017943689.1-25;Dbxref=GeneID:108580029%2CGenbank:XM_017943689.1;Note=The sequence of the model RefSeq transcript was modified relative to this genomic sequence to represent the inferred CDS: inserted 2 bases in 1 codon;Parent=rna-XM_017943689.1
NW_017100140.1	Gnomon	exon	1025307	1025421	.	-	.	ID=exon-XM_017943689.1-22;Dbxref=GeneID:108580029%2CGenbank:XM_017943689.1;Note=The sequence of the model RefSeq transcript was modified relative to this genomic sequence to represent the inferred CDS: inserted 2 bases in 1 codon;Parent=rna-XM_017943689.1
NW_017100140.1	Gnomon	exon	1024445	1024616	.	-	.	ID=exon-XM_017943689.1-23;Dbxref=GeneID:108580029%2CGenbank:XM_017943689.1;Note=The sequence of the model RefSeq transcript was modified relative to this genomic sequence to represent the inferred CDS: inserted 2 bases in 1 codon;Parent=rna-XM_017943689.1
NW_017100140.1	Gnomon	exon	1028843	1029036	.	-	.	ID=exon-XM_017943689.1-17;Dbxref=GeneID:108580029%2CGenbank:XM_017943689.1;Note=The sequence of the model RefSeq transcript was modified relative to this genomic sequence to represent the inferred CDS: inserted 2 bases in 1 codon;Parent=rna-XM_017943689.1
NW_017100140.1	Gnomon	exon	1028377	1028605	.	-	.	ID=exon-XM_017943689.1-18;Dbxref=GeneID:108580029%2CGenbank:XM_017943689.1;Note=The sequence of the model RefSeq transcript was modified relative to this genomic sequence to represent the inferred CDS: inserted 2 bases in 1 codon;Parent=rna-XM_017943689.1
NW_017100140.1	Gnomon	exon	1030020	1030134	.	-	.	ID=exon-XM_017943689.1-15;Dbxref=GeneID:108580029%2CGenbank:XM_017943689.1;Note=The sequence of the model RefSeq transcript was modified relative to this genomic sequence to represent the inferred CDS: inserted 2 bases in 1 codon;Parent=rna-XM_017943689.1
NW_017100140.1	Gnomon	exon	1029090	1029223	.	-	.	ID=exon-XM_017943689.1-16;Dbxref=GeneID:108580029%2CGenbank:XM_017943689.1;Note=The sequence of the model RefSeq transcript was modified relative to this genomic sequence to represent the inferred CDS: inserted 2 bases in 1 codon;Parent=rna-XM_017943689.1
NW_017100140.1	Gnomon	exon	1028162	1028313	.	-	.	ID=exon-XM_017943689.1-19;Dbxref=GeneID:108580029%2CGenbank:XM_017943689.1;Note=The sequence of the model RefSeq transcript was modified relative to this genomic sequence to represent the inferred CDS: inserted 2 bases in 1 codon;Parent=rna-XM_017943689.1
NW_017100140.1	Gnomon	exon	1032643	1032832	.	-	.	ID=exon-XM_017943689.1-10;Dbxref=GeneID:108580029%2CGenbank:XM_017943689.1;Note=The sequence of the model RefSeq transcript was modified relative to this genomic sequence to represent the inferred CDS: inserted 2 bases in 1 codon;Parent=rna-XM_017943689.1
NW_017100140.1	Gnomon	exon	1030883	1031010	.	-	.	ID=exon-XM_017943689.1-13;Dbxref=GeneID:108580029%2CGenbank:XM_017943689.1;Note=The sequence of the model RefSeq transcript was modified relative to this genomic sequence to represent the inferred CDS: inserted 2 bases in 1 codon;Parent=rna-XM_017943689.1
NW_017100140.1	Gnomon	exon	1030517	1030635	.	-	.	ID=exon-XM_017943689.1-14;Dbxref=GeneID:108580029%2CGenbank:XM_017943689.1;Note=The sequence of the model RefSeq transcript was modified relative to this genomic sequence to represent the inferred CDS: inserted 2 bases in 1 codon;Parent=rna-XM_017943689.1
NW_017100140.1	Gnomon	exon	1032161	1032257	.	-	.	ID=exon-XM_017943689.1-11;Dbxref=GeneID:108580029%2CGenbank:XM_017943689.1;Note=The sequence of the model RefSeq transcript was modified relative to this genomic sequence to represent the inferred CDS: inserted 2 bases in 1 codon;Parent=rna-XM_017943689.1
NW_017100140.1	Gnomon	exon	1031842	1032093	.	-	.	ID=exon-XM_017943689.1-12;Dbxref=GeneID:108580029%2CGenbank:XM_017943689.1;Note=The sequence of the model RefSeq transcript was modified relative to this genomic sequence to represent the inferred CDS: inserted 2 bases in 1 codon;Parent=rna-XM_017943689.1
NW_017100140.1	Gnomon	exon	1804766	1805023	.	+	.	ID=exon-XM_017932452.1-2;Dbxref=GeneID:108570557%2CGenbank:XM_017932452.1;Parent=rna-XM_017932452.1
NW_017100140.1	Gnomon	exon	1805437	1805949	.	+	.	ID=exon-XM_017932452.1-3;Dbxref=GeneID:108570557%2CGenbank:XM_017932452.1;Parent=rna-XM_017932452.1
NW_017100140.1	Gnomon	exon	1806450	1806549	.	+	.	ID=exon-XM_017932452.1-4;Dbxref=GeneID:108570557%2CGenbank:XM_017932452.1;Parent=rna-XM_017932452.1
NW_017100140.1	Gnomon	exon	1804008	1804066	.	+	.	ID=exon-XM_017932452.1-1;Dbxref=GeneID:108570557%2CGenbank:XM_017932452.1;Parent=rna-XM_017932452.1
NW_017100140.1	Gnomon	mRNA	1849493	1851193	.	+	.	Name=XM_017943826.1;ID=rna-XM_017943826.1;Dbxref=GeneID:108580155%2CGenbank:XM_017943826.1;Parent=gene-LOC108580155
NW_017100140.1	Gnomon	CDS	1851797	1851856	.	+	0	Name=XP_017787480.1;ID=cds-XP_017787480.1;Dbxref=GeneID:108570186%2CGenbank:XP_017787480.1;Parent=rna-XM_017931991.1
NW_017100140.1	Gnomon	CDS	1851954	1852308	.	+	0	Name=XP_017787480.1;ID=cds-XP_017787480.1;Dbxref=GeneID:108570186%2CGenbank:XP_017787480.1;Parent=rna-XM_017931991.1
NW_017100140.1	Gnomon	CDS	1852368	1852543	.	+	0	Name=XP_017787480.1;ID=cds-XP_017787480.1;Dbxref=GeneID:108570186%2CGenbank:XP_017787480.1;Parent=rna-XM_017931991.1
NW_017100140.1	Gnomon	CDS	1854116	1854331	.	+	0	Name=XP_017787480.1;ID=cds-XP_017787480.1;Dbxref=GeneID:108570186%2CGenbank:XP_017787480.1;Parent=rna-XM_017931991.1
NW_017100140.1	Gnomon	CDS	2195887	2195936	.	-	0	Name=XP_017799445.1;ID=cds-XP_017799445.1;Dbxref=GeneID:108580237%2CGenbank:XP_017799445.1;Parent=rna-XM_017943956.1
NW_017100140.1	Gnomon	CDS	2194895	2195516	.	-	0	Name=XP_017799445.1;ID=cds-XP_017799445.1;Dbxref=GeneID:108580237%2CGenbank:XP_017799445.1;Parent=rna-XM_017943956.1
NW_017100140.1	Gnomon	mRNA	1913954	1915822	.	-	.	Name=XM_017943967.1;ID=rna-XM_017943967.1;Dbxref=GeneID:108580253%2CGenbank:XM_017943967.1;Parent=gene-LOC108580253
NW_017100140.1	Gnomon	CDS	1751209	1751547	.	-	0	Name=XP_017787873.1;ID=cds-XP_017787873.1;Dbxref=GeneID:108570508%2CGenbank:XP_017787873.1;Parent=rna-XM_017932384.1
NW_017100140.1	Gnomon	CDS	1750493	1750843	.	-	0	Name=XP_017787873.1;ID=cds-XP_017787873.1;Dbxref=GeneID:108570508%2CGenbank:XP_017787873.1;Parent=rna-XM_017932384.1
NW_017100140.1	Gnomon	mRNA	1716160	1731482	.	-	.	Name=XM_017944066.1;ID=rna-XM_017944066.1;Dbxref=GeneID:108580327%2CGenbank:XM_017944066.1;Parent=gene-LOC108580327
NW_017100140.1	Gnomon	mRNA	768523	770927	.	+	.	Name=XM_017932013.1;ID=rna-XM_017932013.1;Dbxref=GeneID:108570206%2CGenbank:XM_017932013.1;Parent=gene-LOC108570206
NW_017100140.1	Gnomon	mRNA	693634	696463	.	-	.	Name=XM_017943571.1;ID=rna-XM_017943571.1;Dbxref=GeneID:108579934%2CGenbank:XM_017943571.1;Parent=gene-LOC108579934
NW_017100140.1	Gnomon	mRNA	281183	320988	.	-	.	Name=XM_017943477.1;ID=rna-XM_017943477.1;Dbxref=GeneID:108579853%2CGenbank:XM_017943477.1;Parent=gene-LOC108579853
NW_017100140.1	Gnomon	CDS	1825151	1825212	.	+	0	Name=XP_017799292.1;ID=cds-XP_017799292.1;Dbxref=GeneID:108580133%2CGenbank:XP_017799292.1;Parent=rna-XM_017943803.1
NW_017100140.1	Gnomon	CDS	1825274	1825731	.	+	0	Name=XP_017799292.1;ID=cds-XP_017799292.1;Dbxref=GeneID:108580133%2CGenbank:XP_017799292.1;Parent=rna-XM_017943803.1
NW_017100140.1	Gnomon	CDS	1825818	1825885	.	+	0	Name=XP_017799292.1;ID=cds-XP_017799292.1;Dbxref=GeneID:108580133%2CGenbank:XP_017799292.1;Parent=rna-XM_017943803.1
NW_017100140.1	Gnomon	CDS	1825970	1826198	.	+	0	Name=XP_017799292.1;ID=cds-XP_017799292.1;Dbxref=GeneID:108580133%2CGenbank:XP_017799292.1;Parent=rna-XM_017943803.1
NW_017100140.1	Gnomon	CDS	1826234	1826308	.	+	0	Name=XP_017799292.1;ID=cds-XP_017799292.1;Dbxref=GeneID:108580133%2CGenbank:XP_017799292.1;Parent=rna-XM_017943803.1
NW_017100140.1	Gnomon	CDS	1826408	1828200	.	+	0	Name=XP_017799292.1;ID=cds-XP_017799292.1;Dbxref=GeneID:108580133%2CGenbank:XP_017799292.1;Parent=rna-XM_017943803.1
NW_017100140.1	Gnomon	CDS	1828290	1831271	.	+	0	Name=XP_017799292.1;ID=cds-XP_017799292.1;Dbxref=GeneID:108580133%2CGenbank:XP_017799292.1;Parent=rna-XM_017943803.1
NW_017100140.1	Gnomon	CDS	1831346	1831472	.	+	0	Name=XP_017799292.1;ID=cds-XP_017799292.1;Dbxref=GeneID:108580133%2CGenbank:XP_017799292.1;Parent=rna-XM_017943803.1
NW_017100140.1	Gnomon	CDS	1831539	1831684	.	+	0	Name=XP_017799292.1;ID=cds-XP_017799292.1;Dbxref=GeneID:108580133%2CGenbank:XP_017799292.1;Parent=rna-XM_017943803.1
NW_017100140.1	Gnomon	CDS	1831748	1831951	.	+	0	Name=XP_017799292.1;ID=cds-XP_017799292.1;Dbxref=GeneID:108580133%2CGenbank:XP_017799292.1;Parent=rna-XM_017943803.1
NW_017100140.1	Gnomon	mRNA	2020138	2022108	.	-	.	Name=XM_017932157.1;ID=rna-XM_017932157.1;Dbxref=GeneID:108570315%2CGenbank:XM_017932157.1;Parent=gene-LOC108570315
NW_017100140.1	Gnomon	mRNA	1832095	1835555	.	+	.	Name=XM_017931913.1;ID=rna-XM_017931913.1;Dbxref=GeneID:108570115%2CGenbank:XM_017931913.1;Parent=gene-LOC108570115
NW_017100140.1	Gnomon	mRNA	934943	935696	.	-	.	Name=XM_017932169.1;ID=rna-XM_017932169.1;Dbxref=GeneID:108570325%2CGenbank:XM_017932169.1;Parent=gene-LOC108570325
NW_017100140.1	Gnomon	exon	2064485	2064525	.	-	.	ID=exon-XM_017943892.1-4;Dbxref=GeneID:108580188%2CGenbank:XM_017943892.1;Parent=rna-XM_017943892.1
NW_017100140.1	Gnomon	exon	2064175	2064321	.	-	.	ID=exon-XM_017943892.1-5;Dbxref=GeneID:108580188%2CGenbank:XM_017943892.1;Parent=rna-XM_017943892.1
NW_017100140.1	Gnomon	exon	2066376	2066585	.	-	.	ID=exon-XM_017943892.1-2;Dbxref=GeneID:108580188%2CGenbank:XM_017943892.1;Parent=rna-XM_017943892.1
NW_017100140.1	Gnomon	exon	2064839	2065105	.	-	.	ID=exon-XM_017943892.1-3;Dbxref=GeneID:108580188%2CGenbank:XM_017943892.1;Parent=rna-XM_017943892.1
NW_017100140.1	Gnomon	exon	2063754	2064075	.	-	.	ID=exon-XM_017943892.1-6;Dbxref=GeneID:108580188%2CGenbank:XM_017943892.1;Parent=rna-XM_017943892.1
NW_017100140.1	Gnomon	exon	2062040	2062257	.	-	.	ID=exon-XM_017943892.1-7;Dbxref=GeneID:108580188%2CGenbank:XM_017943892.1;Parent=rna-XM_017943892.1
NW_017100140.1	Gnomon	exon	2067222	2067312	.	-	.	ID=exon-XM_017943892.1-1;Dbxref=GeneID:108580188%2CGenbank:XM_017943892.1;Parent=rna-XM_017943892.1
NW_017100140.1	Gnomon	mRNA	1670497	1695436	.	-	.	Name=XM_017943723.1;ID=rna-XM_017943723.1;Dbxref=GeneID:108580060%2CGenbank:XM_017943723.1;Parent=gene-LOC108580060
NW_017100140.1	Gnomon	exon	1817961	1818074	.	+	.	ID=exon-XM_017932405.1-1;Dbxref=GeneID:108570530%2CGenbank:XM_017932405.1;Parent=rna-XM_017932405.1
NW_017100140.1	Gnomon	exon	1819564	1819835	.	+	.	ID=exon-XM_017932405.1-4;Dbxref=GeneID:108570530%2CGenbank:XM_017932405.1;Parent=rna-XM_017932405.1
NW_017100140.1	Gnomon	exon	1819914	1820077	.	+	.	ID=exon-XM_017932405.1-5;Dbxref=GeneID:108570530%2CGenbank:XM_017932405.1;Parent=rna-XM_017932405.1
NW_017100140.1	Gnomon	exon	1818575	1818835	.	+	.	ID=exon-XM_017932405.1-2;Dbxref=GeneID:108570530%2CGenbank:XM_017932405.1;Parent=rna-XM_017932405.1
NW_017100140.1	Gnomon	exon	1818988	1819252	.	+	.	ID=exon-XM_017932405.1-3;Dbxref=GeneID:108570530%2CGenbank:XM_017932405.1;Parent=rna-XM_017932405.1
NW_017100140.1	Gnomon	exon	1820195	1820384	.	+	.	ID=exon-XM_017932405.1-6;Dbxref=GeneID:108570530%2CGenbank:XM_017932405.1;Parent=rna-XM_017932405.1
NW_017100140.1	Gnomon	CDS	696201	696463	.	-	0	Name=XP_017799060.1;ID=cds-XP_017799060.1;Dbxref=GeneID:108579934%2CGenbank:XP_017799060.1;Parent=rna-XM_017943571.1
NW_017100140.1	Gnomon	CDS	695885	696060	.	-	0	Name=XP_017799060.1;ID=cds-XP_017799060.1;Dbxref=GeneID:108579934%2CGenbank:XP_017799060.1;Parent=rna-XM_017943571.1
NW_017100140.1	Gnomon	CDS	693634	694028	.	-	0	Name=XP_017799060.1;ID=cds-XP_017799060.1;Dbxref=GeneID:108579934%2CGenbank:XP_017799060.1;Parent=rna-XM_017943571.1
NW_017100140.1	Gnomon	CDS	1915709	1915822	.	-	0	Name=XP_017799456.1;ID=cds-XP_017799456.1;Dbxref=GeneID:108580253%2CGenbank:XP_017799456.1;Parent=rna-XM_017943967.1
NW_017100140.1	Gnomon	CDS	1915351	1915624	.	-	0	Name=XP_017799456.1;ID=cds-XP_017799456.1;Dbxref=GeneID:108580253%2CGenbank:XP_017799456.1;Parent=rna-XM_017943967.1
NW_017100140.1	Gnomon	CDS	1914900	1915275	.	-	0	Name=XP_017799456.1;ID=cds-XP_017799456.1;Dbxref=GeneID:108580253%2CGenbank:XP_017799456.1;Parent=rna-XM_017943967.1
NW_017100140.1	Gnomon	CDS	1914324	1914820	.	-	0	Name=XP_017799456.1;ID=cds-XP_017799456.1;Dbxref=GeneID:108580253%2CGenbank:XP_017799456.1;Parent=rna-XM_017943967.1
NW_017100140.1	Gnomon	CDS	1913954	1914219	.	-	0	Name=XP_017799456.1;ID=cds-XP_017799456.1;Dbxref=GeneID:108580253%2CGenbank:XP_017799456.1;Parent=rna-XM_017943967.1
NW_017100140.1	Gnomon	mRNA	1822698	1824359	.	-	.	Name=XM_017932417.1;ID=rna-XM_017932417.1;Dbxref=GeneID:108570540%2CGenbank:XM_017932417.1;Parent=gene-LOC108570540
NW_017100140.1	Gnomon	mRNA	739513	741426	.	-	.	Name=XM_017932260.1;ID=rna-XM_017932260.1;Dbxref=GeneID:108570396%2CGenbank:XM_017932260.1;Parent=gene-LOC108570396
NW_017100140.1	Gnomon	exon	1863732	1863847	.	-	.	ID=exon-XM_017944008.1-2;Dbxref=GeneID:108580294%2CGenbank:XM_017944008.1;Parent=rna-XM_017944008.1
NW_017100140.1	Gnomon	exon	1858539	1858862	.	-	.	ID=exon-XM_017944008.1-3;Dbxref=GeneID:108580294%2CGenbank:XM_017944008.1;Parent=rna-XM_017944008.1
NW_017100140.1	Gnomon	exon	1864200	1864334	.	-	.	ID=exon-XM_017944008.1-1;Dbxref=GeneID:108580294%2CGenbank:XM_017944008.1;Parent=rna-XM_017944008.1
NW_017100140.1	Gnomon	exon	1857520	1857698	.	-	.	ID=exon-XM_017944008.1-6;Dbxref=GeneID:108580294%2CGenbank:XM_017944008.1;Parent=rna-XM_017944008.1
NW_017100140.1	Gnomon	exon	1855523	1856096	.	-	.	ID=exon-XM_017944008.1-7;Dbxref=GeneID:108580294%2CGenbank:XM_017944008.1;Parent=rna-XM_017944008.1
NW_017100140.1	Gnomon	exon	1858140	1858467	.	-	.	ID=exon-XM_017944008.1-4;Dbxref=GeneID:108580294%2CGenbank:XM_017944008.1;Parent=rna-XM_017944008.1
NW_017100140.1	Gnomon	exon	1857792	1858060	.	-	.	ID=exon-XM_017944008.1-5;Dbxref=GeneID:108580294%2CGenbank:XM_017944008.1;Parent=rna-XM_017944008.1
NW_017100140.1	Gnomon	CDS	956010	956354	.	-	0	Name=XP_017787771.1;ID=cds-XP_017787771.1;Dbxref=GeneID:108570418%2CGenbank:XP_017787771.1;Parent=rna-XM_017932282.1
NW_017100140.1	Gnomon	CDS	955537	955932	.	-	0	Name=XP_017787771.1;ID=cds-XP_017787771.1;Dbxref=GeneID:108570418%2CGenbank:XP_017787771.1;Parent=rna-XM_017932282.1
NW_017100140.1	Gnomon	CDS	955204	955263	.	-	0	Name=XP_017787771.1;ID=cds-XP_017787771.1;Dbxref=GeneID:108570418%2CGenbank:XP_017787771.1;Parent=rna-XM_017932282.1
NW_017100140.1	Gnomon	CDS	955058	955132	.	-	0	Name=XP_017787771.1;ID=cds-XP_017787771.1;Dbxref=GeneID:108570418%2CGenbank:XP_017787771.1;Parent=rna-XM_017932282.1
NW_017100140.1	Gnomon	CDS	954899	954961	.	-	0	Name=XP_017787771.1;ID=cds-XP_017787771.1;Dbxref=GeneID:108570418%2CGenbank:XP_017787771.1;Parent=rna-XM_017932282.1
NW_017100140.1	Gnomon	exon	1941034	1941102	.	-	.	ID=exon-XM_017943867.1-1;Dbxref=GeneID:108580172%2CGenbank:XM_017943867.1;Parent=rna-XM_017943867.1
NW_017100140.1	Gnomon	exon	1938440	1938650	.	-	.	ID=exon-XM_017943867.1-4;Dbxref=GeneID:108580172%2CGenbank:XM_017943867.1;Parent=rna-XM_017943867.1
NW_017100140.1	Gnomon	exon	1938075	1938369	.	-	.	ID=exon-XM_017943867.1-5;Dbxref=GeneID:108580172%2CGenbank:XM_017943867.1;Parent=rna-XM_017943867.1
NW_017100140.1	Gnomon	exon	1939001	1939286	.	-	.	ID=exon-XM_017943867.1-2;Dbxref=GeneID:108580172%2CGenbank:XM_017943867.1;Parent=rna-XM_017943867.1
NW_017100140.1	Gnomon	exon	1938736	1938869	.	-	.	ID=exon-XM_017943867.1-3;Dbxref=GeneID:108580172%2CGenbank:XM_017943867.1;Parent=rna-XM_017943867.1
NW_017100140.1	Gnomon	exon	1937275	1937401	.	-	.	ID=exon-XM_017943867.1-8;Dbxref=GeneID:108580172%2CGenbank:XM_017943867.1;Parent=rna-XM_017943867.1
NW_017100140.1	Gnomon	exon	1936915	1937189	.	-	.	ID=exon-XM_017943867.1-9;Dbxref=GeneID:108580172%2CGenbank:XM_017943867.1;Parent=rna-XM_017943867.1
NW_017100140.1	Gnomon	exon	1937768	1937985	.	-	.	ID=exon-XM_017943867.1-6;Dbxref=GeneID:108580172%2CGenbank:XM_017943867.1;Parent=rna-XM_017943867.1
NW_017100140.1	Gnomon	exon	1937471	1937703	.	-	.	ID=exon-XM_017943867.1-7;Dbxref=GeneID:108580172%2CGenbank:XM_017943867.1;Parent=rna-XM_017943867.1
NW_017100140.1	Gnomon	exon	1920654	1920760	.	+	.	ID=exon-XM_017943986.1-1;Dbxref=GeneID:108580265%2CGenbank:XM_017943986.1;Parent=rna-XM_017943986.1
NW_017100140.1	Gnomon	exon	1921197	1921383	.	+	.	ID=exon-XM_017943986.1-2;Dbxref=GeneID:108580265%2CGenbank:XM_017943986.1;Parent=rna-XM_017943986.1
NW_017100140.1	Gnomon	exon	1929880	1929950	.	+	.	ID=exon-XM_017943986.1-3;Dbxref=GeneID:108580265%2CGenbank:XM_017943986.1;Parent=rna-XM_017943986.1
NW_017100140.1	Gnomon	exon	2042466	2042526	.	-	.	ID=exon-XM_017931930.1-1;Dbxref=GeneID:108570137%2CGenbank:XM_017931930.1;Parent=rna-XM_017931930.1
NW_017100140.1	Gnomon	exon	2040626	2040880	.	-	.	ID=exon-XM_017931930.1-2;Dbxref=GeneID:108570137%2CGenbank:XM_017931930.1;Parent=rna-XM_017931930.1
NW_017100140.1	Gnomon	exon	2038908	2039206	.	-	.	ID=exon-XM_017931930.1-3;Dbxref=GeneID:108570137%2CGenbank:XM_017931930.1;Parent=rna-XM_017931930.1
NW_017100140.1	Gnomon	exon	1931348	1931585	.	+	.	ID=exon-XM_017943986.1-8;Dbxref=GeneID:108580265%2CGenbank:XM_017943986.1;Parent=rna-XM_017943986.1
NW_017100140.1	Gnomon	exon	2038099	2038332	.	-	.	ID=exon-XM_017931930.1-4;Dbxref=GeneID:108570137%2CGenbank:XM_017931930.1;Parent=rna-XM_017931930.1
NW_017100140.1	Gnomon	exon	1931673	1931789	.	+	.	ID=exon-XM_017943986.1-9;Dbxref=GeneID:108580265%2CGenbank:XM_017943986.1;Parent=rna-XM_017943986.1
NW_017100140.1	Gnomon	exon	2036204	2036561	.	-	.	ID=exon-XM_017931930.1-5;Dbxref=GeneID:108570137%2CGenbank:XM_017931930.1;Parent=rna-XM_017931930.1
NW_017100140.1	Gnomon	exon	2033644	2033813	.	-	.	ID=exon-XM_017931930.1-6;Dbxref=GeneID:108570137%2CGenbank:XM_017931930.1;Parent=rna-XM_017931930.1
NW_017100140.1	Gnomon	exon	2033042	2033264	.	-	.	ID=exon-XM_017931930.1-7;Dbxref=GeneID:108570137%2CGenbank:XM_017931930.1;Parent=rna-XM_017931930.1
NW_017100140.1	Gnomon	exon	1929994	1930210	.	+	.	ID=exon-XM_017943986.1-4;Dbxref=GeneID:108580265%2CGenbank:XM_017943986.1;Parent=rna-XM_017943986.1
NW_017100140.1	Gnomon	exon	2032730	2032804	.	-	.	ID=exon-XM_017931930.1-8;Dbxref=GeneID:108570137%2CGenbank:XM_017931930.1;Parent=rna-XM_017931930.1
NW_017100140.1	Gnomon	exon	1930297	1930720	.	+	.	ID=exon-XM_017943986.1-5;Dbxref=GeneID:108580265%2CGenbank:XM_017943986.1;Parent=rna-XM_017943986.1
NW_017100140.1	Gnomon	exon	2032618	2032656	.	-	.	ID=exon-XM_017931930.1-9;Dbxref=GeneID:108570137%2CGenbank:XM_017931930.1;Parent=rna-XM_017931930.1
NW_017100140.1	Gnomon	exon	1930804	1930960	.	+	.	ID=exon-XM_017943986.1-6;Dbxref=GeneID:108580265%2CGenbank:XM_017943986.1;Parent=rna-XM_017943986.1
NW_017100140.1	Gnomon	exon	1931030	1931270	.	+	.	ID=exon-XM_017943986.1-7;Dbxref=GeneID:108580265%2CGenbank:XM_017943986.1;Parent=rna-XM_017943986.1
NW_017100140.1	Gnomon	exon	613562	613980	.	-	.	ID=exon-XM_017943499.1-3;Dbxref=GeneID:108579876%2CGenbank:XM_017943499.1;Parent=rna-XM_017943499.1
NW_017100140.1	Gnomon	exon	613401	613493	.	-	.	ID=exon-XM_017943499.1-4;Dbxref=GeneID:108579876%2CGenbank:XM_017943499.1;Parent=rna-XM_017943499.1
NW_017100140.1	Gnomon	exon	613196	613318	.	-	.	ID=exon-XM_017943499.1-5;Dbxref=GeneID:108579876%2CGenbank:XM_017943499.1;Parent=rna-XM_017943499.1
NW_017100140.1	Gnomon	exon	612446	613134	.	-	.	ID=exon-XM_017943499.1-6;Dbxref=GeneID:108579876%2CGenbank:XM_017943499.1;Parent=rna-XM_017943499.1
NW_017100140.1	Gnomon	exon	614358	614443	.	-	.	ID=exon-XM_017943499.1-1;Dbxref=GeneID:108579876%2CGenbank:XM_017943499.1;Parent=rna-XM_017943499.1
NW_017100140.1	Gnomon	exon	614136	614315	.	-	.	ID=exon-XM_017943499.1-2;Dbxref=GeneID:108579876%2CGenbank:XM_017943499.1;Parent=rna-XM_017943499.1
NW_017100140.1	Gnomon	CDS	1941034	1941102	.	-	0	Name=XP_017799356.1;ID=cds-XP_017799356.1;Dbxref=GeneID:108580172%2CGenbank:XP_017799356.1;Parent=rna-XM_017943867.1
NW_017100140.1	Gnomon	CDS	1939001	1939286	.	-	0	Name=XP_017799356.1;ID=cds-XP_017799356.1;Dbxref=GeneID:108580172%2CGenbank:XP_017799356.1;Parent=rna-XM_017943867.1
NW_017100140.1	Gnomon	CDS	1938736	1938869	.	-	0	Name=XP_017799356.1;ID=cds-XP_017799356.1;Dbxref=GeneID:108580172%2CGenbank:XP_017799356.1;Parent=rna-XM_017943867.1
NW_017100140.1	Gnomon	CDS	1938440	1938650	.	-	0	Name=XP_017799356.1;ID=cds-XP_017799356.1;Dbxref=GeneID:108580172%2CGenbank:XP_017799356.1;Parent=rna-XM_017943867.1
NW_017100140.1	Gnomon	CDS	1938075	1938369	.	-	0	Name=XP_017799356.1;ID=cds-XP_017799356.1;Dbxref=GeneID:108580172%2CGenbank:XP_017799356.1;Parent=rna-XM_017943867.1
NW_017100140.1	Gnomon	CDS	1937768	1937985	.	-	0	Name=XP_017799356.1;ID=cds-XP_017799356.1;Dbxref=GeneID:108580172%2CGenbank:XP_017799356.1;Parent=rna-XM_017943867.1
NW_017100140.1	Gnomon	CDS	1937471	1937703	.	-	0	Name=XP_017799356.1;ID=cds-XP_017799356.1;Dbxref=GeneID:108580172%2CGenbank:XP_017799356.1;Parent=rna-XM_017943867.1
NW_017100140.1	Gnomon	CDS	1937275	1937401	.	-	0	Name=XP_017799356.1;ID=cds-XP_017799356.1;Dbxref=GeneID:108580172%2CGenbank:XP_017799356.1;Parent=rna-XM_017943867.1
NW_017100140.1	Gnomon	CDS	1936915	1937189	.	-	0	Name=XP_017799356.1;ID=cds-XP_017799356.1;Dbxref=GeneID:108580172%2CGenbank:XP_017799356.1;Parent=rna-XM_017943867.1
NW_017100140.1	Gnomon	CDS	1936751	1936843	.	-	0	Name=XP_017799356.1;ID=cds-XP_017799356.1;Dbxref=GeneID:108580172%2CGenbank:XP_017799356.1;Parent=rna-XM_017943867.1
NW_017100140.1	Gnomon	exon	930071	930304	.	-	.	ID=exon-XM_017931979.1-1;Dbxref=GeneID:108570176%2CGenbank:XM_017931979.1;Parent=rna-XM_017931979.1
NW_017100140.1	Gnomon	exon	929308	929740	.	-	.	ID=exon-XM_017931979.1-2;Dbxref=GeneID:108570176%2CGenbank:XM_017931979.1;Parent=rna-XM_017931979.1
NW_017100140.1	Gnomon	exon	928372	928471	.	-	.	ID=exon-XM_017931979.1-5;Dbxref=GeneID:108570176%2CGenbank:XM_017931979.1;Parent=rna-XM_017931979.1
NW_017100140.1	Gnomon	exon	928061	928293	.	-	.	ID=exon-XM_017931979.1-6;Dbxref=GeneID:108570176%2CGenbank:XM_017931979.1;Parent=rna-XM_017931979.1
NW_017100140.1	Gnomon	exon	928809	929222	.	-	.	ID=exon-XM_017931979.1-3;Dbxref=GeneID:108570176%2CGenbank:XM_017931979.1;Parent=rna-XM_017931979.1
NW_017100140.1	Gnomon	exon	928544	928740	.	-	.	ID=exon-XM_017931979.1-4;Dbxref=GeneID:108570176%2CGenbank:XM_017931979.1;Parent=rna-XM_017931979.1
NW_017100140.1	Gnomon	CDS	1804772	1805023	.	+	0	Name=XP_017787925.1;ID=cds-XP_017787925.1;Dbxref=GeneID:108570557%2CGenbank:XP_017787925.1;Parent=rna-XM_017932436.1
NW_017100140.1	Gnomon	CDS	1805437	1805949	.	+	0	Name=XP_017787925.1;ID=cds-XP_017787925.1;Dbxref=GeneID:108570557%2CGenbank:XP_017787925.1;Parent=rna-XM_017932436.1
NW_017100140.1	Gnomon	CDS	1806468	1806641	.	+	0	Name=XP_017787925.1;ID=cds-XP_017787925.1;Dbxref=GeneID:108570557%2CGenbank:XP_017787925.1;Parent=rna-XM_017932436.1
NW_017100140.1	Gnomon	exon	588590	589145	.	-	.	ID=exon-XM_017932235.1-1;Dbxref=GeneID:108570378%2CGenbank:XM_017932235.1;Parent=rna-XM_017932235.1
NW_017100140.1	Gnomon	exon	587931	588187	.	-	.	ID=exon-XM_017932235.1-2;Dbxref=GeneID:108570378%2CGenbank:XM_017932235.1;Parent=rna-XM_017932235.1
NW_017100140.1	Gnomon	mRNA	1936704	1941102	.	-	.	Name=XM_017943867.1;ID=rna-XM_017943867.1;Dbxref=GeneID:108580172%2CGenbank:XM_017943867.1;Parent=gene-LOC108580172
NW_017100140.1	Gnomon	exon	1717739	1717869	.	-	.	ID=exon-XM_017944066.1-11;Dbxref=GeneID:108580327%2CGenbank:XM_017944066.1;Parent=rna-XM_017944066.1
NW_017100140.1	Gnomon	exon	1717418	1717660	.	-	.	ID=exon-XM_017944066.1-12;Dbxref=GeneID:108580327%2CGenbank:XM_017944066.1;Parent=rna-XM_017944066.1
NW_017100140.1	Gnomon	exon	1717184	1717332	.	-	.	ID=exon-XM_017944066.1-13;Dbxref=GeneID:108580327%2CGenbank:XM_017944066.1;Parent=rna-XM_017944066.1
NW_017100140.1	Gnomon	exon	1716160	1717098	.	-	.	ID=exon-XM_017944066.1-14;Dbxref=GeneID:108580327%2CGenbank:XM_017944066.1;Parent=rna-XM_017944066.1
NW_017100140.1	Gnomon	exon	1717942	1718089	.	-	.	ID=exon-XM_017944066.1-10;Dbxref=GeneID:108580327%2CGenbank:XM_017944066.1;Parent=rna-XM_017944066.1
NW_017100140.1	Gnomon	CDS	774608	774842	.	-	0	Name=XP_017799119.1;ID=cds-XP_017799119.1;Dbxref=GeneID:108579983%2CGenbank:XP_017799119.1;Parent=rna-XM_017943630.1
NW_017100140.1	Gnomon	CDS	773636	774327	.	-	0	Name=XP_017799119.1;ID=cds-XP_017799119.1;Dbxref=GeneID:108579983%2CGenbank:XP_017799119.1;Parent=rna-XM_017943630.1
NW_017100140.1	Gnomon	CDS	2022970	2022978	.	+	0	Name=XP_017787676.1;ID=cds-XP_017787676.1;Dbxref=GeneID:108570342%2CGenbank:XP_017787676.1;Parent=rna-XM_017932187.1
NW_017100140.1	Gnomon	CDS	2023308	2023469	.	+	0	Name=XP_017787676.1;ID=cds-XP_017787676.1;Dbxref=GeneID:108570342%2CGenbank:XP_017787676.1;Parent=rna-XM_017932187.1
NW_017100140.1	Gnomon	CDS	2023768	2024058	.	+	0	Name=XP_017787676.1;ID=cds-XP_017787676.1;Dbxref=GeneID:108570342%2CGenbank:XP_017787676.1;Parent=rna-XM_017932187.1
NW_017100140.1	Gnomon	exon	770005	770393	.	+	.	ID=exon-XM_017932013.1-3;Dbxref=GeneID:108570206%2CGenbank:XM_017932013.1;Parent=rna-XM_017932013.1
NW_017100140.1	Gnomon	exon	770473	770927	.	+	.	ID=exon-XM_017932013.1-4;Dbxref=GeneID:108570206%2CGenbank:XM_017932013.1;Parent=rna-XM_017932013.1
NW_017100140.1	Gnomon	exon	768523	768900	.	+	.	ID=exon-XM_017932013.1-1;Dbxref=GeneID:108570206%2CGenbank:XM_017932013.1;Parent=rna-XM_017932013.1
NW_017100140.1	Gnomon	exon	769387	769563	.	+	.	ID=exon-XM_017932013.1-2;Dbxref=GeneID:108570206%2CGenbank:XM_017932013.1;Parent=rna-XM_017932013.1
NW_017100140.1	Gnomon	CDS	1695305	1695436	.	-	0	Name=XP_017799212.1;ID=cds-XP_017799212.1;Dbxref=GeneID:108580060%2CGenbank:XP_017799212.1;Parent=rna-XM_017943723.1
NW_017100140.1	Gnomon	CDS	1695006	1695228	.	-	0	Name=XP_017799212.1;ID=cds-XP_017799212.1;Dbxref=GeneID:108580060%2CGenbank:XP_017799212.1;Parent=rna-XM_017943723.1
NW_017100140.1	Gnomon	CDS	1694772	1694923	.	-	0	Name=XP_017799212.1;ID=cds-XP_017799212.1;Dbxref=GeneID:108580060%2CGenbank:XP_017799212.1;Parent=rna-XM_017943723.1
NW_017100140.1	Gnomon	CDS	1694498	1694696	.	-	0	Name=XP_017799212.1;ID=cds-XP_017799212.1;Dbxref=GeneID:108580060%2CGenbank:XP_017799212.1;Parent=rna-XM_017943723.1
NW_017100140.1	Gnomon	CDS	1694246	1694409	.	-	0	Name=XP_017799212.1;ID=cds-XP_017799212.1;Dbxref=GeneID:108580060%2CGenbank:XP_017799212.1;Parent=rna-XM_017943723.1
NW_017100140.1	Gnomon	CDS	1694005	1694181	.	-	0	Name=XP_017799212.1;ID=cds-XP_017799212.1;Dbxref=GeneID:108580060%2CGenbank:XP_017799212.1;Parent=rna-XM_017943723.1
NW_017100140.1	Gnomon	CDS	1693708	1693929	.	-	0	Name=XP_017799212.1;ID=cds-XP_017799212.1;Dbxref=GeneID:108580060%2CGenbank:XP_017799212.1;Parent=rna-XM_017943723.1
NW_017100140.1	Gnomon	CDS	1693516	1693617	.	-	0	Name=XP_017799212.1;ID=cds-XP_017799212.1;Dbxref=GeneID:108580060%2CGenbank:XP_017799212.1;Parent=rna-XM_017943723.1
NW_017100140.1	Gnomon	CDS	1693301	1693447	.	-	0	Name=XP_017799212.1;ID=cds-XP_017799212.1;Dbxref=GeneID:108580060%2CGenbank:XP_017799212.1;Parent=rna-XM_017943723.1
NW_017100140.1	Gnomon	CDS	1692955	1693124	.	-	0	Name=XP_017799212.1;ID=cds-XP_017799212.1;Dbxref=GeneID:108580060%2CGenbank:XP_017799212.1;Parent=rna-XM_017943723.1
NW_017100140.1	Gnomon	CDS	1692705	1692889	.	-	0	Name=XP_017799212.1;ID=cds-XP_017799212.1;Dbxref=GeneID:108580060%2CGenbank:XP_017799212.1;Parent=rna-XM_017943723.1
NW_017100140.1	Gnomon	CDS	1691698	1692099	.	-	0	Name=XP_017799212.1;ID=cds-XP_017799212.1;Dbxref=GeneID:108580060%2CGenbank:XP_017799212.1;Parent=rna-XM_017943723.1
NW_017100140.1	Gnomon	CDS	1691479	1691638	.	-	0	Name=XP_017799212.1;ID=cds-XP_017799212.1;Dbxref=GeneID:108580060%2CGenbank:XP_017799212.1;Parent=rna-XM_017943723.1
NW_017100140.1	Gnomon	CDS	1691179	1691390	.	-	0	Name=XP_017799212.1;ID=cds-XP_017799212.1;Dbxref=GeneID:108580060%2CGenbank:XP_017799212.1;Parent=rna-XM_017943723.1
NW_017100140.1	Gnomon	CDS	1690990	1691102	.	-	0	Name=XP_017799212.1;ID=cds-XP_017799212.1;Dbxref=GeneID:108580060%2CGenbank:XP_017799212.1;Parent=rna-XM_017943723.1
NW_017100140.1	Gnomon	CDS	1690742	1690922	.	-	0	Name=XP_017799212.1;ID=cds-XP_017799212.1;Dbxref=GeneID:108580060%2CGenbank:XP_017799212.1;Parent=rna-XM_017943723.1
NW_017100140.1	Gnomon	CDS	1690326	1690663	.	-	0	Name=XP_017799212.1;ID=cds-XP_017799212.1;Dbxref=GeneID:108580060%2CGenbank:XP_017799212.1;Parent=rna-XM_017943723.1
NW_017100140.1	Gnomon	CDS	1690098	1690261	.	-	0	Name=XP_017799212.1;ID=cds-XP_017799212.1;Dbxref=GeneID:108580060%2CGenbank:XP_017799212.1;Parent=rna-XM_017943723.1
NW_017100140.1	Gnomon	CDS	1689779	1690033	.	-	0	Name=XP_017799212.1;ID=cds-XP_017799212.1;Dbxref=GeneID:108580060%2CGenbank:XP_017799212.1;Parent=rna-XM_017943723.1
NW_017100140.1	Gnomon	CDS	1689283	1689723	.	-	0	Name=XP_017799212.1;ID=cds-XP_017799212.1;Dbxref=GeneID:108580060%2CGenbank:XP_017799212.1;Parent=rna-XM_017943723.1
NW_017100140.1	Gnomon	CDS	1689041	1689212	.	-	0	Name=XP_017799212.1;ID=cds-XP_017799212.1;Dbxref=GeneID:108580060%2CGenbank:XP_017799212.1;Parent=rna-XM_017943723.1
NW_017100140.1	Gnomon	CDS	1688841	1688986	.	-	0	Name=XP_017799212.1;ID=cds-XP_017799212.1;Dbxref=GeneID:108580060%2CGenbank:XP_017799212.1;Parent=rna-XM_017943723.1
NW_017100140.1	Gnomon	CDS	1688641	1688779	.	-	0	Name=XP_017799212.1;ID=cds-XP_017799212.1;Dbxref=GeneID:108580060%2CGenbank:XP_017799212.1;Parent=rna-XM_017943723.1
NW_017100140.1	Gnomon	CDS	1688350	1688580	.	-	0	Name=XP_017799212.1;ID=cds-XP_017799212.1;Dbxref=GeneID:108580060%2CGenbank:XP_017799212.1;Parent=rna-XM_017943723.1
NW_017100140.1	Gnomon	CDS	1688124	1688293	.	-	0	Name=XP_017799212.1;ID=cds-XP_017799212.1;Dbxref=GeneID:108580060%2CGenbank:XP_017799212.1;Parent=rna-XM_017943723.1
NW_017100140.1	Gnomon	CDS	1687807	1688027	.	-	0	Name=XP_017799212.1;ID=cds-XP_017799212.1;Dbxref=GeneID:108580060%2CGenbank:XP_017799212.1;Parent=rna-XM_017943723.1
NW_017100140.1	Gnomon	CDS	1687388	1687673	.	-	0	Name=XP_017799212.1;ID=cds-XP_017799212.1;Dbxref=GeneID:108580060%2CGenbank:XP_017799212.1;Parent=rna-XM_017943723.1
NW_017100140.1	Gnomon	CDS	1686949	1687087	.	-	0	Name=XP_017799212.1;ID=cds-XP_017799212.1;Dbxref=GeneID:108580060%2CGenbank:XP_017799212.1;Parent=rna-XM_017943723.1
NW_017100140.1	Gnomon	CDS	1686645	1686865	.	-	0	Name=XP_017799212.1;ID=cds-XP_017799212.1;Dbxref=GeneID:108580060%2CGenbank:XP_017799212.1;Parent=rna-XM_017943723.1
NW_017100140.1	Gnomon	CDS	1685963	1686146	.	-	0	Name=XP_017799212.1;ID=cds-XP_017799212.1;Dbxref=GeneID:108580060%2CGenbank:XP_017799212.1;Parent=rna-XM_017943723.1
NW_017100140.1	Gnomon	CDS	1684577	1684717	.	-	0	Name=XP_017799212.1;ID=cds-XP_017799212.1;Dbxref=GeneID:108580060%2CGenbank:XP_017799212.1;Parent=rna-XM_017943723.1
NW_017100140.1	Gnomon	CDS	1684154	1684501	.	-	0	Name=XP_017799212.1;ID=cds-XP_017799212.1;Dbxref=GeneID:108580060%2CGenbank:XP_017799212.1;Parent=rna-XM_017943723.1
NW_017100140.1	Gnomon	CDS	1683588	1683777	.	-	0	Name=XP_017799212.1;ID=cds-XP_017799212.1;Dbxref=GeneID:108580060%2CGenbank:XP_017799212.1;Parent=rna-XM_017943723.1
NW_017100140.1	Gnomon	CDS	1683363	1683505	.	-	0	Name=XP_017799212.1;ID=cds-XP_017799212.1;Dbxref=GeneID:108580060%2CGenbank:XP_017799212.1;Parent=rna-XM_017943723.1
NW_017100140.1	Gnomon	CDS	1683088	1683286	.	-	0	Name=XP_017799212.1;ID=cds-XP_017799212.1;Dbxref=GeneID:108580060%2CGenbank:XP_017799212.1;Parent=rna-XM_017943723.1
NW_017100140.1	Gnomon	CDS	1682326	1682444	.	-	0	Name=XP_017799212.1;ID=cds-XP_017799212.1;Dbxref=GeneID:108580060%2CGenbank:XP_017799212.1;Parent=rna-XM_017943723.1
NW_017100140.1	Gnomon	CDS	1681918	1682254	.	-	0	Name=XP_017799212.1;ID=cds-XP_017799212.1;Dbxref=GeneID:108580060%2CGenbank:XP_017799212.1;Parent=rna-XM_017943723.1
NW_017100140.1	Gnomon	CDS	1680664	1680934	.	-	0	Name=XP_017799212.1;ID=cds-XP_017799212.1;Dbxref=GeneID:108580060%2CGenbank:XP_017799212.1;Parent=rna-XM_017943723.1
NW_017100140.1	Gnomon	CDS	1679953	1680153	.	-	0	Name=XP_017799212.1;ID=cds-XP_017799212.1;Dbxref=GeneID:108580060%2CGenbank:XP_017799212.1;Parent=rna-XM_017943723.1
NW_017100140.1	Gnomon	CDS	1679695	1679882	.	-	0	Name=XP_017799212.1;ID=cds-XP_017799212.1;Dbxref=GeneID:108580060%2CGenbank:XP_017799212.1;Parent=rna-XM_017943723.1
NW_017100140.1	Gnomon	CDS	1679111	1679412	.	-	0	Name=XP_017799212.1;ID=cds-XP_017799212.1;Dbxref=GeneID:108580060%2CGenbank:XP_017799212.1;Parent=rna-XM_017943723.1
NW_017100140.1	Gnomon	CDS	1676562	1676788	.	-	0	Name=XP_017799212.1;ID=cds-XP_017799212.1;Dbxref=GeneID:108580060%2CGenbank:XP_017799212.1;Parent=rna-XM_017943723.1
NW_017100140.1	Gnomon	CDS	1676341	1676485	.	-	0	Name=XP_017799212.1;ID=cds-XP_017799212.1;Dbxref=GeneID:108580060%2CGenbank:XP_017799212.1;Parent=rna-XM_017943723.1
NW_017100140.1	Gnomon	CDS	1675996	1676174	.	-	0	Name=XP_017799212.1;ID=cds-XP_017799212.1;Dbxref=GeneID:108580060%2CGenbank:XP_017799212.1;Parent=rna-XM_017943723.1
NW_017100140.1	Gnomon	CDS	1675765	1675930	.	-	0	Name=XP_017799212.1;ID=cds-XP_017799212.1;Dbxref=GeneID:108580060%2CGenbank:XP_017799212.1;Parent=rna-XM_017943723.1
NW_017100140.1	Gnomon	CDS	1675303	1675518	.	-	0	Name=XP_017799212.1;ID=cds-XP_017799212.1;Dbxref=GeneID:108580060%2CGenbank:XP_017799212.1;Parent=rna-XM_017943723.1
NW_017100140.1	Gnomon	CDS	1675095	1675232	.	-	0	Name=XP_017799212.1;ID=cds-XP_017799212.1;Dbxref=GeneID:108580060%2CGenbank:XP_017799212.1;Parent=rna-XM_017943723.1
NW_017100140.1	Gnomon	CDS	1674685	1674981	.	-	0	Name=XP_017799212.1;ID=cds-XP_017799212.1;Dbxref=GeneID:108580060%2CGenbank:XP_017799212.1;Parent=rna-XM_017943723.1
NW_017100140.1	Gnomon	CDS	1674473	1674628	.	-	0	Name=XP_017799212.1;ID=cds-XP_017799212.1;Dbxref=GeneID:108580060%2CGenbank:XP_017799212.1;Parent=rna-XM_017943723.1
NW_017100140.1	Gnomon	CDS	1674258	1674413	.	-	0	Name=XP_017799212.1;ID=cds-XP_017799212.1;Dbxref=GeneID:108580060%2CGenbank:XP_017799212.1;Parent=rna-XM_017943723.1
NW_017100140.1	Gnomon	CDS	1674061	1674196	.	-	0	Name=XP_017799212.1;ID=cds-XP_017799212.1;Dbxref=GeneID:108580060%2CGenbank:XP_017799212.1;Parent=rna-XM_017943723.1
NW_017100140.1	Gnomon	CDS	1673845	1673996	.	-	0	Name=XP_017799212.1;ID=cds-XP_017799212.1;Dbxref=GeneID:108580060%2CGenbank:XP_017799212.1;Parent=rna-XM_017943723.1
NW_017100140.1	Gnomon	CDS	1673527	1673780	.	-	0	Name=XP_017799212.1;ID=cds-XP_017799212.1;Dbxref=GeneID:108580060%2CGenbank:XP_017799212.1;Parent=rna-XM_017943723.1
NW_017100140.1	Gnomon	CDS	1673025	1673453	.	-	0	Name=XP_017799212.1;ID=cds-XP_017799212.1;Dbxref=GeneID:108580060%2CGenbank:XP_017799212.1;Parent=rna-XM_017943723.1
NW_017100140.1	Gnomon	CDS	1672673	1672949	.	-	0	Name=XP_017799212.1;ID=cds-XP_017799212.1;Dbxref=GeneID:108580060%2CGenbank:XP_017799212.1;Parent=rna-XM_017943723.1
NW_017100140.1	Gnomon	CDS	1672414	1672600	.	-	0	Name=XP_017799212.1;ID=cds-XP_017799212.1;Dbxref=GeneID:108580060%2CGenbank:XP_017799212.1;Parent=rna-XM_017943723.1
NW_017100140.1	Gnomon	CDS	1672092	1672353	.	-	0	Name=XP_017799212.1;ID=cds-XP_017799212.1;Dbxref=GeneID:108580060%2CGenbank:XP_017799212.1;Parent=rna-XM_017943723.1
NW_017100140.1	Gnomon	CDS	1671780	1672019	.	-	0	Name=XP_017799212.1;ID=cds-XP_017799212.1;Dbxref=GeneID:108580060%2CGenbank:XP_017799212.1;Parent=rna-XM_017943723.1
NW_017100140.1	Gnomon	CDS	1671551	1671718	.	-	0	Name=XP_017799212.1;ID=cds-XP_017799212.1;Dbxref=GeneID:108580060%2CGenbank:XP_017799212.1;Parent=rna-XM_017943723.1
NW_017100140.1	Gnomon	CDS	1671347	1671488	.	-	0	Name=XP_017799212.1;ID=cds-XP_017799212.1;Dbxref=GeneID:108580060%2CGenbank:XP_017799212.1;Parent=rna-XM_017943723.1
NW_017100140.1	Gnomon	CDS	1671096	1671285	.	-	0	Name=XP_017799212.1;ID=cds-XP_017799212.1;Dbxref=GeneID:108580060%2CGenbank:XP_017799212.1;Parent=rna-XM_017943723.1
NW_017100140.1	Gnomon	CDS	1670908	1671029	.	-	0	Name=XP_017799212.1;ID=cds-XP_017799212.1;Dbxref=GeneID:108580060%2CGenbank:XP_017799212.1;Parent=rna-XM_017943723.1
NW_017100140.1	Gnomon	CDS	1670680	1670841	.	-	0	Name=XP_017799212.1;ID=cds-XP_017799212.1;Dbxref=GeneID:108580060%2CGenbank:XP_017799212.1;Parent=rna-XM_017943723.1
NW_017100140.1	Gnomon	CDS	1670497	1670622	.	-	0	Name=XP_017799212.1;ID=cds-XP_017799212.1;Dbxref=GeneID:108580060%2CGenbank:XP_017799212.1;Parent=rna-XM_017943723.1
NW_017100140.1	Gnomon	exon	956616	956689	.	-	.	ID=exon-XM_017932282.1-1;Dbxref=GeneID:108570418%2CGenbank:XM_017932282.1;Parent=rna-XM_017932282.1
NW_017100140.1	Gnomon	exon	956010	956369	.	-	.	ID=exon-XM_017932282.1-2;Dbxref=GeneID:108570418%2CGenbank:XM_017932282.1;Parent=rna-XM_017932282.1
NW_017100140.1	Gnomon	exon	955058	955132	.	-	.	ID=exon-XM_017932282.1-5;Dbxref=GeneID:108570418%2CGenbank:XM_017932282.1;Parent=rna-XM_017932282.1
NW_017100140.1	Gnomon	exon	954880	954961	.	-	.	ID=exon-XM_017932282.1-6;Dbxref=GeneID:108570418%2CGenbank:XM_017932282.1;Parent=rna-XM_017932282.1
NW_017100140.1	Gnomon	exon	955537	955932	.	-	.	ID=exon-XM_017932282.1-3;Dbxref=GeneID:108570418%2CGenbank:XM_017932282.1;Parent=rna-XM_017932282.1
NW_017100140.1	Gnomon	exon	955204	955263	.	-	.	ID=exon-XM_017932282.1-4;Dbxref=GeneID:108570418%2CGenbank:XM_017932282.1;Parent=rna-XM_017932282.1
NW_017100140.1	Gnomon	CDS	2240129	2240151	.	+	0	Name=XP_017799601.1;ID=cds-XP_017799601.1;Dbxref=GeneID:108580373%2CGenbank:XP_017799601.1;Parent=rna-XM_017944112.1
NW_017100140.1	Gnomon	CDS	2242120	2242467	.	+	0	Name=XP_017799601.1;ID=cds-XP_017799601.1;Dbxref=GeneID:108580373%2CGenbank:XP_017799601.1;Parent=rna-XM_017944112.1
NW_017100140.1	Gnomon	CDS	2243327	2243508	.	+	0	Name=XP_017799601.1;ID=cds-XP_017799601.1;Dbxref=GeneID:108580373%2CGenbank:XP_017799601.1;Parent=rna-XM_017944112.1
NW_017100140.1	Gnomon	CDS	2244726	2245120	.	+	0	Name=XP_017799601.1;ID=cds-XP_017799601.1;Dbxref=GeneID:108580373%2CGenbank:XP_017799601.1;Parent=rna-XM_017944112.1
NW_017100140.1	Gnomon	CDS	2245386	2245984	.	+	0	Name=XP_017799601.1;ID=cds-XP_017799601.1;Dbxref=GeneID:108580373%2CGenbank:XP_017799601.1;Parent=rna-XM_017944112.1
NW_017100140.1	Gnomon	CDS	2246135	2246618	.	+	0	Name=XP_017799601.1;ID=cds-XP_017799601.1;Dbxref=GeneID:108580373%2CGenbank:XP_017799601.1;Parent=rna-XM_017944112.1
NW_017100140.1	Gnomon	CDS	2246769	2247177	.	+	0	Name=XP_017799601.1;ID=cds-XP_017799601.1;Dbxref=GeneID:108580373%2CGenbank:XP_017799601.1;Parent=rna-XM_017944112.1
NW_017100140.1	Gnomon	CDS	2247295	2247438	.	+	0	Name=XP_017799601.1;ID=cds-XP_017799601.1;Dbxref=GeneID:108580373%2CGenbank:XP_017799601.1;Parent=rna-XM_017944112.1
NW_017100140.1	Gnomon	CDS	2247519	2247668	.	+	0	Name=XP_017799601.1;ID=cds-XP_017799601.1;Dbxref=GeneID:108580373%2CGenbank:XP_017799601.1;Parent=rna-XM_017944112.1
NW_017100140.1	Gnomon	CDS	2247752	2248139	.	+	0	Name=XP_017799601.1;ID=cds-XP_017799601.1;Dbxref=GeneID:108580373%2CGenbank:XP_017799601.1;Parent=rna-XM_017944112.1
NW_017100140.1	Gnomon	CDS	2248358	2248574	.	+	0	Name=XP_017799601.1;ID=cds-XP_017799601.1;Dbxref=GeneID:108580373%2CGenbank:XP_017799601.1;Parent=rna-XM_017944112.1
NW_017100140.1	Gnomon	CDS	2248990	2249235	.	+	0	Name=XP_017799601.1;ID=cds-XP_017799601.1;Dbxref=GeneID:108580373%2CGenbank:XP_017799601.1;Parent=rna-XM_017944112.1
NW_017100140.1	Gnomon	exon	2198229	2198291	.	+	.	ID=exon-XM_017943939.1-2;Dbxref=GeneID:108580226%2CGenbank:XM_017943939.1;Parent=rna-XM_017943939.1
NW_017100140.1	Gnomon	exon	2198901	2198959	.	+	.	ID=exon-XM_017943939.1-3;Dbxref=GeneID:108580226%2CGenbank:XM_017943939.1;Parent=rna-XM_017943939.1
NW_017100140.1	Gnomon	exon	2196941	2197063	.	+	.	ID=exon-XM_017943939.1-1;Dbxref=GeneID:108580226%2CGenbank:XM_017943939.1;Parent=rna-XM_017943939.1
NW_017100140.1	Gnomon	exon	2204543	2204681	.	+	.	ID=exon-XM_017943939.1-8;Dbxref=GeneID:108580226%2CGenbank:XM_017943939.1;Parent=rna-XM_017943939.1
NW_017100140.1	Gnomon	exon	2204909	2205056	.	+	.	ID=exon-XM_017943939.1-9;Dbxref=GeneID:108580226%2CGenbank:XM_017943939.1;Parent=rna-XM_017943939.1
NW_017100140.1	Gnomon	exon	2202274	2202415	.	+	.	ID=exon-XM_017943939.1-6;Dbxref=GeneID:108580226%2CGenbank:XM_017943939.1;Parent=rna-XM_017943939.1
NW_017100140.1	Gnomon	exon	2204273	2204446	.	+	.	ID=exon-XM_017943939.1-7;Dbxref=GeneID:108580226%2CGenbank:XM_017943939.1;Parent=rna-XM_017943939.1
NW_017100140.1	Gnomon	exon	2200868	2201451	.	+	.	ID=exon-XM_017943939.1-4;Dbxref=GeneID:108580226%2CGenbank:XM_017943939.1;Parent=rna-XM_017943939.1
NW_017100140.1	Gnomon	exon	2201627	2201973	.	+	.	ID=exon-XM_017943939.1-5;Dbxref=GeneID:108580226%2CGenbank:XM_017943939.1;Parent=rna-XM_017943939.1
NW_017100140.1	Gnomon	CDS	1864200	1864283	.	-	0	Name=XP_017799497.1;ID=cds-XP_017799497.1;Dbxref=GeneID:108580294%2CGenbank:XP_017799497.1;Parent=rna-XM_017944008.1
NW_017100140.1	Gnomon	CDS	1863732	1863847	.	-	0	Name=XP_017799497.1;ID=cds-XP_017799497.1;Dbxref=GeneID:108580294%2CGenbank:XP_017799497.1;Parent=rna-XM_017944008.1
NW_017100140.1	Gnomon	CDS	1858539	1858862	.	-	0	Name=XP_017799497.1;ID=cds-XP_017799497.1;Dbxref=GeneID:108580294%2CGenbank:XP_017799497.1;Parent=rna-XM_017944008.1
NW_017100140.1	Gnomon	CDS	1858140	1858467	.	-	0	Name=XP_017799497.1;ID=cds-XP_017799497.1;Dbxref=GeneID:108580294%2CGenbank:XP_017799497.1;Parent=rna-XM_017944008.1
NW_017100140.1	Gnomon	CDS	1857792	1858060	.	-	0	Name=XP_017799497.1;ID=cds-XP_017799497.1;Dbxref=GeneID:108580294%2CGenbank:XP_017799497.1;Parent=rna-XM_017944008.1
NW_017100140.1	Gnomon	CDS	1857520	1857698	.	-	0	Name=XP_017799497.1;ID=cds-XP_017799497.1;Dbxref=GeneID:108580294%2CGenbank:XP_017799497.1;Parent=rna-XM_017944008.1
NW_017100140.1	Gnomon	CDS	1855870	1856096	.	-	0	Name=XP_017799497.1;ID=cds-XP_017799497.1;Dbxref=GeneID:108580294%2CGenbank:XP_017799497.1;Parent=rna-XM_017944008.1
NW_017100140.1	Gnomon	CDS	1784763	1784852	.	-	0	Name=XP_017799259.1;ID=cds-XP_017799259.1;Dbxref=GeneID:108580101%2CGenbank:XP_017799259.1;Parent=rna-XM_017943770.1
NW_017100140.1	Gnomon	CDS	1784394	1784691	.	-	0	Name=XP_017799259.1;ID=cds-XP_017799259.1;Dbxref=GeneID:108580101%2CGenbank:XP_017799259.1;Parent=rna-XM_017943770.1
NW_017100140.1	Gnomon	CDS	1784164	1784317	.	-	0	Name=XP_017799259.1;ID=cds-XP_017799259.1;Dbxref=GeneID:108580101%2CGenbank:XP_017799259.1;Parent=rna-XM_017943770.1
NW_017100140.1	Gnomon	CDS	1783937	1784079	.	-	0	Name=XP_017799259.1;ID=cds-XP_017799259.1;Dbxref=GeneID:108580101%2CGenbank:XP_017799259.1;Parent=rna-XM_017943770.1
NW_017100140.1	Gnomon	CDS	1783653	1783849	.	-	0	Name=XP_017799259.1;ID=cds-XP_017799259.1;Dbxref=GeneID:108580101%2CGenbank:XP_017799259.1;Parent=rna-XM_017943770.1
NW_017100140.1	Gnomon	CDS	1783186	1783576	.	-	0	Name=XP_017799259.1;ID=cds-XP_017799259.1;Dbxref=GeneID:108580101%2CGenbank:XP_017799259.1;Parent=rna-XM_017943770.1
NW_017100140.1	Gnomon	CDS	1782890	1783123	.	-	0	Name=XP_017799259.1;ID=cds-XP_017799259.1;Dbxref=GeneID:108580101%2CGenbank:XP_017799259.1;Parent=rna-XM_017943770.1
NW_017100140.1	Gnomon	CDS	1782649	1782815	.	-	0	Name=XP_017799259.1;ID=cds-XP_017799259.1;Dbxref=GeneID:108580101%2CGenbank:XP_017799259.1;Parent=rna-XM_017943770.1
NW_017100140.1	Gnomon	exon	967752	967905	.	+	.	ID=exon-XM_017932360.1-10;Dbxref=GeneID:108570491%2CGenbank:XM_017932360.1;Parent=rna-XM_017932360.1
NW_017100140.1	Gnomon	exon	967982	968099	.	+	.	ID=exon-XM_017932360.1-11;Dbxref=GeneID:108570491%2CGenbank:XM_017932360.1;Parent=rna-XM_017932360.1
NW_017100140.1	Gnomon	exon	968774	968961	.	+	.	ID=exon-XM_017932360.1-12;Dbxref=GeneID:108570491%2CGenbank:XM_017932360.1;Parent=rna-XM_017932360.1
NW_017100140.1	Gnomon	exon	969299	969435	.	+	.	ID=exon-XM_017932360.1-13;Dbxref=GeneID:108570491%2CGenbank:XM_017932360.1;Parent=rna-XM_017932360.1
NW_017100140.1	Gnomon	CDS	2111845	2111927	.	+	0	Name=XP_017787431.1;ID=cds-XP_017787431.1;Dbxref=GeneID:108570149%2CGenbank:XP_017787431.1;Parent=rna-XM_017931942.1
NW_017100140.1	Gnomon	CDS	2112761	2112775	.	+	0	Name=XP_017787431.1;ID=cds-XP_017787431.1;Dbxref=GeneID:108570149%2CGenbank:XP_017787431.1;Parent=rna-XM_017931942.1
NW_017100140.1	Gnomon	CDS	2126556	2126605	.	+	0	Name=XP_017787431.1;ID=cds-XP_017787431.1;Dbxref=GeneID:108570149%2CGenbank:XP_017787431.1;Parent=rna-XM_017931942.1
NW_017100140.1	Gnomon	CDS	2132644	2133001	.	+	0	Name=XP_017787431.1;ID=cds-XP_017787431.1;Dbxref=GeneID:108570149%2CGenbank:XP_017787431.1;Parent=rna-XM_017931942.1
NW_017100140.1	Gnomon	CDS	2133356	2134262	.	+	0	Name=XP_017787431.1;ID=cds-XP_017787431.1;Dbxref=GeneID:108570149%2CGenbank:XP_017787431.1;Parent=rna-XM_017931942.1
NW_017100140.1	Gnomon	CDS	2134639	2134776	.	+	0	Name=XP_017787431.1;ID=cds-XP_017787431.1;Dbxref=GeneID:108570149%2CGenbank:XP_017787431.1;Parent=rna-XM_017931942.1
NW_017100140.1	Gnomon	CDS	2135100	2135228	.	+	0	Name=XP_017787431.1;ID=cds-XP_017787431.1;Dbxref=GeneID:108570149%2CGenbank:XP_017787431.1;Parent=rna-XM_017931942.1
NW_017100140.1	Gnomon	CDS	2135575	2135670	.	+	0	Name=XP_017787431.1;ID=cds-XP_017787431.1;Dbxref=GeneID:108570149%2CGenbank:XP_017787431.1;Parent=rna-XM_017931942.1
NW_017100140.1	Gnomon	CDS	134867	135181	.	-	0	Name=XP_017787827.1;ID=cds-XP_017787827.1;Dbxref=GeneID:108570469%2CGenbank:XP_017787827.1;Parent=rna-XM_017932338.1
NW_017100140.1	Gnomon	CDS	132358	132951	.	-	0	Name=XP_017787827.1;ID=cds-XP_017787827.1;Dbxref=GeneID:108570469%2CGenbank:XP_017787827.1;Parent=rna-XM_017932338.1
NW_017100140.1	Gnomon	mRNA	649684	652780	.	-	.	Name=XM_017932315.1;ID=rna-XM_017932315.1;Dbxref=GeneID:108570449%2CGenbank:XM_017932315.1;Parent=gene-LOC108570449
NW_017100140.1	Gnomon	exon	1905747	1905784	.	-	.	ID=exon-XM_017943916.1-3;Dbxref=GeneID:108580206%2CGenbank:XM_017943916.1;Parent=rna-XM_017943916.1
NW_017100140.1	Gnomon	exon	1905350	1905638	.	-	.	ID=exon-XM_017943916.1-4;Dbxref=GeneID:108580206%2CGenbank:XM_017943916.1;Parent=rna-XM_017943916.1
NW_017100140.1	Gnomon	exon	1906419	1906533	.	-	.	ID=exon-XM_017943916.1-1;Dbxref=GeneID:108580206%2CGenbank:XM_017943916.1;Parent=rna-XM_017943916.1
NW_017100140.1	Gnomon	exon	1906036	1906100	.	-	.	ID=exon-XM_017943916.1-2;Dbxref=GeneID:108580206%2CGenbank:XM_017943916.1;Parent=rna-XM_017943916.1
NW_017100140.1	Gnomon	exon	1904452	1904514	.	-	.	ID=exon-XM_017943916.1-7;Dbxref=GeneID:108580206%2CGenbank:XM_017943916.1;Parent=rna-XM_017943916.1
NW_017100140.1	Gnomon	exon	1904058	1904377	.	-	.	ID=exon-XM_017943916.1-8;Dbxref=GeneID:108580206%2CGenbank:XM_017943916.1;Parent=rna-XM_017943916.1
NW_017100140.1	Gnomon	exon	1904936	1905245	.	-	.	ID=exon-XM_017943916.1-5;Dbxref=GeneID:108580206%2CGenbank:XM_017943916.1;Parent=rna-XM_017943916.1
NW_017100140.1	Gnomon	exon	1904614	1904787	.	-	.	ID=exon-XM_017943916.1-6;Dbxref=GeneID:108580206%2CGenbank:XM_017943916.1;Parent=rna-XM_017943916.1
NW_017100140.1	Gnomon	CDS	1934756	1934862	.	-	0	Name=XP_017787578.1;ID=cds-XP_017787578.1;Dbxref=GeneID:108570254%2CGenbank:XP_017787578.1;Parent=rna-XM_017932089.1
NW_017100140.1	Gnomon	CDS	1934349	1934517	.	-	0	Name=XP_017787578.1;ID=cds-XP_017787578.1;Dbxref=GeneID:108570254%2CGenbank:XP_017787578.1;Parent=rna-XM_017932089.1
NW_017100140.1	Gnomon	CDS	1934122	1934281	.	-	0	Name=XP_017787578.1;ID=cds-XP_017787578.1;Dbxref=GeneID:108570254%2CGenbank:XP_017787578.1;Parent=rna-XM_017932089.1
NW_017100140.1	Gnomon	CDS	1933759	1934051	.	-	0	Name=XP_017787578.1;ID=cds-XP_017787578.1;Dbxref=GeneID:108570254%2CGenbank:XP_017787578.1;Parent=rna-XM_017932089.1
NW_017100140.1	Gnomon	mRNA	2001438	2003206	.	+	.	Name=XM_017931966.1;ID=rna-XM_017931966.1;Dbxref=GeneID:108570169%2CGenbank:XM_017931966.1;Parent=gene-LOC108570169
NW_017100140.1	Gnomon	exon	281183	281286	.	-	.	ID=exon-XM_017943477.1-3;Dbxref=GeneID:108579853%2CGenbank:XM_017943477.1;Parent=rna-XM_017943477.1
NW_017100140.1	Gnomon	exon	319888	320988	.	-	.	ID=exon-XM_017943477.1-1;Dbxref=GeneID:108579853%2CGenbank:XM_017943477.1;Parent=rna-XM_017943477.1
NW_017100140.1	Gnomon	exon	281365	281389	.	-	.	ID=exon-XM_017943477.1-2;Dbxref=GeneID:108579853%2CGenbank:XM_017943477.1;Parent=rna-XM_017943477.1
NW_017100140.1	Gnomon	mRNA	803893	813050	.	+	.	Name=XM_017932062.1;ID=rna-XM_017932062.1;Dbxref=GeneID:108570242%2CGenbank:XM_017932062.1;Note=The sequence of the model RefSeq transcript was modified relative to this genomic sequence to represent the inferred CDS: inserted 2 bases in 1 codon;Parent=gene-LOC108570242
NW_017100140.1	Gnomon	exon	55451	55688	.	+	.	ID=exon-XM_017944046.1-10;Dbxref=GeneID:108580317%2CGenbank:XM_017944046.1;Parent=rna-XM_017944046.1
NW_017100140.1	Gnomon	exon	55756	55906	.	+	.	ID=exon-XM_017944046.1-11;Dbxref=GeneID:108580317%2CGenbank:XM_017944046.1;Parent=rna-XM_017944046.1
NW_017100140.1	Gnomon	exon	56389	56649	.	+	.	ID=exon-XM_017944046.1-12;Dbxref=GeneID:108580317%2CGenbank:XM_017944046.1;Parent=rna-XM_017944046.1
NW_017100140.1	Gnomon	exon	1869829	1870145	.	-	.	ID=exon-XM_017931954.1-1;Dbxref=GeneID:108570159%2CGenbank:XM_017931954.1;Parent=rna-XM_017931954.1
NW_017100140.1	Gnomon	exon	1868667	1868964	.	-	.	ID=exon-XM_017931954.1-4;Dbxref=GeneID:108570159%2CGenbank:XM_017931954.1;Parent=rna-XM_017931954.1
NW_017100140.1	Gnomon	exon	1867986	1868588	.	-	.	ID=exon-XM_017931954.1-5;Dbxref=GeneID:108570159%2CGenbank:XM_017931954.1;Parent=rna-XM_017931954.1
NW_017100140.1	Gnomon	exon	1869462	1869733	.	-	.	ID=exon-XM_017931954.1-2;Dbxref=GeneID:108570159%2CGenbank:XM_017931954.1;Parent=rna-XM_017931954.1
NW_017100140.1	Gnomon	exon	1869051	1869374	.	-	.	ID=exon-XM_017931954.1-3;Dbxref=GeneID:108570159%2CGenbank:XM_017931954.1;Parent=rna-XM_017931954.1
NW_017100140.1	Gnomon	exon	739965	740158	.	-	.	ID=exon-XM_017932260.1-3;Dbxref=GeneID:108570396%2CGenbank:XM_017932260.1;Parent=rna-XM_017932260.1
NW_017100140.1	Gnomon	exon	739513	739886	.	-	.	ID=exon-XM_017932260.1-4;Dbxref=GeneID:108570396%2CGenbank:XM_017932260.1;Parent=rna-XM_017932260.1
NW_017100140.1	Gnomon	exon	741309	741426	.	-	.	ID=exon-XM_017932260.1-1;Dbxref=GeneID:108570396%2CGenbank:XM_017932260.1;Parent=rna-XM_017932260.1
NW_017100140.1	Gnomon	exon	740244	740547	.	-	.	ID=exon-XM_017932260.1-2;Dbxref=GeneID:108570396%2CGenbank:XM_017932260.1;Parent=rna-XM_017932260.1
NW_017100140.1	Gnomon	mRNA	2216646	2249263	.	+	.	Name=XM_017944112.1;ID=rna-XM_017944112.1;Dbxref=GeneID:108580373%2CGenbank:XM_017944112.1;Parent=gene-LOC108580373
NW_017100140.1	Gnomon	mRNA	2086942	2100950	.	-	.	Name=XM_017931868.1;ID=rna-XM_017931868.1;Dbxref=GeneID:108580384%2CGenbank:XM_017931868.1;Parent=gene-LOC108580384
NW_017100140.1	Gnomon	exon	932584	933423	.	-	.	ID=exon-XM_017932213.1-3;Dbxref=GeneID:108570357%2CGenbank:XM_017932213.1;Parent=rna-XM_017932213.1
NW_017100140.1	Gnomon	exon	932269	932508	.	-	.	ID=exon-XM_017932213.1-4;Dbxref=GeneID:108570357%2CGenbank:XM_017932213.1;Parent=rna-XM_017932213.1
NW_017100140.1	Gnomon	exon	933829	934073	.	-	.	ID=exon-XM_017932213.1-1;Dbxref=GeneID:108570357%2CGenbank:XM_017932213.1;Parent=rna-XM_017932213.1
NW_017100140.1	Gnomon	exon	933534	933750	.	-	.	ID=exon-XM_017932213.1-2;Dbxref=GeneID:108570357%2CGenbank:XM_017932213.1;Parent=rna-XM_017932213.1
NW_017100140.1	Gnomon	CDS	2100499	2100715	.	-	0	Name=XP_017787357.1;ID=cds-XP_017787357.1;Dbxref=GeneID:108580384%2CGenbank:XP_017787357.1;Parent=rna-XM_017931868.1
NW_017100140.1	Gnomon	CDS	2098169	2098315	.	-	0	Name=XP_017787357.1;ID=cds-XP_017787357.1;Dbxref=GeneID:108580384%2CGenbank:XP_017787357.1;Parent=rna-XM_017931868.1
NW_017100140.1	Gnomon	CDS	2094713	2095003	.	-	0	Name=XP_017787357.1;ID=cds-XP_017787357.1;Dbxref=GeneID:108580384%2CGenbank:XP_017787357.1;Parent=rna-XM_017931868.1
NW_017100140.1	Gnomon	CDS	2091543	2091749	.	-	0	Name=XP_017787357.1;ID=cds-XP_017787357.1;Dbxref=GeneID:108580384%2CGenbank:XP_017787357.1;Parent=rna-XM_017931868.1
NW_017100140.1	Gnomon	CDS	2090522	2090819	.	-	0	Name=XP_017787357.1;ID=cds-XP_017787357.1;Dbxref=GeneID:108580384%2CGenbank:XP_017787357.1;Parent=rna-XM_017931868.1
NW_017100140.1	Gnomon	CDS	2088942	2089070	.	-	0	Name=XP_017787357.1;ID=cds-XP_017787357.1;Dbxref=GeneID:108580384%2CGenbank:XP_017787357.1;Parent=rna-XM_017931868.1
NW_017100140.1	Gnomon	CDS	2088223	2088346	.	-	0	Name=XP_017787357.1;ID=cds-XP_017787357.1;Dbxref=GeneID:108580384%2CGenbank:XP_017787357.1;Parent=rna-XM_017931868.1
NW_017100140.1	Gnomon	CDS	2087003	2087125	.	-	0	Name=XP_017787357.1;ID=cds-XP_017787357.1;Dbxref=GeneID:108580384%2CGenbank:XP_017787357.1;Parent=rna-XM_017931868.1
NW_017100140.1	Gnomon	mRNA	1839492	1844433	.	+	.	Name=XM_017931878.1;ID=rna-XM_017931878.1;Dbxref=GeneID:108570087%2CGenbank:XM_017931878.1;Parent=gene-LOC108570087
NW_017100140.1	Gnomon	CDS	690414	690897	.	-	0	Name=XP_017799048.1;ID=cds-XP_017799048.1;Dbxref=GeneID:108579927%2CGenbank:XP_017799048.1;Note=The sequence of the model RefSeq protein was modified relative to this genomic sequence to represent the inferred CDS: inserted 1 base in 1 codon;Parent=rna-XM_017943559.1
NW_017100140.1	Gnomon	CDS	689972	690196	.	-	0	Name=XP_017799048.1;ID=cds-XP_017799048.1;Dbxref=GeneID:108579927%2CGenbank:XP_017799048.1;Note=The sequence of the model RefSeq protein was modified relative to this genomic sequence to represent the inferred CDS: inserted 1 base in 1 codon;Parent=rna-XM_017943559.1
NW_017100140.1	Gnomon	CDS	689919	689969	.	-	0	Name=XP_017799048.1;ID=cds-XP_017799048.1;Dbxref=GeneID:108579927%2CGenbank:XP_017799048.1;Note=The sequence of the model RefSeq protein was modified relative to this genomic sequence to represent the inferred CDS: inserted 1 base in 1 codon;Parent=rna-XM_017943559.1
NW_017100140.1	Gnomon	CDS	685042	685312	.	-	0	Name=XP_017799048.1;ID=cds-XP_017799048.1;Dbxref=GeneID:108579927%2CGenbank:XP_017799048.1;Note=The sequence of the model RefSeq protein was modified relative to this genomic sequence to represent the inferred CDS: inserted 1 base in 1 codon;Parent=rna-XM_017943559.1
NW_017100140.1	Gnomon	CDS	684781	684953	.	-	0	Name=XP_017799048.1;ID=cds-XP_017799048.1;Dbxref=GeneID:108579927%2CGenbank:XP_017799048.1;Note=The sequence of the model RefSeq protein was modified relative to this genomic sequence to represent the inferred CDS: inserted 1 base in 1 codon;Parent=rna-XM_017943559.1
NW_017100140.1	Gnomon	CDS	684381	684700	.	-	0	Name=XP_017799048.1;ID=cds-XP_017799048.1;Dbxref=GeneID:108579927%2CGenbank:XP_017799048.1;Note=The sequence of the model RefSeq protein was modified relative to this genomic sequence to represent the inferred CDS: inserted 1 base in 1 codon;Parent=rna-XM_017943559.1
NW_017100140.1	Gnomon	mRNA	2196941	2205056	.	+	.	Name=XM_017943939.1;ID=rna-XM_017943939.1;Dbxref=GeneID:108580226%2CGenbank:XM_017943939.1;Parent=gene-LOC108580226
NW_017100140.1	Gnomon	mRNA	681725	682942	.	-	.	Name=XM_017943545.1;ID=rna-XM_017943545.1;Dbxref=GeneID:108579920%2CGenbank:XM_017943545.1;Note=The sequence of the model RefSeq transcript was modified relative to this genomic sequence to represent the inferred CDS: inserted 2 bases in 1 codon;Parent=gene-LOC108579920
NW_017100140.1	Gnomon	exon	1083791	1084019	.	-	.	ID=exon-XM_017943700.1-4;Dbxref=GeneID:108580039%2CGenbank:XM_017943700.1;Parent=rna-XM_017943700.1
NW_017100140.1	Gnomon	exon	1080748	1080897	.	-	.	ID=exon-XM_017943700.1-5;Dbxref=GeneID:108580039%2CGenbank:XM_017943700.1;Parent=rna-XM_017943700.1
NW_017100140.1	Gnomon	exon	1079025	1079093	.	-	.	ID=exon-XM_017943700.1-6;Dbxref=GeneID:108580039%2CGenbank:XM_017943700.1;Parent=rna-XM_017943700.1
NW_017100140.1	Gnomon	exon	1098725	1098996	.	-	.	ID=exon-XM_017943700.1-1;Dbxref=GeneID:108580039%2CGenbank:XM_017943700.1;Parent=rna-XM_017943700.1
NW_017100140.1	Gnomon	exon	1096232	1096368	.	-	.	ID=exon-XM_017943700.1-2;Dbxref=GeneID:108580039%2CGenbank:XM_017943700.1;Parent=rna-XM_017943700.1
NW_017100140.1	Gnomon	exon	1090148	1090304	.	-	.	ID=exon-XM_017943700.1-3;Dbxref=GeneID:108580039%2CGenbank:XM_017943700.1;Parent=rna-XM_017943700.1
NW_017100140.1	Gnomon	CDS	942009	942062	.	-	0	Name=XP_017799143.1;ID=cds-XP_017799143.1;Dbxref=GeneID:108580000%2CGenbank:XP_017799143.1;Parent=rna-XM_017943654.1
NW_017100140.1	Gnomon	CDS	940335	940612	.	-	0	Name=XP_017799143.1;ID=cds-XP_017799143.1;Dbxref=GeneID:108580000%2CGenbank:XP_017799143.1;Parent=rna-XM_017943654.1
NW_017100140.1	Gnomon	CDS	940085	940270	.	-	0	Name=XP_017799143.1;ID=cds-XP_017799143.1;Dbxref=GeneID:108580000%2CGenbank:XP_017799143.1;Parent=rna-XM_017943654.1
NW_017100140.1	Gnomon	CDS	939881	940013	.	-	0	Name=XP_017799143.1;ID=cds-XP_017799143.1;Dbxref=GeneID:108580000%2CGenbank:XP_017799143.1;Parent=rna-XM_017943654.1
NW_017100140.1	Gnomon	CDS	939639	939808	.	-	0	Name=XP_017799143.1;ID=cds-XP_017799143.1;Dbxref=GeneID:108580000%2CGenbank:XP_017799143.1;Parent=rna-XM_017943654.1
NW_017100140.1	Gnomon	CDS	939451	939561	.	-	0	Name=XP_017799143.1;ID=cds-XP_017799143.1;Dbxref=GeneID:108580000%2CGenbank:XP_017799143.1;Parent=rna-XM_017943654.1
NW_017100140.1	Gnomon	CDS	938326	939312	.	-	0	Name=XP_017799143.1;ID=cds-XP_017799143.1;Dbxref=GeneID:108580000%2CGenbank:XP_017799143.1;Parent=rna-XM_017943654.1
NW_017100140.1	Gnomon	CDS	938041	938251	.	-	0	Name=XP_017799143.1;ID=cds-XP_017799143.1;Dbxref=GeneID:108580000%2CGenbank:XP_017799143.1;Parent=rna-XM_017943654.1
NW_017100140.1	Gnomon	CDS	937789	937962	.	-	0	Name=XP_017799143.1;ID=cds-XP_017799143.1;Dbxref=GeneID:108580000%2CGenbank:XP_017799143.1;Parent=rna-XM_017943654.1
NW_017100140.1	Gnomon	CDS	937561	937675	.	-	0	Name=XP_017799143.1;ID=cds-XP_017799143.1;Dbxref=GeneID:108580000%2CGenbank:XP_017799143.1;Parent=rna-XM_017943654.1
NW_017100140.1	Gnomon	CDS	937285	937472	.	-	0	Name=XP_017799143.1;ID=cds-XP_017799143.1;Dbxref=GeneID:108580000%2CGenbank:XP_017799143.1;Parent=rna-XM_017943654.1
NW_017100140.1	Gnomon	CDS	936978	937212	.	-	0	Name=XP_017799143.1;ID=cds-XP_017799143.1;Dbxref=GeneID:108580000%2CGenbank:XP_017799143.1;Parent=rna-XM_017943654.1
NW_017100140.1	Gnomon	CDS	936730	936893	.	-	0	Name=XP_017799143.1;ID=cds-XP_017799143.1;Dbxref=GeneID:108580000%2CGenbank:XP_017799143.1;Parent=rna-XM_017943654.1
NW_017100140.1	Gnomon	CDS	936401	936641	.	-	0	Name=XP_017799143.1;ID=cds-XP_017799143.1;Dbxref=GeneID:108580000%2CGenbank:XP_017799143.1;Parent=rna-XM_017943654.1
NW_017100140.1	Gnomon	CDS	936178	936329	.	-	0	Name=XP_017799143.1;ID=cds-XP_017799143.1;Dbxref=GeneID:108580000%2CGenbank:XP_017799143.1;Parent=rna-XM_017943654.1
NW_017100140.1	Gnomon	CDS	1804772	1805023	.	+	0	Name=XP_017787941.1;ID=cds-XP_017787941.1;Dbxref=GeneID:108570557%2CGenbank:XP_017787941.1;Parent=rna-XM_017932452.1
NW_017100140.1	Gnomon	CDS	1805437	1805949	.	+	0	Name=XP_017787941.1;ID=cds-XP_017787941.1;Dbxref=GeneID:108570557%2CGenbank:XP_017787941.1;Parent=rna-XM_017932452.1
NW_017100140.1	Gnomon	CDS	1806450	1806467	.	+	0	Name=XP_017787941.1;ID=cds-XP_017787941.1;Dbxref=GeneID:108570557%2CGenbank:XP_017787941.1;Parent=rna-XM_017932452.1
NW_017100140.1	Gnomon	mRNA	410815	426251	.	+	.	Name=XM_017932464.1;ID=rna-XM_017932464.1;Dbxref=GeneID:108570579%2CGenbank:XM_017932464.1;Parent=gene-LOC108570579
NW_017100140.1	Gnomon	mRNA	592212	593128	.	-	.	Name=XM_017932224.1;ID=rna-XM_017932224.1;Dbxref=GeneID:108570367%2CGenbank:XM_017932224.1;Parent=gene-LOC108570367
NW_017100140.1	Gnomon	exon	1694772	1694923	.	-	.	ID=exon-XM_017943723.1-3;Dbxref=GeneID:108580060%2CGenbank:XM_017943723.1;Parent=rna-XM_017943723.1
NW_017100140.1	Gnomon	exon	1694498	1694696	.	-	.	ID=exon-XM_017943723.1-4;Dbxref=GeneID:108580060%2CGenbank:XM_017943723.1;Parent=rna-XM_017943723.1
NW_017100140.1	Gnomon	exon	1694246	1694409	.	-	.	ID=exon-XM_017943723.1-5;Dbxref=GeneID:108580060%2CGenbank:XM_017943723.1;Parent=rna-XM_017943723.1
NW_017100140.1	Gnomon	exon	1694005	1694181	.	-	.	ID=exon-XM_017943723.1-6;Dbxref=GeneID:108580060%2CGenbank:XM_017943723.1;Parent=rna-XM_017943723.1
NW_017100140.1	Gnomon	exon	1693708	1693929	.	-	.	ID=exon-XM_017943723.1-7;Dbxref=GeneID:108580060%2CGenbank:XM_017943723.1;Parent=rna-XM_017943723.1
NW_017100140.1	Gnomon	exon	1693516	1693617	.	-	.	ID=exon-XM_017943723.1-8;Dbxref=GeneID:108580060%2CGenbank:XM_017943723.1;Parent=rna-XM_017943723.1
NW_017100140.1	Gnomon	exon	1693301	1693447	.	-	.	ID=exon-XM_017943723.1-9;Dbxref=GeneID:108580060%2CGenbank:XM_017943723.1;Parent=rna-XM_017943723.1
NW_017100140.1	Gnomon	exon	1695305	1695436	.	-	.	ID=exon-XM_017943723.1-1;Dbxref=GeneID:108580060%2CGenbank:XM_017943723.1;Parent=rna-XM_017943723.1
NW_017100140.1	Gnomon	exon	1695006	1695228	.	-	.	ID=exon-XM_017943723.1-2;Dbxref=GeneID:108580060%2CGenbank:XM_017943723.1;Parent=rna-XM_017943723.1
NW_017100140.1	Gnomon	CDS	1844782	1844950	.	+	0	Name=XP_017787602.1;ID=cds-XP_017787602.1;Dbxref=GeneID:108570273%2CGenbank:XP_017787602.1;Parent=rna-XM_017932113.1
NW_017100140.1	Gnomon	CDS	1845041	1845193	.	+	0	Name=XP_017787602.1;ID=cds-XP_017787602.1;Dbxref=GeneID:108570273%2CGenbank:XP_017787602.1;Parent=rna-XM_017932113.1
NW_017100140.1	Gnomon	CDS	1845275	1845514	.	+	0	Name=XP_017787602.1;ID=cds-XP_017787602.1;Dbxref=GeneID:108570273%2CGenbank:XP_017787602.1;Parent=rna-XM_017932113.1
NW_017100140.1	Gnomon	CDS	1845583	1845987	.	+	0	Name=XP_017787602.1;ID=cds-XP_017787602.1;Dbxref=GeneID:108570273%2CGenbank:XP_017787602.1;Parent=rna-XM_017932113.1
NW_017100140.1	Gnomon	CDS	1846085	1846351	.	+	0	Name=XP_017787602.1;ID=cds-XP_017787602.1;Dbxref=GeneID:108570273%2CGenbank:XP_017787602.1;Parent=rna-XM_017932113.1
NW_017100140.1	Gnomon	CDS	1846465	1846655	.	+	0	Name=XP_017787602.1;ID=cds-XP_017787602.1;Dbxref=GeneID:108570273%2CGenbank:XP_017787602.1;Parent=rna-XM_017932113.1
NW_017100140.1	Gnomon	CDS	33372	33533	.	+	0	Name=XP_017799535.1;ID=cds-XP_017799535.1;Dbxref=GeneID:108580317%2CGenbank:XP_017799535.1;Parent=rna-XM_017944046.1
NW_017100140.1	Gnomon	CDS	40353	40856	.	+	0	Name=XP_017799535.1;ID=cds-XP_017799535.1;Dbxref=GeneID:108580317%2CGenbank:XP_017799535.1;Parent=rna-XM_017944046.1
NW_017100140.1	Gnomon	CDS	41528	42482	.	+	0	Name=XP_017799535.1;ID=cds-XP_017799535.1;Dbxref=GeneID:108580317%2CGenbank:XP_017799535.1;Parent=rna-XM_017944046.1
NW_017100140.1	Gnomon	CDS	43550	44515	.	+	0	Name=XP_017799535.1;ID=cds-XP_017799535.1;Dbxref=GeneID:108580317%2CGenbank:XP_017799535.1;Parent=rna-XM_017944046.1
NW_017100140.1	Gnomon	CDS	45150	45440	.	+	0	Name=XP_017799535.1;ID=cds-XP_017799535.1;Dbxref=GeneID:108580317%2CGenbank:XP_017799535.1;Parent=rna-XM_017944046.1
NW_017100140.1	Gnomon	CDS	49920	50104	.	+	0	Name=XP_017799535.1;ID=cds-XP_017799535.1;Dbxref=GeneID:108580317%2CGenbank:XP_017799535.1;Parent=rna-XM_017944046.1
NW_017100140.1	Gnomon	CDS	51146	51394	.	+	0	Name=XP_017799535.1;ID=cds-XP_017799535.1;Dbxref=GeneID:108580317%2CGenbank:XP_017799535.1;Parent=rna-XM_017944046.1
NW_017100140.1	Gnomon	CDS	52868	53029	.	+	0	Name=XP_017799535.1;ID=cds-XP_017799535.1;Dbxref=GeneID:108580317%2CGenbank:XP_017799535.1;Parent=rna-XM_017944046.1
NW_017100140.1	Gnomon	CDS	54261	54546	.	+	0	Name=XP_017799535.1;ID=cds-XP_017799535.1;Dbxref=GeneID:108580317%2CGenbank:XP_017799535.1;Parent=rna-XM_017944046.1
NW_017100140.1	Gnomon	CDS	55451	55688	.	+	0	Name=XP_017799535.1;ID=cds-XP_017799535.1;Dbxref=GeneID:108580317%2CGenbank:XP_017799535.1;Parent=rna-XM_017944046.1
NW_017100140.1	Gnomon	CDS	55756	55906	.	+	0	Name=XP_017799535.1;ID=cds-XP_017799535.1;Dbxref=GeneID:108580317%2CGenbank:XP_017799535.1;Parent=rna-XM_017944046.1
NW_017100140.1	Gnomon	CDS	56389	56649	.	+	0	Name=XP_017799535.1;ID=cds-XP_017799535.1;Dbxref=GeneID:108580317%2CGenbank:XP_017799535.1;Parent=rna-XM_017944046.1
NW_017100140.1	Gnomon	exon	2020266	2020468	.	-	.	ID=exon-XM_017932157.1-8;Dbxref=GeneID:108570315%2CGenbank:XM_017932157.1;Parent=rna-XM_017932157.1
NW_017100140.1	Gnomon	exon	2020138	2020207	.	-	.	ID=exon-XM_017932157.1-9;Dbxref=GeneID:108570315%2CGenbank:XM_017932157.1;Parent=rna-XM_017932157.1
NW_017100140.1	Gnomon	exon	2021309	2021543	.	-	.	ID=exon-XM_017932157.1-4;Dbxref=GeneID:108570315%2CGenbank:XM_017932157.1;Parent=rna-XM_017932157.1
NW_017100140.1	Gnomon	exon	2021030	2021234	.	-	.	ID=exon-XM_017932157.1-5;Dbxref=GeneID:108570315%2CGenbank:XM_017932157.1;Parent=rna-XM_017932157.1
NW_017100140.1	Gnomon	exon	2020762	2020961	.	-	.	ID=exon-XM_017932157.1-6;Dbxref=GeneID:108570315%2CGenbank:XM_017932157.1;Parent=rna-XM_017932157.1
NW_017100140.1	Gnomon	exon	2020547	2020689	.	-	.	ID=exon-XM_017932157.1-7;Dbxref=GeneID:108570315%2CGenbank:XM_017932157.1;Parent=rna-XM_017932157.1
NW_017100140.1	Gnomon	exon	2022033	2022108	.	-	.	ID=exon-XM_017932157.1-1;Dbxref=GeneID:108570315%2CGenbank:XM_017932157.1;Parent=rna-XM_017932157.1
NW_017100140.1	Gnomon	exon	2021887	2021971	.	-	.	ID=exon-XM_017932157.1-2;Dbxref=GeneID:108570315%2CGenbank:XM_017932157.1;Parent=rna-XM_017932157.1
NW_017100140.1	Gnomon	exon	2021607	2021822	.	-	.	ID=exon-XM_017932157.1-3;Dbxref=GeneID:108570315%2CGenbank:XM_017932157.1;Parent=rna-XM_017932157.1
NW_017100140.1	Gnomon	mRNA	943074	953187	.	+	.	Name=XM_017944034.1;ID=rna-XM_017944034.1;Dbxref=GeneID:108580308%2CGenbank:XM_017944034.1;Parent=gene-LOC108580308
NW_017100140.1	Gnomon	CDS	741309	741426	.	-	0	Name=XP_017787749.1;ID=cds-XP_017787749.1;Dbxref=GeneID:108570396%2CGenbank:XP_017787749.1;Parent=rna-XM_017932260.1
NW_017100140.1	Gnomon	CDS	740244	740547	.	-	0	Name=XP_017787749.1;ID=cds-XP_017787749.1;Dbxref=GeneID:108570396%2CGenbank:XP_017787749.1;Parent=rna-XM_017932260.1
NW_017100140.1	Gnomon	CDS	739965	740158	.	-	0	Name=XP_017787749.1;ID=cds-XP_017787749.1;Dbxref=GeneID:108570396%2CGenbank:XP_017787749.1;Parent=rna-XM_017932260.1
NW_017100140.1	Gnomon	CDS	739513	739886	.	-	0	Name=XP_017787749.1;ID=cds-XP_017787749.1;Dbxref=GeneID:108570396%2CGenbank:XP_017787749.1;Parent=rna-XM_017932260.1
NW_017100140.1	Gnomon	exon	1717942	1718089	.	-	.	ID=exon-XM_017944058.1-10;Dbxref=GeneID:108580327%2CGenbank:XM_017944058.1;Parent=rna-XM_017944058.1
NW_017100140.1	Gnomon	exon	1717739	1717869	.	-	.	ID=exon-XM_017944058.1-11;Dbxref=GeneID:108580327%2CGenbank:XM_017944058.1;Parent=rna-XM_017944058.1
NW_017100140.1	Gnomon	exon	1717418	1717660	.	-	.	ID=exon-XM_017944058.1-12;Dbxref=GeneID:108580327%2CGenbank:XM_017944058.1;Parent=rna-XM_017944058.1
NW_017100140.1	Gnomon	exon	1717184	1717332	.	-	.	ID=exon-XM_017944058.1-13;Dbxref=GeneID:108580327%2CGenbank:XM_017944058.1;Parent=rna-XM_017944058.1
NW_017100140.1	Gnomon	exon	1716160	1717098	.	-	.	ID=exon-XM_017944058.1-14;Dbxref=GeneID:108580327%2CGenbank:XM_017944058.1;Parent=rna-XM_017944058.1
NW_017100140.1	Gnomon	mRNA	985724	1046833	.	-	.	Name=XM_017943689.1;ID=rna-XM_017943689.1;Dbxref=GeneID:108580029%2CGenbank:XM_017943689.1;Note=The sequence of the model RefSeq transcript was modified relative to this genomic sequence to represent the inferred CDS: inserted 2 bases in 1 codon;Parent=gene-LOC108580029
NW_017100140.1	Gnomon	mRNA	1785221	1797102	.	+	.	Name=XM_017943781.1;ID=rna-XM_017943781.1;Dbxref=GeneID:108580112%2CGenbank:XM_017943781.1;Note=The sequence of the model RefSeq transcript was modified relative to this genomic sequence to represent the inferred CDS: deleted 1 base in 1 codon;Parent=gene-LOC108580112
NW_017100140.1	Gnomon	exon	1752536	1753306	.	+	.	ID=exon-XM_017943746.1-1;Dbxref=GeneID:108580083%2CGenbank:XM_017943746.1;Parent=rna-XM_017943746.1
NW_017100140.1	Gnomon	exon	684381	684700	.	-	.	ID=exon-XM_017943559.1-6;Dbxref=GeneID:108579927%2CGenbank:XM_017943559.1;Note=The sequence of the model RefSeq transcript was modified relative to this genomic sequence to represent the inferred CDS: inserted 1 base in 1 codon;Parent=rna-XM_017943559.1
NW_017100140.1	Gnomon	exon	685042	685312	.	-	.	ID=exon-XM_017943559.1-4;Dbxref=GeneID:108579927%2CGenbank:XM_017943559.1;Note=The sequence of the model RefSeq transcript was modified relative to this genomic sequence to represent the inferred CDS: inserted 1 base in 1 codon;Parent=rna-XM_017943559.1
NW_017100140.1	Gnomon	exon	684781	684953	.	-	.	ID=exon-XM_017943559.1-5;Dbxref=GeneID:108579927%2CGenbank:XM_017943559.1;Note=The sequence of the model RefSeq transcript was modified relative to this genomic sequence to represent the inferred CDS: inserted 1 base in 1 codon;Parent=rna-XM_017943559.1
NW_017100140.1	Gnomon	exon	689972	690196	.	-	.	ID=exon-XM_017943559.1-2;Dbxref=GeneID:108579927%2CGenbank:XM_017943559.1;Note=The sequence of the model RefSeq transcript was modified relative to this genomic sequence to represent the inferred CDS: inserted 1 base in 1 codon;Parent=rna-XM_017943559.1
NW_017100140.1	Gnomon	exon	689919	689969	.	-	.	ID=exon-XM_017943559.1-3;Dbxref=GeneID:108579927%2CGenbank:XM_017943559.1;Note=The sequence of the model RefSeq transcript was modified relative to this genomic sequence to represent the inferred CDS: inserted 1 base in 1 codon;Parent=rna-XM_017943559.1
NW_017100140.1	Gnomon	exon	690414	690897	.	-	.	ID=exon-XM_017943559.1-1;Dbxref=GeneID:108579927%2CGenbank:XM_017943559.1;Note=The sequence of the model RefSeq transcript was modified relative to this genomic sequence to represent the inferred CDS: inserted 1 base in 1 codon;Parent=rna-XM_017943559.1
NW_017100140.1	Gnomon	CDS	2067222	2067312	.	-	0	Name=XP_017799381.1;ID=cds-XP_017799381.1;Dbxref=GeneID:108580188%2CGenbank:XP_017799381.1;Parent=rna-XM_017943892.1
NW_017100140.1	Gnomon	CDS	2066376	2066585	.	-	0	Name=XP_017799381.1;ID=cds-XP_017799381.1;Dbxref=GeneID:108580188%2CGenbank:XP_017799381.1;Parent=rna-XM_017943892.1
NW_017100140.1	Gnomon	CDS	2064839	2065105	.	-	0	Name=XP_017799381.1;ID=cds-XP_017799381.1;Dbxref=GeneID:108580188%2CGenbank:XP_017799381.1;Parent=rna-XM_017943892.1
NW_017100140.1	Gnomon	CDS	2064485	2064525	.	-	0	Name=XP_017799381.1;ID=cds-XP_017799381.1;Dbxref=GeneID:108580188%2CGenbank:XP_017799381.1;Parent=rna-XM_017943892.1
NW_017100140.1	Gnomon	CDS	2064175	2064321	.	-	0	Name=XP_017799381.1;ID=cds-XP_017799381.1;Dbxref=GeneID:108580188%2CGenbank:XP_017799381.1;Parent=rna-XM_017943892.1
NW_017100140.1	Gnomon	CDS	2063754	2064075	.	-	0	Name=XP_017799381.1;ID=cds-XP_017799381.1;Dbxref=GeneID:108580188%2CGenbank:XP_017799381.1;Parent=rna-XM_017943892.1
NW_017100140.1	Gnomon	CDS	2062040	2062257	.	-	0	Name=XP_017799381.1;ID=cds-XP_017799381.1;Dbxref=GeneID:108580188%2CGenbank:XP_017799381.1;Parent=rna-XM_017943892.1
NW_017100140.1	Gnomon	CDS	1871231	1872547	.	+	0	Name=XP_017787591.1;ID=cds-XP_017787591.1;Dbxref=GeneID:108570264%2CGenbank:XP_017787591.1;Parent=rna-XM_017932102.1
NW_017100140.1	Gnomon	exon	718574	719030	.	-	.	ID=exon-XM_017943583.1-1;Dbxref=GeneID:108579944%2CGenbank:XM_017943583.1;Parent=rna-XM_017943583.1
NW_017100140.1	Gnomon	exon	718373	718495	.	-	.	ID=exon-XM_017943583.1-2;Dbxref=GeneID:108579944%2CGenbank:XM_017943583.1;Parent=rna-XM_017943583.1
NW_017100140.1	Gnomon	exon	717513	717781	.	-	.	ID=exon-XM_017943583.1-3;Dbxref=GeneID:108579944%2CGenbank:XM_017943583.1;Parent=rna-XM_017943583.1
NW_017100140.1	Gnomon	mRNA	1941216	1943260	.	+	.	Name=XM_017932124.1;ID=rna-XM_017932124.1;Dbxref=GeneID:108570284%2CGenbank:XM_017932124.1;Parent=gene-LOC108570284
NW_017100140.1	Gnomon	CDS	1821053	1821192	.	+	0	Name=XP_017799281.1;ID=cds-XP_017799281.1;Dbxref=GeneID:108580123%2CGenbank:XP_017799281.1;Parent=rna-XM_017943792.1
NW_017100140.1	Gnomon	CDS	1821281	1821509	.	+	0	Name=XP_017799281.1;ID=cds-XP_017799281.1;Dbxref=GeneID:108580123%2CGenbank:XP_017799281.1;Parent=rna-XM_017943792.1
NW_017100140.1	Gnomon	CDS	1821576	1822223	.	+	0	Name=XP_017799281.1;ID=cds-XP_017799281.1;Dbxref=GeneID:108580123%2CGenbank:XP_017799281.1;Parent=rna-XM_017943792.1
NW_017100140.1	Gnomon	exon	926666	926889	.	-	.	ID=exon-XM_017944077.1-2;Dbxref=GeneID:108580343%2CGenbank:XM_017944077.1;Parent=rna-XM_017944077.1
NW_017100140.1	Gnomon	exon	926131	926590	.	-	.	ID=exon-XM_017944077.1-3;Dbxref=GeneID:108580343%2CGenbank:XM_017944077.1;Parent=rna-XM_017944077.1
NW_017100140.1	Gnomon	exon	926999	927202	.	-	.	ID=exon-XM_017944077.1-1;Dbxref=GeneID:108580343%2CGenbank:XM_017944077.1;Parent=rna-XM_017944077.1
NW_017100140.1	Gnomon	CDS	768671	768900	.	+	0	Name=XP_017787502.1;ID=cds-XP_017787502.1;Dbxref=GeneID:108570206%2CGenbank:XP_017787502.1;Parent=rna-XM_017932013.1
NW_017100140.1	Gnomon	CDS	769387	769563	.	+	0	Name=XP_017787502.1;ID=cds-XP_017787502.1;Dbxref=GeneID:108570206%2CGenbank:XP_017787502.1;Parent=rna-XM_017932013.1
NW_017100140.1	Gnomon	CDS	770005	770393	.	+	0	Name=XP_017787502.1;ID=cds-XP_017787502.1;Dbxref=GeneID:108570206%2CGenbank:XP_017787502.1;Parent=rna-XM_017932013.1
NW_017100140.1	Gnomon	CDS	770473	770717	.	+	0	Name=XP_017787502.1;ID=cds-XP_017787502.1;Dbxref=GeneID:108570206%2CGenbank:XP_017787502.1;Parent=rna-XM_017932013.1
NW_017100140.1	Gnomon	CDS	1945393	1945516	.	+	0	Name=XP_017787408.1;ID=cds-XP_017787408.1;Dbxref=GeneID:108570126%2CGenbank:XP_017787408.1;Parent=rna-XM_017931919.1
NW_017100140.1	Gnomon	CDS	1945663	1947358	.	+	0	Name=XP_017787408.1;ID=cds-XP_017787408.1;Dbxref=GeneID:108570126%2CGenbank:XP_017787408.1;Parent=rna-XM_017931919.1
NW_017100140.1	Gnomon	CDS	1947441	1947711	.	+	0	Name=XP_017787408.1;ID=cds-XP_017787408.1;Dbxref=GeneID:108570126%2CGenbank:XP_017787408.1;Parent=rna-XM_017931919.1
NW_017100140.1	Gnomon	CDS	1947785	1948188	.	+	0	Name=XP_017787408.1;ID=cds-XP_017787408.1;Dbxref=GeneID:108570126%2CGenbank:XP_017787408.1;Parent=rna-XM_017931919.1
NW_017100140.1	Gnomon	CDS	1948274	1948812	.	+	0	Name=XP_017787408.1;ID=cds-XP_017787408.1;Dbxref=GeneID:108570126%2CGenbank:XP_017787408.1;Parent=rna-XM_017931919.1
NW_017100140.1	Gnomon	CDS	1948900	1949165	.	+	0	Name=XP_017787408.1;ID=cds-XP_017787408.1;Dbxref=GeneID:108570126%2CGenbank:XP_017787408.1;Parent=rna-XM_017931919.1
NW_017100140.1	Gnomon	CDS	1949281	1949304	.	+	0	Name=XP_017787408.1;ID=cds-XP_017787408.1;Dbxref=GeneID:108570126%2CGenbank:XP_017787408.1;Parent=rna-XM_017931919.1
NW_017100140.1	Gnomon	CDS	1949407	1949556	.	+	0	Name=XP_017787408.1;ID=cds-XP_017787408.1;Dbxref=GeneID:108570126%2CGenbank:XP_017787408.1;Parent=rna-XM_017931919.1
NW_017100140.1	Gnomon	CDS	1949662	1949736	.	+	0	Name=XP_017787408.1;ID=cds-XP_017787408.1;Dbxref=GeneID:108570126%2CGenbank:XP_017787408.1;Parent=rna-XM_017931919.1
NW_017100140.1	Gnomon	CDS	2195887	2195936	.	-	0	Name=XP_017799439.1;ID=cds-XP_017799439.1;Dbxref=GeneID:108580237%2CGenbank:XP_017799439.1;Parent=rna-XM_017943950.1
NW_017100140.1	Gnomon	CDS	2194895	2195516	.	-	0	Name=XP_017799439.1;ID=cds-XP_017799439.1;Dbxref=GeneID:108580237%2CGenbank:XP_017799439.1;Parent=rna-XM_017943950.1
NW_017100140.1	Gnomon	CDS	1098725	1098996	.	-	0	Name=XP_017799189.1;ID=cds-XP_017799189.1;Dbxref=GeneID:108580039%2CGenbank:XP_017799189.1;Parent=rna-XM_017943700.1
NW_017100140.1	Gnomon	CDS	1096232	1096368	.	-	0	Name=XP_017799189.1;ID=cds-XP_017799189.1;Dbxref=GeneID:108580039%2CGenbank:XP_017799189.1;Parent=rna-XM_017943700.1
NW_017100140.1	Gnomon	CDS	1090148	1090304	.	-	0	Name=XP_017799189.1;ID=cds-XP_017799189.1;Dbxref=GeneID:108580039%2CGenbank:XP_017799189.1;Parent=rna-XM_017943700.1
NW_017100140.1	Gnomon	CDS	1083791	1084019	.	-	0	Name=XP_017799189.1;ID=cds-XP_017799189.1;Dbxref=GeneID:108580039%2CGenbank:XP_017799189.1;Parent=rna-XM_017943700.1
NW_017100140.1	Gnomon	CDS	1080748	1080897	.	-	0	Name=XP_017799189.1;ID=cds-XP_017799189.1;Dbxref=GeneID:108580039%2CGenbank:XP_017799189.1;Parent=rna-XM_017943700.1
NW_017100140.1	Gnomon	CDS	1079025	1079093	.	-	0	Name=XP_017799189.1;ID=cds-XP_017799189.1;Dbxref=GeneID:108580039%2CGenbank:XP_017799189.1;Parent=rna-XM_017943700.1
NW_017100140.1	Gnomon	CDS	2207638	2207775	.	+	0	Name=XP_017799578.1;ID=cds-XP_017799578.1;Dbxref=GeneID:108580353%2CGenbank:XP_017799578.1;Parent=rna-XM_017944089.1
NW_017100140.1	Gnomon	CDS	2208153	2209516	.	+	0	Name=XP_017799578.1;ID=cds-XP_017799578.1;Dbxref=GeneID:108580353%2CGenbank:XP_017799578.1;Parent=rna-XM_017944089.1
NW_017100140.1	Gnomon	CDS	2209596	2209812	.	+	0	Name=XP_017799578.1;ID=cds-XP_017799578.1;Dbxref=GeneID:108580353%2CGenbank:XP_017799578.1;Parent=rna-XM_017944089.1
NW_017100140.1	Gnomon	CDS	2209892	2210311	.	+	0	Name=XP_017799578.1;ID=cds-XP_017799578.1;Dbxref=GeneID:108580353%2CGenbank:XP_017799578.1;Parent=rna-XM_017944089.1
NW_017100140.1	Gnomon	CDS	2210383	2210580	.	+	0	Name=XP_017799578.1;ID=cds-XP_017799578.1;Dbxref=GeneID:108580353%2CGenbank:XP_017799578.1;Parent=rna-XM_017944089.1
NW_017100140.1	Gnomon	mRNA	771169	773573	.	+	.	Name=XM_017932027.1;ID=rna-XM_017932027.1;Dbxref=GeneID:108570213%2CGenbank:XM_017932027.1;Parent=gene-LOC108570213
NW_017100140.1	Gnomon	CDS	2022033	2022091	.	-	0	Name=XP_017787646.1;ID=cds-XP_017787646.1;Dbxref=GeneID:108570315%2CGenbank:XP_017787646.1;Parent=rna-XM_017932157.1
NW_017100140.1	Gnomon	CDS	2021887	2021971	.	-	0	Name=XP_017787646.1;ID=cds-XP_017787646.1;Dbxref=GeneID:108570315%2CGenbank:XP_017787646.1;Parent=rna-XM_017932157.1
NW_017100140.1	Gnomon	CDS	2021607	2021822	.	-	0	Name=XP_017787646.1;ID=cds-XP_017787646.1;Dbxref=GeneID:108570315%2CGenbank:XP_017787646.1;Parent=rna-XM_017932157.1
NW_017100140.1	Gnomon	CDS	2021309	2021543	.	-	0	Name=XP_017787646.1;ID=cds-XP_017787646.1;Dbxref=GeneID:108570315%2CGenbank:XP_017787646.1;Parent=rna-XM_017932157.1
NW_017100140.1	Gnomon	CDS	2021030	2021234	.	-	0	Name=XP_017787646.1;ID=cds-XP_017787646.1;Dbxref=GeneID:108570315%2CGenbank:XP_017787646.1;Parent=rna-XM_017932157.1
NW_017100140.1	Gnomon	CDS	2020762	2020961	.	-	0	Name=XP_017787646.1;ID=cds-XP_017787646.1;Dbxref=GeneID:108570315%2CGenbank:XP_017787646.1;Parent=rna-XM_017932157.1
NW_017100140.1	Gnomon	CDS	2020547	2020689	.	-	0	Name=XP_017787646.1;ID=cds-XP_017787646.1;Dbxref=GeneID:108570315%2CGenbank:XP_017787646.1;Parent=rna-XM_017932157.1
NW_017100140.1	Gnomon	CDS	2020266	2020468	.	-	0	Name=XP_017787646.1;ID=cds-XP_017787646.1;Dbxref=GeneID:108570315%2CGenbank:XP_017787646.1;Parent=rna-XM_017932157.1
NW_017100140.1	Gnomon	CDS	2020138	2020207	.	-	0	Name=XP_017787646.1;ID=cds-XP_017787646.1;Dbxref=GeneID:108570315%2CGenbank:XP_017787646.1;Parent=rna-XM_017932157.1
NW_017100140.1	Gnomon	mRNA	717513	719030	.	-	.	Name=XM_017943583.1;ID=rna-XM_017943583.1;Dbxref=GeneID:108579944%2CGenbank:XM_017943583.1;Parent=gene-LOC108579944
NW_017100140.1	Gnomon	exon	2146729	2146821	.	-	.	ID=exon-XM_017931901.1-10;Dbxref=GeneID:108570107%2CGenbank:XM_017931901.1;Parent=rna-XM_017931901.1
NW_017100140.1	Gnomon	exon	2146456	2146525	.	-	.	ID=exon-XM_017931901.1-11;Dbxref=GeneID:108570107%2CGenbank:XM_017931901.1;Parent=rna-XM_017931901.1
NW_017100140.1	Gnomon	exon	2145065	2145661	.	-	.	ID=exon-XM_017931901.1-12;Dbxref=GeneID:108570107%2CGenbank:XM_017931901.1;Parent=rna-XM_017931901.1
NW_017100140.1	Gnomon	CDS	1755819	1755938	.	+	0	Name=XP_017787491.1;ID=cds-XP_017787491.1;Dbxref=GeneID:108570195%2CGenbank:XP_017787491.1;Parent=rna-XM_017932002.1
NW_017100140.1	Gnomon	CDS	1756520	1756690	.	+	0	Name=XP_017787491.1;ID=cds-XP_017787491.1;Dbxref=GeneID:108570195%2CGenbank:XP_017787491.1;Parent=rna-XM_017932002.1
NW_017100140.1	Gnomon	CDS	1756785	1756866	.	+	0	Name=XP_017787491.1;ID=cds-XP_017787491.1;Dbxref=GeneID:108570195%2CGenbank:XP_017787491.1;Parent=rna-XM_017932002.1
NW_017100140.1	Gnomon	CDS	1757543	1757675	.	+	0	Name=XP_017787491.1;ID=cds-XP_017787491.1;Dbxref=GeneID:108570195%2CGenbank:XP_017787491.1;Parent=rna-XM_017932002.1
NW_017100140.1	Gnomon	CDS	1757777	1757942	.	+	0	Name=XP_017787491.1;ID=cds-XP_017787491.1;Dbxref=GeneID:108570195%2CGenbank:XP_017787491.1;Parent=rna-XM_017932002.1
NW_017100140.1	Gnomon	mRNA	960605	969435	.	+	.	Name=XM_017932360.1;ID=rna-XM_017932360.1;Dbxref=GeneID:108570491%2CGenbank:XM_017932360.1;Parent=gene-LOC108570491
NW_017100140.1	Gnomon	exon	2031767	2032048	.	-	.	ID=exon-XM_017931930.1-10;Dbxref=GeneID:108570137%2CGenbank:XM_017931930.1;Parent=rna-XM_017931930.1
NW_017100140.1	Gnomon	exon	2030936	2031312	.	-	.	ID=exon-XM_017931930.1-11;Dbxref=GeneID:108570137%2CGenbank:XM_017931930.1;Parent=rna-XM_017931930.1
NW_017100140.1	Gnomon	exon	2030412	2030848	.	-	.	ID=exon-XM_017931930.1-12;Dbxref=GeneID:108570137%2CGenbank:XM_017931930.1;Parent=rna-XM_017931930.1
NW_017100140.1	Gnomon	exon	2028813	2029447	.	-	.	ID=exon-XM_017931930.1-13;Dbxref=GeneID:108570137%2CGenbank:XM_017931930.1;Parent=rna-XM_017931930.1
NW_017100140.1	Gnomon	CDS	663064	663322	.	+	0	Name=XP_017787884.1;ID=cds-XP_017787884.1;Dbxref=GeneID:108570519%2CGenbank:XP_017787884.1;Parent=rna-XM_017932395.1
NW_017100140.1	Gnomon	CDS	664784	664971	.	+	0	Name=XP_017787884.1;ID=cds-XP_017787884.1;Dbxref=GeneID:108570519%2CGenbank:XP_017787884.1;Parent=rna-XM_017932395.1
NW_017100140.1	Gnomon	exon	1711363	1711985	.	-	.	ID=exon-XM_017932180.1-1;Dbxref=GeneID:108570337%2CGenbank:XM_017932180.1;Parent=rna-XM_017932180.1
NW_017100140.1	Gnomon	exon	1710420	1711275	.	-	.	ID=exon-XM_017932180.1-2;Dbxref=GeneID:108570337%2CGenbank:XM_017932180.1;Parent=rna-XM_017932180.1
NW_017100140.1	Gnomon	exon	1931880	1932095	.	+	.	ID=exon-XM_017943978.1-10;Dbxref=GeneID:108580265%2CGenbank:XM_017943978.1;Parent=rna-XM_017943978.1
NW_017100140.1	Gnomon	CDS	758476	758697	.	-	0	Name=XP_017799107.1;ID=cds-XP_017799107.1;Dbxref=GeneID:108579973%2CGenbank:XP_017799107.1;Parent=rna-XM_017943618.1
NW_017100140.1	Gnomon	CDS	757802	758069	.	-	0	Name=XP_017799107.1;ID=cds-XP_017799107.1;Dbxref=GeneID:108579973%2CGenbank:XP_017799107.1;Parent=rna-XM_017943618.1
NW_017100140.1	Gnomon	CDS	757468	757731	.	-	0	Name=XP_017799107.1;ID=cds-XP_017799107.1;Dbxref=GeneID:108579973%2CGenbank:XP_017799107.1;Parent=rna-XM_017943618.1
NW_017100140.1	Gnomon	CDS	756970	757064	.	-	0	Name=XP_017799107.1;ID=cds-XP_017799107.1;Dbxref=GeneID:108579973%2CGenbank:XP_017799107.1;Parent=rna-XM_017943618.1
NW_017100140.1	Gnomon	CDS	1832109	1832193	.	+	0	Name=XP_017787402.1;ID=cds-XP_017787402.1;Dbxref=GeneID:108570115%2CGenbank:XP_017787402.1;Parent=rna-XM_017931913.1
NW_017100140.1	Gnomon	CDS	1832401	1832539	.	+	0	Name=XP_017787402.1;ID=cds-XP_017787402.1;Dbxref=GeneID:108570115%2CGenbank:XP_017787402.1;Parent=rna-XM_017931913.1
NW_017100140.1	Gnomon	CDS	1833289	1833539	.	+	0	Name=XP_017787402.1;ID=cds-XP_017787402.1;Dbxref=GeneID:108570115%2CGenbank:XP_017787402.1;Parent=rna-XM_017931913.1
NW_017100140.1	Gnomon	CDS	1833612	1833873	.	+	0	Name=XP_017787402.1;ID=cds-XP_017787402.1;Dbxref=GeneID:108570115%2CGenbank:XP_017787402.1;Parent=rna-XM_017931913.1
NW_017100140.1	Gnomon	CDS	1833951	1834131	.	+	0	Name=XP_017787402.1;ID=cds-XP_017787402.1;Dbxref=GeneID:108570115%2CGenbank:XP_017787402.1;Parent=rna-XM_017931913.1
NW_017100140.1	Gnomon	CDS	1834202	1834516	.	+	0	Name=XP_017787402.1;ID=cds-XP_017787402.1;Dbxref=GeneID:108570115%2CGenbank:XP_017787402.1;Parent=rna-XM_017931913.1
NW_017100140.1	Gnomon	CDS	1834597	1834951	.	+	0	Name=XP_017787402.1;ID=cds-XP_017787402.1;Dbxref=GeneID:108570115%2CGenbank:XP_017787402.1;Parent=rna-XM_017931913.1
NW_017100140.1	Gnomon	CDS	1835013	1835266	.	+	0	Name=XP_017787402.1;ID=cds-XP_017787402.1;Dbxref=GeneID:108570115%2CGenbank:XP_017787402.1;Parent=rna-XM_017931913.1
NW_017100140.1	Gnomon	CDS	1835340	1835441	.	+	0	Name=XP_017787402.1;ID=cds-XP_017787402.1;Dbxref=GeneID:108570115%2CGenbank:XP_017787402.1;Parent=rna-XM_017931913.1
NW_017100140.1	Gnomon	exon	1849493	1849842	.	+	.	ID=exon-XM_017943826.1-1;Dbxref=GeneID:108580155%2CGenbank:XM_017943826.1;Parent=rna-XM_017943826.1
NW_017100140.1	Gnomon	exon	1849955	1850302	.	+	.	ID=exon-XM_017943826.1-2;Dbxref=GeneID:108580155%2CGenbank:XM_017943826.1;Parent=rna-XM_017943826.1
NW_017100140.1	Gnomon	exon	1850364	1850510	.	+	.	ID=exon-XM_017943826.1-3;Dbxref=GeneID:108580155%2CGenbank:XM_017943826.1;Parent=rna-XM_017943826.1
NW_017100140.1	Gnomon	exon	1850626	1851193	.	+	.	ID=exon-XM_017943826.1-4;Dbxref=GeneID:108580155%2CGenbank:XM_017943826.1;Parent=rna-XM_017943826.1
NW_017100140.1	Gnomon	CDS	1216434	1216623	.	+	0	Name=XP_017799201.1;ID=cds-XP_017799201.1;Dbxref=GeneID:108580049%2CGenbank:XP_017799201.1;Parent=rna-XM_017943712.1
NW_017100140.1	Gnomon	CDS	1337056	1337261	.	+	0	Name=XP_017799201.1;ID=cds-XP_017799201.1;Dbxref=GeneID:108580049%2CGenbank:XP_017799201.1;Parent=rna-XM_017943712.1
NW_017100140.1	Gnomon	CDS	1352485	1352620	.	+	0	Name=XP_017799201.1;ID=cds-XP_017799201.1;Dbxref=GeneID:108580049%2CGenbank:XP_017799201.1;Parent=rna-XM_017943712.1
NW_017100140.1	Gnomon	CDS	1353735	1353868	.	+	0	Name=XP_017799201.1;ID=cds-XP_017799201.1;Dbxref=GeneID:108580049%2CGenbank:XP_017799201.1;Parent=rna-XM_017943712.1
NW_017100140.1	Gnomon	CDS	1368839	1369082	.	+	0	Name=XP_017799201.1;ID=cds-XP_017799201.1;Dbxref=GeneID:108580049%2CGenbank:XP_017799201.1;Parent=rna-XM_017943712.1
NW_017100140.1	Gnomon	CDS	1406680	1406828	.	+	0	Name=XP_017799201.1;ID=cds-XP_017799201.1;Dbxref=GeneID:108580049%2CGenbank:XP_017799201.1;Parent=rna-XM_017943712.1
NW_017100140.1	Gnomon	CDS	657630	657828	.	-	0	Name=XP_017798999.1;ID=cds-XP_017798999.1;Dbxref=GeneID:108579887%2CGenbank:XP_017798999.1;Parent=rna-XM_017943510.1
NW_017100140.1	Gnomon	CDS	656047	656378	.	-	0	Name=XP_017798999.1;ID=cds-XP_017798999.1;Dbxref=GeneID:108579887%2CGenbank:XP_017798999.1;Parent=rna-XM_017943510.1
NW_017100140.1	Gnomon	CDS	1696503	1696592	.	+	0	Name=XP_017799589.1;ID=cds-XP_017799589.1;Dbxref=GeneID:108580363%2CGenbank:XP_017799589.1;Note=The sequence of the model RefSeq protein was modified relative to this genomic sequence to represent the inferred CDS: inserted 1 base in 1 codon%3B deleted 2 bases in 1 codon%3B substituted 1 base at 1 genomic stop codon;Parent=rna-XM_017944100.1
NW_017100140.1	Gnomon	CDS	1696595	1696763	.	+	0	Name=XP_017799589.1;ID=cds-XP_017799589.1;Dbxref=GeneID:108580363%2CGenbank:XP_017799589.1;Note=The sequence of the model RefSeq protein was modified relative to this genomic sequence to represent the inferred CDS: inserted 1 base in 1 codon%3B deleted 2 bases in 1 codon%3B substituted 1 base at 1 genomic stop codon;Parent=rna-XM_017944100.1
NW_017100140.1	Gnomon	CDS	1696840	1696918	.	+	0	Name=XP_017799589.1;ID=cds-XP_017799589.1;Dbxref=GeneID:108580363%2CGenbank:XP_017799589.1;Note=The sequence of the model RefSeq protein was modified relative to this genomic sequence to represent the inferred CDS: inserted 1 base in 1 codon%3B deleted 2 bases in 1 codon%3B substituted 1 base at 1 genomic stop codon;Parent=rna-XM_017944100.1
NW_017100140.1	Gnomon	CDS	1696992	1697167	.	+	0	Name=XP_017799589.1;ID=cds-XP_017799589.1;Dbxref=GeneID:108580363%2CGenbank:XP_017799589.1;Note=The sequence of the model RefSeq protein was modified relative to this genomic sequence to represent the inferred CDS: inserted 1 base in 1 codon%3B deleted 2 bases in 1 codon%3B substituted 1 base at 1 genomic stop codon;Parent=rna-XM_017944100.1
NW_017100140.1	Gnomon	CDS	1697248	1697351	.	+	0	Name=XP_017799589.1;ID=cds-XP_017799589.1;Dbxref=GeneID:108580363%2CGenbank:XP_017799589.1;Note=The sequence of the model RefSeq protein was modified relative to this genomic sequence to represent the inferred CDS: inserted 1 base in 1 codon%3B deleted 2 bases in 1 codon%3B substituted 1 base at 1 genomic stop codon;Parent=rna-XM_017944100.1
NW_017100140.1	Gnomon	CDS	1697426	1697675	.	+	0	Name=XP_017799589.1;ID=cds-XP_017799589.1;Dbxref=GeneID:108580363%2CGenbank:XP_017799589.1;Note=The sequence of the model RefSeq protein was modified relative to this genomic sequence to represent the inferred CDS: inserted 1 base in 1 codon%3B deleted 2 bases in 1 codon%3B substituted 1 base at 1 genomic stop codon;Parent=rna-XM_017944100.1
NW_017100140.1	Gnomon	CDS	1697747	1697934	.	+	0	Name=XP_017799589.1;ID=cds-XP_017799589.1;Dbxref=GeneID:108580363%2CGenbank:XP_017799589.1;Note=The sequence of the model RefSeq protein was modified relative to this genomic sequence to represent the inferred CDS: inserted 1 base in 1 codon%3B deleted 2 bases in 1 codon%3B substituted 1 base at 1 genomic stop codon;Parent=rna-XM_017944100.1
NW_017100140.1	Gnomon	CDS	1697999	1698208	.	+	0	Name=XP_017799589.1;ID=cds-XP_017799589.1;Dbxref=GeneID:108580363%2CGenbank:XP_017799589.1;Note=The sequence of the model RefSeq protein was modified relative to this genomic sequence to represent the inferred CDS: inserted 1 base in 1 codon%3B deleted 2 bases in 1 codon%3B substituted 1 base at 1 genomic stop codon;Parent=rna-XM_017944100.1
NW_017100140.1	Gnomon	CDS	1698294	1698432	.	+	0	Name=XP_017799589.1;ID=cds-XP_017799589.1;Dbxref=GeneID:108580363%2CGenbank:XP_017799589.1;Note=The sequence of the model RefSeq protein was modified relative to this genomic sequence to represent the inferred CDS: inserted 1 base in 1 codon%3B deleted 2 bases in 1 codon%3B substituted 1 base at 1 genomic stop codon;Parent=rna-XM_017944100.1
NW_017100140.1	Gnomon	CDS	1698506	1698623	.	+	0	Name=XP_017799589.1;ID=cds-XP_017799589.1;Dbxref=GeneID:108580363%2CGenbank:XP_017799589.1;Note=The sequence of the model RefSeq protein was modified relative to this genomic sequence to represent the inferred CDS: inserted 1 base in 1 codon%3B deleted 2 bases in 1 codon%3B substituted 1 base at 1 genomic stop codon;Parent=rna-XM_017944100.1
NW_017100140.1	Gnomon	CDS	1698698	1698840	.	+	0	Name=XP_017799589.1;ID=cds-XP_017799589.1;Dbxref=GeneID:108580363%2CGenbank:XP_017799589.1;Note=The sequence of the model RefSeq protein was modified relative to this genomic sequence to represent the inferred CDS: inserted 1 base in 1 codon%3B deleted 2 bases in 1 codon%3B substituted 1 base at 1 genomic stop codon;Parent=rna-XM_017944100.1
NW_017100140.1	Gnomon	CDS	1698912	1699079	.	+	0	Name=XP_017799589.1;ID=cds-XP_017799589.1;Dbxref=GeneID:108580363%2CGenbank:XP_017799589.1;Note=The sequence of the model RefSeq protein was modified relative to this genomic sequence to represent the inferred CDS: inserted 1 base in 1 codon%3B deleted 2 bases in 1 codon%3B substituted 1 base at 1 genomic stop codon;Parent=rna-XM_017944100.1
NW_017100140.1	Gnomon	CDS	1699082	1699245	.	+	0	Name=XP_017799589.1;ID=cds-XP_017799589.1;Dbxref=GeneID:108580363%2CGenbank:XP_017799589.1;Note=The sequence of the model RefSeq protein was modified relative to this genomic sequence to represent the inferred CDS: inserted 1 base in 1 codon%3B deleted 2 bases in 1 codon%3B substituted 1 base at 1 genomic stop codon;Parent=rna-XM_017944100.1
NW_017100140.1	Gnomon	CDS	1699320	1699608	.	+	0	Name=XP_017799589.1;ID=cds-XP_017799589.1;Dbxref=GeneID:108580363%2CGenbank:XP_017799589.1;Note=The sequence of the model RefSeq protein was modified relative to this genomic sequence to represent the inferred CDS: inserted 1 base in 1 codon%3B deleted 2 bases in 1 codon%3B substituted 1 base at 1 genomic stop codon;Parent=rna-XM_017944100.1
NW_017100140.1	Gnomon	CDS	1699695	1699857	.	+	0	Name=XP_017799589.1;ID=cds-XP_017799589.1;Dbxref=GeneID:108580363%2CGenbank:XP_017799589.1;Note=The sequence of the model RefSeq protein was modified relative to this genomic sequence to represent the inferred CDS: inserted 1 base in 1 codon%3B deleted 2 bases in 1 codon%3B substituted 1 base at 1 genomic stop codon;Parent=rna-XM_017944100.1
NW_017100140.1	Gnomon	CDS	1699924	1700311	.	+	0	Name=XP_017799589.1;ID=cds-XP_017799589.1;Dbxref=GeneID:108580363%2CGenbank:XP_017799589.1;Note=The sequence of the model RefSeq protein was modified relative to this genomic sequence to represent the inferred CDS: inserted 1 base in 1 codon%3B deleted 2 bases in 1 codon%3B substituted 1 base at 1 genomic stop codon;Parent=rna-XM_017944100.1
NW_017100140.1	Gnomon	CDS	1700435	1700570	.	+	0	Name=XP_017799589.1;ID=cds-XP_017799589.1;Dbxref=GeneID:108580363%2CGenbank:XP_017799589.1;Note=The sequence of the model RefSeq protein was modified relative to this genomic sequence to represent the inferred CDS: inserted 1 base in 1 codon%3B deleted 2 bases in 1 codon%3B substituted 1 base at 1 genomic stop codon;Parent=rna-XM_017944100.1
NW_017100140.1	Gnomon	CDS	1700646	1700813	.	+	0	Name=XP_017799589.1;ID=cds-XP_017799589.1;Dbxref=GeneID:108580363%2CGenbank:XP_017799589.1;Note=The sequence of the model RefSeq protein was modified relative to this genomic sequence to represent the inferred CDS: inserted 1 base in 1 codon%3B deleted 2 bases in 1 codon%3B substituted 1 base at 1 genomic stop codon;Parent=rna-XM_017944100.1
NW_017100140.1	Gnomon	CDS	1700870	1701093	.	+	0	Name=XP_017799589.1;ID=cds-XP_017799589.1;Dbxref=GeneID:108580363%2CGenbank:XP_017799589.1;Note=The sequence of the model RefSeq protein was modified relative to this genomic sequence to represent the inferred CDS: inserted 1 base in 1 codon%3B deleted 2 bases in 1 codon%3B substituted 1 base at 1 genomic stop codon;Parent=rna-XM_017944100.1
NW_017100140.1	Gnomon	CDS	1701158	1701377	.	+	0	Name=XP_017799589.1;ID=cds-XP_017799589.1;Dbxref=GeneID:108580363%2CGenbank:XP_017799589.1;Note=The sequence of the model RefSeq protein was modified relative to this genomic sequence to represent the inferred CDS: inserted 1 base in 1 codon%3B deleted 2 bases in 1 codon%3B substituted 1 base at 1 genomic stop codon;Parent=rna-XM_017944100.1
NW_017100140.1	Gnomon	CDS	1701444	1701648	.	+	0	Name=XP_017799589.1;ID=cds-XP_017799589.1;Dbxref=GeneID:108580363%2CGenbank:XP_017799589.1;Note=The sequence of the model RefSeq protein was modified relative to this genomic sequence to represent the inferred CDS: inserted 1 base in 1 codon%3B deleted 2 bases in 1 codon%3B substituted 1 base at 1 genomic stop codon;Parent=rna-XM_017944100.1
NW_017100140.1	Gnomon	CDS	1701720	1701897	.	+	0	Name=XP_017799589.1;ID=cds-XP_017799589.1;Dbxref=GeneID:108580363%2CGenbank:XP_017799589.1;Note=The sequence of the model RefSeq protein was modified relative to this genomic sequence to represent the inferred CDS: inserted 1 base in 1 codon%3B deleted 2 bases in 1 codon%3B substituted 1 base at 1 genomic stop codon;Parent=rna-XM_017944100.1
NW_017100140.1	Gnomon	CDS	1701961	1707748	.	+	0	Name=XP_017799589.1;ID=cds-XP_017799589.1;Dbxref=GeneID:108580363%2CGenbank:XP_017799589.1;Note=The sequence of the model RefSeq protein was modified relative to this genomic sequence to represent the inferred CDS: inserted 1 base in 1 codon%3B deleted 2 bases in 1 codon%3B substituted 1 base at 1 genomic stop codon;Parent=rna-XM_017944100.1
NW_017100140.1	Gnomon	CDS	1707827	1708231	.	+	0	Name=XP_017799589.1;ID=cds-XP_017799589.1;Dbxref=GeneID:108580363%2CGenbank:XP_017799589.1;Note=The sequence of the model RefSeq protein was modified relative to this genomic sequence to represent the inferred CDS: inserted 1 base in 1 codon%3B deleted 2 bases in 1 codon%3B substituted 1 base at 1 genomic stop codon;Parent=rna-XM_017944100.1
NW_017100140.1	Gnomon	CDS	1708309	1708485	.	+	0	Name=XP_017799589.1;ID=cds-XP_017799589.1;Dbxref=GeneID:108580363%2CGenbank:XP_017799589.1;Note=The sequence of the model RefSeq protein was modified relative to this genomic sequence to represent the inferred CDS: inserted 1 base in 1 codon%3B deleted 2 bases in 1 codon%3B substituted 1 base at 1 genomic stop codon;Parent=rna-XM_017944100.1
NW_017100140.1	Gnomon	CDS	1708546	1708716	.	+	0	Name=XP_017799589.1;ID=cds-XP_017799589.1;Dbxref=GeneID:108580363%2CGenbank:XP_017799589.1;Note=The sequence of the model RefSeq protein was modified relative to this genomic sequence to represent the inferred CDS: inserted 1 base in 1 codon%3B deleted 2 bases in 1 codon%3B substituted 1 base at 1 genomic stop codon;Parent=rna-XM_017944100.1
NW_017100140.1	Gnomon	CDS	1708779	1708972	.	+	0	Name=XP_017799589.1;ID=cds-XP_017799589.1;Dbxref=GeneID:108580363%2CGenbank:XP_017799589.1;Note=The sequence of the model RefSeq protein was modified relative to this genomic sequence to represent the inferred CDS: inserted 1 base in 1 codon%3B deleted 2 bases in 1 codon%3B substituted 1 base at 1 genomic stop codon;Parent=rna-XM_017944100.1
NW_017100140.1	Gnomon	CDS	1709046	1709384	.	+	0	Name=XP_017799589.1;ID=cds-XP_017799589.1;Dbxref=GeneID:108580363%2CGenbank:XP_017799589.1;Note=The sequence of the model RefSeq protein was modified relative to this genomic sequence to represent the inferred CDS: inserted 1 base in 1 codon%3B deleted 2 bases in 1 codon%3B substituted 1 base at 1 genomic stop codon;Parent=rna-XM_017944100.1
NW_017100140.1	Gnomon	CDS	1709454	1709684	.	+	0	Name=XP_017799589.1;ID=cds-XP_017799589.1;Dbxref=GeneID:108580363%2CGenbank:XP_017799589.1;Note=The sequence of the model RefSeq protein was modified relative to this genomic sequence to represent the inferred CDS: inserted 1 base in 1 codon%3B deleted 2 bases in 1 codon%3B substituted 1 base at 1 genomic stop codon;Parent=rna-XM_017944100.1
NW_017100140.1	Gnomon	CDS	2168766	2169008	.	-	0	Name=XP_017787390.1;ID=cds-XP_017787390.1;Dbxref=GeneID:108570107%2CGenbank:XP_017787390.1;Note=The sequence of the model RefSeq protein was modified relative to this genomic sequence to represent the inferred CDS: substituted 3 bases at 3 genomic stop codons;Parent=rna-XM_017931901.1
NW_017100140.1	Gnomon	CDS	2167575	2167821	.	-	0	Name=XP_017787390.1;ID=cds-XP_017787390.1;Dbxref=GeneID:108570107%2CGenbank:XP_017787390.1;Note=The sequence of the model RefSeq protein was modified relative to this genomic sequence to represent the inferred CDS: substituted 3 bases at 3 genomic stop codons;Parent=rna-XM_017931901.1
NW_017100140.1	Gnomon	CDS	2154507	2154632	.	-	0	Name=XP_017787390.1;ID=cds-XP_017787390.1;Dbxref=GeneID:108570107%2CGenbank:XP_017787390.1;Note=The sequence of the model RefSeq protein was modified relative to this genomic sequence to represent the inferred CDS: substituted 3 bases at 3 genomic stop codons;Parent=rna-XM_017931901.1
NW_017100140.1	Gnomon	CDS	2150431	2150569	.	-	0	Name=XP_017787390.1;ID=cds-XP_017787390.1;Dbxref=GeneID:108570107%2CGenbank:XP_017787390.1;Note=The sequence of the model RefSeq protein was modified relative to this genomic sequence to represent the inferred CDS: substituted 3 bases at 3 genomic stop codons;Parent=rna-XM_017931901.1
NW_017100140.1	Gnomon	CDS	2149119	2149242	.	-	0	Name=XP_017787390.1;ID=cds-XP_017787390.1;Dbxref=GeneID:108570107%2CGenbank:XP_017787390.1;Note=The sequence of the model RefSeq protein was modified relative to this genomic sequence to represent the inferred CDS: substituted 3 bases at 3 genomic stop codons;Parent=rna-XM_017931901.1
NW_017100140.1	Gnomon	CDS	2148424	2148634	.	-	0	Name=XP_017787390.1;ID=cds-XP_017787390.1;Dbxref=GeneID:108570107%2CGenbank:XP_017787390.1;Note=The sequence of the model RefSeq protein was modified relative to this genomic sequence to represent the inferred CDS: substituted 3 bases at 3 genomic stop codons;Parent=rna-XM_017931901.1
NW_017100140.1	Gnomon	CDS	2148062	2148126	.	-	0	Name=XP_017787390.1;ID=cds-XP_017787390.1;Dbxref=GeneID:108570107%2CGenbank:XP_017787390.1;Note=The sequence of the model RefSeq protein was modified relative to this genomic sequence to represent the inferred CDS: substituted 3 bases at 3 genomic stop codons;Parent=rna-XM_017931901.1
NW_017100140.1	Gnomon	CDS	2146935	2147094	.	-	0	Name=XP_017787390.1;ID=cds-XP_017787390.1;Dbxref=GeneID:108570107%2CGenbank:XP_017787390.1;Note=The sequence of the model RefSeq protein was modified relative to this genomic sequence to represent the inferred CDS: substituted 3 bases at 3 genomic stop codons;Parent=rna-XM_017931901.1
NW_017100140.1	Gnomon	CDS	2146729	2146821	.	-	0	Name=XP_017787390.1;ID=cds-XP_017787390.1;Dbxref=GeneID:108570107%2CGenbank:XP_017787390.1;Note=The sequence of the model RefSeq protein was modified relative to this genomic sequence to represent the inferred CDS: substituted 3 bases at 3 genomic stop codons;Parent=rna-XM_017931901.1
NW_017100140.1	Gnomon	CDS	2146456	2146525	.	-	0	Name=XP_017787390.1;ID=cds-XP_017787390.1;Dbxref=GeneID:108570107%2CGenbank:XP_017787390.1;Note=The sequence of the model RefSeq protein was modified relative to this genomic sequence to represent the inferred CDS: substituted 3 bases at 3 genomic stop codons;Parent=rna-XM_017931901.1
NW_017100140.1	Gnomon	CDS	2145556	2145661	.	-	0	Name=XP_017787390.1;ID=cds-XP_017787390.1;Dbxref=GeneID:108570107%2CGenbank:XP_017787390.1;Note=The sequence of the model RefSeq protein was modified relative to this genomic sequence to represent the inferred CDS: substituted 3 bases at 3 genomic stop codons;Parent=rna-XM_017931901.1
NW_017100140.1	Gnomon	mRNA	1916818	1932095	.	+	.	Name=XM_017943978.1;ID=rna-XM_017943978.1;Dbxref=GeneID:108580265%2CGenbank:XM_017943978.1;Parent=gene-LOC108580265
NW_017100140.1	Gnomon	exon	1915709	1915822	.	-	.	ID=exon-XM_017943967.1-1;Dbxref=GeneID:108580253%2CGenbank:XM_017943967.1;Parent=rna-XM_017943967.1
NW_017100140.1	Gnomon	exon	1915351	1915624	.	-	.	ID=exon-XM_017943967.1-2;Dbxref=GeneID:108580253%2CGenbank:XM_017943967.1;Parent=rna-XM_017943967.1
NW_017100140.1	Gnomon	exon	1914900	1915275	.	-	.	ID=exon-XM_017943967.1-3;Dbxref=GeneID:108580253%2CGenbank:XM_017943967.1;Parent=rna-XM_017943967.1
NW_017100140.1	Gnomon	exon	1914324	1914820	.	-	.	ID=exon-XM_017943967.1-4;Dbxref=GeneID:108580253%2CGenbank:XM_017943967.1;Parent=rna-XM_017943967.1
NW_017100140.1	Gnomon	exon	1913954	1914219	.	-	.	ID=exon-XM_017943967.1-5;Dbxref=GeneID:108580253%2CGenbank:XM_017943967.1;Parent=rna-XM_017943967.1
NW_017100140.1	Gnomon	mRNA	926131	927202	.	-	.	Name=XM_017944077.1;ID=rna-XM_017944077.1;Dbxref=GeneID:108580343%2CGenbank:XM_017944077.1;Parent=gene-LOC108580343
NW_017100140.1	Gnomon	exon	1924880	1924964	.	-	.	ID=exon-XR_001891366.1-2;Dbxref=GeneID:108570609%2CGenbank:XR_001891366.1;Parent=rna-XR_001891366.1
NW_017100140.1	Gnomon	exon	1924352	1924480	.	-	.	ID=exon-XR_001891366.1-3;Dbxref=GeneID:108570609%2CGenbank:XR_001891366.1;Parent=rna-XR_001891366.1
NW_017100140.1	Gnomon	exon	1925048	1925175	.	-	.	ID=exon-XR_001891366.1-1;Dbxref=GeneID:108570609%2CGenbank:XR_001891366.1;Parent=rna-XR_001891366.1
NW_017100140.1	Gnomon	exon	2179769	2179815	.	-	.	ID=exon-XM_017931901.1-1;Dbxref=GeneID:108570107%2CGenbank:XM_017931901.1;Parent=rna-XM_017931901.1
NW_017100140.1	Gnomon	exon	2168766	2169013	.	-	.	ID=exon-XM_017931901.1-2;Dbxref=GeneID:108570107%2CGenbank:XM_017931901.1;Parent=rna-XM_017931901.1
NW_017100140.1	Gnomon	exon	2167575	2167821	.	-	.	ID=exon-XM_017931901.1-3;Dbxref=GeneID:108570107%2CGenbank:XM_017931901.1;Parent=rna-XM_017931901.1
NW_017100140.1	Gnomon	exon	2154507	2154632	.	-	.	ID=exon-XM_017931901.1-4;Dbxref=GeneID:108570107%2CGenbank:XM_017931901.1;Parent=rna-XM_017931901.1
NW_017100140.1	Gnomon	exon	2150431	2150569	.	-	.	ID=exon-XM_017931901.1-5;Dbxref=GeneID:108570107%2CGenbank:XM_017931901.1;Parent=rna-XM_017931901.1
NW_017100140.1	Gnomon	exon	2149119	2149242	.	-	.	ID=exon-XM_017931901.1-6;Dbxref=GeneID:108570107%2CGenbank:XM_017931901.1;Parent=rna-XM_017931901.1
NW_017100140.1	Gnomon	exon	2148424	2148634	.	-	.	ID=exon-XM_017931901.1-7;Dbxref=GeneID:108570107%2CGenbank:XM_017931901.1;Parent=rna-XM_017931901.1
NW_017100140.1	Gnomon	exon	2148062	2148126	.	-	.	ID=exon-XM_017931901.1-8;Dbxref=GeneID:108570107%2CGenbank:XM_017931901.1;Parent=rna-XM_017931901.1
NW_017100140.1	Gnomon	exon	2146935	2147094	.	-	.	ID=exon-XM_017931901.1-9;Dbxref=GeneID:108570107%2CGenbank:XM_017931901.1;Parent=rna-XM_017931901.1
NW_017100140.1	Gnomon	mRNA	430207	469281	.	+	.	Name=XM_017943488.1;ID=rna-XM_017943488.1;Dbxref=GeneID:108579864%2CGenbank:XM_017943488.1;Parent=gene-LOC108579864
NW_017100140.1	Gnomon	exon	1670680	1670841	.	-	.	ID=exon-XM_017943723.1-63;Dbxref=GeneID:108580060%2CGenbank:XM_017943723.1;Parent=rna-XM_017943723.1
NW_017100140.1	Gnomon	exon	1670497	1670622	.	-	.	ID=exon-XM_017943723.1-64;Dbxref=GeneID:108580060%2CGenbank:XM_017943723.1;Parent=rna-XM_017943723.1
NW_017100140.1	Gnomon	exon	1690742	1690922	.	-	.	ID=exon-XM_017943723.1-16;Dbxref=GeneID:108580060%2CGenbank:XM_017943723.1;Parent=rna-XM_017943723.1
NW_017100140.1	Gnomon	exon	1690326	1690663	.	-	.	ID=exon-XM_017943723.1-17;Dbxref=GeneID:108580060%2CGenbank:XM_017943723.1;Parent=rna-XM_017943723.1
NW_017100140.1	Gnomon	exon	1690098	1690261	.	-	.	ID=exon-XM_017943723.1-18;Dbxref=GeneID:108580060%2CGenbank:XM_017943723.1;Parent=rna-XM_017943723.1
NW_017100140.1	Gnomon	exon	1689779	1690033	.	-	.	ID=exon-XM_017943723.1-19;Dbxref=GeneID:108580060%2CGenbank:XM_017943723.1;Parent=rna-XM_017943723.1
NW_017100140.1	Gnomon	exon	1692955	1693124	.	-	.	ID=exon-XM_017943723.1-10;Dbxref=GeneID:108580060%2CGenbank:XM_017943723.1;Parent=rna-XM_017943723.1
NW_017100140.1	Gnomon	exon	1692705	1692889	.	-	.	ID=exon-XM_017943723.1-11;Dbxref=GeneID:108580060%2CGenbank:XM_017943723.1;Parent=rna-XM_017943723.1
NW_017100140.1	Gnomon	exon	1691698	1692099	.	-	.	ID=exon-XM_017943723.1-12;Dbxref=GeneID:108580060%2CGenbank:XM_017943723.1;Parent=rna-XM_017943723.1
NW_017100140.1	Gnomon	exon	1691479	1691638	.	-	.	ID=exon-XM_017943723.1-13;Dbxref=GeneID:108580060%2CGenbank:XM_017943723.1;Parent=rna-XM_017943723.1
NW_017100140.1	Gnomon	exon	1691179	1691390	.	-	.	ID=exon-XM_017943723.1-14;Dbxref=GeneID:108580060%2CGenbank:XM_017943723.1;Parent=rna-XM_017943723.1
NW_017100140.1	Gnomon	exon	1690990	1691102	.	-	.	ID=exon-XM_017943723.1-15;Dbxref=GeneID:108580060%2CGenbank:XM_017943723.1;Parent=rna-XM_017943723.1
NW_017100140.1	Gnomon	exon	1671347	1671488	.	-	.	ID=exon-XM_017943723.1-60;Dbxref=GeneID:108580060%2CGenbank:XM_017943723.1;Parent=rna-XM_017943723.1
NW_017100140.1	Gnomon	exon	1671096	1671285	.	-	.	ID=exon-XM_017943723.1-61;Dbxref=GeneID:108580060%2CGenbank:XM_017943723.1;Parent=rna-XM_017943723.1
NW_017100140.1	Gnomon	exon	1670908	1671029	.	-	.	ID=exon-XM_017943723.1-62;Dbxref=GeneID:108580060%2CGenbank:XM_017943723.1;Parent=rna-XM_017943723.1
NW_017100140.1	Gnomon	exon	1673845	1673996	.	-	.	ID=exon-XM_017943723.1-52;Dbxref=GeneID:108580060%2CGenbank:XM_017943723.1;Parent=rna-XM_017943723.1
NW_017100140.1	Gnomon	exon	1673527	1673780	.	-	.	ID=exon-XM_017943723.1-53;Dbxref=GeneID:108580060%2CGenbank:XM_017943723.1;Parent=rna-XM_017943723.1
NW_017100140.1	Gnomon	exon	1673025	1673453	.	-	.	ID=exon-XM_017943723.1-54;Dbxref=GeneID:108580060%2CGenbank:XM_017943723.1;Parent=rna-XM_017943723.1
NW_017100140.1	Gnomon	exon	1672673	1672949	.	-	.	ID=exon-XM_017943723.1-55;Dbxref=GeneID:108580060%2CGenbank:XM_017943723.1;Parent=rna-XM_017943723.1
NW_017100140.1	Gnomon	exon	1672414	1672600	.	-	.	ID=exon-XM_017943723.1-56;Dbxref=GeneID:108580060%2CGenbank:XM_017943723.1;Parent=rna-XM_017943723.1
NW_017100140.1	Gnomon	exon	1672092	1672353	.	-	.	ID=exon-XM_017943723.1-57;Dbxref=GeneID:108580060%2CGenbank:XM_017943723.1;Parent=rna-XM_017943723.1
NW_017100140.1	Gnomon	exon	1671780	1672019	.	-	.	ID=exon-XM_017943723.1-58;Dbxref=GeneID:108580060%2CGenbank:XM_017943723.1;Parent=rna-XM_017943723.1
NW_017100140.1	Gnomon	exon	1671551	1671718	.	-	.	ID=exon-XM_017943723.1-59;Dbxref=GeneID:108580060%2CGenbank:XM_017943723.1;Parent=rna-XM_017943723.1
NW_017100140.1	Gnomon	exon	1674258	1674413	.	-	.	ID=exon-XM_017943723.1-50;Dbxref=GeneID:108580060%2CGenbank:XM_017943723.1;Parent=rna-XM_017943723.1
NW_017100140.1	Gnomon	exon	1674061	1674196	.	-	.	ID=exon-XM_017943723.1-51;Dbxref=GeneID:108580060%2CGenbank:XM_017943723.1;Parent=rna-XM_017943723.1
NW_017100140.1	Gnomon	exon	1674473	1674628	.	-	.	ID=exon-XM_017943723.1-49;Dbxref=GeneID:108580060%2CGenbank:XM_017943723.1;Parent=rna-XM_017943723.1
NW_017100140.1	Gnomon	exon	1679111	1679412	.	-	.	ID=exon-XM_017943723.1-41;Dbxref=GeneID:108580060%2CGenbank:XM_017943723.1;Parent=rna-XM_017943723.1
NW_017100140.1	Gnomon	exon	1676562	1676788	.	-	.	ID=exon-XM_017943723.1-42;Dbxref=GeneID:108580060%2CGenbank:XM_017943723.1;Parent=rna-XM_017943723.1
NW_017100140.1	Gnomon	exon	1676341	1676485	.	-	.	ID=exon-XM_017943723.1-43;Dbxref=GeneID:108580060%2CGenbank:XM_017943723.1;Parent=rna-XM_017943723.1
NW_017100140.1	Gnomon	exon	1675996	1676174	.	-	.	ID=exon-XM_017943723.1-44;Dbxref=GeneID:108580060%2CGenbank:XM_017943723.1;Parent=rna-XM_017943723.1
NW_017100140.1	Gnomon	exon	1675765	1675930	.	-	.	ID=exon-XM_017943723.1-45;Dbxref=GeneID:108580060%2CGenbank:XM_017943723.1;Parent=rna-XM_017943723.1
NW_017100140.1	Gnomon	exon	1675303	1675518	.	-	.	ID=exon-XM_017943723.1-46;Dbxref=GeneID:108580060%2CGenbank:XM_017943723.1;Parent=rna-XM_017943723.1
NW_017100140.1	Gnomon	exon	1675095	1675232	.	-	.	ID=exon-XM_017943723.1-47;Dbxref=GeneID:108580060%2CGenbank:XM_017943723.1;Parent=rna-XM_017943723.1
NW_017100140.1	Gnomon	exon	1674685	1674981	.	-	.	ID=exon-XM_017943723.1-48;Dbxref=GeneID:108580060%2CGenbank:XM_017943723.1;Parent=rna-XM_017943723.1
NW_017100140.1	Gnomon	exon	1679695	1679882	.	-	.	ID=exon-XM_017943723.1-40;Dbxref=GeneID:108580060%2CGenbank:XM_017943723.1;Parent=rna-XM_017943723.1
NW_017100140.1	Gnomon	exon	1680664	1680934	.	-	.	ID=exon-XM_017943723.1-38;Dbxref=GeneID:108580060%2CGenbank:XM_017943723.1;Parent=rna-XM_017943723.1
NW_017100140.1	Gnomon	exon	1679953	1680153	.	-	.	ID=exon-XM_017943723.1-39;Dbxref=GeneID:108580060%2CGenbank:XM_017943723.1;Parent=rna-XM_017943723.1
NW_017100140.1	Gnomon	exon	1685963	1686146	.	-	.	ID=exon-XM_017943723.1-30;Dbxref=GeneID:108580060%2CGenbank:XM_017943723.1;Parent=rna-XM_017943723.1
NW_017100140.1	Gnomon	exon	1684577	1684717	.	-	.	ID=exon-XM_017943723.1-31;Dbxref=GeneID:108580060%2CGenbank:XM_017943723.1;Parent=rna-XM_017943723.1
NW_017100140.1	Gnomon	exon	1684154	1684501	.	-	.	ID=exon-XM_017943723.1-32;Dbxref=GeneID:108580060%2CGenbank:XM_017943723.1;Parent=rna-XM_017943723.1
NW_017100140.1	Gnomon	exon	1683588	1683777	.	-	.	ID=exon-XM_017943723.1-33;Dbxref=GeneID:108580060%2CGenbank:XM_017943723.1;Parent=rna-XM_017943723.1
NW_017100140.1	Gnomon	exon	1683363	1683505	.	-	.	ID=exon-XM_017943723.1-34;Dbxref=GeneID:108580060%2CGenbank:XM_017943723.1;Parent=rna-XM_017943723.1
NW_017100140.1	Gnomon	exon	1683088	1683286	.	-	.	ID=exon-XM_017943723.1-35;Dbxref=GeneID:108580060%2CGenbank:XM_017943723.1;Parent=rna-XM_017943723.1
NW_017100140.1	Gnomon	exon	1682326	1682444	.	-	.	ID=exon-XM_017943723.1-36;Dbxref=GeneID:108580060%2CGenbank:XM_017943723.1;Parent=rna-XM_017943723.1
NW_017100140.1	Gnomon	exon	1681918	1682254	.	-	.	ID=exon-XM_017943723.1-37;Dbxref=GeneID:108580060%2CGenbank:XM_017943723.1;Parent=rna-XM_017943723.1
NW_017100140.1	Gnomon	exon	1687388	1687673	.	-	.	ID=exon-XM_017943723.1-27;Dbxref=GeneID:108580060%2CGenbank:XM_017943723.1;Parent=rna-XM_017943723.1
NW_017100140.1	Gnomon	exon	1686949	1687087	.	-	.	ID=exon-XM_017943723.1-28;Dbxref=GeneID:108580060%2CGenbank:XM_017943723.1;Parent=rna-XM_017943723.1
NW_017100140.1	Gnomon	exon	1686645	1686865	.	-	.	ID=exon-XM_017943723.1-29;Dbxref=GeneID:108580060%2CGenbank:XM_017943723.1;Parent=rna-XM_017943723.1
NW_017100140.1	Gnomon	exon	1689283	1689723	.	-	.	ID=exon-XM_017943723.1-20;Dbxref=GeneID:108580060%2CGenbank:XM_017943723.1;Parent=rna-XM_017943723.1
NW_017100140.1	Gnomon	exon	1689041	1689212	.	-	.	ID=exon-XM_017943723.1-21;Dbxref=GeneID:108580060%2CGenbank:XM_017943723.1;Parent=rna-XM_017943723.1
NW_017100140.1	Gnomon	exon	1688841	1688986	.	-	.	ID=exon-XM_017943723.1-22;Dbxref=GeneID:108580060%2CGenbank:XM_017943723.1;Parent=rna-XM_017943723.1
NW_017100140.1	Gnomon	exon	1688641	1688779	.	-	.	ID=exon-XM_017943723.1-23;Dbxref=GeneID:108580060%2CGenbank:XM_017943723.1;Parent=rna-XM_017943723.1
NW_017100140.1	Gnomon	exon	1688350	1688580	.	-	.	ID=exon-XM_017943723.1-24;Dbxref=GeneID:108580060%2CGenbank:XM_017943723.1;Parent=rna-XM_017943723.1
NW_017100140.1	Gnomon	exon	1688124	1688293	.	-	.	ID=exon-XM_017943723.1-25;Dbxref=GeneID:108580060%2CGenbank:XM_017943723.1;Parent=rna-XM_017943723.1
NW_017100140.1	Gnomon	exon	1687807	1688027	.	-	.	ID=exon-XM_017943723.1-26;Dbxref=GeneID:108580060%2CGenbank:XM_017943723.1;Parent=rna-XM_017943723.1
NW_017100140.1	Gnomon	exon	966441	966725	.	+	.	ID=exon-XM_017932360.1-8;Dbxref=GeneID:108570491%2CGenbank:XM_017932360.1;Parent=rna-XM_017932360.1
NW_017100140.1	Gnomon	exon	966789	966905	.	+	.	ID=exon-XM_017932360.1-9;Dbxref=GeneID:108570491%2CGenbank:XM_017932360.1;Parent=rna-XM_017932360.1
NW_017100140.1	Gnomon	exon	964683	964874	.	+	.	ID=exon-XM_017932360.1-6;Dbxref=GeneID:108570491%2CGenbank:XM_017932360.1;Parent=rna-XM_017932360.1
NW_017100140.1	Gnomon	exon	964940	965079	.	+	.	ID=exon-XM_017932360.1-7;Dbxref=GeneID:108570491%2CGenbank:XM_017932360.1;Parent=rna-XM_017932360.1
NW_017100140.1	Gnomon	exon	960605	960775	.	+	.	ID=exon-XM_017932360.1-1;Dbxref=GeneID:108570491%2CGenbank:XM_017932360.1;Parent=rna-XM_017932360.1
NW_017100140.1	Gnomon	exon	963463	963611	.	+	.	ID=exon-XM_017932360.1-4;Dbxref=GeneID:108570491%2CGenbank:XM_017932360.1;Parent=rna-XM_017932360.1
NW_017100140.1	Gnomon	exon	964135	964322	.	+	.	ID=exon-XM_017932360.1-5;Dbxref=GeneID:108570491%2CGenbank:XM_017932360.1;Parent=rna-XM_017932360.1
NW_017100140.1	Gnomon	exon	962094	962311	.	+	.	ID=exon-XM_017932360.1-2;Dbxref=GeneID:108570491%2CGenbank:XM_017932360.1;Parent=rna-XM_017932360.1
NW_017100140.1	Gnomon	exon	963208	963340	.	+	.	ID=exon-XM_017932360.1-3;Dbxref=GeneID:108570491%2CGenbank:XM_017932360.1;Parent=rna-XM_017932360.1
NW_017100140.1	Gnomon	mRNA	724817	726760	.	-	.	Name=XM_017932271.1;ID=rna-XM_017932271.1;Dbxref=GeneID:108570407%2CGenbank:XM_017932271.1;Parent=gene-LOC108570407
NW_017100140.1	Gnomon	CDS	1935120	1935136	.	+	0	Name=XP_017799343.1;ID=cds-XP_017799343.1;Dbxref=GeneID:108580164%2CGenbank:XP_017799343.1;Parent=rna-XM_017943854.1
NW_017100140.1	Gnomon	CDS	1935201	1935204	.	+	0	Name=XP_017799343.1;ID=cds-XP_017799343.1;Dbxref=GeneID:108580164%2CGenbank:XP_017799343.1;Parent=rna-XM_017943854.1
NW_017100140.1	Gnomon	CDS	1935430	1936395	.	+	0	Name=XP_017799343.1;ID=cds-XP_017799343.1;Dbxref=GeneID:108580164%2CGenbank:XP_017799343.1;Parent=rna-XM_017943854.1
NW_017100140.1	Gnomon	CDS	747161	747773	.	-	0	Name=XP_017799095.1;ID=cds-XP_017799095.1;Dbxref=GeneID:108579961%2CGenbank:XP_017799095.1;Parent=rna-XM_017943606.1
NW_017100140.1	Gnomon	CDS	745993	746112	.	-	0	Name=XP_017799095.1;ID=cds-XP_017799095.1;Dbxref=GeneID:108579961%2CGenbank:XP_017799095.1;Parent=rna-XM_017943606.1
NW_017100140.1	Gnomon	CDS	745542	745834	.	-	0	Name=XP_017799095.1;ID=cds-XP_017799095.1;Dbxref=GeneID:108579961%2CGenbank:XP_017799095.1;Parent=rna-XM_017943606.1
NW_017100140.1	Gnomon	CDS	745050	745472	.	-	0	Name=XP_017799095.1;ID=cds-XP_017799095.1;Dbxref=GeneID:108579961%2CGenbank:XP_017799095.1;Parent=rna-XM_017943606.1
NW_017100140.1	Gnomon	CDS	1736480	1736618	.	-	0	Name=XP_017787782.1;ID=cds-XP_017787782.1;Dbxref=GeneID:108570430%2CGenbank:XP_017787782.1;Parent=rna-XM_017932293.1
NW_017100140.1	Gnomon	CDS	1735131	1735290	.	-	0	Name=XP_017787782.1;ID=cds-XP_017787782.1;Dbxref=GeneID:108570430%2CGenbank:XP_017787782.1;Parent=rna-XM_017932293.1
NW_017100140.1	Gnomon	CDS	1734462	1734642	.	-	0	Name=XP_017787782.1;ID=cds-XP_017787782.1;Dbxref=GeneID:108570430%2CGenbank:XP_017787782.1;Parent=rna-XM_017932293.1
NW_017100140.1	Gnomon	CDS	1734196	1734381	.	-	0	Name=XP_017787782.1;ID=cds-XP_017787782.1;Dbxref=GeneID:108570430%2CGenbank:XP_017787782.1;Parent=rna-XM_017932293.1
NW_017100140.1	Gnomon	CDS	1733395	1733500	.	-	0	Name=XP_017787782.1;ID=cds-XP_017787782.1;Dbxref=GeneID:108570430%2CGenbank:XP_017787782.1;Parent=rna-XM_017932293.1
NW_017100140.1	Gnomon	CDS	1733155	1733315	.	-	0	Name=XP_017787782.1;ID=cds-XP_017787782.1;Dbxref=GeneID:108570430%2CGenbank:XP_017787782.1;Parent=rna-XM_017932293.1
NW_017100140.1	Gnomon	exon	1831346	1831472	.	+	.	ID=exon-XM_017943803.1-8;Dbxref=GeneID:108580133%2CGenbank:XM_017943803.1;Parent=rna-XM_017943803.1
NW_017100140.1	Gnomon	exon	1831539	1831684	.	+	.	ID=exon-XM_017943803.1-9;Dbxref=GeneID:108580133%2CGenbank:XM_017943803.1;Parent=rna-XM_017943803.1
NW_017100140.1	Gnomon	exon	1825970	1826198	.	+	.	ID=exon-XM_017943803.1-4;Dbxref=GeneID:108580133%2CGenbank:XM_017943803.1;Parent=rna-XM_017943803.1
NW_017100140.1	Gnomon	exon	1826234	1826308	.	+	.	ID=exon-XM_017943803.1-5;Dbxref=GeneID:108580133%2CGenbank:XM_017943803.1;Parent=rna-XM_017943803.1
NW_017100140.1	Gnomon	exon	1826408	1828200	.	+	.	ID=exon-XM_017943803.1-6;Dbxref=GeneID:108580133%2CGenbank:XM_017943803.1;Parent=rna-XM_017943803.1
NW_017100140.1	Gnomon	exon	1828290	1831271	.	+	.	ID=exon-XM_017943803.1-7;Dbxref=GeneID:108580133%2CGenbank:XM_017943803.1;Parent=rna-XM_017943803.1
NW_017100140.1	Gnomon	exon	1825018	1825212	.	+	.	ID=exon-XM_017943803.1-1;Dbxref=GeneID:108580133%2CGenbank:XM_017943803.1;Parent=rna-XM_017943803.1
NW_017100140.1	Gnomon	exon	1825274	1825731	.	+	.	ID=exon-XM_017943803.1-2;Dbxref=GeneID:108580133%2CGenbank:XM_017943803.1;Parent=rna-XM_017943803.1
NW_017100140.1	Gnomon	exon	1825818	1825885	.	+	.	ID=exon-XM_017943803.1-3;Dbxref=GeneID:108580133%2CGenbank:XM_017943803.1;Parent=rna-XM_017943803.1
NW_017100140.1	Gnomon	mRNA	2028813	2042526	.	-	.	Name=XM_017931930.1;ID=rna-XM_017931930.1;Dbxref=GeneID:108570137%2CGenbank:XM_017931930.1;Parent=gene-LOC108570137
NW_017100140.1	Gnomon	mRNA	1741753	1743122	.	-	.	Name=XM_017943734.1;ID=rna-XM_017943734.1;Dbxref=GeneID:108580072%2CGenbank:XM_017943734.1;Parent=gene-LOC108580072
NW_017100140.1	Gnomon	exon	1934756	1935081	.	-	.	ID=exon-XM_017932089.1-1;Dbxref=GeneID:108570254%2CGenbank:XM_017932089.1;Parent=rna-XM_017932089.1
NW_017100140.1	Gnomon	exon	1934349	1934517	.	-	.	ID=exon-XM_017932089.1-2;Dbxref=GeneID:108570254%2CGenbank:XM_017932089.1;Parent=rna-XM_017932089.1
NW_017100140.1	Gnomon	exon	1934122	1934281	.	-	.	ID=exon-XM_017932089.1-3;Dbxref=GeneID:108570254%2CGenbank:XM_017932089.1;Parent=rna-XM_017932089.1
NW_017100140.1	Gnomon	exon	1933759	1934051	.	-	.	ID=exon-XM_017932089.1-4;Dbxref=GeneID:108570254%2CGenbank:XM_017932089.1;Parent=rna-XM_017932089.1
NW_017100140.1	Gnomon	exon	676726	677095	.	-	.	ID=exon-XM_017943533.1-1;Dbxref=GeneID:108579909%2CGenbank:XM_017943533.1;Parent=rna-XM_017943533.1
NW_017100140.1	Gnomon	exon	676584	676643	.	-	.	ID=exon-XM_017943533.1-2;Dbxref=GeneID:108579909%2CGenbank:XM_017943533.1;Parent=rna-XM_017943533.1
NW_017100140.1	Gnomon	exon	676239	676495	.	-	.	ID=exon-XM_017943533.1-3;Dbxref=GeneID:108579909%2CGenbank:XM_017943533.1;Parent=rna-XM_017943533.1
NW_017100140.1	Gnomon	CDS	1712232	1712397	.	+	0	Name=XP_017787689.1;ID=cds-XP_017787689.1;Dbxref=GeneID:108570351%2CGenbank:XP_017787689.1;Parent=rna-XM_017932200.1
NW_017100140.1	Gnomon	CDS	1712523	1712595	.	+	0	Name=XP_017787689.1;ID=cds-XP_017787689.1;Dbxref=GeneID:108570351%2CGenbank:XP_017787689.1;Parent=rna-XM_017932200.1
NW_017100140.1	Gnomon	CDS	1712681	1712912	.	+	0	Name=XP_017787689.1;ID=cds-XP_017787689.1;Dbxref=GeneID:108570351%2CGenbank:XP_017787689.1;Parent=rna-XM_017932200.1
NW_017100140.1	Gnomon	mRNA	1943405	1945062	.	-	.	Name=XM_017943879.1;ID=rna-XM_017943879.1;Dbxref=GeneID:108580179%2CGenbank:XM_017943879.1;Parent=gene-LOC108580179
NW_017100140.1	Gnomon	mRNA	1822698	1824055	.	-	.	Name=XM_017932425.1;ID=rna-XM_017932425.1;Dbxref=GeneID:108570540%2CGenbank:XM_017932425.1;Parent=gene-LOC108570540
NW_017100140.1	Gnomon	exon	1843493	1843759	.	+	.	ID=exon-XM_017931878.1-5;Dbxref=GeneID:108570087%2CGenbank:XM_017931878.1;Parent=rna-XM_017931878.1
NW_017100140.1	Gnomon	exon	1843832	1844433	.	+	.	ID=exon-XM_017931878.1-6;Dbxref=GeneID:108570087%2CGenbank:XM_017931878.1;Parent=rna-XM_017931878.1
NW_017100140.1	Gnomon	exon	1842681	1842920	.	+	.	ID=exon-XM_017931878.1-3;Dbxref=GeneID:108570087%2CGenbank:XM_017931878.1;Parent=rna-XM_017931878.1
NW_017100140.1	Gnomon	exon	1843015	1843419	.	+	.	ID=exon-XM_017931878.1-4;Dbxref=GeneID:108570087%2CGenbank:XM_017931878.1;Parent=rna-XM_017931878.1
NW_017100140.1	Gnomon	exon	1839492	1839893	.	+	.	ID=exon-XM_017931878.1-1;Dbxref=GeneID:108570087%2CGenbank:XM_017931878.1;Parent=rna-XM_017931878.1
NW_017100140.1	Gnomon	exon	1842284	1842436	.	+	.	ID=exon-XM_017931878.1-2;Dbxref=GeneID:108570087%2CGenbank:XM_017931878.1;Parent=rna-XM_017931878.1
NW_017100140.1	Gnomon	exon	1782890	1783123	.	-	.	ID=exon-XM_017943770.1-7;Dbxref=GeneID:108580101%2CGenbank:XM_017943770.1;Parent=rna-XM_017943770.1
NW_017100140.1	Gnomon	exon	1782649	1782815	.	-	.	ID=exon-XM_017943770.1-8;Dbxref=GeneID:108580101%2CGenbank:XM_017943770.1;Parent=rna-XM_017943770.1
NW_017100140.1	Gnomon	exon	1783653	1783849	.	-	.	ID=exon-XM_017943770.1-5;Dbxref=GeneID:108580101%2CGenbank:XM_017943770.1;Parent=rna-XM_017943770.1
NW_017100140.1	Gnomon	exon	1783186	1783576	.	-	.	ID=exon-XM_017943770.1-6;Dbxref=GeneID:108580101%2CGenbank:XM_017943770.1;Parent=rna-XM_017943770.1
NW_017100140.1	Gnomon	exon	1784164	1784317	.	-	.	ID=exon-XM_017943770.1-3;Dbxref=GeneID:108580101%2CGenbank:XM_017943770.1;Parent=rna-XM_017943770.1
NW_017100140.1	Gnomon	exon	1783937	1784079	.	-	.	ID=exon-XM_017943770.1-4;Dbxref=GeneID:108580101%2CGenbank:XM_017943770.1;Parent=rna-XM_017943770.1
NW_017100140.1	Gnomon	exon	1784763	1784852	.	-	.	ID=exon-XM_017943770.1-1;Dbxref=GeneID:108580101%2CGenbank:XM_017943770.1;Parent=rna-XM_017943770.1
NW_017100140.1	Gnomon	exon	1784394	1784691	.	-	.	ID=exon-XM_017943770.1-2;Dbxref=GeneID:108580101%2CGenbank:XM_017943770.1;Parent=rna-XM_017943770.1
NW_017100140.1	Gnomon	exon	657630	657828	.	-	.	ID=exon-XM_017943510.1-1;Dbxref=GeneID:108579887%2CGenbank:XM_017943510.1;Parent=rna-XM_017943510.1
NW_017100140.1	Gnomon	exon	656047	656378	.	-	.	ID=exon-XM_017943510.1-2;Dbxref=GeneID:108579887%2CGenbank:XM_017943510.1;Parent=rna-XM_017943510.1
NW_017100140.1	Gnomon	CDS	2215062	2215120	.	-	0	Name=XP_017787540.1;ID=cds-XP_017787540.1;Dbxref=GeneID:108570230%2CGenbank:XP_017787540.1;Note=The sequence of the model RefSeq protein was modified relative to this genomic sequence to represent the inferred CDS: substituted 1 base at 1 genomic stop codon;Parent=rna-XM_017932051.1
NW_017100140.1	Gnomon	CDS	2213401	2213485	.	-	0	Name=XP_017787540.1;ID=cds-XP_017787540.1;Dbxref=GeneID:108570230%2CGenbank:XP_017787540.1;Note=The sequence of the model RefSeq protein was modified relative to this genomic sequence to represent the inferred CDS: substituted 1 base at 1 genomic stop codon;Parent=rna-XM_017932051.1
NW_017100140.1	Gnomon	CDS	2213208	2213301	.	-	0	Name=XP_017787540.1;ID=cds-XP_017787540.1;Dbxref=GeneID:108570230%2CGenbank:XP_017787540.1;Note=The sequence of the model RefSeq protein was modified relative to this genomic sequence to represent the inferred CDS: substituted 1 base at 1 genomic stop codon;Parent=rna-XM_017932051.1
NW_017100140.1	Gnomon	CDS	2212876	2213142	.	-	0	Name=XP_017787540.1;ID=cds-XP_017787540.1;Dbxref=GeneID:108570230%2CGenbank:XP_017787540.1;Note=The sequence of the model RefSeq protein was modified relative to this genomic sequence to represent the inferred CDS: substituted 1 base at 1 genomic stop codon;Parent=rna-XM_017932051.1
NW_017100140.1	Gnomon	CDS	2212428	2212726	.	-	0	Name=XP_017787540.1;ID=cds-XP_017787540.1;Dbxref=GeneID:108570230%2CGenbank:XP_017787540.1;Note=The sequence of the model RefSeq protein was modified relative to this genomic sequence to represent the inferred CDS: substituted 1 base at 1 genomic stop codon;Parent=rna-XM_017932051.1
NW_017100140.1	Gnomon	CDS	2212027	2212353	.	-	0	Name=XP_017787540.1;ID=cds-XP_017787540.1;Dbxref=GeneID:108570230%2CGenbank:XP_017787540.1;Note=The sequence of the model RefSeq protein was modified relative to this genomic sequence to represent the inferred CDS: substituted 1 base at 1 genomic stop codon;Parent=rna-XM_017932051.1
NW_017100140.1	Gnomon	exon	1961047	1961520	.	-	.	ID=exon-XR_001891365.1-9;Dbxref=GeneID:108570589%2CGenbank:XR_001891365.1;Parent=rna-XR_001891365.1
NW_017100140.1	Gnomon	exon	1963337	1963930	.	-	.	ID=exon-XR_001891365.1-5;Dbxref=GeneID:108570589%2CGenbank:XR_001891365.1;Parent=rna-XR_001891365.1
NW_017100140.1	Gnomon	exon	1962892	1963092	.	-	.	ID=exon-XR_001891365.1-6;Dbxref=GeneID:108570589%2CGenbank:XR_001891365.1;Parent=rna-XR_001891365.1
NW_017100140.1	Gnomon	exon	1962499	1962791	.	-	.	ID=exon-XR_001891365.1-7;Dbxref=GeneID:108570589%2CGenbank:XR_001891365.1;Parent=rna-XR_001891365.1
NW_017100140.1	Gnomon	exon	1961926	1962229	.	-	.	ID=exon-XR_001891365.1-8;Dbxref=GeneID:108570589%2CGenbank:XR_001891365.1;Parent=rna-XR_001891365.1
NW_017100140.1	Gnomon	exon	1967297	1967897	.	-	.	ID=exon-XR_001891365.1-1;Dbxref=GeneID:108570589%2CGenbank:XR_001891365.1;Parent=rna-XR_001891365.1
NW_017100140.1	Gnomon	exon	1964800	1965001	.	-	.	ID=exon-XR_001891365.1-2;Dbxref=GeneID:108570589%2CGenbank:XR_001891365.1;Parent=rna-XR_001891365.1
NW_017100140.1	Gnomon	exon	1964635	1964722	.	-	.	ID=exon-XR_001891365.1-3;Dbxref=GeneID:108570589%2CGenbank:XR_001891365.1;Parent=rna-XR_001891365.1
NW_017100140.1	Gnomon	exon	1964403	1964488	.	-	.	ID=exon-XR_001891365.1-4;Dbxref=GeneID:108570589%2CGenbank:XR_001891365.1;Parent=rna-XR_001891365.1
NW_017100140.1	Gnomon	exon	1696840	1696918	.	+	.	ID=exon-XM_017944100.1-3;Dbxref=GeneID:108580363%2CGenbank:XM_017944100.1;Note=The sequence of the model RefSeq transcript was modified relative to this genomic sequence to represent the inferred CDS: inserted 1 base in 1 codon%3B deleted 2 bases in 1 codon;Parent=rna-XM_017944100.1
NW_017100140.1	Gnomon	exon	1696992	1697167	.	+	.	ID=exon-XM_017944100.1-4;Dbxref=GeneID:108580363%2CGenbank:XM_017944100.1;Note=The sequence of the model RefSeq transcript was modified relative to this genomic sequence to represent the inferred CDS: inserted 1 base in 1 codon%3B deleted 2 bases in 1 codon;Parent=rna-XM_017944100.1
NW_017100140.1	Gnomon	exon	1697248	1697351	.	+	.	ID=exon-XM_017944100.1-5;Dbxref=GeneID:108580363%2CGenbank:XM_017944100.1;Note=The sequence of the model RefSeq transcript was modified relative to this genomic sequence to represent the inferred CDS: inserted 1 base in 1 codon%3B deleted 2 bases in 1 codon;Parent=rna-XM_017944100.1
NW_017100140.1	Gnomon	exon	1697426	1697675	.	+	.	ID=exon-XM_017944100.1-6;Dbxref=GeneID:108580363%2CGenbank:XM_017944100.1;Note=The sequence of the model RefSeq transcript was modified relative to this genomic sequence to represent the inferred CDS: inserted 1 base in 1 codon%3B deleted 2 bases in 1 codon;Parent=rna-XM_017944100.1
NW_017100140.1	Gnomon	exon	1697747	1697934	.	+	.	ID=exon-XM_017944100.1-7;Dbxref=GeneID:108580363%2CGenbank:XM_017944100.1;Note=The sequence of the model RefSeq transcript was modified relative to this genomic sequence to represent the inferred CDS: inserted 1 base in 1 codon%3B deleted 2 bases in 1 codon;Parent=rna-XM_017944100.1
NW_017100140.1	Gnomon	exon	1697999	1698208	.	+	.	ID=exon-XM_017944100.1-8;Dbxref=GeneID:108580363%2CGenbank:XM_017944100.1;Note=The sequence of the model RefSeq transcript was modified relative to this genomic sequence to represent the inferred CDS: inserted 1 base in 1 codon%3B deleted 2 bases in 1 codon;Parent=rna-XM_017944100.1
NW_017100140.1	Gnomon	exon	1698294	1698432	.	+	.	ID=exon-XM_017944100.1-9;Dbxref=GeneID:108580363%2CGenbank:XM_017944100.1;Note=The sequence of the model RefSeq transcript was modified relative to this genomic sequence to represent the inferred CDS: inserted 1 base in 1 codon%3B deleted 2 bases in 1 codon;Parent=rna-XM_017944100.1
NW_017100140.1	Gnomon	exon	1696503	1696592	.	+	.	ID=exon-XM_017944100.1-1;Dbxref=GeneID:108580363%2CGenbank:XM_017944100.1;Note=The sequence of the model RefSeq transcript was modified relative to this genomic sequence to represent the inferred CDS: inserted 1 base in 1 codon%3B deleted 2 bases in 1 codon;Parent=rna-XM_017944100.1
NW_017100140.1	Gnomon	exon	1696595	1696763	.	+	.	ID=exon-XM_017944100.1-2;Dbxref=GeneID:108580363%2CGenbank:XM_017944100.1;Note=The sequence of the model RefSeq transcript was modified relative to this genomic sequence to represent the inferred CDS: inserted 1 base in 1 codon%3B deleted 2 bases in 1 codon;Parent=rna-XM_017944100.1
NW_017100140.1	Gnomon	exon	1788792	1789318	.	+	.	ID=exon-XM_017943781.1-12;Dbxref=GeneID:108580112%2CGenbank:XM_017943781.1;Note=The sequence of the model RefSeq transcript was modified relative to this genomic sequence to represent the inferred CDS: deleted 1 base in 1 codon;Parent=rna-XM_017943781.1
NW_017100140.1	Gnomon	exon	1789390	1789739	.	+	.	ID=exon-XM_017943781.1-13;Dbxref=GeneID:108580112%2CGenbank:XM_017943781.1;Note=The sequence of the model RefSeq transcript was modified relative to this genomic sequence to represent the inferred CDS: deleted 1 base in 1 codon;Parent=rna-XM_017943781.1
NW_017100140.1	Gnomon	exon	1789812	1789996	.	+	.	ID=exon-XM_017943781.1-14;Dbxref=GeneID:108580112%2CGenbank:XM_017943781.1;Note=The sequence of the model RefSeq transcript was modified relative to this genomic sequence to represent the inferred CDS: deleted 1 base in 1 codon;Parent=rna-XM_017943781.1
NW_017100140.1	Gnomon	exon	1797050	1797102	.	+	.	ID=exon-XM_017943781.1-15;Dbxref=GeneID:108580112%2CGenbank:XM_017943781.1;Note=The sequence of the model RefSeq transcript was modified relative to this genomic sequence to represent the inferred CDS: deleted 1 base in 1 codon;Parent=rna-XM_017943781.1
NW_017100140.1	Gnomon	exon	1787775	1788160	.	+	.	ID=exon-XM_017943781.1-10;Dbxref=GeneID:108580112%2CGenbank:XM_017943781.1;Note=The sequence of the model RefSeq transcript was modified relative to this genomic sequence to represent the inferred CDS: deleted 1 base in 1 codon;Parent=rna-XM_017943781.1
NW_017100140.1	Gnomon	exon	1788254	1788706	.	+	.	ID=exon-XM_017943781.1-11;Dbxref=GeneID:108580112%2CGenbank:XM_017943781.1;Note=The sequence of the model RefSeq transcript was modified relative to this genomic sequence to represent the inferred CDS: deleted 1 base in 1 codon;Parent=rna-XM_017943781.1
NW_017100140.1	Gnomon	CDS	1860830	1862947	.	-	0	Name=XP_017799486.1;ID=cds-XP_017799486.1;Dbxref=GeneID:108580283%2CGenbank:XP_017799486.1;Parent=rna-XM_017943997.1
NW_017100140.1	Gnomon	exon	1844782	1844950	.	+	.	ID=exon-XM_017932113.1-1;Dbxref=GeneID:108570273%2CGenbank:XM_017932113.1;Parent=rna-XM_017932113.1
NW_017100140.1	Gnomon	exon	1845041	1845193	.	+	.	ID=exon-XM_017932113.1-2;Dbxref=GeneID:108570273%2CGenbank:XM_017932113.1;Parent=rna-XM_017932113.1
NW_017100140.1	Gnomon	exon	1845275	1845514	.	+	.	ID=exon-XM_017932113.1-3;Dbxref=GeneID:108570273%2CGenbank:XM_017932113.1;Parent=rna-XM_017932113.1
NW_017100140.1	Gnomon	exon	1845583	1845987	.	+	.	ID=exon-XM_017932113.1-4;Dbxref=GeneID:108570273%2CGenbank:XM_017932113.1;Parent=rna-XM_017932113.1
NW_017100140.1	Gnomon	exon	1846085	1846351	.	+	.	ID=exon-XM_017932113.1-5;Dbxref=GeneID:108570273%2CGenbank:XM_017932113.1;Parent=rna-XM_017932113.1
NW_017100140.1	Gnomon	exon	1846465	1846655	.	+	.	ID=exon-XM_017932113.1-6;Dbxref=GeneID:108570273%2CGenbank:XM_017932113.1;Parent=rna-XM_017932113.1
NW_017100140.1	Gnomon	mRNA	595649	596569	.	-	.	Name=XM_017932327.1;ID=rna-XM_017932327.1;Dbxref=GeneID:108570460%2CGenbank:XM_017932327.1;Parent=gene-LOC108570460
NW_017100140.1	Gnomon	mRNA	928061	930304	.	-	.	Name=XM_017931979.1;ID=rna-XM_017931979.1;Dbxref=GeneID:108570176%2CGenbank:XM_017931979.1;Parent=gene-LOC108570176
NW_017100140.1	Gnomon	CDS	1804772	1805023	.	+	0	Name=XP_017787934.1;ID=cds-XP_017787934.1;Dbxref=GeneID:108570557%2CGenbank:XP_017787934.1;Parent=rna-XM_017932445.1
NW_017100140.1	Gnomon	CDS	1805437	1805949	.	+	0	Name=XP_017787934.1;ID=cds-XP_017787934.1;Dbxref=GeneID:108570557%2CGenbank:XP_017787934.1;Parent=rna-XM_017932445.1
NW_017100140.1	Gnomon	CDS	1806468	1806641	.	+	0	Name=XP_017787934.1;ID=cds-XP_017787934.1;Dbxref=GeneID:108570557%2CGenbank:XP_017787934.1;Parent=rna-XM_017932445.1
NW_017100140.1	Gnomon	CDS	1765451	1765598	.	-	0	Name=XP_017799247.1;ID=cds-XP_017799247.1;Dbxref=GeneID:108580090%2CGenbank:XP_017799247.1;Parent=rna-XM_017943758.1
NW_017100140.1	Gnomon	CDS	1764304	1764581	.	-	0	Name=XP_017799247.1;ID=cds-XP_017799247.1;Dbxref=GeneID:108580090%2CGenbank:XP_017799247.1;Parent=rna-XM_017943758.1
NW_017100140.1	Gnomon	mRNA	930688	931917	.	+	.	Name=XM_017932077.1;ID=rna-XM_017932077.1;Dbxref=GeneID:108570248%2CGenbank:XM_017932077.1;Parent=gene-LOC108570248
NW_017100140.1	RefSeq	region	1	2300398	.	+	.	Name=Unknown;ID=NW_017100140.1:1..2300398;Dbxref=taxon:597456
NW_017100140.1	Gnomon	CDS	616722	617223	.	-	0	Name=XP_017787838.1;ID=cds-XP_017787838.1;Dbxref=GeneID:108570480%2CGenbank:XP_017787838.1;Parent=rna-XM_017932349.1
NW_017100140.1	Gnomon	CDS	616258	616640	.	-	0	Name=XP_017787838.1;ID=cds-XP_017787838.1;Dbxref=GeneID:108570480%2CGenbank:XP_017787838.1;Parent=rna-XM_017932349.1
NW_017100140.1	Gnomon	exon	1780584	1781350	.	-	.	ID=exon-XM_017932135.1-4;Dbxref=GeneID:108570293%2CGenbank:XM_017932135.1;Parent=rna-XM_017932135.1
NW_017100140.1	Gnomon	exon	1780071	1780513	.	-	.	ID=exon-XM_017932135.1-5;Dbxref=GeneID:108570293%2CGenbank:XM_017932135.1;Parent=rna-XM_017932135.1
NW_017100140.1	Gnomon	exon	1781637	1781794	.	-	.	ID=exon-XM_017932135.1-2;Dbxref=GeneID:108570293%2CGenbank:XM_017932135.1;Parent=rna-XM_017932135.1
NW_017100140.1	Gnomon	exon	1781422	1781564	.	-	.	ID=exon-XM_017932135.1-3;Dbxref=GeneID:108570293%2CGenbank:XM_017932135.1;Parent=rna-XM_017932135.1
NW_017100140.1	Gnomon	exon	1781876	1781970	.	-	.	ID=exon-XM_017932135.1-1;Dbxref=GeneID:108570293%2CGenbank:XM_017932135.1;Parent=rna-XM_017932135.1
NW_017100140.1	Gnomon	mRNA	773636	774842	.	-	.	Name=XM_017943630.1;ID=rna-XM_017943630.1;Dbxref=GeneID:108579983%2CGenbank:XM_017943630.1;Parent=gene-LOC108579983
NW_017100140.1	Gnomon	CDS	1869829	1870056	.	-	0	Name=XP_017787443.1;ID=cds-XP_017787443.1;Dbxref=GeneID:108570159%2CGenbank:XP_017787443.1;Parent=rna-XM_017931954.1
NW_017100140.1	Gnomon	CDS	1869462	1869733	.	-	0	Name=XP_017787443.1;ID=cds-XP_017787443.1;Dbxref=GeneID:108570159%2CGenbank:XP_017787443.1;Parent=rna-XM_017931954.1
NW_017100140.1	Gnomon	CDS	1869051	1869374	.	-	0	Name=XP_017787443.1;ID=cds-XP_017787443.1;Dbxref=GeneID:108570159%2CGenbank:XP_017787443.1;Parent=rna-XM_017931954.1
NW_017100140.1	Gnomon	CDS	1868667	1868964	.	-	0	Name=XP_017787443.1;ID=cds-XP_017787443.1;Dbxref=GeneID:108570159%2CGenbank:XP_017787443.1;Parent=rna-XM_017931954.1
NW_017100140.1	Gnomon	CDS	1867986	1868588	.	-	0	Name=XP_017787443.1;ID=cds-XP_017787443.1;Dbxref=GeneID:108570159%2CGenbank:XP_017787443.1;Parent=rna-XM_017931954.1
NW_017100140.1	Gnomon	exon	1751209	1751547	.	-	.	ID=exon-XM_017932384.1-1;Dbxref=GeneID:108570508%2CGenbank:XM_017932384.1;Parent=rna-XM_017932384.1
NW_017100140.1	Gnomon	exon	1750493	1750843	.	-	.	ID=exon-XM_017932384.1-2;Dbxref=GeneID:108570508%2CGenbank:XM_017932384.1;Parent=rna-XM_017932384.1
NW_017100140.1	Gnomon	exon	1821053	1821192	.	+	.	ID=exon-XM_017943792.1-1;Dbxref=GeneID:108580123%2CGenbank:XM_017943792.1;Parent=rna-XM_017943792.1
NW_017100140.1	Gnomon	exon	1821281	1821509	.	+	.	ID=exon-XM_017943792.1-2;Dbxref=GeneID:108580123%2CGenbank:XM_017943792.1;Parent=rna-XM_017943792.1
NW_017100140.1	Gnomon	exon	1821576	1822223	.	+	.	ID=exon-XM_017943792.1-3;Dbxref=GeneID:108580123%2CGenbank:XM_017943792.1;Parent=rna-XM_017943792.1
NW_017100140.1	Gnomon	exon	1035421	1035566	.	-	.	ID=exon-XM_017943689.1-7;Dbxref=GeneID:108580029%2CGenbank:XM_017943689.1;Note=The sequence of the model RefSeq transcript was modified relative to this genomic sequence to represent the inferred CDS: inserted 2 bases in 1 codon;Parent=rna-XM_017943689.1
NW_017100140.1	Gnomon	exon	1036609	1036802	.	-	.	ID=exon-XM_017943689.1-6;Dbxref=GeneID:108580029%2CGenbank:XM_017943689.1;Note=The sequence of the model RefSeq transcript was modified relative to this genomic sequence to represent the inferred CDS: inserted 2 bases in 1 codon;Parent=rna-XM_017943689.1
NW_017100140.1	Gnomon	exon	1039504	1039966	.	-	.	ID=exon-XM_017943689.1-5;Dbxref=GeneID:108580029%2CGenbank:XM_017943689.1;Note=The sequence of the model RefSeq transcript was modified relative to this genomic sequence to represent the inferred CDS: inserted 2 bases in 1 codon;Parent=rna-XM_017943689.1
NW_017100140.1	Gnomon	exon	1040759	1041101	.	-	.	ID=exon-XM_017943689.1-4;Dbxref=GeneID:108580029%2CGenbank:XM_017943689.1;Note=The sequence of the model RefSeq transcript was modified relative to this genomic sequence to represent the inferred CDS: inserted 2 bases in 1 codon;Parent=rna-XM_017943689.1
NW_017100140.1	Gnomon	exon	1032895	1033065	.	-	.	ID=exon-XM_017943689.1-9;Dbxref=GeneID:108580029%2CGenbank:XM_017943689.1;Note=The sequence of the model RefSeq transcript was modified relative to this genomic sequence to represent the inferred CDS: inserted 2 bases in 1 codon;Parent=rna-XM_017943689.1
NW_017100140.1	Gnomon	exon	1034130	1034223	.	-	.	ID=exon-XM_017943689.1-8;Dbxref=GeneID:108580029%2CGenbank:XM_017943689.1;Note=The sequence of the model RefSeq transcript was modified relative to this genomic sequence to represent the inferred CDS: inserted 2 bases in 1 codon;Parent=rna-XM_017943689.1
NW_017100140.1	Gnomon	exon	1041965	1042101	.	-	.	ID=exon-XM_017943689.1-3;Dbxref=GeneID:108580029%2CGenbank:XM_017943689.1;Note=The sequence of the model RefSeq transcript was modified relative to this genomic sequence to represent the inferred CDS: inserted 2 bases in 1 codon;Parent=rna-XM_017943689.1
NW_017100140.1	Gnomon	exon	1045678	1046135	.	-	.	ID=exon-XM_017943689.1-2;Dbxref=GeneID:108580029%2CGenbank:XM_017943689.1;Note=The sequence of the model RefSeq transcript was modified relative to this genomic sequence to represent the inferred CDS: inserted 2 bases in 1 codon;Parent=rna-XM_017943689.1
NW_017100140.1	Gnomon	exon	1046626	1046833	.	-	.	ID=exon-XM_017943689.1-1;Dbxref=GeneID:108580029%2CGenbank:XM_017943689.1;Note=The sequence of the model RefSeq transcript was modified relative to this genomic sequence to represent the inferred CDS: inserted 2 bases in 1 codon;Parent=rna-XM_017943689.1
NW_017100140.1	Gnomon	CDS	411317	411675	.	+	0	Name=XP_017787953.1;ID=cds-XP_017787953.1;Dbxref=GeneID:108570579%2CGenbank:XP_017787953.1;Parent=rna-XM_017932464.1
NW_017100140.1	Gnomon	CDS	413501	413669	.	+	0	Name=XP_017787953.1;ID=cds-XP_017787953.1;Dbxref=GeneID:108570579%2CGenbank:XP_017787953.1;Parent=rna-XM_017932464.1
NW_017100140.1	Gnomon	CDS	416647	416798	.	+	0	Name=XP_017787953.1;ID=cds-XP_017787953.1;Dbxref=GeneID:108570579%2CGenbank:XP_017787953.1;Parent=rna-XM_017932464.1
NW_017100140.1	Gnomon	CDS	417994	418134	.	+	0	Name=XP_017787953.1;ID=cds-XP_017787953.1;Dbxref=GeneID:108570579%2CGenbank:XP_017787953.1;Parent=rna-XM_017932464.1
NW_017100140.1	Gnomon	CDS	424262	425405	.	+	0	Name=XP_017787953.1;ID=cds-XP_017787953.1;Dbxref=GeneID:108570579%2CGenbank:XP_017787953.1;Parent=rna-XM_017932464.1
NW_017100140.1	Gnomon	CDS	592928	593128	.	-	0	Name=XP_017787713.1;ID=cds-XP_017787713.1;Dbxref=GeneID:108570367%2CGenbank:XP_017787713.1;Parent=rna-XM_017932224.1
NW_017100140.1	Gnomon	CDS	592212	592757	.	-	0	Name=XP_017787713.1;ID=cds-XP_017787713.1;Dbxref=GeneID:108570367%2CGenbank:XP_017787713.1;Parent=rna-XM_017932224.1
NW_017100140.1	Gnomon	exon	132358	132951	.	-	.	ID=exon-XM_017932338.1-2;Dbxref=GeneID:108570469%2CGenbank:XM_017932338.1;Parent=rna-XM_017932338.1
NW_017100140.1	Gnomon	exon	134867	135244	.	-	.	ID=exon-XM_017932338.1-1;Dbxref=GeneID:108570469%2CGenbank:XM_017932338.1;Parent=rna-XM_017932338.1
NW_017100140.1	Gnomon	exon	773119	773573	.	+	.	ID=exon-XM_017932027.1-4;Dbxref=GeneID:108570213%2CGenbank:XM_017932027.1;Parent=rna-XM_017932027.1
NW_017100140.1	Gnomon	exon	772651	773039	.	+	.	ID=exon-XM_017932027.1-3;Dbxref=GeneID:108570213%2CGenbank:XM_017932027.1;Parent=rna-XM_017932027.1
NW_017100140.1	Gnomon	exon	772033	772209	.	+	.	ID=exon-XM_017932027.1-2;Dbxref=GeneID:108570213%2CGenbank:XM_017932027.1;Parent=rna-XM_017932027.1
NW_017100140.1	Gnomon	exon	771169	771546	.	+	.	ID=exon-XM_017932027.1-1;Dbxref=GeneID:108570213%2CGenbank:XM_017932027.1;Parent=rna-XM_017932027.1
NW_017100140.1	Gnomon	exon	2215062	2215227	.	-	.	ID=exon-XM_017932051.1-2;Dbxref=GeneID:108570230%2CGenbank:XM_017932051.1;Parent=rna-XM_017932051.1
NW_017100140.1	Gnomon	exon	2215568	2215771	.	-	.	ID=exon-XM_017932051.1-1;Dbxref=GeneID:108570230%2CGenbank:XM_017932051.1;Parent=rna-XM_017932051.1
NW_017100140.1	Gnomon	exon	2213208	2213301	.	-	.	ID=exon-XM_017932051.1-4;Dbxref=GeneID:108570230%2CGenbank:XM_017932051.1;Parent=rna-XM_017932051.1
NW_017100140.1	Gnomon	exon	2213401	2213485	.	-	.	ID=exon-XM_017932051.1-3;Dbxref=GeneID:108570230%2CGenbank:XM_017932051.1;Parent=rna-XM_017932051.1
NW_017100140.1	Gnomon	exon	2212428	2212726	.	-	.	ID=exon-XM_017932051.1-6;Dbxref=GeneID:108570230%2CGenbank:XM_017932051.1;Parent=rna-XM_017932051.1
NW_017100140.1	Gnomon	exon	2212876	2213142	.	-	.	ID=exon-XM_017932051.1-5;Dbxref=GeneID:108570230%2CGenbank:XM_017932051.1;Parent=rna-XM_017932051.1
NW_017100140.1	Gnomon	exon	2211946	2212353	.	-	.	ID=exon-XM_017932051.1-7;Dbxref=GeneID:108570230%2CGenbank:XM_017932051.1;Parent=rna-XM_017932051.1
NW_017100140.1	Gnomon	exon	758476	758697	.	-	.	ID=exon-XM_017943618.1-1;Dbxref=GeneID:108579973%2CGenbank:XM_017943618.1;Parent=rna-XM_017943618.1
NW_017100140.1	Gnomon	exon	756970	757064	.	-	.	ID=exon-XM_017943618.1-4;Dbxref=GeneID:108579973%2CGenbank:XM_017943618.1;Parent=rna-XM_017943618.1
NW_017100140.1	Gnomon	exon	757468	757731	.	-	.	ID=exon-XM_017943618.1-3;Dbxref=GeneID:108579973%2CGenbank:XM_017943618.1;Parent=rna-XM_017943618.1
NW_017100140.1	Gnomon	exon	757802	758069	.	-	.	ID=exon-XM_017943618.1-2;Dbxref=GeneID:108579973%2CGenbank:XM_017943618.1;Parent=rna-XM_017943618.1
NW_017100140.1	Gnomon	mRNA	684381	690897	.	-	.	Name=XM_017943559.1;ID=rna-XM_017943559.1;Dbxref=GeneID:108579927%2CGenbank:XM_017943559.1;Note=The sequence of the model RefSeq transcript was modified relative to this genomic sequence to represent the inferred CDS: inserted 1 base in 1 codon;Parent=gene-LOC108579927
NW_017100140.1	RefSeq	cDNA_match	682525	682942	.	-	.	ID=a734c257-ae08-4e41-a6fe-f83452cf492b;Target=XM_017943545.1 1 418
NW_017100140.1	RefSeq	cDNA_match	681725	682135	.	-	.	ID=a734c257-ae08-4e41-a6fe-f83452cf492b;Target=XM_017943545.1 1 418
NW_017100140.1	Gnomon	CDS	872135	872514	.	+	0	Name=XP_017799131.1;ID=cds-XP_017799131.1;Dbxref=GeneID:108579990%2CGenbank:XP_017799131.1;Parent=rna-XM_017943642.1
NW_017100140.1	Gnomon	CDS	872590	872727	.	+	0	Name=XP_017799131.1;ID=cds-XP_017799131.1;Dbxref=GeneID:108579990%2CGenbank:XP_017799131.1;Parent=rna-XM_017943642.1
NW_017100140.1	Gnomon	CDS	887833	888179	.	+	0	Name=XP_017799131.1;ID=cds-XP_017799131.1;Dbxref=GeneID:108579990%2CGenbank:XP_017799131.1;Parent=rna-XM_017943642.1
NW_017100140.1	Gnomon	CDS	894145	894147	.	+	0	Name=XP_017799131.1;ID=cds-XP_017799131.1;Dbxref=GeneID:108579990%2CGenbank:XP_017799131.1;Parent=rna-XM_017943642.1
NW_017100140.1	Gnomon	CDS	896324	896506	.	+	0	Name=XP_017799131.1;ID=cds-XP_017799131.1;Dbxref=GeneID:108579990%2CGenbank:XP_017799131.1;Parent=rna-XM_017943642.1
NW_017100140.1	Gnomon	CDS	896550	896880	.	+	0	Name=XP_017799131.1;ID=cds-XP_017799131.1;Dbxref=GeneID:108579990%2CGenbank:XP_017799131.1;Parent=rna-XM_017943642.1
NW_017100140.1	Gnomon	CDS	905229	905400	.	+	0	Name=XP_017799131.1;ID=cds-XP_017799131.1;Dbxref=GeneID:108579990%2CGenbank:XP_017799131.1;Parent=rna-XM_017943642.1
NW_017100140.1	Gnomon	mRNA	936178	942062	.	-	.	Name=XM_017943654.1;ID=rna-XM_017943654.1;Dbxref=GeneID:108580000%2CGenbank:XM_017943654.1;Parent=gene-LOC108580000
NW_017100140.1	Gnomon	mRNA	2062040	2067312	.	-	.	Name=XM_017943892.1;ID=rna-XM_017943892.1;Dbxref=GeneID:108580188%2CGenbank:XM_017943892.1;Parent=gene-LOC108580188
NW_017100140.1	Gnomon	exon	1836841	1837506	.	-	.	ID=exon-XM_017944022.1-3;Dbxref=GeneID:108580300%2CGenbank:XM_017944022.1;Parent=rna-XM_017944022.1
NW_017100140.1	Gnomon	exon	1837576	1838042	.	-	.	ID=exon-XM_017944022.1-2;Dbxref=GeneID:108580300%2CGenbank:XM_017944022.1;Parent=rna-XM_017944022.1
NW_017100140.1	Gnomon	exon	1838489	1838646	.	-	.	ID=exon-XM_017944022.1-1;Dbxref=GeneID:108580300%2CGenbank:XM_017944022.1;Parent=rna-XM_017944022.1
NW_017100140.1	Gnomon	exon	1836196	1836763	.	-	.	ID=exon-XM_017944022.1-4;Dbxref=GeneID:108580300%2CGenbank:XM_017944022.1;Parent=rna-XM_017944022.1
NW_017100140.1	Gnomon	exon	894145	894147	.	+	.	ID=exon-XM_017943642.1-4;Dbxref=GeneID:108579990%2CGenbank:XM_017943642.1;Parent=rna-XM_017943642.1
NW_017100140.1	Gnomon	exon	887833	888179	.	+	.	ID=exon-XM_017943642.1-3;Dbxref=GeneID:108579990%2CGenbank:XM_017943642.1;Parent=rna-XM_017943642.1
NW_017100140.1	Gnomon	exon	896550	896880	.	+	.	ID=exon-XM_017943642.1-6;Dbxref=GeneID:108579990%2CGenbank:XM_017943642.1;Parent=rna-XM_017943642.1
NW_017100140.1	Gnomon	exon	896324	896506	.	+	.	ID=exon-XM_017943642.1-5;Dbxref=GeneID:108579990%2CGenbank:XM_017943642.1;Parent=rna-XM_017943642.1
NW_017100140.1	Gnomon	exon	872590	872727	.	+	.	ID=exon-XM_017943642.1-2;Dbxref=GeneID:108579990%2CGenbank:XM_017943642.1;Parent=rna-XM_017943642.1
NW_017100140.1	Gnomon	exon	872135	872514	.	+	.	ID=exon-XM_017943642.1-1;Dbxref=GeneID:108579990%2CGenbank:XM_017943642.1;Parent=rna-XM_017943642.1
NW_017100140.1	Gnomon	exon	905229	905400	.	+	.	ID=exon-XM_017943642.1-7;Dbxref=GeneID:108579990%2CGenbank:XM_017943642.1;Parent=rna-XM_017943642.1
NW_017100140.1	Gnomon	exon	652558	652780	.	-	.	ID=exon-XM_017932315.1-1;Dbxref=GeneID:108570449%2CGenbank:XM_017932315.1;Parent=rna-XM_017932315.1
NW_017100140.1	Gnomon	exon	649684	650081	.	-	.	ID=exon-XM_017932315.1-3;Dbxref=GeneID:108570449%2CGenbank:XM_017932315.1;Parent=rna-XM_017932315.1
NW_017100140.1	Gnomon	exon	651503	651688	.	-	.	ID=exon-XM_017932315.1-2;Dbxref=GeneID:108570449%2CGenbank:XM_017932315.1;Parent=rna-XM_017932315.1
NW_017100140.1	Gnomon	mRNA	1825018	1831951	.	+	.	Name=XM_017943803.1;ID=rna-XM_017943803.1;Dbxref=GeneID:108580133%2CGenbank:XM_017943803.1;Parent=gene-LOC108580133
NW_017100140.1	Gnomon	exon	2248358	2248574	.	+	.	ID=exon-XM_017944112.1-12;Dbxref=GeneID:108580373%2CGenbank:XM_017944112.1;Parent=rna-XM_017944112.1
NW_017100140.1	Gnomon	exon	2247752	2248139	.	+	.	ID=exon-XM_017944112.1-11;Dbxref=GeneID:108580373%2CGenbank:XM_017944112.1;Parent=rna-XM_017944112.1
NW_017100140.1	Gnomon	exon	2247519	2247668	.	+	.	ID=exon-XM_017944112.1-10;Dbxref=GeneID:108580373%2CGenbank:XM_017944112.1;Parent=rna-XM_017944112.1
NW_017100140.1	Gnomon	exon	2248990	2249263	.	+	.	ID=exon-XM_017944112.1-13;Dbxref=GeneID:108580373%2CGenbank:XM_017944112.1;Parent=rna-XM_017944112.1
NW_017100140.1	Gnomon	CDS	1839695	1839893	.	+	0	Name=XP_017787367.1;ID=cds-XP_017787367.1;Dbxref=GeneID:108570087%2CGenbank:XP_017787367.1;Parent=rna-XM_017931878.1
NW_017100140.1	Gnomon	CDS	1842284	1842436	.	+	0	Name=XP_017787367.1;ID=cds-XP_017787367.1;Dbxref=GeneID:108570087%2CGenbank:XP_017787367.1;Parent=rna-XM_017931878.1
NW_017100140.1	Gnomon	CDS	1842681	1842920	.	+	0	Name=XP_017787367.1;ID=cds-XP_017787367.1;Dbxref=GeneID:108570087%2CGenbank:XP_017787367.1;Parent=rna-XM_017931878.1
NW_017100140.1	Gnomon	CDS	1843015	1843419	.	+	0	Name=XP_017787367.1;ID=cds-XP_017787367.1;Dbxref=GeneID:108570087%2CGenbank:XP_017787367.1;Parent=rna-XM_017931878.1
NW_017100140.1	Gnomon	CDS	1843493	1843759	.	+	0	Name=XP_017787367.1;ID=cds-XP_017787367.1;Dbxref=GeneID:108570087%2CGenbank:XP_017787367.1;Parent=rna-XM_017931878.1
NW_017100140.1	Gnomon	CDS	1843832	1844016	.	+	0	Name=XP_017787367.1;ID=cds-XP_017787367.1;Dbxref=GeneID:108570087%2CGenbank:XP_017787367.1;Parent=rna-XM_017931878.1
NW_017100140.1	Gnomon	mRNA	1821053	1822223	.	+	.	Name=XM_017943792.1;ID=rna-XM_017943792.1;Dbxref=GeneID:108580123%2CGenbank:XM_017943792.1;Parent=gene-LOC108580123
NW_017100140.1	Gnomon	CDS	2196980	2197063	.	+	0	Name=XP_017799428.1;ID=cds-XP_017799428.1;Dbxref=GeneID:108580226%2CGenbank:XP_017799428.1;Parent=rna-XM_017943939.1
NW_017100140.1	Gnomon	CDS	2198229	2198291	.	+	0	Name=XP_017799428.1;ID=cds-XP_017799428.1;Dbxref=GeneID:108580226%2CGenbank:XP_017799428.1;Parent=rna-XM_017943939.1
NW_017100140.1	Gnomon	CDS	2198901	2198959	.	+	0	Name=XP_017799428.1;ID=cds-XP_017799428.1;Dbxref=GeneID:108580226%2CGenbank:XP_017799428.1;Parent=rna-XM_017943939.1
NW_017100140.1	Gnomon	CDS	2200868	2201451	.	+	0	Name=XP_017799428.1;ID=cds-XP_017799428.1;Dbxref=GeneID:108580226%2CGenbank:XP_017799428.1;Parent=rna-XM_017943939.1
NW_017100140.1	Gnomon	CDS	2201627	2201973	.	+	0	Name=XP_017799428.1;ID=cds-XP_017799428.1;Dbxref=GeneID:108580226%2CGenbank:XP_017799428.1;Parent=rna-XM_017943939.1
NW_017100140.1	Gnomon	CDS	2202274	2202415	.	+	0	Name=XP_017799428.1;ID=cds-XP_017799428.1;Dbxref=GeneID:108580226%2CGenbank:XP_017799428.1;Parent=rna-XM_017943939.1
NW_017100140.1	Gnomon	CDS	2204273	2204446	.	+	0	Name=XP_017799428.1;ID=cds-XP_017799428.1;Dbxref=GeneID:108580226%2CGenbank:XP_017799428.1;Parent=rna-XM_017943939.1
NW_017100140.1	Gnomon	CDS	2204543	2204681	.	+	0	Name=XP_017799428.1;ID=cds-XP_017799428.1;Dbxref=GeneID:108580226%2CGenbank:XP_017799428.1;Parent=rna-XM_017943939.1
NW_017100140.1	Gnomon	CDS	2204909	2205056	.	+	0	Name=XP_017799428.1;ID=cds-XP_017799428.1;Dbxref=GeneID:108580226%2CGenbank:XP_017799428.1;Parent=rna-XM_017943939.1
NW_017100140.1	Gnomon	mRNA	587931	589145	.	-	.	Name=XM_017932235.1;ID=rna-XM_017932235.1;Dbxref=GeneID:108570378%2CGenbank:XM_017932235.1;Parent=gene-LOC108570378
NW_017100140.1	Gnomon	mRNA	1874647	1882430	.	-	.	Name=XM_017931888.1;ID=rna-XM_017931888.1;Dbxref=GeneID:108570097%2CGenbank:XM_017931888.1;Parent=gene-LOC108570097
NW_017100140.1	Gnomon	CDS	1046626	1046833	.	-	0	Name=XP_017799178.1;ID=cds-XP_017799178.1;Dbxref=GeneID:108580029%2CGenbank:XP_017799178.1;Note=The sequence of the model RefSeq protein was modified relative to this genomic sequence to represent the inferred CDS: inserted 2 bases in 1 codon%3B substituted 1 base at 1 genomic stop codon;Parent=rna-XM_017943689.1
NW_017100140.1	Gnomon	CDS	1045678	1046135	.	-	0	Name=XP_017799178.1;ID=cds-XP_017799178.1;Dbxref=GeneID:108580029%2CGenbank:XP_017799178.1;Note=The sequence of the model RefSeq protein was modified relative to this genomic sequence to represent the inferred CDS: inserted 2 bases in 1 codon%3B substituted 1 base at 1 genomic stop codon;Parent=rna-XM_017943689.1
NW_017100140.1	Gnomon	CDS	1041965	1042101	.	-	0	Name=XP_017799178.1;ID=cds-XP_017799178.1;Dbxref=GeneID:108580029%2CGenbank:XP_017799178.1;Note=The sequence of the model RefSeq protein was modified relative to this genomic sequence to represent the inferred CDS: inserted 2 bases in 1 codon%3B substituted 1 base at 1 genomic stop codon;Parent=rna-XM_017943689.1
NW_017100140.1	Gnomon	CDS	1040759	1041101	.	-	0	Name=XP_017799178.1;ID=cds-XP_017799178.1;Dbxref=GeneID:108580029%2CGenbank:XP_017799178.1;Note=The sequence of the model RefSeq protein was modified relative to this genomic sequence to represent the inferred CDS: inserted 2 bases in 1 codon%3B substituted 1 base at 1 genomic stop codon;Parent=rna-XM_017943689.1
NW_017100140.1	Gnomon	CDS	1039504	1039966	.	-	0	Name=XP_017799178.1;ID=cds-XP_017799178.1;Dbxref=GeneID:108580029%2CGenbank:XP_017799178.1;Note=The sequence of the model RefSeq protein was modified relative to this genomic sequence to represent the inferred CDS: inserted 2 bases in 1 codon%3B substituted 1 base at 1 genomic stop codon;Parent=rna-XM_017943689.1
NW_017100140.1	Gnomon	CDS	1036609	1036802	.	-	0	Name=XP_017799178.1;ID=cds-XP_017799178.1;Dbxref=GeneID:108580029%2CGenbank:XP_017799178.1;Note=The sequence of the model RefSeq protein was modified relative to this genomic sequence to represent the inferred CDS: inserted 2 bases in 1 codon%3B substituted 1 base at 1 genomic stop codon;Parent=rna-XM_017943689.1
NW_017100140.1	Gnomon	CDS	1035421	1035566	.	-	0	Name=XP_017799178.1;ID=cds-XP_017799178.1;Dbxref=GeneID:108580029%2CGenbank:XP_017799178.1;Note=The sequence of the model RefSeq protein was modified relative to this genomic sequence to represent the inferred CDS: inserted 2 bases in 1 codon%3B substituted 1 base at 1 genomic stop codon;Parent=rna-XM_017943689.1
NW_017100140.1	Gnomon	CDS	1034130	1034223	.	-	0	Name=XP_017799178.1;ID=cds-XP_017799178.1;Dbxref=GeneID:108580029%2CGenbank:XP_017799178.1;Note=The sequence of the model RefSeq protein was modified relative to this genomic sequence to represent the inferred CDS: inserted 2 bases in 1 codon%3B substituted 1 base at 1 genomic stop codon;Parent=rna-XM_017943689.1
NW_017100140.1	Gnomon	CDS	1032895	1033065	.	-	0	Name=XP_017799178.1;ID=cds-XP_017799178.1;Dbxref=GeneID:108580029%2CGenbank:XP_017799178.1;Note=The sequence of the model RefSeq protein was modified relative to this genomic sequence to represent the inferred CDS: inserted 2 bases in 1 codon%3B substituted 1 base at 1 genomic stop codon;Parent=rna-XM_017943689.1
NW_017100140.1	Gnomon	CDS	1032643	1032832	.	-	0	Name=XP_017799178.1;ID=cds-XP_017799178.1;Dbxref=GeneID:108580029%2CGenbank:XP_017799178.1;Note=The sequence of the model RefSeq protein was modified relative to this genomic sequence to represent the inferred CDS: inserted 2 bases in 1 codon%3B substituted 1 base at 1 genomic stop codon;Parent=rna-XM_017943689.1
NW_017100140.1	Gnomon	CDS	1032161	1032257	.	-	0	Name=XP_017799178.1;ID=cds-XP_017799178.1;Dbxref=GeneID:108580029%2CGenbank:XP_017799178.1;Note=The sequence of the model RefSeq protein was modified relative to this genomic sequence to represent the inferred CDS: inserted 2 bases in 1 codon%3B substituted 1 base at 1 genomic stop codon;Parent=rna-XM_017943689.1
NW_017100140.1	Gnomon	CDS	1031842	1032093	.	-	0	Name=XP_017799178.1;ID=cds-XP_017799178.1;Dbxref=GeneID:108580029%2CGenbank:XP_017799178.1;Note=The sequence of the model RefSeq protein was modified relative to this genomic sequence to represent the inferred CDS: inserted 2 bases in 1 codon%3B substituted 1 base at 1 genomic stop codon;Parent=rna-XM_017943689.1
NW_017100140.1	Gnomon	CDS	1030883	1031010	.	-	0	Name=XP_017799178.1;ID=cds-XP_017799178.1;Dbxref=GeneID:108580029%2CGenbank:XP_017799178.1;Note=The sequence of the model RefSeq protein was modified relative to this genomic sequence to represent the inferred CDS: inserted 2 bases in 1 codon%3B substituted 1 base at 1 genomic stop codon;Parent=rna-XM_017943689.1
NW_017100140.1	Gnomon	CDS	1030517	1030635	.	-	0	Name=XP_017799178.1;ID=cds-XP_017799178.1;Dbxref=GeneID:108580029%2CGenbank:XP_017799178.1;Note=The sequence of the model RefSeq protein was modified relative to this genomic sequence to represent the inferred CDS: inserted 2 bases in 1 codon%3B substituted 1 base at 1 genomic stop codon;Parent=rna-XM_017943689.1
NW_017100140.1	Gnomon	CDS	1030020	1030134	.	-	0	Name=XP_017799178.1;ID=cds-XP_017799178.1;Dbxref=GeneID:108580029%2CGenbank:XP_017799178.1;Note=The sequence of the model RefSeq protein was modified relative to this genomic sequence to represent the inferred CDS: inserted 2 bases in 1 codon%3B substituted 1 base at 1 genomic stop codon;Parent=rna-XM_017943689.1
NW_017100140.1	Gnomon	CDS	1029090	1029223	.	-	0	Name=XP_017799178.1;ID=cds-XP_017799178.1;Dbxref=GeneID:108580029%2CGenbank:XP_017799178.1;Note=The sequence of the model RefSeq protein was modified relative to this genomic sequence to represent the inferred CDS: inserted 2 bases in 1 codon%3B substituted 1 base at 1 genomic stop codon;Parent=rna-XM_017943689.1
NW_017100140.1	Gnomon	CDS	1028843	1029036	.	-	0	Name=XP_017799178.1;ID=cds-XP_017799178.1;Dbxref=GeneID:108580029%2CGenbank:XP_017799178.1;Note=The sequence of the model RefSeq protein was modified relative to this genomic sequence to represent the inferred CDS: inserted 2 bases in 1 codon%3B substituted 1 base at 1 genomic stop codon;Parent=rna-XM_017943689.1
NW_017100140.1	Gnomon	CDS	1028377	1028605	.	-	0	Name=XP_017799178.1;ID=cds-XP_017799178.1;Dbxref=GeneID:108580029%2CGenbank:XP_017799178.1;Note=The sequence of the model RefSeq protein was modified relative to this genomic sequence to represent the inferred CDS: inserted 2 bases in 1 codon%3B substituted 1 base at 1 genomic stop codon;Parent=rna-XM_017943689.1
NW_017100140.1	Gnomon	CDS	1028162	1028313	.	-	0	Name=XP_017799178.1;ID=cds-XP_017799178.1;Dbxref=GeneID:108580029%2CGenbank:XP_017799178.1;Note=The sequence of the model RefSeq protein was modified relative to this genomic sequence to represent the inferred CDS: inserted 2 bases in 1 codon%3B substituted 1 base at 1 genomic stop codon;Parent=rna-XM_017943689.1
NW_017100140.1	Gnomon	CDS	1027848	1028098	.	-	0	Name=XP_017799178.1;ID=cds-XP_017799178.1;Dbxref=GeneID:108580029%2CGenbank:XP_017799178.1;Note=The sequence of the model RefSeq protein was modified relative to this genomic sequence to represent the inferred CDS: inserted 2 bases in 1 codon%3B substituted 1 base at 1 genomic stop codon;Parent=rna-XM_017943689.1
NW_017100140.1	Gnomon	CDS	1025884	1026104	.	-	0	Name=XP_017799178.1;ID=cds-XP_017799178.1;Dbxref=GeneID:108580029%2CGenbank:XP_017799178.1;Note=The sequence of the model RefSeq protein was modified relative to this genomic sequence to represent the inferred CDS: inserted 2 bases in 1 codon%3B substituted 1 base at 1 genomic stop codon;Parent=rna-XM_017943689.1
NW_017100140.1	Gnomon	CDS	1025307	1025421	.	-	0	Name=XP_017799178.1;ID=cds-XP_017799178.1;Dbxref=GeneID:108580029%2CGenbank:XP_017799178.1;Note=The sequence of the model RefSeq protein was modified relative to this genomic sequence to represent the inferred CDS: inserted 2 bases in 1 codon%3B substituted 1 base at 1 genomic stop codon;Parent=rna-XM_017943689.1
NW_017100140.1	Gnomon	CDS	1024445	1024616	.	-	0	Name=XP_017799178.1;ID=cds-XP_017799178.1;Dbxref=GeneID:108580029%2CGenbank:XP_017799178.1;Note=The sequence of the model RefSeq protein was modified relative to this genomic sequence to represent the inferred CDS: inserted 2 bases in 1 codon%3B substituted 1 base at 1 genomic stop codon;Parent=rna-XM_017943689.1
NW_017100140.1	Gnomon	CDS	1022015	1022098	.	-	0	Name=XP_017799178.1;ID=cds-XP_017799178.1;Dbxref=GeneID:108580029%2CGenbank:XP_017799178.1;Note=The sequence of the model RefSeq protein was modified relative to this genomic sequence to represent the inferred CDS: inserted 2 bases in 1 codon%3B substituted 1 base at 1 genomic stop codon;Parent=rna-XM_017943689.1
NW_017100140.1	Gnomon	CDS	1021925	1022013	.	-	0	Name=XP_017799178.1;ID=cds-XP_017799178.1;Dbxref=GeneID:108580029%2CGenbank:XP_017799178.1;Note=The sequence of the model RefSeq protein was modified relative to this genomic sequence to represent the inferred CDS: inserted 2 bases in 1 codon%3B substituted 1 base at 1 genomic stop codon;Parent=rna-XM_017943689.1
NW_017100140.1	Gnomon	CDS	1021146	1021308	.	-	0	Name=XP_017799178.1;ID=cds-XP_017799178.1;Dbxref=GeneID:108580029%2CGenbank:XP_017799178.1;Note=The sequence of the model RefSeq protein was modified relative to this genomic sequence to represent the inferred CDS: inserted 2 bases in 1 codon%3B substituted 1 base at 1 genomic stop codon;Parent=rna-XM_017943689.1
NW_017100140.1	Gnomon	CDS	1017823	1018047	.	-	0	Name=XP_017799178.1;ID=cds-XP_017799178.1;Dbxref=GeneID:108580029%2CGenbank:XP_017799178.1;Note=The sequence of the model RefSeq protein was modified relative to this genomic sequence to represent the inferred CDS: inserted 2 bases in 1 codon%3B substituted 1 base at 1 genomic stop codon;Parent=rna-XM_017943689.1
NW_017100140.1	Gnomon	CDS	1016157	1016445	.	-	0	Name=XP_017799178.1;ID=cds-XP_017799178.1;Dbxref=GeneID:108580029%2CGenbank:XP_017799178.1;Note=The sequence of the model RefSeq protein was modified relative to this genomic sequence to represent the inferred CDS: inserted 2 bases in 1 codon%3B substituted 1 base at 1 genomic stop codon;Parent=rna-XM_017943689.1
NW_017100140.1	Gnomon	CDS	1015934	1016071	.	-	0	Name=XP_017799178.1;ID=cds-XP_017799178.1;Dbxref=GeneID:108580029%2CGenbank:XP_017799178.1;Note=The sequence of the model RefSeq protein was modified relative to this genomic sequence to represent the inferred CDS: inserted 2 bases in 1 codon%3B substituted 1 base at 1 genomic stop codon;Parent=rna-XM_017943689.1
NW_017100140.1	Gnomon	CDS	1014901	1015071	.	-	0	Name=XP_017799178.1;ID=cds-XP_017799178.1;Dbxref=GeneID:108580029%2CGenbank:XP_017799178.1;Note=The sequence of the model RefSeq protein was modified relative to this genomic sequence to represent the inferred CDS: inserted 2 bases in 1 codon%3B substituted 1 base at 1 genomic stop codon;Parent=rna-XM_017943689.1
NW_017100140.1	Gnomon	CDS	1013384	1013675	.	-	0	Name=XP_017799178.1;ID=cds-XP_017799178.1;Dbxref=GeneID:108580029%2CGenbank:XP_017799178.1;Note=The sequence of the model RefSeq protein was modified relative to this genomic sequence to represent the inferred CDS: inserted 2 bases in 1 codon%3B substituted 1 base at 1 genomic stop codon;Parent=rna-XM_017943689.1
NW_017100140.1	Gnomon	CDS	1013160	1013251	.	-	0	Name=XP_017799178.1;ID=cds-XP_017799178.1;Dbxref=GeneID:108580029%2CGenbank:XP_017799178.1;Note=The sequence of the model RefSeq protein was modified relative to this genomic sequence to represent the inferred CDS: inserted 2 bases in 1 codon%3B substituted 1 base at 1 genomic stop codon;Parent=rna-XM_017943689.1
NW_017100140.1	Gnomon	CDS	1011003	1011206	.	-	0	Name=XP_017799178.1;ID=cds-XP_017799178.1;Dbxref=GeneID:108580029%2CGenbank:XP_017799178.1;Note=The sequence of the model RefSeq protein was modified relative to this genomic sequence to represent the inferred CDS: inserted 2 bases in 1 codon%3B substituted 1 base at 1 genomic stop codon;Parent=rna-XM_017943689.1
NW_017100140.1	Gnomon	CDS	1010016	1010221	.	-	0	Name=XP_017799178.1;ID=cds-XP_017799178.1;Dbxref=GeneID:108580029%2CGenbank:XP_017799178.1;Note=The sequence of the model RefSeq protein was modified relative to this genomic sequence to represent the inferred CDS: inserted 2 bases in 1 codon%3B substituted 1 base at 1 genomic stop codon;Parent=rna-XM_017943689.1
NW_017100140.1	Gnomon	CDS	1009756	1009941	.	-	0	Name=XP_017799178.1;ID=cds-XP_017799178.1;Dbxref=GeneID:108580029%2CGenbank:XP_017799178.1;Note=The sequence of the model RefSeq protein was modified relative to this genomic sequence to represent the inferred CDS: inserted 2 bases in 1 codon%3B substituted 1 base at 1 genomic stop codon;Parent=rna-XM_017943689.1
NW_017100140.1	Gnomon	CDS	1008094	1008313	.	-	0	Name=XP_017799178.1;ID=cds-XP_017799178.1;Dbxref=GeneID:108580029%2CGenbank:XP_017799178.1;Note=The sequence of the model RefSeq protein was modified relative to this genomic sequence to represent the inferred CDS: inserted 2 bases in 1 codon%3B substituted 1 base at 1 genomic stop codon;Parent=rna-XM_017943689.1
NW_017100140.1	Gnomon	CDS	1007392	1007558	.	-	0	Name=XP_017799178.1;ID=cds-XP_017799178.1;Dbxref=GeneID:108580029%2CGenbank:XP_017799178.1;Note=The sequence of the model RefSeq protein was modified relative to this genomic sequence to represent the inferred CDS: inserted 2 bases in 1 codon%3B substituted 1 base at 1 genomic stop codon;Parent=rna-XM_017943689.1
NW_017100140.1	Gnomon	CDS	1006793	1007013	.	-	0	Name=XP_017799178.1;ID=cds-XP_017799178.1;Dbxref=GeneID:108580029%2CGenbank:XP_017799178.1;Note=The sequence of the model RefSeq protein was modified relative to this genomic sequence to represent the inferred CDS: inserted 2 bases in 1 codon%3B substituted 1 base at 1 genomic stop codon;Parent=rna-XM_017943689.1
NW_017100140.1	Gnomon	CDS	1006610	1006719	.	-	0	Name=XP_017799178.1;ID=cds-XP_017799178.1;Dbxref=GeneID:108580029%2CGenbank:XP_017799178.1;Note=The sequence of the model RefSeq protein was modified relative to this genomic sequence to represent the inferred CDS: inserted 2 bases in 1 codon%3B substituted 1 base at 1 genomic stop codon;Parent=rna-XM_017943689.1
NW_017100140.1	Gnomon	CDS	1006404	1006519	.	-	0	Name=XP_017799178.1;ID=cds-XP_017799178.1;Dbxref=GeneID:108580029%2CGenbank:XP_017799178.1;Note=The sequence of the model RefSeq protein was modified relative to this genomic sequence to represent the inferred CDS: inserted 2 bases in 1 codon%3B substituted 1 base at 1 genomic stop codon;Parent=rna-XM_017943689.1
NW_017100140.1	Gnomon	CDS	1006233	1006337	.	-	0	Name=XP_017799178.1;ID=cds-XP_017799178.1;Dbxref=GeneID:108580029%2CGenbank:XP_017799178.1;Note=The sequence of the model RefSeq protein was modified relative to this genomic sequence to represent the inferred CDS: inserted 2 bases in 1 codon%3B substituted 1 base at 1 genomic stop codon;Parent=rna-XM_017943689.1
NW_017100140.1	Gnomon	CDS	1005892	1006048	.	-	0	Name=XP_017799178.1;ID=cds-XP_017799178.1;Dbxref=GeneID:108580029%2CGenbank:XP_017799178.1;Note=The sequence of the model RefSeq protein was modified relative to this genomic sequence to represent the inferred CDS: inserted 2 bases in 1 codon%3B substituted 1 base at 1 genomic stop codon;Parent=rna-XM_017943689.1
NW_017100140.1	Gnomon	CDS	1005057	1005356	.	-	0	Name=XP_017799178.1;ID=cds-XP_017799178.1;Dbxref=GeneID:108580029%2CGenbank:XP_017799178.1;Note=The sequence of the model RefSeq protein was modified relative to this genomic sequence to represent the inferred CDS: inserted 2 bases in 1 codon%3B substituted 1 base at 1 genomic stop codon;Parent=rna-XM_017943689.1
NW_017100140.1	Gnomon	CDS	1004497	1004784	.	-	0	Name=XP_017799178.1;ID=cds-XP_017799178.1;Dbxref=GeneID:108580029%2CGenbank:XP_017799178.1;Note=The sequence of the model RefSeq protein was modified relative to this genomic sequence to represent the inferred CDS: inserted 2 bases in 1 codon%3B substituted 1 base at 1 genomic stop codon;Parent=rna-XM_017943689.1
NW_017100140.1	Gnomon	CDS	1002609	1002799	.	-	0	Name=XP_017799178.1;ID=cds-XP_017799178.1;Dbxref=GeneID:108580029%2CGenbank:XP_017799178.1;Note=The sequence of the model RefSeq protein was modified relative to this genomic sequence to represent the inferred CDS: inserted 2 bases in 1 codon%3B substituted 1 base at 1 genomic stop codon;Parent=rna-XM_017943689.1
NW_017100140.1	Gnomon	CDS	1002156	1002331	.	-	0	Name=XP_017799178.1;ID=cds-XP_017799178.1;Dbxref=GeneID:108580029%2CGenbank:XP_017799178.1;Note=The sequence of the model RefSeq protein was modified relative to this genomic sequence to represent the inferred CDS: inserted 2 bases in 1 codon%3B substituted 1 base at 1 genomic stop codon;Parent=rna-XM_017943689.1
NW_017100140.1	Gnomon	CDS	1000982	1001133	.	-	0	Name=XP_017799178.1;ID=cds-XP_017799178.1;Dbxref=GeneID:108580029%2CGenbank:XP_017799178.1;Note=The sequence of the model RefSeq protein was modified relative to this genomic sequence to represent the inferred CDS: inserted 2 bases in 1 codon%3B substituted 1 base at 1 genomic stop codon;Parent=rna-XM_017943689.1
NW_017100140.1	Gnomon	CDS	999583	999747	.	-	0	Name=XP_017799178.1;ID=cds-XP_017799178.1;Dbxref=GeneID:108580029%2CGenbank:XP_017799178.1;Note=The sequence of the model RefSeq protein was modified relative to this genomic sequence to represent the inferred CDS: inserted 2 bases in 1 codon%3B substituted 1 base at 1 genomic stop codon;Parent=rna-XM_017943689.1
NW_017100140.1	Gnomon	CDS	999327	999493	.	-	0	Name=XP_017799178.1;ID=cds-XP_017799178.1;Dbxref=GeneID:108580029%2CGenbank:XP_017799178.1;Note=The sequence of the model RefSeq protein was modified relative to this genomic sequence to represent the inferred CDS: inserted 2 bases in 1 codon%3B substituted 1 base at 1 genomic stop codon;Parent=rna-XM_017943689.1
NW_017100140.1	Gnomon	CDS	998269	998440	.	-	0	Name=XP_017799178.1;ID=cds-XP_017799178.1;Dbxref=GeneID:108580029%2CGenbank:XP_017799178.1;Note=The sequence of the model RefSeq protein was modified relative to this genomic sequence to represent the inferred CDS: inserted 2 bases in 1 codon%3B substituted 1 base at 1 genomic stop codon;Parent=rna-XM_017943689.1
NW_017100140.1	Gnomon	CDS	996126	996338	.	-	0	Name=XP_017799178.1;ID=cds-XP_017799178.1;Dbxref=GeneID:108580029%2CGenbank:XP_017799178.1;Note=The sequence of the model RefSeq protein was modified relative to this genomic sequence to represent the inferred CDS: inserted 2 bases in 1 codon%3B substituted 1 base at 1 genomic stop codon;Parent=rna-XM_017943689.1
NW_017100140.1	Gnomon	CDS	995464	995679	.	-	0	Name=XP_017799178.1;ID=cds-XP_017799178.1;Dbxref=GeneID:108580029%2CGenbank:XP_017799178.1;Note=The sequence of the model RefSeq protein was modified relative to this genomic sequence to represent the inferred CDS: inserted 2 bases in 1 codon%3B substituted 1 base at 1 genomic stop codon;Parent=rna-XM_017943689.1
NW_017100140.1	Gnomon	CDS	995097	995247	.	-	0	Name=XP_017799178.1;ID=cds-XP_017799178.1;Dbxref=GeneID:108580029%2CGenbank:XP_017799178.1;Note=The sequence of the model RefSeq protein was modified relative to this genomic sequence to represent the inferred CDS: inserted 2 bases in 1 codon%3B substituted 1 base at 1 genomic stop codon;Parent=rna-XM_017943689.1
NW_017100140.1	Gnomon	CDS	994838	994987	.	-	0	Name=XP_017799178.1;ID=cds-XP_017799178.1;Dbxref=GeneID:108580029%2CGenbank:XP_017799178.1;Note=The sequence of the model RefSeq protein was modified relative to this genomic sequence to represent the inferred CDS: inserted 2 bases in 1 codon%3B substituted 1 base at 1 genomic stop codon;Parent=rna-XM_017943689.1
NW_017100140.1	Gnomon	CDS	993942	994074	.	-	0	Name=XP_017799178.1;ID=cds-XP_017799178.1;Dbxref=GeneID:108580029%2CGenbank:XP_017799178.1;Note=The sequence of the model RefSeq protein was modified relative to this genomic sequence to represent the inferred CDS: inserted 2 bases in 1 codon%3B substituted 1 base at 1 genomic stop codon;Parent=rna-XM_017943689.1
NW_017100140.1	Gnomon	CDS	993141	993485	.	-	0	Name=XP_017799178.1;ID=cds-XP_017799178.1;Dbxref=GeneID:108580029%2CGenbank:XP_017799178.1;Note=The sequence of the model RefSeq protein was modified relative to this genomic sequence to represent the inferred CDS: inserted 2 bases in 1 codon%3B substituted 1 base at 1 genomic stop codon;Parent=rna-XM_017943689.1
NW_017100140.1	Gnomon	CDS	992314	992586	.	-	0	Name=XP_017799178.1;ID=cds-XP_017799178.1;Dbxref=GeneID:108580029%2CGenbank:XP_017799178.1;Note=The sequence of the model RefSeq protein was modified relative to this genomic sequence to represent the inferred CDS: inserted 2 bases in 1 codon%3B substituted 1 base at 1 genomic stop codon;Parent=rna-XM_017943689.1
NW_017100140.1	Gnomon	CDS	991880	992224	.	-	0	Name=XP_017799178.1;ID=cds-XP_017799178.1;Dbxref=GeneID:108580029%2CGenbank:XP_017799178.1;Note=The sequence of the model RefSeq protein was modified relative to this genomic sequence to represent the inferred CDS: inserted 2 bases in 1 codon%3B substituted 1 base at 1 genomic stop codon;Parent=rna-XM_017943689.1
NW_017100140.1	Gnomon	CDS	990796	990930	.	-	0	Name=XP_017799178.1;ID=cds-XP_017799178.1;Dbxref=GeneID:108580029%2CGenbank:XP_017799178.1;Note=The sequence of the model RefSeq protein was modified relative to this genomic sequence to represent the inferred CDS: inserted 2 bases in 1 codon%3B substituted 1 base at 1 genomic stop codon;Parent=rna-XM_017943689.1
NW_017100140.1	Gnomon	CDS	990442	990718	.	-	0	Name=XP_017799178.1;ID=cds-XP_017799178.1;Dbxref=GeneID:108580029%2CGenbank:XP_017799178.1;Note=The sequence of the model RefSeq protein was modified relative to this genomic sequence to represent the inferred CDS: inserted 2 bases in 1 codon%3B substituted 1 base at 1 genomic stop codon;Parent=rna-XM_017943689.1
NW_017100140.1	Gnomon	CDS	989755	990162	.	-	0	Name=XP_017799178.1;ID=cds-XP_017799178.1;Dbxref=GeneID:108580029%2CGenbank:XP_017799178.1;Note=The sequence of the model RefSeq protein was modified relative to this genomic sequence to represent the inferred CDS: inserted 2 bases in 1 codon%3B substituted 1 base at 1 genomic stop codon;Parent=rna-XM_017943689.1
NW_017100140.1	Gnomon	CDS	988640	989158	.	-	0	Name=XP_017799178.1;ID=cds-XP_017799178.1;Dbxref=GeneID:108580029%2CGenbank:XP_017799178.1;Note=The sequence of the model RefSeq protein was modified relative to this genomic sequence to represent the inferred CDS: inserted 2 bases in 1 codon%3B substituted 1 base at 1 genomic stop codon;Parent=rna-XM_017943689.1
NW_017100140.1	Gnomon	CDS	986050	986200	.	-	0	Name=XP_017799178.1;ID=cds-XP_017799178.1;Dbxref=GeneID:108580029%2CGenbank:XP_017799178.1;Note=The sequence of the model RefSeq protein was modified relative to this genomic sequence to represent the inferred CDS: inserted 2 bases in 1 codon%3B substituted 1 base at 1 genomic stop codon;Parent=rna-XM_017943689.1
NW_017100140.1	Gnomon	CDS	985816	985970	.	-	0	Name=XP_017799178.1;ID=cds-XP_017799178.1;Dbxref=GeneID:108580029%2CGenbank:XP_017799178.1;Note=The sequence of the model RefSeq protein was modified relative to this genomic sequence to represent the inferred CDS: inserted 2 bases in 1 codon%3B substituted 1 base at 1 genomic stop codon;Parent=rna-XM_017943689.1
NW_017100140.1	Gnomon	mRNA	1960587	1967897	.	-	.	Name=XM_017932474.1;ID=rna-XM_017932474.1;Dbxref=GeneID:108570589%2CGenbank:XM_017932474.1;Parent=gene-LOC108570589
NW_017100140.1	Gnomon	CDS	943183	943225	.	+	0	Name=XP_017799523.1;ID=cds-XP_017799523.1;Dbxref=GeneID:108580308%2CGenbank:XP_017799523.1;Note=The sequence of the model RefSeq protein was modified relative to this genomic sequence to represent the inferred CDS: substituted 2 bases at 2 genomic stop codons;Parent=rna-XM_017944034.1
NW_017100140.1	Gnomon	CDS	943631	943872	.	+	0	Name=XP_017799523.1;ID=cds-XP_017799523.1;Dbxref=GeneID:108580308%2CGenbank:XP_017799523.1;Note=The sequence of the model RefSeq protein was modified relative to this genomic sequence to represent the inferred CDS: substituted 2 bases at 2 genomic stop codons;Parent=rna-XM_017944034.1
NW_017100140.1	Gnomon	CDS	943967	944712	.	+	0	Name=XP_017799523.1;ID=cds-XP_017799523.1;Dbxref=GeneID:108580308%2CGenbank:XP_017799523.1;Note=The sequence of the model RefSeq protein was modified relative to this genomic sequence to represent the inferred CDS: substituted 2 bases at 2 genomic stop codons;Parent=rna-XM_017944034.1
NW_017100140.1	Gnomon	CDS	944822	944978	.	+	0	Name=XP_017799523.1;ID=cds-XP_017799523.1;Dbxref=GeneID:108580308%2CGenbank:XP_017799523.1;Note=The sequence of the model RefSeq protein was modified relative to this genomic sequence to represent the inferred CDS: substituted 2 bases at 2 genomic stop codons;Parent=rna-XM_017944034.1
NW_017100140.1	Gnomon	CDS	945051	945221	.	+	0	Name=XP_017799523.1;ID=cds-XP_017799523.1;Dbxref=GeneID:108580308%2CGenbank:XP_017799523.1;Note=The sequence of the model RefSeq protein was modified relative to this genomic sequence to represent the inferred CDS: substituted 2 bases at 2 genomic stop codons;Parent=rna-XM_017944034.1
NW_017100140.1	Gnomon	CDS	945300	945680	.	+	0	Name=XP_017799523.1;ID=cds-XP_017799523.1;Dbxref=GeneID:108580308%2CGenbank:XP_017799523.1;Note=The sequence of the model RefSeq protein was modified relative to this genomic sequence to represent the inferred CDS: substituted 2 bases at 2 genomic stop codons;Parent=rna-XM_017944034.1
NW_017100140.1	Gnomon	CDS	945752	945967	.	+	0	Name=XP_017799523.1;ID=cds-XP_017799523.1;Dbxref=GeneID:108580308%2CGenbank:XP_017799523.1;Note=The sequence of the model RefSeq protein was modified relative to this genomic sequence to represent the inferred CDS: substituted 2 bases at 2 genomic stop codons;Parent=rna-XM_017944034.1
NW_017100140.1	Gnomon	CDS	946055	946377	.	+	0	Name=XP_017799523.1;ID=cds-XP_017799523.1;Dbxref=GeneID:108580308%2CGenbank:XP_017799523.1;Note=The sequence of the model RefSeq protein was modified relative to this genomic sequence to represent the inferred CDS: substituted 2 bases at 2 genomic stop codons;Parent=rna-XM_017944034.1
NW_017100140.1	Gnomon	CDS	946449	946797	.	+	0	Name=XP_017799523.1;ID=cds-XP_017799523.1;Dbxref=GeneID:108580308%2CGenbank:XP_017799523.1;Note=The sequence of the model RefSeq protein was modified relative to this genomic sequence to represent the inferred CDS: substituted 2 bases at 2 genomic stop codons;Parent=rna-XM_017944034.1
NW_017100140.1	Gnomon	CDS	947835	947933	.	+	0	Name=XP_017799523.1;ID=cds-XP_017799523.1;Dbxref=GeneID:108580308%2CGenbank:XP_017799523.1;Note=The sequence of the model RefSeq protein was modified relative to this genomic sequence to represent the inferred CDS: substituted 2 bases at 2 genomic stop codons;Parent=rna-XM_017944034.1
NW_017100140.1	Gnomon	CDS	948189	948379	.	+	0	Name=XP_017799523.1;ID=cds-XP_017799523.1;Dbxref=GeneID:108580308%2CGenbank:XP_017799523.1;Note=The sequence of the model RefSeq protein was modified relative to this genomic sequence to represent the inferred CDS: substituted 2 bases at 2 genomic stop codons;Parent=rna-XM_017944034.1
NW_017100140.1	Gnomon	CDS	948448	948798	.	+	0	Name=XP_017799523.1;ID=cds-XP_017799523.1;Dbxref=GeneID:108580308%2CGenbank:XP_017799523.1;Note=The sequence of the model RefSeq protein was modified relative to this genomic sequence to represent the inferred CDS: substituted 2 bases at 2 genomic stop codons;Parent=rna-XM_017944034.1
NW_017100140.1	Gnomon	CDS	948876	949152	.	+	0	Name=XP_017799523.1;ID=cds-XP_017799523.1;Dbxref=GeneID:108580308%2CGenbank:XP_017799523.1;Note=The sequence of the model RefSeq protein was modified relative to this genomic sequence to represent the inferred CDS: substituted 2 bases at 2 genomic stop codons;Parent=rna-XM_017944034.1
NW_017100140.1	Gnomon	CDS	949222	949469	.	+	0	Name=XP_017799523.1;ID=cds-XP_017799523.1;Dbxref=GeneID:108580308%2CGenbank:XP_017799523.1;Note=The sequence of the model RefSeq protein was modified relative to this genomic sequence to represent the inferred CDS: substituted 2 bases at 2 genomic stop codons;Parent=rna-XM_017944034.1
NW_017100140.1	Gnomon	CDS	949576	949987	.	+	0	Name=XP_017799523.1;ID=cds-XP_017799523.1;Dbxref=GeneID:108580308%2CGenbank:XP_017799523.1;Note=The sequence of the model RefSeq protein was modified relative to this genomic sequence to represent the inferred CDS: substituted 2 bases at 2 genomic stop codons;Parent=rna-XM_017944034.1
NW_017100140.1	Gnomon	CDS	950058	950281	.	+	0	Name=XP_017799523.1;ID=cds-XP_017799523.1;Dbxref=GeneID:108580308%2CGenbank:XP_017799523.1;Note=The sequence of the model RefSeq protein was modified relative to this genomic sequence to represent the inferred CDS: substituted 2 bases at 2 genomic stop codons;Parent=rna-XM_017944034.1
NW_017100140.1	Gnomon	CDS	950351	950963	.	+	0	Name=XP_017799523.1;ID=cds-XP_017799523.1;Dbxref=GeneID:108580308%2CGenbank:XP_017799523.1;Note=The sequence of the model RefSeq protein was modified relative to this genomic sequence to represent the inferred CDS: substituted 2 bases at 2 genomic stop codons;Parent=rna-XM_017944034.1
NW_017100140.1	Gnomon	CDS	951037	951146	.	+	0	Name=XP_017799523.1;ID=cds-XP_017799523.1;Dbxref=GeneID:108580308%2CGenbank:XP_017799523.1;Note=The sequence of the model RefSeq protein was modified relative to this genomic sequence to represent the inferred CDS: substituted 2 bases at 2 genomic stop codons;Parent=rna-XM_017944034.1
NW_017100140.1	Gnomon	CDS	951466	951591	.	+	0	Name=XP_017799523.1;ID=cds-XP_017799523.1;Dbxref=GeneID:108580308%2CGenbank:XP_017799523.1;Note=The sequence of the model RefSeq protein was modified relative to this genomic sequence to represent the inferred CDS: substituted 2 bases at 2 genomic stop codons;Parent=rna-XM_017944034.1
NW_017100140.1	Gnomon	CDS	952470	953187	.	+	0	Name=XP_017799523.1;ID=cds-XP_017799523.1;Dbxref=GeneID:108580308%2CGenbank:XP_017799523.1;Note=The sequence of the model RefSeq protein was modified relative to this genomic sequence to represent the inferred CDS: substituted 2 bases at 2 genomic stop codons;Parent=rna-XM_017944034.1
NW_017100140.1	Gnomon	exon	2080628	2080754	.	-	.	ID=exon-XM_017943904.1-1;Dbxref=GeneID:108580197%2CGenbank:XM_017943904.1;Parent=rna-XM_017943904.1
NW_017100140.1	Gnomon	exon	2078663	2079151	.	-	.	ID=exon-XM_017943904.1-3;Dbxref=GeneID:108580197%2CGenbank:XM_017943904.1;Parent=rna-XM_017943904.1
NW_017100140.1	Gnomon	exon	2080419	2080547	.	-	.	ID=exon-XM_017943904.1-2;Dbxref=GeneID:108580197%2CGenbank:XM_017943904.1;Parent=rna-XM_017943904.1
NW_017100140.1	Gnomon	exon	2076005	2076493	.	-	.	ID=exon-XM_017943904.1-5;Dbxref=GeneID:108580197%2CGenbank:XM_017943904.1;Parent=rna-XM_017943904.1
NW_017100140.1	Gnomon	exon	2077494	2078006	.	-	.	ID=exon-XM_017943904.1-4;Dbxref=GeneID:108580197%2CGenbank:XM_017943904.1;Parent=rna-XM_017943904.1
NW_017100140.1	Gnomon	exon	2072546	2072782	.	-	.	ID=exon-XM_017943904.1-7;Dbxref=GeneID:108580197%2CGenbank:XM_017943904.1;Parent=rna-XM_017943904.1
NW_017100140.1	Gnomon	exon	2073784	2074124	.	-	.	ID=exon-XM_017943904.1-6;Dbxref=GeneID:108580197%2CGenbank:XM_017943904.1;Parent=rna-XM_017943904.1
NW_017100140.1	Gnomon	exon	2070820	2071074	.	-	.	ID=exon-XM_017943904.1-8;Dbxref=GeneID:108580197%2CGenbank:XM_017943904.1;Parent=rna-XM_017943904.1
NW_017100140.1	Gnomon	CDS	1941216	1941841	.	+	0	Name=XP_017787613.1;ID=cds-XP_017787613.1;Dbxref=GeneID:108570284%2CGenbank:XP_017787613.1;Parent=rna-XM_017932124.1
NW_017100140.1	Gnomon	CDS	1941925	1942111	.	+	0	Name=XP_017787613.1;ID=cds-XP_017787613.1;Dbxref=GeneID:108570284%2CGenbank:XP_017787613.1;Parent=rna-XM_017932124.1
NW_017100140.1	Gnomon	CDS	1942181	1942306	.	+	0	Name=XP_017787613.1;ID=cds-XP_017787613.1;Dbxref=GeneID:108570284%2CGenbank:XP_017787613.1;Parent=rna-XM_017932124.1
NW_017100140.1	Gnomon	CDS	1942407	1942599	.	+	0	Name=XP_017787613.1;ID=cds-XP_017787613.1;Dbxref=GeneID:108570284%2CGenbank:XP_017787613.1;Parent=rna-XM_017932124.1
NW_017100140.1	Gnomon	CDS	1942681	1942881	.	+	0	Name=XP_017787613.1;ID=cds-XP_017787613.1;Dbxref=GeneID:108570284%2CGenbank:XP_017787613.1;Parent=rna-XM_017932124.1
NW_017100140.1	Gnomon	CDS	1942956	1943260	.	+	0	Name=XP_017787613.1;ID=cds-XP_017787613.1;Dbxref=GeneID:108570284%2CGenbank:XP_017787613.1;Parent=rna-XM_017932124.1
NW_017100140.1	Gnomon	exon	1871231	1872555	.	+	.	ID=exon-XM_017932102.1-1;Dbxref=GeneID:108570264%2CGenbank:XM_017932102.1;Parent=rna-XM_017932102.1
NW_017100140.1	Gnomon	CDS	682525	682942	.	-	0	Name=XP_017799034.1;ID=cds-XP_017799034.1;Dbxref=GeneID:108579920%2CGenbank:XP_017799034.1;Note=The sequence of the model RefSeq protein was modified relative to this genomic sequence to represent the inferred CDS: inserted 2 bases in 1 codon;Parent=rna-XM_017943545.1
NW_017100140.1	Gnomon	CDS	682054	682135	.	-	0	Name=XP_017799034.1;ID=cds-XP_017799034.1;Dbxref=GeneID:108579920%2CGenbank:XP_017799034.1;Note=The sequence of the model RefSeq protein was modified relative to this genomic sequence to represent the inferred CDS: inserted 2 bases in 1 codon;Parent=rna-XM_017943545.1
NW_017100140.1	Gnomon	CDS	681725	682052	.	-	0	Name=XP_017799034.1;ID=cds-XP_017799034.1;Dbxref=GeneID:108579920%2CGenbank:XP_017799034.1;Note=The sequence of the model RefSeq protein was modified relative to this genomic sequence to represent the inferred CDS: inserted 2 bases in 1 codon;Parent=rna-XM_017943545.1
NW_017100140.1	Gnomon	exon	1960587	1961520	.	-	.	ID=exon-XM_017932486.1-9;Dbxref=GeneID:108570589%2CGenbank:XM_017932486.1;Parent=rna-XM_017932486.1
NW_017100140.1	Gnomon	exon	1961926	1962229	.	-	.	ID=exon-XM_017932486.1-8;Dbxref=GeneID:108570589%2CGenbank:XM_017932486.1;Parent=rna-XM_017932486.1
NW_017100140.1	Gnomon	exon	1962499	1962791	.	-	.	ID=exon-XM_017932486.1-7;Dbxref=GeneID:108570589%2CGenbank:XM_017932486.1;Parent=rna-XM_017932486.1
NW_017100140.1	Gnomon	exon	1962892	1963092	.	-	.	ID=exon-XM_017932486.1-6;Dbxref=GeneID:108570589%2CGenbank:XM_017932486.1;Parent=rna-XM_017932486.1
NW_017100140.1	Gnomon	exon	1963337	1963930	.	-	.	ID=exon-XM_017932486.1-5;Dbxref=GeneID:108570589%2CGenbank:XM_017932486.1;Parent=rna-XM_017932486.1
NW_017100140.1	Gnomon	exon	1964403	1964488	.	-	.	ID=exon-XM_017932486.1-4;Dbxref=GeneID:108570589%2CGenbank:XM_017932486.1;Parent=rna-XM_017932486.1
NW_017100140.1	Gnomon	exon	1964635	1964722	.	-	.	ID=exon-XM_017932486.1-3;Dbxref=GeneID:108570589%2CGenbank:XM_017932486.1;Parent=rna-XM_017932486.1
NW_017100140.1	Gnomon	exon	1964800	1965001	.	-	.	ID=exon-XM_017932486.1-2;Dbxref=GeneID:108570589%2CGenbank:XM_017932486.1;Parent=rna-XM_017932486.1
NW_017100140.1	Gnomon	exon	1994506	1994715	.	-	.	ID=exon-XM_017932486.1-1;Dbxref=GeneID:108570589%2CGenbank:XM_017932486.1;Parent=rna-XM_017932486.1
NW_017100140.1	Gnomon	exon	41528	42482	.	+	.	ID=exon-XM_017944046.1-3;Dbxref=GeneID:108580317%2CGenbank:XM_017944046.1;Parent=rna-XM_017944046.1
NW_017100140.1	Gnomon	exon	40353	40856	.	+	.	ID=exon-XM_017944046.1-2;Dbxref=GeneID:108580317%2CGenbank:XM_017944046.1;Parent=rna-XM_017944046.1
NW_017100140.1	Gnomon	exon	45150	45440	.	+	.	ID=exon-XM_017944046.1-5;Dbxref=GeneID:108580317%2CGenbank:XM_017944046.1;Parent=rna-XM_017944046.1
NW_017100140.1	Gnomon	exon	43550	44515	.	+	.	ID=exon-XM_017944046.1-4;Dbxref=GeneID:108580317%2CGenbank:XM_017944046.1;Parent=rna-XM_017944046.1
NW_017100140.1	Gnomon	exon	51146	51394	.	+	.	ID=exon-XM_017944046.1-7;Dbxref=GeneID:108580317%2CGenbank:XM_017944046.1;Parent=rna-XM_017944046.1
NW_017100140.1	Gnomon	exon	49920	50104	.	+	.	ID=exon-XM_017944046.1-6;Dbxref=GeneID:108580317%2CGenbank:XM_017944046.1;Parent=rna-XM_017944046.1
NW_017100140.1	Gnomon	exon	54261	54546	.	+	.	ID=exon-XM_017944046.1-9;Dbxref=GeneID:108580317%2CGenbank:XM_017944046.1;Parent=rna-XM_017944046.1
NW_017100140.1	Gnomon	exon	52868	53029	.	+	.	ID=exon-XM_017944046.1-8;Dbxref=GeneID:108580317%2CGenbank:XM_017944046.1;Parent=rna-XM_017944046.1
NW_017100140.1	Gnomon	exon	33372	33533	.	+	.	ID=exon-XM_017944046.1-1;Dbxref=GeneID:108580317%2CGenbank:XM_017944046.1;Parent=rna-XM_017944046.1
NW_017100140.1	Gnomon	exon	1757777	1758024	.	+	.	ID=exon-XM_017932002.1-5;Dbxref=GeneID:108570195%2CGenbank:XM_017932002.1;Parent=rna-XM_017932002.1
NW_017100140.1	Gnomon	exon	1757543	1757675	.	+	.	ID=exon-XM_017932002.1-4;Dbxref=GeneID:108570195%2CGenbank:XM_017932002.1;Parent=rna-XM_017932002.1
NW_017100140.1	Gnomon	exon	1756785	1756866	.	+	.	ID=exon-XM_017932002.1-3;Dbxref=GeneID:108570195%2CGenbank:XM_017932002.1;Parent=rna-XM_017932002.1
NW_017100140.1	Gnomon	exon	1756520	1756690	.	+	.	ID=exon-XM_017932002.1-2;Dbxref=GeneID:108570195%2CGenbank:XM_017932002.1;Parent=rna-XM_017932002.1
NW_017100140.1	Gnomon	exon	1755777	1755938	.	+	.	ID=exon-XM_017932002.1-1;Dbxref=GeneID:108570195%2CGenbank:XM_017932002.1;Parent=rna-XM_017932002.1
NW_017100140.1	Gnomon	CDS	1873197	1873319	.	+	0	Name=XP_017799329.1;ID=cds-XP_017799329.1;Dbxref=GeneID:108580160%2CGenbank:XP_017799329.1;Parent=rna-XM_017943840.1
NW_017100140.1	Gnomon	CDS	1873405	1874025	.	+	0	Name=XP_017799329.1;ID=cds-XP_017799329.1;Dbxref=GeneID:108580160%2CGenbank:XP_017799329.1;Parent=rna-XM_017943840.1
NW_017100140.1	Gnomon	gene	934943	935696	.	-	.	Name=LOC108570325;ID=gene-LOC108570325;Dbxref=GeneID:108570325
NW_017100140.1	Gnomon	gene	2020138	2022108	.	-	.	Name=LOC108570315;ID=gene-LOC108570315;Dbxref=GeneID:108570315
NW_017100140.1	Gnomon	gene	666022	666789	.	-	.	Name=LOC108570304;ID=gene-LOC108570304;Dbxref=GeneID:108570304
NW_017100140.1	Gnomon	gene	592212	593128	.	-	.	Name=LOC108570367;ID=gene-LOC108570367;Dbxref=GeneID:108570367
NW_017100140.1	Gnomon	gene	932269	934073	.	-	.	Name=LOC108570357;ID=gene-LOC108570357;Dbxref=GeneID:108570357
NW_017100140.1	Gnomon	gene	1712232	1712912	.	+	.	Name=LOC108570351;ID=gene-LOC108570351;Dbxref=GeneID:108570351
NW_017100140.1	Gnomon	gene	2022806	2024058	.	+	.	Name=LOC108570342;ID=gene-LOC108570342;Dbxref=GeneID:108570342
NW_017100140.1	Gnomon	gene	1710420	1711985	.	-	.	Name=LOC108570337;ID=gene-LOC108570337;Dbxref=GeneID:108570337
NW_017100140.1	Gnomon	exon	2242120	2242467	.	+	.	ID=exon-XM_017944112.1-3;Dbxref=GeneID:108580373%2CGenbank:XM_017944112.1;Parent=rna-XM_017944112.1
NW_017100140.1	Gnomon	exon	2239996	2240151	.	+	.	ID=exon-XM_017944112.1-2;Dbxref=GeneID:108580373%2CGenbank:XM_017944112.1;Parent=rna-XM_017944112.1
NW_017100140.1	Gnomon	exon	2244726	2245120	.	+	.	ID=exon-XM_017944112.1-5;Dbxref=GeneID:108580373%2CGenbank:XM_017944112.1;Parent=rna-XM_017944112.1
NW_017100140.1	Gnomon	exon	2243327	2243508	.	+	.	ID=exon-XM_017944112.1-4;Dbxref=GeneID:108580373%2CGenbank:XM_017944112.1;Parent=rna-XM_017944112.1
NW_017100140.1	Gnomon	exon	2246135	2246618	.	+	.	ID=exon-XM_017944112.1-7;Dbxref=GeneID:108580373%2CGenbank:XM_017944112.1;Parent=rna-XM_017944112.1
NW_017100140.1	Gnomon	exon	2245386	2245984	.	+	.	ID=exon-XM_017944112.1-6;Dbxref=GeneID:108580373%2CGenbank:XM_017944112.1;Parent=rna-XM_017944112.1
NW_017100140.1	Gnomon	exon	2247295	2247438	.	+	.	ID=exon-XM_017944112.1-9;Dbxref=GeneID:108580373%2CGenbank:XM_017944112.1;Parent=rna-XM_017944112.1
NW_017100140.1	Gnomon	exon	2246769	2247177	.	+	.	ID=exon-XM_017944112.1-8;Dbxref=GeneID:108580373%2CGenbank:XM_017944112.1;Parent=rna-XM_017944112.1
NW_017100140.1	Gnomon	exon	2216646	2216748	.	+	.	ID=exon-XM_017944112.1-1;Dbxref=GeneID:108580373%2CGenbank:XM_017944112.1;Parent=rna-XM_017944112.1
NW_017100140.1	Gnomon	gene	739513	741426	.	-	.	Name=LOC108570396;ID=gene-LOC108570396;Dbxref=GeneID:108570396
NW_017100140.1	Gnomon	gene	598251	600906	.	-	.	Name=LOC108570385;ID=gene-LOC108570385;Dbxref=GeneID:108570385
NW_017100140.1	Gnomon	gene	587931	589145	.	-	.	Name=LOC108570378;ID=gene-LOC108570378;Dbxref=GeneID:108570378
NW_017100140.1	Gnomon	gene	1780071	1781970	.	-	.	Name=LOC108570293;ID=gene-LOC108570293;Dbxref=GeneID:108570293
NW_017100140.1	Gnomon	exon	1810123	1810384	.	+	.	ID=exon-XM_017932436.1-5;Dbxref=GeneID:108570557%2CGenbank:XM_017932436.1;Parent=rna-XM_017932436.1
NW_017100140.1	Gnomon	exon	1806468	1807020	.	+	.	ID=exon-XM_017932436.1-4;Dbxref=GeneID:108570557%2CGenbank:XM_017932436.1;Parent=rna-XM_017932436.1
NW_017100140.1	Gnomon	exon	2086942	2087125	.	-	.	ID=exon-XM_017931868.1-8;Dbxref=GeneID:108580384%2CGenbank:XM_017931868.1;Parent=rna-XM_017931868.1
NW_017100140.1	Gnomon	exon	1805437	1805949	.	+	.	ID=exon-XM_017932436.1-3;Dbxref=GeneID:108570557%2CGenbank:XM_017932436.1;Parent=rna-XM_017932436.1
NW_017100140.1	Gnomon	exon	2100499	2100950	.	-	.	ID=exon-XM_017931868.1-1;Dbxref=GeneID:108580384%2CGenbank:XM_017931868.1;Parent=rna-XM_017931868.1
NW_017100140.1	Gnomon	exon	1804766	1805023	.	+	.	ID=exon-XM_017932436.1-2;Dbxref=GeneID:108570557%2CGenbank:XM_017932436.1;Parent=rna-XM_017932436.1
NW_017100140.1	Gnomon	exon	1804008	1804066	.	+	.	ID=exon-XM_017932436.1-1;Dbxref=GeneID:108570557%2CGenbank:XM_017932436.1;Parent=rna-XM_017932436.1
NW_017100140.1	Gnomon	exon	2094713	2095003	.	-	.	ID=exon-XM_017931868.1-3;Dbxref=GeneID:108580384%2CGenbank:XM_017931868.1;Parent=rna-XM_017931868.1
NW_017100140.1	Gnomon	exon	2098169	2098315	.	-	.	ID=exon-XM_017931868.1-2;Dbxref=GeneID:108580384%2CGenbank:XM_017931868.1;Parent=rna-XM_017931868.1
NW_017100140.1	Gnomon	exon	2090522	2090819	.	-	.	ID=exon-XM_017931868.1-5;Dbxref=GeneID:108580384%2CGenbank:XM_017931868.1;Parent=rna-XM_017931868.1
NW_017100140.1	Gnomon	exon	2091543	2091749	.	-	.	ID=exon-XM_017931868.1-4;Dbxref=GeneID:108580384%2CGenbank:XM_017931868.1;Parent=rna-XM_017931868.1
NW_017100140.1	Gnomon	exon	2088223	2088346	.	-	.	ID=exon-XM_017931868.1-7;Dbxref=GeneID:108580384%2CGenbank:XM_017931868.1;Parent=rna-XM_017931868.1
NW_017100140.1	Gnomon	exon	2088942	2089070	.	-	.	ID=exon-XM_017931868.1-6;Dbxref=GeneID:108580384%2CGenbank:XM_017931868.1;Parent=rna-XM_017931868.1
NW_017100140.1	Gnomon	gene	768523	770927	.	+	.	Name=LOC108570206;ID=gene-LOC108570206;Dbxref=GeneID:108570206
NW_017100140.1	Gnomon	gene	930688	931917	.	+	.	Name=LOC108570248;ID=gene-LOC108570248;Dbxref=GeneID:108570248
NW_017100140.1	Gnomon	gene	803893	813050	.	+	.	Name=LOC108570242;ID=gene-LOC108570242;Dbxref=GeneID:108570242
NW_017100140.1	Gnomon	gene	2211946	2215771	.	-	.	Name=LOC108570230;ID=gene-LOC108570230;Dbxref=GeneID:108570230
NW_017100140.1	Gnomon	gene	1907384	1909974	.	-	.	Name=LOC108570219;ID=gene-LOC108570219;Dbxref=GeneID:108570219
NW_017100140.1	Gnomon	gene	771169	773573	.	+	.	Name=LOC108570213;ID=gene-LOC108570213;Dbxref=GeneID:108570213
NW_017100140.1	Gnomon	gene	1941216	1943260	.	+	.	Name=LOC108570284;ID=gene-LOC108570284;Dbxref=GeneID:108570284
NW_017100140.1	Gnomon	gene	1844782	1846655	.	+	.	Name=LOC108570273;ID=gene-LOC108570273;Dbxref=GeneID:108570273
NW_017100140.1	Gnomon	gene	1871231	1872555	.	+	.	Name=LOC108570264;ID=gene-LOC108570264;Dbxref=GeneID:108570264
NW_017100140.1	Gnomon	gene	1933759	1935081	.	-	.	Name=LOC108570254;ID=gene-LOC108570254;Dbxref=GeneID:108570254
NW_017100140.1	Gnomon	gene	1755777	1758024	.	+	.	Name=LOC108570195;ID=gene-LOC108570195;Dbxref=GeneID:108570195
NW_017100140.1	Gnomon	gene	1851526	1854767	.	+	.	Name=LOC108570186;ID=gene-LOC108570186;Dbxref=GeneID:108570186
NW_017100140.1	Gnomon	gene	928061	930304	.	-	.	Name=LOC108570176;ID=gene-LOC108570176;Dbxref=GeneID:108570176
NW_017100140.1	Gnomon	gene	1945393	1949736	.	+	.	Name=LOC108570126;ID=gene-LOC108570126;Dbxref=GeneID:108570126
NW_017100140.1	Gnomon	gene	1832095	1835555	.	+	.	Name=LOC108570115;ID=gene-LOC108570115;Dbxref=GeneID:108570115
NW_017100140.1	Gnomon	mRNA	33372	56649	.	+	.	Name=XM_017944046.1;ID=rna-XM_017944046.1;Dbxref=GeneID:108580317%2CGenbank:XM_017944046.1;Parent=gene-LOC108580317
NW_017100140.1	Gnomon	gene	2145065	2179815	.	-	.	Name=LOC108570107;ID=gene-LOC108570107;Dbxref=GeneID:108570107
NW_017100140.1	Gnomon	gene	2001438	2003206	.	+	.	Name=LOC108570169;ID=gene-LOC108570169;Dbxref=GeneID:108570169
NW_017100140.1	Gnomon	gene	1867986	1870145	.	-	.	Name=LOC108570159;ID=gene-LOC108570159;Dbxref=GeneID:108570159
NW_017100140.1	Gnomon	gene	2111789	2135958	.	+	.	Name=LOC108570149;ID=gene-LOC108570149;Dbxref=GeneID:108570149
NW_017100140.1	Gnomon	gene	2028813	2042526	.	-	.	Name=LOC108570137;ID=gene-LOC108570137;Dbxref=GeneID:108570137
NW_017100140.1	Gnomon	gene	1839492	1844433	.	+	.	Name=LOC108570087;ID=gene-LOC108570087;Dbxref=GeneID:108570087
NW_017100140.1	Gnomon	mRNA	1780071	1781970	.	-	.	Name=XM_017932135.1;ID=rna-XM_017932135.1;Dbxref=GeneID:108570293%2CGenbank:XM_017932135.1;Parent=gene-LOC108570293
NW_017100140.1	Gnomon	gene	1874647	1882430	.	-	.	Name=LOC108570097;ID=gene-LOC108570097;Dbxref=GeneID:108570097
NW_017100140.1	Gnomon	CDS	1785289	1785481	.	+	0	Name=XP_017799270.1;ID=cds-XP_017799270.1;Dbxref=GeneID:108580112%2CGenbank:XP_017799270.1;Note=The sequence of the model RefSeq protein was modified relative to this genomic sequence to represent the inferred CDS: deleted 1 base in 1 codon;Parent=rna-XM_017943781.1
NW_017100140.1	Gnomon	CDS	1785839	1786041	.	+	0	Name=XP_017799270.1;ID=cds-XP_017799270.1;Dbxref=GeneID:108580112%2CGenbank:XP_017799270.1;Note=The sequence of the model RefSeq protein was modified relative to this genomic sequence to represent the inferred CDS: deleted 1 base in 1 codon;Parent=rna-XM_017943781.1
NW_017100140.1	Gnomon	CDS	1786127	1786287	.	+	0	Name=XP_017799270.1;ID=cds-XP_017799270.1;Dbxref=GeneID:108580112%2CGenbank:XP_017799270.1;Note=The sequence of the model RefSeq protein was modified relative to this genomic sequence to represent the inferred CDS: deleted 1 base in 1 codon;Parent=rna-XM_017943781.1
NW_017100140.1	Gnomon	CDS	1786337	1786468	.	+	0	Name=XP_017799270.1;ID=cds-XP_017799270.1;Dbxref=GeneID:108580112%2CGenbank:XP_017799270.1;Note=The sequence of the model RefSeq protein was modified relative to this genomic sequence to represent the inferred CDS: deleted 1 base in 1 codon;Parent=rna-XM_017943781.1
NW_017100140.1	Gnomon	CDS	1786556	1786809	.	+	0	Name=XP_017799270.1;ID=cds-XP_017799270.1;Dbxref=GeneID:108580112%2CGenbank:XP_017799270.1;Note=The sequence of the model RefSeq protein was modified relative to this genomic sequence to represent the inferred CDS: deleted 1 base in 1 codon;Parent=rna-XM_017943781.1
NW_017100140.1	Gnomon	CDS	1786888	1787221	.	+	0	Name=XP_017799270.1;ID=cds-XP_017799270.1;Dbxref=GeneID:108580112%2CGenbank:XP_017799270.1;Note=The sequence of the model RefSeq protein was modified relative to this genomic sequence to represent the inferred CDS: deleted 1 base in 1 codon;Parent=rna-XM_017943781.1
NW_017100140.1	Gnomon	CDS	1787317	1787447	.	+	0	Name=XP_017799270.1;ID=cds-XP_017799270.1;Dbxref=GeneID:108580112%2CGenbank:XP_017799270.1;Note=The sequence of the model RefSeq protein was modified relative to this genomic sequence to represent the inferred CDS: deleted 1 base in 1 codon;Parent=rna-XM_017943781.1
NW_017100140.1	Gnomon	CDS	1787526	1787644	.	+	0	Name=XP_017799270.1;ID=cds-XP_017799270.1;Dbxref=GeneID:108580112%2CGenbank:XP_017799270.1;Note=The sequence of the model RefSeq protein was modified relative to this genomic sequence to represent the inferred CDS: deleted 1 base in 1 codon;Parent=rna-XM_017943781.1
NW_017100140.1	Gnomon	CDS	1787646	1787692	.	+	0	Name=XP_017799270.1;ID=cds-XP_017799270.1;Dbxref=GeneID:108580112%2CGenbank:XP_017799270.1;Note=The sequence of the model RefSeq protein was modified relative to this genomic sequence to represent the inferred CDS: deleted 1 base in 1 codon;Parent=rna-XM_017943781.1
NW_017100140.1	Gnomon	CDS	1787775	1788160	.	+	0	Name=XP_017799270.1;ID=cds-XP_017799270.1;Dbxref=GeneID:108580112%2CGenbank:XP_017799270.1;Note=The sequence of the model RefSeq protein was modified relative to this genomic sequence to represent the inferred CDS: deleted 1 base in 1 codon;Parent=rna-XM_017943781.1
NW_017100140.1	Gnomon	CDS	1788254	1788706	.	+	0	Name=XP_017799270.1;ID=cds-XP_017799270.1;Dbxref=GeneID:108580112%2CGenbank:XP_017799270.1;Note=The sequence of the model RefSeq protein was modified relative to this genomic sequence to represent the inferred CDS: deleted 1 base in 1 codon;Parent=rna-XM_017943781.1
NW_017100140.1	Gnomon	CDS	1788792	1789318	.	+	0	Name=XP_017799270.1;ID=cds-XP_017799270.1;Dbxref=GeneID:108580112%2CGenbank:XP_017799270.1;Note=The sequence of the model RefSeq protein was modified relative to this genomic sequence to represent the inferred CDS: deleted 1 base in 1 codon;Parent=rna-XM_017943781.1
NW_017100140.1	Gnomon	CDS	1789390	1789739	.	+	0	Name=XP_017799270.1;ID=cds-XP_017799270.1;Dbxref=GeneID:108580112%2CGenbank:XP_017799270.1;Note=The sequence of the model RefSeq protein was modified relative to this genomic sequence to represent the inferred CDS: deleted 1 base in 1 codon;Parent=rna-XM_017943781.1
NW_017100140.1	Gnomon	CDS	1789812	1789996	.	+	0	Name=XP_017799270.1;ID=cds-XP_017799270.1;Dbxref=GeneID:108580112%2CGenbank:XP_017799270.1;Note=The sequence of the model RefSeq protein was modified relative to this genomic sequence to represent the inferred CDS: deleted 1 base in 1 codon;Parent=rna-XM_017943781.1
NW_017100140.1	Gnomon	CDS	1797050	1797102	.	+	0	Name=XP_017799270.1;ID=cds-XP_017799270.1;Dbxref=GeneID:108580112%2CGenbank:XP_017799270.1;Note=The sequence of the model RefSeq protein was modified relative to this genomic sequence to represent the inferred CDS: deleted 1 base in 1 codon;Parent=rna-XM_017943781.1
NW_017100140.1	Gnomon	CDS	771317	771546	.	+	0	Name=XP_017787516.1;ID=cds-XP_017787516.1;Dbxref=GeneID:108570213%2CGenbank:XP_017787516.1;Parent=rna-XM_017932027.1
NW_017100140.1	Gnomon	CDS	772033	772209	.	+	0	Name=XP_017787516.1;ID=cds-XP_017787516.1;Dbxref=GeneID:108570213%2CGenbank:XP_017787516.1;Parent=rna-XM_017932027.1
NW_017100140.1	Gnomon	CDS	772651	773039	.	+	0	Name=XP_017787516.1;ID=cds-XP_017787516.1;Dbxref=GeneID:108570213%2CGenbank:XP_017787516.1;Parent=rna-XM_017932027.1
NW_017100140.1	Gnomon	CDS	773119	773363	.	+	0	Name=XP_017787516.1;ID=cds-XP_017787516.1;Dbxref=GeneID:108570213%2CGenbank:XP_017787516.1;Parent=rna-XM_017932027.1
NW_017100140.1	Gnomon	exon	413501	413669	.	+	.	ID=exon-XM_017932464.1-2;Dbxref=GeneID:108570579%2CGenbank:XM_017932464.1;Parent=rna-XM_017932464.1
NW_017100140.1	Gnomon	exon	410815	411675	.	+	.	ID=exon-XM_017932464.1-1;Dbxref=GeneID:108570579%2CGenbank:XM_017932464.1;Parent=rna-XM_017932464.1
NW_017100140.1	Gnomon	exon	417994	418134	.	+	.	ID=exon-XM_017932464.1-4;Dbxref=GeneID:108570579%2CGenbank:XM_017932464.1;Parent=rna-XM_017932464.1
NW_017100140.1	Gnomon	exon	416647	416798	.	+	.	ID=exon-XM_017932464.1-3;Dbxref=GeneID:108570579%2CGenbank:XM_017932464.1;Parent=rna-XM_017932464.1
NW_017100140.1	Gnomon	exon	424262	426251	.	+	.	ID=exon-XM_017932464.1-5;Dbxref=GeneID:108570579%2CGenbank:XM_017932464.1;Parent=rna-XM_017932464.1
NW_017100140.1	Gnomon	gene	1782649	1784852	.	-	.	Name=LOC108580101;ID=gene-LOC108580101;Dbxref=GeneID:108580101
NW_017100140.1	Gnomon	gene	1785221	1797102	.	+	.	Name=LOC108580112;ID=gene-LOC108580112;Dbxref=GeneID:108580112
NW_017100140.1	Gnomon	gene	1821053	1822223	.	+	.	Name=LOC108580123;ID=gene-LOC108580123;Dbxref=GeneID:108580123
NW_017100140.1	Gnomon	mRNA	745050	747773	.	-	.	Name=XM_017943606.1;ID=rna-XM_017943606.1;Dbxref=GeneID:108579961%2CGenbank:XM_017943606.1;Parent=gene-LOC108579961
NW_017100140.1	Gnomon	gene	1936704	1941102	.	-	.	Name=LOC108580172;ID=gene-LOC108580172;Dbxref=GeneID:108580172
NW_017100140.1	Gnomon	gene	1943405	1945062	.	-	.	Name=LOC108580179;ID=gene-LOC108580179;Dbxref=GeneID:108580179
NW_017100140.1	Gnomon	gene	2062040	2067312	.	-	.	Name=LOC108580188;ID=gene-LOC108580188;Dbxref=GeneID:108580188
NW_017100140.1	Gnomon	gene	2070820	2080754	.	-	.	Name=LOC108580197;ID=gene-LOC108580197;Dbxref=GeneID:108580197
NW_017100140.1	Gnomon	gene	1825018	1831951	.	+	.	Name=LOC108580133;ID=gene-LOC108580133;Dbxref=GeneID:108580133
NW_017100140.1	Gnomon	gene	1846918	1848966	.	-	.	Name=LOC108580144;ID=gene-LOC108580144;Dbxref=GeneID:108580144
NW_017100140.1	Gnomon	CDS	2040626	2040679	.	-	0	Name=XP_017787419.1;ID=cds-XP_017787419.1;Dbxref=GeneID:108570137%2CGenbank:XP_017787419.1;Parent=rna-XM_017931930.1
NW_017100140.1	Gnomon	CDS	2038908	2039206	.	-	0	Name=XP_017787419.1;ID=cds-XP_017787419.1;Dbxref=GeneID:108570137%2CGenbank:XP_017787419.1;Parent=rna-XM_017931930.1
NW_017100140.1	Gnomon	CDS	2038099	2038332	.	-	0	Name=XP_017787419.1;ID=cds-XP_017787419.1;Dbxref=GeneID:108570137%2CGenbank:XP_017787419.1;Parent=rna-XM_017931930.1
NW_017100140.1	Gnomon	CDS	2036204	2036561	.	-	0	Name=XP_017787419.1;ID=cds-XP_017787419.1;Dbxref=GeneID:108570137%2CGenbank:XP_017787419.1;Parent=rna-XM_017931930.1
NW_017100140.1	Gnomon	CDS	2033644	2033813	.	-	0	Name=XP_017787419.1;ID=cds-XP_017787419.1;Dbxref=GeneID:108570137%2CGenbank:XP_017787419.1;Parent=rna-XM_017931930.1
NW_017100140.1	Gnomon	CDS	2033042	2033264	.	-	0	Name=XP_017787419.1;ID=cds-XP_017787419.1;Dbxref=GeneID:108570137%2CGenbank:XP_017787419.1;Parent=rna-XM_017931930.1
NW_017100140.1	Gnomon	CDS	2032730	2032804	.	-	0	Name=XP_017787419.1;ID=cds-XP_017787419.1;Dbxref=GeneID:108570137%2CGenbank:XP_017787419.1;Parent=rna-XM_017931930.1
NW_017100140.1	Gnomon	CDS	2032618	2032656	.	-	0	Name=XP_017787419.1;ID=cds-XP_017787419.1;Dbxref=GeneID:108570137%2CGenbank:XP_017787419.1;Parent=rna-XM_017931930.1
NW_017100140.1	Gnomon	CDS	2031767	2032048	.	-	0	Name=XP_017787419.1;ID=cds-XP_017787419.1;Dbxref=GeneID:108570137%2CGenbank:XP_017787419.1;Parent=rna-XM_017931930.1
NW_017100140.1	Gnomon	CDS	2030936	2031312	.	-	0	Name=XP_017787419.1;ID=cds-XP_017787419.1;Dbxref=GeneID:108570137%2CGenbank:XP_017787419.1;Parent=rna-XM_017931930.1
NW_017100140.1	Gnomon	CDS	2030412	2030848	.	-	0	Name=XP_017787419.1;ID=cds-XP_017787419.1;Dbxref=GeneID:108570137%2CGenbank:XP_017787419.1;Parent=rna-XM_017931930.1
NW_017100140.1	Gnomon	CDS	2028813	2029447	.	-	0	Name=XP_017787419.1;ID=cds-XP_017787419.1;Dbxref=GeneID:108570137%2CGenbank:XP_017787419.1;Parent=rna-XM_017931930.1
NW_017100140.1	Gnomon	gene	1849493	1851193	.	+	.	Name=LOC108580155;ID=gene-LOC108580155;Dbxref=GeneID:108580155
NW_017100140.1	Gnomon	gene	1873068	1874025	.	+	.	Name=LOC108580160;ID=gene-LOC108580160;Dbxref=GeneID:108580160
NW_017100140.1	Gnomon	gene	1935120	1936395	.	+	.	Name=LOC108580164;ID=gene-LOC108580164;Dbxref=GeneID:108580164
NW_017100140.1	Gnomon	CDS	926999	927043	.	-	0	Name=XP_017799566.1;ID=cds-XP_017799566.1;Dbxref=GeneID:108580343%2CGenbank:XP_017799566.1;Parent=rna-XM_017944077.1
NW_017100140.1	Gnomon	CDS	926666	926889	.	-	0	Name=XP_017799566.1;ID=cds-XP_017799566.1;Dbxref=GeneID:108580343%2CGenbank:XP_017799566.1;Parent=rna-XM_017944077.1
NW_017100140.1	Gnomon	CDS	926131	926590	.	-	0	Name=XP_017799566.1;ID=cds-XP_017799566.1;Dbxref=GeneID:108580343%2CGenbank:XP_017799566.1;Parent=rna-XM_017944077.1
NW_017100140.1	Gnomon	exon	936178	936329	.	-	.	ID=exon-XM_017943654.1-15;Dbxref=GeneID:108580000%2CGenbank:XM_017943654.1;Parent=rna-XM_017943654.1
NW_017100140.1	Gnomon	exon	936401	936641	.	-	.	ID=exon-XM_017943654.1-14;Dbxref=GeneID:108580000%2CGenbank:XM_017943654.1;Parent=rna-XM_017943654.1
NW_017100140.1	Gnomon	exon	936730	936893	.	-	.	ID=exon-XM_017943654.1-13;Dbxref=GeneID:108580000%2CGenbank:XM_017943654.1;Parent=rna-XM_017943654.1
NW_017100140.1	Gnomon	exon	936978	937212	.	-	.	ID=exon-XM_017943654.1-12;Dbxref=GeneID:108580000%2CGenbank:XM_017943654.1;Parent=rna-XM_017943654.1
NW_017100140.1	Gnomon	exon	937285	937472	.	-	.	ID=exon-XM_017943654.1-11;Dbxref=GeneID:108580000%2CGenbank:XM_017943654.1;Parent=rna-XM_017943654.1
NW_017100140.1	Gnomon	exon	937561	937675	.	-	.	ID=exon-XM_017943654.1-10;Dbxref=GeneID:108580000%2CGenbank:XM_017943654.1;Parent=rna-XM_017943654.1
NW_017100140.1	Gnomon	gene	1764304	1765598	.	-	.	Name=LOC108580090;ID=gene-LOC108580090;Dbxref=GeneID:108580090
NW_017100140.1	Gnomon	exon	1935430	1936395	.	+	.	ID=exon-XM_017943854.1-3;Dbxref=GeneID:108580164%2CGenbank:XM_017943854.1;Parent=rna-XM_017943854.1
NW_017100140.1	Gnomon	exon	1935201	1935204	.	+	.	ID=exon-XM_017943854.1-2;Dbxref=GeneID:108580164%2CGenbank:XM_017943854.1;Parent=rna-XM_017943854.1
NW_017100140.1	Gnomon	exon	1935120	1935136	.	+	.	ID=exon-XM_017943854.1-1;Dbxref=GeneID:108580164%2CGenbank:XM_017943854.1;Parent=rna-XM_017943854.1
NW_017100140.1	Gnomon	exon	958608	958919	.	+	.	ID=exon-XM_017943665.1-1;Dbxref=GeneID:108580012%2CGenbank:XM_017943665.1;Parent=rna-XM_017943665.1
NW_017100140.1	Gnomon	exon	959235	959331	.	+	.	ID=exon-XM_017943665.1-3;Dbxref=GeneID:108580012%2CGenbank:XM_017943665.1;Parent=rna-XM_017943665.1
NW_017100140.1	Gnomon	exon	959009	959163	.	+	.	ID=exon-XM_017943665.1-2;Dbxref=GeneID:108580012%2CGenbank:XM_017943665.1;Parent=rna-XM_017943665.1
NW_017100140.1	Gnomon	mRNA	1079025	1098996	.	-	.	Name=XM_017943700.1;ID=rna-XM_017943700.1;Dbxref=GeneID:108580039%2CGenbank:XM_017943700.1;Parent=gene-LOC108580039
NW_017100140.1	Gnomon	gene	1924352	1925175	.	-	.	Name=LOC108570609;ID=gene-LOC108570609;Dbxref=GeneID:108570609
NW_017100140.1	Gnomon	gene	936178	942062	.	-	.	Name=LOC108580000;ID=gene-LOC108580000;Dbxref=GeneID:108580000
NW_017100140.1	Gnomon	CDS	430207	430223	.	+	0	Name=XP_017798977.1;ID=cds-XP_017798977.1;Dbxref=GeneID:108579864%2CGenbank:XP_017798977.1;Parent=rna-XM_017943488.1
NW_017100140.1	Gnomon	CDS	433047	433328	.	+	0	Name=XP_017798977.1;ID=cds-XP_017798977.1;Dbxref=GeneID:108579864%2CGenbank:XP_017798977.1;Parent=rna-XM_017943488.1
NW_017100140.1	Gnomon	CDS	439521	439629	.	+	0	Name=XP_017798977.1;ID=cds-XP_017798977.1;Dbxref=GeneID:108579864%2CGenbank:XP_017798977.1;Parent=rna-XM_017943488.1
NW_017100140.1	Gnomon	CDS	462080	462227	.	+	0	Name=XP_017798977.1;ID=cds-XP_017798977.1;Dbxref=GeneID:108579864%2CGenbank:XP_017798977.1;Parent=rna-XM_017943488.1
NW_017100140.1	Gnomon	CDS	465945	466297	.	+	0	Name=XP_017798977.1;ID=cds-XP_017798977.1;Dbxref=GeneID:108579864%2CGenbank:XP_017798977.1;Parent=rna-XM_017943488.1
NW_017100140.1	Gnomon	CDS	466783	467061	.	+	0	Name=XP_017798977.1;ID=cds-XP_017798977.1;Dbxref=GeneID:108579864%2CGenbank:XP_017798977.1;Parent=rna-XM_017943488.1
NW_017100140.1	Gnomon	CDS	467728	467967	.	+	0	Name=XP_017798977.1;ID=cds-XP_017798977.1;Dbxref=GeneID:108579864%2CGenbank:XP_017798977.1;Parent=rna-XM_017943488.1
NW_017100140.1	Gnomon	CDS	468883	469281	.	+	0	Name=XP_017798977.1;ID=cds-XP_017798977.1;Dbxref=GeneID:108579864%2CGenbank:XP_017798977.1;Parent=rna-XM_017943488.1
NW_017100140.1	Gnomon	gene	1670497	1695436	.	-	.	Name=LOC108580060;ID=gene-LOC108580060;Dbxref=GeneID:108580060
NW_017100140.1	Gnomon	gene	1741753	1743122	.	-	.	Name=LOC108580072;ID=gene-LOC108580072;Dbxref=GeneID:108580072
NW_017100140.1	Gnomon	gene	1752536	1753306	.	+	.	Name=LOC108580083;ID=gene-LOC108580083;Dbxref=GeneID:108580083
NW_017100140.1	Gnomon	gene	958608	959331	.	+	.	Name=LOC108580012;ID=gene-LOC108580012;Dbxref=GeneID:108580012
NW_017100140.1	Gnomon	gene	985724	1046833	.	-	.	Name=LOC108580029;ID=gene-LOC108580029;Dbxref=GeneID:108580029
NW_017100140.1	Gnomon	gene	974866	985620	.	+	.	Name=LOC108580021;ID=gene-LOC108580021;Dbxref=GeneID:108580021
NW_017100140.1	Gnomon	gene	1079025	1098996	.	-	.	Name=LOC108580039;ID=gene-LOC108580039;Dbxref=GeneID:108580039
NW_017100140.1	Gnomon	gene	1216434	1406828	.	+	.	Name=LOC108580049;ID=gene-LOC108580049;Dbxref=GeneID:108580049
NW_017100140.1	Gnomon	gene	663064	664971	.	+	.	Name=LOC108570519;ID=gene-LOC108570519;Dbxref=GeneID:108570519
NW_017100140.1	Gnomon	gene	1750493	1751547	.	-	.	Name=LOC108570508;ID=gene-LOC108570508;Dbxref=GeneID:108570508
NW_017100140.1	Gnomon	gene	643897	646681	.	-	.	Name=LOC108570501;ID=gene-LOC108570501;Dbxref=GeneID:108570501
NW_017100140.1	Gnomon	gene	1804008	1812951	.	+	.	Name=LOC108570557;ID=gene-LOC108570557;Dbxref=GeneID:108570557
NW_017100140.1	Gnomon	gene	1822698	1824359	.	-	.	Name=LOC108570540;ID=gene-LOC108570540;Dbxref=GeneID:108570540
NW_017100140.1	Gnomon	gene	1817961	1820384	.	+	.	Name=LOC108570530;ID=gene-LOC108570530;Dbxref=GeneID:108570530
NW_017100140.1	Gnomon	gene	1960587	1994715	.	-	.	Name=LOC108570589;ID=gene-LOC108570589;Dbxref=GeneID:108570589
NW_017100140.1	Gnomon	mRNA	643897	646681	.	-	.	Name=XM_017932372.1;ID=rna-XM_017932372.1;Dbxref=GeneID:108570501%2CGenbank:XM_017932372.1;Note=The sequence of the model RefSeq transcript was modified relative to this genomic sequence to represent the inferred CDS: inserted 1 base in 1 codon;Parent=gene-LOC108570501
NW_017100140.1	Gnomon	gene	410815	426251	.	+	.	Name=LOC108570579;ID=gene-LOC108570579;Dbxref=GeneID:108570579
NW_017100140.1	Gnomon	exon	1931673	1931789	.	+	.	ID=exon-XM_017943978.1-9;Dbxref=GeneID:108580265%2CGenbank:XM_017943978.1;Parent=rna-XM_017943978.1
NW_017100140.1	Gnomon	exon	1929994	1930210	.	+	.	ID=exon-XM_017943978.1-4;Dbxref=GeneID:108580265%2CGenbank:XM_017943978.1;Parent=rna-XM_017943978.1
NW_017100140.1	Gnomon	exon	1929880	1929950	.	+	.	ID=exon-XM_017943978.1-3;Dbxref=GeneID:108580265%2CGenbank:XM_017943978.1;Parent=rna-XM_017943978.1
NW_017100140.1	Gnomon	exon	1918939	1919057	.	+	.	ID=exon-XM_017943978.1-2;Dbxref=GeneID:108580265%2CGenbank:XM_017943978.1;Parent=rna-XM_017943978.1
NW_017100140.1	Gnomon	exon	1916818	1917272	.	+	.	ID=exon-XM_017943978.1-1;Dbxref=GeneID:108580265%2CGenbank:XM_017943978.1;Parent=rna-XM_017943978.1
NW_017100140.1	Gnomon	exon	1931348	1931585	.	+	.	ID=exon-XM_017943978.1-8;Dbxref=GeneID:108580265%2CGenbank:XM_017943978.1;Parent=rna-XM_017943978.1
NW_017100140.1	Gnomon	exon	1931030	1931270	.	+	.	ID=exon-XM_017943978.1-7;Dbxref=GeneID:108580265%2CGenbank:XM_017943978.1;Parent=rna-XM_017943978.1
NW_017100140.1	Gnomon	exon	1930804	1930960	.	+	.	ID=exon-XM_017943978.1-6;Dbxref=GeneID:108580265%2CGenbank:XM_017943978.1;Parent=rna-XM_017943978.1
NW_017100140.1	Gnomon	exon	1930297	1930720	.	+	.	ID=exon-XM_017943978.1-5;Dbxref=GeneID:108580265%2CGenbank:XM_017943978.1;Parent=rna-XM_017943978.1
NW_017100140.1	Gnomon	gene	724817	726760	.	-	.	Name=LOC108570407;ID=gene-LOC108570407;Dbxref=GeneID:108570407
NW_017100140.1	Gnomon	gene	649684	652780	.	-	.	Name=LOC108570449;ID=gene-LOC108570449;Dbxref=GeneID:108570449
NW_017100140.1	Gnomon	gene	704613	705727	.	-	.	Name=LOC108570441;ID=gene-LOC108570441;Dbxref=GeneID:108570441
NW_017100140.1	Gnomon	gene	1733155	1740252	.	-	.	Name=LOC108570430;ID=gene-LOC108570430;Dbxref=GeneID:108570430
NW_017100140.1	Gnomon	gene	954880	956689	.	-	.	Name=LOC108570418;ID=gene-LOC108570418;Dbxref=GeneID:108570418
NW_017100140.1	Gnomon	CDS	935400	935634	.	-	0	Name=XP_017787658.1;ID=cds-XP_017787658.1;Dbxref=GeneID:108570325%2CGenbank:XP_017787658.1;Parent=rna-XM_017932169.1
NW_017100140.1	Gnomon	CDS	934943	935295	.	-	0	Name=XP_017787658.1;ID=cds-XP_017787658.1;Dbxref=GeneID:108570325%2CGenbank:XP_017787658.1;Parent=rna-XM_017932169.1
NW_017100140.1	Gnomon	gene	616258	617223	.	-	.	Name=LOC108570480;ID=gene-LOC108570480;Dbxref=GeneID:108570480
NW_017100140.1	Gnomon	gene	132358	135244	.	-	.	Name=LOC108570469;ID=gene-LOC108570469;Dbxref=GeneID:108570469
NW_017100140.1	Gnomon	gene	595649	596569	.	-	.	Name=LOC108570460;ID=gene-LOC108570460;Dbxref=GeneID:108570460
NW_017100140.1	Gnomon	gene	960605	969435	.	+	.	Name=LOC108570491;ID=gene-LOC108570491;Dbxref=GeneID:108570491
NW_017100140.1	Gnomon	exon	2194752	2195516	.	-	.	ID=exon-XM_017943950.1-2;Dbxref=GeneID:108580237%2CGenbank:XM_017943950.1;Parent=rna-XM_017943950.1
NW_017100140.1	Gnomon	exon	2195887	2196035	.	-	.	ID=exon-XM_017943950.1-1;Dbxref=GeneID:108580237%2CGenbank:XM_017943950.1;Parent=rna-XM_017943950.1
NW_017100140.1	Gnomon	exon	1860731	1862947	.	-	.	ID=exon-XM_017943997.1-1;Dbxref=GeneID:108580283%2CGenbank:XM_017943997.1;Parent=rna-XM_017943997.1
NW_017100140.1	Gnomon	exon	2002603	2003206	.	+	.	ID=exon-XM_017931966.1-2;Dbxref=GeneID:108570169%2CGenbank:XM_017931966.1;Parent=rna-XM_017931966.1
NW_017100140.1	Gnomon	exon	2001438	2002219	.	+	.	ID=exon-XM_017931966.1-1;Dbxref=GeneID:108570169%2CGenbank:XM_017931966.1;Parent=rna-XM_017931966.1
NW_017100140.1	Gnomon	CDS	1823747	1824046	.	-	0	Name=XP_017787906.1;ID=cds-XP_017787906.1;Dbxref=GeneID:108570540%2CGenbank:XP_017787906.1;Parent=rna-XM_017932417.1
NW_017100140.1	Gnomon	CDS	1823109	1823673	.	-	0	Name=XP_017787906.1;ID=cds-XP_017787906.1;Dbxref=GeneID:108570540%2CGenbank:XP_017787906.1;Parent=rna-XM_017932417.1
NW_017100140.1	Gnomon	CDS	1822748	1823034	.	-	0	Name=XP_017787906.1;ID=cds-XP_017787906.1;Dbxref=GeneID:108570540%2CGenbank:XP_017787906.1;Parent=rna-XM_017932417.1
NW_017100140.1	Gnomon	mRNA	612446	614443	.	-	.	Name=XM_017943499.1;ID=rna-XM_017943499.1;Dbxref=GeneID:108579876%2CGenbank:XM_017943499.1;Parent=gene-LOC108579876
NW_017100140.1	Gnomon	gene	926131	927202	.	-	.	Name=LOC108580343;ID=gene-LOC108580343;Dbxref=GeneID:108580343
NW_017100140.1	Gnomon	gene	2207383	2210775	.	+	.	Name=LOC108580353;ID=gene-LOC108580353;Dbxref=GeneID:108580353
NW_017100140.1	Gnomon	mRNA	728201	728737	.	-	.	Name=XM_017943594.1;ID=rna-XM_017943594.1;Dbxref=GeneID:108579952%2CGenbank:XM_017943594.1;Parent=gene-LOC108579952
NW_017100140.1	Gnomon	gene	1696503	1709684	.	+	.	Name=LOC108580363;ID=gene-LOC108580363;Dbxref=GeneID:108580363
NW_017100140.1	Gnomon	gene	943074	953187	.	+	.	Name=LOC108580308;ID=gene-LOC108580308;Dbxref=GeneID:108580308
NW_017100140.1	Gnomon	gene	1836196	1838646	.	-	.	Name=LOC108580300;ID=gene-LOC108580300;Dbxref=GeneID:108580300
NW_017100140.1	Gnomon	gene	33372	56649	.	+	.	Name=LOC108580317;ID=gene-LOC108580317;Dbxref=GeneID:108580317
NW_017100140.1	Gnomon	gene	1716160	1731482	.	-	.	Name=LOC108580327;ID=gene-LOC108580327;Dbxref=GeneID:108580327
NW_017100140.1	Gnomon	gene	2216646	2249263	.	+	.	Name=LOC108580373;ID=gene-LOC108580373;Dbxref=GeneID:108580373
NW_017100140.1	Gnomon	gene	2086942	2100950	.	-	.	Name=LOC108580384;ID=gene-LOC108580384;Dbxref=GeneID:108580384
NW_017100140.1	Gnomon	CDS	1817978	1818074	.	+	0	Name=XP_017787894.1;ID=cds-XP_017787894.1;Dbxref=GeneID:108570530%2CGenbank:XP_017787894.1;Parent=rna-XM_017932405.1
NW_017100140.1	Gnomon	CDS	1818575	1818835	.	+	0	Name=XP_017787894.1;ID=cds-XP_017787894.1;Dbxref=GeneID:108570530%2CGenbank:XP_017787894.1;Parent=rna-XM_017932405.1
NW_017100140.1	Gnomon	CDS	1818988	1819252	.	+	0	Name=XP_017787894.1;ID=cds-XP_017787894.1;Dbxref=GeneID:108570530%2CGenbank:XP_017787894.1;Parent=rna-XM_017932405.1
NW_017100140.1	Gnomon	CDS	1819564	1819835	.	+	0	Name=XP_017787894.1;ID=cds-XP_017787894.1;Dbxref=GeneID:108570530%2CGenbank:XP_017787894.1;Parent=rna-XM_017932405.1
NW_017100140.1	Gnomon	CDS	1819914	1820077	.	+	0	Name=XP_017787894.1;ID=cds-XP_017787894.1;Dbxref=GeneID:108570530%2CGenbank:XP_017787894.1;Parent=rna-XM_017932405.1
NW_017100140.1	Gnomon	CDS	1820195	1820377	.	+	0	Name=XP_017787894.1;ID=cds-XP_017787894.1;Dbxref=GeneID:108570530%2CGenbank:XP_017787894.1;Parent=rna-XM_017932405.1
NW_017100140.1	Gnomon	exon	724817	725178	.	-	.	ID=exon-XM_017932271.1-2;Dbxref=GeneID:108570407%2CGenbank:XM_017932271.1;Parent=rna-XM_017932271.1
NW_017100140.1	Gnomon	exon	726253	726760	.	-	.	ID=exon-XM_017932271.1-1;Dbxref=GeneID:108570407%2CGenbank:XM_017932271.1;Parent=rna-XM_017932271.1
NW_017100140.1	Gnomon	gene	2188771	2194384	.	+	.	Name=LOC108580215;ID=gene-LOC108580215;Dbxref=GeneID:108580215
NW_017100140.1	Gnomon	gene	2196941	2205056	.	+	.	Name=LOC108580226;ID=gene-LOC108580226;Dbxref=GeneID:108580226
NW_017100140.1	Gnomon	gene	2194670	2196035	.	-	.	Name=LOC108580237;ID=gene-LOC108580237;Dbxref=GeneID:108580237
NW_017100140.1	Gnomon	mRNA	2207383	2210775	.	+	.	Name=XM_017944089.1;ID=rna-XM_017944089.1;Dbxref=GeneID:108580353%2CGenbank:XM_017944089.1;Parent=gene-LOC108580353
NW_017100140.1	Gnomon	gene	1904058	1906533	.	-	.	Name=LOC108580206;ID=gene-LOC108580206;Dbxref=GeneID:108580206
NW_017100140.1	Gnomon	exon	592212	592757	.	-	.	ID=exon-XM_017932224.1-2;Dbxref=GeneID:108570367%2CGenbank:XM_017932224.1;Parent=rna-XM_017932224.1
NW_017100140.1	Gnomon	exon	592928	593128	.	-	.	ID=exon-XM_017932224.1-1;Dbxref=GeneID:108570367%2CGenbank:XM_017932224.1;Parent=rna-XM_017932224.1
NW_017100140.1	Gnomon	gene	1855523	1864334	.	-	.	Name=LOC108580294;ID=gene-LOC108580294;Dbxref=GeneID:108580294
NW_017100140.1	Gnomon	CDS	614358	614443	.	-	0	Name=XP_017798988.1;ID=cds-XP_017798988.1;Dbxref=GeneID:108579876%2CGenbank:XP_017798988.1;Parent=rna-XM_017943499.1
NW_017100140.1	Gnomon	CDS	614136	614315	.	-	0	Name=XP_017798988.1;ID=cds-XP_017798988.1;Dbxref=GeneID:108579876%2CGenbank:XP_017798988.1;Parent=rna-XM_017943499.1
NW_017100140.1	Gnomon	CDS	613562	613980	.	-	0	Name=XP_017798988.1;ID=cds-XP_017798988.1;Dbxref=GeneID:108579876%2CGenbank:XP_017798988.1;Parent=rna-XM_017943499.1
NW_017100140.1	Gnomon	CDS	613401	613493	.	-	0	Name=XP_017798988.1;ID=cds-XP_017798988.1;Dbxref=GeneID:108579876%2CGenbank:XP_017798988.1;Parent=rna-XM_017943499.1
NW_017100140.1	Gnomon	CDS	613196	613318	.	-	0	Name=XP_017798988.1;ID=cds-XP_017798988.1;Dbxref=GeneID:108579876%2CGenbank:XP_017798988.1;Parent=rna-XM_017943499.1
NW_017100140.1	Gnomon	CDS	612446	613134	.	-	0	Name=XP_017798988.1;ID=cds-XP_017798988.1;Dbxref=GeneID:108579876%2CGenbank:XP_017798988.1;Parent=rna-XM_017943499.1
NW_017100140.1	Gnomon	gene	1913954	1915822	.	-	.	Name=LOC108580253;ID=gene-LOC108580253;Dbxref=GeneID:108580253
NW_017100140.1	Gnomon	gene	1916818	1932095	.	+	.	Name=LOC108580265;ID=gene-LOC108580265;Dbxref=GeneID:108580265
NW_017100140.1	Gnomon	gene	1860731	1862947	.	-	.	Name=LOC108580283;ID=gene-LOC108580283;Dbxref=GeneID:108580283
NW_017100140.1	Gnomon	CDS	1752536	1753306	.	+	0	Name=XP_017799235.1;ID=cds-XP_017799235.1;Dbxref=GeneID:108580083%2CGenbank:XP_017799235.1;Parent=rna-XM_017943746.1
NW_017100140.1	Gnomon	CDS	1920712	1920760	.	+	0	Name=XP_017799475.1;ID=cds-XP_017799475.1;Dbxref=GeneID:108580265%2CGenbank:XP_017799475.1;Parent=rna-XM_017943986.1
NW_017100140.1	Gnomon	CDS	1921197	1921383	.	+	0	Name=XP_017799475.1;ID=cds-XP_017799475.1;Dbxref=GeneID:108580265%2CGenbank:XP_017799475.1;Parent=rna-XM_017943986.1
NW_017100140.1	Gnomon	CDS	1929880	1929950	.	+	0	Name=XP_017799475.1;ID=cds-XP_017799475.1;Dbxref=GeneID:108580265%2CGenbank:XP_017799475.1;Parent=rna-XM_017943986.1
NW_017100140.1	Gnomon	CDS	1929994	1930210	.	+	0	Name=XP_017799475.1;ID=cds-XP_017799475.1;Dbxref=GeneID:108580265%2CGenbank:XP_017799475.1;Parent=rna-XM_017943986.1
NW_017100140.1	Gnomon	CDS	1930297	1930720	.	+	0	Name=XP_017799475.1;ID=cds-XP_017799475.1;Dbxref=GeneID:108580265%2CGenbank:XP_017799475.1;Parent=rna-XM_017943986.1
NW_017100140.1	Gnomon	CDS	1930804	1930960	.	+	0	Name=XP_017799475.1;ID=cds-XP_017799475.1;Dbxref=GeneID:108580265%2CGenbank:XP_017799475.1;Parent=rna-XM_017943986.1
NW_017100140.1	Gnomon	CDS	1931030	1931270	.	+	0	Name=XP_017799475.1;ID=cds-XP_017799475.1;Dbxref=GeneID:108580265%2CGenbank:XP_017799475.1;Parent=rna-XM_017943986.1
NW_017100140.1	Gnomon	CDS	1931348	1931585	.	+	0	Name=XP_017799475.1;ID=cds-XP_017799475.1;Dbxref=GeneID:108580265%2CGenbank:XP_017799475.1;Parent=rna-XM_017943986.1
NW_017100140.1	Gnomon	CDS	1931673	1931789	.	+	0	Name=XP_017799475.1;ID=cds-XP_017799475.1;Dbxref=GeneID:108580265%2CGenbank:XP_017799475.1;Parent=rna-XM_017943986.1
NW_017100140.1	Gnomon	CDS	1931880	1932047	.	+	0	Name=XP_017799475.1;ID=cds-XP_017799475.1;Dbxref=GeneID:108580265%2CGenbank:XP_017799475.1;Parent=rna-XM_017943986.1
NW_017100140.1	Gnomon	gene	693634	696463	.	-	.	Name=LOC108579934;ID=gene-LOC108579934;Dbxref=GeneID:108579934
NW_017100140.1	Gnomon	gene	684381	690897	.	-	.	Name=LOC108579927;ID=gene-LOC108579927;Dbxref=GeneID:108579927
NW_017100140.1	Gnomon	gene	681725	682942	.	-	.	Name=LOC108579920;ID=gene-LOC108579920;Dbxref=GeneID:108579920
NW_017100140.1	Gnomon	gene	676239	677095	.	-	.	Name=LOC108579909;ID=gene-LOC108579909;Dbxref=GeneID:108579909
NW_017100140.1	Gnomon	gene	756970	758697	.	-	.	Name=LOC108579973;ID=gene-LOC108579973;Dbxref=GeneID:108579973
NW_017100140.1	Gnomon	gene	745050	747773	.	-	.	Name=LOC108579961;ID=gene-LOC108579961;Dbxref=GeneID:108579961
NW_017100140.1	Gnomon	gene	728201	728737	.	-	.	Name=LOC108579952;ID=gene-LOC108579952;Dbxref=GeneID:108579952
NW_017100140.1	Gnomon	gene	717513	719030	.	-	.	Name=LOC108579944;ID=gene-LOC108579944;Dbxref=GeneID:108579944
NW_017100140.1	Gnomon	exon	1722016	1722119	.	-	.	ID=exon-XM_017944066.1-3;Dbxref=GeneID:108580327%2CGenbank:XM_017944066.1;Parent=rna-XM_017944066.1
NW_017100140.1	Gnomon	exon	1722487	1722849	.	-	.	ID=exon-XM_017944066.1-2;Dbxref=GeneID:108580327%2CGenbank:XM_017944066.1;Parent=rna-XM_017944066.1
NW_017100140.1	Gnomon	exon	1731412	1731482	.	-	.	ID=exon-XM_017944066.1-1;Dbxref=GeneID:108580327%2CGenbank:XM_017944066.1;Parent=rna-XM_017944066.1
NW_017100140.1	Gnomon	exon	1719797	1719882	.	-	.	ID=exon-XM_017944066.1-7;Dbxref=GeneID:108580327%2CGenbank:XM_017944066.1;Parent=rna-XM_017944066.1
NW_017100140.1	Gnomon	exon	1719957	1720199	.	-	.	ID=exon-XM_017944066.1-6;Dbxref=GeneID:108580327%2CGenbank:XM_017944066.1;Parent=rna-XM_017944066.1
NW_017100140.1	Gnomon	exon	1720751	1720958	.	-	.	ID=exon-XM_017944066.1-5;Dbxref=GeneID:108580327%2CGenbank:XM_017944066.1;Parent=rna-XM_017944066.1
NW_017100140.1	Gnomon	exon	1721741	1721938	.	-	.	ID=exon-XM_017944066.1-4;Dbxref=GeneID:108580327%2CGenbank:XM_017944066.1;Parent=rna-XM_017944066.1
NW_017100140.1	Gnomon	exon	1719148	1719282	.	-	.	ID=exon-XM_017944066.1-9;Dbxref=GeneID:108580327%2CGenbank:XM_017944066.1;Parent=rna-XM_017944066.1
NW_017100140.1	Gnomon	exon	1719554	1719680	.	-	.	ID=exon-XM_017944066.1-8;Dbxref=GeneID:108580327%2CGenbank:XM_017944066.1;Parent=rna-XM_017944066.1
NW_017100140.1	Gnomon	gene	872135	905400	.	+	.	Name=LOC108579990;ID=gene-LOC108579990;Dbxref=GeneID:108579990
NW_017100140.1	Gnomon	gene	773636	774842	.	-	.	Name=LOC108579983;ID=gene-LOC108579983;Dbxref=GeneID:108579983
NW_017100140.1	Gnomon	gene	281183	320988	.	-	.	Name=LOC108579853;ID=gene-LOC108579853;Dbxref=GeneID:108579853
NW_017100140.1	Gnomon	gene	673953	675731	.	+	.	Name=LOC108579898;ID=gene-LOC108579898;Dbxref=GeneID:108579898
NW_017100140.1	Gnomon	gene	656047	657828	.	-	.	Name=LOC108579887;ID=gene-LOC108579887;Dbxref=GeneID:108579887
NW_017100140.1	Gnomon	gene	612446	614443	.	-	.	Name=LOC108579876;ID=gene-LOC108579876;Dbxref=GeneID:108579876
NW_017100140.1	Gnomon	gene	430207	469281	.	+	.	Name=LOC108579864;ID=gene-LOC108579864;Dbxref=GeneID:108579864
NW_017100140.1	Gnomon	exon	1944032	1944213	.	-	.	ID=exon-XM_017943879.1-4;Dbxref=GeneID:108580179%2CGenbank:XM_017943879.1;Parent=rna-XM_017943879.1
NW_017100140.1	Gnomon	exon	1944275	1944536	.	-	.	ID=exon-XM_017943879.1-3;Dbxref=GeneID:108580179%2CGenbank:XM_017943879.1;Parent=rna-XM_017943879.1
NW_017100140.1	Gnomon	exon	1944631	1944882	.	-	.	ID=exon-XM_017943879.1-2;Dbxref=GeneID:108580179%2CGenbank:XM_017943879.1;Parent=rna-XM_017943879.1
NW_017100140.1	Gnomon	exon	1944961	1945062	.	-	.	ID=exon-XM_017943879.1-1;Dbxref=GeneID:108580179%2CGenbank:XM_017943879.1;Parent=rna-XM_017943879.1
NW_017100140.1	Gnomon	exon	1943405	1943689	.	-	.	ID=exon-XM_017943879.1-6;Dbxref=GeneID:108580179%2CGenbank:XM_017943879.1;Parent=rna-XM_017943879.1
NW_017100140.1	Gnomon	exon	1943754	1943966	.	-	.	ID=exon-XM_017943879.1-5;Dbxref=GeneID:108580179%2CGenbank:XM_017943879.1;Parent=rna-XM_017943879.1
NW_017100140.1	Gnomon	transcript	1960587	1967897	.	-	.	Name=XR_001891365.1;ID=rna-XR_001891365.1;Dbxref=GeneID:108570589%2CGenbank:XR_001891365.1;Parent=gene-LOC108570589
NW_017100140.1	Gnomon	CDS	728201	728737	.	-	0	Name=XP_017799083.1;ID=cds-XP_017799083.1;Dbxref=GeneID:108579952%2CGenbank:XP_017799083.1;Parent=rna-XM_017943594.1
NW_017100140.1	Gnomon	exon	1712681	1712912	.	+	.	ID=exon-XM_017932200.1-3;Dbxref=GeneID:108570351%2CGenbank:XM_017932200.1;Parent=rna-XM_017932200.1
NW_017100140.1	Gnomon	exon	1712523	1712595	.	+	.	ID=exon-XM_017932200.1-2;Dbxref=GeneID:108570351%2CGenbank:XM_017932200.1;Parent=rna-XM_017932200.1
NW_017100140.1	Gnomon	exon	1712232	1712397	.	+	.	ID=exon-XM_017932200.1-1;Dbxref=GeneID:108570351%2CGenbank:XM_017932200.1;Parent=rna-XM_017932200.1
NW_017100140.1	Gnomon	mRNA	1752536	1753306	.	+	.	Name=XM_017943746.1;ID=rna-XM_017943746.1;Dbxref=GeneID:108580083%2CGenbank:XM_017943746.1;Parent=gene-LOC108580083
NW_017100140.1	Gnomon	mRNA	954880	956689	.	-	.	Name=XM_017932282.1;ID=rna-XM_017932282.1;Dbxref=GeneID:108570418%2CGenbank:XM_017932282.1;Parent=gene-LOC108570418
NW_017100140.1	Gnomon	exon	1854116	1854767	.	+	.	ID=exon-XM_017931991.1-4;Dbxref=GeneID:108570186%2CGenbank:XM_017931991.1;Parent=rna-XM_017931991.1
NW_017100140.1	Gnomon	exon	1852368	1852543	.	+	.	ID=exon-XM_017931991.1-3;Dbxref=GeneID:108570186%2CGenbank:XM_017931991.1;Parent=rna-XM_017931991.1
NW_017100140.1	Gnomon	exon	1851954	1852308	.	+	.	ID=exon-XM_017931991.1-2;Dbxref=GeneID:108570186%2CGenbank:XM_017931991.1;Parent=rna-XM_017931991.1
NW_017100140.1	Gnomon	exon	1851526	1851856	.	+	.	ID=exon-XM_017931991.1-1;Dbxref=GeneID:108570186%2CGenbank:XM_017931991.1;Parent=rna-XM_017931991.1
NW_017100140.1	Gnomon	mRNA	1920654	1932095	.	+	.	Name=XM_017943986.1;ID=rna-XM_017943986.1;Dbxref=GeneID:108580265%2CGenbank:XM_017943986.1;Parent=gene-LOC108580265
NW_017100140.1	Gnomon	mRNA	1873068	1874025	.	+	.	Name=XM_017943840.1;ID=rna-XM_017943840.1;Dbxref=GeneID:108580160%2CGenbank:XM_017943840.1;Parent=gene-LOC108580160
NW_017100140.1	Gnomon	lnc_RNA	1924352	1925175	.	-	.	Name=XR_001891366.1;ID=rna-XR_001891366.1;Dbxref=GeneID:108570609%2CGenbank:XR_001891366.1;Parent=gene-LOC108570609
NW_017100140.1	Gnomon	CDS	705392	705727	.	-	0	Name=XP_017787793.1;ID=cds-XP_017787793.1;Dbxref=GeneID:108570441%2CGenbank:XP_017787793.1;Parent=rna-XM_017932304.1
NW_017100140.1	Gnomon	CDS	705202	705304	.	-	0	Name=XP_017787793.1;ID=cds-XP_017787793.1;Dbxref=GeneID:108570441%2CGenbank:XP_017787793.1;Parent=rna-XM_017932304.1
NW_017100140.1	Gnomon	CDS	704613	704956	.	-	0	Name=XP_017787793.1;ID=cds-XP_017787793.1;Dbxref=GeneID:108570441%2CGenbank:XP_017787793.1;Parent=rna-XM_017932304.1
NW_017100140.1	Gnomon	mRNA	2022806	2024058	.	+	.	Name=XM_017932187.1;ID=rna-XM_017932187.1;Dbxref=GeneID:108570342%2CGenbank:XM_017932187.1;Parent=gene-LOC108570342
NW_017100140.1	Gnomon	exon	1931880	1932095	.	+	.	ID=exon-XM_017943986.1-10;Dbxref=GeneID:108580265%2CGenbank:XM_017943986.1;Parent=rna-XM_017943986.1
NW_017100140.1	Gnomon	CDS	652558	652780	.	-	0	Name=XP_017787804.1;ID=cds-XP_017787804.1;Dbxref=GeneID:108570449%2CGenbank:XP_017787804.1;Parent=rna-XM_017932315.1
NW_017100140.1	Gnomon	CDS	651503	651688	.	-	0	Name=XP_017787804.1;ID=cds-XP_017787804.1;Dbxref=GeneID:108570449%2CGenbank:XP_017787804.1;Parent=rna-XM_017932315.1
NW_017100140.1	Gnomon	CDS	649684	650081	.	-	0	Name=XP_017787804.1;ID=cds-XP_017787804.1;Dbxref=GeneID:108570449%2CGenbank:XP_017787804.1;Parent=rna-XM_017932315.1
NW_017100140.1	Gnomon	exon	433047	433328	.	+	.	ID=exon-XM_017943488.1-2;Dbxref=GeneID:108579864%2CGenbank:XM_017943488.1;Parent=rna-XM_017943488.1
NW_017100140.1	Gnomon	exon	430207	430223	.	+	.	ID=exon-XM_017943488.1-1;Dbxref=GeneID:108579864%2CGenbank:XM_017943488.1;Parent=rna-XM_017943488.1
NW_017100140.1	Gnomon	exon	462080	462227	.	+	.	ID=exon-XM_017943488.1-4;Dbxref=GeneID:108579864%2CGenbank:XM_017943488.1;Parent=rna-XM_017943488.1
NW_017100140.1	Gnomon	exon	439521	439629	.	+	.	ID=exon-XM_017943488.1-3;Dbxref=GeneID:108579864%2CGenbank:XM_017943488.1;Parent=rna-XM_017943488.1
NW_017100140.1	Gnomon	exon	466783	467061	.	+	.	ID=exon-XM_017943488.1-6;Dbxref=GeneID:108579864%2CGenbank:XM_017943488.1;Parent=rna-XM_017943488.1
NW_017100140.1	Gnomon	exon	465945	466297	.	+	.	ID=exon-XM_017943488.1-5;Dbxref=GeneID:108579864%2CGenbank:XM_017943488.1;Parent=rna-XM_017943488.1
NW_017100140.1	Gnomon	exon	468883	469281	.	+	.	ID=exon-XM_017943488.1-8;Dbxref=GeneID:108579864%2CGenbank:XM_017943488.1;Parent=rna-XM_017943488.1
NW_017100140.1	Gnomon	exon	467728	467967	.	+	.	ID=exon-XM_017943488.1-7;Dbxref=GeneID:108579864%2CGenbank:XM_017943488.1;Parent=rna-XM_017943488.1
NW_017100140.1	Gnomon	mRNA	1804008	1810384	.	+	.	Name=XM_017932436.1;ID=rna-XM_017932436.1;Dbxref=GeneID:108570557%2CGenbank:XM_017932436.1;Parent=gene-LOC108570557
NW_017100140.1	Gnomon	mRNA	1907384	1909974	.	-	.	Name=XM_017932040.1;ID=rna-XM_017932040.1;Dbxref=GeneID:108570219%2CGenbank:XM_017932040.1;Parent=gene-LOC108570219
NW_017100140.1	Gnomon	mRNA	2111789	2135958	.	+	.	Name=XM_017931942.1;ID=rna-XM_017931942.1;Dbxref=GeneID:108570149%2CGenbank:XM_017931942.1;Parent=gene-LOC108570149
NW_017100140.1	Gnomon	CDS	803893	804769	.	+	0	Name=XP_017787551.1;ID=cds-XP_017787551.1;Dbxref=GeneID:108570242%2CGenbank:XP_017787551.1;Note=The sequence of the model RefSeq protein was modified relative to this genomic sequence to represent the inferred CDS: inserted 2 bases in 1 codon;Parent=rna-XM_017932062.1
NW_017100140.1	Gnomon	CDS	812193	812970	.	+	0	Name=XP_017787551.1;ID=cds-XP_017787551.1;Dbxref=GeneID:108570242%2CGenbank:XP_017787551.1;Note=The sequence of the model RefSeq protein was modified relative to this genomic sequence to represent the inferred CDS: inserted 2 bases in 1 codon;Parent=rna-XM_017932062.1
NW_017100140.1	Gnomon	CDS	812972	813050	.	+	0	Name=XP_017787551.1;ID=cds-XP_017787551.1;Dbxref=GeneID:108570242%2CGenbank:XP_017787551.1;Note=The sequence of the model RefSeq protein was modified relative to this genomic sequence to represent the inferred CDS: inserted 2 bases in 1 codon;Parent=rna-XM_017932062.1
NW_017100140.1	Gnomon	exon	2193328	2193488	.	+	.	ID=exon-XM_017943928.1-18;Dbxref=GeneID:108580215%2CGenbank:XM_017943928.1;Parent=rna-XM_017943928.1
NW_017100140.1	Gnomon	exon	2192990	2193252	.	+	.	ID=exon-XM_017943928.1-17;Dbxref=GeneID:108580215%2CGenbank:XM_017943928.1;Parent=rna-XM_017943928.1
NW_017100140.1	Gnomon	exon	2192763	2192920	.	+	.	ID=exon-XM_017943928.1-16;Dbxref=GeneID:108580215%2CGenbank:XM_017943928.1;Parent=rna-XM_017943928.1
NW_017100140.1	Gnomon	exon	2192395	2192680	.	+	.	ID=exon-XM_017943928.1-15;Dbxref=GeneID:108580215%2CGenbank:XM_017943928.1;Parent=rna-XM_017943928.1
NW_017100140.1	Gnomon	exon	2193570	2193752	.	+	.	ID=exon-XM_017943928.1-19;Dbxref=GeneID:108580215%2CGenbank:XM_017943928.1;Parent=rna-XM_017943928.1
NW_017100140.1	Gnomon	exon	2194024	2194183	.	+	.	ID=exon-XM_017943928.1-21;Dbxref=GeneID:108580215%2CGenbank:XM_017943928.1;Parent=rna-XM_017943928.1
NW_017100140.1	Gnomon	exon	2193832	2193948	.	+	.	ID=exon-XM_017943928.1-20;Dbxref=GeneID:108580215%2CGenbank:XM_017943928.1;Parent=rna-XM_017943928.1
NW_017100140.1	Gnomon	exon	2194253	2194384	.	+	.	ID=exon-XM_017943928.1-22;Dbxref=GeneID:108580215%2CGenbank:XM_017943928.1;Parent=rna-XM_017943928.1
NW_017100140.1	Gnomon	exon	2191204	2191325	.	+	.	ID=exon-XM_017943928.1-10;Dbxref=GeneID:108580215%2CGenbank:XM_017943928.1;Parent=rna-XM_017943928.1
NW_017100140.1	Gnomon	exon	2192181	2192304	.	+	.	ID=exon-XM_017943928.1-14;Dbxref=GeneID:108580215%2CGenbank:XM_017943928.1;Parent=rna-XM_017943928.1
NW_017100140.1	Gnomon	exon	2191875	2192101	.	+	.	ID=exon-XM_017943928.1-13;Dbxref=GeneID:108580215%2CGenbank:XM_017943928.1;Parent=rna-XM_017943928.1
NW_017100140.1	Gnomon	exon	2191571	2191807	.	+	.	ID=exon-XM_017943928.1-12;Dbxref=GeneID:108580215%2CGenbank:XM_017943928.1;Parent=rna-XM_017943928.1
NW_017100140.1	Gnomon	exon	2191393	2191507	.	+	.	ID=exon-XM_017943928.1-11;Dbxref=GeneID:108580215%2CGenbank:XM_017943928.1;Parent=rna-XM_017943928.1
NW_017100140.1	Gnomon	CDS	2002658	2003062	.	+	0	Name=XP_017787455.1;ID=cds-XP_017787455.1;Dbxref=GeneID:108570169%2CGenbank:XP_017787455.1;Parent=rna-XM_017931966.1
NW_017100140.1	Gnomon	exon	2132644	2133001	.	+	.	ID=exon-XM_017931942.1-4;Dbxref=GeneID:108570149%2CGenbank:XM_017931942.1;Parent=rna-XM_017931942.1
NW_017100140.1	Gnomon	exon	2126556	2126605	.	+	.	ID=exon-XM_017931942.1-3;Dbxref=GeneID:108570149%2CGenbank:XM_017931942.1;Parent=rna-XM_017931942.1
NW_017100140.1	Gnomon	exon	2134639	2134776	.	+	.	ID=exon-XM_017931942.1-6;Dbxref=GeneID:108570149%2CGenbank:XM_017931942.1;Parent=rna-XM_017931942.1
NW_017100140.1	Gnomon	exon	2133356	2134262	.	+	.	ID=exon-XM_017931942.1-5;Dbxref=GeneID:108570149%2CGenbank:XM_017931942.1;Parent=rna-XM_017931942.1
NW_017100140.1	Gnomon	exon	2135575	2135958	.	+	.	ID=exon-XM_017931942.1-8;Dbxref=GeneID:108570149%2CGenbank:XM_017931942.1;Parent=rna-XM_017931942.1
NW_017100140.1	Gnomon	exon	2135100	2135228	.	+	.	ID=exon-XM_017931942.1-7;Dbxref=GeneID:108570149%2CGenbank:XM_017931942.1;Parent=rna-XM_017931942.1
NW_017100140.1	Gnomon	exon	2112761	2112775	.	+	.	ID=exon-XM_017931942.1-2;Dbxref=GeneID:108570149%2CGenbank:XM_017931942.1;Parent=rna-XM_017931942.1
NW_017100140.1	Gnomon	exon	2111789	2111927	.	+	.	ID=exon-XM_017931942.1-1;Dbxref=GeneID:108570149%2CGenbank:XM_017931942.1;Parent=rna-XM_017931942.1
NW_017100140.1	Gnomon	mRNA	1933759	1935081	.	-	.	Name=XM_017932089.1;ID=rna-XM_017932089.1;Dbxref=GeneID:108570254%2CGenbank:XM_017932089.1;Parent=gene-LOC108570254
NW_017100140.1	Gnomon	mRNA	132358	135244	.	-	.	Name=XM_017932338.1;ID=rna-XM_017932338.1;Dbxref=GeneID:108570469%2CGenbank:XM_017932338.1;Parent=gene-LOC108570469
NW_017100140.1	Gnomon	exon	2189498	2189680	.	+	.	ID=exon-XM_017943928.1-3;Dbxref=GeneID:108580215%2CGenbank:XM_017943928.1;Parent=rna-XM_017943928.1
NW_017100140.1	Gnomon	exon	1949662	1949736	.	+	.	ID=exon-XM_017931919.1-9;Dbxref=GeneID:108570126%2CGenbank:XM_017931919.1;Parent=rna-XM_017931919.1
NW_017100140.1	Gnomon	exon	2189112	2189419	.	+	.	ID=exon-XM_017943928.1-2;Dbxref=GeneID:108580215%2CGenbank:XM_017943928.1;Parent=rna-XM_017943928.1
NW_017100140.1	Gnomon	exon	2188771	2189024	.	+	.	ID=exon-XM_017943928.1-1;Dbxref=GeneID:108580215%2CGenbank:XM_017943928.1;Parent=rna-XM_017943928.1
NW_017100140.1	Gnomon	exon	2190546	2190713	.	+	.	ID=exon-XM_017943928.1-7;Dbxref=GeneID:108580215%2CGenbank:XM_017943928.1;Parent=rna-XM_017943928.1
NW_017100140.1	Gnomon	exon	2190230	2190465	.	+	.	ID=exon-XM_017943928.1-6;Dbxref=GeneID:108580215%2CGenbank:XM_017943928.1;Parent=rna-XM_017943928.1
NW_017100140.1	Gnomon	exon	2189981	2190159	.	+	.	ID=exon-XM_017943928.1-5;Dbxref=GeneID:108580215%2CGenbank:XM_017943928.1;Parent=rna-XM_017943928.1
NW_017100140.1	Gnomon	exon	2189747	2189906	.	+	.	ID=exon-XM_017943928.1-4;Dbxref=GeneID:108580215%2CGenbank:XM_017943928.1;Parent=rna-XM_017943928.1
NW_017100140.1	Gnomon	exon	2190965	2191129	.	+	.	ID=exon-XM_017943928.1-9;Dbxref=GeneID:108580215%2CGenbank:XM_017943928.1;Parent=rna-XM_017943928.1
NW_017100140.1	Gnomon	exon	2190783	2190891	.	+	.	ID=exon-XM_017943928.1-8;Dbxref=GeneID:108580215%2CGenbank:XM_017943928.1;Parent=rna-XM_017943928.1
NW_017100140.1	Gnomon	exon	1948900	1949165	.	+	.	ID=exon-XM_017931919.1-6;Dbxref=GeneID:108570126%2CGenbank:XM_017931919.1;Parent=rna-XM_017931919.1
NW_017100140.1	Gnomon	exon	1948274	1948812	.	+	.	ID=exon-XM_017931919.1-5;Dbxref=GeneID:108570126%2CGenbank:XM_017931919.1;Parent=rna-XM_017931919.1
NW_017100140.1	Gnomon	exon	1949407	1949556	.	+	.	ID=exon-XM_017931919.1-8;Dbxref=GeneID:108570126%2CGenbank:XM_017931919.1;Parent=rna-XM_017931919.1
NW_017100140.1	Gnomon	exon	1949281	1949304	.	+	.	ID=exon-XM_017931919.1-7;Dbxref=GeneID:108570126%2CGenbank:XM_017931919.1;Parent=rna-XM_017931919.1
NW_017100140.1	Gnomon	exon	1945663	1947358	.	+	.	ID=exon-XM_017931919.1-2;Dbxref=GeneID:108570126%2CGenbank:XM_017931919.1;Parent=rna-XM_017931919.1
NW_017100140.1	Gnomon	exon	1945393	1945516	.	+	.	ID=exon-XM_017931919.1-1;Dbxref=GeneID:108570126%2CGenbank:XM_017931919.1;Parent=rna-XM_017931919.1
NW_017100140.1	Gnomon	exon	1947785	1948188	.	+	.	ID=exon-XM_017931919.1-4;Dbxref=GeneID:108570126%2CGenbank:XM_017931919.1;Parent=rna-XM_017931919.1
NW_017100140.1	Gnomon	exon	1947441	1947711	.	+	.	ID=exon-XM_017931919.1-3;Dbxref=GeneID:108570126%2CGenbank:XM_017931919.1;Parent=rna-XM_017931919.1
NW_017100140.1	Gnomon	mRNA	872135	905400	.	+	.	Name=XM_017943642.1;ID=rna-XM_017943642.1;Dbxref=GeneID:108579990%2CGenbank:XM_017943642.1;Parent=gene-LOC108579990
NW_017100140.1	Gnomon	mRNA	1710420	1711985	.	-	.	Name=XM_017932180.1;ID=rna-XM_017932180.1;Dbxref=GeneID:108570337%2CGenbank:XM_017932180.1;Parent=gene-LOC108570337
NW_017100140.1	Gnomon	CDS	933829	934073	.	-	0	Name=XP_017787702.1;ID=cds-XP_017787702.1;Dbxref=GeneID:108570357%2CGenbank:XP_017787702.1;Parent=rna-XM_017932213.1
NW_017100140.1	Gnomon	CDS	933534	933750	.	-	0	Name=XP_017787702.1;ID=cds-XP_017787702.1;Dbxref=GeneID:108570357%2CGenbank:XP_017787702.1;Parent=rna-XM_017932213.1
NW_017100140.1	Gnomon	CDS	932584	933423	.	-	0	Name=XP_017787702.1;ID=cds-XP_017787702.1;Dbxref=GeneID:108570357%2CGenbank:XP_017787702.1;Parent=rna-XM_017932213.1
NW_017100140.1	Gnomon	CDS	932269	932508	.	-	0	Name=XP_017787702.1;ID=cds-XP_017787702.1;Dbxref=GeneID:108570357%2CGenbank:XP_017787702.1;Parent=rna-XM_017932213.1
NW_017100140.1	Gnomon	exon	598251	598389	.	-	.	ID=exon-XM_017932248.1-4;Dbxref=GeneID:108570385%2CGenbank:XM_017932248.1;Parent=rna-XM_017932248.1
NW_017100140.1	Gnomon	exon	599065	599849	.	-	.	ID=exon-XM_017932248.1-3;Dbxref=GeneID:108570385%2CGenbank:XM_017932248.1;Parent=rna-XM_017932248.1
NW_017100140.1	Gnomon	exon	599960	600192	.	-	.	ID=exon-XM_017932248.1-2;Dbxref=GeneID:108570385%2CGenbank:XM_017932248.1;Parent=rna-XM_017932248.1
NW_017100140.1	Gnomon	exon	600264	600906	.	-	.	ID=exon-XM_017932248.1-1;Dbxref=GeneID:108570385%2CGenbank:XM_017932248.1;Parent=rna-XM_017932248.1
NW_017100140.1	Gnomon	CDS	960605	960775	.	+	0	Name=XP_017787849.1;ID=cds-XP_017787849.1;Dbxref=GeneID:108570491%2CGenbank:XP_017787849.1;Parent=rna-XM_017932360.1
NW_017100140.1	Gnomon	CDS	962094	962311	.	+	0	Name=XP_017787849.1;ID=cds-XP_017787849.1;Dbxref=GeneID:108570491%2CGenbank:XP_017787849.1;Parent=rna-XM_017932360.1
NW_017100140.1	Gnomon	CDS	963208	963340	.	+	0	Name=XP_017787849.1;ID=cds-XP_017787849.1;Dbxref=GeneID:108570491%2CGenbank:XP_017787849.1;Parent=rna-XM_017932360.1
NW_017100140.1	Gnomon	CDS	963463	963611	.	+	0	Name=XP_017787849.1;ID=cds-XP_017787849.1;Dbxref=GeneID:108570491%2CGenbank:XP_017787849.1;Parent=rna-XM_017932360.1
NW_017100140.1	Gnomon	CDS	964135	964322	.	+	0	Name=XP_017787849.1;ID=cds-XP_017787849.1;Dbxref=GeneID:108570491%2CGenbank:XP_017787849.1;Parent=rna-XM_017932360.1
NW_017100140.1	Gnomon	CDS	964683	964874	.	+	0	Name=XP_017787849.1;ID=cds-XP_017787849.1;Dbxref=GeneID:108570491%2CGenbank:XP_017787849.1;Parent=rna-XM_017932360.1
NW_017100140.1	Gnomon	CDS	964940	965079	.	+	0	Name=XP_017787849.1;ID=cds-XP_017787849.1;Dbxref=GeneID:108570491%2CGenbank:XP_017787849.1;Parent=rna-XM_017932360.1
NW_017100140.1	Gnomon	CDS	966441	966725	.	+	0	Name=XP_017787849.1;ID=cds-XP_017787849.1;Dbxref=GeneID:108570491%2CGenbank:XP_017787849.1;Parent=rna-XM_017932360.1
NW_017100140.1	Gnomon	CDS	966789	966905	.	+	0	Name=XP_017787849.1;ID=cds-XP_017787849.1;Dbxref=GeneID:108570491%2CGenbank:XP_017787849.1;Parent=rna-XM_017932360.1
NW_017100140.1	Gnomon	CDS	967752	967905	.	+	0	Name=XP_017787849.1;ID=cds-XP_017787849.1;Dbxref=GeneID:108570491%2CGenbank:XP_017787849.1;Parent=rna-XM_017932360.1
NW_017100140.1	Gnomon	CDS	967982	968099	.	+	0	Name=XP_017787849.1;ID=cds-XP_017787849.1;Dbxref=GeneID:108570491%2CGenbank:XP_017787849.1;Parent=rna-XM_017932360.1
NW_017100140.1	Gnomon	CDS	968774	968961	.	+	0	Name=XP_017787849.1;ID=cds-XP_017787849.1;Dbxref=GeneID:108570491%2CGenbank:XP_017787849.1;Parent=rna-XM_017932360.1
NW_017100140.1	Gnomon	CDS	969299	969435	.	+	0	Name=XP_017787849.1;ID=cds-XP_017787849.1;Dbxref=GeneID:108570491%2CGenbank:XP_017787849.1;Parent=rna-XM_017932360.1
NW_017100140.1	Gnomon	CDS	676726	677095	.	-	0	Name=XP_017799022.1;ID=cds-XP_017799022.1;Dbxref=GeneID:108579909%2CGenbank:XP_017799022.1;Parent=rna-XM_017943533.1
NW_017100140.1	Gnomon	CDS	676584	676643	.	-	0	Name=XP_017799022.1;ID=cds-XP_017799022.1;Dbxref=GeneID:108579909%2CGenbank:XP_017799022.1;Parent=rna-XM_017943533.1
NW_017100140.1	Gnomon	CDS	676239	676495	.	-	0	Name=XP_017799022.1;ID=cds-XP_017799022.1;Dbxref=GeneID:108579909%2CGenbank:XP_017799022.1;Parent=rna-XM_017943533.1
NW_017100140.1	Gnomon	mRNA	958608	959331	.	+	.	Name=XM_017943665.1;ID=rna-XM_017943665.1;Dbxref=GeneID:108580012%2CGenbank:XM_017943665.1;Parent=gene-LOC108580012
NW_017100140.1	Gnomon	mRNA	1712232	1712912	.	+	.	Name=XM_017932200.1;ID=rna-XM_017932200.1;Dbxref=GeneID:108570351%2CGenbank:XM_017932200.1;Parent=gene-LOC108570351
NW_017100140.1	Gnomon	mRNA	1904058	1906533	.	-	.	Name=XM_017943916.1;ID=rna-XM_017943916.1;Dbxref=GeneID:108580206%2CGenbank:XM_017943916.1;Parent=gene-LOC108580206
NW_017100140.1	Gnomon	CDS	588590	589145	.	-	0	Name=XP_017787724.1;ID=cds-XP_017787724.1;Dbxref=GeneID:108570378%2CGenbank:XP_017787724.1;Parent=rna-XM_017932235.1
NW_017100140.1	Gnomon	CDS	587931	588187	.	-	0	Name=XP_017787724.1;ID=cds-XP_017787724.1;Dbxref=GeneID:108570378%2CGenbank:XP_017787724.1;Parent=rna-XM_017932235.1
NW_017100140.1	Gnomon	mRNA	673953	675731	.	+	.	Name=XM_017943521.1;ID=rna-XM_017943521.1;Dbxref=GeneID:108579898%2CGenbank:XM_017943521.1;Parent=gene-LOC108579898
NW_017100140.1	Gnomon	exon	1337056	1337261	.	+	.	ID=exon-XM_017943712.1-2;Dbxref=GeneID:108580049%2CGenbank:XM_017943712.1;Parent=rna-XM_017943712.1
NW_017100140.1	Gnomon	exon	1216434	1216623	.	+	.	ID=exon-XM_017943712.1-1;Dbxref=GeneID:108580049%2CGenbank:XM_017943712.1;Parent=rna-XM_017943712.1
NW_017100140.1	Gnomon	exon	1353735	1353868	.	+	.	ID=exon-XM_017943712.1-4;Dbxref=GeneID:108580049%2CGenbank:XM_017943712.1;Parent=rna-XM_017943712.1
NW_017100140.1	Gnomon	exon	1352485	1352620	.	+	.	ID=exon-XM_017943712.1-3;Dbxref=GeneID:108580049%2CGenbank:XM_017943712.1;Parent=rna-XM_017943712.1
NW_017100140.1	Gnomon	exon	1406680	1406828	.	+	.	ID=exon-XM_017943712.1-6;Dbxref=GeneID:108580049%2CGenbank:XM_017943712.1;Parent=rna-XM_017943712.1
NW_017100140.1	Gnomon	exon	1368839	1369082	.	+	.	ID=exon-XM_017943712.1-5;Dbxref=GeneID:108580049%2CGenbank:XM_017943712.1;Parent=rna-XM_017943712.1
NW_017100140.1	Gnomon	exon	1764304	1764581	.	-	.	ID=exon-XM_017943758.1-2;Dbxref=GeneID:108580090%2CGenbank:XM_017943758.1;Parent=rna-XM_017943758.1
NW_017100140.1	Gnomon	exon	1765451	1765598	.	-	.	ID=exon-XM_017943758.1-1;Dbxref=GeneID:108580090%2CGenbank:XM_017943758.1;Parent=rna-XM_017943758.1
NW_017100140.1	Gnomon	mRNA	598251	600906	.	-	.	Name=XM_017932248.1;ID=rna-XM_017932248.1;Dbxref=GeneID:108570385%2CGenbank:XM_017932248.1;Parent=gene-LOC108570385
NW_017100140.1	Gnomon	mRNA	1871231	1872555	.	+	.	Name=XM_017932102.1;ID=rna-XM_017932102.1;Dbxref=GeneID:108570264%2CGenbank:XM_017932102.1;Parent=gene-LOC108570264
NW_017100140.1	Gnomon	CDS	1967297	1967532	.	-	0	Name=XP_017787963.1;ID=cds-XP_017787963.1;Dbxref=GeneID:108570589%2CGenbank:XP_017787963.1;Parent=rna-XM_017932474.1
NW_017100140.1	Gnomon	CDS	1964800	1965001	.	-	0	Name=XP_017787963.1;ID=cds-XP_017787963.1;Dbxref=GeneID:108570589%2CGenbank:XP_017787963.1;Parent=rna-XM_017932474.1
NW_017100140.1	Gnomon	CDS	1964635	1964722	.	-	0	Name=XP_017787963.1;ID=cds-XP_017787963.1;Dbxref=GeneID:108570589%2CGenbank:XP_017787963.1;Parent=rna-XM_017932474.1
NW_017100140.1	Gnomon	CDS	1964403	1964488	.	-	0	Name=XP_017787963.1;ID=cds-XP_017787963.1;Dbxref=GeneID:108570589%2CGenbank:XP_017787963.1;Parent=rna-XM_017932474.1
NW_017100140.1	Gnomon	CDS	1963337	1963930	.	-	0	Name=XP_017787963.1;ID=cds-XP_017787963.1;Dbxref=GeneID:108570589%2CGenbank:XP_017787963.1;Parent=rna-XM_017932474.1
NW_017100140.1	Gnomon	CDS	1962892	1963092	.	-	0	Name=XP_017787963.1;ID=cds-XP_017787963.1;Dbxref=GeneID:108570589%2CGenbank:XP_017787963.1;Parent=rna-XM_017932474.1
NW_017100140.1	Gnomon	CDS	1962499	1962791	.	-	0	Name=XP_017787963.1;ID=cds-XP_017787963.1;Dbxref=GeneID:108570589%2CGenbank:XP_017787963.1;Parent=rna-XM_017932474.1
NW_017100140.1	Gnomon	CDS	1961926	1962229	.	-	0	Name=XP_017787963.1;ID=cds-XP_017787963.1;Dbxref=GeneID:108570589%2CGenbank:XP_017787963.1;Parent=rna-XM_017932474.1
NW_017100140.1	Gnomon	CDS	1961446	1961520	.	-	0	Name=XP_017787963.1;ID=cds-XP_017787963.1;Dbxref=GeneID:108570589%2CGenbank:XP_017787963.1;Parent=rna-XM_017932474.1
NW_017100140.1	RefSeq	cDNA_match	1696503	1696763	.	+	.	ID=a04fce0a-fd4d-4c5a-9aef-db39f49c4e0c;Target=XM_017944100.1 1 259;Gap=M90 D2 M169
NW_017100140.1	RefSeq	cDNA_match	1696840	1696918	.	+	.	ID=a04fce0a-fd4d-4c5a-9aef-db39f49c4e0c;Target=XM_017944100.1 1 259;Gap=M90 D2 M169
NW_017100140.1	RefSeq	cDNA_match	1696992	1697167	.	+	.	ID=a04fce0a-fd4d-4c5a-9aef-db39f49c4e0c;Target=XM_017944100.1 1 259;Gap=M90 D2 M169
NW_017100140.1	RefSeq	cDNA_match	1697248	1697351	.	+	.	ID=a04fce0a-fd4d-4c5a-9aef-db39f49c4e0c;Target=XM_017944100.1 1 259;Gap=M90 D2 M169
NW_017100140.1	RefSeq	cDNA_match	1697426	1697675	.	+	.	ID=a04fce0a-fd4d-4c5a-9aef-db39f49c4e0c;Target=XM_017944100.1 1 259;Gap=M90 D2 M169
NW_017100140.1	RefSeq	cDNA_match	1697747	1697934	.	+	.	ID=a04fce0a-fd4d-4c5a-9aef-db39f49c4e0c;Target=XM_017944100.1 1 259;Gap=M90 D2 M169
NW_017100140.1	RefSeq	cDNA_match	1697999	1698208	.	+	.	ID=a04fce0a-fd4d-4c5a-9aef-db39f49c4e0c;Target=XM_017944100.1 1 259;Gap=M90 D2 M169
NW_017100140.1	RefSeq	cDNA_match	1698294	1698432	.	+	.	ID=a04fce0a-fd4d-4c5a-9aef-db39f49c4e0c;Target=XM_017944100.1 1 259;Gap=M90 D2 M169
NW_017100140.1	RefSeq	cDNA_match	1698506	1698623	.	+	.	ID=a04fce0a-fd4d-4c5a-9aef-db39f49c4e0c;Target=XM_017944100.1 1 259;Gap=M90 D2 M169
NW_017100140.1	RefSeq	cDNA_match	1698698	1698840	.	+	.	ID=a04fce0a-fd4d-4c5a-9aef-db39f49c4e0c;Target=XM_017944100.1 1 259;Gap=M90 D2 M169
NW_017100140.1	RefSeq	cDNA_match	1698912	1699245	.	+	.	ID=a04fce0a-fd4d-4c5a-9aef-db39f49c4e0c;Target=XM_017944100.1 1 259;Gap=M90 D2 M169
NW_017100140.1	RefSeq	cDNA_match	1699320	1699608	.	+	.	ID=a04fce0a-fd4d-4c5a-9aef-db39f49c4e0c;Target=XM_017944100.1 1 259;Gap=M90 D2 M169
NW_017100140.1	RefSeq	cDNA_match	1699695	1699857	.	+	.	ID=a04fce0a-fd4d-4c5a-9aef-db39f49c4e0c;Target=XM_017944100.1 1 259;Gap=M90 D2 M169
NW_017100140.1	RefSeq	cDNA_match	1699924	1700311	.	+	.	ID=a04fce0a-fd4d-4c5a-9aef-db39f49c4e0c;Target=XM_017944100.1 1 259;Gap=M90 D2 M169
NW_017100140.1	RefSeq	cDNA_match	1700435	1700570	.	+	.	ID=a04fce0a-fd4d-4c5a-9aef-db39f49c4e0c;Target=XM_017944100.1 1 259;Gap=M90 D2 M169
NW_017100140.1	RefSeq	cDNA_match	1700646	1700813	.	+	.	ID=a04fce0a-fd4d-4c5a-9aef-db39f49c4e0c;Target=XM_017944100.1 1 259;Gap=M90 D2 M169
NW_017100140.1	RefSeq	cDNA_match	1700870	1701093	.	+	.	ID=a04fce0a-fd4d-4c5a-9aef-db39f49c4e0c;Target=XM_017944100.1 1 259;Gap=M90 D2 M169
NW_017100140.1	RefSeq	cDNA_match	1701158	1701377	.	+	.	ID=a04fce0a-fd4d-4c5a-9aef-db39f49c4e0c;Target=XM_017944100.1 1 259;Gap=M90 D2 M169
NW_017100140.1	RefSeq	cDNA_match	1701444	1701648	.	+	.	ID=a04fce0a-fd4d-4c5a-9aef-db39f49c4e0c;Target=XM_017944100.1 1 259;Gap=M90 D2 M169
NW_017100140.1	RefSeq	cDNA_match	1701720	1701897	.	+	.	ID=a04fce0a-fd4d-4c5a-9aef-db39f49c4e0c;Target=XM_017944100.1 1 259;Gap=M90 D2 M169
NW_017100140.1	RefSeq	cDNA_match	1701961	1707748	.	+	.	ID=a04fce0a-fd4d-4c5a-9aef-db39f49c4e0c;Target=XM_017944100.1 1 259;Gap=M90 D2 M169
NW_017100140.1	RefSeq	cDNA_match	1707827	1708231	.	+	.	ID=a04fce0a-fd4d-4c5a-9aef-db39f49c4e0c;Target=XM_017944100.1 1 259;Gap=M90 D2 M169
NW_017100140.1	RefSeq	cDNA_match	1708309	1708485	.	+	.	ID=a04fce0a-fd4d-4c5a-9aef-db39f49c4e0c;Target=XM_017944100.1 1 259;Gap=M90 D2 M169
NW_017100140.1	RefSeq	cDNA_match	1708546	1708716	.	+	.	ID=a04fce0a-fd4d-4c5a-9aef-db39f49c4e0c;Target=XM_017944100.1 1 259;Gap=M90 D2 M169
NW_017100140.1	RefSeq	cDNA_match	1708779	1708972	.	+	.	ID=a04fce0a-fd4d-4c5a-9aef-db39f49c4e0c;Target=XM_017944100.1 1 259;Gap=M90 D2 M169
NW_017100140.1	RefSeq	cDNA_match	1709046	1709384	.	+	.	ID=a04fce0a-fd4d-4c5a-9aef-db39f49c4e0c;Target=XM_017944100.1 1 259;Gap=M90 D2 M169
NW_017100140.1	RefSeq	cDNA_match	1709454	1709684	.	+	.	ID=a04fce0a-fd4d-4c5a-9aef-db39f49c4e0c;Target=XM_017944100.1 1 259;Gap=M90 D2 M169
NW_017100140.1	Gnomon	CDS	974866	975008	.	+	0	Name=XP_017799166.1;ID=cds-XP_017799166.1;Dbxref=GeneID:108580021%2CGenbank:XP_017799166.1;Parent=rna-XM_017943677.1
NW_017100140.1	Gnomon	CDS	979894	980896	.	+	0	Name=XP_017799166.1;ID=cds-XP_017799166.1;Dbxref=GeneID:108580021%2CGenbank:XP_017799166.1;Parent=rna-XM_017943677.1
NW_017100140.1	Gnomon	CDS	981963	983061	.	+	0	Name=XP_017799166.1;ID=cds-XP_017799166.1;Dbxref=GeneID:108580021%2CGenbank:XP_017799166.1;Parent=rna-XM_017943677.1
NW_017100140.1	Gnomon	CDS	983528	985620	.	+	0	Name=XP_017799166.1;ID=cds-XP_017799166.1;Dbxref=GeneID:108580021%2CGenbank:XP_017799166.1;Parent=rna-XM_017943677.1
NW_017100140.1	Gnomon	mRNA	1960587	1994715	.	-	.	Name=XM_017932486.1;ID=rna-XM_017932486.1;Dbxref=GeneID:108570589%2CGenbank:XM_017932486.1;Parent=gene-LOC108570589
NW_017100140.1	Gnomon	exon	1805437	1805949	.	+	.	ID=exon-XM_017932445.1-3;Dbxref=GeneID:108570557%2CGenbank:XM_017932445.1;Parent=rna-XM_017932445.1
NW_017100140.1	Gnomon	exon	1804766	1805023	.	+	.	ID=exon-XM_017932445.1-2;Dbxref=GeneID:108570557%2CGenbank:XM_017932445.1;Parent=rna-XM_017932445.1
NW_017100140.1	Gnomon	exon	1812616	1812951	.	+	.	ID=exon-XM_017932445.1-5;Dbxref=GeneID:108570557%2CGenbank:XM_017932445.1;Parent=rna-XM_017932445.1
NW_017100140.1	Gnomon	exon	1806468	1807020	.	+	.	ID=exon-XM_017932445.1-4;Dbxref=GeneID:108570557%2CGenbank:XM_017932445.1;Parent=rna-XM_017932445.1
NW_017100140.1	Gnomon	exon	1804008	1804066	.	+	.	ID=exon-XM_017932445.1-1;Dbxref=GeneID:108570557%2CGenbank:XM_017932445.1;Parent=rna-XM_017932445.1
NW_017100140.1	RefSeq	cDNA_match	646340	646681	.	-	.	ID=a0509516-2dce-4041-81c4-d6eec3648794;Target=XM_017932372.1 1 343;Gap=M282 I1 M60
NW_017100140.1	RefSeq	cDNA_match	643897	644237	.	-	.	ID=a0509516-2dce-4041-81c4-d6eec3648794;Target=XM_017932372.1 1 343;Gap=M282 I1 M60
NW_017100140.1	Gnomon	CDS	1838489	1838576	.	-	0	Name=XP_017799511.1;ID=cds-XP_017799511.1;Dbxref=GeneID:108580300%2CGenbank:XP_017799511.1;Parent=rna-XM_017944022.1
NW_017100140.1	Gnomon	CDS	1837576	1838042	.	-	0	Name=XP_017799511.1;ID=cds-XP_017799511.1;Dbxref=GeneID:108580300%2CGenbank:XP_017799511.1;Parent=rna-XM_017944022.1
NW_017100140.1	Gnomon	CDS	1836841	1837506	.	-	0	Name=XP_017799511.1;ID=cds-XP_017799511.1;Dbxref=GeneID:108580300%2CGenbank:XP_017799511.1;Parent=rna-XM_017944022.1
NW_017100140.1	Gnomon	CDS	1836497	1836763	.	-	0	Name=XP_017799511.1;ID=cds-XP_017799511.1;Dbxref=GeneID:108580300%2CGenbank:XP_017799511.1;Parent=rna-XM_017944022.1
NW_017100140.1	Gnomon	CDS	2188889	2189024	.	+	0	Name=XP_017799417.1;ID=cds-XP_017799417.1;Dbxref=GeneID:108580215%2CGenbank:XP_017799417.1;Parent=rna-XM_017943928.1
NW_017100140.1	Gnomon	CDS	2189112	2189419	.	+	0	Name=XP_017799417.1;ID=cds-XP_017799417.1;Dbxref=GeneID:108580215%2CGenbank:XP_017799417.1;Parent=rna-XM_017943928.1
NW_017100140.1	Gnomon	CDS	2189498	2189680	.	+	0	Name=XP_017799417.1;ID=cds-XP_017799417.1;Dbxref=GeneID:108580215%2CGenbank:XP_017799417.1;Parent=rna-XM_017943928.1
NW_017100140.1	Gnomon	CDS	2189747	2189906	.	+	0	Name=XP_017799417.1;ID=cds-XP_017799417.1;Dbxref=GeneID:108580215%2CGenbank:XP_017799417.1;Parent=rna-XM_017943928.1
NW_017100140.1	Gnomon	CDS	2189981	2190159	.	+	0	Name=XP_017799417.1;ID=cds-XP_017799417.1;Dbxref=GeneID:108580215%2CGenbank:XP_017799417.1;Parent=rna-XM_017943928.1
NW_017100140.1	Gnomon	CDS	2190230	2190465	.	+	0	Name=XP_017799417.1;ID=cds-XP_017799417.1;Dbxref=GeneID:108580215%2CGenbank:XP_017799417.1;Parent=rna-XM_017943928.1
NW_017100140.1	Gnomon	CDS	2190546	2190713	.	+	0	Name=XP_017799417.1;ID=cds-XP_017799417.1;Dbxref=GeneID:108580215%2CGenbank:XP_017799417.1;Parent=rna-XM_017943928.1
NW_017100140.1	Gnomon	CDS	2190783	2190891	.	+	0	Name=XP_017799417.1;ID=cds-XP_017799417.1;Dbxref=GeneID:108580215%2CGenbank:XP_017799417.1;Parent=rna-XM_017943928.1
NW_017100140.1	Gnomon	CDS	2190965	2191129	.	+	0	Name=XP_017799417.1;ID=cds-XP_017799417.1;Dbxref=GeneID:108580215%2CGenbank:XP_017799417.1;Parent=rna-XM_017943928.1
NW_017100140.1	Gnomon	CDS	2191204	2191325	.	+	0	Name=XP_017799417.1;ID=cds-XP_017799417.1;Dbxref=GeneID:108580215%2CGenbank:XP_017799417.1;Parent=rna-XM_017943928.1
NW_017100140.1	Gnomon	CDS	2191393	2191507	.	+	0	Name=XP_017799417.1;ID=cds-XP_017799417.1;Dbxref=GeneID:108580215%2CGenbank:XP_017799417.1;Parent=rna-XM_017943928.1
NW_017100140.1	Gnomon	CDS	2191571	2191807	.	+	0	Name=XP_017799417.1;ID=cds-XP_017799417.1;Dbxref=GeneID:108580215%2CGenbank:XP_017799417.1;Parent=rna-XM_017943928.1
NW_017100140.1	Gnomon	CDS	2191875	2192101	.	+	0	Name=XP_017799417.1;ID=cds-XP_017799417.1;Dbxref=GeneID:108580215%2CGenbank:XP_017799417.1;Parent=rna-XM_017943928.1
NW_017100140.1	Gnomon	CDS	2192181	2192304	.	+	0	Name=XP_017799417.1;ID=cds-XP_017799417.1;Dbxref=GeneID:108580215%2CGenbank:XP_017799417.1;Parent=rna-XM_017943928.1
NW_017100140.1	Gnomon	CDS	2192395	2192680	.	+	0	Name=XP_017799417.1;ID=cds-XP_017799417.1;Dbxref=GeneID:108580215%2CGenbank:XP_017799417.1;Parent=rna-XM_017943928.1
NW_017100140.1	Gnomon	CDS	2192763	2192920	.	+	0	Name=XP_017799417.1;ID=cds-XP_017799417.1;Dbxref=GeneID:108580215%2CGenbank:XP_017799417.1;Parent=rna-XM_017943928.1
NW_017100140.1	Gnomon	CDS	2192990	2193252	.	+	0	Name=XP_017799417.1;ID=cds-XP_017799417.1;Dbxref=GeneID:108580215%2CGenbank:XP_017799417.1;Parent=rna-XM_017943928.1
NW_017100140.1	Gnomon	CDS	2193328	2193488	.	+	0	Name=XP_017799417.1;ID=cds-XP_017799417.1;Dbxref=GeneID:108580215%2CGenbank:XP_017799417.1;Parent=rna-XM_017943928.1
NW_017100140.1	Gnomon	CDS	2193570	2193752	.	+	0	Name=XP_017799417.1;ID=cds-XP_017799417.1;Dbxref=GeneID:108580215%2CGenbank:XP_017799417.1;Parent=rna-XM_017943928.1
NW_017100140.1	Gnomon	CDS	2193832	2193948	.	+	0	Name=XP_017799417.1;ID=cds-XP_017799417.1;Dbxref=GeneID:108580215%2CGenbank:XP_017799417.1;Parent=rna-XM_017943928.1
NW_017100140.1	Gnomon	CDS	2194024	2194183	.	+	0	Name=XP_017799417.1;ID=cds-XP_017799417.1;Dbxref=GeneID:108580215%2CGenbank:XP_017799417.1;Parent=rna-XM_017943928.1
NW_017100140.1	Gnomon	CDS	2194253	2194346	.	+	0	Name=XP_017799417.1;ID=cds-XP_017799417.1;Dbxref=GeneID:108580215%2CGenbank:XP_017799417.1;Parent=rna-XM_017943928.1
NW_017100140.1	Gnomon	CDS	1882337	1882360	.	-	0	Name=XP_017787377.1;ID=cds-XP_017787377.1;Dbxref=GeneID:108570097%2CGenbank:XP_017787377.1;Parent=rna-XM_017931888.1
NW_017100140.1	Gnomon	CDS	1882030	1882173	.	-	0	Name=XP_017787377.1;ID=cds-XP_017787377.1;Dbxref=GeneID:108570097%2CGenbank:XP_017787377.1;Parent=rna-XM_017931888.1
NW_017100140.1	Gnomon	CDS	1881641	1881958	.	-	0	Name=XP_017787377.1;ID=cds-XP_017787377.1;Dbxref=GeneID:108570097%2CGenbank:XP_017787377.1;Parent=rna-XM_017931888.1
NW_017100140.1	Gnomon	CDS	1881493	1881563	.	-	0	Name=XP_017787377.1;ID=cds-XP_017787377.1;Dbxref=GeneID:108570097%2CGenbank:XP_017787377.1;Parent=rna-XM_017931888.1
NW_017100140.1	Gnomon	CDS	1881307	1881419	.	-	0	Name=XP_017787377.1;ID=cds-XP_017787377.1;Dbxref=GeneID:108570097%2CGenbank:XP_017787377.1;Parent=rna-XM_017931888.1
NW_017100140.1	Gnomon	CDS	1880962	1881228	.	-	0	Name=XP_017787377.1;ID=cds-XP_017787377.1;Dbxref=GeneID:108570097%2CGenbank:XP_017787377.1;Parent=rna-XM_017931888.1
NW_017100140.1	Gnomon	CDS	1880487	1880877	.	-	0	Name=XP_017787377.1;ID=cds-XP_017787377.1;Dbxref=GeneID:108570097%2CGenbank:XP_017787377.1;Parent=rna-XM_017931888.1
NW_017100140.1	Gnomon	CDS	1880202	1880391	.	-	0	Name=XP_017787377.1;ID=cds-XP_017787377.1;Dbxref=GeneID:108570097%2CGenbank:XP_017787377.1;Parent=rna-XM_017931888.1
NW_017100140.1	Gnomon	CDS	1879715	1880120	.	-	0	Name=XP_017787377.1;ID=cds-XP_017787377.1;Dbxref=GeneID:108570097%2CGenbank:XP_017787377.1;Parent=rna-XM_017931888.1
NW_017100140.1	Gnomon	CDS	1878661	1879644	.	-	0	Name=XP_017787377.1;ID=cds-XP_017787377.1;Dbxref=GeneID:108570097%2CGenbank:XP_017787377.1;Parent=rna-XM_017931888.1
NW_017100140.1	Gnomon	CDS	1878341	1878591	.	-	0	Name=XP_017787377.1;ID=cds-XP_017787377.1;Dbxref=GeneID:108570097%2CGenbank:XP_017787377.1;Parent=rna-XM_017931888.1
NW_017100140.1	Gnomon	CDS	1878000	1878258	.	-	0	Name=XP_017787377.1;ID=cds-XP_017787377.1;Dbxref=GeneID:108570097%2CGenbank:XP_017787377.1;Parent=rna-XM_017931888.1
NW_017100140.1	Gnomon	CDS	1877427	1877930	.	-	0	Name=XP_017787377.1;ID=cds-XP_017787377.1;Dbxref=GeneID:108570097%2CGenbank:XP_017787377.1;Parent=rna-XM_017931888.1
NW_017100140.1	Gnomon	CDS	1877153	1877357	.	-	0	Name=XP_017787377.1;ID=cds-XP_017787377.1;Dbxref=GeneID:108570097%2CGenbank:XP_017787377.1;Parent=rna-XM_017931888.1
NW_017100140.1	Gnomon	CDS	1876752	1877072	.	-	0	Name=XP_017787377.1;ID=cds-XP_017787377.1;Dbxref=GeneID:108570097%2CGenbank:XP_017787377.1;Parent=rna-XM_017931888.1
NW_017100140.1	Gnomon	CDS	1876446	1876674	.	-	0	Name=XP_017787377.1;ID=cds-XP_017787377.1;Dbxref=GeneID:108570097%2CGenbank:XP_017787377.1;Parent=rna-XM_017931888.1
NW_017100140.1	Gnomon	CDS	1876168	1876373	.	-	0	Name=XP_017787377.1;ID=cds-XP_017787377.1;Dbxref=GeneID:108570097%2CGenbank:XP_017787377.1;Parent=rna-XM_017931888.1
NW_017100140.1	Gnomon	CDS	1875744	1876083	.	-	0	Name=XP_017787377.1;ID=cds-XP_017787377.1;Dbxref=GeneID:108570097%2CGenbank:XP_017787377.1;Parent=rna-XM_017931888.1
NW_017100140.1	Gnomon	CDS	1875006	1875654	.	-	0	Name=XP_017787377.1;ID=cds-XP_017787377.1;Dbxref=GeneID:108570097%2CGenbank:XP_017787377.1;Parent=rna-XM_017931888.1
NW_017100140.1	Gnomon	CDS	1874808	1874936	.	-	0	Name=XP_017787377.1;ID=cds-XP_017787377.1;Dbxref=GeneID:108570097%2CGenbank:XP_017787377.1;Parent=rna-XM_017931888.1
NW_017100140.1	Gnomon	CDS	1874647	1874732	.	-	0	Name=XP_017787377.1;ID=cds-XP_017787377.1;Dbxref=GeneID:108570097%2CGenbank:XP_017787377.1;Parent=rna-XM_017931888.1
NW_017100140.1	Gnomon	exon	934943	935295	.	-	.	ID=exon-XM_017932169.1-2;Dbxref=GeneID:108570325%2CGenbank:XM_017932169.1;Parent=rna-XM_017932169.1
NW_017100140.1	Gnomon	exon	935400	935696	.	-	.	ID=exon-XM_017932169.1-1;Dbxref=GeneID:108570325%2CGenbank:XM_017932169.1;Parent=rna-XM_017932169.1
NW_017100140.1	Gnomon	exon	2208153	2209516	.	+	.	ID=exon-XM_017944089.1-2;Dbxref=GeneID:108580353%2CGenbank:XM_017944089.1;Parent=rna-XM_017944089.1
NW_017100140.1	Gnomon	exon	2207383	2207775	.	+	.	ID=exon-XM_017944089.1-1;Dbxref=GeneID:108580353%2CGenbank:XM_017944089.1;Parent=rna-XM_017944089.1
NW_017100140.1	Gnomon	exon	2210383	2210775	.	+	.	ID=exon-XM_017944089.1-5;Dbxref=GeneID:108580353%2CGenbank:XM_017944089.1;Parent=rna-XM_017944089.1
NW_017100140.1	Gnomon	exon	2209892	2210311	.	+	.	ID=exon-XM_017944089.1-4;Dbxref=GeneID:108580353%2CGenbank:XM_017944089.1;Parent=rna-XM_017944089.1
NW_017100140.1	Gnomon	exon	2209596	2209812	.	+	.	ID=exon-XM_017944089.1-3;Dbxref=GeneID:108580353%2CGenbank:XM_017944089.1;Parent=rna-XM_017944089.1
NW_017100140.1	Gnomon	CDS	1781876	1781970	.	-	0	Name=XP_017787624.1;ID=cds-XP_017787624.1;Dbxref=GeneID:108570293%2CGenbank:XP_017787624.1;Parent=rna-XM_017932135.1
NW_017100140.1	Gnomon	CDS	1781637	1781794	.	-	0	Name=XP_017787624.1;ID=cds-XP_017787624.1;Dbxref=GeneID:108570293%2CGenbank:XP_017787624.1;Parent=rna-XM_017932135.1
NW_017100140.1	Gnomon	CDS	1781422	1781564	.	-	0	Name=XP_017787624.1;ID=cds-XP_017787624.1;Dbxref=GeneID:108570293%2CGenbank:XP_017787624.1;Parent=rna-XM_017932135.1
NW_017100140.1	Gnomon	CDS	1780584	1781350	.	-	0	Name=XP_017787624.1;ID=cds-XP_017787624.1;Dbxref=GeneID:108570293%2CGenbank:XP_017787624.1;Parent=rna-XM_017932135.1
NW_017100140.1	Gnomon	CDS	1780132	1780513	.	-	0	Name=XP_017787624.1;ID=cds-XP_017787624.1;Dbxref=GeneID:108570293%2CGenbank:XP_017787624.1;Parent=rna-XM_017932135.1
NW_017100140.1	Gnomon	mRNA	1851526	1854767	.	+	.	Name=XM_017931991.1;ID=rna-XM_017931991.1;Dbxref=GeneID:108570186%2CGenbank:XM_017931991.1;Parent=gene-LOC108570186
NW_017100140.1	RefSeq	cDNA_match	690414	690897	.	-	.	ID=507084d9-9bdb-446b-90e7-b0492ff0ac35;Target=XM_017943559.1 1 484
NW_017100140.1	RefSeq	cDNA_match	689919	690196	.	-	.	ID=507084d9-9bdb-446b-90e7-b0492ff0ac35;Target=XM_017943559.1 1 484
NW_017100140.1	RefSeq	cDNA_match	685042	685312	.	-	.	ID=507084d9-9bdb-446b-90e7-b0492ff0ac35;Target=XM_017943559.1 1 484
NW_017100140.1	RefSeq	cDNA_match	684781	684953	.	-	.	ID=507084d9-9bdb-446b-90e7-b0492ff0ac35;Target=XM_017943559.1 1 484
NW_017100140.1	RefSeq	cDNA_match	684381	684700	.	-	.	ID=507084d9-9bdb-446b-90e7-b0492ff0ac35;Target=XM_017943559.1 1 484
NW_017100140.1	Gnomon	exon	1698698	1698840	.	+	.	ID=exon-XM_017944100.1-11;Dbxref=GeneID:108580363%2CGenbank:XM_017944100.1;Note=The sequence of the model RefSeq transcript was modified relative to this genomic sequence to represent the inferred CDS: inserted 1 base in 1 codon%3B deleted 2 bases in 1 codon;Parent=rna-XM_017944100.1
NW_017100140.1	Gnomon	exon	1698506	1698623	.	+	.	ID=exon-XM_017944100.1-10;Dbxref=GeneID:108580363%2CGenbank:XM_017944100.1;Note=The sequence of the model RefSeq transcript was modified relative to this genomic sequence to represent the inferred CDS: inserted 1 base in 1 codon%3B deleted 2 bases in 1 codon;Parent=rna-XM_017944100.1
NW_017100140.1	Gnomon	exon	1699695	1699857	.	+	.	ID=exon-XM_017944100.1-15;Dbxref=GeneID:108580363%2CGenbank:XM_017944100.1;Note=The sequence of the model RefSeq transcript was modified relative to this genomic sequence to represent the inferred CDS: inserted 1 base in 1 codon%3B deleted 2 bases in 1 codon;Parent=rna-XM_017944100.1
NW_017100140.1	Gnomon	exon	1699320	1699608	.	+	.	ID=exon-XM_017944100.1-14;Dbxref=GeneID:108580363%2CGenbank:XM_017944100.1;Note=The sequence of the model RefSeq transcript was modified relative to this genomic sequence to represent the inferred CDS: inserted 1 base in 1 codon%3B deleted 2 bases in 1 codon;Parent=rna-XM_017944100.1
NW_017100140.1	Gnomon	exon	1699082	1699245	.	+	.	ID=exon-XM_017944100.1-13;Dbxref=GeneID:108580363%2CGenbank:XM_017944100.1;Note=The sequence of the model RefSeq transcript was modified relative to this genomic sequence to represent the inferred CDS: inserted 1 base in 1 codon%3B deleted 2 bases in 1 codon;Parent=rna-XM_017944100.1
NW_017100140.1	Gnomon	exon	1698912	1699079	.	+	.	ID=exon-XM_017944100.1-12;Dbxref=GeneID:108580363%2CGenbank:XM_017944100.1;Note=The sequence of the model RefSeq transcript was modified relative to this genomic sequence to represent the inferred CDS: inserted 1 base in 1 codon%3B deleted 2 bases in 1 codon;Parent=rna-XM_017944100.1
NW_017100140.1	Gnomon	exon	1700870	1701093	.	+	.	ID=exon-XM_017944100.1-19;Dbxref=GeneID:108580363%2CGenbank:XM_017944100.1;Note=The sequence of the model RefSeq transcript was modified relative to this genomic sequence to represent the inferred CDS: inserted 1 base in 1 codon%3B deleted 2 bases in 1 codon;Parent=rna-XM_017944100.1
NW_017100140.1	Gnomon	exon	1700646	1700813	.	+	.	ID=exon-XM_017944100.1-18;Dbxref=GeneID:108580363%2CGenbank:XM_017944100.1;Note=The sequence of the model RefSeq transcript was modified relative to this genomic sequence to represent the inferred CDS: inserted 1 base in 1 codon%3B deleted 2 bases in 1 codon;Parent=rna-XM_017944100.1
NW_017100140.1	Gnomon	exon	1700435	1700570	.	+	.	ID=exon-XM_017944100.1-17;Dbxref=GeneID:108580363%2CGenbank:XM_017944100.1;Note=The sequence of the model RefSeq transcript was modified relative to this genomic sequence to represent the inferred CDS: inserted 1 base in 1 codon%3B deleted 2 bases in 1 codon;Parent=rna-XM_017944100.1
NW_017100140.1	Gnomon	exon	1699924	1700311	.	+	.	ID=exon-XM_017944100.1-16;Dbxref=GeneID:108580363%2CGenbank:XM_017944100.1;Note=The sequence of the model RefSeq transcript was modified relative to this genomic sequence to represent the inferred CDS: inserted 1 base in 1 codon%3B deleted 2 bases in 1 codon;Parent=rna-XM_017944100.1
NW_017100140.1	Gnomon	exon	1701720	1701897	.	+	.	ID=exon-XM_017944100.1-22;Dbxref=GeneID:108580363%2CGenbank:XM_017944100.1;Note=The sequence of the model RefSeq transcript was modified relative to this genomic sequence to represent the inferred CDS: inserted 1 base in 1 codon%3B deleted 2 bases in 1 codon;Parent=rna-XM_017944100.1
NW_017100140.1	Gnomon	exon	1701444	1701648	.	+	.	ID=exon-XM_017944100.1-21;Dbxref=GeneID:108580363%2CGenbank:XM_017944100.1;Note=The sequence of the model RefSeq transcript was modified relative to this genomic sequence to represent the inferred CDS: inserted 1 base in 1 codon%3B deleted 2 bases in 1 codon;Parent=rna-XM_017944100.1
NW_017100140.1	Gnomon	exon	1701158	1701377	.	+	.	ID=exon-XM_017944100.1-20;Dbxref=GeneID:108580363%2CGenbank:XM_017944100.1;Note=The sequence of the model RefSeq transcript was modified relative to this genomic sequence to represent the inferred CDS: inserted 1 base in 1 codon%3B deleted 2 bases in 1 codon;Parent=rna-XM_017944100.1
NW_017100140.1	Gnomon	exon	1708546	1708716	.	+	.	ID=exon-XM_017944100.1-26;Dbxref=GeneID:108580363%2CGenbank:XM_017944100.1;Note=The sequence of the model RefSeq transcript was modified relative to this genomic sequence to represent the inferred CDS: inserted 1 base in 1 codon%3B deleted 2 bases in 1 codon;Parent=rna-XM_017944100.1
NW_017100140.1	Gnomon	exon	1708309	1708485	.	+	.	ID=exon-XM_017944100.1-25;Dbxref=GeneID:108580363%2CGenbank:XM_017944100.1;Note=The sequence of the model RefSeq transcript was modified relative to this genomic sequence to represent the inferred CDS: inserted 1 base in 1 codon%3B deleted 2 bases in 1 codon;Parent=rna-XM_017944100.1
NW_017100140.1	Gnomon	exon	1707827	1708231	.	+	.	ID=exon-XM_017944100.1-24;Dbxref=GeneID:108580363%2CGenbank:XM_017944100.1;Note=The sequence of the model RefSeq transcript was modified relative to this genomic sequence to represent the inferred CDS: inserted 1 base in 1 codon%3B deleted 2 bases in 1 codon;Parent=rna-XM_017944100.1
NW_017100140.1	Gnomon	exon	1701961	1707748	.	+	.	ID=exon-XM_017944100.1-23;Dbxref=GeneID:108580363%2CGenbank:XM_017944100.1;Note=The sequence of the model RefSeq transcript was modified relative to this genomic sequence to represent the inferred CDS: inserted 1 base in 1 codon%3B deleted 2 bases in 1 codon;Parent=rna-XM_017944100.1
NW_017100140.1	Gnomon	exon	1709454	1709684	.	+	.	ID=exon-XM_017944100.1-29;Dbxref=GeneID:108580363%2CGenbank:XM_017944100.1;Note=The sequence of the model RefSeq transcript was modified relative to this genomic sequence to represent the inferred CDS: inserted 1 base in 1 codon%3B deleted 2 bases in 1 codon;Parent=rna-XM_017944100.1
NW_017100140.1	Gnomon	exon	1709046	1709384	.	+	.	ID=exon-XM_017944100.1-28;Dbxref=GeneID:108580363%2CGenbank:XM_017944100.1;Note=The sequence of the model RefSeq transcript was modified relative to this genomic sequence to represent the inferred CDS: inserted 1 base in 1 codon%3B deleted 2 bases in 1 codon;Parent=rna-XM_017944100.1
NW_017100140.1	Gnomon	exon	1708779	1708972	.	+	.	ID=exon-XM_017944100.1-27;Dbxref=GeneID:108580363%2CGenbank:XM_017944100.1;Note=The sequence of the model RefSeq transcript was modified relative to this genomic sequence to represent the inferred CDS: inserted 1 base in 1 codon%3B deleted 2 bases in 1 codon;Parent=rna-XM_017944100.1
NW_017100140.1	Gnomon	exon	693634	694028	.	-	.	ID=exon-XM_017943571.1-3;Dbxref=GeneID:108579934%2CGenbank:XM_017943571.1;Parent=rna-XM_017943571.1
NW_017100140.1	Gnomon	exon	695885	696060	.	-	.	ID=exon-XM_017943571.1-2;Dbxref=GeneID:108579934%2CGenbank:XM_017943571.1;Parent=rna-XM_017943571.1
NW_017100140.1	Gnomon	exon	696201	696463	.	-	.	ID=exon-XM_017943571.1-1;Dbxref=GeneID:108579934%2CGenbank:XM_017943571.1;Parent=rna-XM_017943571.1
NW_017100140.1	Gnomon	mRNA	1846918	1848966	.	-	.	Name=XM_017943814.1;ID=rna-XM_017943814.1;Dbxref=GeneID:108580144%2CGenbank:XM_017943814.1;Parent=gene-LOC108580144
NW_017100140.1	Gnomon	exon	1831748	1831951	.	+	.	ID=exon-XM_017943803.1-10;Dbxref=GeneID:108580133%2CGenbank:XM_017943803.1;Parent=rna-XM_017943803.1
NW_017100140.1	Gnomon	exon	728201	728737	.	-	.	ID=exon-XM_017943594.1-1;Dbxref=GeneID:108579952%2CGenbank:XM_017943594.1;Parent=rna-XM_017943594.1
NW_017100140.1	Gnomon	mRNA	1755777	1758024	.	+	.	Name=XM_017932002.1;ID=rna-XM_017932002.1;Dbxref=GeneID:108570195%2CGenbank:XM_017932002.1;Parent=gene-LOC108570195
NW_017100140.1	Gnomon	exon	1733155	1733315	.	-	.	ID=exon-XM_017932293.1-7;Dbxref=GeneID:108570430%2CGenbank:XM_017932293.1;Parent=rna-XM_017932293.1
NW_017100140.1	Gnomon	exon	1734462	1734642	.	-	.	ID=exon-XM_017932293.1-4;Dbxref=GeneID:108570430%2CGenbank:XM_017932293.1;Parent=rna-XM_017932293.1
NW_017100140.1	Gnomon	exon	1735131	1735290	.	-	.	ID=exon-XM_017932293.1-3;Dbxref=GeneID:108570430%2CGenbank:XM_017932293.1;Parent=rna-XM_017932293.1
NW_017100140.1	Gnomon	exon	1733395	1733500	.	-	.	ID=exon-XM_017932293.1-6;Dbxref=GeneID:108570430%2CGenbank:XM_017932293.1;Parent=rna-XM_017932293.1
NW_017100140.1	Gnomon	exon	1734196	1734381	.	-	.	ID=exon-XM_017932293.1-5;Dbxref=GeneID:108570430%2CGenbank:XM_017932293.1;Parent=rna-XM_017932293.1
NW_017100140.1	Gnomon	exon	1736480	1736624	.	-	.	ID=exon-XM_017932293.1-2;Dbxref=GeneID:108570430%2CGenbank:XM_017932293.1;Parent=rna-XM_017932293.1
NW_017100140.1	Gnomon	exon	1740122	1740252	.	-	.	ID=exon-XM_017932293.1-1;Dbxref=GeneID:108570430%2CGenbank:XM_017932293.1;Parent=rna-XM_017932293.1
NW_017100140.1	Gnomon	exon	1874647	1874732	.	-	.	ID=exon-XM_017931888.1-21;Dbxref=GeneID:108570097%2CGenbank:XM_017931888.1;Parent=rna-XM_017931888.1
NW_017100140.1	Gnomon	exon	1874808	1874936	.	-	.	ID=exon-XM_017931888.1-20;Dbxref=GeneID:108570097%2CGenbank:XM_017931888.1;Parent=rna-XM_017931888.1
NW_017100140.1	Gnomon	exon	1877153	1877357	.	-	.	ID=exon-XM_017931888.1-14;Dbxref=GeneID:108570097%2CGenbank:XM_017931888.1;Parent=rna-XM_017931888.1
NW_017100140.1	Gnomon	exon	1877427	1877930	.	-	.	ID=exon-XM_017931888.1-13;Dbxref=GeneID:108570097%2CGenbank:XM_017931888.1;Parent=rna-XM_017931888.1
NW_017100140.1	Gnomon	exon	1876446	1876674	.	-	.	ID=exon-XM_017931888.1-16;Dbxref=GeneID:108570097%2CGenbank:XM_017931888.1;Parent=rna-XM_017931888.1
NW_017100140.1	Gnomon	exon	1876752	1877072	.	-	.	ID=exon-XM_017931888.1-15;Dbxref=GeneID:108570097%2CGenbank:XM_017931888.1;Parent=rna-XM_017931888.1
NW_017100140.1	Gnomon	exon	1878661	1879644	.	-	.	ID=exon-XM_017931888.1-10;Dbxref=GeneID:108570097%2CGenbank:XM_017931888.1;Parent=rna-XM_017931888.1
NW_017100140.1	Gnomon	exon	1878000	1878258	.	-	.	ID=exon-XM_017931888.1-12;Dbxref=GeneID:108570097%2CGenbank:XM_017931888.1;Parent=rna-XM_017931888.1
NW_017100140.1	Gnomon	exon	1878341	1878591	.	-	.	ID=exon-XM_017931888.1-11;Dbxref=GeneID:108570097%2CGenbank:XM_017931888.1;Parent=rna-XM_017931888.1
NW_017100140.1	Gnomon	exon	1875744	1876083	.	-	.	ID=exon-XM_017931888.1-18;Dbxref=GeneID:108570097%2CGenbank:XM_017931888.1;Parent=rna-XM_017931888.1
NW_017100140.1	Gnomon	exon	1876168	1876373	.	-	.	ID=exon-XM_017931888.1-17;Dbxref=GeneID:108570097%2CGenbank:XM_017931888.1;Parent=rna-XM_017931888.1
NW_017100140.1	Gnomon	exon	1875006	1875654	.	-	.	ID=exon-XM_017931888.1-19;Dbxref=GeneID:108570097%2CGenbank:XM_017931888.1;Parent=rna-XM_017931888.1
NW_017100140.1	Gnomon	mRNA	1716160	1727861	.	-	.	Name=XM_017944058.1;ID=rna-XM_017944058.1;Dbxref=GeneID:108580327%2CGenbank:XM_017944058.1;Parent=gene-LOC108580327
NW_017100140.1	Gnomon	CDS	1909748	1909918	.	-	0	Name=XP_017787529.1;ID=cds-XP_017787529.1;Dbxref=GeneID:108570219%2CGenbank:XP_017787529.1;Parent=rna-XM_017932040.1
NW_017100140.1	Gnomon	CDS	1909486	1909676	.	-	0	Name=XP_017787529.1;ID=cds-XP_017787529.1;Dbxref=GeneID:108570219%2CGenbank:XP_017787529.1;Parent=rna-XM_017932040.1
NW_017100140.1	Gnomon	CDS	1907384	1909412	.	-	0	Name=XP_017787529.1;ID=cds-XP_017787529.1;Dbxref=GeneID:108570219%2CGenbank:XP_017787529.1;Parent=rna-XM_017932040.1
NW_017100140.1	RefSeq	cDNA_match	1785221	1785481	.	+	.	ID=04eb07ce-2ec4-4c36-8a44-82599b1dc187;Target=XM_017943781.1 1 261
NW_017100140.1	RefSeq	cDNA_match	1785839	1786041	.	+	.	ID=04eb07ce-2ec4-4c36-8a44-82599b1dc187;Target=XM_017943781.1 1 261
NW_017100140.1	RefSeq	cDNA_match	1786127	1786287	.	+	.	ID=04eb07ce-2ec4-4c36-8a44-82599b1dc187;Target=XM_017943781.1 1 261
NW_017100140.1	RefSeq	cDNA_match	1786337	1786468	.	+	.	ID=04eb07ce-2ec4-4c36-8a44-82599b1dc187;Target=XM_017943781.1 1 261
NW_017100140.1	RefSeq	cDNA_match	1786556	1786809	.	+	.	ID=04eb07ce-2ec4-4c36-8a44-82599b1dc187;Target=XM_017943781.1 1 261
NW_017100140.1	RefSeq	cDNA_match	1786888	1787221	.	+	.	ID=04eb07ce-2ec4-4c36-8a44-82599b1dc187;Target=XM_017943781.1 1 261
NW_017100140.1	RefSeq	cDNA_match	1787317	1787447	.	+	.	ID=04eb07ce-2ec4-4c36-8a44-82599b1dc187;Target=XM_017943781.1 1 261
NW_017100140.1	RefSeq	cDNA_match	1787526	1787692	.	+	.	ID=04eb07ce-2ec4-4c36-8a44-82599b1dc187;Target=XM_017943781.1 1 261
NW_017100140.1	RefSeq	cDNA_match	1787775	1788160	.	+	.	ID=04eb07ce-2ec4-4c36-8a44-82599b1dc187;Target=XM_017943781.1 1 261
NW_017100140.1	RefSeq	cDNA_match	1788254	1788706	.	+	.	ID=04eb07ce-2ec4-4c36-8a44-82599b1dc187;Target=XM_017943781.1 1 261
NW_017100140.1	RefSeq	cDNA_match	1788792	1789318	.	+	.	ID=04eb07ce-2ec4-4c36-8a44-82599b1dc187;Target=XM_017943781.1 1 261
NW_017100140.1	RefSeq	cDNA_match	1789390	1789739	.	+	.	ID=04eb07ce-2ec4-4c36-8a44-82599b1dc187;Target=XM_017943781.1 1 261
NW_017100140.1	RefSeq	cDNA_match	1789812	1789996	.	+	.	ID=04eb07ce-2ec4-4c36-8a44-82599b1dc187;Target=XM_017943781.1 1 261
NW_017100140.1	RefSeq	cDNA_match	1797050	1797102	.	+	.	ID=04eb07ce-2ec4-4c36-8a44-82599b1dc187;Target=XM_017943781.1 1 261
NW_017100140.1	Gnomon	mRNA	2145065	2179815	.	-	.	Name=XM_017931901.1;ID=rna-XM_017931901.1;Dbxref=GeneID:108570107%2CGenbank:XM_017931901.1;Parent=gene-LOC108570107
NW_017100140.1	Gnomon	mRNA	666022	666789	.	-	.	Name=XM_017932146.1;ID=rna-XM_017932146.1;Dbxref=GeneID:108570304%2CGenbank:XM_017932146.1;Parent=gene-LOC108570304
NW_017100140.1	Gnomon	CDS	646402	646681	.	-	0	Name=XP_017787861.1;ID=cds-XP_017787861.1;Dbxref=GeneID:108570501%2CGenbank:XP_017787861.1;Note=The sequence of the model RefSeq protein was modified relative to this genomic sequence to represent the inferred CDS: inserted 1 base in 1 codon;Parent=rna-XM_017932372.1
NW_017100140.1	Gnomon	CDS	646340	646399	.	-	0	Name=XP_017787861.1;ID=cds-XP_017787861.1;Dbxref=GeneID:108570501%2CGenbank:XP_017787861.1;Note=The sequence of the model RefSeq protein was modified relative to this genomic sequence to represent the inferred CDS: inserted 1 base in 1 codon;Parent=rna-XM_017932372.1
NW_017100140.1	Gnomon	CDS	643897	644237	.	-	0	Name=XP_017787861.1;ID=cds-XP_017787861.1;Dbxref=GeneID:108570501%2CGenbank:XP_017787861.1;Note=The sequence of the model RefSeq protein was modified relative to this genomic sequence to represent the inferred CDS: inserted 1 base in 1 codon;Parent=rna-XM_017932372.1
NW_017100140.1	Gnomon	mRNA	2194670	2196035	.	-	.	Name=XM_017943956.1;ID=rna-XM_017943956.1;Dbxref=GeneID:108580237%2CGenbank:XM_017943956.1;Parent=gene-LOC108580237
NW_017100140.1	Gnomon	CDS	1722487	1722666	.	-	0	Name=XP_017799555.1;ID=cds-XP_017799555.1;Dbxref=GeneID:108580327%2CGenbank:XP_017799555.1;Parent=rna-XM_017944066.1
NW_017100140.1	Gnomon	CDS	1722016	1722119	.	-	0	Name=XP_017799555.1;ID=cds-XP_017799555.1;Dbxref=GeneID:108580327%2CGenbank:XP_017799555.1;Parent=rna-XM_017944066.1
NW_017100140.1	Gnomon	CDS	1721741	1721938	.	-	0	Name=XP_017799555.1;ID=cds-XP_017799555.1;Dbxref=GeneID:108580327%2CGenbank:XP_017799555.1;Parent=rna-XM_017944066.1
NW_017100140.1	Gnomon	CDS	1720751	1720958	.	-	0	Name=XP_017799555.1;ID=cds-XP_017799555.1;Dbxref=GeneID:108580327%2CGenbank:XP_017799555.1;Parent=rna-XM_017944066.1
NW_017100140.1	Gnomon	CDS	1719957	1720199	.	-	0	Name=XP_017799555.1;ID=cds-XP_017799555.1;Dbxref=GeneID:108580327%2CGenbank:XP_017799555.1;Parent=rna-XM_017944066.1
NW_017100140.1	Gnomon	CDS	1719797	1719882	.	-	0	Name=XP_017799555.1;ID=cds-XP_017799555.1;Dbxref=GeneID:108580327%2CGenbank:XP_017799555.1;Parent=rna-XM_017944066.1
NW_017100140.1	Gnomon	CDS	1719554	1719680	.	-	0	Name=XP_017799555.1;ID=cds-XP_017799555.1;Dbxref=GeneID:108580327%2CGenbank:XP_017799555.1;Parent=rna-XM_017944066.1
NW_017100140.1	Gnomon	CDS	1719148	1719282	.	-	0	Name=XP_017799555.1;ID=cds-XP_017799555.1;Dbxref=GeneID:108580327%2CGenbank:XP_017799555.1;Parent=rna-XM_017944066.1
NW_017100140.1	Gnomon	CDS	1717942	1718089	.	-	0	Name=XP_017799555.1;ID=cds-XP_017799555.1;Dbxref=GeneID:108580327%2CGenbank:XP_017799555.1;Parent=rna-XM_017944066.1
NW_017100140.1	Gnomon	CDS	1717739	1717869	.	-	0	Name=XP_017799555.1;ID=cds-XP_017799555.1;Dbxref=GeneID:108580327%2CGenbank:XP_017799555.1;Parent=rna-XM_017944066.1
NW_017100140.1	Gnomon	CDS	1717418	1717660	.	-	0	Name=XP_017799555.1;ID=cds-XP_017799555.1;Dbxref=GeneID:108580327%2CGenbank:XP_017799555.1;Parent=rna-XM_017944066.1
NW_017100140.1	Gnomon	CDS	1717184	1717332	.	-	0	Name=XP_017799555.1;ID=cds-XP_017799555.1;Dbxref=GeneID:108580327%2CGenbank:XP_017799555.1;Parent=rna-XM_017944066.1
NW_017100140.1	Gnomon	CDS	1716864	1717098	.	-	0	Name=XP_017799555.1;ID=cds-XP_017799555.1;Dbxref=GeneID:108580327%2CGenbank:XP_017799555.1;Parent=rna-XM_017944066.1
NW_017100140.1	Gnomon	exon	1822698	1823034	.	-	.	ID=exon-XM_017932417.1-4;Dbxref=GeneID:108570540%2CGenbank:XM_017932417.1;Parent=rna-XM_017932417.1
NW_017100140.1	Gnomon	exon	1823109	1823673	.	-	.	ID=exon-XM_017932417.1-3;Dbxref=GeneID:108570540%2CGenbank:XM_017932417.1;Parent=rna-XM_017932417.1
NW_017100140.1	Gnomon	exon	1823747	1824053	.	-	.	ID=exon-XM_017932417.1-2;Dbxref=GeneID:108570540%2CGenbank:XM_017932417.1;Parent=rna-XM_017932417.1
NW_017100140.1	Gnomon	exon	1824323	1824359	.	-	.	ID=exon-XM_017932417.1-1;Dbxref=GeneID:108570540%2CGenbank:XM_017932417.1;Parent=rna-XM_017932417.1
NW_017100140.1	Gnomon	CDS	1849493	1849842	.	+	0	Name=XP_017799315.1;ID=cds-XP_017799315.1;Dbxref=GeneID:108580155%2CGenbank:XP_017799315.1;Parent=rna-XM_017943826.1
NW_017100140.1	Gnomon	CDS	1849955	1850302	.	+	0	Name=XP_017799315.1;ID=cds-XP_017799315.1;Dbxref=GeneID:108580155%2CGenbank:XP_017799315.1;Parent=rna-XM_017943826.1
NW_017100140.1	Gnomon	CDS	1850364	1850510	.	+	0	Name=XP_017799315.1;ID=cds-XP_017799315.1;Dbxref=GeneID:108580155%2CGenbank:XP_017799315.1;Parent=rna-XM_017943826.1
NW_017100140.1	Gnomon	CDS	1850626	1851193	.	+	0	Name=XP_017799315.1;ID=cds-XP_017799315.1;Dbxref=GeneID:108580155%2CGenbank:XP_017799315.1;Parent=rna-XM_017943826.1
NW_017100140.1	Gnomon	CDS	319888	320988	.	-	0	Name=XP_017798966.1;ID=cds-XP_017798966.1;Dbxref=GeneID:108579853%2CGenbank:XP_017798966.1;Parent=rna-XM_017943477.1
NW_017100140.1	Gnomon	CDS	281365	281389	.	-	0	Name=XP_017798966.1;ID=cds-XP_017798966.1;Dbxref=GeneID:108579853%2CGenbank:XP_017798966.1;Parent=rna-XM_017943477.1
NW_017100140.1	Gnomon	CDS	281183	281286	.	-	0	Name=XP_017798966.1;ID=cds-XP_017798966.1;Dbxref=GeneID:108579853%2CGenbank:XP_017798966.1;Parent=rna-XM_017943477.1
NW_017100140.1	Gnomon	mRNA	1750493	1751547	.	-	.	Name=XM_017932384.1;ID=rna-XM_017932384.1;Dbxref=GeneID:108570508%2CGenbank:XM_017932384.1;Parent=gene-LOC108570508
NW_017100140.1	Gnomon	CDS	1917093	1917272	.	+	0	Name=XP_017799467.1;ID=cds-XP_017799467.1;Dbxref=GeneID:108580265%2CGenbank:XP_017799467.1;Parent=rna-XM_017943978.1
NW_017100140.1	Gnomon	CDS	1918939	1919057	.	+	0	Name=XP_017799467.1;ID=cds-XP_017799467.1;Dbxref=GeneID:108580265%2CGenbank:XP_017799467.1;Parent=rna-XM_017943978.1
NW_017100140.1	Gnomon	CDS	1929880	1929950	.	+	0	Name=XP_017799467.1;ID=cds-XP_017799467.1;Dbxref=GeneID:108580265%2CGenbank:XP_017799467.1;Parent=rna-XM_017943978.1
NW_017100140.1	Gnomon	CDS	1929994	1930210	.	+	0	Name=XP_017799467.1;ID=cds-XP_017799467.1;Dbxref=GeneID:108580265%2CGenbank:XP_017799467.1;Parent=rna-XM_017943978.1
NW_017100140.1	Gnomon	CDS	1930297	1930720	.	+	0	Name=XP_017799467.1;ID=cds-XP_017799467.1;Dbxref=GeneID:108580265%2CGenbank:XP_017799467.1;Parent=rna-XM_017943978.1
NW_017100140.1	Gnomon	CDS	1930804	1930960	.	+	0	Name=XP_017799467.1;ID=cds-XP_017799467.1;Dbxref=GeneID:108580265%2CGenbank:XP_017799467.1;Parent=rna-XM_017943978.1
NW_017100140.1	Gnomon	CDS	1931030	1931270	.	+	0	Name=XP_017799467.1;ID=cds-XP_017799467.1;Dbxref=GeneID:108580265%2CGenbank:XP_017799467.1;Parent=rna-XM_017943978.1
NW_017100140.1	Gnomon	CDS	1931348	1931585	.	+	0	Name=XP_017799467.1;ID=cds-XP_017799467.1;Dbxref=GeneID:108580265%2CGenbank:XP_017799467.1;Parent=rna-XM_017943978.1
NW_017100140.1	Gnomon	CDS	1931673	1931789	.	+	0	Name=XP_017799467.1;ID=cds-XP_017799467.1;Dbxref=GeneID:108580265%2CGenbank:XP_017799467.1;Parent=rna-XM_017943978.1
NW_017100140.1	Gnomon	CDS	1931880	1932047	.	+	0	Name=XP_017799467.1;ID=cds-XP_017799467.1;Dbxref=GeneID:108580265%2CGenbank:XP_017799467.1;Parent=rna-XM_017943978.1
NW_017100140.1	Gnomon	exon	682054	682135	.	-	.	ID=exon-XM_017943545.1-2;Dbxref=GeneID:108579920%2CGenbank:XM_017943545.1;Note=The sequence of the model RefSeq transcript was modified relative to this genomic sequence to represent the inferred CDS: inserted 2 bases in 1 codon;Parent=rna-XM_017943545.1
NW_017100140.1	Gnomon	exon	682525	682942	.	-	.	ID=exon-XM_017943545.1-1;Dbxref=GeneID:108579920%2CGenbank:XM_017943545.1;Note=The sequence of the model RefSeq transcript was modified relative to this genomic sequence to represent the inferred CDS: inserted 2 bases in 1 codon;Parent=rna-XM_017943545.1
NW_017100140.1	Gnomon	exon	681725	682052	.	-	.	ID=exon-XM_017943545.1-3;Dbxref=GeneID:108579920%2CGenbank:XM_017943545.1;Note=The sequence of the model RefSeq transcript was modified relative to this genomic sequence to represent the inferred CDS: inserted 2 bases in 1 codon;Parent=rna-XM_017943545.1
NW_017100140.1	Gnomon	exon	1832401	1832539	.	+	.	ID=exon-XM_017931913.1-2;Dbxref=GeneID:108570115%2CGenbank:XM_017931913.1;Parent=rna-XM_017931913.1
NW_017100140.1	Gnomon	exon	1832095	1832193	.	+	.	ID=exon-XM_017931913.1-1;Dbxref=GeneID:108570115%2CGenbank:XM_017931913.1;Parent=rna-XM_017931913.1
NW_017100140.1	Gnomon	exon	1833612	1833873	.	+	.	ID=exon-XM_017931913.1-4;Dbxref=GeneID:108570115%2CGenbank:XM_017931913.1;Parent=rna-XM_017931913.1
NW_017100140.1	Gnomon	exon	1833289	1833539	.	+	.	ID=exon-XM_017931913.1-3;Dbxref=GeneID:108570115%2CGenbank:XM_017931913.1;Parent=rna-XM_017931913.1
NW_017100140.1	Gnomon	exon	1834202	1834516	.	+	.	ID=exon-XM_017931913.1-6;Dbxref=GeneID:108570115%2CGenbank:XM_017931913.1;Parent=rna-XM_017931913.1
NW_017100140.1	Gnomon	exon	1833951	1834131	.	+	.	ID=exon-XM_017931913.1-5;Dbxref=GeneID:108570115%2CGenbank:XM_017931913.1;Parent=rna-XM_017931913.1
NW_017100140.1	Gnomon	exon	1835013	1835266	.	+	.	ID=exon-XM_017931913.1-8;Dbxref=GeneID:108570115%2CGenbank:XM_017931913.1;Parent=rna-XM_017931913.1
NW_017100140.1	Gnomon	exon	1834597	1834951	.	+	.	ID=exon-XM_017931913.1-7;Dbxref=GeneID:108570115%2CGenbank:XM_017931913.1;Parent=rna-XM_017931913.1
NW_017100140.1	Gnomon	exon	1835340	1835555	.	+	.	ID=exon-XM_017931913.1-9;Dbxref=GeneID:108570115%2CGenbank:XM_017931913.1;Parent=rna-XM_017931913.1
NW_017100140.1	Gnomon	mRNA	2194752	2196035	.	-	.	Name=XM_017943950.1;ID=rna-XM_017943950.1;Dbxref=GeneID:108580237%2CGenbank:XM_017943950.1;Parent=gene-LOC108580237
NW_017100140.1	Gnomon	CDS	718574	719030	.	-	0	Name=XP_017799072.1;ID=cds-XP_017799072.1;Dbxref=GeneID:108579944%2CGenbank:XP_017799072.1;Parent=rna-XM_017943583.1
NW_017100140.1	Gnomon	CDS	718373	718495	.	-	0	Name=XP_017799072.1;ID=cds-XP_017799072.1;Dbxref=GeneID:108579944%2CGenbank:XP_017799072.1;Parent=rna-XM_017943583.1
NW_017100140.1	Gnomon	CDS	717513	717781	.	-	0	Name=XP_017799072.1;ID=cds-XP_017799072.1;Dbxref=GeneID:108579944%2CGenbank:XP_017799072.1;Parent=rna-XM_017943583.1
NW_017100140.1	Gnomon	CDS	1711363	1711985	.	-	0	Name=XP_017787669.1;ID=cds-XP_017787669.1;Dbxref=GeneID:108570337%2CGenbank:XP_017787669.1;Parent=rna-XM_017932180.1
NW_017100140.1	Gnomon	CDS	1710420	1711275	.	-	0	Name=XP_017787669.1;ID=cds-XP_017787669.1;Dbxref=GeneID:108570337%2CGenbank:XP_017787669.1;Parent=rna-XM_017932180.1
NW_017100140.1	Gnomon	mRNA	663064	664971	.	+	.	Name=XM_017932395.1;ID=rna-XM_017932395.1;Dbxref=GeneID:108570519%2CGenbank:XM_017932395.1;Parent=gene-LOC108570519
NW_017100140.1	Gnomon	mRNA	1817961	1820384	.	+	.	Name=XM_017932405.1;ID=rna-XM_017932405.1;Dbxref=GeneID:108570530%2CGenbank:XM_017932405.1;Parent=gene-LOC108570530
NW_017100140.1	Gnomon	exon	1846918	1847367	.	-	.	ID=exon-XM_017943814.1-7;Dbxref=GeneID:108580144%2CGenbank:XM_017943814.1;Parent=rna-XM_017943814.1
NW_017100140.1	Gnomon	exon	1847440	1847696	.	-	.	ID=exon-XM_017943814.1-6;Dbxref=GeneID:108580144%2CGenbank:XM_017943814.1;Parent=rna-XM_017943814.1
NW_017100140.1	Gnomon	exon	1847772	1848097	.	-	.	ID=exon-XM_017943814.1-5;Dbxref=GeneID:108580144%2CGenbank:XM_017943814.1;Parent=rna-XM_017943814.1
NW_017100140.1	Gnomon	exon	1848169	1848406	.	-	.	ID=exon-XM_017943814.1-4;Dbxref=GeneID:108580144%2CGenbank:XM_017943814.1;Parent=rna-XM_017943814.1
NW_017100140.1	Gnomon	exon	1848479	1848558	.	-	.	ID=exon-XM_017943814.1-3;Dbxref=GeneID:108580144%2CGenbank:XM_017943814.1;Parent=rna-XM_017943814.1
NW_017100140.1	Gnomon	exon	1848632	1848705	.	-	.	ID=exon-XM_017943814.1-2;Dbxref=GeneID:108580144%2CGenbank:XM_017943814.1;Parent=rna-XM_017943814.1
NW_017100140.1	Gnomon	exon	1848901	1848966	.	-	.	ID=exon-XM_017943814.1-1;Dbxref=GeneID:108580144%2CGenbank:XM_017943814.1;Parent=rna-XM_017943814.1
NW_017100140.1	Gnomon	exon	664784	664971	.	+	.	ID=exon-XM_017932395.1-2;Dbxref=GeneID:108570519%2CGenbank:XM_017932395.1;Parent=rna-XM_017932395.1
NW_017100140.1	Gnomon	exon	663064	663322	.	+	.	ID=exon-XM_017932395.1-1;Dbxref=GeneID:108570519%2CGenbank:XM_017932395.1;Parent=rna-XM_017932395.1
NW_017100140.1	Gnomon	CDS	726253	726760	.	-	0	Name=XP_017787760.1;ID=cds-XP_017787760.1;Dbxref=GeneID:108570407%2CGenbank:XP_017787760.1;Parent=rna-XM_017932271.1
NW_017100140.1	Gnomon	CDS	724817	725178	.	-	0	Name=XP_017787760.1;ID=cds-XP_017787760.1;Dbxref=GeneID:108570407%2CGenbank:XP_017787760.1;Parent=rna-XM_017932271.1
NW_017100140.1	Gnomon	mRNA	1216434	1406828	.	+	.	Name=XM_017943712.1;ID=rna-XM_017943712.1;Dbxref=GeneID:108580049%2CGenbank:XM_017943712.1;Parent=gene-LOC108580049
NW_017100140.1	Gnomon	exon	675589	675731	.	+	.	ID=exon-XM_017943521.1-3;Dbxref=GeneID:108579898%2CGenbank:XM_017943521.1;Parent=rna-XM_017943521.1
NW_017100140.1	Gnomon	exon	675310	675492	.	+	.	ID=exon-XM_017943521.1-2;Dbxref=GeneID:108579898%2CGenbank:XM_017943521.1;Parent=rna-XM_017943521.1
NW_017100140.1	Gnomon	exon	673953	674238	.	+	.	ID=exon-XM_017943521.1-1;Dbxref=GeneID:108579898%2CGenbank:XM_017943521.1;Parent=rna-XM_017943521.1
NW_017100140.1	Gnomon	exon	1785839	1786041	.	+	.	ID=exon-XM_017943781.1-2;Dbxref=GeneID:108580112%2CGenbank:XM_017943781.1;Note=The sequence of the model RefSeq transcript was modified relative to this genomic sequence to represent the inferred CDS: deleted 1 base in 1 codon;Parent=rna-XM_017943781.1
NW_017100140.1	Gnomon	exon	1785221	1785481	.	+	.	ID=exon-XM_017943781.1-1;Dbxref=GeneID:108580112%2CGenbank:XM_017943781.1;Note=The sequence of the model RefSeq transcript was modified relative to this genomic sequence to represent the inferred CDS: deleted 1 base in 1 codon;Parent=rna-XM_017943781.1
NW_017100140.1	Gnomon	exon	1786337	1786468	.	+	.	ID=exon-XM_017943781.1-4;Dbxref=GeneID:108580112%2CGenbank:XM_017943781.1;Note=The sequence of the model RefSeq transcript was modified relative to this genomic sequence to represent the inferred CDS: deleted 1 base in 1 codon;Parent=rna-XM_017943781.1
NW_017100140.1	Gnomon	exon	1786127	1786287	.	+	.	ID=exon-XM_017943781.1-3;Dbxref=GeneID:108580112%2CGenbank:XM_017943781.1;Note=The sequence of the model RefSeq transcript was modified relative to this genomic sequence to represent the inferred CDS: deleted 1 base in 1 codon;Parent=rna-XM_017943781.1
NW_017100140.1	Gnomon	exon	1786888	1787221	.	+	.	ID=exon-XM_017943781.1-6;Dbxref=GeneID:108580112%2CGenbank:XM_017943781.1;Note=The sequence of the model RefSeq transcript was modified relative to this genomic sequence to represent the inferred CDS: deleted 1 base in 1 codon;Parent=rna-XM_017943781.1
NW_017100140.1	Gnomon	exon	1786556	1786809	.	+	.	ID=exon-XM_017943781.1-5;Dbxref=GeneID:108580112%2CGenbank:XM_017943781.1;Note=The sequence of the model RefSeq transcript was modified relative to this genomic sequence to represent the inferred CDS: deleted 1 base in 1 codon;Parent=rna-XM_017943781.1
NW_017100140.1	Gnomon	exon	1787526	1787644	.	+	.	ID=exon-XM_017943781.1-8;Dbxref=GeneID:108580112%2CGenbank:XM_017943781.1;Note=The sequence of the model RefSeq transcript was modified relative to this genomic sequence to represent the inferred CDS: deleted 1 base in 1 codon;Parent=rna-XM_017943781.1
NW_017100140.1	Gnomon	exon	1787317	1787447	.	+	.	ID=exon-XM_017943781.1-7;Dbxref=GeneID:108580112%2CGenbank:XM_017943781.1;Note=The sequence of the model RefSeq transcript was modified relative to this genomic sequence to represent the inferred CDS: deleted 1 base in 1 codon;Parent=rna-XM_017943781.1
NW_017100140.1	Gnomon	exon	1787646	1787692	.	+	.	ID=exon-XM_017943781.1-9;Dbxref=GeneID:108580112%2CGenbank:XM_017943781.1;Note=The sequence of the model RefSeq transcript was modified relative to this genomic sequence to represent the inferred CDS: deleted 1 base in 1 codon;Parent=rna-XM_017943781.1
NW_017100140.1	Gnomon	mRNA	756970	758697	.	-	.	Name=XM_017943618.1;ID=rna-XM_017943618.1;Dbxref=GeneID:108579973%2CGenbank:XM_017943618.1;Parent=gene-LOC108579973
NW_017100140.1	Gnomon	CDS	1823747	1824046	.	-	0	Name=XP_017787914.1;ID=cds-XP_017787914.1;Dbxref=GeneID:108570540%2CGenbank:XP_017787914.1;Parent=rna-XM_017932425.1
NW_017100140.1	Gnomon	CDS	1823109	1823673	.	-	0	Name=XP_017787914.1;ID=cds-XP_017787914.1;Dbxref=GeneID:108570540%2CGenbank:XP_017787914.1;Parent=rna-XM_017932425.1
NW_017100140.1	Gnomon	CDS	1822748	1823034	.	-	0	Name=XP_017787914.1;ID=cds-XP_017787914.1;Dbxref=GeneID:108570540%2CGenbank:XP_017787914.1;Parent=rna-XM_017932425.1
NW_017100140.1	Gnomon	mRNA	1764304	1765598	.	-	.	Name=XM_017943758.1;ID=rna-XM_017943758.1;Dbxref=GeneID:108580090%2CGenbank:XM_017943758.1;Parent=gene-LOC108580090
NW_017100140.1	Gnomon	CDS	1944961	1945062	.	-	0	Name=XP_017799368.1;ID=cds-XP_017799368.1;Dbxref=GeneID:108580179%2CGenbank:XP_017799368.1;Parent=rna-XM_017943879.1
NW_017100140.1	Gnomon	CDS	1944631	1944882	.	-	0	Name=XP_017799368.1;ID=cds-XP_017799368.1;Dbxref=GeneID:108580179%2CGenbank:XP_017799368.1;Parent=rna-XM_017943879.1
NW_017100140.1	Gnomon	CDS	1944275	1944536	.	-	0	Name=XP_017799368.1;ID=cds-XP_017799368.1;Dbxref=GeneID:108580179%2CGenbank:XP_017799368.1;Parent=rna-XM_017943879.1
NW_017100140.1	Gnomon	CDS	1944032	1944213	.	-	0	Name=XP_017799368.1;ID=cds-XP_017799368.1;Dbxref=GeneID:108580179%2CGenbank:XP_017799368.1;Parent=rna-XM_017943879.1
NW_017100140.1	Gnomon	CDS	1943754	1943966	.	-	0	Name=XP_017799368.1;ID=cds-XP_017799368.1;Dbxref=GeneID:108580179%2CGenbank:XP_017799368.1;Parent=rna-XM_017943879.1
NW_017100140.1	Gnomon	CDS	1943405	1943689	.	-	0	Name=XP_017799368.1;ID=cds-XP_017799368.1;Dbxref=GeneID:108580179%2CGenbank:XP_017799368.1;Parent=rna-XM_017943879.1
NW_017100140.1	Gnomon	mRNA	1860731	1862947	.	-	.	Name=XM_017943997.1;ID=rna-XM_017943997.1;Dbxref=GeneID:108580283%2CGenbank:XM_017943997.1;Parent=gene-LOC108580283
NW_017100140.1	Gnomon	CDS	1743043	1743122	.	-	0	Name=XP_017799223.1;ID=cds-XP_017799223.1;Dbxref=GeneID:108580072%2CGenbank:XP_017799223.1;Parent=rna-XM_017943734.1
NW_017100140.1	Gnomon	CDS	1742707	1742973	.	-	0	Name=XP_017799223.1;ID=cds-XP_017799223.1;Dbxref=GeneID:108580072%2CGenbank:XP_017799223.1;Parent=rna-XM_017943734.1
NW_017100140.1	Gnomon	CDS	1741753	1742032	.	-	0	Name=XP_017799223.1;ID=cds-XP_017799223.1;Dbxref=GeneID:108580072%2CGenbank:XP_017799223.1;Parent=rna-XM_017943734.1
NW_017100140.1	Gnomon	exon	2194848	2195516	.	-	.	ID=exon-XM_017943956.1-2;Dbxref=GeneID:108580237%2CGenbank:XM_017943956.1;Parent=rna-XM_017943956.1
NW_017100140.1	Gnomon	exon	2195887	2196035	.	-	.	ID=exon-XM_017943956.1-1;Dbxref=GeneID:108580237%2CGenbank:XM_017943956.1;Parent=rna-XM_017943956.1
NW_017100140.1	Gnomon	exon	2194670	2194772	.	-	.	ID=exon-XM_017943956.1-3;Dbxref=GeneID:108580237%2CGenbank:XM_017943956.1;Parent=rna-XM_017943956.1
NW_017100140.1	Gnomon	mRNA	1935120	1936395	.	+	.	Name=XM_017943854.1;ID=rna-XM_017943854.1;Dbxref=GeneID:108580164%2CGenbank:XM_017943854.1;Parent=gene-LOC108580164
NW_017100140.1	Gnomon	exon	931192	931917	.	+	.	ID=exon-XM_017932077.1-3;Dbxref=GeneID:108570248%2CGenbank:XM_017932077.1;Parent=rna-XM_017932077.1
NW_017100140.1	Gnomon	exon	930868	931108	.	+	.	ID=exon-XM_017932077.1-2;Dbxref=GeneID:108570248%2CGenbank:XM_017932077.1;Parent=rna-XM_017932077.1
NW_017100140.1	Gnomon	exon	930688	930770	.	+	.	ID=exon-XM_017932077.1-1;Dbxref=GeneID:108570248%2CGenbank:XM_017932077.1;Parent=rna-XM_017932077.1
NW_017100140.1	Gnomon	CDS	930688	930770	.	+	0	Name=XP_017787566.1;ID=cds-XP_017787566.1;Dbxref=GeneID:108570248%2CGenbank:XP_017787566.1;Parent=rna-XM_017932077.1
NW_017100140.1	Gnomon	CDS	930868	931108	.	+	0	Name=XP_017787566.1;ID=cds-XP_017787566.1;Dbxref=GeneID:108570248%2CGenbank:XP_017787566.1;Parent=rna-XM_017932077.1
NW_017100140.1	Gnomon	CDS	931192	931917	.	+	0	Name=XP_017787566.1;ID=cds-XP_017787566.1;Dbxref=GeneID:108570248%2CGenbank:XP_017787566.1;Parent=rna-XM_017932077.1
NW_017100140.1	Gnomon	CDS	596466	596569	.	-	0	Name=XP_017787816.1;ID=cds-XP_017787816.1;Dbxref=GeneID:108570460%2CGenbank:XP_017787816.1;Parent=rna-XM_017932327.1
NW_017100140.1	Gnomon	CDS	596033	596394	.	-	0	Name=XP_017787816.1;ID=cds-XP_017787816.1;Dbxref=GeneID:108570460%2CGenbank:XP_017787816.1;Parent=rna-XM_017932327.1
NW_017100140.1	Gnomon	CDS	595649	595929	.	-	0	Name=XP_017787816.1;ID=cds-XP_017787816.1;Dbxref=GeneID:108570460%2CGenbank:XP_017787816.1;Parent=rna-XM_017932327.1
NW_017100140.1	Gnomon	mRNA	1855523	1864334	.	-	.	Name=XM_017944008.1;ID=rna-XM_017944008.1;Dbxref=GeneID:108580294%2CGenbank:XM_017944008.1;Parent=gene-LOC108580294
NW_017100140.1	Gnomon	mRNA	1867986	1870145	.	-	.	Name=XM_017931954.1;ID=rna-XM_017931954.1;Dbxref=GeneID:108570159%2CGenbank:XM_017931954.1;Parent=gene-LOC108570159
NW_017100140.1	Gnomon	mRNA	704613	705727	.	-	.	Name=XM_017932304.1;ID=rna-XM_017932304.1;Dbxref=GeneID:108570441%2CGenbank:XM_017932304.1;Parent=gene-LOC108570441
NW_017100140.1	Gnomon	exon	666022	666789	.	-	.	ID=exon-XM_017932146.1-1;Dbxref=GeneID:108570304%2CGenbank:XM_017932146.1;Parent=rna-XM_017932146.1
NW_017100140.1	Gnomon	exon	1741753	1742032	.	-	.	ID=exon-XM_017943734.1-3;Dbxref=GeneID:108580072%2CGenbank:XM_017943734.1;Parent=rna-XM_017943734.1
NW_017100140.1	Gnomon	exon	1742707	1742973	.	-	.	ID=exon-XM_017943734.1-2;Dbxref=GeneID:108580072%2CGenbank:XM_017943734.1;Parent=rna-XM_017943734.1
NW_017100140.1	Gnomon	exon	1743043	1743122	.	-	.	ID=exon-XM_017943734.1-1;Dbxref=GeneID:108580072%2CGenbank:XM_017943734.1;Parent=rna-XM_017943734.1
NW_017100140.1	Gnomon	mRNA	1733155	1740252	.	-	.	Name=XM_017932293.1;ID=rna-XM_017932293.1;Dbxref=GeneID:108570430%2CGenbank:XM_017932293.1;Parent=gene-LOC108570430
NW_017100140.1	Gnomon	mRNA	2211946	2215771	.	-	.	Name=XM_017932051.1;ID=rna-XM_017932051.1;Dbxref=GeneID:108570230%2CGenbank:XM_017932051.1;Parent=gene-LOC108570230
NW_017100140.1	Gnomon	CDS	930071	930304	.	-	0	Name=XP_017787468.1;ID=cds-XP_017787468.1;Dbxref=GeneID:108570176%2CGenbank:XP_017787468.1;Parent=rna-XM_017931979.1
NW_017100140.1	Gnomon	CDS	929308	929740	.	-	0	Name=XP_017787468.1;ID=cds-XP_017787468.1;Dbxref=GeneID:108570176%2CGenbank:XP_017787468.1;Parent=rna-XM_017931979.1
NW_017100140.1	Gnomon	CDS	928809	929222	.	-	0	Name=XP_017787468.1;ID=cds-XP_017787468.1;Dbxref=GeneID:108570176%2CGenbank:XP_017787468.1;Parent=rna-XM_017931979.1
NW_017100140.1	Gnomon	CDS	928544	928740	.	-	0	Name=XP_017787468.1;ID=cds-XP_017787468.1;Dbxref=GeneID:108570176%2CGenbank:XP_017787468.1;Parent=rna-XM_017931979.1
NW_017100140.1	Gnomon	CDS	928372	928471	.	-	0	Name=XP_017787468.1;ID=cds-XP_017787468.1;Dbxref=GeneID:108570176%2CGenbank:XP_017787468.1;Parent=rna-XM_017931979.1
NW_017100140.1	Gnomon	CDS	928061	928293	.	-	0	Name=XP_017787468.1;ID=cds-XP_017787468.1;Dbxref=GeneID:108570176%2CGenbank:XP_017787468.1;Parent=rna-XM_017931979.1
NW_017100140.1	Gnomon	mRNA	1804008	1812951	.	+	.	Name=XM_017932445.1;ID=rna-XM_017932445.1;Dbxref=GeneID:108570557%2CGenbank:XM_017932445.1;Parent=gene-LOC108570557
NW_017100140.1	Gnomon	exon	616258	616640	.	-	.	ID=exon-XM_017932349.1-2;Dbxref=GeneID:108570480%2CGenbank:XM_017932349.1;Parent=rna-XM_017932349.1
NW_017100140.1	Gnomon	exon	616722	617223	.	-	.	ID=exon-XM_017932349.1-1;Dbxref=GeneID:108570480%2CGenbank:XM_017932349.1;Parent=rna-XM_017932349.1
NW_017100140.1	Gnomon	mRNA	2070820	2080754	.	-	.	Name=XM_017943904.1;ID=rna-XM_017943904.1;Dbxref=GeneID:108580197%2CGenbank:XM_017943904.1;Parent=gene-LOC108580197
NW_017100140.1	Gnomon	mRNA	656047	657828	.	-	.	Name=XM_017943510.1;ID=rna-XM_017943510.1;Dbxref=GeneID:108579887%2CGenbank:XM_017943510.1;Parent=gene-LOC108579887
NW_017100140.1	Gnomon	exon	643897	644237	.	-	.	ID=exon-XM_017932372.1-3;Dbxref=GeneID:108570501%2CGenbank:XM_017932372.1;Note=The sequence of the model RefSeq transcript was modified relative to this genomic sequence to represent the inferred CDS: inserted 1 base in 1 codon;Parent=rna-XM_017932372.1
NW_017100140.1	Gnomon	exon	646340	646399	.	-	.	ID=exon-XM_017932372.1-2;Dbxref=GeneID:108570501%2CGenbank:XM_017932372.1;Note=The sequence of the model RefSeq transcript was modified relative to this genomic sequence to represent the inferred CDS: inserted 1 base in 1 codon;Parent=rna-XM_017932372.1
NW_017100140.1	Gnomon	exon	646402	646681	.	-	.	ID=exon-XM_017932372.1-1;Dbxref=GeneID:108570501%2CGenbank:XM_017932372.1;Note=The sequence of the model RefSeq transcript was modified relative to this genomic sequence to represent the inferred CDS: inserted 1 base in 1 codon;Parent=rna-XM_017932372.1
NW_017100140.1	Gnomon	exon	1881307	1881419	.	-	.	ID=exon-XM_017931888.1-5;Dbxref=GeneID:108570097%2CGenbank:XM_017931888.1;Parent=rna-XM_017931888.1
NW_017100140.1	Gnomon	exon	1881493	1881563	.	-	.	ID=exon-XM_017931888.1-4;Dbxref=GeneID:108570097%2CGenbank:XM_017931888.1;Parent=rna-XM_017931888.1
NW_017100140.1	Gnomon	exon	1881641	1881958	.	-	.	ID=exon-XM_017931888.1-3;Dbxref=GeneID:108570097%2CGenbank:XM_017931888.1;Parent=rna-XM_017931888.1
NW_017100140.1	Gnomon	exon	1882030	1882173	.	-	.	ID=exon-XM_017931888.1-2;Dbxref=GeneID:108570097%2CGenbank:XM_017931888.1;Parent=rna-XM_017931888.1
NW_017100140.1	Gnomon	exon	1879715	1880120	.	-	.	ID=exon-XM_017931888.1-9;Dbxref=GeneID:108570097%2CGenbank:XM_017931888.1;Parent=rna-XM_017931888.1
NW_017100140.1	Gnomon	exon	1880202	1880391	.	-	.	ID=exon-XM_017931888.1-8;Dbxref=GeneID:108570097%2CGenbank:XM_017931888.1;Parent=rna-XM_017931888.1
NW_017100140.1	Gnomon	exon	1880487	1880877	.	-	.	ID=exon-XM_017931888.1-7;Dbxref=GeneID:108570097%2CGenbank:XM_017931888.1;Parent=rna-XM_017931888.1
NW_017100140.1	Gnomon	exon	1880962	1881228	.	-	.	ID=exon-XM_017931888.1-6;Dbxref=GeneID:108570097%2CGenbank:XM_017931888.1;Parent=rna-XM_017931888.1
NW_017100140.1	Gnomon	exon	1882337	1882430	.	-	.	ID=exon-XM_017931888.1-1;Dbxref=GeneID:108570097%2CGenbank:XM_017931888.1;Parent=rna-XM_017931888.1
NW_017100140.1	Gnomon	mRNA	1696503	1709684	.	+	.	Name=XM_017944100.1;ID=rna-XM_017944100.1;Dbxref=GeneID:108580363%2CGenbank:XM_017944100.1;Note=The sequence of the model RefSeq transcript was modified relative to this genomic sequence to represent the inferred CDS: inserted 1 base in 1 codon%3B deleted 2 bases in 1 codon;Parent=gene-LOC108580363
NW_017100140.1	Gnomon	mRNA	616258	617223	.	-	.	Name=XM_017932349.1;ID=rna-XM_017932349.1;Dbxref=GeneID:108570480%2CGenbank:XM_017932349.1;Parent=gene-LOC108570480
NW_017100140.1	Gnomon	exon	1942181	1942306	.	+	.	ID=exon-XM_017932124.1-3;Dbxref=GeneID:108570284%2CGenbank:XM_017932124.1;Parent=rna-XM_017932124.1
NW_017100140.1	Gnomon	exon	1941925	1942111	.	+	.	ID=exon-XM_017932124.1-2;Dbxref=GeneID:108570284%2CGenbank:XM_017932124.1;Parent=rna-XM_017932124.1
NW_017100140.1	Gnomon	exon	1941216	1941841	.	+	.	ID=exon-XM_017932124.1-1;Dbxref=GeneID:108570284%2CGenbank:XM_017932124.1;Parent=rna-XM_017932124.1
NW_017100140.1	Gnomon	exon	1942956	1943260	.	+	.	ID=exon-XM_017932124.1-6;Dbxref=GeneID:108570284%2CGenbank:XM_017932124.1;Parent=rna-XM_017932124.1
NW_017100140.1	Gnomon	exon	1942681	1942881	.	+	.	ID=exon-XM_017932124.1-5;Dbxref=GeneID:108570284%2CGenbank:XM_017932124.1;Parent=rna-XM_017932124.1
NW_017100140.1	Gnomon	exon	1942407	1942599	.	+	.	ID=exon-XM_017932124.1-4;Dbxref=GeneID:108570284%2CGenbank:XM_017932124.1;Parent=rna-XM_017932124.1
NW_017100140.1	Gnomon	exon	1873405	1874025	.	+	.	ID=exon-XM_017943840.1-2;Dbxref=GeneID:108580160%2CGenbank:XM_017943840.1;Parent=rna-XM_017943840.1
NW_017100140.1	Gnomon	exon	1873068	1873319	.	+	.	ID=exon-XM_017943840.1-1;Dbxref=GeneID:108580160%2CGenbank:XM_017943840.1;Parent=rna-XM_017943840.1
