# Supplementary material for: Prevalent bee venom genes evolved before the aculeate stinger and eusociality
Source: BMC Biol. 2023 Oct 23;21:229. doi: 10.1186/s12915-023-01656-5 (PMC10591384; doi:10.1186/s12915-023-01656-5)
Supplement: Supplementary file 42 — Additional file 42. Gff files of all toxin gene annotations. [file 12915_2023_1656_MOESM42_ESM.zip › AdditionalFile9_ToxinGeneAnnotations/NW_003790640.1._APH.gff_modified_Koludarov_et_al_2021.gff3]

##gff-version 3
##source-version geneious 2020.2.2
##sequence-region	NW_003790640.1	1	1636629
NW_003790640.1	Koludarov_et_al_2021	gene	354319	357061	.	-	.	Name=prostatic APH
NW_003790640.1	Gnomon	exon	1595383	1595541	.	+	.	ID=exon-XM_031916989.1-10;Dbxref=GeneID:100872532%2CGenbank:XM_031916989.1;Parent=rna-XM_031916989.1
NW_003790640.1	Gnomon	exon	1595625	1595746	.	+	.	ID=exon-XM_031916989.1-11;Dbxref=GeneID:100872532%2CGenbank:XM_031916989.1;Parent=rna-XM_031916989.1
NW_003790640.1	Gnomon	exon	1596769	1596819	.	+	.	ID=exon-XM_031916989.1-12;Dbxref=GeneID:100872532%2CGenbank:XM_031916989.1;Parent=rna-XM_031916989.1
NW_003790640.1	Gnomon	exon	1597728	1597945	.	+	.	ID=exon-XM_031916989.1-13;Dbxref=GeneID:100872532%2CGenbank:XM_031916989.1;Parent=rna-XM_031916989.1
NW_003790640.1	Gnomon	exon	133290	133536	.	+	.	ID=exon-XM_031916949.1-3;Dbxref=GeneID:100863453%2CGenbank:XM_031916949.1;Parent=rna-XM_031916949.1
NW_003790640.1	Gnomon	exon	134094	134331	.	+	.	ID=exon-XM_031916949.1-4;Dbxref=GeneID:100863453%2CGenbank:XM_031916949.1;Parent=rna-XM_031916949.1
NW_003790640.1	Gnomon	exon	141918	142292	.	+	.	ID=exon-XM_031916949.1-5;Dbxref=GeneID:100863453%2CGenbank:XM_031916949.1;Parent=rna-XM_031916949.1
NW_003790640.1	Gnomon	exon	142434	142620	.	+	.	ID=exon-XM_031916949.1-6;Dbxref=GeneID:100863453%2CGenbank:XM_031916949.1;Parent=rna-XM_031916949.1
NW_003790640.1	Gnomon	exon	142699	142875	.	+	.	ID=exon-XM_031916949.1-7;Dbxref=GeneID:100863453%2CGenbank:XM_031916949.1;Parent=rna-XM_031916949.1
NW_003790640.1	Gnomon	exon	142949	143048	.	+	.	ID=exon-XM_031916949.1-8;Dbxref=GeneID:100863453%2CGenbank:XM_031916949.1;Parent=rna-XM_031916949.1
NW_003790640.1	Gnomon	exon	143180	143451	.	+	.	ID=exon-XM_031916949.1-9;Dbxref=GeneID:100863453%2CGenbank:XM_031916949.1;Parent=rna-XM_031916949.1
NW_003790640.1	Gnomon	exon	132972	133059	.	+	.	ID=exon-XM_031916949.1-1;Dbxref=GeneID:100863453%2CGenbank:XM_031916949.1;Parent=rna-XM_031916949.1
NW_003790640.1	Gnomon	exon	133125	133208	.	+	.	ID=exon-XM_031916949.1-2;Dbxref=GeneID:100863453%2CGenbank:XM_031916949.1;Parent=rna-XM_031916949.1
NW_003790640.1	Gnomon	CDS	332826	333038	.	+	0	Name=XP_012343023.1;ID=cds-XP_012343023.1;Dbxref=GeneID:100869829%2CGenbank:XP_012343023.1;Parent=rna-XM_012487569.2
NW_003790640.1	Gnomon	CDS	333166	333301	.	+	0	Name=XP_012343023.1;ID=cds-XP_012343023.1;Dbxref=GeneID:100869829%2CGenbank:XP_012343023.1;Parent=rna-XM_012487569.2
NW_003790640.1	Gnomon	CDS	333395	333514	.	+	0	Name=XP_012343023.1;ID=cds-XP_012343023.1;Dbxref=GeneID:100869829%2CGenbank:XP_012343023.1;Parent=rna-XM_012487569.2
NW_003790640.1	Gnomon	CDS	333622	333722	.	+	0	Name=XP_012343023.1;ID=cds-XP_012343023.1;Dbxref=GeneID:100869829%2CGenbank:XP_012343023.1;Parent=rna-XM_012487569.2
NW_003790640.1	Gnomon	CDS	334684	335097	.	+	0	Name=XP_012343023.1;ID=cds-XP_012343023.1;Dbxref=GeneID:100869829%2CGenbank:XP_012343023.1;Parent=rna-XM_012487569.2
NW_003790640.1	Gnomon	CDS	335668	337131	.	+	0	Name=XP_012343023.1;ID=cds-XP_012343023.1;Dbxref=GeneID:100869829%2CGenbank:XP_012343023.1;Parent=rna-XM_012487569.2
NW_003790640.1	Gnomon	exon	68661	68804	.	+	.	ID=exon-XM_012487535.2-18;Dbxref=GeneID:100870070%2CGenbank:XM_012487535.2;Parent=rna-XM_012487535.2
NW_003790640.1	Gnomon	exon	69511	69655	.	+	.	ID=exon-XM_012487535.2-19;Dbxref=GeneID:100870070%2CGenbank:XM_012487535.2;Parent=rna-XM_012487535.2
NW_003790640.1	Gnomon	exon	65305	65453	.	+	.	ID=exon-XM_012487535.2-16;Dbxref=GeneID:100870070%2CGenbank:XM_012487535.2;Parent=rna-XM_012487535.2
NW_003790640.1	Gnomon	exon	67175	67309	.	+	.	ID=exon-XM_012487535.2-17;Dbxref=GeneID:100870070%2CGenbank:XM_012487535.2;Parent=rna-XM_012487535.2
NW_003790640.1	Gnomon	exon	64789	65024	.	+	.	ID=exon-XM_012487535.2-14;Dbxref=GeneID:100870070%2CGenbank:XM_012487535.2;Parent=rna-XM_012487535.2
NW_003790640.1	Gnomon	exon	65085	65209	.	+	.	ID=exon-XM_012487535.2-15;Dbxref=GeneID:100870070%2CGenbank:XM_012487535.2;Parent=rna-XM_012487535.2
NW_003790640.1	Gnomon	exon	64339	64432	.	+	.	ID=exon-XM_012487535.2-12;Dbxref=GeneID:100870070%2CGenbank:XM_012487535.2;Parent=rna-XM_012487535.2
NW_003790640.1	Gnomon	exon	64505	64722	.	+	.	ID=exon-XM_012487535.2-13;Dbxref=GeneID:100870070%2CGenbank:XM_012487535.2;Parent=rna-XM_012487535.2
NW_003790640.1	Gnomon	exon	63545	63782	.	+	.	ID=exon-XM_012487535.2-10;Dbxref=GeneID:100870070%2CGenbank:XM_012487535.2;Parent=rna-XM_012487535.2
NW_003790640.1	Gnomon	exon	64014	64124	.	+	.	ID=exon-XM_012487535.2-11;Dbxref=GeneID:100870070%2CGenbank:XM_012487535.2;Parent=rna-XM_012487535.2
NW_003790640.1	Gnomon	mRNA	1552363	1554648	.	+	.	Name=XM_031916960.1;ID=rna-XM_031916960.1;Dbxref=GeneID:100867444%2CGenbank:XM_031916960.1;Parent=gene-LOC100867444
NW_003790640.1	Gnomon	exon	72701	72862	.	+	.	ID=exon-XM_012487535.2-25;Dbxref=GeneID:100870070%2CGenbank:XM_012487535.2;Parent=rna-XM_012487535.2
NW_003790640.1	Gnomon	exon	72922	73038	.	+	.	ID=exon-XM_012487535.2-26;Dbxref=GeneID:100870070%2CGenbank:XM_012487535.2;Parent=rna-XM_012487535.2
NW_003790640.1	Gnomon	exon	72084	72321	.	+	.	ID=exon-XM_012487535.2-23;Dbxref=GeneID:100870070%2CGenbank:XM_012487535.2;Parent=rna-XM_012487535.2
NW_003790640.1	Gnomon	exon	72401	72494	.	+	.	ID=exon-XM_012487535.2-24;Dbxref=GeneID:100870070%2CGenbank:XM_012487535.2;Parent=rna-XM_012487535.2
NW_003790640.1	Gnomon	exon	71107	71281	.	+	.	ID=exon-XM_012487535.2-21;Dbxref=GeneID:100870070%2CGenbank:XM_012487535.2;Parent=rna-XM_012487535.2
NW_003790640.1	Gnomon	exon	71437	71682	.	+	.	ID=exon-XM_012487535.2-22;Dbxref=GeneID:100870070%2CGenbank:XM_012487535.2;Parent=rna-XM_012487535.2
NW_003790640.1	Gnomon	exon	69719	69927	.	+	.	ID=exon-XM_012487535.2-20;Dbxref=GeneID:100870070%2CGenbank:XM_012487535.2;Parent=rna-XM_012487535.2
NW_003790640.1	Gnomon	exon	91426	91606	.	+	.	ID=exon-XM_031916950.1-3;Dbxref=GeneID:100869267%2CGenbank:XM_031916950.1;Parent=rna-XM_031916950.1
NW_003790640.1	Gnomon	exon	91820	91951	.	+	.	ID=exon-XM_031916950.1-4;Dbxref=GeneID:100869267%2CGenbank:XM_031916950.1;Parent=rna-XM_031916950.1
NW_003790640.1	Gnomon	exon	87856	88301	.	+	.	ID=exon-XM_031916950.1-1;Dbxref=GeneID:100869267%2CGenbank:XM_031916950.1;Parent=rna-XM_031916950.1
NW_003790640.1	Gnomon	exon	88369	88426	.	+	.	ID=exon-XM_031916950.1-2;Dbxref=GeneID:100869267%2CGenbank:XM_031916950.1;Parent=rna-XM_031916950.1
NW_003790640.1	Gnomon	exon	93936	94154	.	+	.	ID=exon-XM_031916950.1-9;Dbxref=GeneID:100869267%2CGenbank:XM_031916950.1;Parent=rna-XM_031916950.1
NW_003790640.1	Gnomon	exon	93357	93495	.	+	.	ID=exon-XM_031916950.1-7;Dbxref=GeneID:100869267%2CGenbank:XM_031916950.1;Parent=rna-XM_031916950.1
NW_003790640.1	Gnomon	exon	93607	93817	.	+	.	ID=exon-XM_031916950.1-8;Dbxref=GeneID:100869267%2CGenbank:XM_031916950.1;Parent=rna-XM_031916950.1
NW_003790640.1	Gnomon	exon	92679	92875	.	+	.	ID=exon-XM_031916950.1-5;Dbxref=GeneID:100869267%2CGenbank:XM_031916950.1;Parent=rna-XM_031916950.1
NW_003790640.1	Gnomon	exon	92966	93076	.	+	.	ID=exon-XM_031916950.1-6;Dbxref=GeneID:100869267%2CGenbank:XM_031916950.1;Parent=rna-XM_031916950.1
NW_003790640.1	Gnomon	exon	894384	894474	.	+	.	ID=exon-XM_012487484.2-2;Dbxref=GeneID:100865828%2CGenbank:XM_012487484.2;Note=The sequence of the model RefSeq transcript was modified relative to this genomic sequence to represent the inferred CDS: inserted 1 base in 1 codon;Parent=rna-XM_012487484.2
NW_003790640.1	Gnomon	exon	894548	894715	.	+	.	ID=exon-XM_012487484.2-3;Dbxref=GeneID:100865828%2CGenbank:XM_012487484.2;Note=The sequence of the model RefSeq transcript was modified relative to this genomic sequence to represent the inferred CDS: inserted 1 base in 1 codon;Parent=rna-XM_012487484.2
NW_003790640.1	Gnomon	exon	894777	894908	.	+	.	ID=exon-XM_012487484.2-4;Dbxref=GeneID:100865828%2CGenbank:XM_012487484.2;Note=The sequence of the model RefSeq transcript was modified relative to this genomic sequence to represent the inferred CDS: inserted 1 base in 1 codon;Parent=rna-XM_012487484.2
NW_003790640.1	Gnomon	exon	894993	895132	.	+	.	ID=exon-XM_012487484.2-5;Dbxref=GeneID:100865828%2CGenbank:XM_012487484.2;Note=The sequence of the model RefSeq transcript was modified relative to this genomic sequence to represent the inferred CDS: inserted 1 base in 1 codon;Parent=rna-XM_012487484.2
NW_003790640.1	Gnomon	exon	895280	895400	.	+	.	ID=exon-XM_012487484.2-6;Dbxref=GeneID:100865828%2CGenbank:XM_012487484.2;Note=The sequence of the model RefSeq transcript was modified relative to this genomic sequence to represent the inferred CDS: inserted 1 base in 1 codon;Parent=rna-XM_012487484.2
NW_003790640.1	Gnomon	exon	895520	895709	.	+	.	ID=exon-XM_012487484.2-7;Dbxref=GeneID:100865828%2CGenbank:XM_012487484.2;Note=The sequence of the model RefSeq transcript was modified relative to this genomic sequence to represent the inferred CDS: inserted 1 base in 1 codon;Parent=rna-XM_012487484.2
NW_003790640.1	Gnomon	exon	895815	895925	.	+	.	ID=exon-XM_012487484.2-8;Dbxref=GeneID:100865828%2CGenbank:XM_012487484.2;Note=The sequence of the model RefSeq transcript was modified relative to this genomic sequence to represent the inferred CDS: inserted 1 base in 1 codon;Parent=rna-XM_012487484.2
NW_003790640.1	Gnomon	exon	895928	895953	.	+	.	ID=exon-XM_012487484.2-9;Dbxref=GeneID:100865828%2CGenbank:XM_012487484.2;Note=The sequence of the model RefSeq transcript was modified relative to this genomic sequence to represent the inferred CDS: inserted 1 base in 1 codon;Parent=rna-XM_012487484.2
NW_003790640.1	Gnomon	gene	1424200	1428875	.	+	.	Name=LOC100871979;ID=gene-LOC100871979;Dbxref=GeneID:100871979
NW_003790640.1	Gnomon	exon	894098	894276	.	+	.	ID=exon-XM_012487484.2-1;Dbxref=GeneID:100865828%2CGenbank:XM_012487484.2;Note=The sequence of the model RefSeq transcript was modified relative to this genomic sequence to represent the inferred CDS: inserted 1 base in 1 codon;Parent=rna-XM_012487484.2
NW_003790640.1	RefSeq	cDNA_match	270741	271099	.	-	.	ID=9bc6e27a-81db-4ee5-9869-0a2914e01282;Target=XM_012487485.2 1 359
NW_003790640.1	RefSeq	cDNA_match	270277	270581	.	-	.	ID=9bc6e27a-81db-4ee5-9869-0a2914e01282;Target=XM_012487485.2 1 359
NW_003790640.1	RefSeq	cDNA_match	269553	270193	.	-	.	ID=9bc6e27a-81db-4ee5-9869-0a2914e01282;Target=XM_012487485.2 1 359
NW_003790640.1	RefSeq	cDNA_match	269277	269489	.	-	.	ID=9bc6e27a-81db-4ee5-9869-0a2914e01282;Target=XM_012487485.2 1 359
NW_003790640.1	RefSeq	cDNA_match	268867	269175	.	-	.	ID=9bc6e27a-81db-4ee5-9869-0a2914e01282;Target=XM_012487485.2 1 359
NW_003790640.1	RefSeq	cDNA_match	268610	268808	.	-	.	ID=9bc6e27a-81db-4ee5-9869-0a2914e01282;Target=XM_012487485.2 1 359
NW_003790640.1	RefSeq	cDNA_match	268381	268553	.	-	.	ID=9bc6e27a-81db-4ee5-9869-0a2914e01282;Target=XM_012487485.2 1 359
NW_003790640.1	RefSeq	cDNA_match	268213	268310	.	-	.	ID=9bc6e27a-81db-4ee5-9869-0a2914e01282;Target=XM_012487485.2 1 359
NW_003790640.1	RefSeq	cDNA_match	267895	268156	.	-	.	ID=9bc6e27a-81db-4ee5-9869-0a2914e01282;Target=XM_012487485.2 1 359
NW_003790640.1	RefSeq	cDNA_match	267176	267830	.	-	.	ID=9bc6e27a-81db-4ee5-9869-0a2914e01282;Target=XM_012487485.2 1 359
NW_003790640.1	Gnomon	exon	505466	505561	.	-	.	ID=exon-XM_031916997.1-6;Dbxref=GeneID:100867609%2CGenbank:XM_031916997.1;Note=The sequence of the model RefSeq transcript was modified relative to this genomic sequence to represent the inferred CDS: inserted 1 base in 1 codon;Parent=rna-XM_031916997.1
NW_003790640.1	Gnomon	exon	504479	504679	.	-	.	ID=exon-XM_031916997.1-7;Dbxref=GeneID:100867609%2CGenbank:XM_031916997.1;Note=The sequence of the model RefSeq transcript was modified relative to this genomic sequence to represent the inferred CDS: inserted 1 base in 1 codon;Parent=rna-XM_031916997.1
NW_003790640.1	Gnomon	exon	503215	503502	.	-	.	ID=exon-XM_031916997.1-8;Dbxref=GeneID:100867609%2CGenbank:XM_031916997.1;Note=The sequence of the model RefSeq transcript was modified relative to this genomic sequence to represent the inferred CDS: inserted 1 base in 1 codon;Parent=rna-XM_031916997.1
NW_003790640.1	Gnomon	exon	502983	503126	.	-	.	ID=exon-XM_031916997.1-9;Dbxref=GeneID:100867609%2CGenbank:XM_031916997.1;Note=The sequence of the model RefSeq transcript was modified relative to this genomic sequence to represent the inferred CDS: inserted 1 base in 1 codon;Parent=rna-XM_031916997.1
NW_003790640.1	Gnomon	exon	523758	523834	.	-	.	ID=exon-XM_031916997.1-2;Dbxref=GeneID:100867609%2CGenbank:XM_031916997.1;Note=The sequence of the model RefSeq transcript was modified relative to this genomic sequence to represent the inferred CDS: inserted 1 base in 1 codon;Parent=rna-XM_031916997.1
NW_003790640.1	Gnomon	exon	506275	506376	.	-	.	ID=exon-XM_031916997.1-3;Dbxref=GeneID:100867609%2CGenbank:XM_031916997.1;Note=The sequence of the model RefSeq transcript was modified relative to this genomic sequence to represent the inferred CDS: inserted 1 base in 1 codon;Parent=rna-XM_031916997.1
NW_003790640.1	Gnomon	exon	506018	506182	.	-	.	ID=exon-XM_031916997.1-4;Dbxref=GeneID:100867609%2CGenbank:XM_031916997.1;Note=The sequence of the model RefSeq transcript was modified relative to this genomic sequence to represent the inferred CDS: inserted 1 base in 1 codon;Parent=rna-XM_031916997.1
NW_003790640.1	Gnomon	exon	505652	505726	.	-	.	ID=exon-XM_031916997.1-5;Dbxref=GeneID:100867609%2CGenbank:XM_031916997.1;Note=The sequence of the model RefSeq transcript was modified relative to this genomic sequence to represent the inferred CDS: inserted 1 base in 1 codon;Parent=rna-XM_031916997.1
NW_003790640.1	Gnomon	exon	523837	524044	.	-	.	ID=exon-XM_031916997.1-1;Dbxref=GeneID:100867609%2CGenbank:XM_031916997.1;Note=The sequence of the model RefSeq transcript was modified relative to this genomic sequence to represent the inferred CDS: inserted 1 base in 1 codon;Parent=rna-XM_031916997.1
NW_003790640.1	Gnomon	exon	97035	97344	.	+	.	ID=exon-XM_012487584.2-1;Dbxref=GeneID:105735691%2CGenbank:XM_012487584.2;Parent=rna-XM_012487584.2
NW_003790640.1	Gnomon	exon	97419	99220	.	+	.	ID=exon-XM_012487584.2-2;Dbxref=GeneID:105735691%2CGenbank:XM_012487584.2;Parent=rna-XM_012487584.2
NW_003790640.1	Gnomon	mRNA	1555119	1558247	.	+	.	Name=XM_031916961.1;ID=rna-XM_031916961.1;Dbxref=GeneID:116414499%2CGenbank:XM_031916961.1;Note=The sequence of the model RefSeq transcript was modified relative to this genomic sequence to represent the inferred CDS: inserted 1 base in 1 codon;Parent=gene-LOC116414499
NW_003790640.1	Gnomon	exon	1309083	1309259	.	+	.	ID=exon-XM_031917019.1-2;Dbxref=GeneID:100866849%2CGenbank:XM_031917019.1;Parent=rna-XM_031917019.1
NW_003790640.1	Gnomon	exon	1309488	1309857	.	+	.	ID=exon-XM_031917019.1-3;Dbxref=GeneID:100866849%2CGenbank:XM_031917019.1;Parent=rna-XM_031917019.1
NW_003790640.1	Gnomon	exon	1307953	1308353	.	+	.	ID=exon-XM_031917019.1-1;Dbxref=GeneID:100866849%2CGenbank:XM_031917019.1;Parent=rna-XM_031917019.1
NW_003790640.1	Gnomon	mRNA	143884	148036	.	-	.	Name=XM_003694341.2;ID=rna-XM_003694341.2;Dbxref=GeneID:100871856%2CGenbank:XM_003694341.2;Parent=gene-LOC100871856
NW_003790640.1	Gnomon	gene	143884	148166	.	-	.	Name=LOC100871856;ID=gene-LOC100871856;Dbxref=GeneID:100871856
NW_003790640.1	Gnomon	CDS	332826	333038	.	+	0	Name=XP_012343021.1;ID=cds-XP_012343021.1;Dbxref=GeneID:100869829%2CGenbank:XP_012343021.1;Parent=rna-XM_012487567.2
NW_003790640.1	Gnomon	CDS	333166	333301	.	+	0	Name=XP_012343021.1;ID=cds-XP_012343021.1;Dbxref=GeneID:100869829%2CGenbank:XP_012343021.1;Parent=rna-XM_012487567.2
NW_003790640.1	Gnomon	CDS	333395	333514	.	+	0	Name=XP_012343021.1;ID=cds-XP_012343021.1;Dbxref=GeneID:100869829%2CGenbank:XP_012343021.1;Parent=rna-XM_012487567.2
NW_003790640.1	Gnomon	CDS	333622	333722	.	+	0	Name=XP_012343021.1;ID=cds-XP_012343021.1;Dbxref=GeneID:100869829%2CGenbank:XP_012343021.1;Parent=rna-XM_012487567.2
NW_003790640.1	Gnomon	CDS	334684	335097	.	+	0	Name=XP_012343021.1;ID=cds-XP_012343021.1;Dbxref=GeneID:100869829%2CGenbank:XP_012343021.1;Parent=rna-XM_012487567.2
NW_003790640.1	Gnomon	CDS	335668	337131	.	+	0	Name=XP_012343021.1;ID=cds-XP_012343021.1;Dbxref=GeneID:100869829%2CGenbank:XP_012343021.1;Parent=rna-XM_012487567.2
NW_003790640.1	Gnomon	mRNA	1424200	1428875	.	+	.	Name=XM_003694342.3;ID=rna-XM_003694342.3;Dbxref=GeneID:100871979%2CGenbank:XM_003694342.3;Note=The sequence of the model RefSeq transcript was modified relative to this genomic sequence to represent the inferred CDS: inserted 1 base in 1 codon;Parent=gene-LOC100871979
NW_003790640.1	Gnomon	CDS	78189	78334	.	-	0	Name=XP_031772889.1;ID=cds-XP_031772889.1;Dbxref=GeneID:100863103%2CGenbank:XP_031772889.1;Parent=rna-XM_031917029.1
NW_003790640.1	Gnomon	CDS	77904	78102	.	-	0	Name=XP_031772889.1;ID=cds-XP_031772889.1;Dbxref=GeneID:100863103%2CGenbank:XP_031772889.1;Parent=rna-XM_031917029.1
NW_003790640.1	Gnomon	CDS	77610	77819	.	-	0	Name=XP_031772889.1;ID=cds-XP_031772889.1;Dbxref=GeneID:100863103%2CGenbank:XP_031772889.1;Parent=rna-XM_031917029.1
NW_003790640.1	Gnomon	CDS	77345	77536	.	-	0	Name=XP_031772889.1;ID=cds-XP_031772889.1;Dbxref=GeneID:100863103%2CGenbank:XP_031772889.1;Parent=rna-XM_031917029.1
NW_003790640.1	Gnomon	CDS	76879	77221	.	-	0	Name=XP_031772889.1;ID=cds-XP_031772889.1;Dbxref=GeneID:100863103%2CGenbank:XP_031772889.1;Parent=rna-XM_031917029.1
NW_003790640.1	Gnomon	CDS	76612	76784	.	-	0	Name=XP_031772889.1;ID=cds-XP_031772889.1;Dbxref=GeneID:100863103%2CGenbank:XP_031772889.1;Parent=rna-XM_031917029.1
NW_003790640.1	Gnomon	CDS	76286	76531	.	-	0	Name=XP_031772889.1;ID=cds-XP_031772889.1;Dbxref=GeneID:100863103%2CGenbank:XP_031772889.1;Parent=rna-XM_031917029.1
NW_003790640.1	Gnomon	CDS	76028	76212	.	-	0	Name=XP_031772889.1;ID=cds-XP_031772889.1;Dbxref=GeneID:100863103%2CGenbank:XP_031772889.1;Parent=rna-XM_031917029.1
NW_003790640.1	Gnomon	CDS	75754	75932	.	-	0	Name=XP_031772889.1;ID=cds-XP_031772889.1;Dbxref=GeneID:100863103%2CGenbank:XP_031772889.1;Parent=rna-XM_031917029.1
NW_003790640.1	Gnomon	CDS	75526	75679	.	-	0	Name=XP_031772889.1;ID=cds-XP_031772889.1;Dbxref=GeneID:100863103%2CGenbank:XP_031772889.1;Parent=rna-XM_031917029.1
NW_003790640.1	Gnomon	CDS	75162	75462	.	-	0	Name=XP_031772889.1;ID=cds-XP_031772889.1;Dbxref=GeneID:100863103%2CGenbank:XP_031772889.1;Parent=rna-XM_031917029.1
NW_003790640.1	Gnomon	CDS	74920	75086	.	-	0	Name=XP_031772889.1;ID=cds-XP_031772889.1;Dbxref=GeneID:100863103%2CGenbank:XP_031772889.1;Parent=rna-XM_031917029.1
NW_003790640.1	Gnomon	CDS	74617	74839	.	-	0	Name=XP_031772889.1;ID=cds-XP_031772889.1;Dbxref=GeneID:100863103%2CGenbank:XP_031772889.1;Parent=rna-XM_031917029.1
NW_003790640.1	Gnomon	CDS	332826	333038	.	+	0	Name=XP_012343022.1;ID=cds-XP_012343022.1;Dbxref=GeneID:100869829%2CGenbank:XP_012343022.1;Parent=rna-XM_012487568.2
NW_003790640.1	Gnomon	CDS	333166	333301	.	+	0	Name=XP_012343022.1;ID=cds-XP_012343022.1;Dbxref=GeneID:100869829%2CGenbank:XP_012343022.1;Parent=rna-XM_012487568.2
NW_003790640.1	Gnomon	CDS	333395	333514	.	+	0	Name=XP_012343022.1;ID=cds-XP_012343022.1;Dbxref=GeneID:100869829%2CGenbank:XP_012343022.1;Parent=rna-XM_012487568.2
NW_003790640.1	Gnomon	CDS	333622	333722	.	+	0	Name=XP_012343022.1;ID=cds-XP_012343022.1;Dbxref=GeneID:100869829%2CGenbank:XP_012343022.1;Parent=rna-XM_012487568.2
NW_003790640.1	Gnomon	CDS	334684	335097	.	+	0	Name=XP_012343022.1;ID=cds-XP_012343022.1;Dbxref=GeneID:100869829%2CGenbank:XP_012343022.1;Parent=rna-XM_012487568.2
NW_003790640.1	Gnomon	CDS	335668	337131	.	+	0	Name=XP_012343022.1;ID=cds-XP_012343022.1;Dbxref=GeneID:100869829%2CGenbank:XP_012343022.1;Parent=rna-XM_012487568.2
NW_003790640.1	Gnomon	exon	887518	887640	.	+	.	ID=exon-XM_012487477.2-10;Dbxref=GeneID:100869151%2CGenbank:XM_012487477.2;Parent=rna-XM_012487477.2
NW_003790640.1	Gnomon	exon	887739	887866	.	+	.	ID=exon-XM_012487477.2-11;Dbxref=GeneID:100869151%2CGenbank:XM_012487477.2;Parent=rna-XM_012487477.2
NW_003790640.1	Gnomon	exon	887944	888156	.	+	.	ID=exon-XM_012487477.2-12;Dbxref=GeneID:100869151%2CGenbank:XM_012487477.2;Parent=rna-XM_012487477.2
NW_003790640.1	Gnomon	exon	888235	888407	.	+	.	ID=exon-XM_012487477.2-13;Dbxref=GeneID:100869151%2CGenbank:XM_012487477.2;Parent=rna-XM_012487477.2
NW_003790640.1	Gnomon	exon	888491	888788	.	+	.	ID=exon-XM_012487477.2-14;Dbxref=GeneID:100869151%2CGenbank:XM_012487477.2;Parent=rna-XM_012487477.2
NW_003790640.1	Gnomon	exon	888859	889151	.	+	.	ID=exon-XM_012487477.2-15;Dbxref=GeneID:100869151%2CGenbank:XM_012487477.2;Parent=rna-XM_012487477.2
NW_003790640.1	Gnomon	exon	889328	889928	.	+	.	ID=exon-XM_012487477.2-16;Dbxref=GeneID:100869151%2CGenbank:XM_012487477.2;Parent=rna-XM_012487477.2
NW_003790640.1	Gnomon	exon	226132	226970	.	+	.	ID=exon-XM_003694396.3-3;Dbxref=GeneID:100868840%2CGenbank:XM_003694396.3;Parent=rna-XM_003694396.3
NW_003790640.1	Gnomon	exon	225211	225509	.	+	.	ID=exon-XM_003694396.3-1;Dbxref=GeneID:100868840%2CGenbank:XM_003694396.3;Parent=rna-XM_003694396.3
NW_003790640.1	Gnomon	exon	225925	226054	.	+	.	ID=exon-XM_003694396.3-2;Dbxref=GeneID:100868840%2CGenbank:XM_003694396.3;Parent=rna-XM_003694396.3
NW_003790640.1	Gnomon	exon	1383209	1383506	.	-	.	ID=exon-XM_012487512.2-4;Dbxref=GeneID:100871340%2CGenbank:XM_012487512.2;Parent=rna-XM_012487512.2
NW_003790640.1	Gnomon	exon	1382743	1383055	.	-	.	ID=exon-XM_012487512.2-5;Dbxref=GeneID:100871340%2CGenbank:XM_012487512.2;Parent=rna-XM_012487512.2
NW_003790640.1	Gnomon	exon	1382470	1382631	.	-	.	ID=exon-XM_012487512.2-6;Dbxref=GeneID:100871340%2CGenbank:XM_012487512.2;Parent=rna-XM_012487512.2
NW_003790640.1	Gnomon	exon	1382245	1382385	.	-	.	ID=exon-XM_012487512.2-7;Dbxref=GeneID:100871340%2CGenbank:XM_012487512.2;Parent=rna-XM_012487512.2
NW_003790640.1	Gnomon	exon	1381898	1382043	.	-	.	ID=exon-XM_012487512.2-8;Dbxref=GeneID:100871340%2CGenbank:XM_012487512.2;Parent=rna-XM_012487512.2
NW_003790640.1	Gnomon	exon	1381627	1381818	.	-	.	ID=exon-XM_012487512.2-9;Dbxref=GeneID:100871340%2CGenbank:XM_012487512.2;Parent=rna-XM_012487512.2
NW_003790640.1	Gnomon	exon	1386002	1386302	.	-	.	ID=exon-XM_012487512.2-1;Dbxref=GeneID:100871340%2CGenbank:XM_012487512.2;Parent=rna-XM_012487512.2
NW_003790640.1	Gnomon	exon	1384199	1384411	.	-	.	ID=exon-XM_012487512.2-2;Dbxref=GeneID:100871340%2CGenbank:XM_012487512.2;Parent=rna-XM_012487512.2
NW_003790640.1	Gnomon	exon	1383951	1384105	.	-	.	ID=exon-XM_012487512.2-3;Dbxref=GeneID:100871340%2CGenbank:XM_012487512.2;Parent=rna-XM_012487512.2
NW_003790640.1	Gnomon	exon	213701	213856	.	+	.	ID=exon-XM_031916979.1-10;Dbxref=GeneID:100863572%2CGenbank:XM_031916979.1;Parent=rna-XM_031916979.1
NW_003790640.1	Gnomon	exon	213980	214141	.	+	.	ID=exon-XM_031916979.1-11;Dbxref=GeneID:100863572%2CGenbank:XM_031916979.1;Parent=rna-XM_031916979.1
NW_003790640.1	Gnomon	exon	214389	215286	.	+	.	ID=exon-XM_031916979.1-12;Dbxref=GeneID:100863572%2CGenbank:XM_031916979.1;Parent=rna-XM_031916979.1
NW_003790640.1	Gnomon	mRNA	1429130	1433589	.	-	.	Name=XM_003694343.3;ID=rna-XM_003694343.3;Dbxref=GeneID:100872098%2CGenbank:XM_003694343.3;Parent=gene-LOC100872098
NW_003790640.1	Gnomon	CDS	363023	363067	.	+	0	Name=XP_031772888.1;ID=cds-XP_031772888.1;Dbxref=GeneID:100870828%2CGenbank:XP_031772888.1;Note=The sequence of the model RefSeq protein was modified relative to this genomic sequence to represent the inferred CDS: inserted 2 bases in 1 codon%3B deleted 1 base in 1 codon;Parent=rna-XM_031917028.1
NW_003790640.1	Gnomon	CDS	363069	363088	.	+	0	Name=XP_031772888.1;ID=cds-XP_031772888.1;Dbxref=GeneID:100870828%2CGenbank:XP_031772888.1;Note=The sequence of the model RefSeq protein was modified relative to this genomic sequence to represent the inferred CDS: inserted 2 bases in 1 codon%3B deleted 1 base in 1 codon;Parent=rna-XM_031917028.1
NW_003790640.1	Gnomon	CDS	363090	363106	.	+	0	Name=XP_031772888.1;ID=cds-XP_031772888.1;Dbxref=GeneID:100870828%2CGenbank:XP_031772888.1;Note=The sequence of the model RefSeq protein was modified relative to this genomic sequence to represent the inferred CDS: inserted 2 bases in 1 codon%3B deleted 1 base in 1 codon;Parent=rna-XM_031917028.1
NW_003790640.1	Gnomon	CDS	363241	363445	.	+	0	Name=XP_031772888.1;ID=cds-XP_031772888.1;Dbxref=GeneID:100870828%2CGenbank:XP_031772888.1;Note=The sequence of the model RefSeq protein was modified relative to this genomic sequence to represent the inferred CDS: inserted 2 bases in 1 codon%3B deleted 1 base in 1 codon;Parent=rna-XM_031917028.1
NW_003790640.1	Gnomon	CDS	363547	363707	.	+	0	Name=XP_031772888.1;ID=cds-XP_031772888.1;Dbxref=GeneID:100870828%2CGenbank:XP_031772888.1;Note=The sequence of the model RefSeq protein was modified relative to this genomic sequence to represent the inferred CDS: inserted 2 bases in 1 codon%3B deleted 1 base in 1 codon;Parent=rna-XM_031917028.1
NW_003790640.1	Gnomon	CDS	363803	363990	.	+	0	Name=XP_031772888.1;ID=cds-XP_031772888.1;Dbxref=GeneID:100870828%2CGenbank:XP_031772888.1;Note=The sequence of the model RefSeq protein was modified relative to this genomic sequence to represent the inferred CDS: inserted 2 bases in 1 codon%3B deleted 1 base in 1 codon;Parent=rna-XM_031917028.1
NW_003790640.1	Gnomon	CDS	364059	364317	.	+	0	Name=XP_031772888.1;ID=cds-XP_031772888.1;Dbxref=GeneID:100870828%2CGenbank:XP_031772888.1;Note=The sequence of the model RefSeq protein was modified relative to this genomic sequence to represent the inferred CDS: inserted 2 bases in 1 codon%3B deleted 1 base in 1 codon;Parent=rna-XM_031917028.1
NW_003790640.1	Gnomon	CDS	364448	364560	.	+	0	Name=XP_031772888.1;ID=cds-XP_031772888.1;Dbxref=GeneID:100870828%2CGenbank:XP_031772888.1;Note=The sequence of the model RefSeq protein was modified relative to this genomic sequence to represent the inferred CDS: inserted 2 bases in 1 codon%3B deleted 1 base in 1 codon;Parent=rna-XM_031917028.1
NW_003790640.1	Gnomon	CDS	153560	153586	.	-	0	Name=XP_003694420.1;ID=cds-XP_003694420.1;Dbxref=GeneID:100865466%2CGenbank:XP_003694420.1;Parent=rna-XM_003694372.3
NW_003790640.1	Gnomon	CDS	153361	153474	.	-	0	Name=XP_003694420.1;ID=cds-XP_003694420.1;Dbxref=GeneID:100865466%2CGenbank:XP_003694420.1;Parent=rna-XM_003694372.3
NW_003790640.1	Gnomon	CDS	152262	152502	.	-	0	Name=XP_003694420.1;ID=cds-XP_003694420.1;Dbxref=GeneID:100865466%2CGenbank:XP_003694420.1;Parent=rna-XM_003694372.3
NW_003790640.1	Gnomon	CDS	151752	151992	.	-	0	Name=XP_003694420.1;ID=cds-XP_003694420.1;Dbxref=GeneID:100865466%2CGenbank:XP_003694420.1;Parent=rna-XM_003694372.3
NW_003790640.1	Gnomon	CDS	151134	151508	.	-	0	Name=XP_003694420.1;ID=cds-XP_003694420.1;Dbxref=GeneID:100865466%2CGenbank:XP_003694420.1;Parent=rna-XM_003694372.3
NW_003790640.1	Gnomon	CDS	150593	150959	.	-	0	Name=XP_003694420.1;ID=cds-XP_003694420.1;Dbxref=GeneID:100865466%2CGenbank:XP_003694420.1;Parent=rna-XM_003694372.3
NW_003790640.1	Gnomon	CDS	150090	150366	.	-	0	Name=XP_003694420.1;ID=cds-XP_003694420.1;Dbxref=GeneID:100865466%2CGenbank:XP_003694420.1;Parent=rna-XM_003694372.3
NW_003790640.1	Gnomon	CDS	149884	149978	.	-	0	Name=XP_003694420.1;ID=cds-XP_003694420.1;Dbxref=GeneID:100865466%2CGenbank:XP_003694420.1;Parent=rna-XM_003694372.3
NW_003790640.1	Gnomon	CDS	149656	149793	.	-	0	Name=XP_003694420.1;ID=cds-XP_003694420.1;Dbxref=GeneID:100865466%2CGenbank:XP_003694420.1;Parent=rna-XM_003694372.3
NW_003790640.1	Gnomon	CDS	549135	549239	.	-	0	Name=XP_012342920.2;ID=cds-XP_012342920.2;Dbxref=GeneID:105735671%2CGenbank:XP_012342920.2;Parent=rna-XM_012487466.2
NW_003790640.1	Gnomon	CDS	548664	548962	.	-	0	Name=XP_012342920.2;ID=cds-XP_012342920.2;Dbxref=GeneID:105735671%2CGenbank:XP_012342920.2;Parent=rna-XM_012487466.2
NW_003790640.1	Gnomon	CDS	548491	548595	.	-	0	Name=XP_012342920.2;ID=cds-XP_012342920.2;Dbxref=GeneID:105735671%2CGenbank:XP_012342920.2;Parent=rna-XM_012487466.2
NW_003790640.1	Gnomon	CDS	548187	548208	.	-	0	Name=XP_012342920.2;ID=cds-XP_012342920.2;Dbxref=GeneID:105735671%2CGenbank:XP_012342920.2;Parent=rna-XM_012487466.2
NW_003790640.1	Gnomon	exon	888235	888407	.	+	.	ID=exon-XM_003694322.3-13;Dbxref=GeneID:100869151%2CGenbank:XM_003694322.3;Parent=rna-XM_003694322.3
NW_003790640.1	Gnomon	exon	888491	888788	.	+	.	ID=exon-XM_003694322.3-14;Dbxref=GeneID:100869151%2CGenbank:XM_003694322.3;Parent=rna-XM_003694322.3
NW_003790640.1	Gnomon	exon	888859	889169	.	+	.	ID=exon-XM_003694322.3-15;Dbxref=GeneID:100869151%2CGenbank:XM_003694322.3;Parent=rna-XM_003694322.3
NW_003790640.1	Gnomon	exon	889328	889928	.	+	.	ID=exon-XM_003694322.3-16;Dbxref=GeneID:100869151%2CGenbank:XM_003694322.3;Parent=rna-XM_003694322.3
NW_003790640.1	Gnomon	exon	887518	887640	.	+	.	ID=exon-XM_003694322.3-10;Dbxref=GeneID:100869151%2CGenbank:XM_003694322.3;Parent=rna-XM_003694322.3
NW_003790640.1	Gnomon	exon	887739	887866	.	+	.	ID=exon-XM_003694322.3-11;Dbxref=GeneID:100869151%2CGenbank:XM_003694322.3;Parent=rna-XM_003694322.3
NW_003790640.1	Gnomon	exon	887944	888156	.	+	.	ID=exon-XM_003694322.3-12;Dbxref=GeneID:100869151%2CGenbank:XM_003694322.3;Parent=rna-XM_003694322.3
NW_003790640.1	Gnomon	mRNA	1433698	1435831	.	+	.	Name=XM_003694344.2;ID=rna-XM_003694344.2;Dbxref=GeneID:100872221%2CGenbank:XM_003694344.2;Parent=gene-LOC100872221
NW_003790640.1	Gnomon	exon	552499	552638	.	-	.	ID=exon-XM_031917018.1-1;Dbxref=GeneID:100864757%2CGenbank:XM_031917018.1;Parent=rna-XM_031917018.1
NW_003790640.1	Gnomon	exon	551788	552321	.	-	.	ID=exon-XM_031917018.1-2;Dbxref=GeneID:100864757%2CGenbank:XM_031917018.1;Parent=rna-XM_031917018.1
NW_003790640.1	Gnomon	exon	550373	550575	.	-	.	ID=exon-XM_031917018.1-7;Dbxref=GeneID:100864757%2CGenbank:XM_031917018.1;Parent=rna-XM_031917018.1
NW_003790640.1	Gnomon	exon	550120	550272	.	-	.	ID=exon-XM_031917018.1-8;Dbxref=GeneID:100864757%2CGenbank:XM_031917018.1;Parent=rna-XM_031917018.1
NW_003790640.1	Gnomon	exon	549930	550030	.	-	.	ID=exon-XM_031917018.1-9;Dbxref=GeneID:100864757%2CGenbank:XM_031917018.1;Parent=rna-XM_031917018.1
NW_003790640.1	Gnomon	exon	551450	551669	.	-	.	ID=exon-XM_031917018.1-3;Dbxref=GeneID:100864757%2CGenbank:XM_031917018.1;Parent=rna-XM_031917018.1
NW_003790640.1	Gnomon	exon	551151	551360	.	-	.	ID=exon-XM_031917018.1-4;Dbxref=GeneID:100864757%2CGenbank:XM_031917018.1;Parent=rna-XM_031917018.1
NW_003790640.1	Gnomon	exon	550920	551035	.	-	.	ID=exon-XM_031917018.1-5;Dbxref=GeneID:100864757%2CGenbank:XM_031917018.1;Parent=rna-XM_031917018.1
NW_003790640.1	Gnomon	exon	550690	550852	.	-	.	ID=exon-XM_031917018.1-6;Dbxref=GeneID:100864757%2CGenbank:XM_031917018.1;Parent=rna-XM_031917018.1
NW_003790640.1	Gnomon	mRNA	479985	482266	.	+	.	Name=XM_031916964.1;ID=rna-XM_031916964.1;Dbxref=GeneID:100864164%2CGenbank:XM_031916964.1;Parent=gene-LOC100864164
NW_003790640.1	Gnomon	exon	1163403	1163528	.	-	.	ID=exon-XM_031917021.1-10;Dbxref=GeneID:100870069%2CGenbank:XM_031917021.1;Parent=rna-XM_031917021.1
NW_003790640.1	Gnomon	CDS	557062	557063	.	+	0	Name=XP_031772843.1;ID=cds-XP_031772843.1;Dbxref=GeneID:116413856%2CGenbank:XP_031772843.1;Parent=rna-XM_031916983.1
NW_003790640.1	Gnomon	CDS	557433	557472	.	+	0	Name=XP_031772843.1;ID=cds-XP_031772843.1;Dbxref=GeneID:116413856%2CGenbank:XP_031772843.1;Parent=rna-XM_031916983.1
NW_003790640.1	Gnomon	CDS	557719	557849	.	+	0	Name=XP_031772843.1;ID=cds-XP_031772843.1;Dbxref=GeneID:116413856%2CGenbank:XP_031772843.1;Parent=rna-XM_031916983.1
NW_003790640.1	Gnomon	CDS	557944	559708	.	+	0	Name=XP_031772843.1;ID=cds-XP_031772843.1;Dbxref=GeneID:116413856%2CGenbank:XP_031772843.1;Parent=rna-XM_031916983.1
NW_003790640.1	Gnomon	CDS	560481	560658	.	+	0	Name=XP_031772843.1;ID=cds-XP_031772843.1;Dbxref=GeneID:116413856%2CGenbank:XP_031772843.1;Parent=rna-XM_031916983.1
NW_003790640.1	Gnomon	CDS	560722	560900	.	+	0	Name=XP_031772843.1;ID=cds-XP_031772843.1;Dbxref=GeneID:116413856%2CGenbank:XP_031772843.1;Parent=rna-XM_031916983.1
NW_003790640.1	Gnomon	CDS	331936	331938	.	+	0	Name=XP_012343020.1;ID=cds-XP_012343020.1;Dbxref=GeneID:100869829%2CGenbank:XP_012343020.1;Parent=rna-XM_012487566.2
NW_003790640.1	Gnomon	CDS	332754	333038	.	+	0	Name=XP_012343020.1;ID=cds-XP_012343020.1;Dbxref=GeneID:100869829%2CGenbank:XP_012343020.1;Parent=rna-XM_012487566.2
NW_003790640.1	Gnomon	CDS	333166	333301	.	+	0	Name=XP_012343020.1;ID=cds-XP_012343020.1;Dbxref=GeneID:100869829%2CGenbank:XP_012343020.1;Parent=rna-XM_012487566.2
NW_003790640.1	Gnomon	CDS	333395	333514	.	+	0	Name=XP_012343020.1;ID=cds-XP_012343020.1;Dbxref=GeneID:100869829%2CGenbank:XP_012343020.1;Parent=rna-XM_012487566.2
NW_003790640.1	Gnomon	CDS	333622	333722	.	+	0	Name=XP_012343020.1;ID=cds-XP_012343020.1;Dbxref=GeneID:100869829%2CGenbank:XP_012343020.1;Parent=rna-XM_012487566.2
NW_003790640.1	Gnomon	CDS	334684	335097	.	+	0	Name=XP_012343020.1;ID=cds-XP_012343020.1;Dbxref=GeneID:100869829%2CGenbank:XP_012343020.1;Parent=rna-XM_012487566.2
NW_003790640.1	Gnomon	CDS	335668	337131	.	+	0	Name=XP_012343020.1;ID=cds-XP_012343020.1;Dbxref=GeneID:100869829%2CGenbank:XP_012343020.1;Parent=rna-XM_012487566.2
NW_003790640.1	Gnomon	mRNA	1435323	1436602	.	-	.	Name=XM_003694345.3;ID=rna-XM_003694345.3;Dbxref=GeneID:100872337%2CGenbank:XM_003694345.3;Parent=gene-LOC100872337
NW_003790640.1	Gnomon	gene	167581	170906	.	+	.	Name=LOC100866187;ID=gene-LOC100866187;Dbxref=GeneID:100866187
NW_003790640.1	RefSeq	cDNA_match	317056	317281	.	+	.	ID=465b6ef1-f4ed-45b3-a647-4117207a8f4d;Target=XM_012487560.2 1 226
NW_003790640.1	RefSeq	cDNA_match	318294	318435	.	+	.	ID=465b6ef1-f4ed-45b3-a647-4117207a8f4d;Target=XM_012487560.2 1 226
NW_003790640.1	RefSeq	cDNA_match	320228	320587	.	+	.	ID=465b6ef1-f4ed-45b3-a647-4117207a8f4d;Target=XM_012487560.2 1 226
NW_003790640.1	RefSeq	cDNA_match	320712	320792	.	+	.	ID=465b6ef1-f4ed-45b3-a647-4117207a8f4d;Target=XM_012487560.2 1 226
NW_003790640.1	RefSeq	cDNA_match	320861	324265	.	+	.	ID=465b6ef1-f4ed-45b3-a647-4117207a8f4d;Target=XM_012487560.2 1 226
NW_003790640.1	RefSeq	cDNA_match	324924	325202	.	+	.	ID=465b6ef1-f4ed-45b3-a647-4117207a8f4d;Target=XM_012487560.2 1 226
NW_003790640.1	RefSeq	cDNA_match	326549	326747	.	+	.	ID=465b6ef1-f4ed-45b3-a647-4117207a8f4d;Target=XM_012487560.2 1 226
NW_003790640.1	RefSeq	cDNA_match	326837	327063	.	+	.	ID=465b6ef1-f4ed-45b3-a647-4117207a8f4d;Target=XM_012487560.2 1 226
NW_003790640.1	Gnomon	exon	896075	896629	.	-	.	ID=exon-XM_003694324.3-4;Dbxref=GeneID:100869387%2CGenbank:XM_003694324.3;Parent=rna-XM_003694324.3
NW_003790640.1	Gnomon	exon	897132	897288	.	-	.	ID=exon-XM_003694324.3-1;Dbxref=GeneID:100869387%2CGenbank:XM_003694324.3;Parent=rna-XM_003694324.3
NW_003790640.1	Gnomon	exon	896941	897048	.	-	.	ID=exon-XM_003694324.3-2;Dbxref=GeneID:100869387%2CGenbank:XM_003694324.3;Parent=rna-XM_003694324.3
NW_003790640.1	Gnomon	exon	896694	896868	.	-	.	ID=exon-XM_003694324.3-3;Dbxref=GeneID:100869387%2CGenbank:XM_003694324.3;Parent=rna-XM_003694324.3
NW_003790640.1	Gnomon	exon	1310866	1311679	.	-	.	ID=exon-XM_012487513.2-5;Dbxref=GeneID:100871459%2CGenbank:XM_012487513.2;Parent=rna-XM_012487513.2
NW_003790640.1	Gnomon	exon	1312168	1312546	.	-	.	ID=exon-XM_012487513.2-3;Dbxref=GeneID:100871459%2CGenbank:XM_012487513.2;Parent=rna-XM_012487513.2
NW_003790640.1	Gnomon	exon	1311752	1312054	.	-	.	ID=exon-XM_012487513.2-4;Dbxref=GeneID:100871459%2CGenbank:XM_012487513.2;Parent=rna-XM_012487513.2
NW_003790640.1	Gnomon	exon	1321052	1321141	.	-	.	ID=exon-XM_012487513.2-1;Dbxref=GeneID:100871459%2CGenbank:XM_012487513.2;Parent=rna-XM_012487513.2
NW_003790640.1	Gnomon	exon	1313205	1313470	.	-	.	ID=exon-XM_012487513.2-2;Dbxref=GeneID:100871459%2CGenbank:XM_012487513.2;Parent=rna-XM_012487513.2
NW_003790640.1	Gnomon	exon	324924	325202	.	+	.	ID=exon-XM_012487560.2-7;Dbxref=GeneID:100869711%2CGenbank:XM_012487560.2;Note=The sequence of the model RefSeq transcript was modified relative to this genomic sequence to represent the inferred CDS: inserted 1 base in 1 codon;Parent=rna-XM_012487560.2
NW_003790640.1	Gnomon	exon	326549	326747	.	+	.	ID=exon-XM_012487560.2-8;Dbxref=GeneID:100869711%2CGenbank:XM_012487560.2;Note=The sequence of the model RefSeq transcript was modified relative to this genomic sequence to represent the inferred CDS: inserted 1 base in 1 codon;Parent=rna-XM_012487560.2
NW_003790640.1	Gnomon	exon	326837	327063	.	+	.	ID=exon-XM_012487560.2-9;Dbxref=GeneID:100869711%2CGenbank:XM_012487560.2;Note=The sequence of the model RefSeq transcript was modified relative to this genomic sequence to represent the inferred CDS: inserted 1 base in 1 codon;Parent=rna-XM_012487560.2
NW_003790640.1	Gnomon	exon	320228	320587	.	+	.	ID=exon-XM_012487560.2-3;Dbxref=GeneID:100869711%2CGenbank:XM_012487560.2;Note=The sequence of the model RefSeq transcript was modified relative to this genomic sequence to represent the inferred CDS: inserted 1 base in 1 codon;Parent=rna-XM_012487560.2
NW_003790640.1	Gnomon	exon	320712	320792	.	+	.	ID=exon-XM_012487560.2-4;Dbxref=GeneID:100869711%2CGenbank:XM_012487560.2;Note=The sequence of the model RefSeq transcript was modified relative to this genomic sequence to represent the inferred CDS: inserted 1 base in 1 codon;Parent=rna-XM_012487560.2
NW_003790640.1	Gnomon	exon	320861	321839	.	+	.	ID=exon-XM_012487560.2-5;Dbxref=GeneID:100869711%2CGenbank:XM_012487560.2;Note=The sequence of the model RefSeq transcript was modified relative to this genomic sequence to represent the inferred CDS: inserted 1 base in 1 codon;Parent=rna-XM_012487560.2
NW_003790640.1	Gnomon	exon	321842	324265	.	+	.	ID=exon-XM_012487560.2-6;Dbxref=GeneID:100869711%2CGenbank:XM_012487560.2;Note=The sequence of the model RefSeq transcript was modified relative to this genomic sequence to represent the inferred CDS: inserted 1 base in 1 codon;Parent=rna-XM_012487560.2
NW_003790640.1	Gnomon	exon	317056	317281	.	+	.	ID=exon-XM_012487560.2-1;Dbxref=GeneID:100869711%2CGenbank:XM_012487560.2;Note=The sequence of the model RefSeq transcript was modified relative to this genomic sequence to represent the inferred CDS: inserted 1 base in 1 codon;Parent=rna-XM_012487560.2
NW_003790640.1	Gnomon	exon	318294	318435	.	+	.	ID=exon-XM_012487560.2-2;Dbxref=GeneID:100869711%2CGenbank:XM_012487560.2;Note=The sequence of the model RefSeq transcript was modified relative to this genomic sequence to represent the inferred CDS: inserted 1 base in 1 codon;Parent=rna-XM_012487560.2
NW_003790640.1	Gnomon	mRNA	246554	254209	.	-	.	Name=XM_031916965.1;ID=rna-XM_031916965.1;Dbxref=GeneID:100868371%2CGenbank:XM_031916965.1;Parent=gene-LOC100868371
NW_003790640.1	Gnomon	CDS	557072	557073	.	+	0	Name=XP_031772842.1;ID=cds-XP_031772842.1;Dbxref=GeneID:116413856%2CGenbank:XP_031772842.1;Parent=rna-XM_031916982.1
NW_003790640.1	Gnomon	CDS	557433	557472	.	+	0	Name=XP_031772842.1;ID=cds-XP_031772842.1;Dbxref=GeneID:116413856%2CGenbank:XP_031772842.1;Parent=rna-XM_031916982.1
NW_003790640.1	Gnomon	CDS	557719	557849	.	+	0	Name=XP_031772842.1;ID=cds-XP_031772842.1;Dbxref=GeneID:116413856%2CGenbank:XP_031772842.1;Parent=rna-XM_031916982.1
NW_003790640.1	Gnomon	CDS	557944	559708	.	+	0	Name=XP_031772842.1;ID=cds-XP_031772842.1;Dbxref=GeneID:116413856%2CGenbank:XP_031772842.1;Parent=rna-XM_031916982.1
NW_003790640.1	Gnomon	CDS	560481	560658	.	+	0	Name=XP_031772842.1;ID=cds-XP_031772842.1;Dbxref=GeneID:116413856%2CGenbank:XP_031772842.1;Parent=rna-XM_031916982.1
NW_003790640.1	Gnomon	CDS	560722	560900	.	+	0	Name=XP_031772842.1;ID=cds-XP_031772842.1;Dbxref=GeneID:116413856%2CGenbank:XP_031772842.1;Parent=rna-XM_031916982.1
NW_003790640.1	Gnomon	gene	949624	961694	.	+	.	Name=LOC100866074;ID=gene-LOC100866074;Dbxref=GeneID:100866074
NW_003790640.1	Gnomon	exon	213980	214141	.	+	.	ID=exon-XM_012487545.2-11;Dbxref=GeneID:100863572%2CGenbank:XM_012487545.2;Parent=rna-XM_012487545.2
NW_003790640.1	Gnomon	exon	214389	215286	.	+	.	ID=exon-XM_012487545.2-12;Dbxref=GeneID:100863572%2CGenbank:XM_012487545.2;Parent=rna-XM_012487545.2
NW_003790640.1	Gnomon	exon	213701	213856	.	+	.	ID=exon-XM_012487545.2-10;Dbxref=GeneID:100863572%2CGenbank:XM_012487545.2;Parent=rna-XM_012487545.2
NW_003790640.1	Gnomon	CDS	206806	206864	.	+	0	Name=XP_031772840.1;ID=cds-XP_031772840.1;Dbxref=GeneID:100863572%2CGenbank:XP_031772840.1;Parent=rna-XM_031916980.1
NW_003790640.1	Gnomon	CDS	207176	207385	.	+	0	Name=XP_031772840.1;ID=cds-XP_031772840.1;Dbxref=GeneID:100863572%2CGenbank:XP_031772840.1;Parent=rna-XM_031916980.1
NW_003790640.1	Gnomon	CDS	211233	211655	.	+	0	Name=XP_031772840.1;ID=cds-XP_031772840.1;Dbxref=GeneID:100863572%2CGenbank:XP_031772840.1;Parent=rna-XM_031916980.1
NW_003790640.1	Gnomon	CDS	211727	211929	.	+	0	Name=XP_031772840.1;ID=cds-XP_031772840.1;Dbxref=GeneID:100863572%2CGenbank:XP_031772840.1;Parent=rna-XM_031916980.1
NW_003790640.1	Gnomon	CDS	212295	212425	.	+	0	Name=XP_031772840.1;ID=cds-XP_031772840.1;Dbxref=GeneID:100863572%2CGenbank:XP_031772840.1;Parent=rna-XM_031916980.1
NW_003790640.1	Gnomon	CDS	212504	212680	.	+	0	Name=XP_031772840.1;ID=cds-XP_031772840.1;Dbxref=GeneID:100863572%2CGenbank:XP_031772840.1;Parent=rna-XM_031916980.1
NW_003790640.1	Gnomon	CDS	212769	212961	.	+	0	Name=XP_031772840.1;ID=cds-XP_031772840.1;Dbxref=GeneID:100863572%2CGenbank:XP_031772840.1;Parent=rna-XM_031916980.1
NW_003790640.1	Gnomon	CDS	213035	213306	.	+	0	Name=XP_031772840.1;ID=cds-XP_031772840.1;Dbxref=GeneID:100863572%2CGenbank:XP_031772840.1;Parent=rna-XM_031916980.1
NW_003790640.1	Gnomon	CDS	213391	213600	.	+	0	Name=XP_031772840.1;ID=cds-XP_031772840.1;Dbxref=GeneID:100863572%2CGenbank:XP_031772840.1;Parent=rna-XM_031916980.1
NW_003790640.1	Gnomon	CDS	213701	213856	.	+	0	Name=XP_031772840.1;ID=cds-XP_031772840.1;Dbxref=GeneID:100863572%2CGenbank:XP_031772840.1;Parent=rna-XM_031916980.1
NW_003790640.1	Gnomon	CDS	213980	214141	.	+	0	Name=XP_031772840.1;ID=cds-XP_031772840.1;Dbxref=GeneID:100863572%2CGenbank:XP_031772840.1;Parent=rna-XM_031916980.1
NW_003790640.1	Gnomon	CDS	214389	214547	.	+	0	Name=XP_031772840.1;ID=cds-XP_031772840.1;Dbxref=GeneID:100863572%2CGenbank:XP_031772840.1;Parent=rna-XM_031916980.1
NW_003790640.1	Gnomon	exon	265794	266736	.	+	.	ID=exon-XM_031916973.1-1;Dbxref=GeneID:105735679%2CGenbank:XM_031916973.1;Parent=rna-XM_031916973.1
NW_003790640.1	RefSeq	cDNA_match	544731	544917	.	+	.	ID=b8d7c8b9-48ca-40b9-9f0b-714fcbb6459b;Target=XM_031916999.1 1 187
NW_003790640.1	RefSeq	cDNA_match	545092	545299	.	+	.	ID=b8d7c8b9-48ca-40b9-9f0b-714fcbb6459b;Target=XM_031916999.1 1 187
NW_003790640.1	RefSeq	cDNA_match	545392	545784	.	+	.	ID=b8d7c8b9-48ca-40b9-9f0b-714fcbb6459b;Target=XM_031916999.1 1 187
NW_003790640.1	RefSeq	cDNA_match	545908	546781	.	+	.	ID=b8d7c8b9-48ca-40b9-9f0b-714fcbb6459b;Target=XM_031916999.1 1 187
NW_003790640.1	RefSeq	cDNA_match	546863	547219	.	+	.	ID=b8d7c8b9-48ca-40b9-9f0b-714fcbb6459b;Target=XM_031916999.1 1 187
NW_003790640.1	RefSeq	cDNA_match	547293	547533	.	+	.	ID=b8d7c8b9-48ca-40b9-9f0b-714fcbb6459b;Target=XM_031916999.1 1 187
NW_003790640.1	RefSeq	cDNA_match	547630	547867	.	+	.	ID=b8d7c8b9-48ca-40b9-9f0b-714fcbb6459b;Target=XM_031916999.1 1 187
NW_003790640.1	RefSeq	cDNA_match	548051	548290	.	+	.	ID=b8d7c8b9-48ca-40b9-9f0b-714fcbb6459b;Target=XM_031916999.1 1 187
NW_003790640.1	Gnomon	exon	549656	549863	.	-	.	ID=exon-XM_031917018.1-10;Dbxref=GeneID:100864757%2CGenbank:XM_031917018.1;Parent=rna-XM_031917018.1
NW_003790640.1	Gnomon	exon	167549	167693	.	-	.	ID=exon-XR_001112223.2-1;Dbxref=GeneID:105735687%2CGenbank:XR_001112223.2;Parent=rna-XR_001112223.2
NW_003790640.1	Gnomon	exon	174546	174702	.	+	.	ID=exon-XM_003694347.3-1;Dbxref=GeneID:100872649%2CGenbank:XM_003694347.3;Parent=rna-XM_003694347.3
NW_003790640.1	Gnomon	exon	165459	165543	.	-	.	ID=exon-XR_001112223.2-2;Dbxref=GeneID:105735687%2CGenbank:XR_001112223.2;Parent=rna-XR_001112223.2
NW_003790640.1	Gnomon	exon	193093	193314	.	+	.	ID=exon-XM_003694347.3-2;Dbxref=GeneID:100872649%2CGenbank:XM_003694347.3;Parent=rna-XM_003694347.3
NW_003790640.1	Gnomon	exon	194109	194413	.	+	.	ID=exon-XM_003694347.3-3;Dbxref=GeneID:100872649%2CGenbank:XM_003694347.3;Parent=rna-XM_003694347.3
NW_003790640.1	Gnomon	exon	195233	195304	.	+	.	ID=exon-XM_003694347.3-4;Dbxref=GeneID:100872649%2CGenbank:XM_003694347.3;Parent=rna-XM_003694347.3
NW_003790640.1	Gnomon	exon	196133	196356	.	+	.	ID=exon-XM_003694347.3-5;Dbxref=GeneID:100872649%2CGenbank:XM_003694347.3;Parent=rna-XM_003694347.3
NW_003790640.1	Gnomon	exon	196436	196533	.	+	.	ID=exon-XM_003694347.3-6;Dbxref=GeneID:100872649%2CGenbank:XM_003694347.3;Parent=rna-XM_003694347.3
NW_003790640.1	Gnomon	exon	196721	197032	.	+	.	ID=exon-XM_003694347.3-7;Dbxref=GeneID:100872649%2CGenbank:XM_003694347.3;Parent=rna-XM_003694347.3
NW_003790640.1	Gnomon	exon	197110	197496	.	+	.	ID=exon-XM_003694347.3-8;Dbxref=GeneID:100872649%2CGenbank:XM_003694347.3;Parent=rna-XM_003694347.3
NW_003790640.1	Gnomon	exon	197591	197829	.	+	.	ID=exon-XM_003694347.3-9;Dbxref=GeneID:100872649%2CGenbank:XM_003694347.3;Parent=rna-XM_003694347.3
NW_003790640.1	Gnomon	mRNA	461886	476324	.	-	.	Name=XM_031916962.1;ID=rna-XM_031916962.1;Dbxref=GeneID:100866734%2CGenbank:XM_031916962.1;Parent=gene-LOC100866734
NW_003790640.1	Gnomon	CDS	556985	557010	.	+	0	Name=XP_031772841.1;ID=cds-XP_031772841.1;Dbxref=GeneID:116413856%2CGenbank:XP_031772841.1;Parent=rna-XM_031916981.1
NW_003790640.1	Gnomon	CDS	557433	557472	.	+	0	Name=XP_031772841.1;ID=cds-XP_031772841.1;Dbxref=GeneID:116413856%2CGenbank:XP_031772841.1;Parent=rna-XM_031916981.1
NW_003790640.1	Gnomon	CDS	557719	557849	.	+	0	Name=XP_031772841.1;ID=cds-XP_031772841.1;Dbxref=GeneID:116413856%2CGenbank:XP_031772841.1;Parent=rna-XM_031916981.1
NW_003790640.1	Gnomon	CDS	557944	559708	.	+	0	Name=XP_031772841.1;ID=cds-XP_031772841.1;Dbxref=GeneID:116413856%2CGenbank:XP_031772841.1;Parent=rna-XM_031916981.1
NW_003790640.1	Gnomon	CDS	560481	560658	.	+	0	Name=XP_031772841.1;ID=cds-XP_031772841.1;Dbxref=GeneID:116413856%2CGenbank:XP_031772841.1;Parent=rna-XM_031916981.1
NW_003790640.1	Gnomon	CDS	560722	560900	.	+	0	Name=XP_031772841.1;ID=cds-XP_031772841.1;Dbxref=GeneID:116413856%2CGenbank:XP_031772841.1;Parent=rna-XM_031916981.1
NW_003790640.1	Gnomon	mRNA	174546	200644	.	+	.	Name=XM_003694347.3;ID=rna-XM_003694347.3;Dbxref=GeneID:100872649%2CGenbank:XM_003694347.3;Parent=gene-LOC100872649
NW_003790640.1	Gnomon	exon	268610	268808	.	-	.	ID=exon-XM_012487485.2-7;Dbxref=GeneID:100868248%2CGenbank:XM_012487485.2;Note=The sequence of the model RefSeq transcript was modified relative to this genomic sequence to represent the inferred CDS: inserted 2 bases in 2 codons;Parent=rna-XM_012487485.2
NW_003790640.1	Gnomon	exon	268381	268553	.	-	.	ID=exon-XM_012487485.2-8;Dbxref=GeneID:100868248%2CGenbank:XM_012487485.2;Note=The sequence of the model RefSeq transcript was modified relative to this genomic sequence to represent the inferred CDS: inserted 2 bases in 2 codons;Parent=rna-XM_012487485.2
NW_003790640.1	Gnomon	exon	269277	269489	.	-	.	ID=exon-XM_012487485.2-5;Dbxref=GeneID:100868248%2CGenbank:XM_012487485.2;Note=The sequence of the model RefSeq transcript was modified relative to this genomic sequence to represent the inferred CDS: inserted 2 bases in 2 codons;Parent=rna-XM_012487485.2
NW_003790640.1	Gnomon	exon	268867	269175	.	-	.	ID=exon-XM_012487485.2-6;Dbxref=GeneID:100868248%2CGenbank:XM_012487485.2;Note=The sequence of the model RefSeq transcript was modified relative to this genomic sequence to represent the inferred CDS: inserted 2 bases in 2 codons;Parent=rna-XM_012487485.2
NW_003790640.1	Gnomon	exon	270277	270378	.	-	.	ID=exon-XM_012487485.2-3;Dbxref=GeneID:100868248%2CGenbank:XM_012487485.2;Note=The sequence of the model RefSeq transcript was modified relative to this genomic sequence to represent the inferred CDS: inserted 2 bases in 2 codons;Parent=rna-XM_012487485.2
NW_003790640.1	Gnomon	exon	269553	270193	.	-	.	ID=exon-XM_012487485.2-4;Dbxref=GeneID:100868248%2CGenbank:XM_012487485.2;Note=The sequence of the model RefSeq transcript was modified relative to this genomic sequence to represent the inferred CDS: inserted 2 bases in 2 codons;Parent=rna-XM_012487485.2
NW_003790640.1	Gnomon	exon	270741	271099	.	-	.	ID=exon-XM_012487485.2-1;Dbxref=GeneID:100868248%2CGenbank:XM_012487485.2;Note=The sequence of the model RefSeq transcript was modified relative to this genomic sequence to represent the inferred CDS: inserted 2 bases in 2 codons;Parent=rna-XM_012487485.2
NW_003790640.1	Gnomon	exon	270381	270581	.	-	.	ID=exon-XM_012487485.2-2;Dbxref=GeneID:100868248%2CGenbank:XM_012487485.2;Note=The sequence of the model RefSeq transcript was modified relative to this genomic sequence to represent the inferred CDS: inserted 2 bases in 2 codons;Parent=rna-XM_012487485.2
NW_003790640.1	Gnomon	exon	268213	268310	.	-	.	ID=exon-XM_012487485.2-9;Dbxref=GeneID:100868248%2CGenbank:XM_012487485.2;Note=The sequence of the model RefSeq transcript was modified relative to this genomic sequence to represent the inferred CDS: inserted 2 bases in 2 codons;Parent=rna-XM_012487485.2
NW_003790640.1	Gnomon	exon	148022	148143	.	-	.	ID=exon-XM_012487583.2-1;Dbxref=GeneID:100871856%2CGenbank:XM_012487583.2;Parent=rna-XM_012487583.2
NW_003790640.1	Gnomon	exon	147152	147252	.	-	.	ID=exon-XM_012487583.2-2;Dbxref=GeneID:100871856%2CGenbank:XM_012487583.2;Parent=rna-XM_012487583.2
NW_003790640.1	Gnomon	exon	146624	146897	.	-	.	ID=exon-XM_012487583.2-3;Dbxref=GeneID:100871856%2CGenbank:XM_012487583.2;Parent=rna-XM_012487583.2
NW_003790640.1	Gnomon	exon	146210	146426	.	-	.	ID=exon-XM_012487583.2-4;Dbxref=GeneID:100871856%2CGenbank:XM_012487583.2;Parent=rna-XM_012487583.2
NW_003790640.1	Gnomon	exon	145678	146049	.	-	.	ID=exon-XM_012487583.2-5;Dbxref=GeneID:100871856%2CGenbank:XM_012487583.2;Parent=rna-XM_012487583.2
NW_003790640.1	Gnomon	exon	145097	145463	.	-	.	ID=exon-XM_012487583.2-6;Dbxref=GeneID:100871856%2CGenbank:XM_012487583.2;Parent=rna-XM_012487583.2
NW_003790640.1	Gnomon	exon	144881	144980	.	-	.	ID=exon-XM_012487583.2-7;Dbxref=GeneID:100871856%2CGenbank:XM_012487583.2;Parent=rna-XM_012487583.2
NW_003790640.1	Gnomon	exon	144617	144793	.	-	.	ID=exon-XM_012487583.2-8;Dbxref=GeneID:100871856%2CGenbank:XM_012487583.2;Parent=rna-XM_012487583.2
NW_003790640.1	Gnomon	exon	144312	144409	.	-	.	ID=exon-XM_012487583.2-9;Dbxref=GeneID:100871856%2CGenbank:XM_012487583.2;Parent=rna-XM_012487583.2
NW_003790640.1	Gnomon	exon	780187	780238	.	+	.	ID=exon-XM_031916996.1-5;Dbxref=GeneID:100865588%2CGenbank:XM_031916996.1;Note=The sequence of the model RefSeq transcript was modified relative to this genomic sequence to represent the inferred CDS: inserted 1 base in 1 codon;Parent=rna-XM_031916996.1
NW_003790640.1	Gnomon	exon	798773	799006	.	+	.	ID=exon-XM_031916996.1-6;Dbxref=GeneID:100865588%2CGenbank:XM_031916996.1;Note=The sequence of the model RefSeq transcript was modified relative to this genomic sequence to represent the inferred CDS: inserted 1 base in 1 codon;Parent=rna-XM_031916996.1
NW_003790640.1	Gnomon	exon	736404	736624	.	+	.	ID=exon-XM_031916996.1-3;Dbxref=GeneID:100865588%2CGenbank:XM_031916996.1;Note=The sequence of the model RefSeq transcript was modified relative to this genomic sequence to represent the inferred CDS: inserted 1 base in 1 codon;Parent=rna-XM_031916996.1
NW_003790640.1	Gnomon	exon	780034	780102	.	+	.	ID=exon-XM_031916996.1-4;Dbxref=GeneID:100865588%2CGenbank:XM_031916996.1;Note=The sequence of the model RefSeq transcript was modified relative to this genomic sequence to represent the inferred CDS: inserted 1 base in 1 codon;Parent=rna-XM_031916996.1
NW_003790640.1	Gnomon	exon	730785	731211	.	+	.	ID=exon-XM_031916996.1-1;Dbxref=GeneID:100865588%2CGenbank:XM_031916996.1;Note=The sequence of the model RefSeq transcript was modified relative to this genomic sequence to represent the inferred CDS: inserted 1 base in 1 codon;Parent=rna-XM_031916996.1
NW_003790640.1	Gnomon	exon	736332	736401	.	+	.	ID=exon-XM_031916996.1-2;Dbxref=GeneID:100865588%2CGenbank:XM_031916996.1;Note=The sequence of the model RefSeq transcript was modified relative to this genomic sequence to represent the inferred CDS: inserted 1 base in 1 codon;Parent=rna-XM_031916996.1
NW_003790640.1	Gnomon	mRNA	461788	476306	.	-	.	Name=XM_031916963.1;ID=rna-XM_031916963.1;Dbxref=GeneID:100866734%2CGenbank:XM_031916963.1;Parent=gene-LOC100866734
NW_003790640.1	Gnomon	exon	1435323	1435930	.	-	.	ID=exon-XM_012487559.2-3;Dbxref=GeneID:100872337%2CGenbank:XM_012487559.2;Parent=rna-XM_012487559.2
NW_003790640.1	Gnomon	exon	1436497	1436619	.	-	.	ID=exon-XM_012487559.2-1;Dbxref=GeneID:100872337%2CGenbank:XM_012487559.2;Parent=rna-XM_012487559.2
NW_003790640.1	Gnomon	exon	1436210	1436395	.	-	.	ID=exon-XM_012487559.2-2;Dbxref=GeneID:100872337%2CGenbank:XM_012487559.2;Parent=rna-XM_012487559.2
NW_003790640.1	Gnomon	exon	539609	539767	.	-	.	ID=exon-XM_003694313.3-13;Dbxref=GeneID:100868128%2CGenbank:XM_003694313.3;Parent=rna-XM_003694313.3
NW_003790640.1	Gnomon	exon	539307	539543	.	-	.	ID=exon-XM_003694313.3-14;Dbxref=GeneID:100868128%2CGenbank:XM_003694313.3;Parent=rna-XM_003694313.3
NW_003790640.1	Gnomon	exon	540091	540195	.	-	.	ID=exon-XM_003694313.3-11;Dbxref=GeneID:100868128%2CGenbank:XM_003694313.3;Parent=rna-XM_003694313.3
NW_003790640.1	Gnomon	exon	539871	540017	.	-	.	ID=exon-XM_003694313.3-12;Dbxref=GeneID:100868128%2CGenbank:XM_003694313.3;Parent=rna-XM_003694313.3
NW_003790640.1	Gnomon	exon	538547	539229	.	-	.	ID=exon-XM_003694313.3-15;Dbxref=GeneID:100868128%2CGenbank:XM_003694313.3;Parent=rna-XM_003694313.3
NW_003790640.1	Gnomon	mRNA	902738	910216	.	+	.	Name=XM_031916968.1;ID=rna-XM_031916968.1;Dbxref=GeneID:100865951%2CGenbank:XM_031916968.1;Parent=gene-LOC100865951
NW_003790640.1	Gnomon	exon	540254	540357	.	-	.	ID=exon-XM_003694313.3-10;Dbxref=GeneID:100868128%2CGenbank:XM_003694313.3;Parent=rna-XM_003694313.3
NW_003790640.1	RefSeq	cDNA_match	1555119	1556017	.	+	.	ID=8f2f117b-e30f-428d-bb95-98335353f2d6;Target=XM_031916961.1 1 899
NW_003790640.1	RefSeq	cDNA_match	1556104	1556601	.	+	.	ID=8f2f117b-e30f-428d-bb95-98335353f2d6;Target=XM_031916961.1 1 899
NW_003790640.1	RefSeq	cDNA_match	1556918	1558247	.	+	.	ID=8f2f117b-e30f-428d-bb95-98335353f2d6;Target=XM_031916961.1 1 899
NW_003790640.1	Gnomon	gene	1318689	1369996	.	+	.	Name=LOC100871225;ID=gene-LOC100871225;Dbxref=GeneID:100871225
NW_003790640.1	Gnomon	mRNA	1239231	1249470	.	+	.	Name=XM_012487520.2;ID=rna-XM_012487520.2;Dbxref=GeneID:100870546%2CGenbank:XM_012487520.2;Note=The sequence of the model RefSeq transcript was modified relative to this genomic sequence to represent the inferred CDS: inserted 1 base in 1 codon;Parent=gene-LOC100870546
NW_003790640.1	Gnomon	exon	286307	286511	.	-	.	ID=exon-XM_003694402.3-3;Dbxref=GeneID:100869594%2CGenbank:XM_003694402.3;Parent=rna-XM_003694402.3
NW_003790640.1	Gnomon	exon	286080	286234	.	-	.	ID=exon-XM_003694402.3-4;Dbxref=GeneID:100869594%2CGenbank:XM_003694402.3;Parent=rna-XM_003694402.3
NW_003790640.1	Gnomon	exon	285870	286004	.	-	.	ID=exon-XM_003694402.3-5;Dbxref=GeneID:100869594%2CGenbank:XM_003694402.3;Parent=rna-XM_003694402.3
NW_003790640.1	Gnomon	exon	285175	285729	.	-	.	ID=exon-XM_003694402.3-6;Dbxref=GeneID:100869594%2CGenbank:XM_003694402.3;Parent=rna-XM_003694402.3
NW_003790640.1	Gnomon	exon	287112	287524	.	-	.	ID=exon-XM_003694402.3-1;Dbxref=GeneID:100869594%2CGenbank:XM_003694402.3;Parent=rna-XM_003694402.3
NW_003790640.1	Gnomon	exon	286597	286831	.	-	.	ID=exon-XM_003694402.3-2;Dbxref=GeneID:100869594%2CGenbank:XM_003694402.3;Parent=rna-XM_003694402.3
NW_003790640.1	Gnomon	mRNA	1147994	1148453	.	+	.	Name=XM_031916969.1;ID=rna-XM_031916969.1;Dbxref=GeneID:105735673%2CGenbank:XM_031916969.1;Parent=gene-LOC105735673
NW_003790640.1	Gnomon	exon	1426922	1427235	.	+	.	ID=exon-XM_003694342.3-10;Dbxref=GeneID:100871979%2CGenbank:XM_003694342.3;Note=The sequence of the model RefSeq transcript was modified relative to this genomic sequence to represent the inferred CDS: inserted 1 base in 1 codon;Parent=rna-XM_003694342.3
NW_003790640.1	Gnomon	exon	1427320	1427609	.	+	.	ID=exon-XM_003694342.3-11;Dbxref=GeneID:100871979%2CGenbank:XM_003694342.3;Note=The sequence of the model RefSeq transcript was modified relative to this genomic sequence to represent the inferred CDS: inserted 1 base in 1 codon;Parent=rna-XM_003694342.3
NW_003790640.1	Gnomon	exon	1427751	1428875	.	+	.	ID=exon-XM_003694342.3-12;Dbxref=GeneID:100871979%2CGenbank:XM_003694342.3;Note=The sequence of the model RefSeq transcript was modified relative to this genomic sequence to represent the inferred CDS: inserted 1 base in 1 codon;Parent=rna-XM_003694342.3
NW_003790640.1	Gnomon	exon	1433015	1433108	.	-	.	ID=exon-XM_012487558.2-2;Dbxref=GeneID:100872098%2CGenbank:XM_012487558.2;Parent=rna-XM_012487558.2
NW_003790640.1	Gnomon	exon	1607041	1607181	.	-	.	ID=exon-XM_003694350.3-1;Dbxref=GeneID:100873007%2CGenbank:XM_003694350.3;Parent=rna-XM_003694350.3
NW_003790640.1	Gnomon	exon	1432796	1432929	.	-	.	ID=exon-XM_012487558.2-3;Dbxref=GeneID:100872098%2CGenbank:XM_012487558.2;Parent=rna-XM_012487558.2
NW_003790640.1	Gnomon	exon	1606333	1606859	.	-	.	ID=exon-XM_003694350.3-2;Dbxref=GeneID:100873007%2CGenbank:XM_003694350.3;Parent=rna-XM_003694350.3
NW_003790640.1	Gnomon	exon	1432564	1432721	.	-	.	ID=exon-XM_012487558.2-4;Dbxref=GeneID:100872098%2CGenbank:XM_012487558.2;Parent=rna-XM_012487558.2
NW_003790640.1	Gnomon	exon	1432104	1432333	.	-	.	ID=exon-XM_012487558.2-5;Dbxref=GeneID:100872098%2CGenbank:XM_012487558.2;Parent=rna-XM_012487558.2
NW_003790640.1	Gnomon	exon	1431837	1432029	.	-	.	ID=exon-XM_012487558.2-6;Dbxref=GeneID:100872098%2CGenbank:XM_012487558.2;Parent=rna-XM_012487558.2
NW_003790640.1	Gnomon	exon	1605123	1605429	.	-	.	ID=exon-XM_003694350.3-5;Dbxref=GeneID:100873007%2CGenbank:XM_003694350.3;Parent=rna-XM_003694350.3
NW_003790640.1	Gnomon	exon	1431115	1431762	.	-	.	ID=exon-XM_012487558.2-7;Dbxref=GeneID:100872098%2CGenbank:XM_012487558.2;Parent=rna-XM_012487558.2
NW_003790640.1	Gnomon	exon	1604805	1605045	.	-	.	ID=exon-XM_003694350.3-6;Dbxref=GeneID:100873007%2CGenbank:XM_003694350.3;Parent=rna-XM_003694350.3
NW_003790640.1	Gnomon	exon	1430922	1431042	.	-	.	ID=exon-XM_012487558.2-8;Dbxref=GeneID:100872098%2CGenbank:XM_012487558.2;Parent=rna-XM_012487558.2
NW_003790640.1	Gnomon	exon	1605784	1606033	.	-	.	ID=exon-XM_003694350.3-3;Dbxref=GeneID:100873007%2CGenbank:XM_003694350.3;Parent=rna-XM_003694350.3
NW_003790640.1	Gnomon	exon	1430699	1430853	.	-	.	ID=exon-XM_012487558.2-9;Dbxref=GeneID:100872098%2CGenbank:XM_012487558.2;Parent=rna-XM_012487558.2
NW_003790640.1	Gnomon	exon	1605501	1605710	.	-	.	ID=exon-XM_003694350.3-4;Dbxref=GeneID:100873007%2CGenbank:XM_003694350.3;Parent=rna-XM_003694350.3
NW_003790640.1	Gnomon	exon	1604395	1604745	.	-	.	ID=exon-XM_003694350.3-7;Dbxref=GeneID:100873007%2CGenbank:XM_003694350.3;Parent=rna-XM_003694350.3
NW_003790640.1	Gnomon	exon	1433216	1433683	.	-	.	ID=exon-XM_012487558.2-1;Dbxref=GeneID:100872098%2CGenbank:XM_012487558.2;Parent=rna-XM_012487558.2
NW_003790640.1	Gnomon	exon	1383951	1384105	.	-	.	ID=exon-XM_012487511.2-3;Dbxref=GeneID:100871340%2CGenbank:XM_012487511.2;Parent=rna-XM_012487511.2
NW_003790640.1	Gnomon	exon	1383209	1383506	.	-	.	ID=exon-XM_012487511.2-4;Dbxref=GeneID:100871340%2CGenbank:XM_012487511.2;Parent=rna-XM_012487511.2
NW_003790640.1	Gnomon	exon	1384763	1385159	.	-	.	ID=exon-XM_012487511.2-1;Dbxref=GeneID:100871340%2CGenbank:XM_012487511.2;Parent=rna-XM_012487511.2
NW_003790640.1	Gnomon	exon	1384199	1384411	.	-	.	ID=exon-XM_012487511.2-2;Dbxref=GeneID:100871340%2CGenbank:XM_012487511.2;Parent=rna-XM_012487511.2
NW_003790640.1	Gnomon	exon	1382245	1382385	.	-	.	ID=exon-XM_012487511.2-7;Dbxref=GeneID:100871340%2CGenbank:XM_012487511.2;Parent=rna-XM_012487511.2
NW_003790640.1	Gnomon	exon	1381898	1382043	.	-	.	ID=exon-XM_012487511.2-8;Dbxref=GeneID:100871340%2CGenbank:XM_012487511.2;Parent=rna-XM_012487511.2
NW_003790640.1	Gnomon	exon	1382743	1383055	.	-	.	ID=exon-XM_012487511.2-5;Dbxref=GeneID:100871340%2CGenbank:XM_012487511.2;Parent=rna-XM_012487511.2
NW_003790640.1	Gnomon	exon	1382470	1382631	.	-	.	ID=exon-XM_012487511.2-6;Dbxref=GeneID:100871340%2CGenbank:XM_012487511.2;Parent=rna-XM_012487511.2
NW_003790640.1	Gnomon	exon	1381627	1381818	.	-	.	ID=exon-XM_012487511.2-9;Dbxref=GeneID:100871340%2CGenbank:XM_012487511.2;Parent=rna-XM_012487511.2
NW_003790640.1	Gnomon	gene	1370707	1374676	.	-	.	Name=LOC100871106;ID=gene-LOC100871106;Dbxref=GeneID:100871106
NW_003790640.1	Gnomon	CDS	1199158	1199290	.	-	0	Name=XP_031772881.1;ID=cds-XP_031772881.1;Dbxref=GeneID:100870069%2CGenbank:XP_031772881.1;Parent=rna-XM_031917021.1
NW_003790640.1	Gnomon	CDS	1197568	1197698	.	-	0	Name=XP_031772881.1;ID=cds-XP_031772881.1;Dbxref=GeneID:100870069%2CGenbank:XP_031772881.1;Parent=rna-XM_031917021.1
NW_003790640.1	Gnomon	CDS	1174951	1175072	.	-	0	Name=XP_031772881.1;ID=cds-XP_031772881.1;Dbxref=GeneID:100870069%2CGenbank:XP_031772881.1;Parent=rna-XM_031917021.1
NW_003790640.1	Gnomon	CDS	1171423	1171546	.	-	0	Name=XP_031772881.1;ID=cds-XP_031772881.1;Dbxref=GeneID:100870069%2CGenbank:XP_031772881.1;Parent=rna-XM_031917021.1
NW_003790640.1	Gnomon	CDS	1170235	1170440	.	-	0	Name=XP_031772881.1;ID=cds-XP_031772881.1;Dbxref=GeneID:100870069%2CGenbank:XP_031772881.1;Parent=rna-XM_031917021.1
NW_003790640.1	Gnomon	CDS	1167349	1167475	.	-	0	Name=XP_031772881.1;ID=cds-XP_031772881.1;Dbxref=GeneID:100870069%2CGenbank:XP_031772881.1;Parent=rna-XM_031917021.1
NW_003790640.1	Gnomon	CDS	1165953	1166113	.	-	0	Name=XP_031772881.1;ID=cds-XP_031772881.1;Dbxref=GeneID:100870069%2CGenbank:XP_031772881.1;Parent=rna-XM_031917021.1
NW_003790640.1	Gnomon	CDS	1164632	1164793	.	-	0	Name=XP_031772881.1;ID=cds-XP_031772881.1;Dbxref=GeneID:100870069%2CGenbank:XP_031772881.1;Parent=rna-XM_031917021.1
NW_003790640.1	Gnomon	CDS	1163447	1163528	.	-	0	Name=XP_031772881.1;ID=cds-XP_031772881.1;Dbxref=GeneID:100870069%2CGenbank:XP_031772881.1;Parent=rna-XM_031917021.1
NW_003790640.1	Gnomon	gene	458649	461873	.	+	.	Name=LOC100871190;ID=gene-LOC100871190;Dbxref=GeneID:100871190
NW_003790640.1	Gnomon	mRNA	1164338	1208682	.	-	.	Name=XM_012487522.2;ID=rna-XM_012487522.2;Dbxref=GeneID:100870069%2CGenbank:XM_012487522.2;Parent=gene-LOC100870069
NW_003790640.1	Gnomon	exon	1208479	1208679	.	-	.	ID=exon-XM_031917021.1-1;Dbxref=GeneID:100870069%2CGenbank:XM_031917021.1;Parent=rna-XM_031917021.1
NW_003790640.1	Gnomon	exon	1199158	1199559	.	-	.	ID=exon-XM_031917021.1-2;Dbxref=GeneID:100870069%2CGenbank:XM_031917021.1;Parent=rna-XM_031917021.1
NW_003790640.1	Gnomon	exon	1164632	1164793	.	-	.	ID=exon-XM_031917021.1-9;Dbxref=GeneID:100870069%2CGenbank:XM_031917021.1;Parent=rna-XM_031917021.1
NW_003790640.1	Gnomon	exon	1167349	1167475	.	-	.	ID=exon-XM_031917021.1-7;Dbxref=GeneID:100870069%2CGenbank:XM_031917021.1;Parent=rna-XM_031917021.1
NW_003790640.1	Gnomon	exon	1165953	1166113	.	-	.	ID=exon-XM_031917021.1-8;Dbxref=GeneID:100870069%2CGenbank:XM_031917021.1;Parent=rna-XM_031917021.1
NW_003790640.1	Gnomon	exon	1171423	1171546	.	-	.	ID=exon-XM_031917021.1-5;Dbxref=GeneID:100870069%2CGenbank:XM_031917021.1;Parent=rna-XM_031917021.1
NW_003790640.1	Gnomon	exon	1170235	1170440	.	-	.	ID=exon-XM_031917021.1-6;Dbxref=GeneID:100870069%2CGenbank:XM_031917021.1;Parent=rna-XM_031917021.1
NW_003790640.1	Gnomon	exon	1197568	1197698	.	-	.	ID=exon-XM_031917021.1-3;Dbxref=GeneID:100870069%2CGenbank:XM_031917021.1;Parent=rna-XM_031917021.1
NW_003790640.1	Gnomon	exon	1174951	1175072	.	-	.	ID=exon-XM_031917021.1-4;Dbxref=GeneID:100870069%2CGenbank:XM_031917021.1;Parent=rna-XM_031917021.1
NW_003790640.1	Gnomon	CDS	1199158	1199290	.	-	0	Name=XP_031772880.1;ID=cds-XP_031772880.1;Dbxref=GeneID:100870069%2CGenbank:XP_031772880.1;Parent=rna-XM_031917020.1
NW_003790640.1	Gnomon	CDS	1197568	1197698	.	-	0	Name=XP_031772880.1;ID=cds-XP_031772880.1;Dbxref=GeneID:100870069%2CGenbank:XP_031772880.1;Parent=rna-XM_031917020.1
NW_003790640.1	Gnomon	CDS	1174951	1175072	.	-	0	Name=XP_031772880.1;ID=cds-XP_031772880.1;Dbxref=GeneID:100870069%2CGenbank:XP_031772880.1;Parent=rna-XM_031917020.1
NW_003790640.1	Gnomon	CDS	1171423	1171546	.	-	0	Name=XP_031772880.1;ID=cds-XP_031772880.1;Dbxref=GeneID:100870069%2CGenbank:XP_031772880.1;Parent=rna-XM_031917020.1
NW_003790640.1	Gnomon	CDS	1170235	1170440	.	-	0	Name=XP_031772880.1;ID=cds-XP_031772880.1;Dbxref=GeneID:100870069%2CGenbank:XP_031772880.1;Parent=rna-XM_031917020.1
NW_003790640.1	Gnomon	CDS	1167349	1167475	.	-	0	Name=XP_031772880.1;ID=cds-XP_031772880.1;Dbxref=GeneID:100870069%2CGenbank:XP_031772880.1;Parent=rna-XM_031917020.1
NW_003790640.1	Gnomon	CDS	1165953	1166113	.	-	0	Name=XP_031772880.1;ID=cds-XP_031772880.1;Dbxref=GeneID:100870069%2CGenbank:XP_031772880.1;Parent=rna-XM_031917020.1
NW_003790640.1	Gnomon	CDS	1164632	1164793	.	-	0	Name=XP_031772880.1;ID=cds-XP_031772880.1;Dbxref=GeneID:100870069%2CGenbank:XP_031772880.1;Parent=rna-XM_031917020.1
NW_003790640.1	Gnomon	CDS	1163447	1163528	.	-	0	Name=XP_031772880.1;ID=cds-XP_031772880.1;Dbxref=GeneID:100870069%2CGenbank:XP_031772880.1;Parent=rna-XM_031917020.1
NW_003790640.1	Gnomon	exon	232444	232613	.	-	.	ID=exon-XR_004225044.1-10;Dbxref=GeneID:100868493%2CGenbank:XR_004225044.1;Parent=rna-XR_004225044.1
NW_003790640.1	Gnomon	exon	60428	60594	.	+	.	ID=exon-XM_012487535.2-1;Dbxref=GeneID:100870070%2CGenbank:XM_012487535.2;Parent=rna-XM_012487535.2
NW_003790640.1	Gnomon	exon	61269	61435	.	+	.	ID=exon-XM_012487535.2-2;Dbxref=GeneID:100870070%2CGenbank:XM_012487535.2;Parent=rna-XM_012487535.2
NW_003790640.1	Gnomon	exon	62952	63113	.	+	.	ID=exon-XM_012487535.2-7;Dbxref=GeneID:100870070%2CGenbank:XM_012487535.2;Parent=rna-XM_012487535.2
NW_003790640.1	Gnomon	exon	63183	63286	.	+	.	ID=exon-XM_012487535.2-8;Dbxref=GeneID:100870070%2CGenbank:XM_012487535.2;Parent=rna-XM_012487535.2
NW_003790640.1	Gnomon	exon	63381	63475	.	+	.	ID=exon-XM_012487535.2-9;Dbxref=GeneID:100870070%2CGenbank:XM_012487535.2;Parent=rna-XM_012487535.2
NW_003790640.1	Gnomon	exon	61519	61653	.	+	.	ID=exon-XM_012487535.2-3;Dbxref=GeneID:100870070%2CGenbank:XM_012487535.2;Parent=rna-XM_012487535.2
NW_003790640.1	Gnomon	exon	61875	62011	.	+	.	ID=exon-XM_012487535.2-4;Dbxref=GeneID:100870070%2CGenbank:XM_012487535.2;Parent=rna-XM_012487535.2
NW_003790640.1	Gnomon	exon	62124	62317	.	+	.	ID=exon-XM_012487535.2-5;Dbxref=GeneID:100870070%2CGenbank:XM_012487535.2;Parent=rna-XM_012487535.2
NW_003790640.1	Gnomon	exon	62395	62865	.	+	.	ID=exon-XM_012487535.2-6;Dbxref=GeneID:100870070%2CGenbank:XM_012487535.2;Parent=rna-XM_012487535.2
NW_003790640.1	Gnomon	gene	453099	458344	.	-	.	Name=LOC100871067;ID=gene-LOC100871067;Dbxref=GeneID:100871067
NW_003790640.1	Gnomon	mRNA	1161874	1208681	.	-	.	Name=XM_012487523.2;ID=rna-XM_012487523.2;Dbxref=GeneID:100870069%2CGenbank:XM_012487523.2;Parent=gene-LOC100870069
NW_003790640.1	Gnomon	exon	541738	541905	.	-	.	ID=exon-XM_031916998.1-3;Dbxref=GeneID:100868128%2CGenbank:XM_031916998.1;Parent=rna-XM_031916998.1
NW_003790640.1	Gnomon	exon	541460	541658	.	-	.	ID=exon-XM_031916998.1-4;Dbxref=GeneID:100868128%2CGenbank:XM_031916998.1;Parent=rna-XM_031916998.1
NW_003790640.1	Gnomon	exon	542447	542574	.	-	.	ID=exon-XM_031916998.1-1;Dbxref=GeneID:100868128%2CGenbank:XM_031916998.1;Parent=rna-XM_031916998.1
NW_003790640.1	Gnomon	exon	541999	542373	.	-	.	ID=exon-XM_031916998.1-2;Dbxref=GeneID:100868128%2CGenbank:XM_031916998.1;Parent=rna-XM_031916998.1
NW_003790640.1	Gnomon	exon	540769	540873	.	-	.	ID=exon-XM_031916998.1-7;Dbxref=GeneID:100868128%2CGenbank:XM_031916998.1;Parent=rna-XM_031916998.1
NW_003790640.1	Gnomon	exon	540614	540699	.	-	.	ID=exon-XM_031916998.1-8;Dbxref=GeneID:100868128%2CGenbank:XM_031916998.1;Parent=rna-XM_031916998.1
NW_003790640.1	Gnomon	mRNA	1161874	1208685	.	-	.	Name=XM_012487524.2;ID=rna-XM_012487524.2;Dbxref=GeneID:100870069%2CGenbank:XM_012487524.2;Parent=gene-LOC100870069
NW_003790640.1	Gnomon	exon	541254	541392	.	-	.	ID=exon-XM_031916998.1-5;Dbxref=GeneID:100868128%2CGenbank:XM_031916998.1;Parent=rna-XM_031916998.1
NW_003790640.1	Gnomon	exon	540944	541143	.	-	.	ID=exon-XM_031916998.1-6;Dbxref=GeneID:100868128%2CGenbank:XM_031916998.1;Parent=rna-XM_031916998.1
NW_003790640.1	Gnomon	exon	540425	540555	.	-	.	ID=exon-XM_031916998.1-9;Dbxref=GeneID:100868128%2CGenbank:XM_031916998.1;Parent=rna-XM_031916998.1
NW_003790640.1	Gnomon	mRNA	902738	910216	.	+	.	Name=XM_031916967.1;ID=rna-XM_031916967.1;Dbxref=GeneID:100865951%2CGenbank:XM_031916967.1;Parent=gene-LOC100865951
NW_003790640.1	Gnomon	exon	299984	300173	.	-	.	ID=exon-XM_012487490.2-10;Dbxref=GeneID:100863931%2CGenbank:XM_012487490.2;Parent=rna-XM_012487490.2
NW_003790640.1	Gnomon	gene	1374950	1380742	.	+	.	Name=LOC100871654;ID=gene-LOC100871654;Dbxref=GeneID:100871654
NW_003790640.1	Gnomon	exon	299715	299915	.	-	.	ID=exon-XM_012487490.2-11;Dbxref=GeneID:100863931%2CGenbank:XM_012487490.2;Parent=rna-XM_012487490.2
NW_003790640.1	Gnomon	exon	298757	298898	.	-	.	ID=exon-XM_012487490.2-14;Dbxref=GeneID:100863931%2CGenbank:XM_012487490.2;Parent=rna-XM_012487490.2
NW_003790640.1	Gnomon	exon	298506	298654	.	-	.	ID=exon-XM_012487490.2-15;Dbxref=GeneID:100863931%2CGenbank:XM_012487490.2;Parent=rna-XM_012487490.2
NW_003790640.1	Gnomon	exon	299447	299632	.	-	.	ID=exon-XM_012487490.2-12;Dbxref=GeneID:100863931%2CGenbank:XM_012487490.2;Parent=rna-XM_012487490.2
NW_003790640.1	Gnomon	exon	298984	299358	.	-	.	ID=exon-XM_012487490.2-13;Dbxref=GeneID:100863931%2CGenbank:XM_012487490.2;Parent=rna-XM_012487490.2
NW_003790640.1	Gnomon	exon	296652	297706	.	-	.	ID=exon-XM_012487490.2-18;Dbxref=GeneID:100863931%2CGenbank:XM_012487490.2;Parent=rna-XM_012487490.2
NW_003790640.1	Gnomon	exon	298197	298425	.	-	.	ID=exon-XM_012487490.2-16;Dbxref=GeneID:100863931%2CGenbank:XM_012487490.2;Parent=rna-XM_012487490.2
NW_003790640.1	Gnomon	exon	298023	298104	.	-	.	ID=exon-XM_012487490.2-17;Dbxref=GeneID:100863931%2CGenbank:XM_012487490.2;Parent=rna-XM_012487490.2
NW_003790640.1	Gnomon	CDS	301098	301142	.	-	0	Name=XP_031772886.1;ID=cds-XP_031772886.1;Dbxref=GeneID:100863931%2CGenbank:XP_031772886.1;Parent=rna-XM_031917026.1
NW_003790640.1	Gnomon	CDS	300449	300647	.	-	0	Name=XP_031772886.1;ID=cds-XP_031772886.1;Dbxref=GeneID:100863931%2CGenbank:XP_031772886.1;Parent=rna-XM_031917026.1
NW_003790640.1	Gnomon	CDS	300256	300367	.	-	0	Name=XP_031772886.1;ID=cds-XP_031772886.1;Dbxref=GeneID:100863931%2CGenbank:XP_031772886.1;Parent=rna-XM_031917026.1
NW_003790640.1	Gnomon	CDS	299984	300173	.	-	0	Name=XP_031772886.1;ID=cds-XP_031772886.1;Dbxref=GeneID:100863931%2CGenbank:XP_031772886.1;Parent=rna-XM_031917026.1
NW_003790640.1	Gnomon	CDS	299715	299915	.	-	0	Name=XP_031772886.1;ID=cds-XP_031772886.1;Dbxref=GeneID:100863931%2CGenbank:XP_031772886.1;Parent=rna-XM_031917026.1
NW_003790640.1	Gnomon	CDS	299447	299632	.	-	0	Name=XP_031772886.1;ID=cds-XP_031772886.1;Dbxref=GeneID:100863931%2CGenbank:XP_031772886.1;Parent=rna-XM_031917026.1
NW_003790640.1	Gnomon	CDS	298984	299358	.	-	0	Name=XP_031772886.1;ID=cds-XP_031772886.1;Dbxref=GeneID:100863931%2CGenbank:XP_031772886.1;Parent=rna-XM_031917026.1
NW_003790640.1	Gnomon	CDS	298757	298898	.	-	0	Name=XP_031772886.1;ID=cds-XP_031772886.1;Dbxref=GeneID:100863931%2CGenbank:XP_031772886.1;Parent=rna-XM_031917026.1
NW_003790640.1	Gnomon	CDS	298506	298654	.	-	0	Name=XP_031772886.1;ID=cds-XP_031772886.1;Dbxref=GeneID:100863931%2CGenbank:XP_031772886.1;Parent=rna-XM_031917026.1
NW_003790640.1	Gnomon	CDS	298197	298425	.	-	0	Name=XP_031772886.1;ID=cds-XP_031772886.1;Dbxref=GeneID:100863931%2CGenbank:XP_031772886.1;Parent=rna-XM_031917026.1
NW_003790640.1	Gnomon	CDS	298023	298104	.	-	0	Name=XP_031772886.1;ID=cds-XP_031772886.1;Dbxref=GeneID:100863931%2CGenbank:XP_031772886.1;Parent=rna-XM_031917026.1
NW_003790640.1	Gnomon	CDS	296653	297706	.	-	0	Name=XP_031772886.1;ID=cds-XP_031772886.1;Dbxref=GeneID:100863931%2CGenbank:XP_031772886.1;Parent=rna-XM_031917026.1
NW_003790640.1	Gnomon	exon	1278113	1278936	.	-	.	ID=exon-XM_031916974.1-3;Dbxref=GeneID:100870869%2CGenbank:XM_031916974.1;Parent=rna-XM_031916974.1
NW_003790640.1	RefSeq	cDNA_match	356649	357061	.	-	.	ID=d3d6cde0-c88e-4972-a503-aceb36524e94;Target=XM_003694408.2 1 413
NW_003790640.1	RefSeq	cDNA_match	356379	356477	.	-	.	ID=d3d6cde0-c88e-4972-a503-aceb36524e94;Target=XM_003694408.2 1 413
NW_003790640.1	RefSeq	cDNA_match	355784	356206	.	-	.	ID=d3d6cde0-c88e-4972-a503-aceb36524e94;Target=XM_003694408.2 1 413
NW_003790640.1	RefSeq	cDNA_match	355575	355698	.	-	.	ID=d3d6cde0-c88e-4972-a503-aceb36524e94;Target=XM_003694408.2 1 413
NW_003790640.1	RefSeq	cDNA_match	355287	355500	.	-	.	ID=d3d6cde0-c88e-4972-a503-aceb36524e94;Target=XM_003694408.2 1 413
NW_003790640.1	RefSeq	cDNA_match	355044	355224	.	-	.	ID=d3d6cde0-c88e-4972-a503-aceb36524e94;Target=XM_003694408.2 1 413
NW_003790640.1	RefSeq	cDNA_match	354319	354960	.	-	.	ID=d3d6cde0-c88e-4972-a503-aceb36524e94;Target=XM_003694408.2 1 413
NW_003790640.1	Gnomon	exon	1302989	1303469	.	-	.	ID=exon-XM_031916974.1-1;Dbxref=GeneID:100870869%2CGenbank:XM_031916974.1;Parent=rna-XM_031916974.1
NW_003790640.1	Gnomon	exon	1279564	1280750	.	-	.	ID=exon-XM_031916974.1-2;Dbxref=GeneID:100870869%2CGenbank:XM_031916974.1;Parent=rna-XM_031916974.1
NW_003790640.1	Gnomon	CDS	348467	348643	.	+	0	Name=XP_012343027.1;ID=cds-XP_012343027.1;Dbxref=GeneID:100870191%2CGenbank:XP_012343027.1;Parent=rna-XM_012487573.2
NW_003790640.1	Gnomon	CDS	348729	348851	.	+	0	Name=XP_012343027.1;ID=cds-XP_012343027.1;Dbxref=GeneID:100870191%2CGenbank:XP_012343027.1;Parent=rna-XM_012487573.2
NW_003790640.1	Gnomon	CDS	348915	349141	.	+	0	Name=XP_012343027.1;ID=cds-XP_012343027.1;Dbxref=GeneID:100870191%2CGenbank:XP_012343027.1;Parent=rna-XM_012487573.2
NW_003790640.1	Gnomon	CDS	349270	349408	.	+	0	Name=XP_012343027.1;ID=cds-XP_012343027.1;Dbxref=GeneID:100870191%2CGenbank:XP_012343027.1;Parent=rna-XM_012487573.2
NW_003790640.1	Gnomon	CDS	349896	350051	.	+	0	Name=XP_012343027.1;ID=cds-XP_012343027.1;Dbxref=GeneID:100870191%2CGenbank:XP_012343027.1;Parent=rna-XM_012487573.2
NW_003790640.1	Gnomon	CDS	350176	350334	.	+	0	Name=XP_012343027.1;ID=cds-XP_012343027.1;Dbxref=GeneID:100870191%2CGenbank:XP_012343027.1;Parent=rna-XM_012487573.2
NW_003790640.1	Gnomon	CDS	350422	350472	.	+	0	Name=XP_012343027.1;ID=cds-XP_012343027.1;Dbxref=GeneID:100870191%2CGenbank:XP_012343027.1;Parent=rna-XM_012487573.2
NW_003790640.1	Gnomon	CDS	350541	350923	.	+	0	Name=XP_012343027.1;ID=cds-XP_012343027.1;Dbxref=GeneID:100870191%2CGenbank:XP_012343027.1;Parent=rna-XM_012487573.2
NW_003790640.1	Gnomon	CDS	351003	351213	.	+	0	Name=XP_012343027.1;ID=cds-XP_012343027.1;Dbxref=GeneID:100870191%2CGenbank:XP_012343027.1;Parent=rna-XM_012487573.2
NW_003790640.1	Gnomon	CDS	351313	351383	.	+	0	Name=XP_012343027.1;ID=cds-XP_012343027.1;Dbxref=GeneID:100870191%2CGenbank:XP_012343027.1;Parent=rna-XM_012487573.2
NW_003790640.1	Gnomon	CDS	353001	353067	.	+	0	Name=XP_012343027.1;ID=cds-XP_012343027.1;Dbxref=GeneID:100870191%2CGenbank:XP_012343027.1;Parent=rna-XM_012487573.2
NW_003790640.1	Gnomon	CDS	294176	294376	.	+	0	Name=XP_031772887.1;ID=cds-XP_031772887.1;Dbxref=GeneID:100863809%2CGenbank:XP_031772887.1;Parent=rna-XM_031917027.1
NW_003790640.1	Gnomon	CDS	294445	295624	.	+	0	Name=XP_031772887.1;ID=cds-XP_031772887.1;Dbxref=GeneID:100863809%2CGenbank:XP_031772887.1;Parent=rna-XM_031917027.1
NW_003790640.1	Gnomon	CDS	295713	295950	.	+	0	Name=XP_031772887.1;ID=cds-XP_031772887.1;Dbxref=GeneID:100863809%2CGenbank:XP_031772887.1;Parent=rna-XM_031917027.1
NW_003790640.1	Gnomon	CDS	296016	296170	.	+	0	Name=XP_031772887.1;ID=cds-XP_031772887.1;Dbxref=GeneID:100863809%2CGenbank:XP_031772887.1;Parent=rna-XM_031917027.1
NW_003790640.1	Gnomon	CDS	296259	296362	.	+	0	Name=XP_031772887.1;ID=cds-XP_031772887.1;Dbxref=GeneID:100863809%2CGenbank:XP_031772887.1;Parent=rna-XM_031917027.1
NW_003790640.1	Gnomon	CDS	583038	583056	.	-	0	Name=XP_003694369.3;ID=cds-XP_003694369.3;Dbxref=GeneID:100869035%2CGenbank:XP_003694369.3;Note=The sequence of the model RefSeq protein was modified relative to this genomic sequence to represent the inferred CDS: inserted 1 base in 1 codon;Parent=rna-XM_003694321.3
NW_003790640.1	Gnomon	CDS	582833	582922	.	-	0	Name=XP_003694369.3;ID=cds-XP_003694369.3;Dbxref=GeneID:100869035%2CGenbank:XP_003694369.3;Note=The sequence of the model RefSeq protein was modified relative to this genomic sequence to represent the inferred CDS: inserted 1 base in 1 codon;Parent=rna-XM_003694321.3
NW_003790640.1	Gnomon	CDS	582626	582830	.	-	0	Name=XP_003694369.3;ID=cds-XP_003694369.3;Dbxref=GeneID:100869035%2CGenbank:XP_003694369.3;Note=The sequence of the model RefSeq protein was modified relative to this genomic sequence to represent the inferred CDS: inserted 1 base in 1 codon;Parent=rna-XM_003694321.3
NW_003790640.1	Gnomon	CDS	582251	582557	.	-	0	Name=XP_003694369.3;ID=cds-XP_003694369.3;Dbxref=GeneID:100869035%2CGenbank:XP_003694369.3;Note=The sequence of the model RefSeq protein was modified relative to this genomic sequence to represent the inferred CDS: inserted 1 base in 1 codon;Parent=rna-XM_003694321.3
NW_003790640.1	Gnomon	CDS	302451	302453	.	-	0	Name=XP_031772885.1;ID=cds-XP_031772885.1;Dbxref=GeneID:100863931%2CGenbank:XP_031772885.1;Parent=rna-XM_031917025.1
NW_003790640.1	Gnomon	CDS	302203	302370	.	-	0	Name=XP_031772885.1;ID=cds-XP_031772885.1;Dbxref=GeneID:100863931%2CGenbank:XP_031772885.1;Parent=rna-XM_031917025.1
NW_003790640.1	Gnomon	CDS	301925	301995	.	-	0	Name=XP_031772885.1;ID=cds-XP_031772885.1;Dbxref=GeneID:100863931%2CGenbank:XP_031772885.1;Parent=rna-XM_031917025.1
NW_003790640.1	Gnomon	CDS	301586	301831	.	-	0	Name=XP_031772885.1;ID=cds-XP_031772885.1;Dbxref=GeneID:100863931%2CGenbank:XP_031772885.1;Parent=rna-XM_031917025.1
NW_003790640.1	Gnomon	CDS	301098	301302	.	-	0	Name=XP_031772885.1;ID=cds-XP_031772885.1;Dbxref=GeneID:100863931%2CGenbank:XP_031772885.1;Parent=rna-XM_031917025.1
NW_003790640.1	Gnomon	CDS	300449	300647	.	-	0	Name=XP_031772885.1;ID=cds-XP_031772885.1;Dbxref=GeneID:100863931%2CGenbank:XP_031772885.1;Parent=rna-XM_031917025.1
NW_003790640.1	Gnomon	CDS	300256	300367	.	-	0	Name=XP_031772885.1;ID=cds-XP_031772885.1;Dbxref=GeneID:100863931%2CGenbank:XP_031772885.1;Parent=rna-XM_031917025.1
NW_003790640.1	Gnomon	CDS	299984	300173	.	-	0	Name=XP_031772885.1;ID=cds-XP_031772885.1;Dbxref=GeneID:100863931%2CGenbank:XP_031772885.1;Parent=rna-XM_031917025.1
NW_003790640.1	Gnomon	CDS	299715	299915	.	-	0	Name=XP_031772885.1;ID=cds-XP_031772885.1;Dbxref=GeneID:100863931%2CGenbank:XP_031772885.1;Parent=rna-XM_031917025.1
NW_003790640.1	Gnomon	CDS	299447	299632	.	-	0	Name=XP_031772885.1;ID=cds-XP_031772885.1;Dbxref=GeneID:100863931%2CGenbank:XP_031772885.1;Parent=rna-XM_031917025.1
NW_003790640.1	Gnomon	CDS	298984	299358	.	-	0	Name=XP_031772885.1;ID=cds-XP_031772885.1;Dbxref=GeneID:100863931%2CGenbank:XP_031772885.1;Parent=rna-XM_031917025.1
NW_003790640.1	Gnomon	CDS	298757	298898	.	-	0	Name=XP_031772885.1;ID=cds-XP_031772885.1;Dbxref=GeneID:100863931%2CGenbank:XP_031772885.1;Parent=rna-XM_031917025.1
NW_003790640.1	Gnomon	CDS	298506	298654	.	-	0	Name=XP_031772885.1;ID=cds-XP_031772885.1;Dbxref=GeneID:100863931%2CGenbank:XP_031772885.1;Parent=rna-XM_031917025.1
NW_003790640.1	Gnomon	CDS	298197	298425	.	-	0	Name=XP_031772885.1;ID=cds-XP_031772885.1;Dbxref=GeneID:100863931%2CGenbank:XP_031772885.1;Parent=rna-XM_031917025.1
NW_003790640.1	Gnomon	CDS	298023	298104	.	-	0	Name=XP_031772885.1;ID=cds-XP_031772885.1;Dbxref=GeneID:100863931%2CGenbank:XP_031772885.1;Parent=rna-XM_031917025.1
NW_003790640.1	Gnomon	CDS	296653	297706	.	-	0	Name=XP_031772885.1;ID=cds-XP_031772885.1;Dbxref=GeneID:100863931%2CGenbank:XP_031772885.1;Parent=rna-XM_031917025.1
NW_003790640.1	Gnomon	exon	242647	243043	.	+	.	ID=exon-XM_003694395.3-6;Dbxref=GeneID:100868726%2CGenbank:XM_003694395.3;Parent=rna-XM_003694395.3
NW_003790640.1	Gnomon	exon	241626	241825	.	+	.	ID=exon-XM_003694395.3-2;Dbxref=GeneID:100868726%2CGenbank:XM_003694395.3;Parent=rna-XM_003694395.3
NW_003790640.1	Gnomon	exon	241916	242144	.	+	.	ID=exon-XM_003694395.3-3;Dbxref=GeneID:100868726%2CGenbank:XM_003694395.3;Parent=rna-XM_003694395.3
NW_003790640.1	Gnomon	exon	242240	242386	.	+	.	ID=exon-XM_003694395.3-4;Dbxref=GeneID:100868726%2CGenbank:XM_003694395.3;Parent=rna-XM_003694395.3
NW_003790640.1	Gnomon	exon	242454	242582	.	+	.	ID=exon-XM_003694395.3-5;Dbxref=GeneID:100868726%2CGenbank:XM_003694395.3;Parent=rna-XM_003694395.3
NW_003790640.1	Gnomon	exon	241251	241471	.	+	.	ID=exon-XM_003694395.3-1;Dbxref=GeneID:100868726%2CGenbank:XM_003694395.3;Parent=rna-XM_003694395.3
NW_003790640.1	Gnomon	mRNA	1163403	1208682	.	-	.	Name=XM_031917020.1;ID=rna-XM_031917020.1;Dbxref=GeneID:100870069%2CGenbank:XM_031917020.1;Parent=gene-LOC100870069
NW_003790640.1	Gnomon	CDS	458882	459025	.	+	0	Name=XP_003694461.1;ID=cds-XP_003694461.1;Dbxref=GeneID:100871190%2CGenbank:XP_003694461.1;Parent=rna-XM_003694413.3
NW_003790640.1	Gnomon	CDS	459119	459379	.	+	0	Name=XP_003694461.1;ID=cds-XP_003694461.1;Dbxref=GeneID:100871190%2CGenbank:XP_003694461.1;Parent=rna-XM_003694413.3
NW_003790640.1	Gnomon	CDS	459449	460386	.	+	0	Name=XP_003694461.1;ID=cds-XP_003694461.1;Dbxref=GeneID:100871190%2CGenbank:XP_003694461.1;Parent=rna-XM_003694413.3
NW_003790640.1	Gnomon	CDS	460455	460737	.	+	0	Name=XP_003694461.1;ID=cds-XP_003694461.1;Dbxref=GeneID:100871190%2CGenbank:XP_003694461.1;Parent=rna-XM_003694413.3
NW_003790640.1	Gnomon	CDS	460806	460979	.	+	0	Name=XP_003694461.1;ID=cds-XP_003694461.1;Dbxref=GeneID:100871190%2CGenbank:XP_003694461.1;Parent=rna-XM_003694413.3
NW_003790640.1	Gnomon	CDS	461075	461185	.	+	0	Name=XP_003694461.1;ID=cds-XP_003694461.1;Dbxref=GeneID:100871190%2CGenbank:XP_003694461.1;Parent=rna-XM_003694413.3
NW_003790640.1	Gnomon	CDS	314951	314995	.	-	0	Name=XP_012342929.2;ID=cds-XP_012342929.2;Dbxref=GeneID:105735674%2CGenbank:XP_012342929.2;Parent=rna-XM_012487475.2
NW_003790640.1	Gnomon	CDS	313373	314770	.	-	0	Name=XP_012342929.2;ID=cds-XP_012342929.2;Dbxref=GeneID:105735674%2CGenbank:XP_012342929.2;Parent=rna-XM_012487475.2
NW_003790640.1	Gnomon	exon	290480	290626	.	-	.	ID=exon-XM_012487486.2-8;Dbxref=GeneID:100869950%2CGenbank:XM_012487486.2;Note=The sequence of the model RefSeq transcript was modified relative to this genomic sequence to represent the inferred CDS: inserted 1 base in 1 codon;Parent=rna-XM_012487486.2
NW_003790640.1	Gnomon	exon	290101	290324	.	-	.	ID=exon-XM_012487486.2-9;Dbxref=GeneID:100869950%2CGenbank:XM_012487486.2;Note=The sequence of the model RefSeq transcript was modified relative to this genomic sequence to represent the inferred CDS: inserted 1 base in 1 codon;Parent=rna-XM_012487486.2
NW_003790640.1	Gnomon	exon	292069	292178	.	-	.	ID=exon-XM_012487486.2-4;Dbxref=GeneID:100869950%2CGenbank:XM_012487486.2;Note=The sequence of the model RefSeq transcript was modified relative to this genomic sequence to represent the inferred CDS: inserted 1 base in 1 codon;Parent=rna-XM_012487486.2
NW_003790640.1	Gnomon	exon	291799	291998	.	-	.	ID=exon-XM_012487486.2-5;Dbxref=GeneID:100869950%2CGenbank:XM_012487486.2;Note=The sequence of the model RefSeq transcript was modified relative to this genomic sequence to represent the inferred CDS: inserted 1 base in 1 codon;Parent=rna-XM_012487486.2
NW_003790640.1	Gnomon	exon	291524	291686	.	-	.	ID=exon-XM_012487486.2-6;Dbxref=GeneID:100869950%2CGenbank:XM_012487486.2;Note=The sequence of the model RefSeq transcript was modified relative to this genomic sequence to represent the inferred CDS: inserted 1 base in 1 codon;Parent=rna-XM_012487486.2
NW_003790640.1	Gnomon	exon	290700	290908	.	-	.	ID=exon-XM_012487486.2-7;Dbxref=GeneID:100869950%2CGenbank:XM_012487486.2;Note=The sequence of the model RefSeq transcript was modified relative to this genomic sequence to represent the inferred CDS: inserted 1 base in 1 codon;Parent=rna-XM_012487486.2
NW_003790640.1	Gnomon	exon	293180	293518	.	-	.	ID=exon-XM_012487486.2-1;Dbxref=GeneID:100869950%2CGenbank:XM_012487486.2;Note=The sequence of the model RefSeq transcript was modified relative to this genomic sequence to represent the inferred CDS: inserted 1 base in 1 codon;Parent=rna-XM_012487486.2
NW_003790640.1	Gnomon	exon	292442	292447	.	-	.	ID=exon-XM_012487486.2-2;Dbxref=GeneID:100869950%2CGenbank:XM_012487486.2;Note=The sequence of the model RefSeq transcript was modified relative to this genomic sequence to represent the inferred CDS: inserted 1 base in 1 codon;Parent=rna-XM_012487486.2
NW_003790640.1	Gnomon	exon	292181	292407	.	-	.	ID=exon-XM_012487486.2-3;Dbxref=GeneID:100869950%2CGenbank:XM_012487486.2;Note=The sequence of the model RefSeq transcript was modified relative to this genomic sequence to represent the inferred CDS: inserted 1 base in 1 codon;Parent=rna-XM_012487486.2
NW_003790640.1	Gnomon	mRNA	1164318	1208685	.	-	.	Name=XM_012487526.2;ID=rna-XM_012487526.2;Dbxref=GeneID:100870069%2CGenbank:XM_012487526.2;Parent=gene-LOC100870069
NW_003790640.1	Gnomon	CDS	579291	579311	.	+	0	Name=XP_003694368.1;ID=cds-XP_003694368.1;Dbxref=GeneID:100868921%2CGenbank:XP_003694368.1;Parent=rna-XM_003694320.3
NW_003790640.1	Gnomon	CDS	579656	579794	.	+	0	Name=XP_003694368.1;ID=cds-XP_003694368.1;Dbxref=GeneID:100868921%2CGenbank:XP_003694368.1;Parent=rna-XM_003694320.3
NW_003790640.1	Gnomon	CDS	579865	579926	.	+	0	Name=XP_003694368.1;ID=cds-XP_003694368.1;Dbxref=GeneID:100868921%2CGenbank:XP_003694368.1;Parent=rna-XM_003694320.3
NW_003790640.1	Gnomon	CDS	580012	580119	.	+	0	Name=XP_003694368.1;ID=cds-XP_003694368.1;Dbxref=GeneID:100868921%2CGenbank:XP_003694368.1;Parent=rna-XM_003694320.3
NW_003790640.1	Gnomon	CDS	303732	303747	.	-	0	Name=XP_031772884.1;ID=cds-XP_031772884.1;Dbxref=GeneID:100863931%2CGenbank:XP_031772884.1;Parent=rna-XM_031917024.1
NW_003790640.1	Gnomon	CDS	302451	302518	.	-	0	Name=XP_031772884.1;ID=cds-XP_031772884.1;Dbxref=GeneID:100863931%2CGenbank:XP_031772884.1;Parent=rna-XM_031917024.1
NW_003790640.1	Gnomon	CDS	302203	302370	.	-	0	Name=XP_031772884.1;ID=cds-XP_031772884.1;Dbxref=GeneID:100863931%2CGenbank:XP_031772884.1;Parent=rna-XM_031917024.1
NW_003790640.1	Gnomon	CDS	301925	301995	.	-	0	Name=XP_031772884.1;ID=cds-XP_031772884.1;Dbxref=GeneID:100863931%2CGenbank:XP_031772884.1;Parent=rna-XM_031917024.1
NW_003790640.1	Gnomon	CDS	301586	301831	.	-	0	Name=XP_031772884.1;ID=cds-XP_031772884.1;Dbxref=GeneID:100863931%2CGenbank:XP_031772884.1;Parent=rna-XM_031917024.1
NW_003790640.1	Gnomon	CDS	301098	301302	.	-	0	Name=XP_031772884.1;ID=cds-XP_031772884.1;Dbxref=GeneID:100863931%2CGenbank:XP_031772884.1;Parent=rna-XM_031917024.1
NW_003790640.1	Gnomon	CDS	300449	300647	.	-	0	Name=XP_031772884.1;ID=cds-XP_031772884.1;Dbxref=GeneID:100863931%2CGenbank:XP_031772884.1;Parent=rna-XM_031917024.1
NW_003790640.1	Gnomon	CDS	300256	300367	.	-	0	Name=XP_031772884.1;ID=cds-XP_031772884.1;Dbxref=GeneID:100863931%2CGenbank:XP_031772884.1;Parent=rna-XM_031917024.1
NW_003790640.1	Gnomon	CDS	299984	300173	.	-	0	Name=XP_031772884.1;ID=cds-XP_031772884.1;Dbxref=GeneID:100863931%2CGenbank:XP_031772884.1;Parent=rna-XM_031917024.1
NW_003790640.1	Gnomon	CDS	299715	299915	.	-	0	Name=XP_031772884.1;ID=cds-XP_031772884.1;Dbxref=GeneID:100863931%2CGenbank:XP_031772884.1;Parent=rna-XM_031917024.1
NW_003790640.1	Gnomon	CDS	299447	299632	.	-	0	Name=XP_031772884.1;ID=cds-XP_031772884.1;Dbxref=GeneID:100863931%2CGenbank:XP_031772884.1;Parent=rna-XM_031917024.1
NW_003790640.1	Gnomon	CDS	298984	299358	.	-	0	Name=XP_031772884.1;ID=cds-XP_031772884.1;Dbxref=GeneID:100863931%2CGenbank:XP_031772884.1;Parent=rna-XM_031917024.1
NW_003790640.1	Gnomon	CDS	298757	298898	.	-	0	Name=XP_031772884.1;ID=cds-XP_031772884.1;Dbxref=GeneID:100863931%2CGenbank:XP_031772884.1;Parent=rna-XM_031917024.1
NW_003790640.1	Gnomon	CDS	298506	298654	.	-	0	Name=XP_031772884.1;ID=cds-XP_031772884.1;Dbxref=GeneID:100863931%2CGenbank:XP_031772884.1;Parent=rna-XM_031917024.1
NW_003790640.1	Gnomon	CDS	298197	298425	.	-	0	Name=XP_031772884.1;ID=cds-XP_031772884.1;Dbxref=GeneID:100863931%2CGenbank:XP_031772884.1;Parent=rna-XM_031917024.1
NW_003790640.1	Gnomon	CDS	298023	298104	.	-	0	Name=XP_031772884.1;ID=cds-XP_031772884.1;Dbxref=GeneID:100863931%2CGenbank:XP_031772884.1;Parent=rna-XM_031917024.1
NW_003790640.1	Gnomon	CDS	296653	297706	.	-	0	Name=XP_031772884.1;ID=cds-XP_031772884.1;Dbxref=GeneID:100863931%2CGenbank:XP_031772884.1;Parent=rna-XM_031917024.1
NW_003790640.1	Gnomon	gene	1310849	1321141	.	-	.	Name=LOC100871459;ID=gene-LOC100871459;Dbxref=GeneID:100871459
NW_003790640.1	Gnomon	exon	154348	154488	.	-	.	ID=exon-XM_003694372.3-1;Dbxref=GeneID:100865466%2CGenbank:XM_003694372.3;Parent=rna-XM_003694372.3
NW_003790640.1	Gnomon	exon	153560	153908	.	-	.	ID=exon-XM_003694372.3-2;Dbxref=GeneID:100865466%2CGenbank:XM_003694372.3;Parent=rna-XM_003694372.3
NW_003790640.1	Gnomon	exon	153361	153474	.	-	.	ID=exon-XM_003694372.3-3;Dbxref=GeneID:100865466%2CGenbank:XM_003694372.3;Parent=rna-XM_003694372.3
NW_003790640.1	Gnomon	exon	152262	152502	.	-	.	ID=exon-XM_003694372.3-4;Dbxref=GeneID:100865466%2CGenbank:XM_003694372.3;Parent=rna-XM_003694372.3
NW_003790640.1	Gnomon	exon	151752	151992	.	-	.	ID=exon-XM_003694372.3-5;Dbxref=GeneID:100865466%2CGenbank:XM_003694372.3;Parent=rna-XM_003694372.3
NW_003790640.1	Gnomon	exon	151134	151508	.	-	.	ID=exon-XM_003694372.3-6;Dbxref=GeneID:100865466%2CGenbank:XM_003694372.3;Parent=rna-XM_003694372.3
NW_003790640.1	Gnomon	exon	529848	530246	.	+	.	ID=exon-XM_012487463.2-1;Dbxref=GeneID:100864522%2CGenbank:XM_012487463.2;Parent=rna-XM_012487463.2
NW_003790640.1	Gnomon	exon	530465	530696	.	+	.	ID=exon-XM_012487463.2-2;Dbxref=GeneID:100864522%2CGenbank:XM_012487463.2;Parent=rna-XM_012487463.2
NW_003790640.1	Gnomon	exon	530766	531029	.	+	.	ID=exon-XM_012487463.2-3;Dbxref=GeneID:100864522%2CGenbank:XM_012487463.2;Parent=rna-XM_012487463.2
NW_003790640.1	Gnomon	exon	531113	531275	.	+	.	ID=exon-XM_012487463.2-4;Dbxref=GeneID:100864522%2CGenbank:XM_012487463.2;Parent=rna-XM_012487463.2
NW_003790640.1	Gnomon	exon	531361	531642	.	+	.	ID=exon-XM_012487463.2-5;Dbxref=GeneID:100864522%2CGenbank:XM_012487463.2;Parent=rna-XM_012487463.2
NW_003790640.1	Gnomon	exon	531723	532025	.	+	.	ID=exon-XM_012487463.2-6;Dbxref=GeneID:100864522%2CGenbank:XM_012487463.2;Parent=rna-XM_012487463.2
NW_003790640.1	Gnomon	exon	532100	532239	.	+	.	ID=exon-XM_012487463.2-7;Dbxref=GeneID:100864522%2CGenbank:XM_012487463.2;Parent=rna-XM_012487463.2
NW_003790640.1	Gnomon	exon	532307	532512	.	+	.	ID=exon-XM_012487463.2-8;Dbxref=GeneID:100864522%2CGenbank:XM_012487463.2;Parent=rna-XM_012487463.2
NW_003790640.1	Gnomon	exon	532594	532735	.	+	.	ID=exon-XM_012487463.2-9;Dbxref=GeneID:100864522%2CGenbank:XM_012487463.2;Parent=rna-XM_012487463.2
NW_003790640.1	Gnomon	exon	150593	150959	.	-	.	ID=exon-XM_003694372.3-7;Dbxref=GeneID:100865466%2CGenbank:XM_003694372.3;Parent=rna-XM_003694372.3
NW_003790640.1	Gnomon	exon	150090	150366	.	-	.	ID=exon-XM_003694372.3-8;Dbxref=GeneID:100865466%2CGenbank:XM_003694372.3;Parent=rna-XM_003694372.3
NW_003790640.1	Gnomon	exon	149884	149978	.	-	.	ID=exon-XM_003694372.3-9;Dbxref=GeneID:100865466%2CGenbank:XM_003694372.3;Parent=rna-XM_003694372.3
NW_003790640.1	Gnomon	CDS	457053	457244	.	-	0	Name=XP_003694460.1;ID=cds-XP_003694460.1;Dbxref=GeneID:100871067%2CGenbank:XP_003694460.1;Parent=rna-XM_003694412.3
NW_003790640.1	Gnomon	CDS	456350	456437	.	-	0	Name=XP_003694460.1;ID=cds-XP_003694460.1;Dbxref=GeneID:100871067%2CGenbank:XP_003694460.1;Parent=rna-XM_003694412.3
NW_003790640.1	Gnomon	CDS	456076	456219	.	-	0	Name=XP_003694460.1;ID=cds-XP_003694460.1;Dbxref=GeneID:100871067%2CGenbank:XP_003694460.1;Parent=rna-XM_003694412.3
NW_003790640.1	Gnomon	CDS	455755	455963	.	-	0	Name=XP_003694460.1;ID=cds-XP_003694460.1;Dbxref=GeneID:100871067%2CGenbank:XP_003694460.1;Parent=rna-XM_003694412.3
NW_003790640.1	Gnomon	CDS	455489	455674	.	-	0	Name=XP_003694460.1;ID=cds-XP_003694460.1;Dbxref=GeneID:100871067%2CGenbank:XP_003694460.1;Parent=rna-XM_003694412.3
NW_003790640.1	Gnomon	CDS	455241	455411	.	-	0	Name=XP_003694460.1;ID=cds-XP_003694460.1;Dbxref=GeneID:100871067%2CGenbank:XP_003694460.1;Parent=rna-XM_003694412.3
NW_003790640.1	Gnomon	CDS	454891	455170	.	-	0	Name=XP_003694460.1;ID=cds-XP_003694460.1;Dbxref=GeneID:100871067%2CGenbank:XP_003694460.1;Parent=rna-XM_003694412.3
NW_003790640.1	Gnomon	CDS	453394	454802	.	-	0	Name=XP_003694460.1;ID=cds-XP_003694460.1;Dbxref=GeneID:100871067%2CGenbank:XP_003694460.1;Parent=rna-XM_003694412.3
NW_003790640.1	Gnomon	CDS	468357	468550	.	-	0	Name=XP_012343025.1;ID=cds-XP_012343025.1;Dbxref=GeneID:100866734%2CGenbank:XP_012343025.1;Parent=rna-XM_012487571.2
NW_003790640.1	Gnomon	CDS	464082	464152	.	-	0	Name=XP_012343025.1;ID=cds-XP_012343025.1;Dbxref=GeneID:100866734%2CGenbank:XP_012343025.1;Parent=rna-XM_012487571.2
NW_003790640.1	Gnomon	CDS	463631	463883	.	-	0	Name=XP_012343025.1;ID=cds-XP_012343025.1;Dbxref=GeneID:100866734%2CGenbank:XP_012343025.1;Parent=rna-XM_012487571.2
NW_003790640.1	Gnomon	CDS	463350	463478	.	-	0	Name=XP_012343025.1;ID=cds-XP_012343025.1;Dbxref=GeneID:100866734%2CGenbank:XP_012343025.1;Parent=rna-XM_012487571.2
NW_003790640.1	Gnomon	CDS	462957	463230	.	-	0	Name=XP_012343025.1;ID=cds-XP_012343025.1;Dbxref=GeneID:100866734%2CGenbank:XP_012343025.1;Parent=rna-XM_012487571.2
NW_003790640.1	Gnomon	CDS	461951	462892	.	-	0	Name=XP_012343025.1;ID=cds-XP_012343025.1;Dbxref=GeneID:100866734%2CGenbank:XP_012343025.1;Parent=rna-XM_012487571.2
NW_003790640.1	Gnomon	exon	91192	91209	.	+	.	ID=exon-XM_031916951.1-1;Dbxref=GeneID:100869267%2CGenbank:XM_031916951.1;Parent=rna-XM_031916951.1
NW_003790640.1	Gnomon	exon	91426	91606	.	+	.	ID=exon-XM_031916951.1-2;Dbxref=GeneID:100869267%2CGenbank:XM_031916951.1;Parent=rna-XM_031916951.1
NW_003790640.1	Gnomon	exon	91820	91951	.	+	.	ID=exon-XM_031916951.1-3;Dbxref=GeneID:100869267%2CGenbank:XM_031916951.1;Parent=rna-XM_031916951.1
NW_003790640.1	Gnomon	CDS	574922	575004	.	+	0	Name=XP_003694367.1;ID=cds-XP_003694367.1;Dbxref=GeneID:100868802%2CGenbank:XP_003694367.1;Parent=rna-XM_003694319.3
NW_003790640.1	Gnomon	CDS	575166	575397	.	+	0	Name=XP_003694367.1;ID=cds-XP_003694367.1;Dbxref=GeneID:100868802%2CGenbank:XP_003694367.1;Parent=rna-XM_003694319.3
NW_003790640.1	Gnomon	CDS	575501	575579	.	+	0	Name=XP_003694367.1;ID=cds-XP_003694367.1;Dbxref=GeneID:100868802%2CGenbank:XP_003694367.1;Parent=rna-XM_003694319.3
NW_003790640.1	Gnomon	CDS	575651	575793	.	+	0	Name=XP_003694367.1;ID=cds-XP_003694367.1;Dbxref=GeneID:100868802%2CGenbank:XP_003694367.1;Parent=rna-XM_003694319.3
NW_003790640.1	Gnomon	exon	93936	94154	.	+	.	ID=exon-XM_031916951.1-8;Dbxref=GeneID:100869267%2CGenbank:XM_031916951.1;Parent=rna-XM_031916951.1
NW_003790640.1	Gnomon	exon	94554	95083	.	+	.	ID=exon-XM_031916951.1-9;Dbxref=GeneID:100869267%2CGenbank:XM_031916951.1;Parent=rna-XM_031916951.1
NW_003790640.1	Gnomon	exon	92679	92875	.	+	.	ID=exon-XM_031916951.1-4;Dbxref=GeneID:100869267%2CGenbank:XM_031916951.1;Parent=rna-XM_031916951.1
NW_003790640.1	Gnomon	exon	92966	93076	.	+	.	ID=exon-XM_031916951.1-5;Dbxref=GeneID:100869267%2CGenbank:XM_031916951.1;Parent=rna-XM_031916951.1
NW_003790640.1	Gnomon	exon	93357	93495	.	+	.	ID=exon-XM_031916951.1-6;Dbxref=GeneID:100869267%2CGenbank:XM_031916951.1;Parent=rna-XM_031916951.1
NW_003790640.1	Gnomon	exon	93607	93817	.	+	.	ID=exon-XM_031916951.1-7;Dbxref=GeneID:100869267%2CGenbank:XM_031916951.1;Parent=rna-XM_031916951.1
NW_003790640.1	Gnomon	CDS	1220143	1220245	.	-	0	Name=XP_031772883.1;ID=cds-XP_031772883.1;Dbxref=GeneID:100866735%2CGenbank:XP_031772883.1;Note=The sequence of the model RefSeq protein was modified relative to this genomic sequence to represent the inferred CDS: inserted 2 bases in 1 codon%3B substituted 2 bases at 2 genomic stop codons;Parent=rna-XM_031917023.1
NW_003790640.1	Gnomon	CDS	1219992	1220080	.	-	0	Name=XP_031772883.1;ID=cds-XP_031772883.1;Dbxref=GeneID:100866735%2CGenbank:XP_031772883.1;Note=The sequence of the model RefSeq protein was modified relative to this genomic sequence to represent the inferred CDS: inserted 2 bases in 1 codon%3B substituted 2 bases at 2 genomic stop codons;Parent=rna-XM_031917023.1
NW_003790640.1	Gnomon	CDS	1219522	1219638	.	-	0	Name=XP_031772883.1;ID=cds-XP_031772883.1;Dbxref=GeneID:100866735%2CGenbank:XP_031772883.1;Note=The sequence of the model RefSeq protein was modified relative to this genomic sequence to represent the inferred CDS: inserted 2 bases in 1 codon%3B substituted 2 bases at 2 genomic stop codons;Parent=rna-XM_031917023.1
NW_003790640.1	Gnomon	CDS	1219209	1219412	.	-	0	Name=XP_031772883.1;ID=cds-XP_031772883.1;Dbxref=GeneID:100866735%2CGenbank:XP_031772883.1;Note=The sequence of the model RefSeq protein was modified relative to this genomic sequence to represent the inferred CDS: inserted 2 bases in 1 codon%3B substituted 2 bases at 2 genomic stop codons;Parent=rna-XM_031917023.1
NW_003790640.1	Gnomon	CDS	1218979	1219123	.	-	0	Name=XP_031772883.1;ID=cds-XP_031772883.1;Dbxref=GeneID:100866735%2CGenbank:XP_031772883.1;Note=The sequence of the model RefSeq protein was modified relative to this genomic sequence to represent the inferred CDS: inserted 2 bases in 1 codon%3B substituted 2 bases at 2 genomic stop codons;Parent=rna-XM_031917023.1
NW_003790640.1	Gnomon	CDS	1218425	1218918	.	-	0	Name=XP_031772883.1;ID=cds-XP_031772883.1;Dbxref=GeneID:100866735%2CGenbank:XP_031772883.1;Note=The sequence of the model RefSeq protein was modified relative to this genomic sequence to represent the inferred CDS: inserted 2 bases in 1 codon%3B substituted 2 bases at 2 genomic stop codons;Parent=rna-XM_031917023.1
NW_003790640.1	Gnomon	CDS	1218113	1218355	.	-	0	Name=XP_031772883.1;ID=cds-XP_031772883.1;Dbxref=GeneID:100866735%2CGenbank:XP_031772883.1;Note=The sequence of the model RefSeq protein was modified relative to this genomic sequence to represent the inferred CDS: inserted 2 bases in 1 codon%3B substituted 2 bases at 2 genomic stop codons;Parent=rna-XM_031917023.1
NW_003790640.1	Gnomon	CDS	1217829	1218028	.	-	0	Name=XP_031772883.1;ID=cds-XP_031772883.1;Dbxref=GeneID:100866735%2CGenbank:XP_031772883.1;Note=The sequence of the model RefSeq protein was modified relative to this genomic sequence to represent the inferred CDS: inserted 2 bases in 1 codon%3B substituted 2 bases at 2 genomic stop codons;Parent=rna-XM_031917023.1
NW_003790640.1	Gnomon	CDS	1217617	1217766	.	-	0	Name=XP_031772883.1;ID=cds-XP_031772883.1;Dbxref=GeneID:100866735%2CGenbank:XP_031772883.1;Note=The sequence of the model RefSeq protein was modified relative to this genomic sequence to represent the inferred CDS: inserted 2 bases in 1 codon%3B substituted 2 bases at 2 genomic stop codons;Parent=rna-XM_031917023.1
NW_003790640.1	Gnomon	CDS	1216970	1217545	.	-	0	Name=XP_031772883.1;ID=cds-XP_031772883.1;Dbxref=GeneID:100866735%2CGenbank:XP_031772883.1;Note=The sequence of the model RefSeq protein was modified relative to this genomic sequence to represent the inferred CDS: inserted 2 bases in 1 codon%3B substituted 2 bases at 2 genomic stop codons;Parent=rna-XM_031917023.1
NW_003790640.1	Gnomon	CDS	1216945	1216968	.	-	0	Name=XP_031772883.1;ID=cds-XP_031772883.1;Dbxref=GeneID:100866735%2CGenbank:XP_031772883.1;Note=The sequence of the model RefSeq protein was modified relative to this genomic sequence to represent the inferred CDS: inserted 2 bases in 1 codon%3B substituted 2 bases at 2 genomic stop codons;Parent=rna-XM_031917023.1
NW_003790640.1	Gnomon	CDS	1216752	1216857	.	-	0	Name=XP_031772883.1;ID=cds-XP_031772883.1;Dbxref=GeneID:100866735%2CGenbank:XP_031772883.1;Note=The sequence of the model RefSeq protein was modified relative to this genomic sequence to represent the inferred CDS: inserted 2 bases in 1 codon%3B substituted 2 bases at 2 genomic stop codons;Parent=rna-XM_031917023.1
NW_003790640.1	Gnomon	CDS	1216500	1216672	.	-	0	Name=XP_031772883.1;ID=cds-XP_031772883.1;Dbxref=GeneID:100866735%2CGenbank:XP_031772883.1;Note=The sequence of the model RefSeq protein was modified relative to this genomic sequence to represent the inferred CDS: inserted 2 bases in 1 codon%3B substituted 2 bases at 2 genomic stop codons;Parent=rna-XM_031917023.1
NW_003790640.1	Gnomon	CDS	1216199	1216418	.	-	0	Name=XP_031772883.1;ID=cds-XP_031772883.1;Dbxref=GeneID:100866735%2CGenbank:XP_031772883.1;Note=The sequence of the model RefSeq protein was modified relative to this genomic sequence to represent the inferred CDS: inserted 2 bases in 1 codon%3B substituted 2 bases at 2 genomic stop codons;Parent=rna-XM_031917023.1
NW_003790640.1	Gnomon	CDS	1215918	1216130	.	-	0	Name=XP_031772883.1;ID=cds-XP_031772883.1;Dbxref=GeneID:100866735%2CGenbank:XP_031772883.1;Note=The sequence of the model RefSeq protein was modified relative to this genomic sequence to represent the inferred CDS: inserted 2 bases in 1 codon%3B substituted 2 bases at 2 genomic stop codons;Parent=rna-XM_031917023.1
NW_003790640.1	Gnomon	CDS	1215625	1215826	.	-	0	Name=XP_031772883.1;ID=cds-XP_031772883.1;Dbxref=GeneID:100866735%2CGenbank:XP_031772883.1;Note=The sequence of the model RefSeq protein was modified relative to this genomic sequence to represent the inferred CDS: inserted 2 bases in 1 codon%3B substituted 2 bases at 2 genomic stop codons;Parent=rna-XM_031917023.1
NW_003790640.1	Gnomon	CDS	1215416	1215539	.	-	0	Name=XP_031772883.1;ID=cds-XP_031772883.1;Dbxref=GeneID:100866735%2CGenbank:XP_031772883.1;Note=The sequence of the model RefSeq protein was modified relative to this genomic sequence to represent the inferred CDS: inserted 2 bases in 1 codon%3B substituted 2 bases at 2 genomic stop codons;Parent=rna-XM_031917023.1
NW_003790640.1	Gnomon	CDS	1215005	1215358	.	-	0	Name=XP_031772883.1;ID=cds-XP_031772883.1;Dbxref=GeneID:100866735%2CGenbank:XP_031772883.1;Note=The sequence of the model RefSeq protein was modified relative to this genomic sequence to represent the inferred CDS: inserted 2 bases in 1 codon%3B substituted 2 bases at 2 genomic stop codons;Parent=rna-XM_031917023.1
NW_003790640.1	Gnomon	CDS	1214684	1214902	.	-	0	Name=XP_031772883.1;ID=cds-XP_031772883.1;Dbxref=GeneID:100866735%2CGenbank:XP_031772883.1;Note=The sequence of the model RefSeq protein was modified relative to this genomic sequence to represent the inferred CDS: inserted 2 bases in 1 codon%3B substituted 2 bases at 2 genomic stop codons;Parent=rna-XM_031917023.1
NW_003790640.1	Gnomon	CDS	1214458	1214604	.	-	0	Name=XP_031772883.1;ID=cds-XP_031772883.1;Dbxref=GeneID:100866735%2CGenbank:XP_031772883.1;Note=The sequence of the model RefSeq protein was modified relative to this genomic sequence to represent the inferred CDS: inserted 2 bases in 1 codon%3B substituted 2 bases at 2 genomic stop codons;Parent=rna-XM_031917023.1
NW_003790640.1	Gnomon	CDS	1214156	1214361	.	-	0	Name=XP_031772883.1;ID=cds-XP_031772883.1;Dbxref=GeneID:100866735%2CGenbank:XP_031772883.1;Note=The sequence of the model RefSeq protein was modified relative to this genomic sequence to represent the inferred CDS: inserted 2 bases in 1 codon%3B substituted 2 bases at 2 genomic stop codons;Parent=rna-XM_031917023.1
NW_003790640.1	Gnomon	CDS	1213832	1214031	.	-	0	Name=XP_031772883.1;ID=cds-XP_031772883.1;Dbxref=GeneID:100866735%2CGenbank:XP_031772883.1;Note=The sequence of the model RefSeq protein was modified relative to this genomic sequence to represent the inferred CDS: inserted 2 bases in 1 codon%3B substituted 2 bases at 2 genomic stop codons;Parent=rna-XM_031917023.1
NW_003790640.1	Gnomon	CDS	1213593	1213762	.	-	0	Name=XP_031772883.1;ID=cds-XP_031772883.1;Dbxref=GeneID:100866735%2CGenbank:XP_031772883.1;Note=The sequence of the model RefSeq protein was modified relative to this genomic sequence to represent the inferred CDS: inserted 2 bases in 1 codon%3B substituted 2 bases at 2 genomic stop codons;Parent=rna-XM_031917023.1
NW_003790640.1	Gnomon	CDS	1213358	1213516	.	-	0	Name=XP_031772883.1;ID=cds-XP_031772883.1;Dbxref=GeneID:100866735%2CGenbank:XP_031772883.1;Note=The sequence of the model RefSeq protein was modified relative to this genomic sequence to represent the inferred CDS: inserted 2 bases in 1 codon%3B substituted 2 bases at 2 genomic stop codons;Parent=rna-XM_031917023.1
NW_003790640.1	Gnomon	CDS	1213102	1213291	.	-	0	Name=XP_031772883.1;ID=cds-XP_031772883.1;Dbxref=GeneID:100866735%2CGenbank:XP_031772883.1;Note=The sequence of the model RefSeq protein was modified relative to this genomic sequence to represent the inferred CDS: inserted 2 bases in 1 codon%3B substituted 2 bases at 2 genomic stop codons;Parent=rna-XM_031917023.1
NW_003790640.1	Gnomon	CDS	1211960	1212106	.	-	0	Name=XP_031772883.1;ID=cds-XP_031772883.1;Dbxref=GeneID:100866735%2CGenbank:XP_031772883.1;Note=The sequence of the model RefSeq protein was modified relative to this genomic sequence to represent the inferred CDS: inserted 2 bases in 1 codon%3B substituted 2 bases at 2 genomic stop codons;Parent=rna-XM_031917023.1
NW_003790640.1	Gnomon	gene	1380514	1386302	.	-	.	Name=LOC100871340;ID=gene-LOC100871340;Dbxref=GeneID:100871340
NW_003790640.1	Gnomon	exon	898337	898530	.	-	.	ID=exon-XM_003694325.3-1;Dbxref=GeneID:100869508%2CGenbank:XM_003694325.3;Parent=rna-XM_003694325.3
NW_003790640.1	Gnomon	exon	897977	898129	.	-	.	ID=exon-XM_003694325.3-2;Dbxref=GeneID:100869508%2CGenbank:XM_003694325.3;Parent=rna-XM_003694325.3
NW_003790640.1	Gnomon	exon	897629	897911	.	-	.	ID=exon-XM_003694325.3-3;Dbxref=GeneID:100869508%2CGenbank:XM_003694325.3;Parent=rna-XM_003694325.3
NW_003790640.1	Gnomon	CDS	344143	344209	.	+	0	Name=XP_012343026.1;ID=cds-XP_012343026.1;Dbxref=GeneID:100870191%2CGenbank:XP_012343026.1;Parent=rna-XM_012487572.2
NW_003790640.1	Gnomon	CDS	348447	348643	.	+	0	Name=XP_012343026.1;ID=cds-XP_012343026.1;Dbxref=GeneID:100870191%2CGenbank:XP_012343026.1;Parent=rna-XM_012487572.2
NW_003790640.1	Gnomon	CDS	348729	348851	.	+	0	Name=XP_012343026.1;ID=cds-XP_012343026.1;Dbxref=GeneID:100870191%2CGenbank:XP_012343026.1;Parent=rna-XM_012487572.2
NW_003790640.1	Gnomon	CDS	348915	349141	.	+	0	Name=XP_012343026.1;ID=cds-XP_012343026.1;Dbxref=GeneID:100870191%2CGenbank:XP_012343026.1;Parent=rna-XM_012487572.2
NW_003790640.1	Gnomon	CDS	349270	349408	.	+	0	Name=XP_012343026.1;ID=cds-XP_012343026.1;Dbxref=GeneID:100870191%2CGenbank:XP_012343026.1;Parent=rna-XM_012487572.2
NW_003790640.1	Gnomon	CDS	349896	350051	.	+	0	Name=XP_012343026.1;ID=cds-XP_012343026.1;Dbxref=GeneID:100870191%2CGenbank:XP_012343026.1;Parent=rna-XM_012487572.2
NW_003790640.1	Gnomon	CDS	350176	350334	.	+	0	Name=XP_012343026.1;ID=cds-XP_012343026.1;Dbxref=GeneID:100870191%2CGenbank:XP_012343026.1;Parent=rna-XM_012487572.2
NW_003790640.1	Gnomon	CDS	350422	350472	.	+	0	Name=XP_012343026.1;ID=cds-XP_012343026.1;Dbxref=GeneID:100870191%2CGenbank:XP_012343026.1;Parent=rna-XM_012487572.2
NW_003790640.1	Gnomon	CDS	350541	350923	.	+	0	Name=XP_012343026.1;ID=cds-XP_012343026.1;Dbxref=GeneID:100870191%2CGenbank:XP_012343026.1;Parent=rna-XM_012487572.2
NW_003790640.1	Gnomon	CDS	351003	351213	.	+	0	Name=XP_012343026.1;ID=cds-XP_012343026.1;Dbxref=GeneID:100870191%2CGenbank:XP_012343026.1;Parent=rna-XM_012487572.2
NW_003790640.1	Gnomon	CDS	351313	351383	.	+	0	Name=XP_012343026.1;ID=cds-XP_012343026.1;Dbxref=GeneID:100870191%2CGenbank:XP_012343026.1;Parent=rna-XM_012487572.2
NW_003790640.1	Gnomon	CDS	353001	353067	.	+	0	Name=XP_012343026.1;ID=cds-XP_012343026.1;Dbxref=GeneID:100870191%2CGenbank:XP_012343026.1;Parent=rna-XM_012487572.2
NW_003790640.1	Gnomon	exon	1174951	1175072	.	-	.	ID=exon-XM_031917020.1-4;Dbxref=GeneID:100870069%2CGenbank:XM_031917020.1;Parent=rna-XM_031917020.1
NW_003790640.1	Gnomon	exon	1171423	1171546	.	-	.	ID=exon-XM_031917020.1-5;Dbxref=GeneID:100870069%2CGenbank:XM_031917020.1;Parent=rna-XM_031917020.1
NW_003790640.1	Gnomon	exon	1170235	1170440	.	-	.	ID=exon-XM_031917020.1-6;Dbxref=GeneID:100870069%2CGenbank:XM_031917020.1;Parent=rna-XM_031917020.1
NW_003790640.1	Gnomon	exon	1167349	1167475	.	-	.	ID=exon-XM_031917020.1-7;Dbxref=GeneID:100870069%2CGenbank:XM_031917020.1;Parent=rna-XM_031917020.1
NW_003790640.1	Gnomon	exon	1165953	1166113	.	-	.	ID=exon-XM_031917020.1-8;Dbxref=GeneID:100870069%2CGenbank:XM_031917020.1;Parent=rna-XM_031917020.1
NW_003790640.1	Gnomon	exon	1164632	1164793	.	-	.	ID=exon-XM_031917020.1-9;Dbxref=GeneID:100870069%2CGenbank:XM_031917020.1;Parent=rna-XM_031917020.1
NW_003790640.1	Gnomon	exon	1208483	1208682	.	-	.	ID=exon-XM_031917020.1-1;Dbxref=GeneID:100870069%2CGenbank:XM_031917020.1;Parent=rna-XM_031917020.1
NW_003790640.1	Gnomon	exon	1199158	1199563	.	-	.	ID=exon-XM_031917020.1-2;Dbxref=GeneID:100870069%2CGenbank:XM_031917020.1;Parent=rna-XM_031917020.1
NW_003790640.1	Gnomon	exon	1197568	1197698	.	-	.	ID=exon-XM_031917020.1-3;Dbxref=GeneID:100870069%2CGenbank:XM_031917020.1;Parent=rna-XM_031917020.1
NW_003790640.1	Gnomon	CDS	556401	556515	.	-	0	Name=XP_003694366.1;ID=cds-XP_003694366.1;Dbxref=GeneID:100868691%2CGenbank:XP_003694366.1;Note=The sequence of the model RefSeq protein was modified relative to this genomic sequence to represent the inferred CDS: inserted 2 bases in 2 codons;Parent=rna-XM_003694318.3
NW_003790640.1	Gnomon	CDS	556382	556398	.	-	0	Name=XP_003694366.1;ID=cds-XP_003694366.1;Dbxref=GeneID:100868691%2CGenbank:XP_003694366.1;Note=The sequence of the model RefSeq protein was modified relative to this genomic sequence to represent the inferred CDS: inserted 2 bases in 2 codons;Parent=rna-XM_003694318.3
NW_003790640.1	Gnomon	CDS	555686	556074	.	-	0	Name=XP_003694366.1;ID=cds-XP_003694366.1;Dbxref=GeneID:100868691%2CGenbank:XP_003694366.1;Note=The sequence of the model RefSeq protein was modified relative to this genomic sequence to represent the inferred CDS: inserted 2 bases in 2 codons;Parent=rna-XM_003694318.3
NW_003790640.1	Gnomon	CDS	555324	555604	.	-	0	Name=XP_003694366.1;ID=cds-XP_003694366.1;Dbxref=GeneID:100868691%2CGenbank:XP_003694366.1;Note=The sequence of the model RefSeq protein was modified relative to this genomic sequence to represent the inferred CDS: inserted 2 bases in 2 codons;Parent=rna-XM_003694318.3
NW_003790640.1	Gnomon	CDS	555246	555321	.	-	0	Name=XP_003694366.1;ID=cds-XP_003694366.1;Dbxref=GeneID:100868691%2CGenbank:XP_003694366.1;Note=The sequence of the model RefSeq protein was modified relative to this genomic sequence to represent the inferred CDS: inserted 2 bases in 2 codons;Parent=rna-XM_003694318.3
NW_003790640.1	Gnomon	CDS	554890	555175	.	-	0	Name=XP_003694366.1;ID=cds-XP_003694366.1;Dbxref=GeneID:100868691%2CGenbank:XP_003694366.1;Note=The sequence of the model RefSeq protein was modified relative to this genomic sequence to represent the inferred CDS: inserted 2 bases in 2 codons;Parent=rna-XM_003694318.3
NW_003790640.1	Gnomon	mRNA	1209499	1211829	.	+	.	Name=XM_012487528.2;ID=rna-XM_012487528.2;Dbxref=GeneID:100870190%2CGenbank:XM_012487528.2;Parent=gene-LOC100870190
NW_003790640.1	Gnomon	exon	551151	551360	.	-	.	ID=exon-XM_031917016.1-5;Dbxref=GeneID:100864757%2CGenbank:XM_031917016.1;Parent=rna-XM_031917016.1
NW_003790640.1	Gnomon	exon	550920	551035	.	-	.	ID=exon-XM_031917016.1-6;Dbxref=GeneID:100864757%2CGenbank:XM_031917016.1;Parent=rna-XM_031917016.1
NW_003790640.1	Gnomon	exon	550690	550852	.	-	.	ID=exon-XM_031917016.1-7;Dbxref=GeneID:100864757%2CGenbank:XM_031917016.1;Parent=rna-XM_031917016.1
NW_003790640.1	Gnomon	exon	550373	550575	.	-	.	ID=exon-XM_031917016.1-8;Dbxref=GeneID:100864757%2CGenbank:XM_031917016.1;Parent=rna-XM_031917016.1
NW_003790640.1	Gnomon	exon	550120	550272	.	-	.	ID=exon-XM_031917016.1-9;Dbxref=GeneID:100864757%2CGenbank:XM_031917016.1;Parent=rna-XM_031917016.1
NW_003790640.1	Gnomon	exon	553208	553320	.	-	.	ID=exon-XM_031917016.1-1;Dbxref=GeneID:100864757%2CGenbank:XM_031917016.1;Parent=rna-XM_031917016.1
NW_003790640.1	Gnomon	exon	552488	552681	.	-	.	ID=exon-XM_031917016.1-2;Dbxref=GeneID:100864757%2CGenbank:XM_031917016.1;Parent=rna-XM_031917016.1
NW_003790640.1	Gnomon	exon	551788	552321	.	-	.	ID=exon-XM_031917016.1-3;Dbxref=GeneID:100864757%2CGenbank:XM_031917016.1;Parent=rna-XM_031917016.1
NW_003790640.1	Gnomon	exon	551450	551669	.	-	.	ID=exon-XM_031917016.1-4;Dbxref=GeneID:100864757%2CGenbank:XM_031917016.1;Parent=rna-XM_031917016.1
NW_003790640.1	Gnomon	mRNA	967781	981879	.	-	.	Name=XM_031917010.1;ID=rna-XM_031917010.1;Dbxref=GeneID:100869631%2CGenbank:XM_031917010.1;Note=The sequence of the model RefSeq transcript was modified relative to this genomic sequence to represent the inferred CDS: inserted 1 base in 1 codon;Parent=gene-LOC100869631
NW_003790640.1	Gnomon	mRNA	563927	573394	.	+	.	Name=XM_012487564.2;ID=rna-XM_012487564.2;Dbxref=GeneID:100865114%2CGenbank:XM_012487564.2;Parent=gene-LOC100865114
NW_003790640.1	Gnomon	CDS	583972	584095	.	+	0	Name=XP_003694365.2;ID=cds-XP_003694365.2;Dbxref=GeneID:100868578%2CGenbank:XP_003694365.2;Parent=rna-XM_003694317.3
NW_003790640.1	Gnomon	CDS	585226	585442	.	+	0	Name=XP_003694365.2;ID=cds-XP_003694365.2;Dbxref=GeneID:100868578%2CGenbank:XP_003694365.2;Parent=rna-XM_003694317.3
NW_003790640.1	Gnomon	CDS	585518	585844	.	+	0	Name=XP_003694365.2;ID=cds-XP_003694365.2;Dbxref=GeneID:100868578%2CGenbank:XP_003694365.2;Parent=rna-XM_003694317.3
NW_003790640.1	Gnomon	CDS	586023	586259	.	+	0	Name=XP_003694365.2;ID=cds-XP_003694365.2;Dbxref=GeneID:100868578%2CGenbank:XP_003694365.2;Parent=rna-XM_003694317.3
NW_003790640.1	Gnomon	CDS	586344	586594	.	+	0	Name=XP_003694365.2;ID=cds-XP_003694365.2;Dbxref=GeneID:100868578%2CGenbank:XP_003694365.2;Parent=rna-XM_003694317.3
NW_003790640.1	Gnomon	CDS	586672	587210	.	+	0	Name=XP_003694365.2;ID=cds-XP_003694365.2;Dbxref=GeneID:100868578%2CGenbank:XP_003694365.2;Parent=rna-XM_003694317.3
NW_003790640.1	Gnomon	CDS	587270	587371	.	+	0	Name=XP_003694365.2;ID=cds-XP_003694365.2;Dbxref=GeneID:100868578%2CGenbank:XP_003694365.2;Parent=rna-XM_003694317.3
NW_003790640.1	Gnomon	CDS	587455	587858	.	+	0	Name=XP_003694365.2;ID=cds-XP_003694365.2;Dbxref=GeneID:100868578%2CGenbank:XP_003694365.2;Parent=rna-XM_003694317.3
NW_003790640.1	Gnomon	CDS	587947	588310	.	+	0	Name=XP_003694365.2;ID=cds-XP_003694365.2;Dbxref=GeneID:100868578%2CGenbank:XP_003694365.2;Parent=rna-XM_003694317.3
NW_003790640.1	Gnomon	CDS	588386	588570	.	+	0	Name=XP_003694365.2;ID=cds-XP_003694365.2;Dbxref=GeneID:100868578%2CGenbank:XP_003694365.2;Parent=rna-XM_003694317.3
NW_003790640.1	Gnomon	CDS	605555	605662	.	+	0	Name=XP_003694365.2;ID=cds-XP_003694365.2;Dbxref=GeneID:100868578%2CGenbank:XP_003694365.2;Parent=rna-XM_003694317.3
NW_003790640.1	Gnomon	CDS	608121	608227	.	+	0	Name=XP_003694365.2;ID=cds-XP_003694365.2;Dbxref=GeneID:100868578%2CGenbank:XP_003694365.2;Parent=rna-XM_003694317.3
NW_003790640.1	Gnomon	CDS	619165	619295	.	+	0	Name=XP_003694365.2;ID=cds-XP_003694365.2;Dbxref=GeneID:100868578%2CGenbank:XP_003694365.2;Parent=rna-XM_003694317.3
NW_003790640.1	Gnomon	CDS	619713	619832	.	+	0	Name=XP_003694365.2;ID=cds-XP_003694365.2;Dbxref=GeneID:100868578%2CGenbank:XP_003694365.2;Parent=rna-XM_003694317.3
NW_003790640.1	Gnomon	CDS	624350	624475	.	+	0	Name=XP_003694365.2;ID=cds-XP_003694365.2;Dbxref=GeneID:100868578%2CGenbank:XP_003694365.2;Parent=rna-XM_003694317.3
NW_003790640.1	Gnomon	CDS	645938	646022	.	+	0	Name=XP_003694365.2;ID=cds-XP_003694365.2;Dbxref=GeneID:100868578%2CGenbank:XP_003694365.2;Parent=rna-XM_003694317.3
NW_003790640.1	Gnomon	CDS	651666	651688	.	+	0	Name=XP_003694365.2;ID=cds-XP_003694365.2;Dbxref=GeneID:100868578%2CGenbank:XP_003694365.2;Parent=rna-XM_003694317.3
NW_003790640.1	Gnomon	mRNA	565314	570198	.	-	.	Name=XM_031917011.1;ID=rna-XM_031917011.1;Dbxref=GeneID:100864993%2CGenbank:XM_031917011.1;Parent=gene-LOC100864993
NW_003790640.1	Gnomon	CDS	1239693	1239812	.	+	0	Name=XP_012342974.1;ID=cds-XP_012342974.1;Dbxref=GeneID:100870546%2CGenbank:XP_012342974.1;Note=The sequence of the model RefSeq protein was modified relative to this genomic sequence to represent the inferred CDS: inserted 1 base in 1 codon;Parent=rna-XM_012487520.2
NW_003790640.1	Gnomon	CDS	1243132	1243456	.	+	0	Name=XP_012342974.1;ID=cds-XP_012342974.1;Dbxref=GeneID:100870546%2CGenbank:XP_012342974.1;Note=The sequence of the model RefSeq protein was modified relative to this genomic sequence to represent the inferred CDS: inserted 1 base in 1 codon;Parent=rna-XM_012487520.2
NW_003790640.1	Gnomon	CDS	1243459	1243581	.	+	0	Name=XP_012342974.1;ID=cds-XP_012342974.1;Dbxref=GeneID:100870546%2CGenbank:XP_012342974.1;Note=The sequence of the model RefSeq protein was modified relative to this genomic sequence to represent the inferred CDS: inserted 1 base in 1 codon;Parent=rna-XM_012487520.2
NW_003790640.1	Gnomon	CDS	1243835	1244106	.	+	0	Name=XP_012342974.1;ID=cds-XP_012342974.1;Dbxref=GeneID:100870546%2CGenbank:XP_012342974.1;Note=The sequence of the model RefSeq protein was modified relative to this genomic sequence to represent the inferred CDS: inserted 1 base in 1 codon;Parent=rna-XM_012487520.2
NW_003790640.1	Gnomon	CDS	1244274	1244820	.	+	0	Name=XP_012342974.1;ID=cds-XP_012342974.1;Dbxref=GeneID:100870546%2CGenbank:XP_012342974.1;Note=The sequence of the model RefSeq protein was modified relative to this genomic sequence to represent the inferred CDS: inserted 1 base in 1 codon;Parent=rna-XM_012487520.2
NW_003790640.1	Gnomon	CDS	1247030	1247445	.	+	0	Name=XP_012342974.1;ID=cds-XP_012342974.1;Dbxref=GeneID:100870546%2CGenbank:XP_012342974.1;Note=The sequence of the model RefSeq protein was modified relative to this genomic sequence to represent the inferred CDS: inserted 1 base in 1 codon;Parent=rna-XM_012487520.2
NW_003790640.1	Gnomon	mRNA	564788	573394	.	+	.	Name=XM_012487565.2;ID=rna-XM_012487565.2;Dbxref=GeneID:100865114%2CGenbank:XM_012487565.2;Parent=gene-LOC100865114
NW_003790640.1	Gnomon	CDS	537534	537554	.	+	0	Name=XP_003694364.1;ID=cds-XP_003694364.1;Dbxref=GeneID:100868459%2CGenbank:XP_003694364.1;Parent=rna-XM_003694316.3
NW_003790640.1	Gnomon	CDS	537778	537965	.	+	0	Name=XP_003694364.1;ID=cds-XP_003694364.1;Dbxref=GeneID:100868459%2CGenbank:XP_003694364.1;Parent=rna-XM_003694316.3
NW_003790640.1	Gnomon	CDS	538029	538252	.	+	0	Name=XP_003694364.1;ID=cds-XP_003694364.1;Dbxref=GeneID:100868459%2CGenbank:XP_003694364.1;Parent=rna-XM_003694316.3
NW_003790640.1	Gnomon	CDS	538344	538546	.	+	0	Name=XP_003694364.1;ID=cds-XP_003694364.1;Dbxref=GeneID:100868459%2CGenbank:XP_003694364.1;Parent=rna-XM_003694316.3
NW_003790640.1	Gnomon	mRNA	450857	452537	.	-	.	Name=XM_003694306.3;ID=rna-XM_003694306.3;Dbxref=GeneID:100866970%2CGenbank:XM_003694306.3;Parent=gene-LOC100866970
NW_003790640.1	Gnomon	exon	298506	298654	.	-	.	ID=exon-XM_031917026.1-10;Dbxref=GeneID:100863931%2CGenbank:XM_031917026.1;Parent=rna-XM_031917026.1
NW_003790640.1	Gnomon	exon	298197	298425	.	-	.	ID=exon-XM_031917026.1-11;Dbxref=GeneID:100863931%2CGenbank:XM_031917026.1;Parent=rna-XM_031917026.1
NW_003790640.1	Gnomon	exon	298023	298104	.	-	.	ID=exon-XM_031917026.1-12;Dbxref=GeneID:100863931%2CGenbank:XM_031917026.1;Parent=rna-XM_031917026.1
NW_003790640.1	Gnomon	exon	296652	297706	.	-	.	ID=exon-XM_031917026.1-13;Dbxref=GeneID:100863931%2CGenbank:XM_031917026.1;Parent=rna-XM_031917026.1
NW_003790640.1	Gnomon	exon	272916	273263	.	+	.	ID=exon-XM_031916971.1-4;Dbxref=GeneID:100868613%2CGenbank:XM_031916971.1;Parent=rna-XM_031916971.1
NW_003790640.1	Gnomon	exon	273334	273418	.	+	.	ID=exon-XM_031916971.1-5;Dbxref=GeneID:100868613%2CGenbank:XM_031916971.1;Parent=rna-XM_031916971.1
NW_003790640.1	Gnomon	exon	272534	272630	.	+	.	ID=exon-XM_031916971.1-2;Dbxref=GeneID:100868613%2CGenbank:XM_031916971.1;Parent=rna-XM_031916971.1
NW_003790640.1	Gnomon	exon	272696	272843	.	+	.	ID=exon-XM_031916971.1-3;Dbxref=GeneID:100868613%2CGenbank:XM_031916971.1;Parent=rna-XM_031916971.1
NW_003790640.1	Gnomon	exon	271713	271731	.	+	.	ID=exon-XM_031916971.1-1;Dbxref=GeneID:100868613%2CGenbank:XM_031916971.1;Parent=rna-XM_031916971.1
NW_003790640.1	Gnomon	exon	79404	79566	.	+	.	ID=exon-XM_031917040.1-1;Dbxref=GeneID:100863220%2CGenbank:XM_031917040.1;Note=The sequence of the model RefSeq transcript was modified relative to this genomic sequence to represent the inferred CDS: inserted 1 base in 1 codon;Parent=rna-XM_031917040.1
NW_003790640.1	Gnomon	exon	79857	80087	.	+	.	ID=exon-XM_031917040.1-4;Dbxref=GeneID:100863220%2CGenbank:XM_031917040.1;Note=The sequence of the model RefSeq transcript was modified relative to this genomic sequence to represent the inferred CDS: inserted 1 base in 1 codon;Parent=rna-XM_031917040.1
NW_003790640.1	Gnomon	exon	80175	81097	.	+	.	ID=exon-XM_031917040.1-5;Dbxref=GeneID:100863220%2CGenbank:XM_031917040.1;Note=The sequence of the model RefSeq transcript was modified relative to this genomic sequence to represent the inferred CDS: inserted 1 base in 1 codon;Parent=rna-XM_031917040.1
NW_003790640.1	Gnomon	exon	79569	79623	.	+	.	ID=exon-XM_031917040.1-2;Dbxref=GeneID:100863220%2CGenbank:XM_031917040.1;Note=The sequence of the model RefSeq transcript was modified relative to this genomic sequence to represent the inferred CDS: inserted 1 base in 1 codon;Parent=rna-XM_031917040.1
NW_003790640.1	Gnomon	exon	79687	79774	.	+	.	ID=exon-XM_031917040.1-3;Dbxref=GeneID:100863220%2CGenbank:XM_031917040.1;Note=The sequence of the model RefSeq transcript was modified relative to this genomic sequence to represent the inferred CDS: inserted 1 base in 1 codon;Parent=rna-XM_031917040.1
NW_003790640.1	Gnomon	exon	86136	86345	.	+	.	ID=exon-XM_012487540.2-9;Dbxref=GeneID:100863336%2CGenbank:XM_012487540.2;Parent=rna-XM_012487540.2
NW_003790640.1	Gnomon	exon	84502	84706	.	+	.	ID=exon-XM_012487540.2-3;Dbxref=GeneID:100863336%2CGenbank:XM_012487540.2;Parent=rna-XM_012487540.2
NW_003790640.1	Gnomon	exon	84779	84904	.	+	.	ID=exon-XM_012487540.2-4;Dbxref=GeneID:100863336%2CGenbank:XM_012487540.2;Parent=rna-XM_012487540.2
NW_003790640.1	Gnomon	exon	83740	83884	.	+	.	ID=exon-XM_012487540.2-1;Dbxref=GeneID:100863336%2CGenbank:XM_012487540.2;Parent=rna-XM_012487540.2
NW_003790640.1	Gnomon	exon	83963	84320	.	+	.	ID=exon-XM_012487540.2-2;Dbxref=GeneID:100863336%2CGenbank:XM_012487540.2;Parent=rna-XM_012487540.2
NW_003790640.1	Gnomon	exon	85462	85621	.	+	.	ID=exon-XM_012487540.2-7;Dbxref=GeneID:100863336%2CGenbank:XM_012487540.2;Parent=rna-XM_012487540.2
NW_003790640.1	Gnomon	exon	85720	85930	.	+	.	ID=exon-XM_012487540.2-8;Dbxref=GeneID:100863336%2CGenbank:XM_012487540.2;Parent=rna-XM_012487540.2
NW_003790640.1	Gnomon	exon	84996	85189	.	+	.	ID=exon-XM_012487540.2-5;Dbxref=GeneID:100863336%2CGenbank:XM_012487540.2;Parent=rna-XM_012487540.2
NW_003790640.1	Gnomon	exon	85262	85384	.	+	.	ID=exon-XM_012487540.2-6;Dbxref=GeneID:100863336%2CGenbank:XM_012487540.2;Parent=rna-XM_012487540.2
NW_003790640.1	Gnomon	exon	143884	144225	.	-	.	ID=exon-XM_031916947.1-10;Dbxref=GeneID:100871856%2CGenbank:XM_031916947.1;Parent=rna-XM_031916947.1
NW_003790640.1	Gnomon	mRNA	52129	54364	.	+	.	Name=XM_003694390.3;ID=rna-XM_003694390.3;Dbxref=GeneID:100868010%2CGenbank:XM_003694390.3;Parent=gene-LOC100868010
NW_003790640.1	Gnomon	mRNA	331073	340116	.	+	.	Name=XM_012487566.2;ID=rna-XM_012487566.2;Dbxref=GeneID:100869829%2CGenbank:XM_012487566.2;Parent=gene-LOC100869829
NW_003790640.1	Gnomon	CDS	543924	544066	.	-	0	Name=XP_003694362.1;ID=cds-XP_003694362.1;Dbxref=GeneID:100868247%2CGenbank:XP_003694362.1;Parent=rna-XM_003694314.3
NW_003790640.1	Gnomon	CDS	543530	543779	.	-	0	Name=XP_003694362.1;ID=cds-XP_003694362.1;Dbxref=GeneID:100868247%2CGenbank:XP_003694362.1;Parent=rna-XM_003694314.3
NW_003790640.1	Gnomon	CDS	543192	543458	.	-	0	Name=XP_003694362.1;ID=cds-XP_003694362.1;Dbxref=GeneID:100868247%2CGenbank:XP_003694362.1;Parent=rna-XM_003694314.3
NW_003790640.1	Gnomon	CDS	1220856	1220981	.	+	0	Name=XP_012342970.1;ID=cds-XP_012342970.1;Dbxref=GeneID:100869949%2CGenbank:XP_012342970.1;Note=The sequence of the model RefSeq protein was modified relative to this genomic sequence to represent the inferred CDS: inserted 3 bases in 2 codons;Parent=rna-XM_012487516.2
NW_003790640.1	Gnomon	CDS	1221091	1221390	.	+	0	Name=XP_012342970.1;ID=cds-XP_012342970.1;Dbxref=GeneID:100869949%2CGenbank:XP_012342970.1;Note=The sequence of the model RefSeq protein was modified relative to this genomic sequence to represent the inferred CDS: inserted 3 bases in 2 codons;Parent=rna-XM_012487516.2
NW_003790640.1	Gnomon	CDS	1221498	1221692	.	+	0	Name=XP_012342970.1;ID=cds-XP_012342970.1;Dbxref=GeneID:100869949%2CGenbank:XP_012342970.1;Note=The sequence of the model RefSeq protein was modified relative to this genomic sequence to represent the inferred CDS: inserted 3 bases in 2 codons;Parent=rna-XM_012487516.2
NW_003790640.1	Gnomon	CDS	1221794	1224906	.	+	0	Name=XP_012342970.1;ID=cds-XP_012342970.1;Dbxref=GeneID:100869949%2CGenbank:XP_012342970.1;Note=The sequence of the model RefSeq protein was modified relative to this genomic sequence to represent the inferred CDS: inserted 3 bases in 2 codons;Parent=rna-XM_012487516.2
NW_003790640.1	Gnomon	CDS	1224908	1225581	.	+	0	Name=XP_012342970.1;ID=cds-XP_012342970.1;Dbxref=GeneID:100869949%2CGenbank:XP_012342970.1;Note=The sequence of the model RefSeq protein was modified relative to this genomic sequence to represent the inferred CDS: inserted 3 bases in 2 codons;Parent=rna-XM_012487516.2
NW_003790640.1	Gnomon	CDS	1225584	1229551	.	+	0	Name=XP_012342970.1;ID=cds-XP_012342970.1;Dbxref=GeneID:100869949%2CGenbank:XP_012342970.1;Note=The sequence of the model RefSeq protein was modified relative to this genomic sequence to represent the inferred CDS: inserted 3 bases in 2 codons;Parent=rna-XM_012487516.2
NW_003790640.1	Gnomon	CDS	1229630	1230988	.	+	0	Name=XP_012342970.1;ID=cds-XP_012342970.1;Dbxref=GeneID:100869949%2CGenbank:XP_012342970.1;Note=The sequence of the model RefSeq protein was modified relative to this genomic sequence to represent the inferred CDS: inserted 3 bases in 2 codons;Parent=rna-XM_012487516.2
NW_003790640.1	Gnomon	CDS	1231076	1231250	.	+	0	Name=XP_012342970.1;ID=cds-XP_012342970.1;Dbxref=GeneID:100869949%2CGenbank:XP_012342970.1;Note=The sequence of the model RefSeq protein was modified relative to this genomic sequence to represent the inferred CDS: inserted 3 bases in 2 codons;Parent=rna-XM_012487516.2
NW_003790640.1	Gnomon	CDS	1231337	1231568	.	+	0	Name=XP_012342970.1;ID=cds-XP_012342970.1;Dbxref=GeneID:100869949%2CGenbank:XP_012342970.1;Note=The sequence of the model RefSeq protein was modified relative to this genomic sequence to represent the inferred CDS: inserted 3 bases in 2 codons;Parent=rna-XM_012487516.2
NW_003790640.1	Gnomon	CDS	1231655	1232297	.	+	0	Name=XP_012342970.1;ID=cds-XP_012342970.1;Dbxref=GeneID:100869949%2CGenbank:XP_012342970.1;Note=The sequence of the model RefSeq protein was modified relative to this genomic sequence to represent the inferred CDS: inserted 3 bases in 2 codons;Parent=rna-XM_012487516.2
NW_003790640.1	Gnomon	CDS	1232370	1232583	.	+	0	Name=XP_012342970.1;ID=cds-XP_012342970.1;Dbxref=GeneID:100869949%2CGenbank:XP_012342970.1;Note=The sequence of the model RefSeq protein was modified relative to this genomic sequence to represent the inferred CDS: inserted 3 bases in 2 codons;Parent=rna-XM_012487516.2
NW_003790640.1	Gnomon	CDS	1232672	1233015	.	+	0	Name=XP_012342970.1;ID=cds-XP_012342970.1;Dbxref=GeneID:100869949%2CGenbank:XP_012342970.1;Note=The sequence of the model RefSeq protein was modified relative to this genomic sequence to represent the inferred CDS: inserted 3 bases in 2 codons;Parent=rna-XM_012487516.2
NW_003790640.1	Gnomon	mRNA	331072	340116	.	+	.	Name=XM_012487567.2;ID=rna-XM_012487567.2;Dbxref=GeneID:100869829%2CGenbank:XM_012487567.2;Parent=gene-LOC100869829
NW_003790640.1	Gnomon	mRNA	488088	489398	.	+	.	Name=XM_003694307.3;ID=rna-XM_003694307.3;Dbxref=GeneID:100867092%2CGenbank:XM_003694307.3;Parent=gene-LOC100867092
NW_003790640.1	Gnomon	exon	58091	58418	.	-	.	ID=exon-XM_012487539.2-7;Dbxref=GeneID:100870986%2CGenbank:XM_012487539.2;Parent=rna-XM_012487539.2
NW_003790640.1	Gnomon	exon	57798	58005	.	-	.	ID=exon-XM_012487539.2-8;Dbxref=GeneID:100870986%2CGenbank:XM_012487539.2;Parent=rna-XM_012487539.2
NW_003790640.1	Gnomon	exon	57548	57722	.	-	.	ID=exon-XM_012487539.2-9;Dbxref=GeneID:100870986%2CGenbank:XM_012487539.2;Parent=rna-XM_012487539.2
NW_003790640.1	Gnomon	exon	59329	59527	.	-	.	ID=exon-XM_012487539.2-3;Dbxref=GeneID:100870986%2CGenbank:XM_012487539.2;Parent=rna-XM_012487539.2
NW_003790640.1	Gnomon	exon	59002	59248	.	-	.	ID=exon-XM_012487539.2-4;Dbxref=GeneID:100870986%2CGenbank:XM_012487539.2;Parent=rna-XM_012487539.2
NW_003790640.1	Gnomon	exon	58763	58918	.	-	.	ID=exon-XM_012487539.2-5;Dbxref=GeneID:100870986%2CGenbank:XM_012487539.2;Parent=rna-XM_012487539.2
NW_003790640.1	Gnomon	exon	58515	58687	.	-	.	ID=exon-XM_012487539.2-6;Dbxref=GeneID:100870986%2CGenbank:XM_012487539.2;Parent=rna-XM_012487539.2
NW_003790640.1	Gnomon	exon	60168	60363	.	-	.	ID=exon-XM_012487539.2-1;Dbxref=GeneID:100870986%2CGenbank:XM_012487539.2;Parent=rna-XM_012487539.2
NW_003790640.1	Gnomon	exon	59610	59756	.	-	.	ID=exon-XM_012487539.2-2;Dbxref=GeneID:100870986%2CGenbank:XM_012487539.2;Parent=rna-XM_012487539.2
NW_003790640.1	Gnomon	exon	70004	70924	.	-	.	ID=exon-XM_031917039.1-1;Dbxref=GeneID:116414510%2CGenbank:XM_031917039.1;Parent=rna-XM_031917039.1
NW_003790640.1	Gnomon	exon	1607271	1607749	.	+	.	ID=exon-XM_003694351.3-1;Dbxref=GeneID:100862985%2CGenbank:XM_003694351.3;Parent=rna-XM_003694351.3
NW_003790640.1	Gnomon	exon	1607811	1607899	.	+	.	ID=exon-XM_003694351.3-2;Dbxref=GeneID:100862985%2CGenbank:XM_003694351.3;Parent=rna-XM_003694351.3
NW_003790640.1	Gnomon	exon	1608057	1608278	.	+	.	ID=exon-XM_003694351.3-3;Dbxref=GeneID:100862985%2CGenbank:XM_003694351.3;Parent=rna-XM_003694351.3
NW_003790640.1	Gnomon	exon	1608570	1608723	.	+	.	ID=exon-XM_003694351.3-4;Dbxref=GeneID:100862985%2CGenbank:XM_003694351.3;Parent=rna-XM_003694351.3
NW_003790640.1	Gnomon	exon	1608801	1609615	.	+	.	ID=exon-XM_003694351.3-5;Dbxref=GeneID:100862985%2CGenbank:XM_003694351.3;Parent=rna-XM_003694351.3
NW_003790640.1	Gnomon	exon	121588	121662	.	+	.	ID=exon-XM_003694327.3-3;Dbxref=GeneID:100869828%2CGenbank:XM_003694327.3;Parent=rna-XM_003694327.3
NW_003790640.1	Gnomon	exon	122446	122583	.	+	.	ID=exon-XM_003694327.3-4;Dbxref=GeneID:100869828%2CGenbank:XM_003694327.3;Parent=rna-XM_003694327.3
NW_003790640.1	Gnomon	exon	118555	118843	.	+	.	ID=exon-XM_003694327.3-1;Dbxref=GeneID:100869828%2CGenbank:XM_003694327.3;Parent=rna-XM_003694327.3
NW_003790640.1	Gnomon	exon	119111	119354	.	+	.	ID=exon-XM_003694327.3-2;Dbxref=GeneID:100869828%2CGenbank:XM_003694327.3;Parent=rna-XM_003694327.3
NW_003790640.1	Gnomon	exon	122829	123752	.	+	.	ID=exon-XM_003694327.3-5;Dbxref=GeneID:100869828%2CGenbank:XM_003694327.3;Parent=rna-XM_003694327.3
NW_003790640.1	Gnomon	exon	1621885	1621891	.	-	.	ID=exon-XM_031916994.1-3;Dbxref=GeneID:100867570%2CGenbank:XM_031916994.1;Parent=rna-XM_031916994.1
NW_003790640.1	Gnomon	exon	1626456	1626757	.	-	.	ID=exon-XM_031916994.1-1;Dbxref=GeneID:100867570%2CGenbank:XM_031916994.1;Parent=rna-XM_031916994.1
NW_003790640.1	Gnomon	exon	1622814	1623057	.	-	.	ID=exon-XM_031916994.1-2;Dbxref=GeneID:100867570%2CGenbank:XM_031916994.1;Parent=rna-XM_031916994.1
NW_003790640.1	Gnomon	CDS	542766	542776	.	-	0	Name=XP_003694361.1;ID=cds-XP_003694361.1;Dbxref=GeneID:100868128%2CGenbank:XP_003694361.1;Parent=rna-XM_003694313.3
NW_003790640.1	Gnomon	CDS	541999	542574	.	-	0	Name=XP_003694361.1;ID=cds-XP_003694361.1;Dbxref=GeneID:100868128%2CGenbank:XP_003694361.1;Parent=rna-XM_003694313.3
NW_003790640.1	Gnomon	CDS	541738	541905	.	-	0	Name=XP_003694361.1;ID=cds-XP_003694361.1;Dbxref=GeneID:100868128%2CGenbank:XP_003694361.1;Parent=rna-XM_003694313.3
NW_003790640.1	Gnomon	CDS	541460	541658	.	-	0	Name=XP_003694361.1;ID=cds-XP_003694361.1;Dbxref=GeneID:100868128%2CGenbank:XP_003694361.1;Parent=rna-XM_003694313.3
NW_003790640.1	Gnomon	CDS	541254	541392	.	-	0	Name=XP_003694361.1;ID=cds-XP_003694361.1;Dbxref=GeneID:100868128%2CGenbank:XP_003694361.1;Parent=rna-XM_003694313.3
NW_003790640.1	Gnomon	CDS	540944	541143	.	-	0	Name=XP_003694361.1;ID=cds-XP_003694361.1;Dbxref=GeneID:100868128%2CGenbank:XP_003694361.1;Parent=rna-XM_003694313.3
NW_003790640.1	Gnomon	CDS	540769	540873	.	-	0	Name=XP_003694361.1;ID=cds-XP_003694361.1;Dbxref=GeneID:100868128%2CGenbank:XP_003694361.1;Parent=rna-XM_003694313.3
NW_003790640.1	Gnomon	CDS	540614	540699	.	-	0	Name=XP_003694361.1;ID=cds-XP_003694361.1;Dbxref=GeneID:100868128%2CGenbank:XP_003694361.1;Parent=rna-XM_003694313.3
NW_003790640.1	Gnomon	CDS	540425	540555	.	-	0	Name=XP_003694361.1;ID=cds-XP_003694361.1;Dbxref=GeneID:100868128%2CGenbank:XP_003694361.1;Parent=rna-XM_003694313.3
NW_003790640.1	Gnomon	CDS	540254	540357	.	-	0	Name=XP_003694361.1;ID=cds-XP_003694361.1;Dbxref=GeneID:100868128%2CGenbank:XP_003694361.1;Parent=rna-XM_003694313.3
NW_003790640.1	Gnomon	CDS	540091	540195	.	-	0	Name=XP_003694361.1;ID=cds-XP_003694361.1;Dbxref=GeneID:100868128%2CGenbank:XP_003694361.1;Parent=rna-XM_003694313.3
NW_003790640.1	Gnomon	CDS	539871	540017	.	-	0	Name=XP_003694361.1;ID=cds-XP_003694361.1;Dbxref=GeneID:100868128%2CGenbank:XP_003694361.1;Parent=rna-XM_003694313.3
NW_003790640.1	Gnomon	CDS	539609	539767	.	-	0	Name=XP_003694361.1;ID=cds-XP_003694361.1;Dbxref=GeneID:100868128%2CGenbank:XP_003694361.1;Parent=rna-XM_003694313.3
NW_003790640.1	Gnomon	CDS	539307	539543	.	-	0	Name=XP_003694361.1;ID=cds-XP_003694361.1;Dbxref=GeneID:100868128%2CGenbank:XP_003694361.1;Parent=rna-XM_003694313.3
NW_003790640.1	Gnomon	CDS	539035	539229	.	-	0	Name=XP_003694361.1;ID=cds-XP_003694361.1;Dbxref=GeneID:100868128%2CGenbank:XP_003694361.1;Parent=rna-XM_003694313.3
NW_003790640.1	Gnomon	mRNA	275530	283549	.	-	.	Name=XM_003694391.3;ID=rna-XM_003694391.3;Dbxref=GeneID:100868129%2CGenbank:XM_003694391.3;Note=The sequence of the model RefSeq transcript was modified relative to this genomic sequence to represent the inferred CDS: inserted 1 base in 1 codon;Parent=gene-LOC100868129
NW_003790640.1	Gnomon	CDS	1237187	1237315	.	-	0	Name=XP_012342972.1;ID=cds-XP_012342972.1;Dbxref=GeneID:100870429%2CGenbank:XP_012342972.1;Parent=rna-XM_012487518.2
NW_003790640.1	Gnomon	CDS	1236984	1237109	.	-	0	Name=XP_012342972.1;ID=cds-XP_012342972.1;Dbxref=GeneID:100870429%2CGenbank:XP_012342972.1;Parent=rna-XM_012487518.2
NW_003790640.1	Gnomon	CDS	1235578	1236894	.	-	0	Name=XP_012342972.1;ID=cds-XP_012342972.1;Dbxref=GeneID:100870429%2CGenbank:XP_012342972.1;Parent=rna-XM_012487518.2
NW_003790640.1	Gnomon	CDS	1235051	1235499	.	-	0	Name=XP_012342972.1;ID=cds-XP_012342972.1;Dbxref=GeneID:100870429%2CGenbank:XP_012342972.1;Parent=rna-XM_012487518.2
NW_003790640.1	Gnomon	CDS	1234877	1234981	.	-	0	Name=XP_012342972.1;ID=cds-XP_012342972.1;Dbxref=GeneID:100870429%2CGenbank:XP_012342972.1;Parent=rna-XM_012487518.2
NW_003790640.1	Gnomon	CDS	1234522	1234812	.	-	0	Name=XP_012342972.1;ID=cds-XP_012342972.1;Dbxref=GeneID:100870429%2CGenbank:XP_012342972.1;Parent=rna-XM_012487518.2
NW_003790640.1	Gnomon	CDS	1233971	1234418	.	-	0	Name=XP_012342972.1;ID=cds-XP_012342972.1;Dbxref=GeneID:100870429%2CGenbank:XP_012342972.1;Parent=rna-XM_012487518.2
NW_003790640.1	Gnomon	CDS	1233735	1233881	.	-	0	Name=XP_012342972.1;ID=cds-XP_012342972.1;Dbxref=GeneID:100870429%2CGenbank:XP_012342972.1;Parent=rna-XM_012487518.2
NW_003790640.1	RefSeq	cDNA_match	316253	316479	.	-	.	ID=26767e27-6191-47cc-9653-3ba37f2d58d9;Target=XM_012487593.2 1 227
NW_003790640.1	RefSeq	cDNA_match	315880	316038	.	-	.	ID=26767e27-6191-47cc-9653-3ba37f2d58d9;Target=XM_012487593.2 1 227
NW_003790640.1	RefSeq	cDNA_match	315627	315815	.	-	.	ID=26767e27-6191-47cc-9653-3ba37f2d58d9;Target=XM_012487593.2 1 227
NW_003790640.1	RefSeq	cDNA_match	315363	315522	.	-	.	ID=26767e27-6191-47cc-9653-3ba37f2d58d9;Target=XM_012487593.2 1 227
NW_003790640.1	Gnomon	mRNA	331072	340116	.	+	.	Name=XM_012487568.2;ID=rna-XM_012487568.2;Dbxref=GeneID:100869829%2CGenbank:XM_012487568.2;Parent=gene-LOC100869829
NW_003790640.1	Gnomon	gene	902738	910216	.	+	.	Name=LOC100865951;ID=gene-LOC100865951;Dbxref=GeneID:100865951
NW_003790640.1	Gnomon	exon	264446	264796	.	-	.	ID=exon-XM_012487487.2-1;Dbxref=GeneID:100868371%2CGenbank:XM_012487487.2;Parent=rna-XM_012487487.2
NW_003790640.1	Gnomon	exon	246554	249086	.	-	.	ID=exon-XM_012487487.2-2;Dbxref=GeneID:100868371%2CGenbank:XM_012487487.2;Parent=rna-XM_012487487.2
NW_003790640.1	Gnomon	CDS	1237187	1237315	.	-	0	Name=XP_012342971.1;ID=cds-XP_012342971.1;Dbxref=GeneID:100870429%2CGenbank:XP_012342971.1;Parent=rna-XM_012487517.2
NW_003790640.1	Gnomon	CDS	1236984	1237109	.	-	0	Name=XP_012342971.1;ID=cds-XP_012342971.1;Dbxref=GeneID:100870429%2CGenbank:XP_012342971.1;Parent=rna-XM_012487517.2
NW_003790640.1	Gnomon	CDS	1235578	1236894	.	-	0	Name=XP_012342971.1;ID=cds-XP_012342971.1;Dbxref=GeneID:100870429%2CGenbank:XP_012342971.1;Parent=rna-XM_012487517.2
NW_003790640.1	Gnomon	CDS	1235051	1235499	.	-	0	Name=XP_012342971.1;ID=cds-XP_012342971.1;Dbxref=GeneID:100870429%2CGenbank:XP_012342971.1;Parent=rna-XM_012487517.2
NW_003790640.1	Gnomon	CDS	1234877	1234981	.	-	0	Name=XP_012342971.1;ID=cds-XP_012342971.1;Dbxref=GeneID:100870429%2CGenbank:XP_012342971.1;Parent=rna-XM_012487517.2
NW_003790640.1	Gnomon	CDS	1234522	1234812	.	-	0	Name=XP_012342971.1;ID=cds-XP_012342971.1;Dbxref=GeneID:100870429%2CGenbank:XP_012342971.1;Parent=rna-XM_012487517.2
NW_003790640.1	Gnomon	CDS	1233971	1234418	.	-	0	Name=XP_012342971.1;ID=cds-XP_012342971.1;Dbxref=GeneID:100870429%2CGenbank:XP_012342971.1;Parent=rna-XM_012487517.2
NW_003790640.1	Gnomon	CDS	1233735	1233881	.	-	0	Name=XP_012342971.1;ID=cds-XP_012342971.1;Dbxref=GeneID:100870429%2CGenbank:XP_012342971.1;Parent=rna-XM_012487517.2
NW_003790640.1	Gnomon	CDS	148022	148036	.	-	0	Name=XP_031772807.1;ID=cds-XP_031772807.1;Dbxref=GeneID:100871856%2CGenbank:XP_031772807.1;Parent=rna-XM_031916947.1
NW_003790640.1	Gnomon	CDS	147152	147238	.	-	0	Name=XP_031772807.1;ID=cds-XP_031772807.1;Dbxref=GeneID:100871856%2CGenbank:XP_031772807.1;Parent=rna-XM_031916947.1
NW_003790640.1	Gnomon	CDS	146624	146897	.	-	0	Name=XP_031772807.1;ID=cds-XP_031772807.1;Dbxref=GeneID:100871856%2CGenbank:XP_031772807.1;Parent=rna-XM_031916947.1
NW_003790640.1	Gnomon	CDS	146210	146426	.	-	0	Name=XP_031772807.1;ID=cds-XP_031772807.1;Dbxref=GeneID:100871856%2CGenbank:XP_031772807.1;Parent=rna-XM_031916947.1
NW_003790640.1	Gnomon	CDS	145678	146049	.	-	0	Name=XP_031772807.1;ID=cds-XP_031772807.1;Dbxref=GeneID:100871856%2CGenbank:XP_031772807.1;Parent=rna-XM_031916947.1
NW_003790640.1	Gnomon	CDS	145097	145463	.	-	0	Name=XP_031772807.1;ID=cds-XP_031772807.1;Dbxref=GeneID:100871856%2CGenbank:XP_031772807.1;Parent=rna-XM_031916947.1
NW_003790640.1	Gnomon	CDS	144878	144980	.	-	0	Name=XP_031772807.1;ID=cds-XP_031772807.1;Dbxref=GeneID:100871856%2CGenbank:XP_031772807.1;Parent=rna-XM_031916947.1
NW_003790640.1	Gnomon	CDS	144617	144790	.	-	0	Name=XP_031772807.1;ID=cds-XP_031772807.1;Dbxref=GeneID:100871856%2CGenbank:XP_031772807.1;Parent=rna-XM_031916947.1
NW_003790640.1	Gnomon	CDS	144312	144409	.	-	0	Name=XP_031772807.1;ID=cds-XP_031772807.1;Dbxref=GeneID:100871856%2CGenbank:XP_031772807.1;Parent=rna-XM_031916947.1
NW_003790640.1	Gnomon	CDS	144079	144225	.	-	0	Name=XP_031772807.1;ID=cds-XP_031772807.1;Dbxref=GeneID:100871856%2CGenbank:XP_031772807.1;Parent=rna-XM_031916947.1
NW_003790640.1	Gnomon	exon	539307	539543	.	-	.	ID=exon-XM_031916998.1-14;Dbxref=GeneID:100868128%2CGenbank:XM_031916998.1;Parent=rna-XM_031916998.1
NW_003790640.1	Gnomon	exon	538547	539229	.	-	.	ID=exon-XM_031916998.1-15;Dbxref=GeneID:100868128%2CGenbank:XM_031916998.1;Parent=rna-XM_031916998.1
NW_003790640.1	Gnomon	exon	540254	540357	.	-	.	ID=exon-XM_031916998.1-10;Dbxref=GeneID:100868128%2CGenbank:XM_031916998.1;Parent=rna-XM_031916998.1
NW_003790640.1	Gnomon	exon	540091	540195	.	-	.	ID=exon-XM_031916998.1-11;Dbxref=GeneID:100868128%2CGenbank:XM_031916998.1;Parent=rna-XM_031916998.1
NW_003790640.1	Gnomon	exon	539871	540017	.	-	.	ID=exon-XM_031916998.1-12;Dbxref=GeneID:100868128%2CGenbank:XM_031916998.1;Parent=rna-XM_031916998.1
NW_003790640.1	Gnomon	exon	539609	539767	.	-	.	ID=exon-XM_031916998.1-13;Dbxref=GeneID:100868128%2CGenbank:XM_031916998.1;Parent=rna-XM_031916998.1
NW_003790640.1	Gnomon	mRNA	549656	552778	.	-	.	Name=XM_031917014.1;ID=rna-XM_031917014.1;Dbxref=GeneID:100864757%2CGenbank:XM_031917014.1;Parent=gene-LOC100864757
NW_003790640.1	Gnomon	exon	1595625	1595746	.	+	.	ID=exon-XM_031916991.1-11;Dbxref=GeneID:100872532%2CGenbank:XM_031916991.1;Parent=rna-XM_031916991.1
NW_003790640.1	Gnomon	exon	1597728	1597994	.	+	.	ID=exon-XM_031916991.1-12;Dbxref=GeneID:100872532%2CGenbank:XM_031916991.1;Parent=rna-XM_031916991.1
NW_003790640.1	Gnomon	exon	1595383	1595541	.	+	.	ID=exon-XM_031916991.1-10;Dbxref=GeneID:100872532%2CGenbank:XM_031916991.1;Parent=rna-XM_031916991.1
NW_003790640.1	Gnomon	CDS	193198	193314	.	+	0	Name=XP_031772891.1;ID=cds-XP_031772891.1;Dbxref=GeneID:100872649%2CGenbank:XP_031772891.1;Parent=rna-XM_031917031.1
NW_003790640.1	Gnomon	CDS	194109	194413	.	+	0	Name=XP_031772891.1;ID=cds-XP_031772891.1;Dbxref=GeneID:100872649%2CGenbank:XP_031772891.1;Parent=rna-XM_031917031.1
NW_003790640.1	Gnomon	CDS	195233	195304	.	+	0	Name=XP_031772891.1;ID=cds-XP_031772891.1;Dbxref=GeneID:100872649%2CGenbank:XP_031772891.1;Parent=rna-XM_031917031.1
NW_003790640.1	Gnomon	CDS	196133	196356	.	+	0	Name=XP_031772891.1;ID=cds-XP_031772891.1;Dbxref=GeneID:100872649%2CGenbank:XP_031772891.1;Parent=rna-XM_031917031.1
NW_003790640.1	Gnomon	CDS	196436	196533	.	+	0	Name=XP_031772891.1;ID=cds-XP_031772891.1;Dbxref=GeneID:100872649%2CGenbank:XP_031772891.1;Parent=rna-XM_031917031.1
NW_003790640.1	Gnomon	CDS	196721	197032	.	+	0	Name=XP_031772891.1;ID=cds-XP_031772891.1;Dbxref=GeneID:100872649%2CGenbank:XP_031772891.1;Parent=rna-XM_031917031.1
NW_003790640.1	Gnomon	CDS	197110	197496	.	+	0	Name=XP_031772891.1;ID=cds-XP_031772891.1;Dbxref=GeneID:100872649%2CGenbank:XP_031772891.1;Parent=rna-XM_031917031.1
NW_003790640.1	Gnomon	CDS	197591	197829	.	+	0	Name=XP_031772891.1;ID=cds-XP_031772891.1;Dbxref=GeneID:100872649%2CGenbank:XP_031772891.1;Parent=rna-XM_031917031.1
NW_003790640.1	Gnomon	CDS	197889	198169	.	+	0	Name=XP_031772891.1;ID=cds-XP_031772891.1;Dbxref=GeneID:100872649%2CGenbank:XP_031772891.1;Parent=rna-XM_031917031.1
NW_003790640.1	Gnomon	CDS	198294	198450	.	+	0	Name=XP_031772891.1;ID=cds-XP_031772891.1;Dbxref=GeneID:100872649%2CGenbank:XP_031772891.1;Parent=rna-XM_031917031.1
NW_003790640.1	Gnomon	CDS	198542	198744	.	+	0	Name=XP_031772891.1;ID=cds-XP_031772891.1;Dbxref=GeneID:100872649%2CGenbank:XP_031772891.1;Parent=rna-XM_031917031.1
NW_003790640.1	Gnomon	CDS	198823	198971	.	+	0	Name=XP_031772891.1;ID=cds-XP_031772891.1;Dbxref=GeneID:100872649%2CGenbank:XP_031772891.1;Parent=rna-XM_031917031.1
NW_003790640.1	Gnomon	CDS	199084	199395	.	+	0	Name=XP_031772891.1;ID=cds-XP_031772891.1;Dbxref=GeneID:100872649%2CGenbank:XP_031772891.1;Parent=rna-XM_031917031.1
NW_003790640.1	Gnomon	CDS	199464	199873	.	+	0	Name=XP_031772891.1;ID=cds-XP_031772891.1;Dbxref=GeneID:100872649%2CGenbank:XP_031772891.1;Parent=rna-XM_031917031.1
NW_003790640.1	Gnomon	CDS	199987	200548	.	+	0	Name=XP_031772891.1;ID=cds-XP_031772891.1;Dbxref=GeneID:100872649%2CGenbank:XP_031772891.1;Parent=rna-XM_031917031.1
NW_003790640.1	Gnomon	mRNA	246554	254205	.	-	.	Name=XM_003694392.3;ID=rna-XM_003694392.3;Dbxref=GeneID:100868371%2CGenbank:XM_003694392.3;Parent=gene-LOC100868371
NW_003790640.1	Gnomon	mRNA	285175	287524	.	-	.	Name=XM_003694402.3;ID=rna-XM_003694402.3;Dbxref=GeneID:100869594%2CGenbank:XM_003694402.3;Parent=gene-LOC100869594
NW_003790640.1	Gnomon	CDS	535702	535882	.	-	0	Name=XP_003694360.1;ID=cds-XP_003694360.1;Dbxref=GeneID:100868009%2CGenbank:XP_003694360.1;Parent=rna-XM_003694312.3
NW_003790640.1	Gnomon	CDS	535235	535412	.	-	0	Name=XP_003694360.1;ID=cds-XP_003694360.1;Dbxref=GeneID:100868009%2CGenbank:XP_003694360.1;Parent=rna-XM_003694312.3
NW_003790640.1	Gnomon	CDS	534873	535123	.	-	0	Name=XP_003694360.1;ID=cds-XP_003694360.1;Dbxref=GeneID:100868009%2CGenbank:XP_003694360.1;Parent=rna-XM_003694312.3
NW_003790640.1	Gnomon	CDS	534736	534791	.	-	0	Name=XP_003694360.1;ID=cds-XP_003694360.1;Dbxref=GeneID:100868009%2CGenbank:XP_003694360.1;Parent=rna-XM_003694312.3
NW_003790640.1	Gnomon	mRNA	449946	450719	.	+	.	Name=XM_003694309.3;ID=rna-XM_003694309.3;Dbxref=GeneID:100867204%2CGenbank:XM_003694309.3;Parent=gene-LOC100867204
NW_003790640.1	Gnomon	exon	57804	58005	.	-	.	ID=exon-XM_012487538.2-8;Dbxref=GeneID:100870986%2CGenbank:XM_012487538.2;Parent=rna-XM_012487538.2
NW_003790640.1	Gnomon	exon	57548	57722	.	-	.	ID=exon-XM_012487538.2-9;Dbxref=GeneID:100870986%2CGenbank:XM_012487538.2;Parent=rna-XM_012487538.2
NW_003790640.1	Gnomon	exon	58515	58687	.	-	.	ID=exon-XM_012487538.2-6;Dbxref=GeneID:100870986%2CGenbank:XM_012487538.2;Parent=rna-XM_012487538.2
NW_003790640.1	Gnomon	exon	58091	58418	.	-	.	ID=exon-XM_012487538.2-7;Dbxref=GeneID:100870986%2CGenbank:XM_012487538.2;Parent=rna-XM_012487538.2
NW_003790640.1	Gnomon	exon	59002	59248	.	-	.	ID=exon-XM_012487538.2-4;Dbxref=GeneID:100870986%2CGenbank:XM_012487538.2;Parent=rna-XM_012487538.2
NW_003790640.1	Gnomon	exon	58763	58918	.	-	.	ID=exon-XM_012487538.2-5;Dbxref=GeneID:100870986%2CGenbank:XM_012487538.2;Parent=rna-XM_012487538.2
NW_003790640.1	Gnomon	exon	59610	59771	.	-	.	ID=exon-XM_012487538.2-2;Dbxref=GeneID:100870986%2CGenbank:XM_012487538.2;Parent=rna-XM_012487538.2
NW_003790640.1	Gnomon	exon	59329	59527	.	-	.	ID=exon-XM_012487538.2-3;Dbxref=GeneID:100870986%2CGenbank:XM_012487538.2;Parent=rna-XM_012487538.2
NW_003790640.1	Gnomon	exon	60168	60424	.	-	.	ID=exon-XM_012487538.2-1;Dbxref=GeneID:100870986%2CGenbank:XM_012487538.2;Parent=rna-XM_012487538.2
NW_003790640.1	Gnomon	gene	1153915	1155746	.	-	.	Name=LOC105735694;ID=gene-LOC105735694;Dbxref=GeneID:105735694
NW_003790640.1	Gnomon	gene	1150813	1153311	.	+	.	Name=LOC105735695;ID=gene-LOC105735695;Dbxref=GeneID:105735695
NW_003790640.1	Gnomon	gene	97035	99220	.	+	.	Name=LOC105735691;ID=gene-LOC105735691;Dbxref=GeneID:105735691
NW_003790640.1	Gnomon	gene	81942	82836	.	+	.	Name=LOC105735685;ID=gene-LOC105735685;Dbxref=GeneID:105735685
NW_003790640.1	Gnomon	gene	165459	167693	.	-	.	Name=LOC105735687;ID=gene-LOC105735687;Dbxref=GeneID:105735687
NW_003790640.1	Gnomon	gene	526851	529339	.	-	.	Name=LOC105735681;ID=gene-LOC105735681;Dbxref=GeneID:105735681
NW_003790640.1	Gnomon	gene	1274826	1275905	.	+	.	Name=LOC105735683;ID=gene-LOC105735683;Dbxref=GeneID:105735683
NW_003790640.1	Gnomon	gene	265794	266736	.	+	.	Name=LOC105735679;ID=gene-LOC105735679;Dbxref=GeneID:105735679
NW_003790640.1	Gnomon	gene	313304	315153	.	-	.	Name=LOC105735674;ID=gene-LOC105735674;Dbxref=GeneID:105735674
NW_003790640.1	Gnomon	gene	1394337	1399389	.	+	.	Name=LOC105735675;ID=gene-LOC105735675;Dbxref=GeneID:105735675
NW_003790640.1	Gnomon	gene	891797	892310	.	+	.	Name=LOC105735677;ID=gene-LOC105735677;Dbxref=GeneID:105735677
NW_003790640.1	Gnomon	gene	547636	549327	.	-	.	Name=LOC105735671;ID=gene-LOC105735671;Dbxref=GeneID:105735671
NW_003790640.1	Gnomon	gene	1147994	1148453	.	+	.	Name=LOC105735673;ID=gene-LOC105735673;Dbxref=GeneID:105735673
NW_003790640.1	Gnomon	mRNA	232244	239298	.	-	.	Name=XM_003694393.3;ID=rna-XM_003694393.3;Dbxref=GeneID:100868493%2CGenbank:XM_003694393.3;Parent=gene-LOC100868493
NW_003790640.1	Gnomon	mRNA	331072	340116	.	+	.	Name=XM_012487569.2;ID=rna-XM_012487569.2;Dbxref=GeneID:100869829%2CGenbank:XM_012487569.2;Parent=gene-LOC100869829
NW_003790640.1	Gnomon	exon	213980	214141	.	+	.	ID=exon-XM_031916977.1-11;Dbxref=GeneID:100863572%2CGenbank:XM_031916977.1;Parent=rna-XM_031916977.1
NW_003790640.1	Gnomon	exon	214365	215286	.	+	.	ID=exon-XM_031916977.1-12;Dbxref=GeneID:100863572%2CGenbank:XM_031916977.1;Parent=rna-XM_031916977.1
NW_003790640.1	Gnomon	exon	213701	213856	.	+	.	ID=exon-XM_031916977.1-10;Dbxref=GeneID:100863572%2CGenbank:XM_031916977.1;Parent=rna-XM_031916977.1
NW_003790640.1	Gnomon	exon	1147994	1148268	.	+	.	ID=exon-XM_031916969.1-1;Dbxref=GeneID:105735673%2CGenbank:XM_031916969.1;Parent=rna-XM_031916969.1
NW_003790640.1	Gnomon	exon	1148356	1148453	.	+	.	ID=exon-XM_031916969.1-2;Dbxref=GeneID:105735673%2CGenbank:XM_031916969.1;Parent=rna-XM_031916969.1
NW_003790640.1	Gnomon	CDS	1433941	1433998	.	+	0	Name=XP_031772806.1;ID=cds-XP_031772806.1;Dbxref=GeneID:100872221%2CGenbank:XP_031772806.1;Parent=rna-XM_031916946.1
NW_003790640.1	Gnomon	CDS	1434162	1435138	.	+	0	Name=XP_031772806.1;ID=cds-XP_031772806.1;Dbxref=GeneID:100872221%2CGenbank:XP_031772806.1;Parent=rna-XM_031916946.1
NW_003790640.1	Gnomon	CDS	1437928	1437954	.	+	0	Name=XP_031772806.1;ID=cds-XP_031772806.1;Dbxref=GeneID:100872221%2CGenbank:XP_031772806.1;Parent=rna-XM_031916946.1
NW_003790640.1	Gnomon	exon	86427	87009	.	+	.	ID=exon-XM_012487540.2-10;Dbxref=GeneID:100863336%2CGenbank:XM_012487540.2;Parent=rna-XM_012487540.2
NW_003790640.1	Gnomon	mRNA	272554	274241	.	+	.	Name=XM_003694394.2;ID=rna-XM_003694394.2;Dbxref=GeneID:100868613%2CGenbank:XM_003694394.2;Parent=gene-LOC100868613
NW_003790640.1	Gnomon	CDS	79410	79566	.	+	0	Name=XP_031772900.1;ID=cds-XP_031772900.1;Dbxref=GeneID:100863220%2CGenbank:XP_031772900.1;Note=The sequence of the model RefSeq protein was modified relative to this genomic sequence to represent the inferred CDS: inserted 1 base in 1 codon;Parent=rna-XM_031917040.1
NW_003790640.1	Gnomon	CDS	79569	79623	.	+	0	Name=XP_031772900.1;ID=cds-XP_031772900.1;Dbxref=GeneID:100863220%2CGenbank:XP_031772900.1;Note=The sequence of the model RefSeq protein was modified relative to this genomic sequence to represent the inferred CDS: inserted 1 base in 1 codon;Parent=rna-XM_031917040.1
NW_003790640.1	Gnomon	CDS	79687	79774	.	+	0	Name=XP_031772900.1;ID=cds-XP_031772900.1;Dbxref=GeneID:100863220%2CGenbank:XP_031772900.1;Note=The sequence of the model RefSeq protein was modified relative to this genomic sequence to represent the inferred CDS: inserted 1 base in 1 codon;Parent=rna-XM_031917040.1
NW_003790640.1	Gnomon	CDS	79857	80087	.	+	0	Name=XP_031772900.1;ID=cds-XP_031772900.1;Dbxref=GeneID:100863220%2CGenbank:XP_031772900.1;Note=The sequence of the model RefSeq protein was modified relative to this genomic sequence to represent the inferred CDS: inserted 1 base in 1 codon;Parent=rna-XM_031917040.1
NW_003790640.1	Gnomon	CDS	80175	80288	.	+	0	Name=XP_031772900.1;ID=cds-XP_031772900.1;Dbxref=GeneID:100863220%2CGenbank:XP_031772900.1;Note=The sequence of the model RefSeq protein was modified relative to this genomic sequence to represent the inferred CDS: inserted 1 base in 1 codon;Parent=rna-XM_031917040.1
NW_003790640.1	Gnomon	CDS	1154430	1154488	.	-	0	Name=XP_031772890.1;ID=cds-XP_031772890.1;Dbxref=GeneID:105735694%2CGenbank:XP_031772890.1;Parent=rna-XM_031917030.1
NW_003790640.1	Gnomon	CDS	1154004	1154313	.	-	0	Name=XP_031772890.1;ID=cds-XP_031772890.1;Dbxref=GeneID:105735694%2CGenbank:XP_031772890.1;Parent=rna-XM_031917030.1
NW_003790640.1	Gnomon	mRNA	549656	552993	.	-	.	Name=XM_031917015.1;ID=rna-XM_031917015.1;Dbxref=GeneID:100864757%2CGenbank:XM_031917015.1;Parent=gene-LOC100864757
NW_003790640.1	Gnomon	mRNA	566322	573394	.	+	.	Name=XM_031917012.1;ID=rna-XM_031917012.1;Dbxref=GeneID:100865114%2CGenbank:XM_031917012.1;Parent=gene-LOC100865114
NW_003790640.1	Gnomon	exon	550373	550575	.	-	.	ID=exon-XM_031917015.1-8;Dbxref=GeneID:100864757%2CGenbank:XM_031917015.1;Parent=rna-XM_031917015.1
NW_003790640.1	Gnomon	exon	550120	550272	.	-	.	ID=exon-XM_031917015.1-9;Dbxref=GeneID:100864757%2CGenbank:XM_031917015.1;Parent=rna-XM_031917015.1
NW_003790640.1	Gnomon	exon	550920	551035	.	-	.	ID=exon-XM_031917015.1-6;Dbxref=GeneID:100864757%2CGenbank:XM_031917015.1;Parent=rna-XM_031917015.1
NW_003790640.1	Gnomon	exon	550690	550852	.	-	.	ID=exon-XM_031917015.1-7;Dbxref=GeneID:100864757%2CGenbank:XM_031917015.1;Parent=rna-XM_031917015.1
NW_003790640.1	Gnomon	exon	552856	552993	.	-	.	ID=exon-XM_031917015.1-1;Dbxref=GeneID:100864757%2CGenbank:XM_031917015.1;Parent=rna-XM_031917015.1
NW_003790640.1	Gnomon	exon	551450	551669	.	-	.	ID=exon-XM_031917015.1-4;Dbxref=GeneID:100864757%2CGenbank:XM_031917015.1;Parent=rna-XM_031917015.1
NW_003790640.1	Gnomon	exon	551151	551360	.	-	.	ID=exon-XM_031917015.1-5;Dbxref=GeneID:100864757%2CGenbank:XM_031917015.1;Parent=rna-XM_031917015.1
NW_003790640.1	Gnomon	exon	552488	552681	.	-	.	ID=exon-XM_031917015.1-2;Dbxref=GeneID:100864757%2CGenbank:XM_031917015.1;Parent=rna-XM_031917015.1
NW_003790640.1	Gnomon	exon	551788	552321	.	-	.	ID=exon-XM_031917015.1-3;Dbxref=GeneID:100864757%2CGenbank:XM_031917015.1;Parent=rna-XM_031917015.1
NW_003790640.1	Gnomon	gene	1154622	1155603	.	-	.	Name=LOC116414498;ID=gene-LOC116414498;Dbxref=GeneID:116414498
NW_003790640.1	Gnomon	gene	1555119	1558247	.	+	.	Name=LOC116414499;ID=gene-LOC116414499;Dbxref=GeneID:116414499
NW_003790640.1	Gnomon	exon	1434162	1435138	.	+	.	ID=exon-XM_031916946.1-2;Dbxref=GeneID:100872221%2CGenbank:XM_031916946.1;Parent=rna-XM_031916946.1
NW_003790640.1	Gnomon	exon	1437928	1438027	.	+	.	ID=exon-XM_031916946.1-3;Dbxref=GeneID:100872221%2CGenbank:XM_031916946.1;Parent=rna-XM_031916946.1
NW_003790640.1	Gnomon	exon	1433698	1433998	.	+	.	ID=exon-XM_031916946.1-1;Dbxref=GeneID:100872221%2CGenbank:XM_031916946.1;Parent=rna-XM_031916946.1
NW_003790640.1	Gnomon	CDS	1433216	1433289	.	-	0	Name=XP_031772805.1;ID=cds-XP_031772805.1;Dbxref=GeneID:100872098%2CGenbank:XP_031772805.1;Parent=rna-XM_031916945.1
NW_003790640.1	Gnomon	CDS	1433015	1433143	.	-	0	Name=XP_031772805.1;ID=cds-XP_031772805.1;Dbxref=GeneID:100872098%2CGenbank:XP_031772805.1;Parent=rna-XM_031916945.1
NW_003790640.1	Gnomon	CDS	1432796	1432929	.	-	0	Name=XP_031772805.1;ID=cds-XP_031772805.1;Dbxref=GeneID:100872098%2CGenbank:XP_031772805.1;Parent=rna-XM_031916945.1
NW_003790640.1	Gnomon	CDS	1432564	1432721	.	-	0	Name=XP_031772805.1;ID=cds-XP_031772805.1;Dbxref=GeneID:100872098%2CGenbank:XP_031772805.1;Parent=rna-XM_031916945.1
NW_003790640.1	Gnomon	CDS	1432104	1432333	.	-	0	Name=XP_031772805.1;ID=cds-XP_031772805.1;Dbxref=GeneID:100872098%2CGenbank:XP_031772805.1;Parent=rna-XM_031916945.1
NW_003790640.1	Gnomon	CDS	1431837	1432029	.	-	0	Name=XP_031772805.1;ID=cds-XP_031772805.1;Dbxref=GeneID:100872098%2CGenbank:XP_031772805.1;Parent=rna-XM_031916945.1
NW_003790640.1	Gnomon	CDS	1431115	1431762	.	-	0	Name=XP_031772805.1;ID=cds-XP_031772805.1;Dbxref=GeneID:100872098%2CGenbank:XP_031772805.1;Parent=rna-XM_031916945.1
NW_003790640.1	Gnomon	CDS	1430922	1431042	.	-	0	Name=XP_031772805.1;ID=cds-XP_031772805.1;Dbxref=GeneID:100872098%2CGenbank:XP_031772805.1;Parent=rna-XM_031916945.1
NW_003790640.1	Gnomon	CDS	1430699	1430853	.	-	0	Name=XP_031772805.1;ID=cds-XP_031772805.1;Dbxref=GeneID:100872098%2CGenbank:XP_031772805.1;Parent=rna-XM_031916945.1
NW_003790640.1	Gnomon	CDS	1430472	1430633	.	-	0	Name=XP_031772805.1;ID=cds-XP_031772805.1;Dbxref=GeneID:100872098%2CGenbank:XP_031772805.1;Parent=rna-XM_031916945.1
NW_003790640.1	Gnomon	CDS	1430243	1430381	.	-	0	Name=XP_031772805.1;ID=cds-XP_031772805.1;Dbxref=GeneID:100872098%2CGenbank:XP_031772805.1;Parent=rna-XM_031916945.1
NW_003790640.1	Gnomon	CDS	1429857	1430160	.	-	0	Name=XP_031772805.1;ID=cds-XP_031772805.1;Dbxref=GeneID:100872098%2CGenbank:XP_031772805.1;Parent=rna-XM_031916945.1
NW_003790640.1	Gnomon	CDS	1429660	1429790	.	-	0	Name=XP_031772805.1;ID=cds-XP_031772805.1;Dbxref=GeneID:100872098%2CGenbank:XP_031772805.1;Parent=rna-XM_031916945.1
NW_003790640.1	Gnomon	CDS	1429593	1429597	.	-	0	Name=XP_031772805.1;ID=cds-XP_031772805.1;Dbxref=GeneID:100872098%2CGenbank:XP_031772805.1;Parent=rna-XM_031916945.1
NW_003790640.1	Gnomon	exon	50984	51011	.	-	.	ID=exon-XR_004225054.1-1;Dbxref=GeneID:116414511%2CGenbank:XR_004225054.1;Parent=rna-XR_004225054.1
NW_003790640.1	Gnomon	exon	50589	50679	.	-	.	ID=exon-XR_004225054.1-2;Dbxref=GeneID:116414511%2CGenbank:XR_004225054.1;Parent=rna-XR_004225054.1
NW_003790640.1	Gnomon	exon	50142	50232	.	-	.	ID=exon-XR_004225054.1-3;Dbxref=GeneID:116414511%2CGenbank:XR_004225054.1;Parent=rna-XR_004225054.1
NW_003790640.1	Gnomon	mRNA	241251	243043	.	+	.	Name=XM_003694395.3;ID=rna-XM_003694395.3;Dbxref=GeneID:100868726%2CGenbank:XM_003694395.3;Parent=gene-LOC100868726
NW_003790640.1	Gnomon	mRNA	60428	73038	.	+	.	Name=XM_003694405.3;ID=rna-XM_003694405.3;Dbxref=GeneID:100870070%2CGenbank:XM_003694405.3;Parent=gene-LOC100870070
NW_003790640.1	Gnomon	exon	1610512	1610995	.	-	.	ID=exon-XM_031916993.1-2;Dbxref=GeneID:100872888%2CGenbank:XM_031916993.1;Parent=rna-XM_031916993.1
NW_003790640.1	Gnomon	exon	1609234	1610436	.	-	.	ID=exon-XM_031916993.1-3;Dbxref=GeneID:100872888%2CGenbank:XM_031916993.1;Parent=rna-XM_031916993.1
NW_003790640.1	Gnomon	exon	1611111	1611314	.	-	.	ID=exon-XM_031916993.1-1;Dbxref=GeneID:100872888%2CGenbank:XM_031916993.1;Parent=rna-XM_031916993.1
NW_003790640.1	Gnomon	gene	70004	70924	.	-	.	Name=LOC116414510;ID=gene-LOC116414510;Dbxref=GeneID:116414510
NW_003790640.1	Gnomon	gene	50142	51011	.	-	.	Name=LOC116414511;ID=gene-LOC116414511;Dbxref=GeneID:116414511
NW_003790640.1	Gnomon	exon	535702	535882	.	-	.	ID=exon-XR_001112220.2-1;Dbxref=GeneID:100868009%2CGenbank:XR_001112220.2;Parent=rna-XR_001112220.2
NW_003790640.1	Gnomon	exon	535235	535412	.	-	.	ID=exon-XR_001112220.2-2;Dbxref=GeneID:100868009%2CGenbank:XR_001112220.2;Parent=rna-XR_001112220.2
NW_003790640.1	Gnomon	exon	534873	535123	.	-	.	ID=exon-XR_001112220.2-3;Dbxref=GeneID:100868009%2CGenbank:XR_001112220.2;Parent=rna-XR_001112220.2
NW_003790640.1	Gnomon	exon	534733	534791	.	-	.	ID=exon-XR_001112220.2-4;Dbxref=GeneID:100868009%2CGenbank:XR_001112220.2;Parent=rna-XR_001112220.2
NW_003790640.1	Gnomon	exon	533002	533077	.	-	.	ID=exon-XR_001112220.2-5;Dbxref=GeneID:100868009%2CGenbank:XR_001112220.2;Parent=rna-XR_001112220.2
NW_003790640.1	Gnomon	exon	530064	530232	.	-	.	ID=exon-XR_001112220.2-6;Dbxref=GeneID:100868009%2CGenbank:XR_001112220.2;Parent=rna-XR_001112220.2
NW_003790640.1	Gnomon	gene	1554757	1555072	.	-	.	Name=LOC116414501;ID=gene-LOC116414501;Dbxref=GeneID:116414501
NW_003790640.1	Gnomon	gene	669182	678135	.	+	.	Name=LOC116414502;ID=gene-LOC116414502;Dbxref=GeneID:116414502
NW_003790640.1	Gnomon	gene	1390056	1391475	.	+	.	Name=LOC116414504;ID=gene-LOC116414504;Dbxref=GeneID:116414504
NW_003790640.1	Gnomon	gene	969415	969802	.	+	.	Name=LOC116414505;ID=gene-LOC116414505;Dbxref=GeneID:116414505
NW_003790640.1	Gnomon	gene	570811	572567	.	-	.	Name=LOC116414506;ID=gene-LOC116414506;Dbxref=GeneID:116414506
NW_003790640.1	Gnomon	gene	1327648	1328894	.	-	.	Name=LOC116414507;ID=gene-LOC116414507;Dbxref=GeneID:116414507
NW_003790640.1	Gnomon	gene	1340610	1360528	.	-	.	Name=LOC116414508;ID=gene-LOC116414508;Dbxref=GeneID:116414508
NW_003790640.1	Gnomon	gene	171319	189634	.	-	.	Name=LOC116414509;ID=gene-LOC116414509;Dbxref=GeneID:116414509
NW_003790640.1	Gnomon	CDS	1432796	1432910	.	-	0	Name=XP_031772804.1;ID=cds-XP_031772804.1;Dbxref=GeneID:100872098%2CGenbank:XP_031772804.1;Parent=rna-XM_031916944.1
NW_003790640.1	Gnomon	CDS	1432573	1432721	.	-	0	Name=XP_031772804.1;ID=cds-XP_031772804.1;Dbxref=GeneID:100872098%2CGenbank:XP_031772804.1;Parent=rna-XM_031916944.1
NW_003790640.1	Gnomon	CDS	1432104	1432333	.	-	0	Name=XP_031772804.1;ID=cds-XP_031772804.1;Dbxref=GeneID:100872098%2CGenbank:XP_031772804.1;Parent=rna-XM_031916944.1
NW_003790640.1	Gnomon	CDS	1431837	1432029	.	-	0	Name=XP_031772804.1;ID=cds-XP_031772804.1;Dbxref=GeneID:100872098%2CGenbank:XP_031772804.1;Parent=rna-XM_031916944.1
NW_003790640.1	Gnomon	CDS	1431115	1431762	.	-	0	Name=XP_031772804.1;ID=cds-XP_031772804.1;Dbxref=GeneID:100872098%2CGenbank:XP_031772804.1;Parent=rna-XM_031916944.1
NW_003790640.1	Gnomon	CDS	1430922	1431042	.	-	0	Name=XP_031772804.1;ID=cds-XP_031772804.1;Dbxref=GeneID:100872098%2CGenbank:XP_031772804.1;Parent=rna-XM_031916944.1
NW_003790640.1	Gnomon	CDS	1430699	1430853	.	-	0	Name=XP_031772804.1;ID=cds-XP_031772804.1;Dbxref=GeneID:100872098%2CGenbank:XP_031772804.1;Parent=rna-XM_031916944.1
NW_003790640.1	Gnomon	CDS	1430472	1430633	.	-	0	Name=XP_031772804.1;ID=cds-XP_031772804.1;Dbxref=GeneID:100872098%2CGenbank:XP_031772804.1;Parent=rna-XM_031916944.1
NW_003790640.1	Gnomon	CDS	1430243	1430381	.	-	0	Name=XP_031772804.1;ID=cds-XP_031772804.1;Dbxref=GeneID:100872098%2CGenbank:XP_031772804.1;Parent=rna-XM_031916944.1
NW_003790640.1	Gnomon	CDS	1429857	1430160	.	-	0	Name=XP_031772804.1;ID=cds-XP_031772804.1;Dbxref=GeneID:100872098%2CGenbank:XP_031772804.1;Parent=rna-XM_031916944.1
NW_003790640.1	Gnomon	CDS	1429660	1429790	.	-	0	Name=XP_031772804.1;ID=cds-XP_031772804.1;Dbxref=GeneID:100872098%2CGenbank:XP_031772804.1;Parent=rna-XM_031916944.1
NW_003790640.1	Gnomon	CDS	1429137	1429585	.	-	0	Name=XP_031772804.1;ID=cds-XP_031772804.1;Dbxref=GeneID:100872098%2CGenbank:XP_031772804.1;Parent=rna-XM_031916944.1
NW_003790640.1	Gnomon	mRNA	225211	226970	.	+	.	Name=XM_003694396.3;ID=rna-XM_003694396.3;Dbxref=GeneID:100868840%2CGenbank:XM_003694396.3;Parent=gene-LOC100868840
NW_003790640.1	Gnomon	mRNA	347842	353166	.	+	.	Name=XM_003694406.2;ID=rna-XM_003694406.2;Dbxref=GeneID:100870191%2CGenbank:XM_003694406.2;Parent=gene-LOC100870191
NW_003790640.1	Gnomon	exon	273334	273418	.	+	.	ID=exon-XM_031916972.1-5;Dbxref=GeneID:100868613%2CGenbank:XM_031916972.1;Parent=rna-XM_031916972.1
NW_003790640.1	Gnomon	exon	273506	273664	.	+	.	ID=exon-XM_031916972.1-6;Dbxref=GeneID:100868613%2CGenbank:XM_031916972.1;Parent=rna-XM_031916972.1
NW_003790640.1	Gnomon	exon	273721	273875	.	+	.	ID=exon-XM_031916972.1-7;Dbxref=GeneID:100868613%2CGenbank:XM_031916972.1;Parent=rna-XM_031916972.1
NW_003790640.1	Gnomon	exon	274001	274168	.	+	.	ID=exon-XM_031916972.1-8;Dbxref=GeneID:100868613%2CGenbank:XM_031916972.1;Parent=rna-XM_031916972.1
NW_003790640.1	Gnomon	exon	271613	271631	.	+	.	ID=exon-XM_031916972.1-1;Dbxref=GeneID:100868613%2CGenbank:XM_031916972.1;Parent=rna-XM_031916972.1
NW_003790640.1	Gnomon	exon	272534	272630	.	+	.	ID=exon-XM_031916972.1-2;Dbxref=GeneID:100868613%2CGenbank:XM_031916972.1;Parent=rna-XM_031916972.1
NW_003790640.1	Gnomon	exon	272696	272843	.	+	.	ID=exon-XM_031916972.1-3;Dbxref=GeneID:100868613%2CGenbank:XM_031916972.1;Parent=rna-XM_031916972.1
NW_003790640.1	Gnomon	exon	272916	273263	.	+	.	ID=exon-XM_031916972.1-4;Dbxref=GeneID:100868613%2CGenbank:XM_031916972.1;Parent=rna-XM_031916972.1
NW_003790640.1	Gnomon	CDS	577344	578729	.	-	0	Name=XP_003694418.2;ID=cds-XP_003694418.2;Dbxref=GeneID:100865232%2CGenbank:XP_003694418.2;Note=The sequence of the model RefSeq protein was modified relative to this genomic sequence to represent the inferred CDS: inserted 1 base in 1 codon;Parent=rna-XM_003694370.3
NW_003790640.1	Gnomon	CDS	576792	577261	.	-	0	Name=XP_003694418.2;ID=cds-XP_003694418.2;Dbxref=GeneID:100865232%2CGenbank:XP_003694418.2;Note=The sequence of the model RefSeq protein was modified relative to this genomic sequence to represent the inferred CDS: inserted 1 base in 1 codon;Parent=rna-XM_003694370.3
NW_003790640.1	Gnomon	CDS	576477	576706	.	-	0	Name=XP_003694418.2;ID=cds-XP_003694418.2;Dbxref=GeneID:100865232%2CGenbank:XP_003694418.2;Note=The sequence of the model RefSeq protein was modified relative to this genomic sequence to represent the inferred CDS: inserted 1 base in 1 codon;Parent=rna-XM_003694370.3
NW_003790640.1	Gnomon	CDS	576256	576414	.	-	0	Name=XP_003694418.2;ID=cds-XP_003694418.2;Dbxref=GeneID:100865232%2CGenbank:XP_003694418.2;Note=The sequence of the model RefSeq protein was modified relative to this genomic sequence to represent the inferred CDS: inserted 1 base in 1 codon;Parent=rna-XM_003694370.3
NW_003790640.1	Gnomon	CDS	576132	576253	.	-	0	Name=XP_003694418.2;ID=cds-XP_003694418.2;Dbxref=GeneID:100865232%2CGenbank:XP_003694418.2;Note=The sequence of the model RefSeq protein was modified relative to this genomic sequence to represent the inferred CDS: inserted 1 base in 1 codon;Parent=rna-XM_003694370.3
NW_003790640.1	Gnomon	mRNA	341867	344721	.	-	.	Name=XM_003694407.3;ID=rna-XM_003694407.3;Dbxref=GeneID:100870312%2CGenbank:XM_003694407.3;Parent=gene-LOC100870312
NW_003790640.1	Gnomon	CDS	1525689	1525887	.	+	0	Name=XP_031772847.1;ID=cds-XP_031772847.1;Dbxref=GeneID:100867322%2CGenbank:XP_031772847.1;Note=The sequence of the model RefSeq protein was modified relative to this genomic sequence to represent the inferred CDS: inserted 3 bases in 3 codons;Parent=rna-XM_031916987.1
NW_003790640.1	Gnomon	CDS	1525890	1526819	.	+	0	Name=XP_031772847.1;ID=cds-XP_031772847.1;Dbxref=GeneID:100867322%2CGenbank:XP_031772847.1;Note=The sequence of the model RefSeq protein was modified relative to this genomic sequence to represent the inferred CDS: inserted 3 bases in 3 codons;Parent=rna-XM_031916987.1
NW_003790640.1	Gnomon	CDS	1528184	1528321	.	+	0	Name=XP_031772847.1;ID=cds-XP_031772847.1;Dbxref=GeneID:100867322%2CGenbank:XP_031772847.1;Note=The sequence of the model RefSeq protein was modified relative to this genomic sequence to represent the inferred CDS: inserted 3 bases in 3 codons;Parent=rna-XM_031916987.1
NW_003790640.1	Gnomon	CDS	1528684	1528762	.	+	0	Name=XP_031772847.1;ID=cds-XP_031772847.1;Dbxref=GeneID:100867322%2CGenbank:XP_031772847.1;Note=The sequence of the model RefSeq protein was modified relative to this genomic sequence to represent the inferred CDS: inserted 3 bases in 3 codons;Parent=rna-XM_031916987.1
NW_003790640.1	Gnomon	CDS	1532109	1532212	.	+	0	Name=XP_031772847.1;ID=cds-XP_031772847.1;Dbxref=GeneID:100867322%2CGenbank:XP_031772847.1;Note=The sequence of the model RefSeq protein was modified relative to this genomic sequence to represent the inferred CDS: inserted 3 bases in 3 codons;Parent=rna-XM_031916987.1
NW_003790640.1	Gnomon	CDS	1534733	1534993	.	+	0	Name=XP_031772847.1;ID=cds-XP_031772847.1;Dbxref=GeneID:100867322%2CGenbank:XP_031772847.1;Note=The sequence of the model RefSeq protein was modified relative to this genomic sequence to represent the inferred CDS: inserted 3 bases in 3 codons;Parent=rna-XM_031916987.1
NW_003790640.1	Gnomon	CDS	1535096	1535398	.	+	0	Name=XP_031772847.1;ID=cds-XP_031772847.1;Dbxref=GeneID:100867322%2CGenbank:XP_031772847.1;Note=The sequence of the model RefSeq protein was modified relative to this genomic sequence to represent the inferred CDS: inserted 3 bases in 3 codons;Parent=rna-XM_031916987.1
NW_003790640.1	Gnomon	CDS	1535665	1536104	.	+	0	Name=XP_031772847.1;ID=cds-XP_031772847.1;Dbxref=GeneID:100867322%2CGenbank:XP_031772847.1;Note=The sequence of the model RefSeq protein was modified relative to this genomic sequence to represent the inferred CDS: inserted 3 bases in 3 codons;Parent=rna-XM_031916987.1
NW_003790640.1	Gnomon	CDS	1536192	1536571	.	+	0	Name=XP_031772847.1;ID=cds-XP_031772847.1;Dbxref=GeneID:100867322%2CGenbank:XP_031772847.1;Note=The sequence of the model RefSeq protein was modified relative to this genomic sequence to represent the inferred CDS: inserted 3 bases in 3 codons;Parent=rna-XM_031916987.1
NW_003790640.1	Gnomon	CDS	1536677	1537283	.	+	0	Name=XP_031772847.1;ID=cds-XP_031772847.1;Dbxref=GeneID:100867322%2CGenbank:XP_031772847.1;Note=The sequence of the model RefSeq protein was modified relative to this genomic sequence to represent the inferred CDS: inserted 3 bases in 3 codons;Parent=rna-XM_031916987.1
NW_003790640.1	Gnomon	CDS	1538202	1538996	.	+	0	Name=XP_031772847.1;ID=cds-XP_031772847.1;Dbxref=GeneID:100867322%2CGenbank:XP_031772847.1;Note=The sequence of the model RefSeq protein was modified relative to this genomic sequence to represent the inferred CDS: inserted 3 bases in 3 codons;Parent=rna-XM_031916987.1
NW_003790640.1	Gnomon	CDS	1539970	1540144	.	+	0	Name=XP_031772847.1;ID=cds-XP_031772847.1;Dbxref=GeneID:100867322%2CGenbank:XP_031772847.1;Note=The sequence of the model RefSeq protein was modified relative to this genomic sequence to represent the inferred CDS: inserted 3 bases in 3 codons;Parent=rna-XM_031916987.1
NW_003790640.1	Gnomon	CDS	1540147	1540218	.	+	0	Name=XP_031772847.1;ID=cds-XP_031772847.1;Dbxref=GeneID:100867322%2CGenbank:XP_031772847.1;Note=The sequence of the model RefSeq protein was modified relative to this genomic sequence to represent the inferred CDS: inserted 3 bases in 3 codons;Parent=rna-XM_031916987.1
NW_003790640.1	Gnomon	CDS	1540221	1540303	.	+	0	Name=XP_031772847.1;ID=cds-XP_031772847.1;Dbxref=GeneID:100867322%2CGenbank:XP_031772847.1;Note=The sequence of the model RefSeq protein was modified relative to this genomic sequence to represent the inferred CDS: inserted 3 bases in 3 codons;Parent=rna-XM_031916987.1
NW_003790640.1	Gnomon	gene	149636	154488	.	-	.	Name=LOC100865466;ID=gene-LOC100865466;Dbxref=GeneID:100865466
NW_003790640.1	RefSeq	cDNA_match	293180	293518	.	-	.	ID=c7cfe64a-a7e3-4404-a2ed-d8f1002f5732;Target=XM_012487486.2 1 339
NW_003790640.1	RefSeq	cDNA_match	292442	292447	.	-	.	ID=c7cfe64a-a7e3-4404-a2ed-d8f1002f5732;Target=XM_012487486.2 1 339
NW_003790640.1	RefSeq	cDNA_match	292069	292407	.	-	.	ID=c7cfe64a-a7e3-4404-a2ed-d8f1002f5732;Target=XM_012487486.2 1 339
NW_003790640.1	RefSeq	cDNA_match	291799	291998	.	-	.	ID=c7cfe64a-a7e3-4404-a2ed-d8f1002f5732;Target=XM_012487486.2 1 339
NW_003790640.1	RefSeq	cDNA_match	291524	291686	.	-	.	ID=c7cfe64a-a7e3-4404-a2ed-d8f1002f5732;Target=XM_012487486.2 1 339
NW_003790640.1	RefSeq	cDNA_match	290700	290908	.	-	.	ID=c7cfe64a-a7e3-4404-a2ed-d8f1002f5732;Target=XM_012487486.2 1 339
NW_003790640.1	RefSeq	cDNA_match	290480	290626	.	-	.	ID=c7cfe64a-a7e3-4404-a2ed-d8f1002f5732;Target=XM_012487486.2 1 339
NW_003790640.1	RefSeq	cDNA_match	290101	290324	.	-	.	ID=c7cfe64a-a7e3-4404-a2ed-d8f1002f5732;Target=XM_012487486.2 1 339
NW_003790640.1	RefSeq	cDNA_match	289726	290006	.	-	.	ID=c7cfe64a-a7e3-4404-a2ed-d8f1002f5732;Target=XM_012487486.2 1 339
NW_003790640.1	RefSeq	cDNA_match	289558	289658	.	-	.	ID=c7cfe64a-a7e3-4404-a2ed-d8f1002f5732;Target=XM_012487486.2 1 339
NW_003790640.1	RefSeq	cDNA_match	288949	289450	.	-	.	ID=c7cfe64a-a7e3-4404-a2ed-d8f1002f5732;Target=XM_012487486.2 1 339
NW_003790640.1	RefSeq	cDNA_match	288363	288873	.	-	.	ID=c7cfe64a-a7e3-4404-a2ed-d8f1002f5732;Target=XM_012487486.2 1 339
NW_003790640.1	Gnomon	transcript	1161874	1208685	.	-	.	Name=XR_004225052.1;ID=rna-XR_004225052.1;Dbxref=GeneID:100870069%2CGenbank:XR_004225052.1;Parent=gene-LOC100870069
NW_003790640.1	Gnomon	exon	533498	533805	.	+	.	ID=exon-XM_012487463.2-12;Dbxref=GeneID:100864522%2CGenbank:XM_012487463.2;Parent=rna-XM_012487463.2
NW_003790640.1	Gnomon	exon	532836	533105	.	+	.	ID=exon-XM_012487463.2-10;Dbxref=GeneID:100864522%2CGenbank:XM_012487463.2;Parent=rna-XM_012487463.2
NW_003790640.1	Gnomon	exon	533232	533404	.	+	.	ID=exon-XM_012487463.2-11;Dbxref=GeneID:100864522%2CGenbank:XM_012487463.2;Parent=rna-XM_012487463.2
NW_003790640.1	Gnomon	mRNA	549656	552638	.	-	.	Name=XM_031917018.1;ID=rna-XM_031917018.1;Dbxref=GeneID:100864757%2CGenbank:XM_031917018.1;Parent=gene-LOC100864757
NW_003790640.1	Gnomon	mRNA	529848	533805	.	+	.	Name=XM_012487463.2;ID=rna-XM_012487463.2;Dbxref=GeneID:100864522%2CGenbank:XM_012487463.2;Parent=gene-LOC100864522
NW_003790640.1	Gnomon	exon	565314	566322	.	-	.	ID=exon-XM_012487562.2-9;Dbxref=GeneID:100864993%2CGenbank:XM_012487562.2;Parent=rna-XM_012487562.2
NW_003790640.1	Gnomon	exon	569716	570198	.	-	.	ID=exon-XM_012487562.2-1;Dbxref=GeneID:100864993%2CGenbank:XM_012487562.2;Parent=rna-XM_012487562.2
NW_003790640.1	Gnomon	exon	569495	569647	.	-	.	ID=exon-XM_012487562.2-2;Dbxref=GeneID:100864993%2CGenbank:XM_012487562.2;Parent=rna-XM_012487562.2
NW_003790640.1	Gnomon	exon	569295	569428	.	-	.	ID=exon-XM_012487562.2-3;Dbxref=GeneID:100864993%2CGenbank:XM_012487562.2;Parent=rna-XM_012487562.2
NW_003790640.1	Gnomon	exon	568951	569202	.	-	.	ID=exon-XM_012487562.2-4;Dbxref=GeneID:100864993%2CGenbank:XM_012487562.2;Parent=rna-XM_012487562.2
NW_003790640.1	Gnomon	exon	568585	568886	.	-	.	ID=exon-XM_012487562.2-5;Dbxref=GeneID:100864993%2CGenbank:XM_012487562.2;Parent=rna-XM_012487562.2
NW_003790640.1	Gnomon	exon	567955	568462	.	-	.	ID=exon-XM_012487562.2-6;Dbxref=GeneID:100864993%2CGenbank:XM_012487562.2;Parent=rna-XM_012487562.2
NW_003790640.1	Gnomon	exon	567238	567572	.	-	.	ID=exon-XM_012487562.2-7;Dbxref=GeneID:100864993%2CGenbank:XM_012487562.2;Parent=rna-XM_012487562.2
NW_003790640.1	Gnomon	exon	566921	567169	.	-	.	ID=exon-XM_012487562.2-8;Dbxref=GeneID:100864993%2CGenbank:XM_012487562.2;Parent=rna-XM_012487562.2
NW_003790640.1	Gnomon	mRNA	1307953	1309857	.	+	.	Name=XM_031917019.1;ID=rna-XM_031917019.1;Dbxref=GeneID:100866849%2CGenbank:XM_031917019.1;Parent=gene-LOC100866849
NW_003790640.1	Gnomon	CDS	890807	891679	.	-	0	Name=XP_031772846.1;ID=cds-XP_031772846.1;Dbxref=GeneID:100865704%2CGenbank:XP_031772846.1;Parent=rna-XM_031916986.1
NW_003790640.1	Gnomon	CDS	890452	890742	.	-	0	Name=XP_031772846.1;ID=cds-XP_031772846.1;Dbxref=GeneID:100865704%2CGenbank:XP_031772846.1;Parent=rna-XM_031916986.1
NW_003790640.1	Gnomon	lnc_RNA	1340610	1360528	.	-	.	Name=XR_004225051.1;ID=rna-XR_004225051.1;Dbxref=GeneID:116414508%2CGenbank:XR_004225051.1;Parent=gene-LOC116414508
NW_003790640.1	Gnomon	exon	273506	273664	.	+	.	ID=exon-XM_012487488.2-6;Dbxref=GeneID:100868613%2CGenbank:XM_012487488.2;Parent=rna-XM_012487488.2
NW_003790640.1	Gnomon	exon	273721	273875	.	+	.	ID=exon-XM_012487488.2-7;Dbxref=GeneID:100868613%2CGenbank:XM_012487488.2;Parent=rna-XM_012487488.2
NW_003790640.1	Gnomon	exon	274001	274168	.	+	.	ID=exon-XM_012487488.2-8;Dbxref=GeneID:100868613%2CGenbank:XM_012487488.2;Parent=rna-XM_012487488.2
NW_003790640.1	Gnomon	mRNA	354319	357061	.	-	.	Name=XM_003694408.2;ID=rna-XM_003694408.2;Dbxref=GeneID:100870581%2CGenbank:XM_003694408.2;Note=The sequence of the model RefSeq transcript was modified relative to this genomic sequence to represent the inferred CDS: deleted 2 bases in 1 codon;Parent=gene-LOC100870581
NW_003790640.1	Gnomon	exon	271799	271834	.	+	.	ID=exon-XM_012487488.2-1;Dbxref=GeneID:100868613%2CGenbank:XM_012487488.2;Parent=rna-XM_012487488.2
NW_003790640.1	Gnomon	exon	272534	272630	.	+	.	ID=exon-XM_012487488.2-2;Dbxref=GeneID:100868613%2CGenbank:XM_012487488.2;Parent=rna-XM_012487488.2
NW_003790640.1	Gnomon	exon	272696	272843	.	+	.	ID=exon-XM_012487488.2-3;Dbxref=GeneID:100868613%2CGenbank:XM_012487488.2;Parent=rna-XM_012487488.2
NW_003790640.1	Gnomon	exon	272916	273263	.	+	.	ID=exon-XM_012487488.2-4;Dbxref=GeneID:100868613%2CGenbank:XM_012487488.2;Parent=rna-XM_012487488.2
NW_003790640.1	Gnomon	exon	273334	273418	.	+	.	ID=exon-XM_012487488.2-5;Dbxref=GeneID:100868613%2CGenbank:XM_012487488.2;Parent=rna-XM_012487488.2
NW_003790640.1	Gnomon	exon	142949	143048	.	+	.	ID=exon-XM_031916948.1-6;Dbxref=GeneID:100863453%2CGenbank:XM_031916948.1;Parent=rna-XM_031916948.1
NW_003790640.1	Gnomon	exon	143180	143451	.	+	.	ID=exon-XM_031916948.1-7;Dbxref=GeneID:100863453%2CGenbank:XM_031916948.1;Parent=rna-XM_031916948.1
NW_003790640.1	Gnomon	exon	142434	142620	.	+	.	ID=exon-XM_031916948.1-4;Dbxref=GeneID:100863453%2CGenbank:XM_031916948.1;Parent=rna-XM_031916948.1
NW_003790640.1	Gnomon	exon	142699	142875	.	+	.	ID=exon-XM_031916948.1-5;Dbxref=GeneID:100863453%2CGenbank:XM_031916948.1;Parent=rna-XM_031916948.1
NW_003790640.1	Gnomon	exon	143596	144229	.	+	.	ID=exon-XM_031916948.1-8;Dbxref=GeneID:100863453%2CGenbank:XM_031916948.1;Parent=rna-XM_031916948.1
NW_003790640.1	Gnomon	exon	141324	141570	.	+	.	ID=exon-XM_031916948.1-2;Dbxref=GeneID:100863453%2CGenbank:XM_031916948.1;Parent=rna-XM_031916948.1
NW_003790640.1	Gnomon	exon	141918	142292	.	+	.	ID=exon-XM_031916948.1-3;Dbxref=GeneID:100863453%2CGenbank:XM_031916948.1;Parent=rna-XM_031916948.1
NW_003790640.1	Gnomon	exon	140825	141192	.	+	.	ID=exon-XM_031916948.1-1;Dbxref=GeneID:100863453%2CGenbank:XM_031916948.1;Parent=rna-XM_031916948.1
NW_003790640.1	Gnomon	exon	552488	552681	.	-	.	ID=exon-XM_031917017.1-2;Dbxref=GeneID:100864757%2CGenbank:XM_031917017.1;Parent=rna-XM_031917017.1
NW_003790640.1	Gnomon	exon	551788	552321	.	-	.	ID=exon-XM_031917017.1-3;Dbxref=GeneID:100864757%2CGenbank:XM_031917017.1;Parent=rna-XM_031917017.1
NW_003790640.1	Gnomon	exon	552921	552961	.	-	.	ID=exon-XM_031917017.1-1;Dbxref=GeneID:100864757%2CGenbank:XM_031917017.1;Parent=rna-XM_031917017.1
NW_003790640.1	Gnomon	exon	550373	550575	.	-	.	ID=exon-XM_031917017.1-8;Dbxref=GeneID:100864757%2CGenbank:XM_031917017.1;Parent=rna-XM_031917017.1
NW_003790640.1	Gnomon	exon	550120	550272	.	-	.	ID=exon-XM_031917017.1-9;Dbxref=GeneID:100864757%2CGenbank:XM_031917017.1;Parent=rna-XM_031917017.1
NW_003790640.1	Gnomon	exon	550920	551035	.	-	.	ID=exon-XM_031917017.1-6;Dbxref=GeneID:100864757%2CGenbank:XM_031917017.1;Parent=rna-XM_031917017.1
NW_003790640.1	Gnomon	exon	550690	550852	.	-	.	ID=exon-XM_031917017.1-7;Dbxref=GeneID:100864757%2CGenbank:XM_031917017.1;Parent=rna-XM_031917017.1
NW_003790640.1	Gnomon	exon	551450	551669	.	-	.	ID=exon-XM_031917017.1-4;Dbxref=GeneID:100864757%2CGenbank:XM_031917017.1;Parent=rna-XM_031917017.1
NW_003790640.1	Gnomon	exon	551151	551360	.	-	.	ID=exon-XM_031917017.1-5;Dbxref=GeneID:100864757%2CGenbank:XM_031917017.1;Parent=rna-XM_031917017.1
NW_003790640.1	Gnomon	lnc_RNA	1327648	1328894	.	-	.	Name=XR_004225050.1;ID=rna-XR_004225050.1;Dbxref=GeneID:116414507%2CGenbank:XR_004225050.1;Parent=gene-LOC116414507
NW_003790640.1	Gnomon	mRNA	549656	553320	.	-	.	Name=XM_031917016.1;ID=rna-XM_031917016.1;Dbxref=GeneID:100864757%2CGenbank:XM_031917016.1;Parent=gene-LOC100864757
NW_003790640.1	Gnomon	gene	575759	578761	.	-	.	Name=LOC100865232;ID=gene-LOC100865232;Dbxref=GeneID:100865232
NW_003790640.1	RefSeq	cDNA_match	283190	283549	.	-	.	ID=d94d2fb2-91a2-4d31-b020-12fc6bee360b;Target=XM_003694391.3 1 360
NW_003790640.1	RefSeq	cDNA_match	279650	280004	.	-	.	ID=d94d2fb2-91a2-4d31-b020-12fc6bee360b;Target=XM_003694391.3 1 360
NW_003790640.1	RefSeq	cDNA_match	279389	279582	.	-	.	ID=d94d2fb2-91a2-4d31-b020-12fc6bee360b;Target=XM_003694391.3 1 360
NW_003790640.1	RefSeq	cDNA_match	279003	279313	.	-	.	ID=d94d2fb2-91a2-4d31-b020-12fc6bee360b;Target=XM_003694391.3 1 360
NW_003790640.1	RefSeq	cDNA_match	278550	278868	.	-	.	ID=d94d2fb2-91a2-4d31-b020-12fc6bee360b;Target=XM_003694391.3 1 360
NW_003790640.1	RefSeq	cDNA_match	278034	278466	.	-	.	ID=d94d2fb2-91a2-4d31-b020-12fc6bee360b;Target=XM_003694391.3 1 360
NW_003790640.1	RefSeq	cDNA_match	277604	277929	.	-	.	ID=d94d2fb2-91a2-4d31-b020-12fc6bee360b;Target=XM_003694391.3 1 360
NW_003790640.1	RefSeq	cDNA_match	276970	277488	.	-	.	ID=d94d2fb2-91a2-4d31-b020-12fc6bee360b;Target=XM_003694391.3 1 360
NW_003790640.1	RefSeq	cDNA_match	276596	276901	.	-	.	ID=d94d2fb2-91a2-4d31-b020-12fc6bee360b;Target=XM_003694391.3 1 360
NW_003790640.1	RefSeq	cDNA_match	276082	276499	.	-	.	ID=d94d2fb2-91a2-4d31-b020-12fc6bee360b;Target=XM_003694391.3 1 360
NW_003790640.1	RefSeq	cDNA_match	275530	276001	.	-	.	ID=d94d2fb2-91a2-4d31-b020-12fc6bee360b;Target=XM_003694391.3 1 360
NW_003790640.1	Gnomon	exon	276082	276499	.	-	.	ID=exon-XM_003694391.3-11;Dbxref=GeneID:100868129%2CGenbank:XM_003694391.3;Note=The sequence of the model RefSeq transcript was modified relative to this genomic sequence to represent the inferred CDS: inserted 1 base in 1 codon;Parent=rna-XM_003694391.3
NW_003790640.1	Gnomon	exon	275530	276001	.	-	.	ID=exon-XM_003694391.3-12;Dbxref=GeneID:100868129%2CGenbank:XM_003694391.3;Note=The sequence of the model RefSeq transcript was modified relative to this genomic sequence to represent the inferred CDS: inserted 1 base in 1 codon;Parent=rna-XM_003694391.3
NW_003790640.1	Gnomon	exon	276596	276901	.	-	.	ID=exon-XM_003694391.3-10;Dbxref=GeneID:100868129%2CGenbank:XM_003694391.3;Note=The sequence of the model RefSeq transcript was modified relative to this genomic sequence to represent the inferred CDS: inserted 1 base in 1 codon;Parent=rna-XM_003694391.3
NW_003790640.1	Gnomon	exon	586344	586594	.	+	.	ID=exon-XM_012487585.2-4;Dbxref=GeneID:100868578%2CGenbank:XM_012487585.2;Parent=rna-XM_012487585.2
NW_003790640.1	Gnomon	exon	586672	587210	.	+	.	ID=exon-XM_012487585.2-5;Dbxref=GeneID:100868578%2CGenbank:XM_012487585.2;Parent=rna-XM_012487585.2
NW_003790640.1	Gnomon	exon	587270	587371	.	+	.	ID=exon-XM_012487585.2-6;Dbxref=GeneID:100868578%2CGenbank:XM_012487585.2;Parent=rna-XM_012487585.2
NW_003790640.1	Gnomon	exon	587455	587858	.	+	.	ID=exon-XM_012487585.2-7;Dbxref=GeneID:100868578%2CGenbank:XM_012487585.2;Parent=rna-XM_012487585.2
NW_003790640.1	Gnomon	exon	585267	585442	.	+	.	ID=exon-XM_012487585.2-1;Dbxref=GeneID:100868578%2CGenbank:XM_012487585.2;Parent=rna-XM_012487585.2
NW_003790640.1	Gnomon	exon	585518	585923	.	+	.	ID=exon-XM_012487585.2-2;Dbxref=GeneID:100868578%2CGenbank:XM_012487585.2;Parent=rna-XM_012487585.2
NW_003790640.1	Gnomon	exon	586023	586259	.	+	.	ID=exon-XM_012487585.2-3;Dbxref=GeneID:100868578%2CGenbank:XM_012487585.2;Parent=rna-XM_012487585.2
NW_003790640.1	Gnomon	exon	587947	588310	.	+	.	ID=exon-XM_012487585.2-8;Dbxref=GeneID:100868578%2CGenbank:XM_012487585.2;Parent=rna-XM_012487585.2
NW_003790640.1	Gnomon	exon	588386	588570	.	+	.	ID=exon-XM_012487585.2-9;Dbxref=GeneID:100868578%2CGenbank:XM_012487585.2;Parent=rna-XM_012487585.2
NW_003790640.1	Gnomon	mRNA	549656	552961	.	-	.	Name=XM_031917017.1;ID=rna-XM_031917017.1;Dbxref=GeneID:100864757%2CGenbank:XM_031917017.1;Parent=gene-LOC100864757
NW_003790640.1	Gnomon	CDS	561206	561939	.	+	0	Name=XP_031772844.1;ID=cds-XP_031772844.1;Dbxref=GeneID:100864878%2CGenbank:XP_031772844.1;Parent=rna-XM_031916984.1
NW_003790640.1	Gnomon	CDS	562014	562177	.	+	0	Name=XP_031772844.1;ID=cds-XP_031772844.1;Dbxref=GeneID:100864878%2CGenbank:XP_031772844.1;Parent=rna-XM_031916984.1
NW_003790640.1	Gnomon	CDS	562260	562464	.	+	0	Name=XP_031772844.1;ID=cds-XP_031772844.1;Dbxref=GeneID:100864878%2CGenbank:XP_031772844.1;Parent=rna-XM_031916984.1
NW_003790640.1	Gnomon	CDS	562524	562646	.	+	0	Name=XP_031772844.1;ID=cds-XP_031772844.1;Dbxref=GeneID:100864878%2CGenbank:XP_031772844.1;Parent=rna-XM_031916984.1
NW_003790640.1	Gnomon	CDS	562709	562829	.	+	0	Name=XP_031772844.1;ID=cds-XP_031772844.1;Dbxref=GeneID:100864878%2CGenbank:XP_031772844.1;Parent=rna-XM_031916984.1
NW_003790640.1	Gnomon	gene	563927	573394	.	+	.	Name=LOC100865114;ID=gene-LOC100865114;Dbxref=GeneID:100865114
NW_003790640.1	Gnomon	mRNA	317056	327063	.	+	.	Name=XM_012487560.2;ID=rna-XM_012487560.2;Dbxref=GeneID:100869711%2CGenbank:XM_012487560.2;Note=The sequence of the model RefSeq transcript was modified relative to this genomic sequence to represent the inferred CDS: inserted 1 base in 1 codon;Parent=gene-LOC100869711
NW_003790640.1	Gnomon	CDS	1199158	1199290	.	-	0	Name=XP_012342977.1;ID=cds-XP_012342977.1;Dbxref=GeneID:100870069%2CGenbank:XP_012342977.1;Parent=rna-XM_012487523.2
NW_003790640.1	Gnomon	CDS	1197568	1197698	.	-	0	Name=XP_012342977.1;ID=cds-XP_012342977.1;Dbxref=GeneID:100870069%2CGenbank:XP_012342977.1;Parent=rna-XM_012487523.2
NW_003790640.1	Gnomon	CDS	1174951	1175072	.	-	0	Name=XP_012342977.1;ID=cds-XP_012342977.1;Dbxref=GeneID:100870069%2CGenbank:XP_012342977.1;Parent=rna-XM_012487523.2
NW_003790640.1	Gnomon	CDS	1171423	1171546	.	-	0	Name=XP_012342977.1;ID=cds-XP_012342977.1;Dbxref=GeneID:100870069%2CGenbank:XP_012342977.1;Parent=rna-XM_012487523.2
NW_003790640.1	Gnomon	CDS	1170235	1170440	.	-	0	Name=XP_012342977.1;ID=cds-XP_012342977.1;Dbxref=GeneID:100870069%2CGenbank:XP_012342977.1;Parent=rna-XM_012487523.2
NW_003790640.1	Gnomon	CDS	1167349	1167475	.	-	0	Name=XP_012342977.1;ID=cds-XP_012342977.1;Dbxref=GeneID:100870069%2CGenbank:XP_012342977.1;Parent=rna-XM_012487523.2
NW_003790640.1	Gnomon	CDS	1165953	1166113	.	-	0	Name=XP_012342977.1;ID=cds-XP_012342977.1;Dbxref=GeneID:100870069%2CGenbank:XP_012342977.1;Parent=rna-XM_012487523.2
NW_003790640.1	Gnomon	CDS	1164632	1164793	.	-	0	Name=XP_012342977.1;ID=cds-XP_012342977.1;Dbxref=GeneID:100870069%2CGenbank:XP_012342977.1;Parent=rna-XM_012487523.2
NW_003790640.1	Gnomon	CDS	1162441	1162450	.	-	0	Name=XP_012342977.1;ID=cds-XP_012342977.1;Dbxref=GeneID:100870069%2CGenbank:XP_012342977.1;Parent=rna-XM_012487523.2
NW_003790640.1	Gnomon	mRNA	547636	549327	.	-	.	Name=XM_012487466.2;ID=rna-XM_012487466.2;Dbxref=GeneID:105735671%2CGenbank:XM_012487466.2;Parent=gene-LOC105735671
NW_003790640.1	Gnomon	gene	894098	895953	.	+	.	Name=LOC100865828;ID=gene-LOC100865828;Dbxref=GeneID:100865828
NW_003790640.1	Gnomon	exon	1161874	1162450	.	-	.	ID=exon-XR_004225052.1-10;Dbxref=GeneID:100870069%2CGenbank:XR_004225052.1;Parent=rna-XR_004225052.1
NW_003790640.1	Gnomon	exon	144312	144409	.	-	.	ID=exon-XM_031916947.1-9;Dbxref=GeneID:100871856%2CGenbank:XM_031916947.1;Parent=rna-XM_031916947.1
NW_003790640.1	Gnomon	exon	145678	146049	.	-	.	ID=exon-XM_031916947.1-5;Dbxref=GeneID:100871856%2CGenbank:XM_031916947.1;Parent=rna-XM_031916947.1
NW_003790640.1	Gnomon	exon	145097	145463	.	-	.	ID=exon-XM_031916947.1-6;Dbxref=GeneID:100871856%2CGenbank:XM_031916947.1;Parent=rna-XM_031916947.1
NW_003790640.1	Gnomon	exon	144878	144980	.	-	.	ID=exon-XM_031916947.1-7;Dbxref=GeneID:100871856%2CGenbank:XM_031916947.1;Parent=rna-XM_031916947.1
NW_003790640.1	Gnomon	exon	144617	144790	.	-	.	ID=exon-XM_031916947.1-8;Dbxref=GeneID:100871856%2CGenbank:XM_031916947.1;Parent=rna-XM_031916947.1
NW_003790640.1	Gnomon	exon	148022	148166	.	-	.	ID=exon-XM_031916947.1-1;Dbxref=GeneID:100871856%2CGenbank:XM_031916947.1;Parent=rna-XM_031916947.1
NW_003790640.1	Gnomon	exon	147152	147238	.	-	.	ID=exon-XM_031916947.1-2;Dbxref=GeneID:100871856%2CGenbank:XM_031916947.1;Parent=rna-XM_031916947.1
NW_003790640.1	Gnomon	exon	146624	146897	.	-	.	ID=exon-XM_031916947.1-3;Dbxref=GeneID:100871856%2CGenbank:XM_031916947.1;Parent=rna-XM_031916947.1
NW_003790640.1	Gnomon	exon	146210	146426	.	-	.	ID=exon-XM_031916947.1-4;Dbxref=GeneID:100871856%2CGenbank:XM_031916947.1;Parent=rna-XM_031916947.1
NW_003790640.1	Gnomon	CDS	1199158	1199290	.	-	0	Name=XP_012342978.1;ID=cds-XP_012342978.1;Dbxref=GeneID:100870069%2CGenbank:XP_012342978.1;Parent=rna-XM_012487524.2
NW_003790640.1	Gnomon	CDS	1197568	1197698	.	-	0	Name=XP_012342978.1;ID=cds-XP_012342978.1;Dbxref=GeneID:100870069%2CGenbank:XP_012342978.1;Parent=rna-XM_012487524.2
NW_003790640.1	Gnomon	CDS	1174951	1175072	.	-	0	Name=XP_012342978.1;ID=cds-XP_012342978.1;Dbxref=GeneID:100870069%2CGenbank:XP_012342978.1;Parent=rna-XM_012487524.2
NW_003790640.1	Gnomon	CDS	1171423	1171546	.	-	0	Name=XP_012342978.1;ID=cds-XP_012342978.1;Dbxref=GeneID:100870069%2CGenbank:XP_012342978.1;Parent=rna-XM_012487524.2
NW_003790640.1	Gnomon	CDS	1170235	1170440	.	-	0	Name=XP_012342978.1;ID=cds-XP_012342978.1;Dbxref=GeneID:100870069%2CGenbank:XP_012342978.1;Parent=rna-XM_012487524.2
NW_003790640.1	Gnomon	CDS	1167349	1167475	.	-	0	Name=XP_012342978.1;ID=cds-XP_012342978.1;Dbxref=GeneID:100870069%2CGenbank:XP_012342978.1;Parent=rna-XM_012487524.2
NW_003790640.1	Gnomon	CDS	1164632	1164793	.	-	0	Name=XP_012342978.1;ID=cds-XP_012342978.1;Dbxref=GeneID:100870069%2CGenbank:XP_012342978.1;Parent=rna-XM_012487524.2
NW_003790640.1	Gnomon	CDS	1162352	1162450	.	-	0	Name=XP_012342978.1;ID=cds-XP_012342978.1;Dbxref=GeneID:100870069%2CGenbank:XP_012342978.1;Parent=rna-XM_012487524.2
NW_003790640.1	Gnomon	exon	1554757	1555072	.	-	.	ID=exon-XM_031916995.1-1;Dbxref=GeneID:116414501%2CGenbank:XM_031916995.1;Parent=rna-XM_031916995.1
NW_003790640.1	Gnomon	gene	889712	891826	.	-	.	Name=LOC100865704;ID=gene-LOC100865704;Dbxref=GeneID:100865704
NW_003790640.1	Gnomon	exon	302451	302518	.	-	.	ID=exon-XM_012487490.2-3;Dbxref=GeneID:100863931%2CGenbank:XM_012487490.2;Parent=rna-XM_012487490.2
NW_003790640.1	Gnomon	exon	302203	302370	.	-	.	ID=exon-XM_012487490.2-4;Dbxref=GeneID:100863931%2CGenbank:XM_012487490.2;Parent=rna-XM_012487490.2
NW_003790640.1	Gnomon	exon	301925	301995	.	-	.	ID=exon-XM_012487490.2-5;Dbxref=GeneID:100863931%2CGenbank:XM_012487490.2;Parent=rna-XM_012487490.2
NW_003790640.1	Gnomon	exon	301586	301831	.	-	.	ID=exon-XM_012487490.2-6;Dbxref=GeneID:100863931%2CGenbank:XM_012487490.2;Parent=rna-XM_012487490.2
NW_003790640.1	Gnomon	exon	307881	308382	.	-	.	ID=exon-XM_012487490.2-1;Dbxref=GeneID:100863931%2CGenbank:XM_012487490.2;Parent=rna-XM_012487490.2
NW_003790640.1	Gnomon	exon	303732	303842	.	-	.	ID=exon-XM_012487490.2-2;Dbxref=GeneID:100863931%2CGenbank:XM_012487490.2;Parent=rna-XM_012487490.2
NW_003790640.1	Gnomon	exon	301098	301302	.	-	.	ID=exon-XM_012487490.2-7;Dbxref=GeneID:100863931%2CGenbank:XM_012487490.2;Parent=rna-XM_012487490.2
NW_003790640.1	Gnomon	exon	300449	300647	.	-	.	ID=exon-XM_012487490.2-8;Dbxref=GeneID:100863931%2CGenbank:XM_012487490.2;Parent=rna-XM_012487490.2
NW_003790640.1	Gnomon	exon	300256	300367	.	-	.	ID=exon-XM_012487490.2-9;Dbxref=GeneID:100863931%2CGenbank:XM_012487490.2;Parent=rna-XM_012487490.2
NW_003790640.1	Gnomon	mRNA	1604395	1607181	.	-	.	Name=XM_003694350.3;ID=rna-XM_003694350.3;Dbxref=GeneID:100873007%2CGenbank:XM_003694350.3;Parent=gene-LOC100873007
NW_003790640.1	Gnomon	exon	274001	274168	.	+	.	ID=exon-XM_031916971.1-8;Dbxref=GeneID:100868613%2CGenbank:XM_031916971.1;Parent=rna-XM_031916971.1
NW_003790640.1	Gnomon	exon	273506	273664	.	+	.	ID=exon-XM_031916971.1-6;Dbxref=GeneID:100868613%2CGenbank:XM_031916971.1;Parent=rna-XM_031916971.1
NW_003790640.1	Gnomon	exon	273721	273875	.	+	.	ID=exon-XM_031916971.1-7;Dbxref=GeneID:100868613%2CGenbank:XM_031916971.1;Parent=rna-XM_031916971.1
NW_003790640.1	Gnomon	lnc_RNA	50142	51011	.	-	.	Name=XR_004225054.1;ID=rna-XR_004225054.1;Dbxref=GeneID:116414511%2CGenbank:XR_004225054.1;Parent=gene-LOC116414511
NW_003790640.1	Gnomon	mRNA	565314	570198	.	-	.	Name=XM_012487562.2;ID=rna-XM_012487562.2;Dbxref=GeneID:100864993%2CGenbank:XM_012487562.2;Parent=gene-LOC100864993
NW_003790640.1	Gnomon	exon	63545	63782	.	+	.	ID=exon-XM_031917038.1-10;Dbxref=GeneID:100870070%2CGenbank:XM_031917038.1;Parent=rna-XM_031917038.1
NW_003790640.1	Gnomon	exon	64014	64124	.	+	.	ID=exon-XM_031917038.1-11;Dbxref=GeneID:100870070%2CGenbank:XM_031917038.1;Parent=rna-XM_031917038.1
NW_003790640.1	Gnomon	exon	64339	64432	.	+	.	ID=exon-XM_031917038.1-12;Dbxref=GeneID:100870070%2CGenbank:XM_031917038.1;Parent=rna-XM_031917038.1
NW_003790640.1	Gnomon	exon	64505	64722	.	+	.	ID=exon-XM_031917038.1-13;Dbxref=GeneID:100870070%2CGenbank:XM_031917038.1;Parent=rna-XM_031917038.1
NW_003790640.1	Gnomon	exon	64789	65024	.	+	.	ID=exon-XM_031917038.1-14;Dbxref=GeneID:100870070%2CGenbank:XM_031917038.1;Parent=rna-XM_031917038.1
NW_003790640.1	Gnomon	exon	65085	65209	.	+	.	ID=exon-XM_031917038.1-15;Dbxref=GeneID:100870070%2CGenbank:XM_031917038.1;Parent=rna-XM_031917038.1
NW_003790640.1	Gnomon	exon	65305	65453	.	+	.	ID=exon-XM_031917038.1-16;Dbxref=GeneID:100870070%2CGenbank:XM_031917038.1;Parent=rna-XM_031917038.1
NW_003790640.1	Gnomon	exon	67175	67309	.	+	.	ID=exon-XM_031917038.1-17;Dbxref=GeneID:100870070%2CGenbank:XM_031917038.1;Parent=rna-XM_031917038.1
NW_003790640.1	Gnomon	exon	68661	68804	.	+	.	ID=exon-XM_031917038.1-18;Dbxref=GeneID:100870070%2CGenbank:XM_031917038.1;Parent=rna-XM_031917038.1
NW_003790640.1	Gnomon	exon	69511	69655	.	+	.	ID=exon-XM_031917038.1-19;Dbxref=GeneID:100870070%2CGenbank:XM_031917038.1;Parent=rna-XM_031917038.1
NW_003790640.1	Gnomon	exon	69719	69927	.	+	.	ID=exon-XM_031917038.1-20;Dbxref=GeneID:100870070%2CGenbank:XM_031917038.1;Parent=rna-XM_031917038.1
NW_003790640.1	Gnomon	exon	71107	71281	.	+	.	ID=exon-XM_031917038.1-21;Dbxref=GeneID:100870070%2CGenbank:XM_031917038.1;Parent=rna-XM_031917038.1
NW_003790640.1	Gnomon	exon	71437	71682	.	+	.	ID=exon-XM_031917038.1-22;Dbxref=GeneID:100870070%2CGenbank:XM_031917038.1;Parent=rna-XM_031917038.1
NW_003790640.1	Gnomon	exon	71747	71904	.	+	.	ID=exon-XM_031917038.1-23;Dbxref=GeneID:100870070%2CGenbank:XM_031917038.1;Parent=rna-XM_031917038.1
NW_003790640.1	Gnomon	CDS	1560343	1560748	.	+	0	Name=XP_031772849.1;ID=cds-XP_031772849.1;Dbxref=GeneID:100872532%2CGenbank:XP_031772849.1;Parent=rna-XM_031916989.1
NW_003790640.1	Gnomon	CDS	1591374	1591641	.	+	0	Name=XP_031772849.1;ID=cds-XP_031772849.1;Dbxref=GeneID:100872532%2CGenbank:XP_031772849.1;Parent=rna-XM_031916989.1
NW_003790640.1	Gnomon	CDS	1591994	1592346	.	+	0	Name=XP_031772849.1;ID=cds-XP_031772849.1;Dbxref=GeneID:100872532%2CGenbank:XP_031772849.1;Parent=rna-XM_031916989.1
NW_003790640.1	Gnomon	CDS	1592428	1592549	.	+	0	Name=XP_031772849.1;ID=cds-XP_031772849.1;Dbxref=GeneID:100872532%2CGenbank:XP_031772849.1;Parent=rna-XM_031916989.1
NW_003790640.1	Gnomon	CDS	1592634	1592657	.	+	0	Name=XP_031772849.1;ID=cds-XP_031772849.1;Dbxref=GeneID:100872532%2CGenbank:XP_031772849.1;Parent=rna-XM_031916989.1
NW_003790640.1	Gnomon	CDS	1593762	1594057	.	+	0	Name=XP_031772849.1;ID=cds-XP_031772849.1;Dbxref=GeneID:100872532%2CGenbank:XP_031772849.1;Parent=rna-XM_031916989.1
NW_003790640.1	Gnomon	CDS	1594128	1594277	.	+	0	Name=XP_031772849.1;ID=cds-XP_031772849.1;Dbxref=GeneID:100872532%2CGenbank:XP_031772849.1;Parent=rna-XM_031916989.1
NW_003790640.1	Gnomon	CDS	1594359	1594574	.	+	0	Name=XP_031772849.1;ID=cds-XP_031772849.1;Dbxref=GeneID:100872532%2CGenbank:XP_031772849.1;Parent=rna-XM_031916989.1
NW_003790640.1	Gnomon	CDS	1594681	1595236	.	+	0	Name=XP_031772849.1;ID=cds-XP_031772849.1;Dbxref=GeneID:100872532%2CGenbank:XP_031772849.1;Parent=rna-XM_031916989.1
NW_003790640.1	Gnomon	CDS	1595383	1595541	.	+	0	Name=XP_031772849.1;ID=cds-XP_031772849.1;Dbxref=GeneID:100872532%2CGenbank:XP_031772849.1;Parent=rna-XM_031916989.1
NW_003790640.1	Gnomon	CDS	1595625	1595746	.	+	0	Name=XP_031772849.1;ID=cds-XP_031772849.1;Dbxref=GeneID:100872532%2CGenbank:XP_031772849.1;Parent=rna-XM_031916989.1
NW_003790640.1	Gnomon	CDS	1596769	1596819	.	+	0	Name=XP_031772849.1;ID=cds-XP_031772849.1;Dbxref=GeneID:100872532%2CGenbank:XP_031772849.1;Parent=rna-XM_031916989.1
NW_003790640.1	Gnomon	CDS	1597728	1597896	.	+	0	Name=XP_031772849.1;ID=cds-XP_031772849.1;Dbxref=GeneID:100872532%2CGenbank:XP_031772849.1;Parent=rna-XM_031916989.1
NW_003790640.1	Gnomon	exon	199464	199873	.	+	.	ID=exon-XM_031917031.1-15;Dbxref=GeneID:100872649%2CGenbank:XM_031917031.1;Parent=rna-XM_031917031.1
NW_003790640.1	Gnomon	exon	199987	200548	.	+	.	ID=exon-XM_031917031.1-16;Dbxref=GeneID:100872649%2CGenbank:XM_031917031.1;Parent=rna-XM_031917031.1
NW_003790640.1	Gnomon	exon	198823	198971	.	+	.	ID=exon-XM_031917031.1-13;Dbxref=GeneID:100872649%2CGenbank:XM_031917031.1;Parent=rna-XM_031917031.1
NW_003790640.1	Gnomon	exon	199084	199395	.	+	.	ID=exon-XM_031917031.1-14;Dbxref=GeneID:100872649%2CGenbank:XM_031917031.1;Parent=rna-XM_031917031.1
NW_003790640.1	Gnomon	exon	198294	198450	.	+	.	ID=exon-XM_031917031.1-11;Dbxref=GeneID:100872649%2CGenbank:XM_031917031.1;Parent=rna-XM_031917031.1
NW_003790640.1	Gnomon	exon	198542	198744	.	+	.	ID=exon-XM_031917031.1-12;Dbxref=GeneID:100872649%2CGenbank:XM_031917031.1;Parent=rna-XM_031917031.1
NW_003790640.1	Gnomon	exon	197889	198169	.	+	.	ID=exon-XM_031917031.1-10;Dbxref=GeneID:100872649%2CGenbank:XM_031917031.1;Parent=rna-XM_031917031.1
NW_003790640.1	Gnomon	mRNA	1607271	1609615	.	+	.	Name=XM_003694351.3;ID=rna-XM_003694351.3;Dbxref=GeneID:100862985%2CGenbank:XM_003694351.3;Parent=gene-LOC100862985
NW_003790640.1	Gnomon	lnc_RNA	171319	189634	.	-	.	Name=XR_004225053.1;ID=rna-XR_004225053.1;Dbxref=GeneID:116414509%2CGenbank:XR_004225053.1;Parent=gene-LOC116414509
NW_003790640.1	Gnomon	CDS	1199158	1199290	.	-	0	Name=XP_012342976.1;ID=cds-XP_012342976.1;Dbxref=GeneID:100870069%2CGenbank:XP_012342976.1;Parent=rna-XM_012487522.2
NW_003790640.1	Gnomon	CDS	1197568	1197698	.	-	0	Name=XP_012342976.1;ID=cds-XP_012342976.1;Dbxref=GeneID:100870069%2CGenbank:XP_012342976.1;Parent=rna-XM_012487522.2
NW_003790640.1	Gnomon	CDS	1174951	1175072	.	-	0	Name=XP_012342976.1;ID=cds-XP_012342976.1;Dbxref=GeneID:100870069%2CGenbank:XP_012342976.1;Parent=rna-XM_012487522.2
NW_003790640.1	Gnomon	CDS	1171423	1171546	.	-	0	Name=XP_012342976.1;ID=cds-XP_012342976.1;Dbxref=GeneID:100870069%2CGenbank:XP_012342976.1;Parent=rna-XM_012487522.2
NW_003790640.1	Gnomon	CDS	1170235	1170440	.	-	0	Name=XP_012342976.1;ID=cds-XP_012342976.1;Dbxref=GeneID:100870069%2CGenbank:XP_012342976.1;Parent=rna-XM_012487522.2
NW_003790640.1	Gnomon	CDS	1167349	1167475	.	-	0	Name=XP_012342976.1;ID=cds-XP_012342976.1;Dbxref=GeneID:100870069%2CGenbank:XP_012342976.1;Parent=rna-XM_012487522.2
NW_003790640.1	Gnomon	CDS	1165953	1166113	.	-	0	Name=XP_012342976.1;ID=cds-XP_012342976.1;Dbxref=GeneID:100870069%2CGenbank:XP_012342976.1;Parent=rna-XM_012487522.2
NW_003790640.1	Gnomon	CDS	1164632	1164793	.	-	0	Name=XP_012342976.1;ID=cds-XP_012342976.1;Dbxref=GeneID:100870069%2CGenbank:XP_012342976.1;Parent=rna-XM_012487522.2
NW_003790640.1	Gnomon	CDS	1164436	1164475	.	-	0	Name=XP_012342976.1;ID=cds-XP_012342976.1;Dbxref=GeneID:100870069%2CGenbank:XP_012342976.1;Parent=rna-XM_012487522.2
NW_003790640.1	Gnomon	exon	1274826	1275905	.	+	.	ID=exon-XM_012487514.2-1;Dbxref=GeneID:105735683%2CGenbank:XM_012487514.2;Parent=rna-XM_012487514.2
NW_003790640.1	Gnomon	exon	197889	198169	.	+	.	ID=exon-XM_003694347.3-10;Dbxref=GeneID:100872649%2CGenbank:XM_003694347.3;Parent=rna-XM_003694347.3
NW_003790640.1	Gnomon	exon	198294	198450	.	+	.	ID=exon-XM_003694347.3-11;Dbxref=GeneID:100872649%2CGenbank:XM_003694347.3;Parent=rna-XM_003694347.3
NW_003790640.1	Gnomon	CDS	1560343	1560748	.	+	0	Name=XP_031772848.1;ID=cds-XP_031772848.1;Dbxref=GeneID:100872532%2CGenbank:XP_031772848.1;Parent=rna-XM_031916988.1
NW_003790640.1	Gnomon	CDS	1591374	1591641	.	+	0	Name=XP_031772848.1;ID=cds-XP_031772848.1;Dbxref=GeneID:100872532%2CGenbank:XP_031772848.1;Parent=rna-XM_031916988.1
NW_003790640.1	Gnomon	CDS	1591994	1592346	.	+	0	Name=XP_031772848.1;ID=cds-XP_031772848.1;Dbxref=GeneID:100872532%2CGenbank:XP_031772848.1;Parent=rna-XM_031916988.1
NW_003790640.1	Gnomon	CDS	1592428	1592549	.	+	0	Name=XP_031772848.1;ID=cds-XP_031772848.1;Dbxref=GeneID:100872532%2CGenbank:XP_031772848.1;Parent=rna-XM_031916988.1
NW_003790640.1	Gnomon	CDS	1592634	1592657	.	+	0	Name=XP_031772848.1;ID=cds-XP_031772848.1;Dbxref=GeneID:100872532%2CGenbank:XP_031772848.1;Parent=rna-XM_031916988.1
NW_003790640.1	Gnomon	CDS	1593762	1594057	.	+	0	Name=XP_031772848.1;ID=cds-XP_031772848.1;Dbxref=GeneID:100872532%2CGenbank:XP_031772848.1;Parent=rna-XM_031916988.1
NW_003790640.1	Gnomon	CDS	1594107	1594277	.	+	0	Name=XP_031772848.1;ID=cds-XP_031772848.1;Dbxref=GeneID:100872532%2CGenbank:XP_031772848.1;Parent=rna-XM_031916988.1
NW_003790640.1	Gnomon	CDS	1594359	1594574	.	+	0	Name=XP_031772848.1;ID=cds-XP_031772848.1;Dbxref=GeneID:100872532%2CGenbank:XP_031772848.1;Parent=rna-XM_031916988.1
NW_003790640.1	Gnomon	CDS	1594681	1595236	.	+	0	Name=XP_031772848.1;ID=cds-XP_031772848.1;Dbxref=GeneID:100872532%2CGenbank:XP_031772848.1;Parent=rna-XM_031916988.1
NW_003790640.1	Gnomon	CDS	1595383	1595541	.	+	0	Name=XP_031772848.1;ID=cds-XP_031772848.1;Dbxref=GeneID:100872532%2CGenbank:XP_031772848.1;Parent=rna-XM_031916988.1
NW_003790640.1	Gnomon	CDS	1595625	1595746	.	+	0	Name=XP_031772848.1;ID=cds-XP_031772848.1;Dbxref=GeneID:100872532%2CGenbank:XP_031772848.1;Parent=rna-XM_031916988.1
NW_003790640.1	Gnomon	CDS	1596769	1596819	.	+	0	Name=XP_031772848.1;ID=cds-XP_031772848.1;Dbxref=GeneID:100872532%2CGenbank:XP_031772848.1;Parent=rna-XM_031916988.1
NW_003790640.1	Gnomon	CDS	1597728	1597896	.	+	0	Name=XP_031772848.1;ID=cds-XP_031772848.1;Dbxref=GeneID:100872532%2CGenbank:XP_031772848.1;Parent=rna-XM_031916988.1
NW_003790640.1	Gnomon	gene	730785	799006	.	+	.	Name=LOC100865588;ID=gene-LOC100865588;Dbxref=GeneID:100865588
NW_003790640.1	Gnomon	exon	198542	198744	.	+	.	ID=exon-XM_003694347.3-12;Dbxref=GeneID:100872649%2CGenbank:XM_003694347.3;Parent=rna-XM_003694347.3
NW_003790640.1	Gnomon	exon	198823	198971	.	+	.	ID=exon-XM_003694347.3-13;Dbxref=GeneID:100872649%2CGenbank:XM_003694347.3;Parent=rna-XM_003694347.3
NW_003790640.1	Gnomon	exon	199084	199395	.	+	.	ID=exon-XM_003694347.3-14;Dbxref=GeneID:100872649%2CGenbank:XM_003694347.3;Parent=rna-XM_003694347.3
NW_003790640.1	Gnomon	exon	199464	199873	.	+	.	ID=exon-XM_003694347.3-15;Dbxref=GeneID:100872649%2CGenbank:XM_003694347.3;Parent=rna-XM_003694347.3
NW_003790640.1	Gnomon	exon	199987	200644	.	+	.	ID=exon-XM_003694347.3-16;Dbxref=GeneID:100872649%2CGenbank:XM_003694347.3;Parent=rna-XM_003694347.3
NW_003790640.1	RefSeq	cDNA_match	173084	173697	.	+	.	ID=c2cefa00-f6eb-47a8-8595-bfc86ee6c910;Target=XM_031917034.1 1 615;Gap=M350 I1 M264
NW_003790640.1	RefSeq	cDNA_match	173767	173899	.	+	.	ID=c2cefa00-f6eb-47a8-8595-bfc86ee6c910;Target=XM_031917034.1 1 615;Gap=M350 I1 M264
NW_003790640.1	RefSeq	cDNA_match	173973	174364	.	+	.	ID=c2cefa00-f6eb-47a8-8595-bfc86ee6c910;Target=XM_031917034.1 1 615;Gap=M350 I1 M264
NW_003790640.1	Gnomon	exon	54583	54898	.	-	.	ID=exon-XM_003694334.3-14;Dbxref=GeneID:100870986%2CGenbank:XM_003694334.3;Parent=rna-XM_003694334.3
NW_003790640.1	Gnomon	exon	57324	57470	.	-	.	ID=exon-XM_003694334.3-10;Dbxref=GeneID:100870986%2CGenbank:XM_003694334.3;Parent=rna-XM_003694334.3
NW_003790640.1	Gnomon	exon	57028	57241	.	-	.	ID=exon-XM_003694334.3-11;Dbxref=GeneID:100870986%2CGenbank:XM_003694334.3;Parent=rna-XM_003694334.3
NW_003790640.1	Gnomon	exon	55204	55313	.	-	.	ID=exon-XM_003694334.3-12;Dbxref=GeneID:100870986%2CGenbank:XM_003694334.3;Parent=rna-XM_003694334.3
NW_003790640.1	Gnomon	exon	54987	55132	.	-	.	ID=exon-XM_003694334.3-13;Dbxref=GeneID:100870986%2CGenbank:XM_003694334.3;Parent=rna-XM_003694334.3
NW_003790640.1	Gnomon	CDS	161661	161822	.	+	0	Name=XP_003694411.1;ID=cds-XP_003694411.1;Dbxref=GeneID:100864401%2CGenbank:XP_003694411.1;Parent=rna-XM_003694363.3
NW_003790640.1	Gnomon	CDS	162086	162196	.	+	0	Name=XP_003694411.1;ID=cds-XP_003694411.1;Dbxref=GeneID:100864401%2CGenbank:XP_003694411.1;Parent=rna-XM_003694363.3
NW_003790640.1	Gnomon	CDS	162390	162588	.	+	0	Name=XP_003694411.1;ID=cds-XP_003694411.1;Dbxref=GeneID:100864401%2CGenbank:XP_003694411.1;Parent=rna-XM_003694363.3
NW_003790640.1	Gnomon	CDS	162671	162924	.	+	0	Name=XP_003694411.1;ID=cds-XP_003694411.1;Dbxref=GeneID:100864401%2CGenbank:XP_003694411.1;Parent=rna-XM_003694363.3
NW_003790640.1	Gnomon	CDS	163012	163189	.	+	0	Name=XP_003694411.1;ID=cds-XP_003694411.1;Dbxref=GeneID:100864401%2CGenbank:XP_003694411.1;Parent=rna-XM_003694363.3
NW_003790640.1	Gnomon	CDS	163256	163780	.	+	0	Name=XP_003694411.1;ID=cds-XP_003694411.1;Dbxref=GeneID:100864401%2CGenbank:XP_003694411.1;Parent=rna-XM_003694363.3
NW_003790640.1	Gnomon	CDS	163838	164007	.	+	0	Name=XP_003694411.1;ID=cds-XP_003694411.1;Dbxref=GeneID:100864401%2CGenbank:XP_003694411.1;Parent=rna-XM_003694363.3
NW_003790640.1	Gnomon	CDS	164078	164257	.	+	0	Name=XP_003694411.1;ID=cds-XP_003694411.1;Dbxref=GeneID:100864401%2CGenbank:XP_003694411.1;Parent=rna-XM_003694363.3
NW_003790640.1	Gnomon	CDS	164327	164536	.	+	0	Name=XP_003694411.1;ID=cds-XP_003694411.1;Dbxref=GeneID:100864401%2CGenbank:XP_003694411.1;Parent=rna-XM_003694363.3
NW_003790640.1	Gnomon	CDS	164624	164869	.	+	0	Name=XP_003694411.1;ID=cds-XP_003694411.1;Dbxref=GeneID:100864401%2CGenbank:XP_003694411.1;Parent=rna-XM_003694363.3
NW_003790640.1	Gnomon	CDS	164939	165019	.	+	0	Name=XP_003694411.1;ID=cds-XP_003694411.1;Dbxref=GeneID:100864401%2CGenbank:XP_003694411.1;Parent=rna-XM_003694363.3
NW_003790640.1	Gnomon	CDS	165093	165194	.	+	0	Name=XP_003694411.1;ID=cds-XP_003694411.1;Dbxref=GeneID:100864401%2CGenbank:XP_003694411.1;Parent=rna-XM_003694363.3
NW_003790640.1	RefSeq	cDNA_match	363008	363106	.	+	.	ID=78932547-de25-410e-b353-e48928bb9545;Target=XM_031917028.1 1 100;Gap=M60 D1 M21 I2 M17
NW_003790640.1	RefSeq	cDNA_match	363241	363445	.	+	.	ID=78932547-de25-410e-b353-e48928bb9545;Target=XM_031917028.1 1 100;Gap=M60 D1 M21 I2 M17
NW_003790640.1	RefSeq	cDNA_match	363547	363707	.	+	.	ID=78932547-de25-410e-b353-e48928bb9545;Target=XM_031917028.1 1 100;Gap=M60 D1 M21 I2 M17
NW_003790640.1	RefSeq	cDNA_match	363803	363990	.	+	.	ID=78932547-de25-410e-b353-e48928bb9545;Target=XM_031917028.1 1 100;Gap=M60 D1 M21 I2 M17
NW_003790640.1	RefSeq	cDNA_match	364059	364317	.	+	.	ID=78932547-de25-410e-b353-e48928bb9545;Target=XM_031917028.1 1 100;Gap=M60 D1 M21 I2 M17
NW_003790640.1	RefSeq	cDNA_match	364448	364631	.	+	.	ID=78932547-de25-410e-b353-e48928bb9545;Target=XM_031917028.1 1 100;Gap=M60 D1 M21 I2 M17
NW_003790640.1	Gnomon	mRNA	265794	266736	.	+	.	Name=XM_031916973.1;ID=rna-XM_031916973.1;Dbxref=GeneID:105735679%2CGenbank:XM_031916973.1;Parent=gene-LOC105735679
NW_003790640.1	Gnomon	CDS	551788	552126	.	-	0	Name=XP_031772878.1;ID=cds-XP_031772878.1;Dbxref=GeneID:100864757%2CGenbank:XP_031772878.1;Parent=rna-XM_031917018.1
NW_003790640.1	Gnomon	CDS	551450	551669	.	-	0	Name=XP_031772878.1;ID=cds-XP_031772878.1;Dbxref=GeneID:100864757%2CGenbank:XP_031772878.1;Parent=rna-XM_031917018.1
NW_003790640.1	Gnomon	CDS	551151	551360	.	-	0	Name=XP_031772878.1;ID=cds-XP_031772878.1;Dbxref=GeneID:100864757%2CGenbank:XP_031772878.1;Parent=rna-XM_031917018.1
NW_003790640.1	Gnomon	CDS	550920	551035	.	-	0	Name=XP_031772878.1;ID=cds-XP_031772878.1;Dbxref=GeneID:100864757%2CGenbank:XP_031772878.1;Parent=rna-XM_031917018.1
NW_003790640.1	Gnomon	CDS	550690	550852	.	-	0	Name=XP_031772878.1;ID=cds-XP_031772878.1;Dbxref=GeneID:100864757%2CGenbank:XP_031772878.1;Parent=rna-XM_031917018.1
NW_003790640.1	Gnomon	CDS	550373	550575	.	-	0	Name=XP_031772878.1;ID=cds-XP_031772878.1;Dbxref=GeneID:100864757%2CGenbank:XP_031772878.1;Parent=rna-XM_031917018.1
NW_003790640.1	Gnomon	CDS	550120	550272	.	-	0	Name=XP_031772878.1;ID=cds-XP_031772878.1;Dbxref=GeneID:100864757%2CGenbank:XP_031772878.1;Parent=rna-XM_031917018.1
NW_003790640.1	Gnomon	CDS	549930	550030	.	-	0	Name=XP_031772878.1;ID=cds-XP_031772878.1;Dbxref=GeneID:100864757%2CGenbank:XP_031772878.1;Parent=rna-XM_031917018.1
NW_003790640.1	Gnomon	CDS	549689	549863	.	-	0	Name=XP_031772878.1;ID=cds-XP_031772878.1;Dbxref=GeneID:100864757%2CGenbank:XP_031772878.1;Parent=rna-XM_031917018.1
NW_003790640.1	Gnomon	gene	449946	450719	.	+	.	Name=LOC100867204;ID=gene-LOC100867204;Dbxref=GeneID:100867204
NW_003790640.1	Gnomon	gene	1495817	1497286	.	+	.	Name=LOC100867205;ID=gene-LOC100867205;Dbxref=GeneID:100867205
NW_003790640.1	Gnomon	exon	211727	211929	.	+	.	ID=exon-XM_031916979.1-4;Dbxref=GeneID:100863572%2CGenbank:XM_031916979.1;Parent=rna-XM_031916979.1
NW_003790640.1	Gnomon	exon	212283	212425	.	+	.	ID=exon-XM_031916979.1-5;Dbxref=GeneID:100863572%2CGenbank:XM_031916979.1;Parent=rna-XM_031916979.1
NW_003790640.1	Gnomon	exon	207176	207385	.	+	.	ID=exon-XM_031916979.1-2;Dbxref=GeneID:100863572%2CGenbank:XM_031916979.1;Parent=rna-XM_031916979.1
NW_003790640.1	Gnomon	exon	211233	211655	.	+	.	ID=exon-XM_031916979.1-3;Dbxref=GeneID:100863572%2CGenbank:XM_031916979.1;Parent=rna-XM_031916979.1
NW_003790640.1	Gnomon	exon	206154	206864	.	+	.	ID=exon-XM_031916979.1-1;Dbxref=GeneID:100863572%2CGenbank:XM_031916979.1;Parent=rna-XM_031916979.1
NW_003790640.1	Gnomon	exon	213035	213306	.	+	.	ID=exon-XM_031916979.1-8;Dbxref=GeneID:100863572%2CGenbank:XM_031916979.1;Parent=rna-XM_031916979.1
NW_003790640.1	Gnomon	exon	213391	213600	.	+	.	ID=exon-XM_031916979.1-9;Dbxref=GeneID:100863572%2CGenbank:XM_031916979.1;Parent=rna-XM_031916979.1
NW_003790640.1	Gnomon	exon	212504	212680	.	+	.	ID=exon-XM_031916979.1-6;Dbxref=GeneID:100863572%2CGenbank:XM_031916979.1;Parent=rna-XM_031916979.1
NW_003790640.1	Gnomon	exon	212769	212961	.	+	.	ID=exon-XM_031916979.1-7;Dbxref=GeneID:100863572%2CGenbank:XM_031916979.1;Parent=rna-XM_031916979.1
NW_003790640.1	Gnomon	gene	488088	489398	.	+	.	Name=LOC100867092;ID=gene-LOC100867092;Dbxref=GeneID:100867092
NW_003790640.1	Gnomon	gene	1402892	1423479	.	+	.	Name=LOC100867093;ID=gene-LOC100867093;Dbxref=GeneID:100867093
NW_003790640.1	Gnomon	CDS	146624	146891	.	-	0	Name=XP_012343037.1;ID=cds-XP_012343037.1;Dbxref=GeneID:100871856%2CGenbank:XP_012343037.1;Parent=rna-XM_012487583.2
NW_003790640.1	Gnomon	CDS	146210	146426	.	-	0	Name=XP_012343037.1;ID=cds-XP_012343037.1;Dbxref=GeneID:100871856%2CGenbank:XP_012343037.1;Parent=rna-XM_012487583.2
NW_003790640.1	Gnomon	CDS	145678	146049	.	-	0	Name=XP_012343037.1;ID=cds-XP_012343037.1;Dbxref=GeneID:100871856%2CGenbank:XP_012343037.1;Parent=rna-XM_012487583.2
NW_003790640.1	Gnomon	CDS	145097	145463	.	-	0	Name=XP_012343037.1;ID=cds-XP_012343037.1;Dbxref=GeneID:100871856%2CGenbank:XP_012343037.1;Parent=rna-XM_012487583.2
NW_003790640.1	Gnomon	CDS	144881	144980	.	-	0	Name=XP_012343037.1;ID=cds-XP_012343037.1;Dbxref=GeneID:100871856%2CGenbank:XP_012343037.1;Parent=rna-XM_012487583.2
NW_003790640.1	Gnomon	CDS	144617	144793	.	-	0	Name=XP_012343037.1;ID=cds-XP_012343037.1;Dbxref=GeneID:100871856%2CGenbank:XP_012343037.1;Parent=rna-XM_012487583.2
NW_003790640.1	Gnomon	CDS	144312	144409	.	-	0	Name=XP_012343037.1;ID=cds-XP_012343037.1;Dbxref=GeneID:100871856%2CGenbank:XP_012343037.1;Parent=rna-XM_012487583.2
NW_003790640.1	Gnomon	CDS	144079	144225	.	-	0	Name=XP_012343037.1;ID=cds-XP_012343037.1;Dbxref=GeneID:100871856%2CGenbank:XP_012343037.1;Parent=rna-XM_012487583.2
NW_003790640.1	Gnomon	CDS	894098	894276	.	+	0	Name=XP_012342938.2;ID=cds-XP_012342938.2;Dbxref=GeneID:100865828%2CGenbank:XP_012342938.2;Note=The sequence of the model RefSeq protein was modified relative to this genomic sequence to represent the inferred CDS: inserted 1 base in 1 codon;Parent=rna-XM_012487484.2
NW_003790640.1	Gnomon	CDS	894384	894474	.	+	0	Name=XP_012342938.2;ID=cds-XP_012342938.2;Dbxref=GeneID:100865828%2CGenbank:XP_012342938.2;Note=The sequence of the model RefSeq protein was modified relative to this genomic sequence to represent the inferred CDS: inserted 1 base in 1 codon;Parent=rna-XM_012487484.2
NW_003790640.1	Gnomon	CDS	894548	894715	.	+	0	Name=XP_012342938.2;ID=cds-XP_012342938.2;Dbxref=GeneID:100865828%2CGenbank:XP_012342938.2;Note=The sequence of the model RefSeq protein was modified relative to this genomic sequence to represent the inferred CDS: inserted 1 base in 1 codon;Parent=rna-XM_012487484.2
NW_003790640.1	Gnomon	CDS	894777	894908	.	+	0	Name=XP_012342938.2;ID=cds-XP_012342938.2;Dbxref=GeneID:100865828%2CGenbank:XP_012342938.2;Note=The sequence of the model RefSeq protein was modified relative to this genomic sequence to represent the inferred CDS: inserted 1 base in 1 codon;Parent=rna-XM_012487484.2
NW_003790640.1	Gnomon	CDS	894993	895132	.	+	0	Name=XP_012342938.2;ID=cds-XP_012342938.2;Dbxref=GeneID:100865828%2CGenbank:XP_012342938.2;Note=The sequence of the model RefSeq protein was modified relative to this genomic sequence to represent the inferred CDS: inserted 1 base in 1 codon;Parent=rna-XM_012487484.2
NW_003790640.1	Gnomon	CDS	895280	895400	.	+	0	Name=XP_012342938.2;ID=cds-XP_012342938.2;Dbxref=GeneID:100865828%2CGenbank:XP_012342938.2;Note=The sequence of the model RefSeq protein was modified relative to this genomic sequence to represent the inferred CDS: inserted 1 base in 1 codon;Parent=rna-XM_012487484.2
NW_003790640.1	Gnomon	CDS	895520	895709	.	+	0	Name=XP_012342938.2;ID=cds-XP_012342938.2;Dbxref=GeneID:100865828%2CGenbank:XP_012342938.2;Note=The sequence of the model RefSeq protein was modified relative to this genomic sequence to represent the inferred CDS: inserted 1 base in 1 codon;Parent=rna-XM_012487484.2
NW_003790640.1	Gnomon	CDS	895815	895925	.	+	0	Name=XP_012342938.2;ID=cds-XP_012342938.2;Dbxref=GeneID:100865828%2CGenbank:XP_012342938.2;Note=The sequence of the model RefSeq protein was modified relative to this genomic sequence to represent the inferred CDS: inserted 1 base in 1 codon;Parent=rna-XM_012487484.2
NW_003790640.1	Gnomon	CDS	895928	895953	.	+	0	Name=XP_012342938.2;ID=cds-XP_012342938.2;Dbxref=GeneID:100865828%2CGenbank:XP_012342938.2;Note=The sequence of the model RefSeq protein was modified relative to this genomic sequence to represent the inferred CDS: inserted 1 base in 1 codon;Parent=rna-XM_012487484.2
NW_003790640.1	Gnomon	mRNA	1278113	1303469	.	-	.	Name=XM_031916974.1;ID=rna-XM_031916974.1;Dbxref=GeneID:100870869%2CGenbank:XM_031916974.1;Parent=gene-LOC100870869
NW_003790640.1	Gnomon	CDS	552488	552679	.	-	0	Name=XP_031772877.1;ID=cds-XP_031772877.1;Dbxref=GeneID:100864757%2CGenbank:XP_031772877.1;Parent=rna-XM_031917017.1
NW_003790640.1	Gnomon	CDS	551788	552321	.	-	0	Name=XP_031772877.1;ID=cds-XP_031772877.1;Dbxref=GeneID:100864757%2CGenbank:XP_031772877.1;Parent=rna-XM_031917017.1
NW_003790640.1	Gnomon	CDS	551450	551669	.	-	0	Name=XP_031772877.1;ID=cds-XP_031772877.1;Dbxref=GeneID:100864757%2CGenbank:XP_031772877.1;Parent=rna-XM_031917017.1
NW_003790640.1	Gnomon	CDS	551151	551360	.	-	0	Name=XP_031772877.1;ID=cds-XP_031772877.1;Dbxref=GeneID:100864757%2CGenbank:XP_031772877.1;Parent=rna-XM_031917017.1
NW_003790640.1	Gnomon	CDS	550920	551035	.	-	0	Name=XP_031772877.1;ID=cds-XP_031772877.1;Dbxref=GeneID:100864757%2CGenbank:XP_031772877.1;Parent=rna-XM_031917017.1
NW_003790640.1	Gnomon	CDS	550690	550852	.	-	0	Name=XP_031772877.1;ID=cds-XP_031772877.1;Dbxref=GeneID:100864757%2CGenbank:XP_031772877.1;Parent=rna-XM_031917017.1
NW_003790640.1	Gnomon	CDS	550373	550575	.	-	0	Name=XP_031772877.1;ID=cds-XP_031772877.1;Dbxref=GeneID:100864757%2CGenbank:XP_031772877.1;Parent=rna-XM_031917017.1
NW_003790640.1	Gnomon	CDS	550120	550272	.	-	0	Name=XP_031772877.1;ID=cds-XP_031772877.1;Dbxref=GeneID:100864757%2CGenbank:XP_031772877.1;Parent=rna-XM_031917017.1
NW_003790640.1	Gnomon	CDS	549930	550030	.	-	0	Name=XP_031772877.1;ID=cds-XP_031772877.1;Dbxref=GeneID:100864757%2CGenbank:XP_031772877.1;Parent=rna-XM_031917017.1
NW_003790640.1	Gnomon	CDS	549689	549863	.	-	0	Name=XP_031772877.1;ID=cds-XP_031772877.1;Dbxref=GeneID:100864757%2CGenbank:XP_031772877.1;Parent=rna-XM_031917017.1
NW_003790640.1	Gnomon	CDS	552488	552679	.	-	0	Name=XP_031772875.1;ID=cds-XP_031772875.1;Dbxref=GeneID:100864757%2CGenbank:XP_031772875.1;Parent=rna-XM_031917015.1
NW_003790640.1	Gnomon	CDS	551788	552321	.	-	0	Name=XP_031772875.1;ID=cds-XP_031772875.1;Dbxref=GeneID:100864757%2CGenbank:XP_031772875.1;Parent=rna-XM_031917015.1
NW_003790640.1	Gnomon	CDS	551450	551669	.	-	0	Name=XP_031772875.1;ID=cds-XP_031772875.1;Dbxref=GeneID:100864757%2CGenbank:XP_031772875.1;Parent=rna-XM_031917015.1
NW_003790640.1	Gnomon	CDS	551151	551360	.	-	0	Name=XP_031772875.1;ID=cds-XP_031772875.1;Dbxref=GeneID:100864757%2CGenbank:XP_031772875.1;Parent=rna-XM_031917015.1
NW_003790640.1	Gnomon	CDS	550920	551035	.	-	0	Name=XP_031772875.1;ID=cds-XP_031772875.1;Dbxref=GeneID:100864757%2CGenbank:XP_031772875.1;Parent=rna-XM_031917015.1
NW_003790640.1	Gnomon	CDS	550690	550852	.	-	0	Name=XP_031772875.1;ID=cds-XP_031772875.1;Dbxref=GeneID:100864757%2CGenbank:XP_031772875.1;Parent=rna-XM_031917015.1
NW_003790640.1	Gnomon	CDS	550373	550575	.	-	0	Name=XP_031772875.1;ID=cds-XP_031772875.1;Dbxref=GeneID:100864757%2CGenbank:XP_031772875.1;Parent=rna-XM_031917015.1
NW_003790640.1	Gnomon	CDS	550120	550272	.	-	0	Name=XP_031772875.1;ID=cds-XP_031772875.1;Dbxref=GeneID:100864757%2CGenbank:XP_031772875.1;Parent=rna-XM_031917015.1
NW_003790640.1	Gnomon	CDS	549930	550030	.	-	0	Name=XP_031772875.1;ID=cds-XP_031772875.1;Dbxref=GeneID:100864757%2CGenbank:XP_031772875.1;Parent=rna-XM_031917015.1
NW_003790640.1	Gnomon	CDS	549689	549863	.	-	0	Name=XP_031772875.1;ID=cds-XP_031772875.1;Dbxref=GeneID:100864757%2CGenbank:XP_031772875.1;Parent=rna-XM_031917015.1
NW_003790640.1	Gnomon	CDS	360944	361004	.	-	0	Name=XP_012343034.1;ID=cds-XP_012343034.1;Dbxref=GeneID:100870702%2CGenbank:XP_012343034.1;Parent=rna-XM_012487580.2
NW_003790640.1	Gnomon	CDS	359669	359862	.	-	0	Name=XP_012343034.1;ID=cds-XP_012343034.1;Dbxref=GeneID:100870702%2CGenbank:XP_012343034.1;Parent=rna-XM_012487580.2
NW_003790640.1	Gnomon	CDS	359424	359586	.	-	0	Name=XP_012343034.1;ID=cds-XP_012343034.1;Dbxref=GeneID:100870702%2CGenbank:XP_012343034.1;Parent=rna-XM_012487580.2
NW_003790640.1	Gnomon	CDS	359139	359278	.	-	0	Name=XP_012343034.1;ID=cds-XP_012343034.1;Dbxref=GeneID:100870702%2CGenbank:XP_012343034.1;Parent=rna-XM_012487580.2
NW_003790640.1	Gnomon	CDS	358687	359043	.	-	0	Name=XP_012343034.1;ID=cds-XP_012343034.1;Dbxref=GeneID:100870702%2CGenbank:XP_012343034.1;Parent=rna-XM_012487580.2
NW_003790640.1	Gnomon	CDS	358458	358595	.	-	0	Name=XP_012343034.1;ID=cds-XP_012343034.1;Dbxref=GeneID:100870702%2CGenbank:XP_012343034.1;Parent=rna-XM_012487580.2
NW_003790640.1	Gnomon	exon	167581	168274	.	+	.	ID=exon-XM_003694378.3-1;Dbxref=GeneID:100866187%2CGenbank:XM_003694378.3;Parent=rna-XM_003694378.3
NW_003790640.1	Gnomon	exon	168704	170906	.	+	.	ID=exon-XM_003694378.3-2;Dbxref=GeneID:100866187%2CGenbank:XM_003694378.3;Parent=rna-XM_003694378.3
NW_003790640.1	Gnomon	mRNA	271713	274168	.	+	.	Name=XM_031916971.1;ID=rna-XM_031916971.1;Dbxref=GeneID:100868613%2CGenbank:XM_031916971.1;Parent=gene-LOC100868613
NW_003790640.1	Gnomon	CDS	552488	552679	.	-	0	Name=XP_031772876.1;ID=cds-XP_031772876.1;Dbxref=GeneID:100864757%2CGenbank:XP_031772876.1;Parent=rna-XM_031917016.1
NW_003790640.1	Gnomon	CDS	551788	552321	.	-	0	Name=XP_031772876.1;ID=cds-XP_031772876.1;Dbxref=GeneID:100864757%2CGenbank:XP_031772876.1;Parent=rna-XM_031917016.1
NW_003790640.1	Gnomon	CDS	551450	551669	.	-	0	Name=XP_031772876.1;ID=cds-XP_031772876.1;Dbxref=GeneID:100864757%2CGenbank:XP_031772876.1;Parent=rna-XM_031917016.1
NW_003790640.1	Gnomon	CDS	551151	551360	.	-	0	Name=XP_031772876.1;ID=cds-XP_031772876.1;Dbxref=GeneID:100864757%2CGenbank:XP_031772876.1;Parent=rna-XM_031917016.1
NW_003790640.1	Gnomon	CDS	550920	551035	.	-	0	Name=XP_031772876.1;ID=cds-XP_031772876.1;Dbxref=GeneID:100864757%2CGenbank:XP_031772876.1;Parent=rna-XM_031917016.1
NW_003790640.1	Gnomon	CDS	550690	550852	.	-	0	Name=XP_031772876.1;ID=cds-XP_031772876.1;Dbxref=GeneID:100864757%2CGenbank:XP_031772876.1;Parent=rna-XM_031917016.1
NW_003790640.1	Gnomon	CDS	550373	550575	.	-	0	Name=XP_031772876.1;ID=cds-XP_031772876.1;Dbxref=GeneID:100864757%2CGenbank:XP_031772876.1;Parent=rna-XM_031917016.1
NW_003790640.1	Gnomon	CDS	550120	550272	.	-	0	Name=XP_031772876.1;ID=cds-XP_031772876.1;Dbxref=GeneID:100864757%2CGenbank:XP_031772876.1;Parent=rna-XM_031917016.1
NW_003790640.1	Gnomon	CDS	549930	550030	.	-	0	Name=XP_031772876.1;ID=cds-XP_031772876.1;Dbxref=GeneID:100864757%2CGenbank:XP_031772876.1;Parent=rna-XM_031917016.1
NW_003790640.1	Gnomon	CDS	549689	549863	.	-	0	Name=XP_031772876.1;ID=cds-XP_031772876.1;Dbxref=GeneID:100864757%2CGenbank:XP_031772876.1;Parent=rna-XM_031917016.1
NW_003790640.1	Gnomon	mRNA	889712	891826	.	-	.	Name=XM_012487482.2;ID=rna-XM_012487482.2;Dbxref=GeneID:100865704%2CGenbank:XM_012487482.2;Parent=gene-LOC100865704
NW_003790640.1	Gnomon	CDS	552760	552763	.	-	0	Name=XP_031772874.1;ID=cds-XP_031772874.1;Dbxref=GeneID:100864757%2CGenbank:XP_031772874.1;Parent=rna-XM_031917014.1
NW_003790640.1	Gnomon	CDS	552488	552681	.	-	0	Name=XP_031772874.1;ID=cds-XP_031772874.1;Dbxref=GeneID:100864757%2CGenbank:XP_031772874.1;Parent=rna-XM_031917014.1
NW_003790640.1	Gnomon	CDS	551788	552321	.	-	0	Name=XP_031772874.1;ID=cds-XP_031772874.1;Dbxref=GeneID:100864757%2CGenbank:XP_031772874.1;Parent=rna-XM_031917014.1
NW_003790640.1	Gnomon	CDS	551450	551669	.	-	0	Name=XP_031772874.1;ID=cds-XP_031772874.1;Dbxref=GeneID:100864757%2CGenbank:XP_031772874.1;Parent=rna-XM_031917014.1
NW_003790640.1	Gnomon	CDS	551151	551360	.	-	0	Name=XP_031772874.1;ID=cds-XP_031772874.1;Dbxref=GeneID:100864757%2CGenbank:XP_031772874.1;Parent=rna-XM_031917014.1
NW_003790640.1	Gnomon	CDS	550920	551035	.	-	0	Name=XP_031772874.1;ID=cds-XP_031772874.1;Dbxref=GeneID:100864757%2CGenbank:XP_031772874.1;Parent=rna-XM_031917014.1
NW_003790640.1	Gnomon	CDS	550690	550852	.	-	0	Name=XP_031772874.1;ID=cds-XP_031772874.1;Dbxref=GeneID:100864757%2CGenbank:XP_031772874.1;Parent=rna-XM_031917014.1
NW_003790640.1	Gnomon	CDS	550373	550575	.	-	0	Name=XP_031772874.1;ID=cds-XP_031772874.1;Dbxref=GeneID:100864757%2CGenbank:XP_031772874.1;Parent=rna-XM_031917014.1
NW_003790640.1	Gnomon	CDS	550120	550272	.	-	0	Name=XP_031772874.1;ID=cds-XP_031772874.1;Dbxref=GeneID:100864757%2CGenbank:XP_031772874.1;Parent=rna-XM_031917014.1
NW_003790640.1	Gnomon	CDS	549930	550030	.	-	0	Name=XP_031772874.1;ID=cds-XP_031772874.1;Dbxref=GeneID:100864757%2CGenbank:XP_031772874.1;Parent=rna-XM_031917014.1
NW_003790640.1	Gnomon	CDS	549689	549863	.	-	0	Name=XP_031772874.1;ID=cds-XP_031772874.1;Dbxref=GeneID:100864757%2CGenbank:XP_031772874.1;Parent=rna-XM_031917014.1
NW_003790640.1	Gnomon	CDS	359669	359836	.	-	0	Name=XP_012343035.1;ID=cds-XP_012343035.1;Dbxref=GeneID:100870702%2CGenbank:XP_012343035.1;Parent=rna-XM_012487581.2
NW_003790640.1	Gnomon	CDS	359424	359586	.	-	0	Name=XP_012343035.1;ID=cds-XP_012343035.1;Dbxref=GeneID:100870702%2CGenbank:XP_012343035.1;Parent=rna-XM_012487581.2
NW_003790640.1	Gnomon	CDS	359139	359278	.	-	0	Name=XP_012343035.1;ID=cds-XP_012343035.1;Dbxref=GeneID:100870702%2CGenbank:XP_012343035.1;Parent=rna-XM_012487581.2
NW_003790640.1	Gnomon	CDS	358687	359043	.	-	0	Name=XP_012343035.1;ID=cds-XP_012343035.1;Dbxref=GeneID:100870702%2CGenbank:XP_012343035.1;Parent=rna-XM_012487581.2
NW_003790640.1	Gnomon	CDS	358458	358595	.	-	0	Name=XP_012343035.1;ID=cds-XP_012343035.1;Dbxref=GeneID:100870702%2CGenbank:XP_012343035.1;Parent=rna-XM_012487581.2
NW_003790640.1	Gnomon	exon	907835	907970	.	+	.	ID=exon-XM_012487478.2-5;Dbxref=GeneID:100865951%2CGenbank:XM_012487478.2;Parent=rna-XM_012487478.2
NW_003790640.1	Gnomon	exon	908158	908477	.	+	.	ID=exon-XM_012487478.2-6;Dbxref=GeneID:100865951%2CGenbank:XM_012487478.2;Parent=rna-XM_012487478.2
NW_003790640.1	Gnomon	exon	908631	909620	.	+	.	ID=exon-XM_012487478.2-7;Dbxref=GeneID:100865951%2CGenbank:XM_012487478.2;Parent=rna-XM_012487478.2
NW_003790640.1	Gnomon	exon	903401	903637	.	+	.	ID=exon-XM_012487478.2-1;Dbxref=GeneID:100865951%2CGenbank:XM_012487478.2;Parent=rna-XM_012487478.2
NW_003790640.1	Gnomon	exon	903836	903921	.	+	.	ID=exon-XM_012487478.2-2;Dbxref=GeneID:100865951%2CGenbank:XM_012487478.2;Parent=rna-XM_012487478.2
NW_003790640.1	Gnomon	exon	904272	904428	.	+	.	ID=exon-XM_012487478.2-3;Dbxref=GeneID:100865951%2CGenbank:XM_012487478.2;Parent=rna-XM_012487478.2
NW_003790640.1	Gnomon	exon	904953	905009	.	+	.	ID=exon-XM_012487478.2-4;Dbxref=GeneID:100865951%2CGenbank:XM_012487478.2;Parent=rna-XM_012487478.2
NW_003790640.1	Gnomon	mRNA	271613	274168	.	+	.	Name=XM_031916972.1;ID=rna-XM_031916972.1;Dbxref=GeneID:100868613%2CGenbank:XM_031916972.1;Parent=gene-LOC100868613
NW_003790640.1	Gnomon	CDS	890807	891679	.	-	0	Name=XP_012342936.1;ID=cds-XP_012342936.1;Dbxref=GeneID:100865704%2CGenbank:XP_012342936.1;Parent=rna-XM_012487482.2
NW_003790640.1	Gnomon	CDS	890452	890742	.	-	0	Name=XP_012342936.1;ID=cds-XP_012342936.1;Dbxref=GeneID:100865704%2CGenbank:XP_012342936.1;Parent=rna-XM_012487482.2
NW_003790640.1	Gnomon	exon	347842	347987	.	+	.	ID=exon-XM_003694406.2-1;Dbxref=GeneID:100870191%2CGenbank:XM_003694406.2;Parent=rna-XM_003694406.2
NW_003790640.1	Gnomon	exon	348447	348643	.	+	.	ID=exon-XM_003694406.2-2;Dbxref=GeneID:100870191%2CGenbank:XM_003694406.2;Parent=rna-XM_003694406.2
NW_003790640.1	Gnomon	exon	348729	348851	.	+	.	ID=exon-XM_003694406.2-3;Dbxref=GeneID:100870191%2CGenbank:XM_003694406.2;Parent=rna-XM_003694406.2
NW_003790640.1	Gnomon	exon	350422	350472	.	+	.	ID=exon-XM_003694406.2-8;Dbxref=GeneID:100870191%2CGenbank:XM_003694406.2;Parent=rna-XM_003694406.2
NW_003790640.1	Gnomon	exon	350541	350923	.	+	.	ID=exon-XM_003694406.2-9;Dbxref=GeneID:100870191%2CGenbank:XM_003694406.2;Parent=rna-XM_003694406.2
NW_003790640.1	Gnomon	exon	348915	349141	.	+	.	ID=exon-XM_003694406.2-4;Dbxref=GeneID:100870191%2CGenbank:XM_003694406.2;Parent=rna-XM_003694406.2
NW_003790640.1	Gnomon	exon	349270	349408	.	+	.	ID=exon-XM_003694406.2-5;Dbxref=GeneID:100870191%2CGenbank:XM_003694406.2;Parent=rna-XM_003694406.2
NW_003790640.1	Gnomon	exon	349896	350051	.	+	.	ID=exon-XM_003694406.2-6;Dbxref=GeneID:100870191%2CGenbank:XM_003694406.2;Parent=rna-XM_003694406.2
NW_003790640.1	Gnomon	exon	350176	350334	.	+	.	ID=exon-XM_003694406.2-7;Dbxref=GeneID:100870191%2CGenbank:XM_003694406.2;Parent=rna-XM_003694406.2
NW_003790640.1	Gnomon	mRNA	894098	895953	.	+	.	Name=XM_012487484.2;ID=rna-XM_012487484.2;Dbxref=GeneID:100865828%2CGenbank:XM_012487484.2;Note=The sequence of the model RefSeq transcript was modified relative to this genomic sequence to represent the inferred CDS: inserted 1 base in 1 codon;Parent=gene-LOC100865828
NW_003790640.1	Gnomon	CDS	360944	361004	.	-	0	Name=XP_012343032.1;ID=cds-XP_012343032.1;Dbxref=GeneID:100870702%2CGenbank:XP_012343032.1;Parent=rna-XM_012487578.2
NW_003790640.1	Gnomon	CDS	359669	359862	.	-	0	Name=XP_012343032.1;ID=cds-XP_012343032.1;Dbxref=GeneID:100870702%2CGenbank:XP_012343032.1;Parent=rna-XM_012487578.2
NW_003790640.1	Gnomon	CDS	359424	359586	.	-	0	Name=XP_012343032.1;ID=cds-XP_012343032.1;Dbxref=GeneID:100870702%2CGenbank:XP_012343032.1;Parent=rna-XM_012487578.2
NW_003790640.1	Gnomon	CDS	359139	359278	.	-	0	Name=XP_012343032.1;ID=cds-XP_012343032.1;Dbxref=GeneID:100870702%2CGenbank:XP_012343032.1;Parent=rna-XM_012487578.2
NW_003790640.1	Gnomon	CDS	358687	359043	.	-	0	Name=XP_012343032.1;ID=cds-XP_012343032.1;Dbxref=GeneID:100870702%2CGenbank:XP_012343032.1;Parent=rna-XM_012487578.2
NW_003790640.1	Gnomon	CDS	358458	358595	.	-	0	Name=XP_012343032.1;ID=cds-XP_012343032.1;Dbxref=GeneID:100870702%2CGenbank:XP_012343032.1;Parent=rna-XM_012487578.2
NW_003790640.1	Gnomon	exon	1209405	1209649	.	+	.	ID=exon-XM_003694330.3-1;Dbxref=GeneID:100870190%2CGenbank:XM_003694330.3;Parent=rna-XM_003694330.3
NW_003790640.1	Gnomon	exon	1210179	1210555	.	+	.	ID=exon-XM_003694330.3-2;Dbxref=GeneID:100870190%2CGenbank:XM_003694330.3;Parent=rna-XM_003694330.3
NW_003790640.1	Gnomon	exon	1210623	1210707	.	+	.	ID=exon-XM_003694330.3-3;Dbxref=GeneID:100870190%2CGenbank:XM_003694330.3;Parent=rna-XM_003694330.3
NW_003790640.1	Gnomon	exon	1210771	1211829	.	+	.	ID=exon-XM_003694330.3-4;Dbxref=GeneID:100870190%2CGenbank:XM_003694330.3;Parent=rna-XM_003694330.3
NW_003790640.1	Gnomon	gene	493500	524044	.	-	.	Name=LOC100867609;ID=gene-LOC100867609;Dbxref=GeneID:100867609
NW_003790640.1	RefSeq	cDNA_match	1424200	1424401	.	+	.	ID=a21663d8-1b88-47fb-9c4d-2ab571ef5454;Target=XM_003694342.3 1 202
NW_003790640.1	RefSeq	cDNA_match	1424473	1424557	.	+	.	ID=a21663d8-1b88-47fb-9c4d-2ab571ef5454;Target=XM_003694342.3 1 202
NW_003790640.1	RefSeq	cDNA_match	1424780	1424855	.	+	.	ID=a21663d8-1b88-47fb-9c4d-2ab571ef5454;Target=XM_003694342.3 1 202
NW_003790640.1	RefSeq	cDNA_match	1424935	1425123	.	+	.	ID=a21663d8-1b88-47fb-9c4d-2ab571ef5454;Target=XM_003694342.3 1 202
NW_003790640.1	RefSeq	cDNA_match	1425204	1425478	.	+	.	ID=a21663d8-1b88-47fb-9c4d-2ab571ef5454;Target=XM_003694342.3 1 202
NW_003790640.1	RefSeq	cDNA_match	1425555	1425630	.	+	.	ID=a21663d8-1b88-47fb-9c4d-2ab571ef5454;Target=XM_003694342.3 1 202
NW_003790640.1	RefSeq	cDNA_match	1425706	1425884	.	+	.	ID=a21663d8-1b88-47fb-9c4d-2ab571ef5454;Target=XM_003694342.3 1 202
NW_003790640.1	RefSeq	cDNA_match	1426521	1426855	.	+	.	ID=a21663d8-1b88-47fb-9c4d-2ab571ef5454;Target=XM_003694342.3 1 202
NW_003790640.1	RefSeq	cDNA_match	1426922	1427235	.	+	.	ID=a21663d8-1b88-47fb-9c4d-2ab571ef5454;Target=XM_003694342.3 1 202
NW_003790640.1	RefSeq	cDNA_match	1427320	1427609	.	+	.	ID=a21663d8-1b88-47fb-9c4d-2ab571ef5454;Target=XM_003694342.3 1 202
NW_003790640.1	RefSeq	cDNA_match	1427751	1428875	.	+	.	ID=a21663d8-1b88-47fb-9c4d-2ab571ef5454;Target=XM_003694342.3 1 202
NW_003790640.1	Gnomon	mRNA	206153	215286	.	+	.	Name=XM_031916977.1;ID=rna-XM_031916977.1;Dbxref=GeneID:100863572%2CGenbank:XM_031916977.1;Parent=gene-LOC100863572
NW_003790640.1	Gnomon	mRNA	267176	271099	.	-	.	Name=XM_012487485.2;ID=rna-XM_012487485.2;Dbxref=GeneID:100868248%2CGenbank:XM_012487485.2;Note=The sequence of the model RefSeq transcript was modified relative to this genomic sequence to represent the inferred CDS: inserted 2 bases in 2 codons;Parent=gene-LOC100868248
NW_003790640.1	Gnomon	exon	143884	144225	.	-	.	ID=exon-XM_012487583.2-10;Dbxref=GeneID:100871856%2CGenbank:XM_012487583.2;Parent=rna-XM_012487583.2
NW_003790640.1	Gnomon	CDS	360944	361004	.	-	0	Name=XP_012343033.1;ID=cds-XP_012343033.1;Dbxref=GeneID:100870702%2CGenbank:XP_012343033.1;Parent=rna-XM_012487579.2
NW_003790640.1	Gnomon	CDS	359669	359862	.	-	0	Name=XP_012343033.1;ID=cds-XP_012343033.1;Dbxref=GeneID:100870702%2CGenbank:XP_012343033.1;Parent=rna-XM_012487579.2
NW_003790640.1	Gnomon	CDS	359424	359586	.	-	0	Name=XP_012343033.1;ID=cds-XP_012343033.1;Dbxref=GeneID:100870702%2CGenbank:XP_012343033.1;Parent=rna-XM_012487579.2
NW_003790640.1	Gnomon	CDS	359139	359278	.	-	0	Name=XP_012343033.1;ID=cds-XP_012343033.1;Dbxref=GeneID:100870702%2CGenbank:XP_012343033.1;Parent=rna-XM_012487579.2
NW_003790640.1	Gnomon	CDS	358687	359043	.	-	0	Name=XP_012343033.1;ID=cds-XP_012343033.1;Dbxref=GeneID:100870702%2CGenbank:XP_012343033.1;Parent=rna-XM_012487579.2
NW_003790640.1	Gnomon	CDS	358458	358595	.	-	0	Name=XP_012343033.1;ID=cds-XP_012343033.1;Dbxref=GeneID:100870702%2CGenbank:XP_012343033.1;Parent=rna-XM_012487579.2
NW_003790640.1	Gnomon	exon	1429130	1429597	.	-	.	ID=exon-XM_031916945.1-14;Dbxref=GeneID:100872098%2CGenbank:XM_031916945.1;Parent=rna-XM_031916945.1
NW_003790640.1	Gnomon	exon	1429857	1430160	.	-	.	ID=exon-XM_031916945.1-12;Dbxref=GeneID:100872098%2CGenbank:XM_031916945.1;Parent=rna-XM_031916945.1
NW_003790640.1	Gnomon	exon	1429660	1429790	.	-	.	ID=exon-XM_031916945.1-13;Dbxref=GeneID:100872098%2CGenbank:XM_031916945.1;Parent=rna-XM_031916945.1
NW_003790640.1	Gnomon	exon	1430472	1430633	.	-	.	ID=exon-XM_031916945.1-10;Dbxref=GeneID:100872098%2CGenbank:XM_031916945.1;Parent=rna-XM_031916945.1
NW_003790640.1	Gnomon	exon	1430243	1430381	.	-	.	ID=exon-XM_031916945.1-11;Dbxref=GeneID:100872098%2CGenbank:XM_031916945.1;Parent=rna-XM_031916945.1
NW_003790640.1	Gnomon	exon	342239	342658	.	-	.	ID=exon-XM_012487577.2-5;Dbxref=GeneID:100870312%2CGenbank:XM_012487577.2;Parent=rna-XM_012487577.2
NW_003790640.1	Gnomon	exon	341931	342164	.	-	.	ID=exon-XM_012487577.2-6;Dbxref=GeneID:100870312%2CGenbank:XM_012487577.2;Parent=rna-XM_012487577.2
NW_003790640.1	Gnomon	exon	344181	344721	.	-	.	ID=exon-XM_012487577.2-1;Dbxref=GeneID:100870312%2CGenbank:XM_012487577.2;Parent=rna-XM_012487577.2
NW_003790640.1	Gnomon	exon	343797	343935	.	-	.	ID=exon-XM_012487577.2-2;Dbxref=GeneID:100870312%2CGenbank:XM_012487577.2;Parent=rna-XM_012487577.2
NW_003790640.1	Gnomon	exon	343159	343636	.	-	.	ID=exon-XM_012487577.2-3;Dbxref=GeneID:100870312%2CGenbank:XM_012487577.2;Parent=rna-XM_012487577.2
NW_003790640.1	Gnomon	exon	342740	343077	.	-	.	ID=exon-XM_012487577.2-4;Dbxref=GeneID:100870312%2CGenbank:XM_012487577.2;Parent=rna-XM_012487577.2
NW_003790640.1	Gnomon	exon	334684	335097	.	+	.	ID=exon-XM_031917036.1-7;Dbxref=GeneID:100869829%2CGenbank:XM_031917036.1;Parent=rna-XM_031917036.1
NW_003790640.1	Gnomon	exon	335668	340116	.	+	.	ID=exon-XM_031917036.1-8;Dbxref=GeneID:100869829%2CGenbank:XM_031917036.1;Parent=rna-XM_031917036.1
NW_003790640.1	Gnomon	exon	329326	329603	.	+	.	ID=exon-XM_031917036.1-1;Dbxref=GeneID:100869829%2CGenbank:XM_031917036.1;Parent=rna-XM_031917036.1
NW_003790640.1	Gnomon	exon	329995	330214	.	+	.	ID=exon-XM_031917036.1-2;Dbxref=GeneID:100869829%2CGenbank:XM_031917036.1;Parent=rna-XM_031917036.1
NW_003790640.1	Gnomon	exon	333395	333514	.	+	.	ID=exon-XM_031917036.1-5;Dbxref=GeneID:100869829%2CGenbank:XM_031917036.1;Parent=rna-XM_031917036.1
NW_003790640.1	Gnomon	exon	333622	333722	.	+	.	ID=exon-XM_031917036.1-6;Dbxref=GeneID:100869829%2CGenbank:XM_031917036.1;Parent=rna-XM_031917036.1
NW_003790640.1	Gnomon	exon	332754	333038	.	+	.	ID=exon-XM_031917036.1-3;Dbxref=GeneID:100869829%2CGenbank:XM_031917036.1;Parent=rna-XM_031917036.1
NW_003790640.1	Gnomon	exon	333166	333301	.	+	.	ID=exon-XM_031917036.1-4;Dbxref=GeneID:100869829%2CGenbank:XM_031917036.1;Parent=rna-XM_031917036.1
NW_003790640.1	Gnomon	gene	1621885	1626757	.	-	.	Name=LOC100867570;ID=gene-LOC100867570;Dbxref=GeneID:100867570
NW_003790640.1	Gnomon	mRNA	206152	215286	.	+	.	Name=XM_031916978.1;ID=rna-XM_031916978.1;Dbxref=GeneID:100863572%2CGenbank:XM_031916978.1;Parent=gene-LOC100863572
NW_003790640.1	Gnomon	CDS	344181	344197	.	-	0	Name=XP_012343030.1;ID=cds-XP_012343030.1;Dbxref=GeneID:100870312%2CGenbank:XP_012343030.1;Parent=rna-XM_012487576.2
NW_003790640.1	Gnomon	CDS	343797	343935	.	-	0	Name=XP_012343030.1;ID=cds-XP_012343030.1;Dbxref=GeneID:100870312%2CGenbank:XP_012343030.1;Parent=rna-XM_012487576.2
NW_003790640.1	Gnomon	CDS	343159	343612	.	-	0	Name=XP_012343030.1;ID=cds-XP_012343030.1;Dbxref=GeneID:100870312%2CGenbank:XP_012343030.1;Parent=rna-XM_012487576.2
NW_003790640.1	Gnomon	CDS	342740	343077	.	-	0	Name=XP_012343030.1;ID=cds-XP_012343030.1;Dbxref=GeneID:100870312%2CGenbank:XP_012343030.1;Parent=rna-XM_012487576.2
NW_003790640.1	Gnomon	CDS	342243	342658	.	-	0	Name=XP_012343030.1;ID=cds-XP_012343030.1;Dbxref=GeneID:100870312%2CGenbank:XP_012343030.1;Parent=rna-XM_012487576.2
NW_003790640.1	Gnomon	CDS	341912	342164	.	-	0	Name=XP_012343030.1;ID=cds-XP_012343030.1;Dbxref=GeneID:100870312%2CGenbank:XP_012343030.1;Parent=rna-XM_012487576.2
NW_003790640.1	Gnomon	exon	1097438	1097595	.	-	.	ID=exon-XM_031916955.1-1;Dbxref=GeneID:100866617%2CGenbank:XM_031916955.1;Parent=rna-XM_031916955.1
NW_003790640.1	Gnomon	exon	1096480	1096919	.	-	.	ID=exon-XM_031916955.1-2;Dbxref=GeneID:100866617%2CGenbank:XM_031916955.1;Parent=rna-XM_031916955.1
NW_003790640.1	Gnomon	exon	1094291	1096032	.	-	.	ID=exon-XM_031916955.1-3;Dbxref=GeneID:100866617%2CGenbank:XM_031916955.1;Parent=rna-XM_031916955.1
NW_003790640.1	Gnomon	mRNA	288363	293518	.	-	.	Name=XM_012487486.2;ID=rna-XM_012487486.2;Dbxref=GeneID:100869950%2CGenbank:XM_012487486.2;Note=The sequence of the model RefSeq transcript was modified relative to this genomic sequence to represent the inferred CDS: inserted 1 base in 1 codon;Parent=gene-LOC100869950
NW_003790640.1	Gnomon	CDS	885104	885118	.	+	0	Name=XP_012342931.1;ID=cds-XP_012342931.1;Dbxref=GeneID:100869151%2CGenbank:XP_012342931.1;Parent=rna-XM_012487477.2
NW_003790640.1	Gnomon	CDS	885224	885292	.	+	0	Name=XP_012342931.1;ID=cds-XP_012342931.1;Dbxref=GeneID:100869151%2CGenbank:XP_012342931.1;Parent=rna-XM_012487477.2
NW_003790640.1	Gnomon	CDS	885381	885554	.	+	0	Name=XP_012342931.1;ID=cds-XP_012342931.1;Dbxref=GeneID:100869151%2CGenbank:XP_012342931.1;Parent=rna-XM_012487477.2
NW_003790640.1	Gnomon	CDS	885626	885822	.	+	0	Name=XP_012342931.1;ID=cds-XP_012342931.1;Dbxref=GeneID:100869151%2CGenbank:XP_012342931.1;Parent=rna-XM_012487477.2
NW_003790640.1	Gnomon	CDS	885906	886164	.	+	0	Name=XP_012342931.1;ID=cds-XP_012342931.1;Dbxref=GeneID:100869151%2CGenbank:XP_012342931.1;Parent=rna-XM_012487477.2
NW_003790640.1	Gnomon	CDS	886248	886402	.	+	0	Name=XP_012342931.1;ID=cds-XP_012342931.1;Dbxref=GeneID:100869151%2CGenbank:XP_012342931.1;Parent=rna-XM_012487477.2
NW_003790640.1	Gnomon	CDS	886496	886729	.	+	0	Name=XP_012342931.1;ID=cds-XP_012342931.1;Dbxref=GeneID:100869151%2CGenbank:XP_012342931.1;Parent=rna-XM_012487477.2
NW_003790640.1	Gnomon	CDS	886895	887195	.	+	0	Name=XP_012342931.1;ID=cds-XP_012342931.1;Dbxref=GeneID:100869151%2CGenbank:XP_012342931.1;Parent=rna-XM_012487477.2
NW_003790640.1	Gnomon	CDS	887271	887459	.	+	0	Name=XP_012342931.1;ID=cds-XP_012342931.1;Dbxref=GeneID:100869151%2CGenbank:XP_012342931.1;Parent=rna-XM_012487477.2
NW_003790640.1	Gnomon	CDS	887518	887640	.	+	0	Name=XP_012342931.1;ID=cds-XP_012342931.1;Dbxref=GeneID:100869151%2CGenbank:XP_012342931.1;Parent=rna-XM_012487477.2
NW_003790640.1	Gnomon	CDS	887739	887866	.	+	0	Name=XP_012342931.1;ID=cds-XP_012342931.1;Dbxref=GeneID:100869151%2CGenbank:XP_012342931.1;Parent=rna-XM_012487477.2
NW_003790640.1	Gnomon	CDS	887944	888156	.	+	0	Name=XP_012342931.1;ID=cds-XP_012342931.1;Dbxref=GeneID:100869151%2CGenbank:XP_012342931.1;Parent=rna-XM_012487477.2
NW_003790640.1	Gnomon	CDS	888235	888407	.	+	0	Name=XP_012342931.1;ID=cds-XP_012342931.1;Dbxref=GeneID:100869151%2CGenbank:XP_012342931.1;Parent=rna-XM_012487477.2
NW_003790640.1	Gnomon	CDS	888491	888788	.	+	0	Name=XP_012342931.1;ID=cds-XP_012342931.1;Dbxref=GeneID:100869151%2CGenbank:XP_012342931.1;Parent=rna-XM_012487477.2
NW_003790640.1	Gnomon	CDS	888859	889151	.	+	0	Name=XP_012342931.1;ID=cds-XP_012342931.1;Dbxref=GeneID:100869151%2CGenbank:XP_012342931.1;Parent=rna-XM_012487477.2
NW_003790640.1	Gnomon	CDS	889328	889749	.	+	0	Name=XP_012342931.1;ID=cds-XP_012342931.1;Dbxref=GeneID:100869151%2CGenbank:XP_012342931.1;Parent=rna-XM_012487477.2
NW_003790640.1	Gnomon	exon	1380514	1381338	.	-	.	ID=exon-XM_012487511.2-10;Dbxref=GeneID:100871340%2CGenbank:XM_012487511.2;Parent=rna-XM_012487511.2
NW_003790640.1	RefSeq	cDNA_match	1525664	1526819	.	+	.	ID=e14efc7d-6357-4e7a-b27f-161e070edecc;Target=XM_031916987.1 1 1157;Gap=M226 I1 M930
NW_003790640.1	RefSeq	cDNA_match	1528184	1528321	.	+	.	ID=e14efc7d-6357-4e7a-b27f-161e070edecc;Target=XM_031916987.1 1 1157;Gap=M226 I1 M930
NW_003790640.1	RefSeq	cDNA_match	1528684	1528762	.	+	.	ID=e14efc7d-6357-4e7a-b27f-161e070edecc;Target=XM_031916987.1 1 1157;Gap=M226 I1 M930
NW_003790640.1	RefSeq	cDNA_match	1532109	1532212	.	+	.	ID=e14efc7d-6357-4e7a-b27f-161e070edecc;Target=XM_031916987.1 1 1157;Gap=M226 I1 M930
NW_003790640.1	RefSeq	cDNA_match	1534733	1534993	.	+	.	ID=e14efc7d-6357-4e7a-b27f-161e070edecc;Target=XM_031916987.1 1 1157;Gap=M226 I1 M930
NW_003790640.1	RefSeq	cDNA_match	1535096	1535398	.	+	.	ID=e14efc7d-6357-4e7a-b27f-161e070edecc;Target=XM_031916987.1 1 1157;Gap=M226 I1 M930
NW_003790640.1	RefSeq	cDNA_match	1535665	1536104	.	+	.	ID=e14efc7d-6357-4e7a-b27f-161e070edecc;Target=XM_031916987.1 1 1157;Gap=M226 I1 M930
NW_003790640.1	RefSeq	cDNA_match	1536192	1536571	.	+	.	ID=e14efc7d-6357-4e7a-b27f-161e070edecc;Target=XM_031916987.1 1 1157;Gap=M226 I1 M930
NW_003790640.1	RefSeq	cDNA_match	1536677	1537283	.	+	.	ID=e14efc7d-6357-4e7a-b27f-161e070edecc;Target=XM_031916987.1 1 1157;Gap=M226 I1 M930
NW_003790640.1	RefSeq	cDNA_match	1538202	1538996	.	+	.	ID=e14efc7d-6357-4e7a-b27f-161e070edecc;Target=XM_031916987.1 1 1157;Gap=M226 I1 M930
NW_003790640.1	RefSeq	cDNA_match	1539970	1542495	.	+	.	ID=e14efc7d-6357-4e7a-b27f-161e070edecc;Target=XM_031916987.1 1 1157;Gap=M226 I1 M930
NW_003790640.1	Gnomon	CDS	356649	356747	.	-	0	Name=XP_003694456.1;ID=cds-XP_003694456.1;Dbxref=GeneID:100870581%2CGenbank:XP_003694456.1;Note=The sequence of the model RefSeq protein was modified relative to this genomic sequence to represent the inferred CDS: deleted 2 bases in 1 codon;Parent=rna-XM_003694408.2
NW_003790640.1	Gnomon	CDS	356379	356477	.	-	0	Name=XP_003694456.1;ID=cds-XP_003694456.1;Dbxref=GeneID:100870581%2CGenbank:XP_003694456.1;Note=The sequence of the model RefSeq protein was modified relative to this genomic sequence to represent the inferred CDS: deleted 2 bases in 1 codon;Parent=rna-XM_003694408.2
NW_003790640.1	Gnomon	CDS	355784	356206	.	-	0	Name=XP_003694456.1;ID=cds-XP_003694456.1;Dbxref=GeneID:100870581%2CGenbank:XP_003694456.1;Note=The sequence of the model RefSeq protein was modified relative to this genomic sequence to represent the inferred CDS: deleted 2 bases in 1 codon;Parent=rna-XM_003694408.2
NW_003790640.1	Gnomon	CDS	355575	355698	.	-	0	Name=XP_003694456.1;ID=cds-XP_003694456.1;Dbxref=GeneID:100870581%2CGenbank:XP_003694456.1;Note=The sequence of the model RefSeq protein was modified relative to this genomic sequence to represent the inferred CDS: deleted 2 bases in 1 codon;Parent=rna-XM_003694408.2
NW_003790640.1	Gnomon	CDS	355460	355500	.	-	0	Name=XP_003694456.1;ID=cds-XP_003694456.1;Dbxref=GeneID:100870581%2CGenbank:XP_003694456.1;Note=The sequence of the model RefSeq protein was modified relative to this genomic sequence to represent the inferred CDS: deleted 2 bases in 1 codon;Parent=rna-XM_003694408.2
NW_003790640.1	Gnomon	CDS	355287	355457	.	-	0	Name=XP_003694456.1;ID=cds-XP_003694456.1;Dbxref=GeneID:100870581%2CGenbank:XP_003694456.1;Note=The sequence of the model RefSeq protein was modified relative to this genomic sequence to represent the inferred CDS: deleted 2 bases in 1 codon;Parent=rna-XM_003694408.2
NW_003790640.1	Gnomon	CDS	355044	355224	.	-	0	Name=XP_003694456.1;ID=cds-XP_003694456.1;Dbxref=GeneID:100870581%2CGenbank:XP_003694456.1;Note=The sequence of the model RefSeq protein was modified relative to this genomic sequence to represent the inferred CDS: deleted 2 bases in 1 codon;Parent=rna-XM_003694408.2
NW_003790640.1	Gnomon	CDS	354836	354960	.	-	0	Name=XP_003694456.1;ID=cds-XP_003694456.1;Dbxref=GeneID:100870581%2CGenbank:XP_003694456.1;Note=The sequence of the model RefSeq protein was modified relative to this genomic sequence to represent the inferred CDS: deleted 2 bases in 1 codon;Parent=rna-XM_003694408.2
NW_003790640.1	Gnomon	exon	451253	451385	.	-	.	ID=exon-XM_003694306.3-4;Dbxref=GeneID:100866970%2CGenbank:XM_003694306.3;Parent=rna-XM_003694306.3
NW_003790640.1	Gnomon	exon	450857	451170	.	-	.	ID=exon-XM_003694306.3-5;Dbxref=GeneID:100866970%2CGenbank:XM_003694306.3;Parent=rna-XM_003694306.3
NW_003790640.1	Gnomon	exon	451799	452114	.	-	.	ID=exon-XM_003694306.3-2;Dbxref=GeneID:100866970%2CGenbank:XM_003694306.3;Parent=rna-XM_003694306.3
NW_003790640.1	Gnomon	gene	1552363	1554648	.	+	.	Name=LOC100867444;ID=gene-LOC100867444;Dbxref=GeneID:100867444
NW_003790640.1	Gnomon	exon	451453	451713	.	-	.	ID=exon-XM_003694306.3-3;Dbxref=GeneID:100866970%2CGenbank:XM_003694306.3;Parent=rna-XM_003694306.3
NW_003790640.1	Gnomon	exon	452248	452537	.	-	.	ID=exon-XM_003694306.3-1;Dbxref=GeneID:100866970%2CGenbank:XM_003694306.3;Parent=rna-XM_003694306.3
NW_003790640.1	RefSeq	cDNA_match	1239231	1239812	.	+	.	ID=ec255288-5147-4a02-9765-de8ba446c72b;Target=XM_012487520.2 1 582
NW_003790640.1	RefSeq	cDNA_match	1243132	1243581	.	+	.	ID=ec255288-5147-4a02-9765-de8ba446c72b;Target=XM_012487520.2 1 582
NW_003790640.1	RefSeq	cDNA_match	1243835	1244106	.	+	.	ID=ec255288-5147-4a02-9765-de8ba446c72b;Target=XM_012487520.2 1 582
NW_003790640.1	RefSeq	cDNA_match	1244274	1244820	.	+	.	ID=ec255288-5147-4a02-9765-de8ba446c72b;Target=XM_012487520.2 1 582
NW_003790640.1	RefSeq	cDNA_match	1247030	1249470	.	+	.	ID=ec255288-5147-4a02-9765-de8ba446c72b;Target=XM_012487520.2 1 582
NW_003790640.1	Gnomon	mRNA	358264	361203	.	-	.	Name=XM_012487580.2;ID=rna-XM_012487580.2;Dbxref=GeneID:100870702%2CGenbank:XM_012487580.2;Parent=gene-LOC100870702
NW_003790640.1	Gnomon	CDS	344181	344197	.	-	0	Name=XP_012343031.1;ID=cds-XP_012343031.1;Dbxref=GeneID:100870312%2CGenbank:XP_012343031.1;Parent=rna-XM_012487577.2
NW_003790640.1	Gnomon	CDS	343797	343935	.	-	0	Name=XP_012343031.1;ID=cds-XP_012343031.1;Dbxref=GeneID:100870312%2CGenbank:XP_012343031.1;Parent=rna-XM_012487577.2
NW_003790640.1	Gnomon	CDS	343159	343636	.	-	0	Name=XP_012343031.1;ID=cds-XP_012343031.1;Dbxref=GeneID:100870312%2CGenbank:XP_012343031.1;Parent=rna-XM_012487577.2
NW_003790640.1	Gnomon	CDS	342740	343077	.	-	0	Name=XP_012343031.1;ID=cds-XP_012343031.1;Dbxref=GeneID:100870312%2CGenbank:XP_012343031.1;Parent=rna-XM_012487577.2
NW_003790640.1	Gnomon	CDS	342239	342658	.	-	0	Name=XP_012343031.1;ID=cds-XP_012343031.1;Dbxref=GeneID:100870312%2CGenbank:XP_012343031.1;Parent=rna-XM_012487577.2
NW_003790640.1	Gnomon	CDS	904372	904428	.	+	0	Name=XP_012342932.1;ID=cds-XP_012342932.1;Dbxref=GeneID:100865951%2CGenbank:XP_012342932.1;Parent=rna-XM_012487478.2
NW_003790640.1	Gnomon	CDS	904953	905009	.	+	0	Name=XP_012342932.1;ID=cds-XP_012342932.1;Dbxref=GeneID:100865951%2CGenbank:XP_012342932.1;Parent=rna-XM_012487478.2
NW_003790640.1	Gnomon	CDS	907835	907970	.	+	0	Name=XP_012342932.1;ID=cds-XP_012342932.1;Dbxref=GeneID:100865951%2CGenbank:XP_012342932.1;Parent=rna-XM_012487478.2
NW_003790640.1	Gnomon	CDS	908158	908477	.	+	0	Name=XP_012342932.1;ID=cds-XP_012342932.1;Dbxref=GeneID:100865951%2CGenbank:XP_012342932.1;Parent=rna-XM_012487478.2
NW_003790640.1	Gnomon	CDS	908631	909620	.	+	0	Name=XP_012342932.1;ID=cds-XP_012342932.1;Dbxref=GeneID:100865951%2CGenbank:XP_012342932.1;Parent=rna-XM_012487478.2
NW_003790640.1	Gnomon	exon	212769	212961	.	+	.	ID=exon-XM_031916978.1-7;Dbxref=GeneID:100863572%2CGenbank:XM_031916978.1;Parent=rna-XM_031916978.1
NW_003790640.1	Gnomon	exon	213035	213306	.	+	.	ID=exon-XM_031916978.1-8;Dbxref=GeneID:100863572%2CGenbank:XM_031916978.1;Parent=rna-XM_031916978.1
NW_003790640.1	Gnomon	exon	213391	213600	.	+	.	ID=exon-XM_031916978.1-9;Dbxref=GeneID:100863572%2CGenbank:XM_031916978.1;Parent=rna-XM_031916978.1
NW_003790640.1	Gnomon	mRNA	246554	264796	.	-	.	Name=XM_012487487.2;ID=rna-XM_012487487.2;Dbxref=GeneID:100868371%2CGenbank:XM_012487487.2;Parent=gene-LOC100868371
NW_003790640.1	Gnomon	exon	206152	206864	.	+	.	ID=exon-XM_031916978.1-1;Dbxref=GeneID:100863572%2CGenbank:XM_031916978.1;Parent=rna-XM_031916978.1
NW_003790640.1	Gnomon	exon	207176	207385	.	+	.	ID=exon-XM_031916978.1-2;Dbxref=GeneID:100863572%2CGenbank:XM_031916978.1;Parent=rna-XM_031916978.1
NW_003790640.1	Gnomon	exon	211233	211655	.	+	.	ID=exon-XM_031916978.1-3;Dbxref=GeneID:100863572%2CGenbank:XM_031916978.1;Parent=rna-XM_031916978.1
NW_003790640.1	Gnomon	exon	211727	211929	.	+	.	ID=exon-XM_031916978.1-4;Dbxref=GeneID:100863572%2CGenbank:XM_031916978.1;Parent=rna-XM_031916978.1
NW_003790640.1	Gnomon	exon	212295	212425	.	+	.	ID=exon-XM_031916978.1-5;Dbxref=GeneID:100863572%2CGenbank:XM_031916978.1;Parent=rna-XM_031916978.1
NW_003790640.1	Gnomon	exon	212504	212680	.	+	.	ID=exon-XM_031916978.1-6;Dbxref=GeneID:100863572%2CGenbank:XM_031916978.1;Parent=rna-XM_031916978.1
NW_003790640.1	Gnomon	mRNA	206152	215286	.	+	.	Name=XM_031916976.1;ID=rna-XM_031916976.1;Dbxref=GeneID:100863572%2CGenbank:XM_031916976.1;Parent=gene-LOC100863572
NW_003790640.1	Gnomon	CDS	344181	344197	.	-	0	Name=XP_003694455.2;ID=cds-XP_003694455.2;Dbxref=GeneID:100870312%2CGenbank:XP_003694455.2;Parent=rna-XM_003694407.3
NW_003790640.1	Gnomon	CDS	343797	343935	.	-	0	Name=XP_003694455.2;ID=cds-XP_003694455.2;Dbxref=GeneID:100870312%2CGenbank:XP_003694455.2;Parent=rna-XM_003694407.3
NW_003790640.1	Gnomon	CDS	343159	343636	.	-	0	Name=XP_003694455.2;ID=cds-XP_003694455.2;Dbxref=GeneID:100870312%2CGenbank:XP_003694455.2;Parent=rna-XM_003694407.3
NW_003790640.1	Gnomon	CDS	342740	343077	.	-	0	Name=XP_003694455.2;ID=cds-XP_003694455.2;Dbxref=GeneID:100870312%2CGenbank:XP_003694455.2;Parent=rna-XM_003694407.3
NW_003790640.1	Gnomon	CDS	342243	342658	.	-	0	Name=XP_003694455.2;ID=cds-XP_003694455.2;Dbxref=GeneID:100870312%2CGenbank:XP_003694455.2;Parent=rna-XM_003694407.3
NW_003790640.1	Gnomon	CDS	341912	342164	.	-	0	Name=XP_003694455.2;ID=cds-XP_003694455.2;Dbxref=GeneID:100870312%2CGenbank:XP_003694455.2;Parent=rna-XM_003694407.3
NW_003790640.1	Gnomon	mRNA	358264	361163	.	-	.	Name=XM_012487581.2;ID=rna-XM_012487581.2;Dbxref=GeneID:100870702%2CGenbank:XM_012487581.2;Parent=gene-LOC100870702
NW_003790640.1	Gnomon	gene	1525664	1542495	.	+	.	Name=LOC100867322;ID=gene-LOC100867322;Dbxref=GeneID:100867322
NW_003790640.1	Gnomon	CDS	1307953	1308353	.	+	0	Name=XP_031772879.1;ID=cds-XP_031772879.1;Dbxref=GeneID:100866849%2CGenbank:XP_031772879.1;Parent=rna-XM_031917019.1
NW_003790640.1	Gnomon	CDS	1309083	1309259	.	+	0	Name=XP_031772879.1;ID=cds-XP_031772879.1;Dbxref=GeneID:100866849%2CGenbank:XP_031772879.1;Parent=rna-XM_031917019.1
NW_003790640.1	Gnomon	CDS	1309488	1309800	.	+	0	Name=XP_031772879.1;ID=cds-XP_031772879.1;Dbxref=GeneID:100866849%2CGenbank:XP_031772879.1;Parent=rna-XM_031917019.1
NW_003790640.1	Gnomon	gene	1560328	1597994	.	+	.	Name=LOC100872532;ID=gene-LOC100872532;Dbxref=GeneID:100872532
NW_003790640.1	Gnomon	exon	556915	557010	.	+	.	ID=exon-XM_031916981.1-1;Dbxref=GeneID:116413856%2CGenbank:XM_031916981.1;Parent=rna-XM_031916981.1
NW_003790640.1	Gnomon	exon	557433	557472	.	+	.	ID=exon-XM_031916981.1-2;Dbxref=GeneID:116413856%2CGenbank:XM_031916981.1;Parent=rna-XM_031916981.1
NW_003790640.1	Gnomon	exon	560481	560658	.	+	.	ID=exon-XM_031916981.1-5;Dbxref=GeneID:116413856%2CGenbank:XM_031916981.1;Parent=rna-XM_031916981.1
NW_003790640.1	Gnomon	exon	560722	561002	.	+	.	ID=exon-XM_031916981.1-6;Dbxref=GeneID:116413856%2CGenbank:XM_031916981.1;Parent=rna-XM_031916981.1
NW_003790640.1	Gnomon	exon	557719	557849	.	+	.	ID=exon-XM_031916981.1-3;Dbxref=GeneID:116413856%2CGenbank:XM_031916981.1;Parent=rna-XM_031916981.1
NW_003790640.1	Gnomon	exon	557944	559708	.	+	.	ID=exon-XM_031916981.1-4;Dbxref=GeneID:116413856%2CGenbank:XM_031916981.1;Parent=rna-XM_031916981.1
NW_003790640.1	Gnomon	exon	94554	95083	.	+	.	ID=exon-XM_031916950.1-10;Dbxref=GeneID:100869267%2CGenbank:XM_031916950.1;Parent=rna-XM_031916950.1
NW_003790640.1	Gnomon	CDS	348467	348643	.	+	0	Name=XP_003694454.1;ID=cds-XP_003694454.1;Dbxref=GeneID:100870191%2CGenbank:XP_003694454.1;Parent=rna-XM_003694406.2
NW_003790640.1	Gnomon	CDS	348729	348851	.	+	0	Name=XP_003694454.1;ID=cds-XP_003694454.1;Dbxref=GeneID:100870191%2CGenbank:XP_003694454.1;Parent=rna-XM_003694406.2
NW_003790640.1	Gnomon	CDS	348915	349141	.	+	0	Name=XP_003694454.1;ID=cds-XP_003694454.1;Dbxref=GeneID:100870191%2CGenbank:XP_003694454.1;Parent=rna-XM_003694406.2
NW_003790640.1	Gnomon	CDS	349270	349408	.	+	0	Name=XP_003694454.1;ID=cds-XP_003694454.1;Dbxref=GeneID:100870191%2CGenbank:XP_003694454.1;Parent=rna-XM_003694406.2
NW_003790640.1	Gnomon	CDS	349896	350051	.	+	0	Name=XP_003694454.1;ID=cds-XP_003694454.1;Dbxref=GeneID:100870191%2CGenbank:XP_003694454.1;Parent=rna-XM_003694406.2
NW_003790640.1	Gnomon	CDS	350176	350334	.	+	0	Name=XP_003694454.1;ID=cds-XP_003694454.1;Dbxref=GeneID:100870191%2CGenbank:XP_003694454.1;Parent=rna-XM_003694406.2
NW_003790640.1	Gnomon	CDS	350422	350472	.	+	0	Name=XP_003694454.1;ID=cds-XP_003694454.1;Dbxref=GeneID:100870191%2CGenbank:XP_003694454.1;Parent=rna-XM_003694406.2
NW_003790640.1	Gnomon	CDS	350541	350923	.	+	0	Name=XP_003694454.1;ID=cds-XP_003694454.1;Dbxref=GeneID:100870191%2CGenbank:XP_003694454.1;Parent=rna-XM_003694406.2
NW_003790640.1	Gnomon	CDS	351003	351213	.	+	0	Name=XP_003694454.1;ID=cds-XP_003694454.1;Dbxref=GeneID:100870191%2CGenbank:XP_003694454.1;Parent=rna-XM_003694406.2
NW_003790640.1	Gnomon	CDS	351313	351383	.	+	0	Name=XP_003694454.1;ID=cds-XP_003694454.1;Dbxref=GeneID:100870191%2CGenbank:XP_003694454.1;Parent=rna-XM_003694406.2
NW_003790640.1	Gnomon	CDS	353001	353067	.	+	0	Name=XP_003694454.1;ID=cds-XP_003694454.1;Dbxref=GeneID:100870191%2CGenbank:XP_003694454.1;Parent=rna-XM_003694406.2
NW_003790640.1	Gnomon	exon	1251588	1251728	.	+	.	ID=exon-XM_003694332.3-7;Dbxref=GeneID:100870742%2CGenbank:XM_003694332.3;Parent=rna-XM_003694332.3
NW_003790640.1	Gnomon	exon	1250309	1250487	.	+	.	ID=exon-XM_003694332.3-3;Dbxref=GeneID:100870742%2CGenbank:XM_003694332.3;Parent=rna-XM_003694332.3
NW_003790640.1	Gnomon	exon	1250555	1250753	.	+	.	ID=exon-XM_003694332.3-4;Dbxref=GeneID:100870742%2CGenbank:XM_003694332.3;Parent=rna-XM_003694332.3
NW_003790640.1	Gnomon	exon	1250841	1251051	.	+	.	ID=exon-XM_003694332.3-5;Dbxref=GeneID:100870742%2CGenbank:XM_003694332.3;Parent=rna-XM_003694332.3
NW_003790640.1	Gnomon	exon	1251123	1251516	.	+	.	ID=exon-XM_003694332.3-6;Dbxref=GeneID:100870742%2CGenbank:XM_003694332.3;Parent=rna-XM_003694332.3
NW_003790640.1	Gnomon	exon	1249717	1249952	.	+	.	ID=exon-XM_003694332.3-1;Dbxref=GeneID:100870742%2CGenbank:XM_003694332.3;Parent=rna-XM_003694332.3
NW_003790640.1	Gnomon	exon	1250086	1250236	.	+	.	ID=exon-XM_003694332.3-2;Dbxref=GeneID:100870742%2CGenbank:XM_003694332.3;Parent=rna-XM_003694332.3
NW_003790640.1	Gnomon	exon	63381	63475	.	+	.	ID=exon-XM_031917038.1-9;Dbxref=GeneID:100870070%2CGenbank:XM_031917038.1;Parent=rna-XM_031917038.1
NW_003790640.1	Gnomon	exon	62952	63113	.	+	.	ID=exon-XM_031917038.1-7;Dbxref=GeneID:100870070%2CGenbank:XM_031917038.1;Parent=rna-XM_031917038.1
NW_003790640.1	Gnomon	exon	63183	63286	.	+	.	ID=exon-XM_031917038.1-8;Dbxref=GeneID:100870070%2CGenbank:XM_031917038.1;Parent=rna-XM_031917038.1
NW_003790640.1	Gnomon	exon	62124	62317	.	+	.	ID=exon-XM_031917038.1-5;Dbxref=GeneID:100870070%2CGenbank:XM_031917038.1;Parent=rna-XM_031917038.1
NW_003790640.1	Gnomon	exon	62395	62865	.	+	.	ID=exon-XM_031917038.1-6;Dbxref=GeneID:100870070%2CGenbank:XM_031917038.1;Parent=rna-XM_031917038.1
NW_003790640.1	Gnomon	exon	61519	61653	.	+	.	ID=exon-XM_031917038.1-3;Dbxref=GeneID:100870070%2CGenbank:XM_031917038.1;Parent=rna-XM_031917038.1
NW_003790640.1	Gnomon	exon	61875	62011	.	+	.	ID=exon-XM_031917038.1-4;Dbxref=GeneID:100870070%2CGenbank:XM_031917038.1;Parent=rna-XM_031917038.1
NW_003790640.1	Gnomon	exon	60428	60594	.	+	.	ID=exon-XM_031917038.1-1;Dbxref=GeneID:100870070%2CGenbank:XM_031917038.1;Parent=rna-XM_031917038.1
NW_003790640.1	Gnomon	exon	61269	61435	.	+	.	ID=exon-XM_031917038.1-2;Dbxref=GeneID:100870070%2CGenbank:XM_031917038.1;Parent=rna-XM_031917038.1
NW_003790640.1	Gnomon	exon	54583	54898	.	-	.	ID=exon-XM_012487539.2-14;Dbxref=GeneID:100870986%2CGenbank:XM_012487539.2;Parent=rna-XM_012487539.2
NW_003790640.1	Gnomon	exon	55204	55313	.	-	.	ID=exon-XM_012487539.2-12;Dbxref=GeneID:100870986%2CGenbank:XM_012487539.2;Parent=rna-XM_012487539.2
NW_003790640.1	Gnomon	exon	54987	55132	.	-	.	ID=exon-XM_012487539.2-13;Dbxref=GeneID:100870986%2CGenbank:XM_012487539.2;Parent=rna-XM_012487539.2
NW_003790640.1	Gnomon	exon	57324	57470	.	-	.	ID=exon-XM_012487539.2-10;Dbxref=GeneID:100870986%2CGenbank:XM_012487539.2;Parent=rna-XM_012487539.2
NW_003790640.1	Gnomon	exon	57028	57241	.	-	.	ID=exon-XM_012487539.2-11;Dbxref=GeneID:100870986%2CGenbank:XM_012487539.2;Parent=rna-XM_012487539.2
NW_003790640.1	Gnomon	mRNA	60428	73038	.	+	.	Name=XM_012487535.2;ID=rna-XM_012487535.2;Dbxref=GeneID:100870070%2CGenbank:XM_012487535.2;Parent=gene-LOC100870070
NW_003790640.1	Gnomon	CDS	60592	60594	.	+	0	Name=XP_003694453.1;ID=cds-XP_003694453.1;Dbxref=GeneID:100870070%2CGenbank:XP_003694453.1;Parent=rna-XM_003694405.3
NW_003790640.1	Gnomon	CDS	61269	61435	.	+	0	Name=XP_003694453.1;ID=cds-XP_003694453.1;Dbxref=GeneID:100870070%2CGenbank:XP_003694453.1;Parent=rna-XM_003694405.3
NW_003790640.1	Gnomon	CDS	61519	61653	.	+	0	Name=XP_003694453.1;ID=cds-XP_003694453.1;Dbxref=GeneID:100870070%2CGenbank:XP_003694453.1;Parent=rna-XM_003694405.3
NW_003790640.1	Gnomon	CDS	61875	62011	.	+	0	Name=XP_003694453.1;ID=cds-XP_003694453.1;Dbxref=GeneID:100870070%2CGenbank:XP_003694453.1;Parent=rna-XM_003694405.3
NW_003790640.1	Gnomon	CDS	62124	62317	.	+	0	Name=XP_003694453.1;ID=cds-XP_003694453.1;Dbxref=GeneID:100870070%2CGenbank:XP_003694453.1;Parent=rna-XM_003694405.3
NW_003790640.1	Gnomon	CDS	62395	62865	.	+	0	Name=XP_003694453.1;ID=cds-XP_003694453.1;Dbxref=GeneID:100870070%2CGenbank:XP_003694453.1;Parent=rna-XM_003694405.3
NW_003790640.1	Gnomon	CDS	62952	63113	.	+	0	Name=XP_003694453.1;ID=cds-XP_003694453.1;Dbxref=GeneID:100870070%2CGenbank:XP_003694453.1;Parent=rna-XM_003694405.3
NW_003790640.1	Gnomon	CDS	63183	63286	.	+	0	Name=XP_003694453.1;ID=cds-XP_003694453.1;Dbxref=GeneID:100870070%2CGenbank:XP_003694453.1;Parent=rna-XM_003694405.3
NW_003790640.1	Gnomon	CDS	63381	63475	.	+	0	Name=XP_003694453.1;ID=cds-XP_003694453.1;Dbxref=GeneID:100870070%2CGenbank:XP_003694453.1;Parent=rna-XM_003694405.3
NW_003790640.1	Gnomon	CDS	63545	63782	.	+	0	Name=XP_003694453.1;ID=cds-XP_003694453.1;Dbxref=GeneID:100870070%2CGenbank:XP_003694453.1;Parent=rna-XM_003694405.3
NW_003790640.1	Gnomon	CDS	64014	64124	.	+	0	Name=XP_003694453.1;ID=cds-XP_003694453.1;Dbxref=GeneID:100870070%2CGenbank:XP_003694453.1;Parent=rna-XM_003694405.3
NW_003790640.1	Gnomon	CDS	64339	64432	.	+	0	Name=XP_003694453.1;ID=cds-XP_003694453.1;Dbxref=GeneID:100870070%2CGenbank:XP_003694453.1;Parent=rna-XM_003694405.3
NW_003790640.1	Gnomon	CDS	64505	64722	.	+	0	Name=XP_003694453.1;ID=cds-XP_003694453.1;Dbxref=GeneID:100870070%2CGenbank:XP_003694453.1;Parent=rna-XM_003694405.3
NW_003790640.1	Gnomon	CDS	64789	65024	.	+	0	Name=XP_003694453.1;ID=cds-XP_003694453.1;Dbxref=GeneID:100870070%2CGenbank:XP_003694453.1;Parent=rna-XM_003694405.3
NW_003790640.1	Gnomon	CDS	65085	65209	.	+	0	Name=XP_003694453.1;ID=cds-XP_003694453.1;Dbxref=GeneID:100870070%2CGenbank:XP_003694453.1;Parent=rna-XM_003694405.3
NW_003790640.1	Gnomon	CDS	65305	65453	.	+	0	Name=XP_003694453.1;ID=cds-XP_003694453.1;Dbxref=GeneID:100870070%2CGenbank:XP_003694453.1;Parent=rna-XM_003694405.3
NW_003790640.1	Gnomon	CDS	68661	68804	.	+	0	Name=XP_003694453.1;ID=cds-XP_003694453.1;Dbxref=GeneID:100870070%2CGenbank:XP_003694453.1;Parent=rna-XM_003694405.3
NW_003790640.1	Gnomon	CDS	69511	69655	.	+	0	Name=XP_003694453.1;ID=cds-XP_003694453.1;Dbxref=GeneID:100870070%2CGenbank:XP_003694453.1;Parent=rna-XM_003694405.3
NW_003790640.1	Gnomon	CDS	69719	69927	.	+	0	Name=XP_003694453.1;ID=cds-XP_003694453.1;Dbxref=GeneID:100870070%2CGenbank:XP_003694453.1;Parent=rna-XM_003694405.3
NW_003790640.1	Gnomon	CDS	71107	71281	.	+	0	Name=XP_003694453.1;ID=cds-XP_003694453.1;Dbxref=GeneID:100870070%2CGenbank:XP_003694453.1;Parent=rna-XM_003694405.3
NW_003790640.1	Gnomon	CDS	71437	71682	.	+	0	Name=XP_003694453.1;ID=cds-XP_003694453.1;Dbxref=GeneID:100870070%2CGenbank:XP_003694453.1;Parent=rna-XM_003694405.3
NW_003790640.1	Gnomon	CDS	72084	72321	.	+	0	Name=XP_003694453.1;ID=cds-XP_003694453.1;Dbxref=GeneID:100870070%2CGenbank:XP_003694453.1;Parent=rna-XM_003694405.3
NW_003790640.1	Gnomon	CDS	72401	72494	.	+	0	Name=XP_003694453.1;ID=cds-XP_003694453.1;Dbxref=GeneID:100870070%2CGenbank:XP_003694453.1;Parent=rna-XM_003694405.3
NW_003790640.1	Gnomon	CDS	72701	72862	.	+	0	Name=XP_003694453.1;ID=cds-XP_003694453.1;Dbxref=GeneID:100870070%2CGenbank:XP_003694453.1;Parent=rna-XM_003694405.3
NW_003790640.1	Gnomon	CDS	72922	72994	.	+	0	Name=XP_003694453.1;ID=cds-XP_003694453.1;Dbxref=GeneID:100870070%2CGenbank:XP_003694453.1;Parent=rna-XM_003694405.3
NW_003790640.1	Gnomon	CDS	525981	526122	.	+	0	Name=XP_003694359.2;ID=cds-XP_003694359.2;Dbxref=GeneID:100867896%2CGenbank:XP_003694359.2;Parent=rna-XM_003694311.3
NW_003790640.1	Gnomon	CDS	526459	526742	.	+	0	Name=XP_003694359.2;ID=cds-XP_003694359.2;Dbxref=GeneID:100867896%2CGenbank:XP_003694359.2;Parent=rna-XM_003694311.3
NW_003790640.1	Gnomon	mRNA	525954	527364	.	+	.	Name=XM_003694311.3;ID=rna-XM_003694311.3;Dbxref=GeneID:100867896%2CGenbank:XM_003694311.3;Parent=gene-LOC100867896
NW_003790640.1	Gnomon	mRNA	206154	215286	.	+	.	Name=XM_031916979.1;ID=rna-XM_031916979.1;Dbxref=GeneID:100863572%2CGenbank:XM_031916979.1;Parent=gene-LOC100863572
NW_003790640.1	Gnomon	gene	1607271	1609615	.	+	.	Name=LOC100862985;ID=gene-LOC100862985;Dbxref=GeneID:100862985
NW_003790640.1	Gnomon	gene	1435323	1436619	.	-	.	Name=LOC100872337;ID=gene-LOC100872337;Dbxref=GeneID:100872337
NW_003790640.1	Gnomon	exon	197889	198169	.	+	.	ID=exon-XM_012487553.2-9;Dbxref=GeneID:100872649%2CGenbank:XM_012487553.2;Parent=rna-XM_012487553.2
NW_003790640.1	Gnomon	exon	197110	197496	.	+	.	ID=exon-XM_012487553.2-7;Dbxref=GeneID:100872649%2CGenbank:XM_012487553.2;Parent=rna-XM_012487553.2
NW_003790640.1	Gnomon	exon	197591	197829	.	+	.	ID=exon-XM_012487553.2-8;Dbxref=GeneID:100872649%2CGenbank:XM_012487553.2;Parent=rna-XM_012487553.2
NW_003790640.1	Gnomon	exon	174546	174702	.	+	.	ID=exon-XM_012487553.2-1;Dbxref=GeneID:100872649%2CGenbank:XM_012487553.2;Parent=rna-XM_012487553.2
NW_003790640.1	Gnomon	exon	193093	193314	.	+	.	ID=exon-XM_012487553.2-2;Dbxref=GeneID:100872649%2CGenbank:XM_012487553.2;Parent=rna-XM_012487553.2
NW_003790640.1	Gnomon	exon	196436	196533	.	+	.	ID=exon-XM_012487553.2-5;Dbxref=GeneID:100872649%2CGenbank:XM_012487553.2;Parent=rna-XM_012487553.2
NW_003790640.1	Gnomon	exon	196721	197032	.	+	.	ID=exon-XM_012487553.2-6;Dbxref=GeneID:100872649%2CGenbank:XM_012487553.2;Parent=rna-XM_012487553.2
NW_003790640.1	Gnomon	exon	194109	194413	.	+	.	ID=exon-XM_012487553.2-3;Dbxref=GeneID:100872649%2CGenbank:XM_012487553.2;Parent=rna-XM_012487553.2
NW_003790640.1	Gnomon	exon	196133	196356	.	+	.	ID=exon-XM_012487553.2-4;Dbxref=GeneID:100872649%2CGenbank:XM_012487553.2;Parent=rna-XM_012487553.2
NW_003790640.1	Gnomon	exon	344181	344721	.	-	.	ID=exon-XM_003694407.3-1;Dbxref=GeneID:100870312%2CGenbank:XM_003694407.3;Parent=rna-XM_003694407.3
NW_003790640.1	Gnomon	exon	342740	343077	.	-	.	ID=exon-XM_003694407.3-4;Dbxref=GeneID:100870312%2CGenbank:XM_003694407.3;Parent=rna-XM_003694407.3
NW_003790640.1	Gnomon	exon	342243	342658	.	-	.	ID=exon-XM_003694407.3-5;Dbxref=GeneID:100870312%2CGenbank:XM_003694407.3;Parent=rna-XM_003694407.3
NW_003790640.1	Gnomon	exon	343797	343935	.	-	.	ID=exon-XM_003694407.3-2;Dbxref=GeneID:100870312%2CGenbank:XM_003694407.3;Parent=rna-XM_003694407.3
NW_003790640.1	Gnomon	exon	343159	343636	.	-	.	ID=exon-XM_003694407.3-3;Dbxref=GeneID:100870312%2CGenbank:XM_003694407.3;Parent=rna-XM_003694407.3
NW_003790640.1	Gnomon	exon	341867	342164	.	-	.	ID=exon-XM_003694407.3-6;Dbxref=GeneID:100870312%2CGenbank:XM_003694407.3;Parent=rna-XM_003694407.3
NW_003790640.1	Gnomon	mRNA	532690	535882	.	-	.	Name=XM_003694312.3;ID=rna-XM_003694312.3;Dbxref=GeneID:100868009%2CGenbank:XM_003694312.3;Parent=gene-LOC100868009
NW_003790640.1	Gnomon	gene	1433698	1438027	.	+	.	Name=LOC100872221;ID=gene-LOC100872221;Dbxref=GeneID:100872221
NW_003790640.1	Gnomon	CDS	287112	287221	.	-	0	Name=XP_003694450.1;ID=cds-XP_003694450.1;Dbxref=GeneID:100869594%2CGenbank:XP_003694450.1;Parent=rna-XM_003694402.3
NW_003790640.1	Gnomon	CDS	286597	286831	.	-	0	Name=XP_003694450.1;ID=cds-XP_003694450.1;Dbxref=GeneID:100869594%2CGenbank:XP_003694450.1;Parent=rna-XM_003694402.3
NW_003790640.1	Gnomon	CDS	286307	286511	.	-	0	Name=XP_003694450.1;ID=cds-XP_003694450.1;Dbxref=GeneID:100869594%2CGenbank:XP_003694450.1;Parent=rna-XM_003694402.3
NW_003790640.1	Gnomon	CDS	286080	286234	.	-	0	Name=XP_003694450.1;ID=cds-XP_003694450.1;Dbxref=GeneID:100869594%2CGenbank:XP_003694450.1;Parent=rna-XM_003694402.3
NW_003790640.1	Gnomon	CDS	285870	286004	.	-	0	Name=XP_003694450.1;ID=cds-XP_003694450.1;Dbxref=GeneID:100869594%2CGenbank:XP_003694450.1;Parent=rna-XM_003694402.3
NW_003790640.1	Gnomon	CDS	285613	285729	.	-	0	Name=XP_003694450.1;ID=cds-XP_003694450.1;Dbxref=GeneID:100869594%2CGenbank:XP_003694450.1;Parent=rna-XM_003694402.3
NW_003790640.1	RefSeq	cDNA_match	981386	981879	.	-	.	ID=a33f6489-98f3-4a43-accb-10585175c920;Target=XM_031917010.1 1 494
NW_003790640.1	RefSeq	cDNA_match	979879	980033	.	-	.	ID=a33f6489-98f3-4a43-accb-10585175c920;Target=XM_031917010.1 1 494
NW_003790640.1	RefSeq	cDNA_match	971738	972228	.	-	.	ID=a33f6489-98f3-4a43-accb-10585175c920;Target=XM_031917010.1 1 494
NW_003790640.1	RefSeq	cDNA_match	969598	969743	.	-	.	ID=a33f6489-98f3-4a43-accb-10585175c920;Target=XM_031917010.1 1 494
NW_003790640.1	RefSeq	cDNA_match	969209	969502	.	-	.	ID=a33f6489-98f3-4a43-accb-10585175c920;Target=XM_031917010.1 1 494
NW_003790640.1	RefSeq	cDNA_match	968722	968923	.	-	.	ID=a33f6489-98f3-4a43-accb-10585175c920;Target=XM_031917010.1 1 494
NW_003790640.1	RefSeq	cDNA_match	968371	968586	.	-	.	ID=a33f6489-98f3-4a43-accb-10585175c920;Target=XM_031917010.1 1 494
NW_003790640.1	RefSeq	cDNA_match	967781	968121	.	-	.	ID=a33f6489-98f3-4a43-accb-10585175c920;Target=XM_031917010.1 1 494
NW_003790640.1	Gnomon	exon	342740	343077	.	-	.	ID=exon-XM_012487576.2-4;Dbxref=GeneID:100870312%2CGenbank:XM_012487576.2;Parent=rna-XM_012487576.2
NW_003790640.1	Gnomon	exon	342243	342658	.	-	.	ID=exon-XM_012487576.2-5;Dbxref=GeneID:100870312%2CGenbank:XM_012487576.2;Parent=rna-XM_012487576.2
NW_003790640.1	Gnomon	exon	343797	343935	.	-	.	ID=exon-XM_012487576.2-2;Dbxref=GeneID:100870312%2CGenbank:XM_012487576.2;Parent=rna-XM_012487576.2
NW_003790640.1	Gnomon	exon	343159	343612	.	-	.	ID=exon-XM_012487576.2-3;Dbxref=GeneID:100870312%2CGenbank:XM_012487576.2;Parent=rna-XM_012487576.2
NW_003790640.1	Gnomon	exon	344181	344721	.	-	.	ID=exon-XM_012487576.2-1;Dbxref=GeneID:100870312%2CGenbank:XM_012487576.2;Parent=rna-XM_012487576.2
NW_003790640.1	Gnomon	exon	341867	342164	.	-	.	ID=exon-XM_012487576.2-6;Dbxref=GeneID:100870312%2CGenbank:XM_012487576.2;Parent=rna-XM_012487576.2
NW_003790640.1	Gnomon	exon	1155368	1155603	.	-	.	ID=exon-XM_031916957.1-1;Dbxref=GeneID:116414498%2CGenbank:XM_031916957.1;Parent=rna-XM_031916957.1
NW_003790640.1	Gnomon	exon	1155031	1155269	.	-	.	ID=exon-XM_031916957.1-2;Dbxref=GeneID:116414498%2CGenbank:XM_031916957.1;Parent=rna-XM_031916957.1
NW_003790640.1	Gnomon	exon	1154808	1154946	.	-	.	ID=exon-XM_031916957.1-3;Dbxref=GeneID:116414498%2CGenbank:XM_031916957.1;Parent=rna-XM_031916957.1
NW_003790640.1	Gnomon	exon	1154622	1154718	.	-	.	ID=exon-XM_031916957.1-4;Dbxref=GeneID:116414498%2CGenbank:XM_031916957.1;Parent=rna-XM_031916957.1
NW_003790640.1	Gnomon	CDS	450269	450340	.	+	0	Name=XP_003694357.1;ID=cds-XP_003694357.1;Dbxref=GeneID:100867204%2CGenbank:XP_003694357.1;Parent=rna-XM_003694309.3
NW_003790640.1	Gnomon	CDS	450437	450676	.	+	0	Name=XP_003694357.1;ID=cds-XP_003694357.1;Dbxref=GeneID:100867204%2CGenbank:XP_003694357.1;Parent=rna-XM_003694309.3
NW_003790640.1	Gnomon	exon	1150813	1150958	.	+	.	ID=exon-XM_031916956.1-1;Dbxref=GeneID:105735695%2CGenbank:XM_031916956.1;Parent=rna-XM_031916956.1
NW_003790640.1	Gnomon	exon	1151059	1151195	.	+	.	ID=exon-XM_031916956.1-2;Dbxref=GeneID:105735695%2CGenbank:XM_031916956.1;Parent=rna-XM_031916956.1
NW_003790640.1	Gnomon	exon	1151926	1152098	.	+	.	ID=exon-XM_031916956.1-5;Dbxref=GeneID:105735695%2CGenbank:XM_031916956.1;Parent=rna-XM_031916956.1
NW_003790640.1	Gnomon	exon	1152988	1153311	.	+	.	ID=exon-XM_031916956.1-6;Dbxref=GeneID:105735695%2CGenbank:XM_031916956.1;Parent=rna-XM_031916956.1
NW_003790640.1	Gnomon	exon	1151293	1151545	.	+	.	ID=exon-XM_031916956.1-3;Dbxref=GeneID:105735695%2CGenbank:XM_031916956.1;Parent=rna-XM_031916956.1
NW_003790640.1	Gnomon	exon	1151626	1151858	.	+	.	ID=exon-XM_031916956.1-4;Dbxref=GeneID:105735695%2CGenbank:XM_031916956.1;Parent=rna-XM_031916956.1
NW_003790640.1	Gnomon	mRNA	538547	542776	.	-	.	Name=XM_003694313.3;ID=rna-XM_003694313.3;Dbxref=GeneID:100868128%2CGenbank:XM_003694313.3;Parent=gene-LOC100868128
NW_003790640.1	Gnomon	exon	488693	488780	.	+	.	ID=exon-XM_003694307.3-3;Dbxref=GeneID:100867092%2CGenbank:XM_003694307.3;Parent=rna-XM_003694307.3
NW_003790640.1	Gnomon	exon	488898	488984	.	+	.	ID=exon-XM_003694307.3-4;Dbxref=GeneID:100867092%2CGenbank:XM_003694307.3;Parent=rna-XM_003694307.3
NW_003790640.1	Gnomon	exon	489056	489398	.	+	.	ID=exon-XM_003694307.3-5;Dbxref=GeneID:100867092%2CGenbank:XM_003694307.3;Parent=rna-XM_003694307.3
NW_003790640.1	Gnomon	exon	488088	488320	.	+	.	ID=exon-XM_003694307.3-1;Dbxref=GeneID:100867092%2CGenbank:XM_003694307.3;Parent=rna-XM_003694307.3
NW_003790640.1	Gnomon	exon	488524	488634	.	+	.	ID=exon-XM_003694307.3-2;Dbxref=GeneID:100867092%2CGenbank:XM_003694307.3;Parent=rna-XM_003694307.3
NW_003790640.1	Gnomon	exon	551788	552321	.	-	.	ID=exon-XM_031917014.1-3;Dbxref=GeneID:100864757%2CGenbank:XM_031917014.1;Parent=rna-XM_031917014.1
NW_003790640.1	Gnomon	exon	551450	551669	.	-	.	ID=exon-XM_031917014.1-4;Dbxref=GeneID:100864757%2CGenbank:XM_031917014.1;Parent=rna-XM_031917014.1
NW_003790640.1	Gnomon	exon	551151	551360	.	-	.	ID=exon-XM_031917014.1-5;Dbxref=GeneID:100864757%2CGenbank:XM_031917014.1;Parent=rna-XM_031917014.1
NW_003790640.1	Gnomon	exon	550920	551035	.	-	.	ID=exon-XM_031917014.1-6;Dbxref=GeneID:100864757%2CGenbank:XM_031917014.1;Parent=rna-XM_031917014.1
NW_003790640.1	Gnomon	exon	552760	552778	.	-	.	ID=exon-XM_031917014.1-1;Dbxref=GeneID:100864757%2CGenbank:XM_031917014.1;Parent=rna-XM_031917014.1
NW_003790640.1	Gnomon	exon	552488	552681	.	-	.	ID=exon-XM_031917014.1-2;Dbxref=GeneID:100864757%2CGenbank:XM_031917014.1;Parent=rna-XM_031917014.1
NW_003790640.1	Gnomon	exon	549930	550030	.	-	.	ID=exon-XM_031917014.1-10;Dbxref=GeneID:100864757%2CGenbank:XM_031917014.1;Parent=rna-XM_031917014.1
NW_003790640.1	Gnomon	exon	549656	549863	.	-	.	ID=exon-XM_031917014.1-11;Dbxref=GeneID:100864757%2CGenbank:XM_031917014.1;Parent=rna-XM_031917014.1
NW_003790640.1	Gnomon	exon	550690	550852	.	-	.	ID=exon-XM_031917014.1-7;Dbxref=GeneID:100864757%2CGenbank:XM_031917014.1;Parent=rna-XM_031917014.1
NW_003790640.1	Gnomon	exon	550373	550575	.	-	.	ID=exon-XM_031917014.1-8;Dbxref=GeneID:100864757%2CGenbank:XM_031917014.1;Parent=rna-XM_031917014.1
NW_003790640.1	Gnomon	exon	550120	550272	.	-	.	ID=exon-XM_031917014.1-9;Dbxref=GeneID:100864757%2CGenbank:XM_031917014.1;Parent=rna-XM_031917014.1
NW_003790640.1	Gnomon	exon	194109	194413	.	+	.	ID=exon-XM_012487552.2-4;Dbxref=GeneID:100872649%2CGenbank:XM_012487552.2;Parent=rna-XM_012487552.2
NW_003790640.1	Gnomon	exon	195233	195304	.	+	.	ID=exon-XM_012487552.2-5;Dbxref=GeneID:100872649%2CGenbank:XM_012487552.2;Parent=rna-XM_012487552.2
NW_003790640.1	Gnomon	exon	196133	196356	.	+	.	ID=exon-XM_012487552.2-6;Dbxref=GeneID:100872649%2CGenbank:XM_012487552.2;Parent=rna-XM_012487552.2
NW_003790640.1	Gnomon	exon	196436	196533	.	+	.	ID=exon-XM_012487552.2-7;Dbxref=GeneID:100872649%2CGenbank:XM_012487552.2;Parent=rna-XM_012487552.2
NW_003790640.1	Gnomon	exon	174569	174702	.	+	.	ID=exon-XM_012487552.2-1;Dbxref=GeneID:100872649%2CGenbank:XM_012487552.2;Parent=rna-XM_012487552.2
NW_003790640.1	Gnomon	exon	192658	192702	.	+	.	ID=exon-XM_012487552.2-2;Dbxref=GeneID:100872649%2CGenbank:XM_012487552.2;Parent=rna-XM_012487552.2
NW_003790640.1	Gnomon	exon	193093	193314	.	+	.	ID=exon-XM_012487552.2-3;Dbxref=GeneID:100872649%2CGenbank:XM_012487552.2;Parent=rna-XM_012487552.2
NW_003790640.1	Gnomon	exon	196721	197032	.	+	.	ID=exon-XM_012487552.2-8;Dbxref=GeneID:100872649%2CGenbank:XM_012487552.2;Parent=rna-XM_012487552.2
NW_003790640.1	Gnomon	exon	197110	197496	.	+	.	ID=exon-XM_012487552.2-9;Dbxref=GeneID:100872649%2CGenbank:XM_012487552.2;Parent=rna-XM_012487552.2
NW_003790640.1	Gnomon	mRNA	54583	60424	.	-	.	Name=XM_012487538.2;ID=rna-XM_012487538.2;Dbxref=GeneID:100870986%2CGenbank:XM_012487538.2;Parent=gene-LOC100870986
NW_003790640.1	Gnomon	CDS	570199	570552	.	+	0	Name=XP_031772872.1;ID=cds-XP_031772872.1;Dbxref=GeneID:100865114%2CGenbank:XP_031772872.1;Parent=rna-XM_031917012.1
NW_003790640.1	Gnomon	CDS	571129	571443	.	+	0	Name=XP_031772872.1;ID=cds-XP_031772872.1;Dbxref=GeneID:100865114%2CGenbank:XP_031772872.1;Parent=rna-XM_031917012.1
NW_003790640.1	Gnomon	CDS	571559	571891	.	+	0	Name=XP_031772872.1;ID=cds-XP_031772872.1;Dbxref=GeneID:100865114%2CGenbank:XP_031772872.1;Parent=rna-XM_031917012.1
NW_003790640.1	Gnomon	CDS	571975	573357	.	+	0	Name=XP_031772872.1;ID=cds-XP_031772872.1;Dbxref=GeneID:100865114%2CGenbank:XP_031772872.1;Parent=rna-XM_031917012.1
NW_003790640.1	Gnomon	gene	1609234	1611314	.	-	.	Name=LOC100872888;ID=gene-LOC100872888;Dbxref=GeneID:100872888
NW_003790640.1	Gnomon	mRNA	543181	544619	.	-	.	Name=XM_003694314.3;ID=rna-XM_003694314.3;Dbxref=GeneID:100868247%2CGenbank:XM_003694314.3;Parent=gene-LOC100868247
NW_003790640.1	Gnomon	mRNA	161487	165549	.	+	.	Name=XM_031917033.1;ID=rna-XM_031917033.1;Dbxref=GeneID:100864401%2CGenbank:XM_031917033.1;Parent=gene-LOC100864401
NW_003790640.1	Gnomon	exon	1161874	1162450	.	-	.	ID=exon-XM_012487523.2-10;Dbxref=GeneID:100870069%2CGenbank:XM_012487523.2;Parent=rna-XM_012487523.2
NW_003790640.1	Gnomon	CDS	488256	488320	.	+	0	Name=XP_003694355.1;ID=cds-XP_003694355.1;Dbxref=GeneID:100867092%2CGenbank:XP_003694355.1;Parent=rna-XM_003694307.3
NW_003790640.1	Gnomon	CDS	488524	488634	.	+	0	Name=XP_003694355.1;ID=cds-XP_003694355.1;Dbxref=GeneID:100867092%2CGenbank:XP_003694355.1;Parent=rna-XM_003694307.3
NW_003790640.1	Gnomon	CDS	488693	488780	.	+	0	Name=XP_003694355.1;ID=cds-XP_003694355.1;Dbxref=GeneID:100867092%2CGenbank:XP_003694355.1;Parent=rna-XM_003694307.3
NW_003790640.1	Gnomon	CDS	488898	488984	.	+	0	Name=XP_003694355.1;ID=cds-XP_003694355.1;Dbxref=GeneID:100867092%2CGenbank:XP_003694355.1;Parent=rna-XM_003694307.3
NW_003790640.1	Gnomon	CDS	489056	489172	.	+	0	Name=XP_003694355.1;ID=cds-XP_003694355.1;Dbxref=GeneID:100867092%2CGenbank:XP_003694355.1;Parent=rna-XM_003694307.3
NW_003790640.1	Gnomon	mRNA	54583	60363	.	-	.	Name=XM_012487539.2;ID=rna-XM_012487539.2;Dbxref=GeneID:100870986%2CGenbank:XM_012487539.2;Parent=gene-LOC100870986
NW_003790640.1	Gnomon	exon	356649	357061	.	-	.	ID=exon-XM_003694408.2-1;Dbxref=GeneID:100870581%2CGenbank:XM_003694408.2;Note=The sequence of the model RefSeq transcript was modified relative to this genomic sequence to represent the inferred CDS: deleted 2 bases in 1 codon;Parent=rna-XM_003694408.2
NW_003790640.1	Gnomon	exon	356379	356477	.	-	.	ID=exon-XM_003694408.2-2;Dbxref=GeneID:100870581%2CGenbank:XM_003694408.2;Note=The sequence of the model RefSeq transcript was modified relative to this genomic sequence to represent the inferred CDS: deleted 2 bases in 1 codon;Parent=rna-XM_003694408.2
NW_003790640.1	Gnomon	exon	355784	356206	.	-	.	ID=exon-XM_003694408.2-3;Dbxref=GeneID:100870581%2CGenbank:XM_003694408.2;Note=The sequence of the model RefSeq transcript was modified relative to this genomic sequence to represent the inferred CDS: deleted 2 bases in 1 codon;Parent=rna-XM_003694408.2
NW_003790640.1	Gnomon	exon	355575	355698	.	-	.	ID=exon-XM_003694408.2-4;Dbxref=GeneID:100870581%2CGenbank:XM_003694408.2;Note=The sequence of the model RefSeq transcript was modified relative to this genomic sequence to represent the inferred CDS: deleted 2 bases in 1 codon;Parent=rna-XM_003694408.2
NW_003790640.1	Gnomon	exon	355460	355500	.	-	.	ID=exon-XM_003694408.2-5;Dbxref=GeneID:100870581%2CGenbank:XM_003694408.2;Note=The sequence of the model RefSeq transcript was modified relative to this genomic sequence to represent the inferred CDS: deleted 2 bases in 1 codon;Parent=rna-XM_003694408.2
NW_003790640.1	Gnomon	exon	355287	355457	.	-	.	ID=exon-XM_003694408.2-6;Dbxref=GeneID:100870581%2CGenbank:XM_003694408.2;Note=The sequence of the model RefSeq transcript was modified relative to this genomic sequence to represent the inferred CDS: deleted 2 bases in 1 codon;Parent=rna-XM_003694408.2
NW_003790640.1	Gnomon	exon	355044	355224	.	-	.	ID=exon-XM_003694408.2-7;Dbxref=GeneID:100870581%2CGenbank:XM_003694408.2;Note=The sequence of the model RefSeq transcript was modified relative to this genomic sequence to represent the inferred CDS: deleted 2 bases in 1 codon;Parent=rna-XM_003694408.2
NW_003790640.1	Gnomon	exon	354319	354960	.	-	.	ID=exon-XM_003694408.2-8;Dbxref=GeneID:100870581%2CGenbank:XM_003694408.2;Note=The sequence of the model RefSeq transcript was modified relative to this genomic sequence to represent the inferred CDS: deleted 2 bases in 1 codon;Parent=rna-XM_003694408.2
NW_003790640.1	Gnomon	exon	211727	211929	.	+	.	ID=exon-XM_031916980.1-4;Dbxref=GeneID:100863572%2CGenbank:XM_031916980.1;Parent=rna-XM_031916980.1
NW_003790640.1	Gnomon	exon	212295	212425	.	+	.	ID=exon-XM_031916980.1-5;Dbxref=GeneID:100863572%2CGenbank:XM_031916980.1;Parent=rna-XM_031916980.1
NW_003790640.1	Gnomon	exon	212504	212680	.	+	.	ID=exon-XM_031916980.1-6;Dbxref=GeneID:100863572%2CGenbank:XM_031916980.1;Parent=rna-XM_031916980.1
NW_003790640.1	Gnomon	exon	212769	212961	.	+	.	ID=exon-XM_031916980.1-7;Dbxref=GeneID:100863572%2CGenbank:XM_031916980.1;Parent=rna-XM_031916980.1
NW_003790640.1	Gnomon	exon	206153	206864	.	+	.	ID=exon-XM_031916980.1-1;Dbxref=GeneID:100863572%2CGenbank:XM_031916980.1;Parent=rna-XM_031916980.1
NW_003790640.1	Gnomon	exon	207176	207385	.	+	.	ID=exon-XM_031916980.1-2;Dbxref=GeneID:100863572%2CGenbank:XM_031916980.1;Parent=rna-XM_031916980.1
NW_003790640.1	Gnomon	exon	211233	211655	.	+	.	ID=exon-XM_031916980.1-3;Dbxref=GeneID:100863572%2CGenbank:XM_031916980.1;Parent=rna-XM_031916980.1
NW_003790640.1	Gnomon	exon	213035	213306	.	+	.	ID=exon-XM_031916980.1-8;Dbxref=GeneID:100863572%2CGenbank:XM_031916980.1;Parent=rna-XM_031916980.1
NW_003790640.1	Gnomon	exon	213391	213600	.	+	.	ID=exon-XM_031916980.1-9;Dbxref=GeneID:100863572%2CGenbank:XM_031916980.1;Parent=rna-XM_031916980.1
NW_003790640.1	Gnomon	gene	1611798	1614177	.	-	.	Name=LOC100872769;ID=gene-LOC100872769;Dbxref=GeneID:100872769
NW_003790640.1	Gnomon	mRNA	1153915	1155746	.	-	.	Name=XM_031917030.1;ID=rna-XM_031917030.1;Dbxref=GeneID:105735694%2CGenbank:XM_031917030.1;Parent=gene-LOC105735694
NW_003790640.1	Gnomon	exon	1209499	1209888	.	+	.	ID=exon-XM_012487528.2-1;Dbxref=GeneID:100870190%2CGenbank:XM_012487528.2;Parent=rna-XM_012487528.2
NW_003790640.1	Gnomon	exon	1210179	1210555	.	+	.	ID=exon-XM_012487528.2-2;Dbxref=GeneID:100870190%2CGenbank:XM_012487528.2;Parent=rna-XM_012487528.2
NW_003790640.1	Gnomon	exon	1210623	1210707	.	+	.	ID=exon-XM_012487528.2-3;Dbxref=GeneID:100870190%2CGenbank:XM_012487528.2;Parent=rna-XM_012487528.2
NW_003790640.1	Gnomon	exon	1210771	1211829	.	+	.	ID=exon-XM_012487528.2-4;Dbxref=GeneID:100870190%2CGenbank:XM_012487528.2;Parent=rna-XM_012487528.2
NW_003790640.1	Gnomon	CDS	569716	569749	.	-	0	Name=XP_031772871.1;ID=cds-XP_031772871.1;Dbxref=GeneID:100864993%2CGenbank:XP_031772871.1;Parent=rna-XM_031917011.1
NW_003790640.1	Gnomon	CDS	569495	569633	.	-	0	Name=XP_031772871.1;ID=cds-XP_031772871.1;Dbxref=GeneID:100864993%2CGenbank:XP_031772871.1;Parent=rna-XM_031917011.1
NW_003790640.1	Gnomon	CDS	569295	569428	.	-	0	Name=XP_031772871.1;ID=cds-XP_031772871.1;Dbxref=GeneID:100864993%2CGenbank:XP_031772871.1;Parent=rna-XM_031917011.1
NW_003790640.1	Gnomon	CDS	568951	569202	.	-	0	Name=XP_031772871.1;ID=cds-XP_031772871.1;Dbxref=GeneID:100864993%2CGenbank:XP_031772871.1;Parent=rna-XM_031917011.1
NW_003790640.1	Gnomon	CDS	568585	568886	.	-	0	Name=XP_031772871.1;ID=cds-XP_031772871.1;Dbxref=GeneID:100864993%2CGenbank:XP_031772871.1;Parent=rna-XM_031917011.1
NW_003790640.1	Gnomon	CDS	567955	568462	.	-	0	Name=XP_031772871.1;ID=cds-XP_031772871.1;Dbxref=GeneID:100864993%2CGenbank:XP_031772871.1;Parent=rna-XM_031917011.1
NW_003790640.1	Gnomon	CDS	567238	567572	.	-	0	Name=XP_031772871.1;ID=cds-XP_031772871.1;Dbxref=GeneID:100864993%2CGenbank:XP_031772871.1;Parent=rna-XM_031917011.1
NW_003790640.1	Gnomon	CDS	566921	567169	.	-	0	Name=XP_031772871.1;ID=cds-XP_031772871.1;Dbxref=GeneID:100864993%2CGenbank:XP_031772871.1;Parent=rna-XM_031917011.1
NW_003790640.1	Gnomon	CDS	565882	566322	.	-	0	Name=XP_031772871.1;ID=cds-XP_031772871.1;Dbxref=GeneID:100864993%2CGenbank:XP_031772871.1;Parent=rna-XM_031917011.1
NW_003790640.1	Gnomon	CDS	451799	452110	.	-	0	Name=XP_003694354.1;ID=cds-XP_003694354.1;Dbxref=GeneID:100866970%2CGenbank:XP_003694354.1;Parent=rna-XM_003694306.3
NW_003790640.1	Gnomon	CDS	451453	451713	.	-	0	Name=XP_003694354.1;ID=cds-XP_003694354.1;Dbxref=GeneID:100866970%2CGenbank:XP_003694354.1;Parent=rna-XM_003694306.3
NW_003790640.1	Gnomon	CDS	451253	451385	.	-	0	Name=XP_003694354.1;ID=cds-XP_003694354.1;Dbxref=GeneID:100866970%2CGenbank:XP_003694354.1;Parent=rna-XM_003694306.3
NW_003790640.1	Gnomon	CDS	450938	451170	.	-	0	Name=XP_003694354.1;ID=cds-XP_003694354.1;Dbxref=GeneID:100866970%2CGenbank:XP_003694354.1;Parent=rna-XM_003694306.3
NW_003790640.1	Gnomon	CDS	97448	99205	.	+	0	Name=XP_012343038.1;ID=cds-XP_012343038.1;Dbxref=GeneID:105735691%2CGenbank:XP_012343038.1;Parent=rna-XM_012487584.2
NW_003790640.1	Gnomon	exon	1237187	1237338	.	-	.	ID=exon-XM_003694331.3-2;Dbxref=GeneID:100870429%2CGenbank:XM_003694331.3;Parent=rna-XM_003694331.3
NW_003790640.1	Gnomon	exon	1236984	1237109	.	-	.	ID=exon-XM_003694331.3-3;Dbxref=GeneID:100870429%2CGenbank:XM_003694331.3;Parent=rna-XM_003694331.3
NW_003790640.1	Gnomon	exon	1237630	1237769	.	-	.	ID=exon-XM_003694331.3-1;Dbxref=GeneID:100870429%2CGenbank:XM_003694331.3;Parent=rna-XM_003694331.3
NW_003790640.1	Gnomon	exon	1233971	1234418	.	-	.	ID=exon-XM_003694331.3-8;Dbxref=GeneID:100870429%2CGenbank:XM_003694331.3;Parent=rna-XM_003694331.3
NW_003790640.1	Gnomon	exon	1233651	1233881	.	-	.	ID=exon-XM_003694331.3-9;Dbxref=GeneID:100870429%2CGenbank:XM_003694331.3;Parent=rna-XM_003694331.3
NW_003790640.1	Gnomon	exon	1234877	1234969	.	-	.	ID=exon-XM_003694331.3-6;Dbxref=GeneID:100870429%2CGenbank:XM_003694331.3;Parent=rna-XM_003694331.3
NW_003790640.1	Gnomon	exon	1234522	1234812	.	-	.	ID=exon-XM_003694331.3-7;Dbxref=GeneID:100870429%2CGenbank:XM_003694331.3;Parent=rna-XM_003694331.3
NW_003790640.1	Gnomon	exon	1235578	1236894	.	-	.	ID=exon-XM_003694331.3-4;Dbxref=GeneID:100870429%2CGenbank:XM_003694331.3;Parent=rna-XM_003694331.3
NW_003790640.1	Gnomon	exon	1235051	1235499	.	-	.	ID=exon-XM_003694331.3-5;Dbxref=GeneID:100870429%2CGenbank:XM_003694331.3;Parent=rna-XM_003694331.3
NW_003790640.1	Gnomon	CDS	270741	270870	.	-	0	Name=XP_012342939.1;ID=cds-XP_012342939.1;Dbxref=GeneID:100868248%2CGenbank:XP_012342939.1;Note=The sequence of the model RefSeq protein was modified relative to this genomic sequence to represent the inferred CDS: inserted 2 bases in 2 codons;Parent=rna-XM_012487485.2
NW_003790640.1	Gnomon	CDS	270381	270581	.	-	0	Name=XP_012342939.1;ID=cds-XP_012342939.1;Dbxref=GeneID:100868248%2CGenbank:XP_012342939.1;Note=The sequence of the model RefSeq protein was modified relative to this genomic sequence to represent the inferred CDS: inserted 2 bases in 2 codons;Parent=rna-XM_012487485.2
NW_003790640.1	Gnomon	CDS	270277	270378	.	-	0	Name=XP_012342939.1;ID=cds-XP_012342939.1;Dbxref=GeneID:100868248%2CGenbank:XP_012342939.1;Note=The sequence of the model RefSeq protein was modified relative to this genomic sequence to represent the inferred CDS: inserted 2 bases in 2 codons;Parent=rna-XM_012487485.2
NW_003790640.1	Gnomon	CDS	269553	270193	.	-	0	Name=XP_012342939.1;ID=cds-XP_012342939.1;Dbxref=GeneID:100868248%2CGenbank:XP_012342939.1;Note=The sequence of the model RefSeq protein was modified relative to this genomic sequence to represent the inferred CDS: inserted 2 bases in 2 codons;Parent=rna-XM_012487485.2
NW_003790640.1	Gnomon	CDS	269277	269489	.	-	0	Name=XP_012342939.1;ID=cds-XP_012342939.1;Dbxref=GeneID:100868248%2CGenbank:XP_012342939.1;Note=The sequence of the model RefSeq protein was modified relative to this genomic sequence to represent the inferred CDS: inserted 2 bases in 2 codons;Parent=rna-XM_012487485.2
NW_003790640.1	Gnomon	CDS	268867	269175	.	-	0	Name=XP_012342939.1;ID=cds-XP_012342939.1;Dbxref=GeneID:100868248%2CGenbank:XP_012342939.1;Note=The sequence of the model RefSeq protein was modified relative to this genomic sequence to represent the inferred CDS: inserted 2 bases in 2 codons;Parent=rna-XM_012487485.2
NW_003790640.1	Gnomon	CDS	268610	268808	.	-	0	Name=XP_012342939.1;ID=cds-XP_012342939.1;Dbxref=GeneID:100868248%2CGenbank:XP_012342939.1;Note=The sequence of the model RefSeq protein was modified relative to this genomic sequence to represent the inferred CDS: inserted 2 bases in 2 codons;Parent=rna-XM_012487485.2
NW_003790640.1	Gnomon	CDS	268381	268553	.	-	0	Name=XP_012342939.1;ID=cds-XP_012342939.1;Dbxref=GeneID:100868248%2CGenbank:XP_012342939.1;Note=The sequence of the model RefSeq protein was modified relative to this genomic sequence to represent the inferred CDS: inserted 2 bases in 2 codons;Parent=rna-XM_012487485.2
NW_003790640.1	Gnomon	CDS	268213	268310	.	-	0	Name=XP_012342939.1;ID=cds-XP_012342939.1;Dbxref=GeneID:100868248%2CGenbank:XP_012342939.1;Note=The sequence of the model RefSeq protein was modified relative to this genomic sequence to represent the inferred CDS: inserted 2 bases in 2 codons;Parent=rna-XM_012487485.2
NW_003790640.1	Gnomon	CDS	267895	268156	.	-	0	Name=XP_012342939.1;ID=cds-XP_012342939.1;Dbxref=GeneID:100868248%2CGenbank:XP_012342939.1;Note=The sequence of the model RefSeq protein was modified relative to this genomic sequence to represent the inferred CDS: inserted 2 bases in 2 codons;Parent=rna-XM_012487485.2
NW_003790640.1	Gnomon	CDS	267767	267830	.	-	0	Name=XP_012342939.1;ID=cds-XP_012342939.1;Dbxref=GeneID:100868248%2CGenbank:XP_012342939.1;Note=The sequence of the model RefSeq protein was modified relative to this genomic sequence to represent the inferred CDS: inserted 2 bases in 2 codons;Parent=rna-XM_012487485.2
NW_003790640.1	Gnomon	CDS	267316	267764	.	-	0	Name=XP_012342939.1;ID=cds-XP_012342939.1;Dbxref=GeneID:100868248%2CGenbank:XP_012342939.1;Note=The sequence of the model RefSeq protein was modified relative to this genomic sequence to represent the inferred CDS: inserted 2 bases in 2 codons;Parent=rna-XM_012487485.2
NW_003790640.1	Gnomon	mRNA	537424	538980	.	+	.	Name=XM_003694316.3;ID=rna-XM_003694316.3;Dbxref=GeneID:100868459%2CGenbank:XM_003694316.3;Parent=gene-LOC100868459
NW_003790640.1	Gnomon	gene	174546	200644	.	+	.	Name=LOC100872649;ID=gene-LOC100872649;Dbxref=GeneID:100872649
NW_003790640.1	Gnomon	CDS	971738	971797	.	-	0	Name=XP_031772870.1;ID=cds-XP_031772870.1;Dbxref=GeneID:100869631%2CGenbank:XP_031772870.1;Note=The sequence of the model RefSeq protein was modified relative to this genomic sequence to represent the inferred CDS: inserted 1 base in 1 codon;Parent=rna-XM_031917010.1
NW_003790640.1	Gnomon	CDS	969598	969743	.	-	0	Name=XP_031772870.1;ID=cds-XP_031772870.1;Dbxref=GeneID:100869631%2CGenbank:XP_031772870.1;Note=The sequence of the model RefSeq protein was modified relative to this genomic sequence to represent the inferred CDS: inserted 1 base in 1 codon;Parent=rna-XM_031917010.1
NW_003790640.1	Gnomon	CDS	969209	969502	.	-	0	Name=XP_031772870.1;ID=cds-XP_031772870.1;Dbxref=GeneID:100869631%2CGenbank:XP_031772870.1;Note=The sequence of the model RefSeq protein was modified relative to this genomic sequence to represent the inferred CDS: inserted 1 base in 1 codon;Parent=rna-XM_031917010.1
NW_003790640.1	Gnomon	CDS	968722	968923	.	-	0	Name=XP_031772870.1;ID=cds-XP_031772870.1;Dbxref=GeneID:100869631%2CGenbank:XP_031772870.1;Note=The sequence of the model RefSeq protein was modified relative to this genomic sequence to represent the inferred CDS: inserted 1 base in 1 codon;Parent=rna-XM_031917010.1
NW_003790640.1	Gnomon	CDS	968397	968586	.	-	0	Name=XP_031772870.1;ID=cds-XP_031772870.1;Dbxref=GeneID:100869631%2CGenbank:XP_031772870.1;Note=The sequence of the model RefSeq protein was modified relative to this genomic sequence to represent the inferred CDS: inserted 1 base in 1 codon;Parent=rna-XM_031917010.1
NW_003790640.1	Gnomon	CDS	968371	968394	.	-	0	Name=XP_031772870.1;ID=cds-XP_031772870.1;Dbxref=GeneID:100869631%2CGenbank:XP_031772870.1;Note=The sequence of the model RefSeq protein was modified relative to this genomic sequence to represent the inferred CDS: inserted 1 base in 1 codon;Parent=rna-XM_031917010.1
NW_003790640.1	Gnomon	CDS	968015	968121	.	-	0	Name=XP_031772870.1;ID=cds-XP_031772870.1;Dbxref=GeneID:100869631%2CGenbank:XP_031772870.1;Note=The sequence of the model RefSeq protein was modified relative to this genomic sequence to represent the inferred CDS: inserted 1 base in 1 codon;Parent=rna-XM_031917010.1
NW_003790640.1	Gnomon	mRNA	192639	200548	.	+	.	Name=XM_031917031.1;ID=rna-XM_031917031.1;Dbxref=GeneID:100872649%2CGenbank:XM_031917031.1;Parent=gene-LOC100872649
NW_003790640.1	Gnomon	exon	199084	199395	.	+	.	ID=exon-XM_012487552.2-15;Dbxref=GeneID:100872649%2CGenbank:XM_012487552.2;Parent=rna-XM_012487552.2
NW_003790640.1	Gnomon	exon	199464	199873	.	+	.	ID=exon-XM_012487552.2-16;Dbxref=GeneID:100872649%2CGenbank:XM_012487552.2;Parent=rna-XM_012487552.2
NW_003790640.1	Gnomon	exon	199987	200548	.	+	.	ID=exon-XM_012487552.2-17;Dbxref=GeneID:100872649%2CGenbank:XM_012487552.2;Parent=rna-XM_012487552.2
NW_003790640.1	Gnomon	exon	197889	198169	.	+	.	ID=exon-XM_012487552.2-11;Dbxref=GeneID:100872649%2CGenbank:XM_012487552.2;Parent=rna-XM_012487552.2
NW_003790640.1	Gnomon	exon	198294	198450	.	+	.	ID=exon-XM_012487552.2-12;Dbxref=GeneID:100872649%2CGenbank:XM_012487552.2;Parent=rna-XM_012487552.2
NW_003790640.1	Gnomon	exon	198542	198744	.	+	.	ID=exon-XM_012487552.2-13;Dbxref=GeneID:100872649%2CGenbank:XM_012487552.2;Parent=rna-XM_012487552.2
NW_003790640.1	Gnomon	exon	198823	198971	.	+	.	ID=exon-XM_012487552.2-14;Dbxref=GeneID:100872649%2CGenbank:XM_012487552.2;Parent=rna-XM_012487552.2
NW_003790640.1	Gnomon	exon	197591	197829	.	+	.	ID=exon-XM_012487552.2-10;Dbxref=GeneID:100872649%2CGenbank:XM_012487552.2;Parent=rna-XM_012487552.2
NW_003790640.1	Gnomon	CDS	585889	585923	.	+	0	Name=XP_012343039.1;ID=cds-XP_012343039.1;Dbxref=GeneID:100868578%2CGenbank:XP_012343039.1;Parent=rna-XM_012487585.2
NW_003790640.1	Gnomon	CDS	586023	586259	.	+	0	Name=XP_012343039.1;ID=cds-XP_012343039.1;Dbxref=GeneID:100868578%2CGenbank:XP_012343039.1;Parent=rna-XM_012487585.2
NW_003790640.1	Gnomon	CDS	586344	586594	.	+	0	Name=XP_012343039.1;ID=cds-XP_012343039.1;Dbxref=GeneID:100868578%2CGenbank:XP_012343039.1;Parent=rna-XM_012487585.2
NW_003790640.1	Gnomon	CDS	586672	587210	.	+	0	Name=XP_012343039.1;ID=cds-XP_012343039.1;Dbxref=GeneID:100868578%2CGenbank:XP_012343039.1;Parent=rna-XM_012487585.2
NW_003790640.1	Gnomon	CDS	587270	587371	.	+	0	Name=XP_012343039.1;ID=cds-XP_012343039.1;Dbxref=GeneID:100868578%2CGenbank:XP_012343039.1;Parent=rna-XM_012487585.2
NW_003790640.1	Gnomon	CDS	587455	587858	.	+	0	Name=XP_012343039.1;ID=cds-XP_012343039.1;Dbxref=GeneID:100868578%2CGenbank:XP_012343039.1;Parent=rna-XM_012487585.2
NW_003790640.1	Gnomon	CDS	587947	588310	.	+	0	Name=XP_012343039.1;ID=cds-XP_012343039.1;Dbxref=GeneID:100868578%2CGenbank:XP_012343039.1;Parent=rna-XM_012487585.2
NW_003790640.1	Gnomon	CDS	588386	588570	.	+	0	Name=XP_012343039.1;ID=cds-XP_012343039.1;Dbxref=GeneID:100868578%2CGenbank:XP_012343039.1;Parent=rna-XM_012487585.2
NW_003790640.1	Gnomon	CDS	605555	605662	.	+	0	Name=XP_012343039.1;ID=cds-XP_012343039.1;Dbxref=GeneID:100868578%2CGenbank:XP_012343039.1;Parent=rna-XM_012487585.2
NW_003790640.1	Gnomon	CDS	608121	608227	.	+	0	Name=XP_012343039.1;ID=cds-XP_012343039.1;Dbxref=GeneID:100868578%2CGenbank:XP_012343039.1;Parent=rna-XM_012487585.2
NW_003790640.1	Gnomon	CDS	619165	619295	.	+	0	Name=XP_012343039.1;ID=cds-XP_012343039.1;Dbxref=GeneID:100868578%2CGenbank:XP_012343039.1;Parent=rna-XM_012487585.2
NW_003790640.1	Gnomon	CDS	619713	619832	.	+	0	Name=XP_012343039.1;ID=cds-XP_012343039.1;Dbxref=GeneID:100868578%2CGenbank:XP_012343039.1;Parent=rna-XM_012487585.2
NW_003790640.1	Gnomon	CDS	624350	624475	.	+	0	Name=XP_012343039.1;ID=cds-XP_012343039.1;Dbxref=GeneID:100868578%2CGenbank:XP_012343039.1;Parent=rna-XM_012487585.2
NW_003790640.1	Gnomon	CDS	645938	646022	.	+	0	Name=XP_012343039.1;ID=cds-XP_012343039.1;Dbxref=GeneID:100868578%2CGenbank:XP_012343039.1;Parent=rna-XM_012487585.2
NW_003790640.1	Gnomon	CDS	651666	651688	.	+	0	Name=XP_012343039.1;ID=cds-XP_012343039.1;Dbxref=GeneID:100868578%2CGenbank:XP_012343039.1;Parent=rna-XM_012487585.2
NW_003790640.1	Gnomon	exon	482030	482266	.	+	.	ID=exon-XM_003694361.3-10;Dbxref=GeneID:100864164%2CGenbank:XM_003694361.3;Parent=rna-XM_003694361.3
NW_003790640.1	Gnomon	exon	526453	526749	.	+	.	ID=exon-XM_012487505.2-2;Dbxref=GeneID:100867896%2CGenbank:XM_012487505.2;Parent=rna-XM_012487505.2
NW_003790640.1	Gnomon	exon	526819	527364	.	+	.	ID=exon-XM_012487505.2-3;Dbxref=GeneID:100867896%2CGenbank:XM_012487505.2;Parent=rna-XM_012487505.2
NW_003790640.1	Gnomon	exon	525945	526122	.	+	.	ID=exon-XM_012487505.2-1;Dbxref=GeneID:100867896%2CGenbank:XM_012487505.2;Parent=rna-XM_012487505.2
NW_003790640.1	Gnomon	exon	62395	62865	.	+	.	ID=exon-XM_031917037.1-6;Dbxref=GeneID:100870070%2CGenbank:XM_031917037.1;Parent=rna-XM_031917037.1
NW_003790640.1	Gnomon	exon	62952	63113	.	+	.	ID=exon-XM_031917037.1-7;Dbxref=GeneID:100870070%2CGenbank:XM_031917037.1;Parent=rna-XM_031917037.1
NW_003790640.1	Gnomon	exon	63183	63286	.	+	.	ID=exon-XM_031917037.1-8;Dbxref=GeneID:100870070%2CGenbank:XM_031917037.1;Parent=rna-XM_031917037.1
NW_003790640.1	Gnomon	exon	63381	63475	.	+	.	ID=exon-XM_031917037.1-9;Dbxref=GeneID:100870070%2CGenbank:XM_031917037.1;Parent=rna-XM_031917037.1
NW_003790640.1	Gnomon	exon	60428	60594	.	+	.	ID=exon-XM_031917037.1-1;Dbxref=GeneID:100870070%2CGenbank:XM_031917037.1;Parent=rna-XM_031917037.1
NW_003790640.1	Gnomon	exon	61269	61435	.	+	.	ID=exon-XM_031917037.1-2;Dbxref=GeneID:100870070%2CGenbank:XM_031917037.1;Parent=rna-XM_031917037.1
NW_003790640.1	Gnomon	exon	61519	61653	.	+	.	ID=exon-XM_031917037.1-3;Dbxref=GeneID:100870070%2CGenbank:XM_031917037.1;Parent=rna-XM_031917037.1
NW_003790640.1	Gnomon	exon	61875	62011	.	+	.	ID=exon-XM_031917037.1-4;Dbxref=GeneID:100870070%2CGenbank:XM_031917037.1;Parent=rna-XM_031917037.1
NW_003790640.1	Gnomon	exon	62124	62317	.	+	.	ID=exon-XM_031917037.1-5;Dbxref=GeneID:100870070%2CGenbank:XM_031917037.1;Parent=rna-XM_031917037.1
NW_003790640.1	Gnomon	mRNA	583296	651998	.	+	.	Name=XM_003694317.3;ID=rna-XM_003694317.3;Dbxref=GeneID:100868578%2CGenbank:XM_003694317.3;Parent=gene-LOC100868578
NW_003790640.1	Gnomon	exon	214365	215286	.	+	.	ID=exon-XM_031916976.1-12;Dbxref=GeneID:100863572%2CGenbank:XM_031916976.1;Parent=rna-XM_031916976.1
NW_003790640.1	Gnomon	exon	213701	213856	.	+	.	ID=exon-XM_031916976.1-10;Dbxref=GeneID:100863572%2CGenbank:XM_031916976.1;Parent=rna-XM_031916976.1
NW_003790640.1	Gnomon	exon	213980	214141	.	+	.	ID=exon-XM_031916976.1-11;Dbxref=GeneID:100863572%2CGenbank:XM_031916976.1;Parent=rna-XM_031916976.1
NW_003790640.1	Gnomon	mRNA	1211464	1220472	.	-	.	Name=XM_031917023.1;ID=rna-XM_031917023.1;Dbxref=GeneID:100866735%2CGenbank:XM_031917023.1;Note=The sequence of the model RefSeq transcript was modified relative to this genomic sequence to represent the inferred CDS: inserted 2 bases in 1 codon;Parent=gene-LOC100866735
NW_003790640.1	Gnomon	CDS	1613961	1614054	.	-	0	Name=XP_012342986.2;ID=cds-XP_012342986.2;Dbxref=GeneID:100872769%2CGenbank:XP_012342986.2;Note=The sequence of the model RefSeq protein was modified relative to this genomic sequence to represent the inferred CDS: inserted 1 base in 1 codon;Parent=rna-XM_012487532.2
NW_003790640.1	Gnomon	CDS	1613313	1613650	.	-	0	Name=XP_012342986.2;ID=cds-XP_012342986.2;Dbxref=GeneID:100872769%2CGenbank:XP_012342986.2;Note=The sequence of the model RefSeq protein was modified relative to this genomic sequence to represent the inferred CDS: inserted 1 base in 1 codon;Parent=rna-XM_012487532.2
NW_003790640.1	Gnomon	CDS	1612592	1613252	.	-	0	Name=XP_012342986.2;ID=cds-XP_012342986.2;Dbxref=GeneID:100872769%2CGenbank:XP_012342986.2;Note=The sequence of the model RefSeq protein was modified relative to this genomic sequence to represent the inferred CDS: inserted 1 base in 1 codon;Parent=rna-XM_012487532.2
NW_003790640.1	Gnomon	CDS	1611955	1612589	.	-	0	Name=XP_012342986.2;ID=cds-XP_012342986.2;Dbxref=GeneID:100872769%2CGenbank:XP_012342986.2;Note=The sequence of the model RefSeq protein was modified relative to this genomic sequence to represent the inferred CDS: inserted 1 base in 1 codon;Parent=rna-XM_012487532.2
NW_003790640.1	Gnomon	mRNA	341931	344721	.	-	.	Name=XM_012487577.2;ID=rna-XM_012487577.2;Dbxref=GeneID:100870312%2CGenbank:XM_012487577.2;Parent=gene-LOC100870312
NW_003790640.1	Gnomon	mRNA	358264	361202	.	-	.	Name=XM_012487578.2;ID=rna-XM_012487578.2;Dbxref=GeneID:100870702%2CGenbank:XM_012487578.2;Parent=gene-LOC100870702
NW_003790640.1	Gnomon	exon	213391	213600	.	+	.	ID=exon-XM_031916976.1-9;Dbxref=GeneID:100863572%2CGenbank:XM_031916976.1;Parent=rna-XM_031916976.1
NW_003790640.1	Gnomon	exon	212295	212425	.	+	.	ID=exon-XM_031916976.1-5;Dbxref=GeneID:100863572%2CGenbank:XM_031916976.1;Parent=rna-XM_031916976.1
NW_003790640.1	Gnomon	exon	212504	212680	.	+	.	ID=exon-XM_031916976.1-6;Dbxref=GeneID:100863572%2CGenbank:XM_031916976.1;Parent=rna-XM_031916976.1
NW_003790640.1	Gnomon	exon	212769	212961	.	+	.	ID=exon-XM_031916976.1-7;Dbxref=GeneID:100863572%2CGenbank:XM_031916976.1;Parent=rna-XM_031916976.1
NW_003790640.1	Gnomon	exon	213035	213306	.	+	.	ID=exon-XM_031916976.1-8;Dbxref=GeneID:100863572%2CGenbank:XM_031916976.1;Parent=rna-XM_031916976.1
NW_003790640.1	Gnomon	exon	206152	206864	.	+	.	ID=exon-XM_031916976.1-1;Dbxref=GeneID:100863572%2CGenbank:XM_031916976.1;Parent=rna-XM_031916976.1
NW_003790640.1	Gnomon	exon	207176	207385	.	+	.	ID=exon-XM_031916976.1-2;Dbxref=GeneID:100863572%2CGenbank:XM_031916976.1;Parent=rna-XM_031916976.1
NW_003790640.1	Gnomon	exon	211233	211655	.	+	.	ID=exon-XM_031916976.1-3;Dbxref=GeneID:100863572%2CGenbank:XM_031916976.1;Parent=rna-XM_031916976.1
NW_003790640.1	Gnomon	exon	211727	211950	.	+	.	ID=exon-XM_031916976.1-4;Dbxref=GeneID:100863572%2CGenbank:XM_031916976.1;Parent=rna-XM_031916976.1
NW_003790640.1	Gnomon	mRNA	554747	556639	.	-	.	Name=XM_003694318.3;ID=rna-XM_003694318.3;Dbxref=GeneID:100868691%2CGenbank:XM_003694318.3;Note=The sequence of the model RefSeq transcript was modified relative to this genomic sequence to represent the inferred CDS: inserted 2 bases in 2 codons;Parent=gene-LOC100868691
NW_003790640.1	Gnomon	mRNA	296653	308401	.	-	.	Name=XM_031917024.1;ID=rna-XM_031917024.1;Dbxref=GeneID:100863931%2CGenbank:XM_031917024.1;Parent=gene-LOC100863931
NW_003790640.1	RefSeq	cDNA_match	1214449	1214662	.	+	.	ID=23f6cdb4-2102-46c1-b84a-b1f0c439ea38;Target=XM_012487516.2 1 214
NW_003790640.1	RefSeq	cDNA_match	1220796	1220981	.	+	.	ID=23f6cdb4-2102-46c1-b84a-b1f0c439ea38;Target=XM_012487516.2 1 214
NW_003790640.1	RefSeq	cDNA_match	1221091	1221390	.	+	.	ID=23f6cdb4-2102-46c1-b84a-b1f0c439ea38;Target=XM_012487516.2 1 214
NW_003790640.1	RefSeq	cDNA_match	1221498	1221692	.	+	.	ID=23f6cdb4-2102-46c1-b84a-b1f0c439ea38;Target=XM_012487516.2 1 214
NW_003790640.1	RefSeq	cDNA_match	1221794	1229551	.	+	.	ID=23f6cdb4-2102-46c1-b84a-b1f0c439ea38;Target=XM_012487516.2 1 214
NW_003790640.1	RefSeq	cDNA_match	1229630	1230988	.	+	.	ID=23f6cdb4-2102-46c1-b84a-b1f0c439ea38;Target=XM_012487516.2 1 214
NW_003790640.1	RefSeq	cDNA_match	1231076	1231250	.	+	.	ID=23f6cdb4-2102-46c1-b84a-b1f0c439ea38;Target=XM_012487516.2 1 214
NW_003790640.1	RefSeq	cDNA_match	1231337	1231568	.	+	.	ID=23f6cdb4-2102-46c1-b84a-b1f0c439ea38;Target=XM_012487516.2 1 214
NW_003790640.1	RefSeq	cDNA_match	1231655	1232297	.	+	.	ID=23f6cdb4-2102-46c1-b84a-b1f0c439ea38;Target=XM_012487516.2 1 214
NW_003790640.1	RefSeq	cDNA_match	1232370	1232583	.	+	.	ID=23f6cdb4-2102-46c1-b84a-b1f0c439ea38;Target=XM_012487516.2 1 214
NW_003790640.1	RefSeq	cDNA_match	1232672	1233588	.	+	.	ID=23f6cdb4-2102-46c1-b84a-b1f0c439ea38;Target=XM_012487516.2 1 214
NW_003790640.1	Gnomon	exon	164624	164869	.	+	.	ID=exon-XM_031917033.1-10;Dbxref=GeneID:100864401%2CGenbank:XM_031917033.1;Parent=rna-XM_031917033.1
NW_003790640.1	Gnomon	exon	164939	165019	.	+	.	ID=exon-XM_031917033.1-11;Dbxref=GeneID:100864401%2CGenbank:XM_031917033.1;Parent=rna-XM_031917033.1
NW_003790640.1	Gnomon	exon	165093	165549	.	+	.	ID=exon-XM_031917033.1-12;Dbxref=GeneID:100864401%2CGenbank:XM_031917033.1;Parent=rna-XM_031917033.1
NW_003790640.1	Gnomon	exon	449946	450039	.	+	.	ID=exon-XM_003694309.3-1;Dbxref=GeneID:100867204%2CGenbank:XM_003694309.3;Parent=rna-XM_003694309.3
NW_003790640.1	Gnomon	exon	450262	450340	.	+	.	ID=exon-XM_003694309.3-2;Dbxref=GeneID:100867204%2CGenbank:XM_003694309.3;Parent=rna-XM_003694309.3
NW_003790640.1	Gnomon	exon	450437	450719	.	+	.	ID=exon-XM_003694309.3-3;Dbxref=GeneID:100867204%2CGenbank:XM_003694309.3;Parent=rna-XM_003694309.3
NW_003790640.1	Gnomon	mRNA	453099	458344	.	-	.	Name=XM_003694412.3;ID=rna-XM_003694412.3;Dbxref=GeneID:100871067%2CGenbank:XM_003694412.3;Parent=gene-LOC100871067
NW_003790640.1	Gnomon	mRNA	358264	361237	.	-	.	Name=XM_012487579.2;ID=rna-XM_012487579.2;Dbxref=GeneID:100870702%2CGenbank:XM_012487579.2;Parent=gene-LOC100870702
NW_003790640.1	Gnomon	mRNA	574627	576343	.	+	.	Name=XM_003694319.3;ID=rna-XM_003694319.3;Dbxref=GeneID:100868802%2CGenbank:XM_003694319.3;Parent=gene-LOC100868802
NW_003790640.1	Gnomon	exon	1215005	1215358	.	-	.	ID=exon-XM_031917023.1-18;Dbxref=GeneID:100866735%2CGenbank:XM_031917023.1;Note=The sequence of the model RefSeq transcript was modified relative to this genomic sequence to represent the inferred CDS: inserted 2 bases in 1 codon;Parent=rna-XM_031917023.1
NW_003790640.1	Gnomon	exon	1214684	1214902	.	-	.	ID=exon-XM_031917023.1-19;Dbxref=GeneID:100866735%2CGenbank:XM_031917023.1;Note=The sequence of the model RefSeq transcript was modified relative to this genomic sequence to represent the inferred CDS: inserted 2 bases in 1 codon;Parent=rna-XM_031917023.1
NW_003790640.1	Gnomon	exon	1214458	1214604	.	-	.	ID=exon-XM_031917023.1-20;Dbxref=GeneID:100866735%2CGenbank:XM_031917023.1;Note=The sequence of the model RefSeq transcript was modified relative to this genomic sequence to represent the inferred CDS: inserted 2 bases in 1 codon;Parent=rna-XM_031917023.1
NW_003790640.1	Gnomon	exon	1213593	1213762	.	-	.	ID=exon-XM_031917023.1-23;Dbxref=GeneID:100866735%2CGenbank:XM_031917023.1;Note=The sequence of the model RefSeq transcript was modified relative to this genomic sequence to represent the inferred CDS: inserted 2 bases in 1 codon;Parent=rna-XM_031917023.1
NW_003790640.1	Gnomon	exon	1213358	1213516	.	-	.	ID=exon-XM_031917023.1-24;Dbxref=GeneID:100866735%2CGenbank:XM_031917023.1;Note=The sequence of the model RefSeq transcript was modified relative to this genomic sequence to represent the inferred CDS: inserted 2 bases in 1 codon;Parent=rna-XM_031917023.1
NW_003790640.1	Gnomon	exon	1214156	1214361	.	-	.	ID=exon-XM_031917023.1-21;Dbxref=GeneID:100866735%2CGenbank:XM_031917023.1;Note=The sequence of the model RefSeq transcript was modified relative to this genomic sequence to represent the inferred CDS: inserted 2 bases in 1 codon;Parent=rna-XM_031917023.1
NW_003790640.1	Gnomon	exon	1213832	1214031	.	-	.	ID=exon-XM_031917023.1-22;Dbxref=GeneID:100866735%2CGenbank:XM_031917023.1;Note=The sequence of the model RefSeq transcript was modified relative to this genomic sequence to represent the inferred CDS: inserted 2 bases in 1 codon;Parent=rna-XM_031917023.1
NW_003790640.1	Gnomon	exon	1213102	1213291	.	-	.	ID=exon-XM_031917023.1-25;Dbxref=GeneID:100866735%2CGenbank:XM_031917023.1;Note=The sequence of the model RefSeq transcript was modified relative to this genomic sequence to represent the inferred CDS: inserted 2 bases in 1 codon;Parent=rna-XM_031917023.1
NW_003790640.1	Gnomon	exon	1211464	1212106	.	-	.	ID=exon-XM_031917023.1-26;Dbxref=GeneID:100866735%2CGenbank:XM_031917023.1;Note=The sequence of the model RefSeq transcript was modified relative to this genomic sequence to represent the inferred CDS: inserted 2 bases in 1 codon;Parent=rna-XM_031917023.1
NW_003790640.1	Gnomon	exon	1216752	1216857	.	-	.	ID=exon-XM_031917023.1-12;Dbxref=GeneID:100866735%2CGenbank:XM_031917023.1;Note=The sequence of the model RefSeq transcript was modified relative to this genomic sequence to represent the inferred CDS: inserted 2 bases in 1 codon;Parent=rna-XM_031917023.1
NW_003790640.1	Gnomon	exon	1216500	1216672	.	-	.	ID=exon-XM_031917023.1-13;Dbxref=GeneID:100866735%2CGenbank:XM_031917023.1;Note=The sequence of the model RefSeq transcript was modified relative to this genomic sequence to represent the inferred CDS: inserted 2 bases in 1 codon;Parent=rna-XM_031917023.1
NW_003790640.1	Gnomon	exon	1216970	1217545	.	-	.	ID=exon-XM_031917023.1-10;Dbxref=GeneID:100866735%2CGenbank:XM_031917023.1;Note=The sequence of the model RefSeq transcript was modified relative to this genomic sequence to represent the inferred CDS: inserted 2 bases in 1 codon;Parent=rna-XM_031917023.1
NW_003790640.1	Gnomon	exon	1216945	1216968	.	-	.	ID=exon-XM_031917023.1-11;Dbxref=GeneID:100866735%2CGenbank:XM_031917023.1;Note=The sequence of the model RefSeq transcript was modified relative to this genomic sequence to represent the inferred CDS: inserted 2 bases in 1 codon;Parent=rna-XM_031917023.1
NW_003790640.1	Gnomon	exon	1215625	1215826	.	-	.	ID=exon-XM_031917023.1-16;Dbxref=GeneID:100866735%2CGenbank:XM_031917023.1;Note=The sequence of the model RefSeq transcript was modified relative to this genomic sequence to represent the inferred CDS: inserted 2 bases in 1 codon;Parent=rna-XM_031917023.1
NW_003790640.1	Gnomon	exon	1215416	1215539	.	-	.	ID=exon-XM_031917023.1-17;Dbxref=GeneID:100866735%2CGenbank:XM_031917023.1;Note=The sequence of the model RefSeq transcript was modified relative to this genomic sequence to represent the inferred CDS: inserted 2 bases in 1 codon;Parent=rna-XM_031917023.1
NW_003790640.1	Gnomon	exon	1216199	1216418	.	-	.	ID=exon-XM_031917023.1-14;Dbxref=GeneID:100866735%2CGenbank:XM_031917023.1;Note=The sequence of the model RefSeq transcript was modified relative to this genomic sequence to represent the inferred CDS: inserted 2 bases in 1 codon;Parent=rna-XM_031917023.1
NW_003790640.1	Gnomon	exon	1215918	1216130	.	-	.	ID=exon-XM_031917023.1-15;Dbxref=GeneID:100866735%2CGenbank:XM_031917023.1;Note=The sequence of the model RefSeq transcript was modified relative to this genomic sequence to represent the inferred CDS: inserted 2 bases in 1 codon;Parent=rna-XM_031917023.1
NW_003790640.1	Gnomon	exon	173767	173899	.	+	.	ID=exon-XM_031917034.1-3;Dbxref=GeneID:100866971%2CGenbank:XM_031917034.1;Note=The sequence of the model RefSeq transcript was modified relative to this genomic sequence to represent the inferred CDS: inserted 1 base in 1 codon;Parent=rna-XM_031917034.1
NW_003790640.1	Gnomon	exon	173973	174364	.	+	.	ID=exon-XM_031917034.1-4;Dbxref=GeneID:100866971%2CGenbank:XM_031917034.1;Note=The sequence of the model RefSeq transcript was modified relative to this genomic sequence to represent the inferred CDS: inserted 1 base in 1 codon;Parent=rna-XM_031917034.1
NW_003790640.1	Gnomon	exon	173084	173431	.	+	.	ID=exon-XM_031917034.1-1;Dbxref=GeneID:100866971%2CGenbank:XM_031917034.1;Note=The sequence of the model RefSeq transcript was modified relative to this genomic sequence to represent the inferred CDS: inserted 1 base in 1 codon;Parent=rna-XM_031917034.1
NW_003790640.1	Gnomon	exon	173434	173697	.	+	.	ID=exon-XM_031917034.1-2;Dbxref=GeneID:100866971%2CGenbank:XM_031917034.1;Note=The sequence of the model RefSeq transcript was modified relative to this genomic sequence to represent the inferred CDS: inserted 1 base in 1 codon;Parent=rna-XM_031917034.1
NW_003790640.1	Gnomon	exon	549930	550030	.	-	.	ID=exon-XM_031917016.1-10;Dbxref=GeneID:100864757%2CGenbank:XM_031917016.1;Parent=rna-XM_031917016.1
NW_003790640.1	Gnomon	exon	549656	549863	.	-	.	ID=exon-XM_031917016.1-11;Dbxref=GeneID:100864757%2CGenbank:XM_031917016.1;Parent=rna-XM_031917016.1
NW_003790640.1	Gnomon	mRNA	458649	461873	.	+	.	Name=XM_003694413.3;ID=rna-XM_003694413.3;Dbxref=GeneID:100871190%2CGenbank:XM_003694413.3;Parent=gene-LOC100871190
NW_003790640.1	Gnomon	exon	950251	952028	.	+	.	ID=exon-XM_031916953.1-2;Dbxref=GeneID:100866074%2CGenbank:XM_031916953.1;Parent=rna-XM_031916953.1
NW_003790640.1	Gnomon	exon	952132	952223	.	+	.	ID=exon-XM_031916953.1-3;Dbxref=GeneID:100866074%2CGenbank:XM_031916953.1;Parent=rna-XM_031916953.1
NW_003790640.1	Gnomon	exon	952632	952925	.	+	.	ID=exon-XM_031916953.1-4;Dbxref=GeneID:100866074%2CGenbank:XM_031916953.1;Parent=rna-XM_031916953.1
NW_003790640.1	Gnomon	exon	953795	953937	.	+	.	ID=exon-XM_031916953.1-5;Dbxref=GeneID:100866074%2CGenbank:XM_031916953.1;Parent=rna-XM_031916953.1
NW_003790640.1	Gnomon	exon	954310	954473	.	+	.	ID=exon-XM_031916953.1-6;Dbxref=GeneID:100866074%2CGenbank:XM_031916953.1;Parent=rna-XM_031916953.1
NW_003790640.1	Gnomon	exon	954653	954738	.	+	.	ID=exon-XM_031916953.1-7;Dbxref=GeneID:100866074%2CGenbank:XM_031916953.1;Parent=rna-XM_031916953.1
NW_003790640.1	Gnomon	exon	955225	955352	.	+	.	ID=exon-XM_031916953.1-8;Dbxref=GeneID:100866074%2CGenbank:XM_031916953.1;Parent=rna-XM_031916953.1
NW_003790640.1	Gnomon	exon	955488	955691	.	+	.	ID=exon-XM_031916953.1-9;Dbxref=GeneID:100866074%2CGenbank:XM_031916953.1;Parent=rna-XM_031916953.1
NW_003790640.1	Gnomon	mRNA	1163403	1208679	.	-	.	Name=XM_031917021.1;ID=rna-XM_031917021.1;Dbxref=GeneID:100870069%2CGenbank:XM_031917021.1;Parent=gene-LOC100870069
NW_003790640.1	Gnomon	exon	949624	949949	.	+	.	ID=exon-XM_031916953.1-1;Dbxref=GeneID:100866074%2CGenbank:XM_031916953.1;Parent=rna-XM_031916953.1
NW_003790640.1	RefSeq	cDNA_match	577344	578761	.	-	.	ID=37f7c74a-a2e9-4542-adcd-548d6c20ce63;Target=XM_003694370.3 1 1418
NW_003790640.1	RefSeq	cDNA_match	576792	577261	.	-	.	ID=37f7c74a-a2e9-4542-adcd-548d6c20ce63;Target=XM_003694370.3 1 1418
NW_003790640.1	RefSeq	cDNA_match	576477	576706	.	-	.	ID=37f7c74a-a2e9-4542-adcd-548d6c20ce63;Target=XM_003694370.3 1 1418
NW_003790640.1	RefSeq	cDNA_match	575759	576414	.	-	.	ID=37f7c74a-a2e9-4542-adcd-548d6c20ce63;Target=XM_003694370.3 1 1418
NW_003790640.1	Gnomon	exon	1433216	1433589	.	-	.	ID=exon-XM_012487557.2-1;Dbxref=GeneID:100872098%2CGenbank:XM_012487557.2;Parent=rna-XM_012487557.2
NW_003790640.1	Gnomon	exon	1433015	1433143	.	-	.	ID=exon-XM_012487557.2-2;Dbxref=GeneID:100872098%2CGenbank:XM_012487557.2;Parent=rna-XM_012487557.2
NW_003790640.1	Gnomon	exon	1432104	1432333	.	-	.	ID=exon-XM_012487557.2-5;Dbxref=GeneID:100872098%2CGenbank:XM_012487557.2;Parent=rna-XM_012487557.2
NW_003790640.1	Gnomon	exon	1431837	1432029	.	-	.	ID=exon-XM_012487557.2-6;Dbxref=GeneID:100872098%2CGenbank:XM_012487557.2;Parent=rna-XM_012487557.2
NW_003790640.1	Gnomon	exon	1432796	1432929	.	-	.	ID=exon-XM_012487557.2-3;Dbxref=GeneID:100872098%2CGenbank:XM_012487557.2;Parent=rna-XM_012487557.2
NW_003790640.1	Gnomon	exon	1432564	1432721	.	-	.	ID=exon-XM_012487557.2-4;Dbxref=GeneID:100872098%2CGenbank:XM_012487557.2;Parent=rna-XM_012487557.2
NW_003790640.1	Gnomon	exon	1430699	1430853	.	-	.	ID=exon-XM_012487557.2-9;Dbxref=GeneID:100872098%2CGenbank:XM_012487557.2;Parent=rna-XM_012487557.2
NW_003790640.1	Gnomon	exon	1431115	1431762	.	-	.	ID=exon-XM_012487557.2-7;Dbxref=GeneID:100872098%2CGenbank:XM_012487557.2;Parent=rna-XM_012487557.2
NW_003790640.1	Gnomon	exon	1430922	1431042	.	-	.	ID=exon-XM_012487557.2-8;Dbxref=GeneID:100872098%2CGenbank:XM_012487557.2;Parent=rna-XM_012487557.2
NW_003790640.1	Gnomon	exon	360944	361163	.	-	.	ID=exon-XM_012487581.2-1;Dbxref=GeneID:100870702%2CGenbank:XM_012487581.2;Parent=rna-XM_012487581.2
NW_003790640.1	Gnomon	exon	359669	359876	.	-	.	ID=exon-XM_012487581.2-2;Dbxref=GeneID:100870702%2CGenbank:XM_012487581.2;Parent=rna-XM_012487581.2
NW_003790640.1	Gnomon	exon	359424	359586	.	-	.	ID=exon-XM_012487581.2-3;Dbxref=GeneID:100870702%2CGenbank:XM_012487581.2;Parent=rna-XM_012487581.2
NW_003790640.1	Gnomon	exon	359139	359278	.	-	.	ID=exon-XM_012487581.2-4;Dbxref=GeneID:100870702%2CGenbank:XM_012487581.2;Parent=rna-XM_012487581.2
NW_003790640.1	Gnomon	exon	358687	359043	.	-	.	ID=exon-XM_012487581.2-5;Dbxref=GeneID:100870702%2CGenbank:XM_012487581.2;Parent=rna-XM_012487581.2
NW_003790640.1	Gnomon	exon	358264	358595	.	-	.	ID=exon-XM_012487581.2-6;Dbxref=GeneID:100870702%2CGenbank:XM_012487581.2;Parent=rna-XM_012487581.2
NW_003790640.1	Gnomon	exon	608121	608227	.	+	.	ID=exon-XM_003694317.3-13;Dbxref=GeneID:100868578%2CGenbank:XM_003694317.3;Parent=rna-XM_003694317.3
NW_003790640.1	Gnomon	exon	619165	619295	.	+	.	ID=exon-XM_003694317.3-14;Dbxref=GeneID:100868578%2CGenbank:XM_003694317.3;Parent=rna-XM_003694317.3
NW_003790640.1	Gnomon	exon	588386	588570	.	+	.	ID=exon-XM_003694317.3-11;Dbxref=GeneID:100868578%2CGenbank:XM_003694317.3;Parent=rna-XM_003694317.3
NW_003790640.1	Gnomon	exon	605555	605662	.	+	.	ID=exon-XM_003694317.3-12;Dbxref=GeneID:100868578%2CGenbank:XM_003694317.3;Parent=rna-XM_003694317.3
NW_003790640.1	Gnomon	exon	587947	588310	.	+	.	ID=exon-XM_003694317.3-10;Dbxref=GeneID:100868578%2CGenbank:XM_003694317.3;Parent=rna-XM_003694317.3
NW_003790640.1	Gnomon	exon	645938	646022	.	+	.	ID=exon-XM_003694317.3-17;Dbxref=GeneID:100868578%2CGenbank:XM_003694317.3;Parent=rna-XM_003694317.3
NW_003790640.1	Gnomon	exon	651666	651998	.	+	.	ID=exon-XM_003694317.3-18;Dbxref=GeneID:100868578%2CGenbank:XM_003694317.3;Parent=rna-XM_003694317.3
NW_003790640.1	Gnomon	exon	619713	619832	.	+	.	ID=exon-XM_003694317.3-15;Dbxref=GeneID:100868578%2CGenbank:XM_003694317.3;Parent=rna-XM_003694317.3
NW_003790640.1	Gnomon	exon	624350	624475	.	+	.	ID=exon-XM_003694317.3-16;Dbxref=GeneID:100868578%2CGenbank:XM_003694317.3;Parent=rna-XM_003694317.3
NW_003790640.1	Gnomon	CDS	206806	206864	.	+	0	Name=XP_031772839.1;ID=cds-XP_031772839.1;Dbxref=GeneID:100863572%2CGenbank:XP_031772839.1;Parent=rna-XM_031916979.1
NW_003790640.1	Gnomon	CDS	207176	207385	.	+	0	Name=XP_031772839.1;ID=cds-XP_031772839.1;Dbxref=GeneID:100863572%2CGenbank:XP_031772839.1;Parent=rna-XM_031916979.1
NW_003790640.1	Gnomon	CDS	211233	211655	.	+	0	Name=XP_031772839.1;ID=cds-XP_031772839.1;Dbxref=GeneID:100863572%2CGenbank:XP_031772839.1;Parent=rna-XM_031916979.1
NW_003790640.1	Gnomon	CDS	211727	211929	.	+	0	Name=XP_031772839.1;ID=cds-XP_031772839.1;Dbxref=GeneID:100863572%2CGenbank:XP_031772839.1;Parent=rna-XM_031916979.1
NW_003790640.1	Gnomon	CDS	212283	212425	.	+	0	Name=XP_031772839.1;ID=cds-XP_031772839.1;Dbxref=GeneID:100863572%2CGenbank:XP_031772839.1;Parent=rna-XM_031916979.1
NW_003790640.1	Gnomon	CDS	212504	212680	.	+	0	Name=XP_031772839.1;ID=cds-XP_031772839.1;Dbxref=GeneID:100863572%2CGenbank:XP_031772839.1;Parent=rna-XM_031916979.1
NW_003790640.1	Gnomon	CDS	212769	212961	.	+	0	Name=XP_031772839.1;ID=cds-XP_031772839.1;Dbxref=GeneID:100863572%2CGenbank:XP_031772839.1;Parent=rna-XM_031916979.1
NW_003790640.1	Gnomon	CDS	213035	213306	.	+	0	Name=XP_031772839.1;ID=cds-XP_031772839.1;Dbxref=GeneID:100863572%2CGenbank:XP_031772839.1;Parent=rna-XM_031916979.1
NW_003790640.1	Gnomon	CDS	213391	213600	.	+	0	Name=XP_031772839.1;ID=cds-XP_031772839.1;Dbxref=GeneID:100863572%2CGenbank:XP_031772839.1;Parent=rna-XM_031916979.1
NW_003790640.1	Gnomon	CDS	213701	213856	.	+	0	Name=XP_031772839.1;ID=cds-XP_031772839.1;Dbxref=GeneID:100863572%2CGenbank:XP_031772839.1;Parent=rna-XM_031916979.1
NW_003790640.1	Gnomon	CDS	213980	214141	.	+	0	Name=XP_031772839.1;ID=cds-XP_031772839.1;Dbxref=GeneID:100863572%2CGenbank:XP_031772839.1;Parent=rna-XM_031916979.1
NW_003790640.1	Gnomon	CDS	214389	214547	.	+	0	Name=XP_031772839.1;ID=cds-XP_031772839.1;Dbxref=GeneID:100863572%2CGenbank:XP_031772839.1;Parent=rna-XM_031916979.1
NW_003790640.1	RefSeq	cDNA_match	1374950	1375161	.	+	.	ID=7f3323f7-4109-493b-a684-5cea041923f5;Target=XM_012487508.2 1 212
NW_003790640.1	RefSeq	cDNA_match	1375627	1375744	.	+	.	ID=7f3323f7-4109-493b-a684-5cea041923f5;Target=XM_012487508.2 1 212
NW_003790640.1	RefSeq	cDNA_match	1376042	1376482	.	+	.	ID=7f3323f7-4109-493b-a684-5cea041923f5;Target=XM_012487508.2 1 212
NW_003790640.1	RefSeq	cDNA_match	1376549	1376757	.	+	.	ID=7f3323f7-4109-493b-a684-5cea041923f5;Target=XM_012487508.2 1 212
NW_003790640.1	RefSeq	cDNA_match	1376850	1380742	.	+	.	ID=7f3323f7-4109-493b-a684-5cea041923f5;Target=XM_012487508.2 1 212
NW_003790640.1	Gnomon	exon	92966	93076	.	+	.	ID=exon-XM_031916952.1-5;Dbxref=GeneID:100869267%2CGenbank:XM_031916952.1;Parent=rna-XM_031916952.1
NW_003790640.1	Gnomon	exon	93357	93495	.	+	.	ID=exon-XM_031916952.1-6;Dbxref=GeneID:100869267%2CGenbank:XM_031916952.1;Parent=rna-XM_031916952.1
NW_003790640.1	Gnomon	exon	91820	91951	.	+	.	ID=exon-XM_031916952.1-3;Dbxref=GeneID:100869267%2CGenbank:XM_031916952.1;Parent=rna-XM_031916952.1
NW_003790640.1	Gnomon	exon	92679	92875	.	+	.	ID=exon-XM_031916952.1-4;Dbxref=GeneID:100869267%2CGenbank:XM_031916952.1;Parent=rna-XM_031916952.1
NW_003790640.1	Gnomon	exon	94554	95083	.	+	.	ID=exon-XM_031916952.1-9;Dbxref=GeneID:100869267%2CGenbank:XM_031916952.1;Parent=rna-XM_031916952.1
NW_003790640.1	Gnomon	exon	93607	93817	.	+	.	ID=exon-XM_031916952.1-7;Dbxref=GeneID:100869267%2CGenbank:XM_031916952.1;Parent=rna-XM_031916952.1
NW_003790640.1	Gnomon	exon	93936	94154	.	+	.	ID=exon-XM_031916952.1-8;Dbxref=GeneID:100869267%2CGenbank:XM_031916952.1;Parent=rna-XM_031916952.1
NW_003790640.1	Gnomon	exon	91158	91175	.	+	.	ID=exon-XM_031916952.1-1;Dbxref=GeneID:100869267%2CGenbank:XM_031916952.1;Parent=rna-XM_031916952.1
NW_003790640.1	Gnomon	exon	91426	91606	.	+	.	ID=exon-XM_031916952.1-2;Dbxref=GeneID:100869267%2CGenbank:XM_031916952.1;Parent=rna-XM_031916952.1
NW_003790640.1	Gnomon	mRNA	294161	296362	.	+	.	Name=XM_031917027.1;ID=rna-XM_031917027.1;Dbxref=GeneID:100863809%2CGenbank:XM_031917027.1;Parent=gene-LOC100863809
NW_003790640.1	Gnomon	exon	890807	891826	.	-	.	ID=exon-XM_012487482.2-1;Dbxref=GeneID:100865704%2CGenbank:XM_012487482.2;Parent=rna-XM_012487482.2
NW_003790640.1	Gnomon	exon	890439	890742	.	-	.	ID=exon-XM_012487482.2-2;Dbxref=GeneID:100865704%2CGenbank:XM_012487482.2;Parent=rna-XM_012487482.2
NW_003790640.1	Gnomon	exon	889712	890282	.	-	.	ID=exon-XM_012487482.2-3;Dbxref=GeneID:100865704%2CGenbank:XM_012487482.2;Parent=rna-XM_012487482.2
NW_003790640.1	Gnomon	exon	981386	981879	.	-	.	ID=exon-XM_031917010.1-1;Dbxref=GeneID:100869631%2CGenbank:XM_031917010.1;Note=The sequence of the model RefSeq transcript was modified relative to this genomic sequence to represent the inferred CDS: inserted 1 base in 1 codon;Parent=rna-XM_031917010.1
NW_003790640.1	Gnomon	exon	979879	980033	.	-	.	ID=exon-XM_031917010.1-2;Dbxref=GeneID:100869631%2CGenbank:XM_031917010.1;Note=The sequence of the model RefSeq transcript was modified relative to this genomic sequence to represent the inferred CDS: inserted 1 base in 1 codon;Parent=rna-XM_031917010.1
NW_003790640.1	Gnomon	exon	968397	968586	.	-	.	ID=exon-XM_031917010.1-7;Dbxref=GeneID:100869631%2CGenbank:XM_031917010.1;Note=The sequence of the model RefSeq transcript was modified relative to this genomic sequence to represent the inferred CDS: inserted 1 base in 1 codon;Parent=rna-XM_031917010.1
NW_003790640.1	Gnomon	exon	968371	968394	.	-	.	ID=exon-XM_031917010.1-8;Dbxref=GeneID:100869631%2CGenbank:XM_031917010.1;Note=The sequence of the model RefSeq transcript was modified relative to this genomic sequence to represent the inferred CDS: inserted 1 base in 1 codon;Parent=rna-XM_031917010.1
NW_003790640.1	Gnomon	exon	967781	968121	.	-	.	ID=exon-XM_031917010.1-9;Dbxref=GeneID:100869631%2CGenbank:XM_031917010.1;Note=The sequence of the model RefSeq transcript was modified relative to this genomic sequence to represent the inferred CDS: inserted 1 base in 1 codon;Parent=rna-XM_031917010.1
NW_003790640.1	Gnomon	exon	971738	972228	.	-	.	ID=exon-XM_031917010.1-3;Dbxref=GeneID:100869631%2CGenbank:XM_031917010.1;Note=The sequence of the model RefSeq transcript was modified relative to this genomic sequence to represent the inferred CDS: inserted 1 base in 1 codon;Parent=rna-XM_031917010.1
NW_003790640.1	Gnomon	exon	969598	969743	.	-	.	ID=exon-XM_031917010.1-4;Dbxref=GeneID:100869631%2CGenbank:XM_031917010.1;Note=The sequence of the model RefSeq transcript was modified relative to this genomic sequence to represent the inferred CDS: inserted 1 base in 1 codon;Parent=rna-XM_031917010.1
NW_003790640.1	Gnomon	exon	969209	969502	.	-	.	ID=exon-XM_031917010.1-5;Dbxref=GeneID:100869631%2CGenbank:XM_031917010.1;Note=The sequence of the model RefSeq transcript was modified relative to this genomic sequence to represent the inferred CDS: inserted 1 base in 1 codon;Parent=rna-XM_031917010.1
NW_003790640.1	Gnomon	exon	968722	968923	.	-	.	ID=exon-XM_031917010.1-6;Dbxref=GeneID:100869631%2CGenbank:XM_031917010.1;Note=The sequence of the model RefSeq transcript was modified relative to this genomic sequence to represent the inferred CDS: inserted 1 base in 1 codon;Parent=rna-XM_031917010.1
NW_003790640.1	Gnomon	CDS	1607041	1607043	.	-	0	Name=XP_003694398.1;ID=cds-XP_003694398.1;Dbxref=GeneID:100873007%2CGenbank:XP_003694398.1;Parent=rna-XM_003694350.3
NW_003790640.1	Gnomon	CDS	1606333	1606859	.	-	0	Name=XP_003694398.1;ID=cds-XP_003694398.1;Dbxref=GeneID:100873007%2CGenbank:XP_003694398.1;Parent=rna-XM_003694350.3
NW_003790640.1	Gnomon	CDS	1605784	1606033	.	-	0	Name=XP_003694398.1;ID=cds-XP_003694398.1;Dbxref=GeneID:100873007%2CGenbank:XP_003694398.1;Parent=rna-XM_003694350.3
NW_003790640.1	Gnomon	CDS	1605501	1605710	.	-	0	Name=XP_003694398.1;ID=cds-XP_003694398.1;Dbxref=GeneID:100873007%2CGenbank:XP_003694398.1;Parent=rna-XM_003694350.3
NW_003790640.1	Gnomon	CDS	1605123	1605429	.	-	0	Name=XP_003694398.1;ID=cds-XP_003694398.1;Dbxref=GeneID:100873007%2CGenbank:XP_003694398.1;Parent=rna-XM_003694350.3
NW_003790640.1	Gnomon	CDS	1604805	1605045	.	-	0	Name=XP_003694398.1;ID=cds-XP_003694398.1;Dbxref=GeneID:100873007%2CGenbank:XP_003694398.1;Parent=rna-XM_003694350.3
NW_003790640.1	Gnomon	CDS	1604634	1604745	.	-	0	Name=XP_003694398.1;ID=cds-XP_003694398.1;Dbxref=GeneID:100873007%2CGenbank:XP_003694398.1;Parent=rna-XM_003694350.3
NW_003790640.1	Gnomon	exon	171011	171162	.	+	.	ID=exon-XM_012487556.2-1;Dbxref=GeneID:100867812%2CGenbank:XM_012487556.2;Parent=rna-XM_012487556.2
NW_003790640.1	Gnomon	exon	171393	171854	.	+	.	ID=exon-XM_012487556.2-2;Dbxref=GeneID:100867812%2CGenbank:XM_012487556.2;Parent=rna-XM_012487556.2
NW_003790640.1	Gnomon	CDS	479797	479864	.	+	0	Name=XP_003694409.1;ID=cds-XP_003694409.1;Dbxref=GeneID:100864164%2CGenbank:XP_003694409.1;Parent=rna-XM_003694361.3
NW_003790640.1	Gnomon	CDS	479956	480068	.	+	0	Name=XP_003694409.1;ID=cds-XP_003694409.1;Dbxref=GeneID:100864164%2CGenbank:XP_003694409.1;Parent=rna-XM_003694361.3
NW_003790640.1	Gnomon	CDS	480137	480255	.	+	0	Name=XP_003694409.1;ID=cds-XP_003694409.1;Dbxref=GeneID:100864164%2CGenbank:XP_003694409.1;Parent=rna-XM_003694361.3
NW_003790640.1	Gnomon	CDS	480364	480463	.	+	0	Name=XP_003694409.1;ID=cds-XP_003694409.1;Dbxref=GeneID:100864164%2CGenbank:XP_003694409.1;Parent=rna-XM_003694361.3
NW_003790640.1	Gnomon	CDS	480555	480822	.	+	0	Name=XP_003694409.1;ID=cds-XP_003694409.1;Dbxref=GeneID:100864164%2CGenbank:XP_003694409.1;Parent=rna-XM_003694361.3
NW_003790640.1	Gnomon	CDS	480884	481187	.	+	0	Name=XP_003694409.1;ID=cds-XP_003694409.1;Dbxref=GeneID:100864164%2CGenbank:XP_003694409.1;Parent=rna-XM_003694361.3
NW_003790640.1	Gnomon	CDS	481258	481421	.	+	0	Name=XP_003694409.1;ID=cds-XP_003694409.1;Dbxref=GeneID:100864164%2CGenbank:XP_003694409.1;Parent=rna-XM_003694361.3
NW_003790640.1	Gnomon	CDS	481494	481615	.	+	0	Name=XP_003694409.1;ID=cds-XP_003694409.1;Dbxref=GeneID:100864164%2CGenbank:XP_003694409.1;Parent=rna-XM_003694361.3
NW_003790640.1	Gnomon	CDS	481761	481955	.	+	0	Name=XP_003694409.1;ID=cds-XP_003694409.1;Dbxref=GeneID:100864164%2CGenbank:XP_003694409.1;Parent=rna-XM_003694361.3
NW_003790640.1	Gnomon	CDS	482030	482100	.	+	0	Name=XP_003694409.1;ID=cds-XP_003694409.1;Dbxref=GeneID:100864164%2CGenbank:XP_003694409.1;Parent=rna-XM_003694361.3
NW_003790640.1	Gnomon	CDS	1209807	1209888	.	+	0	Name=XP_012342982.1;ID=cds-XP_012342982.1;Dbxref=GeneID:100870190%2CGenbank:XP_012342982.1;Parent=rna-XM_012487528.2
NW_003790640.1	Gnomon	CDS	1210179	1210555	.	+	0	Name=XP_012342982.1;ID=cds-XP_012342982.1;Dbxref=GeneID:100870190%2CGenbank:XP_012342982.1;Parent=rna-XM_012487528.2
NW_003790640.1	Gnomon	CDS	1210623	1210707	.	+	0	Name=XP_012342982.1;ID=cds-XP_012342982.1;Dbxref=GeneID:100870190%2CGenbank:XP_012342982.1;Parent=rna-XM_012487528.2
NW_003790640.1	Gnomon	CDS	1210771	1210796	.	+	0	Name=XP_012342982.1;ID=cds-XP_012342982.1;Dbxref=GeneID:100870190%2CGenbank:XP_012342982.1;Parent=rna-XM_012487528.2
NW_003790640.1	Gnomon	CDS	1607639	1607749	.	+	0	Name=XP_003694399.1;ID=cds-XP_003694399.1;Dbxref=GeneID:100862985%2CGenbank:XP_003694399.1;Parent=rna-XM_003694351.3
NW_003790640.1	Gnomon	CDS	1607811	1607899	.	+	0	Name=XP_003694399.1;ID=cds-XP_003694399.1;Dbxref=GeneID:100862985%2CGenbank:XP_003694399.1;Parent=rna-XM_003694351.3
NW_003790640.1	Gnomon	CDS	1608057	1608278	.	+	0	Name=XP_003694399.1;ID=cds-XP_003694399.1;Dbxref=GeneID:100862985%2CGenbank:XP_003694399.1;Parent=rna-XM_003694351.3
NW_003790640.1	Gnomon	CDS	1608570	1608723	.	+	0	Name=XP_003694399.1;ID=cds-XP_003694399.1;Dbxref=GeneID:100862985%2CGenbank:XP_003694399.1;Parent=rna-XM_003694351.3
NW_003790640.1	Gnomon	CDS	1608801	1609007	.	+	0	Name=XP_003694399.1;ID=cds-XP_003694399.1;Dbxref=GeneID:100862985%2CGenbank:XP_003694399.1;Parent=rna-XM_003694351.3
NW_003790640.1	Gnomon	exon	544731	544917	.	+	.	ID=exon-XM_031916999.1-1;Dbxref=GeneID:100864641%2CGenbank:XM_031916999.1;Note=The sequence of the model RefSeq transcript was modified relative to this genomic sequence to represent the inferred CDS: inserted 1 base in 1 codon%3B deleted 2 bases in 1 codon;Parent=rna-XM_031916999.1
NW_003790640.1	Gnomon	exon	545092	545299	.	+	.	ID=exon-XM_031916999.1-2;Dbxref=GeneID:100864641%2CGenbank:XM_031916999.1;Note=The sequence of the model RefSeq transcript was modified relative to this genomic sequence to represent the inferred CDS: inserted 1 base in 1 codon%3B deleted 2 bases in 1 codon;Parent=rna-XM_031916999.1
NW_003790640.1	Gnomon	exon	545392	545631	.	+	.	ID=exon-XM_031916999.1-3;Dbxref=GeneID:100864641%2CGenbank:XM_031916999.1;Note=The sequence of the model RefSeq transcript was modified relative to this genomic sequence to represent the inferred CDS: inserted 1 base in 1 codon%3B deleted 2 bases in 1 codon;Parent=rna-XM_031916999.1
NW_003790640.1	Gnomon	exon	545634	545784	.	+	.	ID=exon-XM_031916999.1-4;Dbxref=GeneID:100864641%2CGenbank:XM_031916999.1;Note=The sequence of the model RefSeq transcript was modified relative to this genomic sequence to represent the inferred CDS: inserted 1 base in 1 codon%3B deleted 2 bases in 1 codon;Parent=rna-XM_031916999.1
NW_003790640.1	Gnomon	exon	545908	546544	.	+	.	ID=exon-XM_031916999.1-5;Dbxref=GeneID:100864641%2CGenbank:XM_031916999.1;Note=The sequence of the model RefSeq transcript was modified relative to this genomic sequence to represent the inferred CDS: inserted 1 base in 1 codon%3B deleted 2 bases in 1 codon;Parent=rna-XM_031916999.1
NW_003790640.1	Gnomon	exon	546547	546781	.	+	.	ID=exon-XM_031916999.1-6;Dbxref=GeneID:100864641%2CGenbank:XM_031916999.1;Note=The sequence of the model RefSeq transcript was modified relative to this genomic sequence to represent the inferred CDS: inserted 1 base in 1 codon%3B deleted 2 bases in 1 codon;Parent=rna-XM_031916999.1
NW_003790640.1	Gnomon	exon	546863	547219	.	+	.	ID=exon-XM_031916999.1-7;Dbxref=GeneID:100864641%2CGenbank:XM_031916999.1;Note=The sequence of the model RefSeq transcript was modified relative to this genomic sequence to represent the inferred CDS: inserted 1 base in 1 codon%3B deleted 2 bases in 1 codon;Parent=rna-XM_031916999.1
NW_003790640.1	Gnomon	exon	547293	547533	.	+	.	ID=exon-XM_031916999.1-8;Dbxref=GeneID:100864641%2CGenbank:XM_031916999.1;Note=The sequence of the model RefSeq transcript was modified relative to this genomic sequence to represent the inferred CDS: inserted 1 base in 1 codon%3B deleted 2 bases in 1 codon;Parent=rna-XM_031916999.1
NW_003790640.1	Gnomon	exon	547630	547867	.	+	.	ID=exon-XM_031916999.1-9;Dbxref=GeneID:100864641%2CGenbank:XM_031916999.1;Note=The sequence of the model RefSeq transcript was modified relative to this genomic sequence to represent the inferred CDS: inserted 1 base in 1 codon%3B deleted 2 bases in 1 codon;Parent=rna-XM_031916999.1
NW_003790640.1	Gnomon	gene	1429130	1433683	.	-	.	Name=LOC100872098;ID=gene-LOC100872098;Dbxref=GeneID:100872098
NW_003790640.1	Gnomon	mRNA	363008	364631	.	+	.	Name=XM_031917028.1;ID=rna-XM_031917028.1;Dbxref=GeneID:100870828%2CGenbank:XM_031917028.1;Note=The sequence of the model RefSeq transcript was modified relative to this genomic sequence to represent the inferred CDS: inserted 2 bases in 1 codon%3B deleted 1 base in 1 codon;Parent=gene-LOC100870828
NW_003790640.1	Gnomon	exon	162086	162196	.	+	.	ID=exon-XM_031917033.1-2;Dbxref=GeneID:100864401%2CGenbank:XM_031917033.1;Parent=rna-XM_031917033.1
NW_003790640.1	Gnomon	exon	162390	162588	.	+	.	ID=exon-XM_031917033.1-3;Dbxref=GeneID:100864401%2CGenbank:XM_031917033.1;Parent=rna-XM_031917033.1
NW_003790640.1	Gnomon	exon	162671	162924	.	+	.	ID=exon-XM_031917033.1-4;Dbxref=GeneID:100864401%2CGenbank:XM_031917033.1;Parent=rna-XM_031917033.1
NW_003790640.1	Gnomon	exon	163012	163189	.	+	.	ID=exon-XM_031917033.1-5;Dbxref=GeneID:100864401%2CGenbank:XM_031917033.1;Parent=rna-XM_031917033.1
NW_003790640.1	Gnomon	exon	163256	163780	.	+	.	ID=exon-XM_031917033.1-6;Dbxref=GeneID:100864401%2CGenbank:XM_031917033.1;Parent=rna-XM_031917033.1
NW_003790640.1	Gnomon	exon	163838	164007	.	+	.	ID=exon-XM_031917033.1-7;Dbxref=GeneID:100864401%2CGenbank:XM_031917033.1;Parent=rna-XM_031917033.1
NW_003790640.1	Gnomon	exon	164078	164257	.	+	.	ID=exon-XM_031917033.1-8;Dbxref=GeneID:100864401%2CGenbank:XM_031917033.1;Parent=rna-XM_031917033.1
NW_003790640.1	Gnomon	exon	164327	164536	.	+	.	ID=exon-XM_031917033.1-9;Dbxref=GeneID:100864401%2CGenbank:XM_031917033.1;Parent=rna-XM_031917033.1
NW_003790640.1	Gnomon	exon	161487	161833	.	+	.	ID=exon-XM_031917033.1-1;Dbxref=GeneID:100864401%2CGenbank:XM_031917033.1;Parent=rna-XM_031917033.1
NW_003790640.1	Gnomon	mRNA	296652	308401	.	-	.	Name=XM_031917025.1;ID=rna-XM_031917025.1;Dbxref=GeneID:100863931%2CGenbank:XM_031917025.1;Parent=gene-LOC100863931
NW_003790640.1	Gnomon	mRNA	1611798	1614177	.	-	.	Name=XM_012487532.2;ID=rna-XM_012487532.2;Dbxref=GeneID:100872769%2CGenbank:XM_012487532.2;Note=The sequence of the model RefSeq transcript was modified relative to this genomic sequence to represent the inferred CDS: inserted 1 base in 1 codon;Parent=gene-LOC100872769
NW_003790640.1	Gnomon	exon	1597728	1597947	.	+	.	ID=exon-XM_031916988.1-13;Dbxref=GeneID:100872532%2CGenbank:XM_031916988.1;Parent=rna-XM_031916988.1
NW_003790640.1	Gnomon	exon	1595625	1595746	.	+	.	ID=exon-XM_031916988.1-11;Dbxref=GeneID:100872532%2CGenbank:XM_031916988.1;Parent=rna-XM_031916988.1
NW_003790640.1	Gnomon	exon	1596769	1596819	.	+	.	ID=exon-XM_031916988.1-12;Dbxref=GeneID:100872532%2CGenbank:XM_031916988.1;Parent=rna-XM_031916988.1
NW_003790640.1	Gnomon	exon	1595383	1595541	.	+	.	ID=exon-XM_031916988.1-10;Dbxref=GeneID:100872532%2CGenbank:XM_031916988.1;Parent=rna-XM_031916988.1
NW_003790640.1	Gnomon	exon	359669	359862	.	-	.	ID=exon-XM_012487580.2-3;Dbxref=GeneID:100870702%2CGenbank:XM_012487580.2;Parent=rna-XM_012487580.2
NW_003790640.1	Gnomon	exon	359424	359586	.	-	.	ID=exon-XM_012487580.2-4;Dbxref=GeneID:100870702%2CGenbank:XM_012487580.2;Parent=rna-XM_012487580.2
NW_003790640.1	Gnomon	exon	361185	361203	.	-	.	ID=exon-XM_012487580.2-1;Dbxref=GeneID:100870702%2CGenbank:XM_012487580.2;Parent=rna-XM_012487580.2
NW_003790640.1	Gnomon	exon	360944	361019	.	-	.	ID=exon-XM_012487580.2-2;Dbxref=GeneID:100870702%2CGenbank:XM_012487580.2;Parent=rna-XM_012487580.2
NW_003790640.1	Gnomon	exon	358264	358595	.	-	.	ID=exon-XM_012487580.2-7;Dbxref=GeneID:100870702%2CGenbank:XM_012487580.2;Parent=rna-XM_012487580.2
NW_003790640.1	Gnomon	exon	359139	359278	.	-	.	ID=exon-XM_012487580.2-5;Dbxref=GeneID:100870702%2CGenbank:XM_012487580.2;Parent=rna-XM_012487580.2
NW_003790640.1	Gnomon	exon	358687	359043	.	-	.	ID=exon-XM_012487580.2-6;Dbxref=GeneID:100870702%2CGenbank:XM_012487580.2;Parent=rna-XM_012487580.2
NW_003790640.1	Gnomon	exon	1371414	1371587	.	-	.	ID=exon-XM_012487510.2-6;Dbxref=GeneID:100871106%2CGenbank:XM_012487510.2;Parent=rna-XM_012487510.2
NW_003790640.1	Gnomon	exon	1371175	1371337	.	-	.	ID=exon-XM_012487510.2-7;Dbxref=GeneID:100871106%2CGenbank:XM_012487510.2;Parent=rna-XM_012487510.2
NW_003790640.1	Gnomon	exon	1370707	1370893	.	-	.	ID=exon-XM_012487510.2-8;Dbxref=GeneID:100871106%2CGenbank:XM_012487510.2;Parent=rna-XM_012487510.2
NW_003790640.1	Gnomon	exon	1372895	1373110	.	-	.	ID=exon-XM_012487510.2-2;Dbxref=GeneID:100871106%2CGenbank:XM_012487510.2;Parent=rna-XM_012487510.2
NW_003790640.1	Gnomon	exon	1372601	1372821	.	-	.	ID=exon-XM_012487510.2-3;Dbxref=GeneID:100871106%2CGenbank:XM_012487510.2;Parent=rna-XM_012487510.2
NW_003790640.1	Gnomon	exon	1371947	1372511	.	-	.	ID=exon-XM_012487510.2-4;Dbxref=GeneID:100871106%2CGenbank:XM_012487510.2;Parent=rna-XM_012487510.2
NW_003790640.1	Gnomon	exon	1371652	1371878	.	-	.	ID=exon-XM_012487510.2-5;Dbxref=GeneID:100871106%2CGenbank:XM_012487510.2;Parent=rna-XM_012487510.2
NW_003790640.1	Gnomon	exon	1373214	1373437	.	-	.	ID=exon-XM_012487510.2-1;Dbxref=GeneID:100871106%2CGenbank:XM_012487510.2;Parent=rna-XM_012487510.2
NW_003790640.1	Gnomon	CDS	1199158	1199290	.	-	0	Name=XP_012342980.1;ID=cds-XP_012342980.1;Dbxref=GeneID:100870069%2CGenbank:XP_012342980.1;Parent=rna-XM_012487526.2
NW_003790640.1	Gnomon	CDS	1197568	1197698	.	-	0	Name=XP_012342980.1;ID=cds-XP_012342980.1;Dbxref=GeneID:100870069%2CGenbank:XP_012342980.1;Parent=rna-XM_012487526.2
NW_003790640.1	Gnomon	CDS	1174951	1175072	.	-	0	Name=XP_012342980.1;ID=cds-XP_012342980.1;Dbxref=GeneID:100870069%2CGenbank:XP_012342980.1;Parent=rna-XM_012487526.2
NW_003790640.1	Gnomon	CDS	1171423	1171546	.	-	0	Name=XP_012342980.1;ID=cds-XP_012342980.1;Dbxref=GeneID:100870069%2CGenbank:XP_012342980.1;Parent=rna-XM_012487526.2
NW_003790640.1	Gnomon	CDS	1170235	1170440	.	-	0	Name=XP_012342980.1;ID=cds-XP_012342980.1;Dbxref=GeneID:100870069%2CGenbank:XP_012342980.1;Parent=rna-XM_012487526.2
NW_003790640.1	Gnomon	CDS	1167349	1167475	.	-	0	Name=XP_012342980.1;ID=cds-XP_012342980.1;Dbxref=GeneID:100870069%2CGenbank:XP_012342980.1;Parent=rna-XM_012487526.2
NW_003790640.1	Gnomon	CDS	1164632	1164793	.	-	0	Name=XP_012342980.1;ID=cds-XP_012342980.1;Dbxref=GeneID:100870069%2CGenbank:XP_012342980.1;Parent=rna-XM_012487526.2
NW_003790640.1	Gnomon	CDS	1164461	1164475	.	-	0	Name=XP_012342980.1;ID=cds-XP_012342980.1;Dbxref=GeneID:100870069%2CGenbank:XP_012342980.1;Parent=rna-XM_012487526.2
NW_003790640.1	Gnomon	mRNA	296652	302466	.	-	.	Name=XM_031917026.1;ID=rna-XM_031917026.1;Dbxref=GeneID:100863931%2CGenbank:XM_031917026.1;Parent=gene-LOC100863931
NW_003790640.1	Gnomon	mRNA	313304	315153	.	-	.	Name=XM_012487475.2;ID=rna-XM_012487475.2;Dbxref=GeneID:105735674%2CGenbank:XM_012487475.2;Parent=gene-LOC105735674
NW_003790640.1	Gnomon	CDS	272554	272630	.	+	0	Name=XP_012342942.1;ID=cds-XP_012342942.1;Dbxref=GeneID:100868613%2CGenbank:XP_012342942.1;Parent=rna-XM_012487488.2
NW_003790640.1	Gnomon	CDS	272696	272843	.	+	0	Name=XP_012342942.1;ID=cds-XP_012342942.1;Dbxref=GeneID:100868613%2CGenbank:XP_012342942.1;Parent=rna-XM_012487488.2
NW_003790640.1	Gnomon	CDS	272916	273263	.	+	0	Name=XP_012342942.1;ID=cds-XP_012342942.1;Dbxref=GeneID:100868613%2CGenbank:XP_012342942.1;Parent=rna-XM_012487488.2
NW_003790640.1	Gnomon	CDS	273334	273418	.	+	0	Name=XP_012342942.1;ID=cds-XP_012342942.1;Dbxref=GeneID:100868613%2CGenbank:XP_012342942.1;Parent=rna-XM_012487488.2
NW_003790640.1	Gnomon	CDS	273506	273664	.	+	0	Name=XP_012342942.1;ID=cds-XP_012342942.1;Dbxref=GeneID:100868613%2CGenbank:XP_012342942.1;Parent=rna-XM_012487488.2
NW_003790640.1	Gnomon	CDS	273721	273875	.	+	0	Name=XP_012342942.1;ID=cds-XP_012342942.1;Dbxref=GeneID:100868613%2CGenbank:XP_012342942.1;Parent=rna-XM_012487488.2
NW_003790640.1	Gnomon	CDS	274001	274168	.	+	0	Name=XP_012342942.1;ID=cds-XP_012342942.1;Dbxref=GeneID:100868613%2CGenbank:XP_012342942.1;Parent=rna-XM_012487488.2
NW_003790640.1	Gnomon	exon	1030132	1030173	.	+	.	ID=exon-XM_031916954.1-7;Dbxref=GeneID:100866498%2CGenbank:XM_031916954.1;Note=The sequence of the model RefSeq transcript was modified relative to this genomic sequence to represent the inferred CDS: inserted 1 base in 1 codon;Parent=rna-XM_031916954.1
NW_003790640.1	Gnomon	exon	1031848	1031916	.	+	.	ID=exon-XM_031916954.1-8;Dbxref=GeneID:100866498%2CGenbank:XM_031916954.1;Note=The sequence of the model RefSeq transcript was modified relative to this genomic sequence to represent the inferred CDS: inserted 1 base in 1 codon;Parent=rna-XM_031916954.1
NW_003790640.1	Gnomon	exon	1028773	1028959	.	+	.	ID=exon-XM_031916954.1-5;Dbxref=GeneID:100866498%2CGenbank:XM_031916954.1;Note=The sequence of the model RefSeq transcript was modified relative to this genomic sequence to represent the inferred CDS: inserted 1 base in 1 codon;Parent=rna-XM_031916954.1
NW_003790640.1	Gnomon	exon	1030006	1030129	.	+	.	ID=exon-XM_031916954.1-6;Dbxref=GeneID:100866498%2CGenbank:XM_031916954.1;Note=The sequence of the model RefSeq transcript was modified relative to this genomic sequence to represent the inferred CDS: inserted 1 base in 1 codon;Parent=rna-XM_031916954.1
NW_003790640.1	Gnomon	exon	1013211	1013369	.	+	.	ID=exon-XM_031916954.1-3;Dbxref=GeneID:100866498%2CGenbank:XM_031916954.1;Note=The sequence of the model RefSeq transcript was modified relative to this genomic sequence to represent the inferred CDS: inserted 1 base in 1 codon;Parent=rna-XM_031916954.1
NW_003790640.1	Gnomon	exon	1018920	1019070	.	+	.	ID=exon-XM_031916954.1-4;Dbxref=GeneID:100866498%2CGenbank:XM_031916954.1;Note=The sequence of the model RefSeq transcript was modified relative to this genomic sequence to represent the inferred CDS: inserted 1 base in 1 codon;Parent=rna-XM_031916954.1
NW_003790640.1	Gnomon	exon	985332	986465	.	+	.	ID=exon-XM_031916954.1-1;Dbxref=GeneID:100866498%2CGenbank:XM_031916954.1;Note=The sequence of the model RefSeq transcript was modified relative to this genomic sequence to represent the inferred CDS: inserted 1 base in 1 codon;Parent=rna-XM_031916954.1
NW_003790640.1	Gnomon	exon	1000406	1000636	.	+	.	ID=exon-XM_031916954.1-2;Dbxref=GeneID:100866498%2CGenbank:XM_031916954.1;Note=The sequence of the model RefSeq transcript was modified relative to this genomic sequence to represent the inferred CDS: inserted 1 base in 1 codon;Parent=rna-XM_031916954.1
NW_003790640.1	Gnomon	exon	1033794	1033918	.	+	.	ID=exon-XM_031916954.1-9;Dbxref=GeneID:100866498%2CGenbank:XM_031916954.1;Note=The sequence of the model RefSeq transcript was modified relative to this genomic sequence to represent the inferred CDS: inserted 1 base in 1 codon;Parent=rna-XM_031916954.1
NW_003790640.1	Gnomon	exon	359669	359862	.	-	.	ID=exon-XM_012487579.2-3;Dbxref=GeneID:100870702%2CGenbank:XM_012487579.2;Parent=rna-XM_012487579.2
NW_003790640.1	Gnomon	exon	359424	359586	.	-	.	ID=exon-XM_012487579.2-4;Dbxref=GeneID:100870702%2CGenbank:XM_012487579.2;Parent=rna-XM_012487579.2
NW_003790640.1	Gnomon	exon	359139	359278	.	-	.	ID=exon-XM_012487579.2-5;Dbxref=GeneID:100870702%2CGenbank:XM_012487579.2;Parent=rna-XM_012487579.2
NW_003790640.1	Gnomon	exon	358687	359043	.	-	.	ID=exon-XM_012487579.2-6;Dbxref=GeneID:100870702%2CGenbank:XM_012487579.2;Parent=rna-XM_012487579.2
NW_003790640.1	Gnomon	exon	358264	358595	.	-	.	ID=exon-XM_012487579.2-7;Dbxref=GeneID:100870702%2CGenbank:XM_012487579.2;Parent=rna-XM_012487579.2
NW_003790640.1	Gnomon	exon	361096	361237	.	-	.	ID=exon-XM_012487579.2-1;Dbxref=GeneID:100870702%2CGenbank:XM_012487579.2;Parent=rna-XM_012487579.2
NW_003790640.1	Gnomon	exon	360944	361019	.	-	.	ID=exon-XM_012487579.2-2;Dbxref=GeneID:100870702%2CGenbank:XM_012487579.2;Parent=rna-XM_012487579.2
NW_003790640.1	Gnomon	CDS	193198	193314	.	+	0	Name=XP_003694395.1;ID=cds-XP_003694395.1;Dbxref=GeneID:100872649%2CGenbank:XP_003694395.1;Parent=rna-XM_003694347.3
NW_003790640.1	Gnomon	CDS	194109	194413	.	+	0	Name=XP_003694395.1;ID=cds-XP_003694395.1;Dbxref=GeneID:100872649%2CGenbank:XP_003694395.1;Parent=rna-XM_003694347.3
NW_003790640.1	Gnomon	CDS	195233	195304	.	+	0	Name=XP_003694395.1;ID=cds-XP_003694395.1;Dbxref=GeneID:100872649%2CGenbank:XP_003694395.1;Parent=rna-XM_003694347.3
NW_003790640.1	Gnomon	CDS	196133	196356	.	+	0	Name=XP_003694395.1;ID=cds-XP_003694395.1;Dbxref=GeneID:100872649%2CGenbank:XP_003694395.1;Parent=rna-XM_003694347.3
NW_003790640.1	Gnomon	CDS	196436	196533	.	+	0	Name=XP_003694395.1;ID=cds-XP_003694395.1;Dbxref=GeneID:100872649%2CGenbank:XP_003694395.1;Parent=rna-XM_003694347.3
NW_003790640.1	Gnomon	CDS	196721	197032	.	+	0	Name=XP_003694395.1;ID=cds-XP_003694395.1;Dbxref=GeneID:100872649%2CGenbank:XP_003694395.1;Parent=rna-XM_003694347.3
NW_003790640.1	Gnomon	CDS	197110	197496	.	+	0	Name=XP_003694395.1;ID=cds-XP_003694395.1;Dbxref=GeneID:100872649%2CGenbank:XP_003694395.1;Parent=rna-XM_003694347.3
NW_003790640.1	Gnomon	CDS	197591	197829	.	+	0	Name=XP_003694395.1;ID=cds-XP_003694395.1;Dbxref=GeneID:100872649%2CGenbank:XP_003694395.1;Parent=rna-XM_003694347.3
NW_003790640.1	Gnomon	CDS	197889	198169	.	+	0	Name=XP_003694395.1;ID=cds-XP_003694395.1;Dbxref=GeneID:100872649%2CGenbank:XP_003694395.1;Parent=rna-XM_003694347.3
NW_003790640.1	Gnomon	CDS	198294	198450	.	+	0	Name=XP_003694395.1;ID=cds-XP_003694395.1;Dbxref=GeneID:100872649%2CGenbank:XP_003694395.1;Parent=rna-XM_003694347.3
NW_003790640.1	Gnomon	CDS	198542	198744	.	+	0	Name=XP_003694395.1;ID=cds-XP_003694395.1;Dbxref=GeneID:100872649%2CGenbank:XP_003694395.1;Parent=rna-XM_003694347.3
NW_003790640.1	Gnomon	CDS	198823	198971	.	+	0	Name=XP_003694395.1;ID=cds-XP_003694395.1;Dbxref=GeneID:100872649%2CGenbank:XP_003694395.1;Parent=rna-XM_003694347.3
NW_003790640.1	Gnomon	CDS	199084	199395	.	+	0	Name=XP_003694395.1;ID=cds-XP_003694395.1;Dbxref=GeneID:100872649%2CGenbank:XP_003694395.1;Parent=rna-XM_003694347.3
NW_003790640.1	Gnomon	CDS	199464	199873	.	+	0	Name=XP_003694395.1;ID=cds-XP_003694395.1;Dbxref=GeneID:100872649%2CGenbank:XP_003694395.1;Parent=rna-XM_003694347.3
NW_003790640.1	Gnomon	CDS	199987	200548	.	+	0	Name=XP_003694395.1;ID=cds-XP_003694395.1;Dbxref=GeneID:100872649%2CGenbank:XP_003694395.1;Parent=rna-XM_003694347.3
NW_003790640.1	Gnomon	exon	566322	566768	.	+	.	ID=exon-XM_031917012.1-1;Dbxref=GeneID:100865114%2CGenbank:XM_031917012.1;Parent=rna-XM_031917012.1
NW_003790640.1	Gnomon	exon	570198	570552	.	+	.	ID=exon-XM_031917012.1-2;Dbxref=GeneID:100865114%2CGenbank:XM_031917012.1;Parent=rna-XM_031917012.1
NW_003790640.1	Gnomon	exon	571129	571443	.	+	.	ID=exon-XM_031917012.1-3;Dbxref=GeneID:100865114%2CGenbank:XM_031917012.1;Parent=rna-XM_031917012.1
NW_003790640.1	Gnomon	exon	571559	571891	.	+	.	ID=exon-XM_031917012.1-4;Dbxref=GeneID:100865114%2CGenbank:XM_031917012.1;Parent=rna-XM_031917012.1
NW_003790640.1	Gnomon	exon	571975	573394	.	+	.	ID=exon-XM_031917012.1-5;Dbxref=GeneID:100865114%2CGenbank:XM_031917012.1;Parent=rna-XM_031917012.1
NW_003790640.1	Gnomon	CDS	1302989	1303005	.	-	0	Name=XP_031772834.1;ID=cds-XP_031772834.1;Dbxref=GeneID:100870869%2CGenbank:XP_031772834.1;Parent=rna-XM_031916974.1
NW_003790640.1	Gnomon	CDS	1279769	1280750	.	-	0	Name=XP_031772834.1;ID=cds-XP_031772834.1;Dbxref=GeneID:100870869%2CGenbank:XP_031772834.1;Parent=rna-XM_031916974.1
NW_003790640.1	Gnomon	gene	461788	476324	.	-	.	Name=LOC100866734;ID=gene-LOC100866734;Dbxref=GeneID:100866734
NW_003790640.1	Gnomon	gene	1211464	1220472	.	-	.	Name=LOC100866735;ID=gene-LOC100866735;Dbxref=GeneID:100866735
NW_003790640.1	RefSeq	cDNA_match	556382	556639	.	-	.	ID=1b96aee5-3f55-4241-895e-ab43ea088609;Target=XM_003694318.3 1 259;Gap=M241 I1 M17
NW_003790640.1	RefSeq	cDNA_match	555686	556074	.	-	.	ID=1b96aee5-3f55-4241-895e-ab43ea088609;Target=XM_003694318.3 1 259;Gap=M241 I1 M17
NW_003790640.1	RefSeq	cDNA_match	555246	555604	.	-	.	ID=1b96aee5-3f55-4241-895e-ab43ea088609;Target=XM_003694318.3 1 259;Gap=M241 I1 M17
NW_003790640.1	RefSeq	cDNA_match	554747	555175	.	-	.	ID=1b96aee5-3f55-4241-895e-ab43ea088609;Target=XM_003694318.3 1 259;Gap=M241 I1 M17
NW_003790640.1	Gnomon	exon	1371175	1371337	.	-	.	ID=exon-XM_003694335.3-8;Dbxref=GeneID:100871106%2CGenbank:XM_003694335.3;Parent=rna-XM_003694335.3
NW_003790640.1	Gnomon	exon	1370707	1370893	.	-	.	ID=exon-XM_003694335.3-9;Dbxref=GeneID:100871106%2CGenbank:XM_003694335.3;Parent=rna-XM_003694335.3
NW_003790640.1	Gnomon	exon	1371652	1371878	.	-	.	ID=exon-XM_003694335.3-6;Dbxref=GeneID:100871106%2CGenbank:XM_003694335.3;Parent=rna-XM_003694335.3
NW_003790640.1	Gnomon	exon	1371414	1371587	.	-	.	ID=exon-XM_003694335.3-7;Dbxref=GeneID:100871106%2CGenbank:XM_003694335.3;Parent=rna-XM_003694335.3
NW_003790640.1	Gnomon	exon	1372601	1372821	.	-	.	ID=exon-XM_003694335.3-4;Dbxref=GeneID:100871106%2CGenbank:XM_003694335.3;Parent=rna-XM_003694335.3
NW_003790640.1	Gnomon	exon	1371947	1372511	.	-	.	ID=exon-XM_003694335.3-5;Dbxref=GeneID:100871106%2CGenbank:XM_003694335.3;Parent=rna-XM_003694335.3
NW_003790640.1	Gnomon	exon	1373214	1373437	.	-	.	ID=exon-XM_003694335.3-2;Dbxref=GeneID:100871106%2CGenbank:XM_003694335.3;Parent=rna-XM_003694335.3
NW_003790640.1	Gnomon	exon	1372895	1373090	.	-	.	ID=exon-XM_003694335.3-3;Dbxref=GeneID:100871106%2CGenbank:XM_003694335.3;Parent=rna-XM_003694335.3
NW_003790640.1	Gnomon	exon	1374379	1374676	.	-	.	ID=exon-XM_003694335.3-1;Dbxref=GeneID:100871106%2CGenbank:XM_003694335.3;Parent=rna-XM_003694335.3
NW_003790640.1	Gnomon	gene	1094291	1097595	.	-	.	Name=LOC100866617;ID=gene-LOC100866617;Dbxref=GeneID:100866617
NW_003790640.1	Gnomon	exon	1613961	1614177	.	-	.	ID=exon-XM_012487532.2-1;Dbxref=GeneID:100872769%2CGenbank:XM_012487532.2;Note=The sequence of the model RefSeq transcript was modified relative to this genomic sequence to represent the inferred CDS: inserted 1 base in 1 codon;Parent=rna-XM_012487532.2
NW_003790640.1	Gnomon	exon	1611798	1612589	.	-	.	ID=exon-XM_012487532.2-4;Dbxref=GeneID:100872769%2CGenbank:XM_012487532.2;Note=The sequence of the model RefSeq transcript was modified relative to this genomic sequence to represent the inferred CDS: inserted 1 base in 1 codon;Parent=rna-XM_012487532.2
NW_003790640.1	Gnomon	exon	1613313	1613650	.	-	.	ID=exon-XM_012487532.2-2;Dbxref=GeneID:100872769%2CGenbank:XM_012487532.2;Note=The sequence of the model RefSeq transcript was modified relative to this genomic sequence to represent the inferred CDS: inserted 1 base in 1 codon;Parent=rna-XM_012487532.2
NW_003790640.1	Gnomon	exon	1612592	1613252	.	-	.	ID=exon-XM_012487532.2-3;Dbxref=GeneID:100872769%2CGenbank:XM_012487532.2;Note=The sequence of the model RefSeq transcript was modified relative to this genomic sequence to represent the inferred CDS: inserted 1 base in 1 codon;Parent=rna-XM_012487532.2
NW_003790640.1	Gnomon	exon	267895	268156	.	-	.	ID=exon-XM_012487485.2-10;Dbxref=GeneID:100868248%2CGenbank:XM_012487485.2;Note=The sequence of the model RefSeq transcript was modified relative to this genomic sequence to represent the inferred CDS: inserted 2 bases in 2 codons;Parent=rna-XM_012487485.2
NW_003790640.1	Gnomon	exon	267767	267830	.	-	.	ID=exon-XM_012487485.2-11;Dbxref=GeneID:100868248%2CGenbank:XM_012487485.2;Note=The sequence of the model RefSeq transcript was modified relative to this genomic sequence to represent the inferred CDS: inserted 2 bases in 2 codons;Parent=rna-XM_012487485.2
NW_003790640.1	Gnomon	exon	267176	267764	.	-	.	ID=exon-XM_012487485.2-12;Dbxref=GeneID:100868248%2CGenbank:XM_012487485.2;Note=The sequence of the model RefSeq transcript was modified relative to this genomic sequence to represent the inferred CDS: inserted 2 bases in 2 codons;Parent=rna-XM_012487485.2
NW_003790640.1	Gnomon	CDS	265872	266726	.	+	0	Name=XP_031772833.1;ID=cds-XP_031772833.1;Dbxref=GeneID:105735679%2CGenbank:XP_031772833.1;Parent=rna-XM_031916973.1
NW_003790640.1	Gnomon	mRNA	461788	476239	.	-	.	Name=XM_012487571.2;ID=rna-XM_012487571.2;Dbxref=GeneID:100866734%2CGenbank:XM_012487571.2;Parent=gene-LOC100866734
NW_003790640.1	Gnomon	gene	985332	1085676	.	+	.	Name=LOC100866498;ID=gene-LOC100866498;Dbxref=GeneID:100866498
NW_003790640.1	Gnomon	exon	526459	526749	.	+	.	ID=exon-XM_003694311.3-2;Dbxref=GeneID:100867896%2CGenbank:XM_003694311.3;Parent=rna-XM_003694311.3
NW_003790640.1	Gnomon	exon	526819	527364	.	+	.	ID=exon-XM_003694311.3-3;Dbxref=GeneID:100867896%2CGenbank:XM_003694311.3;Parent=rna-XM_003694311.3
NW_003790640.1	Gnomon	exon	525954	526122	.	+	.	ID=exon-XM_003694311.3-1;Dbxref=GeneID:100867896%2CGenbank:XM_003694311.3;Parent=rna-XM_003694311.3
NW_003790640.1	Gnomon	CDS	1436210	1436242	.	-	0	Name=XP_003694393.1;ID=cds-XP_003694393.1;Dbxref=GeneID:100872337%2CGenbank:XP_003694393.1;Parent=rna-XM_003694345.3
NW_003790640.1	Gnomon	CDS	1435565	1435930	.	-	0	Name=XP_003694393.1;ID=cds-XP_003694393.1;Dbxref=GeneID:100872337%2CGenbank:XP_003694393.1;Parent=rna-XM_003694345.3
NW_003790640.1	Gnomon	mRNA	884949	889928	.	+	.	Name=XM_012487477.2;ID=rna-XM_012487477.2;Dbxref=GeneID:100869151%2CGenbank:XM_012487477.2;Parent=gene-LOC100869151
NW_003790640.1	Gnomon	CDS	292181	292376	.	-	0	Name=XP_012342940.1;ID=cds-XP_012342940.1;Dbxref=GeneID:100869950%2CGenbank:XP_012342940.1;Note=The sequence of the model RefSeq protein was modified relative to this genomic sequence to represent the inferred CDS: inserted 1 base in 1 codon;Parent=rna-XM_012487486.2
NW_003790640.1	Gnomon	CDS	292069	292178	.	-	0	Name=XP_012342940.1;ID=cds-XP_012342940.1;Dbxref=GeneID:100869950%2CGenbank:XP_012342940.1;Note=The sequence of the model RefSeq protein was modified relative to this genomic sequence to represent the inferred CDS: inserted 1 base in 1 codon;Parent=rna-XM_012487486.2
NW_003790640.1	Gnomon	CDS	291799	291998	.	-	0	Name=XP_012342940.1;ID=cds-XP_012342940.1;Dbxref=GeneID:100869950%2CGenbank:XP_012342940.1;Note=The sequence of the model RefSeq protein was modified relative to this genomic sequence to represent the inferred CDS: inserted 1 base in 1 codon;Parent=rna-XM_012487486.2
NW_003790640.1	Gnomon	CDS	291524	291686	.	-	0	Name=XP_012342940.1;ID=cds-XP_012342940.1;Dbxref=GeneID:100869950%2CGenbank:XP_012342940.1;Note=The sequence of the model RefSeq protein was modified relative to this genomic sequence to represent the inferred CDS: inserted 1 base in 1 codon;Parent=rna-XM_012487486.2
[truncated: 2,194 more rows]
