# Supplementary material for: Prevalent bee venom genes evolved before the aculeate stinger and eusociality
Source: BMC Biol. 2023 Oct 23;21:229. doi: 10.1186/s12915-023-01656-5 (PMC10591384; doi:10.1186/s12915-023-01656-5)
Supplement: Supplementary file 42 — Additional file 42. Gff files of all toxin gene annotations. [file 12915_2023_1656_MOESM42_ESM.zip › AdditionalFile9_ToxinGeneAnnotations/NW_016910878.1._ICA.gff_modified_Koludarov_et_al_2021.gff3]

##gff-version 3
##source-version geneious 2020.2.2
##sequence-region	NW_016910878.1	1	282616
NW_016910878.1	Koludarov_et_al_2021	gene	102942	170011	.	-	.	Name=Icarapin
NW_016910878.1	Koludarov_et_al_2021	gene	269141	277660	.	+	.	Name=VA
NW_016910878.1	Koludarov_et_al_2021	gene	281406	281540	.	.	.	Name=VA
NW_016910878.1	Gnomon	exon	16009	16353	.	-	.	ID=exon-XR_001890423.1-3;Dbxref=GeneID:108550413%2CGenbank:XR_001890423.1;Parent=rna-XR_001890423.1
NW_016910878.1	Gnomon	exon	15174	15842	.	-	.	ID=exon-XR_001890423.1-4;Dbxref=GeneID:108550413%2CGenbank:XR_001890423.1;Parent=rna-XR_001890423.1
NW_016910878.1	Gnomon	exon	17057	17136	.	-	.	ID=exon-XR_001890423.1-1;Dbxref=GeneID:108550413%2CGenbank:XR_001890423.1;Parent=rna-XR_001890423.1
NW_016910878.1	Gnomon	exon	16719	16950	.	-	.	ID=exon-XR_001890423.1-2;Dbxref=GeneID:108550413%2CGenbank:XR_001890423.1;Parent=rna-XR_001890423.1
NW_016910878.1	Gnomon	lnc_RNA	15174	17136	.	-	.	Name=XR_001890423.1;ID=rna-XR_001890423.1;Dbxref=GeneID:108550413%2CGenbank:XR_001890423.1;Parent=gene-LOC108550413
NW_016910878.1	Gnomon	mRNA	269141	277660	.	+	.	Name=XM_017904156.1;ID=rna-XM_017904156.1;Dbxref=GeneID:108550411%2CGenbank:XM_017904156.1;Parent=gene-LOC108550411
NW_016910878.1	Gnomon	exon	98036	98214	.	+	.	ID=exon-XM_017904160.1-16;Dbxref=GeneID:108550416%2CGenbank:XM_017904160.1;Parent=rna-XM_017904160.1
NW_016910878.1	Gnomon	exon	96395	96518	.	+	.	ID=exon-XM_017904160.1-14;Dbxref=GeneID:108550416%2CGenbank:XM_017904160.1;Parent=rna-XM_017904160.1
NW_016910878.1	Gnomon	exon	96903	97403	.	+	.	ID=exon-XM_017904160.1-15;Dbxref=GeneID:108550416%2CGenbank:XM_017904160.1;Parent=rna-XM_017904160.1
NW_016910878.1	Gnomon	exon	96061	96150	.	+	.	ID=exon-XM_017904160.1-12;Dbxref=GeneID:108550416%2CGenbank:XM_017904160.1;Parent=rna-XM_017904160.1
NW_016910878.1	Gnomon	exon	96216	96312	.	+	.	ID=exon-XM_017904160.1-13;Dbxref=GeneID:108550416%2CGenbank:XM_017904160.1;Parent=rna-XM_017904160.1
NW_016910878.1	Gnomon	exon	95548	95770	.	+	.	ID=exon-XM_017904160.1-10;Dbxref=GeneID:108550416%2CGenbank:XM_017904160.1;Parent=rna-XM_017904160.1
NW_016910878.1	Gnomon	exon	95831	95969	.	+	.	ID=exon-XM_017904160.1-11;Dbxref=GeneID:108550416%2CGenbank:XM_017904160.1;Parent=rna-XM_017904160.1
NW_016910878.1	Gnomon	CDS	179730	180551	.	+	0	Name=XP_017759650.1;ID=cds-XP_017759650.1;Dbxref=GeneID:108550418%2CGenbank:XP_017759650.1;Parent=rna-XM_017904161.1
NW_016910878.1	Gnomon	CDS	182390	182615	.	+	0	Name=XP_017759650.1;ID=cds-XP_017759650.1;Dbxref=GeneID:108550418%2CGenbank:XP_017759650.1;Parent=rna-XM_017904161.1
NW_016910878.1	Gnomon	CDS	190418	190533	.	+	0	Name=XP_017759650.1;ID=cds-XP_017759650.1;Dbxref=GeneID:108550418%2CGenbank:XP_017759650.1;Parent=rna-XM_017904161.1
NW_016910878.1	Gnomon	CDS	198061	198297	.	+	0	Name=XP_017759650.1;ID=cds-XP_017759650.1;Dbxref=GeneID:108550418%2CGenbank:XP_017759650.1;Parent=rna-XM_017904161.1
NW_016910878.1	Gnomon	CDS	199733	199884	.	+	0	Name=XP_017759650.1;ID=cds-XP_017759650.1;Dbxref=GeneID:108550418%2CGenbank:XP_017759650.1;Parent=rna-XM_017904161.1
NW_016910878.1	Gnomon	CDS	224610	224826	.	+	0	Name=XP_017759650.1;ID=cds-XP_017759650.1;Dbxref=GeneID:108550418%2CGenbank:XP_017759650.1;Parent=rna-XM_017904161.1
NW_016910878.1	Gnomon	CDS	232249	232410	.	+	0	Name=XP_017759650.1;ID=cds-XP_017759650.1;Dbxref=GeneID:108550418%2CGenbank:XP_017759650.1;Parent=rna-XM_017904161.1
NW_016910878.1	Gnomon	CDS	233360	233557	.	+	0	Name=XP_017759650.1;ID=cds-XP_017759650.1;Dbxref=GeneID:108550418%2CGenbank:XP_017759650.1;Parent=rna-XM_017904161.1
NW_016910878.1	Gnomon	CDS	235052	235161	.	+	0	Name=XP_017759650.1;ID=cds-XP_017759650.1;Dbxref=GeneID:108550418%2CGenbank:XP_017759650.1;Parent=rna-XM_017904161.1
NW_016910878.1	Gnomon	CDS	238240	238583	.	+	0	Name=XP_017759650.1;ID=cds-XP_017759650.1;Dbxref=GeneID:108550418%2CGenbank:XP_017759650.1;Parent=rna-XM_017904161.1
NW_016910878.1	Gnomon	CDS	242183	242431	.	+	0	Name=XP_017759650.1;ID=cds-XP_017759650.1;Dbxref=GeneID:108550418%2CGenbank:XP_017759650.1;Parent=rna-XM_017904161.1
NW_016910878.1	Gnomon	CDS	243348	243651	.	+	0	Name=XP_017759650.1;ID=cds-XP_017759650.1;Dbxref=GeneID:108550418%2CGenbank:XP_017759650.1;Parent=rna-XM_017904161.1
NW_016910878.1	Gnomon	CDS	251949	252126	.	+	0	Name=XP_017759650.1;ID=cds-XP_017759650.1;Dbxref=GeneID:108550418%2CGenbank:XP_017759650.1;Parent=rna-XM_017904161.1
NW_016910878.1	Gnomon	CDS	88952	89111	.	+	0	Name=XP_017759649.1;ID=cds-XP_017759649.1;Dbxref=GeneID:108550416%2CGenbank:XP_017759649.1;Parent=rna-XM_017904160.1
NW_016910878.1	Gnomon	CDS	89202	89335	.	+	0	Name=XP_017759649.1;ID=cds-XP_017759649.1;Dbxref=GeneID:108550416%2CGenbank:XP_017759649.1;Parent=rna-XM_017904160.1
NW_016910878.1	Gnomon	CDS	89589	92586	.	+	0	Name=XP_017759649.1;ID=cds-XP_017759649.1;Dbxref=GeneID:108550416%2CGenbank:XP_017759649.1;Parent=rna-XM_017904160.1
NW_016910878.1	Gnomon	CDS	92695	92777	.	+	0	Name=XP_017759649.1;ID=cds-XP_017759649.1;Dbxref=GeneID:108550416%2CGenbank:XP_017759649.1;Parent=rna-XM_017904160.1
NW_016910878.1	Gnomon	CDS	92862	92981	.	+	0	Name=XP_017759649.1;ID=cds-XP_017759649.1;Dbxref=GeneID:108550416%2CGenbank:XP_017759649.1;Parent=rna-XM_017904160.1
NW_016910878.1	Gnomon	CDS	94258	94374	.	+	0	Name=XP_017759649.1;ID=cds-XP_017759649.1;Dbxref=GeneID:108550416%2CGenbank:XP_017759649.1;Parent=rna-XM_017904160.1
NW_016910878.1	Gnomon	CDS	94446	94523	.	+	0	Name=XP_017759649.1;ID=cds-XP_017759649.1;Dbxref=GeneID:108550416%2CGenbank:XP_017759649.1;Parent=rna-XM_017904160.1
NW_016910878.1	Gnomon	CDS	94835	95059	.	+	0	Name=XP_017759649.1;ID=cds-XP_017759649.1;Dbxref=GeneID:108550416%2CGenbank:XP_017759649.1;Parent=rna-XM_017904160.1
NW_016910878.1	Gnomon	CDS	95306	95473	.	+	0	Name=XP_017759649.1;ID=cds-XP_017759649.1;Dbxref=GeneID:108550416%2CGenbank:XP_017759649.1;Parent=rna-XM_017904160.1
NW_016910878.1	Gnomon	CDS	95548	95770	.	+	0	Name=XP_017759649.1;ID=cds-XP_017759649.1;Dbxref=GeneID:108550416%2CGenbank:XP_017759649.1;Parent=rna-XM_017904160.1
NW_016910878.1	Gnomon	CDS	95831	95969	.	+	0	Name=XP_017759649.1;ID=cds-XP_017759649.1;Dbxref=GeneID:108550416%2CGenbank:XP_017759649.1;Parent=rna-XM_017904160.1
NW_016910878.1	Gnomon	CDS	96061	96150	.	+	0	Name=XP_017759649.1;ID=cds-XP_017759649.1;Dbxref=GeneID:108550416%2CGenbank:XP_017759649.1;Parent=rna-XM_017904160.1
NW_016910878.1	Gnomon	CDS	96216	96312	.	+	0	Name=XP_017759649.1;ID=cds-XP_017759649.1;Dbxref=GeneID:108550416%2CGenbank:XP_017759649.1;Parent=rna-XM_017904160.1
NW_016910878.1	Gnomon	CDS	96395	96518	.	+	0	Name=XP_017759649.1;ID=cds-XP_017759649.1;Dbxref=GeneID:108550416%2CGenbank:XP_017759649.1;Parent=rna-XM_017904160.1
NW_016910878.1	Gnomon	CDS	96903	97403	.	+	0	Name=XP_017759649.1;ID=cds-XP_017759649.1;Dbxref=GeneID:108550416%2CGenbank:XP_017759649.1;Parent=rna-XM_017904160.1
NW_016910878.1	Gnomon	CDS	98036	98094	.	+	0	Name=XP_017759649.1;ID=cds-XP_017759649.1;Dbxref=GeneID:108550416%2CGenbank:XP_017759649.1;Parent=rna-XM_017904160.1
NW_016910878.1	Gnomon	CDS	169757	169823	.	-	0	Name=XP_017759648.1;ID=cds-XP_017759648.1;Dbxref=GeneID:108550415%2CGenbank:XP_017759648.1;Parent=rna-XM_017904159.1
NW_016910878.1	Gnomon	CDS	129364	129462	.	-	0	Name=XP_017759648.1;ID=cds-XP_017759648.1;Dbxref=GeneID:108550415%2CGenbank:XP_017759648.1;Parent=rna-XM_017904159.1
NW_016910878.1	Gnomon	CDS	104583	104701	.	-	0	Name=XP_017759648.1;ID=cds-XP_017759648.1;Dbxref=GeneID:108550415%2CGenbank:XP_017759648.1;Parent=rna-XM_017904159.1
NW_016910878.1	Gnomon	CDS	102958	103257	.	-	0	Name=XP_017759648.1;ID=cds-XP_017759648.1;Dbxref=GeneID:108550415%2CGenbank:XP_017759648.1;Parent=rna-XM_017904159.1
NW_016910878.1	Gnomon	gene	179694	252428	.	+	.	Name=LOC108550418;ID=gene-LOC108550418;Dbxref=GeneID:108550418
NW_016910878.1	Gnomon	gene	88920	98214	.	+	.	Name=LOC108550416;ID=gene-LOC108550416;Dbxref=GeneID:108550416
NW_016910878.1	Gnomon	gene	102942	170011	.	-	.	Name=LOC108550415;ID=gene-LOC108550415;Dbxref=GeneID:108550415
NW_016910878.1	Gnomon	gene	85370	86868	.	-	.	Name=LOC108550414;ID=gene-LOC108550414;Dbxref=GeneID:108550414
NW_016910878.1	Gnomon	gene	15174	17136	.	-	.	Name=LOC108550413;ID=gene-LOC108550413;Dbxref=GeneID:108550413
NW_016910878.1	Gnomon	gene	98967	100981	.	-	.	Name=LOC108550412;ID=gene-LOC108550412;Dbxref=GeneID:108550412
NW_016910878.1	Gnomon	gene	269141	277660	.	+	.	Name=LOC108550411;ID=gene-LOC108550411;Dbxref=GeneID:108550411
NW_016910878.1	Gnomon	CDS	86761	86868	.	-	0	Name=XP_017759647.1;ID=cds-XP_017759647.1;Dbxref=GeneID:108550414%2CGenbank:XP_017759647.1;Parent=rna-XM_017904158.1
NW_016910878.1	Gnomon	CDS	85400	85597	.	-	0	Name=XP_017759647.1;ID=cds-XP_017759647.1;Dbxref=GeneID:108550414%2CGenbank:XP_017759647.1;Parent=rna-XM_017904158.1
NW_016910878.1	Gnomon	CDS	100476	100845	.	-	0	Name=XP_017759646.1;ID=cds-XP_017759646.1;Dbxref=GeneID:108550412%2CGenbank:XP_017759646.1;Parent=rna-XM_017904157.1
NW_016910878.1	Gnomon	CDS	99806	100062	.	-	0	Name=XP_017759646.1;ID=cds-XP_017759646.1;Dbxref=GeneID:108550412%2CGenbank:XP_017759646.1;Parent=rna-XM_017904157.1
NW_016910878.1	Gnomon	CDS	99531	99722	.	-	0	Name=XP_017759646.1;ID=cds-XP_017759646.1;Dbxref=GeneID:108550412%2CGenbank:XP_017759646.1;Parent=rna-XM_017904157.1
NW_016910878.1	Gnomon	CDS	99330	99451	.	-	0	Name=XP_017759646.1;ID=cds-XP_017759646.1;Dbxref=GeneID:108550412%2CGenbank:XP_017759646.1;Parent=rna-XM_017904157.1
NW_016910878.1	Gnomon	CDS	98967	99126	.	-	0	Name=XP_017759646.1;ID=cds-XP_017759646.1;Dbxref=GeneID:108550412%2CGenbank:XP_017759646.1;Parent=rna-XM_017904157.1
NW_016910878.1	Gnomon	CDS	269141	269172	.	+	0	Name=XP_017759645.1;ID=cds-XP_017759645.1;Dbxref=GeneID:108550411%2CGenbank:XP_017759645.1;Parent=rna-XM_017904156.1
NW_016910878.1	Gnomon	CDS	270401	270434	.	+	0	Name=XP_017759645.1;ID=cds-XP_017759645.1;Dbxref=GeneID:108550411%2CGenbank:XP_017759645.1;Parent=rna-XM_017904156.1
NW_016910878.1	Gnomon	CDS	270693	270866	.	+	0	Name=XP_017759645.1;ID=cds-XP_017759645.1;Dbxref=GeneID:108550411%2CGenbank:XP_017759645.1;Parent=rna-XM_017904156.1
NW_016910878.1	Gnomon	CDS	277568	277660	.	+	0	Name=XP_017759645.1;ID=cds-XP_017759645.1;Dbxref=GeneID:108550411%2CGenbank:XP_017759645.1;Parent=rna-XM_017904156.1
NW_016910878.1	Gnomon	exon	199733	199884	.	+	.	ID=exon-XM_017904161.1-5;Dbxref=GeneID:108550418%2CGenbank:XM_017904161.1;Parent=rna-XM_017904161.1
NW_016910878.1	Gnomon	exon	198061	198297	.	+	.	ID=exon-XM_017904161.1-4;Dbxref=GeneID:108550418%2CGenbank:XM_017904161.1;Parent=rna-XM_017904161.1
NW_016910878.1	Gnomon	exon	232249	232410	.	+	.	ID=exon-XM_017904161.1-7;Dbxref=GeneID:108550418%2CGenbank:XM_017904161.1;Parent=rna-XM_017904161.1
NW_016910878.1	Gnomon	exon	224610	224826	.	+	.	ID=exon-XM_017904161.1-6;Dbxref=GeneID:108550418%2CGenbank:XM_017904161.1;Parent=rna-XM_017904161.1
NW_016910878.1	Gnomon	exon	235052	235161	.	+	.	ID=exon-XM_017904161.1-9;Dbxref=GeneID:108550418%2CGenbank:XM_017904161.1;Parent=rna-XM_017904161.1
NW_016910878.1	Gnomon	exon	233360	233557	.	+	.	ID=exon-XM_017904161.1-8;Dbxref=GeneID:108550418%2CGenbank:XM_017904161.1;Parent=rna-XM_017904161.1
NW_016910878.1	Gnomon	exon	179694	180551	.	+	.	ID=exon-XM_017904161.1-1;Dbxref=GeneID:108550418%2CGenbank:XM_017904161.1;Parent=rna-XM_017904161.1
NW_016910878.1	Gnomon	exon	190418	190533	.	+	.	ID=exon-XM_017904161.1-3;Dbxref=GeneID:108550418%2CGenbank:XM_017904161.1;Parent=rna-XM_017904161.1
NW_016910878.1	Gnomon	exon	182390	182615	.	+	.	ID=exon-XM_017904161.1-2;Dbxref=GeneID:108550418%2CGenbank:XM_017904161.1;Parent=rna-XM_017904161.1
NW_016910878.1	RefSeq	region	1	282616	.	+	.	Name=Unknown;ID=NW_016910878.1:1..282616;Dbxref=taxon:516756
NW_016910878.1	Gnomon	exon	99806	100062	.	-	.	ID=exon-XM_017904157.1-2;Dbxref=GeneID:108550412%2CGenbank:XM_017904157.1;Parent=rna-XM_017904157.1
NW_016910878.1	Gnomon	exon	100476	100981	.	-	.	ID=exon-XM_017904157.1-1;Dbxref=GeneID:108550412%2CGenbank:XM_017904157.1;Parent=rna-XM_017904157.1
NW_016910878.1	Gnomon	exon	99330	99451	.	-	.	ID=exon-XM_017904157.1-4;Dbxref=GeneID:108550412%2CGenbank:XM_017904157.1;Parent=rna-XM_017904157.1
NW_016910878.1	Gnomon	exon	99531	99722	.	-	.	ID=exon-XM_017904157.1-3;Dbxref=GeneID:108550412%2CGenbank:XM_017904157.1;Parent=rna-XM_017904157.1
NW_016910878.1	Gnomon	exon	98967	99126	.	-	.	ID=exon-XM_017904157.1-5;Dbxref=GeneID:108550412%2CGenbank:XM_017904157.1;Parent=rna-XM_017904157.1
NW_016910878.1	Gnomon	exon	269141	269172	.	+	.	ID=exon-XM_017904156.1-1;Dbxref=GeneID:108550411%2CGenbank:XM_017904156.1;Parent=rna-XM_017904156.1
NW_016910878.1	Gnomon	exon	277568	277660	.	+	.	ID=exon-XM_017904156.1-4;Dbxref=GeneID:108550411%2CGenbank:XM_017904156.1;Parent=rna-XM_017904156.1
NW_016910878.1	Gnomon	exon	270693	270866	.	+	.	ID=exon-XM_017904156.1-3;Dbxref=GeneID:108550411%2CGenbank:XM_017904156.1;Parent=rna-XM_017904156.1
NW_016910878.1	Gnomon	exon	270401	270434	.	+	.	ID=exon-XM_017904156.1-2;Dbxref=GeneID:108550411%2CGenbank:XM_017904156.1;Parent=rna-XM_017904156.1
NW_016910878.1	Gnomon	exon	251949	252428	.	+	.	ID=exon-XM_017904161.1-13;Dbxref=GeneID:108550418%2CGenbank:XM_017904161.1;Parent=rna-XM_017904161.1
NW_016910878.1	Gnomon	exon	243348	243651	.	+	.	ID=exon-XM_017904161.1-12;Dbxref=GeneID:108550418%2CGenbank:XM_017904161.1;Parent=rna-XM_017904161.1
NW_016910878.1	Gnomon	exon	242183	242431	.	+	.	ID=exon-XM_017904161.1-11;Dbxref=GeneID:108550418%2CGenbank:XM_017904161.1;Parent=rna-XM_017904161.1
NW_016910878.1	Gnomon	exon	238240	238583	.	+	.	ID=exon-XM_017904161.1-10;Dbxref=GeneID:108550418%2CGenbank:XM_017904161.1;Parent=rna-XM_017904161.1
NW_016910878.1	Gnomon	mRNA	98967	100981	.	-	.	Name=XM_017904157.1;ID=rna-XM_017904157.1;Dbxref=GeneID:108550412%2CGenbank:XM_017904157.1;Parent=gene-LOC108550412
NW_016910878.1	Gnomon	mRNA	85370	86868	.	-	.	Name=XM_017904158.1;ID=rna-XM_017904158.1;Dbxref=GeneID:108550414%2CGenbank:XM_017904158.1;Parent=gene-LOC108550414
NW_016910878.1	Gnomon	mRNA	102942	170011	.	-	.	Name=XM_017904159.1;ID=rna-XM_017904159.1;Dbxref=GeneID:108550415%2CGenbank:XM_017904159.1;Parent=gene-LOC108550415
NW_016910878.1	Gnomon	exon	94835	95059	.	+	.	ID=exon-XM_017904160.1-8;Dbxref=GeneID:108550416%2CGenbank:XM_017904160.1;Parent=rna-XM_017904160.1
NW_016910878.1	Gnomon	exon	94446	94523	.	+	.	ID=exon-XM_017904160.1-7;Dbxref=GeneID:108550416%2CGenbank:XM_017904160.1;Parent=rna-XM_017904160.1
NW_016910878.1	Gnomon	exon	94258	94374	.	+	.	ID=exon-XM_017904160.1-6;Dbxref=GeneID:108550416%2CGenbank:XM_017904160.1;Parent=rna-XM_017904160.1
NW_016910878.1	Gnomon	exon	92862	92981	.	+	.	ID=exon-XM_017904160.1-5;Dbxref=GeneID:108550416%2CGenbank:XM_017904160.1;Parent=rna-XM_017904160.1
NW_016910878.1	Gnomon	exon	95306	95473	.	+	.	ID=exon-XM_017904160.1-9;Dbxref=GeneID:108550416%2CGenbank:XM_017904160.1;Parent=rna-XM_017904160.1
NW_016910878.1	Gnomon	exon	92695	92777	.	+	.	ID=exon-XM_017904160.1-4;Dbxref=GeneID:108550416%2CGenbank:XM_017904160.1;Parent=rna-XM_017904160.1
NW_016910878.1	Gnomon	exon	89589	92586	.	+	.	ID=exon-XM_017904160.1-3;Dbxref=GeneID:108550416%2CGenbank:XM_017904160.1;Parent=rna-XM_017904160.1
NW_016910878.1	Gnomon	exon	89202	89335	.	+	.	ID=exon-XM_017904160.1-2;Dbxref=GeneID:108550416%2CGenbank:XM_017904160.1;Parent=rna-XM_017904160.1
NW_016910878.1	Gnomon	exon	88920	89111	.	+	.	ID=exon-XM_017904160.1-1;Dbxref=GeneID:108550416%2CGenbank:XM_017904160.1;Parent=rna-XM_017904160.1
NW_016910878.1	Gnomon	exon	102942	103257	.	-	.	ID=exon-XM_017904159.1-4;Dbxref=GeneID:108550415%2CGenbank:XM_017904159.1;Parent=rna-XM_017904159.1
NW_016910878.1	Gnomon	exon	104583	104701	.	-	.	ID=exon-XM_017904159.1-3;Dbxref=GeneID:108550415%2CGenbank:XM_017904159.1;Parent=rna-XM_017904159.1
NW_016910878.1	Gnomon	exon	129364	129462	.	-	.	ID=exon-XM_017904159.1-2;Dbxref=GeneID:108550415%2CGenbank:XM_017904159.1;Parent=rna-XM_017904159.1
NW_016910878.1	Gnomon	exon	169757	170011	.	-	.	ID=exon-XM_017904159.1-1;Dbxref=GeneID:108550415%2CGenbank:XM_017904159.1;Parent=rna-XM_017904159.1
NW_016910878.1	Gnomon	exon	85370	85597	.	-	.	ID=exon-XM_017904158.1-2;Dbxref=GeneID:108550414%2CGenbank:XM_017904158.1;Parent=rna-XM_017904158.1
NW_016910878.1	Gnomon	exon	86761	86868	.	-	.	ID=exon-XM_017904158.1-1;Dbxref=GeneID:108550414%2CGenbank:XM_017904158.1;Parent=rna-XM_017904158.1
NW_016910878.1	Gnomon	mRNA	88920	98214	.	+	.	Name=XM_017904160.1;ID=rna-XM_017904160.1;Dbxref=GeneID:108550416%2CGenbank:XM_017904160.1;Parent=gene-LOC108550416
NW_016910878.1	Gnomon	mRNA	179694	252428	.	+	.	Name=XM_017904161.1;ID=rna-XM_017904161.1;Dbxref=GeneID:108550418%2CGenbank:XM_017904161.1;Parent=gene-LOC108550418
