# Supplementary material for: Prevalent bee venom genes evolved before the aculeate stinger and eusociality
Source: BMC Biol. 2023 Oct 23;21:229. doi: 10.1186/s12915-023-01656-5 (PMC10591384; doi:10.1186/s12915-023-01656-5)
Supplement: Supplementary file 42 — Additional file 42. Gff files of all toxin gene annotations. [file 12915_2023_1656_MOESM42_ESM.zip › AdditionalFile9_ToxinGeneAnnotations/NW_022339546.1._SP.gff_modified_Koludarov_et_al_2021.gff3]

##gff-version 3
##source-version geneious 2020.2.2
##sequence-region	NW_022339546.1	1	2631566
NW_022339546.1	Koludarov_et_al_2021	gene	557809	562805	.	-	.	Name=SP_out a
NW_022339546.1	Koludarov_et_al_2021	gene	568504	572736	.	+	.	Name=SP_out b
NW_022339546.1	Koludarov_et_al_2021	gene	576639	581416	.	+	.	Name=SP_out c
NW_022339546.1	Koludarov_et_al_2021	gene	584132	589982	.	+	.	Name=SP_out d
NW_022339546.1	Koludarov_et_al_2021	gene	590349	594009	.	+	.	Name=SP_out e
NW_022339546.1	Gnomon	CDS	1531337	1531373	.	-	0	Name=XP_031843515.1;ID=cds-XP_031843515.1;Dbxref=GeneID:116431757%2CGenbank:XP_031843515.1;Parent=rna-XM_031987655.1
NW_022339546.1	Gnomon	CDS	1530919	1531251	.	-	0	Name=XP_031843515.1;ID=cds-XP_031843515.1;Dbxref=GeneID:116431757%2CGenbank:XP_031843515.1;Parent=rna-XM_031987655.1
NW_022339546.1	Gnomon	CDS	1530533	1530838	.	-	0	Name=XP_031843515.1;ID=cds-XP_031843515.1;Dbxref=GeneID:116431757%2CGenbank:XP_031843515.1;Parent=rna-XM_031987655.1
NW_022339546.1	Gnomon	CDS	1530360	1530445	.	-	0	Name=XP_031843515.1;ID=cds-XP_031843515.1;Dbxref=GeneID:116431757%2CGenbank:XP_031843515.1;Parent=rna-XM_031987655.1
NW_022339546.1	Gnomon	mRNA	1349747	1352921	.	+	.	Name=XM_031986640.1;ID=rna-XM_031986640.1;Dbxref=GeneID:116431343%2CGenbank:XM_031986640.1;Parent=gene-LOC116431343
NW_022339546.1	Gnomon	exon	1070431	1070740	.	+	.	ID=exon-XM_031984557.1-1;Dbxref=GeneID:116430420%2CGenbank:XM_031984557.1;Parent=rna-XM_031984557.1
NW_022339546.1	Gnomon	exon	1070863	1071323	.	+	.	ID=exon-XM_031984557.1-2;Dbxref=GeneID:116430420%2CGenbank:XM_031984557.1;Parent=rna-XM_031984557.1
NW_022339546.1	Gnomon	exon	1071660	1072087	.	+	.	ID=exon-XM_031984557.1-3;Dbxref=GeneID:116430420%2CGenbank:XM_031984557.1;Parent=rna-XM_031984557.1
NW_022339546.1	Gnomon	exon	1072959	1074204	.	+	.	ID=exon-XM_031984557.1-4;Dbxref=GeneID:116430420%2CGenbank:XM_031984557.1;Parent=rna-XM_031984557.1
NW_022339546.1	Gnomon	mRNA	1379526	1393607	.	+	.	Name=XM_031986400.1;ID=rna-XM_031986400.1;Dbxref=GeneID:116431250%2CGenbank:XM_031986400.1;Parent=gene-LOC116431250
NW_022339546.1	Gnomon	CDS	1633315	1633333	.	-	0	Name=XP_031841942.1;ID=cds-XP_031841942.1;Dbxref=GeneID:116431102%2CGenbank:XP_031841942.1;Parent=rna-XM_031986082.1
NW_022339546.1	Gnomon	CDS	1631864	1631903	.	-	0	Name=XP_031841942.1;ID=cds-XP_031841942.1;Dbxref=GeneID:116431102%2CGenbank:XP_031841942.1;Parent=rna-XM_031986082.1
NW_022339546.1	Gnomon	CDS	1631506	1631731	.	-	0	Name=XP_031841942.1;ID=cds-XP_031841942.1;Dbxref=GeneID:116431102%2CGenbank:XP_031841942.1;Parent=rna-XM_031986082.1
NW_022339546.1	Gnomon	CDS	1630910	1631080	.	-	0	Name=XP_031841942.1;ID=cds-XP_031841942.1;Dbxref=GeneID:116431102%2CGenbank:XP_031841942.1;Parent=rna-XM_031986082.1
NW_022339546.1	Gnomon	CDS	1630289	1630639	.	-	0	Name=XP_031841942.1;ID=cds-XP_031841942.1;Dbxref=GeneID:116431102%2CGenbank:XP_031841942.1;Parent=rna-XM_031986082.1
NW_022339546.1	Gnomon	mRNA	2515090	2528799	.	-	.	Name=XM_031986546.1;ID=rna-XM_031986546.1;Dbxref=GeneID:116431290%2CGenbank:XM_031986546.1;Parent=gene-LOC116431290
NW_022339546.1	Gnomon	CDS	605653	605787	.	+	0	Name=XP_031838805.1;ID=cds-XP_031838805.1;Dbxref=GeneID:116429684%2CGenbank:XP_031838805.1;Parent=rna-XM_031982945.1
NW_022339546.1	Gnomon	CDS	605913	606131	.	+	0	Name=XP_031838805.1;ID=cds-XP_031838805.1;Dbxref=GeneID:116429684%2CGenbank:XP_031838805.1;Parent=rna-XM_031982945.1
NW_022339546.1	Gnomon	CDS	606327	606538	.	+	0	Name=XP_031838805.1;ID=cds-XP_031838805.1;Dbxref=GeneID:116429684%2CGenbank:XP_031838805.1;Parent=rna-XM_031982945.1
NW_022339546.1	Gnomon	CDS	606699	607036	.	+	0	Name=XP_031838805.1;ID=cds-XP_031838805.1;Dbxref=GeneID:116429684%2CGenbank:XP_031838805.1;Parent=rna-XM_031982945.1
NW_022339546.1	Gnomon	CDS	607107	608387	.	+	0	Name=XP_031838805.1;ID=cds-XP_031838805.1;Dbxref=GeneID:116429684%2CGenbank:XP_031838805.1;Parent=rna-XM_031982945.1
NW_022339546.1	Gnomon	CDS	608491	608690	.	+	0	Name=XP_031838805.1;ID=cds-XP_031838805.1;Dbxref=GeneID:116429684%2CGenbank:XP_031838805.1;Parent=rna-XM_031982945.1
NW_022339546.1	Gnomon	exon	1531337	1531651	.	-	.	ID=exon-XM_031987629.1-2;Dbxref=GeneID:116431757%2CGenbank:XM_031987629.1;Parent=rna-XM_031987629.1
NW_022339546.1	Gnomon	exon	1530919	1531251	.	-	.	ID=exon-XM_031987629.1-3;Dbxref=GeneID:116431757%2CGenbank:XM_031987629.1;Parent=rna-XM_031987629.1
NW_022339546.1	Gnomon	exon	1530533	1530838	.	-	.	ID=exon-XM_031987629.1-4;Dbxref=GeneID:116431757%2CGenbank:XM_031987629.1;Parent=rna-XM_031987629.1
NW_022339546.1	Gnomon	exon	1530173	1530445	.	-	.	ID=exon-XM_031987629.1-5;Dbxref=GeneID:116431757%2CGenbank:XM_031987629.1;Parent=rna-XM_031987629.1
NW_022339546.1	Gnomon	exon	1531889	1532993	.	-	.	ID=exon-XM_031987629.1-1;Dbxref=GeneID:116431757%2CGenbank:XM_031987629.1;Parent=rna-XM_031987629.1
NW_022339546.1	Gnomon	exon	1406824	1407165	.	-	.	ID=exon-XM_031983279.1-1;Dbxref=GeneID:116429862%2CGenbank:XM_031983279.1;Parent=rna-XM_031983279.1
NW_022339546.1	Gnomon	exon	1406299	1406477	.	-	.	ID=exon-XM_031983279.1-2;Dbxref=GeneID:116429862%2CGenbank:XM_031983279.1;Parent=rna-XM_031983279.1
NW_022339546.1	Gnomon	CDS	568504	568539	.	+	0	Name=XP_031841609.1;ID=cds-XP_031841609.1;Dbxref=GeneID:116430960%2CGenbank:XP_031841609.1;Parent=rna-XM_031985749.1
NW_022339546.1	Gnomon	CDS	568639	568807	.	+	0	Name=XP_031841609.1;ID=cds-XP_031841609.1;Dbxref=GeneID:116430960%2CGenbank:XP_031841609.1;Parent=rna-XM_031985749.1
NW_022339546.1	Gnomon	CDS	569152	569311	.	+	0	Name=XP_031841609.1;ID=cds-XP_031841609.1;Dbxref=GeneID:116430960%2CGenbank:XP_031841609.1;Parent=rna-XM_031985749.1
NW_022339546.1	Gnomon	CDS	569994	570199	.	+	0	Name=XP_031841609.1;ID=cds-XP_031841609.1;Dbxref=GeneID:116430960%2CGenbank:XP_031841609.1;Parent=rna-XM_031985749.1
NW_022339546.1	Gnomon	CDS	570968	571173	.	+	0	Name=XP_031841609.1;ID=cds-XP_031841609.1;Dbxref=GeneID:116430960%2CGenbank:XP_031841609.1;Parent=rna-XM_031985749.1
NW_022339546.1	Gnomon	CDS	571886	571943	.	+	0	Name=XP_031841609.1;ID=cds-XP_031841609.1;Dbxref=GeneID:116430960%2CGenbank:XP_031841609.1;Parent=rna-XM_031985749.1
NW_022339546.1	Gnomon	CDS	572592	572722	.	+	0	Name=XP_031841609.1;ID=cds-XP_031841609.1;Dbxref=GeneID:116430960%2CGenbank:XP_031841609.1;Parent=rna-XM_031985749.1
NW_022339546.1	Gnomon	exon	1403963	1404184	.	-	.	ID=exon-XM_031983279.1-9;Dbxref=GeneID:116429862%2CGenbank:XM_031983279.1;Parent=rna-XM_031983279.1
NW_022339546.1	Gnomon	exon	1404674	1404815	.	-	.	ID=exon-XM_031983279.1-7;Dbxref=GeneID:116429862%2CGenbank:XM_031983279.1;Parent=rna-XM_031983279.1
NW_022339546.1	Gnomon	exon	1404254	1404592	.	-	.	ID=exon-XM_031983279.1-8;Dbxref=GeneID:116429862%2CGenbank:XM_031983279.1;Parent=rna-XM_031983279.1
NW_022339546.1	Gnomon	exon	1405435	1405514	.	-	.	ID=exon-XM_031983279.1-5;Dbxref=GeneID:116429862%2CGenbank:XM_031983279.1;Parent=rna-XM_031983279.1
NW_022339546.1	Gnomon	exon	1404908	1405096	.	-	.	ID=exon-XM_031983279.1-6;Dbxref=GeneID:116429862%2CGenbank:XM_031983279.1;Parent=rna-XM_031983279.1
NW_022339546.1	Gnomon	exon	1405961	1406223	.	-	.	ID=exon-XM_031983279.1-3;Dbxref=GeneID:116429862%2CGenbank:XM_031983279.1;Parent=rna-XM_031983279.1
NW_022339546.1	Gnomon	exon	1405659	1405845	.	-	.	ID=exon-XM_031983279.1-4;Dbxref=GeneID:116429862%2CGenbank:XM_031983279.1;Parent=rna-XM_031983279.1
NW_022339546.1	Gnomon	CDS	1022508	1022561	.	+	0	Name=XP_031841213.1;ID=cds-XP_031841213.1;Dbxref=GeneID:116430777%2CGenbank:XP_031841213.1;Parent=rna-XM_031985353.1
NW_022339546.1	Gnomon	CDS	1023341	1023478	.	+	0	Name=XP_031841213.1;ID=cds-XP_031841213.1;Dbxref=GeneID:116430777%2CGenbank:XP_031841213.1;Parent=rna-XM_031985353.1
NW_022339546.1	Gnomon	CDS	1023566	1023646	.	+	0	Name=XP_031841213.1;ID=cds-XP_031841213.1;Dbxref=GeneID:116430777%2CGenbank:XP_031841213.1;Parent=rna-XM_031985353.1
NW_022339546.1	Gnomon	CDS	1023733	1023924	.	+	0	Name=XP_031841213.1;ID=cds-XP_031841213.1;Dbxref=GeneID:116430777%2CGenbank:XP_031841213.1;Parent=rna-XM_031985353.1
NW_022339546.1	Gnomon	CDS	1024005	1024065	.	+	0	Name=XP_031841213.1;ID=cds-XP_031841213.1;Dbxref=GeneID:116430777%2CGenbank:XP_031841213.1;Parent=rna-XM_031985353.1
NW_022339546.1	Gnomon	CDS	1024775	1024832	.	+	0	Name=XP_031841213.1;ID=cds-XP_031841213.1;Dbxref=GeneID:116430777%2CGenbank:XP_031841213.1;Parent=rna-XM_031985353.1
NW_022339546.1	Gnomon	CDS	1028248	1028257	.	+	0	Name=XP_031841213.1;ID=cds-XP_031841213.1;Dbxref=GeneID:116430777%2CGenbank:XP_031841213.1;Parent=rna-XM_031985353.1
NW_022339546.1	Gnomon	mRNA	1884733	1886997	.	-	.	Name=XM_031985072.1;ID=rna-XM_031985072.1;Dbxref=GeneID:116430635%2CGenbank:XM_031985072.1;Parent=gene-LOC116430635
NW_022339546.1	Gnomon	CDS	288	314	.	+	0	Name=XP_031839385.1;ID=cds-XP_031839385.1;Dbxref=GeneID:116429956%2CGenbank:XP_031839385.1;Parent=rna-XM_031983525.1
NW_022339546.1	Gnomon	CDS	388	553	.	+	0	Name=XP_031839385.1;ID=cds-XP_031839385.1;Dbxref=GeneID:116429956%2CGenbank:XP_031839385.1;Parent=rna-XM_031983525.1
NW_022339546.1	Gnomon	CDS	776	930	.	+	0	Name=XP_031839385.1;ID=cds-XP_031839385.1;Dbxref=GeneID:116429956%2CGenbank:XP_031839385.1;Parent=rna-XM_031983525.1
NW_022339546.1	Gnomon	CDS	1081	1167	.	+	0	Name=XP_031839385.1;ID=cds-XP_031839385.1;Dbxref=GeneID:116429956%2CGenbank:XP_031839385.1;Parent=rna-XM_031983525.1
NW_022339546.1	Gnomon	CDS	1460	1609	.	+	0	Name=XP_031839385.1;ID=cds-XP_031839385.1;Dbxref=GeneID:116429956%2CGenbank:XP_031839385.1;Parent=rna-XM_031983525.1
NW_022339546.1	Gnomon	CDS	2041	2226	.	+	0	Name=XP_031839385.1;ID=cds-XP_031839385.1;Dbxref=GeneID:116429956%2CGenbank:XP_031839385.1;Parent=rna-XM_031983525.1
NW_022339546.1	Gnomon	CDS	2383	2535	.	+	0	Name=XP_031839385.1;ID=cds-XP_031839385.1;Dbxref=GeneID:116429956%2CGenbank:XP_031839385.1;Parent=rna-XM_031983525.1
NW_022339546.1	Gnomon	CDS	3311	3374	.	+	0	Name=XP_031839385.1;ID=cds-XP_031839385.1;Dbxref=GeneID:116429956%2CGenbank:XP_031839385.1;Parent=rna-XM_031983525.1
NW_022339546.1	Gnomon	CDS	4206	4289	.	+	0	Name=XP_031839385.1;ID=cds-XP_031839385.1;Dbxref=GeneID:116429956%2CGenbank:XP_031839385.1;Parent=rna-XM_031983525.1
NW_022339546.1	Gnomon	CDS	4479	4690	.	+	0	Name=XP_031839385.1;ID=cds-XP_031839385.1;Dbxref=GeneID:116429956%2CGenbank:XP_031839385.1;Parent=rna-XM_031983525.1
NW_022339546.1	Gnomon	exon	2515090	2520910	.	-	.	ID=exon-XM_031986475.1-8;Dbxref=GeneID:116431290%2CGenbank:XM_031986475.1;Parent=rna-XM_031986475.1
NW_022339546.1	Gnomon	exon	2522068	2522245	.	-	.	ID=exon-XM_031986475.1-6;Dbxref=GeneID:116431290%2CGenbank:XM_031986475.1;Parent=rna-XM_031986475.1
NW_022339546.1	Gnomon	exon	2521406	2521571	.	-	.	ID=exon-XM_031986475.1-7;Dbxref=GeneID:116431290%2CGenbank:XM_031986475.1;Parent=rna-XM_031986475.1
NW_022339546.1	Gnomon	exon	2525630	2526041	.	-	.	ID=exon-XM_031986475.1-4;Dbxref=GeneID:116431290%2CGenbank:XM_031986475.1;Parent=rna-XM_031986475.1
NW_022339546.1	Gnomon	exon	2522656	2522809	.	-	.	ID=exon-XM_031986475.1-5;Dbxref=GeneID:116431290%2CGenbank:XM_031986475.1;Parent=rna-XM_031986475.1
NW_022339546.1	Gnomon	exon	2544219	2544358	.	-	.	ID=exon-XM_031986475.1-2;Dbxref=GeneID:116431290%2CGenbank:XM_031986475.1;Parent=rna-XM_031986475.1
NW_022339546.1	Gnomon	exon	2526695	2527694	.	-	.	ID=exon-XM_031986475.1-3;Dbxref=GeneID:116431290%2CGenbank:XM_031986475.1;Parent=rna-XM_031986475.1
NW_022339546.1	Gnomon	exon	2549245	2550072	.	-	.	ID=exon-XM_031986475.1-1;Dbxref=GeneID:116431290%2CGenbank:XM_031986475.1;Parent=rna-XM_031986475.1
NW_022339546.1	Gnomon	CDS	1022508	1022561	.	+	0	Name=XP_031841211.1;ID=cds-XP_031841211.1;Dbxref=GeneID:116430777%2CGenbank:XP_031841211.1;Parent=rna-XM_031985351.1
NW_022339546.1	Gnomon	CDS	1023341	1023478	.	+	0	Name=XP_031841211.1;ID=cds-XP_031841211.1;Dbxref=GeneID:116430777%2CGenbank:XP_031841211.1;Parent=rna-XM_031985351.1
NW_022339546.1	Gnomon	CDS	1023566	1023646	.	+	0	Name=XP_031841211.1;ID=cds-XP_031841211.1;Dbxref=GeneID:116430777%2CGenbank:XP_031841211.1;Parent=rna-XM_031985351.1
NW_022339546.1	Gnomon	CDS	1023733	1023924	.	+	0	Name=XP_031841211.1;ID=cds-XP_031841211.1;Dbxref=GeneID:116430777%2CGenbank:XP_031841211.1;Parent=rna-XM_031985351.1
NW_022339546.1	Gnomon	CDS	1024005	1024065	.	+	0	Name=XP_031841211.1;ID=cds-XP_031841211.1;Dbxref=GeneID:116430777%2CGenbank:XP_031841211.1;Parent=rna-XM_031985351.1
NW_022339546.1	Gnomon	CDS	1028248	1029008	.	+	0	Name=XP_031841211.1;ID=cds-XP_031841211.1;Dbxref=GeneID:116430777%2CGenbank:XP_031841211.1;Parent=rna-XM_031985351.1
NW_022339546.1	Gnomon	CDS	1656066	1656086	.	+	0	Name=XP_031841847.1;ID=cds-XP_031841847.1;Dbxref=GeneID:116431074%2CGenbank:XP_031841847.1;Parent=rna-XM_031985987.1
NW_022339546.1	Gnomon	CDS	1656498	1656629	.	+	0	Name=XP_031841847.1;ID=cds-XP_031841847.1;Dbxref=GeneID:116431074%2CGenbank:XP_031841847.1;Parent=rna-XM_031985987.1
NW_022339546.1	Gnomon	CDS	1657401	1657493	.	+	0	Name=XP_031841847.1;ID=cds-XP_031841847.1;Dbxref=GeneID:116431074%2CGenbank:XP_031841847.1;Parent=rna-XM_031985987.1
NW_022339546.1	Gnomon	CDS	1657852	1658079	.	+	0	Name=XP_031841847.1;ID=cds-XP_031841847.1;Dbxref=GeneID:116431074%2CGenbank:XP_031841847.1;Parent=rna-XM_031985987.1
NW_022339546.1	Gnomon	CDS	1658748	1658951	.	+	0	Name=XP_031841847.1;ID=cds-XP_031841847.1;Dbxref=GeneID:116431074%2CGenbank:XP_031841847.1;Parent=rna-XM_031985987.1
NW_022339546.1	Gnomon	CDS	1659028	1659222	.	+	0	Name=XP_031841847.1;ID=cds-XP_031841847.1;Dbxref=GeneID:116431074%2CGenbank:XP_031841847.1;Parent=rna-XM_031985987.1
NW_022339546.1	Gnomon	CDS	1659451	1660700	.	+	0	Name=XP_031841847.1;ID=cds-XP_031841847.1;Dbxref=GeneID:116431074%2CGenbank:XP_031841847.1;Parent=rna-XM_031985987.1
NW_022339546.1	Gnomon	CDS	1661126	1661723	.	+	0	Name=XP_031841847.1;ID=cds-XP_031841847.1;Dbxref=GeneID:116431074%2CGenbank:XP_031841847.1;Parent=rna-XM_031985987.1
NW_022339546.1	Gnomon	exon	1312589	1312959	.	-	.	ID=exon-XM_031987007.1-1;Dbxref=GeneID:116431473%2CGenbank:XM_031987007.1;Parent=rna-XM_031987007.1
NW_022339546.1	Gnomon	exon	1301446	1301901	.	-	.	ID=exon-XM_031987007.1-2;Dbxref=GeneID:116431473%2CGenbank:XM_031987007.1;Parent=rna-XM_031987007.1
NW_022339546.1	Gnomon	exon	1282982	1284073	.	-	.	ID=exon-XM_031987007.1-3;Dbxref=GeneID:116431473%2CGenbank:XM_031987007.1;Parent=rna-XM_031987007.1
NW_022339546.1	Gnomon	exon	1267748	1268437	.	-	.	ID=exon-XM_031987007.1-4;Dbxref=GeneID:116431473%2CGenbank:XM_031987007.1;Parent=rna-XM_031987007.1
NW_022339546.1	Gnomon	exon	1265040	1267102	.	-	.	ID=exon-XM_031987007.1-5;Dbxref=GeneID:116431473%2CGenbank:XM_031987007.1;Parent=rna-XM_031987007.1
NW_022339546.1	Gnomon	CDS	2256737	2257792	.	+	0	Name=XP_031839873.1;ID=cds-XP_031839873.1;Dbxref=GeneID:116430203%2CGenbank:XP_031839873.1;Parent=rna-XM_031984013.1
NW_022339546.1	Gnomon	CDS	2257883	2258068	.	+	0	Name=XP_031839873.1;ID=cds-XP_031839873.1;Dbxref=GeneID:116430203%2CGenbank:XP_031839873.1;Parent=rna-XM_031984013.1
NW_022339546.1	Gnomon	CDS	2258155	2258277	.	+	0	Name=XP_031839873.1;ID=cds-XP_031839873.1;Dbxref=GeneID:116430203%2CGenbank:XP_031839873.1;Parent=rna-XM_031984013.1
NW_022339546.1	Gnomon	mRNA	1378300	1393607	.	+	.	Name=XM_031986391.1;ID=rna-XM_031986391.1;Dbxref=GeneID:116431250%2CGenbank:XM_031986391.1;Parent=gene-LOC116431250
NW_022339546.1	Gnomon	exon	1805455	1805538	.	+	.	ID=exon-XM_031986814.1-3;Dbxref=GeneID:116431418%2CGenbank:XM_031986814.1;Parent=rna-XM_031986814.1
NW_022339546.1	Gnomon	exon	1806277	1806315	.	+	.	ID=exon-XM_031986814.1-4;Dbxref=GeneID:116431418%2CGenbank:XM_031986814.1;Parent=rna-XM_031986814.1
NW_022339546.1	Gnomon	exon	1806846	1806956	.	+	.	ID=exon-XM_031986814.1-5;Dbxref=GeneID:116431418%2CGenbank:XM_031986814.1;Parent=rna-XM_031986814.1
NW_022339546.1	Gnomon	exon	1807766	1808003	.	+	.	ID=exon-XM_031986814.1-6;Dbxref=GeneID:116431418%2CGenbank:XM_031986814.1;Parent=rna-XM_031986814.1
NW_022339546.1	Gnomon	exon	1791447	1792968	.	+	.	ID=exon-XM_031986814.1-1;Dbxref=GeneID:116431418%2CGenbank:XM_031986814.1;Parent=rna-XM_031986814.1
NW_022339546.1	Gnomon	exon	1803707	1803900	.	+	.	ID=exon-XM_031986814.1-2;Dbxref=GeneID:116431418%2CGenbank:XM_031986814.1;Parent=rna-XM_031986814.1
NW_022339546.1	Gnomon	mRNA	176803	178515	.	+	.	Name=XM_031986297.1;ID=rna-XM_031986297.1;Dbxref=GeneID:116431205%2CGenbank:XM_031986297.1;Parent=gene-LOC116431205
NW_022339546.1	Gnomon	exon	1808075	1808268	.	+	.	ID=exon-XM_031986814.1-7;Dbxref=GeneID:116431418%2CGenbank:XM_031986814.1;Parent=rna-XM_031986814.1
NW_022339546.1	Gnomon	exon	1817180	1817659	.	+	.	ID=exon-XM_031986814.1-8;Dbxref=GeneID:116431418%2CGenbank:XM_031986814.1;Parent=rna-XM_031986814.1
NW_022339546.1	Gnomon	exon	1388123	1388299	.	+	.	ID=exon-XM_031986427.1-9;Dbxref=GeneID:116431250%2CGenbank:XM_031986427.1;Parent=rna-XM_031986427.1
NW_022339546.1	Gnomon	CDS	1723606	1723681	.	+	0	Name=XP_031840134.1;ID=cds-XP_031840134.1;Dbxref=GeneID:116430317%2CGenbank:XP_031840134.1;Parent=rna-XM_031984274.1
NW_022339546.1	Gnomon	CDS	1724260	1724609	.	+	0	Name=XP_031840134.1;ID=cds-XP_031840134.1;Dbxref=GeneID:116430317%2CGenbank:XP_031840134.1;Parent=rna-XM_031984274.1
NW_022339546.1	Gnomon	CDS	1724714	1724808	.	+	0	Name=XP_031840134.1;ID=cds-XP_031840134.1;Dbxref=GeneID:116430317%2CGenbank:XP_031840134.1;Parent=rna-XM_031984274.1
NW_022339546.1	Gnomon	CDS	1725131	1725549	.	+	0	Name=XP_031840134.1;ID=cds-XP_031840134.1;Dbxref=GeneID:116430317%2CGenbank:XP_031840134.1;Parent=rna-XM_031984274.1
NW_022339546.1	Gnomon	CDS	1726036	1726166	.	+	0	Name=XP_031840134.1;ID=cds-XP_031840134.1;Dbxref=GeneID:116430317%2CGenbank:XP_031840134.1;Parent=rna-XM_031984274.1
NW_022339546.1	Gnomon	CDS	1726319	1726410	.	+	0	Name=XP_031840134.1;ID=cds-XP_031840134.1;Dbxref=GeneID:116430317%2CGenbank:XP_031840134.1;Parent=rna-XM_031984274.1
NW_022339546.1	Gnomon	CDS	1726518	1726656	.	+	0	Name=XP_031840134.1;ID=cds-XP_031840134.1;Dbxref=GeneID:116430317%2CGenbank:XP_031840134.1;Parent=rna-XM_031984274.1
NW_022339546.1	Gnomon	CDS	1727095	1727361	.	+	0	Name=XP_031840134.1;ID=cds-XP_031840134.1;Dbxref=GeneID:116430317%2CGenbank:XP_031840134.1;Parent=rna-XM_031984274.1
NW_022339546.1	Gnomon	exon	1385571	1385685	.	+	.	ID=exon-XM_031986427.1-3;Dbxref=GeneID:116431250%2CGenbank:XM_031986427.1;Parent=rna-XM_031986427.1
NW_022339546.1	Gnomon	exon	1385765	1385855	.	+	.	ID=exon-XM_031986427.1-4;Dbxref=GeneID:116431250%2CGenbank:XM_031986427.1;Parent=rna-XM_031986427.1
NW_022339546.1	Gnomon	exon	1384746	1384977	.	+	.	ID=exon-XM_031986427.1-1;Dbxref=GeneID:116431250%2CGenbank:XM_031986427.1;Parent=rna-XM_031986427.1
NW_022339546.1	Gnomon	exon	1385382	1385477	.	+	.	ID=exon-XM_031986427.1-2;Dbxref=GeneID:116431250%2CGenbank:XM_031986427.1;Parent=rna-XM_031986427.1
NW_022339546.1	Gnomon	exon	1386577	1386811	.	+	.	ID=exon-XM_031986427.1-7;Dbxref=GeneID:116431250%2CGenbank:XM_031986427.1;Parent=rna-XM_031986427.1
NW_022339546.1	Gnomon	exon	1387836	1388030	.	+	.	ID=exon-XM_031986427.1-8;Dbxref=GeneID:116431250%2CGenbank:XM_031986427.1;Parent=rna-XM_031986427.1
NW_022339546.1	Gnomon	exon	1385944	1386174	.	+	.	ID=exon-XM_031986427.1-5;Dbxref=GeneID:116431250%2CGenbank:XM_031986427.1;Parent=rna-XM_031986427.1
NW_022339546.1	Gnomon	exon	1386245	1386504	.	+	.	ID=exon-XM_031986427.1-6;Dbxref=GeneID:116431250%2CGenbank:XM_031986427.1;Parent=rna-XM_031986427.1
NW_022339546.1	Gnomon	CDS	2594104	2594304	.	-	0	Name=XP_031842436.1;ID=cds-XP_031842436.1;Dbxref=GeneID:116431321%2CGenbank:XP_031842436.1;Parent=rna-XM_031986576.1
NW_022339546.1	Gnomon	CDS	2584515	2584609	.	-	0	Name=XP_031842436.1;ID=cds-XP_031842436.1;Dbxref=GeneID:116431321%2CGenbank:XP_031842436.1;Parent=rna-XM_031986576.1
NW_022339546.1	Gnomon	CDS	2580901	2581011	.	-	0	Name=XP_031842436.1;ID=cds-XP_031842436.1;Dbxref=GeneID:116431321%2CGenbank:XP_031842436.1;Parent=rna-XM_031986576.1
NW_022339546.1	Gnomon	CDS	2578093	2578352	.	-	0	Name=XP_031842436.1;ID=cds-XP_031842436.1;Dbxref=GeneID:116431321%2CGenbank:XP_031842436.1;Parent=rna-XM_031986576.1
NW_022339546.1	Gnomon	CDS	2577298	2577413	.	-	0	Name=XP_031842436.1;ID=cds-XP_031842436.1;Dbxref=GeneID:116431321%2CGenbank:XP_031842436.1;Parent=rna-XM_031986576.1
NW_022339546.1	Gnomon	CDS	2574589	2574795	.	-	0	Name=XP_031842436.1;ID=cds-XP_031842436.1;Dbxref=GeneID:116431321%2CGenbank:XP_031842436.1;Parent=rna-XM_031986576.1
NW_022339546.1	Gnomon	mRNA	2228561	2230185	.	+	.	Name=XM_031986151.1;ID=rna-XM_031986151.1;Dbxref=GeneID:116431131%2CGenbank:XM_031986151.1;Parent=gene-LOC116431131
NW_022339546.1	Gnomon	exon	820504	820828	.	+	.	ID=exon-XM_031983929.1-9;Dbxref=GeneID:116430164%2CGenbank:XM_031983929.1;Parent=rna-XM_031983929.1
NW_022339546.1	Gnomon	exon	819835	820261	.	+	.	ID=exon-XM_031983929.1-7;Dbxref=GeneID:116430164%2CGenbank:XM_031983929.1;Parent=rna-XM_031983929.1
NW_022339546.1	Gnomon	exon	820329	820436	.	+	.	ID=exon-XM_031983929.1-8;Dbxref=GeneID:116430164%2CGenbank:XM_031983929.1;Parent=rna-XM_031983929.1
NW_022339546.1	Gnomon	exon	817465	817676	.	+	.	ID=exon-XM_031983929.1-1;Dbxref=GeneID:116430164%2CGenbank:XM_031983929.1;Parent=rna-XM_031983929.1
NW_022339546.1	Gnomon	exon	817788	817961	.	+	.	ID=exon-XM_031983929.1-2;Dbxref=GeneID:116430164%2CGenbank:XM_031983929.1;Parent=rna-XM_031983929.1
NW_022339546.1	Gnomon	exon	818685	818929	.	+	.	ID=exon-XM_031983929.1-5;Dbxref=GeneID:116430164%2CGenbank:XM_031983929.1;Parent=rna-XM_031983929.1
NW_022339546.1	Gnomon	exon	819017	819766	.	+	.	ID=exon-XM_031983929.1-6;Dbxref=GeneID:116430164%2CGenbank:XM_031983929.1;Parent=rna-XM_031983929.1
NW_022339546.1	Gnomon	exon	818029	818284	.	+	.	ID=exon-XM_031983929.1-3;Dbxref=GeneID:116430164%2CGenbank:XM_031983929.1;Parent=rna-XM_031983929.1
NW_022339546.1	Gnomon	exon	818363	818595	.	+	.	ID=exon-XM_031983929.1-4;Dbxref=GeneID:116430164%2CGenbank:XM_031983929.1;Parent=rna-XM_031983929.1
NW_022339546.1	Gnomon	CDS	605653	605787	.	+	0	Name=XP_031838796.1;ID=cds-XP_031838796.1;Dbxref=GeneID:116429684%2CGenbank:XP_031838796.1;Parent=rna-XM_031982936.1
NW_022339546.1	Gnomon	CDS	605913	606131	.	+	0	Name=XP_031838796.1;ID=cds-XP_031838796.1;Dbxref=GeneID:116429684%2CGenbank:XP_031838796.1;Parent=rna-XM_031982936.1
NW_022339546.1	Gnomon	CDS	606327	606538	.	+	0	Name=XP_031838796.1;ID=cds-XP_031838796.1;Dbxref=GeneID:116429684%2CGenbank:XP_031838796.1;Parent=rna-XM_031982936.1
NW_022339546.1	Gnomon	CDS	606699	607036	.	+	0	Name=XP_031838796.1;ID=cds-XP_031838796.1;Dbxref=GeneID:116429684%2CGenbank:XP_031838796.1;Parent=rna-XM_031982936.1
NW_022339546.1	Gnomon	CDS	607107	608387	.	+	0	Name=XP_031838796.1;ID=cds-XP_031838796.1;Dbxref=GeneID:116429684%2CGenbank:XP_031838796.1;Parent=rna-XM_031982936.1
NW_022339546.1	Gnomon	CDS	608491	608690	.	+	0	Name=XP_031838796.1;ID=cds-XP_031838796.1;Dbxref=GeneID:116429684%2CGenbank:XP_031838796.1;Parent=rna-XM_031982936.1
NW_022339546.1	Gnomon	CDS	745491	745517	.	-	0	Name=XP_031841454.1;ID=cds-XP_031841454.1;Dbxref=GeneID:116430895%2CGenbank:XP_031841454.1;Parent=rna-XM_031985594.1
NW_022339546.1	Gnomon	CDS	745246	745370	.	-	0	Name=XP_031841454.1;ID=cds-XP_031841454.1;Dbxref=GeneID:116430895%2CGenbank:XP_031841454.1;Parent=rna-XM_031985594.1
NW_022339546.1	Gnomon	CDS	744992	745160	.	-	0	Name=XP_031841454.1;ID=cds-XP_031841454.1;Dbxref=GeneID:116430895%2CGenbank:XP_031841454.1;Parent=rna-XM_031985594.1
NW_022339546.1	Gnomon	CDS	744353	744580	.	-	0	Name=XP_031841454.1;ID=cds-XP_031841454.1;Dbxref=GeneID:116430895%2CGenbank:XP_031841454.1;Parent=rna-XM_031985594.1
NW_022339546.1	Gnomon	CDS	997743	998158	.	+	0	Name=XP_031841704.1;ID=cds-XP_031841704.1;Dbxref=GeneID:116430996%2CGenbank:XP_031841704.1;Parent=rna-XM_031985844.1
NW_022339546.1	Gnomon	CDS	998542	998641	.	+	0	Name=XP_031841704.1;ID=cds-XP_031841704.1;Dbxref=GeneID:116430996%2CGenbank:XP_031841704.1;Parent=rna-XM_031985844.1
NW_022339546.1	Gnomon	CDS	998704	998826	.	+	0	Name=XP_031841704.1;ID=cds-XP_031841704.1;Dbxref=GeneID:116430996%2CGenbank:XP_031841704.1;Parent=rna-XM_031985844.1
NW_022339546.1	Gnomon	CDS	999027	999182	.	+	0	Name=XP_031841704.1;ID=cds-XP_031841704.1;Dbxref=GeneID:116430996%2CGenbank:XP_031841704.1;Parent=rna-XM_031985844.1
NW_022339546.1	Gnomon	CDS	1002883	1002936	.	+	0	Name=XP_031841704.1;ID=cds-XP_031841704.1;Dbxref=GeneID:116430996%2CGenbank:XP_031841704.1;Parent=rna-XM_031985844.1
NW_022339546.1	Gnomon	mRNA	2087234	2173447	.	+	.	Name=XM_031984971.1;ID=rna-XM_031984971.1;Dbxref=GeneID:116430573%2CGenbank:XM_031984971.1;Parent=gene-LOC116430573
NW_022339546.1	Gnomon	exon	2239018	2239450	.	+	.	ID=exon-XM_031984047.1-1;Dbxref=GeneID:116430226%2CGenbank:XM_031984047.1;Parent=rna-XM_031984047.1
NW_022339546.1	Gnomon	exon	2255626	2255950	.	+	.	ID=exon-XM_031984047.1-2;Dbxref=GeneID:116430226%2CGenbank:XM_031984047.1;Parent=rna-XM_031984047.1
NW_022339546.1	Gnomon	exon	2256304	2256452	.	+	.	ID=exon-XM_031984047.1-3;Dbxref=GeneID:116430226%2CGenbank:XM_031984047.1;Parent=rna-XM_031984047.1
NW_022339546.1	Gnomon	mRNA	208058	285424	.	+	.	Name=XM_031982828.1;ID=rna-XM_031982828.1;Dbxref=GeneID:116429655%2CGenbank:XM_031982828.1;Parent=gene-LOC116429655
NW_022339546.1	Gnomon	exon	1531588	1531662	.	+	.	ID=exon-XM_031987466.1-1;Dbxref=GeneID:116431674%2CGenbank:XM_031987466.1;Parent=rna-XM_031987466.1
NW_022339546.1	Gnomon	exon	1532545	1532968	.	+	.	ID=exon-XM_031987466.1-2;Dbxref=GeneID:116431674%2CGenbank:XM_031987466.1;Parent=rna-XM_031987466.1
NW_022339546.1	Gnomon	exon	1533036	1533625	.	+	.	ID=exon-XM_031987466.1-3;Dbxref=GeneID:116431674%2CGenbank:XM_031987466.1;Parent=rna-XM_031987466.1
NW_022339546.1	Gnomon	exon	1533703	1533988	.	+	.	ID=exon-XM_031987466.1-4;Dbxref=GeneID:116431674%2CGenbank:XM_031987466.1;Parent=rna-XM_031987466.1
NW_022339546.1	Gnomon	exon	1534159	1534587	.	+	.	ID=exon-XM_031987466.1-5;Dbxref=GeneID:116431674%2CGenbank:XM_031987466.1;Parent=rna-XM_031987466.1
NW_022339546.1	Gnomon	exon	683734	684002	.	+	.	ID=exon-XM_031984657.1-2;Dbxref=GeneID:116430464%2CGenbank:XM_031984657.1;Parent=rna-XM_031984657.1
NW_022339546.1	Gnomon	exon	684306	684485	.	+	.	ID=exon-XM_031984657.1-3;Dbxref=GeneID:116430464%2CGenbank:XM_031984657.1;Parent=rna-XM_031984657.1
NW_022339546.1	Gnomon	exon	682613	683135	.	+	.	ID=exon-XM_031984657.1-1;Dbxref=GeneID:116430464%2CGenbank:XM_031984657.1;Parent=rna-XM_031984657.1
NW_022339546.1	Gnomon	exon	685684	685773	.	+	.	ID=exon-XM_031984657.1-6;Dbxref=GeneID:116430464%2CGenbank:XM_031984657.1;Parent=rna-XM_031984657.1
NW_022339546.1	Gnomon	exon	685841	685983	.	+	.	ID=exon-XM_031984657.1-7;Dbxref=GeneID:116430464%2CGenbank:XM_031984657.1;Parent=rna-XM_031984657.1
NW_022339546.1	Gnomon	exon	684978	685227	.	+	.	ID=exon-XM_031984657.1-4;Dbxref=GeneID:116430464%2CGenbank:XM_031984657.1;Parent=rna-XM_031984657.1
NW_022339546.1	Gnomon	exon	685341	685409	.	+	.	ID=exon-XM_031984657.1-5;Dbxref=GeneID:116430464%2CGenbank:XM_031984657.1;Parent=rna-XM_031984657.1
NW_022339546.1	Gnomon	mRNA	1672369	1721820	.	+	.	Name=XM_031987278.1;ID=rna-XM_031987278.1;Dbxref=GeneID:116431597%2CGenbank:XM_031987278.1;Parent=gene-LOC116431597
NW_022339546.1	Gnomon	CDS	489950	489981	.	-	0	Name=XP_031839777.1;ID=cds-XP_031839777.1;Dbxref=GeneID:116430147%2CGenbank:XP_031839777.1;Parent=rna-XM_031983917.1
NW_022339546.1	Gnomon	CDS	398319	398328	.	-	0	Name=XP_031839777.1;ID=cds-XP_031839777.1;Dbxref=GeneID:116430147%2CGenbank:XP_031839777.1;Parent=rna-XM_031983917.1
NW_022339546.1	Gnomon	CDS	347452	347656	.	-	0	Name=XP_031839777.1;ID=cds-XP_031839777.1;Dbxref=GeneID:116430147%2CGenbank:XP_031839777.1;Parent=rna-XM_031983917.1
NW_022339546.1	Gnomon	CDS	330757	330915	.	-	0	Name=XP_031839777.1;ID=cds-XP_031839777.1;Dbxref=GeneID:116430147%2CGenbank:XP_031839777.1;Parent=rna-XM_031983917.1
NW_022339546.1	Gnomon	CDS	324427	324555	.	-	0	Name=XP_031839777.1;ID=cds-XP_031839777.1;Dbxref=GeneID:116430147%2CGenbank:XP_031839777.1;Parent=rna-XM_031983917.1
NW_022339546.1	Gnomon	CDS	322656	322793	.	-	0	Name=XP_031839777.1;ID=cds-XP_031839777.1;Dbxref=GeneID:116430147%2CGenbank:XP_031839777.1;Parent=rna-XM_031983917.1
NW_022339546.1	Gnomon	CDS	318530	318679	.	-	0	Name=XP_031839777.1;ID=cds-XP_031839777.1;Dbxref=GeneID:116430147%2CGenbank:XP_031839777.1;Parent=rna-XM_031983917.1
NW_022339546.1	Gnomon	CDS	307526	307776	.	-	0	Name=XP_031839777.1;ID=cds-XP_031839777.1;Dbxref=GeneID:116430147%2CGenbank:XP_031839777.1;Parent=rna-XM_031983917.1
NW_022339546.1	Gnomon	mRNA	297449	298684	.	-	.	Name=XM_031983166.1;ID=rna-XM_031983166.1;Dbxref=GeneID:116429818%2CGenbank:XM_031983166.1;Parent=gene-LOC116429818
NW_022339546.1	Gnomon	transcript	1416460	1428692	.	+	.	Name=XR_004235681.1;ID=rna-XR_004235681.1;Dbxref=GeneID:116430258%2CGenbank:XR_004235681.1;Parent=gene-LOC116430258
NW_022339546.1	Gnomon	mRNA	1265040	1311401	.	-	.	Name=XM_031987038.1;ID=rna-XM_031987038.1;Dbxref=GeneID:116431473%2CGenbank:XM_031987038.1;Parent=gene-LOC116431473
NW_022339546.1	Gnomon	mRNA	2500781	2504625	.	-	.	Name=XM_031983416.1;ID=rna-XM_031983416.1;Dbxref=GeneID:116429906%2CGenbank:XM_031983416.1;Parent=gene-LOC116429906
NW_022339546.1	Gnomon	exon	1415032	1415432	.	-	.	ID=exon-XM_031983380.1-2;Dbxref=GeneID:116429862%2CGenbank:XM_031983380.1;Parent=rna-XM_031983380.1
NW_022339546.1	Gnomon	exon	1414288	1414826	.	-	.	ID=exon-XM_031983380.1-3;Dbxref=GeneID:116429862%2CGenbank:XM_031983380.1;Parent=rna-XM_031983380.1
NW_022339546.1	Gnomon	exon	1415543	1416199	.	-	.	ID=exon-XM_031983380.1-1;Dbxref=GeneID:116429862%2CGenbank:XM_031983380.1;Parent=rna-XM_031983380.1
NW_022339546.1	Gnomon	mRNA	1188006	1189540	.	+	.	Name=XM_031983655.1;ID=rna-XM_031983655.1;Dbxref=GeneID:116430027%2CGenbank:XM_031983655.1;Parent=gene-LOC116430027
NW_022339546.1	Gnomon	exon	122778	123044	.	+	.	ID=exon-XM_031984768.1-3;Dbxref=GeneID:116430509%2CGenbank:XM_031984768.1;Parent=rna-XM_031984768.1
NW_022339546.1	Gnomon	exon	123124	123282	.	+	.	ID=exon-XM_031984768.1-4;Dbxref=GeneID:116430509%2CGenbank:XM_031984768.1;Parent=rna-XM_031984768.1
NW_022339546.1	Gnomon	exon	124227	124666	.	+	.	ID=exon-XM_031984768.1-5;Dbxref=GeneID:116430509%2CGenbank:XM_031984768.1;Parent=rna-XM_031984768.1
NW_022339546.1	Gnomon	exon	121603	121770	.	+	.	ID=exon-XM_031984768.1-1;Dbxref=GeneID:116430509%2CGenbank:XM_031984768.1;Parent=rna-XM_031984768.1
NW_022339546.1	Gnomon	exon	122601	122693	.	+	.	ID=exon-XM_031984768.1-2;Dbxref=GeneID:116430509%2CGenbank:XM_031984768.1;Parent=rna-XM_031984768.1
NW_022339546.1	Gnomon	exon	1400430	1400582	.	+	.	ID=exon-XM_031984492.1-10;Dbxref=GeneID:116430402%2CGenbank:XM_031984492.1;Parent=rna-XM_031984492.1
NW_022339546.1	Gnomon	exon	1400675	1402449	.	+	.	ID=exon-XM_031984492.1-11;Dbxref=GeneID:116430402%2CGenbank:XM_031984492.1;Parent=rna-XM_031984492.1
NW_022339546.1	Gnomon	exon	767518	767962	.	+	.	ID=exon-XM_031984310.1-1;Dbxref=GeneID:116430333%2CGenbank:XM_031984310.1;Parent=rna-XM_031984310.1
NW_022339546.1	Gnomon	exon	769347	769421	.	+	.	ID=exon-XM_031984310.1-4;Dbxref=GeneID:116430333%2CGenbank:XM_031984310.1;Parent=rna-XM_031984310.1
NW_022339546.1	Gnomon	exon	769497	769720	.	+	.	ID=exon-XM_031984310.1-5;Dbxref=GeneID:116430333%2CGenbank:XM_031984310.1;Parent=rna-XM_031984310.1
NW_022339546.1	Gnomon	exon	768911	769065	.	+	.	ID=exon-XM_031984310.1-2;Dbxref=GeneID:116430333%2CGenbank:XM_031984310.1;Parent=rna-XM_031984310.1
NW_022339546.1	Gnomon	exon	769130	769258	.	+	.	ID=exon-XM_031984310.1-3;Dbxref=GeneID:116430333%2CGenbank:XM_031984310.1;Parent=rna-XM_031984310.1
NW_022339546.1	Gnomon	exon	770203	770390	.	+	.	ID=exon-XM_031984310.1-8;Dbxref=GeneID:116430333%2CGenbank:XM_031984310.1;Parent=rna-XM_031984310.1
NW_022339546.1	Gnomon	exon	770475	770715	.	+	.	ID=exon-XM_031984310.1-9;Dbxref=GeneID:116430333%2CGenbank:XM_031984310.1;Parent=rna-XM_031984310.1
NW_022339546.1	Gnomon	exon	769789	769900	.	+	.	ID=exon-XM_031984310.1-6;Dbxref=GeneID:116430333%2CGenbank:XM_031984310.1;Parent=rna-XM_031984310.1
NW_022339546.1	Gnomon	exon	769971	770138	.	+	.	ID=exon-XM_031984310.1-7;Dbxref=GeneID:116430333%2CGenbank:XM_031984310.1;Parent=rna-XM_031984310.1
NW_022339546.1	Gnomon	exon	775046	775180	.	-	.	ID=exon-XM_031985659.1-7;Dbxref=GeneID:116430922%2CGenbank:XM_031985659.1;Parent=rna-XM_031985659.1
NW_022339546.1	Gnomon	exon	774741	774968	.	-	.	ID=exon-XM_031985659.1-8;Dbxref=GeneID:116430922%2CGenbank:XM_031985659.1;Parent=rna-XM_031985659.1
NW_022339546.1	Gnomon	exon	774150	774361	.	-	.	ID=exon-XM_031985659.1-9;Dbxref=GeneID:116430922%2CGenbank:XM_031985659.1;Parent=rna-XM_031985659.1
NW_022339546.1	Gnomon	exon	782071	782449	.	-	.	ID=exon-XM_031985659.1-1;Dbxref=GeneID:116430922%2CGenbank:XM_031985659.1;Parent=rna-XM_031985659.1
NW_022339546.1	Gnomon	exon	776374	776624	.	-	.	ID=exon-XM_031985659.1-2;Dbxref=GeneID:116430922%2CGenbank:XM_031985659.1;Parent=rna-XM_031985659.1
NW_022339546.1	Gnomon	exon	776161	776282	.	-	.	ID=exon-XM_031985659.1-3;Dbxref=GeneID:116430922%2CGenbank:XM_031985659.1;Parent=rna-XM_031985659.1
NW_022339546.1	Gnomon	exon	775853	776065	.	-	.	ID=exon-XM_031985659.1-4;Dbxref=GeneID:116430922%2CGenbank:XM_031985659.1;Parent=rna-XM_031985659.1
NW_022339546.1	Gnomon	exon	775431	775778	.	-	.	ID=exon-XM_031985659.1-5;Dbxref=GeneID:116430922%2CGenbank:XM_031985659.1;Parent=rna-XM_031985659.1
NW_022339546.1	Gnomon	exon	775246	775362	.	-	.	ID=exon-XM_031985659.1-6;Dbxref=GeneID:116430922%2CGenbank:XM_031985659.1;Parent=rna-XM_031985659.1
NW_022339546.1	Gnomon	CDS	2197330	2197567	.	-	0	Name=XP_031842042.1;ID=cds-XP_031842042.1;Dbxref=GeneID:116431135%2CGenbank:XP_031842042.1;Parent=rna-XM_031986182.1
NW_022339546.1	Gnomon	CDS	2196896	2197032	.	-	0	Name=XP_031842042.1;ID=cds-XP_031842042.1;Dbxref=GeneID:116431135%2CGenbank:XP_031842042.1;Parent=rna-XM_031986182.1
NW_022339546.1	Gnomon	CDS	2196180	2196614	.	-	0	Name=XP_031842042.1;ID=cds-XP_031842042.1;Dbxref=GeneID:116431135%2CGenbank:XP_031842042.1;Parent=rna-XM_031986182.1
NW_022339546.1	Gnomon	CDS	1190113	1190530	.	-	0	Name=XP_031839538.1;ID=cds-XP_031839538.1;Dbxref=GeneID:116430046%2CGenbank:XP_031839538.1;Parent=rna-XM_031983678.1
NW_022339546.1	Gnomon	CDS	1189779	1190026	.	-	0	Name=XP_031839538.1;ID=cds-XP_031839538.1;Dbxref=GeneID:116430046%2CGenbank:XP_031839538.1;Parent=rna-XM_031983678.1
NW_022339546.1	Gnomon	exon	2522656	2522809	.	-	.	ID=exon-XM_031986504.1-5;Dbxref=GeneID:116431290%2CGenbank:XM_031986504.1;Parent=rna-XM_031986504.1
NW_022339546.1	Gnomon	exon	2522068	2522245	.	-	.	ID=exon-XM_031986504.1-6;Dbxref=GeneID:116431290%2CGenbank:XM_031986504.1;Parent=rna-XM_031986504.1
NW_022339546.1	Gnomon	exon	2521406	2521571	.	-	.	ID=exon-XM_031986504.1-7;Dbxref=GeneID:116431290%2CGenbank:XM_031986504.1;Parent=rna-XM_031986504.1
NW_022339546.1	Gnomon	exon	2515090	2520910	.	-	.	ID=exon-XM_031986504.1-8;Dbxref=GeneID:116431290%2CGenbank:XM_031986504.1;Parent=rna-XM_031986504.1
NW_022339546.1	Gnomon	exon	2548878	2549232	.	-	.	ID=exon-XM_031986504.1-1;Dbxref=GeneID:116431290%2CGenbank:XM_031986504.1;Parent=rna-XM_031986504.1
NW_022339546.1	Gnomon	exon	2544219	2544358	.	-	.	ID=exon-XM_031986504.1-2;Dbxref=GeneID:116431290%2CGenbank:XM_031986504.1;Parent=rna-XM_031986504.1
NW_022339546.1	Gnomon	exon	2526695	2527694	.	-	.	ID=exon-XM_031986504.1-3;Dbxref=GeneID:116431290%2CGenbank:XM_031986504.1;Parent=rna-XM_031986504.1
NW_022339546.1	Gnomon	exon	2525630	2526041	.	-	.	ID=exon-XM_031986504.1-4;Dbxref=GeneID:116431290%2CGenbank:XM_031986504.1;Parent=rna-XM_031986504.1
NW_022339546.1	Gnomon	mRNA	685570	691412	.	-	.	Name=XM_031984635.1;ID=rna-XM_031984635.1;Dbxref=GeneID:116430458%2CGenbank:XM_031984635.1;Parent=gene-LOC116430458
NW_022339546.1	Gnomon	CDS	741774	742024	.	-	0	Name=XP_031841354.1;ID=cds-XP_031841354.1;Dbxref=GeneID:116430857%2CGenbank:XP_031841354.1;Parent=rna-XM_031985494.1
NW_022339546.1	Gnomon	CDS	733381	733642	.	-	0	Name=XP_031841354.1;ID=cds-XP_031841354.1;Dbxref=GeneID:116430857%2CGenbank:XP_031841354.1;Parent=rna-XM_031985494.1
NW_022339546.1	Gnomon	CDS	732417	732563	.	-	0	Name=XP_031841354.1;ID=cds-XP_031841354.1;Dbxref=GeneID:116430857%2CGenbank:XP_031841354.1;Parent=rna-XM_031985494.1
NW_022339546.1	Gnomon	CDS	731865	732260	.	-	0	Name=XP_031841354.1;ID=cds-XP_031841354.1;Dbxref=GeneID:116430857%2CGenbank:XP_031841354.1;Parent=rna-XM_031985494.1
NW_022339546.1	Gnomon	CDS	1954804	1954884	.	+	0	Name=XP_031840765.1;ID=cds-XP_031840765.1;Dbxref=GeneID:116430573%2CGenbank:XP_031840765.1;Parent=rna-XM_031984905.1
NW_022339546.1	Gnomon	CDS	1989495	1989568	.	+	0	Name=XP_031840765.1;ID=cds-XP_031840765.1;Dbxref=GeneID:116430573%2CGenbank:XP_031840765.1;Parent=rna-XM_031984905.1
NW_022339546.1	Gnomon	CDS	2133554	2133677	.	+	0	Name=XP_031840765.1;ID=cds-XP_031840765.1;Dbxref=GeneID:116430573%2CGenbank:XP_031840765.1;Parent=rna-XM_031984905.1
NW_022339546.1	Gnomon	CDS	2140810	2141001	.	+	0	Name=XP_031840765.1;ID=cds-XP_031840765.1;Dbxref=GeneID:116430573%2CGenbank:XP_031840765.1;Parent=rna-XM_031984905.1
NW_022339546.1	Gnomon	CDS	2148526	2148710	.	+	0	Name=XP_031840765.1;ID=cds-XP_031840765.1;Dbxref=GeneID:116430573%2CGenbank:XP_031840765.1;Parent=rna-XM_031984905.1
NW_022339546.1	Gnomon	CDS	2151447	2151625	.	+	0	Name=XP_031840765.1;ID=cds-XP_031840765.1;Dbxref=GeneID:116430573%2CGenbank:XP_031840765.1;Parent=rna-XM_031984905.1
NW_022339546.1	Gnomon	CDS	2152345	2152437	.	+	0	Name=XP_031840765.1;ID=cds-XP_031840765.1;Dbxref=GeneID:116430573%2CGenbank:XP_031840765.1;Parent=rna-XM_031984905.1
NW_022339546.1	Gnomon	CDS	2153326	2153912	.	+	0	Name=XP_031840765.1;ID=cds-XP_031840765.1;Dbxref=GeneID:116430573%2CGenbank:XP_031840765.1;Parent=rna-XM_031984905.1
NW_022339546.1	Gnomon	CDS	2154525	2155224	.	+	0	Name=XP_031840765.1;ID=cds-XP_031840765.1;Dbxref=GeneID:116430573%2CGenbank:XP_031840765.1;Parent=rna-XM_031984905.1
NW_022339546.1	Gnomon	CDS	2156022	2156492	.	+	0	Name=XP_031840765.1;ID=cds-XP_031840765.1;Dbxref=GeneID:116430573%2CGenbank:XP_031840765.1;Parent=rna-XM_031984905.1
NW_022339546.1	Gnomon	CDS	2157776	2157920	.	+	0	Name=XP_031840765.1;ID=cds-XP_031840765.1;Dbxref=GeneID:116430573%2CGenbank:XP_031840765.1;Parent=rna-XM_031984905.1
NW_022339546.1	Gnomon	CDS	2158521	2158750	.	+	0	Name=XP_031840765.1;ID=cds-XP_031840765.1;Dbxref=GeneID:116430573%2CGenbank:XP_031840765.1;Parent=rna-XM_031984905.1
NW_022339546.1	Gnomon	CDS	2168906	2169366	.	+	0	Name=XP_031840765.1;ID=cds-XP_031840765.1;Dbxref=GeneID:116430573%2CGenbank:XP_031840765.1;Parent=rna-XM_031984905.1
NW_022339546.1	Gnomon	CDS	2170194	2170325	.	+	0	Name=XP_031840765.1;ID=cds-XP_031840765.1;Dbxref=GeneID:116430573%2CGenbank:XP_031840765.1;Parent=rna-XM_031984905.1
NW_022339546.1	Gnomon	CDS	2170398	2170640	.	+	0	Name=XP_031840765.1;ID=cds-XP_031840765.1;Dbxref=GeneID:116430573%2CGenbank:XP_031840765.1;Parent=rna-XM_031984905.1
NW_022339546.1	Gnomon	CDS	2171416	2171620	.	+	0	Name=XP_031840765.1;ID=cds-XP_031840765.1;Dbxref=GeneID:116430573%2CGenbank:XP_031840765.1;Parent=rna-XM_031984905.1
NW_022339546.1	Gnomon	CDS	2171689	2171792	.	+	0	Name=XP_031840765.1;ID=cds-XP_031840765.1;Dbxref=GeneID:116430573%2CGenbank:XP_031840765.1;Parent=rna-XM_031984905.1
NW_022339546.1	Gnomon	mRNA	307123	490024	.	-	.	Name=XM_031983900.1;ID=rna-XM_031983900.1;Dbxref=GeneID:116430147%2CGenbank:XM_031983900.1;Parent=gene-LOC116430147
NW_022339546.1	Gnomon	exon	1318157	1319280	.	+	.	ID=exon-XM_031987118.1-5;Dbxref=GeneID:116431522%2CGenbank:XM_031987118.1;Parent=rna-XM_031987118.1
NW_022339546.1	Gnomon	exon	1316725	1316893	.	+	.	ID=exon-XM_031987118.1-3;Dbxref=GeneID:116431522%2CGenbank:XM_031987118.1;Parent=rna-XM_031987118.1
NW_022339546.1	Gnomon	exon	1317261	1317387	.	+	.	ID=exon-XM_031987118.1-4;Dbxref=GeneID:116431522%2CGenbank:XM_031987118.1;Parent=rna-XM_031987118.1
NW_022339546.1	Gnomon	exon	1313695	1314211	.	+	.	ID=exon-XM_031987118.1-1;Dbxref=GeneID:116431522%2CGenbank:XM_031987118.1;Parent=rna-XM_031987118.1
NW_022339546.1	Gnomon	exon	1316412	1316620	.	+	.	ID=exon-XM_031987118.1-2;Dbxref=GeneID:116431522%2CGenbank:XM_031987118.1;Parent=rna-XM_031987118.1
NW_022339546.1	Gnomon	CDS	1707306	1707439	.	+	0	Name=XP_031843167.1;ID=cds-XP_031843167.1;Dbxref=GeneID:116431597%2CGenbank:XP_031843167.1;Parent=rna-XM_031987307.1
NW_022339546.1	Gnomon	CDS	1707820	1707918	.	+	0	Name=XP_031843167.1;ID=cds-XP_031843167.1;Dbxref=GeneID:116431597%2CGenbank:XP_031843167.1;Parent=rna-XM_031987307.1
NW_022339546.1	Gnomon	CDS	1712296	1712558	.	+	0	Name=XP_031843167.1;ID=cds-XP_031843167.1;Dbxref=GeneID:116431597%2CGenbank:XP_031843167.1;Parent=rna-XM_031987307.1
NW_022339546.1	Gnomon	CDS	1712932	1713543	.	+	0	Name=XP_031843167.1;ID=cds-XP_031843167.1;Dbxref=GeneID:116431597%2CGenbank:XP_031843167.1;Parent=rna-XM_031987307.1
NW_022339546.1	Gnomon	CDS	1716283	1717012	.	+	0	Name=XP_031843167.1;ID=cds-XP_031843167.1;Dbxref=GeneID:116431597%2CGenbank:XP_031843167.1;Parent=rna-XM_031987307.1
NW_022339546.1	Gnomon	CDS	1717828	1717975	.	+	0	Name=XP_031843167.1;ID=cds-XP_031843167.1;Dbxref=GeneID:116431597%2CGenbank:XP_031843167.1;Parent=rna-XM_031987307.1
NW_022339546.1	Gnomon	exon	1418531	1418743	.	+	.	ID=exon-XM_031984147.1-2;Dbxref=GeneID:116430258%2CGenbank:XM_031984147.1;Parent=rna-XM_031984147.1
NW_022339546.1	Gnomon	exon	1418984	1419097	.	+	.	ID=exon-XM_031984147.1-3;Dbxref=GeneID:116430258%2CGenbank:XM_031984147.1;Parent=rna-XM_031984147.1
NW_022339546.1	Gnomon	exon	1416460	1416605	.	+	.	ID=exon-XM_031984147.1-1;Dbxref=GeneID:116430258%2CGenbank:XM_031984147.1;Parent=rna-XM_031984147.1
NW_022339546.1	Gnomon	exon	1425840	1425956	.	+	.	ID=exon-XM_031984147.1-8;Dbxref=GeneID:116430258%2CGenbank:XM_031984147.1;Parent=rna-XM_031984147.1
NW_022339546.1	Gnomon	exon	1426032	1426208	.	+	.	ID=exon-XM_031984147.1-9;Dbxref=GeneID:116430258%2CGenbank:XM_031984147.1;Parent=rna-XM_031984147.1
NW_022339546.1	Gnomon	exon	1424383	1424638	.	+	.	ID=exon-XM_031984147.1-6;Dbxref=GeneID:116430258%2CGenbank:XM_031984147.1;Parent=rna-XM_031984147.1
NW_022339546.1	Gnomon	exon	1425562	1425751	.	+	.	ID=exon-XM_031984147.1-7;Dbxref=GeneID:116430258%2CGenbank:XM_031984147.1;Parent=rna-XM_031984147.1
NW_022339546.1	Gnomon	exon	1419312	1419800	.	+	.	ID=exon-XM_031984147.1-4;Dbxref=GeneID:116430258%2CGenbank:XM_031984147.1;Parent=rna-XM_031984147.1
NW_022339546.1	Gnomon	exon	1419921	1424235	.	+	.	ID=exon-XM_031984147.1-5;Dbxref=GeneID:116430258%2CGenbank:XM_031984147.1;Parent=rna-XM_031984147.1
NW_022339546.1	Gnomon	mRNA	1354751	1358326	.	-	.	Name=XM_031983556.1;ID=rna-XM_031983556.1;Dbxref=GeneID:116429970%2CGenbank:XM_031983556.1;Parent=gene-LOC116429970
NW_022339546.1	Gnomon	CDS	167596	167659	.	-	0	Name=XP_031842183.1;ID=cds-XP_031842183.1;Dbxref=GeneID:116431216%2CGenbank:XP_031842183.1;Parent=rna-XM_031986323.1
NW_022339546.1	Gnomon	CDS	164257	164637	.	-	0	Name=XP_031842183.1;ID=cds-XP_031842183.1;Dbxref=GeneID:116431216%2CGenbank:XP_031842183.1;Parent=rna-XM_031986323.1
NW_022339546.1	Gnomon	CDS	163564	163713	.	-	0	Name=XP_031842183.1;ID=cds-XP_031842183.1;Dbxref=GeneID:116431216%2CGenbank:XP_031842183.1;Parent=rna-XM_031986323.1
NW_022339546.1	Gnomon	CDS	163008	163156	.	-	0	Name=XP_031842183.1;ID=cds-XP_031842183.1;Dbxref=GeneID:116431216%2CGenbank:XP_031842183.1;Parent=rna-XM_031986323.1
NW_022339546.1	Gnomon	mRNA	106944	110769	.	-	.	Name=XM_031985224.1;ID=rna-XM_031985224.1;Dbxref=GeneID:116430699%2CGenbank:XM_031985224.1;Parent=gene-LOC116430699
NW_022339546.1	Gnomon	exon	1179600	1180405	.	-	.	ID=exon-XR_004235635.1-1;Dbxref=GeneID:116430053%2CGenbank:XR_004235635.1;Parent=rna-XR_004235635.1
NW_022339546.1	Gnomon	exon	1178915	1179217	.	-	.	ID=exon-XR_004235635.1-2;Dbxref=GeneID:116430053%2CGenbank:XR_004235635.1;Parent=rna-XR_004235635.1
NW_022339546.1	Gnomon	exon	1178178	1178214	.	-	.	ID=exon-XR_004235635.1-3;Dbxref=GeneID:116430053%2CGenbank:XR_004235635.1;Parent=rna-XR_004235635.1
NW_022339546.1	Gnomon	exon	1111239	1111456	.	-	.	ID=exon-XR_004235635.1-4;Dbxref=GeneID:116430053%2CGenbank:XR_004235635.1;Parent=rna-XR_004235635.1
NW_022339546.1	Gnomon	CDS	1323725	1323870	.	+	0	Name=XP_031842922.1;ID=cds-XP_031842922.1;Dbxref=GeneID:116431514%2CGenbank:XP_031842922.1;Parent=rna-XM_031987062.1
NW_022339546.1	Gnomon	CDS	1324371	1324777	.	+	0	Name=XP_031842922.1;ID=cds-XP_031842922.1;Dbxref=GeneID:116431514%2CGenbank:XP_031842922.1;Parent=rna-XM_031987062.1
NW_022339546.1	Gnomon	CDS	1325061	1326232	.	+	0	Name=XP_031842922.1;ID=cds-XP_031842922.1;Dbxref=GeneID:116431514%2CGenbank:XP_031842922.1;Parent=rna-XM_031987062.1
NW_022339546.1	Gnomon	CDS	1326324	1326657	.	+	0	Name=XP_031842922.1;ID=cds-XP_031842922.1;Dbxref=GeneID:116431514%2CGenbank:XP_031842922.1;Parent=rna-XM_031987062.1
NW_022339546.1	Gnomon	CDS	1326872	1327079	.	+	0	Name=XP_031842922.1;ID=cds-XP_031842922.1;Dbxref=GeneID:116431514%2CGenbank:XP_031842922.1;Parent=rna-XM_031987062.1
NW_022339546.1	Gnomon	CDS	1327725	1327887	.	+	0	Name=XP_031842922.1;ID=cds-XP_031842922.1;Dbxref=GeneID:116431514%2CGenbank:XP_031842922.1;Parent=rna-XM_031987062.1
NW_022339546.1	Gnomon	mRNA	1347350	1348919	.	-	.	Name=XM_031986781.1;ID=rna-XM_031986781.1;Dbxref=GeneID:116431399%2CGenbank:XM_031986781.1;Parent=gene-LOC116431399
NW_022339546.1	Gnomon	mRNA	1194555	1197109	.	-	.	Name=XM_031983806.1;ID=rna-XM_031983806.1;Dbxref=GeneID:116430105%2CGenbank:XM_031983806.1;Parent=gene-LOC116430105
NW_022339546.1	Gnomon	CDS	110148	110226	.	-	0	Name=XP_031841113.1;ID=cds-XP_031841113.1;Dbxref=GeneID:116430699%2CGenbank:XP_031841113.1;Parent=rna-XM_031985253.1
NW_022339546.1	Gnomon	CDS	109912	110069	.	-	0	Name=XP_031841113.1;ID=cds-XP_031841113.1;Dbxref=GeneID:116430699%2CGenbank:XP_031841113.1;Parent=rna-XM_031985253.1
NW_022339546.1	Gnomon	CDS	109605	109746	.	-	0	Name=XP_031841113.1;ID=cds-XP_031841113.1;Dbxref=GeneID:116430699%2CGenbank:XP_031841113.1;Parent=rna-XM_031985253.1
NW_022339546.1	Gnomon	CDS	109310	109523	.	-	0	Name=XP_031841113.1;ID=cds-XP_031841113.1;Dbxref=GeneID:116430699%2CGenbank:XP_031841113.1;Parent=rna-XM_031985253.1
NW_022339546.1	Gnomon	CDS	108948	109221	.	-	0	Name=XP_031841113.1;ID=cds-XP_031841113.1;Dbxref=GeneID:116430699%2CGenbank:XP_031841113.1;Parent=rna-XM_031985253.1
NW_022339546.1	Gnomon	CDS	108525	108864	.	-	0	Name=XP_031841113.1;ID=cds-XP_031841113.1;Dbxref=GeneID:116430699%2CGenbank:XP_031841113.1;Parent=rna-XM_031985253.1
NW_022339546.1	Gnomon	CDS	106944	107068	.	-	0	Name=XP_031841113.1;ID=cds-XP_031841113.1;Dbxref=GeneID:116430699%2CGenbank:XP_031841113.1;Parent=rna-XM_031985253.1
NW_022339546.1	Gnomon	CDS	2148562	2148710	.	+	0	Name=XP_031840860.1;ID=cds-XP_031840860.1;Dbxref=GeneID:116430573%2CGenbank:XP_031840860.1;Parent=rna-XM_031985000.1
NW_022339546.1	Gnomon	CDS	2151447	2151625	.	+	0	Name=XP_031840860.1;ID=cds-XP_031840860.1;Dbxref=GeneID:116430573%2CGenbank:XP_031840860.1;Parent=rna-XM_031985000.1
NW_022339546.1	Gnomon	CDS	2152345	2152437	.	+	0	Name=XP_031840860.1;ID=cds-XP_031840860.1;Dbxref=GeneID:116430573%2CGenbank:XP_031840860.1;Parent=rna-XM_031985000.1
NW_022339546.1	Gnomon	CDS	2153326	2153912	.	+	0	Name=XP_031840860.1;ID=cds-XP_031840860.1;Dbxref=GeneID:116430573%2CGenbank:XP_031840860.1;Parent=rna-XM_031985000.1
NW_022339546.1	Gnomon	CDS	2154525	2155224	.	+	0	Name=XP_031840860.1;ID=cds-XP_031840860.1;Dbxref=GeneID:116430573%2CGenbank:XP_031840860.1;Parent=rna-XM_031985000.1
NW_022339546.1	Gnomon	CDS	2156022	2156492	.	+	0	Name=XP_031840860.1;ID=cds-XP_031840860.1;Dbxref=GeneID:116430573%2CGenbank:XP_031840860.1;Parent=rna-XM_031985000.1
NW_022339546.1	Gnomon	CDS	2157776	2157920	.	+	0	Name=XP_031840860.1;ID=cds-XP_031840860.1;Dbxref=GeneID:116430573%2CGenbank:XP_031840860.1;Parent=rna-XM_031985000.1
NW_022339546.1	Gnomon	CDS	2158521	2158750	.	+	0	Name=XP_031840860.1;ID=cds-XP_031840860.1;Dbxref=GeneID:116430573%2CGenbank:XP_031840860.1;Parent=rna-XM_031985000.1
NW_022339546.1	Gnomon	CDS	2168906	2169366	.	+	0	Name=XP_031840860.1;ID=cds-XP_031840860.1;Dbxref=GeneID:116430573%2CGenbank:XP_031840860.1;Parent=rna-XM_031985000.1
NW_022339546.1	Gnomon	CDS	2170194	2170325	.	+	0	Name=XP_031840860.1;ID=cds-XP_031840860.1;Dbxref=GeneID:116430573%2CGenbank:XP_031840860.1;Parent=rna-XM_031985000.1
NW_022339546.1	Gnomon	CDS	2170398	2170640	.	+	0	Name=XP_031840860.1;ID=cds-XP_031840860.1;Dbxref=GeneID:116430573%2CGenbank:XP_031840860.1;Parent=rna-XM_031985000.1
NW_022339546.1	Gnomon	CDS	2171416	2171620	.	+	0	Name=XP_031840860.1;ID=cds-XP_031840860.1;Dbxref=GeneID:116430573%2CGenbank:XP_031840860.1;Parent=rna-XM_031985000.1
NW_022339546.1	Gnomon	CDS	2171689	2171792	.	+	0	Name=XP_031840860.1;ID=cds-XP_031840860.1;Dbxref=GeneID:116430573%2CGenbank:XP_031840860.1;Parent=rna-XM_031985000.1
NW_022339546.1	Gnomon	CDS	1540780	1541061	.	-	0	Name=XP_031843260.1;ID=cds-XP_031843260.1;Dbxref=GeneID:116431627%2CGenbank:XP_031843260.1;Parent=rna-XM_031987400.1
NW_022339546.1	Gnomon	CDS	1540497	1540708	.	-	0	Name=XP_031843260.1;ID=cds-XP_031843260.1;Dbxref=GeneID:116431627%2CGenbank:XP_031843260.1;Parent=rna-XM_031987400.1
NW_022339546.1	Gnomon	CDS	1539307	1540414	.	-	0	Name=XP_031843260.1;ID=cds-XP_031843260.1;Dbxref=GeneID:116431627%2CGenbank:XP_031843260.1;Parent=rna-XM_031987400.1
NW_022339546.1	Gnomon	mRNA	651105	655813	.	+	.	Name=XM_031984730.1;ID=rna-XM_031984730.1;Dbxref=GeneID:116430492%2CGenbank:XM_031984730.1;Parent=gene-LOC116430492
NW_022339546.1	Gnomon	CDS	1431141	1431308	.	-	0	Name=XP_031840037.1;ID=cds-XP_031840037.1;Dbxref=GeneID:116430278%2CGenbank:XP_031840037.1;Parent=rna-XM_031984177.1
NW_022339546.1	Gnomon	CDS	1430567	1430920	.	-	0	Name=XP_031840037.1;ID=cds-XP_031840037.1;Dbxref=GeneID:116430278%2CGenbank:XP_031840037.1;Parent=rna-XM_031984177.1
NW_022339546.1	Gnomon	CDS	1430331	1430473	.	-	0	Name=XP_031840037.1;ID=cds-XP_031840037.1;Dbxref=GeneID:116430278%2CGenbank:XP_031840037.1;Parent=rna-XM_031984177.1
NW_022339546.1	Gnomon	CDS	1430159	1430243	.	-	0	Name=XP_031840037.1;ID=cds-XP_031840037.1;Dbxref=GeneID:116430278%2CGenbank:XP_031840037.1;Parent=rna-XM_031984177.1
NW_022339546.1	Gnomon	CDS	1429833	1430081	.	-	0	Name=XP_031840037.1;ID=cds-XP_031840037.1;Dbxref=GeneID:116430278%2CGenbank:XP_031840037.1;Parent=rna-XM_031984177.1
NW_022339546.1	Gnomon	CDS	1429616	1429751	.	-	0	Name=XP_031840037.1;ID=cds-XP_031840037.1;Dbxref=GeneID:116430278%2CGenbank:XP_031840037.1;Parent=rna-XM_031984177.1
NW_022339546.1	Gnomon	CDS	1429296	1429381	.	-	0	Name=XP_031840037.1;ID=cds-XP_031840037.1;Dbxref=GeneID:116430278%2CGenbank:XP_031840037.1;Parent=rna-XM_031984177.1
NW_022339546.1	Gnomon	exon	190388	190807	.	+	.	ID=exon-XM_031985736.1-1;Dbxref=GeneID:116430954%2CGenbank:XM_031985736.1;Parent=rna-XM_031985736.1
NW_022339546.1	Gnomon	exon	1406669	1407147	.	+	.	ID=exon-XM_031983231.1-1;Dbxref=GeneID:116429838%2CGenbank:XM_031983231.1;Parent=rna-XM_031983231.1
NW_022339546.1	Gnomon	exon	195679	195774	.	+	.	ID=exon-XM_031985736.1-2;Dbxref=GeneID:116430954%2CGenbank:XM_031985736.1;Parent=rna-XM_031985736.1
NW_022339546.1	Gnomon	exon	1407226	1407353	.	+	.	ID=exon-XM_031983231.1-2;Dbxref=GeneID:116429838%2CGenbank:XM_031983231.1;Parent=rna-XM_031983231.1
NW_022339546.1	Gnomon	exon	198037	198284	.	+	.	ID=exon-XM_031985736.1-5;Dbxref=GeneID:116430954%2CGenbank:XM_031985736.1;Parent=rna-XM_031985736.1
NW_022339546.1	Gnomon	exon	1408274	1408371	.	+	.	ID=exon-XM_031983231.1-5;Dbxref=GeneID:116429838%2CGenbank:XM_031983231.1;Parent=rna-XM_031983231.1
NW_022339546.1	Gnomon	exon	201280	202123	.	+	.	ID=exon-XM_031985736.1-6;Dbxref=GeneID:116430954%2CGenbank:XM_031985736.1;Parent=rna-XM_031985736.1
NW_022339546.1	Gnomon	exon	1408431	1408604	.	+	.	ID=exon-XM_031983231.1-6;Dbxref=GeneID:116429838%2CGenbank:XM_031983231.1;Parent=rna-XM_031983231.1
NW_022339546.1	Gnomon	exon	196814	197104	.	+	.	ID=exon-XM_031985736.1-3;Dbxref=GeneID:116430954%2CGenbank:XM_031985736.1;Parent=rna-XM_031985736.1
NW_022339546.1	Gnomon	exon	1407513	1407680	.	+	.	ID=exon-XM_031983231.1-3;Dbxref=GeneID:116429838%2CGenbank:XM_031983231.1;Parent=rna-XM_031983231.1
NW_022339546.1	Gnomon	exon	197621	197741	.	+	.	ID=exon-XM_031985736.1-4;Dbxref=GeneID:116430954%2CGenbank:XM_031985736.1;Parent=rna-XM_031985736.1
NW_022339546.1	Gnomon	exon	1407771	1408193	.	+	.	ID=exon-XM_031983231.1-4;Dbxref=GeneID:116429838%2CGenbank:XM_031983231.1;Parent=rna-XM_031983231.1
NW_022339546.1	Gnomon	exon	1409257	1409346	.	+	.	ID=exon-XM_031983231.1-9;Dbxref=GeneID:116429838%2CGenbank:XM_031983231.1;Parent=rna-XM_031983231.1
NW_022339546.1	Gnomon	exon	1408677	1408869	.	+	.	ID=exon-XM_031983231.1-7;Dbxref=GeneID:116429838%2CGenbank:XM_031983231.1;Parent=rna-XM_031983231.1
NW_022339546.1	Gnomon	exon	1408987	1409046	.	+	.	ID=exon-XM_031983231.1-8;Dbxref=GeneID:116429838%2CGenbank:XM_031983231.1;Parent=rna-XM_031983231.1
NW_022339546.1	Gnomon	mRNA	747078	751653	.	+	.	Name=XM_031985465.1;ID=rna-XM_031985465.1;Dbxref=GeneID:116430840%2CGenbank:XM_031985465.1;Parent=gene-LOC116430840
NW_022339546.1	Gnomon	mRNA	1416460	1428690	.	+	.	Name=XM_031984147.1;ID=rna-XM_031984147.1;Dbxref=GeneID:116430258%2CGenbank:XM_031984147.1;Parent=gene-LOC116430258
NW_022339546.1	Gnomon	mRNA	1536965	1542739	.	-	.	Name=XM_031987370.1;ID=rna-XM_031987370.1;Dbxref=GeneID:116431627%2CGenbank:XM_031987370.1;Parent=gene-LOC116431627
NW_022339546.1	Gnomon	exon	1847647	1848864	.	-	.	ID=exon-XM_031985301.1-5;Dbxref=GeneID:116430754%2CGenbank:XM_031985301.1;Parent=rna-XM_031985301.1
NW_022339546.1	Gnomon	exon	1852539	1852867	.	-	.	ID=exon-XM_031985301.1-1;Dbxref=GeneID:116430754%2CGenbank:XM_031985301.1;Parent=rna-XM_031985301.1
NW_022339546.1	Gnomon	exon	1850308	1850821	.	-	.	ID=exon-XM_031985301.1-2;Dbxref=GeneID:116430754%2CGenbank:XM_031985301.1;Parent=rna-XM_031985301.1
NW_022339546.1	Gnomon	exon	1849525	1849741	.	-	.	ID=exon-XM_031985301.1-3;Dbxref=GeneID:116430754%2CGenbank:XM_031985301.1;Parent=rna-XM_031985301.1
NW_022339546.1	Gnomon	exon	1848939	1849128	.	-	.	ID=exon-XM_031985301.1-4;Dbxref=GeneID:116430754%2CGenbank:XM_031985301.1;Parent=rna-XM_031985301.1
NW_022339546.1	Gnomon	mRNA	124977	127951	.	-	.	Name=XM_031984779.1;ID=rna-XM_031984779.1;Dbxref=GeneID:116430516%2CGenbank:XM_031984779.1;Parent=gene-LOC116430516
NW_022339546.1	Gnomon	CDS	190697	190807	.	+	0	Name=XP_031841596.1;ID=cds-XP_031841596.1;Dbxref=GeneID:116430954%2CGenbank:XP_031841596.1;Parent=rna-XM_031985736.1
NW_022339546.1	Gnomon	CDS	195679	195774	.	+	0	Name=XP_031841596.1;ID=cds-XP_031841596.1;Dbxref=GeneID:116430954%2CGenbank:XP_031841596.1;Parent=rna-XM_031985736.1
NW_022339546.1	Gnomon	CDS	196814	197104	.	+	0	Name=XP_031841596.1;ID=cds-XP_031841596.1;Dbxref=GeneID:116430954%2CGenbank:XP_031841596.1;Parent=rna-XM_031985736.1
NW_022339546.1	Gnomon	CDS	197621	197741	.	+	0	Name=XP_031841596.1;ID=cds-XP_031841596.1;Dbxref=GeneID:116430954%2CGenbank:XP_031841596.1;Parent=rna-XM_031985736.1
NW_022339546.1	Gnomon	CDS	198037	198284	.	+	0	Name=XP_031841596.1;ID=cds-XP_031841596.1;Dbxref=GeneID:116430954%2CGenbank:XP_031841596.1;Parent=rna-XM_031985736.1
NW_022339546.1	Gnomon	CDS	201280	201585	.	+	0	Name=XP_031841596.1;ID=cds-XP_031841596.1;Dbxref=GeneID:116430954%2CGenbank:XP_031841596.1;Parent=rna-XM_031985736.1
NW_022339546.1	Gnomon	exon	1139335	1139467	.	-	.	ID=exon-XM_031983690.1-1;Dbxref=GeneID:116430053%2CGenbank:XM_031983690.1;Parent=rna-XM_031983690.1
NW_022339546.1	Gnomon	exon	1123293	1123477	.	-	.	ID=exon-XM_031983690.1-4;Dbxref=GeneID:116430053%2CGenbank:XM_031983690.1;Parent=rna-XM_031983690.1
NW_022339546.1	Gnomon	exon	1111239	1111456	.	-	.	ID=exon-XM_031983690.1-5;Dbxref=GeneID:116430053%2CGenbank:XM_031983690.1;Parent=rna-XM_031983690.1
NW_022339546.1	Gnomon	exon	1132796	1133004	.	-	.	ID=exon-XM_031983690.1-2;Dbxref=GeneID:116430053%2CGenbank:XM_031983690.1;Parent=rna-XM_031983690.1
NW_022339546.1	Gnomon	exon	1123534	1123625	.	-	.	ID=exon-XM_031983690.1-3;Dbxref=GeneID:116430053%2CGenbank:XM_031983690.1;Parent=rna-XM_031983690.1
NW_022339546.1	Gnomon	mRNA	1340030	1346536	.	-	.	Name=XM_031986686.1;ID=rna-XM_031986686.1;Dbxref=GeneID:116431359%2CGenbank:XM_031986686.1;Parent=gene-LOC116431359
NW_022339546.1	Gnomon	CDS	1316769	1316893	.	+	0	Name=XP_031843023.1;ID=cds-XP_031843023.1;Dbxref=GeneID:116431522%2CGenbank:XP_031843023.1;Parent=rna-XM_031987163.1
NW_022339546.1	Gnomon	CDS	1317261	1317387	.	+	0	Name=XP_031843023.1;ID=cds-XP_031843023.1;Dbxref=GeneID:116431522%2CGenbank:XP_031843023.1;Parent=rna-XM_031987163.1
NW_022339546.1	Gnomon	CDS	1318157	1318342	.	+	0	Name=XP_031843023.1;ID=cds-XP_031843023.1;Dbxref=GeneID:116431522%2CGenbank:XP_031843023.1;Parent=rna-XM_031987163.1
NW_022339546.1	Gnomon	mRNA	2191693	2227193	.	-	.	Name=XM_031986206.1;ID=rna-XM_031986206.1;Dbxref=GeneID:116431135%2CGenbank:XM_031986206.1;Parent=gene-LOC116431135
NW_022339546.1	Gnomon	exon	1900338	1900496	.	-	.	ID=exon-XM_031985098.1-1;Dbxref=GeneID:116430648%2CGenbank:XM_031985098.1;Parent=rna-XM_031985098.1
NW_022339546.1	Gnomon	CDS	1010298	1010347	.	-	0	Name=XP_031839970.1;ID=cds-XP_031839970.1;Dbxref=GeneID:116430244%2CGenbank:XP_031839970.1;Parent=rna-XM_031984110.1
NW_022339546.1	Gnomon	CDS	1010083	1010191	.	-	0	Name=XP_031839970.1;ID=cds-XP_031839970.1;Dbxref=GeneID:116430244%2CGenbank:XP_031839970.1;Parent=rna-XM_031984110.1
NW_022339546.1	Gnomon	CDS	1009955	1010008	.	-	0	Name=XP_031839970.1;ID=cds-XP_031839970.1;Dbxref=GeneID:116430244%2CGenbank:XP_031839970.1;Parent=rna-XM_031984110.1
NW_022339546.1	Gnomon	CDS	1009467	1009880	.	-	0	Name=XP_031839970.1;ID=cds-XP_031839970.1;Dbxref=GeneID:116430244%2CGenbank:XP_031839970.1;Parent=rna-XM_031984110.1
NW_022339546.1	Gnomon	CDS	1009213	1009391	.	-	0	Name=XP_031839970.1;ID=cds-XP_031839970.1;Dbxref=GeneID:116430244%2CGenbank:XP_031839970.1;Parent=rna-XM_031984110.1
NW_022339546.1	Gnomon	CDS	1008167	1009150	.	-	0	Name=XP_031839970.1;ID=cds-XP_031839970.1;Dbxref=GeneID:116430244%2CGenbank:XP_031839970.1;Parent=rna-XM_031984110.1
NW_022339546.1	Gnomon	CDS	1007436	1007665	.	-	0	Name=XP_031839970.1;ID=cds-XP_031839970.1;Dbxref=GeneID:116430244%2CGenbank:XP_031839970.1;Parent=rna-XM_031984110.1
NW_022339546.1	Gnomon	CDS	1007159	1007363	.	-	0	Name=XP_031839970.1;ID=cds-XP_031839970.1;Dbxref=GeneID:116430244%2CGenbank:XP_031839970.1;Parent=rna-XM_031984110.1
NW_022339546.1	Gnomon	CDS	1006882	1007077	.	-	0	Name=XP_031839970.1;ID=cds-XP_031839970.1;Dbxref=GeneID:116430244%2CGenbank:XP_031839970.1;Parent=rna-XM_031984110.1
NW_022339546.1	Gnomon	exon	1899858	1899957	.	-	.	ID=exon-XM_031985098.1-2;Dbxref=GeneID:116430648%2CGenbank:XM_031985098.1;Parent=rna-XM_031985098.1
NW_022339546.1	Gnomon	exon	1899289	1899404	.	-	.	ID=exon-XM_031985098.1-3;Dbxref=GeneID:116430648%2CGenbank:XM_031985098.1;Parent=rna-XM_031985098.1
NW_022339546.1	Gnomon	exon	1899115	1899223	.	-	.	ID=exon-XM_031985098.1-4;Dbxref=GeneID:116430648%2CGenbank:XM_031985098.1;Parent=rna-XM_031985098.1
NW_022339546.1	Gnomon	exon	1898384	1898535	.	-	.	ID=exon-XM_031985098.1-5;Dbxref=GeneID:116430648%2CGenbank:XM_031985098.1;Parent=rna-XM_031985098.1
NW_022339546.1	Gnomon	exon	872470	872723	.	+	.	ID=exon-XM_031983131.1-8;Dbxref=GeneID:116429788%2CGenbank:XM_031983131.1;Parent=rna-XM_031983131.1
NW_022339546.1	Gnomon	exon	872824	873304	.	+	.	ID=exon-XM_031983131.1-9;Dbxref=GeneID:116429788%2CGenbank:XM_031983131.1;Parent=rna-XM_031983131.1
NW_022339546.1	Gnomon	exon	867119	867280	.	+	.	ID=exon-XM_031983131.1-4;Dbxref=GeneID:116429788%2CGenbank:XM_031983131.1;Parent=rna-XM_031983131.1
NW_022339546.1	Gnomon	exon	867373	867651	.	+	.	ID=exon-XM_031983131.1-5;Dbxref=GeneID:116429788%2CGenbank:XM_031983131.1;Parent=rna-XM_031983131.1
NW_022339546.1	Gnomon	exon	867743	868008	.	+	.	ID=exon-XM_031983131.1-6;Dbxref=GeneID:116429788%2CGenbank:XM_031983131.1;Parent=rna-XM_031983131.1
NW_022339546.1	Gnomon	exon	868111	872399	.	+	.	ID=exon-XM_031983131.1-7;Dbxref=GeneID:116429788%2CGenbank:XM_031983131.1;Parent=rna-XM_031983131.1
NW_022339546.1	Gnomon	exon	864359	864486	.	+	.	ID=exon-XM_031983131.1-1;Dbxref=GeneID:116429788%2CGenbank:XM_031983131.1;Parent=rna-XM_031983131.1
NW_022339546.1	Gnomon	exon	864805	865146	.	+	.	ID=exon-XM_031983131.1-2;Dbxref=GeneID:116429788%2CGenbank:XM_031983131.1;Parent=rna-XM_031983131.1
NW_022339546.1	Gnomon	exon	866756	867031	.	+	.	ID=exon-XM_031983131.1-3;Dbxref=GeneID:116429788%2CGenbank:XM_031983131.1;Parent=rna-XM_031983131.1
NW_022339546.1	Gnomon	mRNA	1011535	1013688	.	+	.	Name=XM_031985857.1;ID=rna-XM_031985857.1;Dbxref=GeneID:116431001%2CGenbank:XM_031985857.1;Parent=gene-LOC116431001
NW_022339546.1	Gnomon	exon	1346882	1347905	.	-	.	ID=exon-XM_031986773.1-3;Dbxref=GeneID:116431399%2CGenbank:XM_031986773.1;Parent=rna-XM_031986773.1
NW_022339546.1	Gnomon	exon	1348990	1349230	.	-	.	ID=exon-XM_031986773.1-1;Dbxref=GeneID:116431399%2CGenbank:XM_031986773.1;Parent=rna-XM_031986773.1
NW_022339546.1	Gnomon	exon	1347993	1348256	.	-	.	ID=exon-XM_031986773.1-2;Dbxref=GeneID:116431399%2CGenbank:XM_031986773.1;Parent=rna-XM_031986773.1
NW_022339546.1	Gnomon	CDS	1792785	1792968	.	+	0	Name=XP_031842674.1;ID=cds-XP_031842674.1;Dbxref=GeneID:116431418%2CGenbank:XP_031842674.1;Parent=rna-XM_031986814.1
NW_022339546.1	Gnomon	CDS	1803707	1803900	.	+	0	Name=XP_031842674.1;ID=cds-XP_031842674.1;Dbxref=GeneID:116431418%2CGenbank:XP_031842674.1;Parent=rna-XM_031986814.1
NW_022339546.1	Gnomon	CDS	1805455	1805538	.	+	0	Name=XP_031842674.1;ID=cds-XP_031842674.1;Dbxref=GeneID:116431418%2CGenbank:XP_031842674.1;Parent=rna-XM_031986814.1
NW_022339546.1	Gnomon	CDS	1806277	1806315	.	+	0	Name=XP_031842674.1;ID=cds-XP_031842674.1;Dbxref=GeneID:116431418%2CGenbank:XP_031842674.1;Parent=rna-XM_031986814.1
NW_022339546.1	Gnomon	CDS	1806846	1806956	.	+	0	Name=XP_031842674.1;ID=cds-XP_031842674.1;Dbxref=GeneID:116431418%2CGenbank:XP_031842674.1;Parent=rna-XM_031986814.1
NW_022339546.1	Gnomon	CDS	1807766	1808003	.	+	0	Name=XP_031842674.1;ID=cds-XP_031842674.1;Dbxref=GeneID:116431418%2CGenbank:XP_031842674.1;Parent=rna-XM_031986814.1
NW_022339546.1	Gnomon	CDS	1808075	1808268	.	+	0	Name=XP_031842674.1;ID=cds-XP_031842674.1;Dbxref=GeneID:116431418%2CGenbank:XP_031842674.1;Parent=rna-XM_031986814.1
NW_022339546.1	Gnomon	CDS	1817180	1817560	.	+	0	Name=XP_031842674.1;ID=cds-XP_031842674.1;Dbxref=GeneID:116431418%2CGenbank:XP_031842674.1;Parent=rna-XM_031986814.1
NW_022339546.1	Gnomon	CDS	1406299	1406436	.	-	0	Name=XP_031839147.1;ID=cds-XP_031839147.1;Dbxref=GeneID:116429862%2CGenbank:XP_031839147.1;Parent=rna-XM_031983287.1
NW_022339546.1	Gnomon	CDS	1405961	1406223	.	-	0	Name=XP_031839147.1;ID=cds-XP_031839147.1;Dbxref=GeneID:116429862%2CGenbank:XP_031839147.1;Parent=rna-XM_031983287.1
NW_022339546.1	Gnomon	CDS	1405659	1405845	.	-	0	Name=XP_031839147.1;ID=cds-XP_031839147.1;Dbxref=GeneID:116429862%2CGenbank:XP_031839147.1;Parent=rna-XM_031983287.1
NW_022339546.1	Gnomon	CDS	1405435	1405514	.	-	0	Name=XP_031839147.1;ID=cds-XP_031839147.1;Dbxref=GeneID:116429862%2CGenbank:XP_031839147.1;Parent=rna-XM_031983287.1
NW_022339546.1	Gnomon	CDS	1404908	1405096	.	-	0	Name=XP_031839147.1;ID=cds-XP_031839147.1;Dbxref=GeneID:116429862%2CGenbank:XP_031839147.1;Parent=rna-XM_031983287.1
NW_022339546.1	Gnomon	CDS	1404674	1404815	.	-	0	Name=XP_031839147.1;ID=cds-XP_031839147.1;Dbxref=GeneID:116429862%2CGenbank:XP_031839147.1;Parent=rna-XM_031983287.1
NW_022339546.1	Gnomon	CDS	1404254	1404592	.	-	0	Name=XP_031839147.1;ID=cds-XP_031839147.1;Dbxref=GeneID:116429862%2CGenbank:XP_031839147.1;Parent=rna-XM_031983287.1
NW_022339546.1	Gnomon	CDS	1403963	1404184	.	-	0	Name=XP_031839147.1;ID=cds-XP_031839147.1;Dbxref=GeneID:116429862%2CGenbank:XP_031839147.1;Parent=rna-XM_031983287.1
NW_022339546.1	Gnomon	CDS	1403659	1403889	.	-	0	Name=XP_031839147.1;ID=cds-XP_031839147.1;Dbxref=GeneID:116429862%2CGenbank:XP_031839147.1;Parent=rna-XM_031983287.1
NW_022339546.1	Gnomon	CDS	1403297	1403590	.	-	0	Name=XP_031839147.1;ID=cds-XP_031839147.1;Dbxref=GeneID:116429862%2CGenbank:XP_031839147.1;Parent=rna-XM_031983287.1
NW_022339546.1	Gnomon	exon	660334	660612	.	+	.	ID=exon-XM_031984070.1-7;Dbxref=GeneID:116430235%2CGenbank:XM_031984070.1;Parent=rna-XM_031984070.1
NW_022339546.1	Gnomon	exon	2140810	2141001	.	+	.	ID=exon-XM_031984944.1-5;Dbxref=GeneID:116430573%2CGenbank:XM_031984944.1;Parent=rna-XM_031984944.1
NW_022339546.1	Gnomon	exon	2148526	2148710	.	+	.	ID=exon-XM_031984944.1-6;Dbxref=GeneID:116430573%2CGenbank:XM_031984944.1;Parent=rna-XM_031984944.1
NW_022339546.1	Gnomon	exon	1989495	1989568	.	+	.	ID=exon-XM_031984944.1-3;Dbxref=GeneID:116430573%2CGenbank:XM_031984944.1;Parent=rna-XM_031984944.1
NW_022339546.1	Gnomon	exon	2133554	2133677	.	+	.	ID=exon-XM_031984944.1-4;Dbxref=GeneID:116430573%2CGenbank:XM_031984944.1;Parent=rna-XM_031984944.1
NW_022339546.1	Gnomon	exon	1856476	1856742	.	+	.	ID=exon-XM_031984944.1-1;Dbxref=GeneID:116430573%2CGenbank:XM_031984944.1;Parent=rna-XM_031984944.1
NW_022339546.1	Gnomon	exon	1954624	1954884	.	+	.	ID=exon-XM_031984944.1-2;Dbxref=GeneID:116430573%2CGenbank:XM_031984944.1;Parent=rna-XM_031984944.1
NW_022339546.1	Gnomon	CDS	1398028	1398263	.	+	0	Name=XP_031840371.1;ID=cds-XP_031840371.1;Dbxref=GeneID:116430402%2CGenbank:XP_031840371.1;Parent=rna-XM_031984511.1
NW_022339546.1	Gnomon	CDS	1398338	1398526	.	+	0	Name=XP_031840371.1;ID=cds-XP_031840371.1;Dbxref=GeneID:116430402%2CGenbank:XP_031840371.1;Parent=rna-XM_031984511.1
NW_022339546.1	Gnomon	CDS	1398603	1398749	.	+	0	Name=XP_031840371.1;ID=cds-XP_031840371.1;Dbxref=GeneID:116430402%2CGenbank:XP_031840371.1;Parent=rna-XM_031984511.1
NW_022339546.1	Gnomon	CDS	1398821	1399007	.	+	0	Name=XP_031840371.1;ID=cds-XP_031840371.1;Dbxref=GeneID:116430402%2CGenbank:XP_031840371.1;Parent=rna-XM_031984511.1
NW_022339546.1	Gnomon	CDS	1399080	1399272	.	+	0	Name=XP_031840371.1;ID=cds-XP_031840371.1;Dbxref=GeneID:116430402%2CGenbank:XP_031840371.1;Parent=rna-XM_031984511.1
NW_022339546.1	Gnomon	CDS	1399359	1399660	.	+	0	Name=XP_031840371.1;ID=cds-XP_031840371.1;Dbxref=GeneID:116430402%2CGenbank:XP_031840371.1;Parent=rna-XM_031984511.1
NW_022339546.1	Gnomon	CDS	1399747	1399977	.	+	0	Name=XP_031840371.1;ID=cds-XP_031840371.1;Dbxref=GeneID:116430402%2CGenbank:XP_031840371.1;Parent=rna-XM_031984511.1
NW_022339546.1	Gnomon	CDS	1400069	1400347	.	+	0	Name=XP_031840371.1;ID=cds-XP_031840371.1;Dbxref=GeneID:116430402%2CGenbank:XP_031840371.1;Parent=rna-XM_031984511.1
NW_022339546.1	Gnomon	CDS	1400430	1400582	.	+	0	Name=XP_031840371.1;ID=cds-XP_031840371.1;Dbxref=GeneID:116430402%2CGenbank:XP_031840371.1;Parent=rna-XM_031984511.1
NW_022339546.1	Gnomon	CDS	1400675	1400770	.	+	0	Name=XP_031840371.1;ID=cds-XP_031840371.1;Dbxref=GeneID:116430402%2CGenbank:XP_031840371.1;Parent=rna-XM_031984511.1
NW_022339546.1	Gnomon	exon	2153326	2153912	.	+	.	ID=exon-XM_031984944.1-9;Dbxref=GeneID:116430573%2CGenbank:XM_031984944.1;Parent=rna-XM_031984944.1
NW_022339546.1	Gnomon	exon	2151447	2151625	.	+	.	ID=exon-XM_031984944.1-7;Dbxref=GeneID:116430573%2CGenbank:XM_031984944.1;Parent=rna-XM_031984944.1
NW_022339546.1	Gnomon	exon	2152345	2152437	.	+	.	ID=exon-XM_031984944.1-8;Dbxref=GeneID:116430573%2CGenbank:XM_031984944.1;Parent=rna-XM_031984944.1
NW_022339546.1	Gnomon	exon	815759	816340	.	-	.	ID=exon-XM_031984000.1-1;Dbxref=GeneID:116430197%2CGenbank:XM_031984000.1;Parent=rna-XM_031984000.1
NW_022339546.1	Gnomon	exon	658590	658878	.	+	.	ID=exon-XM_031984070.1-3;Dbxref=GeneID:116430235%2CGenbank:XM_031984070.1;Parent=rna-XM_031984070.1
NW_022339546.1	Gnomon	exon	658952	659443	.	+	.	ID=exon-XM_031984070.1-4;Dbxref=GeneID:116430235%2CGenbank:XM_031984070.1;Parent=rna-XM_031984070.1
NW_022339546.1	Gnomon	exon	659519	659911	.	+	.	ID=exon-XM_031984070.1-5;Dbxref=GeneID:116430235%2CGenbank:XM_031984070.1;Parent=rna-XM_031984070.1
NW_022339546.1	Gnomon	exon	659994	660258	.	+	.	ID=exon-XM_031984070.1-6;Dbxref=GeneID:116430235%2CGenbank:XM_031984070.1;Parent=rna-XM_031984070.1
NW_022339546.1	Gnomon	exon	657875	658076	.	+	.	ID=exon-XM_031984070.1-1;Dbxref=GeneID:116430235%2CGenbank:XM_031984070.1;Parent=rna-XM_031984070.1
NW_022339546.1	Gnomon	exon	658271	658474	.	+	.	ID=exon-XM_031984070.1-2;Dbxref=GeneID:116430235%2CGenbank:XM_031984070.1;Parent=rna-XM_031984070.1
NW_022339546.1	Gnomon	mRNA	1762460	1765508	.	+	.	Name=XM_031986935.1;ID=rna-XM_031986935.1;Dbxref=GeneID:116431467%2CGenbank:XM_031986935.1;Parent=gene-LOC116431467
NW_022339546.1	Gnomon	mRNA	618031	635076	.	+	.	Name=XM_031984384.1;ID=rna-XM_031984384.1;Dbxref=GeneID:116430357%2CGenbank:XM_031984384.1;Parent=gene-LOC116430357
NW_022339546.1	Gnomon	exon	611994	612166	.	-	.	ID=exon-XM_031984870.1-7;Dbxref=GeneID:116430544%2CGenbank:XM_031984870.1;Parent=rna-XM_031984870.1
NW_022339546.1	Gnomon	exon	610483	611900	.	-	.	ID=exon-XM_031984870.1-8;Dbxref=GeneID:116430544%2CGenbank:XM_031984870.1;Parent=rna-XM_031984870.1
NW_022339546.1	Gnomon	exon	612876	612965	.	-	.	ID=exon-XM_031984870.1-5;Dbxref=GeneID:116430544%2CGenbank:XM_031984870.1;Parent=rna-XM_031984870.1
NW_022339546.1	Gnomon	exon	612277	612336	.	-	.	ID=exon-XM_031984870.1-6;Dbxref=GeneID:116430544%2CGenbank:XM_031984870.1;Parent=rna-XM_031984870.1
NW_022339546.1	Gnomon	exon	613511	613722	.	-	.	ID=exon-XM_031984870.1-3;Dbxref=GeneID:116430544%2CGenbank:XM_031984870.1;Parent=rna-XM_031984870.1
NW_022339546.1	Gnomon	exon	613048	613162	.	-	.	ID=exon-XM_031984870.1-4;Dbxref=GeneID:116430544%2CGenbank:XM_031984870.1;Parent=rna-XM_031984870.1
NW_022339546.1	Gnomon	exon	614873	615000	.	-	.	ID=exon-XM_031984870.1-1;Dbxref=GeneID:116430544%2CGenbank:XM_031984870.1;Parent=rna-XM_031984870.1
NW_022339546.1	Gnomon	exon	613804	614085	.	-	.	ID=exon-XM_031984870.1-2;Dbxref=GeneID:116430544%2CGenbank:XM_031984870.1;Parent=rna-XM_031984870.1
NW_022339546.1	Gnomon	mRNA	815759	816340	.	-	.	Name=XM_031984000.1;ID=rna-XM_031984000.1;Dbxref=GeneID:116430197%2CGenbank:XM_031984000.1;Parent=gene-LOC116430197
NW_022339546.1	Gnomon	mRNA	307123	490039	.	-	.	Name=XM_031983891.1;ID=rna-XM_031983891.1;Dbxref=GeneID:116430147%2CGenbank:XM_031983891.1;Parent=gene-LOC116430147
NW_022339546.1	Gnomon	mRNA	1381327	1383702	.	+	.	Name=XM_031986447.1;ID=rna-XM_031986447.1;Dbxref=GeneID:116431278%2CGenbank:XM_031986447.1;Parent=gene-LOC116431278
NW_022339546.1	Gnomon	exon	557809	557994	.	-	.	ID=exon-XM_031983080.1-7;Dbxref=GeneID:116429769%2CGenbank:XM_031983080.1;Parent=rna-XM_031983080.1
NW_022339546.1	Gnomon	exon	562397	562805	.	-	.	ID=exon-XM_031983080.1-1;Dbxref=GeneID:116429769%2CGenbank:XM_031983080.1;Parent=rna-XM_031983080.1
NW_022339546.1	Gnomon	exon	561230	561419	.	-	.	ID=exon-XM_031983080.1-2;Dbxref=GeneID:116429769%2CGenbank:XM_031983080.1;Parent=rna-XM_031983080.1
NW_022339546.1	Gnomon	exon	560543	560705	.	-	.	ID=exon-XM_031983080.1-3;Dbxref=GeneID:116429769%2CGenbank:XM_031983080.1;Parent=rna-XM_031983080.1
NW_022339546.1	Gnomon	exon	559938	560146	.	-	.	ID=exon-XM_031983080.1-4;Dbxref=GeneID:116429769%2CGenbank:XM_031983080.1;Parent=rna-XM_031983080.1
NW_022339546.1	Gnomon	exon	559266	559468	.	-	.	ID=exon-XM_031983080.1-5;Dbxref=GeneID:116429769%2CGenbank:XM_031983080.1;Parent=rna-XM_031983080.1
NW_022339546.1	Gnomon	exon	558500	558554	.	-	.	ID=exon-XM_031983080.1-6;Dbxref=GeneID:116429769%2CGenbank:XM_031983080.1;Parent=rna-XM_031983080.1
NW_022339546.1	Gnomon	exon	1723254	1723681	.	+	.	ID=exon-XM_031984283.1-1;Dbxref=GeneID:116430317%2CGenbank:XM_031984283.1;Parent=rna-XM_031984283.1
NW_022339546.1	Gnomon	exon	1724260	1724609	.	+	.	ID=exon-XM_031984283.1-2;Dbxref=GeneID:116430317%2CGenbank:XM_031984283.1;Parent=rna-XM_031984283.1
NW_022339546.1	Gnomon	CDS	1490760	1490844	.	-	0	Name=XP_031843418.1;ID=cds-XP_031843418.1;Dbxref=GeneID:116431692%2CGenbank:XP_031843418.1;Parent=rna-XM_031987558.1
NW_022339546.1	Gnomon	CDS	1461815	1461944	.	-	0	Name=XP_031843418.1;ID=cds-XP_031843418.1;Dbxref=GeneID:116431692%2CGenbank:XP_031843418.1;Parent=rna-XM_031987558.1
NW_022339546.1	Gnomon	CDS	1460737	1460898	.	-	0	Name=XP_031843418.1;ID=cds-XP_031843418.1;Dbxref=GeneID:116431692%2CGenbank:XP_031843418.1;Parent=rna-XM_031987558.1
NW_022339546.1	Gnomon	CDS	1450019	1450325	.	-	0	Name=XP_031843418.1;ID=cds-XP_031843418.1;Dbxref=GeneID:116431692%2CGenbank:XP_031843418.1;Parent=rna-XM_031987558.1
NW_022339546.1	Gnomon	CDS	1446815	1447131	.	-	0	Name=XP_031843418.1;ID=cds-XP_031843418.1;Dbxref=GeneID:116431692%2CGenbank:XP_031843418.1;Parent=rna-XM_031987558.1
NW_022339546.1	Gnomon	CDS	1446345	1446612	.	-	0	Name=XP_031843418.1;ID=cds-XP_031843418.1;Dbxref=GeneID:116431692%2CGenbank:XP_031843418.1;Parent=rna-XM_031987558.1
NW_022339546.1	Gnomon	exon	1724714	1724808	.	+	.	ID=exon-XM_031984283.1-3;Dbxref=GeneID:116430317%2CGenbank:XM_031984283.1;Parent=rna-XM_031984283.1
NW_022339546.1	Gnomon	exon	1725131	1725296	.	+	.	ID=exon-XM_031984283.1-4;Dbxref=GeneID:116430317%2CGenbank:XM_031984283.1;Parent=rna-XM_031984283.1
NW_022339546.1	Gnomon	exon	1725387	1725549	.	+	.	ID=exon-XM_031984283.1-5;Dbxref=GeneID:116430317%2CGenbank:XM_031984283.1;Parent=rna-XM_031984283.1
NW_022339546.1	Gnomon	exon	1726036	1726166	.	+	.	ID=exon-XM_031984283.1-6;Dbxref=GeneID:116430317%2CGenbank:XM_031984283.1;Parent=rna-XM_031984283.1
NW_022339546.1	Gnomon	exon	1726319	1726410	.	+	.	ID=exon-XM_031984283.1-7;Dbxref=GeneID:116430317%2CGenbank:XM_031984283.1;Parent=rna-XM_031984283.1
NW_022339546.1	Gnomon	exon	1726518	1726656	.	+	.	ID=exon-XM_031984283.1-8;Dbxref=GeneID:116430317%2CGenbank:XM_031984283.1;Parent=rna-XM_031984283.1
NW_022339546.1	Gnomon	exon	1727095	1727640	.	+	.	ID=exon-XM_031984283.1-9;Dbxref=GeneID:116430317%2CGenbank:XM_031984283.1;Parent=rna-XM_031984283.1
NW_022339546.1	Gnomon	exon	1203320	1203713	.	-	.	ID=exon-XM_031983619.1-3;Dbxref=GeneID:116430011%2CGenbank:XM_031983619.1;Parent=rna-XM_031983619.1
NW_022339546.1	Gnomon	exon	1203048	1203251	.	-	.	ID=exon-XM_031983619.1-4;Dbxref=GeneID:116430011%2CGenbank:XM_031983619.1;Parent=rna-XM_031983619.1
NW_022339546.1	Gnomon	exon	1204507	1204676	.	-	.	ID=exon-XM_031983619.1-1;Dbxref=GeneID:116430011%2CGenbank:XM_031983619.1;Parent=rna-XM_031983619.1
NW_022339546.1	Gnomon	exon	1204166	1204345	.	-	.	ID=exon-XM_031983619.1-2;Dbxref=GeneID:116430011%2CGenbank:XM_031983619.1;Parent=rna-XM_031983619.1
NW_022339546.1	Gnomon	exon	1202473	1202978	.	-	.	ID=exon-XM_031983619.1-5;Dbxref=GeneID:116430011%2CGenbank:XM_031983619.1;Parent=rna-XM_031983619.1
NW_022339546.1	Gnomon	exon	1400675	1402449	.	+	.	ID=exon-XM_031984520.1-12;Dbxref=GeneID:116430402%2CGenbank:XM_031984520.1;Parent=rna-XM_031984520.1
NW_022339546.1	Gnomon	exon	1400069	1400347	.	+	.	ID=exon-XM_031984520.1-10;Dbxref=GeneID:116430402%2CGenbank:XM_031984520.1;Parent=rna-XM_031984520.1
NW_022339546.1	Gnomon	exon	1400430	1400582	.	+	.	ID=exon-XM_031984520.1-11;Dbxref=GeneID:116430402%2CGenbank:XM_031984520.1;Parent=rna-XM_031984520.1
NW_022339546.1	Gnomon	CDS	603704	603817	.	-	0	Name=XP_031838902.1;ID=cds-XP_031838902.1;Dbxref=GeneID:116429738%2CGenbank:XP_031838902.1;Parent=rna-XM_031983042.1
NW_022339546.1	Gnomon	CDS	596970	597903	.	-	0	Name=XP_031838902.1;ID=cds-XP_031838902.1;Dbxref=GeneID:116429738%2CGenbank:XP_031838902.1;Parent=rna-XM_031983042.1
NW_022339546.1	Gnomon	CDS	596665	596706	.	-	0	Name=XP_031838902.1;ID=cds-XP_031838902.1;Dbxref=GeneID:116429738%2CGenbank:XP_031838902.1;Parent=rna-XM_031983042.1
NW_022339546.1	Gnomon	CDS	596263	596423	.	-	0	Name=XP_031838902.1;ID=cds-XP_031838902.1;Dbxref=GeneID:116429738%2CGenbank:XP_031838902.1;Parent=rna-XM_031983042.1
NW_022339546.1	Gnomon	CDS	596040	596189	.	-	0	Name=XP_031838902.1;ID=cds-XP_031838902.1;Dbxref=GeneID:116429738%2CGenbank:XP_031838902.1;Parent=rna-XM_031983042.1
NW_022339546.1	Gnomon	CDS	683426	683494	.	+	0	Name=XP_031840528.1;ID=cds-XP_031840528.1;Dbxref=GeneID:116430464%2CGenbank:XP_031840528.1;Parent=rna-XM_031984668.1
NW_022339546.1	Gnomon	CDS	683734	684002	.	+	0	Name=XP_031840528.1;ID=cds-XP_031840528.1;Dbxref=GeneID:116430464%2CGenbank:XP_031840528.1;Parent=rna-XM_031984668.1
NW_022339546.1	Gnomon	CDS	684246	684485	.	+	0	Name=XP_031840528.1;ID=cds-XP_031840528.1;Dbxref=GeneID:116430464%2CGenbank:XP_031840528.1;Parent=rna-XM_031984668.1
NW_022339546.1	Gnomon	CDS	684978	685227	.	+	0	Name=XP_031840528.1;ID=cds-XP_031840528.1;Dbxref=GeneID:116430464%2CGenbank:XP_031840528.1;Parent=rna-XM_031984668.1
NW_022339546.1	Gnomon	CDS	685341	685409	.	+	0	Name=XP_031840528.1;ID=cds-XP_031840528.1;Dbxref=GeneID:116430464%2CGenbank:XP_031840528.1;Parent=rna-XM_031984668.1
NW_022339546.1	Gnomon	CDS	685684	685773	.	+	0	Name=XP_031840528.1;ID=cds-XP_031840528.1;Dbxref=GeneID:116430464%2CGenbank:XP_031840528.1;Parent=rna-XM_031984668.1
NW_022339546.1	Gnomon	CDS	685841	685957	.	+	0	Name=XP_031840528.1;ID=cds-XP_031840528.1;Dbxref=GeneID:116430464%2CGenbank:XP_031840528.1;Parent=rna-XM_031984668.1
NW_022339546.1	Gnomon	exon	749065	749430	.	+	.	ID=exon-XM_031985472.1-4;Dbxref=GeneID:116430840%2CGenbank:XM_031985472.1;Parent=rna-XM_031985472.1
NW_022339546.1	Gnomon	exon	749523	749579	.	+	.	ID=exon-XM_031985472.1-5;Dbxref=GeneID:116430840%2CGenbank:XM_031985472.1;Parent=rna-XM_031985472.1
NW_022339546.1	Gnomon	exon	748676	748791	.	+	.	ID=exon-XM_031985472.1-2;Dbxref=GeneID:116430840%2CGenbank:XM_031985472.1;Parent=rna-XM_031985472.1
NW_022339546.1	Gnomon	exon	748866	748978	.	+	.	ID=exon-XM_031985472.1-3;Dbxref=GeneID:116430840%2CGenbank:XM_031985472.1;Parent=rna-XM_031985472.1
NW_022339546.1	Gnomon	exon	750228	750411	.	+	.	ID=exon-XM_031985472.1-8;Dbxref=GeneID:116430840%2CGenbank:XM_031985472.1;Parent=rna-XM_031985472.1
NW_022339546.1	Gnomon	exon	750484	750601	.	+	.	ID=exon-XM_031985472.1-9;Dbxref=GeneID:116430840%2CGenbank:XM_031985472.1;Parent=rna-XM_031985472.1
NW_022339546.1	Gnomon	exon	749693	749787	.	+	.	ID=exon-XM_031985472.1-6;Dbxref=GeneID:116430840%2CGenbank:XM_031985472.1;Parent=rna-XM_031985472.1
NW_022339546.1	Gnomon	exon	749864	750135	.	+	.	ID=exon-XM_031985472.1-7;Dbxref=GeneID:116430840%2CGenbank:XM_031985472.1;Parent=rna-XM_031985472.1
NW_022339546.1	Gnomon	exon	747782	748181	.	+	.	ID=exon-XM_031985472.1-1;Dbxref=GeneID:116430840%2CGenbank:XM_031985472.1;Parent=rna-XM_031985472.1
NW_022339546.1	Gnomon	mRNA	2191693	2208728	.	-	.	Name=XM_031986197.1;ID=rna-XM_031986197.1;Dbxref=GeneID:116431135%2CGenbank:XM_031986197.1;Parent=gene-LOC116431135
NW_022339546.1	Gnomon	exon	1426685	1426727	.	+	.	ID=exon-XM_031984155.1-12;Dbxref=GeneID:116430258%2CGenbank:XM_031984155.1;Parent=rna-XM_031984155.1
NW_022339546.1	Gnomon	exon	1426815	1426927	.	+	.	ID=exon-XM_031984155.1-13;Dbxref=GeneID:116430258%2CGenbank:XM_031984155.1;Parent=rna-XM_031984155.1
NW_022339546.1	Gnomon	exon	1426998	1428694	.	+	.	ID=exon-XM_031984155.1-14;Dbxref=GeneID:116430258%2CGenbank:XM_031984155.1;Parent=rna-XM_031984155.1
NW_022339546.1	Gnomon	exon	1426276	1426443	.	+	.	ID=exon-XM_031984155.1-10;Dbxref=GeneID:116430258%2CGenbank:XM_031984155.1;Parent=rna-XM_031984155.1
NW_022339546.1	Gnomon	exon	1426520	1426612	.	+	.	ID=exon-XM_031984155.1-11;Dbxref=GeneID:116430258%2CGenbank:XM_031984155.1;Parent=rna-XM_031984155.1
NW_022339546.1	Gnomon	exon	1540497	1540708	.	-	.	ID=exon-XM_031987390.1-5;Dbxref=GeneID:116431627%2CGenbank:XM_031987390.1;Parent=rna-XM_031987390.1
NW_022339546.1	Gnomon	exon	1536965	1540414	.	-	.	ID=exon-XM_031987390.1-6;Dbxref=GeneID:116431627%2CGenbank:XM_031987390.1;Parent=rna-XM_031987390.1
NW_022339546.1	Gnomon	exon	1542606	1542739	.	-	.	ID=exon-XM_031987390.1-1;Dbxref=GeneID:116431627%2CGenbank:XM_031987390.1;Parent=rna-XM_031987390.1
NW_022339546.1	Gnomon	exon	1542323	1542529	.	-	.	ID=exon-XM_031987390.1-2;Dbxref=GeneID:116431627%2CGenbank:XM_031987390.1;Parent=rna-XM_031987390.1
NW_022339546.1	Gnomon	exon	1542061	1542159	.	-	.	ID=exon-XM_031987390.1-3;Dbxref=GeneID:116431627%2CGenbank:XM_031987390.1;Parent=rna-XM_031987390.1
NW_022339546.1	Gnomon	exon	1540780	1541246	.	-	.	ID=exon-XM_031987390.1-4;Dbxref=GeneID:116431627%2CGenbank:XM_031987390.1;Parent=rna-XM_031987390.1
NW_022339546.1	Gnomon	exon	1403659	1403889	.	-	.	ID=exon-XM_031983343.1-10;Dbxref=GeneID:116429862%2CGenbank:XM_031983343.1;Parent=rna-XM_031983343.1
NW_022339546.1	Gnomon	exon	1402668	1403590	.	-	.	ID=exon-XM_031983343.1-11;Dbxref=GeneID:116429862%2CGenbank:XM_031983343.1;Parent=rna-XM_031983343.1
NW_022339546.1	Gnomon	CDS	1415543	1415720	.	-	0	Name=XP_031839240.1;ID=cds-XP_031839240.1;Dbxref=GeneID:116429862%2CGenbank:XP_031839240.1;Parent=rna-XM_031983380.1
NW_022339546.1	Gnomon	CDS	1415032	1415432	.	-	0	Name=XP_031839240.1;ID=cds-XP_031839240.1;Dbxref=GeneID:116429862%2CGenbank:XP_031839240.1;Parent=rna-XM_031983380.1
NW_022339546.1	Gnomon	CDS	1414288	1414826	.	-	0	Name=XP_031839240.1;ID=cds-XP_031839240.1;Dbxref=GeneID:116429862%2CGenbank:XP_031839240.1;Parent=rna-XM_031983380.1
NW_022339546.1	Gnomon	CDS	1413300	1414206	.	-	0	Name=XP_031839240.1;ID=cds-XP_031839240.1;Dbxref=GeneID:116429862%2CGenbank:XP_031839240.1;Parent=rna-XM_031983380.1
NW_022339546.1	Gnomon	CDS	287463	287901	.	+	0	Name=XP_031838652.1;ID=cds-XP_031838652.1;Dbxref=GeneID:116429636%2CGenbank:XP_031838652.1;Parent=rna-XM_031982792.1
NW_022339546.1	Gnomon	CDS	288899	289302	.	+	0	Name=XP_031838652.1;ID=cds-XP_031838652.1;Dbxref=GeneID:116429636%2CGenbank:XP_031838652.1;Parent=rna-XM_031982792.1
NW_022339546.1	Gnomon	CDS	289675	289854	.	+	0	Name=XP_031838652.1;ID=cds-XP_031838652.1;Dbxref=GeneID:116429636%2CGenbank:XP_031838652.1;Parent=rna-XM_031982792.1
NW_022339546.1	Gnomon	CDS	291877	292194	.	+	0	Name=XP_031838652.1;ID=cds-XP_031838652.1;Dbxref=GeneID:116429636%2CGenbank:XP_031838652.1;Parent=rna-XM_031982792.1
NW_022339546.1	Gnomon	mRNA	1446320	1500595	.	-	.	Name=XM_031987524.1;ID=rna-XM_031987524.1;Dbxref=GeneID:116431692%2CGenbank:XM_031987524.1;Parent=gene-LOC116431692
NW_022339546.1	Gnomon	CDS	1874230	1874310	.	-	0	Name=XP_031840917.1;ID=cds-XP_031840917.1;Dbxref=GeneID:116430632%2CGenbank:XP_031840917.1;Parent=rna-XM_031985057.1
NW_022339546.1	Gnomon	CDS	1873951	1874083	.	-	0	Name=XP_031840917.1;ID=cds-XP_031840917.1;Dbxref=GeneID:116430632%2CGenbank:XP_031840917.1;Parent=rna-XM_031985057.1
NW_022339546.1	Gnomon	CDS	1872472	1872584	.	-	0	Name=XP_031840917.1;ID=cds-XP_031840917.1;Dbxref=GeneID:116430632%2CGenbank:XP_031840917.1;Parent=rna-XM_031985057.1
NW_022339546.1	Gnomon	CDS	1872252	1872360	.	-	0	Name=XP_031840917.1;ID=cds-XP_031840917.1;Dbxref=GeneID:116430632%2CGenbank:XP_031840917.1;Parent=rna-XM_031985057.1
NW_022339546.1	Gnomon	CDS	1871747	1871823	.	-	0	Name=XP_031840917.1;ID=cds-XP_031840917.1;Dbxref=GeneID:116430632%2CGenbank:XP_031840917.1;Parent=rna-XM_031985057.1
NW_022339546.1	Gnomon	exon	808115	808249	.	-	.	ID=exon-XM_031983942.1-10;Dbxref=GeneID:116430169%2CGenbank:XM_031983942.1;Parent=rna-XM_031983942.1
NW_022339546.1	Gnomon	exon	807772	808017	.	-	.	ID=exon-XM_031983942.1-11;Dbxref=GeneID:116430169%2CGenbank:XM_031983942.1;Parent=rna-XM_031983942.1
NW_022339546.1	Gnomon	CDS	1532302	1532394	.	+	0	Name=XP_031843319.1;ID=cds-XP_031843319.1;Dbxref=GeneID:116431674%2CGenbank:XP_031843319.1;Parent=rna-XM_031987459.1
NW_022339546.1	Gnomon	CDS	1532545	1532968	.	+	0	Name=XP_031843319.1;ID=cds-XP_031843319.1;Dbxref=GeneID:116431674%2CGenbank:XP_031843319.1;Parent=rna-XM_031987459.1
NW_022339546.1	Gnomon	CDS	1533036	1533625	.	+	0	Name=XP_031843319.1;ID=cds-XP_031843319.1;Dbxref=GeneID:116431674%2CGenbank:XP_031843319.1;Parent=rna-XM_031987459.1
NW_022339546.1	Gnomon	CDS	1533703	1533972	.	+	0	Name=XP_031843319.1;ID=cds-XP_031843319.1;Dbxref=GeneID:116431674%2CGenbank:XP_031843319.1;Parent=rna-XM_031987459.1
NW_022339546.1	Gnomon	mRNA	2239018	2256452	.	+	.	Name=XM_031984047.1;ID=rna-XM_031984047.1;Dbxref=GeneID:116430226%2CGenbank:XM_031984047.1;Parent=gene-LOC116430226
NW_022339546.1	Gnomon	mRNA	1194555	1197109	.	-	.	Name=XM_031983802.1;ID=rna-XM_031983802.1;Dbxref=GeneID:116430105%2CGenbank:XM_031983802.1;Parent=gene-LOC116430105
NW_022339546.1	Gnomon	CDS	1407636	1407680	.	+	0	Name=XP_031839091.1;ID=cds-XP_031839091.1;Dbxref=GeneID:116429838%2CGenbank:XP_031839091.1;Parent=rna-XM_031983231.1
NW_022339546.1	Gnomon	CDS	1407771	1408193	.	+	0	Name=XP_031839091.1;ID=cds-XP_031839091.1;Dbxref=GeneID:116429838%2CGenbank:XP_031839091.1;Parent=rna-XM_031983231.1
NW_022339546.1	Gnomon	CDS	1408274	1408371	.	+	0	Name=XP_031839091.1;ID=cds-XP_031839091.1;Dbxref=GeneID:116429838%2CGenbank:XP_031839091.1;Parent=rna-XM_031983231.1
NW_022339546.1	Gnomon	CDS	1408431	1408604	.	+	0	Name=XP_031839091.1;ID=cds-XP_031839091.1;Dbxref=GeneID:116429838%2CGenbank:XP_031839091.1;Parent=rna-XM_031983231.1
NW_022339546.1	Gnomon	CDS	1408677	1408869	.	+	0	Name=XP_031839091.1;ID=cds-XP_031839091.1;Dbxref=GeneID:116429838%2CGenbank:XP_031839091.1;Parent=rna-XM_031983231.1
NW_022339546.1	Gnomon	CDS	1408987	1409046	.	+	0	Name=XP_031839091.1;ID=cds-XP_031839091.1;Dbxref=GeneID:116429838%2CGenbank:XP_031839091.1;Parent=rna-XM_031983231.1
NW_022339546.1	Gnomon	CDS	1409257	1409346	.	+	0	Name=XP_031839091.1;ID=cds-XP_031839091.1;Dbxref=GeneID:116429838%2CGenbank:XP_031839091.1;Parent=rna-XM_031983231.1
NW_022339546.1	Gnomon	CDS	1409419	1409525	.	+	0	Name=XP_031839091.1;ID=cds-XP_031839091.1;Dbxref=GeneID:116429838%2CGenbank:XP_031839091.1;Parent=rna-XM_031983231.1
NW_022339546.1	Gnomon	CDS	1409601	1409744	.	+	0	Name=XP_031839091.1;ID=cds-XP_031839091.1;Dbxref=GeneID:116429838%2CGenbank:XP_031839091.1;Parent=rna-XM_031983231.1
NW_022339546.1	Gnomon	CDS	1409816	1409922	.	+	0	Name=XP_031839091.1;ID=cds-XP_031839091.1;Dbxref=GeneID:116429838%2CGenbank:XP_031839091.1;Parent=rna-XM_031983231.1
NW_022339546.1	Gnomon	CDS	1409998	1410167	.	+	0	Name=XP_031839091.1;ID=cds-XP_031839091.1;Dbxref=GeneID:116429838%2CGenbank:XP_031839091.1;Parent=rna-XM_031983231.1
NW_022339546.1	Gnomon	CDS	1410253	1410593	.	+	0	Name=XP_031839091.1;ID=cds-XP_031839091.1;Dbxref=GeneID:116429838%2CGenbank:XP_031839091.1;Parent=rna-XM_031983231.1
NW_022339546.1	Gnomon	CDS	1410664	1410859	.	+	0	Name=XP_031839091.1;ID=cds-XP_031839091.1;Dbxref=GeneID:116429838%2CGenbank:XP_031839091.1;Parent=rna-XM_031983231.1
NW_022339546.1	Gnomon	CDS	1410946	1411075	.	+	0	Name=XP_031839091.1;ID=cds-XP_031839091.1;Dbxref=GeneID:116429838%2CGenbank:XP_031839091.1;Parent=rna-XM_031983231.1
NW_022339546.1	Gnomon	CDS	1411155	1411733	.	+	0	Name=XP_031839091.1;ID=cds-XP_031839091.1;Dbxref=GeneID:116429838%2CGenbank:XP_031839091.1;Parent=rna-XM_031983231.1
NW_022339546.1	Gnomon	CDS	1411791	1411957	.	+	0	Name=XP_031839091.1;ID=cds-XP_031839091.1;Dbxref=GeneID:116429838%2CGenbank:XP_031839091.1;Parent=rna-XM_031983231.1
NW_022339546.1	Gnomon	CDS	1412034	1412321	.	+	0	Name=XP_031839091.1;ID=cds-XP_031839091.1;Dbxref=GeneID:116429838%2CGenbank:XP_031839091.1;Parent=rna-XM_031983231.1
NW_022339546.1	Gnomon	CDS	1412429	1412506	.	+	0	Name=XP_031839091.1;ID=cds-XP_031839091.1;Dbxref=GeneID:116429838%2CGenbank:XP_031839091.1;Parent=rna-XM_031983231.1
NW_022339546.1	Gnomon	exon	1658748	1658951	.	+	.	ID=exon-XM_031986015.1-6;Dbxref=GeneID:116431074%2CGenbank:XM_031986015.1;Parent=rna-XM_031986015.1
NW_022339546.1	Gnomon	exon	1659028	1659222	.	+	.	ID=exon-XM_031986015.1-7;Dbxref=GeneID:116431074%2CGenbank:XM_031986015.1;Parent=rna-XM_031986015.1
NW_022339546.1	Gnomon	exon	1659451	1660700	.	+	.	ID=exon-XM_031986015.1-8;Dbxref=GeneID:116431074%2CGenbank:XM_031986015.1;Parent=rna-XM_031986015.1
NW_022339546.1	Gnomon	exon	1661126	1666922	.	+	.	ID=exon-XM_031986015.1-9;Dbxref=GeneID:116431074%2CGenbank:XM_031986015.1;Parent=rna-XM_031986015.1
NW_022339546.1	Gnomon	exon	1653804	1654640	.	+	.	ID=exon-XM_031986015.1-1;Dbxref=GeneID:116431074%2CGenbank:XM_031986015.1;Parent=rna-XM_031986015.1
NW_022339546.1	Gnomon	exon	1655943	1656086	.	+	.	ID=exon-XM_031986015.1-2;Dbxref=GeneID:116431074%2CGenbank:XM_031986015.1;Parent=rna-XM_031986015.1
NW_022339546.1	Gnomon	exon	1656498	1656629	.	+	.	ID=exon-XM_031986015.1-3;Dbxref=GeneID:116431074%2CGenbank:XM_031986015.1;Parent=rna-XM_031986015.1
NW_022339546.1	Gnomon	exon	1657401	1657493	.	+	.	ID=exon-XM_031986015.1-4;Dbxref=GeneID:116431074%2CGenbank:XM_031986015.1;Parent=rna-XM_031986015.1
NW_022339546.1	Gnomon	exon	1657852	1658079	.	+	.	ID=exon-XM_031986015.1-5;Dbxref=GeneID:116431074%2CGenbank:XM_031986015.1;Parent=rna-XM_031986015.1
NW_022339546.1	Gnomon	CDS	1631506	1631640	.	-	0	Name=XP_031841986.1;ID=cds-XP_031841986.1;Dbxref=GeneID:116431102%2CGenbank:XP_031841986.1;Parent=rna-XM_031986126.1
NW_022339546.1	Gnomon	CDS	1630910	1631080	.	-	0	Name=XP_031841986.1;ID=cds-XP_031841986.1;Dbxref=GeneID:116431102%2CGenbank:XP_031841986.1;Parent=rna-XM_031986126.1
NW_022339546.1	Gnomon	CDS	1630289	1630639	.	-	0	Name=XP_031841986.1;ID=cds-XP_031841986.1;Dbxref=GeneID:116431102%2CGenbank:XP_031841986.1;Parent=rna-XM_031986126.1
NW_022339546.1	Gnomon	exon	1178919	1179217	.	-	.	ID=exon-XR_004235633.1-2;Dbxref=GeneID:116430053%2CGenbank:XR_004235633.1;Parent=rna-XR_004235633.1
NW_022339546.1	Gnomon	exon	1178178	1178214	.	-	.	ID=exon-XR_004235633.1-3;Dbxref=GeneID:116430053%2CGenbank:XR_004235633.1;Parent=rna-XR_004235633.1
NW_022339546.1	Gnomon	exon	1123534	1123625	.	-	.	ID=exon-XR_004235633.1-4;Dbxref=GeneID:116430053%2CGenbank:XR_004235633.1;Parent=rna-XR_004235633.1
NW_022339546.1	Gnomon	exon	1111239	1111456	.	-	.	ID=exon-XR_004235633.1-5;Dbxref=GeneID:116430053%2CGenbank:XR_004235633.1;Parent=rna-XR_004235633.1
NW_022339546.1	Gnomon	transcript	1152247	1180405	.	-	.	Name=XR_004235637.1;ID=rna-XR_004235637.1;Dbxref=GeneID:116430053%2CGenbank:XR_004235637.1;Parent=gene-LOC116430053
NW_022339546.1	Gnomon	exon	1179581	1180409	.	-	.	ID=exon-XR_004235633.1-1;Dbxref=GeneID:116430053%2CGenbank:XR_004235633.1;Parent=rna-XR_004235633.1
NW_022339546.1	Gnomon	mRNA	807772	812473	.	-	.	Name=XM_031983948.1;ID=rna-XM_031983948.1;Dbxref=GeneID:116430169%2CGenbank:XM_031983948.1;Parent=gene-LOC116430169
NW_022339546.1	Gnomon	CDS	864874	865146	.	+	0	Name=XP_031838991.1;ID=cds-XP_031838991.1;Dbxref=GeneID:116429788%2CGenbank:XP_031838991.1;Parent=rna-XM_031983131.1
NW_022339546.1	Gnomon	CDS	866756	867031	.	+	0	Name=XP_031838991.1;ID=cds-XP_031838991.1;Dbxref=GeneID:116429788%2CGenbank:XP_031838991.1;Parent=rna-XM_031983131.1
NW_022339546.1	Gnomon	CDS	867119	867280	.	+	0	Name=XP_031838991.1;ID=cds-XP_031838991.1;Dbxref=GeneID:116429788%2CGenbank:XP_031838991.1;Parent=rna-XM_031983131.1
NW_022339546.1	Gnomon	CDS	867373	867651	.	+	0	Name=XP_031838991.1;ID=cds-XP_031838991.1;Dbxref=GeneID:116429788%2CGenbank:XP_031838991.1;Parent=rna-XM_031983131.1
NW_022339546.1	Gnomon	CDS	867743	868008	.	+	0	Name=XP_031838991.1;ID=cds-XP_031838991.1;Dbxref=GeneID:116429788%2CGenbank:XP_031838991.1;Parent=rna-XM_031983131.1
NW_022339546.1	Gnomon	CDS	868111	872399	.	+	0	Name=XP_031838991.1;ID=cds-XP_031838991.1;Dbxref=GeneID:116429788%2CGenbank:XP_031838991.1;Parent=rna-XM_031983131.1
NW_022339546.1	Gnomon	CDS	872470	872723	.	+	0	Name=XP_031838991.1;ID=cds-XP_031838991.1;Dbxref=GeneID:116429788%2CGenbank:XP_031838991.1;Parent=rna-XM_031983131.1
NW_022339546.1	Gnomon	CDS	872824	873304	.	+	0	Name=XP_031838991.1;ID=cds-XP_031838991.1;Dbxref=GeneID:116429788%2CGenbank:XP_031838991.1;Parent=rna-XM_031983131.1
NW_022339546.1	Gnomon	CDS	873423	873629	.	+	0	Name=XP_031838991.1;ID=cds-XP_031838991.1;Dbxref=GeneID:116429788%2CGenbank:XP_031838991.1;Parent=rna-XM_031983131.1
NW_022339546.1	Gnomon	CDS	873757	873818	.	+	0	Name=XP_031838991.1;ID=cds-XP_031838991.1;Dbxref=GeneID:116429788%2CGenbank:XP_031838991.1;Parent=rna-XM_031983131.1
NW_022339546.1	Gnomon	exon	2594104	2594580	.	-	.	ID=exon-XM_031986576.1-1;Dbxref=GeneID:116431321%2CGenbank:XM_031986576.1;Parent=rna-XM_031986576.1
NW_022339546.1	Gnomon	exon	2578093	2578352	.	-	.	ID=exon-XM_031986576.1-4;Dbxref=GeneID:116431321%2CGenbank:XM_031986576.1;Parent=rna-XM_031986576.1
NW_022339546.1	Gnomon	exon	2577298	2577413	.	-	.	ID=exon-XM_031986576.1-5;Dbxref=GeneID:116431321%2CGenbank:XM_031986576.1;Parent=rna-XM_031986576.1
NW_022339546.1	Gnomon	exon	2584515	2584609	.	-	.	ID=exon-XM_031986576.1-2;Dbxref=GeneID:116431321%2CGenbank:XM_031986576.1;Parent=rna-XM_031986576.1
NW_022339546.1	Gnomon	exon	2580901	2581011	.	-	.	ID=exon-XM_031986576.1-3;Dbxref=GeneID:116431321%2CGenbank:XM_031986576.1;Parent=rna-XM_031986576.1
NW_022339546.1	Gnomon	exon	2574589	2574795	.	-	.	ID=exon-XM_031986576.1-6;Dbxref=GeneID:116431321%2CGenbank:XM_031986576.1;Parent=rna-XM_031986576.1
NW_022339546.1	Gnomon	exon	2191693	2196614	.	-	.	ID=exon-XM_031986189.1-8;Dbxref=GeneID:116431135%2CGenbank:XM_031986189.1;Parent=rna-XM_031986189.1
NW_022339546.1	Gnomon	exon	2227103	2227179	.	-	.	ID=exon-XM_031986189.1-1;Dbxref=GeneID:116431135%2CGenbank:XM_031986189.1;Parent=rna-XM_031986189.1
NW_022339546.1	Gnomon	exon	2226449	2227033	.	-	.	ID=exon-XM_031986189.1-2;Dbxref=GeneID:116431135%2CGenbank:XM_031986189.1;Parent=rna-XM_031986189.1
NW_022339546.1	Gnomon	exon	2226080	2226358	.	-	.	ID=exon-XM_031986189.1-3;Dbxref=GeneID:116431135%2CGenbank:XM_031986189.1;Parent=rna-XM_031986189.1
NW_022339546.1	Gnomon	exon	2208090	2208297	.	-	.	ID=exon-XM_031986189.1-4;Dbxref=GeneID:116431135%2CGenbank:XM_031986189.1;Parent=rna-XM_031986189.1
NW_022339546.1	Gnomon	exon	2205994	2206203	.	-	.	ID=exon-XM_031986189.1-5;Dbxref=GeneID:116431135%2CGenbank:XM_031986189.1;Parent=rna-XM_031986189.1
NW_022339546.1	Gnomon	exon	2197330	2197589	.	-	.	ID=exon-XM_031986189.1-6;Dbxref=GeneID:116431135%2CGenbank:XM_031986189.1;Parent=rna-XM_031986189.1
NW_022339546.1	Gnomon	exon	2196896	2197032	.	-	.	ID=exon-XM_031986189.1-7;Dbxref=GeneID:116431135%2CGenbank:XM_031986189.1;Parent=rna-XM_031986189.1
NW_022339546.1	Gnomon	transcript	1111239	1180410	.	-	.	Name=XR_004235639.1;ID=rna-XR_004235639.1;Dbxref=GeneID:116430053%2CGenbank:XR_004235639.1;Parent=gene-LOC116430053
NW_022339546.1	Gnomon	exon	1403659	1403889	.	-	.	ID=exon-XM_031983314.1-10;Dbxref=GeneID:116429862%2CGenbank:XM_031983314.1;Parent=rna-XM_031983314.1
NW_022339546.1	Gnomon	exon	1402668	1403590	.	-	.	ID=exon-XM_031983314.1-11;Dbxref=GeneID:116429862%2CGenbank:XM_031983314.1;Parent=rna-XM_031983314.1
NW_022339546.1	Gnomon	exon	1338765	1339207	.	-	.	ID=exon-XM_031986725.1-1;Dbxref=GeneID:116431386%2CGenbank:XM_031986725.1;Parent=rna-XM_031986725.1
NW_022339546.1	Gnomon	exon	1332544	1332853	.	-	.	ID=exon-XM_031986725.1-2;Dbxref=GeneID:116431386%2CGenbank:XM_031986725.1;Parent=rna-XM_031986725.1
NW_022339546.1	Gnomon	exon	1331629	1331895	.	-	.	ID=exon-XM_031986725.1-3;Dbxref=GeneID:116431386%2CGenbank:XM_031986725.1;Parent=rna-XM_031986725.1
NW_022339546.1	Gnomon	exon	1331215	1331418	.	-	.	ID=exon-XM_031986725.1-4;Dbxref=GeneID:116431386%2CGenbank:XM_031986725.1;Parent=rna-XM_031986725.1
NW_022339546.1	Gnomon	exon	1329698	1331131	.	-	.	ID=exon-XM_031986725.1-5;Dbxref=GeneID:116431386%2CGenbank:XM_031986725.1;Parent=rna-XM_031986725.1
NW_022339546.1	Gnomon	CDS	9049	9112	.	+	0	Name=XP_031839736.1;ID=cds-XP_031839736.1;Dbxref=GeneID:116430140%2CGenbank:XP_031839736.1;Parent=rna-XM_031983876.1
NW_022339546.1	Gnomon	CDS	22974	23177	.	+	0	Name=XP_031839736.1;ID=cds-XP_031839736.1;Dbxref=GeneID:116430140%2CGenbank:XP_031839736.1;Parent=rna-XM_031983876.1
NW_022339546.1	Gnomon	CDS	25541	26046	.	+	0	Name=XP_031839736.1;ID=cds-XP_031839736.1;Dbxref=GeneID:116430140%2CGenbank:XP_031839736.1;Parent=rna-XM_031983876.1
NW_022339546.1	Gnomon	transcript	2265304	2275875	.	+	.	Name=XR_004235972.1;ID=rna-XR_004235972.1;Dbxref=GeneID:116431573%2CGenbank:XR_004235972.1;Parent=gene-LOC116431573
NW_022339546.1	Gnomon	CDS	1204166	1204319	.	-	0	Name=XP_031839486.1;ID=cds-XP_031839486.1;Dbxref=GeneID:116430011%2CGenbank:XP_031839486.1;Parent=rna-XM_031983626.1
NW_022339546.1	Gnomon	CDS	1203320	1203713	.	-	0	Name=XP_031839486.1;ID=cds-XP_031839486.1;Dbxref=GeneID:116430011%2CGenbank:XP_031839486.1;Parent=rna-XM_031983626.1
NW_022339546.1	Gnomon	CDS	1203048	1203251	.	-	0	Name=XP_031839486.1;ID=cds-XP_031839486.1;Dbxref=GeneID:116430011%2CGenbank:XP_031839486.1;Parent=rna-XM_031983626.1
NW_022339546.1	Gnomon	CDS	1202873	1202978	.	-	0	Name=XP_031839486.1;ID=cds-XP_031839486.1;Dbxref=GeneID:116430011%2CGenbank:XP_031839486.1;Parent=rna-XM_031983626.1
NW_022339546.1	Gnomon	CDS	1731600	1731684	.	+	0	Name=XP_031842729.1;ID=cds-XP_031842729.1;Dbxref=GeneID:116431418%2CGenbank:XP_031842729.1;Parent=rna-XM_031986869.1
NW_022339546.1	Gnomon	CDS	1803707	1803900	.	+	0	Name=XP_031842729.1;ID=cds-XP_031842729.1;Dbxref=GeneID:116431418%2CGenbank:XP_031842729.1;Parent=rna-XM_031986869.1
NW_022339546.1	Gnomon	CDS	1805455	1805538	.	+	0	Name=XP_031842729.1;ID=cds-XP_031842729.1;Dbxref=GeneID:116431418%2CGenbank:XP_031842729.1;Parent=rna-XM_031986869.1
NW_022339546.1	Gnomon	CDS	1806277	1806315	.	+	0	Name=XP_031842729.1;ID=cds-XP_031842729.1;Dbxref=GeneID:116431418%2CGenbank:XP_031842729.1;Parent=rna-XM_031986869.1
NW_022339546.1	Gnomon	CDS	1806846	1806956	.	+	0	Name=XP_031842729.1;ID=cds-XP_031842729.1;Dbxref=GeneID:116431418%2CGenbank:XP_031842729.1;Parent=rna-XM_031986869.1
NW_022339546.1	Gnomon	CDS	1807766	1808003	.	+	0	Name=XP_031842729.1;ID=cds-XP_031842729.1;Dbxref=GeneID:116431418%2CGenbank:XP_031842729.1;Parent=rna-XM_031986869.1
NW_022339546.1	Gnomon	CDS	1808075	1808268	.	+	0	Name=XP_031842729.1;ID=cds-XP_031842729.1;Dbxref=GeneID:116431418%2CGenbank:XP_031842729.1;Parent=rna-XM_031986869.1
NW_022339546.1	Gnomon	CDS	1817180	1817560	.	+	0	Name=XP_031842729.1;ID=cds-XP_031842729.1;Dbxref=GeneID:116431418%2CGenbank:XP_031842729.1;Parent=rna-XM_031986869.1
NW_022339546.1	Gnomon	transcript	1164425	1180405	.	-	.	Name=XR_004235638.1;ID=rna-XR_004235638.1;Dbxref=GeneID:116430053%2CGenbank:XR_004235638.1;Parent=gene-LOC116430053
NW_022339546.1	Gnomon	CDS	97346	97397	.	-	0	Name=XP_031840668.1;ID=cds-XP_031840668.1;Dbxref=GeneID:116430532%2CGenbank:XP_031840668.1;Parent=rna-XM_031984808.1
NW_022339546.1	Gnomon	CDS	96712	96867	.	-	0	Name=XP_031840668.1;ID=cds-XP_031840668.1;Dbxref=GeneID:116430532%2CGenbank:XP_031840668.1;Parent=rna-XM_031984808.1
NW_022339546.1	Gnomon	CDS	92852	92880	.	-	0	Name=XP_031840668.1;ID=cds-XP_031840668.1;Dbxref=GeneID:116430532%2CGenbank:XP_031840668.1;Parent=rna-XM_031984808.1
NW_022339546.1	Gnomon	CDS	92320	92418	.	-	0	Name=XP_031840668.1;ID=cds-XP_031840668.1;Dbxref=GeneID:116430532%2CGenbank:XP_031840668.1;Parent=rna-XM_031984808.1
NW_022339546.1	Gnomon	CDS	91995	92234	.	-	0	Name=XP_031840668.1;ID=cds-XP_031840668.1;Dbxref=GeneID:116430532%2CGenbank:XP_031840668.1;Parent=rna-XM_031984808.1
NW_022339546.1	Gnomon	CDS	91796	91903	.	-	0	Name=XP_031840668.1;ID=cds-XP_031840668.1;Dbxref=GeneID:116430532%2CGenbank:XP_031840668.1;Parent=rna-XM_031984808.1
NW_022339546.1	Gnomon	CDS	1557717	1557737	.	-	0	Name=XP_031843557.1;ID=cds-XP_031843557.1;Dbxref=GeneID:116431803%2CGenbank:XP_031843557.1;Parent=rna-XM_031987697.1
NW_022339546.1	Gnomon	CDS	1556857	1556988	.	-	0	Name=XP_031843557.1;ID=cds-XP_031843557.1;Dbxref=GeneID:116431803%2CGenbank:XP_031843557.1;Parent=rna-XM_031987697.1
NW_022339546.1	Gnomon	CDS	1556590	1556733	.	-	0	Name=XP_031843557.1;ID=cds-XP_031843557.1;Dbxref=GeneID:116431803%2CGenbank:XP_031843557.1;Parent=rna-XM_031987697.1
NW_022339546.1	Gnomon	exon	1432743	1432813	.	+	.	ID=exon-XM_031984822.1-2;Dbxref=GeneID:116430538%2CGenbank:XM_031984822.1;Parent=rna-XM_031984822.1
NW_022339546.1	Gnomon	exon	1432903	1433090	.	+	.	ID=exon-XM_031984822.1-3;Dbxref=GeneID:116430538%2CGenbank:XM_031984822.1;Parent=rna-XM_031984822.1
NW_022339546.1	Gnomon	exon	1432147	1432312	.	+	.	ID=exon-XM_031984822.1-1;Dbxref=GeneID:116430538%2CGenbank:XM_031984822.1;Parent=rna-XM_031984822.1
NW_022339546.1	Gnomon	exon	1433164	1433434	.	+	.	ID=exon-XM_031984822.1-4;Dbxref=GeneID:116430538%2CGenbank:XM_031984822.1;Parent=rna-XM_031984822.1
NW_022339546.1	Gnomon	exon	1433682	1434111	.	+	.	ID=exon-XM_031984822.1-5;Dbxref=GeneID:116430538%2CGenbank:XM_031984822.1;Parent=rna-XM_031984822.1
NW_022339546.1	Gnomon	CDS	1912486	1912527	.	-	0	Name=XP_031841018.1;ID=cds-XP_031841018.1;Dbxref=GeneID:116430684%2CGenbank:XP_031841018.1;Parent=rna-XM_031985158.1
NW_022339546.1	Gnomon	CDS	1911556	1911652	.	-	0	Name=XP_031841018.1;ID=cds-XP_031841018.1;Dbxref=GeneID:116430684%2CGenbank:XP_031841018.1;Parent=rna-XM_031985158.1
NW_022339546.1	Gnomon	CDS	1911062	1911156	.	-	0	Name=XP_031841018.1;ID=cds-XP_031841018.1;Dbxref=GeneID:116430684%2CGenbank:XP_031841018.1;Parent=rna-XM_031985158.1
NW_022339546.1	Gnomon	CDS	1910430	1910538	.	-	0	Name=XP_031841018.1;ID=cds-XP_031841018.1;Dbxref=GeneID:116430684%2CGenbank:XP_031841018.1;Parent=rna-XM_031985158.1
NW_022339546.1	Gnomon	CDS	1909774	1909844	.	-	0	Name=XP_031841018.1;ID=cds-XP_031841018.1;Dbxref=GeneID:116430684%2CGenbank:XP_031841018.1;Parent=rna-XM_031985158.1
NW_022339546.1	Gnomon	exon	1792859	1792968	.	+	.	ID=exon-XM_031986915.1-1;Dbxref=GeneID:116431418%2CGenbank:XM_031986915.1;Parent=rna-XM_031986915.1
NW_022339546.1	Gnomon	exon	1803711	1803900	.	+	.	ID=exon-XM_031986915.1-2;Dbxref=GeneID:116431418%2CGenbank:XM_031986915.1;Parent=rna-XM_031986915.1
NW_022339546.1	Gnomon	exon	1805455	1805538	.	+	.	ID=exon-XM_031986915.1-3;Dbxref=GeneID:116431418%2CGenbank:XM_031986915.1;Parent=rna-XM_031986915.1
NW_022339546.1	Gnomon	exon	1806277	1806315	.	+	.	ID=exon-XM_031986915.1-4;Dbxref=GeneID:116431418%2CGenbank:XM_031986915.1;Parent=rna-XM_031986915.1
NW_022339546.1	Gnomon	exon	1806846	1806956	.	+	.	ID=exon-XM_031986915.1-5;Dbxref=GeneID:116431418%2CGenbank:XM_031986915.1;Parent=rna-XM_031986915.1
NW_022339546.1	Gnomon	exon	1807766	1808003	.	+	.	ID=exon-XM_031986915.1-6;Dbxref=GeneID:116431418%2CGenbank:XM_031986915.1;Parent=rna-XM_031986915.1
NW_022339546.1	Gnomon	exon	1808075	1808268	.	+	.	ID=exon-XM_031986915.1-7;Dbxref=GeneID:116431418%2CGenbank:XM_031986915.1;Parent=rna-XM_031986915.1
NW_022339546.1	Gnomon	exon	1817180	1817659	.	+	.	ID=exon-XM_031986915.1-8;Dbxref=GeneID:116431418%2CGenbank:XM_031986915.1;Parent=rna-XM_031986915.1
NW_022339546.1	Gnomon	mRNA	743790	746454	.	-	.	Name=XM_031985613.1;ID=rna-XM_031985613.1;Dbxref=GeneID:116430895%2CGenbank:XM_031985613.1;Parent=gene-LOC116430895
NW_022339546.1	Gnomon	mRNA	599099	602835	.	+	.	Name=XM_031983065.1;ID=rna-XM_031983065.1;Dbxref=GeneID:116429763%2CGenbank:XM_031983065.1;Parent=gene-LOC116429763
NW_022339546.1	Gnomon	exon	1345041	1345236	.	-	.	ID=exon-XM_031986701.1-1;Dbxref=GeneID:116431359%2CGenbank:XM_031986701.1;Parent=rna-XM_031986701.1
NW_022339546.1	Gnomon	exon	1342923	1343147	.	-	.	ID=exon-XM_031986701.1-8;Dbxref=GeneID:116431359%2CGenbank:XM_031986701.1;Parent=rna-XM_031986701.1
NW_022339546.1	Gnomon	exon	1342647	1342850	.	-	.	ID=exon-XM_031986701.1-9;Dbxref=GeneID:116431359%2CGenbank:XM_031986701.1;Parent=rna-XM_031986701.1
NW_022339546.1	Gnomon	exon	1343448	1343632	.	-	.	ID=exon-XM_031986701.1-6;Dbxref=GeneID:116431359%2CGenbank:XM_031986701.1;Parent=rna-XM_031986701.1
NW_022339546.1	Gnomon	exon	1343217	1343375	.	-	.	ID=exon-XM_031986701.1-7;Dbxref=GeneID:116431359%2CGenbank:XM_031986701.1;Parent=rna-XM_031986701.1
NW_022339546.1	Gnomon	exon	1343955	1344080	.	-	.	ID=exon-XM_031986701.1-4;Dbxref=GeneID:116431359%2CGenbank:XM_031986701.1;Parent=rna-XM_031986701.1
NW_022339546.1	Gnomon	exon	1343718	1343879	.	-	.	ID=exon-XM_031986701.1-5;Dbxref=GeneID:116431359%2CGenbank:XM_031986701.1;Parent=rna-XM_031986701.1
NW_022339546.1	Gnomon	exon	1344751	1344855	.	-	.	ID=exon-XM_031986701.1-2;Dbxref=GeneID:116431359%2CGenbank:XM_031986701.1;Parent=rna-XM_031986701.1
NW_022339546.1	Gnomon	exon	1344404	1344602	.	-	.	ID=exon-XM_031986701.1-3;Dbxref=GeneID:116431359%2CGenbank:XM_031986701.1;Parent=rna-XM_031986701.1
NW_022339546.1	Gnomon	exon	1103765	1103893	.	-	.	ID=exon-XM_031985868.1-10;Dbxref=GeneID:116431007%2CGenbank:XM_031985868.1;Parent=rna-XM_031985868.1
NW_022339546.1	Gnomon	exon	1102226	1103073	.	-	.	ID=exon-XM_031985868.1-11;Dbxref=GeneID:116431007%2CGenbank:XM_031985868.1;Parent=rna-XM_031985868.1
NW_022339546.1	Gnomon	mRNA	1402668	1415691	.	-	.	Name=XM_031983314.1;ID=rna-XM_031983314.1;Dbxref=GeneID:116429862%2CGenbank:XM_031983314.1;Parent=gene-LOC116429862
NW_022339546.1	Gnomon	CDS	604311	604326	.	-	0	Name=XP_031838895.1;ID=cds-XP_031838895.1;Dbxref=GeneID:116429738%2CGenbank:XP_031838895.1;Parent=rna-XM_031983035.1
NW_022339546.1	Gnomon	CDS	604063	604145	.	-	0	Name=XP_031838895.1;ID=cds-XP_031838895.1;Dbxref=GeneID:116429738%2CGenbank:XP_031838895.1;Parent=rna-XM_031983035.1
NW_022339546.1	Gnomon	CDS	603704	603826	.	-	0	Name=XP_031838895.1;ID=cds-XP_031838895.1;Dbxref=GeneID:116429738%2CGenbank:XP_031838895.1;Parent=rna-XM_031983035.1
NW_022339546.1	Gnomon	CDS	596970	597903	.	-	0	Name=XP_031838895.1;ID=cds-XP_031838895.1;Dbxref=GeneID:116429738%2CGenbank:XP_031838895.1;Parent=rna-XM_031983035.1
NW_022339546.1	Gnomon	CDS	596665	596706	.	-	0	Name=XP_031838895.1;ID=cds-XP_031838895.1;Dbxref=GeneID:116429738%2CGenbank:XP_031838895.1;Parent=rna-XM_031983035.1
NW_022339546.1	Gnomon	CDS	596263	596423	.	-	0	Name=XP_031838895.1;ID=cds-XP_031838895.1;Dbxref=GeneID:116429738%2CGenbank:XP_031838895.1;Parent=rna-XM_031983035.1
NW_022339546.1	Gnomon	CDS	596040	596189	.	-	0	Name=XP_031838895.1;ID=cds-XP_031838895.1;Dbxref=GeneID:116429738%2CGenbank:XP_031838895.1;Parent=rna-XM_031983035.1
NW_022339546.1	Gnomon	mRNA	1535063	1538692	.	+	.	Name=XM_031987427.1;ID=rna-XM_031987427.1;Dbxref=GeneID:116431665%2CGenbank:XM_031987427.1;Parent=gene-LOC116431665
NW_022339546.1	Gnomon	exon	274210	274350	.	+	.	ID=exon-XM_031982828.1-4;Dbxref=GeneID:116429655%2CGenbank:XM_031982828.1;Parent=rna-XM_031982828.1
NW_022339546.1	Gnomon	exon	275185	275309	.	+	.	ID=exon-XM_031982828.1-5;Dbxref=GeneID:116429655%2CGenbank:XM_031982828.1;Parent=rna-XM_031982828.1
NW_022339546.1	Gnomon	exon	275753	276719	.	+	.	ID=exon-XM_031982828.1-6;Dbxref=GeneID:116429655%2CGenbank:XM_031982828.1;Parent=rna-XM_031982828.1
NW_022339546.1	Gnomon	exon	277697	282300	.	+	.	ID=exon-XM_031982828.1-7;Dbxref=GeneID:116429655%2CGenbank:XM_031982828.1;Parent=rna-XM_031982828.1
NW_022339546.1	Gnomon	exon	208058	208338	.	+	.	ID=exon-XM_031982828.1-1;Dbxref=GeneID:116429655%2CGenbank:XM_031982828.1;Parent=rna-XM_031982828.1
NW_022339546.1	Gnomon	exon	266176	266606	.	+	.	ID=exon-XM_031982828.1-2;Dbxref=GeneID:116429655%2CGenbank:XM_031982828.1;Parent=rna-XM_031982828.1
NW_022339546.1	Gnomon	exon	271095	271257	.	+	.	ID=exon-XM_031982828.1-3;Dbxref=GeneID:116429655%2CGenbank:XM_031982828.1;Parent=rna-XM_031982828.1
NW_022339546.1	Gnomon	exon	282579	282978	.	+	.	ID=exon-XM_031982828.1-8;Dbxref=GeneID:116429655%2CGenbank:XM_031982828.1;Parent=rna-XM_031982828.1
NW_022339546.1	Gnomon	exon	283086	283505	.	+	.	ID=exon-XM_031982828.1-9;Dbxref=GeneID:116429655%2CGenbank:XM_031982828.1;Parent=rna-XM_031982828.1
NW_022339546.1	Gnomon	mRNA	1194555	1197106	.	-	.	Name=XM_031983794.1;ID=rna-XM_031983794.1;Dbxref=GeneID:116430105%2CGenbank:XM_031983794.1;Parent=gene-LOC116430105
NW_022339546.1	Gnomon	exon	1446320	1446612	.	-	.	ID=exon-XM_031987541.1-7;Dbxref=GeneID:116431692%2CGenbank:XM_031987541.1;Parent=rna-XM_031987541.1
NW_022339546.1	Gnomon	exon	1450019	1450325	.	-	.	ID=exon-XM_031987541.1-5;Dbxref=GeneID:116431692%2CGenbank:XM_031987541.1;Parent=rna-XM_031987541.1
NW_022339546.1	Gnomon	exon	1446815	1447131	.	-	.	ID=exon-XM_031987541.1-6;Dbxref=GeneID:116431692%2CGenbank:XM_031987541.1;Parent=rna-XM_031987541.1
NW_022339546.1	Gnomon	exon	1461815	1461944	.	-	.	ID=exon-XM_031987541.1-3;Dbxref=GeneID:116431692%2CGenbank:XM_031987541.1;Parent=rna-XM_031987541.1
NW_022339546.1	Gnomon	exon	1460737	1460898	.	-	.	ID=exon-XM_031987541.1-4;Dbxref=GeneID:116431692%2CGenbank:XM_031987541.1;Parent=rna-XM_031987541.1
NW_022339546.1	Gnomon	exon	1497813	1499362	.	-	.	ID=exon-XM_031987541.1-1;Dbxref=GeneID:116431692%2CGenbank:XM_031987541.1;Parent=rna-XM_031987541.1
NW_022339546.1	Gnomon	exon	1490760	1491115	.	-	.	ID=exon-XM_031987541.1-2;Dbxref=GeneID:116431692%2CGenbank:XM_031987541.1;Parent=rna-XM_031987541.1
NW_022339546.1	Gnomon	exon	1343718	1343879	.	-	.	ID=exon-XM_031986676.1-5;Dbxref=GeneID:116431359%2CGenbank:XM_031986676.1;Parent=rna-XM_031986676.1
NW_022339546.1	Gnomon	exon	1343448	1343632	.	-	.	ID=exon-XM_031986676.1-6;Dbxref=GeneID:116431359%2CGenbank:XM_031986676.1;Parent=rna-XM_031986676.1
NW_022339546.1	Gnomon	exon	1343217	1343375	.	-	.	ID=exon-XM_031986676.1-7;Dbxref=GeneID:116431359%2CGenbank:XM_031986676.1;Parent=rna-XM_031986676.1
NW_022339546.1	Gnomon	exon	1342923	1343147	.	-	.	ID=exon-XM_031986676.1-8;Dbxref=GeneID:116431359%2CGenbank:XM_031986676.1;Parent=rna-XM_031986676.1
NW_022339546.1	Gnomon	CDS	1055330	1055471	.	+	0	Name=XP_031841259.1;ID=cds-XP_031841259.1;Dbxref=GeneID:116430799%2CGenbank:XP_031841259.1;Parent=rna-XM_031985399.1
NW_022339546.1	Gnomon	CDS	1055693	1055801	.	+	0	Name=XP_031841259.1;ID=cds-XP_031841259.1;Dbxref=GeneID:116430799%2CGenbank:XP_031841259.1;Parent=rna-XM_031985399.1
NW_022339546.1	Gnomon	CDS	1055949	1056267	.	+	0	Name=XP_031841259.1;ID=cds-XP_031841259.1;Dbxref=GeneID:116430799%2CGenbank:XP_031841259.1;Parent=rna-XM_031985399.1
NW_022339546.1	Gnomon	exon	1342647	1342850	.	-	.	ID=exon-XM_031986676.1-9;Dbxref=GeneID:116431359%2CGenbank:XM_031986676.1;Parent=rna-XM_031986676.1
NW_022339546.1	Gnomon	exon	1345292	1345528	.	-	.	ID=exon-XM_031986676.1-1;Dbxref=GeneID:116431359%2CGenbank:XM_031986676.1;Parent=rna-XM_031986676.1
NW_022339546.1	Gnomon	exon	1344751	1344855	.	-	.	ID=exon-XM_031986676.1-2;Dbxref=GeneID:116431359%2CGenbank:XM_031986676.1;Parent=rna-XM_031986676.1
NW_022339546.1	Gnomon	exon	1344404	1344599	.	-	.	ID=exon-XM_031986676.1-3;Dbxref=GeneID:116431359%2CGenbank:XM_031986676.1;Parent=rna-XM_031986676.1
NW_022339546.1	Gnomon	exon	1343955	1344080	.	-	.	ID=exon-XM_031986676.1-4;Dbxref=GeneID:116431359%2CGenbank:XM_031986676.1;Parent=rna-XM_031986676.1
NW_022339546.1	Gnomon	mRNA	2604457	2605865	.	-	.	Name=XM_031986589.1;ID=rna-XM_031986589.1;Dbxref=GeneID:116431329%2CGenbank:XM_031986589.1;Parent=gene-LOC116431329
NW_022339546.1	Gnomon	exon	1534019	1534598	.	-	.	ID=exon-XM_031987675.1-3;Dbxref=GeneID:116431784%2CGenbank:XM_031987675.1;Parent=rna-XM_031987675.1
NW_022339546.1	Gnomon	exon	1535362	1535840	.	-	.	ID=exon-XM_031987675.1-1;Dbxref=GeneID:116431784%2CGenbank:XM_031987675.1;Parent=rna-XM_031987675.1
NW_022339546.1	Gnomon	exon	1535074	1535260	.	-	.	ID=exon-XM_031987675.1-2;Dbxref=GeneID:116431784%2CGenbank:XM_031987675.1;Parent=rna-XM_031987675.1
NW_022339546.1	Gnomon	exon	1301446	1301901	.	-	.	ID=exon-XM_031987030.1-2;Dbxref=GeneID:116431473%2CGenbank:XM_031987030.1;Parent=rna-XM_031987030.1
NW_022339546.1	Gnomon	exon	1282982	1284073	.	-	.	ID=exon-XM_031987030.1-3;Dbxref=GeneID:116431473%2CGenbank:XM_031987030.1;Parent=rna-XM_031987030.1
NW_022339546.1	Gnomon	exon	1267748	1268437	.	-	.	ID=exon-XM_031987030.1-4;Dbxref=GeneID:116431473%2CGenbank:XM_031987030.1;Parent=rna-XM_031987030.1
NW_022339546.1	Gnomon	exon	1265040	1267102	.	-	.	ID=exon-XM_031987030.1-5;Dbxref=GeneID:116431473%2CGenbank:XM_031987030.1;Parent=rna-XM_031987030.1
NW_022339546.1	Gnomon	exon	1312645	1312959	.	-	.	ID=exon-XM_031987030.1-1;Dbxref=GeneID:116431473%2CGenbank:XM_031987030.1;Parent=rna-XM_031987030.1
NW_022339546.1	Gnomon	exon	534053	534260	.	-	.	ID=exon-XM_031982976.1-4;Dbxref=GeneID:116429717%2CGenbank:XM_031982976.1;Parent=rna-XM_031982976.1
NW_022339546.1	Gnomon	exon	533799	533962	.	-	.	ID=exon-XM_031982976.1-5;Dbxref=GeneID:116429717%2CGenbank:XM_031982976.1;Parent=rna-XM_031982976.1
NW_022339546.1	Gnomon	exon	535341	535519	.	-	.	ID=exon-XM_031982976.1-2;Dbxref=GeneID:116429717%2CGenbank:XM_031982976.1;Parent=rna-XM_031982976.1
NW_022339546.1	Gnomon	exon	535153	535262	.	-	.	ID=exon-XM_031982976.1-3;Dbxref=GeneID:116429717%2CGenbank:XM_031982976.1;Parent=rna-XM_031982976.1
NW_022339546.1	Gnomon	exon	536468	537512	.	-	.	ID=exon-XM_031982976.1-1;Dbxref=GeneID:116429717%2CGenbank:XM_031982976.1;Parent=rna-XM_031982976.1
NW_022339546.1	Gnomon	exon	532629	532769	.	-	.	ID=exon-XM_031982976.1-8;Dbxref=GeneID:116429717%2CGenbank:XM_031982976.1;Parent=rna-XM_031982976.1
NW_022339546.1	Gnomon	exon	529114	529211	.	-	.	ID=exon-XM_031982976.1-9;Dbxref=GeneID:116429717%2CGenbank:XM_031982976.1;Parent=rna-XM_031982976.1
NW_022339546.1	Gnomon	exon	533557	533719	.	-	.	ID=exon-XM_031982976.1-6;Dbxref=GeneID:116429717%2CGenbank:XM_031982976.1;Parent=rna-XM_031982976.1
NW_022339546.1	Gnomon	exon	533380	533496	.	-	.	ID=exon-XM_031982976.1-7;Dbxref=GeneID:116429717%2CGenbank:XM_031982976.1;Parent=rna-XM_031982976.1
NW_022339546.1	Gnomon	mRNA	1630176	1634093	.	-	.	Name=XM_031986109.1;ID=rna-XM_031986109.1;Dbxref=GeneID:116431102%2CGenbank:XM_031986109.1;Parent=gene-LOC116431102
NW_022339546.1	Gnomon	exon	1419921	1424235	.	+	.	ID=exon-XR_004235681.1-5;Dbxref=GeneID:116430258%2CGenbank:XR_004235681.1;Parent=rna-XR_004235681.1
NW_022339546.1	Gnomon	exon	1424383	1424638	.	+	.	ID=exon-XR_004235681.1-6;Dbxref=GeneID:116430258%2CGenbank:XR_004235681.1;Parent=rna-XR_004235681.1
NW_022339546.1	Gnomon	exon	1425562	1425751	.	+	.	ID=exon-XR_004235681.1-7;Dbxref=GeneID:116430258%2CGenbank:XR_004235681.1;Parent=rna-XR_004235681.1
NW_022339546.1	Gnomon	exon	1425840	1425956	.	+	.	ID=exon-XR_004235681.1-8;Dbxref=GeneID:116430258%2CGenbank:XR_004235681.1;Parent=rna-XR_004235681.1
NW_022339546.1	Gnomon	exon	1426032	1426208	.	+	.	ID=exon-XR_004235681.1-9;Dbxref=GeneID:116430258%2CGenbank:XR_004235681.1;Parent=rna-XR_004235681.1
NW_022339546.1	Gnomon	exon	1416460	1416605	.	+	.	ID=exon-XR_004235681.1-1;Dbxref=GeneID:116430258%2CGenbank:XR_004235681.1;Parent=rna-XR_004235681.1
NW_022339546.1	Gnomon	exon	1418531	1418743	.	+	.	ID=exon-XR_004235681.1-2;Dbxref=GeneID:116430258%2CGenbank:XR_004235681.1;Parent=rna-XR_004235681.1
NW_022339546.1	Gnomon	exon	1418984	1419097	.	+	.	ID=exon-XR_004235681.1-3;Dbxref=GeneID:116430258%2CGenbank:XR_004235681.1;Parent=rna-XR_004235681.1
NW_022339546.1	Gnomon	exon	1419312	1419800	.	+	.	ID=exon-XR_004235681.1-4;Dbxref=GeneID:116430258%2CGenbank:XR_004235681.1;Parent=rna-XR_004235681.1
NW_022339546.1	Gnomon	exon	873757	877145	.	+	.	ID=exon-XM_031983131.1-11;Dbxref=GeneID:116429788%2CGenbank:XM_031983131.1;Parent=rna-XM_031983131.1
NW_022339546.1	Gnomon	exon	873423	873629	.	+	.	ID=exon-XM_031983131.1-10;Dbxref=GeneID:116429788%2CGenbank:XM_031983131.1;Parent=rna-XM_031983131.1
NW_022339546.1	Gnomon	CDS	2526695	2526960	.	-	0	Name=XP_031842335.1;ID=cds-XP_031842335.1;Dbxref=GeneID:116431290%2CGenbank:XP_031842335.1;Parent=rna-XM_031986475.1
NW_022339546.1	Gnomon	CDS	2525630	2526041	.	-	0	Name=XP_031842335.1;ID=cds-XP_031842335.1;Dbxref=GeneID:116431290%2CGenbank:XP_031842335.1;Parent=rna-XM_031986475.1
NW_022339546.1	Gnomon	CDS	2522656	2522809	.	-	0	Name=XP_031842335.1;ID=cds-XP_031842335.1;Dbxref=GeneID:116431290%2CGenbank:XP_031842335.1;Parent=rna-XM_031986475.1
NW_022339546.1	Gnomon	CDS	2522068	2522245	.	-	0	Name=XP_031842335.1;ID=cds-XP_031842335.1;Dbxref=GeneID:116431290%2CGenbank:XP_031842335.1;Parent=rna-XM_031986475.1
NW_022339546.1	Gnomon	CDS	2521406	2521571	.	-	0	Name=XP_031842335.1;ID=cds-XP_031842335.1;Dbxref=GeneID:116431290%2CGenbank:XP_031842335.1;Parent=rna-XM_031986475.1
NW_022339546.1	Gnomon	CDS	2517857	2520910	.	-	0	Name=XP_031842335.1;ID=cds-XP_031842335.1;Dbxref=GeneID:116431290%2CGenbank:XP_031842335.1;Parent=rna-XM_031986475.1
NW_022339546.1	Gnomon	exon	683567	683648	.	+	.	ID=exon-XM_031984679.1-1;Dbxref=GeneID:116430464%2CGenbank:XM_031984679.1;Parent=rna-XM_031984679.1
NW_022339546.1	Gnomon	exon	683734	684002	.	+	.	ID=exon-XM_031984679.1-2;Dbxref=GeneID:116430464%2CGenbank:XM_031984679.1;Parent=rna-XM_031984679.1
NW_022339546.1	Gnomon	exon	684246	684485	.	+	.	ID=exon-XM_031984679.1-3;Dbxref=GeneID:116430464%2CGenbank:XM_031984679.1;Parent=rna-XM_031984679.1
NW_022339546.1	Gnomon	exon	684978	685227	.	+	.	ID=exon-XM_031984679.1-4;Dbxref=GeneID:116430464%2CGenbank:XM_031984679.1;Parent=rna-XM_031984679.1
NW_022339546.1	Gnomon	exon	685341	685409	.	+	.	ID=exon-XM_031984679.1-5;Dbxref=GeneID:116430464%2CGenbank:XM_031984679.1;Parent=rna-XM_031984679.1
NW_022339546.1	Gnomon	exon	685684	685773	.	+	.	ID=exon-XM_031984679.1-6;Dbxref=GeneID:116430464%2CGenbank:XM_031984679.1;Parent=rna-XM_031984679.1
NW_022339546.1	Gnomon	exon	685841	685983	.	+	.	ID=exon-XM_031984679.1-7;Dbxref=GeneID:116430464%2CGenbank:XM_031984679.1;Parent=rna-XM_031984679.1
NW_022339546.1	Gnomon	mRNA	1693384	1721820	.	+	.	Name=XM_031987270.1;ID=rna-XM_031987270.1;Dbxref=GeneID:116431597%2CGenbank:XM_031987270.1;Parent=gene-LOC116431597
NW_022339546.1	Gnomon	mRNA	1534021	1535839	.	-	.	Name=XM_031987666.1;ID=rna-XM_031987666.1;Dbxref=GeneID:116431784%2CGenbank:XM_031987666.1;Parent=gene-LOC116431784
NW_022339546.1	Gnomon	mRNA	610483	615000	.	-	.	Name=XM_031984870.1;ID=rna-XM_031984870.1;Dbxref=GeneID:116430544%2CGenbank:XM_031984870.1;Parent=gene-LOC116430544
NW_022339546.1	Gnomon	exon	634519	635076	.	+	.	ID=exon-XM_031984374.1-10;Dbxref=GeneID:116430357%2CGenbank:XM_031984374.1;Parent=rna-XM_031984374.1
NW_022339546.1	Gnomon	CDS	619783	620138	.	+	0	Name=XP_031840274.1;ID=cds-XP_031840274.1;Dbxref=GeneID:116430357%2CGenbank:XP_031840274.1;Parent=rna-XM_031984414.1
NW_022339546.1	Gnomon	CDS	620650	620899	.	+	0	Name=XP_031840274.1;ID=cds-XP_031840274.1;Dbxref=GeneID:116430357%2CGenbank:XP_031840274.1;Parent=rna-XM_031984414.1
NW_022339546.1	Gnomon	CDS	621019	621159	.	+	0	Name=XP_031840274.1;ID=cds-XP_031840274.1;Dbxref=GeneID:116430357%2CGenbank:XP_031840274.1;Parent=rna-XM_031984414.1
NW_022339546.1	Gnomon	CDS	621612	621836	.	+	0	Name=XP_031840274.1;ID=cds-XP_031840274.1;Dbxref=GeneID:116430357%2CGenbank:XP_031840274.1;Parent=rna-XM_031984414.1
NW_022339546.1	Gnomon	CDS	622112	622257	.	+	0	Name=XP_031840274.1;ID=cds-XP_031840274.1;Dbxref=GeneID:116430357%2CGenbank:XP_031840274.1;Parent=rna-XM_031984414.1
NW_022339546.1	Gnomon	CDS	622571	623410	.	+	0	Name=XP_031840274.1;ID=cds-XP_031840274.1;Dbxref=GeneID:116430357%2CGenbank:XP_031840274.1;Parent=rna-XM_031984414.1
NW_022339546.1	Gnomon	CDS	633854	634073	.	+	0	Name=XP_031840274.1;ID=cds-XP_031840274.1;Dbxref=GeneID:116430357%2CGenbank:XP_031840274.1;Parent=rna-XM_031984414.1
NW_022339546.1	Gnomon	CDS	634287	634382	.	+	0	Name=XP_031840274.1;ID=cds-XP_031840274.1;Dbxref=GeneID:116430357%2CGenbank:XP_031840274.1;Parent=rna-XM_031984414.1
NW_022339546.1	Gnomon	mRNA	1265040	1312959	.	-	.	Name=XM_031987030.1;ID=rna-XM_031987030.1;Dbxref=GeneID:116431473%2CGenbank:XM_031987030.1;Parent=gene-LOC116431473
NW_022339546.1	Gnomon	mRNA	1111239	1139806	.	-	.	Name=XM_031983709.1;ID=rna-XM_031983709.1;Dbxref=GeneID:116430053%2CGenbank:XM_031983709.1;Parent=gene-LOC116430053
NW_022339546.1	Gnomon	exon	2607373	2607546	.	-	.	ID=exon-XM_031986601.1-1;Dbxref=GeneID:116431332%2CGenbank:XM_031986601.1;Parent=rna-XM_031986601.1
NW_022339546.1	Gnomon	exon	2607146	2607257	.	-	.	ID=exon-XM_031986601.1-2;Dbxref=GeneID:116431332%2CGenbank:XM_031986601.1;Parent=rna-XM_031986601.1
NW_022339546.1	Gnomon	exon	2606630	2606783	.	-	.	ID=exon-XM_031986601.1-3;Dbxref=GeneID:116431332%2CGenbank:XM_031986601.1;Parent=rna-XM_031986601.1
NW_022339546.1	Gnomon	exon	2606395	2606539	.	-	.	ID=exon-XM_031986601.1-4;Dbxref=GeneID:116431332%2CGenbank:XM_031986601.1;Parent=rna-XM_031986601.1
NW_022339546.1	Gnomon	CDS	1344751	1344843	.	-	0	Name=XP_031842570.1;ID=cds-XP_031842570.1;Dbxref=GeneID:116431359%2CGenbank:XP_031842570.1;Parent=rna-XM_031986710.1
NW_022339546.1	Gnomon	CDS	1344404	1344599	.	-	0	Name=XP_031842570.1;ID=cds-XP_031842570.1;Dbxref=GeneID:116431359%2CGenbank:XP_031842570.1;Parent=rna-XM_031986710.1
NW_022339546.1	Gnomon	CDS	1343955	1344080	.	-	0	Name=XP_031842570.1;ID=cds-XP_031842570.1;Dbxref=GeneID:116431359%2CGenbank:XP_031842570.1;Parent=rna-XM_031986710.1
NW_022339546.1	Gnomon	CDS	1343718	1343879	.	-	0	Name=XP_031842570.1;ID=cds-XP_031842570.1;Dbxref=GeneID:116431359%2CGenbank:XP_031842570.1;Parent=rna-XM_031986710.1
NW_022339546.1	Gnomon	CDS	1343448	1343632	.	-	0	Name=XP_031842570.1;ID=cds-XP_031842570.1;Dbxref=GeneID:116431359%2CGenbank:XP_031842570.1;Parent=rna-XM_031986710.1
NW_022339546.1	Gnomon	CDS	1343217	1343375	.	-	0	Name=XP_031842570.1;ID=cds-XP_031842570.1;Dbxref=GeneID:116431359%2CGenbank:XP_031842570.1;Parent=rna-XM_031986710.1
NW_022339546.1	Gnomon	CDS	1342923	1343147	.	-	0	Name=XP_031842570.1;ID=cds-XP_031842570.1;Dbxref=GeneID:116431359%2CGenbank:XP_031842570.1;Parent=rna-XM_031986710.1
NW_022339546.1	Gnomon	CDS	1342647	1342850	.	-	0	Name=XP_031842570.1;ID=cds-XP_031842570.1;Dbxref=GeneID:116431359%2CGenbank:XP_031842570.1;Parent=rna-XM_031986710.1
NW_022339546.1	Gnomon	CDS	1342463	1342570	.	-	0	Name=XP_031842570.1;ID=cds-XP_031842570.1;Dbxref=GeneID:116431359%2CGenbank:XP_031842570.1;Parent=rna-XM_031986710.1
NW_022339546.1	Gnomon	CDS	1301446	1301613	.	-	0	Name=XP_031842820.1;ID=cds-XP_031842820.1;Dbxref=GeneID:116431473%2CGenbank:XP_031842820.1;Parent=rna-XM_031986960.1
NW_022339546.1	Gnomon	CDS	1282982	1284073	.	-	0	Name=XP_031842820.1;ID=cds-XP_031842820.1;Dbxref=GeneID:116431473%2CGenbank:XP_031842820.1;Parent=rna-XM_031986960.1
NW_022339546.1	Gnomon	CDS	1267748	1268437	.	-	0	Name=XP_031842820.1;ID=cds-XP_031842820.1;Dbxref=GeneID:116431473%2CGenbank:XP_031842820.1;Parent=rna-XM_031986960.1
NW_022339546.1	Gnomon	CDS	1266308	1267102	.	-	0	Name=XP_031842820.1;ID=cds-XP_031842820.1;Dbxref=GeneID:116431473%2CGenbank:XP_031842820.1;Parent=rna-XM_031986960.1
NW_022339546.1	Gnomon	mRNA	683567	685983	.	+	.	Name=XM_031984679.1;ID=rna-XM_031984679.1;Dbxref=GeneID:116430464%2CGenbank:XM_031984679.1;Parent=gene-LOC116430464
NW_022339546.1	Gnomon	mRNA	1723254	1727640	.	+	.	Name=XM_031984283.1;ID=rna-XM_031984283.1;Dbxref=GeneID:116430317%2CGenbank:XM_031984283.1;Parent=gene-LOC116430317
NW_022339546.1	Gnomon	CDS	2233333	2233644	.	+	0	Name=XP_031842080.1;ID=cds-XP_031842080.1;Dbxref=GeneID:116431162%2CGenbank:XP_031842080.1;Parent=rna-XM_031986220.1
NW_022339546.1	Gnomon	CDS	2234109	2234378	.	+	0	Name=XP_031842080.1;ID=cds-XP_031842080.1;Dbxref=GeneID:116431162%2CGenbank:XP_031842080.1;Parent=rna-XM_031986220.1
NW_022339546.1	Gnomon	CDS	2234957	2235115	.	+	0	Name=XP_031842080.1;ID=cds-XP_031842080.1;Dbxref=GeneID:116431162%2CGenbank:XP_031842080.1;Parent=rna-XM_031986220.1
NW_022339546.1	Gnomon	exon	746164	746454	.	-	.	ID=exon-XM_031985613.1-1;Dbxref=GeneID:116430895%2CGenbank:XM_031985613.1;Parent=rna-XM_031985613.1
NW_022339546.1	Gnomon	exon	745246	745370	.	-	.	ID=exon-XM_031985613.1-2;Dbxref=GeneID:116430895%2CGenbank:XM_031985613.1;Parent=rna-XM_031985613.1
NW_022339546.1	Gnomon	exon	744992	745160	.	-	.	ID=exon-XM_031985613.1-3;Dbxref=GeneID:116430895%2CGenbank:XM_031985613.1;Parent=rna-XM_031985613.1
NW_022339546.1	Gnomon	exon	743790	744580	.	-	.	ID=exon-XM_031985613.1-4;Dbxref=GeneID:116430895%2CGenbank:XM_031985613.1;Parent=rna-XM_031985613.1
NW_022339546.1	Gnomon	CDS	2497835	2497874	.	+	0	Name=XP_031839345.1;ID=cds-XP_031839345.1;Dbxref=GeneID:116429937%2CGenbank:XP_031839345.1;Parent=rna-XM_031983485.1
NW_022339546.1	Gnomon	CDS	2497947	2498024	.	+	0	Name=XP_031839345.1;ID=cds-XP_031839345.1;Dbxref=GeneID:116429937%2CGenbank:XP_031839345.1;Parent=rna-XM_031983485.1
NW_022339546.1	Gnomon	CDS	2498091	2498201	.	+	0	Name=XP_031839345.1;ID=cds-XP_031839345.1;Dbxref=GeneID:116429937%2CGenbank:XP_031839345.1;Parent=rna-XM_031983485.1
NW_022339546.1	Gnomon	CDS	2498274	2498407	.	+	0	Name=XP_031839345.1;ID=cds-XP_031839345.1;Dbxref=GeneID:116429937%2CGenbank:XP_031839345.1;Parent=rna-XM_031983485.1
NW_022339546.1	Gnomon	exon	751068	751257	.	+	.	ID=exon-XM_031985472.1-11;Dbxref=GeneID:116430840%2CGenbank:XM_031985472.1;Parent=rna-XM_031985472.1
NW_022339546.1	Gnomon	exon	751344	751495	.	+	.	ID=exon-XM_031985472.1-12;Dbxref=GeneID:116430840%2CGenbank:XM_031985472.1;Parent=rna-XM_031985472.1
NW_022339546.1	Gnomon	exon	750711	750991	.	+	.	ID=exon-XM_031985472.1-10;Dbxref=GeneID:116430840%2CGenbank:XM_031985472.1;Parent=rna-XM_031985472.1
NW_022339546.1	Gnomon	exon	730955	731726	.	-	.	ID=exon-XR_004235811.1-6;Dbxref=GeneID:116430857%2CGenbank:XR_004235811.1;Parent=rna-XR_004235811.1
NW_022339546.1	Gnomon	exon	732417	732563	.	-	.	ID=exon-XR_004235811.1-4;Dbxref=GeneID:116430857%2CGenbank:XR_004235811.1;Parent=rna-XR_004235811.1
NW_022339546.1	Gnomon	exon	731814	732260	.	-	.	ID=exon-XR_004235811.1-5;Dbxref=GeneID:116430857%2CGenbank:XR_004235811.1;Parent=rna-XR_004235811.1
NW_022339546.1	Gnomon	exon	741774	742120	.	-	.	ID=exon-XR_004235811.1-2;Dbxref=GeneID:116430857%2CGenbank:XR_004235811.1;Parent=rna-XR_004235811.1
NW_022339546.1	Gnomon	exon	733381	733642	.	-	.	ID=exon-XR_004235811.1-3;Dbxref=GeneID:116430857%2CGenbank:XR_004235811.1;Parent=rna-XR_004235811.1
NW_022339546.1	Gnomon	exon	742863	742973	.	-	.	ID=exon-XR_004235811.1-1;Dbxref=GeneID:116430857%2CGenbank:XR_004235811.1;Parent=rna-XR_004235811.1
NW_022339546.1	Gnomon	mRNA	1922007	1986099	.	-	.	Name=XM_031985122.1;ID=rna-XM_031985122.1;Dbxref=GeneID:116430653%2CGenbank:XM_031985122.1;Parent=gene-LOC116430653
NW_022339546.1	Gnomon	exon	741774	742120	.	-	.	ID=exon-XM_031985494.1-2;Dbxref=GeneID:116430857%2CGenbank:XM_031985494.1;Parent=rna-XM_031985494.1
NW_022339546.1	Gnomon	exon	733381	733642	.	-	.	ID=exon-XM_031985494.1-3;Dbxref=GeneID:116430857%2CGenbank:XM_031985494.1;Parent=rna-XM_031985494.1
NW_022339546.1	Gnomon	exon	732417	732563	.	-	.	ID=exon-XM_031985494.1-4;Dbxref=GeneID:116430857%2CGenbank:XM_031985494.1;Parent=rna-XM_031985494.1
NW_022339546.1	Gnomon	exon	730950	732260	.	-	.	ID=exon-XM_031985494.1-5;Dbxref=GeneID:116430857%2CGenbank:XM_031985494.1;Parent=rna-XM_031985494.1
NW_022339546.1	Gnomon	exon	742983	743261	.	-	.	ID=exon-XM_031985494.1-1;Dbxref=GeneID:116430857%2CGenbank:XM_031985494.1;Parent=rna-XM_031985494.1
NW_022339546.1	Gnomon	exon	607107	608387	.	+	.	ID=exon-XM_031982899.1-6;Dbxref=GeneID:116429684%2CGenbank:XM_031982899.1;Parent=rna-XM_031982899.1
NW_022339546.1	Gnomon	exon	608491	609090	.	+	.	ID=exon-XM_031982899.1-7;Dbxref=GeneID:116429684%2CGenbank:XM_031982899.1;Parent=rna-XM_031982899.1
NW_022339546.1	Gnomon	exon	605583	605787	.	+	.	ID=exon-XM_031982899.1-2;Dbxref=GeneID:116429684%2CGenbank:XM_031982899.1;Parent=rna-XM_031982899.1
NW_022339546.1	Gnomon	mRNA	1654648	1666922	.	+	.	Name=XM_031985997.1;ID=rna-XM_031985997.1;Dbxref=GeneID:116431074%2CGenbank:XM_031985997.1;Parent=gene-LOC116431074
NW_022339546.1	Gnomon	exon	605913	606131	.	+	.	ID=exon-XM_031982899.1-3;Dbxref=GeneID:116429684%2CGenbank:XM_031982899.1;Parent=rna-XM_031982899.1
NW_022339546.1	Gnomon	exon	606327	606538	.	+	.	ID=exon-XM_031982899.1-4;Dbxref=GeneID:116429684%2CGenbank:XM_031982899.1;Parent=rna-XM_031982899.1
NW_022339546.1	Gnomon	exon	606699	607036	.	+	.	ID=exon-XM_031982899.1-5;Dbxref=GeneID:116429684%2CGenbank:XM_031982899.1;Parent=rna-XM_031982899.1
NW_022339546.1	Gnomon	exon	604793	605470	.	+	.	ID=exon-XM_031982899.1-1;Dbxref=GeneID:116429684%2CGenbank:XM_031982899.1;Parent=rna-XM_031982899.1
NW_022339546.1	Gnomon	exon	1531671	1532076	.	+	.	ID=exon-XM_031987440.1-1;Dbxref=GeneID:116431674%2CGenbank:XM_031987440.1;Parent=rna-XM_031987440.1
NW_022339546.1	Gnomon	exon	1532545	1532968	.	+	.	ID=exon-XM_031987440.1-2;Dbxref=GeneID:116431674%2CGenbank:XM_031987440.1;Parent=rna-XM_031987440.1
NW_022339546.1	Gnomon	exon	610485	611900	.	-	.	ID=exon-XM_031984845.1-9;Dbxref=GeneID:116430544%2CGenbank:XM_031984845.1;Parent=rna-XM_031984845.1
NW_022339546.1	Gnomon	exon	612277	612336	.	-	.	ID=exon-XM_031984845.1-7;Dbxref=GeneID:116430544%2CGenbank:XM_031984845.1;Parent=rna-XM_031984845.1
NW_022339546.1	Gnomon	exon	611994	612166	.	-	.	ID=exon-XM_031984845.1-8;Dbxref=GeneID:116430544%2CGenbank:XM_031984845.1;Parent=rna-XM_031984845.1
NW_022339546.1	Gnomon	exon	613048	613162	.	-	.	ID=exon-XM_031984845.1-5;Dbxref=GeneID:116430544%2CGenbank:XM_031984845.1;Parent=rna-XM_031984845.1
NW_022339546.1	Gnomon	exon	612876	612965	.	-	.	ID=exon-XM_031984845.1-6;Dbxref=GeneID:116430544%2CGenbank:XM_031984845.1;Parent=rna-XM_031984845.1
NW_022339546.1	Gnomon	exon	613804	614085	.	-	.	ID=exon-XM_031984845.1-3;Dbxref=GeneID:116430544%2CGenbank:XM_031984845.1;Parent=rna-XM_031984845.1
NW_022339546.1	Gnomon	exon	613511	613722	.	-	.	ID=exon-XM_031984845.1-4;Dbxref=GeneID:116430544%2CGenbank:XM_031984845.1;Parent=rna-XM_031984845.1
NW_022339546.1	Gnomon	exon	614873	615038	.	-	.	ID=exon-XM_031984845.1-1;Dbxref=GeneID:116430544%2CGenbank:XM_031984845.1;Parent=rna-XM_031984845.1
NW_022339546.1	Gnomon	exon	614156	614302	.	-	.	ID=exon-XM_031984845.1-2;Dbxref=GeneID:116430544%2CGenbank:XM_031984845.1;Parent=rna-XM_031984845.1
NW_022339546.1	Gnomon	exon	1534159	1534588	.	+	.	ID=exon-XM_031987440.1-5;Dbxref=GeneID:116431674%2CGenbank:XM_031987440.1;Parent=rna-XM_031987440.1
NW_022339546.1	Gnomon	exon	1533036	1533625	.	+	.	ID=exon-XM_031987440.1-3;Dbxref=GeneID:116431674%2CGenbank:XM_031987440.1;Parent=rna-XM_031987440.1
NW_022339546.1	Gnomon	exon	1533703	1533988	.	+	.	ID=exon-XM_031987440.1-4;Dbxref=GeneID:116431674%2CGenbank:XM_031987440.1;Parent=rna-XM_031987440.1
NW_022339546.1	Gnomon	lnc_RNA	2379724	2383049	.	+	.	Name=XR_004235737.1;ID=rna-XR_004235737.1;Dbxref=GeneID:116430543%2CGenbank:XR_004235737.1;Parent=gene-LOC116430543
NW_022339546.1	Gnomon	mRNA	1394075	1396461	.	+	.	Name=XM_031984534.1;ID=rna-XM_031984534.1;Dbxref=GeneID:116430417%2CGenbank:XM_031984534.1;Parent=gene-LOC116430417
NW_022339546.1	Gnomon	exon	1180806	1181283	.	-	.	ID=exon-XM_031983840.1-3;Dbxref=GeneID:116430130%2CGenbank:XM_031983840.1;Parent=rna-XM_031983840.1
NW_022339546.1	Gnomon	exon	1181569	1181746	.	-	.	ID=exon-XM_031983840.1-1;Dbxref=GeneID:116430130%2CGenbank:XM_031983840.1;Parent=rna-XM_031983840.1
NW_022339546.1	Gnomon	exon	1181352	1181470	.	-	.	ID=exon-XM_031983840.1-2;Dbxref=GeneID:116430130%2CGenbank:XM_031983840.1;Parent=rna-XM_031983840.1
NW_022339546.1	Gnomon	mRNA	756695	758791	.	+	.	Name=XM_031985519.1;ID=rna-XM_031985519.1;Dbxref=GeneID:116430873%2CGenbank:XM_031985519.1;Parent=gene-LOC116430873
NW_022339546.1	Gnomon	exon	1344751	1344855	.	-	.	ID=exon-XM_031986653.1-2;Dbxref=GeneID:116431359%2CGenbank:XM_031986653.1;Parent=rna-XM_031986653.1
NW_022339546.1	Gnomon	exon	1344404	1344602	.	-	.	ID=exon-XM_031986653.1-3;Dbxref=GeneID:116431359%2CGenbank:XM_031986653.1;Parent=rna-XM_031986653.1
NW_022339546.1	Gnomon	exon	1343955	1344080	.	-	.	ID=exon-XM_031986653.1-4;Dbxref=GeneID:116431359%2CGenbank:XM_031986653.1;Parent=rna-XM_031986653.1
NW_022339546.1	Gnomon	exon	1343718	1343879	.	-	.	ID=exon-XM_031986653.1-5;Dbxref=GeneID:116431359%2CGenbank:XM_031986653.1;Parent=rna-XM_031986653.1
NW_022339546.1	Gnomon	exon	1345292	1345547	.	-	.	ID=exon-XM_031986653.1-1;Dbxref=GeneID:116431359%2CGenbank:XM_031986653.1;Parent=rna-XM_031986653.1
NW_022339546.1	Gnomon	exon	1343448	1343632	.	-	.	ID=exon-XM_031986653.1-6;Dbxref=GeneID:116431359%2CGenbank:XM_031986653.1;Parent=rna-XM_031986653.1
NW_022339546.1	Gnomon	exon	1343217	1343375	.	-	.	ID=exon-XM_031986653.1-7;Dbxref=GeneID:116431359%2CGenbank:XM_031986653.1;Parent=rna-XM_031986653.1
NW_022339546.1	Gnomon	exon	1342923	1343147	.	-	.	ID=exon-XM_031986653.1-8;Dbxref=GeneID:116431359%2CGenbank:XM_031986653.1;Parent=rna-XM_031986653.1
NW_022339546.1	Gnomon	exon	1342647	1342850	.	-	.	ID=exon-XM_031986653.1-9;Dbxref=GeneID:116431359%2CGenbank:XM_031986653.1;Parent=rna-XM_031986653.1
NW_022339546.1	Gnomon	mRNA	106944	113456	.	-	.	Name=XM_031985269.1;ID=rna-XM_031985269.1;Dbxref=GeneID:116430699%2CGenbank:XM_031985269.1;Parent=gene-LOC116430699
NW_022339546.1	Gnomon	exon	1528938	1529556	.	+	.	ID=exon-XM_031987605.1-2;Dbxref=GeneID:116431751%2CGenbank:XM_031987605.1;Parent=rna-XM_031987605.1
NW_022339546.1	Gnomon	exon	1529709	1530001	.	+	.	ID=exon-XM_031987605.1-3;Dbxref=GeneID:116431751%2CGenbank:XM_031987605.1;Parent=rna-XM_031987605.1
NW_022339546.1	Gnomon	exon	1528214	1528857	.	+	.	ID=exon-XM_031987605.1-1;Dbxref=GeneID:116431751%2CGenbank:XM_031987605.1;Parent=rna-XM_031987605.1
NW_022339546.1	Gnomon	exon	1530072	1530255	.	+	.	ID=exon-XM_031987605.1-4;Dbxref=GeneID:116431751%2CGenbank:XM_031987605.1;Parent=rna-XM_031987605.1
NW_022339546.1	Gnomon	exon	2515090	2520910	.	-	.	ID=exon-XM_031986553.1-7;Dbxref=GeneID:116431290%2CGenbank:XM_031986553.1;Parent=rna-XM_031986553.1
NW_022339546.1	Gnomon	exon	2522068	2522245	.	-	.	ID=exon-XM_031986553.1-5;Dbxref=GeneID:116431290%2CGenbank:XM_031986553.1;Parent=rna-XM_031986553.1
NW_022339546.1	Gnomon	exon	2521406	2521571	.	-	.	ID=exon-XM_031986553.1-6;Dbxref=GeneID:116431290%2CGenbank:XM_031986553.1;Parent=rna-XM_031986553.1
NW_022339546.1	Gnomon	exon	2525630	2526041	.	-	.	ID=exon-XM_031986553.1-3;Dbxref=GeneID:116431290%2CGenbank:XM_031986553.1;Parent=rna-XM_031986553.1
NW_022339546.1	Gnomon	exon	2522656	2522809	.	-	.	ID=exon-XM_031986553.1-4;Dbxref=GeneID:116431290%2CGenbank:XM_031986553.1;Parent=rna-XM_031986553.1
NW_022339546.1	Gnomon	exon	2542999	2543073	.	-	.	ID=exon-XM_031986553.1-1;Dbxref=GeneID:116431290%2CGenbank:XM_031986553.1;Parent=rna-XM_031986553.1
NW_022339546.1	Gnomon	exon	2526695	2527694	.	-	.	ID=exon-XM_031986553.1-2;Dbxref=GeneID:116431290%2CGenbank:XM_031986553.1;Parent=rna-XM_031986553.1
NW_022339546.1	Gnomon	lnc_RNA	798893	802877	.	+	.	Name=XR_004235830.1;ID=rna-XR_004235830.1;Dbxref=GeneID:116430949%2CGenbank:XR_004235830.1;Parent=gene-LOC116430949
NW_022339546.1	Gnomon	CDS	795001	795109	.	-	0	Name=XP_031841494.1;ID=cds-XP_031841494.1;Dbxref=GeneID:116430914%2CGenbank:XP_031841494.1;Parent=rna-XM_031985634.1
NW_022339546.1	Gnomon	CDS	793942	794295	.	-	0	Name=XP_031841494.1;ID=cds-XP_031841494.1;Dbxref=GeneID:116430914%2CGenbank:XP_031841494.1;Parent=rna-XM_031985634.1
NW_022339546.1	Gnomon	CDS	790217	793365	.	-	0	Name=XP_031841494.1;ID=cds-XP_031841494.1;Dbxref=GeneID:116430914%2CGenbank:XP_031841494.1;Parent=rna-XM_031985634.1
NW_022339546.1	Gnomon	CDS	789694	790141	.	-	0	Name=XP_031841494.1;ID=cds-XP_031841494.1;Dbxref=GeneID:116430914%2CGenbank:XP_031841494.1;Parent=rna-XM_031985634.1
NW_022339546.1	Gnomon	CDS	787769	789622	.	-	0	Name=XP_031841494.1;ID=cds-XP_031841494.1;Dbxref=GeneID:116430914%2CGenbank:XP_031841494.1;Parent=rna-XM_031985634.1
NW_022339546.1	Gnomon	CDS	786749	787677	.	-	0	Name=XP_031841494.1;ID=cds-XP_031841494.1;Dbxref=GeneID:116430914%2CGenbank:XP_031841494.1;Parent=rna-XM_031985634.1
NW_022339546.1	Gnomon	CDS	786309	786542	.	-	0	Name=XP_031841494.1;ID=cds-XP_031841494.1;Dbxref=GeneID:116430914%2CGenbank:XP_031841494.1;Parent=rna-XM_031985634.1
NW_022339546.1	Gnomon	CDS	786101	786202	.	-	0	Name=XP_031841494.1;ID=cds-XP_031841494.1;Dbxref=GeneID:116430914%2CGenbank:XP_031841494.1;Parent=rna-XM_031985634.1
NW_022339546.1	Gnomon	CDS	815122	815712	.	-	0	Name=XP_031839833.1;ID=cds-XP_031839833.1;Dbxref=GeneID:116430188%2CGenbank:XP_031839833.1;Parent=rna-XM_031983973.1
NW_022339546.1	Gnomon	mRNA	822794	861045	.	+	.	Name=XM_031982868.1;ID=rna-XM_031982868.1;Dbxref=GeneID:116429662%2CGenbank:XM_031982868.1;Parent=gene-LOC116429662
NW_022339546.1	Gnomon	mRNA	604759	609090	.	+	.	Name=XM_031982962.1;ID=rna-XM_031982962.1;Dbxref=GeneID:116429684%2CGenbank:XM_031982962.1;Parent=gene-LOC116429684
NW_022339546.1	Gnomon	mRNA	1791450	1817659	.	+	.	Name=XM_031986833.1;ID=rna-XM_031986833.1;Dbxref=GeneID:116431418%2CGenbank:XM_031986833.1;Parent=gene-LOC116431418
NW_022339546.1	Gnomon	exon	1654648	1655354	.	+	.	ID=exon-XM_031985997.1-1;Dbxref=GeneID:116431074%2CGenbank:XM_031985997.1;Parent=rna-XM_031985997.1
NW_022339546.1	Gnomon	exon	1657401	1657493	.	+	.	ID=exon-XM_031985997.1-4;Dbxref=GeneID:116431074%2CGenbank:XM_031985997.1;Parent=rna-XM_031985997.1
NW_022339546.1	Gnomon	exon	1657852	1658079	.	+	.	ID=exon-XM_031985997.1-5;Dbxref=GeneID:116431074%2CGenbank:XM_031985997.1;Parent=rna-XM_031985997.1
NW_022339546.1	Gnomon	exon	1655943	1656086	.	+	.	ID=exon-XM_031985997.1-2;Dbxref=GeneID:116431074%2CGenbank:XM_031985997.1;Parent=rna-XM_031985997.1
NW_022339546.1	Gnomon	exon	1656498	1656629	.	+	.	ID=exon-XM_031985997.1-3;Dbxref=GeneID:116431074%2CGenbank:XM_031985997.1;Parent=rna-XM_031985997.1
NW_022339546.1	Gnomon	exon	1659451	1660700	.	+	.	ID=exon-XM_031985997.1-8;Dbxref=GeneID:116431074%2CGenbank:XM_031985997.1;Parent=rna-XM_031985997.1
NW_022339546.1	Gnomon	exon	1661126	1666922	.	+	.	ID=exon-XM_031985997.1-9;Dbxref=GeneID:116431074%2CGenbank:XM_031985997.1;Parent=rna-XM_031985997.1
NW_022339546.1	Gnomon	exon	1658748	1658951	.	+	.	ID=exon-XM_031985997.1-6;Dbxref=GeneID:116431074%2CGenbank:XM_031985997.1;Parent=rna-XM_031985997.1
NW_022339546.1	Gnomon	exon	1659028	1659222	.	+	.	ID=exon-XM_031985997.1-7;Dbxref=GeneID:116431074%2CGenbank:XM_031985997.1;Parent=rna-XM_031985997.1
NW_022339546.1	Gnomon	CDS	1490760	1490844	.	-	0	Name=XP_031843410.1;ID=cds-XP_031843410.1;Dbxref=GeneID:116431692%2CGenbank:XP_031843410.1;Parent=rna-XM_031987550.1
NW_022339546.1	Gnomon	CDS	1461815	1461944	.	-	0	Name=XP_031843410.1;ID=cds-XP_031843410.1;Dbxref=GeneID:116431692%2CGenbank:XP_031843410.1;Parent=rna-XM_031987550.1
NW_022339546.1	Gnomon	CDS	1460737	1460898	.	-	0	Name=XP_031843410.1;ID=cds-XP_031843410.1;Dbxref=GeneID:116431692%2CGenbank:XP_031843410.1;Parent=rna-XM_031987550.1
NW_022339546.1	Gnomon	CDS	1450019	1450325	.	-	0	Name=XP_031843410.1;ID=cds-XP_031843410.1;Dbxref=GeneID:116431692%2CGenbank:XP_031843410.1;Parent=rna-XM_031987550.1
NW_022339546.1	Gnomon	CDS	1446815	1447131	.	-	0	Name=XP_031843410.1;ID=cds-XP_031843410.1;Dbxref=GeneID:116431692%2CGenbank:XP_031843410.1;Parent=rna-XM_031987550.1
NW_022339546.1	Gnomon	CDS	1446345	1446612	.	-	0	Name=XP_031843410.1;ID=cds-XP_031843410.1;Dbxref=GeneID:116431692%2CGenbank:XP_031843410.1;Parent=rna-XM_031987550.1
NW_022339546.1	Gnomon	exon	1817180	1817659	.	+	.	ID=exon-XM_031986861.1-9;Dbxref=GeneID:116431418%2CGenbank:XM_031986861.1;Parent=rna-XM_031986861.1
NW_022339546.1	Gnomon	exon	1807766	1808003	.	+	.	ID=exon-XM_031986861.1-7;Dbxref=GeneID:116431418%2CGenbank:XM_031986861.1;Parent=rna-XM_031986861.1
NW_022339546.1	Gnomon	exon	1808075	1808268	.	+	.	ID=exon-XM_031986861.1-8;Dbxref=GeneID:116431418%2CGenbank:XM_031986861.1;Parent=rna-XM_031986861.1
NW_022339546.1	Gnomon	exon	1728416	1728692	.	+	.	ID=exon-XM_031986861.1-1;Dbxref=GeneID:116431418%2CGenbank:XM_031986861.1;Parent=rna-XM_031986861.1
NW_022339546.1	Gnomon	exon	1729289	1731684	.	+	.	ID=exon-XM_031986861.1-2;Dbxref=GeneID:116431418%2CGenbank:XM_031986861.1;Parent=rna-XM_031986861.1
NW_022339546.1	Gnomon	exon	1806277	1806315	.	+	.	ID=exon-XM_031986861.1-5;Dbxref=GeneID:116431418%2CGenbank:XM_031986861.1;Parent=rna-XM_031986861.1
NW_022339546.1	Gnomon	exon	1806846	1806956	.	+	.	ID=exon-XM_031986861.1-6;Dbxref=GeneID:116431418%2CGenbank:XM_031986861.1;Parent=rna-XM_031986861.1
NW_022339546.1	Gnomon	exon	1803689	1803900	.	+	.	ID=exon-XM_031986861.1-3;Dbxref=GeneID:116431418%2CGenbank:XM_031986861.1;Parent=rna-XM_031986861.1
NW_022339546.1	Gnomon	exon	1805455	1805538	.	+	.	ID=exon-XM_031986861.1-4;Dbxref=GeneID:116431418%2CGenbank:XM_031986861.1;Parent=rna-XM_031986861.1
NW_022339546.1	Gnomon	mRNA	1313695	1319280	.	+	.	Name=XM_031987173.1;ID=rna-XM_031987173.1;Dbxref=GeneID:116431522%2CGenbank:XM_031987173.1;Parent=gene-LOC116431522
NW_022339546.1	Gnomon	exon	634470	635076	.	+	.	ID=exon-XM_031984384.1-10;Dbxref=GeneID:116430357%2CGenbank:XM_031984384.1;Parent=rna-XM_031984384.1
NW_022339546.1	Gnomon	mRNA	145348	149395	.	+	.	Name=XM_031986345.1;ID=rna-XM_031986345.1;Dbxref=GeneID:116431221%2CGenbank:XM_031986345.1;Parent=gene-LOC116431221
NW_022339546.1	Gnomon	mRNA	615290	617343	.	+	.	Name=XM_031984438.1;ID=rna-XM_031984438.1;Dbxref=GeneID:116430381%2CGenbank:XM_031984438.1;Parent=gene-LOC116430381
NW_022339546.1	Gnomon	exon	1342456	1342570	.	-	.	ID=exon-XR_004235907.1-10;Dbxref=GeneID:116431359%2CGenbank:XR_004235907.1;Parent=rna-XR_004235907.1
NW_022339546.1	Gnomon	exon	1340336	1341914	.	-	.	ID=exon-XR_004235907.1-11;Dbxref=GeneID:116431359%2CGenbank:XR_004235907.1;Parent=rna-XR_004235907.1
NW_022339546.1	Gnomon	exon	1340030	1340221	.	-	.	ID=exon-XR_004235907.1-12;Dbxref=GeneID:116431359%2CGenbank:XR_004235907.1;Parent=rna-XR_004235907.1
NW_022339546.1	Gnomon	exon	74087	74223	.	+	.	ID=exon-XM_031982752.1-2;Dbxref=GeneID:116429622%2CGenbank:XM_031982752.1;Parent=rna-XM_031982752.1
NW_022339546.1	Gnomon	exon	74524	74677	.	+	.	ID=exon-XM_031982752.1-3;Dbxref=GeneID:116429622%2CGenbank:XM_031982752.1;Parent=rna-XM_031982752.1
NW_022339546.1	Gnomon	exon	75279	75367	.	+	.	ID=exon-XM_031982752.1-4;Dbxref=GeneID:116429622%2CGenbank:XM_031982752.1;Parent=rna-XM_031982752.1
NW_022339546.1	Gnomon	exon	83169	83312	.	+	.	ID=exon-XM_031982752.1-5;Dbxref=GeneID:116429622%2CGenbank:XM_031982752.1;Parent=rna-XM_031982752.1
NW_022339546.1	Gnomon	exon	83982	84236	.	+	.	ID=exon-XM_031982752.1-6;Dbxref=GeneID:116429622%2CGenbank:XM_031982752.1;Parent=rna-XM_031982752.1
NW_022339546.1	Gnomon	exon	86321	86411	.	+	.	ID=exon-XM_031982752.1-7;Dbxref=GeneID:116429622%2CGenbank:XM_031982752.1;Parent=rna-XM_031982752.1
NW_022339546.1	Gnomon	exon	87569	87863	.	+	.	ID=exon-XM_031982752.1-8;Dbxref=GeneID:116429622%2CGenbank:XM_031982752.1;Parent=rna-XM_031982752.1
NW_022339546.1	Gnomon	exon	64563	64760	.	+	.	ID=exon-XM_031982752.1-1;Dbxref=GeneID:116429622%2CGenbank:XM_031982752.1;Parent=rna-XM_031982752.1
NW_022339546.1	Gnomon	exon	2157776	2157920	.	+	.	ID=exon-XM_031984990.1-10;Dbxref=GeneID:116430573%2CGenbank:XM_031984990.1;Parent=rna-XM_031984990.1
NW_022339546.1	Gnomon	exon	2171416	2171620	.	+	.	ID=exon-XM_031984990.1-15;Dbxref=GeneID:116430573%2CGenbank:XM_031984990.1;Parent=rna-XM_031984990.1
NW_022339546.1	Gnomon	exon	2171689	2173447	.	+	.	ID=exon-XM_031984990.1-16;Dbxref=GeneID:116430573%2CGenbank:XM_031984990.1;Parent=rna-XM_031984990.1
NW_022339546.1	Gnomon	exon	2170194	2170325	.	+	.	ID=exon-XM_031984990.1-13;Dbxref=GeneID:116430573%2CGenbank:XM_031984990.1;Parent=rna-XM_031984990.1
NW_022339546.1	Gnomon	exon	2170398	2170640	.	+	.	ID=exon-XM_031984990.1-14;Dbxref=GeneID:116430573%2CGenbank:XM_031984990.1;Parent=rna-XM_031984990.1
NW_022339546.1	Gnomon	exon	2158521	2158750	.	+	.	ID=exon-XM_031984990.1-11;Dbxref=GeneID:116430573%2CGenbank:XM_031984990.1;Parent=rna-XM_031984990.1
NW_022339546.1	Gnomon	exon	2168906	2169366	.	+	.	ID=exon-XM_031984990.1-12;Dbxref=GeneID:116430573%2CGenbank:XM_031984990.1;Parent=rna-XM_031984990.1
NW_022339546.1	Gnomon	exon	1076131	1076293	.	+	.	ID=exon-XM_031984608.1-1;Dbxref=GeneID:116430446%2CGenbank:XM_031984608.1;Parent=rna-XM_031984608.1
NW_022339546.1	Gnomon	exon	1078300	1078642	.	+	.	ID=exon-XM_031984608.1-2;Dbxref=GeneID:116430446%2CGenbank:XM_031984608.1;Parent=rna-XM_031984608.1
NW_022339546.1	Gnomon	exon	1078727	1078869	.	+	.	ID=exon-XM_031984608.1-3;Dbxref=GeneID:116430446%2CGenbank:XM_031984608.1;Parent=rna-XM_031984608.1
NW_022339546.1	Gnomon	exon	2554566	2554742	.	-	.	ID=exon-XM_031985933.1-4;Dbxref=GeneID:116431040%2CGenbank:XM_031985933.1;Parent=rna-XM_031985933.1
NW_022339546.1	Gnomon	exon	2553671	2553988	.	-	.	ID=exon-XM_031985933.1-5;Dbxref=GeneID:116431040%2CGenbank:XM_031985933.1;Parent=rna-XM_031985933.1
NW_022339546.1	Gnomon	exon	2553244	2553472	.	-	.	ID=exon-XM_031985933.1-6;Dbxref=GeneID:116431040%2CGenbank:XM_031985933.1;Parent=rna-XM_031985933.1
NW_022339546.1	Gnomon	exon	2552885	2553134	.	-	.	ID=exon-XM_031985933.1-7;Dbxref=GeneID:116431040%2CGenbank:XM_031985933.1;Parent=rna-XM_031985933.1
NW_022339546.1	Gnomon	exon	2556849	2557085	.	-	.	ID=exon-XM_031985933.1-1;Dbxref=GeneID:116431040%2CGenbank:XM_031985933.1;Parent=rna-XM_031985933.1
NW_022339546.1	Gnomon	exon	2556200	2556466	.	-	.	ID=exon-XM_031985933.1-2;Dbxref=GeneID:116431040%2CGenbank:XM_031985933.1;Parent=rna-XM_031985933.1
NW_022339546.1	Gnomon	exon	2555321	2555519	.	-	.	ID=exon-XM_031985933.1-3;Dbxref=GeneID:116431040%2CGenbank:XM_031985933.1;Parent=rna-XM_031985933.1
NW_022339546.1	Gnomon	mRNA	1446320	1499922	.	-	.	Name=XM_031987568.1;ID=rna-XM_031987568.1;Dbxref=GeneID:116431692%2CGenbank:XM_031987568.1;Parent=gene-LOC116431692
NW_022339546.1	Gnomon	exon	576639	576706	.	+	.	ID=exon-XM_031985761.1-1;Dbxref=GeneID:116430965%2CGenbank:XM_031985761.1;Parent=rna-XM_031985761.1
NW_022339546.1	Gnomon	exon	577050	577189	.	+	.	ID=exon-XM_031985761.1-2;Dbxref=GeneID:116430965%2CGenbank:XM_031985761.1;Parent=rna-XM_031985761.1
NW_022339546.1	Gnomon	exon	580387	580638	.	+	.	ID=exon-XM_031985761.1-5;Dbxref=GeneID:116430965%2CGenbank:XM_031985761.1;Parent=rna-XM_031985761.1
NW_022339546.1	Gnomon	exon	581295	581416	.	+	.	ID=exon-XM_031985761.1-6;Dbxref=GeneID:116430965%2CGenbank:XM_031985761.1;Parent=rna-XM_031985761.1
NW_022339546.1	Gnomon	exon	579256	579418	.	+	.	ID=exon-XM_031985761.1-3;Dbxref=GeneID:116430965%2CGenbank:XM_031985761.1;Parent=rna-XM_031985761.1
NW_022339546.1	Gnomon	exon	579904	580112	.	+	.	ID=exon-XM_031985761.1-4;Dbxref=GeneID:116430965%2CGenbank:XM_031985761.1;Parent=rna-XM_031985761.1
NW_022339546.1	Gnomon	mRNA	1406667	1413872	.	+	.	Name=XM_031983215.1;ID=rna-XM_031983215.1;Dbxref=GeneID:116429838%2CGenbank:XM_031983215.1;Parent=gene-LOC116429838
NW_022339546.1	Gnomon	mRNA	2500777	2504626	.	-	.	Name=XM_031983455.1;ID=rna-XM_031983455.1;Dbxref=GeneID:116429906%2CGenbank:XM_031983455.1;Parent=gene-LOC116429906
NW_022339546.1	Gnomon	exon	1178919	1179217	.	-	.	ID=exon-XR_004235637.1-2;Dbxref=GeneID:116430053%2CGenbank:XR_004235637.1;Parent=rna-XR_004235637.1
NW_022339546.1	Gnomon	exon	1152247	1153885	.	-	.	ID=exon-XR_004235637.1-3;Dbxref=GeneID:116430053%2CGenbank:XR_004235637.1;Parent=rna-XR_004235637.1
NW_022339546.1	Gnomon	mRNA	1202473	1204676	.	-	.	Name=XM_031983619.1;ID=rna-XM_031983619.1;Dbxref=GeneID:116430011%2CGenbank:XM_031983619.1;Parent=gene-LOC116430011
NW_022339546.1	Gnomon	exon	1179600	1180405	.	-	.	ID=exon-XR_004235637.1-1;Dbxref=GeneID:116430053%2CGenbank:XR_004235637.1;Parent=rna-XR_004235637.1
NW_022339546.1	Gnomon	mRNA	2181722	2186630	.	-	.	Name=XM_031984208.1;ID=rna-XM_031984208.1;Dbxref=GeneID:116430283%2CGenbank:XM_031984208.1;Parent=gene-LOC116430283
NW_022339546.1	Gnomon	exon	1402668	1403590	.	-	.	ID=exon-XM_031983335.1-11;Dbxref=GeneID:116429862%2CGenbank:XM_031983335.1;Parent=rna-XM_031983335.1
NW_022339546.1	Gnomon	exon	1403659	1403889	.	-	.	ID=exon-XM_031983335.1-10;Dbxref=GeneID:116429862%2CGenbank:XM_031983335.1;Parent=rna-XM_031983335.1
NW_022339546.1	Gnomon	CDS	1316769	1316893	.	+	0	Name=XP_031842962.1;ID=cds-XP_031842962.1;Dbxref=GeneID:116431522%2CGenbank:XP_031842962.1;Parent=rna-XM_031987102.1
NW_022339546.1	Gnomon	CDS	1317261	1317387	.	+	0	Name=XP_031842962.1;ID=cds-XP_031842962.1;Dbxref=GeneID:116431522%2CGenbank:XP_031842962.1;Parent=rna-XM_031987102.1
NW_022339546.1	Gnomon	CDS	1318157	1318342	.	+	0	Name=XP_031842962.1;ID=cds-XP_031842962.1;Dbxref=GeneID:116431522%2CGenbank:XP_031842962.1;Parent=rna-XM_031987102.1
NW_022339546.1	Gnomon	CDS	110148	110226	.	-	0	Name=XP_031841059.1;ID=cds-XP_031841059.1;Dbxref=GeneID:116430699%2CGenbank:XP_031841059.1;Parent=rna-XM_031985199.1
NW_022339546.1	Gnomon	CDS	109912	110069	.	-	0	Name=XP_031841059.1;ID=cds-XP_031841059.1;Dbxref=GeneID:116430699%2CGenbank:XP_031841059.1;Parent=rna-XM_031985199.1
NW_022339546.1	Gnomon	CDS	109605	109746	.	-	0	Name=XP_031841059.1;ID=cds-XP_031841059.1;Dbxref=GeneID:116430699%2CGenbank:XP_031841059.1;Parent=rna-XM_031985199.1
NW_022339546.1	Gnomon	CDS	109310	109523	.	-	0	Name=XP_031841059.1;ID=cds-XP_031841059.1;Dbxref=GeneID:116430699%2CGenbank:XP_031841059.1;Parent=rna-XM_031985199.1
NW_022339546.1	Gnomon	CDS	108948	109221	.	-	0	Name=XP_031841059.1;ID=cds-XP_031841059.1;Dbxref=GeneID:116430699%2CGenbank:XP_031841059.1;Parent=rna-XM_031985199.1
NW_022339546.1	Gnomon	CDS	108525	108864	.	-	0	Name=XP_031841059.1;ID=cds-XP_031841059.1;Dbxref=GeneID:116430699%2CGenbank:XP_031841059.1;Parent=rna-XM_031985199.1
NW_022339546.1	Gnomon	CDS	106944	107068	.	-	0	Name=XP_031841059.1;ID=cds-XP_031841059.1;Dbxref=GeneID:116430699%2CGenbank:XP_031841059.1;Parent=rna-XM_031985199.1
NW_022339546.1	Gnomon	CDS	1656066	1656086	.	+	0	Name=XP_031841884.1;ID=cds-XP_031841884.1;Dbxref=GeneID:116431074%2CGenbank:XP_031841884.1;Parent=rna-XM_031986024.1
NW_022339546.1	Gnomon	CDS	1656498	1656629	.	+	0	Name=XP_031841884.1;ID=cds-XP_031841884.1;Dbxref=GeneID:116431074%2CGenbank:XP_031841884.1;Parent=rna-XM_031986024.1
NW_022339546.1	Gnomon	CDS	1657401	1657493	.	+	0	Name=XP_031841884.1;ID=cds-XP_031841884.1;Dbxref=GeneID:116431074%2CGenbank:XP_031841884.1;Parent=rna-XM_031986024.1
NW_022339546.1	Gnomon	CDS	1657852	1658079	.	+	0	Name=XP_031841884.1;ID=cds-XP_031841884.1;Dbxref=GeneID:116431074%2CGenbank:XP_031841884.1;Parent=rna-XM_031986024.1
NW_022339546.1	Gnomon	CDS	1658748	1658951	.	+	0	Name=XP_031841884.1;ID=cds-XP_031841884.1;Dbxref=GeneID:116431074%2CGenbank:XP_031841884.1;Parent=rna-XM_031986024.1
NW_022339546.1	Gnomon	CDS	1659031	1659222	.	+	0	Name=XP_031841884.1;ID=cds-XP_031841884.1;Dbxref=GeneID:116431074%2CGenbank:XP_031841884.1;Parent=rna-XM_031986024.1
NW_022339546.1	Gnomon	CDS	1659451	1660700	.	+	0	Name=XP_031841884.1;ID=cds-XP_031841884.1;Dbxref=GeneID:116431074%2CGenbank:XP_031841884.1;Parent=rna-XM_031986024.1
NW_022339546.1	Gnomon	CDS	1661126	1661723	.	+	0	Name=XP_031841884.1;ID=cds-XP_031841884.1;Dbxref=GeneID:116431074%2CGenbank:XP_031841884.1;Parent=rna-XM_031986024.1
NW_022339546.1	Gnomon	mRNA	149608	152632	.	-	.	Name=XM_031986356.1;ID=rna-XM_031986356.1;Dbxref=GeneID:116431228%2CGenbank:XM_031986356.1;Parent=gene-LOC116431228
NW_022339546.1	Gnomon	CDS	1301446	1301613	.	-	0	Name=XP_031842867.1;ID=cds-XP_031842867.1;Dbxref=GeneID:116431473%2CGenbank:XP_031842867.1;Parent=rna-XM_031987007.1
NW_022339546.1	Gnomon	CDS	1282982	1284073	.	-	0	Name=XP_031842867.1;ID=cds-XP_031842867.1;Dbxref=GeneID:116431473%2CGenbank:XP_031842867.1;Parent=rna-XM_031987007.1
NW_022339546.1	Gnomon	CDS	1267748	1268437	.	-	0	Name=XP_031842867.1;ID=cds-XP_031842867.1;Dbxref=GeneID:116431473%2CGenbank:XP_031842867.1;Parent=rna-XM_031987007.1
NW_022339546.1	Gnomon	CDS	1266308	1267102	.	-	0	Name=XP_031842867.1;ID=cds-XP_031842867.1;Dbxref=GeneID:116431473%2CGenbank:XP_031842867.1;Parent=rna-XM_031987007.1
NW_022339546.1	Gnomon	CDS	1376934	1376940	.	-	0	Name=XP_031842231.1;ID=cds-XP_031842231.1;Dbxref=GeneID:116431234%2CGenbank:XP_031842231.1;Parent=rna-XM_031986371.1
NW_022339546.1	Gnomon	CDS	1366964	1367099	.	-	0	Name=XP_031842231.1;ID=cds-XP_031842231.1;Dbxref=GeneID:116431234%2CGenbank:XP_031842231.1;Parent=rna-XM_031986371.1
NW_022339546.1	Gnomon	CDS	1366710	1366884	.	-	0	Name=XP_031842231.1;ID=cds-XP_031842231.1;Dbxref=GeneID:116431234%2CGenbank:XP_031842231.1;Parent=rna-XM_031986371.1
NW_022339546.1	Gnomon	CDS	1366333	1366622	.	-	0	Name=XP_031842231.1;ID=cds-XP_031842231.1;Dbxref=GeneID:116431234%2CGenbank:XP_031842231.1;Parent=rna-XM_031986371.1
NW_022339546.1	Gnomon	CDS	1366035	1366215	.	-	0	Name=XP_031842231.1;ID=cds-XP_031842231.1;Dbxref=GeneID:116431234%2CGenbank:XP_031842231.1;Parent=rna-XM_031986371.1
NW_022339546.1	Gnomon	CDS	1363118	1363321	.	-	0	Name=XP_031842231.1;ID=cds-XP_031842231.1;Dbxref=GeneID:116431234%2CGenbank:XP_031842231.1;Parent=rna-XM_031986371.1
NW_022339546.1	Gnomon	CDS	1362928	1363045	.	-	0	Name=XP_031842231.1;ID=cds-XP_031842231.1;Dbxref=GeneID:116431234%2CGenbank:XP_031842231.1;Parent=rna-XM_031986371.1
NW_022339546.1	Gnomon	CDS	1359865	1361408	.	-	0	Name=XP_031842231.1;ID=cds-XP_031842231.1;Dbxref=GeneID:116431234%2CGenbank:XP_031842231.1;Parent=rna-XM_031986371.1
NW_022339546.1	Gnomon	CDS	1731600	1731684	.	+	0	Name=XP_031842721.1;ID=cds-XP_031842721.1;Dbxref=GeneID:116431418%2CGenbank:XP_031842721.1;Parent=rna-XM_031986861.1
NW_022339546.1	Gnomon	CDS	1803689	1803900	.	+	0	Name=XP_031842721.1;ID=cds-XP_031842721.1;Dbxref=GeneID:116431418%2CGenbank:XP_031842721.1;Parent=rna-XM_031986861.1
NW_022339546.1	Gnomon	CDS	1805455	1805538	.	+	0	Name=XP_031842721.1;ID=cds-XP_031842721.1;Dbxref=GeneID:116431418%2CGenbank:XP_031842721.1;Parent=rna-XM_031986861.1
NW_022339546.1	Gnomon	CDS	1806277	1806315	.	+	0	Name=XP_031842721.1;ID=cds-XP_031842721.1;Dbxref=GeneID:116431418%2CGenbank:XP_031842721.1;Parent=rna-XM_031986861.1
NW_022339546.1	Gnomon	CDS	1806846	1806956	.	+	0	Name=XP_031842721.1;ID=cds-XP_031842721.1;Dbxref=GeneID:116431418%2CGenbank:XP_031842721.1;Parent=rna-XM_031986861.1
NW_022339546.1	Gnomon	CDS	1807766	1808003	.	+	0	Name=XP_031842721.1;ID=cds-XP_031842721.1;Dbxref=GeneID:116431418%2CGenbank:XP_031842721.1;Parent=rna-XM_031986861.1
NW_022339546.1	Gnomon	CDS	1808075	1808268	.	+	0	Name=XP_031842721.1;ID=cds-XP_031842721.1;Dbxref=GeneID:116431418%2CGenbank:XP_031842721.1;Parent=rna-XM_031986861.1
NW_022339546.1	Gnomon	CDS	1817180	1817560	.	+	0	Name=XP_031842721.1;ID=cds-XP_031842721.1;Dbxref=GeneID:116431418%2CGenbank:XP_031842721.1;Parent=rna-XM_031986861.1
NW_022339546.1	Gnomon	CDS	767793	767962	.	+	0	Name=XP_031840170.1;ID=cds-XP_031840170.1;Dbxref=GeneID:116430333%2CGenbank:XP_031840170.1;Parent=rna-XM_031984310.1
NW_022339546.1	Gnomon	CDS	768911	769065	.	+	0	Name=XP_031840170.1;ID=cds-XP_031840170.1;Dbxref=GeneID:116430333%2CGenbank:XP_031840170.1;Parent=rna-XM_031984310.1
NW_022339546.1	Gnomon	CDS	769130	769258	.	+	0	Name=XP_031840170.1;ID=cds-XP_031840170.1;Dbxref=GeneID:116430333%2CGenbank:XP_031840170.1;Parent=rna-XM_031984310.1
NW_022339546.1	Gnomon	CDS	769347	769421	.	+	0	Name=XP_031840170.1;ID=cds-XP_031840170.1;Dbxref=GeneID:116430333%2CGenbank:XP_031840170.1;Parent=rna-XM_031984310.1
NW_022339546.1	Gnomon	CDS	769497	769720	.	+	0	Name=XP_031840170.1;ID=cds-XP_031840170.1;Dbxref=GeneID:116430333%2CGenbank:XP_031840170.1;Parent=rna-XM_031984310.1
NW_022339546.1	Gnomon	CDS	769789	769900	.	+	0	Name=XP_031840170.1;ID=cds-XP_031840170.1;Dbxref=GeneID:116430333%2CGenbank:XP_031840170.1;Parent=rna-XM_031984310.1
NW_022339546.1	Gnomon	CDS	769971	770138	.	+	0	Name=XP_031840170.1;ID=cds-XP_031840170.1;Dbxref=GeneID:116430333%2CGenbank:XP_031840170.1;Parent=rna-XM_031984310.1
NW_022339546.1	Gnomon	CDS	770203	770390	.	+	0	Name=XP_031840170.1;ID=cds-XP_031840170.1;Dbxref=GeneID:116430333%2CGenbank:XP_031840170.1;Parent=rna-XM_031984310.1
NW_022339546.1	Gnomon	CDS	770475	770715	.	+	0	Name=XP_031840170.1;ID=cds-XP_031840170.1;Dbxref=GeneID:116430333%2CGenbank:XP_031840170.1;Parent=rna-XM_031984310.1
NW_022339546.1	Gnomon	CDS	770774	771156	.	+	0	Name=XP_031840170.1;ID=cds-XP_031840170.1;Dbxref=GeneID:116430333%2CGenbank:XP_031840170.1;Parent=rna-XM_031984310.1
NW_022339546.1	Gnomon	exon	1352086	1352298	.	+	.	ID=exon-XM_031986629.1-7;Dbxref=GeneID:116431343%2CGenbank:XM_031986629.1;Parent=rna-XM_031986629.1
NW_022339546.1	Gnomon	exon	1352379	1352921	.	+	.	ID=exon-XM_031986629.1-8;Dbxref=GeneID:116431343%2CGenbank:XM_031986629.1;Parent=rna-XM_031986629.1
NW_022339546.1	Gnomon	exon	1351261	1351524	.	+	.	ID=exon-XM_031986629.1-5;Dbxref=GeneID:116431343%2CGenbank:XM_031986629.1;Parent=rna-XM_031986629.1
NW_022339546.1	Gnomon	exon	1351611	1351967	.	+	.	ID=exon-XM_031986629.1-6;Dbxref=GeneID:116431343%2CGenbank:XM_031986629.1;Parent=rna-XM_031986629.1
NW_022339546.1	Gnomon	exon	1350403	1350621	.	+	.	ID=exon-XM_031986629.1-3;Dbxref=GeneID:116431343%2CGenbank:XM_031986629.1;Parent=rna-XM_031986629.1
NW_022339546.1	Gnomon	exon	1350763	1351191	.	+	.	ID=exon-XM_031986629.1-4;Dbxref=GeneID:116431343%2CGenbank:XM_031986629.1;Parent=rna-XM_031986629.1
NW_022339546.1	Gnomon	exon	1349179	1349327	.	+	.	ID=exon-XM_031986629.1-1;Dbxref=GeneID:116431343%2CGenbank:XM_031986629.1;Parent=rna-XM_031986629.1
NW_022339546.1	Gnomon	exon	1350118	1350325	.	+	.	ID=exon-XM_031986629.1-2;Dbxref=GeneID:116431343%2CGenbank:XM_031986629.1;Parent=rna-XM_031986629.1
NW_022339546.1	Gnomon	exon	130629	130953	.	+	.	ID=exon-XM_031984795.1-1;Dbxref=GeneID:116430526%2CGenbank:XM_031984795.1;Parent=rna-XM_031984795.1
NW_022339546.1	Gnomon	exon	132357	132619	.	+	.	ID=exon-XM_031984795.1-2;Dbxref=GeneID:116430526%2CGenbank:XM_031984795.1;Parent=rna-XM_031984795.1
NW_022339546.1	Gnomon	exon	133294	133405	.	+	.	ID=exon-XM_031984795.1-3;Dbxref=GeneID:116430526%2CGenbank:XM_031984795.1;Parent=rna-XM_031984795.1
NW_022339546.1	Gnomon	exon	133616	136612	.	+	.	ID=exon-XM_031984795.1-4;Dbxref=GeneID:116430526%2CGenbank:XM_031984795.1;Parent=rna-XM_031984795.1
NW_022339546.1	Gnomon	mRNA	1543422	1557180	.	+	.	Name=XM_031987339.1;ID=rna-XM_031987339.1;Dbxref=GeneID:116431622%2CGenbank:XM_031987339.1;Parent=gene-LOC116431622
NW_022339546.1	Gnomon	exon	1388376	1388561	.	+	.	ID=exon-XM_031986427.1-10;Dbxref=GeneID:116431250%2CGenbank:XM_031986427.1;Parent=rna-XM_031986427.1
NW_022339546.1	Gnomon	exon	1388625	1388960	.	+	.	ID=exon-XM_031986427.1-11;Dbxref=GeneID:116431250%2CGenbank:XM_031986427.1;Parent=rna-XM_031986427.1
NW_022339546.1	Gnomon	exon	1389030	1389347	.	+	.	ID=exon-XM_031986427.1-12;Dbxref=GeneID:116431250%2CGenbank:XM_031986427.1;Parent=rna-XM_031986427.1
NW_022339546.1	Gnomon	exon	1389422	1389619	.	+	.	ID=exon-XM_031986427.1-13;Dbxref=GeneID:116431250%2CGenbank:XM_031986427.1;Parent=rna-XM_031986427.1
NW_022339546.1	Gnomon	exon	1389690	1389898	.	+	.	ID=exon-XM_031986427.1-14;Dbxref=GeneID:116431250%2CGenbank:XM_031986427.1;Parent=rna-XM_031986427.1
NW_022339546.1	Gnomon	exon	1389977	1390175	.	+	.	ID=exon-XM_031986427.1-15;Dbxref=GeneID:116431250%2CGenbank:XM_031986427.1;Parent=rna-XM_031986427.1
NW_022339546.1	Gnomon	exon	1390378	1393607	.	+	.	ID=exon-XM_031986427.1-16;Dbxref=GeneID:116431250%2CGenbank:XM_031986427.1;Parent=rna-XM_031986427.1
NW_022339546.1	Gnomon	exon	1410386	1412401	.	-	.	ID=exon-XM_031983352.1-1;Dbxref=GeneID:116429862%2CGenbank:XM_031983352.1;Parent=rna-XM_031983352.1
NW_022339546.1	Gnomon	exon	1406299	1406477	.	-	.	ID=exon-XM_031983352.1-2;Dbxref=GeneID:116429862%2CGenbank:XM_031983352.1;Parent=rna-XM_031983352.1
NW_022339546.1	Gnomon	exon	1405961	1406223	.	-	.	ID=exon-XM_031983352.1-3;Dbxref=GeneID:116429862%2CGenbank:XM_031983352.1;Parent=rna-XM_031983352.1
NW_022339546.1	Gnomon	exon	1405659	1405845	.	-	.	ID=exon-XM_031983352.1-4;Dbxref=GeneID:116429862%2CGenbank:XM_031983352.1;Parent=rna-XM_031983352.1
NW_022339546.1	Gnomon	exon	1405435	1405514	.	-	.	ID=exon-XM_031983352.1-5;Dbxref=GeneID:116429862%2CGenbank:XM_031983352.1;Parent=rna-XM_031983352.1
NW_022339546.1	Gnomon	exon	1404908	1405096	.	-	.	ID=exon-XM_031983352.1-6;Dbxref=GeneID:116429862%2CGenbank:XM_031983352.1;Parent=rna-XM_031983352.1
NW_022339546.1	Gnomon	exon	1404674	1404815	.	-	.	ID=exon-XM_031983352.1-7;Dbxref=GeneID:116429862%2CGenbank:XM_031983352.1;Parent=rna-XM_031983352.1
NW_022339546.1	Gnomon	exon	1404254	1404592	.	-	.	ID=exon-XM_031983352.1-8;Dbxref=GeneID:116429862%2CGenbank:XM_031983352.1;Parent=rna-XM_031983352.1
NW_022339546.1	Gnomon	exon	1403963	1404184	.	-	.	ID=exon-XM_031983352.1-9;Dbxref=GeneID:116429862%2CGenbank:XM_031983352.1;Parent=rna-XM_031983352.1
NW_022339546.1	Gnomon	CDS	1407145	1407147	.	+	0	Name=XP_031839084.1;ID=cds-XP_031839084.1;Dbxref=GeneID:116429838%2CGenbank:XP_031839084.1;Parent=rna-XM_031983224.1
NW_022339546.1	Gnomon	CDS	1407513	1407680	.	+	0	Name=XP_031839084.1;ID=cds-XP_031839084.1;Dbxref=GeneID:116429838%2CGenbank:XP_031839084.1;Parent=rna-XM_031983224.1
NW_022339546.1	Gnomon	CDS	1407771	1408193	.	+	0	Name=XP_031839084.1;ID=cds-XP_031839084.1;Dbxref=GeneID:116429838%2CGenbank:XP_031839084.1;Parent=rna-XM_031983224.1
NW_022339546.1	Gnomon	CDS	1408274	1408371	.	+	0	Name=XP_031839084.1;ID=cds-XP_031839084.1;Dbxref=GeneID:116429838%2CGenbank:XP_031839084.1;Parent=rna-XM_031983224.1
NW_022339546.1	Gnomon	CDS	1408431	1408604	.	+	0	Name=XP_031839084.1;ID=cds-XP_031839084.1;Dbxref=GeneID:116429838%2CGenbank:XP_031839084.1;Parent=rna-XM_031983224.1
NW_022339546.1	Gnomon	CDS	1408677	1408869	.	+	0	Name=XP_031839084.1;ID=cds-XP_031839084.1;Dbxref=GeneID:116429838%2CGenbank:XP_031839084.1;Parent=rna-XM_031983224.1
NW_022339546.1	Gnomon	CDS	1409087	1409146	.	+	0	Name=XP_031839084.1;ID=cds-XP_031839084.1;Dbxref=GeneID:116429838%2CGenbank:XP_031839084.1;Parent=rna-XM_031983224.1
NW_022339546.1	Gnomon	CDS	1409257	1409346	.	+	0	Name=XP_031839084.1;ID=cds-XP_031839084.1;Dbxref=GeneID:116429838%2CGenbank:XP_031839084.1;Parent=rna-XM_031983224.1
NW_022339546.1	Gnomon	CDS	1409419	1409525	.	+	0	Name=XP_031839084.1;ID=cds-XP_031839084.1;Dbxref=GeneID:116429838%2CGenbank:XP_031839084.1;Parent=rna-XM_031983224.1
NW_022339546.1	Gnomon	CDS	1409601	1409744	.	+	0	Name=XP_031839084.1;ID=cds-XP_031839084.1;Dbxref=GeneID:116429838%2CGenbank:XP_031839084.1;Parent=rna-XM_031983224.1
NW_022339546.1	Gnomon	CDS	1409816	1409922	.	+	0	Name=XP_031839084.1;ID=cds-XP_031839084.1;Dbxref=GeneID:116429838%2CGenbank:XP_031839084.1;Parent=rna-XM_031983224.1
NW_022339546.1	Gnomon	CDS	1409998	1410167	.	+	0	Name=XP_031839084.1;ID=cds-XP_031839084.1;Dbxref=GeneID:116429838%2CGenbank:XP_031839084.1;Parent=rna-XM_031983224.1
NW_022339546.1	Gnomon	CDS	1410253	1410593	.	+	0	Name=XP_031839084.1;ID=cds-XP_031839084.1;Dbxref=GeneID:116429838%2CGenbank:XP_031839084.1;Parent=rna-XM_031983224.1
NW_022339546.1	Gnomon	CDS	1410664	1410859	.	+	0	Name=XP_031839084.1;ID=cds-XP_031839084.1;Dbxref=GeneID:116429838%2CGenbank:XP_031839084.1;Parent=rna-XM_031983224.1
NW_022339546.1	Gnomon	CDS	1410946	1411075	.	+	0	Name=XP_031839084.1;ID=cds-XP_031839084.1;Dbxref=GeneID:116429838%2CGenbank:XP_031839084.1;Parent=rna-XM_031983224.1
NW_022339546.1	Gnomon	CDS	1411155	1411733	.	+	0	Name=XP_031839084.1;ID=cds-XP_031839084.1;Dbxref=GeneID:116429838%2CGenbank:XP_031839084.1;Parent=rna-XM_031983224.1
NW_022339546.1	Gnomon	CDS	1411791	1411957	.	+	0	Name=XP_031839084.1;ID=cds-XP_031839084.1;Dbxref=GeneID:116429838%2CGenbank:XP_031839084.1;Parent=rna-XM_031983224.1
NW_022339546.1	Gnomon	CDS	1412034	1412321	.	+	0	Name=XP_031839084.1;ID=cds-XP_031839084.1;Dbxref=GeneID:116429838%2CGenbank:XP_031839084.1;Parent=rna-XM_031983224.1
NW_022339546.1	Gnomon	CDS	1412429	1412506	.	+	0	Name=XP_031839084.1;ID=cds-XP_031839084.1;Dbxref=GeneID:116429838%2CGenbank:XP_031839084.1;Parent=rna-XM_031983224.1
NW_022339546.1	Gnomon	CDS	2264658	2264936	.	-	0	Name=XP_031843063.1;ID=cds-XP_031843063.1;Dbxref=GeneID:116431561%2CGenbank:XP_031843063.1;Parent=rna-XM_031987203.1
NW_022339546.1	Gnomon	CDS	2264489	2264575	.	-	0	Name=XP_031843063.1;ID=cds-XP_031843063.1;Dbxref=GeneID:116431561%2CGenbank:XP_031843063.1;Parent=rna-XM_031987203.1
NW_022339546.1	Gnomon	CDS	2264013	2264259	.	-	0	Name=XP_031843063.1;ID=cds-XP_031843063.1;Dbxref=GeneID:116431561%2CGenbank:XP_031843063.1;Parent=rna-XM_031987203.1
NW_022339546.1	Gnomon	CDS	2263697	2263946	.	-	0	Name=XP_031843063.1;ID=cds-XP_031843063.1;Dbxref=GeneID:116431561%2CGenbank:XP_031843063.1;Parent=rna-XM_031987203.1
NW_022339546.1	Gnomon	CDS	2262974	2263624	.	-	0	Name=XP_031843063.1;ID=cds-XP_031843063.1;Dbxref=GeneID:116431561%2CGenbank:XP_031843063.1;Parent=rna-XM_031987203.1
NW_022339546.1	Gnomon	CDS	2262764	2262917	.	-	0	Name=XP_031843063.1;ID=cds-XP_031843063.1;Dbxref=GeneID:116431561%2CGenbank:XP_031843063.1;Parent=rna-XM_031987203.1
NW_022339546.1	Gnomon	CDS	2262537	2262688	.	-	0	Name=XP_031843063.1;ID=cds-XP_031843063.1;Dbxref=GeneID:116431561%2CGenbank:XP_031843063.1;Parent=rna-XM_031987203.1
NW_022339546.1	Gnomon	CDS	2262291	2262465	.	-	0	Name=XP_031843063.1;ID=cds-XP_031843063.1;Dbxref=GeneID:116431561%2CGenbank:XP_031843063.1;Parent=rna-XM_031987203.1
NW_022339546.1	Gnomon	CDS	2261992	2262213	.	-	0	Name=XP_031843063.1;ID=cds-XP_031843063.1;Dbxref=GeneID:116431561%2CGenbank:XP_031843063.1;Parent=rna-XM_031987203.1
NW_022339546.1	Gnomon	CDS	2261223	2261312	.	-	0	Name=XP_031843063.1;ID=cds-XP_031843063.1;Dbxref=GeneID:116431561%2CGenbank:XP_031843063.1;Parent=rna-XM_031987203.1
NW_022339546.1	Gnomon	CDS	864874	865146	.	+	0	Name=XP_031838985.1;ID=cds-XP_031838985.1;Dbxref=GeneID:116429788%2CGenbank:XP_031838985.1;Parent=rna-XM_031983125.1
NW_022339546.1	Gnomon	CDS	866756	867031	.	+	0	Name=XP_031838985.1;ID=cds-XP_031838985.1;Dbxref=GeneID:116429788%2CGenbank:XP_031838985.1;Parent=rna-XM_031983125.1
NW_022339546.1	Gnomon	CDS	867119	867280	.	+	0	Name=XP_031838985.1;ID=cds-XP_031838985.1;Dbxref=GeneID:116429788%2CGenbank:XP_031838985.1;Parent=rna-XM_031983125.1
NW_022339546.1	Gnomon	CDS	867373	867651	.	+	0	Name=XP_031838985.1;ID=cds-XP_031838985.1;Dbxref=GeneID:116429788%2CGenbank:XP_031838985.1;Parent=rna-XM_031983125.1
NW_022339546.1	Gnomon	CDS	867743	868008	.	+	0	Name=XP_031838985.1;ID=cds-XP_031838985.1;Dbxref=GeneID:116429788%2CGenbank:XP_031838985.1;Parent=rna-XM_031983125.1
NW_022339546.1	Gnomon	CDS	868111	872399	.	+	0	Name=XP_031838985.1;ID=cds-XP_031838985.1;Dbxref=GeneID:116429788%2CGenbank:XP_031838985.1;Parent=rna-XM_031983125.1
NW_022339546.1	Gnomon	CDS	872470	872723	.	+	0	Name=XP_031838985.1;ID=cds-XP_031838985.1;Dbxref=GeneID:116429788%2CGenbank:XP_031838985.1;Parent=rna-XM_031983125.1
NW_022339546.1	Gnomon	CDS	872824	873304	.	+	0	Name=XP_031838985.1;ID=cds-XP_031838985.1;Dbxref=GeneID:116429788%2CGenbank:XP_031838985.1;Parent=rna-XM_031983125.1
NW_022339546.1	Gnomon	CDS	873423	873629	.	+	0	Name=XP_031838985.1;ID=cds-XP_031838985.1;Dbxref=GeneID:116429788%2CGenbank:XP_031838985.1;Parent=rna-XM_031983125.1
NW_022339546.1	Gnomon	CDS	873757	873818	.	+	0	Name=XP_031838985.1;ID=cds-XP_031838985.1;Dbxref=GeneID:116429788%2CGenbank:XP_031838985.1;Parent=rna-XM_031983125.1
NW_022339546.1	Gnomon	CDS	2500204	2500394	.	-	0	Name=XP_031839334.1;ID=cds-XP_031839334.1;Dbxref=GeneID:116429929%2CGenbank:XP_031839334.1;Parent=rna-XM_031983474.1
NW_022339546.1	Gnomon	CDS	2499944	2500140	.	-	0	Name=XP_031839334.1;ID=cds-XP_031839334.1;Dbxref=GeneID:116429929%2CGenbank:XP_031839334.1;Parent=rna-XM_031983474.1
NW_022339546.1	Gnomon	CDS	2499435	2499540	.	-	0	Name=XP_031839334.1;ID=cds-XP_031839334.1;Dbxref=GeneID:116429929%2CGenbank:XP_031839334.1;Parent=rna-XM_031983474.1
NW_022339546.1	Gnomon	CDS	2499210	2499370	.	-	0	Name=XP_031839334.1;ID=cds-XP_031839334.1;Dbxref=GeneID:116429929%2CGenbank:XP_031839334.1;Parent=rna-XM_031983474.1
NW_022339546.1	Gnomon	CDS	2498973	2499071	.	-	0	Name=XP_031839334.1;ID=cds-XP_031839334.1;Dbxref=GeneID:116429929%2CGenbank:XP_031839334.1;Parent=rna-XM_031983474.1
NW_022339546.1	Gnomon	CDS	2498724	2498896	.	-	0	Name=XP_031839334.1;ID=cds-XP_031839334.1;Dbxref=GeneID:116429929%2CGenbank:XP_031839334.1;Parent=rna-XM_031983474.1
NW_022339546.1	Gnomon	CDS	2498503	2498607	.	-	0	Name=XP_031839334.1;ID=cds-XP_031839334.1;Dbxref=GeneID:116429929%2CGenbank:XP_031839334.1;Parent=rna-XM_031983474.1
NW_022339546.1	Gnomon	mRNA	1728411	1817659	.	+	.	Name=XM_031986842.1;ID=rna-XM_031986842.1;Dbxref=GeneID:116431418%2CGenbank:XM_031986842.1;Parent=gene-LOC116431418
NW_022339546.1	Gnomon	transcript	1111239	1180405	.	-	.	Name=XR_004235631.1;ID=rna-XR_004235631.1;Dbxref=GeneID:116430053%2CGenbank:XR_004235631.1;Parent=gene-LOC116430053
NW_022339546.1	Gnomon	CDS	2188722	2188738	.	-	0	Name=XP_031840077.1;ID=cds-XP_031840077.1;Dbxref=GeneID:116430283%2CGenbank:XP_031840077.1;Parent=rna-XM_031984217.1
NW_022339546.1	Gnomon	CDS	2184213	2184579	.	-	0	Name=XP_031840077.1;ID=cds-XP_031840077.1;Dbxref=GeneID:116430283%2CGenbank:XP_031840077.1;Parent=rna-XM_031984217.1
NW_022339546.1	Gnomon	CDS	2183964	2184129	.	-	0	Name=XP_031840077.1;ID=cds-XP_031840077.1;Dbxref=GeneID:116430283%2CGenbank:XP_031840077.1;Parent=rna-XM_031984217.1
NW_022339546.1	Gnomon	CDS	2182988	2183703	.	-	0	Name=XP_031840077.1;ID=cds-XP_031840077.1;Dbxref=GeneID:116430283%2CGenbank:XP_031840077.1;Parent=rna-XM_031984217.1
NW_022339546.1	Gnomon	CDS	2182705	2182908	.	-	0	Name=XP_031840077.1;ID=cds-XP_031840077.1;Dbxref=GeneID:116430283%2CGenbank:XP_031840077.1;Parent=rna-XM_031984217.1
NW_022339546.1	Gnomon	CDS	2182382	2182501	.	-	0	Name=XP_031840077.1;ID=cds-XP_031840077.1;Dbxref=GeneID:116430283%2CGenbank:XP_031840077.1;Parent=rna-XM_031984217.1
NW_022339546.1	Gnomon	CDS	2182087	2182212	.	-	0	Name=XP_031840077.1;ID=cds-XP_031840077.1;Dbxref=GeneID:116430283%2CGenbank:XP_031840077.1;Parent=rna-XM_031984217.1
NW_022339546.1	Gnomon	exon	1323725	1323870	.	+	.	ID=exon-XM_031987052.1-1;Dbxref=GeneID:116431514%2CGenbank:XM_031987052.1;Parent=rna-XM_031987052.1
NW_022339546.1	Gnomon	exon	1326324	1326657	.	+	.	ID=exon-XM_031987052.1-4;Dbxref=GeneID:116431514%2CGenbank:XM_031987052.1;Parent=rna-XM_031987052.1
NW_022339546.1	Gnomon	exon	1326872	1327877	.	+	.	ID=exon-XM_031987052.1-5;Dbxref=GeneID:116431514%2CGenbank:XM_031987052.1;Parent=rna-XM_031987052.1
NW_022339546.1	Gnomon	exon	1324371	1324777	.	+	.	ID=exon-XM_031987052.1-2;Dbxref=GeneID:116431514%2CGenbank:XM_031987052.1;Parent=rna-XM_031987052.1
NW_022339546.1	Gnomon	exon	1325061	1326232	.	+	.	ID=exon-XM_031987052.1-3;Dbxref=GeneID:116431514%2CGenbank:XM_031987052.1;Parent=rna-XM_031987052.1
NW_022339546.1	Gnomon	exon	2182382	2182501	.	-	.	ID=exon-XM_031984192.1-6;Dbxref=GeneID:116430283%2CGenbank:XM_031984192.1;Parent=rna-XM_031984192.1
NW_022339546.1	Gnomon	exon	2181722	2182212	.	-	.	ID=exon-XM_031984192.1-7;Dbxref=GeneID:116430283%2CGenbank:XM_031984192.1;Parent=rna-XM_031984192.1
NW_022339546.1	Gnomon	mRNA	2500778	2504625	.	-	.	Name=XM_031983464.1;ID=rna-XM_031983464.1;Dbxref=GeneID:116429906%2CGenbank:XM_031983464.1;Parent=gene-LOC116429906
NW_022339546.1	Gnomon	CDS	650421	650495	.	-	0	Name=XP_031840568.1;ID=cds-XP_031840568.1;Dbxref=GeneID:116430481%2CGenbank:XP_031840568.1;Parent=rna-XM_031984708.1
NW_022339546.1	Gnomon	CDS	648098	650286	.	-	0	Name=XP_031840568.1;ID=cds-XP_031840568.1;Dbxref=GeneID:116430481%2CGenbank:XP_031840568.1;Parent=rna-XM_031984708.1
NW_022339546.1	Gnomon	CDS	647658	647944	.	-	0	Name=XP_031840568.1;ID=cds-XP_031840568.1;Dbxref=GeneID:116430481%2CGenbank:XP_031840568.1;Parent=rna-XM_031984708.1
NW_022339546.1	Gnomon	CDS	647410	647579	.	-	0	Name=XP_031840568.1;ID=cds-XP_031840568.1;Dbxref=GeneID:116430481%2CGenbank:XP_031840568.1;Parent=rna-XM_031984708.1
NW_022339546.1	Gnomon	exon	1500490	1500614	.	-	.	ID=exon-XM_031987586.1-1;Dbxref=GeneID:116431692%2CGenbank:XM_031987586.1;Parent=rna-XM_031987586.1
NW_022339546.1	Gnomon	exon	1490760	1491115	.	-	.	ID=exon-XM_031987586.1-2;Dbxref=GeneID:116431692%2CGenbank:XM_031987586.1;Parent=rna-XM_031987586.1
NW_022339546.1	Gnomon	exon	1461815	1461944	.	-	.	ID=exon-XM_031987586.1-3;Dbxref=GeneID:116431692%2CGenbank:XM_031987586.1;Parent=rna-XM_031987586.1
NW_022339546.1	Gnomon	exon	1460737	1460898	.	-	.	ID=exon-XM_031987586.1-4;Dbxref=GeneID:116431692%2CGenbank:XM_031987586.1;Parent=rna-XM_031987586.1
NW_022339546.1	Gnomon	exon	1450019	1450325	.	-	.	ID=exon-XM_031987586.1-5;Dbxref=GeneID:116431692%2CGenbank:XM_031987586.1;Parent=rna-XM_031987586.1
NW_022339546.1	Gnomon	exon	1446815	1447101	.	-	.	ID=exon-XM_031987586.1-6;Dbxref=GeneID:116431692%2CGenbank:XM_031987586.1;Parent=rna-XM_031987586.1
NW_022339546.1	Gnomon	exon	1446320	1446612	.	-	.	ID=exon-XM_031987586.1-7;Dbxref=GeneID:116431692%2CGenbank:XM_031987586.1;Parent=rna-XM_031987586.1
NW_022339546.1	Gnomon	mRNA	691797	693784	.	-	.	Name=XM_031984687.1;ID=rna-XM_031984687.1;Dbxref=GeneID:116430474%2CGenbank:XM_031984687.1;Parent=gene-LOC116430474
NW_022339546.1	Gnomon	CDS	839030	839165	.	+	0	Name=XP_031838746.1;ID=cds-XP_031838746.1;Dbxref=GeneID:116429662%2CGenbank:XP_031838746.1;Parent=rna-XM_031982886.1
NW_022339546.1	Gnomon	CDS	840217	845102	.	+	0	Name=XP_031838746.1;ID=cds-XP_031838746.1;Dbxref=GeneID:116429662%2CGenbank:XP_031838746.1;Parent=rna-XM_031982886.1
NW_022339546.1	Gnomon	CDS	845227	846247	.	+	0	Name=XP_031838746.1;ID=cds-XP_031838746.1;Dbxref=GeneID:116429662%2CGenbank:XP_031838746.1;Parent=rna-XM_031982886.1
NW_022339546.1	Gnomon	CDS	846328	846419	.	+	0	Name=XP_031838746.1;ID=cds-XP_031838746.1;Dbxref=GeneID:116429662%2CGenbank:XP_031838746.1;Parent=rna-XM_031982886.1
NW_022339546.1	Gnomon	CDS	846503	846607	.	+	0	Name=XP_031838746.1;ID=cds-XP_031838746.1;Dbxref=GeneID:116429662%2CGenbank:XP_031838746.1;Parent=rna-XM_031982886.1
NW_022339546.1	Gnomon	CDS	846717	846859	.	+	0	Name=XP_031838746.1;ID=cds-XP_031838746.1;Dbxref=GeneID:116429662%2CGenbank:XP_031838746.1;Parent=rna-XM_031982886.1
NW_022339546.1	Gnomon	CDS	847031	847089	.	+	0	Name=XP_031838746.1;ID=cds-XP_031838746.1;Dbxref=GeneID:116429662%2CGenbank:XP_031838746.1;Parent=rna-XM_031982886.1
NW_022339546.1	Gnomon	CDS	852736	853003	.	+	0	Name=XP_031838746.1;ID=cds-XP_031838746.1;Dbxref=GeneID:116429662%2CGenbank:XP_031838746.1;Parent=rna-XM_031982886.1
NW_022339546.1	Gnomon	CDS	853443	853625	.	+	0	Name=XP_031838746.1;ID=cds-XP_031838746.1;Dbxref=GeneID:116429662%2CGenbank:XP_031838746.1;Parent=rna-XM_031982886.1
NW_022339546.1	Gnomon	CDS	859219	859222	.	+	0	Name=XP_031838746.1;ID=cds-XP_031838746.1;Dbxref=GeneID:116429662%2CGenbank:XP_031838746.1;Parent=rna-XM_031982886.1
NW_022339546.1	Gnomon	CDS	1204507	1204546	.	-	0	Name=XP_031839479.1;ID=cds-XP_031839479.1;Dbxref=GeneID:116430011%2CGenbank:XP_031839479.1;Parent=rna-XM_031983619.1
NW_022339546.1	Gnomon	CDS	1204166	1204345	.	-	0	Name=XP_031839479.1;ID=cds-XP_031839479.1;Dbxref=GeneID:116430011%2CGenbank:XP_031839479.1;Parent=rna-XM_031983619.1
NW_022339546.1	Gnomon	CDS	1203320	1203713	.	-	0	Name=XP_031839479.1;ID=cds-XP_031839479.1;Dbxref=GeneID:116430011%2CGenbank:XP_031839479.1;Parent=rna-XM_031983619.1
NW_022339546.1	Gnomon	CDS	1203048	1203251	.	-	0	Name=XP_031839479.1;ID=cds-XP_031839479.1;Dbxref=GeneID:116430011%2CGenbank:XP_031839479.1;Parent=rna-XM_031983619.1
NW_022339546.1	Gnomon	CDS	1202873	1202978	.	-	0	Name=XP_031839479.1;ID=cds-XP_031839479.1;Dbxref=GeneID:116430011%2CGenbank:XP_031839479.1;Parent=rna-XM_031983619.1
NW_022339546.1	Gnomon	exon	750711	750991	.	+	.	ID=exon-XM_031985465.1-11;Dbxref=GeneID:116430840%2CGenbank:XM_031985465.1;Parent=rna-XM_031985465.1
NW_022339546.1	Gnomon	exon	751068	751257	.	+	.	ID=exon-XM_031985465.1-12;Dbxref=GeneID:116430840%2CGenbank:XM_031985465.1;Parent=rna-XM_031985465.1
NW_022339546.1	Gnomon	exon	750484	750601	.	+	.	ID=exon-XM_031985465.1-10;Dbxref=GeneID:116430840%2CGenbank:XM_031985465.1;Parent=rna-XM_031985465.1
NW_022339546.1	Gnomon	exon	751344	751653	.	+	.	ID=exon-XM_031985465.1-13;Dbxref=GeneID:116430840%2CGenbank:XM_031985465.1;Parent=rna-XM_031985465.1
NW_022339546.1	Gnomon	mRNA	1894597	1897476	.	-	.	Name=XM_031985036.1;ID=rna-XM_031985036.1;Dbxref=GeneID:116430617%2CGenbank:XM_031985036.1;Parent=gene-LOC116430617
NW_022339546.1	Gnomon	mRNA	1304567	1319280	.	+	.	Name=XM_031987181.1;ID=rna-XM_031987181.1;Dbxref=GeneID:116431522%2CGenbank:XM_031987181.1;Parent=gene-LOC116431522
NW_022339546.1	Gnomon	mRNA	1446320	1500614	.	-	.	Name=XM_031987577.1;ID=rna-XM_031987577.1;Dbxref=GeneID:116431692%2CGenbank:XM_031987577.1;Parent=gene-LOC116431692
NW_022339546.1	Gnomon	mRNA	1265040	1323211	.	-	.	Name=XM_031986989.1;ID=rna-XM_031986989.1;Dbxref=GeneID:116431473%2CGenbank:XM_031986989.1;Parent=gene-LOC116431473
NW_022339546.1	Gnomon	exon	1558876	1559145	.	-	.	ID=exon-XM_031987421.1-8;Dbxref=GeneID:116431653%2CGenbank:XM_031987421.1;Parent=rna-XM_031987421.1
NW_022339546.1	Gnomon	exon	1559871	1560199	.	-	.	ID=exon-XM_031987421.1-6;Dbxref=GeneID:116431653%2CGenbank:XM_031987421.1;Parent=rna-XM_031987421.1
NW_022339546.1	Gnomon	exon	1559219	1559320	.	-	.	ID=exon-XM_031987421.1-7;Dbxref=GeneID:116431653%2CGenbank:XM_031987421.1;Parent=rna-XM_031987421.1
NW_022339546.1	Gnomon	exon	1560525	1560661	.	-	.	ID=exon-XM_031987421.1-4;Dbxref=GeneID:116431653%2CGenbank:XM_031987421.1;Parent=rna-XM_031987421.1
NW_022339546.1	Gnomon	exon	1560278	1560444	.	-	.	ID=exon-XM_031987421.1-5;Dbxref=GeneID:116431653%2CGenbank:XM_031987421.1;Parent=rna-XM_031987421.1
NW_022339546.1	Gnomon	exon	1561757	1561984	.	-	.	ID=exon-XM_031987421.1-2;Dbxref=GeneID:116431653%2CGenbank:XM_031987421.1;Parent=rna-XM_031987421.1
NW_022339546.1	Gnomon	exon	1561072	1561280	.	-	.	ID=exon-XM_031987421.1-3;Dbxref=GeneID:116431653%2CGenbank:XM_031987421.1;Parent=rna-XM_031987421.1
NW_022339546.1	Gnomon	exon	1562992	1563187	.	-	.	ID=exon-XM_031987421.1-1;Dbxref=GeneID:116431653%2CGenbank:XM_031987421.1;Parent=rna-XM_031987421.1
NW_022339546.1	Gnomon	exon	847760	847816	.	+	.	ID=exon-XM_031982878.1-9;Dbxref=GeneID:116429662%2CGenbank:XM_031982878.1;Parent=rna-XM_031982878.1
NW_022339546.1	Gnomon	exon	846328	846419	.	+	.	ID=exon-XM_031982878.1-5;Dbxref=GeneID:116429662%2CGenbank:XM_031982878.1;Parent=rna-XM_031982878.1
NW_022339546.1	Gnomon	exon	846503	846607	.	+	.	ID=exon-XM_031982878.1-6;Dbxref=GeneID:116429662%2CGenbank:XM_031982878.1;Parent=rna-XM_031982878.1
NW_022339546.1	Gnomon	exon	846717	846859	.	+	.	ID=exon-XM_031982878.1-7;Dbxref=GeneID:116429662%2CGenbank:XM_031982878.1;Parent=rna-XM_031982878.1
NW_022339546.1	Gnomon	exon	847031	847089	.	+	.	ID=exon-XM_031982878.1-8;Dbxref=GeneID:116429662%2CGenbank:XM_031982878.1;Parent=rna-XM_031982878.1
NW_022339546.1	Gnomon	exon	822794	822956	.	+	.	ID=exon-XM_031982878.1-1;Dbxref=GeneID:116429662%2CGenbank:XM_031982878.1;Parent=rna-XM_031982878.1
NW_022339546.1	Gnomon	exon	838977	839165	.	+	.	ID=exon-XM_031982878.1-2;Dbxref=GeneID:116429662%2CGenbank:XM_031982878.1;Parent=rna-XM_031982878.1
NW_022339546.1	Gnomon	exon	840217	845102	.	+	.	ID=exon-XM_031982878.1-3;Dbxref=GeneID:116429662%2CGenbank:XM_031982878.1;Parent=rna-XM_031982878.1
NW_022339546.1	Gnomon	exon	845227	846247	.	+	.	ID=exon-XM_031982878.1-4;Dbxref=GeneID:116429662%2CGenbank:XM_031982878.1;Parent=rna-XM_031982878.1
NW_022339546.1	Gnomon	exon	2186271	2186628	.	-	.	ID=exon-XM_031984192.1-1;Dbxref=GeneID:116430283%2CGenbank:XM_031984192.1;Parent=rna-XM_031984192.1
NW_022339546.1	Gnomon	exon	2184213	2184579	.	-	.	ID=exon-XM_031984192.1-2;Dbxref=GeneID:116430283%2CGenbank:XM_031984192.1;Parent=rna-XM_031984192.1
NW_022339546.1	Gnomon	exon	2183964	2184129	.	-	.	ID=exon-XM_031984192.1-3;Dbxref=GeneID:116430283%2CGenbank:XM_031984192.1;Parent=rna-XM_031984192.1
NW_022339546.1	Gnomon	exon	2182988	2183703	.	-	.	ID=exon-XM_031984192.1-4;Dbxref=GeneID:116430283%2CGenbank:XM_031984192.1;Parent=rna-XM_031984192.1
NW_022339546.1	Gnomon	mRNA	1406666	1413873	.	+	.	Name=XM_031983224.1;ID=rna-XM_031983224.1;Dbxref=GeneID:116429838%2CGenbank:XM_031983224.1;Parent=gene-LOC116429838
NW_022339546.1	Gnomon	exon	2182705	2182908	.	-	.	ID=exon-XM_031984192.1-5;Dbxref=GeneID:116430283%2CGenbank:XM_031984192.1;Parent=rna-XM_031984192.1
NW_022339546.1	Gnomon	CDS	2526695	2526960	.	-	0	Name=XP_031842374.1;ID=cds-XP_031842374.1;Dbxref=GeneID:116431290%2CGenbank:XP_031842374.1;Parent=rna-XM_031986514.1
NW_022339546.1	Gnomon	CDS	2525630	2526041	.	-	0	Name=XP_031842374.1;ID=cds-XP_031842374.1;Dbxref=GeneID:116431290%2CGenbank:XP_031842374.1;Parent=rna-XM_031986514.1
NW_022339546.1	Gnomon	CDS	2522656	2522809	.	-	0	Name=XP_031842374.1;ID=cds-XP_031842374.1;Dbxref=GeneID:116431290%2CGenbank:XP_031842374.1;Parent=rna-XM_031986514.1
NW_022339546.1	Gnomon	CDS	2522068	2522245	.	-	0	Name=XP_031842374.1;ID=cds-XP_031842374.1;Dbxref=GeneID:116431290%2CGenbank:XP_031842374.1;Parent=rna-XM_031986514.1
NW_022339546.1	Gnomon	CDS	2521406	2521571	.	-	0	Name=XP_031842374.1;ID=cds-XP_031842374.1;Dbxref=GeneID:116431290%2CGenbank:XP_031842374.1;Parent=rna-XM_031986514.1
NW_022339546.1	Gnomon	CDS	2517857	2520910	.	-	0	Name=XP_031842374.1;ID=cds-XP_031842374.1;Dbxref=GeneID:116431290%2CGenbank:XP_031842374.1;Parent=rna-XM_031986514.1
NW_022339546.1	Gnomon	exon	1366710	1366884	.	-	.	ID=exon-XR_004235885.1-3;Dbxref=GeneID:116431234%2CGenbank:XR_004235885.1;Parent=rna-XR_004235885.1
NW_022339546.1	Gnomon	exon	1366333	1366622	.	-	.	ID=exon-XR_004235885.1-4;Dbxref=GeneID:116431234%2CGenbank:XR_004235885.1;Parent=rna-XR_004235885.1
NW_022339546.1	Gnomon	exon	1366035	1366215	.	-	.	ID=exon-XR_004235885.1-5;Dbxref=GeneID:116431234%2CGenbank:XR_004235885.1;Parent=rna-XR_004235885.1
NW_022339546.1	Gnomon	exon	1363869	1365071	.	-	.	ID=exon-XR_004235885.1-6;Dbxref=GeneID:116431234%2CGenbank:XR_004235885.1;Parent=rna-XR_004235885.1
NW_022339546.1	Gnomon	exon	1376934	1377099	.	-	.	ID=exon-XR_004235885.1-1;Dbxref=GeneID:116431234%2CGenbank:XR_004235885.1;Parent=rna-XR_004235885.1
NW_022339546.1	Gnomon	exon	1366964	1367099	.	-	.	ID=exon-XR_004235885.1-2;Dbxref=GeneID:116431234%2CGenbank:XR_004235885.1;Parent=rna-XR_004235885.1
NW_022339546.1	Gnomon	exon	1363118	1363321	.	-	.	ID=exon-XR_004235885.1-7;Dbxref=GeneID:116431234%2CGenbank:XR_004235885.1;Parent=rna-XR_004235885.1
NW_022339546.1	Gnomon	exon	1362928	1363045	.	-	.	ID=exon-XR_004235885.1-8;Dbxref=GeneID:116431234%2CGenbank:XR_004235885.1;Parent=rna-XR_004235885.1
NW_022339546.1	Gnomon	exon	1362377	1362470	.	-	.	ID=exon-XR_004235885.1-9;Dbxref=GeneID:116431234%2CGenbank:XR_004235885.1;Parent=rna-XR_004235885.1
NW_022339546.1	Gnomon	exon	553154	553297	.	+	.	ID=exon-XM_031983006.1-9;Dbxref=GeneID:116429729%2CGenbank:XM_031983006.1;Parent=rna-XM_031983006.1
NW_022339546.1	Gnomon	exon	551616	551723	.	+	.	ID=exon-XM_031983006.1-7;Dbxref=GeneID:116429729%2CGenbank:XM_031983006.1;Parent=rna-XM_031983006.1
NW_022339546.1	Gnomon	exon	552139	552307	.	+	.	ID=exon-XM_031983006.1-8;Dbxref=GeneID:116429729%2CGenbank:XM_031983006.1;Parent=rna-XM_031983006.1
NW_022339546.1	Gnomon	exon	550394	550630	.	+	.	ID=exon-XM_031983006.1-5;Dbxref=GeneID:116429729%2CGenbank:XM_031983006.1;Parent=rna-XM_031983006.1
NW_022339546.1	Gnomon	exon	551113	551315	.	+	.	ID=exon-XM_031983006.1-6;Dbxref=GeneID:116429729%2CGenbank:XM_031983006.1;Parent=rna-XM_031983006.1
NW_022339546.1	Gnomon	exon	549361	549554	.	+	.	ID=exon-XM_031983006.1-3;Dbxref=GeneID:116429729%2CGenbank:XM_031983006.1;Parent=rna-XM_031983006.1
NW_022339546.1	Gnomon	exon	549710	549843	.	+	.	ID=exon-XM_031983006.1-4;Dbxref=GeneID:116429729%2CGenbank:XM_031983006.1;Parent=rna-XM_031983006.1
NW_022339546.1	Gnomon	exon	542151	542501	.	+	.	ID=exon-XM_031983006.1-1;Dbxref=GeneID:116429729%2CGenbank:XM_031983006.1;Parent=rna-XM_031983006.1
NW_022339546.1	Gnomon	exon	547988	548187	.	+	.	ID=exon-XM_031983006.1-2;Dbxref=GeneID:116429729%2CGenbank:XM_031983006.1;Parent=rna-XM_031983006.1
NW_022339546.1	Gnomon	mRNA	772904	782449	.	-	.	Name=XM_031985668.1;ID=rna-XM_031985668.1;Dbxref=GeneID:116430922%2CGenbank:XM_031985668.1;Parent=gene-LOC116430922
NW_022339546.1	Gnomon	exon	1633315	1634093	.	-	.	ID=exon-XM_031986092.1-1;Dbxref=GeneID:116431102%2CGenbank:XM_031986092.1;Parent=rna-XM_031986092.1
NW_022339546.1	Gnomon	exon	1631506	1631671	.	-	.	ID=exon-XM_031986092.1-2;Dbxref=GeneID:116431102%2CGenbank:XM_031986092.1;Parent=rna-XM_031986092.1
NW_022339546.1	Gnomon	exon	1630910	1631080	.	-	.	ID=exon-XM_031986092.1-3;Dbxref=GeneID:116431102%2CGenbank:XM_031986092.1;Parent=rna-XM_031986092.1
NW_022339546.1	Gnomon	exon	1630174	1630639	.	-	.	ID=exon-XM_031986092.1-4;Dbxref=GeneID:116431102%2CGenbank:XM_031986092.1;Parent=rna-XM_031986092.1
NW_022339546.1	Gnomon	exon	1817180	1817659	.	+	.	ID=exon-XM_031986842.1-8;Dbxref=GeneID:116431418%2CGenbank:XM_031986842.1;Parent=rna-XM_031986842.1
NW_022339546.1	Gnomon	exon	1807766	1808003	.	+	.	ID=exon-XM_031986842.1-6;Dbxref=GeneID:116431418%2CGenbank:XM_031986842.1;Parent=rna-XM_031986842.1
NW_022339546.1	Gnomon	exon	1808075	1808268	.	+	.	ID=exon-XM_031986842.1-7;Dbxref=GeneID:116431418%2CGenbank:XM_031986842.1;Parent=rna-XM_031986842.1
NW_022339546.1	Gnomon	exon	1806277	1806315	.	+	.	ID=exon-XM_031986842.1-4;Dbxref=GeneID:116431418%2CGenbank:XM_031986842.1;Parent=rna-XM_031986842.1
NW_022339546.1	Gnomon	exon	1806846	1806956	.	+	.	ID=exon-XM_031986842.1-5;Dbxref=GeneID:116431418%2CGenbank:XM_031986842.1;Parent=rna-XM_031986842.1
NW_022339546.1	Gnomon	exon	1803689	1803900	.	+	.	ID=exon-XM_031986842.1-2;Dbxref=GeneID:116431418%2CGenbank:XM_031986842.1;Parent=rna-XM_031986842.1
NW_022339546.1	Gnomon	exon	1805455	1805538	.	+	.	ID=exon-XM_031986842.1-3;Dbxref=GeneID:116431418%2CGenbank:XM_031986842.1;Parent=rna-XM_031986842.1
NW_022339546.1	Gnomon	exon	1728411	1731684	.	+	.	ID=exon-XM_031986842.1-1;Dbxref=GeneID:116431418%2CGenbank:XM_031986842.1;Parent=rna-XM_031986842.1
NW_022339546.1	RefSeq	region	1	2631566	.	+	.	Name=Unknown;ID=NW_022339546.1:1..2631566;Dbxref=taxon:2448451
NW_022339546.1	Gnomon	CDS	1540780	1541061	.	-	0	Name=XP_031843212.1;ID=cds-XP_031843212.1;Dbxref=GeneID:116431627%2CGenbank:XP_031843212.1;Parent=rna-XM_031987352.1
NW_022339546.1	Gnomon	CDS	1540497	1540708	.	-	0	Name=XP_031843212.1;ID=cds-XP_031843212.1;Dbxref=GeneID:116431627%2CGenbank:XP_031843212.1;Parent=rna-XM_031987352.1
NW_022339546.1	Gnomon	CDS	1539307	1540414	.	-	0	Name=XP_031843212.1;ID=cds-XP_031843212.1;Dbxref=GeneID:116431627%2CGenbank:XP_031843212.1;Parent=rna-XM_031987352.1
NW_022339546.1	Gnomon	exon	1345292	1345547	.	-	.	ID=exon-XR_004235907.1-1;Dbxref=GeneID:116431359%2CGenbank:XR_004235907.1;Parent=rna-XR_004235907.1
NW_022339546.1	Gnomon	exon	1344751	1344855	.	-	.	ID=exon-XR_004235907.1-2;Dbxref=GeneID:116431359%2CGenbank:XR_004235907.1;Parent=rna-XR_004235907.1
NW_022339546.1	Gnomon	exon	1344404	1344602	.	-	.	ID=exon-XR_004235907.1-3;Dbxref=GeneID:116431359%2CGenbank:XR_004235907.1;Parent=rna-XR_004235907.1
NW_022339546.1	Gnomon	exon	1343955	1344080	.	-	.	ID=exon-XR_004235907.1-4;Dbxref=GeneID:116431359%2CGenbank:XR_004235907.1;Parent=rna-XR_004235907.1
NW_022339546.1	Gnomon	exon	1343718	1343879	.	-	.	ID=exon-XR_004235907.1-5;Dbxref=GeneID:116431359%2CGenbank:XR_004235907.1;Parent=rna-XR_004235907.1
NW_022339546.1	Gnomon	exon	1343448	1343632	.	-	.	ID=exon-XR_004235907.1-6;Dbxref=GeneID:116431359%2CGenbank:XR_004235907.1;Parent=rna-XR_004235907.1
NW_022339546.1	Gnomon	exon	1343217	1343375	.	-	.	ID=exon-XR_004235907.1-7;Dbxref=GeneID:116431359%2CGenbank:XR_004235907.1;Parent=rna-XR_004235907.1
NW_022339546.1	Gnomon	exon	1342923	1343147	.	-	.	ID=exon-XR_004235907.1-8;Dbxref=GeneID:116431359%2CGenbank:XR_004235907.1;Parent=rna-XR_004235907.1
NW_022339546.1	Gnomon	exon	1342647	1342850	.	-	.	ID=exon-XR_004235907.1-9;Dbxref=GeneID:116431359%2CGenbank:XR_004235907.1;Parent=rna-XR_004235907.1
NW_022339546.1	Gnomon	exon	109912	110069	.	-	.	ID=exon-XM_031985253.1-3;Dbxref=GeneID:116430699%2CGenbank:XM_031985253.1;Parent=rna-XM_031985253.1
NW_022339546.1	Gnomon	exon	109605	109746	.	-	.	ID=exon-XM_031985253.1-4;Dbxref=GeneID:116430699%2CGenbank:XM_031985253.1;Parent=rna-XM_031985253.1
NW_022339546.1	Gnomon	exon	113557	113585	.	-	.	ID=exon-XM_031985253.1-1;Dbxref=GeneID:116430699%2CGenbank:XM_031985253.1;Parent=rna-XM_031985253.1
NW_022339546.1	Gnomon	exon	110148	110244	.	-	.	ID=exon-XM_031985253.1-2;Dbxref=GeneID:116430699%2CGenbank:XM_031985253.1;Parent=rna-XM_031985253.1
NW_022339546.1	Gnomon	exon	108525	108864	.	-	.	ID=exon-XM_031985253.1-7;Dbxref=GeneID:116430699%2CGenbank:XM_031985253.1;Parent=rna-XM_031985253.1
NW_022339546.1	Gnomon	exon	106944	107068	.	-	.	ID=exon-XM_031985253.1-8;Dbxref=GeneID:116430699%2CGenbank:XM_031985253.1;Parent=rna-XM_031985253.1
NW_022339546.1	Gnomon	exon	109310	109523	.	-	.	ID=exon-XM_031985253.1-5;Dbxref=GeneID:116430699%2CGenbank:XM_031985253.1;Parent=rna-XM_031985253.1
NW_022339546.1	Gnomon	exon	108948	109221	.	-	.	ID=exon-XM_031985253.1-6;Dbxref=GeneID:116430699%2CGenbank:XM_031985253.1;Parent=rna-XM_031985253.1
NW_022339546.1	Gnomon	mRNA	1856476	2173447	.	+	.	Name=XM_031984934.1;ID=rna-XM_031984934.1;Dbxref=GeneID:116430573%2CGenbank:XM_031984934.1;Parent=gene-LOC116430573
NW_022339546.1	Gnomon	mRNA	1006850	1010791	.	-	.	Name=XM_031984099.1;ID=rna-XM_031984099.1;Dbxref=GeneID:116430244%2CGenbank:XM_031984099.1;Parent=gene-LOC116430244
NW_022339546.1	Gnomon	CDS	1347993	1348139	.	-	0	Name=XP_031842624.1;ID=cds-XP_031842624.1;Dbxref=GeneID:116431399%2CGenbank:XP_031842624.1;Parent=rna-XM_031986764.1
NW_022339546.1	Gnomon	CDS	1347195	1347905	.	-	0	Name=XP_031842624.1;ID=cds-XP_031842624.1;Dbxref=GeneID:116431399%2CGenbank:XP_031842624.1;Parent=rna-XM_031986764.1
NW_022339546.1	Gnomon	transcript	1111239	1180409	.	-	.	Name=XR_004235633.1;ID=rna-XR_004235633.1;Dbxref=GeneID:116430053%2CGenbank:XR_004235633.1;Parent=gene-LOC116430053
NW_022339546.1	Gnomon	mRNA	864133	877145	.	+	.	Name=XM_031983125.1;ID=rna-XM_031983125.1;Dbxref=GeneID:116429788%2CGenbank:XM_031983125.1;Parent=gene-LOC116429788
NW_022339546.1	Gnomon	mRNA	1313695	1319280	.	+	.	Name=XM_031987086.1;ID=rna-XM_031987086.1;Dbxref=GeneID:116431522%2CGenbank:XM_031987086.1;Parent=gene-LOC116431522
NW_022339546.1	Gnomon	exon	1346103	1346534	.	-	.	ID=exon-XM_031986696.1-1;Dbxref=GeneID:116431359%2CGenbank:XM_031986696.1;Parent=rna-XM_031986696.1
NW_022339546.1	Gnomon	exon	1344751	1344855	.	-	.	ID=exon-XM_031986696.1-2;Dbxref=GeneID:116431359%2CGenbank:XM_031986696.1;Parent=rna-XM_031986696.1
NW_022339546.1	Gnomon	exon	1343718	1343879	.	-	.	ID=exon-XM_031986696.1-5;Dbxref=GeneID:116431359%2CGenbank:XM_031986696.1;Parent=rna-XM_031986696.1
NW_022339546.1	Gnomon	exon	1343448	1343632	.	-	.	ID=exon-XM_031986696.1-6;Dbxref=GeneID:116431359%2CGenbank:XM_031986696.1;Parent=rna-XM_031986696.1
NW_022339546.1	Gnomon	exon	1344404	1344599	.	-	.	ID=exon-XM_031986696.1-3;Dbxref=GeneID:116431359%2CGenbank:XM_031986696.1;Parent=rna-XM_031986696.1
NW_022339546.1	Gnomon	exon	1343955	1344080	.	-	.	ID=exon-XM_031986696.1-4;Dbxref=GeneID:116431359%2CGenbank:XM_031986696.1;Parent=rna-XM_031986696.1
NW_022339546.1	Gnomon	exon	1342647	1342850	.	-	.	ID=exon-XM_031986696.1-9;Dbxref=GeneID:116431359%2CGenbank:XM_031986696.1;Parent=rna-XM_031986696.1
NW_022339546.1	Gnomon	exon	1343217	1343375	.	-	.	ID=exon-XM_031986696.1-7;Dbxref=GeneID:116431359%2CGenbank:XM_031986696.1;Parent=rna-XM_031986696.1
NW_022339546.1	Gnomon	exon	1342923	1343147	.	-	.	ID=exon-XM_031986696.1-8;Dbxref=GeneID:116431359%2CGenbank:XM_031986696.1;Parent=rna-XM_031986696.1
NW_022339546.1	Gnomon	CDS	562397	562465	.	-	0	Name=XP_031838940.1;ID=cds-XP_031838940.1;Dbxref=GeneID:116429769%2CGenbank:XP_031838940.1;Parent=rna-XM_031983080.1
NW_022339546.1	Gnomon	CDS	561230	561419	.	-	0	Name=XP_031838940.1;ID=cds-XP_031838940.1;Dbxref=GeneID:116429769%2CGenbank:XP_031838940.1;Parent=rna-XM_031983080.1
NW_022339546.1	Gnomon	CDS	560543	560705	.	-	0	Name=XP_031838940.1;ID=cds-XP_031838940.1;Dbxref=GeneID:116429769%2CGenbank:XP_031838940.1;Parent=rna-XM_031983080.1
NW_022339546.1	Gnomon	CDS	559938	560146	.	-	0	Name=XP_031838940.1;ID=cds-XP_031838940.1;Dbxref=GeneID:116429769%2CGenbank:XP_031838940.1;Parent=rna-XM_031983080.1
NW_022339546.1	Gnomon	CDS	559266	559468	.	-	0	Name=XP_031838940.1;ID=cds-XP_031838940.1;Dbxref=GeneID:116429769%2CGenbank:XP_031838940.1;Parent=rna-XM_031983080.1
NW_022339546.1	Gnomon	CDS	558500	558554	.	-	0	Name=XP_031838940.1;ID=cds-XP_031838940.1;Dbxref=GeneID:116429769%2CGenbank:XP_031838940.1;Parent=rna-XM_031983080.1
NW_022339546.1	Gnomon	CDS	557879	557994	.	-	0	Name=XP_031838940.1;ID=cds-XP_031838940.1;Dbxref=GeneID:116429769%2CGenbank:XP_031838940.1;Parent=rna-XM_031983080.1
NW_022339546.1	Gnomon	CDS	1076218	1076293	.	+	0	Name=XP_031840468.1;ID=cds-XP_031840468.1;Dbxref=GeneID:116430446%2CGenbank:XP_031840468.1;Parent=rna-XM_031984608.1
NW_022339546.1	Gnomon	CDS	1078300	1078642	.	+	0	Name=XP_031840468.1;ID=cds-XP_031840468.1;Dbxref=GeneID:116430446%2CGenbank:XP_031840468.1;Parent=rna-XM_031984608.1
NW_022339546.1	Gnomon	CDS	1078727	1078748	.	+	0	Name=XP_031840468.1;ID=cds-XP_031840468.1;Dbxref=GeneID:116430446%2CGenbank:XP_031840468.1;Parent=rna-XM_031984608.1
NW_022339546.1	Gnomon	exon	1542606	1542739	.	-	.	ID=exon-XM_031987370.1-1;Dbxref=GeneID:116431627%2CGenbank:XM_031987370.1;Parent=rna-XM_031987370.1
NW_022339546.1	Gnomon	exon	1542225	1542529	.	-	.	ID=exon-XM_031987370.1-2;Dbxref=GeneID:116431627%2CGenbank:XM_031987370.1;Parent=rna-XM_031987370.1
NW_022339546.1	Gnomon	exon	1540497	1540708	.	-	.	ID=exon-XM_031987370.1-5;Dbxref=GeneID:116431627%2CGenbank:XM_031987370.1;Parent=rna-XM_031987370.1
NW_022339546.1	Gnomon	exon	1536965	1540414	.	-	.	ID=exon-XM_031987370.1-6;Dbxref=GeneID:116431627%2CGenbank:XM_031987370.1;Parent=rna-XM_031987370.1
NW_022339546.1	Gnomon	CDS	1900338	1900379	.	-	0	Name=XP_031840958.1;ID=cds-XP_031840958.1;Dbxref=GeneID:116430648%2CGenbank:XP_031840958.1;Parent=rna-XM_031985098.1
NW_022339546.1	Gnomon	CDS	1899858	1899957	.	-	0	Name=XP_031840958.1;ID=cds-XP_031840958.1;Dbxref=GeneID:116430648%2CGenbank:XP_031840958.1;Parent=rna-XM_031985098.1
NW_022339546.1	Gnomon	CDS	1899289	1899404	.	-	0	Name=XP_031840958.1;ID=cds-XP_031840958.1;Dbxref=GeneID:116430648%2CGenbank:XP_031840958.1;Parent=rna-XM_031985098.1
NW_022339546.1	Gnomon	CDS	1899115	1899223	.	-	0	Name=XP_031840958.1;ID=cds-XP_031840958.1;Dbxref=GeneID:116430648%2CGenbank:XP_031840958.1;Parent=rna-XM_031985098.1
NW_022339546.1	Gnomon	CDS	1898459	1898535	.	-	0	Name=XP_031840958.1;ID=cds-XP_031840958.1;Dbxref=GeneID:116430648%2CGenbank:XP_031840958.1;Parent=rna-XM_031985098.1
NW_022339546.1	Gnomon	exon	1542061	1542159	.	-	.	ID=exon-XM_031987370.1-3;Dbxref=GeneID:116431627%2CGenbank:XM_031987370.1;Parent=rna-XM_031987370.1
NW_022339546.1	Gnomon	exon	1540780	1541246	.	-	.	ID=exon-XM_031987370.1-4;Dbxref=GeneID:116431627%2CGenbank:XM_031987370.1;Parent=rna-XM_031987370.1
NW_022339546.1	Gnomon	mRNA	1197724	1202587	.	+	.	Name=XM_031983854.1;ID=rna-XM_031983854.1;Dbxref=GeneID:116430135%2CGenbank:XM_031983854.1;Parent=gene-LOC116430135
NW_022339546.1	Gnomon	exon	1499405	1499655	.	-	.	ID=exon-XM_031987487.1-1;Dbxref=GeneID:116431692%2CGenbank:XM_031987487.1;Parent=rna-XM_031987487.1
NW_022339546.1	Gnomon	exon	1490760	1491115	.	-	.	ID=exon-XM_031987487.1-2;Dbxref=GeneID:116431692%2CGenbank:XM_031987487.1;Parent=rna-XM_031987487.1
NW_022339546.1	Gnomon	exon	1461815	1461944	.	-	.	ID=exon-XM_031987487.1-3;Dbxref=GeneID:116431692%2CGenbank:XM_031987487.1;Parent=rna-XM_031987487.1
NW_022339546.1	Gnomon	exon	1460737	1460898	.	-	.	ID=exon-XM_031987487.1-4;Dbxref=GeneID:116431692%2CGenbank:XM_031987487.1;Parent=rna-XM_031987487.1
NW_022339546.1	Gnomon	exon	1450019	1450325	.	-	.	ID=exon-XM_031987487.1-5;Dbxref=GeneID:116431692%2CGenbank:XM_031987487.1;Parent=rna-XM_031987487.1
NW_022339546.1	Gnomon	exon	1446815	1447131	.	-	.	ID=exon-XM_031987487.1-6;Dbxref=GeneID:116431692%2CGenbank:XM_031987487.1;Parent=rna-XM_031987487.1
NW_022339546.1	Gnomon	exon	1446320	1446612	.	-	.	ID=exon-XM_031987487.1-7;Dbxref=GeneID:116431692%2CGenbank:XM_031987487.1;Parent=rna-XM_031987487.1
NW_022339546.1	Gnomon	CDS	839030	839165	.	+	0	Name=XP_031838700.1;ID=cds-XP_031838700.1;Dbxref=GeneID:116429662%2CGenbank:XP_031838700.1;Parent=rna-XM_031982840.1
NW_022339546.1	Gnomon	CDS	840217	845102	.	+	0	Name=XP_031838700.1;ID=cds-XP_031838700.1;Dbxref=GeneID:116429662%2CGenbank:XP_031838700.1;Parent=rna-XM_031982840.1
NW_022339546.1	Gnomon	CDS	845227	846247	.	+	0	Name=XP_031838700.1;ID=cds-XP_031838700.1;Dbxref=GeneID:116429662%2CGenbank:XP_031838700.1;Parent=rna-XM_031982840.1
NW_022339546.1	Gnomon	CDS	846328	846419	.	+	0	Name=XP_031838700.1;ID=cds-XP_031838700.1;Dbxref=GeneID:116429662%2CGenbank:XP_031838700.1;Parent=rna-XM_031982840.1
NW_022339546.1	Gnomon	CDS	846503	846607	.	+	0	Name=XP_031838700.1;ID=cds-XP_031838700.1;Dbxref=GeneID:116429662%2CGenbank:XP_031838700.1;Parent=rna-XM_031982840.1
NW_022339546.1	Gnomon	CDS	846717	846859	.	+	0	Name=XP_031838700.1;ID=cds-XP_031838700.1;Dbxref=GeneID:116429662%2CGenbank:XP_031838700.1;Parent=rna-XM_031982840.1
NW_022339546.1	Gnomon	CDS	847031	847089	.	+	0	Name=XP_031838700.1;ID=cds-XP_031838700.1;Dbxref=GeneID:116429662%2CGenbank:XP_031838700.1;Parent=rna-XM_031982840.1
NW_022339546.1	Gnomon	CDS	847760	847816	.	+	0	Name=XP_031838700.1;ID=cds-XP_031838700.1;Dbxref=GeneID:116429662%2CGenbank:XP_031838700.1;Parent=rna-XM_031982840.1
NW_022339546.1	Gnomon	CDS	849128	849229	.	+	0	Name=XP_031838700.1;ID=cds-XP_031838700.1;Dbxref=GeneID:116429662%2CGenbank:XP_031838700.1;Parent=rna-XM_031982840.1
NW_022339546.1	Gnomon	CDS	851965	852120	.	+	0	Name=XP_031838700.1;ID=cds-XP_031838700.1;Dbxref=GeneID:116429662%2CGenbank:XP_031838700.1;Parent=rna-XM_031982840.1
NW_022339546.1	Gnomon	CDS	852736	853003	.	+	0	Name=XP_031838700.1;ID=cds-XP_031838700.1;Dbxref=GeneID:116429662%2CGenbank:XP_031838700.1;Parent=rna-XM_031982840.1
NW_022339546.1	Gnomon	CDS	853443	853625	.	+	0	Name=XP_031838700.1;ID=cds-XP_031838700.1;Dbxref=GeneID:116429662%2CGenbank:XP_031838700.1;Parent=rna-XM_031982840.1
NW_022339546.1	Gnomon	CDS	859219	859222	.	+	0	Name=XP_031838700.1;ID=cds-XP_031838700.1;Dbxref=GeneID:116429662%2CGenbank:XP_031838700.1;Parent=rna-XM_031982840.1
NW_022339546.1	Gnomon	exon	532629	532769	.	-	.	ID=exon-XM_031982996.1-8;Dbxref=GeneID:116429717%2CGenbank:XM_031982996.1;Parent=rna-XM_031982996.1
NW_022339546.1	Gnomon	exon	530520	531639	.	-	.	ID=exon-XM_031982996.1-9;Dbxref=GeneID:116429717%2CGenbank:XM_031982996.1;Parent=rna-XM_031982996.1
NW_022339546.1	Gnomon	exon	536468	537512	.	-	.	ID=exon-XM_031982996.1-1;Dbxref=GeneID:116429717%2CGenbank:XM_031982996.1;Parent=rna-XM_031982996.1
NW_022339546.1	Gnomon	exon	535341	535519	.	-	.	ID=exon-XM_031982996.1-2;Dbxref=GeneID:116429717%2CGenbank:XM_031982996.1;Parent=rna-XM_031982996.1
NW_022339546.1	Gnomon	exon	535153	535262	.	-	.	ID=exon-XM_031982996.1-3;Dbxref=GeneID:116429717%2CGenbank:XM_031982996.1;Parent=rna-XM_031982996.1
NW_022339546.1	Gnomon	exon	534053	534260	.	-	.	ID=exon-XM_031982996.1-4;Dbxref=GeneID:116429717%2CGenbank:XM_031982996.1;Parent=rna-XM_031982996.1
NW_022339546.1	Gnomon	exon	533799	533962	.	-	.	ID=exon-XM_031982996.1-5;Dbxref=GeneID:116429717%2CGenbank:XM_031982996.1;Parent=rna-XM_031982996.1
NW_022339546.1	Gnomon	exon	533557	533719	.	-	.	ID=exon-XM_031982996.1-6;Dbxref=GeneID:116429717%2CGenbank:XM_031982996.1;Parent=rna-XM_031982996.1
NW_022339546.1	Gnomon	exon	533380	533496	.	-	.	ID=exon-XM_031982996.1-7;Dbxref=GeneID:116429717%2CGenbank:XM_031982996.1;Parent=rna-XM_031982996.1
NW_022339546.1	Gnomon	mRNA	2606395	2607546	.	-	.	Name=XM_031986601.1;ID=rna-XM_031986601.1;Dbxref=GeneID:116431332%2CGenbank:XM_031986601.1;Parent=gene-LOC116431332
NW_022339546.1	Gnomon	exon	1943093	1943241	.	+	.	ID=exon-XM_031984924.1-1;Dbxref=GeneID:116430573%2CGenbank:XM_031984924.1;Parent=rna-XM_031984924.1
NW_022339546.1	Gnomon	exon	1954624	1954884	.	+	.	ID=exon-XM_031984924.1-2;Dbxref=GeneID:116430573%2CGenbank:XM_031984924.1;Parent=rna-XM_031984924.1
NW_022339546.1	Gnomon	exon	1989495	1989568	.	+	.	ID=exon-XM_031984924.1-3;Dbxref=GeneID:116430573%2CGenbank:XM_031984924.1;Parent=rna-XM_031984924.1
NW_022339546.1	Gnomon	exon	2133554	2133677	.	+	.	ID=exon-XM_031984924.1-4;Dbxref=GeneID:116430573%2CGenbank:XM_031984924.1;Parent=rna-XM_031984924.1
NW_022339546.1	Gnomon	exon	2153326	2153912	.	+	.	ID=exon-XM_031984924.1-9;Dbxref=GeneID:116430573%2CGenbank:XM_031984924.1;Parent=rna-XM_031984924.1
NW_022339546.1	Gnomon	exon	2140810	2141001	.	+	.	ID=exon-XM_031984924.1-5;Dbxref=GeneID:116430573%2CGenbank:XM_031984924.1;Parent=rna-XM_031984924.1
NW_022339546.1	Gnomon	exon	2148526	2148710	.	+	.	ID=exon-XM_031984924.1-6;Dbxref=GeneID:116430573%2CGenbank:XM_031984924.1;Parent=rna-XM_031984924.1
NW_022339546.1	Gnomon	exon	2151447	2151625	.	+	.	ID=exon-XM_031984924.1-7;Dbxref=GeneID:116430573%2CGenbank:XM_031984924.1;Parent=rna-XM_031984924.1
NW_022339546.1	Gnomon	exon	2152345	2152437	.	+	.	ID=exon-XM_031984924.1-8;Dbxref=GeneID:116430573%2CGenbank:XM_031984924.1;Parent=rna-XM_031984924.1
NW_022339546.1	Gnomon	mRNA	1653804	1666922	.	+	.	Name=XM_031986015.1;ID=rna-XM_031986015.1;Dbxref=GeneID:116431074%2CGenbank:XM_031986015.1;Parent=gene-LOC116431074
NW_022339546.1	Gnomon	CDS	1196117	1196201	.	-	0	Name=XP_031839672.1;ID=cds-XP_031839672.1;Dbxref=GeneID:116430105%2CGenbank:XP_031839672.1;Parent=rna-XM_031983812.1
NW_022339546.1	Gnomon	CDS	1195073	1195186	.	-	0	Name=XP_031839672.1;ID=cds-XP_031839672.1;Dbxref=GeneID:116430105%2CGenbank:XP_031839672.1;Parent=rna-XM_031983812.1
NW_022339546.1	Gnomon	CDS	1194812	1194993	.	-	0	Name=XP_031839672.1;ID=cds-XP_031839672.1;Dbxref=GeneID:116430105%2CGenbank:XP_031839672.1;Parent=rna-XM_031983812.1
NW_022339546.1	Gnomon	CDS	1194651	1194734	.	-	0	Name=XP_031839672.1;ID=cds-XP_031839672.1;Dbxref=GeneID:116430105%2CGenbank:XP_031839672.1;Parent=rna-XM_031983812.1
NW_022339546.1	Gnomon	exon	1011535	1011690	.	+	.	ID=exon-XM_031985857.1-1;Dbxref=GeneID:116431001%2CGenbank:XM_031985857.1;Parent=rna-XM_031985857.1
NW_022339546.1	Gnomon	exon	1012053	1012190	.	+	.	ID=exon-XM_031985857.1-2;Dbxref=GeneID:116431001%2CGenbank:XM_031985857.1;Parent=rna-XM_031985857.1
NW_022339546.1	Gnomon	exon	1012260	1012454	.	+	.	ID=exon-XM_031985857.1-3;Dbxref=GeneID:116431001%2CGenbank:XM_031985857.1;Parent=rna-XM_031985857.1
NW_022339546.1	Gnomon	exon	1012669	1012798	.	+	.	ID=exon-XM_031985857.1-4;Dbxref=GeneID:116431001%2CGenbank:XM_031985857.1;Parent=rna-XM_031985857.1
NW_022339546.1	Gnomon	exon	1012879	1012996	.	+	.	ID=exon-XM_031985857.1-5;Dbxref=GeneID:116431001%2CGenbank:XM_031985857.1;Parent=rna-XM_031985857.1
NW_022339546.1	Gnomon	exon	1013098	1013223	.	+	.	ID=exon-XM_031985857.1-6;Dbxref=GeneID:116431001%2CGenbank:XM_031985857.1;Parent=rna-XM_031985857.1
NW_022339546.1	Gnomon	exon	1013583	1013688	.	+	.	ID=exon-XM_031985857.1-7;Dbxref=GeneID:116431001%2CGenbank:XM_031985857.1;Parent=rna-XM_031985857.1
NW_022339546.1	Gnomon	exon	1192344	1192795	.	+	.	ID=exon-XM_031983669.1-1;Dbxref=GeneID:116430037%2CGenbank:XM_031983669.1;Parent=rna-XM_031983669.1
NW_022339546.1	Gnomon	exon	1193557	1193745	.	+	.	ID=exon-XM_031983669.1-4;Dbxref=GeneID:116430037%2CGenbank:XM_031983669.1;Parent=rna-XM_031983669.1
NW_022339546.1	Gnomon	exon	1193817	1194591	.	+	.	ID=exon-XM_031983669.1-5;Dbxref=GeneID:116430037%2CGenbank:XM_031983669.1;Parent=rna-XM_031983669.1
NW_022339546.1	Gnomon	exon	1193163	1193261	.	+	.	ID=exon-XM_031983669.1-2;Dbxref=GeneID:116430037%2CGenbank:XM_031983669.1;Parent=rna-XM_031983669.1
NW_022339546.1	Gnomon	mRNA	2181722	2186628	.	-	.	Name=XM_031984192.1;ID=rna-XM_031984192.1;Dbxref=GeneID:116430283%2CGenbank:XM_031984192.1;Parent=gene-LOC116430283
NW_022339546.1	Gnomon	exon	1193329	1193480	.	+	.	ID=exon-XM_031983669.1-3;Dbxref=GeneID:116430037%2CGenbank:XM_031983669.1;Parent=rna-XM_031983669.1
NW_022339546.1	Gnomon	CDS	1670050	1670227	.	-	0	Name=XP_031841152.1;ID=cds-XP_031841152.1;Dbxref=GeneID:116430745%2CGenbank:XP_031841152.1;Parent=rna-XM_031985292.1
NW_022339546.1	Gnomon	CDS	1668717	1669777	.	-	0	Name=XP_031841152.1;ID=cds-XP_031841152.1;Dbxref=GeneID:116430745%2CGenbank:XP_031841152.1;Parent=rna-XM_031985292.1
NW_022339546.1	Gnomon	CDS	1668569	1668628	.	-	0	Name=XP_031841152.1;ID=cds-XP_031841152.1;Dbxref=GeneID:116430745%2CGenbank:XP_031841152.1;Parent=rna-XM_031985292.1
NW_022339546.1	Gnomon	CDS	1668393	1668494	.	-	0	Name=XP_031841152.1;ID=cds-XP_031841152.1;Dbxref=GeneID:116430745%2CGenbank:XP_031841152.1;Parent=rna-XM_031985292.1
NW_022339546.1	Gnomon	transcript	1111239	1180405	.	-	.	Name=XR_004235635.1;ID=rna-XR_004235635.1;Dbxref=GeneID:116430053%2CGenbank:XR_004235635.1;Parent=gene-LOC116430053
NW_022339546.1	Gnomon	exon	2265063	2265260	.	-	.	ID=exon-XM_031987194.1-1;Dbxref=GeneID:116431561%2CGenbank:XM_031987194.1;Parent=rna-XM_031987194.1
NW_022339546.1	Gnomon	exon	2264658	2264940	.	-	.	ID=exon-XM_031987194.1-2;Dbxref=GeneID:116431561%2CGenbank:XM_031987194.1;Parent=rna-XM_031987194.1
NW_022339546.1	Gnomon	exon	2264489	2264575	.	-	.	ID=exon-XM_031987194.1-3;Dbxref=GeneID:116431561%2CGenbank:XM_031987194.1;Parent=rna-XM_031987194.1
NW_022339546.1	Gnomon	exon	2264013	2264259	.	-	.	ID=exon-XM_031987194.1-4;Dbxref=GeneID:116431561%2CGenbank:XM_031987194.1;Parent=rna-XM_031987194.1
NW_022339546.1	Gnomon	exon	2263697	2263946	.	-	.	ID=exon-XM_031987194.1-5;Dbxref=GeneID:116431561%2CGenbank:XM_031987194.1;Parent=rna-XM_031987194.1
NW_022339546.1	Gnomon	exon	2262974	2263624	.	-	.	ID=exon-XM_031987194.1-6;Dbxref=GeneID:116431561%2CGenbank:XM_031987194.1;Parent=rna-XM_031987194.1
NW_022339546.1	Gnomon	CDS	755886	755926	.	-	0	Name=XP_031841392.1;ID=cds-XP_031841392.1;Dbxref=GeneID:116430879%2CGenbank:XP_031841392.1;Parent=rna-XM_031985532.1
NW_022339546.1	Gnomon	CDS	755754	755819	.	-	0	Name=XP_031841392.1;ID=cds-XP_031841392.1;Dbxref=GeneID:116430879%2CGenbank:XP_031841392.1;Parent=rna-XM_031985532.1
NW_022339546.1	Gnomon	CDS	755609	755679	.	-	0	Name=XP_031841392.1;ID=cds-XP_031841392.1;Dbxref=GeneID:116430879%2CGenbank:XP_031841392.1;Parent=rna-XM_031985532.1
NW_022339546.1	Gnomon	CDS	754859	755139	.	-	0	Name=XP_031841392.1;ID=cds-XP_031841392.1;Dbxref=GeneID:116430879%2CGenbank:XP_031841392.1;Parent=rna-XM_031985532.1
NW_022339546.1	Gnomon	CDS	754604	754771	.	-	0	Name=XP_031841392.1;ID=cds-XP_031841392.1;Dbxref=GeneID:116430879%2CGenbank:XP_031841392.1;Parent=rna-XM_031985532.1
NW_022339546.1	Gnomon	CDS	753823	754041	.	-	0	Name=XP_031841392.1;ID=cds-XP_031841392.1;Dbxref=GeneID:116430879%2CGenbank:XP_031841392.1;Parent=rna-XM_031985532.1
NW_022339546.1	Gnomon	exon	2262764	2262917	.	-	.	ID=exon-XM_031987194.1-7;Dbxref=GeneID:116431561%2CGenbank:XM_031987194.1;Parent=rna-XM_031987194.1
NW_022339546.1	Gnomon	exon	2262537	2262688	.	-	.	ID=exon-XM_031987194.1-8;Dbxref=GeneID:116431561%2CGenbank:XM_031987194.1;Parent=rna-XM_031987194.1
NW_022339546.1	Gnomon	exon	2262291	2262465	.	-	.	ID=exon-XM_031987194.1-9;Dbxref=GeneID:116431561%2CGenbank:XM_031987194.1;Parent=rna-XM_031987194.1
NW_022339546.1	Gnomon	exon	2133554	2133677	.	+	.	ID=exon-XM_031984971.1-3;Dbxref=GeneID:116430573%2CGenbank:XM_031984971.1;Parent=rna-XM_031984971.1
NW_022339546.1	Gnomon	exon	2140810	2141001	.	+	.	ID=exon-XM_031984971.1-4;Dbxref=GeneID:116430573%2CGenbank:XM_031984971.1;Parent=rna-XM_031984971.1
NW_022339546.1	Gnomon	exon	2087234	2087815	.	+	.	ID=exon-XM_031984971.1-1;Dbxref=GeneID:116430573%2CGenbank:XM_031984971.1;Parent=rna-XM_031984971.1
NW_022339546.1	Gnomon	exon	2104275	2104537	.	+	.	ID=exon-XM_031984971.1-2;Dbxref=GeneID:116430573%2CGenbank:XM_031984971.1;Parent=rna-XM_031984971.1
NW_022339546.1	Gnomon	exon	2152345	2152437	.	+	.	ID=exon-XM_031984971.1-7;Dbxref=GeneID:116430573%2CGenbank:XM_031984971.1;Parent=rna-XM_031984971.1
NW_022339546.1	Gnomon	exon	2153326	2153912	.	+	.	ID=exon-XM_031984971.1-8;Dbxref=GeneID:116430573%2CGenbank:XM_031984971.1;Parent=rna-XM_031984971.1
NW_022339546.1	Gnomon	exon	2148526	2148710	.	+	.	ID=exon-XM_031984971.1-5;Dbxref=GeneID:116430573%2CGenbank:XM_031984971.1;Parent=rna-XM_031984971.1
NW_022339546.1	Gnomon	exon	2151450	2151625	.	+	.	ID=exon-XM_031984971.1-6;Dbxref=GeneID:116430573%2CGenbank:XM_031984971.1;Parent=rna-XM_031984971.1
NW_022339546.1	Gnomon	exon	2154525	2155224	.	+	.	ID=exon-XM_031984971.1-9;Dbxref=GeneID:116430573%2CGenbank:XM_031984971.1;Parent=rna-XM_031984971.1
NW_022339546.1	Gnomon	exon	634287	634390	.	+	.	ID=exon-XM_031984414.1-9;Dbxref=GeneID:116430357%2CGenbank:XM_031984414.1;Parent=rna-XM_031984414.1
NW_022339546.1	Gnomon	mRNA	2515090	2549232	.	-	.	Name=XM_031986504.1;ID=rna-XM_031986504.1;Dbxref=GeneID:116431290%2CGenbank:XM_031986504.1;Parent=gene-LOC116431290
NW_022339546.1	Gnomon	exon	617999	618126	.	+	.	ID=exon-XM_031984414.1-1;Dbxref=GeneID:116430357%2CGenbank:XM_031984414.1;Parent=rna-XM_031984414.1
NW_022339546.1	Gnomon	exon	619772	620138	.	+	.	ID=exon-XM_031984414.1-2;Dbxref=GeneID:116430357%2CGenbank:XM_031984414.1;Parent=rna-XM_031984414.1
NW_022339546.1	Gnomon	exon	620650	620899	.	+	.	ID=exon-XM_031984414.1-3;Dbxref=GeneID:116430357%2CGenbank:XM_031984414.1;Parent=rna-XM_031984414.1
NW_022339546.1	Gnomon	exon	621019	621159	.	+	.	ID=exon-XM_031984414.1-4;Dbxref=GeneID:116430357%2CGenbank:XM_031984414.1;Parent=rna-XM_031984414.1
NW_022339546.1	Gnomon	exon	621612	621836	.	+	.	ID=exon-XM_031984414.1-5;Dbxref=GeneID:116430357%2CGenbank:XM_031984414.1;Parent=rna-XM_031984414.1
NW_022339546.1	Gnomon	exon	622112	622257	.	+	.	ID=exon-XM_031984414.1-6;Dbxref=GeneID:116430357%2CGenbank:XM_031984414.1;Parent=rna-XM_031984414.1
NW_022339546.1	Gnomon	exon	622571	623410	.	+	.	ID=exon-XM_031984414.1-7;Dbxref=GeneID:116430357%2CGenbank:XM_031984414.1;Parent=rna-XM_031984414.1
NW_022339546.1	Gnomon	exon	633854	634073	.	+	.	ID=exon-XM_031984414.1-8;Dbxref=GeneID:116430357%2CGenbank:XM_031984414.1;Parent=rna-XM_031984414.1
NW_022339546.1	Gnomon	exon	1323132	1323205	.	-	.	ID=exon-XM_031986960.1-1;Dbxref=GeneID:116431473%2CGenbank:XM_031986960.1;Parent=rna-XM_031986960.1
NW_022339546.1	Gnomon	exon	1319849	1321033	.	-	.	ID=exon-XM_031986960.1-2;Dbxref=GeneID:116431473%2CGenbank:XM_031986960.1;Parent=rna-XM_031986960.1
NW_022339546.1	Gnomon	exon	1282982	1284073	.	-	.	ID=exon-XM_031986960.1-5;Dbxref=GeneID:116431473%2CGenbank:XM_031986960.1;Parent=rna-XM_031986960.1
NW_022339546.1	Gnomon	exon	1267748	1268437	.	-	.	ID=exon-XM_031986960.1-6;Dbxref=GeneID:116431473%2CGenbank:XM_031986960.1;Parent=rna-XM_031986960.1
NW_022339546.1	Gnomon	exon	1313444	1319774	.	-	.	ID=exon-XM_031986960.1-3;Dbxref=GeneID:116431473%2CGenbank:XM_031986960.1;Parent=rna-XM_031986960.1
NW_022339546.1	Gnomon	exon	1301446	1301901	.	-	.	ID=exon-XM_031986960.1-4;Dbxref=GeneID:116431473%2CGenbank:XM_031986960.1;Parent=rna-XM_031986960.1
NW_022339546.1	Gnomon	exon	1265040	1267102	.	-	.	ID=exon-XM_031986960.1-7;Dbxref=GeneID:116431473%2CGenbank:XM_031986960.1;Parent=rna-XM_031986960.1
NW_022339546.1	Gnomon	exon	1427945	1428690	.	+	.	ID=exon-XM_031984147.1-15;Dbxref=GeneID:116430258%2CGenbank:XM_031984147.1;Parent=rna-XM_031984147.1
NW_022339546.1	Gnomon	exon	1426276	1426443	.	+	.	ID=exon-XM_031984147.1-10;Dbxref=GeneID:116430258%2CGenbank:XM_031984147.1;Parent=rna-XM_031984147.1
NW_022339546.1	Gnomon	exon	1426520	1426612	.	+	.	ID=exon-XM_031984147.1-11;Dbxref=GeneID:116430258%2CGenbank:XM_031984147.1;Parent=rna-XM_031984147.1
NW_022339546.1	Gnomon	exon	1426685	1426727	.	+	.	ID=exon-XM_031984147.1-12;Dbxref=GeneID:116430258%2CGenbank:XM_031984147.1;Parent=rna-XM_031984147.1
NW_022339546.1	Gnomon	exon	1426815	1426927	.	+	.	ID=exon-XM_031984147.1-13;Dbxref=GeneID:116430258%2CGenbank:XM_031984147.1;Parent=rna-XM_031984147.1
NW_022339546.1	Gnomon	exon	1426998	1427128	.	+	.	ID=exon-XM_031984147.1-14;Dbxref=GeneID:116430258%2CGenbank:XM_031984147.1;Parent=rna-XM_031984147.1
NW_022339546.1	Gnomon	exon	1022205	1022561	.	+	.	ID=exon-XM_031985351.1-1;Dbxref=GeneID:116430777%2CGenbank:XM_031985351.1;Parent=rna-XM_031985351.1
NW_022339546.1	Gnomon	exon	1028248	1030780	.	+	.	ID=exon-XM_031985351.1-6;Dbxref=GeneID:116430777%2CGenbank:XM_031985351.1;Parent=rna-XM_031985351.1
NW_022339546.1	Gnomon	exon	1023341	1023478	.	+	.	ID=exon-XM_031985351.1-2;Dbxref=GeneID:116430777%2CGenbank:XM_031985351.1;Parent=rna-XM_031985351.1
NW_022339546.1	Gnomon	exon	1023566	1023646	.	+	.	ID=exon-XM_031985351.1-3;Dbxref=GeneID:116430777%2CGenbank:XM_031985351.1;Parent=rna-XM_031985351.1
NW_022339546.1	Gnomon	exon	1023733	1023924	.	+	.	ID=exon-XM_031985351.1-4;Dbxref=GeneID:116430777%2CGenbank:XM_031985351.1;Parent=rna-XM_031985351.1
NW_022339546.1	Gnomon	exon	1024005	1024065	.	+	.	ID=exon-XM_031985351.1-5;Dbxref=GeneID:116430777%2CGenbank:XM_031985351.1;Parent=rna-XM_031985351.1
NW_022339546.1	Gnomon	CDS	1349653	1349723	.	+	0	Name=XP_031842470.1;ID=cds-XP_031842470.1;Dbxref=GeneID:116431343%2CGenbank:XP_031842470.1;Parent=rna-XM_031986610.1
NW_022339546.1	Gnomon	CDS	1350118	1350325	.	+	0	Name=XP_031842470.1;ID=cds-XP_031842470.1;Dbxref=GeneID:116431343%2CGenbank:XP_031842470.1;Parent=rna-XM_031986610.1
NW_022339546.1	Gnomon	CDS	1350403	1350621	.	+	0	Name=XP_031842470.1;ID=cds-XP_031842470.1;Dbxref=GeneID:116431343%2CGenbank:XP_031842470.1;Parent=rna-XM_031986610.1
NW_022339546.1	Gnomon	CDS	1350763	1351191	.	+	0	Name=XP_031842470.1;ID=cds-XP_031842470.1;Dbxref=GeneID:116431343%2CGenbank:XP_031842470.1;Parent=rna-XM_031986610.1
NW_022339546.1	Gnomon	CDS	1351261	1351524	.	+	0	Name=XP_031842470.1;ID=cds-XP_031842470.1;Dbxref=GeneID:116431343%2CGenbank:XP_031842470.1;Parent=rna-XM_031986610.1
NW_022339546.1	Gnomon	CDS	1351611	1351967	.	+	0	Name=XP_031842470.1;ID=cds-XP_031842470.1;Dbxref=GeneID:116431343%2CGenbank:XP_031842470.1;Parent=rna-XM_031986610.1
NW_022339546.1	Gnomon	CDS	1352086	1352298	.	+	0	Name=XP_031842470.1;ID=cds-XP_031842470.1;Dbxref=GeneID:116431343%2CGenbank:XP_031842470.1;Parent=rna-XM_031986610.1
NW_022339546.1	Gnomon	CDS	1352379	1352516	.	+	0	Name=XP_031842470.1;ID=cds-XP_031842470.1;Dbxref=GeneID:116431343%2CGenbank:XP_031842470.1;Parent=rna-XM_031986610.1
NW_022339546.1	Gnomon	exon	1382566	1383702	.	+	.	ID=exon-XM_031986447.1-3;Dbxref=GeneID:116431278%2CGenbank:XM_031986447.1;Parent=rna-XM_031986447.1
NW_022339546.1	Gnomon	mRNA	64567	87863	.	+	.	Name=XM_031982779.1;ID=rna-XM_031982779.1;Dbxref=GeneID:116429622%2CGenbank:XM_031982779.1;Parent=gene-LOC116429622
NW_022339546.1	Gnomon	exon	1381327	1381885	.	+	.	ID=exon-XM_031986447.1-1;Dbxref=GeneID:116431278%2CGenbank:XM_031986447.1;Parent=rna-XM_031986447.1
NW_022339546.1	Gnomon	exon	1382214	1382477	.	+	.	ID=exon-XM_031986447.1-2;Dbxref=GeneID:116431278%2CGenbank:XM_031986447.1;Parent=rna-XM_031986447.1
NW_022339546.1	Gnomon	exon	1906101	1906789	.	-	.	ID=exon-XM_031985146.1-1;Dbxref=GeneID:116430673%2CGenbank:XM_031985146.1;Parent=rna-XM_031985146.1
NW_022339546.1	Gnomon	exon	1904004	1904121	.	-	.	ID=exon-XM_031985146.1-4;Dbxref=GeneID:116430673%2CGenbank:XM_031985146.1;Parent=rna-XM_031985146.1
NW_022339546.1	Gnomon	exon	1903464	1903612	.	-	.	ID=exon-XM_031985146.1-5;Dbxref=GeneID:116430673%2CGenbank:XM_031985146.1;Parent=rna-XM_031985146.1
NW_022339546.1	Gnomon	exon	1905162	1905264	.	-	.	ID=exon-XM_031985146.1-2;Dbxref=GeneID:116430673%2CGenbank:XM_031985146.1;Parent=rna-XM_031985146.1
NW_022339546.1	Gnomon	exon	1904206	1904297	.	-	.	ID=exon-XM_031985146.1-3;Dbxref=GeneID:116430673%2CGenbank:XM_031985146.1;Parent=rna-XM_031985146.1
NW_022339546.1	Gnomon	mRNA	576639	581416	.	+	.	Name=XM_031985761.1;ID=rna-XM_031985761.1;Dbxref=GeneID:116430965%2CGenbank:XM_031985761.1;Parent=gene-LOC116430965
NW_022339546.1	Gnomon	CDS	921369	921860	.	-	0	Name=XP_031840324.1;ID=cds-XP_031840324.1;Dbxref=GeneID:116430392%2CGenbank:XP_031840324.1;Parent=rna-XM_031984464.1
NW_022339546.1	Gnomon	CDS	920567	920814	.	-	0	Name=XP_031840324.1;ID=cds-XP_031840324.1;Dbxref=GeneID:116430392%2CGenbank:XP_031840324.1;Parent=rna-XM_031984464.1
NW_022339546.1	Gnomon	CDS	919185	919755	.	-	0	Name=XP_031840324.1;ID=cds-XP_031840324.1;Dbxref=GeneID:116430392%2CGenbank:XP_031840324.1;Parent=rna-XM_031984464.1
NW_022339546.1	Gnomon	CDS	918387	918609	.	-	0	Name=XP_031840324.1;ID=cds-XP_031840324.1;Dbxref=GeneID:116430392%2CGenbank:XP_031840324.1;Parent=rna-XM_031984464.1
NW_022339546.1	Gnomon	CDS	917615	917778	.	-	0	Name=XP_031840324.1;ID=cds-XP_031840324.1;Dbxref=GeneID:116430392%2CGenbank:XP_031840324.1;Parent=rna-XM_031984464.1
NW_022339546.1	Gnomon	exon	1490760	1491115	.	-	.	ID=exon-XM_031987515.1-2;Dbxref=GeneID:116431692%2CGenbank:XM_031987515.1;Parent=rna-XM_031987515.1
NW_022339546.1	Gnomon	exon	1461815	1461944	.	-	.	ID=exon-XM_031987515.1-3;Dbxref=GeneID:116431692%2CGenbank:XM_031987515.1;Parent=rna-XM_031987515.1
NW_022339546.1	Gnomon	exon	1460737	1460898	.	-	.	ID=exon-XM_031987515.1-4;Dbxref=GeneID:116431692%2CGenbank:XM_031987515.1;Parent=rna-XM_031987515.1
NW_022339546.1	Gnomon	exon	1450019	1450325	.	-	.	ID=exon-XM_031987515.1-5;Dbxref=GeneID:116431692%2CGenbank:XM_031987515.1;Parent=rna-XM_031987515.1
NW_022339546.1	Gnomon	exon	1446815	1447131	.	-	.	ID=exon-XM_031987515.1-6;Dbxref=GeneID:116431692%2CGenbank:XM_031987515.1;Parent=rna-XM_031987515.1
NW_022339546.1	Gnomon	exon	1446320	1446612	.	-	.	ID=exon-XM_031987515.1-7;Dbxref=GeneID:116431692%2CGenbank:XM_031987515.1;Parent=rna-XM_031987515.1
NW_022339546.1	Gnomon	exon	1061714	1061942	.	+	.	ID=exon-XM_031985422.1-3;Dbxref=GeneID:116430815%2CGenbank:XM_031985422.1;Parent=rna-XM_031985422.1
NW_022339546.1	Gnomon	exon	1062052	1062176	.	+	.	ID=exon-XM_031985422.1-4;Dbxref=GeneID:116430815%2CGenbank:XM_031985422.1;Parent=rna-XM_031985422.1
NW_022339546.1	Gnomon	exon	1060882	1060919	.	+	.	ID=exon-XM_031985422.1-1;Dbxref=GeneID:116430815%2CGenbank:XM_031985422.1;Parent=rna-XM_031985422.1
NW_022339546.1	Gnomon	exon	1061320	1061454	.	+	.	ID=exon-XM_031985422.1-2;Dbxref=GeneID:116430815%2CGenbank:XM_031985422.1;Parent=rna-XM_031985422.1
NW_022339546.1	Gnomon	exon	1495118	1495869	.	-	.	ID=exon-XM_031987515.1-1;Dbxref=GeneID:116431692%2CGenbank:XM_031987515.1;Parent=rna-XM_031987515.1
NW_022339546.1	Gnomon	exon	1361318	1361408	.	-	.	ID=exon-XR_004235884.1-10;Dbxref=GeneID:116431234%2CGenbank:XR_004235884.1;Parent=rna-XR_004235884.1
NW_022339546.1	Gnomon	mRNA	1446320	1500614	.	-	.	Name=XM_031987478.1;ID=rna-XM_031987478.1;Dbxref=GeneID:116431692%2CGenbank:XM_031987478.1;Parent=gene-LOC116431692
NW_022339546.1	Gnomon	CDS	1527808	1527826	.	-	0	Name=XP_031843453.1;ID=cds-XP_031843453.1;Dbxref=GeneID:116431692%2CGenbank:XP_031843453.1;Parent=rna-XM_031987593.1
NW_022339546.1	Gnomon	CDS	1461815	1461944	.	-	0	Name=XP_031843453.1;ID=cds-XP_031843453.1;Dbxref=GeneID:116431692%2CGenbank:XP_031843453.1;Parent=rna-XM_031987593.1
NW_022339546.1	Gnomon	CDS	1460737	1460898	.	-	0	Name=XP_031843453.1;ID=cds-XP_031843453.1;Dbxref=GeneID:116431692%2CGenbank:XP_031843453.1;Parent=rna-XM_031987593.1
NW_022339546.1	Gnomon	CDS	1450019	1450325	.	-	0	Name=XP_031843453.1;ID=cds-XP_031843453.1;Dbxref=GeneID:116431692%2CGenbank:XP_031843453.1;Parent=rna-XM_031987593.1
NW_022339546.1	Gnomon	CDS	1446815	1447131	.	-	0	Name=XP_031843453.1;ID=cds-XP_031843453.1;Dbxref=GeneID:116431692%2CGenbank:XP_031843453.1;Parent=rna-XM_031987593.1
NW_022339546.1	Gnomon	CDS	1446345	1446612	.	-	0	Name=XP_031843453.1;ID=cds-XP_031843453.1;Dbxref=GeneID:116431692%2CGenbank:XP_031843453.1;Parent=rna-XM_031987593.1
NW_022339546.1	Gnomon	transcript	1111239	1180405	.	-	.	Name=XR_004235636.1;ID=rna-XR_004235636.1;Dbxref=GeneID:116430053%2CGenbank:XR_004235636.1;Parent=gene-LOC116430053
NW_022339546.1	Gnomon	exon	1313695	1314110	.	+	.	ID=exon-XM_031987147.1-1;Dbxref=GeneID:116431522%2CGenbank:XM_031987147.1;Parent=rna-XM_031987147.1
NW_022339546.1	Gnomon	exon	1316432	1316620	.	+	.	ID=exon-XM_031987147.1-2;Dbxref=GeneID:116431522%2CGenbank:XM_031987147.1;Parent=rna-XM_031987147.1
NW_022339546.1	Gnomon	exon	1318157	1319280	.	+	.	ID=exon-XM_031987147.1-5;Dbxref=GeneID:116431522%2CGenbank:XM_031987147.1;Parent=rna-XM_031987147.1
NW_022339546.1	Gnomon	exon	1316725	1316893	.	+	.	ID=exon-XM_031987147.1-3;Dbxref=GeneID:116431522%2CGenbank:XM_031987147.1;Parent=rna-XM_031987147.1
NW_022339546.1	Gnomon	exon	1317261	1317387	.	+	.	ID=exon-XM_031987147.1-4;Dbxref=GeneID:116431522%2CGenbank:XM_031987147.1;Parent=rna-XM_031987147.1
NW_022339546.1	Gnomon	CDS	2104413	2104537	.	+	0	Name=XP_031840813.1;ID=cds-XP_031840813.1;Dbxref=GeneID:116430573%2CGenbank:XP_031840813.1;Parent=rna-XM_031984953.1
NW_022339546.1	Gnomon	CDS	2133554	2133677	.	+	0	Name=XP_031840813.1;ID=cds-XP_031840813.1;Dbxref=GeneID:116430573%2CGenbank:XP_031840813.1;Parent=rna-XM_031984953.1
NW_022339546.1	Gnomon	CDS	2140810	2141001	.	+	0	Name=XP_031840813.1;ID=cds-XP_031840813.1;Dbxref=GeneID:116430573%2CGenbank:XP_031840813.1;Parent=rna-XM_031984953.1
NW_022339546.1	Gnomon	CDS	2148526	2148710	.	+	0	Name=XP_031840813.1;ID=cds-XP_031840813.1;Dbxref=GeneID:116430573%2CGenbank:XP_031840813.1;Parent=rna-XM_031984953.1
NW_022339546.1	Gnomon	CDS	2151447	2151625	.	+	0	Name=XP_031840813.1;ID=cds-XP_031840813.1;Dbxref=GeneID:116430573%2CGenbank:XP_031840813.1;Parent=rna-XM_031984953.1
NW_022339546.1	Gnomon	CDS	2152345	2152437	.	+	0	Name=XP_031840813.1;ID=cds-XP_031840813.1;Dbxref=GeneID:116430573%2CGenbank:XP_031840813.1;Parent=rna-XM_031984953.1
NW_022339546.1	Gnomon	CDS	2153326	2153912	.	+	0	Name=XP_031840813.1;ID=cds-XP_031840813.1;Dbxref=GeneID:116430573%2CGenbank:XP_031840813.1;Parent=rna-XM_031984953.1
NW_022339546.1	Gnomon	CDS	2154525	2155224	.	+	0	Name=XP_031840813.1;ID=cds-XP_031840813.1;Dbxref=GeneID:116430573%2CGenbank:XP_031840813.1;Parent=rna-XM_031984953.1
NW_022339546.1	Gnomon	CDS	2156022	2156492	.	+	0	Name=XP_031840813.1;ID=cds-XP_031840813.1;Dbxref=GeneID:116430573%2CGenbank:XP_031840813.1;Parent=rna-XM_031984953.1
NW_022339546.1	Gnomon	CDS	2157776	2157920	.	+	0	Name=XP_031840813.1;ID=cds-XP_031840813.1;Dbxref=GeneID:116430573%2CGenbank:XP_031840813.1;Parent=rna-XM_031984953.1
NW_022339546.1	Gnomon	CDS	2158521	2158750	.	+	0	Name=XP_031840813.1;ID=cds-XP_031840813.1;Dbxref=GeneID:116430573%2CGenbank:XP_031840813.1;Parent=rna-XM_031984953.1
NW_022339546.1	Gnomon	CDS	2168906	2169366	.	+	0	Name=XP_031840813.1;ID=cds-XP_031840813.1;Dbxref=GeneID:116430573%2CGenbank:XP_031840813.1;Parent=rna-XM_031984953.1
NW_022339546.1	Gnomon	CDS	2170194	2170325	.	+	0	Name=XP_031840813.1;ID=cds-XP_031840813.1;Dbxref=GeneID:116430573%2CGenbank:XP_031840813.1;Parent=rna-XM_031984953.1
NW_022339546.1	Gnomon	CDS	2170398	2170640	.	+	0	Name=XP_031840813.1;ID=cds-XP_031840813.1;Dbxref=GeneID:116430573%2CGenbank:XP_031840813.1;Parent=rna-XM_031984953.1
NW_022339546.1	Gnomon	CDS	2171416	2171620	.	+	0	Name=XP_031840813.1;ID=cds-XP_031840813.1;Dbxref=GeneID:116430573%2CGenbank:XP_031840813.1;Parent=rna-XM_031984953.1
NW_022339546.1	Gnomon	CDS	2171689	2171792	.	+	0	Name=XP_031840813.1;ID=cds-XP_031840813.1;Dbxref=GeneID:116430573%2CGenbank:XP_031840813.1;Parent=rna-XM_031984953.1
NW_022339546.1	Gnomon	CDS	755886	755926	.	-	0	Name=XP_031841401.1;ID=cds-XP_031841401.1;Dbxref=GeneID:116430879%2CGenbank:XP_031841401.1;Parent=rna-XM_031985541.1
NW_022339546.1	Gnomon	CDS	755609	755679	.	-	0	Name=XP_031841401.1;ID=cds-XP_031841401.1;Dbxref=GeneID:116430879%2CGenbank:XP_031841401.1;Parent=rna-XM_031985541.1
NW_022339546.1	Gnomon	CDS	754859	755139	.	-	0	Name=XP_031841401.1;ID=cds-XP_031841401.1;Dbxref=GeneID:116430879%2CGenbank:XP_031841401.1;Parent=rna-XM_031985541.1
NW_022339546.1	Gnomon	CDS	754604	754771	.	-	0	Name=XP_031841401.1;ID=cds-XP_031841401.1;Dbxref=GeneID:116430879%2CGenbank:XP_031841401.1;Parent=rna-XM_031985541.1
NW_022339546.1	Gnomon	CDS	753823	754041	.	-	0	Name=XP_031841401.1;ID=cds-XP_031841401.1;Dbxref=GeneID:116430879%2CGenbank:XP_031841401.1;Parent=rna-XM_031985541.1
NW_022339546.1	Gnomon	exon	2182705	2182908	.	-	.	ID=exon-XM_031984236.1-5;Dbxref=GeneID:116430283%2CGenbank:XM_031984236.1;Parent=rna-XM_031984236.1
NW_022339546.1	Gnomon	exon	2182382	2182501	.	-	.	ID=exon-XM_031984236.1-6;Dbxref=GeneID:116430283%2CGenbank:XM_031984236.1;Parent=rna-XM_031984236.1
NW_022339546.1	Gnomon	exon	2183964	2184129	.	-	.	ID=exon-XM_031984236.1-3;Dbxref=GeneID:116430283%2CGenbank:XM_031984236.1;Parent=rna-XM_031984236.1
NW_022339546.1	Gnomon	exon	2182988	2183703	.	-	.	ID=exon-XM_031984236.1-4;Dbxref=GeneID:116430283%2CGenbank:XM_031984236.1;Parent=rna-XM_031984236.1
NW_022339546.1	Gnomon	exon	2181722	2182212	.	-	.	ID=exon-XM_031984236.1-7;Dbxref=GeneID:116430283%2CGenbank:XM_031984236.1;Parent=rna-XM_031984236.1
NW_022339546.1	Gnomon	CDS	1693707	1693756	.	+	0	Name=XP_031843119.1;ID=cds-XP_031843119.1;Dbxref=GeneID:116431597%2CGenbank:XP_031843119.1;Parent=rna-XM_031987259.1
NW_022339546.1	Gnomon	CDS	1707296	1707439	.	+	0	Name=XP_031843119.1;ID=cds-XP_031843119.1;Dbxref=GeneID:116431597%2CGenbank:XP_031843119.1;Parent=rna-XM_031987259.1
NW_022339546.1	Gnomon	CDS	1707820	1707918	.	+	0	Name=XP_031843119.1;ID=cds-XP_031843119.1;Dbxref=GeneID:116431597%2CGenbank:XP_031843119.1;Parent=rna-XM_031987259.1
NW_022339546.1	Gnomon	CDS	1712296	1712558	.	+	0	Name=XP_031843119.1;ID=cds-XP_031843119.1;Dbxref=GeneID:116431597%2CGenbank:XP_031843119.1;Parent=rna-XM_031987259.1
NW_022339546.1	Gnomon	CDS	1712932	1713543	.	+	0	Name=XP_031843119.1;ID=cds-XP_031843119.1;Dbxref=GeneID:116431597%2CGenbank:XP_031843119.1;Parent=rna-XM_031987259.1
NW_022339546.1	Gnomon	CDS	1716283	1717012	.	+	0	Name=XP_031843119.1;ID=cds-XP_031843119.1;Dbxref=GeneID:116431597%2CGenbank:XP_031843119.1;Parent=rna-XM_031987259.1
NW_022339546.1	Gnomon	CDS	1717828	1717975	.	+	0	Name=XP_031843119.1;ID=cds-XP_031843119.1;Dbxref=GeneID:116431597%2CGenbank:XP_031843119.1;Parent=rna-XM_031987259.1
NW_022339546.1	Gnomon	exon	2188431	2188656	.	-	.	ID=exon-XM_031984236.1-1;Dbxref=GeneID:116430283%2CGenbank:XM_031984236.1;Parent=rna-XM_031984236.1
NW_022339546.1	Gnomon	exon	2184213	2184579	.	-	.	ID=exon-XM_031984236.1-2;Dbxref=GeneID:116430283%2CGenbank:XM_031984236.1;Parent=rna-XM_031984236.1
NW_022339546.1	Gnomon	transcript	130629	136612	.	+	.	Name=XR_004235730.1;ID=rna-XR_004235730.1;Dbxref=GeneID:116430526%2CGenbank:XR_004235730.1;Parent=gene-LOC116430526
NW_022339546.1	Gnomon	mRNA	2515090	2550072	.	-	.	Name=XM_031986495.1;ID=rna-XM_031986495.1;Dbxref=GeneID:116431290%2CGenbank:XM_031986495.1;Parent=gene-LOC116431290
NW_022339546.1	Gnomon	lnc_RNA	798893	802877	.	+	.	Name=XR_004235829.1;ID=rna-XR_004235829.1;Dbxref=GeneID:116430949%2CGenbank:XR_004235829.1;Parent=gene-LOC116430949
NW_022339546.1	Gnomon	exon	1362377	1362452	.	-	.	ID=exon-XR_004235883.1-9;Dbxref=GeneID:116431234%2CGenbank:XR_004235883.1;Parent=rna-XR_004235883.1
NW_022339546.1	Gnomon	mRNA	1402668	1407201	.	-	.	Name=XM_031983361.1;ID=rna-XM_031983361.1;Dbxref=GeneID:116429862%2CGenbank:XM_031983361.1;Parent=gene-LOC116429862
NW_022339546.1	Gnomon	exon	1376934	1377099	.	-	.	ID=exon-XR_004235883.1-1;Dbxref=GeneID:116431234%2CGenbank:XR_004235883.1;Parent=rna-XR_004235883.1
NW_022339546.1	Gnomon	CDS	1803859	1803900	.	+	0	Name=XP_031842766.1;ID=cds-XP_031842766.1;Dbxref=GeneID:116431418%2CGenbank:XP_031842766.1;Parent=rna-XM_031986906.1
NW_022339546.1	Gnomon	CDS	1805455	1805538	.	+	0	Name=XP_031842766.1;ID=cds-XP_031842766.1;Dbxref=GeneID:116431418%2CGenbank:XP_031842766.1;Parent=rna-XM_031986906.1
NW_022339546.1	Gnomon	CDS	1806277	1806315	.	+	0	Name=XP_031842766.1;ID=cds-XP_031842766.1;Dbxref=GeneID:116431418%2CGenbank:XP_031842766.1;Parent=rna-XM_031986906.1
NW_022339546.1	Gnomon	CDS	1806846	1806956	.	+	0	Name=XP_031842766.1;ID=cds-XP_031842766.1;Dbxref=GeneID:116431418%2CGenbank:XP_031842766.1;Parent=rna-XM_031986906.1
NW_022339546.1	Gnomon	CDS	1807766	1808003	.	+	0	Name=XP_031842766.1;ID=cds-XP_031842766.1;Dbxref=GeneID:116431418%2CGenbank:XP_031842766.1;Parent=rna-XM_031986906.1
NW_022339546.1	Gnomon	CDS	1808075	1808268	.	+	0	Name=XP_031842766.1;ID=cds-XP_031842766.1;Dbxref=GeneID:116431418%2CGenbank:XP_031842766.1;Parent=rna-XM_031986906.1
NW_022339546.1	Gnomon	CDS	1817180	1817560	.	+	0	Name=XP_031842766.1;ID=cds-XP_031842766.1;Dbxref=GeneID:116431418%2CGenbank:XP_031842766.1;Parent=rna-XM_031986906.1
NW_022339546.1	Gnomon	exon	1366964	1367099	.	-	.	ID=exon-XR_004235883.1-2;Dbxref=GeneID:116431234%2CGenbank:XR_004235883.1;Parent=rna-XR_004235883.1
NW_022339546.1	Gnomon	exon	1366710	1366884	.	-	.	ID=exon-XR_004235883.1-3;Dbxref=GeneID:116431234%2CGenbank:XR_004235883.1;Parent=rna-XR_004235883.1
NW_022339546.1	Gnomon	exon	1366333	1366622	.	-	.	ID=exon-XR_004235883.1-4;Dbxref=GeneID:116431234%2CGenbank:XR_004235883.1;Parent=rna-XR_004235883.1
NW_022339546.1	Gnomon	exon	1366035	1366215	.	-	.	ID=exon-XR_004235883.1-5;Dbxref=GeneID:116431234%2CGenbank:XR_004235883.1;Parent=rna-XR_004235883.1
NW_022339546.1	Gnomon	exon	1363869	1365071	.	-	.	ID=exon-XR_004235883.1-6;Dbxref=GeneID:116431234%2CGenbank:XR_004235883.1;Parent=rna-XR_004235883.1
NW_022339546.1	Gnomon	exon	1363118	1363321	.	-	.	ID=exon-XR_004235883.1-7;Dbxref=GeneID:116431234%2CGenbank:XR_004235883.1;Parent=rna-XR_004235883.1
NW_022339546.1	Gnomon	exon	1362928	1363045	.	-	.	ID=exon-XR_004235883.1-8;Dbxref=GeneID:116431234%2CGenbank:XR_004235883.1;Parent=rna-XR_004235883.1
NW_022339546.1	Gnomon	mRNA	1265040	1323356	.	-	.	Name=XM_031986982.1;ID=rna-XM_031986982.1;Dbxref=GeneID:116431473%2CGenbank:XM_031986982.1;Parent=gene-LOC116431473
NW_022339546.1	Gnomon	exon	1805455	1805538	.	+	.	ID=exon-XM_031986887.1-3;Dbxref=GeneID:116431418%2CGenbank:XM_031986887.1;Parent=rna-XM_031986887.1
NW_022339546.1	Gnomon	exon	1806277	1806315	.	+	.	ID=exon-XM_031986887.1-4;Dbxref=GeneID:116431418%2CGenbank:XM_031986887.1;Parent=rna-XM_031986887.1
NW_022339546.1	Gnomon	exon	1806846	1806956	.	+	.	ID=exon-XM_031986887.1-5;Dbxref=GeneID:116431418%2CGenbank:XM_031986887.1;Parent=rna-XM_031986887.1
NW_022339546.1	Gnomon	exon	1807766	1808003	.	+	.	ID=exon-XM_031986887.1-6;Dbxref=GeneID:116431418%2CGenbank:XM_031986887.1;Parent=rna-XM_031986887.1
NW_022339546.1	Gnomon	exon	1808075	1808268	.	+	.	ID=exon-XM_031986887.1-7;Dbxref=GeneID:116431418%2CGenbank:XM_031986887.1;Parent=rna-XM_031986887.1
NW_022339546.1	Gnomon	exon	1817180	1817659	.	+	.	ID=exon-XM_031986887.1-8;Dbxref=GeneID:116431418%2CGenbank:XM_031986887.1;Parent=rna-XM_031986887.1
NW_022339546.1	Gnomon	exon	1732828	1732914	.	+	.	ID=exon-XM_031986887.1-1;Dbxref=GeneID:116431418%2CGenbank:XM_031986887.1;Parent=rna-XM_031986887.1
NW_022339546.1	Gnomon	exon	1803707	1803900	.	+	.	ID=exon-XM_031986887.1-2;Dbxref=GeneID:116431418%2CGenbank:XM_031986887.1;Parent=rna-XM_031986887.1
NW_022339546.1	Gnomon	CDS	1045577	1045646	.	+	0	Name=XP_031841198.1;ID=cds-XP_031841198.1;Dbxref=GeneID:116430762%2CGenbank:XP_031841198.1;Parent=rna-XM_031985338.1
NW_022339546.1	Gnomon	CDS	1046438	1046716	.	+	0	Name=XP_031841198.1;ID=cds-XP_031841198.1;Dbxref=GeneID:116430762%2CGenbank:XP_031841198.1;Parent=rna-XM_031985338.1
NW_022339546.1	Gnomon	CDS	1047460	1048314	.	+	0	Name=XP_031841198.1;ID=cds-XP_031841198.1;Dbxref=GeneID:116430762%2CGenbank:XP_031841198.1;Parent=rna-XM_031985338.1
NW_022339546.1	Gnomon	CDS	1049140	1050897	.	+	0	Name=XP_031841198.1;ID=cds-XP_031841198.1;Dbxref=GeneID:116430762%2CGenbank:XP_031841198.1;Parent=rna-XM_031985338.1
NW_022339546.1	Gnomon	CDS	1051209	1051276	.	+	0	Name=XP_031841198.1;ID=cds-XP_031841198.1;Dbxref=GeneID:116430762%2CGenbank:XP_031841198.1;Parent=rna-XM_031985338.1
NW_022339546.1	Gnomon	CDS	614156	614215	.	-	0	Name=XP_031840712.1;ID=cds-XP_031840712.1;Dbxref=GeneID:116430544%2CGenbank:XP_031840712.1;Parent=rna-XM_031984852.1
NW_022339546.1	Gnomon	CDS	613804	614085	.	-	0	Name=XP_031840712.1;ID=cds-XP_031840712.1;Dbxref=GeneID:116430544%2CGenbank:XP_031840712.1;Parent=rna-XM_031984852.1
NW_022339546.1	Gnomon	CDS	613511	613722	.	-	0	Name=XP_031840712.1;ID=cds-XP_031840712.1;Dbxref=GeneID:116430544%2CGenbank:XP_031840712.1;Parent=rna-XM_031984852.1
NW_022339546.1	Gnomon	CDS	613048	613162	.	-	0	Name=XP_031840712.1;ID=cds-XP_031840712.1;Dbxref=GeneID:116430544%2CGenbank:XP_031840712.1;Parent=rna-XM_031984852.1
NW_022339546.1	Gnomon	CDS	612876	612965	.	-	0	Name=XP_031840712.1;ID=cds-XP_031840712.1;Dbxref=GeneID:116430544%2CGenbank:XP_031840712.1;Parent=rna-XM_031984852.1
NW_022339546.1	Gnomon	CDS	612277	612336	.	-	0	Name=XP_031840712.1;ID=cds-XP_031840712.1;Dbxref=GeneID:116430544%2CGenbank:XP_031840712.1;Parent=rna-XM_031984852.1
NW_022339546.1	Gnomon	CDS	611994	612166	.	-	0	Name=XP_031840712.1;ID=cds-XP_031840712.1;Dbxref=GeneID:116430544%2CGenbank:XP_031840712.1;Parent=rna-XM_031984852.1
NW_022339546.1	Gnomon	CDS	611687	611900	.	-	0	Name=XP_031840712.1;ID=cds-XP_031840712.1;Dbxref=GeneID:116430544%2CGenbank:XP_031840712.1;Parent=rna-XM_031984852.1
NW_022339546.1	Gnomon	mRNA	170019	175505	.	-	.	Name=XM_031986252.1;ID=rna-XM_031986252.1;Dbxref=GeneID:116431183%2CGenbank:XM_031986252.1;Parent=gene-LOC116431183
NW_022339546.1	Gnomon	CDS	745516	745554	.	-	0	Name=XP_031841448.1;ID=cds-XP_031841448.1;Dbxref=GeneID:116430895%2CGenbank:XP_031841448.1;Parent=rna-XM_031985588.1
NW_022339546.1	Gnomon	CDS	745246	745370	.	-	0	Name=XP_031841448.1;ID=cds-XP_031841448.1;Dbxref=GeneID:116430895%2CGenbank:XP_031841448.1;Parent=rna-XM_031985588.1
NW_022339546.1	Gnomon	CDS	744992	745160	.	-	0	Name=XP_031841448.1;ID=cds-XP_031841448.1;Dbxref=GeneID:116430895%2CGenbank:XP_031841448.1;Parent=rna-XM_031985588.1
NW_022339546.1	Gnomon	CDS	744353	744580	.	-	0	Name=XP_031841448.1;ID=cds-XP_031841448.1;Dbxref=GeneID:116430895%2CGenbank:XP_031841448.1;Parent=rna-XM_031985588.1
NW_022339546.1	Gnomon	mRNA	1079221	1082468	.	+	.	Name=XM_031984586.1;ID=rna-XM_031984586.1;Dbxref=GeneID:116430435%2CGenbank:XM_031984586.1;Parent=gene-LOC116430435
NW_022339546.1	Gnomon	exon	654700	655082	.	+	.	ID=exon-XM_031984746.1-7;Dbxref=GeneID:116430492%2CGenbank:XM_031984746.1;Parent=rna-XM_031984746.1
NW_022339546.1	Gnomon	exon	655167	655813	.	+	.	ID=exon-XM_031984746.1-8;Dbxref=GeneID:116430492%2CGenbank:XM_031984746.1;Parent=rna-XM_031984746.1
NW_022339546.1	Gnomon	exon	654124	654204	.	+	.	ID=exon-XM_031984746.1-5;Dbxref=GeneID:116430492%2CGenbank:XM_031984746.1;Parent=rna-XM_031984746.1
NW_022339546.1	Gnomon	exon	654300	654544	.	+	.	ID=exon-XM_031984746.1-6;Dbxref=GeneID:116430492%2CGenbank:XM_031984746.1;Parent=rna-XM_031984746.1
NW_022339546.1	Gnomon	exon	652268	652453	.	+	.	ID=exon-XM_031984746.1-3;Dbxref=GeneID:116430492%2CGenbank:XM_031984746.1;Parent=rna-XM_031984746.1
NW_022339546.1	Gnomon	exon	652549	654052	.	+	.	ID=exon-XM_031984746.1-4;Dbxref=GeneID:116430492%2CGenbank:XM_031984746.1;Parent=rna-XM_031984746.1
NW_022339546.1	Gnomon	exon	651617	651778	.	+	.	ID=exon-XM_031984746.1-1;Dbxref=GeneID:116430492%2CGenbank:XM_031984746.1;Parent=rna-XM_031984746.1
NW_022339546.1	Gnomon	exon	652044	652187	.	+	.	ID=exon-XM_031984746.1-2;Dbxref=GeneID:116430492%2CGenbank:XM_031984746.1;Parent=rna-XM_031984746.1
NW_022339546.1	Gnomon	mRNA	594866	604655	.	-	.	Name=XM_031983027.1;ID=rna-XM_031983027.1;Dbxref=GeneID:116429738%2CGenbank:XM_031983027.1;Parent=gene-LOC116429738
NW_022339546.1	Gnomon	CDS	156955	156980	.	+	0	Name=XP_031842130.1;ID=cds-XP_031842130.1;Dbxref=GeneID:116431188%2CGenbank:XP_031842130.1;Parent=rna-XM_031986270.1
NW_022339546.1	Gnomon	CDS	158496	158536	.	+	0	Name=XP_031842130.1;ID=cds-XP_031842130.1;Dbxref=GeneID:116431188%2CGenbank:XP_031842130.1;Parent=rna-XM_031986270.1
NW_022339546.1	Gnomon	CDS	159869	160071	.	+	0	Name=XP_031842130.1;ID=cds-XP_031842130.1;Dbxref=GeneID:116431188%2CGenbank:XP_031842130.1;Parent=rna-XM_031986270.1
NW_022339546.1	Gnomon	CDS	160478	160649	.	+	0	Name=XP_031842130.1;ID=cds-XP_031842130.1;Dbxref=GeneID:116431188%2CGenbank:XP_031842130.1;Parent=rna-XM_031986270.1
NW_022339546.1	Gnomon	CDS	160767	160916	.	+	0	Name=XP_031842130.1;ID=cds-XP_031842130.1;Dbxref=GeneID:116431188%2CGenbank:XP_031842130.1;Parent=rna-XM_031986270.1
NW_022339546.1	Gnomon	CDS	161108	161262	.	+	0	Name=XP_031842130.1;ID=cds-XP_031842130.1;Dbxref=GeneID:116431188%2CGenbank:XP_031842130.1;Parent=rna-XM_031986270.1
NW_022339546.1	Gnomon	CDS	2197330	2197567	.	-	0	Name=XP_031842035.1;ID=cds-XP_031842035.1;Dbxref=GeneID:116431135%2CGenbank:XP_031842035.1;Parent=rna-XM_031986175.1
NW_022339546.1	Gnomon	CDS	2196896	2197032	.	-	0	Name=XP_031842035.1;ID=cds-XP_031842035.1;Dbxref=GeneID:116431135%2CGenbank:XP_031842035.1;Parent=rna-XM_031986175.1
NW_022339546.1	Gnomon	CDS	2196180	2196614	.	-	0	Name=XP_031842035.1;ID=cds-XP_031842035.1;Dbxref=GeneID:116431135%2CGenbank:XP_031842035.1;Parent=rna-XM_031986175.1
NW_022339546.1	Gnomon	exon	2157776	2157920	.	+	.	ID=exon-XM_031984924.1-12;Dbxref=GeneID:116430573%2CGenbank:XM_031984924.1;Parent=rna-XM_031984924.1
NW_022339546.1	Gnomon	exon	2158521	2158750	.	+	.	ID=exon-XM_031984924.1-13;Dbxref=GeneID:116430573%2CGenbank:XM_031984924.1;Parent=rna-XM_031984924.1
NW_022339546.1	Gnomon	exon	2154525	2155224	.	+	.	ID=exon-XM_031984924.1-10;Dbxref=GeneID:116430573%2CGenbank:XM_031984924.1;Parent=rna-XM_031984924.1
NW_022339546.1	Gnomon	exon	2156022	2156492	.	+	.	ID=exon-XM_031984924.1-11;Dbxref=GeneID:116430573%2CGenbank:XM_031984924.1;Parent=rna-XM_031984924.1
NW_022339546.1	Gnomon	exon	2171689	2173447	.	+	.	ID=exon-XM_031984924.1-18;Dbxref=GeneID:116430573%2CGenbank:XM_031984924.1;Parent=rna-XM_031984924.1
NW_022339546.1	Gnomon	exon	2170398	2170640	.	+	.	ID=exon-XM_031984924.1-16;Dbxref=GeneID:116430573%2CGenbank:XM_031984924.1;Parent=rna-XM_031984924.1
NW_022339546.1	Gnomon	exon	2171416	2171620	.	+	.	ID=exon-XM_031984924.1-17;Dbxref=GeneID:116430573%2CGenbank:XM_031984924.1;Parent=rna-XM_031984924.1
NW_022339546.1	Gnomon	exon	2168906	2169366	.	+	.	ID=exon-XM_031984924.1-14;Dbxref=GeneID:116430573%2CGenbank:XM_031984924.1;Parent=rna-XM_031984924.1
NW_022339546.1	Gnomon	exon	2170194	2170325	.	+	.	ID=exon-XM_031984924.1-15;Dbxref=GeneID:116430573%2CGenbank:XM_031984924.1;Parent=rna-XM_031984924.1
NW_022339546.1	Gnomon	CDS	2307815	2308561	.	+	0	Name=XP_031841780.1;ID=cds-XP_031841780.1;Dbxref=GeneID:116431035%2CGenbank:XP_031841780.1;Parent=rna-XM_031985920.1
NW_022339546.1	Gnomon	CDS	2308796	2309305	.	+	0	Name=XP_031841780.1;ID=cds-XP_031841780.1;Dbxref=GeneID:116431035%2CGenbank:XP_031841780.1;Parent=rna-XM_031985920.1
NW_022339546.1	Gnomon	exon	859219	861045	.	+	.	ID=exon-XM_031982878.1-12;Dbxref=GeneID:116429662%2CGenbank:XM_031982878.1;Parent=rna-XM_031982878.1
NW_022339546.1	Gnomon	exon	852736	853003	.	+	.	ID=exon-XM_031982878.1-10;Dbxref=GeneID:116429662%2CGenbank:XM_031982878.1;Parent=rna-XM_031982878.1
NW_022339546.1	Gnomon	exon	853443	853625	.	+	.	ID=exon-XM_031982878.1-11;Dbxref=GeneID:116429662%2CGenbank:XM_031982878.1;Parent=rna-XM_031982878.1
NW_022339546.1	Gnomon	mRNA	2259363	2260612	.	+	.	Name=XM_031987236.1;ID=rna-XM_031987236.1;Dbxref=GeneID:116431587%2CGenbank:XM_031987236.1;Parent=gene-LOC116431587
NW_022339546.1	Gnomon	exon	1404674	1404815	.	-	.	ID=exon-XM_031983303.1-7;Dbxref=GeneID:116429862%2CGenbank:XM_031983303.1;Parent=rna-XM_031983303.1
NW_022339546.1	Gnomon	exon	1404254	1404592	.	-	.	ID=exon-XM_031983303.1-8;Dbxref=GeneID:116429862%2CGenbank:XM_031983303.1;Parent=rna-XM_031983303.1
NW_022339546.1	Gnomon	exon	1405435	1405514	.	-	.	ID=exon-XM_031983303.1-5;Dbxref=GeneID:116429862%2CGenbank:XM_031983303.1;Parent=rna-XM_031983303.1
NW_022339546.1	Gnomon	exon	1404908	1405096	.	-	.	ID=exon-XM_031983303.1-6;Dbxref=GeneID:116429862%2CGenbank:XM_031983303.1;Parent=rna-XM_031983303.1
NW_022339546.1	Gnomon	exon	1405961	1406223	.	-	.	ID=exon-XM_031983303.1-3;Dbxref=GeneID:116429862%2CGenbank:XM_031983303.1;Parent=rna-XM_031983303.1
NW_022339546.1	Gnomon	exon	1405659	1405845	.	-	.	ID=exon-XM_031983303.1-4;Dbxref=GeneID:116429862%2CGenbank:XM_031983303.1;Parent=rna-XM_031983303.1
NW_022339546.1	Gnomon	exon	1406790	1407165	.	-	.	ID=exon-XM_031983303.1-1;Dbxref=GeneID:116429862%2CGenbank:XM_031983303.1;Parent=rna-XM_031983303.1
NW_022339546.1	Gnomon	exon	1406299	1406477	.	-	.	ID=exon-XM_031983303.1-2;Dbxref=GeneID:116429862%2CGenbank:XM_031983303.1;Parent=rna-XM_031983303.1
NW_022339546.1	Gnomon	exon	1403963	1404184	.	-	.	ID=exon-XM_031983303.1-9;Dbxref=GeneID:116429862%2CGenbank:XM_031983303.1;Parent=rna-XM_031983303.1
NW_022339546.1	Gnomon	CDS	110148	110226	.	-	0	Name=XP_031841052.1;ID=cds-XP_031841052.1;Dbxref=GeneID:116430699%2CGenbank:XP_031841052.1;Parent=rna-XM_031985192.1
NW_022339546.1	Gnomon	CDS	109912	110069	.	-	0	Name=XP_031841052.1;ID=cds-XP_031841052.1;Dbxref=GeneID:116430699%2CGenbank:XP_031841052.1;Parent=rna-XM_031985192.1
NW_022339546.1	Gnomon	CDS	109605	109746	.	-	0	Name=XP_031841052.1;ID=cds-XP_031841052.1;Dbxref=GeneID:116430699%2CGenbank:XP_031841052.1;Parent=rna-XM_031985192.1
NW_022339546.1	Gnomon	CDS	109310	109523	.	-	0	Name=XP_031841052.1;ID=cds-XP_031841052.1;Dbxref=GeneID:116430699%2CGenbank:XP_031841052.1;Parent=rna-XM_031985192.1
NW_022339546.1	Gnomon	CDS	108948	109221	.	-	0	Name=XP_031841052.1;ID=cds-XP_031841052.1;Dbxref=GeneID:116430699%2CGenbank:XP_031841052.1;Parent=rna-XM_031985192.1
NW_022339546.1	Gnomon	CDS	108525	108864	.	-	0	Name=XP_031841052.1;ID=cds-XP_031841052.1;Dbxref=GeneID:116430699%2CGenbank:XP_031841052.1;Parent=rna-XM_031985192.1
NW_022339546.1	Gnomon	CDS	106944	107068	.	-	0	Name=XP_031841052.1;ID=cds-XP_031841052.1;Dbxref=GeneID:116430699%2CGenbank:XP_031841052.1;Parent=rna-XM_031985192.1
NW_022339546.1	Gnomon	mRNA	604793	609090	.	+	.	Name=XM_031982927.1;ID=rna-XM_031982927.1;Dbxref=GeneID:116429684%2CGenbank:XM_031982927.1;Parent=gene-LOC116429684
NW_022339546.1	Gnomon	mRNA	2181722	2186629	.	-	.	Name=XM_031984201.1;ID=rna-XM_031984201.1;Dbxref=GeneID:116430283%2CGenbank:XM_031984201.1;Parent=gene-LOC116430283
NW_022339546.1	Gnomon	exon	130629	130953	.	+	.	ID=exon-XR_004235730.1-1;Dbxref=GeneID:116430526%2CGenbank:XR_004235730.1;Parent=rna-XR_004235730.1
NW_022339546.1	Gnomon	exon	132357	132619	.	+	.	ID=exon-XR_004235730.1-2;Dbxref=GeneID:116430526%2CGenbank:XR_004235730.1;Parent=rna-XR_004235730.1
NW_022339546.1	Gnomon	exon	133294	133405	.	+	.	ID=exon-XR_004235730.1-3;Dbxref=GeneID:116430526%2CGenbank:XR_004235730.1;Parent=rna-XR_004235730.1
NW_022339546.1	Gnomon	exon	133616	134021	.	+	.	ID=exon-XR_004235730.1-4;Dbxref=GeneID:116430526%2CGenbank:XR_004235730.1;Parent=rna-XR_004235730.1
NW_022339546.1	Gnomon	exon	134078	136612	.	+	.	ID=exon-XR_004235730.1-5;Dbxref=GeneID:116430526%2CGenbank:XR_004235730.1;Parent=rna-XR_004235730.1
NW_022339546.1	Gnomon	exon	1406663	1406961	.	+	.	ID=exon-XM_031983257.1-1;Dbxref=GeneID:116429838%2CGenbank:XM_031983257.1;Parent=rna-XM_031983257.1
NW_022339546.1	Gnomon	exon	1407513	1407680	.	+	.	ID=exon-XM_031983257.1-2;Dbxref=GeneID:116429838%2CGenbank:XM_031983257.1;Parent=rna-XM_031983257.1
NW_022339546.1	Gnomon	exon	1407771	1408193	.	+	.	ID=exon-XM_031983257.1-3;Dbxref=GeneID:116429838%2CGenbank:XM_031983257.1;Parent=rna-XM_031983257.1
NW_022339546.1	Gnomon	exon	1408274	1408371	.	+	.	ID=exon-XM_031983257.1-4;Dbxref=GeneID:116429838%2CGenbank:XM_031983257.1;Parent=rna-XM_031983257.1
NW_022339546.1	Gnomon	exon	1408431	1408604	.	+	.	ID=exon-XM_031983257.1-5;Dbxref=GeneID:116429838%2CGenbank:XM_031983257.1;Parent=rna-XM_031983257.1
NW_022339546.1	Gnomon	exon	1408677	1408869	.	+	.	ID=exon-XM_031983257.1-6;Dbxref=GeneID:116429838%2CGenbank:XM_031983257.1;Parent=rna-XM_031983257.1
NW_022339546.1	Gnomon	exon	1408987	1409046	.	+	.	ID=exon-XM_031983257.1-7;Dbxref=GeneID:116429838%2CGenbank:XM_031983257.1;Parent=rna-XM_031983257.1
NW_022339546.1	Gnomon	exon	1409257	1409346	.	+	.	ID=exon-XM_031983257.1-8;Dbxref=GeneID:116429838%2CGenbank:XM_031983257.1;Parent=rna-XM_031983257.1
NW_022339546.1	Gnomon	exon	1409419	1409525	.	+	.	ID=exon-XM_031983257.1-9;Dbxref=GeneID:116429838%2CGenbank:XM_031983257.1;Parent=rna-XM_031983257.1
NW_022339546.1	Gnomon	exon	2227103	2227193	.	-	.	ID=exon-XM_031986165.1-1;Dbxref=GeneID:116431135%2CGenbank:XM_031986165.1;Parent=rna-XM_031986165.1
NW_022339546.1	Gnomon	CDS	1385396	1385477	.	+	0	Name=XP_031842278.1;ID=cds-XP_031842278.1;Dbxref=GeneID:116431250%2CGenbank:XP_031842278.1;Parent=rna-XM_031986418.1
NW_022339546.1	Gnomon	CDS	1385571	1385685	.	+	0	Name=XP_031842278.1;ID=cds-XP_031842278.1;Dbxref=GeneID:116431250%2CGenbank:XP_031842278.1;Parent=rna-XM_031986418.1
NW_022339546.1	Gnomon	CDS	1385765	1385855	.	+	0	Name=XP_031842278.1;ID=cds-XP_031842278.1;Dbxref=GeneID:116431250%2CGenbank:XP_031842278.1;Parent=rna-XM_031986418.1
NW_022339546.1	Gnomon	CDS	1385944	1386174	.	+	0	Name=XP_031842278.1;ID=cds-XP_031842278.1;Dbxref=GeneID:116431250%2CGenbank:XP_031842278.1;Parent=rna-XM_031986418.1
NW_022339546.1	Gnomon	CDS	1386245	1386504	.	+	0	Name=XP_031842278.1;ID=cds-XP_031842278.1;Dbxref=GeneID:116431250%2CGenbank:XP_031842278.1;Parent=rna-XM_031986418.1
NW_022339546.1	Gnomon	CDS	1386577	1386811	.	+	0	Name=XP_031842278.1;ID=cds-XP_031842278.1;Dbxref=GeneID:116431250%2CGenbank:XP_031842278.1;Parent=rna-XM_031986418.1
NW_022339546.1	Gnomon	CDS	1387836	1388030	.	+	0	Name=XP_031842278.1;ID=cds-XP_031842278.1;Dbxref=GeneID:116431250%2CGenbank:XP_031842278.1;Parent=rna-XM_031986418.1
NW_022339546.1	Gnomon	CDS	1388123	1388299	.	+	0	Name=XP_031842278.1;ID=cds-XP_031842278.1;Dbxref=GeneID:116431250%2CGenbank:XP_031842278.1;Parent=rna-XM_031986418.1
NW_022339546.1	Gnomon	CDS	1388376	1388561	.	+	0	Name=XP_031842278.1;ID=cds-XP_031842278.1;Dbxref=GeneID:116431250%2CGenbank:XP_031842278.1;Parent=rna-XM_031986418.1
NW_022339546.1	Gnomon	CDS	1388625	1388960	.	+	0	Name=XP_031842278.1;ID=cds-XP_031842278.1;Dbxref=GeneID:116431250%2CGenbank:XP_031842278.1;Parent=rna-XM_031986418.1
NW_022339546.1	Gnomon	CDS	1389030	1389347	.	+	0	Name=XP_031842278.1;ID=cds-XP_031842278.1;Dbxref=GeneID:116431250%2CGenbank:XP_031842278.1;Parent=rna-XM_031986418.1
NW_022339546.1	Gnomon	CDS	1389422	1389619	.	+	0	Name=XP_031842278.1;ID=cds-XP_031842278.1;Dbxref=GeneID:116431250%2CGenbank:XP_031842278.1;Parent=rna-XM_031986418.1
NW_022339546.1	Gnomon	CDS	1389690	1389898	.	+	0	Name=XP_031842278.1;ID=cds-XP_031842278.1;Dbxref=GeneID:116431250%2CGenbank:XP_031842278.1;Parent=rna-XM_031986418.1
NW_022339546.1	Gnomon	CDS	1389977	1390175	.	+	0	Name=XP_031842278.1;ID=cds-XP_031842278.1;Dbxref=GeneID:116431250%2CGenbank:XP_031842278.1;Parent=rna-XM_031986418.1
NW_022339546.1	Gnomon	CDS	1390378	1390605	.	+	0	Name=XP_031842278.1;ID=cds-XP_031842278.1;Dbxref=GeneID:116431250%2CGenbank:XP_031842278.1;Parent=rna-XM_031986418.1
NW_022339546.1	Gnomon	exon	2191693	2196614	.	-	.	ID=exon-XM_031986165.1-4;Dbxref=GeneID:116431135%2CGenbank:XM_031986165.1;Parent=rna-XM_031986165.1
NW_022339546.1	Gnomon	exon	2197330	2197589	.	-	.	ID=exon-XM_031986165.1-2;Dbxref=GeneID:116431135%2CGenbank:XM_031986165.1;Parent=rna-XM_031986165.1
NW_022339546.1	Gnomon	exon	2196896	2197032	.	-	.	ID=exon-XM_031986165.1-3;Dbxref=GeneID:116431135%2CGenbank:XM_031986165.1;Parent=rna-XM_031986165.1
NW_022339546.1	Gnomon	exon	2232459	2232638	.	+	.	ID=exon-XM_031986235.1-4;Dbxref=GeneID:116431166%2CGenbank:XM_031986235.1;Parent=rna-XM_031986235.1
NW_022339546.1	Gnomon	exon	2231697	2231814	.	+	.	ID=exon-XM_031986235.1-2;Dbxref=GeneID:116431166%2CGenbank:XM_031986235.1;Parent=rna-XM_031986235.1
NW_022339546.1	Gnomon	exon	2231894	2232379	.	+	.	ID=exon-XM_031986235.1-3;Dbxref=GeneID:116431166%2CGenbank:XM_031986235.1;Parent=rna-XM_031986235.1
NW_022339546.1	Gnomon	exon	2231248	2231346	.	+	.	ID=exon-XM_031986235.1-1;Dbxref=GeneID:116431166%2CGenbank:XM_031986235.1;Parent=rna-XM_031986235.1
NW_022339546.1	Gnomon	CDS	536564	536801	.	-	0	Name=XP_031838847.1;ID=cds-XP_031838847.1;Dbxref=GeneID:116429717%2CGenbank:XP_031838847.1;Parent=rna-XM_031982987.1
NW_022339546.1	Gnomon	CDS	535341	535519	.	-	0	Name=XP_031838847.1;ID=cds-XP_031838847.1;Dbxref=GeneID:116429717%2CGenbank:XP_031838847.1;Parent=rna-XM_031982987.1
NW_022339546.1	Gnomon	CDS	535153	535262	.	-	0	Name=XP_031838847.1;ID=cds-XP_031838847.1;Dbxref=GeneID:116429717%2CGenbank:XP_031838847.1;Parent=rna-XM_031982987.1
NW_022339546.1	Gnomon	CDS	534053	534260	.	-	0	Name=XP_031838847.1;ID=cds-XP_031838847.1;Dbxref=GeneID:116429717%2CGenbank:XP_031838847.1;Parent=rna-XM_031982987.1
NW_022339546.1	Gnomon	CDS	533799	533962	.	-	0	Name=XP_031838847.1;ID=cds-XP_031838847.1;Dbxref=GeneID:116429717%2CGenbank:XP_031838847.1;Parent=rna-XM_031982987.1
NW_022339546.1	Gnomon	CDS	533557	533719	.	-	0	Name=XP_031838847.1;ID=cds-XP_031838847.1;Dbxref=GeneID:116429717%2CGenbank:XP_031838847.1;Parent=rna-XM_031982987.1
NW_022339546.1	Gnomon	CDS	533380	533496	.	-	0	Name=XP_031838847.1;ID=cds-XP_031838847.1;Dbxref=GeneID:116429717%2CGenbank:XP_031838847.1;Parent=rna-XM_031982987.1
NW_022339546.1	Gnomon	CDS	532629	532769	.	-	0	Name=XP_031838847.1;ID=cds-XP_031838847.1;Dbxref=GeneID:116429717%2CGenbank:XP_031838847.1;Parent=rna-XM_031982987.1
NW_022339546.1	Gnomon	CDS	529114	529211	.	-	0	Name=XP_031838847.1;ID=cds-XP_031838847.1;Dbxref=GeneID:116429717%2CGenbank:XP_031838847.1;Parent=rna-XM_031982987.1
NW_022339546.1	Gnomon	CDS	524967	525183	.	-	0	Name=XP_031838847.1;ID=cds-XP_031838847.1;Dbxref=GeneID:116429717%2CGenbank:XP_031838847.1;Parent=rna-XM_031982987.1
NW_022339546.1	Gnomon	CDS	523282	523539	.	-	0	Name=XP_031838847.1;ID=cds-XP_031838847.1;Dbxref=GeneID:116429717%2CGenbank:XP_031838847.1;Parent=rna-XM_031982987.1
NW_022339546.1	Gnomon	CDS	507304	507444	.	-	0	Name=XP_031838847.1;ID=cds-XP_031838847.1;Dbxref=GeneID:116429717%2CGenbank:XP_031838847.1;Parent=rna-XM_031982987.1
NW_022339546.1	Gnomon	exon	2171416	2171620	.	+	.	ID=exon-XM_031984905.1-17;Dbxref=GeneID:116430573%2CGenbank:XM_031984905.1;Parent=rna-XM_031984905.1
NW_022339546.1	Gnomon	exon	2171689	2173447	.	+	.	ID=exon-XM_031984905.1-18;Dbxref=GeneID:116430573%2CGenbank:XM_031984905.1;Parent=rna-XM_031984905.1
NW_022339546.1	Gnomon	exon	2170194	2170325	.	+	.	ID=exon-XM_031984905.1-15;Dbxref=GeneID:116430573%2CGenbank:XM_031984905.1;Parent=rna-XM_031984905.1
NW_022339546.1	Gnomon	exon	2170398	2170640	.	+	.	ID=exon-XM_031984905.1-16;Dbxref=GeneID:116430573%2CGenbank:XM_031984905.1;Parent=rna-XM_031984905.1
NW_022339546.1	Gnomon	exon	2158521	2158750	.	+	.	ID=exon-XM_031984905.1-13;Dbxref=GeneID:116430573%2CGenbank:XM_031984905.1;Parent=rna-XM_031984905.1
NW_022339546.1	Gnomon	exon	2168906	2169366	.	+	.	ID=exon-XM_031984905.1-14;Dbxref=GeneID:116430573%2CGenbank:XM_031984905.1;Parent=rna-XM_031984905.1
NW_022339546.1	Gnomon	exon	2156022	2156492	.	+	.	ID=exon-XM_031984905.1-11;Dbxref=GeneID:116430573%2CGenbank:XM_031984905.1;Parent=rna-XM_031984905.1
NW_022339546.1	Gnomon	exon	2157776	2157920	.	+	.	ID=exon-XM_031984905.1-12;Dbxref=GeneID:116430573%2CGenbank:XM_031984905.1;Parent=rna-XM_031984905.1
NW_022339546.1	Gnomon	exon	2154525	2155224	.	+	.	ID=exon-XM_031984905.1-10;Dbxref=GeneID:116430573%2CGenbank:XM_031984905.1;Parent=rna-XM_031984905.1
NW_022339546.1	Gnomon	CDS	1490760	1490844	.	-	0	Name=XP_031843356.1;ID=cds-XP_031843356.1;Dbxref=GeneID:116431692%2CGenbank:XP_031843356.1;Parent=rna-XM_031987496.1
NW_022339546.1	Gnomon	CDS	1461815	1461944	.	-	0	Name=XP_031843356.1;ID=cds-XP_031843356.1;Dbxref=GeneID:116431692%2CGenbank:XP_031843356.1;Parent=rna-XM_031987496.1
NW_022339546.1	Gnomon	CDS	1460737	1460898	.	-	0	Name=XP_031843356.1;ID=cds-XP_031843356.1;Dbxref=GeneID:116431692%2CGenbank:XP_031843356.1;Parent=rna-XM_031987496.1
NW_022339546.1	Gnomon	CDS	1450019	1450325	.	-	0	Name=XP_031843356.1;ID=cds-XP_031843356.1;Dbxref=GeneID:116431692%2CGenbank:XP_031843356.1;Parent=rna-XM_031987496.1
NW_022339546.1	Gnomon	CDS	1446815	1447131	.	-	0	Name=XP_031843356.1;ID=cds-XP_031843356.1;Dbxref=GeneID:116431692%2CGenbank:XP_031843356.1;Parent=rna-XM_031987496.1
NW_022339546.1	Gnomon	CDS	1446345	1446612	.	-	0	Name=XP_031843356.1;ID=cds-XP_031843356.1;Dbxref=GeneID:116431692%2CGenbank:XP_031843356.1;Parent=rna-XM_031987496.1
NW_022339546.1	Gnomon	exon	1631506	1631731	.	-	.	ID=exon-XM_031986118.1-2;Dbxref=GeneID:116431102%2CGenbank:XM_031986118.1;Parent=rna-XM_031986118.1
NW_022339546.1	Gnomon	exon	1630910	1631080	.	-	.	ID=exon-XM_031986118.1-3;Dbxref=GeneID:116431102%2CGenbank:XM_031986118.1;Parent=rna-XM_031986118.1
NW_022339546.1	Gnomon	exon	1630175	1630639	.	-	.	ID=exon-XM_031986118.1-4;Dbxref=GeneID:116431102%2CGenbank:XM_031986118.1;Parent=rna-XM_031986118.1
NW_022339546.1	Gnomon	mRNA	1060882	1062176	.	+	.	Name=XM_031985422.1;ID=rna-XM_031985422.1;Dbxref=GeneID:116430815%2CGenbank:XM_031985422.1;Parent=gene-LOC116430815
NW_022339546.1	Gnomon	exon	1633488	1634093	.	-	.	ID=exon-XM_031986118.1-1;Dbxref=GeneID:116431102%2CGenbank:XM_031986118.1;Parent=rna-XM_031986118.1
NW_022339546.1	Gnomon	CDS	618363	618378	.	+	0	Name=XP_031840226.1;ID=cds-XP_031840226.1;Dbxref=GeneID:116430357%2CGenbank:XP_031840226.1;Parent=rna-XM_031984366.1
NW_022339546.1	Gnomon	CDS	619772	620138	.	+	0	Name=XP_031840226.1;ID=cds-XP_031840226.1;Dbxref=GeneID:116430357%2CGenbank:XP_031840226.1;Parent=rna-XM_031984366.1
NW_022339546.1	Gnomon	CDS	620650	620899	.	+	0	Name=XP_031840226.1;ID=cds-XP_031840226.1;Dbxref=GeneID:116430357%2CGenbank:XP_031840226.1;Parent=rna-XM_031984366.1
NW_022339546.1	Gnomon	CDS	621019	621159	.	+	0	Name=XP_031840226.1;ID=cds-XP_031840226.1;Dbxref=GeneID:116430357%2CGenbank:XP_031840226.1;Parent=rna-XM_031984366.1
NW_022339546.1	Gnomon	CDS	621612	621836	.	+	0	Name=XP_031840226.1;ID=cds-XP_031840226.1;Dbxref=GeneID:116430357%2CGenbank:XP_031840226.1;Parent=rna-XM_031984366.1
NW_022339546.1	Gnomon	CDS	622112	622257	.	+	0	Name=XP_031840226.1;ID=cds-XP_031840226.1;Dbxref=GeneID:116430357%2CGenbank:XP_031840226.1;Parent=rna-XM_031984366.1
NW_022339546.1	Gnomon	CDS	622571	623410	.	+	0	Name=XP_031840226.1;ID=cds-XP_031840226.1;Dbxref=GeneID:116430357%2CGenbank:XP_031840226.1;Parent=rna-XM_031984366.1
NW_022339546.1	Gnomon	CDS	633854	634073	.	+	0	Name=XP_031840226.1;ID=cds-XP_031840226.1;Dbxref=GeneID:116430357%2CGenbank:XP_031840226.1;Parent=rna-XM_031984366.1
NW_022339546.1	Gnomon	CDS	634287	634382	.	+	0	Name=XP_031840226.1;ID=cds-XP_031840226.1;Dbxref=GeneID:116430357%2CGenbank:XP_031840226.1;Parent=rna-XM_031984366.1
NW_022339546.1	Gnomon	CDS	1406299	1406436	.	-	0	Name=XP_031839185.1;ID=cds-XP_031839185.1;Dbxref=GeneID:116429862%2CGenbank:XP_031839185.1;Parent=rna-XM_031983325.1
NW_022339546.1	Gnomon	CDS	1405961	1406223	.	-	0	Name=XP_031839185.1;ID=cds-XP_031839185.1;Dbxref=GeneID:116429862%2CGenbank:XP_031839185.1;Parent=rna-XM_031983325.1
NW_022339546.1	Gnomon	CDS	1405659	1405845	.	-	0	Name=XP_031839185.1;ID=cds-XP_031839185.1;Dbxref=GeneID:116429862%2CGenbank:XP_031839185.1;Parent=rna-XM_031983325.1
NW_022339546.1	Gnomon	CDS	1405435	1405514	.	-	0	Name=XP_031839185.1;ID=cds-XP_031839185.1;Dbxref=GeneID:116429862%2CGenbank:XP_031839185.1;Parent=rna-XM_031983325.1
NW_022339546.1	Gnomon	CDS	1404908	1405096	.	-	0	Name=XP_031839185.1;ID=cds-XP_031839185.1;Dbxref=GeneID:116429862%2CGenbank:XP_031839185.1;Parent=rna-XM_031983325.1
NW_022339546.1	Gnomon	CDS	1404674	1404815	.	-	0	Name=XP_031839185.1;ID=cds-XP_031839185.1;Dbxref=GeneID:116429862%2CGenbank:XP_031839185.1;Parent=rna-XM_031983325.1
NW_022339546.1	Gnomon	CDS	1404254	1404592	.	-	0	Name=XP_031839185.1;ID=cds-XP_031839185.1;Dbxref=GeneID:116429862%2CGenbank:XP_031839185.1;Parent=rna-XM_031983325.1
NW_022339546.1	Gnomon	CDS	1403963	1404184	.	-	0	Name=XP_031839185.1;ID=cds-XP_031839185.1;Dbxref=GeneID:116429862%2CGenbank:XP_031839185.1;Parent=rna-XM_031983325.1
NW_022339546.1	Gnomon	CDS	1403659	1403889	.	-	0	Name=XP_031839185.1;ID=cds-XP_031839185.1;Dbxref=GeneID:116429862%2CGenbank:XP_031839185.1;Parent=rna-XM_031983325.1
NW_022339546.1	Gnomon	CDS	1403297	1403590	.	-	0	Name=XP_031839185.1;ID=cds-XP_031839185.1;Dbxref=GeneID:116429862%2CGenbank:XP_031839185.1;Parent=rna-XM_031983325.1
NW_022339546.1	Gnomon	mRNA	1329698	1335745	.	-	.	Name=XM_031986741.1;ID=rna-XM_031986741.1;Dbxref=GeneID:116431386%2CGenbank:XM_031986741.1;Parent=gene-LOC116431386
NW_022339546.1	Gnomon	mRNA	1732828	1817659	.	+	.	Name=XM_031986887.1;ID=rna-XM_031986887.1;Dbxref=GeneID:116431418%2CGenbank:XM_031986887.1;Parent=gene-LOC116431418
NW_022339546.1	Gnomon	exon	2501474	2501738	.	-	.	ID=exon-XM_031983445.1-6;Dbxref=GeneID:116429906%2CGenbank:XM_031983445.1;Parent=rna-XM_031983445.1
NW_022339546.1	Gnomon	exon	2500778	2501383	.	-	.	ID=exon-XM_031983445.1-7;Dbxref=GeneID:116429906%2CGenbank:XM_031983445.1;Parent=rna-XM_031983445.1
NW_022339546.1	Gnomon	exon	2503610	2503788	.	-	.	ID=exon-XM_031983445.1-2;Dbxref=GeneID:116429906%2CGenbank:XM_031983445.1;Parent=rna-XM_031983445.1
NW_022339546.1	Gnomon	exon	2503185	2503427	.	-	.	ID=exon-XM_031983445.1-3;Dbxref=GeneID:116429906%2CGenbank:XM_031983445.1;Parent=rna-XM_031983445.1
NW_022339546.1	Gnomon	exon	2502589	2502791	.	-	.	ID=exon-XM_031983445.1-4;Dbxref=GeneID:116429906%2CGenbank:XM_031983445.1;Parent=rna-XM_031983445.1
NW_022339546.1	Gnomon	exon	2502196	2502403	.	-	.	ID=exon-XM_031983445.1-5;Dbxref=GeneID:116429906%2CGenbank:XM_031983445.1;Parent=rna-XM_031983445.1
NW_022339546.1	Gnomon	exon	2504259	2504626	.	-	.	ID=exon-XM_031983445.1-1;Dbxref=GeneID:116429906%2CGenbank:XM_031983445.1;Parent=rna-XM_031983445.1
NW_022339546.1	Gnomon	mRNA	762959	766915	.	-	.	Name=XM_031984345.1;ID=rna-XM_031984345.1;Dbxref=GeneID:116430342%2CGenbank:XM_031984345.1;Parent=gene-LOC116430342
NW_022339546.1	Gnomon	CDS	1031280	1031339	.	+	0	Name=XP_031841293.1;ID=cds-XP_031841293.1;Dbxref=GeneID:116430822%2CGenbank:XP_031841293.1;Note=The sequence of the model RefSeq protein was modified relative to this genomic sequence to represent the inferred CDS: substituted 1 base at 1 genomic stop codon;Parent=rna-XM_031985433.1
NW_022339546.1	Gnomon	CDS	1032580	1032677	.	+	0	Name=XP_031841293.1;ID=cds-XP_031841293.1;Dbxref=GeneID:116430822%2CGenbank:XP_031841293.1;Note=The sequence of the model RefSeq protein was modified relative to this genomic sequence to represent the inferred CDS: substituted 1 base at 1 genomic stop codon;Parent=rna-XM_031985433.1
NW_022339546.1	Gnomon	CDS	1035009	1035044	.	+	0	Name=XP_031841293.1;ID=cds-XP_031841293.1;Dbxref=GeneID:116430822%2CGenbank:XP_031841293.1;Note=The sequence of the model RefSeq protein was modified relative to this genomic sequence to represent the inferred CDS: substituted 1 base at 1 genomic stop codon;Parent=rna-XM_031985433.1
NW_022339546.1	Gnomon	CDS	1035476	1035575	.	+	0	Name=XP_031841293.1;ID=cds-XP_031841293.1;Dbxref=GeneID:116430822%2CGenbank:XP_031841293.1;Note=The sequence of the model RefSeq protein was modified relative to this genomic sequence to represent the inferred CDS: substituted 1 base at 1 genomic stop codon;Parent=rna-XM_031985433.1
NW_022339546.1	Gnomon	CDS	1035679	1035821	.	+	0	Name=XP_031841293.1;ID=cds-XP_031841293.1;Dbxref=GeneID:116430822%2CGenbank:XP_031841293.1;Note=The sequence of the model RefSeq protein was modified relative to this genomic sequence to represent the inferred CDS: substituted 1 base at 1 genomic stop codon;Parent=rna-XM_031985433.1
NW_022339546.1	Gnomon	CDS	1035902	1036275	.	+	0	Name=XP_031841293.1;ID=cds-XP_031841293.1;Dbxref=GeneID:116430822%2CGenbank:XP_031841293.1;Note=The sequence of the model RefSeq protein was modified relative to this genomic sequence to represent the inferred CDS: substituted 1 base at 1 genomic stop codon;Parent=rna-XM_031985433.1
NW_022339546.1	Gnomon	CDS	1036596	1036876	.	+	0	Name=XP_031841293.1;ID=cds-XP_031841293.1;Dbxref=GeneID:116430822%2CGenbank:XP_031841293.1;Note=The sequence of the model RefSeq protein was modified relative to this genomic sequence to represent the inferred CDS: substituted 1 base at 1 genomic stop codon;Parent=rna-XM_031985433.1
NW_022339546.1	Gnomon	CDS	1036941	1037117	.	+	0	Name=XP_031841293.1;ID=cds-XP_031841293.1;Dbxref=GeneID:116430822%2CGenbank:XP_031841293.1;Note=The sequence of the model RefSeq protein was modified relative to this genomic sequence to represent the inferred CDS: substituted 1 base at 1 genomic stop codon;Parent=rna-XM_031985433.1
NW_022339546.1	Gnomon	CDS	1037229	1037367	.	+	0	Name=XP_031841293.1;ID=cds-XP_031841293.1;Dbxref=GeneID:116430822%2CGenbank:XP_031841293.1;Note=The sequence of the model RefSeq protein was modified relative to this genomic sequence to represent the inferred CDS: substituted 1 base at 1 genomic stop codon;Parent=rna-XM_031985433.1
NW_022339546.1	Gnomon	CDS	1037908	1038073	.	+	0	Name=XP_031841293.1;ID=cds-XP_031841293.1;Dbxref=GeneID:116430822%2CGenbank:XP_031841293.1;Note=The sequence of the model RefSeq protein was modified relative to this genomic sequence to represent the inferred CDS: substituted 1 base at 1 genomic stop codon;Parent=rna-XM_031985433.1
NW_022339546.1	Gnomon	CDS	1038313	1038453	.	+	0	Name=XP_031841293.1;ID=cds-XP_031841293.1;Dbxref=GeneID:116430822%2CGenbank:XP_031841293.1;Note=The sequence of the model RefSeq protein was modified relative to this genomic sequence to represent the inferred CDS: substituted 1 base at 1 genomic stop codon;Parent=rna-XM_031985433.1
NW_022339546.1	Gnomon	CDS	1038748	1038928	.	+	0	Name=XP_031841293.1;ID=cds-XP_031841293.1;Dbxref=GeneID:116430822%2CGenbank:XP_031841293.1;Note=The sequence of the model RefSeq protein was modified relative to this genomic sequence to represent the inferred CDS: substituted 1 base at 1 genomic stop codon;Parent=rna-XM_031985433.1
NW_022339546.1	Gnomon	CDS	987347	987575	.	+	0	Name=XP_031841689.1;ID=cds-XP_031841689.1;Dbxref=GeneID:116430993%2CGenbank:XP_031841689.1;Parent=rna-XM_031985829.1
NW_022339546.1	Gnomon	CDS	988581	989031	.	+	0	Name=XP_031841689.1;ID=cds-XP_031841689.1;Dbxref=GeneID:116430993%2CGenbank:XP_031841689.1;Parent=rna-XM_031985829.1
NW_022339546.1	Gnomon	CDS	989437	989536	.	+	0	Name=XP_031841689.1;ID=cds-XP_031841689.1;Dbxref=GeneID:116430993%2CGenbank:XP_031841689.1;Parent=rna-XM_031985829.1
NW_022339546.1	Gnomon	CDS	989602	989724	.	+	0	Name=XP_031841689.1;ID=cds-XP_031841689.1;Dbxref=GeneID:116430993%2CGenbank:XP_031841689.1;Parent=rna-XM_031985829.1
NW_022339546.1	Gnomon	CDS	990099	990254	.	+	0	Name=XP_031841689.1;ID=cds-XP_031841689.1;Dbxref=GeneID:116430993%2CGenbank:XP_031841689.1;Parent=rna-XM_031985829.1
NW_022339546.1	Gnomon	CDS	990428	990487	.	+	0	Name=XP_031841689.1;ID=cds-XP_031841689.1;Dbxref=GeneID:116430993%2CGenbank:XP_031841689.1;Parent=rna-XM_031985829.1
NW_022339546.1	Gnomon	exon	1187682	1187849	.	-	.	ID=exon-XM_031983588.1-1;Dbxref=GeneID:116429988%2CGenbank:XM_031983588.1;Parent=rna-XM_031983588.1
NW_022339546.1	Gnomon	exon	1185754	1185885	.	-	.	ID=exon-XM_031983588.1-2;Dbxref=GeneID:116429988%2CGenbank:XM_031983588.1;Parent=rna-XM_031983588.1
NW_022339546.1	Gnomon	exon	1184459	1185004	.	-	.	ID=exon-XM_031983588.1-3;Dbxref=GeneID:116429988%2CGenbank:XM_031983588.1;Parent=rna-XM_031983588.1
NW_022339546.1	Gnomon	exon	1183642	1183740	.	-	.	ID=exon-XM_031983588.1-4;Dbxref=GeneID:116429988%2CGenbank:XM_031983588.1;Parent=rna-XM_031983588.1
NW_022339546.1	Gnomon	exon	1183430	1183499	.	-	.	ID=exon-XM_031983588.1-5;Dbxref=GeneID:116429988%2CGenbank:XM_031983588.1;Parent=rna-XM_031983588.1
NW_022339546.1	Gnomon	exon	1183198	1183364	.	-	.	ID=exon-XM_031983588.1-6;Dbxref=GeneID:116429988%2CGenbank:XM_031983588.1;Parent=rna-XM_031983588.1
NW_022339546.1	Gnomon	exon	1182821	1182890	.	-	.	ID=exon-XM_031983588.1-7;Dbxref=GeneID:116429988%2CGenbank:XM_031983588.1;Parent=rna-XM_031983588.1
NW_022339546.1	Gnomon	exon	1182625	1182750	.	-	.	ID=exon-XM_031983588.1-8;Dbxref=GeneID:116429988%2CGenbank:XM_031983588.1;Parent=rna-XM_031983588.1
NW_022339546.1	Gnomon	exon	1181913	1182554	.	-	.	ID=exon-XM_031983588.1-9;Dbxref=GeneID:116429988%2CGenbank:XM_031983588.1;Parent=rna-XM_031983588.1
NW_022339546.1	Gnomon	exon	297449	297519	.	-	.	ID=exon-XM_031983184.1-4;Dbxref=GeneID:116429818%2CGenbank:XM_031983184.1;Parent=rna-XM_031983184.1
NW_022339546.1	Gnomon	exon	297895	298154	.	-	.	ID=exon-XM_031983184.1-2;Dbxref=GeneID:116429818%2CGenbank:XM_031983184.1;Parent=rna-XM_031983184.1
NW_022339546.1	Gnomon	exon	297605	297763	.	-	.	ID=exon-XM_031983184.1-3;Dbxref=GeneID:116429818%2CGenbank:XM_031983184.1;Parent=rna-XM_031983184.1
NW_022339546.1	Gnomon	exon	2549557	2550072	.	-	.	ID=exon-XM_031986495.1-1;Dbxref=GeneID:116431290%2CGenbank:XM_031986495.1;Parent=rna-XM_031986495.1
NW_022339546.1	Gnomon	exon	615290	615479	.	+	.	ID=exon-XM_031984438.1-1;Dbxref=GeneID:116430381%2CGenbank:XM_031984438.1;Parent=rna-XM_031984438.1
NW_022339546.1	Gnomon	exon	615709	615866	.	+	.	ID=exon-XM_031984438.1-2;Dbxref=GeneID:116430381%2CGenbank:XM_031984438.1;Parent=rna-XM_031984438.1
NW_022339546.1	Gnomon	exon	616514	617343	.	+	.	ID=exon-XM_031984438.1-3;Dbxref=GeneID:116430381%2CGenbank:XM_031984438.1;Parent=rna-XM_031984438.1
NW_022339546.1	Gnomon	exon	298630	298684	.	-	.	ID=exon-XM_031983184.1-1;Dbxref=GeneID:116429818%2CGenbank:XM_031983184.1;Parent=rna-XM_031983184.1
NW_022339546.1	Gnomon	exon	647658	647944	.	-	.	ID=exon-XM_031984699.1-4;Dbxref=GeneID:116430481%2CGenbank:XM_031984699.1;Parent=rna-XM_031984699.1
NW_022339546.1	Gnomon	exon	647264	647579	.	-	.	ID=exon-XM_031984699.1-5;Dbxref=GeneID:116430481%2CGenbank:XM_031984699.1;Parent=rna-XM_031984699.1
NW_022339546.1	Gnomon	exon	650421	650544	.	-	.	ID=exon-XM_031984699.1-2;Dbxref=GeneID:116430481%2CGenbank:XM_031984699.1;Parent=rna-XM_031984699.1
NW_022339546.1	Gnomon	exon	648098	650286	.	-	.	ID=exon-XM_031984699.1-3;Dbxref=GeneID:116430481%2CGenbank:XM_031984699.1;Parent=rna-XM_031984699.1
NW_022339546.1	Gnomon	exon	651056	651590	.	-	.	ID=exon-XM_031984699.1-1;Dbxref=GeneID:116430481%2CGenbank:XM_031984699.1;Parent=rna-XM_031984699.1
NW_022339546.1	Gnomon	exon	1014062	1014747	.	+	.	ID=exon-XM_031985372.1-1;Dbxref=GeneID:116430797%2CGenbank:XM_031985372.1;Parent=rna-XM_031985372.1
NW_022339546.1	Gnomon	exon	1017236	1017431	.	+	.	ID=exon-XM_031985372.1-2;Dbxref=GeneID:116430797%2CGenbank:XM_031985372.1;Parent=rna-XM_031985372.1
NW_022339546.1	Gnomon	exon	1018653	1021614	.	+	.	ID=exon-XM_031985372.1-7;Dbxref=GeneID:116430797%2CGenbank:XM_031985372.1;Parent=rna-XM_031985372.1
NW_022339546.1	Gnomon	exon	1017524	1017883	.	+	.	ID=exon-XM_031985372.1-3;Dbxref=GeneID:116430797%2CGenbank:XM_031985372.1;Parent=rna-XM_031985372.1
NW_022339546.1	Gnomon	exon	1018007	1018121	.	+	.	ID=exon-XM_031985372.1-4;Dbxref=GeneID:116430797%2CGenbank:XM_031985372.1;Parent=rna-XM_031985372.1
NW_022339546.1	Gnomon	exon	1018205	1018289	.	+	.	ID=exon-XM_031985372.1-5;Dbxref=GeneID:116430797%2CGenbank:XM_031985372.1;Parent=rna-XM_031985372.1
NW_022339546.1	Gnomon	exon	1018445	1018555	.	+	.	ID=exon-XM_031985372.1-6;Dbxref=GeneID:116430797%2CGenbank:XM_031985372.1;Parent=rna-XM_031985372.1
NW_022339546.1	Gnomon	exon	2544215	2544358	.	-	.	ID=exon-XM_031986495.1-2;Dbxref=GeneID:116431290%2CGenbank:XM_031986495.1;Parent=rna-XM_031986495.1
NW_022339546.1	Gnomon	exon	2526695	2527694	.	-	.	ID=exon-XM_031986495.1-3;Dbxref=GeneID:116431290%2CGenbank:XM_031986495.1;Parent=rna-XM_031986495.1
NW_022339546.1	Gnomon	exon	2525630	2526041	.	-	.	ID=exon-XM_031986495.1-4;Dbxref=GeneID:116431290%2CGenbank:XM_031986495.1;Parent=rna-XM_031986495.1
NW_022339546.1	Gnomon	exon	2522656	2522809	.	-	.	ID=exon-XM_031986495.1-5;Dbxref=GeneID:116431290%2CGenbank:XM_031986495.1;Parent=rna-XM_031986495.1
NW_022339546.1	Gnomon	exon	2522068	2522245	.	-	.	ID=exon-XM_031986495.1-6;Dbxref=GeneID:116431290%2CGenbank:XM_031986495.1;Parent=rna-XM_031986495.1
NW_022339546.1	Gnomon	exon	2521406	2521571	.	-	.	ID=exon-XM_031986495.1-7;Dbxref=GeneID:116431290%2CGenbank:XM_031986495.1;Parent=rna-XM_031986495.1
NW_022339546.1	Gnomon	exon	2515090	2520910	.	-	.	ID=exon-XM_031986495.1-8;Dbxref=GeneID:116431290%2CGenbank:XM_031986495.1;Parent=rna-XM_031986495.1
NW_022339546.1	Gnomon	mRNA	1530173	1532993	.	-	.	Name=XM_031987629.1;ID=rna-XM_031987629.1;Dbxref=GeneID:116431757%2CGenbank:XM_031987629.1;Parent=gene-LOC116431757
NW_022339546.1	Gnomon	CDS	1531337	1531373	.	-	0	Name=XP_031843506.1;ID=cds-XP_031843506.1;Dbxref=GeneID:116431757%2CGenbank:XP_031843506.1;Parent=rna-XM_031987646.1
NW_022339546.1	Gnomon	CDS	1530919	1531251	.	-	0	Name=XP_031843506.1;ID=cds-XP_031843506.1;Dbxref=GeneID:116431757%2CGenbank:XP_031843506.1;Parent=rna-XM_031987646.1
NW_022339546.1	Gnomon	CDS	1530533	1530838	.	-	0	Name=XP_031843506.1;ID=cds-XP_031843506.1;Dbxref=GeneID:116431757%2CGenbank:XP_031843506.1;Parent=rna-XM_031987646.1
NW_022339546.1	Gnomon	CDS	1530360	1530445	.	-	0	Name=XP_031843506.1;ID=cds-XP_031843506.1;Dbxref=GeneID:116431757%2CGenbank:XP_031843506.1;Parent=rna-XM_031987646.1
NW_022339546.1	Gnomon	CDS	1345292	1345363	.	-	0	Name=XP_031842522.1;ID=cds-XP_031842522.1;Dbxref=GeneID:116431359%2CGenbank:XP_031842522.1;Parent=rna-XM_031986662.1
NW_022339546.1	Gnomon	CDS	1344751	1344855	.	-	0	Name=XP_031842522.1;ID=cds-XP_031842522.1;Dbxref=GeneID:116431359%2CGenbank:XP_031842522.1;Parent=rna-XM_031986662.1
NW_022339546.1	Gnomon	CDS	1344404	1344602	.	-	0	Name=XP_031842522.1;ID=cds-XP_031842522.1;Dbxref=GeneID:116431359%2CGenbank:XP_031842522.1;Parent=rna-XM_031986662.1
NW_022339546.1	Gnomon	CDS	1343955	1344080	.	-	0	Name=XP_031842522.1;ID=cds-XP_031842522.1;Dbxref=GeneID:116431359%2CGenbank:XP_031842522.1;Parent=rna-XM_031986662.1
NW_022339546.1	Gnomon	CDS	1343718	1343879	.	-	0	Name=XP_031842522.1;ID=cds-XP_031842522.1;Dbxref=GeneID:116431359%2CGenbank:XP_031842522.1;Parent=rna-XM_031986662.1
NW_022339546.1	Gnomon	CDS	1343448	1343632	.	-	0	Name=XP_031842522.1;ID=cds-XP_031842522.1;Dbxref=GeneID:116431359%2CGenbank:XP_031842522.1;Parent=rna-XM_031986662.1
NW_022339546.1	Gnomon	CDS	1343217	1343375	.	-	0	Name=XP_031842522.1;ID=cds-XP_031842522.1;Dbxref=GeneID:116431359%2CGenbank:XP_031842522.1;Parent=rna-XM_031986662.1
NW_022339546.1	Gnomon	CDS	1342923	1343147	.	-	0	Name=XP_031842522.1;ID=cds-XP_031842522.1;Dbxref=GeneID:116431359%2CGenbank:XP_031842522.1;Parent=rna-XM_031986662.1
NW_022339546.1	Gnomon	CDS	1342647	1342850	.	-	0	Name=XP_031842522.1;ID=cds-XP_031842522.1;Dbxref=GeneID:116431359%2CGenbank:XP_031842522.1;Parent=rna-XM_031986662.1
NW_022339546.1	Gnomon	CDS	1342463	1342570	.	-	0	Name=XP_031842522.1;ID=cds-XP_031842522.1;Dbxref=GeneID:116431359%2CGenbank:XP_031842522.1;Parent=rna-XM_031986662.1
NW_022339546.1	Gnomon	mRNA	307123	490039	.	-	.	Name=XM_031983908.1;ID=rna-XM_031983908.1;Dbxref=GeneID:116430147%2CGenbank:XM_031983908.1;Parent=gene-LOC116430147
NW_022339546.1	Gnomon	exon	774009	774068	.	-	.	ID=exon-XM_031985659.1-10;Dbxref=GeneID:116430922%2CGenbank:XM_031985659.1;Parent=rna-XM_031985659.1
NW_022339546.1	Gnomon	exon	772904	773901	.	-	.	ID=exon-XM_031985659.1-11;Dbxref=GeneID:116430922%2CGenbank:XM_031985659.1;Parent=rna-XM_031985659.1
NW_022339546.1	Gnomon	exon	523282	523539	.	-	.	ID=exon-XM_031982976.1-11;Dbxref=GeneID:116429717%2CGenbank:XM_031982976.1;Parent=rna-XM_031982976.1
NW_022339546.1	Gnomon	exon	505549	507444	.	-	.	ID=exon-XM_031982976.1-12;Dbxref=GeneID:116429717%2CGenbank:XM_031982976.1;Parent=rna-XM_031982976.1
NW_022339546.1	Gnomon	exon	524967	525183	.	-	.	ID=exon-XM_031982976.1-10;Dbxref=GeneID:116429717%2CGenbank:XM_031982976.1;Parent=rna-XM_031982976.1
NW_022339546.1	Gnomon	exon	2236341	2237218	.	-	.	ID=exon-XM_031984024.1-2;Dbxref=GeneID:116430214%2CGenbank:XM_031984024.1;Parent=rna-XM_031984024.1
NW_022339546.1	Gnomon	exon	2237300	2238609	.	-	.	ID=exon-XM_031984024.1-1;Dbxref=GeneID:116430214%2CGenbank:XM_031984024.1;Parent=rna-XM_031984024.1
NW_022339546.1	Gnomon	exon	1123534	1123625	.	-	.	ID=exon-XR_004235613.1-4;Dbxref=GeneID:116430053%2CGenbank:XR_004235613.1;Parent=rna-XR_004235613.1
NW_022339546.1	Gnomon	exon	1111239	1111456	.	-	.	ID=exon-XR_004235613.1-5;Dbxref=GeneID:116430053%2CGenbank:XR_004235613.1;Parent=rna-XR_004235613.1
NW_022339546.1	Gnomon	exon	1908604	1908766	.	-	.	ID=exon-XM_031985171.1-1;Dbxref=GeneID:116430691%2CGenbank:XM_031985171.1;Parent=rna-XM_031985171.1
NW_022339546.1	Gnomon	exon	1178919	1179217	.	-	.	ID=exon-XR_004235613.1-2;Dbxref=GeneID:116430053%2CGenbank:XR_004235613.1;Parent=rna-XR_004235613.1
NW_022339546.1	Gnomon	exon	1907196	1907313	.	-	.	ID=exon-XM_031985171.1-4;Dbxref=GeneID:116430691%2CGenbank:XM_031985171.1;Parent=rna-XM_031985171.1
NW_022339546.1	Gnomon	exon	1178178	1178214	.	-	.	ID=exon-XR_004235613.1-3;Dbxref=GeneID:116430053%2CGenbank:XR_004235613.1;Parent=rna-XR_004235613.1
NW_022339546.1	Gnomon	exon	1906935	1907117	.	-	.	ID=exon-XM_031985171.1-5;Dbxref=GeneID:116430691%2CGenbank:XM_031985171.1;Parent=rna-XM_031985171.1
NW_022339546.1	Gnomon	exon	1907809	1907896	.	-	.	ID=exon-XM_031985171.1-2;Dbxref=GeneID:116430691%2CGenbank:XM_031985171.1;Parent=rna-XM_031985171.1
NW_022339546.1	Gnomon	exon	1179600	1180404	.	-	.	ID=exon-XR_004235613.1-1;Dbxref=GeneID:116430053%2CGenbank:XR_004235613.1;Parent=rna-XR_004235613.1
NW_022339546.1	Gnomon	exon	1907400	1907491	.	-	.	ID=exon-XM_031985171.1-3;Dbxref=GeneID:116430691%2CGenbank:XM_031985171.1;Parent=rna-XM_031985171.1
NW_022339546.1	Gnomon	mRNA	1313695	1319280	.	+	.	Name=XM_031987138.1;ID=rna-XM_031987138.1;Dbxref=GeneID:116431522%2CGenbank:XM_031987138.1;Parent=gene-LOC116431522
NW_022339546.1	Gnomon	exon	795001	795193	.	-	.	ID=exon-XM_031985634.1-2;Dbxref=GeneID:116430914%2CGenbank:XM_031985634.1;Parent=rna-XM_031985634.1
NW_022339546.1	Gnomon	exon	793942	794295	.	-	.	ID=exon-XM_031985634.1-3;Dbxref=GeneID:116430914%2CGenbank:XM_031985634.1;Parent=rna-XM_031985634.1
NW_022339546.1	Gnomon	exon	790217	793365	.	-	.	ID=exon-XM_031985634.1-4;Dbxref=GeneID:116430914%2CGenbank:XM_031985634.1;Parent=rna-XM_031985634.1
NW_022339546.1	Gnomon	exon	789694	790141	.	-	.	ID=exon-XM_031985634.1-5;Dbxref=GeneID:116430914%2CGenbank:XM_031985634.1;Parent=rna-XM_031985634.1
NW_022339546.1	Gnomon	exon	787769	789622	.	-	.	ID=exon-XM_031985634.1-6;Dbxref=GeneID:116430914%2CGenbank:XM_031985634.1;Parent=rna-XM_031985634.1
NW_022339546.1	Gnomon	exon	786749	787677	.	-	.	ID=exon-XM_031985634.1-7;Dbxref=GeneID:116430914%2CGenbank:XM_031985634.1;Parent=rna-XM_031985634.1
NW_022339546.1	Gnomon	exon	786309	786542	.	-	.	ID=exon-XM_031985634.1-8;Dbxref=GeneID:116430914%2CGenbank:XM_031985634.1;Parent=rna-XM_031985634.1
NW_022339546.1	Gnomon	exon	785222	786202	.	-	.	ID=exon-XM_031985634.1-9;Dbxref=GeneID:116430914%2CGenbank:XM_031985634.1;Parent=rna-XM_031985634.1
NW_022339546.1	Gnomon	exon	804550	804692	.	-	.	ID=exon-XM_031985634.1-1;Dbxref=GeneID:116430914%2CGenbank:XM_031985634.1;Parent=rna-XM_031985634.1
NW_022339546.1	Gnomon	CDS	652640	654052	.	+	0	Name=XP_031840615.1;ID=cds-XP_031840615.1;Dbxref=GeneID:116430492%2CGenbank:XP_031840615.1;Parent=rna-XM_031984755.1
NW_022339546.1	Gnomon	CDS	654124	654204	.	+	0	Name=XP_031840615.1;ID=cds-XP_031840615.1;Dbxref=GeneID:116430492%2CGenbank:XP_031840615.1;Parent=rna-XM_031984755.1
NW_022339546.1	Gnomon	CDS	654300	654544	.	+	0	Name=XP_031840615.1;ID=cds-XP_031840615.1;Dbxref=GeneID:116430492%2CGenbank:XP_031840615.1;Parent=rna-XM_031984755.1
NW_022339546.1	Gnomon	CDS	654700	655082	.	+	0	Name=XP_031840615.1;ID=cds-XP_031840615.1;Dbxref=GeneID:116430492%2CGenbank:XP_031840615.1;Parent=rna-XM_031984755.1
NW_022339546.1	Gnomon	CDS	655167	655528	.	+	0	Name=XP_031840615.1;ID=cds-XP_031840615.1;Dbxref=GeneID:116430492%2CGenbank:XP_031840615.1;Parent=rna-XM_031984755.1
NW_022339546.1	Gnomon	CDS	2503610	2503703	.	-	0	Name=XP_031839286.1;ID=cds-XP_031839286.1;Dbxref=GeneID:116429906%2CGenbank:XP_031839286.1;Parent=rna-XM_031983426.1
NW_022339546.1	Gnomon	CDS	2503185	2503427	.	-	0	Name=XP_031839286.1;ID=cds-XP_031839286.1;Dbxref=GeneID:116429906%2CGenbank:XP_031839286.1;Parent=rna-XM_031983426.1
NW_022339546.1	Gnomon	CDS	2502589	2502791	.	-	0	Name=XP_031839286.1;ID=cds-XP_031839286.1;Dbxref=GeneID:116429906%2CGenbank:XP_031839286.1;Parent=rna-XM_031983426.1
NW_022339546.1	Gnomon	CDS	2502196	2502403	.	-	0	Name=XP_031839286.1;ID=cds-XP_031839286.1;Dbxref=GeneID:116429906%2CGenbank:XP_031839286.1;Parent=rna-XM_031983426.1
NW_022339546.1	Gnomon	CDS	2501474	2501738	.	-	0	Name=XP_031839286.1;ID=cds-XP_031839286.1;Dbxref=GeneID:116429906%2CGenbank:XP_031839286.1;Parent=rna-XM_031983426.1
NW_022339546.1	Gnomon	CDS	2501137	2501383	.	-	0	Name=XP_031839286.1;ID=cds-XP_031839286.1;Dbxref=GeneID:116429906%2CGenbank:XP_031839286.1;Parent=rna-XM_031983426.1
NW_022339546.1	Gnomon	mRNA	1906935	1908766	.	-	.	Name=XM_031985171.1;ID=rna-XM_031985171.1;Dbxref=GeneID:116430691%2CGenbank:XM_031985171.1;Parent=gene-LOC116430691
NW_022339546.1	Gnomon	mRNA	728975	733319	.	+	.	Name=XM_031985567.1;ID=rna-XM_031985567.1;Dbxref=GeneID:116430888%2CGenbank:XM_031985567.1;Parent=gene-LOC116430888
NW_022339546.1	Gnomon	exon	1111239	1111456	.	-	.	ID=exon-XR_004235636.1-3;Dbxref=GeneID:116430053%2CGenbank:XR_004235636.1;Parent=rna-XR_004235636.1
NW_022339546.1	Gnomon	exon	1179600	1180405	.	-	.	ID=exon-XR_004235636.1-1;Dbxref=GeneID:116430053%2CGenbank:XR_004235636.1;Parent=rna-XR_004235636.1
NW_022339546.1	Gnomon	exon	1178915	1179217	.	-	.	ID=exon-XR_004235636.1-2;Dbxref=GeneID:116430053%2CGenbank:XR_004235636.1;Parent=rna-XR_004235636.1
NW_022339546.1	Gnomon	exon	2154525	2155224	.	+	.	ID=exon-XM_031984944.1-10;Dbxref=GeneID:116430573%2CGenbank:XM_031984944.1;Parent=rna-XM_031984944.1
NW_022339546.1	Gnomon	exon	2156022	2156492	.	+	.	ID=exon-XM_031984944.1-11;Dbxref=GeneID:116430573%2CGenbank:XM_031984944.1;Parent=rna-XM_031984944.1
NW_022339546.1	Gnomon	exon	2168906	2169366	.	+	.	ID=exon-XM_031984944.1-14;Dbxref=GeneID:116430573%2CGenbank:XM_031984944.1;Parent=rna-XM_031984944.1
NW_022339546.1	Gnomon	exon	2170194	2170325	.	+	.	ID=exon-XM_031984944.1-15;Dbxref=GeneID:116430573%2CGenbank:XM_031984944.1;Parent=rna-XM_031984944.1
NW_022339546.1	Gnomon	exon	2157776	2157920	.	+	.	ID=exon-XM_031984944.1-12;Dbxref=GeneID:116430573%2CGenbank:XM_031984944.1;Parent=rna-XM_031984944.1
NW_022339546.1	Gnomon	exon	2158521	2158750	.	+	.	ID=exon-XM_031984944.1-13;Dbxref=GeneID:116430573%2CGenbank:XM_031984944.1;Parent=rna-XM_031984944.1
NW_022339546.1	Gnomon	exon	2171689	2173447	.	+	.	ID=exon-XM_031984944.1-18;Dbxref=GeneID:116430573%2CGenbank:XM_031984944.1;Parent=rna-XM_031984944.1
NW_022339546.1	Gnomon	exon	2170398	2170640	.	+	.	ID=exon-XM_031984944.1-16;Dbxref=GeneID:116430573%2CGenbank:XM_031984944.1;Parent=rna-XM_031984944.1
NW_022339546.1	Gnomon	exon	2171416	2171608	.	+	.	ID=exon-XM_031984944.1-17;Dbxref=GeneID:116430573%2CGenbank:XM_031984944.1;Parent=rna-XM_031984944.1
NW_022339546.1	Gnomon	exon	1363869	1365071	.	-	.	ID=exon-XR_004235884.1-6;Dbxref=GeneID:116431234%2CGenbank:XR_004235884.1;Parent=rna-XR_004235884.1
NW_022339546.1	Gnomon	exon	1363118	1363321	.	-	.	ID=exon-XR_004235884.1-7;Dbxref=GeneID:116431234%2CGenbank:XR_004235884.1;Parent=rna-XR_004235884.1
NW_022339546.1	Gnomon	exon	1366333	1366622	.	-	.	ID=exon-XR_004235884.1-4;Dbxref=GeneID:116431234%2CGenbank:XR_004235884.1;Parent=rna-XR_004235884.1
NW_022339546.1	Gnomon	exon	1366035	1366215	.	-	.	ID=exon-XR_004235884.1-5;Dbxref=GeneID:116431234%2CGenbank:XR_004235884.1;Parent=rna-XR_004235884.1
NW_022339546.1	Gnomon	exon	1366964	1367099	.	-	.	ID=exon-XR_004235884.1-2;Dbxref=GeneID:116431234%2CGenbank:XR_004235884.1;Parent=rna-XR_004235884.1
NW_022339546.1	Gnomon	exon	1366710	1366884	.	-	.	ID=exon-XR_004235884.1-3;Dbxref=GeneID:116431234%2CGenbank:XR_004235884.1;Parent=rna-XR_004235884.1
NW_022339546.1	Gnomon	exon	1376934	1377099	.	-	.	ID=exon-XR_004235884.1-1;Dbxref=GeneID:116431234%2CGenbank:XR_004235884.1;Parent=rna-XR_004235884.1
NW_022339546.1	Gnomon	exon	1362928	1363045	.	-	.	ID=exon-XR_004235884.1-8;Dbxref=GeneID:116431234%2CGenbank:XR_004235884.1;Parent=rna-XR_004235884.1
NW_022339546.1	Gnomon	exon	1362377	1362479	.	-	.	ID=exon-XR_004235884.1-9;Dbxref=GeneID:116431234%2CGenbank:XR_004235884.1;Parent=rna-XR_004235884.1
NW_022339546.1	Gnomon	exon	489893	490039	.	-	.	ID=exon-XM_031983908.1-1;Dbxref=GeneID:116430147%2CGenbank:XM_031983908.1;Parent=rna-XM_031983908.1
NW_022339546.1	Gnomon	exon	324427	324555	.	-	.	ID=exon-XM_031983908.1-4;Dbxref=GeneID:116430147%2CGenbank:XM_031983908.1;Parent=rna-XM_031983908.1
NW_022339546.1	Gnomon	exon	322656	322793	.	-	.	ID=exon-XM_031983908.1-5;Dbxref=GeneID:116430147%2CGenbank:XM_031983908.1;Parent=rna-XM_031983908.1
NW_022339546.1	Gnomon	exon	398231	398328	.	-	.	ID=exon-XM_031983908.1-2;Dbxref=GeneID:116430147%2CGenbank:XM_031983908.1;Parent=rna-XM_031983908.1
NW_022339546.1	Gnomon	exon	347452	347656	.	-	.	ID=exon-XM_031983908.1-3;Dbxref=GeneID:116430147%2CGenbank:XM_031983908.1;Parent=rna-XM_031983908.1
NW_022339546.1	Gnomon	exon	318530	318679	.	-	.	ID=exon-XM_031983908.1-6;Dbxref=GeneID:116430147%2CGenbank:XM_031983908.1;Parent=rna-XM_031983908.1
NW_022339546.1	Gnomon	exon	307123	307776	.	-	.	ID=exon-XM_031983908.1-7;Dbxref=GeneID:116430147%2CGenbank:XM_031983908.1;Parent=rna-XM_031983908.1
NW_022339546.1	Gnomon	exon	1399359	1399660	.	+	.	ID=exon-XM_031984511.1-7;Dbxref=GeneID:116430402%2CGenbank:XM_031984511.1;Parent=rna-XM_031984511.1
NW_022339546.1	Gnomon	exon	1399747	1399977	.	+	.	ID=exon-XM_031984511.1-8;Dbxref=GeneID:116430402%2CGenbank:XM_031984511.1;Parent=rna-XM_031984511.1
NW_022339546.1	Gnomon	exon	1400069	1400347	.	+	.	ID=exon-XM_031984511.1-9;Dbxref=GeneID:116430402%2CGenbank:XM_031984511.1;Parent=rna-XM_031984511.1
NW_022339546.1	Gnomon	exon	1398338	1398526	.	+	.	ID=exon-XM_031984511.1-3;Dbxref=GeneID:116430402%2CGenbank:XM_031984511.1;Parent=rna-XM_031984511.1
NW_022339546.1	Gnomon	exon	1398603	1398749	.	+	.	ID=exon-XM_031984511.1-4;Dbxref=GeneID:116430402%2CGenbank:XM_031984511.1;Parent=rna-XM_031984511.1
NW_022339546.1	Gnomon	exon	1398821	1399007	.	+	.	ID=exon-XM_031984511.1-5;Dbxref=GeneID:116430402%2CGenbank:XM_031984511.1;Parent=rna-XM_031984511.1
NW_022339546.1	Gnomon	exon	1399080	1399272	.	+	.	ID=exon-XM_031984511.1-6;Dbxref=GeneID:116430402%2CGenbank:XM_031984511.1;Parent=rna-XM_031984511.1
NW_022339546.1	Gnomon	exon	1397512	1397652	.	+	.	ID=exon-XM_031984511.1-1;Dbxref=GeneID:116430402%2CGenbank:XM_031984511.1;Parent=rna-XM_031984511.1
NW_022339546.1	Gnomon	exon	1397900	1398263	.	+	.	ID=exon-XM_031984511.1-2;Dbxref=GeneID:116430402%2CGenbank:XM_031984511.1;Parent=rna-XM_031984511.1
NW_022339546.1	Gnomon	exon	1188873	1189540	.	+	.	ID=exon-XM_031983647.1-2;Dbxref=GeneID:116430027%2CGenbank:XM_031983647.1;Parent=rna-XM_031983647.1
NW_022339546.1	Gnomon	exon	1188204	1188691	.	+	.	ID=exon-XM_031983647.1-1;Dbxref=GeneID:116430027%2CGenbank:XM_031983647.1;Parent=rna-XM_031983647.1
NW_022339546.1	Gnomon	CDS	1531337	1531373	.	-	0	Name=XP_031843498.1;ID=cds-XP_031843498.1;Dbxref=GeneID:116431757%2CGenbank:XP_031843498.1;Parent=rna-XM_031987638.1
NW_022339546.1	Gnomon	CDS	1530919	1531251	.	-	0	Name=XP_031843498.1;ID=cds-XP_031843498.1;Dbxref=GeneID:116431757%2CGenbank:XP_031843498.1;Parent=rna-XM_031987638.1
NW_022339546.1	Gnomon	CDS	1530533	1530838	.	-	0	Name=XP_031843498.1;ID=cds-XP_031843498.1;Dbxref=GeneID:116431757%2CGenbank:XP_031843498.1;Parent=rna-XM_031987638.1
NW_022339546.1	Gnomon	CDS	1530360	1530445	.	-	0	Name=XP_031843498.1;ID=cds-XP_031843498.1;Dbxref=GeneID:116431757%2CGenbank:XP_031843498.1;Parent=rna-XM_031987638.1
NW_022339546.1	Gnomon	exon	1762460	1765508	.	+	.	ID=exon-XM_031986935.1-1;Dbxref=GeneID:116431467%2CGenbank:XM_031986935.1;Parent=rna-XM_031986935.1
NW_022339546.1	Gnomon	mRNA	2181722	2185141	.	-	.	Name=XM_031984246.1;ID=rna-XM_031984246.1;Dbxref=GeneID:116430283%2CGenbank:XM_031984246.1;Parent=gene-LOC116430283
NW_022339546.1	Gnomon	exon	606327	606538	.	+	.	ID=exon-XM_031982927.1-4;Dbxref=GeneID:116429684%2CGenbank:XM_031982927.1;Parent=rna-XM_031982927.1
NW_022339546.1	Gnomon	exon	606699	607036	.	+	.	ID=exon-XM_031982927.1-5;Dbxref=GeneID:116429684%2CGenbank:XM_031982927.1;Parent=rna-XM_031982927.1
NW_022339546.1	Gnomon	exon	607107	608387	.	+	.	ID=exon-XM_031982927.1-6;Dbxref=GeneID:116429684%2CGenbank:XM_031982927.1;Parent=rna-XM_031982927.1
NW_022339546.1	Gnomon	exon	608491	609090	.	+	.	ID=exon-XM_031982927.1-7;Dbxref=GeneID:116429684%2CGenbank:XM_031982927.1;Parent=rna-XM_031982927.1
NW_022339546.1	Gnomon	exon	604793	605157	.	+	.	ID=exon-XM_031982927.1-1;Dbxref=GeneID:116429684%2CGenbank:XM_031982927.1;Parent=rna-XM_031982927.1
NW_022339546.1	Gnomon	exon	605583	605787	.	+	.	ID=exon-XM_031982927.1-2;Dbxref=GeneID:116429684%2CGenbank:XM_031982927.1;Parent=rna-XM_031982927.1
NW_022339546.1	Gnomon	exon	605913	606131	.	+	.	ID=exon-XM_031982927.1-3;Dbxref=GeneID:116429684%2CGenbank:XM_031982927.1;Parent=rna-XM_031982927.1
NW_022339546.1	Gnomon	exon	1530533	1530838	.	-	.	ID=exon-XM_031987655.1-3;Dbxref=GeneID:116431757%2CGenbank:XM_031987655.1;Parent=rna-XM_031987655.1
NW_022339546.1	Gnomon	exon	1530166	1530445	.	-	.	ID=exon-XM_031987655.1-4;Dbxref=GeneID:116431757%2CGenbank:XM_031987655.1;Parent=rna-XM_031987655.1
NW_022339546.1	Gnomon	exon	1531337	1531373	.	-	.	ID=exon-XM_031987655.1-1;Dbxref=GeneID:116431757%2CGenbank:XM_031987655.1;Parent=rna-XM_031987655.1
NW_022339546.1	Gnomon	exon	1530919	1531251	.	-	.	ID=exon-XM_031987655.1-2;Dbxref=GeneID:116431757%2CGenbank:XM_031987655.1;Parent=rna-XM_031987655.1
NW_022339546.1	Gnomon	mRNA	1633858	1638031	.	+	.	Name=XM_031986058.1;ID=rna-XM_031986058.1;Dbxref=GeneID:116431095%2CGenbank:XM_031986058.1;Parent=gene-LOC116431095
NW_022339546.1	Gnomon	exon	2229404	2230185	.	+	.	ID=exon-XM_031986141.1-4;Dbxref=GeneID:116431131%2CGenbank:XM_031986141.1;Parent=rna-XM_031986141.1
NW_022339546.1	Gnomon	exon	2225868	2226049	.	+	.	ID=exon-XM_031986141.1-1;Dbxref=GeneID:116431131%2CGenbank:XM_031986141.1;Parent=rna-XM_031986141.1
NW_022339546.1	Gnomon	exon	2229002	2229165	.	+	.	ID=exon-XM_031986141.1-2;Dbxref=GeneID:116431131%2CGenbank:XM_031986141.1;Parent=rna-XM_031986141.1
NW_022339546.1	Gnomon	exon	2229228	2229339	.	+	.	ID=exon-XM_031986141.1-3;Dbxref=GeneID:116431131%2CGenbank:XM_031986141.1;Parent=rna-XM_031986141.1
NW_022339546.1	Gnomon	mRNA	978623	982998	.	+	.	Name=XM_031985815.1;ID=rna-XM_031985815.1;Dbxref=GeneID:116430985%2CGenbank:XM_031985815.1;Parent=gene-LOC116430985
NW_022339546.1	Gnomon	exon	1394075	1394393	.	+	.	ID=exon-XM_031984534.1-1;Dbxref=GeneID:116430417%2CGenbank:XM_031984534.1;Parent=rna-XM_031984534.1
NW_022339546.1	Gnomon	exon	1394533	1394769	.	+	.	ID=exon-XM_031984534.1-2;Dbxref=GeneID:116430417%2CGenbank:XM_031984534.1;Parent=rna-XM_031984534.1
NW_022339546.1	Gnomon	exon	1395031	1395198	.	+	.	ID=exon-XM_031984534.1-3;Dbxref=GeneID:116430417%2CGenbank:XM_031984534.1;Parent=rna-XM_031984534.1
NW_022339546.1	Gnomon	exon	1395272	1396461	.	+	.	ID=exon-XM_031984534.1-4;Dbxref=GeneID:116430417%2CGenbank:XM_031984534.1;Parent=rna-XM_031984534.1
NW_022339546.1	Gnomon	exon	1323132	1323356	.	-	.	ID=exon-XM_031986982.1-1;Dbxref=GeneID:116431473%2CGenbank:XM_031986982.1;Parent=rna-XM_031986982.1
NW_022339546.1	Gnomon	exon	1313444	1314062	.	-	.	ID=exon-XM_031986982.1-2;Dbxref=GeneID:116431473%2CGenbank:XM_031986982.1;Parent=rna-XM_031986982.1
NW_022339546.1	Gnomon	exon	1301446	1301901	.	-	.	ID=exon-XM_031986982.1-3;Dbxref=GeneID:116431473%2CGenbank:XM_031986982.1;Parent=rna-XM_031986982.1
NW_022339546.1	Gnomon	exon	1282982	1284073	.	-	.	ID=exon-XM_031986982.1-4;Dbxref=GeneID:116431473%2CGenbank:XM_031986982.1;Parent=rna-XM_031986982.1
NW_022339546.1	Gnomon	exon	1267748	1268437	.	-	.	ID=exon-XM_031986982.1-5;Dbxref=GeneID:116431473%2CGenbank:XM_031986982.1;Parent=rna-XM_031986982.1
NW_022339546.1	Gnomon	exon	1265040	1267102	.	-	.	ID=exon-XM_031986982.1-6;Dbxref=GeneID:116431473%2CGenbank:XM_031986982.1;Parent=rna-XM_031986982.1
NW_022339546.1	Gnomon	mRNA	137503	142470	.	+	.	Name=XM_031986309.1;ID=rna-XM_031986309.1;Dbxref=GeneID:116431210%2CGenbank:XM_031986309.1;Parent=gene-LOC116431210
NW_022339546.1	Gnomon	mRNA	2496833	2498698	.	+	.	Name=XM_031983513.1;ID=rna-XM_031983513.1;Dbxref=GeneID:116429937%2CGenbank:XM_031983513.1;Parent=gene-LOC116429937
NW_022339546.1	Gnomon	exon	3311	3374	.	+	.	ID=exon-XM_031983541.1-7;Dbxref=GeneID:116429956%2CGenbank:XM_031983541.1;Parent=rna-XM_031983541.1
NW_022339546.1	Gnomon	exon	4206	4289	.	+	.	ID=exon-XM_031983541.1-8;Dbxref=GeneID:116429956%2CGenbank:XM_031983541.1;Parent=rna-XM_031983541.1
NW_022339546.1	Gnomon	exon	2041	2226	.	+	.	ID=exon-XM_031983541.1-5;Dbxref=GeneID:116429956%2CGenbank:XM_031983541.1;Parent=rna-XM_031983541.1
NW_022339546.1	Gnomon	exon	2383	2535	.	+	.	ID=exon-XM_031983541.1-6;Dbxref=GeneID:116429956%2CGenbank:XM_031983541.1;Parent=rna-XM_031983541.1
NW_022339546.1	Gnomon	exon	4479	4755	.	+	.	ID=exon-XM_031983541.1-9;Dbxref=GeneID:116429956%2CGenbank:XM_031983541.1;Parent=rna-XM_031983541.1
NW_022339546.1	Gnomon	exon	776	930	.	+	.	ID=exon-XM_031983541.1-3;Dbxref=GeneID:116429956%2CGenbank:XM_031983541.1;Parent=rna-XM_031983541.1
NW_022339546.1	Gnomon	exon	1081	1167	.	+	.	ID=exon-XM_031983541.1-4;Dbxref=GeneID:116429956%2CGenbank:XM_031983541.1;Parent=rna-XM_031983541.1
NW_022339546.1	Gnomon	exon	175	314	.	+	.	ID=exon-XM_031983541.1-1;Dbxref=GeneID:116429956%2CGenbank:XM_031983541.1;Parent=rna-XM_031983541.1
NW_022339546.1	Gnomon	exon	388	553	.	+	.	ID=exon-XM_031983541.1-2;Dbxref=GeneID:116429956%2CGenbank:XM_031983541.1;Parent=rna-XM_031983541.1
NW_022339546.1	Gnomon	exon	1635930	1638031	.	+	.	ID=exon-XM_031986069.1-7;Dbxref=GeneID:116431095%2CGenbank:XM_031986069.1;Parent=rna-XM_031986069.1
NW_022339546.1	Gnomon	exon	1633858	1634257	.	+	.	ID=exon-XM_031986069.1-1;Dbxref=GeneID:116431095%2CGenbank:XM_031986069.1;Parent=rna-XM_031986069.1
NW_022339546.1	Gnomon	exon	1634525	1634724	.	+	.	ID=exon-XM_031986069.1-2;Dbxref=GeneID:116431095%2CGenbank:XM_031986069.1;Parent=rna-XM_031986069.1
NW_022339546.1	Gnomon	exon	1634891	1635186	.	+	.	ID=exon-XM_031986069.1-3;Dbxref=GeneID:116431095%2CGenbank:XM_031986069.1;Parent=rna-XM_031986069.1
NW_022339546.1	Gnomon	exon	1635263	1635459	.	+	.	ID=exon-XM_031986069.1-4;Dbxref=GeneID:116431095%2CGenbank:XM_031986069.1;Parent=rna-XM_031986069.1
NW_022339546.1	Gnomon	exon	1635530	1635590	.	+	.	ID=exon-XM_031986069.1-5;Dbxref=GeneID:116431095%2CGenbank:XM_031986069.1;Parent=rna-XM_031986069.1
NW_022339546.1	Gnomon	exon	1635661	1635847	.	+	.	ID=exon-XM_031986069.1-6;Dbxref=GeneID:116431095%2CGenbank:XM_031986069.1;Parent=rna-XM_031986069.1
NW_022339546.1	Gnomon	mRNA	651762	655813	.	+	.	Name=XM_031984737.1;ID=rna-XM_031984737.1;Dbxref=GeneID:116430492%2CGenbank:XM_031984737.1;Parent=gene-LOC116430492
NW_022339546.1	Gnomon	mRNA	1553163	1555101	.	-	.	Name=XM_031987720.1;ID=rna-XM_031987720.1;Dbxref=GeneID:116431809%2CGenbank:XM_031987720.1;Parent=gene-LOC116431809
NW_022339546.1	Gnomon	CDS	297895	298152	.	-	0	Name=XP_031839044.1;ID=cds-XP_031839044.1;Dbxref=GeneID:116429818%2CGenbank:XP_031839044.1;Parent=rna-XM_031983184.1
NW_022339546.1	Gnomon	CDS	297605	297763	.	-	0	Name=XP_031839044.1;ID=cds-XP_031839044.1;Dbxref=GeneID:116429818%2CGenbank:XP_031839044.1;Parent=rna-XM_031983184.1
NW_022339546.1	Gnomon	CDS	297496	297519	.	-	0	Name=XP_031839044.1;ID=cds-XP_031839044.1;Dbxref=GeneID:116429818%2CGenbank:XP_031839044.1;Parent=rna-XM_031983184.1
NW_022339546.1	Gnomon	exon	633854	634073	.	+	.	ID=exon-XM_031984404.1-8;Dbxref=GeneID:116430357%2CGenbank:XM_031984404.1;Parent=rna-XM_031984404.1
NW_022339546.1	Gnomon	exon	634287	634390	.	+	.	ID=exon-XM_031984404.1-9;Dbxref=GeneID:116430357%2CGenbank:XM_031984404.1;Parent=rna-XM_031984404.1
NW_022339546.1	Gnomon	exon	621019	621159	.	+	.	ID=exon-XM_031984404.1-4;Dbxref=GeneID:116430357%2CGenbank:XM_031984404.1;Parent=rna-XM_031984404.1
NW_022339546.1	Gnomon	exon	621612	621836	.	+	.	ID=exon-XM_031984404.1-5;Dbxref=GeneID:116430357%2CGenbank:XM_031984404.1;Parent=rna-XM_031984404.1
NW_022339546.1	Gnomon	exon	622112	622257	.	+	.	ID=exon-XM_031984404.1-6;Dbxref=GeneID:116430357%2CGenbank:XM_031984404.1;Parent=rna-XM_031984404.1
NW_022339546.1	Gnomon	exon	622571	623410	.	+	.	ID=exon-XM_031984404.1-7;Dbxref=GeneID:116430357%2CGenbank:XM_031984404.1;Parent=rna-XM_031984404.1
NW_022339546.1	Gnomon	exon	618031	618369	.	+	.	ID=exon-XM_031984404.1-1;Dbxref=GeneID:116430357%2CGenbank:XM_031984404.1;Parent=rna-XM_031984404.1
NW_022339546.1	Gnomon	exon	619772	620138	.	+	.	ID=exon-XM_031984404.1-2;Dbxref=GeneID:116430357%2CGenbank:XM_031984404.1;Parent=rna-XM_031984404.1
NW_022339546.1	Gnomon	exon	620650	620899	.	+	.	ID=exon-XM_031984404.1-3;Dbxref=GeneID:116430357%2CGenbank:XM_031984404.1;Parent=rna-XM_031984404.1
NW_022339546.1	Gnomon	CDS	613804	613956	.	-	0	Name=XP_031840730.1;ID=cds-XP_031840730.1;Dbxref=GeneID:116430544%2CGenbank:XP_031840730.1;Parent=rna-XM_031984870.1
NW_022339546.1	Gnomon	CDS	613511	613722	.	-	0	Name=XP_031840730.1;ID=cds-XP_031840730.1;Dbxref=GeneID:116430544%2CGenbank:XP_031840730.1;Parent=rna-XM_031984870.1
NW_022339546.1	Gnomon	CDS	613048	613162	.	-	0	Name=XP_031840730.1;ID=cds-XP_031840730.1;Dbxref=GeneID:116430544%2CGenbank:XP_031840730.1;Parent=rna-XM_031984870.1
NW_022339546.1	Gnomon	CDS	612876	612965	.	-	0	Name=XP_031840730.1;ID=cds-XP_031840730.1;Dbxref=GeneID:116430544%2CGenbank:XP_031840730.1;Parent=rna-XM_031984870.1
NW_022339546.1	Gnomon	CDS	612277	612336	.	-	0	Name=XP_031840730.1;ID=cds-XP_031840730.1;Dbxref=GeneID:116430544%2CGenbank:XP_031840730.1;Parent=rna-XM_031984870.1
NW_022339546.1	Gnomon	CDS	611994	612166	.	-	0	Name=XP_031840730.1;ID=cds-XP_031840730.1;Dbxref=GeneID:116430544%2CGenbank:XP_031840730.1;Parent=rna-XM_031984870.1
NW_022339546.1	Gnomon	CDS	611687	611900	.	-	0	Name=XP_031840730.1;ID=cds-XP_031840730.1;Dbxref=GeneID:116430544%2CGenbank:XP_031840730.1;Parent=rna-XM_031984870.1
NW_022339546.1	Gnomon	mRNA	1536965	1542721	.	-	.	Name=XM_031987362.1;ID=rna-XM_031987362.1;Dbxref=GeneID:116431627%2CGenbank:XM_031987362.1;Parent=gene-LOC116431627
NW_022339546.1	Gnomon	mRNA	1346882	1349230	.	-	.	Name=XM_031986773.1;ID=rna-XM_031986773.1;Dbxref=GeneID:116431399%2CGenbank:XM_031986773.1;Parent=gene-LOC116431399
NW_022339546.1	Gnomon	exon	1635530	1635590	.	+	.	ID=exon-XM_031986058.1-5;Dbxref=GeneID:116431095%2CGenbank:XM_031986058.1;Parent=rna-XM_031986058.1
NW_022339546.1	Gnomon	exon	1635661	1635847	.	+	.	ID=exon-XM_031986058.1-6;Dbxref=GeneID:116431095%2CGenbank:XM_031986058.1;Parent=rna-XM_031986058.1
NW_022339546.1	Gnomon	exon	1634891	1635186	.	+	.	ID=exon-XM_031986058.1-3;Dbxref=GeneID:116431095%2CGenbank:XM_031986058.1;Parent=rna-XM_031986058.1
NW_022339546.1	Gnomon	exon	1635263	1635459	.	+	.	ID=exon-XM_031986058.1-4;Dbxref=GeneID:116431095%2CGenbank:XM_031986058.1;Parent=rna-XM_031986058.1
NW_022339546.1	Gnomon	exon	1633858	1634264	.	+	.	ID=exon-XM_031986058.1-1;Dbxref=GeneID:116431095%2CGenbank:XM_031986058.1;Parent=rna-XM_031986058.1
NW_022339546.1	Gnomon	exon	1634525	1634724	.	+	.	ID=exon-XM_031986058.1-2;Dbxref=GeneID:116431095%2CGenbank:XM_031986058.1;Parent=rna-XM_031986058.1
NW_022339546.1	Gnomon	exon	987347	987575	.	+	.	ID=exon-XM_031985829.1-1;Dbxref=GeneID:116430993%2CGenbank:XM_031985829.1;Parent=rna-XM_031985829.1
NW_022339546.1	Gnomon	exon	1635930	1638031	.	+	.	ID=exon-XM_031986058.1-7;Dbxref=GeneID:116431095%2CGenbank:XM_031986058.1;Parent=rna-XM_031986058.1
NW_022339546.1	Gnomon	exon	990428	990487	.	+	.	ID=exon-XM_031985829.1-6;Dbxref=GeneID:116430993%2CGenbank:XM_031985829.1;Parent=rna-XM_031985829.1
NW_022339546.1	Gnomon	exon	989602	989724	.	+	.	ID=exon-XM_031985829.1-4;Dbxref=GeneID:116430993%2CGenbank:XM_031985829.1;Parent=rna-XM_031985829.1
NW_022339546.1	Gnomon	exon	990099	990254	.	+	.	ID=exon-XM_031985829.1-5;Dbxref=GeneID:116430993%2CGenbank:XM_031985829.1;Parent=rna-XM_031985829.1
NW_022339546.1	Gnomon	exon	988581	989031	.	+	.	ID=exon-XM_031985829.1-2;Dbxref=GeneID:116430993%2CGenbank:XM_031985829.1;Parent=rna-XM_031985829.1
NW_022339546.1	Gnomon	exon	989437	989536	.	+	.	ID=exon-XM_031985829.1-3;Dbxref=GeneID:116430993%2CGenbank:XM_031985829.1;Parent=rna-XM_031985829.1
NW_022339546.1	Gnomon	mRNA	2191693	2227179	.	-	.	Name=XM_031986189.1;ID=rna-XM_031986189.1;Dbxref=GeneID:116431135%2CGenbank:XM_031986189.1;Parent=gene-LOC116431135
NW_022339546.1	Gnomon	CDS	1803859	1803900	.	+	0	Name=XP_031842783.1;ID=cds-XP_031842783.1;Dbxref=GeneID:116431418%2CGenbank:XP_031842783.1;Parent=rna-XM_031986923.1
NW_022339546.1	Gnomon	CDS	1805455	1805538	.	+	0	Name=XP_031842783.1;ID=cds-XP_031842783.1;Dbxref=GeneID:116431418%2CGenbank:XP_031842783.1;Parent=rna-XM_031986923.1
NW_022339546.1	Gnomon	CDS	1806277	1806315	.	+	0	Name=XP_031842783.1;ID=cds-XP_031842783.1;Dbxref=GeneID:116431418%2CGenbank:XP_031842783.1;Parent=rna-XM_031986923.1
NW_022339546.1	Gnomon	CDS	1806846	1806956	.	+	0	Name=XP_031842783.1;ID=cds-XP_031842783.1;Dbxref=GeneID:116431418%2CGenbank:XP_031842783.1;Parent=rna-XM_031986923.1
NW_022339546.1	Gnomon	CDS	1807766	1808003	.	+	0	Name=XP_031842783.1;ID=cds-XP_031842783.1;Dbxref=GeneID:116431418%2CGenbank:XP_031842783.1;Parent=rna-XM_031986923.1
NW_022339546.1	Gnomon	CDS	1808075	1808268	.	+	0	Name=XP_031842783.1;ID=cds-XP_031842783.1;Dbxref=GeneID:116431418%2CGenbank:XP_031842783.1;Parent=rna-XM_031986923.1
NW_022339546.1	Gnomon	CDS	1817180	1817560	.	+	0	Name=XP_031842783.1;ID=cds-XP_031842783.1;Dbxref=GeneID:116431418%2CGenbank:XP_031842783.1;Parent=rna-XM_031986923.1
NW_022339546.1	Gnomon	CDS	287463	287901	.	+	0	Name=XP_031838662.1;ID=cds-XP_031838662.1;Dbxref=GeneID:116429636%2CGenbank:XP_031838662.1;Parent=rna-XM_031982802.1
NW_022339546.1	Gnomon	CDS	288899	289302	.	+	0	Name=XP_031838662.1;ID=cds-XP_031838662.1;Dbxref=GeneID:116429636%2CGenbank:XP_031838662.1;Parent=rna-XM_031982802.1
NW_022339546.1	Gnomon	CDS	291877	292194	.	+	0	Name=XP_031838662.1;ID=cds-XP_031838662.1;Dbxref=GeneID:116429636%2CGenbank:XP_031838662.1;Parent=rna-XM_031982802.1
NW_022339546.1	Gnomon	exon	1791447	1792968	.	+	.	ID=exon-XM_031986792.1-1;Dbxref=GeneID:116431418%2CGenbank:XM_031986792.1;Parent=rna-XM_031986792.1
NW_022339546.1	Gnomon	exon	1196396	1196526	.	-	.	ID=exon-XM_031983812.1-2;Dbxref=GeneID:116430105%2CGenbank:XM_031983812.1;Parent=rna-XM_031983812.1
NW_022339546.1	Gnomon	exon	1196117	1196217	.	-	.	ID=exon-XM_031983812.1-3;Dbxref=GeneID:116430105%2CGenbank:XM_031983812.1;Parent=rna-XM_031983812.1
NW_022339546.1	Gnomon	exon	1195073	1195186	.	-	.	ID=exon-XM_031983812.1-4;Dbxref=GeneID:116430105%2CGenbank:XM_031983812.1;Parent=rna-XM_031983812.1
NW_022339546.1	Gnomon	exon	1194812	1194993	.	-	.	ID=exon-XM_031983812.1-5;Dbxref=GeneID:116430105%2CGenbank:XM_031983812.1;Parent=rna-XM_031983812.1
NW_022339546.1	Gnomon	exon	1196781	1197109	.	-	.	ID=exon-XM_031983812.1-1;Dbxref=GeneID:116430105%2CGenbank:XM_031983812.1;Parent=rna-XM_031983812.1
NW_022339546.1	Gnomon	exon	1194555	1194734	.	-	.	ID=exon-XM_031983812.1-6;Dbxref=GeneID:116430105%2CGenbank:XM_031983812.1;Parent=rna-XM_031983812.1
NW_022339546.1	Gnomon	CDS	745246	745367	.	-	0	Name=XP_031841464.1;ID=cds-XP_031841464.1;Dbxref=GeneID:116430895%2CGenbank:XP_031841464.1;Parent=rna-XM_031985604.1
NW_022339546.1	Gnomon	CDS	744992	745160	.	-	0	Name=XP_031841464.1;ID=cds-XP_031841464.1;Dbxref=GeneID:116430895%2CGenbank:XP_031841464.1;Parent=rna-XM_031985604.1
NW_022339546.1	Gnomon	CDS	744353	744580	.	-	0	Name=XP_031841464.1;ID=cds-XP_031841464.1;Dbxref=GeneID:116430895%2CGenbank:XP_031841464.1;Parent=rna-XM_031985604.1
NW_022339546.1	Gnomon	exon	1803689	1803900	.	+	.	ID=exon-XM_031986792.1-2;Dbxref=GeneID:116431418%2CGenbank:XM_031986792.1;Parent=rna-XM_031986792.1
NW_022339546.1	Gnomon	exon	1805455	1805538	.	+	.	ID=exon-XM_031986792.1-3;Dbxref=GeneID:116431418%2CGenbank:XM_031986792.1;Parent=rna-XM_031986792.1
NW_022339546.1	Gnomon	exon	1806277	1806315	.	+	.	ID=exon-XM_031986792.1-4;Dbxref=GeneID:116431418%2CGenbank:XM_031986792.1;Parent=rna-XM_031986792.1
NW_022339546.1	Gnomon	exon	1806846	1806956	.	+	.	ID=exon-XM_031986792.1-5;Dbxref=GeneID:116431418%2CGenbank:XM_031986792.1;Parent=rna-XM_031986792.1
NW_022339546.1	Gnomon	exon	1807766	1808003	.	+	.	ID=exon-XM_031986792.1-6;Dbxref=GeneID:116431418%2CGenbank:XM_031986792.1;Parent=rna-XM_031986792.1
NW_022339546.1	Gnomon	exon	1808075	1808268	.	+	.	ID=exon-XM_031986792.1-7;Dbxref=GeneID:116431418%2CGenbank:XM_031986792.1;Parent=rna-XM_031986792.1
NW_022339546.1	Gnomon	exon	1817180	1817659	.	+	.	ID=exon-XM_031986792.1-8;Dbxref=GeneID:116431418%2CGenbank:XM_031986792.1;Parent=rna-XM_031986792.1
NW_022339546.1	Gnomon	exon	108948	109221	.	-	.	ID=exon-XM_031985243.1-6;Dbxref=GeneID:116430699%2CGenbank:XM_031985243.1;Parent=rna-XM_031985243.1
NW_022339546.1	Gnomon	exon	108525	108864	.	-	.	ID=exon-XM_031985243.1-7;Dbxref=GeneID:116430699%2CGenbank:XM_031985243.1;Parent=rna-XM_031985243.1
NW_022339546.1	Gnomon	exon	109605	109746	.	-	.	ID=exon-XM_031985243.1-4;Dbxref=GeneID:116430699%2CGenbank:XM_031985243.1;Parent=rna-XM_031985243.1
NW_022339546.1	Gnomon	exon	109310	109523	.	-	.	ID=exon-XM_031985243.1-5;Dbxref=GeneID:116430699%2CGenbank:XM_031985243.1;Parent=rna-XM_031985243.1
NW_022339546.1	Gnomon	exon	110148	110244	.	-	.	ID=exon-XM_031985243.1-2;Dbxref=GeneID:116430699%2CGenbank:XM_031985243.1;Parent=rna-XM_031985243.1
NW_022339546.1	Gnomon	exon	109912	110069	.	-	.	ID=exon-XM_031985243.1-3;Dbxref=GeneID:116430699%2CGenbank:XM_031985243.1;Parent=rna-XM_031985243.1
NW_022339546.1	Gnomon	exon	110805	110974	.	-	.	ID=exon-XM_031985243.1-1;Dbxref=GeneID:116430699%2CGenbank:XM_031985243.1;Parent=rna-XM_031985243.1
NW_022339546.1	Gnomon	exon	106944	107068	.	-	.	ID=exon-XM_031985243.1-8;Dbxref=GeneID:116430699%2CGenbank:XM_031985243.1;Parent=rna-XM_031985243.1
NW_022339546.1	Gnomon	exon	782728	783152	.	+	.	ID=exon-XM_031985690.1-1;Dbxref=GeneID:116430937%2CGenbank:XM_031985690.1;Parent=rna-XM_031985690.1
NW_022339546.1	Gnomon	exon	783519	783956	.	+	.	ID=exon-XM_031985690.1-2;Dbxref=GeneID:116430937%2CGenbank:XM_031985690.1;Parent=rna-XM_031985690.1
NW_022339546.1	Gnomon	exon	784029	784182	.	+	.	ID=exon-XM_031985690.1-3;Dbxref=GeneID:116430937%2CGenbank:XM_031985690.1;Parent=rna-XM_031985690.1
NW_022339546.1	Gnomon	exon	784254	784380	.	+	.	ID=exon-XM_031985690.1-4;Dbxref=GeneID:116430937%2CGenbank:XM_031985690.1;Parent=rna-XM_031985690.1
NW_022339546.1	Gnomon	exon	784461	785320	.	+	.	ID=exon-XM_031985690.1-5;Dbxref=GeneID:116430937%2CGenbank:XM_031985690.1;Parent=rna-XM_031985690.1
NW_022339546.1	Gnomon	mRNA	1045303	1052719	.	+	.	Name=XM_031985310.1;ID=rna-XM_031985310.1;Dbxref=GeneID:116430762%2CGenbank:XM_031985310.1;Parent=gene-LOC116430762
NW_022339546.1	Gnomon	CDS	2605696	2605716	.	-	0	Name=XP_031842449.1;ID=cds-XP_031842449.1;Dbxref=GeneID:116431329%2CGenbank:XP_031842449.1;Parent=rna-XM_031986589.1
NW_022339546.1	Gnomon	CDS	2605522	2605604	.	-	0	Name=XP_031842449.1;ID=cds-XP_031842449.1;Dbxref=GeneID:116431329%2CGenbank:XP_031842449.1;Parent=rna-XM_031986589.1
NW_022339546.1	Gnomon	CDS	2604872	2605263	.	-	0	Name=XP_031842449.1;ID=cds-XP_031842449.1;Dbxref=GeneID:116431329%2CGenbank:XP_031842449.1;Parent=rna-XM_031986589.1
NW_022339546.1	Gnomon	CDS	2604532	2604800	.	-	0	Name=XP_031842449.1;ID=cds-XP_031842449.1;Dbxref=GeneID:116431329%2CGenbank:XP_031842449.1;Parent=rna-XM_031986589.1
NW_022339546.1	Gnomon	exon	1388123	1388299	.	+	.	ID=exon-XM_031986410.1-9;Dbxref=GeneID:116431250%2CGenbank:XM_031986410.1;Parent=rna-XM_031986410.1
NW_022339546.1	Gnomon	exon	1386577	1386811	.	+	.	ID=exon-XM_031986410.1-7;Dbxref=GeneID:116431250%2CGenbank:XM_031986410.1;Parent=rna-XM_031986410.1
NW_022339546.1	Gnomon	exon	1387836	1388030	.	+	.	ID=exon-XM_031986410.1-8;Dbxref=GeneID:116431250%2CGenbank:XM_031986410.1;Parent=rna-XM_031986410.1
NW_022339546.1	Gnomon	exon	1385002	1385264	.	+	.	ID=exon-XM_031986410.1-1;Dbxref=GeneID:116431250%2CGenbank:XM_031986410.1;Parent=rna-XM_031986410.1
NW_022339546.1	Gnomon	exon	1385382	1385477	.	+	.	ID=exon-XM_031986410.1-2;Dbxref=GeneID:116431250%2CGenbank:XM_031986410.1;Parent=rna-XM_031986410.1
NW_022339546.1	Gnomon	exon	1385944	1386174	.	+	.	ID=exon-XM_031986410.1-5;Dbxref=GeneID:116431250%2CGenbank:XM_031986410.1;Parent=rna-XM_031986410.1
NW_022339546.1	Gnomon	exon	1386245	1386504	.	+	.	ID=exon-XM_031986410.1-6;Dbxref=GeneID:116431250%2CGenbank:XM_031986410.1;Parent=rna-XM_031986410.1
NW_022339546.1	Gnomon	exon	1385571	1385685	.	+	.	ID=exon-XM_031986410.1-3;Dbxref=GeneID:116431250%2CGenbank:XM_031986410.1;Parent=rna-XM_031986410.1
NW_022339546.1	Gnomon	exon	1385765	1385855	.	+	.	ID=exon-XM_031986410.1-4;Dbxref=GeneID:116431250%2CGenbank:XM_031986410.1;Parent=rna-XM_031986410.1
NW_022339546.1	Gnomon	exon	812242	812476	.	+	.	ID=exon-XM_031983959.1-1;Dbxref=GeneID:116430181%2CGenbank:XM_031983959.1;Parent=rna-XM_031983959.1
NW_022339546.1	Gnomon	mRNA	106944	111172	.	-	.	Name=XM_031985216.1;ID=rna-XM_031985216.1;Dbxref=GeneID:116430699%2CGenbank:XM_031985216.1;Parent=gene-LOC116430699
NW_022339546.1	Gnomon	exon	812700	812960	.	+	.	ID=exon-XM_031983959.1-2;Dbxref=GeneID:116430181%2CGenbank:XM_031983959.1;Parent=rna-XM_031983959.1
NW_022339546.1	Gnomon	exon	813027	813751	.	+	.	ID=exon-XM_031983959.1-3;Dbxref=GeneID:116430181%2CGenbank:XM_031983959.1;Parent=rna-XM_031983959.1
NW_022339546.1	Gnomon	exon	813820	814144	.	+	.	ID=exon-XM_031983959.1-4;Dbxref=GeneID:116430181%2CGenbank:XM_031983959.1;Parent=rna-XM_031983959.1
NW_022339546.1	Gnomon	CDS	1011535	1011690	.	+	0	Name=XP_031841717.1;ID=cds-XP_031841717.1;Dbxref=GeneID:116431001%2CGenbank:XP_031841717.1;Parent=rna-XM_031985857.1
NW_022339546.1	Gnomon	CDS	1012053	1012190	.	+	0	Name=XP_031841717.1;ID=cds-XP_031841717.1;Dbxref=GeneID:116431001%2CGenbank:XP_031841717.1;Parent=rna-XM_031985857.1
NW_022339546.1	Gnomon	CDS	1012260	1012454	.	+	0	Name=XP_031841717.1;ID=cds-XP_031841717.1;Dbxref=GeneID:116431001%2CGenbank:XP_031841717.1;Parent=rna-XM_031985857.1
NW_022339546.1	Gnomon	CDS	1012669	1012798	.	+	0	Name=XP_031841717.1;ID=cds-XP_031841717.1;Dbxref=GeneID:116431001%2CGenbank:XP_031841717.1;Parent=rna-XM_031985857.1
NW_022339546.1	Gnomon	CDS	1012879	1012996	.	+	0	Name=XP_031841717.1;ID=cds-XP_031841717.1;Dbxref=GeneID:116431001%2CGenbank:XP_031841717.1;Parent=rna-XM_031985857.1
NW_022339546.1	Gnomon	CDS	1013098	1013223	.	+	0	Name=XP_031841717.1;ID=cds-XP_031841717.1;Dbxref=GeneID:116431001%2CGenbank:XP_031841717.1;Parent=rna-XM_031985857.1
NW_022339546.1	Gnomon	CDS	1013583	1013688	.	+	0	Name=XP_031841717.1;ID=cds-XP_031841717.1;Dbxref=GeneID:116431001%2CGenbank:XP_031841717.1;Parent=rna-XM_031985857.1
NW_022339546.1	Gnomon	exon	607107	608387	.	+	.	ID=exon-XM_031982945.1-6;Dbxref=GeneID:116429684%2CGenbank:XM_031982945.1;Parent=rna-XM_031982945.1
NW_022339546.1	Gnomon	exon	608491	609090	.	+	.	ID=exon-XM_031982945.1-7;Dbxref=GeneID:116429684%2CGenbank:XM_031982945.1;Parent=rna-XM_031982945.1
NW_022339546.1	Gnomon	exon	606327	606538	.	+	.	ID=exon-XM_031982945.1-4;Dbxref=GeneID:116429684%2CGenbank:XM_031982945.1;Parent=rna-XM_031982945.1
NW_022339546.1	Gnomon	exon	606699	607036	.	+	.	ID=exon-XM_031982945.1-5;Dbxref=GeneID:116429684%2CGenbank:XM_031982945.1;Parent=rna-XM_031982945.1
NW_022339546.1	Gnomon	exon	605583	605787	.	+	.	ID=exon-XM_031982945.1-2;Dbxref=GeneID:116429684%2CGenbank:XM_031982945.1;Parent=rna-XM_031982945.1
NW_022339546.1	Gnomon	exon	605913	606131	.	+	.	ID=exon-XM_031982945.1-3;Dbxref=GeneID:116429684%2CGenbank:XM_031982945.1;Parent=rna-XM_031982945.1
NW_022339546.1	Gnomon	exon	604792	605105	.	+	.	ID=exon-XM_031982945.1-1;Dbxref=GeneID:116429684%2CGenbank:XM_031982945.1;Parent=rna-XM_031982945.1
NW_022339546.1	Gnomon	CDS	1925391	1925456	.	-	0	Name=XP_031840972.1;ID=cds-XP_031840972.1;Dbxref=GeneID:116430653%2CGenbank:XP_031840972.1;Parent=rna-XM_031985112.1
NW_022339546.1	Gnomon	CDS	1925219	1925297	.	-	0	Name=XP_031840972.1;ID=cds-XP_031840972.1;Dbxref=GeneID:116430653%2CGenbank:XP_031840972.1;Parent=rna-XM_031985112.1
NW_022339546.1	Gnomon	CDS	1924838	1924926	.	-	0	Name=XP_031840972.1;ID=cds-XP_031840972.1;Dbxref=GeneID:116430653%2CGenbank:XP_031840972.1;Parent=rna-XM_031985112.1
NW_022339546.1	Gnomon	CDS	1922266	1922377	.	-	0	Name=XP_031840972.1;ID=cds-XP_031840972.1;Dbxref=GeneID:116430653%2CGenbank:XP_031840972.1;Parent=rna-XM_031985112.1
NW_022339546.1	Gnomon	CDS	1922058	1922146	.	-	0	Name=XP_031840972.1;ID=cds-XP_031840972.1;Dbxref=GeneID:116430653%2CGenbank:XP_031840972.1;Parent=rna-XM_031985112.1
NW_022339546.1	Gnomon	exon	1633315	1633348	.	-	.	ID=exon-XM_031986082.1-1;Dbxref=GeneID:116431102%2CGenbank:XM_031986082.1;Parent=rna-XM_031986082.1
NW_022339546.1	Gnomon	exon	1631864	1631903	.	-	.	ID=exon-XM_031986082.1-2;Dbxref=GeneID:116431102%2CGenbank:XM_031986082.1;Parent=rna-XM_031986082.1
NW_022339546.1	Gnomon	exon	1631506	1631731	.	-	.	ID=exon-XM_031986082.1-3;Dbxref=GeneID:116431102%2CGenbank:XM_031986082.1;Parent=rna-XM_031986082.1
NW_022339546.1	Gnomon	exon	1630910	1631080	.	-	.	ID=exon-XM_031986082.1-4;Dbxref=GeneID:116431102%2CGenbank:XM_031986082.1;Parent=rna-XM_031986082.1
NW_022339546.1	Gnomon	exon	1630124	1630639	.	-	.	ID=exon-XM_031986082.1-5;Dbxref=GeneID:116431102%2CGenbank:XM_031986082.1;Parent=rna-XM_031986082.1
NW_022339546.1	Gnomon	exon	148623	149387	.	+	.	ID=exon-XM_031986334.1-4;Dbxref=GeneID:116431221%2CGenbank:XM_031986334.1;Parent=rna-XM_031986334.1
NW_022339546.1	Gnomon	exon	145580	145656	.	+	.	ID=exon-XM_031986334.1-2;Dbxref=GeneID:116431221%2CGenbank:XM_031986334.1;Parent=rna-XM_031986334.1
NW_022339546.1	Gnomon	exon	146358	146589	.	+	.	ID=exon-XM_031986334.1-3;Dbxref=GeneID:116431221%2CGenbank:XM_031986334.1;Parent=rna-XM_031986334.1
NW_022339546.1	Gnomon	exon	145272	145441	.	+	.	ID=exon-XM_031986334.1-1;Dbxref=GeneID:116431221%2CGenbank:XM_031986334.1;Parent=rna-XM_031986334.1
NW_022339546.1	Gnomon	mRNA	949103	963804	.	+	.	Name=XM_031983404.1;ID=rna-XM_031983404.1;Dbxref=GeneID:116429897%2CGenbank:XM_031983404.1;Parent=gene-LOC116429897
NW_022339546.1	Gnomon	mRNA	949147	966298	.	+	.	Name=XM_031983394.1;ID=rna-XM_031983394.1;Dbxref=GeneID:116429897%2CGenbank:XM_031983394.1;Parent=gene-LOC116429897
NW_022339546.1	Gnomon	exon	2383	2535	.	+	.	ID=exon-XM_031983525.1-7;Dbxref=GeneID:116429956%2CGenbank:XM_031983525.1;Parent=rna-XM_031983525.1
NW_022339546.1	Gnomon	exon	3311	3374	.	+	.	ID=exon-XM_031983525.1-8;Dbxref=GeneID:116429956%2CGenbank:XM_031983525.1;Parent=rna-XM_031983525.1
NW_022339546.1	Gnomon	exon	4206	4289	.	+	.	ID=exon-XM_031983525.1-9;Dbxref=GeneID:116429956%2CGenbank:XM_031983525.1;Parent=rna-XM_031983525.1
NW_022339546.1	Gnomon	exon	142130	142470	.	+	.	ID=exon-XM_031986309.1-4;Dbxref=GeneID:116431210%2CGenbank:XM_031986309.1;Parent=rna-XM_031986309.1
NW_022339546.1	Gnomon	exon	175	314	.	+	.	ID=exon-XM_031983525.1-1;Dbxref=GeneID:116429956%2CGenbank:XM_031983525.1;Parent=rna-XM_031983525.1
NW_022339546.1	Gnomon	exon	139827	140114	.	+	.	ID=exon-XM_031986309.1-2;Dbxref=GeneID:116431210%2CGenbank:XM_031986309.1;Parent=rna-XM_031986309.1
NW_022339546.1	Gnomon	exon	388	553	.	+	.	ID=exon-XM_031983525.1-2;Dbxref=GeneID:116429956%2CGenbank:XM_031983525.1;Parent=rna-XM_031983525.1
NW_022339546.1	Gnomon	exon	141761	141910	.	+	.	ID=exon-XM_031986309.1-3;Dbxref=GeneID:116431210%2CGenbank:XM_031986309.1;Parent=rna-XM_031986309.1
NW_022339546.1	Gnomon	exon	776	930	.	+	.	ID=exon-XM_031983525.1-3;Dbxref=GeneID:116429956%2CGenbank:XM_031983525.1;Parent=rna-XM_031983525.1
NW_022339546.1	Gnomon	exon	1081	1167	.	+	.	ID=exon-XM_031983525.1-4;Dbxref=GeneID:116429956%2CGenbank:XM_031983525.1;Parent=rna-XM_031983525.1
NW_022339546.1	Gnomon	exon	137503	137757	.	+	.	ID=exon-XM_031986309.1-1;Dbxref=GeneID:116431210%2CGenbank:XM_031986309.1;Parent=rna-XM_031986309.1
NW_022339546.1	Gnomon	exon	1460	1609	.	+	.	ID=exon-XM_031983525.1-5;Dbxref=GeneID:116429956%2CGenbank:XM_031983525.1;Parent=rna-XM_031983525.1
NW_022339546.1	Gnomon	exon	2041	2226	.	+	.	ID=exon-XM_031983525.1-6;Dbxref=GeneID:116429956%2CGenbank:XM_031983525.1;Parent=rna-XM_031983525.1
NW_022339546.1	Gnomon	exon	1405435	1405514	.	-	.	ID=exon-XM_031983325.1-5;Dbxref=GeneID:116429862%2CGenbank:XM_031983325.1;Parent=rna-XM_031983325.1
NW_022339546.1	Gnomon	exon	1404908	1405096	.	-	.	ID=exon-XM_031983325.1-6;Dbxref=GeneID:116429862%2CGenbank:XM_031983325.1;Parent=rna-XM_031983325.1
NW_022339546.1	Gnomon	exon	1404674	1404815	.	-	.	ID=exon-XM_031983325.1-7;Dbxref=GeneID:116429862%2CGenbank:XM_031983325.1;Parent=rna-XM_031983325.1
NW_022339546.1	Gnomon	exon	1404254	1404592	.	-	.	ID=exon-XM_031983325.1-8;Dbxref=GeneID:116429862%2CGenbank:XM_031983325.1;Parent=rna-XM_031983325.1
NW_022339546.1	Gnomon	exon	1406978	1407165	.	-	.	ID=exon-XM_031983325.1-1;Dbxref=GeneID:116429862%2CGenbank:XM_031983325.1;Parent=rna-XM_031983325.1
NW_022339546.1	Gnomon	exon	822794	822956	.	+	.	ID=exon-XM_031982868.1-1;Dbxref=GeneID:116429662%2CGenbank:XM_031982868.1;Parent=rna-XM_031982868.1
NW_022339546.1	Gnomon	exon	1406299	1406477	.	-	.	ID=exon-XM_031983325.1-2;Dbxref=GeneID:116429862%2CGenbank:XM_031983325.1;Parent=rna-XM_031983325.1
NW_022339546.1	Gnomon	exon	838977	839165	.	+	.	ID=exon-XM_031982868.1-2;Dbxref=GeneID:116429662%2CGenbank:XM_031982868.1;Parent=rna-XM_031982868.1
NW_022339546.1	Gnomon	exon	1405961	1406223	.	-	.	ID=exon-XM_031983325.1-3;Dbxref=GeneID:116429862%2CGenbank:XM_031983325.1;Parent=rna-XM_031983325.1
NW_022339546.1	Gnomon	exon	840217	845102	.	+	.	ID=exon-XM_031982868.1-3;Dbxref=GeneID:116429662%2CGenbank:XM_031982868.1;Parent=rna-XM_031982868.1
NW_022339546.1	Gnomon	exon	1405659	1405845	.	-	.	ID=exon-XM_031983325.1-4;Dbxref=GeneID:116429862%2CGenbank:XM_031983325.1;Parent=rna-XM_031983325.1
NW_022339546.1	Gnomon	exon	845227	846247	.	+	.	ID=exon-XM_031982868.1-4;Dbxref=GeneID:116429662%2CGenbank:XM_031982868.1;Parent=rna-XM_031982868.1
NW_022339546.1	Gnomon	mRNA	181857	187984	.	+	.	Name=XM_031986281.1;ID=rna-XM_031986281.1;Dbxref=GeneID:116431201%2CGenbank:XM_031986281.1;Parent=gene-LOC116431201
NW_022339546.1	Gnomon	exon	846328	846419	.	+	.	ID=exon-XM_031982868.1-5;Dbxref=GeneID:116429662%2CGenbank:XM_031982868.1;Parent=rna-XM_031982868.1
NW_022339546.1	Gnomon	exon	846503	846607	.	+	.	ID=exon-XM_031982868.1-6;Dbxref=GeneID:116429662%2CGenbank:XM_031982868.1;Parent=rna-XM_031982868.1
NW_022339546.1	Gnomon	exon	846717	846859	.	+	.	ID=exon-XM_031982868.1-7;Dbxref=GeneID:116429662%2CGenbank:XM_031982868.1;Parent=rna-XM_031982868.1
NW_022339546.1	Gnomon	exon	847031	847089	.	+	.	ID=exon-XM_031982868.1-8;Dbxref=GeneID:116429662%2CGenbank:XM_031982868.1;Parent=rna-XM_031982868.1
NW_022339546.1	Gnomon	exon	1403963	1404184	.	-	.	ID=exon-XM_031983325.1-9;Dbxref=GeneID:116429862%2CGenbank:XM_031983325.1;Parent=rna-XM_031983325.1
NW_022339546.1	Gnomon	exon	851965	852120	.	+	.	ID=exon-XM_031982868.1-9;Dbxref=GeneID:116429662%2CGenbank:XM_031982868.1;Parent=rna-XM_031982868.1
NW_022339546.1	Gnomon	exon	634490	635076	.	+	.	ID=exon-XM_031984404.1-10;Dbxref=GeneID:116430357%2CGenbank:XM_031984404.1;Parent=rna-XM_031984404.1
NW_022339546.1	Gnomon	CDS	698008	698137	.	+	0	Name=XP_031840482.1;ID=cds-XP_031840482.1;Dbxref=GeneID:116430452%2CGenbank:XP_031840482.1;Parent=rna-XM_031984622.1
NW_022339546.1	Gnomon	CDS	702275	702360	.	+	0	Name=XP_031840482.1;ID=cds-XP_031840482.1;Dbxref=GeneID:116430452%2CGenbank:XP_031840482.1;Parent=rna-XM_031984622.1
NW_022339546.1	Gnomon	CDS	703020	703231	.	+	0	Name=XP_031840482.1;ID=cds-XP_031840482.1;Dbxref=GeneID:116430452%2CGenbank:XP_031840482.1;Parent=rna-XM_031984622.1
NW_022339546.1	Gnomon	CDS	703580	703805	.	+	0	Name=XP_031840482.1;ID=cds-XP_031840482.1;Dbxref=GeneID:116430452%2CGenbank:XP_031840482.1;Parent=rna-XM_031984622.1
NW_022339546.1	Gnomon	CDS	703999	704064	.	+	0	Name=XP_031840482.1;ID=cds-XP_031840482.1;Dbxref=GeneID:116430452%2CGenbank:XP_031840482.1;Parent=rna-XM_031984622.1
NW_022339546.1	Gnomon	CDS	704127	704197	.	+	0	Name=XP_031840482.1;ID=cds-XP_031840482.1;Dbxref=GeneID:116430452%2CGenbank:XP_031840482.1;Parent=rna-XM_031984622.1
NW_022339546.1	Gnomon	CDS	704556	704706	.	+	0	Name=XP_031840482.1;ID=cds-XP_031840482.1;Dbxref=GeneID:116430452%2CGenbank:XP_031840482.1;Parent=rna-XM_031984622.1
NW_022339546.1	Gnomon	CDS	704788	704987	.	+	0	Name=XP_031840482.1;ID=cds-XP_031840482.1;Dbxref=GeneID:116430452%2CGenbank:XP_031840482.1;Parent=rna-XM_031984622.1
NW_022339546.1	Gnomon	CDS	705257	705409	.	+	0	Name=XP_031840482.1;ID=cds-XP_031840482.1;Dbxref=GeneID:116430452%2CGenbank:XP_031840482.1;Parent=rna-XM_031984622.1
NW_022339546.1	Gnomon	CDS	705782	705827	.	+	0	Name=XP_031840482.1;ID=cds-XP_031840482.1;Dbxref=GeneID:116430452%2CGenbank:XP_031840482.1;Parent=rna-XM_031984622.1
NW_022339546.1	Gnomon	mRNA	2622510	2624316	.	-	.	Name=XM_031985942.1;ID=rna-XM_031985942.1;Dbxref=GeneID:116431047%2CGenbank:XM_031985942.1;Parent=gene-LOC116431047
NW_022339546.1	Gnomon	CDS	1346103	1346165	.	-	0	Name=XP_031842546.1;ID=cds-XP_031842546.1;Dbxref=GeneID:116431359%2CGenbank:XP_031842546.1;Parent=rna-XM_031986686.1
NW_022339546.1	Gnomon	CDS	1344751	1344855	.	-	0	Name=XP_031842546.1;ID=cds-XP_031842546.1;Dbxref=GeneID:116431359%2CGenbank:XP_031842546.1;Parent=rna-XM_031986686.1
NW_022339546.1	Gnomon	CDS	1344404	1344602	.	-	0	Name=XP_031842546.1;ID=cds-XP_031842546.1;Dbxref=GeneID:116431359%2CGenbank:XP_031842546.1;Parent=rna-XM_031986686.1
NW_022339546.1	Gnomon	CDS	1343955	1344080	.	-	0	Name=XP_031842546.1;ID=cds-XP_031842546.1;Dbxref=GeneID:116431359%2CGenbank:XP_031842546.1;Parent=rna-XM_031986686.1
NW_022339546.1	Gnomon	CDS	1343718	1343879	.	-	0	Name=XP_031842546.1;ID=cds-XP_031842546.1;Dbxref=GeneID:116431359%2CGenbank:XP_031842546.1;Parent=rna-XM_031986686.1
NW_022339546.1	Gnomon	CDS	1343448	1343632	.	-	0	Name=XP_031842546.1;ID=cds-XP_031842546.1;Dbxref=GeneID:116431359%2CGenbank:XP_031842546.1;Parent=rna-XM_031986686.1
NW_022339546.1	Gnomon	CDS	1343217	1343375	.	-	0	Name=XP_031842546.1;ID=cds-XP_031842546.1;Dbxref=GeneID:116431359%2CGenbank:XP_031842546.1;Parent=rna-XM_031986686.1
[truncated: 5,323 more rows]
