# Supplementary material for: Prevalent bee venom genes evolved before the aculeate stinger and eusociality
Source: BMC Biol. 2023 Oct 23;21:229. doi: 10.1186/s12915-023-01656-5 (PMC10591384; doi:10.1186/s12915-023-01656-5)
Supplement: Supplementary file 42 — Additional file 42. Gff files of all toxin gene annotations. [file 12915_2023_1656_MOESM42_ESM.zip › AdditionalFile9_ToxinGeneAnnotations/NW_017176565.1._VA.gff_modified_Koludarov_et_al_2021.gff3]

##gff-version 3
##source-version geneious 2020.2.2
##sequence-region	NW_017176565.1	1	863524
NW_017176565.1	Koludarov_et_al_2021	gene	157707	163340	.	-	.	Name=VA f
NW_017176565.1	Koludarov_et_al_2021	gene	151572	155472	.	-	.	Name=VA d
NW_017176565.1	Koludarov_et_al_2021	gene	148118	150559	.	+	.	Name=VA b
NW_017176565.1	Koludarov_et_al_2021	gene	145266	146732	.	-	.	Name=VA a
NW_017176565.1	Koludarov_et_al_2021	gene	156567	157694	.	-	.	Name=VA e
NW_017176565.1	Koludarov_et_al_2021	gene	151193	151630	.	-	.	Name=VA c
NW_017176565.1	Gnomon	exon	633642	633776	.	+	.	ID=exon-XM_018030846.2-6;Dbxref=GeneID:108628737%2CGenbank:XM_018030846.2;Parent=rna-XM_018030846.2
NW_017176565.1	Gnomon	exon	633853	640507	.	+	.	ID=exon-XM_018030846.2-7;Dbxref=GeneID:108628737%2CGenbank:XM_018030846.2;Parent=rna-XM_018030846.2
NW_017176565.1	Gnomon	exon	632278	632962	.	+	.	ID=exon-XM_018030846.2-4;Dbxref=GeneID:108628737%2CGenbank:XM_018030846.2;Parent=rna-XM_018030846.2
NW_017176565.1	Gnomon	exon	633052	633565	.	+	.	ID=exon-XM_018030846.2-5;Dbxref=GeneID:108628737%2CGenbank:XM_018030846.2;Parent=rna-XM_018030846.2
NW_017176565.1	Gnomon	exon	630497	630818	.	+	.	ID=exon-XM_018030846.2-2;Dbxref=GeneID:108628737%2CGenbank:XM_018030846.2;Parent=rna-XM_018030846.2
NW_017176565.1	Gnomon	exon	631457	631697	.	+	.	ID=exon-XM_018030846.2-3;Dbxref=GeneID:108628737%2CGenbank:XM_018030846.2;Parent=rna-XM_018030846.2
NW_017176565.1	Gnomon	exon	606020	609224	.	+	.	ID=exon-XM_018030846.2-1;Dbxref=GeneID:108628737%2CGenbank:XM_018030846.2;Parent=rna-XM_018030846.2
NW_017176565.1	Gnomon	mRNA	275109	287303	.	-	.	Name=XM_026816745.1;ID=rna-XM_026816745.1;Dbxref=GeneID:108628751%2CGenbank:XM_026816745.1;Parent=gene-LOC108628751
NW_017176565.1	Gnomon	CDS	432146	432304	.	-	0	Name=XP_026672503.1;ID=cds-XP_026672503.1;Dbxref=GeneID:108628733%2CGenbank:XP_026672503.1;Parent=rna-XM_026816702.1
NW_017176565.1	Gnomon	CDS	431901	432065	.	-	0	Name=XP_026672503.1;ID=cds-XP_026672503.1;Dbxref=GeneID:108628733%2CGenbank:XP_026672503.1;Parent=rna-XM_026816702.1
NW_017176565.1	Gnomon	CDS	431621	431819	.	-	0	Name=XP_026672503.1;ID=cds-XP_026672503.1;Dbxref=GeneID:108628733%2CGenbank:XP_026672503.1;Parent=rna-XM_026816702.1
NW_017176565.1	Gnomon	CDS	431424	431554	.	-	0	Name=XP_026672503.1;ID=cds-XP_026672503.1;Dbxref=GeneID:108628733%2CGenbank:XP_026672503.1;Parent=rna-XM_026816702.1
NW_017176565.1	Gnomon	CDS	431001	431324	.	-	0	Name=XP_026672503.1;ID=cds-XP_026672503.1;Dbxref=GeneID:108628733%2CGenbank:XP_026672503.1;Parent=rna-XM_026816702.1
NW_017176565.1	Gnomon	CDS	430736	430781	.	-	0	Name=XP_026672503.1;ID=cds-XP_026672503.1;Dbxref=GeneID:108628733%2CGenbank:XP_026672503.1;Parent=rna-XM_026816702.1
NW_017176565.1	Gnomon	CDS	430236	430291	.	-	0	Name=XP_026672503.1;ID=cds-XP_026672503.1;Dbxref=GeneID:108628733%2CGenbank:XP_026672503.1;Parent=rna-XM_026816702.1
NW_017176565.1	Gnomon	CDS	429760	429844	.	-	0	Name=XP_026672503.1;ID=cds-XP_026672503.1;Dbxref=GeneID:108628733%2CGenbank:XP_026672503.1;Parent=rna-XM_026816702.1
NW_017176565.1	Gnomon	CDS	429527	429687	.	-	0	Name=XP_026672503.1;ID=cds-XP_026672503.1;Dbxref=GeneID:108628733%2CGenbank:XP_026672503.1;Parent=rna-XM_026816702.1
NW_017176565.1	Gnomon	CDS	428938	429452	.	-	0	Name=XP_026672503.1;ID=cds-XP_026672503.1;Dbxref=GeneID:108628733%2CGenbank:XP_026672503.1;Parent=rna-XM_026816702.1
NW_017176565.1	Gnomon	CDS	428319	428860	.	-	0	Name=XP_026672503.1;ID=cds-XP_026672503.1;Dbxref=GeneID:108628733%2CGenbank:XP_026672503.1;Parent=rna-XM_026816702.1
NW_017176565.1	Gnomon	CDS	425986	428213	.	-	0	Name=XP_026672503.1;ID=cds-XP_026672503.1;Dbxref=GeneID:108628733%2CGenbank:XP_026672503.1;Parent=rna-XM_026816702.1
NW_017176565.1	Gnomon	CDS	423803	423958	.	-	0	Name=XP_026672503.1;ID=cds-XP_026672503.1;Dbxref=GeneID:108628733%2CGenbank:XP_026672503.1;Parent=rna-XM_026816702.1
NW_017176565.1	Gnomon	CDS	56152	58257	.	+	0	Name=XP_026672493.1;ID=cds-XP_026672493.1;Dbxref=GeneID:108628788%2CGenbank:XP_026672493.1;Parent=rna-XM_026816692.1
NW_017176565.1	Gnomon	exon	148120	148207	.	+	.	ID=exon-XM_026816756.1-1;Dbxref=GeneID:108628704%2CGenbank:XM_026816756.1;Parent=rna-XM_026816756.1
NW_017176565.1	Gnomon	exon	148372	148792	.	+	.	ID=exon-XM_026816756.1-2;Dbxref=GeneID:108628704%2CGenbank:XM_026816756.1;Parent=rna-XM_026816756.1
NW_017176565.1	Gnomon	exon	148875	150559	.	+	.	ID=exon-XM_026816756.1-3;Dbxref=GeneID:108628704%2CGenbank:XM_026816756.1;Parent=rna-XM_026816756.1
NW_017176565.1	Gnomon	mRNA	273952	287304	.	-	.	Name=XM_026816744.1;ID=rna-XM_026816744.1;Dbxref=GeneID:108628751%2CGenbank:XM_026816744.1;Parent=gene-LOC108628751
NW_017176565.1	Gnomon	CDS	467110	467511	.	+	0	Name=XP_017886443.1;ID=cds-XP_017886443.1;Dbxref=GeneID:108628786%2CGenbank:XP_017886443.1;Parent=rna-XM_018030954.2
NW_017176565.1	Gnomon	mRNA	275109	287304	.	-	.	Name=XM_018030885.2;ID=rna-XM_018030885.2;Dbxref=GeneID:108628751%2CGenbank:XM_018030885.2;Parent=gene-LOC108628751
NW_017176565.1	Gnomon	CDS	661139	661469	.	+	0	Name=XP_017886349.1;ID=cds-XP_017886349.1;Dbxref=GeneID:108628742%2CGenbank:XP_017886349.1;Parent=rna-XM_018030860.2
NW_017176565.1	Gnomon	CDS	661542	661831	.	+	0	Name=XP_017886349.1;ID=cds-XP_017886349.1;Dbxref=GeneID:108628742%2CGenbank:XP_017886349.1;Parent=rna-XM_018030860.2
NW_017176565.1	Gnomon	CDS	661900	661902	.	+	0	Name=XP_017886349.1;ID=cds-XP_017886349.1;Dbxref=GeneID:108628742%2CGenbank:XP_017886349.1;Parent=rna-XM_018030860.2
NW_017176565.1	Gnomon	exon	39065	39914	.	+	.	ID=exon-XM_018030894.2-7;Dbxref=GeneID:108628755%2CGenbank:XM_018030894.2;Parent=rna-XM_018030894.2
NW_017176565.1	Gnomon	exon	38679	38852	.	+	.	ID=exon-XM_018030894.2-5;Dbxref=GeneID:108628755%2CGenbank:XM_018030894.2;Parent=rna-XM_018030894.2
NW_017176565.1	Gnomon	exon	38927	38989	.	+	.	ID=exon-XM_018030894.2-6;Dbxref=GeneID:108628755%2CGenbank:XM_018030894.2;Parent=rna-XM_018030894.2
NW_017176565.1	Gnomon	exon	37840	38166	.	+	.	ID=exon-XM_018030894.2-3;Dbxref=GeneID:108628755%2CGenbank:XM_018030894.2;Parent=rna-XM_018030894.2
NW_017176565.1	Gnomon	exon	38244	38553	.	+	.	ID=exon-XM_018030894.2-4;Dbxref=GeneID:108628755%2CGenbank:XM_018030894.2;Parent=rna-XM_018030894.2
NW_017176565.1	Gnomon	exon	37006	37172	.	+	.	ID=exon-XM_018030894.2-1;Dbxref=GeneID:108628755%2CGenbank:XM_018030894.2;Parent=rna-XM_018030894.2
NW_017176565.1	Gnomon	exon	37416	37480	.	+	.	ID=exon-XM_018030894.2-2;Dbxref=GeneID:108628755%2CGenbank:XM_018030894.2;Parent=rna-XM_018030894.2
NW_017176565.1	Gnomon	mRNA	317652	337746	.	+	.	Name=XM_026816746.1;ID=rna-XM_026816746.1;Dbxref=GeneID:108628746%2CGenbank:XM_026816746.1;Parent=gene-LOC108628746
NW_017176565.1	Gnomon	CDS	432146	432304	.	-	0	Name=XP_026672502.1;ID=cds-XP_026672502.1;Dbxref=GeneID:108628733%2CGenbank:XP_026672502.1;Parent=rna-XM_026816701.1
NW_017176565.1	Gnomon	CDS	431901	432065	.	-	0	Name=XP_026672502.1;ID=cds-XP_026672502.1;Dbxref=GeneID:108628733%2CGenbank:XP_026672502.1;Parent=rna-XM_026816701.1
NW_017176565.1	Gnomon	CDS	431621	431819	.	-	0	Name=XP_026672502.1;ID=cds-XP_026672502.1;Dbxref=GeneID:108628733%2CGenbank:XP_026672502.1;Parent=rna-XM_026816701.1
NW_017176565.1	Gnomon	CDS	431424	431554	.	-	0	Name=XP_026672502.1;ID=cds-XP_026672502.1;Dbxref=GeneID:108628733%2CGenbank:XP_026672502.1;Parent=rna-XM_026816701.1
NW_017176565.1	Gnomon	CDS	431001	431324	.	-	0	Name=XP_026672502.1;ID=cds-XP_026672502.1;Dbxref=GeneID:108628733%2CGenbank:XP_026672502.1;Parent=rna-XM_026816701.1
NW_017176565.1	Gnomon	CDS	430736	430781	.	-	0	Name=XP_026672502.1;ID=cds-XP_026672502.1;Dbxref=GeneID:108628733%2CGenbank:XP_026672502.1;Parent=rna-XM_026816701.1
NW_017176565.1	Gnomon	CDS	430236	430291	.	-	0	Name=XP_026672502.1;ID=cds-XP_026672502.1;Dbxref=GeneID:108628733%2CGenbank:XP_026672502.1;Parent=rna-XM_026816701.1
NW_017176565.1	Gnomon	CDS	429760	429844	.	-	0	Name=XP_026672502.1;ID=cds-XP_026672502.1;Dbxref=GeneID:108628733%2CGenbank:XP_026672502.1;Parent=rna-XM_026816701.1
NW_017176565.1	Gnomon	CDS	429527	429687	.	-	0	Name=XP_026672502.1;ID=cds-XP_026672502.1;Dbxref=GeneID:108628733%2CGenbank:XP_026672502.1;Parent=rna-XM_026816701.1
NW_017176565.1	Gnomon	CDS	428938	429452	.	-	0	Name=XP_026672502.1;ID=cds-XP_026672502.1;Dbxref=GeneID:108628733%2CGenbank:XP_026672502.1;Parent=rna-XM_026816701.1
NW_017176565.1	Gnomon	CDS	428319	428860	.	-	0	Name=XP_026672502.1;ID=cds-XP_026672502.1;Dbxref=GeneID:108628733%2CGenbank:XP_026672502.1;Parent=rna-XM_026816701.1
NW_017176565.1	Gnomon	CDS	425986	428213	.	-	0	Name=XP_026672502.1;ID=cds-XP_026672502.1;Dbxref=GeneID:108628733%2CGenbank:XP_026672502.1;Parent=rna-XM_026816701.1
NW_017176565.1	Gnomon	CDS	424896	424964	.	-	0	Name=XP_026672502.1;ID=cds-XP_026672502.1;Dbxref=GeneID:108628733%2CGenbank:XP_026672502.1;Parent=rna-XM_026816701.1
NW_017176565.1	Gnomon	CDS	423803	423958	.	-	0	Name=XP_026672502.1;ID=cds-XP_026672502.1;Dbxref=GeneID:108628733%2CGenbank:XP_026672502.1;Parent=rna-XM_026816701.1
NW_017176565.1	Gnomon	CDS	26508	26645	.	-	0	Name=XP_026672492.1;ID=cds-XP_026672492.1;Dbxref=GeneID:108628753%2CGenbank:XP_026672492.1;Parent=rna-XM_026816691.1
NW_017176565.1	Gnomon	CDS	25795	26406	.	-	0	Name=XP_026672492.1;ID=cds-XP_026672492.1;Dbxref=GeneID:108628753%2CGenbank:XP_026672492.1;Parent=rna-XM_026816691.1
NW_017176565.1	Gnomon	CDS	24879	25520	.	-	0	Name=XP_026672492.1;ID=cds-XP_026672492.1;Dbxref=GeneID:108628753%2CGenbank:XP_026672492.1;Parent=rna-XM_026816691.1
NW_017176565.1	Gnomon	CDS	23151	23261	.	-	0	Name=XP_026672492.1;ID=cds-XP_026672492.1;Dbxref=GeneID:108628753%2CGenbank:XP_026672492.1;Parent=rna-XM_026816691.1
NW_017176565.1	Gnomon	CDS	22852	23076	.	-	0	Name=XP_026672492.1;ID=cds-XP_026672492.1;Dbxref=GeneID:108628753%2CGenbank:XP_026672492.1;Parent=rna-XM_026816691.1
NW_017176565.1	Gnomon	CDS	22537	22757	.	-	0	Name=XP_026672492.1;ID=cds-XP_026672492.1;Dbxref=GeneID:108628753%2CGenbank:XP_026672492.1;Parent=rna-XM_026816691.1
NW_017176565.1	Gnomon	CDS	22270	22462	.	-	0	Name=XP_026672492.1;ID=cds-XP_026672492.1;Dbxref=GeneID:108628753%2CGenbank:XP_026672492.1;Parent=rna-XM_026816691.1
NW_017176565.1	Gnomon	CDS	21867	22076	.	-	0	Name=XP_026672492.1;ID=cds-XP_026672492.1;Dbxref=GeneID:108628753%2CGenbank:XP_026672492.1;Parent=rna-XM_026816691.1
NW_017176565.1	Gnomon	CDS	21312	21588	.	-	0	Name=XP_026672492.1;ID=cds-XP_026672492.1;Dbxref=GeneID:108628753%2CGenbank:XP_026672492.1;Parent=rna-XM_026816691.1
NW_017176565.1	Gnomon	CDS	21096	21247	.	-	0	Name=XP_026672492.1;ID=cds-XP_026672492.1;Dbxref=GeneID:108628753%2CGenbank:XP_026672492.1;Parent=rna-XM_026816691.1
NW_017176565.1	Gnomon	CDS	20899	20982	.	-	0	Name=XP_026672492.1;ID=cds-XP_026672492.1;Dbxref=GeneID:108628753%2CGenbank:XP_026672492.1;Parent=rna-XM_026816691.1
NW_017176565.1	Gnomon	CDS	20691	20838	.	-	0	Name=XP_026672492.1;ID=cds-XP_026672492.1;Dbxref=GeneID:108628753%2CGenbank:XP_026672492.1;Parent=rna-XM_026816691.1
NW_017176565.1	Gnomon	CDS	20521	20612	.	-	0	Name=XP_026672492.1;ID=cds-XP_026672492.1;Dbxref=GeneID:108628753%2CGenbank:XP_026672492.1;Parent=rna-XM_026816691.1
NW_017176565.1	Gnomon	CDS	19863	20408	.	-	0	Name=XP_026672492.1;ID=cds-XP_026672492.1;Dbxref=GeneID:108628753%2CGenbank:XP_026672492.1;Parent=rna-XM_026816691.1
NW_017176565.1	Gnomon	exon	442630	442666	.	-	.	ID=exon-XM_026816708.1-1;Dbxref=GeneID:108628809%2CGenbank:XM_026816708.1;Parent=rna-XM_026816708.1
NW_017176565.1	Gnomon	exon	442261	442315	.	-	.	ID=exon-XM_026816708.1-2;Dbxref=GeneID:108628809%2CGenbank:XM_026816708.1;Parent=rna-XM_026816708.1
NW_017176565.1	Gnomon	exon	436098	436491	.	-	.	ID=exon-XM_026816708.1-9;Dbxref=GeneID:108628809%2CGenbank:XM_026816708.1;Parent=rna-XM_026816708.1
NW_017176565.1	Gnomon	exon	436847	437333	.	-	.	ID=exon-XM_026816708.1-7;Dbxref=GeneID:108628809%2CGenbank:XM_026816708.1;Parent=rna-XM_026816708.1
NW_017176565.1	Gnomon	exon	436557	436777	.	-	.	ID=exon-XM_026816708.1-8;Dbxref=GeneID:108628809%2CGenbank:XM_026816708.1;Parent=rna-XM_026816708.1
NW_017176565.1	Gnomon	exon	439106	439152	.	-	.	ID=exon-XM_026816708.1-5;Dbxref=GeneID:108628809%2CGenbank:XM_026816708.1;Parent=rna-XM_026816708.1
NW_017176565.1	Gnomon	exon	437654	437867	.	-	.	ID=exon-XM_026816708.1-6;Dbxref=GeneID:108628809%2CGenbank:XM_026816708.1;Parent=rna-XM_026816708.1
NW_017176565.1	Gnomon	exon	440199	441950	.	-	.	ID=exon-XM_026816708.1-3;Dbxref=GeneID:108628809%2CGenbank:XM_026816708.1;Parent=rna-XM_026816708.1
NW_017176565.1	Gnomon	exon	439813	439973	.	-	.	ID=exon-XM_026816708.1-4;Dbxref=GeneID:108628809%2CGenbank:XM_026816708.1;Parent=rna-XM_026816708.1
NW_017176565.1	Gnomon	exon	353633	353906	.	+	.	ID=exon-XM_018030970.2-2;Dbxref=GeneID:108628799%2CGenbank:XM_018030970.2;Parent=rna-XM_018030970.2
NW_017176565.1	Gnomon	exon	353986	354251	.	+	.	ID=exon-XM_018030970.2-3;Dbxref=GeneID:108628799%2CGenbank:XM_018030970.2;Parent=rna-XM_018030970.2
NW_017176565.1	Gnomon	exon	351671	353558	.	+	.	ID=exon-XM_018030970.2-1;Dbxref=GeneID:108628799%2CGenbank:XM_018030970.2;Parent=rna-XM_018030970.2
NW_017176565.1	Gnomon	exon	354328	354611	.	+	.	ID=exon-XM_018030970.2-4;Dbxref=GeneID:108628799%2CGenbank:XM_018030970.2;Parent=rna-XM_018030970.2
NW_017176565.1	Gnomon	exon	354685	355095	.	+	.	ID=exon-XM_018030970.2-5;Dbxref=GeneID:108628799%2CGenbank:XM_018030970.2;Parent=rna-XM_018030970.2
NW_017176565.1	Gnomon	exon	587736	590853	.	+	.	ID=exon-XM_026816680.1-11;Dbxref=GeneID:108628761%2CGenbank:XM_026816680.1;Parent=rna-XM_026816680.1
NW_017176565.1	Gnomon	exon	587326	587647	.	+	.	ID=exon-XM_026816680.1-10;Dbxref=GeneID:108628761%2CGenbank:XM_026816680.1;Parent=rna-XM_026816680.1
NW_017176565.1	Gnomon	mRNA	273952	287304	.	-	.	Name=XM_018030884.2;ID=rna-XM_018030884.2;Dbxref=GeneID:108628751%2CGenbank:XM_018030884.2;Parent=gene-LOC108628751
NW_017176565.1	Gnomon	exon	484670	484926	.	-	.	ID=exon-XM_026816670.1-14;Dbxref=GeneID:108628758%2CGenbank:XM_026816670.1;Parent=rna-XM_026816670.1
NW_017176565.1	Gnomon	exon	481996	482143	.	-	.	ID=exon-XM_026816670.1-15;Dbxref=GeneID:108628758%2CGenbank:XM_026816670.1;Parent=rna-XM_026816670.1
NW_017176565.1	Gnomon	exon	485348	485615	.	-	.	ID=exon-XM_026816670.1-12;Dbxref=GeneID:108628758%2CGenbank:XM_026816670.1;Parent=rna-XM_026816670.1
NW_017176565.1	Gnomon	exon	485006	485068	.	-	.	ID=exon-XM_026816670.1-13;Dbxref=GeneID:108628758%2CGenbank:XM_026816670.1;Parent=rna-XM_026816670.1
NW_017176565.1	Gnomon	exon	486219	486553	.	-	.	ID=exon-XM_026816670.1-10;Dbxref=GeneID:108628758%2CGenbank:XM_026816670.1;Parent=rna-XM_026816670.1
NW_017176565.1	Gnomon	exon	485718	486017	.	-	.	ID=exon-XM_026816670.1-11;Dbxref=GeneID:108628758%2CGenbank:XM_026816670.1;Parent=rna-XM_026816670.1
NW_017176565.1	Gnomon	exon	481274	481912	.	-	.	ID=exon-XM_026816670.1-16;Dbxref=GeneID:108628758%2CGenbank:XM_026816670.1;Parent=rna-XM_026816670.1
NW_017176565.1	Gnomon	exon	329043	329346	.	+	.	ID=exon-XM_018030870.2-9;Dbxref=GeneID:108628746%2CGenbank:XM_018030870.2;Parent=rna-XM_018030870.2
NW_017176565.1	Gnomon	exon	327302	327387	.	+	.	ID=exon-XM_018030870.2-5;Dbxref=GeneID:108628746%2CGenbank:XM_018030870.2;Parent=rna-XM_018030870.2
NW_017176565.1	Gnomon	exon	327500	328102	.	+	.	ID=exon-XM_018030870.2-6;Dbxref=GeneID:108628746%2CGenbank:XM_018030870.2;Parent=rna-XM_018030870.2
NW_017176565.1	Gnomon	exon	328222	328422	.	+	.	ID=exon-XM_018030870.2-7;Dbxref=GeneID:108628746%2CGenbank:XM_018030870.2;Parent=rna-XM_018030870.2
NW_017176565.1	Gnomon	exon	328513	328811	.	+	.	ID=exon-XM_018030870.2-8;Dbxref=GeneID:108628746%2CGenbank:XM_018030870.2;Parent=rna-XM_018030870.2
NW_017176565.1	Gnomon	exon	317652	317985	.	+	.	ID=exon-XM_018030870.2-1;Dbxref=GeneID:108628746%2CGenbank:XM_018030870.2;Parent=rna-XM_018030870.2
NW_017176565.1	Gnomon	exon	326085	326383	.	+	.	ID=exon-XM_018030870.2-2;Dbxref=GeneID:108628746%2CGenbank:XM_018030870.2;Parent=rna-XM_018030870.2
NW_017176565.1	Gnomon	exon	326758	326962	.	+	.	ID=exon-XM_018030870.2-3;Dbxref=GeneID:108628746%2CGenbank:XM_018030870.2;Parent=rna-XM_018030870.2
NW_017176565.1	Gnomon	exon	327067	327154	.	+	.	ID=exon-XM_018030870.2-4;Dbxref=GeneID:108628746%2CGenbank:XM_018030870.2;Parent=rna-XM_018030870.2
NW_017176565.1	Gnomon	exon	587326	587647	.	+	.	ID=exon-XM_026816681.1-7;Dbxref=GeneID:108628761%2CGenbank:XM_026816681.1;Parent=rna-XM_026816681.1
NW_017176565.1	Gnomon	exon	587736	590858	.	+	.	ID=exon-XM_026816681.1-8;Dbxref=GeneID:108628761%2CGenbank:XM_026816681.1;Parent=rna-XM_026816681.1
NW_017176565.1	Gnomon	exon	585774	585910	.	+	.	ID=exon-XM_026816681.1-3;Dbxref=GeneID:108628761%2CGenbank:XM_026816681.1;Parent=rna-XM_026816681.1
NW_017176565.1	Gnomon	exon	586374	586525	.	+	.	ID=exon-XM_026816681.1-4;Dbxref=GeneID:108628761%2CGenbank:XM_026816681.1;Parent=rna-XM_026816681.1
NW_017176565.1	Gnomon	exon	586746	586885	.	+	.	ID=exon-XM_026816681.1-5;Dbxref=GeneID:108628761%2CGenbank:XM_026816681.1;Parent=rna-XM_026816681.1
NW_017176565.1	Gnomon	exon	586964	587141	.	+	.	ID=exon-XM_026816681.1-6;Dbxref=GeneID:108628761%2CGenbank:XM_026816681.1;Parent=rna-XM_026816681.1
NW_017176565.1	Gnomon	exon	558114	558760	.	+	.	ID=exon-XM_026816681.1-1;Dbxref=GeneID:108628761%2CGenbank:XM_026816681.1;Parent=rna-XM_026816681.1
NW_017176565.1	Gnomon	exon	573778	573922	.	+	.	ID=exon-XM_026816681.1-2;Dbxref=GeneID:108628761%2CGenbank:XM_026816681.1;Parent=rna-XM_026816681.1
NW_017176565.1	Gnomon	mRNA	322208	337746	.	+	.	Name=XM_026816747.1;ID=rna-XM_026816747.1;Dbxref=GeneID:108628746%2CGenbank:XM_026816747.1;Parent=gene-LOC108628746
NW_017176565.1	Gnomon	exon	452781	453032	.	+	.	ID=exon-XM_018030965.2-13;Dbxref=GeneID:108628795%2CGenbank:XM_018030965.2;Parent=rna-XM_018030965.2
NW_017176565.1	Gnomon	exon	453110	455344	.	+	.	ID=exon-XM_018030965.2-14;Dbxref=GeneID:108628795%2CGenbank:XM_018030965.2;Parent=rna-XM_018030965.2
NW_017176565.1	Gnomon	exon	452104	452376	.	+	.	ID=exon-XM_018030965.2-11;Dbxref=GeneID:108628795%2CGenbank:XM_018030965.2;Parent=rna-XM_018030965.2
NW_017176565.1	Gnomon	exon	452456	452697	.	+	.	ID=exon-XM_018030965.2-12;Dbxref=GeneID:108628795%2CGenbank:XM_018030965.2;Parent=rna-XM_018030965.2
NW_017176565.1	Gnomon	exon	451868	452005	.	+	.	ID=exon-XM_018030965.2-10;Dbxref=GeneID:108628795%2CGenbank:XM_018030965.2;Parent=rna-XM_018030965.2
NW_017176565.1	Gnomon	CDS	54747	54830	.	+	0	Name=XP_017886445.1;ID=cds-XP_017886445.1;Dbxref=GeneID:108628788%2CGenbank:XP_017886445.1;Parent=rna-XM_018030956.2
NW_017176565.1	Gnomon	CDS	55241	55356	.	+	0	Name=XP_017886445.1;ID=cds-XP_017886445.1;Dbxref=GeneID:108628788%2CGenbank:XP_017886445.1;Parent=rna-XM_018030956.2
NW_017176565.1	Gnomon	CDS	60782	60948	.	+	0	Name=XP_017886445.1;ID=cds-XP_017886445.1;Dbxref=GeneID:108628788%2CGenbank:XP_017886445.1;Parent=rna-XM_018030956.2
NW_017176565.1	Gnomon	CDS	61032	61206	.	+	0	Name=XP_017886445.1;ID=cds-XP_017886445.1;Dbxref=GeneID:108628788%2CGenbank:XP_017886445.1;Parent=rna-XM_018030956.2
NW_017176565.1	Gnomon	CDS	61275	61599	.	+	0	Name=XP_017886445.1;ID=cds-XP_017886445.1;Dbxref=GeneID:108628788%2CGenbank:XP_017886445.1;Parent=rna-XM_018030956.2
NW_017176565.1	Gnomon	CDS	61677	61945	.	+	0	Name=XP_017886445.1;ID=cds-XP_017886445.1;Dbxref=GeneID:108628788%2CGenbank:XP_017886445.1;Parent=rna-XM_018030956.2
NW_017176565.1	Gnomon	CDS	62015	62193	.	+	0	Name=XP_017886445.1;ID=cds-XP_017886445.1;Dbxref=GeneID:108628788%2CGenbank:XP_017886445.1;Parent=rna-XM_018030956.2
NW_017176565.1	Gnomon	CDS	62280	62503	.	+	0	Name=XP_017886445.1;ID=cds-XP_017886445.1;Dbxref=GeneID:108628788%2CGenbank:XP_017886445.1;Parent=rna-XM_018030956.2
NW_017176565.1	Gnomon	exon	128516	128832	.	-	.	ID=exon-XM_018031015.2-1;Dbxref=GeneID:108628821%2CGenbank:XM_018031015.2;Parent=rna-XM_018031015.2
NW_017176565.1	Gnomon	exon	127969	128171	.	-	.	ID=exon-XM_018031015.2-2;Dbxref=GeneID:108628821%2CGenbank:XM_018031015.2;Parent=rna-XM_018031015.2
NW_017176565.1	Gnomon	exon	126267	126495	.	-	.	ID=exon-XM_018031015.2-7;Dbxref=GeneID:108628821%2CGenbank:XM_018031015.2;Parent=rna-XM_018031015.2
NW_017176565.1	Gnomon	exon	125800	126185	.	-	.	ID=exon-XM_018031015.2-8;Dbxref=GeneID:108628821%2CGenbank:XM_018031015.2;Parent=rna-XM_018031015.2
NW_017176565.1	Gnomon	exon	125274	125714	.	-	.	ID=exon-XM_018031015.2-9;Dbxref=GeneID:108628821%2CGenbank:XM_018031015.2;Parent=rna-XM_018031015.2
NW_017176565.1	Gnomon	exon	127567	127892	.	-	.	ID=exon-XM_018031015.2-3;Dbxref=GeneID:108628821%2CGenbank:XM_018031015.2;Parent=rna-XM_018031015.2
NW_017176565.1	Gnomon	exon	127236	127489	.	-	.	ID=exon-XM_018031015.2-4;Dbxref=GeneID:108628821%2CGenbank:XM_018031015.2;Parent=rna-XM_018031015.2
NW_017176565.1	Gnomon	exon	126819	127152	.	-	.	ID=exon-XM_018031015.2-5;Dbxref=GeneID:108628821%2CGenbank:XM_018031015.2;Parent=rna-XM_018031015.2
NW_017176565.1	Gnomon	exon	126578	126729	.	-	.	ID=exon-XM_018031015.2-6;Dbxref=GeneID:108628821%2CGenbank:XM_018031015.2;Parent=rna-XM_018031015.2
NW_017176565.1	Gnomon	CDS	440199	440340	.	-	0	Name=XP_026672506.1;ID=cds-XP_026672506.1;Dbxref=GeneID:108628809%2CGenbank:XP_026672506.1;Parent=rna-XM_026816705.1
NW_017176565.1	Gnomon	CDS	439813	439973	.	-	0	Name=XP_026672506.1;ID=cds-XP_026672506.1;Dbxref=GeneID:108628809%2CGenbank:XP_026672506.1;Parent=rna-XM_026816705.1
NW_017176565.1	Gnomon	CDS	438347	438405	.	-	0	Name=XP_026672506.1;ID=cds-XP_026672506.1;Dbxref=GeneID:108628809%2CGenbank:XP_026672506.1;Parent=rna-XM_026816705.1
NW_017176565.1	Gnomon	CDS	437654	437867	.	-	0	Name=XP_026672506.1;ID=cds-XP_026672506.1;Dbxref=GeneID:108628809%2CGenbank:XP_026672506.1;Parent=rna-XM_026816705.1
NW_017176565.1	Gnomon	CDS	436847	437333	.	-	0	Name=XP_026672506.1;ID=cds-XP_026672506.1;Dbxref=GeneID:108628809%2CGenbank:XP_026672506.1;Parent=rna-XM_026816705.1
NW_017176565.1	Gnomon	CDS	436557	436777	.	-	0	Name=XP_026672506.1;ID=cds-XP_026672506.1;Dbxref=GeneID:108628809%2CGenbank:XP_026672506.1;Parent=rna-XM_026816705.1
NW_017176565.1	Gnomon	CDS	436098	436491	.	-	0	Name=XP_026672506.1;ID=cds-XP_026672506.1;Dbxref=GeneID:108628809%2CGenbank:XP_026672506.1;Parent=rna-XM_026816705.1
NW_017176565.1	Gnomon	CDS	435909	436018	.	-	0	Name=XP_026672506.1;ID=cds-XP_026672506.1;Dbxref=GeneID:108628809%2CGenbank:XP_026672506.1;Parent=rna-XM_026816705.1
NW_017176565.1	Gnomon	CDS	68449	68768	.	-	0	Name=XP_026672496.1;ID=cds-XP_026672496.1;Dbxref=GeneID:108628697%2CGenbank:XP_026672496.1;Parent=rna-XM_026816695.1
NW_017176565.1	Gnomon	CDS	67977	68300	.	-	0	Name=XP_026672496.1;ID=cds-XP_026672496.1;Dbxref=GeneID:108628697%2CGenbank:XP_026672496.1;Parent=rna-XM_026816695.1
NW_017176565.1	Gnomon	CDS	67683	67907	.	-	0	Name=XP_026672496.1;ID=cds-XP_026672496.1;Dbxref=GeneID:108628697%2CGenbank:XP_026672496.1;Parent=rna-XM_026816695.1
NW_017176565.1	Gnomon	CDS	67217	67610	.	-	0	Name=XP_026672496.1;ID=cds-XP_026672496.1;Dbxref=GeneID:108628697%2CGenbank:XP_026672496.1;Parent=rna-XM_026816695.1
NW_017176565.1	Gnomon	exon	848659	849118	.	-	.	ID=exon-XM_018030994.2-1;Dbxref=GeneID:108628812%2CGenbank:XM_018030994.2;Parent=rna-XM_018030994.2
NW_017176565.1	Gnomon	exon	846991	847392	.	-	.	ID=exon-XM_018030994.2-6;Dbxref=GeneID:108628812%2CGenbank:XM_018030994.2;Parent=rna-XM_018030994.2
NW_017176565.1	Gnomon	mRNA	81747	85016	.	-	.	Name=XM_018030981.2;ID=rna-XM_018030981.2;Dbxref=GeneID:108628807%2CGenbank:XM_018030981.2;Parent=gene-LOC108628807
NW_017176565.1	Gnomon	exon	848296	848578	.	-	.	ID=exon-XM_018030994.2-2;Dbxref=GeneID:108628812%2CGenbank:XM_018030994.2;Parent=rna-XM_018030994.2
NW_017176565.1	Gnomon	exon	847952	848219	.	-	.	ID=exon-XM_018030994.2-3;Dbxref=GeneID:108628812%2CGenbank:XM_018030994.2;Parent=rna-XM_018030994.2
NW_017176565.1	Gnomon	exon	847777	847868	.	-	.	ID=exon-XM_018030994.2-4;Dbxref=GeneID:108628812%2CGenbank:XM_018030994.2;Parent=rna-XM_018030994.2
NW_017176565.1	Gnomon	exon	847468	847657	.	-	.	ID=exon-XM_018030994.2-5;Dbxref=GeneID:108628812%2CGenbank:XM_018030994.2;Parent=rna-XM_018030994.2
NW_017176565.1	Gnomon	exon	182108	182391	.	-	.	ID=exon-XM_018030822.2-1;Dbxref=GeneID:108628729%2CGenbank:XM_018030822.2;Parent=rna-XM_018030822.2
NW_017176565.1	Gnomon	exon	181928	182000	.	-	.	ID=exon-XM_018030822.2-2;Dbxref=GeneID:108628729%2CGenbank:XM_018030822.2;Parent=rna-XM_018030822.2
NW_017176565.1	Gnomon	exon	181432	181848	.	-	.	ID=exon-XM_018030822.2-3;Dbxref=GeneID:108628729%2CGenbank:XM_018030822.2;Parent=rna-XM_018030822.2
NW_017176565.1	Gnomon	exon	669658	669857	.	-	.	ID=exon-XM_018030969.2-2;Dbxref=GeneID:108628798%2CGenbank:XM_018030969.2;Parent=rna-XM_018030969.2
NW_017176565.1	Gnomon	mRNA	318001	337746	.	+	.	Name=XM_026816748.1;ID=rna-XM_026816748.1;Dbxref=GeneID:108628746%2CGenbank:XM_026816748.1;Parent=gene-LOC108628746
NW_017176565.1	Gnomon	exon	669475	669595	.	-	.	ID=exon-XM_018030969.2-3;Dbxref=GeneID:108628798%2CGenbank:XM_018030969.2;Parent=rna-XM_018030969.2
NW_017176565.1	Gnomon	exon	668439	669398	.	-	.	ID=exon-XM_018030969.2-4;Dbxref=GeneID:108628798%2CGenbank:XM_018030969.2;Parent=rna-XM_018030969.2
NW_017176565.1	Gnomon	exon	671637	671771	.	-	.	ID=exon-XM_018030969.2-1;Dbxref=GeneID:108628798%2CGenbank:XM_018030969.2;Parent=rna-XM_018030969.2
NW_017176565.1	Gnomon	CDS	432146	432304	.	-	0	Name=XP_026672504.1;ID=cds-XP_026672504.1;Dbxref=GeneID:108628733%2CGenbank:XP_026672504.1;Parent=rna-XM_026816703.1
NW_017176565.1	Gnomon	CDS	431901	432065	.	-	0	Name=XP_026672504.1;ID=cds-XP_026672504.1;Dbxref=GeneID:108628733%2CGenbank:XP_026672504.1;Parent=rna-XM_026816703.1
NW_017176565.1	Gnomon	CDS	431621	431819	.	-	0	Name=XP_026672504.1;ID=cds-XP_026672504.1;Dbxref=GeneID:108628733%2CGenbank:XP_026672504.1;Parent=rna-XM_026816703.1
NW_017176565.1	Gnomon	CDS	431424	431554	.	-	0	Name=XP_026672504.1;ID=cds-XP_026672504.1;Dbxref=GeneID:108628733%2CGenbank:XP_026672504.1;Parent=rna-XM_026816703.1
NW_017176565.1	Gnomon	CDS	431001	431324	.	-	0	Name=XP_026672504.1;ID=cds-XP_026672504.1;Dbxref=GeneID:108628733%2CGenbank:XP_026672504.1;Parent=rna-XM_026816703.1
NW_017176565.1	Gnomon	CDS	430736	430781	.	-	0	Name=XP_026672504.1;ID=cds-XP_026672504.1;Dbxref=GeneID:108628733%2CGenbank:XP_026672504.1;Parent=rna-XM_026816703.1
NW_017176565.1	Gnomon	CDS	430236	430291	.	-	0	Name=XP_026672504.1;ID=cds-XP_026672504.1;Dbxref=GeneID:108628733%2CGenbank:XP_026672504.1;Parent=rna-XM_026816703.1
NW_017176565.1	Gnomon	CDS	429760	429844	.	-	0	Name=XP_026672504.1;ID=cds-XP_026672504.1;Dbxref=GeneID:108628733%2CGenbank:XP_026672504.1;Parent=rna-XM_026816703.1
NW_017176565.1	Gnomon	CDS	429527	429687	.	-	0	Name=XP_026672504.1;ID=cds-XP_026672504.1;Dbxref=GeneID:108628733%2CGenbank:XP_026672504.1;Parent=rna-XM_026816703.1
NW_017176565.1	Gnomon	CDS	428938	429452	.	-	0	Name=XP_026672504.1;ID=cds-XP_026672504.1;Dbxref=GeneID:108628733%2CGenbank:XP_026672504.1;Parent=rna-XM_026816703.1
NW_017176565.1	Gnomon	CDS	428319	428845	.	-	0	Name=XP_026672504.1;ID=cds-XP_026672504.1;Dbxref=GeneID:108628733%2CGenbank:XP_026672504.1;Parent=rna-XM_026816703.1
NW_017176565.1	Gnomon	CDS	425986	428213	.	-	0	Name=XP_026672504.1;ID=cds-XP_026672504.1;Dbxref=GeneID:108628733%2CGenbank:XP_026672504.1;Parent=rna-XM_026816703.1
NW_017176565.1	Gnomon	CDS	423803	423958	.	-	0	Name=XP_026672504.1;ID=cds-XP_026672504.1;Dbxref=GeneID:108628733%2CGenbank:XP_026672504.1;Parent=rna-XM_026816703.1
NW_017176565.1	Gnomon	CDS	33426	33430	.	+	0	Name=XP_026672494.1;ID=cds-XP_026672494.1;Dbxref=GeneID:108628756%2CGenbank:XP_026672494.1;Parent=rna-XM_026816693.1
NW_017176565.1	Gnomon	CDS	33764	34056	.	+	0	Name=XP_026672494.1;ID=cds-XP_026672494.1;Dbxref=GeneID:108628756%2CGenbank:XP_026672494.1;Parent=rna-XM_026816693.1
NW_017176565.1	Gnomon	CDS	34156	34751	.	+	0	Name=XP_026672494.1;ID=cds-XP_026672494.1;Dbxref=GeneID:108628756%2CGenbank:XP_026672494.1;Parent=rna-XM_026816693.1
NW_017176565.1	Gnomon	CDS	440199	440340	.	-	0	Name=XP_026672505.1;ID=cds-XP_026672505.1;Dbxref=GeneID:108628809%2CGenbank:XP_026672505.1;Parent=rna-XM_026816704.1
NW_017176565.1	Gnomon	CDS	439813	439973	.	-	0	Name=XP_026672505.1;ID=cds-XP_026672505.1;Dbxref=GeneID:108628809%2CGenbank:XP_026672505.1;Parent=rna-XM_026816704.1
NW_017176565.1	Gnomon	CDS	438347	438405	.	-	0	Name=XP_026672505.1;ID=cds-XP_026672505.1;Dbxref=GeneID:108628809%2CGenbank:XP_026672505.1;Parent=rna-XM_026816704.1
NW_017176565.1	Gnomon	CDS	437654	437867	.	-	0	Name=XP_026672505.1;ID=cds-XP_026672505.1;Dbxref=GeneID:108628809%2CGenbank:XP_026672505.1;Parent=rna-XM_026816704.1
NW_017176565.1	Gnomon	CDS	436847	437333	.	-	0	Name=XP_026672505.1;ID=cds-XP_026672505.1;Dbxref=GeneID:108628809%2CGenbank:XP_026672505.1;Parent=rna-XM_026816704.1
NW_017176565.1	Gnomon	CDS	436557	436777	.	-	0	Name=XP_026672505.1;ID=cds-XP_026672505.1;Dbxref=GeneID:108628809%2CGenbank:XP_026672505.1;Parent=rna-XM_026816704.1
NW_017176565.1	Gnomon	CDS	436098	436491	.	-	0	Name=XP_026672505.1;ID=cds-XP_026672505.1;Dbxref=GeneID:108628809%2CGenbank:XP_026672505.1;Parent=rna-XM_026816704.1
NW_017176565.1	Gnomon	CDS	435909	436018	.	-	0	Name=XP_026672505.1;ID=cds-XP_026672505.1;Dbxref=GeneID:108628809%2CGenbank:XP_026672505.1;Parent=rna-XM_026816704.1
NW_017176565.1	Gnomon	CDS	49251	49373	.	-	0	Name=XP_026672495.1;ID=cds-XP_026672495.1;Dbxref=GeneID:108628805%2CGenbank:XP_026672495.1;Parent=rna-XM_026816694.1
NW_017176565.1	Gnomon	CDS	48565	49185	.	-	0	Name=XP_026672495.1;ID=cds-XP_026672495.1;Dbxref=GeneID:108628805%2CGenbank:XP_026672495.1;Parent=rna-XM_026816694.1
NW_017176565.1	Gnomon	mRNA	271559	275006	.	+	.	Name=XM_018030886.2;ID=rna-XM_018030886.2;Dbxref=GeneID:108628752%2CGenbank:XM_018030886.2;Parent=gene-LOC108628752
NW_017176565.1	Gnomon	CDS	66288	66347	.	-	0	Name=XP_017886446.1;ID=cds-XP_017886446.1;Dbxref=GeneID:108628789%2CGenbank:XP_017886446.1;Parent=rna-XM_018030957.2
NW_017176565.1	Gnomon	CDS	65844	66198	.	-	0	Name=XP_017886446.1;ID=cds-XP_017886446.1;Dbxref=GeneID:108628789%2CGenbank:XP_017886446.1;Parent=rna-XM_018030957.2
NW_017176565.1	Gnomon	CDS	65598	65773	.	-	0	Name=XP_017886446.1;ID=cds-XP_017886446.1;Dbxref=GeneID:108628789%2CGenbank:XP_017886446.1;Parent=rna-XM_018030957.2
NW_017176565.1	Gnomon	CDS	63762	63980	.	-	0	Name=XP_017886446.1;ID=cds-XP_017886446.1;Dbxref=GeneID:108628789%2CGenbank:XP_017886446.1;Parent=rna-XM_018030957.2
NW_017176565.1	Gnomon	CDS	161638	161717	.	+	0	Name=XP_017886290.1;ID=cds-XP_017886290.1;Dbxref=GeneID:108628707%2CGenbank:XP_017886290.1;Parent=rna-XM_018030801.2
NW_017176565.1	Gnomon	CDS	161781	162086	.	+	0	Name=XP_017886290.1;ID=cds-XP_017886290.1;Dbxref=GeneID:108628707%2CGenbank:XP_017886290.1;Parent=rna-XM_018030801.2
NW_017176565.1	Gnomon	CDS	162148	162439	.	+	0	Name=XP_017886290.1;ID=cds-XP_017886290.1;Dbxref=GeneID:108628707%2CGenbank:XP_017886290.1;Parent=rna-XM_018030801.2
NW_017176565.1	Gnomon	CDS	344678	344739	.	+	0	Name=XP_017886300.1;ID=cds-XP_017886300.1;Dbxref=GeneID:108628718%2CGenbank:XP_017886300.1;Parent=rna-XM_018030811.2
NW_017176565.1	Gnomon	CDS	344864	345087	.	+	0	Name=XP_017886300.1;ID=cds-XP_017886300.1;Dbxref=GeneID:108628718%2CGenbank:XP_017886300.1;Parent=rna-XM_018030811.2
NW_017176565.1	Gnomon	CDS	345169	345489	.	+	0	Name=XP_017886300.1;ID=cds-XP_017886300.1;Dbxref=GeneID:108628718%2CGenbank:XP_017886300.1;Parent=rna-XM_018030811.2
NW_017176565.1	Gnomon	CDS	345734	345937	.	+	0	Name=XP_017886300.1;ID=cds-XP_017886300.1;Dbxref=GeneID:108628718%2CGenbank:XP_017886300.1;Parent=rna-XM_018030811.2
NW_017176565.1	Gnomon	CDS	346399	346625	.	+	0	Name=XP_017886300.1;ID=cds-XP_017886300.1;Dbxref=GeneID:108628718%2CGenbank:XP_017886300.1;Parent=rna-XM_018030811.2
NW_017176565.1	Gnomon	CDS	346700	346834	.	+	0	Name=XP_017886300.1;ID=cds-XP_017886300.1;Dbxref=GeneID:108628718%2CGenbank:XP_017886300.1;Parent=rna-XM_018030811.2
NW_017176565.1	Gnomon	CDS	346923	347141	.	+	0	Name=XP_017886300.1;ID=cds-XP_017886300.1;Dbxref=GeneID:108628718%2CGenbank:XP_017886300.1;Parent=rna-XM_018030811.2
NW_017176565.1	Gnomon	exon	339646	340193	.	-	.	ID=exon-XM_026816733.1-5;Dbxref=GeneID:108628814%2CGenbank:XM_026816733.1;Parent=rna-XM_026816733.1
NW_017176565.1	Gnomon	exon	339323	339411	.	-	.	ID=exon-XM_026816733.1-6;Dbxref=GeneID:108628814%2CGenbank:XM_026816733.1;Parent=rna-XM_026816733.1
NW_017176565.1	Gnomon	exon	340817	341087	.	-	.	ID=exon-XM_026816733.1-3;Dbxref=GeneID:108628814%2CGenbank:XM_026816733.1;Parent=rna-XM_026816733.1
NW_017176565.1	Gnomon	exon	340311	340714	.	-	.	ID=exon-XM_026816733.1-4;Dbxref=GeneID:108628814%2CGenbank:XM_026816733.1;Parent=rna-XM_026816733.1
NW_017176565.1	Gnomon	exon	343182	343954	.	-	.	ID=exon-XM_026816733.1-1;Dbxref=GeneID:108628814%2CGenbank:XM_026816733.1;Parent=rna-XM_026816733.1
NW_017176565.1	Gnomon	exon	341247	343059	.	-	.	ID=exon-XM_026816733.1-2;Dbxref=GeneID:108628814%2CGenbank:XM_026816733.1;Parent=rna-XM_026816733.1
NW_017176565.1	Gnomon	exon	124232	124581	.	-	.	ID=exon-XM_018031014.2-11;Dbxref=GeneID:108628821%2CGenbank:XM_018031014.2;Parent=rna-XM_018031014.2
NW_017176565.1	Gnomon	exon	121964	124150	.	-	.	ID=exon-XM_018031014.2-12;Dbxref=GeneID:108628821%2CGenbank:XM_018031014.2;Parent=rna-XM_018031014.2
NW_017176565.1	Gnomon	exon	124658	125181	.	-	.	ID=exon-XM_018031014.2-10;Dbxref=GeneID:108628821%2CGenbank:XM_018031014.2;Parent=rna-XM_018031014.2
NW_017176565.1	Gnomon	mRNA	79020	81711	.	+	.	Name=XM_018030983.2;ID=rna-XM_018030983.2;Dbxref=GeneID:108628808%2CGenbank:XM_018030983.2;Parent=gene-LOC108628808
NW_017176565.1	Gnomon	CDS	344678	344739	.	+	0	Name=XP_017886301.1;ID=cds-XP_017886301.1;Dbxref=GeneID:108628718%2CGenbank:XP_017886301.1;Parent=rna-XM_018030812.2
NW_017176565.1	Gnomon	CDS	344864	345087	.	+	0	Name=XP_017886301.1;ID=cds-XP_017886301.1;Dbxref=GeneID:108628718%2CGenbank:XP_017886301.1;Parent=rna-XM_018030812.2
NW_017176565.1	Gnomon	CDS	345169	345489	.	+	0	Name=XP_017886301.1;ID=cds-XP_017886301.1;Dbxref=GeneID:108628718%2CGenbank:XP_017886301.1;Parent=rna-XM_018030812.2
NW_017176565.1	Gnomon	CDS	345734	345937	.	+	0	Name=XP_017886301.1;ID=cds-XP_017886301.1;Dbxref=GeneID:108628718%2CGenbank:XP_017886301.1;Parent=rna-XM_018030812.2
NW_017176565.1	Gnomon	CDS	346399	346625	.	+	0	Name=XP_017886301.1;ID=cds-XP_017886301.1;Dbxref=GeneID:108628718%2CGenbank:XP_017886301.1;Parent=rna-XM_018030812.2
NW_017176565.1	Gnomon	CDS	346703	346834	.	+	0	Name=XP_017886301.1;ID=cds-XP_017886301.1;Dbxref=GeneID:108628718%2CGenbank:XP_017886301.1;Parent=rna-XM_018030812.2
NW_017176565.1	Gnomon	CDS	346923	347141	.	+	0	Name=XP_017886301.1;ID=cds-XP_017886301.1;Dbxref=GeneID:108628718%2CGenbank:XP_017886301.1;Parent=rna-XM_018030812.2
NW_017176565.1	Gnomon	transcript	800933	807272	.	-	.	Name=XR_003389650.1;ID=rna-XR_003389650.1;Dbxref=GeneID:108628803%2CGenbank:XR_003389650.1;Parent=gene-LOC108628803
NW_017176565.1	Gnomon	mRNA	169365	181228	.	+	.	Name=XM_026816740.1;ID=rna-XM_026816740.1;Dbxref=GeneID:108628763%2CGenbank:XM_026816740.1;Parent=gene-LOC108628763
NW_017176565.1	Gnomon	mRNA	19441	27168	.	-	.	Name=XM_018030889.2;ID=rna-XM_018030889.2;Dbxref=GeneID:108628753%2CGenbank:XM_018030889.2;Parent=gene-LOC108628753
NW_017176565.1	Gnomon	exon	20899	20982	.	-	.	ID=exon-XM_018030890.2-12;Dbxref=GeneID:108628753%2CGenbank:XM_018030890.2;Parent=rna-XM_018030890.2
NW_017176565.1	Gnomon	exon	20691	20838	.	-	.	ID=exon-XM_018030890.2-13;Dbxref=GeneID:108628753%2CGenbank:XM_018030890.2;Parent=rna-XM_018030890.2
NW_017176565.1	Gnomon	exon	20521	20612	.	-	.	ID=exon-XM_018030890.2-14;Dbxref=GeneID:108628753%2CGenbank:XM_018030890.2;Parent=rna-XM_018030890.2
NW_017176565.1	Gnomon	exon	19441	20408	.	-	.	ID=exon-XM_018030890.2-15;Dbxref=GeneID:108628753%2CGenbank:XM_018030890.2;Parent=rna-XM_018030890.2
NW_017176565.1	Gnomon	exon	21312	21588	.	-	.	ID=exon-XM_018030890.2-10;Dbxref=GeneID:108628753%2CGenbank:XM_018030890.2;Parent=rna-XM_018030890.2
NW_017176565.1	Gnomon	exon	21096	21247	.	-	.	ID=exon-XM_018030890.2-11;Dbxref=GeneID:108628753%2CGenbank:XM_018030890.2;Parent=rna-XM_018030890.2
NW_017176565.1	Gnomon	mRNA	81747	84601	.	-	.	Name=XM_018030982.2;ID=rna-XM_018030982.2;Dbxref=GeneID:108628807%2CGenbank:XM_018030982.2;Parent=gene-LOC108628807
NW_017176565.1	Gnomon	mRNA	238190	242555	.	+	.	Name=XM_026816741.1;ID=rna-XM_026816741.1;Dbxref=GeneID:108628768%2CGenbank:XM_026816741.1;Parent=gene-LOC108628768
NW_017176565.1	Gnomon	exon	343139	343273	.	-	.	ID=exon-XM_026816732.1-1;Dbxref=GeneID:108628814%2CGenbank:XM_026816732.1;Parent=rna-XM_026816732.1
NW_017176565.1	Gnomon	exon	341247	343059	.	-	.	ID=exon-XM_026816732.1-2;Dbxref=GeneID:108628814%2CGenbank:XM_026816732.1;Parent=rna-XM_026816732.1
NW_017176565.1	Gnomon	exon	340817	341087	.	-	.	ID=exon-XM_026816732.1-3;Dbxref=GeneID:108628814%2CGenbank:XM_026816732.1;Parent=rna-XM_026816732.1
NW_017176565.1	Gnomon	exon	340311	340714	.	-	.	ID=exon-XM_026816732.1-4;Dbxref=GeneID:108628814%2CGenbank:XM_026816732.1;Parent=rna-XM_026816732.1
NW_017176565.1	Gnomon	exon	339646	340193	.	-	.	ID=exon-XM_026816732.1-5;Dbxref=GeneID:108628814%2CGenbank:XM_026816732.1;Parent=rna-XM_026816732.1
NW_017176565.1	Gnomon	exon	339256	339539	.	-	.	ID=exon-XM_026816732.1-6;Dbxref=GeneID:108628814%2CGenbank:XM_026816732.1;Parent=rna-XM_026816732.1
NW_017176565.1	Gnomon	exon	339113	339136	.	-	.	ID=exon-XM_026816732.1-7;Dbxref=GeneID:108628814%2CGenbank:XM_026816732.1;Parent=rna-XM_026816732.1
NW_017176565.1	Gnomon	exon	338788	338937	.	-	.	ID=exon-XM_026816732.1-8;Dbxref=GeneID:108628814%2CGenbank:XM_026816732.1;Parent=rna-XM_026816732.1
NW_017176565.1	Gnomon	exon	338081	338709	.	-	.	ID=exon-XM_026816732.1-9;Dbxref=GeneID:108628814%2CGenbank:XM_026816732.1;Parent=rna-XM_026816732.1
NW_017176565.1	Gnomon	CDS	73204	73372	.	-	0	Name=XP_017886448.1;ID=cds-XP_017886448.1;Dbxref=GeneID:108628790%2CGenbank:XP_017886448.1;Parent=rna-XM_018030959.2
NW_017176565.1	Gnomon	CDS	72968	73120	.	-	0	Name=XP_017886448.1;ID=cds-XP_017886448.1;Dbxref=GeneID:108628790%2CGenbank:XP_017886448.1;Parent=rna-XM_018030959.2
NW_017176565.1	Gnomon	CDS	72650	72889	.	-	0	Name=XP_017886448.1;ID=cds-XP_017886448.1;Dbxref=GeneID:108628790%2CGenbank:XP_017886448.1;Parent=rna-XM_018030959.2
NW_017176565.1	Gnomon	CDS	72175	72579	.	-	0	Name=XP_017886448.1;ID=cds-XP_017886448.1;Dbxref=GeneID:108628790%2CGenbank:XP_017886448.1;Parent=rna-XM_018030959.2
NW_017176565.1	Gnomon	CDS	71834	72100	.	-	0	Name=XP_017886448.1;ID=cds-XP_017886448.1;Dbxref=GeneID:108628790%2CGenbank:XP_017886448.1;Parent=rna-XM_018030959.2
NW_017176565.1	Gnomon	CDS	71569	71759	.	-	0	Name=XP_017886448.1;ID=cds-XP_017886448.1;Dbxref=GeneID:108628790%2CGenbank:XP_017886448.1;Parent=rna-XM_018030959.2
NW_017176565.1	Gnomon	CDS	268240	268351	.	-	0	Name=XP_017886292.1;ID=cds-XP_017886292.1;Dbxref=GeneID:108628709%2CGenbank:XP_017886292.1;Parent=rna-XM_018030803.2
NW_017176565.1	Gnomon	CDS	267829	267896	.	-	0	Name=XP_017886292.1;ID=cds-XP_017886292.1;Dbxref=GeneID:108628709%2CGenbank:XP_017886292.1;Parent=rna-XM_018030803.2
NW_017176565.1	Gnomon	CDS	267307	267741	.	-	0	Name=XP_017886292.1;ID=cds-XP_017886292.1;Dbxref=GeneID:108628709%2CGenbank:XP_017886292.1;Parent=rna-XM_018030803.2
NW_017176565.1	Gnomon	exon	428319	428860	.	-	.	ID=exon-XM_026816697.1-13;Dbxref=GeneID:108628733%2CGenbank:XM_026816697.1;Parent=rna-XM_026816697.1
NW_017176565.1	Gnomon	exon	425986	428213	.	-	.	ID=exon-XM_026816697.1-14;Dbxref=GeneID:108628733%2CGenbank:XM_026816697.1;Parent=rna-XM_026816697.1
NW_017176565.1	Gnomon	exon	424871	425697	.	-	.	ID=exon-XM_026816697.1-15;Dbxref=GeneID:108628733%2CGenbank:XM_026816697.1;Parent=rna-XM_026816697.1
NW_017176565.1	Gnomon	exon	429760	429844	.	-	.	ID=exon-XM_026816697.1-10;Dbxref=GeneID:108628733%2CGenbank:XM_026816697.1;Parent=rna-XM_026816697.1
NW_017176565.1	Gnomon	exon	429527	429687	.	-	.	ID=exon-XM_026816697.1-11;Dbxref=GeneID:108628733%2CGenbank:XM_026816697.1;Parent=rna-XM_026816697.1
NW_017176565.1	Gnomon	exon	428938	429452	.	-	.	ID=exon-XM_026816697.1-12;Dbxref=GeneID:108628733%2CGenbank:XM_026816697.1;Parent=rna-XM_026816697.1
NW_017176565.1	Gnomon	exon	425986	428213	.	-	.	ID=exon-XM_026816703.1-13;Dbxref=GeneID:108628733%2CGenbank:XM_026816703.1;Parent=rna-XM_026816703.1
NW_017176565.1	Gnomon	exon	420379	423958	.	-	.	ID=exon-XM_026816703.1-14;Dbxref=GeneID:108628733%2CGenbank:XM_026816703.1;Parent=rna-XM_026816703.1
NW_017176565.1	Gnomon	exon	428938	429452	.	-	.	ID=exon-XM_026816703.1-11;Dbxref=GeneID:108628733%2CGenbank:XM_026816703.1;Parent=rna-XM_026816703.1
NW_017176565.1	Gnomon	exon	428319	428845	.	-	.	ID=exon-XM_026816703.1-12;Dbxref=GeneID:108628733%2CGenbank:XM_026816703.1;Parent=rna-XM_026816703.1
NW_017176565.1	Gnomon	exon	429527	429687	.	-	.	ID=exon-XM_026816703.1-10;Dbxref=GeneID:108628733%2CGenbank:XM_026816703.1;Parent=rna-XM_026816703.1
NW_017176565.1	Gnomon	CDS	432146	432304	.	-	0	Name=XP_026672501.1;ID=cds-XP_026672501.1;Dbxref=GeneID:108628733%2CGenbank:XP_026672501.1;Parent=rna-XM_026816700.1
NW_017176565.1	Gnomon	CDS	431901	432065	.	-	0	Name=XP_026672501.1;ID=cds-XP_026672501.1;Dbxref=GeneID:108628733%2CGenbank:XP_026672501.1;Parent=rna-XM_026816700.1
NW_017176565.1	Gnomon	CDS	431621	431819	.	-	0	Name=XP_026672501.1;ID=cds-XP_026672501.1;Dbxref=GeneID:108628733%2CGenbank:XP_026672501.1;Parent=rna-XM_026816700.1
NW_017176565.1	Gnomon	CDS	431424	431554	.	-	0	Name=XP_026672501.1;ID=cds-XP_026672501.1;Dbxref=GeneID:108628733%2CGenbank:XP_026672501.1;Parent=rna-XM_026816700.1
NW_017176565.1	Gnomon	CDS	431001	431324	.	-	0	Name=XP_026672501.1;ID=cds-XP_026672501.1;Dbxref=GeneID:108628733%2CGenbank:XP_026672501.1;Parent=rna-XM_026816700.1
NW_017176565.1	Gnomon	CDS	430736	430781	.	-	0	Name=XP_026672501.1;ID=cds-XP_026672501.1;Dbxref=GeneID:108628733%2CGenbank:XP_026672501.1;Parent=rna-XM_026816700.1
NW_017176565.1	Gnomon	CDS	430236	430291	.	-	0	Name=XP_026672501.1;ID=cds-XP_026672501.1;Dbxref=GeneID:108628733%2CGenbank:XP_026672501.1;Parent=rna-XM_026816700.1
NW_017176565.1	Gnomon	CDS	429760	429844	.	-	0	Name=XP_026672501.1;ID=cds-XP_026672501.1;Dbxref=GeneID:108628733%2CGenbank:XP_026672501.1;Parent=rna-XM_026816700.1
NW_017176565.1	Gnomon	CDS	429527	429687	.	-	0	Name=XP_026672501.1;ID=cds-XP_026672501.1;Dbxref=GeneID:108628733%2CGenbank:XP_026672501.1;Parent=rna-XM_026816700.1
NW_017176565.1	Gnomon	CDS	428938	429452	.	-	0	Name=XP_026672501.1;ID=cds-XP_026672501.1;Dbxref=GeneID:108628733%2CGenbank:XP_026672501.1;Parent=rna-XM_026816700.1
NW_017176565.1	Gnomon	CDS	428319	428860	.	-	0	Name=XP_026672501.1;ID=cds-XP_026672501.1;Dbxref=GeneID:108628733%2CGenbank:XP_026672501.1;Parent=rna-XM_026816700.1
NW_017176565.1	Gnomon	CDS	425986	428213	.	-	0	Name=XP_026672501.1;ID=cds-XP_026672501.1;Dbxref=GeneID:108628733%2CGenbank:XP_026672501.1;Parent=rna-XM_026816700.1
NW_017176565.1	Gnomon	CDS	424896	424964	.	-	0	Name=XP_026672501.1;ID=cds-XP_026672501.1;Dbxref=GeneID:108628733%2CGenbank:XP_026672501.1;Parent=rna-XM_026816700.1
NW_017176565.1	Gnomon	CDS	423803	423958	.	-	0	Name=XP_026672501.1;ID=cds-XP_026672501.1;Dbxref=GeneID:108628733%2CGenbank:XP_026672501.1;Parent=rna-XM_026816700.1
NW_017176565.1	Gnomon	CDS	848296	848526	.	-	0	Name=XP_026672491.1;ID=cds-XP_026672491.1;Dbxref=GeneID:108628812%2CGenbank:XP_026672491.1;Parent=rna-XM_026816690.1
NW_017176565.1	Gnomon	CDS	847952	848219	.	-	0	Name=XP_026672491.1;ID=cds-XP_026672491.1;Dbxref=GeneID:108628812%2CGenbank:XP_026672491.1;Parent=rna-XM_026816690.1
NW_017176565.1	Gnomon	CDS	847777	847868	.	-	0	Name=XP_026672491.1;ID=cds-XP_026672491.1;Dbxref=GeneID:108628812%2CGenbank:XP_026672491.1;Parent=rna-XM_026816690.1
NW_017176565.1	Gnomon	CDS	847468	847657	.	-	0	Name=XP_026672491.1;ID=cds-XP_026672491.1;Dbxref=GeneID:108628812%2CGenbank:XP_026672491.1;Parent=rna-XM_026816690.1
NW_017176565.1	Gnomon	CDS	847103	847392	.	-	0	Name=XP_026672491.1;ID=cds-XP_026672491.1;Dbxref=GeneID:108628812%2CGenbank:XP_026672491.1;Parent=rna-XM_026816690.1
NW_017176565.1	Gnomon	exon	657589	657892	.	+	.	ID=exon-XM_018030847.2-1;Dbxref=GeneID:108628738%2CGenbank:XM_018030847.2;Parent=rna-XM_018030847.2
NW_017176565.1	Gnomon	exon	657972	658075	.	+	.	ID=exon-XM_018030847.2-2;Dbxref=GeneID:108628738%2CGenbank:XM_018030847.2;Parent=rna-XM_018030847.2
NW_017176565.1	Gnomon	exon	658155	658410	.	+	.	ID=exon-XM_018030847.2-3;Dbxref=GeneID:108628738%2CGenbank:XM_018030847.2;Parent=rna-XM_018030847.2
NW_017176565.1	Gnomon	exon	658492	658571	.	+	.	ID=exon-XM_018030847.2-4;Dbxref=GeneID:108628738%2CGenbank:XM_018030847.2;Parent=rna-XM_018030847.2
NW_017176565.1	Gnomon	exon	658653	658868	.	+	.	ID=exon-XM_018030847.2-5;Dbxref=GeneID:108628738%2CGenbank:XM_018030847.2;Parent=rna-XM_018030847.2
NW_017176565.1	Gnomon	exon	658945	659061	.	+	.	ID=exon-XM_018030847.2-6;Dbxref=GeneID:108628738%2CGenbank:XM_018030847.2;Parent=rna-XM_018030847.2
NW_017176565.1	Gnomon	exon	659134	659274	.	+	.	ID=exon-XM_018030847.2-7;Dbxref=GeneID:108628738%2CGenbank:XM_018030847.2;Parent=rna-XM_018030847.2
NW_017176565.1	Gnomon	exon	659349	659523	.	+	.	ID=exon-XM_018030847.2-8;Dbxref=GeneID:108628738%2CGenbank:XM_018030847.2;Parent=rna-XM_018030847.2
NW_017176565.1	Gnomon	exon	659594	659690	.	+	.	ID=exon-XM_018030847.2-9;Dbxref=GeneID:108628738%2CGenbank:XM_018030847.2;Parent=rna-XM_018030847.2
NW_017176565.1	Gnomon	mRNA	273952	287304	.	-	.	Name=XM_026816742.1;ID=rna-XM_026816742.1;Dbxref=GeneID:108628751%2CGenbank:XM_026816742.1;Parent=gene-LOC108628751
NW_017176565.1	Gnomon	exon	805148	807272	.	-	.	ID=exon-XR_001916809.2-1;Dbxref=GeneID:108628803%2CGenbank:XR_001916809.2;Parent=rna-XR_001916809.2
NW_017176565.1	Gnomon	exon	800957	801016	.	-	.	ID=exon-XR_001916809.2-2;Dbxref=GeneID:108628803%2CGenbank:XR_001916809.2;Parent=rna-XR_001916809.2
NW_017176565.1	Gnomon	mRNA	435909	441294	.	-	.	Name=XM_018030985.2;ID=rna-XM_018030985.2;Dbxref=GeneID:108628809%2CGenbank:XM_018030985.2;Parent=gene-LOC108628809
NW_017176565.1	Gnomon	CDS	77727	77928	.	-	0	Name=XP_017886449.1;ID=cds-XP_017886449.1;Dbxref=GeneID:108628791%2CGenbank:XP_017886449.1;Parent=rna-XM_018030960.2
NW_017176565.1	Gnomon	CDS	75727	75879	.	-	0	Name=XP_017886449.1;ID=cds-XP_017886449.1;Dbxref=GeneID:108628791%2CGenbank:XP_017886449.1;Parent=rna-XM_018030960.2
NW_017176565.1	Gnomon	CDS	75357	75596	.	-	0	Name=XP_017886449.1;ID=cds-XP_017886449.1;Dbxref=GeneID:108628791%2CGenbank:XP_017886449.1;Parent=rna-XM_018030960.2
NW_017176565.1	Gnomon	CDS	74866	75270	.	-	0	Name=XP_017886449.1;ID=cds-XP_017886449.1;Dbxref=GeneID:108628791%2CGenbank:XP_017886449.1;Parent=rna-XM_018030960.2
NW_017176565.1	Gnomon	CDS	74510	74776	.	-	0	Name=XP_017886449.1;ID=cds-XP_017886449.1;Dbxref=GeneID:108628791%2CGenbank:XP_017886449.1;Parent=rna-XM_018030960.2
NW_017176565.1	Gnomon	CDS	74245	74429	.	-	0	Name=XP_017886449.1;ID=cds-XP_017886449.1;Dbxref=GeneID:108628791%2CGenbank:XP_017886449.1;Parent=rna-XM_018030960.2
NW_017176565.1	Gnomon	transcript	803220	807272	.	-	.	Name=XR_003389652.1;ID=rna-XR_003389652.1;Dbxref=GeneID:108628803%2CGenbank:XR_003389652.1;Parent=gene-LOC108628803
NW_017176565.1	Gnomon	exon	245375	246467	.	+	.	ID=exon-XM_018030922.2-3;Dbxref=GeneID:108628767%2CGenbank:XM_018030922.2;Parent=rna-XM_018030922.2
NW_017176565.1	Gnomon	exon	246601	248569	.	+	.	ID=exon-XM_018030922.2-4;Dbxref=GeneID:108628767%2CGenbank:XM_018030922.2;Parent=rna-XM_018030922.2
NW_017176565.1	Gnomon	exon	243726	243996	.	+	.	ID=exon-XM_018030922.2-1;Dbxref=GeneID:108628767%2CGenbank:XM_018030922.2;Parent=rna-XM_018030922.2
NW_017176565.1	Gnomon	exon	244296	245298	.	+	.	ID=exon-XM_018030922.2-2;Dbxref=GeneID:108628767%2CGenbank:XM_018030922.2;Parent=rna-XM_018030922.2
NW_017176565.1	Gnomon	CDS	432146	432304	.	-	0	Name=XP_026672500.1;ID=cds-XP_026672500.1;Dbxref=GeneID:108628733%2CGenbank:XP_026672500.1;Parent=rna-XM_026816699.1
NW_017176565.1	Gnomon	CDS	431901	432065	.	-	0	Name=XP_026672500.1;ID=cds-XP_026672500.1;Dbxref=GeneID:108628733%2CGenbank:XP_026672500.1;Parent=rna-XM_026816699.1
NW_017176565.1	Gnomon	CDS	431621	431819	.	-	0	Name=XP_026672500.1;ID=cds-XP_026672500.1;Dbxref=GeneID:108628733%2CGenbank:XP_026672500.1;Parent=rna-XM_026816699.1
NW_017176565.1	Gnomon	CDS	431424	431554	.	-	0	Name=XP_026672500.1;ID=cds-XP_026672500.1;Dbxref=GeneID:108628733%2CGenbank:XP_026672500.1;Parent=rna-XM_026816699.1
NW_017176565.1	Gnomon	CDS	431001	431324	.	-	0	Name=XP_026672500.1;ID=cds-XP_026672500.1;Dbxref=GeneID:108628733%2CGenbank:XP_026672500.1;Parent=rna-XM_026816699.1
NW_017176565.1	Gnomon	CDS	430736	430781	.	-	0	Name=XP_026672500.1;ID=cds-XP_026672500.1;Dbxref=GeneID:108628733%2CGenbank:XP_026672500.1;Parent=rna-XM_026816699.1
NW_017176565.1	Gnomon	CDS	430236	430291	.	-	0	Name=XP_026672500.1;ID=cds-XP_026672500.1;Dbxref=GeneID:108628733%2CGenbank:XP_026672500.1;Parent=rna-XM_026816699.1
NW_017176565.1	Gnomon	CDS	429760	429844	.	-	0	Name=XP_026672500.1;ID=cds-XP_026672500.1;Dbxref=GeneID:108628733%2CGenbank:XP_026672500.1;Parent=rna-XM_026816699.1
NW_017176565.1	Gnomon	CDS	429527	429687	.	-	0	Name=XP_026672500.1;ID=cds-XP_026672500.1;Dbxref=GeneID:108628733%2CGenbank:XP_026672500.1;Parent=rna-XM_026816699.1
NW_017176565.1	Gnomon	CDS	428938	429452	.	-	0	Name=XP_026672500.1;ID=cds-XP_026672500.1;Dbxref=GeneID:108628733%2CGenbank:XP_026672500.1;Parent=rna-XM_026816699.1
NW_017176565.1	Gnomon	CDS	428319	428845	.	-	0	Name=XP_026672500.1;ID=cds-XP_026672500.1;Dbxref=GeneID:108628733%2CGenbank:XP_026672500.1;Parent=rna-XM_026816699.1
NW_017176565.1	Gnomon	CDS	425986	428213	.	-	0	Name=XP_026672500.1;ID=cds-XP_026672500.1;Dbxref=GeneID:108628733%2CGenbank:XP_026672500.1;Parent=rna-XM_026816699.1
NW_017176565.1	Gnomon	CDS	425398	425697	.	-	0	Name=XP_026672500.1;ID=cds-XP_026672500.1;Dbxref=GeneID:108628733%2CGenbank:XP_026672500.1;Parent=rna-XM_026816699.1
NW_017176565.1	Gnomon	CDS	645292	645451	.	+	0	Name=XP_026672490.1;ID=cds-XP_026672490.1;Dbxref=GeneID:108628741%2CGenbank:XP_026672490.1;Parent=rna-XM_026816689.1
NW_017176565.1	Gnomon	CDS	646827	647044	.	+	0	Name=XP_026672490.1;ID=cds-XP_026672490.1;Dbxref=GeneID:108628741%2CGenbank:XP_026672490.1;Parent=rna-XM_026816689.1
NW_017176565.1	Gnomon	CDS	647962	648036	.	+	0	Name=XP_026672490.1;ID=cds-XP_026672490.1;Dbxref=GeneID:108628741%2CGenbank:XP_026672490.1;Parent=rna-XM_026816689.1
NW_017176565.1	Gnomon	CDS	650474	650702	.	+	0	Name=XP_026672490.1;ID=cds-XP_026672490.1;Dbxref=GeneID:108628741%2CGenbank:XP_026672490.1;Parent=rna-XM_026816689.1
NW_017176565.1	Gnomon	CDS	653265	653380	.	+	0	Name=XP_026672490.1;ID=cds-XP_026672490.1;Dbxref=GeneID:108628741%2CGenbank:XP_026672490.1;Parent=rna-XM_026816689.1
NW_017176565.1	Gnomon	mRNA	273952	287304	.	-	.	Name=XM_026816743.1;ID=rna-XM_026816743.1;Dbxref=GeneID:108628751%2CGenbank:XM_026816743.1;Parent=gene-LOC108628751
NW_017176565.1	Gnomon	transcript	803624	807272	.	-	.	Name=XR_003389651.1;ID=rna-XR_003389651.1;Dbxref=GeneID:108628803%2CGenbank:XR_003389651.1;Parent=gene-LOC108628803
NW_017176565.1	Gnomon	exon	197281	197458	.	-	.	ID=exon-XM_018030945.2-2;Dbxref=GeneID:108628778%2CGenbank:XM_018030945.2;Parent=rna-XM_018030945.2
NW_017176565.1	Gnomon	exon	196406	197202	.	-	.	ID=exon-XM_018030945.2-3;Dbxref=GeneID:108628778%2CGenbank:XM_018030945.2;Parent=rna-XM_018030945.2
NW_017176565.1	Gnomon	exon	197535	197621	.	-	.	ID=exon-XM_018030945.2-1;Dbxref=GeneID:108628778%2CGenbank:XM_018030945.2;Parent=rna-XM_018030945.2
NW_017176565.1	Gnomon	CDS	310104	310477	.	+	0	Name=XP_017886294.2;ID=cds-XP_017886294.2;Dbxref=GeneID:108628710%2CGenbank:XP_017886294.2;Parent=rna-XM_018030805.2
NW_017176565.1	Gnomon	CDS	310703	310994	.	+	0	Name=XP_017886294.2;ID=cds-XP_017886294.2;Dbxref=GeneID:108628710%2CGenbank:XP_017886294.2;Parent=rna-XM_018030805.2
NW_017176565.1	Gnomon	CDS	311185	314952	.	+	0	Name=XP_017886294.2;ID=cds-XP_017886294.2;Dbxref=GeneID:108628710%2CGenbank:XP_017886294.2;Parent=rna-XM_018030805.2
NW_017176565.1	Gnomon	CDS	315035	315322	.	+	0	Name=XP_017886294.2;ID=cds-XP_017886294.2;Dbxref=GeneID:108628710%2CGenbank:XP_017886294.2;Parent=rna-XM_018030805.2
NW_017176565.1	Gnomon	exon	195739	195856	.	-	.	ID=exon-XM_018030945.2-6;Dbxref=GeneID:108628778%2CGenbank:XM_018030945.2;Parent=rna-XM_018030945.2
NW_017176565.1	Gnomon	exon	195538	195680	.	-	.	ID=exon-XM_018030945.2-7;Dbxref=GeneID:108628778%2CGenbank:XM_018030945.2;Parent=rna-XM_018030945.2
NW_017176565.1	Gnomon	exon	196137	196346	.	-	.	ID=exon-XM_018030945.2-4;Dbxref=GeneID:108628778%2CGenbank:XM_018030945.2;Parent=rna-XM_018030945.2
NW_017176565.1	Gnomon	exon	195913	196051	.	-	.	ID=exon-XM_018030945.2-5;Dbxref=GeneID:108628778%2CGenbank:XM_018030945.2;Parent=rna-XM_018030945.2
NW_017176565.1	Gnomon	exon	195299	195471	.	-	.	ID=exon-XM_018030945.2-8;Dbxref=GeneID:108628778%2CGenbank:XM_018030945.2;Parent=rna-XM_018030945.2
NW_017176565.1	Gnomon	exon	195060	195236	.	-	.	ID=exon-XM_018030945.2-9;Dbxref=GeneID:108628778%2CGenbank:XM_018030945.2;Parent=rna-XM_018030945.2
NW_017176565.1	Gnomon	exon	327500	328102	.	+	.	ID=exon-XM_018030871.2-6;Dbxref=GeneID:108628746%2CGenbank:XM_018030871.2;Parent=rna-XM_018030871.2
NW_017176565.1	Gnomon	exon	328222	328422	.	+	.	ID=exon-XM_018030871.2-7;Dbxref=GeneID:108628746%2CGenbank:XM_018030871.2;Parent=rna-XM_018030871.2
NW_017176565.1	Gnomon	exon	327067	327154	.	+	.	ID=exon-XM_018030871.2-4;Dbxref=GeneID:108628746%2CGenbank:XM_018030871.2;Parent=rna-XM_018030871.2
NW_017176565.1	Gnomon	exon	327302	327387	.	+	.	ID=exon-XM_018030871.2-5;Dbxref=GeneID:108628746%2CGenbank:XM_018030871.2;Parent=rna-XM_018030871.2
NW_017176565.1	Gnomon	exon	328513	328811	.	+	.	ID=exon-XM_018030871.2-8;Dbxref=GeneID:108628746%2CGenbank:XM_018030871.2;Parent=rna-XM_018030871.2
NW_017176565.1	Gnomon	exon	329043	329346	.	+	.	ID=exon-XM_018030871.2-9;Dbxref=GeneID:108628746%2CGenbank:XM_018030871.2;Parent=rna-XM_018030871.2
NW_017176565.1	Gnomon	exon	326088	326383	.	+	.	ID=exon-XM_018030871.2-2;Dbxref=GeneID:108628746%2CGenbank:XM_018030871.2;Parent=rna-XM_018030871.2
NW_017176565.1	Gnomon	exon	326758	326962	.	+	.	ID=exon-XM_018030871.2-3;Dbxref=GeneID:108628746%2CGenbank:XM_018030871.2;Parent=rna-XM_018030871.2
NW_017176565.1	Gnomon	exon	317652	317985	.	+	.	ID=exon-XM_018030871.2-1;Dbxref=GeneID:108628746%2CGenbank:XM_018030871.2;Parent=rna-XM_018030871.2
NW_017176565.1	Gnomon	CDS	604226	604380	.	-	0	Name=XP_017886340.1;ID=cds-XP_017886340.1;Dbxref=GeneID:108628740%2CGenbank:XP_017886340.1;Parent=rna-XM_018030851.2
NW_017176565.1	Gnomon	CDS	603363	603533	.	-	0	Name=XP_017886340.1;ID=cds-XP_017886340.1;Dbxref=GeneID:108628740%2CGenbank:XP_017886340.1;Parent=rna-XM_018030851.2
NW_017176565.1	Gnomon	CDS	602861	603059	.	-	0	Name=XP_017886340.1;ID=cds-XP_017886340.1;Dbxref=GeneID:108628740%2CGenbank:XP_017886340.1;Parent=rna-XM_018030851.2
NW_017176565.1	Gnomon	CDS	602645	602770	.	-	0	Name=XP_017886340.1;ID=cds-XP_017886340.1;Dbxref=GeneID:108628740%2CGenbank:XP_017886340.1;Parent=rna-XM_018030851.2
NW_017176565.1	Gnomon	CDS	602488	602554	.	-	0	Name=XP_017886340.1;ID=cds-XP_017886340.1;Dbxref=GeneID:108628740%2CGenbank:XP_017886340.1;Parent=rna-XM_018030851.2
NW_017176565.1	Gnomon	CDS	602316	602415	.	-	0	Name=XP_017886340.1;ID=cds-XP_017886340.1;Dbxref=GeneID:108628740%2CGenbank:XP_017886340.1;Parent=rna-XM_018030851.2
NW_017176565.1	Gnomon	CDS	602194	602241	.	-	0	Name=XP_017886340.1;ID=cds-XP_017886340.1;Dbxref=GeneID:108628740%2CGenbank:XP_017886340.1;Parent=rna-XM_018030851.2
NW_017176565.1	Gnomon	CDS	601963	602077	.	-	0	Name=XP_017886340.1;ID=cds-XP_017886340.1;Dbxref=GeneID:108628740%2CGenbank:XP_017886340.1;Parent=rna-XM_018030851.2
NW_017176565.1	Gnomon	CDS	326118	326383	.	+	0	Name=XP_026672547.1;ID=cds-XP_026672547.1;Dbxref=GeneID:108628746%2CGenbank:XP_026672547.1;Parent=rna-XM_026816746.1
NW_017176565.1	Gnomon	CDS	326758	326962	.	+	0	Name=XP_026672547.1;ID=cds-XP_026672547.1;Dbxref=GeneID:108628746%2CGenbank:XP_026672547.1;Parent=rna-XM_026816746.1
NW_017176565.1	Gnomon	CDS	327067	327154	.	+	0	Name=XP_026672547.1;ID=cds-XP_026672547.1;Dbxref=GeneID:108628746%2CGenbank:XP_026672547.1;Parent=rna-XM_026816746.1
NW_017176565.1	Gnomon	CDS	327302	327387	.	+	0	Name=XP_026672547.1;ID=cds-XP_026672547.1;Dbxref=GeneID:108628746%2CGenbank:XP_026672547.1;Parent=rna-XM_026816746.1
NW_017176565.1	Gnomon	CDS	327500	328102	.	+	0	Name=XP_026672547.1;ID=cds-XP_026672547.1;Dbxref=GeneID:108628746%2CGenbank:XP_026672547.1;Parent=rna-XM_026816746.1
NW_017176565.1	Gnomon	CDS	328222	328422	.	+	0	Name=XP_026672547.1;ID=cds-XP_026672547.1;Dbxref=GeneID:108628746%2CGenbank:XP_026672547.1;Parent=rna-XM_026816746.1
NW_017176565.1	Gnomon	CDS	328513	328811	.	+	0	Name=XP_026672547.1;ID=cds-XP_026672547.1;Dbxref=GeneID:108628746%2CGenbank:XP_026672547.1;Parent=rna-XM_026816746.1
NW_017176565.1	Gnomon	CDS	329043	329346	.	+	0	Name=XP_026672547.1;ID=cds-XP_026672547.1;Dbxref=GeneID:108628746%2CGenbank:XP_026672547.1;Parent=rna-XM_026816746.1
NW_017176565.1	Gnomon	CDS	329482	329556	.	+	0	Name=XP_026672547.1;ID=cds-XP_026672547.1;Dbxref=GeneID:108628746%2CGenbank:XP_026672547.1;Parent=rna-XM_026816746.1
NW_017176565.1	Gnomon	mRNA	296798	297921	.	+	.	Name=XM_018030939.2;ID=rna-XM_018030939.2;Dbxref=GeneID:108628774%2CGenbank:XM_018030939.2;Parent=gene-LOC108628774
NW_017176565.1	Gnomon	mRNA	19441	26923	.	-	.	Name=XM_026816691.1;ID=rna-XM_026816691.1;Dbxref=GeneID:108628753%2CGenbank:XM_026816691.1;Parent=gene-LOC108628753
NW_017176565.1	Gnomon	mRNA	420379	434368	.	-	.	Name=XM_026816701.1;ID=rna-XM_026816701.1;Dbxref=GeneID:108628733%2CGenbank:XM_026816701.1;Parent=gene-LOC108628733
NW_017176565.1	Gnomon	exon	338081	338709	.	-	.	ID=exon-XM_018030995.2-9;Dbxref=GeneID:108628814%2CGenbank:XM_018030995.2;Parent=rna-XM_018030995.2
NW_017176565.1	Gnomon	exon	340817	341087	.	-	.	ID=exon-XM_018030995.2-3;Dbxref=GeneID:108628814%2CGenbank:XM_018030995.2;Parent=rna-XM_018030995.2
NW_017176565.1	Gnomon	exon	720810	720925	.	-	.	ID=exon-XM_018030808.1-10;Dbxref=GeneID:108628714%2CGenbank:XM_018030808.1;Parent=rna-XM_018030808.1
NW_017176565.1	Gnomon	exon	340311	340714	.	-	.	ID=exon-XM_018030995.2-4;Dbxref=GeneID:108628814%2CGenbank:XM_018030995.2;Parent=rna-XM_018030995.2
NW_017176565.1	Gnomon	exon	720508	720666	.	-	.	ID=exon-XM_018030808.1-11;Dbxref=GeneID:108628714%2CGenbank:XM_018030808.1;Parent=rna-XM_018030808.1
NW_017176565.1	Gnomon	exon	343182	343950	.	-	.	ID=exon-XM_018030995.2-1;Dbxref=GeneID:108628814%2CGenbank:XM_018030995.2;Parent=rna-XM_018030995.2
NW_017176565.1	Gnomon	exon	341247	343059	.	-	.	ID=exon-XM_018030995.2-2;Dbxref=GeneID:108628814%2CGenbank:XM_018030995.2;Parent=rna-XM_018030995.2
NW_017176565.1	Gnomon	exon	339113	339136	.	-	.	ID=exon-XM_018030995.2-7;Dbxref=GeneID:108628814%2CGenbank:XM_018030995.2;Parent=rna-XM_018030995.2
NW_017176565.1	Gnomon	exon	338788	338937	.	-	.	ID=exon-XM_018030995.2-8;Dbxref=GeneID:108628814%2CGenbank:XM_018030995.2;Parent=rna-XM_018030995.2
NW_017176565.1	Gnomon	exon	339646	340193	.	-	.	ID=exon-XM_018030995.2-5;Dbxref=GeneID:108628814%2CGenbank:XM_018030995.2;Parent=rna-XM_018030995.2
NW_017176565.1	Gnomon	exon	339256	339539	.	-	.	ID=exon-XM_018030995.2-6;Dbxref=GeneID:108628814%2CGenbank:XM_018030995.2;Parent=rna-XM_018030995.2
NW_017176565.1	Gnomon	exon	720151	720321	.	-	.	ID=exon-XM_018030808.1-12;Dbxref=GeneID:108628714%2CGenbank:XM_018030808.1;Parent=rna-XM_018030808.1
NW_017176565.1	Gnomon	exon	237492	237690	.	-	.	ID=exon-XM_018030821.2-1;Dbxref=GeneID:108628727%2CGenbank:XM_018030821.2;Parent=rna-XM_018030821.2
NW_017176565.1	Gnomon	exon	237316	237400	.	-	.	ID=exon-XM_018030821.2-2;Dbxref=GeneID:108628727%2CGenbank:XM_018030821.2;Parent=rna-XM_018030821.2
NW_017176565.1	Gnomon	exon	236425	236632	.	-	.	ID=exon-XM_018030821.2-5;Dbxref=GeneID:108628727%2CGenbank:XM_018030821.2;Parent=rna-XM_018030821.2
NW_017176565.1	Gnomon	exon	236142	236347	.	-	.	ID=exon-XM_018030821.2-6;Dbxref=GeneID:108628727%2CGenbank:XM_018030821.2;Parent=rna-XM_018030821.2
NW_017176565.1	Gnomon	exon	237030	237245	.	-	.	ID=exon-XM_018030821.2-3;Dbxref=GeneID:108628727%2CGenbank:XM_018030821.2;Parent=rna-XM_018030821.2
NW_017176565.1	Gnomon	exon	236703	236940	.	-	.	ID=exon-XM_018030821.2-4;Dbxref=GeneID:108628727%2CGenbank:XM_018030821.2;Parent=rna-XM_018030821.2
NW_017176565.1	Gnomon	exon	235322	235471	.	-	.	ID=exon-XM_018030821.2-9;Dbxref=GeneID:108628727%2CGenbank:XM_018030821.2;Parent=rna-XM_018030821.2
NW_017176565.1	Gnomon	exon	235813	235958	.	-	.	ID=exon-XM_018030821.2-7;Dbxref=GeneID:108628727%2CGenbank:XM_018030821.2;Parent=rna-XM_018030821.2
NW_017176565.1	Gnomon	exon	235539	235741	.	-	.	ID=exon-XM_018030821.2-8;Dbxref=GeneID:108628727%2CGenbank:XM_018030821.2;Parent=rna-XM_018030821.2
NW_017176565.1	Gnomon	exon	243002	243257	.	+	.	ID=exon-XM_018030921.2-1;Dbxref=GeneID:108628767%2CGenbank:XM_018030921.2;Parent=rna-XM_018030921.2
NW_017176565.1	Gnomon	exon	244296	245298	.	+	.	ID=exon-XM_018030921.2-2;Dbxref=GeneID:108628767%2CGenbank:XM_018030921.2;Parent=rna-XM_018030921.2
NW_017176565.1	Gnomon	exon	245375	246467	.	+	.	ID=exon-XM_018030921.2-3;Dbxref=GeneID:108628767%2CGenbank:XM_018030921.2;Parent=rna-XM_018030921.2
NW_017176565.1	Gnomon	exon	246601	248569	.	+	.	ID=exon-XM_018030921.2-4;Dbxref=GeneID:108628767%2CGenbank:XM_018030921.2;Parent=rna-XM_018030921.2
NW_017176565.1	Gnomon	exon	127969	128171	.	-	.	ID=exon-XM_018031014.2-2;Dbxref=GeneID:108628821%2CGenbank:XM_018031014.2;Parent=rna-XM_018031014.2
NW_017176565.1	Gnomon	exon	127567	127892	.	-	.	ID=exon-XM_018031014.2-3;Dbxref=GeneID:108628821%2CGenbank:XM_018031014.2;Parent=rna-XM_018031014.2
NW_017176565.1	Gnomon	exon	128516	128830	.	-	.	ID=exon-XM_018031014.2-1;Dbxref=GeneID:108628821%2CGenbank:XM_018031014.2;Parent=rna-XM_018031014.2
NW_017176565.1	Gnomon	exon	125800	126185	.	-	.	ID=exon-XM_018031014.2-8;Dbxref=GeneID:108628821%2CGenbank:XM_018031014.2;Parent=rna-XM_018031014.2
NW_017176565.1	Gnomon	exon	125262	125714	.	-	.	ID=exon-XM_018031014.2-9;Dbxref=GeneID:108628821%2CGenbank:XM_018031014.2;Parent=rna-XM_018031014.2
NW_017176565.1	Gnomon	exon	126578	126729	.	-	.	ID=exon-XM_018031014.2-6;Dbxref=GeneID:108628821%2CGenbank:XM_018031014.2;Parent=rna-XM_018031014.2
NW_017176565.1	Gnomon	exon	126267	126495	.	-	.	ID=exon-XM_018031014.2-7;Dbxref=GeneID:108628821%2CGenbank:XM_018031014.2;Parent=rna-XM_018031014.2
NW_017176565.1	Gnomon	exon	127236	127489	.	-	.	ID=exon-XM_018031014.2-4;Dbxref=GeneID:108628821%2CGenbank:XM_018031014.2;Parent=rna-XM_018031014.2
NW_017176565.1	Gnomon	lnc_RNA	419501	419863	.	+	.	Name=XR_003389654.1;ID=rna-XR_003389654.1;Dbxref=GeneID:113464793%2CGenbank:XR_003389654.1;Parent=gene-LOC113464793
NW_017176565.1	Gnomon	exon	126819	127152	.	-	.	ID=exon-XM_018031014.2-5;Dbxref=GeneID:108628821%2CGenbank:XM_018031014.2;Parent=rna-XM_018031014.2
NW_017176565.1	Gnomon	exon	436098	436491	.	-	.	ID=exon-XM_018030986.2-10;Dbxref=GeneID:108628809%2CGenbank:XM_018030986.2;Parent=rna-XM_018030986.2
NW_017176565.1	Gnomon	exon	435909	436018	.	-	.	ID=exon-XM_018030986.2-11;Dbxref=GeneID:108628809%2CGenbank:XM_018030986.2;Parent=rna-XM_018030986.2
NW_017176565.1	Gnomon	mRNA	55269	58412	.	+	.	Name=XM_026816692.1;ID=rna-XM_026816692.1;Dbxref=GeneID:108628788%2CGenbank:XM_026816692.1;Parent=gene-LOC108628788
NW_017176565.1	Gnomon	CDS	283610	283720	.	-	0	Name=XP_026672546.1;ID=cds-XP_026672546.1;Dbxref=GeneID:108628751%2CGenbank:XP_026672546.1;Parent=rna-XM_026816745.1
NW_017176565.1	Gnomon	CDS	283354	283540	.	-	0	Name=XP_026672546.1;ID=cds-XP_026672546.1;Dbxref=GeneID:108628751%2CGenbank:XP_026672546.1;Parent=rna-XM_026816745.1
NW_017176565.1	Gnomon	CDS	282885	283267	.	-	0	Name=XP_026672546.1;ID=cds-XP_026672546.1;Dbxref=GeneID:108628751%2CGenbank:XP_026672546.1;Parent=rna-XM_026816745.1
NW_017176565.1	Gnomon	CDS	282333	282782	.	-	0	Name=XP_026672546.1;ID=cds-XP_026672546.1;Dbxref=GeneID:108628751%2CGenbank:XP_026672546.1;Parent=rna-XM_026816745.1
NW_017176565.1	Gnomon	CDS	282101	282237	.	-	0	Name=XP_026672546.1;ID=cds-XP_026672546.1;Dbxref=GeneID:108628751%2CGenbank:XP_026672546.1;Parent=rna-XM_026816745.1
NW_017176565.1	Gnomon	CDS	281904	282021	.	-	0	Name=XP_026672546.1;ID=cds-XP_026672546.1;Dbxref=GeneID:108628751%2CGenbank:XP_026672546.1;Parent=rna-XM_026816745.1
NW_017176565.1	Gnomon	CDS	280221	280334	.	-	0	Name=XP_026672546.1;ID=cds-XP_026672546.1;Dbxref=GeneID:108628751%2CGenbank:XP_026672546.1;Parent=rna-XM_026816745.1
NW_017176565.1	Gnomon	CDS	280002	280094	.	-	0	Name=XP_026672546.1;ID=cds-XP_026672546.1;Dbxref=GeneID:108628751%2CGenbank:XP_026672546.1;Parent=rna-XM_026816745.1
NW_017176565.1	Gnomon	CDS	279683	279878	.	-	0	Name=XP_026672546.1;ID=cds-XP_026672546.1;Dbxref=GeneID:108628751%2CGenbank:XP_026672546.1;Parent=rna-XM_026816745.1
NW_017176565.1	Gnomon	CDS	279469	279606	.	-	0	Name=XP_026672546.1;ID=cds-XP_026672546.1;Dbxref=GeneID:108628751%2CGenbank:XP_026672546.1;Parent=rna-XM_026816745.1
NW_017176565.1	Gnomon	CDS	279327	279398	.	-	0	Name=XP_026672546.1;ID=cds-XP_026672546.1;Dbxref=GeneID:108628751%2CGenbank:XP_026672546.1;Parent=rna-XM_026816745.1
NW_017176565.1	Gnomon	CDS	275207	275220	.	-	0	Name=XP_026672546.1;ID=cds-XP_026672546.1;Dbxref=GeneID:108628751%2CGenbank:XP_026672546.1;Parent=rna-XM_026816745.1
NW_017176565.1	Gnomon	exon	666674	666757	.	+	.	ID=exon-XM_018030968.2-1;Dbxref=GeneID:108628797%2CGenbank:XM_018030968.2;Parent=rna-XM_018030968.2
NW_017176565.1	Gnomon	exon	666841	667104	.	+	.	ID=exon-XM_018030968.2-2;Dbxref=GeneID:108628797%2CGenbank:XM_018030968.2;Parent=rna-XM_018030968.2
NW_017176565.1	Gnomon	CDS	683995	683997	.	+	0	Name=XP_017886487.2;ID=cds-XP_017886487.2;Dbxref=GeneID:108628815%2CGenbank:XP_017886487.2;Parent=rna-XM_018030998.2
NW_017176565.1	Gnomon	CDS	703033	703296	.	+	0	Name=XP_017886487.2;ID=cds-XP_017886487.2;Dbxref=GeneID:108628815%2CGenbank:XP_017886487.2;Parent=rna-XM_018030998.2
NW_017176565.1	Gnomon	CDS	703376	703624	.	+	0	Name=XP_017886487.2;ID=cds-XP_017886487.2;Dbxref=GeneID:108628815%2CGenbank:XP_017886487.2;Parent=rna-XM_018030998.2
NW_017176565.1	Gnomon	CDS	703708	703903	.	+	0	Name=XP_017886487.2;ID=cds-XP_017886487.2;Dbxref=GeneID:108628815%2CGenbank:XP_017886487.2;Parent=rna-XM_018030998.2
NW_017176565.1	Gnomon	CDS	703973	704337	.	+	0	Name=XP_017886487.2;ID=cds-XP_017886487.2;Dbxref=GeneID:108628815%2CGenbank:XP_017886487.2;Parent=rna-XM_018030998.2
NW_017176565.1	Gnomon	CDS	704504	704911	.	+	0	Name=XP_017886487.2;ID=cds-XP_017886487.2;Dbxref=GeneID:108628815%2CGenbank:XP_017886487.2;Parent=rna-XM_018030998.2
NW_017176565.1	Gnomon	exon	682013	682133	.	+	.	ID=exon-XM_018030968.2-5;Dbxref=GeneID:108628797%2CGenbank:XM_018030968.2;Parent=rna-XM_018030968.2
NW_017176565.1	Gnomon	exon	682221	682540	.	+	.	ID=exon-XM_018030968.2-6;Dbxref=GeneID:108628797%2CGenbank:XM_018030968.2;Parent=rna-XM_018030968.2
NW_017176565.1	Gnomon	exon	673975	674056	.	+	.	ID=exon-XM_018030968.2-3;Dbxref=GeneID:108628797%2CGenbank:XM_018030968.2;Parent=rna-XM_018030968.2
NW_017176565.1	Gnomon	exon	680687	680816	.	+	.	ID=exon-XM_018030968.2-4;Dbxref=GeneID:108628797%2CGenbank:XM_018030968.2;Parent=rna-XM_018030968.2
NW_017176565.1	Gnomon	mRNA	420379	434368	.	-	.	Name=XM_026816702.1;ID=rna-XM_026816702.1;Dbxref=GeneID:108628733%2CGenbank:XM_026816702.1;Parent=gene-LOC108628733
NW_017176565.1	Gnomon	CDS	604226	604380	.	-	0	Name=XP_017886341.1;ID=cds-XP_017886341.1;Dbxref=GeneID:108628740%2CGenbank:XP_017886341.1;Parent=rna-XM_018030852.2
NW_017176565.1	Gnomon	CDS	603363	603533	.	-	0	Name=XP_017886341.1;ID=cds-XP_017886341.1;Dbxref=GeneID:108628740%2CGenbank:XP_017886341.1;Parent=rna-XM_018030852.2
NW_017176565.1	Gnomon	CDS	602861	603059	.	-	0	Name=XP_017886341.1;ID=cds-XP_017886341.1;Dbxref=GeneID:108628740%2CGenbank:XP_017886341.1;Parent=rna-XM_018030852.2
NW_017176565.1	Gnomon	CDS	602645	602770	.	-	0	Name=XP_017886341.1;ID=cds-XP_017886341.1;Dbxref=GeneID:108628740%2CGenbank:XP_017886341.1;Parent=rna-XM_018030852.2
NW_017176565.1	Gnomon	CDS	602488	602554	.	-	0	Name=XP_017886341.1;ID=cds-XP_017886341.1;Dbxref=GeneID:108628740%2CGenbank:XP_017886341.1;Parent=rna-XM_018030852.2
NW_017176565.1	Gnomon	CDS	602316	602415	.	-	0	Name=XP_017886341.1;ID=cds-XP_017886341.1;Dbxref=GeneID:108628740%2CGenbank:XP_017886341.1;Parent=rna-XM_018030852.2
NW_017176565.1	Gnomon	CDS	602194	602241	.	-	0	Name=XP_017886341.1;ID=cds-XP_017886341.1;Dbxref=GeneID:108628740%2CGenbank:XP_017886341.1;Parent=rna-XM_018030852.2
NW_017176565.1	Gnomon	CDS	601963	602077	.	-	0	Name=XP_017886341.1;ID=cds-XP_017886341.1;Dbxref=GeneID:108628740%2CGenbank:XP_017886341.1;Parent=rna-XM_018030852.2
NW_017176565.1	Gnomon	mRNA	293308	295696	.	-	.	Name=XM_018030938.2;ID=rna-XM_018030938.2;Dbxref=GeneID:108628772%2CGenbank:XM_018030938.2;Parent=gene-LOC108628772
NW_017176565.1	Gnomon	exon	175435	175561	.	+	.	ID=exon-XM_026816734.1-6;Dbxref=GeneID:108628763%2CGenbank:XM_026816734.1;Parent=rna-XM_026816734.1
NW_017176565.1	Gnomon	exon	326758	326962	.	+	.	ID=exon-XM_018030872.2-3;Dbxref=GeneID:108628746%2CGenbank:XM_018030872.2;Parent=rna-XM_018030872.2
NW_017176565.1	Gnomon	exon	175636	175770	.	+	.	ID=exon-XM_026816734.1-7;Dbxref=GeneID:108628763%2CGenbank:XM_026816734.1;Parent=rna-XM_026816734.1
NW_017176565.1	Gnomon	exon	327067	327154	.	+	.	ID=exon-XM_018030872.2-4;Dbxref=GeneID:108628746%2CGenbank:XM_018030872.2;Parent=rna-XM_018030872.2
NW_017176565.1	Gnomon	exon	176100	176123	.	+	.	ID=exon-XM_026816734.1-8;Dbxref=GeneID:108628763%2CGenbank:XM_026816734.1;Parent=rna-XM_026816734.1
NW_017176565.1	Gnomon	exon	327302	327387	.	+	.	ID=exon-XM_018030872.2-5;Dbxref=GeneID:108628746%2CGenbank:XM_018030872.2;Parent=rna-XM_018030872.2
NW_017176565.1	Gnomon	exon	176409	176559	.	+	.	ID=exon-XM_026816734.1-9;Dbxref=GeneID:108628763%2CGenbank:XM_026816734.1;Parent=rna-XM_026816734.1
NW_017176565.1	Gnomon	exon	327500	328102	.	+	.	ID=exon-XM_018030872.2-6;Dbxref=GeneID:108628746%2CGenbank:XM_018030872.2;Parent=rna-XM_018030872.2
NW_017176565.1	Gnomon	exon	173541	174073	.	+	.	ID=exon-XM_026816734.1-2;Dbxref=GeneID:108628763%2CGenbank:XM_026816734.1;Parent=rna-XM_026816734.1
NW_017176565.1	Gnomon	exon	328222	328422	.	+	.	ID=exon-XM_018030872.2-7;Dbxref=GeneID:108628746%2CGenbank:XM_018030872.2;Parent=rna-XM_018030872.2
NW_017176565.1	Gnomon	exon	174144	174341	.	+	.	ID=exon-XM_026816734.1-3;Dbxref=GeneID:108628763%2CGenbank:XM_026816734.1;Parent=rna-XM_026816734.1
NW_017176565.1	Gnomon	exon	328513	328811	.	+	.	ID=exon-XM_018030872.2-8;Dbxref=GeneID:108628746%2CGenbank:XM_018030872.2;Parent=rna-XM_018030872.2
NW_017176565.1	Gnomon	exon	174688	174895	.	+	.	ID=exon-XM_026816734.1-4;Dbxref=GeneID:108628763%2CGenbank:XM_026816734.1;Parent=rna-XM_026816734.1
NW_017176565.1	Gnomon	exon	329079	329346	.	+	.	ID=exon-XM_018030872.2-9;Dbxref=GeneID:108628746%2CGenbank:XM_018030872.2;Parent=rna-XM_018030872.2
NW_017176565.1	Gnomon	exon	174968	175377	.	+	.	ID=exon-XM_026816734.1-5;Dbxref=GeneID:108628763%2CGenbank:XM_026816734.1;Parent=rna-XM_026816734.1
NW_017176565.1	Gnomon	exon	169365	170120	.	+	.	ID=exon-XM_026816734.1-1;Dbxref=GeneID:108628763%2CGenbank:XM_026816734.1;Parent=rna-XM_026816734.1
NW_017176565.1	Gnomon	exon	317651	317985	.	+	.	ID=exon-XM_018030872.2-1;Dbxref=GeneID:108628746%2CGenbank:XM_018030872.2;Parent=rna-XM_018030872.2
NW_017176565.1	Gnomon	exon	325685	326383	.	+	.	ID=exon-XM_018030872.2-2;Dbxref=GeneID:108628746%2CGenbank:XM_018030872.2;Parent=rna-XM_018030872.2
NW_017176565.1	Gnomon	transcript	471362	474529	.	+	.	Name=XR_003389653.1;ID=rna-XR_003389653.1;Dbxref=GeneID:108628780%2CGenbank:XR_003389653.1;Parent=gene-LOC108628780
NW_017176565.1	Gnomon	transcript	326118	337746	.	+	.	Name=XR_003389656.1;ID=rna-XR_003389656.1;Dbxref=GeneID:108628746%2CGenbank:XR_003389656.1;Parent=gene-LOC108628746
NW_017176565.1	Gnomon	mRNA	33406	35305	.	+	.	Name=XM_026816693.1;ID=rna-XM_026816693.1;Dbxref=GeneID:108628756%2CGenbank:XM_026816693.1;Parent=gene-LOC108628756
NW_017176565.1	Gnomon	mRNA	420379	434368	.	-	.	Name=XM_026816703.1;ID=rna-XM_026816703.1;Dbxref=GeneID:108628733%2CGenbank:XM_026816703.1;Parent=gene-LOC108628733
NW_017176565.1	Gnomon	CDS	326118	326383	.	+	0	Name=XP_026672549.1;ID=cds-XP_026672549.1;Dbxref=GeneID:108628746%2CGenbank:XP_026672549.1;Parent=rna-XM_026816748.1
NW_017176565.1	Gnomon	CDS	326758	326962	.	+	0	Name=XP_026672549.1;ID=cds-XP_026672549.1;Dbxref=GeneID:108628746%2CGenbank:XP_026672549.1;Parent=rna-XM_026816748.1
NW_017176565.1	Gnomon	CDS	327067	327154	.	+	0	Name=XP_026672549.1;ID=cds-XP_026672549.1;Dbxref=GeneID:108628746%2CGenbank:XP_026672549.1;Parent=rna-XM_026816748.1
NW_017176565.1	Gnomon	CDS	327302	327387	.	+	0	Name=XP_026672549.1;ID=cds-XP_026672549.1;Dbxref=GeneID:108628746%2CGenbank:XP_026672549.1;Parent=rna-XM_026816748.1
NW_017176565.1	Gnomon	CDS	327500	328102	.	+	0	Name=XP_026672549.1;ID=cds-XP_026672549.1;Dbxref=GeneID:108628746%2CGenbank:XP_026672549.1;Parent=rna-XM_026816748.1
NW_017176565.1	Gnomon	CDS	328222	328422	.	+	0	Name=XP_026672549.1;ID=cds-XP_026672549.1;Dbxref=GeneID:108628746%2CGenbank:XP_026672549.1;Parent=rna-XM_026816748.1
NW_017176565.1	Gnomon	CDS	328513	328811	.	+	0	Name=XP_026672549.1;ID=cds-XP_026672549.1;Dbxref=GeneID:108628746%2CGenbank:XP_026672549.1;Parent=rna-XM_026816748.1
NW_017176565.1	Gnomon	CDS	329043	329346	.	+	0	Name=XP_026672549.1;ID=cds-XP_026672549.1;Dbxref=GeneID:108628746%2CGenbank:XP_026672549.1;Parent=rna-XM_026816748.1
NW_017176565.1	Gnomon	CDS	329482	329556	.	+	0	Name=XP_026672549.1;ID=cds-XP_026672549.1;Dbxref=GeneID:108628746%2CGenbank:XP_026672549.1;Parent=rna-XM_026816748.1
NW_017176565.1	Gnomon	CDS	645292	645451	.	+	0	Name=XP_017886342.1;ID=cds-XP_017886342.1;Dbxref=GeneID:108628741%2CGenbank:XP_017886342.1;Parent=rna-XM_018030853.2
NW_017176565.1	Gnomon	CDS	646827	647044	.	+	0	Name=XP_017886342.1;ID=cds-XP_017886342.1;Dbxref=GeneID:108628741%2CGenbank:XP_017886342.1;Parent=rna-XM_018030853.2
NW_017176565.1	Gnomon	CDS	647962	648036	.	+	0	Name=XP_017886342.1;ID=cds-XP_017886342.1;Dbxref=GeneID:108628741%2CGenbank:XP_017886342.1;Parent=rna-XM_018030853.2
NW_017176565.1	Gnomon	CDS	650474	650702	.	+	0	Name=XP_017886342.1;ID=cds-XP_017886342.1;Dbxref=GeneID:108628741%2CGenbank:XP_017886342.1;Parent=rna-XM_018030853.2
NW_017176565.1	Gnomon	CDS	653265	653380	.	+	0	Name=XP_017886342.1;ID=cds-XP_017886342.1;Dbxref=GeneID:108628741%2CGenbank:XP_017886342.1;Parent=rna-XM_018030853.2
NW_017176565.1	Gnomon	mRNA	435350	442666	.	-	.	Name=XM_026816704.1;ID=rna-XM_026816704.1;Dbxref=GeneID:108628809%2CGenbank:XM_026816704.1;Parent=gene-LOC108628809
NW_017176565.1	Gnomon	mRNA	48391	49689	.	-	.	Name=XM_026816694.1;ID=rna-XM_026816694.1;Dbxref=GeneID:108628805%2CGenbank:XM_026816694.1;Parent=gene-LOC108628805
NW_017176565.1	Gnomon	CDS	645292	645451	.	+	0	Name=XP_017886343.1;ID=cds-XP_017886343.1;Dbxref=GeneID:108628741%2CGenbank:XP_017886343.1;Parent=rna-XM_018030854.2
NW_017176565.1	Gnomon	CDS	646827	647044	.	+	0	Name=XP_017886343.1;ID=cds-XP_017886343.1;Dbxref=GeneID:108628741%2CGenbank:XP_017886343.1;Parent=rna-XM_018030854.2
NW_017176565.1	Gnomon	CDS	647962	648036	.	+	0	Name=XP_017886343.1;ID=cds-XP_017886343.1;Dbxref=GeneID:108628741%2CGenbank:XP_017886343.1;Parent=rna-XM_018030854.2
NW_017176565.1	Gnomon	CDS	650474	650702	.	+	0	Name=XP_017886343.1;ID=cds-XP_017886343.1;Dbxref=GeneID:108628741%2CGenbank:XP_017886343.1;Parent=rna-XM_018030854.2
NW_017176565.1	Gnomon	CDS	653265	653380	.	+	0	Name=XP_017886343.1;ID=cds-XP_017886343.1;Dbxref=GeneID:108628741%2CGenbank:XP_017886343.1;Parent=rna-XM_018030854.2
NW_017176565.1	Gnomon	exon	386230	386400	.	-	.	ID=exon-XM_026816711.1-3;Dbxref=GeneID:108628734%2CGenbank:XM_026816711.1;Parent=rna-XM_026816711.1
NW_017176565.1	Gnomon	exon	384615	384865	.	-	.	ID=exon-XM_026816711.1-4;Dbxref=GeneID:108628734%2CGenbank:XM_026816711.1;Parent=rna-XM_026816711.1
NW_017176565.1	Gnomon	exon	377472	377536	.	-	.	ID=exon-XM_026816711.1-5;Dbxref=GeneID:108628734%2CGenbank:XM_026816711.1;Parent=rna-XM_026816711.1
NW_017176565.1	Gnomon	exon	377042	377262	.	-	.	ID=exon-XM_026816711.1-6;Dbxref=GeneID:108628734%2CGenbank:XM_026816711.1;Parent=rna-XM_026816711.1
NW_017176565.1	Gnomon	exon	32594	32898	.	+	.	ID=exon-XM_018030895.2-2;Dbxref=GeneID:108628756%2CGenbank:XM_018030895.2;Parent=rna-XM_018030895.2
NW_017176565.1	Gnomon	exon	375973	376055	.	-	.	ID=exon-XM_026816711.1-7;Dbxref=GeneID:108628734%2CGenbank:XM_026816711.1;Parent=rna-XM_026816711.1
NW_017176565.1	Gnomon	exon	33764	34056	.	+	.	ID=exon-XM_018030895.2-3;Dbxref=GeneID:108628756%2CGenbank:XM_018030895.2;Parent=rna-XM_018030895.2
NW_017176565.1	Gnomon	exon	375640	375780	.	-	.	ID=exon-XM_026816711.1-8;Dbxref=GeneID:108628734%2CGenbank:XM_026816711.1;Parent=rna-XM_026816711.1
NW_017176565.1	Gnomon	exon	34156	35305	.	+	.	ID=exon-XM_018030895.2-4;Dbxref=GeneID:108628756%2CGenbank:XM_018030895.2;Parent=rna-XM_018030895.2
NW_017176565.1	Gnomon	exon	372003	372095	.	-	.	ID=exon-XM_026816711.1-9;Dbxref=GeneID:108628734%2CGenbank:XM_026816711.1;Parent=rna-XM_026816711.1
NW_017176565.1	Gnomon	exon	31534	31916	.	+	.	ID=exon-XM_018030895.2-1;Dbxref=GeneID:108628756%2CGenbank:XM_018030895.2;Parent=rna-XM_018030895.2
NW_017176565.1	Gnomon	exon	415569	415871	.	-	.	ID=exon-XM_026816711.1-1;Dbxref=GeneID:108628734%2CGenbank:XM_026816711.1;Parent=rna-XM_026816711.1
NW_017176565.1	Gnomon	exon	395200	395378	.	-	.	ID=exon-XM_026816711.1-2;Dbxref=GeneID:108628734%2CGenbank:XM_026816711.1;Parent=rna-XM_026816711.1
NW_017176565.1	Gnomon	CDS	326118	326383	.	+	0	Name=XP_026672548.1;ID=cds-XP_026672548.1;Dbxref=GeneID:108628746%2CGenbank:XP_026672548.1;Parent=rna-XM_026816747.1
NW_017176565.1	Gnomon	CDS	326758	326962	.	+	0	Name=XP_026672548.1;ID=cds-XP_026672548.1;Dbxref=GeneID:108628746%2CGenbank:XP_026672548.1;Parent=rna-XM_026816747.1
NW_017176565.1	Gnomon	CDS	327067	327154	.	+	0	Name=XP_026672548.1;ID=cds-XP_026672548.1;Dbxref=GeneID:108628746%2CGenbank:XP_026672548.1;Parent=rna-XM_026816747.1
NW_017176565.1	Gnomon	CDS	327302	327387	.	+	0	Name=XP_026672548.1;ID=cds-XP_026672548.1;Dbxref=GeneID:108628746%2CGenbank:XP_026672548.1;Parent=rna-XM_026816747.1
NW_017176565.1	Gnomon	CDS	327500	328102	.	+	0	Name=XP_026672548.1;ID=cds-XP_026672548.1;Dbxref=GeneID:108628746%2CGenbank:XP_026672548.1;Parent=rna-XM_026816747.1
NW_017176565.1	Gnomon	CDS	328222	328422	.	+	0	Name=XP_026672548.1;ID=cds-XP_026672548.1;Dbxref=GeneID:108628746%2CGenbank:XP_026672548.1;Parent=rna-XM_026816747.1
NW_017176565.1	Gnomon	CDS	328513	328811	.	+	0	Name=XP_026672548.1;ID=cds-XP_026672548.1;Dbxref=GeneID:108628746%2CGenbank:XP_026672548.1;Parent=rna-XM_026816747.1
NW_017176565.1	Gnomon	CDS	329043	329346	.	+	0	Name=XP_026672548.1;ID=cds-XP_026672548.1;Dbxref=GeneID:108628746%2CGenbank:XP_026672548.1;Parent=rna-XM_026816747.1
NW_017176565.1	Gnomon	CDS	329482	329556	.	+	0	Name=XP_026672548.1;ID=cds-XP_026672548.1;Dbxref=GeneID:108628746%2CGenbank:XP_026672548.1;Parent=rna-XM_026816747.1
NW_017176565.1	Gnomon	exon	436557	436777	.	-	.	ID=exon-XM_026816709.1-6;Dbxref=GeneID:108628809%2CGenbank:XM_026816709.1;Parent=rna-XM_026816709.1
NW_017176565.1	Gnomon	exon	436098	436491	.	-	.	ID=exon-XM_026816709.1-7;Dbxref=GeneID:108628809%2CGenbank:XM_026816709.1;Parent=rna-XM_026816709.1
NW_017176565.1	Gnomon	exon	435350	436018	.	-	.	ID=exon-XM_026816709.1-8;Dbxref=GeneID:108628809%2CGenbank:XM_026816709.1;Parent=rna-XM_026816709.1
NW_017176565.1	Gnomon	exon	439106	439152	.	-	.	ID=exon-XM_026816709.1-2;Dbxref=GeneID:108628809%2CGenbank:XM_026816709.1;Parent=rna-XM_026816709.1
NW_017176565.1	Gnomon	exon	438347	438405	.	-	.	ID=exon-XM_026816709.1-3;Dbxref=GeneID:108628809%2CGenbank:XM_026816709.1;Parent=rna-XM_026816709.1
NW_017176565.1	Gnomon	exon	437654	437867	.	-	.	ID=exon-XM_026816709.1-4;Dbxref=GeneID:108628809%2CGenbank:XM_026816709.1;Parent=rna-XM_026816709.1
NW_017176565.1	Gnomon	exon	436847	437333	.	-	.	ID=exon-XM_026816709.1-5;Dbxref=GeneID:108628809%2CGenbank:XM_026816709.1;Parent=rna-XM_026816709.1
NW_017176565.1	Gnomon	exon	439813	439857	.	-	.	ID=exon-XM_026816709.1-1;Dbxref=GeneID:108628809%2CGenbank:XM_026816709.1;Parent=rna-XM_026816709.1
NW_017176565.1	Gnomon	lnc_RNA	678844	679762	.	-	.	Name=XR_003389655.1;ID=rna-XR_003389655.1;Dbxref=GeneID:113464794%2CGenbank:XR_003389655.1;Parent=gene-LOC113464794
NW_017176565.1	Gnomon	CDS	283610	283720	.	-	0	Name=XP_026672543.1;ID=cds-XP_026672543.1;Dbxref=GeneID:108628751%2CGenbank:XP_026672543.1;Parent=rna-XM_026816742.1
NW_017176565.1	Gnomon	CDS	283354	283540	.	-	0	Name=XP_026672543.1;ID=cds-XP_026672543.1;Dbxref=GeneID:108628751%2CGenbank:XP_026672543.1;Parent=rna-XM_026816742.1
NW_017176565.1	Gnomon	CDS	282885	283267	.	-	0	Name=XP_026672543.1;ID=cds-XP_026672543.1;Dbxref=GeneID:108628751%2CGenbank:XP_026672543.1;Parent=rna-XM_026816742.1
NW_017176565.1	Gnomon	CDS	282333	282782	.	-	0	Name=XP_026672543.1;ID=cds-XP_026672543.1;Dbxref=GeneID:108628751%2CGenbank:XP_026672543.1;Parent=rna-XM_026816742.1
NW_017176565.1	Gnomon	CDS	282101	282237	.	-	0	Name=XP_026672543.1;ID=cds-XP_026672543.1;Dbxref=GeneID:108628751%2CGenbank:XP_026672543.1;Parent=rna-XM_026816742.1
NW_017176565.1	Gnomon	CDS	281904	282021	.	-	0	Name=XP_026672543.1;ID=cds-XP_026672543.1;Dbxref=GeneID:108628751%2CGenbank:XP_026672543.1;Parent=rna-XM_026816742.1
NW_017176565.1	Gnomon	CDS	280221	280334	.	-	0	Name=XP_026672543.1;ID=cds-XP_026672543.1;Dbxref=GeneID:108628751%2CGenbank:XP_026672543.1;Parent=rna-XM_026816742.1
NW_017176565.1	Gnomon	CDS	280002	280094	.	-	0	Name=XP_026672543.1;ID=cds-XP_026672543.1;Dbxref=GeneID:108628751%2CGenbank:XP_026672543.1;Parent=rna-XM_026816742.1
NW_017176565.1	Gnomon	CDS	279683	279878	.	-	0	Name=XP_026672543.1;ID=cds-XP_026672543.1;Dbxref=GeneID:108628751%2CGenbank:XP_026672543.1;Parent=rna-XM_026816742.1
NW_017176565.1	Gnomon	CDS	279469	279606	.	-	0	Name=XP_026672543.1;ID=cds-XP_026672543.1;Dbxref=GeneID:108628751%2CGenbank:XP_026672543.1;Parent=rna-XM_026816742.1
NW_017176565.1	Gnomon	CDS	279327	279398	.	-	0	Name=XP_026672543.1;ID=cds-XP_026672543.1;Dbxref=GeneID:108628751%2CGenbank:XP_026672543.1;Parent=rna-XM_026816742.1
NW_017176565.1	Gnomon	CDS	276003	276070	.	-	0	Name=XP_026672543.1;ID=cds-XP_026672543.1;Dbxref=GeneID:108628751%2CGenbank:XP_026672543.1;Parent=rna-XM_026816742.1
NW_017176565.1	Gnomon	CDS	275107	275235	.	-	0	Name=XP_026672543.1;ID=cds-XP_026672543.1;Dbxref=GeneID:108628751%2CGenbank:XP_026672543.1;Parent=rna-XM_026816742.1
NW_017176565.1	Gnomon	mRNA	303074	304004	.	+	.	Name=XM_018030881.2;ID=rna-XM_018030881.2;Dbxref=GeneID:108628750%2CGenbank:XM_018030881.2;Parent=gene-LOC108628750
NW_017176565.1	Gnomon	CDS	645292	645451	.	+	0	Name=XP_017886344.1;ID=cds-XP_017886344.1;Dbxref=GeneID:108628741%2CGenbank:XP_017886344.1;Parent=rna-XM_018030855.2
NW_017176565.1	Gnomon	CDS	646827	647044	.	+	0	Name=XP_017886344.1;ID=cds-XP_017886344.1;Dbxref=GeneID:108628741%2CGenbank:XP_017886344.1;Parent=rna-XM_018030855.2
NW_017176565.1	Gnomon	CDS	647962	648036	.	+	0	Name=XP_017886344.1;ID=cds-XP_017886344.1;Dbxref=GeneID:108628741%2CGenbank:XP_017886344.1;Parent=rna-XM_018030855.2
NW_017176565.1	Gnomon	CDS	650474	650702	.	+	0	Name=XP_017886344.1;ID=cds-XP_017886344.1;Dbxref=GeneID:108628741%2CGenbank:XP_017886344.1;Parent=rna-XM_018030855.2
NW_017176565.1	Gnomon	CDS	653265	653380	.	+	0	Name=XP_017886344.1;ID=cds-XP_017886344.1;Dbxref=GeneID:108628741%2CGenbank:XP_017886344.1;Parent=rna-XM_018030855.2
NW_017176565.1	Gnomon	exon	496112	496200	.	+	.	ID=exon-XM_026816680.1-2;Dbxref=GeneID:108628761%2CGenbank:XM_026816680.1;Parent=rna-XM_026816680.1
NW_017176565.1	Gnomon	exon	496575	496657	.	+	.	ID=exon-XM_026816680.1-3;Dbxref=GeneID:108628761%2CGenbank:XM_026816680.1;Parent=rna-XM_026816680.1
NW_017176565.1	Gnomon	exon	495929	496020	.	+	.	ID=exon-XM_026816680.1-1;Dbxref=GeneID:108628761%2CGenbank:XM_026816680.1;Parent=rna-XM_026816680.1
NW_017176565.1	Gnomon	exon	586746	586873	.	+	.	ID=exon-XM_026816680.1-8;Dbxref=GeneID:108628761%2CGenbank:XM_026816680.1;Parent=rna-XM_026816680.1
NW_017176565.1	Gnomon	exon	586964	587141	.	+	.	ID=exon-XM_026816680.1-9;Dbxref=GeneID:108628761%2CGenbank:XM_026816680.1;Parent=rna-XM_026816680.1
NW_017176565.1	Gnomon	exon	585789	585910	.	+	.	ID=exon-XM_026816680.1-6;Dbxref=GeneID:108628761%2CGenbank:XM_026816680.1;Parent=rna-XM_026816680.1
NW_017176565.1	Gnomon	exon	586374	586525	.	+	.	ID=exon-XM_026816680.1-7;Dbxref=GeneID:108628761%2CGenbank:XM_026816680.1;Parent=rna-XM_026816680.1
NW_017176565.1	Gnomon	exon	497985	498043	.	+	.	ID=exon-XM_026816680.1-4;Dbxref=GeneID:108628761%2CGenbank:XM_026816680.1;Parent=rna-XM_026816680.1
NW_017176565.1	Gnomon	exon	573778	573922	.	+	.	ID=exon-XM_026816680.1-5;Dbxref=GeneID:108628761%2CGenbank:XM_026816680.1;Parent=rna-XM_026816680.1
NW_017176565.1	Gnomon	exon	599769	599857	.	-	.	ID=exon-XM_018030848.2-1;Dbxref=GeneID:108628739%2CGenbank:XM_018030848.2;Parent=rna-XM_018030848.2
NW_017176565.1	Gnomon	exon	597069	597929	.	-	.	ID=exon-XM_018030848.2-6;Dbxref=GeneID:108628739%2CGenbank:XM_018030848.2;Parent=rna-XM_018030848.2
NW_017176565.1	Gnomon	exon	598306	598723	.	-	.	ID=exon-XM_018030848.2-4;Dbxref=GeneID:108628739%2CGenbank:XM_018030848.2;Parent=rna-XM_018030848.2
NW_017176565.1	Gnomon	exon	598023	598221	.	-	.	ID=exon-XM_018030848.2-5;Dbxref=GeneID:108628739%2CGenbank:XM_018030848.2;Parent=rna-XM_018030848.2
NW_017176565.1	Gnomon	exon	599259	599330	.	-	.	ID=exon-XM_018030848.2-2;Dbxref=GeneID:108628739%2CGenbank:XM_018030848.2;Parent=rna-XM_018030848.2
NW_017176565.1	Gnomon	exon	598792	599154	.	-	.	ID=exon-XM_018030848.2-3;Dbxref=GeneID:108628739%2CGenbank:XM_018030848.2;Parent=rna-XM_018030848.2
NW_017176565.1	Gnomon	exon	481996	482143	.	-	.	ID=exon-XM_026816675.1-15;Dbxref=GeneID:108628758%2CGenbank:XM_026816675.1;Parent=rna-XM_026816675.1
NW_017176565.1	Gnomon	exon	481274	481912	.	-	.	ID=exon-XM_026816675.1-16;Dbxref=GeneID:108628758%2CGenbank:XM_026816675.1;Parent=rna-XM_026816675.1
NW_017176565.1	Gnomon	exon	485006	485068	.	-	.	ID=exon-XM_026816675.1-13;Dbxref=GeneID:108628758%2CGenbank:XM_026816675.1;Parent=rna-XM_026816675.1
NW_017176565.1	Gnomon	exon	484670	484926	.	-	.	ID=exon-XM_026816675.1-14;Dbxref=GeneID:108628758%2CGenbank:XM_026816675.1;Parent=rna-XM_026816675.1
NW_017176565.1	Gnomon	exon	485718	486017	.	-	.	ID=exon-XM_026816675.1-11;Dbxref=GeneID:108628758%2CGenbank:XM_026816675.1;Parent=rna-XM_026816675.1
NW_017176565.1	Gnomon	exon	485348	485615	.	-	.	ID=exon-XM_026816675.1-12;Dbxref=GeneID:108628758%2CGenbank:XM_026816675.1;Parent=rna-XM_026816675.1
NW_017176565.1	Gnomon	exon	486219	486553	.	-	.	ID=exon-XM_026816675.1-10;Dbxref=GeneID:108628758%2CGenbank:XM_026816675.1;Parent=rna-XM_026816675.1
NW_017176565.1	Gnomon	exon	362045	362161	.	-	.	ID=exon-XM_018030837.2-13;Dbxref=GeneID:108628734%2CGenbank:XM_018030837.2;Parent=rna-XM_018030837.2
NW_017176565.1	Gnomon	exon	359299	361805	.	-	.	ID=exon-XM_018030837.2-14;Dbxref=GeneID:108628734%2CGenbank:XM_018030837.2;Parent=rna-XM_018030837.2
NW_017176565.1	Gnomon	exon	370111	370263	.	-	.	ID=exon-XM_018030837.2-10;Dbxref=GeneID:108628734%2CGenbank:XM_018030837.2;Parent=rna-XM_018030837.2
NW_017176565.1	Gnomon	exon	369642	369856	.	-	.	ID=exon-XM_018030837.2-11;Dbxref=GeneID:108628734%2CGenbank:XM_018030837.2;Parent=rna-XM_018030837.2
NW_017176565.1	Gnomon	exon	366588	366638	.	-	.	ID=exon-XM_018030837.2-12;Dbxref=GeneID:108628734%2CGenbank:XM_018030837.2;Parent=rna-XM_018030837.2
NW_017176565.1	Gnomon	CDS	645292	645451	.	+	0	Name=XP_017886345.1;ID=cds-XP_017886345.1;Dbxref=GeneID:108628741%2CGenbank:XP_017886345.1;Parent=rna-XM_018030856.2
NW_017176565.1	Gnomon	CDS	646827	647044	.	+	0	Name=XP_017886345.1;ID=cds-XP_017886345.1;Dbxref=GeneID:108628741%2CGenbank:XP_017886345.1;Parent=rna-XM_018030856.2
NW_017176565.1	Gnomon	CDS	647962	648036	.	+	0	Name=XP_017886345.1;ID=cds-XP_017886345.1;Dbxref=GeneID:108628741%2CGenbank:XP_017886345.1;Parent=rna-XM_018030856.2
NW_017176565.1	Gnomon	CDS	650474	650702	.	+	0	Name=XP_017886345.1;ID=cds-XP_017886345.1;Dbxref=GeneID:108628741%2CGenbank:XP_017886345.1;Parent=rna-XM_018030856.2
NW_017176565.1	Gnomon	CDS	653265	653380	.	+	0	Name=XP_017886345.1;ID=cds-XP_017886345.1;Dbxref=GeneID:108628741%2CGenbank:XP_017886345.1;Parent=rna-XM_018030856.2
NW_017176565.1	Gnomon	exon	420379	423958	.	-	.	ID=exon-XM_018030830.2-12;Dbxref=GeneID:108628733%2CGenbank:XM_018030830.2;Parent=rna-XM_018030830.2
NW_017176565.1	Gnomon	exon	428319	428845	.	-	.	ID=exon-XM_018030830.2-10;Dbxref=GeneID:108628733%2CGenbank:XM_018030830.2;Parent=rna-XM_018030830.2
NW_017176565.1	Gnomon	exon	425986	428213	.	-	.	ID=exon-XM_018030830.2-11;Dbxref=GeneID:108628733%2CGenbank:XM_018030830.2;Parent=rna-XM_018030830.2
NW_017176565.1	Gnomon	exon	657587	657892	.	+	.	ID=exon-XM_026816679.1-1;Dbxref=GeneID:108628738%2CGenbank:XM_026816679.1;Parent=rna-XM_026816679.1
NW_017176565.1	Gnomon	exon	657972	658075	.	+	.	ID=exon-XM_026816679.1-2;Dbxref=GeneID:108628738%2CGenbank:XM_026816679.1;Parent=rna-XM_026816679.1
NW_017176565.1	Gnomon	exon	658155	658410	.	+	.	ID=exon-XM_026816679.1-3;Dbxref=GeneID:108628738%2CGenbank:XM_026816679.1;Parent=rna-XM_026816679.1
NW_017176565.1	Gnomon	exon	658492	658571	.	+	.	ID=exon-XM_026816679.1-4;Dbxref=GeneID:108628738%2CGenbank:XM_026816679.1;Parent=rna-XM_026816679.1
NW_017176565.1	Gnomon	exon	658653	658868	.	+	.	ID=exon-XM_026816679.1-5;Dbxref=GeneID:108628738%2CGenbank:XM_026816679.1;Parent=rna-XM_026816679.1
NW_017176565.1	Gnomon	exon	658945	659061	.	+	.	ID=exon-XM_026816679.1-6;Dbxref=GeneID:108628738%2CGenbank:XM_026816679.1;Parent=rna-XM_026816679.1
NW_017176565.1	Gnomon	exon	659134	659274	.	+	.	ID=exon-XM_026816679.1-7;Dbxref=GeneID:108628738%2CGenbank:XM_026816679.1;Parent=rna-XM_026816679.1
NW_017176565.1	Gnomon	exon	659349	659522	.	+	.	ID=exon-XM_026816679.1-8;Dbxref=GeneID:108628738%2CGenbank:XM_026816679.1;Parent=rna-XM_026816679.1
NW_017176565.1	Gnomon	exon	659592	659690	.	+	.	ID=exon-XM_026816679.1-9;Dbxref=GeneID:108628738%2CGenbank:XM_026816679.1;Parent=rna-XM_026816679.1
NW_017176565.1	Gnomon	transcript	326118	337750	.	+	.	Name=XR_003389657.1;ID=rna-XR_003389657.1;Dbxref=GeneID:108628746%2CGenbank:XR_003389657.1;Parent=gene-LOC108628746
NW_017176565.1	Gnomon	exon	266875	267146	.	-	.	ID=exon-XM_018030920.2-1;Dbxref=GeneID:108628766%2CGenbank:XM_018030920.2;Parent=rna-XM_018030920.2
NW_017176565.1	Gnomon	exon	266304	266761	.	-	.	ID=exon-XM_018030920.2-2;Dbxref=GeneID:108628766%2CGenbank:XM_018030920.2;Parent=rna-XM_018030920.2
NW_017176565.1	Gnomon	exon	265039	265558	.	-	.	ID=exon-XM_018030920.2-5;Dbxref=GeneID:108628766%2CGenbank:XM_018030920.2;Parent=rna-XM_018030920.2
NW_017176565.1	Gnomon	exon	264834	264970	.	-	.	ID=exon-XM_018030920.2-6;Dbxref=GeneID:108628766%2CGenbank:XM_018030920.2;Parent=rna-XM_018030920.2
NW_017176565.1	Gnomon	exon	266079	266215	.	-	.	ID=exon-XM_018030920.2-3;Dbxref=GeneID:108628766%2CGenbank:XM_018030920.2;Parent=rna-XM_018030920.2
NW_017176565.1	Gnomon	exon	265666	266008	.	-	.	ID=exon-XM_018030920.2-4;Dbxref=GeneID:108628766%2CGenbank:XM_018030920.2;Parent=rna-XM_018030920.2
NW_017176565.1	Gnomon	exon	264131	264301	.	-	.	ID=exon-XM_018030920.2-9;Dbxref=GeneID:108628766%2CGenbank:XM_018030920.2;Parent=rna-XM_018030920.2
NW_017176565.1	Gnomon	exon	264551	264696	.	-	.	ID=exon-XM_018030920.2-7;Dbxref=GeneID:108628766%2CGenbank:XM_018030920.2;Parent=rna-XM_018030920.2
NW_017176565.1	Gnomon	exon	264382	264475	.	-	.	ID=exon-XM_018030920.2-8;Dbxref=GeneID:108628766%2CGenbank:XM_018030920.2;Parent=rna-XM_018030920.2
NW_017176565.1	Gnomon	exon	436847	437333	.	-	.	ID=exon-XM_026816710.1-6;Dbxref=GeneID:108628809%2CGenbank:XM_026816710.1;Parent=rna-XM_026816710.1
NW_017176565.1	Gnomon	exon	436557	436777	.	-	.	ID=exon-XM_026816710.1-7;Dbxref=GeneID:108628809%2CGenbank:XM_026816710.1;Parent=rna-XM_026816710.1
NW_017176565.1	Gnomon	exon	438347	438405	.	-	.	ID=exon-XM_026816710.1-4;Dbxref=GeneID:108628809%2CGenbank:XM_026816710.1;Parent=rna-XM_026816710.1
NW_017176565.1	Gnomon	exon	437654	437867	.	-	.	ID=exon-XM_026816710.1-5;Dbxref=GeneID:108628809%2CGenbank:XM_026816710.1;Parent=rna-XM_026816710.1
NW_017176565.1	Gnomon	exon	436098	436491	.	-	.	ID=exon-XM_026816710.1-8;Dbxref=GeneID:108628809%2CGenbank:XM_026816710.1;Parent=rna-XM_026816710.1
NW_017176565.1	Gnomon	exon	435350	436018	.	-	.	ID=exon-XM_026816710.1-9;Dbxref=GeneID:108628809%2CGenbank:XM_026816710.1;Parent=rna-XM_026816710.1
NW_017176565.1	Gnomon	exon	440199	440264	.	-	.	ID=exon-XM_026816710.1-2;Dbxref=GeneID:108628809%2CGenbank:XM_026816710.1;Parent=rna-XM_026816710.1
NW_017176565.1	Gnomon	exon	439813	439973	.	-	.	ID=exon-XM_026816710.1-3;Dbxref=GeneID:108628809%2CGenbank:XM_026816710.1;Parent=rna-XM_026816710.1
NW_017176565.1	Gnomon	exon	441179	441294	.	-	.	ID=exon-XM_026816710.1-1;Dbxref=GeneID:108628809%2CGenbank:XM_026816710.1;Parent=rna-XM_026816710.1
NW_017176565.1	Gnomon	CDS	661139	661469	.	+	0	Name=XP_017886346.1;ID=cds-XP_017886346.1;Dbxref=GeneID:108628742%2CGenbank:XP_017886346.1;Parent=rna-XM_018030857.2
NW_017176565.1	Gnomon	CDS	661542	661831	.	+	0	Name=XP_017886346.1;ID=cds-XP_017886346.1;Dbxref=GeneID:108628742%2CGenbank:XP_017886346.1;Parent=rna-XM_018030857.2
NW_017176565.1	Gnomon	CDS	661913	662056	.	+	0	Name=XP_017886346.1;ID=cds-XP_017886346.1;Dbxref=GeneID:108628742%2CGenbank:XP_017886346.1;Parent=rna-XM_018030857.2
NW_017176565.1	Gnomon	exon	195299	195471	.	-	.	ID=exon-XM_018030944.2-9;Dbxref=GeneID:108628778%2CGenbank:XM_018030944.2;Parent=rna-XM_018030944.2
NW_017176565.1	Gnomon	exon	196137	196346	.	-	.	ID=exon-XM_018030944.2-5;Dbxref=GeneID:108628778%2CGenbank:XM_018030944.2;Parent=rna-XM_018030944.2
NW_017176565.1	Gnomon	exon	195913	196051	.	-	.	ID=exon-XM_018030944.2-6;Dbxref=GeneID:108628778%2CGenbank:XM_018030944.2;Parent=rna-XM_018030944.2
NW_017176565.1	Gnomon	exon	195739	195856	.	-	.	ID=exon-XM_018030944.2-7;Dbxref=GeneID:108628778%2CGenbank:XM_018030944.2;Parent=rna-XM_018030944.2
NW_017176565.1	Gnomon	exon	195538	195680	.	-	.	ID=exon-XM_018030944.2-8;Dbxref=GeneID:108628778%2CGenbank:XM_018030944.2;Parent=rna-XM_018030944.2
NW_017176565.1	Gnomon	exon	198152	198726	.	-	.	ID=exon-XM_018030944.2-1;Dbxref=GeneID:108628778%2CGenbank:XM_018030944.2;Parent=rna-XM_018030944.2
NW_017176565.1	Gnomon	exon	197535	197821	.	-	.	ID=exon-XM_018030944.2-2;Dbxref=GeneID:108628778%2CGenbank:XM_018030944.2;Parent=rna-XM_018030944.2
NW_017176565.1	Gnomon	exon	197281	197458	.	-	.	ID=exon-XM_018030944.2-3;Dbxref=GeneID:108628778%2CGenbank:XM_018030944.2;Parent=rna-XM_018030944.2
NW_017176565.1	Gnomon	exon	196406	197202	.	-	.	ID=exon-XM_018030944.2-4;Dbxref=GeneID:108628778%2CGenbank:XM_018030944.2;Parent=rna-XM_018030944.2
NW_017176565.1	Gnomon	CDS	238214	238405	.	+	0	Name=XP_026672542.1;ID=cds-XP_026672542.1;Dbxref=GeneID:108628768%2CGenbank:XP_026672542.1;Parent=rna-XM_026816741.1
NW_017176565.1	Gnomon	CDS	238495	238721	.	+	0	Name=XP_026672542.1;ID=cds-XP_026672542.1;Dbxref=GeneID:108628768%2CGenbank:XP_026672542.1;Parent=rna-XM_026816741.1
NW_017176565.1	Gnomon	CDS	238795	238927	.	+	0	Name=XP_026672542.1;ID=cds-XP_026672542.1;Dbxref=GeneID:108628768%2CGenbank:XP_026672542.1;Parent=rna-XM_026816741.1
NW_017176565.1	Gnomon	CDS	239020	239198	.	+	0	Name=XP_026672542.1;ID=cds-XP_026672542.1;Dbxref=GeneID:108628768%2CGenbank:XP_026672542.1;Parent=rna-XM_026816741.1
NW_017176565.1	Gnomon	CDS	239298	239494	.	+	0	Name=XP_026672542.1;ID=cds-XP_026672542.1;Dbxref=GeneID:108628768%2CGenbank:XP_026672542.1;Parent=rna-XM_026816741.1
NW_017176565.1	Gnomon	CDS	239659	240074	.	+	0	Name=XP_026672542.1;ID=cds-XP_026672542.1;Dbxref=GeneID:108628768%2CGenbank:XP_026672542.1;Parent=rna-XM_026816741.1
NW_017176565.1	Gnomon	CDS	240225	240509	.	+	0	Name=XP_026672542.1;ID=cds-XP_026672542.1;Dbxref=GeneID:108628768%2CGenbank:XP_026672542.1;Parent=rna-XM_026816741.1
NW_017176565.1	Gnomon	CDS	240590	240706	.	+	0	Name=XP_026672542.1;ID=cds-XP_026672542.1;Dbxref=GeneID:108628768%2CGenbank:XP_026672542.1;Parent=rna-XM_026816741.1
NW_017176565.1	Gnomon	CDS	240826	240979	.	+	0	Name=XP_026672542.1;ID=cds-XP_026672542.1;Dbxref=GeneID:108628768%2CGenbank:XP_026672542.1;Parent=rna-XM_026816741.1
NW_017176565.1	Gnomon	CDS	241092	241209	.	+	0	Name=XP_026672542.1;ID=cds-XP_026672542.1;Dbxref=GeneID:108628768%2CGenbank:XP_026672542.1;Parent=rna-XM_026816741.1
NW_017176565.1	Gnomon	CDS	241292	241479	.	+	0	Name=XP_026672542.1;ID=cds-XP_026672542.1;Dbxref=GeneID:108628768%2CGenbank:XP_026672542.1;Parent=rna-XM_026816741.1
NW_017176565.1	Gnomon	CDS	242366	242502	.	+	0	Name=XP_026672542.1;ID=cds-XP_026672542.1;Dbxref=GeneID:108628768%2CGenbank:XP_026672542.1;Parent=rna-XM_026816741.1
NW_017176565.1	Gnomon	CDS	283610	283720	.	-	0	Name=XP_026672545.1;ID=cds-XP_026672545.1;Dbxref=GeneID:108628751%2CGenbank:XP_026672545.1;Parent=rna-XM_026816744.1
NW_017176565.1	Gnomon	CDS	283354	283540	.	-	0	Name=XP_026672545.1;ID=cds-XP_026672545.1;Dbxref=GeneID:108628751%2CGenbank:XP_026672545.1;Parent=rna-XM_026816744.1
NW_017176565.1	Gnomon	CDS	282885	283267	.	-	0	Name=XP_026672545.1;ID=cds-XP_026672545.1;Dbxref=GeneID:108628751%2CGenbank:XP_026672545.1;Parent=rna-XM_026816744.1
NW_017176565.1	Gnomon	CDS	282333	282782	.	-	0	Name=XP_026672545.1;ID=cds-XP_026672545.1;Dbxref=GeneID:108628751%2CGenbank:XP_026672545.1;Parent=rna-XM_026816744.1
NW_017176565.1	Gnomon	CDS	282101	282237	.	-	0	Name=XP_026672545.1;ID=cds-XP_026672545.1;Dbxref=GeneID:108628751%2CGenbank:XP_026672545.1;Parent=rna-XM_026816744.1
NW_017176565.1	Gnomon	CDS	281904	282021	.	-	0	Name=XP_026672545.1;ID=cds-XP_026672545.1;Dbxref=GeneID:108628751%2CGenbank:XP_026672545.1;Parent=rna-XM_026816744.1
NW_017176565.1	Gnomon	CDS	280221	280334	.	-	0	Name=XP_026672545.1;ID=cds-XP_026672545.1;Dbxref=GeneID:108628751%2CGenbank:XP_026672545.1;Parent=rna-XM_026816744.1
NW_017176565.1	Gnomon	CDS	280002	280094	.	-	0	Name=XP_026672545.1;ID=cds-XP_026672545.1;Dbxref=GeneID:108628751%2CGenbank:XP_026672545.1;Parent=rna-XM_026816744.1
NW_017176565.1	Gnomon	CDS	279683	279878	.	-	0	Name=XP_026672545.1;ID=cds-XP_026672545.1;Dbxref=GeneID:108628751%2CGenbank:XP_026672545.1;Parent=rna-XM_026816744.1
NW_017176565.1	Gnomon	CDS	279469	279606	.	-	0	Name=XP_026672545.1;ID=cds-XP_026672545.1;Dbxref=GeneID:108628751%2CGenbank:XP_026672545.1;Parent=rna-XM_026816744.1
NW_017176565.1	Gnomon	CDS	279327	279398	.	-	0	Name=XP_026672545.1;ID=cds-XP_026672545.1;Dbxref=GeneID:108628751%2CGenbank:XP_026672545.1;Parent=rna-XM_026816744.1
NW_017176565.1	Gnomon	CDS	276003	276070	.	-	0	Name=XP_026672545.1;ID=cds-XP_026672545.1;Dbxref=GeneID:108628751%2CGenbank:XP_026672545.1;Parent=rna-XM_026816744.1
NW_017176565.1	Gnomon	CDS	275107	275235	.	-	0	Name=XP_026672545.1;ID=cds-XP_026672545.1;Dbxref=GeneID:108628751%2CGenbank:XP_026672545.1;Parent=rna-XM_026816744.1
NW_017176565.1	Gnomon	exon	338081	338709	.	-	.	ID=exon-XM_018030996.2-8;Dbxref=GeneID:108628814%2CGenbank:XM_018030996.2;Parent=rna-XM_018030996.2
NW_017176565.1	Gnomon	exon	343182	343950	.	-	.	ID=exon-XM_018030996.2-1;Dbxref=GeneID:108628814%2CGenbank:XM_018030996.2;Parent=rna-XM_018030996.2
NW_017176565.1	Gnomon	exon	341247	343059	.	-	.	ID=exon-XM_018030996.2-2;Dbxref=GeneID:108628814%2CGenbank:XM_018030996.2;Parent=rna-XM_018030996.2
NW_017176565.1	Gnomon	exon	340817	341087	.	-	.	ID=exon-XM_018030996.2-3;Dbxref=GeneID:108628814%2CGenbank:XM_018030996.2;Parent=rna-XM_018030996.2
NW_017176565.1	Gnomon	exon	340311	340714	.	-	.	ID=exon-XM_018030996.2-4;Dbxref=GeneID:108628814%2CGenbank:XM_018030996.2;Parent=rna-XM_018030996.2
NW_017176565.1	Gnomon	exon	339646	340193	.	-	.	ID=exon-XM_018030996.2-5;Dbxref=GeneID:108628814%2CGenbank:XM_018030996.2;Parent=rna-XM_018030996.2
NW_017176565.1	Gnomon	exon	339256	339539	.	-	.	ID=exon-XM_018030996.2-6;Dbxref=GeneID:108628814%2CGenbank:XM_018030996.2;Parent=rna-XM_018030996.2
NW_017176565.1	Gnomon	exon	338788	338937	.	-	.	ID=exon-XM_018030996.2-7;Dbxref=GeneID:108628814%2CGenbank:XM_018030996.2;Parent=rna-XM_018030996.2
NW_017176565.1	Gnomon	CDS	476643	476691	.	+	0	Name=XP_017886440.1;ID=cds-XP_017886440.1;Dbxref=GeneID:108628784%2CGenbank:XP_017886440.1;Parent=rna-XM_018030951.2
NW_017176565.1	Gnomon	CDS	476964	477079	.	+	0	Name=XP_017886440.1;ID=cds-XP_017886440.1;Dbxref=GeneID:108628784%2CGenbank:XP_017886440.1;Parent=rna-XM_018030951.2
NW_017176565.1	Gnomon	CDS	477175	477504	.	+	0	Name=XP_017886440.1;ID=cds-XP_017886440.1;Dbxref=GeneID:108628784%2CGenbank:XP_017886440.1;Parent=rna-XM_018030951.2
NW_017176565.1	Gnomon	CDS	477587	477836	.	+	0	Name=XP_017886440.1;ID=cds-XP_017886440.1;Dbxref=GeneID:108628784%2CGenbank:XP_017886440.1;Parent=rna-XM_018030951.2
NW_017176565.1	Gnomon	CDS	477922	478067	.	+	0	Name=XP_017886440.1;ID=cds-XP_017886440.1;Dbxref=GeneID:108628784%2CGenbank:XP_017886440.1;Parent=rna-XM_018030951.2
NW_017176565.1	Gnomon	CDS	478152	478348	.	+	0	Name=XP_017886440.1;ID=cds-XP_017886440.1;Dbxref=GeneID:108628784%2CGenbank:XP_017886440.1;Parent=rna-XM_018030951.2
NW_017176565.1	Gnomon	CDS	478422	478557	.	+	0	Name=XP_017886440.1;ID=cds-XP_017886440.1;Dbxref=GeneID:108628784%2CGenbank:XP_017886440.1;Parent=rna-XM_018030951.2
NW_017176565.1	Gnomon	CDS	661139	661144	.	+	0	Name=XP_017886347.1;ID=cds-XP_017886347.1;Dbxref=GeneID:108628742%2CGenbank:XP_017886347.1;Parent=rna-XM_018030858.2
NW_017176565.1	Gnomon	CDS	661205	661469	.	+	0	Name=XP_017886347.1;ID=cds-XP_017886347.1;Dbxref=GeneID:108628742%2CGenbank:XP_017886347.1;Parent=rna-XM_018030858.2
NW_017176565.1	Gnomon	CDS	661542	661831	.	+	0	Name=XP_017886347.1;ID=cds-XP_017886347.1;Dbxref=GeneID:108628742%2CGenbank:XP_017886347.1;Parent=rna-XM_018030858.2
NW_017176565.1	Gnomon	CDS	661913	662056	.	+	0	Name=XP_017886347.1;ID=cds-XP_017886347.1;Dbxref=GeneID:108628742%2CGenbank:XP_017886347.1;Parent=rna-XM_018030858.2
NW_017176565.1	Gnomon	mRNA	273952	287304	.	-	.	Name=XM_018030883.2;ID=rna-XM_018030883.2;Dbxref=GeneID:108628751%2CGenbank:XM_018030883.2;Parent=gene-LOC108628751
NW_017176565.1	Gnomon	exon	595372	595602	.	-	.	ID=exon-XM_018030820.2-4;Dbxref=GeneID:108628726%2CGenbank:XM_018030820.2;Parent=rna-XM_018030820.2
NW_017176565.1	Gnomon	exon	595069	595270	.	-	.	ID=exon-XM_018030820.2-5;Dbxref=GeneID:108628726%2CGenbank:XM_018030820.2;Parent=rna-XM_018030820.2
NW_017176565.1	Gnomon	exon	594695	595007	.	-	.	ID=exon-XM_018030820.2-6;Dbxref=GeneID:108628726%2CGenbank:XM_018030820.2;Parent=rna-XM_018030820.2
NW_017176565.1	Gnomon	exon	596188	596583	.	-	.	ID=exon-XM_018030820.2-1;Dbxref=GeneID:108628726%2CGenbank:XM_018030820.2;Parent=rna-XM_018030820.2
NW_017176565.1	Gnomon	exon	596022	596116	.	-	.	ID=exon-XM_018030820.2-2;Dbxref=GeneID:108628726%2CGenbank:XM_018030820.2;Parent=rna-XM_018030820.2
NW_017176565.1	Gnomon	exon	595673	595917	.	-	.	ID=exon-XM_018030820.2-3;Dbxref=GeneID:108628726%2CGenbank:XM_018030820.2;Parent=rna-XM_018030820.2
NW_017176565.1	Gnomon	exon	465169	465469	.	+	.	ID=exon-XM_018031013.2-5;Dbxref=GeneID:108628820%2CGenbank:XM_018031013.2;Parent=rna-XM_018031013.2
NW_017176565.1	Gnomon	exon	465540	465778	.	+	.	ID=exon-XM_018031013.2-6;Dbxref=GeneID:108628820%2CGenbank:XM_018031013.2;Parent=rna-XM_018031013.2
NW_017176565.1	Gnomon	exon	465857	466098	.	+	.	ID=exon-XM_018031013.2-7;Dbxref=GeneID:108628820%2CGenbank:XM_018031013.2;Parent=rna-XM_018031013.2
NW_017176565.1	Gnomon	exon	464074	464153	.	+	.	ID=exon-XM_018031013.2-1;Dbxref=GeneID:108628820%2CGenbank:XM_018031013.2;Parent=rna-XM_018031013.2
NW_017176565.1	Gnomon	exon	464423	464539	.	+	.	ID=exon-XM_018031013.2-2;Dbxref=GeneID:108628820%2CGenbank:XM_018031013.2;Parent=rna-XM_018031013.2
NW_017176565.1	Gnomon	exon	464621	464740	.	+	.	ID=exon-XM_018031013.2-3;Dbxref=GeneID:108628820%2CGenbank:XM_018031013.2;Parent=rna-XM_018031013.2
NW_017176565.1	Gnomon	exon	464841	465076	.	+	.	ID=exon-XM_018031013.2-4;Dbxref=GeneID:108628820%2CGenbank:XM_018031013.2;Parent=rna-XM_018031013.2
NW_017176565.1	Gnomon	CDS	283610	283720	.	-	0	Name=XP_026672544.1;ID=cds-XP_026672544.1;Dbxref=GeneID:108628751%2CGenbank:XP_026672544.1;Parent=rna-XM_026816743.1
NW_017176565.1	Gnomon	CDS	283354	283540	.	-	0	Name=XP_026672544.1;ID=cds-XP_026672544.1;Dbxref=GeneID:108628751%2CGenbank:XP_026672544.1;Parent=rna-XM_026816743.1
NW_017176565.1	Gnomon	CDS	282885	283267	.	-	0	Name=XP_026672544.1;ID=cds-XP_026672544.1;Dbxref=GeneID:108628751%2CGenbank:XP_026672544.1;Parent=rna-XM_026816743.1
NW_017176565.1	Gnomon	CDS	282333	282782	.	-	0	Name=XP_026672544.1;ID=cds-XP_026672544.1;Dbxref=GeneID:108628751%2CGenbank:XP_026672544.1;Parent=rna-XM_026816743.1
NW_017176565.1	Gnomon	CDS	282101	282237	.	-	0	Name=XP_026672544.1;ID=cds-XP_026672544.1;Dbxref=GeneID:108628751%2CGenbank:XP_026672544.1;Parent=rna-XM_026816743.1
NW_017176565.1	Gnomon	CDS	281904	282021	.	-	0	Name=XP_026672544.1;ID=cds-XP_026672544.1;Dbxref=GeneID:108628751%2CGenbank:XP_026672544.1;Parent=rna-XM_026816743.1
NW_017176565.1	Gnomon	CDS	280221	280334	.	-	0	Name=XP_026672544.1;ID=cds-XP_026672544.1;Dbxref=GeneID:108628751%2CGenbank:XP_026672544.1;Parent=rna-XM_026816743.1
NW_017176565.1	Gnomon	CDS	280002	280094	.	-	0	Name=XP_026672544.1;ID=cds-XP_026672544.1;Dbxref=GeneID:108628751%2CGenbank:XP_026672544.1;Parent=rna-XM_026816743.1
NW_017176565.1	Gnomon	CDS	279683	279878	.	-	0	Name=XP_026672544.1;ID=cds-XP_026672544.1;Dbxref=GeneID:108628751%2CGenbank:XP_026672544.1;Parent=rna-XM_026816743.1
NW_017176565.1	Gnomon	CDS	279469	279606	.	-	0	Name=XP_026672544.1;ID=cds-XP_026672544.1;Dbxref=GeneID:108628751%2CGenbank:XP_026672544.1;Parent=rna-XM_026816743.1
NW_017176565.1	Gnomon	CDS	279327	279398	.	-	0	Name=XP_026672544.1;ID=cds-XP_026672544.1;Dbxref=GeneID:108628751%2CGenbank:XP_026672544.1;Parent=rna-XM_026816743.1
NW_017176565.1	Gnomon	CDS	276003	276070	.	-	0	Name=XP_026672544.1;ID=cds-XP_026672544.1;Dbxref=GeneID:108628751%2CGenbank:XP_026672544.1;Parent=rna-XM_026816743.1
NW_017176565.1	Gnomon	CDS	275107	275235	.	-	0	Name=XP_026672544.1;ID=cds-XP_026672544.1;Dbxref=GeneID:108628751%2CGenbank:XP_026672544.1;Parent=rna-XM_026816743.1
NW_017176565.1	Gnomon	exon	139628	141687	.	+	.	ID=exon-XM_018030795.2-1;Dbxref=GeneID:108628702%2CGenbank:XM_018030795.2;Parent=rna-XM_018030795.2
NW_017176565.1	Gnomon	exon	141780	142307	.	+	.	ID=exon-XM_018030795.2-2;Dbxref=GeneID:108628702%2CGenbank:XM_018030795.2;Parent=rna-XM_018030795.2
NW_017176565.1	cmsearch	snRNA	673629	673769	.	+	.	Name=XR_003389659.1;ID=rna-XR_003389659.1;Dbxref=GeneID:113464797%2CRFAM:RF00015%2CGenbank:XR_003389659.1;Parent=gene-LOC113464797
NW_017176565.1	Gnomon	mRNA	420379	434368	.	-	.	Name=XM_026816700.1;ID=rna-XM_026816700.1;Dbxref=GeneID:108628733%2CGenbank:XM_026816700.1;Parent=gene-LOC108628733
NW_017176565.1	Gnomon	CDS	475838	475913	.	-	0	Name=XP_017886441.1;ID=cds-XP_017886441.1;Dbxref=GeneID:108628785%2CGenbank:XP_017886441.1;Parent=rna-XM_018030952.2
NW_017176565.1	Gnomon	CDS	475522	475752	.	-	0	Name=XP_017886441.1;ID=cds-XP_017886441.1;Dbxref=GeneID:108628785%2CGenbank:XP_017886441.1;Parent=rna-XM_018030952.2
NW_017176565.1	Gnomon	CDS	475139	475450	.	-	0	Name=XP_017886441.1;ID=cds-XP_017886441.1;Dbxref=GeneID:108628785%2CGenbank:XP_017886441.1;Parent=rna-XM_018030952.2
NW_017176565.1	Gnomon	CDS	474881	475068	.	-	0	Name=XP_017886441.1;ID=cds-XP_017886441.1;Dbxref=GeneID:108628785%2CGenbank:XP_017886441.1;Parent=rna-XM_018030952.2
NW_017176565.1	Gnomon	CDS	474656	474793	.	-	0	Name=XP_017886441.1;ID=cds-XP_017886441.1;Dbxref=GeneID:108628785%2CGenbank:XP_017886441.1;Parent=rna-XM_018030952.2
NW_017176565.1	Gnomon	mRNA	273952	287304	.	-	.	Name=XM_018030882.2;ID=rna-XM_018030882.2;Dbxref=GeneID:108628751%2CGenbank:XM_018030882.2;Parent=gene-LOC108628751
NW_017176565.1	Gnomon	mRNA	846991	849118	.	-	.	Name=XM_026816690.1;ID=rna-XM_026816690.1;Dbxref=GeneID:108628812%2CGenbank:XM_026816690.1;Parent=gene-LOC108628812
NW_017176565.1	Gnomon	exon	444052	444229	.	+	.	ID=exon-XM_018030819.2-4;Dbxref=GeneID:108628725%2CGenbank:XM_018030819.2;Parent=rna-XM_018030819.2
NW_017176565.1	Gnomon	exon	444301	444693	.	+	.	ID=exon-XM_018030819.2-5;Dbxref=GeneID:108628725%2CGenbank:XM_018030819.2;Parent=rna-XM_018030819.2
NW_017176565.1	Gnomon	exon	443299	443591	.	+	.	ID=exon-XM_018030819.2-2;Dbxref=GeneID:108628725%2CGenbank:XM_018030819.2;Parent=rna-XM_018030819.2
NW_017176565.1	Gnomon	exon	443664	443979	.	+	.	ID=exon-XM_018030819.2-3;Dbxref=GeneID:108628725%2CGenbank:XM_018030819.2;Parent=rna-XM_018030819.2
NW_017176565.1	Gnomon	exon	442980	443139	.	+	.	ID=exon-XM_018030819.2-1;Dbxref=GeneID:108628725%2CGenbank:XM_018030819.2;Parent=rna-XM_018030819.2
NW_017176565.1	Gnomon	mRNA	184551	198726	.	-	.	Name=XM_018030944.2;ID=rna-XM_018030944.2;Dbxref=GeneID:108628778%2CGenbank:XM_018030944.2;Parent=gene-LOC108628778
NW_017176565.1	Gnomon	CDS	32819	32898	.	+	0	Name=XP_017886384.1;ID=cds-XP_017886384.1;Dbxref=GeneID:108628756%2CGenbank:XP_017886384.1;Parent=rna-XM_018030895.2
NW_017176565.1	Gnomon	CDS	33764	34056	.	+	0	Name=XP_017886384.1;ID=cds-XP_017886384.1;Dbxref=GeneID:108628756%2CGenbank:XP_017886384.1;Parent=rna-XM_018030895.2
NW_017176565.1	Gnomon	CDS	34156	34751	.	+	0	Name=XP_017886384.1;ID=cds-XP_017886384.1;Dbxref=GeneID:108628756%2CGenbank:XP_017886384.1;Parent=rna-XM_018030895.2
NW_017176565.1	Gnomon	exon	350011	350239	.	+	.	ID=exon-XM_026816759.1-10;Dbxref=GeneID:108628800%2CGenbank:XM_026816759.1;Parent=rna-XM_026816759.1
NW_017176565.1	Gnomon	exon	350361	350598	.	+	.	ID=exon-XM_026816759.1-11;Dbxref=GeneID:108628800%2CGenbank:XM_026816759.1;Parent=rna-XM_026816759.1
NW_017176565.1	Gnomon	mRNA	643571	655738	.	+	.	Name=XM_026816686.1;ID=rna-XM_026816686.1;Dbxref=GeneID:108628741%2CGenbank:XM_026816686.1;Parent=gene-LOC108628741
NW_017176565.1	Gnomon	exon	330489	337746	.	+	.	ID=exon-XR_003389656.1-10;Dbxref=GeneID:108628746%2CGenbank:XR_003389656.1;Parent=rna-XR_003389656.1
NW_017176565.1	Gnomon	CDS	294583	294738	.	-	0	Name=XP_026672552.1;ID=cds-XP_026672552.1;Dbxref=GeneID:108628772%2CGenbank:XP_026672552.1;Parent=rna-XM_026816751.1
NW_017176565.1	Gnomon	CDS	293499	294239	.	-	0	Name=XP_026672552.1;ID=cds-XP_026672552.1;Dbxref=GeneID:108628772%2CGenbank:XP_026672552.1;Parent=rna-XM_026816751.1
NW_017176565.1	Gnomon	exon	112379	112463	.	-	.	ID=exon-XM_026816729.1-4;Dbxref=GeneID:108628777%2CGenbank:XM_026816729.1;Parent=rna-XM_026816729.1
NW_017176565.1	Gnomon	exon	113235	113489	.	-	.	ID=exon-XM_026816729.1-2;Dbxref=GeneID:108628777%2CGenbank:XM_026816729.1;Parent=rna-XM_026816729.1
NW_017176565.1	Gnomon	exon	112523	113032	.	-	.	ID=exon-XM_026816729.1-3;Dbxref=GeneID:108628777%2CGenbank:XM_026816729.1;Parent=rna-XM_026816729.1
NW_017176565.1	Gnomon	exon	120542	121478	.	-	.	ID=exon-XM_026816729.1-1;Dbxref=GeneID:108628777%2CGenbank:XM_026816729.1;Parent=rna-XM_026816729.1
NW_017176565.1	Gnomon	exon	727032	729403	.	-	.	ID=exon-XM_018030825.2-3;Dbxref=GeneID:108628731%2CGenbank:XM_018030825.2;Parent=rna-XM_018030825.2
NW_017176565.1	Gnomon	exon	781748	782146	.	-	.	ID=exon-XM_018030825.2-1;Dbxref=GeneID:108628731%2CGenbank:XM_018030825.2;Parent=rna-XM_018030825.2
NW_017176565.1	Gnomon	exon	731361	731622	.	-	.	ID=exon-XM_018030825.2-2;Dbxref=GeneID:108628731%2CGenbank:XM_018030825.2;Parent=rna-XM_018030825.2
NW_017176565.1	Gnomon	exon	197535	197821	.	-	.	ID=exon-XM_026816730.1-2;Dbxref=GeneID:108628778%2CGenbank:XM_026816730.1;Parent=rna-XM_026816730.1
NW_017176565.1	Gnomon	exon	197281	197458	.	-	.	ID=exon-XM_026816730.1-3;Dbxref=GeneID:108628778%2CGenbank:XM_026816730.1;Parent=rna-XM_026816730.1
NW_017176565.1	Gnomon	exon	196406	197202	.	-	.	ID=exon-XM_026816730.1-4;Dbxref=GeneID:108628778%2CGenbank:XM_026816730.1;Parent=rna-XM_026816730.1
NW_017176565.1	Gnomon	exon	196137	196346	.	-	.	ID=exon-XM_026816730.1-5;Dbxref=GeneID:108628778%2CGenbank:XM_026816730.1;Parent=rna-XM_026816730.1
NW_017176565.1	Gnomon	exon	198152	198726	.	-	.	ID=exon-XM_026816730.1-1;Dbxref=GeneID:108628778%2CGenbank:XM_026816730.1;Parent=rna-XM_026816730.1
NW_017176565.1	Gnomon	exon	195913	196051	.	-	.	ID=exon-XM_026816730.1-6;Dbxref=GeneID:108628778%2CGenbank:XM_026816730.1;Parent=rna-XM_026816730.1
NW_017176565.1	Gnomon	exon	195739	195856	.	-	.	ID=exon-XM_026816730.1-7;Dbxref=GeneID:108628778%2CGenbank:XM_026816730.1;Parent=rna-XM_026816730.1
NW_017176565.1	Gnomon	exon	195538	195680	.	-	.	ID=exon-XM_026816730.1-8;Dbxref=GeneID:108628778%2CGenbank:XM_026816730.1;Parent=rna-XM_026816730.1
NW_017176565.1	Gnomon	exon	195299	195471	.	-	.	ID=exon-XM_026816730.1-9;Dbxref=GeneID:108628778%2CGenbank:XM_026816730.1;Parent=rna-XM_026816730.1
NW_017176565.1	Gnomon	CDS	294583	294738	.	-	0	Name=XP_026672551.1;ID=cds-XP_026672551.1;Dbxref=GeneID:108628772%2CGenbank:XP_026672551.1;Parent=rna-XM_026816750.1
NW_017176565.1	Gnomon	CDS	293499	294239	.	-	0	Name=XP_026672551.1;ID=cds-XP_026672551.1;Dbxref=GeneID:108628772%2CGenbank:XP_026672551.1;Parent=rna-XM_026816750.1
NW_017176565.1	Gnomon	mRNA	298002	298444	.	+	.	Name=XM_018030942.2;ID=rna-XM_018030942.2;Dbxref=GeneID:108628776%2CGenbank:XM_018030942.2;Parent=gene-LOC108628776
NW_017176565.1	Gnomon	exon	163504	163646	.	+	.	ID=exon-XM_018030919.2-1;Dbxref=GeneID:108628764%2CGenbank:XM_018030919.2;Parent=rna-XM_018030919.2
NW_017176565.1	Gnomon	exon	164570	164717	.	+	.	ID=exon-XM_018030919.2-2;Dbxref=GeneID:108628764%2CGenbank:XM_018030919.2;Parent=rna-XM_018030919.2
NW_017176565.1	Gnomon	exon	164907	165066	.	+	.	ID=exon-XM_018030919.2-3;Dbxref=GeneID:108628764%2CGenbank:XM_018030919.2;Parent=rna-XM_018030919.2
NW_017176565.1	Gnomon	exon	165146	165326	.	+	.	ID=exon-XM_018030919.2-4;Dbxref=GeneID:108628764%2CGenbank:XM_018030919.2;Parent=rna-XM_018030919.2
NW_017176565.1	Gnomon	exon	165770	165955	.	+	.	ID=exon-XM_018030919.2-5;Dbxref=GeneID:108628764%2CGenbank:XM_018030919.2;Parent=rna-XM_018030919.2
NW_017176565.1	Gnomon	exon	166034	166139	.	+	.	ID=exon-XM_018030919.2-6;Dbxref=GeneID:108628764%2CGenbank:XM_018030919.2;Parent=rna-XM_018030919.2
NW_017176565.1	Gnomon	exon	166246	166420	.	+	.	ID=exon-XM_018030919.2-7;Dbxref=GeneID:108628764%2CGenbank:XM_018030919.2;Parent=rna-XM_018030919.2
NW_017176565.1	Gnomon	exon	166505	166649	.	+	.	ID=exon-XM_018030919.2-8;Dbxref=GeneID:108628764%2CGenbank:XM_018030919.2;Parent=rna-XM_018030919.2
NW_017176565.1	Gnomon	CDS	30971	31138	.	-	0	Name=XP_017886386.1;ID=cds-XP_017886386.1;Dbxref=GeneID:108628757%2CGenbank:XP_017886386.1;Parent=rna-XM_018030897.2
NW_017176565.1	Gnomon	CDS	30712	30852	.	-	0	Name=XP_017886386.1;ID=cds-XP_017886386.1;Dbxref=GeneID:108628757%2CGenbank:XP_017886386.1;Parent=rna-XM_018030897.2
NW_017176565.1	Gnomon	CDS	30314	30451	.	-	0	Name=XP_017886386.1;ID=cds-XP_017886386.1;Dbxref=GeneID:108628757%2CGenbank:XP_017886386.1;Parent=rna-XM_018030897.2
NW_017176565.1	Gnomon	mRNA	9	5553	.	-	.	Name=XM_018030790.2;ID=rna-XM_018030790.2;Dbxref=GeneID:108628696%2CGenbank:XM_018030790.2;Parent=gene-LOC108628696
NW_017176565.1	Gnomon	exon	328222	328422	.	+	.	ID=exon-XM_018030867.2-7;Dbxref=GeneID:108628746%2CGenbank:XM_018030867.2;Parent=rna-XM_018030867.2
NW_017176565.1	Gnomon	exon	328513	328811	.	+	.	ID=exon-XM_018030867.2-8;Dbxref=GeneID:108628746%2CGenbank:XM_018030867.2;Parent=rna-XM_018030867.2
NW_017176565.1	Gnomon	exon	327302	327387	.	+	.	ID=exon-XM_018030867.2-5;Dbxref=GeneID:108628746%2CGenbank:XM_018030867.2;Parent=rna-XM_018030867.2
NW_017176565.1	Gnomon	exon	327500	328102	.	+	.	ID=exon-XM_018030867.2-6;Dbxref=GeneID:108628746%2CGenbank:XM_018030867.2;Parent=rna-XM_018030867.2
NW_017176565.1	Gnomon	exon	329043	329346	.	+	.	ID=exon-XM_018030867.2-9;Dbxref=GeneID:108628746%2CGenbank:XM_018030867.2;Parent=rna-XM_018030867.2
NW_017176565.1	Gnomon	exon	326758	326962	.	+	.	ID=exon-XM_018030867.2-3;Dbxref=GeneID:108628746%2CGenbank:XM_018030867.2;Parent=rna-XM_018030867.2
NW_017176565.1	Gnomon	exon	327067	327154	.	+	.	ID=exon-XM_018030867.2-4;Dbxref=GeneID:108628746%2CGenbank:XM_018030867.2;Parent=rna-XM_018030867.2
NW_017176565.1	Gnomon	exon	321483	322201	.	+	.	ID=exon-XM_018030867.2-1;Dbxref=GeneID:108628746%2CGenbank:XM_018030867.2;Parent=rna-XM_018030867.2
NW_017176565.1	Gnomon	exon	325685	326383	.	+	.	ID=exon-XM_018030867.2-2;Dbxref=GeneID:108628746%2CGenbank:XM_018030867.2;Parent=rna-XM_018030867.2
NW_017176565.1	Gnomon	CDS	841508	841663	.	-	0	Name=XP_017886480.1;ID=cds-XP_017886480.1;Dbxref=GeneID:108628811%2CGenbank:XP_017886480.1;Parent=rna-XM_018030991.2
NW_017176565.1	Gnomon	CDS	821838	821990	.	-	0	Name=XP_017886480.1;ID=cds-XP_017886480.1;Dbxref=GeneID:108628811%2CGenbank:XP_017886480.1;Parent=rna-XM_018030991.2
NW_017176565.1	Gnomon	CDS	819383	819516	.	-	0	Name=XP_017886480.1;ID=cds-XP_017886480.1;Dbxref=GeneID:108628811%2CGenbank:XP_017886480.1;Parent=rna-XM_018030991.2
NW_017176565.1	Gnomon	CDS	818480	818621	.	-	0	Name=XP_017886480.1;ID=cds-XP_017886480.1;Dbxref=GeneID:108628811%2CGenbank:XP_017886480.1;Parent=rna-XM_018030991.2
NW_017176565.1	Gnomon	CDS	812345	812434	.	-	0	Name=XP_017886480.1;ID=cds-XP_017886480.1;Dbxref=GeneID:108628811%2CGenbank:XP_017886480.1;Parent=rna-XM_018030991.2
NW_017176565.1	Gnomon	CDS	811803	811934	.	-	0	Name=XP_017886480.1;ID=cds-XP_017886480.1;Dbxref=GeneID:108628811%2CGenbank:XP_017886480.1;Parent=rna-XM_018030991.2
NW_017176565.1	Gnomon	CDS	811520	811714	.	-	0	Name=XP_017886480.1;ID=cds-XP_017886480.1;Dbxref=GeneID:108628811%2CGenbank:XP_017886480.1;Parent=rna-XM_018030991.2
NW_017176565.1	Gnomon	CDS	811193	811414	.	-	0	Name=XP_017886480.1;ID=cds-XP_017886480.1;Dbxref=GeneID:108628811%2CGenbank:XP_017886480.1;Parent=rna-XM_018030991.2
NW_017176565.1	Gnomon	mRNA	643571	655738	.	+	.	Name=XM_026816688.1;ID=rna-XM_026816688.1;Dbxref=GeneID:108628741%2CGenbank:XM_026816688.1;Parent=gene-LOC108628741
NW_017176565.1	Gnomon	mRNA	184110	197621	.	-	.	Name=XM_018030945.2;ID=rna-XM_018030945.2;Dbxref=GeneID:108628778%2CGenbank:XM_018030945.2;Parent=gene-LOC108628778
NW_017176565.1	Gnomon	CDS	821838	821948	.	-	0	Name=XP_017886481.1;ID=cds-XP_017886481.1;Dbxref=GeneID:108628811%2CGenbank:XP_017886481.1;Parent=rna-XM_018030992.2
NW_017176565.1	Gnomon	CDS	819383	819516	.	-	0	Name=XP_017886481.1;ID=cds-XP_017886481.1;Dbxref=GeneID:108628811%2CGenbank:XP_017886481.1;Parent=rna-XM_018030992.2
NW_017176565.1	Gnomon	CDS	818480	818621	.	-	0	Name=XP_017886481.1;ID=cds-XP_017886481.1;Dbxref=GeneID:108628811%2CGenbank:XP_017886481.1;Parent=rna-XM_018030992.2
NW_017176565.1	Gnomon	CDS	812345	812434	.	-	0	Name=XP_017886481.1;ID=cds-XP_017886481.1;Dbxref=GeneID:108628811%2CGenbank:XP_017886481.1;Parent=rna-XM_018030992.2
NW_017176565.1	Gnomon	CDS	811803	811934	.	-	0	Name=XP_017886481.1;ID=cds-XP_017886481.1;Dbxref=GeneID:108628811%2CGenbank:XP_017886481.1;Parent=rna-XM_018030992.2
NW_017176565.1	Gnomon	CDS	811520	811714	.	-	0	Name=XP_017886481.1;ID=cds-XP_017886481.1;Dbxref=GeneID:108628811%2CGenbank:XP_017886481.1;Parent=rna-XM_018030992.2
NW_017176565.1	Gnomon	CDS	811193	811414	.	-	0	Name=XP_017886481.1;ID=cds-XP_017886481.1;Dbxref=GeneID:108628811%2CGenbank:XP_017886481.1;Parent=rna-XM_018030992.2
NW_017176565.1	Gnomon	exon	439813	439973	.	-	.	ID=exon-XM_026816705.1-6;Dbxref=GeneID:108628809%2CGenbank:XM_026816705.1;Parent=rna-XM_026816705.1
NW_017176565.1	Gnomon	exon	438347	438405	.	-	.	ID=exon-XM_026816705.1-7;Dbxref=GeneID:108628809%2CGenbank:XM_026816705.1;Parent=rna-XM_026816705.1
NW_017176565.1	Gnomon	exon	437654	437867	.	-	.	ID=exon-XM_026816705.1-8;Dbxref=GeneID:108628809%2CGenbank:XM_026816705.1;Parent=rna-XM_026816705.1
NW_017176565.1	Gnomon	exon	436847	437333	.	-	.	ID=exon-XM_026816705.1-9;Dbxref=GeneID:108628809%2CGenbank:XM_026816705.1;Parent=rna-XM_026816705.1
NW_017176565.1	Gnomon	exon	442261	442315	.	-	.	ID=exon-XM_026816705.1-2;Dbxref=GeneID:108628809%2CGenbank:XM_026816705.1;Parent=rna-XM_026816705.1
NW_017176565.1	Gnomon	exon	441800	441950	.	-	.	ID=exon-XM_026816705.1-3;Dbxref=GeneID:108628809%2CGenbank:XM_026816705.1;Parent=rna-XM_026816705.1
NW_017176565.1	Gnomon	exon	441179	441242	.	-	.	ID=exon-XM_026816705.1-4;Dbxref=GeneID:108628809%2CGenbank:XM_026816705.1;Parent=rna-XM_026816705.1
NW_017176565.1	Gnomon	exon	440199	441064	.	-	.	ID=exon-XM_026816705.1-5;Dbxref=GeneID:108628809%2CGenbank:XM_026816705.1;Parent=rna-XM_026816705.1
NW_017176565.1	Gnomon	exon	442630	442666	.	-	.	ID=exon-XM_026816705.1-1;Dbxref=GeneID:108628809%2CGenbank:XM_026816705.1;Parent=rna-XM_026816705.1
NW_017176565.1	Gnomon	CDS	489430	489659	.	-	0	Name=XP_017886387.1;ID=cds-XP_017886387.1;Dbxref=GeneID:108628758%2CGenbank:XP_017886387.1;Parent=rna-XM_018030898.2
NW_017176565.1	Gnomon	CDS	489215	489356	.	-	0	Name=XP_017886387.1;ID=cds-XP_017886387.1;Dbxref=GeneID:108628758%2CGenbank:XP_017886387.1;Parent=rna-XM_018030898.2
NW_017176565.1	Gnomon	CDS	489032	489151	.	-	0	Name=XP_017886387.1;ID=cds-XP_017886387.1;Dbxref=GeneID:108628758%2CGenbank:XP_017886387.1;Parent=rna-XM_018030898.2
NW_017176565.1	Gnomon	CDS	488667	488932	.	-	0	Name=XP_017886387.1;ID=cds-XP_017886387.1;Dbxref=GeneID:108628758%2CGenbank:XP_017886387.1;Parent=rna-XM_018030898.2
NW_017176565.1	Gnomon	CDS	488483	488592	.	-	0	Name=XP_017886387.1;ID=cds-XP_017886387.1;Dbxref=GeneID:108628758%2CGenbank:XP_017886387.1;Parent=rna-XM_018030898.2
NW_017176565.1	Gnomon	CDS	487697	488398	.	-	0	Name=XP_017886387.1;ID=cds-XP_017886387.1;Dbxref=GeneID:108628758%2CGenbank:XP_017886387.1;Parent=rna-XM_018030898.2
NW_017176565.1	Gnomon	CDS	486743	486934	.	-	0	Name=XP_017886387.1;ID=cds-XP_017886387.1;Dbxref=GeneID:108628758%2CGenbank:XP_017886387.1;Parent=rna-XM_018030898.2
NW_017176565.1	Gnomon	CDS	486219	486553	.	-	0	Name=XP_017886387.1;ID=cds-XP_017886387.1;Dbxref=GeneID:108628758%2CGenbank:XP_017886387.1;Parent=rna-XM_018030898.2
NW_017176565.1	Gnomon	CDS	485718	486017	.	-	0	Name=XP_017886387.1;ID=cds-XP_017886387.1;Dbxref=GeneID:108628758%2CGenbank:XP_017886387.1;Parent=rna-XM_018030898.2
NW_017176565.1	Gnomon	CDS	485348	485615	.	-	0	Name=XP_017886387.1;ID=cds-XP_017886387.1;Dbxref=GeneID:108628758%2CGenbank:XP_017886387.1;Parent=rna-XM_018030898.2
NW_017176565.1	Gnomon	CDS	485006	485068	.	-	0	Name=XP_017886387.1;ID=cds-XP_017886387.1;Dbxref=GeneID:108628758%2CGenbank:XP_017886387.1;Parent=rna-XM_018030898.2
NW_017176565.1	Gnomon	CDS	484670	484926	.	-	0	Name=XP_017886387.1;ID=cds-XP_017886387.1;Dbxref=GeneID:108628758%2CGenbank:XP_017886387.1;Parent=rna-XM_018030898.2
NW_017176565.1	Gnomon	CDS	481996	482143	.	-	0	Name=XP_017886387.1;ID=cds-XP_017886387.1;Dbxref=GeneID:108628758%2CGenbank:XP_017886387.1;Parent=rna-XM_018030898.2
NW_017176565.1	Gnomon	CDS	481905	481912	.	-	0	Name=XP_017886387.1;ID=cds-XP_017886387.1;Dbxref=GeneID:108628758%2CGenbank:XP_017886387.1;Parent=rna-XM_018030898.2
NW_017176565.1	Gnomon	exon	146824	148115	.	-	.	ID=exon-XM_018030797.2-1;Dbxref=GeneID:108628703%2CGenbank:XM_018030797.2;Parent=rna-XM_018030797.2
NW_017176565.1	Gnomon	mRNA	641333	655738	.	+	.	Name=XM_026816689.1;ID=rna-XM_026816689.1;Dbxref=GeneID:108628741%2CGenbank:XM_026816689.1;Parent=gene-LOC108628741
NW_017176565.1	cmsearch	gene	673629	673769	.	+	.	Name=LOC113464797;ID=gene-LOC113464797;Dbxref=GeneID:113464797
NW_017176565.1	Gnomon	gene	419501	419863	.	+	.	Name=LOC113464793;ID=gene-LOC113464793;Dbxref=GeneID:113464793
NW_017176565.1	Gnomon	gene	678844	679762	.	-	.	Name=LOC113464794;ID=gene-LOC113464794;Dbxref=GeneID:113464794
NW_017176565.1	Gnomon	CDS	294583	294738	.	-	0	Name=XP_026672553.1;ID=cds-XP_026672553.1;Dbxref=GeneID:108628772%2CGenbank:XP_026672553.1;Parent=rna-XM_026816752.1
NW_017176565.1	Gnomon	CDS	293499	294239	.	-	0	Name=XP_026672553.1;ID=cds-XP_026672553.1;Dbxref=GeneID:108628772%2CGenbank:XP_026672553.1;Parent=rna-XM_026816752.1
NW_017176565.1	Gnomon	mRNA	496843	590853	.	+	.	Name=XM_026816682.1;ID=rna-XM_026816682.1;Dbxref=GeneID:108628761%2CGenbank:XM_026816682.1;Parent=gene-LOC108628761
NW_017176565.1	Gnomon	mRNA	471362	474529	.	+	.	Name=XM_018030948.2;ID=rna-XM_018030948.2;Dbxref=GeneID:108628780%2CGenbank:XM_018030948.2;Parent=gene-LOC108628780
NW_017176565.1	Gnomon	CDS	489430	489659	.	-	0	Name=XP_017886388.1;ID=cds-XP_017886388.1;Dbxref=GeneID:108628758%2CGenbank:XP_017886388.1;Parent=rna-XM_018030899.2
NW_017176565.1	Gnomon	CDS	489215	489356	.	-	0	Name=XP_017886388.1;ID=cds-XP_017886388.1;Dbxref=GeneID:108628758%2CGenbank:XP_017886388.1;Parent=rna-XM_018030899.2
NW_017176565.1	Gnomon	CDS	489032	489151	.	-	0	Name=XP_017886388.1;ID=cds-XP_017886388.1;Dbxref=GeneID:108628758%2CGenbank:XP_017886388.1;Parent=rna-XM_018030899.2
NW_017176565.1	Gnomon	CDS	488667	488932	.	-	0	Name=XP_017886388.1;ID=cds-XP_017886388.1;Dbxref=GeneID:108628758%2CGenbank:XP_017886388.1;Parent=rna-XM_018030899.2
NW_017176565.1	Gnomon	CDS	488483	488592	.	-	0	Name=XP_017886388.1;ID=cds-XP_017886388.1;Dbxref=GeneID:108628758%2CGenbank:XP_017886388.1;Parent=rna-XM_018030899.2
NW_017176565.1	Gnomon	CDS	487697	488398	.	-	0	Name=XP_017886388.1;ID=cds-XP_017886388.1;Dbxref=GeneID:108628758%2CGenbank:XP_017886388.1;Parent=rna-XM_018030899.2
NW_017176565.1	Gnomon	CDS	486743	486934	.	-	0	Name=XP_017886388.1;ID=cds-XP_017886388.1;Dbxref=GeneID:108628758%2CGenbank:XP_017886388.1;Parent=rna-XM_018030899.2
NW_017176565.1	Gnomon	CDS	486219	486553	.	-	0	Name=XP_017886388.1;ID=cds-XP_017886388.1;Dbxref=GeneID:108628758%2CGenbank:XP_017886388.1;Parent=rna-XM_018030899.2
NW_017176565.1	Gnomon	CDS	485718	486017	.	-	0	Name=XP_017886388.1;ID=cds-XP_017886388.1;Dbxref=GeneID:108628758%2CGenbank:XP_017886388.1;Parent=rna-XM_018030899.2
NW_017176565.1	Gnomon	CDS	485348	485615	.	-	0	Name=XP_017886388.1;ID=cds-XP_017886388.1;Dbxref=GeneID:108628758%2CGenbank:XP_017886388.1;Parent=rna-XM_018030899.2
NW_017176565.1	Gnomon	CDS	485006	485068	.	-	0	Name=XP_017886388.1;ID=cds-XP_017886388.1;Dbxref=GeneID:108628758%2CGenbank:XP_017886388.1;Parent=rna-XM_018030899.2
NW_017176565.1	Gnomon	CDS	484670	484926	.	-	0	Name=XP_017886388.1;ID=cds-XP_017886388.1;Dbxref=GeneID:108628758%2CGenbank:XP_017886388.1;Parent=rna-XM_018030899.2
NW_017176565.1	Gnomon	CDS	481996	482137	.	-	0	Name=XP_017886388.1;ID=cds-XP_017886388.1;Dbxref=GeneID:108628758%2CGenbank:XP_017886388.1;Parent=rna-XM_018030899.2
NW_017176565.1	Gnomon	CDS	481905	481912	.	-	0	Name=XP_017886388.1;ID=cds-XP_017886388.1;Dbxref=GeneID:108628758%2CGenbank:XP_017886388.1;Parent=rna-XM_018030899.2
NW_017176565.1	Gnomon	exon	587326	587647	.	+	.	ID=exon-XM_026816684.1-8;Dbxref=GeneID:108628761%2CGenbank:XM_026816684.1;Parent=rna-XM_026816684.1
NW_017176565.1	Gnomon	exon	587736	590858	.	+	.	ID=exon-XM_026816684.1-9;Dbxref=GeneID:108628761%2CGenbank:XM_026816684.1;Parent=rna-XM_026816684.1
NW_017176565.1	Gnomon	exon	586746	586885	.	+	.	ID=exon-XM_026816684.1-6;Dbxref=GeneID:108628761%2CGenbank:XM_026816684.1;Parent=rna-XM_026816684.1
NW_017176565.1	Gnomon	exon	586964	587141	.	+	.	ID=exon-XM_026816684.1-7;Dbxref=GeneID:108628761%2CGenbank:XM_026816684.1;Parent=rna-XM_026816684.1
NW_017176565.1	Gnomon	exon	585774	585910	.	+	.	ID=exon-XM_026816684.1-4;Dbxref=GeneID:108628761%2CGenbank:XM_026816684.1;Parent=rna-XM_026816684.1
NW_017176565.1	Gnomon	exon	586374	586525	.	+	.	ID=exon-XM_026816684.1-5;Dbxref=GeneID:108628761%2CGenbank:XM_026816684.1;Parent=rna-XM_026816684.1
NW_017176565.1	Gnomon	exon	541919	541980	.	+	.	ID=exon-XM_026816684.1-2;Dbxref=GeneID:108628761%2CGenbank:XM_026816684.1;Parent=rna-XM_026816684.1
NW_017176565.1	Gnomon	exon	573778	573922	.	+	.	ID=exon-XM_026816684.1-3;Dbxref=GeneID:108628761%2CGenbank:XM_026816684.1;Parent=rna-XM_026816684.1
NW_017176565.1	Gnomon	exon	498764	498861	.	+	.	ID=exon-XM_026816684.1-1;Dbxref=GeneID:108628761%2CGenbank:XM_026816684.1;Parent=rna-XM_026816684.1
NW_017176565.1	Gnomon	exon	447679	447736	.	-	.	ID=exon-XM_018030966.2-3;Dbxref=GeneID:108628796%2CGenbank:XM_018030966.2;Parent=rna-XM_018030966.2
NW_017176565.1	Gnomon	exon	447115	447586	.	-	.	ID=exon-XM_018030966.2-4;Dbxref=GeneID:108628796%2CGenbank:XM_018030966.2;Parent=rna-XM_018030966.2
NW_017176565.1	Gnomon	exon	448097	448230	.	-	.	ID=exon-XM_018030966.2-1;Dbxref=GeneID:108628796%2CGenbank:XM_018030966.2;Parent=rna-XM_018030966.2
NW_017176565.1	Gnomon	CDS	848296	848526	.	-	0	Name=XP_017886483.1;ID=cds-XP_017886483.1;Dbxref=GeneID:108628812%2CGenbank:XP_017886483.1;Parent=rna-XM_018030994.2
NW_017176565.1	Gnomon	CDS	847952	848219	.	-	0	Name=XP_017886483.1;ID=cds-XP_017886483.1;Dbxref=GeneID:108628812%2CGenbank:XP_017886483.1;Parent=rna-XM_018030994.2
NW_017176565.1	Gnomon	CDS	847777	847868	.	-	0	Name=XP_017886483.1;ID=cds-XP_017886483.1;Dbxref=GeneID:108628812%2CGenbank:XP_017886483.1;Parent=rna-XM_018030994.2
NW_017176565.1	Gnomon	CDS	847468	847657	.	-	0	Name=XP_017886483.1;ID=cds-XP_017886483.1;Dbxref=GeneID:108628812%2CGenbank:XP_017886483.1;Parent=rna-XM_018030994.2
NW_017176565.1	Gnomon	CDS	847103	847392	.	-	0	Name=XP_017886483.1;ID=cds-XP_017886483.1;Dbxref=GeneID:108628812%2CGenbank:XP_017886483.1;Parent=rna-XM_018030994.2
NW_017176565.1	Gnomon	exon	447812	447996	.	-	.	ID=exon-XM_018030966.2-2;Dbxref=GeneID:108628796%2CGenbank:XM_018030966.2;Parent=rna-XM_018030966.2
NW_017176565.1	Gnomon	exon	446851	447018	.	-	.	ID=exon-XM_018030966.2-5;Dbxref=GeneID:108628796%2CGenbank:XM_018030966.2;Parent=rna-XM_018030966.2
NW_017176565.1	Gnomon	exon	446349	446778	.	-	.	ID=exon-XM_018030966.2-6;Dbxref=GeneID:108628796%2CGenbank:XM_018030966.2;Parent=rna-XM_018030966.2
NW_017176565.1	Gnomon	mRNA	182455	184156	.	+	.	Name=XM_018030947.2;ID=rna-XM_018030947.2;Dbxref=GeneID:108628779%2CGenbank:XM_018030947.2;Parent=gene-LOC108628779
NW_017176565.1	Gnomon	mRNA	496843	590853	.	+	.	Name=XM_026816683.1;ID=rna-XM_026816683.1;Dbxref=GeneID:108628761%2CGenbank:XM_026816683.1;Parent=gene-LOC108628761
NW_017176565.1	Gnomon	mRNA	159913	162604	.	+	.	Name=XM_018030801.2;ID=rna-XM_018030801.2;Dbxref=GeneID:108628707%2CGenbank:XM_018030801.2;Parent=gene-LOC108628707
NW_017176565.1	Gnomon	CDS	489430	489659	.	-	0	Name=XP_017886389.1;ID=cds-XP_017886389.1;Dbxref=GeneID:108628758%2CGenbank:XP_017886389.1;Parent=rna-XM_018030900.2
NW_017176565.1	Gnomon	CDS	489215	489356	.	-	0	Name=XP_017886389.1;ID=cds-XP_017886389.1;Dbxref=GeneID:108628758%2CGenbank:XP_017886389.1;Parent=rna-XM_018030900.2
NW_017176565.1	Gnomon	CDS	489032	489151	.	-	0	Name=XP_017886389.1;ID=cds-XP_017886389.1;Dbxref=GeneID:108628758%2CGenbank:XP_017886389.1;Parent=rna-XM_018030900.2
NW_017176565.1	Gnomon	CDS	488667	488932	.	-	0	Name=XP_017886389.1;ID=cds-XP_017886389.1;Dbxref=GeneID:108628758%2CGenbank:XP_017886389.1;Parent=rna-XM_018030900.2
NW_017176565.1	Gnomon	CDS	488483	488592	.	-	0	Name=XP_017886389.1;ID=cds-XP_017886389.1;Dbxref=GeneID:108628758%2CGenbank:XP_017886389.1;Parent=rna-XM_018030900.2
NW_017176565.1	Gnomon	CDS	487697	488398	.	-	0	Name=XP_017886389.1;ID=cds-XP_017886389.1;Dbxref=GeneID:108628758%2CGenbank:XP_017886389.1;Parent=rna-XM_018030900.2
NW_017176565.1	Gnomon	CDS	486743	486934	.	-	0	Name=XP_017886389.1;ID=cds-XP_017886389.1;Dbxref=GeneID:108628758%2CGenbank:XP_017886389.1;Parent=rna-XM_018030900.2
NW_017176565.1	Gnomon	CDS	486219	486553	.	-	0	Name=XP_017886389.1;ID=cds-XP_017886389.1;Dbxref=GeneID:108628758%2CGenbank:XP_017886389.1;Parent=rna-XM_018030900.2
NW_017176565.1	Gnomon	CDS	485718	486017	.	-	0	Name=XP_017886389.1;ID=cds-XP_017886389.1;Dbxref=GeneID:108628758%2CGenbank:XP_017886389.1;Parent=rna-XM_018030900.2
NW_017176565.1	Gnomon	CDS	485432	485615	.	-	0	Name=XP_017886389.1;ID=cds-XP_017886389.1;Dbxref=GeneID:108628758%2CGenbank:XP_017886389.1;Parent=rna-XM_018030900.2
NW_017176565.1	Gnomon	CDS	485006	485068	.	-	0	Name=XP_017886389.1;ID=cds-XP_017886389.1;Dbxref=GeneID:108628758%2CGenbank:XP_017886389.1;Parent=rna-XM_018030900.2
NW_017176565.1	Gnomon	CDS	484670	484926	.	-	0	Name=XP_017886389.1;ID=cds-XP_017886389.1;Dbxref=GeneID:108628758%2CGenbank:XP_017886389.1;Parent=rna-XM_018030900.2
NW_017176565.1	Gnomon	CDS	481996	482143	.	-	0	Name=XP_017886389.1;ID=cds-XP_017886389.1;Dbxref=GeneID:108628758%2CGenbank:XP_017886389.1;Parent=rna-XM_018030900.2
NW_017176565.1	Gnomon	CDS	481905	481912	.	-	0	Name=XP_017886389.1;ID=cds-XP_017886389.1;Dbxref=GeneID:108628758%2CGenbank:XP_017886389.1;Parent=rna-XM_018030900.2
NW_017176565.1	Gnomon	exon	159913	161717	.	+	.	ID=exon-XM_018030801.2-1;Dbxref=GeneID:108628707%2CGenbank:XM_018030801.2;Parent=rna-XM_018030801.2
NW_017176565.1	Gnomon	exon	161781	162086	.	+	.	ID=exon-XM_018030801.2-2;Dbxref=GeneID:108628707%2CGenbank:XM_018030801.2;Parent=rna-XM_018030801.2
NW_017176565.1	Gnomon	exon	162148	162604	.	+	.	ID=exon-XM_018030801.2-3;Dbxref=GeneID:108628707%2CGenbank:XM_018030801.2;Parent=rna-XM_018030801.2
NW_017176565.1	Gnomon	exon	418845	418978	.	-	.	ID=exon-XM_018030844.2-4;Dbxref=GeneID:108628735%2CGenbank:XM_018030844.2;Parent=rna-XM_018030844.2
NW_017176565.1	Gnomon	exon	418574	418777	.	-	.	ID=exon-XM_018030844.2-5;Dbxref=GeneID:108628735%2CGenbank:XM_018030844.2;Parent=rna-XM_018030844.2
NW_017176565.1	Gnomon	exon	419264	419494	.	-	.	ID=exon-XM_018030844.2-2;Dbxref=GeneID:108628735%2CGenbank:XM_018030844.2;Parent=rna-XM_018030844.2
NW_017176565.1	Gnomon	exon	419044	419185	.	-	.	ID=exon-XM_018030844.2-3;Dbxref=GeneID:108628735%2CGenbank:XM_018030844.2;Parent=rna-XM_018030844.2
NW_017176565.1	Gnomon	exon	419962	420173	.	-	.	ID=exon-XM_018030844.2-1;Dbxref=GeneID:108628735%2CGenbank:XM_018030844.2;Parent=rna-XM_018030844.2
NW_017176565.1	Gnomon	exon	418222	418507	.	-	.	ID=exon-XM_018030844.2-6;Dbxref=GeneID:108628735%2CGenbank:XM_018030844.2;Parent=rna-XM_018030844.2
NW_017176565.1	Gnomon	exon	417612	418149	.	-	.	ID=exon-XM_018030844.2-7;Dbxref=GeneID:108628735%2CGenbank:XM_018030844.2;Parent=rna-XM_018030844.2
NW_017176565.1	Gnomon	exon	442261	442315	.	-	.	ID=exon-XM_026816706.1-3;Dbxref=GeneID:108628809%2CGenbank:XM_026816706.1;Parent=rna-XM_026816706.1
NW_017176565.1	Gnomon	exon	440199	440264	.	-	.	ID=exon-XM_026816706.1-4;Dbxref=GeneID:108628809%2CGenbank:XM_026816706.1;Parent=rna-XM_026816706.1
NW_017176565.1	Gnomon	exon	442740	442809	.	-	.	ID=exon-XM_026816706.1-1;Dbxref=GeneID:108628809%2CGenbank:XM_026816706.1;Parent=rna-XM_026816706.1
NW_017176565.1	Gnomon	exon	442630	442663	.	-	.	ID=exon-XM_026816706.1-2;Dbxref=GeneID:108628809%2CGenbank:XM_026816706.1;Parent=rna-XM_026816706.1
NW_017176565.1	Gnomon	exon	437654	437867	.	-	.	ID=exon-XM_026816706.1-7;Dbxref=GeneID:108628809%2CGenbank:XM_026816706.1;Parent=rna-XM_026816706.1
NW_017176565.1	Gnomon	exon	436847	437333	.	-	.	ID=exon-XM_026816706.1-8;Dbxref=GeneID:108628809%2CGenbank:XM_026816706.1;Parent=rna-XM_026816706.1
NW_017176565.1	Gnomon	exon	439813	439973	.	-	.	ID=exon-XM_026816706.1-5;Dbxref=GeneID:108628809%2CGenbank:XM_026816706.1;Parent=rna-XM_026816706.1
NW_017176565.1	Gnomon	exon	438347	438405	.	-	.	ID=exon-XM_026816706.1-6;Dbxref=GeneID:108628809%2CGenbank:XM_026816706.1;Parent=rna-XM_026816706.1
NW_017176565.1	Gnomon	exon	436557	436777	.	-	.	ID=exon-XM_026816706.1-9;Dbxref=GeneID:108628809%2CGenbank:XM_026816706.1;Parent=rna-XM_026816706.1
NW_017176565.1	Gnomon	exon	176409	176559	.	+	.	ID=exon-XM_018030916.2-10;Dbxref=GeneID:108628763%2CGenbank:XM_018030916.2;Parent=rna-XM_018030916.2
NW_017176565.1	Gnomon	exon	176621	176751	.	+	.	ID=exon-XM_018030916.2-11;Dbxref=GeneID:108628763%2CGenbank:XM_018030916.2;Parent=rna-XM_018030916.2
NW_017176565.1	Gnomon	exon	176832	177074	.	+	.	ID=exon-XM_018030916.2-12;Dbxref=GeneID:108628763%2CGenbank:XM_018030916.2;Parent=rna-XM_018030916.2
NW_017176565.1	Gnomon	exon	177173	177321	.	+	.	ID=exon-XM_018030916.2-13;Dbxref=GeneID:108628763%2CGenbank:XM_018030916.2;Parent=rna-XM_018030916.2
NW_017176565.1	Gnomon	exon	177412	181228	.	+	.	ID=exon-XM_018030916.2-14;Dbxref=GeneID:108628763%2CGenbank:XM_018030916.2;Parent=rna-XM_018030916.2
NW_017176565.1	Gnomon	CDS	343182	343287	.	-	0	Name=XP_017886484.1;ID=cds-XP_017886484.1;Dbxref=GeneID:108628814%2CGenbank:XP_017886484.1;Parent=rna-XM_018030995.2
NW_017176565.1	Gnomon	CDS	341247	343059	.	-	0	Name=XP_017886484.1;ID=cds-XP_017886484.1;Dbxref=GeneID:108628814%2CGenbank:XP_017886484.1;Parent=rna-XM_018030995.2
NW_017176565.1	Gnomon	CDS	340817	341087	.	-	0	Name=XP_017886484.1;ID=cds-XP_017886484.1;Dbxref=GeneID:108628814%2CGenbank:XP_017886484.1;Parent=rna-XM_018030995.2
NW_017176565.1	Gnomon	CDS	340311	340714	.	-	0	Name=XP_017886484.1;ID=cds-XP_017886484.1;Dbxref=GeneID:108628814%2CGenbank:XP_017886484.1;Parent=rna-XM_018030995.2
NW_017176565.1	Gnomon	CDS	339646	340193	.	-	0	Name=XP_017886484.1;ID=cds-XP_017886484.1;Dbxref=GeneID:108628814%2CGenbank:XP_017886484.1;Parent=rna-XM_018030995.2
NW_017176565.1	Gnomon	CDS	339256	339539	.	-	0	Name=XP_017886484.1;ID=cds-XP_017886484.1;Dbxref=GeneID:108628814%2CGenbank:XP_017886484.1;Parent=rna-XM_018030995.2
NW_017176565.1	Gnomon	CDS	339113	339136	.	-	0	Name=XP_017886484.1;ID=cds-XP_017886484.1;Dbxref=GeneID:108628814%2CGenbank:XP_017886484.1;Parent=rna-XM_018030995.2
NW_017176565.1	Gnomon	CDS	338788	338937	.	-	0	Name=XP_017886484.1;ID=cds-XP_017886484.1;Dbxref=GeneID:108628814%2CGenbank:XP_017886484.1;Parent=rna-XM_018030995.2
NW_017176565.1	Gnomon	CDS	338632	338709	.	-	0	Name=XP_017886484.1;ID=cds-XP_017886484.1;Dbxref=GeneID:108628814%2CGenbank:XP_017886484.1;Parent=rna-XM_018030995.2
NW_017176565.1	Gnomon	mRNA	498764	590858	.	+	.	Name=XM_026816684.1;ID=rna-XM_026816684.1;Dbxref=GeneID:108628761%2CGenbank:XM_026816684.1;Parent=gene-LOC108628761
NW_017176565.1	Gnomon	exon	298002	298444	.	+	.	ID=exon-XM_018030942.2-1;Dbxref=GeneID:108628776%2CGenbank:XM_018030942.2;Parent=rna-XM_018030942.2
NW_017176565.1	Gnomon	exon	434790	435454	.	+	.	ID=exon-XM_018030989.2-2;Dbxref=GeneID:108628810%2CGenbank:XM_018030989.2;Parent=rna-XM_018030989.2
NW_017176565.1	Gnomon	exon	434595	434702	.	+	.	ID=exon-XM_018030989.2-1;Dbxref=GeneID:108628810%2CGenbank:XM_018030989.2;Parent=rna-XM_018030989.2
NW_017176565.1	Gnomon	mRNA	267285	268861	.	-	.	Name=XM_018030803.2;ID=rna-XM_018030803.2;Dbxref=GeneID:108628709%2CGenbank:XM_018030803.2;Parent=gene-LOC108628709
NW_017176565.1	Gnomon	exon	270084	270525	.	+	.	ID=exon-XM_018030824.2-1;Dbxref=GeneID:108628730%2CGenbank:XM_018030824.2;Parent=rna-XM_018030824.2
NW_017176565.1	Gnomon	exon	270614	271045	.	+	.	ID=exon-XM_018030824.2-2;Dbxref=GeneID:108628730%2CGenbank:XM_018030824.2;Parent=rna-XM_018030824.2
NW_017176565.1	Gnomon	mRNA	467695	471094	.	-	.	Name=XM_018030949.2;ID=rna-XM_018030949.2;Dbxref=GeneID:108628783%2CGenbank:XM_018030949.2;Parent=gene-LOC108628783
NW_017176565.1	Gnomon	CDS	343182	343287	.	-	0	Name=XP_017886485.1;ID=cds-XP_017886485.1;Dbxref=GeneID:108628814%2CGenbank:XP_017886485.1;Parent=rna-XM_018030996.2
NW_017176565.1	Gnomon	CDS	341247	343059	.	-	0	Name=XP_017886485.1;ID=cds-XP_017886485.1;Dbxref=GeneID:108628814%2CGenbank:XP_017886485.1;Parent=rna-XM_018030996.2
NW_017176565.1	Gnomon	CDS	340817	341087	.	-	0	Name=XP_017886485.1;ID=cds-XP_017886485.1;Dbxref=GeneID:108628814%2CGenbank:XP_017886485.1;Parent=rna-XM_018030996.2
NW_017176565.1	Gnomon	CDS	340311	340714	.	-	0	Name=XP_017886485.1;ID=cds-XP_017886485.1;Dbxref=GeneID:108628814%2CGenbank:XP_017886485.1;Parent=rna-XM_018030996.2
NW_017176565.1	Gnomon	CDS	339646	340193	.	-	0	Name=XP_017886485.1;ID=cds-XP_017886485.1;Dbxref=GeneID:108628814%2CGenbank:XP_017886485.1;Parent=rna-XM_018030996.2
NW_017176565.1	Gnomon	CDS	339256	339539	.	-	0	Name=XP_017886485.1;ID=cds-XP_017886485.1;Dbxref=GeneID:108628814%2CGenbank:XP_017886485.1;Parent=rna-XM_018030996.2
NW_017176565.1	Gnomon	CDS	338788	338937	.	-	0	Name=XP_017886485.1;ID=cds-XP_017886485.1;Dbxref=GeneID:108628814%2CGenbank:XP_017886485.1;Parent=rna-XM_018030996.2
NW_017176565.1	Gnomon	CDS	338632	338709	.	-	0	Name=XP_017886485.1;ID=cds-XP_017886485.1;Dbxref=GeneID:108628814%2CGenbank:XP_017886485.1;Parent=rna-XM_018030996.2
NW_017176565.1	Gnomon	mRNA	100144	104013	.	-	.	Name=XM_018030793.2;ID=rna-XM_018030793.2;Dbxref=GeneID:108628700%2CGenbank:XM_018030793.2;Parent=gene-LOC108628700
NW_017176565.1	Gnomon	exon	329482	337746	.	+	.	ID=exon-XM_018030871.2-10;Dbxref=GeneID:108628746%2CGenbank:XM_018030871.2;Parent=rna-XM_018030871.2
NW_017176565.1	Gnomon	exon	435350	436018	.	-	.	ID=exon-XM_026816708.1-10;Dbxref=GeneID:108628809%2CGenbank:XM_026816708.1;Parent=rna-XM_026816708.1
NW_017176565.1	Gnomon	exon	275109	275220	.	-	.	ID=exon-XM_026816745.1-13;Dbxref=GeneID:108628751%2CGenbank:XM_026816745.1;Parent=rna-XM_026816745.1
NW_017176565.1	Gnomon	exon	279683	279878	.	-	.	ID=exon-XM_026816745.1-10;Dbxref=GeneID:108628751%2CGenbank:XM_026816745.1;Parent=rna-XM_026816745.1
NW_017176565.1	Gnomon	exon	279469	279606	.	-	.	ID=exon-XM_026816745.1-11;Dbxref=GeneID:108628751%2CGenbank:XM_026816745.1;Parent=rna-XM_026816745.1
NW_017176565.1	Gnomon	exon	279327	279398	.	-	.	ID=exon-XM_026816745.1-12;Dbxref=GeneID:108628751%2CGenbank:XM_026816745.1;Parent=rna-XM_026816745.1
NW_017176565.1	Gnomon	mRNA	359299	415864	.	-	.	Name=XM_018030841.2;ID=rna-XM_018030841.2;Dbxref=GeneID:108628734%2CGenbank:XM_018030841.2;Parent=gene-LOC108628734
NW_017176565.1	Gnomon	exon	573778	573922	.	+	.	ID=exon-XM_026816682.1-4;Dbxref=GeneID:108628761%2CGenbank:XM_026816682.1;Parent=rna-XM_026816682.1
NW_017176565.1	Gnomon	exon	585774	585910	.	+	.	ID=exon-XM_026816682.1-5;Dbxref=GeneID:108628761%2CGenbank:XM_026816682.1;Parent=rna-XM_026816682.1
NW_017176565.1	Gnomon	exon	497362	497509	.	+	.	ID=exon-XM_026816682.1-2;Dbxref=GeneID:108628761%2CGenbank:XM_026816682.1;Parent=rna-XM_026816682.1
NW_017176565.1	Gnomon	exon	497985	498043	.	+	.	ID=exon-XM_026816682.1-3;Dbxref=GeneID:108628761%2CGenbank:XM_026816682.1;Parent=rna-XM_026816682.1
NW_017176565.1	Gnomon	exon	586964	587141	.	+	.	ID=exon-XM_026816682.1-8;Dbxref=GeneID:108628761%2CGenbank:XM_026816682.1;Parent=rna-XM_026816682.1
NW_017176565.1	Gnomon	exon	587326	587647	.	+	.	ID=exon-XM_026816682.1-9;Dbxref=GeneID:108628761%2CGenbank:XM_026816682.1;Parent=rna-XM_026816682.1
NW_017176565.1	Gnomon	exon	586374	586525	.	+	.	ID=exon-XM_026816682.1-6;Dbxref=GeneID:108628761%2CGenbank:XM_026816682.1;Parent=rna-XM_026816682.1
NW_017176565.1	Gnomon	exon	586746	586885	.	+	.	ID=exon-XM_026816682.1-7;Dbxref=GeneID:108628761%2CGenbank:XM_026816682.1;Parent=rna-XM_026816682.1
NW_017176565.1	Gnomon	exon	496843	497128	.	+	.	ID=exon-XM_026816682.1-1;Dbxref=GeneID:108628761%2CGenbank:XM_026816682.1;Parent=rna-XM_026816682.1
NW_017176565.1	Gnomon	exon	366588	366638	.	-	.	ID=exon-XM_026816713.1-10;Dbxref=GeneID:108628734%2CGenbank:XM_026816713.1;Parent=rna-XM_026816713.1
NW_017176565.1	Gnomon	exon	362045	362161	.	-	.	ID=exon-XM_026816713.1-11;Dbxref=GeneID:108628734%2CGenbank:XM_026816713.1;Parent=rna-XM_026816713.1
NW_017176565.1	Gnomon	exon	359299	361805	.	-	.	ID=exon-XM_026816713.1-12;Dbxref=GeneID:108628734%2CGenbank:XM_026816713.1;Parent=rna-XM_026816713.1
NW_017176565.1	Gnomon	CDS	470117	470355	.	-	0	Name=XP_017886438.1;ID=cds-XP_017886438.1;Dbxref=GeneID:108628783%2CGenbank:XP_017886438.1;Parent=rna-XM_018030949.2
NW_017176565.1	Gnomon	CDS	469723	469864	.	-	0	Name=XP_017886438.1;ID=cds-XP_017886438.1;Dbxref=GeneID:108628783%2CGenbank:XP_017886438.1;Parent=rna-XM_018030949.2
NW_017176565.1	Gnomon	CDS	469367	469666	.	-	0	Name=XP_017886438.1;ID=cds-XP_017886438.1;Dbxref=GeneID:108628783%2CGenbank:XP_017886438.1;Parent=rna-XM_018030949.2
NW_017176565.1	Gnomon	CDS	469170	469294	.	-	0	Name=XP_017886438.1;ID=cds-XP_017886438.1;Dbxref=GeneID:108628783%2CGenbank:XP_017886438.1;Parent=rna-XM_018030949.2
NW_017176565.1	Gnomon	CDS	468669	469087	.	-	0	Name=XP_017886438.1;ID=cds-XP_017886438.1;Dbxref=GeneID:108628783%2CGenbank:XP_017886438.1;Parent=rna-XM_018030949.2
NW_017176565.1	Gnomon	CDS	468220	468596	.	-	0	Name=XP_017886438.1;ID=cds-XP_017886438.1;Dbxref=GeneID:108628783%2CGenbank:XP_017886438.1;Parent=rna-XM_018030949.2
NW_017176565.1	Gnomon	CDS	467933	468133	.	-	0	Name=XP_017886438.1;ID=cds-XP_017886438.1;Dbxref=GeneID:108628783%2CGenbank:XP_017886438.1;Parent=rna-XM_018030949.2
NW_017176565.1	Gnomon	CDS	103860	103935	.	-	0	Name=XP_017886282.1;ID=cds-XP_017886282.1;Dbxref=GeneID:108628700%2CGenbank:XP_017886282.1;Parent=rna-XM_018030793.2
NW_017176565.1	Gnomon	CDS	103478	103753	.	-	0	Name=XP_017886282.1;ID=cds-XP_017886282.1;Dbxref=GeneID:108628700%2CGenbank:XP_017886282.1;Parent=rna-XM_018030793.2
NW_017176565.1	Gnomon	CDS	103126	103399	.	-	0	Name=XP_017886282.1;ID=cds-XP_017886282.1;Dbxref=GeneID:108628700%2CGenbank:XP_017886282.1;Parent=rna-XM_018030793.2
NW_017176565.1	Gnomon	CDS	102792	103057	.	-	0	Name=XP_017886282.1;ID=cds-XP_017886282.1;Dbxref=GeneID:108628700%2CGenbank:XP_017886282.1;Parent=rna-XM_018030793.2
NW_017176565.1	Gnomon	CDS	102572	102729	.	-	0	Name=XP_017886282.1;ID=cds-XP_017886282.1;Dbxref=GeneID:108628700%2CGenbank:XP_017886282.1;Parent=rna-XM_018030793.2
NW_017176565.1	Gnomon	CDS	102323	102489	.	-	0	Name=XP_017886282.1;ID=cds-XP_017886282.1;Dbxref=GeneID:108628700%2CGenbank:XP_017886282.1;Parent=rna-XM_018030793.2
NW_017176565.1	Gnomon	CDS	101683	101957	.	-	0	Name=XP_017886282.1;ID=cds-XP_017886282.1;Dbxref=GeneID:108628700%2CGenbank:XP_017886282.1;Parent=rna-XM_018030793.2
NW_017176565.1	Gnomon	CDS	101255	101506	.	-	0	Name=XP_017886282.1;ID=cds-XP_017886282.1;Dbxref=GeneID:108628700%2CGenbank:XP_017886282.1;Parent=rna-XM_018030793.2
NW_017176565.1	Gnomon	CDS	100997	101186	.	-	0	Name=XP_017886282.1;ID=cds-XP_017886282.1;Dbxref=GeneID:108628700%2CGenbank:XP_017886282.1;Parent=rna-XM_018030793.2
NW_017176565.1	Gnomon	CDS	100672	100937	.	-	0	Name=XP_017886282.1;ID=cds-XP_017886282.1;Dbxref=GeneID:108628700%2CGenbank:XP_017886282.1;Parent=rna-XM_018030793.2
NW_017176565.1	Gnomon	CDS	100441	100604	.	-	0	Name=XP_017886282.1;ID=cds-XP_017886282.1;Dbxref=GeneID:108628700%2CGenbank:XP_017886282.1;Parent=rna-XM_018030793.2
NW_017176565.1	Gnomon	CDS	100183	100374	.	-	0	Name=XP_017886282.1;ID=cds-XP_017886282.1;Dbxref=GeneID:108628700%2CGenbank:XP_017886282.1;Parent=rna-XM_018030793.2
NW_017176565.1	Gnomon	exon	450394	450567	.	+	.	ID=exon-XM_018030965.2-6;Dbxref=GeneID:108628795%2CGenbank:XM_018030965.2;Parent=rna-XM_018030965.2
NW_017176565.1	Gnomon	exon	451121	451292	.	+	.	ID=exon-XM_018030965.2-7;Dbxref=GeneID:108628795%2CGenbank:XM_018030965.2;Parent=rna-XM_018030965.2
NW_017176565.1	Gnomon	exon	451378	451569	.	+	.	ID=exon-XM_018030965.2-8;Dbxref=GeneID:108628795%2CGenbank:XM_018030965.2;Parent=rna-XM_018030965.2
NW_017176565.1	Gnomon	exon	451637	451783	.	+	.	ID=exon-XM_018030965.2-9;Dbxref=GeneID:108628795%2CGenbank:XM_018030965.2;Parent=rna-XM_018030965.2
NW_017176565.1	Gnomon	exon	449265	449550	.	+	.	ID=exon-XM_018030965.2-2;Dbxref=GeneID:108628795%2CGenbank:XM_018030965.2;Parent=rna-XM_018030965.2
NW_017176565.1	Gnomon	exon	449627	449776	.	+	.	ID=exon-XM_018030965.2-3;Dbxref=GeneID:108628795%2CGenbank:XM_018030965.2;Parent=rna-XM_018030965.2
NW_017176565.1	Gnomon	exon	449856	450011	.	+	.	ID=exon-XM_018030965.2-4;Dbxref=GeneID:108628795%2CGenbank:XM_018030965.2;Parent=rna-XM_018030965.2
NW_017176565.1	Gnomon	exon	450096	450284	.	+	.	ID=exon-XM_018030965.2-5;Dbxref=GeneID:108628795%2CGenbank:XM_018030965.2;Parent=rna-XM_018030965.2
NW_017176565.1	Gnomon	exon	448322	448856	.	+	.	ID=exon-XM_018030965.2-1;Dbxref=GeneID:108628795%2CGenbank:XM_018030965.2;Parent=rna-XM_018030965.2
NW_017176565.1	Gnomon	CDS	476643	476691	.	+	0	Name=XP_017886439.1;ID=cds-XP_017886439.1;Dbxref=GeneID:108628784%2CGenbank:XP_017886439.1;Parent=rna-XM_018030950.2
NW_017176565.1	Gnomon	CDS	476964	477079	.	+	0	Name=XP_017886439.1;ID=cds-XP_017886439.1;Dbxref=GeneID:108628784%2CGenbank:XP_017886439.1;Parent=rna-XM_018030950.2
NW_017176565.1	Gnomon	CDS	477175	477504	.	+	0	Name=XP_017886439.1;ID=cds-XP_017886439.1;Dbxref=GeneID:108628784%2CGenbank:XP_017886439.1;Parent=rna-XM_018030950.2
NW_017176565.1	Gnomon	CDS	477587	477839	.	+	0	Name=XP_017886439.1;ID=cds-XP_017886439.1;Dbxref=GeneID:108628784%2CGenbank:XP_017886439.1;Parent=rna-XM_018030950.2
NW_017176565.1	Gnomon	CDS	477922	478067	.	+	0	Name=XP_017886439.1;ID=cds-XP_017886439.1;Dbxref=GeneID:108628784%2CGenbank:XP_017886439.1;Parent=rna-XM_018030950.2
NW_017176565.1	Gnomon	CDS	478152	478348	.	+	0	Name=XP_017886439.1;ID=cds-XP_017886439.1;Dbxref=GeneID:108628784%2CGenbank:XP_017886439.1;Parent=rna-XM_018030950.2
NW_017176565.1	Gnomon	CDS	478422	478557	.	+	0	Name=XP_017886439.1;ID=cds-XP_017886439.1;Dbxref=GeneID:108628784%2CGenbank:XP_017886439.1;Parent=rna-XM_018030950.2
NW_017176565.1	Gnomon	exon	148118	148207	.	+	.	ID=exon-XM_018030798.2-1;Dbxref=GeneID:108628704%2CGenbank:XM_018030798.2;Parent=rna-XM_018030798.2
NW_017176565.1	Gnomon	exon	148381	148792	.	+	.	ID=exon-XM_018030798.2-2;Dbxref=GeneID:108628704%2CGenbank:XM_018030798.2;Parent=rna-XM_018030798.2
NW_017176565.1	Gnomon	exon	148875	150559	.	+	.	ID=exon-XM_018030798.2-3;Dbxref=GeneID:108628704%2CGenbank:XM_018030798.2;Parent=rna-XM_018030798.2
NW_017176565.1	Gnomon	exon	327067	327154	.	+	.	ID=exon-XM_018030868.2-4;Dbxref=GeneID:108628746%2CGenbank:XM_018030868.2;Parent=rna-XM_018030868.2
NW_017176565.1	Gnomon	exon	327302	327387	.	+	.	ID=exon-XM_018030868.2-5;Dbxref=GeneID:108628746%2CGenbank:XM_018030868.2;Parent=rna-XM_018030868.2
NW_017176565.1	Gnomon	exon	327500	328102	.	+	.	ID=exon-XM_018030868.2-6;Dbxref=GeneID:108628746%2CGenbank:XM_018030868.2;Parent=rna-XM_018030868.2
NW_017176565.1	Gnomon	exon	328222	328422	.	+	.	ID=exon-XM_018030868.2-7;Dbxref=GeneID:108628746%2CGenbank:XM_018030868.2;Parent=rna-XM_018030868.2
NW_017176565.1	Gnomon	exon	328513	328811	.	+	.	ID=exon-XM_018030868.2-8;Dbxref=GeneID:108628746%2CGenbank:XM_018030868.2;Parent=rna-XM_018030868.2
NW_017176565.1	Gnomon	exon	329043	329346	.	+	.	ID=exon-XM_018030868.2-9;Dbxref=GeneID:108628746%2CGenbank:XM_018030868.2;Parent=rna-XM_018030868.2
NW_017176565.1	Gnomon	exon	318001	318417	.	+	.	ID=exon-XM_018030868.2-1;Dbxref=GeneID:108628746%2CGenbank:XM_018030868.2;Parent=rna-XM_018030868.2
NW_017176565.1	Gnomon	exon	325685	326383	.	+	.	ID=exon-XM_018030868.2-2;Dbxref=GeneID:108628746%2CGenbank:XM_018030868.2;Parent=rna-XM_018030868.2
NW_017176565.1	Gnomon	exon	326758	326962	.	+	.	ID=exon-XM_018030868.2-3;Dbxref=GeneID:108628746%2CGenbank:XM_018030868.2;Parent=rna-XM_018030868.2
NW_017176565.1	Gnomon	exon	369642	369856	.	-	.	ID=exon-XM_018030832.2-12;Dbxref=GeneID:108628734%2CGenbank:XM_018030832.2;Parent=rna-XM_018030832.2
NW_017176565.1	Gnomon	exon	366588	366638	.	-	.	ID=exon-XM_018030832.2-13;Dbxref=GeneID:108628734%2CGenbank:XM_018030832.2;Parent=rna-XM_018030832.2
NW_017176565.1	Gnomon	exon	362045	362161	.	-	.	ID=exon-XM_018030832.2-14;Dbxref=GeneID:108628734%2CGenbank:XM_018030832.2;Parent=rna-XM_018030832.2
NW_017176565.1	Gnomon	exon	359299	361805	.	-	.	ID=exon-XM_018030832.2-15;Dbxref=GeneID:108628734%2CGenbank:XM_018030832.2;Parent=rna-XM_018030832.2
NW_017176565.1	Gnomon	exon	372003	372095	.	-	.	ID=exon-XM_018030832.2-10;Dbxref=GeneID:108628734%2CGenbank:XM_018030832.2;Parent=rna-XM_018030832.2
NW_017176565.1	Gnomon	exon	370111	370263	.	-	.	ID=exon-XM_018030832.2-11;Dbxref=GeneID:108628734%2CGenbank:XM_018030832.2;Parent=rna-XM_018030832.2
NW_017176565.1	Gnomon	mRNA	359299	415865	.	-	.	Name=XM_018030840.2;ID=rna-XM_018030840.2;Dbxref=GeneID:108628734%2CGenbank:XM_018030840.2;Parent=gene-LOC108628734
NW_017176565.1	Gnomon	mRNA	435909	442809	.	-	.	Name=XM_018030986.2;ID=rna-XM_018030986.2;Dbxref=GeneID:108628809%2CGenbank:XM_018030986.2;Parent=gene-LOC108628809
NW_017176565.1	Gnomon	exon	704504	708117	.	+	.	ID=exon-XM_018030998.2-6;Dbxref=GeneID:108628815%2CGenbank:XM_018030998.2;Parent=rna-XM_018030998.2
NW_017176565.1	Gnomon	exon	703033	703296	.	+	.	ID=exon-XM_018030998.2-2;Dbxref=GeneID:108628815%2CGenbank:XM_018030998.2;Parent=rna-XM_018030998.2
NW_017176565.1	Gnomon	exon	703376	703624	.	+	.	ID=exon-XM_018030998.2-3;Dbxref=GeneID:108628815%2CGenbank:XM_018030998.2;Parent=rna-XM_018030998.2
NW_017176565.1	Gnomon	exon	703708	703903	.	+	.	ID=exon-XM_018030998.2-4;Dbxref=GeneID:108628815%2CGenbank:XM_018030998.2;Parent=rna-XM_018030998.2
NW_017176565.1	Gnomon	exon	703973	704337	.	+	.	ID=exon-XM_018030998.2-5;Dbxref=GeneID:108628815%2CGenbank:XM_018030998.2;Parent=rna-XM_018030998.2
NW_017176565.1	Gnomon	exon	683918	683997	.	+	.	ID=exon-XM_018030998.2-1;Dbxref=GeneID:108628815%2CGenbank:XM_018030998.2;Parent=rna-XM_018030998.2
NW_017176565.1	Gnomon	exon	465857	466098	.	+	.	ID=exon-XM_018031011.2-7;Dbxref=GeneID:108628820%2CGenbank:XM_018031011.2;Parent=rna-XM_018031011.2
NW_017176565.1	Gnomon	exon	464621	464740	.	+	.	ID=exon-XM_018031011.2-3;Dbxref=GeneID:108628820%2CGenbank:XM_018031011.2;Parent=rna-XM_018031011.2
NW_017176565.1	Gnomon	exon	464841	465076	.	+	.	ID=exon-XM_018031011.2-4;Dbxref=GeneID:108628820%2CGenbank:XM_018031011.2;Parent=rna-XM_018031011.2
NW_017176565.1	Gnomon	exon	465169	465469	.	+	.	ID=exon-XM_018031011.2-5;Dbxref=GeneID:108628820%2CGenbank:XM_018031011.2;Parent=rna-XM_018031011.2
NW_017176565.1	Gnomon	exon	465540	465778	.	+	.	ID=exon-XM_018031011.2-6;Dbxref=GeneID:108628820%2CGenbank:XM_018031011.2;Parent=rna-XM_018031011.2
NW_017176565.1	Gnomon	exon	464160	464261	.	+	.	ID=exon-XM_018031011.2-1;Dbxref=GeneID:108628820%2CGenbank:XM_018031011.2;Parent=rna-XM_018031011.2
NW_017176565.1	Gnomon	exon	464423	464539	.	+	.	ID=exon-XM_018031011.2-2;Dbxref=GeneID:108628820%2CGenbank:XM_018031011.2;Parent=rna-XM_018031011.2
NW_017176565.1	Gnomon	exon	418574	418777	.	-	.	ID=exon-XM_018030845.2-5;Dbxref=GeneID:108628735%2CGenbank:XM_018030845.2;Parent=rna-XM_018030845.2
NW_017176565.1	Gnomon	exon	418222	418507	.	-	.	ID=exon-XM_018030845.2-6;Dbxref=GeneID:108628735%2CGenbank:XM_018030845.2;Parent=rna-XM_018030845.2
NW_017176565.1	Gnomon	exon	417612	418149	.	-	.	ID=exon-XM_018030845.2-7;Dbxref=GeneID:108628735%2CGenbank:XM_018030845.2;Parent=rna-XM_018030845.2
NW_017176565.1	Gnomon	exon	419606	419691	.	-	.	ID=exon-XM_018030845.2-1;Dbxref=GeneID:108628735%2CGenbank:XM_018030845.2;Parent=rna-XM_018030845.2
NW_017176565.1	Gnomon	exon	419264	419494	.	-	.	ID=exon-XM_018030845.2-2;Dbxref=GeneID:108628735%2CGenbank:XM_018030845.2;Parent=rna-XM_018030845.2
NW_017176565.1	Gnomon	exon	419044	419185	.	-	.	ID=exon-XM_018030845.2-3;Dbxref=GeneID:108628735%2CGenbank:XM_018030845.2;Parent=rna-XM_018030845.2
NW_017176565.1	Gnomon	exon	418845	418978	.	-	.	ID=exon-XM_018030845.2-4;Dbxref=GeneID:108628735%2CGenbank:XM_018030845.2;Parent=rna-XM_018030845.2
NW_017176565.1	Gnomon	exon	425986	428213	.	-	.	ID=exon-XM_026816699.1-13;Dbxref=GeneID:108628733%2CGenbank:XM_026816699.1;Parent=rna-XM_026816699.1
NW_017176565.1	Gnomon	exon	424871	425697	.	-	.	ID=exon-XM_026816699.1-14;Dbxref=GeneID:108628733%2CGenbank:XM_026816699.1;Parent=rna-XM_026816699.1
NW_017176565.1	Gnomon	exon	428938	429452	.	-	.	ID=exon-XM_026816699.1-11;Dbxref=GeneID:108628733%2CGenbank:XM_026816699.1;Parent=rna-XM_026816699.1
NW_017176565.1	Gnomon	exon	428319	428845	.	-	.	ID=exon-XM_026816699.1-12;Dbxref=GeneID:108628733%2CGenbank:XM_026816699.1;Parent=rna-XM_026816699.1
NW_017176565.1	Gnomon	exon	429527	429687	.	-	.	ID=exon-XM_026816699.1-10;Dbxref=GeneID:108628733%2CGenbank:XM_026816699.1;Parent=rna-XM_026816699.1
NW_017176565.1	Gnomon	exon	162713	163340	.	-	.	ID=exon-XM_026816755.1-1;Dbxref=GeneID:108628719%2CGenbank:XM_026816755.1;Parent=rna-XM_026816755.1
NW_017176565.1	Gnomon	exon	159069	159496	.	-	.	ID=exon-XM_026816755.1-2;Dbxref=GeneID:108628719%2CGenbank:XM_026816755.1;Parent=rna-XM_026816755.1
NW_017176565.1	Gnomon	exon	158825	158995	.	-	.	ID=exon-XM_026816755.1-3;Dbxref=GeneID:108628719%2CGenbank:XM_026816755.1;Parent=rna-XM_026816755.1
NW_017176565.1	Gnomon	exon	158650	158731	.	-	.	ID=exon-XM_026816755.1-4;Dbxref=GeneID:108628719%2CGenbank:XM_026816755.1;Parent=rna-XM_026816755.1
NW_017176565.1	Gnomon	exon	158461	158584	.	-	.	ID=exon-XM_026816755.1-5;Dbxref=GeneID:108628719%2CGenbank:XM_026816755.1;Parent=rna-XM_026816755.1
NW_017176565.1	Gnomon	exon	157707	158265	.	-	.	ID=exon-XM_026816755.1-6;Dbxref=GeneID:108628719%2CGenbank:XM_026816755.1;Parent=rna-XM_026816755.1
NW_017176565.1	Gnomon	CDS	140916	141687	.	+	0	Name=XP_017886284.2;ID=cds-XP_017886284.2;Dbxref=GeneID:108628702%2CGenbank:XP_017886284.2;Parent=rna-XM_018030795.2
NW_017176565.1	Gnomon	CDS	141780	142054	.	+	0	Name=XP_017886284.2;ID=cds-XP_017886284.2;Dbxref=GeneID:108628702%2CGenbank:XP_017886284.2;Parent=rna-XM_018030795.2
NW_017176565.1	Gnomon	mRNA	434595	435454	.	+	.	Name=XM_018030989.2;ID=rna-XM_018030989.2;Dbxref=GeneID:108628810%2CGenbank:XM_018030989.2;Parent=gene-LOC108628810
NW_017176565.1	Gnomon	exon	24879	25520	.	-	.	ID=exon-XM_018030892.2-3;Dbxref=GeneID:108628753%2CGenbank:XM_018030892.2;Parent=rna-XM_018030892.2
NW_017176565.1	Gnomon	exon	23151	23261	.	-	.	ID=exon-XM_018030892.2-4;Dbxref=GeneID:108628753%2CGenbank:XM_018030892.2;Parent=rna-XM_018030892.2
NW_017176565.1	Gnomon	exon	26508	27168	.	-	.	ID=exon-XM_018030892.2-1;Dbxref=GeneID:108628753%2CGenbank:XM_018030892.2;Parent=rna-XM_018030892.2
NW_017176565.1	Gnomon	exon	25795	26406	.	-	.	ID=exon-XM_018030892.2-2;Dbxref=GeneID:108628753%2CGenbank:XM_018030892.2;Parent=rna-XM_018030892.2
NW_017176565.1	Gnomon	exon	22270	22462	.	-	.	ID=exon-XM_018030892.2-7;Dbxref=GeneID:108628753%2CGenbank:XM_018030892.2;Parent=rna-XM_018030892.2
NW_017176565.1	Gnomon	exon	21867	22076	.	-	.	ID=exon-XM_018030892.2-8;Dbxref=GeneID:108628753%2CGenbank:XM_018030892.2;Parent=rna-XM_018030892.2
NW_017176565.1	Gnomon	exon	22852	23076	.	-	.	ID=exon-XM_018030892.2-5;Dbxref=GeneID:108628753%2CGenbank:XM_018030892.2;Parent=rna-XM_018030892.2
NW_017176565.1	Gnomon	exon	22537	22757	.	-	.	ID=exon-XM_018030892.2-6;Dbxref=GeneID:108628753%2CGenbank:XM_018030892.2;Parent=rna-XM_018030892.2
NW_017176565.1	Gnomon	exon	21312	21588	.	-	.	ID=exon-XM_018030892.2-9;Dbxref=GeneID:108628753%2CGenbank:XM_018030892.2;Parent=rna-XM_018030892.2
NW_017176565.1	Gnomon	mRNA	359299	415863	.	-	.	Name=XM_018030843.2;ID=rna-XM_018030843.2;Dbxref=GeneID:108628734%2CGenbank:XM_018030843.2;Parent=gene-LOC108628734
NW_017176565.1	Gnomon	exon	434494	434588	.	+	.	ID=exon-XM_018030988.2-1;Dbxref=GeneID:108628810%2CGenbank:XM_018030988.2;Parent=rna-XM_018030988.2
NW_017176565.1	Gnomon	exon	434790	435454	.	+	.	ID=exon-XM_018030988.2-2;Dbxref=GeneID:108628810%2CGenbank:XM_018030988.2;Parent=rna-XM_018030988.2
NW_017176565.1	Gnomon	mRNA	359299	415863	.	-	.	Name=XM_018030842.2;ID=rna-XM_018030842.2;Dbxref=GeneID:108628734%2CGenbank:XM_018030842.2;Parent=gene-LOC108628734
NW_017176565.1	Gnomon	mRNA	434494	435454	.	+	.	Name=XM_018030988.2;ID=rna-XM_018030988.2;Dbxref=GeneID:108628810%2CGenbank:XM_018030988.2;Parent=gene-LOC108628810
NW_017176565.1	Gnomon	mRNA	606020	640507	.	+	.	Name=XM_018030846.2;ID=rna-XM_018030846.2;Dbxref=GeneID:108628737%2CGenbank:XM_018030846.2;Parent=gene-LOC108628737
NW_017176565.1	Gnomon	CDS	147324	148088	.	-	0	Name=XP_017886286.1;ID=cds-XP_017886286.1;Dbxref=GeneID:108628703%2CGenbank:XP_017886286.1;Parent=rna-XM_018030797.2
NW_017176565.1	Gnomon	exon	159069	159496	.	-	.	ID=exon-XM_026816754.1-2;Dbxref=GeneID:108628719%2CGenbank:XM_026816754.1;Parent=rna-XM_026816754.1
NW_017176565.1	Gnomon	exon	158825	158995	.	-	.	ID=exon-XM_026816754.1-3;Dbxref=GeneID:108628719%2CGenbank:XM_026816754.1;Parent=rna-XM_026816754.1
NW_017176565.1	Gnomon	exon	161777	161860	.	-	.	ID=exon-XM_026816754.1-1;Dbxref=GeneID:108628719%2CGenbank:XM_026816754.1;Parent=rna-XM_026816754.1
NW_017176565.1	Gnomon	exon	157707	158265	.	-	.	ID=exon-XM_026816754.1-6;Dbxref=GeneID:108628719%2CGenbank:XM_026816754.1;Parent=rna-XM_026816754.1
NW_017176565.1	Gnomon	exon	158650	158731	.	-	.	ID=exon-XM_026816754.1-4;Dbxref=GeneID:108628719%2CGenbank:XM_026816754.1;Parent=rna-XM_026816754.1
NW_017176565.1	Gnomon	exon	158461	158584	.	-	.	ID=exon-XM_026816754.1-5;Dbxref=GeneID:108628719%2CGenbank:XM_026816754.1;Parent=rna-XM_026816754.1
NW_017176565.1	Gnomon	exon	279683	279878	.	-	.	ID=exon-XM_018030883.2-10;Dbxref=GeneID:108628751%2CGenbank:XM_018030883.2;Parent=rna-XM_018030883.2
NW_017176565.1	Gnomon	exon	279469	279606	.	-	.	ID=exon-XM_018030883.2-11;Dbxref=GeneID:108628751%2CGenbank:XM_018030883.2;Parent=rna-XM_018030883.2
NW_017176565.1	Gnomon	exon	279327	279398	.	-	.	ID=exon-XM_018030883.2-12;Dbxref=GeneID:108628751%2CGenbank:XM_018030883.2;Parent=rna-XM_018030883.2
NW_017176565.1	Gnomon	exon	276003	276070	.	-	.	ID=exon-XM_018030883.2-13;Dbxref=GeneID:108628751%2CGenbank:XM_018030883.2;Parent=rna-XM_018030883.2
NW_017176565.1	Gnomon	exon	275092	275220	.	-	.	ID=exon-XM_018030883.2-14;Dbxref=GeneID:108628751%2CGenbank:XM_018030883.2;Parent=rna-XM_018030883.2
NW_017176565.1	Gnomon	exon	273952	274408	.	-	.	ID=exon-XM_018030883.2-15;Dbxref=GeneID:108628751%2CGenbank:XM_018030883.2;Parent=rna-XM_018030883.2
NW_017176565.1	Gnomon	CDS	440199	440340	.	-	0	Name=XP_026672508.1;ID=cds-XP_026672508.1;Dbxref=GeneID:108628809%2CGenbank:XP_026672508.1;Parent=rna-XM_026816707.1
NW_017176565.1	Gnomon	CDS	439813	439973	.	-	0	Name=XP_026672508.1;ID=cds-XP_026672508.1;Dbxref=GeneID:108628809%2CGenbank:XP_026672508.1;Parent=rna-XM_026816707.1
NW_017176565.1	Gnomon	CDS	438347	438405	.	-	0	Name=XP_026672508.1;ID=cds-XP_026672508.1;Dbxref=GeneID:108628809%2CGenbank:XP_026672508.1;Parent=rna-XM_026816707.1
NW_017176565.1	Gnomon	CDS	437654	437867	.	-	0	Name=XP_026672508.1;ID=cds-XP_026672508.1;Dbxref=GeneID:108628809%2CGenbank:XP_026672508.1;Parent=rna-XM_026816707.1
NW_017176565.1	Gnomon	CDS	436847	437333	.	-	0	Name=XP_026672508.1;ID=cds-XP_026672508.1;Dbxref=GeneID:108628809%2CGenbank:XP_026672508.1;Parent=rna-XM_026816707.1
NW_017176565.1	Gnomon	CDS	436566	436777	.	-	0	Name=XP_026672508.1;ID=cds-XP_026672508.1;Dbxref=GeneID:108628809%2CGenbank:XP_026672508.1;Parent=rna-XM_026816707.1
NW_017176565.1	Gnomon	CDS	436098	436491	.	-	0	Name=XP_026672508.1;ID=cds-XP_026672508.1;Dbxref=GeneID:108628809%2CGenbank:XP_026672508.1;Parent=rna-XM_026816707.1
NW_017176565.1	Gnomon	CDS	435909	436018	.	-	0	Name=XP_026672508.1;ID=cds-XP_026672508.1;Dbxref=GeneID:108628809%2CGenbank:XP_026672508.1;Parent=rna-XM_026816707.1
NW_017176565.1	Gnomon	CDS	432146	432304	.	-	0	Name=XP_026672498.1;ID=cds-XP_026672498.1;Dbxref=GeneID:108628733%2CGenbank:XP_026672498.1;Parent=rna-XM_026816697.1
NW_017176565.1	Gnomon	CDS	431901	432065	.	-	0	Name=XP_026672498.1;ID=cds-XP_026672498.1;Dbxref=GeneID:108628733%2CGenbank:XP_026672498.1;Parent=rna-XM_026816697.1
NW_017176565.1	Gnomon	CDS	431621	431819	.	-	0	Name=XP_026672498.1;ID=cds-XP_026672498.1;Dbxref=GeneID:108628733%2CGenbank:XP_026672498.1;Parent=rna-XM_026816697.1
NW_017176565.1	Gnomon	CDS	431424	431554	.	-	0	Name=XP_026672498.1;ID=cds-XP_026672498.1;Dbxref=GeneID:108628733%2CGenbank:XP_026672498.1;Parent=rna-XM_026816697.1
NW_017176565.1	Gnomon	CDS	431001	431324	.	-	0	Name=XP_026672498.1;ID=cds-XP_026672498.1;Dbxref=GeneID:108628733%2CGenbank:XP_026672498.1;Parent=rna-XM_026816697.1
NW_017176565.1	Gnomon	CDS	430736	430781	.	-	0	Name=XP_026672498.1;ID=cds-XP_026672498.1;Dbxref=GeneID:108628733%2CGenbank:XP_026672498.1;Parent=rna-XM_026816697.1
NW_017176565.1	Gnomon	CDS	430236	430291	.	-	0	Name=XP_026672498.1;ID=cds-XP_026672498.1;Dbxref=GeneID:108628733%2CGenbank:XP_026672498.1;Parent=rna-XM_026816697.1
NW_017176565.1	Gnomon	CDS	429760	429844	.	-	0	Name=XP_026672498.1;ID=cds-XP_026672498.1;Dbxref=GeneID:108628733%2CGenbank:XP_026672498.1;Parent=rna-XM_026816697.1
NW_017176565.1	Gnomon	CDS	429527	429687	.	-	0	Name=XP_026672498.1;ID=cds-XP_026672498.1;Dbxref=GeneID:108628733%2CGenbank:XP_026672498.1;Parent=rna-XM_026816697.1
NW_017176565.1	Gnomon	CDS	428938	429452	.	-	0	Name=XP_026672498.1;ID=cds-XP_026672498.1;Dbxref=GeneID:108628733%2CGenbank:XP_026672498.1;Parent=rna-XM_026816697.1
NW_017176565.1	Gnomon	CDS	428319	428860	.	-	0	Name=XP_026672498.1;ID=cds-XP_026672498.1;Dbxref=GeneID:108628733%2CGenbank:XP_026672498.1;Parent=rna-XM_026816697.1
NW_017176565.1	Gnomon	CDS	425986	428213	.	-	0	Name=XP_026672498.1;ID=cds-XP_026672498.1;Dbxref=GeneID:108628733%2CGenbank:XP_026672498.1;Parent=rna-XM_026816697.1
NW_017176565.1	Gnomon	CDS	425398	425697	.	-	0	Name=XP_026672498.1;ID=cds-XP_026672498.1;Dbxref=GeneID:108628733%2CGenbank:XP_026672498.1;Parent=rna-XM_026816697.1
NW_017176565.1	Gnomon	mRNA	417612	419691	.	-	.	Name=XM_018030845.2;ID=rna-XM_018030845.2;Dbxref=GeneID:108628735%2CGenbank:XM_018030845.2;Parent=gene-LOC108628735
NW_017176565.1	Gnomon	CDS	442630	442650	.	-	0	Name=XP_026672507.1;ID=cds-XP_026672507.1;Dbxref=GeneID:108628809%2CGenbank:XP_026672507.1;Parent=rna-XM_026816706.1
NW_017176565.1	Gnomon	CDS	442261	442315	.	-	0	Name=XP_026672507.1;ID=cds-XP_026672507.1;Dbxref=GeneID:108628809%2CGenbank:XP_026672507.1;Parent=rna-XM_026816706.1
NW_017176565.1	Gnomon	CDS	440199	440264	.	-	0	Name=XP_026672507.1;ID=cds-XP_026672507.1;Dbxref=GeneID:108628809%2CGenbank:XP_026672507.1;Parent=rna-XM_026816706.1
NW_017176565.1	Gnomon	CDS	439813	439973	.	-	0	Name=XP_026672507.1;ID=cds-XP_026672507.1;Dbxref=GeneID:108628809%2CGenbank:XP_026672507.1;Parent=rna-XM_026816706.1
NW_017176565.1	Gnomon	CDS	438347	438405	.	-	0	Name=XP_026672507.1;ID=cds-XP_026672507.1;Dbxref=GeneID:108628809%2CGenbank:XP_026672507.1;Parent=rna-XM_026816706.1
NW_017176565.1	Gnomon	CDS	437654	437867	.	-	0	Name=XP_026672507.1;ID=cds-XP_026672507.1;Dbxref=GeneID:108628809%2CGenbank:XP_026672507.1;Parent=rna-XM_026816706.1
NW_017176565.1	Gnomon	CDS	436847	437333	.	-	0	Name=XP_026672507.1;ID=cds-XP_026672507.1;Dbxref=GeneID:108628809%2CGenbank:XP_026672507.1;Parent=rna-XM_026816706.1
NW_017176565.1	Gnomon	CDS	436557	436777	.	-	0	Name=XP_026672507.1;ID=cds-XP_026672507.1;Dbxref=GeneID:108628809%2CGenbank:XP_026672507.1;Parent=rna-XM_026816706.1
NW_017176565.1	Gnomon	CDS	436098	436491	.	-	0	Name=XP_026672507.1;ID=cds-XP_026672507.1;Dbxref=GeneID:108628809%2CGenbank:XP_026672507.1;Parent=rna-XM_026816706.1
NW_017176565.1	Gnomon	CDS	435909	436018	.	-	0	Name=XP_026672507.1;ID=cds-XP_026672507.1;Dbxref=GeneID:108628809%2CGenbank:XP_026672507.1;Parent=rna-XM_026816706.1
NW_017176565.1	Gnomon	CDS	432146	432304	.	-	0	Name=XP_026672497.1;ID=cds-XP_026672497.1;Dbxref=GeneID:108628733%2CGenbank:XP_026672497.1;Parent=rna-XM_026816696.1
NW_017176565.1	Gnomon	CDS	431901	432065	.	-	0	Name=XP_026672497.1;ID=cds-XP_026672497.1;Dbxref=GeneID:108628733%2CGenbank:XP_026672497.1;Parent=rna-XM_026816696.1
NW_017176565.1	Gnomon	CDS	431621	431819	.	-	0	Name=XP_026672497.1;ID=cds-XP_026672497.1;Dbxref=GeneID:108628733%2CGenbank:XP_026672497.1;Parent=rna-XM_026816696.1
NW_017176565.1	Gnomon	CDS	431424	431554	.	-	0	Name=XP_026672497.1;ID=cds-XP_026672497.1;Dbxref=GeneID:108628733%2CGenbank:XP_026672497.1;Parent=rna-XM_026816696.1
NW_017176565.1	Gnomon	CDS	431001	431324	.	-	0	Name=XP_026672497.1;ID=cds-XP_026672497.1;Dbxref=GeneID:108628733%2CGenbank:XP_026672497.1;Parent=rna-XM_026816696.1
NW_017176565.1	Gnomon	CDS	430736	430781	.	-	0	Name=XP_026672497.1;ID=cds-XP_026672497.1;Dbxref=GeneID:108628733%2CGenbank:XP_026672497.1;Parent=rna-XM_026816696.1
NW_017176565.1	Gnomon	CDS	430236	430291	.	-	0	Name=XP_026672497.1;ID=cds-XP_026672497.1;Dbxref=GeneID:108628733%2CGenbank:XP_026672497.1;Parent=rna-XM_026816696.1
NW_017176565.1	Gnomon	CDS	429760	429844	.	-	0	Name=XP_026672497.1;ID=cds-XP_026672497.1;Dbxref=GeneID:108628733%2CGenbank:XP_026672497.1;Parent=rna-XM_026816696.1
NW_017176565.1	Gnomon	CDS	429527	429687	.	-	0	Name=XP_026672497.1;ID=cds-XP_026672497.1;Dbxref=GeneID:108628733%2CGenbank:XP_026672497.1;Parent=rna-XM_026816696.1
NW_017176565.1	Gnomon	CDS	428938	429452	.	-	0	Name=XP_026672497.1;ID=cds-XP_026672497.1;Dbxref=GeneID:108628733%2CGenbank:XP_026672497.1;Parent=rna-XM_026816696.1
NW_017176565.1	Gnomon	CDS	428319	428860	.	-	0	Name=XP_026672497.1;ID=cds-XP_026672497.1;Dbxref=GeneID:108628733%2CGenbank:XP_026672497.1;Parent=rna-XM_026816696.1
NW_017176565.1	Gnomon	CDS	425986	428213	.	-	0	Name=XP_026672497.1;ID=cds-XP_026672497.1;Dbxref=GeneID:108628733%2CGenbank:XP_026672497.1;Parent=rna-XM_026816696.1
NW_017176565.1	Gnomon	CDS	425398	425697	.	-	0	Name=XP_026672497.1;ID=cds-XP_026672497.1;Dbxref=GeneID:108628733%2CGenbank:XP_026672497.1;Parent=rna-XM_026816696.1
NW_017176565.1	Gnomon	CDS	26508	27149	.	-	0	Name=XP_017886381.1;ID=cds-XP_017886381.1;Dbxref=GeneID:108628753%2CGenbank:XP_017886381.1;Parent=rna-XM_018030892.2
NW_017176565.1	Gnomon	CDS	25795	26406	.	-	0	Name=XP_017886381.1;ID=cds-XP_017886381.1;Dbxref=GeneID:108628753%2CGenbank:XP_017886381.1;Parent=rna-XM_018030892.2
NW_017176565.1	Gnomon	CDS	24879	25520	.	-	0	Name=XP_017886381.1;ID=cds-XP_017886381.1;Dbxref=GeneID:108628753%2CGenbank:XP_017886381.1;Parent=rna-XM_018030892.2
NW_017176565.1	Gnomon	CDS	23151	23261	.	-	0	Name=XP_017886381.1;ID=cds-XP_017886381.1;Dbxref=GeneID:108628753%2CGenbank:XP_017886381.1;Parent=rna-XM_018030892.2
NW_017176565.1	Gnomon	CDS	22852	23076	.	-	0	Name=XP_017886381.1;ID=cds-XP_017886381.1;Dbxref=GeneID:108628753%2CGenbank:XP_017886381.1;Parent=rna-XM_018030892.2
NW_017176565.1	Gnomon	CDS	22537	22757	.	-	0	Name=XP_017886381.1;ID=cds-XP_017886381.1;Dbxref=GeneID:108628753%2CGenbank:XP_017886381.1;Parent=rna-XM_018030892.2
NW_017176565.1	Gnomon	CDS	22270	22462	.	-	0	Name=XP_017886381.1;ID=cds-XP_017886381.1;Dbxref=GeneID:108628753%2CGenbank:XP_017886381.1;Parent=rna-XM_018030892.2
NW_017176565.1	Gnomon	CDS	21867	22076	.	-	0	Name=XP_017886381.1;ID=cds-XP_017886381.1;Dbxref=GeneID:108628753%2CGenbank:XP_017886381.1;Parent=rna-XM_018030892.2
NW_017176565.1	Gnomon	CDS	21312	21588	.	-	0	Name=XP_017886381.1;ID=cds-XP_017886381.1;Dbxref=GeneID:108628753%2CGenbank:XP_017886381.1;Parent=rna-XM_018030892.2
NW_017176565.1	Gnomon	CDS	21128	21247	.	-	0	Name=XP_017886381.1;ID=cds-XP_017886381.1;Dbxref=GeneID:108628753%2CGenbank:XP_017886381.1;Parent=rna-XM_018030892.2
NW_017176565.1	Gnomon	CDS	20978	20982	.	-	0	Name=XP_017886381.1;ID=cds-XP_017886381.1;Dbxref=GeneID:108628753%2CGenbank:XP_017886381.1;Parent=rna-XM_018030892.2
NW_017176565.1	Gnomon	mRNA	417612	420173	.	-	.	Name=XM_018030844.2;ID=rna-XM_018030844.2;Dbxref=GeneID:108628735%2CGenbank:XM_018030844.2;Parent=gene-LOC108628735
NW_017176565.1	Gnomon	mRNA	597069	599857	.	-	.	Name=XM_018030848.2;ID=rna-XM_018030848.2;Dbxref=GeneID:108628739%2CGenbank:XM_018030848.2;Parent=gene-LOC108628739
NW_017176565.1	Gnomon	exon	496843	497128	.	+	.	ID=exon-XM_026816683.1-1;Dbxref=GeneID:108628761%2CGenbank:XM_026816683.1;Parent=rna-XM_026816683.1
NW_017176565.1	Gnomon	exon	497985	498043	.	+	.	ID=exon-XM_026816683.1-2;Dbxref=GeneID:108628761%2CGenbank:XM_026816683.1;Parent=rna-XM_026816683.1
NW_017176565.1	Gnomon	exon	573778	573922	.	+	.	ID=exon-XM_026816683.1-3;Dbxref=GeneID:108628761%2CGenbank:XM_026816683.1;Parent=rna-XM_026816683.1
NW_017176565.1	Gnomon	exon	585774	585910	.	+	.	ID=exon-XM_026816683.1-4;Dbxref=GeneID:108628761%2CGenbank:XM_026816683.1;Parent=rna-XM_026816683.1
NW_017176565.1	Gnomon	exon	586374	586525	.	+	.	ID=exon-XM_026816683.1-5;Dbxref=GeneID:108628761%2CGenbank:XM_026816683.1;Parent=rna-XM_026816683.1
NW_017176565.1	Gnomon	exon	586746	586885	.	+	.	ID=exon-XM_026816683.1-6;Dbxref=GeneID:108628761%2CGenbank:XM_026816683.1;Parent=rna-XM_026816683.1
NW_017176565.1	Gnomon	exon	586964	587141	.	+	.	ID=exon-XM_026816683.1-7;Dbxref=GeneID:108628761%2CGenbank:XM_026816683.1;Parent=rna-XM_026816683.1
NW_017176565.1	Gnomon	exon	587326	587647	.	+	.	ID=exon-XM_026816683.1-8;Dbxref=GeneID:108628761%2CGenbank:XM_026816683.1;Parent=rna-XM_026816683.1
NW_017176565.1	Gnomon	exon	587736	590853	.	+	.	ID=exon-XM_026816683.1-9;Dbxref=GeneID:108628761%2CGenbank:XM_026816683.1;Parent=rna-XM_026816683.1
NW_017176565.1	Gnomon	CDS	27813	29549	.	+	0	Name=XP_017886382.1;ID=cds-XP_017886382.1;Dbxref=GeneID:108628754%2CGenbank:XP_017886382.1;Parent=rna-XM_018030893.2
NW_017176565.1	Gnomon	CDS	29618	29728	.	+	0	Name=XP_017886382.1;ID=cds-XP_017886382.1;Dbxref=GeneID:108628754%2CGenbank:XP_017886382.1;Parent=rna-XM_018030893.2
NW_017176565.1	Gnomon	CDS	29790	29940	.	+	0	Name=XP_017886382.1;ID=cds-XP_017886382.1;Dbxref=GeneID:108628754%2CGenbank:XP_017886382.1;Parent=rna-XM_018030893.2
NW_017176565.1	Gnomon	CDS	30033	30082	.	+	0	Name=XP_017886382.1;ID=cds-XP_017886382.1;Dbxref=GeneID:108628754%2CGenbank:XP_017886382.1;Parent=rna-XM_018030893.2
NW_017176565.1	Gnomon	exon	27747	29549	.	+	.	ID=exon-XM_018030893.2-1;Dbxref=GeneID:108628754%2CGenbank:XM_018030893.2;Parent=rna-XM_018030893.2
NW_017176565.1	Gnomon	exon	29618	29728	.	+	.	ID=exon-XM_018030893.2-2;Dbxref=GeneID:108628754%2CGenbank:XM_018030893.2;Parent=rna-XM_018030893.2
NW_017176565.1	Gnomon	exon	29790	29940	.	+	.	ID=exon-XM_018030893.2-3;Dbxref=GeneID:108628754%2CGenbank:XM_018030893.2;Parent=rna-XM_018030893.2
NW_017176565.1	Gnomon	exon	30033	30312	.	+	.	ID=exon-XM_018030893.2-4;Dbxref=GeneID:108628754%2CGenbank:XM_018030893.2;Parent=rna-XM_018030893.2
NW_017176565.1	Gnomon	CDS	37125	37172	.	+	0	Name=XP_017886383.1;ID=cds-XP_017886383.1;Dbxref=GeneID:108628755%2CGenbank:XP_017886383.1;Parent=rna-XM_018030894.2
NW_017176565.1	Gnomon	CDS	37416	37480	.	+	0	Name=XP_017886383.1;ID=cds-XP_017886383.1;Dbxref=GeneID:108628755%2CGenbank:XP_017886383.1;Parent=rna-XM_018030894.2
NW_017176565.1	Gnomon	CDS	37840	38166	.	+	0	Name=XP_017886383.1;ID=cds-XP_017886383.1;Dbxref=GeneID:108628755%2CGenbank:XP_017886383.1;Parent=rna-XM_018030894.2
NW_017176565.1	Gnomon	CDS	38244	38553	.	+	0	Name=XP_017886383.1;ID=cds-XP_017886383.1;Dbxref=GeneID:108628755%2CGenbank:XP_017886383.1;Parent=rna-XM_018030894.2
NW_017176565.1	Gnomon	CDS	38679	38852	.	+	0	Name=XP_017886383.1;ID=cds-XP_017886383.1;Dbxref=GeneID:108628755%2CGenbank:XP_017886383.1;Parent=rna-XM_018030894.2
NW_017176565.1	Gnomon	CDS	38927	38989	.	+	0	Name=XP_017886383.1;ID=cds-XP_017886383.1;Dbxref=GeneID:108628755%2CGenbank:XP_017886383.1;Parent=rna-XM_018030894.2
NW_017176565.1	Gnomon	CDS	39065	39208	.	+	0	Name=XP_017886383.1;ID=cds-XP_017886383.1;Dbxref=GeneID:108628755%2CGenbank:XP_017886383.1;Parent=rna-XM_018030894.2
NW_017176565.1	Gnomon	mRNA	657589	660939	.	+	.	Name=XM_018030847.2;ID=rna-XM_018030847.2;Dbxref=GeneID:108628738%2CGenbank:XM_018030847.2;Parent=gene-LOC108628738
NW_017176565.1	Gnomon	exon	310703	310994	.	+	.	ID=exon-XM_026816731.1-3;Dbxref=GeneID:108628710%2CGenbank:XM_026816731.1;Parent=rna-XM_026816731.1
NW_017176565.1	Gnomon	exon	311185	314952	.	+	.	ID=exon-XM_026816731.1-4;Dbxref=GeneID:108628710%2CGenbank:XM_026816731.1;Parent=rna-XM_026816731.1
NW_017176565.1	Gnomon	exon	309433	309566	.	+	.	ID=exon-XM_026816731.1-1;Dbxref=GeneID:108628710%2CGenbank:XM_026816731.1;Parent=rna-XM_026816731.1
NW_017176565.1	Gnomon	exon	310308	310477	.	+	.	ID=exon-XM_026816731.1-2;Dbxref=GeneID:108628710%2CGenbank:XM_026816731.1;Parent=rna-XM_026816731.1
NW_017176565.1	Gnomon	transcript	800957	807272	.	-	.	Name=XR_001916809.2;ID=rna-XR_001916809.2;Dbxref=GeneID:108628803%2CGenbank:XR_001916809.2;Parent=gene-LOC108628803
NW_017176565.1	Gnomon	exon	315035	315848	.	+	.	ID=exon-XM_026816731.1-5;Dbxref=GeneID:108628710%2CGenbank:XM_026816731.1;Parent=rna-XM_026816731.1
NW_017176565.1	Gnomon	exon	166246	166649	.	+	.	ID=exon-XM_018030917.2-7;Dbxref=GeneID:108628764%2CGenbank:XM_018030917.2;Parent=rna-XM_018030917.2
NW_017176565.1	Gnomon	exon	163504	163646	.	+	.	ID=exon-XM_018030917.2-1;Dbxref=GeneID:108628764%2CGenbank:XM_018030917.2;Parent=rna-XM_018030917.2
NW_017176565.1	Gnomon	exon	164570	164717	.	+	.	ID=exon-XM_018030917.2-2;Dbxref=GeneID:108628764%2CGenbank:XM_018030917.2;Parent=rna-XM_018030917.2
NW_017176565.1	Gnomon	exon	164907	165066	.	+	.	ID=exon-XM_018030917.2-3;Dbxref=GeneID:108628764%2CGenbank:XM_018030917.2;Parent=rna-XM_018030917.2
NW_017176565.1	Gnomon	exon	165146	165326	.	+	.	ID=exon-XM_018030917.2-4;Dbxref=GeneID:108628764%2CGenbank:XM_018030917.2;Parent=rna-XM_018030917.2
NW_017176565.1	Gnomon	exon	165770	165955	.	+	.	ID=exon-XM_018030917.2-5;Dbxref=GeneID:108628764%2CGenbank:XM_018030917.2;Parent=rna-XM_018030917.2
NW_017176565.1	Gnomon	exon	166034	166139	.	+	.	ID=exon-XM_018030917.2-6;Dbxref=GeneID:108628764%2CGenbank:XM_018030917.2;Parent=rna-XM_018030917.2
NW_017176565.1	Gnomon	CDS	440199	440340	.	-	0	Name=XP_026672509.1;ID=cds-XP_026672509.1;Dbxref=GeneID:108628809%2CGenbank:XP_026672509.1;Parent=rna-XM_026816708.1
NW_017176565.1	Gnomon	CDS	439813	439973	.	-	0	Name=XP_026672509.1;ID=cds-XP_026672509.1;Dbxref=GeneID:108628809%2CGenbank:XP_026672509.1;Parent=rna-XM_026816708.1
NW_017176565.1	Gnomon	CDS	439106	439152	.	-	0	Name=XP_026672509.1;ID=cds-XP_026672509.1;Dbxref=GeneID:108628809%2CGenbank:XP_026672509.1;Parent=rna-XM_026816708.1
NW_017176565.1	Gnomon	CDS	437654	437867	.	-	0	Name=XP_026672509.1;ID=cds-XP_026672509.1;Dbxref=GeneID:108628809%2CGenbank:XP_026672509.1;Parent=rna-XM_026816708.1
NW_017176565.1	Gnomon	CDS	436847	437333	.	-	0	Name=XP_026672509.1;ID=cds-XP_026672509.1;Dbxref=GeneID:108628809%2CGenbank:XP_026672509.1;Parent=rna-XM_026816708.1
NW_017176565.1	Gnomon	CDS	436557	436777	.	-	0	Name=XP_026672509.1;ID=cds-XP_026672509.1;Dbxref=GeneID:108628809%2CGenbank:XP_026672509.1;Parent=rna-XM_026816708.1
NW_017176565.1	Gnomon	CDS	436098	436491	.	-	0	Name=XP_026672509.1;ID=cds-XP_026672509.1;Dbxref=GeneID:108628809%2CGenbank:XP_026672509.1;Parent=rna-XM_026816708.1
NW_017176565.1	Gnomon	CDS	435909	436018	.	-	0	Name=XP_026672509.1;ID=cds-XP_026672509.1;Dbxref=GeneID:108628809%2CGenbank:XP_026672509.1;Parent=rna-XM_026816708.1
NW_017176565.1	Gnomon	CDS	432146	432304	.	-	0	Name=XP_026672499.1;ID=cds-XP_026672499.1;Dbxref=GeneID:108628733%2CGenbank:XP_026672499.1;Parent=rna-XM_026816698.1
NW_017176565.1	Gnomon	CDS	431901	432065	.	-	0	Name=XP_026672499.1;ID=cds-XP_026672499.1;Dbxref=GeneID:108628733%2CGenbank:XP_026672499.1;Parent=rna-XM_026816698.1
NW_017176565.1	Gnomon	CDS	431621	431819	.	-	0	Name=XP_026672499.1;ID=cds-XP_026672499.1;Dbxref=GeneID:108628733%2CGenbank:XP_026672499.1;Parent=rna-XM_026816698.1
NW_017176565.1	Gnomon	CDS	431424	431554	.	-	0	Name=XP_026672499.1;ID=cds-XP_026672499.1;Dbxref=GeneID:108628733%2CGenbank:XP_026672499.1;Parent=rna-XM_026816698.1
NW_017176565.1	Gnomon	CDS	431001	431324	.	-	0	Name=XP_026672499.1;ID=cds-XP_026672499.1;Dbxref=GeneID:108628733%2CGenbank:XP_026672499.1;Parent=rna-XM_026816698.1
NW_017176565.1	Gnomon	CDS	430736	430781	.	-	0	Name=XP_026672499.1;ID=cds-XP_026672499.1;Dbxref=GeneID:108628733%2CGenbank:XP_026672499.1;Parent=rna-XM_026816698.1
NW_017176565.1	Gnomon	CDS	430236	430282	.	-	0	Name=XP_026672499.1;ID=cds-XP_026672499.1;Dbxref=GeneID:108628733%2CGenbank:XP_026672499.1;Parent=rna-XM_026816698.1
NW_017176565.1	Gnomon	CDS	429760	429844	.	-	0	Name=XP_026672499.1;ID=cds-XP_026672499.1;Dbxref=GeneID:108628733%2CGenbank:XP_026672499.1;Parent=rna-XM_026816698.1
NW_017176565.1	Gnomon	CDS	429527	429687	.	-	0	Name=XP_026672499.1;ID=cds-XP_026672499.1;Dbxref=GeneID:108628733%2CGenbank:XP_026672499.1;Parent=rna-XM_026816698.1
NW_017176565.1	Gnomon	CDS	428938	429452	.	-	0	Name=XP_026672499.1;ID=cds-XP_026672499.1;Dbxref=GeneID:108628733%2CGenbank:XP_026672499.1;Parent=rna-XM_026816698.1
NW_017176565.1	Gnomon	CDS	428319	428860	.	-	0	Name=XP_026672499.1;ID=cds-XP_026672499.1;Dbxref=GeneID:108628733%2CGenbank:XP_026672499.1;Parent=rna-XM_026816698.1
NW_017176565.1	Gnomon	CDS	425986	428213	.	-	0	Name=XP_026672499.1;ID=cds-XP_026672499.1;Dbxref=GeneID:108628733%2CGenbank:XP_026672499.1;Parent=rna-XM_026816698.1
NW_017176565.1	Gnomon	CDS	425398	425697	.	-	0	Name=XP_026672499.1;ID=cds-XP_026672499.1;Dbxref=GeneID:108628733%2CGenbank:XP_026672499.1;Parent=rna-XM_026816698.1
NW_017176565.1	Gnomon	mRNA	287491	288474	.	+	.	Name=XM_018030940.2;ID=rna-XM_018030940.2;Dbxref=GeneID:108628775%2CGenbank:XM_018030940.2;Parent=gene-LOC108628775
NW_017176565.1	Gnomon	exon	601235	602077	.	-	.	ID=exon-XM_018030851.2-10;Dbxref=GeneID:108628740%2CGenbank:XM_018030851.2;Parent=rna-XM_018030851.2
NW_017176565.1	Gnomon	exon	439813	439973	.	-	.	ID=exon-XM_026816707.1-4;Dbxref=GeneID:108628809%2CGenbank:XM_026816707.1;Parent=rna-XM_026816707.1
NW_017176565.1	Gnomon	exon	438347	438405	.	-	.	ID=exon-XM_026816707.1-5;Dbxref=GeneID:108628809%2CGenbank:XM_026816707.1;Parent=rna-XM_026816707.1
NW_017176565.1	Gnomon	exon	437654	437867	.	-	.	ID=exon-XM_026816707.1-6;Dbxref=GeneID:108628809%2CGenbank:XM_026816707.1;Parent=rna-XM_026816707.1
NW_017176565.1	Gnomon	exon	436847	437333	.	-	.	ID=exon-XM_026816707.1-7;Dbxref=GeneID:108628809%2CGenbank:XM_026816707.1;Parent=rna-XM_026816707.1
NW_017176565.1	Gnomon	exon	436566	436777	.	-	.	ID=exon-XM_026816707.1-8;Dbxref=GeneID:108628809%2CGenbank:XM_026816707.1;Parent=rna-XM_026816707.1
NW_017176565.1	Gnomon	exon	436098	436491	.	-	.	ID=exon-XM_026816707.1-9;Dbxref=GeneID:108628809%2CGenbank:XM_026816707.1;Parent=rna-XM_026816707.1
NW_017176565.1	Gnomon	exon	442630	442666	.	-	.	ID=exon-XM_026816707.1-1;Dbxref=GeneID:108628809%2CGenbank:XM_026816707.1;Parent=rna-XM_026816707.1
NW_017176565.1	Gnomon	exon	442261	442315	.	-	.	ID=exon-XM_026816707.1-2;Dbxref=GeneID:108628809%2CGenbank:XM_026816707.1;Parent=rna-XM_026816707.1
NW_017176565.1	Gnomon	exon	440199	441950	.	-	.	ID=exon-XM_026816707.1-3;Dbxref=GeneID:108628809%2CGenbank:XM_026816707.1;Parent=rna-XM_026816707.1
NW_017176565.1	Gnomon	exon	474881	475068	.	-	.	ID=exon-XM_018030952.2-4;Dbxref=GeneID:108628785%2CGenbank:XM_018030952.2;Parent=rna-XM_018030952.2
NW_017176565.1	Gnomon	exon	474518	474793	.	-	.	ID=exon-XM_018030952.2-5;Dbxref=GeneID:108628785%2CGenbank:XM_018030952.2;Parent=rna-XM_018030952.2
NW_017176565.1	Gnomon	exon	475838	475979	.	-	.	ID=exon-XM_018030952.2-1;Dbxref=GeneID:108628785%2CGenbank:XM_018030952.2;Parent=rna-XM_018030952.2
NW_017176565.1	Gnomon	exon	475522	475752	.	-	.	ID=exon-XM_018030952.2-2;Dbxref=GeneID:108628785%2CGenbank:XM_018030952.2;Parent=rna-XM_018030952.2
NW_017176565.1	Gnomon	exon	475139	475450	.	-	.	ID=exon-XM_018030952.2-3;Dbxref=GeneID:108628785%2CGenbank:XM_018030952.2;Parent=rna-XM_018030952.2
NW_017176565.1	Gnomon	exon	431621	431819	.	-	.	ID=exon-XM_018030828.2-4;Dbxref=GeneID:108628733%2CGenbank:XM_018030828.2;Parent=rna-XM_018030828.2
NW_017176565.1	Gnomon	exon	431424	431554	.	-	.	ID=exon-XM_018030828.2-5;Dbxref=GeneID:108628733%2CGenbank:XM_018030828.2;Parent=rna-XM_018030828.2
NW_017176565.1	Gnomon	exon	431001	431324	.	-	.	ID=exon-XM_018030828.2-6;Dbxref=GeneID:108628733%2CGenbank:XM_018030828.2;Parent=rna-XM_018030828.2
NW_017176565.1	Gnomon	exon	429760	429844	.	-	.	ID=exon-XM_018030828.2-7;Dbxref=GeneID:108628733%2CGenbank:XM_018030828.2;Parent=rna-XM_018030828.2
NW_017176565.1	Gnomon	exon	433636	434368	.	-	.	ID=exon-XM_018030828.2-1;Dbxref=GeneID:108628733%2CGenbank:XM_018030828.2;Parent=rna-XM_018030828.2
NW_017176565.1	Gnomon	exon	432146	432757	.	-	.	ID=exon-XM_018030828.2-2;Dbxref=GeneID:108628733%2CGenbank:XM_018030828.2;Parent=rna-XM_018030828.2
NW_017176565.1	Gnomon	exon	431901	432065	.	-	.	ID=exon-XM_018030828.2-3;Dbxref=GeneID:108628733%2CGenbank:XM_018030828.2;Parent=rna-XM_018030828.2
NW_017176565.1	Gnomon	exon	429527	429687	.	-	.	ID=exon-XM_018030828.2-8;Dbxref=GeneID:108628733%2CGenbank:XM_018030828.2;Parent=rna-XM_018030828.2
NW_017176565.1	Gnomon	exon	428938	429452	.	-	.	ID=exon-XM_018030828.2-9;Dbxref=GeneID:108628733%2CGenbank:XM_018030828.2;Parent=rna-XM_018030828.2
NW_017176565.1	Gnomon	mRNA	809339	840240	.	-	.	Name=XM_018030992.2;ID=rna-XM_018030992.2;Dbxref=GeneID:108628811%2CGenbank:XM_018030992.2;Parent=gene-LOC108628811
NW_017176565.1	Gnomon	CDS	419264	419475	.	-	0	Name=XP_026672516.1;ID=cds-XP_026672516.1;Dbxref=GeneID:108628735%2CGenbank:XP_026672516.1;Parent=rna-XM_026816715.1
NW_017176565.1	Gnomon	CDS	419044	419185	.	-	0	Name=XP_026672516.1;ID=cds-XP_026672516.1;Dbxref=GeneID:108628735%2CGenbank:XP_026672516.1;Parent=rna-XM_026816715.1
NW_017176565.1	Gnomon	CDS	418845	418978	.	-	0	Name=XP_026672516.1;ID=cds-XP_026672516.1;Dbxref=GeneID:108628735%2CGenbank:XP_026672516.1;Parent=rna-XM_026816715.1
NW_017176565.1	Gnomon	CDS	418574	418777	.	-	0	Name=XP_026672516.1;ID=cds-XP_026672516.1;Dbxref=GeneID:108628735%2CGenbank:XP_026672516.1;Parent=rna-XM_026816715.1
NW_017176565.1	Gnomon	CDS	418222	418507	.	-	0	Name=XP_026672516.1;ID=cds-XP_026672516.1;Dbxref=GeneID:108628735%2CGenbank:XP_026672516.1;Parent=rna-XM_026816715.1
NW_017176565.1	Gnomon	CDS	417844	418149	.	-	0	Name=XP_026672516.1;ID=cds-XP_026672516.1;Dbxref=GeneID:108628735%2CGenbank:XP_026672516.1;Parent=rna-XM_026816715.1
NW_017176565.1	Gnomon	CDS	434811	435248	.	+	0	Name=XP_026672517.1;ID=cds-XP_026672517.1;Dbxref=GeneID:108628810%2CGenbank:XP_026672517.1;Parent=rna-XM_026816716.1
NW_017176565.1	Gnomon	mRNA	481274	491514	.	-	.	Name=XM_018030898.2;ID=rna-XM_018030898.2;Dbxref=GeneID:108628758%2CGenbank:XM_018030898.2;Parent=gene-LOC108628758
NW_017176565.1	Gnomon	CDS	657890	657892	.	+	0	Name=XP_017886336.1;ID=cds-XP_017886336.1;Dbxref=GeneID:108628738%2CGenbank:XP_017886336.1;Parent=rna-XM_018030847.2
NW_017176565.1	Gnomon	CDS	657972	658075	.	+	0	Name=XP_017886336.1;ID=cds-XP_017886336.1;Dbxref=GeneID:108628738%2CGenbank:XP_017886336.1;Parent=rna-XM_018030847.2
NW_017176565.1	Gnomon	CDS	658155	658410	.	+	0	Name=XP_017886336.1;ID=cds-XP_017886336.1;Dbxref=GeneID:108628738%2CGenbank:XP_017886336.1;Parent=rna-XM_018030847.2
NW_017176565.1	Gnomon	CDS	658492	658571	.	+	0	Name=XP_017886336.1;ID=cds-XP_017886336.1;Dbxref=GeneID:108628738%2CGenbank:XP_017886336.1;Parent=rna-XM_018030847.2
NW_017176565.1	Gnomon	CDS	658653	658868	.	+	0	Name=XP_017886336.1;ID=cds-XP_017886336.1;Dbxref=GeneID:108628738%2CGenbank:XP_017886336.1;Parent=rna-XM_018030847.2
NW_017176565.1	Gnomon	CDS	658945	659061	.	+	0	Name=XP_017886336.1;ID=cds-XP_017886336.1;Dbxref=GeneID:108628738%2CGenbank:XP_017886336.1;Parent=rna-XM_018030847.2
NW_017176565.1	Gnomon	CDS	659134	659274	.	+	0	Name=XP_017886336.1;ID=cds-XP_017886336.1;Dbxref=GeneID:108628738%2CGenbank:XP_017886336.1;Parent=rna-XM_018030847.2
NW_017176565.1	Gnomon	CDS	659349	659523	.	+	0	Name=XP_017886336.1;ID=cds-XP_017886336.1;Dbxref=GeneID:108628738%2CGenbank:XP_017886336.1;Parent=rna-XM_018030847.2
NW_017176565.1	Gnomon	CDS	659594	659690	.	+	0	Name=XP_017886336.1;ID=cds-XP_017886336.1;Dbxref=GeneID:108628738%2CGenbank:XP_017886336.1;Parent=rna-XM_018030847.2
NW_017176565.1	Gnomon	CDS	659759	659919	.	+	0	Name=XP_017886336.1;ID=cds-XP_017886336.1;Dbxref=GeneID:108628738%2CGenbank:XP_017886336.1;Parent=rna-XM_018030847.2
NW_017176565.1	Gnomon	CDS	659981	660092	.	+	0	Name=XP_017886336.1;ID=cds-XP_017886336.1;Dbxref=GeneID:108628738%2CGenbank:XP_017886336.1;Parent=rna-XM_018030847.2
NW_017176565.1	Gnomon	CDS	660852	660859	.	+	0	Name=XP_017886336.1;ID=cds-XP_017886336.1;Dbxref=GeneID:108628738%2CGenbank:XP_017886336.1;Parent=rna-XM_018030847.2
NW_017176565.1	Gnomon	exon	429760	429844	.	-	.	ID=exon-XM_026816698.1-9;Dbxref=GeneID:108628733%2CGenbank:XM_026816698.1;Parent=rna-XM_026816698.1
NW_017176565.1	Gnomon	exon	431424	431554	.	-	.	ID=exon-XM_026816698.1-5;Dbxref=GeneID:108628733%2CGenbank:XM_026816698.1;Parent=rna-XM_026816698.1
NW_017176565.1	Gnomon	exon	431001	431324	.	-	.	ID=exon-XM_026816698.1-6;Dbxref=GeneID:108628733%2CGenbank:XM_026816698.1;Parent=rna-XM_026816698.1
NW_017176565.1	Gnomon	exon	430736	430781	.	-	.	ID=exon-XM_026816698.1-7;Dbxref=GeneID:108628733%2CGenbank:XM_026816698.1;Parent=rna-XM_026816698.1
NW_017176565.1	Gnomon	exon	430236	430282	.	-	.	ID=exon-XM_026816698.1-8;Dbxref=GeneID:108628733%2CGenbank:XM_026816698.1;Parent=rna-XM_026816698.1
NW_017176565.1	Gnomon	exon	433636	434368	.	-	.	ID=exon-XM_026816698.1-1;Dbxref=GeneID:108628733%2CGenbank:XM_026816698.1;Parent=rna-XM_026816698.1
NW_017176565.1	Gnomon	exon	432146	432757	.	-	.	ID=exon-XM_026816698.1-2;Dbxref=GeneID:108628733%2CGenbank:XM_026816698.1;Parent=rna-XM_026816698.1
NW_017176565.1	Gnomon	exon	431901	432065	.	-	.	ID=exon-XM_026816698.1-3;Dbxref=GeneID:108628733%2CGenbank:XM_026816698.1;Parent=rna-XM_026816698.1
NW_017176565.1	Gnomon	exon	431621	431819	.	-	.	ID=exon-XM_026816698.1-4;Dbxref=GeneID:108628733%2CGenbank:XM_026816698.1;Parent=rna-XM_026816698.1
NW_017176565.1	Gnomon	mRNA	462319	464081	.	-	.	Name=XM_018031008.2;ID=rna-XM_018031008.2;Dbxref=GeneID:108628819%2CGenbank:XM_018031008.2;Parent=gene-LOC108628819
NW_017176565.1	Gnomon	mRNA	309433	315848	.	+	.	Name=XM_026816731.1;ID=rna-XM_026816731.1;Dbxref=GeneID:108628710%2CGenbank:XM_026816731.1;Parent=gene-LOC108628710
NW_017176565.1	Gnomon	mRNA	339323	343954	.	-	.	Name=XM_026816733.1;ID=rna-XM_026816733.1;Dbxref=GeneID:108628814%2CGenbank:XM_026816733.1;Parent=gene-LOC108628814
NW_017176565.1	Gnomon	exon	317218	317552	.	-	.	ID=exon-XM_018030876.2-1;Dbxref=GeneID:108628749%2CGenbank:XM_018030876.2;Parent=rna-XM_018030876.2
NW_017176565.1	Gnomon	exon	316732	317138	.	-	.	ID=exon-XM_018030876.2-2;Dbxref=GeneID:108628749%2CGenbank:XM_018030876.2;Parent=rna-XM_018030876.2
NW_017176565.1	Gnomon	exon	316529	316651	.	-	.	ID=exon-XM_018030876.2-3;Dbxref=GeneID:108628749%2CGenbank:XM_018030876.2;Parent=rna-XM_018030876.2
NW_017176565.1	Gnomon	exon	316003	316448	.	-	.	ID=exon-XM_018030876.2-4;Dbxref=GeneID:108628749%2CGenbank:XM_018030876.2;Parent=rna-XM_018030876.2
NW_017176565.1	Gnomon	mRNA	809339	841829	.	-	.	Name=XM_018030991.2;ID=rna-XM_018030991.2;Dbxref=GeneID:108628811%2CGenbank:XM_018030991.2;Parent=gene-LOC108628811
NW_017176565.1	Gnomon	mRNA	30263	31508	.	-	.	Name=XM_018030897.2;ID=rna-XM_018030897.2;Dbxref=GeneID:108628757%2CGenbank:XM_018030897.2;Parent=gene-LOC108628757
NW_017176565.1	Gnomon	mRNA	463780	466098	.	+	.	Name=XM_018031009.2;ID=rna-XM_018031009.2;Dbxref=GeneID:108628820%2CGenbank:XM_018031009.2;Parent=gene-LOC108628820
NW_017176565.1	Gnomon	mRNA	338081	343273	.	-	.	Name=XM_026816732.1;ID=rna-XM_026816732.1;Dbxref=GeneID:108628814%2CGenbank:XM_026816732.1;Parent=gene-LOC108628814
NW_017176565.1	Gnomon	CDS	298017	298325	.	+	0	Name=XP_017886431.1;ID=cds-XP_017886431.1;Dbxref=GeneID:108628776%2CGenbank:XP_017886431.1;Parent=rna-XM_018030942.2
NW_017176565.1	Gnomon	exon	465169	465469	.	+	.	ID=exon-XM_018031009.2-6;Dbxref=GeneID:108628820%2CGenbank:XM_018031009.2;Parent=rna-XM_018031009.2
NW_017176565.1	Gnomon	exon	465540	465778	.	+	.	ID=exon-XM_018031009.2-7;Dbxref=GeneID:108628820%2CGenbank:XM_018031009.2;Parent=rna-XM_018031009.2
NW_017176565.1	Gnomon	exon	465857	466098	.	+	.	ID=exon-XM_018031009.2-8;Dbxref=GeneID:108628820%2CGenbank:XM_018031009.2;Parent=rna-XM_018031009.2
NW_017176565.1	Gnomon	exon	463780	463862	.	+	.	ID=exon-XM_018031009.2-1;Dbxref=GeneID:108628820%2CGenbank:XM_018031009.2;Parent=rna-XM_018031009.2
NW_017176565.1	Gnomon	exon	463935	464044	.	+	.	ID=exon-XM_018031009.2-2;Dbxref=GeneID:108628820%2CGenbank:XM_018031009.2;Parent=rna-XM_018031009.2
NW_017176565.1	Gnomon	exon	464423	464539	.	+	.	ID=exon-XM_018031009.2-3;Dbxref=GeneID:108628820%2CGenbank:XM_018031009.2;Parent=rna-XM_018031009.2
NW_017176565.1	Gnomon	exon	464621	464740	.	+	.	ID=exon-XM_018031009.2-4;Dbxref=GeneID:108628820%2CGenbank:XM_018031009.2;Parent=rna-XM_018031009.2
NW_017176565.1	Gnomon	exon	464841	465076	.	+	.	ID=exon-XM_018031009.2-5;Dbxref=GeneID:108628820%2CGenbank:XM_018031009.2;Parent=rna-XM_018031009.2
NW_017176565.1	Gnomon	CDS	599769	599796	.	-	0	Name=XP_017886337.1;ID=cds-XP_017886337.1;Dbxref=GeneID:108628739%2CGenbank:XP_017886337.1;Parent=rna-XM_018030848.2
NW_017176565.1	Gnomon	CDS	599259	599330	.	-	0	Name=XP_017886337.1;ID=cds-XP_017886337.1;Dbxref=GeneID:108628739%2CGenbank:XP_017886337.1;Parent=rna-XM_018030848.2
NW_017176565.1	Gnomon	CDS	598792	599154	.	-	0	Name=XP_017886337.1;ID=cds-XP_017886337.1;Dbxref=GeneID:108628739%2CGenbank:XP_017886337.1;Parent=rna-XM_018030848.2
NW_017176565.1	Gnomon	CDS	598306	598723	.	-	0	Name=XP_017886337.1;ID=cds-XP_017886337.1;Dbxref=GeneID:108628739%2CGenbank:XP_017886337.1;Parent=rna-XM_018030848.2
NW_017176565.1	Gnomon	CDS	598023	598221	.	-	0	Name=XP_017886337.1;ID=cds-XP_017886337.1;Dbxref=GeneID:108628739%2CGenbank:XP_017886337.1;Parent=rna-XM_018030848.2
NW_017176565.1	Gnomon	CDS	597813	597929	.	-	0	Name=XP_017886337.1;ID=cds-XP_017886337.1;Dbxref=GeneID:108628739%2CGenbank:XP_017886337.1;Parent=rna-XM_018030848.2
NW_017176565.1	Gnomon	exon	489943	490023	.	-	.	ID=exon-XM_018030899.2-2;Dbxref=GeneID:108628758%2CGenbank:XM_018030899.2;Parent=rna-XM_018030899.2
NW_017176565.1	Gnomon	exon	489430	489723	.	-	.	ID=exon-XM_018030899.2-3;Dbxref=GeneID:108628758%2CGenbank:XM_018030899.2;Parent=rna-XM_018030899.2
NW_017176565.1	Gnomon	exon	489215	489356	.	-	.	ID=exon-XM_018030899.2-4;Dbxref=GeneID:108628758%2CGenbank:XM_018030899.2;Parent=rna-XM_018030899.2
NW_017176565.1	Gnomon	exon	489032	489151	.	-	.	ID=exon-XM_018030899.2-5;Dbxref=GeneID:108628758%2CGenbank:XM_018030899.2;Parent=rna-XM_018030899.2
NW_017176565.1	Gnomon	exon	491408	491514	.	-	.	ID=exon-XM_018030899.2-1;Dbxref=GeneID:108628758%2CGenbank:XM_018030899.2;Parent=rna-XM_018030899.2
NW_017176565.1	Gnomon	exon	488667	488932	.	-	.	ID=exon-XM_018030899.2-6;Dbxref=GeneID:108628758%2CGenbank:XM_018030899.2;Parent=rna-XM_018030899.2
NW_017176565.1	Gnomon	exon	488483	488592	.	-	.	ID=exon-XM_018030899.2-7;Dbxref=GeneID:108628758%2CGenbank:XM_018030899.2;Parent=rna-XM_018030899.2
NW_017176565.1	Gnomon	exon	487697	488398	.	-	.	ID=exon-XM_018030899.2-8;Dbxref=GeneID:108628758%2CGenbank:XM_018030899.2;Parent=rna-XM_018030899.2
NW_017176565.1	Gnomon	exon	486743	486934	.	-	.	ID=exon-XM_018030899.2-9;Dbxref=GeneID:108628758%2CGenbank:XM_018030899.2;Parent=rna-XM_018030899.2
NW_017176565.1	Gnomon	mRNA	169365	181228	.	+	.	Name=XM_026816734.1;ID=rna-XM_026816734.1;Dbxref=GeneID:108628763%2CGenbank:XM_026816734.1;Parent=gene-LOC108628763
NW_017176565.1	Gnomon	exon	176621	176751	.	+	.	ID=exon-XM_026816737.1-10;Dbxref=GeneID:108628763%2CGenbank:XM_026816737.1;Parent=rna-XM_026816737.1
NW_017176565.1	Gnomon	exon	176832	177074	.	+	.	ID=exon-XM_026816737.1-11;Dbxref=GeneID:108628763%2CGenbank:XM_026816737.1;Parent=rna-XM_026816737.1
NW_017176565.1	Gnomon	exon	177173	177321	.	+	.	ID=exon-XM_026816737.1-12;Dbxref=GeneID:108628763%2CGenbank:XM_026816737.1;Parent=rna-XM_026816737.1
NW_017176565.1	Gnomon	exon	177412	181228	.	+	.	ID=exon-XM_026816737.1-13;Dbxref=GeneID:108628763%2CGenbank:XM_026816737.1;Parent=rna-XM_026816737.1
NW_017176565.1	Gnomon	exon	298339	298621	.	-	.	ID=exon-XM_018030928.2-9;Dbxref=GeneID:108628770%2CGenbank:XM_018030928.2;Parent=rna-XM_018030928.2
NW_017176565.1	Gnomon	exon	298933	299115	.	-	.	ID=exon-XM_018030928.2-7;Dbxref=GeneID:108628770%2CGenbank:XM_018030928.2;Parent=rna-XM_018030928.2
NW_017176565.1	Gnomon	exon	298711	298846	.	-	.	ID=exon-XM_018030928.2-8;Dbxref=GeneID:108628770%2CGenbank:XM_018030928.2;Parent=rna-XM_018030928.2
NW_017176565.1	Gnomon	exon	294583	294792	.	-	.	ID=exon-XM_026816751.1-3;Dbxref=GeneID:108628772%2CGenbank:XM_026816751.1;Parent=rna-XM_026816751.1
NW_017176565.1	Gnomon	exon	300837	301529	.	-	.	ID=exon-XM_018030928.2-1;Dbxref=GeneID:108628770%2CGenbank:XM_018030928.2;Parent=rna-XM_018030928.2
NW_017176565.1	Gnomon	exon	293308	294239	.	-	.	ID=exon-XM_026816751.1-4;Dbxref=GeneID:108628772%2CGenbank:XM_026816751.1;Parent=rna-XM_026816751.1
NW_017176565.1	Gnomon	exon	300365	300479	.	-	.	ID=exon-XM_018030928.2-2;Dbxref=GeneID:108628770%2CGenbank:XM_018030928.2;Parent=rna-XM_018030928.2
NW_017176565.1	Gnomon	exon	299447	299617	.	-	.	ID=exon-XM_018030928.2-5;Dbxref=GeneID:108628770%2CGenbank:XM_018030928.2;Parent=rna-XM_018030928.2
NW_017176565.1	Gnomon	exon	299233	299358	.	-	.	ID=exon-XM_018030928.2-6;Dbxref=GeneID:108628770%2CGenbank:XM_018030928.2;Parent=rna-XM_018030928.2
NW_017176565.1	Gnomon	exon	295391	295696	.	-	.	ID=exon-XM_026816751.1-1;Dbxref=GeneID:108628772%2CGenbank:XM_026816751.1;Parent=rna-XM_026816751.1
NW_017176565.1	Gnomon	exon	300089	300189	.	-	.	ID=exon-XM_018030928.2-3;Dbxref=GeneID:108628770%2CGenbank:XM_018030928.2;Parent=rna-XM_018030928.2
NW_017176565.1	Gnomon	exon	294876	294924	.	-	.	ID=exon-XM_026816751.1-2;Dbxref=GeneID:108628772%2CGenbank:XM_026816751.1;Parent=rna-XM_026816751.1
NW_017176565.1	Gnomon	exon	299762	299968	.	-	.	ID=exon-XM_018030928.2-4;Dbxref=GeneID:108628770%2CGenbank:XM_018030928.2;Parent=rna-XM_018030928.2
NW_017176565.1	Gnomon	mRNA	846991	849118	.	-	.	Name=XM_018030994.2;ID=rna-XM_018030994.2;Dbxref=GeneID:108628812%2CGenbank:XM_018030994.2;Parent=gene-LOC108628812
NW_017176565.1	Gnomon	mRNA	683014	683968	.	+	.	Name=XM_018031006.2;ID=rna-XM_018031006.2;Dbxref=GeneID:108628817%2CGenbank:XM_018031006.2;Parent=gene-LOC108628817
NW_017176565.1	Gnomon	CDS	683995	683997	.	+	0	Name=XP_026672519.1;ID=cds-XP_026672519.1;Dbxref=GeneID:108628815%2CGenbank:XP_026672519.1;Parent=rna-XM_026816718.1
NW_017176565.1	Gnomon	CDS	703033	703296	.	+	0	Name=XP_026672519.1;ID=cds-XP_026672519.1;Dbxref=GeneID:108628815%2CGenbank:XP_026672519.1;Parent=rna-XM_026816718.1
NW_017176565.1	Gnomon	CDS	703376	703624	.	+	0	Name=XP_026672519.1;ID=cds-XP_026672519.1;Dbxref=GeneID:108628815%2CGenbank:XP_026672519.1;Parent=rna-XM_026816718.1
NW_017176565.1	Gnomon	CDS	703708	704337	.	+	0	Name=XP_026672519.1;ID=cds-XP_026672519.1;Dbxref=GeneID:108628815%2CGenbank:XP_026672519.1;Parent=rna-XM_026816718.1
NW_017176565.1	Gnomon	CDS	704504	704911	.	+	0	Name=XP_026672519.1;ID=cds-XP_026672519.1;Dbxref=GeneID:108628815%2CGenbank:XP_026672519.1;Parent=rna-XM_026816718.1
NW_017176565.1	Gnomon	exon	370111	370263	.	-	.	ID=exon-XM_018030839.2-10;Dbxref=GeneID:108628734%2CGenbank:XM_018030839.2;Parent=rna-XM_018030839.2
NW_017176565.1	Gnomon	exon	362045	362161	.	-	.	ID=exon-XM_018030839.2-13;Dbxref=GeneID:108628734%2CGenbank:XM_018030839.2;Parent=rna-XM_018030839.2
NW_017176565.1	Gnomon	exon	359299	361805	.	-	.	ID=exon-XM_018030839.2-14;Dbxref=GeneID:108628734%2CGenbank:XM_018030839.2;Parent=rna-XM_018030839.2
NW_017176565.1	Gnomon	exon	369642	369856	.	-	.	ID=exon-XM_018030839.2-11;Dbxref=GeneID:108628734%2CGenbank:XM_018030839.2;Parent=rna-XM_018030839.2
NW_017176565.1	Gnomon	exon	366588	366638	.	-	.	ID=exon-XM_018030839.2-12;Dbxref=GeneID:108628734%2CGenbank:XM_018030839.2;Parent=rna-XM_018030839.2
NW_017176565.1	Gnomon	mRNA	166905	181228	.	+	.	Name=XM_026816735.1;ID=rna-XM_026816735.1;Dbxref=GeneID:108628763%2CGenbank:XM_026816735.1;Parent=gene-LOC108628763
NW_017176565.1	Gnomon	mRNA	458246	462295	.	+	.	Name=XM_018031007.2;ID=rna-XM_018031007.2;Dbxref=GeneID:108628818%2CGenbank:XM_018031007.2;Parent=gene-LOC108628818
NW_017176565.1	Gnomon	CDS	197535	197621	.	-	0	Name=XP_017886433.1;ID=cds-XP_017886433.1;Dbxref=GeneID:108628778%2CGenbank:XP_017886433.1;Parent=rna-XM_018030944.2
NW_017176565.1	Gnomon	CDS	197281	197458	.	-	0	Name=XP_017886433.1;ID=cds-XP_017886433.1;Dbxref=GeneID:108628778%2CGenbank:XP_017886433.1;Parent=rna-XM_018030944.2
NW_017176565.1	Gnomon	CDS	196406	197202	.	-	0	Name=XP_017886433.1;ID=cds-XP_017886433.1;Dbxref=GeneID:108628778%2CGenbank:XP_017886433.1;Parent=rna-XM_018030944.2
NW_017176565.1	Gnomon	CDS	196137	196346	.	-	0	Name=XP_017886433.1;ID=cds-XP_017886433.1;Dbxref=GeneID:108628778%2CGenbank:XP_017886433.1;Parent=rna-XM_018030944.2
NW_017176565.1	Gnomon	CDS	195913	196051	.	-	0	Name=XP_017886433.1;ID=cds-XP_017886433.1;Dbxref=GeneID:108628778%2CGenbank:XP_017886433.1;Parent=rna-XM_018030944.2
NW_017176565.1	Gnomon	CDS	195739	195856	.	-	0	Name=XP_017886433.1;ID=cds-XP_017886433.1;Dbxref=GeneID:108628778%2CGenbank:XP_017886433.1;Parent=rna-XM_018030944.2
NW_017176565.1	Gnomon	CDS	195538	195680	.	-	0	Name=XP_017886433.1;ID=cds-XP_017886433.1;Dbxref=GeneID:108628778%2CGenbank:XP_017886433.1;Parent=rna-XM_018030944.2
NW_017176565.1	Gnomon	CDS	195299	195471	.	-	0	Name=XP_017886433.1;ID=cds-XP_017886433.1;Dbxref=GeneID:108628778%2CGenbank:XP_017886433.1;Parent=rna-XM_018030944.2
NW_017176565.1	Gnomon	CDS	195060	195236	.	-	0	Name=XP_017886433.1;ID=cds-XP_017886433.1;Dbxref=GeneID:108628778%2CGenbank:XP_017886433.1;Parent=rna-XM_018030944.2
NW_017176565.1	Gnomon	CDS	194708	194996	.	-	0	Name=XP_017886433.1;ID=cds-XP_017886433.1;Dbxref=GeneID:108628778%2CGenbank:XP_017886433.1;Parent=rna-XM_018030944.2
NW_017176565.1	Gnomon	CDS	194468	194630	.	-	0	Name=XP_017886433.1;ID=cds-XP_017886433.1;Dbxref=GeneID:108628778%2CGenbank:XP_017886433.1;Parent=rna-XM_018030944.2
NW_017176565.1	Gnomon	CDS	193997	194384	.	-	0	Name=XP_017886433.1;ID=cds-XP_017886433.1;Dbxref=GeneID:108628778%2CGenbank:XP_017886433.1;Parent=rna-XM_018030944.2
NW_017176565.1	Gnomon	CDS	193748	193883	.	-	0	Name=XP_017886433.1;ID=cds-XP_017886433.1;Dbxref=GeneID:108628778%2CGenbank:XP_017886433.1;Parent=rna-XM_018030944.2
NW_017176565.1	Gnomon	CDS	193498	193665	.	-	0	Name=XP_017886433.1;ID=cds-XP_017886433.1;Dbxref=GeneID:108628778%2CGenbank:XP_017886433.1;Parent=rna-XM_018030944.2
NW_017176565.1	Gnomon	CDS	193213	193436	.	-	0	Name=XP_017886433.1;ID=cds-XP_017886433.1;Dbxref=GeneID:108628778%2CGenbank:XP_017886433.1;Parent=rna-XM_018030944.2
NW_017176565.1	Gnomon	CDS	192915	193134	.	-	0	Name=XP_017886433.1;ID=cds-XP_017886433.1;Dbxref=GeneID:108628778%2CGenbank:XP_017886433.1;Parent=rna-XM_018030944.2
NW_017176565.1	Gnomon	CDS	192645	192849	.	-	0	Name=XP_017886433.1;ID=cds-XP_017886433.1;Dbxref=GeneID:108628778%2CGenbank:XP_017886433.1;Parent=rna-XM_018030944.2
NW_017176565.1	Gnomon	CDS	192390	192567	.	-	0	Name=XP_017886433.1;ID=cds-XP_017886433.1;Dbxref=GeneID:108628778%2CGenbank:XP_017886433.1;Parent=rna-XM_018030944.2
NW_017176565.1	Gnomon	CDS	186523	192316	.	-	0	Name=XP_017886433.1;ID=cds-XP_017886433.1;Dbxref=GeneID:108628778%2CGenbank:XP_017886433.1;Parent=rna-XM_018030944.2
NW_017176565.1	Gnomon	CDS	186047	186451	.	-	0	Name=XP_017886433.1;ID=cds-XP_017886433.1;Dbxref=GeneID:108628778%2CGenbank:XP_017886433.1;Parent=rna-XM_018030944.2
NW_017176565.1	Gnomon	CDS	185799	185975	.	-	0	Name=XP_017886433.1;ID=cds-XP_017886433.1;Dbxref=GeneID:108628778%2CGenbank:XP_017886433.1;Parent=rna-XM_018030944.2
NW_017176565.1	Gnomon	CDS	185545	185715	.	-	0	Name=XP_017886433.1;ID=cds-XP_017886433.1;Dbxref=GeneID:108628778%2CGenbank:XP_017886433.1;Parent=rna-XM_018030944.2
NW_017176565.1	Gnomon	CDS	185272	185465	.	-	0	Name=XP_017886433.1;ID=cds-XP_017886433.1;Dbxref=GeneID:108628778%2CGenbank:XP_017886433.1;Parent=rna-XM_018030944.2
NW_017176565.1	Gnomon	CDS	184866	185207	.	-	0	Name=XP_017886433.1;ID=cds-XP_017886433.1;Dbxref=GeneID:108628778%2CGenbank:XP_017886433.1;Parent=rna-XM_018030944.2
NW_017176565.1	Gnomon	CDS	184551	184781	.	-	0	Name=XP_017886433.1;ID=cds-XP_017886433.1;Dbxref=GeneID:108628778%2CGenbank:XP_017886433.1;Parent=rna-XM_018030944.2
NW_017176565.1	Gnomon	CDS	683995	683997	.	+	0	Name=XP_026672518.1;ID=cds-XP_026672518.1;Dbxref=GeneID:108628815%2CGenbank:XP_026672518.1;Parent=rna-XM_026816717.1
NW_017176565.1	Gnomon	CDS	703033	703296	.	+	0	Name=XP_026672518.1;ID=cds-XP_026672518.1;Dbxref=GeneID:108628815%2CGenbank:XP_026672518.1;Parent=rna-XM_026816717.1
NW_017176565.1	Gnomon	CDS	703376	703624	.	+	0	Name=XP_026672518.1;ID=cds-XP_026672518.1;Dbxref=GeneID:108628815%2CGenbank:XP_026672518.1;Parent=rna-XM_026816717.1
NW_017176565.1	Gnomon	CDS	703708	704337	.	+	0	Name=XP_026672518.1;ID=cds-XP_026672518.1;Dbxref=GeneID:108628815%2CGenbank:XP_026672518.1;Parent=rna-XM_026816717.1
NW_017176565.1	Gnomon	CDS	704504	704911	.	+	0	Name=XP_026672518.1;ID=cds-XP_026672518.1;Dbxref=GeneID:108628815%2CGenbank:XP_026672518.1;Parent=rna-XM_026816717.1
NW_017176565.1	Gnomon	CDS	604226	604380	.	-	0	Name=XP_017886339.1;ID=cds-XP_017886339.1;Dbxref=GeneID:108628740%2CGenbank:XP_017886339.1;Parent=rna-XM_018030850.2
NW_017176565.1	Gnomon	CDS	603363	603533	.	-	0	Name=XP_017886339.1;ID=cds-XP_017886339.1;Dbxref=GeneID:108628740%2CGenbank:XP_017886339.1;Parent=rna-XM_018030850.2
NW_017176565.1	Gnomon	CDS	602861	603059	.	-	0	Name=XP_017886339.1;ID=cds-XP_017886339.1;Dbxref=GeneID:108628740%2CGenbank:XP_017886339.1;Parent=rna-XM_018030850.2
NW_017176565.1	Gnomon	CDS	602645	602770	.	-	0	Name=XP_017886339.1;ID=cds-XP_017886339.1;Dbxref=GeneID:108628740%2CGenbank:XP_017886339.1;Parent=rna-XM_018030850.2
NW_017176565.1	Gnomon	CDS	602488	602554	.	-	0	Name=XP_017886339.1;ID=cds-XP_017886339.1;Dbxref=GeneID:108628740%2CGenbank:XP_017886339.1;Parent=rna-XM_018030850.2
NW_017176565.1	Gnomon	CDS	602316	602415	.	-	0	Name=XP_017886339.1;ID=cds-XP_017886339.1;Dbxref=GeneID:108628740%2CGenbank:XP_017886339.1;Parent=rna-XM_018030850.2
NW_017176565.1	Gnomon	CDS	602194	602241	.	-	0	Name=XP_017886339.1;ID=cds-XP_017886339.1;Dbxref=GeneID:108628740%2CGenbank:XP_017886339.1;Parent=rna-XM_018030850.2
NW_017176565.1	Gnomon	CDS	601963	602077	.	-	0	Name=XP_017886339.1;ID=cds-XP_017886339.1;Dbxref=GeneID:108628740%2CGenbank:XP_017886339.1;Parent=rna-XM_018030850.2
NW_017176565.1	Gnomon	mRNA	481274	491514	.	-	.	Name=XM_018030899.2;ID=rna-XM_018030899.2;Dbxref=GeneID:108628758%2CGenbank:XM_018030899.2;Parent=gene-LOC108628758
NW_017176565.1	Gnomon	exon	359299	361805	.	-	.	ID=exon-XM_026816711.1-14;Dbxref=GeneID:108628734%2CGenbank:XM_026816711.1;Parent=rna-XM_026816711.1
NW_017176565.1	Gnomon	exon	366588	366638	.	-	.	ID=exon-XM_026816711.1-12;Dbxref=GeneID:108628734%2CGenbank:XM_026816711.1;Parent=rna-XM_026816711.1
NW_017176565.1	Gnomon	exon	362045	362161	.	-	.	ID=exon-XM_026816711.1-13;Dbxref=GeneID:108628734%2CGenbank:XM_026816711.1;Parent=rna-XM_026816711.1
NW_017176565.1	Gnomon	exon	370111	370263	.	-	.	ID=exon-XM_026816711.1-10;Dbxref=GeneID:108628734%2CGenbank:XM_026816711.1;Parent=rna-XM_026816711.1
NW_017176565.1	Gnomon	exon	369642	369856	.	-	.	ID=exon-XM_026816711.1-11;Dbxref=GeneID:108628734%2CGenbank:XM_026816711.1;Parent=rna-XM_026816711.1
NW_017176565.1	Gnomon	CDS	386230	386390	.	-	0	Name=XP_026672512.1;ID=cds-XP_026672512.1;Dbxref=GeneID:108628734%2CGenbank:XP_026672512.1;Parent=rna-XM_026816711.1
NW_017176565.1	Gnomon	CDS	384615	384865	.	-	0	Name=XP_026672512.1;ID=cds-XP_026672512.1;Dbxref=GeneID:108628734%2CGenbank:XP_026672512.1;Parent=rna-XM_026816711.1
NW_017176565.1	Gnomon	CDS	377472	377536	.	-	0	Name=XP_026672512.1;ID=cds-XP_026672512.1;Dbxref=GeneID:108628734%2CGenbank:XP_026672512.1;Parent=rna-XM_026816711.1
NW_017176565.1	Gnomon	CDS	377042	377262	.	-	0	Name=XP_026672512.1;ID=cds-XP_026672512.1;Dbxref=GeneID:108628734%2CGenbank:XP_026672512.1;Parent=rna-XM_026816711.1
NW_017176565.1	Gnomon	CDS	375973	376055	.	-	0	Name=XP_026672512.1;ID=cds-XP_026672512.1;Dbxref=GeneID:108628734%2CGenbank:XP_026672512.1;Parent=rna-XM_026816711.1
NW_017176565.1	Gnomon	CDS	375640	375780	.	-	0	Name=XP_026672512.1;ID=cds-XP_026672512.1;Dbxref=GeneID:108628734%2CGenbank:XP_026672512.1;Parent=rna-XM_026816711.1
NW_017176565.1	Gnomon	CDS	372003	372095	.	-	0	Name=XP_026672512.1;ID=cds-XP_026672512.1;Dbxref=GeneID:108628734%2CGenbank:XP_026672512.1;Parent=rna-XM_026816711.1
NW_017176565.1	Gnomon	CDS	370111	370263	.	-	0	Name=XP_026672512.1;ID=cds-XP_026672512.1;Dbxref=GeneID:108628734%2CGenbank:XP_026672512.1;Parent=rna-XM_026816711.1
NW_017176565.1	Gnomon	CDS	369642	369856	.	-	0	Name=XP_026672512.1;ID=cds-XP_026672512.1;Dbxref=GeneID:108628734%2CGenbank:XP_026672512.1;Parent=rna-XM_026816711.1
NW_017176565.1	Gnomon	CDS	366588	366638	.	-	0	Name=XP_026672512.1;ID=cds-XP_026672512.1;Dbxref=GeneID:108628734%2CGenbank:XP_026672512.1;Parent=rna-XM_026816711.1
NW_017176565.1	Gnomon	CDS	362045	362161	.	-	0	Name=XP_026672512.1;ID=cds-XP_026672512.1;Dbxref=GeneID:108628734%2CGenbank:XP_026672512.1;Parent=rna-XM_026816711.1
NW_017176565.1	Gnomon	CDS	361674	361805	.	-	0	Name=XP_026672512.1;ID=cds-XP_026672512.1;Dbxref=GeneID:108628734%2CGenbank:XP_026672512.1;Parent=rna-XM_026816711.1
NW_017176565.1	Gnomon	exon	647962	648036	.	+	.	ID=exon-XM_018030853.2-4;Dbxref=GeneID:108628741%2CGenbank:XM_018030853.2;Parent=rna-XM_018030853.2
NW_017176565.1	Gnomon	exon	650474	650702	.	+	.	ID=exon-XM_018030853.2-5;Dbxref=GeneID:108628741%2CGenbank:XM_018030853.2;Parent=rna-XM_018030853.2
NW_017176565.1	Gnomon	exon	653265	655738	.	+	.	ID=exon-XM_018030853.2-6;Dbxref=GeneID:108628741%2CGenbank:XM_018030853.2;Parent=rna-XM_018030853.2
NW_017176565.1	Gnomon	exon	643571	645017	.	+	.	ID=exon-XM_018030853.2-1;Dbxref=GeneID:108628741%2CGenbank:XM_018030853.2;Parent=rna-XM_018030853.2
NW_017176565.1	Gnomon	exon	645285	645451	.	+	.	ID=exon-XM_018030853.2-2;Dbxref=GeneID:108628741%2CGenbank:XM_018030853.2;Parent=rna-XM_018030853.2
NW_017176565.1	Gnomon	exon	646827	647044	.	+	.	ID=exon-XM_018030853.2-3;Dbxref=GeneID:108628741%2CGenbank:XM_018030853.2;Parent=rna-XM_018030853.2
NW_017176565.1	Gnomon	CDS	197535	197621	.	-	0	Name=XP_017886434.1;ID=cds-XP_017886434.1;Dbxref=GeneID:108628778%2CGenbank:XP_017886434.1;Parent=rna-XM_018030945.2
NW_017176565.1	Gnomon	CDS	197281	197458	.	-	0	Name=XP_017886434.1;ID=cds-XP_017886434.1;Dbxref=GeneID:108628778%2CGenbank:XP_017886434.1;Parent=rna-XM_018030945.2
NW_017176565.1	Gnomon	CDS	196406	197202	.	-	0	Name=XP_017886434.1;ID=cds-XP_017886434.1;Dbxref=GeneID:108628778%2CGenbank:XP_017886434.1;Parent=rna-XM_018030945.2
NW_017176565.1	Gnomon	CDS	196137	196346	.	-	0	Name=XP_017886434.1;ID=cds-XP_017886434.1;Dbxref=GeneID:108628778%2CGenbank:XP_017886434.1;Parent=rna-XM_018030945.2
NW_017176565.1	Gnomon	CDS	195913	196051	.	-	0	Name=XP_017886434.1;ID=cds-XP_017886434.1;Dbxref=GeneID:108628778%2CGenbank:XP_017886434.1;Parent=rna-XM_018030945.2
NW_017176565.1	Gnomon	CDS	195739	195856	.	-	0	Name=XP_017886434.1;ID=cds-XP_017886434.1;Dbxref=GeneID:108628778%2CGenbank:XP_017886434.1;Parent=rna-XM_018030945.2
NW_017176565.1	Gnomon	CDS	195538	195680	.	-	0	Name=XP_017886434.1;ID=cds-XP_017886434.1;Dbxref=GeneID:108628778%2CGenbank:XP_017886434.1;Parent=rna-XM_018030945.2
NW_017176565.1	Gnomon	CDS	195299	195471	.	-	0	Name=XP_017886434.1;ID=cds-XP_017886434.1;Dbxref=GeneID:108628778%2CGenbank:XP_017886434.1;Parent=rna-XM_018030945.2
NW_017176565.1	Gnomon	CDS	195060	195236	.	-	0	Name=XP_017886434.1;ID=cds-XP_017886434.1;Dbxref=GeneID:108628778%2CGenbank:XP_017886434.1;Parent=rna-XM_018030945.2
NW_017176565.1	Gnomon	CDS	194708	194996	.	-	0	Name=XP_017886434.1;ID=cds-XP_017886434.1;Dbxref=GeneID:108628778%2CGenbank:XP_017886434.1;Parent=rna-XM_018030945.2
NW_017176565.1	Gnomon	CDS	194468	194630	.	-	0	Name=XP_017886434.1;ID=cds-XP_017886434.1;Dbxref=GeneID:108628778%2CGenbank:XP_017886434.1;Parent=rna-XM_018030945.2
NW_017176565.1	Gnomon	CDS	193997	194384	.	-	0	Name=XP_017886434.1;ID=cds-XP_017886434.1;Dbxref=GeneID:108628778%2CGenbank:XP_017886434.1;Parent=rna-XM_018030945.2
NW_017176565.1	Gnomon	CDS	193748	193883	.	-	0	Name=XP_017886434.1;ID=cds-XP_017886434.1;Dbxref=GeneID:108628778%2CGenbank:XP_017886434.1;Parent=rna-XM_018030945.2
NW_017176565.1	Gnomon	CDS	193498	193665	.	-	0	Name=XP_017886434.1;ID=cds-XP_017886434.1;Dbxref=GeneID:108628778%2CGenbank:XP_017886434.1;Parent=rna-XM_018030945.2
NW_017176565.1	Gnomon	CDS	193213	193436	.	-	0	Name=XP_017886434.1;ID=cds-XP_017886434.1;Dbxref=GeneID:108628778%2CGenbank:XP_017886434.1;Parent=rna-XM_018030945.2
NW_017176565.1	Gnomon	CDS	192915	193134	.	-	0	Name=XP_017886434.1;ID=cds-XP_017886434.1;Dbxref=GeneID:108628778%2CGenbank:XP_017886434.1;Parent=rna-XM_018030945.2
NW_017176565.1	Gnomon	CDS	192645	192849	.	-	0	Name=XP_017886434.1;ID=cds-XP_017886434.1;Dbxref=GeneID:108628778%2CGenbank:XP_017886434.1;Parent=rna-XM_018030945.2
NW_017176565.1	Gnomon	CDS	192390	192567	.	-	0	Name=XP_017886434.1;ID=cds-XP_017886434.1;Dbxref=GeneID:108628778%2CGenbank:XP_017886434.1;Parent=rna-XM_018030945.2
NW_017176565.1	Gnomon	CDS	186523	192316	.	-	0	Name=XP_017886434.1;ID=cds-XP_017886434.1;Dbxref=GeneID:108628778%2CGenbank:XP_017886434.1;Parent=rna-XM_018030945.2
NW_017176565.1	Gnomon	CDS	186047	186451	.	-	0	Name=XP_017886434.1;ID=cds-XP_017886434.1;Dbxref=GeneID:108628778%2CGenbank:XP_017886434.1;Parent=rna-XM_018030945.2
NW_017176565.1	Gnomon	CDS	185799	185975	.	-	0	Name=XP_017886434.1;ID=cds-XP_017886434.1;Dbxref=GeneID:108628778%2CGenbank:XP_017886434.1;Parent=rna-XM_018030945.2
NW_017176565.1	Gnomon	CDS	185545	185715	.	-	0	Name=XP_017886434.1;ID=cds-XP_017886434.1;Dbxref=GeneID:108628778%2CGenbank:XP_017886434.1;Parent=rna-XM_018030945.2
NW_017176565.1	Gnomon	CDS	185272	185465	.	-	0	Name=XP_017886434.1;ID=cds-XP_017886434.1;Dbxref=GeneID:108628778%2CGenbank:XP_017886434.1;Parent=rna-XM_018030945.2
NW_017176565.1	Gnomon	CDS	184866	185207	.	-	0	Name=XP_017886434.1;ID=cds-XP_017886434.1;Dbxref=GeneID:108628778%2CGenbank:XP_017886434.1;Parent=rna-XM_018030945.2
NW_017176565.1	Gnomon	CDS	184551	184781	.	-	0	Name=XP_017886434.1;ID=cds-XP_017886434.1;Dbxref=GeneID:108628778%2CGenbank:XP_017886434.1;Parent=rna-XM_018030945.2
NW_017176565.1	Gnomon	mRNA	338081	343950	.	-	.	Name=XM_018030996.2;ID=rna-XM_018030996.2;Dbxref=GeneID:108628814%2CGenbank:XM_018030996.2;Parent=gene-LOC108628814
NW_017176565.1	Gnomon	mRNA	601235	605732	.	-	.	Name=XM_018030850.2;ID=rna-XM_018030850.2;Dbxref=GeneID:108628740%2CGenbank:XM_018030850.2;Parent=gene-LOC108628740
NW_017176565.1	Gnomon	CDS	439813	439869	.	-	0	Name=XP_026672511.1;ID=cds-XP_026672511.1;Dbxref=GeneID:108628809%2CGenbank:XP_026672511.1;Parent=rna-XM_026816710.1
NW_017176565.1	Gnomon	CDS	438347	438405	.	-	0	Name=XP_026672511.1;ID=cds-XP_026672511.1;Dbxref=GeneID:108628809%2CGenbank:XP_026672511.1;Parent=rna-XM_026816710.1
NW_017176565.1	Gnomon	CDS	437654	437867	.	-	0	Name=XP_026672511.1;ID=cds-XP_026672511.1;Dbxref=GeneID:108628809%2CGenbank:XP_026672511.1;Parent=rna-XM_026816710.1
NW_017176565.1	Gnomon	CDS	436847	437333	.	-	0	Name=XP_026672511.1;ID=cds-XP_026672511.1;Dbxref=GeneID:108628809%2CGenbank:XP_026672511.1;Parent=rna-XM_026816710.1
NW_017176565.1	Gnomon	CDS	436557	436777	.	-	0	Name=XP_026672511.1;ID=cds-XP_026672511.1;Dbxref=GeneID:108628809%2CGenbank:XP_026672511.1;Parent=rna-XM_026816710.1
NW_017176565.1	Gnomon	CDS	436098	436491	.	-	0	Name=XP_026672511.1;ID=cds-XP_026672511.1;Dbxref=GeneID:108628809%2CGenbank:XP_026672511.1;Parent=rna-XM_026816710.1
NW_017176565.1	Gnomon	CDS	435909	436018	.	-	0	Name=XP_026672511.1;ID=cds-XP_026672511.1;Dbxref=GeneID:108628809%2CGenbank:XP_026672511.1;Parent=rna-XM_026816710.1
NW_017176565.1	Gnomon	exon	488667	488932	.	-	.	ID=exon-XM_026816675.1-6;Dbxref=GeneID:108628758%2CGenbank:XM_026816675.1;Parent=rna-XM_026816675.1
NW_017176565.1	Gnomon	exon	488483	488592	.	-	.	ID=exon-XM_026816675.1-7;Dbxref=GeneID:108628758%2CGenbank:XM_026816675.1;Parent=rna-XM_026816675.1
NW_017176565.1	Gnomon	exon	487697	488398	.	-	.	ID=exon-XM_026816675.1-8;Dbxref=GeneID:108628758%2CGenbank:XM_026816675.1;Parent=rna-XM_026816675.1
NW_017176565.1	Gnomon	exon	486743	486934	.	-	.	ID=exon-XM_026816675.1-9;Dbxref=GeneID:108628758%2CGenbank:XM_026816675.1;Parent=rna-XM_026816675.1
NW_017176565.1	Gnomon	exon	491262	491401	.	-	.	ID=exon-XM_026816675.1-1;Dbxref=GeneID:108628758%2CGenbank:XM_026816675.1;Parent=rna-XM_026816675.1
NW_017176565.1	Gnomon	exon	489943	490023	.	-	.	ID=exon-XM_026816675.1-2;Dbxref=GeneID:108628758%2CGenbank:XM_026816675.1;Parent=rna-XM_026816675.1
NW_017176565.1	Gnomon	exon	489430	489723	.	-	.	ID=exon-XM_026816675.1-3;Dbxref=GeneID:108628758%2CGenbank:XM_026816675.1;Parent=rna-XM_026816675.1
NW_017176565.1	Gnomon	exon	489215	489356	.	-	.	ID=exon-XM_026816675.1-4;Dbxref=GeneID:108628758%2CGenbank:XM_026816675.1;Parent=rna-XM_026816675.1
NW_017176565.1	Gnomon	exon	489032	489151	.	-	.	ID=exon-XM_026816675.1-5;Dbxref=GeneID:108628758%2CGenbank:XM_026816675.1;Parent=rna-XM_026816675.1
NW_017176565.1	Gnomon	exon	429527	429687	.	-	.	ID=exon-XM_026816701.1-10;Dbxref=GeneID:108628733%2CGenbank:XM_026816701.1;Parent=rna-XM_026816701.1
NW_017176565.1	Gnomon	exon	428938	429452	.	-	.	ID=exon-XM_026816701.1-11;Dbxref=GeneID:108628733%2CGenbank:XM_026816701.1;Parent=rna-XM_026816701.1
NW_017176565.1	Gnomon	exon	428319	428860	.	-	.	ID=exon-XM_026816701.1-12;Dbxref=GeneID:108628733%2CGenbank:XM_026816701.1;Parent=rna-XM_026816701.1
NW_017176565.1	Gnomon	exon	425986	428213	.	-	.	ID=exon-XM_026816701.1-13;Dbxref=GeneID:108628733%2CGenbank:XM_026816701.1;Parent=rna-XM_026816701.1
NW_017176565.1	Gnomon	exon	424896	424964	.	-	.	ID=exon-XM_026816701.1-14;Dbxref=GeneID:108628733%2CGenbank:XM_026816701.1;Parent=rna-XM_026816701.1
NW_017176565.1	Gnomon	exon	423777	423958	.	-	.	ID=exon-XM_026816701.1-15;Dbxref=GeneID:108628733%2CGenbank:XM_026816701.1;Parent=rna-XM_026816701.1
NW_017176565.1	Gnomon	exon	420379	423696	.	-	.	ID=exon-XM_026816701.1-16;Dbxref=GeneID:108628733%2CGenbank:XM_026816701.1;Parent=rna-XM_026816701.1
NW_017176565.1	Gnomon	mRNA	338081	343950	.	-	.	Name=XM_018030995.2;ID=rna-XM_018030995.2;Dbxref=GeneID:108628814%2CGenbank:XM_018030995.2;Parent=gene-LOC108628814
NW_017176565.1	Gnomon	exon	478422	478861	.	+	.	ID=exon-XM_018030951.2-7;Dbxref=GeneID:108628784%2CGenbank:XM_018030951.2;Parent=rna-XM_018030951.2
NW_017176565.1	Gnomon	exon	477922	478067	.	+	.	ID=exon-XM_018030951.2-5;Dbxref=GeneID:108628784%2CGenbank:XM_018030951.2;Parent=rna-XM_018030951.2
NW_017176565.1	Gnomon	exon	478152	478348	.	+	.	ID=exon-XM_018030951.2-6;Dbxref=GeneID:108628784%2CGenbank:XM_018030951.2;Parent=rna-XM_018030951.2
NW_017176565.1	Gnomon	exon	477175	477504	.	+	.	ID=exon-XM_018030951.2-3;Dbxref=GeneID:108628784%2CGenbank:XM_018030951.2;Parent=rna-XM_018030951.2
NW_017176565.1	Gnomon	exon	477587	477836	.	+	.	ID=exon-XM_018030951.2-4;Dbxref=GeneID:108628784%2CGenbank:XM_018030951.2;Parent=rna-XM_018030951.2
NW_017176565.1	Gnomon	exon	476389	476691	.	+	.	ID=exon-XM_018030951.2-1;Dbxref=GeneID:108628784%2CGenbank:XM_018030951.2;Parent=rna-XM_018030951.2
NW_017176565.1	Gnomon	exon	476964	477079	.	+	.	ID=exon-XM_018030951.2-2;Dbxref=GeneID:108628784%2CGenbank:XM_018030951.2;Parent=rna-XM_018030951.2
NW_017176565.1	Gnomon	exon	433636	434368	.	-	.	ID=exon-XM_018030829.2-1;Dbxref=GeneID:108628733%2CGenbank:XM_018030829.2;Parent=rna-XM_018030829.2
NW_017176565.1	Gnomon	exon	432146	432757	.	-	.	ID=exon-XM_018030829.2-2;Dbxref=GeneID:108628733%2CGenbank:XM_018030829.2;Parent=rna-XM_018030829.2
NW_017176565.1	Gnomon	exon	431424	431554	.	-	.	ID=exon-XM_018030829.2-5;Dbxref=GeneID:108628733%2CGenbank:XM_018030829.2;Parent=rna-XM_018030829.2
NW_017176565.1	Gnomon	exon	431001	431324	.	-	.	ID=exon-XM_018030829.2-6;Dbxref=GeneID:108628733%2CGenbank:XM_018030829.2;Parent=rna-XM_018030829.2
NW_017176565.1	Gnomon	exon	431901	432065	.	-	.	ID=exon-XM_018030829.2-3;Dbxref=GeneID:108628733%2CGenbank:XM_018030829.2;Parent=rna-XM_018030829.2
NW_017176565.1	Gnomon	exon	431621	431819	.	-	.	ID=exon-XM_018030829.2-4;Dbxref=GeneID:108628733%2CGenbank:XM_018030829.2;Parent=rna-XM_018030829.2
NW_017176565.1	Gnomon	exon	428938	429452	.	-	.	ID=exon-XM_018030829.2-9;Dbxref=GeneID:108628733%2CGenbank:XM_018030829.2;Parent=rna-XM_018030829.2
NW_017176565.1	Gnomon	exon	429760	429844	.	-	.	ID=exon-XM_018030829.2-7;Dbxref=GeneID:108628733%2CGenbank:XM_018030829.2;Parent=rna-XM_018030829.2
NW_017176565.1	Gnomon	exon	429527	429687	.	-	.	ID=exon-XM_018030829.2-8;Dbxref=GeneID:108628733%2CGenbank:XM_018030829.2;Parent=rna-XM_018030829.2
NW_017176565.1	Gnomon	exon	112523	113032	.	-	.	ID=exon-XM_026816726.1-3;Dbxref=GeneID:108628777%2CGenbank:XM_026816726.1;Parent=rna-XM_026816726.1
NW_017176565.1	Gnomon	exon	111923	112445	.	-	.	ID=exon-XM_026816726.1-4;Dbxref=GeneID:108628777%2CGenbank:XM_026816726.1;Parent=rna-XM_026816726.1
NW_017176565.1	Gnomon	exon	104746	109195	.	-	.	ID=exon-XM_026816726.1-5;Dbxref=GeneID:108628777%2CGenbank:XM_026816726.1;Parent=rna-XM_026816726.1
NW_017176565.1	Gnomon	exon	113576	115315	.	-	.	ID=exon-XM_026816726.1-1;Dbxref=GeneID:108628777%2CGenbank:XM_026816726.1;Parent=rna-XM_026816726.1
NW_017176565.1	Gnomon	exon	113235	113489	.	-	.	ID=exon-XM_026816726.1-2;Dbxref=GeneID:108628777%2CGenbank:XM_026816726.1;Parent=rna-XM_026816726.1
NW_017176565.1	Gnomon	CDS	384615	384713	.	-	0	Name=XP_026672514.1;ID=cds-XP_026672514.1;Dbxref=GeneID:108628734%2CGenbank:XP_026672514.1;Parent=rna-XM_026816713.1
NW_017176565.1	Gnomon	CDS	379922	380012	.	-	0	Name=XP_026672514.1;ID=cds-XP_026672514.1;Dbxref=GeneID:108628734%2CGenbank:XP_026672514.1;Parent=rna-XM_026816713.1
NW_017176565.1	Gnomon	CDS	377472	377536	.	-	0	Name=XP_026672514.1;ID=cds-XP_026672514.1;Dbxref=GeneID:108628734%2CGenbank:XP_026672514.1;Parent=rna-XM_026816713.1
NW_017176565.1	Gnomon	CDS	377042	377262	.	-	0	Name=XP_026672514.1;ID=cds-XP_026672514.1;Dbxref=GeneID:108628734%2CGenbank:XP_026672514.1;Parent=rna-XM_026816713.1
NW_017176565.1	Gnomon	CDS	375973	376055	.	-	0	Name=XP_026672514.1;ID=cds-XP_026672514.1;Dbxref=GeneID:108628734%2CGenbank:XP_026672514.1;Parent=rna-XM_026816713.1
NW_017176565.1	Gnomon	CDS	375640	375780	.	-	0	Name=XP_026672514.1;ID=cds-XP_026672514.1;Dbxref=GeneID:108628734%2CGenbank:XP_026672514.1;Parent=rna-XM_026816713.1
NW_017176565.1	Gnomon	CDS	372003	372095	.	-	0	Name=XP_026672514.1;ID=cds-XP_026672514.1;Dbxref=GeneID:108628734%2CGenbank:XP_026672514.1;Parent=rna-XM_026816713.1
NW_017176565.1	Gnomon	CDS	370111	370263	.	-	0	Name=XP_026672514.1;ID=cds-XP_026672514.1;Dbxref=GeneID:108628734%2CGenbank:XP_026672514.1;Parent=rna-XM_026816713.1
NW_017176565.1	Gnomon	CDS	369642	369856	.	-	0	Name=XP_026672514.1;ID=cds-XP_026672514.1;Dbxref=GeneID:108628734%2CGenbank:XP_026672514.1;Parent=rna-XM_026816713.1
NW_017176565.1	Gnomon	CDS	366588	366638	.	-	0	Name=XP_026672514.1;ID=cds-XP_026672514.1;Dbxref=GeneID:108628734%2CGenbank:XP_026672514.1;Parent=rna-XM_026816713.1
NW_017176565.1	Gnomon	CDS	362045	362161	.	-	0	Name=XP_026672514.1;ID=cds-XP_026672514.1;Dbxref=GeneID:108628734%2CGenbank:XP_026672514.1;Parent=rna-XM_026816713.1
NW_017176565.1	Gnomon	CDS	361674	361805	.	-	0	Name=XP_026672514.1;ID=cds-XP_026672514.1;Dbxref=GeneID:108628734%2CGenbank:XP_026672514.1;Parent=rna-XM_026816713.1
NW_017176565.1	Gnomon	mRNA	601235	605595	.	-	.	Name=XM_018030852.2;ID=rna-XM_018030852.2;Dbxref=GeneID:108628740%2CGenbank:XM_018030852.2;Parent=gene-LOC108628740
NW_017176565.1	Gnomon	mRNA	683918	708117	.	+	.	Name=XM_018030998.2;ID=rna-XM_018030998.2;Dbxref=GeneID:108628815%2CGenbank:XM_018030998.2;Parent=gene-LOC108628815
NW_017176565.1	Gnomon	exon	485006	485068	.	-	.	ID=exon-XM_018030901.2-13;Dbxref=GeneID:108628758%2CGenbank:XM_018030901.2;Parent=rna-XM_018030901.2
NW_017176565.1	Gnomon	exon	484670	484926	.	-	.	ID=exon-XM_018030901.2-14;Dbxref=GeneID:108628758%2CGenbank:XM_018030901.2;Parent=rna-XM_018030901.2
NW_017176565.1	Gnomon	exon	485718	486017	.	-	.	ID=exon-XM_018030901.2-11;Dbxref=GeneID:108628758%2CGenbank:XM_018030901.2;Parent=rna-XM_018030901.2
NW_017176565.1	Gnomon	exon	485348	485615	.	-	.	ID=exon-XM_018030901.2-12;Dbxref=GeneID:108628758%2CGenbank:XM_018030901.2;Parent=rna-XM_018030901.2
NW_017176565.1	Gnomon	exon	486219	486364	.	-	.	ID=exon-XM_018030901.2-10;Dbxref=GeneID:108628758%2CGenbank:XM_018030901.2;Parent=rna-XM_018030901.2
NW_017176565.1	Gnomon	exon	481996	482143	.	-	.	ID=exon-XM_018030901.2-15;Dbxref=GeneID:108628758%2CGenbank:XM_018030901.2;Parent=rna-XM_018030901.2
NW_017176565.1	Gnomon	exon	481274	481912	.	-	.	ID=exon-XM_018030901.2-16;Dbxref=GeneID:108628758%2CGenbank:XM_018030901.2;Parent=rna-XM_018030901.2
NW_017176565.1	Gnomon	CDS	182594	183219	.	+	0	Name=XP_017886436.1;ID=cds-XP_017886436.1;Dbxref=GeneID:108628779%2CGenbank:XP_017886436.1;Parent=rna-XM_018030947.2
NW_017176565.1	Gnomon	CDS	183292	184102	.	+	0	Name=XP_017886436.1;ID=cds-XP_017886436.1;Dbxref=GeneID:108628779%2CGenbank:XP_017886436.1;Parent=rna-XM_018030947.2
NW_017176565.1	Gnomon	exon	428938	429452	.	-	.	ID=exon-XM_018030830.2-9;Dbxref=GeneID:108628733%2CGenbank:XM_018030830.2;Parent=rna-XM_018030830.2
NW_017176565.1	Gnomon	exon	433636	434368	.	-	.	ID=exon-XM_018030830.2-1;Dbxref=GeneID:108628733%2CGenbank:XM_018030830.2;Parent=rna-XM_018030830.2
NW_017176565.1	Gnomon	exon	432146	432757	.	-	.	ID=exon-XM_018030830.2-2;Dbxref=GeneID:108628733%2CGenbank:XM_018030830.2;Parent=rna-XM_018030830.2
NW_017176565.1	Gnomon	exon	431901	432065	.	-	.	ID=exon-XM_018030830.2-3;Dbxref=GeneID:108628733%2CGenbank:XM_018030830.2;Parent=rna-XM_018030830.2
NW_017176565.1	Gnomon	exon	431621	431819	.	-	.	ID=exon-XM_018030830.2-4;Dbxref=GeneID:108628733%2CGenbank:XM_018030830.2;Parent=rna-XM_018030830.2
NW_017176565.1	Gnomon	exon	431424	431554	.	-	.	ID=exon-XM_018030830.2-5;Dbxref=GeneID:108628733%2CGenbank:XM_018030830.2;Parent=rna-XM_018030830.2
NW_017176565.1	Gnomon	exon	431001	431324	.	-	.	ID=exon-XM_018030830.2-6;Dbxref=GeneID:108628733%2CGenbank:XM_018030830.2;Parent=rna-XM_018030830.2
NW_017176565.1	Gnomon	exon	429760	429844	.	-	.	ID=exon-XM_018030830.2-7;Dbxref=GeneID:108628733%2CGenbank:XM_018030830.2;Parent=rna-XM_018030830.2
NW_017176565.1	Gnomon	exon	429527	429687	.	-	.	ID=exon-XM_018030830.2-8;Dbxref=GeneID:108628733%2CGenbank:XM_018030830.2;Parent=rna-XM_018030830.2
NW_017176565.1	Gnomon	CDS	386230	386390	.	-	0	Name=XP_026672513.1;ID=cds-XP_026672513.1;Dbxref=GeneID:108628734%2CGenbank:XP_026672513.1;Parent=rna-XM_026816712.1
NW_017176565.1	Gnomon	CDS	384777	384865	.	-	0	Name=XP_026672513.1;ID=cds-XP_026672513.1;Dbxref=GeneID:108628734%2CGenbank:XP_026672513.1;Parent=rna-XM_026816712.1
NW_017176565.1	Gnomon	CDS	379860	380012	.	-	0	Name=XP_026672513.1;ID=cds-XP_026672513.1;Dbxref=GeneID:108628734%2CGenbank:XP_026672513.1;Parent=rna-XM_026816712.1
NW_017176565.1	Gnomon	CDS	377472	377536	.	-	0	Name=XP_026672513.1;ID=cds-XP_026672513.1;Dbxref=GeneID:108628734%2CGenbank:XP_026672513.1;Parent=rna-XM_026816712.1
NW_017176565.1	Gnomon	CDS	377042	377262	.	-	0	Name=XP_026672513.1;ID=cds-XP_026672513.1;Dbxref=GeneID:108628734%2CGenbank:XP_026672513.1;Parent=rna-XM_026816712.1
NW_017176565.1	Gnomon	CDS	375973	376055	.	-	0	Name=XP_026672513.1;ID=cds-XP_026672513.1;Dbxref=GeneID:108628734%2CGenbank:XP_026672513.1;Parent=rna-XM_026816712.1
NW_017176565.1	Gnomon	CDS	375640	375780	.	-	0	Name=XP_026672513.1;ID=cds-XP_026672513.1;Dbxref=GeneID:108628734%2CGenbank:XP_026672513.1;Parent=rna-XM_026816712.1
NW_017176565.1	Gnomon	CDS	370111	370263	.	-	0	Name=XP_026672513.1;ID=cds-XP_026672513.1;Dbxref=GeneID:108628734%2CGenbank:XP_026672513.1;Parent=rna-XM_026816712.1
NW_017176565.1	Gnomon	CDS	369642	369856	.	-	0	Name=XP_026672513.1;ID=cds-XP_026672513.1;Dbxref=GeneID:108628734%2CGenbank:XP_026672513.1;Parent=rna-XM_026816712.1
NW_017176565.1	Gnomon	CDS	362045	362170	.	-	0	Name=XP_026672513.1;ID=cds-XP_026672513.1;Dbxref=GeneID:108628734%2CGenbank:XP_026672513.1;Parent=rna-XM_026816712.1
NW_017176565.1	Gnomon	CDS	361674	361805	.	-	0	Name=XP_026672513.1;ID=cds-XP_026672513.1;Dbxref=GeneID:108628734%2CGenbank:XP_026672513.1;Parent=rna-XM_026816712.1
NW_017176565.1	Gnomon	exon	433636	434368	.	-	.	ID=exon-XM_026816703.1-1;Dbxref=GeneID:108628733%2CGenbank:XM_026816703.1;Parent=rna-XM_026816703.1
NW_017176565.1	Gnomon	exon	432146	432757	.	-	.	ID=exon-XM_026816703.1-2;Dbxref=GeneID:108628733%2CGenbank:XM_026816703.1;Parent=rna-XM_026816703.1
NW_017176565.1	Gnomon	exon	431901	432065	.	-	.	ID=exon-XM_026816703.1-3;Dbxref=GeneID:108628733%2CGenbank:XM_026816703.1;Parent=rna-XM_026816703.1
NW_017176565.1	Gnomon	exon	431621	431819	.	-	.	ID=exon-XM_026816703.1-4;Dbxref=GeneID:108628733%2CGenbank:XM_026816703.1;Parent=rna-XM_026816703.1
NW_017176565.1	Gnomon	exon	431424	431554	.	-	.	ID=exon-XM_026816703.1-5;Dbxref=GeneID:108628733%2CGenbank:XM_026816703.1;Parent=rna-XM_026816703.1
NW_017176565.1	Gnomon	exon	431001	431324	.	-	.	ID=exon-XM_026816703.1-6;Dbxref=GeneID:108628733%2CGenbank:XM_026816703.1;Parent=rna-XM_026816703.1
NW_017176565.1	Gnomon	exon	430736	430781	.	-	.	ID=exon-XM_026816703.1-7;Dbxref=GeneID:108628733%2CGenbank:XM_026816703.1;Parent=rna-XM_026816703.1
NW_017176565.1	Gnomon	exon	430236	430291	.	-	.	ID=exon-XM_026816703.1-8;Dbxref=GeneID:108628733%2CGenbank:XM_026816703.1;Parent=rna-XM_026816703.1
NW_017176565.1	Gnomon	exon	429760	429844	.	-	.	ID=exon-XM_026816703.1-9;Dbxref=GeneID:108628733%2CGenbank:XM_026816703.1;Parent=rna-XM_026816703.1
NW_017176565.1	Gnomon	mRNA	601235	664787	.	-	.	Name=XM_018030851.2;ID=rna-XM_018030851.2;Dbxref=GeneID:108628740%2CGenbank:XM_018030851.2;Parent=gene-LOC108628740
NW_017176565.1	Gnomon	mRNA	184551	198726	.	-	.	Name=XM_026816730.1;ID=rna-XM_026816730.1;Dbxref=GeneID:108628778%2CGenbank:XM_026816730.1;Parent=gene-LOC108628778
NW_017176565.1	Gnomon	exon	294583	294792	.	-	.	ID=exon-XM_026816750.1-2;Dbxref=GeneID:108628772%2CGenbank:XM_026816750.1;Parent=rna-XM_026816750.1
NW_017176565.1	Gnomon	exon	293308	294239	.	-	.	ID=exon-XM_026816750.1-3;Dbxref=GeneID:108628772%2CGenbank:XM_026816750.1;Parent=rna-XM_026816750.1
NW_017176565.1	Gnomon	exon	294876	295696	.	-	.	ID=exon-XM_026816750.1-1;Dbxref=GeneID:108628772%2CGenbank:XM_026816750.1;Parent=rna-XM_026816750.1
NW_017176565.1	Gnomon	CDS	471454	471573	.	+	0	Name=XP_017886437.1;ID=cds-XP_017886437.1;Dbxref=GeneID:108628780%2CGenbank:XP_017886437.1;Parent=rna-XM_018030948.2
NW_017176565.1	Gnomon	CDS	471646	471910	.	+	0	Name=XP_017886437.1;ID=cds-XP_017886437.1;Dbxref=GeneID:108628780%2CGenbank:XP_017886437.1;Parent=rna-XM_018030948.2
NW_017176565.1	Gnomon	CDS	472005	472120	.	+	0	Name=XP_017886437.1;ID=cds-XP_017886437.1;Dbxref=GeneID:108628780%2CGenbank:XP_017886437.1;Parent=rna-XM_018030948.2
NW_017176565.1	Gnomon	CDS	472250	472437	.	+	0	Name=XP_017886437.1;ID=cds-XP_017886437.1;Dbxref=GeneID:108628780%2CGenbank:XP_017886437.1;Parent=rna-XM_018030948.2
NW_017176565.1	Gnomon	CDS	472520	472835	.	+	0	Name=XP_017886437.1;ID=cds-XP_017886437.1;Dbxref=GeneID:108628780%2CGenbank:XP_017886437.1;Parent=rna-XM_018030948.2
NW_017176565.1	Gnomon	CDS	472900	473021	.	+	0	Name=XP_017886437.1;ID=cds-XP_017886437.1;Dbxref=GeneID:108628780%2CGenbank:XP_017886437.1;Parent=rna-XM_018030948.2
NW_017176565.1	Gnomon	CDS	473111	473765	.	+	0	Name=XP_017886437.1;ID=cds-XP_017886437.1;Dbxref=GeneID:108628780%2CGenbank:XP_017886437.1;Parent=rna-XM_018030948.2
NW_017176565.1	Gnomon	CDS	473847	473996	.	+	0	Name=XP_017886437.1;ID=cds-XP_017886437.1;Dbxref=GeneID:108628780%2CGenbank:XP_017886437.1;Parent=rna-XM_018030948.2
NW_017176565.1	Gnomon	exon	464000	464081	.	-	.	ID=exon-XM_018031008.2-1;Dbxref=GeneID:108628819%2CGenbank:XM_018031008.2;Parent=rna-XM_018031008.2
NW_017176565.1	Gnomon	exon	462319	463925	.	-	.	ID=exon-XM_018031008.2-2;Dbxref=GeneID:108628819%2CGenbank:XM_018031008.2;Parent=rna-XM_018031008.2
NW_017176565.1	Gnomon	exon	124232	124581	.	-	.	ID=exon-XM_018031016.2-11;Dbxref=GeneID:108628821%2CGenbank:XM_018031016.2;Parent=rna-XM_018031016.2
NW_017176565.1	Gnomon	exon	121964	124150	.	-	.	ID=exon-XM_018031016.2-12;Dbxref=GeneID:108628821%2CGenbank:XM_018031016.2;Parent=rna-XM_018031016.2
NW_017176565.1	Gnomon	exon	124658	125181	.	-	.	ID=exon-XM_018031016.2-10;Dbxref=GeneID:108628821%2CGenbank:XM_018031016.2;Parent=rna-XM_018031016.2
NW_017176565.1	Gnomon	mRNA	481274	491514	.	-	.	Name=XM_018030900.2;ID=rna-XM_018030900.2;Dbxref=GeneID:108628758%2CGenbank:XM_018030900.2;Parent=gene-LOC108628758
NW_017176565.1	Gnomon	mRNA	19441	27168	.	-	.	Name=XM_018030890.2;ID=rna-XM_018030890.2;Dbxref=GeneID:108628753%2CGenbank:XM_018030890.2;Parent=gene-LOC108628753
NW_017176565.1	Gnomon	mRNA	408453	409951	.	+	.	Name=XM_018030806.2;ID=rna-XM_018030806.2;Dbxref=GeneID:108628711%2CGenbank:XM_018030806.2;Parent=gene-LOC108628711
NW_017176565.1	Gnomon	exon	296655	296766	.	-	.	ID=exon-XM_026816752.1-1;Dbxref=GeneID:108628772%2CGenbank:XM_026816752.1;Parent=rna-XM_026816752.1
NW_017176565.1	Gnomon	exon	293308	294239	.	-	.	ID=exon-XM_026816752.1-4;Dbxref=GeneID:108628772%2CGenbank:XM_026816752.1;Parent=rna-XM_026816752.1
NW_017176565.1	Gnomon	exon	294876	294924	.	-	.	ID=exon-XM_026816752.1-2;Dbxref=GeneID:108628772%2CGenbank:XM_026816752.1;Parent=rna-XM_026816752.1
NW_017176565.1	Gnomon	exon	294583	294792	.	-	.	ID=exon-XM_026816752.1-3;Dbxref=GeneID:108628772%2CGenbank:XM_026816752.1;Parent=rna-XM_026816752.1
NW_017176565.1	Gnomon	exon	355707	355969	.	+	.	ID=exon-XM_018030974.2-2;Dbxref=GeneID:108628802%2CGenbank:XM_018030974.2;Parent=rna-XM_018030974.2
NW_017176565.1	Gnomon	exon	355187	355524	.	+	.	ID=exon-XM_018030974.2-1;Dbxref=GeneID:108628802%2CGenbank:XM_018030974.2;Parent=rna-XM_018030974.2
NW_017176565.1	Gnomon	exon	440199	441064	.	-	.	ID=exon-XM_026816704.1-5;Dbxref=GeneID:108628809%2CGenbank:XM_026816704.1;Parent=rna-XM_026816704.1
NW_017176565.1	Gnomon	exon	439813	439973	.	-	.	ID=exon-XM_026816704.1-6;Dbxref=GeneID:108628809%2CGenbank:XM_026816704.1;Parent=rna-XM_026816704.1
NW_017176565.1	Gnomon	exon	441771	441950	.	-	.	ID=exon-XM_026816704.1-3;Dbxref=GeneID:108628809%2CGenbank:XM_026816704.1;Parent=rna-XM_026816704.1
NW_017176565.1	Gnomon	exon	441179	441242	.	-	.	ID=exon-XM_026816704.1-4;Dbxref=GeneID:108628809%2CGenbank:XM_026816704.1;Parent=rna-XM_026816704.1
NW_017176565.1	Gnomon	exon	442630	442666	.	-	.	ID=exon-XM_026816704.1-1;Dbxref=GeneID:108628809%2CGenbank:XM_026816704.1;Parent=rna-XM_026816704.1
NW_017176565.1	Gnomon	exon	442261	442315	.	-	.	ID=exon-XM_026816704.1-2;Dbxref=GeneID:108628809%2CGenbank:XM_026816704.1;Parent=rna-XM_026816704.1
NW_017176565.1	Gnomon	exon	436847	437333	.	-	.	ID=exon-XM_026816704.1-9;Dbxref=GeneID:108628809%2CGenbank:XM_026816704.1;Parent=rna-XM_026816704.1
NW_017176565.1	Gnomon	exon	438347	438405	.	-	.	ID=exon-XM_026816704.1-7;Dbxref=GeneID:108628809%2CGenbank:XM_026816704.1;Parent=rna-XM_026816704.1
NW_017176565.1	Gnomon	exon	437654	437867	.	-	.	ID=exon-XM_026816704.1-8;Dbxref=GeneID:108628809%2CGenbank:XM_026816704.1;Parent=rna-XM_026816704.1
NW_017176565.1	Gnomon	exon	491408	491514	.	-	.	ID=exon-XM_018030903.2-1;Dbxref=GeneID:108628758%2CGenbank:XM_018030903.2;Parent=rna-XM_018030903.2
NW_017176565.1	Gnomon	exon	489215	489356	.	-	.	ID=exon-XM_018030903.2-4;Dbxref=GeneID:108628758%2CGenbank:XM_018030903.2;Parent=rna-XM_018030903.2
NW_017176565.1	Gnomon	exon	489032	489151	.	-	.	ID=exon-XM_018030903.2-5;Dbxref=GeneID:108628758%2CGenbank:XM_018030903.2;Parent=rna-XM_018030903.2
NW_017176565.1	Gnomon	exon	489943	490023	.	-	.	ID=exon-XM_018030903.2-2;Dbxref=GeneID:108628758%2CGenbank:XM_018030903.2;Parent=rna-XM_018030903.2
NW_017176565.1	Gnomon	exon	489430	489723	.	-	.	ID=exon-XM_018030903.2-3;Dbxref=GeneID:108628758%2CGenbank:XM_018030903.2;Parent=rna-XM_018030903.2
NW_017176565.1	Gnomon	exon	487697	488398	.	-	.	ID=exon-XM_018030903.2-8;Dbxref=GeneID:108628758%2CGenbank:XM_018030903.2;Parent=rna-XM_018030903.2
NW_017176565.1	Gnomon	exon	486743	486934	.	-	.	ID=exon-XM_018030903.2-9;Dbxref=GeneID:108628758%2CGenbank:XM_018030903.2;Parent=rna-XM_018030903.2
NW_017176565.1	Gnomon	exon	488667	488932	.	-	.	ID=exon-XM_018030903.2-6;Dbxref=GeneID:108628758%2CGenbank:XM_018030903.2;Parent=rna-XM_018030903.2
NW_017176565.1	Gnomon	exon	488483	488592	.	-	.	ID=exon-XM_018030903.2-7;Dbxref=GeneID:108628758%2CGenbank:XM_018030903.2;Parent=rna-XM_018030903.2
NW_017176565.1	Gnomon	mRNA	139628	142307	.	+	.	Name=XM_018030795.2;ID=rna-XM_018030795.2;Dbxref=GeneID:108628702%2CGenbank:XM_018030795.2;Parent=gene-LOC108628702
NW_017176565.1	Gnomon	CDS	198737	198868	.	+	0	Name=XP_026672559.1;ID=cds-XP_026672559.1;Dbxref=GeneID:108628708%2CGenbank:XP_026672559.1;Parent=rna-XM_026816758.1
NW_017176565.1	Gnomon	CDS	198958	199180	.	+	0	Name=XP_026672559.1;ID=cds-XP_026672559.1;Dbxref=GeneID:108628708%2CGenbank:XP_026672559.1;Parent=rna-XM_026816758.1
NW_017176565.1	Gnomon	CDS	199260	199411	.	+	0	Name=XP_026672559.1;ID=cds-XP_026672559.1;Dbxref=GeneID:108628708%2CGenbank:XP_026672559.1;Parent=rna-XM_026816758.1
NW_017176565.1	Gnomon	CDS	199482	199677	.	+	0	Name=XP_026672559.1;ID=cds-XP_026672559.1;Dbxref=GeneID:108628708%2CGenbank:XP_026672559.1;Parent=rna-XM_026816758.1
NW_017176565.1	Gnomon	CDS	200087	200250	.	+	0	Name=XP_026672559.1;ID=cds-XP_026672559.1;Dbxref=GeneID:108628708%2CGenbank:XP_026672559.1;Parent=rna-XM_026816758.1
NW_017176565.1	Gnomon	CDS	200333	200509	.	+	0	Name=XP_026672559.1;ID=cds-XP_026672559.1;Dbxref=GeneID:108628708%2CGenbank:XP_026672559.1;Parent=rna-XM_026816758.1
NW_017176565.1	Gnomon	CDS	200602	200823	.	+	0	Name=XP_026672559.1;ID=cds-XP_026672559.1;Dbxref=GeneID:108628708%2CGenbank:XP_026672559.1;Parent=rna-XM_026816758.1
NW_017176565.1	Gnomon	CDS	200915	201016	.	+	0	Name=XP_026672559.1;ID=cds-XP_026672559.1;Dbxref=GeneID:108628708%2CGenbank:XP_026672559.1;Parent=rna-XM_026816758.1
NW_017176565.1	Gnomon	CDS	201105	201251	.	+	0	Name=XP_026672559.1;ID=cds-XP_026672559.1;Dbxref=GeneID:108628708%2CGenbank:XP_026672559.1;Parent=rna-XM_026816758.1
NW_017176565.1	Gnomon	CDS	201462	201631	.	+	0	Name=XP_026672559.1;ID=cds-XP_026672559.1;Dbxref=GeneID:108628708%2CGenbank:XP_026672559.1;Parent=rna-XM_026816758.1
NW_017176565.1	Gnomon	CDS	201796	201980	.	+	0	Name=XP_026672559.1;ID=cds-XP_026672559.1;Dbxref=GeneID:108628708%2CGenbank:XP_026672559.1;Parent=rna-XM_026816758.1
NW_017176565.1	Gnomon	CDS	202596	202997	.	+	0	Name=XP_026672559.1;ID=cds-XP_026672559.1;Dbxref=GeneID:108628708%2CGenbank:XP_026672559.1;Parent=rna-XM_026816758.1
NW_017176565.1	Gnomon	CDS	203069	203228	.	+	0	Name=XP_026672559.1;ID=cds-XP_026672559.1;Dbxref=GeneID:108628708%2CGenbank:XP_026672559.1;Parent=rna-XM_026816758.1
NW_017176565.1	Gnomon	CDS	203304	203518	.	+	0	Name=XP_026672559.1;ID=cds-XP_026672559.1;Dbxref=GeneID:108628708%2CGenbank:XP_026672559.1;Parent=rna-XM_026816758.1
NW_017176565.1	Gnomon	CDS	203602	203726	.	+	0	Name=XP_026672559.1;ID=cds-XP_026672559.1;Dbxref=GeneID:108628708%2CGenbank:XP_026672559.1;Parent=rna-XM_026816758.1
NW_017176565.1	Gnomon	CDS	203818	204001	.	+	0	Name=XP_026672559.1;ID=cds-XP_026672559.1;Dbxref=GeneID:108628708%2CGenbank:XP_026672559.1;Parent=rna-XM_026816758.1
NW_017176565.1	Gnomon	CDS	204074	204411	.	+	0	Name=XP_026672559.1;ID=cds-XP_026672559.1;Dbxref=GeneID:108628708%2CGenbank:XP_026672559.1;Parent=rna-XM_026816758.1
NW_017176565.1	Gnomon	CDS	204481	204644	.	+	0	Name=XP_026672559.1;ID=cds-XP_026672559.1;Dbxref=GeneID:108628708%2CGenbank:XP_026672559.1;Parent=rna-XM_026816758.1
NW_017176565.1	Gnomon	CDS	204715	204969	.	+	0	Name=XP_026672559.1;ID=cds-XP_026672559.1;Dbxref=GeneID:108628708%2CGenbank:XP_026672559.1;Parent=rna-XM_026816758.1
NW_017176565.1	Gnomon	CDS	205110	205350	.	+	0	Name=XP_026672559.1;ID=cds-XP_026672559.1;Dbxref=GeneID:108628708%2CGenbank:XP_026672559.1;Parent=rna-XM_026816758.1
NW_017176565.1	Gnomon	CDS	205434	205633	.	+	0	Name=XP_026672559.1;ID=cds-XP_026672559.1;Dbxref=GeneID:108628708%2CGenbank:XP_026672559.1;Parent=rna-XM_026816758.1
NW_017176565.1	Gnomon	CDS	205705	205876	.	+	0	Name=XP_026672559.1;ID=cds-XP_026672559.1;Dbxref=GeneID:108628708%2CGenbank:XP_026672559.1;Parent=rna-XM_026816758.1
NW_017176565.1	Gnomon	CDS	205969	206114	.	+	0	Name=XP_026672559.1;ID=cds-XP_026672559.1;Dbxref=GeneID:108628708%2CGenbank:XP_026672559.1;Parent=rna-XM_026816758.1
NW_017176565.1	Gnomon	CDS	206173	206311	.	+	0	Name=XP_026672559.1;ID=cds-XP_026672559.1;Dbxref=GeneID:108628708%2CGenbank:XP_026672559.1;Parent=rna-XM_026816758.1
NW_017176565.1	Gnomon	CDS	206380	206610	.	+	0	Name=XP_026672559.1;ID=cds-XP_026672559.1;Dbxref=GeneID:108628708%2CGenbank:XP_026672559.1;Parent=rna-XM_026816758.1
NW_017176565.1	Gnomon	CDS	206689	206894	.	+	0	Name=XP_026672559.1;ID=cds-XP_026672559.1;Dbxref=GeneID:108628708%2CGenbank:XP_026672559.1;Parent=rna-XM_026816758.1
NW_017176565.1	Gnomon	CDS	206979	207199	.	+	0	Name=XP_026672559.1;ID=cds-XP_026672559.1;Dbxref=GeneID:108628708%2CGenbank:XP_026672559.1;Parent=rna-XM_026816758.1
NW_017176565.1	Gnomon	CDS	207349	207634	.	+	0	Name=XP_026672559.1;ID=cds-XP_026672559.1;Dbxref=GeneID:108628708%2CGenbank:XP_026672559.1;Parent=rna-XM_026816758.1
NW_017176565.1	Gnomon	CDS	207705	207843	.	+	0	Name=XP_026672559.1;ID=cds-XP_026672559.1;Dbxref=GeneID:108628708%2CGenbank:XP_026672559.1;Parent=rna-XM_026816758.1
NW_017176565.1	Gnomon	CDS	207915	208135	.	+	0	Name=XP_026672559.1;ID=cds-XP_026672559.1;Dbxref=GeneID:108628708%2CGenbank:XP_026672559.1;Parent=rna-XM_026816758.1
NW_017176565.1	Gnomon	CDS	208257	208440	.	+	0	Name=XP_026672559.1;ID=cds-XP_026672559.1;Dbxref=GeneID:108628708%2CGenbank:XP_026672559.1;Parent=rna-XM_026816758.1
NW_017176565.1	Gnomon	CDS	208515	208655	.	+	0	Name=XP_026672559.1;ID=cds-XP_026672559.1;Dbxref=GeneID:108628708%2CGenbank:XP_026672559.1;Parent=rna-XM_026816758.1
NW_017176565.1	Gnomon	CDS	208765	209112	.	+	0	Name=XP_026672559.1;ID=cds-XP_026672559.1;Dbxref=GeneID:108628708%2CGenbank:XP_026672559.1;Parent=rna-XM_026816758.1
NW_017176565.1	Gnomon	CDS	209195	209378	.	+	0	Name=XP_026672559.1;ID=cds-XP_026672559.1;Dbxref=GeneID:108628708%2CGenbank:XP_026672559.1;Parent=rna-XM_026816758.1
NW_017176565.1	Gnomon	CDS	209457	209602	.	+	0	Name=XP_026672559.1;ID=cds-XP_026672559.1;Dbxref=GeneID:108628708%2CGenbank:XP_026672559.1;Parent=rna-XM_026816758.1
NW_017176565.1	Gnomon	CDS	209674	209872	.	+	0	Name=XP_026672559.1;ID=cds-XP_026672559.1;Dbxref=GeneID:108628708%2CGenbank:XP_026672559.1;Parent=rna-XM_026816758.1
NW_017176565.1	Gnomon	CDS	209944	210062	.	+	0	Name=XP_026672559.1;ID=cds-XP_026672559.1;Dbxref=GeneID:108628708%2CGenbank:XP_026672559.1;Parent=rna-XM_026816758.1
NW_017176565.1	Gnomon	CDS	210131	210467	.	+	0	Name=XP_026672559.1;ID=cds-XP_026672559.1;Dbxref=GeneID:108628708%2CGenbank:XP_026672559.1;Parent=rna-XM_026816758.1
NW_017176565.1	Gnomon	CDS	210633	210903	.	+	0	Name=XP_026672559.1;ID=cds-XP_026672559.1;Dbxref=GeneID:108628708%2CGenbank:XP_026672559.1;Parent=rna-XM_026816758.1
NW_017176565.1	Gnomon	CDS	210985	211185	.	+	0	Name=XP_026672559.1;ID=cds-XP_026672559.1;Dbxref=GeneID:108628708%2CGenbank:XP_026672559.1;Parent=rna-XM_026816758.1
NW_017176565.1	Gnomon	CDS	211254	211436	.	+	0	Name=XP_026672559.1;ID=cds-XP_026672559.1;Dbxref=GeneID:108628708%2CGenbank:XP_026672559.1;Parent=rna-XM_026816758.1
NW_017176565.1	Gnomon	CDS	211614	211920	.	+	0	Name=XP_026672559.1;ID=cds-XP_026672559.1;Dbxref=GeneID:108628708%2CGenbank:XP_026672559.1;Parent=rna-XM_026816758.1
NW_017176565.1	Gnomon	CDS	211996	212222	.	+	0	Name=XP_026672559.1;ID=cds-XP_026672559.1;Dbxref=GeneID:108628708%2CGenbank:XP_026672559.1;Parent=rna-XM_026816758.1
NW_017176565.1	Gnomon	CDS	212328	212550	.	+	0	Name=XP_026672559.1;ID=cds-XP_026672559.1;Dbxref=GeneID:108628708%2CGenbank:XP_026672559.1;Parent=rna-XM_026816758.1
NW_017176565.1	Gnomon	CDS	212628	212804	.	+	0	Name=XP_026672559.1;ID=cds-XP_026672559.1;Dbxref=GeneID:108628708%2CGenbank:XP_026672559.1;Parent=rna-XM_026816758.1
NW_017176565.1	Gnomon	CDS	212903	213070	.	+	0	Name=XP_026672559.1;ID=cds-XP_026672559.1;Dbxref=GeneID:108628708%2CGenbank:XP_026672559.1;Parent=rna-XM_026816758.1
NW_017176565.1	Gnomon	CDS	213223	213438	.	+	0	Name=XP_026672559.1;ID=cds-XP_026672559.1;Dbxref=GeneID:108628708%2CGenbank:XP_026672559.1;Parent=rna-XM_026816758.1
NW_017176565.1	Gnomon	CDS	213508	213645	.	+	0	Name=XP_026672559.1;ID=cds-XP_026672559.1;Dbxref=GeneID:108628708%2CGenbank:XP_026672559.1;Parent=rna-XM_026816758.1
NW_017176565.1	Gnomon	CDS	213714	214010	.	+	0	Name=XP_026672559.1;ID=cds-XP_026672559.1;Dbxref=GeneID:108628708%2CGenbank:XP_026672559.1;Parent=rna-XM_026816758.1
NW_017176565.1	Gnomon	CDS	214105	214416	.	+	0	Name=XP_026672559.1;ID=cds-XP_026672559.1;Dbxref=GeneID:108628708%2CGenbank:XP_026672559.1;Parent=rna-XM_026816758.1
NW_017176565.1	Gnomon	CDS	214497	214632	.	+	0	Name=XP_026672559.1;ID=cds-XP_026672559.1;Dbxref=GeneID:108628708%2CGenbank:XP_026672559.1;Parent=rna-XM_026816758.1
NW_017176565.1	Gnomon	CDS	214708	214859	.	+	0	Name=XP_026672559.1;ID=cds-XP_026672559.1;Dbxref=GeneID:108628708%2CGenbank:XP_026672559.1;Parent=rna-XM_026816758.1
NW_017176565.1	Gnomon	CDS	214922	215175	.	+	0	Name=XP_026672559.1;ID=cds-XP_026672559.1;Dbxref=GeneID:108628708%2CGenbank:XP_026672559.1;Parent=rna-XM_026816758.1
NW_017176565.1	Gnomon	CDS	215267	215695	.	+	0	Name=XP_026672559.1;ID=cds-XP_026672559.1;Dbxref=GeneID:108628708%2CGenbank:XP_026672559.1;Parent=rna-XM_026816758.1
NW_017176565.1	Gnomon	CDS	215787	216063	.	+	0	Name=XP_026672559.1;ID=cds-XP_026672559.1;Dbxref=GeneID:108628708%2CGenbank:XP_026672559.1;Parent=rna-XM_026816758.1
NW_017176565.1	Gnomon	CDS	216137	216323	.	+	0	Name=XP_026672559.1;ID=cds-XP_026672559.1;Dbxref=GeneID:108628708%2CGenbank:XP_026672559.1;Parent=rna-XM_026816758.1
NW_017176565.1	Gnomon	CDS	216402	216663	.	+	0	Name=XP_026672559.1;ID=cds-XP_026672559.1;Dbxref=GeneID:108628708%2CGenbank:XP_026672559.1;Parent=rna-XM_026816758.1
NW_017176565.1	Gnomon	CDS	216842	217081	.	+	0	Name=XP_026672559.1;ID=cds-XP_026672559.1;Dbxref=GeneID:108628708%2CGenbank:XP_026672559.1;Parent=rna-XM_026816758.1
NW_017176565.1	Gnomon	CDS	217156	217323	.	+	0	Name=XP_026672559.1;ID=cds-XP_026672559.1;Dbxref=GeneID:108628708%2CGenbank:XP_026672559.1;Parent=rna-XM_026816758.1
NW_017176565.1	Gnomon	CDS	217443	217584	.	+	0	Name=XP_026672559.1;ID=cds-XP_026672559.1;Dbxref=GeneID:108628708%2CGenbank:XP_026672559.1;Parent=rna-XM_026816758.1
NW_017176565.1	Gnomon	CDS	217659	217848	.	+	0	Name=XP_026672559.1;ID=cds-XP_026672559.1;Dbxref=GeneID:108628708%2CGenbank:XP_026672559.1;Parent=rna-XM_026816758.1
NW_017176565.1	Gnomon	CDS	217960	218081	.	+	0	Name=XP_026672559.1;ID=cds-XP_026672559.1;Dbxref=GeneID:108628708%2CGenbank:XP_026672559.1;Parent=rna-XM_026816758.1
NW_017176565.1	Gnomon	CDS	218185	218346	.	+	0	Name=XP_026672559.1;ID=cds-XP_026672559.1;Dbxref=GeneID:108628708%2CGenbank:XP_026672559.1;Parent=rna-XM_026816758.1
NW_017176565.1	Gnomon	CDS	218437	218562	.	+	0	Name=XP_026672559.1;ID=cds-XP_026672559.1;Dbxref=GeneID:108628708%2CGenbank:XP_026672559.1;Parent=rna-XM_026816758.1
NW_017176565.1	Gnomon	exon	436098	436491	.	-	.	ID=exon-XM_026816706.1-10;Dbxref=GeneID:108628809%2CGenbank:XM_026816706.1;Parent=rna-XM_026816706.1
NW_017176565.1	Gnomon	exon	435350	436018	.	-	.	ID=exon-XM_026816706.1-11;Dbxref=GeneID:108628809%2CGenbank:XM_026816706.1;Parent=rna-XM_026816706.1
NW_017176565.1	Gnomon	CDS	439813	439869	.	-	0	Name=XP_017886474.1;ID=cds-XP_017886474.1;Dbxref=GeneID:108628809%2CGenbank:XP_017886474.1;Parent=rna-XM_018030985.2
NW_017176565.1	Gnomon	CDS	438347	438405	.	-	0	Name=XP_017886474.1;ID=cds-XP_017886474.1;Dbxref=GeneID:108628809%2CGenbank:XP_017886474.1;Parent=rna-XM_018030985.2
NW_017176565.1	Gnomon	CDS	437654	437867	.	-	0	Name=XP_017886474.1;ID=cds-XP_017886474.1;Dbxref=GeneID:108628809%2CGenbank:XP_017886474.1;Parent=rna-XM_018030985.2
NW_017176565.1	Gnomon	CDS	436847	437333	.	-	0	Name=XP_017886474.1;ID=cds-XP_017886474.1;Dbxref=GeneID:108628809%2CGenbank:XP_017886474.1;Parent=rna-XM_018030985.2
NW_017176565.1	Gnomon	CDS	436566	436777	.	-	0	Name=XP_017886474.1;ID=cds-XP_017886474.1;Dbxref=GeneID:108628809%2CGenbank:XP_017886474.1;Parent=rna-XM_018030985.2
NW_017176565.1	Gnomon	CDS	436098	436491	.	-	0	Name=XP_017886474.1;ID=cds-XP_017886474.1;Dbxref=GeneID:108628809%2CGenbank:XP_017886474.1;Parent=rna-XM_018030985.2
NW_017176565.1	Gnomon	CDS	435909	436018	.	-	0	Name=XP_017886474.1;ID=cds-XP_017886474.1;Dbxref=GeneID:108628809%2CGenbank:XP_017886474.1;Parent=rna-XM_018030985.2
NW_017176565.1	Gnomon	mRNA	309432	315848	.	+	.	Name=XM_018030805.2;ID=rna-XM_018030805.2;Dbxref=GeneID:108628710%2CGenbank:XM_018030805.2;Parent=gene-LOC108628710
NW_017176565.1	Gnomon	exon	267285	267741	.	-	.	ID=exon-XM_018030803.2-3;Dbxref=GeneID:108628709%2CGenbank:XM_018030803.2;Parent=rna-XM_018030803.2
NW_017176565.1	Gnomon	exon	268240	268861	.	-	.	ID=exon-XM_018030803.2-1;Dbxref=GeneID:108628709%2CGenbank:XM_018030803.2;Parent=rna-XM_018030803.2
NW_017176565.1	Gnomon	exon	267829	267896	.	-	.	ID=exon-XM_018030803.2-2;Dbxref=GeneID:108628709%2CGenbank:XM_018030803.2;Parent=rna-XM_018030803.2
NW_017176565.1	Gnomon	exon	104746	109195	.	-	.	ID=exon-XM_026816728.1-5;Dbxref=GeneID:108628777%2CGenbank:XM_026816728.1;Parent=rna-XM_026816728.1
NW_017176565.1	Gnomon	exon	121021	121478	.	-	.	ID=exon-XM_026816728.1-1;Dbxref=GeneID:108628777%2CGenbank:XM_026816728.1;Parent=rna-XM_026816728.1
NW_017176565.1	Gnomon	exon	113235	113489	.	-	.	ID=exon-XM_026816728.1-2;Dbxref=GeneID:108628777%2CGenbank:XM_026816728.1;Parent=rna-XM_026816728.1
NW_017176565.1	Gnomon	exon	112523	113032	.	-	.	ID=exon-XM_026816728.1-3;Dbxref=GeneID:108628777%2CGenbank:XM_026816728.1;Parent=rna-XM_026816728.1
NW_017176565.1	Gnomon	exon	111923	112445	.	-	.	ID=exon-XM_026816728.1-4;Dbxref=GeneID:108628777%2CGenbank:XM_026816728.1;Parent=rna-XM_026816728.1
NW_017176565.1	Gnomon	CDS	438347	438402	.	-	0	Name=XP_026672510.1;ID=cds-XP_026672510.1;Dbxref=GeneID:108628809%2CGenbank:XP_026672510.1;Parent=rna-XM_026816709.1
NW_017176565.1	Gnomon	CDS	437654	437867	.	-	0	Name=XP_026672510.1;ID=cds-XP_026672510.1;Dbxref=GeneID:108628809%2CGenbank:XP_026672510.1;Parent=rna-XM_026816709.1
NW_017176565.1	Gnomon	CDS	436847	437333	.	-	0	Name=XP_026672510.1;ID=cds-XP_026672510.1;Dbxref=GeneID:108628809%2CGenbank:XP_026672510.1;Parent=rna-XM_026816709.1
NW_017176565.1	Gnomon	CDS	436557	436777	.	-	0	Name=XP_026672510.1;ID=cds-XP_026672510.1;Dbxref=GeneID:108628809%2CGenbank:XP_026672510.1;Parent=rna-XM_026816709.1
NW_017176565.1	Gnomon	CDS	436098	436491	.	-	0	Name=XP_026672510.1;ID=cds-XP_026672510.1;Dbxref=GeneID:108628809%2CGenbank:XP_026672510.1;Parent=rna-XM_026816709.1
NW_017176565.1	Gnomon	CDS	435909	436018	.	-	0	Name=XP_026672510.1;ID=cds-XP_026672510.1;Dbxref=GeneID:108628809%2CGenbank:XP_026672510.1;Parent=rna-XM_026816709.1
NW_017176565.1	Gnomon	CDS	442630	442650	.	-	0	Name=XP_017886475.1;ID=cds-XP_017886475.1;Dbxref=GeneID:108628809%2CGenbank:XP_017886475.1;Parent=rna-XM_018030986.2
NW_017176565.1	Gnomon	CDS	442261	442315	.	-	0	Name=XP_017886475.1;ID=cds-XP_017886475.1;Dbxref=GeneID:108628809%2CGenbank:XP_017886475.1;Parent=rna-XM_018030986.2
NW_017176565.1	Gnomon	CDS	440199	440264	.	-	0	Name=XP_017886475.1;ID=cds-XP_017886475.1;Dbxref=GeneID:108628809%2CGenbank:XP_017886475.1;Parent=rna-XM_018030986.2
NW_017176565.1	Gnomon	CDS	439813	439973	.	-	0	Name=XP_017886475.1;ID=cds-XP_017886475.1;Dbxref=GeneID:108628809%2CGenbank:XP_017886475.1;Parent=rna-XM_018030986.2
NW_017176565.1	Gnomon	CDS	438347	438405	.	-	0	Name=XP_017886475.1;ID=cds-XP_017886475.1;Dbxref=GeneID:108628809%2CGenbank:XP_017886475.1;Parent=rna-XM_018030986.2
NW_017176565.1	Gnomon	CDS	437654	437867	.	-	0	Name=XP_017886475.1;ID=cds-XP_017886475.1;Dbxref=GeneID:108628809%2CGenbank:XP_017886475.1;Parent=rna-XM_018030986.2
NW_017176565.1	Gnomon	CDS	436847	437333	.	-	0	Name=XP_017886475.1;ID=cds-XP_017886475.1;Dbxref=GeneID:108628809%2CGenbank:XP_017886475.1;Parent=rna-XM_018030986.2
NW_017176565.1	Gnomon	CDS	436566	436777	.	-	0	Name=XP_017886475.1;ID=cds-XP_017886475.1;Dbxref=GeneID:108628809%2CGenbank:XP_017886475.1;Parent=rna-XM_018030986.2
NW_017176565.1	Gnomon	CDS	436098	436491	.	-	0	Name=XP_017886475.1;ID=cds-XP_017886475.1;Dbxref=GeneID:108628809%2CGenbank:XP_017886475.1;Parent=rna-XM_018030986.2
NW_017176565.1	Gnomon	CDS	435909	436018	.	-	0	Name=XP_017886475.1;ID=cds-XP_017886475.1;Dbxref=GeneID:108628809%2CGenbank:XP_017886475.1;Parent=rna-XM_018030986.2
NW_017176565.1	Gnomon	mRNA	495929	590853	.	+	.	Name=XM_026816680.1;ID=rna-XM_026816680.1;Dbxref=GeneID:108628761%2CGenbank:XM_026816680.1;Parent=gene-LOC108628761
NW_017176565.1	Gnomon	mRNA	484836	491514	.	-	.	Name=XM_018030902.2;ID=rna-XM_018030902.2;Dbxref=GeneID:108628758%2CGenbank:XM_018030902.2;Parent=gene-LOC108628758
NW_017176565.1	Gnomon	mRNA	20895	27168	.	-	.	Name=XM_018030892.2;ID=rna-XM_018030892.2;Dbxref=GeneID:108628753%2CGenbank:XM_018030892.2;Parent=gene-LOC108628753
NW_017176565.1	Gnomon	exon	643101	643207	.	+	.	ID=exon-XM_018030854.2-1;Dbxref=GeneID:108628741%2CGenbank:XM_018030854.2;Parent=rna-XM_018030854.2
NW_017176565.1	Gnomon	exon	645285	645451	.	+	.	ID=exon-XM_018030854.2-2;Dbxref=GeneID:108628741%2CGenbank:XM_018030854.2;Parent=rna-XM_018030854.2
NW_017176565.1	Gnomon	exon	650474	650702	.	+	.	ID=exon-XM_018030854.2-5;Dbxref=GeneID:108628741%2CGenbank:XM_018030854.2;Parent=rna-XM_018030854.2
NW_017176565.1	Gnomon	exon	653265	655738	.	+	.	ID=exon-XM_018030854.2-6;Dbxref=GeneID:108628741%2CGenbank:XM_018030854.2;Parent=rna-XM_018030854.2
NW_017176565.1	Gnomon	exon	646827	647044	.	+	.	ID=exon-XM_018030854.2-3;Dbxref=GeneID:108628741%2CGenbank:XM_018030854.2;Parent=rna-XM_018030854.2
NW_017176565.1	Gnomon	exon	647962	648036	.	+	.	ID=exon-XM_018030854.2-4;Dbxref=GeneID:108628741%2CGenbank:XM_018030854.2;Parent=rna-XM_018030854.2
NW_017176565.1	Gnomon	mRNA	720151	726504	.	-	.	Name=XM_018030808.1;ID=rna-XM_018030808.1;Dbxref=GeneID:108628714%2CGenbank:XM_018030808.1;Parent=gene-LOC108628714
NW_017176565.1	Gnomon	mRNA	148118	150559	.	+	.	Name=XM_018030798.2;ID=rna-XM_018030798.2;Dbxref=GeneID:108628704%2CGenbank:XM_018030798.2;Parent=gene-LOC108628704
NW_017176565.1	Gnomon	mRNA	558114	590858	.	+	.	Name=XM_026816681.1;ID=rna-XM_026816681.1;Dbxref=GeneID:108628761%2CGenbank:XM_026816681.1;Parent=gene-LOC108628761
NW_017176565.1	Gnomon	mRNA	481274	491514	.	-	.	Name=XM_018030901.2;ID=rna-XM_018030901.2;Dbxref=GeneID:108628758%2CGenbank:XM_018030901.2;Parent=gene-LOC108628758
NW_017176565.1	Gnomon	exon	176100	176123	.	+	.	ID=exon-XM_026816740.1-10;Dbxref=GeneID:108628763%2CGenbank:XM_026816740.1;Parent=rna-XM_026816740.1
NW_017176565.1	Gnomon	exon	176409	176559	.	+	.	ID=exon-XM_026816740.1-11;Dbxref=GeneID:108628763%2CGenbank:XM_026816740.1;Parent=rna-XM_026816740.1
NW_017176565.1	Gnomon	exon	176621	176751	.	+	.	ID=exon-XM_026816740.1-12;Dbxref=GeneID:108628763%2CGenbank:XM_026816740.1;Parent=rna-XM_026816740.1
NW_017176565.1	Gnomon	exon	176832	177074	.	+	.	ID=exon-XM_026816740.1-13;Dbxref=GeneID:108628763%2CGenbank:XM_026816740.1;Parent=rna-XM_026816740.1
NW_017176565.1	Gnomon	exon	177173	177321	.	+	.	ID=exon-XM_026816740.1-14;Dbxref=GeneID:108628763%2CGenbank:XM_026816740.1;Parent=rna-XM_026816740.1
NW_017176565.1	Gnomon	exon	177412	181228	.	+	.	ID=exon-XM_026816740.1-15;Dbxref=GeneID:108628763%2CGenbank:XM_026816740.1;Parent=rna-XM_026816740.1
NW_017176565.1	Gnomon	CDS	386230	386390	.	-	0	Name=XP_017886330.1;ID=cds-XP_017886330.1;Dbxref=GeneID:108628734%2CGenbank:XP_017886330.1;Parent=rna-XM_018030841.2
NW_017176565.1	Gnomon	CDS	384777	384865	.	-	0	Name=XP_017886330.1;ID=cds-XP_017886330.1;Dbxref=GeneID:108628734%2CGenbank:XP_017886330.1;Parent=rna-XM_018030841.2
NW_017176565.1	Gnomon	CDS	377472	377536	.	-	0	Name=XP_017886330.1;ID=cds-XP_017886330.1;Dbxref=GeneID:108628734%2CGenbank:XP_017886330.1;Parent=rna-XM_018030841.2
NW_017176565.1	Gnomon	CDS	377042	377262	.	-	0	Name=XP_017886330.1;ID=cds-XP_017886330.1;Dbxref=GeneID:108628734%2CGenbank:XP_017886330.1;Parent=rna-XM_018030841.2
NW_017176565.1	Gnomon	CDS	375973	376055	.	-	0	Name=XP_017886330.1;ID=cds-XP_017886330.1;Dbxref=GeneID:108628734%2CGenbank:XP_017886330.1;Parent=rna-XM_018030841.2
NW_017176565.1	Gnomon	CDS	375640	375780	.	-	0	Name=XP_017886330.1;ID=cds-XP_017886330.1;Dbxref=GeneID:108628734%2CGenbank:XP_017886330.1;Parent=rna-XM_018030841.2
NW_017176565.1	Gnomon	CDS	370111	370263	.	-	0	Name=XP_017886330.1;ID=cds-XP_017886330.1;Dbxref=GeneID:108628734%2CGenbank:XP_017886330.1;Parent=rna-XM_018030841.2
NW_017176565.1	Gnomon	CDS	369642	369856	.	-	0	Name=XP_017886330.1;ID=cds-XP_017886330.1;Dbxref=GeneID:108628734%2CGenbank:XP_017886330.1;Parent=rna-XM_018030841.2
NW_017176565.1	Gnomon	CDS	366588	366638	.	-	0	Name=XP_017886330.1;ID=cds-XP_017886330.1;Dbxref=GeneID:108628734%2CGenbank:XP_017886330.1;Parent=rna-XM_018030841.2
NW_017176565.1	Gnomon	CDS	362045	362161	.	-	0	Name=XP_017886330.1;ID=cds-XP_017886330.1;Dbxref=GeneID:108628734%2CGenbank:XP_017886330.1;Parent=rna-XM_018030841.2
NW_017176565.1	Gnomon	CDS	361674	361805	.	-	0	Name=XP_017886330.1;ID=cds-XP_017886330.1;Dbxref=GeneID:108628734%2CGenbank:XP_017886330.1;Parent=rna-XM_018030841.2
NW_017176565.1	Gnomon	mRNA	146824	148115	.	-	.	Name=XM_018030797.2;ID=rna-XM_018030797.2;Dbxref=GeneID:108628703%2CGenbank:XM_018030797.2;Parent=gene-LOC108628703
NW_017176565.1	Gnomon	CDS	434811	435248	.	+	0	Name=XP_017886477.1;ID=cds-XP_017886477.1;Dbxref=GeneID:108628810%2CGenbank:XP_017886477.1;Parent=rna-XM_018030988.2
NW_017176565.1	Gnomon	CDS	159069	159197	.	-	0	Name=XP_026672556.1;ID=cds-XP_026672556.1;Dbxref=GeneID:108628719%2CGenbank:XP_026672556.1;Parent=rna-XM_026816755.1
NW_017176565.1	Gnomon	CDS	158825	158995	.	-	0	Name=XP_026672556.1;ID=cds-XP_026672556.1;Dbxref=GeneID:108628719%2CGenbank:XP_026672556.1;Parent=rna-XM_026816755.1
NW_017176565.1	Gnomon	CDS	158650	158731	.	-	0	Name=XP_026672556.1;ID=cds-XP_026672556.1;Dbxref=GeneID:108628719%2CGenbank:XP_026672556.1;Parent=rna-XM_026816755.1
NW_017176565.1	Gnomon	CDS	158461	158584	.	-	0	Name=XP_026672556.1;ID=cds-XP_026672556.1;Dbxref=GeneID:108628719%2CGenbank:XP_026672556.1;Parent=rna-XM_026816755.1
NW_017176565.1	Gnomon	CDS	158028	158265	.	-	0	Name=XP_026672556.1;ID=cds-XP_026672556.1;Dbxref=GeneID:108628719%2CGenbank:XP_026672556.1;Parent=rna-XM_026816755.1
NW_017176565.1	Gnomon	CDS	386230	386390	.	-	0	Name=XP_017886331.1;ID=cds-XP_017886331.1;Dbxref=GeneID:108628734%2CGenbank:XP_017886331.1;Parent=rna-XM_018030842.2
NW_017176565.1	Gnomon	CDS	384777	384865	.	-	0	Name=XP_017886331.1;ID=cds-XP_017886331.1;Dbxref=GeneID:108628734%2CGenbank:XP_017886331.1;Parent=rna-XM_018030842.2
NW_017176565.1	Gnomon	CDS	377472	377536	.	-	0	Name=XP_017886331.1;ID=cds-XP_017886331.1;Dbxref=GeneID:108628734%2CGenbank:XP_017886331.1;Parent=rna-XM_018030842.2
NW_017176565.1	Gnomon	CDS	377042	377262	.	-	0	Name=XP_017886331.1;ID=cds-XP_017886331.1;Dbxref=GeneID:108628734%2CGenbank:XP_017886331.1;Parent=rna-XM_018030842.2
NW_017176565.1	Gnomon	CDS	375973	376055	.	-	0	Name=XP_017886331.1;ID=cds-XP_017886331.1;Dbxref=GeneID:108628734%2CGenbank:XP_017886331.1;Parent=rna-XM_018030842.2
NW_017176565.1	Gnomon	CDS	375640	375780	.	-	0	Name=XP_017886331.1;ID=cds-XP_017886331.1;Dbxref=GeneID:108628734%2CGenbank:XP_017886331.1;Parent=rna-XM_018030842.2
NW_017176565.1	Gnomon	CDS	370111	370263	.	-	0	Name=XP_017886331.1;ID=cds-XP_017886331.1;Dbxref=GeneID:108628734%2CGenbank:XP_017886331.1;Parent=rna-XM_018030842.2
NW_017176565.1	Gnomon	CDS	369642	369856	.	-	0	Name=XP_017886331.1;ID=cds-XP_017886331.1;Dbxref=GeneID:108628734%2CGenbank:XP_017886331.1;Parent=rna-XM_018030842.2
NW_017176565.1	Gnomon	CDS	362045	362170	.	-	0	Name=XP_017886331.1;ID=cds-XP_017886331.1;Dbxref=GeneID:108628734%2CGenbank:XP_017886331.1;Parent=rna-XM_018030842.2
NW_017176565.1	Gnomon	CDS	361674	361805	.	-	0	Name=XP_017886331.1;ID=cds-XP_017886331.1;Dbxref=GeneID:108628734%2CGenbank:XP_017886331.1;Parent=rna-XM_018030842.2
NW_017176565.1	Gnomon	mRNA	37006	39914	.	+	.	Name=XM_018030894.2;ID=rna-XM_018030894.2;Dbxref=GeneID:108628755%2CGenbank:XM_018030894.2;Parent=gene-LOC108628755
NW_017176565.1	Gnomon	mRNA	173201	181228	.	+	.	Name=XM_026816736.1;ID=rna-XM_026816736.1;Dbxref=GeneID:108628763%2CGenbank:XM_026816736.1;Parent=gene-LOC108628763
NW_017176565.1	Gnomon	exon	329482	337746	.	+	.	ID=exon-XM_026816747.1-10;Dbxref=GeneID:108628746%2CGenbank:XM_026816747.1;Parent=rna-XM_026816747.1
NW_017176565.1	Gnomon	CDS	434811	435248	.	+	0	Name=XP_017886478.1;ID=cds-XP_017886478.1;Dbxref=GeneID:108628810%2CGenbank:XP_017886478.1;Parent=rna-XM_018030989.2
NW_017176565.1	Gnomon	exon	476964	477079	.	+	.	ID=exon-XM_018030950.2-2;Dbxref=GeneID:108628784%2CGenbank:XM_018030950.2;Parent=rna-XM_018030950.2
NW_017176565.1	Gnomon	exon	477175	477504	.	+	.	ID=exon-XM_018030950.2-3;Dbxref=GeneID:108628784%2CGenbank:XM_018030950.2;Parent=rna-XM_018030950.2
NW_017176565.1	Gnomon	exon	477587	477839	.	+	.	ID=exon-XM_018030950.2-4;Dbxref=GeneID:108628784%2CGenbank:XM_018030950.2;Parent=rna-XM_018030950.2
NW_017176565.1	Gnomon	exon	477922	478067	.	+	.	ID=exon-XM_018030950.2-5;Dbxref=GeneID:108628784%2CGenbank:XM_018030950.2;Parent=rna-XM_018030950.2
NW_017176565.1	Gnomon	exon	478152	478348	.	+	.	ID=exon-XM_018030950.2-6;Dbxref=GeneID:108628784%2CGenbank:XM_018030950.2;Parent=rna-XM_018030950.2
NW_017176565.1	Gnomon	exon	478422	478861	.	+	.	ID=exon-XM_018030950.2-7;Dbxref=GeneID:108628784%2CGenbank:XM_018030950.2;Parent=rna-XM_018030950.2
NW_017176565.1	Gnomon	exon	476390	476691	.	+	.	ID=exon-XM_018030950.2-1;Dbxref=GeneID:108628784%2CGenbank:XM_018030950.2;Parent=rna-XM_018030950.2
NW_017176565.1	Gnomon	CDS	159069	159197	.	-	0	Name=XP_026672555.1;ID=cds-XP_026672555.1;Dbxref=GeneID:108628719%2CGenbank:XP_026672555.1;Parent=rna-XM_026816754.1
NW_017176565.1	Gnomon	CDS	158825	158995	.	-	0	Name=XP_026672555.1;ID=cds-XP_026672555.1;Dbxref=GeneID:108628719%2CGenbank:XP_026672555.1;Parent=rna-XM_026816754.1
NW_017176565.1	Gnomon	CDS	158650	158731	.	-	0	Name=XP_026672555.1;ID=cds-XP_026672555.1;Dbxref=GeneID:108628719%2CGenbank:XP_026672555.1;Parent=rna-XM_026816754.1
NW_017176565.1	Gnomon	CDS	158461	158584	.	-	0	Name=XP_026672555.1;ID=cds-XP_026672555.1;Dbxref=GeneID:108628719%2CGenbank:XP_026672555.1;Parent=rna-XM_026816754.1
NW_017176565.1	Gnomon	CDS	158028	158265	.	-	0	Name=XP_026672555.1;ID=cds-XP_026672555.1;Dbxref=GeneID:108628719%2CGenbank:XP_026672555.1;Parent=rna-XM_026816754.1
NW_017176565.1	Gnomon	mRNA	170298	181228	.	+	.	Name=XM_026816737.1;ID=rna-XM_026816737.1;Dbxref=GeneID:108628763%2CGenbank:XM_026816737.1;Parent=gene-LOC108628763
NW_017176565.1	Gnomon	mRNA	27747	30312	.	+	.	Name=XM_018030893.2;ID=rna-XM_018030893.2;Dbxref=GeneID:108628754%2CGenbank:XM_018030893.2;Parent=gene-LOC108628754
NW_017176565.1	Gnomon	CDS	386230	386390	.	-	0	Name=XP_017886332.1;ID=cds-XP_017886332.1;Dbxref=GeneID:108628734%2CGenbank:XP_017886332.1;Parent=rna-XM_018030843.2
NW_017176565.1	Gnomon	CDS	384777	384865	.	-	0	Name=XP_017886332.1;ID=cds-XP_017886332.1;Dbxref=GeneID:108628734%2CGenbank:XP_017886332.1;Parent=rna-XM_018030843.2
NW_017176565.1	Gnomon	CDS	377472	377536	.	-	0	Name=XP_017886332.1;ID=cds-XP_017886332.1;Dbxref=GeneID:108628734%2CGenbank:XP_017886332.1;Parent=rna-XM_018030843.2
NW_017176565.1	Gnomon	CDS	377042	377262	.	-	0	Name=XP_017886332.1;ID=cds-XP_017886332.1;Dbxref=GeneID:108628734%2CGenbank:XP_017886332.1;Parent=rna-XM_018030843.2
NW_017176565.1	Gnomon	CDS	375973	376055	.	-	0	Name=XP_017886332.1;ID=cds-XP_017886332.1;Dbxref=GeneID:108628734%2CGenbank:XP_017886332.1;Parent=rna-XM_018030843.2
NW_017176565.1	Gnomon	CDS	375640	375780	.	-	0	Name=XP_017886332.1;ID=cds-XP_017886332.1;Dbxref=GeneID:108628734%2CGenbank:XP_017886332.1;Parent=rna-XM_018030843.2
NW_017176565.1	Gnomon	CDS	370111	370263	.	-	0	Name=XP_017886332.1;ID=cds-XP_017886332.1;Dbxref=GeneID:108628734%2CGenbank:XP_017886332.1;Parent=rna-XM_018030843.2
NW_017176565.1	Gnomon	CDS	369642	369856	.	-	0	Name=XP_017886332.1;ID=cds-XP_017886332.1;Dbxref=GeneID:108628734%2CGenbank:XP_017886332.1;Parent=rna-XM_018030843.2
NW_017176565.1	Gnomon	CDS	362045	362161	.	-	0	Name=XP_017886332.1;ID=cds-XP_017886332.1;Dbxref=GeneID:108628734%2CGenbank:XP_017886332.1;Parent=rna-XM_018030843.2
NW_017176565.1	Gnomon	CDS	361674	361805	.	-	0	Name=XP_017886332.1;ID=cds-XP_017886332.1;Dbxref=GeneID:108628734%2CGenbank:XP_017886332.1;Parent=rna-XM_018030843.2
NW_017176565.1	Gnomon	mRNA	484836	491514	.	-	.	Name=XM_018030903.2;ID=rna-XM_018030903.2;Dbxref=GeneID:108628758%2CGenbank:XM_018030903.2;Parent=gene-LOC108628758
NW_017176565.1	Gnomon	exon	460910	461092	.	+	.	ID=exon-XM_018031007.2-4;Dbxref=GeneID:108628818%2CGenbank:XM_018031007.2;Parent=rna-XM_018031007.2
NW_017176565.1	Gnomon	exon	461186	461383	.	+	.	ID=exon-XM_018031007.2-5;Dbxref=GeneID:108628818%2CGenbank:XM_018031007.2;Parent=rna-XM_018031007.2
NW_017176565.1	Gnomon	exon	461462	462295	.	+	.	ID=exon-XM_018031007.2-6;Dbxref=GeneID:108628818%2CGenbank:XM_018031007.2;Parent=rna-XM_018031007.2
NW_017176565.1	Gnomon	exon	458246	459153	.	+	.	ID=exon-XM_018031007.2-1;Dbxref=GeneID:108628818%2CGenbank:XM_018031007.2;Parent=rna-XM_018031007.2
NW_017176565.1	Gnomon	exon	459745	460029	.	+	.	ID=exon-XM_018031007.2-2;Dbxref=GeneID:108628818%2CGenbank:XM_018031007.2;Parent=rna-XM_018031007.2
NW_017176565.1	Gnomon	exon	460156	460383	.	+	.	ID=exon-XM_018031007.2-3;Dbxref=GeneID:108628818%2CGenbank:XM_018031007.2;Parent=rna-XM_018031007.2
NW_017176565.1	Gnomon	CDS	419264	419475	.	-	0	Name=XP_017886333.1;ID=cds-XP_017886333.1;Dbxref=GeneID:108628735%2CGenbank:XP_017886333.1;Parent=rna-XM_018030844.2
NW_017176565.1	Gnomon	CDS	419044	419185	.	-	0	Name=XP_017886333.1;ID=cds-XP_017886333.1;Dbxref=GeneID:108628735%2CGenbank:XP_017886333.1;Parent=rna-XM_018030844.2
NW_017176565.1	Gnomon	CDS	418845	418978	.	-	0	Name=XP_017886333.1;ID=cds-XP_017886333.1;Dbxref=GeneID:108628735%2CGenbank:XP_017886333.1;Parent=rna-XM_018030844.2
NW_017176565.1	Gnomon	CDS	418574	418777	.	-	0	Name=XP_017886333.1;ID=cds-XP_017886333.1;Dbxref=GeneID:108628735%2CGenbank:XP_017886333.1;Parent=rna-XM_018030844.2
NW_017176565.1	Gnomon	CDS	418222	418507	.	-	0	Name=XP_017886333.1;ID=cds-XP_017886333.1;Dbxref=GeneID:108628735%2CGenbank:XP_017886333.1;Parent=rna-XM_018030844.2
NW_017176565.1	Gnomon	CDS	417844	418149	.	-	0	Name=XP_017886333.1;ID=cds-XP_017886333.1;Dbxref=GeneID:108628735%2CGenbank:XP_017886333.1;Parent=rna-XM_018030844.2
NW_017176565.1	Gnomon	mRNA	843872	846951	.	+	.	Name=XM_018030809.2;ID=rna-XM_018030809.2;Dbxref=GeneID:108628715%2CGenbank:XM_018030809.2;Parent=gene-LOC108628715
NW_017176565.1	Gnomon	mRNA	684371	696331	.	-	.	Name=XM_018031005.2;ID=rna-XM_018031005.2;Dbxref=GeneID:108628816%2CGenbank:XM_018031005.2;Parent=gene-LOC108628816
NW_017176565.1	Gnomon	mRNA	169365	181228	.	+	.	Name=XM_026816738.1;ID=rna-XM_026816738.1;Dbxref=GeneID:108628763%2CGenbank:XM_026816738.1;Parent=gene-LOC108628763
NW_017176565.1	Gnomon	exon	288401	288607	.	-	.	ID=exon-XM_018030926.2-5;Dbxref=GeneID:108628769%2CGenbank:XM_018030926.2;Parent=rna-XM_018030926.2
NW_017176565.1	Gnomon	exon	289084	289834	.	-	.	ID=exon-XM_018030926.2-3;Dbxref=GeneID:108628769%2CGenbank:XM_018030926.2;Parent=rna-XM_018030926.2
NW_017176565.1	Gnomon	exon	288685	288982	.	-	.	ID=exon-XM_018030926.2-4;Dbxref=GeneID:108628769%2CGenbank:XM_018030926.2;Parent=rna-XM_018030926.2
NW_017176565.1	Gnomon	exon	290390	290741	.	-	.	ID=exon-XM_018030926.2-1;Dbxref=GeneID:108628769%2CGenbank:XM_018030926.2;Parent=rna-XM_018030926.2
NW_017176565.1	Gnomon	exon	289941	290131	.	-	.	ID=exon-XM_018030926.2-2;Dbxref=GeneID:108628769%2CGenbank:XM_018030926.2;Parent=rna-XM_018030926.2
NW_017176565.1	Gnomon	exon	486743	486934	.	-	.	ID=exon-XM_026816674.1-9;Dbxref=GeneID:108628758%2CGenbank:XM_026816674.1;Parent=rna-XM_026816674.1
NW_017176565.1	Gnomon	exon	488483	488592	.	-	.	ID=exon-XM_026816674.1-7;Dbxref=GeneID:108628758%2CGenbank:XM_026816674.1;Parent=rna-XM_026816674.1
NW_017176565.1	Gnomon	exon	487697	488398	.	-	.	ID=exon-XM_026816674.1-8;Dbxref=GeneID:108628758%2CGenbank:XM_026816674.1;Parent=rna-XM_026816674.1
NW_017176565.1	Gnomon	exon	490512	491009	.	-	.	ID=exon-XM_026816674.1-1;Dbxref=GeneID:108628758%2CGenbank:XM_026816674.1;Parent=rna-XM_026816674.1
NW_017176565.1	Gnomon	exon	489943	490023	.	-	.	ID=exon-XM_026816674.1-2;Dbxref=GeneID:108628758%2CGenbank:XM_026816674.1;Parent=rna-XM_026816674.1
NW_017176565.1	Gnomon	exon	489032	489151	.	-	.	ID=exon-XM_026816674.1-5;Dbxref=GeneID:108628758%2CGenbank:XM_026816674.1;Parent=rna-XM_026816674.1
NW_017176565.1	Gnomon	exon	488667	488932	.	-	.	ID=exon-XM_026816674.1-6;Dbxref=GeneID:108628758%2CGenbank:XM_026816674.1;Parent=rna-XM_026816674.1
NW_017176565.1	Gnomon	exon	489430	489723	.	-	.	ID=exon-XM_026816674.1-3;Dbxref=GeneID:108628758%2CGenbank:XM_026816674.1;Parent=rna-XM_026816674.1
NW_017176565.1	Gnomon	exon	489215	489356	.	-	.	ID=exon-XM_026816674.1-4;Dbxref=GeneID:108628758%2CGenbank:XM_026816674.1;Parent=rna-XM_026816674.1
NW_017176565.1	Gnomon	CDS	419264	419475	.	-	0	Name=XP_017886334.1;ID=cds-XP_017886334.1;Dbxref=GeneID:108628735%2CGenbank:XP_017886334.1;Parent=rna-XM_018030845.2
NW_017176565.1	Gnomon	CDS	419044	419185	.	-	0	Name=XP_017886334.1;ID=cds-XP_017886334.1;Dbxref=GeneID:108628735%2CGenbank:XP_017886334.1;Parent=rna-XM_018030845.2
NW_017176565.1	Gnomon	CDS	418845	418978	.	-	0	Name=XP_017886334.1;ID=cds-XP_017886334.1;Dbxref=GeneID:108628735%2CGenbank:XP_017886334.1;Parent=rna-XM_018030845.2
NW_017176565.1	Gnomon	CDS	418574	418777	.	-	0	Name=XP_017886334.1;ID=cds-XP_017886334.1;Dbxref=GeneID:108628735%2CGenbank:XP_017886334.1;Parent=rna-XM_018030845.2
NW_017176565.1	Gnomon	CDS	418222	418507	.	-	0	Name=XP_017886334.1;ID=cds-XP_017886334.1;Dbxref=GeneID:108628735%2CGenbank:XP_017886334.1;Parent=rna-XM_018030845.2
NW_017176565.1	Gnomon	CDS	417844	418149	.	-	0	Name=XP_017886334.1;ID=cds-XP_017886334.1;Dbxref=GeneID:108628735%2CGenbank:XP_017886334.1;Parent=rna-XM_018030845.2
NW_017176565.1	Gnomon	exon	430736	430781	.	-	.	ID=exon-XM_026816697.1-8;Dbxref=GeneID:108628733%2CGenbank:XM_026816697.1;Parent=rna-XM_026816697.1
NW_017176565.1	Gnomon	exon	430236	430291	.	-	.	ID=exon-XM_026816697.1-9;Dbxref=GeneID:108628733%2CGenbank:XM_026816697.1;Parent=rna-XM_026816697.1
NW_017176565.1	Gnomon	exon	431424	431554	.	-	.	ID=exon-XM_026816697.1-6;Dbxref=GeneID:108628733%2CGenbank:XM_026816697.1;Parent=rna-XM_026816697.1
NW_017176565.1	Gnomon	exon	431001	431324	.	-	.	ID=exon-XM_026816697.1-7;Dbxref=GeneID:108628733%2CGenbank:XM_026816697.1;Parent=rna-XM_026816697.1
NW_017176565.1	Gnomon	exon	431901	432065	.	-	.	ID=exon-XM_026816697.1-4;Dbxref=GeneID:108628733%2CGenbank:XM_026816697.1;Parent=rna-XM_026816697.1
NW_017176565.1	Gnomon	exon	431621	431819	.	-	.	ID=exon-XM_026816697.1-5;Dbxref=GeneID:108628733%2CGenbank:XM_026816697.1;Parent=rna-XM_026816697.1
NW_017176565.1	Gnomon	exon	432500	432757	.	-	.	ID=exon-XM_026816697.1-2;Dbxref=GeneID:108628733%2CGenbank:XM_026816697.1;Parent=rna-XM_026816697.1
NW_017176565.1	Gnomon	exon	432146	432421	.	-	.	ID=exon-XM_026816697.1-3;Dbxref=GeneID:108628733%2CGenbank:XM_026816697.1;Parent=rna-XM_026816697.1
NW_017176565.1	Gnomon	exon	433636	434368	.	-	.	ID=exon-XM_026816697.1-1;Dbxref=GeneID:108628733%2CGenbank:XM_026816697.1;Parent=rna-XM_026816697.1
NW_017176565.1	Gnomon	exon	351403	351647	.	-	.	ID=exon-XM_018030973.2-1;Dbxref=GeneID:108628801%2CGenbank:XM_018030973.2;Parent=rna-XM_018030973.2
NW_017176565.1	Gnomon	exon	350246	351247	.	-	.	ID=exon-XM_018030973.2-2;Dbxref=GeneID:108628801%2CGenbank:XM_018030973.2;Parent=rna-XM_018030973.2
NW_017176565.1	Gnomon	CDS	148448	148792	.	+	0	Name=XP_026672557.1;ID=cds-XP_026672557.1;Dbxref=GeneID:108628704%2CGenbank:XP_026672557.1;Parent=rna-XM_026816756.1
NW_017176565.1	Gnomon	CDS	148875	149252	.	+	0	Name=XP_026672557.1;ID=cds-XP_026672557.1;Dbxref=GeneID:108628704%2CGenbank:XP_026672557.1;Parent=rna-XM_026816756.1
NW_017176565.1	Gnomon	mRNA	169365	181228	.	+	.	Name=XM_026816739.1;ID=rna-XM_026816739.1;Dbxref=GeneID:108628763%2CGenbank:XM_026816739.1;Parent=gene-LOC108628763
NW_017176565.1	Gnomon	exon	470117	470935	.	-	.	ID=exon-XM_018030949.2-2;Dbxref=GeneID:108628783%2CGenbank:XM_018030949.2;Parent=rna-XM_018030949.2
NW_017176565.1	Gnomon	exon	469723	469864	.	-	.	ID=exon-XM_018030949.2-3;Dbxref=GeneID:108628783%2CGenbank:XM_018030949.2;Parent=rna-XM_018030949.2
NW_017176565.1	Gnomon	exon	470999	471094	.	-	.	ID=exon-XM_018030949.2-1;Dbxref=GeneID:108628783%2CGenbank:XM_018030949.2;Parent=rna-XM_018030949.2
NW_017176565.1	Gnomon	exon	468669	469087	.	-	.	ID=exon-XM_018030949.2-6;Dbxref=GeneID:108628783%2CGenbank:XM_018030949.2;Parent=rna-XM_018030949.2
NW_017176565.1	Gnomon	exon	468220	468596	.	-	.	ID=exon-XM_018030949.2-7;Dbxref=GeneID:108628783%2CGenbank:XM_018030949.2;Parent=rna-XM_018030949.2
NW_017176565.1	Gnomon	exon	469367	469666	.	-	.	ID=exon-XM_018030949.2-4;Dbxref=GeneID:108628783%2CGenbank:XM_018030949.2;Parent=rna-XM_018030949.2
NW_017176565.1	Gnomon	exon	469170	469294	.	-	.	ID=exon-XM_018030949.2-5;Dbxref=GeneID:108628783%2CGenbank:XM_018030949.2;Parent=rna-XM_018030949.2
NW_017176565.1	Gnomon	exon	467695	468133	.	-	.	ID=exon-XM_018030949.2-8;Dbxref=GeneID:108628783%2CGenbank:XM_018030949.2;Parent=rna-XM_018030949.2
NW_017176565.1	Gnomon	CDS	609070	609224	.	+	0	Name=XP_017886335.1;ID=cds-XP_017886335.1;Dbxref=GeneID:108628737%2CGenbank:XP_017886335.1;Parent=rna-XM_018030846.2
NW_017176565.1	Gnomon	CDS	630497	630818	.	+	0	Name=XP_017886335.1;ID=cds-XP_017886335.1;Dbxref=GeneID:108628737%2CGenbank:XP_017886335.1;Parent=rna-XM_018030846.2
NW_017176565.1	Gnomon	CDS	631457	631697	.	+	0	Name=XP_017886335.1;ID=cds-XP_017886335.1;Dbxref=GeneID:108628737%2CGenbank:XP_017886335.1;Parent=rna-XM_018030846.2
NW_017176565.1	Gnomon	CDS	632278	632962	.	+	0	Name=XP_017886335.1;ID=cds-XP_017886335.1;Dbxref=GeneID:108628737%2CGenbank:XP_017886335.1;Parent=rna-XM_018030846.2
NW_017176565.1	Gnomon	CDS	633052	633565	.	+	0	Name=XP_017886335.1;ID=cds-XP_017886335.1;Dbxref=GeneID:108628737%2CGenbank:XP_017886335.1;Parent=rna-XM_018030846.2
NW_017176565.1	Gnomon	CDS	633642	633776	.	+	0	Name=XP_017886335.1;ID=cds-XP_017886335.1;Dbxref=GeneID:108628737%2CGenbank:XP_017886335.1;Parent=rna-XM_018030846.2
NW_017176565.1	Gnomon	CDS	633853	633999	.	+	0	Name=XP_017886335.1;ID=cds-XP_017886335.1;Dbxref=GeneID:108628737%2CGenbank:XP_017886335.1;Parent=rna-XM_018030846.2
NW_017176565.1	Gnomon	mRNA	31534	35305	.	+	.	Name=XM_018030895.2;ID=rna-XM_018030895.2;Dbxref=GeneID:108628756%2CGenbank:XM_018030895.2;Parent=gene-LOC108628756
NW_017176565.1	Gnomon	exon	279327	279398	.	-	.	ID=exon-XM_018030885.2-12;Dbxref=GeneID:108628751%2CGenbank:XM_018030885.2;Parent=rna-XM_018030885.2
NW_017176565.1	Gnomon	exon	275109	275235	.	-	.	ID=exon-XM_018030885.2-13;Dbxref=GeneID:108628751%2CGenbank:XM_018030885.2;Parent=rna-XM_018030885.2
NW_017176565.1	Gnomon	exon	279683	279878	.	-	.	ID=exon-XM_018030885.2-10;Dbxref=GeneID:108628751%2CGenbank:XM_018030885.2;Parent=rna-XM_018030885.2
NW_017176565.1	Gnomon	exon	279469	279606	.	-	.	ID=exon-XM_018030885.2-11;Dbxref=GeneID:108628751%2CGenbank:XM_018030885.2;Parent=rna-XM_018030885.2
NW_017176565.1	Gnomon	mRNA	344225	347226	.	+	.	Name=XM_018030811.2;ID=rna-XM_018030811.2;Dbxref=GeneID:108628718%2CGenbank:XM_018030811.2;Parent=gene-LOC108628718
NW_017176565.1	Gnomon	CDS	283610	283720	.	-	0	Name=XP_017886371.1;ID=cds-XP_017886371.1;Dbxref=GeneID:108628751%2CGenbank:XP_017886371.1;Parent=rna-XM_018030882.2
NW_017176565.1	Gnomon	CDS	283354	283540	.	-	0	Name=XP_017886371.1;ID=cds-XP_017886371.1;Dbxref=GeneID:108628751%2CGenbank:XP_017886371.1;Parent=rna-XM_018030882.2
NW_017176565.1	Gnomon	CDS	282885	283267	.	-	0	Name=XP_017886371.1;ID=cds-XP_017886371.1;Dbxref=GeneID:108628751%2CGenbank:XP_017886371.1;Parent=rna-XM_018030882.2
NW_017176565.1	Gnomon	CDS	282333	282782	.	-	0	Name=XP_017886371.1;ID=cds-XP_017886371.1;Dbxref=GeneID:108628751%2CGenbank:XP_017886371.1;Parent=rna-XM_018030882.2
NW_017176565.1	Gnomon	CDS	282101	282237	.	-	0	Name=XP_017886371.1;ID=cds-XP_017886371.1;Dbxref=GeneID:108628751%2CGenbank:XP_017886371.1;Parent=rna-XM_018030882.2
NW_017176565.1	Gnomon	CDS	281904	282021	.	-	0	Name=XP_017886371.1;ID=cds-XP_017886371.1;Dbxref=GeneID:108628751%2CGenbank:XP_017886371.1;Parent=rna-XM_018030882.2
NW_017176565.1	Gnomon	CDS	280221	280334	.	-	0	Name=XP_017886371.1;ID=cds-XP_017886371.1;Dbxref=GeneID:108628751%2CGenbank:XP_017886371.1;Parent=rna-XM_018030882.2
NW_017176565.1	Gnomon	CDS	280002	280094	.	-	0	Name=XP_017886371.1;ID=cds-XP_017886371.1;Dbxref=GeneID:108628751%2CGenbank:XP_017886371.1;Parent=rna-XM_018030882.2
NW_017176565.1	Gnomon	CDS	279683	279878	.	-	0	Name=XP_017886371.1;ID=cds-XP_017886371.1;Dbxref=GeneID:108628751%2CGenbank:XP_017886371.1;Parent=rna-XM_018030882.2
NW_017176565.1	Gnomon	CDS	279469	279606	.	-	0	Name=XP_017886371.1;ID=cds-XP_017886371.1;Dbxref=GeneID:108628751%2CGenbank:XP_017886371.1;Parent=rna-XM_018030882.2
NW_017176565.1	Gnomon	CDS	279327	279398	.	-	0	Name=XP_017886371.1;ID=cds-XP_017886371.1;Dbxref=GeneID:108628751%2CGenbank:XP_017886371.1;Parent=rna-XM_018030882.2
NW_017176565.1	Gnomon	CDS	276003	276070	.	-	0	Name=XP_017886371.1;ID=cds-XP_017886371.1;Dbxref=GeneID:108628751%2CGenbank:XP_017886371.1;Parent=rna-XM_018030882.2
NW_017176565.1	Gnomon	CDS	275107	275235	.	-	0	Name=XP_017886371.1;ID=cds-XP_017886371.1;Dbxref=GeneID:108628751%2CGenbank:XP_017886371.1;Parent=rna-XM_018030882.2
NW_017176565.1	Gnomon	mRNA	62948	66703	.	-	.	Name=XM_018030957.2;ID=rna-XM_018030957.2;Dbxref=GeneID:108628789%2CGenbank:XM_018030957.2;Parent=gene-LOC108628789
NW_017176565.1	Gnomon	exon	289941	290131	.	-	.	ID=exon-XM_018030925.2-2;Dbxref=GeneID:108628769%2CGenbank:XM_018030925.2;Parent=rna-XM_018030925.2
NW_017176565.1	Gnomon	exon	289084	289834	.	-	.	ID=exon-XM_018030925.2-3;Dbxref=GeneID:108628769%2CGenbank:XM_018030925.2;Parent=rna-XM_018030925.2
NW_017176565.1	Gnomon	exon	288669	288982	.	-	.	ID=exon-XM_018030925.2-4;Dbxref=GeneID:108628769%2CGenbank:XM_018030925.2;Parent=rna-XM_018030925.2
NW_017176565.1	Gnomon	exon	288401	288607	.	-	.	ID=exon-XM_018030925.2-5;Dbxref=GeneID:108628769%2CGenbank:XM_018030925.2;Parent=rna-XM_018030925.2
NW_017176565.1	Gnomon	exon	290390	290741	.	-	.	ID=exon-XM_018030925.2-1;Dbxref=GeneID:108628769%2CGenbank:XM_018030925.2;Parent=rna-XM_018030925.2
NW_017176565.1	Gnomon	exon	433636	434368	.	-	.	ID=exon-XM_026816700.1-1;Dbxref=GeneID:108628733%2CGenbank:XM_026816700.1;Parent=rna-XM_026816700.1
NW_017176565.1	Gnomon	exon	432146	432757	.	-	.	ID=exon-XM_026816700.1-2;Dbxref=GeneID:108628733%2CGenbank:XM_026816700.1;Parent=rna-XM_026816700.1
NW_017176565.1	Gnomon	exon	429760	429844	.	-	.	ID=exon-XM_026816700.1-9;Dbxref=GeneID:108628733%2CGenbank:XM_026816700.1;Parent=rna-XM_026816700.1
NW_017176565.1	Gnomon	exon	430736	430781	.	-	.	ID=exon-XM_026816700.1-7;Dbxref=GeneID:108628733%2CGenbank:XM_026816700.1;Parent=rna-XM_026816700.1
NW_017176565.1	Gnomon	exon	430236	430291	.	-	.	ID=exon-XM_026816700.1-8;Dbxref=GeneID:108628733%2CGenbank:XM_026816700.1;Parent=rna-XM_026816700.1
NW_017176565.1	Gnomon	exon	431424	431554	.	-	.	ID=exon-XM_026816700.1-5;Dbxref=GeneID:108628733%2CGenbank:XM_026816700.1;Parent=rna-XM_026816700.1
NW_017176565.1	Gnomon	exon	431001	431324	.	-	.	ID=exon-XM_026816700.1-6;Dbxref=GeneID:108628733%2CGenbank:XM_026816700.1;Parent=rna-XM_026816700.1
NW_017176565.1	Gnomon	exon	431901	432065	.	-	.	ID=exon-XM_026816700.1-3;Dbxref=GeneID:108628733%2CGenbank:XM_026816700.1;Parent=rna-XM_026816700.1
NW_017176565.1	Gnomon	exon	431621	431819	.	-	.	ID=exon-XM_026816700.1-4;Dbxref=GeneID:108628733%2CGenbank:XM_026816700.1;Parent=rna-XM_026816700.1
NW_017176565.1	Gnomon	mRNA	852949	855139	.	-	.	Name=XM_018030810.2;ID=rna-XM_018030810.2;Dbxref=GeneID:108628716%2CGenbank:XM_018030810.2;Parent=gene-LOC108628716
NW_017176565.1	Gnomon	CDS	221952	222380	.	+	0	Name=XP_026672565.1;ID=cds-XP_026672565.1;Dbxref=GeneID:108628794%2CGenbank:XP_026672565.1;Parent=rna-XM_026816764.1
NW_017176565.1	Gnomon	mRNA	54721	63016	.	+	.	Name=XM_018030956.2;ID=rna-XM_018030956.2;Dbxref=GeneID:108628788%2CGenbank:XM_018030956.2;Parent=gene-LOC108628788
NW_017176565.1	Gnomon	exon	811520	811714	.	-	.	ID=exon-XM_018030991.2-7;Dbxref=GeneID:108628811%2CGenbank:XM_018030991.2;Parent=rna-XM_018030991.2
NW_017176565.1	Gnomon	exon	809339	811414	.	-	.	ID=exon-XM_018030991.2-8;Dbxref=GeneID:108628811%2CGenbank:XM_018030991.2;Parent=rna-XM_018030991.2
NW_017176565.1	Gnomon	exon	812345	812434	.	-	.	ID=exon-XM_018030991.2-5;Dbxref=GeneID:108628811%2CGenbank:XM_018030991.2;Parent=rna-XM_018030991.2
NW_017176565.1	Gnomon	exon	811803	811934	.	-	.	ID=exon-XM_018030991.2-6;Dbxref=GeneID:108628811%2CGenbank:XM_018030991.2;Parent=rna-XM_018030991.2
NW_017176565.1	Gnomon	exon	819383	819516	.	-	.	ID=exon-XM_018030991.2-3;Dbxref=GeneID:108628811%2CGenbank:XM_018030991.2;Parent=rna-XM_018030991.2
NW_017176565.1	Gnomon	exon	818480	818621	.	-	.	ID=exon-XM_018030991.2-4;Dbxref=GeneID:108628811%2CGenbank:XM_018030991.2;Parent=rna-XM_018030991.2
NW_017176565.1	Gnomon	exon	841508	841829	.	-	.	ID=exon-XM_018030991.2-1;Dbxref=GeneID:108628811%2CGenbank:XM_018030991.2;Parent=rna-XM_018030991.2
NW_017176565.1	Gnomon	exon	821838	821990	.	-	.	ID=exon-XM_018030991.2-2;Dbxref=GeneID:108628811%2CGenbank:XM_018030991.2;Parent=rna-XM_018030991.2
NW_017176565.1	Gnomon	CDS	283610	283720	.	-	0	Name=XP_017886372.1;ID=cds-XP_017886372.1;Dbxref=GeneID:108628751%2CGenbank:XP_017886372.1;Parent=rna-XM_018030883.2
NW_017176565.1	Gnomon	CDS	283354	283540	.	-	0	Name=XP_017886372.1;ID=cds-XP_017886372.1;Dbxref=GeneID:108628751%2CGenbank:XP_017886372.1;Parent=rna-XM_018030883.2
NW_017176565.1	Gnomon	CDS	282885	283267	.	-	0	Name=XP_017886372.1;ID=cds-XP_017886372.1;Dbxref=GeneID:108628751%2CGenbank:XP_017886372.1;Parent=rna-XM_018030883.2
NW_017176565.1	Gnomon	CDS	282333	282782	.	-	0	Name=XP_017886372.1;ID=cds-XP_017886372.1;Dbxref=GeneID:108628751%2CGenbank:XP_017886372.1;Parent=rna-XM_018030883.2
NW_017176565.1	Gnomon	CDS	282101	282237	.	-	0	Name=XP_017886372.1;ID=cds-XP_017886372.1;Dbxref=GeneID:108628751%2CGenbank:XP_017886372.1;Parent=rna-XM_018030883.2
NW_017176565.1	Gnomon	CDS	281904	282021	.	-	0	Name=XP_017886372.1;ID=cds-XP_017886372.1;Dbxref=GeneID:108628751%2CGenbank:XP_017886372.1;Parent=rna-XM_018030883.2
NW_017176565.1	Gnomon	CDS	280221	280334	.	-	0	Name=XP_017886372.1;ID=cds-XP_017886372.1;Dbxref=GeneID:108628751%2CGenbank:XP_017886372.1;Parent=rna-XM_018030883.2
NW_017176565.1	Gnomon	CDS	280002	280094	.	-	0	Name=XP_017886372.1;ID=cds-XP_017886372.1;Dbxref=GeneID:108628751%2CGenbank:XP_017886372.1;Parent=rna-XM_018030883.2
NW_017176565.1	Gnomon	CDS	279683	279878	.	-	0	Name=XP_017886372.1;ID=cds-XP_017886372.1;Dbxref=GeneID:108628751%2CGenbank:XP_017886372.1;Parent=rna-XM_018030883.2
NW_017176565.1	Gnomon	CDS	279469	279606	.	-	0	Name=XP_017886372.1;ID=cds-XP_017886372.1;Dbxref=GeneID:108628751%2CGenbank:XP_017886372.1;Parent=rna-XM_018030883.2
NW_017176565.1	Gnomon	CDS	279327	279398	.	-	0	Name=XP_017886372.1;ID=cds-XP_017886372.1;Dbxref=GeneID:108628751%2CGenbank:XP_017886372.1;Parent=rna-XM_018030883.2
NW_017176565.1	Gnomon	CDS	276003	276070	.	-	0	Name=XP_017886372.1;ID=cds-XP_017886372.1;Dbxref=GeneID:108628751%2CGenbank:XP_017886372.1;Parent=rna-XM_018030883.2
NW_017176565.1	Gnomon	CDS	275107	275220	.	-	0	Name=XP_017886372.1;ID=cds-XP_017886372.1;Dbxref=GeneID:108628751%2CGenbank:XP_017886372.1;Parent=rna-XM_018030883.2
NW_017176565.1	Gnomon	exon	327067	327154	.	+	.	ID=exon-XM_026816747.1-4;Dbxref=GeneID:108628746%2CGenbank:XM_026816747.1;Parent=rna-XM_026816747.1
NW_017176565.1	Gnomon	exon	327302	327387	.	+	.	ID=exon-XM_026816747.1-5;Dbxref=GeneID:108628746%2CGenbank:XM_026816747.1;Parent=rna-XM_026816747.1
NW_017176565.1	Gnomon	exon	327500	328102	.	+	.	ID=exon-XM_026816747.1-6;Dbxref=GeneID:108628746%2CGenbank:XM_026816747.1;Parent=rna-XM_026816747.1
NW_017176565.1	Gnomon	exon	328222	328422	.	+	.	ID=exon-XM_026816747.1-7;Dbxref=GeneID:108628746%2CGenbank:XM_026816747.1;Parent=rna-XM_026816747.1
NW_017176565.1	Gnomon	exon	322208	325235	.	+	.	ID=exon-XM_026816747.1-1;Dbxref=GeneID:108628746%2CGenbank:XM_026816747.1;Parent=rna-XM_026816747.1
NW_017176565.1	Gnomon	exon	325685	326383	.	+	.	ID=exon-XM_026816747.1-2;Dbxref=GeneID:108628746%2CGenbank:XM_026816747.1;Parent=rna-XM_026816747.1
NW_017176565.1	Gnomon	exon	326758	326962	.	+	.	ID=exon-XM_026816747.1-3;Dbxref=GeneID:108628746%2CGenbank:XM_026816747.1;Parent=rna-XM_026816747.1
NW_017176565.1	Gnomon	exon	328513	328811	.	+	.	ID=exon-XM_026816747.1-8;Dbxref=GeneID:108628746%2CGenbank:XM_026816747.1;Parent=rna-XM_026816747.1
NW_017176565.1	Gnomon	exon	329043	329346	.	+	.	ID=exon-XM_026816747.1-9;Dbxref=GeneID:108628746%2CGenbank:XM_026816747.1;Parent=rna-XM_026816747.1
NW_017176565.1	Gnomon	mRNA	481274	491009	.	-	.	Name=XM_026816674.1;ID=rna-XM_026816674.1;Dbxref=GeneID:108628758%2CGenbank:XM_026816674.1;Parent=gene-LOC108628758
NW_017176565.1	Gnomon	mRNA	157707	159580	.	-	.	Name=XM_018030813.2;ID=rna-XM_018030813.2;Dbxref=GeneID:108628719%2CGenbank:XM_018030813.2;Parent=gene-LOC108628719
NW_017176565.1	Gnomon	CDS	283610	283720	.	-	0	Name=XP_017886373.1;ID=cds-XP_017886373.1;Dbxref=GeneID:108628751%2CGenbank:XP_017886373.1;Parent=rna-XM_018030884.2
NW_017176565.1	Gnomon	CDS	283354	283540	.	-	0	Name=XP_017886373.1;ID=cds-XP_017886373.1;Dbxref=GeneID:108628751%2CGenbank:XP_017886373.1;Parent=rna-XM_018030884.2
NW_017176565.1	Gnomon	CDS	282885	283267	.	-	0	Name=XP_017886373.1;ID=cds-XP_017886373.1;Dbxref=GeneID:108628751%2CGenbank:XP_017886373.1;Parent=rna-XM_018030884.2
NW_017176565.1	Gnomon	CDS	282333	282782	.	-	0	Name=XP_017886373.1;ID=cds-XP_017886373.1;Dbxref=GeneID:108628751%2CGenbank:XP_017886373.1;Parent=rna-XM_018030884.2
NW_017176565.1	Gnomon	CDS	282101	282237	.	-	0	Name=XP_017886373.1;ID=cds-XP_017886373.1;Dbxref=GeneID:108628751%2CGenbank:XP_017886373.1;Parent=rna-XM_018030884.2
NW_017176565.1	Gnomon	CDS	281904	282021	.	-	0	Name=XP_017886373.1;ID=cds-XP_017886373.1;Dbxref=GeneID:108628751%2CGenbank:XP_017886373.1;Parent=rna-XM_018030884.2
NW_017176565.1	Gnomon	CDS	280221	280334	.	-	0	Name=XP_017886373.1;ID=cds-XP_017886373.1;Dbxref=GeneID:108628751%2CGenbank:XP_017886373.1;Parent=rna-XM_018030884.2
NW_017176565.1	Gnomon	CDS	280002	280094	.	-	0	Name=XP_017886373.1;ID=cds-XP_017886373.1;Dbxref=GeneID:108628751%2CGenbank:XP_017886373.1;Parent=rna-XM_018030884.2
NW_017176565.1	Gnomon	CDS	279683	279878	.	-	0	Name=XP_017886373.1;ID=cds-XP_017886373.1;Dbxref=GeneID:108628751%2CGenbank:XP_017886373.1;Parent=rna-XM_018030884.2
NW_017176565.1	Gnomon	CDS	279469	279606	.	-	0	Name=XP_017886373.1;ID=cds-XP_017886373.1;Dbxref=GeneID:108628751%2CGenbank:XP_017886373.1;Parent=rna-XM_018030884.2
NW_017176565.1	Gnomon	CDS	279327	279398	.	-	0	Name=XP_017886373.1;ID=cds-XP_017886373.1;Dbxref=GeneID:108628751%2CGenbank:XP_017886373.1;Parent=rna-XM_018030884.2
NW_017176565.1	Gnomon	CDS	276003	276070	.	-	0	Name=XP_017886373.1;ID=cds-XP_017886373.1;Dbxref=GeneID:108628751%2CGenbank:XP_017886373.1;Parent=rna-XM_018030884.2
NW_017176565.1	Gnomon	CDS	274376	274408	.	-	0	Name=XP_017886373.1;ID=cds-XP_017886373.1;Dbxref=GeneID:108628751%2CGenbank:XP_017886373.1;Parent=rna-XM_018030884.2
NW_017176565.1	Gnomon	exon	329482	337746	.	+	.	ID=exon-XM_018030868.2-10;Dbxref=GeneID:108628746%2CGenbank:XM_018030868.2;Parent=rna-XM_018030868.2
NW_017176565.1	Gnomon	CDS	460144	460383	.	+	0	Name=XP_026672567.1;ID=cds-XP_026672567.1;Dbxref=GeneID:108628818%2CGenbank:XP_026672567.1;Parent=rna-XM_026816766.1
NW_017176565.1	Gnomon	CDS	460910	461092	.	+	0	Name=XP_026672567.1;ID=cds-XP_026672567.1;Dbxref=GeneID:108628818%2CGenbank:XP_026672567.1;Parent=rna-XM_026816766.1
NW_017176565.1	Gnomon	CDS	461186	461383	.	+	0	Name=XP_026672567.1;ID=cds-XP_026672567.1;Dbxref=GeneID:108628818%2CGenbank:XP_026672567.1;Parent=rna-XM_026816766.1
NW_017176565.1	Gnomon	CDS	461462	462130	.	+	0	Name=XP_026672567.1;ID=cds-XP_026672567.1;Dbxref=GeneID:108628818%2CGenbank:XP_026672567.1;Parent=rna-XM_026816766.1
NW_017176565.1	Gnomon	CDS	5443	5553	.	-	0	Name=XP_017886279.1;ID=cds-XP_017886279.1;Dbxref=GeneID:108628696%2CGenbank:XP_017886279.1;Parent=rna-XM_018030790.2
NW_017176565.1	Gnomon	CDS	37	1680	.	-	0	Name=XP_017886279.1;ID=cds-XP_017886279.1;Dbxref=GeneID:108628696%2CGenbank:XP_017886279.1;Parent=rna-XM_018030790.2
NW_017176565.1	Gnomon	mRNA	71364	73580	.	-	.	Name=XM_018030959.2;ID=rna-XM_018030959.2;Dbxref=GeneID:108628790%2CGenbank:XM_018030959.2;Parent=gene-LOC108628790
NW_017176565.1	Gnomon	exon	605632	605732	.	-	.	ID=exon-XM_018030850.2-1;Dbxref=GeneID:108628740%2CGenbank:XM_018030850.2;Parent=rna-XM_018030850.2
NW_017176565.1	Gnomon	exon	604226	604405	.	-	.	ID=exon-XM_018030850.2-2;Dbxref=GeneID:108628740%2CGenbank:XM_018030850.2;Parent=rna-XM_018030850.2
NW_017176565.1	Gnomon	exon	602645	602770	.	-	.	ID=exon-XM_018030850.2-5;Dbxref=GeneID:108628740%2CGenbank:XM_018030850.2;Parent=rna-XM_018030850.2
NW_017176565.1	Gnomon	exon	602488	602554	.	-	.	ID=exon-XM_018030850.2-6;Dbxref=GeneID:108628740%2CGenbank:XM_018030850.2;Parent=rna-XM_018030850.2
NW_017176565.1	Gnomon	exon	603363	603533	.	-	.	ID=exon-XM_018030850.2-3;Dbxref=GeneID:108628740%2CGenbank:XM_018030850.2;Parent=rna-XM_018030850.2
NW_017176565.1	Gnomon	exon	602861	603059	.	-	.	ID=exon-XM_018030850.2-4;Dbxref=GeneID:108628740%2CGenbank:XM_018030850.2;Parent=rna-XM_018030850.2
NW_017176565.1	Gnomon	exon	601235	602077	.	-	.	ID=exon-XM_018030850.2-9;Dbxref=GeneID:108628740%2CGenbank:XM_018030850.2;Parent=rna-XM_018030850.2
NW_017176565.1	Gnomon	exon	602316	602415	.	-	.	ID=exon-XM_018030850.2-7;Dbxref=GeneID:108628740%2CGenbank:XM_018030850.2;Parent=rna-XM_018030850.2
NW_017176565.1	Gnomon	exon	602194	602241	.	-	.	ID=exon-XM_018030850.2-8;Dbxref=GeneID:108628740%2CGenbank:XM_018030850.2;Parent=rna-XM_018030850.2
NW_017176565.1	Gnomon	exon	85534	85673	.	-	.	ID=exon-XM_026816760.1-10;Dbxref=GeneID:108628698%2CGenbank:XM_026816760.1;Parent=rna-XM_026816760.1
NW_017176565.1	Gnomon	exon	85252	85455	.	-	.	ID=exon-XM_026816760.1-11;Dbxref=GeneID:108628698%2CGenbank:XM_026816760.1;Parent=rna-XM_026816760.1
NW_017176565.1	Gnomon	exon	121964	124150	.	-	.	ID=exon-XM_018031018.2-10;Dbxref=GeneID:108628821%2CGenbank:XM_018031018.2;Parent=rna-XM_018031018.2
NW_017176565.1	tRNAscan-SE	exon	666283	666364	.	-	.	ID=exon-Trnal-aag-2-1;Dbxref=GeneID:108628829;Note=transfer RNA leucine (anticodon AAG);Parent=rna-Trnal-aag-2
NW_017176565.1	Gnomon	mRNA	481274	491401	.	-	.	Name=XM_026816675.1;ID=rna-XM_026816675.1;Dbxref=GeneID:108628758%2CGenbank:XM_026816675.1;Parent=gene-LOC108628758
NW_017176565.1	Gnomon	CDS	410477	411201	.	+	0	Name=XP_026672566.1;ID=cds-XP_026672566.1;Dbxref=GeneID:108628712%2CGenbank:XP_026672566.1;Parent=rna-XM_026816765.1
NW_017176565.1	Gnomon	CDS	416263	416528	.	+	0	Name=XP_026672566.1;ID=cds-XP_026672566.1;Dbxref=GeneID:108628712%2CGenbank:XP_026672566.1;Parent=rna-XM_026816765.1
NW_017176565.1	Gnomon	CDS	416613	416707	.	+	0	Name=XP_026672566.1;ID=cds-XP_026672566.1;Dbxref=GeneID:108628712%2CGenbank:XP_026672566.1;Parent=rna-XM_026816765.1
NW_017176565.1	Gnomon	CDS	416778	416866	.	+	0	Name=XP_026672566.1;ID=cds-XP_026672566.1;Dbxref=GeneID:108628712%2CGenbank:XP_026672566.1;Parent=rna-XM_026816765.1
NW_017176565.1	Gnomon	CDS	416932	417190	.	+	0	Name=XP_026672566.1;ID=cds-XP_026672566.1;Dbxref=GeneID:108628712%2CGenbank:XP_026672566.1;Parent=rna-XM_026816765.1
NW_017176565.1	Gnomon	CDS	417253	417405	.	+	0	Name=XP_026672566.1;ID=cds-XP_026672566.1;Dbxref=GeneID:108628712%2CGenbank:XP_026672566.1;Parent=rna-XM_026816765.1
NW_017176565.1	Gnomon	CDS	417467	417670	.	+	0	Name=XP_026672566.1;ID=cds-XP_026672566.1;Dbxref=GeneID:108628712%2CGenbank:XP_026672566.1;Parent=rna-XM_026816765.1
NW_017176565.1	Gnomon	CDS	283610	283720	.	-	0	Name=XP_017886374.1;ID=cds-XP_017886374.1;Dbxref=GeneID:108628751%2CGenbank:XP_017886374.1;Parent=rna-XM_018030885.2
NW_017176565.1	Gnomon	CDS	283354	283540	.	-	0	Name=XP_017886374.1;ID=cds-XP_017886374.1;Dbxref=GeneID:108628751%2CGenbank:XP_017886374.1;Parent=rna-XM_018030885.2
NW_017176565.1	Gnomon	CDS	282885	283267	.	-	0	Name=XP_017886374.1;ID=cds-XP_017886374.1;Dbxref=GeneID:108628751%2CGenbank:XP_017886374.1;Parent=rna-XM_018030885.2
NW_017176565.1	Gnomon	CDS	282333	282782	.	-	0	Name=XP_017886374.1;ID=cds-XP_017886374.1;Dbxref=GeneID:108628751%2CGenbank:XP_017886374.1;Parent=rna-XM_018030885.2
NW_017176565.1	Gnomon	CDS	282101	282237	.	-	0	Name=XP_017886374.1;ID=cds-XP_017886374.1;Dbxref=GeneID:108628751%2CGenbank:XP_017886374.1;Parent=rna-XM_018030885.2
NW_017176565.1	Gnomon	CDS	281904	282021	.	-	0	Name=XP_017886374.1;ID=cds-XP_017886374.1;Dbxref=GeneID:108628751%2CGenbank:XP_017886374.1;Parent=rna-XM_018030885.2
NW_017176565.1	Gnomon	CDS	280221	280334	.	-	0	Name=XP_017886374.1;ID=cds-XP_017886374.1;Dbxref=GeneID:108628751%2CGenbank:XP_017886374.1;Parent=rna-XM_018030885.2
NW_017176565.1	Gnomon	CDS	280002	280094	.	-	0	Name=XP_017886374.1;ID=cds-XP_017886374.1;Dbxref=GeneID:108628751%2CGenbank:XP_017886374.1;Parent=rna-XM_018030885.2
NW_017176565.1	Gnomon	CDS	279683	279878	.	-	0	Name=XP_017886374.1;ID=cds-XP_017886374.1;Dbxref=GeneID:108628751%2CGenbank:XP_017886374.1;Parent=rna-XM_018030885.2
NW_017176565.1	Gnomon	CDS	279469	279606	.	-	0	Name=XP_017886374.1;ID=cds-XP_017886374.1;Dbxref=GeneID:108628751%2CGenbank:XP_017886374.1;Parent=rna-XM_018030885.2
NW_017176565.1	Gnomon	CDS	279327	279398	.	-	0	Name=XP_017886374.1;ID=cds-XP_017886374.1;Dbxref=GeneID:108628751%2CGenbank:XP_017886374.1;Parent=rna-XM_018030885.2
NW_017176565.1	Gnomon	CDS	275207	275235	.	-	0	Name=XP_017886374.1;ID=cds-XP_017886374.1;Dbxref=GeneID:108628751%2CGenbank:XP_017886374.1;Parent=rna-XM_018030885.2
NW_017176565.1	Gnomon	mRNA	344221	347226	.	+	.	Name=XM_018030812.2;ID=rna-XM_018030812.2;Dbxref=GeneID:108628718%2CGenbank:XM_018030812.2;Parent=gene-LOC108628718
NW_017176565.1	Gnomon	exon	321483	322201	.	+	.	ID=exon-XM_018030873.2-1;Dbxref=GeneID:108628746%2CGenbank:XM_018030873.2;Parent=rna-XM_018030873.2
NW_017176565.1	Gnomon	exon	329043	329346	.	+	.	ID=exon-XM_018030873.2-8;Dbxref=GeneID:108628746%2CGenbank:XM_018030873.2;Parent=rna-XM_018030873.2
NW_017176565.1	Gnomon	exon	329482	337746	.	+	.	ID=exon-XM_018030873.2-9;Dbxref=GeneID:108628746%2CGenbank:XM_018030873.2;Parent=rna-XM_018030873.2
NW_017176565.1	Gnomon	exon	328222	328422	.	+	.	ID=exon-XM_018030873.2-6;Dbxref=GeneID:108628746%2CGenbank:XM_018030873.2;Parent=rna-XM_018030873.2
NW_017176565.1	Gnomon	exon	328513	328811	.	+	.	ID=exon-XM_018030873.2-7;Dbxref=GeneID:108628746%2CGenbank:XM_018030873.2;Parent=rna-XM_018030873.2
NW_017176565.1	Gnomon	exon	327302	327387	.	+	.	ID=exon-XM_018030873.2-4;Dbxref=GeneID:108628746%2CGenbank:XM_018030873.2;Parent=rna-XM_018030873.2
NW_017176565.1	Gnomon	exon	327500	328102	.	+	.	ID=exon-XM_018030873.2-5;Dbxref=GeneID:108628746%2CGenbank:XM_018030873.2;Parent=rna-XM_018030873.2
NW_017176565.1	Gnomon	exon	326758	326962	.	+	.	ID=exon-XM_018030873.2-2;Dbxref=GeneID:108628746%2CGenbank:XM_018030873.2;Parent=rna-XM_018030873.2
NW_017176565.1	Gnomon	exon	327067	327154	.	+	.	ID=exon-XM_018030873.2-3;Dbxref=GeneID:108628746%2CGenbank:XM_018030873.2;Parent=rna-XM_018030873.2
NW_017176565.1	Gnomon	exon	683718	683968	.	+	.	ID=exon-XM_018031006.2-3;Dbxref=GeneID:108628817%2CGenbank:XM_018031006.2;Parent=rna-XM_018031006.2
NW_017176565.1	Gnomon	exon	683014	683428	.	+	.	ID=exon-XM_018031006.2-1;Dbxref=GeneID:108628817%2CGenbank:XM_018031006.2;Parent=rna-XM_018031006.2
NW_017176565.1	Gnomon	exon	683509	683647	.	+	.	ID=exon-XM_018031006.2-2;Dbxref=GeneID:108628817%2CGenbank:XM_018031006.2;Parent=rna-XM_018031006.2
NW_017176565.1	Gnomon	exon	491408	491514	.	-	.	ID=exon-XM_018030902.2-1;Dbxref=GeneID:108628758%2CGenbank:XM_018030902.2;Parent=rna-XM_018030902.2
NW_017176565.1	Gnomon	exon	489943	490023	.	-	.	ID=exon-XM_018030902.2-2;Dbxref=GeneID:108628758%2CGenbank:XM_018030902.2;Parent=rna-XM_018030902.2
NW_017176565.1	Gnomon	exon	488483	488592	.	-	.	ID=exon-XM_018030902.2-7;Dbxref=GeneID:108628758%2CGenbank:XM_018030902.2;Parent=rna-XM_018030902.2
NW_017176565.1	Gnomon	exon	487697	488398	.	-	.	ID=exon-XM_018030902.2-8;Dbxref=GeneID:108628758%2CGenbank:XM_018030902.2;Parent=rna-XM_018030902.2
NW_017176565.1	Gnomon	exon	486743	486934	.	-	.	ID=exon-XM_018030902.2-9;Dbxref=GeneID:108628758%2CGenbank:XM_018030902.2;Parent=rna-XM_018030902.2
NW_017176565.1	Gnomon	exon	489430	489723	.	-	.	ID=exon-XM_018030902.2-3;Dbxref=GeneID:108628758%2CGenbank:XM_018030902.2;Parent=rna-XM_018030902.2
NW_017176565.1	Gnomon	exon	489215	489356	.	-	.	ID=exon-XM_018030902.2-4;Dbxref=GeneID:108628758%2CGenbank:XM_018030902.2;Parent=rna-XM_018030902.2
NW_017176565.1	Gnomon	exon	489032	489151	.	-	.	ID=exon-XM_018030902.2-5;Dbxref=GeneID:108628758%2CGenbank:XM_018030902.2;Parent=rna-XM_018030902.2
NW_017176565.1	Gnomon	exon	488667	488932	.	-	.	ID=exon-XM_018030902.2-6;Dbxref=GeneID:108628758%2CGenbank:XM_018030902.2;Parent=rna-XM_018030902.2
NW_017176565.1	Gnomon	mRNA	493437	496015	.	+	.	Name=XM_026816676.1;ID=rna-XM_026816676.1;Dbxref=GeneID:108628759%2CGenbank:XM_026816676.1;Parent=gene-LOC108628759
NW_017176565.1	Gnomon	mRNA	145266	146732	.	-	.	Name=XM_018030815.2;ID=rna-XM_018030815.2;Dbxref=GeneID:108628720%2CGenbank:XM_018030815.2;Parent=gene-LOC108628720
NW_017176565.1	Gnomon	CDS	271964	271966	.	+	0	Name=XP_017886375.1;ID=cds-XP_017886375.1;Dbxref=GeneID:108628752%2CGenbank:XP_017886375.1;Parent=rna-XM_018030886.2
NW_017176565.1	Gnomon	CDS	272115	272331	.	+	0	Name=XP_017886375.1;ID=cds-XP_017886375.1;Dbxref=GeneID:108628752%2CGenbank:XP_017886375.1;Parent=rna-XM_018030886.2
NW_017176565.1	Gnomon	CDS	272562	273691	.	+	0	Name=XP_017886375.1;ID=cds-XP_017886375.1;Dbxref=GeneID:108628752%2CGenbank:XP_017886375.1;Parent=rna-XM_018030886.2
NW_017176565.1	Gnomon	exon	485718	486017	.	-	.	ID=exon-XM_026816671.1-11;Dbxref=GeneID:108628758%2CGenbank:XM_026816671.1;Parent=rna-XM_026816671.1
NW_017176565.1	Gnomon	exon	485348	485615	.	-	.	ID=exon-XM_026816671.1-12;Dbxref=GeneID:108628758%2CGenbank:XM_026816671.1;Parent=rna-XM_026816671.1
NW_017176565.1	Gnomon	exon	486219	486553	.	-	.	ID=exon-XM_026816671.1-10;Dbxref=GeneID:108628758%2CGenbank:XM_026816671.1;Parent=rna-XM_026816671.1
NW_017176565.1	Gnomon	exon	481996	482143	.	-	.	ID=exon-XM_026816671.1-15;Dbxref=GeneID:108628758%2CGenbank:XM_026816671.1;Parent=rna-XM_026816671.1
NW_017176565.1	Gnomon	exon	481274	481912	.	-	.	ID=exon-XM_026816671.1-16;Dbxref=GeneID:108628758%2CGenbank:XM_026816671.1;Parent=rna-XM_026816671.1
NW_017176565.1	Gnomon	exon	485006	485068	.	-	.	ID=exon-XM_026816671.1-13;Dbxref=GeneID:108628758%2CGenbank:XM_026816671.1;Parent=rna-XM_026816671.1
NW_017176565.1	Gnomon	exon	484670	484926	.	-	.	ID=exon-XM_026816671.1-14;Dbxref=GeneID:108628758%2CGenbank:XM_026816671.1;Parent=rna-XM_026816671.1
NW_017176565.1	Gnomon	CDS	92695	92709	.	-	0	Name=XP_026672561.1;ID=cds-XP_026672561.1;Dbxref=GeneID:108628698%2CGenbank:XP_026672561.1;Parent=rna-XM_026816760.1
NW_017176565.1	Gnomon	CDS	91870	92461	.	-	0	Name=XP_026672561.1;ID=cds-XP_026672561.1;Dbxref=GeneID:108628698%2CGenbank:XP_026672561.1;Parent=rna-XM_026816760.1
NW_017176565.1	Gnomon	CDS	91741	91808	.	-	0	Name=XP_026672561.1;ID=cds-XP_026672561.1;Dbxref=GeneID:108628698%2CGenbank:XP_026672561.1;Parent=rna-XM_026816760.1
NW_017176565.1	Gnomon	CDS	91443	91668	.	-	0	Name=XP_026672561.1;ID=cds-XP_026672561.1;Dbxref=GeneID:108628698%2CGenbank:XP_026672561.1;Parent=rna-XM_026816760.1
NW_017176565.1	Gnomon	CDS	91251	91376	.	-	0	Name=XP_026672561.1;ID=cds-XP_026672561.1;Dbxref=GeneID:108628698%2CGenbank:XP_026672561.1;Parent=rna-XM_026816760.1
NW_017176565.1	Gnomon	CDS	89373	91165	.	-	0	Name=XP_026672561.1;ID=cds-XP_026672561.1;Dbxref=GeneID:108628698%2CGenbank:XP_026672561.1;Parent=rna-XM_026816760.1
NW_017176565.1	Gnomon	CDS	88483	89295	.	-	0	Name=XP_026672561.1;ID=cds-XP_026672561.1;Dbxref=GeneID:108628698%2CGenbank:XP_026672561.1;Parent=rna-XM_026816760.1
NW_017176565.1	Gnomon	CDS	85978	88269	.	-	0	Name=XP_026672561.1;ID=cds-XP_026672561.1;Dbxref=GeneID:108628698%2CGenbank:XP_026672561.1;Parent=rna-XM_026816760.1
NW_017176565.1	Gnomon	CDS	85760	85895	.	-	0	Name=XP_026672561.1;ID=cds-XP_026672561.1;Dbxref=GeneID:108628698%2CGenbank:XP_026672561.1;Parent=rna-XM_026816760.1
NW_017176565.1	Gnomon	CDS	85534	85673	.	-	0	Name=XP_026672561.1;ID=cds-XP_026672561.1;Dbxref=GeneID:108628698%2CGenbank:XP_026672561.1;Parent=rna-XM_026816760.1
NW_017176565.1	Gnomon	CDS	85252	85455	.	-	0	Name=XP_026672561.1;ID=cds-XP_026672561.1;Dbxref=GeneID:108628698%2CGenbank:XP_026672561.1;Parent=rna-XM_026816760.1
NW_017176565.1	Gnomon	CDS	470117	470355	.	-	0	Name=XP_026672467.1;ID=cds-XP_026672467.1;Dbxref=GeneID:108628783%2CGenbank:XP_026672467.1;Parent=rna-XM_026816666.1
NW_017176565.1	Gnomon	CDS	469723	469864	.	-	0	Name=XP_026672467.1;ID=cds-XP_026672467.1;Dbxref=GeneID:108628783%2CGenbank:XP_026672467.1;Parent=rna-XM_026816666.1
NW_017176565.1	Gnomon	CDS	469367	469666	.	-	0	Name=XP_026672467.1;ID=cds-XP_026672467.1;Dbxref=GeneID:108628783%2CGenbank:XP_026672467.1;Parent=rna-XM_026816666.1
NW_017176565.1	Gnomon	CDS	469170	469294	.	-	0	Name=XP_026672467.1;ID=cds-XP_026672467.1;Dbxref=GeneID:108628783%2CGenbank:XP_026672467.1;Parent=rna-XM_026816666.1
NW_017176565.1	Gnomon	CDS	468669	469087	.	-	0	Name=XP_026672467.1;ID=cds-XP_026672467.1;Dbxref=GeneID:108628783%2CGenbank:XP_026672467.1;Parent=rna-XM_026816666.1
NW_017176565.1	Gnomon	CDS	468220	468596	.	-	0	Name=XP_026672467.1;ID=cds-XP_026672467.1;Dbxref=GeneID:108628783%2CGenbank:XP_026672467.1;Parent=rna-XM_026816666.1
NW_017176565.1	Gnomon	CDS	467933	468133	.	-	0	Name=XP_026672467.1;ID=cds-XP_026672467.1;Dbxref=GeneID:108628783%2CGenbank:XP_026672467.1;Parent=rna-XM_026816666.1
NW_017176565.1	Gnomon	mRNA	481274	491009	.	-	.	Name=XM_026816670.1;ID=rna-XM_026816670.1;Dbxref=GeneID:108628758%2CGenbank:XM_026816670.1;Parent=gene-LOC108628758
NW_017176565.1	Gnomon	CDS	84932	85016	.	-	0	Name=XP_017886470.1;ID=cds-XP_017886470.1;Dbxref=GeneID:108628807%2CGenbank:XP_017886470.1;Parent=rna-XM_018030981.2
NW_017176565.1	Gnomon	CDS	84608	84746	.	-	0	Name=XP_017886470.1;ID=cds-XP_017886470.1;Dbxref=GeneID:108628807%2CGenbank:XP_017886470.1;Parent=rna-XM_018030981.2
NW_017176565.1	Gnomon	CDS	83837	84087	.	-	0	Name=XP_017886470.1;ID=cds-XP_017886470.1;Dbxref=GeneID:108628807%2CGenbank:XP_017886470.1;Parent=rna-XM_018030981.2
NW_017176565.1	Gnomon	CDS	83507	83768	.	-	0	Name=XP_017886470.1;ID=cds-XP_017886470.1;Dbxref=GeneID:108628807%2CGenbank:XP_017886470.1;Parent=rna-XM_018030981.2
NW_017176565.1	Gnomon	CDS	83243	83423	.	-	0	Name=XP_017886470.1;ID=cds-XP_017886470.1;Dbxref=GeneID:108628807%2CGenbank:XP_017886470.1;Parent=rna-XM_018030981.2
NW_017176565.1	Gnomon	CDS	82866	83180	.	-	0	Name=XP_017886470.1;ID=cds-XP_017886470.1;Dbxref=GeneID:108628807%2CGenbank:XP_017886470.1;Parent=rna-XM_018030981.2
NW_017176565.1	Gnomon	CDS	82421	82781	.	-	0	Name=XP_017886470.1;ID=cds-XP_017886470.1;Dbxref=GeneID:108628807%2CGenbank:XP_017886470.1;Parent=rna-XM_018030981.2
NW_017176565.1	Gnomon	CDS	82113	82366	.	-	0	Name=XP_017886470.1;ID=cds-XP_017886470.1;Dbxref=GeneID:108628807%2CGenbank:XP_017886470.1;Parent=rna-XM_018030981.2
NW_017176565.1	Gnomon	CDS	81936	82037	.	-	0	Name=XP_017886470.1;ID=cds-XP_017886470.1;Dbxref=GeneID:108628807%2CGenbank:XP_017886470.1;Parent=rna-XM_018030981.2
NW_017176565.1	Gnomon	exon	711768	711917	.	-	.	ID=exon-XM_026816723.1-2;Dbxref=GeneID:108628724%2CGenbank:XM_026816723.1;Parent=rna-XM_026816723.1
NW_017176565.1	Gnomon	exon	710445	710819	.	-	.	ID=exon-XM_026816723.1-3;Dbxref=GeneID:108628724%2CGenbank:XM_026816723.1;Parent=rna-XM_026816723.1
NW_017176565.1	Gnomon	exon	712001	712339	.	-	.	ID=exon-XM_026816723.1-1;Dbxref=GeneID:108628724%2CGenbank:XM_026816723.1;Parent=rna-XM_026816723.1
NW_017176565.1	Gnomon	exon	472520	472835	.	+	.	ID=exon-XM_018030948.2-5;Dbxref=GeneID:108628780%2CGenbank:XM_018030948.2;Parent=rna-XM_018030948.2
NW_017176565.1	Gnomon	exon	472900	473021	.	+	.	ID=exon-XM_018030948.2-6;Dbxref=GeneID:108628780%2CGenbank:XM_018030948.2;Parent=rna-XM_018030948.2
NW_017176565.1	Gnomon	exon	473111	473765	.	+	.	ID=exon-XM_018030948.2-7;Dbxref=GeneID:108628780%2CGenbank:XM_018030948.2;Parent=rna-XM_018030948.2
NW_017176565.1	Gnomon	exon	473847	474529	.	+	.	ID=exon-XM_018030948.2-8;Dbxref=GeneID:108628780%2CGenbank:XM_018030948.2;Parent=rna-XM_018030948.2
NW_017176565.1	Gnomon	exon	471362	471573	.	+	.	ID=exon-XM_018030948.2-1;Dbxref=GeneID:108628780%2CGenbank:XM_018030948.2;Parent=rna-XM_018030948.2
NW_017176565.1	Gnomon	exon	471646	471910	.	+	.	ID=exon-XM_018030948.2-2;Dbxref=GeneID:108628780%2CGenbank:XM_018030948.2;Parent=rna-XM_018030948.2
NW_017176565.1	Gnomon	exon	472005	472120	.	+	.	ID=exon-XM_018030948.2-3;Dbxref=GeneID:108628780%2CGenbank:XM_018030948.2;Parent=rna-XM_018030948.2
NW_017176565.1	Gnomon	exon	472250	472437	.	+	.	ID=exon-XM_018030948.2-4;Dbxref=GeneID:108628780%2CGenbank:XM_018030948.2;Parent=rna-XM_018030948.2
NW_017176565.1	Gnomon	exon	306925	307109	.	-	.	ID=exon-XM_018030874.2-5;Dbxref=GeneID:108628748%2CGenbank:XM_018030874.2;Parent=rna-XM_018030874.2
NW_017176565.1	Gnomon	exon	306650	306860	.	-	.	ID=exon-XM_018030874.2-6;Dbxref=GeneID:108628748%2CGenbank:XM_018030874.2;Parent=rna-XM_018030874.2
NW_017176565.1	Gnomon	exon	316062	316146	.	-	.	ID=exon-XM_018030874.2-1;Dbxref=GeneID:108628748%2CGenbank:XM_018030874.2;Parent=rna-XM_018030874.2
NW_017176565.1	Gnomon	exon	307998	309407	.	-	.	ID=exon-XM_018030874.2-2;Dbxref=GeneID:108628748%2CGenbank:XM_018030874.2;Parent=rna-XM_018030874.2
NW_017176565.1	Gnomon	exon	307394	307580	.	-	.	ID=exon-XM_018030874.2-3;Dbxref=GeneID:108628748%2CGenbank:XM_018030874.2;Parent=rna-XM_018030874.2
NW_017176565.1	Gnomon	exon	307168	307327	.	-	.	ID=exon-XM_018030874.2-4;Dbxref=GeneID:108628748%2CGenbank:XM_018030874.2;Parent=rna-XM_018030874.2
NW_017176565.1	Gnomon	CDS	347393	347558	.	+	0	Name=XP_026672560.1;ID=cds-XP_026672560.1;Dbxref=GeneID:108628800%2CGenbank:XP_026672560.1;Note=The sequence of the model RefSeq protein was modified relative to this genomic sequence to represent the inferred CDS: substituted 1 base at 1 genomic stop codon;Parent=rna-XM_026816759.1
NW_017176565.1	Gnomon	CDS	347630	347829	.	+	0	Name=XP_026672560.1;ID=cds-XP_026672560.1;Dbxref=GeneID:108628800%2CGenbank:XP_026672560.1;Note=The sequence of the model RefSeq protein was modified relative to this genomic sequence to represent the inferred CDS: substituted 1 base at 1 genomic stop codon;Parent=rna-XM_026816759.1
NW_017176565.1	Gnomon	CDS	347904	348012	.	+	0	Name=XP_026672560.1;ID=cds-XP_026672560.1;Dbxref=GeneID:108628800%2CGenbank:XP_026672560.1;Note=The sequence of the model RefSeq protein was modified relative to this genomic sequence to represent the inferred CDS: substituted 1 base at 1 genomic stop codon;Parent=rna-XM_026816759.1
NW_017176565.1	Gnomon	CDS	348071	348205	.	+	0	Name=XP_026672560.1;ID=cds-XP_026672560.1;Dbxref=GeneID:108628800%2CGenbank:XP_026672560.1;Note=The sequence of the model RefSeq protein was modified relative to this genomic sequence to represent the inferred CDS: substituted 1 base at 1 genomic stop codon;Parent=rna-XM_026816759.1
NW_017176565.1	Gnomon	CDS	348262	348377	.	+	0	Name=XP_026672560.1;ID=cds-XP_026672560.1;Dbxref=GeneID:108628800%2CGenbank:XP_026672560.1;Note=The sequence of the model RefSeq protein was modified relative to this genomic sequence to represent the inferred CDS: substituted 1 base at 1 genomic stop codon;Parent=rna-XM_026816759.1
NW_017176565.1	Gnomon	CDS	348456	348623	.	+	0	Name=XP_026672560.1;ID=cds-XP_026672560.1;Dbxref=GeneID:108628800%2CGenbank:XP_026672560.1;Note=The sequence of the model RefSeq protein was modified relative to this genomic sequence to represent the inferred CDS: substituted 1 base at 1 genomic stop codon;Parent=rna-XM_026816759.1
NW_017176565.1	Gnomon	CDS	348698	348851	.	+	0	Name=XP_026672560.1;ID=cds-XP_026672560.1;Dbxref=GeneID:108628800%2CGenbank:XP_026672560.1;Note=The sequence of the model RefSeq protein was modified relative to this genomic sequence to represent the inferred CDS: substituted 1 base at 1 genomic stop codon;Parent=rna-XM_026816759.1
NW_017176565.1	Gnomon	CDS	348936	349096	.	+	0	Name=XP_026672560.1;ID=cds-XP_026672560.1;Dbxref=GeneID:108628800%2CGenbank:XP_026672560.1;Note=The sequence of the model RefSeq protein was modified relative to this genomic sequence to represent the inferred CDS: substituted 1 base at 1 genomic stop codon;Parent=rna-XM_026816759.1
NW_017176565.1	Gnomon	CDS	349173	349326	.	+	0	Name=XP_026672560.1;ID=cds-XP_026672560.1;Dbxref=GeneID:108628800%2CGenbank:XP_026672560.1;Note=The sequence of the model RefSeq protein was modified relative to this genomic sequence to represent the inferred CDS: substituted 1 base at 1 genomic stop codon;Parent=rna-XM_026816759.1
NW_017176565.1	Gnomon	CDS	350011	350239	.	+	0	Name=XP_026672560.1;ID=cds-XP_026672560.1;Dbxref=GeneID:108628800%2CGenbank:XP_026672560.1;Note=The sequence of the model RefSeq protein was modified relative to this genomic sequence to represent the inferred CDS: substituted 1 base at 1 genomic stop codon;Parent=rna-XM_026816759.1
NW_017176565.1	Gnomon	CDS	350361	350568	.	+	0	Name=XP_026672560.1;ID=cds-XP_026672560.1;Dbxref=GeneID:108628800%2CGenbank:XP_026672560.1;Note=The sequence of the model RefSeq protein was modified relative to this genomic sequence to represent the inferred CDS: substituted 1 base at 1 genomic stop codon;Parent=rna-XM_026816759.1
NW_017176565.1	Gnomon	exon	487697	488398	.	-	.	ID=exon-XM_018030901.2-8;Dbxref=GeneID:108628758%2CGenbank:XM_018030901.2;Parent=rna-XM_018030901.2
NW_017176565.1	Gnomon	exon	486743	486934	.	-	.	ID=exon-XM_018030901.2-9;Dbxref=GeneID:108628758%2CGenbank:XM_018030901.2;Parent=rna-XM_018030901.2
NW_017176565.1	Gnomon	exon	488667	488932	.	-	.	ID=exon-XM_018030901.2-6;Dbxref=GeneID:108628758%2CGenbank:XM_018030901.2;Parent=rna-XM_018030901.2
NW_017176565.1	Gnomon	exon	488483	488592	.	-	.	ID=exon-XM_018030901.2-7;Dbxref=GeneID:108628758%2CGenbank:XM_018030901.2;Parent=rna-XM_018030901.2
NW_017176565.1	Gnomon	exon	489215	489356	.	-	.	ID=exon-XM_018030901.2-4;Dbxref=GeneID:108628758%2CGenbank:XM_018030901.2;Parent=rna-XM_018030901.2
NW_017176565.1	Gnomon	exon	489032	489151	.	-	.	ID=exon-XM_018030901.2-5;Dbxref=GeneID:108628758%2CGenbank:XM_018030901.2;Parent=rna-XM_018030901.2
NW_017176565.1	Gnomon	exon	489943	490023	.	-	.	ID=exon-XM_018030901.2-2;Dbxref=GeneID:108628758%2CGenbank:XM_018030901.2;Parent=rna-XM_018030901.2
NW_017176565.1	Gnomon	exon	489430	489723	.	-	.	ID=exon-XM_018030901.2-3;Dbxref=GeneID:108628758%2CGenbank:XM_018030901.2;Parent=rna-XM_018030901.2
NW_017176565.1	Gnomon	exon	491408	491514	.	-	.	ID=exon-XM_018030901.2-1;Dbxref=GeneID:108628758%2CGenbank:XM_018030901.2;Parent=rna-XM_018030901.2
NW_017176565.1	Gnomon	CDS	84173	84240	.	-	0	Name=XP_017886471.1;ID=cds-XP_017886471.1;Dbxref=GeneID:108628807%2CGenbank:XP_017886471.1;Parent=rna-XM_018030982.2
NW_017176565.1	Gnomon	CDS	83837	84087	.	-	0	Name=XP_017886471.1;ID=cds-XP_017886471.1;Dbxref=GeneID:108628807%2CGenbank:XP_017886471.1;Parent=rna-XM_018030982.2
NW_017176565.1	Gnomon	CDS	83507	83768	.	-	0	Name=XP_017886471.1;ID=cds-XP_017886471.1;Dbxref=GeneID:108628807%2CGenbank:XP_017886471.1;Parent=rna-XM_018030982.2
NW_017176565.1	Gnomon	CDS	83243	83423	.	-	0	Name=XP_017886471.1;ID=cds-XP_017886471.1;Dbxref=GeneID:108628807%2CGenbank:XP_017886471.1;Parent=rna-XM_018030982.2
NW_017176565.1	Gnomon	CDS	82866	83180	.	-	0	Name=XP_017886471.1;ID=cds-XP_017886471.1;Dbxref=GeneID:108628807%2CGenbank:XP_017886471.1;Parent=rna-XM_018030982.2
NW_017176565.1	Gnomon	CDS	82421	82781	.	-	0	Name=XP_017886471.1;ID=cds-XP_017886471.1;Dbxref=GeneID:108628807%2CGenbank:XP_017886471.1;Parent=rna-XM_018030982.2
NW_017176565.1	Gnomon	CDS	82113	82366	.	-	0	Name=XP_017886471.1;ID=cds-XP_017886471.1;Dbxref=GeneID:108628807%2CGenbank:XP_017886471.1;Parent=rna-XM_018030982.2
NW_017176565.1	Gnomon	CDS	81936	82037	.	-	0	Name=XP_017886471.1;ID=cds-XP_017886471.1;Dbxref=GeneID:108628807%2CGenbank:XP_017886471.1;Parent=rna-XM_018030982.2
NW_017176565.1	Gnomon	CDS	476643	476691	.	+	0	Name=XP_026672469.1;ID=cds-XP_026672469.1;Dbxref=GeneID:108628784%2CGenbank:XP_026672469.1;Parent=rna-XM_026816668.1
NW_017176565.1	Gnomon	CDS	476964	477079	.	+	0	Name=XP_026672469.1;ID=cds-XP_026672469.1;Dbxref=GeneID:108628784%2CGenbank:XP_026672469.1;Parent=rna-XM_026816668.1
NW_017176565.1	Gnomon	CDS	477175	477504	.	+	0	Name=XP_026672469.1;ID=cds-XP_026672469.1;Dbxref=GeneID:108628784%2CGenbank:XP_026672469.1;Parent=rna-XM_026816668.1
NW_017176565.1	Gnomon	CDS	477587	477839	.	+	0	Name=XP_026672469.1;ID=cds-XP_026672469.1;Dbxref=GeneID:108628784%2CGenbank:XP_026672469.1;Parent=rna-XM_026816668.1
NW_017176565.1	Gnomon	CDS	477922	478067	.	+	0	Name=XP_026672469.1;ID=cds-XP_026672469.1;Dbxref=GeneID:108628784%2CGenbank:XP_026672469.1;Parent=rna-XM_026816668.1
NW_017176565.1	Gnomon	CDS	478152	478348	.	+	0	Name=XP_026672469.1;ID=cds-XP_026672469.1;Dbxref=GeneID:108628784%2CGenbank:XP_026672469.1;Parent=rna-XM_026816668.1
NW_017176565.1	Gnomon	CDS	478422	478557	.	+	0	Name=XP_026672469.1;ID=cds-XP_026672469.1;Dbxref=GeneID:108628784%2CGenbank:XP_026672469.1;Parent=rna-XM_026816668.1
NW_017176565.1	Gnomon	mRNA	481274	491401	.	-	.	Name=XM_026816671.1;ID=rna-XM_026816671.1;Dbxref=GeneID:108628758%2CGenbank:XM_026816671.1;Parent=gene-LOC108628758
NW_017176565.1	Gnomon	mRNA	708591	710362	.	+	.	Name=XM_018030817.2;ID=rna-XM_018030817.2;Dbxref=GeneID:108628723%2CGenbank:XM_018030817.2;Parent=gene-LOC108628723
NW_017176565.1	Gnomon	exon	31412	31508	.	-	.	ID=exon-XM_018030897.2-1;Dbxref=GeneID:108628757%2CGenbank:XM_018030897.2;Parent=rna-XM_018030897.2
NW_017176565.1	Gnomon	exon	30971	31151	.	-	.	ID=exon-XM_018030897.2-2;Dbxref=GeneID:108628757%2CGenbank:XM_018030897.2;Parent=rna-XM_018030897.2
NW_017176565.1	Gnomon	exon	30712	30852	.	-	.	ID=exon-XM_018030897.2-3;Dbxref=GeneID:108628757%2CGenbank:XM_018030897.2;Parent=rna-XM_018030897.2
NW_017176565.1	Gnomon	exon	30263	30451	.	-	.	ID=exon-XM_018030897.2-4;Dbxref=GeneID:108628757%2CGenbank:XM_018030897.2;Parent=rna-XM_018030897.2
NW_017176565.1	Gnomon	exon	192390	192567	.	-	.	ID=exon-XM_026816730.1-19;Dbxref=GeneID:108628778%2CGenbank:XM_026816730.1;Parent=rna-XM_026816730.1
NW_017176565.1	Gnomon	exon	192915	193134	.	-	.	ID=exon-XM_026816730.1-17;Dbxref=GeneID:108628778%2CGenbank:XM_026816730.1;Parent=rna-XM_026816730.1
NW_017176565.1	Gnomon	exon	192645	192849	.	-	.	ID=exon-XM_026816730.1-18;Dbxref=GeneID:108628778%2CGenbank:XM_026816730.1;Parent=rna-XM_026816730.1
NW_017176565.1	Gnomon	exon	193498	193665	.	-	.	ID=exon-XM_026816730.1-15;Dbxref=GeneID:108628778%2CGenbank:XM_026816730.1;Parent=rna-XM_026816730.1
NW_017176565.1	Gnomon	exon	193213	193436	.	-	.	ID=exon-XM_026816730.1-16;Dbxref=GeneID:108628778%2CGenbank:XM_026816730.1;Parent=rna-XM_026816730.1
NW_017176565.1	Gnomon	exon	193997	194384	.	-	.	ID=exon-XM_026816730.1-13;Dbxref=GeneID:108628778%2CGenbank:XM_026816730.1;Parent=rna-XM_026816730.1
NW_017176565.1	Gnomon	exon	193748	193874	.	-	.	ID=exon-XM_026816730.1-14;Dbxref=GeneID:108628778%2CGenbank:XM_026816730.1;Parent=rna-XM_026816730.1
NW_017176565.1	Gnomon	exon	194708	194996	.	-	.	ID=exon-XM_026816730.1-11;Dbxref=GeneID:108628778%2CGenbank:XM_026816730.1;Parent=rna-XM_026816730.1
NW_017176565.1	Gnomon	exon	194468	194630	.	-	.	ID=exon-XM_026816730.1-12;Dbxref=GeneID:108628778%2CGenbank:XM_026816730.1;Parent=rna-XM_026816730.1
NW_017176565.1	Gnomon	exon	195060	195236	.	-	.	ID=exon-XM_026816730.1-10;Dbxref=GeneID:108628778%2CGenbank:XM_026816730.1;Parent=rna-XM_026816730.1
NW_017176565.1	Gnomon	exon	184551	184781	.	-	.	ID=exon-XM_026816730.1-26;Dbxref=GeneID:108628778%2CGenbank:XM_026816730.1;Parent=rna-XM_026816730.1
NW_017176565.1	Gnomon	exon	185272	185465	.	-	.	ID=exon-XM_026816730.1-24;Dbxref=GeneID:108628778%2CGenbank:XM_026816730.1;Parent=rna-XM_026816730.1
NW_017176565.1	Gnomon	exon	184866	185207	.	-	.	ID=exon-XM_026816730.1-25;Dbxref=GeneID:108628778%2CGenbank:XM_026816730.1;Parent=rna-XM_026816730.1
NW_017176565.1	Gnomon	exon	185799	185975	.	-	.	ID=exon-XM_026816730.1-22;Dbxref=GeneID:108628778%2CGenbank:XM_026816730.1;Parent=rna-XM_026816730.1
NW_017176565.1	Gnomon	exon	185545	185715	.	-	.	ID=exon-XM_026816730.1-23;Dbxref=GeneID:108628778%2CGenbank:XM_026816730.1;Parent=rna-XM_026816730.1
[truncated: 2,538 more rows]
