# Supplementary material for: Prevalent bee venom genes evolved before the aculeate stinger and eusociality
Source: BMC Biol. 2023 Oct 23;21:229. doi: 10.1186/s12915-023-01656-5 (PMC10591384; doi:10.1186/s12915-023-01656-5)
Supplement: Supplementary file 42 — Additional file 42. Gff files of all toxin gene annotations. [file 12915_2023_1656_MOESM42_ESM.zip › AdditionalFile9_ToxinGeneAnnotations/NW_022279624.1._SP.gff_modified_Koludarov_et_al_2021.gff3]

##gff-version 3
##source-version geneious 2020.2.2
##sequence-region	NW_022279624.1	1	3199240
NW_022279624.1	Koludarov_et_al_2021	gene	2008637	2016217	.	+	.	Name=SP_out
NW_022279624.1	Gnomon	gene	1993920	1996946	.	+	.	Name=LOC107981398;ID=gene-LOC107981398;Dbxref=GeneID:107981398
NW_022279624.1	Gnomon	lnc_RNA	1451143	1453328	.	+	.	Name=XR_004227013.2;ID=rna-XR_004227013.2;Dbxref=GeneID:100679062%2CGenbank:XR_004227013.2;Parent=gene-LOC100679062
NW_022279624.1	Gnomon	CDS	1632697	1632872	.	+	0	Name=XP_032457677.1;ID=cds-XP_032457677.1;Dbxref=GeneID:100678765%2CGenbank:XP_032457677.1;Parent=rna-XM_032601786.1
NW_022279624.1	Gnomon	CDS	1632946	1633022	.	+	0	Name=XP_032457677.1;ID=cds-XP_032457677.1;Dbxref=GeneID:100678765%2CGenbank:XP_032457677.1;Parent=rna-XM_032601786.1
NW_022279624.1	Gnomon	CDS	1633136	1634689	.	+	0	Name=XP_032457677.1;ID=cds-XP_032457677.1;Dbxref=GeneID:100678765%2CGenbank:XP_032457677.1;Parent=rna-XM_032601786.1
NW_022279624.1	Gnomon	CDS	1635702	1636394	.	+	0	Name=XP_032457677.1;ID=cds-XP_032457677.1;Dbxref=GeneID:100678765%2CGenbank:XP_032457677.1;Parent=rna-XM_032601786.1
NW_022279624.1	Gnomon	CDS	1636472	1640322	.	+	0	Name=XP_032457677.1;ID=cds-XP_032457677.1;Dbxref=GeneID:100678765%2CGenbank:XP_032457677.1;Parent=rna-XM_032601786.1
NW_022279624.1	Gnomon	CDS	1640441	1642411	.	+	0	Name=XP_032457677.1;ID=cds-XP_032457677.1;Dbxref=GeneID:100678765%2CGenbank:XP_032457677.1;Parent=rna-XM_032601786.1
NW_022279624.1	Gnomon	exon	1993920	1996946	.	+	.	ID=exon-XM_016987262.3-1;Dbxref=GeneID:107981398%2CGenbank:XM_016987262.3;Parent=rna-XM_016987262.3
NW_022279624.1	Gnomon	mRNA	1644460	1654956	.	-	.	Name=XM_031925880.2;ID=rna-XM_031925880.2;Dbxref=GeneID:100119508%2CGenbank:XM_031925880.2%2CNASONIABASE:NV18404;Parent=gene-LOC100119508
NW_022279624.1	Gnomon	exon	928310	930082	.	-	.	ID=exon-XM_031925861.1-2;Dbxref=GeneID:116416682%2CGenbank:XM_031925861.1;Parent=rna-XM_031925861.1
NW_022279624.1	Gnomon	exon	930245	930472	.	-	.	ID=exon-XM_031925861.1-1;Dbxref=GeneID:116416682%2CGenbank:XM_031925861.1;Parent=rna-XM_031925861.1
NW_022279624.1	Gnomon	gene	1141958	1404197	.	-	.	Name=LOC107981434;ID=gene-LOC107981434;Dbxref=GeneID:107981434
NW_022279624.1	Gnomon	exon	2034315	2034486	.	+	.	ID=exon-XM_032601803.1-1;Dbxref=GeneID:100118276%2CGenbank:XM_032601803.1%2CNASONIABASE:NV18324;Parent=rna-XM_032601803.1
NW_022279624.1	Gnomon	exon	2034732	2034919	.	+	.	ID=exon-XM_032601803.1-2;Dbxref=GeneID:100118276%2CGenbank:XM_032601803.1%2CNASONIABASE:NV18324;Parent=rna-XM_032601803.1
NW_022279624.1	Gnomon	exon	2035001	2035211	.	+	.	ID=exon-XM_032601803.1-3;Dbxref=GeneID:100118276%2CGenbank:XM_032601803.1%2CNASONIABASE:NV18324;Parent=rna-XM_032601803.1
NW_022279624.1	Gnomon	exon	2035292	2035482	.	+	.	ID=exon-XM_032601803.1-4;Dbxref=GeneID:100118276%2CGenbank:XM_032601803.1%2CNASONIABASE:NV18324;Parent=rna-XM_032601803.1
NW_022279624.1	Gnomon	exon	2035637	2037943	.	+	.	ID=exon-XM_032601803.1-5;Dbxref=GeneID:100118276%2CGenbank:XM_032601803.1%2CNASONIABASE:NV18324;Parent=rna-XM_032601803.1
NW_022279624.1	Gnomon	lnc_RNA	1451144	1453328	.	+	.	Name=XR_004227014.2;ID=rna-XR_004227014.2;Dbxref=GeneID:100679062%2CGenbank:XR_004227014.2;Parent=gene-LOC100679062
NW_022279624.1	Gnomon	exon	263044	263553	.	-	.	ID=exon-XM_031925913.1-4;Dbxref=GeneID:100113848%2CGenbank:XM_031925913.1%2CNASONIABASE:NV18715;Parent=rna-XM_031925913.1
NW_022279624.1	Gnomon	exon	407309	407466	.	-	.	ID=exon-XM_031925913.1-1;Dbxref=GeneID:100113848%2CGenbank:XM_031925913.1%2CNASONIABASE:NV18715;Parent=rna-XM_031925913.1
NW_022279624.1	Gnomon	exon	406978	407203	.	-	.	ID=exon-XM_031925913.1-2;Dbxref=GeneID:100113848%2CGenbank:XM_031925913.1%2CNASONIABASE:NV18715;Parent=rna-XM_031925913.1
NW_022279624.1	Gnomon	exon	357444	357623	.	-	.	ID=exon-XM_031925913.1-3;Dbxref=GeneID:100113848%2CGenbank:XM_031925913.1%2CNASONIABASE:NV18715;Parent=rna-XM_031925913.1
NW_022279624.1	Gnomon	gene	3077405	3079037	.	+	.	Name=LOC107981499;ID=gene-LOC107981499;Dbxref=GeneID:107981499
NW_022279624.1	Gnomon	gene	3158601	3159416	.	+	.	Name=LOC107981497;ID=gene-LOC107981497;Dbxref=GeneID:107981497
NW_022279624.1	Gnomon	CDS	1632697	1632872	.	+	0	Name=XP_032457678.1;ID=cds-XP_032457678.1;Dbxref=GeneID:100678765%2CGenbank:XP_032457678.1;Parent=rna-XM_032601787.1
NW_022279624.1	Gnomon	CDS	1632946	1633022	.	+	0	Name=XP_032457678.1;ID=cds-XP_032457678.1;Dbxref=GeneID:100678765%2CGenbank:XP_032457678.1;Parent=rna-XM_032601787.1
NW_022279624.1	Gnomon	CDS	1633136	1634689	.	+	0	Name=XP_032457678.1;ID=cds-XP_032457678.1;Dbxref=GeneID:100678765%2CGenbank:XP_032457678.1;Parent=rna-XM_032601787.1
NW_022279624.1	Gnomon	CDS	1635702	1636394	.	+	0	Name=XP_032457678.1;ID=cds-XP_032457678.1;Dbxref=GeneID:100678765%2CGenbank:XP_032457678.1;Parent=rna-XM_032601787.1
NW_022279624.1	Gnomon	CDS	1636472	1640322	.	+	0	Name=XP_032457678.1;ID=cds-XP_032457678.1;Dbxref=GeneID:100678765%2CGenbank:XP_032457678.1;Parent=rna-XM_032601787.1
NW_022279624.1	Gnomon	CDS	1640441	1642411	.	+	0	Name=XP_032457678.1;ID=cds-XP_032457678.1;Dbxref=GeneID:100678765%2CGenbank:XP_032457678.1;Parent=rna-XM_032601787.1
NW_022279624.1	Gnomon	exon	2951649	2951785	.	+	.	ID=exon-XM_031925936.2-6;Dbxref=GeneID:100117396%2CGenbank:XM_031925936.2%2CNASONIABASE:NV50744;Parent=rna-XM_031925936.2
NW_022279624.1	Gnomon	exon	2951866	2952229	.	+	.	ID=exon-XM_031925936.2-7;Dbxref=GeneID:100117396%2CGenbank:XM_031925936.2%2CNASONIABASE:NV50744;Parent=rna-XM_031925936.2
NW_022279624.1	Gnomon	exon	2952310	2952521	.	+	.	ID=exon-XM_031925936.2-8;Dbxref=GeneID:100117396%2CGenbank:XM_031925936.2%2CNASONIABASE:NV50744;Parent=rna-XM_031925936.2
NW_022279624.1	Gnomon	exon	2952595	2952801	.	+	.	ID=exon-XM_031925936.2-9;Dbxref=GeneID:100117396%2CGenbank:XM_031925936.2%2CNASONIABASE:NV50744;Parent=rna-XM_031925936.2
NW_022279624.1	Gnomon	exon	2947598	2947707	.	+	.	ID=exon-XM_031925936.2-2;Dbxref=GeneID:100117396%2CGenbank:XM_031925936.2%2CNASONIABASE:NV50744;Parent=rna-XM_031925936.2
NW_022279624.1	Gnomon	exon	2948673	2948893	.	+	.	ID=exon-XM_031925936.2-3;Dbxref=GeneID:100117396%2CGenbank:XM_031925936.2%2CNASONIABASE:NV50744;Parent=rna-XM_031925936.2
NW_022279624.1	Gnomon	exon	2950693	2950893	.	+	.	ID=exon-XM_031925936.2-4;Dbxref=GeneID:100117396%2CGenbank:XM_031925936.2%2CNASONIABASE:NV50744;Parent=rna-XM_031925936.2
NW_022279624.1	Gnomon	exon	2951101	2951572	.	+	.	ID=exon-XM_031925936.2-5;Dbxref=GeneID:100117396%2CGenbank:XM_031925936.2%2CNASONIABASE:NV50744;Parent=rna-XM_031925936.2
NW_022279624.1	Gnomon	exon	2930174	2930779	.	+	.	ID=exon-XM_031925936.2-1;Dbxref=GeneID:100117396%2CGenbank:XM_031925936.2%2CNASONIABASE:NV50744;Parent=rna-XM_031925936.2
NW_022279624.1	Gnomon	exon	2528418	2528516	.	-	.	ID=exon-XM_031925953.2-10;Dbxref=GeneID:100679958%2CGenbank:XM_031925953.2;Parent=rna-XM_031925953.2
NW_022279624.1	Gnomon	exon	2525197	2525376	.	-	.	ID=exon-XM_031925953.2-11;Dbxref=GeneID:100679958%2CGenbank:XM_031925953.2;Parent=rna-XM_031925953.2
NW_022279624.1	Gnomon	exon	2522663	2523012	.	-	.	ID=exon-XM_031925953.2-12;Dbxref=GeneID:100679958%2CGenbank:XM_031925953.2;Parent=rna-XM_031925953.2
NW_022279624.1	Gnomon	exon	2522191	2522527	.	-	.	ID=exon-XM_031925953.2-13;Dbxref=GeneID:100679958%2CGenbank:XM_031925953.2;Parent=rna-XM_031925953.2
NW_022279624.1	Gnomon	exon	2521879	2522107	.	-	.	ID=exon-XM_031925953.2-14;Dbxref=GeneID:100679958%2CGenbank:XM_031925953.2;Parent=rna-XM_031925953.2
NW_022279624.1	Gnomon	exon	2521623	2521798	.	-	.	ID=exon-XM_031925953.2-15;Dbxref=GeneID:100679958%2CGenbank:XM_031925953.2;Parent=rna-XM_031925953.2
NW_022279624.1	Gnomon	exon	2521437	2521545	.	-	.	ID=exon-XM_031925953.2-16;Dbxref=GeneID:100679958%2CGenbank:XM_031925953.2;Parent=rna-XM_031925953.2
NW_022279624.1	Gnomon	exon	2521240	2521358	.	-	.	ID=exon-XM_031925953.2-17;Dbxref=GeneID:100679958%2CGenbank:XM_031925953.2;Parent=rna-XM_031925953.2
NW_022279624.1	Gnomon	exon	2520607	2521145	.	-	.	ID=exon-XM_031925953.2-18;Dbxref=GeneID:100679958%2CGenbank:XM_031925953.2;Parent=rna-XM_031925953.2
NW_022279624.1	Gnomon	gene	3105038	3127935	.	+	.	Name=LOC107981500;ID=gene-LOC107981500;Dbxref=GeneID:107981500
NW_022279624.1	Gnomon	lnc_RNA	1451074	1453328	.	+	.	Name=XR_004227015.1;ID=rna-XR_004227015.1;Dbxref=GeneID:100679062%2CGenbank:XR_004227015.1;Parent=gene-LOC100679062
NW_022279624.1	Gnomon	CDS	2774996	2775007	.	-	0	Name=XP_031781760.1;ID=cds-XP_031781760.1;Dbxref=GeneID:116416701%2CGenbank:XP_031781760.1;Parent=rna-XM_031925900.1
NW_022279624.1	Gnomon	CDS	2773826	2774533	.	-	0	Name=XP_031781760.1;ID=cds-XP_031781760.1;Dbxref=GeneID:116416701%2CGenbank:XP_031781760.1;Parent=rna-XM_031925900.1
NW_022279624.1	Gnomon	exon	1645822	1645923	.	-	.	ID=exon-XM_032601789.1-10;Dbxref=GeneID:100119508%2CGenbank:XM_032601789.1%2CNASONIABASE:NV18404;Parent=rna-XM_032601789.1
NW_022279624.1	Gnomon	exon	1645260	1645334	.	-	.	ID=exon-XM_032601789.1-11;Dbxref=GeneID:100119508%2CGenbank:XM_032601789.1%2CNASONIABASE:NV18404;Parent=rna-XM_032601789.1
NW_022279624.1	Gnomon	exon	1644460	1645154	.	-	.	ID=exon-XM_032601789.1-12;Dbxref=GeneID:100119508%2CGenbank:XM_032601789.1%2CNASONIABASE:NV18404;Parent=rna-XM_032601789.1
NW_022279624.1	Gnomon	mRNA	2812573	2814928	.	+	.	Name=XM_032601810.1;ID=rna-XM_032601810.1;Dbxref=GeneID:116738656%2CGenbank:XM_032601810.1;Parent=gene-LOC116738656
NW_022279624.1	Gnomon	lnc_RNA	1786500	1790054	.	+	.	Name=XR_001729409.3;ID=rna-XR_001729409.3;Dbxref=GeneID:103315554%2CGenbank:XR_001729409.3;Parent=gene-LOC103315554
NW_022279624.1	Gnomon	mRNA	2513875	2518081	.	-	.	Name=XM_001599294.6;ID=rna-XM_001599294.6;Dbxref=GeneID:100114269%2CGenbank:XM_001599294.6%2CNASONIABASE:NV18151;Parent=gene-LOC100114269
NW_022279624.1	Gnomon	CDS	2009819	2009878	.	-	0	Name=XP_008203192.1;ID=cds-XP_008203192.1;Dbxref=GeneID:100118426%2CGenbank:XP_008203192.1%2CNASONIABASE:NV18328;Parent=rna-XM_008204970.4
NW_022279624.1	Gnomon	CDS	2009442	2009703	.	-	0	Name=XP_008203192.1;ID=cds-XP_008203192.1;Dbxref=GeneID:100118426%2CGenbank:XP_008203192.1%2CNASONIABASE:NV18328;Parent=rna-XM_008204970.4
NW_022279624.1	Gnomon	CDS	2008755	2009362	.	-	0	Name=XP_008203192.1;ID=cds-XP_008203192.1;Dbxref=GeneID:100118426%2CGenbank:XP_008203192.1%2CNASONIABASE:NV18328;Parent=rna-XM_008204970.4
NW_022279624.1	Gnomon	CDS	2008190	2008677	.	-	0	Name=XP_008203192.1;ID=cds-XP_008203192.1;Dbxref=GeneID:100118426%2CGenbank:XP_008203192.1%2CNASONIABASE:NV18328;Parent=rna-XM_008204970.4
NW_022279624.1	Gnomon	CDS	2007848	2008100	.	-	0	Name=XP_008203192.1;ID=cds-XP_008203192.1;Dbxref=GeneID:100118426%2CGenbank:XP_008203192.1%2CNASONIABASE:NV18328;Parent=rna-XM_008204970.4
NW_022279624.1	Gnomon	CDS	2007464	2007733	.	-	0	Name=XP_008203192.1;ID=cds-XP_008203192.1;Dbxref=GeneID:100118426%2CGenbank:XP_008203192.1%2CNASONIABASE:NV18328;Parent=rna-XM_008204970.4
NW_022279624.1	Gnomon	CDS	1632697	1632872	.	+	0	Name=XP_032457675.1;ID=cds-XP_032457675.1;Dbxref=GeneID:100678765%2CGenbank:XP_032457675.1;Parent=rna-XM_032601784.1
NW_022279624.1	Gnomon	CDS	1632946	1633022	.	+	0	Name=XP_032457675.1;ID=cds-XP_032457675.1;Dbxref=GeneID:100678765%2CGenbank:XP_032457675.1;Parent=rna-XM_032601784.1
NW_022279624.1	Gnomon	CDS	1633136	1634689	.	+	0	Name=XP_032457675.1;ID=cds-XP_032457675.1;Dbxref=GeneID:100678765%2CGenbank:XP_032457675.1;Parent=rna-XM_032601784.1
NW_022279624.1	Gnomon	CDS	1635702	1636394	.	+	0	Name=XP_032457675.1;ID=cds-XP_032457675.1;Dbxref=GeneID:100678765%2CGenbank:XP_032457675.1;Parent=rna-XM_032601784.1
NW_022279624.1	Gnomon	CDS	1636472	1640322	.	+	0	Name=XP_032457675.1;ID=cds-XP_032457675.1;Dbxref=GeneID:100678765%2CGenbank:XP_032457675.1;Parent=rna-XM_032601784.1
NW_022279624.1	Gnomon	CDS	1640441	1642411	.	+	0	Name=XP_032457675.1;ID=cds-XP_032457675.1;Dbxref=GeneID:100678765%2CGenbank:XP_032457675.1;Parent=rna-XM_032601784.1
NW_022279624.1	Gnomon	exon	489322	489540	.	+	.	ID=exon-XM_032601774.1-3;Dbxref=GeneID:103316486%2CGenbank:XM_032601774.1;Parent=rna-XM_032601774.1
NW_022279624.1	Gnomon	exon	516174	516949	.	+	.	ID=exon-XM_032601774.1-4;Dbxref=GeneID:103316486%2CGenbank:XM_032601774.1;Parent=rna-XM_032601774.1
NW_022279624.1	Gnomon	exon	450351	450712	.	+	.	ID=exon-XM_032601774.1-1;Dbxref=GeneID:103316486%2CGenbank:XM_032601774.1;Parent=rna-XM_032601774.1
NW_022279624.1	Gnomon	exon	452376	452542	.	+	.	ID=exon-XM_032601774.1-2;Dbxref=GeneID:103316486%2CGenbank:XM_032601774.1;Parent=rna-XM_032601774.1
NW_022279624.1	Gnomon	exon	2221991	2222455	.	-	.	ID=exon-XM_016986694.3-2;Dbxref=GeneID:103318139%2CGenbank:XM_016986694.3;Parent=rna-XM_016986694.3
NW_022279624.1	Gnomon	exon	2223265	2223348	.	-	.	ID=exon-XM_016986694.3-1;Dbxref=GeneID:103318139%2CGenbank:XM_016986694.3;Parent=rna-XM_016986694.3
NW_022279624.1	Gnomon	CDS	601833	601846	.	-	0	Name=XP_031781761.1;ID=cds-XP_031781761.1;Dbxref=GeneID:100119632%2CGenbank:XP_031781761.1%2CNASONIABASE:NV18812;Parent=rna-XM_031925901.1
NW_022279624.1	Gnomon	CDS	601340	601730	.	-	0	Name=XP_031781761.1;ID=cds-XP_031781761.1;Dbxref=GeneID:100119632%2CGenbank:XP_031781761.1%2CNASONIABASE:NV18812;Parent=rna-XM_031925901.1
NW_022279624.1	Gnomon	CDS	600965	601231	.	-	0	Name=XP_031781761.1;ID=cds-XP_031781761.1;Dbxref=GeneID:100119632%2CGenbank:XP_031781761.1%2CNASONIABASE:NV18812;Parent=rna-XM_031925901.1
NW_022279624.1	Gnomon	CDS	600634	600880	.	-	0	Name=XP_031781761.1;ID=cds-XP_031781761.1;Dbxref=GeneID:100119632%2CGenbank:XP_031781761.1%2CNASONIABASE:NV18812;Parent=rna-XM_031925901.1
NW_022279624.1	Gnomon	CDS	600374	600550	.	-	0	Name=XP_031781761.1;ID=cds-XP_031781761.1;Dbxref=GeneID:100119632%2CGenbank:XP_031781761.1%2CNASONIABASE:NV18812;Parent=rna-XM_031925901.1
NW_022279624.1	Gnomon	CDS	599388	599824	.	-	0	Name=XP_031781761.1;ID=cds-XP_031781761.1;Dbxref=GeneID:100119632%2CGenbank:XP_031781761.1%2CNASONIABASE:NV18812;Parent=rna-XM_031925901.1
NW_022279624.1	Gnomon	CDS	599145	599280	.	-	0	Name=XP_031781761.1;ID=cds-XP_031781761.1;Dbxref=GeneID:100119632%2CGenbank:XP_031781761.1%2CNASONIABASE:NV18812;Parent=rna-XM_031925901.1
NW_022279624.1	Gnomon	CDS	597913	597968	.	-	0	Name=XP_031781761.1;ID=cds-XP_031781761.1;Dbxref=GeneID:100119632%2CGenbank:XP_031781761.1%2CNASONIABASE:NV18812;Parent=rna-XM_031925901.1
NW_022279624.1	Gnomon	exon	2027801	2028907	.	+	.	ID=exon-XR_001729405.3-13;Dbxref=GeneID:100118351%2CGenbank:XR_001729405.3%2CNASONIABASE:NV18326;Parent=rna-XR_001729405.3
NW_022279624.1	Gnomon	exon	2025507	2025707	.	+	.	ID=exon-XR_001729405.3-11;Dbxref=GeneID:100118351%2CGenbank:XR_001729405.3%2CNASONIABASE:NV18326;Parent=rna-XR_001729405.3
NW_022279624.1	Gnomon	exon	2026751	2026815	.	+	.	ID=exon-XR_001729405.3-12;Dbxref=GeneID:100118351%2CGenbank:XR_001729405.3%2CNASONIABASE:NV18326;Parent=rna-XR_001729405.3
NW_022279624.1	Gnomon	exon	2025256	2025418	.	+	.	ID=exon-XR_001729405.3-10;Dbxref=GeneID:100118351%2CGenbank:XR_001729405.3%2CNASONIABASE:NV18326;Parent=rna-XR_001729405.3
NW_022279624.1	Gnomon	mRNA	2812553	2814928	.	+	.	Name=XM_032601811.1;ID=rna-XM_032601811.1;Dbxref=GeneID:116738656%2CGenbank:XM_032601811.1;Parent=gene-LOC116738656
NW_022279624.1	Gnomon	lnc_RNA	1453815	1455325	.	-	.	Name=XR_512909.4;ID=rna-XR_512909.4;Dbxref=GeneID:103317581%2CGenbank:XR_512909.4;Parent=gene-LOC103317581
NW_022279624.1	Gnomon	CDS	2230021	2230195	.	+	0	Name=XP_008217902.1;ID=cds-XP_008217902.1;Dbxref=GeneID:100113834%2CGenbank:XP_008217902.1%2CNASONIABASE:NV18150;Parent=rna-XM_008219680.4
NW_022279624.1	Gnomon	CDS	2232844	2232969	.	+	0	Name=XP_008217902.1;ID=cds-XP_008217902.1;Dbxref=GeneID:100113834%2CGenbank:XP_008217902.1%2CNASONIABASE:NV18150;Parent=rna-XM_008219680.4
NW_022279624.1	Gnomon	CDS	2234329	2234536	.	+	0	Name=XP_008217902.1;ID=cds-XP_008217902.1;Dbxref=GeneID:100113834%2CGenbank:XP_008217902.1%2CNASONIABASE:NV18150;Parent=rna-XM_008219680.4
NW_022279624.1	Gnomon	CDS	2236268	2236310	.	+	0	Name=XP_008217902.1;ID=cds-XP_008217902.1;Dbxref=GeneID:100113834%2CGenbank:XP_008217902.1%2CNASONIABASE:NV18150;Parent=rna-XM_008219680.4
NW_022279624.1	Gnomon	CDS	2236695	2236951	.	+	0	Name=XP_008217902.1;ID=cds-XP_008217902.1;Dbxref=GeneID:100113834%2CGenbank:XP_008217902.1%2CNASONIABASE:NV18150;Parent=rna-XM_008219680.4
NW_022279624.1	Gnomon	CDS	2237041	2237274	.	+	0	Name=XP_008217902.1;ID=cds-XP_008217902.1;Dbxref=GeneID:100113834%2CGenbank:XP_008217902.1%2CNASONIABASE:NV18150;Parent=rna-XM_008219680.4
NW_022279624.1	Gnomon	CDS	2240623	2240817	.	+	0	Name=XP_008217902.1;ID=cds-XP_008217902.1;Dbxref=GeneID:100113834%2CGenbank:XP_008217902.1%2CNASONIABASE:NV18150;Parent=rna-XM_008219680.4
NW_022279624.1	Gnomon	CDS	2241046	2241180	.	+	0	Name=XP_008217902.1;ID=cds-XP_008217902.1;Dbxref=GeneID:100113834%2CGenbank:XP_008217902.1%2CNASONIABASE:NV18150;Parent=rna-XM_008219680.4
NW_022279624.1	Gnomon	CDS	2241758	2241866	.	+	0	Name=XP_008217902.1;ID=cds-XP_008217902.1;Dbxref=GeneID:100113834%2CGenbank:XP_008217902.1%2CNASONIABASE:NV18150;Parent=rna-XM_008219680.4
NW_022279624.1	Gnomon	CDS	2244887	2245005	.	+	0	Name=XP_008217902.1;ID=cds-XP_008217902.1;Dbxref=GeneID:100113834%2CGenbank:XP_008217902.1%2CNASONIABASE:NV18150;Parent=rna-XM_008219680.4
NW_022279624.1	Gnomon	CDS	2247402	2247450	.	+	0	Name=XP_008217902.1;ID=cds-XP_008217902.1;Dbxref=GeneID:100113834%2CGenbank:XP_008217902.1%2CNASONIABASE:NV18150;Parent=rna-XM_008219680.4
NW_022279624.1	Gnomon	mRNA	2812553	2814928	.	+	.	Name=XM_032601812.1;ID=rna-XM_032601812.1;Dbxref=GeneID:116738656%2CGenbank:XM_032601812.1;Parent=gene-LOC116738656
NW_022279624.1	Gnomon	CDS	601833	601846	.	-	0	Name=XP_031781762.1;ID=cds-XP_031781762.1;Dbxref=GeneID:100119632%2CGenbank:XP_031781762.1%2CNASONIABASE:NV18812;Parent=rna-XM_031925902.1
NW_022279624.1	Gnomon	CDS	601340	601730	.	-	0	Name=XP_031781762.1;ID=cds-XP_031781762.1;Dbxref=GeneID:100119632%2CGenbank:XP_031781762.1%2CNASONIABASE:NV18812;Parent=rna-XM_031925902.1
NW_022279624.1	Gnomon	CDS	600965	601231	.	-	0	Name=XP_031781762.1;ID=cds-XP_031781762.1;Dbxref=GeneID:100119632%2CGenbank:XP_031781762.1%2CNASONIABASE:NV18812;Parent=rna-XM_031925902.1
NW_022279624.1	Gnomon	CDS	600634	600880	.	-	0	Name=XP_031781762.1;ID=cds-XP_031781762.1;Dbxref=GeneID:100119632%2CGenbank:XP_031781762.1%2CNASONIABASE:NV18812;Parent=rna-XM_031925902.1
NW_022279624.1	Gnomon	CDS	600374	600550	.	-	0	Name=XP_031781762.1;ID=cds-XP_031781762.1;Dbxref=GeneID:100119632%2CGenbank:XP_031781762.1%2CNASONIABASE:NV18812;Parent=rna-XM_031925902.1
NW_022279624.1	Gnomon	CDS	599388	599818	.	-	0	Name=XP_031781762.1;ID=cds-XP_031781762.1;Dbxref=GeneID:100119632%2CGenbank:XP_031781762.1%2CNASONIABASE:NV18812;Parent=rna-XM_031925902.1
NW_022279624.1	Gnomon	CDS	599145	599280	.	-	0	Name=XP_031781762.1;ID=cds-XP_031781762.1;Dbxref=GeneID:100119632%2CGenbank:XP_031781762.1%2CNASONIABASE:NV18812;Parent=rna-XM_031925902.1
NW_022279624.1	Gnomon	CDS	597913	597968	.	-	0	Name=XP_031781762.1;ID=cds-XP_031781762.1;Dbxref=GeneID:100119632%2CGenbank:XP_031781762.1%2CNASONIABASE:NV18812;Parent=rna-XM_031925902.1
NW_022279624.1	Gnomon	exon	2515995	2516089	.	-	.	ID=exon-XM_001599294.6-5;Dbxref=GeneID:100114269%2CGenbank:XM_001599294.6%2CNASONIABASE:NV18151;Parent=rna-XM_001599294.6
NW_022279624.1	Gnomon	exon	2515717	2515915	.	-	.	ID=exon-XM_001599294.6-6;Dbxref=GeneID:100114269%2CGenbank:XM_001599294.6%2CNASONIABASE:NV18151;Parent=rna-XM_001599294.6
NW_022279624.1	Gnomon	exon	2516435	2516933	.	-	.	ID=exon-XM_001599294.6-3;Dbxref=GeneID:100114269%2CGenbank:XM_001599294.6%2CNASONIABASE:NV18151;Parent=rna-XM_001599294.6
NW_022279624.1	Gnomon	exon	2516175	2516351	.	-	.	ID=exon-XM_001599294.6-4;Dbxref=GeneID:100114269%2CGenbank:XM_001599294.6%2CNASONIABASE:NV18151;Parent=rna-XM_001599294.6
NW_022279624.1	Gnomon	exon	2513875	2514933	.	-	.	ID=exon-XM_001599294.6-9;Dbxref=GeneID:100114269%2CGenbank:XM_001599294.6%2CNASONIABASE:NV18151;Parent=rna-XM_001599294.6
NW_022279624.1	Gnomon	exon	2515429	2515646	.	-	.	ID=exon-XM_001599294.6-7;Dbxref=GeneID:100114269%2CGenbank:XM_001599294.6%2CNASONIABASE:NV18151;Parent=rna-XM_001599294.6
NW_022279624.1	Gnomon	exon	2515026	2515340	.	-	.	ID=exon-XM_001599294.6-8;Dbxref=GeneID:100114269%2CGenbank:XM_001599294.6%2CNASONIABASE:NV18151;Parent=rna-XM_001599294.6
NW_022279624.1	Gnomon	exon	2517622	2518081	.	-	.	ID=exon-XM_001599294.6-1;Dbxref=GeneID:100114269%2CGenbank:XM_001599294.6%2CNASONIABASE:NV18151;Parent=rna-XM_001599294.6
NW_022279624.1	Gnomon	exon	2517021	2517113	.	-	.	ID=exon-XM_001599294.6-2;Dbxref=GeneID:100114269%2CGenbank:XM_001599294.6%2CNASONIABASE:NV18151;Parent=rna-XM_001599294.6
NW_022279624.1	Gnomon	mRNA	2930176	2962650	.	+	.	Name=XM_031925939.2;ID=rna-XM_031925939.2;Dbxref=GeneID:100117396%2CGenbank:XM_031925939.2%2CNASONIABASE:NV50744;Parent=gene-LOC100117396
NW_022279624.1	Gnomon	exon	263044	263553	.	-	.	ID=exon-XM_031925912.2-4;Dbxref=GeneID:100113848%2CGenbank:XM_031925912.2%2CNASONIABASE:NV18715;Parent=rna-XM_031925912.2
NW_022279624.1	Gnomon	exon	406978	407203	.	-	.	ID=exon-XM_031925912.2-2;Dbxref=GeneID:100113848%2CGenbank:XM_031925912.2%2CNASONIABASE:NV18715;Parent=rna-XM_031925912.2
NW_022279624.1	Gnomon	exon	357444	357623	.	-	.	ID=exon-XM_031925912.2-3;Dbxref=GeneID:100113848%2CGenbank:XM_031925912.2%2CNASONIABASE:NV18715;Parent=rna-XM_031925912.2
NW_022279624.1	Gnomon	exon	407301	407479	.	-	.	ID=exon-XM_031925912.2-1;Dbxref=GeneID:100113848%2CGenbank:XM_031925912.2%2CNASONIABASE:NV18715;Parent=rna-XM_031925912.2
NW_022279624.1	Gnomon	CDS	601833	601846	.	-	0	Name=XP_031781763.1;ID=cds-XP_031781763.1;Dbxref=GeneID:100119632%2CGenbank:XP_031781763.1%2CNASONIABASE:NV18812;Parent=rna-XM_031925903.2
NW_022279624.1	Gnomon	CDS	601340	601706	.	-	0	Name=XP_031781763.1;ID=cds-XP_031781763.1;Dbxref=GeneID:100119632%2CGenbank:XP_031781763.1%2CNASONIABASE:NV18812;Parent=rna-XM_031925903.2
NW_022279624.1	Gnomon	CDS	600965	601231	.	-	0	Name=XP_031781763.1;ID=cds-XP_031781763.1;Dbxref=GeneID:100119632%2CGenbank:XP_031781763.1%2CNASONIABASE:NV18812;Parent=rna-XM_031925903.2
NW_022279624.1	Gnomon	CDS	600634	600880	.	-	0	Name=XP_031781763.1;ID=cds-XP_031781763.1;Dbxref=GeneID:100119632%2CGenbank:XP_031781763.1%2CNASONIABASE:NV18812;Parent=rna-XM_031925903.2
NW_022279624.1	Gnomon	CDS	600374	600550	.	-	0	Name=XP_031781763.1;ID=cds-XP_031781763.1;Dbxref=GeneID:100119632%2CGenbank:XP_031781763.1%2CNASONIABASE:NV18812;Parent=rna-XM_031925903.2
NW_022279624.1	Gnomon	CDS	599388	599824	.	-	0	Name=XP_031781763.1;ID=cds-XP_031781763.1;Dbxref=GeneID:100119632%2CGenbank:XP_031781763.1%2CNASONIABASE:NV18812;Parent=rna-XM_031925903.2
NW_022279624.1	Gnomon	CDS	599145	599280	.	-	0	Name=XP_031781763.1;ID=cds-XP_031781763.1;Dbxref=GeneID:100119632%2CGenbank:XP_031781763.1%2CNASONIABASE:NV18812;Parent=rna-XM_031925903.2
NW_022279624.1	Gnomon	CDS	597913	597968	.	-	0	Name=XP_031781763.1;ID=cds-XP_031781763.1;Dbxref=GeneID:100119632%2CGenbank:XP_031781763.1%2CNASONIABASE:NV18812;Parent=rna-XM_031925903.2
NW_022279624.1	Gnomon	mRNA	2930177	2962650	.	+	.	Name=XM_031925938.2;ID=rna-XM_031925938.2;Dbxref=GeneID:100117396%2CGenbank:XM_031925938.2%2CNASONIABASE:NV50744;Parent=gene-LOC100117396
NW_022279624.1	Gnomon	CDS	2230021	2230195	.	+	0	Name=XP_008217903.1;ID=cds-XP_008217903.1;Dbxref=GeneID:100113834%2CGenbank:XP_008217903.1%2CNASONIABASE:NV18150;Parent=rna-XM_008219681.4
NW_022279624.1	Gnomon	CDS	2232844	2232969	.	+	0	Name=XP_008217903.1;ID=cds-XP_008217903.1;Dbxref=GeneID:100113834%2CGenbank:XP_008217903.1%2CNASONIABASE:NV18150;Parent=rna-XM_008219681.4
NW_022279624.1	Gnomon	CDS	2234329	2234536	.	+	0	Name=XP_008217903.1;ID=cds-XP_008217903.1;Dbxref=GeneID:100113834%2CGenbank:XP_008217903.1%2CNASONIABASE:NV18150;Parent=rna-XM_008219681.4
NW_022279624.1	Gnomon	CDS	2236268	2236310	.	+	0	Name=XP_008217903.1;ID=cds-XP_008217903.1;Dbxref=GeneID:100113834%2CGenbank:XP_008217903.1%2CNASONIABASE:NV18150;Parent=rna-XM_008219681.4
NW_022279624.1	Gnomon	CDS	2236695	2236951	.	+	0	Name=XP_008217903.1;ID=cds-XP_008217903.1;Dbxref=GeneID:100113834%2CGenbank:XP_008217903.1%2CNASONIABASE:NV18150;Parent=rna-XM_008219681.4
NW_022279624.1	Gnomon	CDS	2237041	2237274	.	+	0	Name=XP_008217903.1;ID=cds-XP_008217903.1;Dbxref=GeneID:100113834%2CGenbank:XP_008217903.1%2CNASONIABASE:NV18150;Parent=rna-XM_008219681.4
NW_022279624.1	Gnomon	CDS	2240623	2240817	.	+	0	Name=XP_008217903.1;ID=cds-XP_008217903.1;Dbxref=GeneID:100113834%2CGenbank:XP_008217903.1%2CNASONIABASE:NV18150;Parent=rna-XM_008219681.4
NW_022279624.1	Gnomon	CDS	2241046	2241180	.	+	0	Name=XP_008217903.1;ID=cds-XP_008217903.1;Dbxref=GeneID:100113834%2CGenbank:XP_008217903.1%2CNASONIABASE:NV18150;Parent=rna-XM_008219681.4
NW_022279624.1	Gnomon	CDS	2241758	2241866	.	+	0	Name=XP_008217903.1;ID=cds-XP_008217903.1;Dbxref=GeneID:100113834%2CGenbank:XP_008217903.1%2CNASONIABASE:NV18150;Parent=rna-XM_008219681.4
NW_022279624.1	Gnomon	CDS	2244887	2245009	.	+	0	Name=XP_008217903.1;ID=cds-XP_008217903.1;Dbxref=GeneID:100113834%2CGenbank:XP_008217903.1%2CNASONIABASE:NV18150;Parent=rna-XM_008219681.4
NW_022279624.1	Gnomon	exon	1645822	1645939	.	-	.	ID=exon-XR_004345242.1-10;Dbxref=GeneID:100119508%2CGenbank:XR_004345242.1%2CNASONIABASE:NV18404;Parent=rna-XR_004345242.1
NW_022279624.1	Gnomon	exon	1645260	1645334	.	-	.	ID=exon-XR_004345242.1-11;Dbxref=GeneID:100119508%2CGenbank:XR_004345242.1%2CNASONIABASE:NV18404;Parent=rna-XR_004345242.1
NW_022279624.1	Gnomon	exon	1644478	1645154	.	-	.	ID=exon-XR_004345242.1-12;Dbxref=GeneID:100119508%2CGenbank:XR_004345242.1%2CNASONIABASE:NV18404;Parent=rna-XR_004345242.1
NW_022279624.1	Gnomon	gene	1809420	1813607	.	-	.	Name=LOC103315545;ID=gene-LOC103315545;Dbxref=GeneID:103315545
NW_022279624.1	Gnomon	gene	1786500	1790054	.	+	.	Name=LOC103315554;ID=gene-LOC103315554;Dbxref=GeneID:103315554
NW_022279624.1	Gnomon	CDS	601340	601699	.	-	0	Name=XP_031781764.1;ID=cds-XP_031781764.1;Dbxref=GeneID:100119632%2CGenbank:XP_031781764.1%2CNASONIABASE:NV18812;Parent=rna-XM_031925904.2
NW_022279624.1	Gnomon	CDS	600965	601231	.	-	0	Name=XP_031781764.1;ID=cds-XP_031781764.1;Dbxref=GeneID:100119632%2CGenbank:XP_031781764.1%2CNASONIABASE:NV18812;Parent=rna-XM_031925904.2
NW_022279624.1	Gnomon	CDS	600634	600880	.	-	0	Name=XP_031781764.1;ID=cds-XP_031781764.1;Dbxref=GeneID:100119632%2CGenbank:XP_031781764.1%2CNASONIABASE:NV18812;Parent=rna-XM_031925904.2
NW_022279624.1	Gnomon	CDS	600374	600550	.	-	0	Name=XP_031781764.1;ID=cds-XP_031781764.1;Dbxref=GeneID:100119632%2CGenbank:XP_031781764.1%2CNASONIABASE:NV18812;Parent=rna-XM_031925904.2
NW_022279624.1	Gnomon	CDS	599388	599824	.	-	0	Name=XP_031781764.1;ID=cds-XP_031781764.1;Dbxref=GeneID:100119632%2CGenbank:XP_031781764.1%2CNASONIABASE:NV18812;Parent=rna-XM_031925904.2
NW_022279624.1	Gnomon	CDS	599145	599280	.	-	0	Name=XP_031781764.1;ID=cds-XP_031781764.1;Dbxref=GeneID:100119632%2CGenbank:XP_031781764.1%2CNASONIABASE:NV18812;Parent=rna-XM_031925904.2
NW_022279624.1	Gnomon	CDS	597913	597968	.	-	0	Name=XP_031781764.1;ID=cds-XP_031781764.1;Dbxref=GeneID:100119632%2CGenbank:XP_031781764.1%2CNASONIABASE:NV18812;Parent=rna-XM_031925904.2
NW_022279624.1	Gnomon	mRNA	2930177	2962650	.	+	.	Name=XM_031925937.2;ID=rna-XM_031925937.2;Dbxref=GeneID:100117396%2CGenbank:XM_031925937.2%2CNASONIABASE:NV50744;Parent=gene-LOC100117396
NW_022279624.1	Gnomon	transcript	2018696	2028907	.	+	.	Name=XR_001729405.3;ID=rna-XR_001729405.3;Dbxref=GeneID:100118351%2CGenbank:XR_001729405.3%2CNASONIABASE:NV18326;Parent=gene-LOC100118351
NW_022279624.1	Gnomon	CDS	2463352	2465049	.	-	0	Name=XP_008217905.1;ID=cds-XP_008217905.1;Dbxref=GeneID:100113866%2CGenbank:XP_008217905.1%2CNASONIABASE:NV50595;Parent=rna-XM_008219683.4
NW_022279624.1	Gnomon	CDS	2284952	2285132	.	-	0	Name=XP_008217905.1;ID=cds-XP_008217905.1;Dbxref=GeneID:100113866%2CGenbank:XP_008217905.1%2CNASONIABASE:NV50595;Parent=rna-XM_008219683.4
NW_022279624.1	Gnomon	CDS	2281314	2281790	.	-	0	Name=XP_008217905.1;ID=cds-XP_008217905.1;Dbxref=GeneID:100113866%2CGenbank:XP_008217905.1%2CNASONIABASE:NV50595;Parent=rna-XM_008219683.4
NW_022279624.1	Gnomon	CDS	2271590	2271753	.	-	0	Name=XP_008217905.1;ID=cds-XP_008217905.1;Dbxref=GeneID:100113866%2CGenbank:XP_008217905.1%2CNASONIABASE:NV50595;Parent=rna-XM_008219683.4
NW_022279624.1	Gnomon	CDS	2269601	2270414	.	-	0	Name=XP_008217905.1;ID=cds-XP_008217905.1;Dbxref=GeneID:100113866%2CGenbank:XP_008217905.1%2CNASONIABASE:NV50595;Parent=rna-XM_008219683.4
NW_022279624.1	Gnomon	CDS	2267316	2267594	.	-	0	Name=XP_008217905.1;ID=cds-XP_008217905.1;Dbxref=GeneID:100113866%2CGenbank:XP_008217905.1%2CNASONIABASE:NV50595;Parent=rna-XM_008219683.4
NW_022279624.1	Gnomon	CDS	2267009	2267232	.	-	0	Name=XP_008217905.1;ID=cds-XP_008217905.1;Dbxref=GeneID:100113866%2CGenbank:XP_008217905.1%2CNASONIABASE:NV50595;Parent=rna-XM_008219683.4
NW_022279624.1	Gnomon	CDS	2265897	2266563	.	-	0	Name=XP_008217905.1;ID=cds-XP_008217905.1;Dbxref=GeneID:100113866%2CGenbank:XP_008217905.1%2CNASONIABASE:NV50595;Parent=rna-XM_008219683.4
NW_022279624.1	Gnomon	CDS	2265451	2265804	.	-	0	Name=XP_008217905.1;ID=cds-XP_008217905.1;Dbxref=GeneID:100113866%2CGenbank:XP_008217905.1%2CNASONIABASE:NV50595;Parent=rna-XM_008219683.4
NW_022279624.1	Gnomon	CDS	2263537	2263863	.	-	0	Name=XP_008217905.1;ID=cds-XP_008217905.1;Dbxref=GeneID:100113866%2CGenbank:XP_008217905.1%2CNASONIABASE:NV50595;Parent=rna-XM_008219683.4
NW_022279624.1	Gnomon	CDS	2262998	2263448	.	-	0	Name=XP_008217905.1;ID=cds-XP_008217905.1;Dbxref=GeneID:100113866%2CGenbank:XP_008217905.1%2CNASONIABASE:NV50595;Parent=rna-XM_008219683.4
NW_022279624.1	Gnomon	CDS	2260169	2261123	.	-	0	Name=XP_008217905.1;ID=cds-XP_008217905.1;Dbxref=GeneID:100113866%2CGenbank:XP_008217905.1%2CNASONIABASE:NV50595;Parent=rna-XM_008219683.4
NW_022279624.1	Gnomon	CDS	2259802	2260087	.	-	0	Name=XP_008217905.1;ID=cds-XP_008217905.1;Dbxref=GeneID:100113866%2CGenbank:XP_008217905.1%2CNASONIABASE:NV50595;Parent=rna-XM_008219683.4
NW_022279624.1	Gnomon	CDS	2255908	2256204	.	-	0	Name=XP_008217905.1;ID=cds-XP_008217905.1;Dbxref=GeneID:100113866%2CGenbank:XP_008217905.1%2CNASONIABASE:NV50595;Parent=rna-XM_008219683.4
NW_022279624.1	Gnomon	CDS	2254332	2254788	.	-	0	Name=XP_008217905.1;ID=cds-XP_008217905.1;Dbxref=GeneID:100113866%2CGenbank:XP_008217905.1%2CNASONIABASE:NV50595;Parent=rna-XM_008219683.4
NW_022279624.1	Gnomon	CDS	2251903	2254255	.	-	0	Name=XP_008217905.1;ID=cds-XP_008217905.1;Dbxref=GeneID:100113866%2CGenbank:XP_008217905.1%2CNASONIABASE:NV50595;Parent=rna-XM_008219683.4
NW_022279624.1	Gnomon	exon	1462051	1462151	.	+	.	ID=exon-XM_031925884.2-1;Dbxref=GeneID:100678923%2CGenbank:XM_031925884.2;Parent=rna-XM_031925884.2
NW_022279624.1	Gnomon	exon	1463398	1463638	.	+	.	ID=exon-XM_031925884.2-4;Dbxref=GeneID:100678923%2CGenbank:XM_031925884.2;Parent=rna-XM_031925884.2
NW_022279624.1	Gnomon	exon	1465692	1465943	.	+	.	ID=exon-XM_031925884.2-5;Dbxref=GeneID:100678923%2CGenbank:XM_031925884.2;Parent=rna-XM_031925884.2
NW_022279624.1	Gnomon	exon	1462386	1462557	.	+	.	ID=exon-XM_031925884.2-2;Dbxref=GeneID:100678923%2CGenbank:XM_031925884.2;Parent=rna-XM_031925884.2
NW_022279624.1	Gnomon	exon	1462659	1462724	.	+	.	ID=exon-XM_031925884.2-3;Dbxref=GeneID:100678923%2CGenbank:XM_031925884.2;Parent=rna-XM_031925884.2
NW_022279624.1	Gnomon	exon	1571361	1571508	.	+	.	ID=exon-XM_031925884.2-8;Dbxref=GeneID:100678923%2CGenbank:XM_031925884.2;Parent=rna-XM_031925884.2
NW_022279624.1	Gnomon	exon	1571588	1571702	.	+	.	ID=exon-XM_031925884.2-9;Dbxref=GeneID:100678923%2CGenbank:XM_031925884.2;Parent=rna-XM_031925884.2
NW_022279624.1	Gnomon	exon	1466043	1466197	.	+	.	ID=exon-XM_031925884.2-6;Dbxref=GeneID:100678923%2CGenbank:XM_031925884.2;Parent=rna-XM_031925884.2
NW_022279624.1	Gnomon	exon	1571007	1571207	.	+	.	ID=exon-XM_031925884.2-7;Dbxref=GeneID:100678923%2CGenbank:XM_031925884.2;Parent=rna-XM_031925884.2
NW_022279624.1	Gnomon	mRNA	2930174	2962650	.	+	.	Name=XM_031925935.2;ID=rna-XM_031925935.2;Dbxref=GeneID:100117396%2CGenbank:XM_031925935.2%2CNASONIABASE:NV50744;Parent=gene-LOC100117396
NW_022279624.1	Gnomon	CDS	1654023	1654093	.	-	0	Name=XP_032457679.1;ID=cds-XP_032457679.1;Dbxref=GeneID:100119508%2CGenbank:XP_032457679.1%2CNASONIABASE:NV18404;Parent=rna-XM_032601788.1
NW_022279624.1	Gnomon	CDS	1653012	1653206	.	-	0	Name=XP_032457679.1;ID=cds-XP_032457679.1;Dbxref=GeneID:100119508%2CGenbank:XP_032457679.1%2CNASONIABASE:NV18404;Parent=rna-XM_032601788.1
NW_022279624.1	Gnomon	CDS	1650535	1650964	.	-	0	Name=XP_032457679.1;ID=cds-XP_032457679.1;Dbxref=GeneID:100119508%2CGenbank:XP_032457679.1%2CNASONIABASE:NV18404;Parent=rna-XM_032601788.1
NW_022279624.1	Gnomon	CDS	1648593	1648688	.	-	0	Name=XP_032457679.1;ID=cds-XP_032457679.1;Dbxref=GeneID:100119508%2CGenbank:XP_032457679.1%2CNASONIABASE:NV18404;Parent=rna-XM_032601788.1
NW_022279624.1	Gnomon	CDS	1647254	1647802	.	-	0	Name=XP_032457679.1;ID=cds-XP_032457679.1;Dbxref=GeneID:100119508%2CGenbank:XP_032457679.1%2CNASONIABASE:NV18404;Parent=rna-XM_032601788.1
NW_022279624.1	Gnomon	CDS	1646702	1647177	.	-	0	Name=XP_032457679.1;ID=cds-XP_032457679.1;Dbxref=GeneID:100119508%2CGenbank:XP_032457679.1%2CNASONIABASE:NV18404;Parent=rna-XM_032601788.1
NW_022279624.1	Gnomon	CDS	1646423	1646611	.	-	0	Name=XP_032457679.1;ID=cds-XP_032457679.1;Dbxref=GeneID:100119508%2CGenbank:XP_032457679.1%2CNASONIABASE:NV18404;Parent=rna-XM_032601788.1
NW_022279624.1	Gnomon	CDS	1646184	1646359	.	-	0	Name=XP_032457679.1;ID=cds-XP_032457679.1;Dbxref=GeneID:100119508%2CGenbank:XP_032457679.1%2CNASONIABASE:NV18404;Parent=rna-XM_032601788.1
NW_022279624.1	Gnomon	CDS	1645822	1645923	.	-	0	Name=XP_032457679.1;ID=cds-XP_032457679.1;Dbxref=GeneID:100119508%2CGenbank:XP_032457679.1%2CNASONIABASE:NV18404;Parent=rna-XM_032601788.1
NW_022279624.1	Gnomon	CDS	1645260	1645334	.	-	0	Name=XP_032457679.1;ID=cds-XP_032457679.1;Dbxref=GeneID:100119508%2CGenbank:XP_032457679.1%2CNASONIABASE:NV18404;Parent=rna-XM_032601788.1
NW_022279624.1	Gnomon	CDS	1644754	1645154	.	-	0	Name=XP_032457679.1;ID=cds-XP_032457679.1;Dbxref=GeneID:100119508%2CGenbank:XP_032457679.1%2CNASONIABASE:NV18404;Parent=rna-XM_032601788.1
NW_022279624.1	Gnomon	exon	1446957	1447073	.	+	.	ID=exon-XM_031925837.1-1;Dbxref=GeneID:103317583%2CGenbank:XM_031925837.1;Parent=rna-XM_031925837.1
NW_022279624.1	Gnomon	exon	1447148	1447443	.	+	.	ID=exon-XM_031925837.1-2;Dbxref=GeneID:103317583%2CGenbank:XM_031925837.1;Parent=rna-XM_031925837.1
NW_022279624.1	Gnomon	exon	1447522	1447707	.	+	.	ID=exon-XM_031925837.1-3;Dbxref=GeneID:103317583%2CGenbank:XM_031925837.1;Parent=rna-XM_031925837.1
NW_022279624.1	Gnomon	exon	1447786	1447988	.	+	.	ID=exon-XM_031925837.1-4;Dbxref=GeneID:103317583%2CGenbank:XM_031925837.1;Parent=rna-XM_031925837.1
NW_022279624.1	Gnomon	exon	1448074	1448233	.	+	.	ID=exon-XM_031925837.1-5;Dbxref=GeneID:103317583%2CGenbank:XM_031925837.1;Parent=rna-XM_031925837.1
NW_022279624.1	Gnomon	exon	1448308	1448623	.	+	.	ID=exon-XM_031925837.1-6;Dbxref=GeneID:103317583%2CGenbank:XM_031925837.1;Parent=rna-XM_031925837.1
NW_022279624.1	Gnomon	CDS	450596	450712	.	+	0	Name=XP_031781765.1;ID=cds-XP_031781765.1;Dbxref=GeneID:103316486%2CGenbank:XP_031781765.1;Parent=rna-XM_031925905.2
NW_022279624.1	Gnomon	CDS	489322	489540	.	+	0	Name=XP_031781765.1;ID=cds-XP_031781765.1;Dbxref=GeneID:103316486%2CGenbank:XP_031781765.1;Parent=rna-XM_031925905.2
NW_022279624.1	Gnomon	CDS	516174	516842	.	+	0	Name=XP_031781765.1;ID=cds-XP_031781765.1;Dbxref=GeneID:103316486%2CGenbank:XP_031781765.1;Parent=rna-XM_031925905.2
NW_022279624.1	Gnomon	mRNA	2930174	2962650	.	+	.	Name=XM_031925936.2;ID=rna-XM_031925936.2;Dbxref=GeneID:100117396%2CGenbank:XM_031925936.2%2CNASONIABASE:NV50744;Parent=gene-LOC100117396
NW_022279624.1	Gnomon	exon	2952595	2952801	.	+	.	ID=exon-XM_031925935.2-9;Dbxref=GeneID:100117396%2CGenbank:XM_031925935.2%2CNASONIABASE:NV50744;Parent=rna-XM_031925935.2
NW_022279624.1	Gnomon	exon	2951866	2952229	.	+	.	ID=exon-XM_031925935.2-7;Dbxref=GeneID:100117396%2CGenbank:XM_031925935.2%2CNASONIABASE:NV50744;Parent=rna-XM_031925935.2
NW_022279624.1	Gnomon	exon	2952310	2952521	.	+	.	ID=exon-XM_031925935.2-8;Dbxref=GeneID:100117396%2CGenbank:XM_031925935.2%2CNASONIABASE:NV50744;Parent=rna-XM_031925935.2
NW_022279624.1	Gnomon	exon	2951101	2951572	.	+	.	ID=exon-XM_031925935.2-5;Dbxref=GeneID:100117396%2CGenbank:XM_031925935.2%2CNASONIABASE:NV50744;Parent=rna-XM_031925935.2
NW_022279624.1	Gnomon	exon	2951649	2951785	.	+	.	ID=exon-XM_031925935.2-6;Dbxref=GeneID:100117396%2CGenbank:XM_031925935.2%2CNASONIABASE:NV50744;Parent=rna-XM_031925935.2
NW_022279624.1	Gnomon	exon	2948673	2948893	.	+	.	ID=exon-XM_031925935.2-3;Dbxref=GeneID:100117396%2CGenbank:XM_031925935.2%2CNASONIABASE:NV50744;Parent=rna-XM_031925935.2
NW_022279624.1	Gnomon	exon	2950693	2950893	.	+	.	ID=exon-XM_031925935.2-4;Dbxref=GeneID:100117396%2CGenbank:XM_031925935.2%2CNASONIABASE:NV50744;Parent=rna-XM_031925935.2
NW_022279624.1	Gnomon	exon	2930174	2930779	.	+	.	ID=exon-XM_031925935.2-1;Dbxref=GeneID:100117396%2CGenbank:XM_031925935.2%2CNASONIABASE:NV50744;Parent=rna-XM_031925935.2
NW_022279624.1	Gnomon	exon	2947598	2947707	.	+	.	ID=exon-XM_031925935.2-2;Dbxref=GeneID:100117396%2CGenbank:XM_031925935.2%2CNASONIABASE:NV50744;Parent=rna-XM_031925935.2
NW_022279624.1	Gnomon	gene	3142657	3145743	.	+	.	Name=LOC103315819;ID=gene-LOC103315819;Dbxref=GeneID:103315819
NW_022279624.1	Gnomon	transcript	2054820	2061901	.	+	.	Name=XR_004227012.2;ID=rna-XR_004227012.2;Dbxref=GeneID:100116152%2CGenbank:XR_004227012.2%2CNASONIABASE:NV18896;Parent=gene-LOC100116152
NW_022279624.1	Gnomon	exon	1618222	1619053	.	+	.	ID=exon-XR_004227028.2-4;Dbxref=GeneID:116416688%2CGenbank:XR_004227028.2;Parent=rna-XR_004227028.2
NW_022279624.1	Gnomon	exon	1590112	1590231	.	+	.	ID=exon-XR_004227028.2-2;Dbxref=GeneID:116416688%2CGenbank:XR_004227028.2;Parent=rna-XR_004227028.2
NW_022279624.1	Gnomon	exon	1617875	1618071	.	+	.	ID=exon-XR_004227028.2-3;Dbxref=GeneID:116416688%2CGenbank:XR_004227028.2;Parent=rna-XR_004227028.2
NW_022279624.1	Gnomon	exon	1589433	1589487	.	+	.	ID=exon-XR_004227028.2-1;Dbxref=GeneID:116416688%2CGenbank:XR_004227028.2;Parent=rna-XR_004227028.2
NW_022279624.1	Gnomon	gene	3147940	3158186	.	+	.	Name=LOC103315820;ID=gene-LOC103315820;Dbxref=GeneID:103315820
NW_022279624.1	Gnomon	gene	3160338	3162045	.	-	.	Name=LOC103315822;ID=gene-LOC103315822;Dbxref=GeneID:103315822
NW_022279624.1	Gnomon	exon	433258	433620	.	-	.	ID=exon-XM_032601775.1-1;Dbxref=GeneID:100113848%2CGenbank:XM_032601775.1%2CNASONIABASE:NV18715;Parent=rna-XM_032601775.1
NW_022279624.1	Gnomon	exon	426688	426905	.	-	.	ID=exon-XM_032601775.1-2;Dbxref=GeneID:100113848%2CGenbank:XM_032601775.1%2CNASONIABASE:NV18715;Parent=rna-XM_032601775.1
NW_022279624.1	Gnomon	exon	425769	425930	.	-	.	ID=exon-XM_032601775.1-3;Dbxref=GeneID:100113848%2CGenbank:XM_032601775.1%2CNASONIABASE:NV18715;Parent=rna-XM_032601775.1
NW_022279624.1	Gnomon	exon	424636	425573	.	-	.	ID=exon-XM_032601775.1-4;Dbxref=GeneID:100113848%2CGenbank:XM_032601775.1%2CNASONIABASE:NV18715;Parent=rna-XM_032601775.1
NW_022279624.1	Gnomon	exon	357444	357623	.	-	.	ID=exon-XM_032601775.1-5;Dbxref=GeneID:100113848%2CGenbank:XM_032601775.1%2CNASONIABASE:NV18715;Parent=rna-XM_032601775.1
NW_022279624.1	Gnomon	exon	263044	263553	.	-	.	ID=exon-XM_032601775.1-6;Dbxref=GeneID:100113848%2CGenbank:XM_032601775.1%2CNASONIABASE:NV18715;Parent=rna-XM_032601775.1
NW_022279624.1	Gnomon	CDS	405263	405334	.	+	0	Name=XP_031781766.2;ID=cds-XP_031781766.2;Dbxref=GeneID:103316486%2CGenbank:XP_031781766.2;Parent=rna-XM_031925906.2
NW_022279624.1	Gnomon	CDS	489322	489540	.	+	0	Name=XP_031781766.2;ID=cds-XP_031781766.2;Dbxref=GeneID:103316486%2CGenbank:XP_031781766.2;Parent=rna-XM_031925906.2
NW_022279624.1	Gnomon	CDS	516174	516842	.	+	0	Name=XP_031781766.2;ID=cds-XP_031781766.2;Dbxref=GeneID:103316486%2CGenbank:XP_031781766.2;Parent=rna-XM_031925906.2
NW_022279624.1	Gnomon	exon	2206403	2207319	.	-	.	ID=exon-XR_004227052.1-2;Dbxref=GeneID:100678354%2CGenbank:XR_004227052.1;Parent=rna-XR_004227052.1
NW_022279624.1	Gnomon	exon	2150873	2151190	.	-	.	ID=exon-XR_004227052.1-3;Dbxref=GeneID:100678354%2CGenbank:XR_004227052.1;Parent=rna-XR_004227052.1
NW_022279624.1	Gnomon	exon	2150622	2150726	.	-	.	ID=exon-XR_004227052.1-4;Dbxref=GeneID:100678354%2CGenbank:XR_004227052.1;Parent=rna-XR_004227052.1
NW_022279624.1	Gnomon	exon	2150435	2150500	.	-	.	ID=exon-XR_004227052.1-5;Dbxref=GeneID:100678354%2CGenbank:XR_004227052.1;Parent=rna-XR_004227052.1
NW_022279624.1	Gnomon	exon	2145912	2146115	.	-	.	ID=exon-XR_004227052.1-6;Dbxref=GeneID:100678354%2CGenbank:XR_004227052.1;Parent=rna-XR_004227052.1
NW_022279624.1	Gnomon	exon	2144928	2145152	.	-	.	ID=exon-XR_004227052.1-7;Dbxref=GeneID:100678354%2CGenbank:XR_004227052.1;Parent=rna-XR_004227052.1
NW_022279624.1	Gnomon	exon	2144650	2144710	.	-	.	ID=exon-XR_004227052.1-8;Dbxref=GeneID:100678354%2CGenbank:XR_004227052.1;Parent=rna-XR_004227052.1
NW_022279624.1	Gnomon	exon	2138495	2138618	.	-	.	ID=exon-XR_004227052.1-9;Dbxref=GeneID:100678354%2CGenbank:XR_004227052.1;Parent=rna-XR_004227052.1
NW_022279624.1	Gnomon	exon	2213597	2213942	.	-	.	ID=exon-XR_004227052.1-1;Dbxref=GeneID:100678354%2CGenbank:XR_004227052.1;Parent=rna-XR_004227052.1
NW_022279624.1	Gnomon	CDS	717462	717536	.	+	0	Name=XP_031781718.1;ID=cds-XP_031781718.1;Dbxref=GeneID:100115212%2CGenbank:XP_031781718.1%2CNASONIABASE:NV19148;Parent=rna-XM_031925858.2
NW_022279624.1	Gnomon	CDS	717729	717854	.	+	0	Name=XP_031781718.1;ID=cds-XP_031781718.1;Dbxref=GeneID:100115212%2CGenbank:XP_031781718.1%2CNASONIABASE:NV19148;Parent=rna-XM_031925858.2
NW_022279624.1	Gnomon	CDS	718042	718214	.	+	0	Name=XP_031781718.1;ID=cds-XP_031781718.1;Dbxref=GeneID:100115212%2CGenbank:XP_031781718.1%2CNASONIABASE:NV19148;Parent=rna-XM_031925858.2
NW_022279624.1	Gnomon	CDS	718298	718532	.	+	0	Name=XP_031781718.1;ID=cds-XP_031781718.1;Dbxref=GeneID:100115212%2CGenbank:XP_031781718.1%2CNASONIABASE:NV19148;Parent=rna-XM_031925858.2
NW_022279624.1	Gnomon	CDS	719747	720025	.	+	0	Name=XP_031781718.1;ID=cds-XP_031781718.1;Dbxref=GeneID:100115212%2CGenbank:XP_031781718.1%2CNASONIABASE:NV19148;Parent=rna-XM_031925858.2
NW_022279624.1	Gnomon	CDS	720114	720353	.	+	0	Name=XP_031781718.1;ID=cds-XP_031781718.1;Dbxref=GeneID:100115212%2CGenbank:XP_031781718.1%2CNASONIABASE:NV19148;Parent=rna-XM_031925858.2
NW_022279624.1	Gnomon	mRNA	3185885	3187285	.	+	.	Name=XM_031925933.1;ID=rna-XM_031925933.1;Dbxref=GeneID:116416717%2CGenbank:XM_031925933.1;Parent=gene-LOC116416717
NW_022279624.1	Gnomon	exon	1404416	1404903	.	+	.	ID=exon-XM_031925838.1-1;Dbxref=GeneID:103317583%2CGenbank:XM_031925838.1;Parent=rna-XM_031925838.1
NW_022279624.1	Gnomon	exon	1446410	1446547	.	+	.	ID=exon-XM_031925838.1-4;Dbxref=GeneID:103317583%2CGenbank:XM_031925838.1;Parent=rna-XM_031925838.1
NW_022279624.1	Gnomon	exon	1446724	1446837	.	+	.	ID=exon-XM_031925838.1-5;Dbxref=GeneID:103317583%2CGenbank:XM_031925838.1;Parent=rna-XM_031925838.1
NW_022279624.1	Gnomon	exon	1404976	1405052	.	+	.	ID=exon-XM_031925838.1-2;Dbxref=GeneID:103317583%2CGenbank:XM_031925838.1;Parent=rna-XM_031925838.1
NW_022279624.1	Gnomon	exon	1445974	1446320	.	+	.	ID=exon-XM_031925838.1-3;Dbxref=GeneID:103317583%2CGenbank:XM_031925838.1;Parent=rna-XM_031925838.1
NW_022279624.1	Gnomon	exon	1446912	1447073	.	+	.	ID=exon-XM_031925838.1-6;Dbxref=GeneID:103317583%2CGenbank:XM_031925838.1;Parent=rna-XM_031925838.1
NW_022279624.1	Gnomon	exon	1447148	1447262	.	+	.	ID=exon-XM_031925838.1-7;Dbxref=GeneID:103317583%2CGenbank:XM_031925838.1;Parent=rna-XM_031925838.1
NW_022279624.1	Gnomon	exon	3143626	3145388	.	+	.	ID=exon-XM_016987515.2-2;Dbxref=GeneID:103315819%2CGenbank:XM_016987515.2;Parent=rna-XM_016987515.2
NW_022279624.1	Gnomon	exon	3145643	3145743	.	+	.	ID=exon-XM_016987515.2-3;Dbxref=GeneID:103315819%2CGenbank:XM_016987515.2;Parent=rna-XM_016987515.2
NW_022279624.1	Gnomon	CDS	2536714	2536941	.	-	0	Name=XP_031781812.1;ID=cds-XP_031781812.1;Dbxref=GeneID:100679958%2CGenbank:XP_031781812.1;Parent=rna-XM_031925952.2
NW_022279624.1	Gnomon	CDS	2531367	2531645	.	-	0	Name=XP_031781812.1;ID=cds-XP_031781812.1;Dbxref=GeneID:100679958%2CGenbank:XP_031781812.1;Parent=rna-XM_031925952.2
NW_022279624.1	Gnomon	CDS	2531087	2531292	.	-	0	Name=XP_031781812.1;ID=cds-XP_031781812.1;Dbxref=GeneID:100679958%2CGenbank:XP_031781812.1;Parent=rna-XM_031925952.2
NW_022279624.1	Gnomon	CDS	2530903	2530994	.	-	0	Name=XP_031781812.1;ID=cds-XP_031781812.1;Dbxref=GeneID:100679958%2CGenbank:XP_031781812.1;Parent=rna-XM_031925952.2
NW_022279624.1	Gnomon	CDS	2530467	2530616	.	-	0	Name=XP_031781812.1;ID=cds-XP_031781812.1;Dbxref=GeneID:100679958%2CGenbank:XP_031781812.1;Parent=rna-XM_031925952.2
NW_022279624.1	Gnomon	CDS	2529760	2529993	.	-	0	Name=XP_031781812.1;ID=cds-XP_031781812.1;Dbxref=GeneID:100679958%2CGenbank:XP_031781812.1;Parent=rna-XM_031925952.2
NW_022279624.1	Gnomon	CDS	2529145	2529670	.	-	0	Name=XP_031781812.1;ID=cds-XP_031781812.1;Dbxref=GeneID:100679958%2CGenbank:XP_031781812.1;Parent=rna-XM_031925952.2
NW_022279624.1	Gnomon	CDS	2528843	2529009	.	-	0	Name=XP_031781812.1;ID=cds-XP_031781812.1;Dbxref=GeneID:100679958%2CGenbank:XP_031781812.1;Parent=rna-XM_031925952.2
NW_022279624.1	Gnomon	CDS	2528591	2528719	.	-	0	Name=XP_031781812.1;ID=cds-XP_031781812.1;Dbxref=GeneID:100679958%2CGenbank:XP_031781812.1;Parent=rna-XM_031925952.2
NW_022279624.1	Gnomon	CDS	2528418	2528516	.	-	0	Name=XP_031781812.1;ID=cds-XP_031781812.1;Dbxref=GeneID:100679958%2CGenbank:XP_031781812.1;Parent=rna-XM_031925952.2
NW_022279624.1	Gnomon	CDS	2525197	2525376	.	-	0	Name=XP_031781812.1;ID=cds-XP_031781812.1;Dbxref=GeneID:100679958%2CGenbank:XP_031781812.1;Parent=rna-XM_031925952.2
NW_022279624.1	Gnomon	CDS	2523514	2523639	.	-	0	Name=XP_031781812.1;ID=cds-XP_031781812.1;Dbxref=GeneID:100679958%2CGenbank:XP_031781812.1;Parent=rna-XM_031925952.2
NW_022279624.1	Gnomon	CDS	2523267	2523389	.	-	0	Name=XP_031781812.1;ID=cds-XP_031781812.1;Dbxref=GeneID:100679958%2CGenbank:XP_031781812.1;Parent=rna-XM_031925952.2
NW_022279624.1	Gnomon	CDS	2522663	2523012	.	-	0	Name=XP_031781812.1;ID=cds-XP_031781812.1;Dbxref=GeneID:100679958%2CGenbank:XP_031781812.1;Parent=rna-XM_031925952.2
NW_022279624.1	Gnomon	CDS	2522191	2522527	.	-	0	Name=XP_031781812.1;ID=cds-XP_031781812.1;Dbxref=GeneID:100679958%2CGenbank:XP_031781812.1;Parent=rna-XM_031925952.2
NW_022279624.1	Gnomon	CDS	2521879	2522107	.	-	0	Name=XP_031781812.1;ID=cds-XP_031781812.1;Dbxref=GeneID:100679958%2CGenbank:XP_031781812.1;Parent=rna-XM_031925952.2
NW_022279624.1	Gnomon	CDS	2521623	2521798	.	-	0	Name=XP_031781812.1;ID=cds-XP_031781812.1;Dbxref=GeneID:100679958%2CGenbank:XP_031781812.1;Parent=rna-XM_031925952.2
NW_022279624.1	Gnomon	CDS	2521437	2521545	.	-	0	Name=XP_031781812.1;ID=cds-XP_031781812.1;Dbxref=GeneID:100679958%2CGenbank:XP_031781812.1;Parent=rna-XM_031925952.2
NW_022279624.1	Gnomon	CDS	2521240	2521358	.	-	0	Name=XP_031781812.1;ID=cds-XP_031781812.1;Dbxref=GeneID:100679958%2CGenbank:XP_031781812.1;Parent=rna-XM_031925952.2
NW_022279624.1	Gnomon	CDS	2521009	2521145	.	-	0	Name=XP_031781812.1;ID=cds-XP_031781812.1;Dbxref=GeneID:100679958%2CGenbank:XP_031781812.1;Parent=rna-XM_031925952.2
NW_022279624.1	Gnomon	exon	3142657	3143490	.	+	.	ID=exon-XM_016987515.2-1;Dbxref=GeneID:103315819%2CGenbank:XM_016987515.2;Parent=rna-XM_016987515.2
NW_022279624.1	Gnomon	gene	1566905	1569149	.	+	.	Name=LOC100680507;ID=gene-LOC100680507;Dbxref=GeneID:100680507
NW_022279624.1	Gnomon	CDS	2730928	2731091	.	-	0	Name=XP_031781719.1;ID=cds-XP_031781719.1;Dbxref=GeneID:100114360%2CGenbank:XP_031781719.1%2CNASONIABASE:NV18152;Parent=rna-XM_031925859.2
NW_022279624.1	Gnomon	CDS	2719180	2719321	.	-	0	Name=XP_031781719.1;ID=cds-XP_031781719.1;Dbxref=GeneID:100114360%2CGenbank:XP_031781719.1%2CNASONIABASE:NV18152;Parent=rna-XM_031925859.2
NW_022279624.1	Gnomon	CDS	2699519	2700355	.	-	0	Name=XP_031781719.1;ID=cds-XP_031781719.1;Dbxref=GeneID:100114360%2CGenbank:XP_031781719.1%2CNASONIABASE:NV18152;Parent=rna-XM_031925859.2
NW_022279624.1	Gnomon	CDS	2697059	2698092	.	-	0	Name=XP_031781719.1;ID=cds-XP_031781719.1;Dbxref=GeneID:100114360%2CGenbank:XP_031781719.1%2CNASONIABASE:NV18152;Parent=rna-XM_031925859.2
NW_022279624.1	Gnomon	CDS	2612320	2612509	.	-	0	Name=XP_031781719.1;ID=cds-XP_031781719.1;Dbxref=GeneID:100114360%2CGenbank:XP_031781719.1%2CNASONIABASE:NV18152;Parent=rna-XM_031925859.2
NW_022279624.1	Gnomon	CDS	2565759	2565947	.	-	0	Name=XP_031781719.1;ID=cds-XP_031781719.1;Dbxref=GeneID:100114360%2CGenbank:XP_031781719.1%2CNASONIABASE:NV18152;Parent=rna-XM_031925859.2
NW_022279624.1	Gnomon	CDS	2558265	2558358	.	-	0	Name=XP_031781719.1;ID=cds-XP_031781719.1;Dbxref=GeneID:100114360%2CGenbank:XP_031781719.1%2CNASONIABASE:NV18152;Parent=rna-XM_031925859.2
NW_022279624.1	Gnomon	CDS	2553650	2553847	.	-	0	Name=XP_031781719.1;ID=cds-XP_031781719.1;Dbxref=GeneID:100114360%2CGenbank:XP_031781719.1%2CNASONIABASE:NV18152;Parent=rna-XM_031925859.2
NW_022279624.1	Gnomon	CDS	2547232	2547444	.	-	0	Name=XP_031781719.1;ID=cds-XP_031781719.1;Dbxref=GeneID:100114360%2CGenbank:XP_031781719.1%2CNASONIABASE:NV18152;Parent=rna-XM_031925859.2
NW_022279624.1	Gnomon	CDS	2546658	2547159	.	-	0	Name=XP_031781719.1;ID=cds-XP_031781719.1;Dbxref=GeneID:100114360%2CGenbank:XP_031781719.1%2CNASONIABASE:NV18152;Parent=rna-XM_031925859.2
NW_022279624.1	Gnomon	CDS	2545416	2546584	.	-	0	Name=XP_031781719.1;ID=cds-XP_031781719.1;Dbxref=GeneID:100114360%2CGenbank:XP_031781719.1%2CNASONIABASE:NV18152;Parent=rna-XM_031925859.2
NW_022279624.1	Gnomon	CDS	2545085	2545333	.	-	0	Name=XP_031781719.1;ID=cds-XP_031781719.1;Dbxref=GeneID:100114360%2CGenbank:XP_031781719.1%2CNASONIABASE:NV18152;Parent=rna-XM_031925859.2
NW_022279624.1	Gnomon	CDS	2544137	2544625	.	-	0	Name=XP_031781719.1;ID=cds-XP_031781719.1;Dbxref=GeneID:100114360%2CGenbank:XP_031781719.1%2CNASONIABASE:NV18152;Parent=rna-XM_031925859.2
NW_022279624.1	Gnomon	CDS	2543667	2544059	.	-	0	Name=XP_031781719.1;ID=cds-XP_031781719.1;Dbxref=GeneID:100114360%2CGenbank:XP_031781719.1%2CNASONIABASE:NV18152;Parent=rna-XM_031925859.2
NW_022279624.1	Gnomon	CDS	2542582	2542805	.	-	0	Name=XP_031781719.1;ID=cds-XP_031781719.1;Dbxref=GeneID:100114360%2CGenbank:XP_031781719.1%2CNASONIABASE:NV18152;Parent=rna-XM_031925859.2
NW_022279624.1	Gnomon	mRNA	3135973	3140514	.	+	.	Name=XM_031925932.1;ID=rna-XM_031925932.1;Dbxref=GeneID:116416716%2CGenbank:XM_031925932.1;Parent=gene-LOC116416716
NW_022279624.1	Gnomon	CDS	2536714	2536941	.	-	0	Name=XP_031781813.1;ID=cds-XP_031781813.1;Dbxref=GeneID:100679958%2CGenbank:XP_031781813.1;Parent=rna-XM_031925953.2
NW_022279624.1	Gnomon	CDS	2531367	2531645	.	-	0	Name=XP_031781813.1;ID=cds-XP_031781813.1;Dbxref=GeneID:100679958%2CGenbank:XP_031781813.1;Parent=rna-XM_031925953.2
NW_022279624.1	Gnomon	CDS	2531087	2531292	.	-	0	Name=XP_031781813.1;ID=cds-XP_031781813.1;Dbxref=GeneID:100679958%2CGenbank:XP_031781813.1;Parent=rna-XM_031925953.2
NW_022279624.1	Gnomon	CDS	2530903	2530994	.	-	0	Name=XP_031781813.1;ID=cds-XP_031781813.1;Dbxref=GeneID:100679958%2CGenbank:XP_031781813.1;Parent=rna-XM_031925953.2
NW_022279624.1	Gnomon	CDS	2530467	2530616	.	-	0	Name=XP_031781813.1;ID=cds-XP_031781813.1;Dbxref=GeneID:100679958%2CGenbank:XP_031781813.1;Parent=rna-XM_031925953.2
NW_022279624.1	Gnomon	CDS	2529760	2529993	.	-	0	Name=XP_031781813.1;ID=cds-XP_031781813.1;Dbxref=GeneID:100679958%2CGenbank:XP_031781813.1;Parent=rna-XM_031925953.2
NW_022279624.1	Gnomon	CDS	2529145	2529670	.	-	0	Name=XP_031781813.1;ID=cds-XP_031781813.1;Dbxref=GeneID:100679958%2CGenbank:XP_031781813.1;Parent=rna-XM_031925953.2
NW_022279624.1	Gnomon	CDS	2528843	2529009	.	-	0	Name=XP_031781813.1;ID=cds-XP_031781813.1;Dbxref=GeneID:100679958%2CGenbank:XP_031781813.1;Parent=rna-XM_031925953.2
NW_022279624.1	Gnomon	CDS	2528591	2528719	.	-	0	Name=XP_031781813.1;ID=cds-XP_031781813.1;Dbxref=GeneID:100679958%2CGenbank:XP_031781813.1;Parent=rna-XM_031925953.2
NW_022279624.1	Gnomon	CDS	2528418	2528516	.	-	0	Name=XP_031781813.1;ID=cds-XP_031781813.1;Dbxref=GeneID:100679958%2CGenbank:XP_031781813.1;Parent=rna-XM_031925953.2
NW_022279624.1	Gnomon	CDS	2525197	2525376	.	-	0	Name=XP_031781813.1;ID=cds-XP_031781813.1;Dbxref=GeneID:100679958%2CGenbank:XP_031781813.1;Parent=rna-XM_031925953.2
NW_022279624.1	Gnomon	CDS	2522663	2523012	.	-	0	Name=XP_031781813.1;ID=cds-XP_031781813.1;Dbxref=GeneID:100679958%2CGenbank:XP_031781813.1;Parent=rna-XM_031925953.2
NW_022279624.1	Gnomon	CDS	2522191	2522527	.	-	0	Name=XP_031781813.1;ID=cds-XP_031781813.1;Dbxref=GeneID:100679958%2CGenbank:XP_031781813.1;Parent=rna-XM_031925953.2
NW_022279624.1	Gnomon	CDS	2521879	2522107	.	-	0	Name=XP_031781813.1;ID=cds-XP_031781813.1;Dbxref=GeneID:100679958%2CGenbank:XP_031781813.1;Parent=rna-XM_031925953.2
NW_022279624.1	Gnomon	CDS	2521623	2521798	.	-	0	Name=XP_031781813.1;ID=cds-XP_031781813.1;Dbxref=GeneID:100679958%2CGenbank:XP_031781813.1;Parent=rna-XM_031925953.2
NW_022279624.1	Gnomon	CDS	2521437	2521545	.	-	0	Name=XP_031781813.1;ID=cds-XP_031781813.1;Dbxref=GeneID:100679958%2CGenbank:XP_031781813.1;Parent=rna-XM_031925953.2
NW_022279624.1	Gnomon	CDS	2521240	2521358	.	-	0	Name=XP_031781813.1;ID=cds-XP_031781813.1;Dbxref=GeneID:100679958%2CGenbank:XP_031781813.1;Parent=rna-XM_031925953.2
NW_022279624.1	Gnomon	CDS	2521009	2521145	.	-	0	Name=XP_031781813.1;ID=cds-XP_031781813.1;Dbxref=GeneID:100679958%2CGenbank:XP_031781813.1;Parent=rna-XM_031925953.2
NW_022279624.1	Gnomon	exon	357444	357623	.	-	.	ID=exon-XM_032601776.1-5;Dbxref=GeneID:100113848%2CGenbank:XM_032601776.1%2CNASONIABASE:NV18715;Parent=rna-XM_032601776.1
NW_022279624.1	Gnomon	exon	263044	263553	.	-	.	ID=exon-XM_032601776.1-6;Dbxref=GeneID:100113848%2CGenbank:XM_032601776.1%2CNASONIABASE:NV18715;Parent=rna-XM_032601776.1
NW_022279624.1	Gnomon	exon	425769	425930	.	-	.	ID=exon-XM_032601776.1-3;Dbxref=GeneID:100113848%2CGenbank:XM_032601776.1%2CNASONIABASE:NV18715;Parent=rna-XM_032601776.1
NW_022279624.1	Gnomon	exon	424636	425573	.	-	.	ID=exon-XM_032601776.1-4;Dbxref=GeneID:100113848%2CGenbank:XM_032601776.1%2CNASONIABASE:NV18715;Parent=rna-XM_032601776.1
NW_022279624.1	Gnomon	exon	509932	510040	.	-	.	ID=exon-XM_032601776.1-1;Dbxref=GeneID:100113848%2CGenbank:XM_032601776.1%2CNASONIABASE:NV18715;Parent=rna-XM_032601776.1
NW_022279624.1	Gnomon	exon	426688	426905	.	-	.	ID=exon-XM_032601776.1-2;Dbxref=GeneID:100113848%2CGenbank:XM_032601776.1%2CNASONIABASE:NV18715;Parent=rna-XM_032601776.1
NW_022279624.1	Gnomon	CDS	3148526	3148540	.	+	0	Name=XP_008204717.1;ID=cds-XP_008204717.1;Dbxref=GeneID:103315820%2CGenbank:XP_008204717.1;Parent=rna-XM_008206495.3
NW_022279624.1	Gnomon	CDS	3157090	3157434	.	+	0	Name=XP_008204717.1;ID=cds-XP_008204717.1;Dbxref=GeneID:103315820%2CGenbank:XP_008204717.1;Parent=rna-XM_008206495.3
NW_022279624.1	Gnomon	CDS	1447215	1447707	.	+	0	Name=XP_032457670.1;ID=cds-XP_032457670.1;Dbxref=GeneID:103317583%2CGenbank:XP_032457670.1;Parent=rna-XM_032601779.1
NW_022279624.1	Gnomon	CDS	1447786	1447988	.	+	0	Name=XP_032457670.1;ID=cds-XP_032457670.1;Dbxref=GeneID:103317583%2CGenbank:XP_032457670.1;Parent=rna-XM_032601779.1
NW_022279624.1	Gnomon	CDS	1448074	1448233	.	+	0	Name=XP_032457670.1;ID=cds-XP_032457670.1;Dbxref=GeneID:103317583%2CGenbank:XP_032457670.1;Parent=rna-XM_032601779.1
NW_022279624.1	Gnomon	CDS	1448308	1448480	.	+	0	Name=XP_032457670.1;ID=cds-XP_032457670.1;Dbxref=GeneID:103317583%2CGenbank:XP_032457670.1;Parent=rna-XM_032601779.1
NW_022279624.1	Gnomon	mRNA	1427821	1447262	.	+	.	Name=XM_031925839.1;ID=rna-XM_031925839.1;Dbxref=GeneID:103317583%2CGenbank:XM_031925839.1;Parent=gene-LOC103317583
NW_022279624.1	Gnomon	CDS	2518778	2519974	.	+	0	Name=XP_031781814.1;ID=cds-XP_031781814.1;Dbxref=GeneID:100679927%2CGenbank:XP_031781814.1;Parent=rna-XM_031925954.2
NW_022279624.1	Gnomon	exon	3159163	3159416	.	+	.	ID=exon-XM_031925862.1-3;Dbxref=GeneID:107981497%2CGenbank:XM_031925862.1;Parent=rna-XM_031925862.1
NW_022279624.1	Gnomon	mRNA	1446957	1448623	.	+	.	Name=XM_031925837.1;ID=rna-XM_031925837.1;Dbxref=GeneID:103317583%2CGenbank:XM_031925837.1;Parent=gene-LOC103317583
NW_022279624.1	Gnomon	exon	3158601	3158744	.	+	.	ID=exon-XM_031925862.1-1;Dbxref=GeneID:107981497%2CGenbank:XM_031925862.1;Parent=rna-XM_031925862.1
NW_022279624.1	Gnomon	exon	3158870	3159091	.	+	.	ID=exon-XM_031925862.1-2;Dbxref=GeneID:107981497%2CGenbank:XM_031925862.1;Parent=rna-XM_031925862.1
NW_022279624.1	Gnomon	exon	1645822	1645923	.	-	.	ID=exon-XM_031925874.2-10;Dbxref=GeneID:100119508%2CGenbank:XM_031925874.2%2CNASONIABASE:NV18404;Parent=rna-XM_031925874.2
NW_022279624.1	Gnomon	exon	1645260	1645334	.	-	.	ID=exon-XM_031925874.2-11;Dbxref=GeneID:100119508%2CGenbank:XM_031925874.2%2CNASONIABASE:NV18404;Parent=rna-XM_031925874.2
NW_022279624.1	Gnomon	exon	1644460	1645154	.	-	.	ID=exon-XM_031925874.2-12;Dbxref=GeneID:100119508%2CGenbank:XM_031925874.2%2CNASONIABASE:NV18404;Parent=rna-XM_031925874.2
NW_022279624.1	Gnomon	mRNA	2776490	2780599	.	+	.	Name=XM_031925931.1;ID=rna-XM_031925931.1;Dbxref=GeneID:116416715%2CGenbank:XM_031925931.1;Parent=gene-LOC116416715
NW_022279624.1	Gnomon	exon	1609913	1612680	.	-	.	ID=exon-XM_031925886.2-2;Dbxref=GeneID:116416686%2CGenbank:XM_031925886.2;Parent=rna-XM_031925886.2
NW_022279624.1	Gnomon	exon	1612990	1613355	.	-	.	ID=exon-XM_031925886.2-1;Dbxref=GeneID:116416686%2CGenbank:XM_031925886.2;Parent=rna-XM_031925886.2
NW_022279624.1	Gnomon	CDS	520974	521250	.	+	0	Name=XP_008213934.1;ID=cds-XP_008213934.1;Dbxref=GeneID:103317511%2CGenbank:XP_008213934.1;Parent=rna-XM_008215712.4
NW_022279624.1	Gnomon	CDS	521329	521544	.	+	0	Name=XP_008213934.1;ID=cds-XP_008213934.1;Dbxref=GeneID:103317511%2CGenbank:XP_008213934.1;Parent=rna-XM_008215712.4
NW_022279624.1	Gnomon	CDS	521625	521794	.	+	0	Name=XP_008213934.1;ID=cds-XP_008213934.1;Dbxref=GeneID:103317511%2CGenbank:XP_008213934.1;Parent=rna-XM_008215712.4
NW_022279624.1	Gnomon	mRNA	1404416	1447262	.	+	.	Name=XM_031925838.1;ID=rna-XM_031925838.1;Dbxref=GeneID:103317583%2CGenbank:XM_031925838.1;Parent=gene-LOC103317583
NW_022279624.1	Gnomon	exon	425769	425923	.	-	.	ID=exon-XM_031925911.2-1;Dbxref=GeneID:100113848%2CGenbank:XM_031925911.2%2CNASONIABASE:NV18715;Parent=rna-XM_031925911.2
NW_022279624.1	Gnomon	exon	424756	425573	.	-	.	ID=exon-XM_031925911.2-2;Dbxref=GeneID:100113848%2CGenbank:XM_031925911.2%2CNASONIABASE:NV18715;Parent=rna-XM_031925911.2
NW_022279624.1	Gnomon	exon	263044	263553	.	-	.	ID=exon-XM_031925911.2-3;Dbxref=GeneID:100113848%2CGenbank:XM_031925911.2%2CNASONIABASE:NV18715;Parent=rna-XM_031925911.2
NW_022279624.1	Gnomon	exon	2033352	2033555	.	+	.	ID=exon-XM_032601802.1-1;Dbxref=GeneID:100118276%2CGenbank:XM_032601802.1%2CNASONIABASE:NV18324;Parent=rna-XM_032601802.1
NW_022279624.1	Gnomon	exon	2034714	2034919	.	+	.	ID=exon-XM_032601802.1-2;Dbxref=GeneID:100118276%2CGenbank:XM_032601802.1%2CNASONIABASE:NV18324;Parent=rna-XM_032601802.1
NW_022279624.1	Gnomon	exon	2035637	2037943	.	+	.	ID=exon-XM_032601802.1-5;Dbxref=GeneID:100118276%2CGenbank:XM_032601802.1%2CNASONIABASE:NV18324;Parent=rna-XM_032601802.1
NW_022279624.1	Gnomon	exon	2035001	2035211	.	+	.	ID=exon-XM_032601802.1-3;Dbxref=GeneID:100118276%2CGenbank:XM_032601802.1%2CNASONIABASE:NV18324;Parent=rna-XM_032601802.1
NW_022279624.1	Gnomon	exon	2035292	2035482	.	+	.	ID=exon-XM_032601802.1-4;Dbxref=GeneID:100118276%2CGenbank:XM_032601802.1%2CNASONIABASE:NV18324;Parent=rna-XM_032601802.1
NW_022279624.1	Gnomon	mRNA	1442577	1445966	.	+	.	Name=XM_031925836.1;ID=rna-XM_031925836.1;Dbxref=GeneID:103317583%2CGenbank:XM_031925836.1;Parent=gene-LOC103317583
NW_022279624.1	Gnomon	mRNA	1742402	1743744	.	-	.	Name=XM_031925930.1;ID=rna-XM_031925930.1;Dbxref=GeneID:116416714%2CGenbank:XM_031925930.1;Parent=gene-LOC116416714
NW_022279624.1	Gnomon	exon	2916172	2916319	.	-	.	ID=exon-XR_004227050.1-4;Dbxref=GeneID:100679846%2CGenbank:XR_004227050.1;Parent=rna-XR_004227050.1
NW_022279624.1	Gnomon	exon	2916009	2916080	.	-	.	ID=exon-XR_004227050.1-5;Dbxref=GeneID:100679846%2CGenbank:XR_004227050.1;Parent=rna-XR_004227050.1
NW_022279624.1	Gnomon	exon	2915814	2915933	.	-	.	ID=exon-XR_004227050.1-6;Dbxref=GeneID:100679846%2CGenbank:XR_004227050.1;Parent=rna-XR_004227050.1
NW_022279624.1	Gnomon	exon	2915460	2915734	.	-	.	ID=exon-XR_004227050.1-7;Dbxref=GeneID:100679846%2CGenbank:XR_004227050.1;Parent=rna-XR_004227050.1
NW_022279624.1	Gnomon	exon	2917392	2917653	.	-	.	ID=exon-XR_004227050.1-1;Dbxref=GeneID:100679846%2CGenbank:XR_004227050.1;Parent=rna-XR_004227050.1
NW_022279624.1	Gnomon	exon	2916935	2917276	.	-	.	ID=exon-XR_004227050.1-2;Dbxref=GeneID:100679846%2CGenbank:XR_004227050.1;Parent=rna-XR_004227050.1
NW_022279624.1	Gnomon	exon	2916406	2916853	.	-	.	ID=exon-XR_004227050.1-3;Dbxref=GeneID:100679846%2CGenbank:XR_004227050.1;Parent=rna-XR_004227050.1
NW_022279624.1	Gnomon	mRNA	3105038	3127935	.	+	.	Name=XM_031925835.1;ID=rna-XM_031925835.1;Dbxref=GeneID:107981500%2CGenbank:XM_031925835.1;Parent=gene-LOC107981500
NW_022279624.1	Gnomon	gene	2518245	2520594	.	+	.	Name=LOC100679927;ID=gene-LOC100679927;Dbxref=GeneID:100679927
NW_022279624.1	Gnomon	exon	951196	952103	.	+	.	ID=exon-XM_031925863.1-1;Dbxref=GeneID:116416683%2CGenbank:XM_031925863.1;Parent=rna-XM_031925863.1
NW_022279624.1	Gnomon	exon	952407	952448	.	+	.	ID=exon-XM_031925863.1-4;Dbxref=GeneID:116416683%2CGenbank:XM_031925863.1;Parent=rna-XM_031925863.1
NW_022279624.1	Gnomon	exon	952534	952672	.	+	.	ID=exon-XM_031925863.1-5;Dbxref=GeneID:116416683%2CGenbank:XM_031925863.1;Parent=rna-XM_031925863.1
NW_022279624.1	Gnomon	exon	952171	952212	.	+	.	ID=exon-XM_031925863.1-2;Dbxref=GeneID:116416683%2CGenbank:XM_031925863.1;Parent=rna-XM_031925863.1
NW_022279624.1	Gnomon	exon	952279	952320	.	+	.	ID=exon-XM_031925863.1-3;Dbxref=GeneID:116416683%2CGenbank:XM_031925863.1;Parent=rna-XM_031925863.1
NW_022279624.1	Gnomon	exon	952761	952935	.	+	.	ID=exon-XM_031925863.1-6;Dbxref=GeneID:116416683%2CGenbank:XM_031925863.1;Parent=rna-XM_031925863.1
NW_022279624.1	Gnomon	exon	953008	954341	.	+	.	ID=exon-XM_031925863.1-7;Dbxref=GeneID:116416683%2CGenbank:XM_031925863.1;Parent=rna-XM_031925863.1
NW_022279624.1	Gnomon	gene	2520082	2538025	.	-	.	Name=LOC100679958;ID=gene-LOC100679958;Dbxref=GeneID:100679958
NW_022279624.1	Gnomon	lnc_RNA	2089418	2091463	.	+	.	Name=XR_004227053.2;ID=rna-XR_004227053.2;Dbxref=GeneID:116416718%2CGenbank:XR_004227053.2;Parent=gene-LOC116416718
NW_022279624.1	Gnomon	CDS	1142426	1143628	.	-	0	Name=XP_032457673.1;ID=cds-XP_032457673.1;Dbxref=GeneID:107981434%2CGenbank:XP_032457673.1;Parent=rna-XM_032601782.1
NW_022279624.1	Gnomon	CDS	1142280	1142315	.	-	0	Name=XP_032457673.1;ID=cds-XP_032457673.1;Dbxref=GeneID:107981434%2CGenbank:XP_032457673.1;Parent=rna-XM_032601782.1
NW_022279624.1	Gnomon	mRNA	2033343	2037943	.	+	.	Name=XM_031925834.2;ID=rna-XM_031925834.2;Dbxref=GeneID:100118276%2CGenbank:XM_031925834.2%2CNASONIABASE:NV18324;Parent=gene-LOC100118276
NW_022279624.1	Gnomon	gene	1728525	1729361	.	-	.	Name=LOC107981014;ID=gene-LOC107981014;Dbxref=GeneID:107981014
NW_022279624.1	Gnomon	exon	1588537	1588691	.	+	.	ID=exon-XR_004227027.2-1;Dbxref=GeneID:116416688%2CGenbank:XR_004227027.2;Parent=rna-XR_004227027.2
NW_022279624.1	Gnomon	exon	1589346	1589383	.	+	.	ID=exon-XR_004227027.2-2;Dbxref=GeneID:116416688%2CGenbank:XR_004227027.2;Parent=rna-XR_004227027.2
NW_022279624.1	Gnomon	exon	1590121	1590231	.	+	.	ID=exon-XR_004227027.2-3;Dbxref=GeneID:116416688%2CGenbank:XR_004227027.2;Parent=rna-XR_004227027.2
NW_022279624.1	Gnomon	exon	1617875	1618071	.	+	.	ID=exon-XR_004227027.2-4;Dbxref=GeneID:116416688%2CGenbank:XR_004227027.2;Parent=rna-XR_004227027.2
NW_022279624.1	Gnomon	exon	1618222	1619053	.	+	.	ID=exon-XR_004227027.2-5;Dbxref=GeneID:116416688%2CGenbank:XR_004227027.2;Parent=rna-XR_004227027.2
NW_022279624.1	Gnomon	exon	2150435	2150500	.	-	.	ID=exon-XR_004227051.1-5;Dbxref=GeneID:100678354%2CGenbank:XR_004227051.1;Parent=rna-XR_004227051.1
NW_022279624.1	Gnomon	exon	2145912	2146115	.	-	.	ID=exon-XR_004227051.1-6;Dbxref=GeneID:100678354%2CGenbank:XR_004227051.1;Parent=rna-XR_004227051.1
NW_022279624.1	Gnomon	exon	2150873	2151190	.	-	.	ID=exon-XR_004227051.1-3;Dbxref=GeneID:100678354%2CGenbank:XR_004227051.1;Parent=rna-XR_004227051.1
NW_022279624.1	Gnomon	exon	2150622	2150726	.	-	.	ID=exon-XR_004227051.1-4;Dbxref=GeneID:100678354%2CGenbank:XR_004227051.1;Parent=rna-XR_004227051.1
NW_022279624.1	Gnomon	exon	2138495	2138618	.	-	.	ID=exon-XR_004227051.1-9;Dbxref=GeneID:100678354%2CGenbank:XR_004227051.1;Parent=rna-XR_004227051.1
NW_022279624.1	Gnomon	exon	2144928	2145152	.	-	.	ID=exon-XR_004227051.1-7;Dbxref=GeneID:100678354%2CGenbank:XR_004227051.1;Parent=rna-XR_004227051.1
NW_022279624.1	Gnomon	exon	2144650	2144710	.	-	.	ID=exon-XR_004227051.1-8;Dbxref=GeneID:100678354%2CGenbank:XR_004227051.1;Parent=rna-XR_004227051.1
NW_022279624.1	Gnomon	exon	2213597	2213942	.	-	.	ID=exon-XR_004227051.1-1;Dbxref=GeneID:100678354%2CGenbank:XR_004227051.1;Parent=rna-XR_004227051.1
NW_022279624.1	Gnomon	exon	2206403	2207319	.	-	.	ID=exon-XR_004227051.1-2;Dbxref=GeneID:100678354%2CGenbank:XR_004227051.1;Parent=rna-XR_004227051.1
NW_022279624.1	Gnomon	transcript	2229212	2250817	.	+	.	Name=XR_004227054.2;ID=rna-XR_004227054.2;Dbxref=GeneID:100113834%2CGenbank:XR_004227054.2%2CNASONIABASE:NV18150;Parent=gene-LOC100113834
NW_022279624.1	Gnomon	CDS	2019136	2019460	.	+	0	Name=XP_001602339.2;ID=cds-XP_001602339.2;Dbxref=GeneID:100118351%2CGenbank:XP_001602339.2%2CNASONIABASE:NV18326;Parent=rna-XM_001602289.6
NW_022279624.1	Gnomon	CDS	2022155	2022387	.	+	0	Name=XP_001602339.2;ID=cds-XP_001602339.2;Dbxref=GeneID:100118351%2CGenbank:XP_001602339.2%2CNASONIABASE:NV18326;Parent=rna-XM_001602289.6
NW_022279624.1	Gnomon	CDS	2022748	2022768	.	+	0	Name=XP_001602339.2;ID=cds-XP_001602339.2;Dbxref=GeneID:100118351%2CGenbank:XP_001602339.2%2CNASONIABASE:NV18326;Parent=rna-XM_001602289.6
NW_022279624.1	Gnomon	CDS	2023057	2023278	.	+	0	Name=XP_001602339.2;ID=cds-XP_001602339.2;Dbxref=GeneID:100118351%2CGenbank:XP_001602339.2%2CNASONIABASE:NV18326;Parent=rna-XM_001602289.6
NW_022279624.1	Gnomon	CDS	2023458	2023568	.	+	0	Name=XP_001602339.2;ID=cds-XP_001602339.2;Dbxref=GeneID:100118351%2CGenbank:XP_001602339.2%2CNASONIABASE:NV18326;Parent=rna-XM_001602289.6
NW_022279624.1	Gnomon	CDS	2023849	2024090	.	+	0	Name=XP_001602339.2;ID=cds-XP_001602339.2;Dbxref=GeneID:100118351%2CGenbank:XP_001602339.2%2CNASONIABASE:NV18326;Parent=rna-XM_001602289.6
NW_022279624.1	Gnomon	CDS	2024490	2024631	.	+	0	Name=XP_001602339.2;ID=cds-XP_001602339.2;Dbxref=GeneID:100118351%2CGenbank:XP_001602339.2%2CNASONIABASE:NV18326;Parent=rna-XM_001602289.6
NW_022279624.1	Gnomon	CDS	2024727	2024928	.	+	0	Name=XP_001602339.2;ID=cds-XP_001602339.2;Dbxref=GeneID:100118351%2CGenbank:XP_001602339.2%2CNASONIABASE:NV18326;Parent=rna-XM_001602289.6
NW_022279624.1	Gnomon	CDS	2025013	2025172	.	+	0	Name=XP_001602339.2;ID=cds-XP_001602339.2;Dbxref=GeneID:100118351%2CGenbank:XP_001602339.2%2CNASONIABASE:NV18326;Parent=rna-XM_001602289.6
NW_022279624.1	Gnomon	CDS	2025256	2025418	.	+	0	Name=XP_001602339.2;ID=cds-XP_001602339.2;Dbxref=GeneID:100118351%2CGenbank:XP_001602339.2%2CNASONIABASE:NV18326;Parent=rna-XM_001602289.6
NW_022279624.1	Gnomon	CDS	2025507	2025707	.	+	0	Name=XP_001602339.2;ID=cds-XP_001602339.2;Dbxref=GeneID:100118351%2CGenbank:XP_001602339.2%2CNASONIABASE:NV18326;Parent=rna-XM_001602289.6
NW_022279624.1	Gnomon	CDS	2027801	2027956	.	+	0	Name=XP_001602339.2;ID=cds-XP_001602339.2;Dbxref=GeneID:100118351%2CGenbank:XP_001602339.2%2CNASONIABASE:NV18326;Parent=rna-XM_001602289.6
NW_022279624.1	Gnomon	mRNA	2961109	2977330	.	-	.	Name=XM_031925833.2;ID=rna-XM_031925833.2;Dbxref=GeneID:100117434%2CGenbank:XM_031925833.2%2CNASONIABASE:NV50745;Parent=gene-cycD
NW_022279624.1	Gnomon	CDS	2924017	2924385	.	+	0	Name=XP_001601605.2;ID=cds-XP_001601605.2;Dbxref=GeneID:100117334%2CGenbank:XP_001601605.2%2CNASONIABASE:NV18499;Parent=rna-XM_001601555.6
NW_022279624.1	Gnomon	CDS	2924490	2925203	.	+	0	Name=XP_001601605.2;ID=cds-XP_001601605.2;Dbxref=GeneID:100117334%2CGenbank:XP_001601605.2%2CNASONIABASE:NV18499;Parent=rna-XM_001601555.6
NW_022279624.1	Gnomon	CDS	2925344	2925625	.	+	0	Name=XP_001601605.2;ID=cds-XP_001601605.2;Dbxref=GeneID:100117334%2CGenbank:XP_001601605.2%2CNASONIABASE:NV18499;Parent=rna-XM_001601555.6
NW_022279624.1	Gnomon	gene	2108036	2122982	.	+	.	Name=LOC100679742;ID=gene-LOC100679742;Dbxref=GeneID:100679742
NW_022279624.1	Gnomon	CDS	1447215	1447707	.	+	0	Name=XP_032457671.1;ID=cds-XP_032457671.1;Dbxref=GeneID:103317583%2CGenbank:XP_032457671.1;Parent=rna-XM_032601780.1
NW_022279624.1	Gnomon	CDS	1447786	1447988	.	+	0	Name=XP_032457671.1;ID=cds-XP_032457671.1;Dbxref=GeneID:103317583%2CGenbank:XP_032457671.1;Parent=rna-XM_032601780.1
NW_022279624.1	Gnomon	CDS	1448074	1448233	.	+	0	Name=XP_032457671.1;ID=cds-XP_032457671.1;Dbxref=GeneID:103317583%2CGenbank:XP_032457671.1;Parent=rna-XM_032601780.1
NW_022279624.1	Gnomon	CDS	1448308	1448480	.	+	0	Name=XP_032457671.1;ID=cds-XP_032457671.1;Dbxref=GeneID:103317583%2CGenbank:XP_032457671.1;Parent=rna-XM_032601780.1
NW_022279624.1	Gnomon	exon	2035292	2035482	.	+	.	ID=exon-XM_032601801.1-4;Dbxref=GeneID:100118276%2CGenbank:XM_032601801.1%2CNASONIABASE:NV18324;Parent=rna-XM_032601801.1
NW_022279624.1	Gnomon	exon	2035637	2037943	.	+	.	ID=exon-XM_032601801.1-5;Dbxref=GeneID:100118276%2CGenbank:XM_032601801.1%2CNASONIABASE:NV18324;Parent=rna-XM_032601801.1
NW_022279624.1	Gnomon	exon	2033341	2033538	.	+	.	ID=exon-XM_032601801.1-1;Dbxref=GeneID:100118276%2CGenbank:XM_032601801.1%2CNASONIABASE:NV18324;Parent=rna-XM_032601801.1
NW_022279624.1	Gnomon	exon	2034714	2034919	.	+	.	ID=exon-XM_032601801.1-2;Dbxref=GeneID:100118276%2CGenbank:XM_032601801.1%2CNASONIABASE:NV18324;Parent=rna-XM_032601801.1
NW_022279624.1	Gnomon	exon	2035001	2035211	.	+	.	ID=exon-XM_032601801.1-3;Dbxref=GeneID:100118276%2CGenbank:XM_032601801.1%2CNASONIABASE:NV18324;Parent=rna-XM_032601801.1
NW_022279624.1	Gnomon	gene	2512293	2513618	.	-	.	Name=LOC100679759;ID=gene-LOC100679759;Dbxref=GeneID:100679759
NW_022279624.1	Gnomon	transcript	2229212	2250817	.	+	.	Name=XR_004227055.2;ID=rna-XR_004227055.2;Dbxref=GeneID:100113834%2CGenbank:XR_004227055.2%2CNASONIABASE:NV18150;Parent=gene-LOC100113834
NW_022279624.1	Gnomon	gene	2650299	2651598	.	+	.	Name=LOC100679797;ID=gene-LOC100679797;Dbxref=GeneID:100679797
NW_022279624.1	Gnomon	gene	898630	903425	.	+	.	Name=LOC107981216;ID=gene-LOC107981216;Dbxref=GeneID:107981216
NW_022279624.1	Gnomon	mRNA	2054834	2061901	.	+	.	Name=XM_016988810.3;ID=rna-XM_016988810.3;Dbxref=GeneID:100116152%2CGenbank:XM_016988810.3%2CNASONIABASE:NV18896;Parent=gene-LOC100116152
NW_022279624.1	Gnomon	gene	2915460	2917653	.	-	.	Name=LOC100679846;ID=gene-LOC100679846;Dbxref=GeneID:100679846
NW_022279624.1	Gnomon	gene	2476005	2477825	.	+	.	Name=LOC107981294;ID=gene-LOC107981294;Dbxref=GeneID:107981294
NW_022279624.1	Gnomon	CDS	1728525	1729361	.	-	0	Name=XP_016840340.1;ID=cds-XP_016840340.1;Dbxref=GeneID:107981014%2CGenbank:XP_016840340.1;Parent=rna-XM_016984851.1
NW_022279624.1	Gnomon	CDS	1447215	1447707	.	+	0	Name=XP_032457672.1;ID=cds-XP_032457672.1;Dbxref=GeneID:103317583%2CGenbank:XP_032457672.1;Parent=rna-XM_032601781.1
NW_022279624.1	Gnomon	CDS	1447786	1447988	.	+	0	Name=XP_032457672.1;ID=cds-XP_032457672.1;Dbxref=GeneID:103317583%2CGenbank:XP_032457672.1;Parent=rna-XM_032601781.1
NW_022279624.1	Gnomon	CDS	1448074	1448233	.	+	0	Name=XP_032457672.1;ID=cds-XP_032457672.1;Dbxref=GeneID:103317583%2CGenbank:XP_032457672.1;Parent=rna-XM_032601781.1
NW_022279624.1	Gnomon	CDS	1448308	1448480	.	+	0	Name=XP_032457672.1;ID=cds-XP_032457672.1;Dbxref=GeneID:103317583%2CGenbank:XP_032457672.1;Parent=rna-XM_032601781.1
NW_022279624.1	Gnomon	exon	1588186	1588200	.	+	.	ID=exon-XR_004227031.2-1;Dbxref=GeneID:116416688%2CGenbank:XR_004227031.2;Parent=rna-XR_004227031.2
NW_022279624.1	Gnomon	exon	1589346	1589383	.	+	.	ID=exon-XR_004227031.2-2;Dbxref=GeneID:116416688%2CGenbank:XR_004227031.2;Parent=rna-XR_004227031.2
NW_022279624.1	Gnomon	exon	1590121	1590231	.	+	.	ID=exon-XR_004227031.2-3;Dbxref=GeneID:116416688%2CGenbank:XR_004227031.2;Parent=rna-XR_004227031.2
NW_022279624.1	Gnomon	exon	1617875	1618071	.	+	.	ID=exon-XR_004227031.2-4;Dbxref=GeneID:116416688%2CGenbank:XR_004227031.2;Parent=rna-XR_004227031.2
NW_022279624.1	Gnomon	exon	1618222	1619053	.	+	.	ID=exon-XR_004227031.2-5;Dbxref=GeneID:116416688%2CGenbank:XR_004227031.2;Parent=rna-XR_004227031.2
NW_022279624.1	Gnomon	CDS	1142426	1143628	.	-	0	Name=XP_031781710.1;ID=cds-XP_031781710.1;Dbxref=GeneID:107981434%2CGenbank:XP_031781710.1;Parent=rna-XM_031925850.1
NW_022279624.1	Gnomon	CDS	1142280	1142315	.	-	0	Name=XP_031781710.1;ID=cds-XP_031781710.1;Dbxref=GeneID:107981434%2CGenbank:XP_031781710.1;Parent=rna-XM_031925850.1
NW_022279624.1	Gnomon	exon	3079656	3079830	.	+	.	ID=exon-XM_016987511.2-2;Dbxref=GeneID:100117556%2CGenbank:XM_016987511.2%2CNASONIABASE:NV18502;Parent=rna-XM_016987511.2
NW_022279624.1	Gnomon	exon	3079908	3080146	.	+	.	ID=exon-XM_016987511.2-3;Dbxref=GeneID:100117556%2CGenbank:XM_016987511.2%2CNASONIABASE:NV18502;Parent=rna-XM_016987511.2
NW_022279624.1	Gnomon	exon	3080230	3080500	.	+	.	ID=exon-XM_016987511.2-4;Dbxref=GeneID:100117556%2CGenbank:XM_016987511.2%2CNASONIABASE:NV18502;Parent=rna-XM_016987511.2
NW_022279624.1	Gnomon	exon	3080578	3080696	.	+	.	ID=exon-XM_016987511.2-5;Dbxref=GeneID:100117556%2CGenbank:XM_016987511.2%2CNASONIABASE:NV18502;Parent=rna-XM_016987511.2
NW_022279624.1	Gnomon	exon	3079267	3079425	.	+	.	ID=exon-XM_016987511.2-1;Dbxref=GeneID:100117556%2CGenbank:XM_016987511.2%2CNASONIABASE:NV18502;Parent=rna-XM_016987511.2
NW_022279624.1	Gnomon	exon	3080768	3081067	.	+	.	ID=exon-XM_016987511.2-6;Dbxref=GeneID:100117556%2CGenbank:XM_016987511.2%2CNASONIABASE:NV18502;Parent=rna-XM_016987511.2
NW_022279624.1	Gnomon	exon	3081147	3081355	.	+	.	ID=exon-XM_016987511.2-7;Dbxref=GeneID:100117556%2CGenbank:XM_016987511.2%2CNASONIABASE:NV18502;Parent=rna-XM_016987511.2
NW_022279624.1	Gnomon	exon	3081428	3081599	.	+	.	ID=exon-XM_016987511.2-8;Dbxref=GeneID:100117556%2CGenbank:XM_016987511.2%2CNASONIABASE:NV18502;Parent=rna-XM_016987511.2
NW_022279624.1	Gnomon	exon	3081677	3081899	.	+	.	ID=exon-XM_016987511.2-9;Dbxref=GeneID:100117556%2CGenbank:XM_016987511.2%2CNASONIABASE:NV18502;Parent=rna-XM_016987511.2
NW_022279624.1	Gnomon	CDS	1142426	1143628	.	-	0	Name=XP_031781711.1;ID=cds-XP_031781711.1;Dbxref=GeneID:107981434%2CGenbank:XP_031781711.1;Parent=rna-XM_031925851.1
NW_022279624.1	Gnomon	CDS	1142280	1142315	.	-	0	Name=XP_031781711.1;ID=cds-XP_031781711.1;Dbxref=GeneID:107981434%2CGenbank:XP_031781711.1;Parent=rna-XM_031925851.1
NW_022279624.1	Gnomon	exon	2035637	2037943	.	+	.	ID=exon-XM_031925834.2-5;Dbxref=GeneID:100118276%2CGenbank:XM_031925834.2%2CNASONIABASE:NV18324;Parent=rna-XM_031925834.2
NW_022279624.1	Gnomon	exon	2035001	2035211	.	+	.	ID=exon-XM_031925834.2-3;Dbxref=GeneID:100118276%2CGenbank:XM_031925834.2%2CNASONIABASE:NV18324;Parent=rna-XM_031925834.2
NW_022279624.1	Gnomon	exon	2035292	2035482	.	+	.	ID=exon-XM_031925834.2-4;Dbxref=GeneID:100118276%2CGenbank:XM_031925834.2%2CNASONIABASE:NV18324;Parent=rna-XM_031925834.2
NW_022279624.1	Gnomon	exon	2033343	2033555	.	+	.	ID=exon-XM_031925834.2-1;Dbxref=GeneID:100118276%2CGenbank:XM_031925834.2%2CNASONIABASE:NV18324;Parent=rna-XM_031925834.2
NW_022279624.1	Gnomon	exon	2034732	2034919	.	+	.	ID=exon-XM_031925834.2-2;Dbxref=GeneID:100118276%2CGenbank:XM_031925834.2%2CNASONIABASE:NV18324;Parent=rna-XM_031925834.2
NW_022279624.1	Gnomon	CDS	1142426	1143628	.	-	0	Name=XP_031781712.1;ID=cds-XP_031781712.1;Dbxref=GeneID:107981434%2CGenbank:XP_031781712.1;Parent=rna-XM_031925852.1
NW_022279624.1	Gnomon	CDS	1142280	1142315	.	-	0	Name=XP_031781712.1;ID=cds-XP_031781712.1;Dbxref=GeneID:107981434%2CGenbank:XP_031781712.1;Parent=rna-XM_031925852.1
NW_022279624.1	Gnomon	exon	1571007	1571207	.	+	.	ID=exon-XM_031925882.2-8;Dbxref=GeneID:100678923%2CGenbank:XM_031925882.2;Parent=rna-XM_031925882.2
NW_022279624.1	Gnomon	exon	1571361	1571508	.	+	.	ID=exon-XM_031925882.2-9;Dbxref=GeneID:100678923%2CGenbank:XM_031925882.2;Parent=rna-XM_031925882.2
NW_022279624.1	Gnomon	exon	1465692	1465943	.	+	.	ID=exon-XM_031925882.2-6;Dbxref=GeneID:100678923%2CGenbank:XM_031925882.2;Parent=rna-XM_031925882.2
NW_022279624.1	Gnomon	exon	1466043	1466197	.	+	.	ID=exon-XM_031925882.2-7;Dbxref=GeneID:100678923%2CGenbank:XM_031925882.2;Parent=rna-XM_031925882.2
NW_022279624.1	Gnomon	exon	1462659	1462724	.	+	.	ID=exon-XM_031925882.2-4;Dbxref=GeneID:100678923%2CGenbank:XM_031925882.2;Parent=rna-XM_031925882.2
NW_022279624.1	Gnomon	exon	1463398	1463638	.	+	.	ID=exon-XM_031925882.2-5;Dbxref=GeneID:100678923%2CGenbank:XM_031925882.2;Parent=rna-XM_031925882.2
NW_022279624.1	Gnomon	exon	1461910	1462036	.	+	.	ID=exon-XM_031925882.2-2;Dbxref=GeneID:100678923%2CGenbank:XM_031925882.2;Parent=rna-XM_031925882.2
NW_022279624.1	Gnomon	exon	1462386	1462557	.	+	.	ID=exon-XM_031925882.2-3;Dbxref=GeneID:100678923%2CGenbank:XM_031925882.2;Parent=rna-XM_031925882.2
NW_022279624.1	Gnomon	exon	1461588	1461836	.	+	.	ID=exon-XM_031925882.2-1;Dbxref=GeneID:100678923%2CGenbank:XM_031925882.2;Parent=rna-XM_031925882.2
NW_022279624.1	Gnomon	exon	263044	263553	.	-	.	ID=exon-XM_032601777.1-6;Dbxref=GeneID:100113848%2CGenbank:XM_032601777.1%2CNASONIABASE:NV18715;Parent=rna-XM_032601777.1
NW_022279624.1	Gnomon	exon	426688	426905	.	-	.	ID=exon-XM_032601777.1-2;Dbxref=GeneID:100113848%2CGenbank:XM_032601777.1%2CNASONIABASE:NV18715;Parent=rna-XM_032601777.1
NW_022279624.1	Gnomon	exon	425769	425930	.	-	.	ID=exon-XM_032601777.1-3;Dbxref=GeneID:100113848%2CGenbank:XM_032601777.1%2CNASONIABASE:NV18715;Parent=rna-XM_032601777.1
NW_022279624.1	Gnomon	exon	424636	425573	.	-	.	ID=exon-XM_032601777.1-4;Dbxref=GeneID:100113848%2CGenbank:XM_032601777.1%2CNASONIABASE:NV18715;Parent=rna-XM_032601777.1
NW_022279624.1	Gnomon	exon	357444	357623	.	-	.	ID=exon-XM_032601777.1-5;Dbxref=GeneID:100113848%2CGenbank:XM_032601777.1%2CNASONIABASE:NV18715;Parent=rna-XM_032601777.1
NW_022279624.1	Gnomon	exon	432872	432929	.	-	.	ID=exon-XM_032601777.1-1;Dbxref=GeneID:100113848%2CGenbank:XM_032601777.1%2CNASONIABASE:NV18715;Parent=rna-XM_032601777.1
NW_022279624.1	Gnomon	exon	2240623	2240817	.	+	.	ID=exon-XR_004227054.2-7;Dbxref=GeneID:100113834%2CGenbank:XR_004227054.2%2CNASONIABASE:NV18150;Parent=rna-XR_004227054.2
NW_022279624.1	Gnomon	exon	2241046	2241180	.	+	.	ID=exon-XR_004227054.2-8;Dbxref=GeneID:100113834%2CGenbank:XR_004227054.2%2CNASONIABASE:NV18150;Parent=rna-XR_004227054.2
NW_022279624.1	Gnomon	exon	2241758	2241866	.	+	.	ID=exon-XR_004227054.2-9;Dbxref=GeneID:100113834%2CGenbank:XR_004227054.2%2CNASONIABASE:NV18150;Parent=rna-XR_004227054.2
NW_022279624.1	Gnomon	exon	2234329	2234536	.	+	.	ID=exon-XR_004227054.2-3;Dbxref=GeneID:100113834%2CGenbank:XR_004227054.2%2CNASONIABASE:NV18150;Parent=rna-XR_004227054.2
NW_022279624.1	Gnomon	exon	2236268	2236310	.	+	.	ID=exon-XR_004227054.2-4;Dbxref=GeneID:100113834%2CGenbank:XR_004227054.2%2CNASONIABASE:NV18150;Parent=rna-XR_004227054.2
NW_022279624.1	Gnomon	exon	2236695	2236951	.	+	.	ID=exon-XR_004227054.2-5;Dbxref=GeneID:100113834%2CGenbank:XR_004227054.2%2CNASONIABASE:NV18150;Parent=rna-XR_004227054.2
NW_022279624.1	Gnomon	exon	2237041	2237274	.	+	.	ID=exon-XR_004227054.2-6;Dbxref=GeneID:100113834%2CGenbank:XR_004227054.2%2CNASONIABASE:NV18150;Parent=rna-XR_004227054.2
NW_022279624.1	Gnomon	exon	2229212	2230195	.	+	.	ID=exon-XR_004227054.2-1;Dbxref=GeneID:100113834%2CGenbank:XR_004227054.2%2CNASONIABASE:NV18150;Parent=rna-XR_004227054.2
NW_022279624.1	Gnomon	exon	2232844	2232969	.	+	.	ID=exon-XR_004227054.2-2;Dbxref=GeneID:100113834%2CGenbank:XR_004227054.2%2CNASONIABASE:NV18150;Parent=rna-XR_004227054.2
NW_022279624.1	Gnomon	exon	2522191	2522527	.	-	.	ID=exon-XM_031925951.2-16;Dbxref=GeneID:100679958%2CGenbank:XM_031925951.2;Parent=rna-XM_031925951.2
NW_022279624.1	Gnomon	exon	2521879	2522107	.	-	.	ID=exon-XM_031925951.2-17;Dbxref=GeneID:100679958%2CGenbank:XM_031925951.2;Parent=rna-XM_031925951.2
NW_022279624.1	Gnomon	exon	2523267	2523389	.	-	.	ID=exon-XM_031925951.2-14;Dbxref=GeneID:100679958%2CGenbank:XM_031925951.2;Parent=rna-XM_031925951.2
NW_022279624.1	Gnomon	exon	1645260	1645334	.	-	.	ID=exon-XM_031925879.2-10;Dbxref=GeneID:100119508%2CGenbank:XM_031925879.2%2CNASONIABASE:NV18404;Parent=rna-XM_031925879.2
NW_022279624.1	Gnomon	exon	2522663	2523012	.	-	.	ID=exon-XM_031925951.2-15;Dbxref=GeneID:100679958%2CGenbank:XM_031925951.2;Parent=rna-XM_031925951.2
NW_022279624.1	Gnomon	exon	1644460	1645154	.	-	.	ID=exon-XM_031925879.2-11;Dbxref=GeneID:100119508%2CGenbank:XM_031925879.2%2CNASONIABASE:NV18404;Parent=rna-XM_031925879.2
NW_022279624.1	Gnomon	exon	2524504	2524641	.	-	.	ID=exon-XM_031925951.2-12;Dbxref=GeneID:100679958%2CGenbank:XM_031925951.2;Parent=rna-XM_031925951.2
NW_022279624.1	Gnomon	exon	2523514	2523639	.	-	.	ID=exon-XM_031925951.2-13;Dbxref=GeneID:100679958%2CGenbank:XM_031925951.2;Parent=rna-XM_031925951.2
NW_022279624.1	Gnomon	exon	2528418	2528516	.	-	.	ID=exon-XM_031925951.2-10;Dbxref=GeneID:100679958%2CGenbank:XM_031925951.2;Parent=rna-XM_031925951.2
NW_022279624.1	Gnomon	exon	2525197	2525376	.	-	.	ID=exon-XM_031925951.2-11;Dbxref=GeneID:100679958%2CGenbank:XM_031925951.2;Parent=rna-XM_031925951.2
NW_022279624.1	Gnomon	exon	2521623	2521798	.	-	.	ID=exon-XM_031925951.2-18;Dbxref=GeneID:100679958%2CGenbank:XM_031925951.2;Parent=rna-XM_031925951.2
NW_022279624.1	Gnomon	exon	2521437	2521545	.	-	.	ID=exon-XM_031925951.2-19;Dbxref=GeneID:100679958%2CGenbank:XM_031925951.2;Parent=rna-XM_031925951.2
NW_022279624.1	Gnomon	mRNA	1728525	1729361	.	-	.	Name=XM_016984851.1;ID=rna-XM_016984851.1;Dbxref=GeneID:107981014%2CGenbank:XM_016984851.1;Parent=gene-LOC107981014
NW_022279624.1	Gnomon	exon	2520082	2521145	.	-	.	ID=exon-XM_031925951.2-21;Dbxref=GeneID:100679958%2CGenbank:XM_031925951.2;Parent=rna-XM_031925951.2
NW_022279624.1	Gnomon	exon	2521240	2521358	.	-	.	ID=exon-XM_031925951.2-20;Dbxref=GeneID:100679958%2CGenbank:XM_031925951.2;Parent=rna-XM_031925951.2
NW_022279624.1	Gnomon	exon	433258	433618	.	-	.	ID=exon-XM_031925909.2-1;Dbxref=GeneID:100113848%2CGenbank:XM_031925909.2%2CNASONIABASE:NV18715;Parent=rna-XM_031925909.2
NW_022279624.1	Gnomon	exon	426688	426905	.	-	.	ID=exon-XM_031925909.2-2;Dbxref=GeneID:100113848%2CGenbank:XM_031925909.2%2CNASONIABASE:NV18715;Parent=rna-XM_031925909.2
NW_022279624.1	Gnomon	exon	425769	425930	.	-	.	ID=exon-XM_031925909.2-3;Dbxref=GeneID:100113848%2CGenbank:XM_031925909.2%2CNASONIABASE:NV18715;Parent=rna-XM_031925909.2
NW_022279624.1	Gnomon	exon	424756	425573	.	-	.	ID=exon-XM_031925909.2-4;Dbxref=GeneID:100113848%2CGenbank:XM_031925909.2%2CNASONIABASE:NV18715;Parent=rna-XM_031925909.2
NW_022279624.1	Gnomon	exon	357444	357623	.	-	.	ID=exon-XM_031925909.2-5;Dbxref=GeneID:100113848%2CGenbank:XM_031925909.2%2CNASONIABASE:NV18715;Parent=rna-XM_031925909.2
NW_022279624.1	Gnomon	exon	263044	263553	.	-	.	ID=exon-XM_031925909.2-6;Dbxref=GeneID:100113848%2CGenbank:XM_031925909.2%2CNASONIABASE:NV18715;Parent=rna-XM_031925909.2
NW_022279624.1	Gnomon	CDS	1326127	1326197	.	+	0	Name=XP_031781713.1;ID=cds-XP_031781713.1;Dbxref=GeneID:116416680%2CGenbank:XP_031781713.1;Parent=rna-XM_031925853.1
NW_022279624.1	Gnomon	CDS	1326273	1326627	.	+	0	Name=XP_031781713.1;ID=cds-XP_031781713.1;Dbxref=GeneID:116416680%2CGenbank:XP_031781713.1;Parent=rna-XM_031925853.1
NW_022279624.1	Gnomon	CDS	1326697	1326865	.	+	0	Name=XP_031781713.1;ID=cds-XP_031781713.1;Dbxref=GeneID:116416680%2CGenbank:XP_031781713.1;Parent=rna-XM_031925853.1
NW_022279624.1	Gnomon	CDS	1327222	1327358	.	+	0	Name=XP_031781713.1;ID=cds-XP_031781713.1;Dbxref=GeneID:116416680%2CGenbank:XP_031781713.1;Parent=rna-XM_031925853.1
NW_022279624.1	Gnomon	exon	2030869	2032197	.	-	.	ID=exon-XM_032601806.1-3;Dbxref=GeneID:100118317%2CGenbank:XM_032601806.1%2CNASONIABASE:NV18325;Parent=rna-XM_032601806.1
NW_022279624.1	Gnomon	exon	2036384	2036520	.	-	.	ID=exon-XM_032601806.1-1;Dbxref=GeneID:100118317%2CGenbank:XM_032601806.1%2CNASONIABASE:NV18325;Parent=rna-XM_032601806.1
NW_022279624.1	Gnomon	exon	2032283	2032605	.	-	.	ID=exon-XM_032601806.1-2;Dbxref=GeneID:100118317%2CGenbank:XM_032601806.1%2CNASONIABASE:NV18325;Parent=rna-XM_032601806.1
NW_022279624.1	Gnomon	exon	1365894	1365973	.	+	.	ID=exon-XM_031925857.1-3;Dbxref=GeneID:116416681%2CGenbank:XM_031925857.1;Parent=rna-XM_031925857.1
NW_022279624.1	Gnomon	exon	1372475	1372786	.	+	.	ID=exon-XM_031925857.1-4;Dbxref=GeneID:116416681%2CGenbank:XM_031925857.1;Parent=rna-XM_031925857.1
NW_022279624.1	Gnomon	exon	1343630	1344014	.	+	.	ID=exon-XM_031925857.1-1;Dbxref=GeneID:116416681%2CGenbank:XM_031925857.1;Parent=rna-XM_031925857.1
NW_022279624.1	Gnomon	exon	1365442	1365810	.	+	.	ID=exon-XM_031925857.1-2;Dbxref=GeneID:116416681%2CGenbank:XM_031925857.1;Parent=rna-XM_031925857.1
NW_022279624.1	Gnomon	exon	2542323	2542439	.	-	.	ID=exon-XM_031925859.2-17;Dbxref=GeneID:100114360%2CGenbank:XM_031925859.2%2CNASONIABASE:NV18152;Parent=rna-XM_031925859.2
NW_022279624.1	Gnomon	exon	2545085	2545333	.	-	.	ID=exon-XM_031925859.2-13;Dbxref=GeneID:100114360%2CGenbank:XM_031925859.2%2CNASONIABASE:NV18152;Parent=rna-XM_031925859.2
NW_022279624.1	Gnomon	exon	2544137	2544625	.	-	.	ID=exon-XM_031925859.2-14;Dbxref=GeneID:100114360%2CGenbank:XM_031925859.2%2CNASONIABASE:NV18152;Parent=rna-XM_031925859.2
NW_022279624.1	Gnomon	exon	2543667	2544059	.	-	.	ID=exon-XM_031925859.2-15;Dbxref=GeneID:100114360%2CGenbank:XM_031925859.2%2CNASONIABASE:NV18152;Parent=rna-XM_031925859.2
NW_022279624.1	Gnomon	exon	2542520	2542805	.	-	.	ID=exon-XM_031925859.2-16;Dbxref=GeneID:100114360%2CGenbank:XM_031925859.2%2CNASONIABASE:NV18152;Parent=rna-XM_031925859.2
NW_022279624.1	Gnomon	exon	2547232	2547444	.	-	.	ID=exon-XM_031925859.2-10;Dbxref=GeneID:100114360%2CGenbank:XM_031925859.2%2CNASONIABASE:NV18152;Parent=rna-XM_031925859.2
NW_022279624.1	Gnomon	exon	2546658	2547159	.	-	.	ID=exon-XM_031925859.2-11;Dbxref=GeneID:100114360%2CGenbank:XM_031925859.2%2CNASONIABASE:NV18152;Parent=rna-XM_031925859.2
NW_022279624.1	Gnomon	exon	2545416	2546584	.	-	.	ID=exon-XM_031925859.2-12;Dbxref=GeneID:100114360%2CGenbank:XM_031925859.2%2CNASONIABASE:NV18152;Parent=rna-XM_031925859.2
NW_022279624.1	Gnomon	exon	898630	900408	.	+	.	ID=exon-XM_016986403.2-1;Dbxref=GeneID:107981216%2CGenbank:XM_016986403.2;Parent=rna-XM_016986403.2
NW_022279624.1	Gnomon	exon	900479	900623	.	+	.	ID=exon-XM_016986403.2-2;Dbxref=GeneID:107981216%2CGenbank:XM_016986403.2;Parent=rna-XM_016986403.2
NW_022279624.1	Gnomon	exon	902632	902922	.	+	.	ID=exon-XM_016986403.2-7;Dbxref=GeneID:107981216%2CGenbank:XM_016986403.2;Parent=rna-XM_016986403.2
NW_022279624.1	Gnomon	exon	903225	903425	.	+	.	ID=exon-XM_016986403.2-8;Dbxref=GeneID:107981216%2CGenbank:XM_016986403.2;Parent=rna-XM_016986403.2
NW_022279624.1	Gnomon	exon	900702	901138	.	+	.	ID=exon-XM_016986403.2-3;Dbxref=GeneID:107981216%2CGenbank:XM_016986403.2;Parent=rna-XM_016986403.2
NW_022279624.1	Gnomon	exon	901399	901760	.	+	.	ID=exon-XM_016986403.2-4;Dbxref=GeneID:107981216%2CGenbank:XM_016986403.2;Parent=rna-XM_016986403.2
NW_022279624.1	Gnomon	exon	901842	902187	.	+	.	ID=exon-XM_016986403.2-5;Dbxref=GeneID:107981216%2CGenbank:XM_016986403.2;Parent=rna-XM_016986403.2
NW_022279624.1	Gnomon	exon	902264	902561	.	+	.	ID=exon-XM_016986403.2-6;Dbxref=GeneID:107981216%2CGenbank:XM_016986403.2;Parent=rna-XM_016986403.2
NW_022279624.1	Gnomon	gene	1451074	1453328	.	+	.	Name=LOC100679062;ID=gene-LOC100679062;Dbxref=GeneID:100679062
NW_022279624.1	Gnomon	CDS	1345678	1345678	.	+	0	Name=XP_031781714.1;ID=cds-XP_031781714.1;Dbxref=GeneID:116416681%2CGenbank:XP_031781714.1;Parent=rna-XM_031925854.1
NW_022279624.1	Gnomon	CDS	1365442	1365810	.	+	0	Name=XP_031781714.1;ID=cds-XP_031781714.1;Dbxref=GeneID:116416681%2CGenbank:XP_031781714.1;Parent=rna-XM_031925854.1
NW_022279624.1	Gnomon	CDS	1365894	1365967	.	+	0	Name=XP_031781714.1;ID=cds-XP_031781714.1;Dbxref=GeneID:116416681%2CGenbank:XP_031781714.1;Parent=rna-XM_031925854.1
NW_022279624.1	Gnomon	mRNA	1644460	1654960	.	-	.	Name=XM_031925879.2;ID=rna-XM_031925879.2;Dbxref=GeneID:100119508%2CGenbank:XM_031925879.2%2CNASONIABASE:NV18404;Parent=gene-LOC100119508
NW_022279624.1	Gnomon	exon	718042	718214	.	+	.	ID=exon-XM_031925858.2-3;Dbxref=GeneID:100115212%2CGenbank:XM_031925858.2%2CNASONIABASE:NV19148;Parent=rna-XM_031925858.2
NW_022279624.1	Gnomon	exon	718298	718532	.	+	.	ID=exon-XM_031925858.2-4;Dbxref=GeneID:100115212%2CGenbank:XM_031925858.2%2CNASONIABASE:NV19148;Parent=rna-XM_031925858.2
NW_022279624.1	Gnomon	exon	719747	720025	.	+	.	ID=exon-XM_031925858.2-5;Dbxref=GeneID:100115212%2CGenbank:XM_031925858.2%2CNASONIABASE:NV19148;Parent=rna-XM_031925858.2
NW_022279624.1	Gnomon	exon	720114	722211	.	+	.	ID=exon-XM_031925858.2-6;Dbxref=GeneID:100115212%2CGenbank:XM_031925858.2%2CNASONIABASE:NV19148;Parent=rna-XM_031925858.2
NW_022279624.1	Gnomon	exon	717444	717536	.	+	.	ID=exon-XM_031925858.2-1;Dbxref=GeneID:100115212%2CGenbank:XM_031925858.2%2CNASONIABASE:NV19148;Parent=rna-XM_031925858.2
NW_022279624.1	Gnomon	exon	717729	717854	.	+	.	ID=exon-XM_031925858.2-2;Dbxref=GeneID:100115212%2CGenbank:XM_031925858.2%2CNASONIABASE:NV19148;Parent=rna-XM_031925858.2
NW_022279624.1	Gnomon	exon	1463398	1463638	.	+	.	ID=exon-XM_031925881.2-5;Dbxref=GeneID:100678923%2CGenbank:XM_031925881.2;Parent=rna-XM_031925881.2
NW_022279624.1	Gnomon	exon	1465692	1465943	.	+	.	ID=exon-XM_031925881.2-6;Dbxref=GeneID:100678923%2CGenbank:XM_031925881.2;Parent=rna-XM_031925881.2
NW_022279624.1	Gnomon	exon	1466043	1466197	.	+	.	ID=exon-XM_031925881.2-7;Dbxref=GeneID:100678923%2CGenbank:XM_031925881.2;Parent=rna-XM_031925881.2
NW_022279624.1	Gnomon	exon	1571007	1571207	.	+	.	ID=exon-XM_031925881.2-8;Dbxref=GeneID:100678923%2CGenbank:XM_031925881.2;Parent=rna-XM_031925881.2
NW_022279624.1	Gnomon	exon	1571361	1571508	.	+	.	ID=exon-XM_031925881.2-9;Dbxref=GeneID:100678923%2CGenbank:XM_031925881.2;Parent=rna-XM_031925881.2
NW_022279624.1	Gnomon	exon	2518245	2518419	.	+	.	ID=exon-XM_016986697.3-1;Dbxref=GeneID:100679927%2CGenbank:XM_016986697.3;Parent=rna-XM_016986697.3
NW_022279624.1	Gnomon	exon	2518748	2520594	.	+	.	ID=exon-XM_016986697.3-2;Dbxref=GeneID:100679927%2CGenbank:XM_016986697.3;Parent=rna-XM_016986697.3
NW_022279624.1	Gnomon	exon	1461561	1461642	.	+	.	ID=exon-XM_031925881.2-1;Dbxref=GeneID:100678923%2CGenbank:XM_031925881.2;Parent=rna-XM_031925881.2
NW_022279624.1	Gnomon	exon	1461910	1462036	.	+	.	ID=exon-XM_031925881.2-2;Dbxref=GeneID:100678923%2CGenbank:XM_031925881.2;Parent=rna-XM_031925881.2
NW_022279624.1	Gnomon	exon	1462386	1462557	.	+	.	ID=exon-XM_031925881.2-3;Dbxref=GeneID:100678923%2CGenbank:XM_031925881.2;Parent=rna-XM_031925881.2
NW_022279624.1	Gnomon	exon	1462659	1462724	.	+	.	ID=exon-XM_031925881.2-4;Dbxref=GeneID:100678923%2CGenbank:XM_031925881.2;Parent=rna-XM_031925881.2
NW_022279624.1	Gnomon	exon	3185885	3187285	.	+	.	ID=exon-XM_031925933.1-1;Dbxref=GeneID:116416717%2CGenbank:XM_031925933.1;Parent=rna-XM_031925933.1
NW_022279624.1	Gnomon	exon	263044	263553	.	-	.	ID=exon-XM_032601778.1-3;Dbxref=GeneID:100113848%2CGenbank:XM_032601778.1%2CNASONIABASE:NV18715;Parent=rna-XM_032601778.1
NW_022279624.1	Gnomon	exon	425769	425930	.	-	.	ID=exon-XM_032601778.1-1;Dbxref=GeneID:100113848%2CGenbank:XM_032601778.1%2CNASONIABASE:NV18715;Parent=rna-XM_032601778.1
NW_022279624.1	Gnomon	exon	424636	425573	.	-	.	ID=exon-XM_032601778.1-2;Dbxref=GeneID:100113848%2CGenbank:XM_032601778.1%2CNASONIABASE:NV18715;Parent=rna-XM_032601778.1
NW_022279624.1	Gnomon	CDS	1345678	1345678	.	+	0	Name=XP_031781715.1;ID=cds-XP_031781715.1;Dbxref=GeneID:116416681%2CGenbank:XP_031781715.1;Parent=rna-XM_031925855.1
NW_022279624.1	Gnomon	CDS	1365442	1365810	.	+	0	Name=XP_031781715.1;ID=cds-XP_031781715.1;Dbxref=GeneID:116416681%2CGenbank:XP_031781715.1;Parent=rna-XM_031925855.1
NW_022279624.1	Gnomon	CDS	1365894	1365967	.	+	0	Name=XP_031781715.1;ID=cds-XP_031781715.1;Dbxref=GeneID:116416681%2CGenbank:XP_031781715.1;Parent=rna-XM_031925855.1
NW_022279624.1	Gnomon	exon	2033469	2033633	.	+	.	ID=exon-XM_032601805.1-1;Dbxref=GeneID:100118276%2CGenbank:XM_032601805.1%2CNASONIABASE:NV18324;Parent=rna-XM_032601805.1
NW_022279624.1	Gnomon	exon	2034732	2034919	.	+	.	ID=exon-XM_032601805.1-2;Dbxref=GeneID:100118276%2CGenbank:XM_032601805.1%2CNASONIABASE:NV18324;Parent=rna-XM_032601805.1
NW_022279624.1	Gnomon	exon	2035001	2035211	.	+	.	ID=exon-XM_032601805.1-3;Dbxref=GeneID:100118276%2CGenbank:XM_032601805.1%2CNASONIABASE:NV18324;Parent=rna-XM_032601805.1
NW_022279624.1	Gnomon	exon	2035292	2035482	.	+	.	ID=exon-XM_032601805.1-4;Dbxref=GeneID:100118276%2CGenbank:XM_032601805.1%2CNASONIABASE:NV18324;Parent=rna-XM_032601805.1
NW_022279624.1	Gnomon	exon	2035637	2037943	.	+	.	ID=exon-XM_032601805.1-5;Dbxref=GeneID:100118276%2CGenbank:XM_032601805.1%2CNASONIABASE:NV18324;Parent=rna-XM_032601805.1
NW_022279624.1	Gnomon	exon	2229212	2230195	.	+	.	ID=exon-XR_004227055.2-1;Dbxref=GeneID:100113834%2CGenbank:XR_004227055.2%2CNASONIABASE:NV18150;Parent=rna-XR_004227055.2
NW_022279624.1	Gnomon	exon	2236268	2236310	.	+	.	ID=exon-XR_004227055.2-4;Dbxref=GeneID:100113834%2CGenbank:XR_004227055.2%2CNASONIABASE:NV18150;Parent=rna-XR_004227055.2
NW_022279624.1	Gnomon	exon	2236695	2236951	.	+	.	ID=exon-XR_004227055.2-5;Dbxref=GeneID:100113834%2CGenbank:XR_004227055.2%2CNASONIABASE:NV18150;Parent=rna-XR_004227055.2
NW_022279624.1	Gnomon	exon	2232844	2232969	.	+	.	ID=exon-XR_004227055.2-2;Dbxref=GeneID:100113834%2CGenbank:XR_004227055.2%2CNASONIABASE:NV18150;Parent=rna-XR_004227055.2
NW_022279624.1	Gnomon	exon	2234329	2234536	.	+	.	ID=exon-XR_004227055.2-3;Dbxref=GeneID:100113834%2CGenbank:XR_004227055.2%2CNASONIABASE:NV18150;Parent=rna-XR_004227055.2
NW_022279624.1	Gnomon	exon	2241046	2241180	.	+	.	ID=exon-XR_004227055.2-8;Dbxref=GeneID:100113834%2CGenbank:XR_004227055.2%2CNASONIABASE:NV18150;Parent=rna-XR_004227055.2
NW_022279624.1	Gnomon	exon	2241758	2241866	.	+	.	ID=exon-XR_004227055.2-9;Dbxref=GeneID:100113834%2CGenbank:XR_004227055.2%2CNASONIABASE:NV18150;Parent=rna-XR_004227055.2
NW_022279624.1	Gnomon	exon	2237041	2237274	.	+	.	ID=exon-XR_004227055.2-6;Dbxref=GeneID:100113834%2CGenbank:XR_004227055.2%2CNASONIABASE:NV18150;Parent=rna-XR_004227055.2
NW_022279624.1	Gnomon	exon	2240623	2240817	.	+	.	ID=exon-XR_004227055.2-7;Dbxref=GeneID:100113834%2CGenbank:XR_004227055.2%2CNASONIABASE:NV18150;Parent=rna-XR_004227055.2
NW_022279624.1	Gnomon	mRNA	1644460	1654958	.	-	.	Name=XM_031925878.2;ID=rna-XM_031925878.2;Dbxref=GeneID:100119508%2CGenbank:XM_031925878.2%2CNASONIABASE:NV18404;Parent=gene-LOC100119508
NW_022279624.1	Gnomon	CDS	1365937	1365973	.	+	0	Name=XP_031781716.1;ID=cds-XP_031781716.1;Dbxref=GeneID:116416681%2CGenbank:XP_031781716.1;Parent=rna-XM_031925856.1
NW_022279624.1	Gnomon	CDS	1372472	1372725	.	+	0	Name=XP_031781716.1;ID=cds-XP_031781716.1;Dbxref=GeneID:116416681%2CGenbank:XP_031781716.1;Parent=rna-XM_031925856.1
NW_022279624.1	Gnomon	CDS	2230021	2230195	.	+	0	Name=XP_031781810.1;ID=cds-XP_031781810.1;Dbxref=GeneID:100113834%2CGenbank:XP_031781810.1%2CNASONIABASE:NV18150;Parent=rna-XM_031925950.2
NW_022279624.1	Gnomon	CDS	2232844	2232969	.	+	0	Name=XP_031781810.1;ID=cds-XP_031781810.1;Dbxref=GeneID:100113834%2CGenbank:XP_031781810.1%2CNASONIABASE:NV18150;Parent=rna-XM_031925950.2
NW_022279624.1	Gnomon	CDS	2234329	2234536	.	+	0	Name=XP_031781810.1;ID=cds-XP_031781810.1;Dbxref=GeneID:100113834%2CGenbank:XP_031781810.1%2CNASONIABASE:NV18150;Parent=rna-XM_031925950.2
NW_022279624.1	Gnomon	CDS	2236268	2236310	.	+	0	Name=XP_031781810.1;ID=cds-XP_031781810.1;Dbxref=GeneID:100113834%2CGenbank:XP_031781810.1%2CNASONIABASE:NV18150;Parent=rna-XM_031925950.2
NW_022279624.1	Gnomon	CDS	2236695	2236951	.	+	0	Name=XP_031781810.1;ID=cds-XP_031781810.1;Dbxref=GeneID:100113834%2CGenbank:XP_031781810.1%2CNASONIABASE:NV18150;Parent=rna-XM_031925950.2
NW_022279624.1	Gnomon	CDS	2237041	2237274	.	+	0	Name=XP_031781810.1;ID=cds-XP_031781810.1;Dbxref=GeneID:100113834%2CGenbank:XP_031781810.1%2CNASONIABASE:NV18150;Parent=rna-XM_031925950.2
NW_022279624.1	Gnomon	CDS	2240623	2240817	.	+	0	Name=XP_031781810.1;ID=cds-XP_031781810.1;Dbxref=GeneID:100113834%2CGenbank:XP_031781810.1%2CNASONIABASE:NV18150;Parent=rna-XM_031925950.2
NW_022279624.1	Gnomon	CDS	2241046	2241180	.	+	0	Name=XP_031781810.1;ID=cds-XP_031781810.1;Dbxref=GeneID:100113834%2CGenbank:XP_031781810.1%2CNASONIABASE:NV18150;Parent=rna-XM_031925950.2
NW_022279624.1	Gnomon	CDS	2241758	2241866	.	+	0	Name=XP_031781810.1;ID=cds-XP_031781810.1;Dbxref=GeneID:100113834%2CGenbank:XP_031781810.1%2CNASONIABASE:NV18150;Parent=rna-XM_031925950.2
NW_022279624.1	Gnomon	CDS	2247402	2247410	.	+	0	Name=XP_031781810.1;ID=cds-XP_031781810.1;Dbxref=GeneID:100113834%2CGenbank:XP_031781810.1%2CNASONIABASE:NV18150;Parent=rna-XM_031925950.2
NW_022279624.1	Gnomon	exon	2032732	2033312	.	-	.	ID=exon-XM_008204961.4-1;Dbxref=GeneID:100118317%2CGenbank:XM_008204961.4%2CNASONIABASE:NV18325;Parent=rna-XM_008204961.4
NW_022279624.1	Gnomon	exon	2032283	2032605	.	-	.	ID=exon-XM_008204961.4-2;Dbxref=GeneID:100118317%2CGenbank:XM_008204961.4%2CNASONIABASE:NV18325;Parent=rna-XM_008204961.4
NW_022279624.1	Gnomon	exon	2030869	2032197	.	-	.	ID=exon-XM_008204961.4-3;Dbxref=GeneID:100118317%2CGenbank:XM_008204961.4%2CNASONIABASE:NV18325;Parent=rna-XM_008204961.4
NW_022279624.1	Gnomon	CDS	1365937	1365973	.	+	0	Name=XP_031781717.1;ID=cds-XP_031781717.1;Dbxref=GeneID:116416681%2CGenbank:XP_031781717.1;Parent=rna-XM_031925857.1
NW_022279624.1	Gnomon	CDS	1372475	1372725	.	+	0	Name=XP_031781717.1;ID=cds-XP_031781717.1;Dbxref=GeneID:116416681%2CGenbank:XP_031781717.1;Parent=rna-XM_031925857.1
NW_022279624.1	Gnomon	CDS	2536714	2536941	.	-	0	Name=XP_031781811.1;ID=cds-XP_031781811.1;Dbxref=GeneID:100679958%2CGenbank:XP_031781811.1;Parent=rna-XM_031925951.2
NW_022279624.1	Gnomon	CDS	2531367	2531645	.	-	0	Name=XP_031781811.1;ID=cds-XP_031781811.1;Dbxref=GeneID:100679958%2CGenbank:XP_031781811.1;Parent=rna-XM_031925951.2
NW_022279624.1	Gnomon	CDS	2531087	2531292	.	-	0	Name=XP_031781811.1;ID=cds-XP_031781811.1;Dbxref=GeneID:100679958%2CGenbank:XP_031781811.1;Parent=rna-XM_031925951.2
NW_022279624.1	Gnomon	CDS	2530903	2530994	.	-	0	Name=XP_031781811.1;ID=cds-XP_031781811.1;Dbxref=GeneID:100679958%2CGenbank:XP_031781811.1;Parent=rna-XM_031925951.2
NW_022279624.1	Gnomon	CDS	2530467	2530616	.	-	0	Name=XP_031781811.1;ID=cds-XP_031781811.1;Dbxref=GeneID:100679958%2CGenbank:XP_031781811.1;Parent=rna-XM_031925951.2
NW_022279624.1	Gnomon	CDS	2529760	2529993	.	-	0	Name=XP_031781811.1;ID=cds-XP_031781811.1;Dbxref=GeneID:100679958%2CGenbank:XP_031781811.1;Parent=rna-XM_031925951.2
NW_022279624.1	Gnomon	CDS	2529145	2529670	.	-	0	Name=XP_031781811.1;ID=cds-XP_031781811.1;Dbxref=GeneID:100679958%2CGenbank:XP_031781811.1;Parent=rna-XM_031925951.2
NW_022279624.1	Gnomon	CDS	2528843	2529009	.	-	0	Name=XP_031781811.1;ID=cds-XP_031781811.1;Dbxref=GeneID:100679958%2CGenbank:XP_031781811.1;Parent=rna-XM_031925951.2
NW_022279624.1	Gnomon	CDS	2528591	2528719	.	-	0	Name=XP_031781811.1;ID=cds-XP_031781811.1;Dbxref=GeneID:100679958%2CGenbank:XP_031781811.1;Parent=rna-XM_031925951.2
NW_022279624.1	Gnomon	CDS	2528418	2528516	.	-	0	Name=XP_031781811.1;ID=cds-XP_031781811.1;Dbxref=GeneID:100679958%2CGenbank:XP_031781811.1;Parent=rna-XM_031925951.2
NW_022279624.1	Gnomon	CDS	2525197	2525376	.	-	0	Name=XP_031781811.1;ID=cds-XP_031781811.1;Dbxref=GeneID:100679958%2CGenbank:XP_031781811.1;Parent=rna-XM_031925951.2
NW_022279624.1	Gnomon	CDS	2524504	2524641	.	-	0	Name=XP_031781811.1;ID=cds-XP_031781811.1;Dbxref=GeneID:100679958%2CGenbank:XP_031781811.1;Parent=rna-XM_031925951.2
NW_022279624.1	Gnomon	CDS	2523514	2523639	.	-	0	Name=XP_031781811.1;ID=cds-XP_031781811.1;Dbxref=GeneID:100679958%2CGenbank:XP_031781811.1;Parent=rna-XM_031925951.2
NW_022279624.1	Gnomon	CDS	2523267	2523389	.	-	0	Name=XP_031781811.1;ID=cds-XP_031781811.1;Dbxref=GeneID:100679958%2CGenbank:XP_031781811.1;Parent=rna-XM_031925951.2
NW_022279624.1	Gnomon	CDS	2522663	2523012	.	-	0	Name=XP_031781811.1;ID=cds-XP_031781811.1;Dbxref=GeneID:100679958%2CGenbank:XP_031781811.1;Parent=rna-XM_031925951.2
NW_022279624.1	Gnomon	CDS	2522191	2522527	.	-	0	Name=XP_031781811.1;ID=cds-XP_031781811.1;Dbxref=GeneID:100679958%2CGenbank:XP_031781811.1;Parent=rna-XM_031925951.2
NW_022279624.1	Gnomon	CDS	2521879	2522107	.	-	0	Name=XP_031781811.1;ID=cds-XP_031781811.1;Dbxref=GeneID:100679958%2CGenbank:XP_031781811.1;Parent=rna-XM_031925951.2
NW_022279624.1	Gnomon	CDS	2521623	2521798	.	-	0	Name=XP_031781811.1;ID=cds-XP_031781811.1;Dbxref=GeneID:100679958%2CGenbank:XP_031781811.1;Parent=rna-XM_031925951.2
NW_022279624.1	Gnomon	CDS	2521437	2521545	.	-	0	Name=XP_031781811.1;ID=cds-XP_031781811.1;Dbxref=GeneID:100679958%2CGenbank:XP_031781811.1;Parent=rna-XM_031925951.2
NW_022279624.1	Gnomon	CDS	2521240	2521358	.	-	0	Name=XP_031781811.1;ID=cds-XP_031781811.1;Dbxref=GeneID:100679958%2CGenbank:XP_031781811.1;Parent=rna-XM_031925951.2
NW_022279624.1	Gnomon	CDS	2521009	2521145	.	-	0	Name=XP_031781811.1;ID=cds-XP_031781811.1;Dbxref=GeneID:100679958%2CGenbank:XP_031781811.1;Parent=rna-XM_031925951.2
NW_022279624.1	Gnomon	mRNA	1644460	1655533	.	-	.	Name=XM_031925876.2;ID=rna-XM_031925876.2;Dbxref=GeneID:100119508%2CGenbank:XM_031925876.2%2CNASONIABASE:NV18404;Parent=gene-LOC100119508
NW_022279624.1	Gnomon	exon	2956223	2956535	.	+	.	ID=exon-XM_031925938.2-15;Dbxref=GeneID:100117396%2CGenbank:XM_031925938.2%2CNASONIABASE:NV50744;Parent=rna-XM_031925938.2
NW_022279624.1	Gnomon	exon	2956625	2956801	.	+	.	ID=exon-XM_031925938.2-16;Dbxref=GeneID:100117396%2CGenbank:XM_031925938.2%2CNASONIABASE:NV50744;Parent=rna-XM_031925938.2
NW_022279624.1	Gnomon	exon	2956883	2957093	.	+	.	ID=exon-XM_031925938.2-17;Dbxref=GeneID:100117396%2CGenbank:XM_031925938.2%2CNASONIABASE:NV50744;Parent=rna-XM_031925938.2
NW_022279624.1	Gnomon	exon	2957168	2962650	.	+	.	ID=exon-XM_031925938.2-18;Dbxref=GeneID:100117396%2CGenbank:XM_031925938.2%2CNASONIABASE:NV50744;Parent=rna-XM_031925938.2
NW_022279624.1	Gnomon	exon	2953014	2953188	.	+	.	ID=exon-XM_031925938.2-11;Dbxref=GeneID:100117396%2CGenbank:XM_031925938.2%2CNASONIABASE:NV50744;Parent=rna-XM_031925938.2
NW_022279624.1	Gnomon	exon	2953334	2953598	.	+	.	ID=exon-XM_031925938.2-12;Dbxref=GeneID:100117396%2CGenbank:XM_031925938.2%2CNASONIABASE:NV50744;Parent=rna-XM_031925938.2
NW_022279624.1	Gnomon	exon	2955486	2955768	.	+	.	ID=exon-XM_031925938.2-13;Dbxref=GeneID:100117396%2CGenbank:XM_031925938.2%2CNASONIABASE:NV50744;Parent=rna-XM_031925938.2
NW_022279624.1	Gnomon	exon	2955848	2956115	.	+	.	ID=exon-XM_031925938.2-14;Dbxref=GeneID:100117396%2CGenbank:XM_031925938.2%2CNASONIABASE:NV50744;Parent=rna-XM_031925938.2
NW_022279624.1	Gnomon	exon	2952917	2952925	.	+	.	ID=exon-XM_031925938.2-10;Dbxref=GeneID:100117396%2CGenbank:XM_031925938.2%2CNASONIABASE:NV50744;Parent=rna-XM_031925938.2
NW_022279624.1	BestRefSeq	CDS	2013397	2013421	.	+	0	Name=NP_001155079.1;ID=cds-NP_001155079.1;Dbxref=GeneID:100118389%2CGenbank:NP_001155079.1%2CNASONIABASE:NV18327;Note=isoform 2 precursor is encoded by transcript variant 2;Parent=rna-NM_001161607.1
NW_022279624.1	BestRefSeq	CDS	2013489	2013712	.	+	0	Name=NP_001155079.1;ID=cds-NP_001155079.1;Dbxref=GeneID:100118389%2CGenbank:NP_001155079.1%2CNASONIABASE:NV18327;Note=isoform 2 precursor is encoded by transcript variant 2;Parent=rna-NM_001161607.1
NW_022279624.1	BestRefSeq	CDS	2013793	2014005	.	+	0	Name=NP_001155079.1;ID=cds-NP_001155079.1;Dbxref=GeneID:100118389%2CGenbank:NP_001155079.1%2CNASONIABASE:NV18327;Note=isoform 2 precursor is encoded by transcript variant 2;Parent=rna-NM_001161607.1
NW_022279624.1	BestRefSeq	CDS	2014895	2015093	.	+	0	Name=NP_001155079.1;ID=cds-NP_001155079.1;Dbxref=GeneID:100118389%2CGenbank:NP_001155079.1%2CNASONIABASE:NV18327;Note=isoform 2 precursor is encoded by transcript variant 2;Parent=rna-NM_001161607.1
NW_022279624.1	BestRefSeq	CDS	2015230	2015430	.	+	0	Name=NP_001155079.1;ID=cds-NP_001155079.1;Dbxref=GeneID:100118389%2CGenbank:NP_001155079.1%2CNASONIABASE:NV18327;Note=isoform 2 precursor is encoded by transcript variant 2;Parent=rna-NM_001161607.1
NW_022279624.1	BestRefSeq	CDS	2015591	2015742	.	+	0	Name=NP_001155079.1;ID=cds-NP_001155079.1;Dbxref=GeneID:100118389%2CGenbank:NP_001155079.1%2CNASONIABASE:NV18327;Note=isoform 2 precursor is encoded by transcript variant 2;Parent=rna-NM_001161607.1
NW_022279624.1	BestRefSeq	CDS	2015824	2015980	.	+	0	Name=NP_001155079.1;ID=cds-NP_001155079.1;Dbxref=GeneID:100118389%2CGenbank:NP_001155079.1%2CNASONIABASE:NV18327;Note=isoform 2 precursor is encoded by transcript variant 2;Parent=rna-NM_001161607.1
NW_022279624.1	BestRefSeq	CDS	2016062	2016087	.	+	0	Name=NP_001155079.1;ID=cds-NP_001155079.1;Dbxref=GeneID:100118389%2CGenbank:NP_001155079.1%2CNASONIABASE:NV18327;Note=isoform 2 precursor is encoded by transcript variant 2;Parent=rna-NM_001161607.1
NW_022279624.1	Gnomon	exon	2244887	2245021	.	+	.	ID=exon-XM_008219681.4-10;Dbxref=GeneID:100113834%2CGenbank:XM_008219681.4%2CNASONIABASE:NV18150;Parent=rna-XM_008219681.4
NW_022279624.1	Gnomon	exon	2247402	2250817	.	+	.	ID=exon-XM_008219681.4-11;Dbxref=GeneID:100113834%2CGenbank:XM_008219681.4%2CNASONIABASE:NV18150;Parent=rna-XM_008219681.4
NW_022279624.1	Gnomon	mRNA	2513875	2518081	.	-	.	Name=XM_032601808.1;ID=rna-XM_032601808.1;Dbxref=GeneID:100114269%2CGenbank:XM_032601808.1%2CNASONIABASE:NV18151;Parent=gene-LOC100114269
NW_022279624.1	Gnomon	exon	1571007	1571207	.	+	.	ID=exon-XM_031925883.2-7;Dbxref=GeneID:100678923%2CGenbank:XM_031925883.2;Parent=rna-XM_031925883.2
NW_022279624.1	Gnomon	exon	1571361	1571508	.	+	.	ID=exon-XM_031925883.2-8;Dbxref=GeneID:100678923%2CGenbank:XM_031925883.2;Parent=rna-XM_031925883.2
NW_022279624.1	Gnomon	exon	1571588	1571702	.	+	.	ID=exon-XM_031925883.2-9;Dbxref=GeneID:100678923%2CGenbank:XM_031925883.2;Parent=rna-XM_031925883.2
NW_022279624.1	Gnomon	exon	1462659	1462724	.	+	.	ID=exon-XM_031925883.2-3;Dbxref=GeneID:100678923%2CGenbank:XM_031925883.2;Parent=rna-XM_031925883.2
NW_022279624.1	Gnomon	exon	1463398	1463638	.	+	.	ID=exon-XM_031925883.2-4;Dbxref=GeneID:100678923%2CGenbank:XM_031925883.2;Parent=rna-XM_031925883.2
NW_022279624.1	Gnomon	exon	1465692	1465943	.	+	.	ID=exon-XM_031925883.2-5;Dbxref=GeneID:100678923%2CGenbank:XM_031925883.2;Parent=rna-XM_031925883.2
NW_022279624.1	Gnomon	exon	1466043	1466197	.	+	.	ID=exon-XM_031925883.2-6;Dbxref=GeneID:100678923%2CGenbank:XM_031925883.2;Parent=rna-XM_031925883.2
NW_022279624.1	Gnomon	CDS	898873	899934	.	+	0	Name=XP_031781754.1;ID=cds-XP_031781754.1;Dbxref=GeneID:107981216%2CGenbank:XP_031781754.1;Parent=rna-XM_031925894.1
NW_022279624.1	Gnomon	mRNA	1644460	1654959	.	-	.	Name=XM_031925875.2;ID=rna-XM_031925875.2;Dbxref=GeneID:100119508%2CGenbank:XM_031925875.2%2CNASONIABASE:NV18404;Parent=gene-LOC100119508
NW_022279624.1	Gnomon	exon	1462029	1462151	.	+	.	ID=exon-XM_031925883.2-1;Dbxref=GeneID:100678923%2CGenbank:XM_031925883.2;Parent=rna-XM_031925883.2
NW_022279624.1	Gnomon	exon	1462247	1462557	.	+	.	ID=exon-XM_031925883.2-2;Dbxref=GeneID:100678923%2CGenbank:XM_031925883.2;Parent=rna-XM_031925883.2
NW_022279624.1	Gnomon	exon	2057216	2057342	.	+	.	ID=exon-XM_001600648.5-8;Dbxref=GeneID:100116152%2CGenbank:XM_001600648.5%2CNASONIABASE:NV18896;Parent=rna-XM_001600648.5
NW_022279624.1	Gnomon	exon	2057426	2057652	.	+	.	ID=exon-XM_001600648.5-9;Dbxref=GeneID:100116152%2CGenbank:XM_001600648.5%2CNASONIABASE:NV18896;Parent=rna-XM_001600648.5
NW_022279624.1	Gnomon	exon	2055190	2055354	.	+	.	ID=exon-XM_001600648.5-2;Dbxref=GeneID:100116152%2CGenbank:XM_001600648.5%2CNASONIABASE:NV18896;Parent=rna-XM_001600648.5
NW_022279624.1	Gnomon	exon	2055631	2055842	.	+	.	ID=exon-XM_001600648.5-3;Dbxref=GeneID:100116152%2CGenbank:XM_001600648.5%2CNASONIABASE:NV18896;Parent=rna-XM_001600648.5
NW_022279624.1	Gnomon	exon	2054834	2055116	.	+	.	ID=exon-XM_001600648.5-1;Dbxref=GeneID:100116152%2CGenbank:XM_001600648.5%2CNASONIABASE:NV18896;Parent=rna-XM_001600648.5
NW_022279624.1	Gnomon	exon	2056548	2056755	.	+	.	ID=exon-XM_001600648.5-6;Dbxref=GeneID:100116152%2CGenbank:XM_001600648.5%2CNASONIABASE:NV18896;Parent=rna-XM_001600648.5
NW_022279624.1	Gnomon	exon	2056933	2057077	.	+	.	ID=exon-XM_001600648.5-7;Dbxref=GeneID:100116152%2CGenbank:XM_001600648.5%2CNASONIABASE:NV18896;Parent=rna-XM_001600648.5
NW_022279624.1	Gnomon	exon	2055957	2056143	.	+	.	ID=exon-XM_001600648.5-4;Dbxref=GeneID:100116152%2CGenbank:XM_001600648.5%2CNASONIABASE:NV18896;Parent=rna-XM_001600648.5
NW_022279624.1	Gnomon	exon	2056238	2056449	.	+	.	ID=exon-XM_001600648.5-5;Dbxref=GeneID:100116152%2CGenbank:XM_001600648.5%2CNASONIABASE:NV18896;Parent=rna-XM_001600648.5
NW_022279624.1	Gnomon	exon	1617875	1618071	.	+	.	ID=exon-XR_004227029.2-3;Dbxref=GeneID:116416688%2CGenbank:XR_004227029.2;Parent=rna-XR_004227029.2
NW_022279624.1	Gnomon	exon	1618222	1619053	.	+	.	ID=exon-XR_004227029.2-4;Dbxref=GeneID:116416688%2CGenbank:XR_004227029.2;Parent=rna-XR_004227029.2
NW_022279624.1	Gnomon	exon	1587985	1588027	.	+	.	ID=exon-XR_004227029.2-1;Dbxref=GeneID:116416688%2CGenbank:XR_004227029.2;Parent=rna-XR_004227029.2
NW_022279624.1	Gnomon	exon	1590112	1590231	.	+	.	ID=exon-XR_004227029.2-2;Dbxref=GeneID:116416688%2CGenbank:XR_004227029.2;Parent=rna-XR_004227029.2
NW_022279624.1	Gnomon	CDS	3090789	3090954	.	-	0	Name=XP_001601787.1;ID=cds-XP_001601787.1;Dbxref=GeneID:100117598%2CGenbank:XP_001601787.1%2CNASONIABASE:NV18503;Parent=rna-XM_001601737.4
NW_022279624.1	Gnomon	CDS	3084048	3084267	.	-	0	Name=XP_001601787.1;ID=cds-XP_001601787.1;Dbxref=GeneID:100117598%2CGenbank:XP_001601787.1%2CNASONIABASE:NV18503;Parent=rna-XM_001601737.4
NW_022279624.1	Gnomon	CDS	3083557	3083715	.	-	0	Name=XP_001601787.1;ID=cds-XP_001601787.1;Dbxref=GeneID:100117598%2CGenbank:XP_001601787.1%2CNASONIABASE:NV18503;Parent=rna-XM_001601737.4
NW_022279624.1	Gnomon	CDS	3083282	3083391	.	-	0	Name=XP_001601787.1;ID=cds-XP_001601787.1;Dbxref=GeneID:100117598%2CGenbank:XP_001601787.1%2CNASONIABASE:NV18503;Parent=rna-XM_001601737.4
NW_022279624.1	Gnomon	CDS	3082061	3082227	.	-	0	Name=XP_001601787.1;ID=cds-XP_001601787.1;Dbxref=GeneID:100117598%2CGenbank:XP_001601787.1%2CNASONIABASE:NV18503;Parent=rna-XM_001601737.4
NW_022279624.1	Gnomon	exon	2090070	2091463	.	+	.	ID=exon-XR_004227053.2-4;Dbxref=GeneID:116416718%2CGenbank:XR_004227053.2;Parent=rna-XR_004227053.2
NW_022279624.1	Gnomon	exon	2089598	2089746	.	+	.	ID=exon-XR_004227053.2-2;Dbxref=GeneID:116416718%2CGenbank:XR_004227053.2;Parent=rna-XR_004227053.2
NW_022279624.1	Gnomon	exon	2089821	2089987	.	+	.	ID=exon-XR_004227053.2-3;Dbxref=GeneID:116416718%2CGenbank:XR_004227053.2;Parent=rna-XR_004227053.2
NW_022279624.1	Gnomon	exon	2089418	2089505	.	+	.	ID=exon-XR_004227053.2-1;Dbxref=GeneID:116416718%2CGenbank:XR_004227053.2;Parent=rna-XR_004227053.2
NW_022279624.1	Gnomon	mRNA	2513875	2517344	.	-	.	Name=XM_032601809.1;ID=rna-XM_032601809.1;Dbxref=GeneID:100114269%2CGenbank:XM_032601809.1%2CNASONIABASE:NV18151;Parent=gene-LOC100114269
NW_022279624.1	Gnomon	exon	2244887	2245005	.	+	.	ID=exon-XR_004227055.2-10;Dbxref=GeneID:100113834%2CGenbank:XR_004227055.2%2CNASONIABASE:NV18150;Parent=rna-XR_004227055.2
NW_022279624.1	Gnomon	exon	2247402	2247515	.	+	.	ID=exon-XR_004227055.2-11;Dbxref=GeneID:100113834%2CGenbank:XR_004227055.2%2CNASONIABASE:NV18150;Parent=rna-XR_004227055.2
NW_022279624.1	Gnomon	exon	2247601	2250817	.	+	.	ID=exon-XR_004227055.2-12;Dbxref=GeneID:100113834%2CGenbank:XR_004227055.2%2CNASONIABASE:NV18150;Parent=rna-XR_004227055.2
NW_022279624.1	Gnomon	exon	412382	413232	.	-	.	ID=exon-XM_031925908.2-1;Dbxref=GeneID:116416702%2CGenbank:XM_031925908.2;Parent=rna-XM_031925908.2
NW_022279624.1	Gnomon	exon	412039	412300	.	-	.	ID=exon-XM_031925908.2-2;Dbxref=GeneID:116416702%2CGenbank:XM_031925908.2;Parent=rna-XM_031925908.2
NW_022279624.1	Gnomon	CDS	900565	900623	.	+	0	Name=XP_031781755.1;ID=cds-XP_031781755.1;Dbxref=GeneID:107981216%2CGenbank:XP_031781755.1;Parent=rna-XM_031925895.1
NW_022279624.1	Gnomon	CDS	900702	901138	.	+	0	Name=XP_031781755.1;ID=cds-XP_031781755.1;Dbxref=GeneID:107981216%2CGenbank:XP_031781755.1;Parent=rna-XM_031925895.1
NW_022279624.1	Gnomon	CDS	901399	901676	.	+	0	Name=XP_031781755.1;ID=cds-XP_031781755.1;Dbxref=GeneID:107981216%2CGenbank:XP_031781755.1;Parent=rna-XM_031925895.1
NW_022279624.1	Gnomon	CDS	2019136	2019460	.	+	0	Name=XP_008203185.1;ID=cds-XP_008203185.1;Dbxref=GeneID:100118351%2CGenbank:XP_008203185.1%2CNASONIABASE:NV18326;Parent=rna-XM_008204963.4
NW_022279624.1	Gnomon	CDS	2022155	2022387	.	+	0	Name=XP_008203185.1;ID=cds-XP_008203185.1;Dbxref=GeneID:100118351%2CGenbank:XP_008203185.1%2CNASONIABASE:NV18326;Parent=rna-XM_008204963.4
NW_022279624.1	Gnomon	CDS	2023057	2023278	.	+	0	Name=XP_008203185.1;ID=cds-XP_008203185.1;Dbxref=GeneID:100118351%2CGenbank:XP_008203185.1%2CNASONIABASE:NV18326;Parent=rna-XM_008204963.4
NW_022279624.1	Gnomon	CDS	2023458	2023568	.	+	0	Name=XP_008203185.1;ID=cds-XP_008203185.1;Dbxref=GeneID:100118351%2CGenbank:XP_008203185.1%2CNASONIABASE:NV18326;Parent=rna-XM_008204963.4
NW_022279624.1	Gnomon	CDS	2023849	2024090	.	+	0	Name=XP_008203185.1;ID=cds-XP_008203185.1;Dbxref=GeneID:100118351%2CGenbank:XP_008203185.1%2CNASONIABASE:NV18326;Parent=rna-XM_008204963.4
NW_022279624.1	Gnomon	CDS	2024490	2024631	.	+	0	Name=XP_008203185.1;ID=cds-XP_008203185.1;Dbxref=GeneID:100118351%2CGenbank:XP_008203185.1%2CNASONIABASE:NV18326;Parent=rna-XM_008204963.4
NW_022279624.1	Gnomon	CDS	2024727	2024928	.	+	0	Name=XP_008203185.1;ID=cds-XP_008203185.1;Dbxref=GeneID:100118351%2CGenbank:XP_008203185.1%2CNASONIABASE:NV18326;Parent=rna-XM_008204963.4
NW_022279624.1	Gnomon	CDS	2025013	2025172	.	+	0	Name=XP_008203185.1;ID=cds-XP_008203185.1;Dbxref=GeneID:100118351%2CGenbank:XP_008203185.1%2CNASONIABASE:NV18326;Parent=rna-XM_008204963.4
NW_022279624.1	Gnomon	CDS	2025256	2025418	.	+	0	Name=XP_008203185.1;ID=cds-XP_008203185.1;Dbxref=GeneID:100118351%2CGenbank:XP_008203185.1%2CNASONIABASE:NV18326;Parent=rna-XM_008204963.4
NW_022279624.1	Gnomon	CDS	2025507	2025707	.	+	0	Name=XP_008203185.1;ID=cds-XP_008203185.1;Dbxref=GeneID:100118351%2CGenbank:XP_008203185.1%2CNASONIABASE:NV18326;Parent=rna-XM_008204963.4
NW_022279624.1	Gnomon	CDS	2027801	2027956	.	+	0	Name=XP_008203185.1;ID=cds-XP_008203185.1;Dbxref=GeneID:100118351%2CGenbank:XP_008203185.1%2CNASONIABASE:NV18326;Parent=rna-XM_008204963.4
NW_022279624.1	Gnomon	mRNA	1644460	1654959	.	-	.	Name=XM_031925874.2;ID=rna-XM_031925874.2;Dbxref=GeneID:100119508%2CGenbank:XM_031925874.2%2CNASONIABASE:NV18404;Parent=gene-LOC100119508
NW_022279624.1	Gnomon	mRNA	2030869	2036520	.	-	.	Name=XM_032601806.1;ID=rna-XM_032601806.1;Dbxref=GeneID:100118317%2CGenbank:XM_032601806.1%2CNASONIABASE:NV18325;Parent=gene-LOC100118317
NW_022279624.1	Gnomon	mRNA	1848975	1864110	.	+	.	Name=XM_031925873.2;ID=rna-XM_031925873.2;Dbxref=GeneID:100118574%2CGenbank:XM_031925873.2%2CNASONIABASE:NV18330;Parent=gene-LOC100118574
NW_022279624.1	Gnomon	CDS	2842059	2842703	.	+	0	Name=XP_031781756.1;ID=cds-XP_031781756.1;Dbxref=GeneID:116416696%2CGenbank:XP_031781756.1;Parent=rna-XM_031925896.1
NW_022279624.1	Gnomon	exon	3140300	3140514	.	+	.	ID=exon-XM_031925932.1-3;Dbxref=GeneID:116416716%2CGenbank:XM_031925932.1;Parent=rna-XM_031925932.1
NW_022279624.1	Gnomon	exon	3135973	3136202	.	+	.	ID=exon-XM_031925932.1-1;Dbxref=GeneID:116416716%2CGenbank:XM_031925932.1;Parent=rna-XM_031925932.1
NW_022279624.1	Gnomon	exon	3140022	3140219	.	+	.	ID=exon-XM_031925932.1-2;Dbxref=GeneID:116416716%2CGenbank:XM_031925932.1;Parent=rna-XM_031925932.1
NW_022279624.1	Gnomon	mRNA	1842249	1849042	.	-	.	Name=XM_032601796.1;ID=rna-XM_032601796.1;Dbxref=GeneID:116738655%2CGenbank:XM_032601796.1;Parent=gene-LOC116738655
NW_022279624.1	Gnomon	exon	3105038	3105275	.	+	.	ID=exon-XM_031925835.1-1;Dbxref=GeneID:107981500%2CGenbank:XM_031925835.1;Parent=rna-XM_031925835.1
NW_022279624.1	Gnomon	exon	3106581	3106800	.	+	.	ID=exon-XM_031925835.1-2;Dbxref=GeneID:107981500%2CGenbank:XM_031925835.1;Parent=rna-XM_031925835.1
NW_022279624.1	Gnomon	exon	3127108	3127358	.	+	.	ID=exon-XM_031925835.1-3;Dbxref=GeneID:107981500%2CGenbank:XM_031925835.1;Parent=rna-XM_031925835.1
NW_022279624.1	Gnomon	exon	3127796	3127935	.	+	.	ID=exon-XM_031925835.1-4;Dbxref=GeneID:107981500%2CGenbank:XM_031925835.1;Parent=rna-XM_031925835.1
NW_022279624.1	Gnomon	exon	3081147	3081355	.	+	.	ID=exon-XM_016987512.2-7;Dbxref=GeneID:100117556%2CGenbank:XM_016987512.2%2CNASONIABASE:NV18502;Parent=rna-XM_016987512.2
NW_022279624.1	Gnomon	exon	3081428	3081562	.	+	.	ID=exon-XM_016987512.2-8;Dbxref=GeneID:100117556%2CGenbank:XM_016987512.2%2CNASONIABASE:NV18502;Parent=rna-XM_016987512.2
NW_022279624.1	Gnomon	exon	3080578	3080696	.	+	.	ID=exon-XM_016987512.2-5;Dbxref=GeneID:100117556%2CGenbank:XM_016987512.2%2CNASONIABASE:NV18502;Parent=rna-XM_016987512.2
NW_022279624.1	Gnomon	exon	3080768	3081067	.	+	.	ID=exon-XM_016987512.2-6;Dbxref=GeneID:100117556%2CGenbank:XM_016987512.2%2CNASONIABASE:NV18502;Parent=rna-XM_016987512.2
NW_022279624.1	Gnomon	exon	3087172	3087208	.	+	.	ID=exon-XM_016987512.2-9;Dbxref=GeneID:100117556%2CGenbank:XM_016987512.2%2CNASONIABASE:NV18502;Parent=rna-XM_016987512.2
NW_022279624.1	Gnomon	exon	3079908	3080146	.	+	.	ID=exon-XM_016987512.2-3;Dbxref=GeneID:100117556%2CGenbank:XM_016987512.2%2CNASONIABASE:NV18502;Parent=rna-XM_016987512.2
NW_022279624.1	Gnomon	exon	3080230	3080500	.	+	.	ID=exon-XM_016987512.2-4;Dbxref=GeneID:100117556%2CGenbank:XM_016987512.2%2CNASONIABASE:NV18502;Parent=rna-XM_016987512.2
NW_022279624.1	Gnomon	exon	3079267	3079425	.	+	.	ID=exon-XM_016987512.2-1;Dbxref=GeneID:100117556%2CGenbank:XM_016987512.2%2CNASONIABASE:NV18502;Parent=rna-XM_016987512.2
NW_022279624.1	Gnomon	exon	3079656	3079830	.	+	.	ID=exon-XM_016987512.2-2;Dbxref=GeneID:100117556%2CGenbank:XM_016987512.2%2CNASONIABASE:NV18502;Parent=rna-XM_016987512.2
NW_022279624.1	BestRefSeq	CDS	2012938	2012944	.	+	0	Name=NP_001155078.1;ID=cds-NP_001155078.1;Dbxref=GeneID:100118389%2CGenbank:NP_001155078.1%2CNASONIABASE:NV18327;Note=isoform 1 precursor is encoded by transcript variant 1;Parent=rna-NM_001161606.1
NW_022279624.1	BestRefSeq	CDS	2013489	2013712	.	+	0	Name=NP_001155078.1;ID=cds-NP_001155078.1;Dbxref=GeneID:100118389%2CGenbank:NP_001155078.1%2CNASONIABASE:NV18327;Note=isoform 1 precursor is encoded by transcript variant 1;Parent=rna-NM_001161606.1
NW_022279624.1	BestRefSeq	CDS	2013793	2014005	.	+	0	Name=NP_001155078.1;ID=cds-NP_001155078.1;Dbxref=GeneID:100118389%2CGenbank:NP_001155078.1%2CNASONIABASE:NV18327;Note=isoform 1 precursor is encoded by transcript variant 1;Parent=rna-NM_001161606.1
NW_022279624.1	BestRefSeq	CDS	2014895	2015093	.	+	0	Name=NP_001155078.1;ID=cds-NP_001155078.1;Dbxref=GeneID:100118389%2CGenbank:NP_001155078.1%2CNASONIABASE:NV18327;Note=isoform 1 precursor is encoded by transcript variant 1;Parent=rna-NM_001161606.1
NW_022279624.1	BestRefSeq	CDS	2015230	2015430	.	+	0	Name=NP_001155078.1;ID=cds-NP_001155078.1;Dbxref=GeneID:100118389%2CGenbank:NP_001155078.1%2CNASONIABASE:NV18327;Note=isoform 1 precursor is encoded by transcript variant 1;Parent=rna-NM_001161606.1
NW_022279624.1	BestRefSeq	CDS	2015591	2015742	.	+	0	Name=NP_001155078.1;ID=cds-NP_001155078.1;Dbxref=GeneID:100118389%2CGenbank:NP_001155078.1%2CNASONIABASE:NV18327;Note=isoform 1 precursor is encoded by transcript variant 1;Parent=rna-NM_001161606.1
NW_022279624.1	BestRefSeq	CDS	2015824	2015980	.	+	0	Name=NP_001155078.1;ID=cds-NP_001155078.1;Dbxref=GeneID:100118389%2CGenbank:NP_001155078.1%2CNASONIABASE:NV18327;Note=isoform 1 precursor is encoded by transcript variant 1;Parent=rna-NM_001161606.1
NW_022279624.1	BestRefSeq	CDS	2016062	2016087	.	+	0	Name=NP_001155078.1;ID=cds-NP_001155078.1;Dbxref=GeneID:100118389%2CGenbank:NP_001155078.1%2CNASONIABASE:NV18327;Note=isoform 1 precursor is encoded by transcript variant 1;Parent=rna-NM_001161606.1
NW_022279624.1	Gnomon	exon	1851337	1851575	.	+	.	ID=exon-XM_016987264.3-1;Dbxref=GeneID:100118574%2CGenbank:XM_016987264.3%2CNASONIABASE:NV18330;Parent=rna-XM_016987264.3
NW_022279624.1	Gnomon	exon	1860926	1861207	.	+	.	ID=exon-XM_016987264.3-6;Dbxref=GeneID:100118574%2CGenbank:XM_016987264.3%2CNASONIABASE:NV18330;Parent=rna-XM_016987264.3
NW_022279624.1	Gnomon	exon	1862644	1863181	.	+	.	ID=exon-XM_016987264.3-7;Dbxref=GeneID:100118574%2CGenbank:XM_016987264.3%2CNASONIABASE:NV18330;Parent=rna-XM_016987264.3
NW_022279624.1	Gnomon	exon	1863287	1863540	.	+	.	ID=exon-XM_016987264.3-8;Dbxref=GeneID:100118574%2CGenbank:XM_016987264.3%2CNASONIABASE:NV18330;Parent=rna-XM_016987264.3
NW_022279624.1	Gnomon	exon	1864149	1864288	.	+	.	ID=exon-XM_016987264.3-9;Dbxref=GeneID:100118574%2CGenbank:XM_016987264.3%2CNASONIABASE:NV18330;Parent=rna-XM_016987264.3
NW_022279624.1	Gnomon	exon	1851646	1851849	.	+	.	ID=exon-XM_016987264.3-2;Dbxref=GeneID:100118574%2CGenbank:XM_016987264.3%2CNASONIABASE:NV18330;Parent=rna-XM_016987264.3
NW_022279624.1	Gnomon	exon	1854102	1854280	.	+	.	ID=exon-XM_016987264.3-3;Dbxref=GeneID:100118574%2CGenbank:XM_016987264.3%2CNASONIABASE:NV18330;Parent=rna-XM_016987264.3
NW_022279624.1	Gnomon	exon	1858120	1859419	.	+	.	ID=exon-XM_016987264.3-4;Dbxref=GeneID:100118574%2CGenbank:XM_016987264.3%2CNASONIABASE:NV18330;Parent=rna-XM_016987264.3
NW_022279624.1	Gnomon	exon	1860704	1860831	.	+	.	ID=exon-XM_016987264.3-5;Dbxref=GeneID:100118574%2CGenbank:XM_016987264.3%2CNASONIABASE:NV18330;Parent=rna-XM_016987264.3
NW_022279624.1	Gnomon	exon	1645260	1645334	.	-	.	ID=exon-XM_032601792.1-10;Dbxref=GeneID:100119508%2CGenbank:XM_032601792.1%2CNASONIABASE:NV18404;Parent=rna-XM_032601792.1
NW_022279624.1	Gnomon	exon	1644460	1645154	.	-	.	ID=exon-XM_032601792.1-11;Dbxref=GeneID:100119508%2CGenbank:XM_032601792.1%2CNASONIABASE:NV18404;Parent=rna-XM_032601792.1
NW_022279624.1	Gnomon	CDS	2037958	2039487	.	-	0	Name=XP_031781757.1;ID=cds-XP_031781757.1;Dbxref=GeneID:116416697%2CGenbank:XP_031781757.1;Parent=rna-XM_031925897.1
NW_022279624.1	Gnomon	mRNA	1848975	1864808	.	+	.	Name=XM_031925872.2;ID=rna-XM_031925872.2;Dbxref=GeneID:100118574%2CGenbank:XM_031925872.2%2CNASONIABASE:NV18330;Parent=gene-LOC100118574
NW_022279624.1	Gnomon	mRNA	1809420	1810054	.	-	.	Name=XM_032601797.1;ID=rna-XM_032601797.1;Dbxref=GeneID:103315545%2CGenbank:XM_032601797.1;Parent=gene-LOC103315545
NW_022279624.1	Gnomon	mRNA	566132	579685	.	+	.	Name=XM_032601807.1;ID=rna-XM_032601807.1;Dbxref=GeneID:116416708%2CGenbank:XM_032601807.1;Parent=gene-LOC116416708
NW_022279624.1	Gnomon	exon	1427829	1428013	.	+	.	ID=exon-XM_032601780.1-1;Dbxref=GeneID:103317583%2CGenbank:XM_032601780.1;Parent=rna-XM_032601780.1
NW_022279624.1	Gnomon	exon	3157090	3158186	.	+	.	ID=exon-XM_008206495.3-3;Dbxref=GeneID:103315820%2CGenbank:XM_008206495.3;Parent=rna-XM_008206495.3
NW_022279624.1	Gnomon	exon	3147940	3148131	.	+	.	ID=exon-XM_008206495.3-1;Dbxref=GeneID:103315820%2CGenbank:XM_008206495.3;Parent=rna-XM_008206495.3
NW_022279624.1	Gnomon	exon	3148202	3148540	.	+	.	ID=exon-XM_008206495.3-2;Dbxref=GeneID:103315820%2CGenbank:XM_008206495.3;Parent=rna-XM_008206495.3
NW_022279624.1	Gnomon	exon	1443974	1445966	.	+	.	ID=exon-XM_031925836.1-2;Dbxref=GeneID:103317583%2CGenbank:XM_031925836.1;Parent=rna-XM_031925836.1
NW_022279624.1	Gnomon	exon	1442577	1443672	.	+	.	ID=exon-XM_031925836.1-1;Dbxref=GeneID:103317583%2CGenbank:XM_031925836.1;Parent=rna-XM_031925836.1
NW_022279624.1	Gnomon	exon	1448308	1448929	.	+	.	ID=exon-XM_032601780.1-8;Dbxref=GeneID:103317583%2CGenbank:XM_032601780.1;Parent=rna-XM_032601780.1
NW_022279624.1	Gnomon	exon	1447786	1447988	.	+	.	ID=exon-XM_032601780.1-6;Dbxref=GeneID:103317583%2CGenbank:XM_032601780.1;Parent=rna-XM_032601780.1
NW_022279624.1	Gnomon	exon	1448074	1448233	.	+	.	ID=exon-XM_032601780.1-7;Dbxref=GeneID:103317583%2CGenbank:XM_032601780.1;Parent=rna-XM_032601780.1
NW_022279624.1	Gnomon	exon	1446912	1447073	.	+	.	ID=exon-XM_032601780.1-4;Dbxref=GeneID:103317583%2CGenbank:XM_032601780.1;Parent=rna-XM_032601780.1
NW_022279624.1	Gnomon	exon	1447148	1447707	.	+	.	ID=exon-XM_032601780.1-5;Dbxref=GeneID:103317583%2CGenbank:XM_032601780.1;Parent=rna-XM_032601780.1
NW_022279624.1	Gnomon	exon	1445974	1446547	.	+	.	ID=exon-XM_032601780.1-2;Dbxref=GeneID:103317583%2CGenbank:XM_032601780.1;Parent=rna-XM_032601780.1
NW_022279624.1	Gnomon	exon	1446724	1446837	.	+	.	ID=exon-XM_032601780.1-3;Dbxref=GeneID:103317583%2CGenbank:XM_032601780.1;Parent=rna-XM_032601780.1
NW_022279624.1	Gnomon	transcript	951196	954779	.	+	.	Name=XR_004227017.1;ID=rna-XR_004227017.1;Dbxref=GeneID:116416683%2CGenbank:XR_004227017.1;Parent=gene-LOC116416683
NW_022279624.1	Gnomon	CDS	2040349	2040562	.	-	0	Name=XP_031781758.1;ID=cds-XP_031781758.1;Dbxref=GeneID:116416697%2CGenbank:XP_031781758.1;Parent=rna-XM_031925898.1
NW_022279624.1	Gnomon	CDS	2039554	2040176	.	-	0	Name=XP_031781758.1;ID=cds-XP_031781758.1;Dbxref=GeneID:116416697%2CGenbank:XP_031781758.1;Parent=rna-XM_031925898.1
NW_022279624.1	Gnomon	exon	3077405	3077990	.	+	.	ID=exon-XM_016987513.2-1;Dbxref=GeneID:107981499%2CGenbank:XM_016987513.2;Parent=rna-XM_016987513.2
NW_022279624.1	Gnomon	exon	3078139	3078384	.	+	.	ID=exon-XM_016987513.2-2;Dbxref=GeneID:107981499%2CGenbank:XM_016987513.2;Parent=rna-XM_016987513.2
NW_022279624.1	Gnomon	exon	3078463	3079037	.	+	.	ID=exon-XM_016987513.2-3;Dbxref=GeneID:107981499%2CGenbank:XM_016987513.2;Parent=rna-XM_016987513.2
NW_022279624.1	Gnomon	mRNA	1848975	1872385	.	+	.	Name=XM_031925871.2;ID=rna-XM_031925871.2;Dbxref=GeneID:100118574%2CGenbank:XM_031925871.2%2CNASONIABASE:NV18330;Parent=gene-LOC100118574
NW_022279624.1	Gnomon	exon	2032751	2033313	.	-	.	ID=exon-XM_008204959.4-1;Dbxref=GeneID:100118317%2CGenbank:XM_008204959.4%2CNASONIABASE:NV18325;Parent=rna-XM_008204959.4
NW_022279624.1	Gnomon	exon	2032283	2032605	.	-	.	ID=exon-XM_008204959.4-2;Dbxref=GeneID:100118317%2CGenbank:XM_008204959.4%2CNASONIABASE:NV18325;Parent=rna-XM_008204959.4
NW_022279624.1	Gnomon	exon	2030869	2032197	.	-	.	ID=exon-XM_008204959.4-3;Dbxref=GeneID:100118317%2CGenbank:XM_008204959.4%2CNASONIABASE:NV18325;Parent=rna-XM_008204959.4
NW_022279624.1	Gnomon	transcript	951196	954781	.	+	.	Name=XR_004227018.1;ID=rna-XR_004227018.1;Dbxref=GeneID:116416683%2CGenbank:XR_004227018.1;Parent=gene-LOC116416683
NW_022279624.1	Gnomon	CDS	907518	908828	.	+	0	Name=XP_031781759.1;ID=cds-XP_031781759.1;Dbxref=GeneID:116416699%2CGenbank:XP_031781759.1;Parent=rna-XM_031925899.2
NW_022279624.1	Gnomon	CDS	2055077	2055116	.	+	0	Name=XP_016844299.1;ID=cds-XP_016844299.1;Dbxref=GeneID:100116152%2CGenbank:XP_016844299.1%2CNASONIABASE:NV18896;Parent=rna-XM_016988810.3
NW_022279624.1	Gnomon	CDS	2055190	2055354	.	+	0	Name=XP_016844299.1;ID=cds-XP_016844299.1;Dbxref=GeneID:100116152%2CGenbank:XP_016844299.1%2CNASONIABASE:NV18896;Parent=rna-XM_016988810.3
NW_022279624.1	Gnomon	CDS	2055700	2055842	.	+	0	Name=XP_016844299.1;ID=cds-XP_016844299.1;Dbxref=GeneID:100116152%2CGenbank:XP_016844299.1%2CNASONIABASE:NV18896;Parent=rna-XM_016988810.3
NW_022279624.1	Gnomon	CDS	2055957	2056143	.	+	0	Name=XP_016844299.1;ID=cds-XP_016844299.1;Dbxref=GeneID:100116152%2CGenbank:XP_016844299.1%2CNASONIABASE:NV18896;Parent=rna-XM_016988810.3
NW_022279624.1	Gnomon	CDS	2056238	2056449	.	+	0	Name=XP_016844299.1;ID=cds-XP_016844299.1;Dbxref=GeneID:100116152%2CGenbank:XP_016844299.1%2CNASONIABASE:NV18896;Parent=rna-XM_016988810.3
NW_022279624.1	Gnomon	CDS	2056548	2056755	.	+	0	Name=XP_016844299.1;ID=cds-XP_016844299.1;Dbxref=GeneID:100116152%2CGenbank:XP_016844299.1%2CNASONIABASE:NV18896;Parent=rna-XM_016988810.3
NW_022279624.1	Gnomon	CDS	2056933	2057077	.	+	0	Name=XP_016844299.1;ID=cds-XP_016844299.1;Dbxref=GeneID:100116152%2CGenbank:XP_016844299.1%2CNASONIABASE:NV18896;Parent=rna-XM_016988810.3
NW_022279624.1	Gnomon	CDS	2057216	2057342	.	+	0	Name=XP_016844299.1;ID=cds-XP_016844299.1;Dbxref=GeneID:100116152%2CGenbank:XP_016844299.1%2CNASONIABASE:NV18896;Parent=rna-XM_016988810.3
NW_022279624.1	Gnomon	CDS	2057426	2057652	.	+	0	Name=XP_016844299.1;ID=cds-XP_016844299.1;Dbxref=GeneID:100116152%2CGenbank:XP_016844299.1%2CNASONIABASE:NV18896;Parent=rna-XM_016988810.3
NW_022279624.1	Gnomon	CDS	2057965	2058234	.	+	0	Name=XP_016844299.1;ID=cds-XP_016844299.1;Dbxref=GeneID:100116152%2CGenbank:XP_016844299.1%2CNASONIABASE:NV18896;Parent=rna-XM_016988810.3
NW_022279624.1	Gnomon	CDS	2058906	2059119	.	+	0	Name=XP_016844299.1;ID=cds-XP_016844299.1;Dbxref=GeneID:100116152%2CGenbank:XP_016844299.1%2CNASONIABASE:NV18896;Parent=rna-XM_016988810.3
NW_022279624.1	Gnomon	CDS	2059311	2059486	.	+	0	Name=XP_016844299.1;ID=cds-XP_016844299.1;Dbxref=GeneID:100116152%2CGenbank:XP_016844299.1%2CNASONIABASE:NV18896;Parent=rna-XM_016988810.3
NW_022279624.1	Gnomon	CDS	2059695	2059840	.	+	0	Name=XP_016844299.1;ID=cds-XP_016844299.1;Dbxref=GeneID:100116152%2CGenbank:XP_016844299.1%2CNASONIABASE:NV18896;Parent=rna-XM_016988810.3
NW_022279624.1	Gnomon	CDS	2059926	2060027	.	+	0	Name=XP_016844299.1;ID=cds-XP_016844299.1;Dbxref=GeneID:100116152%2CGenbank:XP_016844299.1%2CNASONIABASE:NV18896;Parent=rna-XM_016988810.3
NW_022279624.1	Gnomon	CDS	2061126	2061251	.	+	0	Name=XP_016844299.1;ID=cds-XP_016844299.1;Dbxref=GeneID:100116152%2CGenbank:XP_016844299.1%2CNASONIABASE:NV18896;Parent=rna-XM_016988810.3
NW_022279624.1	Gnomon	CDS	2061320	2061390	.	+	0	Name=XP_016844299.1;ID=cds-XP_016844299.1;Dbxref=GeneID:100116152%2CGenbank:XP_016844299.1%2CNASONIABASE:NV18896;Parent=rna-XM_016988810.3
NW_022279624.1	Gnomon	CDS	2517622	2517648	.	-	0	Name=XP_001599344.2;ID=cds-XP_001599344.2;Dbxref=GeneID:100114269%2CGenbank:XP_001599344.2%2CNASONIABASE:NV18151;Parent=rna-XM_001599294.6
NW_022279624.1	Gnomon	CDS	2517021	2517113	.	-	0	Name=XP_001599344.2;ID=cds-XP_001599344.2;Dbxref=GeneID:100114269%2CGenbank:XP_001599344.2%2CNASONIABASE:NV18151;Parent=rna-XM_001599294.6
NW_022279624.1	Gnomon	CDS	2516435	2516933	.	-	0	Name=XP_001599344.2;ID=cds-XP_001599344.2;Dbxref=GeneID:100114269%2CGenbank:XP_001599344.2%2CNASONIABASE:NV18151;Parent=rna-XM_001599294.6
NW_022279624.1	Gnomon	CDS	2516175	2516351	.	-	0	Name=XP_001599344.2;ID=cds-XP_001599344.2;Dbxref=GeneID:100114269%2CGenbank:XP_001599344.2%2CNASONIABASE:NV18151;Parent=rna-XM_001599294.6
NW_022279624.1	Gnomon	CDS	2515995	2516089	.	-	0	Name=XP_001599344.2;ID=cds-XP_001599344.2;Dbxref=GeneID:100114269%2CGenbank:XP_001599344.2%2CNASONIABASE:NV18151;Parent=rna-XM_001599294.6
NW_022279624.1	Gnomon	CDS	2515717	2515915	.	-	0	Name=XP_001599344.2;ID=cds-XP_001599344.2;Dbxref=GeneID:100114269%2CGenbank:XP_001599344.2%2CNASONIABASE:NV18151;Parent=rna-XM_001599294.6
NW_022279624.1	Gnomon	CDS	2515429	2515646	.	-	0	Name=XP_001599344.2;ID=cds-XP_001599344.2;Dbxref=GeneID:100114269%2CGenbank:XP_001599344.2%2CNASONIABASE:NV18151;Parent=rna-XM_001599294.6
NW_022279624.1	Gnomon	CDS	2515026	2515340	.	-	0	Name=XP_001599344.2;ID=cds-XP_001599344.2;Dbxref=GeneID:100114269%2CGenbank:XP_001599344.2%2CNASONIABASE:NV18151;Parent=rna-XM_001599294.6
NW_022279624.1	Gnomon	CDS	2514628	2514933	.	-	0	Name=XP_001599344.2;ID=cds-XP_001599344.2;Dbxref=GeneID:100114269%2CGenbank:XP_001599344.2%2CNASONIABASE:NV18151;Parent=rna-XM_001599294.6
NW_022279624.1	Gnomon	gene	2054820	2061907	.	+	.	Name=LOC100116152;ID=gene-LOC100116152;Dbxref=GeneID:100116152%2CNASONIABASE:NV18896
NW_022279624.1	Gnomon	gene	2063219	2108284	.	-	.	Name=LOC100116182;ID=gene-LOC100116182;Dbxref=GeneID:100116182%2CNASONIABASE:NV18897
NW_022279624.1	Gnomon	exon	2024727	2024928	.	+	.	ID=exon-XR_001729405.3-8;Dbxref=GeneID:100118351%2CGenbank:XR_001729405.3%2CNASONIABASE:NV18326;Parent=rna-XR_001729405.3
NW_022279624.1	Gnomon	exon	2025013	2025172	.	+	.	ID=exon-XR_001729405.3-9;Dbxref=GeneID:100118351%2CGenbank:XR_001729405.3%2CNASONIABASE:NV18326;Parent=rna-XR_001729405.3
NW_022279624.1	Gnomon	exon	2023849	2024090	.	+	.	ID=exon-XR_001729405.3-6;Dbxref=GeneID:100118351%2CGenbank:XR_001729405.3%2CNASONIABASE:NV18326;Parent=rna-XR_001729405.3
NW_022279624.1	Gnomon	exon	2024490	2024631	.	+	.	ID=exon-XR_001729405.3-7;Dbxref=GeneID:100118351%2CGenbank:XR_001729405.3%2CNASONIABASE:NV18326;Parent=rna-XR_001729405.3
NW_022279624.1	Gnomon	exon	2023057	2023278	.	+	.	ID=exon-XR_001729405.3-4;Dbxref=GeneID:100118351%2CGenbank:XR_001729405.3%2CNASONIABASE:NV18326;Parent=rna-XR_001729405.3
NW_022279624.1	Gnomon	exon	2023458	2023568	.	+	.	ID=exon-XR_001729405.3-5;Dbxref=GeneID:100118351%2CGenbank:XR_001729405.3%2CNASONIABASE:NV18326;Parent=rna-XR_001729405.3
NW_022279624.1	Gnomon	exon	2022155	2022387	.	+	.	ID=exon-XR_001729405.3-2;Dbxref=GeneID:100118351%2CGenbank:XR_001729405.3%2CNASONIABASE:NV18326;Parent=rna-XR_001729405.3
NW_022279624.1	Gnomon	exon	2022748	2022768	.	+	.	ID=exon-XR_001729405.3-3;Dbxref=GeneID:100118351%2CGenbank:XR_001729405.3%2CNASONIABASE:NV18326;Parent=rna-XR_001729405.3
NW_022279624.1	Gnomon	exon	2018696	2019460	.	+	.	ID=exon-XR_001729405.3-1;Dbxref=GeneID:100118351%2CGenbank:XR_001729405.3%2CNASONIABASE:NV18326;Parent=rna-XR_001729405.3
NW_022279624.1	Gnomon	mRNA	1632184	1642722	.	+	.	Name=XM_031925870.2;ID=rna-XM_031925870.2;Dbxref=GeneID:100678765%2CGenbank:XM_031925870.2;Parent=gene-LOC100678765
NW_022279624.1	Gnomon	exon	1590121	1590231	.	+	.	ID=exon-XR_004227030.2-3;Dbxref=GeneID:116416688%2CGenbank:XR_004227030.2;Parent=rna-XR_004227030.2
NW_022279624.1	Gnomon	exon	1617875	1618071	.	+	.	ID=exon-XR_004227030.2-4;Dbxref=GeneID:116416688%2CGenbank:XR_004227030.2;Parent=rna-XR_004227030.2
NW_022279624.1	Gnomon	exon	1588577	1588591	.	+	.	ID=exon-XR_004227030.2-1;Dbxref=GeneID:116416688%2CGenbank:XR_004227030.2;Parent=rna-XR_004227030.2
NW_022279624.1	Gnomon	exon	1589346	1589383	.	+	.	ID=exon-XR_004227030.2-2;Dbxref=GeneID:116416688%2CGenbank:XR_004227030.2;Parent=rna-XR_004227030.2
NW_022279624.1	Gnomon	exon	1618222	1619053	.	+	.	ID=exon-XR_004227030.2-5;Dbxref=GeneID:116416688%2CGenbank:XR_004227030.2;Parent=rna-XR_004227030.2
NW_022279624.1	Gnomon	transcript	951196	954781	.	+	.	Name=XR_004227019.1;ID=rna-XR_004227019.1;Dbxref=GeneID:116416683%2CGenbank:XR_004227019.1;Parent=gene-LOC116416683
NW_022279624.1	Gnomon	exon	2699519	2700355	.	-	.	ID=exon-XM_031925859.2-4;Dbxref=GeneID:100114360%2CGenbank:XM_031925859.2%2CNASONIABASE:NV18152;Parent=rna-XM_031925859.2
NW_022279624.1	Gnomon	exon	2697059	2698092	.	-	.	ID=exon-XM_031925859.2-5;Dbxref=GeneID:100114360%2CGenbank:XM_031925859.2%2CNASONIABASE:NV18152;Parent=rna-XM_031925859.2
NW_022279624.1	Gnomon	exon	2730928	2731095	.	-	.	ID=exon-XM_031925859.2-2;Dbxref=GeneID:100114360%2CGenbank:XM_031925859.2%2CNASONIABASE:NV18152;Parent=rna-XM_031925859.2
NW_022279624.1	Gnomon	exon	2719180	2719321	.	-	.	ID=exon-XM_031925859.2-3;Dbxref=GeneID:100114360%2CGenbank:XM_031925859.2%2CNASONIABASE:NV18152;Parent=rna-XM_031925859.2
NW_022279624.1	Gnomon	exon	2558265	2558358	.	-	.	ID=exon-XM_031925859.2-8;Dbxref=GeneID:100114360%2CGenbank:XM_031925859.2%2CNASONIABASE:NV18152;Parent=rna-XM_031925859.2
NW_022279624.1	Gnomon	exon	2553650	2553847	.	-	.	ID=exon-XM_031925859.2-9;Dbxref=GeneID:100114360%2CGenbank:XM_031925859.2%2CNASONIABASE:NV18152;Parent=rna-XM_031925859.2
NW_022279624.1	Gnomon	exon	2612320	2612509	.	-	.	ID=exon-XM_031925859.2-6;Dbxref=GeneID:100114360%2CGenbank:XM_031925859.2%2CNASONIABASE:NV18152;Parent=rna-XM_031925859.2
NW_022279624.1	Gnomon	exon	2565759	2565947	.	-	.	ID=exon-XM_031925859.2-7;Dbxref=GeneID:100114360%2CGenbank:XM_031925859.2%2CNASONIABASE:NV18152;Parent=rna-XM_031925859.2
NW_022279624.1	Gnomon	exon	2770535	2771267	.	-	.	ID=exon-XM_031925859.2-1;Dbxref=GeneID:100114360%2CGenbank:XM_031925859.2%2CNASONIABASE:NV18152;Parent=rna-XM_031925859.2
NW_022279624.1	BestRefSeq	mRNA	2963296	2976818	.	-	.	Name=NM_001159333.1;ID=rna-NM_001159333.1;Dbxref=GeneID:100117434%2CGenbank:NM_001159333.1%2CNASONIABASE:NV50745;Parent=gene-cycD
NW_022279624.1	Gnomon	exon	2035637	2037943	.	+	.	ID=exon-XM_032601804.1-5;Dbxref=GeneID:100118276%2CGenbank:XM_032601804.1%2CNASONIABASE:NV18324;Parent=rna-XM_032601804.1
NW_022279624.1	Gnomon	exon	2035001	2035211	.	+	.	ID=exon-XM_032601804.1-3;Dbxref=GeneID:100118276%2CGenbank:XM_032601804.1%2CNASONIABASE:NV18324;Parent=rna-XM_032601804.1
NW_022279624.1	Gnomon	exon	2035292	2035482	.	+	.	ID=exon-XM_032601804.1-4;Dbxref=GeneID:100118276%2CGenbank:XM_032601804.1%2CNASONIABASE:NV18324;Parent=rna-XM_032601804.1
NW_022279624.1	Gnomon	exon	2033335	2033538	.	+	.	ID=exon-XM_032601804.1-1;Dbxref=GeneID:100118276%2CGenbank:XM_032601804.1%2CNASONIABASE:NV18324;Parent=rna-XM_032601804.1
NW_022279624.1	Gnomon	exon	2034732	2034919	.	+	.	ID=exon-XM_032601804.1-2;Dbxref=GeneID:100118276%2CGenbank:XM_032601804.1%2CNASONIABASE:NV18324;Parent=rna-XM_032601804.1
NW_022279624.1	Gnomon	mRNA	3081767	3091345	.	-	.	Name=XM_001601737.4;ID=rna-XM_001601737.4;Dbxref=GeneID:100117598%2CGenbank:XM_001601737.4%2CNASONIABASE:NV18503;Parent=gene-LOC100117598
NW_022279624.1	Gnomon	exon	409682	412300	.	-	.	ID=exon-XM_031925907.2-2;Dbxref=GeneID:116416702%2CGenbank:XM_031925907.2;Parent=rna-XM_031925907.2
NW_022279624.1	Gnomon	exon	412382	413232	.	-	.	ID=exon-XM_031925907.2-1;Dbxref=GeneID:116416702%2CGenbank:XM_031925907.2;Parent=rna-XM_031925907.2
NW_022279624.1	Gnomon	exon	1404449	1405052	.	+	.	ID=exon-XM_032601779.1-1;Dbxref=GeneID:103317583%2CGenbank:XM_032601779.1;Parent=rna-XM_032601779.1
NW_022279624.1	Gnomon	exon	1445974	1446547	.	+	.	ID=exon-XM_032601779.1-2;Dbxref=GeneID:103317583%2CGenbank:XM_032601779.1;Parent=rna-XM_032601779.1
NW_022279624.1	Gnomon	exon	1446724	1446837	.	+	.	ID=exon-XM_032601779.1-3;Dbxref=GeneID:103317583%2CGenbank:XM_032601779.1;Parent=rna-XM_032601779.1
NW_022279624.1	Gnomon	exon	1446912	1447073	.	+	.	ID=exon-XM_032601779.1-4;Dbxref=GeneID:103317583%2CGenbank:XM_032601779.1;Parent=rna-XM_032601779.1
NW_022279624.1	Gnomon	exon	1447148	1447707	.	+	.	ID=exon-XM_032601779.1-5;Dbxref=GeneID:103317583%2CGenbank:XM_032601779.1;Parent=rna-XM_032601779.1
NW_022279624.1	Gnomon	exon	1447786	1447988	.	+	.	ID=exon-XM_032601779.1-6;Dbxref=GeneID:103317583%2CGenbank:XM_032601779.1;Parent=rna-XM_032601779.1
NW_022279624.1	Gnomon	exon	1448074	1448233	.	+	.	ID=exon-XM_032601779.1-7;Dbxref=GeneID:103317583%2CGenbank:XM_032601779.1;Parent=rna-XM_032601779.1
NW_022279624.1	Gnomon	exon	1448308	1448929	.	+	.	ID=exon-XM_032601779.1-8;Dbxref=GeneID:103317583%2CGenbank:XM_032601779.1;Parent=rna-XM_032601779.1
NW_022279624.1	Gnomon	CDS	489403	489540	.	+	0	Name=XP_032457664.1;ID=cds-XP_032457664.1;Dbxref=GeneID:103316486%2CGenbank:XP_032457664.1;Parent=rna-XM_032601773.1
NW_022279624.1	Gnomon	CDS	516174	516842	.	+	0	Name=XP_032457664.1;ID=cds-XP_032457664.1;Dbxref=GeneID:103316486%2CGenbank:XP_032457664.1;Parent=rna-XM_032601773.1
NW_022279624.1	Gnomon	CDS	2930662	2930779	.	+	0	Name=XP_031781798.1;ID=cds-XP_031781798.1;Dbxref=GeneID:100117396%2CGenbank:XP_031781798.1%2CNASONIABASE:NV50744;Parent=rna-XM_031925938.2
NW_022279624.1	Gnomon	CDS	2947598	2947707	.	+	0	Name=XP_031781798.1;ID=cds-XP_031781798.1;Dbxref=GeneID:100117396%2CGenbank:XP_031781798.1%2CNASONIABASE:NV50744;Parent=rna-XM_031925938.2
NW_022279624.1	Gnomon	CDS	2948673	2948893	.	+	0	Name=XP_031781798.1;ID=cds-XP_031781798.1;Dbxref=GeneID:100117396%2CGenbank:XP_031781798.1%2CNASONIABASE:NV50744;Parent=rna-XM_031925938.2
NW_022279624.1	Gnomon	CDS	2950693	2950893	.	+	0	Name=XP_031781798.1;ID=cds-XP_031781798.1;Dbxref=GeneID:100117396%2CGenbank:XP_031781798.1%2CNASONIABASE:NV50744;Parent=rna-XM_031925938.2
NW_022279624.1	Gnomon	CDS	2951101	2951572	.	+	0	Name=XP_031781798.1;ID=cds-XP_031781798.1;Dbxref=GeneID:100117396%2CGenbank:XP_031781798.1%2CNASONIABASE:NV50744;Parent=rna-XM_031925938.2
NW_022279624.1	Gnomon	CDS	2951649	2951785	.	+	0	Name=XP_031781798.1;ID=cds-XP_031781798.1;Dbxref=GeneID:100117396%2CGenbank:XP_031781798.1%2CNASONIABASE:NV50744;Parent=rna-XM_031925938.2
NW_022279624.1	Gnomon	CDS	2951866	2952229	.	+	0	Name=XP_031781798.1;ID=cds-XP_031781798.1;Dbxref=GeneID:100117396%2CGenbank:XP_031781798.1%2CNASONIABASE:NV50744;Parent=rna-XM_031925938.2
NW_022279624.1	Gnomon	CDS	2952310	2952521	.	+	0	Name=XP_031781798.1;ID=cds-XP_031781798.1;Dbxref=GeneID:100117396%2CGenbank:XP_031781798.1%2CNASONIABASE:NV50744;Parent=rna-XM_031925938.2
NW_022279624.1	Gnomon	CDS	2952595	2952801	.	+	0	Name=XP_031781798.1;ID=cds-XP_031781798.1;Dbxref=GeneID:100117396%2CGenbank:XP_031781798.1%2CNASONIABASE:NV50744;Parent=rna-XM_031925938.2
NW_022279624.1	Gnomon	CDS	2952917	2952925	.	+	0	Name=XP_031781798.1;ID=cds-XP_031781798.1;Dbxref=GeneID:100117396%2CGenbank:XP_031781798.1%2CNASONIABASE:NV50744;Parent=rna-XM_031925938.2
NW_022279624.1	Gnomon	CDS	2953014	2953188	.	+	0	Name=XP_031781798.1;ID=cds-XP_031781798.1;Dbxref=GeneID:100117396%2CGenbank:XP_031781798.1%2CNASONIABASE:NV50744;Parent=rna-XM_031925938.2
NW_022279624.1	Gnomon	CDS	2953334	2953598	.	+	0	Name=XP_031781798.1;ID=cds-XP_031781798.1;Dbxref=GeneID:100117396%2CGenbank:XP_031781798.1%2CNASONIABASE:NV50744;Parent=rna-XM_031925938.2
NW_022279624.1	Gnomon	CDS	2955486	2955768	.	+	0	Name=XP_031781798.1;ID=cds-XP_031781798.1;Dbxref=GeneID:100117396%2CGenbank:XP_031781798.1%2CNASONIABASE:NV50744;Parent=rna-XM_031925938.2
NW_022279624.1	Gnomon	CDS	2955848	2956115	.	+	0	Name=XP_031781798.1;ID=cds-XP_031781798.1;Dbxref=GeneID:100117396%2CGenbank:XP_031781798.1%2CNASONIABASE:NV50744;Parent=rna-XM_031925938.2
NW_022279624.1	Gnomon	CDS	2956223	2956535	.	+	0	Name=XP_031781798.1;ID=cds-XP_031781798.1;Dbxref=GeneID:100117396%2CGenbank:XP_031781798.1%2CNASONIABASE:NV50744;Parent=rna-XM_031925938.2
NW_022279624.1	Gnomon	CDS	2956625	2956801	.	+	0	Name=XP_031781798.1;ID=cds-XP_031781798.1;Dbxref=GeneID:100117396%2CGenbank:XP_031781798.1%2CNASONIABASE:NV50744;Parent=rna-XM_031925938.2
NW_022279624.1	Gnomon	CDS	2956883	2957093	.	+	0	Name=XP_031781798.1;ID=cds-XP_031781798.1;Dbxref=GeneID:100117396%2CGenbank:XP_031781798.1%2CNASONIABASE:NV50744;Parent=rna-XM_031925938.2
NW_022279624.1	Gnomon	CDS	2957168	2957357	.	+	0	Name=XP_031781798.1;ID=cds-XP_031781798.1;Dbxref=GeneID:100117396%2CGenbank:XP_031781798.1%2CNASONIABASE:NV50744;Parent=rna-XM_031925938.2
NW_022279624.1	Gnomon	CDS	2107046	2107399	.	-	0	Name=XP_031781808.1;ID=cds-XP_031781808.1;Dbxref=GeneID:100116182%2CGenbank:XP_031781808.1%2CNASONIABASE:NV18897;Parent=rna-XM_031925948.2
NW_022279624.1	Gnomon	CDS	2074724	2074808	.	-	0	Name=XP_031781808.1;ID=cds-XP_031781808.1;Dbxref=GeneID:100116182%2CGenbank:XP_031781808.1%2CNASONIABASE:NV18897;Parent=rna-XM_031925948.2
NW_022279624.1	Gnomon	CDS	2074480	2074642	.	-	0	Name=XP_031781808.1;ID=cds-XP_031781808.1;Dbxref=GeneID:100116182%2CGenbank:XP_031781808.1%2CNASONIABASE:NV18897;Parent=rna-XM_031925948.2
NW_022279624.1	Gnomon	CDS	2074257	2074364	.	-	0	Name=XP_031781808.1;ID=cds-XP_031781808.1;Dbxref=GeneID:100116182%2CGenbank:XP_031781808.1%2CNASONIABASE:NV18897;Parent=rna-XM_031925948.2
NW_022279624.1	Gnomon	CDS	2073293	2073480	.	-	0	Name=XP_031781808.1;ID=cds-XP_031781808.1;Dbxref=GeneID:100116182%2CGenbank:XP_031781808.1%2CNASONIABASE:NV18897;Parent=rna-XM_031925948.2
NW_022279624.1	Gnomon	CDS	2070944	2071088	.	-	0	Name=XP_031781808.1;ID=cds-XP_031781808.1;Dbxref=GeneID:100116182%2CGenbank:XP_031781808.1%2CNASONIABASE:NV18897;Parent=rna-XM_031925948.2
NW_022279624.1	Gnomon	CDS	2066531	2066830	.	-	0	Name=XP_031781808.1;ID=cds-XP_031781808.1;Dbxref=GeneID:100116182%2CGenbank:XP_031781808.1%2CNASONIABASE:NV18897;Parent=rna-XM_031925948.2
NW_022279624.1	Gnomon	CDS	2066091	2066458	.	-	0	Name=XP_031781808.1;ID=cds-XP_031781808.1;Dbxref=GeneID:100116182%2CGenbank:XP_031781808.1%2CNASONIABASE:NV18897;Parent=rna-XM_031925948.2
NW_022279624.1	Gnomon	CDS	2065843	2066010	.	-	0	Name=XP_031781808.1;ID=cds-XP_031781808.1;Dbxref=GeneID:100116182%2CGenbank:XP_031781808.1%2CNASONIABASE:NV18897;Parent=rna-XM_031925948.2
NW_022279624.1	Gnomon	CDS	2063271	2063407	.	-	0	Name=XP_031781808.1;ID=cds-XP_031781808.1;Dbxref=GeneID:100116182%2CGenbank:XP_031781808.1%2CNASONIABASE:NV18897;Parent=rna-XM_031925948.2
NW_022279624.1	Gnomon	mRNA	596644	602306	.	-	.	Name=XM_031925903.2;ID=rna-XM_031925903.2;Dbxref=GeneID:100119632%2CGenbank:XM_031925903.2%2CNASONIABASE:NV18812;Parent=gene-LOC100119632
NW_022279624.1	Gnomon	CDS	489403	489540	.	+	0	Name=XP_032457665.1;ID=cds-XP_032457665.1;Dbxref=GeneID:103316486%2CGenbank:XP_032457665.1;Parent=rna-XM_032601774.1
NW_022279624.1	Gnomon	CDS	516174	516842	.	+	0	Name=XP_032457665.1;ID=cds-XP_032457665.1;Dbxref=GeneID:103316486%2CGenbank:XP_032457665.1;Parent=rna-XM_032601774.1
NW_022279624.1	Gnomon	exon	1403735	1404196	.	-	.	ID=exon-XM_031925843.2-1;Dbxref=GeneID:107981434%2CGenbank:XM_031925843.2;Parent=rna-XM_031925843.2
NW_022279624.1	Gnomon	exon	1307872	1309320	.	-	.	ID=exon-XM_031925843.2-2;Dbxref=GeneID:107981434%2CGenbank:XM_031925843.2;Parent=rna-XM_031925843.2
NW_022279624.1	Gnomon	exon	1142426	1143686	.	-	.	ID=exon-XM_031925843.2-3;Dbxref=GeneID:107981434%2CGenbank:XM_031925843.2;Parent=rna-XM_031925843.2
NW_022279624.1	Gnomon	exon	1142009	1142315	.	-	.	ID=exon-XM_031925843.2-4;Dbxref=GeneID:107981434%2CGenbank:XM_031925843.2;Parent=rna-XM_031925843.2
NW_022279624.1	Gnomon	transcript	1588537	1619053	.	+	.	Name=XR_004227027.2;ID=rna-XR_004227027.2;Dbxref=GeneID:116416688%2CGenbank:XR_004227027.2;Parent=gene-LOC116416688
NW_022279624.1	Gnomon	CDS	2930662	2930779	.	+	0	Name=XP_031781799.1;ID=cds-XP_031781799.1;Dbxref=GeneID:100117396%2CGenbank:XP_031781799.1%2CNASONIABASE:NV50744;Parent=rna-XM_031925939.2
NW_022279624.1	Gnomon	CDS	2947598	2947707	.	+	0	Name=XP_031781799.1;ID=cds-XP_031781799.1;Dbxref=GeneID:100117396%2CGenbank:XP_031781799.1%2CNASONIABASE:NV50744;Parent=rna-XM_031925939.2
NW_022279624.1	Gnomon	CDS	2948673	2948893	.	+	0	Name=XP_031781799.1;ID=cds-XP_031781799.1;Dbxref=GeneID:100117396%2CGenbank:XP_031781799.1%2CNASONIABASE:NV50744;Parent=rna-XM_031925939.2
NW_022279624.1	Gnomon	CDS	2950693	2950893	.	+	0	Name=XP_031781799.1;ID=cds-XP_031781799.1;Dbxref=GeneID:100117396%2CGenbank:XP_031781799.1%2CNASONIABASE:NV50744;Parent=rna-XM_031925939.2
NW_022279624.1	Gnomon	CDS	2951101	2951572	.	+	0	Name=XP_031781799.1;ID=cds-XP_031781799.1;Dbxref=GeneID:100117396%2CGenbank:XP_031781799.1%2CNASONIABASE:NV50744;Parent=rna-XM_031925939.2
NW_022279624.1	Gnomon	CDS	2951649	2951785	.	+	0	Name=XP_031781799.1;ID=cds-XP_031781799.1;Dbxref=GeneID:100117396%2CGenbank:XP_031781799.1%2CNASONIABASE:NV50744;Parent=rna-XM_031925939.2
NW_022279624.1	Gnomon	CDS	2951866	2952229	.	+	0	Name=XP_031781799.1;ID=cds-XP_031781799.1;Dbxref=GeneID:100117396%2CGenbank:XP_031781799.1%2CNASONIABASE:NV50744;Parent=rna-XM_031925939.2
NW_022279624.1	Gnomon	CDS	2952310	2952521	.	+	0	Name=XP_031781799.1;ID=cds-XP_031781799.1;Dbxref=GeneID:100117396%2CGenbank:XP_031781799.1%2CNASONIABASE:NV50744;Parent=rna-XM_031925939.2
NW_022279624.1	Gnomon	CDS	2952595	2952801	.	+	0	Name=XP_031781799.1;ID=cds-XP_031781799.1;Dbxref=GeneID:100117396%2CGenbank:XP_031781799.1%2CNASONIABASE:NV50744;Parent=rna-XM_031925939.2
NW_022279624.1	Gnomon	CDS	2953014	2953188	.	+	0	Name=XP_031781799.1;ID=cds-XP_031781799.1;Dbxref=GeneID:100117396%2CGenbank:XP_031781799.1%2CNASONIABASE:NV50744;Parent=rna-XM_031925939.2
NW_022279624.1	Gnomon	CDS	2953334	2953598	.	+	0	Name=XP_031781799.1;ID=cds-XP_031781799.1;Dbxref=GeneID:100117396%2CGenbank:XP_031781799.1%2CNASONIABASE:NV50744;Parent=rna-XM_031925939.2
NW_022279624.1	Gnomon	CDS	2955486	2955768	.	+	0	Name=XP_031781799.1;ID=cds-XP_031781799.1;Dbxref=GeneID:100117396%2CGenbank:XP_031781799.1%2CNASONIABASE:NV50744;Parent=rna-XM_031925939.2
NW_022279624.1	Gnomon	CDS	2955848	2956115	.	+	0	Name=XP_031781799.1;ID=cds-XP_031781799.1;Dbxref=GeneID:100117396%2CGenbank:XP_031781799.1%2CNASONIABASE:NV50744;Parent=rna-XM_031925939.2
NW_022279624.1	Gnomon	CDS	2956223	2956535	.	+	0	Name=XP_031781799.1;ID=cds-XP_031781799.1;Dbxref=GeneID:100117396%2CGenbank:XP_031781799.1%2CNASONIABASE:NV50744;Parent=rna-XM_031925939.2
NW_022279624.1	Gnomon	CDS	2956625	2956801	.	+	0	Name=XP_031781799.1;ID=cds-XP_031781799.1;Dbxref=GeneID:100117396%2CGenbank:XP_031781799.1%2CNASONIABASE:NV50744;Parent=rna-XM_031925939.2
NW_022279624.1	Gnomon	CDS	2956883	2957093	.	+	0	Name=XP_031781799.1;ID=cds-XP_031781799.1;Dbxref=GeneID:100117396%2CGenbank:XP_031781799.1%2CNASONIABASE:NV50744;Parent=rna-XM_031925939.2
NW_022279624.1	Gnomon	CDS	2957168	2957357	.	+	0	Name=XP_031781799.1;ID=cds-XP_031781799.1;Dbxref=GeneID:100117396%2CGenbank:XP_031781799.1%2CNASONIABASE:NV50744;Parent=rna-XM_031925939.2
NW_022279624.1	Gnomon	CDS	2077018	2077143	.	-	0	Name=XP_031781809.1;ID=cds-XP_031781809.1;Dbxref=GeneID:100116182%2CGenbank:XP_031781809.1%2CNASONIABASE:NV18897;Parent=rna-XM_031925949.2
NW_022279624.1	Gnomon	CDS	2074724	2074808	.	-	0	Name=XP_031781809.1;ID=cds-XP_031781809.1;Dbxref=GeneID:100116182%2CGenbank:XP_031781809.1%2CNASONIABASE:NV18897;Parent=rna-XM_031925949.2
NW_022279624.1	Gnomon	CDS	2074480	2074642	.	-	0	Name=XP_031781809.1;ID=cds-XP_031781809.1;Dbxref=GeneID:100116182%2CGenbank:XP_031781809.1%2CNASONIABASE:NV18897;Parent=rna-XM_031925949.2
NW_022279624.1	Gnomon	CDS	2074257	2074364	.	-	0	Name=XP_031781809.1;ID=cds-XP_031781809.1;Dbxref=GeneID:100116182%2CGenbank:XP_031781809.1%2CNASONIABASE:NV18897;Parent=rna-XM_031925949.2
NW_022279624.1	Gnomon	CDS	2073293	2073480	.	-	0	Name=XP_031781809.1;ID=cds-XP_031781809.1;Dbxref=GeneID:100116182%2CGenbank:XP_031781809.1%2CNASONIABASE:NV18897;Parent=rna-XM_031925949.2
NW_022279624.1	Gnomon	CDS	2070944	2071088	.	-	0	Name=XP_031781809.1;ID=cds-XP_031781809.1;Dbxref=GeneID:100116182%2CGenbank:XP_031781809.1%2CNASONIABASE:NV18897;Parent=rna-XM_031925949.2
NW_022279624.1	Gnomon	CDS	2066531	2066830	.	-	0	Name=XP_031781809.1;ID=cds-XP_031781809.1;Dbxref=GeneID:100116182%2CGenbank:XP_031781809.1%2CNASONIABASE:NV18897;Parent=rna-XM_031925949.2
NW_022279624.1	Gnomon	CDS	2066091	2066458	.	-	0	Name=XP_031781809.1;ID=cds-XP_031781809.1;Dbxref=GeneID:100116182%2CGenbank:XP_031781809.1%2CNASONIABASE:NV18897;Parent=rna-XM_031925949.2
NW_022279624.1	Gnomon	CDS	2065843	2066010	.	-	0	Name=XP_031781809.1;ID=cds-XP_031781809.1;Dbxref=GeneID:100116182%2CGenbank:XP_031781809.1%2CNASONIABASE:NV18897;Parent=rna-XM_031925949.2
NW_022279624.1	Gnomon	CDS	2063271	2063407	.	-	0	Name=XP_031781809.1;ID=cds-XP_031781809.1;Dbxref=GeneID:100116182%2CGenbank:XP_031781809.1%2CNASONIABASE:NV18897;Parent=rna-XM_031925949.2
NW_022279624.1	Gnomon	mRNA	596644	602305	.	-	.	Name=XM_031925902.1;ID=rna-XM_031925902.1;Dbxref=GeneID:100119632%2CGenbank:XM_031925902.1%2CNASONIABASE:NV18812;Parent=gene-LOC100119632
NW_022279624.1	Gnomon	mRNA	1872273	2005609	.	-	.	Name=XM_031925892.2;ID=rna-XM_031925892.2;Dbxref=GeneID:100118464%2CGenbank:XM_031925892.2%2CNASONIABASE:NV18329;Parent=gene-LOC100118464
NW_022279624.1	BestRefSeq,Gnomon	gene	2008637	2016217	.	+	.	Name=SPH42;ID=gene-SPH42;Dbxref=GeneID:100118389%2CNASONIABASE:NV18327
NW_022279624.1	Gnomon	gene	404884	516949	.	+	.	Name=LOC103316486;ID=gene-LOC103316486;Dbxref=GeneID:103316486
NW_022279624.1	Gnomon	mRNA	2772313	2775177	.	-	.	Name=XM_031925900.1;ID=rna-XM_031925900.1;Dbxref=GeneID:116416701%2CGenbank:XM_031925900.1;Parent=gene-LOC116416701
NW_022279624.1	Gnomon	mRNA	1666078	1667840	.	-	.	Name=XM_031925890.2;ID=rna-XM_031925890.2;Dbxref=GeneID:116416689%2CGenbank:XM_031925890.2;Parent=gene-LOC116416689
NW_022279624.1	Gnomon	exon	1971007	1971339	.	-	.	ID=exon-XM_031925891.2-2;Dbxref=GeneID:116416690%2CGenbank:XM_031925891.2;Parent=rna-XM_031925891.2
NW_022279624.1	Gnomon	exon	1982380	1982921	.	-	.	ID=exon-XM_031925891.2-1;Dbxref=GeneID:116416690%2CGenbank:XM_031925891.2;Parent=rna-XM_031925891.2
NW_022279624.1	Gnomon	transcript	1589433	1619053	.	+	.	Name=XR_004227028.2;ID=rna-XR_004227028.2;Dbxref=GeneID:116416688%2CGenbank:XR_004227028.2;Parent=gene-LOC116416688
NW_022279624.1	Gnomon	exon	1632647	1632872	.	+	.	ID=exon-XM_031925866.2-2;Dbxref=GeneID:100678765%2CGenbank:XM_031925866.2;Parent=rna-XM_031925866.2
NW_022279624.1	Gnomon	exon	1632946	1633022	.	+	.	ID=exon-XM_031925866.2-3;Dbxref=GeneID:100678765%2CGenbank:XM_031925866.2;Parent=rna-XM_031925866.2
NW_022279624.1	Gnomon	exon	1633136	1634689	.	+	.	ID=exon-XM_031925866.2-4;Dbxref=GeneID:100678765%2CGenbank:XM_031925866.2;Parent=rna-XM_031925866.2
NW_022279624.1	Gnomon	exon	1635702	1636394	.	+	.	ID=exon-XM_031925866.2-5;Dbxref=GeneID:100678765%2CGenbank:XM_031925866.2;Parent=rna-XM_031925866.2
NW_022279624.1	Gnomon	exon	1630848	1631046	.	+	.	ID=exon-XM_031925866.2-1;Dbxref=GeneID:100678765%2CGenbank:XM_031925866.2;Parent=rna-XM_031925866.2
NW_022279624.1	Gnomon	exon	1636472	1640322	.	+	.	ID=exon-XM_031925866.2-6;Dbxref=GeneID:100678765%2CGenbank:XM_031925866.2;Parent=rna-XM_031925866.2
NW_022279624.1	Gnomon	exon	1640441	1642722	.	+	.	ID=exon-XM_031925866.2-7;Dbxref=GeneID:100678765%2CGenbank:XM_031925866.2;Parent=rna-XM_031925866.2
NW_022279624.1	Gnomon	CDS	601340	601699	.	-	0	Name=XP_032457662.1;ID=cds-XP_032457662.1;Dbxref=GeneID:100119632%2CGenbank:XP_032457662.1%2CNASONIABASE:NV18812;Parent=rna-XM_032601771.1
NW_022279624.1	Gnomon	CDS	600965	601231	.	-	0	Name=XP_032457662.1;ID=cds-XP_032457662.1;Dbxref=GeneID:100119632%2CGenbank:XP_032457662.1%2CNASONIABASE:NV18812;Parent=rna-XM_032601771.1
NW_022279624.1	Gnomon	CDS	600634	600880	.	-	0	Name=XP_032457662.1;ID=cds-XP_032457662.1;Dbxref=GeneID:100119632%2CGenbank:XP_032457662.1%2CNASONIABASE:NV18812;Parent=rna-XM_032601771.1
NW_022279624.1	Gnomon	CDS	600374	600550	.	-	0	Name=XP_032457662.1;ID=cds-XP_032457662.1;Dbxref=GeneID:100119632%2CGenbank:XP_032457662.1%2CNASONIABASE:NV18812;Parent=rna-XM_032601771.1
NW_022279624.1	Gnomon	CDS	599388	599818	.	-	0	Name=XP_032457662.1;ID=cds-XP_032457662.1;Dbxref=GeneID:100119632%2CGenbank:XP_032457662.1%2CNASONIABASE:NV18812;Parent=rna-XM_032601771.1
NW_022279624.1	Gnomon	CDS	599145	599280	.	-	0	Name=XP_032457662.1;ID=cds-XP_032457662.1;Dbxref=GeneID:100119632%2CGenbank:XP_032457662.1%2CNASONIABASE:NV18812;Parent=rna-XM_032601771.1
NW_022279624.1	Gnomon	CDS	597913	597968	.	-	0	Name=XP_032457662.1;ID=cds-XP_032457662.1;Dbxref=GeneID:100119632%2CGenbank:XP_032457662.1%2CNASONIABASE:NV18812;Parent=rna-XM_032601771.1
NW_022279624.1	Gnomon	mRNA	596644	602302	.	-	.	Name=XM_031925901.1;ID=rna-XM_031925901.1;Dbxref=GeneID:100119632%2CGenbank:XM_031925901.1%2CNASONIABASE:NV18812;Parent=gene-LOC100119632
NW_022279624.1	Gnomon	mRNA	1971007	1982921	.	-	.	Name=XM_031925891.2;ID=rna-XM_031925891.2;Dbxref=GeneID:116416690%2CGenbank:XM_031925891.2;Parent=gene-LOC116416690
NW_022279624.1	Gnomon	exon	263044	263553	.	-	.	ID=exon-XM_031925918.2-4;Dbxref=GeneID:100113848%2CGenbank:XM_031925918.2%2CNASONIABASE:NV18715;Parent=rna-XM_031925918.2
NW_022279624.1	Gnomon	exon	407071	407203	.	-	.	ID=exon-XM_031925918.2-2;Dbxref=GeneID:100113848%2CGenbank:XM_031925918.2%2CNASONIABASE:NV18715;Parent=rna-XM_031925918.2
NW_022279624.1	Gnomon	exon	357444	357623	.	-	.	ID=exon-XM_031925918.2-3;Dbxref=GeneID:100113848%2CGenbank:XM_031925918.2%2CNASONIABASE:NV18715;Parent=rna-XM_031925918.2
NW_022279624.1	Gnomon	exon	407301	407474	.	-	.	ID=exon-XM_031925918.2-1;Dbxref=GeneID:100113848%2CGenbank:XM_031925918.2%2CNASONIABASE:NV18715;Parent=rna-XM_031925918.2
NW_022279624.1	Gnomon	mRNA	2018713	2028924	.	+	.	Name=XM_008204963.4;ID=rna-XM_008204963.4;Dbxref=GeneID:100118351%2CGenbank:XM_008204963.4%2CNASONIABASE:NV18326;Parent=gene-LOC100118351
NW_022279624.1	Gnomon	transcript	1587985	1619053	.	+	.	Name=XR_004227029.2;ID=rna-XR_004227029.2;Dbxref=GeneID:116416688%2CGenbank:XR_004227029.2;Parent=gene-LOC116416688
NW_022279624.1	Gnomon	CDS	489403	489540	.	+	0	Name=XP_032457663.1;ID=cds-XP_032457663.1;Dbxref=GeneID:103316486%2CGenbank:XP_032457663.1;Parent=rna-XM_032601772.1
NW_022279624.1	Gnomon	CDS	516174	516842	.	+	0	Name=XP_032457663.1;ID=cds-XP_032457663.1;Dbxref=GeneID:103316486%2CGenbank:XP_032457663.1;Parent=rna-XM_032601772.1
NW_022279624.1	Gnomon	exon	3161382	3162045	.	-	.	ID=exon-XM_016987508.2-1;Dbxref=GeneID:103315822%2CGenbank:XM_016987508.2;Parent=rna-XM_016987508.2
NW_022279624.1	Gnomon	exon	3161168	3161305	.	-	.	ID=exon-XM_016987508.2-2;Dbxref=GeneID:103315822%2CGenbank:XM_016987508.2;Parent=rna-XM_016987508.2
NW_022279624.1	Gnomon	exon	3160338	3161093	.	-	.	ID=exon-XM_016987508.2-3;Dbxref=GeneID:103315822%2CGenbank:XM_016987508.2;Parent=rna-XM_016987508.2
NW_022279624.1	Gnomon	CDS	424636	425173	.	-	0	Name=XP_032457668.1;ID=cds-XP_032457668.1;Dbxref=GeneID:100113848%2CGenbank:XP_032457668.1%2CNASONIABASE:NV18715;Parent=rna-XM_032601777.1
NW_022279624.1	Gnomon	CDS	357444	357623	.	-	0	Name=XP_032457668.1;ID=cds-XP_032457668.1;Dbxref=GeneID:100113848%2CGenbank:XP_032457668.1%2CNASONIABASE:NV18715;Parent=rna-XM_032601777.1
NW_022279624.1	Gnomon	CDS	263342	263553	.	-	0	Name=XP_032457668.1;ID=cds-XP_032457668.1;Dbxref=GeneID:100113848%2CGenbank:XP_032457668.1%2CNASONIABASE:NV18715;Parent=rna-XM_032601777.1
NW_022279624.1	Gnomon	exon	2144650	2144710	.	-	.	ID=exon-XM_031925942.1-8;Dbxref=GeneID:100678354%2CGenbank:XM_031925942.1;Parent=rna-XM_031925942.1
NW_022279624.1	Gnomon	exon	2138495	2138618	.	-	.	ID=exon-XM_031925942.1-9;Dbxref=GeneID:100678354%2CGenbank:XM_031925942.1;Parent=rna-XM_031925942.1
NW_022279624.1	Gnomon	exon	2213597	2213942	.	-	.	ID=exon-XM_031925942.1-1;Dbxref=GeneID:100678354%2CGenbank:XM_031925942.1;Parent=rna-XM_031925942.1
NW_022279624.1	Gnomon	exon	2206403	2207319	.	-	.	ID=exon-XM_031925942.1-2;Dbxref=GeneID:100678354%2CGenbank:XM_031925942.1;Parent=rna-XM_031925942.1
NW_022279624.1	Gnomon	exon	2150873	2151190	.	-	.	ID=exon-XM_031925942.1-3;Dbxref=GeneID:100678354%2CGenbank:XM_031925942.1;Parent=rna-XM_031925942.1
NW_022279624.1	Gnomon	exon	2150622	2150726	.	-	.	ID=exon-XM_031925942.1-4;Dbxref=GeneID:100678354%2CGenbank:XM_031925942.1;Parent=rna-XM_031925942.1
NW_022279624.1	Gnomon	exon	2150435	2150500	.	-	.	ID=exon-XM_031925942.1-5;Dbxref=GeneID:100678354%2CGenbank:XM_031925942.1;Parent=rna-XM_031925942.1
NW_022279624.1	Gnomon	exon	2145912	2146115	.	-	.	ID=exon-XM_031925942.1-6;Dbxref=GeneID:100678354%2CGenbank:XM_031925942.1;Parent=rna-XM_031925942.1
NW_022279624.1	Gnomon	exon	2144928	2145152	.	-	.	ID=exon-XM_031925942.1-7;Dbxref=GeneID:100678354%2CGenbank:XM_031925942.1;Parent=rna-XM_031925942.1
NW_022279624.1	Gnomon	exon	1632946	1633022	.	+	.	ID=exon-XM_031925867.2-3;Dbxref=GeneID:100678765%2CGenbank:XM_031925867.2;Parent=rna-XM_031925867.2
NW_022279624.1	Gnomon	exon	1633136	1634689	.	+	.	ID=exon-XM_031925867.2-4;Dbxref=GeneID:100678765%2CGenbank:XM_031925867.2;Parent=rna-XM_031925867.2
NW_022279624.1	Gnomon	exon	1631494	1631810	.	+	.	ID=exon-XM_031925867.2-1;Dbxref=GeneID:100678765%2CGenbank:XM_031925867.2;Parent=rna-XM_031925867.2
NW_022279624.1	Gnomon	exon	1632647	1632872	.	+	.	ID=exon-XM_031925867.2-2;Dbxref=GeneID:100678765%2CGenbank:XM_031925867.2;Parent=rna-XM_031925867.2
NW_022279624.1	Gnomon	exon	1640441	1642722	.	+	.	ID=exon-XM_031925867.2-7;Dbxref=GeneID:100678765%2CGenbank:XM_031925867.2;Parent=rna-XM_031925867.2
NW_022279624.1	Gnomon	exon	1635702	1636394	.	+	.	ID=exon-XM_031925867.2-5;Dbxref=GeneID:100678765%2CGenbank:XM_031925867.2;Parent=rna-XM_031925867.2
NW_022279624.1	Gnomon	exon	1636472	1640322	.	+	.	ID=exon-XM_031925867.2-6;Dbxref=GeneID:100678765%2CGenbank:XM_031925867.2;Parent=rna-XM_031925867.2
NW_022279624.1	Gnomon	CDS	1851407	1851575	.	+	0	Name=XP_016842753.2;ID=cds-XP_016842753.2;Dbxref=GeneID:100118574%2CGenbank:XP_016842753.2%2CNASONIABASE:NV18330;Parent=rna-XM_016987264.3
NW_022279624.1	Gnomon	CDS	1851646	1851849	.	+	0	Name=XP_016842753.2;ID=cds-XP_016842753.2;Dbxref=GeneID:100118574%2CGenbank:XP_016842753.2%2CNASONIABASE:NV18330;Parent=rna-XM_016987264.3
NW_022279624.1	Gnomon	CDS	1854102	1854280	.	+	0	Name=XP_016842753.2;ID=cds-XP_016842753.2;Dbxref=GeneID:100118574%2CGenbank:XP_016842753.2%2CNASONIABASE:NV18330;Parent=rna-XM_016987264.3
NW_022279624.1	Gnomon	CDS	1858120	1859419	.	+	0	Name=XP_016842753.2;ID=cds-XP_016842753.2;Dbxref=GeneID:100118574%2CGenbank:XP_016842753.2%2CNASONIABASE:NV18330;Parent=rna-XM_016987264.3
NW_022279624.1	Gnomon	CDS	1860704	1860831	.	+	0	Name=XP_016842753.2;ID=cds-XP_016842753.2;Dbxref=GeneID:100118574%2CGenbank:XP_016842753.2%2CNASONIABASE:NV18330;Parent=rna-XM_016987264.3
NW_022279624.1	Gnomon	CDS	1860926	1861207	.	+	0	Name=XP_016842753.2;ID=cds-XP_016842753.2;Dbxref=GeneID:100118574%2CGenbank:XP_016842753.2%2CNASONIABASE:NV18330;Parent=rna-XM_016987264.3
NW_022279624.1	Gnomon	CDS	1862644	1863181	.	+	0	Name=XP_016842753.2;ID=cds-XP_016842753.2;Dbxref=GeneID:100118574%2CGenbank:XP_016842753.2%2CNASONIABASE:NV18330;Parent=rna-XM_016987264.3
NW_022279624.1	Gnomon	CDS	1863287	1863540	.	+	0	Name=XP_016842753.2;ID=cds-XP_016842753.2;Dbxref=GeneID:100118574%2CGenbank:XP_016842753.2%2CNASONIABASE:NV18330;Parent=rna-XM_016987264.3
NW_022279624.1	Gnomon	CDS	1864149	1864288	.	+	0	Name=XP_016842753.2;ID=cds-XP_016842753.2;Dbxref=GeneID:100118574%2CGenbank:XP_016842753.2%2CNASONIABASE:NV18330;Parent=rna-XM_016987264.3
NW_022279624.1	Gnomon	CDS	1872053	1872140	.	+	0	Name=XP_016842753.2;ID=cds-XP_016842753.2;Dbxref=GeneID:100118574%2CGenbank:XP_016842753.2%2CNASONIABASE:NV18330;Parent=rna-XM_016987264.3
NW_022279624.1	Gnomon	transcript	951196	954783	.	+	.	Name=XR_004227022.1;ID=rna-XR_004227022.1;Dbxref=GeneID:116416683%2CGenbank:XR_004227022.1;Parent=gene-LOC116416683
NW_022279624.1	Gnomon	CDS	1666589	1666665	.	-	0	Name=XP_031781750.1;ID=cds-XP_031781750.1;Dbxref=GeneID:116416689%2CGenbank:XP_031781750.1;Parent=rna-XM_031925890.2
NW_022279624.1	Gnomon	CDS	1666298	1666504	.	-	0	Name=XP_031781750.1;ID=cds-XP_031781750.1;Dbxref=GeneID:116416689%2CGenbank:XP_031781750.1;Parent=rna-XM_031925890.2
NW_022279624.1	Gnomon	CDS	1666115	1666220	.	-	0	Name=XP_031781750.1;ID=cds-XP_031781750.1;Dbxref=GeneID:116416689%2CGenbank:XP_031781750.1;Parent=rna-XM_031925890.2
NW_022279624.1	Gnomon	CDS	424636	425173	.	-	0	Name=XP_032457669.1;ID=cds-XP_032457669.1;Dbxref=GeneID:100113848%2CGenbank:XP_032457669.1%2CNASONIABASE:NV18715;Parent=rna-XM_032601778.1
NW_022279624.1	Gnomon	CDS	263342	263553	.	-	0	Name=XP_032457669.1;ID=cds-XP_032457669.1;Dbxref=GeneID:100113848%2CGenbank:XP_032457669.1%2CNASONIABASE:NV18715;Parent=rna-XM_032601778.1
NW_022279624.1	Gnomon	transcript	951196	954783	.	+	.	Name=XR_004227023.1;ID=rna-XR_004227023.1;Dbxref=GeneID:116416683%2CGenbank:XR_004227023.1;Parent=gene-LOC116416683
NW_022279624.1	Gnomon	exon	2057965	2058234	.	+	.	ID=exon-XM_016988810.3-10;Dbxref=GeneID:100116152%2CGenbank:XM_016988810.3%2CNASONIABASE:NV18896;Parent=rna-XM_016988810.3
NW_022279624.1	Gnomon	exon	2058906	2059119	.	+	.	ID=exon-XM_016988810.3-11;Dbxref=GeneID:100116152%2CGenbank:XM_016988810.3%2CNASONIABASE:NV18896;Parent=rna-XM_016988810.3
NW_022279624.1	Gnomon	exon	2059311	2059486	.	+	.	ID=exon-XM_016988810.3-12;Dbxref=GeneID:100116152%2CGenbank:XM_016988810.3%2CNASONIABASE:NV18896;Parent=rna-XM_016988810.3
NW_022279624.1	Gnomon	exon	2059695	2059840	.	+	.	ID=exon-XM_016988810.3-13;Dbxref=GeneID:100116152%2CGenbank:XM_016988810.3%2CNASONIABASE:NV18896;Parent=rna-XM_016988810.3
NW_022279624.1	Gnomon	exon	2059926	2060027	.	+	.	ID=exon-XM_016988810.3-14;Dbxref=GeneID:100116152%2CGenbank:XM_016988810.3%2CNASONIABASE:NV18896;Parent=rna-XM_016988810.3
NW_022279624.1	Gnomon	exon	2061126	2061251	.	+	.	ID=exon-XM_016988810.3-15;Dbxref=GeneID:100116152%2CGenbank:XM_016988810.3%2CNASONIABASE:NV18896;Parent=rna-XM_016988810.3
NW_022279624.1	Gnomon	exon	2061320	2061901	.	+	.	ID=exon-XM_016988810.3-16;Dbxref=GeneID:100116152%2CGenbank:XM_016988810.3%2CNASONIABASE:NV18896;Parent=rna-XM_016988810.3
NW_022279624.1	Gnomon	exon	1666298	1666504	.	-	.	ID=exon-XM_031925890.2-3;Dbxref=GeneID:116416689%2CGenbank:XM_031925890.2;Parent=rna-XM_031925890.2
NW_022279624.1	Gnomon	exon	2956883	2957093	.	+	.	ID=exon-XM_031925936.2-17;Dbxref=GeneID:100117396%2CGenbank:XM_031925936.2%2CNASONIABASE:NV50744;Parent=rna-XM_031925936.2
NW_022279624.1	Gnomon	exon	1666078	1666220	.	-	.	ID=exon-XM_031925890.2-4;Dbxref=GeneID:116416689%2CGenbank:XM_031925890.2;Parent=rna-XM_031925890.2
NW_022279624.1	Gnomon	exon	2957168	2962650	.	+	.	ID=exon-XM_031925936.2-18;Dbxref=GeneID:100117396%2CGenbank:XM_031925936.2%2CNASONIABASE:NV50744;Parent=rna-XM_031925936.2
NW_022279624.1	Gnomon	exon	1667439	1667840	.	-	.	ID=exon-XM_031925890.2-1;Dbxref=GeneID:116416689%2CGenbank:XM_031925890.2;Parent=rna-XM_031925890.2
NW_022279624.1	Gnomon	exon	1666589	1667094	.	-	.	ID=exon-XM_031925890.2-2;Dbxref=GeneID:116416689%2CGenbank:XM_031925890.2;Parent=rna-XM_031925890.2
NW_022279624.1	Gnomon	exon	2953334	2953598	.	+	.	ID=exon-XM_031925936.2-11;Dbxref=GeneID:100117396%2CGenbank:XM_031925936.2%2CNASONIABASE:NV50744;Parent=rna-XM_031925936.2
NW_022279624.1	Gnomon	exon	2954231	2954338	.	+	.	ID=exon-XM_031925936.2-12;Dbxref=GeneID:100117396%2CGenbank:XM_031925936.2%2CNASONIABASE:NV50744;Parent=rna-XM_031925936.2
NW_022279624.1	Gnomon	exon	2953014	2953188	.	+	.	ID=exon-XM_031925936.2-10;Dbxref=GeneID:100117396%2CGenbank:XM_031925936.2%2CNASONIABASE:NV50744;Parent=rna-XM_031925936.2
NW_022279624.1	Gnomon	exon	2956223	2956535	.	+	.	ID=exon-XM_031925936.2-15;Dbxref=GeneID:100117396%2CGenbank:XM_031925936.2%2CNASONIABASE:NV50744;Parent=rna-XM_031925936.2
NW_022279624.1	Gnomon	exon	2956625	2956801	.	+	.	ID=exon-XM_031925936.2-16;Dbxref=GeneID:100117396%2CGenbank:XM_031925936.2%2CNASONIABASE:NV50744;Parent=rna-XM_031925936.2
NW_022279624.1	Gnomon	exon	2955486	2955768	.	+	.	ID=exon-XM_031925936.2-13;Dbxref=GeneID:100117396%2CGenbank:XM_031925936.2%2CNASONIABASE:NV50744;Parent=rna-XM_031925936.2
NW_022279624.1	Gnomon	exon	2955848	2956115	.	+	.	ID=exon-XM_031925936.2-14;Dbxref=GeneID:100117396%2CGenbank:XM_031925936.2%2CNASONIABASE:NV50744;Parent=rna-XM_031925936.2
NW_022279624.1	Gnomon	exon	2247402	2250817	.	+	.	ID=exon-XM_031925950.2-10;Dbxref=GeneID:100113834%2CGenbank:XM_031925950.2%2CNASONIABASE:NV18150;Parent=rna-XM_031925950.2
NW_022279624.1	Gnomon	CDS	1982380	1982569	.	-	0	Name=XP_031781751.1;ID=cds-XP_031781751.1;Dbxref=GeneID:116416690%2CGenbank:XP_031781751.1;Parent=rna-XM_031925891.2
NW_022279624.1	Gnomon	CDS	1971161	1971339	.	-	0	Name=XP_031781751.1;ID=cds-XP_031781751.1;Dbxref=GeneID:116416690%2CGenbank:XP_031781751.1;Parent=rna-XM_031925891.2
NW_022279624.1	Gnomon	transcript	951196	954784	.	+	.	Name=XR_004227024.1;ID=rna-XR_004227024.1;Dbxref=GeneID:116416683%2CGenbank:XR_004227024.1;Parent=gene-LOC116416683
NW_022279624.1	Gnomon	CDS	424636	425173	.	-	0	Name=XP_032457666.1;ID=cds-XP_032457666.1;Dbxref=GeneID:100113848%2CGenbank:XP_032457666.1%2CNASONIABASE:NV18715;Parent=rna-XM_032601775.1
NW_022279624.1	Gnomon	CDS	357444	357623	.	-	0	Name=XP_032457666.1;ID=cds-XP_032457666.1;Dbxref=GeneID:100113848%2CGenbank:XP_032457666.1%2CNASONIABASE:NV18715;Parent=rna-XM_032601775.1
NW_022279624.1	Gnomon	CDS	263342	263553	.	-	0	Name=XP_032457666.1;ID=cds-XP_032457666.1;Dbxref=GeneID:100113848%2CGenbank:XP_032457666.1%2CNASONIABASE:NV18715;Parent=rna-XM_032601775.1
NW_022279624.1	Gnomon	exon	1447148	1447707	.	+	.	ID=exon-XM_032601781.1-5;Dbxref=GeneID:103317583%2CGenbank:XM_032601781.1;Parent=rna-XM_032601781.1
NW_022279624.1	Gnomon	exon	1447786	1447988	.	+	.	ID=exon-XM_032601781.1-6;Dbxref=GeneID:103317583%2CGenbank:XM_032601781.1;Parent=rna-XM_032601781.1
NW_022279624.1	Gnomon	exon	1448074	1448233	.	+	.	ID=exon-XM_032601781.1-7;Dbxref=GeneID:103317583%2CGenbank:XM_032601781.1;Parent=rna-XM_032601781.1
NW_022279624.1	Gnomon	exon	1448308	1448929	.	+	.	ID=exon-XM_032601781.1-8;Dbxref=GeneID:103317583%2CGenbank:XM_032601781.1;Parent=rna-XM_032601781.1
NW_022279624.1	Gnomon	exon	1446039	1446281	.	+	.	ID=exon-XM_032601781.1-1;Dbxref=GeneID:103317583%2CGenbank:XM_032601781.1;Parent=rna-XM_032601781.1
NW_022279624.1	Gnomon	exon	1446410	1446547	.	+	.	ID=exon-XM_032601781.1-2;Dbxref=GeneID:103317583%2CGenbank:XM_032601781.1;Parent=rna-XM_032601781.1
NW_022279624.1	Gnomon	exon	1446724	1446837	.	+	.	ID=exon-XM_032601781.1-3;Dbxref=GeneID:103317583%2CGenbank:XM_032601781.1;Parent=rna-XM_032601781.1
NW_022279624.1	Gnomon	exon	1446912	1447073	.	+	.	ID=exon-XM_032601781.1-4;Dbxref=GeneID:103317583%2CGenbank:XM_032601781.1;Parent=rna-XM_032601781.1
NW_022279624.1	Gnomon	exon	2055190	2055354	.	+	.	ID=exon-XM_016988810.3-2;Dbxref=GeneID:100116152%2CGenbank:XM_016988810.3%2CNASONIABASE:NV18896;Parent=rna-XM_016988810.3
NW_022279624.1	Gnomon	exon	2055700	2055842	.	+	.	ID=exon-XM_016988810.3-3;Dbxref=GeneID:100116152%2CGenbank:XM_016988810.3%2CNASONIABASE:NV18896;Parent=rna-XM_016988810.3
NW_022279624.1	Gnomon	exon	2054834	2055116	.	+	.	ID=exon-XM_016988810.3-1;Dbxref=GeneID:100116152%2CGenbank:XM_016988810.3%2CNASONIABASE:NV18896;Parent=rna-XM_016988810.3
NW_022279624.1	Gnomon	exon	2056548	2056755	.	+	.	ID=exon-XM_016988810.3-6;Dbxref=GeneID:100116152%2CGenbank:XM_016988810.3%2CNASONIABASE:NV18896;Parent=rna-XM_016988810.3
NW_022279624.1	Gnomon	exon	2056933	2057077	.	+	.	ID=exon-XM_016988810.3-7;Dbxref=GeneID:100116152%2CGenbank:XM_016988810.3%2CNASONIABASE:NV18896;Parent=rna-XM_016988810.3
NW_022279624.1	Gnomon	exon	2055957	2056143	.	+	.	ID=exon-XM_016988810.3-4;Dbxref=GeneID:100116152%2CGenbank:XM_016988810.3%2CNASONIABASE:NV18896;Parent=rna-XM_016988810.3
NW_022279624.1	Gnomon	exon	2056238	2056449	.	+	.	ID=exon-XM_016988810.3-5;Dbxref=GeneID:100116152%2CGenbank:XM_016988810.3%2CNASONIABASE:NV18896;Parent=rna-XM_016988810.3
NW_022279624.1	Gnomon	exon	2057216	2057342	.	+	.	ID=exon-XM_016988810.3-8;Dbxref=GeneID:100116152%2CGenbank:XM_016988810.3%2CNASONIABASE:NV18896;Parent=rna-XM_016988810.3
NW_022279624.1	Gnomon	exon	2057426	2057652	.	+	.	ID=exon-XM_016988810.3-9;Dbxref=GeneID:100116152%2CGenbank:XM_016988810.3%2CNASONIABASE:NV18896;Parent=rna-XM_016988810.3
NW_022279624.1	Gnomon	exon	1453815	1454594	.	-	.	ID=exon-XR_004227034.2-3;Dbxref=GeneID:103317581%2CGenbank:XR_004227034.2;Parent=rna-XR_004227034.2
NW_022279624.1	Gnomon	exon	1455762	1455884	.	-	.	ID=exon-XR_004227034.2-1;Dbxref=GeneID:103317581%2CGenbank:XR_004227034.2;Parent=rna-XR_004227034.2
NW_022279624.1	Gnomon	exon	1454691	1454863	.	-	.	ID=exon-XR_004227034.2-2;Dbxref=GeneID:103317581%2CGenbank:XR_004227034.2;Parent=rna-XR_004227034.2
NW_022279624.1	Gnomon	gene	1457868	1461956	.	-	.	Name=LOC100118009;ID=gene-LOC100118009;Dbxref=GeneID:100118009%2CNASONIABASE:NV18993
NW_022279624.1	Gnomon	CDS	2000115	2000217	.	-	0	Name=XP_031781752.1;ID=cds-XP_031781752.1;Dbxref=GeneID:100118464%2CGenbank:XP_031781752.1%2CNASONIABASE:NV18329;Parent=rna-XM_031925892.2
NW_022279624.1	Gnomon	CDS	1959177	1959238	.	-	0	Name=XP_031781752.1;ID=cds-XP_031781752.1;Dbxref=GeneID:100118464%2CGenbank:XP_031781752.1%2CNASONIABASE:NV18329;Parent=rna-XM_031925892.2
NW_022279624.1	Gnomon	CDS	1944578	1944667	.	-	0	Name=XP_031781752.1;ID=cds-XP_031781752.1;Dbxref=GeneID:100118464%2CGenbank:XP_031781752.1%2CNASONIABASE:NV18329;Parent=rna-XM_031925892.2
NW_022279624.1	Gnomon	CDS	1943444	1943617	.	-	0	Name=XP_031781752.1;ID=cds-XP_031781752.1;Dbxref=GeneID:100118464%2CGenbank:XP_031781752.1%2CNASONIABASE:NV18329;Parent=rna-XM_031925892.2
NW_022279624.1	Gnomon	CDS	1927713	1927992	.	-	0	Name=XP_031781752.1;ID=cds-XP_031781752.1;Dbxref=GeneID:100118464%2CGenbank:XP_031781752.1%2CNASONIABASE:NV18329;Parent=rna-XM_031925892.2
NW_022279624.1	Gnomon	CDS	1927172	1927622	.	-	0	Name=XP_031781752.1;ID=cds-XP_031781752.1;Dbxref=GeneID:100118464%2CGenbank:XP_031781752.1%2CNASONIABASE:NV18329;Parent=rna-XM_031925892.2
NW_022279624.1	Gnomon	CDS	1926243	1927074	.	-	0	Name=XP_031781752.1;ID=cds-XP_031781752.1;Dbxref=GeneID:100118464%2CGenbank:XP_031781752.1%2CNASONIABASE:NV18329;Parent=rna-XM_031925892.2
NW_022279624.1	Gnomon	CDS	1925453	1925923	.	-	0	Name=XP_031781752.1;ID=cds-XP_031781752.1;Dbxref=GeneID:100118464%2CGenbank:XP_031781752.1%2CNASONIABASE:NV18329;Parent=rna-XM_031925892.2
NW_022279624.1	Gnomon	CDS	1925127	1925369	.	-	0	Name=XP_031781752.1;ID=cds-XP_031781752.1;Dbxref=GeneID:100118464%2CGenbank:XP_031781752.1%2CNASONIABASE:NV18329;Parent=rna-XM_031925892.2
NW_022279624.1	Gnomon	CDS	1924054	1925049	.	-	0	Name=XP_031781752.1;ID=cds-XP_031781752.1;Dbxref=GeneID:100118464%2CGenbank:XP_031781752.1%2CNASONIABASE:NV18329;Parent=rna-XM_031925892.2
NW_022279624.1	Gnomon	CDS	1923894	1923977	.	-	0	Name=XP_031781752.1;ID=cds-XP_031781752.1;Dbxref=GeneID:100118464%2CGenbank:XP_031781752.1%2CNASONIABASE:NV18329;Parent=rna-XM_031925892.2
NW_022279624.1	Gnomon	CDS	1922728	1922949	.	-	0	Name=XP_031781752.1;ID=cds-XP_031781752.1;Dbxref=GeneID:100118464%2CGenbank:XP_031781752.1%2CNASONIABASE:NV18329;Parent=rna-XM_031925892.2
NW_022279624.1	Gnomon	CDS	1919124	1919239	.	-	0	Name=XP_031781752.1;ID=cds-XP_031781752.1;Dbxref=GeneID:100118464%2CGenbank:XP_031781752.1%2CNASONIABASE:NV18329;Parent=rna-XM_031925892.2
NW_022279624.1	Gnomon	CDS	1908573	1917312	.	-	0	Name=XP_031781752.1;ID=cds-XP_031781752.1;Dbxref=GeneID:100118464%2CGenbank:XP_031781752.1%2CNASONIABASE:NV18329;Parent=rna-XM_031925892.2
NW_022279624.1	Gnomon	CDS	1906403	1906549	.	-	0	Name=XP_031781752.1;ID=cds-XP_031781752.1;Dbxref=GeneID:100118464%2CGenbank:XP_031781752.1%2CNASONIABASE:NV18329;Parent=rna-XM_031925892.2
NW_022279624.1	Gnomon	CDS	1905843	1906066	.	-	0	Name=XP_031781752.1;ID=cds-XP_031781752.1;Dbxref=GeneID:100118464%2CGenbank:XP_031781752.1%2CNASONIABASE:NV18329;Parent=rna-XM_031925892.2
NW_022279624.1	Gnomon	CDS	1904978	1905772	.	-	0	Name=XP_031781752.1;ID=cds-XP_031781752.1;Dbxref=GeneID:100118464%2CGenbank:XP_031781752.1%2CNASONIABASE:NV18329;Parent=rna-XM_031925892.2
NW_022279624.1	Gnomon	CDS	1904042	1904895	.	-	0	Name=XP_031781752.1;ID=cds-XP_031781752.1;Dbxref=GeneID:100118464%2CGenbank:XP_031781752.1%2CNASONIABASE:NV18329;Parent=rna-XM_031925892.2
NW_022279624.1	Gnomon	CDS	1903564	1903853	.	-	0	Name=XP_031781752.1;ID=cds-XP_031781752.1;Dbxref=GeneID:100118464%2CGenbank:XP_031781752.1%2CNASONIABASE:NV18329;Parent=rna-XM_031925892.2
NW_022279624.1	Gnomon	CDS	1902442	1903485	.	-	0	Name=XP_031781752.1;ID=cds-XP_031781752.1;Dbxref=GeneID:100118464%2CGenbank:XP_031781752.1%2CNASONIABASE:NV18329;Parent=rna-XM_031925892.2
NW_022279624.1	Gnomon	CDS	1901899	1902376	.	-	0	Name=XP_031781752.1;ID=cds-XP_031781752.1;Dbxref=GeneID:100118464%2CGenbank:XP_031781752.1%2CNASONIABASE:NV18329;Parent=rna-XM_031925892.2
NW_022279624.1	Gnomon	CDS	1901623	1901792	.	-	0	Name=XP_031781752.1;ID=cds-XP_031781752.1;Dbxref=GeneID:100118464%2CGenbank:XP_031781752.1%2CNASONIABASE:NV18329;Parent=rna-XM_031925892.2
NW_022279624.1	Gnomon	CDS	1900725	1901546	.	-	0	Name=XP_031781752.1;ID=cds-XP_031781752.1;Dbxref=GeneID:100118464%2CGenbank:XP_031781752.1%2CNASONIABASE:NV18329;Parent=rna-XM_031925892.2
NW_022279624.1	Gnomon	CDS	1897831	1900658	.	-	0	Name=XP_031781752.1;ID=cds-XP_031781752.1;Dbxref=GeneID:100118464%2CGenbank:XP_031781752.1%2CNASONIABASE:NV18329;Parent=rna-XM_031925892.2
NW_022279624.1	Gnomon	CDS	1896421	1897485	.	-	0	Name=XP_031781752.1;ID=cds-XP_031781752.1;Dbxref=GeneID:100118464%2CGenbank:XP_031781752.1%2CNASONIABASE:NV18329;Parent=rna-XM_031925892.2
NW_022279624.1	Gnomon	CDS	1895277	1896336	.	-	0	Name=XP_031781752.1;ID=cds-XP_031781752.1;Dbxref=GeneID:100118464%2CGenbank:XP_031781752.1%2CNASONIABASE:NV18329;Parent=rna-XM_031925892.2
NW_022279624.1	Gnomon	CDS	1894947	1895194	.	-	0	Name=XP_031781752.1;ID=cds-XP_031781752.1;Dbxref=GeneID:100118464%2CGenbank:XP_031781752.1%2CNASONIABASE:NV18329;Parent=rna-XM_031925892.2
NW_022279624.1	Gnomon	CDS	1894685	1894738	.	-	0	Name=XP_031781752.1;ID=cds-XP_031781752.1;Dbxref=GeneID:100118464%2CGenbank:XP_031781752.1%2CNASONIABASE:NV18329;Parent=rna-XM_031925892.2
NW_022279624.1	Gnomon	CDS	1894385	1894429	.	-	0	Name=XP_031781752.1;ID=cds-XP_031781752.1;Dbxref=GeneID:100118464%2CGenbank:XP_031781752.1%2CNASONIABASE:NV18329;Parent=rna-XM_031925892.2
NW_022279624.1	Gnomon	CDS	1893906	1893983	.	-	0	Name=XP_031781752.1;ID=cds-XP_031781752.1;Dbxref=GeneID:100118464%2CGenbank:XP_031781752.1%2CNASONIABASE:NV18329;Parent=rna-XM_031925892.2
NW_022279624.1	Gnomon	CDS	1893284	1893458	.	-	0	Name=XP_031781752.1;ID=cds-XP_031781752.1;Dbxref=GeneID:100118464%2CGenbank:XP_031781752.1%2CNASONIABASE:NV18329;Parent=rna-XM_031925892.2
NW_022279624.1	Gnomon	CDS	1893093	1893210	.	-	0	Name=XP_031781752.1;ID=cds-XP_031781752.1;Dbxref=GeneID:100118464%2CGenbank:XP_031781752.1%2CNASONIABASE:NV18329;Parent=rna-XM_031925892.2
NW_022279624.1	Gnomon	CDS	1892715	1892944	.	-	0	Name=XP_031781752.1;ID=cds-XP_031781752.1;Dbxref=GeneID:100118464%2CGenbank:XP_031781752.1%2CNASONIABASE:NV18329;Parent=rna-XM_031925892.2
NW_022279624.1	Gnomon	CDS	1892518	1892635	.	-	0	Name=XP_031781752.1;ID=cds-XP_031781752.1;Dbxref=GeneID:100118464%2CGenbank:XP_031781752.1%2CNASONIABASE:NV18329;Parent=rna-XM_031925892.2
NW_022279624.1	Gnomon	CDS	1887729	1887874	.	-	0	Name=XP_031781752.1;ID=cds-XP_031781752.1;Dbxref=GeneID:100118464%2CGenbank:XP_031781752.1%2CNASONIABASE:NV18329;Parent=rna-XM_031925892.2
NW_022279624.1	Gnomon	CDS	1878068	1878227	.	-	0	Name=XP_031781752.1;ID=cds-XP_031781752.1;Dbxref=GeneID:100118464%2CGenbank:XP_031781752.1%2CNASONIABASE:NV18329;Parent=rna-XM_031925892.2
NW_022279624.1	Gnomon	CDS	1877839	1877964	.	-	0	Name=XP_031781752.1;ID=cds-XP_031781752.1;Dbxref=GeneID:100118464%2CGenbank:XP_031781752.1%2CNASONIABASE:NV18329;Parent=rna-XM_031925892.2
NW_022279624.1	Gnomon	CDS	1877575	1877758	.	-	0	Name=XP_031781752.1;ID=cds-XP_031781752.1;Dbxref=GeneID:100118464%2CGenbank:XP_031781752.1%2CNASONIABASE:NV18329;Parent=rna-XM_031925892.2
NW_022279624.1	Gnomon	CDS	1875076	1875138	.	-	0	Name=XP_031781752.1;ID=cds-XP_031781752.1;Dbxref=GeneID:100118464%2CGenbank:XP_031781752.1%2CNASONIABASE:NV18329;Parent=rna-XM_031925892.2
NW_022279624.1	Gnomon	CDS	1874655	1874774	.	-	0	Name=XP_031781752.1;ID=cds-XP_031781752.1;Dbxref=GeneID:100118464%2CGenbank:XP_031781752.1%2CNASONIABASE:NV18329;Parent=rna-XM_031925892.2
NW_022279624.1	Gnomon	CDS	1874327	1874386	.	-	0	Name=XP_031781752.1;ID=cds-XP_031781752.1;Dbxref=GeneID:100118464%2CGenbank:XP_031781752.1%2CNASONIABASE:NV18329;Parent=rna-XM_031925892.2
NW_022279624.1	Gnomon	CDS	1873837	1873993	.	-	0	Name=XP_031781752.1;ID=cds-XP_031781752.1;Dbxref=GeneID:100118464%2CGenbank:XP_031781752.1%2CNASONIABASE:NV18329;Parent=rna-XM_031925892.2
NW_022279624.1	Gnomon	mRNA	2063238	2077158	.	-	.	Name=XM_031925949.2;ID=rna-XM_031925949.2;Dbxref=GeneID:100116182%2CGenbank:XM_031925949.2%2CNASONIABASE:NV18897;Parent=gene-LOC100116182
NW_022279624.1	Gnomon	transcript	951196	954784	.	+	.	Name=XR_004227025.1;ID=rna-XR_004227025.1;Dbxref=GeneID:116416683%2CGenbank:XR_004227025.1;Parent=gene-LOC116416683
NW_022279624.1	Gnomon	CDS	424636	425173	.	-	0	Name=XP_032457667.1;ID=cds-XP_032457667.1;Dbxref=GeneID:100113848%2CGenbank:XP_032457667.1%2CNASONIABASE:NV18715;Parent=rna-XM_032601776.1
NW_022279624.1	Gnomon	CDS	357444	357623	.	-	0	Name=XP_032457667.1;ID=cds-XP_032457667.1;Dbxref=GeneID:100113848%2CGenbank:XP_032457667.1%2CNASONIABASE:NV18715;Parent=rna-XM_032601776.1
NW_022279624.1	Gnomon	CDS	263342	263553	.	-	0	Name=XP_032457667.1;ID=cds-XP_032457667.1;Dbxref=GeneID:100113848%2CGenbank:XP_032457667.1%2CNASONIABASE:NV18715;Parent=rna-XM_032601776.1
NW_022279624.1	Gnomon	CDS	3161382	3161584	.	-	0	Name=XP_016842997.1;ID=cds-XP_016842997.1;Dbxref=GeneID:103315822%2CGenbank:XP_016842997.1;Parent=rna-XM_016987508.2
NW_022279624.1	Gnomon	CDS	3161168	3161305	.	-	0	Name=XP_016842997.1;ID=cds-XP_016842997.1;Dbxref=GeneID:103315822%2CGenbank:XP_016842997.1;Parent=rna-XM_016987508.2
NW_022279624.1	Gnomon	CDS	3160997	3161093	.	-	0	Name=XP_016842997.1;ID=cds-XP_016842997.1;Dbxref=GeneID:103315822%2CGenbank:XP_016842997.1;Parent=rna-XM_016987508.2
NW_022279624.1	Gnomon	mRNA	2063243	2107891	.	-	.	Name=XM_031925948.2;ID=rna-XM_031925948.2;Dbxref=GeneID:100116182%2CGenbank:XM_031925948.2%2CNASONIABASE:NV18897;Parent=gene-LOC100116182
NW_022279624.1	Gnomon	exon	2513875	2514933	.	-	.	ID=exon-XM_032601808.1-9;Dbxref=GeneID:100114269%2CGenbank:XM_032601808.1%2CNASONIABASE:NV18151;Parent=rna-XM_032601808.1
NW_022279624.1	Gnomon	exon	2515429	2515646	.	-	.	ID=exon-XM_032601808.1-7;Dbxref=GeneID:100114269%2CGenbank:XM_032601808.1%2CNASONIABASE:NV18151;Parent=rna-XM_032601808.1
NW_022279624.1	Gnomon	exon	2515026	2515340	.	-	.	ID=exon-XM_032601808.1-8;Dbxref=GeneID:100114269%2CGenbank:XM_032601808.1%2CNASONIABASE:NV18151;Parent=rna-XM_032601808.1
NW_022279624.1	Gnomon	exon	2515995	2516089	.	-	.	ID=exon-XM_032601808.1-5;Dbxref=GeneID:100114269%2CGenbank:XM_032601808.1%2CNASONIABASE:NV18151;Parent=rna-XM_032601808.1
NW_022279624.1	Gnomon	exon	2515717	2515915	.	-	.	ID=exon-XM_032601808.1-6;Dbxref=GeneID:100114269%2CGenbank:XM_032601808.1%2CNASONIABASE:NV18151;Parent=rna-XM_032601808.1
NW_022279624.1	Gnomon	exon	2516435	2516933	.	-	.	ID=exon-XM_032601808.1-3;Dbxref=GeneID:100114269%2CGenbank:XM_032601808.1%2CNASONIABASE:NV18151;Parent=rna-XM_032601808.1
NW_022279624.1	Gnomon	exon	2516175	2516351	.	-	.	ID=exon-XM_032601808.1-4;Dbxref=GeneID:100114269%2CGenbank:XM_032601808.1%2CNASONIABASE:NV18151;Parent=rna-XM_032601808.1
NW_022279624.1	Gnomon	exon	2517761	2518081	.	-	.	ID=exon-XM_032601808.1-1;Dbxref=GeneID:100114269%2CGenbank:XM_032601808.1%2CNASONIABASE:NV18151;Parent=rna-XM_032601808.1
NW_022279624.1	Gnomon	exon	2517021	2517113	.	-	.	ID=exon-XM_032601808.1-2;Dbxref=GeneID:100114269%2CGenbank:XM_032601808.1%2CNASONIABASE:NV18151;Parent=rna-XM_032601808.1
NW_022279624.1	Gnomon	CDS	3106719	3106800	.	+	0	Name=XP_031781695.1;ID=cds-XP_031781695.1;Dbxref=GeneID:107981500%2CGenbank:XP_031781695.1;Parent=rna-XM_031925835.1
NW_022279624.1	Gnomon	CDS	3127108	3127358	.	+	0	Name=XP_031781695.1;ID=cds-XP_031781695.1;Dbxref=GeneID:107981500%2CGenbank:XP_031781695.1;Parent=rna-XM_031925835.1
NW_022279624.1	Gnomon	CDS	3127796	3127846	.	+	0	Name=XP_031781695.1;ID=cds-XP_031781695.1;Dbxref=GeneID:107981500%2CGenbank:XP_031781695.1;Parent=rna-XM_031925835.1
NW_022279624.1	Gnomon	CDS	1142426	1143628	.	-	0	Name=XP_031781705.1;ID=cds-XP_031781705.1;Dbxref=GeneID:107981434%2CGenbank:XP_031781705.1;Parent=rna-XM_031925845.1
NW_022279624.1	Gnomon	CDS	1142280	1142315	.	-	0	Name=XP_031781705.1;ID=cds-XP_031781705.1;Dbxref=GeneID:107981434%2CGenbank:XP_031781705.1;Parent=rna-XM_031925845.1
NW_022279624.1	Gnomon	mRNA	2127994	2152207	.	-	.	Name=XM_031925946.2;ID=rna-XM_031925946.2;Dbxref=GeneID:100678354%2CGenbank:XM_031925946.2;Parent=gene-LOC100678354
NW_022279624.1	Gnomon	exon	1959177	1959238	.	-	.	ID=exon-XM_031925892.2-3;Dbxref=GeneID:100118464%2CGenbank:XM_031925892.2%2CNASONIABASE:NV18329;Parent=rna-XM_031925892.2
NW_022279624.1	Gnomon	exon	1944578	1944667	.	-	.	ID=exon-XM_031925892.2-4;Dbxref=GeneID:100118464%2CGenbank:XM_031925892.2%2CNASONIABASE:NV18329;Parent=rna-XM_031925892.2
NW_022279624.1	Gnomon	exon	2005344	2005609	.	-	.	ID=exon-XM_031925892.2-1;Dbxref=GeneID:100118464%2CGenbank:XM_031925892.2%2CNASONIABASE:NV18329;Parent=rna-XM_031925892.2
NW_022279624.1	Gnomon	exon	2000115	2000912	.	-	.	ID=exon-XM_031925892.2-2;Dbxref=GeneID:100118464%2CGenbank:XM_031925892.2%2CNASONIABASE:NV18329;Parent=rna-XM_031925892.2
NW_022279624.1	Gnomon	exon	1927172	1927622	.	-	.	ID=exon-XM_031925892.2-7;Dbxref=GeneID:100118464%2CGenbank:XM_031925892.2%2CNASONIABASE:NV18329;Parent=rna-XM_031925892.2
NW_022279624.1	Gnomon	exon	1926243	1927074	.	-	.	ID=exon-XM_031925892.2-8;Dbxref=GeneID:100118464%2CGenbank:XM_031925892.2%2CNASONIABASE:NV18329;Parent=rna-XM_031925892.2
NW_022279624.1	Gnomon	exon	1943444	1943617	.	-	.	ID=exon-XM_031925892.2-5;Dbxref=GeneID:100118464%2CGenbank:XM_031925892.2%2CNASONIABASE:NV18329;Parent=rna-XM_031925892.2
NW_022279624.1	Gnomon	exon	1927713	1927992	.	-	.	ID=exon-XM_031925892.2-6;Dbxref=GeneID:100118464%2CGenbank:XM_031925892.2%2CNASONIABASE:NV18329;Parent=rna-XM_031925892.2
NW_022279624.1	Gnomon	exon	1925453	1925923	.	-	.	ID=exon-XM_031925892.2-9;Dbxref=GeneID:100118464%2CGenbank:XM_031925892.2%2CNASONIABASE:NV18329;Parent=rna-XM_031925892.2
NW_022279624.1	Gnomon	exon	1205510	1205736	.	-	.	ID=exon-XM_032601782.1-2;Dbxref=GeneID:107981434%2CGenbank:XM_032601782.1;Parent=rna-XM_032601782.1
NW_022279624.1	Gnomon	exon	1142426	1143686	.	-	.	ID=exon-XM_032601782.1-3;Dbxref=GeneID:107981434%2CGenbank:XM_032601782.1;Parent=rna-XM_032601782.1
NW_022279624.1	Gnomon	exon	1403735	1404195	.	-	.	ID=exon-XM_032601782.1-1;Dbxref=GeneID:107981434%2CGenbank:XM_032601782.1;Parent=rna-XM_032601782.1
NW_022279624.1	Gnomon	exon	1141958	1142315	.	-	.	ID=exon-XM_032601782.1-4;Dbxref=GeneID:107981434%2CGenbank:XM_032601782.1;Parent=rna-XM_032601782.1
NW_022279624.1	Gnomon	exon	2108737	2108810	.	+	.	ID=exon-XM_031925941.2-2;Dbxref=GeneID:100679742%2CGenbank:XM_031925941.2;Parent=rna-XM_031925941.2
NW_022279624.1	Gnomon	exon	2108906	2109004	.	+	.	ID=exon-XM_031925941.2-3;Dbxref=GeneID:100679742%2CGenbank:XM_031925941.2;Parent=rna-XM_031925941.2
NW_022279624.1	Gnomon	exon	2108036	2108315	.	+	.	ID=exon-XM_031925941.2-1;Dbxref=GeneID:100679742%2CGenbank:XM_031925941.2;Parent=rna-XM_031925941.2
NW_022279624.1	Gnomon	exon	2120928	2120993	.	+	.	ID=exon-XM_031925941.2-6;Dbxref=GeneID:100679742%2CGenbank:XM_031925941.2;Parent=rna-XM_031925941.2
NW_022279624.1	Gnomon	exon	2121302	2122982	.	+	.	ID=exon-XM_031925941.2-7;Dbxref=GeneID:100679742%2CGenbank:XM_031925941.2;Parent=rna-XM_031925941.2
NW_022279624.1	Gnomon	exon	2111025	2111314	.	+	.	ID=exon-XM_031925941.2-4;Dbxref=GeneID:100679742%2CGenbank:XM_031925941.2;Parent=rna-XM_031925941.2
NW_022279624.1	Gnomon	exon	2111774	2120840	.	+	.	ID=exon-XM_031925941.2-5;Dbxref=GeneID:100679742%2CGenbank:XM_031925941.2;Parent=rna-XM_031925941.2
NW_022279624.1	Gnomon	mRNA	2063219	2108284	.	-	.	Name=XM_031925947.2;ID=rna-XM_031925947.2;Dbxref=GeneID:100116182%2CGenbank:XM_031925947.2%2CNASONIABASE:NV18897;Parent=gene-LOC100116182
NW_022279624.1	Gnomon	mRNA	1566908	1569149	.	+	.	Name=XM_008210975.4;ID=rna-XM_008210975.4;Dbxref=GeneID:100680507%2CGenbank:XM_008210975.4;Parent=gene-LOC100680507
NW_022279624.1	Gnomon	CDS	1444196	1445794	.	+	0	Name=XP_031781696.1;ID=cds-XP_031781696.1;Dbxref=GeneID:103317583%2CGenbank:XP_031781696.1;Parent=rna-XM_031925836.1
NW_022279624.1	Gnomon	CDS	1142426	1143628	.	-	0	Name=XP_031781706.1;ID=cds-XP_031781706.1;Dbxref=GeneID:107981434%2CGenbank:XP_031781706.1;Parent=rna-XM_031925846.2
NW_022279624.1	Gnomon	CDS	1142280	1142315	.	-	0	Name=XP_031781706.1;ID=cds-XP_031781706.1;Dbxref=GeneID:107981434%2CGenbank:XP_031781706.1;Parent=rna-XM_031925846.2
NW_022279624.1	Gnomon	mRNA	2127994	2152161	.	-	.	Name=XM_031925945.1;ID=rna-XM_031925945.1;Dbxref=GeneID:100678354%2CGenbank:XM_031925945.1;Parent=gene-LOC100678354
NW_022279624.1	Gnomon	exon	433271	433620	.	-	.	ID=exon-XM_031925917.2-1;Dbxref=GeneID:100113848%2CGenbank:XM_031925917.2%2CNASONIABASE:NV18715;Parent=rna-XM_031925917.2
NW_022279624.1	Gnomon	exon	426688	426905	.	-	.	ID=exon-XM_031925917.2-2;Dbxref=GeneID:100113848%2CGenbank:XM_031925917.2%2CNASONIABASE:NV18715;Parent=rna-XM_031925917.2
NW_022279624.1	Gnomon	exon	425769	425930	.	-	.	ID=exon-XM_031925917.2-3;Dbxref=GeneID:100113848%2CGenbank:XM_031925917.2%2CNASONIABASE:NV18715;Parent=rna-XM_031925917.2
NW_022279624.1	Gnomon	exon	424636	425573	.	-	.	ID=exon-XM_031925917.2-4;Dbxref=GeneID:100113848%2CGenbank:XM_031925917.2%2CNASONIABASE:NV18715;Parent=rna-XM_031925917.2
NW_022279624.1	Gnomon	exon	357444	357623	.	-	.	ID=exon-XM_031925917.2-5;Dbxref=GeneID:100113848%2CGenbank:XM_031925917.2%2CNASONIABASE:NV18715;Parent=rna-XM_031925917.2
NW_022279624.1	Gnomon	exon	263044	263553	.	-	.	ID=exon-XM_031925917.2-6;Dbxref=GeneID:100113848%2CGenbank:XM_031925917.2%2CNASONIABASE:NV18715;Parent=rna-XM_031925917.2
NW_022279624.1	Gnomon	CDS	1743520	1743744	.	-	0	Name=XP_031781790.1;ID=cds-XP_031781790.1;Dbxref=GeneID:116416714%2CGenbank:XP_031781790.1;Parent=rna-XM_031925930.1
NW_022279624.1	Gnomon	CDS	1742402	1743421	.	-	0	Name=XP_031781790.1;ID=cds-XP_031781790.1;Dbxref=GeneID:116416714%2CGenbank:XP_031781790.1;Parent=rna-XM_031925930.1
NW_022279624.1	Gnomon	CDS	2109002	2109004	.	+	0	Name=XP_031781800.1;ID=cds-XP_031781800.1;Dbxref=GeneID:100679742%2CGenbank:XP_031781800.1;Parent=rna-XM_031925940.2
NW_022279624.1	Gnomon	CDS	2111025	2111314	.	+	0	Name=XP_031781800.1;ID=cds-XP_031781800.1;Dbxref=GeneID:100679742%2CGenbank:XP_031781800.1;Parent=rna-XM_031925940.2
NW_022279624.1	Gnomon	CDS	2111774	2120840	.	+	0	Name=XP_031781800.1;ID=cds-XP_031781800.1;Dbxref=GeneID:100679742%2CGenbank:XP_031781800.1;Parent=rna-XM_031925940.2
NW_022279624.1	Gnomon	CDS	2120928	2120942	.	+	0	Name=XP_031781800.1;ID=cds-XP_031781800.1;Dbxref=GeneID:100679742%2CGenbank:XP_031781800.1;Parent=rna-XM_031925940.2
NW_022279624.1	Gnomon	CDS	3143775	3145343	.	+	0	Name=XP_016843004.1;ID=cds-XP_016843004.1;Dbxref=GeneID:103315819%2CGenbank:XP_016843004.1;Parent=rna-XM_016987515.2
NW_022279624.1	Gnomon	exon	566132	566225	.	+	.	ID=exon-XM_032601807.1-1;Dbxref=GeneID:116416708%2CGenbank:XM_032601807.1;Parent=rna-XM_032601807.1
NW_022279624.1	Gnomon	exon	572724	572981	.	+	.	ID=exon-XM_032601807.1-2;Dbxref=GeneID:116416708%2CGenbank:XM_032601807.1;Parent=rna-XM_032601807.1
NW_022279624.1	Gnomon	exon	579096	579685	.	+	.	ID=exon-XM_032601807.1-3;Dbxref=GeneID:116416708%2CGenbank:XM_032601807.1;Parent=rna-XM_032601807.1
NW_022279624.1	Gnomon	CDS	1447215	1447443	.	+	0	Name=XP_031781697.1;ID=cds-XP_031781697.1;Dbxref=GeneID:103317583%2CGenbank:XP_031781697.1;Parent=rna-XM_031925837.1
NW_022279624.1	Gnomon	CDS	1447522	1447707	.	+	0	Name=XP_031781697.1;ID=cds-XP_031781697.1;Dbxref=GeneID:103317583%2CGenbank:XP_031781697.1;Parent=rna-XM_031925837.1
NW_022279624.1	Gnomon	CDS	1447786	1447988	.	+	0	Name=XP_031781697.1;ID=cds-XP_031781697.1;Dbxref=GeneID:103317583%2CGenbank:XP_031781697.1;Parent=rna-XM_031925837.1
NW_022279624.1	Gnomon	CDS	1448074	1448233	.	+	0	Name=XP_031781697.1;ID=cds-XP_031781697.1;Dbxref=GeneID:103317583%2CGenbank:XP_031781697.1;Parent=rna-XM_031925837.1
NW_022279624.1	Gnomon	CDS	1448308	1448480	.	+	0	Name=XP_031781697.1;ID=cds-XP_031781697.1;Dbxref=GeneID:103317583%2CGenbank:XP_031781697.1;Parent=rna-XM_031925837.1
NW_022279624.1	Gnomon	CDS	1142426	1143628	.	-	0	Name=XP_031781707.1;ID=cds-XP_031781707.1;Dbxref=GeneID:107981434%2CGenbank:XP_031781707.1;Parent=rna-XM_031925847.2
NW_022279624.1	Gnomon	CDS	1142280	1142315	.	-	0	Name=XP_031781707.1;ID=cds-XP_031781707.1;Dbxref=GeneID:107981434%2CGenbank:XP_031781707.1;Parent=rna-XM_031925847.2
NW_022279624.1	Gnomon	CDS	2776490	2776799	.	+	0	Name=XP_031781791.1;ID=cds-XP_031781791.1;Dbxref=GeneID:116416715%2CGenbank:XP_031781791.1;Parent=rna-XM_031925931.1
NW_022279624.1	Gnomon	CDS	2777074	2777180	.	+	0	Name=XP_031781791.1;ID=cds-XP_031781791.1;Dbxref=GeneID:116416715%2CGenbank:XP_031781791.1;Parent=rna-XM_031925931.1
NW_022279624.1	Gnomon	CDS	2779603	2779695	.	+	0	Name=XP_031781791.1;ID=cds-XP_031781791.1;Dbxref=GeneID:116416715%2CGenbank:XP_031781791.1;Parent=rna-XM_031925931.1
NW_022279624.1	Gnomon	CDS	2779894	2780374	.	+	0	Name=XP_031781791.1;ID=cds-XP_031781791.1;Dbxref=GeneID:116416715%2CGenbank:XP_031781791.1;Parent=rna-XM_031925931.1
NW_022279624.1	Gnomon	CDS	2780511	2780563	.	+	0	Name=XP_031781791.1;ID=cds-XP_031781791.1;Dbxref=GeneID:116416715%2CGenbank:XP_031781791.1;Parent=rna-XM_031925931.1
NW_022279624.1	Gnomon	CDS	2109002	2109004	.	+	0	Name=XP_031781801.1;ID=cds-XP_031781801.1;Dbxref=GeneID:100679742%2CGenbank:XP_031781801.1;Parent=rna-XM_031925941.2
NW_022279624.1	Gnomon	CDS	2111025	2111314	.	+	0	Name=XP_031781801.1;ID=cds-XP_031781801.1;Dbxref=GeneID:100679742%2CGenbank:XP_031781801.1;Parent=rna-XM_031925941.2
NW_022279624.1	Gnomon	CDS	2111774	2120840	.	+	0	Name=XP_031781801.1;ID=cds-XP_031781801.1;Dbxref=GeneID:100679742%2CGenbank:XP_031781801.1;Parent=rna-XM_031925941.2
NW_022279624.1	Gnomon	CDS	2120928	2120942	.	+	0	Name=XP_031781801.1;ID=cds-XP_031781801.1;Dbxref=GeneID:100679742%2CGenbank:XP_031781801.1;Parent=rna-XM_031925941.2
NW_022279624.1	Gnomon	exon	1456844	1457122	.	+	.	ID=exon-XR_004227032.2-3;Dbxref=GeneID:103317582%2CGenbank:XR_004227032.2;Parent=rna-XR_004227032.2
NW_022279624.1	Gnomon	exon	1457197	1457881	.	+	.	ID=exon-XR_004227032.2-4;Dbxref=GeneID:103317582%2CGenbank:XR_004227032.2;Parent=rna-XR_004227032.2
NW_022279624.1	Gnomon	exon	1455955	1456216	.	+	.	ID=exon-XR_004227032.2-1;Dbxref=GeneID:103317582%2CGenbank:XR_004227032.2;Parent=rna-XR_004227032.2
NW_022279624.1	Gnomon	exon	1456367	1456508	.	+	.	ID=exon-XR_004227032.2-2;Dbxref=GeneID:103317582%2CGenbank:XR_004227032.2;Parent=rna-XR_004227032.2
NW_022279624.1	Gnomon	exon	2025256	2025418	.	+	.	ID=exon-XM_001602289.6-10;Dbxref=GeneID:100118351%2CGenbank:XM_001602289.6%2CNASONIABASE:NV18326;Parent=rna-XM_001602289.6
NW_022279624.1	Gnomon	exon	2025507	2025707	.	+	.	ID=exon-XM_001602289.6-11;Dbxref=GeneID:100118351%2CGenbank:XM_001602289.6%2CNASONIABASE:NV18326;Parent=rna-XM_001602289.6
NW_022279624.1	Gnomon	exon	2027801	2029488	.	+	.	ID=exon-XM_001602289.6-12;Dbxref=GeneID:100118351%2CGenbank:XM_001602289.6%2CNASONIABASE:NV18326;Parent=rna-XM_001602289.6
NW_022279624.1	Gnomon	CDS	1995375	1996127	.	+	0	Name=XP_016842751.1;ID=cds-XP_016842751.1;Dbxref=GeneID:107981398%2CGenbank:XP_016842751.1;Parent=rna-XM_016987262.3
NW_022279624.1	Gnomon	exon	2018713	2019460	.	+	.	ID=exon-XM_008204963.4-1;Dbxref=GeneID:100118351%2CGenbank:XM_008204963.4%2CNASONIABASE:NV18326;Parent=rna-XM_008204963.4
NW_022279624.1	Gnomon	exon	2022155	2022387	.	+	.	ID=exon-XM_008204963.4-2;Dbxref=GeneID:100118351%2CGenbank:XM_008204963.4%2CNASONIABASE:NV18326;Parent=rna-XM_008204963.4
NW_022279624.1	Gnomon	exon	2023057	2023278	.	+	.	ID=exon-XM_008204963.4-3;Dbxref=GeneID:100118351%2CGenbank:XM_008204963.4%2CNASONIABASE:NV18326;Parent=rna-XM_008204963.4
NW_022279624.1	Gnomon	exon	2023458	2023568	.	+	.	ID=exon-XM_008204963.4-4;Dbxref=GeneID:100118351%2CGenbank:XM_008204963.4%2CNASONIABASE:NV18326;Parent=rna-XM_008204963.4
NW_022279624.1	Gnomon	exon	2023849	2024090	.	+	.	ID=exon-XM_008204963.4-5;Dbxref=GeneID:100118351%2CGenbank:XM_008204963.4%2CNASONIABASE:NV18326;Parent=rna-XM_008204963.4
NW_022279624.1	Gnomon	exon	2024490	2024631	.	+	.	ID=exon-XM_008204963.4-6;Dbxref=GeneID:100118351%2CGenbank:XM_008204963.4%2CNASONIABASE:NV18326;Parent=rna-XM_008204963.4
NW_022279624.1	Gnomon	exon	2024727	2024928	.	+	.	ID=exon-XM_008204963.4-7;Dbxref=GeneID:100118351%2CGenbank:XM_008204963.4%2CNASONIABASE:NV18326;Parent=rna-XM_008204963.4
NW_022279624.1	Gnomon	exon	2025013	2025172	.	+	.	ID=exon-XM_008204963.4-8;Dbxref=GeneID:100118351%2CGenbank:XM_008204963.4%2CNASONIABASE:NV18326;Parent=rna-XM_008204963.4
NW_022279624.1	Gnomon	exon	2025256	2025418	.	+	.	ID=exon-XM_008204963.4-9;Dbxref=GeneID:100118351%2CGenbank:XM_008204963.4%2CNASONIABASE:NV18326;Parent=rna-XM_008204963.4
NW_022279624.1	Gnomon	CDS	1446011	1446320	.	+	0	Name=XP_031781698.1;ID=cds-XP_031781698.1;Dbxref=GeneID:103317583%2CGenbank:XP_031781698.1;Parent=rna-XM_031925838.1
NW_022279624.1	Gnomon	CDS	1446410	1446547	.	+	0	Name=XP_031781698.1;ID=cds-XP_031781698.1;Dbxref=GeneID:103317583%2CGenbank:XP_031781698.1;Parent=rna-XM_031925838.1
NW_022279624.1	Gnomon	CDS	1446724	1446837	.	+	0	Name=XP_031781698.1;ID=cds-XP_031781698.1;Dbxref=GeneID:103317583%2CGenbank:XP_031781698.1;Parent=rna-XM_031925838.1
NW_022279624.1	Gnomon	CDS	1446912	1447073	.	+	0	Name=XP_031781698.1;ID=cds-XP_031781698.1;Dbxref=GeneID:103317583%2CGenbank:XP_031781698.1;Parent=rna-XM_031925838.1
NW_022279624.1	Gnomon	CDS	1447148	1447218	.	+	0	Name=XP_031781698.1;ID=cds-XP_031781698.1;Dbxref=GeneID:103317583%2CGenbank:XP_031781698.1;Parent=rna-XM_031925838.1
NW_022279624.1	Gnomon	transcript	951196	954783	.	+	.	Name=XR_004227020.1;ID=rna-XR_004227020.1;Dbxref=GeneID:116416683%2CGenbank:XR_004227020.1;Parent=gene-LOC116416683
NW_022279624.1	Gnomon	CDS	1142426	1143628	.	-	0	Name=XP_031781708.1;ID=cds-XP_031781708.1;Dbxref=GeneID:107981434%2CGenbank:XP_031781708.1;Parent=rna-XM_031925848.2
NW_022279624.1	Gnomon	CDS	1142280	1142315	.	-	0	Name=XP_031781708.1;ID=cds-XP_031781708.1;Dbxref=GeneID:107981434%2CGenbank:XP_031781708.1;Parent=rna-XM_031925848.2
NW_022279624.1	Gnomon	mRNA	2127994	2213942	.	-	.	Name=XM_031925943.1;ID=rna-XM_031925943.1;Dbxref=GeneID:100678354%2CGenbank:XM_031925943.1;Parent=gene-LOC100678354
NW_022279624.1	Gnomon	CDS	3136064	3136202	.	+	0	Name=XP_031781792.1;ID=cds-XP_031781792.1;Dbxref=GeneID:116416716%2CGenbank:XP_031781792.1;Parent=rna-XM_031925932.1
NW_022279624.1	Gnomon	CDS	3140022	3140219	.	+	0	Name=XP_031781792.1;ID=cds-XP_031781792.1;Dbxref=GeneID:116416716%2CGenbank:XP_031781792.1;Parent=rna-XM_031925932.1
NW_022279624.1	Gnomon	CDS	3140300	3140514	.	+	0	Name=XP_031781792.1;ID=cds-XP_031781792.1;Dbxref=GeneID:116416716%2CGenbank:XP_031781792.1;Parent=rna-XM_031925932.1
NW_022279624.1	Gnomon	CDS	2206403	2207263	.	-	0	Name=XP_031781802.1;ID=cds-XP_031781802.1;Dbxref=GeneID:100678354%2CGenbank:XP_031781802.1;Parent=rna-XM_031925942.1
NW_022279624.1	Gnomon	CDS	2150873	2151190	.	-	0	Name=XP_031781802.1;ID=cds-XP_031781802.1;Dbxref=GeneID:100678354%2CGenbank:XP_031781802.1;Parent=rna-XM_031925942.1
NW_022279624.1	Gnomon	CDS	2150622	2150726	.	-	0	Name=XP_031781802.1;ID=cds-XP_031781802.1;Dbxref=GeneID:100678354%2CGenbank:XP_031781802.1;Parent=rna-XM_031925942.1
NW_022279624.1	Gnomon	CDS	2150435	2150500	.	-	0	Name=XP_031781802.1;ID=cds-XP_031781802.1;Dbxref=GeneID:100678354%2CGenbank:XP_031781802.1;Parent=rna-XM_031925942.1
NW_022279624.1	Gnomon	CDS	2145912	2146115	.	-	0	Name=XP_031781802.1;ID=cds-XP_031781802.1;Dbxref=GeneID:100678354%2CGenbank:XP_031781802.1;Parent=rna-XM_031925942.1
NW_022279624.1	Gnomon	CDS	2144928	2145152	.	-	0	Name=XP_031781802.1;ID=cds-XP_031781802.1;Dbxref=GeneID:100678354%2CGenbank:XP_031781802.1;Parent=rna-XM_031925942.1
NW_022279624.1	Gnomon	CDS	2144650	2144710	.	-	0	Name=XP_031781802.1;ID=cds-XP_031781802.1;Dbxref=GeneID:100678354%2CGenbank:XP_031781802.1;Parent=rna-XM_031925942.1
NW_022279624.1	Gnomon	CDS	2138495	2138618	.	-	0	Name=XP_031781802.1;ID=cds-XP_031781802.1;Dbxref=GeneID:100678354%2CGenbank:XP_031781802.1;Parent=rna-XM_031925942.1
NW_022279624.1	Gnomon	CDS	2138280	2138396	.	-	0	Name=XP_031781802.1;ID=cds-XP_031781802.1;Dbxref=GeneID:100678354%2CGenbank:XP_031781802.1;Parent=rna-XM_031925942.1
NW_022279624.1	Gnomon	CDS	2138062	2138200	.	-	0	Name=XP_031781802.1;ID=cds-XP_031781802.1;Dbxref=GeneID:100678354%2CGenbank:XP_031781802.1;Parent=rna-XM_031925942.1
NW_022279624.1	Gnomon	CDS	2137846	2137962	.	-	0	Name=XP_031781802.1;ID=cds-XP_031781802.1;Dbxref=GeneID:100678354%2CGenbank:XP_031781802.1;Parent=rna-XM_031925942.1
NW_022279624.1	Gnomon	CDS	2137620	2137781	.	-	0	Name=XP_031781802.1;ID=cds-XP_031781802.1;Dbxref=GeneID:100678354%2CGenbank:XP_031781802.1;Parent=rna-XM_031925942.1
NW_022279624.1	Gnomon	CDS	2137233	2137336	.	-	0	Name=XP_031781802.1;ID=cds-XP_031781802.1;Dbxref=GeneID:100678354%2CGenbank:XP_031781802.1;Parent=rna-XM_031925942.1
NW_022279624.1	Gnomon	CDS	2136734	2137027	.	-	0	Name=XP_031781802.1;ID=cds-XP_031781802.1;Dbxref=GeneID:100678354%2CGenbank:XP_031781802.1;Parent=rna-XM_031925942.1
NW_022279624.1	Gnomon	CDS	2135026	2135270	.	-	0	Name=XP_031781802.1;ID=cds-XP_031781802.1;Dbxref=GeneID:100678354%2CGenbank:XP_031781802.1;Parent=rna-XM_031925942.1
NW_022279624.1	Gnomon	CDS	2131830	2132030	.	-	0	Name=XP_031781802.1;ID=cds-XP_031781802.1;Dbxref=GeneID:100678354%2CGenbank:XP_031781802.1;Parent=rna-XM_031925942.1
NW_022279624.1	Gnomon	CDS	2131292	2131516	.	-	0	Name=XP_031781802.1;ID=cds-XP_031781802.1;Dbxref=GeneID:100678354%2CGenbank:XP_031781802.1;Parent=rna-XM_031925942.1
NW_022279624.1	Gnomon	CDS	2130923	2131189	.	-	0	Name=XP_031781802.1;ID=cds-XP_031781802.1;Dbxref=GeneID:100678354%2CGenbank:XP_031781802.1;Parent=rna-XM_031925942.1
NW_022279624.1	Gnomon	CDS	2129272	2129474	.	-	0	Name=XP_031781802.1;ID=cds-XP_031781802.1;Dbxref=GeneID:100678354%2CGenbank:XP_031781802.1;Parent=rna-XM_031925942.1
NW_022279624.1	Gnomon	exon	1142009	1142315	.	-	.	ID=exon-XM_031925844.2-4;Dbxref=GeneID:107981434%2CGenbank:XM_031925844.2;Parent=rna-XM_031925844.2
NW_022279624.1	Gnomon	exon	1402157	1402338	.	-	.	ID=exon-XM_031925844.2-2;Dbxref=GeneID:107981434%2CGenbank:XM_031925844.2;Parent=rna-XM_031925844.2
NW_022279624.1	Gnomon	exon	1142426	1143686	.	-	.	ID=exon-XM_031925844.2-3;Dbxref=GeneID:107981434%2CGenbank:XM_031925844.2;Parent=rna-XM_031925844.2
NW_022279624.1	Gnomon	exon	1403735	1404196	.	-	.	ID=exon-XM_031925844.2-1;Dbxref=GeneID:107981434%2CGenbank:XM_031925844.2;Parent=rna-XM_031925844.2
NW_022279624.1	Gnomon	mRNA	1566905	1569149	.	+	.	Name=XM_008210974.3;ID=rna-XM_008210974.3;Dbxref=GeneID:100680507%2CGenbank:XM_008210974.3;Parent=gene-LOC100680507
NW_022279624.1	Gnomon	exon	1571588	1571702	.	+	.	ID=exon-XM_031925881.2-10;Dbxref=GeneID:100678923%2CGenbank:XM_031925881.2;Parent=rna-XM_031925881.2
NW_022279624.1	Gnomon	exon	2923509	2923827	.	+	.	ID=exon-XM_001601555.6-1;Dbxref=GeneID:100117334%2CGenbank:XM_001601555.6%2CNASONIABASE:NV18499;Parent=rna-XM_001601555.6
NW_022279624.1	Gnomon	exon	2923964	2924385	.	+	.	ID=exon-XM_001601555.6-2;Dbxref=GeneID:100117334%2CGenbank:XM_001601555.6%2CNASONIABASE:NV18499;Parent=rna-XM_001601555.6
NW_022279624.1	Gnomon	exon	2924490	2925203	.	+	.	ID=exon-XM_001601555.6-3;Dbxref=GeneID:100117334%2CGenbank:XM_001601555.6%2CNASONIABASE:NV18499;Parent=rna-XM_001601555.6
NW_022279624.1	Gnomon	exon	2925344	2925858	.	+	.	ID=exon-XM_001601555.6-4;Dbxref=GeneID:100117334%2CGenbank:XM_001601555.6%2CNASONIABASE:NV18499;Parent=rna-XM_001601555.6
NW_022279624.1	Gnomon	CDS	1446011	1446320	.	+	0	Name=XP_031781699.1;ID=cds-XP_031781699.1;Dbxref=GeneID:103317583%2CGenbank:XP_031781699.1;Parent=rna-XM_031925839.1
NW_022279624.1	Gnomon	CDS	1446410	1446547	.	+	0	Name=XP_031781699.1;ID=cds-XP_031781699.1;Dbxref=GeneID:103317583%2CGenbank:XP_031781699.1;Parent=rna-XM_031925839.1
NW_022279624.1	Gnomon	CDS	1446724	1446837	.	+	0	Name=XP_031781699.1;ID=cds-XP_031781699.1;Dbxref=GeneID:103317583%2CGenbank:XP_031781699.1;Parent=rna-XM_031925839.1
NW_022279624.1	Gnomon	CDS	1446912	1447073	.	+	0	Name=XP_031781699.1;ID=cds-XP_031781699.1;Dbxref=GeneID:103317583%2CGenbank:XP_031781699.1;Parent=rna-XM_031925839.1
NW_022279624.1	Gnomon	CDS	1447148	1447218	.	+	0	Name=XP_031781699.1;ID=cds-XP_031781699.1;Dbxref=GeneID:103317583%2CGenbank:XP_031781699.1;Parent=rna-XM_031925839.1
NW_022279624.1	Gnomon	transcript	951196	954782	.	+	.	Name=XR_004227021.2;ID=rna-XR_004227021.2;Dbxref=GeneID:116416683%2CGenbank:XR_004227021.2;Parent=gene-LOC116416683
NW_022279624.1	Gnomon	CDS	1142426	1143628	.	-	0	Name=XP_031781709.1;ID=cds-XP_031781709.1;Dbxref=GeneID:107981434%2CGenbank:XP_031781709.1;Parent=rna-XM_031925849.1
NW_022279624.1	Gnomon	CDS	1142280	1142315	.	-	0	Name=XP_031781709.1;ID=cds-XP_031781709.1;Dbxref=GeneID:107981434%2CGenbank:XP_031781709.1;Parent=rna-XM_031925849.1
NW_022279624.1	Gnomon	mRNA	2030869	2033340	.	-	.	Name=XM_003425570.5;ID=rna-XM_003425570.5;Dbxref=GeneID:100118317%2CGenbank:XM_003425570.5%2CNASONIABASE:NV18325;Parent=gene-LOC100118317
NW_022279624.1	Gnomon	CDS	3185885	3187285	.	+	0	Name=XP_031781793.1;ID=cds-XP_031781793.1;Dbxref=GeneID:116416717%2CGenbank:XP_031781793.1;Parent=rna-XM_031925933.1
NW_022279624.1	Gnomon	mRNA	1141958	1404195	.	-	.	Name=XM_031925848.2;ID=rna-XM_031925848.2;Dbxref=GeneID:107981434%2CGenbank:XM_031925848.2;Parent=gene-LOC107981434
NW_022279624.1	Gnomon	CDS	2206403	2207263	.	-	0	Name=XP_031781803.1;ID=cds-XP_031781803.1;Dbxref=GeneID:100678354%2CGenbank:XP_031781803.1;Parent=rna-XM_031925943.1
NW_022279624.1	Gnomon	CDS	2145912	2146115	.	-	0	Name=XP_031781803.1;ID=cds-XP_031781803.1;Dbxref=GeneID:100678354%2CGenbank:XP_031781803.1;Parent=rna-XM_031925943.1
NW_022279624.1	Gnomon	CDS	2144928	2145152	.	-	0	Name=XP_031781803.1;ID=cds-XP_031781803.1;Dbxref=GeneID:100678354%2CGenbank:XP_031781803.1;Parent=rna-XM_031925943.1
NW_022279624.1	Gnomon	CDS	2144650	2144710	.	-	0	Name=XP_031781803.1;ID=cds-XP_031781803.1;Dbxref=GeneID:100678354%2CGenbank:XP_031781803.1;Parent=rna-XM_031925943.1
NW_022279624.1	Gnomon	CDS	2138495	2138618	.	-	0	Name=XP_031781803.1;ID=cds-XP_031781803.1;Dbxref=GeneID:100678354%2CGenbank:XP_031781803.1;Parent=rna-XM_031925943.1
NW_022279624.1	Gnomon	CDS	2138280	2138396	.	-	0	Name=XP_031781803.1;ID=cds-XP_031781803.1;Dbxref=GeneID:100678354%2CGenbank:XP_031781803.1;Parent=rna-XM_031925943.1
NW_022279624.1	Gnomon	CDS	2138062	2138200	.	-	0	Name=XP_031781803.1;ID=cds-XP_031781803.1;Dbxref=GeneID:100678354%2CGenbank:XP_031781803.1;Parent=rna-XM_031925943.1
NW_022279624.1	Gnomon	CDS	2137846	2137962	.	-	0	Name=XP_031781803.1;ID=cds-XP_031781803.1;Dbxref=GeneID:100678354%2CGenbank:XP_031781803.1;Parent=rna-XM_031925943.1
NW_022279624.1	Gnomon	CDS	2137620	2137781	.	-	0	Name=XP_031781803.1;ID=cds-XP_031781803.1;Dbxref=GeneID:100678354%2CGenbank:XP_031781803.1;Parent=rna-XM_031925943.1
NW_022279624.1	Gnomon	CDS	2137233	2137336	.	-	0	Name=XP_031781803.1;ID=cds-XP_031781803.1;Dbxref=GeneID:100678354%2CGenbank:XP_031781803.1;Parent=rna-XM_031925943.1
NW_022279624.1	Gnomon	CDS	2136734	2137027	.	-	0	Name=XP_031781803.1;ID=cds-XP_031781803.1;Dbxref=GeneID:100678354%2CGenbank:XP_031781803.1;Parent=rna-XM_031925943.1
NW_022279624.1	Gnomon	CDS	2135026	2135270	.	-	0	Name=XP_031781803.1;ID=cds-XP_031781803.1;Dbxref=GeneID:100678354%2CGenbank:XP_031781803.1;Parent=rna-XM_031925943.1
NW_022279624.1	Gnomon	CDS	2131830	2132030	.	-	0	Name=XP_031781803.1;ID=cds-XP_031781803.1;Dbxref=GeneID:100678354%2CGenbank:XP_031781803.1;Parent=rna-XM_031925943.1
NW_022279624.1	Gnomon	CDS	2131292	2131516	.	-	0	Name=XP_031781803.1;ID=cds-XP_031781803.1;Dbxref=GeneID:100678354%2CGenbank:XP_031781803.1;Parent=rna-XM_031925943.1
NW_022279624.1	Gnomon	CDS	2130923	2131189	.	-	0	Name=XP_031781803.1;ID=cds-XP_031781803.1;Dbxref=GeneID:100678354%2CGenbank:XP_031781803.1;Parent=rna-XM_031925943.1
NW_022279624.1	Gnomon	CDS	2129272	2129474	.	-	0	Name=XP_031781803.1;ID=cds-XP_031781803.1;Dbxref=GeneID:100678354%2CGenbank:XP_031781803.1;Parent=rna-XM_031925943.1
NW_022279624.1	Gnomon	exon	1402136	1402317	.	-	.	ID=exon-XM_031925845.1-2;Dbxref=GeneID:107981434%2CGenbank:XM_031925845.1;Parent=rna-XM_031925845.1
NW_022279624.1	Gnomon	exon	1142426	1143686	.	-	.	ID=exon-XM_031925845.1-3;Dbxref=GeneID:107981434%2CGenbank:XM_031925845.1;Parent=rna-XM_031925845.1
NW_022279624.1	Gnomon	exon	1142009	1142315	.	-	.	ID=exon-XM_031925845.1-4;Dbxref=GeneID:107981434%2CGenbank:XM_031925845.1;Parent=rna-XM_031925845.1
NW_022279624.1	Gnomon	exon	1403735	1404197	.	-	.	ID=exon-XM_031925845.1-1;Dbxref=GeneID:107981434%2CGenbank:XM_031925845.1;Parent=rna-XM_031925845.1
NW_022279624.1	Gnomon	exon	1454691	1454863	.	-	.	ID=exon-XR_004227033.2-2;Dbxref=GeneID:103317581%2CGenbank:XR_004227033.2;Parent=rna-XR_004227033.2
NW_022279624.1	Gnomon	exon	1453815	1454594	.	-	.	ID=exon-XR_004227033.2-3;Dbxref=GeneID:103317581%2CGenbank:XR_004227033.2;Parent=rna-XR_004227033.2
NW_022279624.1	Gnomon	exon	1561832	1562047	.	-	.	ID=exon-XR_004227033.2-1;Dbxref=GeneID:103317581%2CGenbank:XR_004227033.2;Parent=rna-XR_004227033.2
NW_022279624.1	Gnomon	mRNA	2127994	2213942	.	-	.	Name=XM_031925942.1;ID=rna-XM_031925942.1;Dbxref=GeneID:100678354%2CGenbank:XM_031925942.1;Parent=gene-LOC100678354
NW_022279624.1	Gnomon	CDS	3079420	3079425	.	+	0	Name=XP_016843001.1;ID=cds-XP_016843001.1;Dbxref=GeneID:100117556%2CGenbank:XP_016843001.1%2CNASONIABASE:NV18502;Parent=rna-XM_016987512.2
NW_022279624.1	Gnomon	CDS	3079656	3079830	.	+	0	Name=XP_016843001.1;ID=cds-XP_016843001.1;Dbxref=GeneID:100117556%2CGenbank:XP_016843001.1%2CNASONIABASE:NV18502;Parent=rna-XM_016987512.2
NW_022279624.1	Gnomon	CDS	3079908	3080146	.	+	0	Name=XP_016843001.1;ID=cds-XP_016843001.1;Dbxref=GeneID:100117556%2CGenbank:XP_016843001.1%2CNASONIABASE:NV18502;Parent=rna-XM_016987512.2
NW_022279624.1	Gnomon	CDS	3080230	3080500	.	+	0	Name=XP_016843001.1;ID=cds-XP_016843001.1;Dbxref=GeneID:100117556%2CGenbank:XP_016843001.1%2CNASONIABASE:NV18502;Parent=rna-XM_016987512.2
NW_022279624.1	Gnomon	CDS	3080578	3080696	.	+	0	Name=XP_016843001.1;ID=cds-XP_016843001.1;Dbxref=GeneID:100117556%2CGenbank:XP_016843001.1%2CNASONIABASE:NV18502;Parent=rna-XM_016987512.2
NW_022279624.1	Gnomon	CDS	3080768	3081067	.	+	0	Name=XP_016843001.1;ID=cds-XP_016843001.1;Dbxref=GeneID:100117556%2CGenbank:XP_016843001.1%2CNASONIABASE:NV18502;Parent=rna-XM_016987512.2
NW_022279624.1	Gnomon	CDS	3081147	3081355	.	+	0	Name=XP_016843001.1;ID=cds-XP_016843001.1;Dbxref=GeneID:100117556%2CGenbank:XP_016843001.1%2CNASONIABASE:NV18502;Parent=rna-XM_016987512.2
NW_022279624.1	Gnomon	CDS	3081428	3081562	.	+	0	Name=XP_016843001.1;ID=cds-XP_016843001.1;Dbxref=GeneID:100117556%2CGenbank:XP_016843001.1%2CNASONIABASE:NV18502;Parent=rna-XM_016987512.2
NW_022279624.1	Gnomon	CDS	3087172	3087208	.	+	0	Name=XP_016843001.1;ID=cds-XP_016843001.1;Dbxref=GeneID:100117556%2CGenbank:XP_016843001.1%2CNASONIABASE:NV18502;Parent=rna-XM_016987512.2
NW_022279624.1	Gnomon	CDS	3087286	3087357	.	+	0	Name=XP_016843001.1;ID=cds-XP_016843001.1;Dbxref=GeneID:100117556%2CGenbank:XP_016843001.1%2CNASONIABASE:NV18502;Parent=rna-XM_016987512.2
NW_022279624.1	Gnomon	CDS	2013901	2014005	.	+	0	Name=XP_032457660.1;ID=cds-XP_032457660.1;Dbxref=GeneID:100118389%2CGenbank:XP_032457660.1%2CNASONIABASE:NV18327;Parent=rna-XM_032601769.1
NW_022279624.1	Gnomon	CDS	2014895	2015093	.	+	0	Name=XP_032457660.1;ID=cds-XP_032457660.1;Dbxref=GeneID:100118389%2CGenbank:XP_032457660.1%2CNASONIABASE:NV18327;Parent=rna-XM_032601769.1
NW_022279624.1	Gnomon	CDS	2015230	2015430	.	+	0	Name=XP_032457660.1;ID=cds-XP_032457660.1;Dbxref=GeneID:100118389%2CGenbank:XP_032457660.1%2CNASONIABASE:NV18327;Parent=rna-XM_032601769.1
NW_022279624.1	Gnomon	CDS	2015591	2015742	.	+	0	Name=XP_032457660.1;ID=cds-XP_032457660.1;Dbxref=GeneID:100118389%2CGenbank:XP_032457660.1%2CNASONIABASE:NV18327;Parent=rna-XM_032601769.1
NW_022279624.1	Gnomon	CDS	2015824	2015980	.	+	0	Name=XP_032457660.1;ID=cds-XP_032457660.1;Dbxref=GeneID:100118389%2CGenbank:XP_032457660.1%2CNASONIABASE:NV18327;Parent=rna-XM_032601769.1
NW_022279624.1	Gnomon	CDS	2016062	2016087	.	+	0	Name=XP_032457660.1;ID=cds-XP_032457660.1;Dbxref=GeneID:100118389%2CGenbank:XP_032457660.1%2CNASONIABASE:NV18327;Parent=rna-XM_032601769.1
NW_022279624.1	Gnomon	mRNA	1142009	1404197	.	-	.	Name=XM_031925849.1;ID=rna-XM_031925849.1;Dbxref=GeneID:107981434%2CGenbank:XM_031925849.1;Parent=gene-LOC107981434
NW_022279624.1	Gnomon	gene	2229212	2250817	.	+	.	Name=LOC100113834;ID=gene-LOC100113834;Dbxref=GeneID:100113834%2CNASONIABASE:NV18150
NW_022279624.1	Gnomon	gene	263044	510040	.	-	.	Name=LOC100113848;ID=gene-LOC100113848;Dbxref=GeneID:100113848%2CNASONIABASE:NV18715
NW_022279624.1	Gnomon	gene	2250971	2466102	.	-	.	Name=LOC100113866;ID=gene-LOC100113866;Dbxref=GeneID:100113866%2CNASONIABASE:NV50595
NW_022279624.1	Gnomon	exon	1645771	1645788	.	-	.	ID=exon-XM_031925878.2-10;Dbxref=GeneID:100119508%2CGenbank:XM_031925878.2%2CNASONIABASE:NV18404;Parent=rna-XM_031925878.2
NW_022279624.1	Gnomon	exon	1645260	1645334	.	-	.	ID=exon-XM_031925878.2-11;Dbxref=GeneID:100119508%2CGenbank:XM_031925878.2%2CNASONIABASE:NV18404;Parent=rna-XM_031925878.2
NW_022279624.1	Gnomon	exon	1644460	1645154	.	-	.	ID=exon-XM_031925878.2-12;Dbxref=GeneID:100119508%2CGenbank:XM_031925878.2%2CNASONIABASE:NV18404;Parent=rna-XM_031925878.2
NW_022279624.1	Gnomon	mRNA	1141958	1404195	.	-	.	Name=XM_031925847.2;ID=rna-XM_031925847.2;Dbxref=GeneID:107981434%2CGenbank:XM_031925847.2;Parent=gene-LOC107981434
NW_022279624.1	Gnomon	mRNA	2030869	2033312	.	-	.	Name=XM_008204961.4;ID=rna-XM_008204961.4;Dbxref=GeneID:100118317%2CGenbank:XM_008204961.4%2CNASONIABASE:NV18325;Parent=gene-LOC100118317
NW_022279624.1	Gnomon	mRNA	2108036	2122982	.	+	.	Name=XM_031925941.2;ID=rna-XM_031925941.2;Dbxref=GeneID:100679742%2CGenbank:XM_031925941.2;Parent=gene-LOC100679742
NW_022279624.1	Gnomon	mRNA	898630	903425	.	+	.	Name=XM_016986403.2;ID=rna-XM_016986403.2;Dbxref=GeneID:107981216%2CGenbank:XM_016986403.2;Parent=gene-LOC107981216
NW_022279624.1	Gnomon	CDS	601833	601846	.	-	0	Name=XP_032457661.1;ID=cds-XP_032457661.1;Dbxref=GeneID:100119632%2CGenbank:XP_032457661.1%2CNASONIABASE:NV18812;Parent=rna-XM_032601770.1
NW_022279624.1	Gnomon	CDS	601340	601706	.	-	0	Name=XP_032457661.1;ID=cds-XP_032457661.1;Dbxref=GeneID:100119632%2CGenbank:XP_032457661.1%2CNASONIABASE:NV18812;Parent=rna-XM_032601770.1
NW_022279624.1	Gnomon	CDS	600965	601231	.	-	0	Name=XP_032457661.1;ID=cds-XP_032457661.1;Dbxref=GeneID:100119632%2CGenbank:XP_032457661.1%2CNASONIABASE:NV18812;Parent=rna-XM_032601770.1
NW_022279624.1	Gnomon	CDS	600634	600880	.	-	0	Name=XP_032457661.1;ID=cds-XP_032457661.1;Dbxref=GeneID:100119632%2CGenbank:XP_032457661.1%2CNASONIABASE:NV18812;Parent=rna-XM_032601770.1
NW_022279624.1	Gnomon	CDS	600374	600550	.	-	0	Name=XP_032457661.1;ID=cds-XP_032457661.1;Dbxref=GeneID:100119632%2CGenbank:XP_032457661.1%2CNASONIABASE:NV18812;Parent=rna-XM_032601770.1
NW_022279624.1	Gnomon	CDS	599388	599818	.	-	0	Name=XP_032457661.1;ID=cds-XP_032457661.1;Dbxref=GeneID:100119632%2CGenbank:XP_032457661.1%2CNASONIABASE:NV18812;Parent=rna-XM_032601770.1
NW_022279624.1	Gnomon	CDS	599145	599280	.	-	0	Name=XP_032457661.1;ID=cds-XP_032457661.1;Dbxref=GeneID:100119632%2CGenbank:XP_032457661.1%2CNASONIABASE:NV18812;Parent=rna-XM_032601770.1
NW_022279624.1	Gnomon	CDS	597913	597968	.	-	0	Name=XP_032457661.1;ID=cds-XP_032457661.1;Dbxref=GeneID:100119632%2CGenbank:XP_032457661.1%2CNASONIABASE:NV18812;Parent=rna-XM_032601770.1
NW_022279624.1	Gnomon	CDS	3079420	3079425	.	+	0	Name=XP_016843000.1;ID=cds-XP_016843000.1;Dbxref=GeneID:100117556%2CGenbank:XP_016843000.1%2CNASONIABASE:NV18502;Parent=rna-XM_016987511.2
NW_022279624.1	Gnomon	CDS	3079656	3079830	.	+	0	Name=XP_016843000.1;ID=cds-XP_016843000.1;Dbxref=GeneID:100117556%2CGenbank:XP_016843000.1%2CNASONIABASE:NV18502;Parent=rna-XM_016987511.2
NW_022279624.1	Gnomon	CDS	3079908	3080146	.	+	0	Name=XP_016843000.1;ID=cds-XP_016843000.1;Dbxref=GeneID:100117556%2CGenbank:XP_016843000.1%2CNASONIABASE:NV18502;Parent=rna-XM_016987511.2
NW_022279624.1	Gnomon	CDS	3080230	3080500	.	+	0	Name=XP_016843000.1;ID=cds-XP_016843000.1;Dbxref=GeneID:100117556%2CGenbank:XP_016843000.1%2CNASONIABASE:NV18502;Parent=rna-XM_016987511.2
NW_022279624.1	Gnomon	CDS	3080578	3080696	.	+	0	Name=XP_016843000.1;ID=cds-XP_016843000.1;Dbxref=GeneID:100117556%2CGenbank:XP_016843000.1%2CNASONIABASE:NV18502;Parent=rna-XM_016987511.2
NW_022279624.1	Gnomon	CDS	3080768	3081067	.	+	0	Name=XP_016843000.1;ID=cds-XP_016843000.1;Dbxref=GeneID:100117556%2CGenbank:XP_016843000.1%2CNASONIABASE:NV18502;Parent=rna-XM_016987511.2
NW_022279624.1	Gnomon	CDS	3081147	3081355	.	+	0	Name=XP_016843000.1;ID=cds-XP_016843000.1;Dbxref=GeneID:100117556%2CGenbank:XP_016843000.1%2CNASONIABASE:NV18502;Parent=rna-XM_016987511.2
NW_022279624.1	Gnomon	CDS	3081428	3081599	.	+	0	Name=XP_016843000.1;ID=cds-XP_016843000.1;Dbxref=GeneID:100117556%2CGenbank:XP_016843000.1%2CNASONIABASE:NV18502;Parent=rna-XM_016987511.2
NW_022279624.1	Gnomon	CDS	3081677	3081748	.	+	0	Name=XP_016843000.1;ID=cds-XP_016843000.1;Dbxref=GeneID:100117556%2CGenbank:XP_016843000.1%2CNASONIABASE:NV18502;Parent=rna-XM_016987511.2
NW_022279624.1	Gnomon	CDS	2930662	2930779	.	+	0	Name=XP_031781795.1;ID=cds-XP_031781795.1;Dbxref=GeneID:100117396%2CGenbank:XP_031781795.1%2CNASONIABASE:NV50744;Parent=rna-XM_031925935.2
NW_022279624.1	Gnomon	CDS	2947598	2947707	.	+	0	Name=XP_031781795.1;ID=cds-XP_031781795.1;Dbxref=GeneID:100117396%2CGenbank:XP_031781795.1%2CNASONIABASE:NV50744;Parent=rna-XM_031925935.2
NW_022279624.1	Gnomon	CDS	2948673	2948893	.	+	0	Name=XP_031781795.1;ID=cds-XP_031781795.1;Dbxref=GeneID:100117396%2CGenbank:XP_031781795.1%2CNASONIABASE:NV50744;Parent=rna-XM_031925935.2
NW_022279624.1	Gnomon	CDS	2950693	2950893	.	+	0	Name=XP_031781795.1;ID=cds-XP_031781795.1;Dbxref=GeneID:100117396%2CGenbank:XP_031781795.1%2CNASONIABASE:NV50744;Parent=rna-XM_031925935.2
NW_022279624.1	Gnomon	CDS	2951101	2951572	.	+	0	Name=XP_031781795.1;ID=cds-XP_031781795.1;Dbxref=GeneID:100117396%2CGenbank:XP_031781795.1%2CNASONIABASE:NV50744;Parent=rna-XM_031925935.2
NW_022279624.1	Gnomon	CDS	2951649	2951785	.	+	0	Name=XP_031781795.1;ID=cds-XP_031781795.1;Dbxref=GeneID:100117396%2CGenbank:XP_031781795.1%2CNASONIABASE:NV50744;Parent=rna-XM_031925935.2
NW_022279624.1	Gnomon	CDS	2951866	2952229	.	+	0	Name=XP_031781795.1;ID=cds-XP_031781795.1;Dbxref=GeneID:100117396%2CGenbank:XP_031781795.1%2CNASONIABASE:NV50744;Parent=rna-XM_031925935.2
NW_022279624.1	Gnomon	CDS	2952310	2952521	.	+	0	Name=XP_031781795.1;ID=cds-XP_031781795.1;Dbxref=GeneID:100117396%2CGenbank:XP_031781795.1%2CNASONIABASE:NV50744;Parent=rna-XM_031925935.2
NW_022279624.1	Gnomon	CDS	2952595	2952801	.	+	0	Name=XP_031781795.1;ID=cds-XP_031781795.1;Dbxref=GeneID:100117396%2CGenbank:XP_031781795.1%2CNASONIABASE:NV50744;Parent=rna-XM_031925935.2
NW_022279624.1	Gnomon	CDS	2952917	2952925	.	+	0	Name=XP_031781795.1;ID=cds-XP_031781795.1;Dbxref=GeneID:100117396%2CGenbank:XP_031781795.1%2CNASONIABASE:NV50744;Parent=rna-XM_031925935.2
NW_022279624.1	Gnomon	CDS	2953014	2953188	.	+	0	Name=XP_031781795.1;ID=cds-XP_031781795.1;Dbxref=GeneID:100117396%2CGenbank:XP_031781795.1%2CNASONIABASE:NV50744;Parent=rna-XM_031925935.2
NW_022279624.1	Gnomon	CDS	2953334	2953598	.	+	0	Name=XP_031781795.1;ID=cds-XP_031781795.1;Dbxref=GeneID:100117396%2CGenbank:XP_031781795.1%2CNASONIABASE:NV50744;Parent=rna-XM_031925935.2
NW_022279624.1	Gnomon	CDS	2954231	2954338	.	+	0	Name=XP_031781795.1;ID=cds-XP_031781795.1;Dbxref=GeneID:100117396%2CGenbank:XP_031781795.1%2CNASONIABASE:NV50744;Parent=rna-XM_031925935.2
NW_022279624.1	Gnomon	CDS	2955486	2955768	.	+	0	Name=XP_031781795.1;ID=cds-XP_031781795.1;Dbxref=GeneID:100117396%2CGenbank:XP_031781795.1%2CNASONIABASE:NV50744;Parent=rna-XM_031925935.2
NW_022279624.1	Gnomon	CDS	2955848	2956115	.	+	0	Name=XP_031781795.1;ID=cds-XP_031781795.1;Dbxref=GeneID:100117396%2CGenbank:XP_031781795.1%2CNASONIABASE:NV50744;Parent=rna-XM_031925935.2
NW_022279624.1	Gnomon	CDS	2956223	2956535	.	+	0	Name=XP_031781795.1;ID=cds-XP_031781795.1;Dbxref=GeneID:100117396%2CGenbank:XP_031781795.1%2CNASONIABASE:NV50744;Parent=rna-XM_031925935.2
NW_022279624.1	Gnomon	CDS	2956625	2956801	.	+	0	Name=XP_031781795.1;ID=cds-XP_031781795.1;Dbxref=GeneID:100117396%2CGenbank:XP_031781795.1%2CNASONIABASE:NV50744;Parent=rna-XM_031925935.2
NW_022279624.1	Gnomon	CDS	2956883	2957093	.	+	0	Name=XP_031781795.1;ID=cds-XP_031781795.1;Dbxref=GeneID:100117396%2CGenbank:XP_031781795.1%2CNASONIABASE:NV50744;Parent=rna-XM_031925935.2
NW_022279624.1	Gnomon	CDS	2957168	2957357	.	+	0	Name=XP_031781795.1;ID=cds-XP_031781795.1;Dbxref=GeneID:100117396%2CGenbank:XP_031781795.1%2CNASONIABASE:NV50744;Parent=rna-XM_031925935.2
NW_022279624.1	Gnomon	CDS	2150873	2151124	.	-	0	Name=XP_031781805.1;ID=cds-XP_031781805.1;Dbxref=GeneID:100678354%2CGenbank:XP_031781805.1;Parent=rna-XM_031925945.1
NW_022279624.1	Gnomon	CDS	2150622	2150726	.	-	0	Name=XP_031781805.1;ID=cds-XP_031781805.1;Dbxref=GeneID:100678354%2CGenbank:XP_031781805.1;Parent=rna-XM_031925945.1
NW_022279624.1	Gnomon	CDS	2150435	2150500	.	-	0	Name=XP_031781805.1;ID=cds-XP_031781805.1;Dbxref=GeneID:100678354%2CGenbank:XP_031781805.1;Parent=rna-XM_031925945.1
NW_022279624.1	Gnomon	CDS	2145912	2146115	.	-	0	Name=XP_031781805.1;ID=cds-XP_031781805.1;Dbxref=GeneID:100678354%2CGenbank:XP_031781805.1;Parent=rna-XM_031925945.1
NW_022279624.1	Gnomon	CDS	2144928	2145152	.	-	0	Name=XP_031781805.1;ID=cds-XP_031781805.1;Dbxref=GeneID:100678354%2CGenbank:XP_031781805.1;Parent=rna-XM_031925945.1
NW_022279624.1	Gnomon	CDS	2144650	2144710	.	-	0	Name=XP_031781805.1;ID=cds-XP_031781805.1;Dbxref=GeneID:100678354%2CGenbank:XP_031781805.1;Parent=rna-XM_031925945.1
NW_022279624.1	Gnomon	CDS	2138495	2138618	.	-	0	Name=XP_031781805.1;ID=cds-XP_031781805.1;Dbxref=GeneID:100678354%2CGenbank:XP_031781805.1;Parent=rna-XM_031925945.1
NW_022279624.1	Gnomon	CDS	2138280	2138396	.	-	0	Name=XP_031781805.1;ID=cds-XP_031781805.1;Dbxref=GeneID:100678354%2CGenbank:XP_031781805.1;Parent=rna-XM_031925945.1
NW_022279624.1	Gnomon	CDS	2138062	2138200	.	-	0	Name=XP_031781805.1;ID=cds-XP_031781805.1;Dbxref=GeneID:100678354%2CGenbank:XP_031781805.1;Parent=rna-XM_031925945.1
NW_022279624.1	Gnomon	CDS	2137846	2137962	.	-	0	Name=XP_031781805.1;ID=cds-XP_031781805.1;Dbxref=GeneID:100678354%2CGenbank:XP_031781805.1;Parent=rna-XM_031925945.1
NW_022279624.1	Gnomon	CDS	2137620	2137781	.	-	0	Name=XP_031781805.1;ID=cds-XP_031781805.1;Dbxref=GeneID:100678354%2CGenbank:XP_031781805.1;Parent=rna-XM_031925945.1
NW_022279624.1	Gnomon	CDS	2137233	2137336	.	-	0	Name=XP_031781805.1;ID=cds-XP_031781805.1;Dbxref=GeneID:100678354%2CGenbank:XP_031781805.1;Parent=rna-XM_031925945.1
NW_022279624.1	Gnomon	CDS	2136734	2137027	.	-	0	Name=XP_031781805.1;ID=cds-XP_031781805.1;Dbxref=GeneID:100678354%2CGenbank:XP_031781805.1;Parent=rna-XM_031925945.1
NW_022279624.1	Gnomon	CDS	2135026	2135270	.	-	0	Name=XP_031781805.1;ID=cds-XP_031781805.1;Dbxref=GeneID:100678354%2CGenbank:XP_031781805.1;Parent=rna-XM_031925945.1
NW_022279624.1	Gnomon	CDS	2131830	2132030	.	-	0	Name=XP_031781805.1;ID=cds-XP_031781805.1;Dbxref=GeneID:100678354%2CGenbank:XP_031781805.1;Parent=rna-XM_031925945.1
NW_022279624.1	Gnomon	CDS	2131292	2131516	.	-	0	Name=XP_031781805.1;ID=cds-XP_031781805.1;Dbxref=GeneID:100678354%2CGenbank:XP_031781805.1;Parent=rna-XM_031925945.1
NW_022279624.1	Gnomon	CDS	2130923	2131189	.	-	0	Name=XP_031781805.1;ID=cds-XP_031781805.1;Dbxref=GeneID:100678354%2CGenbank:XP_031781805.1;Parent=rna-XM_031925945.1
NW_022279624.1	Gnomon	CDS	2129272	2129474	.	-	0	Name=XP_031781805.1;ID=cds-XP_031781805.1;Dbxref=GeneID:100678354%2CGenbank:XP_031781805.1;Parent=rna-XM_031925945.1
NW_022279624.1	Gnomon	mRNA	1142009	1404196	.	-	.	Name=XM_031925846.2;ID=rna-XM_031925846.2;Dbxref=GeneID:107981434%2CGenbank:XM_031925846.2;Parent=gene-LOC107981434
NW_022279624.1	Gnomon	mRNA	2108053	2122982	.	+	.	Name=XM_031925940.2;ID=rna-XM_031925940.2;Dbxref=GeneID:100679742%2CGenbank:XM_031925940.2;Parent=gene-LOC100679742
NW_022279624.1	Gnomon	exon	2247598	2250817	.	+	.	ID=exon-XR_004227054.2-12;Dbxref=GeneID:100113834%2CGenbank:XR_004227054.2%2CNASONIABASE:NV18150;Parent=rna-XR_004227054.2
NW_022279624.1	Gnomon	exon	2127994	2129474	.	-	.	ID=exon-XM_031925946.2-20;Dbxref=GeneID:100678354%2CGenbank:XM_031925946.2;Parent=rna-XM_031925946.2
NW_022279624.1	Gnomon	exon	2244887	2245005	.	+	.	ID=exon-XR_004227054.2-10;Dbxref=GeneID:100113834%2CGenbank:XR_004227054.2%2CNASONIABASE:NV18150;Parent=rna-XR_004227054.2
NW_022279624.1	Gnomon	exon	2247402	2247515	.	+	.	ID=exon-XR_004227054.2-11;Dbxref=GeneID:100113834%2CGenbank:XR_004227054.2%2CNASONIABASE:NV18150;Parent=rna-XR_004227054.2
NW_022279624.1	Gnomon	exon	2135026	2135270	.	-	.	ID=exon-XM_031925946.2-16;Dbxref=GeneID:100678354%2CGenbank:XM_031925946.2;Parent=rna-XM_031925946.2
NW_022279624.1	Gnomon	exon	2131830	2132030	.	-	.	ID=exon-XM_031925946.2-17;Dbxref=GeneID:100678354%2CGenbank:XM_031925946.2;Parent=rna-XM_031925946.2
NW_022279624.1	Gnomon	exon	2131292	2131516	.	-	.	ID=exon-XM_031925946.2-18;Dbxref=GeneID:100678354%2CGenbank:XM_031925946.2;Parent=rna-XM_031925946.2
NW_022279624.1	Gnomon	exon	2130923	2131189	.	-	.	ID=exon-XM_031925946.2-19;Dbxref=GeneID:100678354%2CGenbank:XM_031925946.2;Parent=rna-XM_031925946.2
NW_022279624.1	Gnomon	exon	2138280	2138396	.	-	.	ID=exon-XM_031925946.2-10;Dbxref=GeneID:100678354%2CGenbank:XM_031925946.2;Parent=rna-XM_031925946.2
NW_022279624.1	Gnomon	exon	2138062	2138200	.	-	.	ID=exon-XM_031925946.2-11;Dbxref=GeneID:100678354%2CGenbank:XM_031925946.2;Parent=rna-XM_031925946.2
NW_022279624.1	Gnomon	exon	2137846	2137962	.	-	.	ID=exon-XM_031925946.2-12;Dbxref=GeneID:100678354%2CGenbank:XM_031925946.2;Parent=rna-XM_031925946.2
NW_022279624.1	Gnomon	exon	2137620	2137781	.	-	.	ID=exon-XM_031925946.2-13;Dbxref=GeneID:100678354%2CGenbank:XM_031925946.2;Parent=rna-XM_031925946.2
NW_022279624.1	Gnomon	exon	2137233	2137336	.	-	.	ID=exon-XM_031925946.2-14;Dbxref=GeneID:100678354%2CGenbank:XM_031925946.2;Parent=rna-XM_031925946.2
NW_022279624.1	Gnomon	exon	2136734	2137027	.	-	.	ID=exon-XM_031925946.2-15;Dbxref=GeneID:100678354%2CGenbank:XM_031925946.2;Parent=rna-XM_031925946.2
NW_022279624.1	Gnomon	exon	2111774	2120840	.	+	.	ID=exon-XM_031925940.2-5;Dbxref=GeneID:100679742%2CGenbank:XM_031925940.2;Parent=rna-XM_031925940.2
NW_022279624.1	Gnomon	exon	2120928	2120993	.	+	.	ID=exon-XM_031925940.2-6;Dbxref=GeneID:100679742%2CGenbank:XM_031925940.2;Parent=rna-XM_031925940.2
NW_022279624.1	Gnomon	exon	2121302	2122982	.	+	.	ID=exon-XM_031925940.2-7;Dbxref=GeneID:100679742%2CGenbank:XM_031925940.2;Parent=rna-XM_031925940.2
NW_022279624.1	Gnomon	exon	2108053	2108315	.	+	.	ID=exon-XM_031925940.2-1;Dbxref=GeneID:100679742%2CGenbank:XM_031925940.2;Parent=rna-XM_031925940.2
NW_022279624.1	Gnomon	exon	2108734	2108810	.	+	.	ID=exon-XM_031925940.2-2;Dbxref=GeneID:100679742%2CGenbank:XM_031925940.2;Parent=rna-XM_031925940.2
NW_022279624.1	Gnomon	exon	2108906	2109004	.	+	.	ID=exon-XM_031925940.2-3;Dbxref=GeneID:100679742%2CGenbank:XM_031925940.2;Parent=rna-XM_031925940.2
NW_022279624.1	Gnomon	exon	2111025	2111314	.	+	.	ID=exon-XM_031925940.2-4;Dbxref=GeneID:100679742%2CGenbank:XM_031925940.2;Parent=rna-XM_031925940.2
NW_022279624.1	Gnomon	exon	2131292	2131516	.	-	.	ID=exon-XR_004345246.1-19;Dbxref=GeneID:100678354%2CGenbank:XR_004345246.1;Parent=rna-XR_004345246.1
NW_022279624.1	Gnomon	exon	2136734	2137027	.	-	.	ID=exon-XR_004345246.1-15;Dbxref=GeneID:100678354%2CGenbank:XR_004345246.1;Parent=rna-XR_004345246.1
NW_022279624.1	Gnomon	exon	2135026	2135270	.	-	.	ID=exon-XR_004345246.1-16;Dbxref=GeneID:100678354%2CGenbank:XR_004345246.1;Parent=rna-XR_004345246.1
NW_022279624.1	Gnomon	exon	2134083	2134095	.	-	.	ID=exon-XR_004345246.1-17;Dbxref=GeneID:100678354%2CGenbank:XR_004345246.1;Parent=rna-XR_004345246.1
NW_022279624.1	Gnomon	exon	2131830	2132030	.	-	.	ID=exon-XR_004345246.1-18;Dbxref=GeneID:100678354%2CGenbank:XR_004345246.1;Parent=rna-XR_004345246.1
NW_022279624.1	Gnomon	exon	2138062	2138200	.	-	.	ID=exon-XR_004345246.1-11;Dbxref=GeneID:100678354%2CGenbank:XR_004345246.1;Parent=rna-XR_004345246.1
NW_022279624.1	Gnomon	exon	2137846	2137962	.	-	.	ID=exon-XR_004345246.1-12;Dbxref=GeneID:100678354%2CGenbank:XR_004345246.1;Parent=rna-XR_004345246.1
NW_022279624.1	Gnomon	exon	2137620	2137781	.	-	.	ID=exon-XR_004345246.1-13;Dbxref=GeneID:100678354%2CGenbank:XR_004345246.1;Parent=rna-XR_004345246.1
NW_022279624.1	Gnomon	exon	2137233	2137336	.	-	.	ID=exon-XR_004345246.1-14;Dbxref=GeneID:100678354%2CGenbank:XR_004345246.1;Parent=rna-XR_004345246.1
NW_022279624.1	Gnomon	exon	2130220	2131189	.	-	.	ID=exon-XR_004345246.1-20;Dbxref=GeneID:100678354%2CGenbank:XR_004345246.1;Parent=rna-XR_004345246.1
NW_022279624.1	Gnomon	exon	2138280	2138396	.	-	.	ID=exon-XR_004345246.1-10;Dbxref=GeneID:100678354%2CGenbank:XR_004345246.1;Parent=rna-XR_004345246.1
NW_022279624.1	Gnomon	CDS	2930662	2930779	.	+	0	Name=XP_031781796.1;ID=cds-XP_031781796.1;Dbxref=GeneID:100117396%2CGenbank:XP_031781796.1%2CNASONIABASE:NV50744;Parent=rna-XM_031925936.2
NW_022279624.1	Gnomon	CDS	2947598	2947707	.	+	0	Name=XP_031781796.1;ID=cds-XP_031781796.1;Dbxref=GeneID:100117396%2CGenbank:XP_031781796.1%2CNASONIABASE:NV50744;Parent=rna-XM_031925936.2
NW_022279624.1	Gnomon	CDS	2948673	2948893	.	+	0	Name=XP_031781796.1;ID=cds-XP_031781796.1;Dbxref=GeneID:100117396%2CGenbank:XP_031781796.1%2CNASONIABASE:NV50744;Parent=rna-XM_031925936.2
NW_022279624.1	Gnomon	CDS	2950693	2950893	.	+	0	Name=XP_031781796.1;ID=cds-XP_031781796.1;Dbxref=GeneID:100117396%2CGenbank:XP_031781796.1%2CNASONIABASE:NV50744;Parent=rna-XM_031925936.2
NW_022279624.1	Gnomon	CDS	2951101	2951572	.	+	0	Name=XP_031781796.1;ID=cds-XP_031781796.1;Dbxref=GeneID:100117396%2CGenbank:XP_031781796.1%2CNASONIABASE:NV50744;Parent=rna-XM_031925936.2
NW_022279624.1	Gnomon	CDS	2951649	2951785	.	+	0	Name=XP_031781796.1;ID=cds-XP_031781796.1;Dbxref=GeneID:100117396%2CGenbank:XP_031781796.1%2CNASONIABASE:NV50744;Parent=rna-XM_031925936.2
NW_022279624.1	Gnomon	CDS	2951866	2952229	.	+	0	Name=XP_031781796.1;ID=cds-XP_031781796.1;Dbxref=GeneID:100117396%2CGenbank:XP_031781796.1%2CNASONIABASE:NV50744;Parent=rna-XM_031925936.2
NW_022279624.1	Gnomon	CDS	2952310	2952521	.	+	0	Name=XP_031781796.1;ID=cds-XP_031781796.1;Dbxref=GeneID:100117396%2CGenbank:XP_031781796.1%2CNASONIABASE:NV50744;Parent=rna-XM_031925936.2
NW_022279624.1	Gnomon	CDS	2952595	2952801	.	+	0	Name=XP_031781796.1;ID=cds-XP_031781796.1;Dbxref=GeneID:100117396%2CGenbank:XP_031781796.1%2CNASONIABASE:NV50744;Parent=rna-XM_031925936.2
NW_022279624.1	Gnomon	CDS	2953014	2953188	.	+	0	Name=XP_031781796.1;ID=cds-XP_031781796.1;Dbxref=GeneID:100117396%2CGenbank:XP_031781796.1%2CNASONIABASE:NV50744;Parent=rna-XM_031925936.2
NW_022279624.1	Gnomon	CDS	2953334	2953598	.	+	0	Name=XP_031781796.1;ID=cds-XP_031781796.1;Dbxref=GeneID:100117396%2CGenbank:XP_031781796.1%2CNASONIABASE:NV50744;Parent=rna-XM_031925936.2
NW_022279624.1	Gnomon	CDS	2954231	2954338	.	+	0	Name=XP_031781796.1;ID=cds-XP_031781796.1;Dbxref=GeneID:100117396%2CGenbank:XP_031781796.1%2CNASONIABASE:NV50744;Parent=rna-XM_031925936.2
NW_022279624.1	Gnomon	CDS	2955486	2955768	.	+	0	Name=XP_031781796.1;ID=cds-XP_031781796.1;Dbxref=GeneID:100117396%2CGenbank:XP_031781796.1%2CNASONIABASE:NV50744;Parent=rna-XM_031925936.2
NW_022279624.1	Gnomon	CDS	2955848	2956115	.	+	0	Name=XP_031781796.1;ID=cds-XP_031781796.1;Dbxref=GeneID:100117396%2CGenbank:XP_031781796.1%2CNASONIABASE:NV50744;Parent=rna-XM_031925936.2
NW_022279624.1	Gnomon	CDS	2956223	2956535	.	+	0	Name=XP_031781796.1;ID=cds-XP_031781796.1;Dbxref=GeneID:100117396%2CGenbank:XP_031781796.1%2CNASONIABASE:NV50744;Parent=rna-XM_031925936.2
NW_022279624.1	Gnomon	CDS	2956625	2956801	.	+	0	Name=XP_031781796.1;ID=cds-XP_031781796.1;Dbxref=GeneID:100117396%2CGenbank:XP_031781796.1%2CNASONIABASE:NV50744;Parent=rna-XM_031925936.2
NW_022279624.1	Gnomon	CDS	2956883	2957093	.	+	0	Name=XP_031781796.1;ID=cds-XP_031781796.1;Dbxref=GeneID:100117396%2CGenbank:XP_031781796.1%2CNASONIABASE:NV50744;Parent=rna-XM_031925936.2
NW_022279624.1	Gnomon	CDS	2957168	2957357	.	+	0	Name=XP_031781796.1;ID=cds-XP_031781796.1;Dbxref=GeneID:100117396%2CGenbank:XP_031781796.1%2CNASONIABASE:NV50744;Parent=rna-XM_031925936.2
NW_022279624.1	Gnomon	CDS	2150873	2151124	.	-	0	Name=XP_031781806.1;ID=cds-XP_031781806.1;Dbxref=GeneID:100678354%2CGenbank:XP_031781806.1;Parent=rna-XM_031925946.2
NW_022279624.1	Gnomon	CDS	2150622	2150726	.	-	0	Name=XP_031781806.1;ID=cds-XP_031781806.1;Dbxref=GeneID:100678354%2CGenbank:XP_031781806.1;Parent=rna-XM_031925946.2
NW_022279624.1	Gnomon	CDS	2150435	2150500	.	-	0	Name=XP_031781806.1;ID=cds-XP_031781806.1;Dbxref=GeneID:100678354%2CGenbank:XP_031781806.1;Parent=rna-XM_031925946.2
NW_022279624.1	Gnomon	CDS	2145912	2146115	.	-	0	Name=XP_031781806.1;ID=cds-XP_031781806.1;Dbxref=GeneID:100678354%2CGenbank:XP_031781806.1;Parent=rna-XM_031925946.2
NW_022279624.1	Gnomon	CDS	2144928	2145152	.	-	0	Name=XP_031781806.1;ID=cds-XP_031781806.1;Dbxref=GeneID:100678354%2CGenbank:XP_031781806.1;Parent=rna-XM_031925946.2
NW_022279624.1	Gnomon	CDS	2144650	2144710	.	-	0	Name=XP_031781806.1;ID=cds-XP_031781806.1;Dbxref=GeneID:100678354%2CGenbank:XP_031781806.1;Parent=rna-XM_031925946.2
NW_022279624.1	Gnomon	CDS	2138495	2138618	.	-	0	Name=XP_031781806.1;ID=cds-XP_031781806.1;Dbxref=GeneID:100678354%2CGenbank:XP_031781806.1;Parent=rna-XM_031925946.2
NW_022279624.1	Gnomon	CDS	2138280	2138396	.	-	0	Name=XP_031781806.1;ID=cds-XP_031781806.1;Dbxref=GeneID:100678354%2CGenbank:XP_031781806.1;Parent=rna-XM_031925946.2
NW_022279624.1	Gnomon	CDS	2138062	2138200	.	-	0	Name=XP_031781806.1;ID=cds-XP_031781806.1;Dbxref=GeneID:100678354%2CGenbank:XP_031781806.1;Parent=rna-XM_031925946.2
NW_022279624.1	Gnomon	CDS	2137846	2137962	.	-	0	Name=XP_031781806.1;ID=cds-XP_031781806.1;Dbxref=GeneID:100678354%2CGenbank:XP_031781806.1;Parent=rna-XM_031925946.2
NW_022279624.1	Gnomon	CDS	2137620	2137781	.	-	0	Name=XP_031781806.1;ID=cds-XP_031781806.1;Dbxref=GeneID:100678354%2CGenbank:XP_031781806.1;Parent=rna-XM_031925946.2
NW_022279624.1	Gnomon	CDS	2137233	2137336	.	-	0	Name=XP_031781806.1;ID=cds-XP_031781806.1;Dbxref=GeneID:100678354%2CGenbank:XP_031781806.1;Parent=rna-XM_031925946.2
NW_022279624.1	Gnomon	CDS	2136734	2137027	.	-	0	Name=XP_031781806.1;ID=cds-XP_031781806.1;Dbxref=GeneID:100678354%2CGenbank:XP_031781806.1;Parent=rna-XM_031925946.2
NW_022279624.1	Gnomon	CDS	2135026	2135270	.	-	0	Name=XP_031781806.1;ID=cds-XP_031781806.1;Dbxref=GeneID:100678354%2CGenbank:XP_031781806.1;Parent=rna-XM_031925946.2
NW_022279624.1	Gnomon	CDS	2131830	2132030	.	-	0	Name=XP_031781806.1;ID=cds-XP_031781806.1;Dbxref=GeneID:100678354%2CGenbank:XP_031781806.1;Parent=rna-XM_031925946.2
NW_022279624.1	Gnomon	CDS	2131292	2131516	.	-	0	Name=XP_031781806.1;ID=cds-XP_031781806.1;Dbxref=GeneID:100678354%2CGenbank:XP_031781806.1;Parent=rna-XM_031925946.2
NW_022279624.1	Gnomon	CDS	2130923	2131189	.	-	0	Name=XP_031781806.1;ID=cds-XP_031781806.1;Dbxref=GeneID:100678354%2CGenbank:XP_031781806.1;Parent=rna-XM_031925946.2
NW_022279624.1	Gnomon	CDS	2129272	2129474	.	-	0	Name=XP_031781806.1;ID=cds-XP_031781806.1;Dbxref=GeneID:100678354%2CGenbank:XP_031781806.1;Parent=rna-XM_031925946.2
NW_022279624.1	Gnomon	mRNA	1142009	1404197	.	-	.	Name=XM_031925845.1;ID=rna-XM_031925845.1;Dbxref=GeneID:107981434%2CGenbank:XM_031925845.1;Parent=gene-LOC107981434
NW_022279624.1	Gnomon	exon	1864149	1864288	.	+	.	ID=exon-XM_031925871.2-10;Dbxref=GeneID:100118574%2CGenbank:XM_031925871.2%2CNASONIABASE:NV18330;Parent=rna-XM_031925871.2
NW_022279624.1	Gnomon	exon	1872053	1872385	.	+	.	ID=exon-XM_031925871.2-11;Dbxref=GeneID:100118574%2CGenbank:XM_031925871.2%2CNASONIABASE:NV18330;Parent=rna-XM_031925871.2
NW_022279624.1	Gnomon	CDS	3077832	3077990	.	+	0	Name=XP_016843002.1;ID=cds-XP_016843002.1;Dbxref=GeneID:107981499%2CGenbank:XP_016843002.1;Parent=rna-XM_016987513.2
NW_022279624.1	Gnomon	CDS	3078139	3078384	.	+	0	Name=XP_016843002.1;ID=cds-XP_016843002.1;Dbxref=GeneID:107981499%2CGenbank:XP_016843002.1;Parent=rna-XM_016987513.2
NW_022279624.1	Gnomon	CDS	3078463	3078684	.	+	0	Name=XP_016843002.1;ID=cds-XP_016843002.1;Dbxref=GeneID:107981499%2CGenbank:XP_016843002.1;Parent=rna-XM_016987513.2
NW_022279624.1	Gnomon	exon	1632091	1632253	.	+	.	ID=exon-XM_031925868.1-1;Dbxref=GeneID:100678765%2CGenbank:XM_031925868.1;Parent=rna-XM_031925868.1
NW_022279624.1	Gnomon	exon	1632647	1632872	.	+	.	ID=exon-XM_031925868.1-2;Dbxref=GeneID:100678765%2CGenbank:XM_031925868.1;Parent=rna-XM_031925868.1
NW_022279624.1	Gnomon	exon	1632946	1633022	.	+	.	ID=exon-XM_031925868.1-3;Dbxref=GeneID:100678765%2CGenbank:XM_031925868.1;Parent=rna-XM_031925868.1
NW_022279624.1	Gnomon	exon	1633136	1634689	.	+	.	ID=exon-XM_031925868.1-4;Dbxref=GeneID:100678765%2CGenbank:XM_031925868.1;Parent=rna-XM_031925868.1
NW_022279624.1	Gnomon	exon	1635702	1636394	.	+	.	ID=exon-XM_031925868.1-5;Dbxref=GeneID:100678765%2CGenbank:XM_031925868.1;Parent=rna-XM_031925868.1
NW_022279624.1	Gnomon	exon	1636472	1640322	.	+	.	ID=exon-XM_031925868.1-6;Dbxref=GeneID:100678765%2CGenbank:XM_031925868.1;Parent=rna-XM_031925868.1
NW_022279624.1	Gnomon	exon	1640441	1642722	.	+	.	ID=exon-XM_031925868.1-7;Dbxref=GeneID:100678765%2CGenbank:XM_031925868.1;Parent=rna-XM_031925868.1
NW_022279624.1	Gnomon	CDS	2930662	2930779	.	+	0	Name=XP_031781797.1;ID=cds-XP_031781797.1;Dbxref=GeneID:100117396%2CGenbank:XP_031781797.1%2CNASONIABASE:NV50744;Parent=rna-XM_031925937.2
NW_022279624.1	Gnomon	CDS	2947598	2947707	.	+	0	Name=XP_031781797.1;ID=cds-XP_031781797.1;Dbxref=GeneID:100117396%2CGenbank:XP_031781797.1%2CNASONIABASE:NV50744;Parent=rna-XM_031925937.2
NW_022279624.1	Gnomon	CDS	2948673	2948893	.	+	0	Name=XP_031781797.1;ID=cds-XP_031781797.1;Dbxref=GeneID:100117396%2CGenbank:XP_031781797.1%2CNASONIABASE:NV50744;Parent=rna-XM_031925937.2
NW_022279624.1	Gnomon	CDS	2950693	2950893	.	+	0	Name=XP_031781797.1;ID=cds-XP_031781797.1;Dbxref=GeneID:100117396%2CGenbank:XP_031781797.1%2CNASONIABASE:NV50744;Parent=rna-XM_031925937.2
NW_022279624.1	Gnomon	CDS	2951101	2951572	.	+	0	Name=XP_031781797.1;ID=cds-XP_031781797.1;Dbxref=GeneID:100117396%2CGenbank:XP_031781797.1%2CNASONIABASE:NV50744;Parent=rna-XM_031925937.2
NW_022279624.1	Gnomon	CDS	2951649	2951785	.	+	0	Name=XP_031781797.1;ID=cds-XP_031781797.1;Dbxref=GeneID:100117396%2CGenbank:XP_031781797.1%2CNASONIABASE:NV50744;Parent=rna-XM_031925937.2
NW_022279624.1	Gnomon	CDS	2951866	2952229	.	+	0	Name=XP_031781797.1;ID=cds-XP_031781797.1;Dbxref=GeneID:100117396%2CGenbank:XP_031781797.1%2CNASONIABASE:NV50744;Parent=rna-XM_031925937.2
NW_022279624.1	Gnomon	CDS	2952310	2952521	.	+	0	Name=XP_031781797.1;ID=cds-XP_031781797.1;Dbxref=GeneID:100117396%2CGenbank:XP_031781797.1%2CNASONIABASE:NV50744;Parent=rna-XM_031925937.2
NW_022279624.1	Gnomon	CDS	2952595	2952801	.	+	0	Name=XP_031781797.1;ID=cds-XP_031781797.1;Dbxref=GeneID:100117396%2CGenbank:XP_031781797.1%2CNASONIABASE:NV50744;Parent=rna-XM_031925937.2
NW_022279624.1	Gnomon	CDS	2952917	2952925	.	+	0	Name=XP_031781797.1;ID=cds-XP_031781797.1;Dbxref=GeneID:100117396%2CGenbank:XP_031781797.1%2CNASONIABASE:NV50744;Parent=rna-XM_031925937.2
NW_022279624.1	Gnomon	CDS	2953014	2953188	.	+	0	Name=XP_031781797.1;ID=cds-XP_031781797.1;Dbxref=GeneID:100117396%2CGenbank:XP_031781797.1%2CNASONIABASE:NV50744;Parent=rna-XM_031925937.2
NW_022279624.1	Gnomon	CDS	2953334	2953598	.	+	0	Name=XP_031781797.1;ID=cds-XP_031781797.1;Dbxref=GeneID:100117396%2CGenbank:XP_031781797.1%2CNASONIABASE:NV50744;Parent=rna-XM_031925937.2
NW_022279624.1	Gnomon	CDS	2953795	2953830	.	+	0	Name=XP_031781797.1;ID=cds-XP_031781797.1;Dbxref=GeneID:100117396%2CGenbank:XP_031781797.1%2CNASONIABASE:NV50744;Parent=rna-XM_031925937.2
NW_022279624.1	Gnomon	CDS	2955486	2955768	.	+	0	Name=XP_031781797.1;ID=cds-XP_031781797.1;Dbxref=GeneID:100117396%2CGenbank:XP_031781797.1%2CNASONIABASE:NV50744;Parent=rna-XM_031925937.2
NW_022279624.1	Gnomon	CDS	2955848	2956115	.	+	0	Name=XP_031781797.1;ID=cds-XP_031781797.1;Dbxref=GeneID:100117396%2CGenbank:XP_031781797.1%2CNASONIABASE:NV50744;Parent=rna-XM_031925937.2
NW_022279624.1	Gnomon	CDS	2956223	2956535	.	+	0	Name=XP_031781797.1;ID=cds-XP_031781797.1;Dbxref=GeneID:100117396%2CGenbank:XP_031781797.1%2CNASONIABASE:NV50744;Parent=rna-XM_031925937.2
NW_022279624.1	Gnomon	CDS	2956625	2956801	.	+	0	Name=XP_031781797.1;ID=cds-XP_031781797.1;Dbxref=GeneID:100117396%2CGenbank:XP_031781797.1%2CNASONIABASE:NV50744;Parent=rna-XM_031925937.2
NW_022279624.1	Gnomon	CDS	2956883	2957093	.	+	0	Name=XP_031781797.1;ID=cds-XP_031781797.1;Dbxref=GeneID:100117396%2CGenbank:XP_031781797.1%2CNASONIABASE:NV50744;Parent=rna-XM_031925937.2
NW_022279624.1	Gnomon	CDS	2957168	2957357	.	+	0	Name=XP_031781797.1;ID=cds-XP_031781797.1;Dbxref=GeneID:100117396%2CGenbank:XP_031781797.1%2CNASONIABASE:NV50744;Parent=rna-XM_031925937.2
NW_022279624.1	Gnomon	CDS	2107771	2107836	.	-	0	Name=XP_031781807.1;ID=cds-XP_031781807.1;Dbxref=GeneID:100116182%2CGenbank:XP_031781807.1%2CNASONIABASE:NV18897;Parent=rna-XM_031925947.2
NW_022279624.1	Gnomon	CDS	2107046	2107531	.	-	0	Name=XP_031781807.1;ID=cds-XP_031781807.1;Dbxref=GeneID:100116182%2CGenbank:XP_031781807.1%2CNASONIABASE:NV18897;Parent=rna-XM_031925947.2
NW_022279624.1	Gnomon	CDS	2074724	2074808	.	-	0	Name=XP_031781807.1;ID=cds-XP_031781807.1;Dbxref=GeneID:100116182%2CGenbank:XP_031781807.1%2CNASONIABASE:NV18897;Parent=rna-XM_031925947.2
NW_022279624.1	Gnomon	CDS	2074480	2074642	.	-	0	Name=XP_031781807.1;ID=cds-XP_031781807.1;Dbxref=GeneID:100116182%2CGenbank:XP_031781807.1%2CNASONIABASE:NV18897;Parent=rna-XM_031925947.2
NW_022279624.1	Gnomon	CDS	2074257	2074364	.	-	0	Name=XP_031781807.1;ID=cds-XP_031781807.1;Dbxref=GeneID:100116182%2CGenbank:XP_031781807.1%2CNASONIABASE:NV18897;Parent=rna-XM_031925947.2
NW_022279624.1	Gnomon	CDS	2073293	2073480	.	-	0	Name=XP_031781807.1;ID=cds-XP_031781807.1;Dbxref=GeneID:100116182%2CGenbank:XP_031781807.1%2CNASONIABASE:NV18897;Parent=rna-XM_031925947.2
NW_022279624.1	Gnomon	CDS	2070944	2071088	.	-	0	Name=XP_031781807.1;ID=cds-XP_031781807.1;Dbxref=GeneID:100116182%2CGenbank:XP_031781807.1%2CNASONIABASE:NV18897;Parent=rna-XM_031925947.2
NW_022279624.1	Gnomon	CDS	2066531	2066830	.	-	0	Name=XP_031781807.1;ID=cds-XP_031781807.1;Dbxref=GeneID:100116182%2CGenbank:XP_031781807.1%2CNASONIABASE:NV18897;Parent=rna-XM_031925947.2
NW_022279624.1	Gnomon	CDS	2066091	2066458	.	-	0	Name=XP_031781807.1;ID=cds-XP_031781807.1;Dbxref=GeneID:100116182%2CGenbank:XP_031781807.1%2CNASONIABASE:NV18897;Parent=rna-XM_031925947.2
NW_022279624.1	Gnomon	CDS	2065843	2066010	.	-	0	Name=XP_031781807.1;ID=cds-XP_031781807.1;Dbxref=GeneID:100116182%2CGenbank:XP_031781807.1%2CNASONIABASE:NV18897;Parent=rna-XM_031925947.2
NW_022279624.1	Gnomon	CDS	2063271	2063407	.	-	0	Name=XP_031781807.1;ID=cds-XP_031781807.1;Dbxref=GeneID:100116182%2CGenbank:XP_031781807.1%2CNASONIABASE:NV18897;Parent=rna-XM_031925947.2
NW_022279624.1	Gnomon	CDS	1589371	1589383	.	+	0	Name=XP_031781749.1;ID=cds-XP_031781749.1;Dbxref=GeneID:116416688%2CGenbank:XP_031781749.1;Parent=rna-XM_031925889.2
NW_022279624.1	Gnomon	CDS	1590185	1590231	.	+	0	Name=XP_031781749.1;ID=cds-XP_031781749.1;Dbxref=GeneID:116416688%2CGenbank:XP_031781749.1;Parent=rna-XM_031925889.2
NW_022279624.1	Gnomon	CDS	1617875	1618071	.	+	0	Name=XP_031781749.1;ID=cds-XP_031781749.1;Dbxref=GeneID:116416688%2CGenbank:XP_031781749.1;Parent=rna-XM_031925889.2
NW_022279624.1	Gnomon	CDS	1618222	1618528	.	+	0	Name=XP_031781749.1;ID=cds-XP_031781749.1;Dbxref=GeneID:116416688%2CGenbank:XP_031781749.1;Parent=rna-XM_031925889.2
NW_022279624.1	Gnomon	exon	1452244	1453328	.	+	.	ID=exon-XR_004227013.2-4;Dbxref=GeneID:100679062%2CGenbank:XR_004227013.2;Parent=rna-XR_004227013.2
NW_022279624.1	Gnomon	exon	1451424	1451746	.	+	.	ID=exon-XR_004227013.2-2;Dbxref=GeneID:100679062%2CGenbank:XR_004227013.2;Parent=rna-XR_004227013.2
NW_022279624.1	Gnomon	exon	1451823	1452172	.	+	.	ID=exon-XR_004227013.2-3;Dbxref=GeneID:100679062%2CGenbank:XR_004227013.2;Parent=rna-XR_004227013.2
NW_022279624.1	Gnomon	exon	1451143	1451300	.	+	.	ID=exon-XR_004227013.2-1;Dbxref=GeneID:100679062%2CGenbank:XR_004227013.2;Parent=rna-XR_004227013.2
NW_022279624.1	Gnomon	mRNA	1142009	1404196	.	-	.	Name=XM_031925844.2;ID=rna-XM_031925844.2;Dbxref=GeneID:107981434%2CGenbank:XM_031925844.2;Parent=gene-LOC107981434
NW_022279624.1	Gnomon	exon	2951101	2951572	.	+	.	ID=exon-XM_031925939.2-5;Dbxref=GeneID:100117396%2CGenbank:XM_031925939.2%2CNASONIABASE:NV50744;Parent=rna-XM_031925939.2
NW_022279624.1	Gnomon	exon	2951649	2951785	.	+	.	ID=exon-XM_031925939.2-6;Dbxref=GeneID:100117396%2CGenbank:XM_031925939.2%2CNASONIABASE:NV50744;Parent=rna-XM_031925939.2
NW_022279624.1	Gnomon	exon	2948673	2948893	.	+	.	ID=exon-XM_031925939.2-3;Dbxref=GeneID:100117396%2CGenbank:XM_031925939.2%2CNASONIABASE:NV50744;Parent=rna-XM_031925939.2
NW_022279624.1	Gnomon	exon	2950693	2950893	.	+	.	ID=exon-XM_031925939.2-4;Dbxref=GeneID:100117396%2CGenbank:XM_031925939.2%2CNASONIABASE:NV50744;Parent=rna-XM_031925939.2
NW_022279624.1	Gnomon	exon	2930176	2930779	.	+	.	ID=exon-XM_031925939.2-1;Dbxref=GeneID:100117396%2CGenbank:XM_031925939.2%2CNASONIABASE:NV50744;Parent=rna-XM_031925939.2
NW_022279624.1	Gnomon	exon	2947598	2947707	.	+	.	ID=exon-XM_031925939.2-2;Dbxref=GeneID:100117396%2CGenbank:XM_031925939.2%2CNASONIABASE:NV50744;Parent=rna-XM_031925939.2
NW_022279624.1	Gnomon	exon	2952595	2952801	.	+	.	ID=exon-XM_031925939.2-9;Dbxref=GeneID:100117396%2CGenbank:XM_031925939.2%2CNASONIABASE:NV50744;Parent=rna-XM_031925939.2
NW_022279624.1	Gnomon	exon	2951866	2952229	.	+	.	ID=exon-XM_031925939.2-7;Dbxref=GeneID:100117396%2CGenbank:XM_031925939.2%2CNASONIABASE:NV50744;Parent=rna-XM_031925939.2
NW_022279624.1	Gnomon	exon	2952310	2952521	.	+	.	ID=exon-XM_031925939.2-8;Dbxref=GeneID:100117396%2CGenbank:XM_031925939.2%2CNASONIABASE:NV50744;Parent=rna-XM_031925939.2
NW_022279624.1	Gnomon	exon	1453815	1454594	.	-	.	ID=exon-XR_512909.4-3;Dbxref=GeneID:103317581%2CGenbank:XR_512909.4;Parent=rna-XR_512909.4
NW_022279624.1	Gnomon	exon	1455138	1455325	.	-	.	ID=exon-XR_512909.4-1;Dbxref=GeneID:103317581%2CGenbank:XR_512909.4;Parent=rna-XR_512909.4
NW_022279624.1	Gnomon	exon	1454691	1454863	.	-	.	ID=exon-XR_512909.4-2;Dbxref=GeneID:103317581%2CGenbank:XR_512909.4;Parent=rna-XR_512909.4
NW_022279624.1	Gnomon	exon	2513118	2513618	.	-	.	ID=exon-XM_003425172.5-1;Dbxref=GeneID:100679759%2CGenbank:XM_003425172.5;Parent=rna-XM_003425172.5
NW_022279624.1	Gnomon	exon	2512293	2512929	.	-	.	ID=exon-XM_003425172.5-2;Dbxref=GeneID:100679759%2CGenbank:XM_003425172.5;Parent=rna-XM_003425172.5
NW_022279624.1	Gnomon	exon	2144650	2144710	.	-	.	ID=exon-XR_004345246.1-8;Dbxref=GeneID:100678354%2CGenbank:XR_004345246.1;Parent=rna-XR_004345246.1
NW_022279624.1	Gnomon	exon	2138495	2138618	.	-	.	ID=exon-XR_004345246.1-9;Dbxref=GeneID:100678354%2CGenbank:XR_004345246.1;Parent=rna-XR_004345246.1
NW_022279624.1	Gnomon	exon	2213597	2213945	.	-	.	ID=exon-XR_004345246.1-1;Dbxref=GeneID:100678354%2CGenbank:XR_004345246.1;Parent=rna-XR_004345246.1
NW_022279624.1	Gnomon	exon	2206403	2207319	.	-	.	ID=exon-XR_004345246.1-2;Dbxref=GeneID:100678354%2CGenbank:XR_004345246.1;Parent=rna-XR_004345246.1
NW_022279624.1	Gnomon	exon	2150873	2151190	.	-	.	ID=exon-XR_004345246.1-3;Dbxref=GeneID:100678354%2CGenbank:XR_004345246.1;Parent=rna-XR_004345246.1
NW_022279624.1	Gnomon	exon	2150622	2150726	.	-	.	ID=exon-XR_004345246.1-4;Dbxref=GeneID:100678354%2CGenbank:XR_004345246.1;Parent=rna-XR_004345246.1
NW_022279624.1	Gnomon	exon	2150435	2150500	.	-	.	ID=exon-XR_004345246.1-5;Dbxref=GeneID:100678354%2CGenbank:XR_004345246.1;Parent=rna-XR_004345246.1
NW_022279624.1	Gnomon	exon	2145912	2146115	.	-	.	ID=exon-XR_004345246.1-6;Dbxref=GeneID:100678354%2CGenbank:XR_004345246.1;Parent=rna-XR_004345246.1
NW_022279624.1	Gnomon	exon	2144928	2145152	.	-	.	ID=exon-XR_004345246.1-7;Dbxref=GeneID:100678354%2CGenbank:XR_004345246.1;Parent=rna-XR_004345246.1
NW_022279624.1	Gnomon	mRNA	1142009	1404196	.	-	.	Name=XM_031925843.2;ID=rna-XM_031925843.2;Dbxref=GeneID:107981434%2CGenbank:XM_031925843.2;Parent=gene-LOC107981434
NW_022279624.1	Gnomon	lnc_RNA	1457868	1461956	.	-	.	Name=XR_001729698.3;ID=rna-XR_001729698.3;Dbxref=GeneID:100118009%2CGenbank:XR_001729698.3%2CNASONIABASE:NV18993;Parent=gene-LOC100118009
NW_022279624.1	Gnomon	exon	1427821	1428013	.	+	.	ID=exon-XM_031925839.1-1;Dbxref=GeneID:103317583%2CGenbank:XM_031925839.1;Parent=rna-XM_031925839.1
NW_022279624.1	Gnomon	exon	1445974	1446320	.	+	.	ID=exon-XM_031925839.1-2;Dbxref=GeneID:103317583%2CGenbank:XM_031925839.1;Parent=rna-XM_031925839.1
NW_022279624.1	Gnomon	exon	1446410	1446547	.	+	.	ID=exon-XM_031925839.1-3;Dbxref=GeneID:103317583%2CGenbank:XM_031925839.1;Parent=rna-XM_031925839.1
NW_022279624.1	Gnomon	exon	1446724	1446837	.	+	.	ID=exon-XM_031925839.1-4;Dbxref=GeneID:103317583%2CGenbank:XM_031925839.1;Parent=rna-XM_031925839.1
NW_022279624.1	Gnomon	exon	1446912	1447073	.	+	.	ID=exon-XM_031925839.1-5;Dbxref=GeneID:103317583%2CGenbank:XM_031925839.1;Parent=rna-XM_031925839.1
NW_022279624.1	Gnomon	exon	1447148	1447262	.	+	.	ID=exon-XM_031925839.1-6;Dbxref=GeneID:103317583%2CGenbank:XM_031925839.1;Parent=rna-XM_031925839.1
NW_022279624.1	Gnomon	mRNA	1142009	1404196	.	-	.	Name=XM_031925842.2;ID=rna-XM_031925842.2;Dbxref=GeneID:107981434%2CGenbank:XM_031925842.2;Parent=gene-LOC107981434
NW_022279624.1	Gnomon	exon	3161382	3162045	.	-	.	ID=exon-XM_008206498.3-1;Dbxref=GeneID:103315822%2CGenbank:XM_008206498.3;Parent=rna-XM_008206498.3
NW_022279624.1	Gnomon	exon	3161168	3161305	.	-	.	ID=exon-XM_008206498.3-2;Dbxref=GeneID:103315822%2CGenbank:XM_008206498.3;Parent=rna-XM_008206498.3
NW_022279624.1	Gnomon	exon	3160338	3160987	.	-	.	ID=exon-XM_008206498.3-3;Dbxref=GeneID:103315822%2CGenbank:XM_008206498.3;Parent=rna-XM_008206498.3
NW_022279624.1	Gnomon	exon	2812849	2813122	.	+	.	ID=exon-XM_032601812.1-2;Dbxref=GeneID:116738656%2CGenbank:XM_032601812.1;Parent=rna-XM_032601812.1
NW_022279624.1	Gnomon	exon	2813206	2814928	.	+	.	ID=exon-XM_032601812.1-3;Dbxref=GeneID:116738656%2CGenbank:XM_032601812.1;Parent=rna-XM_032601812.1
NW_022279624.1	Gnomon	exon	2812553	2812714	.	+	.	ID=exon-XM_032601812.1-1;Dbxref=GeneID:116738656%2CGenbank:XM_032601812.1;Parent=rna-XM_032601812.1
NW_022279624.1	Gnomon	exon	1446912	1447073	.	+	.	ID=exon-XM_031925840.1-5;Dbxref=GeneID:103317583%2CGenbank:XM_031925840.1;Parent=rna-XM_031925840.1
NW_022279624.1	Gnomon	exon	1447148	1447339	.	+	.	ID=exon-XM_031925840.1-6;Dbxref=GeneID:103317583%2CGenbank:XM_031925840.1;Parent=rna-XM_031925840.1
NW_022279624.1	Gnomon	exon	1446410	1446547	.	+	.	ID=exon-XM_031925840.1-3;Dbxref=GeneID:103317583%2CGenbank:XM_031925840.1;Parent=rna-XM_031925840.1
NW_022279624.1	Gnomon	exon	1446724	1446837	.	+	.	ID=exon-XM_031925840.1-4;Dbxref=GeneID:103317583%2CGenbank:XM_031925840.1;Parent=rna-XM_031925840.1
NW_022279624.1	Gnomon	exon	1404910	1405052	.	+	.	ID=exon-XM_031925840.1-1;Dbxref=GeneID:103317583%2CGenbank:XM_031925840.1;Parent=rna-XM_031925840.1
NW_022279624.1	Gnomon	exon	1445974	1446320	.	+	.	ID=exon-XM_031925840.1-2;Dbxref=GeneID:103317583%2CGenbank:XM_031925840.1;Parent=rna-XM_031925840.1
NW_022279624.1	Gnomon	exon	2255908	2256204	.	-	.	ID=exon-XM_008219683.4-14;Dbxref=GeneID:100113866%2CGenbank:XM_008219683.4%2CNASONIABASE:NV50595;Parent=rna-XM_008219683.4
NW_022279624.1	Gnomon	exon	2254332	2254788	.	-	.	ID=exon-XM_008219683.4-15;Dbxref=GeneID:100113866%2CGenbank:XM_008219683.4%2CNASONIABASE:NV50595;Parent=rna-XM_008219683.4
NW_022279624.1	Gnomon	exon	2260169	2261123	.	-	.	ID=exon-XM_008219683.4-12;Dbxref=GeneID:100113866%2CGenbank:XM_008219683.4%2CNASONIABASE:NV50595;Parent=rna-XM_008219683.4
NW_022279624.1	Gnomon	exon	2259802	2260087	.	-	.	ID=exon-XM_008219683.4-13;Dbxref=GeneID:100113866%2CGenbank:XM_008219683.4%2CNASONIABASE:NV50595;Parent=rna-XM_008219683.4
NW_022279624.1	Gnomon	exon	2250971	2254255	.	-	.	ID=exon-XM_008219683.4-16;Dbxref=GeneID:100113866%2CGenbank:XM_008219683.4%2CNASONIABASE:NV50595;Parent=rna-XM_008219683.4
NW_022279624.1	Gnomon	exon	2263537	2263863	.	-	.	ID=exon-XM_008219683.4-10;Dbxref=GeneID:100113866%2CGenbank:XM_008219683.4%2CNASONIABASE:NV50595;Parent=rna-XM_008219683.4
NW_022279624.1	Gnomon	exon	2262998	2263448	.	-	.	ID=exon-XM_008219683.4-11;Dbxref=GeneID:100113866%2CGenbank:XM_008219683.4%2CNASONIABASE:NV50595;Parent=rna-XM_008219683.4
NW_022279624.1	Gnomon	exon	1455134	1455325	.	-	.	ID=exon-XR_004227036.2-1;Dbxref=GeneID:103317581%2CGenbank:XR_004227036.2;Parent=rna-XR_004227036.2
NW_022279624.1	Gnomon	exon	1454691	1454863	.	-	.	ID=exon-XR_004227036.2-2;Dbxref=GeneID:103317581%2CGenbank:XR_004227036.2;Parent=rna-XR_004227036.2
NW_022279624.1	Gnomon	exon	1453815	1454594	.	-	.	ID=exon-XR_004227036.2-3;Dbxref=GeneID:103317581%2CGenbank:XR_004227036.2;Parent=rna-XR_004227036.2
NW_022279624.1	Gnomon	CDS	1446011	1446320	.	+	0	Name=XP_031781700.1;ID=cds-XP_031781700.1;Dbxref=GeneID:103317583%2CGenbank:XP_031781700.1;Parent=rna-XM_031925840.1
NW_022279624.1	Gnomon	CDS	1446410	1446547	.	+	0	Name=XP_031781700.1;ID=cds-XP_031781700.1;Dbxref=GeneID:103317583%2CGenbank:XP_031781700.1;Parent=rna-XM_031925840.1
NW_022279624.1	Gnomon	CDS	1446724	1446837	.	+	0	Name=XP_031781700.1;ID=cds-XP_031781700.1;Dbxref=GeneID:103317583%2CGenbank:XP_031781700.1;Parent=rna-XM_031925840.1
NW_022279624.1	Gnomon	CDS	1446912	1447073	.	+	0	Name=XP_031781700.1;ID=cds-XP_031781700.1;Dbxref=GeneID:103317583%2CGenbank:XP_031781700.1;Parent=rna-XM_031925840.1
NW_022279624.1	Gnomon	CDS	1447148	1447218	.	+	0	Name=XP_031781700.1;ID=cds-XP_031781700.1;Dbxref=GeneID:103317583%2CGenbank:XP_031781700.1;Parent=rna-XM_031925840.1
NW_022279624.1	Gnomon	exon	2928570	2929319	.	-	.	ID=exon-XM_001601576.5-1;Dbxref=GeneID:100117366%2CGenbank:XM_001601576.5%2CNASONIABASE:NV18500;Parent=rna-XM_001601576.5
NW_022279624.1	Gnomon	exon	2928326	2928497	.	-	.	ID=exon-XM_001601576.5-2;Dbxref=GeneID:100117366%2CGenbank:XM_001601576.5%2CNASONIABASE:NV18500;Parent=rna-XM_001601576.5
NW_022279624.1	Gnomon	exon	2927942	2928242	.	-	.	ID=exon-XM_001601576.5-3;Dbxref=GeneID:100117366%2CGenbank:XM_001601576.5%2CNASONIABASE:NV18500;Parent=rna-XM_001601576.5
NW_022279624.1	Gnomon	exon	2927163	2927833	.	-	.	ID=exon-XM_001601576.5-4;Dbxref=GeneID:100117366%2CGenbank:XM_001601576.5%2CNASONIABASE:NV18500;Parent=rna-XM_001601576.5
NW_022279624.1	Gnomon	exon	2926619	2927059	.	-	.	ID=exon-XM_001601576.5-5;Dbxref=GeneID:100117366%2CGenbank:XM_001601576.5%2CNASONIABASE:NV18500;Parent=rna-XM_001601576.5
NW_022279624.1	Gnomon	exon	2925948	2926551	.	-	.	ID=exon-XM_001601576.5-6;Dbxref=GeneID:100117366%2CGenbank:XM_001601576.5%2CNASONIABASE:NV18500;Parent=rna-XM_001601576.5
NW_022279624.1	Gnomon	mRNA	1404910	1447339	.	+	.	Name=XM_031925840.1;ID=rna-XM_031925840.1;Dbxref=GeneID:103317583%2CGenbank:XM_031925840.1;Parent=gene-LOC103317583
NW_022279624.1	Gnomon	exon	1633136	1634689	.	+	.	ID=exon-XM_032601784.1-4;Dbxref=GeneID:100678765%2CGenbank:XM_032601784.1;Parent=rna-XM_032601784.1
NW_022279624.1	Gnomon	exon	1635702	1636394	.	+	.	ID=exon-XM_032601784.1-5;Dbxref=GeneID:100678765%2CGenbank:XM_032601784.1;Parent=rna-XM_032601784.1
NW_022279624.1	Gnomon	exon	1632647	1632872	.	+	.	ID=exon-XM_032601784.1-2;Dbxref=GeneID:100678765%2CGenbank:XM_032601784.1;Parent=rna-XM_032601784.1
NW_022279624.1	Gnomon	exon	1632946	1633022	.	+	.	ID=exon-XM_032601784.1-3;Dbxref=GeneID:100678765%2CGenbank:XM_032601784.1;Parent=rna-XM_032601784.1
NW_022279624.1	Gnomon	exon	1631488	1631826	.	+	.	ID=exon-XM_032601784.1-1;Dbxref=GeneID:100678765%2CGenbank:XM_032601784.1;Parent=rna-XM_032601784.1
NW_022279624.1	Gnomon	exon	1636472	1640322	.	+	.	ID=exon-XM_032601784.1-6;Dbxref=GeneID:100678765%2CGenbank:XM_032601784.1;Parent=rna-XM_032601784.1
NW_022279624.1	Gnomon	exon	1640441	1642722	.	+	.	ID=exon-XM_032601784.1-7;Dbxref=GeneID:100678765%2CGenbank:XM_032601784.1;Parent=rna-XM_032601784.1
NW_022279624.1	Gnomon	CDS	1142426	1143628	.	-	0	Name=XP_031781702.1;ID=cds-XP_031781702.1;Dbxref=GeneID:107981434%2CGenbank:XP_031781702.1;Parent=rna-XM_031925842.2
NW_022279624.1	Gnomon	CDS	1142280	1142315	.	-	0	Name=XP_031781702.1;ID=cds-XP_031781702.1;Dbxref=GeneID:107981434%2CGenbank:XP_031781702.1;Parent=rna-XM_031925842.2
NW_022279624.1	Gnomon	exon	2812553	2812714	.	+	.	ID=exon-XM_032601811.1-1;Dbxref=GeneID:116738656%2CGenbank:XM_032601811.1;Parent=rna-XM_032601811.1
NW_022279624.1	Gnomon	exon	2812843	2813122	.	+	.	ID=exon-XM_032601811.1-2;Dbxref=GeneID:116738656%2CGenbank:XM_032601811.1;Parent=rna-XM_032601811.1
NW_022279624.1	Gnomon	exon	2813206	2814928	.	+	.	ID=exon-XM_032601811.1-3;Dbxref=GeneID:116738656%2CGenbank:XM_032601811.1;Parent=rna-XM_032601811.1
NW_022279624.1	Gnomon	exon	432872	432981	.	-	.	ID=exon-XM_031925915.1-1;Dbxref=GeneID:100113848%2CGenbank:XM_031925915.1%2CNASONIABASE:NV18715;Parent=rna-XM_031925915.1
NW_022279624.1	Gnomon	exon	426688	426905	.	-	.	ID=exon-XM_031925915.1-2;Dbxref=GeneID:100113848%2CGenbank:XM_031925915.1%2CNASONIABASE:NV18715;Parent=rna-XM_031925915.1
NW_022279624.1	Gnomon	exon	357444	357623	.	-	.	ID=exon-XM_031925915.1-3;Dbxref=GeneID:100113848%2CGenbank:XM_031925915.1%2CNASONIABASE:NV18715;Parent=rna-XM_031925915.1
NW_022279624.1	Gnomon	exon	263044	263553	.	-	.	ID=exon-XM_031925915.1-4;Dbxref=GeneID:100113848%2CGenbank:XM_031925915.1%2CNASONIABASE:NV18715;Parent=rna-XM_031925915.1
NW_022279624.1	Gnomon	exon	2233301	2233424	.	-	.	ID=exon-XR_001729327.2-2;Dbxref=GeneID:103318138%2CGenbank:XR_001729327.2;Parent=rna-XR_001729327.2
NW_022279624.1	Gnomon	exon	2233137	2233215	.	-	.	ID=exon-XR_001729327.2-3;Dbxref=GeneID:103318138%2CGenbank:XR_001729327.2;Parent=rna-XR_001729327.2
NW_022279624.1	Gnomon	exon	2233507	2233853	.	-	.	ID=exon-XR_001729327.2-1;Dbxref=GeneID:103318138%2CGenbank:XR_001729327.2;Parent=rna-XR_001729327.2
NW_022279624.1	Gnomon	mRNA	2512293	2513618	.	-	.	Name=XM_003425172.5;ID=rna-XM_003425172.5;Dbxref=GeneID:100679759%2CGenbank:XM_003425172.5;Parent=gene-LOC100679759
NW_022279624.1	Gnomon	mRNA	2008637	2016217	.	+	.	Name=XM_032601769.1;ID=rna-XM_032601769.1;Dbxref=GeneID:100118389%2CGenbank:XM_032601769.1%2CNASONIABASE:NV18327;Parent=gene-SPH42
NW_022279624.1	Gnomon	CDS	717425	717451	.	+	0	Name=XP_001599066.1;ID=cds-XP_001599066.1;Dbxref=GeneID:100115212%2CGenbank:XP_001599066.1%2CNASONIABASE:NV19148;Parent=rna-XM_001599016.6
NW_022279624.1	Gnomon	CDS	717729	717854	.	+	0	Name=XP_001599066.1;ID=cds-XP_001599066.1;Dbxref=GeneID:100115212%2CGenbank:XP_001599066.1%2CNASONIABASE:NV19148;Parent=rna-XM_001599016.6
NW_022279624.1	Gnomon	CDS	718042	718214	.	+	0	Name=XP_001599066.1;ID=cds-XP_001599066.1;Dbxref=GeneID:100115212%2CGenbank:XP_001599066.1%2CNASONIABASE:NV19148;Parent=rna-XM_001599016.6
NW_022279624.1	Gnomon	CDS	718298	718532	.	+	0	Name=XP_001599066.1;ID=cds-XP_001599066.1;Dbxref=GeneID:100115212%2CGenbank:XP_001599066.1%2CNASONIABASE:NV19148;Parent=rna-XM_001599016.6
NW_022279624.1	Gnomon	CDS	719747	720025	.	+	0	Name=XP_001599066.1;ID=cds-XP_001599066.1;Dbxref=GeneID:100115212%2CGenbank:XP_001599066.1%2CNASONIABASE:NV19148;Parent=rna-XM_001599016.6
NW_022279624.1	Gnomon	CDS	720114	720353	.	+	0	Name=XP_001599066.1;ID=cds-XP_001599066.1;Dbxref=GeneID:100115212%2CGenbank:XP_001599066.1%2CNASONIABASE:NV19148;Parent=rna-XM_001599016.6
NW_022279624.1	Gnomon	CDS	2976618	2976818	.	-	0	Name=XP_031781693.1;ID=cds-XP_031781693.1;Dbxref=GeneID:100117434%2CGenbank:XP_031781693.1%2CNASONIABASE:NV50745;Parent=rna-XM_031925833.2
NW_022279624.1	Gnomon	CDS	2973380	2973595	.	-	0	Name=XP_031781693.1;ID=cds-XP_031781693.1;Dbxref=GeneID:100117434%2CGenbank:XP_031781693.1%2CNASONIABASE:NV50745;Parent=rna-XM_031925833.2
NW_022279624.1	Gnomon	CDS	2965422	2965587	.	-	0	Name=XP_031781693.1;ID=cds-XP_031781693.1;Dbxref=GeneID:100117434%2CGenbank:XP_031781693.1%2CNASONIABASE:NV50745;Parent=rna-XM_031925833.2
NW_022279624.1	Gnomon	CDS	2963237	2963511	.	-	0	Name=XP_031781693.1;ID=cds-XP_031781693.1;Dbxref=GeneID:100117434%2CGenbank:XP_031781693.1%2CNASONIABASE:NV50745;Parent=rna-XM_031925833.2
NW_022279624.1	Gnomon	CDS	1142426	1143628	.	-	0	Name=XP_031781703.1;ID=cds-XP_031781703.1;Dbxref=GeneID:107981434%2CGenbank:XP_031781703.1;Parent=rna-XM_031925843.2
NW_022279624.1	Gnomon	CDS	1142280	1142315	.	-	0	Name=XP_031781703.1;ID=cds-XP_031781703.1;Dbxref=GeneID:107981434%2CGenbank:XP_031781703.1;Parent=rna-XM_031925843.2
NW_022279624.1	Gnomon	exon	959164	959941	.	-	.	ID=exon-XM_031925864.1-1;Dbxref=GeneID:116416684%2CGenbank:XM_031925864.1;Parent=rna-XM_031925864.1
NW_022279624.1	Gnomon	exon	958815	959093	.	-	.	ID=exon-XM_031925864.1-2;Dbxref=GeneID:116416684%2CGenbank:XM_031925864.1;Parent=rna-XM_031925864.1
NW_022279624.1	Gnomon	exon	2952310	2952521	.	+	.	ID=exon-XM_031925938.2-8;Dbxref=GeneID:100117396%2CGenbank:XM_031925938.2%2CNASONIABASE:NV50744;Parent=rna-XM_031925938.2
NW_022279624.1	Gnomon	exon	2952595	2952801	.	+	.	ID=exon-XM_031925938.2-9;Dbxref=GeneID:100117396%2CGenbank:XM_031925938.2%2CNASONIABASE:NV50744;Parent=rna-XM_031925938.2
NW_022279624.1	Gnomon	exon	2930177	2930779	.	+	.	ID=exon-XM_031925938.2-1;Dbxref=GeneID:100117396%2CGenbank:XM_031925938.2%2CNASONIABASE:NV50744;Parent=rna-XM_031925938.2
NW_022279624.1	Gnomon	exon	2947598	2947707	.	+	.	ID=exon-XM_031925938.2-2;Dbxref=GeneID:100117396%2CGenbank:XM_031925938.2%2CNASONIABASE:NV50744;Parent=rna-XM_031925938.2
NW_022279624.1	Gnomon	exon	2948673	2948893	.	+	.	ID=exon-XM_031925938.2-3;Dbxref=GeneID:100117396%2CGenbank:XM_031925938.2%2CNASONIABASE:NV50744;Parent=rna-XM_031925938.2
NW_022279624.1	Gnomon	exon	2950693	2950893	.	+	.	ID=exon-XM_031925938.2-4;Dbxref=GeneID:100117396%2CGenbank:XM_031925938.2%2CNASONIABASE:NV50744;Parent=rna-XM_031925938.2
NW_022279624.1	Gnomon	exon	2951101	2951572	.	+	.	ID=exon-XM_031925938.2-5;Dbxref=GeneID:100117396%2CGenbank:XM_031925938.2%2CNASONIABASE:NV50744;Parent=rna-XM_031925938.2
NW_022279624.1	Gnomon	exon	2951649	2951785	.	+	.	ID=exon-XM_031925938.2-6;Dbxref=GeneID:100117396%2CGenbank:XM_031925938.2%2CNASONIABASE:NV50744;Parent=rna-XM_031925938.2
NW_022279624.1	Gnomon	exon	2951866	2952229	.	+	.	ID=exon-XM_031925938.2-7;Dbxref=GeneID:100117396%2CGenbank:XM_031925938.2%2CNASONIABASE:NV50744;Parent=rna-XM_031925938.2
NW_022279624.1	Gnomon	CDS	2916935	2917086	.	-	0	Name=XP_016842061.1;ID=cds-XP_016842061.1;Dbxref=GeneID:100679846%2CGenbank:XP_016842061.1;Parent=rna-XM_016986572.3
NW_022279624.1	Gnomon	CDS	2916406	2916853	.	-	0	Name=XP_016842061.1;ID=cds-XP_016842061.1;Dbxref=GeneID:100679846%2CGenbank:XP_016842061.1;Parent=rna-XM_016986572.3
NW_022279624.1	Gnomon	CDS	2916296	2916319	.	-	0	Name=XP_016842061.1;ID=cds-XP_016842061.1;Dbxref=GeneID:100679846%2CGenbank:XP_016842061.1;Parent=rna-XM_016986572.3
NW_022279624.1	Gnomon	mRNA	2518245	2520594	.	+	.	Name=XM_016986697.3;ID=rna-XM_016986697.3;Dbxref=GeneID:100679927%2CGenbank:XM_016986697.3;Parent=gene-LOC100679927
NW_022279624.1	Gnomon	CDS	2034786	2034919	.	+	0	Name=XP_031781694.1;ID=cds-XP_031781694.1;Dbxref=GeneID:100118276%2CGenbank:XP_031781694.1%2CNASONIABASE:NV18324;Parent=rna-XM_031925834.2
NW_022279624.1	Gnomon	CDS	2035001	2035211	.	+	0	Name=XP_031781694.1;ID=cds-XP_031781694.1;Dbxref=GeneID:100118276%2CGenbank:XP_031781694.1%2CNASONIABASE:NV18324;Parent=rna-XM_031925834.2
NW_022279624.1	Gnomon	CDS	2035292	2035482	.	+	0	Name=XP_031781694.1;ID=cds-XP_031781694.1;Dbxref=GeneID:100118276%2CGenbank:XP_031781694.1%2CNASONIABASE:NV18324;Parent=rna-XM_031925834.2
NW_022279624.1	Gnomon	CDS	2035637	2035856	.	+	0	Name=XP_031781694.1;ID=cds-XP_031781694.1;Dbxref=GeneID:100118276%2CGenbank:XP_031781694.1%2CNASONIABASE:NV18324;Parent=rna-XM_031925834.2
NW_022279624.1	Gnomon	CDS	1142426	1143628	.	-	0	Name=XP_031781704.1;ID=cds-XP_031781704.1;Dbxref=GeneID:107981434%2CGenbank:XP_031781704.1;Parent=rna-XM_031925844.2
NW_022279624.1	Gnomon	CDS	1142280	1142315	.	-	0	Name=XP_031781704.1;ID=cds-XP_031781704.1;Dbxref=GeneID:107981434%2CGenbank:XP_031781704.1;Parent=rna-XM_031925844.2
NW_022279624.1	Gnomon	mRNA	717153	722211	.	+	.	Name=XM_001599016.6;ID=rna-XM_001599016.6;Dbxref=GeneID:100115212%2CGenbank:XM_001599016.6%2CNASONIABASE:NV19148;Parent=gene-LOC100115212
NW_022279624.1	Gnomon	exon	1692905	1693588	.	-	.	ID=exon-XM_031925887.1-1;Dbxref=GeneID:116416687%2CGenbank:XM_031925887.1;Parent=rna-XM_031925887.1
NW_022279624.1	Gnomon	exon	1692151	1692505	.	-	.	ID=exon-XM_031925887.1-2;Dbxref=GeneID:116416687%2CGenbank:XM_031925887.1;Parent=rna-XM_031925887.1
NW_022279624.1	Gnomon	exon	1691772	1692058	.	-	.	ID=exon-XM_031925887.1-3;Dbxref=GeneID:116416687%2CGenbank:XM_031925887.1;Parent=rna-XM_031925887.1
NW_022279624.1	Gnomon	mRNA	1588187	1619053	.	+	.	Name=XM_031925889.2;ID=rna-XM_031925889.2;Dbxref=GeneID:116416688%2CGenbank:XM_031925889.2;Parent=gene-LOC116416688
NW_022279624.1	Gnomon	mRNA	2925948	2929319	.	-	.	Name=XM_001601576.5;ID=rna-XM_001601576.5;Dbxref=GeneID:100117366%2CGenbank:XM_001601576.5%2CNASONIABASE:NV18500;Parent=gene-LOC100117366
NW_022279624.1	Gnomon	mRNA	1443435	1447262	.	+	.	Name=XM_016989587.2;ID=rna-XM_016989587.2;Dbxref=GeneID:103317583%2CGenbank:XM_016989587.2;Parent=gene-LOC103317583
NW_022279624.1	Gnomon	mRNA	2221991	2223348	.	-	.	Name=XM_016986694.3;ID=rna-XM_016986694.3;Dbxref=GeneID:103318139%2CGenbank:XM_016986694.3;Parent=gene-LOC103318139
NW_022279624.1	Gnomon	mRNA	1588537	1619053	.	+	.	Name=XM_031925888.2;ID=rna-XM_031925888.2;Dbxref=GeneID:116416688%2CGenbank:XM_031925888.2;Parent=gene-LOC116416688
NW_022279624.1	Gnomon	exon	1454947	1455184	.	-	.	ID=exon-XR_004227035.2-1;Dbxref=GeneID:103317581%2CGenbank:XR_004227035.2;Parent=rna-XR_004227035.2
NW_022279624.1	Gnomon	exon	1454691	1454863	.	-	.	ID=exon-XR_004227035.2-2;Dbxref=GeneID:103317581%2CGenbank:XR_004227035.2;Parent=rna-XR_004227035.2
NW_022279624.1	Gnomon	exon	1453815	1454594	.	-	.	ID=exon-XR_004227035.2-3;Dbxref=GeneID:103317581%2CGenbank:XR_004227035.2;Parent=rna-XR_004227035.2
NW_022279624.1	Gnomon	CDS	1461930	1462036	.	+	0	Name=XP_031781741.1;ID=cds-XP_031781741.1;Dbxref=GeneID:100678923%2CGenbank:XP_031781741.1;Parent=rna-XM_031925881.2
NW_022279624.1	Gnomon	CDS	1462386	1462557	.	+	0	Name=XP_031781741.1;ID=cds-XP_031781741.1;Dbxref=GeneID:100678923%2CGenbank:XP_031781741.1;Parent=rna-XM_031925881.2
NW_022279624.1	Gnomon	CDS	1462659	1462724	.	+	0	Name=XP_031781741.1;ID=cds-XP_031781741.1;Dbxref=GeneID:100678923%2CGenbank:XP_031781741.1;Parent=rna-XM_031925881.2
NW_022279624.1	Gnomon	CDS	1463398	1463638	.	+	0	Name=XP_031781741.1;ID=cds-XP_031781741.1;Dbxref=GeneID:100678923%2CGenbank:XP_031781741.1;Parent=rna-XM_031925881.2
NW_022279624.1	Gnomon	CDS	1465692	1465943	.	+	0	Name=XP_031781741.1;ID=cds-XP_031781741.1;Dbxref=GeneID:100678923%2CGenbank:XP_031781741.1;Parent=rna-XM_031925881.2
NW_022279624.1	Gnomon	CDS	1466043	1466197	.	+	0	Name=XP_031781741.1;ID=cds-XP_031781741.1;Dbxref=GeneID:100678923%2CGenbank:XP_031781741.1;Parent=rna-XM_031925881.2
NW_022279624.1	Gnomon	CDS	1571007	1571207	.	+	0	Name=XP_031781741.1;ID=cds-XP_031781741.1;Dbxref=GeneID:100678923%2CGenbank:XP_031781741.1;Parent=rna-XM_031925881.2
NW_022279624.1	Gnomon	CDS	1571361	1571508	.	+	0	Name=XP_031781741.1;ID=cds-XP_031781741.1;Dbxref=GeneID:100678923%2CGenbank:XP_031781741.1;Parent=rna-XM_031925881.2
NW_022279624.1	Gnomon	CDS	1571588	1571652	.	+	0	Name=XP_031781741.1;ID=cds-XP_031781741.1;Dbxref=GeneID:100678923%2CGenbank:XP_031781741.1;Parent=rna-XM_031925881.2
NW_022279624.1	Gnomon	mRNA	2030869	2033313	.	-	.	Name=XM_008204959.4;ID=rna-XM_008204959.4;Dbxref=GeneID:100118317%2CGenbank:XM_008204959.4%2CNASONIABASE:NV18325;Parent=gene-LOC100118317
NW_022279624.1	Gnomon	mRNA	2054834	2061907	.	+	.	Name=XM_001600648.5;ID=rna-XM_001600648.5;Dbxref=GeneID:100116152%2CGenbank:XM_001600648.5%2CNASONIABASE:NV18896;Parent=gene-LOC100116152
NW_022279624.1	Gnomon	exon	2915814	2915933	.	-	.	ID=exon-XM_016986572.3-5;Dbxref=GeneID:100679846%2CGenbank:XM_016986572.3;Parent=rna-XM_016986572.3
NW_022279624.1	Gnomon	exon	2915549	2915734	.	-	.	ID=exon-XM_016986572.3-6;Dbxref=GeneID:100679846%2CGenbank:XM_016986572.3;Parent=rna-XM_016986572.3
NW_022279624.1	Gnomon	exon	2916172	2916319	.	-	.	ID=exon-XM_016986572.3-3;Dbxref=GeneID:100679846%2CGenbank:XM_016986572.3;Parent=rna-XM_016986572.3
NW_022279624.1	Gnomon	exon	2916009	2916080	.	-	.	ID=exon-XM_016986572.3-4;Dbxref=GeneID:100679846%2CGenbank:XM_016986572.3;Parent=rna-XM_016986572.3
NW_022279624.1	Gnomon	exon	2916935	2917415	.	-	.	ID=exon-XM_016986572.3-1;Dbxref=GeneID:100679846%2CGenbank:XM_016986572.3;Parent=rna-XM_016986572.3
NW_022279624.1	Gnomon	exon	2916406	2916853	.	-	.	ID=exon-XM_016986572.3-2;Dbxref=GeneID:100679846%2CGenbank:XM_016986572.3;Parent=rna-XM_016986572.3
NW_022279624.1	Gnomon	mRNA	1691772	1693588	.	-	.	Name=XM_031925887.1;ID=rna-XM_031925887.1;Dbxref=GeneID:116416687%2CGenbank:XM_031925887.1;Parent=gene-LOC116416687
NW_022279624.1	Gnomon	CDS	1461930	1462036	.	+	0	Name=XP_031781742.1;ID=cds-XP_031781742.1;Dbxref=GeneID:100678923%2CGenbank:XP_031781742.1;Parent=rna-XM_031925882.2
NW_022279624.1	Gnomon	CDS	1462386	1462557	.	+	0	Name=XP_031781742.1;ID=cds-XP_031781742.1;Dbxref=GeneID:100678923%2CGenbank:XP_031781742.1;Parent=rna-XM_031925882.2
NW_022279624.1	Gnomon	CDS	1462659	1462724	.	+	0	Name=XP_031781742.1;ID=cds-XP_031781742.1;Dbxref=GeneID:100678923%2CGenbank:XP_031781742.1;Parent=rna-XM_031925882.2
NW_022279624.1	Gnomon	CDS	1463398	1463638	.	+	0	Name=XP_031781742.1;ID=cds-XP_031781742.1;Dbxref=GeneID:100678923%2CGenbank:XP_031781742.1;Parent=rna-XM_031925882.2
NW_022279624.1	Gnomon	CDS	1465692	1465943	.	+	0	Name=XP_031781742.1;ID=cds-XP_031781742.1;Dbxref=GeneID:100678923%2CGenbank:XP_031781742.1;Parent=rna-XM_031925882.2
NW_022279624.1	Gnomon	CDS	1466043	1466197	.	+	0	Name=XP_031781742.1;ID=cds-XP_031781742.1;Dbxref=GeneID:100678923%2CGenbank:XP_031781742.1;Parent=rna-XM_031925882.2
NW_022279624.1	Gnomon	CDS	1571007	1571207	.	+	0	Name=XP_031781742.1;ID=cds-XP_031781742.1;Dbxref=GeneID:100678923%2CGenbank:XP_031781742.1;Parent=rna-XM_031925882.2
NW_022279624.1	Gnomon	CDS	1571361	1571508	.	+	0	Name=XP_031781742.1;ID=cds-XP_031781742.1;Dbxref=GeneID:100678923%2CGenbank:XP_031781742.1;Parent=rna-XM_031925882.2
NW_022279624.1	Gnomon	CDS	1571588	1571652	.	+	0	Name=XP_031781742.1;ID=cds-XP_031781742.1;Dbxref=GeneID:100678923%2CGenbank:XP_031781742.1;Parent=rna-XM_031925882.2
NW_022279624.1	Gnomon	CDS	1462396	1462557	.	+	0	Name=XP_031781743.1;ID=cds-XP_031781743.1;Dbxref=GeneID:100678923%2CGenbank:XP_031781743.1;Parent=rna-XM_031925883.2
NW_022279624.1	Gnomon	CDS	1462659	1462724	.	+	0	Name=XP_031781743.1;ID=cds-XP_031781743.1;Dbxref=GeneID:100678923%2CGenbank:XP_031781743.1;Parent=rna-XM_031925883.2
NW_022279624.1	Gnomon	CDS	1463398	1463638	.	+	0	Name=XP_031781743.1;ID=cds-XP_031781743.1;Dbxref=GeneID:100678923%2CGenbank:XP_031781743.1;Parent=rna-XM_031925883.2
NW_022279624.1	Gnomon	CDS	1465692	1465943	.	+	0	Name=XP_031781743.1;ID=cds-XP_031781743.1;Dbxref=GeneID:100678923%2CGenbank:XP_031781743.1;Parent=rna-XM_031925883.2
NW_022279624.1	Gnomon	CDS	1466043	1466197	.	+	0	Name=XP_031781743.1;ID=cds-XP_031781743.1;Dbxref=GeneID:100678923%2CGenbank:XP_031781743.1;Parent=rna-XM_031925883.2
NW_022279624.1	Gnomon	CDS	1571007	1571207	.	+	0	Name=XP_031781743.1;ID=cds-XP_031781743.1;Dbxref=GeneID:100678923%2CGenbank:XP_031781743.1;Parent=rna-XM_031925883.2
NW_022279624.1	Gnomon	CDS	1571361	1571508	.	+	0	Name=XP_031781743.1;ID=cds-XP_031781743.1;Dbxref=GeneID:100678923%2CGenbank:XP_031781743.1;Parent=rna-XM_031925883.2
NW_022279624.1	Gnomon	CDS	1571588	1571652	.	+	0	Name=XP_031781743.1;ID=cds-XP_031781743.1;Dbxref=GeneID:100678923%2CGenbank:XP_031781743.1;Parent=rna-XM_031925883.2
NW_022279624.1	Gnomon	mRNA	1609913	1613355	.	-	.	Name=XM_031925886.2;ID=rna-XM_031925886.2;Dbxref=GeneID:116416686%2CGenbank:XM_031925886.2;Parent=gene-LOC116416686
NW_022279624.1	Gnomon	CDS	2055077	2055116	.	+	0	Name=XP_001600698.1;ID=cds-XP_001600698.1;Dbxref=GeneID:100116152%2CGenbank:XP_001600698.1%2CNASONIABASE:NV18896;Parent=rna-XM_001600648.5
NW_022279624.1	Gnomon	CDS	2055190	2055354	.	+	0	Name=XP_001600698.1;ID=cds-XP_001600698.1;Dbxref=GeneID:100116152%2CGenbank:XP_001600698.1%2CNASONIABASE:NV18896;Parent=rna-XM_001600648.5
NW_022279624.1	Gnomon	CDS	2055631	2055842	.	+	0	Name=XP_001600698.1;ID=cds-XP_001600698.1;Dbxref=GeneID:100116152%2CGenbank:XP_001600698.1%2CNASONIABASE:NV18896;Parent=rna-XM_001600648.5
NW_022279624.1	Gnomon	CDS	2055957	2056143	.	+	0	Name=XP_001600698.1;ID=cds-XP_001600698.1;Dbxref=GeneID:100116152%2CGenbank:XP_001600698.1%2CNASONIABASE:NV18896;Parent=rna-XM_001600648.5
NW_022279624.1	Gnomon	CDS	2056238	2056449	.	+	0	Name=XP_001600698.1;ID=cds-XP_001600698.1;Dbxref=GeneID:100116152%2CGenbank:XP_001600698.1%2CNASONIABASE:NV18896;Parent=rna-XM_001600648.5
NW_022279624.1	Gnomon	CDS	2056548	2056755	.	+	0	Name=XP_001600698.1;ID=cds-XP_001600698.1;Dbxref=GeneID:100116152%2CGenbank:XP_001600698.1%2CNASONIABASE:NV18896;Parent=rna-XM_001600648.5
NW_022279624.1	Gnomon	CDS	2056933	2057077	.	+	0	Name=XP_001600698.1;ID=cds-XP_001600698.1;Dbxref=GeneID:100116152%2CGenbank:XP_001600698.1%2CNASONIABASE:NV18896;Parent=rna-XM_001600648.5
NW_022279624.1	Gnomon	CDS	2057216	2057342	.	+	0	Name=XP_001600698.1;ID=cds-XP_001600698.1;Dbxref=GeneID:100116152%2CGenbank:XP_001600698.1%2CNASONIABASE:NV18896;Parent=rna-XM_001600648.5
NW_022279624.1	Gnomon	CDS	2057426	2057652	.	+	0	Name=XP_001600698.1;ID=cds-XP_001600698.1;Dbxref=GeneID:100116152%2CGenbank:XP_001600698.1%2CNASONIABASE:NV18896;Parent=rna-XM_001600648.5
NW_022279624.1	Gnomon	CDS	2057965	2058234	.	+	0	Name=XP_001600698.1;ID=cds-XP_001600698.1;Dbxref=GeneID:100116152%2CGenbank:XP_001600698.1%2CNASONIABASE:NV18896;Parent=rna-XM_001600648.5
NW_022279624.1	Gnomon	CDS	2058906	2059119	.	+	0	Name=XP_001600698.1;ID=cds-XP_001600698.1;Dbxref=GeneID:100116152%2CGenbank:XP_001600698.1%2CNASONIABASE:NV18896;Parent=rna-XM_001600648.5
NW_022279624.1	Gnomon	CDS	2059311	2059486	.	+	0	Name=XP_001600698.1;ID=cds-XP_001600698.1;Dbxref=GeneID:100116152%2CGenbank:XP_001600698.1%2CNASONIABASE:NV18896;Parent=rna-XM_001600648.5
NW_022279624.1	Gnomon	CDS	2059695	2059840	.	+	0	Name=XP_001600698.1;ID=cds-XP_001600698.1;Dbxref=GeneID:100116152%2CGenbank:XP_001600698.1%2CNASONIABASE:NV18896;Parent=rna-XM_001600648.5
NW_022279624.1	Gnomon	CDS	2059926	2060027	.	+	0	Name=XP_001600698.1;ID=cds-XP_001600698.1;Dbxref=GeneID:100116152%2CGenbank:XP_001600698.1%2CNASONIABASE:NV18896;Parent=rna-XM_001600648.5
NW_022279624.1	Gnomon	CDS	2061126	2061251	.	+	0	Name=XP_001600698.1;ID=cds-XP_001600698.1;Dbxref=GeneID:100116152%2CGenbank:XP_001600698.1%2CNASONIABASE:NV18896;Parent=rna-XM_001600648.5
NW_022279624.1	Gnomon	CDS	2061320	2061390	.	+	0	Name=XP_001600698.1;ID=cds-XP_001600698.1;Dbxref=GeneID:100116152%2CGenbank:XP_001600698.1%2CNASONIABASE:NV18896;Parent=rna-XM_001600648.5
NW_022279624.1	Gnomon	gene	1842249	1849042	.	-	.	Name=LOC116738655;ID=gene-LOC116738655;Dbxref=GeneID:116738655
NW_022279624.1	Gnomon	gene	2812553	2814928	.	+	.	Name=LOC116738656;ID=gene-LOC116738656;Dbxref=GeneID:116738656
NW_022279624.1	Gnomon	exon	432872	433206	.	-	.	ID=exon-XM_031925914.1-1;Dbxref=GeneID:100113848%2CGenbank:XM_031925914.1%2CNASONIABASE:NV18715;Parent=rna-XM_031925914.1
NW_022279624.1	Gnomon	exon	357444	357623	.	-	.	ID=exon-XM_031925914.1-2;Dbxref=GeneID:100113848%2CGenbank:XM_031925914.1%2CNASONIABASE:NV18715;Parent=rna-XM_031925914.1
NW_022279624.1	Gnomon	exon	263044	263553	.	-	.	ID=exon-XM_031925914.1-3;Dbxref=GeneID:100113848%2CGenbank:XM_031925914.1%2CNASONIABASE:NV18715;Parent=rna-XM_031925914.1
NW_022279624.1	BestRefSeq	mRNA	2013363	2016213	.	+	.	Name=NM_001161607.1;ID=rna-NM_001161607.1;Dbxref=GeneID:100118389%2CGenbank:NM_001161607.1%2CNASONIABASE:NV18327;Parent=gene-SPH42
NW_022279624.1	Gnomon	exon	2948673	2948893	.	+	.	ID=exon-XM_031925937.2-3;Dbxref=GeneID:100117396%2CGenbank:XM_031925937.2%2CNASONIABASE:NV50744;Parent=rna-XM_031925937.2
NW_022279624.1	Gnomon	exon	2950693	2950893	.	+	.	ID=exon-XM_031925937.2-4;Dbxref=GeneID:100117396%2CGenbank:XM_031925937.2%2CNASONIABASE:NV50744;Parent=rna-XM_031925937.2
NW_022279624.1	Gnomon	exon	2930177	2930779	.	+	.	ID=exon-XM_031925937.2-1;Dbxref=GeneID:100117396%2CGenbank:XM_031925937.2%2CNASONIABASE:NV50744;Parent=rna-XM_031925937.2
NW_022279624.1	Gnomon	exon	2947598	2947707	.	+	.	ID=exon-XM_031925937.2-2;Dbxref=GeneID:100117396%2CGenbank:XM_031925937.2%2CNASONIABASE:NV50744;Parent=rna-XM_031925937.2
NW_022279624.1	Gnomon	exon	2951866	2952229	.	+	.	ID=exon-XM_031925937.2-7;Dbxref=GeneID:100117396%2CGenbank:XM_031925937.2%2CNASONIABASE:NV50744;Parent=rna-XM_031925937.2
NW_022279624.1	Gnomon	exon	2952310	2952521	.	+	.	ID=exon-XM_031925937.2-8;Dbxref=GeneID:100117396%2CGenbank:XM_031925937.2%2CNASONIABASE:NV50744;Parent=rna-XM_031925937.2
NW_022279624.1	Gnomon	exon	2951101	2951572	.	+	.	ID=exon-XM_031925937.2-5;Dbxref=GeneID:100117396%2CGenbank:XM_031925937.2%2CNASONIABASE:NV50744;Parent=rna-XM_031925937.2
NW_022279624.1	Gnomon	exon	2951649	2951785	.	+	.	ID=exon-XM_031925937.2-6;Dbxref=GeneID:100117396%2CGenbank:XM_031925937.2%2CNASONIABASE:NV50744;Parent=rna-XM_031925937.2
NW_022279624.1	Gnomon	exon	2952595	2952801	.	+	.	ID=exon-XM_031925937.2-9;Dbxref=GeneID:100117396%2CGenbank:XM_031925937.2%2CNASONIABASE:NV50744;Parent=rna-XM_031925937.2
NW_022279624.1	Gnomon	exon	1618222	1619053	.	+	.	ID=exon-XM_031925889.2-5;Dbxref=GeneID:116416688%2CGenbank:XM_031925889.2;Parent=rna-XM_031925889.2
NW_022279624.1	Gnomon	exon	1588187	1588200	.	+	.	ID=exon-XM_031925889.2-1;Dbxref=GeneID:116416688%2CGenbank:XM_031925889.2;Parent=rna-XM_031925889.2
NW_022279624.1	Gnomon	exon	1589346	1589383	.	+	.	ID=exon-XM_031925889.2-2;Dbxref=GeneID:116416688%2CGenbank:XM_031925889.2;Parent=rna-XM_031925889.2
NW_022279624.1	Gnomon	exon	1590185	1590231	.	+	.	ID=exon-XM_031925889.2-3;Dbxref=GeneID:116416688%2CGenbank:XM_031925889.2;Parent=rna-XM_031925889.2
NW_022279624.1	Gnomon	exon	1617875	1618071	.	+	.	ID=exon-XM_031925889.2-4;Dbxref=GeneID:116416688%2CGenbank:XM_031925889.2;Parent=rna-XM_031925889.2
NW_022279624.1	Gnomon	CDS	1462396	1462557	.	+	0	Name=XP_031781744.1;ID=cds-XP_031781744.1;Dbxref=GeneID:100678923%2CGenbank:XP_031781744.1;Parent=rna-XM_031925884.2
NW_022279624.1	Gnomon	CDS	1462659	1462724	.	+	0	Name=XP_031781744.1;ID=cds-XP_031781744.1;Dbxref=GeneID:100678923%2CGenbank:XP_031781744.1;Parent=rna-XM_031925884.2
NW_022279624.1	Gnomon	CDS	1463398	1463638	.	+	0	Name=XP_031781744.1;ID=cds-XP_031781744.1;Dbxref=GeneID:100678923%2CGenbank:XP_031781744.1;Parent=rna-XM_031925884.2
NW_022279624.1	Gnomon	CDS	1465692	1465943	.	+	0	Name=XP_031781744.1;ID=cds-XP_031781744.1;Dbxref=GeneID:100678923%2CGenbank:XP_031781744.1;Parent=rna-XM_031925884.2
NW_022279624.1	Gnomon	CDS	1466043	1466197	.	+	0	Name=XP_031781744.1;ID=cds-XP_031781744.1;Dbxref=GeneID:100678923%2CGenbank:XP_031781744.1;Parent=rna-XM_031925884.2
NW_022279624.1	Gnomon	CDS	1571007	1571207	.	+	0	Name=XP_031781744.1;ID=cds-XP_031781744.1;Dbxref=GeneID:100678923%2CGenbank:XP_031781744.1;Parent=rna-XM_031925884.2
NW_022279624.1	Gnomon	CDS	1571361	1571508	.	+	0	Name=XP_031781744.1;ID=cds-XP_031781744.1;Dbxref=GeneID:100678923%2CGenbank:XP_031781744.1;Parent=rna-XM_031925884.2
NW_022279624.1	Gnomon	CDS	1571588	1571652	.	+	0	Name=XP_031781744.1;ID=cds-XP_031781744.1;Dbxref=GeneID:100678923%2CGenbank:XP_031781744.1;Parent=rna-XM_031925884.2
NW_022279624.1	Gnomon	exon	2025256	2025418	.	+	.	ID=exon-XR_004345245.1-9;Dbxref=GeneID:100118351%2CGenbank:XR_004345245.1%2CNASONIABASE:NV18326;Parent=rna-XR_004345245.1
NW_022279624.1	Gnomon	exon	2023057	2023278	.	+	.	ID=exon-XR_004345245.1-3;Dbxref=GeneID:100118351%2CGenbank:XR_004345245.1%2CNASONIABASE:NV18326;Parent=rna-XR_004345245.1
NW_022279624.1	Gnomon	exon	2023458	2023568	.	+	.	ID=exon-XR_004345245.1-4;Dbxref=GeneID:100118351%2CGenbank:XR_004345245.1%2CNASONIABASE:NV18326;Parent=rna-XR_004345245.1
NW_022279624.1	Gnomon	exon	2018653	2019460	.	+	.	ID=exon-XR_004345245.1-1;Dbxref=GeneID:100118351%2CGenbank:XR_004345245.1%2CNASONIABASE:NV18326;Parent=rna-XR_004345245.1
NW_022279624.1	Gnomon	exon	2022155	2022387	.	+	.	ID=exon-XR_004345245.1-2;Dbxref=GeneID:100118351%2CGenbank:XR_004345245.1%2CNASONIABASE:NV18326;Parent=rna-XR_004345245.1
NW_022279624.1	Gnomon	exon	2024727	2024928	.	+	.	ID=exon-XR_004345245.1-7;Dbxref=GeneID:100118351%2CGenbank:XR_004345245.1%2CNASONIABASE:NV18326;Parent=rna-XR_004345245.1
NW_022279624.1	Gnomon	exon	2025013	2025172	.	+	.	ID=exon-XR_004345245.1-8;Dbxref=GeneID:100118351%2CGenbank:XR_004345245.1%2CNASONIABASE:NV18326;Parent=rna-XR_004345245.1
NW_022279624.1	Gnomon	exon	2023849	2024090	.	+	.	ID=exon-XR_004345245.1-5;Dbxref=GeneID:100118351%2CGenbank:XR_004345245.1%2CNASONIABASE:NV18326;Parent=rna-XR_004345245.1
NW_022279624.1	Gnomon	exon	2024490	2024631	.	+	.	ID=exon-XR_004345245.1-6;Dbxref=GeneID:100118351%2CGenbank:XR_004345245.1%2CNASONIABASE:NV18326;Parent=rna-XR_004345245.1
NW_022279624.1	BestRefSeq	mRNA	2012868	2016213	.	+	.	Name=NM_001161606.1;ID=rna-NM_001161606.1;Dbxref=GeneID:100118389%2CGenbank:NM_001161606.1%2CNASONIABASE:NV18327;Parent=gene-SPH42
NW_022279624.1	Gnomon	gene	2923509	2925858	.	+	.	Name=LOC100117334;ID=gene-LOC100117334;Dbxref=GeneID:100117334%2CNASONIABASE:NV18499
NW_022279624.1	Gnomon	mRNA	1462051	1571702	.	+	.	Name=XM_031925884.2;ID=rna-XM_031925884.2;Dbxref=GeneID:100678923%2CGenbank:XM_031925884.2;Parent=gene-LOC100678923
NW_022279624.1	Gnomon	exon	1402157	1402317	.	-	.	ID=exon-XM_031925842.2-2;Dbxref=GeneID:107981434%2CGenbank:XM_031925842.2;Parent=rna-XM_031925842.2
NW_022279624.1	Gnomon	exon	1142426	1143686	.	-	.	ID=exon-XM_031925842.2-3;Dbxref=GeneID:107981434%2CGenbank:XM_031925842.2;Parent=rna-XM_031925842.2
NW_022279624.1	Gnomon	exon	1403735	1404196	.	-	.	ID=exon-XM_031925842.2-1;Dbxref=GeneID:107981434%2CGenbank:XM_031925842.2;Parent=rna-XM_031925842.2
NW_022279624.1	Gnomon	exon	1142009	1142315	.	-	.	ID=exon-XM_031925842.2-4;Dbxref=GeneID:107981434%2CGenbank:XM_031925842.2;Parent=rna-XM_031925842.2
NW_022279624.1	Gnomon	gene	2925948	2929319	.	-	.	Name=LOC100117366;ID=gene-LOC100117366;Dbxref=GeneID:100117366%2CNASONIABASE:NV18500
NW_022279624.1	Gnomon	gene	2930174	2962650	.	+	.	Name=LOC100117396;ID=gene-LOC100117396;Dbxref=GeneID:100117396%2CNASONIABASE:NV50744
NW_022279624.1	Gnomon	exon	2058906	2059119	.	+	.	ID=exon-XM_001600648.5-11;Dbxref=GeneID:100116152%2CGenbank:XM_001600648.5%2CNASONIABASE:NV18896;Parent=rna-XM_001600648.5
NW_022279624.1	Gnomon	exon	2059311	2059486	.	+	.	ID=exon-XM_001600648.5-12;Dbxref=GeneID:100116152%2CGenbank:XM_001600648.5%2CNASONIABASE:NV18896;Parent=rna-XM_001600648.5
NW_022279624.1	Gnomon	exon	2059695	2059840	.	+	.	ID=exon-XM_001600648.5-13;Dbxref=GeneID:100116152%2CGenbank:XM_001600648.5%2CNASONIABASE:NV18896;Parent=rna-XM_001600648.5
NW_022279624.1	Gnomon	exon	2059926	2060027	.	+	.	ID=exon-XM_001600648.5-14;Dbxref=GeneID:100116152%2CGenbank:XM_001600648.5%2CNASONIABASE:NV18896;Parent=rna-XM_001600648.5
NW_022279624.1	Gnomon	exon	2061126	2061251	.	+	.	ID=exon-XM_001600648.5-15;Dbxref=GeneID:100116152%2CGenbank:XM_001600648.5%2CNASONIABASE:NV18896;Parent=rna-XM_001600648.5
NW_022279624.1	Gnomon	exon	2061320	2061907	.	+	.	ID=exon-XM_001600648.5-16;Dbxref=GeneID:100116152%2CGenbank:XM_001600648.5%2CNASONIABASE:NV18896;Parent=rna-XM_001600648.5
NW_022279624.1	Gnomon	exon	2057965	2058234	.	+	.	ID=exon-XM_001600648.5-10;Dbxref=GeneID:100116152%2CGenbank:XM_001600648.5%2CNASONIABASE:NV18896;Parent=rna-XM_001600648.5
NW_022279624.1	Gnomon	CDS	1612990	1613191	.	-	0	Name=XP_031781746.1;ID=cds-XP_031781746.1;Dbxref=GeneID:116416686%2CGenbank:XP_031781746.1;Parent=rna-XM_031925886.2
NW_022279624.1	Gnomon	CDS	1612049	1612680	.	-	0	Name=XP_031781746.1;ID=cds-XP_031781746.1;Dbxref=GeneID:116416686%2CGenbank:XP_031781746.1;Parent=rna-XM_031925886.2
NW_022279624.1	Gnomon	mRNA	1462029	1571702	.	+	.	Name=XM_031925883.2;ID=rna-XM_031925883.2;Dbxref=GeneID:100678923%2CGenbank:XM_031925883.2;Parent=gene-LOC100678923
NW_022279624.1	Gnomon	exon	1588537	1588691	.	+	.	ID=exon-XM_031925888.2-1;Dbxref=GeneID:116416688%2CGenbank:XM_031925888.2;Parent=rna-XM_031925888.2
NW_022279624.1	Gnomon	exon	1617875	1618071	.	+	.	ID=exon-XM_031925888.2-4;Dbxref=GeneID:116416688%2CGenbank:XM_031925888.2;Parent=rna-XM_031925888.2
NW_022279624.1	Gnomon	exon	1618222	1619053	.	+	.	ID=exon-XM_031925888.2-5;Dbxref=GeneID:116416688%2CGenbank:XM_031925888.2;Parent=rna-XM_031925888.2
NW_022279624.1	Gnomon	exon	1589346	1589383	.	+	.	ID=exon-XM_031925888.2-2;Dbxref=GeneID:116416688%2CGenbank:XM_031925888.2;Parent=rna-XM_031925888.2
NW_022279624.1	Gnomon	exon	1590185	1590231	.	+	.	ID=exon-XM_031925888.2-3;Dbxref=GeneID:116416688%2CGenbank:XM_031925888.2;Parent=rna-XM_031925888.2
NW_022279624.1	Gnomon	exon	2515026	2515340	.	-	.	ID=exon-XM_032601809.1-8;Dbxref=GeneID:100114269%2CGenbank:XM_032601809.1%2CNASONIABASE:NV18151;Parent=rna-XM_032601809.1
NW_022279624.1	Gnomon	exon	2513875	2514933	.	-	.	ID=exon-XM_032601809.1-9;Dbxref=GeneID:100114269%2CGenbank:XM_032601809.1%2CNASONIABASE:NV18151;Parent=rna-XM_032601809.1
NW_022279624.1	Gnomon	exon	2516175	2516351	.	-	.	ID=exon-XM_032601809.1-4;Dbxref=GeneID:100114269%2CGenbank:XM_032601809.1%2CNASONIABASE:NV18151;Parent=rna-XM_032601809.1
NW_022279624.1	Gnomon	exon	2515995	2516089	.	-	.	ID=exon-XM_032601809.1-5;Dbxref=GeneID:100114269%2CGenbank:XM_032601809.1%2CNASONIABASE:NV18151;Parent=rna-XM_032601809.1
NW_022279624.1	Gnomon	exon	2515717	2515915	.	-	.	ID=exon-XM_032601809.1-6;Dbxref=GeneID:100114269%2CGenbank:XM_032601809.1%2CNASONIABASE:NV18151;Parent=rna-XM_032601809.1
NW_022279624.1	Gnomon	exon	2515429	2515646	.	-	.	ID=exon-XM_032601809.1-7;Dbxref=GeneID:100114269%2CGenbank:XM_032601809.1%2CNASONIABASE:NV18151;Parent=rna-XM_032601809.1
NW_022279624.1	Gnomon	exon	2517233	2517344	.	-	.	ID=exon-XM_032601809.1-1;Dbxref=GeneID:100114269%2CGenbank:XM_032601809.1%2CNASONIABASE:NV18151;Parent=rna-XM_032601809.1
NW_022279624.1	Gnomon	exon	2517021	2517113	.	-	.	ID=exon-XM_032601809.1-2;Dbxref=GeneID:100114269%2CGenbank:XM_032601809.1%2CNASONIABASE:NV18151;Parent=rna-XM_032601809.1
NW_022279624.1	Gnomon	exon	2516435	2516933	.	-	.	ID=exon-XM_032601809.1-3;Dbxref=GeneID:100114269%2CGenbank:XM_032601809.1%2CNASONIABASE:NV18151;Parent=rna-XM_032601809.1
NW_022279624.1	Gnomon	exon	1645822	1645923	.	-	.	ID=exon-XM_031925876.2-10;Dbxref=GeneID:100119508%2CGenbank:XM_031925876.2%2CNASONIABASE:NV18404;Parent=rna-XM_031925876.2
NW_022279624.1	Gnomon	exon	1645260	1645334	.	-	.	ID=exon-XM_031925876.2-11;Dbxref=GeneID:100119508%2CGenbank:XM_031925876.2%2CNASONIABASE:NV18404;Parent=rna-XM_031925876.2
NW_022279624.1	Gnomon	exon	1644460	1645154	.	-	.	ID=exon-XM_031925876.2-12;Dbxref=GeneID:100119508%2CGenbank:XM_031925876.2%2CNASONIABASE:NV18404;Parent=rna-XM_031925876.2
NW_022279624.1	Gnomon	CDS	1692905	1693126	.	-	0	Name=XP_031781747.1;ID=cds-XP_031781747.1;Dbxref=GeneID:116416687%2CGenbank:XP_031781747.1;Parent=rna-XM_031925887.1
NW_022279624.1	Gnomon	CDS	1692151	1692505	.	-	0	Name=XP_031781747.1;ID=cds-XP_031781747.1;Dbxref=GeneID:116416687%2CGenbank:XP_031781747.1;Parent=rna-XM_031925887.1
NW_022279624.1	Gnomon	CDS	1691922	1692058	.	-	0	Name=XP_031781747.1;ID=cds-XP_031781747.1;Dbxref=GeneID:116416687%2CGenbank:XP_031781747.1;Parent=rna-XM_031925887.1
NW_022279624.1	Gnomon	exon	2054820	2055116	.	+	.	ID=exon-XR_004227012.2-1;Dbxref=GeneID:100116152%2CGenbank:XR_004227012.2%2CNASONIABASE:NV18896;Parent=rna-XR_004227012.2
NW_022279624.1	Gnomon	exon	2055190	2055354	.	+	.	ID=exon-XR_004227012.2-2;Dbxref=GeneID:100116152%2CGenbank:XR_004227012.2%2CNASONIABASE:NV18896;Parent=rna-XR_004227012.2
NW_022279624.1	Gnomon	exon	2055631	2055842	.	+	.	ID=exon-XR_004227012.2-3;Dbxref=GeneID:100116152%2CGenbank:XR_004227012.2%2CNASONIABASE:NV18896;Parent=rna-XR_004227012.2
NW_022279624.1	Gnomon	exon	2055957	2056143	.	+	.	ID=exon-XR_004227012.2-4;Dbxref=GeneID:100116152%2CGenbank:XR_004227012.2%2CNASONIABASE:NV18896;Parent=rna-XR_004227012.2
NW_022279624.1	Gnomon	gene	3079267	3087460	.	+	.	Name=LOC100117556;ID=gene-LOC100117556;Dbxref=GeneID:100117556%2CNASONIABASE:NV18502
NW_022279624.1	Gnomon	exon	2057426	2057652	.	+	.	ID=exon-XR_004227012.2-9;Dbxref=GeneID:100116152%2CGenbank:XR_004227012.2%2CNASONIABASE:NV18896;Parent=rna-XR_004227012.2
NW_022279624.1	Gnomon	exon	2056238	2056449	.	+	.	ID=exon-XR_004227012.2-5;Dbxref=GeneID:100116152%2CGenbank:XR_004227012.2%2CNASONIABASE:NV18896;Parent=rna-XR_004227012.2
NW_022279624.1	Gnomon	exon	2056548	2056755	.	+	.	ID=exon-XR_004227012.2-6;Dbxref=GeneID:100116152%2CGenbank:XR_004227012.2%2CNASONIABASE:NV18896;Parent=rna-XR_004227012.2
NW_022279624.1	Gnomon	exon	2056933	2057077	.	+	.	ID=exon-XR_004227012.2-7;Dbxref=GeneID:100116152%2CGenbank:XR_004227012.2%2CNASONIABASE:NV18896;Parent=rna-XR_004227012.2
NW_022279624.1	Gnomon	exon	2057216	2057342	.	+	.	ID=exon-XR_004227012.2-8;Dbxref=GeneID:100116152%2CGenbank:XR_004227012.2%2CNASONIABASE:NV18896;Parent=rna-XR_004227012.2
NW_022279624.1	Gnomon	gene	3081767	3091345	.	-	.	Name=LOC100117598;ID=gene-LOC100117598;Dbxref=GeneID:100117598%2CNASONIABASE:NV18503
NW_022279624.1	Gnomon	exon	2065843	2066010	.	-	.	ID=exon-XM_031925948.2-10;Dbxref=GeneID:100116182%2CGenbank:XM_031925948.2%2CNASONIABASE:NV18897;Parent=rna-XM_031925948.2
NW_022279624.1	Gnomon	exon	2063243	2063407	.	-	.	ID=exon-XM_031925948.2-11;Dbxref=GeneID:100116182%2CGenbank:XM_031925948.2%2CNASONIABASE:NV18897;Parent=rna-XM_031925948.2
NW_022279624.1	Gnomon	mRNA	1461588	1571702	.	+	.	Name=XM_031925882.2;ID=rna-XM_031925882.2;Dbxref=GeneID:100678923%2CGenbank:XM_031925882.2;Parent=gene-LOC100678923
NW_022279624.1	Gnomon	CDS	3161382	3161584	.	-	0	Name=XP_008204720.1;ID=cds-XP_008204720.1;Dbxref=GeneID:103315822%2CGenbank:XP_008204720.1;Parent=rna-XM_008206498.3
NW_022279624.1	Gnomon	CDS	3161168	3161305	.	-	0	Name=XP_008204720.1;ID=cds-XP_008204720.1;Dbxref=GeneID:103315822%2CGenbank:XP_008204720.1;Parent=rna-XM_008206498.3
NW_022279624.1	Gnomon	CDS	3160783	3160987	.	-	0	Name=XP_008204720.1;ID=cds-XP_008204720.1;Dbxref=GeneID:103315822%2CGenbank:XP_008204720.1;Parent=rna-XM_008206498.3
NW_022279624.1	Gnomon	CDS	1589371	1589383	.	+	0	Name=XP_031781748.1;ID=cds-XP_031781748.1;Dbxref=GeneID:116416688%2CGenbank:XP_031781748.1;Parent=rna-XM_031925888.2
NW_022279624.1	Gnomon	CDS	1590185	1590231	.	+	0	Name=XP_031781748.1;ID=cds-XP_031781748.1;Dbxref=GeneID:116416688%2CGenbank:XP_031781748.1;Parent=rna-XM_031925888.2
NW_022279624.1	Gnomon	CDS	1617875	1618071	.	+	0	Name=XP_031781748.1;ID=cds-XP_031781748.1;Dbxref=GeneID:116416688%2CGenbank:XP_031781748.1;Parent=rna-XM_031925888.2
NW_022279624.1	Gnomon	CDS	1618222	1618528	.	+	0	Name=XP_031781748.1;ID=cds-XP_031781748.1;Dbxref=GeneID:116416688%2CGenbank:XP_031781748.1;Parent=rna-XM_031925888.2
NW_022279624.1	Gnomon	exon	2812573	2812714	.	+	.	ID=exon-XM_032601810.1-1;Dbxref=GeneID:116738656%2CGenbank:XM_032601810.1;Parent=rna-XM_032601810.1
NW_022279624.1	Gnomon	exon	2812860	2813122	.	+	.	ID=exon-XM_032601810.1-2;Dbxref=GeneID:116738656%2CGenbank:XM_032601810.1;Parent=rna-XM_032601810.1
NW_022279624.1	Gnomon	exon	2813206	2814928	.	+	.	ID=exon-XM_032601810.1-3;Dbxref=GeneID:116738656%2CGenbank:XM_032601810.1;Parent=rna-XM_032601810.1
NW_022279624.1	Gnomon	exon	964083	964400	.	+	.	ID=exon-XM_031925865.2-1;Dbxref=GeneID:116416685%2CGenbank:XM_031925865.2;Parent=rna-XM_031925865.2
NW_022279624.1	Gnomon	exon	964618	966343	.	+	.	ID=exon-XM_031925865.2-2;Dbxref=GeneID:116416685%2CGenbank:XM_031925865.2;Parent=rna-XM_031925865.2
NW_022279624.1	Gnomon	gene	519970	522767	.	+	.	Name=LOC103317511;ID=gene-LOC103317511;Dbxref=GeneID:103317511
NW_022279624.1	Gnomon	gene	1453815	1562047	.	-	.	Name=LOC103317581;ID=gene-LOC103317581;Dbxref=GeneID:103317581
NW_022279624.1	Gnomon	gene	1455955	1457881	.	+	.	Name=LOC103317582;ID=gene-LOC103317582;Dbxref=GeneID:103317582
NW_022279624.1	Gnomon	gene	1404416	1448929	.	+	.	Name=LOC103317583;ID=gene-LOC103317583;Dbxref=GeneID:103317583
NW_022279624.1	Gnomon	exon	2476474	2477825	.	+	.	ID=exon-XR_001729328.2-3;Dbxref=GeneID:107981294%2CGenbank:XR_001729328.2;Parent=rna-XR_001729328.2
NW_022279624.1	Gnomon	exon	2476005	2476145	.	+	.	ID=exon-XR_001729328.2-1;Dbxref=GeneID:107981294%2CGenbank:XR_001729328.2;Parent=rna-XR_001729328.2
NW_022279624.1	Gnomon	exon	2476294	2476384	.	+	.	ID=exon-XR_001729328.2-2;Dbxref=GeneID:107981294%2CGenbank:XR_001729328.2;Parent=rna-XR_001729328.2
NW_022279624.1	Gnomon	mRNA	1461561	1571702	.	+	.	Name=XM_031925881.2;ID=rna-XM_031925881.2;Dbxref=GeneID:100678923%2CGenbank:XM_031925881.2;Parent=gene-LOC100678923
NW_022279624.1	Gnomon	transcript	1809420	1813593	.	-	.	Name=XR_004227039.2;ID=rna-XR_004227039.2;Dbxref=GeneID:103315545%2CGenbank:XR_004227039.2;Parent=gene-LOC103315545
NW_022279624.1	Gnomon	exon	1631151	1631441	.	-	.	ID=exon-XR_004227040.2-1;Dbxref=GeneID:116416694%2CGenbank:XR_004227040.2;Parent=rna-XR_004227040.2
NW_022279624.1	Gnomon	exon	1630628	1630933	.	-	.	ID=exon-XR_004227040.2-2;Dbxref=GeneID:116416694%2CGenbank:XR_004227040.2;Parent=rna-XR_004227040.2
NW_022279624.1	Gnomon	CDS	704017	705360	.	-	0	Name=XP_031781785.1;ID=cds-XP_031781785.1;Dbxref=GeneID:116416709%2CGenbank:XP_031781785.1;Parent=rna-XM_031925925.1
NW_022279624.1	Gnomon	exon	2063238	2063407	.	-	.	ID=exon-XM_031925949.2-10;Dbxref=GeneID:100116182%2CGenbank:XM_031925949.2%2CNASONIABASE:NV18897;Parent=rna-XM_031925949.2
NW_022279624.1	Gnomon	mRNA	263044	432981	.	-	.	Name=XM_031925915.1;ID=rna-XM_031925915.1;Dbxref=GeneID:100113848%2CGenbank:XM_031925915.1%2CNASONIABASE:NV18715;Parent=gene-LOC100113848
NW_022279624.1	Gnomon	exon	1566905	1567614	.	+	.	ID=exon-XM_008210974.3-1;Dbxref=GeneID:100680507%2CGenbank:XM_008210974.3;Parent=rna-XM_008210974.3
NW_022279624.1	Gnomon	exon	1568598	1568844	.	+	.	ID=exon-XM_008210974.3-5;Dbxref=GeneID:100680507%2CGenbank:XM_008210974.3;Parent=rna-XM_008210974.3
NW_022279624.1	Gnomon	exon	1568330	1568477	.	+	.	ID=exon-XM_008210974.3-4;Dbxref=GeneID:100680507%2CGenbank:XM_008210974.3;Parent=rna-XM_008210974.3
NW_022279624.1	Gnomon	exon	1568109	1568226	.	+	.	ID=exon-XM_008210974.3-3;Dbxref=GeneID:100680507%2CGenbank:XM_008210974.3;Parent=rna-XM_008210974.3
NW_022279624.1	Gnomon	exon	1567749	1568030	.	+	.	ID=exon-XM_008210974.3-2;Dbxref=GeneID:100680507%2CGenbank:XM_008210974.3;Parent=rna-XM_008210974.3
NW_022279624.1	Gnomon	exon	1568951	1569149	.	+	.	ID=exon-XM_008210974.3-6;Dbxref=GeneID:100680507%2CGenbank:XM_008210974.3;Parent=rna-XM_008210974.3
NW_022279624.1	Gnomon	CDS	1210339	1210528	.	-	0	Name=XP_031781787.1;ID=cds-XP_031781787.1;Dbxref=GeneID:116416711%2CGenbank:XP_031781787.1;Parent=rna-XM_031925927.1
NW_022279624.1	Gnomon	CDS	1210033	1210234	.	-	0	Name=XP_031781787.1;ID=cds-XP_031781787.1;Dbxref=GeneID:116416711%2CGenbank:XP_031781787.1;Parent=rna-XM_031925927.1
NW_022279624.1	Gnomon	CDS	1206107	1206701	.	-	0	Name=XP_031781787.1;ID=cds-XP_031781787.1;Dbxref=GeneID:116416711%2CGenbank:XP_031781787.1;Parent=rna-XM_031925927.1
NW_022279624.1	Gnomon	CDS	1205510	1205736	.	-	0	Name=XP_031781787.1;ID=cds-XP_031781787.1;Dbxref=GeneID:116416711%2CGenbank:XP_031781787.1;Parent=rna-XM_031925927.1
NW_022279624.1	Gnomon	CDS	1205305	1205431	.	-	0	Name=XP_031781787.1;ID=cds-XP_031781787.1;Dbxref=GeneID:116416711%2CGenbank:XP_031781787.1;Parent=rna-XM_031925927.1
NW_022279624.1	Gnomon	mRNA	263044	433206	.	-	.	Name=XM_031925914.1;ID=rna-XM_031925914.1;Dbxref=GeneID:100113848%2CGenbank:XM_031925914.1%2CNASONIABASE:NV18715;Parent=gene-LOC100113848
NW_022279624.1	Gnomon	exon	1810710	1813593	.	-	.	ID=exon-XR_004227039.2-1;Dbxref=GeneID:103315545%2CGenbank:XR_004227039.2;Parent=rna-XR_004227039.2
NW_022279624.1	Gnomon	exon	1809683	1809860	.	-	.	ID=exon-XR_004227039.2-3;Dbxref=GeneID:103315545%2CGenbank:XR_004227039.2;Parent=rna-XR_004227039.2
NW_022279624.1	Gnomon	exon	1809933	1809953	.	-	.	ID=exon-XR_004227039.2-2;Dbxref=GeneID:103315545%2CGenbank:XR_004227039.2;Parent=rna-XR_004227039.2
NW_022279624.1	Gnomon	exon	1809420	1809604	.	-	.	ID=exon-XR_004227039.2-4;Dbxref=GeneID:103315545%2CGenbank:XR_004227039.2;Parent=rna-XR_004227039.2
NW_022279624.1	Gnomon	exon	1632946	1633022	.	+	.	ID=exon-XM_032601786.1-3;Dbxref=GeneID:100678765%2CGenbank:XM_032601786.1;Parent=rna-XM_032601786.1
NW_022279624.1	Gnomon	exon	1632647	1632872	.	+	.	ID=exon-XM_032601786.1-2;Dbxref=GeneID:100678765%2CGenbank:XM_032601786.1;Parent=rna-XM_032601786.1
NW_022279624.1	Gnomon	exon	1632192	1632383	.	+	.	ID=exon-XM_032601786.1-1;Dbxref=GeneID:100678765%2CGenbank:XM_032601786.1;Parent=rna-XM_032601786.1
NW_022279624.1	Gnomon	exon	1640441	1642722	.	+	.	ID=exon-XM_032601786.1-7;Dbxref=GeneID:100678765%2CGenbank:XM_032601786.1;Parent=rna-XM_032601786.1
NW_022279624.1	Gnomon	exon	1636472	1640322	.	+	.	ID=exon-XM_032601786.1-6;Dbxref=GeneID:100678765%2CGenbank:XM_032601786.1;Parent=rna-XM_032601786.1
NW_022279624.1	Gnomon	exon	1635702	1636394	.	+	.	ID=exon-XM_032601786.1-5;Dbxref=GeneID:100678765%2CGenbank:XM_032601786.1;Parent=rna-XM_032601786.1
NW_022279624.1	Gnomon	exon	1633136	1634689	.	+	.	ID=exon-XM_032601786.1-4;Dbxref=GeneID:100678765%2CGenbank:XM_032601786.1;Parent=rna-XM_032601786.1
NW_022279624.1	Gnomon	mRNA	263044	407479	.	-	.	Name=XM_031925912.2;ID=rna-XM_031925912.2;Dbxref=GeneID:100113848%2CGenbank:XM_031925912.2%2CNASONIABASE:NV18715;Parent=gene-LOC100113848
NW_022279624.1	Gnomon	exon	1854102	1854280	.	+	.	ID=exon-XM_031925872.2-4;Dbxref=GeneID:100118574%2CGenbank:XM_031925872.2%2CNASONIABASE:NV18330;Parent=rna-XM_031925872.2
NW_022279624.1	Gnomon	exon	1851646	1851849	.	+	.	ID=exon-XM_031925872.2-3;Dbxref=GeneID:100118574%2CGenbank:XM_031925872.2%2CNASONIABASE:NV18330;Parent=rna-XM_031925872.2
NW_022279624.1	Gnomon	exon	1860704	1860831	.	+	.	ID=exon-XM_031925872.2-6;Dbxref=GeneID:100118574%2CGenbank:XM_031925872.2%2CNASONIABASE:NV18330;Parent=rna-XM_031925872.2
NW_022279624.1	Gnomon	exon	1858120	1859419	.	+	.	ID=exon-XM_031925872.2-5;Dbxref=GeneID:100118574%2CGenbank:XM_031925872.2%2CNASONIABASE:NV18330;Parent=rna-XM_031925872.2
NW_022279624.1	Gnomon	exon	1862644	1863181	.	+	.	ID=exon-XM_031925872.2-8;Dbxref=GeneID:100118574%2CGenbank:XM_031925872.2%2CNASONIABASE:NV18330;Parent=rna-XM_031925872.2
NW_022279624.1	Gnomon	exon	1860926	1861207	.	+	.	ID=exon-XM_031925872.2-7;Dbxref=GeneID:100118574%2CGenbank:XM_031925872.2%2CNASONIABASE:NV18330;Parent=rna-XM_031925872.2
NW_022279624.1	Gnomon	exon	1863287	1863540	.	+	.	ID=exon-XM_031925872.2-9;Dbxref=GeneID:100118574%2CGenbank:XM_031925872.2%2CNASONIABASE:NV18330;Parent=rna-XM_031925872.2
NW_022279624.1	Gnomon	exon	1850509	1850881	.	+	.	ID=exon-XM_031925872.2-2;Dbxref=GeneID:100118574%2CGenbank:XM_031925872.2%2CNASONIABASE:NV18330;Parent=rna-XM_031925872.2
NW_022279624.1	Gnomon	exon	1848975	1849748	.	+	.	ID=exon-XM_031925872.2-1;Dbxref=GeneID:100118574%2CGenbank:XM_031925872.2%2CNASONIABASE:NV18330;Parent=rna-XM_031925872.2
NW_022279624.1	Gnomon	exon	600634	600880	.	-	.	ID=exon-XM_031925901.1-4;Dbxref=GeneID:100119632%2CGenbank:XM_031925901.1%2CNASONIABASE:NV18812;Parent=rna-XM_031925901.1
NW_022279624.1	Gnomon	exon	600965	601231	.	-	.	ID=exon-XM_031925901.1-3;Dbxref=GeneID:100119632%2CGenbank:XM_031925901.1%2CNASONIABASE:NV18812;Parent=rna-XM_031925901.1
NW_022279624.1	Gnomon	exon	601340	601730	.	-	.	ID=exon-XM_031925901.1-2;Dbxref=GeneID:100119632%2CGenbank:XM_031925901.1%2CNASONIABASE:NV18812;Parent=rna-XM_031925901.1
NW_022279624.1	Gnomon	exon	601833	602302	.	-	.	ID=exon-XM_031925901.1-1;Dbxref=GeneID:100119632%2CGenbank:XM_031925901.1%2CNASONIABASE:NV18812;Parent=rna-XM_031925901.1
NW_022279624.1	Gnomon	exon	596644	597799	.	-	.	ID=exon-XM_031925901.1-9;Dbxref=GeneID:100119632%2CGenbank:XM_031925901.1%2CNASONIABASE:NV18812;Parent=rna-XM_031925901.1
NW_022279624.1	Gnomon	exon	597890	597968	.	-	.	ID=exon-XM_031925901.1-8;Dbxref=GeneID:100119632%2CGenbank:XM_031925901.1%2CNASONIABASE:NV18812;Parent=rna-XM_031925901.1
NW_022279624.1	Gnomon	exon	599145	599280	.	-	.	ID=exon-XM_031925901.1-7;Dbxref=GeneID:100119632%2CGenbank:XM_031925901.1%2CNASONIABASE:NV18812;Parent=rna-XM_031925901.1
NW_022279624.1	Gnomon	exon	599388	599824	.	-	.	ID=exon-XM_031925901.1-6;Dbxref=GeneID:100119632%2CGenbank:XM_031925901.1%2CNASONIABASE:NV18812;Parent=rna-XM_031925901.1
NW_022279624.1	Gnomon	exon	600374	600550	.	-	.	ID=exon-XM_031925901.1-5;Dbxref=GeneID:100119632%2CGenbank:XM_031925901.1%2CNASONIABASE:NV18812;Parent=rna-XM_031925901.1
NW_022279624.1	Gnomon	CDS	1217196	1217400	.	+	0	Name=XP_031781788.1;ID=cds-XP_031781788.1;Dbxref=GeneID:116416712%2CGenbank:XP_031781788.1;Parent=rna-XM_031925928.1
NW_022279624.1	Gnomon	CDS	1217483	1217904	.	+	0	Name=XP_031781788.1;ID=cds-XP_031781788.1;Dbxref=GeneID:116416712%2CGenbank:XP_031781788.1;Parent=rna-XM_031925928.1
NW_022279624.1	Gnomon	CDS	1218315	1218516	.	+	0	Name=XP_031781788.1;ID=cds-XP_031781788.1;Dbxref=GeneID:116416712%2CGenbank:XP_031781788.1;Parent=rna-XM_031925928.1
NW_022279624.1	Gnomon	CDS	1218584	1218652	.	+	0	Name=XP_031781788.1;ID=cds-XP_031781788.1;Dbxref=GeneID:116416712%2CGenbank:XP_031781788.1;Parent=rna-XM_031925928.1
NW_022279624.1	Gnomon	CDS	1218743	1219020	.	+	0	Name=XP_031781788.1;ID=cds-XP_031781788.1;Dbxref=GeneID:116416712%2CGenbank:XP_031781788.1;Parent=rna-XM_031925928.1
NW_022279624.1	Gnomon	exon	1403735	1404195	.	-	.	ID=exon-XM_031925848.2-1;Dbxref=GeneID:107981434%2CGenbank:XM_031925848.2;Parent=rna-XM_031925848.2
NW_022279624.1	Gnomon	exon	1141958	1142315	.	-	.	ID=exon-XM_031925848.2-4;Dbxref=GeneID:107981434%2CGenbank:XM_031925848.2;Parent=rna-XM_031925848.2
NW_022279624.1	Gnomon	exon	1142426	1143686	.	-	.	ID=exon-XM_031925848.2-3;Dbxref=GeneID:107981434%2CGenbank:XM_031925848.2;Parent=rna-XM_031925848.2
NW_022279624.1	Gnomon	exon	1340136	1340307	.	-	.	ID=exon-XM_031925848.2-2;Dbxref=GeneID:107981434%2CGenbank:XM_031925848.2;Parent=rna-XM_031925848.2
NW_022279624.1	Gnomon	mRNA	263044	407466	.	-	.	Name=XM_031925913.1;ID=rna-XM_031925913.1;Dbxref=GeneID:100113848%2CGenbank:XM_031925913.1%2CNASONIABASE:NV18715;Parent=gene-LOC100113848
NW_022279624.1	Gnomon	lnc_RNA	1453815	1455184	.	-	.	Name=XR_004227035.2;ID=rna-XR_004227035.2;Dbxref=GeneID:103317581%2CGenbank:XR_004227035.2;Parent=gene-LOC103317581
NW_022279624.1	Gnomon	mRNA	263044	425923	.	-	.	Name=XM_031925911.2;ID=rna-XM_031925911.2;Dbxref=GeneID:100113848%2CGenbank:XM_031925911.2%2CNASONIABASE:NV18715;Parent=gene-LOC100113848
NW_022279624.1	Gnomon	CDS	1706909	1707126	.	-	0	Name=XP_031781789.1;ID=cds-XP_031781789.1;Dbxref=GeneID:116416713%2CGenbank:XP_031781789.1;Parent=rna-XM_031925929.1
NW_022279624.1	Gnomon	CDS	1706691	1706813	.	-	0	Name=XP_031781789.1;ID=cds-XP_031781789.1;Dbxref=GeneID:116416713%2CGenbank:XP_031781789.1;Parent=rna-XM_031925929.1
NW_022279624.1	Gnomon	CDS	1706310	1706591	.	-	0	Name=XP_031781789.1;ID=cds-XP_031781789.1;Dbxref=GeneID:116416713%2CGenbank:XP_031781789.1;Parent=rna-XM_031925929.1
NW_022279624.1	Gnomon	CDS	1705739	1706228	.	-	0	Name=XP_031781789.1;ID=cds-XP_031781789.1;Dbxref=GeneID:116416713%2CGenbank:XP_031781789.1;Parent=rna-XM_031925929.1
NW_022279624.1	Gnomon	exon	1632647	1632872	.	+	.	ID=exon-XM_032601787.1-2;Dbxref=GeneID:100678765%2CGenbank:XM_032601787.1;Parent=rna-XM_032601787.1
NW_022279624.1	Gnomon	exon	1631494	1631637	.	+	.	ID=exon-XM_032601787.1-1;Dbxref=GeneID:100678765%2CGenbank:XM_032601787.1;Parent=rna-XM_032601787.1
NW_022279624.1	Gnomon	exon	1633136	1634689	.	+	.	ID=exon-XM_032601787.1-4;Dbxref=GeneID:100678765%2CGenbank:XM_032601787.1;Parent=rna-XM_032601787.1
NW_022279624.1	Gnomon	exon	1632946	1633022	.	+	.	ID=exon-XM_032601787.1-3;Dbxref=GeneID:100678765%2CGenbank:XM_032601787.1;Parent=rna-XM_032601787.1
NW_022279624.1	Gnomon	exon	1636472	1640322	.	+	.	ID=exon-XM_032601787.1-6;Dbxref=GeneID:100678765%2CGenbank:XM_032601787.1;Parent=rna-XM_032601787.1
NW_022279624.1	Gnomon	exon	1635702	1636394	.	+	.	ID=exon-XM_032601787.1-5;Dbxref=GeneID:100678765%2CGenbank:XM_032601787.1;Parent=rna-XM_032601787.1
NW_022279624.1	Gnomon	exon	1640441	1642722	.	+	.	ID=exon-XM_032601787.1-7;Dbxref=GeneID:100678765%2CGenbank:XM_032601787.1;Parent=rna-XM_032601787.1
NW_022279624.1	Gnomon	exon	1403735	1404197	.	-	.	ID=exon-XM_031925849.1-1;Dbxref=GeneID:107981434%2CGenbank:XM_031925849.1;Parent=rna-XM_031925849.1
NW_022279624.1	Gnomon	exon	1142426	1143686	.	-	.	ID=exon-XM_031925849.1-3;Dbxref=GeneID:107981434%2CGenbank:XM_031925849.1;Parent=rna-XM_031925849.1
NW_022279624.1	Gnomon	exon	1215299	1215382	.	-	.	ID=exon-XM_031925849.1-2;Dbxref=GeneID:107981434%2CGenbank:XM_031925849.1;Parent=rna-XM_031925849.1
NW_022279624.1	Gnomon	exon	1142009	1142315	.	-	.	ID=exon-XM_031925849.1-4;Dbxref=GeneID:107981434%2CGenbank:XM_031925849.1;Parent=rna-XM_031925849.1
NW_022279624.1	Gnomon	mRNA	1446039	1448929	.	+	.	Name=XM_032601781.1;ID=rna-XM_032601781.1;Dbxref=GeneID:103317583%2CGenbank:XM_032601781.1;Parent=gene-LOC103317583
NW_022279624.1	Gnomon	lnc_RNA	1453815	1455325	.	-	.	Name=XR_004227036.2;ID=rna-XR_004227036.2;Dbxref=GeneID:103317581%2CGenbank:XR_004227036.2;Parent=gene-LOC103317581
NW_022279624.1	Gnomon	exon	1142009	1142315	.	-	.	ID=exon-XM_031925850.1-3;Dbxref=GeneID:107981434%2CGenbank:XM_031925850.1;Parent=rna-XM_031925850.1
NW_022279624.1	Gnomon	exon	1142426	1143686	.	-	.	ID=exon-XM_031925850.1-2;Dbxref=GeneID:107981434%2CGenbank:XM_031925850.1;Parent=rna-XM_031925850.1
NW_022279624.1	Gnomon	exon	1201893	1201974	.	-	.	ID=exon-XM_031925850.1-1;Dbxref=GeneID:107981434%2CGenbank:XM_031925850.1;Parent=rna-XM_031925850.1
NW_022279624.1	Gnomon	exon	640918	641453	.	+	.	ID=exon-XM_031925924.1-2;Dbxref=GeneID:103318066%2CGenbank:XM_031925924.1;Parent=rna-XM_031925924.1
NW_022279624.1	Gnomon	exon	640277	640829	.	+	.	ID=exon-XM_031925924.1-1;Dbxref=GeneID:103318066%2CGenbank:XM_031925924.1;Parent=rna-XM_031925924.1
NW_022279624.1	Gnomon	exon	2066091	2066458	.	-	.	ID=exon-XM_031925947.2-9;Dbxref=GeneID:100116182%2CGenbank:XM_031925947.2%2CNASONIABASE:NV18897;Parent=rna-XM_031925947.2
NW_022279624.1	Gnomon	exon	2066531	2066830	.	-	.	ID=exon-XM_031925947.2-8;Dbxref=GeneID:100116182%2CGenbank:XM_031925947.2%2CNASONIABASE:NV18897;Parent=rna-XM_031925947.2
NW_022279624.1	Gnomon	exon	2070944	2071088	.	-	.	ID=exon-XM_031925947.2-7;Dbxref=GeneID:100116182%2CGenbank:XM_031925947.2%2CNASONIABASE:NV18897;Parent=rna-XM_031925947.2
NW_022279624.1	Gnomon	exon	2073293	2073480	.	-	.	ID=exon-XM_031925947.2-6;Dbxref=GeneID:100116182%2CGenbank:XM_031925947.2%2CNASONIABASE:NV18897;Parent=rna-XM_031925947.2
NW_022279624.1	Gnomon	exon	2074257	2074364	.	-	.	ID=exon-XM_031925947.2-5;Dbxref=GeneID:100116182%2CGenbank:XM_031925947.2%2CNASONIABASE:NV18897;Parent=rna-XM_031925947.2
NW_022279624.1	Gnomon	exon	2074480	2074642	.	-	.	ID=exon-XM_031925947.2-4;Dbxref=GeneID:100116182%2CGenbank:XM_031925947.2%2CNASONIABASE:NV18897;Parent=rna-XM_031925947.2
NW_022279624.1	Gnomon	exon	2074724	2074808	.	-	.	ID=exon-XM_031925947.2-3;Dbxref=GeneID:100116182%2CGenbank:XM_031925947.2%2CNASONIABASE:NV18897;Parent=rna-XM_031925947.2
NW_022279624.1	Gnomon	exon	2107046	2107531	.	-	.	ID=exon-XM_031925947.2-2;Dbxref=GeneID:100116182%2CGenbank:XM_031925947.2%2CNASONIABASE:NV18897;Parent=rna-XM_031925947.2
NW_022279624.1	Gnomon	exon	2107771	2108284	.	-	.	ID=exon-XM_031925947.2-1;Dbxref=GeneID:100116182%2CGenbank:XM_031925947.2%2CNASONIABASE:NV18897;Parent=rna-XM_031925947.2
NW_022279624.1	Gnomon	exon	1863287	1863540	.	+	.	ID=exon-XM_031925873.2-9;Dbxref=GeneID:100118574%2CGenbank:XM_031925873.2%2CNASONIABASE:NV18330;Parent=rna-XM_031925873.2
NW_022279624.1	Gnomon	exon	1862644	1863181	.	+	.	ID=exon-XM_031925873.2-8;Dbxref=GeneID:100118574%2CGenbank:XM_031925873.2%2CNASONIABASE:NV18330;Parent=rna-XM_031925873.2
NW_022279624.1	Gnomon	exon	1860926	1861207	.	+	.	ID=exon-XM_031925873.2-7;Dbxref=GeneID:100118574%2CGenbank:XM_031925873.2%2CNASONIABASE:NV18330;Parent=rna-XM_031925873.2
NW_022279624.1	Gnomon	exon	1860704	1860831	.	+	.	ID=exon-XM_031925873.2-6;Dbxref=GeneID:100118574%2CGenbank:XM_031925873.2%2CNASONIABASE:NV18330;Parent=rna-XM_031925873.2
NW_022279624.1	Gnomon	exon	1858120	1859419	.	+	.	ID=exon-XM_031925873.2-5;Dbxref=GeneID:100118574%2CGenbank:XM_031925873.2%2CNASONIABASE:NV18330;Parent=rna-XM_031925873.2
NW_022279624.1	Gnomon	exon	1854102	1854280	.	+	.	ID=exon-XM_031925873.2-4;Dbxref=GeneID:100118574%2CGenbank:XM_031925873.2%2CNASONIABASE:NV18330;Parent=rna-XM_031925873.2
NW_022279624.1	Gnomon	exon	1851646	1851849	.	+	.	ID=exon-XM_031925873.2-3;Dbxref=GeneID:100118574%2CGenbank:XM_031925873.2%2CNASONIABASE:NV18330;Parent=rna-XM_031925873.2
NW_022279624.1	Gnomon	exon	1850509	1850881	.	+	.	ID=exon-XM_031925873.2-2;Dbxref=GeneID:100118574%2CGenbank:XM_031925873.2%2CNASONIABASE:NV18330;Parent=rna-XM_031925873.2
NW_022279624.1	Gnomon	exon	1848975	1849748	.	+	.	ID=exon-XM_031925873.2-1;Dbxref=GeneID:100118574%2CGenbank:XM_031925873.2%2CNASONIABASE:NV18330;Parent=rna-XM_031925873.2
NW_022279624.1	Gnomon	CDS	2032283	2032381	.	-	0	Name=XP_003425618.1;ID=cds-XP_003425618.1;Dbxref=GeneID:100118317%2CGenbank:XP_003425618.1%2CNASONIABASE:NV18325;Parent=rna-XM_003425570.5
NW_022279624.1	Gnomon	CDS	2031691	2032197	.	-	0	Name=XP_003425618.1;ID=cds-XP_003425618.1;Dbxref=GeneID:100118317%2CGenbank:XP_003425618.1%2CNASONIABASE:NV18325;Parent=rna-XM_003425570.5
NW_022279624.1	Gnomon	exon	1459263	1459471	.	-	.	ID=exon-XR_004345244.1-5;Dbxref=GeneID:100118009%2CGenbank:XR_004345244.1%2CNASONIABASE:NV18993;Parent=rna-XR_004345244.1
NW_022279624.1	Gnomon	exon	1459545	1459715	.	-	.	ID=exon-XR_004345244.1-4;Dbxref=GeneID:100118009%2CGenbank:XR_004345244.1%2CNASONIABASE:NV18993;Parent=rna-XR_004345244.1
NW_022279624.1	Gnomon	exon	1459784	1460112	.	-	.	ID=exon-XR_004345244.1-3;Dbxref=GeneID:100118009%2CGenbank:XR_004345244.1%2CNASONIABASE:NV18993;Parent=rna-XR_004345244.1
NW_022279624.1	Gnomon	exon	1461429	1461614	.	-	.	ID=exon-XR_004345244.1-2;Dbxref=GeneID:100118009%2CGenbank:XR_004345244.1%2CNASONIABASE:NV18993;Parent=rna-XR_004345244.1
NW_022279624.1	Gnomon	exon	1457868	1458338	.	-	.	ID=exon-XR_004345244.1-9;Dbxref=GeneID:100118009%2CGenbank:XR_004345244.1%2CNASONIABASE:NV18993;Parent=rna-XR_004345244.1
NW_022279624.1	Gnomon	exon	1458415	1458523	.	-	.	ID=exon-XR_004345244.1-8;Dbxref=GeneID:100118009%2CGenbank:XR_004345244.1%2CNASONIABASE:NV18993;Parent=rna-XR_004345244.1
NW_022279624.1	Gnomon	exon	1458610	1458697	.	-	.	ID=exon-XR_004345244.1-7;Dbxref=GeneID:100118009%2CGenbank:XR_004345244.1%2CNASONIABASE:NV18993;Parent=rna-XR_004345244.1
NW_022279624.1	Gnomon	exon	1459036	1459188	.	-	.	ID=exon-XR_004345244.1-6;Dbxref=GeneID:100118009%2CGenbank:XR_004345244.1%2CNASONIABASE:NV18993;Parent=rna-XR_004345244.1
NW_022279624.1	Gnomon	exon	1461929	1461955	.	-	.	ID=exon-XR_004345244.1-1;Dbxref=GeneID:100118009%2CGenbank:XR_004345244.1%2CNASONIABASE:NV18993;Parent=rna-XR_004345244.1
NW_022279624.1	Gnomon	exon	1644460	1645154	.	-	.	ID=exon-XM_031925875.2-12;Dbxref=GeneID:100119508%2CGenbank:XM_031925875.2%2CNASONIABASE:NV18404;Parent=rna-XM_031925875.2
NW_022279624.1	Gnomon	exon	1645260	1645334	.	-	.	ID=exon-XM_031925875.2-11;Dbxref=GeneID:100119508%2CGenbank:XM_031925875.2%2CNASONIABASE:NV18404;Parent=rna-XM_031925875.2
NW_022279624.1	Gnomon	mRNA	1141958	1404195	.	-	.	Name=XM_032601782.1;ID=rna-XM_032601782.1;Dbxref=GeneID:107981434%2CGenbank:XM_032601782.1;Parent=gene-LOC107981434
NW_022279624.1	Gnomon	exon	1645822	1645923	.	-	.	ID=exon-XM_031925875.2-10;Dbxref=GeneID:100119508%2CGenbank:XM_031925875.2%2CNASONIABASE:NV18404;Parent=rna-XM_031925875.2
NW_022279624.1	Gnomon	exon	2953334	2953598	.	+	.	ID=exon-XM_031925939.2-11;Dbxref=GeneID:100117396%2CGenbank:XM_031925939.2%2CNASONIABASE:NV50744;Parent=rna-XM_031925939.2
NW_022279624.1	Gnomon	exon	2953014	2953188	.	+	.	ID=exon-XM_031925939.2-10;Dbxref=GeneID:100117396%2CGenbank:XM_031925939.2%2CNASONIABASE:NV50744;Parent=rna-XM_031925939.2
NW_022279624.1	Gnomon	exon	2955848	2956115	.	+	.	ID=exon-XM_031925939.2-13;Dbxref=GeneID:100117396%2CGenbank:XM_031925939.2%2CNASONIABASE:NV50744;Parent=rna-XM_031925939.2
NW_022279624.1	Gnomon	exon	2955486	2955768	.	+	.	ID=exon-XM_031925939.2-12;Dbxref=GeneID:100117396%2CGenbank:XM_031925939.2%2CNASONIABASE:NV50744;Parent=rna-XM_031925939.2
NW_022279624.1	Gnomon	exon	2956625	2956801	.	+	.	ID=exon-XM_031925939.2-15;Dbxref=GeneID:100117396%2CGenbank:XM_031925939.2%2CNASONIABASE:NV50744;Parent=rna-XM_031925939.2
NW_022279624.1	Gnomon	exon	2956223	2956535	.	+	.	ID=exon-XM_031925939.2-14;Dbxref=GeneID:100117396%2CGenbank:XM_031925939.2%2CNASONIABASE:NV50744;Parent=rna-XM_031925939.2
NW_022279624.1	Gnomon	CDS	2513118	2513344	.	-	0	Name=XP_003425220.1;ID=cds-XP_003425220.1;Dbxref=GeneID:100679759%2CGenbank:XP_003425220.1;Parent=rna-XM_003425172.5
NW_022279624.1	Gnomon	CDS	2512434	2512929	.	-	0	Name=XP_003425220.1;ID=cds-XP_003425220.1;Dbxref=GeneID:100679759%2CGenbank:XP_003425220.1;Parent=rna-XM_003425172.5
NW_022279624.1	Gnomon	exon	2957168	2962650	.	+	.	ID=exon-XM_031925939.2-17;Dbxref=GeneID:100117396%2CGenbank:XM_031925939.2%2CNASONIABASE:NV50744;Parent=rna-XM_031925939.2
NW_022279624.1	Gnomon	exon	2956883	2957093	.	+	.	ID=exon-XM_031925939.2-16;Dbxref=GeneID:100117396%2CGenbank:XM_031925939.2%2CNASONIABASE:NV50744;Parent=rna-XM_031925939.2
NW_022279624.1	BestRefSeq	CDS	2976618	2976818	.	-	0	Name=NP_001152805.1;ID=cds-NP_001152805.1;Dbxref=GeneID:100117434%2CGenbank:NP_001152805.1%2CNASONIABASE:NV50745;Parent=rna-NM_001159333.1
NW_022279624.1	BestRefSeq	CDS	2973380	2973595	.	-	0	Name=NP_001152805.1;ID=cds-NP_001152805.1;Dbxref=GeneID:100117434%2CGenbank:NP_001152805.1%2CNASONIABASE:NV50745;Parent=rna-NM_001159333.1
NW_022279624.1	BestRefSeq	CDS	2965422	2965587	.	-	0	Name=NP_001152805.1;ID=cds-NP_001152805.1;Dbxref=GeneID:100117434%2CGenbank:NP_001152805.1%2CNASONIABASE:NV50745;Parent=rna-NM_001159333.1
NW_022279624.1	BestRefSeq	CDS	2964263	2964408	.	-	0	Name=NP_001152805.1;ID=cds-NP_001152805.1;Dbxref=GeneID:100117434%2CGenbank:NP_001152805.1%2CNASONIABASE:NV50745;Parent=rna-NM_001159333.1
NW_022279624.1	BestRefSeq	CDS	2963296	2963511	.	-	0	Name=NP_001152805.1;ID=cds-NP_001152805.1;Dbxref=GeneID:100117434%2CGenbank:NP_001152805.1%2CNASONIABASE:NV50745;Parent=rna-NM_001159333.1
NW_022279624.1	Gnomon	exon	3081767	3082227	.	-	.	ID=exon-XM_001601737.4-5;Dbxref=GeneID:100117598%2CGenbank:XM_001601737.4%2CNASONIABASE:NV18503;Parent=rna-XM_001601737.4
NW_022279624.1	Gnomon	exon	3083282	3083391	.	-	.	ID=exon-XM_001601737.4-4;Dbxref=GeneID:100117598%2CGenbank:XM_001601737.4%2CNASONIABASE:NV18503;Parent=rna-XM_001601737.4
NW_022279624.1	Gnomon	exon	3083557	3083715	.	-	.	ID=exon-XM_001601737.4-3;Dbxref=GeneID:100117598%2CGenbank:XM_001601737.4%2CNASONIABASE:NV18503;Parent=rna-XM_001601737.4
NW_022279624.1	Gnomon	exon	3084048	3084267	.	-	.	ID=exon-XM_001601737.4-2;Dbxref=GeneID:100117598%2CGenbank:XM_001601737.4%2CNASONIABASE:NV18503;Parent=rna-XM_001601737.4
NW_022279624.1	Gnomon	exon	3090789	3091345	.	-	.	ID=exon-XM_001601737.4-1;Dbxref=GeneID:100117598%2CGenbank:XM_001601737.4%2CNASONIABASE:NV18503;Parent=rna-XM_001601737.4
NW_022279624.1	BestRefSeq	exon	2013793	2014005	.	+	.	ID=exon-NM_001161606.1-3;Dbxref=GeneID:100118389%2CGenbank:NM_001161606.1%2CNASONIABASE:NV18327;Parent=rna-NM_001161606.1
NW_022279624.1	BestRefSeq	exon	2013489	2013712	.	+	.	ID=exon-NM_001161606.1-2;Dbxref=GeneID:100118389%2CGenbank:NM_001161606.1%2CNASONIABASE:NV18327;Parent=rna-NM_001161606.1
NW_022279624.1	BestRefSeq	exon	2015230	2015430	.	+	.	ID=exon-NM_001161606.1-5;Dbxref=GeneID:100118389%2CGenbank:NM_001161606.1%2CNASONIABASE:NV18327;Parent=rna-NM_001161606.1
NW_022279624.1	BestRefSeq	exon	2014895	2015093	.	+	.	ID=exon-NM_001161606.1-4;Dbxref=GeneID:100118389%2CGenbank:NM_001161606.1%2CNASONIABASE:NV18327;Parent=rna-NM_001161606.1
NW_022279624.1	BestRefSeq	exon	2012868	2012944	.	+	.	ID=exon-NM_001161606.1-1;Dbxref=GeneID:100118389%2CGenbank:NM_001161606.1%2CNASONIABASE:NV18327;Parent=rna-NM_001161606.1
NW_022279624.1	BestRefSeq	exon	2015824	2015980	.	+	.	ID=exon-NM_001161606.1-7;Dbxref=GeneID:100118389%2CGenbank:NM_001161606.1%2CNASONIABASE:NV18327;Parent=rna-NM_001161606.1
NW_022279624.1	BestRefSeq	exon	2015591	2015742	.	+	.	ID=exon-NM_001161606.1-6;Dbxref=GeneID:100118389%2CGenbank:NM_001161606.1%2CNASONIABASE:NV18327;Parent=rna-NM_001161606.1
NW_022279624.1	BestRefSeq	exon	2016062	2016213	.	+	.	ID=exon-NM_001161606.1-8;Dbxref=GeneID:100118389%2CGenbank:NM_001161606.1%2CNASONIABASE:NV18327;Parent=rna-NM_001161606.1
NW_022279624.1	Gnomon	exon	2229212	2230195	.	+	.	ID=exon-XM_031925950.2-1;Dbxref=GeneID:100113834%2CGenbank:XM_031925950.2%2CNASONIABASE:NV18150;Parent=rna-XM_031925950.2
NW_022279624.1	Gnomon	exon	2234329	2234536	.	+	.	ID=exon-XM_031925950.2-3;Dbxref=GeneID:100113834%2CGenbank:XM_031925950.2%2CNASONIABASE:NV18150;Parent=rna-XM_031925950.2
NW_022279624.1	Gnomon	exon	2232844	2232969	.	+	.	ID=exon-XM_031925950.2-2;Dbxref=GeneID:100113834%2CGenbank:XM_031925950.2%2CNASONIABASE:NV18150;Parent=rna-XM_031925950.2
NW_022279624.1	Gnomon	exon	2236695	2236951	.	+	.	ID=exon-XM_031925950.2-5;Dbxref=GeneID:100113834%2CGenbank:XM_031925950.2%2CNASONIABASE:NV18150;Parent=rna-XM_031925950.2
NW_022279624.1	Gnomon	exon	2236268	2236310	.	+	.	ID=exon-XM_031925950.2-4;Dbxref=GeneID:100113834%2CGenbank:XM_031925950.2%2CNASONIABASE:NV18150;Parent=rna-XM_031925950.2
NW_022279624.1	Gnomon	exon	2240623	2240817	.	+	.	ID=exon-XM_031925950.2-7;Dbxref=GeneID:100113834%2CGenbank:XM_031925950.2%2CNASONIABASE:NV18150;Parent=rna-XM_031925950.2
NW_022279624.1	Gnomon	exon	2237041	2237274	.	+	.	ID=exon-XM_031925950.2-6;Dbxref=GeneID:100113834%2CGenbank:XM_031925950.2%2CNASONIABASE:NV18150;Parent=rna-XM_031925950.2
NW_022279624.1	Gnomon	exon	2241758	2241866	.	+	.	ID=exon-XM_031925950.2-9;Dbxref=GeneID:100113834%2CGenbank:XM_031925950.2%2CNASONIABASE:NV18150;Parent=rna-XM_031925950.2
NW_022279624.1	Gnomon	exon	2241046	2241180	.	+	.	ID=exon-XM_031925950.2-8;Dbxref=GeneID:100113834%2CGenbank:XM_031925950.2%2CNASONIABASE:NV18150;Parent=rna-XM_031925950.2
NW_022279624.1	Gnomon	mRNA	1427829	1448929	.	+	.	Name=XM_032601780.1;ID=rna-XM_032601780.1;Dbxref=GeneID:103317583%2CGenbank:XM_032601780.1;Parent=gene-LOC103317583
NW_022279624.1	Gnomon	CDS	1654023	1654093	.	-	0	Name=XP_031781740.1;ID=cds-XP_031781740.1;Dbxref=GeneID:100119508%2CGenbank:XP_031781740.1%2CNASONIABASE:NV18404;Parent=rna-XM_031925880.2
NW_022279624.1	Gnomon	CDS	1653012	1653206	.	-	0	Name=XP_031781740.1;ID=cds-XP_031781740.1;Dbxref=GeneID:100119508%2CGenbank:XP_031781740.1%2CNASONIABASE:NV18404;Parent=rna-XM_031925880.2
NW_022279624.1	Gnomon	CDS	1650535	1650964	.	-	0	Name=XP_031781740.1;ID=cds-XP_031781740.1;Dbxref=GeneID:100119508%2CGenbank:XP_031781740.1%2CNASONIABASE:NV18404;Parent=rna-XM_031925880.2
NW_022279624.1	Gnomon	CDS	1648593	1648688	.	-	0	Name=XP_031781740.1;ID=cds-XP_031781740.1;Dbxref=GeneID:100119508%2CGenbank:XP_031781740.1%2CNASONIABASE:NV18404;Parent=rna-XM_031925880.2
NW_022279624.1	Gnomon	CDS	1647254	1647802	.	-	0	Name=XP_031781740.1;ID=cds-XP_031781740.1;Dbxref=GeneID:100119508%2CGenbank:XP_031781740.1%2CNASONIABASE:NV18404;Parent=rna-XM_031925880.2
NW_022279624.1	Gnomon	CDS	1646702	1647177	.	-	0	Name=XP_031781740.1;ID=cds-XP_031781740.1;Dbxref=GeneID:100119508%2CGenbank:XP_031781740.1%2CNASONIABASE:NV18404;Parent=rna-XM_031925880.2
NW_022279624.1	Gnomon	CDS	1646423	1646611	.	-	0	Name=XP_031781740.1;ID=cds-XP_031781740.1;Dbxref=GeneID:100119508%2CGenbank:XP_031781740.1%2CNASONIABASE:NV18404;Parent=rna-XM_031925880.2
NW_022279624.1	Gnomon	CDS	1646184	1646359	.	-	0	Name=XP_031781740.1;ID=cds-XP_031781740.1;Dbxref=GeneID:100119508%2CGenbank:XP_031781740.1%2CNASONIABASE:NV18404;Parent=rna-XM_031925880.2
NW_022279624.1	Gnomon	CDS	1645260	1645334	.	-	0	Name=XP_031781740.1;ID=cds-XP_031781740.1;Dbxref=GeneID:100119508%2CGenbank:XP_031781740.1%2CNASONIABASE:NV18404;Parent=rna-XM_031925880.2
NW_022279624.1	Gnomon	CDS	1644754	1645154	.	-	0	Name=XP_031781740.1;ID=cds-XP_031781740.1;Dbxref=GeneID:100119508%2CGenbank:XP_031781740.1%2CNASONIABASE:NV18404;Parent=rna-XM_031925880.2
NW_022279624.1	Gnomon	exon	2829168	2829277	.	+	.	ID=exon-XM_031925896.1-1;Dbxref=GeneID:116416696%2CGenbank:XM_031925896.1;Parent=rna-XM_031925896.1
NW_022279624.1	Gnomon	exon	2841652	2842791	.	+	.	ID=exon-XM_031925896.1-3;Dbxref=GeneID:116416696%2CGenbank:XM_031925896.1;Parent=rna-XM_031925896.1
NW_022279624.1	Gnomon	exon	2833284	2833695	.	+	.	ID=exon-XM_031925896.1-2;Dbxref=GeneID:116416696%2CGenbank:XM_031925896.1;Parent=rna-XM_031925896.1
NW_022279624.1	Gnomon	mRNA	519970	522767	.	+	.	Name=XM_008215712.4;ID=rna-XM_008215712.4;Dbxref=GeneID:103317511%2CGenbank:XM_008215712.4;Parent=gene-LOC103317511
NW_022279624.1	Gnomon	CDS	2034786	2034919	.	+	0	Name=XP_032457695.1;ID=cds-XP_032457695.1;Dbxref=GeneID:100118276%2CGenbank:XP_032457695.1%2CNASONIABASE:NV18324;Parent=rna-XM_032601804.1
NW_022279624.1	Gnomon	CDS	2035001	2035211	.	+	0	Name=XP_032457695.1;ID=cds-XP_032457695.1;Dbxref=GeneID:100118276%2CGenbank:XP_032457695.1%2CNASONIABASE:NV18324;Parent=rna-XM_032601804.1
NW_022279624.1	Gnomon	CDS	2035292	2035482	.	+	0	Name=XP_032457695.1;ID=cds-XP_032457695.1;Dbxref=GeneID:100118276%2CGenbank:XP_032457695.1%2CNASONIABASE:NV18324;Parent=rna-XM_032601804.1
NW_022279624.1	Gnomon	CDS	2035637	2035856	.	+	0	Name=XP_032457695.1;ID=cds-XP_032457695.1;Dbxref=GeneID:100118276%2CGenbank:XP_032457695.1%2CNASONIABASE:NV18324;Parent=rna-XM_032601804.1
NW_022279624.1	Gnomon	exon	1728525	1729361	.	-	.	ID=exon-XM_016984851.1-1;Dbxref=GeneID:107981014%2CGenbank:XM_016984851.1;Parent=rna-XM_016984851.1
NW_022279624.1	Gnomon	transcript	1588186	1619053	.	+	.	Name=XR_004227031.2;ID=rna-XR_004227031.2;Dbxref=GeneID:116416688%2CGenbank:XR_004227031.2;Parent=gene-LOC116416688
NW_022279624.1	Gnomon	mRNA	2006310	2010102	.	-	.	Name=XM_008204970.4;ID=rna-XM_008204970.4;Dbxref=GeneID:100118426%2CGenbank:XM_008204970.4%2CNASONIABASE:NV18328;Parent=gene-LOC100118426
NW_022279624.1	Gnomon	exon	2774996	2775177	.	-	.	ID=exon-XM_031925900.1-1;Dbxref=GeneID:116416701%2CGenbank:XM_031925900.1;Parent=rna-XM_031925900.1
NW_022279624.1	Gnomon	exon	2772313	2774533	.	-	.	ID=exon-XM_031925900.1-2;Dbxref=GeneID:116416701%2CGenbank:XM_031925900.1;Parent=rna-XM_031925900.1
NW_022279624.1	Gnomon	CDS	2034786	2034919	.	+	0	Name=XP_032457696.1;ID=cds-XP_032457696.1;Dbxref=GeneID:100118276%2CGenbank:XP_032457696.1%2CNASONIABASE:NV18324;Parent=rna-XM_032601805.1
NW_022279624.1	Gnomon	CDS	2035001	2035211	.	+	0	Name=XP_032457696.1;ID=cds-XP_032457696.1;Dbxref=GeneID:100118276%2CGenbank:XP_032457696.1%2CNASONIABASE:NV18324;Parent=rna-XM_032601805.1
NW_022279624.1	Gnomon	CDS	2035292	2035482	.	+	0	Name=XP_032457696.1;ID=cds-XP_032457696.1;Dbxref=GeneID:100118276%2CGenbank:XP_032457696.1%2CNASONIABASE:NV18324;Parent=rna-XM_032601805.1
NW_022279624.1	Gnomon	CDS	2035637	2035856	.	+	0	Name=XP_032457696.1;ID=cds-XP_032457696.1;Dbxref=GeneID:100118276%2CGenbank:XP_032457696.1%2CNASONIABASE:NV18324;Parent=rna-XM_032601805.1
NW_022279624.1	Gnomon	lnc_RNA	1455955	1457881	.	+	.	Name=XR_004227032.2;ID=rna-XR_004227032.2;Dbxref=GeneID:103317582%2CGenbank:XR_004227032.2;Parent=gene-LOC103317582
NW_022279624.1	Gnomon	exon	1646184	1646359	.	-	.	ID=exon-XR_004345242.1-9;Dbxref=GeneID:100119508%2CGenbank:XR_004345242.1%2CNASONIABASE:NV18404;Parent=rna-XR_004345242.1
NW_022279624.1	Gnomon	exon	1646423	1646611	.	-	.	ID=exon-XR_004345242.1-8;Dbxref=GeneID:100119508%2CGenbank:XR_004345242.1%2CNASONIABASE:NV18404;Parent=rna-XR_004345242.1
NW_022279624.1	Gnomon	exon	1646702	1647177	.	-	.	ID=exon-XR_004345242.1-7;Dbxref=GeneID:100119508%2CGenbank:XR_004345242.1%2CNASONIABASE:NV18404;Parent=rna-XR_004345242.1
NW_022279624.1	Gnomon	exon	1647254	1647802	.	-	.	ID=exon-XR_004345242.1-6;Dbxref=GeneID:100119508%2CGenbank:XR_004345242.1%2CNASONIABASE:NV18404;Parent=rna-XR_004345242.1
NW_022279624.1	Gnomon	exon	1648593	1648688	.	-	.	ID=exon-XR_004345242.1-5;Dbxref=GeneID:100119508%2CGenbank:XR_004345242.1%2CNASONIABASE:NV18404;Parent=rna-XR_004345242.1
NW_022279624.1	Gnomon	exon	1650535	1650964	.	-	.	ID=exon-XR_004345242.1-4;Dbxref=GeneID:100119508%2CGenbank:XR_004345242.1%2CNASONIABASE:NV18404;Parent=rna-XR_004345242.1
NW_022279624.1	Gnomon	exon	1653012	1653206	.	-	.	ID=exon-XR_004345242.1-3;Dbxref=GeneID:100119508%2CGenbank:XR_004345242.1%2CNASONIABASE:NV18404;Parent=rna-XR_004345242.1
NW_022279624.1	Gnomon	exon	1654023	1654235	.	-	.	ID=exon-XR_004345242.1-2;Dbxref=GeneID:100119508%2CGenbank:XR_004345242.1%2CNASONIABASE:NV18404;Parent=rna-XR_004345242.1
NW_022279624.1	Gnomon	exon	1654471	1654972	.	-	.	ID=exon-XR_004345242.1-1;Dbxref=GeneID:100119508%2CGenbank:XR_004345242.1%2CNASONIABASE:NV18404;Parent=rna-XR_004345242.1
NW_022279624.1	Gnomon	exon	1451424	1451746	.	+	.	ID=exon-XR_004227014.2-2;Dbxref=GeneID:100679062%2CGenbank:XR_004227014.2;Parent=rna-XR_004227014.2
NW_022279624.1	Gnomon	exon	1451144	1451304	.	+	.	ID=exon-XR_004227014.2-1;Dbxref=GeneID:100679062%2CGenbank:XR_004227014.2;Parent=rna-XR_004227014.2
NW_022279624.1	Gnomon	exon	1452244	1453328	.	+	.	ID=exon-XR_004227014.2-4;Dbxref=GeneID:100679062%2CGenbank:XR_004227014.2;Parent=rna-XR_004227014.2
NW_022279624.1	Gnomon	exon	1451823	1452172	.	+	.	ID=exon-XR_004227014.2-3;Dbxref=GeneID:100679062%2CGenbank:XR_004227014.2;Parent=rna-XR_004227014.2
NW_022279624.1	Gnomon	CDS	2813408	2814928	.	+	0	Name=XP_032457703.1;ID=cds-XP_032457703.1;Dbxref=GeneID:116738656%2CGenbank:XP_032457703.1;Parent=rna-XM_032601812.1
NW_022279624.1	Gnomon	lnc_RNA	1453815	1562047	.	-	.	Name=XR_004227033.2;ID=rna-XR_004227033.2;Dbxref=GeneID:103317581%2CGenbank:XR_004227033.2;Parent=gene-LOC103317581
NW_022279624.1	Gnomon	CDS	2034786	2034919	.	+	0	Name=XP_032457693.1;ID=cds-XP_032457693.1;Dbxref=GeneID:100118276%2CGenbank:XP_032457693.1%2CNASONIABASE:NV18324;Parent=rna-XM_032601802.1
NW_022279624.1	Gnomon	CDS	2035001	2035211	.	+	0	Name=XP_032457693.1;ID=cds-XP_032457693.1;Dbxref=GeneID:100118276%2CGenbank:XP_032457693.1%2CNASONIABASE:NV18324;Parent=rna-XM_032601802.1
NW_022279624.1	Gnomon	CDS	2035292	2035482	.	+	0	Name=XP_032457693.1;ID=cds-XP_032457693.1;Dbxref=GeneID:100118276%2CGenbank:XP_032457693.1%2CNASONIABASE:NV18324;Parent=rna-XM_032601802.1
NW_022279624.1	Gnomon	CDS	2035637	2035856	.	+	0	Name=XP_032457693.1;ID=cds-XP_032457693.1;Dbxref=GeneID:100118276%2CGenbank:XP_032457693.1%2CNASONIABASE:NV18324;Parent=rna-XM_032601802.1
NW_022279624.1	Gnomon	exon	2528418	2528516	.	-	.	ID=exon-XM_031925952.2-10;Dbxref=GeneID:100679958%2CGenbank:XM_031925952.2;Parent=rna-XM_031925952.2
NW_022279624.1	Gnomon	exon	2521240	2521358	.	-	.	ID=exon-XM_031925952.2-19;Dbxref=GeneID:100679958%2CGenbank:XM_031925952.2;Parent=rna-XM_031925952.2
NW_022279624.1	Gnomon	exon	2522663	2523012	.	-	.	ID=exon-XM_031925952.2-14;Dbxref=GeneID:100679958%2CGenbank:XM_031925952.2;Parent=rna-XM_031925952.2
NW_022279624.1	Gnomon	exon	2523267	2523389	.	-	.	ID=exon-XM_031925952.2-13;Dbxref=GeneID:100679958%2CGenbank:XM_031925952.2;Parent=rna-XM_031925952.2
NW_022279624.1	Gnomon	exon	2523514	2523639	.	-	.	ID=exon-XM_031925952.2-12;Dbxref=GeneID:100679958%2CGenbank:XM_031925952.2;Parent=rna-XM_031925952.2
NW_022279624.1	Gnomon	exon	2525197	2525376	.	-	.	ID=exon-XM_031925952.2-11;Dbxref=GeneID:100679958%2CGenbank:XM_031925952.2;Parent=rna-XM_031925952.2
NW_022279624.1	Gnomon	exon	2521437	2521545	.	-	.	ID=exon-XM_031925952.2-18;Dbxref=GeneID:100679958%2CGenbank:XM_031925952.2;Parent=rna-XM_031925952.2
NW_022279624.1	Gnomon	exon	2521623	2521798	.	-	.	ID=exon-XM_031925952.2-17;Dbxref=GeneID:100679958%2CGenbank:XM_031925952.2;Parent=rna-XM_031925952.2
NW_022279624.1	Gnomon	exon	2521879	2522107	.	-	.	ID=exon-XM_031925952.2-16;Dbxref=GeneID:100679958%2CGenbank:XM_031925952.2;Parent=rna-XM_031925952.2
NW_022279624.1	Gnomon	exon	2522191	2522527	.	-	.	ID=exon-XM_031925952.2-15;Dbxref=GeneID:100679958%2CGenbank:XM_031925952.2;Parent=rna-XM_031925952.2
NW_022279624.1	Gnomon	exon	2520607	2521145	.	-	.	ID=exon-XM_031925952.2-20;Dbxref=GeneID:100679958%2CGenbank:XM_031925952.2;Parent=rna-XM_031925952.2
NW_022279624.1	Gnomon	exon	2037938	2040176	.	-	.	ID=exon-XM_031925898.1-2;Dbxref=GeneID:116416697%2CGenbank:XM_031925898.1;Parent=rna-XM_031925898.1
NW_022279624.1	Gnomon	exon	2040349	2041366	.	-	.	ID=exon-XM_031925898.1-1;Dbxref=GeneID:116416697%2CGenbank:XM_031925898.1;Parent=rna-XM_031925898.1
NW_022279624.1	Gnomon	exon	2151621	2151705	.	-	.	ID=exon-XM_031925946.2-2;Dbxref=GeneID:100678354%2CGenbank:XM_031925946.2;Parent=rna-XM_031925946.2
NW_022279624.1	Gnomon	exon	2151818	2152207	.	-	.	ID=exon-XM_031925946.2-1;Dbxref=GeneID:100678354%2CGenbank:XM_031925946.2;Parent=rna-XM_031925946.2
NW_022279624.1	Gnomon	exon	2150622	2150726	.	-	.	ID=exon-XM_031925946.2-4;Dbxref=GeneID:100678354%2CGenbank:XM_031925946.2;Parent=rna-XM_031925946.2
NW_022279624.1	Gnomon	exon	2150873	2151190	.	-	.	ID=exon-XM_031925946.2-3;Dbxref=GeneID:100678354%2CGenbank:XM_031925946.2;Parent=rna-XM_031925946.2
NW_022279624.1	Gnomon	exon	2145912	2146115	.	-	.	ID=exon-XM_031925946.2-6;Dbxref=GeneID:100678354%2CGenbank:XM_031925946.2;Parent=rna-XM_031925946.2
NW_022279624.1	Gnomon	exon	2150435	2150500	.	-	.	ID=exon-XM_031925946.2-5;Dbxref=GeneID:100678354%2CGenbank:XM_031925946.2;Parent=rna-XM_031925946.2
NW_022279624.1	Gnomon	exon	2144650	2144710	.	-	.	ID=exon-XM_031925946.2-8;Dbxref=GeneID:100678354%2CGenbank:XM_031925946.2;Parent=rna-XM_031925946.2
NW_022279624.1	Gnomon	exon	2144928	2145152	.	-	.	ID=exon-XM_031925946.2-7;Dbxref=GeneID:100678354%2CGenbank:XM_031925946.2;Parent=rna-XM_031925946.2
NW_022279624.1	Gnomon	exon	2138495	2138618	.	-	.	ID=exon-XM_031925946.2-9;Dbxref=GeneID:100678354%2CGenbank:XM_031925946.2;Parent=rna-XM_031925946.2
NW_022279624.1	Gnomon	lnc_RNA	1453815	1455884	.	-	.	Name=XR_004227034.2;ID=rna-XR_004227034.2;Dbxref=GeneID:103317581%2CGenbank:XR_004227034.2;Parent=gene-LOC103317581
NW_022279624.1	Gnomon	CDS	2034786	2034919	.	+	0	Name=XP_032457694.1;ID=cds-XP_032457694.1;Dbxref=GeneID:100118276%2CGenbank:XP_032457694.1%2CNASONIABASE:NV18324;Parent=rna-XM_032601803.1
NW_022279624.1	Gnomon	CDS	2035001	2035211	.	+	0	Name=XP_032457694.1;ID=cds-XP_032457694.1;Dbxref=GeneID:100118276%2CGenbank:XP_032457694.1%2CNASONIABASE:NV18324;Parent=rna-XM_032601803.1
NW_022279624.1	Gnomon	CDS	2035292	2035482	.	+	0	Name=XP_032457694.1;ID=cds-XP_032457694.1;Dbxref=GeneID:100118276%2CGenbank:XP_032457694.1%2CNASONIABASE:NV18324;Parent=rna-XM_032601803.1
NW_022279624.1	Gnomon	CDS	2035637	2035856	.	+	0	Name=XP_032457694.1;ID=cds-XP_032457694.1;Dbxref=GeneID:100118276%2CGenbank:XP_032457694.1%2CNASONIABASE:NV18324;Parent=rna-XM_032601803.1
NW_022279624.1	Gnomon	CDS	313039	313504	.	+	0	Name=XP_031781780.1;ID=cds-XP_031781780.1;Dbxref=GeneID:116416704%2CGenbank:XP_031781780.1;Parent=rna-XM_031925920.1
NW_022279624.1	Gnomon	CDS	314724	314854	.	+	0	Name=XP_031781780.1;ID=cds-XP_031781780.1;Dbxref=GeneID:116416704%2CGenbank:XP_031781780.1;Parent=rna-XM_031925920.1
NW_022279624.1	Gnomon	CDS	2516435	2516717	.	-	0	Name=XP_032457699.1;ID=cds-XP_032457699.1;Dbxref=GeneID:100114269%2CGenbank:XP_032457699.1%2CNASONIABASE:NV18151;Parent=rna-XM_032601808.1
NW_022279624.1	Gnomon	CDS	2516175	2516351	.	-	0	Name=XP_032457699.1;ID=cds-XP_032457699.1;Dbxref=GeneID:100114269%2CGenbank:XP_032457699.1%2CNASONIABASE:NV18151;Parent=rna-XM_032601808.1
NW_022279624.1	Gnomon	CDS	2515995	2516089	.	-	0	Name=XP_032457699.1;ID=cds-XP_032457699.1;Dbxref=GeneID:100114269%2CGenbank:XP_032457699.1%2CNASONIABASE:NV18151;Parent=rna-XM_032601808.1
NW_022279624.1	Gnomon	CDS	2515717	2515915	.	-	0	Name=XP_032457699.1;ID=cds-XP_032457699.1;Dbxref=GeneID:100114269%2CGenbank:XP_032457699.1%2CNASONIABASE:NV18151;Parent=rna-XM_032601808.1
NW_022279624.1	Gnomon	CDS	2515429	2515646	.	-	0	Name=XP_032457699.1;ID=cds-XP_032457699.1;Dbxref=GeneID:100114269%2CGenbank:XP_032457699.1%2CNASONIABASE:NV18151;Parent=rna-XM_032601808.1
NW_022279624.1	Gnomon	CDS	2515026	2515340	.	-	0	Name=XP_032457699.1;ID=cds-XP_032457699.1;Dbxref=GeneID:100114269%2CGenbank:XP_032457699.1%2CNASONIABASE:NV18151;Parent=rna-XM_032601808.1
NW_022279624.1	Gnomon	CDS	2514628	2514933	.	-	0	Name=XP_032457699.1;ID=cds-XP_032457699.1;Dbxref=GeneID:100114269%2CGenbank:XP_032457699.1%2CNASONIABASE:NV18151;Parent=rna-XM_032601808.1
NW_022279624.1	BestRefSeq,Gnomon	gene	2961109	2977330	.	-	.	Name=cycD;ID=gene-cycD;Dbxref=GeneID:100117434%2CNASONIABASE:NV50745
NW_022279624.1	Gnomon	exon	2528591	2528719	.	-	.	ID=exon-XM_031925951.2-9;Dbxref=GeneID:100679958%2CGenbank:XM_031925951.2;Parent=rna-XM_031925951.2
NW_022279624.1	Gnomon	exon	2528843	2529009	.	-	.	ID=exon-XM_031925951.2-8;Dbxref=GeneID:100679958%2CGenbank:XM_031925951.2;Parent=rna-XM_031925951.2
NW_022279624.1	Gnomon	exon	2529145	2529670	.	-	.	ID=exon-XM_031925951.2-7;Dbxref=GeneID:100679958%2CGenbank:XM_031925951.2;Parent=rna-XM_031925951.2
NW_022279624.1	Gnomon	exon	2529760	2529993	.	-	.	ID=exon-XM_031925951.2-6;Dbxref=GeneID:100679958%2CGenbank:XM_031925951.2;Parent=rna-XM_031925951.2
NW_022279624.1	Gnomon	exon	2530467	2530616	.	-	.	ID=exon-XM_031925951.2-5;Dbxref=GeneID:100679958%2CGenbank:XM_031925951.2;Parent=rna-XM_031925951.2
NW_022279624.1	Gnomon	exon	2530903	2530994	.	-	.	ID=exon-XM_031925951.2-4;Dbxref=GeneID:100679958%2CGenbank:XM_031925951.2;Parent=rna-XM_031925951.2
NW_022279624.1	Gnomon	exon	2531087	2531292	.	-	.	ID=exon-XM_031925951.2-3;Dbxref=GeneID:100679958%2CGenbank:XM_031925951.2;Parent=rna-XM_031925951.2
NW_022279624.1	Gnomon	exon	2531367	2531645	.	-	.	ID=exon-XM_031925951.2-2;Dbxref=GeneID:100679958%2CGenbank:XM_031925951.2;Parent=rna-XM_031925951.2
NW_022279624.1	Gnomon	exon	2536714	2538025	.	-	.	ID=exon-XM_031925951.2-1;Dbxref=GeneID:100679958%2CGenbank:XM_031925951.2;Parent=rna-XM_031925951.2
NW_022279624.1	Gnomon	CDS	556674	556845	.	+	0	Name=XP_031781781.1;ID=cds-XP_031781781.1;Dbxref=GeneID:116416705%2CGenbank:XP_031781781.1;Parent=rna-XM_031925921.1
NW_022279624.1	Gnomon	CDS	557106	557257	.	+	0	Name=XP_031781781.1;ID=cds-XP_031781781.1;Dbxref=GeneID:116416705%2CGenbank:XP_031781781.1;Parent=rna-XM_031925921.1
NW_022279624.1	Gnomon	mRNA	2518246	2520594	.	+	.	Name=XM_031925954.2;ID=rna-XM_031925954.2;Dbxref=GeneID:100679927%2CGenbank:XM_031925954.2;Parent=gene-LOC100679927
NW_022279624.1	Gnomon	exon	1644460	1645154	.	-	.	ID=exon-XM_032601793.1-10;Dbxref=GeneID:100119508%2CGenbank:XM_032601793.1%2CNASONIABASE:NV18404;Parent=rna-XM_032601793.1
NW_022279624.1	Gnomon	exon	2037938	2040176	.	-	.	ID=exon-XM_031925897.1-2;Dbxref=GeneID:116416697%2CGenbank:XM_031925897.1;Parent=rna-XM_031925897.1
NW_022279624.1	Gnomon	exon	2040349	2041366	.	-	.	ID=exon-XM_031925897.1-1;Dbxref=GeneID:116416697%2CGenbank:XM_031925897.1;Parent=rna-XM_031925897.1
NW_022279624.1	BestRefSeq	exon	2014895	2015093	.	+	.	ID=exon-NM_001161607.1-4;Dbxref=GeneID:100118389%2CGenbank:NM_001161607.1%2CNASONIABASE:NV18327;Parent=rna-NM_001161607.1
NW_022279624.1	BestRefSeq	exon	2013793	2014005	.	+	.	ID=exon-NM_001161607.1-3;Dbxref=GeneID:100118389%2CGenbank:NM_001161607.1%2CNASONIABASE:NV18327;Parent=rna-NM_001161607.1
NW_022279624.1	BestRefSeq	exon	2013489	2013712	.	+	.	ID=exon-NM_001161607.1-2;Dbxref=GeneID:100118389%2CGenbank:NM_001161607.1%2CNASONIABASE:NV18327;Parent=rna-NM_001161607.1
NW_022279624.1	BestRefSeq	exon	2013363	2013421	.	+	.	ID=exon-NM_001161607.1-1;Dbxref=GeneID:100118389%2CGenbank:NM_001161607.1%2CNASONIABASE:NV18327;Parent=rna-NM_001161607.1
NW_022279624.1	BestRefSeq	exon	2016062	2016213	.	+	.	ID=exon-NM_001161607.1-8;Dbxref=GeneID:100118389%2CGenbank:NM_001161607.1%2CNASONIABASE:NV18327;Parent=rna-NM_001161607.1
NW_022279624.1	BestRefSeq	exon	2015824	2015980	.	+	.	ID=exon-NM_001161607.1-7;Dbxref=GeneID:100118389%2CGenbank:NM_001161607.1%2CNASONIABASE:NV18327;Parent=rna-NM_001161607.1
NW_022279624.1	BestRefSeq	exon	2015591	2015742	.	+	.	ID=exon-NM_001161607.1-6;Dbxref=GeneID:100118389%2CGenbank:NM_001161607.1%2CNASONIABASE:NV18327;Parent=rna-NM_001161607.1
NW_022279624.1	BestRefSeq	exon	2015230	2015430	.	+	.	ID=exon-NM_001161607.1-5;Dbxref=GeneID:100118389%2CGenbank:NM_001161607.1%2CNASONIABASE:NV18327;Parent=rna-NM_001161607.1
NW_022279624.1	Gnomon	CDS	248446	248780	.	+	0	Name=XP_031781782.1;ID=cds-XP_031781782.1;Dbxref=GeneID:116416707%2CGenbank:XP_031781782.1;Parent=rna-XM_031925922.1
NW_022279624.1	Gnomon	CDS	248913	249088	.	+	0	Name=XP_031781782.1;ID=cds-XP_031781782.1;Dbxref=GeneID:116416707%2CGenbank:XP_031781782.1;Parent=rna-XM_031925922.1
NW_022279624.1	Gnomon	CDS	249611	250137	.	+	0	Name=XP_031781782.1;ID=cds-XP_031781782.1;Dbxref=GeneID:116416707%2CGenbank:XP_031781782.1;Parent=rna-XM_031925922.1
NW_022279624.1	Gnomon	mRNA	2542323	2771267	.	-	.	Name=XM_031925859.2;ID=rna-XM_031925859.2;Dbxref=GeneID:100114360%2CGenbank:XM_031925859.2%2CNASONIABASE:NV18152;Parent=gene-LOC100114360
NW_022279624.1	Gnomon	mRNA	2520607	2538025	.	-	.	Name=XM_031925953.2;ID=rna-XM_031925953.2;Dbxref=GeneID:100679958%2CGenbank:XM_031925953.2;Parent=gene-LOC100679958
NW_022279624.1	Gnomon	CDS	2032283	2032381	.	-	0	Name=XP_032457697.1;ID=cds-XP_032457697.1;Dbxref=GeneID:100118317%2CGenbank:XP_032457697.1%2CNASONIABASE:NV18325;Parent=rna-XM_032601806.1
NW_022279624.1	Gnomon	CDS	2031691	2032197	.	-	0	Name=XP_032457697.1;ID=cds-XP_032457697.1;Dbxref=GeneID:100118317%2CGenbank:XP_032457697.1%2CNASONIABASE:NV18325;Parent=rna-XM_032601806.1
NW_022279624.1	Gnomon	exon	1646423	1646611	.	-	.	ID=exon-XM_032601788.1-9;Dbxref=GeneID:100119508%2CGenbank:XM_032601788.1%2CNASONIABASE:NV18404;Parent=rna-XM_032601788.1
NW_022279624.1	Gnomon	exon	1646702	1647177	.	-	.	ID=exon-XM_032601788.1-8;Dbxref=GeneID:100119508%2CGenbank:XM_032601788.1%2CNASONIABASE:NV18404;Parent=rna-XM_032601788.1
NW_022279624.1	Gnomon	exon	1647254	1647802	.	-	.	ID=exon-XM_032601788.1-7;Dbxref=GeneID:100119508%2CGenbank:XM_032601788.1%2CNASONIABASE:NV18404;Parent=rna-XM_032601788.1
NW_022279624.1	Gnomon	exon	1648593	1648688	.	-	.	ID=exon-XM_032601788.1-6;Dbxref=GeneID:100119508%2CGenbank:XM_032601788.1%2CNASONIABASE:NV18404;Parent=rna-XM_032601788.1
NW_022279624.1	Gnomon	exon	1650535	1650964	.	-	.	ID=exon-XM_032601788.1-5;Dbxref=GeneID:100119508%2CGenbank:XM_032601788.1%2CNASONIABASE:NV18404;Parent=rna-XM_032601788.1
NW_022279624.1	Gnomon	exon	1653012	1653206	.	-	.	ID=exon-XM_032601788.1-4;Dbxref=GeneID:100119508%2CGenbank:XM_032601788.1%2CNASONIABASE:NV18404;Parent=rna-XM_032601788.1
NW_022279624.1	Gnomon	exon	1654023	1654235	.	-	.	ID=exon-XM_032601788.1-3;Dbxref=GeneID:100119508%2CGenbank:XM_032601788.1%2CNASONIABASE:NV18404;Parent=rna-XM_032601788.1
NW_022279624.1	Gnomon	exon	1654322	1654403	.	-	.	ID=exon-XM_032601788.1-2;Dbxref=GeneID:100119508%2CGenbank:XM_032601788.1%2CNASONIABASE:NV18404;Parent=rna-XM_032601788.1
NW_022279624.1	Gnomon	exon	1654471	1654959	.	-	.	ID=exon-XM_032601788.1-1;Dbxref=GeneID:100119508%2CGenbank:XM_032601788.1%2CNASONIABASE:NV18404;Parent=rna-XM_032601788.1
NW_022279624.1	Gnomon	mRNA	717444	722211	.	+	.	Name=XM_031925858.2;ID=rna-XM_031925858.2;Dbxref=GeneID:100115212%2CGenbank:XM_031925858.2%2CNASONIABASE:NV19148;Parent=gene-LOC100115212
NW_022279624.1	Gnomon	exon	1451424	1451746	.	+	.	ID=exon-XR_004227015.1-2;Dbxref=GeneID:100679062%2CGenbank:XR_004227015.1;Parent=rna-XR_004227015.1
NW_022279624.1	Gnomon	exon	1451074	1451178	.	+	.	ID=exon-XR_004227015.1-1;Dbxref=GeneID:100679062%2CGenbank:XR_004227015.1;Parent=rna-XR_004227015.1
NW_022279624.1	Gnomon	lnc_RNA	2476005	2477825	.	+	.	Name=XR_001729328.2;ID=rna-XR_001729328.2;Dbxref=GeneID:107981294%2CGenbank:XR_001729328.2;Parent=gene-LOC107981294
NW_022279624.1	Gnomon	exon	1452244	1453328	.	+	.	ID=exon-XR_004227015.1-4;Dbxref=GeneID:100679062%2CGenbank:XR_004227015.1;Parent=rna-XR_004227015.1
[truncated: 1,201 more rows]
