# Supplementary material for: Prevalent bee venom genes evolved before the aculeate stinger and eusociality
Source: BMC Biol. 2023 Oct 23;21:229. doi: 10.1186/s12915-023-01656-5 (PMC10591384; doi:10.1186/s12915-023-01656-5)
Supplement: Supplementary file 42 — Additional file 42. Gff files of all toxin gene annotations. [file 12915_2023_1656_MOESM42_ESM.zip › AdditionalFile9_ToxinGeneAnnotations/WUUM01000020.1._APH.gff_modified_Koludarov_et_al_2021.gff3]

##gff-version 3
##source-version geneious 2020.2.2
##sequence-region	WUUM01000020.1	1	4968862
WUUM01000020.1	Koludarov_et_al_2021	gene	4605623	4608105	.	-	.	Name=APH
WUUM01000020.1	funannotate	exon	1030142	1030219	.	-	.	ID=ColletesGigas_013665-T1.exon1;Parent=ColletesGigas_013665-T1
WUUM01000020.1	funannotate	exon	1021830	1021906	.	-	.	ID=ColletesGigas_013665-T1.exon6;Parent=ColletesGigas_013665-T1
WUUM01000020.1	funannotate	exon	1021442	1021757	.	-	.	ID=ColletesGigas_013665-T1.exon7;Parent=ColletesGigas_013665-T1
WUUM01000020.1	funannotate	exon	1021221	1021337	.	-	.	ID=ColletesGigas_013665-T1.exon8;Parent=ColletesGigas_013665-T1
WUUM01000020.1	funannotate	exon	1020501	1020741	.	-	.	ID=ColletesGigas_013665-T1.exon9;Parent=ColletesGigas_013665-T1
WUUM01000020.1	funannotate	exon	1024779	1024865	.	-	.	ID=ColletesGigas_013665-T1.exon2;Parent=ColletesGigas_013665-T1
WUUM01000020.1	funannotate	exon	1023587	1023666	.	-	.	ID=ColletesGigas_013665-T1.exon3;Parent=ColletesGigas_013665-T1
WUUM01000020.1	funannotate	exon	1023209	1023348	.	-	.	ID=ColletesGigas_013665-T1.exon4;Parent=ColletesGigas_013665-T1
WUUM01000020.1	funannotate	exon	1022925	1023103	.	-	.	ID=ColletesGigas_013665-T1.exon5;Parent=ColletesGigas_013665-T1
WUUM01000020.1	funannotate	CDS	4706827	4707047	.	+	0	ID=ColletesGigas_013931-T1.cds;Parent=ColletesGigas_013931-T1
WUUM01000020.1	funannotate	CDS	4711466	4711685	.	+	0	ID=ColletesGigas_013931-T1.cds;Parent=ColletesGigas_013931-T1
WUUM01000020.1	funannotate	exon	3705906	3706153	.	-	.	ID=ColletesGigas_013845-T1.exon2;Parent=ColletesGigas_013845-T1
WUUM01000020.1	funannotate	exon	3707517	3707733	.	-	.	ID=ColletesGigas_013845-T1.exon1;Parent=ColletesGigas_013845-T1
WUUM01000020.1	funannotate	CDS	2880123	2880335	.	-	0	ID=ColletesGigas_013774-T1.cds;Parent=ColletesGigas_013774-T1
WUUM01000020.1	funannotate	CDS	2879788	2879860	.	-	0	ID=ColletesGigas_013774-T1.cds;Parent=ColletesGigas_013774-T1
WUUM01000020.1	funannotate	CDS	2879602	2879720	.	-	0	ID=ColletesGigas_013774-T1.cds;Parent=ColletesGigas_013774-T1
WUUM01000020.1	funannotate	CDS	2303775	2303810	.	+	0	ID=ColletesGigas_013725-T1.cds;Parent=ColletesGigas_013725-T1
WUUM01000020.1	funannotate	CDS	2304369	2304812	.	+	0	ID=ColletesGigas_013725-T1.cds;Parent=ColletesGigas_013725-T1
WUUM01000020.1	funannotate	CDS	2304943	2305290	.	+	0	ID=ColletesGigas_013725-T1.cds;Parent=ColletesGigas_013725-T1
WUUM01000020.1	funannotate	CDS	2305356	2305456	.	+	0	ID=ColletesGigas_013725-T1.cds;Parent=ColletesGigas_013725-T1
WUUM01000020.1	funannotate	CDS	2305753	2305924	.	+	0	ID=ColletesGigas_013725-T1.cds;Parent=ColletesGigas_013725-T1
WUUM01000020.1	funannotate	exon	4197523	4197715	.	+	.	ID=ColletesGigas_013882-T1.exon3;Parent=ColletesGigas_013882-T1
WUUM01000020.1	funannotate	exon	4198179	4198473	.	+	.	ID=ColletesGigas_013882-T1.exon4;Parent=ColletesGigas_013882-T1
WUUM01000020.1	funannotate	exon	4191953	4192163	.	+	.	ID=ColletesGigas_013882-T1.exon1;Parent=ColletesGigas_013882-T1
WUUM01000020.1	funannotate	exon	4195783	4195998	.	+	.	ID=ColletesGigas_013882-T1.exon2;Parent=ColletesGigas_013882-T1
WUUM01000020.1	funannotate	CDS	1776499	1776675	.	-	0	ID=ColletesGigas_013703-T1.cds;Parent=ColletesGigas_013703-T1
WUUM01000020.1	funannotate	CDS	1776258	1776408	.	-	0	ID=ColletesGigas_013703-T1.cds;Parent=ColletesGigas_013703-T1
WUUM01000020.1	funannotate	CDS	1775970	1776205	.	-	0	ID=ColletesGigas_013703-T1.cds;Parent=ColletesGigas_013703-T1
WUUM01000020.1	funannotate	CDS	3121845	3121927	.	-	0	ID=ColletesGigas_013796-T1.cds;Parent=ColletesGigas_013796-T1
WUUM01000020.1	funannotate	CDS	3120700	3121312	.	-	0	ID=ColletesGigas_013796-T1.cds;Parent=ColletesGigas_013796-T1
WUUM01000020.1	funannotate	exon	2758061	2758172	.	+	.	ID=ColletesGigas_013755-T1.exon1;Parent=ColletesGigas_013755-T1
WUUM01000020.1	funannotate	exon	2758986	2759136	.	+	.	ID=ColletesGigas_013755-T1.exon3;Parent=ColletesGigas_013755-T1
WUUM01000020.1	funannotate	exon	2758361	2758616	.	+	.	ID=ColletesGigas_013755-T1.exon2;Parent=ColletesGigas_013755-T1
WUUM01000020.1	funannotate	exon	2190085	2190369	.	-	.	ID=ColletesGigas_013718-T1.exon3;Parent=ColletesGigas_013718-T1
WUUM01000020.1	funannotate	exon	2189399	2189599	.	-	.	ID=ColletesGigas_013718-T1.exon4;Parent=ColletesGigas_013718-T1
WUUM01000020.1	funannotate	CDS	786457	786518	.	+	0	ID=ColletesGigas_013651-T1.cds;Parent=ColletesGigas_013651-T1
WUUM01000020.1	funannotate	CDS	786623	786969	.	+	0	ID=ColletesGigas_013651-T1.cds;Parent=ColletesGigas_013651-T1
WUUM01000020.1	funannotate	CDS	787057	787230	.	+	0	ID=ColletesGigas_013651-T1.cds;Parent=ColletesGigas_013651-T1
WUUM01000020.1	funannotate	CDS	791541	791673	.	+	0	ID=ColletesGigas_013651-T1.cds;Parent=ColletesGigas_013651-T1
WUUM01000020.1	funannotate	CDS	791789	791885	.	+	0	ID=ColletesGigas_013651-T1.cds;Parent=ColletesGigas_013651-T1
WUUM01000020.1	funannotate	CDS	791973	792081	.	+	0	ID=ColletesGigas_013651-T1.cds;Parent=ColletesGigas_013651-T1
WUUM01000020.1	funannotate	CDS	792208	792389	.	+	0	ID=ColletesGigas_013651-T1.cds;Parent=ColletesGigas_013651-T1
WUUM01000020.1	funannotate	exon	769308	769341	.	-	.	ID=ColletesGigas_013646-T1.exon1;Parent=ColletesGigas_013646-T1
WUUM01000020.1	funannotate	exon	769008	769210	.	-	.	ID=ColletesGigas_013646-T1.exon2;Parent=ColletesGigas_013646-T1
WUUM01000020.1	funannotate	exon	768781	768945	.	-	.	ID=ColletesGigas_013646-T1.exon3;Parent=ColletesGigas_013646-T1
WUUM01000020.1	funannotate	exon	768556	768712	.	-	.	ID=ColletesGigas_013646-T1.exon4;Parent=ColletesGigas_013646-T1
WUUM01000020.1	funannotate	exon	249605	249661	.	-	.	ID=ColletesGigas_013628-T1.exon2;Parent=ColletesGigas_013628-T1
WUUM01000020.1	funannotate	exon	768309	768480	.	-	.	ID=ColletesGigas_013646-T1.exon5;Parent=ColletesGigas_013646-T1
WUUM01000020.1	funannotate	exon	249712	249803	.	-	.	ID=ColletesGigas_013628-T1.exon1;Parent=ColletesGigas_013628-T1
WUUM01000020.1	funannotate	exon	767518	768235	.	-	.	ID=ColletesGigas_013646-T1.exon6;Parent=ColletesGigas_013646-T1
WUUM01000020.1	funannotate	exon	249349	249478	.	-	.	ID=ColletesGigas_013628-T1.exon3;Parent=ColletesGigas_013628-T1
WUUM01000020.1	funannotate	exon	2690196	2690273	.	+	.	ID=ColletesGigas_013753-T1.exon11;Parent=ColletesGigas_013753-T1
WUUM01000020.1	funannotate	CDS	2582588	2584702	.	-	0	ID=ColletesGigas_013747-T1.cds;Parent=ColletesGigas_013747-T1
WUUM01000020.1	funannotate	exon	2689314	2689348	.	+	.	ID=ColletesGigas_013753-T1.exon10;Parent=ColletesGigas_013753-T1
WUUM01000020.1	funannotate	exon	2543121	2543232	.	-	.	ID=ColletesGigas_013744-T1.exon12;Parent=ColletesGigas_013744-T1
WUUM01000020.1	funannotate	exon	2543362	2543500	.	-	.	ID=ColletesGigas_013744-T1.exon11;Parent=ColletesGigas_013744-T1
WUUM01000020.1	funannotate	exon	2542482	2542697	.	-	.	ID=ColletesGigas_013744-T1.exon14;Parent=ColletesGigas_013744-T1
WUUM01000020.1	funannotate	exon	2542917	2543024	.	-	.	ID=ColletesGigas_013744-T1.exon13;Parent=ColletesGigas_013744-T1
WUUM01000020.1	funannotate	exon	2543590	2543701	.	-	.	ID=ColletesGigas_013744-T1.exon10;Parent=ColletesGigas_013744-T1
WUUM01000020.1	funannotate	exon	2191259	2191348	.	-	.	ID=ColletesGigas_013718-T1.exon1;Parent=ColletesGigas_013718-T1
WUUM01000020.1	funannotate	exon	2190866	2191123	.	-	.	ID=ColletesGigas_013718-T1.exon2;Parent=ColletesGigas_013718-T1
WUUM01000020.1	funannotate	exon	1429236	1429346	.	+	.	ID=ColletesGigas_013684-T1.exon1;Parent=ColletesGigas_013684-T1
WUUM01000020.1	funannotate	exon	1429521	1429781	.	+	.	ID=ColletesGigas_013684-T1.exon2;Parent=ColletesGigas_013684-T1
WUUM01000020.1	funannotate	exon	1019602	1019869	.	-	.	ID=ColletesGigas_013665-T1.exon11;Parent=ColletesGigas_013665-T1
WUUM01000020.1	funannotate	exon	1019379	1019506	.	-	.	ID=ColletesGigas_013665-T1.exon12;Parent=ColletesGigas_013665-T1
WUUM01000020.1	funannotate	exon	1020103	1020380	.	-	.	ID=ColletesGigas_013665-T1.exon10;Parent=ColletesGigas_013665-T1
WUUM01000020.1	funannotate	exon	1018133	1018246	.	-	.	ID=ColletesGigas_013665-T1.exon15;Parent=ColletesGigas_013665-T1
WUUM01000020.1	funannotate	exon	1013987	1014199	.	-	.	ID=ColletesGigas_013665-T1.exon16;Parent=ColletesGigas_013665-T1
WUUM01000020.1	funannotate	exon	1018860	1019304	.	-	.	ID=ColletesGigas_013665-T1.exon13;Parent=ColletesGigas_013665-T1
WUUM01000020.1	funannotate	exon	1018395	1018669	.	-	.	ID=ColletesGigas_013665-T1.exon14;Parent=ColletesGigas_013665-T1
WUUM01000020.1	funannotate	exon	4525537	4525604	.	-	.	ID=ColletesGigas_013916-T1.exon2;Parent=ColletesGigas_013916-T1
WUUM01000020.1	funannotate	exon	4525735	4525753	.	-	.	ID=ColletesGigas_013916-T1.exon1;Parent=ColletesGigas_013916-T1
WUUM01000020.1	funannotate	CDS	3451637	3451738	.	-	0	ID=ColletesGigas_013830-T1.cds;Parent=ColletesGigas_013830-T1
WUUM01000020.1	funannotate	CDS	3448853	3449230	.	-	0	ID=ColletesGigas_013830-T1.cds;Parent=ColletesGigas_013830-T1
WUUM01000020.1	funannotate	exon	4523268	4523472	.	-	.	ID=ColletesGigas_013916-T1.exon6;Parent=ColletesGigas_013916-T1
WUUM01000020.1	funannotate	exon	4524341	4524604	.	-	.	ID=ColletesGigas_013916-T1.exon5;Parent=ColletesGigas_013916-T1
WUUM01000020.1	funannotate	exon	4524692	4524762	.	-	.	ID=ColletesGigas_013916-T1.exon4;Parent=ColletesGigas_013916-T1
WUUM01000020.1	funannotate	exon	4525294	4525461	.	-	.	ID=ColletesGigas_013916-T1.exon3;Parent=ColletesGigas_013916-T1
WUUM01000020.1	funannotate	exon	4520015	4520204	.	-	.	ID=ColletesGigas_013916-T1.exon9;Parent=ColletesGigas_013916-T1
WUUM01000020.1	funannotate	exon	4520957	4521068	.	-	.	ID=ColletesGigas_013916-T1.exon8;Parent=ColletesGigas_013916-T1
WUUM01000020.1	funannotate	exon	4521141	4521339	.	-	.	ID=ColletesGigas_013916-T1.exon7;Parent=ColletesGigas_013916-T1
WUUM01000020.1	funannotate	mRNA	2819819	2820878	.	+	.	ID=ColletesGigas_013761-T1;Parent=ColletesGigas_013761
WUUM01000020.1	funannotate	CDS	1571580	1571760	.	-	0	ID=ColletesGigas_013695-T1.cds;Parent=ColletesGigas_013695-T1
WUUM01000020.1	funannotate	CDS	1571409	1571491	.	-	0	ID=ColletesGigas_013695-T1.cds;Parent=ColletesGigas_013695-T1
WUUM01000020.1	funannotate	exon	2182486	2182638	.	+	.	ID=ColletesGigas_013717-T1.exon1;Parent=ColletesGigas_013717-T1
WUUM01000020.1	funannotate	CDS	3177596	3177910	.	-	2	ID=ColletesGigas_013804-T1.cds;Parent=ColletesGigas_013804-T1
WUUM01000020.1	funannotate	mRNA	4093460	4094647	.	-	.	ID=ColletesGigas_013875-T1;Ontology_term=GO:0004674%2CGO:0004672%2CGO:0005524%2CGO:0006468%2CGO:0000278;Dbxref=InterPro:IPR011009%2CInterPro:IPR008271%2CInterPro:IPR034368%2CInterPro:IPR000719;Parent=ColletesGigas_013875
WUUM01000020.1	funannotate	mRNA	4470640	4471362	.	+	.	ID=ColletesGigas_013909-T1;Parent=ColletesGigas_013909
WUUM01000020.1	funannotate	exon	2183499	2187122	.	+	.	ID=ColletesGigas_013717-T1.exon2;Parent=ColletesGigas_013717-T1
WUUM01000020.1	funannotate	mRNA	2878823	2879495	.	+	.	ID=ColletesGigas_013773-T1;Ontology_term=GO:0005739%2CGO:0003735;Dbxref=InterPro:IPR032053;Parent=ColletesGigas_013773
WUUM01000020.1	funannotate	exon	3243186	3243433	.	-	.	ID=ColletesGigas_013807-T1.exon1;Parent=ColletesGigas_013807-T1
WUUM01000020.1	funannotate	exon	2879103	2879495	.	+	.	ID=ColletesGigas_013773-T1.exon2;Parent=ColletesGigas_013773-T1
WUUM01000020.1	funannotate	exon	2878823	2879011	.	+	.	ID=ColletesGigas_013773-T1.exon1;Parent=ColletesGigas_013773-T1
WUUM01000020.1	funannotate	mRNA	4033786	4036596	.	+	.	ID=ColletesGigas_013863-T1;Dbxref=InterPro:IPR036236%2CInterPro:IPR013087;Parent=ColletesGigas_013863
WUUM01000020.1	funannotate	exon	2489465	2489561	.	+	.	ID=ColletesGigas_013737-T1.exon2;Parent=ColletesGigas_013737-T1
WUUM01000020.1	funannotate	exon	2492013	2492096	.	+	.	ID=ColletesGigas_013737-T1.exon3;Parent=ColletesGigas_013737-T1
WUUM01000020.1	funannotate	exon	2484020	2484090	.	+	.	ID=ColletesGigas_013737-T1.exon1;Parent=ColletesGigas_013737-T1
WUUM01000020.1	funannotate	mRNA	3900430	3906424	.	+	.	ID=ColletesGigas_013851-T1;Parent=ColletesGigas_013851
WUUM01000020.1	funannotate	CDS	2367599	2367709	.	-	0	ID=ColletesGigas_013730-T1.cds;Parent=ColletesGigas_013730-T1
WUUM01000020.1	funannotate	CDS	2363654	2363895	.	-	0	ID=ColletesGigas_013730-T1.cds;Parent=ColletesGigas_013730-T1
WUUM01000020.1	funannotate	CDS	2360669	2360835	.	-	0	ID=ColletesGigas_013730-T1.cds;Parent=ColletesGigas_013730-T1
WUUM01000020.1	funannotate	CDS	2360155	2360388	.	-	0	ID=ColletesGigas_013730-T1.cds;Parent=ColletesGigas_013730-T1
WUUM01000020.1	funannotate	CDS	2359034	2359297	.	-	0	ID=ColletesGigas_013730-T1.cds;Parent=ColletesGigas_013730-T1
WUUM01000020.1	funannotate	CDS	2356853	2357340	.	-	0	ID=ColletesGigas_013730-T1.cds;Parent=ColletesGigas_013730-T1
WUUM01000020.1	funannotate	CDS	1127294	1129363	.	+	0	ID=ColletesGigas_013673-T1.cds;Parent=ColletesGigas_013673-T1
WUUM01000020.1	funannotate	CDS	3432715	3432737	.	-	0	ID=ColletesGigas_013826-T1.cds;Parent=ColletesGigas_013826-T1
WUUM01000020.1	funannotate	CDS	3431790	3432007	.	-	0	ID=ColletesGigas_013826-T1.cds;Parent=ColletesGigas_013826-T1
WUUM01000020.1	funannotate	CDS	3431424	3431710	.	-	0	ID=ColletesGigas_013826-T1.cds;Parent=ColletesGigas_013826-T1
WUUM01000020.1	funannotate	mRNA	3122339	3123573	.	-	.	ID=ColletesGigas_013797-T1;Ontology_term=GO:0003677%2CGO:0005524%2CGO:0008094%2CGO:0006281;Dbxref=InterPro:IPR027417%2CInterPro:IPR020588%2CInterPro:IPR013632;Parent=ColletesGigas_013797
WUUM01000020.1	funannotate	mRNA	4569943	4576906	.	+	.	ID=ColletesGigas_013922-T1;Ontology_term=GO:0003676%2CGO:0003729;Dbxref=InterPro:IPR000504%2CInterPro:IPR012677%2CInterPro:IPR034988%2CInterPro:IPR035979%2CInterPro:IPR037366;Parent=ColletesGigas_013922
WUUM01000020.1	funannotate	exon	3091839	3092513	.	+	.	ID=ColletesGigas_013793-T1.exon1;Parent=ColletesGigas_013793-T1
WUUM01000020.1	funannotate	exon	3093009	3093055	.	+	.	ID=ColletesGigas_013793-T1.exon3;Parent=ColletesGigas_013793-T1
WUUM01000020.1	funannotate	exon	3092599	3092833	.	+	.	ID=ColletesGigas_013793-T1.exon2;Parent=ColletesGigas_013793-T1
WUUM01000020.1	funannotate	mRNA	4471979	4479043	.	-	.	ID=ColletesGigas_013910-T1;Ontology_term=GO:0008283%2CGO:0006974;Dbxref=InterPro:IPR038904%2CInterPro:IPR016024%2CInterPro:IPR011989;Parent=ColletesGigas_013910
WUUM01000020.1	funannotate	exon	4033786	4036596	.	+	.	ID=ColletesGigas_013863-T1.exon1;Parent=ColletesGigas_013863-T1
WUUM01000020.1	funannotate	exon	2879788	2879860	.	-	.	ID=ColletesGigas_013774-T1.exon2;Parent=ColletesGigas_013774-T1
WUUM01000020.1	funannotate	exon	2880123	2880335	.	-	.	ID=ColletesGigas_013774-T1.exon1;Parent=ColletesGigas_013774-T1
WUUM01000020.1	funannotate	exon	2879602	2879720	.	-	.	ID=ColletesGigas_013774-T1.exon3;Parent=ColletesGigas_013774-T1
WUUM01000020.1	funannotate	mRNA	2934540	2939559	.	-	.	ID=ColletesGigas_013785-T1;Ontology_term=GO:0007096%2CGO:0006470%2CGO:0016311%2CGO:0016791%2CGO:0004725%2CGO:0004721%2CGO:0008138;Dbxref=InterPro:IPR029021%2CInterPro:IPR029260%2CInterPro:IPR000340%2CInterPro:IPR020422%2CInterPro:IPR016130%2CInterPro:IPR000387%2CPFAM:PF14671%2CInterPro:IPR026070;Parent=ColletesGigas_013785
WUUM01000020.1	funannotate	exon	2723223	2723400	.	-	.	ID=ColletesGigas_013754-T1.exon2;Parent=ColletesGigas_013754-T1
WUUM01000020.1	funannotate	mRNA	3431424	3432737	.	-	.	ID=ColletesGigas_013826-T1;Ontology_term=GO:0031305%2CGO:0007005;Dbxref=InterPro:IPR026120;Parent=ColletesGigas_013826
WUUM01000020.1	funannotate	exon	2723487	2723506	.	-	.	ID=ColletesGigas_013754-T1.exon1;Parent=ColletesGigas_013754-T1
WUUM01000020.1	funannotate	CDS	3839996	3840203	.	-	0	ID=ColletesGigas_013848-T1.cds;Parent=ColletesGigas_013848-T1
WUUM01000020.1	funannotate	CDS	3838510	3839009	.	-	0	ID=ColletesGigas_013848-T1.cds;Parent=ColletesGigas_013848-T1
WUUM01000020.1	funannotate	exon	2717720	2717895	.	-	.	ID=ColletesGigas_013754-T1.exon9;Parent=ColletesGigas_013754-T1
WUUM01000020.1	funannotate	exon	2718412	2718606	.	-	.	ID=ColletesGigas_013754-T1.exon8;Parent=ColletesGigas_013754-T1
WUUM01000020.1	funannotate	exon	2718968	2719039	.	-	.	ID=ColletesGigas_013754-T1.exon7;Parent=ColletesGigas_013754-T1
WUUM01000020.1	funannotate	exon	2719119	2719235	.	-	.	ID=ColletesGigas_013754-T1.exon6;Parent=ColletesGigas_013754-T1
WUUM01000020.1	funannotate	exon	2720203	2720312	.	-	.	ID=ColletesGigas_013754-T1.exon5;Parent=ColletesGigas_013754-T1
WUUM01000020.1	funannotate	exon	2720611	2720661	.	-	.	ID=ColletesGigas_013754-T1.exon4;Parent=ColletesGigas_013754-T1
WUUM01000020.1	funannotate	exon	2721634	2721730	.	-	.	ID=ColletesGigas_013754-T1.exon3;Parent=ColletesGigas_013754-T1
WUUM01000020.1	funannotate	CDS	238189	238191	.	+	0	ID=ColletesGigas_013625-T1.cds;Parent=ColletesGigas_013625-T1
WUUM01000020.1	funannotate	CDS	238287	238571	.	+	0	ID=ColletesGigas_013625-T1.cds;Parent=ColletesGigas_013625-T1
WUUM01000020.1	funannotate	CDS	238679	238887	.	+	0	ID=ColletesGigas_013625-T1.cds;Parent=ColletesGigas_013625-T1
WUUM01000020.1	funannotate	CDS	239001	239472	.	+	0	ID=ColletesGigas_013625-T1.cds;Parent=ColletesGigas_013625-T1
WUUM01000020.1	funannotate	CDS	240537	240746	.	+	0	ID=ColletesGigas_013625-T1.cds;Parent=ColletesGigas_013625-T1
WUUM01000020.1	funannotate	CDS	2677478	2677622	.	+	0	ID=ColletesGigas_013752-T1.cds;Parent=ColletesGigas_013752-T1
WUUM01000020.1	funannotate	CDS	2679164	2679294	.	+	0	ID=ColletesGigas_013752-T1.cds;Parent=ColletesGigas_013752-T1
WUUM01000020.1	funannotate	CDS	2679757	2679870	.	+	0	ID=ColletesGigas_013752-T1.cds;Parent=ColletesGigas_013752-T1
WUUM01000020.1	funannotate	mRNA	3602295	3602786	.	-	.	ID=ColletesGigas_013838-T1;Parent=ColletesGigas_013838
WUUM01000020.1	funannotate	exon	3431424	3431710	.	-	.	ID=ColletesGigas_013826-T1.exon3;Parent=ColletesGigas_013826-T1
WUUM01000020.1	funannotate	exon	3432715	3432737	.	-	.	ID=ColletesGigas_013826-T1.exon1;Parent=ColletesGigas_013826-T1
WUUM01000020.1	funannotate	exon	3431790	3432007	.	-	.	ID=ColletesGigas_013826-T1.exon2;Parent=ColletesGigas_013826-T1
WUUM01000020.1	funannotate	exon	3773047	3773208	.	+	.	ID=ColletesGigas_013846-T1.exon3;Parent=ColletesGigas_013846-T1
WUUM01000020.1	funannotate	exon	3771809	3771905	.	+	.	ID=ColletesGigas_013846-T1.exon2;Parent=ColletesGigas_013846-T1
WUUM01000020.1	funannotate	exon	3770652	3770737	.	+	.	ID=ColletesGigas_013846-T1.exon1;Parent=ColletesGigas_013846-T1
WUUM01000020.1	funannotate	exon	4821703	4821941	.	+	.	ID=ColletesGigas_013935-T1.exon3;Parent=ColletesGigas_013935-T1
WUUM01000020.1	funannotate	exon	4820813	4821029	.	+	.	ID=ColletesGigas_013935-T1.exon2;Parent=ColletesGigas_013935-T1
WUUM01000020.1	funannotate	exon	4820506	4820715	.	+	.	ID=ColletesGigas_013935-T1.exon1;Parent=ColletesGigas_013935-T1
WUUM01000020.1	funannotate	exon	4824829	4824897	.	+	.	ID=ColletesGigas_013935-T1.exon5;Parent=ColletesGigas_013935-T1
WUUM01000020.1	funannotate	exon	4824175	4824522	.	+	.	ID=ColletesGigas_013935-T1.exon4;Parent=ColletesGigas_013935-T1
WUUM01000020.1	funannotate	mRNA	247832	249177	.	+	.	ID=ColletesGigas_013627-T1;Ontology_term=GO:0004523%2CGO:0003676%2CGO:0000287;Dbxref=InterPro:IPR011320%2CInterPro:IPR037056%2CInterPro:IPR002156%2CInterPro:IPR009027%2CInterPro:IPR036397%2CInterPro:IPR017067%2CInterPro:IPR012337%2CPFAM:PF01693;Parent=ColletesGigas_013627
WUUM01000020.1	funannotate	mRNA	3161090	3166227	.	-	.	ID=ColletesGigas_013802-T1;Dbxref=InterPro:IPR000742%2CInterPro:IPR001507;Parent=ColletesGigas_013802
WUUM01000020.1	funannotate	mRNA	3297617	3306369	.	-	.	ID=ColletesGigas_013814-T1;Ontology_term=GO:0005524%2CGO:0008017%2CGO:0003777%2CGO:0007018;Dbxref=InterPro:IPR036961%2CInterPro:IPR019821%2CInterPro:IPR027640%2CInterPro:IPR027417%2CInterPro:IPR028763%2CInterPro:IPR001752;Parent=ColletesGigas_013814
WUUM01000020.1	funannotate	CDS	769849	769851	.	+	0	ID=ColletesGigas_013647-T1.cds;Parent=ColletesGigas_013647-T1
WUUM01000020.1	funannotate	CDS	770104	770295	.	+	0	ID=ColletesGigas_013647-T1.cds;Parent=ColletesGigas_013647-T1
WUUM01000020.1	funannotate	CDS	770365	770600	.	+	0	ID=ColletesGigas_013647-T1.cds;Parent=ColletesGigas_013647-T1
WUUM01000020.1	funannotate	CDS	770725	770842	.	+	0	ID=ColletesGigas_013647-T1.cds;Parent=ColletesGigas_013647-T1
WUUM01000020.1	funannotate	CDS	1076492	1076503	.	+	0	ID=ColletesGigas_013669-T1.cds;Parent=ColletesGigas_013669-T1
WUUM01000020.1	funannotate	CDS	1077863	1078069	.	+	0	ID=ColletesGigas_013669-T1.cds;Parent=ColletesGigas_013669-T1
WUUM01000020.1	funannotate	CDS	1078125	1078190	.	+	0	ID=ColletesGigas_013669-T1.cds;Parent=ColletesGigas_013669-T1
WUUM01000020.1	funannotate	mRNA	4140617	4140934	.	+	.	ID=ColletesGigas_013881-T1;Parent=ColletesGigas_013881
WUUM01000020.1	funannotate	CDS	4128209	4128218	.	-	0	ID=ColletesGigas_013880-T1.cds;Parent=ColletesGigas_013880-T1
WUUM01000020.1	funannotate	CDS	4127971	4128068	.	-	0	ID=ColletesGigas_013880-T1.cds;Parent=ColletesGigas_013880-T1
WUUM01000020.1	funannotate	CDS	4127527	4127646	.	-	0	ID=ColletesGigas_013880-T1.cds;Parent=ColletesGigas_013880-T1
WUUM01000020.1	funannotate	CDS	4127329	4127459	.	-	0	ID=ColletesGigas_013880-T1.cds;Parent=ColletesGigas_013880-T1
WUUM01000020.1	funannotate	CDS	4127029	4127254	.	-	0	ID=ColletesGigas_013880-T1.cds;Parent=ColletesGigas_013880-T1
WUUM01000020.1	funannotate	gene	4843651	4845393	.	+	.	ID=ColletesGigas_013937
WUUM01000020.1	funannotate	gene	4845660	4855384	.	+	.	ID=ColletesGigas_013938
WUUM01000020.1	funannotate	gene	4876751	4887890	.	-	.	ID=ColletesGigas_013939
WUUM01000020.1	funannotate	gene	4752230	4752753	.	+	.	ID=ColletesGigas_013933
WUUM01000020.1	funannotate	gene	4755886	4756188	.	-	.	ID=ColletesGigas_013934
WUUM01000020.1	funannotate	gene	4820506	4824897	.	+	.	ID=ColletesGigas_013935
WUUM01000020.1	funannotate	gene	4827239	4830835	.	+	.	ID=ColletesGigas_013936
WUUM01000020.1	funannotate	gene	4677444	4677653	.	+	.	ID=ColletesGigas_013930
WUUM01000020.1	funannotate	gene	4706827	4711685	.	+	.	ID=ColletesGigas_013931
WUUM01000020.1	funannotate	gene	4751003	4751775	.	-	.	ID=ColletesGigas_013932
WUUM01000020.1	funannotate	exon	3077637	3078151	.	+	.	ID=ColletesGigas_013791-T1.exon2;Parent=ColletesGigas_013791-T1
WUUM01000020.1	funannotate	exon	3428315	3428399	.	+	.	ID=ColletesGigas_013825-T1.exon4;Parent=ColletesGigas_013825-T1
WUUM01000020.1	funannotate	exon	3428484	3428644	.	+	.	ID=ColletesGigas_013825-T1.exon5;Parent=ColletesGigas_013825-T1
WUUM01000020.1	funannotate	mRNA	2893540	2912310	.	-	.	ID=ColletesGigas_013778-T1;Ontology_term=GO:0004674%2CGO:0016301%2CGO:0005515%2CGO:0000184%2CGO:0016310;Dbxref=InterPro:IPR018936%2CInterPro:IPR036940%2CInterPro:IPR003152%2CInterPro:IPR016024%2CInterPro:IPR000403%2CInterPro:IPR039414%2CInterPro:IPR014009%2CInterPro:IPR031559%2CInterPro:IPR011009;Parent=ColletesGigas_013778
WUUM01000020.1	funannotate	exon	3428712	3428911	.	+	.	ID=ColletesGigas_013825-T1.exon6;Parent=ColletesGigas_013825-T1
WUUM01000020.1	funannotate	exon	3076646	3077201	.	+	.	ID=ColletesGigas_013791-T1.exon1;Parent=ColletesGigas_013791-T1
WUUM01000020.1	funannotate	exon	3427675	3427713	.	+	.	ID=ColletesGigas_013825-T1.exon1;Parent=ColletesGigas_013825-T1
WUUM01000020.1	funannotate	mRNA	793710	801553	.	+	.	ID=ColletesGigas_013652-T1;Ontology_term=GO:0003676%2CGO:0008270;Dbxref=InterPro:IPR001878%2CInterPro:IPR042344;Parent=ColletesGigas_013652
WUUM01000020.1	funannotate	exon	3427806	3427949	.	+	.	ID=ColletesGigas_013825-T1.exon2;Parent=ColletesGigas_013825-T1
WUUM01000020.1	funannotate	exon	3428030	3428249	.	+	.	ID=ColletesGigas_013825-T1.exon3;Parent=ColletesGigas_013825-T1
WUUM01000020.1	funannotate	gene	4957280	4959558	.	-	.	ID=ColletesGigas_013944
WUUM01000020.1	funannotate	mRNA	2842032	2851040	.	+	.	ID=ColletesGigas_013766-T1;Ontology_term=GO:0004672%2CGO:0005524%2CGO:0005515%2CGO:0004540%2CGO:0006468%2CGO:0006397;Dbxref=InterPro:IPR011009%2CInterPro:IPR018997%2CInterPro:IPR015943%2CInterPro:IPR010513%2CInterPro:IPR011047%2CInterPro:IPR018391%2CInterPro:IPR038357%2CInterPro:IPR033523%2CInterPro:IPR008271%2CInterPro:IPR000719;Parent=ColletesGigas_013766
WUUM01000020.1	funannotate	gene	4890475	4893156	.	+	.	ID=ColletesGigas_013940
WUUM01000020.1	funannotate	gene	4893431	4905716	.	-	.	ID=ColletesGigas_013941
WUUM01000020.1	funannotate	gene	4944731	4945409	.	+	.	ID=ColletesGigas_013942
WUUM01000020.1	funannotate	gene	4951997	4954907	.	+	.	ID=ColletesGigas_013943
WUUM01000020.1	funannotate	mRNA	615389	615799	.	+	.	ID=ColletesGigas_013639-T1;Parent=ColletesGigas_013639
WUUM01000020.1	funannotate	mRNA	626088	632355	.	-	.	ID=ColletesGigas_013640-T1;Parent=ColletesGigas_013640
WUUM01000020.1	funannotate	mRNA	1251456	1252676	.	+	.	ID=ColletesGigas_013676-T1;Dbxref=InterPro:IPR026504%2CInterPro:IPR043597;Parent=ColletesGigas_013676
WUUM01000020.1	funannotate	mRNA	4052667	4053743	.	+	.	ID=ColletesGigas_013868-T1;Ontology_term=GO:0003676;Dbxref=PFAM:PF01918%2CInterPro:IPR036882%2CInterPro:IPR002775;Parent=ColletesGigas_013868
WUUM01000020.1	funannotate	mRNA	4516504	4525753	.	-	.	ID=ColletesGigas_013916-T1;Ontology_term=GO:0016021%2CGO:0016887%2CGO:0000166%2CGO:0006812;Dbxref=InterPro:IPR008250%2CPFAM:PF00690%2CInterPro:IPR001757%2CInterPro:IPR018303%2CInterPro:IPR023298%2CInterPro:IPR006544%2CInterPro:IPR023299%2CInterPro:IPR023214%2CInterPro:IPR036412%2CInterPro:IPR004014;Parent=ColletesGigas_013916
WUUM01000020.1	funannotate	gene	4401596	4402856	.	+	.	Name=H3F3B_2;ID=ColletesGigas_013904
WUUM01000020.1	funannotate	gene	4408880	4411353	.	-	.	ID=ColletesGigas_013905
WUUM01000020.1	funannotate	gene	4425626	4426667	.	+	.	ID=ColletesGigas_013906
WUUM01000020.1	funannotate	gene	4432402	4436235	.	-	.	ID=ColletesGigas_013907
WUUM01000020.1	funannotate	gene	4324253	4327126	.	+	.	ID=ColletesGigas_013900
WUUM01000020.1	funannotate	gene	4364099	4373402	.	+	.	ID=ColletesGigas_013901
WUUM01000020.1	funannotate	gene	4379850	4387119	.	+	.	ID=ColletesGigas_013902
WUUM01000020.1	funannotate	gene	4397680	4398174	.	+	.	Name=H3F3B_1;ID=ColletesGigas_013903
WUUM01000020.1	funannotate	gene	4509955	4512154	.	+	.	ID=ColletesGigas_013915
WUUM01000020.1	funannotate	exon	1429917	1430021	.	-	.	ID=ColletesGigas_013685-T1.exon4;Parent=ColletesGigas_013685-T1
WUUM01000020.1	funannotate	gene	4516504	4525753	.	-	.	ID=ColletesGigas_013916
WUUM01000020.1	funannotate	gene	4543903	4546985	.	-	.	ID=ColletesGigas_013917
WUUM01000020.1	funannotate	gene	4549158	4551486	.	-	.	ID=ColletesGigas_013918
WUUM01000020.1	funannotate	exon	1433239	1433433	.	-	.	ID=ColletesGigas_013685-T1.exon1;Parent=ColletesGigas_013685-T1
WUUM01000020.1	funannotate	gene	4485956	4487797	.	+	.	Name=TANGO9;ID=ColletesGigas_013911
WUUM01000020.1	funannotate	gene	4489266	4493354	.	-	.	ID=ColletesGigas_013912
WUUM01000020.1	funannotate	exon	1432024	1432441	.	-	.	ID=ColletesGigas_013685-T1.exon3;Parent=ColletesGigas_013685-T1
WUUM01000020.1	funannotate	gene	4498861	4500430	.	-	.	ID=ColletesGigas_013913
WUUM01000020.1	funannotate	exon	1432457	1432503	.	-	.	ID=ColletesGigas_013685-T1.exon2;Parent=ColletesGigas_013685-T1
WUUM01000020.1	funannotate	gene	4501823	4505531	.	-	.	Name=HMT-1;ID=ColletesGigas_013914
WUUM01000020.1	funannotate	mRNA	4401596	4402856	.	+	.	ID=ColletesGigas_013904-T1;Ontology_term=GO:0000786%2CGO:0003677%2CGO:0046982;Dbxref=InterPro:IPR007125%2CInterPro:IPR009072%2CInterPro:IPR000164;Parent=ColletesGigas_013904
WUUM01000020.1	funannotate	mRNA	1002428	1004814	.	+	.	ID=ColletesGigas_013664-T1;Ontology_term=GO:0007266%2CGO:0007186%2CGO:0007165%2CGO:0031683%2CGO:0019001%2CGO:0001664%2CGO:0003924;Dbxref=InterPro:IPR011025%2CInterPro:IPR001019%2CPFAM:PF00025%2CInterPro:IPR027417%2CInterPro:IPR000469;Parent=ColletesGigas_013664
WUUM01000020.1	funannotate	gene	4471979	4479043	.	-	.	ID=ColletesGigas_013910
WUUM01000020.1	funannotate	mRNA	2349529	2352788	.	+	.	ID=ColletesGigas_013729-T1;Ontology_term=GO:0046856;Dbxref=InterPro:IPR036691%2CInterPro:IPR005135%2CInterPro:IPR000300%2CInterPro:IPR041611;Parent=ColletesGigas_013729
WUUM01000020.1	funannotate	gene	4468866	4469429	.	-	.	ID=ColletesGigas_013908
WUUM01000020.1	funannotate	gene	4470640	4471362	.	+	.	ID=ColletesGigas_013909
WUUM01000020.1	funannotate	gene	4609888	4612727	.	-	.	ID=ColletesGigas_013926
WUUM01000020.1	funannotate	gene	4617391	4621589	.	+	.	ID=ColletesGigas_013927
WUUM01000020.1	funannotate	gene	4622624	4623050	.	-	.	ID=ColletesGigas_013928
WUUM01000020.1	funannotate	gene	4629511	4629763	.	+	.	ID=ColletesGigas_013929
WUUM01000020.1	funannotate	gene	4569943	4576906	.	+	.	ID=ColletesGigas_013922
WUUM01000020.1	funannotate	gene	4581253	4583274	.	-	.	ID=ColletesGigas_013923
WUUM01000020.1	funannotate	mRNA	3076646	3078151	.	+	.	ID=ColletesGigas_013791-T1;Ontology_term=GO:0016020%2CGO:0006486;Dbxref=InterPro:IPR002659;Parent=ColletesGigas_013791
WUUM01000020.1	funannotate	gene	4596205	4599080	.	+	.	ID=ColletesGigas_013924
WUUM01000020.1	funannotate	gene	4605623	4608105	.	-	.	ID=ColletesGigas_013925
WUUM01000020.1	funannotate	gene	4554748	4565061	.	+	.	ID=ColletesGigas_013920
WUUM01000020.1	funannotate	mRNA	3968142	3970440	.	+	.	ID=ColletesGigas_013856-T1;Parent=ColletesGigas_013856
WUUM01000020.1	funannotate	gene	4566980	4568540	.	+	.	ID=ColletesGigas_013921
WUUM01000020.1	funannotate	gene	4551907	4552797	.	-	.	ID=ColletesGigas_013919
WUUM01000020.1	funannotate	mRNA	2182486	2187122	.	+	.	ID=ColletesGigas_013717-T1;Ontology_term=GO:0008270%2CGO:0005634;Dbxref=InterPro:IPR012934%2CInterPro:IPR036236%2CInterPro:IPR013087;Parent=ColletesGigas_013717
WUUM01000020.1	funannotate	mRNA	3511159	3511976	.	+	.	ID=ColletesGigas_013832-T1;Parent=ColletesGigas_013832
WUUM01000020.1	funannotate	mRNA	3662007	3665934	.	+	.	ID=ColletesGigas_013844-T1;Parent=ColletesGigas_013844
WUUM01000020.1	funannotate	CDS	3123430	3123573	.	-	0	ID=ColletesGigas_013797-T1.cds;Parent=ColletesGigas_013797-T1
WUUM01000020.1	funannotate	CDS	3123212	3123324	.	-	0	ID=ColletesGigas_013797-T1.cds;Parent=ColletesGigas_013797-T1
WUUM01000020.1	funannotate	CDS	3122932	3123142	.	-	0	ID=ColletesGigas_013797-T1.cds;Parent=ColletesGigas_013797-T1
WUUM01000020.1	funannotate	CDS	3122339	3122842	.	-	0	ID=ColletesGigas_013797-T1.cds;Parent=ColletesGigas_013797-T1
WUUM01000020.1	funannotate	exon	2766569	2766742	.	+	.	ID=ColletesGigas_013756-T1.exon3;Parent=ColletesGigas_013756-T1
WUUM01000020.1	funannotate	exon	1384929	1385213	.	+	.	ID=ColletesGigas_013682-T1.exon1;Parent=ColletesGigas_013682-T1
WUUM01000020.1	funannotate	exon	2766822	2766944	.	+	.	ID=ColletesGigas_013756-T1.exon4;Parent=ColletesGigas_013756-T1
WUUM01000020.1	funannotate	exon	2765011	2765097	.	+	.	ID=ColletesGigas_013756-T1.exon1;Parent=ColletesGigas_013756-T1
WUUM01000020.1	funannotate	exon	2765635	2765670	.	+	.	ID=ColletesGigas_013756-T1.exon2;Parent=ColletesGigas_013756-T1
WUUM01000020.1	funannotate	exon	4028475	4028676	.	+	.	ID=ColletesGigas_013862-T1.exon4;Parent=ColletesGigas_013862-T1
WUUM01000020.1	funannotate	exon	4027975	4028286	.	+	.	ID=ColletesGigas_013862-T1.exon3;Parent=ColletesGigas_013862-T1
WUUM01000020.1	funannotate	exon	4027639	4027883	.	+	.	ID=ColletesGigas_013862-T1.exon2;Parent=ColletesGigas_013862-T1
WUUM01000020.1	funannotate	exon	4027460	4027576	.	+	.	ID=ColletesGigas_013862-T1.exon1;Parent=ColletesGigas_013862-T1
WUUM01000020.1	funannotate	exon	4755886	4756188	.	-	.	ID=ColletesGigas_013934-T1.exon1;Parent=ColletesGigas_013934-T1
WUUM01000020.1	funannotate	exon	4029435	4029530	.	+	.	ID=ColletesGigas_013862-T1.exon8;Parent=ColletesGigas_013862-T1
WUUM01000020.1	funannotate	exon	4029286	4029352	.	+	.	ID=ColletesGigas_013862-T1.exon7;Parent=ColletesGigas_013862-T1
WUUM01000020.1	funannotate	exon	4028973	4029212	.	+	.	ID=ColletesGigas_013862-T1.exon6;Parent=ColletesGigas_013862-T1
WUUM01000020.1	funannotate	exon	4028783	4028889	.	+	.	ID=ColletesGigas_013862-T1.exon5;Parent=ColletesGigas_013862-T1
WUUM01000020.1	funannotate	CDS	2881074	2881128	.	+	0	ID=ColletesGigas_013775-T1.cds;Parent=ColletesGigas_013775-T1
WUUM01000020.1	funannotate	CDS	2881220	2881495	.	+	0	ID=ColletesGigas_013775-T1.cds;Parent=ColletesGigas_013775-T1
WUUM01000020.1	funannotate	CDS	2881589	2881666	.	+	0	ID=ColletesGigas_013775-T1.cds;Parent=ColletesGigas_013775-T1
WUUM01000020.1	funannotate	CDS	2881744	2881884	.	+	0	ID=ColletesGigas_013775-T1.cds;Parent=ColletesGigas_013775-T1
WUUM01000020.1	funannotate	CDS	2881940	2882283	.	+	0	ID=ColletesGigas_013775-T1.cds;Parent=ColletesGigas_013775-T1
WUUM01000020.1	funannotate	mRNA	1879547	1881690	.	-	.	ID=ColletesGigas_013705-T1;Ontology_term=GO:0006334%2CGO:0000786%2CGO:0003677;Dbxref=InterPro:IPR036388%2CInterPro:IPR036390%2CInterPro:IPR005818;Parent=ColletesGigas_013705
WUUM01000020.1	funannotate	exon	4222721	4223035	.	-	.	ID=ColletesGigas_013883-T1.exon8;Parent=ColletesGigas_013883-T1
WUUM01000020.1	funannotate	exon	3099877	3099907	.	+	.	ID=ColletesGigas_013794-T1.exon1;Parent=ColletesGigas_013794-T1
WUUM01000020.1	funannotate	exon	4224316	4224545	.	-	.	ID=ColletesGigas_013883-T1.exon6;Parent=ColletesGigas_013883-T1
WUUM01000020.1	funannotate	exon	3100550	3100617	.	+	.	ID=ColletesGigas_013794-T1.exon2;Parent=ColletesGigas_013794-T1
WUUM01000020.1	funannotate	exon	4223881	4224204	.	-	.	ID=ColletesGigas_013883-T1.exon7;Parent=ColletesGigas_013883-T1
WUUM01000020.1	funannotate	exon	4225659	4225916	.	-	.	ID=ColletesGigas_013883-T1.exon4;Parent=ColletesGigas_013883-T1
WUUM01000020.1	funannotate	exon	4224749	4225115	.	-	.	ID=ColletesGigas_013883-T1.exon5;Parent=ColletesGigas_013883-T1
WUUM01000020.1	funannotate	exon	3102784	3102827	.	+	.	ID=ColletesGigas_013794-T1.exon5;Parent=ColletesGigas_013794-T1
WUUM01000020.1	funannotate	exon	4227387	4227495	.	-	.	ID=ColletesGigas_013883-T1.exon2;Parent=ColletesGigas_013883-T1
WUUM01000020.1	funannotate	exon	4226763	4226967	.	-	.	ID=ColletesGigas_013883-T1.exon3;Parent=ColletesGigas_013883-T1
WUUM01000020.1	funannotate	exon	3101056	3101093	.	+	.	ID=ColletesGigas_013794-T1.exon3;Parent=ColletesGigas_013794-T1
WUUM01000020.1	funannotate	exon	3101954	3101991	.	+	.	ID=ColletesGigas_013794-T1.exon4;Parent=ColletesGigas_013794-T1
WUUM01000020.1	funannotate	exon	4227564	4227633	.	-	.	ID=ColletesGigas_013883-T1.exon1;Parent=ColletesGigas_013883-T1
WUUM01000020.1	funannotate	mRNA	3243186	3243433	.	-	.	ID=ColletesGigas_013807-T1;Parent=ColletesGigas_013807
WUUM01000020.1	funannotate	exon	4039626	4040033	.	+	.	ID=ColletesGigas_013865-T1.exon1;Parent=ColletesGigas_013865-T1
WUUM01000020.1	funannotate	mRNA	1472521	1474723	.	+	.	ID=ColletesGigas_013688-T1;Ontology_term=GO:0005509;Dbxref=InterPro:IPR018247%2CInterPro:IPR011992%2CInterPro:IPR002048%2CInterPro:IPR028846;Parent=ColletesGigas_013688
WUUM01000020.1	funannotate	CDS	4303683	4303788	.	+	0	ID=ColletesGigas_013896-T1.cds;Parent=ColletesGigas_013896-T1
WUUM01000020.1	funannotate	CDS	4304561	4304767	.	+	0	ID=ColletesGigas_013896-T1.cds;Parent=ColletesGigas_013896-T1
WUUM01000020.1	funannotate	CDS	4304952	4305215	.	+	0	ID=ColletesGigas_013896-T1.cds;Parent=ColletesGigas_013896-T1
WUUM01000020.1	funannotate	CDS	4305293	4305636	.	+	0	ID=ColletesGigas_013896-T1.cds;Parent=ColletesGigas_013896-T1
WUUM01000020.1	funannotate	CDS	4305712	4305937	.	+	0	ID=ColletesGigas_013896-T1.cds;Parent=ColletesGigas_013896-T1
WUUM01000020.1	funannotate	CDS	4306038	4306267	.	+	0	ID=ColletesGigas_013896-T1.cds;Parent=ColletesGigas_013896-T1
WUUM01000020.1	funannotate	CDS	4306346	4306516	.	+	0	ID=ColletesGigas_013896-T1.cds;Parent=ColletesGigas_013896-T1
WUUM01000020.1	funannotate	CDS	4092181	4092376	.	+	0	ID=ColletesGigas_013874-T1.cds;Parent=ColletesGigas_013874-T1
WUUM01000020.1	funannotate	CDS	4092452	4092525	.	+	0	ID=ColletesGigas_013874-T1.cds;Parent=ColletesGigas_013874-T1
WUUM01000020.1	funannotate	CDS	4092606	4092743	.	+	0	ID=ColletesGigas_013874-T1.cds;Parent=ColletesGigas_013874-T1
WUUM01000020.1	funannotate	CDS	4092857	4092967	.	+	0	ID=ColletesGigas_013874-T1.cds;Parent=ColletesGigas_013874-T1
WUUM01000020.1	funannotate	CDS	4093335	4093391	.	+	0	ID=ColletesGigas_013874-T1.cds;Parent=ColletesGigas_013874-T1
WUUM01000020.1	funannotate	CDS	3910814	3910843	.	+	0	ID=ColletesGigas_013852-T1.cds;Parent=ColletesGigas_013852-T1
WUUM01000020.1	funannotate	CDS	3911001	3911264	.	+	0	ID=ColletesGigas_013852-T1.cds;Parent=ColletesGigas_013852-T1
WUUM01000020.1	funannotate	CDS	3912362	3912415	.	+	0	ID=ColletesGigas_013852-T1.cds;Parent=ColletesGigas_013852-T1
WUUM01000020.1	funannotate	CDS	3913617	3913760	.	+	0	ID=ColletesGigas_013852-T1.cds;Parent=ColletesGigas_013852-T1
WUUM01000020.1	funannotate	exon	1004165	1004382	.	+	.	ID=ColletesGigas_013664-T1.exon4;Parent=ColletesGigas_013664-T1
WUUM01000020.1	funannotate	exon	1004032	1004082	.	+	.	ID=ColletesGigas_013664-T1.exon3;Parent=ColletesGigas_013664-T1
WUUM01000020.1	funannotate	exon	1003595	1003855	.	+	.	ID=ColletesGigas_013664-T1.exon2;Parent=ColletesGigas_013664-T1
WUUM01000020.1	funannotate	exon	1002428	1002649	.	+	.	ID=ColletesGigas_013664-T1.exon1;Parent=ColletesGigas_013664-T1
WUUM01000020.1	funannotate	exon	1004457	1004814	.	+	.	ID=ColletesGigas_013664-T1.exon5;Parent=ColletesGigas_013664-T1
WUUM01000020.1	funannotate	mRNA	3381710	3391878	.	+	.	ID=ColletesGigas_013820-T1;Ontology_term=GO:0046872%2CGO:0005548%2CGO:0015914;Dbxref=InterPro:IPR023393%2CInterPro:IPR001666%2CInterPro:IPR004177%2CInterPro:IPR023214%2CInterPro:IPR036412%2CInterPro:IPR031315;Parent=ColletesGigas_013820
WUUM01000020.1	funannotate	mRNA	3357957	3361269	.	-	.	ID=ColletesGigas_013819-T1;Ontology_term=GO:0005515;Dbxref=InterPro:IPR003598%2CInterPro:IPR007110%2CInterPro:IPR036179%2CInterPro:IPR003961%2CInterPro:IPR013151%2CInterPro:IPR036116%2CInterPro:IPR003599%2CInterPro:IPR013783;Parent=ColletesGigas_013819
WUUM01000020.1	funannotate	exon	770365	770600	.	+	.	ID=ColletesGigas_013647-T1.exon3;Parent=ColletesGigas_013647-T1
WUUM01000020.1	funannotate	exon	770104	770295	.	+	.	ID=ColletesGigas_013647-T1.exon2;Parent=ColletesGigas_013647-T1
WUUM01000020.1	funannotate	CDS	3851835	3851972	.	-	0	ID=ColletesGigas_013849-T1.cds;Parent=ColletesGigas_013849-T1
WUUM01000020.1	funannotate	CDS	3851174	3851338	.	-	0	ID=ColletesGigas_013849-T1.cds;Parent=ColletesGigas_013849-T1
WUUM01000020.1	funannotate	CDS	3850750	3850940	.	-	0	ID=ColletesGigas_013849-T1.cds;Parent=ColletesGigas_013849-T1
WUUM01000020.1	funannotate	CDS	3848774	3849095	.	-	0	ID=ColletesGigas_013849-T1.cds;Parent=ColletesGigas_013849-T1
WUUM01000020.1	funannotate	exon	770725	770842	.	+	.	ID=ColletesGigas_013647-T1.exon4;Parent=ColletesGigas_013647-T1
WUUM01000020.1	funannotate	exon	769849	769851	.	+	.	ID=ColletesGigas_013647-T1.exon1;Parent=ColletesGigas_013647-T1
WUUM01000020.1	funannotate	mRNA	4252706	4255902	.	+	.	ID=ColletesGigas_013887-T1;Ontology_term=GO:0007186%2CGO:0016021%2CGO:0004930;Dbxref=InterPro:IPR017452%2CInterPro:IPR000276%2CPFAM:PF00001%2CPFAM:PF10320%2CPFAM:PF10328;Parent=ColletesGigas_013887
WUUM01000020.1	funannotate	mRNA	4321705	4322970	.	+	.	ID=ColletesGigas_013899-T1;Dbxref=PFAM:PF09806%2CInterPro:IPR017266;Parent=ColletesGigas_013899
WUUM01000020.1	funannotate	exon	1057591	1057719	.	-	.	ID=ColletesGigas_013667-T1.exon2;Parent=ColletesGigas_013667-T1
WUUM01000020.1	funannotate	exon	1062905	1063123	.	-	.	ID=ColletesGigas_013667-T1.exon1;Parent=ColletesGigas_013667-T1
WUUM01000020.1	funannotate	CDS	2680765	2680773	.	+	0	ID=ColletesGigas_013753-T1.cds;Parent=ColletesGigas_013753-T1
WUUM01000020.1	funannotate	CDS	2683035	2683107	.	+	0	ID=ColletesGigas_013753-T1.cds;Parent=ColletesGigas_013753-T1
WUUM01000020.1	funannotate	CDS	2683374	2683572	.	+	0	ID=ColletesGigas_013753-T1.cds;Parent=ColletesGigas_013753-T1
WUUM01000020.1	funannotate	CDS	2685382	2685543	.	+	0	ID=ColletesGigas_013753-T1.cds;Parent=ColletesGigas_013753-T1
WUUM01000020.1	funannotate	CDS	2685959	2686075	.	+	0	ID=ColletesGigas_013753-T1.cds;Parent=ColletesGigas_013753-T1
WUUM01000020.1	funannotate	CDS	2686180	2686226	.	+	0	ID=ColletesGigas_013753-T1.cds;Parent=ColletesGigas_013753-T1
WUUM01000020.1	funannotate	CDS	2688042	2688079	.	+	0	ID=ColletesGigas_013753-T1.cds;Parent=ColletesGigas_013753-T1
WUUM01000020.1	funannotate	CDS	2688108	2688136	.	+	0	ID=ColletesGigas_013753-T1.cds;Parent=ColletesGigas_013753-T1
WUUM01000020.1	funannotate	CDS	2688728	2688861	.	+	0	ID=ColletesGigas_013753-T1.cds;Parent=ColletesGigas_013753-T1
WUUM01000020.1	funannotate	CDS	2689314	2689348	.	+	0	ID=ColletesGigas_013753-T1.cds;Parent=ColletesGigas_013753-T1
WUUM01000020.1	funannotate	CDS	2690196	2690273	.	+	0	ID=ColletesGigas_013753-T1.cds;Parent=ColletesGigas_013753-T1
WUUM01000020.1	funannotate	CDS	2384452	2384471	.	+	0	ID=ColletesGigas_013731-T1.cds;Parent=ColletesGigas_013731-T1
WUUM01000020.1	funannotate	CDS	2384535	2384767	.	+	0	ID=ColletesGigas_013731-T1.cds;Parent=ColletesGigas_013731-T1
WUUM01000020.1	funannotate	CDS	2384880	2388031	.	+	0	ID=ColletesGigas_013731-T1.cds;Parent=ColletesGigas_013731-T1
WUUM01000020.1	funannotate	exon	3436934	3437299	.	-	.	ID=ColletesGigas_013828-T1.exon3;Parent=ColletesGigas_013828-T1
WUUM01000020.1	funannotate	exon	4545118	4545123	.	-	.	ID=ColletesGigas_013917-T1.exon4;Parent=ColletesGigas_013917-T1
WUUM01000020.1	funannotate	exon	4543903	4544069	.	-	.	ID=ColletesGigas_013917-T1.exon5;Parent=ColletesGigas_013917-T1
WUUM01000020.1	funannotate	CDS	2859263	2859372	.	-	0	ID=ColletesGigas_013769-T1.cds;Parent=ColletesGigas_013769-T1
WUUM01000020.1	funannotate	CDS	2859055	2859175	.	-	0	ID=ColletesGigas_013769-T1.cds;Parent=ColletesGigas_013769-T1
WUUM01000020.1	funannotate	CDS	2858845	2858958	.	-	0	ID=ColletesGigas_013769-T1.cds;Parent=ColletesGigas_013769-T1
WUUM01000020.1	funannotate	CDS	4612667	4612727	.	-	0	ID=ColletesGigas_013926-T1.cds;Parent=ColletesGigas_013926-T1
WUUM01000020.1	funannotate	CDS	4611101	4611294	.	-	0	ID=ColletesGigas_013926-T1.cds;Parent=ColletesGigas_013926-T1
WUUM01000020.1	funannotate	CDS	4610850	4611012	.	-	0	ID=ColletesGigas_013926-T1.cds;Parent=ColletesGigas_013926-T1
WUUM01000020.1	funannotate	CDS	4610550	4610698	.	-	0	ID=ColletesGigas_013926-T1.cds;Parent=ColletesGigas_013926-T1
WUUM01000020.1	funannotate	CDS	4610111	4610461	.	-	0	ID=ColletesGigas_013926-T1.cds;Parent=ColletesGigas_013926-T1
WUUM01000020.1	funannotate	CDS	4609888	4610034	.	-	0	ID=ColletesGigas_013926-T1.cds;Parent=ColletesGigas_013926-T1
WUUM01000020.1	funannotate	exon	4546939	4546985	.	-	.	ID=ColletesGigas_013917-T1.exon1;Parent=ColletesGigas_013917-T1
WUUM01000020.1	funannotate	exon	4546216	4546270	.	-	.	ID=ColletesGigas_013917-T1.exon2;Parent=ColletesGigas_013917-T1
WUUM01000020.1	funannotate	exon	4545730	4545817	.	-	.	ID=ColletesGigas_013917-T1.exon3;Parent=ColletesGigas_013917-T1
WUUM01000020.1	funannotate	exon	3438029	3438075	.	-	.	ID=ColletesGigas_013828-T1.exon2;Parent=ColletesGigas_013828-T1
WUUM01000020.1	funannotate	exon	3438235	3438364	.	-	.	ID=ColletesGigas_013828-T1.exon1;Parent=ColletesGigas_013828-T1
WUUM01000020.1	funannotate	exon	3298198	3298412	.	-	.	ID=ColletesGigas_013814-T1.exon14;Parent=ColletesGigas_013814-T1
WUUM01000020.1	funannotate	exon	3298493	3298646	.	-	.	ID=ColletesGigas_013814-T1.exon13;Parent=ColletesGigas_013814-T1
WUUM01000020.1	funannotate	exon	3298701	3298926	.	-	.	ID=ColletesGigas_013814-T1.exon12;Parent=ColletesGigas_013814-T1
WUUM01000020.1	funannotate	exon	3299114	3299243	.	-	.	ID=ColletesGigas_013814-T1.exon11;Parent=ColletesGigas_013814-T1
WUUM01000020.1	funannotate	exon	3297617	3297968	.	-	.	ID=ColletesGigas_013814-T1.exon15;Parent=ColletesGigas_013814-T1
WUUM01000020.1	funannotate	exon	3299318	3299422	.	-	.	ID=ColletesGigas_013814-T1.exon10;Parent=ColletesGigas_013814-T1
WUUM01000020.1	funannotate	CDS	4751705	4751775	.	-	0	ID=ColletesGigas_013932-T1.cds;Parent=ColletesGigas_013932-T1
WUUM01000020.1	funannotate	CDS	4751118	4751542	.	-	0	ID=ColletesGigas_013932-T1.cds;Parent=ColletesGigas_013932-T1
WUUM01000020.1	funannotate	CDS	4751003	4751052	.	-	0	ID=ColletesGigas_013932-T1.cds;Parent=ColletesGigas_013932-T1
WUUM01000020.1	funannotate	CDS	4478896	4479043	.	-	0	ID=ColletesGigas_013910-T1.cds;Parent=ColletesGigas_013910-T1
WUUM01000020.1	funannotate	CDS	4477800	4478102	.	-	0	ID=ColletesGigas_013910-T1.cds;Parent=ColletesGigas_013910-T1
WUUM01000020.1	funannotate	CDS	4477077	4477720	.	-	0	ID=ColletesGigas_013910-T1.cds;Parent=ColletesGigas_013910-T1
WUUM01000020.1	funannotate	CDS	4476780	4476992	.	-	0	ID=ColletesGigas_013910-T1.cds;Parent=ColletesGigas_013910-T1
WUUM01000020.1	funannotate	CDS	4476348	4476662	.	-	0	ID=ColletesGigas_013910-T1.cds;Parent=ColletesGigas_013910-T1
WUUM01000020.1	funannotate	CDS	4475225	4475342	.	-	0	ID=ColletesGigas_013910-T1.cds;Parent=ColletesGigas_013910-T1
WUUM01000020.1	funannotate	CDS	4474917	4475158	.	-	0	ID=ColletesGigas_013910-T1.cds;Parent=ColletesGigas_013910-T1
WUUM01000020.1	funannotate	CDS	4473325	4473523	.	-	0	ID=ColletesGigas_013910-T1.cds;Parent=ColletesGigas_013910-T1
WUUM01000020.1	funannotate	CDS	4473060	4473232	.	-	0	ID=ColletesGigas_013910-T1.cds;Parent=ColletesGigas_013910-T1
WUUM01000020.1	funannotate	CDS	4472889	4472986	.	-	0	ID=ColletesGigas_013910-T1.cds;Parent=ColletesGigas_013910-T1
WUUM01000020.1	funannotate	CDS	4472564	4472825	.	-	0	ID=ColletesGigas_013910-T1.cds;Parent=ColletesGigas_013910-T1
WUUM01000020.1	funannotate	CDS	4471979	4472500	.	-	0	ID=ColletesGigas_013910-T1.cds;Parent=ColletesGigas_013910-T1
WUUM01000020.1	funannotate	mRNA	4893431	4905716	.	-	.	ID=ColletesGigas_013941-T1;Parent=ColletesGigas_013941
WUUM01000020.1	funannotate	exon	4502297	4502798	.	-	.	ID=ColletesGigas_013914-T1.exon9;Parent=ColletesGigas_013914-T1
WUUM01000020.1	funannotate	exon	2478665	2478739	.	+	.	ID=ColletesGigas_013736-T1.exon2;Parent=ColletesGigas_013736-T1
WUUM01000020.1	funannotate	exon	2475376	2475941	.	+	.	ID=ColletesGigas_013736-T1.exon1;Parent=ColletesGigas_013736-T1
WUUM01000020.1	funannotate	CDS	3179983	3180294	.	-	2	ID=ColletesGigas_013805-T1.cds;Parent=ColletesGigas_013805-T1
WUUM01000020.1	funannotate	exon	2481024	2481177	.	+	.	ID=ColletesGigas_013736-T1.exon4;Parent=ColletesGigas_013736-T1
WUUM01000020.1	funannotate	exon	2479004	2479139	.	+	.	ID=ColletesGigas_013736-T1.exon3;Parent=ColletesGigas_013736-T1
WUUM01000020.1	funannotate	exon	2482883	2482893	.	+	.	ID=ColletesGigas_013736-T1.exon5;Parent=ColletesGigas_013736-T1
WUUM01000020.1	funannotate	exon	4505223	4505531	.	-	.	ID=ColletesGigas_013914-T1.exon1;Parent=ColletesGigas_013914-T1
WUUM01000020.1	funannotate	exon	4504760	4504959	.	-	.	ID=ColletesGigas_013914-T1.exon2;Parent=ColletesGigas_013914-T1
WUUM01000020.1	funannotate	exon	4504460	4504622	.	-	.	ID=ColletesGigas_013914-T1.exon3;Parent=ColletesGigas_013914-T1
WUUM01000020.1	funannotate	exon	4503967	4504178	.	-	.	ID=ColletesGigas_013914-T1.exon4;Parent=ColletesGigas_013914-T1
WUUM01000020.1	funannotate	exon	4503743	4503889	.	-	.	ID=ColletesGigas_013914-T1.exon5;Parent=ColletesGigas_013914-T1
WUUM01000020.1	funannotate	exon	4503427	4503650	.	-	.	ID=ColletesGigas_013914-T1.exon6;Parent=ColletesGigas_013914-T1
WUUM01000020.1	funannotate	exon	4503049	4503329	.	-	.	ID=ColletesGigas_013914-T1.exon7;Parent=ColletesGigas_013914-T1
WUUM01000020.1	funannotate	exon	4502870	4502970	.	-	.	ID=ColletesGigas_013914-T1.exon8;Parent=ColletesGigas_013914-T1
WUUM01000020.1	funannotate	CDS	4401596	4401723	.	+	0	ID=ColletesGigas_013904-T1.cds;Parent=ColletesGigas_013904-T1
WUUM01000020.1	funannotate	CDS	4402574	4402856	.	+	0	ID=ColletesGigas_013904-T1.cds;Parent=ColletesGigas_013904-T1
WUUM01000020.1	funannotate	CDS	772054	772059	.	+	0	ID=ColletesGigas_013648-T1.cds;Parent=ColletesGigas_013648-T1
WUUM01000020.1	funannotate	CDS	772317	772339	.	+	0	ID=ColletesGigas_013648-T1.cds;Parent=ColletesGigas_013648-T1
WUUM01000020.1	funannotate	CDS	772377	772827	.	+	0	ID=ColletesGigas_013648-T1.cds;Parent=ColletesGigas_013648-T1
WUUM01000020.1	funannotate	CDS	773699	773815	.	+	0	ID=ColletesGigas_013648-T1.cds;Parent=ColletesGigas_013648-T1
WUUM01000020.1	funannotate	CDS	775986	776153	.	+	0	ID=ColletesGigas_013648-T1.cds;Parent=ColletesGigas_013648-T1
WUUM01000020.1	funannotate	CDS	776387	776527	.	+	0	ID=ColletesGigas_013648-T1.cds;Parent=ColletesGigas_013648-T1
WUUM01000020.1	funannotate	CDS	776602	776682	.	+	0	ID=ColletesGigas_013648-T1.cds;Parent=ColletesGigas_013648-T1
WUUM01000020.1	funannotate	CDS	776763	776909	.	+	0	ID=ColletesGigas_013648-T1.cds;Parent=ColletesGigas_013648-T1
WUUM01000020.1	funannotate	mRNA	2356853	2367709	.	-	.	ID=ColletesGigas_013730-T1;Ontology_term=GO:0007186%2CGO:0007166%2CGO:0016021%2CGO:0004930%2CGO:0004888;Dbxref=PFAM:PF00002%2CInterPro:IPR017981%2CInterPro:IPR000832;Parent=ColletesGigas_013730
WUUM01000020.1	funannotate	mRNA	4622624	4623050	.	-	.	ID=ColletesGigas_013928-T1;Ontology_term=GO:0071986%2CGO:0032008%2CGO:0071230;Dbxref=InterPro:IPR034601;Parent=ColletesGigas_013928
WUUM01000020.1	funannotate	mRNA	2523042	2526576	.	-	.	ID=ColletesGigas_013742-T1;Ontology_term=GO:0004672%2CGO:0005524%2CGO:0005515%2CGO:0006468;Dbxref=InterPro:IPR000253%2CInterPro:IPR008984%2CInterPro:IPR000719%2CInterPro:IPR008271%2CInterPro:IPR011009;Parent=ColletesGigas_013742
WUUM01000020.1	funannotate	exon	3286448	3286576	.	-	.	ID=ColletesGigas_013812-T1.exon10;Parent=ColletesGigas_013812-T1
WUUM01000020.1	funannotate	exon	3285973	3286174	.	-	.	ID=ColletesGigas_013812-T1.exon12;Parent=ColletesGigas_013812-T1
WUUM01000020.1	funannotate	exon	3286248	3286387	.	-	.	ID=ColletesGigas_013812-T1.exon11;Parent=ColletesGigas_013812-T1
WUUM01000020.1	funannotate	exon	3285391	3285607	.	-	.	ID=ColletesGigas_013812-T1.exon14;Parent=ColletesGigas_013812-T1
WUUM01000020.1	funannotate	exon	3285659	3285886	.	-	.	ID=ColletesGigas_013812-T1.exon13;Parent=ColletesGigas_013812-T1
WUUM01000020.1	funannotate	exon	3284634	3285008	.	-	.	ID=ColletesGigas_013812-T1.exon16;Parent=ColletesGigas_013812-T1
WUUM01000020.1	funannotate	exon	3285095	3285330	.	-	.	ID=ColletesGigas_013812-T1.exon15;Parent=ColletesGigas_013812-T1
WUUM01000020.1	funannotate	CDS	3435722	3435820	.	-	0	ID=ColletesGigas_013827-T1.cds;Parent=ColletesGigas_013827-T1
WUUM01000020.1	funannotate	CDS	3434993	3435604	.	-	0	ID=ColletesGigas_013827-T1.cds;Parent=ColletesGigas_013827-T1
WUUM01000020.1	funannotate	exon	248458	248585	.	+	.	ID=ColletesGigas_013627-T1.exon4;Parent=ColletesGigas_013627-T1
WUUM01000020.1	funannotate	exon	2171532	2172102	.	-	.	ID=ColletesGigas_013716-T1.exon9;Parent=ColletesGigas_013716-T1
WUUM01000020.1	funannotate	exon	248661	248925	.	+	.	ID=ColletesGigas_013627-T1.exon5;Parent=ColletesGigas_013627-T1
WUUM01000020.1	funannotate	exon	249097	249177	.	+	.	ID=ColletesGigas_013627-T1.exon6;Parent=ColletesGigas_013627-T1
WUUM01000020.1	funannotate	exon	247832	247890	.	+	.	ID=ColletesGigas_013627-T1.exon1;Parent=ColletesGigas_013627-T1
WUUM01000020.1	funannotate	exon	247971	248120	.	+	.	ID=ColletesGigas_013627-T1.exon2;Parent=ColletesGigas_013627-T1
WUUM01000020.1	funannotate	exon	248179	248281	.	+	.	ID=ColletesGigas_013627-T1.exon3;Parent=ColletesGigas_013627-T1
WUUM01000020.1	funannotate	exon	2181462	2181755	.	-	.	ID=ColletesGigas_013716-T1.exon1;Parent=ColletesGigas_013716-T1
WUUM01000020.1	funannotate	exon	2179460	2179772	.	-	.	ID=ColletesGigas_013716-T1.exon2;Parent=ColletesGigas_013716-T1
WUUM01000020.1	funannotate	exon	2179012	2179140	.	-	.	ID=ColletesGigas_013716-T1.exon3;Parent=ColletesGigas_013716-T1
WUUM01000020.1	funannotate	exon	2178044	2178450	.	-	.	ID=ColletesGigas_013716-T1.exon4;Parent=ColletesGigas_013716-T1
WUUM01000020.1	funannotate	exon	2176229	2176498	.	-	.	ID=ColletesGigas_013716-T1.exon5;Parent=ColletesGigas_013716-T1
WUUM01000020.1	funannotate	exon	2175834	2176148	.	-	.	ID=ColletesGigas_013716-T1.exon6;Parent=ColletesGigas_013716-T1
WUUM01000020.1	funannotate	exon	2174780	2175197	.	-	.	ID=ColletesGigas_013716-T1.exon7;Parent=ColletesGigas_013716-T1
WUUM01000020.1	funannotate	exon	2172580	2172868	.	-	.	ID=ColletesGigas_013716-T1.exon8;Parent=ColletesGigas_013716-T1
WUUM01000020.1	funannotate	mRNA	2705132	2723506	.	-	.	ID=ColletesGigas_013754-T1;Ontology_term=GO:0007186%2CGO:0035556;Dbxref=InterPro:IPR036388%2CInterPro:IPR015898%2CInterPro:IPR036284%2CPFAM:PF00610%2CInterPro:IPR040759%2CInterPro:IPR016137%2CInterPro:IPR036390%2CInterPro:IPR000591%2CInterPro:IPR036305;Parent=ColletesGigas_013754
WUUM01000020.1	funannotate	exon	2245611	2245629	.	+	.	ID=ColletesGigas_013719-T1.exon1;Parent=ColletesGigas_013719-T1
WUUM01000020.1	funannotate	exon	2250130	2250323	.	+	.	ID=ColletesGigas_013719-T1.exon2;Parent=ColletesGigas_013719-T1
WUUM01000020.1	funannotate	exon	2250614	2250622	.	+	.	ID=ColletesGigas_013719-T1.exon3;Parent=ColletesGigas_013719-T1
WUUM01000020.1	funannotate	exon	3260817	3261066	.	+	.	ID=ColletesGigas_013808-T1.exon1;Parent=ColletesGigas_013808-T1
WUUM01000020.1	funannotate	exon	4026676	4026851	.	+	.	ID=ColletesGigas_013861-T1.exon1;Parent=ColletesGigas_013861-T1
WUUM01000020.1	funannotate	mRNA	4058406	4059872	.	-	.	ID=ColletesGigas_013870-T1;Ontology_term=GO:0006633;Dbxref=InterPro:IPR003231%2CInterPro:IPR009081%2CInterPro:IPR036736;Parent=ColletesGigas_013870
WUUM01000020.1	funannotate	exon	4027164	4027327	.	+	.	ID=ColletesGigas_013861-T1.exon3;Parent=ColletesGigas_013861-T1
WUUM01000020.1	funannotate	exon	4026920	4027062	.	+	.	ID=ColletesGigas_013861-T1.exon2;Parent=ColletesGigas_013861-T1
WUUM01000020.1	funannotate	mRNA	2758061	2759136	.	+	.	ID=ColletesGigas_013755-T1;Parent=ColletesGigas_013755
WUUM01000020.1	funannotate	CDS	3166015	3166227	.	-	2	ID=ColletesGigas_013802-T1.cds;Parent=ColletesGigas_013802-T1
WUUM01000020.1	funannotate	CDS	3165757	3165939	.	-	2	ID=ColletesGigas_013802-T1.cds;Parent=ColletesGigas_013802-T1
WUUM01000020.1	funannotate	CDS	3165077	3165664	.	-	2	ID=ColletesGigas_013802-T1.cds;Parent=ColletesGigas_013802-T1
WUUM01000020.1	funannotate	CDS	3164050	3164997	.	-	2	ID=ColletesGigas_013802-T1.cds;Parent=ColletesGigas_013802-T1
WUUM01000020.1	funannotate	CDS	3163609	3163977	.	-	2	ID=ColletesGigas_013802-T1.cds;Parent=ColletesGigas_013802-T1
WUUM01000020.1	funannotate	CDS	3163337	3163537	.	-	2	ID=ColletesGigas_013802-T1.cds;Parent=ColletesGigas_013802-T1
WUUM01000020.1	funannotate	CDS	3163016	3163264	.	-	2	ID=ColletesGigas_013802-T1.cds;Parent=ColletesGigas_013802-T1
WUUM01000020.1	funannotate	CDS	3162718	3162906	.	-	2	ID=ColletesGigas_013802-T1.cds;Parent=ColletesGigas_013802-T1
WUUM01000020.1	funannotate	CDS	3162404	3162642	.	-	2	ID=ColletesGigas_013802-T1.cds;Parent=ColletesGigas_013802-T1
WUUM01000020.1	funannotate	CDS	3162008	3162278	.	-	2	ID=ColletesGigas_013802-T1.cds;Parent=ColletesGigas_013802-T1
WUUM01000020.1	funannotate	CDS	3161691	3161929	.	-	2	ID=ColletesGigas_013802-T1.cds;Parent=ColletesGigas_013802-T1
WUUM01000020.1	funannotate	CDS	3161414	3161600	.	-	2	ID=ColletesGigas_013802-T1.cds;Parent=ColletesGigas_013802-T1
WUUM01000020.1	funannotate	CDS	3161090	3161328	.	-	2	ID=ColletesGigas_013802-T1.cds;Parent=ColletesGigas_013802-T1
WUUM01000020.1	funannotate	exon	3179983	3180294	.	-	.	ID=ColletesGigas_013805-T1.exon1;Parent=ColletesGigas_013805-T1
WUUM01000020.1	funannotate	mRNA	4055788	4057092	.	-	.	ID=ColletesGigas_013869-T1;Dbxref=InterPro:IPR036703%2CInterPro:IPR005301;Parent=ColletesGigas_013869
WUUM01000020.1	funannotate	mRNA	4191953	4198473	.	+	.	ID=ColletesGigas_013882-T1;Ontology_term=GO:0005525;Dbxref=InterPro:IPR027417%2CInterPro:IPR005225%2CPFAM:PF00025%2CInterPro:IPR006689;Parent=ColletesGigas_013882
WUUM01000020.1	funannotate	mRNA	2851071	2852411	.	-	.	ID=ColletesGigas_013767-T1;Ontology_term=GO:0055085%2CGO:0022857%2CGO:0016021;Dbxref=InterPro:IPR020846%2CInterPro:IPR036259%2CInterPro:IPR005829%2CInterPro:IPR011701;Parent=ColletesGigas_013767
WUUM01000020.1	funannotate	exon	2872492	2873197	.	+	.	ID=ColletesGigas_013771-T1.exon7;Parent=ColletesGigas_013771-T1
WUUM01000020.1	funannotate	exon	2872224	2872375	.	+	.	ID=ColletesGigas_013771-T1.exon6;Parent=ColletesGigas_013771-T1
WUUM01000020.1	funannotate	CDS	4087966	4091504	.	-	0	ID=ColletesGigas_013873-T1.cds;Parent=ColletesGigas_013873-T1
WUUM01000020.1	funannotate	CDS	4087435	4087906	.	-	0	ID=ColletesGigas_013873-T1.cds;Parent=ColletesGigas_013873-T1
WUUM01000020.1	funannotate	mRNA	3974225	3974710	.	-	.	ID=ColletesGigas_013857-T1;Parent=ColletesGigas_013857
WUUM01000020.1	funannotate	CDS	3511159	3511236	.	+	0	ID=ColletesGigas_013832-T1.cds;Parent=ColletesGigas_013832-T1
WUUM01000020.1	funannotate	CDS	3511602	3511976	.	+	0	ID=ColletesGigas_013832-T1.cds;Parent=ColletesGigas_013832-T1
WUUM01000020.1	funannotate	CDS	765219	765485	.	-	0	ID=ColletesGigas_013645-T1.cds;Parent=ColletesGigas_013645-T1
WUUM01000020.1	funannotate	CDS	764848	765041	.	-	0	ID=ColletesGigas_013645-T1.cds;Parent=ColletesGigas_013645-T1
WUUM01000020.1	funannotate	CDS	764542	764778	.	-	0	ID=ColletesGigas_013645-T1.cds;Parent=ColletesGigas_013645-T1
WUUM01000020.1	funannotate	CDS	764286	764466	.	-	0	ID=ColletesGigas_013645-T1.cds;Parent=ColletesGigas_013645-T1
WUUM01000020.1	funannotate	CDS	764127	764225	.	-	0	ID=ColletesGigas_013645-T1.cds;Parent=ColletesGigas_013645-T1
WUUM01000020.1	funannotate	exon	2871509	2871681	.	+	.	ID=ColletesGigas_013771-T1.exon3;Parent=ColletesGigas_013771-T1
WUUM01000020.1	funannotate	exon	2870555	2870563	.	+	.	ID=ColletesGigas_013771-T1.exon2;Parent=ColletesGigas_013771-T1
WUUM01000020.1	funannotate	exon	2871991	2872173	.	+	.	ID=ColletesGigas_013771-T1.exon5;Parent=ColletesGigas_013771-T1
WUUM01000020.1	funannotate	exon	2871719	2871740	.	+	.	ID=ColletesGigas_013771-T1.exon4;Parent=ColletesGigas_013771-T1
WUUM01000020.1	funannotate	exon	2869555	2869815	.	+	.	ID=ColletesGigas_013771-T1.exon1;Parent=ColletesGigas_013771-T1
WUUM01000020.1	funannotate	exon	2097994	2098006	.	-	.	ID=ColletesGigas_013713-T1.exon11;Parent=ColletesGigas_013713-T1
WUUM01000020.1	funannotate	exon	2098076	2098216	.	-	.	ID=ColletesGigas_013713-T1.exon10;Parent=ColletesGigas_013713-T1
WUUM01000020.1	funannotate	mRNA	249349	249803	.	-	.	ID=ColletesGigas_013628-T1;Parent=ColletesGigas_013628
WUUM01000020.1	funannotate	mRNA	4294454	4295841	.	+	.	ID=ColletesGigas_013894-T1;Dbxref=InterPro:IPR022730%2CPFAM:PF11029;Parent=ColletesGigas_013894
WUUM01000020.1	funannotate	exon	2509205	2509734	.	+	.	ID=ColletesGigas_013739-T1.exon2;Parent=ColletesGigas_013739-T1
WUUM01000020.1	funannotate	mRNA	2921060	2921615	.	+	.	ID=ColletesGigas_013780-T1;Ontology_term=GO:0006662%2CGO:0045454%2CGO:0015035;Dbxref=InterPro:IPR036249%2CInterPro:IPR013766%2CInterPro:IPR005746;Parent=ColletesGigas_013780
WUUM01000020.1	funannotate	exon	743358	743369	.	+	.	ID=ColletesGigas_013644-T1.exon2;Parent=ColletesGigas_013644-T1
WUUM01000020.1	funannotate	exon	740746	740773	.	+	.	ID=ColletesGigas_013644-T1.exon1;Parent=ColletesGigas_013644-T1
WUUM01000020.1	funannotate	exon	744534	744714	.	+	.	ID=ColletesGigas_013644-T1.exon4;Parent=ColletesGigas_013644-T1
WUUM01000020.1	funannotate	exon	743526	743896	.	+	.	ID=ColletesGigas_013644-T1.exon3;Parent=ColletesGigas_013644-T1
WUUM01000020.1	funannotate	mRNA	3705906	3707733	.	-	.	ID=ColletesGigas_013845-T1;Parent=ColletesGigas_013845
WUUM01000020.1	funannotate	exon	748546	749006	.	+	.	ID=ColletesGigas_013644-T1.exon6;Parent=ColletesGigas_013644-T1
WUUM01000020.1	funannotate	exon	747127	747454	.	+	.	ID=ColletesGigas_013644-T1.exon5;Parent=ColletesGigas_013644-T1
WUUM01000020.1	funannotate	exon	750418	750571	.	+	.	ID=ColletesGigas_013644-T1.exon8;Parent=ColletesGigas_013644-T1
WUUM01000020.1	funannotate	exon	750115	750296	.	+	.	ID=ColletesGigas_013644-T1.exon7;Parent=ColletesGigas_013644-T1
WUUM01000020.1	funannotate	exon	751254	751718	.	+	.	ID=ColletesGigas_013644-T1.exon9;Parent=ColletesGigas_013644-T1
WUUM01000020.1	funannotate	mRNA	2189399	2191348	.	-	.	ID=ColletesGigas_013718-T1;Ontology_term=GO:0055085%2CGO:0016020%2CGO:0015267;Dbxref=InterPro:IPR000425%2CInterPro:IPR034294%2CInterPro:IPR022357%2CInterPro:IPR023271;Parent=ColletesGigas_013718
WUUM01000020.1	funannotate	mRNA	3512823	3513221	.	-	.	ID=ColletesGigas_013833-T1;Parent=ColletesGigas_013833
WUUM01000020.1	funannotate	exon	2507749	2507884	.	+	.	ID=ColletesGigas_013739-T1.exon1;Parent=ColletesGigas_013739-T1
WUUM01000020.1	funannotate	mRNA	812345	825605	.	+	.	ID=ColletesGigas_013653-T1;Ontology_term=GO:0006814%2CGO:0006813%2CGO:0005890;Dbxref=InterPro:IPR038702%2CInterPro:IPR000402;Parent=ColletesGigas_013653
WUUM01000020.1	funannotate	mRNA	637285	638917	.	-	.	ID=ColletesGigas_013641-T1;Parent=ColletesGigas_013641
WUUM01000020.1	funannotate	exon	1714613	1714715	.	-	.	ID=ColletesGigas_013701-T1.exon1;Parent=ColletesGigas_013701-T1
WUUM01000020.1	funannotate	mRNA	1899993	1903919	.	+	.	ID=ColletesGigas_013706-T1;Parent=ColletesGigas_013706
WUUM01000020.1	funannotate	exon	1714484	1714535	.	-	.	ID=ColletesGigas_013701-T1.exon2;Parent=ColletesGigas_013701-T1
WUUM01000020.1	funannotate	exon	1714308	1714428	.	-	.	ID=ColletesGigas_013701-T1.exon3;Parent=ColletesGigas_013701-T1
WUUM01000020.1	funannotate	exon	4040047	4041507	.	-	.	ID=ColletesGigas_013866-T1.exon2;Parent=ColletesGigas_013866-T1
WUUM01000020.1	funannotate	exon	4042403	4042603	.	-	.	ID=ColletesGigas_013866-T1.exon1;Parent=ColletesGigas_013866-T1
WUUM01000020.1	funannotate	CDS	2921060	2921232	.	+	0	ID=ColletesGigas_013780-T1.cds;Parent=ColletesGigas_013780-T1
WUUM01000020.1	funannotate	CDS	2921305	2921428	.	+	0	ID=ColletesGigas_013780-T1.cds;Parent=ColletesGigas_013780-T1
WUUM01000020.1	funannotate	CDS	2921502	2921615	.	+	0	ID=ColletesGigas_013780-T1.cds;Parent=ColletesGigas_013780-T1
WUUM01000020.1	funannotate	mRNA	2917959	2918635	.	+	.	ID=ColletesGigas_013779-T1;Parent=ColletesGigas_013779
WUUM01000020.1	funannotate	exon	238189	238191	.	+	.	ID=ColletesGigas_013625-T1.exon1;Parent=ColletesGigas_013625-T1
WUUM01000020.1	funannotate	exon	238679	238887	.	+	.	ID=ColletesGigas_013625-T1.exon3;Parent=ColletesGigas_013625-T1
WUUM01000020.1	funannotate	exon	238287	238571	.	+	.	ID=ColletesGigas_013625-T1.exon2;Parent=ColletesGigas_013625-T1
WUUM01000020.1	funannotate	exon	240537	240746	.	+	.	ID=ColletesGigas_013625-T1.exon5;Parent=ColletesGigas_013625-T1
WUUM01000020.1	funannotate	exon	4246081	4246126	.	+	.	ID=ColletesGigas_013885-T1.exon1;Parent=ColletesGigas_013885-T1
WUUM01000020.1	funannotate	exon	239001	239472	.	+	.	ID=ColletesGigas_013625-T1.exon4;Parent=ColletesGigas_013625-T1
WUUM01000020.1	funannotate	exon	4246488	4246714	.	+	.	ID=ColletesGigas_013885-T1.exon3;Parent=ColletesGigas_013885-T1
WUUM01000020.1	funannotate	exon	4246200	4246414	.	+	.	ID=ColletesGigas_013885-T1.exon2;Parent=ColletesGigas_013885-T1
WUUM01000020.1	funannotate	exon	4246800	4247154	.	+	.	ID=ColletesGigas_013885-T1.exon4;Parent=ColletesGigas_013885-T1
WUUM01000020.1	funannotate	CDS	3770652	3770737	.	+	0	ID=ColletesGigas_013846-T1.cds;Parent=ColletesGigas_013846-T1
WUUM01000020.1	funannotate	CDS	3771809	3771905	.	+	0	ID=ColletesGigas_013846-T1.cds;Parent=ColletesGigas_013846-T1
WUUM01000020.1	funannotate	CDS	3773047	3773208	.	+	0	ID=ColletesGigas_013846-T1.cds;Parent=ColletesGigas_013846-T1
WUUM01000020.1	funannotate	mRNA	4820506	4824897	.	+	.	ID=ColletesGigas_013935-T1;Dbxref=InterPro:IPR036236%2CInterPro:IPR013087;Parent=ColletesGigas_013935
WUUM01000020.1	funannotate	mRNA	1483557	1486392	.	-	.	ID=ColletesGigas_013689-T1;Ontology_term=GO:0045116%2CGO:0008641%2CGO:0019781;Dbxref=InterPro:IPR000594%2CInterPro:IPR035985%2CInterPro:IPR030667;Parent=ColletesGigas_013689
WUUM01000020.1	funannotate	mRNA	1487743	1488527	.	+	.	ID=ColletesGigas_013690-T1;Ontology_term=GO:0006228%2CGO:0006183%2CGO:0006165%2CGO:0006241%2CGO:0004550;Dbxref=InterPro:IPR034907%2CInterPro:IPR037994%2CInterPro:IPR001564%2CInterPro:IPR036850;Parent=ColletesGigas_013690
WUUM01000020.1	funannotate	mRNA	3084822	3086836	.	-	.	ID=ColletesGigas_013792-T1;Ontology_term=GO:0003972%2CGO:0008452%2CGO:0006396%2CGO:0006388%2CGO:0072669;Dbxref=InterPro:IPR027513%2CInterPro:IPR001233%2CInterPro:IPR036025;Parent=ColletesGigas_013792
WUUM01000020.1	funannotate	CDS	1486325	1486392	.	-	0	ID=ColletesGigas_013689-T1.cds;Parent=ColletesGigas_013689-T1
WUUM01000020.1	funannotate	CDS	1485960	1486124	.	-	0	ID=ColletesGigas_013689-T1.cds;Parent=ColletesGigas_013689-T1
WUUM01000020.1	funannotate	CDS	1485677	1485859	.	-	0	ID=ColletesGigas_013689-T1.cds;Parent=ColletesGigas_013689-T1
WUUM01000020.1	funannotate	CDS	1485106	1485601	.	-	0	ID=ColletesGigas_013689-T1.cds;Parent=ColletesGigas_013689-T1
WUUM01000020.1	funannotate	CDS	1484902	1485035	.	-	0	ID=ColletesGigas_013689-T1.cds;Parent=ColletesGigas_013689-T1
WUUM01000020.1	funannotate	CDS	1484619	1484821	.	-	0	ID=ColletesGigas_013689-T1.cds;Parent=ColletesGigas_013689-T1
WUUM01000020.1	funannotate	CDS	1484393	1484529	.	-	0	ID=ColletesGigas_013689-T1.cds;Parent=ColletesGigas_013689-T1
WUUM01000020.1	funannotate	CDS	1483557	1483787	.	-	0	ID=ColletesGigas_013689-T1.cds;Parent=ColletesGigas_013689-T1
WUUM01000020.1	funannotate	mRNA	4581253	4583274	.	-	.	ID=ColletesGigas_013923-T1;Dbxref=InterPro:IPR001781;Parent=ColletesGigas_013923
WUUM01000020.1	funannotate	mRNA	1013987	1030219	.	-	.	ID=ColletesGigas_013665-T1;Ontology_term=GO:0007010%2CGO:0022604%2CGO:0030036%2CGO:0016043%2CGO:0017048%2CGO:0003779;Dbxref=InterPro:IPR043592%2CInterPro:IPR015425%2CInterPro:IPR010473%2CInterPro:IPR016024%2CPFAM:PF06367%2CInterPro:IPR014768%2CInterPro:IPR010472%2CInterPro:IPR014767%2CInterPro:IPR042201%2CPFAM:PF06371;Parent=ColletesGigas_013665
WUUM01000020.1	funannotate	mRNA	3395520	3396351	.	+	.	ID=ColletesGigas_013821-T1;Dbxref=InterPro:IPR028158%2CInterPro:IPR028156%2CInterPro:IPR028159;Parent=ColletesGigas_013821
WUUM01000020.1	funannotate	CDS	1118229	1118382	.	-	0	ID=ColletesGigas_013672-T1.cds;Parent=ColletesGigas_013672-T1
WUUM01000020.1	funannotate	CDS	1116498	1116619	.	-	0	ID=ColletesGigas_013672-T1.cds;Parent=ColletesGigas_013672-T1
WUUM01000020.1	funannotate	CDS	1114797	1114901	.	-	0	ID=ColletesGigas_013672-T1.cds;Parent=ColletesGigas_013672-T1
WUUM01000020.1	funannotate	CDS	1111113	1111322	.	-	0	ID=ColletesGigas_013672-T1.cds;Parent=ColletesGigas_013672-T1
WUUM01000020.1	funannotate	CDS	1110326	1110353	.	-	0	ID=ColletesGigas_013672-T1.cds;Parent=ColletesGigas_013672-T1
WUUM01000020.1	funannotate	CDS	1109122	1109134	.	-	0	ID=ColletesGigas_013672-T1.cds;Parent=ColletesGigas_013672-T1
WUUM01000020.1	funannotate	CDS	1109050	1109059	.	-	0	ID=ColletesGigas_013672-T1.cds;Parent=ColletesGigas_013672-T1
WUUM01000020.1	funannotate	CDS	1108360	1108415	.	-	0	ID=ColletesGigas_013672-T1.cds;Parent=ColletesGigas_013672-T1
WUUM01000020.1	funannotate	CDS	1104998	1105007	.	-	0	ID=ColletesGigas_013672-T1.cds;Parent=ColletesGigas_013672-T1
WUUM01000020.1	funannotate	exon	2165363	2165480	.	-	.	ID=ColletesGigas_013715-T1.exon4;Parent=ColletesGigas_013715-T1
WUUM01000020.1	funannotate	exon	2167050	2167370	.	-	.	ID=ColletesGigas_013715-T1.exon2;Parent=ColletesGigas_013715-T1
WUUM01000020.1	funannotate	exon	2165744	2166140	.	-	.	ID=ColletesGigas_013715-T1.exon3;Parent=ColletesGigas_013715-T1
WUUM01000020.1	funannotate	exon	2167778	2167796	.	-	.	ID=ColletesGigas_013715-T1.exon1;Parent=ColletesGigas_013715-T1
WUUM01000020.1	funannotate	CDS	4622979	4623050	.	-	0	ID=ColletesGigas_013928-T1.cds;Parent=ColletesGigas_013928-T1
WUUM01000020.1	funannotate	CDS	4622624	4622899	.	-	0	ID=ColletesGigas_013928-T1.cds;Parent=ColletesGigas_013928-T1
WUUM01000020.1	funannotate	exon	4321705	4322970	.	+	.	ID=ColletesGigas_013899-T1.exon1;Parent=ColletesGigas_013899-T1
WUUM01000020.1	funannotate	mRNA	1268242	1268607	.	+	.	ID=ColletesGigas_013677-T1;Parent=ColletesGigas_013677
WUUM01000020.1	funannotate	exon	779048	779180	.	-	.	ID=ColletesGigas_013649-T1.exon1;Parent=ColletesGigas_013649-T1
WUUM01000020.1	funannotate	exon	778813	778967	.	-	.	ID=ColletesGigas_013649-T1.exon2;Parent=ColletesGigas_013649-T1
WUUM01000020.1	funannotate	exon	778123	778671	.	-	.	ID=ColletesGigas_013649-T1.exon3;Parent=ColletesGigas_013649-T1
WUUM01000020.1	funannotate	exon	777774	777842	.	-	.	ID=ColletesGigas_013649-T1.exon4;Parent=ColletesGigas_013649-T1
WUUM01000020.1	funannotate	mRNA	3260817	3261066	.	+	.	ID=ColletesGigas_013808-T1;Parent=ColletesGigas_013808
WUUM01000020.1	funannotate	exon	4855190	4855384	.	+	.	ID=ColletesGigas_013938-T1.exon7;Parent=ColletesGigas_013938-T1
WUUM01000020.1	funannotate	exon	4854757	4854810	.	+	.	ID=ColletesGigas_013938-T1.exon6;Parent=ColletesGigas_013938-T1
WUUM01000020.1	funannotate	exon	4853917	4853974	.	+	.	ID=ColletesGigas_013938-T1.exon5;Parent=ColletesGigas_013938-T1
WUUM01000020.1	funannotate	exon	4848981	4849354	.	+	.	ID=ColletesGigas_013938-T1.exon4;Parent=ColletesGigas_013938-T1
WUUM01000020.1	funannotate	exon	4847589	4847813	.	+	.	ID=ColletesGigas_013938-T1.exon3;Parent=ColletesGigas_013938-T1
WUUM01000020.1	funannotate	exon	3650858	3650938	.	-	.	ID=ColletesGigas_013843-T1.exon3;Parent=ColletesGigas_013843-T1
WUUM01000020.1	funannotate	exon	3651345	3651494	.	-	.	ID=ColletesGigas_013843-T1.exon2;Parent=ColletesGigas_013843-T1
WUUM01000020.1	funannotate	exon	3653939	3654064	.	-	.	ID=ColletesGigas_013843-T1.exon1;Parent=ColletesGigas_013843-T1
WUUM01000020.1	funannotate	CDS	4752230	4752368	.	+	0	ID=ColletesGigas_013933-T1.cds;Parent=ColletesGigas_013933-T1
WUUM01000020.1	funannotate	CDS	4752419	4752753	.	+	0	ID=ColletesGigas_013933-T1.cds;Parent=ColletesGigas_013933-T1
WUUM01000020.1	funannotate	CDS	3099877	3099907	.	+	0	ID=ColletesGigas_013794-T1.cds;Parent=ColletesGigas_013794-T1
WUUM01000020.1	funannotate	CDS	3100550	3100617	.	+	0	ID=ColletesGigas_013794-T1.cds;Parent=ColletesGigas_013794-T1
WUUM01000020.1	funannotate	CDS	3101056	3101093	.	+	0	ID=ColletesGigas_013794-T1.cds;Parent=ColletesGigas_013794-T1
WUUM01000020.1	funannotate	CDS	3101954	3101991	.	+	0	ID=ColletesGigas_013794-T1.cds;Parent=ColletesGigas_013794-T1
WUUM01000020.1	funannotate	CDS	3102784	3102827	.	+	0	ID=ColletesGigas_013794-T1.cds;Parent=ColletesGigas_013794-T1
WUUM01000020.1	funannotate	CDS	2856231	2856266	.	-	0	ID=ColletesGigas_013768-T1.cds;Parent=ColletesGigas_013768-T1
WUUM01000020.1	funannotate	CDS	2856088	2856147	.	-	0	ID=ColletesGigas_013768-T1.cds;Parent=ColletesGigas_013768-T1
WUUM01000020.1	funannotate	CDS	2856023	2856042	.	-	0	ID=ColletesGigas_013768-T1.cds;Parent=ColletesGigas_013768-T1
WUUM01000020.1	funannotate	CDS	2854881	2854977	.	-	0	ID=ColletesGigas_013768-T1.cds;Parent=ColletesGigas_013768-T1
WUUM01000020.1	funannotate	CDS	2329977	2330038	.	-	0	ID=ColletesGigas_013727-T1.cds;Parent=ColletesGigas_013727-T1
WUUM01000020.1	funannotate	CDS	2329706	2329895	.	-	0	ID=ColletesGigas_013727-T1.cds;Parent=ColletesGigas_013727-T1
WUUM01000020.1	funannotate	CDS	2329237	2329527	.	-	0	ID=ColletesGigas_013727-T1.cds;Parent=ColletesGigas_013727-T1
WUUM01000020.1	funannotate	exon	2890211	2890325	.	+	.	ID=ColletesGigas_013777-T1.exon9;Parent=ColletesGigas_013777-T1
WUUM01000020.1	funannotate	exon	2889882	2890119	.	+	.	ID=ColletesGigas_013777-T1.exon8;Parent=ColletesGigas_013777-T1
WUUM01000020.1	funannotate	exon	2888793	2889005	.	+	.	ID=ColletesGigas_013777-T1.exon5;Parent=ColletesGigas_013777-T1
WUUM01000020.1	funannotate	exon	2888334	2888672	.	+	.	ID=ColletesGigas_013777-T1.exon4;Parent=ColletesGigas_013777-T1
WUUM01000020.1	funannotate	exon	2889405	2889797	.	+	.	ID=ColletesGigas_013777-T1.exon7;Parent=ColletesGigas_013777-T1
WUUM01000020.1	funannotate	exon	2889162	2889308	.	+	.	ID=ColletesGigas_013777-T1.exon6;Parent=ColletesGigas_013777-T1
WUUM01000020.1	funannotate	exon	2885597	2887617	.	+	.	ID=ColletesGigas_013777-T1.exon1;Parent=ColletesGigas_013777-T1
WUUM01000020.1	funannotate	exon	2887977	2888255	.	+	.	ID=ColletesGigas_013777-T1.exon3;Parent=ColletesGigas_013777-T1
WUUM01000020.1	funannotate	exon	2887717	2887824	.	+	.	ID=ColletesGigas_013777-T1.exon2;Parent=ColletesGigas_013777-T1
WUUM01000020.1	funannotate	exon	4751003	4751052	.	-	.	ID=ColletesGigas_013932-T1.exon3;Parent=ColletesGigas_013932-T1
WUUM01000020.1	funannotate	exon	4751705	4751775	.	-	.	ID=ColletesGigas_013932-T1.exon1;Parent=ColletesGigas_013932-T1
WUUM01000020.1	funannotate	exon	4751118	4751542	.	-	.	ID=ColletesGigas_013932-T1.exon2;Parent=ColletesGigas_013932-T1
WUUM01000020.1	funannotate	CDS	2651826	2651842	.	+	0	ID=ColletesGigas_013750-T1.cds;Parent=ColletesGigas_013750-T1
WUUM01000020.1	funannotate	CDS	2651923	2652010	.	+	0	ID=ColletesGigas_013750-T1.cds;Parent=ColletesGigas_013750-T1
WUUM01000020.1	funannotate	CDS	2652217	2652429	.	+	0	ID=ColletesGigas_013750-T1.cds;Parent=ColletesGigas_013750-T1
WUUM01000020.1	funannotate	CDS	2652520	2652682	.	+	0	ID=ColletesGigas_013750-T1.cds;Parent=ColletesGigas_013750-T1
WUUM01000020.1	funannotate	CDS	2652761	2652969	.	+	0	ID=ColletesGigas_013750-T1.cds;Parent=ColletesGigas_013750-T1
WUUM01000020.1	funannotate	CDS	2653042	2653172	.	+	0	ID=ColletesGigas_013750-T1.cds;Parent=ColletesGigas_013750-T1
WUUM01000020.1	funannotate	CDS	2653383	2653559	.	+	0	ID=ColletesGigas_013750-T1.cds;Parent=ColletesGigas_013750-T1
WUUM01000020.1	funannotate	CDS	2653972	2654316	.	+	0	ID=ColletesGigas_013750-T1.cds;Parent=ColletesGigas_013750-T1
WUUM01000020.1	funannotate	CDS	2654392	2654492	.	+	0	ID=ColletesGigas_013750-T1.cds;Parent=ColletesGigas_013750-T1
WUUM01000020.1	funannotate	CDS	2654578	2654759	.	+	0	ID=ColletesGigas_013750-T1.cds;Parent=ColletesGigas_013750-T1
WUUM01000020.1	funannotate	CDS	2654821	2654964	.	+	0	ID=ColletesGigas_013750-T1.cds;Parent=ColletesGigas_013750-T1
WUUM01000020.1	funannotate	CDS	2655047	2655210	.	+	0	ID=ColletesGigas_013750-T1.cds;Parent=ColletesGigas_013750-T1
WUUM01000020.1	funannotate	CDS	2655278	2655440	.	+	0	ID=ColletesGigas_013750-T1.cds;Parent=ColletesGigas_013750-T1
WUUM01000020.1	funannotate	CDS	2655811	2656003	.	+	0	ID=ColletesGigas_013750-T1.cds;Parent=ColletesGigas_013750-T1
WUUM01000020.1	funannotate	CDS	2656075	2656214	.	+	0	ID=ColletesGigas_013750-T1.cds;Parent=ColletesGigas_013750-T1
WUUM01000020.1	funannotate	CDS	2656319	2656480	.	+	0	ID=ColletesGigas_013750-T1.cds;Parent=ColletesGigas_013750-T1
WUUM01000020.1	funannotate	CDS	2656549	2656815	.	+	0	ID=ColletesGigas_013750-T1.cds;Parent=ColletesGigas_013750-T1
WUUM01000020.1	funannotate	CDS	2656887	2656973	.	+	0	ID=ColletesGigas_013750-T1.cds;Parent=ColletesGigas_013750-T1
WUUM01000020.1	funannotate	CDS	4098510	4098721	.	+	0	ID=ColletesGigas_013876-T1.cds;Parent=ColletesGigas_013876-T1
WUUM01000020.1	funannotate	CDS	4098968	4099178	.	+	0	ID=ColletesGigas_013876-T1.cds;Parent=ColletesGigas_013876-T1
WUUM01000020.1	funannotate	CDS	4099498	4099728	.	+	0	ID=ColletesGigas_013876-T1.cds;Parent=ColletesGigas_013876-T1
WUUM01000020.1	funannotate	CDS	4099804	4100010	.	+	0	ID=ColletesGigas_013876-T1.cds;Parent=ColletesGigas_013876-T1
WUUM01000020.1	funannotate	CDS	4100133	4100330	.	+	0	ID=ColletesGigas_013876-T1.cds;Parent=ColletesGigas_013876-T1
WUUM01000020.1	funannotate	CDS	4100398	4100837	.	+	0	ID=ColletesGigas_013876-T1.cds;Parent=ColletesGigas_013876-T1
WUUM01000020.1	funannotate	CDS	4100898	4101207	.	+	0	ID=ColletesGigas_013876-T1.cds;Parent=ColletesGigas_013876-T1
WUUM01000020.1	funannotate	CDS	4101275	4101505	.	+	0	ID=ColletesGigas_013876-T1.cds;Parent=ColletesGigas_013876-T1
WUUM01000020.1	funannotate	CDS	4101595	4101788	.	+	0	ID=ColletesGigas_013876-T1.cds;Parent=ColletesGigas_013876-T1
WUUM01000020.1	funannotate	CDS	4101861	4102359	.	+	0	ID=ColletesGigas_013876-T1.cds;Parent=ColletesGigas_013876-T1
WUUM01000020.1	funannotate	exon	3059852	3060340	.	-	.	ID=ColletesGigas_013790-T1.exon7;Parent=ColletesGigas_013790-T1
WUUM01000020.1	funannotate	exon	3061621	3061739	.	-	.	ID=ColletesGigas_013790-T1.exon3;Parent=ColletesGigas_013790-T1
WUUM01000020.1	funannotate	exon	3061427	3061550	.	-	.	ID=ColletesGigas_013790-T1.exon4;Parent=ColletesGigas_013790-T1
WUUM01000020.1	funannotate	exon	3061189	3061362	.	-	.	ID=ColletesGigas_013790-T1.exon5;Parent=ColletesGigas_013790-T1
WUUM01000020.1	funannotate	exon	3060590	3060713	.	-	.	ID=ColletesGigas_013790-T1.exon6;Parent=ColletesGigas_013790-T1
WUUM01000020.1	funannotate	exon	776387	776527	.	+	.	ID=ColletesGigas_013648-T1.exon6;Parent=ColletesGigas_013648-T1
WUUM01000020.1	funannotate	exon	775986	776153	.	+	.	ID=ColletesGigas_013648-T1.exon5;Parent=ColletesGigas_013648-T1
WUUM01000020.1	funannotate	exon	773699	773815	.	+	.	ID=ColletesGigas_013648-T1.exon4;Parent=ColletesGigas_013648-T1
WUUM01000020.1	funannotate	exon	772377	772827	.	+	.	ID=ColletesGigas_013648-T1.exon3;Parent=ColletesGigas_013648-T1
WUUM01000020.1	funannotate	exon	772317	772339	.	+	.	ID=ColletesGigas_013648-T1.exon2;Parent=ColletesGigas_013648-T1
WUUM01000020.1	funannotate	exon	772054	772059	.	+	.	ID=ColletesGigas_013648-T1.exon1;Parent=ColletesGigas_013648-T1
WUUM01000020.1	funannotate	CDS	2299738	2299940	.	-	0	ID=ColletesGigas_013724-T1.cds;Parent=ColletesGigas_013724-T1
WUUM01000020.1	funannotate	CDS	2299205	2299652	.	-	0	ID=ColletesGigas_013724-T1.cds;Parent=ColletesGigas_013724-T1
WUUM01000020.1	funannotate	exon	3063044	3063109	.	-	.	ID=ColletesGigas_013790-T1.exon1;Parent=ColletesGigas_013790-T1
WUUM01000020.1	funannotate	exon	3062812	3062939	.	-	.	ID=ColletesGigas_013790-T1.exon2;Parent=ColletesGigas_013790-T1
WUUM01000020.1	funannotate	exon	776763	776909	.	+	.	ID=ColletesGigas_013648-T1.exon8;Parent=ColletesGigas_013648-T1
WUUM01000020.1	funannotate	exon	776602	776682	.	+	.	ID=ColletesGigas_013648-T1.exon7;Parent=ColletesGigas_013648-T1
WUUM01000020.1	funannotate	mRNA	2384452	2388031	.	+	.	ID=ColletesGigas_013731-T1;Parent=ColletesGigas_013731
WUUM01000020.1	funannotate	mRNA	2529686	2536752	.	-	.	ID=ColletesGigas_013743-T1;Dbxref=InterPro:IPR000608%2CInterPro:IPR027012%2CInterPro:IPR023313%2CInterPro:IPR016135;Parent=ColletesGigas_013743
WUUM01000020.1	funannotate	CDS	4608029	4608105	.	-	0	ID=ColletesGigas_013925-T1.cds;Parent=ColletesGigas_013925-T1
WUUM01000020.1	funannotate	CDS	4607571	4607661	.	-	0	ID=ColletesGigas_013925-T1.cds;Parent=ColletesGigas_013925-T1
WUUM01000020.1	funannotate	CDS	4606750	4607172	.	-	0	ID=ColletesGigas_013925-T1.cds;Parent=ColletesGigas_013925-T1
WUUM01000020.1	funannotate	CDS	4606516	4606639	.	-	0	ID=ColletesGigas_013925-T1.cds;Parent=ColletesGigas_013925-T1
WUUM01000020.1	funannotate	CDS	4606173	4606384	.	-	0	ID=ColletesGigas_013925-T1.cds;Parent=ColletesGigas_013925-T1
WUUM01000020.1	funannotate	CDS	4605920	4606100	.	-	0	ID=ColletesGigas_013925-T1.cds;Parent=ColletesGigas_013925-T1
WUUM01000020.1	funannotate	CDS	4605623	4605747	.	-	0	ID=ColletesGigas_013925-T1.cds;Parent=ColletesGigas_013925-T1
WUUM01000020.1	funannotate	CDS	276304	276307	.	+	0	ID=ColletesGigas_013631-T1.cds;Parent=ColletesGigas_013631-T1
WUUM01000020.1	funannotate	CDS	276502	276738	.	+	0	ID=ColletesGigas_013631-T1.cds;Parent=ColletesGigas_013631-T1
WUUM01000020.1	funannotate	CDS	276799	276869	.	+	0	ID=ColletesGigas_013631-T1.cds;Parent=ColletesGigas_013631-T1
WUUM01000020.1	funannotate	CDS	277854	278598	.	+	0	ID=ColletesGigas_013631-T1.cds;Parent=ColletesGigas_013631-T1
WUUM01000020.1	funannotate	CDS	279038	279306	.	+	0	ID=ColletesGigas_013631-T1.cds;Parent=ColletesGigas_013631-T1
WUUM01000020.1	funannotate	CDS	279378	279604	.	+	0	ID=ColletesGigas_013631-T1.cds;Parent=ColletesGigas_013631-T1
WUUM01000020.1	funannotate	CDS	279692	279920	.	+	0	ID=ColletesGigas_013631-T1.cds;Parent=ColletesGigas_013631-T1
WUUM01000020.1	funannotate	exon	4846348	4847421	.	+	.	ID=ColletesGigas_013938-T1.exon2;Parent=ColletesGigas_013938-T1
WUUM01000020.1	funannotate	exon	4845660	4845698	.	+	.	ID=ColletesGigas_013938-T1.exon1;Parent=ColletesGigas_013938-T1
WUUM01000020.1	funannotate	CDS	1534688	1534694	.	-	0	ID=ColletesGigas_013693-T1.cds;Parent=ColletesGigas_013693-T1
WUUM01000020.1	funannotate	CDS	1534478	1534563	.	-	0	ID=ColletesGigas_013693-T1.cds;Parent=ColletesGigas_013693-T1
WUUM01000020.1	funannotate	CDS	1533552	1533566	.	-	0	ID=ColletesGigas_013693-T1.cds;Parent=ColletesGigas_013693-T1
WUUM01000020.1	funannotate	CDS	1533045	1533185	.	-	0	ID=ColletesGigas_013693-T1.cds;Parent=ColletesGigas_013693-T1
WUUM01000020.1	funannotate	CDS	3046859	3046871	.	+	0	ID=ColletesGigas_013789-T1.cds;Parent=ColletesGigas_013789-T1
WUUM01000020.1	funannotate	CDS	3047869	3047939	.	+	0	ID=ColletesGigas_013789-T1.cds;Parent=ColletesGigas_013789-T1
WUUM01000020.1	funannotate	CDS	3048588	3052955	.	+	0	ID=ColletesGigas_013789-T1.cds;Parent=ColletesGigas_013789-T1
WUUM01000020.1	funannotate	CDS	3053080	3053646	.	+	0	ID=ColletesGigas_013789-T1.cds;Parent=ColletesGigas_013789-T1
WUUM01000020.1	funannotate	CDS	793710	793756	.	+	0	ID=ColletesGigas_013652-T1.cds;Parent=ColletesGigas_013652-T1
WUUM01000020.1	funannotate	CDS	796189	796681	.	+	0	ID=ColletesGigas_013652-T1.cds;Parent=ColletesGigas_013652-T1
WUUM01000020.1	funannotate	CDS	796836	796932	.	+	0	ID=ColletesGigas_013652-T1.cds;Parent=ColletesGigas_013652-T1
WUUM01000020.1	funannotate	CDS	797028	797743	.	+	0	ID=ColletesGigas_013652-T1.cds;Parent=ColletesGigas_013652-T1
WUUM01000020.1	funannotate	CDS	797811	797990	.	+	0	ID=ColletesGigas_013652-T1.cds;Parent=ColletesGigas_013652-T1
WUUM01000020.1	funannotate	CDS	798747	799009	.	+	0	ID=ColletesGigas_013652-T1.cds;Parent=ColletesGigas_013652-T1
WUUM01000020.1	funannotate	CDS	799656	800392	.	+	0	ID=ColletesGigas_013652-T1.cds;Parent=ColletesGigas_013652-T1
WUUM01000020.1	funannotate	CDS	801489	801553	.	+	0	ID=ColletesGigas_013652-T1.cds;Parent=ColletesGigas_013652-T1
WUUM01000020.1	funannotate	exon	4511516	4511753	.	+	.	ID=ColletesGigas_013915-T1.exon3;Parent=ColletesGigas_013915-T1
WUUM01000020.1	funannotate	exon	4510247	4511426	.	+	.	ID=ColletesGigas_013915-T1.exon2;Parent=ColletesGigas_013915-T1
WUUM01000020.1	funannotate	exon	4512051	4512154	.	+	.	ID=ColletesGigas_013915-T1.exon5;Parent=ColletesGigas_013915-T1
WUUM01000020.1	funannotate	exon	4511821	4511975	.	+	.	ID=ColletesGigas_013915-T1.exon4;Parent=ColletesGigas_013915-T1
WUUM01000020.1	funannotate	CDS	3864575	3864623	.	-	0	ID=ColletesGigas_013850-T1.cds;Parent=ColletesGigas_013850-T1
WUUM01000020.1	funannotate	CDS	3861780	3862162	.	-	0	ID=ColletesGigas_013850-T1.cds;Parent=ColletesGigas_013850-T1
WUUM01000020.1	funannotate	CDS	85857	86114	.	+	0	ID=ColletesGigas_013619-T1.cds;Parent=ColletesGigas_013619-T1
WUUM01000020.1	funannotate	CDS	86458	86476	.	+	0	ID=ColletesGigas_013619-T1.cds;Parent=ColletesGigas_013619-T1
WUUM01000020.1	funannotate	CDS	87938	88238	.	+	0	ID=ColletesGigas_013619-T1.cds;Parent=ColletesGigas_013619-T1
WUUM01000020.1	funannotate	CDS	89374	89509	.	+	0	ID=ColletesGigas_013619-T1.cds;Parent=ColletesGigas_013619-T1
WUUM01000020.1	funannotate	CDS	4411268	4411353	.	-	0	ID=ColletesGigas_013905-T1.cds;Parent=ColletesGigas_013905-T1
WUUM01000020.1	funannotate	CDS	4410774	4411064	.	-	0	ID=ColletesGigas_013905-T1.cds;Parent=ColletesGigas_013905-T1
WUUM01000020.1	funannotate	CDS	4410550	4410686	.	-	0	ID=ColletesGigas_013905-T1.cds;Parent=ColletesGigas_013905-T1
WUUM01000020.1	funannotate	CDS	4410295	4410477	.	-	0	ID=ColletesGigas_013905-T1.cds;Parent=ColletesGigas_013905-T1
WUUM01000020.1	funannotate	CDS	4409391	4409518	.	-	0	ID=ColletesGigas_013905-T1.cds;Parent=ColletesGigas_013905-T1
WUUM01000020.1	funannotate	CDS	4408880	4409035	.	-	0	ID=ColletesGigas_013905-T1.cds;Parent=ColletesGigas_013905-T1
WUUM01000020.1	funannotate	exon	4509955	4510155	.	+	.	ID=ColletesGigas_013915-T1.exon1;Parent=ColletesGigas_013915-T1
WUUM01000020.1	funannotate	exon	3271504	3271608	.	-	.	ID=ColletesGigas_013809-T1.exon1;Parent=ColletesGigas_013809-T1
WUUM01000020.1	funannotate	exon	3270778	3270910	.	-	.	ID=ColletesGigas_013809-T1.exon3;Parent=ColletesGigas_013809-T1
WUUM01000020.1	funannotate	exon	3271171	3271365	.	-	.	ID=ColletesGigas_013809-T1.exon2;Parent=ColletesGigas_013809-T1
WUUM01000020.1	funannotate	exon	3270550	3270662	.	-	.	ID=ColletesGigas_013809-T1.exon4;Parent=ColletesGigas_013809-T1
WUUM01000020.1	funannotate	exon	4313259	4313387	.	+	.	ID=ColletesGigas_013898-T1.exon2;Parent=ColletesGigas_013898-T1
WUUM01000020.1	funannotate	exon	4313484	4313682	.	+	.	ID=ColletesGigas_013898-T1.exon3;Parent=ColletesGigas_013898-T1
WUUM01000020.1	funannotate	exon	4311044	4311202	.	+	.	ID=ColletesGigas_013898-T1.exon1;Parent=ColletesGigas_013898-T1
WUUM01000020.1	funannotate	exon	4314346	4314870	.	+	.	ID=ColletesGigas_013898-T1.exon6;Parent=ColletesGigas_013898-T1
WUUM01000020.1	funannotate	exon	4314932	4315101	.	+	.	ID=ColletesGigas_013898-T1.exon7;Parent=ColletesGigas_013898-T1
WUUM01000020.1	funannotate	exon	4313759	4314012	.	+	.	ID=ColletesGigas_013898-T1.exon4;Parent=ColletesGigas_013898-T1
WUUM01000020.1	funannotate	exon	4314102	4314279	.	+	.	ID=ColletesGigas_013898-T1.exon5;Parent=ColletesGigas_013898-T1
WUUM01000020.1	funannotate	CDS	3427675	3427713	.	+	0	ID=ColletesGigas_013825-T1.cds;Parent=ColletesGigas_013825-T1
WUUM01000020.1	funannotate	CDS	3427806	3427949	.	+	0	ID=ColletesGigas_013825-T1.cds;Parent=ColletesGigas_013825-T1
WUUM01000020.1	funannotate	CDS	3428030	3428249	.	+	0	ID=ColletesGigas_013825-T1.cds;Parent=ColletesGigas_013825-T1
WUUM01000020.1	funannotate	CDS	3428315	3428399	.	+	0	ID=ColletesGigas_013825-T1.cds;Parent=ColletesGigas_013825-T1
WUUM01000020.1	funannotate	CDS	3428484	3428644	.	+	0	ID=ColletesGigas_013825-T1.cds;Parent=ColletesGigas_013825-T1
WUUM01000020.1	funannotate	CDS	3428712	3428911	.	+	0	ID=ColletesGigas_013825-T1.cds;Parent=ColletesGigas_013825-T1
WUUM01000020.1	funannotate	exon	4315167	4315346	.	+	.	ID=ColletesGigas_013898-T1.exon8;Parent=ColletesGigas_013898-T1
WUUM01000020.1	funannotate	CDS	3438235	3438364	.	-	0	ID=ColletesGigas_013828-T1.cds;Parent=ColletesGigas_013828-T1
WUUM01000020.1	funannotate	CDS	3438029	3438075	.	-	0	ID=ColletesGigas_013828-T1.cds;Parent=ColletesGigas_013828-T1
WUUM01000020.1	funannotate	CDS	3436934	3437299	.	-	0	ID=ColletesGigas_013828-T1.cds;Parent=ColletesGigas_013828-T1
WUUM01000020.1	funannotate	exon	4315432	4315641	.	+	.	ID=ColletesGigas_013898-T1.exon9;Parent=ColletesGigas_013898-T1
WUUM01000020.1	funannotate	CDS	4057033	4057092	.	-	0	ID=ColletesGigas_013869-T1.cds;Parent=ColletesGigas_013869-T1
WUUM01000020.1	funannotate	CDS	4056198	4056571	.	-	0	ID=ColletesGigas_013869-T1.cds;Parent=ColletesGigas_013869-T1
WUUM01000020.1	funannotate	CDS	4055980	4056114	.	-	0	ID=ColletesGigas_013869-T1.cds;Parent=ColletesGigas_013869-T1
WUUM01000020.1	funannotate	CDS	4055788	4055884	.	-	0	ID=ColletesGigas_013869-T1.cds;Parent=ColletesGigas_013869-T1
WUUM01000020.1	funannotate	CDS	1064278	1064652	.	+	0	ID=ColletesGigas_013668-T1.cds;Parent=ColletesGigas_013668-T1
WUUM01000020.1	funannotate	CDS	1064748	1065224	.	+	0	ID=ColletesGigas_013668-T1.cds;Parent=ColletesGigas_013668-T1
WUUM01000020.1	funannotate	exon	1047543	1047782	.	+	.	ID=ColletesGigas_013666-T1.exon3;Parent=ColletesGigas_013666-T1
WUUM01000020.1	funannotate	exon	1047075	1047175	.	+	.	ID=ColletesGigas_013666-T1.exon2;Parent=ColletesGigas_013666-T1
WUUM01000020.1	funannotate	exon	1043853	1044120	.	+	.	ID=ColletesGigas_013666-T1.exon1;Parent=ColletesGigas_013666-T1
WUUM01000020.1	funannotate	exon	2159386	2159618	.	-	.	ID=ColletesGigas_013714-T1.exon4;Parent=ColletesGigas_013714-T1
WUUM01000020.1	funannotate	exon	2160411	2160595	.	-	.	ID=ColletesGigas_013714-T1.exon3;Parent=ColletesGigas_013714-T1
WUUM01000020.1	funannotate	exon	2159208	2159244	.	-	.	ID=ColletesGigas_013714-T1.exon5;Parent=ColletesGigas_013714-T1
WUUM01000020.1	funannotate	exon	2161326	2161520	.	-	.	ID=ColletesGigas_013714-T1.exon2;Parent=ColletesGigas_013714-T1
WUUM01000020.1	funannotate	exon	2163263	2163362	.	-	.	ID=ColletesGigas_013714-T1.exon1;Parent=ColletesGigas_013714-T1
WUUM01000020.1	funannotate	CDS	247832	247890	.	+	0	ID=ColletesGigas_013627-T1.cds;Parent=ColletesGigas_013627-T1
WUUM01000020.1	funannotate	CDS	247971	248120	.	+	0	ID=ColletesGigas_013627-T1.cds;Parent=ColletesGigas_013627-T1
WUUM01000020.1	funannotate	CDS	248179	248281	.	+	0	ID=ColletesGigas_013627-T1.cds;Parent=ColletesGigas_013627-T1
WUUM01000020.1	funannotate	CDS	248458	248585	.	+	0	ID=ColletesGigas_013627-T1.cds;Parent=ColletesGigas_013627-T1
WUUM01000020.1	funannotate	CDS	248661	248925	.	+	0	ID=ColletesGigas_013627-T1.cds;Parent=ColletesGigas_013627-T1
WUUM01000020.1	funannotate	CDS	249097	249177	.	+	0	ID=ColletesGigas_013627-T1.cds;Parent=ColletesGigas_013627-T1
WUUM01000020.1	funannotate	exon	4887699	4887890	.	-	.	ID=ColletesGigas_013939-T1.exon1;Parent=ColletesGigas_013939-T1
WUUM01000020.1	funannotate	exon	4882909	4883046	.	-	.	ID=ColletesGigas_013939-T1.exon3;Parent=ColletesGigas_013939-T1
WUUM01000020.1	funannotate	exon	4885482	4885571	.	-	.	ID=ColletesGigas_013939-T1.exon2;Parent=ColletesGigas_013939-T1
WUUM01000020.1	funannotate	exon	3177596	3177910	.	-	.	ID=ColletesGigas_013804-T1.exon1;Parent=ColletesGigas_013804-T1
WUUM01000020.1	funannotate	exon	710117	710188	.	+	.	ID=ColletesGigas_013643-T1.exon1;Parent=ColletesGigas_013643-T1
WUUM01000020.1	funannotate	exon	4880338	4880448	.	-	.	ID=ColletesGigas_013939-T1.exon5;Parent=ColletesGigas_013939-T1
WUUM01000020.1	funannotate	exon	4880558	4880642	.	-	.	ID=ColletesGigas_013939-T1.exon4;Parent=ColletesGigas_013939-T1
WUUM01000020.1	funannotate	exon	4879794	4879979	.	-	.	ID=ColletesGigas_013939-T1.exon7;Parent=ColletesGigas_013939-T1
WUUM01000020.1	funannotate	exon	4880042	4880250	.	-	.	ID=ColletesGigas_013939-T1.exon6;Parent=ColletesGigas_013939-T1
WUUM01000020.1	funannotate	exon	4878335	4878614	.	-	.	ID=ColletesGigas_013939-T1.exon9;Parent=ColletesGigas_013939-T1
WUUM01000020.1	funannotate	exon	4878703	4878873	.	-	.	ID=ColletesGigas_013939-T1.exon8;Parent=ColletesGigas_013939-T1
WUUM01000020.1	funannotate	exon	241780	241891	.	-	.	ID=ColletesGigas_013626-T1.exon9;Parent=ColletesGigas_013626-T1
WUUM01000020.1	funannotate	exon	241980	242098	.	-	.	ID=ColletesGigas_013626-T1.exon8;Parent=ColletesGigas_013626-T1
WUUM01000020.1	funannotate	exon	242209	242399	.	-	.	ID=ColletesGigas_013626-T1.exon7;Parent=ColletesGigas_013626-T1
WUUM01000020.1	funannotate	exon	243303	243705	.	-	.	ID=ColletesGigas_013626-T1.exon2;Parent=ColletesGigas_013626-T1
WUUM01000020.1	funannotate	exon	3435722	3435820	.	-	.	ID=ColletesGigas_013827-T1.exon1;Parent=ColletesGigas_013827-T1
WUUM01000020.1	funannotate	exon	243790	243804	.	-	.	ID=ColletesGigas_013626-T1.exon1;Parent=ColletesGigas_013626-T1
WUUM01000020.1	funannotate	mRNA	2475376	2482893	.	+	.	ID=ColletesGigas_013736-T1;Ontology_term=GO:0043565;Dbxref=InterPro:IPR006612%2CInterPro:IPR038441%2CInterPro:IPR043564;Parent=ColletesGigas_013736
WUUM01000020.1	funannotate	exon	242482	242571	.	-	.	ID=ColletesGigas_013626-T1.exon6;Parent=ColletesGigas_013626-T1
WUUM01000020.1	funannotate	exon	242637	242815	.	-	.	ID=ColletesGigas_013626-T1.exon5;Parent=ColletesGigas_013626-T1
WUUM01000020.1	funannotate	exon	242886	243008	.	-	.	ID=ColletesGigas_013626-T1.exon4;Parent=ColletesGigas_013626-T1
WUUM01000020.1	funannotate	exon	243078	243234	.	-	.	ID=ColletesGigas_013626-T1.exon3;Parent=ColletesGigas_013626-T1
WUUM01000020.1	funannotate	mRNA	188198	188695	.	+	.	ID=ColletesGigas_013622-T1;Parent=ColletesGigas_013622
WUUM01000020.1	funannotate	CDS	2446054	2447052	.	+	0	ID=ColletesGigas_013732-T1.cds;Parent=ColletesGigas_013732-T1
WUUM01000020.1	funannotate	CDS	1806350	1806796	.	+	0	ID=ColletesGigas_013704-T1.cds;Parent=ColletesGigas_013704-T1
WUUM01000020.1	funannotate	mRNA	2628049	2636199	.	-	.	ID=ColletesGigas_013748-T1;Dbxref=PFAM:PF09794%2CInterPro:IPR037516%2CInterPro:IPR018307;Parent=ColletesGigas_013748
WUUM01000020.1	funannotate	exon	2497017	2497327	.	+	.	ID=ColletesGigas_013738-T1.exon5;Parent=ColletesGigas_013738-T1
WUUM01000020.1	funannotate	exon	2497428	2497502	.	+	.	ID=ColletesGigas_013738-T1.exon6;Parent=ColletesGigas_013738-T1
WUUM01000020.1	funannotate	exon	2499532	2499711	.	+	.	ID=ColletesGigas_013738-T1.exon7;Parent=ColletesGigas_013738-T1
WUUM01000020.1	funannotate	exon	2499825	2499866	.	+	.	ID=ColletesGigas_013738-T1.exon8;Parent=ColletesGigas_013738-T1
WUUM01000020.1	funannotate	exon	2492154	2492179	.	+	.	ID=ColletesGigas_013738-T1.exon1;Parent=ColletesGigas_013738-T1
WUUM01000020.1	funannotate	exon	2493410	2493908	.	+	.	ID=ColletesGigas_013738-T1.exon2;Parent=ColletesGigas_013738-T1
WUUM01000020.1	funannotate	exon	2495510	2495991	.	+	.	ID=ColletesGigas_013738-T1.exon3;Parent=ColletesGigas_013738-T1
WUUM01000020.1	funannotate	exon	2496584	2496774	.	+	.	ID=ColletesGigas_013738-T1.exon4;Parent=ColletesGigas_013738-T1
WUUM01000020.1	funannotate	exon	3434993	3435604	.	-	.	ID=ColletesGigas_013827-T1.exon2;Parent=ColletesGigas_013827-T1
WUUM01000020.1	funannotate	CDS	2636131	2636199	.	-	0	ID=ColletesGigas_013748-T1.cds;Parent=ColletesGigas_013748-T1
WUUM01000020.1	funannotate	CDS	2634888	2635085	.	-	0	ID=ColletesGigas_013748-T1.cds;Parent=ColletesGigas_013748-T1
WUUM01000020.1	funannotate	CDS	2630097	2630325	.	-	0	ID=ColletesGigas_013748-T1.cds;Parent=ColletesGigas_013748-T1
WUUM01000020.1	funannotate	CDS	2629811	2630000	.	-	0	ID=ColletesGigas_013748-T1.cds;Parent=ColletesGigas_013748-T1
WUUM01000020.1	funannotate	CDS	2629202	2629733	.	-	0	ID=ColletesGigas_013748-T1.cds;Parent=ColletesGigas_013748-T1
WUUM01000020.1	funannotate	CDS	2628984	2629118	.	-	0	ID=ColletesGigas_013748-T1.cds;Parent=ColletesGigas_013748-T1
WUUM01000020.1	funannotate	CDS	2628516	2628904	.	-	0	ID=ColletesGigas_013748-T1.cds;Parent=ColletesGigas_013748-T1
WUUM01000020.1	funannotate	CDS	2628339	2628427	.	-	0	ID=ColletesGigas_013748-T1.cds;Parent=ColletesGigas_013748-T1
WUUM01000020.1	funannotate	CDS	2628049	2628254	.	-	0	ID=ColletesGigas_013748-T1.cds;Parent=ColletesGigas_013748-T1
WUUM01000020.1	funannotate	mRNA	767518	769341	.	-	.	ID=ColletesGigas_013646-T1;Ontology_term=GO:0006281%2CGO:0000077%2CGO:0030896;Dbxref=InterPro:IPR026584%2CInterPro:IPR007268;Parent=ColletesGigas_013646
WUUM01000020.1	funannotate	exon	2511745	2512152	.	+	.	ID=ColletesGigas_013740-T1.exon5;Parent=ColletesGigas_013740-T1
WUUM01000020.1	funannotate	exon	2511285	2511638	.	+	.	ID=ColletesGigas_013740-T1.exon4;Parent=ColletesGigas_013740-T1
WUUM01000020.1	funannotate	exon	2510505	2510612	.	+	.	ID=ColletesGigas_013740-T1.exon1;Parent=ColletesGigas_013740-T1
WUUM01000020.1	funannotate	exon	2511114	2511206	.	+	.	ID=ColletesGigas_013740-T1.exon3;Parent=ColletesGigas_013740-T1
WUUM01000020.1	funannotate	exon	2510774	2510905	.	+	.	ID=ColletesGigas_013740-T1.exon2;Parent=ColletesGigas_013740-T1
WUUM01000020.1	funannotate	CDS	1714613	1714715	.	-	0	ID=ColletesGigas_013701-T1.cds;Parent=ColletesGigas_013701-T1
WUUM01000020.1	funannotate	CDS	1714484	1714535	.	-	0	ID=ColletesGigas_013701-T1.cds;Parent=ColletesGigas_013701-T1
WUUM01000020.1	funannotate	CDS	1714308	1714428	.	-	0	ID=ColletesGigas_013701-T1.cds;Parent=ColletesGigas_013701-T1
WUUM01000020.1	funannotate	exon	4230017	4230757	.	-	.	ID=ColletesGigas_013884-T1.exon3;Parent=ColletesGigas_013884-T1
WUUM01000020.1	funannotate	exon	4231683	4232066	.	-	.	ID=ColletesGigas_013884-T1.exon2;Parent=ColletesGigas_013884-T1
WUUM01000020.1	funannotate	exon	4232271	4232510	.	-	.	ID=ColletesGigas_013884-T1.exon1;Parent=ColletesGigas_013884-T1
WUUM01000020.1	funannotate	mRNA	379524	392521	.	-	.	ID=ColletesGigas_013634-T1;Ontology_term=GO:0022008;Dbxref=InterPro:IPR039041;Parent=ColletesGigas_013634
WUUM01000020.1	funannotate	exon	2446054	2447052	.	+	.	ID=ColletesGigas_013732-T1.exon1;Parent=ColletesGigas_013732-T1
WUUM01000020.1	funannotate	exon	2906507	2906730	.	-	.	ID=ColletesGigas_013778-T1.exon4;Parent=ColletesGigas_013778-T1
WUUM01000020.1	funannotate	exon	2906793	2907080	.	-	.	ID=ColletesGigas_013778-T1.exon3;Parent=ColletesGigas_013778-T1
WUUM01000020.1	funannotate	exon	2910787	2911022	.	-	.	ID=ColletesGigas_013778-T1.exon2;Parent=ColletesGigas_013778-T1
WUUM01000020.1	funannotate	exon	2911252	2912310	.	-	.	ID=ColletesGigas_013778-T1.exon1;Parent=ColletesGigas_013778-T1
WUUM01000020.1	funannotate	exon	2902977	2903505	.	-	.	ID=ColletesGigas_013778-T1.exon9;Parent=ColletesGigas_013778-T1
WUUM01000020.1	funannotate	exon	2903687	2903843	.	-	.	ID=ColletesGigas_013778-T1.exon8;Parent=ColletesGigas_013778-T1
WUUM01000020.1	funannotate	exon	2903948	2905274	.	-	.	ID=ColletesGigas_013778-T1.exon7;Parent=ColletesGigas_013778-T1
WUUM01000020.1	funannotate	exon	2905943	2906072	.	-	.	ID=ColletesGigas_013778-T1.exon6;Parent=ColletesGigas_013778-T1
WUUM01000020.1	funannotate	exon	2906169	2906421	.	-	.	ID=ColletesGigas_013778-T1.exon5;Parent=ColletesGigas_013778-T1
WUUM01000020.1	funannotate	mRNA	4485956	4487797	.	+	.	ID=ColletesGigas_013911-T1;Ontology_term=GO:0016021%2CGO:0055085%2CGO:0022857;Dbxref=InterPro:IPR009262%2CInterPro:IPR012404;Parent=ColletesGigas_013911
WUUM01000020.1	funannotate	mRNA	2299205	2299940	.	-	.	ID=ColletesGigas_013724-T1;Ontology_term=GO:0003712%2CGO:0006357%2CGO:0016592;Dbxref=InterPro:IPR019095;Parent=ColletesGigas_013724
WUUM01000020.1	funannotate	exon	4369416	4369727	.	+	.	ID=ColletesGigas_013901-T1.exon6;Parent=ColletesGigas_013901-T1
WUUM01000020.1	funannotate	exon	4368845	4368942	.	+	.	ID=ColletesGigas_013901-T1.exon5;Parent=ColletesGigas_013901-T1
WUUM01000020.1	funannotate	exon	4368541	4368764	.	+	.	ID=ColletesGigas_013901-T1.exon4;Parent=ColletesGigas_013901-T1
WUUM01000020.1	funannotate	exon	4367644	4367715	.	+	.	ID=ColletesGigas_013901-T1.exon3;Parent=ColletesGigas_013901-T1
WUUM01000020.1	funannotate	CDS	4294454	4294565	.	+	0	ID=ColletesGigas_013894-T1.cds;Parent=ColletesGigas_013894-T1
WUUM01000020.1	funannotate	CDS	4294646	4294749	.	+	0	ID=ColletesGigas_013894-T1.cds;Parent=ColletesGigas_013894-T1
WUUM01000020.1	funannotate	CDS	4295418	4295582	.	+	0	ID=ColletesGigas_013894-T1.cds;Parent=ColletesGigas_013894-T1
WUUM01000020.1	funannotate	CDS	4295668	4295841	.	+	0	ID=ColletesGigas_013894-T1.cds;Parent=ColletesGigas_013894-T1
WUUM01000020.1	funannotate	exon	4365084	4365388	.	+	.	ID=ColletesGigas_013901-T1.exon2;Parent=ColletesGigas_013901-T1
WUUM01000020.1	funannotate	exon	4364099	4364212	.	+	.	ID=ColletesGigas_013901-T1.exon1;Parent=ColletesGigas_013901-T1
WUUM01000020.1	funannotate	exon	4370798	4371078	.	+	.	ID=ColletesGigas_013901-T1.exon9;Parent=ColletesGigas_013901-T1
WUUM01000020.1	funannotate	exon	4370487	4370725	.	+	.	ID=ColletesGigas_013901-T1.exon8;Parent=ColletesGigas_013901-T1
WUUM01000020.1	funannotate	exon	4369983	4370369	.	+	.	ID=ColletesGigas_013901-T1.exon7;Parent=ColletesGigas_013901-T1
WUUM01000020.1	funannotate	mRNA	875782	877601	.	-	.	ID=ColletesGigas_013658-T1;Ontology_term=GO:0006814%2CGO:0006813%2CGO:0005890;Dbxref=InterPro:IPR038702%2CInterPro:IPR000402;Parent=ColletesGigas_013658
WUUM01000020.1	funannotate	CDS	3916272	3916402	.	+	0	ID=ColletesGigas_013853-T1.cds;Parent=ColletesGigas_013853-T1
WUUM01000020.1	funannotate	CDS	3917512	3917737	.	+	0	ID=ColletesGigas_013853-T1.cds;Parent=ColletesGigas_013853-T1
WUUM01000020.1	funannotate	CDS	225238	225354	.	+	0	ID=ColletesGigas_013624-T1.cds;Parent=ColletesGigas_013624-T1
WUUM01000020.1	funannotate	CDS	228233	228316	.	+	0	ID=ColletesGigas_013624-T1.cds;Parent=ColletesGigas_013624-T1
WUUM01000020.1	funannotate	exon	3662007	3662189	.	+	.	ID=ColletesGigas_013844-T1.exon1;Parent=ColletesGigas_013844-T1
WUUM01000020.1	funannotate	exon	3664897	3664909	.	+	.	ID=ColletesGigas_013844-T1.exon2;Parent=ColletesGigas_013844-T1
WUUM01000020.1	funannotate	exon	3665696	3665934	.	+	.	ID=ColletesGigas_013844-T1.exon3;Parent=ColletesGigas_013844-T1
WUUM01000020.1	funannotate	CDS	4308404	4308509	.	-	0	ID=ColletesGigas_013897-T1.cds;Parent=ColletesGigas_013897-T1
WUUM01000020.1	funannotate	CDS	4308134	4308226	.	-	0	ID=ColletesGigas_013897-T1.cds;Parent=ColletesGigas_013897-T1
WUUM01000020.1	funannotate	CDS	4307933	4308063	.	-	0	ID=ColletesGigas_013897-T1.cds;Parent=ColletesGigas_013897-T1
WUUM01000020.1	funannotate	CDS	4307735	4307849	.	-	0	ID=ColletesGigas_013897-T1.cds;Parent=ColletesGigas_013897-T1
WUUM01000020.1	funannotate	CDS	4307367	4307657	.	-	0	ID=ColletesGigas_013897-T1.cds;Parent=ColletesGigas_013897-T1
WUUM01000020.1	funannotate	CDS	4307193	4307296	.	-	0	ID=ColletesGigas_013897-T1.cds;Parent=ColletesGigas_013897-T1
WUUM01000020.1	funannotate	CDS	4307062	4307121	.	-	0	ID=ColletesGigas_013897-T1.cds;Parent=ColletesGigas_013897-T1
WUUM01000020.1	funannotate	mRNA	2082904	2083223	.	+	.	ID=ColletesGigas_013712-T1;Parent=ColletesGigas_013712
WUUM01000020.1	funannotate	exon	4752230	4752368	.	+	.	ID=ColletesGigas_013933-T1.exon1;Parent=ColletesGigas_013933-T1
WUUM01000020.1	funannotate	exon	4752419	4752753	.	+	.	ID=ColletesGigas_013933-T1.exon2;Parent=ColletesGigas_013933-T1
WUUM01000020.1	funannotate	CDS	1576743	1576952	.	-	0	ID=ColletesGigas_013696-T1.cds;Parent=ColletesGigas_013696-T1
WUUM01000020.1	funannotate	mRNA	1612666	1617699	.	-	.	ID=ColletesGigas_013700-T1;Parent=ColletesGigas_013700
WUUM01000020.1	funannotate	CDS	4379850	4379908	.	+	0	ID=ColletesGigas_013902-T1.cds;Parent=ColletesGigas_013902-T1
WUUM01000020.1	funannotate	CDS	4380173	4380382	.	+	0	ID=ColletesGigas_013902-T1.cds;Parent=ColletesGigas_013902-T1
WUUM01000020.1	funannotate	CDS	4383738	4384160	.	+	0	ID=ColletesGigas_013902-T1.cds;Parent=ColletesGigas_013902-T1
WUUM01000020.1	funannotate	CDS	4384232	4384455	.	+	0	ID=ColletesGigas_013902-T1.cds;Parent=ColletesGigas_013902-T1
WUUM01000020.1	funannotate	CDS	4384770	4384912	.	+	0	ID=ColletesGigas_013902-T1.cds;Parent=ColletesGigas_013902-T1
WUUM01000020.1	funannotate	CDS	4384992	4385168	.	+	0	ID=ColletesGigas_013902-T1.cds;Parent=ColletesGigas_013902-T1
WUUM01000020.1	funannotate	CDS	4385241	4385433	.	+	0	ID=ColletesGigas_013902-T1.cds;Parent=ColletesGigas_013902-T1
WUUM01000020.1	funannotate	CDS	4385522	4385793	.	+	0	ID=ColletesGigas_013902-T1.cds;Parent=ColletesGigas_013902-T1
WUUM01000020.1	funannotate	CDS	4385886	4386095	.	+	0	ID=ColletesGigas_013902-T1.cds;Parent=ColletesGigas_013902-T1
WUUM01000020.1	funannotate	CDS	4386187	4386342	.	+	0	ID=ColletesGigas_013902-T1.cds;Parent=ColletesGigas_013902-T1
WUUM01000020.1	funannotate	CDS	4386505	4386666	.	+	0	ID=ColletesGigas_013902-T1.cds;Parent=ColletesGigas_013902-T1
WUUM01000020.1	funannotate	CDS	4386961	4387119	.	+	0	ID=ColletesGigas_013902-T1.cds;Parent=ColletesGigas_013902-T1
WUUM01000020.1	funannotate	CDS	2550528	2550860	.	+	0	ID=ColletesGigas_013745-T1.cds;Parent=ColletesGigas_013745-T1
WUUM01000020.1	funannotate	mRNA	1571409	1571760	.	-	.	ID=ColletesGigas_013695-T1;Parent=ColletesGigas_013695
WUUM01000020.1	funannotate	CDS	4140617	4140934	.	+	0	ID=ColletesGigas_013881-T1.cds;Parent=ColletesGigas_013881-T1
WUUM01000020.1	funannotate	exon	250881	251124	.	-	.	ID=ColletesGigas_013629-T1.exon15;Parent=ColletesGigas_013629-T1
WUUM01000020.1	funannotate	exon	250801	250811	.	-	.	ID=ColletesGigas_013629-T1.exon16;Parent=ColletesGigas_013629-T1
WUUM01000020.1	funannotate	exon	251381	251603	.	-	.	ID=ColletesGigas_013629-T1.exon13;Parent=ColletesGigas_013629-T1
WUUM01000020.1	funannotate	exon	251192	251313	.	-	.	ID=ColletesGigas_013629-T1.exon14;Parent=ColletesGigas_013629-T1
WUUM01000020.1	funannotate	exon	251915	252142	.	-	.	ID=ColletesGigas_013629-T1.exon11;Parent=ColletesGigas_013629-T1
WUUM01000020.1	funannotate	exon	251663	251842	.	-	.	ID=ColletesGigas_013629-T1.exon12;Parent=ColletesGigas_013629-T1
WUUM01000020.1	funannotate	exon	252222	252563	.	-	.	ID=ColletesGigas_013629-T1.exon10;Parent=ColletesGigas_013629-T1
WUUM01000020.1	funannotate	exon	3115643	3116116	.	+	.	ID=ColletesGigas_013795-T1.exon4;Parent=ColletesGigas_013795-T1
WUUM01000020.1	funannotate	exon	3116875	3117082	.	+	.	ID=ColletesGigas_013795-T1.exon5;Parent=ColletesGigas_013795-T1
WUUM01000020.1	funannotate	exon	3117170	3117351	.	+	.	ID=ColletesGigas_013795-T1.exon6;Parent=ColletesGigas_013795-T1
WUUM01000020.1	funannotate	exon	3117461	3117804	.	+	.	ID=ColletesGigas_013795-T1.exon7;Parent=ColletesGigas_013795-T1
WUUM01000020.1	funannotate	exon	3108728	3108813	.	+	.	ID=ColletesGigas_013795-T1.exon1;Parent=ColletesGigas_013795-T1
WUUM01000020.1	funannotate	exon	3110293	3110354	.	+	.	ID=ColletesGigas_013795-T1.exon2;Parent=ColletesGigas_013795-T1
WUUM01000020.1	funannotate	exon	3114680	3114808	.	+	.	ID=ColletesGigas_013795-T1.exon3;Parent=ColletesGigas_013795-T1
WUUM01000020.1	funannotate	exon	2657452	2657567	.	-	.	ID=ColletesGigas_013751-T1.exon11;Parent=ColletesGigas_013751-T1
WUUM01000020.1	funannotate	CDS	4677444	4677653	.	+	0	ID=ColletesGigas_013930-T1.cds;Parent=ColletesGigas_013930-T1
WUUM01000020.1	funannotate	exon	2657652	2657920	.	-	.	ID=ColletesGigas_013751-T1.exon10;Parent=ColletesGigas_013751-T1
WUUM01000020.1	funannotate	exon	4047239	4047413	.	-	.	ID=ColletesGigas_013867-T1.exon8;Parent=ColletesGigas_013867-T1
WUUM01000020.1	funannotate	exon	4047003	4047168	.	-	.	ID=ColletesGigas_013867-T1.exon9;Parent=ColletesGigas_013867-T1
WUUM01000020.1	funannotate	exon	4047951	4048076	.	-	.	ID=ColletesGigas_013867-T1.exon6;Parent=ColletesGigas_013867-T1
WUUM01000020.1	funannotate	exon	4047656	4047894	.	-	.	ID=ColletesGigas_013867-T1.exon7;Parent=ColletesGigas_013867-T1
WUUM01000020.1	funannotate	exon	4049301	4049501	.	-	.	ID=ColletesGigas_013867-T1.exon1;Parent=ColletesGigas_013867-T1
WUUM01000020.1	funannotate	exon	4048749	4048819	.	-	.	ID=ColletesGigas_013867-T1.exon4;Parent=ColletesGigas_013867-T1
WUUM01000020.1	funannotate	exon	4048204	4048446	.	-	.	ID=ColletesGigas_013867-T1.exon5;Parent=ColletesGigas_013867-T1
WUUM01000020.1	funannotate	exon	4049111	4049224	.	-	.	ID=ColletesGigas_013867-T1.exon2;Parent=ColletesGigas_013867-T1
WUUM01000020.1	funannotate	exon	4048895	4048946	.	-	.	ID=ColletesGigas_013867-T1.exon3;Parent=ColletesGigas_013867-T1
WUUM01000020.1	funannotate	mRNA	1100631	1103111	.	-	.	ID=ColletesGigas_013671-T1;Parent=ColletesGigas_013671
WUUM01000020.1	funannotate	exon	1614370	1614655	.	-	.	ID=ColletesGigas_013700-T1.exon2;Parent=ColletesGigas_013700-T1
WUUM01000020.1	funannotate	CDS	1285628	1285699	.	+	0	ID=ColletesGigas_013680-T1.cds;Parent=ColletesGigas_013680-T1
WUUM01000020.1	funannotate	CDS	1287787	1287950	.	+	0	ID=ColletesGigas_013680-T1.cds;Parent=ColletesGigas_013680-T1
WUUM01000020.1	funannotate	CDS	1288288	1288473	.	+	0	ID=ColletesGigas_013680-T1.cds;Parent=ColletesGigas_013680-T1
WUUM01000020.1	funannotate	CDS	1288647	1288802	.	+	0	ID=ColletesGigas_013680-T1.cds;Parent=ColletesGigas_013680-T1
WUUM01000020.1	funannotate	CDS	1289113	1289265	.	+	0	ID=ColletesGigas_013680-T1.cds;Parent=ColletesGigas_013680-T1
WUUM01000020.1	funannotate	CDS	1291140	1291401	.	+	0	ID=ColletesGigas_013680-T1.cds;Parent=ColletesGigas_013680-T1
WUUM01000020.1	funannotate	CDS	1291723	1292130	.	+	0	ID=ColletesGigas_013680-T1.cds;Parent=ColletesGigas_013680-T1
WUUM01000020.1	funannotate	CDS	1292273	1292671	.	+	0	ID=ColletesGigas_013680-T1.cds;Parent=ColletesGigas_013680-T1
WUUM01000020.1	funannotate	exon	1612666	1612700	.	-	.	ID=ColletesGigas_013700-T1.exon3;Parent=ColletesGigas_013700-T1
WUUM01000020.1	funannotate	exon	1617340	1617699	.	-	.	ID=ColletesGigas_013700-T1.exon1;Parent=ColletesGigas_013700-T1
WUUM01000020.1	funannotate	mRNA	1404150	1404493	.	-	.	ID=ColletesGigas_013683-T1;Parent=ColletesGigas_013683
WUUM01000020.1	funannotate	CDS	2878823	2879011	.	+	0	ID=ColletesGigas_013773-T1.cds;Parent=ColletesGigas_013773-T1
WUUM01000020.1	funannotate	CDS	2879103	2879495	.	+	0	ID=ColletesGigas_013773-T1.cds;Parent=ColletesGigas_013773-T1
WUUM01000020.1	funannotate	exon	1404417	1404493	.	-	.	ID=ColletesGigas_013683-T1.exon1;Parent=ColletesGigas_013683-T1
WUUM01000020.1	funannotate	exon	2873955	2874077	.	-	.	ID=ColletesGigas_013772-T1.exon3;Parent=ColletesGigas_013772-T1
WUUM01000020.1	funannotate	exon	2874923	2875091	.	-	.	ID=ColletesGigas_013772-T1.exon1;Parent=ColletesGigas_013772-T1
WUUM01000020.1	funannotate	exon	2874156	2874292	.	-	.	ID=ColletesGigas_013772-T1.exon2;Parent=ColletesGigas_013772-T1
WUUM01000020.1	funannotate	exon	1404150	1404288	.	-	.	ID=ColletesGigas_013683-T1.exon2;Parent=ColletesGigas_013683-T1
WUUM01000020.1	funannotate	exon	289263	289994	.	-	.	ID=ColletesGigas_013632-T1.exon4;Parent=ColletesGigas_013632-T1
WUUM01000020.1	funannotate	exon	286780	287424	.	-	.	ID=ColletesGigas_013632-T1.exon5;Parent=ColletesGigas_013632-T1
WUUM01000020.1	funannotate	exon	295675	295684	.	-	.	ID=ColletesGigas_013632-T1.exon2;Parent=ColletesGigas_013632-T1
WUUM01000020.1	funannotate	exon	290369	290452	.	-	.	ID=ColletesGigas_013632-T1.exon3;Parent=ColletesGigas_013632-T1
WUUM01000020.1	funannotate	exon	284127	284329	.	-	.	ID=ColletesGigas_013632-T1.exon8;Parent=ColletesGigas_013632-T1
WUUM01000020.1	funannotate	exon	283690	284057	.	-	.	ID=ColletesGigas_013632-T1.exon9;Parent=ColletesGigas_013632-T1
WUUM01000020.1	funannotate	exon	286017	286552	.	-	.	ID=ColletesGigas_013632-T1.exon6;Parent=ColletesGigas_013632-T1
WUUM01000020.1	funannotate	exon	285410	285940	.	-	.	ID=ColletesGigas_013632-T1.exon7;Parent=ColletesGigas_013632-T1
WUUM01000020.1	funannotate	exon	296684	296739	.	-	.	ID=ColletesGigas_013632-T1.exon1;Parent=ColletesGigas_013632-T1
WUUM01000020.1	funannotate	exon	2964629	2964961	.	-	.	ID=ColletesGigas_013788-T1.exon1;Parent=ColletesGigas_013788-T1
WUUM01000020.1	funannotate	CDS	1098125	1098160	.	-	0	ID=ColletesGigas_013670-T1.cds;Parent=ColletesGigas_013670-T1
WUUM01000020.1	funannotate	CDS	1097771	1097800	.	-	0	ID=ColletesGigas_013670-T1.cds;Parent=ColletesGigas_013670-T1
WUUM01000020.1	funannotate	CDS	1097017	1097136	.	-	0	ID=ColletesGigas_013670-T1.cds;Parent=ColletesGigas_013670-T1
WUUM01000020.1	funannotate	CDS	1092106	1092381	.	-	0	ID=ColletesGigas_013670-T1.cds;Parent=ColletesGigas_013670-T1
WUUM01000020.1	funannotate	CDS	4364099	4364212	.	+	0	ID=ColletesGigas_013901-T1.cds;Parent=ColletesGigas_013901-T1
WUUM01000020.1	funannotate	CDS	4365084	4365388	.	+	0	ID=ColletesGigas_013901-T1.cds;Parent=ColletesGigas_013901-T1
WUUM01000020.1	funannotate	CDS	4367644	4367715	.	+	0	ID=ColletesGigas_013901-T1.cds;Parent=ColletesGigas_013901-T1
WUUM01000020.1	funannotate	CDS	4368541	4368764	.	+	0	ID=ColletesGigas_013901-T1.cds;Parent=ColletesGigas_013901-T1
WUUM01000020.1	funannotate	CDS	4368845	4368942	.	+	0	ID=ColletesGigas_013901-T1.cds;Parent=ColletesGigas_013901-T1
WUUM01000020.1	funannotate	CDS	4369416	4369727	.	+	0	ID=ColletesGigas_013901-T1.cds;Parent=ColletesGigas_013901-T1
WUUM01000020.1	funannotate	CDS	4369983	4370369	.	+	0	ID=ColletesGigas_013901-T1.cds;Parent=ColletesGigas_013901-T1
WUUM01000020.1	funannotate	CDS	4370487	4370725	.	+	0	ID=ColletesGigas_013901-T1.cds;Parent=ColletesGigas_013901-T1
WUUM01000020.1	funannotate	CDS	4370798	4371078	.	+	0	ID=ColletesGigas_013901-T1.cds;Parent=ColletesGigas_013901-T1
WUUM01000020.1	funannotate	CDS	4371148	4371304	.	+	0	ID=ColletesGigas_013901-T1.cds;Parent=ColletesGigas_013901-T1
WUUM01000020.1	funannotate	CDS	4371386	4371588	.	+	0	ID=ColletesGigas_013901-T1.cds;Parent=ColletesGigas_013901-T1
WUUM01000020.1	funannotate	CDS	4371661	4371809	.	+	0	ID=ColletesGigas_013901-T1.cds;Parent=ColletesGigas_013901-T1
WUUM01000020.1	funannotate	CDS	4371879	4372190	.	+	0	ID=ColletesGigas_013901-T1.cds;Parent=ColletesGigas_013901-T1
WUUM01000020.1	funannotate	CDS	4372269	4372678	.	+	0	ID=ColletesGigas_013901-T1.cds;Parent=ColletesGigas_013901-T1
WUUM01000020.1	funannotate	CDS	4372841	4373402	.	+	0	ID=ColletesGigas_013901-T1.cds;Parent=ColletesGigas_013901-T1
WUUM01000020.1	funannotate	exon	4379850	4379908	.	+	.	ID=ColletesGigas_013902-T1.exon1;Parent=ColletesGigas_013902-T1
WUUM01000020.1	funannotate	exon	4380173	4380382	.	+	.	ID=ColletesGigas_013902-T1.exon2;Parent=ColletesGigas_013902-T1
WUUM01000020.1	funannotate	exon	4383738	4384160	.	+	.	ID=ColletesGigas_013902-T1.exon3;Parent=ColletesGigas_013902-T1
WUUM01000020.1	funannotate	exon	4384232	4384455	.	+	.	ID=ColletesGigas_013902-T1.exon4;Parent=ColletesGigas_013902-T1
WUUM01000020.1	funannotate	exon	4384770	4384912	.	+	.	ID=ColletesGigas_013902-T1.exon5;Parent=ColletesGigas_013902-T1
WUUM01000020.1	funannotate	exon	4384992	4385168	.	+	.	ID=ColletesGigas_013902-T1.exon6;Parent=ColletesGigas_013902-T1
WUUM01000020.1	funannotate	exon	4385241	4385433	.	+	.	ID=ColletesGigas_013902-T1.exon7;Parent=ColletesGigas_013902-T1
WUUM01000020.1	funannotate	exon	4385522	4385793	.	+	.	ID=ColletesGigas_013902-T1.exon8;Parent=ColletesGigas_013902-T1
WUUM01000020.1	funannotate	exon	4385886	4386095	.	+	.	ID=ColletesGigas_013902-T1.exon9;Parent=ColletesGigas_013902-T1
WUUM01000020.1	funannotate	mRNA	4408880	4411353	.	-	.	ID=ColletesGigas_013905-T1;Ontology_term=GO:2000574;Dbxref=InterPro:IPR006964%2CInterPro:IPR033494;Parent=ColletesGigas_013905
WUUM01000020.1	funannotate	exon	3288789	3288808	.	-	.	ID=ColletesGigas_013812-T1.exon1;Parent=ColletesGigas_013812-T1
WUUM01000020.1	funannotate	exon	3287678	3288030	.	-	.	ID=ColletesGigas_013812-T1.exon5;Parent=ColletesGigas_013812-T1
WUUM01000020.1	funannotate	exon	3288127	3288209	.	-	.	ID=ColletesGigas_013812-T1.exon4;Parent=ColletesGigas_013812-T1
WUUM01000020.1	funannotate	exon	3288347	3288430	.	-	.	ID=ColletesGigas_013812-T1.exon3;Parent=ColletesGigas_013812-T1
WUUM01000020.1	funannotate	exon	3288617	3288673	.	-	.	ID=ColletesGigas_013812-T1.exon2;Parent=ColletesGigas_013812-T1
WUUM01000020.1	funannotate	exon	3286648	3286871	.	-	.	ID=ColletesGigas_013812-T1.exon9;Parent=ColletesGigas_013812-T1
WUUM01000020.1	funannotate	exon	3286932	3287104	.	-	.	ID=ColletesGigas_013812-T1.exon8;Parent=ColletesGigas_013812-T1
WUUM01000020.1	funannotate	exon	3287176	3287299	.	-	.	ID=ColletesGigas_013812-T1.exon7;Parent=ColletesGigas_013812-T1
WUUM01000020.1	funannotate	exon	4677444	4677653	.	+	.	ID=ColletesGigas_013930-T1.exon1;Parent=ColletesGigas_013930-T1
WUUM01000020.1	funannotate	exon	3287361	3287607	.	-	.	ID=ColletesGigas_013812-T1.exon6;Parent=ColletesGigas_013812-T1
WUUM01000020.1	funannotate	CDS	2291415	2291533	.	+	0	ID=ColletesGigas_013722-T1.cds;Parent=ColletesGigas_013722-T1
WUUM01000020.1	funannotate	CDS	2291685	2292006	.	+	0	ID=ColletesGigas_013722-T1.cds;Parent=ColletesGigas_013722-T1
WUUM01000020.1	funannotate	CDS	2885597	2887617	.	+	0	ID=ColletesGigas_013777-T1.cds;Parent=ColletesGigas_013777-T1
WUUM01000020.1	funannotate	CDS	2887717	2887824	.	+	0	ID=ColletesGigas_013777-T1.cds;Parent=ColletesGigas_013777-T1
WUUM01000020.1	funannotate	CDS	2887977	2888255	.	+	0	ID=ColletesGigas_013777-T1.cds;Parent=ColletesGigas_013777-T1
WUUM01000020.1	funannotate	CDS	2888334	2888672	.	+	0	ID=ColletesGigas_013777-T1.cds;Parent=ColletesGigas_013777-T1
WUUM01000020.1	funannotate	CDS	2888793	2889005	.	+	0	ID=ColletesGigas_013777-T1.cds;Parent=ColletesGigas_013777-T1
WUUM01000020.1	funannotate	CDS	2889162	2889308	.	+	0	ID=ColletesGigas_013777-T1.cds;Parent=ColletesGigas_013777-T1
WUUM01000020.1	funannotate	CDS	2889405	2889797	.	+	0	ID=ColletesGigas_013777-T1.cds;Parent=ColletesGigas_013777-T1
WUUM01000020.1	funannotate	CDS	2889882	2890119	.	+	0	ID=ColletesGigas_013777-T1.cds;Parent=ColletesGigas_013777-T1
WUUM01000020.1	funannotate	CDS	2890211	2890325	.	+	0	ID=ColletesGigas_013777-T1.cds;Parent=ColletesGigas_013777-T1
WUUM01000020.1	funannotate	CDS	2890616	2890902	.	+	0	ID=ColletesGigas_013777-T1.cds;Parent=ColletesGigas_013777-T1
WUUM01000020.1	funannotate	CDS	2547902	2547931	.	-	0	ID=ColletesGigas_013744-T1.cds;Parent=ColletesGigas_013744-T1
WUUM01000020.1	funannotate	CDS	2547266	2547356	.	-	0	ID=ColletesGigas_013744-T1.cds;Parent=ColletesGigas_013744-T1
WUUM01000020.1	funannotate	CDS	2546897	2547159	.	-	0	ID=ColletesGigas_013744-T1.cds;Parent=ColletesGigas_013744-T1
WUUM01000020.1	funannotate	CDS	2546534	2546767	.	-	0	ID=ColletesGigas_013744-T1.cds;Parent=ColletesGigas_013744-T1
WUUM01000020.1	funannotate	CDS	2545232	2545324	.	-	0	ID=ColletesGigas_013744-T1.cds;Parent=ColletesGigas_013744-T1
WUUM01000020.1	funannotate	CDS	2544562	2545023	.	-	0	ID=ColletesGigas_013744-T1.cds;Parent=ColletesGigas_013744-T1
WUUM01000020.1	funannotate	CDS	2544246	2544449	.	-	0	ID=ColletesGigas_013744-T1.cds;Parent=ColletesGigas_013744-T1
WUUM01000020.1	funannotate	CDS	2544072	2544163	.	-	0	ID=ColletesGigas_013744-T1.cds;Parent=ColletesGigas_013744-T1
WUUM01000020.1	funannotate	CDS	2543787	2543934	.	-	0	ID=ColletesGigas_013744-T1.cds;Parent=ColletesGigas_013744-T1
WUUM01000020.1	funannotate	CDS	2543590	2543701	.	-	0	ID=ColletesGigas_013744-T1.cds;Parent=ColletesGigas_013744-T1
WUUM01000020.1	funannotate	CDS	2543362	2543500	.	-	0	ID=ColletesGigas_013744-T1.cds;Parent=ColletesGigas_013744-T1
WUUM01000020.1	funannotate	CDS	2543121	2543232	.	-	0	ID=ColletesGigas_013744-T1.cds;Parent=ColletesGigas_013744-T1
WUUM01000020.1	funannotate	CDS	2542917	2543024	.	-	0	ID=ColletesGigas_013744-T1.cds;Parent=ColletesGigas_013744-T1
WUUM01000020.1	funannotate	CDS	2542482	2542697	.	-	0	ID=ColletesGigas_013744-T1.cds;Parent=ColletesGigas_013744-T1
WUUM01000020.1	funannotate	CDS	2068826	2069087	.	-	0	ID=ColletesGigas_013711-T1.cds;Parent=ColletesGigas_013711-T1
WUUM01000020.1	funannotate	CDS	2068087	2068157	.	-	0	ID=ColletesGigas_013711-T1.cds;Parent=ColletesGigas_013711-T1
WUUM01000020.1	funannotate	CDS	4120012	4120193	.	+	0	ID=ColletesGigas_013878-T1.cds;Parent=ColletesGigas_013878-T1
WUUM01000020.1	funannotate	CDS	4120398	4120541	.	+	0	ID=ColletesGigas_013878-T1.cds;Parent=ColletesGigas_013878-T1
WUUM01000020.1	funannotate	CDS	4120571	4120818	.	+	0	ID=ColletesGigas_013878-T1.cds;Parent=ColletesGigas_013878-T1
WUUM01000020.1	funannotate	CDS	4120907	4120986	.	+	0	ID=ColletesGigas_013878-T1.cds;Parent=ColletesGigas_013878-T1
WUUM01000020.1	funannotate	exon	2859055	2859175	.	-	.	ID=ColletesGigas_013769-T1.exon2;Parent=ColletesGigas_013769-T1
WUUM01000020.1	funannotate	exon	2859263	2859372	.	-	.	ID=ColletesGigas_013769-T1.exon1;Parent=ColletesGigas_013769-T1
WUUM01000020.1	funannotate	exon	2858845	2858958	.	-	.	ID=ColletesGigas_013769-T1.exon3;Parent=ColletesGigas_013769-T1
WUUM01000020.1	funannotate	CDS	3091839	3092513	.	+	0	ID=ColletesGigas_013793-T1.cds;Parent=ColletesGigas_013793-T1
WUUM01000020.1	funannotate	CDS	3092599	3092833	.	+	0	ID=ColletesGigas_013793-T1.cds;Parent=ColletesGigas_013793-T1
WUUM01000020.1	funannotate	CDS	3093009	3093055	.	+	0	ID=ColletesGigas_013793-T1.cds;Parent=ColletesGigas_013793-T1
WUUM01000020.1	funannotate	CDS	4755886	4756188	.	-	0	ID=ColletesGigas_013934-T1.cds;Parent=ColletesGigas_013934-T1
WUUM01000020.1	funannotate	exon	3396023	3396351	.	+	.	ID=ColletesGigas_013821-T1.exon3;Parent=ColletesGigas_013821-T1
WUUM01000020.1	funannotate	exon	3395731	3395959	.	+	.	ID=ColletesGigas_013821-T1.exon2;Parent=ColletesGigas_013821-T1
WUUM01000020.1	funannotate	exon	3395520	3395627	.	+	.	ID=ColletesGigas_013821-T1.exon1;Parent=ColletesGigas_013821-T1
WUUM01000020.1	funannotate	CDS	2869555	2869815	.	+	0	ID=ColletesGigas_013771-T1.cds;Parent=ColletesGigas_013771-T1
WUUM01000020.1	funannotate	CDS	2870555	2870563	.	+	0	ID=ColletesGigas_013771-T1.cds;Parent=ColletesGigas_013771-T1
WUUM01000020.1	funannotate	CDS	2871509	2871681	.	+	0	ID=ColletesGigas_013771-T1.cds;Parent=ColletesGigas_013771-T1
WUUM01000020.1	funannotate	CDS	2871719	2871740	.	+	0	ID=ColletesGigas_013771-T1.cds;Parent=ColletesGigas_013771-T1
WUUM01000020.1	funannotate	CDS	2871991	2872173	.	+	0	ID=ColletesGigas_013771-T1.cds;Parent=ColletesGigas_013771-T1
WUUM01000020.1	funannotate	CDS	2872224	2872375	.	+	0	ID=ColletesGigas_013771-T1.cds;Parent=ColletesGigas_013771-T1
WUUM01000020.1	funannotate	CDS	2872492	2873197	.	+	0	ID=ColletesGigas_013771-T1.cds;Parent=ColletesGigas_013771-T1
WUUM01000020.1	funannotate	CDS	615389	615799	.	+	0	ID=ColletesGigas_013639-T1.cds;Parent=ColletesGigas_013639-T1
WUUM01000020.1	funannotate	CDS	3447751	3447851	.	-	0	ID=ColletesGigas_013829-T1.cds;Parent=ColletesGigas_013829-T1
WUUM01000020.1	funannotate	CDS	3447257	3447719	.	-	0	ID=ColletesGigas_013829-T1.cds;Parent=ColletesGigas_013829-T1
WUUM01000020.1	funannotate	exon	2651826	2651842	.	+	.	ID=ColletesGigas_013750-T1.exon1;Parent=ColletesGigas_013750-T1
WUUM01000020.1	funannotate	exon	2651923	2652010	.	+	.	ID=ColletesGigas_013750-T1.exon2;Parent=ColletesGigas_013750-T1
WUUM01000020.1	funannotate	exon	2652761	2652969	.	+	.	ID=ColletesGigas_013750-T1.exon5;Parent=ColletesGigas_013750-T1
WUUM01000020.1	funannotate	exon	2653042	2653172	.	+	.	ID=ColletesGigas_013750-T1.exon6;Parent=ColletesGigas_013750-T1
WUUM01000020.1	funannotate	exon	2652217	2652429	.	+	.	ID=ColletesGigas_013750-T1.exon3;Parent=ColletesGigas_013750-T1
WUUM01000020.1	funannotate	exon	2652520	2652682	.	+	.	ID=ColletesGigas_013750-T1.exon4;Parent=ColletesGigas_013750-T1
WUUM01000020.1	funannotate	exon	2654392	2654492	.	+	.	ID=ColletesGigas_013750-T1.exon9;Parent=ColletesGigas_013750-T1
WUUM01000020.1	funannotate	exon	2653383	2653559	.	+	.	ID=ColletesGigas_013750-T1.exon7;Parent=ColletesGigas_013750-T1
WUUM01000020.1	funannotate	exon	2653972	2654316	.	+	.	ID=ColletesGigas_013750-T1.exon8;Parent=ColletesGigas_013750-T1
WUUM01000020.1	funannotate	mRNA	2484020	2492096	.	+	.	ID=ColletesGigas_013737-T1;Parent=ColletesGigas_013737
WUUM01000020.1	funannotate	CDS	1591545	1591589	.	-	0	ID=ColletesGigas_013699-T1.cds;Parent=ColletesGigas_013699-T1
WUUM01000020.1	funannotate	CDS	1591180	1591398	.	-	0	ID=ColletesGigas_013699-T1.cds;Parent=ColletesGigas_013699-T1
WUUM01000020.1	funannotate	CDS	3707517	3707733	.	-	0	ID=ColletesGigas_013845-T1.cds;Parent=ColletesGigas_013845-T1
WUUM01000020.1	funannotate	CDS	3705906	3706153	.	-	0	ID=ColletesGigas_013845-T1.cds;Parent=ColletesGigas_013845-T1
WUUM01000020.1	funannotate	mRNA	189569	200431	.	+	.	ID=ColletesGigas_013623-T1;Ontology_term=GO:0005813%2CGO:0036064%2CGO:0044782;Dbxref=InterPro:IPR016024%2CInterPro:IPR029249%2CInterPro:IPR030791;Parent=ColletesGigas_013623
WUUM01000020.1	funannotate	exon	188198	188695	.	+	.	ID=ColletesGigas_013622-T1.exon1;Parent=ColletesGigas_013622-T1
WUUM01000020.1	funannotate	exon	2801030	2801159	.	-	.	ID=ColletesGigas_013759-T1.exon10;Parent=ColletesGigas_013759-T1
WUUM01000020.1	funannotate	mRNA	2303775	2305924	.	+	.	ID=ColletesGigas_013725-T1;Ontology_term=GO:0015031%2CGO:0030176;Dbxref=InterPro:IPR004728%2CInterPro:IPR036388;Parent=ColletesGigas_013725
WUUM01000020.1	funannotate	CDS	1472521	1472590	.	+	0	ID=ColletesGigas_013688-T1.cds;Parent=ColletesGigas_013688-T1
WUUM01000020.1	funannotate	CDS	1472742	1472860	.	+	0	ID=ColletesGigas_013688-T1.cds;Parent=ColletesGigas_013688-T1
WUUM01000020.1	funannotate	CDS	1473073	1473261	.	+	0	ID=ColletesGigas_013688-T1.cds;Parent=ColletesGigas_013688-T1
WUUM01000020.1	funannotate	CDS	1474523	1474723	.	+	0	ID=ColletesGigas_013688-T1.cds;Parent=ColletesGigas_013688-T1
WUUM01000020.1	funannotate	exon	2800922	2800956	.	-	.	ID=ColletesGigas_013759-T1.exon11;Parent=ColletesGigas_013759-T1
WUUM01000020.1	funannotate	mRNA	4256674	4258704	.	-	.	ID=ColletesGigas_013888-T1;Ontology_term=GO:0004812%2CGO:0000049%2CGO:0005524%2CGO:0000166%2CGO:0004831%2CGO:0006437%2CGO:0006418;Dbxref=InterPro:IPR014729%2CInterPro:IPR002307%2CInterPro:IPR012340%2CInterPro:IPR002547%2CInterPro:IPR002305;Parent=ColletesGigas_013888
WUUM01000020.1	funannotate	mRNA	2097994	2102486	.	-	.	ID=ColletesGigas_013713-T1;Dbxref=InterPro:IPR019826%2CPFAM:PF00135%2CInterPro:IPR029058%2CInterPro:IPR002018%2CPFAM:PF07859;Parent=ColletesGigas_013713
WUUM01000020.1	funannotate	CDS	3413804	3413840	.	-	0	ID=ColletesGigas_013823-T1.cds;Parent=ColletesGigas_013823-T1
WUUM01000020.1	funannotate	CDS	3412596	3412634	.	-	0	ID=ColletesGigas_013823-T1.cds;Parent=ColletesGigas_013823-T1
WUUM01000020.1	funannotate	CDS	3411229	3411281	.	-	0	ID=ColletesGigas_013823-T1.cds;Parent=ColletesGigas_013823-T1
WUUM01000020.1	funannotate	CDS	3410211	3410264	.	-	0	ID=ColletesGigas_013823-T1.cds;Parent=ColletesGigas_013823-T1
WUUM01000020.1	funannotate	CDS	3408609	3408715	.	-	0	ID=ColletesGigas_013823-T1.cds;Parent=ColletesGigas_013823-T1
WUUM01000020.1	funannotate	CDS	3408364	3408535	.	-	0	ID=ColletesGigas_013823-T1.cds;Parent=ColletesGigas_013823-T1
WUUM01000020.1	funannotate	mRNA	769849	770842	.	+	.	ID=ColletesGigas_013647-T1;Ontology_term=GO:0042147%2CGO:0030904;Dbxref=InterPro:IPR028661%2CInterPro:IPR024654%2CInterPro:IPR000979%2CInterPro:IPR029052;Parent=ColletesGigas_013647
WUUM01000020.1	funannotate	mRNA	430420	443501	.	-	.	ID=ColletesGigas_013635-T1;Parent=ColletesGigas_013635
WUUM01000020.1	funannotate	exon	1473073	1473261	.	+	.	ID=ColletesGigas_013688-T1.exon3;Parent=ColletesGigas_013688-T1
WUUM01000020.1	funannotate	exon	1474523	1474723	.	+	.	ID=ColletesGigas_013688-T1.exon4;Parent=ColletesGigas_013688-T1
WUUM01000020.1	funannotate	exon	1472521	1472590	.	+	.	ID=ColletesGigas_013688-T1.exon1;Parent=ColletesGigas_013688-T1
WUUM01000020.1	funannotate	exon	1472742	1472860	.	+	.	ID=ColletesGigas_013688-T1.exon2;Parent=ColletesGigas_013688-T1
WUUM01000020.1	funannotate	CDS	3968142	3968211	.	+	0	ID=ColletesGigas_013856-T1.cds;Parent=ColletesGigas_013856-T1
WUUM01000020.1	funannotate	CDS	3968613	3968686	.	+	0	ID=ColletesGigas_013856-T1.cds;Parent=ColletesGigas_013856-T1
WUUM01000020.1	funannotate	CDS	3969860	3969962	.	+	0	ID=ColletesGigas_013856-T1.cds;Parent=ColletesGigas_013856-T1
WUUM01000020.1	funannotate	CDS	3970277	3970440	.	+	0	ID=ColletesGigas_013856-T1.cds;Parent=ColletesGigas_013856-T1
WUUM01000020.1	funannotate	CDS	3142254	3142351	.	+	0	ID=ColletesGigas_013799-T1.cds;Parent=ColletesGigas_013799-T1
WUUM01000020.1	funannotate	CDS	3142461	3142524	.	+	0	ID=ColletesGigas_013799-T1.cds;Parent=ColletesGigas_013799-T1
WUUM01000020.1	funannotate	CDS	3142723	3142758	.	+	0	ID=ColletesGigas_013799-T1.cds;Parent=ColletesGigas_013799-T1
WUUM01000020.1	funannotate	CDS	3142834	3143002	.	+	0	ID=ColletesGigas_013799-T1.cds;Parent=ColletesGigas_013799-T1
WUUM01000020.1	funannotate	CDS	3143080	3143564	.	+	0	ID=ColletesGigas_013799-T1.cds;Parent=ColletesGigas_013799-T1
WUUM01000020.1	funannotate	CDS	3143651	3143935	.	+	0	ID=ColletesGigas_013799-T1.cds;Parent=ColletesGigas_013799-T1
WUUM01000020.1	funannotate	CDS	3144017	3145123	.	+	0	ID=ColletesGigas_013799-T1.cds;Parent=ColletesGigas_013799-T1
WUUM01000020.1	funannotate	CDS	3145314	3145616	.	+	0	ID=ColletesGigas_013799-T1.cds;Parent=ColletesGigas_013799-T1
WUUM01000020.1	funannotate	mRNA	1714308	1714715	.	-	.	ID=ColletesGigas_013701-T1;Parent=ColletesGigas_013701
WUUM01000020.1	funannotate	mRNA	4629511	4629763	.	+	.	ID=ColletesGigas_013929-T1;Parent=ColletesGigas_013929
WUUM01000020.1	funannotate	exon	2290741	2290949	.	+	.	ID=ColletesGigas_013721-T1.exon4;Parent=ColletesGigas_013721-T1
WUUM01000020.1	funannotate	exon	2288485	2288807	.	+	.	ID=ColletesGigas_013721-T1.exon3;Parent=ColletesGigas_013721-T1
WUUM01000020.1	funannotate	exon	2291099	2291260	.	+	.	ID=ColletesGigas_013721-T1.exon5;Parent=ColletesGigas_013721-T1
WUUM01000020.1	funannotate	exon	2287880	2288414	.	+	.	ID=ColletesGigas_013721-T1.exon2;Parent=ColletesGigas_013721-T1
WUUM01000020.1	funannotate	exon	2284858	2285164	.	+	.	ID=ColletesGigas_013721-T1.exon1;Parent=ColletesGigas_013721-T1
WUUM01000020.1	funannotate	mRNA	1429236	1429781	.	+	.	ID=ColletesGigas_013684-T1;Ontology_term=GO:0005509;Dbxref=InterPro:IPR028846;Parent=ColletesGigas_013684
WUUM01000020.1	funannotate	exon	4005440	4005577	.	+	.	ID=ColletesGigas_013859-T1.exon9;Parent=ColletesGigas_013859-T1
WUUM01000020.1	funannotate	CDS	4469256	4469429	.	-	0	ID=ColletesGigas_013908-T1.cds;Parent=ColletesGigas_013908-T1
WUUM01000020.1	funannotate	CDS	4468866	4468880	.	-	0	ID=ColletesGigas_013908-T1.cds;Parent=ColletesGigas_013908-T1
WUUM01000020.1	funannotate	exon	3999763	3999983	.	+	.	ID=ColletesGigas_013859-T1.exon1;Parent=ColletesGigas_013859-T1
WUUM01000020.1	funannotate	exon	4001337	4001450	.	+	.	ID=ColletesGigas_013859-T1.exon2;Parent=ColletesGigas_013859-T1
WUUM01000020.1	funannotate	exon	4002462	4002722	.	+	.	ID=ColletesGigas_013859-T1.exon3;Parent=ColletesGigas_013859-T1
WUUM01000020.1	funannotate	exon	4002788	4002890	.	+	.	ID=ColletesGigas_013859-T1.exon4;Parent=ColletesGigas_013859-T1
WUUM01000020.1	funannotate	exon	4004320	4004547	.	+	.	ID=ColletesGigas_013859-T1.exon5;Parent=ColletesGigas_013859-T1
WUUM01000020.1	funannotate	exon	4004703	4004885	.	+	.	ID=ColletesGigas_013859-T1.exon6;Parent=ColletesGigas_013859-T1
WUUM01000020.1	funannotate	exon	4004963	4005109	.	+	.	ID=ColletesGigas_013859-T1.exon7;Parent=ColletesGigas_013859-T1
WUUM01000020.1	funannotate	exon	4005172	4005375	.	+	.	ID=ColletesGigas_013859-T1.exon8;Parent=ColletesGigas_013859-T1
WUUM01000020.1	funannotate	mRNA	882352	882889	.	+	.	ID=ColletesGigas_013660-T1;Parent=ColletesGigas_013660
WUUM01000020.1	funannotate	exon	4491899	4492217	.	-	.	ID=ColletesGigas_013912-T1.exon4;Parent=ColletesGigas_013912-T1
WUUM01000020.1	funannotate	exon	4492361	4492671	.	-	.	ID=ColletesGigas_013912-T1.exon3;Parent=ColletesGigas_013912-T1
WUUM01000020.1	funannotate	exon	4490944	4491269	.	-	.	ID=ColletesGigas_013912-T1.exon6;Parent=ColletesGigas_013912-T1
WUUM01000020.1	funannotate	exon	4491374	4491806	.	-	.	ID=ColletesGigas_013912-T1.exon5;Parent=ColletesGigas_013912-T1
WUUM01000020.1	funannotate	exon	4492751	4492944	.	-	.	ID=ColletesGigas_013912-T1.exon2;Parent=ColletesGigas_013912-T1
WUUM01000020.1	funannotate	exon	4493013	4493354	.	-	.	ID=ColletesGigas_013912-T1.exon1;Parent=ColletesGigas_013912-T1
WUUM01000020.1	funannotate	exon	4055788	4055884	.	-	.	ID=ColletesGigas_013869-T1.exon4;Parent=ColletesGigas_013869-T1
WUUM01000020.1	funannotate	exon	4057033	4057092	.	-	.	ID=ColletesGigas_013869-T1.exon1;Parent=ColletesGigas_013869-T1
WUUM01000020.1	funannotate	exon	4489936	4490241	.	-	.	ID=ColletesGigas_013912-T1.exon8;Parent=ColletesGigas_013912-T1
WUUM01000020.1	funannotate	exon	4490318	4490837	.	-	.	ID=ColletesGigas_013912-T1.exon7;Parent=ColletesGigas_013912-T1
WUUM01000020.1	funannotate	exon	4055980	4056114	.	-	.	ID=ColletesGigas_013869-T1.exon3;Parent=ColletesGigas_013869-T1
WUUM01000020.1	funannotate	exon	4056198	4056571	.	-	.	ID=ColletesGigas_013869-T1.exon2;Parent=ColletesGigas_013869-T1
WUUM01000020.1	funannotate	exon	4489436	4489853	.	-	.	ID=ColletesGigas_013912-T1.exon9;Parent=ColletesGigas_013912-T1
WUUM01000020.1	funannotate	mRNA	1576743	1576952	.	-	.	ID=ColletesGigas_013696-T1;Parent=ColletesGigas_013696
WUUM01000020.1	funannotate	mRNA	881103	881623	.	-	.	ID=ColletesGigas_013659-T1;Parent=ColletesGigas_013659
WUUM01000020.1	funannotate	CDS	1506030	1506085	.	-	0	ID=ColletesGigas_013692-T1.cds;Parent=ColletesGigas_013692-T1
WUUM01000020.1	funannotate	CDS	1505783	1505964	.	-	0	ID=ColletesGigas_013692-T1.cds;Parent=ColletesGigas_013692-T1
WUUM01000020.1	funannotate	CDS	1502963	1503168	.	-	0	ID=ColletesGigas_013692-T1.cds;Parent=ColletesGigas_013692-T1
WUUM01000020.1	funannotate	CDS	1501436	1501858	.	-	0	ID=ColletesGigas_013692-T1.cds;Parent=ColletesGigas_013692-T1
WUUM01000020.1	funannotate	mRNA	4543903	4546985	.	-	.	ID=ColletesGigas_013917-T1;Parent=ColletesGigas_013917
WUUM01000020.1	funannotate	mRNA	4060553	4066236	.	+	.	ID=ColletesGigas_013871-T1;Ontology_term=GO:0005509;Dbxref=InterPro:IPR036017%2CInterPro:IPR002048%2CInterPro:IPR011992%2CInterPro:IPR018247%2CInterPro:IPR011993%2CInterPro:IPR036014%2CInterPro:IPR035969%2CInterPro:IPR000195%2CInterPro:IPR004182;Parent=ColletesGigas_013871
WUUM01000020.1	funannotate	mRNA	4944731	4945409	.	+	.	ID=ColletesGigas_013942-T1;Parent=ColletesGigas_013942
WUUM01000020.1	funannotate	exon	3382777	3383113	.	+	.	ID=ColletesGigas_013820-T1.exon2;Parent=ColletesGigas_013820-T1
WUUM01000020.1	funannotate	exon	3381710	3381787	.	+	.	ID=ColletesGigas_013820-T1.exon1;Parent=ColletesGigas_013820-T1
WUUM01000020.1	funannotate	exon	2384452	2384471	.	+	.	ID=ColletesGigas_013731-T1.exon1;Parent=ColletesGigas_013731-T1
WUUM01000020.1	funannotate	exon	3385702	3385887	.	+	.	ID=ColletesGigas_013820-T1.exon8;Parent=ColletesGigas_013820-T1
WUUM01000020.1	funannotate	exon	3385523	3385627	.	+	.	ID=ColletesGigas_013820-T1.exon7;Parent=ColletesGigas_013820-T1
WUUM01000020.1	funannotate	exon	2384535	2384767	.	+	.	ID=ColletesGigas_013731-T1.exon2;Parent=ColletesGigas_013731-T1
WUUM01000020.1	funannotate	exon	2384880	2388031	.	+	.	ID=ColletesGigas_013731-T1.exon3;Parent=ColletesGigas_013731-T1
WUUM01000020.1	funannotate	exon	3385948	3386110	.	+	.	ID=ColletesGigas_013820-T1.exon9;Parent=ColletesGigas_013820-T1
WUUM01000020.1	funannotate	exon	3383855	3383972	.	+	.	ID=ColletesGigas_013820-T1.exon4;Parent=ColletesGigas_013820-T1
WUUM01000020.1	funannotate	exon	3383200	3383336	.	+	.	ID=ColletesGigas_013820-T1.exon3;Parent=ColletesGigas_013820-T1
WUUM01000020.1	funannotate	exon	3384511	3384683	.	+	.	ID=ColletesGigas_013820-T1.exon6;Parent=ColletesGigas_013820-T1
WUUM01000020.1	funannotate	exon	3384044	3384419	.	+	.	ID=ColletesGigas_013820-T1.exon5;Parent=ColletesGigas_013820-T1
WUUM01000020.1	funannotate	mRNA	1104998	1118382	.	-	.	ID=ColletesGigas_013672-T1;Ontology_term=GO:0005515;Dbxref=InterPro:IPR003961%2CInterPro:IPR032073%2CPFAM:PF16066;Parent=ColletesGigas_013672
WUUM01000020.1	funannotate	exon	703896	705578	.	-	.	ID=ColletesGigas_013642-T1.exon5;Parent=ColletesGigas_013642-T1
WUUM01000020.1	funannotate	exon	706764	707057	.	-	.	ID=ColletesGigas_013642-T1.exon3;Parent=ColletesGigas_013642-T1
WUUM01000020.1	funannotate	exon	706069	706311	.	-	.	ID=ColletesGigas_013642-T1.exon4;Parent=ColletesGigas_013642-T1
WUUM01000020.1	funannotate	exon	707634	708655	.	-	.	ID=ColletesGigas_013642-T1.exon1;Parent=ColletesGigas_013642-T1
WUUM01000020.1	funannotate	exon	707143	707320	.	-	.	ID=ColletesGigas_013642-T1.exon2;Parent=ColletesGigas_013642-T1
WUUM01000020.1	funannotate	mRNA	4677444	4677653	.	+	.	ID=ColletesGigas_013930-T1;Parent=ColletesGigas_013930
WUUM01000020.1	funannotate	CDS	4191953	4192163	.	+	0	ID=ColletesGigas_013882-T1.cds;Parent=ColletesGigas_013882-T1
WUUM01000020.1	funannotate	CDS	4195783	4195998	.	+	0	ID=ColletesGigas_013882-T1.cds;Parent=ColletesGigas_013882-T1
WUUM01000020.1	funannotate	CDS	4197523	4197715	.	+	0	ID=ColletesGigas_013882-T1.cds;Parent=ColletesGigas_013882-T1
WUUM01000020.1	funannotate	CDS	4198179	4198473	.	+	0	ID=ColletesGigas_013882-T1.cds;Parent=ColletesGigas_013882-T1
WUUM01000020.1	funannotate	exon	4101861	4102359	.	+	.	ID=ColletesGigas_013876-T1.exon10;Parent=ColletesGigas_013876-T1
WUUM01000020.1	funannotate	exon	4599006	4599080	.	+	.	ID=ColletesGigas_013924-T1.exon10;Parent=ColletesGigas_013924-T1
WUUM01000020.1	funannotate	CDS	2923168	2923249	.	-	0	ID=ColletesGigas_013781-T1.cds;Parent=ColletesGigas_013781-T1
WUUM01000020.1	funannotate	CDS	2922733	2922994	.	-	0	ID=ColletesGigas_013781-T1.cds;Parent=ColletesGigas_013781-T1
WUUM01000020.1	funannotate	CDS	2922489	2922669	.	-	0	ID=ColletesGigas_013781-T1.cds;Parent=ColletesGigas_013781-T1
WUUM01000020.1	funannotate	CDS	2922131	2922406	.	-	0	ID=ColletesGigas_013781-T1.cds;Parent=ColletesGigas_013781-T1
WUUM01000020.1	funannotate	CDS	2191259	2191348	.	-	0	ID=ColletesGigas_013718-T1.cds;Parent=ColletesGigas_013718-T1
WUUM01000020.1	funannotate	CDS	2190866	2191123	.	-	0	ID=ColletesGigas_013718-T1.cds;Parent=ColletesGigas_013718-T1
WUUM01000020.1	funannotate	CDS	2190085	2190369	.	-	0	ID=ColletesGigas_013718-T1.cds;Parent=ColletesGigas_013718-T1
WUUM01000020.1	funannotate	CDS	2189399	2189599	.	-	0	ID=ColletesGigas_013718-T1.cds;Parent=ColletesGigas_013718-T1
WUUM01000020.1	funannotate	exon	225238	225354	.	+	.	ID=ColletesGigas_013624-T1.exon1;Parent=ColletesGigas_013624-T1
WUUM01000020.1	funannotate	exon	228233	228316	.	+	.	ID=ColletesGigas_013624-T1.exon2;Parent=ColletesGigas_013624-T1
WUUM01000020.1	funannotate	exon	2526303	2526576	.	-	.	ID=ColletesGigas_013742-T1.exon1;Parent=ColletesGigas_013742-T1
WUUM01000020.1	funannotate	exon	2525879	2526132	.	-	.	ID=ColletesGigas_013742-T1.exon2;Parent=ColletesGigas_013742-T1
WUUM01000020.1	funannotate	exon	2525603	2525806	.	-	.	ID=ColletesGigas_013742-T1.exon3;Parent=ColletesGigas_013742-T1
WUUM01000020.1	funannotate	exon	2523311	2523484	.	-	.	ID=ColletesGigas_013742-T1.exon4;Parent=ColletesGigas_013742-T1
WUUM01000020.1	funannotate	mRNA	4222721	4227633	.	-	.	ID=ColletesGigas_013883-T1;Dbxref=InterPro:IPR025252%2CPFAM:PF13863;Parent=ColletesGigas_013883
WUUM01000020.1	funannotate	exon	2523042	2523212	.	-	.	ID=ColletesGigas_013742-T1.exon5;Parent=ColletesGigas_013742-T1
WUUM01000020.1	funannotate	exon	3290351	3293133	.	-	.	ID=ColletesGigas_013813-T1.exon2;Parent=ColletesGigas_013813-T1
WUUM01000020.1	funannotate	exon	3293502	3293868	.	-	.	ID=ColletesGigas_013813-T1.exon1;Parent=ColletesGigas_013813-T1
WUUM01000020.1	funannotate	exon	2868237	2868502	.	+	.	ID=ColletesGigas_013770-T1.exon4;Parent=ColletesGigas_013770-T1
WUUM01000020.1	funannotate	exon	2867989	2868166	.	+	.	ID=ColletesGigas_013770-T1.exon3;Parent=ColletesGigas_013770-T1
WUUM01000020.1	funannotate	exon	2867688	2867887	.	+	.	ID=ColletesGigas_013770-T1.exon2;Parent=ColletesGigas_013770-T1
WUUM01000020.1	funannotate	exon	2867427	2867472	.	+	.	ID=ColletesGigas_013770-T1.exon1;Parent=ColletesGigas_013770-T1
WUUM01000020.1	funannotate	CDS	3610914	3610960	.	-	0	ID=ColletesGigas_013839-T1.cds;Parent=ColletesGigas_013839-T1
WUUM01000020.1	funannotate	CDS	3610649	3610833	.	-	0	ID=ColletesGigas_013839-T1.cds;Parent=ColletesGigas_013839-T1
WUUM01000020.1	funannotate	CDS	3610189	3610255	.	-	0	ID=ColletesGigas_013839-T1.cds;Parent=ColletesGigas_013839-T1
WUUM01000020.1	funannotate	CDS	3609620	3610050	.	-	0	ID=ColletesGigas_013839-T1.cds;Parent=ColletesGigas_013839-T1
WUUM01000020.1	funannotate	CDS	3608550	3608706	.	-	0	ID=ColletesGigas_013839-T1.cds;Parent=ColletesGigas_013839-T1
WUUM01000020.1	funannotate	CDS	3608002	3608251	.	-	0	ID=ColletesGigas_013839-T1.cds;Parent=ColletesGigas_013839-T1
WUUM01000020.1	funannotate	mRNA	4297698	4300434	.	-	.	ID=ColletesGigas_013895-T1;Dbxref=InterPro:IPR008560;Parent=ColletesGigas_013895
WUUM01000020.1	funannotate	CDS	1384929	1385213	.	+	0	ID=ColletesGigas_013682-T1.cds;Parent=ColletesGigas_013682-T1
WUUM01000020.1	funannotate	CDS	882352	882437	.	+	0	ID=ColletesGigas_013660-T1.cds;Parent=ColletesGigas_013660-T1
WUUM01000020.1	funannotate	CDS	882469	882634	.	+	0	ID=ColletesGigas_013660-T1.cds;Parent=ColletesGigas_013660-T1
WUUM01000020.1	funannotate	CDS	882755	882889	.	+	0	ID=ColletesGigas_013660-T1.cds;Parent=ColletesGigas_013660-T1
WUUM01000020.1	funannotate	exon	3120700	3121312	.	-	.	ID=ColletesGigas_013796-T1.exon2;Parent=ColletesGigas_013796-T1
WUUM01000020.1	funannotate	exon	3121845	3121927	.	-	.	ID=ColletesGigas_013796-T1.exon1;Parent=ColletesGigas_013796-T1
WUUM01000020.1	funannotate	mRNA	4489266	4493354	.	-	.	ID=ColletesGigas_013912-T1;Ontology_term=GO:0003878%2CGO:0005524%2CGO:0046912%2CGO:0003824%2CGO:0006101%2CGO:0006085;Dbxref=InterPro:IPR013650%2CInterPro:IPR002020%2CInterPro:IPR016143%2CInterPro:IPR036969%2CInterPro:IPR005811%2CInterPro:IPR032263%2CInterPro:IPR017440%2CPFAM:PF00285%2CPFAM:PF02629%2CInterPro:IPR014608%2CInterPro:IPR033847%2CInterPro:IPR036291%2CPFAM:PF08442%2CPFAM:PF16114%2CInter…
WUUM01000020.1	funannotate	exon	3133742	3133928	.	+	.	ID=ColletesGigas_013798-T1.exon16;Parent=ColletesGigas_013798-T1
WUUM01000020.1	funannotate	exon	3134010	3134328	.	+	.	ID=ColletesGigas_013798-T1.exon17;Parent=ColletesGigas_013798-T1
WUUM01000020.1	funannotate	exon	3134426	3134506	.	+	.	ID=ColletesGigas_013798-T1.exon18;Parent=ColletesGigas_013798-T1
WUUM01000020.1	funannotate	exon	3134802	3135059	.	+	.	ID=ColletesGigas_013798-T1.exon19;Parent=ColletesGigas_013798-T1
WUUM01000020.1	funannotate	exon	4629511	4629763	.	+	.	ID=ColletesGigas_013929-T1.exon1;Parent=ColletesGigas_013929-T1
WUUM01000020.1	funannotate	exon	3131288	3131481	.	+	.	ID=ColletesGigas_013798-T1.exon10;Parent=ColletesGigas_013798-T1
WUUM01000020.1	funannotate	exon	3131559	3131660	.	+	.	ID=ColletesGigas_013798-T1.exon11;Parent=ColletesGigas_013798-T1
WUUM01000020.1	funannotate	exon	3131919	3132234	.	+	.	ID=ColletesGigas_013798-T1.exon12;Parent=ColletesGigas_013798-T1
WUUM01000020.1	funannotate	exon	3132318	3132492	.	+	.	ID=ColletesGigas_013798-T1.exon13;Parent=ColletesGigas_013798-T1
WUUM01000020.1	funannotate	exon	3133048	3133234	.	+	.	ID=ColletesGigas_013798-T1.exon14;Parent=ColletesGigas_013798-T1
WUUM01000020.1	funannotate	exon	3133510	3133646	.	+	.	ID=ColletesGigas_013798-T1.exon15;Parent=ColletesGigas_013798-T1
WUUM01000020.1	funannotate	exon	2802028	2802280	.	-	.	ID=ColletesGigas_013759-T1.exon7;Parent=ColletesGigas_013759-T1
WUUM01000020.1	funannotate	exon	2802375	2802562	.	-	.	ID=ColletesGigas_013759-T1.exon6;Parent=ColletesGigas_013759-T1
WUUM01000020.1	funannotate	exon	2802927	2803057	.	-	.	ID=ColletesGigas_013759-T1.exon5;Parent=ColletesGigas_013759-T1
WUUM01000020.1	funannotate	CDS	1043853	1044120	.	+	0	ID=ColletesGigas_013666-T1.cds;Parent=ColletesGigas_013666-T1
WUUM01000020.1	funannotate	CDS	1047075	1047175	.	+	0	ID=ColletesGigas_013666-T1.cds;Parent=ColletesGigas_013666-T1
WUUM01000020.1	funannotate	CDS	1047543	1047782	.	+	0	ID=ColletesGigas_013666-T1.cds;Parent=ColletesGigas_013666-T1
WUUM01000020.1	funannotate	exon	2803298	2803447	.	-	.	ID=ColletesGigas_013759-T1.exon4;Parent=ColletesGigas_013759-T1
WUUM01000020.1	funannotate	exon	2803533	2803640	.	-	.	ID=ColletesGigas_013759-T1.exon3;Parent=ColletesGigas_013759-T1
WUUM01000020.1	funannotate	exon	2803736	2803955	.	-	.	ID=ColletesGigas_013759-T1.exon2;Parent=ColletesGigas_013759-T1
WUUM01000020.1	funannotate	exon	2806102	2806280	.	-	.	ID=ColletesGigas_013759-T1.exon1;Parent=ColletesGigas_013759-T1
WUUM01000020.1	funannotate	mRNA	4324253	4327126	.	+	.	ID=ColletesGigas_013900-T1;Ontology_term=GO:0005515;Dbxref=InterPro:IPR036322%2CInterPro:IPR001680%2CInterPro:IPR015943%2CInterPro:IPR019775%2CInterPro:IPR017986;Parent=ColletesGigas_013900
WUUM01000020.1	funannotate	exon	3135339	3135649	.	+	.	ID=ColletesGigas_013798-T1.exon20;Parent=ColletesGigas_013798-T1
WUUM01000020.1	funannotate	exon	3135768	3136060	.	+	.	ID=ColletesGigas_013798-T1.exon21;Parent=ColletesGigas_013798-T1
WUUM01000020.1	funannotate	exon	3136148	3136520	.	+	.	ID=ColletesGigas_013798-T1.exon22;Parent=ColletesGigas_013798-T1
WUUM01000020.1	funannotate	exon	3136597	3136793	.	+	.	ID=ColletesGigas_013798-T1.exon23;Parent=ColletesGigas_013798-T1
WUUM01000020.1	funannotate	exon	3136891	3137005	.	+	.	ID=ColletesGigas_013798-T1.exon24;Parent=ColletesGigas_013798-T1
WUUM01000020.1	funannotate	exon	2801237	2801377	.	-	.	ID=ColletesGigas_013759-T1.exon9;Parent=ColletesGigas_013759-T1
WUUM01000020.1	funannotate	exon	3137231	3137569	.	+	.	ID=ColletesGigas_013798-T1.exon25;Parent=ColletesGigas_013798-T1
WUUM01000020.1	funannotate	exon	2801716	2801926	.	-	.	ID=ColletesGigas_013759-T1.exon8;Parent=ColletesGigas_013759-T1
WUUM01000020.1	funannotate	exon	3137771	3141157	.	+	.	ID=ColletesGigas_013798-T1.exon26;Parent=ColletesGigas_013798-T1
WUUM01000020.1	funannotate	mRNA	4827239	4830835	.	+	.	ID=ColletesGigas_013936-T1;Dbxref=InterPro:IPR036236%2CInterPro:IPR013087;Parent=ColletesGigas_013936
WUUM01000020.1	funannotate	mRNA	4098510	4102359	.	+	.	ID=ColletesGigas_013876-T1;Dbxref=InterPro:IPR036249%2CInterPro:IPR013766;Parent=ColletesGigas_013876
WUUM01000020.1	funannotate	CDS	2284858	2285164	.	+	0	ID=ColletesGigas_013721-T1.cds;Parent=ColletesGigas_013721-T1
WUUM01000020.1	funannotate	CDS	2287880	2288414	.	+	0	ID=ColletesGigas_013721-T1.cds;Parent=ColletesGigas_013721-T1
WUUM01000020.1	funannotate	CDS	2288485	2288807	.	+	0	ID=ColletesGigas_013721-T1.cds;Parent=ColletesGigas_013721-T1
WUUM01000020.1	funannotate	CDS	2290741	2290949	.	+	0	ID=ColletesGigas_013721-T1.cds;Parent=ColletesGigas_013721-T1
WUUM01000020.1	funannotate	CDS	2291099	2291260	.	+	0	ID=ColletesGigas_013721-T1.cds;Parent=ColletesGigas_013721-T1
WUUM01000020.1	funannotate	exon	885304	885512	.	+	.	ID=ColletesGigas_013661-T1.exon6;Parent=ColletesGigas_013661-T1
WUUM01000020.1	funannotate	exon	885588	885666	.	+	.	ID=ColletesGigas_013661-T1.exon7;Parent=ColletesGigas_013661-T1
WUUM01000020.1	funannotate	exon	884868	884923	.	+	.	ID=ColletesGigas_013661-T1.exon4;Parent=ColletesGigas_013661-T1
WUUM01000020.1	funannotate	exon	885013	885232	.	+	.	ID=ColletesGigas_013661-T1.exon5;Parent=ColletesGigas_013661-T1
WUUM01000020.1	funannotate	exon	884074	884495	.	+	.	ID=ColletesGigas_013661-T1.exon2;Parent=ColletesGigas_013661-T1
WUUM01000020.1	funannotate	exon	884569	884795	.	+	.	ID=ColletesGigas_013661-T1.exon3;Parent=ColletesGigas_013661-T1
WUUM01000020.1	funannotate	exon	883435	883511	.	+	.	ID=ColletesGigas_013661-T1.exon1;Parent=ColletesGigas_013661-T1
WUUM01000020.1	funannotate	mRNA	4596205	4599080	.	+	.	ID=ColletesGigas_013924-T1;Ontology_term=GO:0030001%2CGO:0046873%2CGO:0016020;Dbxref=InterPro:IPR001046;Parent=ColletesGigas_013924
WUUM01000020.1	funannotate	exon	782390	782488	.	-	.	ID=ColletesGigas_013650-T1.exon6;Parent=ColletesGigas_013650-T1
WUUM01000020.1	funannotate	exon	782001	782317	.	-	.	ID=ColletesGigas_013650-T1.exon7;Parent=ColletesGigas_013650-T1
WUUM01000020.1	funannotate	exon	781790	781912	.	-	.	ID=ColletesGigas_013650-T1.exon8;Parent=ColletesGigas_013650-T1
WUUM01000020.1	funannotate	CDS	2082904	2083223	.	+	2	ID=ColletesGigas_013712-T1.cds;Parent=ColletesGigas_013712-T1
WUUM01000020.1	funannotate	mRNA	4037980	4038534	.	+	.	ID=ColletesGigas_013864-T1;Ontology_term=GO:0006457%2CGO:0000413%2CGO:0003755;Dbxref=InterPro:IPR002130%2CInterPro:IPR024936%2CInterPro:IPR029000%2CInterPro:IPR020892;Parent=ColletesGigas_013864
WUUM01000020.1	funannotate	exon	783951	783955	.	-	.	ID=ColletesGigas_013650-T1.exon1;Parent=ColletesGigas_013650-T1
WUUM01000020.1	funannotate	exon	783319	783475	.	-	.	ID=ColletesGigas_013650-T1.exon2;Parent=ColletesGigas_013650-T1
WUUM01000020.1	funannotate	exon	783079	783207	.	-	.	ID=ColletesGigas_013650-T1.exon3;Parent=ColletesGigas_013650-T1
WUUM01000020.1	funannotate	exon	782789	783010	.	-	.	ID=ColletesGigas_013650-T1.exon4;Parent=ColletesGigas_013650-T1
WUUM01000020.1	funannotate	exon	782562	782718	.	-	.	ID=ColletesGigas_013650-T1.exon5;Parent=ColletesGigas_013650-T1
WUUM01000020.1	funannotate	CDS	2947420	2947767	.	+	0	ID=ColletesGigas_013787-T1.cds;Parent=ColletesGigas_013787-T1
WUUM01000020.1	funannotate	mRNA	2647984	2649569	.	-	.	ID=ColletesGigas_013749-T1;Dbxref=InterPro:IPR024771%2CInterPro:IPR039228%2CInterPro:IPR024642;Parent=ColletesGigas_013749
WUUM01000020.1	funannotate	exon	3162404	3162642	.	-	.	ID=ColletesGigas_013802-T1.exon9;Parent=ColletesGigas_013802-T1
WUUM01000020.1	funannotate	exon	3162718	3162906	.	-	.	ID=ColletesGigas_013802-T1.exon8;Parent=ColletesGigas_013802-T1
WUUM01000020.1	funannotate	exon	3163016	3163264	.	-	.	ID=ColletesGigas_013802-T1.exon7;Parent=ColletesGigas_013802-T1
WUUM01000020.1	funannotate	exon	3163337	3163537	.	-	.	ID=ColletesGigas_013802-T1.exon6;Parent=ColletesGigas_013802-T1
WUUM01000020.1	funannotate	exon	3163609	3163977	.	-	.	ID=ColletesGigas_013802-T1.exon5;Parent=ColletesGigas_013802-T1
WUUM01000020.1	funannotate	exon	275082	275129	.	+	.	ID=ColletesGigas_013630-T1.exon5;Parent=ColletesGigas_013630-T1
WUUM01000020.1	funannotate	exon	3164050	3164997	.	-	.	ID=ColletesGigas_013802-T1.exon4;Parent=ColletesGigas_013802-T1
WUUM01000020.1	funannotate	exon	274610	275021	.	+	.	ID=ColletesGigas_013630-T1.exon4;Parent=ColletesGigas_013630-T1
WUUM01000020.1	funannotate	exon	3165077	3165664	.	-	.	ID=ColletesGigas_013802-T1.exon3;Parent=ColletesGigas_013802-T1
WUUM01000020.1	funannotate	exon	274384	274535	.	+	.	ID=ColletesGigas_013630-T1.exon3;Parent=ColletesGigas_013630-T1
WUUM01000020.1	funannotate	exon	3165757	3165939	.	-	.	ID=ColletesGigas_013802-T1.exon2;Parent=ColletesGigas_013802-T1
WUUM01000020.1	funannotate	exon	273678	273961	.	+	.	ID=ColletesGigas_013630-T1.exon2;Parent=ColletesGigas_013630-T1
WUUM01000020.1	funannotate	exon	3166015	3166227	.	-	.	ID=ColletesGigas_013802-T1.exon1;Parent=ColletesGigas_013802-T1
WUUM01000020.1	funannotate	exon	273453	273483	.	+	.	ID=ColletesGigas_013630-T1.exon1;Parent=ColletesGigas_013630-T1
WUUM01000020.1	funannotate	exon	3902949	3903210	.	+	.	ID=ColletesGigas_013851-T1.exon2;Parent=ColletesGigas_013851-T1
WUUM01000020.1	funannotate	exon	3900430	3900714	.	+	.	ID=ColletesGigas_013851-T1.exon1;Parent=ColletesGigas_013851-T1
WUUM01000020.1	funannotate	exon	3906243	3906424	.	+	.	ID=ColletesGigas_013851-T1.exon4;Parent=ColletesGigas_013851-T1
WUUM01000020.1	funannotate	exon	3905247	3905486	.	+	.	ID=ColletesGigas_013851-T1.exon3;Parent=ColletesGigas_013851-T1
WUUM01000020.1	funannotate	exon	3839996	3840203	.	-	.	ID=ColletesGigas_013848-T1.exon1;Parent=ColletesGigas_013848-T1
WUUM01000020.1	funannotate	exon	3838510	3839009	.	-	.	ID=ColletesGigas_013848-T1.exon2;Parent=ColletesGigas_013848-T1
WUUM01000020.1	funannotate	mRNA	3910814	3913760	.	+	.	ID=ColletesGigas_013852-T1;Ontology_term=GO:0003676;Dbxref=InterPro:IPR000504%2CInterPro:IPR012677%2CInterPro:IPR035979;Parent=ColletesGigas_013852
WUUM01000020.1	funannotate	mRNA	2651826	2656973	.	+	.	ID=ColletesGigas_013750-T1;Dbxref=InterPro:IPR029705;Parent=ColletesGigas_013750
WUUM01000020.1	funannotate	exon	4557041	4557121	.	+	.	ID=ColletesGigas_013920-T1.exon3;Parent=ColletesGigas_013920-T1
WUUM01000020.1	funannotate	exon	4556549	4556908	.	+	.	ID=ColletesGigas_013920-T1.exon2;Parent=ColletesGigas_013920-T1
WUUM01000020.1	funannotate	exon	4554748	4554795	.	+	.	ID=ColletesGigas_013920-T1.exon1;Parent=ColletesGigas_013920-T1
WUUM01000020.1	funannotate	CDS	1251456	1252676	.	+	0	ID=ColletesGigas_013676-T1.cds;Parent=ColletesGigas_013676-T1
WUUM01000020.1	funannotate	exon	3479644	3480252	.	+	.	ID=ColletesGigas_013831-T1.exon1;Parent=ColletesGigas_013831-T1
WUUM01000020.1	funannotate	mRNA	2879602	2880335	.	-	.	ID=ColletesGigas_013774-T1;Ontology_term=GO:0005515;Dbxref=InterPro:IPR000048;Parent=ColletesGigas_013774
WUUM01000020.1	funannotate	exon	4564986	4565061	.	+	.	ID=ColletesGigas_013920-T1.exon7;Parent=ColletesGigas_013920-T1
WUUM01000020.1	funannotate	exon	4564213	4564411	.	+	.	ID=ColletesGigas_013920-T1.exon6;Parent=ColletesGigas_013920-T1
WUUM01000020.1	funannotate	exon	4562527	4562805	.	+	.	ID=ColletesGigas_013920-T1.exon5;Parent=ColletesGigas_013920-T1
WUUM01000020.1	funannotate	exon	4557200	4560620	.	+	.	ID=ColletesGigas_013920-T1.exon4;Parent=ColletesGigas_013920-T1
WUUM01000020.1	funannotate	mRNA	3434993	3435820	.	-	.	ID=ColletesGigas_013827-T1;Parent=ColletesGigas_013827
WUUM01000020.1	funannotate	mRNA	2824041	2828090	.	+	.	ID=ColletesGigas_013762-T1;Ontology_term=GO:0016020;Dbxref=InterPro:IPR002000;Parent=ColletesGigas_013762
WUUM01000020.1	funannotate	mRNA	3619503	3640214	.	+	.	ID=ColletesGigas_013840-T1;Dbxref=InterPro:IPR001849%2CInterPro:IPR011993%2CInterPro:IPR039597;Parent=ColletesGigas_013840
WUUM01000020.1	funannotate	CDS	4436104	4436235	.	-	0	ID=ColletesGigas_013907-T1.cds;Parent=ColletesGigas_013907-T1
WUUM01000020.1	funannotate	CDS	4432402	4434462	.	-	0	ID=ColletesGigas_013907-T1.cds;Parent=ColletesGigas_013907-T1
WUUM01000020.1	funannotate	mRNA	3608002	3610960	.	-	.	ID=ColletesGigas_013839-T1;Parent=ColletesGigas_013839
WUUM01000020.1	funannotate	CDS	1587383	1587700	.	-	0	ID=ColletesGigas_013698-T1.cds;Parent=ColletesGigas_013698-T1
WUUM01000020.1	funannotate	mRNA	3172078	3172389	.	-	.	ID=ColletesGigas_013803-T1;Dbxref=InterPro:IPR000742;Parent=ColletesGigas_013803
WUUM01000020.1	funannotate	mRNA	3126854	3141157	.	+	.	ID=ColletesGigas_013798-T1;Ontology_term=GO:0005524;Dbxref=InterPro:IPR000330%2CInterPro:IPR001650%2CInterPro:IPR038718%2CInterPro:IPR014012%2CInterPro:IPR027417%2CInterPro:IPR014001;Parent=ColletesGigas_013798
WUUM01000020.1	funannotate	exon	4110681	4110815	.	+	.	ID=ColletesGigas_013877-T1.exon8;Parent=ColletesGigas_013877-T1
WUUM01000020.1	funannotate	exon	4110406	4110605	.	+	.	ID=ColletesGigas_013877-T1.exon7;Parent=ColletesGigas_013877-T1
WUUM01000020.1	funannotate	exon	4110036	4110285	.	+	.	ID=ColletesGigas_013877-T1.exon6;Parent=ColletesGigas_013877-T1
WUUM01000020.1	funannotate	exon	4109768	4109953	.	+	.	ID=ColletesGigas_013877-T1.exon5;Parent=ColletesGigas_013877-T1
WUUM01000020.1	funannotate	exon	4108637	4108883	.	+	.	ID=ColletesGigas_013877-T1.exon4;Parent=ColletesGigas_013877-T1
WUUM01000020.1	funannotate	exon	4107869	4108320	.	+	.	ID=ColletesGigas_013877-T1.exon3;Parent=ColletesGigas_013877-T1
WUUM01000020.1	funannotate	exon	4106997	4107152	.	+	.	ID=ColletesGigas_013877-T1.exon2;Parent=ColletesGigas_013877-T1
WUUM01000020.1	funannotate	exon	4105803	4105940	.	+	.	ID=ColletesGigas_013877-T1.exon1;Parent=ColletesGigas_013877-T1
WUUM01000020.1	funannotate	exon	1591545	1591589	.	-	.	ID=ColletesGigas_013699-T1.exon1;Parent=ColletesGigas_013699-T1
WUUM01000020.1	funannotate	exon	1591180	1591398	.	-	.	ID=ColletesGigas_013699-T1.exon2;Parent=ColletesGigas_013699-T1
WUUM01000020.1	funannotate	exon	2098717	2098849	.	-	.	ID=ColletesGigas_013713-T1.exon9;Parent=ColletesGigas_013713-T1
WUUM01000020.1	funannotate	exon	2099256	2099403	.	-	.	ID=ColletesGigas_013713-T1.exon8;Parent=ColletesGigas_013713-T1
WUUM01000020.1	funannotate	exon	2099493	2099566	.	-	.	ID=ColletesGigas_013713-T1.exon7;Parent=ColletesGigas_013713-T1
WUUM01000020.1	funannotate	exon	2099915	2100074	.	-	.	ID=ColletesGigas_013713-T1.exon6;Parent=ColletesGigas_013713-T1
WUUM01000020.1	funannotate	exon	2102418	2102486	.	-	.	ID=ColletesGigas_013713-T1.exon1;Parent=ColletesGigas_013713-T1
WUUM01000020.1	funannotate	exon	2100501	2100709	.	-	.	ID=ColletesGigas_013713-T1.exon5;Parent=ColletesGigas_013713-T1
WUUM01000020.1	funannotate	exon	2101298	2101483	.	-	.	ID=ColletesGigas_013713-T1.exon4;Parent=ColletesGigas_013713-T1
WUUM01000020.1	funannotate	exon	2101559	2101718	.	-	.	ID=ColletesGigas_013713-T1.exon3;Parent=ColletesGigas_013713-T1
WUUM01000020.1	funannotate	exon	2101789	2101923	.	-	.	ID=ColletesGigas_013713-T1.exon2;Parent=ColletesGigas_013713-T1
WUUM01000020.1	funannotate	CDS	3965418	3965794	.	+	0	ID=ColletesGigas_013855-T1.cds;Parent=ColletesGigas_013855-T1
WUUM01000020.1	funannotate	CDS	3966000	3966014	.	+	0	ID=ColletesGigas_013855-T1.cds;Parent=ColletesGigas_013855-T1
WUUM01000020.1	funannotate	CDS	3966776	3966824	.	+	0	ID=ColletesGigas_013855-T1.cds;Parent=ColletesGigas_013855-T1
WUUM01000020.1	funannotate	mRNA	2945132	2945809	.	+	.	ID=ColletesGigas_013786-T1;Parent=ColletesGigas_013786
WUUM01000020.1	funannotate	CDS	3512823	3513221	.	-	0	ID=ColletesGigas_013833-T1.cds;Parent=ColletesGigas_013833-T1
WUUM01000020.1	funannotate	exon	4307933	4308063	.	-	.	ID=ColletesGigas_013897-T1.exon3;Parent=ColletesGigas_013897-T1
WUUM01000020.1	funannotate	exon	4307735	4307849	.	-	.	ID=ColletesGigas_013897-T1.exon4;Parent=ColletesGigas_013897-T1
WUUM01000020.1	funannotate	exon	4307367	4307657	.	-	.	ID=ColletesGigas_013897-T1.exon5;Parent=ColletesGigas_013897-T1
WUUM01000020.1	funannotate	exon	4307193	4307296	.	-	.	ID=ColletesGigas_013897-T1.exon6;Parent=ColletesGigas_013897-T1
WUUM01000020.1	funannotate	exon	4307062	4307121	.	-	.	ID=ColletesGigas_013897-T1.exon7;Parent=ColletesGigas_013897-T1
WUUM01000020.1	funannotate	exon	4890475	4890612	.	+	.	ID=ColletesGigas_013940-T1.exon1;Parent=ColletesGigas_013940-T1
WUUM01000020.1	funannotate	exon	4891061	4891321	.	+	.	ID=ColletesGigas_013940-T1.exon2;Parent=ColletesGigas_013940-T1
WUUM01000020.1	funannotate	exon	4891388	4892328	.	+	.	ID=ColletesGigas_013940-T1.exon3;Parent=ColletesGigas_013940-T1
WUUM01000020.1	funannotate	exon	4892425	4892707	.	+	.	ID=ColletesGigas_013940-T1.exon4;Parent=ColletesGigas_013940-T1
WUUM01000020.1	funannotate	exon	4892777	4892950	.	+	.	ID=ColletesGigas_013940-T1.exon5;Parent=ColletesGigas_013940-T1
WUUM01000020.1	funannotate	exon	4893046	4893156	.	+	.	ID=ColletesGigas_013940-T1.exon6;Parent=ColletesGigas_013940-T1
WUUM01000020.1	funannotate	exon	4308404	4308509	.	-	.	ID=ColletesGigas_013897-T1.exon1;Parent=ColletesGigas_013897-T1
WUUM01000020.1	funannotate	mRNA	3326082	3332169	.	+	.	ID=ColletesGigas_013815-T1;Ontology_term=GO:0005524%2CGO:0003774%2CGO:0005515%2CGO:0016459;Dbxref=InterPro:IPR036961%2CInterPro:IPR010926%2CInterPro:IPR000048%2CInterPro:IPR027417%2CInterPro:IPR036072%2CInterPro:IPR001609;Parent=ColletesGigas_013815
WUUM01000020.1	funannotate	exon	4308134	4308226	.	-	.	ID=ColletesGigas_013897-T1.exon2;Parent=ColletesGigas_013897-T1
WUUM01000020.1	funannotate	CDS	2332508	2332876	.	+	0	ID=ColletesGigas_013728-T1.cds;Parent=ColletesGigas_013728-T1
WUUM01000020.1	funannotate	CDS	2336448	2336681	.	+	0	ID=ColletesGigas_013728-T1.cds;Parent=ColletesGigas_013728-T1
WUUM01000020.1	funannotate	CDS	2338503	2338660	.	+	0	ID=ColletesGigas_013728-T1.cds;Parent=ColletesGigas_013728-T1
WUUM01000020.1	funannotate	CDS	2339703	2340103	.	+	0	ID=ColletesGigas_013728-T1.cds;Parent=ColletesGigas_013728-T1
WUUM01000020.1	funannotate	CDS	2340902	2341011	.	+	0	ID=ColletesGigas_013728-T1.cds;Parent=ColletesGigas_013728-T1
WUUM01000020.1	funannotate	exon	1576743	1576952	.	-	.	ID=ColletesGigas_013696-T1.exon1;Parent=ColletesGigas_013696-T1
WUUM01000020.1	funannotate	CDS	2464036	2464103	.	+	0	ID=ColletesGigas_013734-T1.cds;Parent=ColletesGigas_013734-T1
WUUM01000020.1	funannotate	CDS	2464310	2464619	.	+	0	ID=ColletesGigas_013734-T1.cds;Parent=ColletesGigas_013734-T1
WUUM01000020.1	funannotate	exon	283267	283425	.	-	.	ID=ColletesGigas_013632-T1.exon10;Parent=ColletesGigas_013632-T1
WUUM01000020.1	funannotate	CDS	850341	850410	.	+	0	ID=ColletesGigas_013656-T1.cds;Parent=ColletesGigas_013656-T1
WUUM01000020.1	funannotate	CDS	850957	851097	.	+	0	ID=ColletesGigas_013656-T1.cds;Parent=ColletesGigas_013656-T1
WUUM01000020.1	funannotate	CDS	851170	851289	.	+	0	ID=ColletesGigas_013656-T1.cds;Parent=ColletesGigas_013656-T1
WUUM01000020.1	funannotate	CDS	851464	851645	.	+	0	ID=ColletesGigas_013656-T1.cds;Parent=ColletesGigas_013656-T1
WUUM01000020.1	funannotate	CDS	853104	853383	.	+	0	ID=ColletesGigas_013656-T1.cds;Parent=ColletesGigas_013656-T1
WUUM01000020.1	funannotate	CDS	853558	853661	.	+	0	ID=ColletesGigas_013656-T1.cds;Parent=ColletesGigas_013656-T1
WUUM01000020.1	funannotate	exon	3149497	3149686	.	+	.	ID=ColletesGigas_013800-T1.exon5;Parent=ColletesGigas_013800-T1
WUUM01000020.1	funannotate	exon	3149766	3149923	.	+	.	ID=ColletesGigas_013800-T1.exon6;Parent=ColletesGigas_013800-T1
WUUM01000020.1	funannotate	exon	3147430	3147842	.	+	.	ID=ColletesGigas_013800-T1.exon1;Parent=ColletesGigas_013800-T1
WUUM01000020.1	funannotate	exon	3147916	3148154	.	+	.	ID=ColletesGigas_013800-T1.exon2;Parent=ColletesGigas_013800-T1
WUUM01000020.1	funannotate	exon	3148237	3148467	.	+	.	ID=ColletesGigas_013800-T1.exon3;Parent=ColletesGigas_013800-T1
WUUM01000020.1	funannotate	exon	3148552	3148829	.	+	.	ID=ColletesGigas_013800-T1.exon4;Parent=ColletesGigas_013800-T1
WUUM01000020.1	funannotate	CDS	243790	243804	.	-	0	ID=ColletesGigas_013626-T1.cds;Parent=ColletesGigas_013626-T1
WUUM01000020.1	funannotate	CDS	243303	243705	.	-	0	ID=ColletesGigas_013626-T1.cds;Parent=ColletesGigas_013626-T1
WUUM01000020.1	funannotate	CDS	243078	243234	.	-	0	ID=ColletesGigas_013626-T1.cds;Parent=ColletesGigas_013626-T1
WUUM01000020.1	funannotate	CDS	242886	243008	.	-	0	ID=ColletesGigas_013626-T1.cds;Parent=ColletesGigas_013626-T1
WUUM01000020.1	funannotate	CDS	242637	242815	.	-	0	ID=ColletesGigas_013626-T1.cds;Parent=ColletesGigas_013626-T1
WUUM01000020.1	funannotate	CDS	242482	242571	.	-	0	ID=ColletesGigas_013626-T1.cds;Parent=ColletesGigas_013626-T1
WUUM01000020.1	funannotate	CDS	242209	242399	.	-	0	ID=ColletesGigas_013626-T1.cds;Parent=ColletesGigas_013626-T1
WUUM01000020.1	funannotate	CDS	241980	242098	.	-	0	ID=ColletesGigas_013626-T1.cds;Parent=ColletesGigas_013626-T1
WUUM01000020.1	funannotate	CDS	241780	241891	.	-	0	ID=ColletesGigas_013626-T1.cds;Parent=ColletesGigas_013626-T1
WUUM01000020.1	funannotate	CDS	4300348	4300434	.	-	0	ID=ColletesGigas_013895-T1.cds;Parent=ColletesGigas_013895-T1
WUUM01000020.1	funannotate	CDS	4300045	4300185	.	-	0	ID=ColletesGigas_013895-T1.cds;Parent=ColletesGigas_013895-T1
WUUM01000020.1	funannotate	CDS	4299813	4299968	.	-	0	ID=ColletesGigas_013895-T1.cds;Parent=ColletesGigas_013895-T1
WUUM01000020.1	funannotate	CDS	4297923	4298031	.	-	0	ID=ColletesGigas_013895-T1.cds;Parent=ColletesGigas_013895-T1
WUUM01000020.1	funannotate	CDS	4297698	4297825	.	-	0	ID=ColletesGigas_013895-T1.cds;Parent=ColletesGigas_013895-T1
WUUM01000020.1	funannotate	exon	825502	825605	.	+	.	ID=ColletesGigas_013653-T1.exon5;Parent=ColletesGigas_013653-T1
WUUM01000020.1	funannotate	mRNA	1429917	1433433	.	-	.	ID=ColletesGigas_013685-T1;Parent=ColletesGigas_013685
WUUM01000020.1	funannotate	CDS	4027460	4027576	.	+	0	ID=ColletesGigas_013862-T1.cds;Parent=ColletesGigas_013862-T1
WUUM01000020.1	funannotate	CDS	4027639	4027883	.	+	0	ID=ColletesGigas_013862-T1.cds;Parent=ColletesGigas_013862-T1
WUUM01000020.1	funannotate	CDS	4027975	4028286	.	+	0	ID=ColletesGigas_013862-T1.cds;Parent=ColletesGigas_013862-T1
WUUM01000020.1	funannotate	CDS	4028475	4028676	.	+	0	ID=ColletesGigas_013862-T1.cds;Parent=ColletesGigas_013862-T1
WUUM01000020.1	funannotate	CDS	4028783	4028889	.	+	0	ID=ColletesGigas_013862-T1.cds;Parent=ColletesGigas_013862-T1
WUUM01000020.1	funannotate	CDS	4028973	4029212	.	+	0	ID=ColletesGigas_013862-T1.cds;Parent=ColletesGigas_013862-T1
WUUM01000020.1	funannotate	CDS	4029286	4029352	.	+	0	ID=ColletesGigas_013862-T1.cds;Parent=ColletesGigas_013862-T1
WUUM01000020.1	funannotate	CDS	4029435	4029530	.	+	0	ID=ColletesGigas_013862-T1.cds;Parent=ColletesGigas_013862-T1
WUUM01000020.1	funannotate	exon	812345	812471	.	+	.	ID=ColletesGigas_013653-T1.exon1;Parent=ColletesGigas_013653-T1
WUUM01000020.1	funannotate	exon	822333	822593	.	+	.	ID=ColletesGigas_013653-T1.exon2;Parent=ColletesGigas_013653-T1
WUUM01000020.1	funannotate	exon	823736	823917	.	+	.	ID=ColletesGigas_013653-T1.exon3;Parent=ColletesGigas_013653-T1
WUUM01000020.1	funannotate	exon	824380	824653	.	+	.	ID=ColletesGigas_013653-T1.exon4;Parent=ColletesGigas_013653-T1
WUUM01000020.1	funannotate	exon	1295314	1295423	.	-	.	ID=ColletesGigas_013681-T1.exon1;Parent=ColletesGigas_013681-T1
WUUM01000020.1	funannotate	exon	1294939	1295206	.	-	.	ID=ColletesGigas_013681-T1.exon2;Parent=ColletesGigas_013681-T1
WUUM01000020.1	funannotate	exon	1294609	1294857	.	-	.	ID=ColletesGigas_013681-T1.exon3;Parent=ColletesGigas_013681-T1
WUUM01000020.1	funannotate	exon	1294308	1294517	.	-	.	ID=ColletesGigas_013681-T1.exon4;Parent=ColletesGigas_013681-T1
WUUM01000020.1	funannotate	CDS	4279375	4279470	.	+	0	ID=ColletesGigas_013892-T1.cds;Parent=ColletesGigas_013892-T1
WUUM01000020.1	funannotate	CDS	4279546	4279785	.	+	0	ID=ColletesGigas_013892-T1.cds;Parent=ColletesGigas_013892-T1
WUUM01000020.1	funannotate	CDS	4279866	4280051	.	+	0	ID=ColletesGigas_013892-T1.cds;Parent=ColletesGigas_013892-T1
WUUM01000020.1	funannotate	CDS	4280127	4280462	.	+	0	ID=ColletesGigas_013892-T1.cds;Parent=ColletesGigas_013892-T1
WUUM01000020.1	funannotate	CDS	4280545	4280721	.	+	0	ID=ColletesGigas_013892-T1.cds;Parent=ColletesGigas_013892-T1
WUUM01000020.1	funannotate	exon	1294116	1294229	.	-	.	ID=ColletesGigas_013681-T1.exon5;Parent=ColletesGigas_013681-T1
WUUM01000020.1	funannotate	exon	1293908	1294012	.	-	.	ID=ColletesGigas_013681-T1.exon6;Parent=ColletesGigas_013681-T1
WUUM01000020.1	funannotate	exon	3602738	3602786	.	-	.	ID=ColletesGigas_013838-T1.exon1;Parent=ColletesGigas_013838-T1
WUUM01000020.1	funannotate	exon	3602295	3602623	.	-	.	ID=ColletesGigas_013838-T1.exon2;Parent=ColletesGigas_013838-T1
WUUM01000020.1	funannotate	mRNA	1585408	1585959	.	-	.	ID=ColletesGigas_013697-T1;Parent=ColletesGigas_013697
WUUM01000020.1	funannotate	exon	4551907	4552028	.	-	.	ID=ColletesGigas_013919-T1.exon4;Parent=ColletesGigas_013919-T1
WUUM01000020.1	funannotate	exon	4552103	4552292	.	-	.	ID=ColletesGigas_013919-T1.exon3;Parent=ColletesGigas_013919-T1
WUUM01000020.1	funannotate	exon	4552353	4552511	.	-	.	ID=ColletesGigas_013919-T1.exon2;Parent=ColletesGigas_013919-T1
WUUM01000020.1	funannotate	exon	4552708	4552797	.	-	.	ID=ColletesGigas_013919-T1.exon1;Parent=ColletesGigas_013919-T1
WUUM01000020.1	funannotate	CDS	189569	189605	.	+	0	ID=ColletesGigas_013623-T1.cds;Parent=ColletesGigas_013623-T1
WUUM01000020.1	funannotate	CDS	189680	189864	.	+	0	ID=ColletesGigas_013623-T1.cds;Parent=ColletesGigas_013623-T1
WUUM01000020.1	funannotate	CDS	189955	190128	.	+	0	ID=ColletesGigas_013623-T1.cds;Parent=ColletesGigas_013623-T1
WUUM01000020.1	funannotate	CDS	190210	190358	.	+	0	ID=ColletesGigas_013623-T1.cds;Parent=ColletesGigas_013623-T1
WUUM01000020.1	funannotate	CDS	191238	191496	.	+	0	ID=ColletesGigas_013623-T1.cds;Parent=ColletesGigas_013623-T1
WUUM01000020.1	funannotate	CDS	191566	191724	.	+	0	ID=ColletesGigas_013623-T1.cds;Parent=ColletesGigas_013623-T1
WUUM01000020.1	funannotate	CDS	191788	191892	.	+	0	ID=ColletesGigas_013623-T1.cds;Parent=ColletesGigas_013623-T1
WUUM01000020.1	funannotate	CDS	191955	192476	.	+	0	ID=ColletesGigas_013623-T1.cds;Parent=ColletesGigas_013623-T1
WUUM01000020.1	funannotate	CDS	192551	192771	.	+	0	ID=ColletesGigas_013623-T1.cds;Parent=ColletesGigas_013623-T1
WUUM01000020.1	funannotate	CDS	192856	193093	.	+	0	ID=ColletesGigas_013623-T1.cds;Parent=ColletesGigas_013623-T1
WUUM01000020.1	funannotate	CDS	193161	193370	.	+	0	ID=ColletesGigas_013623-T1.cds;Parent=ColletesGigas_013623-T1
WUUM01000020.1	funannotate	CDS	194118	194324	.	+	0	ID=ColletesGigas_013623-T1.cds;Parent=ColletesGigas_013623-T1
WUUM01000020.1	funannotate	CDS	194632	194805	.	+	0	ID=ColletesGigas_013623-T1.cds;Parent=ColletesGigas_013623-T1
WUUM01000020.1	funannotate	CDS	194877	195012	.	+	0	ID=ColletesGigas_013623-T1.cds;Parent=ColletesGigas_013623-T1
WUUM01000020.1	funannotate	CDS	195086	195310	.	+	0	ID=ColletesGigas_013623-T1.cds;Parent=ColletesGigas_013623-T1
WUUM01000020.1	funannotate	CDS	195403	195664	.	+	0	ID=ColletesGigas_013623-T1.cds;Parent=ColletesGigas_013623-T1
WUUM01000020.1	funannotate	CDS	195733	195908	.	+	0	ID=ColletesGigas_013623-T1.cds;Parent=ColletesGigas_013623-T1
WUUM01000020.1	funannotate	CDS	195975	196217	.	+	0	ID=ColletesGigas_013623-T1.cds;Parent=ColletesGigas_013623-T1
WUUM01000020.1	funannotate	CDS	196420	196643	.	+	0	ID=ColletesGigas_013623-T1.cds;Parent=ColletesGigas_013623-T1
WUUM01000020.1	funannotate	CDS	196724	196984	.	+	0	ID=ColletesGigas_013623-T1.cds;Parent=ColletesGigas_013623-T1
WUUM01000020.1	funannotate	CDS	197129	197369	.	+	0	ID=ColletesGigas_013623-T1.cds;Parent=ColletesGigas_013623-T1
WUUM01000020.1	funannotate	CDS	197482	197644	.	+	0	ID=ColletesGigas_013623-T1.cds;Parent=ColletesGigas_013623-T1
WUUM01000020.1	funannotate	CDS	197722	197921	.	+	0	ID=ColletesGigas_013623-T1.cds;Parent=ColletesGigas_013623-T1
WUUM01000020.1	funannotate	CDS	198016	198746	.	+	0	ID=ColletesGigas_013623-T1.cds;Parent=ColletesGigas_013623-T1
WUUM01000020.1	funannotate	CDS	199126	199330	.	+	0	ID=ColletesGigas_013623-T1.cds;Parent=ColletesGigas_013623-T1
WUUM01000020.1	funannotate	CDS	199424	199635	.	+	0	ID=ColletesGigas_013623-T1.cds;Parent=ColletesGigas_013623-T1
WUUM01000020.1	funannotate	CDS	199704	199844	.	+	0	ID=ColletesGigas_013623-T1.cds;Parent=ColletesGigas_013623-T1
WUUM01000020.1	funannotate	CDS	199946	200075	.	+	0	ID=ColletesGigas_013623-T1.cds;Parent=ColletesGigas_013623-T1
WUUM01000020.1	funannotate	CDS	200160	200431	.	+	0	ID=ColletesGigas_013623-T1.cds;Parent=ColletesGigas_013623-T1
WUUM01000020.1	funannotate	exon	4843651	4845393	.	+	.	ID=ColletesGigas_013937-T1.exon1;Parent=ColletesGigas_013937-T1
WUUM01000020.1	funannotate	mRNA	4105803	4110815	.	+	.	ID=ColletesGigas_013877-T1;Ontology_term=GO:0043565%2CGO:0003700%2CGO:0008270%2CGO:0006357%2CGO:0006355%2CGO:0005634;Dbxref=InterPro:IPR012934%2CInterPro:IPR039355%2CInterPro:IPR000679%2CInterPro:IPR013088;Parent=ColletesGigas_013877
WUUM01000020.1	funannotate	exon	4470640	4471362	.	+	.	ID=ColletesGigas_013909-T1.exon1;Parent=ColletesGigas_013909-T1
WUUM01000020.1	funannotate	CDS	4546939	4546985	.	-	0	ID=ColletesGigas_013917-T1.cds;Parent=ColletesGigas_013917-T1
WUUM01000020.1	funannotate	CDS	4546216	4546270	.	-	0	ID=ColletesGigas_013917-T1.cds;Parent=ColletesGigas_013917-T1
WUUM01000020.1	funannotate	CDS	4545730	4545817	.	-	0	ID=ColletesGigas_013917-T1.cds;Parent=ColletesGigas_013917-T1
WUUM01000020.1	funannotate	CDS	4545118	4545123	.	-	0	ID=ColletesGigas_013917-T1.cds;Parent=ColletesGigas_013917-T1
WUUM01000020.1	funannotate	CDS	4543903	4544069	.	-	0	ID=ColletesGigas_013917-T1.cds;Parent=ColletesGigas_013917-T1
WUUM01000020.1	funannotate	mRNA	4039626	4040033	.	+	.	ID=ColletesGigas_013865-T1;Parent=ColletesGigas_013865
WUUM01000020.1	funannotate	mRNA	3916272	3917737	.	+	.	ID=ColletesGigas_013853-T1;Parent=ColletesGigas_013853
WUUM01000020.1	funannotate	CDS	3293502	3293868	.	-	0	ID=ColletesGigas_013813-T1.cds;Parent=ColletesGigas_013813-T1
WUUM01000020.1	funannotate	CDS	3290351	3293133	.	-	0	ID=ColletesGigas_013813-T1.cds;Parent=ColletesGigas_013813-T1
WUUM01000020.1	funannotate	mRNA	2316183	2317007	.	-	.	ID=ColletesGigas_013726-T1;Ontology_term=GO:0003723%2CGO:0019013;Dbxref=InterPro:IPR009522;Parent=ColletesGigas_013726
WUUM01000020.1	funannotate	exon	4127971	4128068	.	-	.	ID=ColletesGigas_013880-T1.exon2;Parent=ColletesGigas_013880-T1
WUUM01000020.1	funannotate	exon	4128209	4128218	.	-	.	ID=ColletesGigas_013880-T1.exon1;Parent=ColletesGigas_013880-T1
WUUM01000020.1	funannotate	exon	4127329	4127459	.	-	.	ID=ColletesGigas_013880-T1.exon4;Parent=ColletesGigas_013880-T1
WUUM01000020.1	funannotate	exon	4127527	4127646	.	-	.	ID=ColletesGigas_013880-T1.exon3;Parent=ColletesGigas_013880-T1
WUUM01000020.1	funannotate	exon	4127029	4127254	.	-	.	ID=ColletesGigas_013880-T1.exon5;Parent=ColletesGigas_013880-T1
WUUM01000020.1	funannotate	CDS	4052667	4052759	.	+	0	ID=ColletesGigas_013868-T1.cds;Parent=ColletesGigas_013868-T1
WUUM01000020.1	funannotate	CDS	4052921	4053031	.	+	0	ID=ColletesGigas_013868-T1.cds;Parent=ColletesGigas_013868-T1
WUUM01000020.1	funannotate	CDS	4053096	4053274	.	+	0	ID=ColletesGigas_013868-T1.cds;Parent=ColletesGigas_013868-T1
WUUM01000020.1	funannotate	CDS	4053344	4053454	.	+	0	ID=ColletesGigas_013868-T1.cds;Parent=ColletesGigas_013868-T1
WUUM01000020.1	funannotate	CDS	4053524	4053743	.	+	0	ID=ColletesGigas_013868-T1.cds;Parent=ColletesGigas_013868-T1
WUUM01000020.1	funannotate	mRNA	3641678	3642567	.	+	.	ID=ColletesGigas_013841-T1;Parent=ColletesGigas_013841
WUUM01000020.1	funannotate	CDS	783951	783955	.	-	0	ID=ColletesGigas_013650-T1.cds;Parent=ColletesGigas_013650-T1
WUUM01000020.1	funannotate	CDS	783319	783475	.	-	0	ID=ColletesGigas_013650-T1.cds;Parent=ColletesGigas_013650-T1
WUUM01000020.1	funannotate	CDS	783079	783207	.	-	0	ID=ColletesGigas_013650-T1.cds;Parent=ColletesGigas_013650-T1
WUUM01000020.1	funannotate	CDS	782789	783010	.	-	0	ID=ColletesGigas_013650-T1.cds;Parent=ColletesGigas_013650-T1
WUUM01000020.1	funannotate	CDS	782562	782718	.	-	0	ID=ColletesGigas_013650-T1.cds;Parent=ColletesGigas_013650-T1
WUUM01000020.1	funannotate	CDS	782390	782488	.	-	0	ID=ColletesGigas_013650-T1.cds;Parent=ColletesGigas_013650-T1
WUUM01000020.1	funannotate	CDS	782001	782317	.	-	0	ID=ColletesGigas_013650-T1.cds;Parent=ColletesGigas_013650-T1
WUUM01000020.1	funannotate	CDS	781790	781912	.	-	0	ID=ColletesGigas_013650-T1.cds;Parent=ColletesGigas_013650-T1
WUUM01000020.1	funannotate	CDS	4959426	4959558	.	-	0	ID=ColletesGigas_013944-T1.cds;Parent=ColletesGigas_013944-T1
WUUM01000020.1	funannotate	CDS	4959151	4959350	.	-	0	ID=ColletesGigas_013944-T1.cds;Parent=ColletesGigas_013944-T1
WUUM01000020.1	funannotate	CDS	4958892	4959071	.	-	0	ID=ColletesGigas_013944-T1.cds;Parent=ColletesGigas_013944-T1
WUUM01000020.1	funannotate	CDS	4957280	4958620	.	-	0	ID=ColletesGigas_013944-T1.cds;Parent=ColletesGigas_013944-T1
WUUM01000020.1	funannotate	exon	3413804	3413840	.	-	.	ID=ColletesGigas_013823-T1.exon1;Parent=ColletesGigas_013823-T1
WUUM01000020.1	funannotate	exon	3410211	3410264	.	-	.	ID=ColletesGigas_013823-T1.exon4;Parent=ColletesGigas_013823-T1
WUUM01000020.1	funannotate	exon	3408609	3408715	.	-	.	ID=ColletesGigas_013823-T1.exon5;Parent=ColletesGigas_013823-T1
WUUM01000020.1	funannotate	mRNA	2492154	2499866	.	+	.	ID=ColletesGigas_013738-T1;Dbxref=InterPro:IPR002893;Parent=ColletesGigas_013738
WUUM01000020.1	funannotate	exon	3412596	3412634	.	-	.	ID=ColletesGigas_013823-T1.exon2;Parent=ColletesGigas_013823-T1
WUUM01000020.1	funannotate	exon	3411229	3411281	.	-	.	ID=ColletesGigas_013823-T1.exon3;Parent=ColletesGigas_013823-T1
WUUM01000020.1	funannotate	exon	3408364	3408535	.	-	.	ID=ColletesGigas_013823-T1.exon6;Parent=ColletesGigas_013823-T1
WUUM01000020.1	funannotate	CDS	1881496	1881690	.	-	0	ID=ColletesGigas_013705-T1.cds;Parent=ColletesGigas_013705-T1
WUUM01000020.1	funannotate	CDS	1879547	1879867	.	-	0	ID=ColletesGigas_013705-T1.cds;Parent=ColletesGigas_013705-T1
WUUM01000020.1	funannotate	exon	3280915	3280938	.	-	.	ID=ColletesGigas_013810-T1.exon1;Parent=ColletesGigas_013810-T1
WUUM01000020.1	funannotate	CDS	2779462	2781236	.	+	0	ID=ColletesGigas_013757-T1.cds;Parent=ColletesGigas_013757-T1
WUUM01000020.1	funannotate	CDS	2782926	2783148	.	+	0	ID=ColletesGigas_013757-T1.cds;Parent=ColletesGigas_013757-T1
WUUM01000020.1	funannotate	CDS	2783908	2784243	.	+	0	ID=ColletesGigas_013757-T1.cds;Parent=ColletesGigas_013757-T1
WUUM01000020.1	funannotate	CDS	2784639	2784774	.	+	0	ID=ColletesGigas_013757-T1.cds;Parent=ColletesGigas_013757-T1
WUUM01000020.1	funannotate	CDS	2785976	2786204	.	+	0	ID=ColletesGigas_013757-T1.cds;Parent=ColletesGigas_013757-T1
WUUM01000020.1	funannotate	CDS	2788119	2788231	.	+	0	ID=ColletesGigas_013757-T1.cds;Parent=ColletesGigas_013757-T1
WUUM01000020.1	funannotate	exon	3279992	3280499	.	-	.	ID=ColletesGigas_013810-T1.exon3;Parent=ColletesGigas_013810-T1
WUUM01000020.1	funannotate	exon	3280576	3280809	.	-	.	ID=ColletesGigas_013810-T1.exon2;Parent=ColletesGigas_013810-T1
WUUM01000020.1	funannotate	exon	3279393	3279652	.	-	.	ID=ColletesGigas_013810-T1.exon5;Parent=ColletesGigas_013810-T1
WUUM01000020.1	funannotate	exon	3968613	3968686	.	+	.	ID=ColletesGigas_013856-T1.exon2;Parent=ColletesGigas_013856-T1
WUUM01000020.1	funannotate	exon	3279767	3279906	.	-	.	ID=ColletesGigas_013810-T1.exon4;Parent=ColletesGigas_013810-T1
WUUM01000020.1	funannotate	exon	3969860	3969962	.	+	.	ID=ColletesGigas_013856-T1.exon3;Parent=ColletesGigas_013856-T1
WUUM01000020.1	funannotate	exon	3278915	3279078	.	-	.	ID=ColletesGigas_013810-T1.exon7;Parent=ColletesGigas_013810-T1
WUUM01000020.1	funannotate	exon	3970277	3970440	.	+	.	ID=ColletesGigas_013856-T1.exon4;Parent=ColletesGigas_013856-T1
WUUM01000020.1	funannotate	exon	3279136	3279323	.	-	.	ID=ColletesGigas_013810-T1.exon6;Parent=ColletesGigas_013810-T1
WUUM01000020.1	funannotate	exon	3278568	3278831	.	-	.	ID=ColletesGigas_013810-T1.exon8;Parent=ColletesGigas_013810-T1
WUUM01000020.1	funannotate	exon	3968142	3968211	.	+	.	ID=ColletesGigas_013856-T1.exon1;Parent=ColletesGigas_013856-T1
WUUM01000020.1	funannotate	mRNA	3337639	3347744	.	-	.	ID=ColletesGigas_013816-T1;Parent=ColletesGigas_013816
WUUM01000020.1	funannotate	mRNA	2657452	2669093	.	-	.	ID=ColletesGigas_013751-T1;Ontology_term=GO:0003867%2CGO:0008483%2CGO:0030170%2CGO:0003824%2CGO:0009448;Dbxref=InterPro:IPR015422%2CPFAM:PF00202%2CInterPro:IPR015424%2CInterPro:IPR005814%2CInterPro:IPR015421%2CInterPro:IPR004631;Parent=ColletesGigas_013751
WUUM01000020.1	funannotate	CDS	2819819	2819985	.	+	0	ID=ColletesGigas_013761-T1.cds;Parent=ColletesGigas_013761-T1
WUUM01000020.1	funannotate	CDS	2820866	2820878	.	+	0	ID=ColletesGigas_013761-T1.cds;Parent=ColletesGigas_013761-T1
WUUM01000020.1	funannotate	mRNA	2830713	2831824	.	+	.	ID=ColletesGigas_013763-T1;Ontology_term=GO:0005509;Dbxref=InterPro:IPR039879%2CInterPro:IPR002048;Parent=ColletesGigas_013763
WUUM01000020.1	funannotate	mRNA	3436934	3438364	.	-	.	ID=ColletesGigas_013828-T1;Parent=ColletesGigas_013828
WUUM01000020.1	funannotate	CDS	3271504	3271608	.	-	0	ID=ColletesGigas_013809-T1.cds;Parent=ColletesGigas_013809-T1
WUUM01000020.1	funannotate	CDS	3271171	3271365	.	-	0	ID=ColletesGigas_013809-T1.cds;Parent=ColletesGigas_013809-T1
WUUM01000020.1	funannotate	CDS	3270778	3270910	.	-	0	ID=ColletesGigas_013809-T1.cds;Parent=ColletesGigas_013809-T1
WUUM01000020.1	funannotate	CDS	3270550	3270662	.	-	0	ID=ColletesGigas_013809-T1.cds;Parent=ColletesGigas_013809-T1
WUUM01000020.1	funannotate	CDS	812345	812471	.	+	0	ID=ColletesGigas_013653-T1.cds;Parent=ColletesGigas_013653-T1
WUUM01000020.1	funannotate	CDS	822333	822593	.	+	0	ID=ColletesGigas_013653-T1.cds;Parent=ColletesGigas_013653-T1
WUUM01000020.1	funannotate	CDS	823736	823917	.	+	0	ID=ColletesGigas_013653-T1.cds;Parent=ColletesGigas_013653-T1
WUUM01000020.1	funannotate	CDS	824380	824653	.	+	0	ID=ColletesGigas_013653-T1.cds;Parent=ColletesGigas_013653-T1
WUUM01000020.1	funannotate	CDS	825502	825605	.	+	0	ID=ColletesGigas_013653-T1.cds;Parent=ColletesGigas_013653-T1
WUUM01000020.1	funannotate	exon	4297698	4297825	.	-	.	ID=ColletesGigas_013895-T1.exon5;Parent=ColletesGigas_013895-T1
WUUM01000020.1	funannotate	exon	4300045	4300185	.	-	.	ID=ColletesGigas_013895-T1.exon2;Parent=ColletesGigas_013895-T1
WUUM01000020.1	funannotate	exon	4300348	4300434	.	-	.	ID=ColletesGigas_013895-T1.exon1;Parent=ColletesGigas_013895-T1
WUUM01000020.1	funannotate	exon	4297923	4298031	.	-	.	ID=ColletesGigas_013895-T1.exon4;Parent=ColletesGigas_013895-T1
WUUM01000020.1	funannotate	exon	4299813	4299968	.	-	.	ID=ColletesGigas_013895-T1.exon3;Parent=ColletesGigas_013895-T1
WUUM01000020.1	funannotate	mRNA	2947420	2947767	.	+	.	ID=ColletesGigas_013787-T1;Parent=ColletesGigas_013787
WUUM01000020.1	funannotate	exon	2068826	2069087	.	-	.	ID=ColletesGigas_013711-T1.exon1;Parent=ColletesGigas_013711-T1
WUUM01000020.1	funannotate	exon	2068087	2068157	.	-	.	ID=ColletesGigas_013711-T1.exon2;Parent=ColletesGigas_013711-T1
WUUM01000020.1	funannotate	CDS	1737370	1737427	.	+	0	ID=ColletesGigas_013702-T1.cds;Parent=ColletesGigas_013702-T1
WUUM01000020.1	funannotate	CDS	1737512	1737756	.	+	0	ID=ColletesGigas_013702-T1.cds;Parent=ColletesGigas_013702-T1
WUUM01000020.1	funannotate	exon	752818	753553	.	+	.	ID=ColletesGigas_013644-T1.exon10;Parent=ColletesGigas_013644-T1
WUUM01000020.1	funannotate	exon	753771	754173	.	+	.	ID=ColletesGigas_013644-T1.exon11;Parent=ColletesGigas_013644-T1
WUUM01000020.1	funannotate	exon	756520	757351	.	+	.	ID=ColletesGigas_013644-T1.exon14;Parent=ColletesGigas_013644-T1
WUUM01000020.1	funannotate	exon	757878	758247	.	+	.	ID=ColletesGigas_013644-T1.exon15;Parent=ColletesGigas_013644-T1
WUUM01000020.1	funannotate	exon	754392	754847	.	+	.	ID=ColletesGigas_013644-T1.exon12;Parent=ColletesGigas_013644-T1
WUUM01000020.1	funannotate	exon	755041	755793	.	+	.	ID=ColletesGigas_013644-T1.exon13;Parent=ColletesGigas_013644-T1
WUUM01000020.1	funannotate	exon	761618	761716	.	+	.	ID=ColletesGigas_013644-T1.exon18;Parent=ColletesGigas_013644-T1
WUUM01000020.1	funannotate	exon	761965	762192	.	+	.	ID=ColletesGigas_013644-T1.exon19;Parent=ColletesGigas_013644-T1
WUUM01000020.1	funannotate	exon	758627	758939	.	+	.	ID=ColletesGigas_013644-T1.exon16;Parent=ColletesGigas_013644-T1
WUUM01000020.1	funannotate	exon	759628	759945	.	+	.	ID=ColletesGigas_013644-T1.exon17;Parent=ColletesGigas_013644-T1
WUUM01000020.1	funannotate	CDS	3280915	3280938	.	-	0	ID=ColletesGigas_013810-T1.cds;Parent=ColletesGigas_013810-T1
WUUM01000020.1	funannotate	CDS	3280576	3280809	.	-	0	ID=ColletesGigas_013810-T1.cds;Parent=ColletesGigas_013810-T1
WUUM01000020.1	funannotate	CDS	3279992	3280499	.	-	0	ID=ColletesGigas_013810-T1.cds;Parent=ColletesGigas_013810-T1
WUUM01000020.1	funannotate	CDS	3279767	3279906	.	-	0	ID=ColletesGigas_013810-T1.cds;Parent=ColletesGigas_013810-T1
WUUM01000020.1	funannotate	CDS	3279393	3279652	.	-	0	ID=ColletesGigas_013810-T1.cds;Parent=ColletesGigas_013810-T1
WUUM01000020.1	funannotate	CDS	3279136	3279323	.	-	0	ID=ColletesGigas_013810-T1.cds;Parent=ColletesGigas_013810-T1
WUUM01000020.1	funannotate	CDS	3278915	3279078	.	-	0	ID=ColletesGigas_013810-T1.cds;Parent=ColletesGigas_013810-T1
WUUM01000020.1	funannotate	CDS	3278568	3278831	.	-	0	ID=ColletesGigas_013810-T1.cds;Parent=ColletesGigas_013810-T1
WUUM01000020.1	funannotate	exon	2852193	2852411	.	-	.	ID=ColletesGigas_013767-T1.exon1;Parent=ColletesGigas_013767-T1
WUUM01000020.1	funannotate	exon	2851071	2852102	.	-	.	ID=ColletesGigas_013767-T1.exon2;Parent=ColletesGigas_013767-T1
WUUM01000020.1	funannotate	mRNA	2881074	2882283	.	+	.	ID=ColletesGigas_013775-T1;Parent=ColletesGigas_013775
WUUM01000020.1	funannotate	mRNA	3177596	3177910	.	-	.	ID=ColletesGigas_013804-T1;Dbxref=InterPro:IPR000742%2CInterPro:IPR009030;Parent=ColletesGigas_013804
WUUM01000020.1	funannotate	exon	2782926	2783148	.	+	.	ID=ColletesGigas_013757-T1.exon2;Parent=ColletesGigas_013757-T1
WUUM01000020.1	funannotate	exon	2783908	2784243	.	+	.	ID=ColletesGigas_013757-T1.exon3;Parent=ColletesGigas_013757-T1
WUUM01000020.1	funannotate	exon	2784639	2784774	.	+	.	ID=ColletesGigas_013757-T1.exon4;Parent=ColletesGigas_013757-T1
WUUM01000020.1	funannotate	exon	2785976	2786204	.	+	.	ID=ColletesGigas_013757-T1.exon5;Parent=ColletesGigas_013757-T1
WUUM01000020.1	funannotate	exon	1064278	1064652	.	+	.	ID=ColletesGigas_013668-T1.exon1;Parent=ColletesGigas_013668-T1
WUUM01000020.1	funannotate	CDS	4039626	4040033	.	+	0	ID=ColletesGigas_013865-T1.cds;Parent=ColletesGigas_013865-T1
WUUM01000020.1	funannotate	exon	1064748	1065224	.	+	.	ID=ColletesGigas_013668-T1.exon2;Parent=ColletesGigas_013668-T1
WUUM01000020.1	funannotate	exon	2779462	2781236	.	+	.	ID=ColletesGigas_013757-T1.exon1;Parent=ColletesGigas_013757-T1
WUUM01000020.1	funannotate	exon	2788119	2788231	.	+	.	ID=ColletesGigas_013757-T1.exon6;Parent=ColletesGigas_013757-T1
WUUM01000020.1	funannotate	exon	764127	764225	.	-	.	ID=ColletesGigas_013645-T1.exon5;Parent=ColletesGigas_013645-T1
WUUM01000020.1	funannotate	exon	764286	764466	.	-	.	ID=ColletesGigas_013645-T1.exon4;Parent=ColletesGigas_013645-T1
WUUM01000020.1	funannotate	CDS	4311044	4311202	.	+	0	ID=ColletesGigas_013898-T1.cds;Parent=ColletesGigas_013898-T1
WUUM01000020.1	funannotate	CDS	4313259	4313387	.	+	0	ID=ColletesGigas_013898-T1.cds;Parent=ColletesGigas_013898-T1
WUUM01000020.1	funannotate	CDS	4313484	4313682	.	+	0	ID=ColletesGigas_013898-T1.cds;Parent=ColletesGigas_013898-T1
WUUM01000020.1	funannotate	CDS	4313759	4314012	.	+	0	ID=ColletesGigas_013898-T1.cds;Parent=ColletesGigas_013898-T1
WUUM01000020.1	funannotate	CDS	4314102	4314279	.	+	0	ID=ColletesGigas_013898-T1.cds;Parent=ColletesGigas_013898-T1
WUUM01000020.1	funannotate	CDS	4314346	4314870	.	+	0	ID=ColletesGigas_013898-T1.cds;Parent=ColletesGigas_013898-T1
WUUM01000020.1	funannotate	CDS	4314932	4315101	.	+	0	ID=ColletesGigas_013898-T1.cds;Parent=ColletesGigas_013898-T1
WUUM01000020.1	funannotate	CDS	4315167	4315346	.	+	0	ID=ColletesGigas_013898-T1.cds;Parent=ColletesGigas_013898-T1
WUUM01000020.1	funannotate	CDS	4315432	4315641	.	+	0	ID=ColletesGigas_013898-T1.cds;Parent=ColletesGigas_013898-T1
WUUM01000020.1	funannotate	CDS	4315736	4315981	.	+	0	ID=ColletesGigas_013898-T1.cds;Parent=ColletesGigas_013898-T1
WUUM01000020.1	funannotate	CDS	4316049	4316129	.	+	0	ID=ColletesGigas_013898-T1.cds;Parent=ColletesGigas_013898-T1
WUUM01000020.1	funannotate	CDS	4316200	4316301	.	+	0	ID=ColletesGigas_013898-T1.cds;Parent=ColletesGigas_013898-T1
WUUM01000020.1	funannotate	exon	2464036	2464103	.	+	.	ID=ColletesGigas_013734-T1.exon1;Parent=ColletesGigas_013734-T1
WUUM01000020.1	funannotate	exon	2464310	2464619	.	+	.	ID=ColletesGigas_013734-T1.exon2;Parent=ColletesGigas_013734-T1
WUUM01000020.1	funannotate	exon	764542	764778	.	-	.	ID=ColletesGigas_013645-T1.exon3;Parent=ColletesGigas_013645-T1
WUUM01000020.1	funannotate	exon	764848	765041	.	-	.	ID=ColletesGigas_013645-T1.exon2;Parent=ColletesGigas_013645-T1
WUUM01000020.1	funannotate	exon	765219	765485	.	-	.	ID=ColletesGigas_013645-T1.exon1;Parent=ColletesGigas_013645-T1
WUUM01000020.1	funannotate	exon	3512823	3513221	.	-	.	ID=ColletesGigas_013833-T1.exon1;Parent=ColletesGigas_013833-T1
WUUM01000020.1	funannotate	exon	4572559	4572963	.	+	.	ID=ColletesGigas_013922-T1.exon6;Parent=ColletesGigas_013922-T1
WUUM01000020.1	funannotate	exon	4575422	4576906	.	+	.	ID=ColletesGigas_013922-T1.exon7;Parent=ColletesGigas_013922-T1
WUUM01000020.1	funannotate	exon	2546897	2547159	.	-	.	ID=ColletesGigas_013744-T1.exon3;Parent=ColletesGigas_013744-T1
WUUM01000020.1	funannotate	exon	2547266	2547356	.	-	.	ID=ColletesGigas_013744-T1.exon2;Parent=ColletesGigas_013744-T1
WUUM01000020.1	funannotate	exon	2547902	2547931	.	-	.	ID=ColletesGigas_013744-T1.exon1;Parent=ColletesGigas_013744-T1
WUUM01000020.1	funannotate	exon	2544246	2544449	.	-	.	ID=ColletesGigas_013744-T1.exon7;Parent=ColletesGigas_013744-T1
WUUM01000020.1	funannotate	CDS	124373	124855	.	+	0	ID=ColletesGigas_013620-T1.cds;Parent=ColletesGigas_013620-T1
WUUM01000020.1	funannotate	CDS	125656	126252	.	+	0	ID=ColletesGigas_013620-T1.cds;Parent=ColletesGigas_013620-T1
WUUM01000020.1	funannotate	exon	2544562	2545023	.	-	.	ID=ColletesGigas_013744-T1.exon6;Parent=ColletesGigas_013744-T1
WUUM01000020.1	funannotate	exon	4569943	4569945	.	+	.	ID=ColletesGigas_013922-T1.exon1;Parent=ColletesGigas_013922-T1
WUUM01000020.1	funannotate	exon	2545232	2545324	.	-	.	ID=ColletesGigas_013744-T1.exon5;Parent=ColletesGigas_013744-T1
WUUM01000020.1	funannotate	mRNA	3142254	3145616	.	+	.	ID=ColletesGigas_013799-T1;Dbxref=InterPro:IPR017877%2CInterPro:IPR009057%2CInterPro:IPR001005;Parent=ColletesGigas_013799
WUUM01000020.1	funannotate	exon	2546534	2546767	.	-	.	ID=ColletesGigas_013744-T1.exon4;Parent=ColletesGigas_013744-T1
WUUM01000020.1	funannotate	exon	4571224	4571343	.	+	.	ID=ColletesGigas_013922-T1.exon4;Parent=ColletesGigas_013922-T1
WUUM01000020.1	funannotate	exon	4571425	4571525	.	+	.	ID=ColletesGigas_013922-T1.exon5;Parent=ColletesGigas_013922-T1
WUUM01000020.1	funannotate	exon	2543787	2543934	.	-	.	ID=ColletesGigas_013744-T1.exon9;Parent=ColletesGigas_013744-T1
WUUM01000020.1	funannotate	exon	4570643	4570927	.	+	.	ID=ColletesGigas_013922-T1.exon2;Parent=ColletesGigas_013922-T1
WUUM01000020.1	funannotate	exon	2544072	2544163	.	-	.	ID=ColletesGigas_013744-T1.exon8;Parent=ColletesGigas_013744-T1
WUUM01000020.1	funannotate	exon	4571006	4571141	.	+	.	ID=ColletesGigas_013922-T1.exon3;Parent=ColletesGigas_013922-T1
WUUM01000020.1	funannotate	CDS	4505223	4505531	.	-	0	ID=ColletesGigas_013914-T1.cds;Parent=ColletesGigas_013914-T1
WUUM01000020.1	funannotate	CDS	4504760	4504959	.	-	0	ID=ColletesGigas_013914-T1.cds;Parent=ColletesGigas_013914-T1
WUUM01000020.1	funannotate	CDS	4504460	4504622	.	-	0	ID=ColletesGigas_013914-T1.cds;Parent=ColletesGigas_013914-T1
WUUM01000020.1	funannotate	CDS	4503967	4504178	.	-	0	ID=ColletesGigas_013914-T1.cds;Parent=ColletesGigas_013914-T1
WUUM01000020.1	funannotate	CDS	4503743	4503889	.	-	0	ID=ColletesGigas_013914-T1.cds;Parent=ColletesGigas_013914-T1
WUUM01000020.1	funannotate	CDS	4503427	4503650	.	-	0	ID=ColletesGigas_013914-T1.cds;Parent=ColletesGigas_013914-T1
WUUM01000020.1	funannotate	CDS	4503049	4503329	.	-	0	ID=ColletesGigas_013914-T1.cds;Parent=ColletesGigas_013914-T1
WUUM01000020.1	funannotate	CDS	4502870	4502970	.	-	0	ID=ColletesGigas_013914-T1.cds;Parent=ColletesGigas_013914-T1
WUUM01000020.1	funannotate	CDS	4502297	4502798	.	-	0	ID=ColletesGigas_013914-T1.cds;Parent=ColletesGigas_013914-T1
WUUM01000020.1	funannotate	CDS	4501823	4502215	.	-	0	ID=ColletesGigas_013914-T1.cds;Parent=ColletesGigas_013914-T1
WUUM01000020.1	funannotate	exon	252812	252968	.	-	.	ID=ColletesGigas_013629-T1.exon9;Parent=ColletesGigas_013629-T1
WUUM01000020.1	funannotate	exon	253083	253354	.	-	.	ID=ColletesGigas_013629-T1.exon8;Parent=ColletesGigas_013629-T1
WUUM01000020.1	funannotate	exon	253422	253797	.	-	.	ID=ColletesGigas_013629-T1.exon7;Parent=ColletesGigas_013629-T1
WUUM01000020.1	funannotate	CDS	3240557	3240794	.	-	0	ID=ColletesGigas_013806-T1.cds;Parent=ColletesGigas_013806-T1
WUUM01000020.1	funannotate	CDS	3240291	3240413	.	-	0	ID=ColletesGigas_013806-T1.cds;Parent=ColletesGigas_013806-T1
WUUM01000020.1	funannotate	CDS	3240072	3240206	.	-	0	ID=ColletesGigas_013806-T1.cds;Parent=ColletesGigas_013806-T1
WUUM01000020.1	funannotate	CDS	3239752	3239985	.	-	0	ID=ColletesGigas_013806-T1.cds;Parent=ColletesGigas_013806-T1
WUUM01000020.1	funannotate	CDS	3239156	3239671	.	-	0	ID=ColletesGigas_013806-T1.cds;Parent=ColletesGigas_013806-T1
WUUM01000020.1	funannotate	CDS	3238882	3239067	.	-	0	ID=ColletesGigas_013806-T1.cds;Parent=ColletesGigas_013806-T1
WUUM01000020.1	funannotate	CDS	3238547	3238798	.	-	0	ID=ColletesGigas_013806-T1.cds;Parent=ColletesGigas_013806-T1
WUUM01000020.1	funannotate	CDS	3238032	3238463	.	-	0	ID=ColletesGigas_013806-T1.cds;Parent=ColletesGigas_013806-T1
WUUM01000020.1	funannotate	CDS	3237649	3237942	.	-	0	ID=ColletesGigas_013806-T1.cds;Parent=ColletesGigas_013806-T1
WUUM01000020.1	funannotate	CDS	3237304	3237552	.	-	0	ID=ColletesGigas_013806-T1.cds;Parent=ColletesGigas_013806-T1
WUUM01000020.1	funannotate	CDS	3235469	3237229	.	-	0	ID=ColletesGigas_013806-T1.cds;Parent=ColletesGigas_013806-T1
WUUM01000020.1	funannotate	CDS	3235203	3235391	.	-	0	ID=ColletesGigas_013806-T1.cds;Parent=ColletesGigas_013806-T1
WUUM01000020.1	funannotate	CDS	3234740	3235121	.	-	0	ID=ColletesGigas_013806-T1.cds;Parent=ColletesGigas_013806-T1
WUUM01000020.1	funannotate	CDS	3234109	3234524	.	-	0	ID=ColletesGigas_013806-T1.cds;Parent=ColletesGigas_013806-T1
WUUM01000020.1	funannotate	CDS	3233872	3234022	.	-	0	ID=ColletesGigas_013806-T1.cds;Parent=ColletesGigas_013806-T1
WUUM01000020.1	funannotate	exon	253881	254117	.	-	.	ID=ColletesGigas_013629-T1.exon6;Parent=ColletesGigas_013629-T1
WUUM01000020.1	funannotate	mRNA	2446054	2447052	.	+	.	ID=ColletesGigas_013732-T1;Parent=ColletesGigas_013732
WUUM01000020.1	funannotate	exon	254234	254383	.	-	.	ID=ColletesGigas_013629-T1.exon5;Parent=ColletesGigas_013629-T1
WUUM01000020.1	funannotate	exon	254484	254644	.	-	.	ID=ColletesGigas_013629-T1.exon4;Parent=ColletesGigas_013629-T1
WUUM01000020.1	funannotate	exon	254752	254901	.	-	.	ID=ColletesGigas_013629-T1.exon3;Parent=ColletesGigas_013629-T1
WUUM01000020.1	funannotate	exon	254985	255132	.	-	.	ID=ColletesGigas_013629-T1.exon2;Parent=ColletesGigas_013629-T1
WUUM01000020.1	funannotate	exon	626088	626954	.	-	.	ID=ColletesGigas_013640-T1.exon2;Parent=ColletesGigas_013640-T1
WUUM01000020.1	funannotate	exon	632197	632355	.	-	.	ID=ColletesGigas_013640-T1.exon1;Parent=ColletesGigas_013640-T1
WUUM01000020.1	funannotate	mRNA	2276590	2276872	.	+	.	ID=ColletesGigas_013720-T1;Parent=ColletesGigas_013720
WUUM01000020.1	funannotate	mRNA	3974905	3984479	.	+	.	ID=ColletesGigas_013858-T1;Parent=ColletesGigas_013858
WUUM01000020.1	funannotate	mRNA	2245611	2250622	.	+	.	ID=ColletesGigas_013719-T1;Ontology_term=GO:0055085%2CGO:0016020%2CGO:0015267;Dbxref=InterPro:IPR000425%2CInterPro:IPR034294%2CInterPro:IPR023271;Parent=ColletesGigas_013719
WUUM01000020.1	funannotate	mRNA	2542482	2547931	.	-	.	ID=ColletesGigas_013744-T1;Ontology_term=GO:0004672%2CGO:0005524%2CGO:0006468;Dbxref=InterPro:IPR017441%2CInterPro:IPR011009%2CInterPro:IPR008271%2CInterPro:IPR000719;Parent=ColletesGigas_013744
WUUM01000020.1	funannotate	CDS	779048	779180	.	-	0	ID=ColletesGigas_013649-T1.cds;Parent=ColletesGigas_013649-T1
WUUM01000020.1	funannotate	CDS	778813	778967	.	-	0	ID=ColletesGigas_013649-T1.cds;Parent=ColletesGigas_013649-T1
WUUM01000020.1	funannotate	CDS	778123	778671	.	-	0	ID=ColletesGigas_013649-T1.cds;Parent=ColletesGigas_013649-T1
WUUM01000020.1	funannotate	CDS	777774	777842	.	-	0	ID=ColletesGigas_013649-T1.cds;Parent=ColletesGigas_013649-T1
WUUM01000020.1	funannotate	CDS	333860	336013	.	-	0	ID=ColletesGigas_013633-T1.cds;Parent=ColletesGigas_013633-T1
WUUM01000020.1	funannotate	exon	1269534	1269606	.	+	.	ID=ColletesGigas_013678-T1.exon1;Parent=ColletesGigas_013678-T1
WUUM01000020.1	funannotate	exon	255384	255448	.	-	.	ID=ColletesGigas_013629-T1.exon1;Parent=ColletesGigas_013629-T1
WUUM01000020.1	funannotate	mRNA	3770652	3773208	.	+	.	ID=ColletesGigas_013846-T1;Parent=ColletesGigas_013846
WUUM01000020.1	funannotate	CDS	4258328	4258704	.	-	0	ID=ColletesGigas_013888-T1.cds;Parent=ColletesGigas_013888-T1
WUUM01000020.1	funannotate	CDS	4257994	4258256	.	-	0	ID=ColletesGigas_013888-T1.cds;Parent=ColletesGigas_013888-T1
WUUM01000020.1	funannotate	CDS	4257698	4257913	.	-	0	ID=ColletesGigas_013888-T1.cds;Parent=ColletesGigas_013888-T1
WUUM01000020.1	funannotate	CDS	4257428	4257622	.	-	0	ID=ColletesGigas_013888-T1.cds;Parent=ColletesGigas_013888-T1
WUUM01000020.1	funannotate	CDS	4257079	4257343	.	-	0	ID=ColletesGigas_013888-T1.cds;Parent=ColletesGigas_013888-T1
WUUM01000020.1	funannotate	CDS	4256865	4257006	.	-	0	ID=ColletesGigas_013888-T1.cds;Parent=ColletesGigas_013888-T1
WUUM01000020.1	funannotate	CDS	4256674	4256787	.	-	0	ID=ColletesGigas_013888-T1.cds;Parent=ColletesGigas_013888-T1
WUUM01000020.1	funannotate	mRNA	703896	708655	.	-	.	ID=ColletesGigas_013642-T1;Ontology_term=GO:0006468%2CGO:0035556%2CGO:0004672%2CGO:0005524;Dbxref=InterPro:IPR011009%2CInterPro:IPR003533%2CInterPro:IPR036572%2CPFAM:PF03607%2CInterPro:IPR017441%2CInterPro:IPR008271%2CInterPro:IPR000719;Parent=ColletesGigas_013642
WUUM01000020.1	funannotate	mRNA	3398363	3404455	.	-	.	ID=ColletesGigas_013822-T1;Ontology_term=GO:0046983%2CGO:0000981%2CGO:0006355;Dbxref=InterPro:IPR011598%2CInterPro:IPR036638%2CInterPro:IPR032648;Parent=ColletesGigas_013822
WUUM01000020.1	funannotate	CDS	4596205	4596381	.	+	0	ID=ColletesGigas_013924-T1.cds;Parent=ColletesGigas_013924-T1
WUUM01000020.1	funannotate	CDS	4596463	4596585	.	+	0	ID=ColletesGigas_013924-T1.cds;Parent=ColletesGigas_013924-T1
WUUM01000020.1	funannotate	CDS	4596647	4596873	.	+	0	ID=ColletesGigas_013924-T1.cds;Parent=ColletesGigas_013924-T1
WUUM01000020.1	funannotate	CDS	4597049	4597187	.	+	0	ID=ColletesGigas_013924-T1.cds;Parent=ColletesGigas_013924-T1
WUUM01000020.1	funannotate	CDS	4597292	4597447	.	+	0	ID=ColletesGigas_013924-T1.cds;Parent=ColletesGigas_013924-T1
WUUM01000020.1	funannotate	CDS	4597550	4597708	.	+	0	ID=ColletesGigas_013924-T1.cds;Parent=ColletesGigas_013924-T1
WUUM01000020.1	funannotate	CDS	4597805	4597858	.	+	0	ID=ColletesGigas_013924-T1.cds;Parent=ColletesGigas_013924-T1
WUUM01000020.1	funannotate	CDS	4597937	4598319	.	+	0	ID=ColletesGigas_013924-T1.cds;Parent=ColletesGigas_013924-T1
WUUM01000020.1	funannotate	CDS	4598389	4598599	.	+	0	ID=ColletesGigas_013924-T1.cds;Parent=ColletesGigas_013924-T1
WUUM01000020.1	funannotate	CDS	4599006	4599080	.	+	0	ID=ColletesGigas_013924-T1.cds;Parent=ColletesGigas_013924-T1
WUUM01000020.1	funannotate	CDS	273453	273483	.	+	0	ID=ColletesGigas_013630-T1.cds;Parent=ColletesGigas_013630-T1
WUUM01000020.1	funannotate	CDS	273678	273961	.	+	0	ID=ColletesGigas_013630-T1.cds;Parent=ColletesGigas_013630-T1
WUUM01000020.1	funannotate	CDS	274384	274535	.	+	0	ID=ColletesGigas_013630-T1.cds;Parent=ColletesGigas_013630-T1
WUUM01000020.1	funannotate	CDS	274610	275021	.	+	0	ID=ColletesGigas_013630-T1.cds;Parent=ColletesGigas_013630-T1
WUUM01000020.1	funannotate	CDS	275082	275129	.	+	0	ID=ColletesGigas_013630-T1.cds;Parent=ColletesGigas_013630-T1
WUUM01000020.1	funannotate	exon	3641836	3641991	.	+	.	ID=ColletesGigas_013841-T1.exon2;Parent=ColletesGigas_013841-T1
WUUM01000020.1	funannotate	exon	3642419	3642567	.	+	.	ID=ColletesGigas_013841-T1.exon3;Parent=ColletesGigas_013841-T1
WUUM01000020.1	funannotate	mRNA	1975820	1976167	.	+	.	ID=ColletesGigas_013707-T1;Parent=ColletesGigas_013707
WUUM01000020.1	funannotate	mRNA	2765011	2766944	.	+	.	ID=ColletesGigas_013756-T1;Parent=ColletesGigas_013756
WUUM01000020.1	funannotate	exon	3641678	3641762	.	+	.	ID=ColletesGigas_013841-T1.exon1;Parent=ColletesGigas_013841-T1
WUUM01000020.1	funannotate	exon	1545314	1545321	.	-	.	ID=ColletesGigas_013694-T1.exon1;Parent=ColletesGigas_013694-T1
WUUM01000020.1	funannotate	exon	1543750	1543809	.	-	.	ID=ColletesGigas_013694-T1.exon3;Parent=ColletesGigas_013694-T1
WUUM01000020.1	funannotate	exon	1543883	1543922	.	-	.	ID=ColletesGigas_013694-T1.exon2;Parent=ColletesGigas_013694-T1
WUUM01000020.1	funannotate	exon	1543311	1543514	.	-	.	ID=ColletesGigas_013694-T1.exon5;Parent=ColletesGigas_013694-T1
WUUM01000020.1	funannotate	exon	4618033	4618117	.	+	.	ID=ColletesGigas_013927-T1.exon2;Parent=ColletesGigas_013927-T1
WUUM01000020.1	funannotate	exon	1543617	1543676	.	-	.	ID=ColletesGigas_013694-T1.exon4;Parent=ColletesGigas_013694-T1
WUUM01000020.1	funannotate	exon	4617391	4617593	.	+	.	ID=ColletesGigas_013927-T1.exon1;Parent=ColletesGigas_013927-T1
WUUM01000020.1	funannotate	mRNA	250801	255448	.	-	.	ID=ColletesGigas_013629-T1;Ontology_term=GO:0005524%2CGO:0008017%2CGO:0003777%2CGO:0007018;Dbxref=InterPro:IPR019821%2CInterPro:IPR036961%2CInterPro:IPR027640%2CInterPro:IPR027417%2CInterPro:IPR025901%2CInterPro:IPR001752;Parent=ColletesGigas_013629
WUUM01000020.1	funannotate	mRNA	3547752	3549090	.	+	.	ID=ColletesGigas_013834-T1;Dbxref=InterPro:IPR001849%2CInterPro:IPR011993;Parent=ColletesGigas_013834
WUUM01000020.1	funannotate	mRNA	2854881	2856266	.	-	.	ID=ColletesGigas_013768-T1;Parent=ColletesGigas_013768
WUUM01000020.1	funannotate	mRNA	273453	275129	.	+	.	ID=ColletesGigas_013630-T1;Dbxref=InterPro:IPR005037;Parent=ColletesGigas_013630
WUUM01000020.1	funannotate	exon	4125364	4125523	.	-	.	ID=ColletesGigas_013879-T1.exon1;Parent=ColletesGigas_013879-T1
WUUM01000020.1	funannotate	exon	4125137	4125288	.	-	.	ID=ColletesGigas_013879-T1.exon2;Parent=ColletesGigas_013879-T1
WUUM01000020.1	funannotate	exon	4124205	4124399	.	-	.	ID=ColletesGigas_013879-T1.exon5;Parent=ColletesGigas_013879-T1
WUUM01000020.1	funannotate	exon	4124856	4125064	.	-	.	ID=ColletesGigas_013879-T1.exon3;Parent=ColletesGigas_013879-T1
WUUM01000020.1	funannotate	exon	4124471	4124792	.	-	.	ID=ColletesGigas_013879-T1.exon4;Parent=ColletesGigas_013879-T1
WUUM01000020.1	funannotate	exon	4620397	4620712	.	+	.	ID=ColletesGigas_013927-T1.exon4;Parent=ColletesGigas_013927-T1
WUUM01000020.1	funannotate	exon	4618189	4618439	.	+	.	ID=ColletesGigas_013927-T1.exon3;Parent=ColletesGigas_013927-T1
WUUM01000020.1	funannotate	exon	4621140	4621272	.	+	.	ID=ColletesGigas_013927-T1.exon6;Parent=ColletesGigas_013927-T1
WUUM01000020.1	funannotate	exon	4620784	4621044	.	+	.	ID=ColletesGigas_013927-T1.exon5;Parent=ColletesGigas_013927-T1
WUUM01000020.1	funannotate	exon	4621366	4621589	.	+	.	ID=ColletesGigas_013927-T1.exon7;Parent=ColletesGigas_013927-T1
WUUM01000020.1	funannotate	mRNA	1043853	1047782	.	+	.	ID=ColletesGigas_013666-T1;Parent=ColletesGigas_013666
WUUM01000020.1	funannotate	mRNA	3091839	3093055	.	+	.	ID=ColletesGigas_013793-T1;Ontology_term=GO:0005515;Dbxref=InterPro:IPR006652%2CInterPro:IPR015915;Parent=ColletesGigas_013793
WUUM01000020.1	funannotate	CDS	2723487	2723506	.	-	0	ID=ColletesGigas_013754-T1.cds;Parent=ColletesGigas_013754-T1
WUUM01000020.1	funannotate	CDS	2723223	2723400	.	-	0	ID=ColletesGigas_013754-T1.cds;Parent=ColletesGigas_013754-T1
WUUM01000020.1	funannotate	CDS	2721634	2721730	.	-	0	ID=ColletesGigas_013754-T1.cds;Parent=ColletesGigas_013754-T1
WUUM01000020.1	funannotate	CDS	2720611	2720661	.	-	0	ID=ColletesGigas_013754-T1.cds;Parent=ColletesGigas_013754-T1
WUUM01000020.1	funannotate	CDS	2720203	2720312	.	-	0	ID=ColletesGigas_013754-T1.cds;Parent=ColletesGigas_013754-T1
WUUM01000020.1	funannotate	CDS	2719119	2719235	.	-	0	ID=ColletesGigas_013754-T1.cds;Parent=ColletesGigas_013754-T1
WUUM01000020.1	funannotate	CDS	2718968	2719039	.	-	0	ID=ColletesGigas_013754-T1.cds;Parent=ColletesGigas_013754-T1
WUUM01000020.1	funannotate	CDS	2718412	2718606	.	-	0	ID=ColletesGigas_013754-T1.cds;Parent=ColletesGigas_013754-T1
WUUM01000020.1	funannotate	CDS	2717720	2717895	.	-	0	ID=ColletesGigas_013754-T1.cds;Parent=ColletesGigas_013754-T1
WUUM01000020.1	funannotate	CDS	2717507	2717580	.	-	0	ID=ColletesGigas_013754-T1.cds;Parent=ColletesGigas_013754-T1
WUUM01000020.1	funannotate	CDS	2717021	2717150	.	-	0	ID=ColletesGigas_013754-T1.cds;Parent=ColletesGigas_013754-T1
WUUM01000020.1	funannotate	CDS	2716713	2716934	.	-	0	ID=ColletesGigas_013754-T1.cds;Parent=ColletesGigas_013754-T1
WUUM01000020.1	funannotate	CDS	2714588	2714855	.	-	0	ID=ColletesGigas_013754-T1.cds;Parent=ColletesGigas_013754-T1
WUUM01000020.1	funannotate	CDS	2712342	2712525	.	-	0	ID=ColletesGigas_013754-T1.cds;Parent=ColletesGigas_013754-T1
WUUM01000020.1	funannotate	CDS	2710076	2710166	.	-	0	ID=ColletesGigas_013754-T1.cds;Parent=ColletesGigas_013754-T1
WUUM01000020.1	funannotate	CDS	2708483	2708582	.	-	0	ID=ColletesGigas_013754-T1.cds;Parent=ColletesGigas_013754-T1
WUUM01000020.1	funannotate	CDS	2706954	2707407	.	-	0	ID=ColletesGigas_013754-T1.cds;Parent=ColletesGigas_013754-T1
WUUM01000020.1	funannotate	CDS	2705132	2705784	.	-	0	ID=ColletesGigas_013754-T1.cds;Parent=ColletesGigas_013754-T1
WUUM01000020.1	funannotate	tRNA	1269534	1269606	.	+	.	ID=ColletesGigas_013678-T1;Parent=ColletesGigas_013678
WUUM01000020.1	funannotate	CDS	4246081	4246126	.	+	0	ID=ColletesGigas_013885-T1.cds;Parent=ColletesGigas_013885-T1
WUUM01000020.1	funannotate	CDS	4246200	4246414	.	+	0	ID=ColletesGigas_013885-T1.cds;Parent=ColletesGigas_013885-T1
WUUM01000020.1	funannotate	CDS	4246488	4246714	.	+	0	ID=ColletesGigas_013885-T1.cds;Parent=ColletesGigas_013885-T1
WUUM01000020.1	funannotate	CDS	4246800	4247154	.	+	0	ID=ColletesGigas_013885-T1.cds;Parent=ColletesGigas_013885-T1
WUUM01000020.1	funannotate	exon	4273940	4274277	.	+	.	ID=ColletesGigas_013890-T1.exon2;Parent=ColletesGigas_013890-T1
WUUM01000020.1	funannotate	exon	4274343	4274466	.	+	.	ID=ColletesGigas_013890-T1.exon3;Parent=ColletesGigas_013890-T1
WUUM01000020.1	funannotate	exon	4273708	4273869	.	+	.	ID=ColletesGigas_013890-T1.exon1;Parent=ColletesGigas_013890-T1
WUUM01000020.1	funannotate	mRNA	838988	839290	.	+	.	ID=ColletesGigas_013654-T1;Parent=ColletesGigas_013654
WUUM01000020.1	funannotate	mRNA	3270550	3271608	.	-	.	ID=ColletesGigas_013809-T1;Parent=ColletesGigas_013809
WUUM01000020.1	funannotate	CDS	4617391	4617593	.	+	0	ID=ColletesGigas_013927-T1.cds;Parent=ColletesGigas_013927-T1
WUUM01000020.1	funannotate	CDS	4618033	4618117	.	+	0	ID=ColletesGigas_013927-T1.cds;Parent=ColletesGigas_013927-T1
WUUM01000020.1	funannotate	CDS	4618189	4618439	.	+	0	ID=ColletesGigas_013927-T1.cds;Parent=ColletesGigas_013927-T1
WUUM01000020.1	funannotate	CDS	4620397	4620712	.	+	0	ID=ColletesGigas_013927-T1.cds;Parent=ColletesGigas_013927-T1
WUUM01000020.1	funannotate	CDS	4620784	4621044	.	+	0	ID=ColletesGigas_013927-T1.cds;Parent=ColletesGigas_013927-T1
WUUM01000020.1	funannotate	CDS	4621140	4621272	.	+	0	ID=ColletesGigas_013927-T1.cds;Parent=ColletesGigas_013927-T1
WUUM01000020.1	funannotate	CDS	4621366	4621589	.	+	0	ID=ColletesGigas_013927-T1.cds;Parent=ColletesGigas_013927-T1
WUUM01000020.1	funannotate	mRNA	3278568	3280938	.	-	.	ID=ColletesGigas_013810-T1;Ontology_term=GO:0005730%2CGO:0042254;Dbxref=InterPro:IPR010613%2CInterPro:IPR001357%2CInterPro:IPR036420;Parent=ColletesGigas_013810
WUUM01000020.1	funannotate	CDS	3172078	3172389	.	-	2	ID=ColletesGigas_013803-T1.cds;Parent=ColletesGigas_013803-T1
WUUM01000020.1	funannotate	mRNA	2922131	2923249	.	-	.	ID=ColletesGigas_013781-T1;Dbxref=InterPro:IPR019327;Parent=ColletesGigas_013781
WUUM01000020.1	funannotate	exon	2818129	2818375	.	+	.	ID=ColletesGigas_013760-T1.exon4;Parent=ColletesGigas_013760-T1
WUUM01000020.1	funannotate	exon	2818696	2819091	.	+	.	ID=ColletesGigas_013760-T1.exon5;Parent=ColletesGigas_013760-T1
WUUM01000020.1	funannotate	exon	2816328	2816506	.	+	.	ID=ColletesGigas_013760-T1.exon2;Parent=ColletesGigas_013760-T1
WUUM01000020.1	funannotate	exon	2816932	2817305	.	+	.	ID=ColletesGigas_013760-T1.exon3;Parent=ColletesGigas_013760-T1
WUUM01000020.1	funannotate	exon	1101048	1101132	.	-	.	ID=ColletesGigas_013671-T1.exon4;Parent=ColletesGigas_013671-T1
WUUM01000020.1	funannotate	exon	1102512	1102544	.	-	.	ID=ColletesGigas_013671-T1.exon3;Parent=ColletesGigas_013671-T1
WUUM01000020.1	funannotate	exon	2816040	2816268	.	+	.	ID=ColletesGigas_013760-T1.exon1;Parent=ColletesGigas_013760-T1
WUUM01000020.1	funannotate	exon	1102866	1102956	.	-	.	ID=ColletesGigas_013671-T1.exon2;Parent=ColletesGigas_013671-T1
WUUM01000020.1	funannotate	exon	1103090	1103111	.	-	.	ID=ColletesGigas_013671-T1.exon1;Parent=ColletesGigas_013671-T1
WUUM01000020.1	funannotate	exon	1100631	1100690	.	-	.	ID=ColletesGigas_013671-T1.exon5;Parent=ColletesGigas_013671-T1
WUUM01000020.1	funannotate	exon	4009129	4009350	.	+	.	ID=ColletesGigas_013859-T1.exon22;Parent=ColletesGigas_013859-T1
WUUM01000020.1	funannotate	exon	4008792	4009012	.	+	.	ID=ColletesGigas_013859-T1.exon21;Parent=ColletesGigas_013859-T1
WUUM01000020.1	funannotate	exon	4009695	4009866	.	+	.	ID=ColletesGigas_013859-T1.exon24;Parent=ColletesGigas_013859-T1
WUUM01000020.1	funannotate	exon	4009429	4009610	.	+	.	ID=ColletesGigas_013859-T1.exon23;Parent=ColletesGigas_013859-T1
WUUM01000020.1	funannotate	exon	4010514	4010829	.	+	.	ID=ColletesGigas_013859-T1.exon26;Parent=ColletesGigas_013859-T1
WUUM01000020.1	funannotate	exon	4010206	4010443	.	+	.	ID=ColletesGigas_013859-T1.exon25;Parent=ColletesGigas_013859-T1
WUUM01000020.1	funannotate	exon	4011115	4011311	.	+	.	ID=ColletesGigas_013859-T1.exon28;Parent=ColletesGigas_013859-T1
WUUM01000020.1	funannotate	exon	4010952	4011055	.	+	.	ID=ColletesGigas_013859-T1.exon27;Parent=ColletesGigas_013859-T1
WUUM01000020.1	funannotate	exon	4011394	4011573	.	+	.	ID=ColletesGigas_013859-T1.exon29;Parent=ColletesGigas_013859-T1
WUUM01000020.1	funannotate	CDS	4485956	4486032	.	+	0	ID=ColletesGigas_013911-T1.cds;Parent=ColletesGigas_013911-T1
WUUM01000020.1	funannotate	CDS	4486151	4486298	.	+	0	ID=ColletesGigas_013911-T1.cds;Parent=ColletesGigas_013911-T1
WUUM01000020.1	funannotate	CDS	4486553	4486903	.	+	0	ID=ColletesGigas_013911-T1.cds;Parent=ColletesGigas_013911-T1
WUUM01000020.1	funannotate	CDS	4487002	4487086	.	+	0	ID=ColletesGigas_013911-T1.cds;Parent=ColletesGigas_013911-T1
WUUM01000020.1	funannotate	CDS	4487162	4487320	.	+	0	ID=ColletesGigas_013911-T1.cds;Parent=ColletesGigas_013911-T1
WUUM01000020.1	funannotate	CDS	4487410	4487564	.	+	0	ID=ColletesGigas_013911-T1.cds;Parent=ColletesGigas_013911-T1
WUUM01000020.1	funannotate	CDS	4487636	4487797	.	+	0	ID=ColletesGigas_013911-T1.cds;Parent=ColletesGigas_013911-T1
WUUM01000020.1	funannotate	exon	4008635	4008729	.	+	.	ID=ColletesGigas_013859-T1.exon20;Parent=ColletesGigas_013859-T1
WUUM01000020.1	funannotate	CDS	4843651	4845393	.	+	0	ID=ColletesGigas_013937-T1.cds;Parent=ColletesGigas_013937-T1
WUUM01000020.1	funannotate	CDS	3147430	3147842	.	+	0	ID=ColletesGigas_013800-T1.cds;Parent=ColletesGigas_013800-T1
WUUM01000020.1	funannotate	CDS	3147916	3148154	.	+	0	ID=ColletesGigas_013800-T1.cds;Parent=ColletesGigas_013800-T1
WUUM01000020.1	funannotate	CDS	3148237	3148467	.	+	0	ID=ColletesGigas_013800-T1.cds;Parent=ColletesGigas_013800-T1
WUUM01000020.1	funannotate	CDS	3148552	3148829	.	+	0	ID=ColletesGigas_013800-T1.cds;Parent=ColletesGigas_013800-T1
WUUM01000020.1	funannotate	CDS	3149497	3149686	.	+	0	ID=ColletesGigas_013800-T1.cds;Parent=ColletesGigas_013800-T1
WUUM01000020.1	funannotate	CDS	3149766	3149923	.	+	0	ID=ColletesGigas_013800-T1.cds;Parent=ColletesGigas_013800-T1
WUUM01000020.1	funannotate	exon	4005951	4006129	.	+	.	ID=ColletesGigas_013859-T1.exon11;Parent=ColletesGigas_013859-T1
WUUM01000020.1	funannotate	exon	4005700	4005862	.	+	.	ID=ColletesGigas_013859-T1.exon10;Parent=ColletesGigas_013859-T1
WUUM01000020.1	funannotate	exon	4006711	4006816	.	+	.	ID=ColletesGigas_013859-T1.exon13;Parent=ColletesGigas_013859-T1
WUUM01000020.1	funannotate	exon	4006198	4006633	.	+	.	ID=ColletesGigas_013859-T1.exon12;Parent=ColletesGigas_013859-T1
WUUM01000020.1	funannotate	CDS	3361227	3361269	.	-	0	ID=ColletesGigas_013819-T1.cds;Parent=ColletesGigas_013819-T1
WUUM01000020.1	funannotate	CDS	3360135	3360425	.	-	0	ID=ColletesGigas_013819-T1.cds;Parent=ColletesGigas_013819-T1
WUUM01000020.1	funannotate	CDS	3359664	3359854	.	-	0	ID=ColletesGigas_013819-T1.cds;Parent=ColletesGigas_013819-T1
WUUM01000020.1	funannotate	CDS	3359460	3359589	.	-	0	ID=ColletesGigas_013819-T1.cds;Parent=ColletesGigas_013819-T1
WUUM01000020.1	funannotate	CDS	3359208	3359348	.	-	0	ID=ColletesGigas_013819-T1.cds;Parent=ColletesGigas_013819-T1
WUUM01000020.1	funannotate	CDS	3357957	3358120	.	-	0	ID=ColletesGigas_013819-T1.cds;Parent=ColletesGigas_013819-T1
WUUM01000020.1	funannotate	exon	4007212	4007349	.	+	.	ID=ColletesGigas_013859-T1.exon15;Parent=ColletesGigas_013859-T1
WUUM01000020.1	funannotate	exon	4006892	4007153	.	+	.	ID=ColletesGigas_013859-T1.exon14;Parent=ColletesGigas_013859-T1
WUUM01000020.1	funannotate	exon	4008006	4008247	.	+	.	ID=ColletesGigas_013859-T1.exon17;Parent=ColletesGigas_013859-T1
WUUM01000020.1	funannotate	exon	4007418	4007660	.	+	.	ID=ColletesGigas_013859-T1.exon16;Parent=ColletesGigas_013859-T1
WUUM01000020.1	funannotate	exon	4008441	4008548	.	+	.	ID=ColletesGigas_013859-T1.exon19;Parent=ColletesGigas_013859-T1
WUUM01000020.1	funannotate	exon	4008315	4008380	.	+	.	ID=ColletesGigas_013859-T1.exon18;Parent=ColletesGigas_013859-T1
WUUM01000020.1	funannotate	mRNA	4951997	4954907	.	+	.	ID=ColletesGigas_013943-T1;Ontology_term=GO:0008270%2CGO:0006355%2CGO:0005634;Dbxref=PFAM:PF04266%2CInterPro:IPR007374%2CInterPro:IPR009349%2CInterPro:IPR015947%2CInterPro:IPR039128;Parent=ColletesGigas_013943
WUUM01000020.1	funannotate	CDS	2832580	2832713	.	+	0	ID=ColletesGigas_013764-T1.cds;Parent=ColletesGigas_013764-T1
WUUM01000020.1	funannotate	CDS	2833649	2834291	.	+	0	ID=ColletesGigas_013764-T1.cds;Parent=ColletesGigas_013764-T1
WUUM01000020.1	funannotate	CDS	2835669	2835884	.	+	0	ID=ColletesGigas_013764-T1.cds;Parent=ColletesGigas_013764-T1
WUUM01000020.1	funannotate	exon	3326082	3326107	.	+	.	ID=ColletesGigas_013815-T1.exon1;Parent=ColletesGigas_013815-T1
WUUM01000020.1	funannotate	exon	3326272	3326491	.	+	.	ID=ColletesGigas_013815-T1.exon2;Parent=ColletesGigas_013815-T1
WUUM01000020.1	funannotate	exon	3326558	3326673	.	+	.	ID=ColletesGigas_013815-T1.exon3;Parent=ColletesGigas_013815-T1
WUUM01000020.1	funannotate	exon	3326767	3326837	.	+	.	ID=ColletesGigas_013815-T1.exon4;Parent=ColletesGigas_013815-T1
WUUM01000020.1	funannotate	exon	3326977	3327185	.	+	.	ID=ColletesGigas_013815-T1.exon5;Parent=ColletesGigas_013815-T1
WUUM01000020.1	funannotate	exon	3327514	3327696	.	+	.	ID=ColletesGigas_013815-T1.exon6;Parent=ColletesGigas_013815-T1
WUUM01000020.1	funannotate	exon	3327774	3327980	.	+	.	ID=ColletesGigas_013815-T1.exon7;Parent=ColletesGigas_013815-T1
WUUM01000020.1	funannotate	exon	3329127	3329389	.	+	.	ID=ColletesGigas_013815-T1.exon8;Parent=ColletesGigas_013815-T1
WUUM01000020.1	funannotate	exon	3329460	3329629	.	+	.	ID=ColletesGigas_013815-T1.exon9;Parent=ColletesGigas_013815-T1
WUUM01000020.1	funannotate	exon	998884	998988	.	-	.	ID=ColletesGigas_013663-T1.exon8;Parent=ColletesGigas_013663-T1
WUUM01000020.1	funannotate	exon	1001042	1001159	.	-	.	ID=ColletesGigas_013663-T1.exon1;Parent=ColletesGigas_013663-T1
WUUM01000020.1	funannotate	exon	1000325	1000529	.	-	.	ID=ColletesGigas_013663-T1.exon3;Parent=ColletesGigas_013663-T1
WUUM01000020.1	funannotate	exon	1000606	1000803	.	-	.	ID=ColletesGigas_013663-T1.exon2;Parent=ColletesGigas_013663-T1
WUUM01000020.1	funannotate	mRNA	1497849	1500936	.	-	.	ID=ColletesGigas_013691-T1;Dbxref=InterPro:IPR013099;Parent=ColletesGigas_013691
WUUM01000020.1	funannotate	exon	999835	999992	.	-	.	ID=ColletesGigas_013663-T1.exon5;Parent=ColletesGigas_013663-T1
WUUM01000020.1	funannotate	exon	2679164	2679294	.	+	.	ID=ColletesGigas_013752-T1.exon2;Parent=ColletesGigas_013752-T1
WUUM01000020.1	funannotate	exon	1000072	1000241	.	-	.	ID=ColletesGigas_013663-T1.exon4;Parent=ColletesGigas_013663-T1
WUUM01000020.1	funannotate	exon	2677478	2677622	.	+	.	ID=ColletesGigas_013752-T1.exon1;Parent=ColletesGigas_013752-T1
WUUM01000020.1	funannotate	exon	999157	999381	.	-	.	ID=ColletesGigas_013663-T1.exon7;Parent=ColletesGigas_013663-T1
WUUM01000020.1	funannotate	exon	999454	999744	.	-	.	ID=ColletesGigas_013663-T1.exon6;Parent=ColletesGigas_013663-T1
WUUM01000020.1	funannotate	exon	2679757	2679870	.	+	.	ID=ColletesGigas_013752-T1.exon3;Parent=ColletesGigas_013752-T1
WUUM01000020.1	funannotate	CDS	2007413	2007415	.	+	0	ID=ColletesGigas_013708-T1.cds;Parent=ColletesGigas_013708-T1
WUUM01000020.1	funannotate	CDS	2008947	2009087	.	+	0	ID=ColletesGigas_013708-T1.cds;Parent=ColletesGigas_013708-T1
WUUM01000020.1	funannotate	CDS	2009672	2009907	.	+	0	ID=ColletesGigas_013708-T1.cds;Parent=ColletesGigas_013708-T1
WUUM01000020.1	funannotate	CDS	2011262	2011439	.	+	0	ID=ColletesGigas_013708-T1.cds;Parent=ColletesGigas_013708-T1
WUUM01000020.1	funannotate	CDS	769308	769341	.	-	0	ID=ColletesGigas_013646-T1.cds;Parent=ColletesGigas_013646-T1
WUUM01000020.1	funannotate	CDS	769008	769210	.	-	0	ID=ColletesGigas_013646-T1.cds;Parent=ColletesGigas_013646-T1
WUUM01000020.1	funannotate	CDS	768781	768945	.	-	0	ID=ColletesGigas_013646-T1.cds;Parent=ColletesGigas_013646-T1
WUUM01000020.1	funannotate	CDS	768556	768712	.	-	0	ID=ColletesGigas_013646-T1.cds;Parent=ColletesGigas_013646-T1
WUUM01000020.1	funannotate	CDS	768309	768480	.	-	0	ID=ColletesGigas_013646-T1.cds;Parent=ColletesGigas_013646-T1
WUUM01000020.1	funannotate	CDS	767518	768235	.	-	0	ID=ColletesGigas_013646-T1.cds;Parent=ColletesGigas_013646-T1
WUUM01000020.1	funannotate	mRNA	4265076	4266039	.	+	.	ID=ColletesGigas_013889-T1;Parent=ColletesGigas_013889
WUUM01000020.1	funannotate	exon	2648241	2648430	.	-	.	ID=ColletesGigas_013749-T1.exon3;Parent=ColletesGigas_013749-T1
WUUM01000020.1	funannotate	exon	2647984	2648175	.	-	.	ID=ColletesGigas_013749-T1.exon4;Parent=ColletesGigas_013749-T1
WUUM01000020.1	funannotate	exon	2649525	2649569	.	-	.	ID=ColletesGigas_013749-T1.exon1;Parent=ColletesGigas_013749-T1
WUUM01000020.1	funannotate	exon	2648786	2648856	.	-	.	ID=ColletesGigas_013749-T1.exon2;Parent=ColletesGigas_013749-T1
WUUM01000020.1	funannotate	mRNA	4273708	4274466	.	+	.	ID=ColletesGigas_013890-T1;Dbxref=InterPro:IPR019188;Parent=ColletesGigas_013890
WUUM01000020.1	funannotate	CDS	4566980	4567056	.	+	0	ID=ColletesGigas_013921-T1.cds;Parent=ColletesGigas_013921-T1
WUUM01000020.1	funannotate	CDS	4567978	4568194	.	+	0	ID=ColletesGigas_013921-T1.cds;Parent=ColletesGigas_013921-T1
WUUM01000020.1	funannotate	CDS	4568433	4568540	.	+	0	ID=ColletesGigas_013921-T1.cds;Parent=ColletesGigas_013921-T1
WUUM01000020.1	funannotate	CDS	4094524	4094647	.	-	0	ID=ColletesGigas_013875-T1.cds;Parent=ColletesGigas_013875-T1
WUUM01000020.1	funannotate	CDS	4094224	4094457	.	-	0	ID=ColletesGigas_013875-T1.cds;Parent=ColletesGigas_013875-T1
WUUM01000020.1	funannotate	CDS	4093846	4094118	.	-	0	ID=ColletesGigas_013875-T1.cds;Parent=ColletesGigas_013875-T1
WUUM01000020.1	funannotate	CDS	4093460	4093755	.	-	0	ID=ColletesGigas_013875-T1.cds;Parent=ColletesGigas_013875-T1
WUUM01000020.1	funannotate	mRNA	4425626	4426667	.	+	.	ID=ColletesGigas_013906-T1;Parent=ColletesGigas_013906
WUUM01000020.1	funannotate	exon	4401596	4401723	.	+	.	ID=ColletesGigas_013904-T1.exon1;Parent=ColletesGigas_013904-T1
WUUM01000020.1	funannotate	CDS	881348	881623	.	-	0	ID=ColletesGigas_013659-T1.cds;Parent=ColletesGigas_013659-T1
WUUM01000020.1	funannotate	CDS	881103	881309	.	-	0	ID=ColletesGigas_013659-T1.cds;Parent=ColletesGigas_013659-T1
WUUM01000020.1	funannotate	CDS	4068298	4068430	.	-	0	ID=ColletesGigas_013872-T1.cds;Parent=ColletesGigas_013872-T1
WUUM01000020.1	funannotate	CDS	4068154	4068211	.	-	0	ID=ColletesGigas_013872-T1.cds;Parent=ColletesGigas_013872-T1
WUUM01000020.1	funannotate	CDS	4067788	4067923	.	-	0	ID=ColletesGigas_013872-T1.cds;Parent=ColletesGigas_013872-T1
WUUM01000020.1	funannotate	CDS	4067637	4067702	.	-	0	ID=ColletesGigas_013872-T1.cds;Parent=ColletesGigas_013872-T1
WUUM01000020.1	funannotate	exon	2316183	2317007	.	-	.	ID=ColletesGigas_013726-T1.exon1;Parent=ColletesGigas_013726-T1
WUUM01000020.1	funannotate	exon	4402574	4402856	.	+	.	ID=ColletesGigas_013904-T1.exon2;Parent=ColletesGigas_013904-T1
WUUM01000020.1	funannotate	mRNA	4706827	4711685	.	+	.	ID=ColletesGigas_013931-T1;Parent=ColletesGigas_013931
WUUM01000020.1	funannotate	CDS	2852193	2852411	.	-	0	ID=ColletesGigas_013767-T1.cds;Parent=ColletesGigas_013767-T1
WUUM01000020.1	funannotate	CDS	2851071	2852102	.	-	0	ID=ColletesGigas_013767-T1.cds;Parent=ColletesGigas_013767-T1
WUUM01000020.1	funannotate	exon	2881744	2881884	.	+	.	ID=ColletesGigas_013775-T1.exon4;Parent=ColletesGigas_013775-T1
WUUM01000020.1	funannotate	exon	2881940	2882283	.	+	.	ID=ColletesGigas_013775-T1.exon5;Parent=ColletesGigas_013775-T1
WUUM01000020.1	funannotate	exon	2881220	2881495	.	+	.	ID=ColletesGigas_013775-T1.exon2;Parent=ColletesGigas_013775-T1
WUUM01000020.1	funannotate	exon	2881589	2881666	.	+	.	ID=ColletesGigas_013775-T1.exon3;Parent=ColletesGigas_013775-T1
WUUM01000020.1	funannotate	exon	4037980	4038534	.	+	.	ID=ColletesGigas_013864-T1.exon1;Parent=ColletesGigas_013864-T1
WUUM01000020.1	funannotate	exon	1447404	1447485	.	+	.	ID=ColletesGigas_013686-T1.exon4;Parent=ColletesGigas_013686-T1
WUUM01000020.1	funannotate	exon	1447001	1447089	.	+	.	ID=ColletesGigas_013686-T1.exon3;Parent=ColletesGigas_013686-T1
WUUM01000020.1	funannotate	exon	2881074	2881128	.	+	.	ID=ColletesGigas_013775-T1.exon1;Parent=ColletesGigas_013775-T1
WUUM01000020.1	funannotate	exon	1438318	1438461	.	+	.	ID=ColletesGigas_013686-T1.exon2;Parent=ColletesGigas_013686-T1
WUUM01000020.1	funannotate	exon	1438216	1438236	.	+	.	ID=ColletesGigas_013686-T1.exon1;Parent=ColletesGigas_013686-T1
WUUM01000020.1	funannotate	exon	4252706	4252804	.	+	.	ID=ColletesGigas_013887-T1.exon1;Parent=ColletesGigas_013887-T1
WUUM01000020.1	funannotate	exon	4252877	4253286	.	+	.	ID=ColletesGigas_013887-T1.exon2;Parent=ColletesGigas_013887-T1
WUUM01000020.1	funannotate	exon	4253364	4253589	.	+	.	ID=ColletesGigas_013887-T1.exon3;Parent=ColletesGigas_013887-T1
WUUM01000020.1	funannotate	exon	3126854	3127051	.	+	.	ID=ColletesGigas_013798-T1.exon1;Parent=ColletesGigas_013798-T1
WUUM01000020.1	funannotate	exon	3127124	3127826	.	+	.	ID=ColletesGigas_013798-T1.exon2;Parent=ColletesGigas_013798-T1
WUUM01000020.1	funannotate	exon	3128213	3128341	.	+	.	ID=ColletesGigas_013798-T1.exon3;Parent=ColletesGigas_013798-T1
WUUM01000020.1	funannotate	exon	3129123	3129445	.	+	.	ID=ColletesGigas_013798-T1.exon4;Parent=ColletesGigas_013798-T1
WUUM01000020.1	funannotate	exon	3129530	3129856	.	+	.	ID=ColletesGigas_013798-T1.exon5;Parent=ColletesGigas_013798-T1
WUUM01000020.1	funannotate	exon	3130127	3130337	.	+	.	ID=ColletesGigas_013798-T1.exon6;Parent=ColletesGigas_013798-T1
WUUM01000020.1	funannotate	exon	3130448	3130665	.	+	.	ID=ColletesGigas_013798-T1.exon7;Parent=ColletesGigas_013798-T1
WUUM01000020.1	funannotate	exon	4253652	4253854	.	+	.	ID=ColletesGigas_013887-T1.exon4;Parent=ColletesGigas_013887-T1
WUUM01000020.1	funannotate	exon	3130763	3130900	.	+	.	ID=ColletesGigas_013798-T1.exon8;Parent=ColletesGigas_013798-T1
WUUM01000020.1	funannotate	exon	4255675	4255828	.	+	.	ID=ColletesGigas_013887-T1.exon5;Parent=ColletesGigas_013887-T1
WUUM01000020.1	funannotate	exon	3130974	3131067	.	+	.	ID=ColletesGigas_013798-T1.exon9;Parent=ColletesGigas_013798-T1
WUUM01000020.1	funannotate	exon	4255900	4255902	.	+	.	ID=ColletesGigas_013887-T1.exon6;Parent=ColletesGigas_013887-T1
WUUM01000020.1	funannotate	CDS	3347562	3347744	.	-	0	ID=ColletesGigas_013816-T1.cds;Parent=ColletesGigas_013816-T1
WUUM01000020.1	funannotate	CDS	3345825	3345969	.	-	0	ID=ColletesGigas_013816-T1.cds;Parent=ColletesGigas_013816-T1
WUUM01000020.1	funannotate	CDS	3344492	3344795	.	-	0	ID=ColletesGigas_013816-T1.cds;Parent=ColletesGigas_013816-T1
WUUM01000020.1	funannotate	CDS	3342401	3342526	.	-	0	ID=ColletesGigas_013816-T1.cds;Parent=ColletesGigas_013816-T1
WUUM01000020.1	funannotate	CDS	3342257	3342335	.	-	0	ID=ColletesGigas_013816-T1.cds;Parent=ColletesGigas_013816-T1
WUUM01000020.1	funannotate	CDS	3341398	3341453	.	-	0	ID=ColletesGigas_013816-T1.cds;Parent=ColletesGigas_013816-T1
WUUM01000020.1	funannotate	CDS	3339312	3341312	.	-	0	ID=ColletesGigas_013816-T1.cds;Parent=ColletesGigas_013816-T1
WUUM01000020.1	funannotate	CDS	3339060	3339230	.	-	0	ID=ColletesGigas_013816-T1.cds;Parent=ColletesGigas_013816-T1
WUUM01000020.1	funannotate	CDS	3337639	3337789	.	-	0	ID=ColletesGigas_013816-T1.cds;Parent=ColletesGigas_013816-T1
WUUM01000020.1	funannotate	mRNA	4549158	4551486	.	-	.	ID=ColletesGigas_013918-T1;Ontology_term=GO:0000725;Dbxref=InterPro:IPR028045%2CPFAM:PF15072;Parent=ColletesGigas_013918
WUUM01000020.1	funannotate	exon	1775970	1776205	.	-	.	ID=ColletesGigas_013703-T1.exon3;Parent=ColletesGigas_013703-T1
WUUM01000020.1	funannotate	exon	1776258	1776408	.	-	.	ID=ColletesGigas_013703-T1.exon2;Parent=ColletesGigas_013703-T1
WUUM01000020.1	funannotate	exon	1776499	1776675	.	-	.	ID=ColletesGigas_013703-T1.exon1;Parent=ColletesGigas_013703-T1
WUUM01000020.1	funannotate	CDS	2669027	2669093	.	-	0	ID=ColletesGigas_013751-T1.cds;Parent=ColletesGigas_013751-T1
WUUM01000020.1	funannotate	CDS	2664769	2665017	.	-	0	ID=ColletesGigas_013751-T1.cds;Parent=ColletesGigas_013751-T1
WUUM01000020.1	funannotate	CDS	2664460	2664680	.	-	0	ID=ColletesGigas_013751-T1.cds;Parent=ColletesGigas_013751-T1
WUUM01000020.1	funannotate	CDS	2660889	2661056	.	-	0	ID=ColletesGigas_013751-T1.cds;Parent=ColletesGigas_013751-T1
WUUM01000020.1	funannotate	CDS	2660243	2660329	.	-	0	ID=ColletesGigas_013751-T1.cds;Parent=ColletesGigas_013751-T1
WUUM01000020.1	funannotate	CDS	2659799	2659994	.	-	0	ID=ColletesGigas_013751-T1.cds;Parent=ColletesGigas_013751-T1
WUUM01000020.1	funannotate	CDS	2658520	2658692	.	-	0	ID=ColletesGigas_013751-T1.cds;Parent=ColletesGigas_013751-T1
WUUM01000020.1	funannotate	CDS	2658292	2658432	.	-	0	ID=ColletesGigas_013751-T1.cds;Parent=ColletesGigas_013751-T1
WUUM01000020.1	funannotate	CDS	2657999	2658156	.	-	0	ID=ColletesGigas_013751-T1.cds;Parent=ColletesGigas_013751-T1
WUUM01000020.1	funannotate	CDS	2657652	2657920	.	-	0	ID=ColletesGigas_013751-T1.cds;Parent=ColletesGigas_013751-T1
WUUM01000020.1	funannotate	CDS	2657452	2657567	.	-	0	ID=ColletesGigas_013751-T1.cds;Parent=ColletesGigas_013751-T1
WUUM01000020.1	funannotate	CDS	2163263	2163362	.	-	0	ID=ColletesGigas_013714-T1.cds;Parent=ColletesGigas_013714-T1
WUUM01000020.1	funannotate	CDS	2161326	2161520	.	-	0	ID=ColletesGigas_013714-T1.cds;Parent=ColletesGigas_013714-T1
WUUM01000020.1	funannotate	CDS	2160411	2160595	.	-	0	ID=ColletesGigas_013714-T1.cds;Parent=ColletesGigas_013714-T1
WUUM01000020.1	funannotate	CDS	2159386	2159618	.	-	0	ID=ColletesGigas_013714-T1.cds;Parent=ColletesGigas_013714-T1
WUUM01000020.1	funannotate	CDS	2159208	2159244	.	-	0	ID=ColletesGigas_013714-T1.cds;Parent=ColletesGigas_013714-T1
WUUM01000020.1	funannotate	exon	1533045	1533185	.	-	.	ID=ColletesGigas_013693-T1.exon4;Parent=ColletesGigas_013693-T1
WUUM01000020.1	funannotate	exon	1533552	1533566	.	-	.	ID=ColletesGigas_013693-T1.exon3;Parent=ColletesGigas_013693-T1
WUUM01000020.1	funannotate	exon	1534478	1534563	.	-	.	ID=ColletesGigas_013693-T1.exon2;Parent=ColletesGigas_013693-T1
WUUM01000020.1	funannotate	exon	1534688	1534694	.	-	.	ID=ColletesGigas_013693-T1.exon1;Parent=ColletesGigas_013693-T1
WUUM01000020.1	funannotate	mRNA	2007413	2011439	.	+	.	ID=ColletesGigas_013708-T1;Parent=ColletesGigas_013708
WUUM01000020.1	funannotate	exon	2329237	2329527	.	-	.	ID=ColletesGigas_013727-T1.exon3;Parent=ColletesGigas_013727-T1
WUUM01000020.1	funannotate	exon	2329977	2330038	.	-	.	ID=ColletesGigas_013727-T1.exon1;Parent=ColletesGigas_013727-T1
WUUM01000020.1	funannotate	exon	2329706	2329895	.	-	.	ID=ColletesGigas_013727-T1.exon2;Parent=ColletesGigas_013727-T1
WUUM01000020.1	funannotate	CDS	2939484	2939559	.	-	0	ID=ColletesGigas_013785-T1.cds;Parent=ColletesGigas_013785-T1
WUUM01000020.1	funannotate	CDS	2939206	2939407	.	-	0	ID=ColletesGigas_013785-T1.cds;Parent=ColletesGigas_013785-T1
WUUM01000020.1	funannotate	CDS	2938866	2939113	.	-	0	ID=ColletesGigas_013785-T1.cds;Parent=ColletesGigas_013785-T1
WUUM01000020.1	funannotate	CDS	2938533	2938794	.	-	0	ID=ColletesGigas_013785-T1.cds;Parent=ColletesGigas_013785-T1
WUUM01000020.1	funannotate	CDS	2936956	2937085	.	-	0	ID=ColletesGigas_013785-T1.cds;Parent=ColletesGigas_013785-T1
WUUM01000020.1	funannotate	CDS	2936651	2936829	.	-	0	ID=ColletesGigas_013785-T1.cds;Parent=ColletesGigas_013785-T1
WUUM01000020.1	funannotate	CDS	2936299	2936411	.	-	0	ID=ColletesGigas_013785-T1.cds;Parent=ColletesGigas_013785-T1
WUUM01000020.1	funannotate	CDS	2934540	2934736	.	-	0	ID=ColletesGigas_013785-T1.cds;Parent=ColletesGigas_013785-T1
WUUM01000020.1	funannotate	CDS	4944731	4944760	.	+	0	ID=ColletesGigas_013942-T1.cds;Parent=ColletesGigas_013942-T1
WUUM01000020.1	funannotate	CDS	4945134	4945409	.	+	0	ID=ColletesGigas_013942-T1.cds;Parent=ColletesGigas_013942-T1
WUUM01000020.1	funannotate	mRNA	3408364	3413840	.	-	.	ID=ColletesGigas_013823-T1;Parent=ColletesGigas_013823
WUUM01000020.1	funannotate	exon	3634890	3637721	.	+	.	ID=ColletesGigas_013840-T1.exon11;Parent=ColletesGigas_013840-T1
WUUM01000020.1	funannotate	exon	3634673	3634829	.	+	.	ID=ColletesGigas_013840-T1.exon10;Parent=ColletesGigas_013840-T1
WUUM01000020.1	funannotate	exon	3639789	3640214	.	+	.	ID=ColletesGigas_013840-T1.exon13;Parent=ColletesGigas_013840-T1
WUUM01000020.1	funannotate	exon	3637795	3638074	.	+	.	ID=ColletesGigas_013840-T1.exon12;Parent=ColletesGigas_013840-T1
WUUM01000020.1	funannotate	exon	3349703	3349895	.	-	.	ID=ColletesGigas_013817-T1.exon3;Parent=ColletesGigas_013817-T1
WUUM01000020.1	funannotate	mRNA	4843651	4845393	.	+	.	ID=ColletesGigas_013937-T1;Dbxref=InterPro:IPR036236%2CInterPro:IPR013087;Parent=ColletesGigas_013937
WUUM01000020.1	funannotate	exon	503571	503841	.	-	.	ID=ColletesGigas_013637-T1.exon2;Parent=ColletesGigas_013637-T1
WUUM01000020.1	funannotate	exon	513201	513307	.	-	.	ID=ColletesGigas_013637-T1.exon1;Parent=ColletesGigas_013637-T1
WUUM01000020.1	funannotate	mRNA	3554244	3554654	.	-	.	ID=ColletesGigas_013835-T1;Parent=ColletesGigas_013835
WUUM01000020.1	funannotate	exon	4087435	4087906	.	-	.	ID=ColletesGigas_013873-T1.exon2;Parent=ColletesGigas_013873-T1
WUUM01000020.1	funannotate	exon	4087966	4091504	.	-	.	ID=ColletesGigas_013873-T1.exon1;Parent=ColletesGigas_013873-T1
WUUM01000020.1	funannotate	mRNA	2454569	2454796	.	-	.	ID=ColletesGigas_013733-T1;Parent=ColletesGigas_013733
WUUM01000020.1	funannotate	mRNA	39424	40541	.	-	.	ID=ColletesGigas_013618-T1;Parent=ColletesGigas_013618
WUUM01000020.1	funannotate	mRNA	2550528	2550860	.	+	.	ID=ColletesGigas_013745-T1;Parent=ColletesGigas_013745
WUUM01000020.1	funannotate	CDS	2830713	2830811	.	+	0	ID=ColletesGigas_013763-T1.cds;Parent=ColletesGigas_013763-T1
WUUM01000020.1	funannotate	CDS	2830890	2831083	.	+	0	ID=ColletesGigas_013763-T1.cds;Parent=ColletesGigas_013763-T1
WUUM01000020.1	funannotate	CDS	2831173	2831327	.	+	0	ID=ColletesGigas_013763-T1.cds;Parent=ColletesGigas_013763-T1
WUUM01000020.1	funannotate	CDS	2831622	2831824	.	+	0	ID=ColletesGigas_013763-T1.cds;Parent=ColletesGigas_013763-T1
WUUM01000020.1	funannotate	CDS	2475376	2475941	.	+	0	ID=ColletesGigas_013736-T1.cds;Parent=ColletesGigas_013736-T1
WUUM01000020.1	funannotate	CDS	2478665	2478739	.	+	0	ID=ColletesGigas_013736-T1.cds;Parent=ColletesGigas_013736-T1
WUUM01000020.1	funannotate	CDS	2479004	2479139	.	+	0	ID=ColletesGigas_013736-T1.cds;Parent=ColletesGigas_013736-T1
WUUM01000020.1	funannotate	CDS	2481024	2481177	.	+	0	ID=ColletesGigas_013736-T1.cds;Parent=ColletesGigas_013736-T1
WUUM01000020.1	funannotate	CDS	2482883	2482893	.	+	0	ID=ColletesGigas_013736-T1.cds;Parent=ColletesGigas_013736-T1
WUUM01000020.1	funannotate	exon	2924789	2924981	.	-	.	ID=ColletesGigas_013783-T1.exon3;Parent=ColletesGigas_013783-T1
WUUM01000020.1	funannotate	exon	2924612	2924726	.	-	.	ID=ColletesGigas_013783-T1.exon4;Parent=ColletesGigas_013783-T1
WUUM01000020.1	funannotate	exon	2924351	2924541	.	-	.	ID=ColletesGigas_013783-T1.exon5;Parent=ColletesGigas_013783-T1
WUUM01000020.1	funannotate	exon	2925406	2925492	.	-	.	ID=ColletesGigas_013783-T1.exon1;Parent=ColletesGigas_013783-T1
WUUM01000020.1	funannotate	exon	2925038	2925318	.	-	.	ID=ColletesGigas_013783-T1.exon2;Parent=ColletesGigas_013783-T1
WUUM01000020.1	funannotate	exon	3398363	3398484	.	-	.	ID=ColletesGigas_013822-T1.exon14;Parent=ColletesGigas_013822-T1
WUUM01000020.1	funannotate	mRNA	3281257	3283691	.	-	.	ID=ColletesGigas_013811-T1;Ontology_term=GO:0070966%2CGO:0071025%2CGO:0070481;Dbxref=InterPro:IPR005140%2CInterPro:IPR005142%2CInterPro:IPR042226%2CInterPro:IPR038069%2CInterPro:IPR005141%2CInterPro:IPR004405%2CInterPro:IPR029064;Parent=ColletesGigas_013811
WUUM01000020.1	funannotate	exon	3398594	3398718	.	-	.	ID=ColletesGigas_013822-T1.exon13;Parent=ColletesGigas_013822-T1
WUUM01000020.1	funannotate	exon	3398855	3398935	.	-	.	ID=ColletesGigas_013822-T1.exon12;Parent=ColletesGigas_013822-T1
WUUM01000020.1	funannotate	exon	3399021	3399484	.	-	.	ID=ColletesGigas_013822-T1.exon11;Parent=ColletesGigas_013822-T1
WUUM01000020.1	funannotate	mRNA	2779462	2788231	.	+	.	ID=ColletesGigas_013757-T1;Dbxref=InterPro:IPR001781%2CInterPro:IPR022735%2CPFAM:PF12130;Parent=ColletesGigas_013757
WUUM01000020.1	funannotate	exon	3399780	3399991	.	-	.	ID=ColletesGigas_013822-T1.exon10;Parent=ColletesGigas_013822-T1
WUUM01000020.1	funannotate	mRNA	4230017	4232510	.	-	.	ID=ColletesGigas_013884-T1;Parent=ColletesGigas_013884
WUUM01000020.1	funannotate	exon	853104	853383	.	+	.	ID=ColletesGigas_013656-T1.exon5;Parent=ColletesGigas_013656-T1
WUUM01000020.1	funannotate	exon	851464	851645	.	+	.	ID=ColletesGigas_013656-T1.exon4;Parent=ColletesGigas_013656-T1
WUUM01000020.1	funannotate	exon	853558	853661	.	+	.	ID=ColletesGigas_013656-T1.exon6;Parent=ColletesGigas_013656-T1
WUUM01000020.1	funannotate	mRNA	2858845	2859372	.	-	.	ID=ColletesGigas_013769-T1;Dbxref=InterPro:IPR001370%2CPFAM:PF00653;Parent=ColletesGigas_013769
WUUM01000020.1	funannotate	exon	2008947	2009087	.	+	.	ID=ColletesGigas_013708-T1.exon2;Parent=ColletesGigas_013708-T1
WUUM01000020.1	funannotate	exon	2009672	2009907	.	+	.	ID=ColletesGigas_013708-T1.exon3;Parent=ColletesGigas_013708-T1
WUUM01000020.1	funannotate	exon	2007413	2007415	.	+	.	ID=ColletesGigas_013708-T1.exon1;Parent=ColletesGigas_013708-T1
WUUM01000020.1	funannotate	exon	850341	850410	.	+	.	ID=ColletesGigas_013656-T1.exon1;Parent=ColletesGigas_013656-T1
WUUM01000020.1	funannotate	exon	851170	851289	.	+	.	ID=ColletesGigas_013656-T1.exon3;Parent=ColletesGigas_013656-T1
WUUM01000020.1	funannotate	exon	850957	851097	.	+	.	ID=ColletesGigas_013656-T1.exon2;Parent=ColletesGigas_013656-T1
WUUM01000020.1	funannotate	mRNA	4303683	4306516	.	+	.	ID=ColletesGigas_013896-T1;Ontology_term=GO:0046933%2CGO:0005524%2CGO:1902600%2CGO:0015986%2CGO:0046034%2CGO:0045261;Dbxref=InterPro:IPR005722%2CInterPro:IPR004100%2CInterPro:IPR003593%2CInterPro:IPR020003%2CInterPro:IPR036121%2CInterPro:IPR000194%2CInterPro:IPR024034%2CInterPro:IPR027417%2CPFAM:PF00006%2CPFAM:PF02874;Parent=ColletesGigas_013896
WUUM01000020.1	funannotate	CDS	2797310	2797688	.	-	0	ID=ColletesGigas_013758-T1.cds;Parent=ColletesGigas_013758-T1
WUUM01000020.1	funannotate	CDS	2795271	2795366	.	-	0	ID=ColletesGigas_013758-T1.cds;Parent=ColletesGigas_013758-T1
WUUM01000020.1	funannotate	CDS	2793727	2793832	.	-	0	ID=ColletesGigas_013758-T1.cds;Parent=ColletesGigas_013758-T1
WUUM01000020.1	funannotate	CDS	2793411	2793468	.	-	0	ID=ColletesGigas_013758-T1.cds;Parent=ColletesGigas_013758-T1
WUUM01000020.1	funannotate	exon	1129424	1129586	.	-	.	ID=ColletesGigas_013674-T1.exon3;Parent=ColletesGigas_013674-T1
WUUM01000020.1	funannotate	mRNA	4364099	4373402	.	+	.	ID=ColletesGigas_013901-T1;Parent=ColletesGigas_013901
WUUM01000020.1	funannotate	exon	1130985	1131126	.	-	.	ID=ColletesGigas_013674-T1.exon2;Parent=ColletesGigas_013674-T1
WUUM01000020.1	funannotate	exon	2575948	2576148	.	-	.	ID=ColletesGigas_013746-T1.exon1;Parent=ColletesGigas_013746-T1
WUUM01000020.1	funannotate	tRNA	710117	710188	.	+	.	ID=ColletesGigas_013643-T1;Parent=ColletesGigas_013643
WUUM01000020.1	funannotate	exon	1133259	1133355	.	-	.	ID=ColletesGigas_013674-T1.exon1;Parent=ColletesGigas_013674-T1
WUUM01000020.1	funannotate	mRNA	276304	279920	.	+	.	ID=ColletesGigas_013631-T1;Dbxref=InterPro:IPR024869%2CInterPro:IPR009581;Parent=ColletesGigas_013631
WUUM01000020.1	funannotate	exon	39424	39622	.	-	.	ID=ColletesGigas_013618-T1.exon2;Parent=ColletesGigas_013618-T1
WUUM01000020.1	funannotate	exon	4471979	4472500	.	-	.	ID=ColletesGigas_013910-T1.exon12;Parent=ColletesGigas_013910-T1
WUUM01000020.1	funannotate	exon	4472564	4472825	.	-	.	ID=ColletesGigas_013910-T1.exon11;Parent=ColletesGigas_013910-T1
WUUM01000020.1	funannotate	exon	4472889	4472986	.	-	.	ID=ColletesGigas_013910-T1.exon10;Parent=ColletesGigas_013910-T1
WUUM01000020.1	funannotate	CDS	899238	899343	.	-	0	ID=ColletesGigas_013662-T1.cds;Parent=ColletesGigas_013662-T1
WUUM01000020.1	funannotate	CDS	893440	893552	.	-	0	ID=ColletesGigas_013662-T1.cds;Parent=ColletesGigas_013662-T1
WUUM01000020.1	funannotate	CDS	893205	893353	.	-	0	ID=ColletesGigas_013662-T1.cds;Parent=ColletesGigas_013662-T1
WUUM01000020.1	funannotate	CDS	892783	892966	.	-	0	ID=ColletesGigas_013662-T1.cds;Parent=ColletesGigas_013662-T1
WUUM01000020.1	funannotate	CDS	891760	891983	.	-	0	ID=ColletesGigas_013662-T1.cds;Parent=ColletesGigas_013662-T1
WUUM01000020.1	funannotate	CDS	890709	890859	.	-	0	ID=ColletesGigas_013662-T1.cds;Parent=ColletesGigas_013662-T1
WUUM01000020.1	funannotate	CDS	887052	888320	.	-	0	ID=ColletesGigas_013662-T1.cds;Parent=ColletesGigas_013662-T1
WUUM01000020.1	funannotate	mRNA	2867427	2868502	.	+	.	ID=ColletesGigas_013770-T1;Ontology_term=GO:0005515;Dbxref=InterPro:IPR036322%2CInterPro:IPR001680%2CInterPro:IPR015943%2CInterPro:IPR019775%2CInterPro:IPR033015%2CInterPro:IPR017986;Parent=ColletesGigas_013770
WUUM01000020.1	funannotate	CDS	632197	632355	.	-	0	ID=ColletesGigas_013640-T1.cds;Parent=ColletesGigas_013640-T1
WUUM01000020.1	funannotate	CDS	626088	626954	.	-	0	ID=ColletesGigas_013640-T1.cds;Parent=ColletesGigas_013640-T1
WUUM01000020.1	funannotate	exon	40231	40541	.	-	.	ID=ColletesGigas_013618-T1.exon1;Parent=ColletesGigas_013618-T1
WUUM01000020.1	funannotate	exon	4957280	4958620	.	-	.	ID=ColletesGigas_013944-T1.exon4;Parent=ColletesGigas_013944-T1
WUUM01000020.1	funannotate	exon	4959151	4959350	.	-	.	ID=ColletesGigas_013944-T1.exon2;Parent=ColletesGigas_013944-T1
WUUM01000020.1	funannotate	exon	4958892	4959071	.	-	.	ID=ColletesGigas_013944-T1.exon3;Parent=ColletesGigas_013944-T1
WUUM01000020.1	funannotate	mRNA	3099877	3102827	.	+	.	ID=ColletesGigas_013794-T1;Parent=ColletesGigas_013794
WUUM01000020.1	funannotate	exon	4959426	4959558	.	-	.	ID=ColletesGigas_013944-T1.exon1;Parent=ColletesGigas_013944-T1
WUUM01000020.1	funannotate	mRNA	4605623	4608105	.	-	.	ID=ColletesGigas_013925-T1;Ontology_term=GO:0003993;Dbxref=InterPro:IPR029033%2CInterPro:IPR000560%2CInterPro:IPR029630;Parent=ColletesGigas_013925
WUUM01000020.1	funannotate	exon	4611101	4611294	.	-	.	ID=ColletesGigas_013926-T1.exon2;Parent=ColletesGigas_013926-T1
WUUM01000020.1	funannotate	exon	4610850	4611012	.	-	.	ID=ColletesGigas_013926-T1.exon3;Parent=ColletesGigas_013926-T1
WUUM01000020.1	funannotate	exon	4610550	4610698	.	-	.	ID=ColletesGigas_013926-T1.exon4;Parent=ColletesGigas_013926-T1
WUUM01000020.1	funannotate	exon	4610111	4610461	.	-	.	ID=ColletesGigas_013926-T1.exon5;Parent=ColletesGigas_013926-T1
WUUM01000020.1	funannotate	exon	4609888	4610034	.	-	.	ID=ColletesGigas_013926-T1.exon6;Parent=ColletesGigas_013926-T1
WUUM01000020.1	funannotate	mRNA	1057591	1063123	.	-	.	ID=ColletesGigas_013667-T1;Parent=ColletesGigas_013667
WUUM01000020.1	funannotate	exon	2529686	2529766	.	-	.	ID=ColletesGigas_013743-T1.exon10;Parent=ColletesGigas_013743-T1
WUUM01000020.1	funannotate	exon	3350327	3350431	.	-	.	ID=ColletesGigas_013817-T1.exon2;Parent=ColletesGigas_013817-T1
WUUM01000020.1	funannotate	exon	3350731	3350960	.	-	.	ID=ColletesGigas_013817-T1.exon1;Parent=ColletesGigas_013817-T1
WUUM01000020.1	funannotate	CDS	4273708	4273869	.	+	0	ID=ColletesGigas_013890-T1.cds;Parent=ColletesGigas_013890-T1
WUUM01000020.1	funannotate	CDS	4273940	4274277	.	+	0	ID=ColletesGigas_013890-T1.cds;Parent=ColletesGigas_013890-T1
WUUM01000020.1	funannotate	CDS	4274343	4274466	.	+	0	ID=ColletesGigas_013890-T1.cds;Parent=ColletesGigas_013890-T1
WUUM01000020.1	funannotate	mRNA	2923961	2924284	.	+	.	ID=ColletesGigas_013782-T1;Dbxref=PFAM:PF15013%2CInterPro:IPR029160;Parent=ColletesGigas_013782
WUUM01000020.1	funannotate	mRNA	4498861	4500430	.	-	.	ID=ColletesGigas_013913-T1;Ontology_term=GO:0004672%2CGO:0005524%2CGO:0006468;Dbxref=InterPro:IPR017441%2CInterPro:IPR011009%2CInterPro:IPR008271%2CInterPro:IPR000719;Parent=ColletesGigas_013913
WUUM01000020.1	funannotate	mRNA	839390	844000	.	+	.	ID=ColletesGigas_013655-T1;Ontology_term=GO:0006814%2CGO:0006813%2CGO:0005890;Dbxref=InterPro:IPR000402;Parent=ColletesGigas_013655
WUUM01000020.1	funannotate	exon	85857	86114	.	+	.	ID=ColletesGigas_013619-T1.exon1;Parent=ColletesGigas_013619-T1
WUUM01000020.1	funannotate	exon	86458	86476	.	+	.	ID=ColletesGigas_013619-T1.exon2;Parent=ColletesGigas_013619-T1
WUUM01000020.1	funannotate	CDS	3641678	3641762	.	+	0	ID=ColletesGigas_013841-T1.cds;Parent=ColletesGigas_013841-T1
WUUM01000020.1	funannotate	CDS	3641836	3641991	.	+	0	ID=ColletesGigas_013841-T1.cds;Parent=ColletesGigas_013841-T1
WUUM01000020.1	funannotate	CDS	3642419	3642567	.	+	0	ID=ColletesGigas_013841-T1.cds;Parent=ColletesGigas_013841-T1
WUUM01000020.1	funannotate	CDS	877500	877601	.	-	0	ID=ColletesGigas_013658-T1.cds;Parent=ColletesGigas_013658-T1
WUUM01000020.1	funannotate	CDS	875957	876122	.	-	0	ID=ColletesGigas_013658-T1.cds;Parent=ColletesGigas_013658-T1
WUUM01000020.1	funannotate	CDS	875782	875891	.	-	0	ID=ColletesGigas_013658-T1.cds;Parent=ColletesGigas_013658-T1
WUUM01000020.1	funannotate	exon	1235833	1235905	.	+	.	ID=ColletesGigas_013675-T1.exon1;Parent=ColletesGigas_013675-T1
WUUM01000020.1	funannotate	CDS	1429236	1429346	.	+	0	ID=ColletesGigas_013684-T1.cds;Parent=ColletesGigas_013684-T1
WUUM01000020.1	funannotate	CDS	1429521	1429781	.	+	0	ID=ColletesGigas_013684-T1.cds;Parent=ColletesGigas_013684-T1
WUUM01000020.1	funannotate	CDS	2046468	2046966	.	+	0	ID=ColletesGigas_013709-T1.cds;Parent=ColletesGigas_013709-T1
WUUM01000020.1	funannotate	CDS	2047029	2047185	.	+	0	ID=ColletesGigas_013709-T1.cds;Parent=ColletesGigas_013709-T1
WUUM01000020.1	funannotate	CDS	2047293	2047344	.	+	0	ID=ColletesGigas_013709-T1.cds;Parent=ColletesGigas_013709-T1
WUUM01000020.1	funannotate	CDS	3326082	3326107	.	+	0	ID=ColletesGigas_013815-T1.cds;Parent=ColletesGigas_013815-T1
WUUM01000020.1	funannotate	CDS	3326272	3326491	.	+	0	ID=ColletesGigas_013815-T1.cds;Parent=ColletesGigas_013815-T1
WUUM01000020.1	funannotate	CDS	3326558	3326673	.	+	0	ID=ColletesGigas_013815-T1.cds;Parent=ColletesGigas_013815-T1
WUUM01000020.1	funannotate	CDS	3326767	3326837	.	+	0	ID=ColletesGigas_013815-T1.cds;Parent=ColletesGigas_013815-T1
WUUM01000020.1	funannotate	CDS	3326977	3327185	.	+	0	ID=ColletesGigas_013815-T1.cds;Parent=ColletesGigas_013815-T1
WUUM01000020.1	funannotate	CDS	3327514	3327696	.	+	0	ID=ColletesGigas_013815-T1.cds;Parent=ColletesGigas_013815-T1
WUUM01000020.1	funannotate	CDS	3327774	3327980	.	+	0	ID=ColletesGigas_013815-T1.cds;Parent=ColletesGigas_013815-T1
WUUM01000020.1	funannotate	CDS	3329127	3329389	.	+	0	ID=ColletesGigas_013815-T1.cds;Parent=ColletesGigas_013815-T1
WUUM01000020.1	funannotate	CDS	3329460	3329629	.	+	0	ID=ColletesGigas_013815-T1.cds;Parent=ColletesGigas_013815-T1
WUUM01000020.1	funannotate	CDS	3329701	3329855	.	+	0	ID=ColletesGigas_013815-T1.cds;Parent=ColletesGigas_013815-T1
WUUM01000020.1	funannotate	CDS	3329929	3330057	.	+	0	ID=ColletesGigas_013815-T1.cds;Parent=ColletesGigas_013815-T1
WUUM01000020.1	funannotate	CDS	3330132	3330285	.	+	0	ID=ColletesGigas_013815-T1.cds;Parent=ColletesGigas_013815-T1
WUUM01000020.1	funannotate	CDS	3330398	3330629	.	+	0	ID=ColletesGigas_013815-T1.cds;Parent=ColletesGigas_013815-T1
WUUM01000020.1	funannotate	CDS	3330718	3330948	.	+	0	ID=ColletesGigas_013815-T1.cds;Parent=ColletesGigas_013815-T1
WUUM01000020.1	funannotate	CDS	3331023	3331182	.	+	0	ID=ColletesGigas_013815-T1.cds;Parent=ColletesGigas_013815-T1
WUUM01000020.1	funannotate	CDS	3331252	3331497	.	+	0	ID=ColletesGigas_013815-T1.cds;Parent=ColletesGigas_013815-T1
WUUM01000020.1	funannotate	CDS	3331577	3331792	.	+	0	ID=ColletesGigas_013815-T1.cds;Parent=ColletesGigas_013815-T1
WUUM01000020.1	funannotate	CDS	3331868	3331968	.	+	0	ID=ColletesGigas_013815-T1.cds;Parent=ColletesGigas_013815-T1
WUUM01000020.1	funannotate	CDS	3332043	3332169	.	+	0	ID=ColletesGigas_013815-T1.cds;Parent=ColletesGigas_013815-T1
WUUM01000020.1	funannotate	mRNA	1277886	1282646	.	+	.	ID=ColletesGigas_013679-T1;Parent=ColletesGigas_013679
WUUM01000020.1	funannotate	mRNA	1285628	1292671	.	+	.	ID=ColletesGigas_013680-T1;Ontology_term=GO:0005515;Dbxref=InterPro:IPR036034%2CInterPro:IPR001478;Parent=ColletesGigas_013680
WUUM01000020.1	funannotate	exon	4068298	4068430	.	-	.	ID=ColletesGigas_013872-T1.exon1;Parent=ColletesGigas_013872-T1
WUUM01000020.1	funannotate	mRNA	1501436	1506085	.	-	.	ID=ColletesGigas_013692-T1;Dbxref=InterPro:IPR013099;Parent=ColletesGigas_013692
WUUM01000020.1	funannotate	exon	4068154	4068211	.	-	.	ID=ColletesGigas_013872-T1.exon2;Parent=ColletesGigas_013872-T1
WUUM01000020.1	funannotate	exon	4067788	4067923	.	-	.	ID=ColletesGigas_013872-T1.exon3;Parent=ColletesGigas_013872-T1
WUUM01000020.1	funannotate	exon	4067637	4067702	.	-	.	ID=ColletesGigas_013872-T1.exon4;Parent=ColletesGigas_013872-T1
WUUM01000020.1	funannotate	exon	87938	88238	.	+	.	ID=ColletesGigas_013619-T1.exon3;Parent=ColletesGigas_013619-T1
WUUM01000020.1	funannotate	exon	89374	89509	.	+	.	ID=ColletesGigas_013619-T1.exon4;Parent=ColletesGigas_013619-T1
WUUM01000020.1	funannotate	exon	2011262	2011439	.	+	.	ID=ColletesGigas_013708-T1.exon4;Parent=ColletesGigas_013708-T1
WUUM01000020.1	funannotate	exon	593918	594035	.	-	.	ID=ColletesGigas_013638-T1.exon2;Parent=ColletesGigas_013638-T1
WUUM01000020.1	funannotate	exon	593168	593220	.	-	.	ID=ColletesGigas_013638-T1.exon3;Parent=ColletesGigas_013638-T1
WUUM01000020.1	funannotate	exon	600306	600413	.	-	.	ID=ColletesGigas_013638-T1.exon1;Parent=ColletesGigas_013638-T1
WUUM01000020.1	funannotate	exon	590930	590951	.	-	.	ID=ColletesGigas_013638-T1.exon4;Parent=ColletesGigas_013638-T1
WUUM01000020.1	funannotate	exon	589630	589817	.	-	.	ID=ColletesGigas_013638-T1.exon5;Parent=ColletesGigas_013638-T1
WUUM01000020.1	funannotate	exon	3344492	3344795	.	-	.	ID=ColletesGigas_013816-T1.exon3;Parent=ColletesGigas_013816-T1
WUUM01000020.1	funannotate	exon	3345825	3345969	.	-	.	ID=ColletesGigas_013816-T1.exon2;Parent=ColletesGigas_013816-T1
WUUM01000020.1	funannotate	exon	3342257	3342335	.	-	.	ID=ColletesGigas_013816-T1.exon5;Parent=ColletesGigas_013816-T1
WUUM01000020.1	funannotate	exon	3342401	3342526	.	-	.	ID=ColletesGigas_013816-T1.exon4;Parent=ColletesGigas_013816-T1
WUUM01000020.1	funannotate	exon	3339312	3341312	.	-	.	ID=ColletesGigas_013816-T1.exon7;Parent=ColletesGigas_013816-T1
WUUM01000020.1	funannotate	exon	3341398	3341453	.	-	.	ID=ColletesGigas_013816-T1.exon6;Parent=ColletesGigas_013816-T1
WUUM01000020.1	funannotate	exon	3337639	3337789	.	-	.	ID=ColletesGigas_013816-T1.exon9;Parent=ColletesGigas_013816-T1
WUUM01000020.1	funannotate	exon	3339060	3339230	.	-	.	ID=ColletesGigas_013816-T1.exon8;Parent=ColletesGigas_013816-T1
WUUM01000020.1	funannotate	exon	2833649	2834291	.	+	.	ID=ColletesGigas_013764-T1.exon2;Parent=ColletesGigas_013764-T1
[truncated: 2,116 more rows]
