# Supplementary material for: Prevalent bee venom genes evolved before the aculeate stinger and eusociality
Source: BMC Biol. 2023 Oct 23;21:229. doi: 10.1186/s12915-023-01656-5 (PMC10591384; doi:10.1186/s12915-023-01656-5)
Supplement: Supplementary file 42 — Additional file 42. Gff files of all toxin gene annotations. [file 12915_2023_1656_MOESM42_ESM.zip › AdditionalFile9_ToxinGeneAnnotations/NW_006263372.1._ICA.gff_modified_Koludarov_et_al_2021.gff3]

##gff-version 3
##source-version geneious 2020.2.2
##sequence-region	NW_006263372.1	1	3598413
NW_006263372.1	Koludarov_et_al_2021	gene	1462180	1503675	.	+	.	Name=Icarapin
NW_006263372.1	Koludarov_et_al_2021	gene	1379866	1397836	.	-	.	Name=VA
NW_006263372.1	Gnomon	mRNA	1249326	1257015	.	-	.	Name=XM_031508024.1;ID=rna-XM_031508024.1;Dbxref=GeneID:102676216%2CGenbank:XM_031508024.1;Parent=gene-LOC102676216
NW_006263372.1	Gnomon	mRNA	964771	975436	.	+	.	Name=XM_006610485.2;ID=rna-XM_006610485.2;Dbxref=GeneID:102673444%2CGenbank:XM_006610485.2;Parent=gene-LOC102673444
NW_006263372.1	Gnomon	CDS	263673	263812	.	-	0	Name=XP_006610449.1;ID=cds-XP_006610449.1;Dbxref=GeneID:102671110%2CGenbank:XP_006610449.1;Parent=rna-XM_006610386.2
NW_006263372.1	Gnomon	CDS	263372	263589	.	-	0	Name=XP_006610449.1;ID=cds-XP_006610449.1;Dbxref=GeneID:102671110%2CGenbank:XP_006610449.1;Parent=rna-XM_006610386.2
NW_006263372.1	Gnomon	CDS	263185	263293	.	-	0	Name=XP_006610449.1;ID=cds-XP_006610449.1;Dbxref=GeneID:102671110%2CGenbank:XP_006610449.1;Parent=rna-XM_006610386.2
NW_006263372.1	Gnomon	CDS	262828	263110	.	-	0	Name=XP_006610449.1;ID=cds-XP_006610449.1;Dbxref=GeneID:102671110%2CGenbank:XP_006610449.1;Parent=rna-XM_006610386.2
NW_006263372.1	Gnomon	CDS	262507	262755	.	-	0	Name=XP_006610449.1;ID=cds-XP_006610449.1;Dbxref=GeneID:102671110%2CGenbank:XP_006610449.1;Parent=rna-XM_006610386.2
NW_006263372.1	Gnomon	CDS	262160	262429	.	-	0	Name=XP_006610449.1;ID=cds-XP_006610449.1;Dbxref=GeneID:102671110%2CGenbank:XP_006610449.1;Parent=rna-XM_006610386.2
NW_006263372.1	Gnomon	exon	865961	866321	.	-	.	ID=exon-XR_420998.2-1;Dbxref=GeneID:102671471%2CGenbank:XR_420998.2;Parent=rna-XR_420998.2
NW_006263372.1	Gnomon	exon	865644	865842	.	-	.	ID=exon-XR_420998.2-2;Dbxref=GeneID:102671471%2CGenbank:XR_420998.2;Parent=rna-XR_420998.2
NW_006263372.1	Gnomon	exon	864868	865538	.	-	.	ID=exon-XR_420998.2-3;Dbxref=GeneID:102671471%2CGenbank:XR_420998.2;Parent=rna-XR_420998.2
NW_006263372.1	Gnomon	exon	524548	524605	.	+	.	ID=exon-XM_006610407.2-4;Dbxref=GeneID:102674248%2CGenbank:XM_006610407.2;Parent=rna-XM_006610407.2
NW_006263372.1	Gnomon	exon	524681	524857	.	+	.	ID=exon-XM_006610407.2-5;Dbxref=GeneID:102674248%2CGenbank:XM_006610407.2;Parent=rna-XM_006610407.2
NW_006263372.1	Gnomon	exon	524917	525007	.	+	.	ID=exon-XM_006610407.2-6;Dbxref=GeneID:102674248%2CGenbank:XM_006610407.2;Parent=rna-XM_006610407.2
NW_006263372.1	Gnomon	exon	525131	525206	.	+	.	ID=exon-XM_006610407.2-7;Dbxref=GeneID:102674248%2CGenbank:XM_006610407.2;Parent=rna-XM_006610407.2
NW_006263372.1	Gnomon	exon	525270	525411	.	+	.	ID=exon-XM_006610407.2-8;Dbxref=GeneID:102674248%2CGenbank:XM_006610407.2;Parent=rna-XM_006610407.2
NW_006263372.1	Gnomon	exon	525512	525630	.	+	.	ID=exon-XM_006610407.2-9;Dbxref=GeneID:102674248%2CGenbank:XM_006610407.2;Parent=rna-XM_006610407.2
NW_006263372.1	Gnomon	exon	522661	522689	.	+	.	ID=exon-XM_006610407.2-1;Dbxref=GeneID:102674248%2CGenbank:XM_006610407.2;Parent=rna-XM_006610407.2
NW_006263372.1	Gnomon	exon	523152	523314	.	+	.	ID=exon-XM_006610407.2-2;Dbxref=GeneID:102674248%2CGenbank:XM_006610407.2;Parent=rna-XM_006610407.2
NW_006263372.1	Gnomon	exon	524019	524302	.	+	.	ID=exon-XM_006610407.2-3;Dbxref=GeneID:102674248%2CGenbank:XM_006610407.2;Parent=rna-XM_006610407.2
NW_006263372.1	Gnomon	CDS	983450	984582	.	-	0	Name=XP_006610543.1;ID=cds-XP_006610543.1;Dbxref=GeneID:102672880%2CGenbank:XP_006610543.1;Parent=rna-XM_006610480.2
NW_006263372.1	Gnomon	CDS	983240	983369	.	-	0	Name=XP_006610543.1;ID=cds-XP_006610543.1;Dbxref=GeneID:102672880%2CGenbank:XP_006610543.1;Parent=rna-XM_006610480.2
NW_006263372.1	Gnomon	gene	818892	820541	.	+	.	Name=LOC102680974;ID=gene-LOC102680974;Dbxref=GeneID:102680974
NW_006263372.1	Gnomon	exon	2217064	2217942	.	-	.	ID=exon-XM_031508088.1-11;Dbxref=GeneID:102676896%2CGenbank:XM_031508088.1;Parent=rna-XM_031508088.1
NW_006263372.1	Gnomon	exon	2218430	2218567	.	-	.	ID=exon-XM_031508088.1-10;Dbxref=GeneID:102676896%2CGenbank:XM_031508088.1;Parent=rna-XM_031508088.1
NW_006263372.1	Gnomon	exon	1406889	1407192	.	-	.	ID=exon-XM_006610520.2-11;Dbxref=GeneID:102678884%2CGenbank:XM_006610520.2;Parent=rna-XM_006610520.2
NW_006263372.1	Gnomon	exon	1402527	1403040	.	-	.	ID=exon-XM_006610520.2-12;Dbxref=GeneID:102678884%2CGenbank:XM_006610520.2;Parent=rna-XM_006610520.2
NW_006263372.1	Gnomon	exon	1407712	1407960	.	-	.	ID=exon-XM_006610520.2-10;Dbxref=GeneID:102678884%2CGenbank:XM_006610520.2;Parent=rna-XM_006610520.2
NW_006263372.1	Gnomon	gene	1638120	1639848	.	-	.	Name=LOC102679940;ID=gene-LOC102679940;Dbxref=GeneID:102679940
NW_006263372.1	Gnomon	CDS	2411005	2411031	.	+	0	Name=XP_006610689.1;ID=cds-XP_006610689.1;Dbxref=GeneID:102681444%2CGenbank:XP_006610689.1;Parent=rna-XM_006610626.2
NW_006263372.1	Gnomon	CDS	2411378	2411412	.	+	0	Name=XP_006610689.1;ID=cds-XP_006610689.1;Dbxref=GeneID:102681444%2CGenbank:XP_006610689.1;Parent=rna-XM_006610626.2
NW_006263372.1	Gnomon	CDS	2411498	2411639	.	+	0	Name=XP_006610689.1;ID=cds-XP_006610689.1;Dbxref=GeneID:102681444%2CGenbank:XP_006610689.1;Parent=rna-XM_006610626.2
NW_006263372.1	Gnomon	CDS	2411720	2411874	.	+	0	Name=XP_006610689.1;ID=cds-XP_006610689.1;Dbxref=GeneID:102681444%2CGenbank:XP_006610689.1;Parent=rna-XM_006610626.2
NW_006263372.1	Gnomon	CDS	2411980	2412208	.	+	0	Name=XP_006610689.1;ID=cds-XP_006610689.1;Dbxref=GeneID:102681444%2CGenbank:XP_006610689.1;Parent=rna-XM_006610626.2
NW_006263372.1	Gnomon	CDS	2412284	2412519	.	+	0	Name=XP_006610689.1;ID=cds-XP_006610689.1;Dbxref=GeneID:102681444%2CGenbank:XP_006610689.1;Parent=rna-XM_006610626.2
NW_006263372.1	Gnomon	CDS	2412611	2412727	.	+	0	Name=XP_006610689.1;ID=cds-XP_006610689.1;Dbxref=GeneID:102681444%2CGenbank:XP_006610689.1;Parent=rna-XM_006610626.2
NW_006263372.1	Gnomon	CDS	2414801	2414876	.	+	0	Name=XP_006610689.1;ID=cds-XP_006610689.1;Dbxref=GeneID:102681444%2CGenbank:XP_006610689.1;Parent=rna-XM_006610626.2
NW_006263372.1	Gnomon	exon	2198605	2199115	.	-	.	ID=exon-XR_004149565.1-2;Dbxref=GeneID:116184910%2CGenbank:XR_004149565.1;Parent=rna-XR_004149565.1
NW_006263372.1	Gnomon	exon	2197961	2198297	.	-	.	ID=exon-XR_004149565.1-3;Dbxref=GeneID:116184910%2CGenbank:XR_004149565.1;Parent=rna-XR_004149565.1
NW_006263372.1	Gnomon	exon	2204731	2204764	.	-	.	ID=exon-XR_004149565.1-1;Dbxref=GeneID:116184910%2CGenbank:XR_004149565.1;Parent=rna-XR_004149565.1
NW_006263372.1	Gnomon	exon	877306	877549	.	-	.	ID=exon-XM_031508143.1-2;Dbxref=GeneID:102672330%2CGenbank:XM_031508143.1;Parent=rna-XM_031508143.1
NW_006263372.1	Gnomon	exon	876550	876808	.	-	.	ID=exon-XM_031508143.1-3;Dbxref=GeneID:102672330%2CGenbank:XM_031508143.1;Parent=rna-XM_031508143.1
NW_006263372.1	Gnomon	exon	877884	877912	.	-	.	ID=exon-XM_031508143.1-1;Dbxref=GeneID:102672330%2CGenbank:XM_031508143.1;Parent=rna-XM_031508143.1
NW_006263372.1	Gnomon	exon	870969	871296	.	-	.	ID=exon-XM_031508143.1-6;Dbxref=GeneID:102672330%2CGenbank:XM_031508143.1;Parent=rna-XM_031508143.1
NW_006263372.1	Gnomon	exon	869637	870107	.	-	.	ID=exon-XM_031508143.1-7;Dbxref=GeneID:102672330%2CGenbank:XM_031508143.1;Parent=rna-XM_031508143.1
NW_006263372.1	Gnomon	exon	875383	875643	.	-	.	ID=exon-XM_031508143.1-4;Dbxref=GeneID:102672330%2CGenbank:XM_031508143.1;Parent=rna-XM_031508143.1
NW_006263372.1	Gnomon	exon	872249	872479	.	-	.	ID=exon-XM_031508143.1-5;Dbxref=GeneID:102672330%2CGenbank:XM_031508143.1;Parent=rna-XM_031508143.1
NW_006263372.1	Gnomon	mRNA	977509	980242	.	+	.	Name=XM_006610484.2;ID=rna-XM_006610484.2;Dbxref=GeneID:102673317%2CGenbank:XM_006610484.2;Parent=gene-LOC102673317
NW_006263372.1	Gnomon	exon	853398	854351	.	-	.	ID=exon-XM_031508119.1-1;Dbxref=GeneID:102671201%2CGenbank:XM_031508119.1;Parent=rna-XM_031508119.1
NW_006263372.1	Gnomon	exon	849651	849764	.	-	.	ID=exon-XM_031508119.1-2;Dbxref=GeneID:102671201%2CGenbank:XM_031508119.1;Parent=rna-XM_031508119.1
NW_006263372.1	Gnomon	exon	849222	849584	.	-	.	ID=exon-XM_031508119.1-3;Dbxref=GeneID:102671201%2CGenbank:XM_031508119.1;Parent=rna-XM_031508119.1
NW_006263372.1	Gnomon	exon	848862	849131	.	-	.	ID=exon-XM_031508119.1-4;Dbxref=GeneID:102671201%2CGenbank:XM_031508119.1;Parent=rna-XM_031508119.1
NW_006263372.1	Gnomon	exon	848370	848757	.	-	.	ID=exon-XM_031508119.1-5;Dbxref=GeneID:102671201%2CGenbank:XM_031508119.1;Parent=rna-XM_031508119.1
NW_006263372.1	Gnomon	exon	847799	848233	.	-	.	ID=exon-XM_031508119.1-6;Dbxref=GeneID:102671201%2CGenbank:XM_031508119.1;Parent=rna-XM_031508119.1
NW_006263372.1	Gnomon	exon	847323	847698	.	-	.	ID=exon-XM_031508119.1-7;Dbxref=GeneID:102671201%2CGenbank:XM_031508119.1;Parent=rna-XM_031508119.1
NW_006263372.1	Gnomon	exon	845496	847183	.	-	.	ID=exon-XM_031508119.1-8;Dbxref=GeneID:102671201%2CGenbank:XM_031508119.1;Parent=rna-XM_031508119.1
NW_006263372.1	Gnomon	exon	845088	845180	.	-	.	ID=exon-XM_031508119.1-9;Dbxref=GeneID:102671201%2CGenbank:XM_031508119.1;Parent=rna-XM_031508119.1
NW_006263372.1	Gnomon	CDS	264644	264742	.	+	0	Name=XP_006610448.1;ID=cds-XP_006610448.1;Dbxref=GeneID:102670972%2CGenbank:XP_006610448.1;Parent=rna-XM_006610385.2
NW_006263372.1	Gnomon	CDS	264818	264924	.	+	0	Name=XP_006610448.1;ID=cds-XP_006610448.1;Dbxref=GeneID:102670972%2CGenbank:XP_006610448.1;Parent=rna-XM_006610385.2
NW_006263372.1	Gnomon	CDS	265098	265341	.	+	0	Name=XP_006610448.1;ID=cds-XP_006610448.1;Dbxref=GeneID:102670972%2CGenbank:XP_006610448.1;Parent=rna-XM_006610385.2
NW_006263372.1	Gnomon	CDS	265422	265620	.	+	0	Name=XP_006610448.1;ID=cds-XP_006610448.1;Dbxref=GeneID:102670972%2CGenbank:XP_006610448.1;Parent=rna-XM_006610385.2
NW_006263372.1	Gnomon	CDS	265695	265771	.	+	0	Name=XP_006610448.1;ID=cds-XP_006610448.1;Dbxref=GeneID:102670972%2CGenbank:XP_006610448.1;Parent=rna-XM_006610385.2
NW_006263372.1	Gnomon	exon	3293832	3294026	.	+	.	ID=exon-XM_006610666.2-5;Dbxref=GeneID:102674558%2CGenbank:XM_006610666.2;Parent=rna-XM_006610666.2
NW_006263372.1	Gnomon	exon	3294162	3294426	.	+	.	ID=exon-XM_006610666.2-6;Dbxref=GeneID:102674558%2CGenbank:XM_006610666.2;Parent=rna-XM_006610666.2
NW_006263372.1	Gnomon	exon	3294538	3295274	.	+	.	ID=exon-XM_006610666.2-7;Dbxref=GeneID:102674558%2CGenbank:XM_006610666.2;Parent=rna-XM_006610666.2
NW_006263372.1	Gnomon	exon	3295445	3295700	.	+	.	ID=exon-XM_006610666.2-8;Dbxref=GeneID:102674558%2CGenbank:XM_006610666.2;Parent=rna-XM_006610666.2
NW_006263372.1	Gnomon	exon	3292137	3292311	.	+	.	ID=exon-XM_006610666.2-1;Dbxref=GeneID:102674558%2CGenbank:XM_006610666.2;Parent=rna-XM_006610666.2
NW_006263372.1	Gnomon	exon	3292842	3293110	.	+	.	ID=exon-XM_006610666.2-2;Dbxref=GeneID:102674558%2CGenbank:XM_006610666.2;Parent=rna-XM_006610666.2
NW_006263372.1	Gnomon	exon	3293227	3293461	.	+	.	ID=exon-XM_006610666.2-3;Dbxref=GeneID:102674558%2CGenbank:XM_006610666.2;Parent=rna-XM_006610666.2
NW_006263372.1	Gnomon	exon	3293547	3293746	.	+	.	ID=exon-XM_006610666.2-4;Dbxref=GeneID:102674558%2CGenbank:XM_006610666.2;Parent=rna-XM_006610666.2
NW_006263372.1	Gnomon	exon	3296055	3296404	.	+	.	ID=exon-XM_006610666.2-9;Dbxref=GeneID:102674558%2CGenbank:XM_006610666.2;Parent=rna-XM_006610666.2
NW_006263372.1	Gnomon	exon	1823458	1823561	.	-	.	ID=exon-XM_006610566.2-4;Dbxref=GeneID:102673012%2CGenbank:XM_006610566.2;Parent=rna-XM_006610566.2
NW_006263372.1	Gnomon	exon	1823130	1823379	.	-	.	ID=exon-XM_006610566.2-5;Dbxref=GeneID:102673012%2CGenbank:XM_006610566.2;Parent=rna-XM_006610566.2
NW_006263372.1	Gnomon	exon	1824050	1824123	.	-	.	ID=exon-XM_006610566.2-2;Dbxref=GeneID:102673012%2CGenbank:XM_006610566.2;Parent=rna-XM_006610566.2
NW_006263372.1	Gnomon	exon	1823649	1823737	.	-	.	ID=exon-XM_006610566.2-3;Dbxref=GeneID:102673012%2CGenbank:XM_006610566.2;Parent=rna-XM_006610566.2
NW_006263372.1	Gnomon	exon	1824505	1824844	.	-	.	ID=exon-XM_006610566.2-1;Dbxref=GeneID:102673012%2CGenbank:XM_006610566.2;Parent=rna-XM_006610566.2
NW_006263372.1	Gnomon	CDS	918119	918257	.	-	0	Name=XP_006610542.1;ID=cds-XP_006610542.1;Dbxref=GeneID:102672745%2CGenbank:XP_006610542.1;Parent=rna-XM_006610479.2
NW_006263372.1	Gnomon	CDS	917580	917739	.	-	0	Name=XP_006610542.1;ID=cds-XP_006610542.1;Dbxref=GeneID:102672745%2CGenbank:XP_006610542.1;Parent=rna-XM_006610479.2
NW_006263372.1	Gnomon	CDS	916467	916936	.	-	0	Name=XP_006610542.1;ID=cds-XP_006610542.1;Dbxref=GeneID:102672745%2CGenbank:XP_006610542.1;Parent=rna-XM_006610479.2
NW_006263372.1	Gnomon	CDS	915944	916095	.	-	0	Name=XP_006610542.1;ID=cds-XP_006610542.1;Dbxref=GeneID:102672745%2CGenbank:XP_006610542.1;Parent=rna-XM_006610479.2
NW_006263372.1	Gnomon	mRNA	1204045	1214676	.	-	.	Name=XM_031508026.1;ID=rna-XM_031508026.1;Dbxref=GeneID:102674862%2CGenbank:XM_031508026.1;Parent=gene-LOC102674862
NW_006263372.1	Gnomon	lnc_RNA	1537086	1541267	.	-	.	Name=XR_421017.2;ID=rna-XR_421017.2;Dbxref=GeneID:102681188%2CGenbank:XR_421017.2;Parent=gene-LOC102681188
NW_006263372.1	Gnomon	mRNA	980549	983100	.	+	.	Name=XM_006610483.2;ID=rna-XM_006610483.2;Dbxref=GeneID:102673187%2CGenbank:XM_006610483.2;Parent=gene-LOC102673187
NW_006263372.1	Gnomon	mRNA	3243054	3253647	.	+	.	Name=XM_006610639.2;ID=rna-XM_006610639.2;Dbxref=GeneID:102671522%2CGenbank:XM_006610639.2;Parent=gene-LOC102671522
NW_006263372.1	Gnomon	mRNA	2327873	2329914	.	-	.	Name=XM_031508022.1;ID=rna-XM_031508022.1;Dbxref=GeneID:102680282%2CGenbank:XM_031508022.1;Parent=gene-LOC102680282
NW_006263372.1	Gnomon	mRNA	280728	291515	.	+	.	Name=XM_006610389.2;ID=rna-XM_006610389.2;Dbxref=GeneID:102671256%2CGenbank:XM_006610389.2;Parent=gene-LOC102671256
NW_006263372.1	Gnomon	CDS	2244950	2245100	.	-	0	Name=XP_031363948.1;ID=cds-XP_031363948.1;Dbxref=GeneID:102676896%2CGenbank:XP_031363948.1;Parent=rna-XM_031508088.1
NW_006263372.1	Gnomon	CDS	2239847	2239918	.	-	0	Name=XP_031363948.1;ID=cds-XP_031363948.1;Dbxref=GeneID:102676896%2CGenbank:XP_031363948.1;Parent=rna-XM_031508088.1
NW_006263372.1	Gnomon	CDS	2237030	2237215	.	-	0	Name=XP_031363948.1;ID=cds-XP_031363948.1;Dbxref=GeneID:102676896%2CGenbank:XP_031363948.1;Parent=rna-XM_031508088.1
NW_006263372.1	Gnomon	CDS	2229754	2230159	.	-	0	Name=XP_031363948.1;ID=cds-XP_031363948.1;Dbxref=GeneID:102676896%2CGenbank:XP_031363948.1;Parent=rna-XM_031508088.1
NW_006263372.1	Gnomon	CDS	2226176	2226344	.	-	0	Name=XP_031363948.1;ID=cds-XP_031363948.1;Dbxref=GeneID:102676896%2CGenbank:XP_031363948.1;Parent=rna-XM_031508088.1
NW_006263372.1	Gnomon	CDS	2220879	2221062	.	-	0	Name=XP_031363948.1;ID=cds-XP_031363948.1;Dbxref=GeneID:102676896%2CGenbank:XP_031363948.1;Parent=rna-XM_031508088.1
NW_006263372.1	Gnomon	CDS	2220306	2220574	.	-	0	Name=XP_031363948.1;ID=cds-XP_031363948.1;Dbxref=GeneID:102676896%2CGenbank:XP_031363948.1;Parent=rna-XM_031508088.1
NW_006263372.1	Gnomon	CDS	2218839	2219331	.	-	0	Name=XP_031363948.1;ID=cds-XP_031363948.1;Dbxref=GeneID:102676896%2CGenbank:XP_031363948.1;Parent=rna-XM_031508088.1
NW_006263372.1	Gnomon	CDS	2218430	2218567	.	-	0	Name=XP_031363948.1;ID=cds-XP_031363948.1;Dbxref=GeneID:102676896%2CGenbank:XP_031363948.1;Parent=rna-XM_031508088.1
NW_006263372.1	Gnomon	CDS	2217542	2217942	.	-	0	Name=XP_031363948.1;ID=cds-XP_031363948.1;Dbxref=GeneID:102676896%2CGenbank:XP_031363948.1;Parent=rna-XM_031508088.1
NW_006263372.1	Gnomon	CDS	268373	268444	.	-	0	Name=XP_006610447.1;ID=cds-XP_006610447.1;Dbxref=GeneID:102670741%2CGenbank:XP_006610447.1;Parent=rna-XM_006610384.2
NW_006263372.1	Gnomon	CDS	267821	268175	.	-	0	Name=XP_006610447.1;ID=cds-XP_006610447.1;Dbxref=GeneID:102670741%2CGenbank:XP_006610447.1;Parent=rna-XM_006610384.2
NW_006263372.1	Gnomon	CDS	267267	267457	.	-	0	Name=XP_006610447.1;ID=cds-XP_006610447.1;Dbxref=GeneID:102670741%2CGenbank:XP_006610447.1;Parent=rna-XM_006610384.2
NW_006263372.1	Gnomon	CDS	266805	266873	.	-	0	Name=XP_006610447.1;ID=cds-XP_006610447.1;Dbxref=GeneID:102670741%2CGenbank:XP_006610447.1;Parent=rna-XM_006610384.2
NW_006263372.1	Gnomon	exon	2159400	2159834	.	-	.	ID=exon-XM_031508079.1-4;Dbxref=GeneID:102679237%2CGenbank:XM_031508079.1;Parent=rna-XM_031508079.1
NW_006263372.1	Gnomon	exon	2167156	2167526	.	-	.	ID=exon-XM_031508079.1-2;Dbxref=GeneID:102679237%2CGenbank:XM_031508079.1;Parent=rna-XM_031508079.1
NW_006263372.1	Gnomon	exon	2164370	2165928	.	-	.	ID=exon-XM_031508079.1-3;Dbxref=GeneID:102679237%2CGenbank:XM_031508079.1;Parent=rna-XM_031508079.1
NW_006263372.1	Gnomon	exon	2168177	2168358	.	-	.	ID=exon-XM_031508079.1-1;Dbxref=GeneID:102679237%2CGenbank:XM_031508079.1;Parent=rna-XM_031508079.1
NW_006263372.1	Gnomon	exon	655631	655706	.	+	.	ID=exon-XM_006610431.2-5;Dbxref=GeneID:102677323%2CGenbank:XM_006610431.2;Parent=rna-XM_006610431.2
NW_006263372.1	Gnomon	exon	843867	845180	.	-	.	ID=exon-XM_031508120.1-9;Dbxref=GeneID:102671201%2CGenbank:XM_031508120.1;Parent=rna-XM_031508120.1
NW_006263372.1	Gnomon	exon	654537	654709	.	+	.	ID=exon-XM_006610431.2-3;Dbxref=GeneID:102677323%2CGenbank:XM_006610431.2;Parent=rna-XM_006610431.2
NW_006263372.1	Gnomon	exon	655025	655129	.	+	.	ID=exon-XM_006610431.2-4;Dbxref=GeneID:102677323%2CGenbank:XM_006610431.2;Parent=rna-XM_006610431.2
NW_006263372.1	Gnomon	exon	649433	649574	.	+	.	ID=exon-XM_006610431.2-1;Dbxref=GeneID:102677323%2CGenbank:XM_006610431.2;Parent=rna-XM_006610431.2
NW_006263372.1	Gnomon	exon	653656	653997	.	+	.	ID=exon-XM_006610431.2-2;Dbxref=GeneID:102677323%2CGenbank:XM_006610431.2;Parent=rna-XM_006610431.2
NW_006263372.1	Gnomon	exon	847323	847698	.	-	.	ID=exon-XM_031508120.1-7;Dbxref=GeneID:102671201%2CGenbank:XM_031508120.1;Parent=rna-XM_031508120.1
NW_006263372.1	Gnomon	exon	845496	847183	.	-	.	ID=exon-XM_031508120.1-8;Dbxref=GeneID:102671201%2CGenbank:XM_031508120.1;Parent=rna-XM_031508120.1
NW_006263372.1	Gnomon	exon	848370	848757	.	-	.	ID=exon-XM_031508120.1-5;Dbxref=GeneID:102671201%2CGenbank:XM_031508120.1;Parent=rna-XM_031508120.1
NW_006263372.1	Gnomon	exon	847799	848233	.	-	.	ID=exon-XM_031508120.1-6;Dbxref=GeneID:102671201%2CGenbank:XM_031508120.1;Parent=rna-XM_031508120.1
NW_006263372.1	Gnomon	exon	849222	849584	.	-	.	ID=exon-XM_031508120.1-3;Dbxref=GeneID:102671201%2CGenbank:XM_031508120.1;Parent=rna-XM_031508120.1
NW_006263372.1	Gnomon	exon	848862	849128	.	-	.	ID=exon-XM_031508120.1-4;Dbxref=GeneID:102671201%2CGenbank:XM_031508120.1;Parent=rna-XM_031508120.1
NW_006263372.1	Gnomon	exon	853398	854351	.	-	.	ID=exon-XM_031508120.1-1;Dbxref=GeneID:102671201%2CGenbank:XM_031508120.1;Parent=rna-XM_031508120.1
NW_006263372.1	Gnomon	exon	849651	849764	.	-	.	ID=exon-XM_031508120.1-2;Dbxref=GeneID:102671201%2CGenbank:XM_031508120.1;Parent=rna-XM_031508120.1
NW_006263372.1	Gnomon	exon	2414983	2415400	.	+	.	ID=exon-XM_031508007.1-9;Dbxref=GeneID:102681444%2CGenbank:XM_031508007.1;Parent=rna-XM_031508007.1
NW_006263372.1	Gnomon	CDS	880708	880754	.	-	0	Name=XP_006610541.1;ID=cds-XP_006610541.1;Dbxref=GeneID:102672330%2CGenbank:XP_006610541.1;Parent=rna-XM_006610478.2
NW_006263372.1	Gnomon	CDS	877306	877549	.	-	0	Name=XP_006610541.1;ID=cds-XP_006610541.1;Dbxref=GeneID:102672330%2CGenbank:XP_006610541.1;Parent=rna-XM_006610478.2
NW_006263372.1	Gnomon	CDS	876550	876808	.	-	0	Name=XP_006610541.1;ID=cds-XP_006610541.1;Dbxref=GeneID:102672330%2CGenbank:XP_006610541.1;Parent=rna-XM_006610478.2
NW_006263372.1	Gnomon	CDS	875383	875643	.	-	0	Name=XP_006610541.1;ID=cds-XP_006610541.1;Dbxref=GeneID:102672330%2CGenbank:XP_006610541.1;Parent=rna-XM_006610478.2
NW_006263372.1	Gnomon	CDS	872249	872479	.	-	0	Name=XP_006610541.1;ID=cds-XP_006610541.1;Dbxref=GeneID:102672330%2CGenbank:XP_006610541.1;Parent=rna-XM_006610478.2
NW_006263372.1	Gnomon	CDS	870969	871296	.	-	0	Name=XP_006610541.1;ID=cds-XP_006610541.1;Dbxref=GeneID:102672330%2CGenbank:XP_006610541.1;Parent=rna-XM_006610478.2
NW_006263372.1	Gnomon	CDS	869795	870107	.	-	0	Name=XP_006610541.1;ID=cds-XP_006610541.1;Dbxref=GeneID:102672330%2CGenbank:XP_006610541.1;Parent=rna-XM_006610478.2
NW_006263372.1	Gnomon	exon	2410873	2411031	.	+	.	ID=exon-XM_031508007.1-1;Dbxref=GeneID:102681444%2CGenbank:XM_031508007.1;Parent=rna-XM_031508007.1
NW_006263372.1	Gnomon	exon	2411378	2411412	.	+	.	ID=exon-XM_031508007.1-2;Dbxref=GeneID:102681444%2CGenbank:XM_031508007.1;Parent=rna-XM_031508007.1
NW_006263372.1	Gnomon	exon	2411498	2411639	.	+	.	ID=exon-XM_031508007.1-3;Dbxref=GeneID:102681444%2CGenbank:XM_031508007.1;Parent=rna-XM_031508007.1
NW_006263372.1	Gnomon	exon	2411720	2411874	.	+	.	ID=exon-XM_031508007.1-4;Dbxref=GeneID:102681444%2CGenbank:XM_031508007.1;Parent=rna-XM_031508007.1
NW_006263372.1	Gnomon	exon	2411980	2412208	.	+	.	ID=exon-XM_031508007.1-5;Dbxref=GeneID:102681444%2CGenbank:XM_031508007.1;Parent=rna-XM_031508007.1
NW_006263372.1	Gnomon	exon	2412284	2412519	.	+	.	ID=exon-XM_031508007.1-6;Dbxref=GeneID:102681444%2CGenbank:XM_031508007.1;Parent=rna-XM_031508007.1
NW_006263372.1	Gnomon	exon	2412611	2412727	.	+	.	ID=exon-XM_031508007.1-7;Dbxref=GeneID:102681444%2CGenbank:XM_031508007.1;Parent=rna-XM_031508007.1
NW_006263372.1	Gnomon	exon	2414801	2414893	.	+	.	ID=exon-XM_031508007.1-8;Dbxref=GeneID:102681444%2CGenbank:XM_031508007.1;Parent=rna-XM_031508007.1
NW_006263372.1	Gnomon	exon	1600324	1600615	.	-	.	ID=exon-XR_004149589.1-2;Dbxref=GeneID:116184923%2CGenbank:XR_004149589.1;Parent=rna-XR_004149589.1
NW_006263372.1	Gnomon	exon	1601139	1601188	.	-	.	ID=exon-XR_004149589.1-1;Dbxref=GeneID:116184923%2CGenbank:XR_004149589.1;Parent=rna-XR_004149589.1
NW_006263372.1	Gnomon	mRNA	1642897	1654795	.	+	.	Name=XM_031508023.1;ID=rna-XM_031508023.1;Dbxref=GeneID:102681619%2CGenbank:XM_031508023.1;Parent=gene-LOC102681619
NW_006263372.1	Gnomon	mRNA	281280	291515	.	+	.	Name=XM_006610388.2;ID=rna-XM_006610388.2;Dbxref=GeneID:102671256%2CGenbank:XM_006610388.2;Parent=gene-LOC102671256
NW_006263372.1	Gnomon	CDS	2138419	2138556	.	-	0	Name=XP_031363949.1;ID=cds-XP_031363949.1;Dbxref=GeneID:102679356%2CGenbank:XP_031363949.1;Parent=rna-XM_031508089.1
NW_006263372.1	Gnomon	CDS	2137772	2138085	.	-	0	Name=XP_031363949.1;ID=cds-XP_031363949.1;Dbxref=GeneID:102679356%2CGenbank:XP_031363949.1;Parent=rna-XM_031508089.1
NW_006263372.1	Gnomon	CDS	2137365	2137489	.	-	0	Name=XP_031363949.1;ID=cds-XP_031363949.1;Dbxref=GeneID:102679356%2CGenbank:XP_031363949.1;Parent=rna-XM_031508089.1
NW_006263372.1	Gnomon	CDS	2136813	2137332	.	-	0	Name=XP_031363949.1;ID=cds-XP_031363949.1;Dbxref=GeneID:102679356%2CGenbank:XP_031363949.1;Parent=rna-XM_031508089.1
NW_006263372.1	Gnomon	CDS	2135970	2136780	.	-	0	Name=XP_031363949.1;ID=cds-XP_031363949.1;Dbxref=GeneID:102679356%2CGenbank:XP_031363949.1;Parent=rna-XM_031508089.1
NW_006263372.1	Gnomon	exon	525700	525773	.	+	.	ID=exon-XM_006610407.2-10;Dbxref=GeneID:102674248%2CGenbank:XM_006610407.2;Parent=rna-XM_006610407.2
NW_006263372.1	Gnomon	gene	1870310	1873777	.	+	.	Name=LOC102675035;ID=gene-LOC102675035;Dbxref=GeneID:102675035
NW_006263372.1	Gnomon	exon	254371	254995	.	-	.	ID=exon-XM_006610378.2-1;Dbxref=GeneID:102681670%2CGenbank:XM_006610378.2;Parent=rna-XM_006610378.2
NW_006263372.1	Gnomon	exon	248594	248715	.	-	.	ID=exon-XM_006610378.2-2;Dbxref=GeneID:102681670%2CGenbank:XM_006610378.2;Parent=rna-XM_006610378.2
NW_006263372.1	Gnomon	exon	245365	245500	.	-	.	ID=exon-XM_006610378.2-5;Dbxref=GeneID:102681670%2CGenbank:XM_006610378.2;Parent=rna-XM_006610378.2
NW_006263372.1	Gnomon	exon	244515	244610	.	-	.	ID=exon-XM_006610378.2-6;Dbxref=GeneID:102681670%2CGenbank:XM_006610378.2;Parent=rna-XM_006610378.2
NW_006263372.1	Gnomon	exon	246637	246802	.	-	.	ID=exon-XM_006610378.2-3;Dbxref=GeneID:102681670%2CGenbank:XM_006610378.2;Parent=rna-XM_006610378.2
NW_006263372.1	Gnomon	exon	245572	245755	.	-	.	ID=exon-XM_006610378.2-4;Dbxref=GeneID:102681670%2CGenbank:XM_006610378.2;Parent=rna-XM_006610378.2
NW_006263372.1	Gnomon	exon	242371	242912	.	-	.	ID=exon-XM_006610378.2-9;Dbxref=GeneID:102681670%2CGenbank:XM_006610378.2;Parent=rna-XM_006610378.2
NW_006263372.1	Gnomon	exon	243674	243939	.	-	.	ID=exon-XM_006610378.2-7;Dbxref=GeneID:102681670%2CGenbank:XM_006610378.2;Parent=rna-XM_006610378.2
NW_006263372.1	Gnomon	exon	243061	243517	.	-	.	ID=exon-XM_006610378.2-8;Dbxref=GeneID:102681670%2CGenbank:XM_006610378.2;Parent=rna-XM_006610378.2
NW_006263372.1	Gnomon	CDS	882483	882652	.	-	0	Name=XP_006610540.1;ID=cds-XP_006610540.1;Dbxref=GeneID:102672330%2CGenbank:XP_006610540.1;Parent=rna-XM_006610477.2
NW_006263372.1	Gnomon	CDS	877306	877549	.	-	0	Name=XP_006610540.1;ID=cds-XP_006610540.1;Dbxref=GeneID:102672330%2CGenbank:XP_006610540.1;Parent=rna-XM_006610477.2
NW_006263372.1	Gnomon	CDS	876550	876808	.	-	0	Name=XP_006610540.1;ID=cds-XP_006610540.1;Dbxref=GeneID:102672330%2CGenbank:XP_006610540.1;Parent=rna-XM_006610477.2
NW_006263372.1	Gnomon	CDS	875383	875643	.	-	0	Name=XP_006610540.1;ID=cds-XP_006610540.1;Dbxref=GeneID:102672330%2CGenbank:XP_006610540.1;Parent=rna-XM_006610477.2
NW_006263372.1	Gnomon	CDS	872249	872479	.	-	0	Name=XP_006610540.1;ID=cds-XP_006610540.1;Dbxref=GeneID:102672330%2CGenbank:XP_006610540.1;Parent=rna-XM_006610477.2
NW_006263372.1	Gnomon	CDS	870969	871296	.	-	0	Name=XP_006610540.1;ID=cds-XP_006610540.1;Dbxref=GeneID:102672330%2CGenbank:XP_006610540.1;Parent=rna-XM_006610477.2
NW_006263372.1	Gnomon	CDS	869795	870107	.	-	0	Name=XP_006610540.1;ID=cds-XP_006610540.1;Dbxref=GeneID:102672330%2CGenbank:XP_006610540.1;Parent=rna-XM_006610477.2
NW_006263372.1	Gnomon	exon	248594	248715	.	-	.	ID=exon-XM_006610380.2-2;Dbxref=GeneID:102681670%2CGenbank:XM_006610380.2;Parent=rna-XM_006610380.2
NW_006263372.1	Gnomon	exon	246637	246806	.	-	.	ID=exon-XM_006610380.2-3;Dbxref=GeneID:102681670%2CGenbank:XM_006610380.2;Parent=rna-XM_006610380.2
NW_006263372.1	Gnomon	exon	254371	254995	.	-	.	ID=exon-XM_006610380.2-1;Dbxref=GeneID:102681670%2CGenbank:XM_006610380.2;Parent=rna-XM_006610380.2
NW_006263372.1	Gnomon	exon	243061	243517	.	-	.	ID=exon-XM_006610380.2-8;Dbxref=GeneID:102681670%2CGenbank:XM_006610380.2;Parent=rna-XM_006610380.2
NW_006263372.1	Gnomon	exon	242371	242912	.	-	.	ID=exon-XM_006610380.2-9;Dbxref=GeneID:102681670%2CGenbank:XM_006610380.2;Parent=rna-XM_006610380.2
NW_006263372.1	Gnomon	exon	244515	244610	.	-	.	ID=exon-XM_006610380.2-6;Dbxref=GeneID:102681670%2CGenbank:XM_006610380.2;Parent=rna-XM_006610380.2
NW_006263372.1	Gnomon	exon	243674	243939	.	-	.	ID=exon-XM_006610380.2-7;Dbxref=GeneID:102681670%2CGenbank:XM_006610380.2;Parent=rna-XM_006610380.2
NW_006263372.1	Gnomon	exon	245572	245755	.	-	.	ID=exon-XM_006610380.2-4;Dbxref=GeneID:102681670%2CGenbank:XM_006610380.2;Parent=rna-XM_006610380.2
NW_006263372.1	Gnomon	exon	245365	245500	.	-	.	ID=exon-XM_006610380.2-5;Dbxref=GeneID:102681670%2CGenbank:XM_006610380.2;Parent=rna-XM_006610380.2
NW_006263372.1	Gnomon	lnc_RNA	1815193	1817082	.	-	.	Name=XR_421019.2;ID=rna-XR_421019.2;Dbxref=GeneID:102673407%2CGenbank:XR_421019.2;Parent=gene-LOC102673407
NW_006263372.1	Gnomon	gene	1198783	1204008	.	+	.	Name=LOC102675084;ID=gene-LOC102675084;Dbxref=GeneID:102675084
NW_006263372.1	Gnomon	exon	636659	637423	.	+	.	ID=exon-XM_006610432.2-1;Dbxref=GeneID:102677736%2CGenbank:XM_006610432.2;Parent=rna-XM_006610432.2
NW_006263372.1	Gnomon	exon	637736	637881	.	+	.	ID=exon-XM_006610432.2-2;Dbxref=GeneID:102677736%2CGenbank:XM_006610432.2;Parent=rna-XM_006610432.2
NW_006263372.1	Gnomon	exon	638241	638741	.	+	.	ID=exon-XM_006610432.2-3;Dbxref=GeneID:102677736%2CGenbank:XM_006610432.2;Parent=rna-XM_006610432.2
NW_006263372.1	Gnomon	exon	1607764	1608009	.	-	.	ID=exon-XR_004149590.1-1;Dbxref=GeneID:116184924%2CGenbank:XR_004149590.1;Parent=rna-XR_004149590.1
NW_006263372.1	Gnomon	exon	1607651	1607694	.	-	.	ID=exon-XR_004149590.1-2;Dbxref=GeneID:116184924%2CGenbank:XR_004149590.1;Parent=rna-XR_004149590.1
NW_006263372.1	Gnomon	mRNA	2337317	2338919	.	-	.	Name=XM_031508020.1;ID=rna-XM_031508020.1;Dbxref=GeneID:102680037%2CGenbank:XM_031508020.1;Parent=gene-LOC102680037
NW_006263372.1	Gnomon	exon	1793788	1794218	.	+	.	ID=exon-XM_031508031.1-1;Dbxref=GeneID:102671929%2CGenbank:XM_031508031.1;Parent=rna-XM_031508031.1
NW_006263372.1	Gnomon	exon	1795391	1795545	.	+	.	ID=exon-XM_031508031.1-4;Dbxref=GeneID:102671929%2CGenbank:XM_031508031.1;Parent=rna-XM_031508031.1
NW_006263372.1	Gnomon	exon	1795624	1795751	.	+	.	ID=exon-XM_031508031.1-5;Dbxref=GeneID:102671929%2CGenbank:XM_031508031.1;Parent=rna-XM_031508031.1
NW_006263372.1	Gnomon	exon	1794789	1795078	.	+	.	ID=exon-XM_031508031.1-2;Dbxref=GeneID:102671929%2CGenbank:XM_031508031.1;Parent=rna-XM_031508031.1
NW_006263372.1	Gnomon	exon	1795242	1795302	.	+	.	ID=exon-XM_031508031.1-3;Dbxref=GeneID:102671929%2CGenbank:XM_031508031.1;Parent=rna-XM_031508031.1
NW_006263372.1	Gnomon	exon	1796432	1796625	.	+	.	ID=exon-XM_031508031.1-8;Dbxref=GeneID:102671929%2CGenbank:XM_031508031.1;Parent=rna-XM_031508031.1
NW_006263372.1	Gnomon	exon	1796704	1796956	.	+	.	ID=exon-XM_031508031.1-9;Dbxref=GeneID:102671929%2CGenbank:XM_031508031.1;Parent=rna-XM_031508031.1
NW_006263372.1	Gnomon	exon	1795833	1796008	.	+	.	ID=exon-XM_031508031.1-6;Dbxref=GeneID:102671929%2CGenbank:XM_031508031.1;Parent=rna-XM_031508031.1
NW_006263372.1	Gnomon	exon	1796101	1796292	.	+	.	ID=exon-XM_031508031.1-7;Dbxref=GeneID:102671929%2CGenbank:XM_031508031.1;Parent=rna-XM_031508031.1
NW_006263372.1	Gnomon	CDS	977509	977568	.	+	0	Name=XP_006610547.1;ID=cds-XP_006610547.1;Dbxref=GeneID:102673317%2CGenbank:XP_006610547.1;Parent=rna-XM_006610484.2
NW_006263372.1	Gnomon	CDS	977898	978110	.	+	0	Name=XP_006610547.1;ID=cds-XP_006610547.1;Dbxref=GeneID:102673317%2CGenbank:XP_006610547.1;Parent=rna-XM_006610484.2
NW_006263372.1	Gnomon	CDS	978294	978632	.	+	0	Name=XP_006610547.1;ID=cds-XP_006610547.1;Dbxref=GeneID:102673317%2CGenbank:XP_006610547.1;Parent=rna-XM_006610484.2
NW_006263372.1	Gnomon	CDS	978876	979081	.	+	0	Name=XP_006610547.1;ID=cds-XP_006610547.1;Dbxref=GeneID:102673317%2CGenbank:XP_006610547.1;Parent=rna-XM_006610484.2
NW_006263372.1	Gnomon	CDS	979200	979332	.	+	0	Name=XP_006610547.1;ID=cds-XP_006610547.1;Dbxref=GeneID:102673317%2CGenbank:XP_006610547.1;Parent=rna-XM_006610484.2
NW_006263372.1	Gnomon	CDS	979402	979596	.	+	0	Name=XP_006610547.1;ID=cds-XP_006610547.1;Dbxref=GeneID:102673317%2CGenbank:XP_006610547.1;Parent=rna-XM_006610484.2
NW_006263372.1	Gnomon	CDS	979827	979928	.	+	0	Name=XP_006610547.1;ID=cds-XP_006610547.1;Dbxref=GeneID:102673317%2CGenbank:XP_006610547.1;Parent=rna-XM_006610484.2
NW_006263372.1	Gnomon	CDS	980010	980219	.	+	0	Name=XP_006610547.1;ID=cds-XP_006610547.1;Dbxref=GeneID:102673317%2CGenbank:XP_006610547.1;Parent=rna-XM_006610484.2
NW_006263372.1	Gnomon	exon	1415616	1415725	.	-	.	ID=exon-XM_006610520.2-8;Dbxref=GeneID:102678884%2CGenbank:XM_006610520.2;Parent=rna-XM_006610520.2
NW_006263372.1	Gnomon	exon	1412776	1413107	.	-	.	ID=exon-XM_006610520.2-9;Dbxref=GeneID:102678884%2CGenbank:XM_006610520.2;Parent=rna-XM_006610520.2
NW_006263372.1	Gnomon	exon	1417353	1417514	.	-	.	ID=exon-XM_006610520.2-6;Dbxref=GeneID:102678884%2CGenbank:XM_006610520.2;Parent=rna-XM_006610520.2
NW_006263372.1	Gnomon	exon	1416682	1416879	.	-	.	ID=exon-XM_006610520.2-7;Dbxref=GeneID:102678884%2CGenbank:XM_006610520.2;Parent=rna-XM_006610520.2
NW_006263372.1	Gnomon	exon	1438854	1439090	.	-	.	ID=exon-XM_006610520.2-4;Dbxref=GeneID:102678884%2CGenbank:XM_006610520.2;Parent=rna-XM_006610520.2
NW_006263372.1	Gnomon	exon	1420783	1421133	.	-	.	ID=exon-XM_006610520.2-5;Dbxref=GeneID:102678884%2CGenbank:XM_006610520.2;Parent=rna-XM_006610520.2
NW_006263372.1	Gnomon	exon	1451375	1451600	.	-	.	ID=exon-XM_006610520.2-2;Dbxref=GeneID:102678884%2CGenbank:XM_006610520.2;Parent=rna-XM_006610520.2
NW_006263372.1	Gnomon	exon	1443099	1443214	.	-	.	ID=exon-XM_006610520.2-3;Dbxref=GeneID:102678884%2CGenbank:XM_006610520.2;Parent=rna-XM_006610520.2
NW_006263372.1	Gnomon	exon	1452504	1454133	.	-	.	ID=exon-XM_006610520.2-1;Dbxref=GeneID:102678884%2CGenbank:XM_006610520.2;Parent=rna-XM_006610520.2
NW_006263372.1	Gnomon	exon	3540467	3540584	.	-	.	ID=exon-XM_006610691.2-1;Dbxref=GeneID:102678020%2CGenbank:XM_006610691.2;Parent=rna-XM_006610691.2
NW_006263372.1	Gnomon	exon	3540245	3540406	.	-	.	ID=exon-XM_006610691.2-2;Dbxref=GeneID:102678020%2CGenbank:XM_006610691.2;Parent=rna-XM_006610691.2
NW_006263372.1	Gnomon	exon	3539937	3540098	.	-	.	ID=exon-XM_006610691.2-3;Dbxref=GeneID:102678020%2CGenbank:XM_006610691.2;Parent=rna-XM_006610691.2
NW_006263372.1	Gnomon	mRNA	989961	1010690	.	+	.	Name=XM_006610489.2;ID=rna-XM_006610489.2;Dbxref=GeneID:102674019%2CGenbank:XM_006610489.2;Parent=gene-LOC102674019
NW_006263372.1	Gnomon	gene	1523279	1614802	.	+	.	Name=LOC102680500;ID=gene-LOC102680500;Dbxref=GeneID:102680500
NW_006263372.1	Gnomon	CDS	2297545	2297598	.	-	0	Name=XP_031363945.1;ID=cds-XP_031363945.1;Dbxref=GeneID:102678058%2CGenbank:XP_031363945.1;Parent=rna-XM_031508085.1
NW_006263372.1	Gnomon	CDS	2275106	2275191	.	-	0	Name=XP_031363945.1;ID=cds-XP_031363945.1;Dbxref=GeneID:102678058%2CGenbank:XP_031363945.1;Parent=rna-XM_031508085.1
NW_006263372.1	Gnomon	CDS	2267113	2267520	.	-	0	Name=XP_031363945.1;ID=cds-XP_031363945.1;Dbxref=GeneID:102678058%2CGenbank:XP_031363945.1;Parent=rna-XM_031508085.1
NW_006263372.1	Gnomon	CDS	2266479	2266839	.	-	0	Name=XP_031363945.1;ID=cds-XP_031363945.1;Dbxref=GeneID:102678058%2CGenbank:XP_031363945.1;Parent=rna-XM_031508085.1
NW_006263372.1	Gnomon	CDS	2264348	2264801	.	-	0	Name=XP_031363945.1;ID=cds-XP_031363945.1;Dbxref=GeneID:102678058%2CGenbank:XP_031363945.1;Parent=rna-XM_031508085.1
NW_006263372.1	Gnomon	CDS	2264198	2264274	.	-	0	Name=XP_031363945.1;ID=cds-XP_031363945.1;Dbxref=GeneID:102678058%2CGenbank:XP_031363945.1;Parent=rna-XM_031508085.1
NW_006263372.1	Gnomon	gene	2348523	2354200	.	+	.	Name=LOC102680501;ID=gene-LOC102680501;Dbxref=GeneID:102680501
NW_006263372.1	Gnomon	gene	690691	695722	.	+	.	Name=LOC102679529;ID=gene-LOC102679529;Dbxref=GeneID:102679529
NW_006263372.1	Gnomon	CDS	1863058	1863124	.	-	0	Name=XP_006610641.1;ID=cds-XP_006610641.1;Dbxref=GeneID:102674557%2CGenbank:XP_006610641.1;Parent=rna-XM_006610578.2
NW_006263372.1	Gnomon	CDS	1862273	1862587	.	-	0	Name=XP_006610641.1;ID=cds-XP_006610641.1;Dbxref=GeneID:102674557%2CGenbank:XP_006610641.1;Parent=rna-XM_006610578.2
NW_006263372.1	Gnomon	CDS	1861600	1861764	.	-	0	Name=XP_006610641.1;ID=cds-XP_006610641.1;Dbxref=GeneID:102674557%2CGenbank:XP_006610641.1;Parent=rna-XM_006610578.2
NW_006263372.1	Gnomon	CDS	1861398	1861526	.	-	0	Name=XP_006610641.1;ID=cds-XP_006610641.1;Dbxref=GeneID:102674557%2CGenbank:XP_006610641.1;Parent=rna-XM_006610578.2
NW_006263372.1	Gnomon	CDS	1860576	1860889	.	-	0	Name=XP_006610641.1;ID=cds-XP_006610641.1;Dbxref=GeneID:102674557%2CGenbank:XP_006610641.1;Parent=rna-XM_006610578.2
NW_006263372.1	Gnomon	CDS	1860181	1860466	.	-	0	Name=XP_006610641.1;ID=cds-XP_006610641.1;Dbxref=GeneID:102674557%2CGenbank:XP_006610641.1;Parent=rna-XM_006610578.2
NW_006263372.1	Gnomon	CDS	1859907	1860041	.	-	0	Name=XP_006610641.1;ID=cds-XP_006610641.1;Dbxref=GeneID:102674557%2CGenbank:XP_006610641.1;Parent=rna-XM_006610578.2
NW_006263372.1	Gnomon	CDS	1859671	1859816	.	-	0	Name=XP_006610641.1;ID=cds-XP_006610641.1;Dbxref=GeneID:102674557%2CGenbank:XP_006610641.1;Parent=rna-XM_006610578.2
NW_006263372.1	Gnomon	gene	2115922	2125855	.	-	.	Name=LOC102679572;ID=gene-LOC102679572;Dbxref=GeneID:102679572
NW_006263372.1	Gnomon	exon	1820963	1821299	.	+	.	ID=exon-XM_006610567.1-1;Dbxref=GeneID:102673140%2CGenbank:XM_006610567.1;Parent=rna-XM_006610567.1
NW_006263372.1	Gnomon	exon	513194	513603	.	+	.	ID=exon-XM_031508126.1-16;Dbxref=GeneID:102674777%2CGenbank:XM_031508126.1;Parent=rna-XM_031508126.1
NW_006263372.1	Gnomon	exon	514729	515500	.	+	.	ID=exon-XM_031508126.1-17;Dbxref=GeneID:102674777%2CGenbank:XM_031508126.1;Parent=rna-XM_031508126.1
NW_006263372.1	Gnomon	exon	508863	508918	.	+	.	ID=exon-XM_031508126.1-10;Dbxref=GeneID:102674777%2CGenbank:XM_031508126.1;Parent=rna-XM_031508126.1
NW_006263372.1	Gnomon	exon	1822662	1822970	.	+	.	ID=exon-XM_006610567.1-6;Dbxref=GeneID:102673140%2CGenbank:XM_006610567.1;Parent=rna-XM_006610567.1
NW_006263372.1	Gnomon	exon	511327	511453	.	+	.	ID=exon-XM_031508126.1-11;Dbxref=GeneID:102674777%2CGenbank:XM_031508126.1;Parent=rna-XM_031508126.1
NW_006263372.1	Gnomon	exon	512383	512487	.	+	.	ID=exon-XM_031508126.1-14;Dbxref=GeneID:102674777%2CGenbank:XM_031508126.1;Parent=rna-XM_031508126.1
NW_006263372.1	Gnomon	exon	1821577	1821747	.	+	.	ID=exon-XM_006610567.1-2;Dbxref=GeneID:102673140%2CGenbank:XM_006610567.1;Parent=rna-XM_006610567.1
NW_006263372.1	Gnomon	exon	512591	512742	.	+	.	ID=exon-XM_031508126.1-15;Dbxref=GeneID:102674777%2CGenbank:XM_031508126.1;Parent=rna-XM_031508126.1
NW_006263372.1	Gnomon	exon	1821888	1822119	.	+	.	ID=exon-XM_006610567.1-3;Dbxref=GeneID:102673140%2CGenbank:XM_006610567.1;Parent=rna-XM_006610567.1
NW_006263372.1	Gnomon	exon	511779	511943	.	+	.	ID=exon-XM_031508126.1-12;Dbxref=GeneID:102674777%2CGenbank:XM_031508126.1;Parent=rna-XM_031508126.1
NW_006263372.1	Gnomon	exon	1822215	1822379	.	+	.	ID=exon-XM_006610567.1-4;Dbxref=GeneID:102673140%2CGenbank:XM_006610567.1;Parent=rna-XM_006610567.1
NW_006263372.1	Gnomon	exon	512163	512289	.	+	.	ID=exon-XM_031508126.1-13;Dbxref=GeneID:102674777%2CGenbank:XM_031508126.1;Parent=rna-XM_031508126.1
NW_006263372.1	Gnomon	exon	1822494	1822571	.	+	.	ID=exon-XM_006610567.1-5;Dbxref=GeneID:102673140%2CGenbank:XM_006610567.1;Parent=rna-XM_006610567.1
NW_006263372.1	Gnomon	mRNA	1888929	1892843	.	+	.	Name=XM_006610582.2;ID=rna-XM_006610582.2;Dbxref=GeneID:102675159%2CGenbank:XM_006610582.2;Parent=gene-LOC102675159
NW_006263372.1	Gnomon	mRNA	2327873	2329297	.	-	.	Name=XM_031508021.1;ID=rna-XM_031508021.1;Dbxref=GeneID:102680282%2CGenbank:XM_031508021.1;Parent=gene-LOC102680282
NW_006263372.1	Gnomon	exon	3236842	3238151	.	+	.	ID=exon-XM_006610642.2-1;Dbxref=GeneID:102671838%2CGenbank:XM_006610642.2;Parent=rna-XM_006610642.2
NW_006263372.1	Gnomon	exon	3238416	3238983	.	+	.	ID=exon-XM_006610642.2-2;Dbxref=GeneID:102671838%2CGenbank:XM_006610642.2;Parent=rna-XM_006610642.2
NW_006263372.1	Gnomon	exon	3241776	3242080	.	+	.	ID=exon-XM_006610642.2-5;Dbxref=GeneID:102671838%2CGenbank:XM_006610642.2;Parent=rna-XM_006610642.2
NW_006263372.1	Gnomon	exon	3240222	3240443	.	+	.	ID=exon-XM_006610642.2-3;Dbxref=GeneID:102671838%2CGenbank:XM_006610642.2;Parent=rna-XM_006610642.2
NW_006263372.1	Gnomon	exon	3241066	3241317	.	+	.	ID=exon-XM_006610642.2-4;Dbxref=GeneID:102671838%2CGenbank:XM_006610642.2;Parent=rna-XM_006610642.2
NW_006263372.1	Gnomon	CDS	2254610	2254701	.	-	0	Name=XP_031363947.1;ID=cds-XP_031363947.1;Dbxref=GeneID:116184908%2CGenbank:XP_031363947.1;Parent=rna-XM_031508087.1
NW_006263372.1	Gnomon	CDS	2253971	2254137	.	-	0	Name=XP_031363947.1;ID=cds-XP_031363947.1;Dbxref=GeneID:116184908%2CGenbank:XP_031363947.1;Parent=rna-XM_031508087.1
NW_006263372.1	Gnomon	CDS	2253535	2253819	.	-	0	Name=XP_031363947.1;ID=cds-XP_031363947.1;Dbxref=GeneID:116184908%2CGenbank:XP_031363947.1;Parent=rna-XM_031508087.1
NW_006263372.1	Gnomon	CDS	2253003	2253093	.	-	0	Name=XP_031363947.1;ID=cds-XP_031363947.1;Dbxref=GeneID:116184908%2CGenbank:XP_031363947.1;Parent=rna-XM_031508087.1
NW_006263372.1	Gnomon	CDS	2252694	2252830	.	-	0	Name=XP_031363947.1;ID=cds-XP_031363947.1;Dbxref=GeneID:116184908%2CGenbank:XP_031363947.1;Parent=rna-XM_031508087.1
NW_006263372.1	Gnomon	CDS	2251828	2251925	.	-	0	Name=XP_031363947.1;ID=cds-XP_031363947.1;Dbxref=GeneID:116184908%2CGenbank:XP_031363947.1;Parent=rna-XM_031508087.1
NW_006263372.1	Gnomon	CDS	2250469	2250627	.	-	0	Name=XP_031363947.1;ID=cds-XP_031363947.1;Dbxref=GeneID:116184908%2CGenbank:XP_031363947.1;Parent=rna-XM_031508087.1
NW_006263372.1	Gnomon	CDS	2250214	2250348	.	-	0	Name=XP_031363947.1;ID=cds-XP_031363947.1;Dbxref=GeneID:116184908%2CGenbank:XP_031363947.1;Parent=rna-XM_031508087.1
NW_006263372.1	Gnomon	exon	2109227	2110996	.	-	.	ID=exon-XM_031508080.1-1;Dbxref=GeneID:116184906%2CGenbank:XM_031508080.1;Parent=rna-XM_031508080.1
NW_006263372.1	Gnomon	exon	2108859	2109115	.	-	.	ID=exon-XM_031508080.1-2;Dbxref=GeneID:116184906%2CGenbank:XM_031508080.1;Parent=rna-XM_031508080.1
NW_006263372.1	Gnomon	mRNA	1001262	1010690	.	+	.	Name=XM_006610488.1;ID=rna-XM_006610488.1;Dbxref=GeneID:102674019%2CGenbank:XM_006610488.1;Parent=gene-LOC102674019
NW_006263372.1	Gnomon	CDS	2254610	2254701	.	-	0	Name=XP_031363946.1;ID=cds-XP_031363946.1;Dbxref=GeneID:116184908%2CGenbank:XP_031363946.1;Parent=rna-XM_031508086.1
NW_006263372.1	Gnomon	CDS	2253971	2254137	.	-	0	Name=XP_031363946.1;ID=cds-XP_031363946.1;Dbxref=GeneID:116184908%2CGenbank:XP_031363946.1;Parent=rna-XM_031508086.1
NW_006263372.1	Gnomon	CDS	2253535	2253819	.	-	0	Name=XP_031363946.1;ID=cds-XP_031363946.1;Dbxref=GeneID:116184908%2CGenbank:XP_031363946.1;Parent=rna-XM_031508086.1
NW_006263372.1	Gnomon	CDS	2253003	2253093	.	-	0	Name=XP_031363946.1;ID=cds-XP_031363946.1;Dbxref=GeneID:116184908%2CGenbank:XP_031363946.1;Parent=rna-XM_031508086.1
NW_006263372.1	Gnomon	CDS	2252694	2252830	.	-	0	Name=XP_031363946.1;ID=cds-XP_031363946.1;Dbxref=GeneID:116184908%2CGenbank:XP_031363946.1;Parent=rna-XM_031508086.1
NW_006263372.1	Gnomon	CDS	2251828	2251925	.	-	0	Name=XP_031363946.1;ID=cds-XP_031363946.1;Dbxref=GeneID:116184908%2CGenbank:XP_031363946.1;Parent=rna-XM_031508086.1
NW_006263372.1	Gnomon	CDS	2251402	2251485	.	-	0	Name=XP_031363946.1;ID=cds-XP_031363946.1;Dbxref=GeneID:116184908%2CGenbank:XP_031363946.1;Parent=rna-XM_031508086.1
NW_006263372.1	Gnomon	CDS	2250469	2250627	.	-	0	Name=XP_031363946.1;ID=cds-XP_031363946.1;Dbxref=GeneID:116184908%2CGenbank:XP_031363946.1;Parent=rna-XM_031508086.1
NW_006263372.1	Gnomon	CDS	2250214	2250348	.	-	0	Name=XP_031363946.1;ID=cds-XP_031363946.1;Dbxref=GeneID:116184908%2CGenbank:XP_031363946.1;Parent=rna-XM_031508086.1
NW_006263372.1	Gnomon	CDS	981033	981104	.	+	0	Name=XP_006610546.1;ID=cds-XP_006610546.1;Dbxref=GeneID:102673187%2CGenbank:XP_006610546.1;Parent=rna-XM_006610483.2
NW_006263372.1	Gnomon	CDS	981195	981905	.	+	0	Name=XP_006610546.1;ID=cds-XP_006610546.1;Dbxref=GeneID:102673187%2CGenbank:XP_006610546.1;Parent=rna-XM_006610483.2
NW_006263372.1	Gnomon	CDS	981975	982190	.	+	0	Name=XP_006610546.1;ID=cds-XP_006610546.1;Dbxref=GeneID:102673187%2CGenbank:XP_006610546.1;Parent=rna-XM_006610483.2
NW_006263372.1	Gnomon	CDS	982258	982491	.	+	0	Name=XP_006610546.1;ID=cds-XP_006610546.1;Dbxref=GeneID:102673187%2CGenbank:XP_006610546.1;Parent=rna-XM_006610483.2
NW_006263372.1	Gnomon	exon	843867	845180	.	-	.	ID=exon-XM_006610468.2-10;Dbxref=GeneID:102671201%2CGenbank:XM_006610468.2;Parent=rna-XM_006610468.2
NW_006263372.1	Gnomon	gene	1358706	1462455	.	+	.	Name=LOC102679608;ID=gene-LOC102679608;Dbxref=GeneID:102679608
NW_006263372.1	Gnomon	exon	371292	371432	.	+	.	ID=exon-XR_004149541.1-2;Dbxref=GeneID:102672744%2CGenbank:XR_004149541.1;Parent=rna-XR_004149541.1
NW_006263372.1	Gnomon	exon	372627	373052	.	+	.	ID=exon-XR_004149541.1-3;Dbxref=GeneID:102672744%2CGenbank:XR_004149541.1;Parent=rna-XR_004149541.1
NW_006263372.1	Gnomon	exon	370859	371228	.	+	.	ID=exon-XR_004149541.1-1;Dbxref=GeneID:102672744%2CGenbank:XR_004149541.1;Parent=rna-XR_004149541.1
NW_006263372.1	Gnomon	exon	1415616	1415725	.	-	.	ID=exon-XM_031508056.1-9;Dbxref=GeneID:102678884%2CGenbank:XM_031508056.1;Parent=rna-XM_031508056.1
NW_006263372.1	Gnomon	exon	1417353	1417514	.	-	.	ID=exon-XM_031508056.1-7;Dbxref=GeneID:102678884%2CGenbank:XM_031508056.1;Parent=rna-XM_031508056.1
NW_006263372.1	Gnomon	exon	1416682	1416879	.	-	.	ID=exon-XM_031508056.1-8;Dbxref=GeneID:102678884%2CGenbank:XM_031508056.1;Parent=rna-XM_031508056.1
NW_006263372.1	Gnomon	gene	2098617	2203792	.	+	.	Name=LOC102679685;ID=gene-LOC102679685;Dbxref=GeneID:102679685
NW_006263372.1	Gnomon	CDS	1863058	1863124	.	-	0	Name=XP_006610640.1;ID=cds-XP_006610640.1;Dbxref=GeneID:102674557%2CGenbank:XP_006610640.1;Parent=rna-XM_006610577.2
NW_006263372.1	Gnomon	CDS	1862273	1862587	.	-	0	Name=XP_006610640.1;ID=cds-XP_006610640.1;Dbxref=GeneID:102674557%2CGenbank:XP_006610640.1;Parent=rna-XM_006610577.2
NW_006263372.1	Gnomon	CDS	1861600	1861764	.	-	0	Name=XP_006610640.1;ID=cds-XP_006610640.1;Dbxref=GeneID:102674557%2CGenbank:XP_006610640.1;Parent=rna-XM_006610577.2
NW_006263372.1	Gnomon	CDS	1861398	1861526	.	-	0	Name=XP_006610640.1;ID=cds-XP_006610640.1;Dbxref=GeneID:102674557%2CGenbank:XP_006610640.1;Parent=rna-XM_006610577.2
NW_006263372.1	Gnomon	CDS	1861191	1861332	.	-	0	Name=XP_006610640.1;ID=cds-XP_006610640.1;Dbxref=GeneID:102674557%2CGenbank:XP_006610640.1;Parent=rna-XM_006610577.2
NW_006263372.1	Gnomon	CDS	1861004	1861110	.	-	0	Name=XP_006610640.1;ID=cds-XP_006610640.1;Dbxref=GeneID:102674557%2CGenbank:XP_006610640.1;Parent=rna-XM_006610577.2
NW_006263372.1	Gnomon	CDS	1860576	1860889	.	-	0	Name=XP_006610640.1;ID=cds-XP_006610640.1;Dbxref=GeneID:102674557%2CGenbank:XP_006610640.1;Parent=rna-XM_006610577.2
NW_006263372.1	Gnomon	CDS	1860181	1860466	.	-	0	Name=XP_006610640.1;ID=cds-XP_006610640.1;Dbxref=GeneID:102674557%2CGenbank:XP_006610640.1;Parent=rna-XM_006610577.2
NW_006263372.1	Gnomon	CDS	1859907	1860041	.	-	0	Name=XP_006610640.1;ID=cds-XP_006610640.1;Dbxref=GeneID:102674557%2CGenbank:XP_006610640.1;Parent=rna-XM_006610577.2
NW_006263372.1	Gnomon	CDS	1859671	1859816	.	-	0	Name=XP_006610640.1;ID=cds-XP_006610640.1;Dbxref=GeneID:102674557%2CGenbank:XP_006610640.1;Parent=rna-XM_006610577.2
NW_006263372.1	Gnomon	gene	2903198	2907538	.	+	.	Name=LOC102680645;ID=gene-LOC102680645;Dbxref=GeneID:102680645
NW_006263372.1	Gnomon	exon	1452504	1454131	.	-	.	ID=exon-XM_031508056.1-1;Dbxref=GeneID:102678884%2CGenbank:XM_031508056.1;Parent=rna-XM_031508056.1
NW_006263372.1	Gnomon	exon	1451375	1451600	.	-	.	ID=exon-XM_031508056.1-2;Dbxref=GeneID:102678884%2CGenbank:XM_031508056.1;Parent=rna-XM_031508056.1
NW_006263372.1	Gnomon	exon	1436232	1436383	.	-	.	ID=exon-XM_031508056.1-5;Dbxref=GeneID:102678884%2CGenbank:XM_031508056.1;Parent=rna-XM_031508056.1
NW_006263372.1	Gnomon	exon	1420917	1421133	.	-	.	ID=exon-XM_031508056.1-6;Dbxref=GeneID:102678884%2CGenbank:XM_031508056.1;Parent=rna-XM_031508056.1
NW_006263372.1	Gnomon	exon	1443099	1443214	.	-	.	ID=exon-XM_031508056.1-3;Dbxref=GeneID:102678884%2CGenbank:XM_031508056.1;Parent=rna-XM_031508056.1
NW_006263372.1	Gnomon	exon	1438854	1439090	.	-	.	ID=exon-XM_031508056.1-4;Dbxref=GeneID:102678884%2CGenbank:XM_031508056.1;Parent=rna-XM_031508056.1
NW_006263372.1	Gnomon	exon	1842073	1842240	.	-	.	ID=exon-XR_421021.2-1;Dbxref=GeneID:102673976%2CGenbank:XR_421021.2;Parent=rna-XR_421021.2
NW_006263372.1	Gnomon	exon	1841431	1841810	.	-	.	ID=exon-XR_421021.2-2;Dbxref=GeneID:102673976%2CGenbank:XR_421021.2;Parent=rna-XR_421021.2
NW_006263372.1	Gnomon	exon	1840797	1841048	.	-	.	ID=exon-XR_421021.2-3;Dbxref=GeneID:102673976%2CGenbank:XR_421021.2;Parent=rna-XR_421021.2
NW_006263372.1	Gnomon	exon	1839769	1840130	.	-	.	ID=exon-XR_421021.2-4;Dbxref=GeneID:102673976%2CGenbank:XR_421021.2;Parent=rna-XR_421021.2
NW_006263372.1	Gnomon	mRNA	1870310	1873777	.	+	.	Name=XM_006610581.2;ID=rna-XM_006610581.2;Dbxref=GeneID:102675035%2CGenbank:XM_006610581.2;Parent=gene-LOC102675035
NW_006263372.1	Gnomon	exon	3295445	3295700	.	+	.	ID=exon-XM_006610665.2-8;Dbxref=GeneID:102674558%2CGenbank:XM_006610665.2;Parent=rna-XM_006610665.2
NW_006263372.1	Gnomon	exon	3296055	3296404	.	+	.	ID=exon-XM_006610665.2-9;Dbxref=GeneID:102674558%2CGenbank:XM_006610665.2;Parent=rna-XM_006610665.2
NW_006263372.1	Gnomon	exon	3294162	3294426	.	+	.	ID=exon-XM_006610665.2-6;Dbxref=GeneID:102674558%2CGenbank:XM_006610665.2;Parent=rna-XM_006610665.2
NW_006263372.1	Gnomon	exon	3294538	3295274	.	+	.	ID=exon-XM_006610665.2-7;Dbxref=GeneID:102674558%2CGenbank:XM_006610665.2;Parent=rna-XM_006610665.2
NW_006263372.1	Gnomon	exon	3293547	3293746	.	+	.	ID=exon-XM_006610665.2-4;Dbxref=GeneID:102674558%2CGenbank:XM_006610665.2;Parent=rna-XM_006610665.2
NW_006263372.1	Gnomon	exon	3293832	3294026	.	+	.	ID=exon-XM_006610665.2-5;Dbxref=GeneID:102674558%2CGenbank:XM_006610665.2;Parent=rna-XM_006610665.2
NW_006263372.1	Gnomon	exon	3292818	3293110	.	+	.	ID=exon-XM_006610665.2-2;Dbxref=GeneID:102674558%2CGenbank:XM_006610665.2;Parent=rna-XM_006610665.2
NW_006263372.1	Gnomon	exon	3293227	3293461	.	+	.	ID=exon-XM_006610665.2-3;Dbxref=GeneID:102674558%2CGenbank:XM_006610665.2;Parent=rna-XM_006610665.2
NW_006263372.1	Gnomon	exon	3292152	3292460	.	+	.	ID=exon-XM_006610665.2-1;Dbxref=GeneID:102674558%2CGenbank:XM_006610665.2;Parent=rna-XM_006610665.2
NW_006263372.1	Gnomon	mRNA	935869	953643	.	+	.	Name=XM_006610487.2;ID=rna-XM_006610487.2;Dbxref=GeneID:102673890%2CGenbank:XM_006610487.2;Parent=gene-LOC102673890
NW_006263372.1	Gnomon	exon	880708	881219	.	-	.	ID=exon-XM_006610478.2-1;Dbxref=GeneID:102672330%2CGenbank:XM_006610478.2;Parent=rna-XM_006610478.2
NW_006263372.1	Gnomon	exon	877306	877549	.	-	.	ID=exon-XM_006610478.2-2;Dbxref=GeneID:102672330%2CGenbank:XM_006610478.2;Parent=rna-XM_006610478.2
NW_006263372.1	Gnomon	exon	876550	876808	.	-	.	ID=exon-XM_006610478.2-3;Dbxref=GeneID:102672330%2CGenbank:XM_006610478.2;Parent=rna-XM_006610478.2
NW_006263372.1	Gnomon	exon	875383	875643	.	-	.	ID=exon-XM_006610478.2-4;Dbxref=GeneID:102672330%2CGenbank:XM_006610478.2;Parent=rna-XM_006610478.2
NW_006263372.1	Gnomon	exon	872249	872479	.	-	.	ID=exon-XM_006610478.2-5;Dbxref=GeneID:102672330%2CGenbank:XM_006610478.2;Parent=rna-XM_006610478.2
NW_006263372.1	Gnomon	exon	870969	871296	.	-	.	ID=exon-XM_006610478.2-6;Dbxref=GeneID:102672330%2CGenbank:XM_006610478.2;Parent=rna-XM_006610478.2
NW_006263372.1	Gnomon	exon	869637	870107	.	-	.	ID=exon-XM_006610478.2-7;Dbxref=GeneID:102672330%2CGenbank:XM_006610478.2;Parent=rna-XM_006610478.2
NW_006263372.1	Gnomon	gene	230584	232214	.	-	.	Name=LOC102680737;ID=gene-LOC102680737;Dbxref=GeneID:102680737
NW_006263372.1	Gnomon	CDS	2277285	2277362	.	-	0	Name=XP_031363943.1;ID=cds-XP_031363943.1;Dbxref=GeneID:102678058%2CGenbank:XP_031363943.1;Parent=rna-XM_031508083.1
NW_006263372.1	Gnomon	CDS	2275106	2275191	.	-	0	Name=XP_031363943.1;ID=cds-XP_031363943.1;Dbxref=GeneID:102678058%2CGenbank:XP_031363943.1;Parent=rna-XM_031508083.1
NW_006263372.1	Gnomon	CDS	2267113	2267520	.	-	0	Name=XP_031363943.1;ID=cds-XP_031363943.1;Dbxref=GeneID:102678058%2CGenbank:XP_031363943.1;Parent=rna-XM_031508083.1
NW_006263372.1	Gnomon	CDS	2266479	2266839	.	-	0	Name=XP_031363943.1;ID=cds-XP_031363943.1;Dbxref=GeneID:102678058%2CGenbank:XP_031363943.1;Parent=rna-XM_031508083.1
NW_006263372.1	Gnomon	CDS	2264142	2264801	.	-	0	Name=XP_031363943.1;ID=cds-XP_031363943.1;Dbxref=GeneID:102678058%2CGenbank:XP_031363943.1;Parent=rna-XM_031508083.1
NW_006263372.1	Gnomon	exon	3226483	3226612	.	-	.	ID=exon-XM_031508136.1-10;Dbxref=GeneID:102671301%2CGenbank:XM_031508136.1;Parent=rna-XM_031508136.1
NW_006263372.1	Gnomon	exon	3226111	3226300	.	-	.	ID=exon-XM_031508136.1-11;Dbxref=GeneID:102671301%2CGenbank:XM_031508136.1;Parent=rna-XM_031508136.1
NW_006263372.1	Gnomon	exon	3225822	3225964	.	-	.	ID=exon-XM_031508136.1-12;Dbxref=GeneID:102671301%2CGenbank:XM_031508136.1;Parent=rna-XM_031508136.1
NW_006263372.1	Gnomon	exon	3225116	3225741	.	-	.	ID=exon-XM_031508136.1-13;Dbxref=GeneID:102671301%2CGenbank:XM_031508136.1;Parent=rna-XM_031508136.1
NW_006263372.1	Gnomon	exon	3222927	3224572	.	-	.	ID=exon-XM_031508136.1-14;Dbxref=GeneID:102671301%2CGenbank:XM_031508136.1;Parent=rna-XM_031508136.1
NW_006263372.1	Gnomon	exon	2207387	2209052	.	+	.	ID=exon-XR_004149564.1-1;Dbxref=GeneID:116184909%2CGenbank:XR_004149564.1;Parent=rna-XR_004149564.1
NW_006263372.1	Gnomon	exon	2217546	2217957	.	+	.	ID=exon-XR_004149564.1-2;Dbxref=GeneID:116184909%2CGenbank:XR_004149564.1;Parent=rna-XR_004149564.1
NW_006263372.1	Gnomon	exon	2218899	2219295	.	+	.	ID=exon-XR_004149564.1-3;Dbxref=GeneID:116184909%2CGenbank:XR_004149564.1;Parent=rna-XR_004149564.1
NW_006263372.1	Gnomon	gene	2421063	3026351	.	-	.	Name=LOC102680787;ID=gene-LOC102680787;Dbxref=GeneID:102680787
NW_006263372.1	Gnomon	gene	26597	104827	.	-	.	Name=LOC102679773;ID=gene-LOC102679773;Dbxref=GeneID:102679773
NW_006263372.1	Gnomon	gene	697377	699819	.	-	.	Name=LOC102679774;ID=gene-LOC102679774;Dbxref=GeneID:102679774
NW_006263372.1	Gnomon	mRNA	1866316	1869635	.	+	.	Name=XM_006610580.1;ID=rna-XM_006610580.1;Dbxref=GeneID:102674907%2CGenbank:XM_006610580.1;Parent=gene-LOC102674907
NW_006263372.1	Gnomon	mRNA	964762	975444	.	+	.	Name=XM_006610486.2;ID=rna-XM_006610486.2;Dbxref=GeneID:102673444%2CGenbank:XM_006610486.2;Parent=gene-LOC102673444
NW_006263372.1	Gnomon	exon	532190	532666	.	-	.	ID=exon-XM_006610417.2-10;Dbxref=GeneID:102675719%2CGenbank:XM_006610417.2;Parent=rna-XM_006610417.2
NW_006263372.1	Gnomon	CDS	2277285	2277362	.	-	0	Name=XP_031363944.1;ID=cds-XP_031363944.1;Dbxref=GeneID:102678058%2CGenbank:XP_031363944.1;Parent=rna-XM_031508084.1
NW_006263372.1	Gnomon	CDS	2275106	2275191	.	-	0	Name=XP_031363944.1;ID=cds-XP_031363944.1;Dbxref=GeneID:102678058%2CGenbank:XP_031363944.1;Parent=rna-XM_031508084.1
NW_006263372.1	Gnomon	CDS	2267113	2267520	.	-	0	Name=XP_031363944.1;ID=cds-XP_031363944.1;Dbxref=GeneID:102678058%2CGenbank:XP_031363944.1;Parent=rna-XM_031508084.1
NW_006263372.1	Gnomon	CDS	2266479	2266839	.	-	0	Name=XP_031363944.1;ID=cds-XP_031363944.1;Dbxref=GeneID:102678058%2CGenbank:XP_031363944.1;Parent=rna-XM_031508084.1
NW_006263372.1	Gnomon	CDS	2264348	2264801	.	-	0	Name=XP_031363944.1;ID=cds-XP_031363944.1;Dbxref=GeneID:102678058%2CGenbank:XP_031363944.1;Parent=rna-XM_031508084.1
NW_006263372.1	Gnomon	CDS	2264198	2264274	.	-	0	Name=XP_031363944.1;ID=cds-XP_031363944.1;Dbxref=GeneID:102678058%2CGenbank:XP_031363944.1;Parent=rna-XM_031508084.1
NW_006263372.1	Gnomon	gene	1346053	1352711	.	-	.	Name=LOC102679820;ID=gene-LOC102679820;Dbxref=GeneID:102679820
NW_006263372.1	Gnomon	gene	2346243	2348126	.	+	.	Name=LOC102679898;ID=gene-LOC102679898;Dbxref=GeneID:102679898
NW_006263372.1	Gnomon	gene	20129	23030	.	-	.	Name=LOC102679896;ID=gene-LOC102679896;Dbxref=GeneID:102679896
NW_006263372.1	Gnomon	gene	700711	701474	.	+	.	Name=LOC102679897;ID=gene-LOC102679897;Dbxref=GeneID:102679897
NW_006263372.1	Gnomon	gene	233887	234638	.	-	.	Name=LOC102680881;ID=gene-LOC102680881;Dbxref=GeneID:102680881
NW_006263372.1	Gnomon	CDS	1791963	1791973	.	-	0	Name=XP_031363896.1;ID=cds-XP_031363896.1;Dbxref=GeneID:102672050%2CGenbank:XP_031363896.1;Parent=rna-XM_031508036.1
NW_006263372.1	Gnomon	CDS	1790890	1791009	.	-	0	Name=XP_031363896.1;ID=cds-XP_031363896.1;Dbxref=GeneID:102672050%2CGenbank:XP_031363896.1;Parent=rna-XM_031508036.1
NW_006263372.1	Gnomon	CDS	1790504	1790798	.	-	0	Name=XP_031363896.1;ID=cds-XP_031363896.1;Dbxref=GeneID:102672050%2CGenbank:XP_031363896.1;Parent=rna-XM_031508036.1
NW_006263372.1	Gnomon	CDS	1789897	1790415	.	-	0	Name=XP_031363896.1;ID=cds-XP_031363896.1;Dbxref=GeneID:102672050%2CGenbank:XP_031363896.1;Parent=rna-XM_031508036.1
NW_006263372.1	Gnomon	CDS	1789621	1789805	.	-	0	Name=XP_031363896.1;ID=cds-XP_031363896.1;Dbxref=GeneID:102672050%2CGenbank:XP_031363896.1;Parent=rna-XM_031508036.1
NW_006263372.1	Gnomon	CDS	1789380	1789546	.	-	0	Name=XP_031363896.1;ID=cds-XP_031363896.1;Dbxref=GeneID:102672050%2CGenbank:XP_031363896.1;Parent=rna-XM_031508036.1
NW_006263372.1	Gnomon	CDS	1789073	1789314	.	-	0	Name=XP_031363896.1;ID=cds-XP_031363896.1;Dbxref=GeneID:102672050%2CGenbank:XP_031363896.1;Parent=rna-XM_031508036.1
NW_006263372.1	Gnomon	CDS	1863058	1863124	.	-	0	Name=XP_031364005.1;ID=cds-XP_031364005.1;Dbxref=GeneID:102674557%2CGenbank:XP_031364005.1;Parent=rna-XM_031508145.1
NW_006263372.1	Gnomon	CDS	1862273	1862587	.	-	0	Name=XP_031364005.1;ID=cds-XP_031364005.1;Dbxref=GeneID:102674557%2CGenbank:XP_031364005.1;Parent=rna-XM_031508145.1
NW_006263372.1	Gnomon	CDS	1861600	1861764	.	-	0	Name=XP_031364005.1;ID=cds-XP_031364005.1;Dbxref=GeneID:102674557%2CGenbank:XP_031364005.1;Parent=rna-XM_031508145.1
NW_006263372.1	Gnomon	CDS	1861398	1861526	.	-	0	Name=XP_031364005.1;ID=cds-XP_031364005.1;Dbxref=GeneID:102674557%2CGenbank:XP_031364005.1;Parent=rna-XM_031508145.1
NW_006263372.1	Gnomon	CDS	1861191	1861332	.	-	0	Name=XP_031364005.1;ID=cds-XP_031364005.1;Dbxref=GeneID:102674557%2CGenbank:XP_031364005.1;Parent=rna-XM_031508145.1
NW_006263372.1	Gnomon	CDS	1861004	1861110	.	-	0	Name=XP_031364005.1;ID=cds-XP_031364005.1;Dbxref=GeneID:102674557%2CGenbank:XP_031364005.1;Parent=rna-XM_031508145.1
NW_006263372.1	Gnomon	CDS	1860576	1860889	.	-	0	Name=XP_031364005.1;ID=cds-XP_031364005.1;Dbxref=GeneID:102674557%2CGenbank:XP_031364005.1;Parent=rna-XM_031508145.1
NW_006263372.1	Gnomon	CDS	1860181	1860466	.	-	0	Name=XP_031364005.1;ID=cds-XP_031364005.1;Dbxref=GeneID:102674557%2CGenbank:XP_031364005.1;Parent=rna-XM_031508145.1
NW_006263372.1	Gnomon	CDS	1859907	1860041	.	-	0	Name=XP_031364005.1;ID=cds-XP_031364005.1;Dbxref=GeneID:102674557%2CGenbank:XP_031364005.1;Parent=rna-XM_031508145.1
NW_006263372.1	Gnomon	CDS	1859671	1859816	.	-	0	Name=XP_031364005.1;ID=cds-XP_031364005.1;Dbxref=GeneID:102674557%2CGenbank:XP_031364005.1;Parent=rna-XM_031508145.1
NW_006263372.1	Gnomon	mRNA	1956057	2002226	.	+	.	Name=XM_031508068.1;ID=rna-XM_031508068.1;Dbxref=GeneID:102675632%2CGenbank:XM_031508068.1;Parent=gene-LOC102675632
NW_006263372.1	Gnomon	CDS	3302417	3302499	.	+	0	Name=XP_031363906.1;ID=cds-XP_031363906.1;Dbxref=GeneID:102674425%2CGenbank:XP_031363906.1;Parent=rna-XM_031508046.1
NW_006263372.1	Gnomon	CDS	3317690	3318014	.	+	0	Name=XP_031363906.1;ID=cds-XP_031363906.1;Dbxref=GeneID:102674425%2CGenbank:XP_031363906.1;Parent=rna-XM_031508046.1
NW_006263372.1	Gnomon	CDS	3431520	3431670	.	+	0	Name=XP_031363906.1;ID=cds-XP_031363906.1;Dbxref=GeneID:102674425%2CGenbank:XP_031363906.1;Parent=rna-XM_031508046.1
NW_006263372.1	Gnomon	CDS	3432634	3432899	.	+	0	Name=XP_031363906.1;ID=cds-XP_031363906.1;Dbxref=GeneID:102674425%2CGenbank:XP_031363906.1;Parent=rna-XM_031508046.1
NW_006263372.1	Gnomon	CDS	3433085	3433490	.	+	0	Name=XP_031363906.1;ID=cds-XP_031363906.1;Dbxref=GeneID:102674425%2CGenbank:XP_031363906.1;Parent=rna-XM_031508046.1
NW_006263372.1	Gnomon	CDS	3435314	3435720	.	+	0	Name=XP_031363906.1;ID=cds-XP_031363906.1;Dbxref=GeneID:102674425%2CGenbank:XP_031363906.1;Parent=rna-XM_031508046.1
NW_006263372.1	Gnomon	gene	924942	933337	.	-	.	Name=LOC102675678;ID=gene-LOC102675678;Dbxref=GeneID:102675678
NW_006263372.1	Gnomon	CDS	1521420	1521758	.	+	0	Name=XP_031363990.1;ID=cds-XP_031363990.1;Dbxref=GeneID:116184929%2CGenbank:XP_031363990.1;Parent=rna-XM_031508130.1
NW_006263372.1	Gnomon	exon	513194	513603	.	+	.	ID=exon-XM_006610412.2-17;Dbxref=GeneID:102674777%2CGenbank:XM_006610412.2;Parent=rna-XM_006610412.2
NW_006263372.1	Gnomon	exon	514729	515500	.	+	.	ID=exon-XM_006610412.2-18;Dbxref=GeneID:102674777%2CGenbank:XM_006610412.2;Parent=rna-XM_006610412.2
NW_006263372.1	Gnomon	exon	512383	512487	.	+	.	ID=exon-XM_006610412.2-15;Dbxref=GeneID:102674777%2CGenbank:XM_006610412.2;Parent=rna-XM_006610412.2
NW_006263372.1	Gnomon	exon	512591	512742	.	+	.	ID=exon-XM_006610412.2-16;Dbxref=GeneID:102674777%2CGenbank:XM_006610412.2;Parent=rna-XM_006610412.2
NW_006263372.1	Gnomon	exon	511779	511943	.	+	.	ID=exon-XM_006610412.2-13;Dbxref=GeneID:102674777%2CGenbank:XM_006610412.2;Parent=rna-XM_006610412.2
NW_006263372.1	Gnomon	exon	512163	512289	.	+	.	ID=exon-XM_006610412.2-14;Dbxref=GeneID:102674777%2CGenbank:XM_006610412.2;Parent=rna-XM_006610412.2
NW_006263372.1	Gnomon	exon	506986	507038	.	+	.	ID=exon-XM_006610412.2-11;Dbxref=GeneID:102674777%2CGenbank:XM_006610412.2;Parent=rna-XM_006610412.2
NW_006263372.1	Gnomon	exon	511327	511453	.	+	.	ID=exon-XM_006610412.2-12;Dbxref=GeneID:102674777%2CGenbank:XM_006610412.2;Parent=rna-XM_006610412.2
NW_006263372.1	Gnomon	exon	506452	506594	.	+	.	ID=exon-XM_006610412.2-10;Dbxref=GeneID:102674777%2CGenbank:XM_006610412.2;Parent=rna-XM_006610412.2
NW_006263372.1	Gnomon	exon	1415616	1415725	.	-	.	ID=exon-XM_031508052.1-10;Dbxref=GeneID:102678884%2CGenbank:XM_031508052.1;Parent=rna-XM_031508052.1
NW_006263372.1	Gnomon	exon	1412776	1413107	.	-	.	ID=exon-XM_031508052.1-11;Dbxref=GeneID:102678884%2CGenbank:XM_031508052.1;Parent=rna-XM_031508052.1
NW_006263372.1	Gnomon	exon	1407712	1407960	.	-	.	ID=exon-XM_031508052.1-12;Dbxref=GeneID:102678884%2CGenbank:XM_031508052.1;Parent=rna-XM_031508052.1
NW_006263372.1	Gnomon	exon	1406889	1407192	.	-	.	ID=exon-XM_031508052.1-13;Dbxref=GeneID:102678884%2CGenbank:XM_031508052.1;Parent=rna-XM_031508052.1
NW_006263372.1	Gnomon	CDS	1889180	1889294	.	+	0	Name=XP_006610645.1;ID=cds-XP_006610645.1;Dbxref=GeneID:102675159%2CGenbank:XP_006610645.1;Parent=rna-XM_006610582.2
NW_006263372.1	Gnomon	CDS	1890925	1891080	.	+	0	Name=XP_006610645.1;ID=cds-XP_006610645.1;Dbxref=GeneID:102675159%2CGenbank:XP_006610645.1;Parent=rna-XM_006610582.2
NW_006263372.1	Gnomon	CDS	1891149	1891360	.	+	0	Name=XP_006610645.1;ID=cds-XP_006610645.1;Dbxref=GeneID:102675159%2CGenbank:XP_006610645.1;Parent=rna-XM_006610582.2
NW_006263372.1	Gnomon	CDS	1891432	1891614	.	+	0	Name=XP_006610645.1;ID=cds-XP_006610645.1;Dbxref=GeneID:102675159%2CGenbank:XP_006610645.1;Parent=rna-XM_006610582.2
NW_006263372.1	Gnomon	CDS	1891696	1891907	.	+	0	Name=XP_006610645.1;ID=cds-XP_006610645.1;Dbxref=GeneID:102675159%2CGenbank:XP_006610645.1;Parent=rna-XM_006610582.2
NW_006263372.1	Gnomon	CDS	1892271	1892443	.	+	0	Name=XP_006610645.1;ID=cds-XP_006610645.1;Dbxref=GeneID:102675159%2CGenbank:XP_006610645.1;Parent=rna-XM_006610582.2
NW_006263372.1	Gnomon	CDS	1892671	1892801	.	+	0	Name=XP_006610645.1;ID=cds-XP_006610645.1;Dbxref=GeneID:102675159%2CGenbank:XP_006610645.1;Parent=rna-XM_006610582.2
NW_006263372.1	Gnomon	exon	1402530	1403040	.	-	.	ID=exon-XM_031508052.1-14;Dbxref=GeneID:102678884%2CGenbank:XM_031508052.1;Parent=rna-XM_031508052.1
NW_006263372.1	Gnomon	gene	1956057	2011364	.	+	.	Name=LOC102675632;ID=gene-LOC102675632;Dbxref=GeneID:102675632
NW_006263372.1	Gnomon	mRNA	1956061	2011364	.	+	.	Name=XM_006610587.2;ID=rna-XM_006610587.2;Dbxref=GeneID:102675632%2CGenbank:XM_006610587.2;Parent=gene-LOC102675632
NW_006263372.1	Gnomon	exon	890659	891289	.	-	.	ID=exon-XM_006610473.2-12;Dbxref=GeneID:102671928%2CGenbank:XM_006610473.2;Parent=rna-XM_006610473.2
NW_006263372.1	Gnomon	exon	893093	893276	.	-	.	ID=exon-XM_006610473.2-10;Dbxref=GeneID:102671928%2CGenbank:XM_006610473.2;Parent=rna-XM_006610473.2
NW_006263372.1	Gnomon	exon	891497	891942	.	-	.	ID=exon-XM_006610473.2-11;Dbxref=GeneID:102671928%2CGenbank:XM_006610473.2;Parent=rna-XM_006610473.2
NW_006263372.1	Gnomon	exon	1789897	1790415	.	-	.	ID=exon-XM_031508033.1-6;Dbxref=GeneID:102672050%2CGenbank:XM_031508033.1;Parent=rna-XM_031508033.1
NW_006263372.1	Gnomon	exon	1789621	1789805	.	-	.	ID=exon-XM_031508033.1-7;Dbxref=GeneID:102672050%2CGenbank:XM_031508033.1;Parent=rna-XM_031508033.1
NW_006263372.1	Gnomon	exon	1790890	1791009	.	-	.	ID=exon-XM_031508033.1-4;Dbxref=GeneID:102672050%2CGenbank:XM_031508033.1;Parent=rna-XM_031508033.1
NW_006263372.1	Gnomon	exon	1790504	1790798	.	-	.	ID=exon-XM_031508033.1-5;Dbxref=GeneID:102672050%2CGenbank:XM_031508033.1;Parent=rna-XM_031508033.1
NW_006263372.1	Gnomon	exon	1791963	1792076	.	-	.	ID=exon-XM_031508033.1-2;Dbxref=GeneID:102672050%2CGenbank:XM_031508033.1;Parent=rna-XM_031508033.1
NW_006263372.1	Gnomon	exon	1791398	1791517	.	-	.	ID=exon-XM_031508033.1-3;Dbxref=GeneID:102672050%2CGenbank:XM_031508033.1;Parent=rna-XM_031508033.1
NW_006263372.1	Gnomon	exon	1793223	1793768	.	-	.	ID=exon-XM_031508033.1-1;Dbxref=GeneID:102672050%2CGenbank:XM_031508033.1;Parent=rna-XM_031508033.1
NW_006263372.1	Gnomon	exon	1789380	1789546	.	-	.	ID=exon-XM_031508033.1-8;Dbxref=GeneID:102672050%2CGenbank:XM_031508033.1;Parent=rna-XM_031508033.1
NW_006263372.1	Gnomon	exon	1788802	1789314	.	-	.	ID=exon-XM_031508033.1-9;Dbxref=GeneID:102672050%2CGenbank:XM_031508033.1;Parent=rna-XM_031508033.1
NW_006263372.1	Gnomon	CDS	3238515	3238983	.	+	0	Name=XP_031364004.1;ID=cds-XP_031364004.1;Dbxref=GeneID:102671838%2CGenbank:XP_031364004.1;Parent=rna-XM_031508144.1
NW_006263372.1	Gnomon	CDS	3240222	3240443	.	+	0	Name=XP_031364004.1;ID=cds-XP_031364004.1;Dbxref=GeneID:102671838%2CGenbank:XP_031364004.1;Parent=rna-XM_031508144.1
NW_006263372.1	Gnomon	CDS	3241066	3241317	.	+	0	Name=XP_031364004.1;ID=cds-XP_031364004.1;Dbxref=GeneID:102671838%2CGenbank:XP_031364004.1;Parent=rna-XM_031508144.1
NW_006263372.1	Gnomon	CDS	3241776	3241933	.	+	0	Name=XP_031364004.1;ID=cds-XP_031364004.1;Dbxref=GeneID:102671838%2CGenbank:XP_031364004.1;Parent=rna-XM_031508144.1
NW_006263372.1	Gnomon	exon	848862	849131	.	-	.	ID=exon-XM_031508121.1-4;Dbxref=GeneID:102671201%2CGenbank:XM_031508121.1;Parent=rna-XM_031508121.1
NW_006263372.1	Gnomon	exon	848370	848757	.	-	.	ID=exon-XM_031508121.1-5;Dbxref=GeneID:102671201%2CGenbank:XM_031508121.1;Parent=rna-XM_031508121.1
NW_006263372.1	Gnomon	exon	847799	848230	.	-	.	ID=exon-XM_031508121.1-6;Dbxref=GeneID:102671201%2CGenbank:XM_031508121.1;Parent=rna-XM_031508121.1
NW_006263372.1	Gnomon	exon	847323	847698	.	-	.	ID=exon-XM_031508121.1-7;Dbxref=GeneID:102671201%2CGenbank:XM_031508121.1;Parent=rna-XM_031508121.1
NW_006263372.1	Gnomon	exon	853398	854351	.	-	.	ID=exon-XM_031508121.1-1;Dbxref=GeneID:102671201%2CGenbank:XM_031508121.1;Parent=rna-XM_031508121.1
NW_006263372.1	Gnomon	exon	849651	849764	.	-	.	ID=exon-XM_031508121.1-2;Dbxref=GeneID:102671201%2CGenbank:XM_031508121.1;Parent=rna-XM_031508121.1
NW_006263372.1	Gnomon	exon	849222	849584	.	-	.	ID=exon-XM_031508121.1-3;Dbxref=GeneID:102671201%2CGenbank:XM_031508121.1;Parent=rna-XM_031508121.1
NW_006263372.1	Gnomon	exon	845496	847183	.	-	.	ID=exon-XM_031508121.1-8;Dbxref=GeneID:102671201%2CGenbank:XM_031508121.1;Parent=rna-XM_031508121.1
NW_006263372.1	Gnomon	exon	843867	845180	.	-	.	ID=exon-XM_031508121.1-9;Dbxref=GeneID:102671201%2CGenbank:XM_031508121.1;Parent=rna-XM_031508121.1
NW_006263372.1	Gnomon	CDS	1791963	1791973	.	-	0	Name=XP_031363897.1;ID=cds-XP_031363897.1;Dbxref=GeneID:102672050%2CGenbank:XP_031363897.1;Parent=rna-XM_031508037.1
NW_006263372.1	Gnomon	CDS	1790890	1791009	.	-	0	Name=XP_031363897.1;ID=cds-XP_031363897.1;Dbxref=GeneID:102672050%2CGenbank:XP_031363897.1;Parent=rna-XM_031508037.1
NW_006263372.1	Gnomon	CDS	1790504	1790798	.	-	0	Name=XP_031363897.1;ID=cds-XP_031363897.1;Dbxref=GeneID:102672050%2CGenbank:XP_031363897.1;Parent=rna-XM_031508037.1
NW_006263372.1	Gnomon	CDS	1789897	1790415	.	-	0	Name=XP_031363897.1;ID=cds-XP_031363897.1;Dbxref=GeneID:102672050%2CGenbank:XP_031363897.1;Parent=rna-XM_031508037.1
NW_006263372.1	Gnomon	CDS	1789621	1789805	.	-	0	Name=XP_031363897.1;ID=cds-XP_031363897.1;Dbxref=GeneID:102672050%2CGenbank:XP_031363897.1;Parent=rna-XM_031508037.1
NW_006263372.1	Gnomon	CDS	1789380	1789546	.	-	0	Name=XP_031363897.1;ID=cds-XP_031363897.1;Dbxref=GeneID:102672050%2CGenbank:XP_031363897.1;Parent=rna-XM_031508037.1
NW_006263372.1	Gnomon	CDS	1789073	1789314	.	-	0	Name=XP_031363897.1;ID=cds-XP_031363897.1;Dbxref=GeneID:102672050%2CGenbank:XP_031363897.1;Parent=rna-XM_031508037.1
NW_006263372.1	Gnomon	CDS	232073	232087	.	-	0	Name=XP_031363907.1;ID=cds-XP_031363907.1;Dbxref=GeneID:102680737%2CGenbank:XP_031363907.1;Parent=rna-XM_031508047.1
NW_006263372.1	Gnomon	CDS	231966	232012	.	-	0	Name=XP_031363907.1;ID=cds-XP_031363907.1;Dbxref=GeneID:102680737%2CGenbank:XP_031363907.1;Parent=rna-XM_031508047.1
NW_006263372.1	Gnomon	CDS	231750	231893	.	-	0	Name=XP_031363907.1;ID=cds-XP_031363907.1;Dbxref=GeneID:102680737%2CGenbank:XP_031363907.1;Parent=rna-XM_031508047.1
NW_006263372.1	Gnomon	CDS	231361	231673	.	-	0	Name=XP_031363907.1;ID=cds-XP_031363907.1;Dbxref=GeneID:102680737%2CGenbank:XP_031363907.1;Parent=rna-XM_031508047.1
NW_006263372.1	Gnomon	CDS	231027	231278	.	-	0	Name=XP_031363907.1;ID=cds-XP_031363907.1;Dbxref=GeneID:102680737%2CGenbank:XP_031363907.1;Parent=rna-XM_031508047.1
NW_006263372.1	Gnomon	CDS	230863	230940	.	-	0	Name=XP_031363907.1;ID=cds-XP_031363907.1;Dbxref=GeneID:102680737%2CGenbank:XP_031363907.1;Parent=rna-XM_031508047.1
NW_006263372.1	Gnomon	CDS	230651	230779	.	-	0	Name=XP_031363907.1;ID=cds-XP_031363907.1;Dbxref=GeneID:102680737%2CGenbank:XP_031363907.1;Parent=rna-XM_031508047.1
NW_006263372.1	Gnomon	gene	532190	535819	.	-	.	Name=LOC102675719;ID=gene-LOC102675719;Dbxref=GeneID:102675719
NW_006263372.1	Gnomon	exon	584871	585149	.	-	.	ID=exon-XM_031508091.1-11;Dbxref=GeneID:102675393%2CGenbank:XM_031508091.1;Parent=rna-XM_031508091.1
NW_006263372.1	Gnomon	exon	582743	584592	.	-	.	ID=exon-XM_031508091.1-12;Dbxref=GeneID:102675393%2CGenbank:XM_031508091.1;Parent=rna-XM_031508091.1
NW_006263372.1	Gnomon	exon	1417353	1417514	.	-	.	ID=exon-XM_031508054.1-7;Dbxref=GeneID:102678884%2CGenbank:XM_031508054.1;Parent=rna-XM_031508054.1
NW_006263372.1	Gnomon	exon	1416682	1416879	.	-	.	ID=exon-XM_031508054.1-8;Dbxref=GeneID:102678884%2CGenbank:XM_031508054.1;Parent=rna-XM_031508054.1
NW_006263372.1	Gnomon	exon	1436232	1436383	.	-	.	ID=exon-XM_031508054.1-5;Dbxref=GeneID:102678884%2CGenbank:XM_031508054.1;Parent=rna-XM_031508054.1
NW_006263372.1	Gnomon	exon	1420917	1421133	.	-	.	ID=exon-XM_031508054.1-6;Dbxref=GeneID:102678884%2CGenbank:XM_031508054.1;Parent=rna-XM_031508054.1
NW_006263372.1	Gnomon	exon	1443099	1443214	.	-	.	ID=exon-XM_031508054.1-3;Dbxref=GeneID:102678884%2CGenbank:XM_031508054.1;Parent=rna-XM_031508054.1
NW_006263372.1	Gnomon	exon	1438854	1439084	.	-	.	ID=exon-XM_031508054.1-4;Dbxref=GeneID:102678884%2CGenbank:XM_031508054.1;Parent=rna-XM_031508054.1
NW_006263372.1	Gnomon	exon	1452504	1454130	.	-	.	ID=exon-XM_031508054.1-1;Dbxref=GeneID:102678884%2CGenbank:XM_031508054.1;Parent=rna-XM_031508054.1
NW_006263372.1	Gnomon	exon	1451375	1451600	.	-	.	ID=exon-XM_031508054.1-2;Dbxref=GeneID:102678884%2CGenbank:XM_031508054.1;Parent=rna-XM_031508054.1
NW_006263372.1	Gnomon	exon	585201	587402	.	-	.	ID=exon-XM_031508091.1-10;Dbxref=GeneID:102675393%2CGenbank:XM_031508091.1;Parent=rna-XM_031508091.1
NW_006263372.1	Gnomon	CDS	1854985	1855160	.	-	0	Name=XP_031364006.1;ID=cds-XP_031364006.1;Dbxref=GeneID:102674424%2CGenbank:XP_031364006.1;Parent=rna-XM_031508146.1
NW_006263372.1	Gnomon	CDS	1854715	1854876	.	-	0	Name=XP_031364006.1;ID=cds-XP_031364006.1;Dbxref=GeneID:102674424%2CGenbank:XP_031364006.1;Parent=rna-XM_031508146.1
NW_006263372.1	Gnomon	CDS	1854247	1854461	.	-	0	Name=XP_031364006.1;ID=cds-XP_031364006.1;Dbxref=GeneID:102674424%2CGenbank:XP_031364006.1;Parent=rna-XM_031508146.1
NW_006263372.1	Gnomon	CDS	1853944	1854182	.	-	0	Name=XP_031364006.1;ID=cds-XP_031364006.1;Dbxref=GeneID:102674424%2CGenbank:XP_031364006.1;Parent=rna-XM_031508146.1
NW_006263372.1	Gnomon	CDS	1853544	1853807	.	-	0	Name=XP_031364006.1;ID=cds-XP_031364006.1;Dbxref=GeneID:102674424%2CGenbank:XP_031364006.1;Parent=rna-XM_031508146.1
NW_006263372.1	Gnomon	exon	1415616	1415725	.	-	.	ID=exon-XM_031508054.1-9;Dbxref=GeneID:102678884%2CGenbank:XM_031508054.1;Parent=rna-XM_031508054.1
NW_006263372.1	Gnomon	mRNA	670675	671793	.	-	.	Name=XM_006610440.2;ID=rna-XM_006610440.2;Dbxref=GeneID:102678795%2CGenbank:XM_006610440.2;Parent=gene-LOC102678795
NW_006263372.1	Gnomon	CDS	1783783	1783915	.	+	0	Name=XP_031363991.1;ID=cds-XP_031363991.1;Dbxref=GeneID:102676633%2CGenbank:XP_031363991.1;Parent=rna-XM_031508131.1
NW_006263372.1	Gnomon	CDS	1783989	1784412	.	+	0	Name=XP_031363991.1;ID=cds-XP_031363991.1;Dbxref=GeneID:102676633%2CGenbank:XP_031363991.1;Parent=rna-XM_031508131.1
NW_006263372.1	Gnomon	CDS	1784496	1784751	.	+	0	Name=XP_031363991.1;ID=cds-XP_031363991.1;Dbxref=GeneID:102676633%2CGenbank:XP_031363991.1;Parent=rna-XM_031508131.1
NW_006263372.1	Gnomon	CDS	1784871	1785134	.	+	0	Name=XP_031363991.1;ID=cds-XP_031363991.1;Dbxref=GeneID:102676633%2CGenbank:XP_031363991.1;Parent=rna-XM_031508131.1
NW_006263372.1	Gnomon	CDS	1785250	1785557	.	+	0	Name=XP_031363991.1;ID=cds-XP_031363991.1;Dbxref=GeneID:102676633%2CGenbank:XP_031363991.1;Parent=rna-XM_031508131.1
NW_006263372.1	Gnomon	CDS	1785630	1785836	.	+	0	Name=XP_031363991.1;ID=cds-XP_031363991.1;Dbxref=GeneID:102676633%2CGenbank:XP_031363991.1;Parent=rna-XM_031508131.1
NW_006263372.1	Gnomon	CDS	1785931	1786093	.	+	0	Name=XP_031363991.1;ID=cds-XP_031363991.1;Dbxref=GeneID:102676633%2CGenbank:XP_031363991.1;Parent=rna-XM_031508131.1
NW_006263372.1	Gnomon	CDS	1786185	1786442	.	+	0	Name=XP_031363991.1;ID=cds-XP_031363991.1;Dbxref=GeneID:102676633%2CGenbank:XP_031363991.1;Parent=rna-XM_031508131.1
NW_006263372.1	Gnomon	CDS	1786519	1786758	.	+	0	Name=XP_031363991.1;ID=cds-XP_031363991.1;Dbxref=GeneID:102676633%2CGenbank:XP_031363991.1;Parent=rna-XM_031508131.1
NW_006263372.1	Gnomon	CDS	1786821	1787324	.	+	0	Name=XP_031363991.1;ID=cds-XP_031363991.1;Dbxref=GeneID:102676633%2CGenbank:XP_031363991.1;Parent=rna-XM_031508131.1
NW_006263372.1	Gnomon	CDS	1787491	1787635	.	+	0	Name=XP_031363991.1;ID=cds-XP_031363991.1;Dbxref=GeneID:102676633%2CGenbank:XP_031363991.1;Parent=rna-XM_031508131.1
NW_006263372.1	Gnomon	CDS	1788048	1788082	.	+	0	Name=XP_031363991.1;ID=cds-XP_031363991.1;Dbxref=GeneID:102676633%2CGenbank:XP_031363991.1;Parent=rna-XM_031508131.1
NW_006263372.1	Gnomon	mRNA	1956062	2011364	.	+	.	Name=XM_006610586.2;ID=rna-XM_006610586.2;Dbxref=GeneID:102675632%2CGenbank:XM_006610586.2;Parent=gene-LOC102675632
NW_006263372.1	Gnomon	exon	343	680	.	-	.	ID=exon-XM_031508030.1-10;Dbxref=GeneID:102678615%2CGenbank:XM_031508030.1;Parent=rna-XM_031508030.1
NW_006263372.1	Gnomon	CDS	1870391	1870470	.	+	0	Name=XP_006610644.1;ID=cds-XP_006610644.1;Dbxref=GeneID:102675035%2CGenbank:XP_006610644.1;Parent=rna-XM_006610581.2
NW_006263372.1	Gnomon	CDS	1871035	1871288	.	+	0	Name=XP_006610644.1;ID=cds-XP_006610644.1;Dbxref=GeneID:102675035%2CGenbank:XP_006610644.1;Parent=rna-XM_006610581.2
NW_006263372.1	Gnomon	CDS	1871515	1871735	.	+	0	Name=XP_006610644.1;ID=cds-XP_006610644.1;Dbxref=GeneID:102675035%2CGenbank:XP_006610644.1;Parent=rna-XM_006610581.2
NW_006263372.1	Gnomon	CDS	1871805	1871987	.	+	0	Name=XP_006610644.1;ID=cds-XP_006610644.1;Dbxref=GeneID:102675035%2CGenbank:XP_006610644.1;Parent=rna-XM_006610581.2
NW_006263372.1	Gnomon	CDS	1872059	1872268	.	+	0	Name=XP_006610644.1;ID=cds-XP_006610644.1;Dbxref=GeneID:102675035%2CGenbank:XP_006610644.1;Parent=rna-XM_006610581.2
NW_006263372.1	Gnomon	CDS	1872344	1872671	.	+	0	Name=XP_006610644.1;ID=cds-XP_006610644.1;Dbxref=GeneID:102675035%2CGenbank:XP_006610644.1;Parent=rna-XM_006610581.2
NW_006263372.1	Gnomon	CDS	1872960	1873093	.	+	0	Name=XP_006610644.1;ID=cds-XP_006610644.1;Dbxref=GeneID:102675035%2CGenbank:XP_006610644.1;Parent=rna-XM_006610581.2
NW_006263372.1	Gnomon	exon	409006	409543	.	-	.	ID=id-LOC116184928;Dbxref=GeneID:116184928;Parent=gene-LOC116184928
NW_006263372.1	Gnomon	exon	462522	462683	.	-	.	ID=exon-XR_004149591.1-3;Dbxref=GeneID:102675354%2CGenbank:XR_004149591.1;Parent=rna-XR_004149591.1
NW_006263372.1	Gnomon	exon	462390	462430	.	-	.	ID=exon-XR_004149591.1-4;Dbxref=GeneID:102675354%2CGenbank:XR_004149591.1;Parent=rna-XR_004149591.1
NW_006263372.1	Gnomon	exon	506432	506539	.	-	.	ID=exon-XR_004149591.1-1;Dbxref=GeneID:102675354%2CGenbank:XR_004149591.1;Parent=rna-XR_004149591.1
NW_006263372.1	Gnomon	exon	462776	462917	.	-	.	ID=exon-XR_004149591.1-2;Dbxref=GeneID:102675354%2CGenbank:XR_004149591.1;Parent=rna-XR_004149591.1
NW_006263372.1	Gnomon	exon	517818	518016	.	-	.	ID=exon-XM_006610408.2-1;Dbxref=GeneID:102674637%2CGenbank:XM_006610408.2;Parent=rna-XM_006610408.2
NW_006263372.1	Gnomon	exon	517143	517727	.	-	.	ID=exon-XM_006610408.2-2;Dbxref=GeneID:102674637%2CGenbank:XM_006610408.2;Parent=rna-XM_006610408.2
NW_006263372.1	Gnomon	exon	562596	562952	.	+	.	ID=exon-XM_006610422.2-12;Dbxref=GeneID:102676265%2CGenbank:XM_006610422.2;Parent=rna-XM_006610422.2
NW_006263372.1	Gnomon	exon	561757	561931	.	+	.	ID=exon-XM_006610422.2-10;Dbxref=GeneID:102676265%2CGenbank:XM_006610422.2;Parent=rna-XM_006610422.2
NW_006263372.1	Gnomon	exon	562105	562439	.	+	.	ID=exon-XM_006610422.2-11;Dbxref=GeneID:102676265%2CGenbank:XM_006610422.2;Parent=rna-XM_006610422.2
NW_006263372.1	Gnomon	gene	985230	989392	.	+	.	Name=LOC102675806;ID=gene-LOC102675806;Dbxref=GeneID:102675806
NW_006263372.1	Gnomon	CDS	1791398	1791435	.	-	0	Name=XP_031363894.1;ID=cds-XP_031363894.1;Dbxref=GeneID:102672050%2CGenbank:XP_031363894.1;Parent=rna-XM_031508034.1
NW_006263372.1	Gnomon	CDS	1790890	1791009	.	-	0	Name=XP_031363894.1;ID=cds-XP_031363894.1;Dbxref=GeneID:102672050%2CGenbank:XP_031363894.1;Parent=rna-XM_031508034.1
NW_006263372.1	Gnomon	CDS	1790504	1790798	.	-	0	Name=XP_031363894.1;ID=cds-XP_031363894.1;Dbxref=GeneID:102672050%2CGenbank:XP_031363894.1;Parent=rna-XM_031508034.1
NW_006263372.1	Gnomon	CDS	1789897	1790415	.	-	0	Name=XP_031363894.1;ID=cds-XP_031363894.1;Dbxref=GeneID:102672050%2CGenbank:XP_031363894.1;Parent=rna-XM_031508034.1
NW_006263372.1	Gnomon	CDS	1789621	1789805	.	-	0	Name=XP_031363894.1;ID=cds-XP_031363894.1;Dbxref=GeneID:102672050%2CGenbank:XP_031363894.1;Parent=rna-XM_031508034.1
NW_006263372.1	Gnomon	CDS	1789380	1789546	.	-	0	Name=XP_031363894.1;ID=cds-XP_031363894.1;Dbxref=GeneID:102672050%2CGenbank:XP_031363894.1;Parent=rna-XM_031508034.1
NW_006263372.1	Gnomon	CDS	1789073	1789314	.	-	0	Name=XP_031363894.1;ID=cds-XP_031363894.1;Dbxref=GeneID:102672050%2CGenbank:XP_031363894.1;Parent=rna-XM_031508034.1
NW_006263372.1	Gnomon	exon	1276515	1276787	.	+	.	ID=exon-XM_006610505.2-3;Dbxref=GeneID:102676716%2CGenbank:XM_006610505.2;Parent=rna-XM_006610505.2
NW_006263372.1	Gnomon	exon	1274994	1275273	.	+	.	ID=exon-XM_006610505.2-1;Dbxref=GeneID:102676716%2CGenbank:XM_006610505.2;Parent=rna-XM_006610505.2
NW_006263372.1	Gnomon	exon	1275532	1276204	.	+	.	ID=exon-XM_006610505.2-2;Dbxref=GeneID:102676716%2CGenbank:XM_006610505.2;Parent=rna-XM_006610505.2
NW_006263372.1	Gnomon	CDS	3474340	3474894	.	-	0	Name=XP_031363904.1;ID=cds-XP_031363904.1;Dbxref=GeneID:102672645%2CGenbank:XP_031363904.1;Parent=rna-XM_031508044.1
NW_006263372.1	Gnomon	CDS	3473988	3474101	.	-	0	Name=XP_031363904.1;ID=cds-XP_031363904.1;Dbxref=GeneID:102672645%2CGenbank:XP_031363904.1;Parent=rna-XM_031508044.1
NW_006263372.1	Gnomon	CDS	3473760	3473818	.	-	0	Name=XP_031363904.1;ID=cds-XP_031363904.1;Dbxref=GeneID:102672645%2CGenbank:XP_031363904.1;Parent=rna-XM_031508044.1
NW_006263372.1	Gnomon	CDS	3473584	3473682	.	-	0	Name=XP_031363904.1;ID=cds-XP_031363904.1;Dbxref=GeneID:102672645%2CGenbank:XP_031363904.1;Parent=rna-XM_031508044.1
NW_006263372.1	Gnomon	CDS	3473488	3473503	.	-	0	Name=XP_031363904.1;ID=cds-XP_031363904.1;Dbxref=GeneID:102672645%2CGenbank:XP_031363904.1;Parent=rna-XM_031508044.1
NW_006263372.1	Gnomon	mRNA	1956060	2011364	.	+	.	Name=XM_006610585.2;ID=rna-XM_006610585.2;Dbxref=GeneID:102675632%2CGenbank:XM_006610585.2;Parent=gene-LOC102675632
NW_006263372.1	Gnomon	CDS	964832	964901	.	+	0	Name=XP_006610549.1;ID=cds-XP_006610549.1;Dbxref=GeneID:102673444%2CGenbank:XP_006610549.1;Parent=rna-XM_006610486.2
NW_006263372.1	Gnomon	CDS	969430	969590	.	+	0	Name=XP_006610549.1;ID=cds-XP_006610549.1;Dbxref=GeneID:102673444%2CGenbank:XP_006610549.1;Parent=rna-XM_006610486.2
NW_006263372.1	Gnomon	CDS	972550	972786	.	+	0	Name=XP_006610549.1;ID=cds-XP_006610549.1;Dbxref=GeneID:102673444%2CGenbank:XP_006610549.1;Parent=rna-XM_006610486.2
NW_006263372.1	Gnomon	CDS	974119	974271	.	+	0	Name=XP_006610549.1;ID=cds-XP_006610549.1;Dbxref=GeneID:102673444%2CGenbank:XP_006610549.1;Parent=rna-XM_006610486.2
NW_006263372.1	Gnomon	CDS	974511	974561	.	+	0	Name=XP_006610549.1;ID=cds-XP_006610549.1;Dbxref=GeneID:102673444%2CGenbank:XP_006610549.1;Parent=rna-XM_006610486.2
NW_006263372.1	Gnomon	CDS	975045	975170	.	+	0	Name=XP_006610549.1;ID=cds-XP_006610549.1;Dbxref=GeneID:102673444%2CGenbank:XP_006610549.1;Parent=rna-XM_006610486.2
NW_006263372.1	Gnomon	exon	2432384	2432719	.	-	.	ID=exon-XM_031507998.1-10;Dbxref=GeneID:102680787%2CGenbank:XM_031507998.1;Parent=rna-XM_031507998.1
NW_006263372.1	Gnomon	exon	2431699	2431906	.	-	.	ID=exon-XM_031507998.1-11;Dbxref=GeneID:102680787%2CGenbank:XM_031507998.1;Parent=rna-XM_031507998.1
NW_006263372.1	Gnomon	exon	2423496	2424249	.	-	.	ID=exon-XM_031507998.1-16;Dbxref=GeneID:102680787%2CGenbank:XM_031507998.1;Parent=rna-XM_031507998.1
NW_006263372.1	Gnomon	exon	2421063	2423211	.	-	.	ID=exon-XM_031507998.1-17;Dbxref=GeneID:102680787%2CGenbank:XM_031507998.1;Parent=rna-XM_031507998.1
NW_006263372.1	Gnomon	exon	2430099	2430125	.	-	.	ID=exon-XM_031507998.1-12;Dbxref=GeneID:102680787%2CGenbank:XM_031507998.1;Parent=rna-XM_031507998.1
NW_006263372.1	Gnomon	exon	2428216	2428432	.	-	.	ID=exon-XM_031507998.1-13;Dbxref=GeneID:102680787%2CGenbank:XM_031507998.1;Parent=rna-XM_031507998.1
NW_006263372.1	Gnomon	exon	2426781	2427616	.	-	.	ID=exon-XM_031507998.1-14;Dbxref=GeneID:102680787%2CGenbank:XM_031507998.1;Parent=rna-XM_031507998.1
NW_006263372.1	Gnomon	exon	2424383	2426688	.	-	.	ID=exon-XM_031507998.1-15;Dbxref=GeneID:102680787%2CGenbank:XM_031507998.1;Parent=rna-XM_031507998.1
NW_006263372.1	Gnomon	exon	2431699	2431906	.	-	.	ID=exon-XM_031508001.1-10;Dbxref=GeneID:102680787%2CGenbank:XM_031508001.1;Parent=rna-XM_031508001.1
NW_006263372.1	Gnomon	exon	2430099	2430125	.	-	.	ID=exon-XM_031508001.1-11;Dbxref=GeneID:102680787%2CGenbank:XM_031508001.1;Parent=rna-XM_031508001.1
NW_006263372.1	Gnomon	exon	2421063	2423211	.	-	.	ID=exon-XM_031508001.1-16;Dbxref=GeneID:102680787%2CGenbank:XM_031508001.1;Parent=rna-XM_031508001.1
NW_006263372.1	Gnomon	exon	2428216	2428432	.	-	.	ID=exon-XM_031508001.1-12;Dbxref=GeneID:102680787%2CGenbank:XM_031508001.1;Parent=rna-XM_031508001.1
NW_006263372.1	Gnomon	exon	2426781	2427616	.	-	.	ID=exon-XM_031508001.1-13;Dbxref=GeneID:102680787%2CGenbank:XM_031508001.1;Parent=rna-XM_031508001.1
NW_006263372.1	Gnomon	exon	2424383	2426688	.	-	.	ID=exon-XM_031508001.1-14;Dbxref=GeneID:102680787%2CGenbank:XM_031508001.1;Parent=rna-XM_031508001.1
NW_006263372.1	Gnomon	exon	2423496	2424249	.	-	.	ID=exon-XM_031508001.1-15;Dbxref=GeneID:102680787%2CGenbank:XM_031508001.1;Parent=rna-XM_031508001.1
NW_006263372.1	Gnomon	mRNA	2320424	2322214	.	-	.	Name=XM_006610684.2;ID=rna-XM_006610684.2;Dbxref=GeneID:102677043%2CGenbank:XM_006610684.2;Parent=gene-LOC102677043
NW_006263372.1	Gnomon	CDS	1866431	1866561	.	+	0	Name=XP_006610643.1;ID=cds-XP_006610643.1;Dbxref=GeneID:102674907%2CGenbank:XP_006610643.1;Parent=rna-XM_006610580.1
NW_006263372.1	Gnomon	CDS	1866920	1867013	.	+	0	Name=XP_006610643.1;ID=cds-XP_006610643.1;Dbxref=GeneID:102674907%2CGenbank:XP_006610643.1;Parent=rna-XM_006610580.1
NW_006263372.1	Gnomon	CDS	1867108	1867299	.	+	0	Name=XP_006610643.1;ID=cds-XP_006610643.1;Dbxref=GeneID:102674907%2CGenbank:XP_006610643.1;Parent=rna-XM_006610580.1
NW_006263372.1	Gnomon	CDS	1867394	1867474	.	+	0	Name=XP_006610643.1;ID=cds-XP_006610643.1;Dbxref=GeneID:102674907%2CGenbank:XP_006610643.1;Parent=rna-XM_006610580.1
NW_006263372.1	Gnomon	CDS	1867558	1867773	.	+	0	Name=XP_006610643.1;ID=cds-XP_006610643.1;Dbxref=GeneID:102674907%2CGenbank:XP_006610643.1;Parent=rna-XM_006610580.1
NW_006263372.1	Gnomon	CDS	1867865	1868104	.	+	0	Name=XP_006610643.1;ID=cds-XP_006610643.1;Dbxref=GeneID:102674907%2CGenbank:XP_006610643.1;Parent=rna-XM_006610580.1
NW_006263372.1	Gnomon	CDS	1868252	1868432	.	+	0	Name=XP_006610643.1;ID=cds-XP_006610643.1;Dbxref=GeneID:102674907%2CGenbank:XP_006610643.1;Parent=rna-XM_006610580.1
NW_006263372.1	Gnomon	CDS	1868509	1868627	.	+	0	Name=XP_006610643.1;ID=cds-XP_006610643.1;Dbxref=GeneID:102674907%2CGenbank:XP_006610643.1;Parent=rna-XM_006610580.1
NW_006263372.1	Gnomon	CDS	1868745	1868973	.	+	0	Name=XP_006610643.1;ID=cds-XP_006610643.1;Dbxref=GeneID:102674907%2CGenbank:XP_006610643.1;Parent=rna-XM_006610580.1
NW_006263372.1	Gnomon	CDS	1869058	1869124	.	+	0	Name=XP_006610643.1;ID=cds-XP_006610643.1;Dbxref=GeneID:102674907%2CGenbank:XP_006610643.1;Parent=rna-XM_006610580.1
NW_006263372.1	Gnomon	CDS	1869203	1869326	.	+	0	Name=XP_006610643.1;ID=cds-XP_006610643.1;Dbxref=GeneID:102674907%2CGenbank:XP_006610643.1;Parent=rna-XM_006610580.1
NW_006263372.1	Gnomon	CDS	882483	882652	.	-	0	Name=XP_031364002.1;ID=cds-XP_031364002.1;Dbxref=GeneID:102672330%2CGenbank:XP_031364002.1;Parent=rna-XM_031508142.1
NW_006263372.1	Gnomon	CDS	877306	877549	.	-	0	Name=XP_031364002.1;ID=cds-XP_031364002.1;Dbxref=GeneID:102672330%2CGenbank:XP_031364002.1;Parent=rna-XM_031508142.1
NW_006263372.1	Gnomon	CDS	876550	876808	.	-	0	Name=XP_031364002.1;ID=cds-XP_031364002.1;Dbxref=GeneID:102672330%2CGenbank:XP_031364002.1;Parent=rna-XM_031508142.1
NW_006263372.1	Gnomon	CDS	875383	875643	.	-	0	Name=XP_031364002.1;ID=cds-XP_031364002.1;Dbxref=GeneID:102672330%2CGenbank:XP_031364002.1;Parent=rna-XM_031508142.1
NW_006263372.1	Gnomon	CDS	872249	872479	.	-	0	Name=XP_031364002.1;ID=cds-XP_031364002.1;Dbxref=GeneID:102672330%2CGenbank:XP_031364002.1;Parent=rna-XM_031508142.1
NW_006263372.1	Gnomon	CDS	870969	871296	.	-	0	Name=XP_031364002.1;ID=cds-XP_031364002.1;Dbxref=GeneID:102672330%2CGenbank:XP_031364002.1;Parent=rna-XM_031508142.1
NW_006263372.1	Gnomon	CDS	869795	870107	.	-	0	Name=XP_031364002.1;ID=cds-XP_031364002.1;Dbxref=GeneID:102672330%2CGenbank:XP_031364002.1;Parent=rna-XM_031508142.1
NW_006263372.1	Gnomon	exon	1818771	1819010	.	+	.	ID=exon-XM_006610568.1-3;Dbxref=GeneID:102673277%2CGenbank:XM_006610568.1;Parent=rna-XM_006610568.1
NW_006263372.1	Gnomon	exon	1819090	1819215	.	+	.	ID=exon-XM_006610568.1-4;Dbxref=GeneID:102673277%2CGenbank:XM_006610568.1;Parent=rna-XM_006610568.1
NW_006263372.1	Gnomon	exon	1816821	1817039	.	+	.	ID=exon-XM_006610568.1-1;Dbxref=GeneID:102673277%2CGenbank:XM_006610568.1;Parent=rna-XM_006610568.1
NW_006263372.1	Gnomon	exon	1817995	1818118	.	+	.	ID=exon-XM_006610568.1-2;Dbxref=GeneID:102673277%2CGenbank:XM_006610568.1;Parent=rna-XM_006610568.1
NW_006263372.1	Gnomon	exon	1819348	1819484	.	+	.	ID=exon-XM_006610568.1-5;Dbxref=GeneID:102673277%2CGenbank:XM_006610568.1;Parent=rna-XM_006610568.1
NW_006263372.1	Gnomon	exon	1819584	1819949	.	+	.	ID=exon-XM_006610568.1-6;Dbxref=GeneID:102673277%2CGenbank:XM_006610568.1;Parent=rna-XM_006610568.1
NW_006263372.1	Gnomon	exon	2349224	2349298	.	+	.	ID=exon-XM_006610617.2-3;Dbxref=GeneID:102680501%2CGenbank:XM_006610617.2;Parent=rna-XM_006610617.2
NW_006263372.1	Gnomon	exon	2349418	2354200	.	+	.	ID=exon-XM_006610617.2-4;Dbxref=GeneID:102680501%2CGenbank:XM_006610617.2;Parent=rna-XM_006610617.2
NW_006263372.1	Gnomon	exon	2348523	2348749	.	+	.	ID=exon-XM_006610617.2-1;Dbxref=GeneID:102680501%2CGenbank:XM_006610617.2;Parent=rna-XM_006610617.2
NW_006263372.1	Gnomon	exon	2348824	2348970	.	+	.	ID=exon-XM_006610617.2-2;Dbxref=GeneID:102680501%2CGenbank:XM_006610617.2;Parent=rna-XM_006610617.2
NW_006263372.1	Gnomon	exon	3246683	3246841	.	+	.	ID=exon-XM_006610641.2-8;Dbxref=GeneID:102671522%2CGenbank:XM_006610641.2;Parent=rna-XM_006610641.2
NW_006263372.1	Gnomon	exon	3246948	3247177	.	+	.	ID=exon-XM_006610641.2-9;Dbxref=GeneID:102671522%2CGenbank:XM_006610641.2;Parent=rna-XM_006610641.2
NW_006263372.1	Gnomon	exon	3245147	3245381	.	+	.	ID=exon-XM_006610641.2-4;Dbxref=GeneID:102671522%2CGenbank:XM_006610641.2;Parent=rna-XM_006610641.2
NW_006263372.1	Gnomon	exon	3245828	3246089	.	+	.	ID=exon-XM_006610641.2-5;Dbxref=GeneID:102671522%2CGenbank:XM_006610641.2;Parent=rna-XM_006610641.2
NW_006263372.1	Gnomon	exon	3246189	3246409	.	+	.	ID=exon-XM_006610641.2-6;Dbxref=GeneID:102671522%2CGenbank:XM_006610641.2;Parent=rna-XM_006610641.2
NW_006263372.1	Gnomon	exon	3246487	3246592	.	+	.	ID=exon-XM_006610641.2-7;Dbxref=GeneID:102671522%2CGenbank:XM_006610641.2;Parent=rna-XM_006610641.2
NW_006263372.1	Gnomon	exon	3243055	3243572	.	+	.	ID=exon-XM_006610641.2-1;Dbxref=GeneID:102671522%2CGenbank:XM_006610641.2;Parent=rna-XM_006610641.2
NW_006263372.1	Gnomon	exon	3244436	3244689	.	+	.	ID=exon-XM_006610641.2-2;Dbxref=GeneID:102671522%2CGenbank:XM_006610641.2;Parent=rna-XM_006610641.2
NW_006263372.1	Gnomon	exon	3244809	3245018	.	+	.	ID=exon-XM_006610641.2-3;Dbxref=GeneID:102671522%2CGenbank:XM_006610641.2;Parent=rna-XM_006610641.2
NW_006263372.1	Gnomon	gene	1023026	1117959	.	+	.	Name=LOC102675942;ID=gene-LOC102675942;Dbxref=GeneID:102675942
NW_006263372.1	Gnomon	CDS	1791963	1791973	.	-	0	Name=XP_031363895.1;ID=cds-XP_031363895.1;Dbxref=GeneID:102672050%2CGenbank:XP_031363895.1;Parent=rna-XM_031508035.1
NW_006263372.1	Gnomon	CDS	1790890	1791009	.	-	0	Name=XP_031363895.1;ID=cds-XP_031363895.1;Dbxref=GeneID:102672050%2CGenbank:XP_031363895.1;Parent=rna-XM_031508035.1
NW_006263372.1	Gnomon	CDS	1790504	1790798	.	-	0	Name=XP_031363895.1;ID=cds-XP_031363895.1;Dbxref=GeneID:102672050%2CGenbank:XP_031363895.1;Parent=rna-XM_031508035.1
NW_006263372.1	Gnomon	CDS	1789897	1790415	.	-	0	Name=XP_031363895.1;ID=cds-XP_031363895.1;Dbxref=GeneID:102672050%2CGenbank:XP_031363895.1;Parent=rna-XM_031508035.1
NW_006263372.1	Gnomon	CDS	1789621	1789805	.	-	0	Name=XP_031363895.1;ID=cds-XP_031363895.1;Dbxref=GeneID:102672050%2CGenbank:XP_031363895.1;Parent=rna-XM_031508035.1
NW_006263372.1	Gnomon	CDS	1789380	1789546	.	-	0	Name=XP_031363895.1;ID=cds-XP_031363895.1;Dbxref=GeneID:102672050%2CGenbank:XP_031363895.1;Parent=rna-XM_031508035.1
NW_006263372.1	Gnomon	CDS	1789073	1789314	.	-	0	Name=XP_031363895.1;ID=cds-XP_031363895.1;Dbxref=GeneID:102672050%2CGenbank:XP_031363895.1;Parent=rna-XM_031508035.1
NW_006263372.1	Gnomon	CDS	3474340	3474774	.	-	0	Name=XP_031363905.1;ID=cds-XP_031363905.1;Dbxref=GeneID:102672645%2CGenbank:XP_031363905.1;Parent=rna-XM_031508045.1
NW_006263372.1	Gnomon	CDS	3473916	3474101	.	-	0	Name=XP_031363905.1;ID=cds-XP_031363905.1;Dbxref=GeneID:102672645%2CGenbank:XP_031363905.1;Parent=rna-XM_031508045.1
NW_006263372.1	Gnomon	CDS	3473760	3473818	.	-	0	Name=XP_031363905.1;ID=cds-XP_031363905.1;Dbxref=GeneID:102672645%2CGenbank:XP_031363905.1;Parent=rna-XM_031508045.1
NW_006263372.1	Gnomon	CDS	3473584	3473682	.	-	0	Name=XP_031363905.1;ID=cds-XP_031363905.1;Dbxref=GeneID:102672645%2CGenbank:XP_031363905.1;Parent=rna-XM_031508045.1
NW_006263372.1	Gnomon	CDS	3473488	3473503	.	-	0	Name=XP_031363905.1;ID=cds-XP_031363905.1;Dbxref=GeneID:102672645%2CGenbank:XP_031363905.1;Parent=rna-XM_031508045.1
NW_006263372.1	Gnomon	mRNA	340509	342376	.	+	.	Name=XM_031508067.1;ID=rna-XM_031508067.1;Dbxref=GeneID:102671565%2CGenbank:XM_031508067.1;Parent=gene-LOC102671565
NW_006263372.1	Gnomon	mRNA	1956060	2011364	.	+	.	Name=XM_006610584.2;ID=rna-XM_006610584.2;Dbxref=GeneID:102675632%2CGenbank:XM_006610584.2;Parent=gene-LOC102675632
NW_006263372.1	Gnomon	CDS	964832	964901	.	+	0	Name=XP_006610548.1;ID=cds-XP_006610548.1;Dbxref=GeneID:102673444%2CGenbank:XP_006610548.1;Parent=rna-XM_006610485.2
NW_006263372.1	Gnomon	CDS	969430	969590	.	+	0	Name=XP_006610548.1;ID=cds-XP_006610548.1;Dbxref=GeneID:102673444%2CGenbank:XP_006610548.1;Parent=rna-XM_006610485.2
NW_006263372.1	Gnomon	CDS	972550	972786	.	+	0	Name=XP_006610548.1;ID=cds-XP_006610548.1;Dbxref=GeneID:102673444%2CGenbank:XP_006610548.1;Parent=rna-XM_006610485.2
NW_006263372.1	Gnomon	CDS	974119	974272	.	+	0	Name=XP_006610548.1;ID=cds-XP_006610548.1;Dbxref=GeneID:102673444%2CGenbank:XP_006610548.1;Parent=rna-XM_006610485.2
NW_006263372.1	Gnomon	CDS	974517	974533	.	+	0	Name=XP_006610548.1;ID=cds-XP_006610548.1;Dbxref=GeneID:102673444%2CGenbank:XP_006610548.1;Parent=rna-XM_006610485.2
NW_006263372.1	Gnomon	CDS	1865530	1865532	.	-	0	Name=XP_006610642.1;ID=cds-XP_006610642.1;Dbxref=GeneID:102674779%2CGenbank:XP_006610642.1;Parent=rna-XM_006610579.2
NW_006263372.1	Gnomon	CDS	1864980	1865067	.	-	0	Name=XP_006610642.1;ID=cds-XP_006610642.1;Dbxref=GeneID:102674779%2CGenbank:XP_006610642.1;Parent=rna-XM_006610579.2
NW_006263372.1	Gnomon	CDS	1864652	1864872	.	-	0	Name=XP_006610642.1;ID=cds-XP_006610642.1;Dbxref=GeneID:102674779%2CGenbank:XP_006610642.1;Parent=rna-XM_006610579.2
NW_006263372.1	Gnomon	exon	370858	371432	.	+	.	ID=exon-XR_004149540.1-1;Dbxref=GeneID:102672744%2CGenbank:XR_004149540.1;Parent=rna-XR_004149540.1
NW_006263372.1	Gnomon	exon	372627	373052	.	+	.	ID=exon-XR_004149540.1-2;Dbxref=GeneID:102672744%2CGenbank:XR_004149540.1;Parent=rna-XR_004149540.1
NW_006263372.1	Gnomon	exon	288701	291515	.	+	.	ID=exon-XM_006610389.2-10;Dbxref=GeneID:102671256%2CGenbank:XM_006610389.2;Parent=rna-XM_006610389.2
NW_006263372.1	Gnomon	CDS	877884	877897	.	-	0	Name=XP_031364003.1;ID=cds-XP_031364003.1;Dbxref=GeneID:102672330%2CGenbank:XP_031364003.1;Parent=rna-XM_031508143.1
NW_006263372.1	Gnomon	CDS	877306	877549	.	-	0	Name=XP_031364003.1;ID=cds-XP_031364003.1;Dbxref=GeneID:102672330%2CGenbank:XP_031364003.1;Parent=rna-XM_031508143.1
NW_006263372.1	Gnomon	CDS	876550	876808	.	-	0	Name=XP_031364003.1;ID=cds-XP_031364003.1;Dbxref=GeneID:102672330%2CGenbank:XP_031364003.1;Parent=rna-XM_031508143.1
NW_006263372.1	Gnomon	CDS	875383	875643	.	-	0	Name=XP_031364003.1;ID=cds-XP_031364003.1;Dbxref=GeneID:102672330%2CGenbank:XP_031364003.1;Parent=rna-XM_031508143.1
NW_006263372.1	Gnomon	CDS	872249	872479	.	-	0	Name=XP_031364003.1;ID=cds-XP_031364003.1;Dbxref=GeneID:102672330%2CGenbank:XP_031364003.1;Parent=rna-XM_031508143.1
NW_006263372.1	Gnomon	CDS	870969	871296	.	-	0	Name=XP_031364003.1;ID=cds-XP_031364003.1;Dbxref=GeneID:102672330%2CGenbank:XP_031364003.1;Parent=rna-XM_031508143.1
NW_006263372.1	Gnomon	CDS	869795	870107	.	-	0	Name=XP_031364003.1;ID=cds-XP_031364003.1;Dbxref=GeneID:102672330%2CGenbank:XP_031364003.1;Parent=rna-XM_031508143.1
NW_006263372.1	Gnomon	exon	915870	916095	.	-	.	ID=exon-XM_006610479.2-5;Dbxref=GeneID:102672745%2CGenbank:XM_006610479.2;Parent=rna-XM_006610479.2
NW_006263372.1	Gnomon	exon	917580	917739	.	-	.	ID=exon-XM_006610479.2-3;Dbxref=GeneID:102672745%2CGenbank:XM_006610479.2;Parent=rna-XM_006610479.2
NW_006263372.1	Gnomon	exon	916467	916936	.	-	.	ID=exon-XM_006610479.2-4;Dbxref=GeneID:102672745%2CGenbank:XM_006610479.2;Parent=rna-XM_006610479.2
NW_006263372.1	Gnomon	exon	921970	922162	.	-	.	ID=exon-XM_006610479.2-1;Dbxref=GeneID:102672745%2CGenbank:XM_006610479.2;Parent=rna-XM_006610479.2
NW_006263372.1	Gnomon	exon	3292137	3292311	.	+	.	ID=exon-XM_006610664.2-1;Dbxref=GeneID:102674558%2CGenbank:XM_006610664.2;Parent=rna-XM_006610664.2
NW_006263372.1	Gnomon	exon	918119	918257	.	-	.	ID=exon-XM_006610479.2-2;Dbxref=GeneID:102672745%2CGenbank:XM_006610479.2;Parent=rna-XM_006610479.2
NW_006263372.1	Gnomon	exon	3292818	3293110	.	+	.	ID=exon-XM_006610664.2-2;Dbxref=GeneID:102674558%2CGenbank:XM_006610664.2;Parent=rna-XM_006610664.2
NW_006263372.1	Gnomon	exon	3293227	3293461	.	+	.	ID=exon-XM_006610664.2-3;Dbxref=GeneID:102674558%2CGenbank:XM_006610664.2;Parent=rna-XM_006610664.2
NW_006263372.1	Gnomon	exon	3293547	3293746	.	+	.	ID=exon-XM_006610664.2-4;Dbxref=GeneID:102674558%2CGenbank:XM_006610664.2;Parent=rna-XM_006610664.2
NW_006263372.1	Gnomon	exon	3293832	3294026	.	+	.	ID=exon-XM_006610664.2-5;Dbxref=GeneID:102674558%2CGenbank:XM_006610664.2;Parent=rna-XM_006610664.2
NW_006263372.1	Gnomon	exon	3294162	3294426	.	+	.	ID=exon-XM_006610664.2-6;Dbxref=GeneID:102674558%2CGenbank:XM_006610664.2;Parent=rna-XM_006610664.2
NW_006263372.1	Gnomon	exon	3294538	3295274	.	+	.	ID=exon-XM_006610664.2-7;Dbxref=GeneID:102674558%2CGenbank:XM_006610664.2;Parent=rna-XM_006610664.2
NW_006263372.1	Gnomon	exon	3295445	3295700	.	+	.	ID=exon-XM_006610664.2-8;Dbxref=GeneID:102674558%2CGenbank:XM_006610664.2;Parent=rna-XM_006610664.2
NW_006263372.1	Gnomon	exon	3296055	3296404	.	+	.	ID=exon-XM_006610664.2-9;Dbxref=GeneID:102674558%2CGenbank:XM_006610664.2;Parent=rna-XM_006610664.2
NW_006263372.1	Gnomon	CDS	1956195	1956504	.	+	0	Name=XP_006610649.1;ID=cds-XP_006610649.1;Dbxref=GeneID:102675632%2CGenbank:XP_006610649.1;Parent=rna-XM_006610586.2
NW_006263372.1	Gnomon	CDS	1966971	1967529	.	+	0	Name=XP_006610649.1;ID=cds-XP_006610649.1;Dbxref=GeneID:102675632%2CGenbank:XP_006610649.1;Parent=rna-XM_006610586.2
NW_006263372.1	Gnomon	CDS	1982129	1982219	.	+	0	Name=XP_006610649.1;ID=cds-XP_006610649.1;Dbxref=GeneID:102675632%2CGenbank:XP_006610649.1;Parent=rna-XM_006610586.2
NW_006263372.1	Gnomon	CDS	1986205	1986331	.	+	0	Name=XP_006610649.1;ID=cds-XP_006610649.1;Dbxref=GeneID:102675632%2CGenbank:XP_006610649.1;Parent=rna-XM_006610586.2
NW_006263372.1	Gnomon	CDS	1987365	1987540	.	+	0	Name=XP_006610649.1;ID=cds-XP_006610649.1;Dbxref=GeneID:102675632%2CGenbank:XP_006610649.1;Parent=rna-XM_006610586.2
NW_006263372.1	Gnomon	CDS	1987818	1987958	.	+	0	Name=XP_006610649.1;ID=cds-XP_006610649.1;Dbxref=GeneID:102675632%2CGenbank:XP_006610649.1;Parent=rna-XM_006610586.2
NW_006263372.1	Gnomon	CDS	1990482	1990592	.	+	0	Name=XP_006610649.1;ID=cds-XP_006610649.1;Dbxref=GeneID:102675632%2CGenbank:XP_006610649.1;Parent=rna-XM_006610586.2
NW_006263372.1	Gnomon	CDS	1991289	1991495	.	+	0	Name=XP_006610649.1;ID=cds-XP_006610649.1;Dbxref=GeneID:102675632%2CGenbank:XP_006610649.1;Parent=rna-XM_006610586.2
NW_006263372.1	Gnomon	CDS	1995653	1995673	.	+	0	Name=XP_006610649.1;ID=cds-XP_006610649.1;Dbxref=GeneID:102675632%2CGenbank:XP_006610649.1;Parent=rna-XM_006610586.2
NW_006263372.1	Gnomon	CDS	2000930	2001180	.	+	0	Name=XP_006610649.1;ID=cds-XP_006610649.1;Dbxref=GeneID:102675632%2CGenbank:XP_006610649.1;Parent=rna-XM_006610586.2
NW_006263372.1	Gnomon	CDS	2002233	2002325	.	+	0	Name=XP_006610649.1;ID=cds-XP_006610649.1;Dbxref=GeneID:102675632%2CGenbank:XP_006610649.1;Parent=rna-XM_006610586.2
NW_006263372.1	Gnomon	CDS	2005498	2005654	.	+	0	Name=XP_006610649.1;ID=cds-XP_006610649.1;Dbxref=GeneID:102675632%2CGenbank:XP_006610649.1;Parent=rna-XM_006610586.2
NW_006263372.1	Gnomon	CDS	2009450	2009572	.	+	0	Name=XP_006610649.1;ID=cds-XP_006610649.1;Dbxref=GeneID:102675632%2CGenbank:XP_006610649.1;Parent=rna-XM_006610586.2
NW_006263372.1	Gnomon	CDS	2010980	2011081	.	+	0	Name=XP_006610649.1;ID=cds-XP_006610649.1;Dbxref=GeneID:102675632%2CGenbank:XP_006610649.1;Parent=rna-XM_006610586.2
NW_006263372.1	Gnomon	exon	449362	449667	.	+	.	ID=exon-XM_006610409.2-1;Dbxref=GeneID:102674777%2CGenbank:XM_006610409.2;Parent=rna-XM_006610409.2
NW_006263372.1	Gnomon	exon	501571	501660	.	+	.	ID=exon-XM_006610409.2-6;Dbxref=GeneID:102674777%2CGenbank:XM_006610409.2;Parent=rna-XM_006610409.2
NW_006263372.1	Gnomon	exon	505595	505796	.	+	.	ID=exon-XM_006610409.2-7;Dbxref=GeneID:102674777%2CGenbank:XM_006610409.2;Parent=rna-XM_006610409.2
NW_006263372.1	Gnomon	exon	505877	506006	.	+	.	ID=exon-XM_006610409.2-8;Dbxref=GeneID:102674777%2CGenbank:XM_006610409.2;Parent=rna-XM_006610409.2
NW_006263372.1	Gnomon	exon	506203	506332	.	+	.	ID=exon-XM_006610409.2-9;Dbxref=GeneID:102674777%2CGenbank:XM_006610409.2;Parent=rna-XM_006610409.2
NW_006263372.1	Gnomon	exon	451200	451484	.	+	.	ID=exon-XM_006610409.2-2;Dbxref=GeneID:102674777%2CGenbank:XM_006610409.2;Parent=rna-XM_006610409.2
NW_006263372.1	Gnomon	exon	493539	493636	.	+	.	ID=exon-XM_006610409.2-3;Dbxref=GeneID:102674777%2CGenbank:XM_006610409.2;Parent=rna-XM_006610409.2
NW_006263372.1	Gnomon	exon	499975	500035	.	+	.	ID=exon-XM_006610409.2-4;Dbxref=GeneID:102674777%2CGenbank:XM_006610409.2;Parent=rna-XM_006610409.2
NW_006263372.1	Gnomon	exon	500882	501090	.	+	.	ID=exon-XM_006610409.2-5;Dbxref=GeneID:102674777%2CGenbank:XM_006610409.2;Parent=rna-XM_006610409.2
NW_006263372.1	Gnomon	CDS	1791398	1791435	.	-	0	Name=XP_031363892.1;ID=cds-XP_031363892.1;Dbxref=GeneID:102672050%2CGenbank:XP_031363892.1;Parent=rna-XM_031508032.1
NW_006263372.1	Gnomon	CDS	1790890	1791009	.	-	0	Name=XP_031363892.1;ID=cds-XP_031363892.1;Dbxref=GeneID:102672050%2CGenbank:XP_031363892.1;Parent=rna-XM_031508032.1
NW_006263372.1	Gnomon	CDS	1790504	1790798	.	-	0	Name=XP_031363892.1;ID=cds-XP_031363892.1;Dbxref=GeneID:102672050%2CGenbank:XP_031363892.1;Parent=rna-XM_031508032.1
NW_006263372.1	Gnomon	CDS	1789897	1790415	.	-	0	Name=XP_031363892.1;ID=cds-XP_031363892.1;Dbxref=GeneID:102672050%2CGenbank:XP_031363892.1;Parent=rna-XM_031508032.1
NW_006263372.1	Gnomon	CDS	1789621	1789805	.	-	0	Name=XP_031363892.1;ID=cds-XP_031363892.1;Dbxref=GeneID:102672050%2CGenbank:XP_031363892.1;Parent=rna-XM_031508032.1
NW_006263372.1	Gnomon	CDS	1789380	1789546	.	-	0	Name=XP_031363892.1;ID=cds-XP_031363892.1;Dbxref=GeneID:102672050%2CGenbank:XP_031363892.1;Parent=rna-XM_031508032.1
NW_006263372.1	Gnomon	CDS	1789073	1789314	.	-	0	Name=XP_031363892.1;ID=cds-XP_031363892.1;Dbxref=GeneID:102672050%2CGenbank:XP_031363892.1;Parent=rna-XM_031508032.1
NW_006263372.1	Gnomon	CDS	653928	653997	.	+	0	Name=XP_006610493.1;ID=cds-XP_006610493.1;Dbxref=GeneID:102677323%2CGenbank:XP_006610493.1;Parent=rna-XM_006610430.2
NW_006263372.1	Gnomon	CDS	654537	654709	.	+	0	Name=XP_006610493.1;ID=cds-XP_006610493.1;Dbxref=GeneID:102677323%2CGenbank:XP_006610493.1;Parent=rna-XM_006610430.2
NW_006263372.1	Gnomon	CDS	655025	655129	.	+	0	Name=XP_006610493.1;ID=cds-XP_006610493.1;Dbxref=GeneID:102677323%2CGenbank:XP_006610493.1;Parent=rna-XM_006610430.2
NW_006263372.1	Gnomon	CDS	655631	655687	.	+	0	Name=XP_006610493.1;ID=cds-XP_006610493.1;Dbxref=GeneID:102677323%2CGenbank:XP_006610493.1;Parent=rna-XM_006610430.2
NW_006263372.1	Gnomon	mRNA	1764120	1771231	.	+	.	Name=XM_031508064.1;ID=rna-XM_031508064.1;Dbxref=GeneID:102670880%2CGenbank:XM_031508064.1;Parent=gene-LOC102670880
NW_006263372.1	Gnomon	CDS	3474340	3474894	.	-	0	Name=XP_031363902.1;ID=cds-XP_031363902.1;Dbxref=GeneID:102672645%2CGenbank:XP_031363902.1;Parent=rna-XM_031508042.1
NW_006263372.1	Gnomon	CDS	3473916	3474101	.	-	0	Name=XP_031363902.1;ID=cds-XP_031363902.1;Dbxref=GeneID:102672645%2CGenbank:XP_031363902.1;Parent=rna-XM_031508042.1
NW_006263372.1	Gnomon	CDS	3473760	3473818	.	-	0	Name=XP_031363902.1;ID=cds-XP_031363902.1;Dbxref=GeneID:102672645%2CGenbank:XP_031363902.1;Parent=rna-XM_031508042.1
NW_006263372.1	Gnomon	CDS	3473574	3473682	.	-	0	Name=XP_031363902.1;ID=cds-XP_031363902.1;Dbxref=GeneID:102672645%2CGenbank:XP_031363902.1;Parent=rna-XM_031508042.1
NW_006263372.1	Gnomon	CDS	671410	671514	.	-	0	Name=XP_006610503.1;ID=cds-XP_006610503.1;Dbxref=GeneID:102678795%2CGenbank:XP_006610503.1;Parent=rna-XM_006610440.2
NW_006263372.1	Gnomon	CDS	671058	671210	.	-	0	Name=XP_006610503.1;ID=cds-XP_006610503.1;Dbxref=GeneID:102678795%2CGenbank:XP_006610503.1;Parent=rna-XM_006610440.2
NW_006263372.1	Gnomon	CDS	670702	670797	.	-	0	Name=XP_006610503.1;ID=cds-XP_006610503.1;Dbxref=GeneID:102678795%2CGenbank:XP_006610503.1;Parent=rna-XM_006610440.2
NW_006263372.1	Gnomon	gene	1888929	1892843	.	+	.	Name=LOC102675159;ID=gene-LOC102675159;Dbxref=GeneID:102675159
NW_006263372.1	Gnomon	exon	545524	545663	.	+	.	ID=exon-XR_004149563.1-1;Dbxref=GeneID:116184905%2CGenbank:XR_004149563.1;Parent=rna-XR_004149563.1
NW_006263372.1	Gnomon	exon	546057	546609	.	+	.	ID=exon-XR_004149563.1-2;Dbxref=GeneID:116184905%2CGenbank:XR_004149563.1;Parent=rna-XR_004149563.1
NW_006263372.1	Gnomon	exon	546967	547103	.	+	.	ID=exon-XR_004149563.1-3;Dbxref=GeneID:116184905%2CGenbank:XR_004149563.1;Parent=rna-XR_004149563.1
NW_006263372.1	Gnomon	mRNA	682099	689477	.	-	.	Name=XM_006610445.2;ID=rna-XM_006610445.2;Dbxref=GeneID:102679315%2CGenbank:XM_006610445.2;Parent=gene-LOC102679315
NW_006263372.1	Gnomon	exon	552844	552861	.	-	.	ID=exon-XM_031508078.1-1;Dbxref=GeneID:102676503%2CGenbank:XM_031508078.1;Parent=rna-XM_031508078.1
NW_006263372.1	Gnomon	exon	552505	552678	.	-	.	ID=exon-XM_031508078.1-2;Dbxref=GeneID:102676503%2CGenbank:XM_031508078.1;Parent=rna-XM_031508078.1
NW_006263372.1	Gnomon	exon	546998	547132	.	-	.	ID=exon-XM_031508078.1-3;Dbxref=GeneID:102676503%2CGenbank:XM_031508078.1;Parent=rna-XM_031508078.1
NW_006263372.1	Gnomon	exon	545313	545631	.	-	.	ID=exon-XM_031508078.1-4;Dbxref=GeneID:102676503%2CGenbank:XM_031508078.1;Parent=rna-XM_031508078.1
NW_006263372.1	Gnomon	exon	544631	544769	.	-	.	ID=exon-XM_031508078.1-5;Dbxref=GeneID:102676503%2CGenbank:XM_031508078.1;Parent=rna-XM_031508078.1
NW_006263372.1	Gnomon	exon	544262	544396	.	-	.	ID=exon-XM_031508078.1-6;Dbxref=GeneID:102676503%2CGenbank:XM_031508078.1;Parent=rna-XM_031508078.1
NW_006263372.1	Gnomon	exon	2906001	2906241	.	+	.	ID=exon-XM_031508008.1-6;Dbxref=GeneID:102680645%2CGenbank:XM_031508008.1;Parent=rna-XM_031508008.1
NW_006263372.1	Gnomon	exon	2907400	2907538	.	+	.	ID=exon-XM_031508008.1-7;Dbxref=GeneID:102680645%2CGenbank:XM_031508008.1;Parent=rna-XM_031508008.1
NW_006263372.1	Gnomon	exon	2905123	2905288	.	+	.	ID=exon-XM_031508008.1-4;Dbxref=GeneID:102680645%2CGenbank:XM_031508008.1;Parent=rna-XM_031508008.1
NW_006263372.1	Gnomon	exon	2905786	2905918	.	+	.	ID=exon-XM_031508008.1-5;Dbxref=GeneID:102680645%2CGenbank:XM_031508008.1;Parent=rna-XM_031508008.1
NW_006263372.1	Gnomon	exon	2903880	2904156	.	+	.	ID=exon-XM_031508008.1-2;Dbxref=GeneID:102680645%2CGenbank:XM_031508008.1;Parent=rna-XM_031508008.1
NW_006263372.1	Gnomon	exon	2904488	2904907	.	+	.	ID=exon-XM_031508008.1-3;Dbxref=GeneID:102680645%2CGenbank:XM_031508008.1;Parent=rna-XM_031508008.1
NW_006263372.1	Gnomon	exon	2903198	2903529	.	+	.	ID=exon-XM_031508008.1-1;Dbxref=GeneID:102680645%2CGenbank:XM_031508008.1;Parent=rna-XM_031508008.1
NW_006263372.1	Gnomon	exon	1693722	1693966	.	+	.	ID=exon-XM_006610545.2-5;Dbxref=GeneID:102681759%2CGenbank:XM_006610545.2;Parent=rna-XM_006610545.2
NW_006263372.1	Gnomon	exon	1690322	1690518	.	+	.	ID=exon-XM_006610545.2-3;Dbxref=GeneID:102681759%2CGenbank:XM_006610545.2;Parent=rna-XM_006610545.2
NW_006263372.1	Gnomon	exon	1692619	1692932	.	+	.	ID=exon-XM_006610545.2-4;Dbxref=GeneID:102681759%2CGenbank:XM_006610545.2;Parent=rna-XM_006610545.2
NW_006263372.1	Gnomon	exon	1688423	1688707	.	+	.	ID=exon-XM_006610545.2-1;Dbxref=GeneID:102681759%2CGenbank:XM_006610545.2;Parent=rna-XM_006610545.2
NW_006263372.1	Gnomon	exon	1689041	1689219	.	+	.	ID=exon-XM_006610545.2-2;Dbxref=GeneID:102681759%2CGenbank:XM_006610545.2;Parent=rna-XM_006610545.2
NW_006263372.1	Gnomon	exon	3296569	3296915	.	+	.	ID=exon-XM_006610665.2-10;Dbxref=GeneID:102674558%2CGenbank:XM_006610665.2;Parent=rna-XM_006610665.2
NW_006263372.1	Gnomon	exon	542920	543023	.	-	.	ID=exon-XM_031508078.1-7;Dbxref=GeneID:102676503%2CGenbank:XM_031508078.1;Parent=rna-XM_031508078.1
NW_006263372.1	Gnomon	exon	542463	542700	.	-	.	ID=exon-XM_031508078.1-8;Dbxref=GeneID:102676503%2CGenbank:XM_031508078.1;Parent=rna-XM_031508078.1
NW_006263372.1	Gnomon	exon	541996	542124	.	-	.	ID=exon-XM_031508078.1-9;Dbxref=GeneID:102676503%2CGenbank:XM_031508078.1;Parent=rna-XM_031508078.1
NW_006263372.1	Gnomon	exon	2327873	2328258	.	-	.	ID=exon-XM_006610616.2-4;Dbxref=GeneID:102680282%2CGenbank:XM_006610616.2;Parent=rna-XM_006610616.2
NW_006263372.1	Gnomon	exon	2329720	2329914	.	-	.	ID=exon-XM_006610616.2-1;Dbxref=GeneID:102680282%2CGenbank:XM_006610616.2;Parent=rna-XM_006610616.2
NW_006263372.1	Gnomon	exon	2329127	2329254	.	-	.	ID=exon-XM_006610616.2-2;Dbxref=GeneID:102680282%2CGenbank:XM_006610616.2;Parent=rna-XM_006610616.2
NW_006263372.1	Gnomon	exon	2328792	2329012	.	-	.	ID=exon-XM_006610616.2-3;Dbxref=GeneID:102680282%2CGenbank:XM_006610616.2;Parent=rna-XM_006610616.2
NW_006263372.1	Gnomon	CDS	653928	653997	.	+	0	Name=XP_006610492.1;ID=cds-XP_006610492.1;Dbxref=GeneID:102677323%2CGenbank:XP_006610492.1;Parent=rna-XM_006610429.2
NW_006263372.1	Gnomon	CDS	654537	654709	.	+	0	Name=XP_006610492.1;ID=cds-XP_006610492.1;Dbxref=GeneID:102677323%2CGenbank:XP_006610492.1;Parent=rna-XM_006610429.2
NW_006263372.1	Gnomon	CDS	655025	655129	.	+	0	Name=XP_006610492.1;ID=cds-XP_006610492.1;Dbxref=GeneID:102677323%2CGenbank:XP_006610492.1;Parent=rna-XM_006610429.2
NW_006263372.1	Gnomon	CDS	655631	655687	.	+	0	Name=XP_006610492.1;ID=cds-XP_006610492.1;Dbxref=GeneID:102677323%2CGenbank:XP_006610492.1;Parent=rna-XM_006610429.2
NW_006263372.1	Gnomon	CDS	3474592	3474894	.	-	0	Name=XP_031363903.1;ID=cds-XP_031363903.1;Dbxref=GeneID:102672645%2CGenbank:XP_031363903.1;Parent=rna-XM_031508043.1
NW_006263372.1	Gnomon	CDS	3474340	3474525	.	-	0	Name=XP_031363903.1;ID=cds-XP_031363903.1;Dbxref=GeneID:102672645%2CGenbank:XP_031363903.1;Parent=rna-XM_031508043.1
NW_006263372.1	Gnomon	CDS	3473916	3474101	.	-	0	Name=XP_031363903.1;ID=cds-XP_031363903.1;Dbxref=GeneID:102672645%2CGenbank:XP_031363903.1;Parent=rna-XM_031508043.1
NW_006263372.1	Gnomon	CDS	3473760	3473818	.	-	0	Name=XP_031363903.1;ID=cds-XP_031363903.1;Dbxref=GeneID:102672645%2CGenbank:XP_031363903.1;Parent=rna-XM_031508043.1
NW_006263372.1	Gnomon	CDS	3473584	3473682	.	-	0	Name=XP_031363903.1;ID=cds-XP_031363903.1;Dbxref=GeneID:102672645%2CGenbank:XP_031363903.1;Parent=rna-XM_031508043.1
NW_006263372.1	Gnomon	CDS	3473488	3473503	.	-	0	Name=XP_031363903.1;ID=cds-XP_031363903.1;Dbxref=GeneID:102672645%2CGenbank:XP_031363903.1;Parent=rna-XM_031508043.1
NW_006263372.1	Gnomon	CDS	1791398	1791435	.	-	0	Name=XP_031363893.1;ID=cds-XP_031363893.1;Dbxref=GeneID:102672050%2CGenbank:XP_031363893.1;Parent=rna-XM_031508033.1
NW_006263372.1	Gnomon	CDS	1790890	1791009	.	-	0	Name=XP_031363893.1;ID=cds-XP_031363893.1;Dbxref=GeneID:102672050%2CGenbank:XP_031363893.1;Parent=rna-XM_031508033.1
NW_006263372.1	Gnomon	CDS	1790504	1790798	.	-	0	Name=XP_031363893.1;ID=cds-XP_031363893.1;Dbxref=GeneID:102672050%2CGenbank:XP_031363893.1;Parent=rna-XM_031508033.1
NW_006263372.1	Gnomon	CDS	1789897	1790415	.	-	0	Name=XP_031363893.1;ID=cds-XP_031363893.1;Dbxref=GeneID:102672050%2CGenbank:XP_031363893.1;Parent=rna-XM_031508033.1
NW_006263372.1	Gnomon	CDS	1789621	1789805	.	-	0	Name=XP_031363893.1;ID=cds-XP_031363893.1;Dbxref=GeneID:102672050%2CGenbank:XP_031363893.1;Parent=rna-XM_031508033.1
NW_006263372.1	Gnomon	CDS	1789380	1789546	.	-	0	Name=XP_031363893.1;ID=cds-XP_031363893.1;Dbxref=GeneID:102672050%2CGenbank:XP_031363893.1;Parent=rna-XM_031508033.1
NW_006263372.1	Gnomon	CDS	1789073	1789314	.	-	0	Name=XP_031363893.1;ID=cds-XP_031363893.1;Dbxref=GeneID:102672050%2CGenbank:XP_031363893.1;Parent=rna-XM_031508033.1
NW_006263372.1	Gnomon	gene	1880077	1892416	.	-	.	Name=LOC102675305;ID=gene-LOC102675305;Dbxref=GeneID:102675305
NW_006263372.1	Gnomon	mRNA	1764329	1771231	.	+	.	Name=XM_031508065.1;ID=rna-XM_031508065.1;Dbxref=GeneID:102670880%2CGenbank:XM_031508065.1;Parent=gene-LOC102670880
NW_006263372.1	Gnomon	CDS	1956195	1956504	.	+	0	Name=XP_006610648.1;ID=cds-XP_006610648.1;Dbxref=GeneID:102675632%2CGenbank:XP_006610648.1;Parent=rna-XM_006610585.2
NW_006263372.1	Gnomon	CDS	1966971	1967529	.	+	0	Name=XP_006610648.1;ID=cds-XP_006610648.1;Dbxref=GeneID:102675632%2CGenbank:XP_006610648.1;Parent=rna-XM_006610585.2
NW_006263372.1	Gnomon	CDS	1982129	1982219	.	+	0	Name=XP_006610648.1;ID=cds-XP_006610648.1;Dbxref=GeneID:102675632%2CGenbank:XP_006610648.1;Parent=rna-XM_006610585.2
NW_006263372.1	Gnomon	CDS	1986205	1986331	.	+	0	Name=XP_006610648.1;ID=cds-XP_006610648.1;Dbxref=GeneID:102675632%2CGenbank:XP_006610648.1;Parent=rna-XM_006610585.2
NW_006263372.1	Gnomon	CDS	1987365	1987540	.	+	0	Name=XP_006610648.1;ID=cds-XP_006610648.1;Dbxref=GeneID:102675632%2CGenbank:XP_006610648.1;Parent=rna-XM_006610585.2
NW_006263372.1	Gnomon	CDS	1987818	1987958	.	+	0	Name=XP_006610648.1;ID=cds-XP_006610648.1;Dbxref=GeneID:102675632%2CGenbank:XP_006610648.1;Parent=rna-XM_006610585.2
NW_006263372.1	Gnomon	CDS	1990482	1990592	.	+	0	Name=XP_006610648.1;ID=cds-XP_006610648.1;Dbxref=GeneID:102675632%2CGenbank:XP_006610648.1;Parent=rna-XM_006610585.2
NW_006263372.1	Gnomon	CDS	1991289	1991495	.	+	0	Name=XP_006610648.1;ID=cds-XP_006610648.1;Dbxref=GeneID:102675632%2CGenbank:XP_006610648.1;Parent=rna-XM_006610585.2
NW_006263372.1	Gnomon	CDS	1995653	1995673	.	+	0	Name=XP_006610648.1;ID=cds-XP_006610648.1;Dbxref=GeneID:102675632%2CGenbank:XP_006610648.1;Parent=rna-XM_006610585.2
NW_006263372.1	Gnomon	CDS	2000945	2001180	.	+	0	Name=XP_006610648.1;ID=cds-XP_006610648.1;Dbxref=GeneID:102675632%2CGenbank:XP_006610648.1;Parent=rna-XM_006610585.2
NW_006263372.1	Gnomon	CDS	2002215	2002325	.	+	0	Name=XP_006610648.1;ID=cds-XP_006610648.1;Dbxref=GeneID:102675632%2CGenbank:XP_006610648.1;Parent=rna-XM_006610585.2
NW_006263372.1	Gnomon	CDS	2005498	2005654	.	+	0	Name=XP_006610648.1;ID=cds-XP_006610648.1;Dbxref=GeneID:102675632%2CGenbank:XP_006610648.1;Parent=rna-XM_006610585.2
NW_006263372.1	Gnomon	CDS	2009450	2009572	.	+	0	Name=XP_006610648.1;ID=cds-XP_006610648.1;Dbxref=GeneID:102675632%2CGenbank:XP_006610648.1;Parent=rna-XM_006610585.2
NW_006263372.1	Gnomon	CDS	2010980	2011081	.	+	0	Name=XP_006610648.1;ID=cds-XP_006610648.1;Dbxref=GeneID:102675632%2CGenbank:XP_006610648.1;Parent=rna-XM_006610585.2
NW_006263372.1	Gnomon	gene	2146678	2149862	.	-	.	Name=LOC102675261;ID=gene-LOC102675261;Dbxref=GeneID:102675261
NW_006263372.1	Gnomon	exon	248594	248715	.	-	.	ID=exon-XM_006610379.2-2;Dbxref=GeneID:102681670%2CGenbank:XM_006610379.2;Parent=rna-XM_006610379.2
NW_006263372.1	Gnomon	exon	246637	246802	.	-	.	ID=exon-XM_006610379.2-3;Dbxref=GeneID:102681670%2CGenbank:XM_006610379.2;Parent=rna-XM_006610379.2
NW_006263372.1	Gnomon	exon	245572	245755	.	-	.	ID=exon-XM_006610379.2-4;Dbxref=GeneID:102681670%2CGenbank:XM_006610379.2;Parent=rna-XM_006610379.2
NW_006263372.1	Gnomon	exon	245365	245500	.	-	.	ID=exon-XM_006610379.2-5;Dbxref=GeneID:102681670%2CGenbank:XM_006610379.2;Parent=rna-XM_006610379.2
NW_006263372.1	Gnomon	exon	244527	244610	.	-	.	ID=exon-XM_006610379.2-6;Dbxref=GeneID:102681670%2CGenbank:XM_006610379.2;Parent=rna-XM_006610379.2
NW_006263372.1	Gnomon	exon	243674	243939	.	-	.	ID=exon-XM_006610379.2-7;Dbxref=GeneID:102681670%2CGenbank:XM_006610379.2;Parent=rna-XM_006610379.2
NW_006263372.1	Gnomon	exon	243061	243517	.	-	.	ID=exon-XM_006610379.2-8;Dbxref=GeneID:102681670%2CGenbank:XM_006610379.2;Parent=rna-XM_006610379.2
NW_006263372.1	Gnomon	exon	242371	242912	.	-	.	ID=exon-XM_006610379.2-9;Dbxref=GeneID:102681670%2CGenbank:XM_006610379.2;Parent=rna-XM_006610379.2
NW_006263372.1	Gnomon	exon	254371	254995	.	-	.	ID=exon-XM_006610379.2-1;Dbxref=GeneID:102681670%2CGenbank:XM_006610379.2;Parent=rna-XM_006610379.2
NW_006263372.1	Gnomon	gene	1230962	1234021	.	-	.	Name=LOC102675215;ID=gene-LOC102675215;Dbxref=GeneID:102675215
NW_006263372.1	Gnomon	exon	500882	501090	.	+	.	ID=exon-XM_006610410.2-6;Dbxref=GeneID:102674777%2CGenbank:XM_006610410.2;Parent=rna-XM_006610410.2
NW_006263372.1	Gnomon	exon	501571	501660	.	+	.	ID=exon-XM_006610410.2-7;Dbxref=GeneID:102674777%2CGenbank:XM_006610410.2;Parent=rna-XM_006610410.2
NW_006263372.1	Gnomon	exon	493539	493636	.	+	.	ID=exon-XM_006610410.2-4;Dbxref=GeneID:102674777%2CGenbank:XM_006610410.2;Parent=rna-XM_006610410.2
NW_006263372.1	Gnomon	exon	499975	500035	.	+	.	ID=exon-XM_006610410.2-5;Dbxref=GeneID:102674777%2CGenbank:XM_006610410.2;Parent=rna-XM_006610410.2
NW_006263372.1	Gnomon	exon	505595	505796	.	+	.	ID=exon-XM_006610410.2-8;Dbxref=GeneID:102674777%2CGenbank:XM_006610410.2;Parent=rna-XM_006610410.2
NW_006263372.1	Gnomon	exon	505877	506006	.	+	.	ID=exon-XM_006610410.2-9;Dbxref=GeneID:102674777%2CGenbank:XM_006610410.2;Parent=rna-XM_006610410.2
NW_006263372.1	Gnomon	exon	451200	451312	.	+	.	ID=exon-XM_006610410.2-2;Dbxref=GeneID:102674777%2CGenbank:XM_006610410.2;Parent=rna-XM_006610410.2
NW_006263372.1	Gnomon	exon	451403	451484	.	+	.	ID=exon-XM_006610410.2-3;Dbxref=GeneID:102674777%2CGenbank:XM_006610410.2;Parent=rna-XM_006610410.2
NW_006263372.1	Gnomon	exon	449745	449836	.	+	.	ID=exon-XM_006610410.2-1;Dbxref=GeneID:102674777%2CGenbank:XM_006610410.2;Parent=rna-XM_006610410.2
NW_006263372.1	Gnomon	CDS	882483	882652	.	-	0	Name=XP_031364001.1;ID=cds-XP_031364001.1;Dbxref=GeneID:102672330%2CGenbank:XP_031364001.1;Parent=rna-XM_031508141.1
NW_006263372.1	Gnomon	CDS	877306	877549	.	-	0	Name=XP_031364001.1;ID=cds-XP_031364001.1;Dbxref=GeneID:102672330%2CGenbank:XP_031364001.1;Parent=rna-XM_031508141.1
NW_006263372.1	Gnomon	CDS	876550	876808	.	-	0	Name=XP_031364001.1;ID=cds-XP_031364001.1;Dbxref=GeneID:102672330%2CGenbank:XP_031364001.1;Parent=rna-XM_031508141.1
NW_006263372.1	Gnomon	CDS	875383	875643	.	-	0	Name=XP_031364001.1;ID=cds-XP_031364001.1;Dbxref=GeneID:102672330%2CGenbank:XP_031364001.1;Parent=rna-XM_031508141.1
NW_006263372.1	Gnomon	CDS	872249	872479	.	-	0	Name=XP_031364001.1;ID=cds-XP_031364001.1;Dbxref=GeneID:102672330%2CGenbank:XP_031364001.1;Parent=rna-XM_031508141.1
NW_006263372.1	Gnomon	CDS	870969	871296	.	-	0	Name=XP_031364001.1;ID=cds-XP_031364001.1;Dbxref=GeneID:102672330%2CGenbank:XP_031364001.1;Parent=rna-XM_031508141.1
NW_006263372.1	Gnomon	CDS	869795	870107	.	-	0	Name=XP_031364001.1;ID=cds-XP_031364001.1;Dbxref=GeneID:102672330%2CGenbank:XP_031364001.1;Parent=rna-XM_031508141.1
NW_006263372.1	Gnomon	exon	3459253	3459404	.	+	.	ID=exon-XR_421037.2-10;Dbxref=GeneID:102674199%2CGenbank:XR_421037.2;Parent=rna-XR_421037.2
NW_006263372.1	Gnomon	exon	3459494	3459763	.	+	.	ID=exon-XR_421037.2-11;Dbxref=GeneID:102674199%2CGenbank:XR_421037.2;Parent=rna-XR_421037.2
NW_006263372.1	Gnomon	exon	1789380	1789546	.	-	.	ID=exon-XM_031508032.1-9;Dbxref=GeneID:102672050%2CGenbank:XM_031508032.1;Parent=rna-XM_031508032.1
NW_006263372.1	Gnomon	CDS	650465	651166	.	+	0	Name=XP_006610491.1;ID=cds-XP_006610491.1;Dbxref=GeneID:102677190%2CGenbank:XP_006610491.1;Parent=rna-XM_006610428.2
NW_006263372.1	Gnomon	CDS	660070	660161	.	+	0	Name=XP_006610501.1;ID=cds-XP_006610501.1;Dbxref=GeneID:102678572%2CGenbank:XP_006610501.1;Parent=rna-XM_006610438.2
NW_006263372.1	Gnomon	CDS	660471	660546	.	+	0	Name=XP_006610501.1;ID=cds-XP_006610501.1;Dbxref=GeneID:102678572%2CGenbank:XP_006610501.1;Parent=rna-XM_006610438.2
NW_006263372.1	Gnomon	CDS	660610	660715	.	+	0	Name=XP_006610501.1;ID=cds-XP_006610501.1;Dbxref=GeneID:102678572%2CGenbank:XP_006610501.1;Parent=rna-XM_006610438.2
NW_006263372.1	Gnomon	CDS	660792	660894	.	+	0	Name=XP_006610501.1;ID=cds-XP_006610501.1;Dbxref=GeneID:102678572%2CGenbank:XP_006610501.1;Parent=rna-XM_006610438.2
NW_006263372.1	Gnomon	CDS	661214	661238	.	+	0	Name=XP_006610501.1;ID=cds-XP_006610501.1;Dbxref=GeneID:102678572%2CGenbank:XP_006610501.1;Parent=rna-XM_006610438.2
NW_006263372.1	Gnomon	CDS	3760	3774	.	-	0	Name=XP_031363890.1;ID=cds-XP_031363890.1;Dbxref=GeneID:102678615%2CGenbank:XP_031363890.1;Parent=rna-XM_031508030.1
NW_006263372.1	Gnomon	CDS	3375	3630	.	-	0	Name=XP_031363890.1;ID=cds-XP_031363890.1;Dbxref=GeneID:102678615%2CGenbank:XP_031363890.1;Parent=rna-XM_031508030.1
NW_006263372.1	Gnomon	CDS	2824	2928	.	-	0	Name=XP_031363890.1;ID=cds-XP_031363890.1;Dbxref=GeneID:102678615%2CGenbank:XP_031363890.1;Parent=rna-XM_031508030.1
NW_006263372.1	Gnomon	CDS	2529	2713	.	-	0	Name=XP_031363890.1;ID=cds-XP_031363890.1;Dbxref=GeneID:102678615%2CGenbank:XP_031363890.1;Parent=rna-XM_031508030.1
NW_006263372.1	Gnomon	CDS	1941	2162	.	-	0	Name=XP_031363890.1;ID=cds-XP_031363890.1;Dbxref=GeneID:102678615%2CGenbank:XP_031363890.1;Parent=rna-XM_031508030.1
NW_006263372.1	Gnomon	CDS	1505	1624	.	-	0	Name=XP_031363890.1;ID=cds-XP_031363890.1;Dbxref=GeneID:102678615%2CGenbank:XP_031363890.1;Parent=rna-XM_031508030.1
NW_006263372.1	Gnomon	CDS	1051	1195	.	-	0	Name=XP_031363890.1;ID=cds-XP_031363890.1;Dbxref=GeneID:102678615%2CGenbank:XP_031363890.1;Parent=rna-XM_031508030.1
NW_006263372.1	Gnomon	CDS	799	976	.	-	0	Name=XP_031363890.1;ID=cds-XP_031363890.1;Dbxref=GeneID:102678615%2CGenbank:XP_031363890.1;Parent=rna-XM_031508030.1
NW_006263372.1	Gnomon	CDS	548	680	.	-	0	Name=XP_031363890.1;ID=cds-XP_031363890.1;Dbxref=GeneID:102678615%2CGenbank:XP_031363890.1;Parent=rna-XM_031508030.1
NW_006263372.1	Gnomon	CDS	1956195	1956504	.	+	0	Name=XP_006610647.1;ID=cds-XP_006610647.1;Dbxref=GeneID:102675632%2CGenbank:XP_006610647.1;Parent=rna-XM_006610584.2
NW_006263372.1	Gnomon	CDS	1966971	1967529	.	+	0	Name=XP_006610647.1;ID=cds-XP_006610647.1;Dbxref=GeneID:102675632%2CGenbank:XP_006610647.1;Parent=rna-XM_006610584.2
NW_006263372.1	Gnomon	CDS	1982129	1982219	.	+	0	Name=XP_006610647.1;ID=cds-XP_006610647.1;Dbxref=GeneID:102675632%2CGenbank:XP_006610647.1;Parent=rna-XM_006610584.2
NW_006263372.1	Gnomon	CDS	1986205	1986331	.	+	0	Name=XP_006610647.1;ID=cds-XP_006610647.1;Dbxref=GeneID:102675632%2CGenbank:XP_006610647.1;Parent=rna-XM_006610584.2
NW_006263372.1	Gnomon	CDS	1987365	1987540	.	+	0	Name=XP_006610647.1;ID=cds-XP_006610647.1;Dbxref=GeneID:102675632%2CGenbank:XP_006610647.1;Parent=rna-XM_006610584.2
NW_006263372.1	Gnomon	CDS	1987818	1987958	.	+	0	Name=XP_006610647.1;ID=cds-XP_006610647.1;Dbxref=GeneID:102675632%2CGenbank:XP_006610647.1;Parent=rna-XM_006610584.2
NW_006263372.1	Gnomon	CDS	1990482	1990592	.	+	0	Name=XP_006610647.1;ID=cds-XP_006610647.1;Dbxref=GeneID:102675632%2CGenbank:XP_006610647.1;Parent=rna-XM_006610584.2
NW_006263372.1	Gnomon	CDS	1991289	1991495	.	+	0	Name=XP_006610647.1;ID=cds-XP_006610647.1;Dbxref=GeneID:102675632%2CGenbank:XP_006610647.1;Parent=rna-XM_006610584.2
NW_006263372.1	Gnomon	CDS	1995653	1995673	.	+	0	Name=XP_006610647.1;ID=cds-XP_006610647.1;Dbxref=GeneID:102675632%2CGenbank:XP_006610647.1;Parent=rna-XM_006610584.2
NW_006263372.1	Gnomon	CDS	2000930	2001180	.	+	0	Name=XP_006610647.1;ID=cds-XP_006610647.1;Dbxref=GeneID:102675632%2CGenbank:XP_006610647.1;Parent=rna-XM_006610584.2
NW_006263372.1	Gnomon	CDS	2002215	2002325	.	+	0	Name=XP_006610647.1;ID=cds-XP_006610647.1;Dbxref=GeneID:102675632%2CGenbank:XP_006610647.1;Parent=rna-XM_006610584.2
NW_006263372.1	Gnomon	CDS	2005498	2005654	.	+	0	Name=XP_006610647.1;ID=cds-XP_006610647.1;Dbxref=GeneID:102675632%2CGenbank:XP_006610647.1;Parent=rna-XM_006610584.2
NW_006263372.1	Gnomon	CDS	2009450	2009572	.	+	0	Name=XP_006610647.1;ID=cds-XP_006610647.1;Dbxref=GeneID:102675632%2CGenbank:XP_006610647.1;Parent=rna-XM_006610584.2
NW_006263372.1	Gnomon	CDS	2010980	2011081	.	+	0	Name=XP_006610647.1;ID=cds-XP_006610647.1;Dbxref=GeneID:102675632%2CGenbank:XP_006610647.1;Parent=rna-XM_006610584.2
NW_006263372.1	Gnomon	gene	582743	657116	.	-	.	Name=LOC102675393;ID=gene-LOC102675393;Dbxref=GeneID:102675393
NW_006263372.1	Gnomon	mRNA	3285333	3288512	.	+	.	Name=XM_031508062.1;ID=rna-XM_031508062.1;Dbxref=GeneID:102672525%2CGenbank:XM_031508062.1;Parent=gene-LOC102672525
NW_006263372.1	Gnomon	mRNA	1956195	2011364	.	+	.	Name=XM_006610589.2;ID=rna-XM_006610589.2;Dbxref=GeneID:102675632%2CGenbank:XM_006610589.2;Parent=gene-LOC102675632
NW_006263372.1	Gnomon	gene	462390	506539	.	-	.	Name=LOC102675354;ID=gene-LOC102675354;Dbxref=GeneID:102675354
NW_006263372.1	Gnomon	gene	1236156	1237561	.	+	.	Name=LOC102675355;ID=gene-LOC102675355;Dbxref=GeneID:102675355
NW_006263372.1	Gnomon	exon	1793223	1793768	.	-	.	ID=exon-XM_031508032.1-1;Dbxref=GeneID:102672050%2CGenbank:XM_031508032.1;Parent=rna-XM_031508032.1
NW_006263372.1	Gnomon	exon	1792714	1792960	.	-	.	ID=exon-XM_031508032.1-2;Dbxref=GeneID:102672050%2CGenbank:XM_031508032.1;Parent=rna-XM_031508032.1
NW_006263372.1	Gnomon	exon	1791963	1792076	.	-	.	ID=exon-XM_031508032.1-3;Dbxref=GeneID:102672050%2CGenbank:XM_031508032.1;Parent=rna-XM_031508032.1
NW_006263372.1	Gnomon	exon	1791398	1791517	.	-	.	ID=exon-XM_031508032.1-4;Dbxref=GeneID:102672050%2CGenbank:XM_031508032.1;Parent=rna-XM_031508032.1
NW_006263372.1	Gnomon	exon	1790890	1791009	.	-	.	ID=exon-XM_031508032.1-5;Dbxref=GeneID:102672050%2CGenbank:XM_031508032.1;Parent=rna-XM_031508032.1
NW_006263372.1	Gnomon	exon	1790504	1790798	.	-	.	ID=exon-XM_031508032.1-6;Dbxref=GeneID:102672050%2CGenbank:XM_031508032.1;Parent=rna-XM_031508032.1
NW_006263372.1	Gnomon	exon	1789897	1790415	.	-	.	ID=exon-XM_031508032.1-7;Dbxref=GeneID:102672050%2CGenbank:XM_031508032.1;Parent=rna-XM_031508032.1
NW_006263372.1	Gnomon	exon	1789621	1789805	.	-	.	ID=exon-XM_031508032.1-8;Dbxref=GeneID:102672050%2CGenbank:XM_031508032.1;Parent=rna-XM_031508032.1
NW_006263372.1	Gnomon	exon	658114	658278	.	-	.	ID=exon-XM_006610433.1-2;Dbxref=GeneID:102677962%2CGenbank:XM_006610433.1;Parent=rna-XM_006610433.1
NW_006263372.1	Gnomon	exon	657719	658025	.	-	.	ID=exon-XM_006610433.1-3;Dbxref=GeneID:102677962%2CGenbank:XM_006610433.1;Parent=rna-XM_006610433.1
NW_006263372.1	Gnomon	exon	658425	658866	.	-	.	ID=exon-XM_006610433.1-1;Dbxref=GeneID:102677962%2CGenbank:XM_006610433.1;Parent=rna-XM_006610433.1
NW_006263372.1	Gnomon	exon	3105691	3105706	.	+	.	ID=exon-XM_031508144.1-1;Dbxref=GeneID:102671838%2CGenbank:XM_031508144.1;Parent=rna-XM_031508144.1
NW_006263372.1	Gnomon	exon	3180010	3180193	.	+	.	ID=exon-XM_031508144.1-2;Dbxref=GeneID:102671838%2CGenbank:XM_031508144.1;Parent=rna-XM_031508144.1
NW_006263372.1	Gnomon	exon	3238416	3238983	.	+	.	ID=exon-XM_031508144.1-3;Dbxref=GeneID:102671838%2CGenbank:XM_031508144.1;Parent=rna-XM_031508144.1
NW_006263372.1	Gnomon	exon	3240222	3240443	.	+	.	ID=exon-XM_031508144.1-4;Dbxref=GeneID:102671838%2CGenbank:XM_031508144.1;Parent=rna-XM_031508144.1
NW_006263372.1	Gnomon	exon	3241066	3241317	.	+	.	ID=exon-XM_031508144.1-5;Dbxref=GeneID:102671838%2CGenbank:XM_031508144.1;Parent=rna-XM_031508144.1
NW_006263372.1	Gnomon	exon	3241776	3242080	.	+	.	ID=exon-XM_031508144.1-6;Dbxref=GeneID:102671838%2CGenbank:XM_031508144.1;Parent=rna-XM_031508144.1
NW_006263372.1	Gnomon	gene	1958920	1961662	.	-	.	Name=LOC102675538;ID=gene-LOC102675538;Dbxref=GeneID:102675538
NW_006263372.1	Gnomon	gene	672166	675300	.	+	.	Name=LOC102675539;ID=gene-LOC102675539;Dbxref=GeneID:102675539
NW_006263372.1	Gnomon	exon	1816853	1817082	.	-	.	ID=exon-XR_421019.2-1;Dbxref=GeneID:102673407%2CGenbank:XR_421019.2;Parent=rna-XR_421019.2
NW_006263372.1	Gnomon	exon	1815193	1815586	.	-	.	ID=exon-XR_421019.2-2;Dbxref=GeneID:102673407%2CGenbank:XR_421019.2;Parent=rna-XR_421019.2
NW_006263372.1	Gnomon	exon	834822	834989	.	-	.	ID=exon-XM_006610456.2-1;Dbxref=GeneID:102680158%2CGenbank:XM_006610456.2;Parent=rna-XM_006610456.2
NW_006263372.1	Gnomon	CDS	3474340	3474894	.	-	0	Name=XP_031363901.1;ID=cds-XP_031363901.1;Dbxref=GeneID:102672645%2CGenbank:XP_031363901.1;Parent=rna-XM_031508041.1
NW_006263372.1	Gnomon	CDS	3473916	3474101	.	-	0	Name=XP_031363901.1;ID=cds-XP_031363901.1;Dbxref=GeneID:102672645%2CGenbank:XP_031363901.1;Parent=rna-XM_031508041.1
NW_006263372.1	Gnomon	CDS	3473760	3473818	.	-	0	Name=XP_031363901.1;ID=cds-XP_031363901.1;Dbxref=GeneID:102672645%2CGenbank:XP_031363901.1;Parent=rna-XM_031508041.1
NW_006263372.1	Gnomon	CDS	3473584	3473682	.	-	0	Name=XP_031363901.1;ID=cds-XP_031363901.1;Dbxref=GeneID:102672645%2CGenbank:XP_031363901.1;Parent=rna-XM_031508041.1
NW_006263372.1	Gnomon	CDS	3473488	3473503	.	-	0	Name=XP_031363901.1;ID=cds-XP_031363901.1;Dbxref=GeneID:102672645%2CGenbank:XP_031363901.1;Parent=rna-XM_031508041.1
NW_006263372.1	Gnomon	exon	833569	833736	.	-	.	ID=exon-XM_006610456.2-4;Dbxref=GeneID:102680158%2CGenbank:XM_006610456.2;Parent=rna-XM_006610456.2
NW_006263372.1	Gnomon	exon	833319	833448	.	-	.	ID=exon-XM_006610456.2-5;Dbxref=GeneID:102680158%2CGenbank:XM_006610456.2;Parent=rna-XM_006610456.2
NW_006263372.1	Gnomon	exon	834303	834712	.	-	.	ID=exon-XM_006610456.2-2;Dbxref=GeneID:102680158%2CGenbank:XM_006610456.2;Parent=rna-XM_006610456.2
NW_006263372.1	Gnomon	exon	833819	834194	.	-	.	ID=exon-XM_006610456.2-3;Dbxref=GeneID:102680158%2CGenbank:XM_006610456.2;Parent=rna-XM_006610456.2
NW_006263372.1	Gnomon	CDS	1794128	1794218	.	+	0	Name=XP_031363891.1;ID=cds-XP_031363891.1;Dbxref=GeneID:102671929%2CGenbank:XP_031363891.1;Parent=rna-XM_031508031.1
NW_006263372.1	Gnomon	CDS	1794789	1795078	.	+	0	Name=XP_031363891.1;ID=cds-XP_031363891.1;Dbxref=GeneID:102671929%2CGenbank:XP_031363891.1;Parent=rna-XM_031508031.1
NW_006263372.1	Gnomon	CDS	1795242	1795302	.	+	0	Name=XP_031363891.1;ID=cds-XP_031363891.1;Dbxref=GeneID:102671929%2CGenbank:XP_031363891.1;Parent=rna-XM_031508031.1
NW_006263372.1	Gnomon	CDS	1795391	1795545	.	+	0	Name=XP_031363891.1;ID=cds-XP_031363891.1;Dbxref=GeneID:102671929%2CGenbank:XP_031363891.1;Parent=rna-XM_031508031.1
NW_006263372.1	Gnomon	CDS	1795624	1795751	.	+	0	Name=XP_031363891.1;ID=cds-XP_031363891.1;Dbxref=GeneID:102671929%2CGenbank:XP_031363891.1;Parent=rna-XM_031508031.1
NW_006263372.1	Gnomon	CDS	1795833	1796008	.	+	0	Name=XP_031363891.1;ID=cds-XP_031363891.1;Dbxref=GeneID:102671929%2CGenbank:XP_031363891.1;Parent=rna-XM_031508031.1
NW_006263372.1	Gnomon	CDS	1796101	1796292	.	+	0	Name=XP_031363891.1;ID=cds-XP_031363891.1;Dbxref=GeneID:102671929%2CGenbank:XP_031363891.1;Parent=rna-XM_031508031.1
NW_006263372.1	Gnomon	CDS	1796432	1796625	.	+	0	Name=XP_031363891.1;ID=cds-XP_031363891.1;Dbxref=GeneID:102671929%2CGenbank:XP_031363891.1;Parent=rna-XM_031508031.1
NW_006263372.1	Gnomon	CDS	1796704	1796956	.	+	0	Name=XP_031363891.1;ID=cds-XP_031363891.1;Dbxref=GeneID:102671929%2CGenbank:XP_031363891.1;Parent=rna-XM_031508031.1
NW_006263372.1	Gnomon	CDS	1797052	1797230	.	+	0	Name=XP_031363891.1;ID=cds-XP_031363891.1;Dbxref=GeneID:102671929%2CGenbank:XP_031363891.1;Parent=rna-XM_031508031.1
NW_006263372.1	Gnomon	CDS	1797360	1797560	.	+	0	Name=XP_031363891.1;ID=cds-XP_031363891.1;Dbxref=GeneID:102671929%2CGenbank:XP_031363891.1;Parent=rna-XM_031508031.1
NW_006263372.1	Gnomon	CDS	1797660	1797731	.	+	0	Name=XP_031363891.1;ID=cds-XP_031363891.1;Dbxref=GeneID:102671929%2CGenbank:XP_031363891.1;Parent=rna-XM_031508031.1
NW_006263372.1	Gnomon	mRNA	1241976	1244168	.	+	.	Name=XM_031508063.1;ID=rna-XM_031508063.1;Dbxref=GeneID:102675492%2CGenbank:XM_031508063.1;Parent=gene-LOC102675492
NW_006263372.1	Gnomon	CDS	1194724	1194763	.	-	0	Name=XP_006610740.2;ID=cds-XP_006610740.2;Dbxref=GeneID:102676089%2CGenbank:XP_006610740.2;Parent=rna-XM_006610677.2
NW_006263372.1	Gnomon	CDS	1193208	1193437	.	-	0	Name=XP_006610740.2;ID=cds-XP_006610740.2;Dbxref=GeneID:102676089%2CGenbank:XP_006610740.2;Parent=rna-XM_006610677.2
NW_006263372.1	Gnomon	CDS	1192894	1193059	.	-	0	Name=XP_006610740.2;ID=cds-XP_006610740.2;Dbxref=GeneID:102676089%2CGenbank:XP_006610740.2;Parent=rna-XM_006610677.2
NW_006263372.1	Gnomon	CDS	1192208	1192582	.	-	0	Name=XP_006610740.2;ID=cds-XP_006610740.2;Dbxref=GeneID:102676089%2CGenbank:XP_006610740.2;Parent=rna-XM_006610677.2
NW_006263372.1	Gnomon	CDS	1191522	1191883	.	-	0	Name=XP_006610740.2;ID=cds-XP_006610740.2;Dbxref=GeneID:102676089%2CGenbank:XP_006610740.2;Parent=rna-XM_006610677.2
NW_006263372.1	Gnomon	CDS	1190920	1191192	.	-	0	Name=XP_006610740.2;ID=cds-XP_006610740.2;Dbxref=GeneID:102676089%2CGenbank:XP_006610740.2;Parent=rna-XM_006610677.2
NW_006263372.1	Gnomon	mRNA	1956061	2011364	.	+	.	Name=XM_006610588.2;ID=rna-XM_006610588.2;Dbxref=GeneID:102675632%2CGenbank:XM_006610588.2;Parent=gene-LOC102675632
NW_006263372.1	Gnomon	gene	1241447	1244168	.	+	.	Name=LOC102675492;ID=gene-LOC102675492;Dbxref=GeneID:102675492
NW_006263372.1	Gnomon	CDS	3470090	3471201	.	+	0	Name=XP_031363900.1;ID=cds-XP_031363900.1;Dbxref=GeneID:102672788%2CGenbank:XP_031363900.1;Parent=rna-XM_031508040.1
NW_006263372.1	Gnomon	CDS	3471280	3471466	.	+	0	Name=XP_031363900.1;ID=cds-XP_031363900.1;Dbxref=GeneID:102672788%2CGenbank:XP_031363900.1;Parent=rna-XM_031508040.1
NW_006263372.1	Gnomon	CDS	3471610	3472007	.	+	0	Name=XP_031363900.1;ID=cds-XP_031363900.1;Dbxref=GeneID:102672788%2CGenbank:XP_031363900.1;Parent=rna-XM_031508040.1
NW_006263372.1	Gnomon	CDS	3472145	3472356	.	+	0	Name=XP_031363900.1;ID=cds-XP_031363900.1;Dbxref=GeneID:102672788%2CGenbank:XP_031363900.1;Parent=rna-XM_031508040.1
NW_006263372.1	Gnomon	CDS	3472418	3472434	.	+	0	Name=XP_031363900.1;ID=cds-XP_031363900.1;Dbxref=GeneID:102672788%2CGenbank:XP_031363900.1;Parent=rna-XM_031508040.1
NW_006263372.1	Gnomon	gene	527177	530998	.	+	.	Name=LOC102675491;ID=gene-LOC102675491;Dbxref=GeneID:102675491
NW_006263372.1	Gnomon	CDS	579071	579316	.	+	0	Name=XP_006610490.1;ID=cds-XP_006610490.1;Dbxref=GeneID:102677040%2CGenbank:XP_006610490.1;Parent=rna-XM_006610427.1
NW_006263372.1	Gnomon	CDS	580336	580440	.	+	0	Name=XP_006610490.1;ID=cds-XP_006610490.1;Dbxref=GeneID:102677040%2CGenbank:XP_006610490.1;Parent=rna-XM_006610427.1
NW_006263372.1	Gnomon	CDS	580541	580597	.	+	0	Name=XP_006610490.1;ID=cds-XP_006610490.1;Dbxref=GeneID:102677040%2CGenbank:XP_006610490.1;Parent=rna-XM_006610427.1
NW_006263372.1	Gnomon	CDS	667015	667140	.	-	0	Name=XP_006610500.1;ID=cds-XP_006610500.1;Dbxref=GeneID:102678433%2CGenbank:XP_006610500.1;Parent=rna-XM_006610437.1
NW_006263372.1	Gnomon	CDS	666223	666274	.	-	0	Name=XP_006610500.1;ID=cds-XP_006610500.1;Dbxref=GeneID:102678433%2CGenbank:XP_006610500.1;Parent=rna-XM_006610437.1
NW_006263372.1	Gnomon	CDS	663235	663425	.	-	0	Name=XP_006610500.1;ID=cds-XP_006610500.1;Dbxref=GeneID:102678433%2CGenbank:XP_006610500.1;Parent=rna-XM_006610437.1
NW_006263372.1	Gnomon	CDS	662725	662877	.	-	0	Name=XP_006610500.1;ID=cds-XP_006610500.1;Dbxref=GeneID:102678433%2CGenbank:XP_006610500.1;Parent=rna-XM_006610437.1
NW_006263372.1	Gnomon	CDS	662363	662587	.	-	0	Name=XP_006610500.1;ID=cds-XP_006610500.1;Dbxref=GeneID:102678433%2CGenbank:XP_006610500.1;Parent=rna-XM_006610437.1
NW_006263372.1	Gnomon	exon	1438854	1439090	.	-	.	ID=exon-XM_031508055.1-4;Dbxref=GeneID:102678884%2CGenbank:XM_031508055.1;Parent=rna-XM_031508055.1
NW_006263372.1	Gnomon	exon	1436232	1436383	.	-	.	ID=exon-XM_031508055.1-5;Dbxref=GeneID:102678884%2CGenbank:XM_031508055.1;Parent=rna-XM_031508055.1
NW_006263372.1	Gnomon	exon	1420917	1421133	.	-	.	ID=exon-XM_031508055.1-6;Dbxref=GeneID:102678884%2CGenbank:XM_031508055.1;Parent=rna-XM_031508055.1
NW_006263372.1	Gnomon	exon	1416682	1416879	.	-	.	ID=exon-XM_031508055.1-7;Dbxref=GeneID:102678884%2CGenbank:XM_031508055.1;Parent=rna-XM_031508055.1
NW_006263372.1	Gnomon	exon	1452504	1454129	.	-	.	ID=exon-XM_031508055.1-1;Dbxref=GeneID:102678884%2CGenbank:XM_031508055.1;Parent=rna-XM_031508055.1
NW_006263372.1	Gnomon	exon	1451375	1451600	.	-	.	ID=exon-XM_031508055.1-2;Dbxref=GeneID:102678884%2CGenbank:XM_031508055.1;Parent=rna-XM_031508055.1
NW_006263372.1	Gnomon	exon	1443099	1443214	.	-	.	ID=exon-XM_031508055.1-3;Dbxref=GeneID:102678884%2CGenbank:XM_031508055.1;Parent=rna-XM_031508055.1
NW_006263372.1	Gnomon	exon	1415616	1415725	.	-	.	ID=exon-XM_031508055.1-8;Dbxref=GeneID:102678884%2CGenbank:XM_031508055.1;Parent=rna-XM_031508055.1
NW_006263372.1	Gnomon	exon	1412776	1413107	.	-	.	ID=exon-XM_031508055.1-9;Dbxref=GeneID:102678884%2CGenbank:XM_031508055.1;Parent=rna-XM_031508055.1
NW_006263372.1	Gnomon	exon	983450	984903	.	-	.	ID=exon-XM_006610480.2-1;Dbxref=GeneID:102672880%2CGenbank:XM_006610480.2;Parent=rna-XM_006610480.2
NW_006263372.1	Gnomon	exon	982798	983369	.	-	.	ID=exon-XM_006610480.2-2;Dbxref=GeneID:102672880%2CGenbank:XM_006610480.2;Parent=rna-XM_006610480.2
NW_006263372.1	Gnomon	exon	544631	544769	.	-	.	ID=exon-XM_031508076.1-5;Dbxref=GeneID:102676503%2CGenbank:XM_031508076.1;Parent=rna-XM_031508076.1
NW_006263372.1	Gnomon	exon	544262	544396	.	-	.	ID=exon-XM_031508076.1-6;Dbxref=GeneID:102676503%2CGenbank:XM_031508076.1;Parent=rna-XM_031508076.1
NW_006263372.1	Gnomon	exon	542920	543023	.	-	.	ID=exon-XM_031508076.1-7;Dbxref=GeneID:102676503%2CGenbank:XM_031508076.1;Parent=rna-XM_031508076.1
NW_006263372.1	Gnomon	exon	542463	542700	.	-	.	ID=exon-XM_031508076.1-8;Dbxref=GeneID:102676503%2CGenbank:XM_031508076.1;Parent=rna-XM_031508076.1
NW_006263372.1	Gnomon	exon	554912	555029	.	-	.	ID=exon-XM_031508076.1-1;Dbxref=GeneID:102676503%2CGenbank:XM_031508076.1;Parent=rna-XM_031508076.1
NW_006263372.1	Gnomon	exon	552505	552678	.	-	.	ID=exon-XM_031508076.1-2;Dbxref=GeneID:102676503%2CGenbank:XM_031508076.1;Parent=rna-XM_031508076.1
NW_006263372.1	Gnomon	exon	546998	547132	.	-	.	ID=exon-XM_031508076.1-3;Dbxref=GeneID:102676503%2CGenbank:XM_031508076.1;Parent=rna-XM_031508076.1
NW_006263372.1	Gnomon	exon	545313	545631	.	-	.	ID=exon-XM_031508076.1-4;Dbxref=GeneID:102676503%2CGenbank:XM_031508076.1;Parent=rna-XM_031508076.1
NW_006263372.1	Gnomon	CDS	2321962	2322199	.	-	0	Name=XP_006610747.2;ID=cds-XP_006610747.2;Dbxref=GeneID:102677043%2CGenbank:XP_006610747.2;Parent=rna-XM_006610684.2
NW_006263372.1	Gnomon	CDS	2321368	2321879	.	-	0	Name=XP_006610747.2;ID=cds-XP_006610747.2;Dbxref=GeneID:102677043%2CGenbank:XP_006610747.2;Parent=rna-XM_006610684.2
NW_006263372.1	Gnomon	CDS	2321018	2321294	.	-	0	Name=XP_006610747.2;ID=cds-XP_006610747.2;Dbxref=GeneID:102677043%2CGenbank:XP_006610747.2;Parent=rna-XM_006610684.2
NW_006263372.1	Gnomon	CDS	2320518	2320948	.	-	0	Name=XP_006610747.2;ID=cds-XP_006610747.2;Dbxref=GeneID:102677043%2CGenbank:XP_006610747.2;Parent=rna-XM_006610684.2
NW_006263372.1	Gnomon	exon	1278675	1278844	.	+	.	ID=exon-XM_006610504.2-2;Dbxref=GeneID:102676543%2CGenbank:XM_006610504.2;Parent=rna-XM_006610504.2
NW_006263372.1	Gnomon	exon	1278962	1279168	.	+	.	ID=exon-XM_006610504.2-3;Dbxref=GeneID:102676543%2CGenbank:XM_006610504.2;Parent=rna-XM_006610504.2
NW_006263372.1	Gnomon	exon	1279306	1279477	.	+	.	ID=exon-XM_006610504.2-4;Dbxref=GeneID:102676543%2CGenbank:XM_006610504.2;Parent=rna-XM_006610504.2
NW_006263372.1	Gnomon	exon	1279560	1279710	.	+	.	ID=exon-XM_006610504.2-5;Dbxref=GeneID:102676543%2CGenbank:XM_006610504.2;Parent=rna-XM_006610504.2
NW_006263372.1	Gnomon	exon	1277234	1277572	.	+	.	ID=exon-XM_006610504.2-1;Dbxref=GeneID:102676543%2CGenbank:XM_006610504.2;Parent=rna-XM_006610504.2
NW_006263372.1	Gnomon	exon	1279805	1280000	.	+	.	ID=exon-XM_006610504.2-6;Dbxref=GeneID:102676543%2CGenbank:XM_006610504.2;Parent=rna-XM_006610504.2
NW_006263372.1	Gnomon	exon	1280129	1280299	.	+	.	ID=exon-XM_006610504.2-7;Dbxref=GeneID:102676543%2CGenbank:XM_006610504.2;Parent=rna-XM_006610504.2
NW_006263372.1	Gnomon	exon	1280412	1281903	.	+	.	ID=exon-XM_006610504.2-8;Dbxref=GeneID:102676543%2CGenbank:XM_006610504.2;Parent=rna-XM_006610504.2
NW_006263372.1	Gnomon	exon	541996	542124	.	-	.	ID=exon-XM_031508076.1-9;Dbxref=GeneID:102676503%2CGenbank:XM_031508076.1;Parent=rna-XM_031508076.1
NW_006263372.1	Gnomon	CDS	664806	664947	.	+	0	Name=XP_006610497.1;ID=cds-XP_006610497.1;Dbxref=GeneID:102678105%2CGenbank:XP_006610497.1;Parent=rna-XM_006610434.2
NW_006263372.1	Gnomon	CDS	667728	667951	.	+	0	Name=XP_006610497.1;ID=cds-XP_006610497.1;Dbxref=GeneID:102678105%2CGenbank:XP_006610497.1;Parent=rna-XM_006610434.2
NW_006263372.1	Gnomon	CDS	668028	668158	.	+	0	Name=XP_006610497.1;ID=cds-XP_006610497.1;Dbxref=GeneID:102678105%2CGenbank:XP_006610497.1;Parent=rna-XM_006610434.2
NW_006263372.1	Gnomon	CDS	668228	668457	.	+	0	Name=XP_006610497.1;ID=cds-XP_006610497.1;Dbxref=GeneID:102678105%2CGenbank:XP_006610497.1;Parent=rna-XM_006610434.2
NW_006263372.1	Gnomon	CDS	668635	668849	.	+	0	Name=XP_006610497.1;ID=cds-XP_006610497.1;Dbxref=GeneID:102678105%2CGenbank:XP_006610497.1;Parent=rna-XM_006610434.2
NW_006263372.1	Gnomon	CDS	668937	669119	.	+	0	Name=XP_006610497.1;ID=cds-XP_006610497.1;Dbxref=GeneID:102678105%2CGenbank:XP_006610497.1;Parent=rna-XM_006610434.2
NW_006263372.1	Gnomon	CDS	669351	669709	.	+	0	Name=XP_006610497.1;ID=cds-XP_006610497.1;Dbxref=GeneID:102678105%2CGenbank:XP_006610497.1;Parent=rna-XM_006610434.2
NW_006263372.1	Gnomon	CDS	669785	669914	.	+	0	Name=XP_006610497.1;ID=cds-XP_006610497.1;Dbxref=GeneID:102678105%2CGenbank:XP_006610497.1;Parent=rna-XM_006610434.2
NW_006263372.1	Gnomon	exon	1438854	1439090	.	-	.	ID=exon-XM_006610522.2-4;Dbxref=GeneID:102678884%2CGenbank:XM_006610522.2;Parent=rna-XM_006610522.2
NW_006263372.1	Gnomon	exon	1420917	1421133	.	-	.	ID=exon-XM_006610522.2-5;Dbxref=GeneID:102678884%2CGenbank:XM_006610522.2;Parent=rna-XM_006610522.2
NW_006263372.1	Gnomon	exon	1451375	1451600	.	-	.	ID=exon-XM_006610522.2-2;Dbxref=GeneID:102678884%2CGenbank:XM_006610522.2;Parent=rna-XM_006610522.2
NW_006263372.1	Gnomon	exon	1443099	1443214	.	-	.	ID=exon-XM_006610522.2-3;Dbxref=GeneID:102678884%2CGenbank:XM_006610522.2;Parent=rna-XM_006610522.2
NW_006263372.1	Gnomon	exon	1416682	1416879	.	-	.	ID=exon-XM_006610522.2-8;Dbxref=GeneID:102678884%2CGenbank:XM_006610522.2;Parent=rna-XM_006610522.2
NW_006263372.1	Gnomon	exon	1415616	1415725	.	-	.	ID=exon-XM_006610522.2-9;Dbxref=GeneID:102678884%2CGenbank:XM_006610522.2;Parent=rna-XM_006610522.2
NW_006263372.1	Gnomon	exon	1420783	1420808	.	-	.	ID=exon-XM_006610522.2-6;Dbxref=GeneID:102678884%2CGenbank:XM_006610522.2;Parent=rna-XM_006610522.2
NW_006263372.1	Gnomon	exon	1417353	1417514	.	-	.	ID=exon-XM_006610522.2-7;Dbxref=GeneID:102678884%2CGenbank:XM_006610522.2;Parent=rna-XM_006610522.2
NW_006263372.1	Gnomon	exon	1452504	1454133	.	-	.	ID=exon-XM_006610522.2-1;Dbxref=GeneID:102678884%2CGenbank:XM_006610522.2;Parent=rna-XM_006610522.2
NW_006263372.1	Gnomon	CDS	1639472	1639576	.	-	0	Name=XP_006610591.1;ID=cds-XP_006610591.1;Dbxref=GeneID:102679940%2CGenbank:XP_006610591.1;Parent=rna-XM_006610528.2
NW_006263372.1	Gnomon	CDS	1638937	1639320	.	-	0	Name=XP_006610591.1;ID=cds-XP_006610591.1;Dbxref=GeneID:102679940%2CGenbank:XP_006610591.1;Parent=rna-XM_006610528.2
NW_006263372.1	Gnomon	CDS	1638581	1638865	.	-	0	Name=XP_006610591.1;ID=cds-XP_006610591.1;Dbxref=GeneID:102679940%2CGenbank:XP_006610591.1;Parent=rna-XM_006610528.2
NW_006263372.1	Gnomon	exon	1854247	1854461	.	-	.	ID=exon-XM_031508146.1-5;Dbxref=GeneID:102674424%2CGenbank:XM_031508146.1;Parent=rna-XM_031508146.1
NW_006263372.1	Gnomon	exon	1853944	1854182	.	-	.	ID=exon-XM_031508146.1-6;Dbxref=GeneID:102674424%2CGenbank:XM_031508146.1;Parent=rna-XM_031508146.1
NW_006263372.1	Gnomon	exon	1853479	1853807	.	-	.	ID=exon-XM_031508146.1-7;Dbxref=GeneID:102674424%2CGenbank:XM_031508146.1;Parent=rna-XM_031508146.1
NW_006263372.1	Gnomon	exon	1873263	1873275	.	-	.	ID=exon-XM_031508146.1-1;Dbxref=GeneID:102674424%2CGenbank:XM_031508146.1;Parent=rna-XM_031508146.1
NW_006263372.1	Gnomon	exon	1855242	1855256	.	-	.	ID=exon-XM_031508146.1-2;Dbxref=GeneID:102674424%2CGenbank:XM_031508146.1;Parent=rna-XM_031508146.1
NW_006263372.1	Gnomon	exon	1854985	1855164	.	-	.	ID=exon-XM_031508146.1-3;Dbxref=GeneID:102674424%2CGenbank:XM_031508146.1;Parent=rna-XM_031508146.1
NW_006263372.1	Gnomon	exon	1854715	1854876	.	-	.	ID=exon-XM_031508146.1-4;Dbxref=GeneID:102674424%2CGenbank:XM_031508146.1;Parent=rna-XM_031508146.1
NW_006263372.1	Gnomon	mRNA	1672104	1672999	.	+	.	Name=XM_031508060.1;ID=rna-XM_031508060.1;Dbxref=GeneID:116184895%2CGenbank:XM_031508060.1;Parent=gene-LOC116184895
NW_006263372.1	Gnomon	mRNA	697377	699819	.	-	.	Name=XM_006610449.2;ID=rna-XM_006610449.2;Dbxref=GeneID:102679774%2CGenbank:XM_006610449.2;Parent=gene-LOC102679774
NW_006263372.1	Gnomon	CDS	493577	493636	.	+	0	Name=XP_031363985.1;ID=cds-XP_031363985.1;Dbxref=GeneID:102674777%2CGenbank:XP_031363985.1;Parent=rna-XM_031508125.1
NW_006263372.1	Gnomon	CDS	499975	500035	.	+	0	Name=XP_031363985.1;ID=cds-XP_031363985.1;Dbxref=GeneID:102674777%2CGenbank:XP_031363985.1;Parent=rna-XM_031508125.1
NW_006263372.1	Gnomon	CDS	500882	501090	.	+	0	Name=XP_031363985.1;ID=cds-XP_031363985.1;Dbxref=GeneID:102674777%2CGenbank:XP_031363985.1;Parent=rna-XM_031508125.1
NW_006263372.1	Gnomon	CDS	501571	501660	.	+	0	Name=XP_031363985.1;ID=cds-XP_031363985.1;Dbxref=GeneID:102674777%2CGenbank:XP_031363985.1;Parent=rna-XM_031508125.1
NW_006263372.1	Gnomon	CDS	505595	505796	.	+	0	Name=XP_031363985.1;ID=cds-XP_031363985.1;Dbxref=GeneID:102674777%2CGenbank:XP_031363985.1;Parent=rna-XM_031508125.1
NW_006263372.1	Gnomon	CDS	505877	506006	.	+	0	Name=XP_031363985.1;ID=cds-XP_031363985.1;Dbxref=GeneID:102674777%2CGenbank:XP_031363985.1;Parent=rna-XM_031508125.1
NW_006263372.1	Gnomon	CDS	506203	506332	.	+	0	Name=XP_031363985.1;ID=cds-XP_031363985.1;Dbxref=GeneID:102674777%2CGenbank:XP_031363985.1;Parent=rna-XM_031508125.1
NW_006263372.1	Gnomon	CDS	506452	506594	.	+	0	Name=XP_031363985.1;ID=cds-XP_031363985.1;Dbxref=GeneID:102674777%2CGenbank:XP_031363985.1;Parent=rna-XM_031508125.1
NW_006263372.1	Gnomon	CDS	508863	508918	.	+	0	Name=XP_031363985.1;ID=cds-XP_031363985.1;Dbxref=GeneID:102674777%2CGenbank:XP_031363985.1;Parent=rna-XM_031508125.1
NW_006263372.1	Gnomon	CDS	511327	511453	.	+	0	Name=XP_031363985.1;ID=cds-XP_031363985.1;Dbxref=GeneID:102674777%2CGenbank:XP_031363985.1;Parent=rna-XM_031508125.1
NW_006263372.1	Gnomon	CDS	511779	511943	.	+	0	Name=XP_031363985.1;ID=cds-XP_031363985.1;Dbxref=GeneID:102674777%2CGenbank:XP_031363985.1;Parent=rna-XM_031508125.1
NW_006263372.1	Gnomon	CDS	512163	512289	.	+	0	Name=XP_031363985.1;ID=cds-XP_031363985.1;Dbxref=GeneID:102674777%2CGenbank:XP_031363985.1;Parent=rna-XM_031508125.1
NW_006263372.1	Gnomon	CDS	512383	512487	.	+	0	Name=XP_031363985.1;ID=cds-XP_031363985.1;Dbxref=GeneID:102674777%2CGenbank:XP_031363985.1;Parent=rna-XM_031508125.1
NW_006263372.1	Gnomon	CDS	512591	512742	.	+	0	Name=XP_031363985.1;ID=cds-XP_031363985.1;Dbxref=GeneID:102674777%2CGenbank:XP_031363985.1;Parent=rna-XM_031508125.1
NW_006263372.1	Gnomon	CDS	513194	513603	.	+	0	Name=XP_031363985.1;ID=cds-XP_031363985.1;Dbxref=GeneID:102674777%2CGenbank:XP_031363985.1;Parent=rna-XM_031508125.1
NW_006263372.1	Gnomon	CDS	514729	514865	.	+	0	Name=XP_031363985.1;ID=cds-XP_031363985.1;Dbxref=GeneID:102674777%2CGenbank:XP_031363985.1;Parent=rna-XM_031508125.1
NW_006263372.1	Gnomon	lnc_RNA	157621	161933	.	+	.	Name=XR_420966.2;ID=rna-XR_420966.2;Dbxref=GeneID:102679183%2CGenbank:XR_420966.2;Parent=gene-LOC102679183
NW_006263372.1	Gnomon	CDS	658425	658484	.	-	0	Name=XP_006610496.1;ID=cds-XP_006610496.1;Dbxref=GeneID:102677962%2CGenbank:XP_006610496.1;Parent=rna-XM_006610433.1
NW_006263372.1	Gnomon	CDS	658114	658278	.	-	0	Name=XP_006610496.1;ID=cds-XP_006610496.1;Dbxref=GeneID:102677962%2CGenbank:XP_006610496.1;Parent=rna-XM_006610433.1
NW_006263372.1	Gnomon	CDS	657801	658025	.	-	0	Name=XP_006610496.1;ID=cds-XP_006610496.1;Dbxref=GeneID:102677962%2CGenbank:XP_006610496.1;Parent=rna-XM_006610433.1
NW_006263372.1	Gnomon	lnc_RNA	410444	411610	.	-	.	Name=XR_004149579.1;ID=rna-XR_004149579.1;Dbxref=GeneID:102673316%2CGenbank:XR_004149579.1;Parent=gene-LOC102673316
NW_006263372.1	Gnomon	exon	2344556	2344855	.	+	.	ID=exon-XM_006610687.2-6;Dbxref=GeneID:102677464%2CGenbank:XM_006610687.2;Parent=rna-XM_006610687.2
NW_006263372.1	Gnomon	exon	2345326	2345689	.	+	.	ID=exon-XM_006610687.2-7;Dbxref=GeneID:102677464%2CGenbank:XM_006610687.2;Parent=rna-XM_006610687.2
NW_006263372.1	Gnomon	exon	2345766	2346150	.	+	.	ID=exon-XM_006610687.2-8;Dbxref=GeneID:102677464%2CGenbank:XM_006610687.2;Parent=rna-XM_006610687.2
NW_006263372.1	Gnomon	exon	2340475	2340784	.	+	.	ID=exon-XM_006610687.2-2;Dbxref=GeneID:102677464%2CGenbank:XM_006610687.2;Parent=rna-XM_006610687.2
NW_006263372.1	Gnomon	exon	2340894	2341257	.	+	.	ID=exon-XM_006610687.2-3;Dbxref=GeneID:102677464%2CGenbank:XM_006610687.2;Parent=rna-XM_006610687.2
NW_006263372.1	Gnomon	exon	2342320	2342576	.	+	.	ID=exon-XM_006610687.2-4;Dbxref=GeneID:102677464%2CGenbank:XM_006610687.2;Parent=rna-XM_006610687.2
NW_006263372.1	Gnomon	exon	2343079	2343099	.	+	.	ID=exon-XM_006610687.2-5;Dbxref=GeneID:102677464%2CGenbank:XM_006610687.2;Parent=rna-XM_006610687.2
NW_006263372.1	Gnomon	exon	2340034	2340287	.	+	.	ID=exon-XM_006610687.2-1;Dbxref=GeneID:102677464%2CGenbank:XM_006610687.2;Parent=rna-XM_006610687.2
NW_006263372.1	Gnomon	CDS	1352380	1352439	.	-	0	Name=XP_006610590.1;ID=cds-XP_006610590.1;Dbxref=GeneID:102679820%2CGenbank:XP_006610590.1;Parent=rna-XM_006610527.2
NW_006263372.1	Gnomon	CDS	1351475	1351597	.	-	0	Name=XP_006610590.1;ID=cds-XP_006610590.1;Dbxref=GeneID:102679820%2CGenbank:XP_006610590.1;Parent=rna-XM_006610527.2
NW_006263372.1	Gnomon	CDS	1350002	1350064	.	-	0	Name=XP_006610590.1;ID=cds-XP_006610590.1;Dbxref=GeneID:102679820%2CGenbank:XP_006610590.1;Parent=rna-XM_006610527.2
NW_006263372.1	Gnomon	CDS	1349869	1349931	.	-	0	Name=XP_006610590.1;ID=cds-XP_006610590.1;Dbxref=GeneID:102679820%2CGenbank:XP_006610590.1;Parent=rna-XM_006610527.2
NW_006263372.1	Gnomon	CDS	1349685	1349726	.	-	0	Name=XP_006610590.1;ID=cds-XP_006610590.1;Dbxref=GeneID:102679820%2CGenbank:XP_006610590.1;Parent=rna-XM_006610527.2
NW_006263372.1	Gnomon	CDS	1349522	1349596	.	-	0	Name=XP_006610590.1;ID=cds-XP_006610590.1;Dbxref=GeneID:102679820%2CGenbank:XP_006610590.1;Parent=rna-XM_006610527.2
NW_006263372.1	Gnomon	CDS	1346126	1346200	.	-	0	Name=XP_006610590.1;ID=cds-XP_006610590.1;Dbxref=GeneID:102679820%2CGenbank:XP_006610590.1;Parent=rna-XM_006610527.2
NW_006263372.1	Gnomon	exon	1834460	1834803	.	-	.	ID=exon-XM_006610570.2-3;Dbxref=GeneID:102673671%2CGenbank:XM_006610570.2;Parent=rna-XM_006610570.2
NW_006263372.1	Gnomon	exon	1833331	1833987	.	-	.	ID=exon-XM_006610570.2-4;Dbxref=GeneID:102673671%2CGenbank:XM_006610570.2;Parent=rna-XM_006610570.2
NW_006263372.1	Gnomon	exon	1838208	1838266	.	-	.	ID=exon-XM_006610570.2-1;Dbxref=GeneID:102673671%2CGenbank:XM_006610570.2;Parent=rna-XM_006610570.2
NW_006263372.1	Gnomon	exon	1836174	1837428	.	-	.	ID=exon-XM_006610570.2-2;Dbxref=GeneID:102673671%2CGenbank:XM_006610570.2;Parent=rna-XM_006610570.2
NW_006263372.1	Gnomon	exon	1526827	1526988	.	-	.	ID=exon-XR_004149586.1-3;Dbxref=GeneID:116184921%2CGenbank:XR_004149586.1;Parent=rna-XR_004149586.1
NW_006263372.1	Gnomon	exon	1527973	1528305	.	-	.	ID=exon-XR_004149586.1-1;Dbxref=GeneID:116184921%2CGenbank:XR_004149586.1;Parent=rna-XR_004149586.1
NW_006263372.1	Gnomon	exon	1527528	1527869	.	-	.	ID=exon-XR_004149586.1-2;Dbxref=GeneID:116184921%2CGenbank:XR_004149586.1;Parent=rna-XR_004149586.1
NW_006263372.1	Gnomon	exon	1786821	1787324	.	+	.	ID=exon-XM_031508131.1-10;Dbxref=GeneID:102676633%2CGenbank:XM_031508131.1;Parent=rna-XM_031508131.1
NW_006263372.1	Gnomon	exon	1787491	1787635	.	+	.	ID=exon-XM_031508131.1-11;Dbxref=GeneID:102676633%2CGenbank:XM_031508131.1;Parent=rna-XM_031508131.1
NW_006263372.1	Gnomon	exon	1788048	1788082	.	+	.	ID=exon-XM_031508131.1-12;Dbxref=GeneID:102676633%2CGenbank:XM_031508131.1;Parent=rna-XM_031508131.1
NW_006263372.1	Gnomon	mRNA	1781384	1782913	.	-	.	Name=XM_031508061.1;ID=rna-XM_031508061.1;Dbxref=GeneID:102671651%2CGenbank:XM_031508061.1;Parent=gene-LOC102671651
NW_006263372.1	Gnomon	exon	1612894	1613032	.	+	.	ID=exon-XM_031508114.1-10;Dbxref=GeneID:102680500%2CGenbank:XM_031508114.1;Parent=rna-XM_031508114.1
NW_006263372.1	Gnomon	exon	1613966	1614802	.	+	.	ID=exon-XM_031508114.1-13;Dbxref=GeneID:102680500%2CGenbank:XM_031508114.1;Parent=rna-XM_031508114.1
NW_006263372.1	Gnomon	exon	1613104	1613226	.	+	.	ID=exon-XM_031508114.1-11;Dbxref=GeneID:102680500%2CGenbank:XM_031508114.1;Parent=rna-XM_031508114.1
NW_006263372.1	Gnomon	exon	1613299	1613688	.	+	.	ID=exon-XM_031508114.1-12;Dbxref=GeneID:102680500%2CGenbank:XM_031508114.1;Parent=rna-XM_031508114.1
NW_006263372.1	Gnomon	exon	508863	508918	.	+	.	ID=exon-XM_031508124.1-10;Dbxref=GeneID:102674777%2CGenbank:XM_031508124.1;Parent=rna-XM_031508124.1
NW_006263372.1	Gnomon	exon	511327	511453	.	+	.	ID=exon-XM_031508124.1-11;Dbxref=GeneID:102674777%2CGenbank:XM_031508124.1;Parent=rna-XM_031508124.1
NW_006263372.1	Gnomon	exon	511779	511943	.	+	.	ID=exon-XM_031508124.1-12;Dbxref=GeneID:102674777%2CGenbank:XM_031508124.1;Parent=rna-XM_031508124.1
NW_006263372.1	Gnomon	exon	512163	512289	.	+	.	ID=exon-XM_031508124.1-13;Dbxref=GeneID:102674777%2CGenbank:XM_031508124.1;Parent=rna-XM_031508124.1
NW_006263372.1	Gnomon	exon	512383	512487	.	+	.	ID=exon-XM_031508124.1-14;Dbxref=GeneID:102674777%2CGenbank:XM_031508124.1;Parent=rna-XM_031508124.1
NW_006263372.1	Gnomon	exon	512591	512742	.	+	.	ID=exon-XM_031508124.1-15;Dbxref=GeneID:102674777%2CGenbank:XM_031508124.1;Parent=rna-XM_031508124.1
NW_006263372.1	Gnomon	exon	513194	513603	.	+	.	ID=exon-XM_031508124.1-16;Dbxref=GeneID:102674777%2CGenbank:XM_031508124.1;Parent=rna-XM_031508124.1
NW_006263372.1	Gnomon	exon	514729	515500	.	+	.	ID=exon-XM_031508124.1-17;Dbxref=GeneID:102674777%2CGenbank:XM_031508124.1;Parent=rna-XM_031508124.1
NW_006263372.1	Gnomon	exon	4553	4616	.	-	.	ID=exon-XM_031508028.1-1;Dbxref=GeneID:102678615%2CGenbank:XM_031508028.1;Parent=rna-XM_031508028.1
NW_006263372.1	Gnomon	exon	3760	3933	.	-	.	ID=exon-XM_031508028.1-2;Dbxref=GeneID:102678615%2CGenbank:XM_031508028.1;Parent=rna-XM_031508028.1
NW_006263372.1	Gnomon	exon	3375	3630	.	-	.	ID=exon-XM_031508028.1-3;Dbxref=GeneID:102678615%2CGenbank:XM_031508028.1;Parent=rna-XM_031508028.1
NW_006263372.1	Gnomon	exon	2824	2928	.	-	.	ID=exon-XM_031508028.1-4;Dbxref=GeneID:102678615%2CGenbank:XM_031508028.1;Parent=rna-XM_031508028.1
NW_006263372.1	Gnomon	exon	2529	2713	.	-	.	ID=exon-XM_031508028.1-5;Dbxref=GeneID:102678615%2CGenbank:XM_031508028.1;Parent=rna-XM_031508028.1
NW_006263372.1	Gnomon	exon	1941	2162	.	-	.	ID=exon-XM_031508028.1-6;Dbxref=GeneID:102678615%2CGenbank:XM_031508028.1;Parent=rna-XM_031508028.1
NW_006263372.1	Gnomon	exon	1505	1624	.	-	.	ID=exon-XM_031508028.1-7;Dbxref=GeneID:102678615%2CGenbank:XM_031508028.1;Parent=rna-XM_031508028.1
NW_006263372.1	Gnomon	exon	1051	1195	.	-	.	ID=exon-XM_031508028.1-8;Dbxref=GeneID:102678615%2CGenbank:XM_031508028.1;Parent=rna-XM_031508028.1
NW_006263372.1	Gnomon	exon	799	976	.	-	.	ID=exon-XM_031508028.1-9;Dbxref=GeneID:102678615%2CGenbank:XM_031508028.1;Parent=rna-XM_031508028.1
NW_006263372.1	Gnomon	exon	3296569	3296915	.	+	.	ID=exon-XM_006610667.2-10;Dbxref=GeneID:102674558%2CGenbank:XM_006610667.2;Parent=rna-XM_006610667.2
NW_006263372.1	Gnomon	CDS	493577	493636	.	+	0	Name=XP_031363986.1;ID=cds-XP_031363986.1;Dbxref=GeneID:102674777%2CGenbank:XP_031363986.1;Parent=rna-XM_031508126.1
NW_006263372.1	Gnomon	CDS	499975	500035	.	+	0	Name=XP_031363986.1;ID=cds-XP_031363986.1;Dbxref=GeneID:102674777%2CGenbank:XP_031363986.1;Parent=rna-XM_031508126.1
NW_006263372.1	Gnomon	CDS	500882	501090	.	+	0	Name=XP_031363986.1;ID=cds-XP_031363986.1;Dbxref=GeneID:102674777%2CGenbank:XP_031363986.1;Parent=rna-XM_031508126.1
NW_006263372.1	Gnomon	CDS	501571	501660	.	+	0	Name=XP_031363986.1;ID=cds-XP_031363986.1;Dbxref=GeneID:102674777%2CGenbank:XP_031363986.1;Parent=rna-XM_031508126.1
NW_006263372.1	Gnomon	CDS	505595	505796	.	+	0	Name=XP_031363986.1;ID=cds-XP_031363986.1;Dbxref=GeneID:102674777%2CGenbank:XP_031363986.1;Parent=rna-XM_031508126.1
NW_006263372.1	Gnomon	CDS	505877	506006	.	+	0	Name=XP_031363986.1;ID=cds-XP_031363986.1;Dbxref=GeneID:102674777%2CGenbank:XP_031363986.1;Parent=rna-XM_031508126.1
NW_006263372.1	Gnomon	CDS	506203	506332	.	+	0	Name=XP_031363986.1;ID=cds-XP_031363986.1;Dbxref=GeneID:102674777%2CGenbank:XP_031363986.1;Parent=rna-XM_031508126.1
NW_006263372.1	Gnomon	CDS	506452	506594	.	+	0	Name=XP_031363986.1;ID=cds-XP_031363986.1;Dbxref=GeneID:102674777%2CGenbank:XP_031363986.1;Parent=rna-XM_031508126.1
NW_006263372.1	Gnomon	CDS	508863	508918	.	+	0	Name=XP_031363986.1;ID=cds-XP_031363986.1;Dbxref=GeneID:102674777%2CGenbank:XP_031363986.1;Parent=rna-XM_031508126.1
NW_006263372.1	Gnomon	CDS	511327	511453	.	+	0	Name=XP_031363986.1;ID=cds-XP_031363986.1;Dbxref=GeneID:102674777%2CGenbank:XP_031363986.1;Parent=rna-XM_031508126.1
NW_006263372.1	Gnomon	CDS	511779	511943	.	+	0	Name=XP_031363986.1;ID=cds-XP_031363986.1;Dbxref=GeneID:102674777%2CGenbank:XP_031363986.1;Parent=rna-XM_031508126.1
NW_006263372.1	Gnomon	CDS	512163	512289	.	+	0	Name=XP_031363986.1;ID=cds-XP_031363986.1;Dbxref=GeneID:102674777%2CGenbank:XP_031363986.1;Parent=rna-XM_031508126.1
NW_006263372.1	Gnomon	CDS	512383	512487	.	+	0	Name=XP_031363986.1;ID=cds-XP_031363986.1;Dbxref=GeneID:102674777%2CGenbank:XP_031363986.1;Parent=rna-XM_031508126.1
NW_006263372.1	Gnomon	CDS	512591	512742	.	+	0	Name=XP_031363986.1;ID=cds-XP_031363986.1;Dbxref=GeneID:102674777%2CGenbank:XP_031363986.1;Parent=rna-XM_031508126.1
NW_006263372.1	Gnomon	CDS	513194	513603	.	+	0	Name=XP_031363986.1;ID=cds-XP_031363986.1;Dbxref=GeneID:102674777%2CGenbank:XP_031363986.1;Parent=rna-XM_031508126.1
NW_006263372.1	Gnomon	CDS	514729	514865	.	+	0	Name=XP_031363986.1;ID=cds-XP_031363986.1;Dbxref=GeneID:102674777%2CGenbank:XP_031363986.1;Parent=rna-XM_031508126.1
NW_006263372.1	Gnomon	CDS	1273115	1273181	.	-	0	Name=XP_031363983.1;ID=cds-XP_031363983.1;Dbxref=GeneID:102677041%2CGenbank:XP_031363983.1;Parent=rna-XM_031508123.1
NW_006263372.1	Gnomon	CDS	1272778	1272905	.	-	0	Name=XP_031363983.1;ID=cds-XP_031363983.1;Dbxref=GeneID:102677041%2CGenbank:XP_031363983.1;Parent=rna-XM_031508123.1
NW_006263372.1	Gnomon	CDS	1272296	1272433	.	-	0	Name=XP_031363983.1;ID=cds-XP_031363983.1;Dbxref=GeneID:102677041%2CGenbank:XP_031363983.1;Parent=rna-XM_031508123.1
NW_006263372.1	Gnomon	CDS	1271843	1271951	.	-	0	Name=XP_031363983.1;ID=cds-XP_031363983.1;Dbxref=GeneID:102677041%2CGenbank:XP_031363983.1;Parent=rna-XM_031508123.1
NW_006263372.1	Gnomon	CDS	1271560	1271709	.	-	0	Name=XP_031363983.1;ID=cds-XP_031363983.1;Dbxref=GeneID:102677041%2CGenbank:XP_031363983.1;Parent=rna-XM_031508123.1
NW_006263372.1	Gnomon	CDS	1271337	1271453	.	-	0	Name=XP_031363983.1;ID=cds-XP_031363983.1;Dbxref=GeneID:102677041%2CGenbank:XP_031363983.1;Parent=rna-XM_031508123.1
NW_006263372.1	Gnomon	CDS	1271085	1271210	.	-	0	Name=XP_031363983.1;ID=cds-XP_031363983.1;Dbxref=GeneID:102677041%2CGenbank:XP_031363983.1;Parent=rna-XM_031508123.1
NW_006263372.1	Gnomon	CDS	1270702	1270917	.	-	0	Name=XP_031363983.1;ID=cds-XP_031363983.1;Dbxref=GeneID:102677041%2CGenbank:XP_031363983.1;Parent=rna-XM_031508123.1
NW_006263372.1	Gnomon	CDS	1270328	1270499	.	-	0	Name=XP_031363983.1;ID=cds-XP_031363983.1;Dbxref=GeneID:102677041%2CGenbank:XP_031363983.1;Parent=rna-XM_031508123.1
NW_006263372.1	Gnomon	CDS	1270012	1270213	.	-	0	Name=XP_031363983.1;ID=cds-XP_031363983.1;Dbxref=GeneID:102677041%2CGenbank:XP_031363983.1;Parent=rna-XM_031508123.1
NW_006263372.1	Gnomon	CDS	1269668	1269859	.	-	0	Name=XP_031363983.1;ID=cds-XP_031363983.1;Dbxref=GeneID:102677041%2CGenbank:XP_031363983.1;Parent=rna-XM_031508123.1
NW_006263372.1	Gnomon	CDS	1269475	1269595	.	-	0	Name=XP_031363983.1;ID=cds-XP_031363983.1;Dbxref=GeneID:102677041%2CGenbank:XP_031363983.1;Parent=rna-XM_031508123.1
NW_006263372.1	Gnomon	CDS	1269252	1269392	.	-	0	Name=XP_031363983.1;ID=cds-XP_031363983.1;Dbxref=GeneID:102677041%2CGenbank:XP_031363983.1;Parent=rna-XM_031508123.1
NW_006263372.1	Gnomon	CDS	1268682	1268934	.	-	0	Name=XP_031363983.1;ID=cds-XP_031363983.1;Dbxref=GeneID:102677041%2CGenbank:XP_031363983.1;Parent=rna-XM_031508123.1
NW_006263372.1	Gnomon	CDS	1268270	1268472	.	-	0	Name=XP_031363983.1;ID=cds-XP_031363983.1;Dbxref=GeneID:102677041%2CGenbank:XP_031363983.1;Parent=rna-XM_031508123.1
NW_006263372.1	Gnomon	CDS	1267836	1267988	.	-	0	Name=XP_031363983.1;ID=cds-XP_031363983.1;Dbxref=GeneID:102677041%2CGenbank:XP_031363983.1;Parent=rna-XM_031508123.1
NW_006263372.1	Gnomon	CDS	1267328	1267458	.	-	0	Name=XP_031363983.1;ID=cds-XP_031363983.1;Dbxref=GeneID:102677041%2CGenbank:XP_031363983.1;Parent=rna-XM_031508123.1
NW_006263372.1	Gnomon	CDS	1267122	1267246	.	-	0	Name=XP_031363983.1;ID=cds-XP_031363983.1;Dbxref=GeneID:102677041%2CGenbank:XP_031363983.1;Parent=rna-XM_031508123.1
NW_006263372.1	Gnomon	CDS	1266694	1266899	.	-	0	Name=XP_031363983.1;ID=cds-XP_031363983.1;Dbxref=GeneID:102677041%2CGenbank:XP_031363983.1;Parent=rna-XM_031508123.1
NW_006263372.1	Gnomon	CDS	1265857	1266032	.	-	0	Name=XP_031363983.1;ID=cds-XP_031363983.1;Dbxref=GeneID:102677041%2CGenbank:XP_031363983.1;Parent=rna-XM_031508123.1
NW_006263372.1	Gnomon	CDS	1264973	1265217	.	-	0	Name=XP_031363983.1;ID=cds-XP_031363983.1;Dbxref=GeneID:102677041%2CGenbank:XP_031363983.1;Parent=rna-XM_031508123.1
NW_006263372.1	Gnomon	CDS	1264151	1264458	.	-	0	Name=XP_031363983.1;ID=cds-XP_031363983.1;Dbxref=GeneID:102677041%2CGenbank:XP_031363983.1;Parent=rna-XM_031508123.1
NW_006263372.1	Gnomon	CDS	1263662	1263901	.	-	0	Name=XP_031363983.1;ID=cds-XP_031363983.1;Dbxref=GeneID:102677041%2CGenbank:XP_031363983.1;Parent=rna-XM_031508123.1
NW_006263372.1	Gnomon	CDS	1263364	1263516	.	-	0	Name=XP_031363983.1;ID=cds-XP_031363983.1;Dbxref=GeneID:102677041%2CGenbank:XP_031363983.1;Parent=rna-XM_031508123.1
NW_006263372.1	Gnomon	CDS	1262934	1263079	.	-	0	Name=XP_031363983.1;ID=cds-XP_031363983.1;Dbxref=GeneID:102677041%2CGenbank:XP_031363983.1;Parent=rna-XM_031508123.1
NW_006263372.1	Gnomon	CDS	1262754	1262845	.	-	0	Name=XP_031363983.1;ID=cds-XP_031363983.1;Dbxref=GeneID:102677041%2CGenbank:XP_031363983.1;Parent=rna-XM_031508123.1
NW_006263372.1	Gnomon	CDS	1262331	1262568	.	-	0	Name=XP_031363983.1;ID=cds-XP_031363983.1;Dbxref=GeneID:102677041%2CGenbank:XP_031363983.1;Parent=rna-XM_031508123.1
NW_006263372.1	Gnomon	CDS	1262067	1262244	.	-	0	Name=XP_031363983.1;ID=cds-XP_031363983.1;Dbxref=GeneID:102677041%2CGenbank:XP_031363983.1;Parent=rna-XM_031508123.1
NW_006263372.1	Gnomon	CDS	1261676	1261973	.	-	0	Name=XP_031363983.1;ID=cds-XP_031363983.1;Dbxref=GeneID:102677041%2CGenbank:XP_031363983.1;Parent=rna-XM_031508123.1
NW_006263372.1	Gnomon	CDS	1261482	1261602	.	-	0	Name=XP_031363983.1;ID=cds-XP_031363983.1;Dbxref=GeneID:102677041%2CGenbank:XP_031363983.1;Parent=rna-XM_031508123.1
NW_006263372.1	Gnomon	CDS	1261295	1261414	.	-	0	Name=XP_031363983.1;ID=cds-XP_031363983.1;Dbxref=GeneID:102677041%2CGenbank:XP_031363983.1;Parent=rna-XM_031508123.1
NW_006263372.1	Gnomon	CDS	637300	637423	.	+	0	Name=XP_006610495.1;ID=cds-XP_006610495.1;Dbxref=GeneID:102677736%2CGenbank:XP_006610495.1;Parent=rna-XM_006610432.2
NW_006263372.1	Gnomon	CDS	637736	637881	.	+	0	Name=XP_006610495.1;ID=cds-XP_006610495.1;Dbxref=GeneID:102677736%2CGenbank:XP_006610495.1;Parent=rna-XM_006610432.2
NW_006263372.1	Gnomon	CDS	638241	638315	.	+	0	Name=XP_006610495.1;ID=cds-XP_006610495.1;Dbxref=GeneID:102677736%2CGenbank:XP_006610495.1;Parent=rna-XM_006610432.2
NW_006263372.1	Gnomon	lnc_RNA	969342	970391	.	-	.	Name=XR_004149530.1;ID=rna-XR_004149530.1;Dbxref=GeneID:116184877%2CGenbank:XR_004149530.1;Parent=gene-LOC116184877
NW_006263372.1	Gnomon	exon	525270	525411	.	+	.	ID=exon-XM_006610404.2-9;Dbxref=GeneID:102674248%2CGenbank:XM_006610404.2;Parent=rna-XM_006610404.2
NW_006263372.1	Gnomon	exon	524917	525007	.	+	.	ID=exon-XM_006610404.2-7;Dbxref=GeneID:102674248%2CGenbank:XM_006610404.2;Parent=rna-XM_006610404.2
NW_006263372.1	Gnomon	exon	525131	525206	.	+	.	ID=exon-XM_006610404.2-8;Dbxref=GeneID:102674248%2CGenbank:XM_006610404.2;Parent=rna-XM_006610404.2
NW_006263372.1	Gnomon	exon	524548	524605	.	+	.	ID=exon-XM_006610404.2-5;Dbxref=GeneID:102674248%2CGenbank:XM_006610404.2;Parent=rna-XM_006610404.2
NW_006263372.1	Gnomon	exon	524681	524857	.	+	.	ID=exon-XM_006610404.2-6;Dbxref=GeneID:102674248%2CGenbank:XM_006610404.2;Parent=rna-XM_006610404.2
NW_006263372.1	Gnomon	exon	523152	523314	.	+	.	ID=exon-XM_006610404.2-3;Dbxref=GeneID:102674248%2CGenbank:XM_006610404.2;Parent=rna-XM_006610404.2
NW_006263372.1	Gnomon	exon	524019	524302	.	+	.	ID=exon-XM_006610404.2-4;Dbxref=GeneID:102674248%2CGenbank:XM_006610404.2;Parent=rna-XM_006610404.2
NW_006263372.1	Gnomon	exon	519105	519337	.	+	.	ID=exon-XM_006610404.2-1;Dbxref=GeneID:102674248%2CGenbank:XM_006610404.2;Parent=rna-XM_006610404.2
NW_006263372.1	Gnomon	exon	522002	522161	.	+	.	ID=exon-XM_006610404.2-2;Dbxref=GeneID:102674248%2CGenbank:XM_006610404.2;Parent=rna-XM_006610404.2
NW_006263372.1	Gnomon	exon	3290163	3290181	.	-	.	ID=exon-XM_006610645.2-1;Dbxref=GeneID:102672288%2CGenbank:XM_006610645.2;Parent=rna-XM_006610645.2
NW_006263372.1	Gnomon	exon	3288580	3289524	.	-	.	ID=exon-XM_006610645.2-2;Dbxref=GeneID:102672288%2CGenbank:XM_006610645.2;Parent=rna-XM_006610645.2
NW_006263372.1	Gnomon	exon	889146	889404	.	-	.	ID=exon-XM_006610476.2-1;Dbxref=GeneID:102672330%2CGenbank:XM_006610476.2;Parent=rna-XM_006610476.2
NW_006263372.1	Gnomon	exon	882483	882652	.	-	.	ID=exon-XM_006610476.2-2;Dbxref=GeneID:102672330%2CGenbank:XM_006610476.2;Parent=rna-XM_006610476.2
NW_006263372.1	Gnomon	exon	877306	877549	.	-	.	ID=exon-XM_006610476.2-3;Dbxref=GeneID:102672330%2CGenbank:XM_006610476.2;Parent=rna-XM_006610476.2
NW_006263372.1	Gnomon	exon	869637	870107	.	-	.	ID=exon-XM_006610476.2-8;Dbxref=GeneID:102672330%2CGenbank:XM_006610476.2;Parent=rna-XM_006610476.2
NW_006263372.1	Gnomon	exon	876550	876808	.	-	.	ID=exon-XM_006610476.2-4;Dbxref=GeneID:102672330%2CGenbank:XM_006610476.2;Parent=rna-XM_006610476.2
NW_006263372.1	Gnomon	exon	875383	875643	.	-	.	ID=exon-XM_006610476.2-5;Dbxref=GeneID:102672330%2CGenbank:XM_006610476.2;Parent=rna-XM_006610476.2
NW_006263372.1	Gnomon	exon	872249	872479	.	-	.	ID=exon-XM_006610476.2-6;Dbxref=GeneID:102672330%2CGenbank:XM_006610476.2;Parent=rna-XM_006610476.2
NW_006263372.1	Gnomon	exon	870969	871296	.	-	.	ID=exon-XM_006610476.2-7;Dbxref=GeneID:102672330%2CGenbank:XM_006610476.2;Parent=rna-XM_006610476.2
NW_006263372.1	Gnomon	mRNA	690691	695722	.	+	.	Name=XM_006610447.1;ID=rna-XM_006610447.1;Dbxref=GeneID:102679529%2CGenbank:XM_006610447.1;Parent=gene-LOC102679529
NW_006263372.1	Gnomon	exon	1681008	1681228	.	-	.	ID=exon-XM_006610546.2-4;Dbxref=GeneID:102670607%2CGenbank:XM_006610546.2;Parent=rna-XM_006610546.2
NW_006263372.1	Gnomon	exon	1668332	1668414	.	-	.	ID=exon-XM_006610546.2-5;Dbxref=GeneID:102670607%2CGenbank:XM_006610546.2;Parent=rna-XM_006610546.2
NW_006263372.1	Gnomon	exon	1667692	1667832	.	-	.	ID=exon-XM_006610546.2-6;Dbxref=GeneID:102670607%2CGenbank:XM_006610546.2;Parent=rna-XM_006610546.2
NW_006263372.1	Gnomon	exon	1664699	1664851	.	-	.	ID=exon-XM_006610546.2-7;Dbxref=GeneID:102670607%2CGenbank:XM_006610546.2;Parent=rna-XM_006610546.2
NW_006263372.1	Gnomon	exon	1704213	1704584	.	-	.	ID=exon-XM_006610546.2-1;Dbxref=GeneID:102670607%2CGenbank:XM_006610546.2;Parent=rna-XM_006610546.2
NW_006263372.1	Gnomon	exon	1686277	1686425	.	-	.	ID=exon-XM_006610546.2-2;Dbxref=GeneID:102670607%2CGenbank:XM_006610546.2;Parent=rna-XM_006610546.2
NW_006263372.1	Gnomon	exon	1681937	1682129	.	-	.	ID=exon-XM_006610546.2-3;Dbxref=GeneID:102670607%2CGenbank:XM_006610546.2;Parent=rna-XM_006610546.2
NW_006263372.1	Gnomon	exon	1664337	1664596	.	-	.	ID=exon-XM_006610546.2-8;Dbxref=GeneID:102670607%2CGenbank:XM_006610546.2;Parent=rna-XM_006610546.2
NW_006263372.1	Gnomon	exon	1662743	1663430	.	-	.	ID=exon-XM_006610546.2-9;Dbxref=GeneID:102670607%2CGenbank:XM_006610546.2;Parent=rna-XM_006610546.2
NW_006263372.1	Gnomon	CDS	3760	3774	.	-	0	Name=XP_031363889.1;ID=cds-XP_031363889.1;Dbxref=GeneID:102678615%2CGenbank:XP_031363889.1;Parent=rna-XM_031508029.1
NW_006263372.1	Gnomon	CDS	3375	3630	.	-	0	Name=XP_031363889.1;ID=cds-XP_031363889.1;Dbxref=GeneID:102678615%2CGenbank:XP_031363889.1;Parent=rna-XM_031508029.1
NW_006263372.1	Gnomon	CDS	2824	2928	.	-	0	Name=XP_031363889.1;ID=cds-XP_031363889.1;Dbxref=GeneID:102678615%2CGenbank:XP_031363889.1;Parent=rna-XM_031508029.1
NW_006263372.1	Gnomon	CDS	2529	2713	.	-	0	Name=XP_031363889.1;ID=cds-XP_031363889.1;Dbxref=GeneID:102678615%2CGenbank:XP_031363889.1;Parent=rna-XM_031508029.1
NW_006263372.1	Gnomon	CDS	1941	2162	.	-	0	Name=XP_031363889.1;ID=cds-XP_031363889.1;Dbxref=GeneID:102678615%2CGenbank:XP_031363889.1;Parent=rna-XM_031508029.1
NW_006263372.1	Gnomon	CDS	1505	1624	.	-	0	Name=XP_031363889.1;ID=cds-XP_031363889.1;Dbxref=GeneID:102678615%2CGenbank:XP_031363889.1;Parent=rna-XM_031508029.1
NW_006263372.1	Gnomon	CDS	1051	1195	.	-	0	Name=XP_031363889.1;ID=cds-XP_031363889.1;Dbxref=GeneID:102678615%2CGenbank:XP_031363889.1;Parent=rna-XM_031508029.1
NW_006263372.1	Gnomon	CDS	799	976	.	-	0	Name=XP_031363889.1;ID=cds-XP_031363889.1;Dbxref=GeneID:102678615%2CGenbank:XP_031363889.1;Parent=rna-XM_031508029.1
NW_006263372.1	Gnomon	CDS	548	680	.	-	0	Name=XP_031363889.1;ID=cds-XP_031363889.1;Dbxref=GeneID:102678615%2CGenbank:XP_031363889.1;Parent=rna-XM_031508029.1
NW_006263372.1	Gnomon	exon	1452504	1454059	.	-	.	ID=exon-XM_031508053.1-2;Dbxref=GeneID:102678884%2CGenbank:XM_031508053.1;Parent=rna-XM_031508053.1
NW_006263372.1	Gnomon	exon	1451375	1451600	.	-	.	ID=exon-XM_031508053.1-3;Dbxref=GeneID:102678884%2CGenbank:XM_031508053.1;Parent=rna-XM_031508053.1
NW_006263372.1	Gnomon	exon	1443099	1443214	.	-	.	ID=exon-XM_031508053.1-4;Dbxref=GeneID:102678884%2CGenbank:XM_031508053.1;Parent=rna-XM_031508053.1
NW_006263372.1	Gnomon	exon	1438854	1439090	.	-	.	ID=exon-XM_031508053.1-5;Dbxref=GeneID:102678884%2CGenbank:XM_031508053.1;Parent=rna-XM_031508053.1
NW_006263372.1	Gnomon	exon	1436232	1436383	.	-	.	ID=exon-XM_031508053.1-6;Dbxref=GeneID:102678884%2CGenbank:XM_031508053.1;Parent=rna-XM_031508053.1
NW_006263372.1	Gnomon	exon	1420917	1421133	.	-	.	ID=exon-XM_031508053.1-7;Dbxref=GeneID:102678884%2CGenbank:XM_031508053.1;Parent=rna-XM_031508053.1
NW_006263372.1	Gnomon	exon	1417353	1417514	.	-	.	ID=exon-XM_031508053.1-8;Dbxref=GeneID:102678884%2CGenbank:XM_031508053.1;Parent=rna-XM_031508053.1
NW_006263372.1	Gnomon	exon	1416682	1416879	.	-	.	ID=exon-XM_031508053.1-9;Dbxref=GeneID:102678884%2CGenbank:XM_031508053.1;Parent=rna-XM_031508053.1
NW_006263372.1	Gnomon	exon	1454163	1454179	.	-	.	ID=exon-XM_031508053.1-1;Dbxref=GeneID:102678884%2CGenbank:XM_031508053.1;Parent=rna-XM_031508053.1
NW_006263372.1	Gnomon	CDS	493577	493636	.	+	0	Name=XP_031363984.1;ID=cds-XP_031363984.1;Dbxref=GeneID:102674777%2CGenbank:XP_031363984.1;Parent=rna-XM_031508124.1
NW_006263372.1	Gnomon	CDS	499975	500035	.	+	0	Name=XP_031363984.1;ID=cds-XP_031363984.1;Dbxref=GeneID:102674777%2CGenbank:XP_031363984.1;Parent=rna-XM_031508124.1
NW_006263372.1	Gnomon	CDS	500882	501090	.	+	0	Name=XP_031363984.1;ID=cds-XP_031363984.1;Dbxref=GeneID:102674777%2CGenbank:XP_031363984.1;Parent=rna-XM_031508124.1
NW_006263372.1	Gnomon	CDS	501571	501660	.	+	0	Name=XP_031363984.1;ID=cds-XP_031363984.1;Dbxref=GeneID:102674777%2CGenbank:XP_031363984.1;Parent=rna-XM_031508124.1
NW_006263372.1	Gnomon	CDS	505595	505796	.	+	0	Name=XP_031363984.1;ID=cds-XP_031363984.1;Dbxref=GeneID:102674777%2CGenbank:XP_031363984.1;Parent=rna-XM_031508124.1
NW_006263372.1	Gnomon	CDS	505877	506006	.	+	0	Name=XP_031363984.1;ID=cds-XP_031363984.1;Dbxref=GeneID:102674777%2CGenbank:XP_031363984.1;Parent=rna-XM_031508124.1
NW_006263372.1	Gnomon	CDS	506203	506332	.	+	0	Name=XP_031363984.1;ID=cds-XP_031363984.1;Dbxref=GeneID:102674777%2CGenbank:XP_031363984.1;Parent=rna-XM_031508124.1
NW_006263372.1	Gnomon	CDS	506452	506594	.	+	0	Name=XP_031363984.1;ID=cds-XP_031363984.1;Dbxref=GeneID:102674777%2CGenbank:XP_031363984.1;Parent=rna-XM_031508124.1
NW_006263372.1	Gnomon	CDS	508863	508918	.	+	0	Name=XP_031363984.1;ID=cds-XP_031363984.1;Dbxref=GeneID:102674777%2CGenbank:XP_031363984.1;Parent=rna-XM_031508124.1
NW_006263372.1	Gnomon	CDS	511327	511453	.	+	0	Name=XP_031363984.1;ID=cds-XP_031363984.1;Dbxref=GeneID:102674777%2CGenbank:XP_031363984.1;Parent=rna-XM_031508124.1
NW_006263372.1	Gnomon	CDS	511779	511943	.	+	0	Name=XP_031363984.1;ID=cds-XP_031363984.1;Dbxref=GeneID:102674777%2CGenbank:XP_031363984.1;Parent=rna-XM_031508124.1
NW_006263372.1	Gnomon	CDS	512163	512289	.	+	0	Name=XP_031363984.1;ID=cds-XP_031363984.1;Dbxref=GeneID:102674777%2CGenbank:XP_031363984.1;Parent=rna-XM_031508124.1
NW_006263372.1	Gnomon	CDS	512383	512487	.	+	0	Name=XP_031363984.1;ID=cds-XP_031363984.1;Dbxref=GeneID:102674777%2CGenbank:XP_031363984.1;Parent=rna-XM_031508124.1
NW_006263372.1	Gnomon	CDS	512591	512742	.	+	0	Name=XP_031363984.1;ID=cds-XP_031363984.1;Dbxref=GeneID:102674777%2CGenbank:XP_031363984.1;Parent=rna-XM_031508124.1
NW_006263372.1	Gnomon	CDS	513194	513603	.	+	0	Name=XP_031363984.1;ID=cds-XP_031363984.1;Dbxref=GeneID:102674777%2CGenbank:XP_031363984.1;Parent=rna-XM_031508124.1
NW_006263372.1	Gnomon	CDS	514729	514865	.	+	0	Name=XP_031363984.1;ID=cds-XP_031363984.1;Dbxref=GeneID:102674777%2CGenbank:XP_031363984.1;Parent=rna-XM_031508124.1
NW_006263372.1	Gnomon	CDS	653928	653997	.	+	0	Name=XP_006610494.1;ID=cds-XP_006610494.1;Dbxref=GeneID:102677323%2CGenbank:XP_006610494.1;Parent=rna-XM_006610431.2
NW_006263372.1	Gnomon	CDS	654537	654709	.	+	0	Name=XP_006610494.1;ID=cds-XP_006610494.1;Dbxref=GeneID:102677323%2CGenbank:XP_006610494.1;Parent=rna-XM_006610431.2
NW_006263372.1	Gnomon	CDS	655025	655129	.	+	0	Name=XP_006610494.1;ID=cds-XP_006610494.1;Dbxref=GeneID:102677323%2CGenbank:XP_006610494.1;Parent=rna-XM_006610431.2
NW_006263372.1	Gnomon	CDS	655631	655687	.	+	0	Name=XP_006610494.1;ID=cds-XP_006610494.1;Dbxref=GeneID:102677323%2CGenbank:XP_006610494.1;Parent=rna-XM_006610431.2
NW_006263372.1	Gnomon	exon	1241447	1241644	.	+	.	ID=exon-XM_006610499.2-1;Dbxref=GeneID:102675492%2CGenbank:XM_006610499.2;Parent=rna-XM_006610499.2
NW_006263372.1	Gnomon	exon	1241975	1242311	.	+	.	ID=exon-XM_006610499.2-2;Dbxref=GeneID:102675492%2CGenbank:XM_006610499.2;Parent=rna-XM_006610499.2
NW_006263372.1	Gnomon	exon	1242428	1242548	.	+	.	ID=exon-XM_006610499.2-3;Dbxref=GeneID:102675492%2CGenbank:XM_006610499.2;Parent=rna-XM_006610499.2
NW_006263372.1	Gnomon	exon	1242665	1242912	.	+	.	ID=exon-XM_006610499.2-4;Dbxref=GeneID:102675492%2CGenbank:XM_006610499.2;Parent=rna-XM_006610499.2
NW_006263372.1	Gnomon	exon	1243010	1243516	.	+	.	ID=exon-XM_006610499.2-5;Dbxref=GeneID:102675492%2CGenbank:XM_006610499.2;Parent=rna-XM_006610499.2
NW_006263372.1	Gnomon	exon	1243762	1243929	.	+	.	ID=exon-XM_006610499.2-6;Dbxref=GeneID:102675492%2CGenbank:XM_006610499.2;Parent=rna-XM_006610499.2
NW_006263372.1	Gnomon	mRNA	1658119	1660345	.	+	.	Name=XM_006610540.2;ID=rna-XM_006610540.2;Dbxref=GeneID:102681357%2CGenbank:XM_006610540.2;Parent=gene-LOC102681357
NW_006263372.1	Gnomon	exon	1540915	1541267	.	-	.	ID=exon-XR_421017.2-1;Dbxref=GeneID:102681188%2CGenbank:XR_421017.2;Parent=rna-XR_421017.2
NW_006263372.1	Gnomon	exon	1539854	1540141	.	-	.	ID=exon-XR_421017.2-2;Dbxref=GeneID:102681188%2CGenbank:XR_421017.2;Parent=rna-XR_421017.2
NW_006263372.1	Gnomon	exon	1537086	1538808	.	-	.	ID=exon-XR_421017.2-3;Dbxref=GeneID:102681188%2CGenbank:XR_421017.2;Parent=rna-XR_421017.2
NW_006263372.1	Gnomon	exon	797344	797464	.	+	.	ID=exon-XR_420995.2-2;Dbxref=GeneID:102681585%2CGenbank:XR_420995.2;Parent=rna-XR_420995.2
NW_006263372.1	Gnomon	exon	797796	798218	.	+	.	ID=exon-XR_420995.2-3;Dbxref=GeneID:102681585%2CGenbank:XR_420995.2;Parent=rna-XR_420995.2
NW_006263372.1	Gnomon	exon	796927	796971	.	+	.	ID=exon-XR_420995.2-1;Dbxref=GeneID:102681585%2CGenbank:XR_420995.2;Parent=rna-XR_420995.2
NW_006263372.1	Gnomon	mRNA	682099	689479	.	-	.	Name=XM_006610446.2;ID=rna-XM_006610446.2;Dbxref=GeneID:102679315%2CGenbank:XM_006610446.2;Parent=gene-LOC102679315
NW_006263372.1	Gnomon	exon	1814228	1814297	.	+	.	ID=exon-XM_006610569.2-1;Dbxref=GeneID:102673541%2CGenbank:XM_006610569.2;Parent=rna-XM_006610569.2
NW_006263372.1	Gnomon	exon	1814418	1814537	.	+	.	ID=exon-XM_006610569.2-2;Dbxref=GeneID:102673541%2CGenbank:XM_006610569.2;Parent=rna-XM_006610569.2
NW_006263372.1	Gnomon	exon	1814617	1814831	.	+	.	ID=exon-XM_006610569.2-3;Dbxref=GeneID:102673541%2CGenbank:XM_006610569.2;Parent=rna-XM_006610569.2
NW_006263372.1	Gnomon	exon	1814919	1815636	.	+	.	ID=exon-XM_006610569.2-4;Dbxref=GeneID:102673541%2CGenbank:XM_006610569.2;Parent=rna-XM_006610569.2
NW_006263372.1	Gnomon	exon	162517	162764	.	-	.	ID=exon-XR_004149544.1-1;Dbxref=GeneID:116184886%2CGenbank:XR_004149544.1;Parent=rna-XR_004149544.1
NW_006263372.1	Gnomon	exon	157490	157498	.	-	.	ID=exon-XR_004149544.1-2;Dbxref=GeneID:116184886%2CGenbank:XR_004149544.1;Parent=rna-XR_004149544.1
NW_006263372.1	Gnomon	exon	146646	146656	.	-	.	ID=exon-XR_004149544.1-3;Dbxref=GeneID:116184886%2CGenbank:XR_004149544.1;Parent=rna-XR_004149544.1
NW_006263372.1	Gnomon	CDS	853398	853667	.	-	0	Name=XP_031363981.1;ID=cds-XP_031363981.1;Dbxref=GeneID:102671201%2CGenbank:XP_031363981.1;Parent=rna-XM_031508121.1
NW_006263372.1	Gnomon	CDS	849651	849764	.	-	0	Name=XP_031363981.1;ID=cds-XP_031363981.1;Dbxref=GeneID:102671201%2CGenbank:XP_031363981.1;Parent=rna-XM_031508121.1
NW_006263372.1	Gnomon	CDS	849222	849584	.	-	0	Name=XP_031363981.1;ID=cds-XP_031363981.1;Dbxref=GeneID:102671201%2CGenbank:XP_031363981.1;Parent=rna-XM_031508121.1
NW_006263372.1	Gnomon	CDS	848862	849131	.	-	0	Name=XP_031363981.1;ID=cds-XP_031363981.1;Dbxref=GeneID:102671201%2CGenbank:XP_031363981.1;Parent=rna-XM_031508121.1
NW_006263372.1	Gnomon	CDS	848370	848757	.	-	0	Name=XP_031363981.1;ID=cds-XP_031363981.1;Dbxref=GeneID:102671201%2CGenbank:XP_031363981.1;Parent=rna-XM_031508121.1
NW_006263372.1	Gnomon	CDS	847799	848230	.	-	0	Name=XP_031363981.1;ID=cds-XP_031363981.1;Dbxref=GeneID:102671201%2CGenbank:XP_031363981.1;Parent=rna-XM_031508121.1
NW_006263372.1	Gnomon	CDS	847323	847698	.	-	0	Name=XP_031363981.1;ID=cds-XP_031363981.1;Dbxref=GeneID:102671201%2CGenbank:XP_031363981.1;Parent=rna-XM_031508121.1
NW_006263372.1	Gnomon	CDS	845496	847183	.	-	0	Name=XP_031363981.1;ID=cds-XP_031363981.1;Dbxref=GeneID:102671201%2CGenbank:XP_031363981.1;Parent=rna-XM_031508121.1
NW_006263372.1	Gnomon	CDS	845110	845180	.	-	0	Name=XP_031363981.1;ID=cds-XP_031363981.1;Dbxref=GeneID:102671201%2CGenbank:XP_031363981.1;Parent=rna-XM_031508121.1
NW_006263372.1	Gnomon	exon	2254790	2255113	.	+	.	ID=exon-XR_004149567.1-1;Dbxref=GeneID:116184911%2CGenbank:XR_004149567.1;Parent=rna-XR_004149567.1
NW_006263372.1	Gnomon	exon	2257128	2257293	.	+	.	ID=exon-XR_004149567.1-2;Dbxref=GeneID:116184911%2CGenbank:XR_004149567.1;Parent=rna-XR_004149567.1
NW_006263372.1	Gnomon	exon	2363271	2363662	.	-	.	ID=exon-XM_031508004.1-2;Dbxref=GeneID:102681760%2CGenbank:XM_031508004.1;Parent=rna-XM_031508004.1
NW_006263372.1	Gnomon	exon	2362841	2363029	.	-	.	ID=exon-XM_031508004.1-3;Dbxref=GeneID:102681760%2CGenbank:XM_031508004.1;Parent=rna-XM_031508004.1
NW_006263372.1	Gnomon	exon	2409939	2410236	.	-	.	ID=exon-XM_031508004.1-1;Dbxref=GeneID:102681760%2CGenbank:XM_031508004.1;Parent=rna-XM_031508004.1
NW_006263372.1	Gnomon	exon	2358528	2358648	.	-	.	ID=exon-XM_031508004.1-8;Dbxref=GeneID:102681760%2CGenbank:XM_031508004.1;Parent=rna-XM_031508004.1
NW_006263372.1	Gnomon	exon	2355970	2356136	.	-	.	ID=exon-XM_031508004.1-9;Dbxref=GeneID:102681760%2CGenbank:XM_031508004.1;Parent=rna-XM_031508004.1
NW_006263372.1	Gnomon	exon	2360376	2360387	.	-	.	ID=exon-XM_031508004.1-6;Dbxref=GeneID:102681760%2CGenbank:XM_031508004.1;Parent=rna-XM_031508004.1
NW_006263372.1	Gnomon	exon	2359180	2359406	.	-	.	ID=exon-XM_031508004.1-7;Dbxref=GeneID:102681760%2CGenbank:XM_031508004.1;Parent=rna-XM_031508004.1
NW_006263372.1	Gnomon	exon	2361576	2361596	.	-	.	ID=exon-XM_031508004.1-4;Dbxref=GeneID:102681760%2CGenbank:XM_031508004.1;Parent=rna-XM_031508004.1
NW_006263372.1	Gnomon	exon	2360454	2360534	.	-	.	ID=exon-XM_031508004.1-5;Dbxref=GeneID:102681760%2CGenbank:XM_031508004.1;Parent=rna-XM_031508004.1
NW_006263372.1	Gnomon	exon	585039	585149	.	-	.	ID=exon-XM_031508093.1-11;Dbxref=GeneID:102675393%2CGenbank:XM_031508093.1;Parent=rna-XM_031508093.1
NW_006263372.1	Gnomon	exon	584871	584957	.	-	.	ID=exon-XM_031508093.1-12;Dbxref=GeneID:102675393%2CGenbank:XM_031508093.1;Parent=rna-XM_031508093.1
NW_006263372.1	Gnomon	exon	585201	587402	.	-	.	ID=exon-XM_031508093.1-10;Dbxref=GeneID:102675393%2CGenbank:XM_031508093.1;Parent=rna-XM_031508093.1
NW_006263372.1	Gnomon	exon	582743	584607	.	-	.	ID=exon-XM_031508093.1-13;Dbxref=GeneID:102675393%2CGenbank:XM_031508093.1;Parent=rna-XM_031508093.1
NW_006263372.1	Gnomon	lnc_RNA	416857	420938	.	-	.	Name=XR_004149576.1;ID=rna-XR_004149576.1;Dbxref=GeneID:102673406%2CGenbank:XR_004149576.1;Parent=gene-LOC102673406
NW_006263372.1	Gnomon	gene	449362	515500	.	+	.	Name=LOC102674777;ID=gene-LOC102674777;Dbxref=GeneID:102674777
NW_006263372.1	Gnomon	gene	1208597	1211095	.	+	.	Name=LOC102674778;ID=gene-LOC102674778;Dbxref=GeneID:102674778
NW_006263372.1	Gnomon	gene	1864470	1865787	.	-	.	Name=LOC102674779;ID=gene-LOC102674779;Dbxref=GeneID:102674779
NW_006263372.1	Gnomon	exon	869637	870107	.	-	.	ID=exon-XM_006610475.2-9;Dbxref=GeneID:102672330%2CGenbank:XM_006610475.2;Parent=rna-XM_006610475.2
NW_006263372.1	Gnomon	exon	872249	872479	.	-	.	ID=exon-XM_006610475.2-7;Dbxref=GeneID:102672330%2CGenbank:XM_006610475.2;Parent=rna-XM_006610475.2
NW_006263372.1	Gnomon	exon	870969	871296	.	-	.	ID=exon-XM_006610475.2-8;Dbxref=GeneID:102672330%2CGenbank:XM_006610475.2;Parent=rna-XM_006610475.2
NW_006263372.1	Gnomon	exon	876550	876808	.	-	.	ID=exon-XM_006610475.2-5;Dbxref=GeneID:102672330%2CGenbank:XM_006610475.2;Parent=rna-XM_006610475.2
NW_006263372.1	Gnomon	exon	875383	875643	.	-	.	ID=exon-XM_006610475.2-6;Dbxref=GeneID:102672330%2CGenbank:XM_006610475.2;Parent=rna-XM_006610475.2
NW_006263372.1	Gnomon	exon	882483	882652	.	-	.	ID=exon-XM_006610475.2-3;Dbxref=GeneID:102672330%2CGenbank:XM_006610475.2;Parent=rna-XM_006610475.2
NW_006263372.1	Gnomon	exon	877306	877549	.	-	.	ID=exon-XM_006610475.2-4;Dbxref=GeneID:102672330%2CGenbank:XM_006610475.2;Parent=rna-XM_006610475.2
NW_006263372.1	Gnomon	exon	889146	889405	.	-	.	ID=exon-XM_006610475.2-1;Dbxref=GeneID:102672330%2CGenbank:XM_006610475.2;Parent=rna-XM_006610475.2
NW_006263372.1	Gnomon	exon	888360	888603	.	-	.	ID=exon-XM_006610475.2-2;Dbxref=GeneID:102672330%2CGenbank:XM_006610475.2;Parent=rna-XM_006610475.2
NW_006263372.1	Gnomon	exon	2354536	2355469	.	-	.	ID=exon-XM_006610629.2-10;Dbxref=GeneID:102681760%2CGenbank:XM_006610629.2;Parent=rna-XM_006610629.2
NW_006263372.1	Gnomon	mRNA	3243055	3253647	.	+	.	Name=XM_006610641.2;ID=rna-XM_006610641.2;Dbxref=GeneID:102671522%2CGenbank:XM_006610641.2;Parent=gene-LOC102671522
NW_006263372.1	Gnomon	mRNA	843817	854351	.	-	.	Name=XM_031508118.1;ID=rna-XM_031508118.1;Dbxref=GeneID:102671201%2CGenbank:XM_031508118.1;Parent=gene-LOC102671201
NW_006263372.1	Gnomon	mRNA	435603	436818	.	+	.	Name=XM_006610401.2;ID=rna-XM_006610401.2;Dbxref=GeneID:102673889%2CGenbank:XM_006610401.2;Parent=gene-LOC102673889
NW_006263372.1	Gnomon	mRNA	315958	338227	.	-	.	Name=XM_006610391.2;ID=rna-XM_006610391.2;Dbxref=GeneID:102671927%2CGenbank:XM_006610391.2;Parent=gene-LOC102671927
NW_006263372.1	Gnomon	mRNA	1718725	1723118	.	+	.	Name=XM_006610547.2;ID=rna-XM_006610547.2;Dbxref=GeneID:102670743%2CGenbank:XM_006610547.2;Parent=gene-LOC102670743
NW_006263372.1	Gnomon	gene	1204045	1215405	.	-	.	Name=LOC102674862;ID=gene-LOC102674862;Dbxref=GeneID:102674862
NW_006263372.1	Gnomon	CDS	851111	851140	.	-	0	Name=XP_031363982.1;ID=cds-XP_031363982.1;Dbxref=GeneID:102671201%2CGenbank:XP_031363982.1;Parent=rna-XM_031508122.1
NW_006263372.1	Gnomon	CDS	849651	849764	.	-	0	Name=XP_031363982.1;ID=cds-XP_031363982.1;Dbxref=GeneID:102671201%2CGenbank:XP_031363982.1;Parent=rna-XM_031508122.1
NW_006263372.1	Gnomon	CDS	849222	849584	.	-	0	Name=XP_031363982.1;ID=cds-XP_031363982.1;Dbxref=GeneID:102671201%2CGenbank:XP_031363982.1;Parent=rna-XM_031508122.1
NW_006263372.1	Gnomon	CDS	848862	849131	.	-	0	Name=XP_031363982.1;ID=cds-XP_031363982.1;Dbxref=GeneID:102671201%2CGenbank:XP_031363982.1;Parent=rna-XM_031508122.1
NW_006263372.1	Gnomon	CDS	848370	848757	.	-	0	Name=XP_031363982.1;ID=cds-XP_031363982.1;Dbxref=GeneID:102671201%2CGenbank:XP_031363982.1;Parent=rna-XM_031508122.1
NW_006263372.1	Gnomon	CDS	847799	848233	.	-	0	Name=XP_031363982.1;ID=cds-XP_031363982.1;Dbxref=GeneID:102671201%2CGenbank:XP_031363982.1;Parent=rna-XM_031508122.1
NW_006263372.1	Gnomon	CDS	847323	847698	.	-	0	Name=XP_031363982.1;ID=cds-XP_031363982.1;Dbxref=GeneID:102671201%2CGenbank:XP_031363982.1;Parent=rna-XM_031508122.1
NW_006263372.1	Gnomon	CDS	845496	847183	.	-	0	Name=XP_031363982.1;ID=cds-XP_031363982.1;Dbxref=GeneID:102671201%2CGenbank:XP_031363982.1;Parent=rna-XM_031508122.1
NW_006263372.1	Gnomon	CDS	845110	845180	.	-	0	Name=XP_031363982.1;ID=cds-XP_031363982.1;Dbxref=GeneID:102671201%2CGenbank:XP_031363982.1;Parent=rna-XM_031508122.1
NW_006263372.1	Gnomon	lnc_RNA	417363	421867	.	-	.	Name=XR_004149575.1;ID=rna-XR_004149575.1;Dbxref=GeneID:102673406%2CGenbank:XR_004149575.1;Parent=gene-LOC102673406
NW_006263372.1	Gnomon	exon	1860576	1860889	.	-	.	ID=exon-XM_031508145.1-8;Dbxref=GeneID:102674557%2CGenbank:XM_031508145.1;Parent=rna-XM_031508145.1
NW_006263372.1	Gnomon	exon	1860181	1860466	.	-	.	ID=exon-XM_031508145.1-9;Dbxref=GeneID:102674557%2CGenbank:XM_031508145.1;Parent=rna-XM_031508145.1
NW_006263372.1	Gnomon	exon	1861191	1861332	.	-	.	ID=exon-XM_031508145.1-6;Dbxref=GeneID:102674557%2CGenbank:XM_031508145.1;Parent=rna-XM_031508145.1
NW_006263372.1	Gnomon	exon	1861004	1861110	.	-	.	ID=exon-XM_031508145.1-7;Dbxref=GeneID:102674557%2CGenbank:XM_031508145.1;Parent=rna-XM_031508145.1
NW_006263372.1	Gnomon	mRNA	2340034	2346150	.	+	.	Name=XM_006610687.2;ID=rna-XM_006610687.2;Dbxref=GeneID:102677464%2CGenbank:XM_006610687.2;Parent=gene-LOC102677464
NW_006263372.1	Gnomon	exon	1861600	1861764	.	-	.	ID=exon-XM_031508145.1-4;Dbxref=GeneID:102674557%2CGenbank:XM_031508145.1;Parent=rna-XM_031508145.1
NW_006263372.1	Gnomon	exon	1861398	1861526	.	-	.	ID=exon-XM_031508145.1-5;Dbxref=GeneID:102674557%2CGenbank:XM_031508145.1;Parent=rna-XM_031508145.1
NW_006263372.1	Gnomon	exon	1863058	1863217	.	-	.	ID=exon-XM_031508145.1-2;Dbxref=GeneID:102674557%2CGenbank:XM_031508145.1;Parent=rna-XM_031508145.1
NW_006263372.1	Gnomon	exon	1862273	1862587	.	-	.	ID=exon-XM_031508145.1-3;Dbxref=GeneID:102674557%2CGenbank:XM_031508145.1;Parent=rna-XM_031508145.1
NW_006263372.1	Gnomon	exon	1863375	1863493	.	-	.	ID=exon-XM_031508145.1-1;Dbxref=GeneID:102674557%2CGenbank:XM_031508145.1;Parent=rna-XM_031508145.1
NW_006263372.1	Gnomon	exon	3477996	3478461	.	-	.	ID=exon-XM_006610668.2-1;Dbxref=GeneID:102674951%2CGenbank:XM_006610668.2;Parent=rna-XM_006610668.2
NW_006263372.1	Gnomon	exon	3477435	3477585	.	-	.	ID=exon-XM_006610668.2-2;Dbxref=GeneID:102674951%2CGenbank:XM_006610668.2;Parent=rna-XM_006610668.2
NW_006263372.1	Gnomon	exon	3477287	3477347	.	-	.	ID=exon-XM_006610668.2-3;Dbxref=GeneID:102674951%2CGenbank:XM_006610668.2;Parent=rna-XM_006610668.2
NW_006263372.1	Gnomon	exon	3476899	3476965	.	-	.	ID=exon-XM_006610668.2-4;Dbxref=GeneID:102674951%2CGenbank:XM_006610668.2;Parent=rna-XM_006610668.2
NW_006263372.1	Gnomon	exon	3476637	3476785	.	-	.	ID=exon-XM_006610668.2-5;Dbxref=GeneID:102674951%2CGenbank:XM_006610668.2;Parent=rna-XM_006610668.2
NW_006263372.1	Gnomon	exon	3476456	3476572	.	-	.	ID=exon-XM_006610668.2-6;Dbxref=GeneID:102674951%2CGenbank:XM_006610668.2;Parent=rna-XM_006610668.2
NW_006263372.1	Gnomon	exon	3475985	3476232	.	-	.	ID=exon-XM_006610668.2-7;Dbxref=GeneID:102674951%2CGenbank:XM_006610668.2;Parent=rna-XM_006610668.2
NW_006263372.1	Gnomon	exon	3475836	3475903	.	-	.	ID=exon-XM_006610668.2-8;Dbxref=GeneID:102674951%2CGenbank:XM_006610668.2;Parent=rna-XM_006610668.2
NW_006263372.1	Gnomon	exon	3475476	3475763	.	-	.	ID=exon-XM_006610668.2-9;Dbxref=GeneID:102674951%2CGenbank:XM_006610668.2;Parent=rna-XM_006610668.2
NW_006263372.1	Gnomon	mRNA	3243588	3253647	.	+	.	Name=XM_006610640.2;ID=rna-XM_006610640.2;Dbxref=GeneID:102671522%2CGenbank:XM_006610640.2;Parent=gene-LOC102671522
NW_006263372.1	Gnomon	mRNA	839947	854351	.	-	.	Name=XM_031508119.1;ID=rna-XM_031508119.1;Dbxref=GeneID:102671201%2CGenbank:XM_031508119.1;Parent=gene-LOC102671201
NW_006263372.1	Gnomon	exon	3025768	3026351	.	-	.	ID=exon-XM_006610621.2-1;Dbxref=GeneID:102680787%2CGenbank:XM_006610621.2;Parent=rna-XM_006610621.2
NW_006263372.1	Gnomon	exon	2447114	2447296	.	-	.	ID=exon-XM_006610621.2-4;Dbxref=GeneID:102680787%2CGenbank:XM_006610621.2;Parent=rna-XM_006610621.2
NW_006263372.1	Gnomon	exon	2441865	2441949	.	-	.	ID=exon-XM_006610621.2-5;Dbxref=GeneID:102680787%2CGenbank:XM_006610621.2;Parent=rna-XM_006610621.2
NW_006263372.1	Gnomon	exon	2840508	2840595	.	-	.	ID=exon-XM_006610621.2-2;Dbxref=GeneID:102680787%2CGenbank:XM_006610621.2;Parent=rna-XM_006610621.2
NW_006263372.1	Gnomon	exon	2731814	2732131	.	-	.	ID=exon-XM_006610621.2-3;Dbxref=GeneID:102680787%2CGenbank:XM_006610621.2;Parent=rna-XM_006610621.2
NW_006263372.1	Gnomon	exon	2434735	2435012	.	-	.	ID=exon-XM_006610621.2-8;Dbxref=GeneID:102680787%2CGenbank:XM_006610621.2;Parent=rna-XM_006610621.2
NW_006263372.1	Gnomon	exon	2434175	2434421	.	-	.	ID=exon-XM_006610621.2-9;Dbxref=GeneID:102680787%2CGenbank:XM_006610621.2;Parent=rna-XM_006610621.2
NW_006263372.1	Gnomon	exon	2439710	2439873	.	-	.	ID=exon-XM_006610621.2-6;Dbxref=GeneID:102680787%2CGenbank:XM_006610621.2;Parent=rna-XM_006610621.2
NW_006263372.1	Gnomon	exon	2438212	2438382	.	-	.	ID=exon-XM_006610621.2-7;Dbxref=GeneID:102680787%2CGenbank:XM_006610621.2;Parent=rna-XM_006610621.2
NW_006263372.1	Gnomon	mRNA	439072	443227	.	+	.	Name=XM_006610400.2;ID=rna-XM_006610400.2;Dbxref=GeneID:102673670%2CGenbank:XM_006610400.2;Parent=gene-LOC102673670
NW_006263372.1	Gnomon	mRNA	1662743	1704584	.	-	.	Name=XM_006610546.2;ID=rna-XM_006610546.2;Dbxref=GeneID:102670607%2CGenbank:XM_006610546.2;Parent=gene-LOC102670607
NW_006263372.1	Gnomon	exon	2097808	2098106	.	-	.	ID=exon-XM_006610594.2-1;Dbxref=GeneID:102677287%2CGenbank:XM_006610594.2;Parent=rna-XM_006610594.2
NW_006263372.1	Gnomon	exon	2097475	2097691	.	-	.	ID=exon-XM_006610594.2-2;Dbxref=GeneID:102677287%2CGenbank:XM_006610594.2;Parent=rna-XM_006610594.2
NW_006263372.1	Gnomon	exon	2097204	2097381	.	-	.	ID=exon-XM_006610594.2-3;Dbxref=GeneID:102677287%2CGenbank:XM_006610594.2;Parent=rna-XM_006610594.2
NW_006263372.1	Gnomon	exon	2096176	2097125	.	-	.	ID=exon-XM_006610594.2-4;Dbxref=GeneID:102677287%2CGenbank:XM_006610594.2;Parent=rna-XM_006610594.2
NW_006263372.1	Gnomon	exon	2095899	2096095	.	-	.	ID=exon-XM_006610594.2-5;Dbxref=GeneID:102677287%2CGenbank:XM_006610594.2;Parent=rna-XM_006610594.2
NW_006263372.1	Gnomon	exon	2095379	2095807	.	-	.	ID=exon-XM_006610594.2-6;Dbxref=GeneID:102677287%2CGenbank:XM_006610594.2;Parent=rna-XM_006610594.2
NW_006263372.1	Gnomon	exon	2095148	2095305	.	-	.	ID=exon-XM_006610594.2-7;Dbxref=GeneID:102677287%2CGenbank:XM_006610594.2;Parent=rna-XM_006610594.2
NW_006263372.1	Gnomon	exon	2094676	2095071	.	-	.	ID=exon-XM_006610594.2-8;Dbxref=GeneID:102677287%2CGenbank:XM_006610594.2;Parent=rna-XM_006610594.2
NW_006263372.1	RefSeq	region	1	3598413	.	+	.	Name=Unknown;ID=NW_006263372.1:1..3598413;Dbxref=taxon:7462
NW_006263372.1	Gnomon	CDS	4553	4582	.	-	0	Name=XP_031363888.1;ID=cds-XP_031363888.1;Dbxref=GeneID:102678615%2CGenbank:XP_031363888.1;Parent=rna-XM_031508028.1
NW_006263372.1	Gnomon	CDS	3760	3933	.	-	0	Name=XP_031363888.1;ID=cds-XP_031363888.1;Dbxref=GeneID:102678615%2CGenbank:XP_031363888.1;Parent=rna-XM_031508028.1
NW_006263372.1	Gnomon	CDS	3375	3630	.	-	0	Name=XP_031363888.1;ID=cds-XP_031363888.1;Dbxref=GeneID:102678615%2CGenbank:XP_031363888.1;Parent=rna-XM_031508028.1
NW_006263372.1	Gnomon	CDS	2824	2928	.	-	0	Name=XP_031363888.1;ID=cds-XP_031363888.1;Dbxref=GeneID:102678615%2CGenbank:XP_031363888.1;Parent=rna-XM_031508028.1
NW_006263372.1	Gnomon	CDS	2529	2713	.	-	0	Name=XP_031363888.1;ID=cds-XP_031363888.1;Dbxref=GeneID:102678615%2CGenbank:XP_031363888.1;Parent=rna-XM_031508028.1
NW_006263372.1	Gnomon	CDS	1941	2162	.	-	0	Name=XP_031363888.1;ID=cds-XP_031363888.1;Dbxref=GeneID:102678615%2CGenbank:XP_031363888.1;Parent=rna-XM_031508028.1
NW_006263372.1	Gnomon	CDS	1505	1624	.	-	0	Name=XP_031363888.1;ID=cds-XP_031363888.1;Dbxref=GeneID:102678615%2CGenbank:XP_031363888.1;Parent=rna-XM_031508028.1
NW_006263372.1	Gnomon	CDS	1051	1195	.	-	0	Name=XP_031363888.1;ID=cds-XP_031363888.1;Dbxref=GeneID:102678615%2CGenbank:XP_031363888.1;Parent=rna-XM_031508028.1
NW_006263372.1	Gnomon	CDS	799	976	.	-	0	Name=XP_031363888.1;ID=cds-XP_031363888.1;Dbxref=GeneID:102678615%2CGenbank:XP_031363888.1;Parent=rna-XM_031508028.1
NW_006263372.1	Gnomon	CDS	548	680	.	-	0	Name=XP_031363888.1;ID=cds-XP_031363888.1;Dbxref=GeneID:102678615%2CGenbank:XP_031363888.1;Parent=rna-XM_031508028.1
NW_006263372.1	Gnomon	exon	542463	542700	.	-	.	ID=exon-XM_031508077.1-8;Dbxref=GeneID:102676503%2CGenbank:XM_031508077.1;Parent=rna-XM_031508077.1
NW_006263372.1	Gnomon	exon	541996	542124	.	-	.	ID=exon-XM_031508077.1-9;Dbxref=GeneID:102676503%2CGenbank:XM_031508077.1;Parent=rna-XM_031508077.1
NW_006263372.1	Gnomon	CDS	1658302	1658389	.	+	0	Name=XP_006610603.1;ID=cds-XP_006610603.1;Dbxref=GeneID:102681357%2CGenbank:XP_006610603.1;Parent=rna-XM_006610540.2
NW_006263372.1	Gnomon	CDS	1658573	1658733	.	+	0	Name=XP_006610603.1;ID=cds-XP_006610603.1;Dbxref=GeneID:102681357%2CGenbank:XP_006610603.1;Parent=rna-XM_006610540.2
NW_006263372.1	Gnomon	CDS	1658819	1658956	.	+	0	Name=XP_006610603.1;ID=cds-XP_006610603.1;Dbxref=GeneID:102681357%2CGenbank:XP_006610603.1;Parent=rna-XM_006610540.2
NW_006263372.1	Gnomon	CDS	1659311	1659518	.	+	0	Name=XP_006610603.1;ID=cds-XP_006610603.1;Dbxref=GeneID:102681357%2CGenbank:XP_006610603.1;Parent=rna-XM_006610540.2
NW_006263372.1	Gnomon	CDS	1659639	1659780	.	+	0	Name=XP_006610603.1;ID=cds-XP_006610603.1;Dbxref=GeneID:102681357%2CGenbank:XP_006610603.1;Parent=rna-XM_006610540.2
NW_006263372.1	Gnomon	CDS	1659861	1660047	.	+	0	Name=XP_006610603.1;ID=cds-XP_006610603.1;Dbxref=GeneID:102681357%2CGenbank:XP_006610603.1;Parent=rna-XM_006610540.2
NW_006263372.1	Gnomon	gene	3475476	3478461	.	-	.	Name=LOC102674951;ID=gene-LOC102674951;Dbxref=GeneID:102674951
NW_006263372.1	Gnomon	exon	1743256	1744027	.	-	.	ID=exon-XM_031508107.1-11;Dbxref=GeneID:102676504%2CGenbank:XM_031508107.1;Parent=rna-XM_031508107.1
NW_006263372.1	Gnomon	exon	1744201	1744255	.	-	.	ID=exon-XM_031508107.1-10;Dbxref=GeneID:102676504%2CGenbank:XM_031508107.1;Parent=rna-XM_031508107.1
NW_006263372.1	Gnomon	exon	851111	851155	.	-	.	ID=exon-XM_031508122.1-1;Dbxref=GeneID:102671201%2CGenbank:XM_031508122.1;Parent=rna-XM_031508122.1
NW_006263372.1	Gnomon	exon	849651	849764	.	-	.	ID=exon-XM_031508122.1-2;Dbxref=GeneID:102671201%2CGenbank:XM_031508122.1;Parent=rna-XM_031508122.1
NW_006263372.1	Gnomon	exon	848370	848757	.	-	.	ID=exon-XM_031508122.1-5;Dbxref=GeneID:102671201%2CGenbank:XM_031508122.1;Parent=rna-XM_031508122.1
NW_006263372.1	Gnomon	exon	847799	848233	.	-	.	ID=exon-XM_031508122.1-6;Dbxref=GeneID:102671201%2CGenbank:XM_031508122.1;Parent=rna-XM_031508122.1
NW_006263372.1	Gnomon	exon	849222	849584	.	-	.	ID=exon-XM_031508122.1-3;Dbxref=GeneID:102671201%2CGenbank:XM_031508122.1;Parent=rna-XM_031508122.1
NW_006263372.1	Gnomon	exon	848862	849131	.	-	.	ID=exon-XM_031508122.1-4;Dbxref=GeneID:102671201%2CGenbank:XM_031508122.1;Parent=rna-XM_031508122.1
NW_006263372.1	Gnomon	mRNA	1688423	1693966	.	+	.	Name=XM_006610545.2;ID=rna-XM_006610545.2;Dbxref=GeneID:102681759%2CGenbank:XM_006610545.2;Parent=gene-LOC102681759
NW_006263372.1	Gnomon	exon	843867	845180	.	-	.	ID=exon-XM_031508122.1-9;Dbxref=GeneID:102671201%2CGenbank:XM_031508122.1;Parent=rna-XM_031508122.1
NW_006263372.1	Gnomon	exon	847323	847698	.	-	.	ID=exon-XM_031508122.1-7;Dbxref=GeneID:102671201%2CGenbank:XM_031508122.1;Parent=rna-XM_031508122.1
NW_006263372.1	Gnomon	exon	845496	847183	.	-	.	ID=exon-XM_031508122.1-8;Dbxref=GeneID:102671201%2CGenbank:XM_031508122.1;Parent=rna-XM_031508122.1
NW_006263372.1	Gnomon	mRNA	1574938	1614802	.	+	.	Name=XM_031508116.1;ID=rna-XM_031508116.1;Dbxref=GeneID:102680500%2CGenbank:XM_031508116.1;Parent=gene-LOC102680500
NW_006263372.1	Gnomon	exon	1253778	1254026	.	-	.	ID=exon-XM_006610503.2-5;Dbxref=GeneID:102676216%2CGenbank:XM_006610503.2;Parent=rna-XM_006610503.2
NW_006263372.1	Gnomon	exon	1253458	1253629	.	-	.	ID=exon-XM_006610503.2-6;Dbxref=GeneID:102676216%2CGenbank:XM_006610503.2;Parent=rna-XM_006610503.2
NW_006263372.1	Gnomon	exon	1255671	1255871	.	-	.	ID=exon-XM_006610503.2-3;Dbxref=GeneID:102676216%2CGenbank:XM_006610503.2;Parent=rna-XM_006610503.2
NW_006263372.1	Gnomon	exon	1255174	1255300	.	-	.	ID=exon-XM_006610503.2-4;Dbxref=GeneID:102676216%2CGenbank:XM_006610503.2;Parent=rna-XM_006610503.2
NW_006263372.1	Gnomon	exon	1256690	1257015	.	-	.	ID=exon-XM_006610503.2-1;Dbxref=GeneID:102676216%2CGenbank:XM_006610503.2;Parent=rna-XM_006610503.2
NW_006263372.1	Gnomon	exon	1256098	1256176	.	-	.	ID=exon-XM_006610503.2-2;Dbxref=GeneID:102676216%2CGenbank:XM_006610503.2;Parent=rna-XM_006610503.2
NW_006263372.1	Gnomon	exon	1252621	1252778	.	-	.	ID=exon-XM_006610503.2-9;Dbxref=GeneID:102676216%2CGenbank:XM_006610503.2;Parent=rna-XM_006610503.2
NW_006263372.1	Gnomon	exon	1253147	1253353	.	-	.	ID=exon-XM_006610503.2-7;Dbxref=GeneID:102676216%2CGenbank:XM_006610503.2;Parent=rna-XM_006610503.2
NW_006263372.1	Gnomon	exon	1252866	1253049	.	-	.	ID=exon-XM_006610503.2-8;Dbxref=GeneID:102676216%2CGenbank:XM_006610503.2;Parent=rna-XM_006610503.2
NW_006263372.1	Gnomon	gene	1866316	1869635	.	+	.	Name=LOC102674907;ID=gene-LOC102674907;Dbxref=GeneID:102674907
NW_006263372.1	Gnomon	exon	552505	552678	.	-	.	ID=exon-XM_031508077.1-2;Dbxref=GeneID:102676503%2CGenbank:XM_031508077.1;Parent=rna-XM_031508077.1
NW_006263372.1	Gnomon	exon	546998	547132	.	-	.	ID=exon-XM_031508077.1-3;Dbxref=GeneID:102676503%2CGenbank:XM_031508077.1;Parent=rna-XM_031508077.1
NW_006263372.1	Gnomon	exon	554823	554841	.	-	.	ID=exon-XM_031508077.1-1;Dbxref=GeneID:102676503%2CGenbank:XM_031508077.1;Parent=rna-XM_031508077.1
NW_006263372.1	Gnomon	exon	544262	544396	.	-	.	ID=exon-XM_031508077.1-6;Dbxref=GeneID:102676503%2CGenbank:XM_031508077.1;Parent=rna-XM_031508077.1
NW_006263372.1	Gnomon	exon	542920	543023	.	-	.	ID=exon-XM_031508077.1-7;Dbxref=GeneID:102676503%2CGenbank:XM_031508077.1;Parent=rna-XM_031508077.1
NW_006263372.1	Gnomon	exon	545313	545631	.	-	.	ID=exon-XM_031508077.1-4;Dbxref=GeneID:102676503%2CGenbank:XM_031508077.1;Parent=rna-XM_031508077.1
NW_006263372.1	Gnomon	exon	544631	544769	.	-	.	ID=exon-XM_031508077.1-5;Dbxref=GeneID:102676503%2CGenbank:XM_031508077.1;Parent=rna-XM_031508077.1
NW_006263372.1	Gnomon	CDS	1214569	1214592	.	-	0	Name=XP_031363886.1;ID=cds-XP_031363886.1;Dbxref=GeneID:102674862%2CGenbank:XP_031363886.1;Parent=rna-XM_031508026.1
NW_006263372.1	Gnomon	CDS	1209371	1209628	.	-	0	Name=XP_031363886.1;ID=cds-XP_031363886.1;Dbxref=GeneID:102674862%2CGenbank:XP_031363886.1;Parent=rna-XM_031508026.1
NW_006263372.1	Gnomon	CDS	1206290	1206635	.	-	0	Name=XP_031363886.1;ID=cds-XP_031363886.1;Dbxref=GeneID:102674862%2CGenbank:XP_031363886.1;Parent=rna-XM_031508026.1
NW_006263372.1	Gnomon	CDS	1204493	1204857	.	-	0	Name=XP_031363886.1;ID=cds-XP_031363886.1;Dbxref=GeneID:102674862%2CGenbank:XP_031363886.1;Parent=rna-XM_031508026.1
NW_006263372.1	Gnomon	exon	2002215	2002325	.	+	.	ID=exon-XM_006610588.2-10;Dbxref=GeneID:102675632%2CGenbank:XM_006610588.2;Parent=rna-XM_006610588.2
NW_006263372.1	Gnomon	exon	2005498	2005654	.	+	.	ID=exon-XM_006610588.2-11;Dbxref=GeneID:102675632%2CGenbank:XM_006610588.2;Parent=rna-XM_006610588.2
NW_006263372.1	Gnomon	exon	2009450	2009572	.	+	.	ID=exon-XM_006610588.2-12;Dbxref=GeneID:102675632%2CGenbank:XM_006610588.2;Parent=rna-XM_006610588.2
NW_006263372.1	Gnomon	exon	2010980	2011364	.	+	.	ID=exon-XM_006610588.2-13;Dbxref=GeneID:102675632%2CGenbank:XM_006610588.2;Parent=rna-XM_006610588.2
NW_006263372.1	Gnomon	exon	805640	805839	.	-	.	ID=id-LOC102681272-4;Dbxref=GeneID:102681272;Parent=gene-LOC102681272
NW_006263372.1	Gnomon	exon	805042	805153	.	-	.	ID=id-LOC102681272-2;Dbxref=GeneID:102681272;Parent=gene-LOC102681272
NW_006263372.1	Gnomon	exon	805298	805521	.	-	.	ID=id-LOC102681272-3;Dbxref=GeneID:102681272;Parent=gene-LOC102681272
NW_006263372.1	Gnomon	CDS	667279	667405	.	+	0	Name=XP_006610498.1;ID=cds-XP_006610498.1;Dbxref=GeneID:102678105%2CGenbank:XP_006610498.1;Parent=rna-XM_006610435.2
NW_006263372.1	Gnomon	CDS	667728	667951	.	+	0	Name=XP_006610498.1;ID=cds-XP_006610498.1;Dbxref=GeneID:102678105%2CGenbank:XP_006610498.1;Parent=rna-XM_006610435.2
NW_006263372.1	Gnomon	CDS	668028	668158	.	+	0	Name=XP_006610498.1;ID=cds-XP_006610498.1;Dbxref=GeneID:102678105%2CGenbank:XP_006610498.1;Parent=rna-XM_006610435.2
NW_006263372.1	Gnomon	CDS	668228	668457	.	+	0	Name=XP_006610498.1;ID=cds-XP_006610498.1;Dbxref=GeneID:102678105%2CGenbank:XP_006610498.1;Parent=rna-XM_006610435.2
NW_006263372.1	Gnomon	CDS	668635	668849	.	+	0	Name=XP_006610498.1;ID=cds-XP_006610498.1;Dbxref=GeneID:102678105%2CGenbank:XP_006610498.1;Parent=rna-XM_006610435.2
NW_006263372.1	Gnomon	CDS	668937	669119	.	+	0	Name=XP_006610498.1;ID=cds-XP_006610498.1;Dbxref=GeneID:102678105%2CGenbank:XP_006610498.1;Parent=rna-XM_006610435.2
NW_006263372.1	Gnomon	CDS	669351	669709	.	+	0	Name=XP_006610498.1;ID=cds-XP_006610498.1;Dbxref=GeneID:102678105%2CGenbank:XP_006610498.1;Parent=rna-XM_006610435.2
NW_006263372.1	Gnomon	CDS	669785	669914	.	+	0	Name=XP_006610498.1;ID=cds-XP_006610498.1;Dbxref=GeneID:102678105%2CGenbank:XP_006610498.1;Parent=rna-XM_006610435.2
NW_006263372.1	Gnomon	CDS	682609	687981	.	-	0	Name=XP_006610508.1;ID=cds-XP_006610508.1;Dbxref=GeneID:102679315%2CGenbank:XP_006610508.1;Parent=rna-XM_006610445.2
NW_006263372.1	Gnomon	CDS	853398	853667	.	-	0	Name=XP_031363980.1;ID=cds-XP_031363980.1;Dbxref=GeneID:102671201%2CGenbank:XP_031363980.1;Parent=rna-XM_031508120.1
NW_006263372.1	Gnomon	CDS	849651	849764	.	-	0	Name=XP_031363980.1;ID=cds-XP_031363980.1;Dbxref=GeneID:102671201%2CGenbank:XP_031363980.1;Parent=rna-XM_031508120.1
NW_006263372.1	Gnomon	CDS	849222	849584	.	-	0	Name=XP_031363980.1;ID=cds-XP_031363980.1;Dbxref=GeneID:102671201%2CGenbank:XP_031363980.1;Parent=rna-XM_031508120.1
NW_006263372.1	Gnomon	CDS	848862	849128	.	-	0	Name=XP_031363980.1;ID=cds-XP_031363980.1;Dbxref=GeneID:102671201%2CGenbank:XP_031363980.1;Parent=rna-XM_031508120.1
NW_006263372.1	Gnomon	CDS	848370	848757	.	-	0	Name=XP_031363980.1;ID=cds-XP_031363980.1;Dbxref=GeneID:102671201%2CGenbank:XP_031363980.1;Parent=rna-XM_031508120.1
NW_006263372.1	Gnomon	CDS	847799	848233	.	-	0	Name=XP_031363980.1;ID=cds-XP_031363980.1;Dbxref=GeneID:102671201%2CGenbank:XP_031363980.1;Parent=rna-XM_031508120.1
NW_006263372.1	Gnomon	CDS	847323	847698	.	-	0	Name=XP_031363980.1;ID=cds-XP_031363980.1;Dbxref=GeneID:102671201%2CGenbank:XP_031363980.1;Parent=rna-XM_031508120.1
NW_006263372.1	Gnomon	CDS	845496	847183	.	-	0	Name=XP_031363980.1;ID=cds-XP_031363980.1;Dbxref=GeneID:102671201%2CGenbank:XP_031363980.1;Parent=rna-XM_031508120.1
NW_006263372.1	Gnomon	CDS	845110	845180	.	-	0	Name=XP_031363980.1;ID=cds-XP_031363980.1;Dbxref=GeneID:102671201%2CGenbank:XP_031363980.1;Parent=rna-XM_031508120.1
NW_006263372.1	Gnomon	exon	513194	513603	.	+	.	ID=exon-XM_006610409.2-17;Dbxref=GeneID:102674777%2CGenbank:XM_006610409.2;Parent=rna-XM_006610409.2
NW_006263372.1	Gnomon	exon	514729	515500	.	+	.	ID=exon-XM_006610409.2-18;Dbxref=GeneID:102674777%2CGenbank:XM_006610409.2;Parent=rna-XM_006610409.2
NW_006263372.1	Gnomon	exon	508863	508918	.	+	.	ID=exon-XM_006610409.2-11;Dbxref=GeneID:102674777%2CGenbank:XM_006610409.2;Parent=rna-XM_006610409.2
NW_006263372.1	Gnomon	exon	511327	511453	.	+	.	ID=exon-XM_006610409.2-12;Dbxref=GeneID:102674777%2CGenbank:XM_006610409.2;Parent=rna-XM_006610409.2
NW_006263372.1	Gnomon	exon	506452	506594	.	+	.	ID=exon-XM_006610409.2-10;Dbxref=GeneID:102674777%2CGenbank:XM_006610409.2;Parent=rna-XM_006610409.2
NW_006263372.1	Gnomon	exon	512383	512487	.	+	.	ID=exon-XM_006610409.2-15;Dbxref=GeneID:102674777%2CGenbank:XM_006610409.2;Parent=rna-XM_006610409.2
NW_006263372.1	Gnomon	exon	512591	512742	.	+	.	ID=exon-XM_006610409.2-16;Dbxref=GeneID:102674777%2CGenbank:XM_006610409.2;Parent=rna-XM_006610409.2
NW_006263372.1	Gnomon	exon	511779	511943	.	+	.	ID=exon-XM_006610409.2-13;Dbxref=GeneID:102674777%2CGenbank:XM_006610409.2;Parent=rna-XM_006610409.2
NW_006263372.1	Gnomon	exon	512163	512289	.	+	.	ID=exon-XM_006610409.2-14;Dbxref=GeneID:102674777%2CGenbank:XM_006610409.2;Parent=rna-XM_006610409.2
NW_006263372.1	Gnomon	CDS	1618743	1618866	.	+	0	Name=XP_006610592.2;ID=cds-XP_006610592.2;Dbxref=GeneID:102680077%2CGenbank:XP_006610592.2;Parent=rna-XM_006610529.2
NW_006263372.1	Gnomon	CDS	1619797	1619994	.	+	0	Name=XP_006610592.2;ID=cds-XP_006610592.2;Dbxref=GeneID:102680077%2CGenbank:XP_006610592.2;Parent=rna-XM_006610529.2
NW_006263372.1	Gnomon	CDS	1628623	1628860	.	+	0	Name=XP_006610592.2;ID=cds-XP_006610592.2;Dbxref=GeneID:102680077%2CGenbank:XP_006610592.2;Parent=rna-XM_006610529.2
NW_006263372.1	Gnomon	CDS	1629105	1629127	.	+	0	Name=XP_006610592.2;ID=cds-XP_006610592.2;Dbxref=GeneID:102680077%2CGenbank:XP_006610592.2;Parent=rna-XM_006610529.2
NW_006263372.1	Gnomon	CDS	1634565	1634698	.	+	0	Name=XP_006610592.2;ID=cds-XP_006610592.2;Dbxref=GeneID:102680077%2CGenbank:XP_006610592.2;Parent=rna-XM_006610529.2
NW_006263372.1	Gnomon	CDS	1635225	1635728	.	+	0	Name=XP_006610592.2;ID=cds-XP_006610592.2;Dbxref=GeneID:102680077%2CGenbank:XP_006610592.2;Parent=rna-XM_006610529.2
NW_006263372.1	Gnomon	CDS	1635941	1636996	.	+	0	Name=XP_006610592.2;ID=cds-XP_006610592.2;Dbxref=GeneID:102680077%2CGenbank:XP_006610592.2;Parent=rna-XM_006610529.2
NW_006263372.1	Gnomon	CDS	1637090	1637545	.	+	0	Name=XP_006610592.2;ID=cds-XP_006610592.2;Dbxref=GeneID:102680077%2CGenbank:XP_006610592.2;Parent=rna-XM_006610529.2
NW_006263372.1	Gnomon	CDS	1637847	1638026	.	+	0	Name=XP_006610592.2;ID=cds-XP_006610592.2;Dbxref=GeneID:102680077%2CGenbank:XP_006610592.2;Parent=rna-XM_006610529.2
NW_006263372.1	Gnomon	transcript	570643	572661	.	+	.	Name=XR_004149577.1;ID=rna-XR_004149577.1;Dbxref=GeneID:102676811%2CGenbank:XR_004149577.1;Parent=gene-LOC102676811
NW_006263372.1	Gnomon	exon	650393	651340	.	+	.	ID=exon-XM_006610428.2-1;Dbxref=GeneID:102677190%2CGenbank:XM_006610428.2;Parent=rna-XM_006610428.2
NW_006263372.1	Gnomon	mRNA	843867	854350	.	-	.	Name=XM_031508117.1;ID=rna-XM_031508117.1;Dbxref=GeneID:102671201%2CGenbank:XM_031508117.1;Parent=gene-LOC102671201
NW_006263372.1	Gnomon	CDS	666933	666945	.	+	0	Name=XP_006610499.1;ID=cds-XP_006610499.1;Dbxref=GeneID:102678105%2CGenbank:XP_006610499.1;Parent=rna-XM_006610436.2
NW_006263372.1	Gnomon	CDS	667728	667951	.	+	0	Name=XP_006610499.1;ID=cds-XP_006610499.1;Dbxref=GeneID:102678105%2CGenbank:XP_006610499.1;Parent=rna-XM_006610436.2
NW_006263372.1	Gnomon	CDS	668028	668158	.	+	0	Name=XP_006610499.1;ID=cds-XP_006610499.1;Dbxref=GeneID:102678105%2CGenbank:XP_006610499.1;Parent=rna-XM_006610436.2
NW_006263372.1	Gnomon	CDS	668228	668457	.	+	0	Name=XP_006610499.1;ID=cds-XP_006610499.1;Dbxref=GeneID:102678105%2CGenbank:XP_006610499.1;Parent=rna-XM_006610436.2
NW_006263372.1	Gnomon	CDS	668635	668849	.	+	0	Name=XP_006610499.1;ID=cds-XP_006610499.1;Dbxref=GeneID:102678105%2CGenbank:XP_006610499.1;Parent=rna-XM_006610436.2
NW_006263372.1	Gnomon	CDS	668937	669119	.	+	0	Name=XP_006610499.1;ID=cds-XP_006610499.1;Dbxref=GeneID:102678105%2CGenbank:XP_006610499.1;Parent=rna-XM_006610436.2
NW_006263372.1	Gnomon	CDS	669351	669709	.	+	0	Name=XP_006610499.1;ID=cds-XP_006610499.1;Dbxref=GeneID:102678105%2CGenbank:XP_006610499.1;Parent=rna-XM_006610436.2
NW_006263372.1	Gnomon	CDS	669785	669914	.	+	0	Name=XP_006610499.1;ID=cds-XP_006610499.1;Dbxref=GeneID:102678105%2CGenbank:XP_006610499.1;Parent=rna-XM_006610436.2
NW_006263372.1	Gnomon	CDS	682609	687981	.	-	0	Name=XP_006610509.1;ID=cds-XP_006610509.1;Dbxref=GeneID:102679315%2CGenbank:XP_006610509.1;Parent=rna-XM_006610446.2
NW_006263372.1	Gnomon	exon	1527528	1527869	.	-	.	ID=exon-XR_004149587.1-2;Dbxref=GeneID:116184921%2CGenbank:XR_004149587.1;Parent=rna-XR_004149587.1
NW_006263372.1	Gnomon	exon	1526827	1527040	.	-	.	ID=exon-XR_004149587.1-3;Dbxref=GeneID:116184921%2CGenbank:XR_004149587.1;Parent=rna-XR_004149587.1
NW_006263372.1	Gnomon	exon	1527973	1528305	.	-	.	ID=exon-XR_004149587.1-1;Dbxref=GeneID:116184921%2CGenbank:XR_004149587.1;Parent=rna-XR_004149587.1
NW_006263372.1	Gnomon	exon	834822	834989	.	-	.	ID=exon-XM_006610452.2-1;Dbxref=GeneID:102680158%2CGenbank:XM_006610452.2;Parent=rna-XM_006610452.2
NW_006263372.1	Gnomon	exon	833319	833448	.	-	.	ID=exon-XM_006610452.2-4;Dbxref=GeneID:102680158%2CGenbank:XM_006610452.2;Parent=rna-XM_006610452.2
NW_006263372.1	Gnomon	exon	833819	834712	.	-	.	ID=exon-XM_006610452.2-2;Dbxref=GeneID:102680158%2CGenbank:XM_006610452.2;Parent=rna-XM_006610452.2
NW_006263372.1	Gnomon	exon	833569	833736	.	-	.	ID=exon-XM_006610452.2-3;Dbxref=GeneID:102680158%2CGenbank:XM_006610452.2;Parent=rna-XM_006610452.2
NW_006263372.1	Gnomon	exon	2411720	2411874	.	+	.	ID=exon-XM_031508006.1-4;Dbxref=GeneID:102681444%2CGenbank:XM_031508006.1;Parent=rna-XM_031508006.1
NW_006263372.1	Gnomon	exon	2411980	2412208	.	+	.	ID=exon-XM_031508006.1-5;Dbxref=GeneID:102681444%2CGenbank:XM_031508006.1;Parent=rna-XM_031508006.1
NW_006263372.1	Gnomon	exon	2411378	2411412	.	+	.	ID=exon-XM_031508006.1-2;Dbxref=GeneID:102681444%2CGenbank:XM_031508006.1;Parent=rna-XM_031508006.1
NW_006263372.1	Gnomon	exon	2411498	2411639	.	+	.	ID=exon-XM_031508006.1-3;Dbxref=GeneID:102681444%2CGenbank:XM_031508006.1;Parent=rna-XM_031508006.1
NW_006263372.1	Gnomon	exon	2414801	2414893	.	+	.	ID=exon-XM_031508006.1-8;Dbxref=GeneID:102681444%2CGenbank:XM_031508006.1;Parent=rna-XM_031508006.1
NW_006263372.1	Gnomon	exon	2414967	2415400	.	+	.	ID=exon-XM_031508006.1-9;Dbxref=GeneID:102681444%2CGenbank:XM_031508006.1;Parent=rna-XM_031508006.1
NW_006263372.1	Gnomon	exon	2412284	2412519	.	+	.	ID=exon-XM_031508006.1-6;Dbxref=GeneID:102681444%2CGenbank:XM_031508006.1;Parent=rna-XM_031508006.1
NW_006263372.1	Gnomon	exon	2412611	2412727	.	+	.	ID=exon-XM_031508006.1-7;Dbxref=GeneID:102681444%2CGenbank:XM_031508006.1;Parent=rna-XM_031508006.1
NW_006263372.1	Gnomon	exon	2410873	2411031	.	+	.	ID=exon-XM_031508006.1-1;Dbxref=GeneID:102681444%2CGenbank:XM_031508006.1;Parent=rna-XM_031508006.1
NW_006263372.1	Gnomon	mRNA	520915	525773	.	+	.	Name=XM_006610406.2;ID=rna-XM_006610406.2;Dbxref=GeneID:102674248%2CGenbank:XM_006610406.2;Parent=gene-LOC102674248
NW_006263372.1	Gnomon	gene	157621	161933	.	+	.	Name=LOC102679183;ID=gene-LOC102679183;Dbxref=GeneID:102679183
NW_006263372.1	Gnomon	mRNA	351227	403893	.	-	.	Name=XM_006610396.2;ID=rna-XM_006610396.2;Dbxref=GeneID:102673011%2CGenbank:XM_006610396.2;Parent=gene-LOC102673011
NW_006263372.1	Gnomon	exon	5348	5445	.	+	.	ID=exon-XM_006610360.2-2;Dbxref=GeneID:102678749%2CGenbank:XM_006610360.2;Parent=rna-XM_006610360.2
NW_006263372.1	Gnomon	exon	5535	5595	.	+	.	ID=exon-XM_006610360.2-3;Dbxref=GeneID:102678749%2CGenbank:XM_006610360.2;Parent=rna-XM_006610360.2
NW_006263372.1	Gnomon	exon	5664	5839	.	+	.	ID=exon-XM_006610360.2-4;Dbxref=GeneID:102678749%2CGenbank:XM_006610360.2;Parent=rna-XM_006610360.2
NW_006263372.1	Gnomon	exon	6032	6206	.	+	.	ID=exon-XM_006610360.2-5;Dbxref=GeneID:102678749%2CGenbank:XM_006610360.2;Parent=rna-XM_006610360.2
NW_006263372.1	Gnomon	exon	4973	5113	.	+	.	ID=exon-XM_006610360.2-1;Dbxref=GeneID:102678749%2CGenbank:XM_006610360.2;Parent=rna-XM_006610360.2
NW_006263372.1	Gnomon	gene	824748	834989	.	-	.	Name=LOC102680158;ID=gene-LOC102680158;Dbxref=GeneID:102680158
NW_006263372.1	Gnomon	gene	2330208	2335953	.	+	.	Name=LOC102680159;ID=gene-LOC102680159;Dbxref=GeneID:102680159
NW_006263372.1	Gnomon	CDS	3244436	3244689	.	+	0	Name=XP_006610703.1;ID=cds-XP_006610703.1;Dbxref=GeneID:102671522%2CGenbank:XP_006610703.1;Parent=rna-XM_006610640.2
NW_006263372.1	Gnomon	CDS	3244809	3245018	.	+	0	Name=XP_006610703.1;ID=cds-XP_006610703.1;Dbxref=GeneID:102671522%2CGenbank:XP_006610703.1;Parent=rna-XM_006610640.2
NW_006263372.1	Gnomon	CDS	3245147	3245381	.	+	0	Name=XP_006610703.1;ID=cds-XP_006610703.1;Dbxref=GeneID:102671522%2CGenbank:XP_006610703.1;Parent=rna-XM_006610640.2
NW_006263372.1	Gnomon	CDS	3245482	3245526	.	+	0	Name=XP_006610703.1;ID=cds-XP_006610703.1;Dbxref=GeneID:102671522%2CGenbank:XP_006610703.1;Parent=rna-XM_006610640.2
NW_006263372.1	Gnomon	CDS	3245828	3246089	.	+	0	Name=XP_006610703.1;ID=cds-XP_006610703.1;Dbxref=GeneID:102671522%2CGenbank:XP_006610703.1;Parent=rna-XM_006610640.2
NW_006263372.1	Gnomon	CDS	3246189	3246409	.	+	0	Name=XP_006610703.1;ID=cds-XP_006610703.1;Dbxref=GeneID:102671522%2CGenbank:XP_006610703.1;Parent=rna-XM_006610640.2
NW_006263372.1	Gnomon	CDS	3246487	3246592	.	+	0	Name=XP_006610703.1;ID=cds-XP_006610703.1;Dbxref=GeneID:102671522%2CGenbank:XP_006610703.1;Parent=rna-XM_006610640.2
NW_006263372.1	Gnomon	CDS	3246683	3246841	.	+	0	Name=XP_006610703.1;ID=cds-XP_006610703.1;Dbxref=GeneID:102671522%2CGenbank:XP_006610703.1;Parent=rna-XM_006610640.2
NW_006263372.1	Gnomon	CDS	3246948	3247177	.	+	0	Name=XP_006610703.1;ID=cds-XP_006610703.1;Dbxref=GeneID:102671522%2CGenbank:XP_006610703.1;Parent=rna-XM_006610640.2
NW_006263372.1	Gnomon	CDS	3247252	3247351	.	+	0	Name=XP_006610703.1;ID=cds-XP_006610703.1;Dbxref=GeneID:102671522%2CGenbank:XP_006610703.1;Parent=rna-XM_006610640.2
NW_006263372.1	Gnomon	CDS	3247447	3247866	.	+	0	Name=XP_006610703.1;ID=cds-XP_006610703.1;Dbxref=GeneID:102671522%2CGenbank:XP_006610703.1;Parent=rna-XM_006610640.2
NW_006263372.1	Gnomon	CDS	3247946	3248147	.	+	0	Name=XP_006610703.1;ID=cds-XP_006610703.1;Dbxref=GeneID:102671522%2CGenbank:XP_006610703.1;Parent=rna-XM_006610640.2
NW_006263372.1	Gnomon	CDS	3248229	3248402	.	+	0	Name=XP_006610703.1;ID=cds-XP_006610703.1;Dbxref=GeneID:102671522%2CGenbank:XP_006610703.1;Parent=rna-XM_006610640.2
NW_006263372.1	Gnomon	CDS	3248463	3248723	.	+	0	Name=XP_006610703.1;ID=cds-XP_006610703.1;Dbxref=GeneID:102671522%2CGenbank:XP_006610703.1;Parent=rna-XM_006610640.2
NW_006263372.1	Gnomon	CDS	3248836	3249024	.	+	0	Name=XP_006610703.1;ID=cds-XP_006610703.1;Dbxref=GeneID:102671522%2CGenbank:XP_006610703.1;Parent=rna-XM_006610640.2
NW_006263372.1	Gnomon	CDS	3249093	3249318	.	+	0	Name=XP_006610703.1;ID=cds-XP_006610703.1;Dbxref=GeneID:102671522%2CGenbank:XP_006610703.1;Parent=rna-XM_006610640.2
NW_006263372.1	Gnomon	CDS	3249409	3249555	.	+	0	Name=XP_006610703.1;ID=cds-XP_006610703.1;Dbxref=GeneID:102671522%2CGenbank:XP_006610703.1;Parent=rna-XM_006610640.2
NW_006263372.1	Gnomon	CDS	3249630	3249878	.	+	0	Name=XP_006610703.1;ID=cds-XP_006610703.1;Dbxref=GeneID:102671522%2CGenbank:XP_006610703.1;Parent=rna-XM_006610640.2
NW_006263372.1	Gnomon	CDS	3249989	3250425	.	+	0	Name=XP_006610703.1;ID=cds-XP_006610703.1;Dbxref=GeneID:102671522%2CGenbank:XP_006610703.1;Parent=rna-XM_006610640.2
NW_006263372.1	Gnomon	CDS	3250490	3250646	.	+	0	Name=XP_006610703.1;ID=cds-XP_006610703.1;Dbxref=GeneID:102671522%2CGenbank:XP_006610703.1;Parent=rna-XM_006610640.2
NW_006263372.1	Gnomon	CDS	3251235	3251470	.	+	0	Name=XP_006610703.1;ID=cds-XP_006610703.1;Dbxref=GeneID:102671522%2CGenbank:XP_006610703.1;Parent=rna-XM_006610640.2
NW_006263372.1	Gnomon	CDS	3251542	3251742	.	+	0	Name=XP_006610703.1;ID=cds-XP_006610703.1;Dbxref=GeneID:102671522%2CGenbank:XP_006610703.1;Parent=rna-XM_006610640.2
NW_006263372.1	Gnomon	CDS	3252570	3252766	.	+	0	Name=XP_006610703.1;ID=cds-XP_006610703.1;Dbxref=GeneID:102671522%2CGenbank:XP_006610703.1;Parent=rna-XM_006610640.2
NW_006263372.1	Gnomon	CDS	3252845	3253092	.	+	0	Name=XP_006610703.1;ID=cds-XP_006610703.1;Dbxref=GeneID:102671522%2CGenbank:XP_006610703.1;Parent=rna-XM_006610640.2
NW_006263372.1	Gnomon	CDS	3253177	3253350	.	+	0	Name=XP_006610703.1;ID=cds-XP_006610703.1;Dbxref=GeneID:102671522%2CGenbank:XP_006610703.1;Parent=rna-XM_006610640.2
NW_006263372.1	Gnomon	transcript	1839769	1842240	.	-	.	Name=XR_421021.2;ID=rna-XR_421021.2;Dbxref=GeneID:102673976%2CGenbank:XR_421021.2;Parent=gene-LOC102673976
NW_006263372.1	Gnomon	exon	876550	876808	.	-	.	ID=exon-XM_006610477.2-5;Dbxref=GeneID:102672330%2CGenbank:XM_006610477.2;Parent=rna-XM_006610477.2
NW_006263372.1	Gnomon	exon	875383	875643	.	-	.	ID=exon-XM_006610477.2-6;Dbxref=GeneID:102672330%2CGenbank:XM_006610477.2;Parent=rna-XM_006610477.2
NW_006263372.1	Gnomon	exon	882483	882652	.	-	.	ID=exon-XM_006610477.2-3;Dbxref=GeneID:102672330%2CGenbank:XM_006610477.2;Parent=rna-XM_006610477.2
NW_006263372.1	Gnomon	exon	877306	877549	.	-	.	ID=exon-XM_006610477.2-4;Dbxref=GeneID:102672330%2CGenbank:XM_006610477.2;Parent=rna-XM_006610477.2
NW_006263372.1	Gnomon	exon	869637	870107	.	-	.	ID=exon-XM_006610477.2-9;Dbxref=GeneID:102672330%2CGenbank:XM_006610477.2;Parent=rna-XM_006610477.2
NW_006263372.1	Gnomon	exon	872249	872479	.	-	.	ID=exon-XM_006610477.2-7;Dbxref=GeneID:102672330%2CGenbank:XM_006610477.2;Parent=rna-XM_006610477.2
NW_006263372.1	Gnomon	exon	870969	871296	.	-	.	ID=exon-XM_006610477.2-8;Dbxref=GeneID:102672330%2CGenbank:XM_006610477.2;Parent=rna-XM_006610477.2
NW_006263372.1	Gnomon	exon	884148	884615	.	-	.	ID=exon-XM_006610477.2-1;Dbxref=GeneID:102672330%2CGenbank:XM_006610477.2;Parent=rna-XM_006610477.2
NW_006263372.1	Gnomon	exon	883861	883976	.	-	.	ID=exon-XM_006610477.2-2;Dbxref=GeneID:102672330%2CGenbank:XM_006610477.2;Parent=rna-XM_006610477.2
NW_006263372.1	Gnomon	lnc_RNA	1340173	1341489	.	+	.	Name=XR_004149571.1;ID=rna-XR_004149571.1;Dbxref=GeneID:116184913%2CGenbank:XR_004149571.1;Parent=gene-LOC116184913
NW_006263372.1	Gnomon	exon	1718725	1719092	.	+	.	ID=exon-XM_006610547.2-1;Dbxref=GeneID:102670743%2CGenbank:XM_006610547.2;Parent=rna-XM_006610547.2
NW_006263372.1	Gnomon	exon	1720678	1720804	.	+	.	ID=exon-XM_006610547.2-2;Dbxref=GeneID:102670743%2CGenbank:XM_006610547.2;Parent=rna-XM_006610547.2
NW_006263372.1	Gnomon	exon	1722917	1722976	.	+	.	ID=exon-XM_006610547.2-5;Dbxref=GeneID:102670743%2CGenbank:XM_006610547.2;Parent=rna-XM_006610547.2
NW_006263372.1	Gnomon	exon	1723059	1723118	.	+	.	ID=exon-XM_006610547.2-6;Dbxref=GeneID:102670743%2CGenbank:XM_006610547.2;Parent=rna-XM_006610547.2
NW_006263372.1	Gnomon	exon	1721228	1721360	.	+	.	ID=exon-XM_006610547.2-3;Dbxref=GeneID:102670743%2CGenbank:XM_006610547.2;Parent=rna-XM_006610547.2
NW_006263372.1	Gnomon	exon	1722206	1722346	.	+	.	ID=exon-XM_006610547.2-4;Dbxref=GeneID:102670743%2CGenbank:XM_006610547.2;Parent=rna-XM_006610547.2
NW_006263372.1	Gnomon	exon	3289663	3289763	.	-	.	ID=exon-XM_006610644.2-1;Dbxref=GeneID:102672288%2CGenbank:XM_006610644.2;Parent=rna-XM_006610644.2
NW_006263372.1	Gnomon	exon	3288580	3289524	.	-	.	ID=exon-XM_006610644.2-2;Dbxref=GeneID:102672288%2CGenbank:XM_006610644.2;Parent=rna-XM_006610644.2
NW_006263372.1	Gnomon	exon	653843	653997	.	+	.	ID=exon-XM_006610430.2-2;Dbxref=GeneID:102677323%2CGenbank:XM_006610430.2;Parent=rna-XM_006610430.2
NW_006263372.1	Gnomon	exon	654537	654709	.	+	.	ID=exon-XM_006610430.2-3;Dbxref=GeneID:102677323%2CGenbank:XM_006610430.2;Parent=rna-XM_006610430.2
NW_006263372.1	Gnomon	exon	655025	655129	.	+	.	ID=exon-XM_006610430.2-4;Dbxref=GeneID:102677323%2CGenbank:XM_006610430.2;Parent=rna-XM_006610430.2
NW_006263372.1	Gnomon	exon	655631	655706	.	+	.	ID=exon-XM_006610430.2-5;Dbxref=GeneID:102677323%2CGenbank:XM_006610430.2;Parent=rna-XM_006610430.2
NW_006263372.1	Gnomon	exon	649417	649574	.	+	.	ID=exon-XM_006610430.2-1;Dbxref=GeneID:102677323%2CGenbank:XM_006610430.2;Parent=rna-XM_006610430.2
NW_006263372.1	Gnomon	CDS	2116778	2118192	.	-	0	Name=XP_031363941.1;ID=cds-XP_031363941.1;Dbxref=GeneID:102679572%2CGenbank:XP_031363941.1;Parent=rna-XM_031508081.1
NW_006263372.1	Gnomon	CDS	2116694	2116712	.	-	0	Name=XP_031363941.1;ID=cds-XP_031363941.1;Dbxref=GeneID:102679572%2CGenbank:XP_031363941.1;Parent=rna-XM_031508081.1
NW_006263372.1	Gnomon	mRNA	3288580	3290181	.	-	.	Name=XM_006610645.2;ID=rna-XM_006610645.2;Dbxref=GeneID:102672288%2CGenbank:XM_006610645.2;Parent=gene-LOC102672288
NW_006263372.1	Gnomon	mRNA	1584521	1614802	.	+	.	Name=XM_031508114.1;ID=rna-XM_031508114.1;Dbxref=GeneID:102680500%2CGenbank:XM_031508114.1;Parent=gene-LOC102680500
NW_006263372.1	Gnomon	gene	1718725	1723118	.	+	.	Name=LOC102670743;ID=gene-LOC102670743;Dbxref=GeneID:102670743
NW_006263372.1	Gnomon	gene	266718	269118	.	-	.	Name=LOC102670741;ID=gene-LOC102670741;Dbxref=GeneID:102670741
NW_006263372.1	Gnomon	gene	855869	858735	.	+	.	Name=LOC102670742;ID=gene-LOC102670742;Dbxref=GeneID:102670742
NW_006263372.1	Gnomon	CDS	321152	321263	.	-	0	Name=XP_006610454.1;ID=cds-XP_006610454.1;Dbxref=GeneID:102671927%2CGenbank:XP_006610454.1;Parent=rna-XM_006610391.2
NW_006263372.1	Gnomon	CDS	320919	321044	.	-	0	Name=XP_006610454.1;ID=cds-XP_006610454.1;Dbxref=GeneID:102671927%2CGenbank:XP_006610454.1;Parent=rna-XM_006610391.2
NW_006263372.1	Gnomon	CDS	319519	319664	.	-	0	Name=XP_006610454.1;ID=cds-XP_006610454.1;Dbxref=GeneID:102671927%2CGenbank:XP_006610454.1;Parent=rna-XM_006610391.2
NW_006263372.1	Gnomon	CDS	319340	319438	.	-	0	Name=XP_006610454.1;ID=cds-XP_006610454.1;Dbxref=GeneID:102671927%2CGenbank:XP_006610454.1;Parent=rna-XM_006610391.2
NW_006263372.1	Gnomon	CDS	318821	319015	.	-	0	Name=XP_006610454.1;ID=cds-XP_006610454.1;Dbxref=GeneID:102671927%2CGenbank:XP_006610454.1;Parent=rna-XM_006610391.2
NW_006263372.1	Gnomon	CDS	318561	318737	.	-	0	Name=XP_006610454.1;ID=cds-XP_006610454.1;Dbxref=GeneID:102671927%2CGenbank:XP_006610454.1;Parent=rna-XM_006610391.2
NW_006263372.1	Gnomon	CDS	318050	318301	.	-	0	Name=XP_006610454.1;ID=cds-XP_006610454.1;Dbxref=GeneID:102671927%2CGenbank:XP_006610454.1;Parent=rna-XM_006610391.2
NW_006263372.1	Gnomon	CDS	316098	316292	.	-	0	Name=XP_006610454.1;ID=cds-XP_006610454.1;Dbxref=GeneID:102671927%2CGenbank:XP_006610454.1;Parent=rna-XM_006610391.2
NW_006263372.1	Gnomon	CDS	3244436	3244689	.	+	0	Name=XP_006610702.1;ID=cds-XP_006610702.1;Dbxref=GeneID:102671522%2CGenbank:XP_006610702.1;Parent=rna-XM_006610639.2
NW_006263372.1	Gnomon	CDS	3244809	3245018	.	+	0	Name=XP_006610702.1;ID=cds-XP_006610702.1;Dbxref=GeneID:102671522%2CGenbank:XP_006610702.1;Parent=rna-XM_006610639.2
NW_006263372.1	Gnomon	CDS	3245147	3245381	.	+	0	Name=XP_006610702.1;ID=cds-XP_006610702.1;Dbxref=GeneID:102671522%2CGenbank:XP_006610702.1;Parent=rna-XM_006610639.2
NW_006263372.1	Gnomon	CDS	3245482	3245526	.	+	0	Name=XP_006610702.1;ID=cds-XP_006610702.1;Dbxref=GeneID:102671522%2CGenbank:XP_006610702.1;Parent=rna-XM_006610639.2
NW_006263372.1	Gnomon	CDS	3245828	3246089	.	+	0	Name=XP_006610702.1;ID=cds-XP_006610702.1;Dbxref=GeneID:102671522%2CGenbank:XP_006610702.1;Parent=rna-XM_006610639.2
NW_006263372.1	Gnomon	CDS	3246189	3246409	.	+	0	Name=XP_006610702.1;ID=cds-XP_006610702.1;Dbxref=GeneID:102671522%2CGenbank:XP_006610702.1;Parent=rna-XM_006610639.2
NW_006263372.1	Gnomon	CDS	3246487	3246592	.	+	0	Name=XP_006610702.1;ID=cds-XP_006610702.1;Dbxref=GeneID:102671522%2CGenbank:XP_006610702.1;Parent=rna-XM_006610639.2
NW_006263372.1	Gnomon	CDS	3246683	3246841	.	+	0	Name=XP_006610702.1;ID=cds-XP_006610702.1;Dbxref=GeneID:102671522%2CGenbank:XP_006610702.1;Parent=rna-XM_006610639.2
NW_006263372.1	Gnomon	CDS	3246948	3247177	.	+	0	Name=XP_006610702.1;ID=cds-XP_006610702.1;Dbxref=GeneID:102671522%2CGenbank:XP_006610702.1;Parent=rna-XM_006610639.2
NW_006263372.1	Gnomon	CDS	3247252	3247351	.	+	0	Name=XP_006610702.1;ID=cds-XP_006610702.1;Dbxref=GeneID:102671522%2CGenbank:XP_006610702.1;Parent=rna-XM_006610639.2
NW_006263372.1	Gnomon	CDS	3247447	3247866	.	+	0	Name=XP_006610702.1;ID=cds-XP_006610702.1;Dbxref=GeneID:102671522%2CGenbank:XP_006610702.1;Parent=rna-XM_006610639.2
NW_006263372.1	Gnomon	CDS	3247946	3248147	.	+	0	Name=XP_006610702.1;ID=cds-XP_006610702.1;Dbxref=GeneID:102671522%2CGenbank:XP_006610702.1;Parent=rna-XM_006610639.2
NW_006263372.1	Gnomon	CDS	3248229	3248402	.	+	0	Name=XP_006610702.1;ID=cds-XP_006610702.1;Dbxref=GeneID:102671522%2CGenbank:XP_006610702.1;Parent=rna-XM_006610639.2
NW_006263372.1	Gnomon	CDS	3248463	3248723	.	+	0	Name=XP_006610702.1;ID=cds-XP_006610702.1;Dbxref=GeneID:102671522%2CGenbank:XP_006610702.1;Parent=rna-XM_006610639.2
NW_006263372.1	Gnomon	CDS	3248836	3249024	.	+	0	Name=XP_006610702.1;ID=cds-XP_006610702.1;Dbxref=GeneID:102671522%2CGenbank:XP_006610702.1;Parent=rna-XM_006610639.2
NW_006263372.1	Gnomon	CDS	3249093	3249318	.	+	0	Name=XP_006610702.1;ID=cds-XP_006610702.1;Dbxref=GeneID:102671522%2CGenbank:XP_006610702.1;Parent=rna-XM_006610639.2
NW_006263372.1	Gnomon	CDS	3249409	3249555	.	+	0	Name=XP_006610702.1;ID=cds-XP_006610702.1;Dbxref=GeneID:102671522%2CGenbank:XP_006610702.1;Parent=rna-XM_006610639.2
NW_006263372.1	Gnomon	CDS	3249630	3249878	.	+	0	Name=XP_006610702.1;ID=cds-XP_006610702.1;Dbxref=GeneID:102671522%2CGenbank:XP_006610702.1;Parent=rna-XM_006610639.2
NW_006263372.1	Gnomon	CDS	3249989	3250425	.	+	0	Name=XP_006610702.1;ID=cds-XP_006610702.1;Dbxref=GeneID:102671522%2CGenbank:XP_006610702.1;Parent=rna-XM_006610639.2
NW_006263372.1	Gnomon	CDS	3250490	3250646	.	+	0	Name=XP_006610702.1;ID=cds-XP_006610702.1;Dbxref=GeneID:102671522%2CGenbank:XP_006610702.1;Parent=rna-XM_006610639.2
NW_006263372.1	Gnomon	CDS	3251235	3251470	.	+	0	Name=XP_006610702.1;ID=cds-XP_006610702.1;Dbxref=GeneID:102671522%2CGenbank:XP_006610702.1;Parent=rna-XM_006610639.2
NW_006263372.1	Gnomon	CDS	3251542	3251742	.	+	0	Name=XP_006610702.1;ID=cds-XP_006610702.1;Dbxref=GeneID:102671522%2CGenbank:XP_006610702.1;Parent=rna-XM_006610639.2
NW_006263372.1	Gnomon	CDS	3252570	3252766	.	+	0	Name=XP_006610702.1;ID=cds-XP_006610702.1;Dbxref=GeneID:102671522%2CGenbank:XP_006610702.1;Parent=rna-XM_006610639.2
NW_006263372.1	Gnomon	CDS	3252845	3253092	.	+	0	Name=XP_006610702.1;ID=cds-XP_006610702.1;Dbxref=GeneID:102671522%2CGenbank:XP_006610702.1;Parent=rna-XM_006610639.2
NW_006263372.1	Gnomon	CDS	3253177	3253350	.	+	0	Name=XP_006610702.1;ID=cds-XP_006610702.1;Dbxref=GeneID:102671522%2CGenbank:XP_006610702.1;Parent=rna-XM_006610639.2
NW_006263372.1	Gnomon	CDS	2363271	2363633	.	-	0	Name=XP_006610692.1;ID=cds-XP_006610692.1;Dbxref=GeneID:102681760%2CGenbank:XP_006610692.1;Parent=rna-XM_006610629.2
NW_006263372.1	Gnomon	CDS	2362841	2363029	.	-	0	Name=XP_006610692.1;ID=cds-XP_006610692.1;Dbxref=GeneID:102681760%2CGenbank:XP_006610692.1;Parent=rna-XM_006610629.2
NW_006263372.1	Gnomon	CDS	2361576	2361596	.	-	0	Name=XP_006610692.1;ID=cds-XP_006610692.1;Dbxref=GeneID:102681760%2CGenbank:XP_006610692.1;Parent=rna-XM_006610629.2
NW_006263372.1	Gnomon	CDS	2359180	2359406	.	-	0	Name=XP_006610692.1;ID=cds-XP_006610692.1;Dbxref=GeneID:102681760%2CGenbank:XP_006610692.1;Parent=rna-XM_006610629.2
NW_006263372.1	Gnomon	CDS	2358528	2358648	.	-	0	Name=XP_006610692.1;ID=cds-XP_006610692.1;Dbxref=GeneID:102681760%2CGenbank:XP_006610692.1;Parent=rna-XM_006610629.2
NW_006263372.1	Gnomon	CDS	2357761	2357871	.	-	0	Name=XP_006610692.1;ID=cds-XP_006610692.1;Dbxref=GeneID:102681760%2CGenbank:XP_006610692.1;Parent=rna-XM_006610629.2
NW_006263372.1	Gnomon	CDS	2355970	2356136	.	-	0	Name=XP_006610692.1;ID=cds-XP_006610692.1;Dbxref=GeneID:102681760%2CGenbank:XP_006610692.1;Parent=rna-XM_006610629.2
NW_006263372.1	Gnomon	CDS	2355640	2355800	.	-	0	Name=XP_006610692.1;ID=cds-XP_006610692.1;Dbxref=GeneID:102681760%2CGenbank:XP_006610692.1;Parent=rna-XM_006610629.2
NW_006263372.1	Gnomon	CDS	2355357	2355469	.	-	0	Name=XP_006610692.1;ID=cds-XP_006610692.1;Dbxref=GeneID:102681760%2CGenbank:XP_006610692.1;Parent=rna-XM_006610629.2
NW_006263372.1	Gnomon	exon	225887	226699	.	+	.	ID=exon-XR_004149543.1-2;Dbxref=GeneID:116184885%2CGenbank:XR_004149543.1;Parent=rna-XR_004149543.1
NW_006263372.1	Gnomon	exon	224268	224960	.	+	.	ID=exon-XR_004149543.1-1;Dbxref=GeneID:116184885%2CGenbank:XR_004149543.1;Parent=rna-XR_004149543.1
NW_006263372.1	Gnomon	gene	2327873	2329914	.	-	.	Name=LOC102680282;ID=gene-LOC102680282;Dbxref=GeneID:102680282
NW_006263372.1	Gnomon	CDS	284293	284366	.	+	0	Name=XP_006610452.1;ID=cds-XP_006610452.1;Dbxref=GeneID:102671256%2CGenbank:XP_006610452.1;Parent=rna-XM_006610389.2
NW_006263372.1	Gnomon	CDS	285481	285701	.	+	0	Name=XP_006610452.1;ID=cds-XP_006610452.1;Dbxref=GeneID:102671256%2CGenbank:XP_006610452.1;Parent=rna-XM_006610389.2
NW_006263372.1	Gnomon	CDS	286078	286397	.	+	0	Name=XP_006610452.1;ID=cds-XP_006610452.1;Dbxref=GeneID:102671256%2CGenbank:XP_006610452.1;Parent=rna-XM_006610389.2
NW_006263372.1	Gnomon	CDS	286467	286641	.	+	0	Name=XP_006610452.1;ID=cds-XP_006610452.1;Dbxref=GeneID:102671256%2CGenbank:XP_006610452.1;Parent=rna-XM_006610389.2
NW_006263372.1	Gnomon	CDS	286942	287234	.	+	0	Name=XP_006610452.1;ID=cds-XP_006610452.1;Dbxref=GeneID:102671256%2CGenbank:XP_006610452.1;Parent=rna-XM_006610389.2
NW_006263372.1	Gnomon	CDS	287469	287849	.	+	0	Name=XP_006610452.1;ID=cds-XP_006610452.1;Dbxref=GeneID:102671256%2CGenbank:XP_006610452.1;Parent=rna-XM_006610389.2
NW_006263372.1	Gnomon	CDS	287966	288172	.	+	0	Name=XP_006610452.1;ID=cds-XP_006610452.1;Dbxref=GeneID:102671256%2CGenbank:XP_006610452.1;Parent=rna-XM_006610389.2
NW_006263372.1	Gnomon	CDS	288701	288946	.	+	0	Name=XP_006610452.1;ID=cds-XP_006610452.1;Dbxref=GeneID:102671256%2CGenbank:XP_006610452.1;Parent=rna-XM_006610389.2
NW_006263372.1	Gnomon	exon	1941	2162	.	-	.	ID=exon-XM_006610359.2-6;Dbxref=GeneID:102678615%2CGenbank:XM_006610359.2;Parent=rna-XM_006610359.2
NW_006263372.1	Gnomon	exon	1505	1624	.	-	.	ID=exon-XM_006610359.2-7;Dbxref=GeneID:102678615%2CGenbank:XM_006610359.2;Parent=rna-XM_006610359.2
NW_006263372.1	Gnomon	exon	2824	2928	.	-	.	ID=exon-XM_006610359.2-4;Dbxref=GeneID:102678615%2CGenbank:XM_006610359.2;Parent=rna-XM_006610359.2
NW_006263372.1	Gnomon	exon	2529	2713	.	-	.	ID=exon-XM_006610359.2-5;Dbxref=GeneID:102678615%2CGenbank:XM_006610359.2;Parent=rna-XM_006610359.2
NW_006263372.1	Gnomon	exon	3760	3933	.	-	.	ID=exon-XM_006610359.2-2;Dbxref=GeneID:102678615%2CGenbank:XM_006610359.2;Parent=rna-XM_006610359.2
NW_006263372.1	Gnomon	exon	3375	3630	.	-	.	ID=exon-XM_006610359.2-3;Dbxref=GeneID:102678615%2CGenbank:XM_006610359.2;Parent=rna-XM_006610359.2
NW_006263372.1	Gnomon	exon	4343	4593	.	-	.	ID=exon-XM_006610359.2-1;Dbxref=GeneID:102678615%2CGenbank:XM_006610359.2;Parent=rna-XM_006610359.2
NW_006263372.1	Gnomon	exon	1051	1195	.	-	.	ID=exon-XM_006610359.2-8;Dbxref=GeneID:102678615%2CGenbank:XM_006610359.2;Parent=rna-XM_006610359.2
NW_006263372.1	Gnomon	exon	799	976	.	-	.	ID=exon-XM_006610359.2-9;Dbxref=GeneID:102678615%2CGenbank:XM_006610359.2;Parent=rna-XM_006610359.2
NW_006263372.1	Gnomon	exon	273168	273557	.	+	.	ID=exon-XM_006610381.2-1;Dbxref=GeneID:102681971%2CGenbank:XM_006610381.2;Parent=rna-XM_006610381.2
NW_006263372.1	Gnomon	exon	274392	274813	.	+	.	ID=exon-XM_006610381.2-2;Dbxref=GeneID:102681971%2CGenbank:XM_006610381.2;Parent=rna-XM_006610381.2
NW_006263372.1	Gnomon	gene	10568	11801	.	+	.	Name=LOC102680242;ID=gene-LOC102680242;Dbxref=GeneID:102680242
NW_006263372.1	Gnomon	exon	275277	279119	.	+	.	ID=exon-XM_006610381.2-3;Dbxref=GeneID:102681971%2CGenbank:XM_006610381.2;Parent=rna-XM_006610381.2
NW_006263372.1	Gnomon	exon	655025	655129	.	+	.	ID=exon-XM_006610429.2-4;Dbxref=GeneID:102677323%2CGenbank:XM_006610429.2;Parent=rna-XM_006610429.2
NW_006263372.1	Gnomon	exon	655631	655706	.	+	.	ID=exon-XM_006610429.2-5;Dbxref=GeneID:102677323%2CGenbank:XM_006610429.2;Parent=rna-XM_006610429.2
NW_006263372.1	Gnomon	exon	653674	653997	.	+	.	ID=exon-XM_006610429.2-2;Dbxref=GeneID:102677323%2CGenbank:XM_006610429.2;Parent=rna-XM_006610429.2
NW_006263372.1	Gnomon	exon	654537	654709	.	+	.	ID=exon-XM_006610429.2-3;Dbxref=GeneID:102677323%2CGenbank:XM_006610429.2;Parent=rna-XM_006610429.2
NW_006263372.1	Gnomon	exon	649426	649574	.	+	.	ID=exon-XM_006610429.2-1;Dbxref=GeneID:102677323%2CGenbank:XM_006610429.2;Parent=rna-XM_006610429.2
NW_006263372.1	Gnomon	exon	2432384	2432719	.	-	.	ID=exon-XM_006610621.2-11;Dbxref=GeneID:102680787%2CGenbank:XM_006610621.2;Parent=rna-XM_006610621.2
NW_006263372.1	Gnomon	exon	2431699	2431906	.	-	.	ID=exon-XM_006610621.2-12;Dbxref=GeneID:102680787%2CGenbank:XM_006610621.2;Parent=rna-XM_006610621.2
NW_006263372.1	Gnomon	exon	2433411	2433785	.	-	.	ID=exon-XM_006610621.2-10;Dbxref=GeneID:102680787%2CGenbank:XM_006610621.2;Parent=rna-XM_006610621.2
NW_006263372.1	Gnomon	exon	2424383	2426688	.	-	.	ID=exon-XM_006610621.2-15;Dbxref=GeneID:102680787%2CGenbank:XM_006610621.2;Parent=rna-XM_006610621.2
NW_006263372.1	Gnomon	exon	2423496	2424249	.	-	.	ID=exon-XM_006610621.2-16;Dbxref=GeneID:102680787%2CGenbank:XM_006610621.2;Parent=rna-XM_006610621.2
NW_006263372.1	Gnomon	exon	2428216	2428432	.	-	.	ID=exon-XM_006610621.2-13;Dbxref=GeneID:102680787%2CGenbank:XM_006610621.2;Parent=rna-XM_006610621.2
NW_006263372.1	Gnomon	exon	2426781	2427616	.	-	.	ID=exon-XM_006610621.2-14;Dbxref=GeneID:102680787%2CGenbank:XM_006610621.2;Parent=rna-XM_006610621.2
NW_006263372.1	Gnomon	exon	2421063	2423211	.	-	.	ID=exon-XM_006610621.2-17;Dbxref=GeneID:102680787%2CGenbank:XM_006610621.2;Parent=rna-XM_006610621.2
NW_006263372.1	Gnomon	exon	506452	506594	.	+	.	ID=exon-XM_031508124.1-9;Dbxref=GeneID:102674777%2CGenbank:XM_031508124.1;Parent=rna-XM_031508124.1
NW_006263372.1	Gnomon	exon	505877	506006	.	+	.	ID=exon-XM_031508124.1-7;Dbxref=GeneID:102674777%2CGenbank:XM_031508124.1;Parent=rna-XM_031508124.1
NW_006263372.1	Gnomon	exon	506203	506332	.	+	.	ID=exon-XM_031508124.1-8;Dbxref=GeneID:102674777%2CGenbank:XM_031508124.1;Parent=rna-XM_031508124.1
NW_006263372.1	Gnomon	exon	501571	501660	.	+	.	ID=exon-XM_031508124.1-5;Dbxref=GeneID:102674777%2CGenbank:XM_031508124.1;Parent=rna-XM_031508124.1
NW_006263372.1	Gnomon	exon	505595	505796	.	+	.	ID=exon-XM_031508124.1-6;Dbxref=GeneID:102674777%2CGenbank:XM_031508124.1;Parent=rna-XM_031508124.1
NW_006263372.1	Gnomon	exon	499975	500035	.	+	.	ID=exon-XM_031508124.1-3;Dbxref=GeneID:102674777%2CGenbank:XM_031508124.1;Parent=rna-XM_031508124.1
NW_006263372.1	Gnomon	exon	500882	501090	.	+	.	ID=exon-XM_031508124.1-4;Dbxref=GeneID:102674777%2CGenbank:XM_031508124.1;Parent=rna-XM_031508124.1
NW_006263372.1	Gnomon	exon	474558	474915	.	+	.	ID=exon-XM_031508124.1-1;Dbxref=GeneID:102674777%2CGenbank:XM_031508124.1;Parent=rna-XM_031508124.1
NW_006263372.1	Gnomon	exon	493539	493636	.	+	.	ID=exon-XM_031508124.1-2;Dbxref=GeneID:102674777%2CGenbank:XM_031508124.1;Parent=rna-XM_031508124.1
NW_006263372.1	Gnomon	exon	530509	530996	.	+	.	ID=exon-XM_006610415.2-10;Dbxref=GeneID:102675491%2CGenbank:XM_006610415.2;Parent=rna-XM_006610415.2
NW_006263372.1	Gnomon	lnc_RNA	2259351	2263911	.	+	.	Name=XR_004149570.1;ID=rna-XR_004149570.1;Dbxref=GeneID:102678235%2CGenbank:XR_004149570.1;Parent=gene-LOC102678235
NW_006263372.1	Gnomon	exon	1800196	1800362	.	-	.	ID=exon-XM_031508100.1-3;Dbxref=GeneID:116184916%2CGenbank:XM_031508100.1;Parent=rna-XM_031508100.1
NW_006263372.1	Gnomon	exon	1800854	1802633	.	-	.	ID=exon-XM_031508100.1-1;Dbxref=GeneID:116184916%2CGenbank:XM_031508100.1;Parent=rna-XM_031508100.1
NW_006263372.1	Gnomon	exon	1800606	1800789	.	-	.	ID=exon-XM_031508100.1-2;Dbxref=GeneID:116184916%2CGenbank:XM_031508100.1;Parent=rna-XM_031508100.1
NW_006263372.1	Gnomon	gene	2155038	2168358	.	-	.	Name=LOC102679237;ID=gene-LOC102679237;Dbxref=GeneID:102679237
NW_006263372.1	Gnomon	exon	798803	798915	.	+	.	ID=exon-XR_420994.2-1;Dbxref=GeneID:102681443%2CGenbank:XR_420994.2;Parent=rna-XR_420994.2
NW_006263372.1	Gnomon	exon	799012	799149	.	+	.	ID=exon-XR_420994.2-2;Dbxref=GeneID:102681443%2CGenbank:XR_420994.2;Parent=rna-XR_420994.2
NW_006263372.1	Gnomon	exon	799579	799703	.	+	.	ID=exon-XR_420994.2-3;Dbxref=GeneID:102681443%2CGenbank:XR_420994.2;Parent=rna-XR_420994.2
NW_006263372.1	Gnomon	mRNA	3288580	3289763	.	-	.	Name=XM_006610644.2;ID=rna-XM_006610644.2;Dbxref=GeneID:102672288%2CGenbank:XM_006610644.2;Parent=gene-LOC102672288
NW_006263372.1	Gnomon	mRNA	1567852	1614802	.	+	.	Name=XM_031508115.1;ID=rna-XM_031508115.1;Dbxref=GeneID:102680500%2CGenbank:XM_031508115.1;Parent=gene-LOC102680500
NW_006263372.1	Gnomon	gene	1760395	1771231	.	+	.	Name=LOC102670880;ID=gene-LOC102670880;Dbxref=GeneID:102670880
NW_006263372.1	Gnomon	gene	3089044	3090365	.	+	.	Name=LOC102670881;ID=gene-LOC102670881;Dbxref=GeneID:102670881
NW_006263372.1	Gnomon	CDS	2103229	2103760	.	-	0	Name=XP_031363942.1;ID=cds-XP_031363942.1;Dbxref=GeneID:116184907%2CGenbank:XP_031363942.1;Parent=rna-XM_031508082.1
NW_006263372.1	Gnomon	CDS	2101337	2102625	.	-	0	Name=XP_031363942.1;ID=cds-XP_031363942.1;Dbxref=GeneID:116184907%2CGenbank:XP_031363942.1;Parent=rna-XM_031508082.1
NW_006263372.1	Gnomon	mRNA	519105	525773	.	+	.	Name=XM_006610404.2;ID=rna-XM_006610404.2;Dbxref=GeneID:102674248%2CGenbank:XM_006610404.2;Parent=gene-LOC102674248
NW_006263372.1	Gnomon	CDS	1528661	1528753	.	+	0	Name=XP_006610599.1;ID=cds-XP_006610599.1;Dbxref=GeneID:102680500%2CGenbank:XP_006610599.1;Parent=rna-XM_006610536.2
NW_006263372.1	Gnomon	CDS	1595674	1595734	.	+	0	Name=XP_006610599.1;ID=cds-XP_006610599.1;Dbxref=GeneID:102680500%2CGenbank:XP_006610599.1;Parent=rna-XM_006610536.2
NW_006263372.1	Gnomon	CDS	1603282	1603538	.	+	0	Name=XP_006610599.1;ID=cds-XP_006610599.1;Dbxref=GeneID:102680500%2CGenbank:XP_006610599.1;Parent=rna-XM_006610536.2
NW_006263372.1	Gnomon	CDS	1606111	1606174	.	+	0	Name=XP_006610599.1;ID=cds-XP_006610599.1;Dbxref=GeneID:102680500%2CGenbank:XP_006610599.1;Parent=rna-XM_006610536.2
NW_006263372.1	Gnomon	CDS	1607813	1607908	.	+	0	Name=XP_006610599.1;ID=cds-XP_006610599.1;Dbxref=GeneID:102680500%2CGenbank:XP_006610599.1;Parent=rna-XM_006610536.2
NW_006263372.1	Gnomon	CDS	1609794	1609894	.	+	0	Name=XP_006610599.1;ID=cds-XP_006610599.1;Dbxref=GeneID:102680500%2CGenbank:XP_006610599.1;Parent=rna-XM_006610536.2
NW_006263372.1	Gnomon	CDS	1609969	1610100	.	+	0	Name=XP_006610599.1;ID=cds-XP_006610599.1;Dbxref=GeneID:102680500%2CGenbank:XP_006610599.1;Parent=rna-XM_006610536.2
NW_006263372.1	Gnomon	CDS	1610175	1610348	.	+	0	Name=XP_006610599.1;ID=cds-XP_006610599.1;Dbxref=GeneID:102680500%2CGenbank:XP_006610599.1;Parent=rna-XM_006610536.2
NW_006263372.1	Gnomon	CDS	1610798	1612678	.	+	0	Name=XP_006610599.1;ID=cds-XP_006610599.1;Dbxref=GeneID:102680500%2CGenbank:XP_006610599.1;Parent=rna-XM_006610536.2
NW_006263372.1	Gnomon	CDS	1612894	1613032	.	+	0	Name=XP_006610599.1;ID=cds-XP_006610599.1;Dbxref=GeneID:102680500%2CGenbank:XP_006610599.1;Parent=rna-XM_006610536.2
NW_006263372.1	Gnomon	CDS	1613104	1613226	.	+	0	Name=XP_006610599.1;ID=cds-XP_006610599.1;Dbxref=GeneID:102680500%2CGenbank:XP_006610599.1;Parent=rna-XM_006610536.2
NW_006263372.1	Gnomon	CDS	1613299	1613688	.	+	0	Name=XP_006610599.1;ID=cds-XP_006610599.1;Dbxref=GeneID:102680500%2CGenbank:XP_006610599.1;Parent=rna-XM_006610536.2
NW_006263372.1	Gnomon	CDS	1613966	1614009	.	+	0	Name=XP_006610599.1;ID=cds-XP_006610599.1;Dbxref=GeneID:102680500%2CGenbank:XP_006610599.1;Parent=rna-XM_006610536.2
NW_006263372.1	Gnomon	mRNA	342610	344789	.	+	.	Name=XM_006610394.2;ID=rna-XM_006610394.2;Dbxref=GeneID:102672382%2CGenbank:XM_006610394.2;Parent=gene-LOC102672382
NW_006263372.1	Gnomon	exon	2354536	2355469	.	-	.	ID=exon-XM_031508003.1-12;Dbxref=GeneID:102681760%2CGenbank:XM_031508003.1;Parent=rna-XM_031508003.1
NW_006263372.1	Gnomon	exon	2355970	2356136	.	-	.	ID=exon-XM_031508003.1-10;Dbxref=GeneID:102681760%2CGenbank:XM_031508003.1;Parent=rna-XM_031508003.1
NW_006263372.1	Gnomon	exon	2355640	2355800	.	-	.	ID=exon-XM_031508003.1-11;Dbxref=GeneID:102681760%2CGenbank:XM_031508003.1;Parent=rna-XM_031508003.1
NW_006263372.1	Gnomon	CDS	1686277	1686383	.	-	0	Name=XP_006610609.1;ID=cds-XP_006610609.1;Dbxref=GeneID:102670607%2CGenbank:XP_006610609.1;Parent=rna-XM_006610546.2
NW_006263372.1	Gnomon	CDS	1681937	1682129	.	-	0	Name=XP_006610609.1;ID=cds-XP_006610609.1;Dbxref=GeneID:102670607%2CGenbank:XP_006610609.1;Parent=rna-XM_006610546.2
NW_006263372.1	Gnomon	CDS	1681008	1681228	.	-	0	Name=XP_006610609.1;ID=cds-XP_006610609.1;Dbxref=GeneID:102670607%2CGenbank:XP_006610609.1;Parent=rna-XM_006610546.2
NW_006263372.1	Gnomon	CDS	1668332	1668414	.	-	0	Name=XP_006610609.1;ID=cds-XP_006610609.1;Dbxref=GeneID:102670607%2CGenbank:XP_006610609.1;Parent=rna-XM_006610546.2
NW_006263372.1	Gnomon	CDS	1667692	1667832	.	-	0	Name=XP_006610609.1;ID=cds-XP_006610609.1;Dbxref=GeneID:102670607%2CGenbank:XP_006610609.1;Parent=rna-XM_006610546.2
NW_006263372.1	Gnomon	CDS	1664699	1664851	.	-	0	Name=XP_006610609.1;ID=cds-XP_006610609.1;Dbxref=GeneID:102670607%2CGenbank:XP_006610609.1;Parent=rna-XM_006610546.2
NW_006263372.1	Gnomon	CDS	1664337	1664596	.	-	0	Name=XP_006610609.1;ID=cds-XP_006610609.1;Dbxref=GeneID:102670607%2CGenbank:XP_006610609.1;Parent=rna-XM_006610546.2
NW_006263372.1	Gnomon	CDS	1663044	1663430	.	-	0	Name=XP_006610609.1;ID=cds-XP_006610609.1;Dbxref=GeneID:102670607%2CGenbank:XP_006610609.1;Parent=rna-XM_006610546.2
NW_006263372.1	Gnomon	CDS	284293	284366	.	+	0	Name=XP_006610451.1;ID=cds-XP_006610451.1;Dbxref=GeneID:102671256%2CGenbank:XP_006610451.1;Parent=rna-XM_006610388.2
NW_006263372.1	Gnomon	CDS	285481	285701	.	+	0	Name=XP_006610451.1;ID=cds-XP_006610451.1;Dbxref=GeneID:102671256%2CGenbank:XP_006610451.1;Parent=rna-XM_006610388.2
NW_006263372.1	Gnomon	CDS	286078	286397	.	+	0	Name=XP_006610451.1;ID=cds-XP_006610451.1;Dbxref=GeneID:102671256%2CGenbank:XP_006610451.1;Parent=rna-XM_006610388.2
NW_006263372.1	Gnomon	CDS	286467	286641	.	+	0	Name=XP_006610451.1;ID=cds-XP_006610451.1;Dbxref=GeneID:102671256%2CGenbank:XP_006610451.1;Parent=rna-XM_006610388.2
NW_006263372.1	Gnomon	CDS	286942	287234	.	+	0	Name=XP_006610451.1;ID=cds-XP_006610451.1;Dbxref=GeneID:102671256%2CGenbank:XP_006610451.1;Parent=rna-XM_006610388.2
NW_006263372.1	Gnomon	CDS	287469	287849	.	+	0	Name=XP_006610451.1;ID=cds-XP_006610451.1;Dbxref=GeneID:102671256%2CGenbank:XP_006610451.1;Parent=rna-XM_006610388.2
NW_006263372.1	Gnomon	CDS	287966	288172	.	+	0	Name=XP_006610451.1;ID=cds-XP_006610451.1;Dbxref=GeneID:102671256%2CGenbank:XP_006610451.1;Parent=rna-XM_006610388.2
NW_006263372.1	Gnomon	CDS	288701	288946	.	+	0	Name=XP_006610451.1;ID=cds-XP_006610451.1;Dbxref=GeneID:102671256%2CGenbank:XP_006610451.1;Parent=rna-XM_006610388.2
NW_006263372.1	Gnomon	exon	2197970	2198297	.	-	.	ID=exon-XR_004149566.1-3;Dbxref=GeneID:116184910%2CGenbank:XR_004149566.1;Parent=rna-XR_004149566.1
NW_006263372.1	Gnomon	exon	2197727	2197830	.	-	.	ID=exon-XR_004149566.1-4;Dbxref=GeneID:116184910%2CGenbank:XR_004149566.1;Parent=rna-XR_004149566.1
NW_006263372.1	Gnomon	exon	2204731	2204748	.	-	.	ID=exon-XR_004149566.1-1;Dbxref=GeneID:116184910%2CGenbank:XR_004149566.1;Parent=rna-XR_004149566.1
NW_006263372.1	Gnomon	exon	2198605	2199115	.	-	.	ID=exon-XR_004149566.1-2;Dbxref=GeneID:116184910%2CGenbank:XR_004149566.1;Parent=rna-XR_004149566.1
NW_006263372.1	Gnomon	CDS	2411005	2411031	.	+	0	Name=XP_006610691.1;ID=cds-XP_006610691.1;Dbxref=GeneID:102681444%2CGenbank:XP_006610691.1;Parent=rna-XM_006610628.2
NW_006263372.1	Gnomon	CDS	2411378	2411412	.	+	0	Name=XP_006610691.1;ID=cds-XP_006610691.1;Dbxref=GeneID:102681444%2CGenbank:XP_006610691.1;Parent=rna-XM_006610628.2
NW_006263372.1	Gnomon	CDS	2411498	2411639	.	+	0	Name=XP_006610691.1;ID=cds-XP_006610691.1;Dbxref=GeneID:102681444%2CGenbank:XP_006610691.1;Parent=rna-XM_006610628.2
NW_006263372.1	Gnomon	CDS	2411720	2411874	.	+	0	Name=XP_006610691.1;ID=cds-XP_006610691.1;Dbxref=GeneID:102681444%2CGenbank:XP_006610691.1;Parent=rna-XM_006610628.2
NW_006263372.1	Gnomon	CDS	2411980	2412208	.	+	0	Name=XP_006610691.1;ID=cds-XP_006610691.1;Dbxref=GeneID:102681444%2CGenbank:XP_006610691.1;Parent=rna-XM_006610628.2
NW_006263372.1	Gnomon	CDS	2412284	2412519	.	+	0	Name=XP_006610691.1;ID=cds-XP_006610691.1;Dbxref=GeneID:102681444%2CGenbank:XP_006610691.1;Parent=rna-XM_006610628.2
NW_006263372.1	Gnomon	CDS	2412611	2412731	.	+	0	Name=XP_006610691.1;ID=cds-XP_006610691.1;Dbxref=GeneID:102681444%2CGenbank:XP_006610691.1;Parent=rna-XM_006610628.2
NW_006263372.1	Gnomon	gene	8581	9970	.	+	.	Name=LOC102680372;ID=gene-LOC102680372;Dbxref=GeneID:102680372
NW_006263372.1	Gnomon	lnc_RNA	417363	421868	.	-	.	Name=XR_004149574.1;ID=rna-XR_004149574.1;Dbxref=GeneID:102673406%2CGenbank:XR_004149574.1;Parent=gene-LOC102673406
NW_006263372.1	Gnomon	exon	4035	4053	.	-	.	ID=exon-XM_031508030.1-1;Dbxref=GeneID:102678615%2CGenbank:XM_031508030.1;Parent=rna-XM_031508030.1
NW_006263372.1	Gnomon	exon	3760	3933	.	-	.	ID=exon-XM_031508030.1-2;Dbxref=GeneID:102678615%2CGenbank:XM_031508030.1;Parent=rna-XM_031508030.1
NW_006263372.1	Gnomon	exon	1505	1624	.	-	.	ID=exon-XM_031508030.1-7;Dbxref=GeneID:102678615%2CGenbank:XM_031508030.1;Parent=rna-XM_031508030.1
NW_006263372.1	Gnomon	exon	1051	1195	.	-	.	ID=exon-XM_031508030.1-8;Dbxref=GeneID:102678615%2CGenbank:XM_031508030.1;Parent=rna-XM_031508030.1
NW_006263372.1	Gnomon	exon	799	976	.	-	.	ID=exon-XM_031508030.1-9;Dbxref=GeneID:102678615%2CGenbank:XM_031508030.1;Parent=rna-XM_031508030.1
NW_006263372.1	Gnomon	exon	3375	3630	.	-	.	ID=exon-XM_031508030.1-3;Dbxref=GeneID:102678615%2CGenbank:XM_031508030.1;Parent=rna-XM_031508030.1
NW_006263372.1	Gnomon	exon	2824	2928	.	-	.	ID=exon-XM_031508030.1-4;Dbxref=GeneID:102678615%2CGenbank:XM_031508030.1;Parent=rna-XM_031508030.1
NW_006263372.1	Gnomon	exon	2529	2713	.	-	.	ID=exon-XM_031508030.1-5;Dbxref=GeneID:102678615%2CGenbank:XM_031508030.1;Parent=rna-XM_031508030.1
NW_006263372.1	Gnomon	exon	1941	2162	.	-	.	ID=exon-XM_031508030.1-6;Dbxref=GeneID:102678615%2CGenbank:XM_031508030.1;Parent=rna-XM_031508030.1
NW_006263372.1	Gnomon	lnc_RNA	417363	420941	.	-	.	Name=XR_004149573.1;ID=rna-XR_004149573.1;Dbxref=GeneID:102673406%2CGenbank:XR_004149573.1;Parent=gene-LOC102673406
NW_006263372.1	Gnomon	lnc_RNA	1958920	1961662	.	-	.	Name=XR_421023.2;ID=rna-XR_421023.2;Dbxref=GeneID:102675538%2CGenbank:XR_421023.2;Parent=gene-LOC102675538
NW_006263372.1	Gnomon	mRNA	3259958	3270498	.	-	.	Name=XM_006610643.2;ID=rna-XM_006610643.2;Dbxref=GeneID:102672140%2CGenbank:XM_006610643.2;Parent=gene-LOC102672140
NW_006263372.1	Gnomon	mRNA	2322742	2324222	.	-	.	Name=XM_031508018.1;ID=rna-XM_031508018.1;Dbxref=GeneID:102677192%2CGenbank:XM_031508018.1;Parent=gene-LOC102677192
NW_006263372.1	Gnomon	CDS	1524105	1524212	.	+	0	Name=XP_006610598.1;ID=cds-XP_006610598.1;Dbxref=GeneID:102680500%2CGenbank:XP_006610598.1;Parent=rna-XM_006610535.2
NW_006263372.1	Gnomon	CDS	1595674	1595734	.	+	0	Name=XP_006610598.1;ID=cds-XP_006610598.1;Dbxref=GeneID:102680500%2CGenbank:XP_006610598.1;Parent=rna-XM_006610535.2
NW_006263372.1	Gnomon	CDS	1603282	1603538	.	+	0	Name=XP_006610598.1;ID=cds-XP_006610598.1;Dbxref=GeneID:102680500%2CGenbank:XP_006610598.1;Parent=rna-XM_006610535.2
NW_006263372.1	Gnomon	CDS	1606111	1606174	.	+	0	Name=XP_006610598.1;ID=cds-XP_006610598.1;Dbxref=GeneID:102680500%2CGenbank:XP_006610598.1;Parent=rna-XM_006610535.2
NW_006263372.1	Gnomon	CDS	1607813	1607908	.	+	0	Name=XP_006610598.1;ID=cds-XP_006610598.1;Dbxref=GeneID:102680500%2CGenbank:XP_006610598.1;Parent=rna-XM_006610535.2
NW_006263372.1	Gnomon	CDS	1609794	1609894	.	+	0	Name=XP_006610598.1;ID=cds-XP_006610598.1;Dbxref=GeneID:102680500%2CGenbank:XP_006610598.1;Parent=rna-XM_006610535.2
NW_006263372.1	Gnomon	CDS	1609969	1610100	.	+	0	Name=XP_006610598.1;ID=cds-XP_006610598.1;Dbxref=GeneID:102680500%2CGenbank:XP_006610598.1;Parent=rna-XM_006610535.2
NW_006263372.1	Gnomon	CDS	1610175	1610348	.	+	0	Name=XP_006610598.1;ID=cds-XP_006610598.1;Dbxref=GeneID:102680500%2CGenbank:XP_006610598.1;Parent=rna-XM_006610535.2
NW_006263372.1	Gnomon	CDS	1610798	1612678	.	+	0	Name=XP_006610598.1;ID=cds-XP_006610598.1;Dbxref=GeneID:102680500%2CGenbank:XP_006610598.1;Parent=rna-XM_006610535.2
NW_006263372.1	Gnomon	CDS	1612894	1613032	.	+	0	Name=XP_006610598.1;ID=cds-XP_006610598.1;Dbxref=GeneID:102680500%2CGenbank:XP_006610598.1;Parent=rna-XM_006610535.2
NW_006263372.1	Gnomon	CDS	1613104	1613226	.	+	0	Name=XP_006610598.1;ID=cds-XP_006610598.1;Dbxref=GeneID:102680500%2CGenbank:XP_006610598.1;Parent=rna-XM_006610535.2
NW_006263372.1	Gnomon	CDS	1613299	1613688	.	+	0	Name=XP_006610598.1;ID=cds-XP_006610598.1;Dbxref=GeneID:102680500%2CGenbank:XP_006610598.1;Parent=rna-XM_006610535.2
NW_006263372.1	Gnomon	CDS	1613966	1614009	.	+	0	Name=XP_006610598.1;ID=cds-XP_006610598.1;Dbxref=GeneID:102680500%2CGenbank:XP_006610598.1;Parent=rna-XM_006610535.2
NW_006263372.1	Gnomon	gene	1384869	1389379	.	+	.	Name=LOC102679355;ID=gene-LOC102679355;Dbxref=GeneID:102679355
NW_006263372.1	Gnomon	gene	2135934	2138576	.	-	.	Name=LOC102679356;ID=gene-LOC102679356;Dbxref=GeneID:102679356
NW_006263372.1	Gnomon	gene	118656	119874	.	-	.	Name=LOC102679354;ID=gene-LOC102679354;Dbxref=GeneID:102679354
NW_006263372.1	Gnomon	CDS	1689073	1689219	.	+	0	Name=XP_006610608.1;ID=cds-XP_006610608.1;Dbxref=GeneID:102681759%2CGenbank:XP_006610608.1;Parent=rna-XM_006610545.2
NW_006263372.1	Gnomon	CDS	1690322	1690518	.	+	0	Name=XP_006610608.1;ID=cds-XP_006610608.1;Dbxref=GeneID:102681759%2CGenbank:XP_006610608.1;Parent=rna-XM_006610545.2
NW_006263372.1	Gnomon	CDS	1692619	1692932	.	+	0	Name=XP_006610608.1;ID=cds-XP_006610608.1;Dbxref=GeneID:102681759%2CGenbank:XP_006610608.1;Parent=rna-XM_006610545.2
NW_006263372.1	Gnomon	CDS	1693722	1693966	.	+	0	Name=XP_006610608.1;ID=cds-XP_006610608.1;Dbxref=GeneID:102681759%2CGenbank:XP_006610608.1;Parent=rna-XM_006610545.2
NW_006263372.1	Gnomon	mRNA	433068	438001	.	-	.	Name=XM_006610403.2;ID=rna-XM_006610403.2;Dbxref=GeneID:102674018%2CGenbank:XM_006610403.2;Parent=gene-LOC102674018
NW_006263372.1	Gnomon	gene	682099	689479	.	-	.	Name=LOC102679315;ID=gene-LOC102679315;Dbxref=GeneID:102679315
NW_006263372.1	Gnomon	mRNA	300072	306458	.	+	.	Name=XM_006610393.1;ID=rna-XM_006610393.1;Dbxref=GeneID:102672241%2CGenbank:XM_006610393.1;Parent=gene-LOC102672241
NW_006263372.1	Gnomon	exon	343	680	.	-	.	ID=exon-XM_031508028.1-10;Dbxref=GeneID:102678615%2CGenbank:XM_031508028.1;Parent=rna-XM_031508028.1
NW_006263372.1	Gnomon	gene	264306	265835	.	+	.	Name=LOC102670972;ID=gene-LOC102670972;Dbxref=GeneID:102670972
NW_006263372.1	Gnomon	exon	799	976	.	-	.	ID=exon-XM_031508029.1-9;Dbxref=GeneID:102678615%2CGenbank:XM_031508029.1;Parent=rna-XM_031508029.1
NW_006263372.1	Gnomon	exon	1505	1624	.	-	.	ID=exon-XM_031508029.1-7;Dbxref=GeneID:102678615%2CGenbank:XM_031508029.1;Parent=rna-XM_031508029.1
NW_006263372.1	Gnomon	exon	1051	1195	.	-	.	ID=exon-XM_031508029.1-8;Dbxref=GeneID:102678615%2CGenbank:XM_031508029.1;Parent=rna-XM_031508029.1
NW_006263372.1	Gnomon	exon	2529	2713	.	-	.	ID=exon-XM_031508029.1-5;Dbxref=GeneID:102678615%2CGenbank:XM_031508029.1;Parent=rna-XM_031508029.1
NW_006263372.1	Gnomon	exon	1941	2162	.	-	.	ID=exon-XM_031508029.1-6;Dbxref=GeneID:102678615%2CGenbank:XM_031508029.1;Parent=rna-XM_031508029.1
NW_006263372.1	Gnomon	exon	3375	3630	.	-	.	ID=exon-XM_031508029.1-3;Dbxref=GeneID:102678615%2CGenbank:XM_031508029.1;Parent=rna-XM_031508029.1
NW_006263372.1	Gnomon	exon	2824	2928	.	-	.	ID=exon-XM_031508029.1-4;Dbxref=GeneID:102678615%2CGenbank:XM_031508029.1;Parent=rna-XM_031508029.1
NW_006263372.1	Gnomon	exon	10363	10466	.	-	.	ID=exon-XM_031508029.1-1;Dbxref=GeneID:102678615%2CGenbank:XM_031508029.1;Parent=rna-XM_031508029.1
NW_006263372.1	Gnomon	exon	3760	3933	.	-	.	ID=exon-XM_031508029.1-2;Dbxref=GeneID:102678615%2CGenbank:XM_031508029.1;Parent=rna-XM_031508029.1
NW_006263372.1	Gnomon	CDS	1560154	1560363	.	+	0	Name=XP_006610596.1;ID=cds-XP_006610596.1;Dbxref=GeneID:102680500%2CGenbank:XP_006610596.1;Parent=rna-XM_006610533.2
NW_006263372.1	Gnomon	CDS	1595674	1595734	.	+	0	Name=XP_006610596.1;ID=cds-XP_006610596.1;Dbxref=GeneID:102680500%2CGenbank:XP_006610596.1;Parent=rna-XM_006610533.2
NW_006263372.1	Gnomon	CDS	1603282	1603538	.	+	0	Name=XP_006610596.1;ID=cds-XP_006610596.1;Dbxref=GeneID:102680500%2CGenbank:XP_006610596.1;Parent=rna-XM_006610533.2
NW_006263372.1	Gnomon	CDS	1606111	1606174	.	+	0	Name=XP_006610596.1;ID=cds-XP_006610596.1;Dbxref=GeneID:102680500%2CGenbank:XP_006610596.1;Parent=rna-XM_006610533.2
NW_006263372.1	Gnomon	CDS	1607813	1607908	.	+	0	Name=XP_006610596.1;ID=cds-XP_006610596.1;Dbxref=GeneID:102680500%2CGenbank:XP_006610596.1;Parent=rna-XM_006610533.2
NW_006263372.1	Gnomon	CDS	1609794	1609894	.	+	0	Name=XP_006610596.1;ID=cds-XP_006610596.1;Dbxref=GeneID:102680500%2CGenbank:XP_006610596.1;Parent=rna-XM_006610533.2
NW_006263372.1	Gnomon	CDS	1609969	1610100	.	+	0	Name=XP_006610596.1;ID=cds-XP_006610596.1;Dbxref=GeneID:102680500%2CGenbank:XP_006610596.1;Parent=rna-XM_006610533.2
NW_006263372.1	Gnomon	CDS	1610175	1610348	.	+	0	Name=XP_006610596.1;ID=cds-XP_006610596.1;Dbxref=GeneID:102680500%2CGenbank:XP_006610596.1;Parent=rna-XM_006610533.2
NW_006263372.1	Gnomon	CDS	1610798	1612678	.	+	0	Name=XP_006610596.1;ID=cds-XP_006610596.1;Dbxref=GeneID:102680500%2CGenbank:XP_006610596.1;Parent=rna-XM_006610533.2
NW_006263372.1	Gnomon	CDS	1612894	1613032	.	+	0	Name=XP_006610596.1;ID=cds-XP_006610596.1;Dbxref=GeneID:102680500%2CGenbank:XP_006610596.1;Parent=rna-XM_006610533.2
NW_006263372.1	Gnomon	CDS	1613104	1613226	.	+	0	Name=XP_006610596.1;ID=cds-XP_006610596.1;Dbxref=GeneID:102680500%2CGenbank:XP_006610596.1;Parent=rna-XM_006610533.2
NW_006263372.1	Gnomon	CDS	1613299	1613688	.	+	0	Name=XP_006610596.1;ID=cds-XP_006610596.1;Dbxref=GeneID:102680500%2CGenbank:XP_006610596.1;Parent=rna-XM_006610533.2
NW_006263372.1	Gnomon	CDS	1613966	1614009	.	+	0	Name=XP_006610596.1;ID=cds-XP_006610596.1;Dbxref=GeneID:102680500%2CGenbank:XP_006610596.1;Parent=rna-XM_006610533.2
NW_006263372.1	Gnomon	gene	226821	230476	.	-	.	Name=LOC102680499;ID=gene-LOC102680499;Dbxref=GeneID:102680499
NW_006263372.1	Gnomon	CDS	284293	284366	.	+	0	Name=XP_006610450.1;ID=cds-XP_006610450.1;Dbxref=GeneID:102671256%2CGenbank:XP_006610450.1;Parent=rna-XM_006610387.2
NW_006263372.1	Gnomon	CDS	285481	285701	.	+	0	Name=XP_006610450.1;ID=cds-XP_006610450.1;Dbxref=GeneID:102671256%2CGenbank:XP_006610450.1;Parent=rna-XM_006610387.2
NW_006263372.1	Gnomon	CDS	286078	286397	.	+	0	Name=XP_006610450.1;ID=cds-XP_006610450.1;Dbxref=GeneID:102671256%2CGenbank:XP_006610450.1;Parent=rna-XM_006610387.2
NW_006263372.1	Gnomon	CDS	286467	286641	.	+	0	Name=XP_006610450.1;ID=cds-XP_006610450.1;Dbxref=GeneID:102671256%2CGenbank:XP_006610450.1;Parent=rna-XM_006610387.2
NW_006263372.1	Gnomon	CDS	286942	287234	.	+	0	Name=XP_006610450.1;ID=cds-XP_006610450.1;Dbxref=GeneID:102671256%2CGenbank:XP_006610450.1;Parent=rna-XM_006610387.2
NW_006263372.1	Gnomon	CDS	287469	287849	.	+	0	Name=XP_006610450.1;ID=cds-XP_006610450.1;Dbxref=GeneID:102671256%2CGenbank:XP_006610450.1;Parent=rna-XM_006610387.2
NW_006263372.1	Gnomon	CDS	287966	288172	.	+	0	Name=XP_006610450.1;ID=cds-XP_006610450.1;Dbxref=GeneID:102671256%2CGenbank:XP_006610450.1;Parent=rna-XM_006610387.2
NW_006263372.1	Gnomon	CDS	288701	288946	.	+	0	Name=XP_006610450.1;ID=cds-XP_006610450.1;Dbxref=GeneID:102671256%2CGenbank:XP_006610450.1;Parent=rna-XM_006610387.2
NW_006263372.1	Gnomon	CDS	2411005	2411031	.	+	0	Name=XP_006610690.1;ID=cds-XP_006610690.1;Dbxref=GeneID:102681444%2CGenbank:XP_006610690.1;Parent=rna-XM_006610627.2
NW_006263372.1	Gnomon	CDS	2411378	2411412	.	+	0	Name=XP_006610690.1;ID=cds-XP_006610690.1;Dbxref=GeneID:102681444%2CGenbank:XP_006610690.1;Parent=rna-XM_006610627.2
NW_006263372.1	Gnomon	CDS	2411498	2411639	.	+	0	Name=XP_006610690.1;ID=cds-XP_006610690.1;Dbxref=GeneID:102681444%2CGenbank:XP_006610690.1;Parent=rna-XM_006610627.2
NW_006263372.1	Gnomon	CDS	2411720	2411874	.	+	0	Name=XP_006610690.1;ID=cds-XP_006610690.1;Dbxref=GeneID:102681444%2CGenbank:XP_006610690.1;Parent=rna-XM_006610627.2
NW_006263372.1	Gnomon	CDS	2411980	2412208	.	+	0	Name=XP_006610690.1;ID=cds-XP_006610690.1;Dbxref=GeneID:102681444%2CGenbank:XP_006610690.1;Parent=rna-XM_006610627.2
NW_006263372.1	Gnomon	CDS	2412284	2412519	.	+	0	Name=XP_006610690.1;ID=cds-XP_006610690.1;Dbxref=GeneID:102681444%2CGenbank:XP_006610690.1;Parent=rna-XM_006610627.2
NW_006263372.1	Gnomon	CDS	2412611	2412727	.	+	0	Name=XP_006610690.1;ID=cds-XP_006610690.1;Dbxref=GeneID:102681444%2CGenbank:XP_006610690.1;Parent=rna-XM_006610627.2
NW_006263372.1	Gnomon	CDS	2414801	2414876	.	+	0	Name=XP_006610690.1;ID=cds-XP_006610690.1;Dbxref=GeneID:102681444%2CGenbank:XP_006610690.1;Parent=rna-XM_006610627.2
NW_006263372.1	Gnomon	mRNA	2337317	2338920	.	-	.	Name=XM_031508019.1;ID=rna-XM_031508019.1;Dbxref=GeneID:102680037%2CGenbank:XM_031508019.1;Parent=gene-LOC102680037
NW_006263372.1	Gnomon	mRNA	3236842	3242080	.	+	.	Name=XM_006610642.2;ID=rna-XM_006610642.2;Dbxref=GeneID:102671838%2CGenbank:XM_006610642.2;Parent=gene-LOC102671838
NW_006263372.1	Gnomon	exon	1177865	1178826	.	+	.	ID=exon-XM_031508138.1-11;Dbxref=GeneID:102674556%2CGenbank:XM_031508138.1;Parent=rna-XM_031508138.1
NW_006263372.1	Gnomon	exon	1176132	1176471	.	+	.	ID=exon-XM_031508138.1-10;Dbxref=GeneID:102674556%2CGenbank:XM_031508138.1;Parent=rna-XM_031508138.1
NW_006263372.1	Gnomon	lnc_RNA	613113	614292	.	-	.	Name=XR_004149572.1;ID=rna-XR_004149572.1;Dbxref=GeneID:116184915%2CGenbank:XR_004149572.1;Parent=gene-LOC116184915
NW_006263372.1	Gnomon	exon	638255	638740	.	+	.	ID=exon-XM_031508098.1-3;Dbxref=GeneID:102677736%2CGenbank:XM_031508098.1;Parent=rna-XM_031508098.1
NW_006263372.1	Gnomon	exon	636659	637423	.	+	.	ID=exon-XM_031508098.1-1;Dbxref=GeneID:102677736%2CGenbank:XM_031508098.1;Parent=rna-XM_031508098.1
NW_006263372.1	Gnomon	exon	637736	637882	.	+	.	ID=exon-XM_031508098.1-2;Dbxref=GeneID:102677736%2CGenbank:XM_031508098.1;Parent=rna-XM_031508098.1
NW_006263372.1	Gnomon	mRNA	433068	434848	.	-	.	Name=XM_006610402.2;ID=rna-XM_006610402.2;Dbxref=GeneID:102674018%2CGenbank:XM_006610402.2;Parent=gene-LOC102674018
NW_006263372.1	Gnomon	CDS	1560154	1560363	.	+	0	Name=XP_006610597.1;ID=cds-XP_006610597.1;Dbxref=GeneID:102680500%2CGenbank:XP_006610597.1;Parent=rna-XM_006610534.2
NW_006263372.1	Gnomon	CDS	1595674	1595734	.	+	0	Name=XP_006610597.1;ID=cds-XP_006610597.1;Dbxref=GeneID:102680500%2CGenbank:XP_006610597.1;Parent=rna-XM_006610534.2
NW_006263372.1	Gnomon	CDS	1603282	1603538	.	+	0	Name=XP_006610597.1;ID=cds-XP_006610597.1;Dbxref=GeneID:102680500%2CGenbank:XP_006610597.1;Parent=rna-XM_006610534.2
NW_006263372.1	Gnomon	CDS	1606111	1606174	.	+	0	Name=XP_006610597.1;ID=cds-XP_006610597.1;Dbxref=GeneID:102680500%2CGenbank:XP_006610597.1;Parent=rna-XM_006610534.2
NW_006263372.1	Gnomon	CDS	1607813	1607908	.	+	0	Name=XP_006610597.1;ID=cds-XP_006610597.1;Dbxref=GeneID:102680500%2CGenbank:XP_006610597.1;Parent=rna-XM_006610534.2
NW_006263372.1	Gnomon	CDS	1609794	1609894	.	+	0	Name=XP_006610597.1;ID=cds-XP_006610597.1;Dbxref=GeneID:102680500%2CGenbank:XP_006610597.1;Parent=rna-XM_006610534.2
NW_006263372.1	Gnomon	CDS	1609969	1610100	.	+	0	Name=XP_006610597.1;ID=cds-XP_006610597.1;Dbxref=GeneID:102680500%2CGenbank:XP_006610597.1;Parent=rna-XM_006610534.2
NW_006263372.1	Gnomon	CDS	1610175	1610348	.	+	0	Name=XP_006610597.1;ID=cds-XP_006610597.1;Dbxref=GeneID:102680500%2CGenbank:XP_006610597.1;Parent=rna-XM_006610534.2
NW_006263372.1	Gnomon	CDS	1610798	1612678	.	+	0	Name=XP_006610597.1;ID=cds-XP_006610597.1;Dbxref=GeneID:102680500%2CGenbank:XP_006610597.1;Parent=rna-XM_006610534.2
NW_006263372.1	Gnomon	CDS	1612894	1613032	.	+	0	Name=XP_006610597.1;ID=cds-XP_006610597.1;Dbxref=GeneID:102680500%2CGenbank:XP_006610597.1;Parent=rna-XM_006610534.2
NW_006263372.1	Gnomon	CDS	1613104	1613226	.	+	0	Name=XP_006610597.1;ID=cds-XP_006610597.1;Dbxref=GeneID:102680500%2CGenbank:XP_006610597.1;Parent=rna-XM_006610534.2
NW_006263372.1	Gnomon	CDS	1613299	1613708	.	+	0	Name=XP_006610597.1;ID=cds-XP_006610597.1;Dbxref=GeneID:102680500%2CGenbank:XP_006610597.1;Parent=rna-XM_006610534.2
NW_006263372.1	Gnomon	mRNA	315958	338227	.	-	.	Name=XM_006610392.2;ID=rna-XM_006610392.2;Dbxref=GeneID:102671927%2CGenbank:XM_006610392.2;Parent=gene-LOC102671927
NW_006263372.1	Gnomon	exon	3292842	3293110	.	+	.	ID=exon-XM_006610667.2-2;Dbxref=GeneID:102674558%2CGenbank:XM_006610667.2;Parent=rna-XM_006610667.2
NW_006263372.1	Gnomon	exon	3293227	3293461	.	+	.	ID=exon-XM_006610667.2-3;Dbxref=GeneID:102674558%2CGenbank:XM_006610667.2;Parent=rna-XM_006610667.2
NW_006263372.1	Gnomon	exon	3292152	3292460	.	+	.	ID=exon-XM_006610667.2-1;Dbxref=GeneID:102674558%2CGenbank:XM_006610667.2;Parent=rna-XM_006610667.2
NW_006263372.1	Gnomon	exon	3294162	3294426	.	+	.	ID=exon-XM_006610667.2-6;Dbxref=GeneID:102674558%2CGenbank:XM_006610667.2;Parent=rna-XM_006610667.2
NW_006263372.1	Gnomon	exon	3294538	3295274	.	+	.	ID=exon-XM_006610667.2-7;Dbxref=GeneID:102674558%2CGenbank:XM_006610667.2;Parent=rna-XM_006610667.2
NW_006263372.1	Gnomon	exon	3293547	3293746	.	+	.	ID=exon-XM_006610667.2-4;Dbxref=GeneID:102674558%2CGenbank:XM_006610667.2;Parent=rna-XM_006610667.2
NW_006263372.1	Gnomon	exon	3293832	3294026	.	+	.	ID=exon-XM_006610667.2-5;Dbxref=GeneID:102674558%2CGenbank:XM_006610667.2;Parent=rna-XM_006610667.2
NW_006263372.1	Gnomon	gene	1379866	1397836	.	-	.	Name=LOC102679443;ID=gene-LOC102679443;Dbxref=GeneID:102679443
NW_006263372.1	Gnomon	exon	3295445	3295700	.	+	.	ID=exon-XM_006610667.2-8;Dbxref=GeneID:102674558%2CGenbank:XM_006610667.2;Parent=rna-XM_006610667.2
NW_006263372.1	Gnomon	exon	3296055	3296404	.	+	.	ID=exon-XM_006610667.2-9;Dbxref=GeneID:102674558%2CGenbank:XM_006610667.2;Parent=rna-XM_006610667.2
NW_006263372.1	Gnomon	mRNA	1764163	1771231	.	+	.	Name=XM_006610548.2;ID=rna-XM_006610548.2;Dbxref=GeneID:102670880%2CGenbank:XM_006610548.2;Parent=gene-LOC102670880
NW_006263372.1	Gnomon	mRNA	1798261	1800006	.	-	.	Name=XM_031508113.1;ID=rna-XM_031508113.1;Dbxref=GeneID:116184918%2CGenbank:XM_031508113.1;Parent=gene-LOC116184918
NW_006263372.1	Gnomon	CDS	2109227	2110996	.	-	0	Name=XP_031363940.1;ID=cds-XP_031363940.1;Dbxref=GeneID:116184906%2CGenbank:XP_031363940.1;Parent=rna-XM_031508080.1
NW_006263372.1	Gnomon	CDS	2108972	2109115	.	-	0	Name=XP_031363940.1;ID=cds-XP_031363940.1;Dbxref=GeneID:116184906%2CGenbank:XP_031363940.1;Parent=rna-XM_031508080.1
NW_006263372.1	Gnomon	exon	1380890	1381095	.	-	.	ID=exon-XM_006610524.2-6;Dbxref=GeneID:102679443%2CGenbank:XM_006610524.2;Parent=rna-XM_006610524.2
NW_006263372.1	Gnomon	exon	1379866	1380088	.	-	.	ID=exon-XM_006610524.2-7;Dbxref=GeneID:102679443%2CGenbank:XM_006610524.2;Parent=rna-XM_006610524.2
NW_006263372.1	Gnomon	exon	1388525	1388657	.	-	.	ID=exon-XM_006610524.2-4;Dbxref=GeneID:102679443%2CGenbank:XM_006610524.2;Parent=rna-XM_006610524.2
NW_006263372.1	Gnomon	exon	1384918	1385219	.	-	.	ID=exon-XM_006610524.2-5;Dbxref=GeneID:102679443%2CGenbank:XM_006610524.2;Parent=rna-XM_006610524.2
NW_006263372.1	Gnomon	exon	1391627	1391797	.	-	.	ID=exon-XM_006610524.2-2;Dbxref=GeneID:102679443%2CGenbank:XM_006610524.2;Parent=rna-XM_006610524.2
NW_006263372.1	Gnomon	exon	1391057	1391141	.	-	.	ID=exon-XM_006610524.2-3;Dbxref=GeneID:102679443%2CGenbank:XM_006610524.2;Parent=rna-XM_006610524.2
NW_006263372.1	Gnomon	exon	1397074	1397836	.	-	.	ID=exon-XM_006610524.2-1;Dbxref=GeneID:102679443%2CGenbank:XM_006610524.2;Parent=rna-XM_006610524.2
NW_006263372.1	Gnomon	mRNA	1277234	1281903	.	+	.	Name=XM_006610504.2;ID=rna-XM_006610504.2;Dbxref=GeneID:102676543%2CGenbank:XM_006610504.2;Parent=gene-LOC102676543
NW_006263372.1	Gnomon	mRNA	1204045	1215394	.	-	.	Name=XM_006610494.2;ID=rna-XM_006610494.2;Dbxref=GeneID:102674862%2CGenbank:XM_006610494.2;Parent=gene-LOC102674862
NW_006263372.1	Gnomon	exon	1800854	1802633	.	-	.	ID=exon-XM_031508101.1-1;Dbxref=GeneID:116184916%2CGenbank:XM_031508101.1;Parent=rna-XM_031508101.1
NW_006263372.1	Gnomon	exon	1800649	1800784	.	-	.	ID=exon-XM_031508101.1-2;Dbxref=GeneID:116184916%2CGenbank:XM_031508101.1;Parent=rna-XM_031508101.1
NW_006263372.1	Gnomon	exon	1838208	1838266	.	-	.	ID=exon-XM_006610572.2-1;Dbxref=GeneID:102673671%2CGenbank:XM_006610572.2;Parent=rna-XM_006610572.2
NW_006263372.1	Gnomon	exon	1837304	1837428	.	-	.	ID=exon-XM_006610572.2-2;Dbxref=GeneID:102673671%2CGenbank:XM_006610572.2;Parent=rna-XM_006610572.2
NW_006263372.1	Gnomon	exon	1833331	1833987	.	-	.	ID=exon-XM_006610572.2-5;Dbxref=GeneID:102673671%2CGenbank:XM_006610572.2;Parent=rna-XM_006610572.2
NW_006263372.1	Gnomon	exon	1836174	1837136	.	-	.	ID=exon-XM_006610572.2-3;Dbxref=GeneID:102673671%2CGenbank:XM_006610572.2;Parent=rna-XM_006610572.2
NW_006263372.1	Gnomon	exon	1834460	1834803	.	-	.	ID=exon-XM_006610572.2-4;Dbxref=GeneID:102673671%2CGenbank:XM_006610572.2;Parent=rna-XM_006610572.2
NW_006263372.1	Gnomon	lnc_RNA	2074685	2075705	.	+	.	Name=XR_421025.2;ID=rna-XR_421025.2;Dbxref=GeneID:102676949%2CGenbank:XR_421025.2;Parent=gene-LOC102676949
NW_006263372.1	Gnomon	exon	1271560	1271709	.	-	.	ID=exon-XM_031508123.1-6;Dbxref=GeneID:102677041%2CGenbank:XM_031508123.1;Parent=rna-XM_031508123.1
NW_006263372.1	Gnomon	exon	1271337	1271453	.	-	.	ID=exon-XM_031508123.1-7;Dbxref=GeneID:102677041%2CGenbank:XM_031508123.1;Parent=rna-XM_031508123.1
NW_006263372.1	Gnomon	exon	1271085	1271210	.	-	.	ID=exon-XM_031508123.1-8;Dbxref=GeneID:102677041%2CGenbank:XM_031508123.1;Parent=rna-XM_031508123.1
NW_006263372.1	Gnomon	exon	1270702	1270917	.	-	.	ID=exon-XM_031508123.1-9;Dbxref=GeneID:102677041%2CGenbank:XM_031508123.1;Parent=rna-XM_031508123.1
NW_006263372.1	Gnomon	exon	1273932	1274121	.	-	.	ID=exon-XM_031508123.1-1;Dbxref=GeneID:102677041%2CGenbank:XM_031508123.1;Parent=rna-XM_031508123.1
NW_006263372.1	Gnomon	exon	1273115	1273184	.	-	.	ID=exon-XM_031508123.1-2;Dbxref=GeneID:102677041%2CGenbank:XM_031508123.1;Parent=rna-XM_031508123.1
NW_006263372.1	Gnomon	exon	1272778	1272905	.	-	.	ID=exon-XM_031508123.1-3;Dbxref=GeneID:102677041%2CGenbank:XM_031508123.1;Parent=rna-XM_031508123.1
NW_006263372.1	Gnomon	exon	1272296	1272433	.	-	.	ID=exon-XM_031508123.1-4;Dbxref=GeneID:102677041%2CGenbank:XM_031508123.1;Parent=rna-XM_031508123.1
NW_006263372.1	Gnomon	exon	1271843	1271951	.	-	.	ID=exon-XM_031508123.1-5;Dbxref=GeneID:102677041%2CGenbank:XM_031508123.1;Parent=rna-XM_031508123.1
NW_006263372.1	Gnomon	exon	1406889	1407192	.	-	.	ID=exon-XM_031508054.1-12;Dbxref=GeneID:102678884%2CGenbank:XM_031508054.1;Parent=rna-XM_031508054.1
NW_006263372.1	Gnomon	exon	1402529	1403040	.	-	.	ID=exon-XM_031508054.1-13;Dbxref=GeneID:102678884%2CGenbank:XM_031508054.1;Parent=rna-XM_031508054.1
NW_006263372.1	Gnomon	exon	1412776	1413107	.	-	.	ID=exon-XM_031508054.1-10;Dbxref=GeneID:102678884%2CGenbank:XM_031508054.1;Parent=rna-XM_031508054.1
NW_006263372.1	Gnomon	exon	1407712	1407960	.	-	.	ID=exon-XM_031508054.1-11;Dbxref=GeneID:102678884%2CGenbank:XM_031508054.1;Parent=rna-XM_031508054.1
NW_006263372.1	Gnomon	CDS	1006991	1007197	.	+	0	Name=XP_006610552.1;ID=cds-XP_006610552.1;Dbxref=GeneID:102674019%2CGenbank:XP_006610552.1;Parent=rna-XM_006610489.2
NW_006263372.1	Gnomon	CDS	1007518	1007961	.	+	0	Name=XP_006610552.1;ID=cds-XP_006610552.1;Dbxref=GeneID:102674019%2CGenbank:XP_006610552.1;Parent=rna-XM_006610489.2
NW_006263372.1	Gnomon	CDS	1008431	1008784	.	+	0	Name=XP_006610552.1;ID=cds-XP_006610552.1;Dbxref=GeneID:102674019%2CGenbank:XP_006610552.1;Parent=rna-XM_006610489.2
NW_006263372.1	Gnomon	CDS	1009530	1009622	.	+	0	Name=XP_006610552.1;ID=cds-XP_006610552.1;Dbxref=GeneID:102674019%2CGenbank:XP_006610552.1;Parent=rna-XM_006610489.2
NW_006263372.1	Gnomon	exon	2434175	2434421	.	-	.	ID=exon-XM_006610619.2-9;Dbxref=GeneID:102680787%2CGenbank:XM_006610619.2;Parent=rna-XM_006610619.2
NW_006263372.1	Gnomon	exon	2438212	2438382	.	-	.	ID=exon-XM_006610619.2-7;Dbxref=GeneID:102680787%2CGenbank:XM_006610619.2;Parent=rna-XM_006610619.2
NW_006263372.1	Gnomon	exon	2434735	2435012	.	-	.	ID=exon-XM_006610619.2-8;Dbxref=GeneID:102680787%2CGenbank:XM_006610619.2;Parent=rna-XM_006610619.2
NW_006263372.1	Gnomon	exon	2441865	2441949	.	-	.	ID=exon-XM_006610619.2-5;Dbxref=GeneID:102680787%2CGenbank:XM_006610619.2;Parent=rna-XM_006610619.2
NW_006263372.1	Gnomon	exon	2439710	2439873	.	-	.	ID=exon-XM_006610619.2-6;Dbxref=GeneID:102680787%2CGenbank:XM_006610619.2;Parent=rna-XM_006610619.2
NW_006263372.1	Gnomon	exon	2731814	2732131	.	-	.	ID=exon-XM_006610619.2-3;Dbxref=GeneID:102680787%2CGenbank:XM_006610619.2;Parent=rna-XM_006610619.2
NW_006263372.1	Gnomon	exon	2447114	2447296	.	-	.	ID=exon-XM_006610619.2-4;Dbxref=GeneID:102680787%2CGenbank:XM_006610619.2;Parent=rna-XM_006610619.2
NW_006263372.1	Gnomon	exon	3025768	3026351	.	-	.	ID=exon-XM_006610619.2-1;Dbxref=GeneID:102680787%2CGenbank:XM_006610619.2;Parent=rna-XM_006610619.2
NW_006263372.1	Gnomon	exon	2840508	2840595	.	-	.	ID=exon-XM_006610619.2-2;Dbxref=GeneID:102680787%2CGenbank:XM_006610619.2;Parent=rna-XM_006610619.2
NW_006263372.1	Gnomon	mRNA	2330208	2335953	.	+	.	Name=XM_031508016.1;ID=rna-XM_031508016.1;Dbxref=GeneID:102680159%2CGenbank:XM_031508016.1;Parent=gene-LOC102680159
NW_006263372.1	Gnomon	exon	1252866	1253049	.	-	.	ID=exon-XM_006610502.2-8;Dbxref=GeneID:102676216%2CGenbank:XM_006610502.2;Parent=rna-XM_006610502.2
NW_006263372.1	Gnomon	exon	1252621	1252778	.	-	.	ID=exon-XM_006610502.2-9;Dbxref=GeneID:102676216%2CGenbank:XM_006610502.2;Parent=rna-XM_006610502.2
NW_006263372.1	Gnomon	CDS	3288589	3289479	.	-	0	Name=XP_006610708.1;ID=cds-XP_006610708.1;Dbxref=GeneID:102672288%2CGenbank:XP_006610708.1;Parent=rna-XM_006610645.2
NW_006263372.1	Gnomon	exon	1256690	1257015	.	-	.	ID=exon-XM_006610502.2-1;Dbxref=GeneID:102676216%2CGenbank:XM_006610502.2;Parent=rna-XM_006610502.2
NW_006263372.1	Gnomon	exon	1256098	1256176	.	-	.	ID=exon-XM_006610502.2-2;Dbxref=GeneID:102676216%2CGenbank:XM_006610502.2;Parent=rna-XM_006610502.2
NW_006263372.1	Gnomon	exon	1255671	1255871	.	-	.	ID=exon-XM_006610502.2-3;Dbxref=GeneID:102676216%2CGenbank:XM_006610502.2;Parent=rna-XM_006610502.2
NW_006263372.1	Gnomon	exon	1255174	1255300	.	-	.	ID=exon-XM_006610502.2-4;Dbxref=GeneID:102676216%2CGenbank:XM_006610502.2;Parent=rna-XM_006610502.2
NW_006263372.1	Gnomon	exon	1253778	1254026	.	-	.	ID=exon-XM_006610502.2-5;Dbxref=GeneID:102676216%2CGenbank:XM_006610502.2;Parent=rna-XM_006610502.2
NW_006263372.1	Gnomon	exon	1253458	1253629	.	-	.	ID=exon-XM_006610502.2-6;Dbxref=GeneID:102676216%2CGenbank:XM_006610502.2;Parent=rna-XM_006610502.2
NW_006263372.1	Gnomon	exon	1253147	1253353	.	-	.	ID=exon-XM_006610502.2-7;Dbxref=GeneID:102676216%2CGenbank:XM_006610502.2;Parent=rna-XM_006610502.2
NW_006263372.1	Gnomon	mRNA	1248343	1257015	.	-	.	Name=XM_006610503.2;ID=rna-XM_006610503.2;Dbxref=GeneID:102676216%2CGenbank:XM_006610503.2;Parent=gene-LOC102676216
NW_006263372.1	Gnomon	mRNA	703005	790219	.	-	.	Name=XM_031508110.1;ID=rna-XM_031508110.1;Dbxref=GeneID:102681800%2CGenbank:XM_031508110.1;Parent=gene-LOC102681800
NW_006263372.1	Gnomon	CDS	939290	939428	.	+	0	Name=XP_006610550.1;ID=cds-XP_006610550.1;Dbxref=GeneID:102673890%2CGenbank:XP_006610550.1;Parent=rna-XM_006610487.2
NW_006263372.1	Gnomon	CDS	939772	939791	.	+	0	Name=XP_006610550.1;ID=cds-XP_006610550.1;Dbxref=GeneID:102673890%2CGenbank:XP_006610550.1;Parent=rna-XM_006610487.2
NW_006263372.1	Gnomon	CDS	945815	946174	.	+	0	Name=XP_006610550.1;ID=cds-XP_006610550.1;Dbxref=GeneID:102673890%2CGenbank:XP_006610550.1;Parent=rna-XM_006610487.2
NW_006263372.1	Gnomon	CDS	946491	946745	.	+	0	Name=XP_006610550.1;ID=cds-XP_006610550.1;Dbxref=GeneID:102673890%2CGenbank:XP_006610550.1;Parent=rna-XM_006610487.2
NW_006263372.1	Gnomon	CDS	946910	947160	.	+	0	Name=XP_006610550.1;ID=cds-XP_006610550.1;Dbxref=GeneID:102673890%2CGenbank:XP_006610550.1;Parent=rna-XM_006610487.2
NW_006263372.1	Gnomon	CDS	952068	952167	.	+	0	Name=XP_006610550.1;ID=cds-XP_006610550.1;Dbxref=GeneID:102673890%2CGenbank:XP_006610550.1;Parent=rna-XM_006610487.2
NW_006263372.1	Gnomon	CDS	952285	952389	.	+	0	Name=XP_006610550.1;ID=cds-XP_006610550.1;Dbxref=GeneID:102673890%2CGenbank:XP_006610550.1;Parent=rna-XM_006610487.2
NW_006263372.1	Gnomon	CDS	952492	952647	.	+	0	Name=XP_006610550.1;ID=cds-XP_006610550.1;Dbxref=GeneID:102673890%2CGenbank:XP_006610550.1;Parent=rna-XM_006610487.2
NW_006263372.1	Gnomon	CDS	953145	953195	.	+	0	Name=XP_006610550.1;ID=cds-XP_006610550.1;Dbxref=GeneID:102673890%2CGenbank:XP_006610550.1;Parent=rna-XM_006610487.2
NW_006263372.1	Gnomon	mRNA	449362	515500	.	+	.	Name=XM_006610409.2;ID=rna-XM_006610409.2;Dbxref=GeneID:102674777%2CGenbank:XM_006610409.2;Parent=gene-LOC102674777
NW_006263372.1	Gnomon	exon	839947	840500	.	-	.	ID=exon-XM_031508119.1-10;Dbxref=GeneID:102671201%2CGenbank:XM_031508119.1;Parent=rna-XM_031508119.1
NW_006263372.1	Gnomon	mRNA	437423	443227	.	+	.	Name=XM_006610399.2;ID=rna-XM_006610399.2;Dbxref=GeneID:102673670%2CGenbank:XM_006610399.2;Parent=gene-LOC102673670
NW_006263372.1	Gnomon	exon	1438854	1439090	.	-	.	ID=exon-XM_031508052.1-5;Dbxref=GeneID:102678884%2CGenbank:XM_031508052.1;Parent=rna-XM_031508052.1
NW_006263372.1	Gnomon	exon	1436232	1436383	.	-	.	ID=exon-XM_031508052.1-6;Dbxref=GeneID:102678884%2CGenbank:XM_031508052.1;Parent=rna-XM_031508052.1
NW_006263372.1	Gnomon	exon	1451375	1451600	.	-	.	ID=exon-XM_031508052.1-3;Dbxref=GeneID:102678884%2CGenbank:XM_031508052.1;Parent=rna-XM_031508052.1
NW_006263372.1	Gnomon	exon	1443099	1443214	.	-	.	ID=exon-XM_031508052.1-4;Dbxref=GeneID:102678884%2CGenbank:XM_031508052.1;Parent=rna-XM_031508052.1
NW_006263372.1	Gnomon	exon	1416682	1416879	.	-	.	ID=exon-XM_031508052.1-9;Dbxref=GeneID:102678884%2CGenbank:XM_031508052.1;Parent=rna-XM_031508052.1
NW_006263372.1	Gnomon	exon	1420917	1421133	.	-	.	ID=exon-XM_031508052.1-7;Dbxref=GeneID:102678884%2CGenbank:XM_031508052.1;Parent=rna-XM_031508052.1
NW_006263372.1	Gnomon	exon	1417353	1417514	.	-	.	ID=exon-XM_031508052.1-8;Dbxref=GeneID:102678884%2CGenbank:XM_031508052.1;Parent=rna-XM_031508052.1
NW_006263372.1	Gnomon	exon	1454907	1455038	.	-	.	ID=exon-XM_031508052.1-1;Dbxref=GeneID:102678884%2CGenbank:XM_031508052.1;Parent=rna-XM_031508052.1
NW_006263372.1	Gnomon	exon	1452504	1454059	.	-	.	ID=exon-XM_031508052.1-2;Dbxref=GeneID:102678884%2CGenbank:XM_031508052.1;Parent=rna-XM_031508052.1
NW_006263372.1	Gnomon	CDS	342800	342895	.	+	0	Name=XP_006610457.1;ID=cds-XP_006610457.1;Dbxref=GeneID:102672382%2CGenbank:XP_006610457.1;Parent=rna-XM_006610394.2
NW_006263372.1	Gnomon	CDS	343110	343223	.	+	0	Name=XP_006610457.1;ID=cds-XP_006610457.1;Dbxref=GeneID:102672382%2CGenbank:XP_006610457.1;Parent=rna-XM_006610394.2
NW_006263372.1	Gnomon	CDS	343308	343626	.	+	0	Name=XP_006610457.1;ID=cds-XP_006610457.1;Dbxref=GeneID:102672382%2CGenbank:XP_006610457.1;Parent=rna-XM_006610394.2
NW_006263372.1	Gnomon	CDS	343717	344027	.	+	0	Name=XP_006610457.1;ID=cds-XP_006610457.1;Dbxref=GeneID:102672382%2CGenbank:XP_006610457.1;Parent=rna-XM_006610394.2
NW_006263372.1	Gnomon	exon	1567011	1567142	.	-	.	ID=exon-XR_004149588.1-1;Dbxref=GeneID:116184922%2CGenbank:XR_004149588.1;Parent=rna-XR_004149588.1
NW_006263372.1	Gnomon	exon	1565451	1565704	.	-	.	ID=exon-XR_004149588.1-2;Dbxref=GeneID:116184922%2CGenbank:XR_004149588.1;Parent=rna-XR_004149588.1
NW_006263372.1	Gnomon	exon	1565166	1565391	.	-	.	ID=exon-XR_004149588.1-3;Dbxref=GeneID:116184922%2CGenbank:XR_004149588.1;Parent=rna-XR_004149588.1
NW_006263372.1	Gnomon	mRNA	2330209	2335953	.	+	.	Name=XM_031508017.1;ID=rna-XM_031508017.1;Dbxref=GeneID:102680159%2CGenbank:XM_031508017.1;Parent=gene-LOC102680159
NW_006263372.1	Gnomon	CDS	1006991	1007197	.	+	0	Name=XP_006610551.1;ID=cds-XP_006610551.1;Dbxref=GeneID:102674019%2CGenbank:XP_006610551.1;Parent=rna-XM_006610488.1
NW_006263372.1	Gnomon	CDS	1007518	1007961	.	+	0	Name=XP_006610551.1;ID=cds-XP_006610551.1;Dbxref=GeneID:102674019%2CGenbank:XP_006610551.1;Parent=rna-XM_006610488.1
NW_006263372.1	Gnomon	CDS	1008431	1008784	.	+	0	Name=XP_006610551.1;ID=cds-XP_006610551.1;Dbxref=GeneID:102674019%2CGenbank:XP_006610551.1;Parent=rna-XM_006610488.1
NW_006263372.1	Gnomon	CDS	1009530	1009622	.	+	0	Name=XP_006610551.1;ID=cds-XP_006610551.1;Dbxref=GeneID:102674019%2CGenbank:XP_006610551.1;Parent=rna-XM_006610488.1
NW_006263372.1	Gnomon	mRNA	1249326	1257015	.	-	.	Name=XM_006610502.2;ID=rna-XM_006610502.2;Dbxref=GeneID:102676216%2CGenbank:XM_006610502.2;Parent=gene-LOC102676216
NW_006263372.1	Gnomon	CDS	2363271	2363633	.	-	0	Name=XP_006610697.1;ID=cds-XP_006610697.1;Dbxref=GeneID:102681760%2CGenbank:XP_006610697.1;Parent=rna-XM_006610634.2
NW_006263372.1	Gnomon	CDS	2362841	2363029	.	-	0	Name=XP_006610697.1;ID=cds-XP_006610697.1;Dbxref=GeneID:102681760%2CGenbank:XP_006610697.1;Parent=rna-XM_006610634.2
NW_006263372.1	Gnomon	CDS	2359180	2359406	.	-	0	Name=XP_006610697.1;ID=cds-XP_006610697.1;Dbxref=GeneID:102681760%2CGenbank:XP_006610697.1;Parent=rna-XM_006610634.2
NW_006263372.1	Gnomon	CDS	2358528	2358648	.	-	0	Name=XP_006610697.1;ID=cds-XP_006610697.1;Dbxref=GeneID:102681760%2CGenbank:XP_006610697.1;Parent=rna-XM_006610634.2
NW_006263372.1	Gnomon	CDS	2355970	2356136	.	-	0	Name=XP_006610697.1;ID=cds-XP_006610697.1;Dbxref=GeneID:102681760%2CGenbank:XP_006610697.1;Parent=rna-XM_006610634.2
NW_006263372.1	Gnomon	CDS	2355640	2355800	.	-	0	Name=XP_006610697.1;ID=cds-XP_006610697.1;Dbxref=GeneID:102681760%2CGenbank:XP_006610697.1;Parent=rna-XM_006610634.2
NW_006263372.1	Gnomon	CDS	2355357	2355469	.	-	0	Name=XP_006610697.1;ID=cds-XP_006610697.1;Dbxref=GeneID:102681760%2CGenbank:XP_006610697.1;Parent=rna-XM_006610634.2
NW_006263372.1	Gnomon	CDS	3288589	3289479	.	-	0	Name=XP_006610707.1;ID=cds-XP_006610707.1;Dbxref=GeneID:102672288%2CGenbank:XP_006610707.1;Parent=rna-XM_006610644.2
NW_006263372.1	Gnomon	exon	268962	269118	.	-	.	ID=exon-XM_031508099.1-1;Dbxref=GeneID:102670741%2CGenbank:XM_031508099.1;Parent=rna-XM_031508099.1
NW_006263372.1	Gnomon	exon	268373	268457	.	-	.	ID=exon-XM_031508099.1-2;Dbxref=GeneID:102670741%2CGenbank:XM_031508099.1;Parent=rna-XM_031508099.1
NW_006263372.1	Gnomon	exon	267821	268175	.	-	.	ID=exon-XM_031508099.1-3;Dbxref=GeneID:102670741%2CGenbank:XM_031508099.1;Parent=rna-XM_031508099.1
NW_006263372.1	Gnomon	exon	267270	267457	.	-	.	ID=exon-XM_031508099.1-4;Dbxref=GeneID:102670741%2CGenbank:XM_031508099.1;Parent=rna-XM_031508099.1
NW_006263372.1	Gnomon	exon	266718	266873	.	-	.	ID=exon-XM_031508099.1-5;Dbxref=GeneID:102670741%2CGenbank:XM_031508099.1;Parent=rna-XM_031508099.1
NW_006263372.1	Gnomon	mRNA	3469653	3473689	.	+	.	Name=XM_006610648.2;ID=rna-XM_006610648.2;Dbxref=GeneID:102672788%2CGenbank:XM_006610648.2;Parent=gene-LOC102672788
NW_006263372.1	Gnomon	mRNA	290982	306458	.	+	.	Name=XM_031508013.1;ID=rna-XM_031508013.1;Dbxref=GeneID:102672241%2CGenbank:XM_031508013.1;Parent=gene-LOC102672241
NW_006263372.1	Gnomon	exon	2412611	2412727	.	+	.	ID=exon-XM_031508005.1-7;Dbxref=GeneID:102681444%2CGenbank:XM_031508005.1;Parent=rna-XM_031508005.1
NW_006263372.1	Gnomon	exon	2414801	2414897	.	+	.	ID=exon-XM_031508005.1-8;Dbxref=GeneID:102681444%2CGenbank:XM_031508005.1;Parent=rna-XM_031508005.1
NW_006263372.1	Gnomon	exon	2414967	2415348	.	+	.	ID=exon-XM_031508005.1-9;Dbxref=GeneID:102681444%2CGenbank:XM_031508005.1;Parent=rna-XM_031508005.1
NW_006263372.1	Gnomon	exon	2411498	2411639	.	+	.	ID=exon-XM_031508005.1-3;Dbxref=GeneID:102681444%2CGenbank:XM_031508005.1;Parent=rna-XM_031508005.1
NW_006263372.1	Gnomon	exon	2411720	2411874	.	+	.	ID=exon-XM_031508005.1-4;Dbxref=GeneID:102681444%2CGenbank:XM_031508005.1;Parent=rna-XM_031508005.1
NW_006263372.1	Gnomon	exon	2411980	2412208	.	+	.	ID=exon-XM_031508005.1-5;Dbxref=GeneID:102681444%2CGenbank:XM_031508005.1;Parent=rna-XM_031508005.1
NW_006263372.1	Gnomon	exon	2412284	2412519	.	+	.	ID=exon-XM_031508005.1-6;Dbxref=GeneID:102681444%2CGenbank:XM_031508005.1;Parent=rna-XM_031508005.1
NW_006263372.1	Gnomon	gene	163866	165924	.	+	.	Name=LOC116184887;ID=gene-LOC116184887;Dbxref=GeneID:116184887
NW_006263372.1	Gnomon	gene	1303818	1306130	.	+	.	Name=LOC116184888;ID=gene-LOC116184888;Dbxref=GeneID:116184888
NW_006263372.1	Gnomon	gene	315134	318229	.	+	.	Name=LOC116184889;ID=gene-LOC116184889;Dbxref=GeneID:116184889
NW_006263372.1	Gnomon	gene	3251366	3252009	.	-	.	Name=LOC116184883;ID=gene-LOC116184883;Dbxref=GeneID:116184883
NW_006263372.1	Gnomon	gene	224268	226699	.	+	.	Name=LOC116184885;ID=gene-LOC116184885;Dbxref=GeneID:116184885
NW_006263372.1	Gnomon	gene	146646	162764	.	-	.	Name=LOC116184886;ID=gene-LOC116184886;Dbxref=GeneID:116184886
NW_006263372.1	Gnomon	gene	2089359	2089809	.	-	.	Name=LOC116184880;ID=gene-LOC116184880;Dbxref=GeneID:116184880
NW_006263372.1	Gnomon	gene	2070811	2072174	.	+	.	Name=LOC116184881;ID=gene-LOC116184881;Dbxref=GeneID:116184881
NW_006263372.1	Gnomon	gene	2086800	2087158	.	-	.	Name=LOC116184882;ID=gene-LOC116184882;Dbxref=GeneID:116184882
NW_006263372.1	Gnomon	exon	2410873	2411031	.	+	.	ID=exon-XM_031508005.1-1;Dbxref=GeneID:102681444%2CGenbank:XM_031508005.1;Parent=rna-XM_031508005.1
NW_006263372.1	Gnomon	exon	2411378	2411412	.	+	.	ID=exon-XM_031508005.1-2;Dbxref=GeneID:102681444%2CGenbank:XM_031508005.1;Parent=rna-XM_031508005.1
NW_006263372.1	Gnomon	gene	3541004	3574600	.	+	.	Name=LOC116184898;ID=gene-LOC116184898;Dbxref=GeneID:116184898
NW_006263372.1	Gnomon	gene	1897449	1908925	.	+	.	Name=LOC116184899;ID=gene-LOC116184899;Dbxref=GeneID:116184899
NW_006263372.1	Gnomon	gene	1014073	1020423	.	-	.	Name=LOC116184894;ID=gene-LOC116184894;Dbxref=GeneID:116184894
NW_006263372.1	Gnomon	gene	1672104	1672999	.	+	.	Name=LOC116184895;ID=gene-LOC116184895;Dbxref=GeneID:116184895
NW_006263372.1	Gnomon	gene	426567	427980	.	-	.	Name=LOC116184896;ID=gene-LOC116184896;Dbxref=GeneID:116184896
NW_006263372.1	Gnomon	gene	3521743	3522256	.	+	.	Name=LOC116184897;ID=gene-LOC116184897;Dbxref=GeneID:116184897
NW_006263372.1	Gnomon	gene	318532	319744	.	+	.	Name=LOC116184890;ID=gene-LOC116184890;Dbxref=GeneID:116184890
NW_006263372.1	Gnomon	gene	1485190	1486999	.	+	.	Name=LOC116184891;ID=gene-LOC116184891;Dbxref=GeneID:116184891
NW_006263372.1	Gnomon	gene	1074710	1080670	.	-	.	Name=LOC116184892;ID=gene-LOC116184892;Dbxref=GeneID:116184892
NW_006263372.1	Gnomon	mRNA	517143	518016	.	-	.	Name=XM_006610408.2;ID=rna-XM_006610408.2;Dbxref=GeneID:102674637%2CGenbank:XM_006610408.2;Parent=gene-LOC102674637
NW_006263372.1	Gnomon	gene	1087910	1089318	.	+	.	Name=LOC116184893;ID=gene-LOC116184893;Dbxref=GeneID:116184893
NW_006263372.1	Gnomon	mRNA	351227	403893	.	-	.	Name=XM_006610398.2;ID=rna-XM_006610398.2;Dbxref=GeneID:102673011%2CGenbank:XM_006610398.2;Parent=gene-LOC102673011
NW_006263372.1	Gnomon	gene	969342	970391	.	-	.	Name=LOC116184877;ID=gene-LOC116184877;Dbxref=GeneID:116184877
NW_006263372.1	Gnomon	gene	2050450	2054940	.	+	.	Name=LOC116184878;ID=gene-LOC116184878;Dbxref=GeneID:116184878
NW_006263372.1	Gnomon	gene	2075755	2088182	.	-	.	Name=LOC116184879;ID=gene-LOC116184879;Dbxref=GeneID:116184879
NW_006263372.1	Gnomon	exon	524917	525007	.	+	.	ID=exon-XM_006610406.2-7;Dbxref=GeneID:102674248%2CGenbank:XM_006610406.2;Parent=rna-XM_006610406.2
NW_006263372.1	Gnomon	exon	525131	525206	.	+	.	ID=exon-XM_006610406.2-8;Dbxref=GeneID:102674248%2CGenbank:XM_006610406.2;Parent=rna-XM_006610406.2
NW_006263372.1	Gnomon	exon	524548	524605	.	+	.	ID=exon-XM_006610406.2-5;Dbxref=GeneID:102674248%2CGenbank:XM_006610406.2;Parent=rna-XM_006610406.2
NW_006263372.1	Gnomon	exon	524681	524857	.	+	.	ID=exon-XM_006610406.2-6;Dbxref=GeneID:102674248%2CGenbank:XM_006610406.2;Parent=rna-XM_006610406.2
NW_006263372.1	Gnomon	exon	525270	525411	.	+	.	ID=exon-XM_006610406.2-9;Dbxref=GeneID:102674248%2CGenbank:XM_006610406.2;Parent=rna-XM_006610406.2
NW_006263372.1	Gnomon	exon	523152	523314	.	+	.	ID=exon-XM_006610406.2-3;Dbxref=GeneID:102674248%2CGenbank:XM_006610406.2;Parent=rna-XM_006610406.2
NW_006263372.1	Gnomon	exon	524019	524302	.	+	.	ID=exon-XM_006610406.2-4;Dbxref=GeneID:102674248%2CGenbank:XM_006610406.2;Parent=rna-XM_006610406.2
NW_006263372.1	Gnomon	exon	520915	520985	.	+	.	ID=exon-XM_006610406.2-1;Dbxref=GeneID:102674248%2CGenbank:XM_006610406.2;Parent=rna-XM_006610406.2
NW_006263372.1	Gnomon	exon	521982	522161	.	+	.	ID=exon-XM_006610406.2-2;Dbxref=GeneID:102674248%2CGenbank:XM_006610406.2;Parent=rna-XM_006610406.2
NW_006263372.1	Gnomon	exon	3485275	3485485	.	-	.	ID=exon-XM_006610690.2-4;Dbxref=GeneID:102677879%2CGenbank:XM_006610690.2;Parent=rna-XM_006610690.2
NW_006263372.1	Gnomon	exon	3484597	3484835	.	-	.	ID=exon-XM_006610690.2-5;Dbxref=GeneID:102677879%2CGenbank:XM_006610690.2;Parent=rna-XM_006610690.2
NW_006263372.1	Gnomon	exon	3498977	3499134	.	-	.	ID=exon-XM_006610690.2-2;Dbxref=GeneID:102677879%2CGenbank:XM_006610690.2;Parent=rna-XM_006610690.2
NW_006263372.1	Gnomon	exon	3486422	3486611	.	-	.	ID=exon-XM_006610690.2-3;Dbxref=GeneID:102677879%2CGenbank:XM_006610690.2;Parent=rna-XM_006610690.2
NW_006263372.1	Gnomon	exon	3503012	3503175	.	-	.	ID=exon-XM_006610690.2-1;Dbxref=GeneID:102677879%2CGenbank:XM_006610690.2;Parent=rna-XM_006610690.2
NW_006263372.1	Gnomon	exon	1855248	1855256	.	-	.	ID=exon-XM_031508147.1-2;Dbxref=GeneID:102674424%2CGenbank:XM_031508147.1;Parent=rna-XM_031508147.1
NW_006263372.1	Gnomon	exon	1854985	1855164	.	-	.	ID=exon-XM_031508147.1-3;Dbxref=GeneID:102674424%2CGenbank:XM_031508147.1;Parent=rna-XM_031508147.1
NW_006263372.1	Gnomon	exon	1873263	1873268	.	-	.	ID=exon-XM_031508147.1-1;Dbxref=GeneID:102674424%2CGenbank:XM_031508147.1;Parent=rna-XM_031508147.1
NW_006263372.1	Gnomon	exon	1853944	1854182	.	-	.	ID=exon-XM_031508147.1-6;Dbxref=GeneID:102674424%2CGenbank:XM_031508147.1;Parent=rna-XM_031508147.1
NW_006263372.1	Gnomon	exon	1853479	1853807	.	-	.	ID=exon-XM_031508147.1-7;Dbxref=GeneID:102674424%2CGenbank:XM_031508147.1;Parent=rna-XM_031508147.1
NW_006263372.1	Gnomon	exon	1854715	1854876	.	-	.	ID=exon-XM_031508147.1-4;Dbxref=GeneID:102674424%2CGenbank:XM_031508147.1;Parent=rna-XM_031508147.1
NW_006263372.1	Gnomon	exon	1854247	1854461	.	-	.	ID=exon-XM_031508147.1-5;Dbxref=GeneID:102674424%2CGenbank:XM_031508147.1;Parent=rna-XM_031508147.1
NW_006263372.1	Gnomon	exon	3252845	3253092	.	+	.	ID=exon-XM_006610641.2-24;Dbxref=GeneID:102671522%2CGenbank:XM_006610641.2;Parent=rna-XM_006610641.2
NW_006263372.1	Gnomon	exon	3253177	3253647	.	+	.	ID=exon-XM_006610641.2-25;Dbxref=GeneID:102671522%2CGenbank:XM_006610641.2;Parent=rna-XM_006610641.2
NW_006263372.1	Gnomon	exon	3251542	3251742	.	+	.	ID=exon-XM_006610641.2-22;Dbxref=GeneID:102671522%2CGenbank:XM_006610641.2;Parent=rna-XM_006610641.2
NW_006263372.1	Gnomon	exon	3252570	3252766	.	+	.	ID=exon-XM_006610641.2-23;Dbxref=GeneID:102671522%2CGenbank:XM_006610641.2;Parent=rna-XM_006610641.2
NW_006263372.1	Gnomon	exon	3250490	3250646	.	+	.	ID=exon-XM_006610641.2-20;Dbxref=GeneID:102671522%2CGenbank:XM_006610641.2;Parent=rna-XM_006610641.2
NW_006263372.1	Gnomon	exon	3251235	3251470	.	+	.	ID=exon-XM_006610641.2-21;Dbxref=GeneID:102671522%2CGenbank:XM_006610641.2;Parent=rna-XM_006610641.2
NW_006263372.1	Gnomon	exon	3249989	3250425	.	+	.	ID=exon-XM_006610641.2-19;Dbxref=GeneID:102671522%2CGenbank:XM_006610641.2;Parent=rna-XM_006610641.2
NW_006263372.1	Gnomon	exon	3249409	3249555	.	+	.	ID=exon-XM_006610641.2-17;Dbxref=GeneID:102671522%2CGenbank:XM_006610641.2;Parent=rna-XM_006610641.2
NW_006263372.1	Gnomon	exon	3249630	3249878	.	+	.	ID=exon-XM_006610641.2-18;Dbxref=GeneID:102671522%2CGenbank:XM_006610641.2;Parent=rna-XM_006610641.2
NW_006263372.1	Gnomon	exon	3248836	3249024	.	+	.	ID=exon-XM_006610641.2-15;Dbxref=GeneID:102671522%2CGenbank:XM_006610641.2;Parent=rna-XM_006610641.2
NW_006263372.1	Gnomon	exon	3249093	3249318	.	+	.	ID=exon-XM_006610641.2-16;Dbxref=GeneID:102671522%2CGenbank:XM_006610641.2;Parent=rna-XM_006610641.2
NW_006263372.1	Gnomon	exon	3248229	3248402	.	+	.	ID=exon-XM_006610641.2-13;Dbxref=GeneID:102671522%2CGenbank:XM_006610641.2;Parent=rna-XM_006610641.2
NW_006263372.1	Gnomon	exon	3248463	3248723	.	+	.	ID=exon-XM_006610641.2-14;Dbxref=GeneID:102671522%2CGenbank:XM_006610641.2;Parent=rna-XM_006610641.2
NW_006263372.1	Gnomon	exon	3247447	3247866	.	+	.	ID=exon-XM_006610641.2-11;Dbxref=GeneID:102671522%2CGenbank:XM_006610641.2;Parent=rna-XM_006610641.2
NW_006263372.1	Gnomon	exon	3247946	3248147	.	+	.	ID=exon-XM_006610641.2-12;Dbxref=GeneID:102671522%2CGenbank:XM_006610641.2;Parent=rna-XM_006610641.2
NW_006263372.1	Gnomon	exon	3247252	3247351	.	+	.	ID=exon-XM_006610641.2-10;Dbxref=GeneID:102671522%2CGenbank:XM_006610641.2;Parent=rna-XM_006610641.2
NW_006263372.1	Gnomon	exon	2438212	2438382	.	-	.	ID=exon-XM_006610620.2-7;Dbxref=GeneID:102680787%2CGenbank:XM_006610620.2;Parent=rna-XM_006610620.2
NW_006263372.1	Gnomon	exon	2434723	2435012	.	-	.	ID=exon-XM_006610620.2-8;Dbxref=GeneID:102680787%2CGenbank:XM_006610620.2;Parent=rna-XM_006610620.2
NW_006263372.1	Gnomon	exon	2434175	2434421	.	-	.	ID=exon-XM_006610620.2-9;Dbxref=GeneID:102680787%2CGenbank:XM_006610620.2;Parent=rna-XM_006610620.2
NW_006263372.1	Gnomon	exon	2731814	2732131	.	-	.	ID=exon-XM_006610620.2-3;Dbxref=GeneID:102680787%2CGenbank:XM_006610620.2;Parent=rna-XM_006610620.2
NW_006263372.1	Gnomon	exon	2447114	2447296	.	-	.	ID=exon-XM_006610620.2-4;Dbxref=GeneID:102680787%2CGenbank:XM_006610620.2;Parent=rna-XM_006610620.2
NW_006263372.1	Gnomon	exon	2441865	2441949	.	-	.	ID=exon-XM_006610620.2-5;Dbxref=GeneID:102680787%2CGenbank:XM_006610620.2;Parent=rna-XM_006610620.2
NW_006263372.1	Gnomon	exon	2439710	2439873	.	-	.	ID=exon-XM_006610620.2-6;Dbxref=GeneID:102680787%2CGenbank:XM_006610620.2;Parent=rna-XM_006610620.2
NW_006263372.1	Gnomon	exon	3025768	3026351	.	-	.	ID=exon-XM_006610620.2-1;Dbxref=GeneID:102680787%2CGenbank:XM_006610620.2;Parent=rna-XM_006610620.2
NW_006263372.1	Gnomon	exon	2840508	2840595	.	-	.	ID=exon-XM_006610620.2-2;Dbxref=GeneID:102680787%2CGenbank:XM_006610620.2;Parent=rna-XM_006610620.2
NW_006263372.1	Gnomon	exon	1764163	1764364	.	+	.	ID=exon-XM_006610548.2-1;Dbxref=GeneID:102670880%2CGenbank:XM_006610548.2;Parent=rna-XM_006610548.2
NW_006263372.1	Gnomon	exon	1768452	1768578	.	+	.	ID=exon-XM_006610548.2-2;Dbxref=GeneID:102670880%2CGenbank:XM_006610548.2;Parent=rna-XM_006610548.2
NW_006263372.1	Gnomon	exon	1768764	1768867	.	+	.	ID=exon-XM_006610548.2-3;Dbxref=GeneID:102670880%2CGenbank:XM_006610548.2;Parent=rna-XM_006610548.2
NW_006263372.1	Gnomon	exon	1769424	1769751	.	+	.	ID=exon-XM_006610548.2-4;Dbxref=GeneID:102670880%2CGenbank:XM_006610548.2;Parent=rna-XM_006610548.2
NW_006263372.1	Gnomon	exon	1770219	1770491	.	+	.	ID=exon-XM_006610548.2-5;Dbxref=GeneID:102670880%2CGenbank:XM_006610548.2;Parent=rna-XM_006610548.2
NW_006263372.1	Gnomon	exon	1770780	1771231	.	+	.	ID=exon-XM_006610548.2-6;Dbxref=GeneID:102670880%2CGenbank:XM_006610548.2;Parent=rna-XM_006610548.2
NW_006263372.1	Gnomon	CDS	672713	672782	.	+	0	Name=XP_031363987.1;ID=cds-XP_031363987.1;Dbxref=GeneID:102675539%2CGenbank:XP_031363987.1;Parent=rna-XM_031508127.1
NW_006263372.1	Gnomon	CDS	673473	673588	.	+	0	Name=XP_031363987.1;ID=cds-XP_031363987.1;Dbxref=GeneID:102675539%2CGenbank:XP_031363987.1;Parent=rna-XM_031508127.1
NW_006263372.1	Gnomon	CDS	673775	673895	.	+	0	Name=XP_031363987.1;ID=cds-XP_031363987.1;Dbxref=GeneID:102675539%2CGenbank:XP_031363987.1;Parent=rna-XM_031508127.1
NW_006263372.1	Gnomon	CDS	674001	674139	.	+	0	Name=XP_031363987.1;ID=cds-XP_031363987.1;Dbxref=GeneID:102675539%2CGenbank:XP_031363987.1;Parent=rna-XM_031508127.1
NW_006263372.1	Gnomon	CDS	674260	674414	.	+	0	Name=XP_031363987.1;ID=cds-XP_031363987.1;Dbxref=GeneID:102675539%2CGenbank:XP_031363987.1;Parent=rna-XM_031508127.1
NW_006263372.1	Gnomon	CDS	674760	675038	.	+	0	Name=XP_031363987.1;ID=cds-XP_031363987.1;Dbxref=GeneID:102675539%2CGenbank:XP_031363987.1;Parent=rna-XM_031508127.1
NW_006263372.1	Gnomon	CDS	675162	675280	.	+	0	Name=XP_031363987.1;ID=cds-XP_031363987.1;Dbxref=GeneID:102675539%2CGenbank:XP_031363987.1;Parent=rna-XM_031508127.1
NW_006263372.1	Gnomon	CDS	3269847	3270498	.	-	0	Name=XP_006610706.1;ID=cds-XP_006610706.1;Dbxref=GeneID:102672140%2CGenbank:XP_006610706.1;Parent=rna-XM_006610643.2
NW_006263372.1	Gnomon	CDS	3261120	3261265	.	-	0	Name=XP_006610706.1;ID=cds-XP_006610706.1;Dbxref=GeneID:102672140%2CGenbank:XP_006610706.1;Parent=rna-XM_006610643.2
NW_006263372.1	Gnomon	CDS	3260236	3260508	.	-	0	Name=XP_006610706.1;ID=cds-XP_006610706.1;Dbxref=GeneID:102672140%2CGenbank:XP_006610706.1;Parent=rna-XM_006610643.2
NW_006263372.1	Gnomon	CDS	300428	300485	.	+	0	Name=XP_006610456.1;ID=cds-XP_006610456.1;Dbxref=GeneID:102672241%2CGenbank:XP_006610456.1;Parent=rna-XM_006610393.1
NW_006263372.1	Gnomon	CDS	302125	302233	.	+	0	Name=XP_006610456.1;ID=cds-XP_006610456.1;Dbxref=GeneID:102672241%2CGenbank:XP_006610456.1;Parent=rna-XM_006610393.1
NW_006263372.1	Gnomon	CDS	303268	303416	.	+	0	Name=XP_006610456.1;ID=cds-XP_006610456.1;Dbxref=GeneID:102672241%2CGenbank:XP_006610456.1;Parent=rna-XM_006610393.1
NW_006263372.1	Gnomon	CDS	304014	304268	.	+	0	Name=XP_006610456.1;ID=cds-XP_006610456.1;Dbxref=GeneID:102672241%2CGenbank:XP_006610456.1;Parent=rna-XM_006610393.1
NW_006263372.1	Gnomon	CDS	305073	305264	.	+	0	Name=XP_006610456.1;ID=cds-XP_006610456.1;Dbxref=GeneID:102672241%2CGenbank:XP_006610456.1;Parent=rna-XM_006610393.1
NW_006263372.1	Gnomon	CDS	305890	306058	.	+	0	Name=XP_006610456.1;ID=cds-XP_006610456.1;Dbxref=GeneID:102672241%2CGenbank:XP_006610456.1;Parent=rna-XM_006610393.1
NW_006263372.1	Gnomon	CDS	306190	306304	.	+	0	Name=XP_006610456.1;ID=cds-XP_006610456.1;Dbxref=GeneID:102672241%2CGenbank:XP_006610456.1;Parent=rna-XM_006610393.1
NW_006263372.1	Gnomon	mRNA	1245134	1247876	.	+	.	Name=XM_006610501.2;ID=rna-XM_006610501.2;Dbxref=GeneID:102676088%2CGenbank:XM_006610501.2;Parent=gene-LOC102676088
NW_006263372.1	Gnomon	mRNA	3472902	3475370	.	-	.	Name=XM_006610647.2;ID=rna-XM_006610647.2;Dbxref=GeneID:102672645%2CGenbank:XM_006610647.2;Parent=gene-LOC102672645
NW_006263372.1	Gnomon	mRNA	675506	679896	.	+	.	Name=XM_031508014.1;ID=rna-XM_031508014.1;Dbxref=GeneID:102679005%2CGenbank:XM_031508014.1;Parent=gene-LOC102679005
NW_006263372.1	Gnomon	exon	532190	532666	.	-	.	ID=exon-XM_006610418.1-10;Dbxref=GeneID:102675719%2CGenbank:XM_006610418.1;Parent=rna-XM_006610418.1
NW_006263372.1	Gnomon	gene	1618353	1638583	.	+	.	Name=LOC102680077;ID=gene-LOC102680077;Dbxref=GeneID:102680077
NW_006263372.1	Gnomon	mRNA	522661	525773	.	+	.	Name=XM_006610407.2;ID=rna-XM_006610407.2;Dbxref=GeneID:102674248%2CGenbank:XM_006610407.2;Parent=gene-LOC102674248
NW_006263372.1	Gnomon	CDS	2363271	2363633	.	-	0	Name=XP_006610694.1;ID=cds-XP_006610694.1;Dbxref=GeneID:102681760%2CGenbank:XP_006610694.1;Parent=rna-XM_006610631.2
NW_006263372.1	Gnomon	CDS	2362841	2363029	.	-	0	Name=XP_006610694.1;ID=cds-XP_006610694.1;Dbxref=GeneID:102681760%2CGenbank:XP_006610694.1;Parent=rna-XM_006610631.2
NW_006263372.1	Gnomon	CDS	2360376	2360387	.	-	0	Name=XP_006610694.1;ID=cds-XP_006610694.1;Dbxref=GeneID:102681760%2CGenbank:XP_006610694.1;Parent=rna-XM_006610631.2
NW_006263372.1	Gnomon	CDS	2359180	2359406	.	-	0	Name=XP_006610694.1;ID=cds-XP_006610694.1;Dbxref=GeneID:102681760%2CGenbank:XP_006610694.1;Parent=rna-XM_006610631.2
NW_006263372.1	Gnomon	CDS	2358528	2358648	.	-	0	Name=XP_006610694.1;ID=cds-XP_006610694.1;Dbxref=GeneID:102681760%2CGenbank:XP_006610694.1;Parent=rna-XM_006610631.2
NW_006263372.1	Gnomon	CDS	2357761	2357871	.	-	0	Name=XP_006610694.1;ID=cds-XP_006610694.1;Dbxref=GeneID:102681760%2CGenbank:XP_006610694.1;Parent=rna-XM_006610631.2
NW_006263372.1	Gnomon	CDS	2355970	2356136	.	-	0	Name=XP_006610694.1;ID=cds-XP_006610694.1;Dbxref=GeneID:102681760%2CGenbank:XP_006610694.1;Parent=rna-XM_006610631.2
NW_006263372.1	Gnomon	CDS	2355640	2355800	.	-	0	Name=XP_006610694.1;ID=cds-XP_006610694.1;Dbxref=GeneID:102681760%2CGenbank:XP_006610694.1;Parent=rna-XM_006610631.2
NW_006263372.1	Gnomon	CDS	2355357	2355469	.	-	0	Name=XP_006610694.1;ID=cds-XP_006610694.1;Dbxref=GeneID:102681760%2CGenbank:XP_006610694.1;Parent=rna-XM_006610631.2
NW_006263372.1	Gnomon	CDS	3244436	3244689	.	+	0	Name=XP_006610704.1;ID=cds-XP_006610704.1;Dbxref=GeneID:102671522%2CGenbank:XP_006610704.1;Parent=rna-XM_006610641.2
NW_006263372.1	Gnomon	CDS	3244809	3245018	.	+	0	Name=XP_006610704.1;ID=cds-XP_006610704.1;Dbxref=GeneID:102671522%2CGenbank:XP_006610704.1;Parent=rna-XM_006610641.2
NW_006263372.1	Gnomon	CDS	3245147	3245381	.	+	0	Name=XP_006610704.1;ID=cds-XP_006610704.1;Dbxref=GeneID:102671522%2CGenbank:XP_006610704.1;Parent=rna-XM_006610641.2
NW_006263372.1	Gnomon	CDS	3245828	3246089	.	+	0	Name=XP_006610704.1;ID=cds-XP_006610704.1;Dbxref=GeneID:102671522%2CGenbank:XP_006610704.1;Parent=rna-XM_006610641.2
NW_006263372.1	Gnomon	CDS	3246189	3246409	.	+	0	Name=XP_006610704.1;ID=cds-XP_006610704.1;Dbxref=GeneID:102671522%2CGenbank:XP_006610704.1;Parent=rna-XM_006610641.2
NW_006263372.1	Gnomon	CDS	3246487	3246592	.	+	0	Name=XP_006610704.1;ID=cds-XP_006610704.1;Dbxref=GeneID:102671522%2CGenbank:XP_006610704.1;Parent=rna-XM_006610641.2
NW_006263372.1	Gnomon	CDS	3246683	3246841	.	+	0	Name=XP_006610704.1;ID=cds-XP_006610704.1;Dbxref=GeneID:102671522%2CGenbank:XP_006610704.1;Parent=rna-XM_006610641.2
NW_006263372.1	Gnomon	CDS	3246948	3247177	.	+	0	Name=XP_006610704.1;ID=cds-XP_006610704.1;Dbxref=GeneID:102671522%2CGenbank:XP_006610704.1;Parent=rna-XM_006610641.2
NW_006263372.1	Gnomon	CDS	3247252	3247351	.	+	0	Name=XP_006610704.1;ID=cds-XP_006610704.1;Dbxref=GeneID:102671522%2CGenbank:XP_006610704.1;Parent=rna-XM_006610641.2
NW_006263372.1	Gnomon	CDS	3247447	3247866	.	+	0	Name=XP_006610704.1;ID=cds-XP_006610704.1;Dbxref=GeneID:102671522%2CGenbank:XP_006610704.1;Parent=rna-XM_006610641.2
NW_006263372.1	Gnomon	CDS	3247946	3248147	.	+	0	Name=XP_006610704.1;ID=cds-XP_006610704.1;Dbxref=GeneID:102671522%2CGenbank:XP_006610704.1;Parent=rna-XM_006610641.2
NW_006263372.1	Gnomon	CDS	3248229	3248402	.	+	0	Name=XP_006610704.1;ID=cds-XP_006610704.1;Dbxref=GeneID:102671522%2CGenbank:XP_006610704.1;Parent=rna-XM_006610641.2
NW_006263372.1	Gnomon	CDS	3248463	3248723	.	+	0	Name=XP_006610704.1;ID=cds-XP_006610704.1;Dbxref=GeneID:102671522%2CGenbank:XP_006610704.1;Parent=rna-XM_006610641.2
NW_006263372.1	Gnomon	CDS	3248836	3249024	.	+	0	Name=XP_006610704.1;ID=cds-XP_006610704.1;Dbxref=GeneID:102671522%2CGenbank:XP_006610704.1;Parent=rna-XM_006610641.2
NW_006263372.1	Gnomon	CDS	3249093	3249318	.	+	0	Name=XP_006610704.1;ID=cds-XP_006610704.1;Dbxref=GeneID:102671522%2CGenbank:XP_006610704.1;Parent=rna-XM_006610641.2
NW_006263372.1	Gnomon	CDS	3249409	3249555	.	+	0	Name=XP_006610704.1;ID=cds-XP_006610704.1;Dbxref=GeneID:102671522%2CGenbank:XP_006610704.1;Parent=rna-XM_006610641.2
NW_006263372.1	Gnomon	CDS	3249630	3249878	.	+	0	Name=XP_006610704.1;ID=cds-XP_006610704.1;Dbxref=GeneID:102671522%2CGenbank:XP_006610704.1;Parent=rna-XM_006610641.2
NW_006263372.1	Gnomon	CDS	3249989	3250425	.	+	0	Name=XP_006610704.1;ID=cds-XP_006610704.1;Dbxref=GeneID:102671522%2CGenbank:XP_006610704.1;Parent=rna-XM_006610641.2
NW_006263372.1	Gnomon	CDS	3250490	3250646	.	+	0	Name=XP_006610704.1;ID=cds-XP_006610704.1;Dbxref=GeneID:102671522%2CGenbank:XP_006610704.1;Parent=rna-XM_006610641.2
NW_006263372.1	Gnomon	CDS	3251235	3251470	.	+	0	Name=XP_006610704.1;ID=cds-XP_006610704.1;Dbxref=GeneID:102671522%2CGenbank:XP_006610704.1;Parent=rna-XM_006610641.2
NW_006263372.1	Gnomon	CDS	3251542	3251742	.	+	0	Name=XP_006610704.1;ID=cds-XP_006610704.1;Dbxref=GeneID:102671522%2CGenbank:XP_006610704.1;Parent=rna-XM_006610641.2
NW_006263372.1	Gnomon	CDS	3252570	3252766	.	+	0	Name=XP_006610704.1;ID=cds-XP_006610704.1;Dbxref=GeneID:102671522%2CGenbank:XP_006610704.1;Parent=rna-XM_006610641.2
NW_006263372.1	Gnomon	CDS	3252845	3253092	.	+	0	Name=XP_006610704.1;ID=cds-XP_006610704.1;Dbxref=GeneID:102671522%2CGenbank:XP_006610704.1;Parent=rna-XM_006610641.2
NW_006263372.1	Gnomon	CDS	3253177	3253350	.	+	0	Name=XP_006610704.1;ID=cds-XP_006610704.1;Dbxref=GeneID:102671522%2CGenbank:XP_006610704.1;Parent=rna-XM_006610641.2
NW_006263372.1	Gnomon	gene	701725	702877	.	+	.	Name=LOC102680036;ID=gene-LOC102680036;Dbxref=GeneID:102680036
NW_006263372.1	Gnomon	gene	2337317	2338920	.	-	.	Name=LOC102680037;ID=gene-LOC102680037;Dbxref=GeneID:102680037
NW_006263372.1	Gnomon	exon	3470090	3471201	.	+	.	ID=exon-XR_004149542.1-1;Dbxref=GeneID:102672788%2CGenbank:XR_004149542.1;Parent=rna-XR_004149542.1
NW_006263372.1	Gnomon	exon	3471280	3471466	.	+	.	ID=exon-XR_004149542.1-2;Dbxref=GeneID:102672788%2CGenbank:XR_004149542.1;Parent=rna-XR_004149542.1
NW_006263372.1	Gnomon	exon	3471610	3472007	.	+	.	ID=exon-XR_004149542.1-3;Dbxref=GeneID:102672788%2CGenbank:XR_004149542.1;Parent=rna-XR_004149542.1
NW_006263372.1	Gnomon	exon	3472145	3472356	.	+	.	ID=exon-XR_004149542.1-4;Dbxref=GeneID:102672788%2CGenbank:XR_004149542.1;Parent=rna-XR_004149542.1
NW_006263372.1	Gnomon	exon	3472955	3473147	.	+	.	ID=exon-XR_004149542.1-5;Dbxref=GeneID:102672788%2CGenbank:XR_004149542.1;Parent=rna-XR_004149542.1
NW_006263372.1	Gnomon	gene	12615	17831	.	-	.	Name=LOC102680035;ID=gene-LOC102680035;Dbxref=GeneID:102680035
NW_006263372.1	Gnomon	exon	3473237	3473689	.	+	.	ID=exon-XR_004149542.1-6;Dbxref=GeneID:102672788%2CGenbank:XR_004149542.1;Parent=rna-XR_004149542.1
NW_006263372.1	Gnomon	exon	3261120	3261265	.	-	.	ID=exon-XM_006610643.2-2;Dbxref=GeneID:102672140%2CGenbank:XM_006610643.2;Parent=rna-XM_006610643.2
NW_006263372.1	Gnomon	exon	3259958	3260508	.	-	.	ID=exon-XM_006610643.2-3;Dbxref=GeneID:102672140%2CGenbank:XM_006610643.2;Parent=rna-XM_006610643.2
NW_006263372.1	Gnomon	exon	3269847	3270498	.	-	.	ID=exon-XM_006610643.2-1;Dbxref=GeneID:102672140%2CGenbank:XM_006610643.2;Parent=rna-XM_006610643.2
NW_006263372.1	Gnomon	gene	2170106	2177759	.	-	.	Name=LOC102679099;ID=gene-LOC102679099;Dbxref=GeneID:102679099
NW_006263372.1	Gnomon	exon	3461570	3461834	.	-	.	ID=exon-XM_006610660.2-10;Dbxref=GeneID:102673977%2CGenbank:XM_006610660.2;Parent=rna-XM_006610660.2
NW_006263372.1	Gnomon	exon	3461299	3461491	.	-	.	ID=exon-XM_006610660.2-11;Dbxref=GeneID:102673977%2CGenbank:XM_006610660.2;Parent=rna-XM_006610660.2
NW_006263372.1	Gnomon	gene	675506	679896	.	+	.	Name=LOC102679005;ID=gene-LOC102679005;Dbxref=GeneID:102679005
NW_006263372.1	Gnomon	CDS	321152	321263	.	-	0	Name=XP_006610455.1;ID=cds-XP_006610455.1;Dbxref=GeneID:102671927%2CGenbank:XP_006610455.1;Parent=rna-XM_006610392.2
NW_006263372.1	Gnomon	CDS	320919	321044	.	-	0	Name=XP_006610455.1;ID=cds-XP_006610455.1;Dbxref=GeneID:102671927%2CGenbank:XP_006610455.1;Parent=rna-XM_006610392.2
NW_006263372.1	Gnomon	CDS	319519	319664	.	-	0	Name=XP_006610455.1;ID=cds-XP_006610455.1;Dbxref=GeneID:102671927%2CGenbank:XP_006610455.1;Parent=rna-XM_006610392.2
NW_006263372.1	Gnomon	CDS	319340	319432	.	-	0	Name=XP_006610455.1;ID=cds-XP_006610455.1;Dbxref=GeneID:102671927%2CGenbank:XP_006610455.1;Parent=rna-XM_006610392.2
NW_006263372.1	Gnomon	CDS	318821	319015	.	-	0	Name=XP_006610455.1;ID=cds-XP_006610455.1;Dbxref=GeneID:102671927%2CGenbank:XP_006610455.1;Parent=rna-XM_006610392.2
NW_006263372.1	Gnomon	CDS	318561	318737	.	-	0	Name=XP_006610455.1;ID=cds-XP_006610455.1;Dbxref=GeneID:102671927%2CGenbank:XP_006610455.1;Parent=rna-XM_006610392.2
NW_006263372.1	Gnomon	CDS	318050	318301	.	-	0	Name=XP_006610455.1;ID=cds-XP_006610455.1;Dbxref=GeneID:102671927%2CGenbank:XP_006610455.1;Parent=rna-XM_006610392.2
NW_006263372.1	Gnomon	CDS	316098	316292	.	-	0	Name=XP_006610455.1;ID=cds-XP_006610455.1;Dbxref=GeneID:102671927%2CGenbank:XP_006610455.1;Parent=rna-XM_006610392.2
NW_006263372.1	Gnomon	mRNA	1241447	1244168	.	+	.	Name=XM_006610500.2;ID=rna-XM_006610500.2;Dbxref=GeneID:102675492%2CGenbank:XM_006610500.2;Parent=gene-LOC102675492
NW_006263372.1	Gnomon	CDS	932796	932843	.	-	0	Name=XP_031363988.1;ID=cds-XP_031363988.1;Dbxref=GeneID:102675678%2CGenbank:XP_031363988.1;Parent=rna-XM_031508128.1
NW_006263372.1	Gnomon	CDS	932200	932230	.	-	0	Name=XP_031363988.1;ID=cds-XP_031363988.1;Dbxref=GeneID:102675678%2CGenbank:XP_031363988.1;Parent=rna-XM_031508128.1
NW_006263372.1	Gnomon	CDS	931796	932115	.	-	0	Name=XP_031363988.1;ID=cds-XP_031363988.1;Dbxref=GeneID:102675678%2CGenbank:XP_031363988.1;Parent=rna-XM_031508128.1
NW_006263372.1	Gnomon	CDS	931350	931512	.	-	0	Name=XP_031363988.1;ID=cds-XP_031363988.1;Dbxref=GeneID:102675678%2CGenbank:XP_031363988.1;Parent=rna-XM_031508128.1
NW_006263372.1	Gnomon	CDS	930946	931161	.	-	0	Name=XP_031363988.1;ID=cds-XP_031363988.1;Dbxref=GeneID:102675678%2CGenbank:XP_031363988.1;Parent=rna-XM_031508128.1
NW_006263372.1	Gnomon	CDS	930267	930520	.	-	0	Name=XP_031363988.1;ID=cds-XP_031363988.1;Dbxref=GeneID:102675678%2CGenbank:XP_031363988.1;Parent=rna-XM_031508128.1
NW_006263372.1	Gnomon	CDS	929504	929776	.	-	0	Name=XP_031363988.1;ID=cds-XP_031363988.1;Dbxref=GeneID:102675678%2CGenbank:XP_031363988.1;Parent=rna-XM_031508128.1
NW_006263372.1	Gnomon	CDS	926069	926107	.	-	0	Name=XP_031363988.1;ID=cds-XP_031363988.1;Dbxref=GeneID:102675678%2CGenbank:XP_031363988.1;Parent=rna-XM_031508128.1
NW_006263372.1	Gnomon	CDS	925418	925456	.	-	0	Name=XP_031363988.1;ID=cds-XP_031363988.1;Dbxref=GeneID:102675678%2CGenbank:XP_031363988.1;Parent=rna-XM_031508128.1
NW_006263372.1	Gnomon	CDS	925099	925236	.	-	0	Name=XP_031363988.1;ID=cds-XP_031363988.1;Dbxref=GeneID:102675678%2CGenbank:XP_031363988.1;Parent=rna-XM_031508128.1
NW_006263372.1	Gnomon	mRNA	1183149	1189405	.	+	.	Name=XM_006610490.2;ID=rna-XM_006610490.2;Dbxref=GeneID:102674249%2CGenbank:XM_006610490.2;Parent=gene-LOC102674249
NW_006263372.1	Gnomon	CDS	3237804	3238151	.	+	0	Name=XP_006610705.1;ID=cds-XP_006610705.1;Dbxref=GeneID:102671838%2CGenbank:XP_006610705.1;Parent=rna-XM_006610642.2
NW_006263372.1	Gnomon	CDS	3238416	3238983	.	+	0	Name=XP_006610705.1;ID=cds-XP_006610705.1;Dbxref=GeneID:102671838%2CGenbank:XP_006610705.1;Parent=rna-XM_006610642.2
NW_006263372.1	Gnomon	CDS	3240222	3240443	.	+	0	Name=XP_006610705.1;ID=cds-XP_006610705.1;Dbxref=GeneID:102671838%2CGenbank:XP_006610705.1;Parent=rna-XM_006610642.2
NW_006263372.1	Gnomon	CDS	3241066	3241317	.	+	0	Name=XP_006610705.1;ID=cds-XP_006610705.1;Dbxref=GeneID:102671838%2CGenbank:XP_006610705.1;Parent=rna-XM_006610642.2
NW_006263372.1	Gnomon	CDS	3241776	3241933	.	+	0	Name=XP_006610705.1;ID=cds-XP_006610705.1;Dbxref=GeneID:102671838%2CGenbank:XP_006610705.1;Parent=rna-XM_006610642.2
NW_006263372.1	Gnomon	CDS	2363271	2363633	.	-	0	Name=XP_006610695.1;ID=cds-XP_006610695.1;Dbxref=GeneID:102681760%2CGenbank:XP_006610695.1;Parent=rna-XM_006610632.2
NW_006263372.1	Gnomon	CDS	2362841	2363029	.	-	0	Name=XP_006610695.1;ID=cds-XP_006610695.1;Dbxref=GeneID:102681760%2CGenbank:XP_006610695.1;Parent=rna-XM_006610632.2
NW_006263372.1	Gnomon	CDS	2359180	2359406	.	-	0	Name=XP_006610695.1;ID=cds-XP_006610695.1;Dbxref=GeneID:102681760%2CGenbank:XP_006610695.1;Parent=rna-XM_006610632.2
NW_006263372.1	Gnomon	CDS	2358528	2358648	.	-	0	Name=XP_006610695.1;ID=cds-XP_006610695.1;Dbxref=GeneID:102681760%2CGenbank:XP_006610695.1;Parent=rna-XM_006610632.2
NW_006263372.1	Gnomon	CDS	2357761	2357871	.	-	0	Name=XP_006610695.1;ID=cds-XP_006610695.1;Dbxref=GeneID:102681760%2CGenbank:XP_006610695.1;Parent=rna-XM_006610632.2
NW_006263372.1	Gnomon	CDS	2355970	2356136	.	-	0	Name=XP_006610695.1;ID=cds-XP_006610695.1;Dbxref=GeneID:102681760%2CGenbank:XP_006610695.1;Parent=rna-XM_006610632.2
NW_006263372.1	Gnomon	CDS	2355640	2355800	.	-	0	Name=XP_006610695.1;ID=cds-XP_006610695.1;Dbxref=GeneID:102681760%2CGenbank:XP_006610695.1;Parent=rna-XM_006610632.2
NW_006263372.1	Gnomon	CDS	2355357	2355469	.	-	0	Name=XP_006610695.1;ID=cds-XP_006610695.1;Dbxref=GeneID:102681760%2CGenbank:XP_006610695.1;Parent=rna-XM_006610632.2
NW_006263372.1	Gnomon	mRNA	3284828	3288512	.	+	.	Name=XM_006610646.2;ID=rna-XM_006610646.2;Dbxref=GeneID:102672525%2CGenbank:XM_006610646.2;Parent=gene-LOC102672525
NW_006263372.1	Gnomon	mRNA	2330208	2335953	.	+	.	Name=XM_031508015.1;ID=rna-XM_031508015.1;Dbxref=GeneID:102680159%2CGenbank:XM_031508015.1;Parent=gene-LOC102680159
NW_006263372.1	Gnomon	gene	1662743	1704584	.	-	.	Name=LOC102670607;ID=gene-LOC102670607;Dbxref=GeneID:102670607
NW_006263372.1	Gnomon	exon	2317977	2318146	.	-	.	ID=exon-XM_006610595.2-4;Dbxref=GeneID:102677422%2CGenbank:XM_006610595.2;Parent=rna-XM_006610595.2
NW_006263372.1	Gnomon	exon	2317653	2317905	.	-	.	ID=exon-XM_006610595.2-5;Dbxref=GeneID:102677422%2CGenbank:XM_006610595.2;Parent=rna-XM_006610595.2
NW_006263372.1	Gnomon	exon	2318584	2318775	.	-	.	ID=exon-XM_006610595.2-2;Dbxref=GeneID:102677422%2CGenbank:XM_006610595.2;Parent=rna-XM_006610595.2
NW_006263372.1	Gnomon	exon	2318292	2318485	.	-	.	ID=exon-XM_006610595.2-3;Dbxref=GeneID:102677422%2CGenbank:XM_006610595.2;Parent=rna-XM_006610595.2
NW_006263372.1	Gnomon	exon	2318859	2319368	.	-	.	ID=exon-XM_006610595.2-1;Dbxref=GeneID:102677422%2CGenbank:XM_006610595.2;Parent=rna-XM_006610595.2
NW_006263372.1	Gnomon	exon	2317415	2317566	.	-	.	ID=exon-XM_006610595.2-6;Dbxref=GeneID:102677422%2CGenbank:XM_006610595.2;Parent=rna-XM_006610595.2
NW_006263372.1	Gnomon	exon	2316427	2317330	.	-	.	ID=exon-XM_006610595.2-7;Dbxref=GeneID:102677422%2CGenbank:XM_006610595.2;Parent=rna-XM_006610595.2
NW_006263372.1	Gnomon	exon	3471280	3471466	.	+	.	ID=exon-XM_006610648.2-3;Dbxref=GeneID:102672788%2CGenbank:XM_006610648.2;Parent=rna-XM_006610648.2
NW_006263372.1	Gnomon	exon	3471610	3472007	.	+	.	ID=exon-XM_006610648.2-4;Dbxref=GeneID:102672788%2CGenbank:XM_006610648.2;Parent=rna-XM_006610648.2
NW_006263372.1	Gnomon	exon	3469653	3469895	.	+	.	ID=exon-XM_006610648.2-1;Dbxref=GeneID:102672788%2CGenbank:XM_006610648.2;Parent=rna-XM_006610648.2
NW_006263372.1	Gnomon	exon	3470002	3471201	.	+	.	ID=exon-XM_006610648.2-2;Dbxref=GeneID:102672788%2CGenbank:XM_006610648.2;Parent=rna-XM_006610648.2
NW_006263372.1	Gnomon	exon	3472145	3472356	.	+	.	ID=exon-XM_006610648.2-5;Dbxref=GeneID:102672788%2CGenbank:XM_006610648.2;Parent=rna-XM_006610648.2
NW_006263372.1	Gnomon	exon	3472955	3473689	.	+	.	ID=exon-XM_006610648.2-6;Dbxref=GeneID:102672788%2CGenbank:XM_006610648.2;Parent=rna-XM_006610648.2
NW_006263372.1	Gnomon	exon	2000930	2001180	.	+	.	ID=exon-XM_006610584.2-10;Dbxref=GeneID:102675632%2CGenbank:XM_006610584.2;Parent=rna-XM_006610584.2
NW_006263372.1	Gnomon	exon	2002215	2002325	.	+	.	ID=exon-XM_006610584.2-11;Dbxref=GeneID:102675632%2CGenbank:XM_006610584.2;Parent=rna-XM_006610584.2
NW_006263372.1	Gnomon	exon	2005498	2005654	.	+	.	ID=exon-XM_006610584.2-12;Dbxref=GeneID:102675632%2CGenbank:XM_006610584.2;Parent=rna-XM_006610584.2
NW_006263372.1	Gnomon	exon	2009450	2009572	.	+	.	ID=exon-XM_006610584.2-13;Dbxref=GeneID:102675632%2CGenbank:XM_006610584.2;Parent=rna-XM_006610584.2
NW_006263372.1	Gnomon	exon	2010980	2011364	.	+	.	ID=exon-XM_006610584.2-14;Dbxref=GeneID:102675632%2CGenbank:XM_006610584.2;Parent=rna-XM_006610584.2
NW_006263372.1	Gnomon	exon	2258910	2258960	.	-	.	ID=exon-XM_006610601.2-1;Dbxref=GeneID:102678338%2CGenbank:XM_006610601.2;Parent=rna-XM_006610601.2
NW_006263372.1	Gnomon	exon	2258343	2258456	.	-	.	ID=exon-XM_006610601.2-2;Dbxref=GeneID:102678338%2CGenbank:XM_006610601.2;Parent=rna-XM_006610601.2
NW_006263372.1	Gnomon	exon	2258151	2258245	.	-	.	ID=exon-XM_006610601.2-3;Dbxref=GeneID:102678338%2CGenbank:XM_006610601.2;Parent=rna-XM_006610601.2
NW_006263372.1	Gnomon	exon	2257982	2258093	.	-	.	ID=exon-XM_006610601.2-4;Dbxref=GeneID:102678338%2CGenbank:XM_006610601.2;Parent=rna-XM_006610601.2
NW_006263372.1	Gnomon	exon	2257755	2257913	.	-	.	ID=exon-XM_006610601.2-5;Dbxref=GeneID:102678338%2CGenbank:XM_006610601.2;Parent=rna-XM_006610601.2
NW_006263372.1	Gnomon	exon	2257409	2257597	.	-	.	ID=exon-XM_006610601.2-6;Dbxref=GeneID:102678338%2CGenbank:XM_006610601.2;Parent=rna-XM_006610601.2
NW_006263372.1	Gnomon	exon	2257300	2257350	.	-	.	ID=exon-XM_006610601.2-7;Dbxref=GeneID:102678338%2CGenbank:XM_006610601.2;Parent=rna-XM_006610601.2
NW_006263372.1	Gnomon	exon	2257117	2257221	.	-	.	ID=exon-XM_006610601.2-8;Dbxref=GeneID:102678338%2CGenbank:XM_006610601.2;Parent=rna-XM_006610601.2
NW_006263372.1	Gnomon	exon	2256823	2257040	.	-	.	ID=exon-XM_006610601.2-9;Dbxref=GeneID:102678338%2CGenbank:XM_006610601.2;Parent=rna-XM_006610601.2
NW_006263372.1	Gnomon	mRNA	1783646	1788082	.	+	.	Name=XM_031508131.1;ID=rna-XM_031508131.1;Dbxref=GeneID:102676633%2CGenbank:XM_031508131.1;Parent=gene-LOC102676633
NW_006263372.1	Gnomon	mRNA	1260957	1273181	.	-	.	Name=XM_006610508.2;ID=rna-XM_006610508.2;Dbxref=GeneID:102677041%2CGenbank:XM_006610508.2;Parent=gene-LOC102677041
NW_006263372.1	Gnomon	CDS	552505	552667	.	-	0	Name=XP_031363937.1;ID=cds-XP_031363937.1;Dbxref=GeneID:102676503%2CGenbank:XP_031363937.1;Parent=rna-XM_031508077.1
NW_006263372.1	Gnomon	CDS	546998	547132	.	-	0	Name=XP_031363937.1;ID=cds-XP_031363937.1;Dbxref=GeneID:102676503%2CGenbank:XP_031363937.1;Parent=rna-XM_031508077.1
NW_006263372.1	Gnomon	CDS	545313	545631	.	-	0	Name=XP_031363937.1;ID=cds-XP_031363937.1;Dbxref=GeneID:102676503%2CGenbank:XP_031363937.1;Parent=rna-XM_031508077.1
NW_006263372.1	Gnomon	CDS	544631	544769	.	-	0	Name=XP_031363937.1;ID=cds-XP_031363937.1;Dbxref=GeneID:102676503%2CGenbank:XP_031363937.1;Parent=rna-XM_031508077.1
[truncated: 4,952 more rows]
