# Supplementary material for: Prevalent bee venom genes evolved before the aculeate stinger and eusociality
Source: BMC Biol. 2023 Oct 23;21:229. doi: 10.1186/s12915-023-01656-5 (PMC10591384; doi:10.1186/s12915-023-01656-5)
Supplement: Supplementary file 42 — Additional file 42. Gff files of all toxin gene annotations. [file 12915_2023_1656_MOESM42_ESM.zip › AdditionalFile9_ToxinGeneAnnotations/NW_022340508.1._APH.gff_modified_Koludarov_et_al_2021.gff3]

##gff-version 3
##source-version geneious 2020.2.2
##sequence-region	NW_022340508.1	1	1763931
NW_022340508.1	Koludarov_et_al_2021	gene	1425124	1428702	.	+	.	Name=APH
NW_022340508.1	Gnomon	exon	913166	913467	.	-	.	ID=exon-XM_031985935.1-1;Dbxref=GeneID:116431043%2CGenbank:XM_031985935.1;Parent=rna-XM_031985935.1
NW_022340508.1	Gnomon	exon	911996	912481	.	-	.	ID=exon-XM_031985935.1-2;Dbxref=GeneID:116431043%2CGenbank:XM_031985935.1;Parent=rna-XM_031985935.1
NW_022340508.1	Gnomon	exon	911801	911915	.	-	.	ID=exon-XM_031985935.1-3;Dbxref=GeneID:116431043%2CGenbank:XM_031985935.1;Parent=rna-XM_031985935.1
NW_022340508.1	Gnomon	exon	911074	911220	.	-	.	ID=exon-XM_031985935.1-4;Dbxref=GeneID:116431043%2CGenbank:XM_031985935.1;Parent=rna-XM_031985935.1
NW_022340508.1	Gnomon	exon	909242	910995	.	-	.	ID=exon-XM_031985935.1-5;Dbxref=GeneID:116431043%2CGenbank:XM_031985935.1;Parent=rna-XM_031985935.1
NW_022340508.1	Gnomon	CDS	509065	509163	.	-	0	Name=XP_031841692.1;ID=cds-XP_031841692.1;Dbxref=GeneID:116430995%2CGenbank:XP_031841692.1;Parent=rna-XM_031985832.1
NW_022340508.1	Gnomon	CDS	380264	380363	.	-	0	Name=XP_031841692.1;ID=cds-XP_031841692.1;Dbxref=GeneID:116430995%2CGenbank:XP_031841692.1;Parent=rna-XM_031985832.1
NW_022340508.1	Gnomon	CDS	347647	347817	.	-	0	Name=XP_031841692.1;ID=cds-XP_031841692.1;Dbxref=GeneID:116430995%2CGenbank:XP_031841692.1;Parent=rna-XM_031985832.1
NW_022340508.1	Gnomon	CDS	345829	345984	.	-	0	Name=XP_031841692.1;ID=cds-XP_031841692.1;Dbxref=GeneID:116430995%2CGenbank:XP_031841692.1;Parent=rna-XM_031985832.1
NW_022340508.1	Gnomon	CDS	345029	345262	.	-	0	Name=XP_031841692.1;ID=cds-XP_031841692.1;Dbxref=GeneID:116430995%2CGenbank:XP_031841692.1;Parent=rna-XM_031985832.1
NW_022340508.1	Gnomon	CDS	344389	344618	.	-	0	Name=XP_031841692.1;ID=cds-XP_031841692.1;Dbxref=GeneID:116430995%2CGenbank:XP_031841692.1;Parent=rna-XM_031985832.1
NW_022340508.1	Gnomon	CDS	343236	343898	.	-	0	Name=XP_031841692.1;ID=cds-XP_031841692.1;Dbxref=GeneID:116430995%2CGenbank:XP_031841692.1;Parent=rna-XM_031985832.1
NW_022340508.1	Gnomon	CDS	342507	342881	.	-	0	Name=XP_031841692.1;ID=cds-XP_031841692.1;Dbxref=GeneID:116430995%2CGenbank:XP_031841692.1;Parent=rna-XM_031985832.1
NW_022340508.1	Gnomon	CDS	340584	341972	.	-	0	Name=XP_031841692.1;ID=cds-XP_031841692.1;Dbxref=GeneID:116430995%2CGenbank:XP_031841692.1;Parent=rna-XM_031985832.1
NW_022340508.1	Gnomon	CDS	380264	380279	.	-	0	Name=XP_031841702.1;ID=cds-XP_031841702.1;Dbxref=GeneID:116430995%2CGenbank:XP_031841702.1;Parent=rna-XM_031985842.1
NW_022340508.1	Gnomon	CDS	347647	347817	.	-	0	Name=XP_031841702.1;ID=cds-XP_031841702.1;Dbxref=GeneID:116430995%2CGenbank:XP_031841702.1;Parent=rna-XM_031985842.1
NW_022340508.1	Gnomon	CDS	345829	345984	.	-	0	Name=XP_031841702.1;ID=cds-XP_031841702.1;Dbxref=GeneID:116430995%2CGenbank:XP_031841702.1;Parent=rna-XM_031985842.1
NW_022340508.1	Gnomon	CDS	345029	345262	.	-	0	Name=XP_031841702.1;ID=cds-XP_031841702.1;Dbxref=GeneID:116430995%2CGenbank:XP_031841702.1;Parent=rna-XM_031985842.1
NW_022340508.1	Gnomon	CDS	344389	344618	.	-	0	Name=XP_031841702.1;ID=cds-XP_031841702.1;Dbxref=GeneID:116430995%2CGenbank:XP_031841702.1;Parent=rna-XM_031985842.1
NW_022340508.1	Gnomon	CDS	343236	343898	.	-	0	Name=XP_031841702.1;ID=cds-XP_031841702.1;Dbxref=GeneID:116430995%2CGenbank:XP_031841702.1;Parent=rna-XM_031985842.1
NW_022340508.1	Gnomon	CDS	342507	342881	.	-	0	Name=XP_031841702.1;ID=cds-XP_031841702.1;Dbxref=GeneID:116430995%2CGenbank:XP_031841702.1;Parent=rna-XM_031985842.1
NW_022340508.1	Gnomon	CDS	340584	341972	.	-	0	Name=XP_031841702.1;ID=cds-XP_031841702.1;Dbxref=GeneID:116430995%2CGenbank:XP_031841702.1;Parent=rna-XM_031985842.1
NW_022340508.1	Gnomon	exon	802737	802844	.	-	.	ID=exon-XM_031985883.1-8;Dbxref=GeneID:116431020%2CGenbank:XM_031985883.1;Parent=rna-XM_031985883.1
NW_022340508.1	Gnomon	exon	800488	801729	.	-	.	ID=exon-XM_031985883.1-9;Dbxref=GeneID:116431020%2CGenbank:XM_031985883.1;Parent=rna-XM_031985883.1
NW_022340508.1	Gnomon	exon	815594	815824	.	-	.	ID=exon-XM_031985883.1-6;Dbxref=GeneID:116431020%2CGenbank:XM_031985883.1;Parent=rna-XM_031985883.1
NW_022340508.1	Gnomon	exon	814527	814835	.	-	.	ID=exon-XM_031985883.1-7;Dbxref=GeneID:116431020%2CGenbank:XM_031985883.1;Parent=rna-XM_031985883.1
NW_022340508.1	Gnomon	exon	819062	819198	.	-	.	ID=exon-XM_031985883.1-4;Dbxref=GeneID:116431020%2CGenbank:XM_031985883.1;Parent=rna-XM_031985883.1
NW_022340508.1	Gnomon	exon	817045	817455	.	-	.	ID=exon-XM_031985883.1-5;Dbxref=GeneID:116431020%2CGenbank:XM_031985883.1;Parent=rna-XM_031985883.1
NW_022340508.1	Gnomon	exon	820492	820703	.	-	.	ID=exon-XM_031985883.1-2;Dbxref=GeneID:116431020%2CGenbank:XM_031985883.1;Parent=rna-XM_031985883.1
NW_022340508.1	Gnomon	exon	819669	819840	.	-	.	ID=exon-XM_031985883.1-3;Dbxref=GeneID:116431020%2CGenbank:XM_031985883.1;Parent=rna-XM_031985883.1
NW_022340508.1	Gnomon	exon	827520	827757	.	-	.	ID=exon-XM_031985883.1-1;Dbxref=GeneID:116431020%2CGenbank:XM_031985883.1;Parent=rna-XM_031985883.1
NW_022340508.1	Gnomon	CDS	370571	370658	.	-	0	Name=XP_031841701.1;ID=cds-XP_031841701.1;Dbxref=GeneID:116430995%2CGenbank:XP_031841701.1;Parent=rna-XM_031985841.1
NW_022340508.1	Gnomon	CDS	347647	347817	.	-	0	Name=XP_031841701.1;ID=cds-XP_031841701.1;Dbxref=GeneID:116430995%2CGenbank:XP_031841701.1;Parent=rna-XM_031985841.1
NW_022340508.1	Gnomon	CDS	345829	345984	.	-	0	Name=XP_031841701.1;ID=cds-XP_031841701.1;Dbxref=GeneID:116430995%2CGenbank:XP_031841701.1;Parent=rna-XM_031985841.1
NW_022340508.1	Gnomon	CDS	345029	345262	.	-	0	Name=XP_031841701.1;ID=cds-XP_031841701.1;Dbxref=GeneID:116430995%2CGenbank:XP_031841701.1;Parent=rna-XM_031985841.1
NW_022340508.1	Gnomon	CDS	344389	344618	.	-	0	Name=XP_031841701.1;ID=cds-XP_031841701.1;Dbxref=GeneID:116430995%2CGenbank:XP_031841701.1;Parent=rna-XM_031985841.1
NW_022340508.1	Gnomon	CDS	343236	343898	.	-	0	Name=XP_031841701.1;ID=cds-XP_031841701.1;Dbxref=GeneID:116430995%2CGenbank:XP_031841701.1;Parent=rna-XM_031985841.1
NW_022340508.1	Gnomon	CDS	342507	342881	.	-	0	Name=XP_031841701.1;ID=cds-XP_031841701.1;Dbxref=GeneID:116430995%2CGenbank:XP_031841701.1;Parent=rna-XM_031985841.1
NW_022340508.1	Gnomon	CDS	340584	341972	.	-	0	Name=XP_031841701.1;ID=cds-XP_031841701.1;Dbxref=GeneID:116430995%2CGenbank:XP_031841701.1;Parent=rna-XM_031985841.1
NW_022340508.1	Gnomon	CDS	453312	453431	.	-	0	Name=XP_031841691.1;ID=cds-XP_031841691.1;Dbxref=GeneID:116430995%2CGenbank:XP_031841691.1;Parent=rna-XM_031985831.1
NW_022340508.1	Gnomon	CDS	380264	380363	.	-	0	Name=XP_031841691.1;ID=cds-XP_031841691.1;Dbxref=GeneID:116430995%2CGenbank:XP_031841691.1;Parent=rna-XM_031985831.1
NW_022340508.1	Gnomon	CDS	347647	347817	.	-	0	Name=XP_031841691.1;ID=cds-XP_031841691.1;Dbxref=GeneID:116430995%2CGenbank:XP_031841691.1;Parent=rna-XM_031985831.1
NW_022340508.1	Gnomon	CDS	345829	345984	.	-	0	Name=XP_031841691.1;ID=cds-XP_031841691.1;Dbxref=GeneID:116430995%2CGenbank:XP_031841691.1;Parent=rna-XM_031985831.1
NW_022340508.1	Gnomon	CDS	345029	345262	.	-	0	Name=XP_031841691.1;ID=cds-XP_031841691.1;Dbxref=GeneID:116430995%2CGenbank:XP_031841691.1;Parent=rna-XM_031985831.1
NW_022340508.1	Gnomon	CDS	344389	344618	.	-	0	Name=XP_031841691.1;ID=cds-XP_031841691.1;Dbxref=GeneID:116430995%2CGenbank:XP_031841691.1;Parent=rna-XM_031985831.1
NW_022340508.1	Gnomon	CDS	343236	343898	.	-	0	Name=XP_031841691.1;ID=cds-XP_031841691.1;Dbxref=GeneID:116430995%2CGenbank:XP_031841691.1;Parent=rna-XM_031985831.1
NW_022340508.1	Gnomon	CDS	342507	342881	.	-	0	Name=XP_031841691.1;ID=cds-XP_031841691.1;Dbxref=GeneID:116430995%2CGenbank:XP_031841691.1;Parent=rna-XM_031985831.1
NW_022340508.1	Gnomon	CDS	340584	341972	.	-	0	Name=XP_031841691.1;ID=cds-XP_031841691.1;Dbxref=GeneID:116430995%2CGenbank:XP_031841691.1;Parent=rna-XM_031985831.1
NW_022340508.1	Gnomon	exon	1456361	1456520	.	-	.	ID=exon-XM_031985847.1-10;Dbxref=GeneID:116430997%2CGenbank:XM_031985847.1;Parent=rna-XM_031985847.1
NW_022340508.1	Gnomon	exon	1456039	1456260	.	-	.	ID=exon-XM_031985847.1-11;Dbxref=GeneID:116430997%2CGenbank:XM_031985847.1;Parent=rna-XM_031985847.1
NW_022340508.1	Gnomon	exon	1453236	1455966	.	-	.	ID=exon-XM_031985847.1-12;Dbxref=GeneID:116430997%2CGenbank:XM_031985847.1;Parent=rna-XM_031985847.1
NW_022340508.1	Gnomon	CDS	509065	509163	.	-	0	Name=XP_031841694.1;ID=cds-XP_031841694.1;Dbxref=GeneID:116430995%2CGenbank:XP_031841694.1;Parent=rna-XM_031985834.1
NW_022340508.1	Gnomon	CDS	380264	380363	.	-	0	Name=XP_031841694.1;ID=cds-XP_031841694.1;Dbxref=GeneID:116430995%2CGenbank:XP_031841694.1;Parent=rna-XM_031985834.1
NW_022340508.1	Gnomon	CDS	347647	347817	.	-	0	Name=XP_031841694.1;ID=cds-XP_031841694.1;Dbxref=GeneID:116430995%2CGenbank:XP_031841694.1;Parent=rna-XM_031985834.1
NW_022340508.1	Gnomon	CDS	345829	345984	.	-	0	Name=XP_031841694.1;ID=cds-XP_031841694.1;Dbxref=GeneID:116430995%2CGenbank:XP_031841694.1;Parent=rna-XM_031985834.1
NW_022340508.1	Gnomon	CDS	345029	345262	.	-	0	Name=XP_031841694.1;ID=cds-XP_031841694.1;Dbxref=GeneID:116430995%2CGenbank:XP_031841694.1;Parent=rna-XM_031985834.1
NW_022340508.1	Gnomon	CDS	344389	344618	.	-	0	Name=XP_031841694.1;ID=cds-XP_031841694.1;Dbxref=GeneID:116430995%2CGenbank:XP_031841694.1;Parent=rna-XM_031985834.1
NW_022340508.1	Gnomon	CDS	343236	343898	.	-	0	Name=XP_031841694.1;ID=cds-XP_031841694.1;Dbxref=GeneID:116430995%2CGenbank:XP_031841694.1;Parent=rna-XM_031985834.1
NW_022340508.1	Gnomon	CDS	342507	342881	.	-	0	Name=XP_031841694.1;ID=cds-XP_031841694.1;Dbxref=GeneID:116430995%2CGenbank:XP_031841694.1;Parent=rna-XM_031985834.1
NW_022340508.1	Gnomon	CDS	340584	341972	.	-	0	Name=XP_031841694.1;ID=cds-XP_031841694.1;Dbxref=GeneID:116430995%2CGenbank:XP_031841694.1;Parent=rna-XM_031985834.1
NW_022340508.1	tRNAscan-SE	exon	684791	684863	.	+	.	ID=exon-Trnaa-agc-6-1;Dbxref=GeneID:116431058;Note=transfer RNA alanine (anticodon AGC);Parent=rna-Trnaa-agc-6
NW_022340508.1	Gnomon	exon	1692898	1693953	.	+	.	ID=exon-XM_031985912.1-7;Dbxref=GeneID:116431033%2CGenbank:XM_031985912.1;Parent=rna-XM_031985912.1
NW_022340508.1	Gnomon	CDS	509065	509163	.	-	0	Name=XP_031841693.1;ID=cds-XP_031841693.1;Dbxref=GeneID:116430995%2CGenbank:XP_031841693.1;Parent=rna-XM_031985833.1
NW_022340508.1	Gnomon	CDS	380264	380363	.	-	0	Name=XP_031841693.1;ID=cds-XP_031841693.1;Dbxref=GeneID:116430995%2CGenbank:XP_031841693.1;Parent=rna-XM_031985833.1
NW_022340508.1	Gnomon	CDS	347647	347817	.	-	0	Name=XP_031841693.1;ID=cds-XP_031841693.1;Dbxref=GeneID:116430995%2CGenbank:XP_031841693.1;Parent=rna-XM_031985833.1
NW_022340508.1	Gnomon	CDS	345829	345984	.	-	0	Name=XP_031841693.1;ID=cds-XP_031841693.1;Dbxref=GeneID:116430995%2CGenbank:XP_031841693.1;Parent=rna-XM_031985833.1
NW_022340508.1	Gnomon	CDS	345029	345262	.	-	0	Name=XP_031841693.1;ID=cds-XP_031841693.1;Dbxref=GeneID:116430995%2CGenbank:XP_031841693.1;Parent=rna-XM_031985833.1
NW_022340508.1	Gnomon	CDS	344389	344618	.	-	0	Name=XP_031841693.1;ID=cds-XP_031841693.1;Dbxref=GeneID:116430995%2CGenbank:XP_031841693.1;Parent=rna-XM_031985833.1
NW_022340508.1	Gnomon	CDS	343236	343898	.	-	0	Name=XP_031841693.1;ID=cds-XP_031841693.1;Dbxref=GeneID:116430995%2CGenbank:XP_031841693.1;Parent=rna-XM_031985833.1
NW_022340508.1	Gnomon	CDS	342507	342881	.	-	0	Name=XP_031841693.1;ID=cds-XP_031841693.1;Dbxref=GeneID:116430995%2CGenbank:XP_031841693.1;Parent=rna-XM_031985833.1
NW_022340508.1	Gnomon	CDS	340584	341972	.	-	0	Name=XP_031841693.1;ID=cds-XP_031841693.1;Dbxref=GeneID:116430995%2CGenbank:XP_031841693.1;Parent=rna-XM_031985833.1
NW_022340508.1	Gnomon	exon	1691369	1691476	.	+	.	ID=exon-XM_031985912.1-3;Dbxref=GeneID:116431033%2CGenbank:XM_031985912.1;Parent=rna-XM_031985912.1
NW_022340508.1	Gnomon	exon	1691604	1691851	.	+	.	ID=exon-XM_031985912.1-4;Dbxref=GeneID:116431033%2CGenbank:XM_031985912.1;Parent=rna-XM_031985912.1
NW_022340508.1	Gnomon	exon	1691949	1692138	.	+	.	ID=exon-XM_031985912.1-5;Dbxref=GeneID:116431033%2CGenbank:XM_031985912.1;Parent=rna-XM_031985912.1
NW_022340508.1	Gnomon	exon	1692225	1692452	.	+	.	ID=exon-XM_031985912.1-6;Dbxref=GeneID:116431033%2CGenbank:XM_031985912.1;Parent=rna-XM_031985912.1
NW_022340508.1	Gnomon	exon	1689917	1690238	.	+	.	ID=exon-XM_031985912.1-1;Dbxref=GeneID:116431033%2CGenbank:XM_031985912.1;Parent=rna-XM_031985912.1
NW_022340508.1	Gnomon	exon	1690389	1690461	.	+	.	ID=exon-XM_031985912.1-2;Dbxref=GeneID:116431033%2CGenbank:XM_031985912.1;Parent=rna-XM_031985912.1
NW_022340508.1	Gnomon	CDS	380264	380279	.	-	0	Name=XP_031841703.1;ID=cds-XP_031841703.1;Dbxref=GeneID:116430995%2CGenbank:XP_031841703.1;Parent=rna-XM_031985843.1
NW_022340508.1	Gnomon	CDS	347647	347817	.	-	0	Name=XP_031841703.1;ID=cds-XP_031841703.1;Dbxref=GeneID:116430995%2CGenbank:XP_031841703.1;Parent=rna-XM_031985843.1
NW_022340508.1	Gnomon	CDS	345829	345984	.	-	0	Name=XP_031841703.1;ID=cds-XP_031841703.1;Dbxref=GeneID:116430995%2CGenbank:XP_031841703.1;Parent=rna-XM_031985843.1
NW_022340508.1	Gnomon	CDS	345029	345262	.	-	0	Name=XP_031841703.1;ID=cds-XP_031841703.1;Dbxref=GeneID:116430995%2CGenbank:XP_031841703.1;Parent=rna-XM_031985843.1
NW_022340508.1	Gnomon	CDS	344389	344618	.	-	0	Name=XP_031841703.1;ID=cds-XP_031841703.1;Dbxref=GeneID:116430995%2CGenbank:XP_031841703.1;Parent=rna-XM_031985843.1
NW_022340508.1	Gnomon	CDS	343236	343898	.	-	0	Name=XP_031841703.1;ID=cds-XP_031841703.1;Dbxref=GeneID:116430995%2CGenbank:XP_031841703.1;Parent=rna-XM_031985843.1
NW_022340508.1	Gnomon	CDS	342507	342881	.	-	0	Name=XP_031841703.1;ID=cds-XP_031841703.1;Dbxref=GeneID:116430995%2CGenbank:XP_031841703.1;Parent=rna-XM_031985843.1
NW_022340508.1	Gnomon	CDS	340584	341972	.	-	0	Name=XP_031841703.1;ID=cds-XP_031841703.1;Dbxref=GeneID:116430995%2CGenbank:XP_031841703.1;Parent=rna-XM_031985843.1
NW_022340508.1	Gnomon	exon	881178	881335	.	-	.	ID=exon-XM_031985888.1-10;Dbxref=GeneID:116431023%2CGenbank:XM_031985888.1;Parent=rna-XM_031985888.1
NW_022340508.1	Gnomon	exon	879862	880934	.	-	.	ID=exon-XM_031985888.1-11;Dbxref=GeneID:116431023%2CGenbank:XM_031985888.1;Parent=rna-XM_031985888.1
NW_022340508.1	Gnomon	exon	1739176	1739253	.	+	.	ID=exon-XM_031985859.1-1;Dbxref=GeneID:116431000%2CGenbank:XM_031985859.1;Parent=rna-XM_031985859.1
NW_022340508.1	Gnomon	exon	1742639	1742830	.	+	.	ID=exon-XM_031985859.1-2;Dbxref=GeneID:116431000%2CGenbank:XM_031985859.1;Parent=rna-XM_031985859.1
NW_022340508.1	Gnomon	exon	1742914	1743030	.	+	.	ID=exon-XM_031985859.1-3;Dbxref=GeneID:116431000%2CGenbank:XM_031985859.1;Parent=rna-XM_031985859.1
NW_022340508.1	Gnomon	exon	1743281	1743349	.	+	.	ID=exon-XM_031985859.1-4;Dbxref=GeneID:116431000%2CGenbank:XM_031985859.1;Parent=rna-XM_031985859.1
NW_022340508.1	Gnomon	exon	1743438	1743601	.	+	.	ID=exon-XM_031985859.1-5;Dbxref=GeneID:116431000%2CGenbank:XM_031985859.1;Parent=rna-XM_031985859.1
NW_022340508.1	Gnomon	exon	1743905	1744151	.	+	.	ID=exon-XM_031985859.1-6;Dbxref=GeneID:116431000%2CGenbank:XM_031985859.1;Parent=rna-XM_031985859.1
NW_022340508.1	Gnomon	exon	1744967	1746388	.	+	.	ID=exon-XM_031985859.1-7;Dbxref=GeneID:116431000%2CGenbank:XM_031985859.1;Parent=rna-XM_031985859.1
NW_022340508.1	Gnomon	exon	347647	347817	.	-	.	ID=exon-XM_031985836.1-6;Dbxref=GeneID:116430995%2CGenbank:XM_031985836.1;Parent=rna-XM_031985836.1
NW_022340508.1	Gnomon	exon	345829	345984	.	-	.	ID=exon-XM_031985836.1-7;Dbxref=GeneID:116430995%2CGenbank:XM_031985836.1;Parent=rna-XM_031985836.1
NW_022340508.1	Gnomon	exon	345029	345262	.	-	.	ID=exon-XM_031985836.1-8;Dbxref=GeneID:116430995%2CGenbank:XM_031985836.1;Parent=rna-XM_031985836.1
NW_022340508.1	Gnomon	exon	344389	344618	.	-	.	ID=exon-XM_031985836.1-9;Dbxref=GeneID:116430995%2CGenbank:XM_031985836.1;Parent=rna-XM_031985836.1
NW_022340508.1	Gnomon	exon	623770	624030	.	-	.	ID=exon-XM_031985836.1-1;Dbxref=GeneID:116430995%2CGenbank:XM_031985836.1;Parent=rna-XM_031985836.1
NW_022340508.1	Gnomon	exon	585403	585466	.	-	.	ID=exon-XM_031985836.1-2;Dbxref=GeneID:116430995%2CGenbank:XM_031985836.1;Parent=rna-XM_031985836.1
NW_022340508.1	Gnomon	exon	553353	553409	.	-	.	ID=exon-XM_031985836.1-3;Dbxref=GeneID:116430995%2CGenbank:XM_031985836.1;Parent=rna-XM_031985836.1
NW_022340508.1	Gnomon	exon	509065	509218	.	-	.	ID=exon-XM_031985836.1-4;Dbxref=GeneID:116430995%2CGenbank:XM_031985836.1;Parent=rna-XM_031985836.1
NW_022340508.1	Gnomon	exon	380264	380363	.	-	.	ID=exon-XM_031985836.1-5;Dbxref=GeneID:116430995%2CGenbank:XM_031985836.1;Parent=rna-XM_031985836.1
NW_022340508.1	Gnomon	CDS	1596040	1596171	.	-	0	Name=XP_031841749.1;ID=cds-XP_031841749.1;Dbxref=GeneID:116431024%2CGenbank:XP_031841749.1;Parent=rna-XM_031985889.1
NW_022340508.1	Gnomon	CDS	1595509	1595720	.	-	0	Name=XP_031841749.1;ID=cds-XP_031841749.1;Dbxref=GeneID:116431024%2CGenbank:XP_031841749.1;Parent=rna-XM_031985889.1
NW_022340508.1	Gnomon	CDS	1595287	1595434	.	-	0	Name=XP_031841749.1;ID=cds-XP_031841749.1;Dbxref=GeneID:116431024%2CGenbank:XP_031841749.1;Parent=rna-XM_031985889.1
NW_022340508.1	Gnomon	CDS	1595110	1595220	.	-	0	Name=XP_031841749.1;ID=cds-XP_031841749.1;Dbxref=GeneID:116431024%2CGenbank:XP_031841749.1;Parent=rna-XM_031985889.1
NW_022340508.1	Gnomon	CDS	1594861	1595044	.	-	0	Name=XP_031841749.1;ID=cds-XP_031841749.1;Dbxref=GeneID:116431024%2CGenbank:XP_031841749.1;Parent=rna-XM_031985889.1
NW_022340508.1	Gnomon	CDS	1594625	1594785	.	-	0	Name=XP_031841749.1;ID=cds-XP_031841749.1;Dbxref=GeneID:116431024%2CGenbank:XP_031841749.1;Parent=rna-XM_031985889.1
NW_022340508.1	Gnomon	CDS	1594299	1594548	.	-	0	Name=XP_031841749.1;ID=cds-XP_031841749.1;Dbxref=GeneID:116431024%2CGenbank:XP_031841749.1;Parent=rna-XM_031985889.1
NW_022340508.1	Gnomon	CDS	1594077	1594220	.	-	0	Name=XP_031841749.1;ID=cds-XP_031841749.1;Dbxref=GeneID:116431024%2CGenbank:XP_031841749.1;Parent=rna-XM_031985889.1
NW_022340508.1	Gnomon	CDS	1593745	1593995	.	-	0	Name=XP_031841749.1;ID=cds-XP_031841749.1;Dbxref=GeneID:116431024%2CGenbank:XP_031841749.1;Parent=rna-XM_031985889.1
NW_022340508.1	Gnomon	CDS	1593540	1593651	.	-	0	Name=XP_031841749.1;ID=cds-XP_031841749.1;Dbxref=GeneID:116431024%2CGenbank:XP_031841749.1;Parent=rna-XM_031985889.1
NW_022340508.1	Gnomon	CDS	1593197	1593449	.	-	0	Name=XP_031841749.1;ID=cds-XP_031841749.1;Dbxref=GeneID:116431024%2CGenbank:XP_031841749.1;Parent=rna-XM_031985889.1
NW_022340508.1	Gnomon	CDS	1593004	1593113	.	-	0	Name=XP_031841749.1;ID=cds-XP_031841749.1;Dbxref=GeneID:116431024%2CGenbank:XP_031841749.1;Parent=rna-XM_031985889.1
NW_022340508.1	Gnomon	CDS	1592753	1592916	.	-	0	Name=XP_031841749.1;ID=cds-XP_031841749.1;Dbxref=GeneID:116431024%2CGenbank:XP_031841749.1;Parent=rna-XM_031985889.1
NW_022340508.1	Gnomon	CDS	1592509	1592541	.	-	0	Name=XP_031841749.1;ID=cds-XP_031841749.1;Dbxref=GeneID:116431024%2CGenbank:XP_031841749.1;Parent=rna-XM_031985889.1
NW_022340508.1	Gnomon	CDS	1591996	1592070	.	-	0	Name=XP_031841749.1;ID=cds-XP_031841749.1;Dbxref=GeneID:116431024%2CGenbank:XP_031841749.1;Parent=rna-XM_031985889.1
NW_022340508.1	Gnomon	CDS	1591638	1591913	.	-	0	Name=XP_031841749.1;ID=cds-XP_031841749.1;Dbxref=GeneID:116431024%2CGenbank:XP_031841749.1;Parent=rna-XM_031985889.1
NW_022340508.1	Gnomon	CDS	1591278	1591559	.	-	0	Name=XP_031841749.1;ID=cds-XP_031841749.1;Dbxref=GeneID:116431024%2CGenbank:XP_031841749.1;Parent=rna-XM_031985889.1
NW_022340508.1	Gnomon	CDS	1590967	1591156	.	-	0	Name=XP_031841749.1;ID=cds-XP_031841749.1;Dbxref=GeneID:116431024%2CGenbank:XP_031841749.1;Parent=rna-XM_031985889.1
NW_022340508.1	Gnomon	CDS	1590694	1590863	.	-	0	Name=XP_031841749.1;ID=cds-XP_031841749.1;Dbxref=GeneID:116431024%2CGenbank:XP_031841749.1;Parent=rna-XM_031985889.1
NW_022340508.1	Gnomon	CDS	1590288	1590609	.	-	0	Name=XP_031841749.1;ID=cds-XP_031841749.1;Dbxref=GeneID:116431024%2CGenbank:XP_031841749.1;Parent=rna-XM_031985889.1
NW_022340508.1	Gnomon	CDS	1589941	1590207	.	-	0	Name=XP_031841749.1;ID=cds-XP_031841749.1;Dbxref=GeneID:116431024%2CGenbank:XP_031841749.1;Parent=rna-XM_031985889.1
NW_022340508.1	Gnomon	CDS	1589677	1589858	.	-	0	Name=XP_031841749.1;ID=cds-XP_031841749.1;Dbxref=GeneID:116431024%2CGenbank:XP_031841749.1;Parent=rna-XM_031985889.1
NW_022340508.1	Gnomon	CDS	1589347	1589592	.	-	0	Name=XP_031841749.1;ID=cds-XP_031841749.1;Dbxref=GeneID:116431024%2CGenbank:XP_031841749.1;Parent=rna-XM_031985889.1
NW_022340508.1	Gnomon	CDS	1589039	1589258	.	-	0	Name=XP_031841749.1;ID=cds-XP_031841749.1;Dbxref=GeneID:116431024%2CGenbank:XP_031841749.1;Parent=rna-XM_031985889.1
NW_022340508.1	Gnomon	CDS	1588698	1588958	.	-	0	Name=XP_031841749.1;ID=cds-XP_031841749.1;Dbxref=GeneID:116431024%2CGenbank:XP_031841749.1;Parent=rna-XM_031985889.1
NW_022340508.1	Gnomon	CDS	1588446	1588608	.	-	0	Name=XP_031841749.1;ID=cds-XP_031841749.1;Dbxref=GeneID:116431024%2CGenbank:XP_031841749.1;Parent=rna-XM_031985889.1
NW_022340508.1	Gnomon	CDS	1588066	1588181	.	-	0	Name=XP_031841749.1;ID=cds-XP_031841749.1;Dbxref=GeneID:116431024%2CGenbank:XP_031841749.1;Parent=rna-XM_031985889.1
NW_022340508.1	Gnomon	CDS	1587705	1587989	.	-	0	Name=XP_031841749.1;ID=cds-XP_031841749.1;Dbxref=GeneID:116431024%2CGenbank:XP_031841749.1;Parent=rna-XM_031985889.1
NW_022340508.1	Gnomon	CDS	1587379	1587615	.	-	0	Name=XP_031841749.1;ID=cds-XP_031841749.1;Dbxref=GeneID:116431024%2CGenbank:XP_031841749.1;Parent=rna-XM_031985889.1
NW_022340508.1	Gnomon	CDS	1587158	1587309	.	-	0	Name=XP_031841749.1;ID=cds-XP_031841749.1;Dbxref=GeneID:116431024%2CGenbank:XP_031841749.1;Parent=rna-XM_031985889.1
NW_022340508.1	Gnomon	CDS	1586872	1587085	.	-	0	Name=XP_031841749.1;ID=cds-XP_031841749.1;Dbxref=GeneID:116431024%2CGenbank:XP_031841749.1;Parent=rna-XM_031985889.1
NW_022340508.1	Gnomon	CDS	1586729	1586743	.	-	0	Name=XP_031841749.1;ID=cds-XP_031841749.1;Dbxref=GeneID:116431024%2CGenbank:XP_031841749.1;Parent=rna-XM_031985889.1
NW_022340508.1	Gnomon	CDS	1586452	1586597	.	-	0	Name=XP_031841749.1;ID=cds-XP_031841749.1;Dbxref=GeneID:116431024%2CGenbank:XP_031841749.1;Parent=rna-XM_031985889.1
NW_022340508.1	Gnomon	CDS	1586187	1586363	.	-	0	Name=XP_031841749.1;ID=cds-XP_031841749.1;Dbxref=GeneID:116431024%2CGenbank:XP_031841749.1;Parent=rna-XM_031985889.1
NW_022340508.1	Gnomon	exon	800488	801729	.	-	.	ID=exon-XM_031985881.1-10;Dbxref=GeneID:116431020%2CGenbank:XM_031985881.1;Parent=rna-XM_031985881.1
NW_022340508.1	Gnomon	exon	799458	799745	.	-	.	ID=exon-XM_031985881.1-11;Dbxref=GeneID:116431020%2CGenbank:XM_031985881.1;Parent=rna-XM_031985881.1
NW_022340508.1	Gnomon	exon	798925	799149	.	-	.	ID=exon-XM_031985881.1-12;Dbxref=GeneID:116431020%2CGenbank:XM_031985881.1;Parent=rna-XM_031985881.1
NW_022340508.1	Gnomon	exon	798252	798455	.	-	.	ID=exon-XM_031985881.1-13;Dbxref=GeneID:116431020%2CGenbank:XM_031985881.1;Parent=rna-XM_031985881.1
NW_022340508.1	Gnomon	exon	797531	797762	.	-	.	ID=exon-XM_031985881.1-14;Dbxref=GeneID:116431020%2CGenbank:XM_031985881.1;Parent=rna-XM_031985881.1
NW_022340508.1	Gnomon	exon	796524	797267	.	-	.	ID=exon-XM_031985881.1-15;Dbxref=GeneID:116431020%2CGenbank:XM_031985881.1;Parent=rna-XM_031985881.1
NW_022340508.1	Gnomon	exon	1529371	1530835	.	+	.	ID=exon-XM_031985860.1-1;Dbxref=GeneID:116431002%2CGenbank:XM_031985860.1;Parent=rna-XM_031985860.1
NW_022340508.1	Gnomon	exon	1542316	1542525	.	+	.	ID=exon-XM_031985860.1-2;Dbxref=GeneID:116431002%2CGenbank:XM_031985860.1;Parent=rna-XM_031985860.1
NW_022340508.1	Gnomon	exon	1545200	1545480	.	+	.	ID=exon-XM_031985860.1-3;Dbxref=GeneID:116431002%2CGenbank:XM_031985860.1;Parent=rna-XM_031985860.1
NW_022340508.1	Gnomon	exon	1574715	1575821	.	+	.	ID=exon-XM_031985860.1-4;Dbxref=GeneID:116431002%2CGenbank:XM_031985860.1;Parent=rna-XM_031985860.1
NW_022340508.1	Gnomon	exon	921061	921216	.	-	.	ID=exon-XM_031985934.1-9;Dbxref=GeneID:116431042%2CGenbank:XM_031985934.1;Parent=rna-XM_031985934.1
NW_022340508.1	Gnomon	exon	922392	923016	.	-	.	ID=exon-XM_031985934.1-7;Dbxref=GeneID:116431042%2CGenbank:XM_031985934.1;Parent=rna-XM_031985934.1
NW_022340508.1	Gnomon	exon	921535	921695	.	-	.	ID=exon-XM_031985934.1-8;Dbxref=GeneID:116431042%2CGenbank:XM_031985934.1;Parent=rna-XM_031985934.1
NW_022340508.1	Gnomon	exon	942695	942877	.	-	.	ID=exon-XM_031985934.1-1;Dbxref=GeneID:116431042%2CGenbank:XM_031985934.1;Parent=rna-XM_031985934.1
NW_022340508.1	Gnomon	exon	931997	932059	.	-	.	ID=exon-XM_031985934.1-2;Dbxref=GeneID:116431042%2CGenbank:XM_031985934.1;Parent=rna-XM_031985934.1
NW_022340508.1	Gnomon	exon	926263	926404	.	-	.	ID=exon-XM_031985934.1-5;Dbxref=GeneID:116431042%2CGenbank:XM_031985934.1;Parent=rna-XM_031985934.1
NW_022340508.1	Gnomon	exon	923792	923985	.	-	.	ID=exon-XM_031985934.1-6;Dbxref=GeneID:116431042%2CGenbank:XM_031985934.1;Parent=rna-XM_031985934.1
NW_022340508.1	Gnomon	exon	929762	930109	.	-	.	ID=exon-XM_031985934.1-3;Dbxref=GeneID:116431042%2CGenbank:XM_031985934.1;Parent=rna-XM_031985934.1
NW_022340508.1	Gnomon	exon	929005	929299	.	-	.	ID=exon-XM_031985934.1-4;Dbxref=GeneID:116431042%2CGenbank:XM_031985934.1;Parent=rna-XM_031985934.1
NW_022340508.1	Gnomon	CDS	478703	478882	.	-	0	Name=XP_031841690.1;ID=cds-XP_031841690.1;Dbxref=GeneID:116430995%2CGenbank:XP_031841690.1;Parent=rna-XM_031985830.1
NW_022340508.1	Gnomon	CDS	380264	380363	.	-	0	Name=XP_031841690.1;ID=cds-XP_031841690.1;Dbxref=GeneID:116430995%2CGenbank:XP_031841690.1;Parent=rna-XM_031985830.1
NW_022340508.1	Gnomon	CDS	347647	347817	.	-	0	Name=XP_031841690.1;ID=cds-XP_031841690.1;Dbxref=GeneID:116430995%2CGenbank:XP_031841690.1;Parent=rna-XM_031985830.1
NW_022340508.1	Gnomon	CDS	345829	345984	.	-	0	Name=XP_031841690.1;ID=cds-XP_031841690.1;Dbxref=GeneID:116430995%2CGenbank:XP_031841690.1;Parent=rna-XM_031985830.1
NW_022340508.1	Gnomon	CDS	345029	345262	.	-	0	Name=XP_031841690.1;ID=cds-XP_031841690.1;Dbxref=GeneID:116430995%2CGenbank:XP_031841690.1;Parent=rna-XM_031985830.1
NW_022340508.1	Gnomon	CDS	344389	344618	.	-	0	Name=XP_031841690.1;ID=cds-XP_031841690.1;Dbxref=GeneID:116430995%2CGenbank:XP_031841690.1;Parent=rna-XM_031985830.1
NW_022340508.1	Gnomon	CDS	343236	343898	.	-	0	Name=XP_031841690.1;ID=cds-XP_031841690.1;Dbxref=GeneID:116430995%2CGenbank:XP_031841690.1;Parent=rna-XM_031985830.1
NW_022340508.1	Gnomon	CDS	342507	342881	.	-	0	Name=XP_031841690.1;ID=cds-XP_031841690.1;Dbxref=GeneID:116430995%2CGenbank:XP_031841690.1;Parent=rna-XM_031985830.1
NW_022340508.1	Gnomon	CDS	340584	341972	.	-	0	Name=XP_031841690.1;ID=cds-XP_031841690.1;Dbxref=GeneID:116430995%2CGenbank:XP_031841690.1;Parent=rna-XM_031985830.1
NW_022340508.1	Gnomon	CDS	356764	356872	.	-	0	Name=XP_031841700.1;ID=cds-XP_031841700.1;Dbxref=GeneID:116430995%2CGenbank:XP_031841700.1;Parent=rna-XM_031985840.1
NW_022340508.1	Gnomon	CDS	347647	347817	.	-	0	Name=XP_031841700.1;ID=cds-XP_031841700.1;Dbxref=GeneID:116430995%2CGenbank:XP_031841700.1;Parent=rna-XM_031985840.1
NW_022340508.1	Gnomon	CDS	345829	345984	.	-	0	Name=XP_031841700.1;ID=cds-XP_031841700.1;Dbxref=GeneID:116430995%2CGenbank:XP_031841700.1;Parent=rna-XM_031985840.1
NW_022340508.1	Gnomon	CDS	345029	345262	.	-	0	Name=XP_031841700.1;ID=cds-XP_031841700.1;Dbxref=GeneID:116430995%2CGenbank:XP_031841700.1;Parent=rna-XM_031985840.1
NW_022340508.1	Gnomon	CDS	344389	344618	.	-	0	Name=XP_031841700.1;ID=cds-XP_031841700.1;Dbxref=GeneID:116430995%2CGenbank:XP_031841700.1;Parent=rna-XM_031985840.1
NW_022340508.1	Gnomon	CDS	343236	343898	.	-	0	Name=XP_031841700.1;ID=cds-XP_031841700.1;Dbxref=GeneID:116430995%2CGenbank:XP_031841700.1;Parent=rna-XM_031985840.1
NW_022340508.1	Gnomon	CDS	342507	342881	.	-	0	Name=XP_031841700.1;ID=cds-XP_031841700.1;Dbxref=GeneID:116430995%2CGenbank:XP_031841700.1;Parent=rna-XM_031985840.1
NW_022340508.1	Gnomon	CDS	340584	341972	.	-	0	Name=XP_031841700.1;ID=cds-XP_031841700.1;Dbxref=GeneID:116430995%2CGenbank:XP_031841700.1;Parent=rna-XM_031985840.1
NW_022340508.1	Gnomon	exon	1692225	1692452	.	+	.	ID=exon-XM_031985911.1-6;Dbxref=GeneID:116431033%2CGenbank:XM_031985911.1;Parent=rna-XM_031985911.1
NW_022340508.1	Gnomon	exon	1692898	1694021	.	+	.	ID=exon-XM_031985911.1-7;Dbxref=GeneID:116431033%2CGenbank:XM_031985911.1;Parent=rna-XM_031985911.1
NW_022340508.1	Gnomon	exon	1691604	1691851	.	+	.	ID=exon-XM_031985911.1-4;Dbxref=GeneID:116431033%2CGenbank:XM_031985911.1;Parent=rna-XM_031985911.1
NW_022340508.1	Gnomon	exon	1691949	1692138	.	+	.	ID=exon-XM_031985911.1-5;Dbxref=GeneID:116431033%2CGenbank:XM_031985911.1;Parent=rna-XM_031985911.1
NW_022340508.1	Gnomon	exon	1690389	1690461	.	+	.	ID=exon-XM_031985911.1-2;Dbxref=GeneID:116431033%2CGenbank:XM_031985911.1;Parent=rna-XM_031985911.1
NW_022340508.1	Gnomon	exon	1691369	1691476	.	+	.	ID=exon-XM_031985911.1-3;Dbxref=GeneID:116431033%2CGenbank:XM_031985911.1;Parent=rna-XM_031985911.1
NW_022340508.1	Gnomon	exon	1689915	1690078	.	+	.	ID=exon-XM_031985911.1-1;Dbxref=GeneID:116431033%2CGenbank:XM_031985911.1;Parent=rna-XM_031985911.1
NW_022340508.1	Gnomon	mRNA	1739176	1746388	.	+	.	Name=XM_031985859.1;ID=rna-XM_031985859.1;Dbxref=GeneID:116431000%2CGenbank:XM_031985859.1;Parent=gene-LOC116431000
NW_022340508.1	Gnomon	mRNA	1724251	1746388	.	+	.	Name=XM_031985858.1;ID=rna-XM_031985858.1;Dbxref=GeneID:116431000%2CGenbank:XM_031985858.1;Parent=gene-LOC116431000
NW_022340508.1	Gnomon	exon	1715754	1716023	.	+	.	ID=exon-XM_031985820.1-14;Dbxref=GeneID:116430990%2CGenbank:XM_031985820.1;Parent=rna-XM_031985820.1
NW_022340508.1	Gnomon	exon	1716112	1716725	.	+	.	ID=exon-XM_031985820.1-15;Dbxref=GeneID:116430990%2CGenbank:XM_031985820.1;Parent=rna-XM_031985820.1
NW_022340508.1	Gnomon	exon	1715065	1715226	.	+	.	ID=exon-XM_031985820.1-12;Dbxref=GeneID:116430990%2CGenbank:XM_031985820.1;Parent=rna-XM_031985820.1
NW_022340508.1	Gnomon	exon	1715299	1715676	.	+	.	ID=exon-XM_031985820.1-13;Dbxref=GeneID:116430990%2CGenbank:XM_031985820.1;Parent=rna-XM_031985820.1
NW_022340508.1	Gnomon	exon	1714246	1714704	.	+	.	ID=exon-XM_031985820.1-10;Dbxref=GeneID:116430990%2CGenbank:XM_031985820.1;Parent=rna-XM_031985820.1
NW_022340508.1	Gnomon	exon	1714816	1714977	.	+	.	ID=exon-XM_031985820.1-11;Dbxref=GeneID:116430990%2CGenbank:XM_031985820.1;Parent=rna-XM_031985820.1
NW_022340508.1	Gnomon	exon	1717357	1718076	.	+	.	ID=exon-XM_031985820.1-18;Dbxref=GeneID:116430990%2CGenbank:XM_031985820.1;Parent=rna-XM_031985820.1
NW_022340508.1	Gnomon	exon	1716806	1717014	.	+	.	ID=exon-XM_031985820.1-16;Dbxref=GeneID:116430990%2CGenbank:XM_031985820.1;Parent=rna-XM_031985820.1
NW_022340508.1	Gnomon	exon	1717098	1717282	.	+	.	ID=exon-XM_031985820.1-17;Dbxref=GeneID:116430990%2CGenbank:XM_031985820.1;Parent=rna-XM_031985820.1
NW_022340508.1	Gnomon	CDS	871213	871323	.	+	0	Name=XP_031841746.1;ID=cds-XP_031841746.1;Dbxref=GeneID:116431021%2CGenbank:XP_031841746.1;Parent=rna-XM_031985886.1
NW_022340508.1	Gnomon	CDS	871765	872158	.	+	0	Name=XP_031841746.1;ID=cds-XP_031841746.1;Dbxref=GeneID:116431021%2CGenbank:XP_031841746.1;Parent=rna-XM_031985886.1
NW_022340508.1	Gnomon	CDS	872344	872432	.	+	0	Name=XP_031841746.1;ID=cds-XP_031841746.1;Dbxref=GeneID:116431021%2CGenbank:XP_031841746.1;Parent=rna-XM_031985886.1
NW_022340508.1	Gnomon	CDS	872528	872656	.	+	0	Name=XP_031841746.1;ID=cds-XP_031841746.1;Dbxref=GeneID:116431021%2CGenbank:XP_031841746.1;Parent=rna-XM_031985886.1
NW_022340508.1	Gnomon	CDS	875192	875584	.	+	0	Name=XP_031841746.1;ID=cds-XP_031841746.1;Dbxref=GeneID:116431021%2CGenbank:XP_031841746.1;Parent=rna-XM_031985886.1
NW_022340508.1	Gnomon	CDS	877644	878171	.	+	0	Name=XP_031841746.1;ID=cds-XP_031841746.1;Dbxref=GeneID:116431021%2CGenbank:XP_031841746.1;Parent=rna-XM_031985886.1
NW_022340508.1	Gnomon	CDS	878241	878471	.	+	0	Name=XP_031841746.1;ID=cds-XP_031841746.1;Dbxref=GeneID:116431021%2CGenbank:XP_031841746.1;Parent=rna-XM_031985886.1
NW_022340508.1	Gnomon	CDS	878552	878707	.	+	0	Name=XP_031841746.1;ID=cds-XP_031841746.1;Dbxref=GeneID:116431021%2CGenbank:XP_031841746.1;Parent=rna-XM_031985886.1
NW_022340508.1	Gnomon	mRNA	1724251	1746388	.	+	.	Name=XM_031985855.1;ID=rna-XM_031985855.1;Dbxref=GeneID:116431000%2CGenbank:XM_031985855.1;Parent=gene-LOC116431000
NW_022340508.1	Gnomon	exon	1689923	1690461	.	+	.	ID=exon-XM_031985910.1-1;Dbxref=GeneID:116431033%2CGenbank:XM_031985910.1;Parent=rna-XM_031985910.1
NW_022340508.1	Gnomon	exon	1691369	1691476	.	+	.	ID=exon-XM_031985910.1-2;Dbxref=GeneID:116431033%2CGenbank:XM_031985910.1;Parent=rna-XM_031985910.1
NW_022340508.1	Gnomon	exon	1691604	1691851	.	+	.	ID=exon-XM_031985910.1-3;Dbxref=GeneID:116431033%2CGenbank:XM_031985910.1;Parent=rna-XM_031985910.1
NW_022340508.1	Gnomon	exon	1691949	1692138	.	+	.	ID=exon-XM_031985910.1-4;Dbxref=GeneID:116431033%2CGenbank:XM_031985910.1;Parent=rna-XM_031985910.1
NW_022340508.1	Gnomon	exon	1692225	1692452	.	+	.	ID=exon-XM_031985910.1-5;Dbxref=GeneID:116431033%2CGenbank:XM_031985910.1;Parent=rna-XM_031985910.1
NW_022340508.1	Gnomon	exon	1692898	1693944	.	+	.	ID=exon-XM_031985910.1-6;Dbxref=GeneID:116431033%2CGenbank:XM_031985910.1;Parent=rna-XM_031985910.1
NW_022340508.1	tRNAscan-SE	gene	686046	686119	.	+	.	Name=Trnat-agu;ID=gene-Trnat-agu-4;Dbxref=GeneID:116431059
NW_022340508.1	tRNAscan-SE	gene	701409	701482	.	-	.	Name=Trnat-agu;ID=gene-Trnat-agu-5;Dbxref=GeneID:116431055
NW_022340508.1	tRNAscan-SE	exon	686046	686119	.	+	.	ID=exon-Trnat-agu-4-1;Dbxref=GeneID:116431059;Note=transfer RNA threonine (anticodon AGU);Parent=rna-Trnat-agu-4
NW_022340508.1	Gnomon	CDS	871213	871323	.	+	0	Name=XP_031841745.1;ID=cds-XP_031841745.1;Dbxref=GeneID:116431021%2CGenbank:XP_031841745.1;Parent=rna-XM_031985885.1
NW_022340508.1	Gnomon	CDS	871765	872158	.	+	0	Name=XP_031841745.1;ID=cds-XP_031841745.1;Dbxref=GeneID:116431021%2CGenbank:XP_031841745.1;Parent=rna-XM_031985885.1
NW_022340508.1	Gnomon	CDS	872344	872432	.	+	0	Name=XP_031841745.1;ID=cds-XP_031841745.1;Dbxref=GeneID:116431021%2CGenbank:XP_031841745.1;Parent=rna-XM_031985885.1
NW_022340508.1	Gnomon	CDS	872528	872656	.	+	0	Name=XP_031841745.1;ID=cds-XP_031841745.1;Dbxref=GeneID:116431021%2CGenbank:XP_031841745.1;Parent=rna-XM_031985885.1
NW_022340508.1	Gnomon	CDS	875192	875719	.	+	0	Name=XP_031841745.1;ID=cds-XP_031841745.1;Dbxref=GeneID:116431021%2CGenbank:XP_031841745.1;Parent=rna-XM_031985885.1
NW_022340508.1	Gnomon	CDS	877644	878171	.	+	0	Name=XP_031841745.1;ID=cds-XP_031841745.1;Dbxref=GeneID:116431021%2CGenbank:XP_031841745.1;Parent=rna-XM_031985885.1
NW_022340508.1	Gnomon	CDS	878241	878471	.	+	0	Name=XP_031841745.1;ID=cds-XP_031841745.1;Dbxref=GeneID:116431021%2CGenbank:XP_031841745.1;Parent=rna-XM_031985885.1
NW_022340508.1	Gnomon	CDS	878552	878707	.	+	0	Name=XP_031841745.1;ID=cds-XP_031841745.1;Dbxref=GeneID:116431021%2CGenbank:XP_031841745.1;Parent=rna-XM_031985885.1
NW_022340508.1	Gnomon	mRNA	1724251	1746388	.	+	.	Name=XM_031985856.1;ID=rna-XM_031985856.1;Dbxref=GeneID:116431000%2CGenbank:XM_031985856.1;Parent=gene-LOC116431000
NW_022340508.1	Gnomon	exon	337174	341972	.	-	.	ID=exon-XM_031985837.1-9;Dbxref=GeneID:116430995%2CGenbank:XM_031985837.1;Parent=rna-XM_031985837.1
NW_022340508.1	Gnomon	exon	343236	343898	.	-	.	ID=exon-XM_031985837.1-7;Dbxref=GeneID:116430995%2CGenbank:XM_031985837.1;Parent=rna-XM_031985837.1
NW_022340508.1	Gnomon	exon	342507	342881	.	-	.	ID=exon-XM_031985837.1-8;Dbxref=GeneID:116430995%2CGenbank:XM_031985837.1;Parent=rna-XM_031985837.1
NW_022340508.1	Gnomon	exon	345029	345262	.	-	.	ID=exon-XM_031985837.1-5;Dbxref=GeneID:116430995%2CGenbank:XM_031985837.1;Parent=rna-XM_031985837.1
NW_022340508.1	Gnomon	exon	344389	344618	.	-	.	ID=exon-XM_031985837.1-6;Dbxref=GeneID:116430995%2CGenbank:XM_031985837.1;Parent=rna-XM_031985837.1
NW_022340508.1	Gnomon	exon	347647	347817	.	-	.	ID=exon-XM_031985837.1-3;Dbxref=GeneID:116430995%2CGenbank:XM_031985837.1;Parent=rna-XM_031985837.1
NW_022340508.1	Gnomon	exon	345829	345984	.	-	.	ID=exon-XM_031985837.1-4;Dbxref=GeneID:116430995%2CGenbank:XM_031985837.1;Parent=rna-XM_031985837.1
NW_022340508.1	Gnomon	exon	395393	395540	.	-	.	ID=exon-XM_031985837.1-1;Dbxref=GeneID:116430995%2CGenbank:XM_031985837.1;Parent=rna-XM_031985837.1
NW_022340508.1	Gnomon	exon	380264	380363	.	-	.	ID=exon-XM_031985837.1-2;Dbxref=GeneID:116430995%2CGenbank:XM_031985837.1;Parent=rna-XM_031985837.1
NW_022340508.1	Gnomon	CDS	902152	902342	.	-	0	Name=XP_031841748.1;ID=cds-XP_031841748.1;Dbxref=GeneID:116431023%2CGenbank:XP_031841748.1;Parent=rna-XM_031985888.1
NW_022340508.1	Gnomon	CDS	889748	889898	.	-	0	Name=XP_031841748.1;ID=cds-XP_031841748.1;Dbxref=GeneID:116431023%2CGenbank:XP_031841748.1;Parent=rna-XM_031985888.1
NW_022340508.1	Gnomon	CDS	887566	887803	.	-	0	Name=XP_031841748.1;ID=cds-XP_031841748.1;Dbxref=GeneID:116431023%2CGenbank:XP_031841748.1;Parent=rna-XM_031985888.1
NW_022340508.1	Gnomon	CDS	886767	886992	.	-	0	Name=XP_031841748.1;ID=cds-XP_031841748.1;Dbxref=GeneID:116431023%2CGenbank:XP_031841748.1;Parent=rna-XM_031985888.1
NW_022340508.1	Gnomon	CDS	883479	883677	.	-	0	Name=XP_031841748.1;ID=cds-XP_031841748.1;Dbxref=GeneID:116431023%2CGenbank:XP_031841748.1;Parent=rna-XM_031985888.1
NW_022340508.1	Gnomon	CDS	882368	882560	.	-	0	Name=XP_031841748.1;ID=cds-XP_031841748.1;Dbxref=GeneID:116431023%2CGenbank:XP_031841748.1;Parent=rna-XM_031985888.1
NW_022340508.1	Gnomon	CDS	881653	881799	.	-	0	Name=XP_031841748.1;ID=cds-XP_031841748.1;Dbxref=GeneID:116431023%2CGenbank:XP_031841748.1;Parent=rna-XM_031985888.1
NW_022340508.1	Gnomon	CDS	881436	881573	.	-	0	Name=XP_031841748.1;ID=cds-XP_031841748.1;Dbxref=GeneID:116431023%2CGenbank:XP_031841748.1;Parent=rna-XM_031985888.1
NW_022340508.1	Gnomon	CDS	881178	881335	.	-	0	Name=XP_031841748.1;ID=cds-XP_031841748.1;Dbxref=GeneID:116431023%2CGenbank:XP_031841748.1;Parent=rna-XM_031985888.1
NW_022340508.1	Gnomon	CDS	880626	880934	.	-	0	Name=XP_031841748.1;ID=cds-XP_031841748.1;Dbxref=GeneID:116431023%2CGenbank:XP_031841748.1;Parent=rna-XM_031985888.1
NW_022340508.1	Gnomon	exon	798252	798455	.	-	.	ID=exon-XM_031985884.1-9;Dbxref=GeneID:116431020%2CGenbank:XM_031985884.1;Parent=rna-XM_031985884.1
NW_022340508.1	Gnomon	exon	802737	802844	.	-	.	ID=exon-XM_031985884.1-5;Dbxref=GeneID:116431020%2CGenbank:XM_031985884.1;Parent=rna-XM_031985884.1
NW_022340508.1	Gnomon	exon	800488	801729	.	-	.	ID=exon-XM_031985884.1-6;Dbxref=GeneID:116431020%2CGenbank:XM_031985884.1;Parent=rna-XM_031985884.1
NW_022340508.1	Gnomon	exon	799458	799745	.	-	.	ID=exon-XM_031985884.1-7;Dbxref=GeneID:116431020%2CGenbank:XM_031985884.1;Parent=rna-XM_031985884.1
NW_022340508.1	Gnomon	exon	798925	799149	.	-	.	ID=exon-XM_031985884.1-8;Dbxref=GeneID:116431020%2CGenbank:XM_031985884.1;Parent=rna-XM_031985884.1
NW_022340508.1	Gnomon	exon	818362	818550	.	-	.	ID=exon-XM_031985884.1-1;Dbxref=GeneID:116431020%2CGenbank:XM_031985884.1;Parent=rna-XM_031985884.1
NW_022340508.1	Gnomon	exon	817045	817455	.	-	.	ID=exon-XM_031985884.1-2;Dbxref=GeneID:116431020%2CGenbank:XM_031985884.1;Parent=rna-XM_031985884.1
NW_022340508.1	Gnomon	exon	815594	815824	.	-	.	ID=exon-XM_031985884.1-3;Dbxref=GeneID:116431020%2CGenbank:XM_031985884.1;Parent=rna-XM_031985884.1
NW_022340508.1	Gnomon	exon	814527	814835	.	-	.	ID=exon-XM_031985884.1-4;Dbxref=GeneID:116431020%2CGenbank:XM_031985884.1;Parent=rna-XM_031985884.1
NW_022340508.1	Gnomon	mRNA	1724251	1746388	.	+	.	Name=XM_031985853.1;ID=rna-XM_031985853.1;Dbxref=GeneID:116431000%2CGenbank:XM_031985853.1;Parent=gene-LOC116431000
NW_022340508.1	Gnomon	CDS	902152	902342	.	-	0	Name=XP_031841747.1;ID=cds-XP_031841747.1;Dbxref=GeneID:116431023%2CGenbank:XP_031841747.1;Parent=rna-XM_031985887.1
NW_022340508.1	Gnomon	CDS	889748	889898	.	-	0	Name=XP_031841747.1;ID=cds-XP_031841747.1;Dbxref=GeneID:116431023%2CGenbank:XP_031841747.1;Parent=rna-XM_031985887.1
NW_022340508.1	Gnomon	CDS	887566	887803	.	-	0	Name=XP_031841747.1;ID=cds-XP_031841747.1;Dbxref=GeneID:116431023%2CGenbank:XP_031841747.1;Parent=rna-XM_031985887.1
NW_022340508.1	Gnomon	CDS	886767	886992	.	-	0	Name=XP_031841747.1;ID=cds-XP_031841747.1;Dbxref=GeneID:116431023%2CGenbank:XP_031841747.1;Parent=rna-XM_031985887.1
NW_022340508.1	Gnomon	CDS	883479	883677	.	-	0	Name=XP_031841747.1;ID=cds-XP_031841747.1;Dbxref=GeneID:116431023%2CGenbank:XP_031841747.1;Parent=rna-XM_031985887.1
NW_022340508.1	Gnomon	CDS	882368	882560	.	-	0	Name=XP_031841747.1;ID=cds-XP_031841747.1;Dbxref=GeneID:116431023%2CGenbank:XP_031841747.1;Parent=rna-XM_031985887.1
NW_022340508.1	Gnomon	CDS	881653	881799	.	-	0	Name=XP_031841747.1;ID=cds-XP_031841747.1;Dbxref=GeneID:116431023%2CGenbank:XP_031841747.1;Parent=rna-XM_031985887.1
NW_022340508.1	Gnomon	CDS	881436	881573	.	-	0	Name=XP_031841747.1;ID=cds-XP_031841747.1;Dbxref=GeneID:116431023%2CGenbank:XP_031841747.1;Parent=rna-XM_031985887.1
NW_022340508.1	Gnomon	CDS	881178	881335	.	-	0	Name=XP_031841747.1;ID=cds-XP_031841747.1;Dbxref=GeneID:116431023%2CGenbank:XP_031841747.1;Parent=rna-XM_031985887.1
NW_022340508.1	Gnomon	CDS	880626	880934	.	-	0	Name=XP_031841747.1;ID=cds-XP_031841747.1;Dbxref=GeneID:116431023%2CGenbank:XP_031841747.1;Parent=rna-XM_031985887.1
NW_022340508.1	Gnomon	mRNA	1724251	1746388	.	+	.	Name=XM_031985854.1;ID=rna-XM_031985854.1;Dbxref=GeneID:116431000%2CGenbank:XM_031985854.1;Parent=gene-LOC116431000
NW_022340508.1	Gnomon	exon	961763	961825	.	-	.	ID=exon-XM_031985861.1-6;Dbxref=GeneID:116431005%2CGenbank:XM_031985861.1;Parent=rna-XM_031985861.1
NW_022340508.1	Gnomon	exon	960952	961053	.	-	.	ID=exon-XM_031985861.1-7;Dbxref=GeneID:116431005%2CGenbank:XM_031985861.1;Parent=rna-XM_031985861.1
NW_022340508.1	Gnomon	exon	959418	959546	.	-	.	ID=exon-XM_031985861.1-8;Dbxref=GeneID:116431005%2CGenbank:XM_031985861.1;Parent=rna-XM_031985861.1
NW_022340508.1	Gnomon	exon	958022	958245	.	-	.	ID=exon-XM_031985861.1-9;Dbxref=GeneID:116431005%2CGenbank:XM_031985861.1;Parent=rna-XM_031985861.1
NW_022340508.1	Gnomon	exon	994741	994975	.	-	.	ID=exon-XM_031985861.1-1;Dbxref=GeneID:116431005%2CGenbank:XM_031985861.1;Parent=rna-XM_031985861.1
NW_022340508.1	Gnomon	exon	971792	971933	.	-	.	ID=exon-XM_031985861.1-2;Dbxref=GeneID:116431005%2CGenbank:XM_031985861.1;Parent=rna-XM_031985861.1
NW_022340508.1	Gnomon	exon	968649	968759	.	-	.	ID=exon-XM_031985861.1-3;Dbxref=GeneID:116431005%2CGenbank:XM_031985861.1;Parent=rna-XM_031985861.1
NW_022340508.1	Gnomon	exon	963472	963519	.	-	.	ID=exon-XM_031985861.1-4;Dbxref=GeneID:116431005%2CGenbank:XM_031985861.1;Parent=rna-XM_031985861.1
NW_022340508.1	Gnomon	exon	963280	963362	.	-	.	ID=exon-XM_031985861.1-5;Dbxref=GeneID:116431005%2CGenbank:XM_031985861.1;Parent=rna-XM_031985861.1
NW_022340508.1	Gnomon	CDS	870372	870421	.	-	0	Name=XP_031841742.1;ID=cds-XP_031841742.1;Dbxref=GeneID:116431020%2CGenbank:XP_031841742.1;Parent=rna-XM_031985882.1
NW_022340508.1	Gnomon	CDS	847934	847989	.	-	0	Name=XP_031841742.1;ID=cds-XP_031841742.1;Dbxref=GeneID:116431020%2CGenbank:XP_031841742.1;Parent=rna-XM_031985882.1
NW_022340508.1	Gnomon	CDS	820492	820703	.	-	0	Name=XP_031841742.1;ID=cds-XP_031841742.1;Dbxref=GeneID:116431020%2CGenbank:XP_031841742.1;Parent=rna-XM_031985882.1
NW_022340508.1	Gnomon	CDS	819669	819840	.	-	0	Name=XP_031841742.1;ID=cds-XP_031841742.1;Dbxref=GeneID:116431020%2CGenbank:XP_031841742.1;Parent=rna-XM_031985882.1
NW_022340508.1	Gnomon	CDS	819062	819198	.	-	0	Name=XP_031841742.1;ID=cds-XP_031841742.1;Dbxref=GeneID:116431020%2CGenbank:XP_031841742.1;Parent=rna-XM_031985882.1
NW_022340508.1	Gnomon	CDS	817045	817455	.	-	0	Name=XP_031841742.1;ID=cds-XP_031841742.1;Dbxref=GeneID:116431020%2CGenbank:XP_031841742.1;Parent=rna-XM_031985882.1
NW_022340508.1	Gnomon	CDS	815594	815824	.	-	0	Name=XP_031841742.1;ID=cds-XP_031841742.1;Dbxref=GeneID:116431020%2CGenbank:XP_031841742.1;Parent=rna-XM_031985882.1
NW_022340508.1	Gnomon	CDS	814527	814835	.	-	0	Name=XP_031841742.1;ID=cds-XP_031841742.1;Dbxref=GeneID:116431020%2CGenbank:XP_031841742.1;Parent=rna-XM_031985882.1
NW_022340508.1	Gnomon	CDS	802737	802844	.	-	0	Name=XP_031841742.1;ID=cds-XP_031841742.1;Dbxref=GeneID:116431020%2CGenbank:XP_031841742.1;Parent=rna-XM_031985882.1
NW_022340508.1	Gnomon	CDS	800488	801729	.	-	0	Name=XP_031841742.1;ID=cds-XP_031841742.1;Dbxref=GeneID:116431020%2CGenbank:XP_031841742.1;Parent=rna-XM_031985882.1
NW_022340508.1	Gnomon	CDS	799458	799745	.	-	0	Name=XP_031841742.1;ID=cds-XP_031841742.1;Dbxref=GeneID:116431020%2CGenbank:XP_031841742.1;Parent=rna-XM_031985882.1
NW_022340508.1	Gnomon	CDS	798925	799149	.	-	0	Name=XP_031841742.1;ID=cds-XP_031841742.1;Dbxref=GeneID:116431020%2CGenbank:XP_031841742.1;Parent=rna-XM_031985882.1
NW_022340508.1	Gnomon	CDS	798252	798455	.	-	0	Name=XP_031841742.1;ID=cds-XP_031841742.1;Dbxref=GeneID:116431020%2CGenbank:XP_031841742.1;Parent=rna-XM_031985882.1
NW_022340508.1	Gnomon	CDS	797531	797762	.	-	0	Name=XP_031841742.1;ID=cds-XP_031841742.1;Dbxref=GeneID:116431020%2CGenbank:XP_031841742.1;Parent=rna-XM_031985882.1
NW_022340508.1	Gnomon	CDS	797056	797267	.	-	0	Name=XP_031841742.1;ID=cds-XP_031841742.1;Dbxref=GeneID:116431020%2CGenbank:XP_031841742.1;Parent=rna-XM_031985882.1
NW_022340508.1	Gnomon	mRNA	1724251	1746388	.	+	.	Name=XM_031985851.1;ID=rna-XM_031985851.1;Dbxref=GeneID:116431000%2CGenbank:XM_031985851.1;Parent=gene-LOC116431000
NW_022340508.1	Gnomon	CDS	864989	865110	.	-	0	Name=XP_031841741.1;ID=cds-XP_031841741.1;Dbxref=GeneID:116431020%2CGenbank:XP_031841741.1;Parent=rna-XM_031985881.1
NW_022340508.1	Gnomon	CDS	847934	847989	.	-	0	Name=XP_031841741.1;ID=cds-XP_031841741.1;Dbxref=GeneID:116431020%2CGenbank:XP_031841741.1;Parent=rna-XM_031985881.1
NW_022340508.1	Gnomon	CDS	820492	820703	.	-	0	Name=XP_031841741.1;ID=cds-XP_031841741.1;Dbxref=GeneID:116431020%2CGenbank:XP_031841741.1;Parent=rna-XM_031985881.1
NW_022340508.1	Gnomon	CDS	819669	819840	.	-	0	Name=XP_031841741.1;ID=cds-XP_031841741.1;Dbxref=GeneID:116431020%2CGenbank:XP_031841741.1;Parent=rna-XM_031985881.1
NW_022340508.1	Gnomon	CDS	819062	819198	.	-	0	Name=XP_031841741.1;ID=cds-XP_031841741.1;Dbxref=GeneID:116431020%2CGenbank:XP_031841741.1;Parent=rna-XM_031985881.1
NW_022340508.1	Gnomon	CDS	817045	817455	.	-	0	Name=XP_031841741.1;ID=cds-XP_031841741.1;Dbxref=GeneID:116431020%2CGenbank:XP_031841741.1;Parent=rna-XM_031985881.1
NW_022340508.1	Gnomon	CDS	815594	815824	.	-	0	Name=XP_031841741.1;ID=cds-XP_031841741.1;Dbxref=GeneID:116431020%2CGenbank:XP_031841741.1;Parent=rna-XM_031985881.1
NW_022340508.1	Gnomon	CDS	814527	814835	.	-	0	Name=XP_031841741.1;ID=cds-XP_031841741.1;Dbxref=GeneID:116431020%2CGenbank:XP_031841741.1;Parent=rna-XM_031985881.1
NW_022340508.1	Gnomon	CDS	802737	802844	.	-	0	Name=XP_031841741.1;ID=cds-XP_031841741.1;Dbxref=GeneID:116431020%2CGenbank:XP_031841741.1;Parent=rna-XM_031985881.1
NW_022340508.1	Gnomon	CDS	800488	801729	.	-	0	Name=XP_031841741.1;ID=cds-XP_031841741.1;Dbxref=GeneID:116431020%2CGenbank:XP_031841741.1;Parent=rna-XM_031985881.1
NW_022340508.1	Gnomon	CDS	799458	799745	.	-	0	Name=XP_031841741.1;ID=cds-XP_031841741.1;Dbxref=GeneID:116431020%2CGenbank:XP_031841741.1;Parent=rna-XM_031985881.1
NW_022340508.1	Gnomon	CDS	798925	799149	.	-	0	Name=XP_031841741.1;ID=cds-XP_031841741.1;Dbxref=GeneID:116431020%2CGenbank:XP_031841741.1;Parent=rna-XM_031985881.1
NW_022340508.1	Gnomon	CDS	798252	798455	.	-	0	Name=XP_031841741.1;ID=cds-XP_031841741.1;Dbxref=GeneID:116431020%2CGenbank:XP_031841741.1;Parent=rna-XM_031985881.1
NW_022340508.1	Gnomon	CDS	797531	797762	.	-	0	Name=XP_031841741.1;ID=cds-XP_031841741.1;Dbxref=GeneID:116431020%2CGenbank:XP_031841741.1;Parent=rna-XM_031985881.1
NW_022340508.1	Gnomon	CDS	797056	797267	.	-	0	Name=XP_031841741.1;ID=cds-XP_031841741.1;Dbxref=GeneID:116431020%2CGenbank:XP_031841741.1;Parent=rna-XM_031985881.1
NW_022340508.1	Gnomon	mRNA	1725838	1746388	.	+	.	Name=XM_031985852.1;ID=rna-XM_031985852.1;Dbxref=GeneID:116431000%2CGenbank:XM_031985852.1;Parent=gene-LOC116431000
NW_022340508.1	Gnomon	exon	968649	968759	.	-	.	ID=exon-XM_031985862.1-3;Dbxref=GeneID:116431005%2CGenbank:XM_031985862.1;Parent=rna-XM_031985862.1
NW_022340508.1	Gnomon	exon	963472	963519	.	-	.	ID=exon-XM_031985862.1-4;Dbxref=GeneID:116431005%2CGenbank:XM_031985862.1;Parent=rna-XM_031985862.1
NW_022340508.1	Gnomon	exon	994741	994975	.	-	.	ID=exon-XM_031985862.1-1;Dbxref=GeneID:116431005%2CGenbank:XM_031985862.1;Parent=rna-XM_031985862.1
NW_022340508.1	Gnomon	exon	971792	971933	.	-	.	ID=exon-XM_031985862.1-2;Dbxref=GeneID:116431005%2CGenbank:XM_031985862.1;Parent=rna-XM_031985862.1
NW_022340508.1	Gnomon	exon	957513	957670	.	-	.	ID=exon-XM_031985862.1-9;Dbxref=GeneID:116431005%2CGenbank:XM_031985862.1;Parent=rna-XM_031985862.1
NW_022340508.1	Gnomon	exon	959418	959546	.	-	.	ID=exon-XM_031985862.1-7;Dbxref=GeneID:116431005%2CGenbank:XM_031985862.1;Parent=rna-XM_031985862.1
NW_022340508.1	Gnomon	exon	958022	958245	.	-	.	ID=exon-XM_031985862.1-8;Dbxref=GeneID:116431005%2CGenbank:XM_031985862.1;Parent=rna-XM_031985862.1
NW_022340508.1	Gnomon	exon	963280	963362	.	-	.	ID=exon-XM_031985862.1-5;Dbxref=GeneID:116431005%2CGenbank:XM_031985862.1;Parent=rna-XM_031985862.1
NW_022340508.1	Gnomon	exon	961763	961825	.	-	.	ID=exon-XM_031985862.1-6;Dbxref=GeneID:116431005%2CGenbank:XM_031985862.1;Parent=rna-XM_031985862.1
NW_022340508.1	tRNAscan-SE	exon	701409	701482	.	-	.	ID=exon-Trnat-agu-5-1;Dbxref=GeneID:116431055;Note=transfer RNA threonine (anticodon AGU);Parent=rna-Trnat-agu-5
NW_022340508.1	Gnomon	exon	337174	341972	.	-	.	ID=exon-XM_031985832.1-10;Dbxref=GeneID:116430995%2CGenbank:XM_031985832.1;Parent=rna-XM_031985832.1
NW_022340508.1	Gnomon	exon	957513	957670	.	-	.	ID=exon-XM_031985861.1-10;Dbxref=GeneID:116431005%2CGenbank:XM_031985861.1;Parent=rna-XM_031985861.1
NW_022340508.1	Gnomon	exon	957266	957423	.	-	.	ID=exon-XM_031985861.1-11;Dbxref=GeneID:116431005%2CGenbank:XM_031985861.1;Parent=rna-XM_031985861.1
NW_022340508.1	Gnomon	exon	953347	955087	.	-	.	ID=exon-XM_031985861.1-12;Dbxref=GeneID:116431005%2CGenbank:XM_031985861.1;Parent=rna-XM_031985861.1
NW_022340508.1	Gnomon	CDS	818362	818373	.	-	0	Name=XP_031841744.1;ID=cds-XP_031841744.1;Dbxref=GeneID:116431020%2CGenbank:XP_031841744.1;Parent=rna-XM_031985884.1
NW_022340508.1	Gnomon	CDS	817045	817455	.	-	0	Name=XP_031841744.1;ID=cds-XP_031841744.1;Dbxref=GeneID:116431020%2CGenbank:XP_031841744.1;Parent=rna-XM_031985884.1
NW_022340508.1	Gnomon	CDS	815594	815824	.	-	0	Name=XP_031841744.1;ID=cds-XP_031841744.1;Dbxref=GeneID:116431020%2CGenbank:XP_031841744.1;Parent=rna-XM_031985884.1
NW_022340508.1	Gnomon	CDS	814527	814835	.	-	0	Name=XP_031841744.1;ID=cds-XP_031841744.1;Dbxref=GeneID:116431020%2CGenbank:XP_031841744.1;Parent=rna-XM_031985884.1
NW_022340508.1	Gnomon	CDS	802737	802844	.	-	0	Name=XP_031841744.1;ID=cds-XP_031841744.1;Dbxref=GeneID:116431020%2CGenbank:XP_031841744.1;Parent=rna-XM_031985884.1
NW_022340508.1	Gnomon	CDS	800488	801729	.	-	0	Name=XP_031841744.1;ID=cds-XP_031841744.1;Dbxref=GeneID:116431020%2CGenbank:XP_031841744.1;Parent=rna-XM_031985884.1
NW_022340508.1	Gnomon	CDS	799458	799745	.	-	0	Name=XP_031841744.1;ID=cds-XP_031841744.1;Dbxref=GeneID:116431020%2CGenbank:XP_031841744.1;Parent=rna-XM_031985884.1
NW_022340508.1	Gnomon	CDS	798925	799149	.	-	0	Name=XP_031841744.1;ID=cds-XP_031841744.1;Dbxref=GeneID:116431020%2CGenbank:XP_031841744.1;Parent=rna-XM_031985884.1
NW_022340508.1	Gnomon	CDS	798252	798455	.	-	0	Name=XP_031841744.1;ID=cds-XP_031841744.1;Dbxref=GeneID:116431020%2CGenbank:XP_031841744.1;Parent=rna-XM_031985884.1
NW_022340508.1	Gnomon	CDS	797531	797762	.	-	0	Name=XP_031841744.1;ID=cds-XP_031841744.1;Dbxref=GeneID:116431020%2CGenbank:XP_031841744.1;Parent=rna-XM_031985884.1
NW_022340508.1	Gnomon	CDS	797056	797267	.	-	0	Name=XP_031841744.1;ID=cds-XP_031841744.1;Dbxref=GeneID:116431020%2CGenbank:XP_031841744.1;Parent=rna-XM_031985884.1
NW_022340508.1	tRNAscan-SE	exon	680454	680525	.	-	.	ID=exon-Trnap-cgg-3-1;Dbxref=GeneID:116431054;Note=transfer RNA proline (anticodon CGG);Parent=rna-Trnap-cgg-3
NW_022340508.1	Gnomon	mRNA	1462050	1465859	.	-	.	Name=XM_031985850.1;ID=rna-XM_031985850.1;Dbxref=GeneID:116430999%2CGenbank:XM_031985850.1;Parent=gene-LOC116430999
NW_022340508.1	Gnomon	exon	877644	878171	.	+	.	ID=exon-XM_031985885.1-6;Dbxref=GeneID:116431021%2CGenbank:XM_031985885.1;Parent=rna-XM_031985885.1
NW_022340508.1	Gnomon	exon	878241	878471	.	+	.	ID=exon-XM_031985885.1-7;Dbxref=GeneID:116431021%2CGenbank:XM_031985885.1;Parent=rna-XM_031985885.1
NW_022340508.1	Gnomon	exon	872528	872656	.	+	.	ID=exon-XM_031985885.1-4;Dbxref=GeneID:116431021%2CGenbank:XM_031985885.1;Parent=rna-XM_031985885.1
NW_022340508.1	Gnomon	exon	875192	875719	.	+	.	ID=exon-XM_031985885.1-5;Dbxref=GeneID:116431021%2CGenbank:XM_031985885.1;Parent=rna-XM_031985885.1
NW_022340508.1	Gnomon	exon	878552	880033	.	+	.	ID=exon-XM_031985885.1-8;Dbxref=GeneID:116431021%2CGenbank:XM_031985885.1;Parent=rna-XM_031985885.1
NW_022340508.1	Gnomon	exon	871765	872158	.	+	.	ID=exon-XM_031985885.1-2;Dbxref=GeneID:116431021%2CGenbank:XM_031985885.1;Parent=rna-XM_031985885.1
NW_022340508.1	Gnomon	exon	872344	872432	.	+	.	ID=exon-XM_031985885.1-3;Dbxref=GeneID:116431021%2CGenbank:XM_031985885.1;Parent=rna-XM_031985885.1
NW_022340508.1	Gnomon	exon	870710	871323	.	+	.	ID=exon-XM_031985885.1-1;Dbxref=GeneID:116431021%2CGenbank:XM_031985885.1;Parent=rna-XM_031985885.1
NW_022340508.1	Gnomon	CDS	827520	827604	.	-	0	Name=XP_031841743.1;ID=cds-XP_031841743.1;Dbxref=GeneID:116431020%2CGenbank:XP_031841743.1;Parent=rna-XM_031985883.1
NW_022340508.1	Gnomon	CDS	820492	820703	.	-	0	Name=XP_031841743.1;ID=cds-XP_031841743.1;Dbxref=GeneID:116431020%2CGenbank:XP_031841743.1;Parent=rna-XM_031985883.1
NW_022340508.1	Gnomon	CDS	819669	819840	.	-	0	Name=XP_031841743.1;ID=cds-XP_031841743.1;Dbxref=GeneID:116431020%2CGenbank:XP_031841743.1;Parent=rna-XM_031985883.1
NW_022340508.1	Gnomon	CDS	819062	819198	.	-	0	Name=XP_031841743.1;ID=cds-XP_031841743.1;Dbxref=GeneID:116431020%2CGenbank:XP_031841743.1;Parent=rna-XM_031985883.1
NW_022340508.1	Gnomon	CDS	817045	817455	.	-	0	Name=XP_031841743.1;ID=cds-XP_031841743.1;Dbxref=GeneID:116431020%2CGenbank:XP_031841743.1;Parent=rna-XM_031985883.1
NW_022340508.1	Gnomon	CDS	815594	815824	.	-	0	Name=XP_031841743.1;ID=cds-XP_031841743.1;Dbxref=GeneID:116431020%2CGenbank:XP_031841743.1;Parent=rna-XM_031985883.1
NW_022340508.1	Gnomon	CDS	814527	814835	.	-	0	Name=XP_031841743.1;ID=cds-XP_031841743.1;Dbxref=GeneID:116431020%2CGenbank:XP_031841743.1;Parent=rna-XM_031985883.1
NW_022340508.1	Gnomon	CDS	802737	802844	.	-	0	Name=XP_031841743.1;ID=cds-XP_031841743.1;Dbxref=GeneID:116431020%2CGenbank:XP_031841743.1;Parent=rna-XM_031985883.1
NW_022340508.1	Gnomon	CDS	800488	801729	.	-	0	Name=XP_031841743.1;ID=cds-XP_031841743.1;Dbxref=GeneID:116431020%2CGenbank:XP_031841743.1;Parent=rna-XM_031985883.1
NW_022340508.1	Gnomon	CDS	799458	799745	.	-	0	Name=XP_031841743.1;ID=cds-XP_031841743.1;Dbxref=GeneID:116431020%2CGenbank:XP_031841743.1;Parent=rna-XM_031985883.1
NW_022340508.1	Gnomon	CDS	798925	799149	.	-	0	Name=XP_031841743.1;ID=cds-XP_031841743.1;Dbxref=GeneID:116431020%2CGenbank:XP_031841743.1;Parent=rna-XM_031985883.1
NW_022340508.1	Gnomon	CDS	798252	798455	.	-	0	Name=XP_031841743.1;ID=cds-XP_031841743.1;Dbxref=GeneID:116431020%2CGenbank:XP_031841743.1;Parent=rna-XM_031985883.1
NW_022340508.1	Gnomon	CDS	797531	797762	.	-	0	Name=XP_031841743.1;ID=cds-XP_031841743.1;Dbxref=GeneID:116431020%2CGenbank:XP_031841743.1;Parent=rna-XM_031985883.1
NW_022340508.1	Gnomon	CDS	797056	797267	.	-	0	Name=XP_031841743.1;ID=cds-XP_031841743.1;Dbxref=GeneID:116431020%2CGenbank:XP_031841743.1;Parent=rna-XM_031985883.1
NW_022340508.1	Gnomon	mRNA	1529371	1575821	.	+	.	Name=XM_031985860.1;ID=rna-XM_031985860.1;Dbxref=GeneID:116431002%2CGenbank:XM_031985860.1;Parent=gene-LOC116431002
NW_022340508.1	Gnomon	exon	1743905	1744151	.	+	.	ID=exon-XM_031985856.1-8;Dbxref=GeneID:116431000%2CGenbank:XM_031985856.1;Parent=rna-XM_031985856.1
NW_022340508.1	Gnomon	exon	1744967	1746388	.	+	.	ID=exon-XM_031985856.1-9;Dbxref=GeneID:116431000%2CGenbank:XM_031985856.1;Parent=rna-XM_031985856.1
NW_022340508.1	Gnomon	exon	1727626	1727787	.	+	.	ID=exon-XM_031985856.1-2;Dbxref=GeneID:116431000%2CGenbank:XM_031985856.1;Parent=rna-XM_031985856.1
NW_022340508.1	Gnomon	exon	1739113	1739253	.	+	.	ID=exon-XM_031985856.1-3;Dbxref=GeneID:116431000%2CGenbank:XM_031985856.1;Parent=rna-XM_031985856.1
NW_022340508.1	Gnomon	exon	1724251	1724464	.	+	.	ID=exon-XM_031985856.1-1;Dbxref=GeneID:116431000%2CGenbank:XM_031985856.1;Parent=rna-XM_031985856.1
NW_022340508.1	Gnomon	exon	1742914	1743030	.	+	.	ID=exon-XM_031985856.1-6;Dbxref=GeneID:116431000%2CGenbank:XM_031985856.1;Parent=rna-XM_031985856.1
NW_022340508.1	Gnomon	exon	1743438	1743601	.	+	.	ID=exon-XM_031985856.1-7;Dbxref=GeneID:116431000%2CGenbank:XM_031985856.1;Parent=rna-XM_031985856.1
NW_022340508.1	Gnomon	exon	1739936	1740069	.	+	.	ID=exon-XM_031985856.1-4;Dbxref=GeneID:116431000%2CGenbank:XM_031985856.1;Parent=rna-XM_031985856.1
NW_022340508.1	Gnomon	exon	1742639	1742830	.	+	.	ID=exon-XM_031985856.1-5;Dbxref=GeneID:116431000%2CGenbank:XM_031985856.1;Parent=rna-XM_031985856.1
NW_022340508.1	Gnomon	mRNA	953347	994975	.	-	.	Name=XM_031985861.1;ID=rna-XM_031985861.1;Dbxref=GeneID:116431005%2CGenbank:XM_031985861.1;Parent=gene-LOC116431005
NW_022340508.1	Gnomon	CDS	675027	675227	.	-	0	Name=XP_031841789.1;ID=cds-XP_031841789.1;Dbxref=GeneID:116431041%2CGenbank:XP_031841789.1;Parent=rna-XM_031985929.1
NW_022340508.1	Gnomon	CDS	673324	673557	.	-	0	Name=XP_031841789.1;ID=cds-XP_031841789.1;Dbxref=GeneID:116431041%2CGenbank:XP_031841789.1;Parent=rna-XM_031985929.1
NW_022340508.1	Gnomon	CDS	671957	672086	.	-	0	Name=XP_031841789.1;ID=cds-XP_031841789.1;Dbxref=GeneID:116431041%2CGenbank:XP_031841789.1;Parent=rna-XM_031985929.1
NW_022340508.1	Gnomon	CDS	671465	671725	.	-	0	Name=XP_031841789.1;ID=cds-XP_031841789.1;Dbxref=GeneID:116431041%2CGenbank:XP_031841789.1;Parent=rna-XM_031985929.1
NW_022340508.1	Gnomon	CDS	670785	670902	.	-	0	Name=XP_031841789.1;ID=cds-XP_031841789.1;Dbxref=GeneID:116431041%2CGenbank:XP_031841789.1;Parent=rna-XM_031985929.1
NW_022340508.1	Gnomon	CDS	670280	670370	.	-	0	Name=XP_031841789.1;ID=cds-XP_031841789.1;Dbxref=GeneID:116431041%2CGenbank:XP_031841789.1;Parent=rna-XM_031985929.1
NW_022340508.1	Gnomon	CDS	670001	670201	.	-	0	Name=XP_031841789.1;ID=cds-XP_031841789.1;Dbxref=GeneID:116431041%2CGenbank:XP_031841789.1;Parent=rna-XM_031985929.1
NW_022340508.1	Gnomon	CDS	668913	669170	.	-	0	Name=XP_031841789.1;ID=cds-XP_031841789.1;Dbxref=GeneID:116431041%2CGenbank:XP_031841789.1;Parent=rna-XM_031985929.1
NW_022340508.1	Gnomon	exon	1681618	1682148	.	-	.	ID=exon-XM_031985908.1-1;Dbxref=GeneID:116431032%2CGenbank:XM_031985908.1;Parent=rna-XM_031985908.1
NW_022340508.1	Gnomon	exon	1679720	1680275	.	-	.	ID=exon-XM_031985908.1-2;Dbxref=GeneID:116431032%2CGenbank:XM_031985908.1;Parent=rna-XM_031985908.1
NW_022340508.1	Gnomon	exon	1679332	1679620	.	-	.	ID=exon-XM_031985908.1-3;Dbxref=GeneID:116431032%2CGenbank:XM_031985908.1;Parent=rna-XM_031985908.1
NW_022340508.1	Gnomon	exon	921535	921695	.	-	.	ID=exon-XM_031985932.1-9;Dbxref=GeneID:116431042%2CGenbank:XM_031985932.1;Parent=rna-XM_031985932.1
NW_022340508.1	Gnomon	exon	923792	923985	.	-	.	ID=exon-XM_031985932.1-7;Dbxref=GeneID:116431042%2CGenbank:XM_031985932.1;Parent=rna-XM_031985932.1
NW_022340508.1	Gnomon	exon	922392	923016	.	-	.	ID=exon-XM_031985932.1-8;Dbxref=GeneID:116431042%2CGenbank:XM_031985932.1;Parent=rna-XM_031985932.1
NW_022340508.1	Gnomon	exon	929005	929299	.	-	.	ID=exon-XM_031985932.1-5;Dbxref=GeneID:116431042%2CGenbank:XM_031985932.1;Parent=rna-XM_031985932.1
NW_022340508.1	Gnomon	exon	926263	926404	.	-	.	ID=exon-XM_031985932.1-6;Dbxref=GeneID:116431042%2CGenbank:XM_031985932.1;Parent=rna-XM_031985932.1
NW_022340508.1	Gnomon	exon	931997	932059	.	-	.	ID=exon-XM_031985932.1-3;Dbxref=GeneID:116431042%2CGenbank:XM_031985932.1;Parent=rna-XM_031985932.1
NW_022340508.1	Gnomon	exon	929762	930109	.	-	.	ID=exon-XM_031985932.1-4;Dbxref=GeneID:116431042%2CGenbank:XM_031985932.1;Parent=rna-XM_031985932.1
NW_022340508.1	Gnomon	exon	951890	952350	.	-	.	ID=exon-XM_031985932.1-1;Dbxref=GeneID:116431042%2CGenbank:XM_031985932.1;Parent=rna-XM_031985932.1
NW_022340508.1	Gnomon	exon	949220	949561	.	-	.	ID=exon-XM_031985932.1-2;Dbxref=GeneID:116431042%2CGenbank:XM_031985932.1;Parent=rna-XM_031985932.1
NW_022340508.1	Gnomon	exon	1453922	1453989	.	+	.	ID=exon-XM_031985880.1-5;Dbxref=GeneID:116431018%2CGenbank:XM_031985880.1;Parent=rna-XM_031985880.1
NW_022340508.1	Gnomon	exon	1451432	1451867	.	+	.	ID=exon-XM_031985880.1-1;Dbxref=GeneID:116431018%2CGenbank:XM_031985880.1;Parent=rna-XM_031985880.1
NW_022340508.1	Gnomon	exon	1451985	1452261	.	+	.	ID=exon-XM_031985880.1-2;Dbxref=GeneID:116431018%2CGenbank:XM_031985880.1;Parent=rna-XM_031985880.1
NW_022340508.1	Gnomon	exon	1452471	1452823	.	+	.	ID=exon-XM_031985880.1-3;Dbxref=GeneID:116431018%2CGenbank:XM_031985880.1;Parent=rna-XM_031985880.1
NW_022340508.1	Gnomon	exon	1452915	1453197	.	+	.	ID=exon-XM_031985880.1-4;Dbxref=GeneID:116431018%2CGenbank:XM_031985880.1;Parent=rna-XM_031985880.1
NW_022340508.1	Gnomon	CDS	1451754	1451867	.	+	0	Name=XP_031841740.1;ID=cds-XP_031841740.1;Dbxref=GeneID:116431018%2CGenbank:XP_031841740.1;Parent=rna-XM_031985880.1
NW_022340508.1	Gnomon	CDS	1451985	1452261	.	+	0	Name=XP_031841740.1;ID=cds-XP_031841740.1;Dbxref=GeneID:116431018%2CGenbank:XP_031841740.1;Parent=rna-XM_031985880.1
NW_022340508.1	Gnomon	CDS	1452471	1452823	.	+	0	Name=XP_031841740.1;ID=cds-XP_031841740.1;Dbxref=GeneID:116431018%2CGenbank:XP_031841740.1;Parent=rna-XM_031985880.1
NW_022340508.1	Gnomon	CDS	1452915	1453197	.	+	0	Name=XP_031841740.1;ID=cds-XP_031841740.1;Dbxref=GeneID:116431018%2CGenbank:XP_031841740.1;Parent=rna-XM_031985880.1
NW_022340508.1	Gnomon	CDS	1453922	1453989	.	+	0	Name=XP_031841740.1;ID=cds-XP_031841740.1;Dbxref=GeneID:116431018%2CGenbank:XP_031841740.1;Parent=rna-XM_031985880.1
NW_022340508.1	Gnomon	exon	345029	345262	.	-	.	ID=exon-XM_031985833.1-7;Dbxref=GeneID:116430995%2CGenbank:XM_031985833.1;Parent=rna-XM_031985833.1
NW_022340508.1	Gnomon	exon	344389	344618	.	-	.	ID=exon-XM_031985833.1-8;Dbxref=GeneID:116430995%2CGenbank:XM_031985833.1;Parent=rna-XM_031985833.1
NW_022340508.1	Gnomon	exon	347647	347817	.	-	.	ID=exon-XM_031985833.1-5;Dbxref=GeneID:116430995%2CGenbank:XM_031985833.1;Parent=rna-XM_031985833.1
NW_022340508.1	Gnomon	exon	345829	345984	.	-	.	ID=exon-XM_031985833.1-6;Dbxref=GeneID:116430995%2CGenbank:XM_031985833.1;Parent=rna-XM_031985833.1
NW_022340508.1	Gnomon	exon	509065	509218	.	-	.	ID=exon-XM_031985833.1-3;Dbxref=GeneID:116430995%2CGenbank:XM_031985833.1;Parent=rna-XM_031985833.1
NW_022340508.1	Gnomon	exon	380264	380363	.	-	.	ID=exon-XM_031985833.1-4;Dbxref=GeneID:116430995%2CGenbank:XM_031985833.1;Parent=rna-XM_031985833.1
NW_022340508.1	Gnomon	exon	623770	624030	.	-	.	ID=exon-XM_031985833.1-1;Dbxref=GeneID:116430995%2CGenbank:XM_031985833.1;Parent=rna-XM_031985833.1
NW_022340508.1	Gnomon	exon	585403	585466	.	-	.	ID=exon-XM_031985833.1-2;Dbxref=GeneID:116430995%2CGenbank:XM_031985833.1;Parent=rna-XM_031985833.1
NW_022340508.1	Gnomon	exon	343236	343898	.	-	.	ID=exon-XM_031985833.1-9;Dbxref=GeneID:116430995%2CGenbank:XM_031985833.1;Parent=rna-XM_031985833.1
NW_022340508.1	Gnomon	mRNA	1692709	1694875	.	-	.	Name=XM_031985918.1;ID=rna-XM_031985918.1;Dbxref=GeneID:116431034%2CGenbank:XM_031985918.1;Parent=gene-LOC116431034
NW_022340508.1	tRNAscan-SE	tRNA	686046	686119	.	+	.	ID=rna-Trnat-agu-4;Dbxref=GeneID:116431059;Note=transfer RNA threonine (anticodon AGU);Parent=gene-Trnat-agu-4
NW_022340508.1	tRNAscan-SE	tRNA	701409	701482	.	-	.	ID=rna-Trnat-agu-5;Dbxref=GeneID:116431055;Note=transfer RNA threonine (anticodon AGU);Parent=gene-Trnat-agu-5
NW_022340508.1	Gnomon	exon	342507	342881	.	-	.	ID=exon-XM_031985835.1-10;Dbxref=GeneID:116430995%2CGenbank:XM_031985835.1;Parent=rna-XM_031985835.1
NW_022340508.1	Gnomon	exon	337174	341972	.	-	.	ID=exon-XM_031985835.1-11;Dbxref=GeneID:116430995%2CGenbank:XM_031985835.1;Parent=rna-XM_031985835.1
NW_022340508.1	Gnomon	CDS	1682656	1682716	.	+	0	Name=XP_031841786.1;ID=cds-XP_031841786.1;Dbxref=GeneID:116431037%2CGenbank:XP_031841786.1;Parent=rna-XM_031985926.1
NW_022340508.1	Gnomon	CDS	1682789	1682893	.	+	0	Name=XP_031841786.1;ID=cds-XP_031841786.1;Dbxref=GeneID:116431037%2CGenbank:XP_031841786.1;Parent=rna-XM_031985926.1
NW_022340508.1	Gnomon	CDS	1683122	1683261	.	+	0	Name=XP_031841786.1;ID=cds-XP_031841786.1;Dbxref=GeneID:116431037%2CGenbank:XP_031841786.1;Parent=rna-XM_031985926.1
NW_022340508.1	Gnomon	exon	847934	847989	.	-	.	ID=exon-XM_031985881.1-2;Dbxref=GeneID:116431020%2CGenbank:XM_031985881.1;Parent=rna-XM_031985881.1
NW_022340508.1	Gnomon	exon	820492	820703	.	-	.	ID=exon-XM_031985881.1-3;Dbxref=GeneID:116431020%2CGenbank:XM_031985881.1;Parent=rna-XM_031985881.1
NW_022340508.1	Gnomon	exon	864989	865110	.	-	.	ID=exon-XM_031985881.1-1;Dbxref=GeneID:116431020%2CGenbank:XM_031985881.1;Parent=rna-XM_031985881.1
NW_022340508.1	Gnomon	exon	817045	817455	.	-	.	ID=exon-XM_031985881.1-6;Dbxref=GeneID:116431020%2CGenbank:XM_031985881.1;Parent=rna-XM_031985881.1
NW_022340508.1	Gnomon	exon	815594	815824	.	-	.	ID=exon-XM_031985881.1-7;Dbxref=GeneID:116431020%2CGenbank:XM_031985881.1;Parent=rna-XM_031985881.1
NW_022340508.1	Gnomon	exon	819669	819840	.	-	.	ID=exon-XM_031985881.1-4;Dbxref=GeneID:116431020%2CGenbank:XM_031985881.1;Parent=rna-XM_031985881.1
NW_022340508.1	Gnomon	exon	819062	819198	.	-	.	ID=exon-XM_031985881.1-5;Dbxref=GeneID:116431020%2CGenbank:XM_031985881.1;Parent=rna-XM_031985881.1
NW_022340508.1	Gnomon	exon	814527	814835	.	-	.	ID=exon-XM_031985881.1-8;Dbxref=GeneID:116431020%2CGenbank:XM_031985881.1;Parent=rna-XM_031985881.1
NW_022340508.1	Gnomon	exon	802737	802844	.	-	.	ID=exon-XM_031985881.1-9;Dbxref=GeneID:116431020%2CGenbank:XM_031985881.1;Parent=rna-XM_031985881.1
NW_022340508.1	Gnomon	CDS	1699702	1699797	.	-	0	Name=XP_031841785.1;ID=cds-XP_031841785.1;Dbxref=GeneID:116431036%2CGenbank:XP_031841785.1;Parent=rna-XM_031985925.1
NW_022340508.1	Gnomon	CDS	1699375	1699603	.	-	0	Name=XP_031841785.1;ID=cds-XP_031841785.1;Dbxref=GeneID:116431036%2CGenbank:XP_031841785.1;Parent=rna-XM_031985925.1
NW_022340508.1	Gnomon	CDS	1699060	1699286	.	-	0	Name=XP_031841785.1;ID=cds-XP_031841785.1;Dbxref=GeneID:116431036%2CGenbank:XP_031841785.1;Parent=rna-XM_031985925.1
NW_022340508.1	Gnomon	mRNA	1692709	1694875	.	-	.	Name=XM_031985919.1;ID=rna-XM_031985919.1;Dbxref=GeneID:116431034%2CGenbank:XM_031985919.1;Parent=gene-LOC116431034
NW_022340508.1	Gnomon	mRNA	1692710	1694874	.	-	.	Name=XM_031985916.1;ID=rna-XM_031985916.1;Dbxref=GeneID:116431034%2CGenbank:XM_031985916.1;Parent=gene-LOC116431034
NW_022340508.1	Gnomon	CDS	646769	646848	.	+	0	Name=XP_031841788.1;ID=cds-XP_031841788.1;Dbxref=GeneID:116431039%2CGenbank:XP_031841788.1;Parent=rna-XM_031985928.1
NW_022340508.1	Gnomon	CDS	647092	647212	.	+	0	Name=XP_031841788.1;ID=cds-XP_031841788.1;Dbxref=GeneID:116431039%2CGenbank:XP_031841788.1;Parent=rna-XM_031985928.1
NW_022340508.1	Gnomon	CDS	647605	647718	.	+	0	Name=XP_031841788.1;ID=cds-XP_031841788.1;Dbxref=GeneID:116431039%2CGenbank:XP_031841788.1;Parent=rna-XM_031985928.1
NW_022340508.1	Gnomon	CDS	648000	648119	.	+	0	Name=XP_031841788.1;ID=cds-XP_031841788.1;Dbxref=GeneID:116431039%2CGenbank:XP_031841788.1;Parent=rna-XM_031985928.1
NW_022340508.1	Gnomon	CDS	648576	648705	.	+	0	Name=XP_031841788.1;ID=cds-XP_031841788.1;Dbxref=GeneID:116431039%2CGenbank:XP_031841788.1;Parent=rna-XM_031985928.1
NW_022340508.1	Gnomon	CDS	651166	651314	.	+	0	Name=XP_031841788.1;ID=cds-XP_031841788.1;Dbxref=GeneID:116431039%2CGenbank:XP_031841788.1;Parent=rna-XM_031985928.1
NW_022340508.1	Gnomon	CDS	651779	651890	.	+	0	Name=XP_031841788.1;ID=cds-XP_031841788.1;Dbxref=GeneID:116431039%2CGenbank:XP_031841788.1;Parent=rna-XM_031985928.1
NW_022340508.1	Gnomon	CDS	651967	652175	.	+	0	Name=XP_031841788.1;ID=cds-XP_031841788.1;Dbxref=GeneID:116431039%2CGenbank:XP_031841788.1;Parent=rna-XM_031985928.1
NW_022340508.1	Gnomon	CDS	652630	652830	.	+	0	Name=XP_031841788.1;ID=cds-XP_031841788.1;Dbxref=GeneID:116431039%2CGenbank:XP_031841788.1;Parent=rna-XM_031985928.1
NW_022340508.1	Gnomon	CDS	653454	653660	.	+	0	Name=XP_031841788.1;ID=cds-XP_031841788.1;Dbxref=GeneID:116431039%2CGenbank:XP_031841788.1;Parent=rna-XM_031985928.1
NW_022340508.1	Gnomon	exon	1744967	1746388	.	+	.	ID=exon-XM_031985852.1-10;Dbxref=GeneID:116431000%2CGenbank:XM_031985852.1;Parent=rna-XM_031985852.1
NW_022340508.1	Gnomon	mRNA	1692711	1694873	.	-	.	Name=XM_031985917.1;ID=rna-XM_031985917.1;Dbxref=GeneID:116431034%2CGenbank:XM_031985917.1;Parent=gene-LOC116431034
NW_022340508.1	Gnomon	CDS	667690	667745	.	-	0	Name=XP_031841787.1;ID=cds-XP_031841787.1;Dbxref=GeneID:116431038%2CGenbank:XP_031841787.1;Parent=rna-XM_031985927.1
NW_022340508.1	Gnomon	CDS	666276	666503	.	-	0	Name=XP_031841787.1;ID=cds-XP_031841787.1;Dbxref=GeneID:116431038%2CGenbank:XP_031841787.1;Parent=rna-XM_031985927.1
NW_022340508.1	Gnomon	CDS	664408	664758	.	-	0	Name=XP_031841787.1;ID=cds-XP_031841787.1;Dbxref=GeneID:116431038%2CGenbank:XP_031841787.1;Parent=rna-XM_031985927.1
NW_022340508.1	Gnomon	CDS	662761	662952	.	-	0	Name=XP_031841787.1;ID=cds-XP_031841787.1;Dbxref=GeneID:116431038%2CGenbank:XP_031841787.1;Parent=rna-XM_031985927.1
NW_022340508.1	Gnomon	CDS	660866	661191	.	-	0	Name=XP_031841787.1;ID=cds-XP_031841787.1;Dbxref=GeneID:116431038%2CGenbank:XP_031841787.1;Parent=rna-XM_031985927.1
NW_022340508.1	Gnomon	CDS	660118	660396	.	-	0	Name=XP_031841787.1;ID=cds-XP_031841787.1;Dbxref=GeneID:116431038%2CGenbank:XP_031841787.1;Parent=rna-XM_031985927.1
NW_022340508.1	Gnomon	CDS	659244	659410	.	-	0	Name=XP_031841787.1;ID=cds-XP_031841787.1;Dbxref=GeneID:116431038%2CGenbank:XP_031841787.1;Parent=rna-XM_031985927.1
NW_022340508.1	Gnomon	CDS	1694031	1694145	.	-	0	Name=XP_031841781.1;ID=cds-XP_031841781.1;Dbxref=GeneID:116431034%2CGenbank:XP_031841781.1;Parent=rna-XM_031985921.1
NW_022340508.1	Gnomon	CDS	1693728	1693962	.	-	0	Name=XP_031841781.1;ID=cds-XP_031841781.1;Dbxref=GeneID:116431034%2CGenbank:XP_031841781.1;Parent=rna-XM_031985921.1
NW_022340508.1	Gnomon	CDS	1693375	1693586	.	-	0	Name=XP_031841781.1;ID=cds-XP_031841781.1;Dbxref=GeneID:116431034%2CGenbank:XP_031841781.1;Parent=rna-XM_031985921.1
NW_022340508.1	Gnomon	CDS	1693014	1693204	.	-	0	Name=XP_031841781.1;ID=cds-XP_031841781.1;Dbxref=GeneID:116431034%2CGenbank:XP_031841781.1;Parent=rna-XM_031985921.1
NW_022340508.1	Gnomon	mRNA	1692708	1694875	.	-	.	Name=XM_031985914.1;ID=rna-XM_031985914.1;Dbxref=GeneID:116431034%2CGenbank:XM_031985914.1;Parent=gene-LOC116431034
NW_022340508.1	Gnomon	CDS	1426657	1426722	.	+	0	Name=XP_031841688.1;ID=cds-XP_031841688.1;Dbxref=GeneID:116430992%2CGenbank:XP_031841688.1;Parent=rna-XM_031985828.1
NW_022340508.1	Gnomon	CDS	1426788	1427053	.	+	0	Name=XP_031841688.1;ID=cds-XP_031841688.1;Dbxref=GeneID:116430992%2CGenbank:XP_031841688.1;Parent=rna-XM_031985828.1
NW_022340508.1	Gnomon	CDS	1427211	1427367	.	+	0	Name=XP_031841688.1;ID=cds-XP_031841688.1;Dbxref=GeneID:116430992%2CGenbank:XP_031841688.1;Parent=rna-XM_031985828.1
NW_022340508.1	Gnomon	CDS	1427535	1427864	.	+	0	Name=XP_031841688.1;ID=cds-XP_031841688.1;Dbxref=GeneID:116430992%2CGenbank:XP_031841688.1;Parent=rna-XM_031985828.1
NW_022340508.1	Gnomon	CDS	1428046	1428243	.	+	0	Name=XP_031841688.1;ID=cds-XP_031841688.1;Dbxref=GeneID:116430992%2CGenbank:XP_031841688.1;Parent=rna-XM_031985828.1
NW_022340508.1	Gnomon	mRNA	1692768	1694872	.	-	.	Name=XM_031985915.1;ID=rna-XM_031985915.1;Dbxref=GeneID:116431034%2CGenbank:XM_031985915.1;Parent=gene-LOC116431034
NW_022340508.1	Gnomon	exon	344389	344618	.	-	.	ID=exon-XM_031985834.1-8;Dbxref=GeneID:116430995%2CGenbank:XM_031985834.1;Parent=rna-XM_031985834.1
NW_022340508.1	Gnomon	exon	343236	343898	.	-	.	ID=exon-XM_031985834.1-9;Dbxref=GeneID:116430995%2CGenbank:XM_031985834.1;Parent=rna-XM_031985834.1
NW_022340508.1	Gnomon	exon	380264	380363	.	-	.	ID=exon-XM_031985834.1-4;Dbxref=GeneID:116430995%2CGenbank:XM_031985834.1;Parent=rna-XM_031985834.1
NW_022340508.1	Gnomon	exon	347647	347817	.	-	.	ID=exon-XM_031985834.1-5;Dbxref=GeneID:116430995%2CGenbank:XM_031985834.1;Parent=rna-XM_031985834.1
NW_022340508.1	Gnomon	exon	345829	345984	.	-	.	ID=exon-XM_031985834.1-6;Dbxref=GeneID:116430995%2CGenbank:XM_031985834.1;Parent=rna-XM_031985834.1
NW_022340508.1	Gnomon	exon	345029	345262	.	-	.	ID=exon-XM_031985834.1-7;Dbxref=GeneID:116430995%2CGenbank:XM_031985834.1;Parent=rna-XM_031985834.1
NW_022340508.1	Gnomon	exon	623770	624030	.	-	.	ID=exon-XM_031985834.1-1;Dbxref=GeneID:116430995%2CGenbank:XM_031985834.1;Parent=rna-XM_031985834.1
NW_022340508.1	Gnomon	exon	553353	553409	.	-	.	ID=exon-XM_031985834.1-2;Dbxref=GeneID:116430995%2CGenbank:XM_031985834.1;Parent=rna-XM_031985834.1
NW_022340508.1	Gnomon	exon	509065	509218	.	-	.	ID=exon-XM_031985834.1-3;Dbxref=GeneID:116430995%2CGenbank:XM_031985834.1;Parent=rna-XM_031985834.1
NW_022340508.1	Gnomon	CDS	1425390	1425393	.	+	0	Name=XP_031841687.1;ID=cds-XP_031841687.1;Dbxref=GeneID:116430992%2CGenbank:XP_031841687.1;Parent=rna-XM_031985827.1
NW_022340508.1	Gnomon	CDS	1426308	1426360	.	+	0	Name=XP_031841687.1;ID=cds-XP_031841687.1;Dbxref=GeneID:116430992%2CGenbank:XP_031841687.1;Parent=rna-XM_031985827.1
NW_022340508.1	Gnomon	CDS	1426618	1426722	.	+	0	Name=XP_031841687.1;ID=cds-XP_031841687.1;Dbxref=GeneID:116430992%2CGenbank:XP_031841687.1;Parent=rna-XM_031985827.1
NW_022340508.1	Gnomon	CDS	1426788	1427053	.	+	0	Name=XP_031841687.1;ID=cds-XP_031841687.1;Dbxref=GeneID:116430992%2CGenbank:XP_031841687.1;Parent=rna-XM_031985827.1
NW_022340508.1	Gnomon	CDS	1427211	1427367	.	+	0	Name=XP_031841687.1;ID=cds-XP_031841687.1;Dbxref=GeneID:116430992%2CGenbank:XP_031841687.1;Parent=rna-XM_031985827.1
NW_022340508.1	Gnomon	CDS	1427535	1427864	.	+	0	Name=XP_031841687.1;ID=cds-XP_031841687.1;Dbxref=GeneID:116430992%2CGenbank:XP_031841687.1;Parent=rna-XM_031985827.1
NW_022340508.1	Gnomon	CDS	1428046	1428243	.	+	0	Name=XP_031841687.1;ID=cds-XP_031841687.1;Dbxref=GeneID:116430992%2CGenbank:XP_031841687.1;Parent=rna-XM_031985827.1
NW_022340508.1	Gnomon	mRNA	1578250	1581840	.	-	.	Name=XM_031985818.1;ID=rna-XM_031985818.1;Dbxref=GeneID:116430989%2CGenbank:XM_031985818.1;Parent=gene-LOC116430989
NW_022340508.1	Gnomon	mRNA	1689917	1693953	.	+	.	Name=XM_031985912.1;ID=rna-XM_031985912.1;Dbxref=GeneID:116431033%2CGenbank:XM_031985912.1;Parent=gene-LOC116431033
NW_022340508.1	Gnomon	exon	1683372	1683649	.	-	.	ID=exon-XM_031985906.1-10;Dbxref=GeneID:116431031%2CGenbank:XM_031985906.1;Parent=rna-XM_031985906.1
NW_022340508.1	Gnomon	CDS	1699702	1699797	.	-	0	Name=XP_031841784.1;ID=cds-XP_031841784.1;Dbxref=GeneID:116431036%2CGenbank:XP_031841784.1;Parent=rna-XM_031985924.1
NW_022340508.1	Gnomon	CDS	1699375	1699603	.	-	0	Name=XP_031841784.1;ID=cds-XP_031841784.1;Dbxref=GeneID:116431036%2CGenbank:XP_031841784.1;Parent=rna-XM_031985924.1
NW_022340508.1	Gnomon	CDS	1699060	1699286	.	-	0	Name=XP_031841784.1;ID=cds-XP_031841784.1;Dbxref=GeneID:116431036%2CGenbank:XP_031841784.1;Parent=rna-XM_031985924.1
NW_022340508.1	Gnomon	mRNA	1708865	1718076	.	+	.	Name=XM_031985819.1;ID=rna-XM_031985819.1;Dbxref=GeneID:116430990%2CGenbank:XM_031985819.1;Parent=gene-LOC116430990
NW_022340508.1	Gnomon	CDS	1694031	1694145	.	-	0	Name=XP_031841782.1;ID=cds-XP_031841782.1;Dbxref=GeneID:116431034%2CGenbank:XP_031841782.1;Parent=rna-XM_031985922.1
NW_022340508.1	Gnomon	CDS	1693728	1693962	.	-	0	Name=XP_031841782.1;ID=cds-XP_031841782.1;Dbxref=GeneID:116431034%2CGenbank:XP_031841782.1;Parent=rna-XM_031985922.1
NW_022340508.1	Gnomon	CDS	1693375	1693586	.	-	0	Name=XP_031841782.1;ID=cds-XP_031841782.1;Dbxref=GeneID:116431034%2CGenbank:XP_031841782.1;Parent=rna-XM_031985922.1
NW_022340508.1	Gnomon	CDS	1693014	1693204	.	-	0	Name=XP_031841782.1;ID=cds-XP_031841782.1;Dbxref=GeneID:116431034%2CGenbank:XP_031841782.1;Parent=rna-XM_031985922.1
NW_022340508.1	Gnomon	mRNA	1692778	1694871	.	-	.	Name=XM_031985913.1;ID=rna-XM_031985913.1;Dbxref=GeneID:116431034%2CGenbank:XM_031985913.1;Parent=gene-LOC116431034
NW_022340508.1	Gnomon	exon	1679332	1679620	.	-	.	ID=exon-XM_031985907.1-3;Dbxref=GeneID:116431032%2CGenbank:XM_031985907.1;Parent=rna-XM_031985907.1
NW_022340508.1	Gnomon	exon	1681618	1682148	.	-	.	ID=exon-XM_031985907.1-1;Dbxref=GeneID:116431032%2CGenbank:XM_031985907.1;Parent=rna-XM_031985907.1
NW_022340508.1	Gnomon	exon	1679720	1680314	.	-	.	ID=exon-XM_031985907.1-2;Dbxref=GeneID:116431032%2CGenbank:XM_031985907.1;Parent=rna-XM_031985907.1
NW_022340508.1	Gnomon	exon	951996	952350	.	-	.	ID=exon-XM_031985931.1-1;Dbxref=GeneID:116431042%2CGenbank:XM_031985931.1;Parent=rna-XM_031985931.1
NW_022340508.1	Gnomon	exon	951890	951934	.	-	.	ID=exon-XM_031985931.1-2;Dbxref=GeneID:116431042%2CGenbank:XM_031985931.1;Parent=rna-XM_031985931.1
NW_022340508.1	Gnomon	exon	949220	949567	.	-	.	ID=exon-XM_031985931.1-3;Dbxref=GeneID:116431042%2CGenbank:XM_031985931.1;Parent=rna-XM_031985931.1
NW_022340508.1	Gnomon	exon	931997	932059	.	-	.	ID=exon-XM_031985931.1-4;Dbxref=GeneID:116431042%2CGenbank:XM_031985931.1;Parent=rna-XM_031985931.1
NW_022340508.1	Gnomon	exon	929762	930109	.	-	.	ID=exon-XM_031985931.1-5;Dbxref=GeneID:116431042%2CGenbank:XM_031985931.1;Parent=rna-XM_031985931.1
NW_022340508.1	Gnomon	exon	929005	929299	.	-	.	ID=exon-XM_031985931.1-6;Dbxref=GeneID:116431042%2CGenbank:XM_031985931.1;Parent=rna-XM_031985931.1
NW_022340508.1	Gnomon	exon	926263	926404	.	-	.	ID=exon-XM_031985931.1-7;Dbxref=GeneID:116431042%2CGenbank:XM_031985931.1;Parent=rna-XM_031985931.1
NW_022340508.1	Gnomon	exon	923792	923985	.	-	.	ID=exon-XM_031985931.1-8;Dbxref=GeneID:116431042%2CGenbank:XM_031985931.1;Parent=rna-XM_031985931.1
NW_022340508.1	Gnomon	exon	922392	923016	.	-	.	ID=exon-XM_031985931.1-9;Dbxref=GeneID:116431042%2CGenbank:XM_031985931.1;Parent=rna-XM_031985931.1
NW_022340508.1	Gnomon	CDS	1699702	1699797	.	-	0	Name=XP_031841783.1;ID=cds-XP_031841783.1;Dbxref=GeneID:116431036%2CGenbank:XP_031841783.1;Parent=rna-XM_031985923.1
NW_022340508.1	Gnomon	CDS	1699375	1699603	.	-	0	Name=XP_031841783.1;ID=cds-XP_031841783.1;Dbxref=GeneID:116431036%2CGenbank:XP_031841783.1;Parent=rna-XM_031985923.1
NW_022340508.1	Gnomon	CDS	1699060	1699286	.	-	0	Name=XP_031841783.1;ID=cds-XP_031841783.1;Dbxref=GeneID:116431036%2CGenbank:XP_031841783.1;Parent=rna-XM_031985923.1
NW_022340508.1	Gnomon	CDS	1425589	1425679	.	+	0	Name=XP_031841683.1;ID=cds-XP_031841683.1;Dbxref=GeneID:116430992%2CGenbank:XP_031841683.1;Parent=rna-XM_031985823.1
NW_022340508.1	Gnomon	CDS	1426308	1426360	.	+	0	Name=XP_031841683.1;ID=cds-XP_031841683.1;Dbxref=GeneID:116430992%2CGenbank:XP_031841683.1;Parent=rna-XM_031985823.1
NW_022340508.1	Gnomon	CDS	1426618	1426722	.	+	0	Name=XP_031841683.1;ID=cds-XP_031841683.1;Dbxref=GeneID:116430992%2CGenbank:XP_031841683.1;Parent=rna-XM_031985823.1
NW_022340508.1	Gnomon	CDS	1426788	1427053	.	+	0	Name=XP_031841683.1;ID=cds-XP_031841683.1;Dbxref=GeneID:116430992%2CGenbank:XP_031841683.1;Parent=rna-XM_031985823.1
NW_022340508.1	Gnomon	CDS	1427211	1427367	.	+	0	Name=XP_031841683.1;ID=cds-XP_031841683.1;Dbxref=GeneID:116430992%2CGenbank:XP_031841683.1;Parent=rna-XM_031985823.1
NW_022340508.1	Gnomon	CDS	1427535	1427864	.	+	0	Name=XP_031841683.1;ID=cds-XP_031841683.1;Dbxref=GeneID:116430992%2CGenbank:XP_031841683.1;Parent=rna-XM_031985823.1
NW_022340508.1	Gnomon	CDS	1428046	1428243	.	+	0	Name=XP_031841683.1;ID=cds-XP_031841683.1;Dbxref=GeneID:116430992%2CGenbank:XP_031841683.1;Parent=rna-XM_031985823.1
NW_022340508.1	Gnomon	mRNA	243964	254831	.	-	.	Name=XM_031985816.1;ID=rna-XM_031985816.1;Dbxref=GeneID:116430988%2CGenbank:XM_031985816.1;Parent=gene-LOC116430988
NW_022340508.1	Gnomon	exon	1743905	1744151	.	+	.	ID=exon-XM_031985858.1-8;Dbxref=GeneID:116431000%2CGenbank:XM_031985858.1;Parent=rna-XM_031985858.1
NW_022340508.1	Gnomon	exon	1744967	1746388	.	+	.	ID=exon-XM_031985858.1-9;Dbxref=GeneID:116431000%2CGenbank:XM_031985858.1;Parent=rna-XM_031985858.1
NW_022340508.1	Gnomon	exon	1742914	1743030	.	+	.	ID=exon-XM_031985858.1-6;Dbxref=GeneID:116431000%2CGenbank:XM_031985858.1;Parent=rna-XM_031985858.1
NW_022340508.1	Gnomon	exon	1743438	1743601	.	+	.	ID=exon-XM_031985858.1-7;Dbxref=GeneID:116431000%2CGenbank:XM_031985858.1;Parent=rna-XM_031985858.1
NW_022340508.1	Gnomon	exon	1739936	1740051	.	+	.	ID=exon-XM_031985858.1-4;Dbxref=GeneID:116431000%2CGenbank:XM_031985858.1;Parent=rna-XM_031985858.1
NW_022340508.1	Gnomon	exon	1742639	1742830	.	+	.	ID=exon-XM_031985858.1-5;Dbxref=GeneID:116431000%2CGenbank:XM_031985858.1;Parent=rna-XM_031985858.1
NW_022340508.1	Gnomon	exon	1727626	1727787	.	+	.	ID=exon-XM_031985858.1-2;Dbxref=GeneID:116431000%2CGenbank:XM_031985858.1;Parent=rna-XM_031985858.1
NW_022340508.1	Gnomon	exon	1739113	1739244	.	+	.	ID=exon-XM_031985858.1-3;Dbxref=GeneID:116431000%2CGenbank:XM_031985858.1;Parent=rna-XM_031985858.1
NW_022340508.1	Gnomon	exon	1724251	1724464	.	+	.	ID=exon-XM_031985858.1-1;Dbxref=GeneID:116431000%2CGenbank:XM_031985858.1;Parent=rna-XM_031985858.1
NW_022340508.1	Gnomon	exon	1687534	1687747	.	-	.	ID=exon-XM_031985906.1-2;Dbxref=GeneID:116431031%2CGenbank:XM_031985906.1;Parent=rna-XM_031985906.1
NW_022340508.1	Gnomon	exon	1686485	1687460	.	-	.	ID=exon-XM_031985906.1-3;Dbxref=GeneID:116431031%2CGenbank:XM_031985906.1;Parent=rna-XM_031985906.1
NW_022340508.1	Gnomon	exon	1686322	1686400	.	-	.	ID=exon-XM_031985906.1-4;Dbxref=GeneID:116431031%2CGenbank:XM_031985906.1;Parent=rna-XM_031985906.1
NW_022340508.1	Gnomon	exon	1686107	1686242	.	-	.	ID=exon-XM_031985906.1-5;Dbxref=GeneID:116431031%2CGenbank:XM_031985906.1;Parent=rna-XM_031985906.1
NW_022340508.1	Gnomon	exon	1685661	1686029	.	-	.	ID=exon-XM_031985906.1-6;Dbxref=GeneID:116431031%2CGenbank:XM_031985906.1;Parent=rna-XM_031985906.1
NW_022340508.1	Gnomon	exon	1684619	1684832	.	-	.	ID=exon-XM_031985906.1-7;Dbxref=GeneID:116431031%2CGenbank:XM_031985906.1;Parent=rna-XM_031985906.1
NW_022340508.1	Gnomon	exon	1684126	1684274	.	-	.	ID=exon-XM_031985906.1-8;Dbxref=GeneID:116431031%2CGenbank:XM_031985906.1;Parent=rna-XM_031985906.1
NW_022340508.1	Gnomon	exon	1683724	1684026	.	-	.	ID=exon-XM_031985906.1-9;Dbxref=GeneID:116431031%2CGenbank:XM_031985906.1;Parent=rna-XM_031985906.1
NW_022340508.1	Gnomon	exon	1687915	1688397	.	-	.	ID=exon-XM_031985906.1-1;Dbxref=GeneID:116431031%2CGenbank:XM_031985906.1;Parent=rna-XM_031985906.1
NW_022340508.1	Gnomon	mRNA	1578250	1581840	.	-	.	Name=XM_031985817.1;ID=rna-XM_031985817.1;Dbxref=GeneID:116430989%2CGenbank:XM_031985817.1;Parent=gene-LOC116430989
NW_022340508.1	Gnomon	exon	676263	676476	.	-	.	ID=exon-XM_031985930.1-1;Dbxref=GeneID:116431041%2CGenbank:XM_031985930.1;Parent=rna-XM_031985930.1
NW_022340508.1	Gnomon	exon	675027	675255	.	-	.	ID=exon-XM_031985930.1-2;Dbxref=GeneID:116431041%2CGenbank:XM_031985930.1;Parent=rna-XM_031985930.1
NW_022340508.1	Gnomon	exon	671465	671725	.	-	.	ID=exon-XM_031985930.1-5;Dbxref=GeneID:116431041%2CGenbank:XM_031985930.1;Parent=rna-XM_031985930.1
NW_022340508.1	Gnomon	exon	670785	670902	.	-	.	ID=exon-XM_031985930.1-6;Dbxref=GeneID:116431041%2CGenbank:XM_031985930.1;Parent=rna-XM_031985930.1
NW_022340508.1	Gnomon	exon	673324	673557	.	-	.	ID=exon-XM_031985930.1-3;Dbxref=GeneID:116431041%2CGenbank:XM_031985930.1;Parent=rna-XM_031985930.1
NW_022340508.1	Gnomon	exon	671957	672086	.	-	.	ID=exon-XM_031985930.1-4;Dbxref=GeneID:116431041%2CGenbank:XM_031985930.1;Parent=rna-XM_031985930.1
NW_022340508.1	Gnomon	exon	668901	669170	.	-	.	ID=exon-XM_031985930.1-9;Dbxref=GeneID:116431041%2CGenbank:XM_031985930.1;Parent=rna-XM_031985930.1
NW_022340508.1	Gnomon	CDS	1420853	1422913	.	-	0	Name=XP_031841682.1;ID=cds-XP_031841682.1;Dbxref=GeneID:116430991%2CGenbank:XP_031841682.1;Parent=rna-XM_031985822.1
NW_022340508.1	Gnomon	exon	670280	670370	.	-	.	ID=exon-XM_031985930.1-7;Dbxref=GeneID:116431041%2CGenbank:XM_031985930.1;Parent=rna-XM_031985930.1
NW_022340508.1	Gnomon	exon	670001	670201	.	-	.	ID=exon-XM_031985930.1-8;Dbxref=GeneID:116431041%2CGenbank:XM_031985930.1;Parent=rna-XM_031985930.1
NW_022340508.1	Gnomon	mRNA	1689915	1694021	.	+	.	Name=XM_031985911.1;ID=rna-XM_031985911.1;Dbxref=GeneID:116431033%2CGenbank:XM_031985911.1;Parent=gene-LOC116431033
NW_022340508.1	Gnomon	mRNA	1689923	1693944	.	+	.	Name=XM_031985910.1;ID=rna-XM_031985910.1;Dbxref=GeneID:116431033%2CGenbank:XM_031985910.1;Parent=gene-LOC116431033
NW_022340508.1	Gnomon	exon	921061	921216	.	-	.	ID=exon-XM_031985931.1-11;Dbxref=GeneID:116431042%2CGenbank:XM_031985931.1;Parent=rna-XM_031985931.1
NW_022340508.1	Gnomon	exon	920759	920885	.	-	.	ID=exon-XM_031985931.1-12;Dbxref=GeneID:116431042%2CGenbank:XM_031985931.1;Parent=rna-XM_031985931.1
NW_022340508.1	Gnomon	exon	921535	921695	.	-	.	ID=exon-XM_031985931.1-10;Dbxref=GeneID:116431042%2CGenbank:XM_031985931.1;Parent=rna-XM_031985931.1
NW_022340508.1	Gnomon	exon	919447	920273	.	-	.	ID=exon-XM_031985931.1-13;Dbxref=GeneID:116431042%2CGenbank:XM_031985931.1;Parent=rna-XM_031985931.1
NW_022340508.1	Gnomon	exon	918554	918967	.	-	.	ID=exon-XM_031985931.1-14;Dbxref=GeneID:116431042%2CGenbank:XM_031985931.1;Parent=rna-XM_031985931.1
NW_022340508.1	Gnomon	exon	870372	870558	.	-	.	ID=exon-XM_031985882.1-1;Dbxref=GeneID:116431020%2CGenbank:XM_031985882.1;Parent=rna-XM_031985882.1
NW_022340508.1	Gnomon	exon	847934	847989	.	-	.	ID=exon-XM_031985882.1-2;Dbxref=GeneID:116431020%2CGenbank:XM_031985882.1;Parent=rna-XM_031985882.1
NW_022340508.1	Gnomon	exon	820492	820703	.	-	.	ID=exon-XM_031985882.1-3;Dbxref=GeneID:116431020%2CGenbank:XM_031985882.1;Parent=rna-XM_031985882.1
NW_022340508.1	Gnomon	exon	819669	819840	.	-	.	ID=exon-XM_031985882.1-4;Dbxref=GeneID:116431020%2CGenbank:XM_031985882.1;Parent=rna-XM_031985882.1
NW_022340508.1	Gnomon	exon	819062	819198	.	-	.	ID=exon-XM_031985882.1-5;Dbxref=GeneID:116431020%2CGenbank:XM_031985882.1;Parent=rna-XM_031985882.1
NW_022340508.1	Gnomon	exon	817045	817455	.	-	.	ID=exon-XM_031985882.1-6;Dbxref=GeneID:116431020%2CGenbank:XM_031985882.1;Parent=rna-XM_031985882.1
NW_022340508.1	Gnomon	exon	815594	815824	.	-	.	ID=exon-XM_031985882.1-7;Dbxref=GeneID:116431020%2CGenbank:XM_031985882.1;Parent=rna-XM_031985882.1
NW_022340508.1	Gnomon	exon	814527	814835	.	-	.	ID=exon-XM_031985882.1-8;Dbxref=GeneID:116431020%2CGenbank:XM_031985882.1;Parent=rna-XM_031985882.1
NW_022340508.1	Gnomon	exon	802737	802844	.	-	.	ID=exon-XM_031985882.1-9;Dbxref=GeneID:116431020%2CGenbank:XM_031985882.1;Parent=rna-XM_031985882.1
NW_022340508.1	Gnomon	CDS	1426262	1426360	.	+	0	Name=XP_031841686.1;ID=cds-XP_031841686.1;Dbxref=GeneID:116430992%2CGenbank:XP_031841686.1;Parent=rna-XM_031985826.1
NW_022340508.1	Gnomon	CDS	1426618	1426722	.	+	0	Name=XP_031841686.1;ID=cds-XP_031841686.1;Dbxref=GeneID:116430992%2CGenbank:XP_031841686.1;Parent=rna-XM_031985826.1
NW_022340508.1	Gnomon	CDS	1426788	1427053	.	+	0	Name=XP_031841686.1;ID=cds-XP_031841686.1;Dbxref=GeneID:116430992%2CGenbank:XP_031841686.1;Parent=rna-XM_031985826.1
NW_022340508.1	Gnomon	CDS	1427211	1427367	.	+	0	Name=XP_031841686.1;ID=cds-XP_031841686.1;Dbxref=GeneID:116430992%2CGenbank:XP_031841686.1;Parent=rna-XM_031985826.1
NW_022340508.1	Gnomon	CDS	1427535	1427864	.	+	0	Name=XP_031841686.1;ID=cds-XP_031841686.1;Dbxref=GeneID:116430992%2CGenbank:XP_031841686.1;Parent=rna-XM_031985826.1
NW_022340508.1	Gnomon	CDS	1428046	1428243	.	+	0	Name=XP_031841686.1;ID=cds-XP_031841686.1;Dbxref=GeneID:116430992%2CGenbank:XP_031841686.1;Parent=rna-XM_031985826.1
NW_022340508.1	Gnomon	CDS	1425589	1425679	.	+	0	Name=XP_031841684.1;ID=cds-XP_031841684.1;Dbxref=GeneID:116430992%2CGenbank:XP_031841684.1;Parent=rna-XM_031985824.1
NW_022340508.1	Gnomon	CDS	1426308	1426360	.	+	0	Name=XP_031841684.1;ID=cds-XP_031841684.1;Dbxref=GeneID:116430992%2CGenbank:XP_031841684.1;Parent=rna-XM_031985824.1
NW_022340508.1	Gnomon	CDS	1426618	1426722	.	+	0	Name=XP_031841684.1;ID=cds-XP_031841684.1;Dbxref=GeneID:116430992%2CGenbank:XP_031841684.1;Parent=rna-XM_031985824.1
NW_022340508.1	Gnomon	CDS	1426788	1427053	.	+	0	Name=XP_031841684.1;ID=cds-XP_031841684.1;Dbxref=GeneID:116430992%2CGenbank:XP_031841684.1;Parent=rna-XM_031985824.1
NW_022340508.1	Gnomon	CDS	1427211	1427367	.	+	0	Name=XP_031841684.1;ID=cds-XP_031841684.1;Dbxref=GeneID:116430992%2CGenbank:XP_031841684.1;Parent=rna-XM_031985824.1
NW_022340508.1	Gnomon	CDS	1427535	1427864	.	+	0	Name=XP_031841684.1;ID=cds-XP_031841684.1;Dbxref=GeneID:116430992%2CGenbank:XP_031841684.1;Parent=rna-XM_031985824.1
NW_022340508.1	Gnomon	CDS	1428046	1428243	.	+	0	Name=XP_031841684.1;ID=cds-XP_031841684.1;Dbxref=GeneID:116430992%2CGenbank:XP_031841684.1;Parent=rna-XM_031985824.1
NW_022340508.1	Gnomon	exon	621054	621072	.	-	.	ID=exon-XM_031985835.1-1;Dbxref=GeneID:116430995%2CGenbank:XM_031985835.1;Parent=rna-XM_031985835.1
NW_022340508.1	Gnomon	exon	585403	585466	.	-	.	ID=exon-XM_031985835.1-2;Dbxref=GeneID:116430995%2CGenbank:XM_031985835.1;Parent=rna-XM_031985835.1
NW_022340508.1	Gnomon	exon	347647	347817	.	-	.	ID=exon-XM_031985835.1-5;Dbxref=GeneID:116430995%2CGenbank:XM_031985835.1;Parent=rna-XM_031985835.1
NW_022340508.1	Gnomon	exon	345829	345984	.	-	.	ID=exon-XM_031985835.1-6;Dbxref=GeneID:116430995%2CGenbank:XM_031985835.1;Parent=rna-XM_031985835.1
NW_022340508.1	Gnomon	exon	509065	509218	.	-	.	ID=exon-XM_031985835.1-3;Dbxref=GeneID:116430995%2CGenbank:XM_031985835.1;Parent=rna-XM_031985835.1
NW_022340508.1	Gnomon	exon	380264	380363	.	-	.	ID=exon-XM_031985835.1-4;Dbxref=GeneID:116430995%2CGenbank:XM_031985835.1;Parent=rna-XM_031985835.1
NW_022340508.1	Gnomon	exon	343236	343898	.	-	.	ID=exon-XM_031985835.1-9;Dbxref=GeneID:116430995%2CGenbank:XM_031985835.1;Parent=rna-XM_031985835.1
NW_022340508.1	Gnomon	exon	345029	345262	.	-	.	ID=exon-XM_031985835.1-7;Dbxref=GeneID:116430995%2CGenbank:XM_031985835.1;Parent=rna-XM_031985835.1
NW_022340508.1	Gnomon	exon	344389	344618	.	-	.	ID=exon-XM_031985835.1-8;Dbxref=GeneID:116430995%2CGenbank:XM_031985835.1;Parent=rna-XM_031985835.1
NW_022340508.1	Gnomon	CDS	1425589	1425679	.	+	0	Name=XP_031841685.1;ID=cds-XP_031841685.1;Dbxref=GeneID:116430992%2CGenbank:XP_031841685.1;Parent=rna-XM_031985825.1
NW_022340508.1	Gnomon	CDS	1426308	1426360	.	+	0	Name=XP_031841685.1;ID=cds-XP_031841685.1;Dbxref=GeneID:116430992%2CGenbank:XP_031841685.1;Parent=rna-XM_031985825.1
NW_022340508.1	Gnomon	CDS	1426618	1426722	.	+	0	Name=XP_031841685.1;ID=cds-XP_031841685.1;Dbxref=GeneID:116430992%2CGenbank:XP_031841685.1;Parent=rna-XM_031985825.1
NW_022340508.1	Gnomon	CDS	1426788	1427053	.	+	0	Name=XP_031841685.1;ID=cds-XP_031841685.1;Dbxref=GeneID:116430992%2CGenbank:XP_031841685.1;Parent=rna-XM_031985825.1
NW_022340508.1	Gnomon	CDS	1427211	1427367	.	+	0	Name=XP_031841685.1;ID=cds-XP_031841685.1;Dbxref=GeneID:116430992%2CGenbank:XP_031841685.1;Parent=rna-XM_031985825.1
NW_022340508.1	Gnomon	CDS	1427535	1427864	.	+	0	Name=XP_031841685.1;ID=cds-XP_031841685.1;Dbxref=GeneID:116430992%2CGenbank:XP_031841685.1;Parent=rna-XM_031985825.1
NW_022340508.1	Gnomon	CDS	1428046	1428243	.	+	0	Name=XP_031841685.1;ID=cds-XP_031841685.1;Dbxref=GeneID:116430992%2CGenbank:XP_031841685.1;Parent=rna-XM_031985825.1
NW_022340508.1	Gnomon	CDS	1739126	1739244	.	+	0	Name=XP_031841715.1;ID=cds-XP_031841715.1;Dbxref=GeneID:116431000%2CGenbank:XP_031841715.1;Parent=rna-XM_031985855.1
NW_022340508.1	Gnomon	CDS	1739936	1740051	.	+	0	Name=XP_031841715.1;ID=cds-XP_031841715.1;Dbxref=GeneID:116431000%2CGenbank:XP_031841715.1;Parent=rna-XM_031985855.1
NW_022340508.1	Gnomon	CDS	1742639	1742830	.	+	0	Name=XP_031841715.1;ID=cds-XP_031841715.1;Dbxref=GeneID:116431000%2CGenbank:XP_031841715.1;Parent=rna-XM_031985855.1
NW_022340508.1	Gnomon	CDS	1742914	1743030	.	+	0	Name=XP_031841715.1;ID=cds-XP_031841715.1;Dbxref=GeneID:116431000%2CGenbank:XP_031841715.1;Parent=rna-XM_031985855.1
NW_022340508.1	Gnomon	CDS	1743281	1743349	.	+	0	Name=XP_031841715.1;ID=cds-XP_031841715.1;Dbxref=GeneID:116431000%2CGenbank:XP_031841715.1;Parent=rna-XM_031985855.1
NW_022340508.1	Gnomon	CDS	1743438	1743601	.	+	0	Name=XP_031841715.1;ID=cds-XP_031841715.1;Dbxref=GeneID:116431000%2CGenbank:XP_031841715.1;Parent=rna-XM_031985855.1
NW_022340508.1	Gnomon	CDS	1743905	1744151	.	+	0	Name=XP_031841715.1;ID=cds-XP_031841715.1;Dbxref=GeneID:116431000%2CGenbank:XP_031841715.1;Parent=rna-XM_031985855.1
NW_022340508.1	Gnomon	CDS	1744967	1745196	.	+	0	Name=XP_031841715.1;ID=cds-XP_031841715.1;Dbxref=GeneID:116431000%2CGenbank:XP_031841715.1;Parent=rna-XM_031985855.1
NW_022340508.1	Gnomon	lnc_RNA	307003	307832	.	+	.	Name=XR_004235847.1;ID=rna-XR_004235847.1;Dbxref=GeneID:116431019%2CGenbank:XR_004235847.1;Parent=gene-LOC116431019
NW_022340508.1	Gnomon	lnc_RNA	156114	157874	.	-	.	Name=XR_004235846.1;ID=rna-XR_004235846.1;Dbxref=GeneID:116431013%2CGenbank:XR_004235846.1;Parent=gene-LOC116431013
NW_022340508.1	Gnomon	exon	1704121	1704317	.	-	.	ID=exon-XM_031985902.1-10;Dbxref=GeneID:116431030%2CGenbank:XM_031985902.1;Parent=rna-XM_031985902.1
NW_022340508.1	Gnomon	exon	1703639	1704036	.	-	.	ID=exon-XM_031985902.1-11;Dbxref=GeneID:116431030%2CGenbank:XM_031985902.1;Parent=rna-XM_031985902.1
NW_022340508.1	Gnomon	exon	1703294	1703527	.	-	.	ID=exon-XM_031985902.1-12;Dbxref=GeneID:116431030%2CGenbank:XM_031985902.1;Parent=rna-XM_031985902.1
NW_022340508.1	Gnomon	exon	1744967	1746388	.	+	.	ID=exon-XM_031985854.1-10;Dbxref=GeneID:116431000%2CGenbank:XM_031985854.1;Parent=rna-XM_031985854.1
NW_022340508.1	Gnomon	exon	1414266	1414596	.	+	.	ID=exon-XM_031985877.1-9;Dbxref=GeneID:116431016%2CGenbank:XM_031985877.1;Parent=rna-XM_031985877.1
NW_022340508.1	Gnomon	exon	1412536	1412789	.	+	.	ID=exon-XM_031985877.1-3;Dbxref=GeneID:116431016%2CGenbank:XM_031985877.1;Parent=rna-XM_031985877.1
NW_022340508.1	Gnomon	exon	1412892	1413024	.	+	.	ID=exon-XM_031985877.1-4;Dbxref=GeneID:116431016%2CGenbank:XM_031985877.1;Parent=rna-XM_031985877.1
NW_022340508.1	Gnomon	exon	1411883	1412137	.	+	.	ID=exon-XM_031985877.1-1;Dbxref=GeneID:116431016%2CGenbank:XM_031985877.1;Parent=rna-XM_031985877.1
NW_022340508.1	Gnomon	exon	1412227	1412457	.	+	.	ID=exon-XM_031985877.1-2;Dbxref=GeneID:116431016%2CGenbank:XM_031985877.1;Parent=rna-XM_031985877.1
NW_022340508.1	Gnomon	exon	1413671	1413840	.	+	.	ID=exon-XM_031985877.1-7;Dbxref=GeneID:116431016%2CGenbank:XM_031985877.1;Parent=rna-XM_031985877.1
NW_022340508.1	Gnomon	exon	1413914	1414181	.	+	.	ID=exon-XM_031985877.1-8;Dbxref=GeneID:116431016%2CGenbank:XM_031985877.1;Parent=rna-XM_031985877.1
NW_022340508.1	Gnomon	exon	1413098	1413299	.	+	.	ID=exon-XM_031985877.1-5;Dbxref=GeneID:116431016%2CGenbank:XM_031985877.1;Parent=rna-XM_031985877.1
NW_022340508.1	Gnomon	exon	1413410	1413605	.	+	.	ID=exon-XM_031985877.1-6;Dbxref=GeneID:116431016%2CGenbank:XM_031985877.1;Parent=rna-XM_031985877.1
NW_022340508.1	Gnomon	CDS	1739126	1739253	.	+	0	Name=XP_031841714.1;ID=cds-XP_031841714.1;Dbxref=GeneID:116431000%2CGenbank:XP_031841714.1;Parent=rna-XM_031985854.1
NW_022340508.1	Gnomon	CDS	1739936	1740051	.	+	0	Name=XP_031841714.1;ID=cds-XP_031841714.1;Dbxref=GeneID:116431000%2CGenbank:XP_031841714.1;Parent=rna-XM_031985854.1
NW_022340508.1	Gnomon	CDS	1742639	1742830	.	+	0	Name=XP_031841714.1;ID=cds-XP_031841714.1;Dbxref=GeneID:116431000%2CGenbank:XP_031841714.1;Parent=rna-XM_031985854.1
NW_022340508.1	Gnomon	CDS	1742914	1743030	.	+	0	Name=XP_031841714.1;ID=cds-XP_031841714.1;Dbxref=GeneID:116431000%2CGenbank:XP_031841714.1;Parent=rna-XM_031985854.1
NW_022340508.1	Gnomon	CDS	1743281	1743349	.	+	0	Name=XP_031841714.1;ID=cds-XP_031841714.1;Dbxref=GeneID:116431000%2CGenbank:XP_031841714.1;Parent=rna-XM_031985854.1
NW_022340508.1	Gnomon	CDS	1743438	1743601	.	+	0	Name=XP_031841714.1;ID=cds-XP_031841714.1;Dbxref=GeneID:116431000%2CGenbank:XP_031841714.1;Parent=rna-XM_031985854.1
NW_022340508.1	Gnomon	CDS	1743905	1744151	.	+	0	Name=XP_031841714.1;ID=cds-XP_031841714.1;Dbxref=GeneID:116431000%2CGenbank:XP_031841714.1;Parent=rna-XM_031985854.1
NW_022340508.1	Gnomon	CDS	1744967	1745196	.	+	0	Name=XP_031841714.1;ID=cds-XP_031841714.1;Dbxref=GeneID:116431000%2CGenbank:XP_031841714.1;Parent=rna-XM_031985854.1
NW_022340508.1	Gnomon	transcript	909240	913467	.	-	.	Name=XR_004235848.1;ID=rna-XR_004235848.1;Dbxref=GeneID:116431043%2CGenbank:XR_004235848.1;Parent=gene-LOC116431043
NW_022340508.1	Gnomon	exon	342507	342881	.	-	.	ID=exon-XM_031985830.1-8;Dbxref=GeneID:116430995%2CGenbank:XM_031985830.1;Parent=rna-XM_031985830.1
NW_022340508.1	Gnomon	exon	337174	341972	.	-	.	ID=exon-XM_031985830.1-9;Dbxref=GeneID:116430995%2CGenbank:XM_031985830.1;Parent=rna-XM_031985830.1
NW_022340508.1	Gnomon	exon	345829	345984	.	-	.	ID=exon-XM_031985830.1-4;Dbxref=GeneID:116430995%2CGenbank:XM_031985830.1;Parent=rna-XM_031985830.1
NW_022340508.1	Gnomon	exon	345029	345262	.	-	.	ID=exon-XM_031985830.1-5;Dbxref=GeneID:116430995%2CGenbank:XM_031985830.1;Parent=rna-XM_031985830.1
NW_022340508.1	Gnomon	exon	344389	344618	.	-	.	ID=exon-XM_031985830.1-6;Dbxref=GeneID:116430995%2CGenbank:XM_031985830.1;Parent=rna-XM_031985830.1
NW_022340508.1	Gnomon	exon	343236	343898	.	-	.	ID=exon-XM_031985830.1-7;Dbxref=GeneID:116430995%2CGenbank:XM_031985830.1;Parent=rna-XM_031985830.1
NW_022340508.1	Gnomon	exon	478703	479949	.	-	.	ID=exon-XM_031985830.1-1;Dbxref=GeneID:116430995%2CGenbank:XM_031985830.1;Parent=rna-XM_031985830.1
NW_022340508.1	Gnomon	exon	380264	380363	.	-	.	ID=exon-XM_031985830.1-2;Dbxref=GeneID:116430995%2CGenbank:XM_031985830.1;Parent=rna-XM_031985830.1
NW_022340508.1	Gnomon	exon	347647	347817	.	-	.	ID=exon-XM_031985830.1-3;Dbxref=GeneID:116430995%2CGenbank:XM_031985830.1;Parent=rna-XM_031985830.1
NW_022340508.1	Gnomon	exon	668901	669170	.	-	.	ID=exon-XM_031985929.1-9;Dbxref=GeneID:116431041%2CGenbank:XM_031985929.1;Parent=rna-XM_031985929.1
NW_022340508.1	Gnomon	exon	671465	671725	.	-	.	ID=exon-XM_031985929.1-5;Dbxref=GeneID:116431041%2CGenbank:XM_031985929.1;Parent=rna-XM_031985929.1
NW_022340508.1	Gnomon	exon	670785	670902	.	-	.	ID=exon-XM_031985929.1-6;Dbxref=GeneID:116431041%2CGenbank:XM_031985929.1;Parent=rna-XM_031985929.1
NW_022340508.1	Gnomon	exon	670280	670370	.	-	.	ID=exon-XM_031985929.1-7;Dbxref=GeneID:116431041%2CGenbank:XM_031985929.1;Parent=rna-XM_031985929.1
NW_022340508.1	Gnomon	exon	670001	670201	.	-	.	ID=exon-XM_031985929.1-8;Dbxref=GeneID:116431041%2CGenbank:XM_031985929.1;Parent=rna-XM_031985929.1
NW_022340508.1	Gnomon	exon	678614	678697	.	-	.	ID=exon-XM_031985929.1-1;Dbxref=GeneID:116431041%2CGenbank:XM_031985929.1;Parent=rna-XM_031985929.1
NW_022340508.1	Gnomon	exon	675027	675255	.	-	.	ID=exon-XM_031985929.1-2;Dbxref=GeneID:116431041%2CGenbank:XM_031985929.1;Parent=rna-XM_031985929.1
NW_022340508.1	Gnomon	exon	673324	673557	.	-	.	ID=exon-XM_031985929.1-3;Dbxref=GeneID:116431041%2CGenbank:XM_031985929.1;Parent=rna-XM_031985929.1
NW_022340508.1	Gnomon	exon	671957	672086	.	-	.	ID=exon-XM_031985929.1-4;Dbxref=GeneID:116431041%2CGenbank:XM_031985929.1;Parent=rna-XM_031985929.1
NW_022340508.1	Gnomon	mRNA	1459613	1461924	.	+	.	Name=XM_031985849.1;ID=rna-XM_031985849.1;Dbxref=GeneID:116430998%2CGenbank:XM_031985849.1;Parent=gene-LOC116430998
NW_022340508.1	cmsearch	snRNA	687748	687870	.	-	.	Name=XR_004235849.1;ID=rna-XR_004235849.1;Dbxref=GeneID:116431048%2CRFAM:RF00020%2CGenbank:XR_004235849.1;Parent=gene-LOC116431048
NW_022340508.1	Gnomon	exon	1663223	1663375	.	+	.	ID=exon-XM_031985895.1-10;Dbxref=GeneID:116431026%2CGenbank:XM_031985895.1;Parent=rna-XM_031985895.1
NW_022340508.1	Gnomon	CDS	1739126	1739253	.	+	0	Name=XP_031841716.1;ID=cds-XP_031841716.1;Dbxref=GeneID:116431000%2CGenbank:XP_031841716.1;Parent=rna-XM_031985856.1
NW_022340508.1	Gnomon	CDS	1739936	1740069	.	+	0	Name=XP_031841716.1;ID=cds-XP_031841716.1;Dbxref=GeneID:116431000%2CGenbank:XP_031841716.1;Parent=rna-XM_031985856.1
NW_022340508.1	Gnomon	CDS	1742639	1742830	.	+	0	Name=XP_031841716.1;ID=cds-XP_031841716.1;Dbxref=GeneID:116431000%2CGenbank:XP_031841716.1;Parent=rna-XM_031985856.1
NW_022340508.1	Gnomon	CDS	1742914	1743030	.	+	0	Name=XP_031841716.1;ID=cds-XP_031841716.1;Dbxref=GeneID:116431000%2CGenbank:XP_031841716.1;Parent=rna-XM_031985856.1
NW_022340508.1	Gnomon	CDS	1743438	1743601	.	+	0	Name=XP_031841716.1;ID=cds-XP_031841716.1;Dbxref=GeneID:116431000%2CGenbank:XP_031841716.1;Parent=rna-XM_031985856.1
NW_022340508.1	Gnomon	CDS	1743905	1744151	.	+	0	Name=XP_031841716.1;ID=cds-XP_031841716.1;Dbxref=GeneID:116431000%2CGenbank:XP_031841716.1;Parent=rna-XM_031985856.1
NW_022340508.1	Gnomon	CDS	1744967	1745196	.	+	0	Name=XP_031841716.1;ID=cds-XP_031841716.1;Dbxref=GeneID:116431000%2CGenbank:XP_031841716.1;Parent=rna-XM_031985856.1
NW_022340508.1	Gnomon	exon	651779	651890	.	+	.	ID=exon-XM_031985928.1-8;Dbxref=GeneID:116431039%2CGenbank:XM_031985928.1;Parent=rna-XM_031985928.1
NW_022340508.1	Gnomon	exon	651967	652175	.	+	.	ID=exon-XM_031985928.1-9;Dbxref=GeneID:116431039%2CGenbank:XM_031985928.1;Parent=rna-XM_031985928.1
NW_022340508.1	Gnomon	exon	648576	648705	.	+	.	ID=exon-XM_031985928.1-6;Dbxref=GeneID:116431039%2CGenbank:XM_031985928.1;Parent=rna-XM_031985928.1
NW_022340508.1	Gnomon	exon	651166	651314	.	+	.	ID=exon-XM_031985928.1-7;Dbxref=GeneID:116431039%2CGenbank:XM_031985928.1;Parent=rna-XM_031985928.1
NW_022340508.1	Gnomon	exon	647605	647718	.	+	.	ID=exon-XM_031985928.1-4;Dbxref=GeneID:116431039%2CGenbank:XM_031985928.1;Parent=rna-XM_031985928.1
NW_022340508.1	Gnomon	exon	648000	648119	.	+	.	ID=exon-XM_031985928.1-5;Dbxref=GeneID:116431039%2CGenbank:XM_031985928.1;Parent=rna-XM_031985928.1
NW_022340508.1	Gnomon	exon	646759	646848	.	+	.	ID=exon-XM_031985928.1-2;Dbxref=GeneID:116431039%2CGenbank:XM_031985928.1;Parent=rna-XM_031985928.1
NW_022340508.1	Gnomon	exon	647092	647212	.	+	.	ID=exon-XM_031985928.1-3;Dbxref=GeneID:116431039%2CGenbank:XM_031985928.1;Parent=rna-XM_031985928.1
NW_022340508.1	Gnomon	exon	638995	639058	.	+	.	ID=exon-XM_031985928.1-1;Dbxref=GeneID:116431039%2CGenbank:XM_031985928.1;Parent=rna-XM_031985928.1
NW_022340508.1	Gnomon	CDS	1739126	1739253	.	+	0	Name=XP_031841711.1;ID=cds-XP_031841711.1;Dbxref=GeneID:116431000%2CGenbank:XP_031841711.1;Parent=rna-XM_031985851.1
NW_022340508.1	Gnomon	CDS	1739936	1740069	.	+	0	Name=XP_031841711.1;ID=cds-XP_031841711.1;Dbxref=GeneID:116431000%2CGenbank:XP_031841711.1;Parent=rna-XM_031985851.1
NW_022340508.1	Gnomon	CDS	1742639	1742830	.	+	0	Name=XP_031841711.1;ID=cds-XP_031841711.1;Dbxref=GeneID:116431000%2CGenbank:XP_031841711.1;Parent=rna-XM_031985851.1
NW_022340508.1	Gnomon	CDS	1742914	1743030	.	+	0	Name=XP_031841711.1;ID=cds-XP_031841711.1;Dbxref=GeneID:116431000%2CGenbank:XP_031841711.1;Parent=rna-XM_031985851.1
NW_022340508.1	Gnomon	CDS	1743281	1743349	.	+	0	Name=XP_031841711.1;ID=cds-XP_031841711.1;Dbxref=GeneID:116431000%2CGenbank:XP_031841711.1;Parent=rna-XM_031985851.1
NW_022340508.1	Gnomon	CDS	1743438	1743601	.	+	0	Name=XP_031841711.1;ID=cds-XP_031841711.1;Dbxref=GeneID:116431000%2CGenbank:XP_031841711.1;Parent=rna-XM_031985851.1
NW_022340508.1	Gnomon	CDS	1743905	1744151	.	+	0	Name=XP_031841711.1;ID=cds-XP_031841711.1;Dbxref=GeneID:116431000%2CGenbank:XP_031841711.1;Parent=rna-XM_031985851.1
NW_022340508.1	Gnomon	CDS	1744967	1745196	.	+	0	Name=XP_031841711.1;ID=cds-XP_031841711.1;Dbxref=GeneID:116431000%2CGenbank:XP_031841711.1;Parent=rna-XM_031985851.1
NW_022340508.1	Gnomon	mRNA	1453236	1459337	.	-	.	Name=XM_031985847.1;ID=rna-XM_031985847.1;Dbxref=GeneID:116430997%2CGenbank:XM_031985847.1;Parent=gene-LOC116430997
NW_022340508.1	Gnomon	mRNA	337174	352733	.	-	.	Name=XM_031985846.1;ID=rna-XM_031985846.1;Dbxref=GeneID:116430995%2CGenbank:XM_031985846.1;Parent=gene-LOC116430995
NW_022340508.1	cmsearch	exon	1472829	1472953	.	-	.	ID=exon-XR_004235851.1-1;Dbxref=GeneID:116431050%2CRFAM:RF00020%2CGenbank:XR_004235851.1;Parent=rna-XR_004235851.1
NW_022340508.1	Gnomon	mRNA	917288	918604	.	+	.	Name=XM_031985940.1;ID=rna-XM_031985940.1;Dbxref=GeneID:116431046%2CGenbank:XM_031985940.1;Parent=gene-LOC116431046
NW_022340508.1	Gnomon	exon	1743438	1743601	.	+	.	ID=exon-XM_031985854.1-8;Dbxref=GeneID:116431000%2CGenbank:XM_031985854.1;Parent=rna-XM_031985854.1
NW_022340508.1	Gnomon	exon	1743905	1744151	.	+	.	ID=exon-XM_031985854.1-9;Dbxref=GeneID:116431000%2CGenbank:XM_031985854.1;Parent=rna-XM_031985854.1
NW_022340508.1	Gnomon	exon	1742914	1743030	.	+	.	ID=exon-XM_031985854.1-6;Dbxref=GeneID:116431000%2CGenbank:XM_031985854.1;Parent=rna-XM_031985854.1
NW_022340508.1	Gnomon	exon	1743281	1743349	.	+	.	ID=exon-XM_031985854.1-7;Dbxref=GeneID:116431000%2CGenbank:XM_031985854.1;Parent=rna-XM_031985854.1
NW_022340508.1	Gnomon	exon	1739936	1740051	.	+	.	ID=exon-XM_031985854.1-4;Dbxref=GeneID:116431000%2CGenbank:XM_031985854.1;Parent=rna-XM_031985854.1
NW_022340508.1	Gnomon	exon	1742639	1742830	.	+	.	ID=exon-XM_031985854.1-5;Dbxref=GeneID:116431000%2CGenbank:XM_031985854.1;Parent=rna-XM_031985854.1
NW_022340508.1	Gnomon	exon	1727626	1727787	.	+	.	ID=exon-XM_031985854.1-2;Dbxref=GeneID:116431000%2CGenbank:XM_031985854.1;Parent=rna-XM_031985854.1
NW_022340508.1	Gnomon	exon	1739113	1739253	.	+	.	ID=exon-XM_031985854.1-3;Dbxref=GeneID:116431000%2CGenbank:XM_031985854.1;Parent=rna-XM_031985854.1
NW_022340508.1	Gnomon	exon	1724251	1724464	.	+	.	ID=exon-XM_031985854.1-1;Dbxref=GeneID:116431000%2CGenbank:XM_031985854.1;Parent=rna-XM_031985854.1
NW_022340508.1	Gnomon	mRNA	1459375	1461943	.	+	.	Name=XM_031985848.1;ID=rna-XM_031985848.1;Dbxref=GeneID:116430998%2CGenbank:XM_031985848.1;Parent=gene-LOC116430998
NW_022340508.1	Gnomon	CDS	1465409	1465859	.	-	0	Name=XP_031841710.1;ID=cds-XP_031841710.1;Dbxref=GeneID:116430999%2CGenbank:XP_031841710.1;Parent=rna-XM_031985850.1
NW_022340508.1	Gnomon	CDS	1464964	1465219	.	-	0	Name=XP_031841710.1;ID=cds-XP_031841710.1;Dbxref=GeneID:116430999%2CGenbank:XP_031841710.1;Parent=rna-XM_031985850.1
NW_022340508.1	Gnomon	CDS	1464713	1464889	.	-	0	Name=XP_031841710.1;ID=cds-XP_031841710.1;Dbxref=GeneID:116430999%2CGenbank:XP_031841710.1;Parent=rna-XM_031985850.1
NW_022340508.1	Gnomon	CDS	1464402	1464606	.	-	0	Name=XP_031841710.1;ID=cds-XP_031841710.1;Dbxref=GeneID:116430999%2CGenbank:XP_031841710.1;Parent=rna-XM_031985850.1
NW_022340508.1	Gnomon	mRNA	917239	918604	.	+	.	Name=XM_031985941.1;ID=rna-XM_031985941.1;Dbxref=GeneID:116431046%2CGenbank:XM_031985941.1;Parent=gene-LOC116431046
NW_022340508.1	Gnomon	CDS	1739126	1739244	.	+	0	Name=XP_031841713.1;ID=cds-XP_031841713.1;Dbxref=GeneID:116431000%2CGenbank:XP_031841713.1;Parent=rna-XM_031985853.1
NW_022340508.1	Gnomon	CDS	1739936	1740069	.	+	0	Name=XP_031841713.1;ID=cds-XP_031841713.1;Dbxref=GeneID:116431000%2CGenbank:XP_031841713.1;Parent=rna-XM_031985853.1
NW_022340508.1	Gnomon	CDS	1742639	1742830	.	+	0	Name=XP_031841713.1;ID=cds-XP_031841713.1;Dbxref=GeneID:116431000%2CGenbank:XP_031841713.1;Parent=rna-XM_031985853.1
NW_022340508.1	Gnomon	CDS	1742914	1743030	.	+	0	Name=XP_031841713.1;ID=cds-XP_031841713.1;Dbxref=GeneID:116431000%2CGenbank:XP_031841713.1;Parent=rna-XM_031985853.1
NW_022340508.1	Gnomon	CDS	1743281	1743349	.	+	0	Name=XP_031841713.1;ID=cds-XP_031841713.1;Dbxref=GeneID:116431000%2CGenbank:XP_031841713.1;Parent=rna-XM_031985853.1
NW_022340508.1	Gnomon	CDS	1743438	1743601	.	+	0	Name=XP_031841713.1;ID=cds-XP_031841713.1;Dbxref=GeneID:116431000%2CGenbank:XP_031841713.1;Parent=rna-XM_031985853.1
NW_022340508.1	Gnomon	CDS	1743905	1744151	.	+	0	Name=XP_031841713.1;ID=cds-XP_031841713.1;Dbxref=GeneID:116431000%2CGenbank:XP_031841713.1;Parent=rna-XM_031985853.1
NW_022340508.1	Gnomon	CDS	1744967	1745196	.	+	0	Name=XP_031841713.1;ID=cds-XP_031841713.1;Dbxref=GeneID:116431000%2CGenbank:XP_031841713.1;Parent=rna-XM_031985853.1
NW_022340508.1	Gnomon	exon	1687915	1688397	.	-	.	ID=exon-XM_031985905.1-1;Dbxref=GeneID:116431031%2CGenbank:XM_031985905.1;Parent=rna-XM_031985905.1
NW_022340508.1	Gnomon	exon	1687534	1687689	.	-	.	ID=exon-XM_031985905.1-2;Dbxref=GeneID:116431031%2CGenbank:XM_031985905.1;Parent=rna-XM_031985905.1
NW_022340508.1	Gnomon	exon	1686107	1686242	.	-	.	ID=exon-XM_031985905.1-5;Dbxref=GeneID:116431031%2CGenbank:XM_031985905.1;Parent=rna-XM_031985905.1
NW_022340508.1	Gnomon	exon	1685661	1686029	.	-	.	ID=exon-XM_031985905.1-6;Dbxref=GeneID:116431031%2CGenbank:XM_031985905.1;Parent=rna-XM_031985905.1
NW_022340508.1	Gnomon	exon	1686485	1687460	.	-	.	ID=exon-XM_031985905.1-3;Dbxref=GeneID:116431031%2CGenbank:XM_031985905.1;Parent=rna-XM_031985905.1
NW_022340508.1	Gnomon	exon	1686322	1686400	.	-	.	ID=exon-XM_031985905.1-4;Dbxref=GeneID:116431031%2CGenbank:XM_031985905.1;Parent=rna-XM_031985905.1
NW_022340508.1	Gnomon	exon	1684126	1684274	.	-	.	ID=exon-XM_031985905.1-9;Dbxref=GeneID:116431031%2CGenbank:XM_031985905.1;Parent=rna-XM_031985905.1
NW_022340508.1	Gnomon	exon	1685034	1685078	.	-	.	ID=exon-XM_031985905.1-7;Dbxref=GeneID:116431031%2CGenbank:XM_031985905.1;Parent=rna-XM_031985905.1
NW_022340508.1	Gnomon	exon	1684619	1684832	.	-	.	ID=exon-XM_031985905.1-8;Dbxref=GeneID:116431031%2CGenbank:XM_031985905.1;Parent=rna-XM_031985905.1
NW_022340508.1	Gnomon	CDS	1739126	1739253	.	+	0	Name=XP_031841712.1;ID=cds-XP_031841712.1;Dbxref=GeneID:116431000%2CGenbank:XP_031841712.1;Parent=rna-XM_031985852.1
NW_022340508.1	Gnomon	CDS	1739936	1740069	.	+	0	Name=XP_031841712.1;ID=cds-XP_031841712.1;Dbxref=GeneID:116431000%2CGenbank:XP_031841712.1;Parent=rna-XM_031985852.1
NW_022340508.1	Gnomon	CDS	1742639	1742830	.	+	0	Name=XP_031841712.1;ID=cds-XP_031841712.1;Dbxref=GeneID:116431000%2CGenbank:XP_031841712.1;Parent=rna-XM_031985852.1
NW_022340508.1	Gnomon	CDS	1742914	1743030	.	+	0	Name=XP_031841712.1;ID=cds-XP_031841712.1;Dbxref=GeneID:116431000%2CGenbank:XP_031841712.1;Parent=rna-XM_031985852.1
NW_022340508.1	Gnomon	CDS	1743281	1743349	.	+	0	Name=XP_031841712.1;ID=cds-XP_031841712.1;Dbxref=GeneID:116431000%2CGenbank:XP_031841712.1;Parent=rna-XM_031985852.1
NW_022340508.1	Gnomon	CDS	1743438	1743601	.	+	0	Name=XP_031841712.1;ID=cds-XP_031841712.1;Dbxref=GeneID:116431000%2CGenbank:XP_031841712.1;Parent=rna-XM_031985852.1
NW_022340508.1	Gnomon	CDS	1743905	1744151	.	+	0	Name=XP_031841712.1;ID=cds-XP_031841712.1;Dbxref=GeneID:116431000%2CGenbank:XP_031841712.1;Parent=rna-XM_031985852.1
NW_022340508.1	Gnomon	CDS	1744967	1745196	.	+	0	Name=XP_031841712.1;ID=cds-XP_031841712.1;Dbxref=GeneID:116431000%2CGenbank:XP_031841712.1;Parent=rna-XM_031985852.1
NW_022340508.1	Gnomon	mRNA	337174	353622	.	-	.	Name=XM_031985845.1;ID=rna-XM_031985845.1;Dbxref=GeneID:116430995%2CGenbank:XM_031985845.1;Parent=gene-LOC116430995
NW_022340508.1	Gnomon	exon	345029	345262	.	-	.	ID=exon-XM_031985831.1-5;Dbxref=GeneID:116430995%2CGenbank:XM_031985831.1;Parent=rna-XM_031985831.1
NW_022340508.1	Gnomon	exon	344389	344618	.	-	.	ID=exon-XM_031985831.1-6;Dbxref=GeneID:116430995%2CGenbank:XM_031985831.1;Parent=rna-XM_031985831.1
NW_022340508.1	Gnomon	exon	347647	347817	.	-	.	ID=exon-XM_031985831.1-3;Dbxref=GeneID:116430995%2CGenbank:XM_031985831.1;Parent=rna-XM_031985831.1
NW_022340508.1	Gnomon	exon	345829	345984	.	-	.	ID=exon-XM_031985831.1-4;Dbxref=GeneID:116430995%2CGenbank:XM_031985831.1;Parent=rna-XM_031985831.1
NW_022340508.1	Gnomon	exon	337174	341972	.	-	.	ID=exon-XM_031985831.1-9;Dbxref=GeneID:116430995%2CGenbank:XM_031985831.1;Parent=rna-XM_031985831.1
NW_022340508.1	Gnomon	exon	343236	343898	.	-	.	ID=exon-XM_031985831.1-7;Dbxref=GeneID:116430995%2CGenbank:XM_031985831.1;Parent=rna-XM_031985831.1
NW_022340508.1	Gnomon	exon	342507	342881	.	-	.	ID=exon-XM_031985831.1-8;Dbxref=GeneID:116430995%2CGenbank:XM_031985831.1;Parent=rna-XM_031985831.1
NW_022340508.1	Gnomon	exon	453312	454228	.	-	.	ID=exon-XM_031985831.1-1;Dbxref=GeneID:116430995%2CGenbank:XM_031985831.1;Parent=rna-XM_031985831.1
NW_022340508.1	Gnomon	exon	380264	380363	.	-	.	ID=exon-XM_031985831.1-2;Dbxref=GeneID:116430995%2CGenbank:XM_031985831.1;Parent=rna-XM_031985831.1
NW_022340508.1	Gnomon	CDS	1701423	1701638	.	+	0	Name=XP_031841759.1;ID=cds-XP_031841759.1;Dbxref=GeneID:116431028%2CGenbank:XP_031841759.1;Parent=rna-XM_031985899.1
NW_022340508.1	Gnomon	CDS	1701835	1702773	.	+	0	Name=XP_031841759.1;ID=cds-XP_031841759.1;Dbxref=GeneID:116431028%2CGenbank:XP_031841759.1;Parent=rna-XM_031985899.1
NW_022340508.1	Gnomon	mRNA	337174	425030	.	-	.	Name=XM_031985842.1;ID=rna-XM_031985842.1;Dbxref=GeneID:116430995%2CGenbank:XM_031985842.1;Parent=gene-LOC116430995
NW_022340508.1	Gnomon	CDS	1695187	1696296	.	+	0	Name=XP_031841758.1;ID=cds-XP_031841758.1;Dbxref=GeneID:116431028%2CGenbank:XP_031841758.1;Parent=rna-XM_031985898.1
NW_022340508.1	Gnomon	CDS	1696369	1696981	.	+	0	Name=XP_031841758.1;ID=cds-XP_031841758.1;Dbxref=GeneID:116431028%2CGenbank:XP_031841758.1;Parent=rna-XM_031985898.1
NW_022340508.1	Gnomon	CDS	1697067	1697486	.	+	0	Name=XP_031841758.1;ID=cds-XP_031841758.1;Dbxref=GeneID:116431028%2CGenbank:XP_031841758.1;Parent=rna-XM_031985898.1
NW_022340508.1	Gnomon	CDS	1697567	1698093	.	+	0	Name=XP_031841758.1;ID=cds-XP_031841758.1;Dbxref=GeneID:116431028%2CGenbank:XP_031841758.1;Parent=rna-XM_031985898.1
NW_022340508.1	Gnomon	mRNA	337174	457120	.	-	.	Name=XM_031985843.1;ID=rna-XM_031985843.1;Dbxref=GeneID:116430995%2CGenbank:XM_031985843.1;Parent=gene-LOC116430995
NW_022340508.1	Gnomon	exon	1742639	1742830	.	+	.	ID=exon-XM_031985855.1-5;Dbxref=GeneID:116431000%2CGenbank:XM_031985855.1;Parent=rna-XM_031985855.1
NW_022340508.1	Gnomon	exon	1742914	1743030	.	+	.	ID=exon-XM_031985855.1-6;Dbxref=GeneID:116431000%2CGenbank:XM_031985855.1;Parent=rna-XM_031985855.1
NW_022340508.1	Gnomon	exon	1743281	1743349	.	+	.	ID=exon-XM_031985855.1-7;Dbxref=GeneID:116431000%2CGenbank:XM_031985855.1;Parent=rna-XM_031985855.1
NW_022340508.1	Gnomon	exon	1743438	1743601	.	+	.	ID=exon-XM_031985855.1-8;Dbxref=GeneID:116431000%2CGenbank:XM_031985855.1;Parent=rna-XM_031985855.1
NW_022340508.1	Gnomon	exon	1724251	1724464	.	+	.	ID=exon-XM_031985855.1-1;Dbxref=GeneID:116431000%2CGenbank:XM_031985855.1;Parent=rna-XM_031985855.1
NW_022340508.1	Gnomon	exon	1727626	1727787	.	+	.	ID=exon-XM_031985855.1-2;Dbxref=GeneID:116431000%2CGenbank:XM_031985855.1;Parent=rna-XM_031985855.1
NW_022340508.1	Gnomon	exon	1739113	1739244	.	+	.	ID=exon-XM_031985855.1-3;Dbxref=GeneID:116431000%2CGenbank:XM_031985855.1;Parent=rna-XM_031985855.1
NW_022340508.1	Gnomon	exon	1739936	1740051	.	+	.	ID=exon-XM_031985855.1-4;Dbxref=GeneID:116431000%2CGenbank:XM_031985855.1;Parent=rna-XM_031985855.1
NW_022340508.1	Gnomon	exon	1743905	1744151	.	+	.	ID=exon-XM_031985855.1-9;Dbxref=GeneID:116431000%2CGenbank:XM_031985855.1;Parent=rna-XM_031985855.1
NW_022340508.1	Gnomon	lnc_RNA	1262880	1406648	.	-	.	Name=XR_004235840.1;ID=rna-XR_004235840.1;Dbxref=GeneID:116430994%2CGenbank:XR_004235840.1;Parent=gene-LOC116430994
NW_022340508.1	Gnomon	mRNA	337174	357965	.	-	.	Name=XM_031985840.1;ID=rna-XM_031985840.1;Dbxref=GeneID:116430995%2CGenbank:XM_031985840.1;Parent=gene-LOC116430995
NW_022340508.1	Gnomon	exon	1432557	1432610	.	-	.	ID=exon-XM_031985878.1-1;Dbxref=GeneID:116431017%2CGenbank:XM_031985878.1;Parent=rna-XM_031985878.1
NW_022340508.1	Gnomon	exon	1430893	1431105	.	-	.	ID=exon-XM_031985878.1-2;Dbxref=GeneID:116431017%2CGenbank:XM_031985878.1;Parent=rna-XM_031985878.1
NW_022340508.1	Gnomon	exon	1429887	1430313	.	-	.	ID=exon-XM_031985878.1-3;Dbxref=GeneID:116431017%2CGenbank:XM_031985878.1;Parent=rna-XM_031985878.1
NW_022340508.1	Gnomon	exon	1429613	1429641	.	-	.	ID=exon-XM_031985878.1-4;Dbxref=GeneID:116431017%2CGenbank:XM_031985878.1;Parent=rna-XM_031985878.1
NW_022340508.1	Gnomon	mRNA	337174	370986	.	-	.	Name=XM_031985841.1;ID=rna-XM_031985841.1;Dbxref=GeneID:116430995%2CGenbank:XM_031985841.1;Parent=gene-LOC116430995
NW_022340508.1	Gnomon	transcript	1462049	1465859	.	-	.	Name=XR_004235841.1;ID=rna-XR_004235841.1;Dbxref=GeneID:116430999%2CGenbank:XR_004235841.1;Parent=gene-LOC116430999
NW_022340508.1	Gnomon	lnc_RNA	256562	257536	.	+	.	Name=XR_004235842.1;ID=rna-XR_004235842.1;Dbxref=GeneID:116431003%2CGenbank:XR_004235842.1;Parent=gene-LOC116431003
NW_022340508.1	Gnomon	CDS	1624329	1624362	.	+	0	Name=XP_031841755.1;ID=cds-XP_031841755.1;Dbxref=GeneID:116431026%2CGenbank:XP_031841755.1;Parent=rna-XM_031985895.1
NW_022340508.1	Gnomon	CDS	1645005	1645096	.	+	0	Name=XP_031841755.1;ID=cds-XP_031841755.1;Dbxref=GeneID:116431026%2CGenbank:XP_031841755.1;Parent=rna-XM_031985895.1
NW_022340508.1	Gnomon	CDS	1645945	1646105	.	+	0	Name=XP_031841755.1;ID=cds-XP_031841755.1;Dbxref=GeneID:116431026%2CGenbank:XP_031841755.1;Parent=rna-XM_031985895.1
NW_022340508.1	Gnomon	CDS	1646480	1646624	.	+	0	Name=XP_031841755.1;ID=cds-XP_031841755.1;Dbxref=GeneID:116431026%2CGenbank:XP_031841755.1;Parent=rna-XM_031985895.1
NW_022340508.1	Gnomon	CDS	1649901	1650101	.	+	0	Name=XP_031841755.1;ID=cds-XP_031841755.1;Dbxref=GeneID:116431026%2CGenbank:XP_031841755.1;Parent=rna-XM_031985895.1
NW_022340508.1	Gnomon	CDS	1657604	1657764	.	+	0	Name=XP_031841755.1;ID=cds-XP_031841755.1;Dbxref=GeneID:116431026%2CGenbank:XP_031841755.1;Parent=rna-XM_031985895.1
NW_022340508.1	Gnomon	CDS	1659313	1659599	.	+	0	Name=XP_031841755.1;ID=cds-XP_031841755.1;Dbxref=GeneID:116431026%2CGenbank:XP_031841755.1;Parent=rna-XM_031985895.1
NW_022340508.1	Gnomon	CDS	1661027	1661145	.	+	0	Name=XP_031841755.1;ID=cds-XP_031841755.1;Dbxref=GeneID:116431026%2CGenbank:XP_031841755.1;Parent=rna-XM_031985895.1
NW_022340508.1	Gnomon	CDS	1663223	1663360	.	+	0	Name=XP_031841755.1;ID=cds-XP_031841755.1;Dbxref=GeneID:116431026%2CGenbank:XP_031841755.1;Parent=rna-XM_031985895.1
NW_022340508.1	Gnomon	exon	509065	509218	.	-	.	ID=exon-XM_031985832.1-2;Dbxref=GeneID:116430995%2CGenbank:XM_031985832.1;Parent=rna-XM_031985832.1
NW_022340508.1	Gnomon	exon	380264	380363	.	-	.	ID=exon-XM_031985832.1-3;Dbxref=GeneID:116430995%2CGenbank:XM_031985832.1;Parent=rna-XM_031985832.1
NW_022340508.1	Gnomon	exon	347647	347817	.	-	.	ID=exon-XM_031985832.1-4;Dbxref=GeneID:116430995%2CGenbank:XM_031985832.1;Parent=rna-XM_031985832.1
NW_022340508.1	Gnomon	exon	345829	345984	.	-	.	ID=exon-XM_031985832.1-5;Dbxref=GeneID:116430995%2CGenbank:XM_031985832.1;Parent=rna-XM_031985832.1
NW_022340508.1	Gnomon	exon	345029	345262	.	-	.	ID=exon-XM_031985832.1-6;Dbxref=GeneID:116430995%2CGenbank:XM_031985832.1;Parent=rna-XM_031985832.1
NW_022340508.1	Gnomon	exon	344389	344618	.	-	.	ID=exon-XM_031985832.1-7;Dbxref=GeneID:116430995%2CGenbank:XM_031985832.1;Parent=rna-XM_031985832.1
NW_022340508.1	Gnomon	exon	343236	343898	.	-	.	ID=exon-XM_031985832.1-8;Dbxref=GeneID:116430995%2CGenbank:XM_031985832.1;Parent=rna-XM_031985832.1
NW_022340508.1	Gnomon	exon	342507	342881	.	-	.	ID=exon-XM_031985832.1-9;Dbxref=GeneID:116430995%2CGenbank:XM_031985832.1;Parent=rna-XM_031985832.1
NW_022340508.1	Gnomon	exon	623770	624030	.	-	.	ID=exon-XM_031985832.1-1;Dbxref=GeneID:116430995%2CGenbank:XM_031985832.1;Parent=rna-XM_031985832.1
NW_022340508.1	Gnomon	lnc_RNA	6031	9862	.	+	.	Name=XR_004235843.1;ID=rna-XR_004235843.1;Dbxref=GeneID:116431004%2CGenbank:XR_004235843.1;Parent=gene-LOC116431004
NW_022340508.1	Gnomon	CDS	1675029	1675143	.	-	0	Name=XP_031841754.1;ID=cds-XP_031841754.1;Dbxref=GeneID:116431025%2CGenbank:XP_031841754.1;Parent=rna-XM_031985894.1
NW_022340508.1	Gnomon	CDS	1674285	1674911	.	-	0	Name=XP_031841754.1;ID=cds-XP_031841754.1;Dbxref=GeneID:116431025%2CGenbank:XP_031841754.1;Parent=rna-XM_031985894.1
NW_022340508.1	Gnomon	CDS	1673772	1674211	.	-	0	Name=XP_031841754.1;ID=cds-XP_031841754.1;Dbxref=GeneID:116431025%2CGenbank:XP_031841754.1;Parent=rna-XM_031985894.1
NW_022340508.1	Gnomon	CDS	1672988	1673059	.	-	0	Name=XP_031841754.1;ID=cds-XP_031841754.1;Dbxref=GeneID:116431025%2CGenbank:XP_031841754.1;Parent=rna-XM_031985894.1
NW_022340508.1	Gnomon	CDS	1662016	1662162	.	-	0	Name=XP_031841754.1;ID=cds-XP_031841754.1;Dbxref=GeneID:116431025%2CGenbank:XP_031841754.1;Parent=rna-XM_031985894.1
NW_022340508.1	Gnomon	CDS	1695187	1696296	.	+	0	Name=XP_031841757.1;ID=cds-XP_031841757.1;Dbxref=GeneID:116431028%2CGenbank:XP_031841757.1;Parent=rna-XM_031985897.1
NW_022340508.1	Gnomon	CDS	1696369	1696981	.	+	0	Name=XP_031841757.1;ID=cds-XP_031841757.1;Dbxref=GeneID:116431028%2CGenbank:XP_031841757.1;Parent=rna-XM_031985897.1
NW_022340508.1	Gnomon	CDS	1697067	1697486	.	+	0	Name=XP_031841757.1;ID=cds-XP_031841757.1;Dbxref=GeneID:116431028%2CGenbank:XP_031841757.1;Parent=rna-XM_031985897.1
NW_022340508.1	Gnomon	CDS	1697567	1698093	.	+	0	Name=XP_031841757.1;ID=cds-XP_031841757.1;Dbxref=GeneID:116431028%2CGenbank:XP_031841757.1;Parent=rna-XM_031985897.1
NW_022340508.1	Gnomon	transcript	953344	994975	.	-	.	Name=XR_004235844.1;ID=rna-XR_004235844.1;Dbxref=GeneID:116431005%2CGenbank:XR_004235844.1;Parent=gene-LOC116431005
NW_022340508.1	Gnomon	mRNA	879862	905886	.	-	.	Name=XM_031985888.1;ID=rna-XM_031985888.1;Dbxref=GeneID:116431023%2CGenbank:XM_031985888.1;Parent=gene-LOC116431023
NW_022340508.1	Gnomon	exon	664408	664758	.	-	.	ID=exon-XM_031985927.1-3;Dbxref=GeneID:116431038%2CGenbank:XM_031985927.1;Parent=rna-XM_031985927.1
NW_022340508.1	Gnomon	exon	662761	662952	.	-	.	ID=exon-XM_031985927.1-4;Dbxref=GeneID:116431038%2CGenbank:XM_031985927.1;Parent=rna-XM_031985927.1
NW_022340508.1	Gnomon	exon	660866	661191	.	-	.	ID=exon-XM_031985927.1-5;Dbxref=GeneID:116431038%2CGenbank:XM_031985927.1;Parent=rna-XM_031985927.1
NW_022340508.1	Gnomon	exon	660118	660396	.	-	.	ID=exon-XM_031985927.1-6;Dbxref=GeneID:116431038%2CGenbank:XM_031985927.1;Parent=rna-XM_031985927.1
NW_022340508.1	Gnomon	exon	658856	659410	.	-	.	ID=exon-XM_031985927.1-7;Dbxref=GeneID:116431038%2CGenbank:XM_031985927.1;Parent=rna-XM_031985927.1
NW_022340508.1	Gnomon	exon	667690	667896	.	-	.	ID=exon-XM_031985927.1-1;Dbxref=GeneID:116431038%2CGenbank:XM_031985927.1;Parent=rna-XM_031985927.1
NW_022340508.1	Gnomon	exon	666276	666503	.	-	.	ID=exon-XM_031985927.1-2;Dbxref=GeneID:116431038%2CGenbank:XM_031985927.1;Parent=rna-XM_031985927.1
NW_022340508.1	Gnomon	CDS	1675669	1675712	.	+	0	Name=XP_031841756.1;ID=cds-XP_031841756.1;Dbxref=GeneID:116431027%2CGenbank:XP_031841756.1;Parent=rna-XM_031985896.1
NW_022340508.1	Gnomon	CDS	1675797	1675884	.	+	0	Name=XP_031841756.1;ID=cds-XP_031841756.1;Dbxref=GeneID:116431027%2CGenbank:XP_031841756.1;Parent=rna-XM_031985896.1
NW_022340508.1	Gnomon	CDS	1676053	1676196	.	+	0	Name=XP_031841756.1;ID=cds-XP_031841756.1;Dbxref=GeneID:116431027%2CGenbank:XP_031841756.1;Parent=rna-XM_031985896.1
NW_022340508.1	Gnomon	lnc_RNA	1137105	1138054	.	-	.	Name=XR_004235845.1;ID=rna-XR_004235845.1;Dbxref=GeneID:116431012%2CGenbank:XR_004235845.1;Parent=gene-LOC116431012
NW_022340508.1	Gnomon	mRNA	1586187	1596790	.	-	.	Name=XM_031985889.1;ID=rna-XM_031985889.1;Dbxref=GeneID:116431024%2CGenbank:XM_031985889.1;Parent=gene-LOC116431024
NW_022340508.1	Gnomon	mRNA	1701222	1703382	.	+	.	Name=XM_031985899.1;ID=rna-XM_031985899.1;Dbxref=GeneID:116431028%2CGenbank:XM_031985899.1;Parent=gene-LOC116431028
NW_022340508.1	Gnomon	exon	1682789	1682893	.	+	.	ID=exon-XM_031985926.1-2;Dbxref=GeneID:116431037%2CGenbank:XM_031985926.1;Parent=rna-XM_031985926.1
NW_022340508.1	Gnomon	exon	1683122	1683611	.	+	.	ID=exon-XM_031985926.1-3;Dbxref=GeneID:116431037%2CGenbank:XM_031985926.1;Parent=rna-XM_031985926.1
NW_022340508.1	Gnomon	exon	1682408	1682716	.	+	.	ID=exon-XM_031985926.1-1;Dbxref=GeneID:116431037%2CGenbank:XM_031985926.1;Parent=rna-XM_031985926.1
NW_022340508.1	Gnomon	CDS	1596040	1596171	.	-	0	Name=XP_031841750.1;ID=cds-XP_031841750.1;Dbxref=GeneID:116431024%2CGenbank:XP_031841750.1;Parent=rna-XM_031985890.1
NW_022340508.1	Gnomon	CDS	1595509	1595720	.	-	0	Name=XP_031841750.1;ID=cds-XP_031841750.1;Dbxref=GeneID:116431024%2CGenbank:XP_031841750.1;Parent=rna-XM_031985890.1
NW_022340508.1	Gnomon	CDS	1595287	1595434	.	-	0	Name=XP_031841750.1;ID=cds-XP_031841750.1;Dbxref=GeneID:116431024%2CGenbank:XP_031841750.1;Parent=rna-XM_031985890.1
NW_022340508.1	Gnomon	CDS	1595110	1595220	.	-	0	Name=XP_031841750.1;ID=cds-XP_031841750.1;Dbxref=GeneID:116431024%2CGenbank:XP_031841750.1;Parent=rna-XM_031985890.1
NW_022340508.1	Gnomon	CDS	1594861	1595044	.	-	0	Name=XP_031841750.1;ID=cds-XP_031841750.1;Dbxref=GeneID:116431024%2CGenbank:XP_031841750.1;Parent=rna-XM_031985890.1
NW_022340508.1	Gnomon	CDS	1594625	1594785	.	-	0	Name=XP_031841750.1;ID=cds-XP_031841750.1;Dbxref=GeneID:116431024%2CGenbank:XP_031841750.1;Parent=rna-XM_031985890.1
NW_022340508.1	Gnomon	CDS	1594299	1594548	.	-	0	Name=XP_031841750.1;ID=cds-XP_031841750.1;Dbxref=GeneID:116431024%2CGenbank:XP_031841750.1;Parent=rna-XM_031985890.1
NW_022340508.1	Gnomon	CDS	1594077	1594220	.	-	0	Name=XP_031841750.1;ID=cds-XP_031841750.1;Dbxref=GeneID:116431024%2CGenbank:XP_031841750.1;Parent=rna-XM_031985890.1
NW_022340508.1	Gnomon	CDS	1593745	1593995	.	-	0	Name=XP_031841750.1;ID=cds-XP_031841750.1;Dbxref=GeneID:116431024%2CGenbank:XP_031841750.1;Parent=rna-XM_031985890.1
NW_022340508.1	Gnomon	CDS	1593540	1593651	.	-	0	Name=XP_031841750.1;ID=cds-XP_031841750.1;Dbxref=GeneID:116431024%2CGenbank:XP_031841750.1;Parent=rna-XM_031985890.1
NW_022340508.1	Gnomon	CDS	1593197	1593449	.	-	0	Name=XP_031841750.1;ID=cds-XP_031841750.1;Dbxref=GeneID:116431024%2CGenbank:XP_031841750.1;Parent=rna-XM_031985890.1
NW_022340508.1	Gnomon	CDS	1593004	1593113	.	-	0	Name=XP_031841750.1;ID=cds-XP_031841750.1;Dbxref=GeneID:116431024%2CGenbank:XP_031841750.1;Parent=rna-XM_031985890.1
NW_022340508.1	Gnomon	CDS	1592753	1592916	.	-	0	Name=XP_031841750.1;ID=cds-XP_031841750.1;Dbxref=GeneID:116431024%2CGenbank:XP_031841750.1;Parent=rna-XM_031985890.1
NW_022340508.1	Gnomon	CDS	1592509	1592541	.	-	0	Name=XP_031841750.1;ID=cds-XP_031841750.1;Dbxref=GeneID:116431024%2CGenbank:XP_031841750.1;Parent=rna-XM_031985890.1
NW_022340508.1	Gnomon	CDS	1591996	1592070	.	-	0	Name=XP_031841750.1;ID=cds-XP_031841750.1;Dbxref=GeneID:116431024%2CGenbank:XP_031841750.1;Parent=rna-XM_031985890.1
NW_022340508.1	Gnomon	CDS	1591638	1591913	.	-	0	Name=XP_031841750.1;ID=cds-XP_031841750.1;Dbxref=GeneID:116431024%2CGenbank:XP_031841750.1;Parent=rna-XM_031985890.1
NW_022340508.1	Gnomon	CDS	1591278	1591559	.	-	0	Name=XP_031841750.1;ID=cds-XP_031841750.1;Dbxref=GeneID:116431024%2CGenbank:XP_031841750.1;Parent=rna-XM_031985890.1
NW_022340508.1	Gnomon	CDS	1590967	1591156	.	-	0	Name=XP_031841750.1;ID=cds-XP_031841750.1;Dbxref=GeneID:116431024%2CGenbank:XP_031841750.1;Parent=rna-XM_031985890.1
NW_022340508.1	Gnomon	CDS	1590694	1590863	.	-	0	Name=XP_031841750.1;ID=cds-XP_031841750.1;Dbxref=GeneID:116431024%2CGenbank:XP_031841750.1;Parent=rna-XM_031985890.1
NW_022340508.1	Gnomon	CDS	1590288	1590609	.	-	0	Name=XP_031841750.1;ID=cds-XP_031841750.1;Dbxref=GeneID:116431024%2CGenbank:XP_031841750.1;Parent=rna-XM_031985890.1
NW_022340508.1	Gnomon	CDS	1589941	1590207	.	-	0	Name=XP_031841750.1;ID=cds-XP_031841750.1;Dbxref=GeneID:116431024%2CGenbank:XP_031841750.1;Parent=rna-XM_031985890.1
NW_022340508.1	Gnomon	CDS	1589677	1589858	.	-	0	Name=XP_031841750.1;ID=cds-XP_031841750.1;Dbxref=GeneID:116431024%2CGenbank:XP_031841750.1;Parent=rna-XM_031985890.1
NW_022340508.1	Gnomon	CDS	1589347	1589592	.	-	0	Name=XP_031841750.1;ID=cds-XP_031841750.1;Dbxref=GeneID:116431024%2CGenbank:XP_031841750.1;Parent=rna-XM_031985890.1
NW_022340508.1	Gnomon	CDS	1589039	1589258	.	-	0	Name=XP_031841750.1;ID=cds-XP_031841750.1;Dbxref=GeneID:116431024%2CGenbank:XP_031841750.1;Parent=rna-XM_031985890.1
NW_022340508.1	Gnomon	CDS	1588698	1588958	.	-	0	Name=XP_031841750.1;ID=cds-XP_031841750.1;Dbxref=GeneID:116431024%2CGenbank:XP_031841750.1;Parent=rna-XM_031985890.1
NW_022340508.1	Gnomon	CDS	1588446	1588608	.	-	0	Name=XP_031841750.1;ID=cds-XP_031841750.1;Dbxref=GeneID:116431024%2CGenbank:XP_031841750.1;Parent=rna-XM_031985890.1
NW_022340508.1	Gnomon	CDS	1588066	1588181	.	-	0	Name=XP_031841750.1;ID=cds-XP_031841750.1;Dbxref=GeneID:116431024%2CGenbank:XP_031841750.1;Parent=rna-XM_031985890.1
NW_022340508.1	Gnomon	CDS	1587705	1587989	.	-	0	Name=XP_031841750.1;ID=cds-XP_031841750.1;Dbxref=GeneID:116431024%2CGenbank:XP_031841750.1;Parent=rna-XM_031985890.1
NW_022340508.1	Gnomon	CDS	1587379	1587615	.	-	0	Name=XP_031841750.1;ID=cds-XP_031841750.1;Dbxref=GeneID:116431024%2CGenbank:XP_031841750.1;Parent=rna-XM_031985890.1
NW_022340508.1	Gnomon	CDS	1587158	1587309	.	-	0	Name=XP_031841750.1;ID=cds-XP_031841750.1;Dbxref=GeneID:116431024%2CGenbank:XP_031841750.1;Parent=rna-XM_031985890.1
NW_022340508.1	Gnomon	CDS	1586872	1587085	.	-	0	Name=XP_031841750.1;ID=cds-XP_031841750.1;Dbxref=GeneID:116431024%2CGenbank:XP_031841750.1;Parent=rna-XM_031985890.1
NW_022340508.1	Gnomon	CDS	1586452	1586597	.	-	0	Name=XP_031841750.1;ID=cds-XP_031841750.1;Dbxref=GeneID:116431024%2CGenbank:XP_031841750.1;Parent=rna-XM_031985890.1
NW_022340508.1	Gnomon	CDS	1586187	1586363	.	-	0	Name=XP_031841750.1;ID=cds-XP_031841750.1;Dbxref=GeneID:116431024%2CGenbank:XP_031841750.1;Parent=rna-XM_031985890.1
NW_022340508.1	Gnomon	gene	243964	254831	.	-	.	Name=LOC116430988;ID=gene-LOC116430988;Dbxref=GeneID:116430988
NW_022340508.1	Gnomon	gene	1578250	1581840	.	-	.	Name=LOC116430989;ID=gene-LOC116430989;Dbxref=GeneID:116430989
NW_022340508.1	Gnomon	CDS	1675029	1675143	.	-	0	Name=XP_031841753.1;ID=cds-XP_031841753.1;Dbxref=GeneID:116431025%2CGenbank:XP_031841753.1;Parent=rna-XM_031985893.1
NW_022340508.1	Gnomon	CDS	1674285	1674911	.	-	0	Name=XP_031841753.1;ID=cds-XP_031841753.1;Dbxref=GeneID:116431025%2CGenbank:XP_031841753.1;Parent=rna-XM_031985893.1
NW_022340508.1	Gnomon	CDS	1673772	1674211	.	-	0	Name=XP_031841753.1;ID=cds-XP_031841753.1;Dbxref=GeneID:116431025%2CGenbank:XP_031841753.1;Parent=rna-XM_031985893.1
NW_022340508.1	Gnomon	CDS	1672718	1673059	.	-	0	Name=XP_031841753.1;ID=cds-XP_031841753.1;Dbxref=GeneID:116431025%2CGenbank:XP_031841753.1;Parent=rna-XM_031985893.1
NW_022340508.1	Gnomon	exon	1724251	1724464	.	+	.	ID=exon-XM_031985851.1-1;Dbxref=GeneID:116431000%2CGenbank:XM_031985851.1;Parent=rna-XM_031985851.1
NW_022340508.1	Gnomon	exon	1727626	1727787	.	+	.	ID=exon-XM_031985851.1-2;Dbxref=GeneID:116431000%2CGenbank:XM_031985851.1;Parent=rna-XM_031985851.1
NW_022340508.1	Gnomon	exon	1739113	1739253	.	+	.	ID=exon-XM_031985851.1-3;Dbxref=GeneID:116431000%2CGenbank:XM_031985851.1;Parent=rna-XM_031985851.1
NW_022340508.1	Gnomon	exon	1739936	1740069	.	+	.	ID=exon-XM_031985851.1-4;Dbxref=GeneID:116431000%2CGenbank:XM_031985851.1;Parent=rna-XM_031985851.1
NW_022340508.1	Gnomon	exon	1743905	1744151	.	+	.	ID=exon-XM_031985851.1-9;Dbxref=GeneID:116431000%2CGenbank:XM_031985851.1;Parent=rna-XM_031985851.1
NW_022340508.1	Gnomon	exon	1742639	1742830	.	+	.	ID=exon-XM_031985851.1-5;Dbxref=GeneID:116431000%2CGenbank:XM_031985851.1;Parent=rna-XM_031985851.1
NW_022340508.1	Gnomon	exon	1742914	1743030	.	+	.	ID=exon-XM_031985851.1-6;Dbxref=GeneID:116431000%2CGenbank:XM_031985851.1;Parent=rna-XM_031985851.1
NW_022340508.1	Gnomon	exon	1743281	1743349	.	+	.	ID=exon-XM_031985851.1-7;Dbxref=GeneID:116431000%2CGenbank:XM_031985851.1;Parent=rna-XM_031985851.1
NW_022340508.1	Gnomon	exon	1743438	1743601	.	+	.	ID=exon-XM_031985851.1-8;Dbxref=GeneID:116431000%2CGenbank:XM_031985851.1;Parent=rna-XM_031985851.1
NW_022340508.1	Gnomon	mRNA	1694567	1698974	.	+	.	Name=XM_031985897.1;ID=rna-XM_031985897.1;Dbxref=GeneID:116431028%2CGenbank:XM_031985897.1;Parent=gene-LOC116431028
NW_022340508.1	Gnomon	mRNA	1679332	1682148	.	-	.	Name=XM_031985907.1;ID=rna-XM_031985907.1;Dbxref=GeneID:116431032%2CGenbank:XM_031985907.1;Parent=gene-LOC116431032
NW_022340508.1	Gnomon	gene	1420615	1423552	.	-	.	Name=LOC116430991;ID=gene-LOC116430991;Dbxref=GeneID:116430991
NW_022340508.1	Gnomon	gene	1425124	1428702	.	+	.	Name=LOC116430992;ID=gene-LOC116430992;Dbxref=GeneID:116430992
NW_022340508.1	Gnomon	gene	1708865	1718076	.	+	.	Name=LOC116430990;ID=gene-LOC116430990;Dbxref=GeneID:116430990
NW_022340508.1	Gnomon	gene	337174	624030	.	-	.	Name=LOC116430995;ID=gene-LOC116430995;Dbxref=GeneID:116430995
NW_022340508.1	Gnomon	gene	1262880	1406648	.	-	.	Name=LOC116430994;ID=gene-LOC116430994;Dbxref=GeneID:116430994
NW_022340508.1	Gnomon	gene	1462049	1465859	.	-	.	Name=LOC116430999;ID=gene-LOC116430999;Dbxref=GeneID:116430999
NW_022340508.1	Gnomon	gene	1453236	1459337	.	-	.	Name=LOC116430997;ID=gene-LOC116430997;Dbxref=GeneID:116430997
NW_022340508.1	Gnomon	gene	1459375	1461943	.	+	.	Name=LOC116430998;ID=gene-LOC116430998;Dbxref=GeneID:116430998
NW_022340508.1	Gnomon	exon	1686485	1687460	.	-	.	ID=exon-XM_031985903.1-3;Dbxref=GeneID:116431031%2CGenbank:XM_031985903.1;Parent=rna-XM_031985903.1
NW_022340508.1	Gnomon	exon	1686322	1686400	.	-	.	ID=exon-XM_031985903.1-4;Dbxref=GeneID:116431031%2CGenbank:XM_031985903.1;Parent=rna-XM_031985903.1
NW_022340508.1	Gnomon	exon	1687915	1688398	.	-	.	ID=exon-XM_031985903.1-1;Dbxref=GeneID:116431031%2CGenbank:XM_031985903.1;Parent=rna-XM_031985903.1
NW_022340508.1	Gnomon	exon	1687534	1687747	.	-	.	ID=exon-XM_031985903.1-2;Dbxref=GeneID:116431031%2CGenbank:XM_031985903.1;Parent=rna-XM_031985903.1
NW_022340508.1	Gnomon	exon	1684126	1684274	.	-	.	ID=exon-XM_031985903.1-9;Dbxref=GeneID:116431031%2CGenbank:XM_031985903.1;Parent=rna-XM_031985903.1
NW_022340508.1	Gnomon	exon	1685034	1685078	.	-	.	ID=exon-XM_031985903.1-7;Dbxref=GeneID:116431031%2CGenbank:XM_031985903.1;Parent=rna-XM_031985903.1
NW_022340508.1	Gnomon	exon	1684619	1684832	.	-	.	ID=exon-XM_031985903.1-8;Dbxref=GeneID:116431031%2CGenbank:XM_031985903.1;Parent=rna-XM_031985903.1
NW_022340508.1	Gnomon	exon	1686107	1686242	.	-	.	ID=exon-XM_031985903.1-5;Dbxref=GeneID:116431031%2CGenbank:XM_031985903.1;Parent=rna-XM_031985903.1
NW_022340508.1	Gnomon	exon	1685661	1686029	.	-	.	ID=exon-XM_031985903.1-6;Dbxref=GeneID:116431031%2CGenbank:XM_031985903.1;Parent=rna-XM_031985903.1
NW_022340508.1	Gnomon	exon	798925	799149	.	-	.	ID=exon-XM_031985883.1-11;Dbxref=GeneID:116431020%2CGenbank:XM_031985883.1;Parent=rna-XM_031985883.1
NW_022340508.1	Gnomon	exon	798252	798455	.	-	.	ID=exon-XM_031985883.1-12;Dbxref=GeneID:116431020%2CGenbank:XM_031985883.1;Parent=rna-XM_031985883.1
NW_022340508.1	Gnomon	exon	799458	799745	.	-	.	ID=exon-XM_031985883.1-10;Dbxref=GeneID:116431020%2CGenbank:XM_031985883.1;Parent=rna-XM_031985883.1
NW_022340508.1	Gnomon	exon	797531	797762	.	-	.	ID=exon-XM_031985883.1-13;Dbxref=GeneID:116431020%2CGenbank:XM_031985883.1;Parent=rna-XM_031985883.1
NW_022340508.1	Gnomon	exon	797056	797267	.	-	.	ID=exon-XM_031985883.1-14;Dbxref=GeneID:116431020%2CGenbank:XM_031985883.1;Parent=rna-XM_031985883.1
NW_022340508.1	Gnomon	CDS	1596040	1596171	.	-	0	Name=XP_031841752.1;ID=cds-XP_031841752.1;Dbxref=GeneID:116431024%2CGenbank:XP_031841752.1;Parent=rna-XM_031985892.1
NW_022340508.1	Gnomon	CDS	1595509	1595720	.	-	0	Name=XP_031841752.1;ID=cds-XP_031841752.1;Dbxref=GeneID:116431024%2CGenbank:XP_031841752.1;Parent=rna-XM_031985892.1
NW_022340508.1	Gnomon	CDS	1595287	1595434	.	-	0	Name=XP_031841752.1;ID=cds-XP_031841752.1;Dbxref=GeneID:116431024%2CGenbank:XP_031841752.1;Parent=rna-XM_031985892.1
NW_022340508.1	Gnomon	CDS	1595110	1595220	.	-	0	Name=XP_031841752.1;ID=cds-XP_031841752.1;Dbxref=GeneID:116431024%2CGenbank:XP_031841752.1;Parent=rna-XM_031985892.1
NW_022340508.1	Gnomon	CDS	1594861	1595044	.	-	0	Name=XP_031841752.1;ID=cds-XP_031841752.1;Dbxref=GeneID:116431024%2CGenbank:XP_031841752.1;Parent=rna-XM_031985892.1
NW_022340508.1	Gnomon	CDS	1594625	1594785	.	-	0	Name=XP_031841752.1;ID=cds-XP_031841752.1;Dbxref=GeneID:116431024%2CGenbank:XP_031841752.1;Parent=rna-XM_031985892.1
NW_022340508.1	Gnomon	CDS	1594299	1594548	.	-	0	Name=XP_031841752.1;ID=cds-XP_031841752.1;Dbxref=GeneID:116431024%2CGenbank:XP_031841752.1;Parent=rna-XM_031985892.1
NW_022340508.1	Gnomon	CDS	1594077	1594220	.	-	0	Name=XP_031841752.1;ID=cds-XP_031841752.1;Dbxref=GeneID:116431024%2CGenbank:XP_031841752.1;Parent=rna-XM_031985892.1
NW_022340508.1	Gnomon	CDS	1593745	1593995	.	-	0	Name=XP_031841752.1;ID=cds-XP_031841752.1;Dbxref=GeneID:116431024%2CGenbank:XP_031841752.1;Parent=rna-XM_031985892.1
NW_022340508.1	Gnomon	CDS	1593540	1593651	.	-	0	Name=XP_031841752.1;ID=cds-XP_031841752.1;Dbxref=GeneID:116431024%2CGenbank:XP_031841752.1;Parent=rna-XM_031985892.1
NW_022340508.1	Gnomon	CDS	1593197	1593449	.	-	0	Name=XP_031841752.1;ID=cds-XP_031841752.1;Dbxref=GeneID:116431024%2CGenbank:XP_031841752.1;Parent=rna-XM_031985892.1
NW_022340508.1	Gnomon	CDS	1593004	1593113	.	-	0	Name=XP_031841752.1;ID=cds-XP_031841752.1;Dbxref=GeneID:116431024%2CGenbank:XP_031841752.1;Parent=rna-XM_031985892.1
NW_022340508.1	Gnomon	CDS	1592753	1592916	.	-	0	Name=XP_031841752.1;ID=cds-XP_031841752.1;Dbxref=GeneID:116431024%2CGenbank:XP_031841752.1;Parent=rna-XM_031985892.1
NW_022340508.1	Gnomon	CDS	1591996	1592070	.	-	0	Name=XP_031841752.1;ID=cds-XP_031841752.1;Dbxref=GeneID:116431024%2CGenbank:XP_031841752.1;Parent=rna-XM_031985892.1
NW_022340508.1	Gnomon	CDS	1591638	1591913	.	-	0	Name=XP_031841752.1;ID=cds-XP_031841752.1;Dbxref=GeneID:116431024%2CGenbank:XP_031841752.1;Parent=rna-XM_031985892.1
NW_022340508.1	Gnomon	CDS	1591278	1591559	.	-	0	Name=XP_031841752.1;ID=cds-XP_031841752.1;Dbxref=GeneID:116431024%2CGenbank:XP_031841752.1;Parent=rna-XM_031985892.1
NW_022340508.1	Gnomon	CDS	1590967	1591156	.	-	0	Name=XP_031841752.1;ID=cds-XP_031841752.1;Dbxref=GeneID:116431024%2CGenbank:XP_031841752.1;Parent=rna-XM_031985892.1
NW_022340508.1	Gnomon	CDS	1590694	1590863	.	-	0	Name=XP_031841752.1;ID=cds-XP_031841752.1;Dbxref=GeneID:116431024%2CGenbank:XP_031841752.1;Parent=rna-XM_031985892.1
NW_022340508.1	Gnomon	CDS	1590288	1590609	.	-	0	Name=XP_031841752.1;ID=cds-XP_031841752.1;Dbxref=GeneID:116431024%2CGenbank:XP_031841752.1;Parent=rna-XM_031985892.1
NW_022340508.1	Gnomon	CDS	1589941	1590207	.	-	0	Name=XP_031841752.1;ID=cds-XP_031841752.1;Dbxref=GeneID:116431024%2CGenbank:XP_031841752.1;Parent=rna-XM_031985892.1
NW_022340508.1	Gnomon	CDS	1589677	1589858	.	-	0	Name=XP_031841752.1;ID=cds-XP_031841752.1;Dbxref=GeneID:116431024%2CGenbank:XP_031841752.1;Parent=rna-XM_031985892.1
NW_022340508.1	Gnomon	CDS	1589347	1589592	.	-	0	Name=XP_031841752.1;ID=cds-XP_031841752.1;Dbxref=GeneID:116431024%2CGenbank:XP_031841752.1;Parent=rna-XM_031985892.1
NW_022340508.1	Gnomon	CDS	1589039	1589258	.	-	0	Name=XP_031841752.1;ID=cds-XP_031841752.1;Dbxref=GeneID:116431024%2CGenbank:XP_031841752.1;Parent=rna-XM_031985892.1
NW_022340508.1	Gnomon	CDS	1588698	1588958	.	-	0	Name=XP_031841752.1;ID=cds-XP_031841752.1;Dbxref=GeneID:116431024%2CGenbank:XP_031841752.1;Parent=rna-XM_031985892.1
NW_022340508.1	Gnomon	CDS	1588446	1588608	.	-	0	Name=XP_031841752.1;ID=cds-XP_031841752.1;Dbxref=GeneID:116431024%2CGenbank:XP_031841752.1;Parent=rna-XM_031985892.1
NW_022340508.1	Gnomon	CDS	1588066	1588181	.	-	0	Name=XP_031841752.1;ID=cds-XP_031841752.1;Dbxref=GeneID:116431024%2CGenbank:XP_031841752.1;Parent=rna-XM_031985892.1
NW_022340508.1	Gnomon	CDS	1587705	1587989	.	-	0	Name=XP_031841752.1;ID=cds-XP_031841752.1;Dbxref=GeneID:116431024%2CGenbank:XP_031841752.1;Parent=rna-XM_031985892.1
NW_022340508.1	Gnomon	CDS	1587379	1587615	.	-	0	Name=XP_031841752.1;ID=cds-XP_031841752.1;Dbxref=GeneID:116431024%2CGenbank:XP_031841752.1;Parent=rna-XM_031985892.1
NW_022340508.1	Gnomon	CDS	1587158	1587309	.	-	0	Name=XP_031841752.1;ID=cds-XP_031841752.1;Dbxref=GeneID:116431024%2CGenbank:XP_031841752.1;Parent=rna-XM_031985892.1
NW_022340508.1	Gnomon	CDS	1586872	1587085	.	-	0	Name=XP_031841752.1;ID=cds-XP_031841752.1;Dbxref=GeneID:116431024%2CGenbank:XP_031841752.1;Parent=rna-XM_031985892.1
NW_022340508.1	Gnomon	CDS	1586729	1586743	.	-	0	Name=XP_031841752.1;ID=cds-XP_031841752.1;Dbxref=GeneID:116431024%2CGenbank:XP_031841752.1;Parent=rna-XM_031985892.1
NW_022340508.1	Gnomon	CDS	1586452	1586597	.	-	0	Name=XP_031841752.1;ID=cds-XP_031841752.1;Dbxref=GeneID:116431024%2CGenbank:XP_031841752.1;Parent=rna-XM_031985892.1
NW_022340508.1	Gnomon	CDS	1586187	1586363	.	-	0	Name=XP_031841752.1;ID=cds-XP_031841752.1;Dbxref=GeneID:116431024%2CGenbank:XP_031841752.1;Parent=rna-XM_031985892.1
NW_022340508.1	Gnomon	mRNA	1695184	1698977	.	+	.	Name=XM_031985898.1;ID=rna-XM_031985898.1;Dbxref=GeneID:116431028%2CGenbank:XM_031985898.1;Parent=gene-LOC116431028
NW_022340508.1	Gnomon	exon	1089802	1089860	.	-	.	ID=exon-XM_031985874.1-1;Dbxref=GeneID:116431011%2CGenbank:XM_031985874.1;Parent=rna-XM_031985874.1
NW_022340508.1	Gnomon	exon	1085938	1086041	.	-	.	ID=exon-XM_031985874.1-2;Dbxref=GeneID:116431011%2CGenbank:XM_031985874.1;Parent=rna-XM_031985874.1
NW_022340508.1	Gnomon	exon	1009704	1016925	.	-	.	ID=exon-XM_031985874.1-3;Dbxref=GeneID:116431011%2CGenbank:XM_031985874.1;Parent=rna-XM_031985874.1
NW_022340508.1	Gnomon	mRNA	1679332	1682148	.	-	.	Name=XM_031985908.1;ID=rna-XM_031985908.1;Dbxref=GeneID:116431032%2CGenbank:XM_031985908.1;Parent=gene-LOC116431032
NW_022340508.1	Gnomon	mRNA	1683367	1688397	.	-	.	Name=XM_031985905.1;ID=rna-XM_031985905.1;Dbxref=GeneID:116431031%2CGenbank:XM_031985905.1;Parent=gene-LOC116431031
NW_022340508.1	Gnomon	mRNA	1609107	1663375	.	+	.	Name=XM_031985895.1;ID=rna-XM_031985895.1;Dbxref=GeneID:116431026%2CGenbank:XM_031985895.1;Parent=gene-LOC116431026
NW_022340508.1	Gnomon	exon	1426308	1426360	.	+	.	ID=exon-XM_031985827.1-2;Dbxref=GeneID:116430992%2CGenbank:XM_031985827.1;Parent=rna-XM_031985827.1
NW_022340508.1	Gnomon	exon	1426618	1426722	.	+	.	ID=exon-XM_031985827.1-3;Dbxref=GeneID:116430992%2CGenbank:XM_031985827.1;Parent=rna-XM_031985827.1
NW_022340508.1	Gnomon	exon	1425125	1425393	.	+	.	ID=exon-XM_031985827.1-1;Dbxref=GeneID:116430992%2CGenbank:XM_031985827.1;Parent=rna-XM_031985827.1
NW_022340508.1	Gnomon	exon	1427535	1427864	.	+	.	ID=exon-XM_031985827.1-6;Dbxref=GeneID:116430992%2CGenbank:XM_031985827.1;Parent=rna-XM_031985827.1
NW_022340508.1	Gnomon	exon	1428046	1428701	.	+	.	ID=exon-XM_031985827.1-7;Dbxref=GeneID:116430992%2CGenbank:XM_031985827.1;Parent=rna-XM_031985827.1
NW_022340508.1	Gnomon	exon	1426788	1427053	.	+	.	ID=exon-XM_031985827.1-4;Dbxref=GeneID:116430992%2CGenbank:XM_031985827.1;Parent=rna-XM_031985827.1
NW_022340508.1	Gnomon	exon	1427211	1427367	.	+	.	ID=exon-XM_031985827.1-5;Dbxref=GeneID:116430992%2CGenbank:XM_031985827.1;Parent=rna-XM_031985827.1
NW_022340508.1	Gnomon	CDS	917649	917672	.	+	0	Name=XP_031841799.1;ID=cds-XP_031841799.1;Dbxref=GeneID:116431046%2CGenbank:XP_031841799.1;Parent=rna-XM_031985939.1
NW_022340508.1	Gnomon	CDS	917895	918060	.	+	0	Name=XP_031841799.1;ID=cds-XP_031841799.1;Dbxref=GeneID:116431046%2CGenbank:XP_031841799.1;Parent=rna-XM_031985939.1
NW_022340508.1	Gnomon	CDS	918158	918306	.	+	0	Name=XP_031841799.1;ID=cds-XP_031841799.1;Dbxref=GeneID:116431046%2CGenbank:XP_031841799.1;Parent=rna-XM_031985939.1
NW_022340508.1	Gnomon	mRNA	1675325	1676196	.	+	.	Name=XM_031985896.1;ID=rna-XM_031985896.1;Dbxref=GeneID:116431027%2CGenbank:XM_031985896.1;Parent=gene-LOC116431027
NW_022340508.1	Gnomon	mRNA	1683372	1688397	.	-	.	Name=XM_031985906.1;ID=rna-XM_031985906.1;Dbxref=GeneID:116431031%2CGenbank:XM_031985906.1;Parent=gene-LOC116431031
NW_022340508.1	Gnomon	exon	777583	778692	.	+	.	ID=exon-XM_031985875.1-1;Dbxref=GeneID:116431014%2CGenbank:XM_031985875.1;Parent=rna-XM_031985875.1
NW_022340508.1	Gnomon	exon	780468	780642	.	+	.	ID=exon-XM_031985875.1-2;Dbxref=GeneID:116431014%2CGenbank:XM_031985875.1;Parent=rna-XM_031985875.1
NW_022340508.1	Gnomon	exon	791905	795961	.	+	.	ID=exon-XM_031985875.1-7;Dbxref=GeneID:116431014%2CGenbank:XM_031985875.1;Parent=rna-XM_031985875.1
NW_022340508.1	Gnomon	exon	788003	788169	.	+	.	ID=exon-XM_031985875.1-5;Dbxref=GeneID:116431014%2CGenbank:XM_031985875.1;Parent=rna-XM_031985875.1
NW_022340508.1	Gnomon	exon	790858	791073	.	+	.	ID=exon-XM_031985875.1-6;Dbxref=GeneID:116431014%2CGenbank:XM_031985875.1;Parent=rna-XM_031985875.1
NW_022340508.1	Gnomon	exon	783474	783685	.	+	.	ID=exon-XM_031985875.1-3;Dbxref=GeneID:116431014%2CGenbank:XM_031985875.1;Parent=rna-XM_031985875.1
NW_022340508.1	Gnomon	exon	785156	785348	.	+	.	ID=exon-XM_031985875.1-4;Dbxref=GeneID:116431014%2CGenbank:XM_031985875.1;Parent=rna-XM_031985875.1
NW_022340508.1	Gnomon	exon	1706795	1706996	.	-	.	ID=exon-XM_031985902.1-1;Dbxref=GeneID:116431030%2CGenbank:XM_031985902.1;Parent=rna-XM_031985902.1
NW_022340508.1	Gnomon	exon	1706540	1706731	.	-	.	ID=exon-XM_031985902.1-2;Dbxref=GeneID:116431030%2CGenbank:XM_031985902.1;Parent=rna-XM_031985902.1
NW_022340508.1	Gnomon	exon	1706181	1706453	.	-	.	ID=exon-XM_031985902.1-3;Dbxref=GeneID:116431030%2CGenbank:XM_031985902.1;Parent=rna-XM_031985902.1
NW_022340508.1	Gnomon	exon	1705963	1706084	.	-	.	ID=exon-XM_031985902.1-4;Dbxref=GeneID:116431030%2CGenbank:XM_031985902.1;Parent=rna-XM_031985902.1
NW_022340508.1	Gnomon	exon	1705675	1705876	.	-	.	ID=exon-XM_031985902.1-5;Dbxref=GeneID:116431030%2CGenbank:XM_031985902.1;Parent=rna-XM_031985902.1
NW_022340508.1	Gnomon	exon	1705445	1705607	.	-	.	ID=exon-XM_031985902.1-6;Dbxref=GeneID:116431030%2CGenbank:XM_031985902.1;Parent=rna-XM_031985902.1
NW_022340508.1	Gnomon	exon	1704968	1705151	.	-	.	ID=exon-XM_031985902.1-7;Dbxref=GeneID:116431030%2CGenbank:XM_031985902.1;Parent=rna-XM_031985902.1
NW_022340508.1	Gnomon	exon	1704722	1704898	.	-	.	ID=exon-XM_031985902.1-8;Dbxref=GeneID:116431030%2CGenbank:XM_031985902.1;Parent=rna-XM_031985902.1
NW_022340508.1	Gnomon	exon	1704400	1704620	.	-	.	ID=exon-XM_031985902.1-9;Dbxref=GeneID:116431030%2CGenbank:XM_031985902.1;Parent=rna-XM_031985902.1
NW_022340508.1	Gnomon	CDS	917649	917672	.	+	0	Name=XP_031841798.1;ID=cds-XP_031841798.1;Dbxref=GeneID:116431046%2CGenbank:XP_031841798.1;Parent=rna-XM_031985938.1
NW_022340508.1	Gnomon	CDS	917895	918060	.	+	0	Name=XP_031841798.1;ID=cds-XP_031841798.1;Dbxref=GeneID:116431046%2CGenbank:XP_031841798.1;Parent=rna-XM_031985938.1
NW_022340508.1	Gnomon	CDS	918158	918306	.	+	0	Name=XP_031841798.1;ID=cds-XP_031841798.1;Dbxref=GeneID:116431046%2CGenbank:XP_031841798.1;Parent=rna-XM_031985938.1
NW_022340508.1	Gnomon	mRNA	1672402	1675502	.	-	.	Name=XM_031985893.1;ID=rna-XM_031985893.1;Dbxref=GeneID:116431025%2CGenbank:XM_031985893.1;Parent=gene-LOC116431025
NW_022340508.1	Gnomon	mRNA	1683367	1688398	.	-	.	Name=XM_031985903.1;ID=rna-XM_031985903.1;Dbxref=GeneID:116431031%2CGenbank:XM_031985903.1;Parent=gene-LOC116431031
NW_022340508.1	Gnomon	exon	1697567	1698977	.	+	.	ID=exon-XM_031985898.1-4;Dbxref=GeneID:116431028%2CGenbank:XM_031985898.1;Parent=rna-XM_031985898.1
NW_022340508.1	Gnomon	exon	1696369	1696981	.	+	.	ID=exon-XM_031985898.1-2;Dbxref=GeneID:116431028%2CGenbank:XM_031985898.1;Parent=rna-XM_031985898.1
NW_022340508.1	Gnomon	exon	1697067	1697486	.	+	.	ID=exon-XM_031985898.1-3;Dbxref=GeneID:116431028%2CGenbank:XM_031985898.1;Parent=rna-XM_031985898.1
NW_022340508.1	Gnomon	exon	1695184	1696296	.	+	.	ID=exon-XM_031985898.1-1;Dbxref=GeneID:116431028%2CGenbank:XM_031985898.1;Parent=rna-XM_031985898.1
NW_022340508.1	Gnomon	mRNA	1662001	1675505	.	-	.	Name=XM_031985894.1;ID=rna-XM_031985894.1;Dbxref=GeneID:116431025%2CGenbank:XM_031985894.1;Parent=gene-LOC116431025
NW_022340508.1	Gnomon	CDS	942695	942789	.	-	0	Name=XP_031841794.1;ID=cds-XP_031841794.1;Dbxref=GeneID:116431042%2CGenbank:XP_031841794.1;Parent=rna-XM_031985934.1
NW_022340508.1	Gnomon	CDS	931997	932059	.	-	0	Name=XP_031841794.1;ID=cds-XP_031841794.1;Dbxref=GeneID:116431042%2CGenbank:XP_031841794.1;Parent=rna-XM_031985934.1
NW_022340508.1	Gnomon	CDS	929762	930109	.	-	0	Name=XP_031841794.1;ID=cds-XP_031841794.1;Dbxref=GeneID:116431042%2CGenbank:XP_031841794.1;Parent=rna-XM_031985934.1
NW_022340508.1	Gnomon	CDS	929005	929299	.	-	0	Name=XP_031841794.1;ID=cds-XP_031841794.1;Dbxref=GeneID:116431042%2CGenbank:XP_031841794.1;Parent=rna-XM_031985934.1
NW_022340508.1	Gnomon	CDS	926263	926404	.	-	0	Name=XP_031841794.1;ID=cds-XP_031841794.1;Dbxref=GeneID:116431042%2CGenbank:XP_031841794.1;Parent=rna-XM_031985934.1
NW_022340508.1	Gnomon	CDS	923792	923985	.	-	0	Name=XP_031841794.1;ID=cds-XP_031841794.1;Dbxref=GeneID:116431042%2CGenbank:XP_031841794.1;Parent=rna-XM_031985934.1
NW_022340508.1	Gnomon	CDS	922392	923016	.	-	0	Name=XP_031841794.1;ID=cds-XP_031841794.1;Dbxref=GeneID:116431042%2CGenbank:XP_031841794.1;Parent=rna-XM_031985934.1
NW_022340508.1	Gnomon	CDS	921535	921695	.	-	0	Name=XP_031841794.1;ID=cds-XP_031841794.1;Dbxref=GeneID:116431042%2CGenbank:XP_031841794.1;Parent=rna-XM_031985934.1
NW_022340508.1	Gnomon	CDS	921061	921216	.	-	0	Name=XP_031841794.1;ID=cds-XP_031841794.1;Dbxref=GeneID:116431042%2CGenbank:XP_031841794.1;Parent=rna-XM_031985934.1
NW_022340508.1	Gnomon	CDS	920759	920885	.	-	0	Name=XP_031841794.1;ID=cds-XP_031841794.1;Dbxref=GeneID:116431042%2CGenbank:XP_031841794.1;Parent=rna-XM_031985934.1
NW_022340508.1	Gnomon	CDS	919447	920273	.	-	0	Name=XP_031841794.1;ID=cds-XP_031841794.1;Dbxref=GeneID:116431042%2CGenbank:XP_031841794.1;Parent=rna-XM_031985934.1
NW_022340508.1	Gnomon	CDS	918821	918967	.	-	0	Name=XP_031841794.1;ID=cds-XP_031841794.1;Dbxref=GeneID:116431042%2CGenbank:XP_031841794.1;Parent=rna-XM_031985934.1
NW_022340508.1	Gnomon	mRNA	1694828	1703607	.	+	.	Name=XM_031985901.1;ID=rna-XM_031985901.1;Dbxref=GeneID:116431028%2CGenbank:XM_031985901.1;Parent=gene-LOC116431028
NW_022340508.1	Gnomon	exon	1727626	1727787	.	+	.	ID=exon-XM_031985852.1-2;Dbxref=GeneID:116431000%2CGenbank:XM_031985852.1;Parent=rna-XM_031985852.1
NW_022340508.1	Gnomon	exon	1739113	1739253	.	+	.	ID=exon-XM_031985852.1-3;Dbxref=GeneID:116431000%2CGenbank:XM_031985852.1;Parent=rna-XM_031985852.1
NW_022340508.1	Gnomon	exon	1725838	1725890	.	+	.	ID=exon-XM_031985852.1-1;Dbxref=GeneID:116431000%2CGenbank:XM_031985852.1;Parent=rna-XM_031985852.1
NW_022340508.1	Gnomon	exon	1742914	1743030	.	+	.	ID=exon-XM_031985852.1-6;Dbxref=GeneID:116431000%2CGenbank:XM_031985852.1;Parent=rna-XM_031985852.1
NW_022340508.1	Gnomon	exon	1743281	1743349	.	+	.	ID=exon-XM_031985852.1-7;Dbxref=GeneID:116431000%2CGenbank:XM_031985852.1;Parent=rna-XM_031985852.1
NW_022340508.1	Gnomon	exon	1739936	1740069	.	+	.	ID=exon-XM_031985852.1-4;Dbxref=GeneID:116431000%2CGenbank:XM_031985852.1;Parent=rna-XM_031985852.1
NW_022340508.1	Gnomon	exon	1742639	1742830	.	+	.	ID=exon-XM_031985852.1-5;Dbxref=GeneID:116431000%2CGenbank:XM_031985852.1;Parent=rna-XM_031985852.1
NW_022340508.1	Gnomon	exon	1743438	1743601	.	+	.	ID=exon-XM_031985852.1-8;Dbxref=GeneID:116431000%2CGenbank:XM_031985852.1;Parent=rna-XM_031985852.1
NW_022340508.1	Gnomon	exon	1743905	1744151	.	+	.	ID=exon-XM_031985852.1-9;Dbxref=GeneID:116431000%2CGenbank:XM_031985852.1;Parent=rna-XM_031985852.1
NW_022340508.1	Gnomon	exon	1701222	1701323	.	+	.	ID=exon-XM_031985899.1-1;Dbxref=GeneID:116431028%2CGenbank:XM_031985899.1;Parent=rna-XM_031985899.1
NW_022340508.1	Gnomon	exon	1701410	1701638	.	+	.	ID=exon-XM_031985899.1-2;Dbxref=GeneID:116431028%2CGenbank:XM_031985899.1;Parent=rna-XM_031985899.1
NW_022340508.1	Gnomon	exon	1701835	1703382	.	+	.	ID=exon-XM_031985899.1-3;Dbxref=GeneID:116431028%2CGenbank:XM_031985899.1;Parent=rna-XM_031985899.1
NW_022340508.1	Gnomon	exon	957266	957423	.	-	.	ID=exon-XM_031985862.1-10;Dbxref=GeneID:116431005%2CGenbank:XM_031985862.1;Parent=rna-XM_031985862.1
NW_022340508.1	Gnomon	exon	953347	955087	.	-	.	ID=exon-XM_031985862.1-11;Dbxref=GeneID:116431005%2CGenbank:XM_031985862.1;Parent=rna-XM_031985862.1
NW_022340508.1	Gnomon	CDS	913166	913246	.	-	0	Name=XP_031841795.1;ID=cds-XP_031841795.1;Dbxref=GeneID:116431043%2CGenbank:XP_031841795.1;Parent=rna-XM_031985935.1
NW_022340508.1	Gnomon	CDS	911996	912481	.	-	0	Name=XP_031841795.1;ID=cds-XP_031841795.1;Dbxref=GeneID:116431043%2CGenbank:XP_031841795.1;Parent=rna-XM_031985935.1
NW_022340508.1	Gnomon	CDS	911801	911915	.	-	0	Name=XP_031841795.1;ID=cds-XP_031841795.1;Dbxref=GeneID:116431043%2CGenbank:XP_031841795.1;Parent=rna-XM_031985935.1
NW_022340508.1	Gnomon	CDS	911074	911220	.	-	0	Name=XP_031841795.1;ID=cds-XP_031841795.1;Dbxref=GeneID:116431043%2CGenbank:XP_031841795.1;Parent=rna-XM_031985935.1
NW_022340508.1	Gnomon	CDS	910877	910995	.	-	0	Name=XP_031841795.1;ID=cds-XP_031841795.1;Dbxref=GeneID:116431043%2CGenbank:XP_031841795.1;Parent=rna-XM_031985935.1
NW_022340508.1	Gnomon	mRNA	1585252	1596790	.	-	.	Name=XM_031985892.1;ID=rna-XM_031985892.1;Dbxref=GeneID:116431024%2CGenbank:XM_031985892.1;Parent=gene-LOC116431024
NW_022340508.1	Gnomon	mRNA	1703294	1706996	.	-	.	Name=XM_031985902.1;ID=rna-XM_031985902.1;Dbxref=GeneID:116431030%2CGenbank:XM_031985902.1;Parent=gene-LOC116431030
NW_022340508.1	Gnomon	exon	1699898	1700066	.	-	.	ID=exon-XM_031985925.1-1;Dbxref=GeneID:116431036%2CGenbank:XM_031985925.1;Parent=rna-XM_031985925.1
NW_022340508.1	Gnomon	exon	1699702	1699813	.	-	.	ID=exon-XM_031985925.1-2;Dbxref=GeneID:116431036%2CGenbank:XM_031985925.1;Parent=rna-XM_031985925.1
NW_022340508.1	Gnomon	exon	1699375	1699603	.	-	.	ID=exon-XM_031985925.1-3;Dbxref=GeneID:116431036%2CGenbank:XM_031985925.1;Parent=rna-XM_031985925.1
NW_022340508.1	Gnomon	exon	1698405	1699286	.	-	.	ID=exon-XM_031985925.1-4;Dbxref=GeneID:116431036%2CGenbank:XM_031985925.1;Parent=rna-XM_031985925.1
NW_022340508.1	Gnomon	exon	1426308	1426360	.	+	.	ID=exon-XM_031985828.1-3;Dbxref=GeneID:116430992%2CGenbank:XM_031985828.1;Parent=rna-XM_031985828.1
NW_022340508.1	Gnomon	exon	1426618	1426722	.	+	.	ID=exon-XM_031985828.1-4;Dbxref=GeneID:116430992%2CGenbank:XM_031985828.1;Parent=rna-XM_031985828.1
NW_022340508.1	Gnomon	exon	1426788	1427053	.	+	.	ID=exon-XM_031985828.1-5;Dbxref=GeneID:116430992%2CGenbank:XM_031985828.1;Parent=rna-XM_031985828.1
NW_022340508.1	Gnomon	exon	1427211	1427367	.	+	.	ID=exon-XM_031985828.1-6;Dbxref=GeneID:116430992%2CGenbank:XM_031985828.1;Parent=rna-XM_031985828.1
NW_022340508.1	Gnomon	exon	1427535	1427864	.	+	.	ID=exon-XM_031985828.1-7;Dbxref=GeneID:116430992%2CGenbank:XM_031985828.1;Parent=rna-XM_031985828.1
NW_022340508.1	Gnomon	exon	1428046	1428702	.	+	.	ID=exon-XM_031985828.1-8;Dbxref=GeneID:116430992%2CGenbank:XM_031985828.1;Parent=rna-XM_031985828.1
NW_022340508.1	Gnomon	exon	1425124	1425393	.	+	.	ID=exon-XM_031985828.1-1;Dbxref=GeneID:116430992%2CGenbank:XM_031985828.1;Parent=rna-XM_031985828.1
NW_022340508.1	Gnomon	exon	1425534	1425683	.	+	.	ID=exon-XM_031985828.1-2;Dbxref=GeneID:116430992%2CGenbank:XM_031985828.1;Parent=rna-XM_031985828.1
NW_022340508.1	Gnomon	CDS	913720	914001	.	+	0	Name=XP_031841797.1;ID=cds-XP_031841797.1;Dbxref=GeneID:116431045%2CGenbank:XP_031841797.1;Parent=rna-XM_031985937.1
NW_022340508.1	Gnomon	CDS	914136	914390	.	+	0	Name=XP_031841797.1;ID=cds-XP_031841797.1;Dbxref=GeneID:116431045%2CGenbank:XP_031841797.1;Parent=rna-XM_031985937.1
NW_022340508.1	Gnomon	mRNA	1586187	1596790	.	-	.	Name=XM_031985890.1;ID=rna-XM_031985890.1;Dbxref=GeneID:116431024%2CGenbank:XM_031985890.1;Parent=gene-LOC116431024
NW_022340508.1	Gnomon	mRNA	1701201	1703382	.	+	.	Name=XM_031985900.1;ID=rna-XM_031985900.1;Dbxref=GeneID:116431028%2CGenbank:XM_031985900.1;Parent=gene-LOC116431028
NW_022340508.1	Gnomon	CDS	914482	915318	.	-	0	Name=XP_031841796.1;ID=cds-XP_031841796.1;Dbxref=GeneID:116431044%2CGenbank:XP_031841796.1;Parent=rna-XM_031985936.1
NW_022340508.1	Gnomon	CDS	509065	509163	.	-	0	Name=XP_031841696.1;ID=cds-XP_031841696.1;Dbxref=GeneID:116430995%2CGenbank:XP_031841696.1;Parent=rna-XM_031985836.1
NW_022340508.1	Gnomon	CDS	380264	380363	.	-	0	Name=XP_031841696.1;ID=cds-XP_031841696.1;Dbxref=GeneID:116430995%2CGenbank:XP_031841696.1;Parent=rna-XM_031985836.1
NW_022340508.1	Gnomon	CDS	347647	347817	.	-	0	Name=XP_031841696.1;ID=cds-XP_031841696.1;Dbxref=GeneID:116430995%2CGenbank:XP_031841696.1;Parent=rna-XM_031985836.1
NW_022340508.1	Gnomon	CDS	345829	345984	.	-	0	Name=XP_031841696.1;ID=cds-XP_031841696.1;Dbxref=GeneID:116430995%2CGenbank:XP_031841696.1;Parent=rna-XM_031985836.1
NW_022340508.1	Gnomon	CDS	345029	345262	.	-	0	Name=XP_031841696.1;ID=cds-XP_031841696.1;Dbxref=GeneID:116430995%2CGenbank:XP_031841696.1;Parent=rna-XM_031985836.1
NW_022340508.1	Gnomon	CDS	344389	344618	.	-	0	Name=XP_031841696.1;ID=cds-XP_031841696.1;Dbxref=GeneID:116430995%2CGenbank:XP_031841696.1;Parent=rna-XM_031985836.1
NW_022340508.1	Gnomon	CDS	343236	343898	.	-	0	Name=XP_031841696.1;ID=cds-XP_031841696.1;Dbxref=GeneID:116430995%2CGenbank:XP_031841696.1;Parent=rna-XM_031985836.1
NW_022340508.1	Gnomon	CDS	342507	342881	.	-	0	Name=XP_031841696.1;ID=cds-XP_031841696.1;Dbxref=GeneID:116430995%2CGenbank:XP_031841696.1;Parent=rna-XM_031985836.1
NW_022340508.1	Gnomon	CDS	340584	341972	.	-	0	Name=XP_031841696.1;ID=cds-XP_031841696.1;Dbxref=GeneID:116430995%2CGenbank:XP_031841696.1;Parent=rna-XM_031985836.1
NW_022340508.1	Gnomon	CDS	345829	345982	.	-	0	Name=XP_031841706.1;ID=cds-XP_031841706.1;Dbxref=GeneID:116430995%2CGenbank:XP_031841706.1;Parent=rna-XM_031985846.1
NW_022340508.1	Gnomon	CDS	345029	345262	.	-	0	Name=XP_031841706.1;ID=cds-XP_031841706.1;Dbxref=GeneID:116430995%2CGenbank:XP_031841706.1;Parent=rna-XM_031985846.1
NW_022340508.1	Gnomon	CDS	344389	344618	.	-	0	Name=XP_031841706.1;ID=cds-XP_031841706.1;Dbxref=GeneID:116430995%2CGenbank:XP_031841706.1;Parent=rna-XM_031985846.1
NW_022340508.1	Gnomon	CDS	343236	343898	.	-	0	Name=XP_031841706.1;ID=cds-XP_031841706.1;Dbxref=GeneID:116430995%2CGenbank:XP_031841706.1;Parent=rna-XM_031985846.1
NW_022340508.1	Gnomon	CDS	342507	342881	.	-	0	Name=XP_031841706.1;ID=cds-XP_031841706.1;Dbxref=GeneID:116430995%2CGenbank:XP_031841706.1;Parent=rna-XM_031985846.1
NW_022340508.1	Gnomon	CDS	340584	341972	.	-	0	Name=XP_031841706.1;ID=cds-XP_031841706.1;Dbxref=GeneID:116430995%2CGenbank:XP_031841706.1;Parent=rna-XM_031985846.1
NW_022340508.1	Gnomon	CDS	675027	675227	.	-	0	Name=XP_031841790.1;ID=cds-XP_031841790.1;Dbxref=GeneID:116431041%2CGenbank:XP_031841790.1;Parent=rna-XM_031985930.1
NW_022340508.1	Gnomon	CDS	673324	673557	.	-	0	Name=XP_031841790.1;ID=cds-XP_031841790.1;Dbxref=GeneID:116431041%2CGenbank:XP_031841790.1;Parent=rna-XM_031985930.1
NW_022340508.1	Gnomon	CDS	671957	672086	.	-	0	Name=XP_031841790.1;ID=cds-XP_031841790.1;Dbxref=GeneID:116431041%2CGenbank:XP_031841790.1;Parent=rna-XM_031985930.1
NW_022340508.1	Gnomon	CDS	671465	671725	.	-	0	Name=XP_031841790.1;ID=cds-XP_031841790.1;Dbxref=GeneID:116431041%2CGenbank:XP_031841790.1;Parent=rna-XM_031985930.1
NW_022340508.1	Gnomon	CDS	670785	670902	.	-	0	Name=XP_031841790.1;ID=cds-XP_031841790.1;Dbxref=GeneID:116431041%2CGenbank:XP_031841790.1;Parent=rna-XM_031985930.1
NW_022340508.1	Gnomon	CDS	670280	670370	.	-	0	Name=XP_031841790.1;ID=cds-XP_031841790.1;Dbxref=GeneID:116431041%2CGenbank:XP_031841790.1;Parent=rna-XM_031985930.1
NW_022340508.1	Gnomon	CDS	670001	670201	.	-	0	Name=XP_031841790.1;ID=cds-XP_031841790.1;Dbxref=GeneID:116431041%2CGenbank:XP_031841790.1;Parent=rna-XM_031985930.1
NW_022340508.1	Gnomon	CDS	668913	669170	.	-	0	Name=XP_031841790.1;ID=cds-XP_031841790.1;Dbxref=GeneID:116431041%2CGenbank:XP_031841790.1;Parent=rna-XM_031985930.1
NW_022340508.1	Gnomon	CDS	917649	917672	.	+	0	Name=XP_031841800.1;ID=cds-XP_031841800.1;Dbxref=GeneID:116431046%2CGenbank:XP_031841800.1;Parent=rna-XM_031985940.1
NW_022340508.1	Gnomon	CDS	917895	918060	.	+	0	Name=XP_031841800.1;ID=cds-XP_031841800.1;Dbxref=GeneID:116431046%2CGenbank:XP_031841800.1;Parent=rna-XM_031985940.1
NW_022340508.1	Gnomon	CDS	918158	918306	.	+	0	Name=XP_031841800.1;ID=cds-XP_031841800.1;Dbxref=GeneID:116431046%2CGenbank:XP_031841800.1;Parent=rna-XM_031985940.1
NW_022340508.1	Gnomon	exon	1698405	1699286	.	-	.	ID=exon-XM_031985924.1-4;Dbxref=GeneID:116431036%2CGenbank:XM_031985924.1;Parent=rna-XM_031985924.1
NW_022340508.1	Gnomon	exon	1699702	1699813	.	-	.	ID=exon-XM_031985924.1-2;Dbxref=GeneID:116431036%2CGenbank:XM_031985924.1;Parent=rna-XM_031985924.1
NW_022340508.1	Gnomon	exon	1699375	1699603	.	-	.	ID=exon-XM_031985924.1-3;Dbxref=GeneID:116431036%2CGenbank:XM_031985924.1;Parent=rna-XM_031985924.1
NW_022340508.1	Gnomon	exon	1700100	1700268	.	-	.	ID=exon-XM_031985924.1-1;Dbxref=GeneID:116431036%2CGenbank:XM_031985924.1;Parent=rna-XM_031985924.1
NW_022340508.1	Gnomon	CDS	395393	395437	.	-	0	Name=XP_031841697.1;ID=cds-XP_031841697.1;Dbxref=GeneID:116430995%2CGenbank:XP_031841697.1;Parent=rna-XM_031985837.1
NW_022340508.1	Gnomon	CDS	380264	380363	.	-	0	Name=XP_031841697.1;ID=cds-XP_031841697.1;Dbxref=GeneID:116430995%2CGenbank:XP_031841697.1;Parent=rna-XM_031985837.1
NW_022340508.1	Gnomon	CDS	347647	347817	.	-	0	Name=XP_031841697.1;ID=cds-XP_031841697.1;Dbxref=GeneID:116430995%2CGenbank:XP_031841697.1;Parent=rna-XM_031985837.1
NW_022340508.1	Gnomon	CDS	345829	345984	.	-	0	Name=XP_031841697.1;ID=cds-XP_031841697.1;Dbxref=GeneID:116430995%2CGenbank:XP_031841697.1;Parent=rna-XM_031985837.1
NW_022340508.1	Gnomon	CDS	345029	345262	.	-	0	Name=XP_031841697.1;ID=cds-XP_031841697.1;Dbxref=GeneID:116430995%2CGenbank:XP_031841697.1;Parent=rna-XM_031985837.1
NW_022340508.1	Gnomon	CDS	344389	344618	.	-	0	Name=XP_031841697.1;ID=cds-XP_031841697.1;Dbxref=GeneID:116430995%2CGenbank:XP_031841697.1;Parent=rna-XM_031985837.1
NW_022340508.1	Gnomon	CDS	343236	343898	.	-	0	Name=XP_031841697.1;ID=cds-XP_031841697.1;Dbxref=GeneID:116430995%2CGenbank:XP_031841697.1;Parent=rna-XM_031985837.1
NW_022340508.1	Gnomon	CDS	342507	342881	.	-	0	Name=XP_031841697.1;ID=cds-XP_031841697.1;Dbxref=GeneID:116430995%2CGenbank:XP_031841697.1;Parent=rna-XM_031985837.1
NW_022340508.1	Gnomon	CDS	340584	341972	.	-	0	Name=XP_031841697.1;ID=cds-XP_031841697.1;Dbxref=GeneID:116430995%2CGenbank:XP_031841697.1;Parent=rna-XM_031985837.1
NW_022340508.1	Gnomon	CDS	1459097	1459210	.	-	0	Name=XP_031841707.1;ID=cds-XP_031841707.1;Dbxref=GeneID:116430997%2CGenbank:XP_031841707.1;Parent=rna-XM_031985847.1
NW_022340508.1	Gnomon	CDS	1458689	1458834	.	-	0	Name=XP_031841707.1;ID=cds-XP_031841707.1;Dbxref=GeneID:116430997%2CGenbank:XP_031841707.1;Parent=rna-XM_031985847.1
NW_022340508.1	Gnomon	CDS	1458204	1458595	.	-	0	Name=XP_031841707.1;ID=cds-XP_031841707.1;Dbxref=GeneID:116430997%2CGenbank:XP_031841707.1;Parent=rna-XM_031985847.1
NW_022340508.1	Gnomon	CDS	1458043	1458132	.	-	0	Name=XP_031841707.1;ID=cds-XP_031841707.1;Dbxref=GeneID:116430997%2CGenbank:XP_031841707.1;Parent=rna-XM_031985847.1
NW_022340508.1	Gnomon	CDS	1457499	1457638	.	-	0	Name=XP_031841707.1;ID=cds-XP_031841707.1;Dbxref=GeneID:116430997%2CGenbank:XP_031841707.1;Parent=rna-XM_031985847.1
NW_022340508.1	Gnomon	CDS	1457222	1457408	.	-	0	Name=XP_031841707.1;ID=cds-XP_031841707.1;Dbxref=GeneID:116430997%2CGenbank:XP_031841707.1;Parent=rna-XM_031985847.1
NW_022340508.1	Gnomon	CDS	1457009	1457140	.	-	0	Name=XP_031841707.1;ID=cds-XP_031841707.1;Dbxref=GeneID:116430997%2CGenbank:XP_031841707.1;Parent=rna-XM_031985847.1
NW_022340508.1	Gnomon	CDS	1456803	1456947	.	-	0	Name=XP_031841707.1;ID=cds-XP_031841707.1;Dbxref=GeneID:116430997%2CGenbank:XP_031841707.1;Parent=rna-XM_031985847.1
NW_022340508.1	Gnomon	CDS	1456589	1456729	.	-	0	Name=XP_031841707.1;ID=cds-XP_031841707.1;Dbxref=GeneID:116430997%2CGenbank:XP_031841707.1;Parent=rna-XM_031985847.1
NW_022340508.1	Gnomon	CDS	1456361	1456520	.	-	0	Name=XP_031841707.1;ID=cds-XP_031841707.1;Dbxref=GeneID:116430997%2CGenbank:XP_031841707.1;Parent=rna-XM_031985847.1
NW_022340508.1	Gnomon	CDS	1456039	1456260	.	-	0	Name=XP_031841707.1;ID=cds-XP_031841707.1;Dbxref=GeneID:116430997%2CGenbank:XP_031841707.1;Parent=rna-XM_031985847.1
NW_022340508.1	Gnomon	CDS	1455814	1455966	.	-	0	Name=XP_031841707.1;ID=cds-XP_031841707.1;Dbxref=GeneID:116430997%2CGenbank:XP_031841707.1;Parent=rna-XM_031985847.1
NW_022340508.1	Gnomon	CDS	509065	509163	.	-	0	Name=XP_031841695.1;ID=cds-XP_031841695.1;Dbxref=GeneID:116430995%2CGenbank:XP_031841695.1;Parent=rna-XM_031985835.1
NW_022340508.1	Gnomon	CDS	380264	380363	.	-	0	Name=XP_031841695.1;ID=cds-XP_031841695.1;Dbxref=GeneID:116430995%2CGenbank:XP_031841695.1;Parent=rna-XM_031985835.1
NW_022340508.1	Gnomon	CDS	347647	347817	.	-	0	Name=XP_031841695.1;ID=cds-XP_031841695.1;Dbxref=GeneID:116430995%2CGenbank:XP_031841695.1;Parent=rna-XM_031985835.1
NW_022340508.1	Gnomon	CDS	345829	345984	.	-	0	Name=XP_031841695.1;ID=cds-XP_031841695.1;Dbxref=GeneID:116430995%2CGenbank:XP_031841695.1;Parent=rna-XM_031985835.1
NW_022340508.1	Gnomon	CDS	345029	345262	.	-	0	Name=XP_031841695.1;ID=cds-XP_031841695.1;Dbxref=GeneID:116430995%2CGenbank:XP_031841695.1;Parent=rna-XM_031985835.1
NW_022340508.1	Gnomon	CDS	344389	344618	.	-	0	Name=XP_031841695.1;ID=cds-XP_031841695.1;Dbxref=GeneID:116430995%2CGenbank:XP_031841695.1;Parent=rna-XM_031985835.1
NW_022340508.1	Gnomon	CDS	343236	343898	.	-	0	Name=XP_031841695.1;ID=cds-XP_031841695.1;Dbxref=GeneID:116430995%2CGenbank:XP_031841695.1;Parent=rna-XM_031985835.1
NW_022340508.1	Gnomon	CDS	342507	342881	.	-	0	Name=XP_031841695.1;ID=cds-XP_031841695.1;Dbxref=GeneID:116430995%2CGenbank:XP_031841695.1;Parent=rna-XM_031985835.1
NW_022340508.1	Gnomon	CDS	340584	341972	.	-	0	Name=XP_031841695.1;ID=cds-XP_031841695.1;Dbxref=GeneID:116430995%2CGenbank:XP_031841695.1;Parent=rna-XM_031985835.1
NW_022340508.1	Gnomon	CDS	345829	345982	.	-	0	Name=XP_031841705.1;ID=cds-XP_031841705.1;Dbxref=GeneID:116430995%2CGenbank:XP_031841705.1;Parent=rna-XM_031985845.1
NW_022340508.1	Gnomon	CDS	345029	345262	.	-	0	Name=XP_031841705.1;ID=cds-XP_031841705.1;Dbxref=GeneID:116430995%2CGenbank:XP_031841705.1;Parent=rna-XM_031985845.1
NW_022340508.1	Gnomon	CDS	344389	344618	.	-	0	Name=XP_031841705.1;ID=cds-XP_031841705.1;Dbxref=GeneID:116430995%2CGenbank:XP_031841705.1;Parent=rna-XM_031985845.1
NW_022340508.1	Gnomon	CDS	343236	343898	.	-	0	Name=XP_031841705.1;ID=cds-XP_031841705.1;Dbxref=GeneID:116430995%2CGenbank:XP_031841705.1;Parent=rna-XM_031985845.1
NW_022340508.1	Gnomon	CDS	342507	342881	.	-	0	Name=XP_031841705.1;ID=cds-XP_031841705.1;Dbxref=GeneID:116430995%2CGenbank:XP_031841705.1;Parent=rna-XM_031985845.1
NW_022340508.1	Gnomon	CDS	340584	341972	.	-	0	Name=XP_031841705.1;ID=cds-XP_031841705.1;Dbxref=GeneID:116430995%2CGenbank:XP_031841705.1;Parent=rna-XM_031985845.1
NW_022340508.1	Gnomon	exon	653454	659549	.	+	.	ID=exon-XM_031985928.1-11;Dbxref=GeneID:116431039%2CGenbank:XM_031985928.1;Parent=rna-XM_031985928.1
NW_022340508.1	Gnomon	exon	652630	652830	.	+	.	ID=exon-XM_031985928.1-10;Dbxref=GeneID:116431039%2CGenbank:XM_031985928.1;Parent=rna-XM_031985928.1
NW_022340508.1	Gnomon	CDS	951890	951915	.	-	0	Name=XP_031841792.1;ID=cds-XP_031841792.1;Dbxref=GeneID:116431042%2CGenbank:XP_031841792.1;Parent=rna-XM_031985932.1
NW_022340508.1	Gnomon	CDS	949220	949561	.	-	0	Name=XP_031841792.1;ID=cds-XP_031841792.1;Dbxref=GeneID:116431042%2CGenbank:XP_031841792.1;Parent=rna-XM_031985932.1
NW_022340508.1	Gnomon	CDS	931997	932059	.	-	0	Name=XP_031841792.1;ID=cds-XP_031841792.1;Dbxref=GeneID:116431042%2CGenbank:XP_031841792.1;Parent=rna-XM_031985932.1
NW_022340508.1	Gnomon	CDS	929762	930109	.	-	0	Name=XP_031841792.1;ID=cds-XP_031841792.1;Dbxref=GeneID:116431042%2CGenbank:XP_031841792.1;Parent=rna-XM_031985932.1
NW_022340508.1	Gnomon	CDS	929005	929299	.	-	0	Name=XP_031841792.1;ID=cds-XP_031841792.1;Dbxref=GeneID:116431042%2CGenbank:XP_031841792.1;Parent=rna-XM_031985932.1
NW_022340508.1	Gnomon	CDS	926263	926404	.	-	0	Name=XP_031841792.1;ID=cds-XP_031841792.1;Dbxref=GeneID:116431042%2CGenbank:XP_031841792.1;Parent=rna-XM_031985932.1
NW_022340508.1	Gnomon	CDS	923792	923985	.	-	0	Name=XP_031841792.1;ID=cds-XP_031841792.1;Dbxref=GeneID:116431042%2CGenbank:XP_031841792.1;Parent=rna-XM_031985932.1
NW_022340508.1	Gnomon	CDS	922392	923016	.	-	0	Name=XP_031841792.1;ID=cds-XP_031841792.1;Dbxref=GeneID:116431042%2CGenbank:XP_031841792.1;Parent=rna-XM_031985932.1
NW_022340508.1	Gnomon	CDS	921535	921695	.	-	0	Name=XP_031841792.1;ID=cds-XP_031841792.1;Dbxref=GeneID:116431042%2CGenbank:XP_031841792.1;Parent=rna-XM_031985932.1
NW_022340508.1	Gnomon	CDS	921061	921216	.	-	0	Name=XP_031841792.1;ID=cds-XP_031841792.1;Dbxref=GeneID:116431042%2CGenbank:XP_031841792.1;Parent=rna-XM_031985932.1
NW_022340508.1	Gnomon	CDS	920759	920885	.	-	0	Name=XP_031841792.1;ID=cds-XP_031841792.1;Dbxref=GeneID:116431042%2CGenbank:XP_031841792.1;Parent=rna-XM_031985932.1
NW_022340508.1	Gnomon	CDS	919447	920273	.	-	0	Name=XP_031841792.1;ID=cds-XP_031841792.1;Dbxref=GeneID:116431042%2CGenbank:XP_031841792.1;Parent=rna-XM_031985932.1
NW_022340508.1	Gnomon	CDS	918821	918967	.	-	0	Name=XP_031841792.1;ID=cds-XP_031841792.1;Dbxref=GeneID:116431042%2CGenbank:XP_031841792.1;Parent=rna-XM_031985932.1
NW_022340508.1	Gnomon	CDS	356764	356872	.	-	0	Name=XP_031841699.1;ID=cds-XP_031841699.1;Dbxref=GeneID:116430995%2CGenbank:XP_031841699.1;Parent=rna-XM_031985839.1
NW_022340508.1	Gnomon	CDS	347647	347817	.	-	0	Name=XP_031841699.1;ID=cds-XP_031841699.1;Dbxref=GeneID:116430995%2CGenbank:XP_031841699.1;Parent=rna-XM_031985839.1
NW_022340508.1	Gnomon	CDS	345829	345984	.	-	0	Name=XP_031841699.1;ID=cds-XP_031841699.1;Dbxref=GeneID:116430995%2CGenbank:XP_031841699.1;Parent=rna-XM_031985839.1
NW_022340508.1	Gnomon	CDS	345029	345262	.	-	0	Name=XP_031841699.1;ID=cds-XP_031841699.1;Dbxref=GeneID:116430995%2CGenbank:XP_031841699.1;Parent=rna-XM_031985839.1
NW_022340508.1	Gnomon	CDS	344389	344618	.	-	0	Name=XP_031841699.1;ID=cds-XP_031841699.1;Dbxref=GeneID:116430995%2CGenbank:XP_031841699.1;Parent=rna-XM_031985839.1
NW_022340508.1	Gnomon	CDS	343236	343898	.	-	0	Name=XP_031841699.1;ID=cds-XP_031841699.1;Dbxref=GeneID:116430995%2CGenbank:XP_031841699.1;Parent=rna-XM_031985839.1
NW_022340508.1	Gnomon	CDS	342507	342881	.	-	0	Name=XP_031841699.1;ID=cds-XP_031841699.1;Dbxref=GeneID:116430995%2CGenbank:XP_031841699.1;Parent=rna-XM_031985839.1
NW_022340508.1	Gnomon	CDS	340584	341972	.	-	0	Name=XP_031841699.1;ID=cds-XP_031841699.1;Dbxref=GeneID:116430995%2CGenbank:XP_031841699.1;Parent=rna-XM_031985839.1
NW_022340508.1	Gnomon	CDS	1460129	1460230	.	+	0	Name=XP_031841709.1;ID=cds-XP_031841709.1;Dbxref=GeneID:116430998%2CGenbank:XP_031841709.1;Parent=rna-XM_031985849.1
NW_022340508.1	Gnomon	CDS	1460343	1460654	.	+	0	Name=XP_031841709.1;ID=cds-XP_031841709.1;Dbxref=GeneID:116430998%2CGenbank:XP_031841709.1;Parent=rna-XM_031985849.1
NW_022340508.1	Gnomon	CDS	1460741	1460929	.	+	0	Name=XP_031841709.1;ID=cds-XP_031841709.1;Dbxref=GeneID:116430998%2CGenbank:XP_031841709.1;Parent=rna-XM_031985849.1
NW_022340508.1	Gnomon	CDS	1461003	1461689	.	+	0	Name=XP_031841709.1;ID=cds-XP_031841709.1;Dbxref=GeneID:116430998%2CGenbank:XP_031841709.1;Parent=rna-XM_031985849.1
NW_022340508.1	Gnomon	exon	1724251	1724464	.	+	.	ID=exon-XM_031985853.1-1;Dbxref=GeneID:116431000%2CGenbank:XM_031985853.1;Parent=rna-XM_031985853.1
NW_022340508.1	Gnomon	exon	1727626	1727787	.	+	.	ID=exon-XM_031985853.1-2;Dbxref=GeneID:116431000%2CGenbank:XM_031985853.1;Parent=rna-XM_031985853.1
NW_022340508.1	Gnomon	exon	1739113	1739244	.	+	.	ID=exon-XM_031985853.1-3;Dbxref=GeneID:116431000%2CGenbank:XM_031985853.1;Parent=rna-XM_031985853.1
NW_022340508.1	Gnomon	exon	1739936	1740069	.	+	.	ID=exon-XM_031985853.1-4;Dbxref=GeneID:116431000%2CGenbank:XM_031985853.1;Parent=rna-XM_031985853.1
NW_022340508.1	Gnomon	exon	1742639	1742830	.	+	.	ID=exon-XM_031985853.1-5;Dbxref=GeneID:116431000%2CGenbank:XM_031985853.1;Parent=rna-XM_031985853.1
NW_022340508.1	Gnomon	exon	1742914	1743030	.	+	.	ID=exon-XM_031985853.1-6;Dbxref=GeneID:116431000%2CGenbank:XM_031985853.1;Parent=rna-XM_031985853.1
NW_022340508.1	Gnomon	exon	1743281	1743349	.	+	.	ID=exon-XM_031985853.1-7;Dbxref=GeneID:116431000%2CGenbank:XM_031985853.1;Parent=rna-XM_031985853.1
NW_022340508.1	Gnomon	exon	1743438	1743601	.	+	.	ID=exon-XM_031985853.1-8;Dbxref=GeneID:116431000%2CGenbank:XM_031985853.1;Parent=rna-XM_031985853.1
NW_022340508.1	Gnomon	exon	1743905	1744151	.	+	.	ID=exon-XM_031985853.1-9;Dbxref=GeneID:116431000%2CGenbank:XM_031985853.1;Parent=rna-XM_031985853.1
NW_022340508.1	Gnomon	CDS	917649	917672	.	+	0	Name=XP_031841801.1;ID=cds-XP_031841801.1;Dbxref=GeneID:116431046%2CGenbank:XP_031841801.1;Parent=rna-XM_031985941.1
NW_022340508.1	Gnomon	CDS	917895	918060	.	+	0	Name=XP_031841801.1;ID=cds-XP_031841801.1;Dbxref=GeneID:116431046%2CGenbank:XP_031841801.1;Parent=rna-XM_031985941.1
NW_022340508.1	Gnomon	CDS	918158	918306	.	+	0	Name=XP_031841801.1;ID=cds-XP_031841801.1;Dbxref=GeneID:116431046%2CGenbank:XP_031841801.1;Parent=rna-XM_031985941.1
NW_022340508.1	Gnomon	CDS	951890	951915	.	-	0	Name=XP_031841791.1;ID=cds-XP_031841791.1;Dbxref=GeneID:116431042%2CGenbank:XP_031841791.1;Parent=rna-XM_031985931.1
NW_022340508.1	Gnomon	CDS	949220	949567	.	-	0	Name=XP_031841791.1;ID=cds-XP_031841791.1;Dbxref=GeneID:116431042%2CGenbank:XP_031841791.1;Parent=rna-XM_031985931.1
NW_022340508.1	Gnomon	CDS	931997	932059	.	-	0	Name=XP_031841791.1;ID=cds-XP_031841791.1;Dbxref=GeneID:116431042%2CGenbank:XP_031841791.1;Parent=rna-XM_031985931.1
NW_022340508.1	Gnomon	CDS	929762	930109	.	-	0	Name=XP_031841791.1;ID=cds-XP_031841791.1;Dbxref=GeneID:116431042%2CGenbank:XP_031841791.1;Parent=rna-XM_031985931.1
NW_022340508.1	Gnomon	CDS	929005	929299	.	-	0	Name=XP_031841791.1;ID=cds-XP_031841791.1;Dbxref=GeneID:116431042%2CGenbank:XP_031841791.1;Parent=rna-XM_031985931.1
NW_022340508.1	Gnomon	CDS	926263	926404	.	-	0	Name=XP_031841791.1;ID=cds-XP_031841791.1;Dbxref=GeneID:116431042%2CGenbank:XP_031841791.1;Parent=rna-XM_031985931.1
NW_022340508.1	Gnomon	CDS	923792	923985	.	-	0	Name=XP_031841791.1;ID=cds-XP_031841791.1;Dbxref=GeneID:116431042%2CGenbank:XP_031841791.1;Parent=rna-XM_031985931.1
NW_022340508.1	Gnomon	CDS	922392	923016	.	-	0	Name=XP_031841791.1;ID=cds-XP_031841791.1;Dbxref=GeneID:116431042%2CGenbank:XP_031841791.1;Parent=rna-XM_031985931.1
NW_022340508.1	Gnomon	CDS	921535	921695	.	-	0	Name=XP_031841791.1;ID=cds-XP_031841791.1;Dbxref=GeneID:116431042%2CGenbank:XP_031841791.1;Parent=rna-XM_031985931.1
NW_022340508.1	Gnomon	CDS	921061	921216	.	-	0	Name=XP_031841791.1;ID=cds-XP_031841791.1;Dbxref=GeneID:116431042%2CGenbank:XP_031841791.1;Parent=rna-XM_031985931.1
NW_022340508.1	Gnomon	CDS	920759	920885	.	-	0	Name=XP_031841791.1;ID=cds-XP_031841791.1;Dbxref=GeneID:116431042%2CGenbank:XP_031841791.1;Parent=rna-XM_031985931.1
NW_022340508.1	Gnomon	CDS	919447	920273	.	-	0	Name=XP_031841791.1;ID=cds-XP_031841791.1;Dbxref=GeneID:116431042%2CGenbank:XP_031841791.1;Parent=rna-XM_031985931.1
NW_022340508.1	Gnomon	CDS	918821	918967	.	-	0	Name=XP_031841791.1;ID=cds-XP_031841791.1;Dbxref=GeneID:116431042%2CGenbank:XP_031841791.1;Parent=rna-XM_031985931.1
NW_022340508.1	Gnomon	exon	1694828	1695095	.	+	.	ID=exon-XM_031985901.1-1;Dbxref=GeneID:116431028%2CGenbank:XM_031985901.1;Parent=rna-XM_031985901.1
NW_022340508.1	Gnomon	exon	1695184	1696296	.	+	.	ID=exon-XM_031985901.1-2;Dbxref=GeneID:116431028%2CGenbank:XM_031985901.1;Parent=rna-XM_031985901.1
NW_022340508.1	Gnomon	exon	1701410	1701638	.	+	.	ID=exon-XM_031985901.1-5;Dbxref=GeneID:116431028%2CGenbank:XM_031985901.1;Parent=rna-XM_031985901.1
NW_022340508.1	Gnomon	exon	1701835	1703607	.	+	.	ID=exon-XM_031985901.1-6;Dbxref=GeneID:116431028%2CGenbank:XM_031985901.1;Parent=rna-XM_031985901.1
NW_022340508.1	Gnomon	exon	1696369	1696981	.	+	.	ID=exon-XM_031985901.1-3;Dbxref=GeneID:116431028%2CGenbank:XM_031985901.1;Parent=rna-XM_031985901.1
NW_022340508.1	Gnomon	exon	1697067	1697490	.	+	.	ID=exon-XM_031985901.1-4;Dbxref=GeneID:116431028%2CGenbank:XM_031985901.1;Parent=rna-XM_031985901.1
NW_022340508.1	Gnomon	exon	777583	778692	.	+	.	ID=exon-XM_031985876.1-1;Dbxref=GeneID:116431014%2CGenbank:XM_031985876.1;Parent=rna-XM_031985876.1
NW_022340508.1	Gnomon	exon	790858	791073	.	+	.	ID=exon-XM_031985876.1-6;Dbxref=GeneID:116431014%2CGenbank:XM_031985876.1;Parent=rna-XM_031985876.1
NW_022340508.1	Gnomon	exon	791905	795961	.	+	.	ID=exon-XM_031985876.1-7;Dbxref=GeneID:116431014%2CGenbank:XM_031985876.1;Parent=rna-XM_031985876.1
NW_022340508.1	Gnomon	exon	780468	780642	.	+	.	ID=exon-XM_031985876.1-2;Dbxref=GeneID:116431014%2CGenbank:XM_031985876.1;Parent=rna-XM_031985876.1
NW_022340508.1	Gnomon	exon	783483	783685	.	+	.	ID=exon-XM_031985876.1-3;Dbxref=GeneID:116431014%2CGenbank:XM_031985876.1;Parent=rna-XM_031985876.1
NW_022340508.1	Gnomon	exon	785156	785348	.	+	.	ID=exon-XM_031985876.1-4;Dbxref=GeneID:116431014%2CGenbank:XM_031985876.1;Parent=rna-XM_031985876.1
NW_022340508.1	Gnomon	exon	788003	788169	.	+	.	ID=exon-XM_031985876.1-5;Dbxref=GeneID:116431014%2CGenbank:XM_031985876.1;Parent=rna-XM_031985876.1
NW_022340508.1	Gnomon	CDS	356764	356872	.	-	0	Name=XP_031841698.1;ID=cds-XP_031841698.1;Dbxref=GeneID:116430995%2CGenbank:XP_031841698.1;Parent=rna-XM_031985838.1
NW_022340508.1	Gnomon	CDS	347647	347817	.	-	0	Name=XP_031841698.1;ID=cds-XP_031841698.1;Dbxref=GeneID:116430995%2CGenbank:XP_031841698.1;Parent=rna-XM_031985838.1
NW_022340508.1	Gnomon	CDS	345829	345984	.	-	0	Name=XP_031841698.1;ID=cds-XP_031841698.1;Dbxref=GeneID:116430995%2CGenbank:XP_031841698.1;Parent=rna-XM_031985838.1
NW_022340508.1	Gnomon	CDS	345029	345262	.	-	0	Name=XP_031841698.1;ID=cds-XP_031841698.1;Dbxref=GeneID:116430995%2CGenbank:XP_031841698.1;Parent=rna-XM_031985838.1
NW_022340508.1	Gnomon	CDS	344389	344618	.	-	0	Name=XP_031841698.1;ID=cds-XP_031841698.1;Dbxref=GeneID:116430995%2CGenbank:XP_031841698.1;Parent=rna-XM_031985838.1
NW_022340508.1	Gnomon	CDS	343236	343898	.	-	0	Name=XP_031841698.1;ID=cds-XP_031841698.1;Dbxref=GeneID:116430995%2CGenbank:XP_031841698.1;Parent=rna-XM_031985838.1
NW_022340508.1	Gnomon	CDS	342507	342881	.	-	0	Name=XP_031841698.1;ID=cds-XP_031841698.1;Dbxref=GeneID:116430995%2CGenbank:XP_031841698.1;Parent=rna-XM_031985838.1
NW_022340508.1	Gnomon	CDS	340584	341972	.	-	0	Name=XP_031841698.1;ID=cds-XP_031841698.1;Dbxref=GeneID:116430995%2CGenbank:XP_031841698.1;Parent=rna-XM_031985838.1
NW_022340508.1	Gnomon	CDS	1459588	1459606	.	+	0	Name=XP_031841708.1;ID=cds-XP_031841708.1;Dbxref=GeneID:116430998%2CGenbank:XP_031841708.1;Parent=rna-XM_031985848.1
NW_022340508.1	Gnomon	CDS	1460127	1460230	.	+	0	Name=XP_031841708.1;ID=cds-XP_031841708.1;Dbxref=GeneID:116430998%2CGenbank:XP_031841708.1;Parent=rna-XM_031985848.1
NW_022340508.1	Gnomon	CDS	1460343	1460654	.	+	0	Name=XP_031841708.1;ID=cds-XP_031841708.1;Dbxref=GeneID:116430998%2CGenbank:XP_031841708.1;Parent=rna-XM_031985848.1
NW_022340508.1	Gnomon	CDS	1460741	1460929	.	+	0	Name=XP_031841708.1;ID=cds-XP_031841708.1;Dbxref=GeneID:116430998%2CGenbank:XP_031841708.1;Parent=rna-XM_031985848.1
NW_022340508.1	Gnomon	CDS	1461003	1461689	.	+	0	Name=XP_031841708.1;ID=cds-XP_031841708.1;Dbxref=GeneID:116430998%2CGenbank:XP_031841708.1;Parent=rna-XM_031985848.1
NW_022340508.1	Gnomon	exon	1744967	1746388	.	+	.	ID=exon-XM_031985851.1-10;Dbxref=GeneID:116431000%2CGenbank:XM_031985851.1;Parent=rna-XM_031985851.1
NW_022340508.1	Gnomon	mRNA	337174	357965	.	-	.	Name=XM_031985838.1;ID=rna-XM_031985838.1;Dbxref=GeneID:116430995%2CGenbank:XM_031985838.1;Parent=gene-LOC116430995
NW_022340508.1	Gnomon	mRNA	918554	952350	.	-	.	Name=XM_031985931.1;ID=rna-XM_031985931.1;Dbxref=GeneID:116431042%2CGenbank:XM_031985931.1;Parent=gene-LOC116431042
NW_022340508.1	tRNAscan-SE	exon	1286516	1286588	.	-	.	ID=exon-Trnak-cuu-3-1;Dbxref=GeneID:116431056;Note=transfer RNA lysine (anticodon CUU);Parent=rna-Trnak-cuu-3
NW_022340508.1	Gnomon	CDS	1447696	1447902	.	-	0	Name=XP_031841727.1;ID=cds-XP_031841727.1;Dbxref=GeneID:116431009%2CGenbank:XP_031841727.1;Parent=rna-XM_031985867.1
NW_022340508.1	Gnomon	CDS	1444075	1444370	.	-	0	Name=XP_031841727.1;ID=cds-XP_031841727.1;Dbxref=GeneID:116431009%2CGenbank:XP_031841727.1;Parent=rna-XM_031985867.1
NW_022340508.1	Gnomon	CDS	1442865	1443064	.	-	0	Name=XP_031841727.1;ID=cds-XP_031841727.1;Dbxref=GeneID:116431009%2CGenbank:XP_031841727.1;Parent=rna-XM_031985867.1
NW_022340508.1	Gnomon	CDS	1441420	1441616	.	-	0	Name=XP_031841727.1;ID=cds-XP_031841727.1;Dbxref=GeneID:116431009%2CGenbank:XP_031841727.1;Parent=rna-XM_031985867.1
NW_022340508.1	Gnomon	CDS	1437820	1437985	.	-	0	Name=XP_031841727.1;ID=cds-XP_031841727.1;Dbxref=GeneID:116431009%2CGenbank:XP_031841727.1;Parent=rna-XM_031985867.1
NW_022340508.1	Gnomon	CDS	1437336	1437526	.	-	0	Name=XP_031841727.1;ID=cds-XP_031841727.1;Dbxref=GeneID:116431009%2CGenbank:XP_031841727.1;Parent=rna-XM_031985867.1
NW_022340508.1	Gnomon	CDS	1436470	1436756	.	-	0	Name=XP_031841727.1;ID=cds-XP_031841727.1;Dbxref=GeneID:116431009%2CGenbank:XP_031841727.1;Parent=rna-XM_031985867.1
NW_022340508.1	Gnomon	CDS	1435861	1436068	.	-	0	Name=XP_031841727.1;ID=cds-XP_031841727.1;Dbxref=GeneID:116431009%2CGenbank:XP_031841727.1;Parent=rna-XM_031985867.1
NW_022340508.1	Gnomon	mRNA	337174	357965	.	-	.	Name=XM_031985839.1;ID=rna-XM_031985839.1;Dbxref=GeneID:116430995%2CGenbank:XM_031985839.1;Parent=gene-LOC116430995
NW_022340508.1	Gnomon	exon	1698405	1699286	.	-	.	ID=exon-XM_031985923.1-4;Dbxref=GeneID:116431036%2CGenbank:XM_031985923.1;Parent=rna-XM_031985923.1
NW_022340508.1	Gnomon	exon	1699375	1699603	.	-	.	ID=exon-XM_031985923.1-3;Dbxref=GeneID:116431036%2CGenbank:XM_031985923.1;Parent=rna-XM_031985923.1
NW_022340508.1	Gnomon	exon	1699702	1699813	.	-	.	ID=exon-XM_031985923.1-2;Dbxref=GeneID:116431036%2CGenbank:XM_031985923.1;Parent=rna-XM_031985923.1
NW_022340508.1	Gnomon	exon	1700200	1700363	.	-	.	ID=exon-XM_031985923.1-1;Dbxref=GeneID:116431036%2CGenbank:XM_031985923.1;Parent=rna-XM_031985923.1
NW_022340508.1	Gnomon	mRNA	918554	952350	.	-	.	Name=XM_031985932.1;ID=rna-XM_031985932.1;Dbxref=GeneID:116431042%2CGenbank:XM_031985932.1;Parent=gene-LOC116431042
NW_022340508.1	Gnomon	exon	1683367	1683649	.	-	.	ID=exon-XM_031985905.1-11;Dbxref=GeneID:116431031%2CGenbank:XM_031985905.1;Parent=rna-XM_031985905.1
NW_022340508.1	Gnomon	exon	1683724	1684026	.	-	.	ID=exon-XM_031985905.1-10;Dbxref=GeneID:116431031%2CGenbank:XM_031985905.1;Parent=rna-XM_031985905.1
NW_022340508.1	Gnomon	exon	1456589	1456729	.	-	.	ID=exon-XM_031985847.1-9;Dbxref=GeneID:116430997%2CGenbank:XM_031985847.1;Parent=rna-XM_031985847.1
NW_022340508.1	Gnomon	exon	1456803	1456947	.	-	.	ID=exon-XM_031985847.1-8;Dbxref=GeneID:116430997%2CGenbank:XM_031985847.1;Parent=rna-XM_031985847.1
NW_022340508.1	Gnomon	exon	1457009	1457140	.	-	.	ID=exon-XM_031985847.1-7;Dbxref=GeneID:116430997%2CGenbank:XM_031985847.1;Parent=rna-XM_031985847.1
NW_022340508.1	Gnomon	exon	1457222	1457408	.	-	.	ID=exon-XM_031985847.1-6;Dbxref=GeneID:116430997%2CGenbank:XM_031985847.1;Parent=rna-XM_031985847.1
NW_022340508.1	Gnomon	exon	1459097	1459337	.	-	.	ID=exon-XM_031985847.1-1;Dbxref=GeneID:116430997%2CGenbank:XM_031985847.1;Parent=rna-XM_031985847.1
NW_022340508.1	Gnomon	exon	1457499	1457638	.	-	.	ID=exon-XM_031985847.1-5;Dbxref=GeneID:116430997%2CGenbank:XM_031985847.1;Parent=rna-XM_031985847.1
NW_022340508.1	Gnomon	exon	1458043	1458132	.	-	.	ID=exon-XM_031985847.1-4;Dbxref=GeneID:116430997%2CGenbank:XM_031985847.1;Parent=rna-XM_031985847.1
NW_022340508.1	Gnomon	exon	1458204	1458595	.	-	.	ID=exon-XM_031985847.1-3;Dbxref=GeneID:116430997%2CGenbank:XM_031985847.1;Parent=rna-XM_031985847.1
NW_022340508.1	Gnomon	exon	1458689	1458834	.	-	.	ID=exon-XM_031985847.1-2;Dbxref=GeneID:116430997%2CGenbank:XM_031985847.1;Parent=rna-XM_031985847.1
NW_022340508.1	Gnomon	exon	1009704	1016925	.	-	.	ID=exon-XM_031985871.1-4;Dbxref=GeneID:116431011%2CGenbank:XM_031985871.1;Parent=rna-XM_031985871.1
NW_022340508.1	Gnomon	exon	1085938	1086041	.	-	.	ID=exon-XM_031985871.1-3;Dbxref=GeneID:116431011%2CGenbank:XM_031985871.1;Parent=rna-XM_031985871.1
NW_022340508.1	Gnomon	exon	1136274	1136422	.	-	.	ID=exon-XM_031985871.1-2;Dbxref=GeneID:116431011%2CGenbank:XM_031985871.1;Parent=rna-XM_031985871.1
NW_022340508.1	Gnomon	exon	1258462	1260692	.	-	.	ID=exon-XM_031985871.1-1;Dbxref=GeneID:116431011%2CGenbank:XM_031985871.1;Parent=rna-XM_031985871.1
NW_022340508.1	Gnomon	mRNA	337174	624030	.	-	.	Name=XM_031985836.1;ID=rna-XM_031985836.1;Dbxref=GeneID:116430995%2CGenbank:XM_031985836.1;Parent=gene-LOC116430995
NW_022340508.1	Gnomon	exon	1701835	1703382	.	+	.	ID=exon-XM_031985900.1-3;Dbxref=GeneID:116431028%2CGenbank:XM_031985900.1;Parent=rna-XM_031985900.1
NW_022340508.1	Gnomon	exon	1701410	1701638	.	+	.	ID=exon-XM_031985900.1-2;Dbxref=GeneID:116431028%2CGenbank:XM_031985900.1;Parent=rna-XM_031985900.1
NW_022340508.1	Gnomon	exon	1701201	1701292	.	+	.	ID=exon-XM_031985900.1-1;Dbxref=GeneID:116431028%2CGenbank:XM_031985900.1;Parent=rna-XM_031985900.1
NW_022340508.1	Gnomon	mRNA	337174	621072	.	-	.	Name=XM_031985835.1;ID=rna-XM_031985835.1;Dbxref=GeneID:116430995%2CGenbank:XM_031985835.1;Parent=gene-LOC116430995
NW_022340508.1	Gnomon	exon	1428046	1428702	.	+	.	ID=exon-XM_031985824.1-8;Dbxref=GeneID:116430992%2CGenbank:XM_031985824.1;Parent=rna-XM_031985824.1
NW_022340508.1	Gnomon	exon	1427535	1427864	.	+	.	ID=exon-XM_031985824.1-7;Dbxref=GeneID:116430992%2CGenbank:XM_031985824.1;Parent=rna-XM_031985824.1
NW_022340508.1	Gnomon	exon	1427211	1427367	.	+	.	ID=exon-XM_031985824.1-6;Dbxref=GeneID:116430992%2CGenbank:XM_031985824.1;Parent=rna-XM_031985824.1
NW_022340508.1	Gnomon	exon	1426788	1427053	.	+	.	ID=exon-XM_031985824.1-5;Dbxref=GeneID:116430992%2CGenbank:XM_031985824.1;Parent=rna-XM_031985824.1
NW_022340508.1	Gnomon	exon	1426618	1426722	.	+	.	ID=exon-XM_031985824.1-4;Dbxref=GeneID:116430992%2CGenbank:XM_031985824.1;Parent=rna-XM_031985824.1
NW_022340508.1	Gnomon	exon	1426308	1426360	.	+	.	ID=exon-XM_031985824.1-3;Dbxref=GeneID:116430992%2CGenbank:XM_031985824.1;Parent=rna-XM_031985824.1
NW_022340508.1	Gnomon	exon	1425534	1425679	.	+	.	ID=exon-XM_031985824.1-2;Dbxref=GeneID:116430992%2CGenbank:XM_031985824.1;Parent=rna-XM_031985824.1
NW_022340508.1	Gnomon	exon	1425124	1425461	.	+	.	ID=exon-XM_031985824.1-1;Dbxref=GeneID:116430992%2CGenbank:XM_031985824.1;Parent=rna-XM_031985824.1
NW_022340508.1	Gnomon	CDS	1258462	1259662	.	-	0	Name=XP_031841729.1;ID=cds-XP_031841729.1;Dbxref=GeneID:116431011%2CGenbank:XP_031841729.1;Parent=rna-XM_031985869.1
NW_022340508.1	Gnomon	CDS	1085938	1086041	.	-	0	Name=XP_031841729.1;ID=cds-XP_031841729.1;Dbxref=GeneID:116431011%2CGenbank:XP_031841729.1;Parent=rna-XM_031985869.1
NW_022340508.1	Gnomon	CDS	1015483	1016925	.	-	0	Name=XP_031841729.1;ID=cds-XP_031841729.1;Dbxref=GeneID:116431011%2CGenbank:XP_031841729.1;Parent=rna-XM_031985869.1
NW_022340508.1	Gnomon	mRNA	337174	395540	.	-	.	Name=XM_031985837.1;ID=rna-XM_031985837.1;Dbxref=GeneID:116430995%2CGenbank:XM_031985837.1;Parent=gene-LOC116430995
NW_022340508.1	Gnomon	mRNA	668901	676476	.	-	.	Name=XM_031985930.1;ID=rna-XM_031985930.1;Dbxref=GeneID:116431041%2CGenbank:XM_031985930.1;Parent=gene-LOC116431041
NW_022340508.1	Gnomon	exon	1585252	1586363	.	-	.	ID=exon-XM_031985892.1-34;Dbxref=GeneID:116431024%2CGenbank:XM_031985892.1;Parent=rna-XM_031985892.1
NW_022340508.1	Gnomon	exon	1586452	1586597	.	-	.	ID=exon-XM_031985892.1-33;Dbxref=GeneID:116431024%2CGenbank:XM_031985892.1;Parent=rna-XM_031985892.1
NW_022340508.1	Gnomon	exon	1586729	1586743	.	-	.	ID=exon-XM_031985892.1-32;Dbxref=GeneID:116431024%2CGenbank:XM_031985892.1;Parent=rna-XM_031985892.1
NW_022340508.1	Gnomon	exon	1586872	1587085	.	-	.	ID=exon-XM_031985892.1-31;Dbxref=GeneID:116431024%2CGenbank:XM_031985892.1;Parent=rna-XM_031985892.1
NW_022340508.1	Gnomon	exon	1587158	1587309	.	-	.	ID=exon-XM_031985892.1-30;Dbxref=GeneID:116431024%2CGenbank:XM_031985892.1;Parent=rna-XM_031985892.1
NW_022340508.1	Gnomon	exon	1138045	1138373	.	-	.	ID=exon-XM_031985872.1-1;Dbxref=GeneID:116431011%2CGenbank:XM_031985872.1;Parent=rna-XM_031985872.1
NW_022340508.1	Gnomon	exon	1588698	1588958	.	-	.	ID=exon-XM_031985892.1-25;Dbxref=GeneID:116431024%2CGenbank:XM_031985892.1;Parent=rna-XM_031985892.1
NW_022340508.1	Gnomon	exon	1589039	1589258	.	-	.	ID=exon-XM_031985892.1-24;Dbxref=GeneID:116431024%2CGenbank:XM_031985892.1;Parent=rna-XM_031985892.1
NW_022340508.1	Gnomon	exon	1589347	1589592	.	-	.	ID=exon-XM_031985892.1-23;Dbxref=GeneID:116431024%2CGenbank:XM_031985892.1;Parent=rna-XM_031985892.1
NW_022340508.1	Gnomon	exon	1589677	1589858	.	-	.	ID=exon-XM_031985892.1-22;Dbxref=GeneID:116431024%2CGenbank:XM_031985892.1;Parent=rna-XM_031985892.1
NW_022340508.1	Gnomon	exon	1587379	1587615	.	-	.	ID=exon-XM_031985892.1-29;Dbxref=GeneID:116431024%2CGenbank:XM_031985892.1;Parent=rna-XM_031985892.1
NW_022340508.1	Gnomon	exon	1009704	1016925	.	-	.	ID=exon-XM_031985872.1-4;Dbxref=GeneID:116431011%2CGenbank:XM_031985872.1;Parent=rna-XM_031985872.1
NW_022340508.1	Gnomon	exon	1587705	1587989	.	-	.	ID=exon-XM_031985892.1-28;Dbxref=GeneID:116431024%2CGenbank:XM_031985892.1;Parent=rna-XM_031985892.1
NW_022340508.1	Gnomon	exon	1085938	1086041	.	-	.	ID=exon-XM_031985872.1-3;Dbxref=GeneID:116431011%2CGenbank:XM_031985872.1;Parent=rna-XM_031985872.1
NW_022340508.1	Gnomon	exon	1588066	1588181	.	-	.	ID=exon-XM_031985892.1-27;Dbxref=GeneID:116431024%2CGenbank:XM_031985892.1;Parent=rna-XM_031985892.1
NW_022340508.1	Gnomon	exon	1136274	1136422	.	-	.	ID=exon-XM_031985872.1-2;Dbxref=GeneID:116431011%2CGenbank:XM_031985872.1;Parent=rna-XM_031985872.1
NW_022340508.1	Gnomon	exon	1588446	1588608	.	-	.	ID=exon-XM_031985892.1-26;Dbxref=GeneID:116431024%2CGenbank:XM_031985892.1;Parent=rna-XM_031985892.1
NW_022340508.1	Gnomon	exon	1589941	1590207	.	-	.	ID=exon-XM_031985892.1-21;Dbxref=GeneID:116431024%2CGenbank:XM_031985892.1;Parent=rna-XM_031985892.1
NW_022340508.1	Gnomon	exon	1590288	1590609	.	-	.	ID=exon-XM_031985892.1-20;Dbxref=GeneID:116431024%2CGenbank:XM_031985892.1;Parent=rna-XM_031985892.1
NW_022340508.1	Gnomon	exon	1590694	1590863	.	-	.	ID=exon-XM_031985892.1-19;Dbxref=GeneID:116431024%2CGenbank:XM_031985892.1;Parent=rna-XM_031985892.1
NW_022340508.1	Gnomon	exon	1592753	1592916	.	-	.	ID=exon-XM_031985892.1-14;Dbxref=GeneID:116431024%2CGenbank:XM_031985892.1;Parent=rna-XM_031985892.1
NW_022340508.1	Gnomon	exon	1593004	1593113	.	-	.	ID=exon-XM_031985892.1-13;Dbxref=GeneID:116431024%2CGenbank:XM_031985892.1;Parent=rna-XM_031985892.1
NW_022340508.1	Gnomon	exon	1593197	1593449	.	-	.	ID=exon-XM_031985892.1-12;Dbxref=GeneID:116431024%2CGenbank:XM_031985892.1;Parent=rna-XM_031985892.1
NW_022340508.1	Gnomon	exon	1593540	1593651	.	-	.	ID=exon-XM_031985892.1-11;Dbxref=GeneID:116431024%2CGenbank:XM_031985892.1;Parent=rna-XM_031985892.1
NW_022340508.1	Gnomon	exon	1590967	1591156	.	-	.	ID=exon-XM_031985892.1-18;Dbxref=GeneID:116431024%2CGenbank:XM_031985892.1;Parent=rna-XM_031985892.1
NW_022340508.1	Gnomon	exon	1591278	1591559	.	-	.	ID=exon-XM_031985892.1-17;Dbxref=GeneID:116431024%2CGenbank:XM_031985892.1;Parent=rna-XM_031985892.1
NW_022340508.1	Gnomon	exon	1591638	1591913	.	-	.	ID=exon-XM_031985892.1-16;Dbxref=GeneID:116431024%2CGenbank:XM_031985892.1;Parent=rna-XM_031985892.1
NW_022340508.1	Gnomon	exon	1591996	1592070	.	-	.	ID=exon-XM_031985892.1-15;Dbxref=GeneID:116431024%2CGenbank:XM_031985892.1;Parent=rna-XM_031985892.1
NW_022340508.1	Gnomon	exon	1593745	1593995	.	-	.	ID=exon-XM_031985892.1-10;Dbxref=GeneID:116431024%2CGenbank:XM_031985892.1;Parent=rna-XM_031985892.1
NW_022340508.1	Gnomon	CDS	1466602	1466698	.	+	0	Name=XP_031841724.1;ID=cds-XP_031841724.1;Dbxref=GeneID:116431006%2CGenbank:XP_031841724.1;Parent=rna-XM_031985864.1
NW_022340508.1	Gnomon	CDS	1466792	1467212	.	+	0	Name=XP_031841724.1;ID=cds-XP_031841724.1;Dbxref=GeneID:116431006%2CGenbank:XP_031841724.1;Parent=rna-XM_031985864.1
NW_022340508.1	Gnomon	CDS	1467498	1467629	.	+	0	Name=XP_031841724.1;ID=cds-XP_031841724.1;Dbxref=GeneID:116431006%2CGenbank:XP_031841724.1;Parent=rna-XM_031985864.1
NW_022340508.1	Gnomon	CDS	1467903	1468576	.	+	0	Name=XP_031841724.1;ID=cds-XP_031841724.1;Dbxref=GeneID:116431006%2CGenbank:XP_031841724.1;Parent=rna-XM_031985864.1
NW_022340508.1	Gnomon	CDS	1468672	1469029	.	+	0	Name=XP_031841724.1;ID=cds-XP_031841724.1;Dbxref=GeneID:116431006%2CGenbank:XP_031841724.1;Parent=rna-XM_031985864.1
NW_022340508.1	Gnomon	CDS	1469638	1469800	.	+	0	Name=XP_031841724.1;ID=cds-XP_031841724.1;Dbxref=GeneID:116431006%2CGenbank:XP_031841724.1;Parent=rna-XM_031985864.1
NW_022340508.1	Gnomon	CDS	1469922	1470030	.	+	0	Name=XP_031841724.1;ID=cds-XP_031841724.1;Dbxref=GeneID:116431006%2CGenbank:XP_031841724.1;Parent=rna-XM_031985864.1
NW_022340508.1	Gnomon	CDS	1470135	1470211	.	+	0	Name=XP_031841724.1;ID=cds-XP_031841724.1;Dbxref=GeneID:116431006%2CGenbank:XP_031841724.1;Parent=rna-XM_031985864.1
NW_022340508.1	Gnomon	mRNA	337174	624030	.	-	.	Name=XM_031985833.1;ID=rna-XM_031985833.1;Dbxref=GeneID:116430995%2CGenbank:XM_031985833.1;Parent=gene-LOC116430995
NW_022340508.1	Gnomon	exon	1137395	1137666	.	-	.	ID=exon-XR_004235845.1-2;Dbxref=GeneID:116431012%2CGenbank:XR_004235845.1;Parent=rna-XR_004235845.1
NW_022340508.1	Gnomon	exon	1137775	1138054	.	-	.	ID=exon-XR_004235845.1-1;Dbxref=GeneID:116431012%2CGenbank:XR_004235845.1;Parent=rna-XR_004235845.1
NW_022340508.1	Gnomon	exon	1137105	1137311	.	-	.	ID=exon-XR_004235845.1-3;Dbxref=GeneID:116431012%2CGenbank:XR_004235845.1;Parent=rna-XR_004235845.1
NW_022340508.1	Gnomon	CDS	994741	994950	.	-	0	Name=XP_031841723.1;ID=cds-XP_031841723.1;Dbxref=GeneID:116431005%2CGenbank:XP_031841723.1;Parent=rna-XM_031985863.1
NW_022340508.1	Gnomon	CDS	971792	971933	.	-	0	Name=XP_031841723.1;ID=cds-XP_031841723.1;Dbxref=GeneID:116431005%2CGenbank:XP_031841723.1;Parent=rna-XM_031985863.1
NW_022340508.1	Gnomon	CDS	968649	968759	.	-	0	Name=XP_031841723.1;ID=cds-XP_031841723.1;Dbxref=GeneID:116431005%2CGenbank:XP_031841723.1;Parent=rna-XM_031985863.1
NW_022340508.1	Gnomon	CDS	963472	963519	.	-	0	Name=XP_031841723.1;ID=cds-XP_031841723.1;Dbxref=GeneID:116431005%2CGenbank:XP_031841723.1;Parent=rna-XM_031985863.1
NW_022340508.1	Gnomon	CDS	963280	963362	.	-	0	Name=XP_031841723.1;ID=cds-XP_031841723.1;Dbxref=GeneID:116431005%2CGenbank:XP_031841723.1;Parent=rna-XM_031985863.1
NW_022340508.1	Gnomon	CDS	959418	959546	.	-	0	Name=XP_031841723.1;ID=cds-XP_031841723.1;Dbxref=GeneID:116431005%2CGenbank:XP_031841723.1;Parent=rna-XM_031985863.1
NW_022340508.1	Gnomon	CDS	958022	958245	.	-	0	Name=XP_031841723.1;ID=cds-XP_031841723.1;Dbxref=GeneID:116431005%2CGenbank:XP_031841723.1;Parent=rna-XM_031985863.1
NW_022340508.1	Gnomon	CDS	957513	957670	.	-	0	Name=XP_031841723.1;ID=cds-XP_031841723.1;Dbxref=GeneID:116431005%2CGenbank:XP_031841723.1;Parent=rna-XM_031985863.1
NW_022340508.1	Gnomon	CDS	957266	957423	.	-	0	Name=XP_031841723.1;ID=cds-XP_031841723.1;Dbxref=GeneID:116431005%2CGenbank:XP_031841723.1;Parent=rna-XM_031985863.1
NW_022340508.1	Gnomon	CDS	955019	955087	.	-	0	Name=XP_031841723.1;ID=cds-XP_031841723.1;Dbxref=GeneID:116431005%2CGenbank:XP_031841723.1;Parent=rna-XM_031985863.1
NW_022340508.1	Gnomon	mRNA	337174	624030	.	-	.	Name=XM_031985834.1;ID=rna-XM_031985834.1;Dbxref=GeneID:116430995%2CGenbank:XM_031985834.1;Parent=gene-LOC116430995
NW_022340508.1	Gnomon	CDS	1447696	1447902	.	-	0	Name=XP_031841726.1;ID=cds-XP_031841726.1;Dbxref=GeneID:116431009%2CGenbank:XP_031841726.1;Parent=rna-XM_031985866.1
NW_022340508.1	Gnomon	CDS	1444075	1444370	.	-	0	Name=XP_031841726.1;ID=cds-XP_031841726.1;Dbxref=GeneID:116431009%2CGenbank:XP_031841726.1;Parent=rna-XM_031985866.1
NW_022340508.1	Gnomon	CDS	1442865	1443064	.	-	0	Name=XP_031841726.1;ID=cds-XP_031841726.1;Dbxref=GeneID:116431009%2CGenbank:XP_031841726.1;Parent=rna-XM_031985866.1
NW_022340508.1	Gnomon	CDS	1441420	1441616	.	-	0	Name=XP_031841726.1;ID=cds-XP_031841726.1;Dbxref=GeneID:116431009%2CGenbank:XP_031841726.1;Parent=rna-XM_031985866.1
NW_022340508.1	Gnomon	CDS	1437820	1437985	.	-	0	Name=XP_031841726.1;ID=cds-XP_031841726.1;Dbxref=GeneID:116431009%2CGenbank:XP_031841726.1;Parent=rna-XM_031985866.1
NW_022340508.1	Gnomon	CDS	1437336	1437526	.	-	0	Name=XP_031841726.1;ID=cds-XP_031841726.1;Dbxref=GeneID:116431009%2CGenbank:XP_031841726.1;Parent=rna-XM_031985866.1
NW_022340508.1	Gnomon	CDS	1436470	1436756	.	-	0	Name=XP_031841726.1;ID=cds-XP_031841726.1;Dbxref=GeneID:116431009%2CGenbank:XP_031841726.1;Parent=rna-XM_031985866.1
NW_022340508.1	Gnomon	CDS	1435861	1436068	.	-	0	Name=XP_031841726.1;ID=cds-XP_031841726.1;Dbxref=GeneID:116431009%2CGenbank:XP_031841726.1;Parent=rna-XM_031985866.1
NW_022340508.1	Gnomon	mRNA	337174	454228	.	-	.	Name=XM_031985831.1;ID=rna-XM_031985831.1;Dbxref=GeneID:116430995%2CGenbank:XM_031985831.1;Parent=gene-LOC116430995
NW_022340508.1	Gnomon	exon	1661027	1661145	.	+	.	ID=exon-XM_031985895.1-9;Dbxref=GeneID:116431026%2CGenbank:XM_031985895.1;Parent=rna-XM_031985895.1
NW_022340508.1	Gnomon	exon	1659313	1659599	.	+	.	ID=exon-XM_031985895.1-8;Dbxref=GeneID:116431026%2CGenbank:XM_031985895.1;Parent=rna-XM_031985895.1
NW_022340508.1	Gnomon	exon	1657604	1657764	.	+	.	ID=exon-XM_031985895.1-7;Dbxref=GeneID:116431026%2CGenbank:XM_031985895.1;Parent=rna-XM_031985895.1
NW_022340508.1	Gnomon	exon	1649901	1650101	.	+	.	ID=exon-XM_031985895.1-6;Dbxref=GeneID:116431026%2CGenbank:XM_031985895.1;Parent=rna-XM_031985895.1
NW_022340508.1	Gnomon	exon	1646480	1646624	.	+	.	ID=exon-XM_031985895.1-5;Dbxref=GeneID:116431026%2CGenbank:XM_031985895.1;Parent=rna-XM_031985895.1
NW_022340508.1	Gnomon	exon	1645945	1646105	.	+	.	ID=exon-XM_031985895.1-4;Dbxref=GeneID:116431026%2CGenbank:XM_031985895.1;Parent=rna-XM_031985895.1
NW_022340508.1	Gnomon	exon	1645005	1645096	.	+	.	ID=exon-XM_031985895.1-3;Dbxref=GeneID:116431026%2CGenbank:XM_031985895.1;Parent=rna-XM_031985895.1
NW_022340508.1	Gnomon	exon	1624264	1624362	.	+	.	ID=exon-XM_031985895.1-2;Dbxref=GeneID:116431026%2CGenbank:XM_031985895.1;Parent=rna-XM_031985895.1
NW_022340508.1	Gnomon	exon	1609107	1609481	.	+	.	ID=exon-XM_031985895.1-1;Dbxref=GeneID:116431026%2CGenbank:XM_031985895.1;Parent=rna-XM_031985895.1
NW_022340508.1	cmsearch	gene	1472829	1472953	.	-	.	Name=LOC116431050;ID=gene-LOC116431050;Dbxref=GeneID:116431050
NW_022340508.1	Gnomon	gene	909240	913467	.	-	.	Name=LOC116431043;ID=gene-LOC116431043;Dbxref=GeneID:116431043
NW_022340508.1	Gnomon	gene	918551	952350	.	-	.	Name=LOC116431042;ID=gene-LOC116431042;Dbxref=GeneID:116431042
NW_022340508.1	Gnomon	gene	668901	678697	.	-	.	Name=LOC116431041;ID=gene-LOC116431041;Dbxref=GeneID:116431041
NW_022340508.1	Gnomon	gene	917239	918604	.	+	.	Name=LOC116431046;ID=gene-LOC116431046;Dbxref=GeneID:116431046
NW_022340508.1	Gnomon	gene	913513	915331	.	+	.	Name=LOC116431045;ID=gene-LOC116431045;Dbxref=GeneID:116431045
NW_022340508.1	Gnomon	gene	914216	915768	.	-	.	Name=LOC116431044;ID=gene-LOC116431044;Dbxref=GeneID:116431044
NW_022340508.1	cmsearch	gene	1024880	1025002	.	-	.	Name=LOC116431049;ID=gene-LOC116431049;Dbxref=GeneID:116431049
NW_022340508.1	cmsearch	gene	687748	687870	.	-	.	Name=LOC116431048;ID=gene-LOC116431048;Dbxref=GeneID:116431048
NW_022340508.1	Gnomon	CDS	108853	112056	.	+	0	Name=XP_031841725.1;ID=cds-XP_031841725.1;Dbxref=GeneID:116431008%2CGenbank:XP_031841725.1;Parent=rna-XM_031985865.1
NW_022340508.1	Gnomon	mRNA	337174	624030	.	-	.	Name=XM_031985832.1;ID=rna-XM_031985832.1;Dbxref=GeneID:116430995%2CGenbank:XM_031985832.1;Parent=gene-LOC116430995
NW_022340508.1	Gnomon	gene	777583	795961	.	+	.	Name=LOC116431014;ID=gene-LOC116431014;Dbxref=GeneID:116431014
NW_022340508.1	Gnomon	gene	156114	157874	.	-	.	Name=LOC116431013;ID=gene-LOC116431013;Dbxref=GeneID:116431013
NW_022340508.1	Gnomon	gene	1137105	1138054	.	-	.	Name=LOC116431012;ID=gene-LOC116431012;Dbxref=GeneID:116431012
NW_022340508.1	Gnomon	gene	1009704	1260692	.	-	.	Name=LOC116431011;ID=gene-LOC116431011;Dbxref=GeneID:116431011
NW_022340508.1	Gnomon	gene	1451432	1453989	.	+	.	Name=LOC116431018;ID=gene-LOC116431018;Dbxref=GeneID:116431018
NW_022340508.1	Gnomon	gene	1429613	1432610	.	-	.	Name=LOC116431017;ID=gene-LOC116431017;Dbxref=GeneID:116431017
NW_022340508.1	Gnomon	gene	1411883	1420828	.	+	.	Name=LOC116431016;ID=gene-LOC116431016;Dbxref=GeneID:116431016
NW_022340508.1	Gnomon	gene	307003	307832	.	+	.	Name=LOC116431019;ID=gene-LOC116431019;Dbxref=GeneID:116431019
NW_022340508.1	Gnomon	gene	256562	257536	.	+	.	Name=LOC116431003;ID=gene-LOC116431003;Dbxref=GeneID:116431003
NW_022340508.1	Gnomon	gene	1529371	1575821	.	+	.	Name=LOC116431002;ID=gene-LOC116431002;Dbxref=GeneID:116431002
NW_022340508.1	Gnomon	gene	1724251	1746388	.	+	.	Name=LOC116431000;ID=gene-LOC116431000;Dbxref=GeneID:116431000
NW_022340508.1	Gnomon	gene	1466422	1470233	.	+	.	Name=LOC116431006;ID=gene-LOC116431006;Dbxref=GeneID:116431006
NW_022340508.1	Gnomon	gene	953344	994975	.	-	.	Name=LOC116431005;ID=gene-LOC116431005;Dbxref=GeneID:116431005
NW_022340508.1	Gnomon	gene	6031	9862	.	+	.	Name=LOC116431004;ID=gene-LOC116431004;Dbxref=GeneID:116431004
NW_022340508.1	Gnomon	gene	1435752	1449073	.	-	.	Name=LOC116431009;ID=gene-LOC116431009;Dbxref=GeneID:116431009
NW_022340508.1	Gnomon	gene	106947	116157	.	+	.	Name=LOC116431008;ID=gene-LOC116431008;Dbxref=GeneID:116431008
NW_022340508.1	Gnomon	gene	1679332	1682148	.	-	.	Name=LOC116431032;ID=gene-LOC116431032;Dbxref=GeneID:116431032
NW_022340508.1	Gnomon	gene	1683367	1688398	.	-	.	Name=LOC116431031;ID=gene-LOC116431031;Dbxref=GeneID:116431031
NW_022340508.1	Gnomon	gene	1703294	1706996	.	-	.	Name=LOC116431030;ID=gene-LOC116431030;Dbxref=GeneID:116431030
NW_022340508.1	Gnomon	gene	1698405	1700363	.	-	.	Name=LOC116431036;ID=gene-LOC116431036;Dbxref=GeneID:116431036
NW_022340508.1	Gnomon	gene	1692708	1694875	.	-	.	Name=LOC116431034;ID=gene-LOC116431034;Dbxref=GeneID:116431034
NW_022340508.1	Gnomon	gene	1689915	1694021	.	+	.	Name=LOC116431033;ID=gene-LOC116431033;Dbxref=GeneID:116431033
NW_022340508.1	Gnomon	gene	638995	659549	.	+	.	Name=LOC116431039;ID=gene-LOC116431039;Dbxref=GeneID:116431039
NW_022340508.1	Gnomon	gene	658856	667896	.	-	.	Name=LOC116431038;ID=gene-LOC116431038;Dbxref=GeneID:116431038
NW_022340508.1	Gnomon	gene	1682408	1683611	.	+	.	Name=LOC116431037;ID=gene-LOC116431037;Dbxref=GeneID:116431037
NW_022340508.1	Gnomon	gene	870710	880033	.	+	.	Name=LOC116431021;ID=gene-LOC116431021;Dbxref=GeneID:116431021
NW_022340508.1	Gnomon	gene	796524	870558	.	-	.	Name=LOC116431020;ID=gene-LOC116431020;Dbxref=GeneID:116431020
NW_022340508.1	Gnomon	gene	1662001	1675505	.	-	.	Name=LOC116431025;ID=gene-LOC116431025;Dbxref=GeneID:116431025
NW_022340508.1	Gnomon	gene	1585252	1596790	.	-	.	Name=LOC116431024;ID=gene-LOC116431024;Dbxref=GeneID:116431024
NW_022340508.1	Gnomon	gene	879862	907585	.	-	.	Name=LOC116431023;ID=gene-LOC116431023;Dbxref=GeneID:116431023
NW_022340508.1	Gnomon	gene	1694567	1703607	.	+	.	Name=LOC116431028;ID=gene-LOC116431028;Dbxref=GeneID:116431028
NW_022340508.1	Gnomon	gene	1675325	1676196	.	+	.	Name=LOC116431027;ID=gene-LOC116431027;Dbxref=GeneID:116431027
NW_022340508.1	Gnomon	gene	1609107	1663375	.	+	.	Name=LOC116431026;ID=gene-LOC116431026;Dbxref=GeneID:116431026
NW_022340508.1	Gnomon	exon	1460127	1460230	.	+	.	ID=exon-XM_031985848.1-2;Dbxref=GeneID:116430998%2CGenbank:XM_031985848.1;Parent=rna-XM_031985848.1
NW_022340508.1	Gnomon	exon	1459375	1459606	.	+	.	ID=exon-XM_031985848.1-1;Dbxref=GeneID:116430998%2CGenbank:XM_031985848.1;Parent=rna-XM_031985848.1
NW_022340508.1	Gnomon	exon	1460741	1460929	.	+	.	ID=exon-XM_031985848.1-4;Dbxref=GeneID:116430998%2CGenbank:XM_031985848.1;Parent=rna-XM_031985848.1
NW_022340508.1	Gnomon	exon	1460343	1460654	.	+	.	ID=exon-XM_031985848.1-3;Dbxref=GeneID:116430998%2CGenbank:XM_031985848.1;Parent=rna-XM_031985848.1
NW_022340508.1	Gnomon	exon	1461003	1461943	.	+	.	ID=exon-XM_031985848.1-5;Dbxref=GeneID:116430998%2CGenbank:XM_031985848.1;Parent=rna-XM_031985848.1
NW_022340508.1	Gnomon	CDS	1529959	1530835	.	+	0	Name=XP_031841720.1;ID=cds-XP_031841720.1;Dbxref=GeneID:116431002%2CGenbank:XP_031841720.1;Parent=rna-XM_031985860.1
NW_022340508.1	Gnomon	CDS	1542316	1542525	.	+	0	Name=XP_031841720.1;ID=cds-XP_031841720.1;Dbxref=GeneID:116431002%2CGenbank:XP_031841720.1;Parent=rna-XM_031985860.1
NW_022340508.1	Gnomon	CDS	1545200	1545480	.	+	0	Name=XP_031841720.1;ID=cds-XP_031841720.1;Dbxref=GeneID:116431002%2CGenbank:XP_031841720.1;Parent=rna-XM_031985860.1
NW_022340508.1	Gnomon	CDS	1574715	1574957	.	+	0	Name=XP_031841720.1;ID=cds-XP_031841720.1;Dbxref=GeneID:116431002%2CGenbank:XP_031841720.1;Parent=rna-XM_031985860.1
NW_022340508.1	tRNAscan-SE	gene	684791	684863	.	+	.	Name=Trnaa-agc;ID=gene-Trnaa-agc-6;Dbxref=GeneID:116431058
NW_022340508.1	cmsearch	snRNA	1472829	1472953	.	-	.	Name=XR_004235851.1;ID=rna-XR_004235851.1;Dbxref=GeneID:116431050%2CRFAM:RF00020%2CGenbank:XR_004235851.1;Parent=gene-LOC116431050
NW_022340508.1	Gnomon	exon	1426308	1426360	.	+	.	ID=exon-XM_031985825.1-3;Dbxref=GeneID:116430992%2CGenbank:XM_031985825.1;Parent=rna-XM_031985825.1
NW_022340508.1	Gnomon	exon	1425534	1425679	.	+	.	ID=exon-XM_031985825.1-2;Dbxref=GeneID:116430992%2CGenbank:XM_031985825.1;Parent=rna-XM_031985825.1
NW_022340508.1	Gnomon	exon	1426788	1427053	.	+	.	ID=exon-XM_031985825.1-5;Dbxref=GeneID:116430992%2CGenbank:XM_031985825.1;Parent=rna-XM_031985825.1
NW_022340508.1	Gnomon	exon	1426618	1426722	.	+	.	ID=exon-XM_031985825.1-4;Dbxref=GeneID:116430992%2CGenbank:XM_031985825.1;Parent=rna-XM_031985825.1
NW_022340508.1	Gnomon	exon	1425124	1425393	.	+	.	ID=exon-XM_031985825.1-1;Dbxref=GeneID:116430992%2CGenbank:XM_031985825.1;Parent=rna-XM_031985825.1
NW_022340508.1	Gnomon	exon	1427535	1427864	.	+	.	ID=exon-XM_031985825.1-7;Dbxref=GeneID:116430992%2CGenbank:XM_031985825.1;Parent=rna-XM_031985825.1
NW_022340508.1	Gnomon	exon	1427211	1427367	.	+	.	ID=exon-XM_031985825.1-6;Dbxref=GeneID:116430992%2CGenbank:XM_031985825.1;Parent=rna-XM_031985825.1
NW_022340508.1	Gnomon	exon	1428339	1428701	.	+	.	ID=exon-XM_031985825.1-9;Dbxref=GeneID:116430992%2CGenbank:XM_031985825.1;Parent=rna-XM_031985825.1
NW_022340508.1	Gnomon	exon	1428046	1428244	.	+	.	ID=exon-XM_031985825.1-8;Dbxref=GeneID:116430992%2CGenbank:XM_031985825.1;Parent=rna-XM_031985825.1
NW_022340508.1	Gnomon	exon	881178	881335	.	-	.	ID=exon-XM_031985887.1-10;Dbxref=GeneID:116431023%2CGenbank:XM_031985887.1;Parent=rna-XM_031985887.1
NW_022340508.1	Gnomon	exon	879862	880934	.	-	.	ID=exon-XM_031985887.1-11;Dbxref=GeneID:116431023%2CGenbank:XM_031985887.1;Parent=rna-XM_031985887.1
NW_022340508.1	Gnomon	exon	307483	307550	.	+	.	ID=exon-XR_004235847.1-2;Dbxref=GeneID:116431019%2CGenbank:XR_004235847.1;Parent=rna-XR_004235847.1
NW_022340508.1	Gnomon	exon	307003	307373	.	+	.	ID=exon-XR_004235847.1-1;Dbxref=GeneID:116431019%2CGenbank:XR_004235847.1;Parent=rna-XR_004235847.1
NW_022340508.1	Gnomon	exon	307643	307832	.	+	.	ID=exon-XR_004235847.1-3;Dbxref=GeneID:116431019%2CGenbank:XR_004235847.1;Parent=rna-XR_004235847.1
NW_022340508.1	Gnomon	exon	1085938	1086041	.	-	.	ID=exon-XM_031985873.1-2;Dbxref=GeneID:116431011%2CGenbank:XM_031985873.1;Parent=rna-XM_031985873.1
NW_022340508.1	Gnomon	exon	1138045	1138373	.	-	.	ID=exon-XM_031985873.1-1;Dbxref=GeneID:116431011%2CGenbank:XM_031985873.1;Parent=rna-XM_031985873.1
NW_022340508.1	Gnomon	exon	1009704	1016925	.	-	.	ID=exon-XM_031985873.1-3;Dbxref=GeneID:116431011%2CGenbank:XM_031985873.1;Parent=rna-XM_031985873.1
NW_022340508.1	tRNAscan-SE	gene	694667	694738	.	+	.	Name=Trnac-gca;ID=gene-Trnac-gca-4;Dbxref=GeneID:116431052
NW_022340508.1	tRNAscan-SE	gene	694472	694543	.	+	.	Name=Trnac-gca;ID=gene-Trnac-gca-3;Dbxref=GeneID:116431060
NW_022340508.1	Gnomon	mRNA	337174	479949	.	-	.	Name=XM_031985830.1;ID=rna-XM_031985830.1;Dbxref=GeneID:116430995%2CGenbank:XM_031985830.1;Parent=gene-LOC116430995
NW_022340508.1	tRNAscan-SE	exon	672538	672609	.	+	.	ID=exon-Trnap-agg-2-1;Dbxref=GeneID:116431051;Note=transfer RNA proline (anticodon AGG);Parent=rna-Trnap-agg-2
NW_022340508.1	Gnomon	CDS	994741	994950	.	-	0	Name=XP_031841722.1;ID=cds-XP_031841722.1;Dbxref=GeneID:116431005%2CGenbank:XP_031841722.1;Parent=rna-XM_031985862.1
NW_022340508.1	Gnomon	CDS	971792	971933	.	-	0	Name=XP_031841722.1;ID=cds-XP_031841722.1;Dbxref=GeneID:116431005%2CGenbank:XP_031841722.1;Parent=rna-XM_031985862.1
NW_022340508.1	Gnomon	CDS	968649	968759	.	-	0	Name=XP_031841722.1;ID=cds-XP_031841722.1;Dbxref=GeneID:116431005%2CGenbank:XP_031841722.1;Parent=rna-XM_031985862.1
NW_022340508.1	Gnomon	CDS	963472	963519	.	-	0	Name=XP_031841722.1;ID=cds-XP_031841722.1;Dbxref=GeneID:116431005%2CGenbank:XP_031841722.1;Parent=rna-XM_031985862.1
NW_022340508.1	Gnomon	CDS	963280	963362	.	-	0	Name=XP_031841722.1;ID=cds-XP_031841722.1;Dbxref=GeneID:116431005%2CGenbank:XP_031841722.1;Parent=rna-XM_031985862.1
NW_022340508.1	Gnomon	CDS	961763	961825	.	-	0	Name=XP_031841722.1;ID=cds-XP_031841722.1;Dbxref=GeneID:116431005%2CGenbank:XP_031841722.1;Parent=rna-XM_031985862.1
NW_022340508.1	Gnomon	CDS	959418	959546	.	-	0	Name=XP_031841722.1;ID=cds-XP_031841722.1;Dbxref=GeneID:116431005%2CGenbank:XP_031841722.1;Parent=rna-XM_031985862.1
NW_022340508.1	Gnomon	CDS	958022	958245	.	-	0	Name=XP_031841722.1;ID=cds-XP_031841722.1;Dbxref=GeneID:116431005%2CGenbank:XP_031841722.1;Parent=rna-XM_031985862.1
NW_022340508.1	Gnomon	CDS	957513	957670	.	-	0	Name=XP_031841722.1;ID=cds-XP_031841722.1;Dbxref=GeneID:116431005%2CGenbank:XP_031841722.1;Parent=rna-XM_031985862.1
NW_022340508.1	Gnomon	CDS	957266	957423	.	-	0	Name=XP_031841722.1;ID=cds-XP_031841722.1;Dbxref=GeneID:116431005%2CGenbank:XP_031841722.1;Parent=rna-XM_031985862.1
NW_022340508.1	Gnomon	CDS	955019	955087	.	-	0	Name=XP_031841722.1;ID=cds-XP_031841722.1;Dbxref=GeneID:116431005%2CGenbank:XP_031841722.1;Parent=rna-XM_031985862.1
NW_022340508.1	Gnomon	exon	343236	343898	.	-	.	ID=exon-XM_031985836.1-10;Dbxref=GeneID:116430995%2CGenbank:XM_031985836.1;Parent=rna-XM_031985836.1
NW_022340508.1	Gnomon	exon	337174	341972	.	-	.	ID=exon-XM_031985836.1-12;Dbxref=GeneID:116430995%2CGenbank:XM_031985836.1;Parent=rna-XM_031985836.1
NW_022340508.1	Gnomon	exon	342507	342881	.	-	.	ID=exon-XM_031985836.1-11;Dbxref=GeneID:116430995%2CGenbank:XM_031985836.1;Parent=rna-XM_031985836.1
NW_022340508.1	Gnomon	exon	1675325	1675712	.	+	.	ID=exon-XM_031985896.1-1;Dbxref=GeneID:116431027%2CGenbank:XM_031985896.1;Parent=rna-XM_031985896.1
NW_022340508.1	Gnomon	exon	1676053	1676196	.	+	.	ID=exon-XM_031985896.1-3;Dbxref=GeneID:116431027%2CGenbank:XM_031985896.1;Parent=rna-XM_031985896.1
NW_022340508.1	Gnomon	exon	1675797	1675884	.	+	.	ID=exon-XM_031985896.1-2;Dbxref=GeneID:116431027%2CGenbank:XM_031985896.1;Parent=rna-XM_031985896.1
NW_022340508.1	tRNAscan-SE	tRNA	684791	684863	.	+	.	ID=rna-Trnaa-agc-6;Dbxref=GeneID:116431058;Note=transfer RNA alanine (anticodon AGC);Parent=gene-Trnaa-agc-6
NW_022340508.1	Gnomon	exon	1694564	1694874	.	-	.	ID=exon-XM_031985922.1-1;Dbxref=GeneID:116431034%2CGenbank:XM_031985922.1;Parent=rna-XM_031985922.1
NW_022340508.1	Gnomon	exon	1693728	1693962	.	-	.	ID=exon-XM_031985922.1-3;Dbxref=GeneID:116431034%2CGenbank:XM_031985922.1;Parent=rna-XM_031985922.1
NW_022340508.1	Gnomon	exon	1694031	1694254	.	-	.	ID=exon-XM_031985922.1-2;Dbxref=GeneID:116431034%2CGenbank:XM_031985922.1;Parent=rna-XM_031985922.1
NW_022340508.1	Gnomon	exon	1692709	1693204	.	-	.	ID=exon-XM_031985922.1-5;Dbxref=GeneID:116431034%2CGenbank:XM_031985922.1;Parent=rna-XM_031985922.1
NW_022340508.1	Gnomon	exon	1693375	1693586	.	-	.	ID=exon-XM_031985922.1-4;Dbxref=GeneID:116431034%2CGenbank:XM_031985922.1;Parent=rna-XM_031985922.1
NW_022340508.1	Gnomon	CDS	994741	994950	.	-	0	Name=XP_031841721.1;ID=cds-XP_031841721.1;Dbxref=GeneID:116431005%2CGenbank:XP_031841721.1;Parent=rna-XM_031985861.1
NW_022340508.1	Gnomon	CDS	971792	971933	.	-	0	Name=XP_031841721.1;ID=cds-XP_031841721.1;Dbxref=GeneID:116431005%2CGenbank:XP_031841721.1;Parent=rna-XM_031985861.1
NW_022340508.1	Gnomon	CDS	968649	968759	.	-	0	Name=XP_031841721.1;ID=cds-XP_031841721.1;Dbxref=GeneID:116431005%2CGenbank:XP_031841721.1;Parent=rna-XM_031985861.1
NW_022340508.1	Gnomon	CDS	963472	963519	.	-	0	Name=XP_031841721.1;ID=cds-XP_031841721.1;Dbxref=GeneID:116431005%2CGenbank:XP_031841721.1;Parent=rna-XM_031985861.1
NW_022340508.1	Gnomon	CDS	963280	963362	.	-	0	Name=XP_031841721.1;ID=cds-XP_031841721.1;Dbxref=GeneID:116431005%2CGenbank:XP_031841721.1;Parent=rna-XM_031985861.1
NW_022340508.1	Gnomon	CDS	961763	961825	.	-	0	Name=XP_031841721.1;ID=cds-XP_031841721.1;Dbxref=GeneID:116431005%2CGenbank:XP_031841721.1;Parent=rna-XM_031985861.1
NW_022340508.1	Gnomon	CDS	960952	961053	.	-	0	Name=XP_031841721.1;ID=cds-XP_031841721.1;Dbxref=GeneID:116431005%2CGenbank:XP_031841721.1;Parent=rna-XM_031985861.1
NW_022340508.1	Gnomon	CDS	959418	959546	.	-	0	Name=XP_031841721.1;ID=cds-XP_031841721.1;Dbxref=GeneID:116431005%2CGenbank:XP_031841721.1;Parent=rna-XM_031985861.1
NW_022340508.1	Gnomon	CDS	958022	958245	.	-	0	Name=XP_031841721.1;ID=cds-XP_031841721.1;Dbxref=GeneID:116431005%2CGenbank:XP_031841721.1;Parent=rna-XM_031985861.1
NW_022340508.1	Gnomon	CDS	957513	957670	.	-	0	Name=XP_031841721.1;ID=cds-XP_031841721.1;Dbxref=GeneID:116431005%2CGenbank:XP_031841721.1;Parent=rna-XM_031985861.1
NW_022340508.1	Gnomon	CDS	957266	957423	.	-	0	Name=XP_031841721.1;ID=cds-XP_031841721.1;Dbxref=GeneID:116431005%2CGenbank:XP_031841721.1;Parent=rna-XM_031985861.1
NW_022340508.1	Gnomon	CDS	955019	955087	.	-	0	Name=XP_031841721.1;ID=cds-XP_031841721.1;Dbxref=GeneID:116431005%2CGenbank:XP_031841721.1;Parent=rna-XM_031985861.1
NW_022340508.1	Gnomon	CDS	1681618	1682104	.	-	0	Name=XP_031841768.1;ID=cds-XP_031841768.1;Dbxref=GeneID:116431032%2CGenbank:XP_031841768.1;Parent=rna-XM_031985908.1
NW_022340508.1	Gnomon	CDS	1679720	1680275	.	-	0	Name=XP_031841768.1;ID=cds-XP_031841768.1;Dbxref=GeneID:116431032%2CGenbank:XP_031841768.1;Parent=rna-XM_031985908.1
NW_022340508.1	Gnomon	CDS	1679506	1679620	.	-	0	Name=XP_031841768.1;ID=cds-XP_031841768.1;Dbxref=GeneID:116431032%2CGenbank:XP_031841768.1;Parent=rna-XM_031985908.1
NW_022340508.1	Gnomon	mRNA	1411883	1420828	.	+	.	Name=XM_031985877.1;ID=rna-XM_031985877.1;Dbxref=GeneID:116431016%2CGenbank:XM_031985877.1;Parent=gene-LOC116431016
NW_022340508.1	Gnomon	exon	1697567	1698974	.	+	.	ID=exon-XM_031985897.1-5;Dbxref=GeneID:116431028%2CGenbank:XM_031985897.1;Parent=rna-XM_031985897.1
NW_022340508.1	Gnomon	exon	1697067	1697486	.	+	.	ID=exon-XM_031985897.1-4;Dbxref=GeneID:116431028%2CGenbank:XM_031985897.1;Parent=rna-XM_031985897.1
NW_022340508.1	Gnomon	exon	1696369	1696981	.	+	.	ID=exon-XM_031985897.1-3;Dbxref=GeneID:116431028%2CGenbank:XM_031985897.1;Parent=rna-XM_031985897.1
NW_022340508.1	Gnomon	exon	1695184	1696296	.	+	.	ID=exon-XM_031985897.1-2;Dbxref=GeneID:116431028%2CGenbank:XM_031985897.1;Parent=rna-XM_031985897.1
NW_022340508.1	Gnomon	exon	1694567	1695095	.	+	.	ID=exon-XM_031985897.1-1;Dbxref=GeneID:116431028%2CGenbank:XM_031985897.1;Parent=rna-XM_031985897.1
NW_022340508.1	Gnomon	exon	1693375	1693586	.	-	.	ID=exon-XM_031985921.1-4;Dbxref=GeneID:116431034%2CGenbank:XM_031985921.1;Parent=rna-XM_031985921.1
NW_022340508.1	Gnomon	exon	1693728	1693962	.	-	.	ID=exon-XM_031985921.1-3;Dbxref=GeneID:116431034%2CGenbank:XM_031985921.1;Parent=rna-XM_031985921.1
NW_022340508.1	Gnomon	exon	1694031	1694254	.	-	.	ID=exon-XM_031985921.1-2;Dbxref=GeneID:116431034%2CGenbank:XM_031985921.1;Parent=rna-XM_031985921.1
NW_022340508.1	Gnomon	exon	1694507	1694875	.	-	.	ID=exon-XM_031985921.1-1;Dbxref=GeneID:116431034%2CGenbank:XM_031985921.1;Parent=rna-XM_031985921.1
NW_022340508.1	Gnomon	exon	1692709	1693204	.	-	.	ID=exon-XM_031985921.1-5;Dbxref=GeneID:116431034%2CGenbank:XM_031985921.1;Parent=rna-XM_031985921.1
NW_022340508.1	Gnomon	exon	1419406	1419670	.	+	.	ID=exon-XM_031985877.1-20;Dbxref=GeneID:116431016%2CGenbank:XM_031985877.1;Parent=rna-XM_031985877.1
NW_022340508.1	Gnomon	exon	1420140	1420828	.	+	.	ID=exon-XM_031985877.1-22;Dbxref=GeneID:116431016%2CGenbank:XM_031985877.1;Parent=rna-XM_031985877.1
NW_022340508.1	Gnomon	exon	1419782	1420008	.	+	.	ID=exon-XM_031985877.1-21;Dbxref=GeneID:116431016%2CGenbank:XM_031985877.1;Parent=rna-XM_031985877.1
NW_022340508.1	Gnomon	exon	1418998	1419333	.	+	.	ID=exon-XM_031985877.1-19;Dbxref=GeneID:116431016%2CGenbank:XM_031985877.1;Parent=rna-XM_031985877.1
NW_022340508.1	Gnomon	exon	1418799	1418918	.	+	.	ID=exon-XM_031985877.1-18;Dbxref=GeneID:116431016%2CGenbank:XM_031985877.1;Parent=rna-XM_031985877.1
NW_022340508.1	Gnomon	CDS	1681618	1682104	.	-	0	Name=XP_031841767.1;ID=cds-XP_031841767.1;Dbxref=GeneID:116431032%2CGenbank:XP_031841767.1;Parent=rna-XM_031985907.1
NW_022340508.1	Gnomon	CDS	1679720	1680314	.	-	0	Name=XP_031841767.1;ID=cds-XP_031841767.1;Dbxref=GeneID:116431032%2CGenbank:XP_031841767.1;Parent=rna-XM_031985907.1
NW_022340508.1	Gnomon	CDS	1679506	1679620	.	-	0	Name=XP_031841767.1;ID=cds-XP_031841767.1;Dbxref=GeneID:116431032%2CGenbank:XP_031841767.1;Parent=rna-XM_031985907.1
NW_022340508.1	Gnomon	exon	1418518	1418720	.	+	.	ID=exon-XM_031985877.1-17;Dbxref=GeneID:116431016%2CGenbank:XM_031985877.1;Parent=rna-XM_031985877.1
NW_022340508.1	Gnomon	exon	1418242	1418443	.	+	.	ID=exon-XM_031985877.1-16;Dbxref=GeneID:116431016%2CGenbank:XM_031985877.1;Parent=rna-XM_031985877.1
NW_022340508.1	Gnomon	exon	1417938	1418146	.	+	.	ID=exon-XM_031985877.1-15;Dbxref=GeneID:116431016%2CGenbank:XM_031985877.1;Parent=rna-XM_031985877.1
NW_022340508.1	Gnomon	exon	1416069	1417877	.	+	.	ID=exon-XM_031985877.1-14;Dbxref=GeneID:116431016%2CGenbank:XM_031985877.1;Parent=rna-XM_031985877.1
NW_022340508.1	Gnomon	exon	1415665	1415824	.	+	.	ID=exon-XM_031985877.1-13;Dbxref=GeneID:116431016%2CGenbank:XM_031985877.1;Parent=rna-XM_031985877.1
NW_022340508.1	Gnomon	exon	1415443	1415584	.	+	.	ID=exon-XM_031985877.1-12;Dbxref=GeneID:116431016%2CGenbank:XM_031985877.1;Parent=rna-XM_031985877.1
NW_022340508.1	Gnomon	exon	1415123	1415366	.	+	.	ID=exon-XM_031985877.1-11;Dbxref=GeneID:116431016%2CGenbank:XM_031985877.1;Parent=rna-XM_031985877.1
NW_022340508.1	Gnomon	exon	1414903	1415044	.	+	.	ID=exon-XM_031985877.1-10;Dbxref=GeneID:116431016%2CGenbank:XM_031985877.1;Parent=rna-XM_031985877.1
NW_022340508.1	Gnomon	mRNA	1429613	1432610	.	-	.	Name=XM_031985878.1;ID=rna-XM_031985878.1;Dbxref=GeneID:116431017%2CGenbank:XM_031985878.1;Parent=gene-LOC116431017
NW_022340508.1	Gnomon	exon	1460343	1460654	.	+	.	ID=exon-XM_031985849.1-3;Dbxref=GeneID:116430998%2CGenbank:XM_031985849.1;Parent=rna-XM_031985849.1
NW_022340508.1	Gnomon	exon	1460127	1460230	.	+	.	ID=exon-XM_031985849.1-2;Dbxref=GeneID:116430998%2CGenbank:XM_031985849.1;Parent=rna-XM_031985849.1
NW_022340508.1	Gnomon	exon	1459613	1459760	.	+	.	ID=exon-XM_031985849.1-1;Dbxref=GeneID:116430998%2CGenbank:XM_031985849.1;Parent=rna-XM_031985849.1
NW_022340508.1	Gnomon	exon	1461003	1461924	.	+	.	ID=exon-XM_031985849.1-5;Dbxref=GeneID:116430998%2CGenbank:XM_031985849.1;Parent=rna-XM_031985849.1
NW_022340508.1	Gnomon	exon	1460741	1460929	.	+	.	ID=exon-XM_031985849.1-4;Dbxref=GeneID:116430998%2CGenbank:XM_031985849.1;Parent=rna-XM_031985849.1
NW_022340508.1	Gnomon	exon	1428046	1428699	.	+	.	ID=exon-XM_031985826.1-6;Dbxref=GeneID:116430992%2CGenbank:XM_031985826.1;Parent=rna-XM_031985826.1
NW_022340508.1	Gnomon	exon	1427535	1427864	.	+	.	ID=exon-XM_031985826.1-5;Dbxref=GeneID:116430992%2CGenbank:XM_031985826.1;Parent=rna-XM_031985826.1
NW_022340508.1	Gnomon	exon	1427211	1427367	.	+	.	ID=exon-XM_031985826.1-4;Dbxref=GeneID:116430992%2CGenbank:XM_031985826.1;Parent=rna-XM_031985826.1
NW_022340508.1	Gnomon	exon	1426788	1427053	.	+	.	ID=exon-XM_031985826.1-3;Dbxref=GeneID:116430992%2CGenbank:XM_031985826.1;Parent=rna-XM_031985826.1
NW_022340508.1	Gnomon	exon	1426618	1426722	.	+	.	ID=exon-XM_031985826.1-2;Dbxref=GeneID:116430992%2CGenbank:XM_031985826.1;Parent=rna-XM_031985826.1
NW_022340508.1	Gnomon	exon	1426075	1426360	.	+	.	ID=exon-XM_031985826.1-1;Dbxref=GeneID:116430992%2CGenbank:XM_031985826.1;Parent=rna-XM_031985826.1
NW_022340508.1	Gnomon	mRNA	777583	795961	.	+	.	Name=XM_031985875.1;ID=rna-XM_031985875.1;Dbxref=GeneID:116431014%2CGenbank:XM_031985875.1;Parent=gene-LOC116431014
NW_022340508.1	Gnomon	exon	156114	156812	.	-	.	ID=exon-XR_004235846.1-3;Dbxref=GeneID:116431013%2CGenbank:XR_004235846.1;Parent=rna-XR_004235846.1
NW_022340508.1	Gnomon	exon	157179	157490	.	-	.	ID=exon-XR_004235846.1-2;Dbxref=GeneID:116431013%2CGenbank:XR_004235846.1;Parent=rna-XR_004235846.1
NW_022340508.1	Gnomon	exon	157574	157874	.	-	.	ID=exon-XR_004235846.1-1;Dbxref=GeneID:116431013%2CGenbank:XR_004235846.1;Parent=rna-XR_004235846.1
NW_022340508.1	Gnomon	exon	1464713	1464889	.	-	.	ID=exon-XM_031985850.1-3;Dbxref=GeneID:116430999%2CGenbank:XM_031985850.1;Parent=rna-XM_031985850.1
NW_022340508.1	Gnomon	exon	1464964	1465219	.	-	.	ID=exon-XM_031985850.1-2;Dbxref=GeneID:116430999%2CGenbank:XM_031985850.1;Parent=rna-XM_031985850.1
NW_022340508.1	Gnomon	exon	1462050	1464606	.	-	.	ID=exon-XM_031985850.1-4;Dbxref=GeneID:116430999%2CGenbank:XM_031985850.1;Parent=rna-XM_031985850.1
NW_022340508.1	Gnomon	exon	1465409	1465859	.	-	.	ID=exon-XM_031985850.1-1;Dbxref=GeneID:116430999%2CGenbank:XM_031985850.1;Parent=rna-XM_031985850.1
NW_022340508.1	Gnomon	mRNA	777583	795961	.	+	.	Name=XM_031985876.1;ID=rna-XM_031985876.1;Dbxref=GeneID:116431014%2CGenbank:XM_031985876.1;Parent=gene-LOC116431014
NW_022340508.1	tRNAscan-SE	gene	680454	680525	.	-	.	Name=Trnap-cgg;ID=gene-Trnap-cgg-3;Dbxref=GeneID:116431054
NW_022340508.1	Gnomon	mRNA	870710	880033	.	+	.	Name=XM_031985886.1;ID=rna-XM_031985886.1;Dbxref=GeneID:116431021%2CGenbank:XM_031985886.1;Parent=gene-LOC116431021
NW_022340508.1	Gnomon	exon	1595110	1595220	.	-	.	ID=exon-XM_031985892.1-5;Dbxref=GeneID:116431024%2CGenbank:XM_031985892.1;Parent=rna-XM_031985892.1
NW_022340508.1	Gnomon	exon	1595287	1595434	.	-	.	ID=exon-XM_031985892.1-4;Dbxref=GeneID:116431024%2CGenbank:XM_031985892.1;Parent=rna-XM_031985892.1
NW_022340508.1	Gnomon	exon	1594625	1594785	.	-	.	ID=exon-XM_031985892.1-7;Dbxref=GeneID:116431024%2CGenbank:XM_031985892.1;Parent=rna-XM_031985892.1
NW_022340508.1	Gnomon	exon	1594861	1595044	.	-	.	ID=exon-XM_031985892.1-6;Dbxref=GeneID:116431024%2CGenbank:XM_031985892.1;Parent=rna-XM_031985892.1
NW_022340508.1	Gnomon	exon	1596443	1596790	.	-	.	ID=exon-XM_031985892.1-1;Dbxref=GeneID:116431024%2CGenbank:XM_031985892.1;Parent=rna-XM_031985892.1
NW_022340508.1	Gnomon	exon	1595509	1595720	.	-	.	ID=exon-XM_031985892.1-3;Dbxref=GeneID:116431024%2CGenbank:XM_031985892.1;Parent=rna-XM_031985892.1
NW_022340508.1	Gnomon	exon	1596040	1596217	.	-	.	ID=exon-XM_031985892.1-2;Dbxref=GeneID:116431024%2CGenbank:XM_031985892.1;Parent=rna-XM_031985892.1
NW_022340508.1	Gnomon	exon	1594077	1594220	.	-	.	ID=exon-XM_031985892.1-9;Dbxref=GeneID:116431024%2CGenbank:XM_031985892.1;Parent=rna-XM_031985892.1
NW_022340508.1	Gnomon	exon	1594299	1594548	.	-	.	ID=exon-XM_031985892.1-8;Dbxref=GeneID:116431024%2CGenbank:XM_031985892.1;Parent=rna-XM_031985892.1
NW_022340508.1	Gnomon	exon	1709561	1709710	.	+	.	ID=exon-XM_031985821.1-1;Dbxref=GeneID:116430990%2CGenbank:XM_031985821.1;Parent=rna-XM_031985821.1
NW_022340508.1	Gnomon	exon	1712911	1713108	.	+	.	ID=exon-XM_031985821.1-7;Dbxref=GeneID:116430990%2CGenbank:XM_031985821.1;Parent=rna-XM_031985821.1
NW_022340508.1	Gnomon	exon	1712589	1712830	.	+	.	ID=exon-XM_031985821.1-6;Dbxref=GeneID:116430990%2CGenbank:XM_031985821.1;Parent=rna-XM_031985821.1
NW_022340508.1	Gnomon	exon	1713948	1713992	.	+	.	ID=exon-XM_031985821.1-9;Dbxref=GeneID:116430990%2CGenbank:XM_031985821.1;Parent=rna-XM_031985821.1
NW_022340508.1	Gnomon	exon	1713400	1713867	.	+	.	ID=exon-XM_031985821.1-8;Dbxref=GeneID:116430990%2CGenbank:XM_031985821.1;Parent=rna-XM_031985821.1
NW_022340508.1	Gnomon	exon	1710722	1711038	.	+	.	ID=exon-XM_031985821.1-3;Dbxref=GeneID:116430990%2CGenbank:XM_031985821.1;Parent=rna-XM_031985821.1
NW_022340508.1	Gnomon	exon	1710018	1710224	.	+	.	ID=exon-XM_031985821.1-2;Dbxref=GeneID:116430990%2CGenbank:XM_031985821.1;Parent=rna-XM_031985821.1
NW_022340508.1	Gnomon	exon	1711721	1712228	.	+	.	ID=exon-XM_031985821.1-5;Dbxref=GeneID:116430990%2CGenbank:XM_031985821.1;Parent=rna-XM_031985821.1
NW_022340508.1	Gnomon	exon	1711114	1711614	.	+	.	ID=exon-XM_031985821.1-4;Dbxref=GeneID:116430990%2CGenbank:XM_031985821.1;Parent=rna-XM_031985821.1
NW_022340508.1	Gnomon	mRNA	879862	907585	.	-	.	Name=XM_031985887.1;ID=rna-XM_031985887.1;Dbxref=GeneID:116431023%2CGenbank:XM_031985887.1;Parent=gene-LOC116431023
NW_022340508.1	Gnomon	CDS	1686485	1686761	.	-	0	Name=XP_031841763.1;ID=cds-XP_031841763.1;Dbxref=GeneID:116431031%2CGenbank:XP_031841763.1;Parent=rna-XM_031985903.1
NW_022340508.1	Gnomon	CDS	1686322	1686400	.	-	0	Name=XP_031841763.1;ID=cds-XP_031841763.1;Dbxref=GeneID:116431031%2CGenbank:XP_031841763.1;Parent=rna-XM_031985903.1
NW_022340508.1	Gnomon	CDS	1686107	1686242	.	-	0	Name=XP_031841763.1;ID=cds-XP_031841763.1;Dbxref=GeneID:116431031%2CGenbank:XP_031841763.1;Parent=rna-XM_031985903.1
NW_022340508.1	Gnomon	CDS	1685661	1686029	.	-	0	Name=XP_031841763.1;ID=cds-XP_031841763.1;Dbxref=GeneID:116431031%2CGenbank:XP_031841763.1;Parent=rna-XM_031985903.1
NW_022340508.1	Gnomon	CDS	1685034	1685078	.	-	0	Name=XP_031841763.1;ID=cds-XP_031841763.1;Dbxref=GeneID:116431031%2CGenbank:XP_031841763.1;Parent=rna-XM_031985903.1
NW_022340508.1	Gnomon	CDS	1684619	1684832	.	-	0	Name=XP_031841763.1;ID=cds-XP_031841763.1;Dbxref=GeneID:116431031%2CGenbank:XP_031841763.1;Parent=rna-XM_031985903.1
NW_022340508.1	Gnomon	CDS	1684126	1684274	.	-	0	Name=XP_031841763.1;ID=cds-XP_031841763.1;Dbxref=GeneID:116431031%2CGenbank:XP_031841763.1;Parent=rna-XM_031985903.1
NW_022340508.1	Gnomon	CDS	1683724	1684026	.	-	0	Name=XP_031841763.1;ID=cds-XP_031841763.1;Dbxref=GeneID:116431031%2CGenbank:XP_031841763.1;Parent=rna-XM_031985903.1
NW_022340508.1	Gnomon	CDS	1683590	1683649	.	-	0	Name=XP_031841763.1;ID=cds-XP_031841763.1;Dbxref=GeneID:116431031%2CGenbank:XP_031841763.1;Parent=rna-XM_031985903.1
NW_022340508.1	Gnomon	mRNA	797056	818550	.	-	.	Name=XM_031985884.1;ID=rna-XM_031985884.1;Dbxref=GeneID:116431020%2CGenbank:XM_031985884.1;Parent=gene-LOC116431020
NW_022340508.1	Gnomon	CDS	1686485	1686761	.	-	0	Name=XP_031841766.1;ID=cds-XP_031841766.1;Dbxref=GeneID:116431031%2CGenbank:XP_031841766.1;Parent=rna-XM_031985906.1
NW_022340508.1	Gnomon	CDS	1686322	1686400	.	-	0	Name=XP_031841766.1;ID=cds-XP_031841766.1;Dbxref=GeneID:116431031%2CGenbank:XP_031841766.1;Parent=rna-XM_031985906.1
NW_022340508.1	Gnomon	CDS	1686107	1686242	.	-	0	Name=XP_031841766.1;ID=cds-XP_031841766.1;Dbxref=GeneID:116431031%2CGenbank:XP_031841766.1;Parent=rna-XM_031985906.1
NW_022340508.1	Gnomon	CDS	1685661	1686029	.	-	0	Name=XP_031841766.1;ID=cds-XP_031841766.1;Dbxref=GeneID:116431031%2CGenbank:XP_031841766.1;Parent=rna-XM_031985906.1
NW_022340508.1	Gnomon	CDS	1684619	1684832	.	-	0	Name=XP_031841766.1;ID=cds-XP_031841766.1;Dbxref=GeneID:116431031%2CGenbank:XP_031841766.1;Parent=rna-XM_031985906.1
NW_022340508.1	Gnomon	CDS	1684126	1684274	.	-	0	Name=XP_031841766.1;ID=cds-XP_031841766.1;Dbxref=GeneID:116431031%2CGenbank:XP_031841766.1;Parent=rna-XM_031985906.1
NW_022340508.1	Gnomon	CDS	1683724	1684026	.	-	0	Name=XP_031841766.1;ID=cds-XP_031841766.1;Dbxref=GeneID:116431031%2CGenbank:XP_031841766.1;Parent=rna-XM_031985906.1
NW_022340508.1	Gnomon	CDS	1683590	1683649	.	-	0	Name=XP_031841766.1;ID=cds-XP_031841766.1;Dbxref=GeneID:116431031%2CGenbank:XP_031841766.1;Parent=rna-XM_031985906.1
NW_022340508.1	Gnomon	exon	911801	911915	.	-	.	ID=exon-XR_004235848.1-3;Dbxref=GeneID:116431043%2CGenbank:XR_004235848.1;Parent=rna-XR_004235848.1
NW_022340508.1	Gnomon	exon	911996	912481	.	-	.	ID=exon-XR_004235848.1-2;Dbxref=GeneID:116431043%2CGenbank:XR_004235848.1;Parent=rna-XR_004235848.1
NW_022340508.1	Gnomon	exon	913166	913467	.	-	.	ID=exon-XR_004235848.1-1;Dbxref=GeneID:116431043%2CGenbank:XR_004235848.1;Parent=rna-XR_004235848.1
NW_022340508.1	Gnomon	exon	909240	910678	.	-	.	ID=exon-XR_004235848.1-6;Dbxref=GeneID:116431043%2CGenbank:XR_004235848.1;Parent=rna-XR_004235848.1
NW_022340508.1	Gnomon	exon	910790	910995	.	-	.	ID=exon-XR_004235848.1-5;Dbxref=GeneID:116431043%2CGenbank:XR_004235848.1;Parent=rna-XR_004235848.1
NW_022340508.1	Gnomon	exon	911074	911220	.	-	.	ID=exon-XR_004235848.1-4;Dbxref=GeneID:116431043%2CGenbank:XR_004235848.1;Parent=rna-XR_004235848.1
NW_022340508.1	Gnomon	exon	1593745	1593995	.	-	.	ID=exon-XM_031985890.1-10;Dbxref=GeneID:116431024%2CGenbank:XM_031985890.1;Parent=rna-XM_031985890.1
NW_022340508.1	Gnomon	exon	1593197	1593449	.	-	.	ID=exon-XM_031985890.1-12;Dbxref=GeneID:116431024%2CGenbank:XM_031985890.1;Parent=rna-XM_031985890.1
NW_022340508.1	Gnomon	exon	1593540	1593651	.	-	.	ID=exon-XM_031985890.1-11;Dbxref=GeneID:116431024%2CGenbank:XM_031985890.1;Parent=rna-XM_031985890.1
NW_022340508.1	Gnomon	exon	1592753	1592916	.	-	.	ID=exon-XM_031985890.1-14;Dbxref=GeneID:116431024%2CGenbank:XM_031985890.1;Parent=rna-XM_031985890.1
NW_022340508.1	Gnomon	exon	1593004	1593113	.	-	.	ID=exon-XM_031985890.1-13;Dbxref=GeneID:116431024%2CGenbank:XM_031985890.1;Parent=rna-XM_031985890.1
NW_022340508.1	Gnomon	exon	1591996	1592070	.	-	.	ID=exon-XM_031985890.1-16;Dbxref=GeneID:116431024%2CGenbank:XM_031985890.1;Parent=rna-XM_031985890.1
NW_022340508.1	Gnomon	exon	1592509	1592541	.	-	.	ID=exon-XM_031985890.1-15;Dbxref=GeneID:116431024%2CGenbank:XM_031985890.1;Parent=rna-XM_031985890.1
NW_022340508.1	Gnomon	exon	1591278	1591559	.	-	.	ID=exon-XM_031985890.1-18;Dbxref=GeneID:116431024%2CGenbank:XM_031985890.1;Parent=rna-XM_031985890.1
NW_022340508.1	Gnomon	exon	1591638	1591913	.	-	.	ID=exon-XM_031985890.1-17;Dbxref=GeneID:116431024%2CGenbank:XM_031985890.1;Parent=rna-XM_031985890.1
NW_022340508.1	Gnomon	exon	1590967	1591156	.	-	.	ID=exon-XM_031985890.1-19;Dbxref=GeneID:116431024%2CGenbank:XM_031985890.1;Parent=rna-XM_031985890.1
NW_022340508.1	Gnomon	exon	1590288	1590609	.	-	.	ID=exon-XM_031985890.1-21;Dbxref=GeneID:116431024%2CGenbank:XM_031985890.1;Parent=rna-XM_031985890.1
NW_022340508.1	Gnomon	exon	1590694	1590863	.	-	.	ID=exon-XM_031985890.1-20;Dbxref=GeneID:116431024%2CGenbank:XM_031985890.1;Parent=rna-XM_031985890.1
NW_022340508.1	Gnomon	exon	1589677	1589858	.	-	.	ID=exon-XM_031985890.1-23;Dbxref=GeneID:116431024%2CGenbank:XM_031985890.1;Parent=rna-XM_031985890.1
NW_022340508.1	Gnomon	exon	1589941	1590207	.	-	.	ID=exon-XM_031985890.1-22;Dbxref=GeneID:116431024%2CGenbank:XM_031985890.1;Parent=rna-XM_031985890.1
NW_022340508.1	Gnomon	exon	1589039	1589258	.	-	.	ID=exon-XM_031985890.1-25;Dbxref=GeneID:116431024%2CGenbank:XM_031985890.1;Parent=rna-XM_031985890.1
NW_022340508.1	Gnomon	exon	1589347	1589592	.	-	.	ID=exon-XM_031985890.1-24;Dbxref=GeneID:116431024%2CGenbank:XM_031985890.1;Parent=rna-XM_031985890.1
NW_022340508.1	Gnomon	exon	1588446	1588608	.	-	.	ID=exon-XM_031985890.1-27;Dbxref=GeneID:116431024%2CGenbank:XM_031985890.1;Parent=rna-XM_031985890.1
NW_022340508.1	Gnomon	exon	1588698	1588958	.	-	.	ID=exon-XM_031985890.1-26;Dbxref=GeneID:116431024%2CGenbank:XM_031985890.1;Parent=rna-XM_031985890.1
NW_022340508.1	Gnomon	exon	1587705	1587989	.	-	.	ID=exon-XM_031985890.1-29;Dbxref=GeneID:116431024%2CGenbank:XM_031985890.1;Parent=rna-XM_031985890.1
NW_022340508.1	Gnomon	exon	1588066	1588181	.	-	.	ID=exon-XM_031985890.1-28;Dbxref=GeneID:116431024%2CGenbank:XM_031985890.1;Parent=rna-XM_031985890.1
NW_022340508.1	Gnomon	exon	1586872	1587085	.	-	.	ID=exon-XM_031985890.1-32;Dbxref=GeneID:116431024%2CGenbank:XM_031985890.1;Parent=rna-XM_031985890.1
NW_022340508.1	Gnomon	exon	1587158	1587309	.	-	.	ID=exon-XM_031985890.1-31;Dbxref=GeneID:116431024%2CGenbank:XM_031985890.1;Parent=rna-XM_031985890.1
NW_022340508.1	Gnomon	exon	1586187	1586363	.	-	.	ID=exon-XM_031985890.1-34;Dbxref=GeneID:116431024%2CGenbank:XM_031985890.1;Parent=rna-XM_031985890.1
NW_022340508.1	Gnomon	exon	1586452	1586597	.	-	.	ID=exon-XM_031985890.1-33;Dbxref=GeneID:116431024%2CGenbank:XM_031985890.1;Parent=rna-XM_031985890.1
NW_022340508.1	Gnomon	exon	1587379	1587615	.	-	.	ID=exon-XM_031985890.1-30;Dbxref=GeneID:116431024%2CGenbank:XM_031985890.1;Parent=rna-XM_031985890.1
NW_022340508.1	Gnomon	CDS	1686485	1686761	.	-	0	Name=XP_031841765.1;ID=cds-XP_031841765.1;Dbxref=GeneID:116431031%2CGenbank:XP_031841765.1;Parent=rna-XM_031985905.1
NW_022340508.1	Gnomon	CDS	1686322	1686400	.	-	0	Name=XP_031841765.1;ID=cds-XP_031841765.1;Dbxref=GeneID:116431031%2CGenbank:XP_031841765.1;Parent=rna-XM_031985905.1
NW_022340508.1	Gnomon	CDS	1686107	1686242	.	-	0	Name=XP_031841765.1;ID=cds-XP_031841765.1;Dbxref=GeneID:116431031%2CGenbank:XP_031841765.1;Parent=rna-XM_031985905.1
NW_022340508.1	Gnomon	CDS	1685661	1686029	.	-	0	Name=XP_031841765.1;ID=cds-XP_031841765.1;Dbxref=GeneID:116431031%2CGenbank:XP_031841765.1;Parent=rna-XM_031985905.1
NW_022340508.1	Gnomon	CDS	1685034	1685078	.	-	0	Name=XP_031841765.1;ID=cds-XP_031841765.1;Dbxref=GeneID:116431031%2CGenbank:XP_031841765.1;Parent=rna-XM_031985905.1
NW_022340508.1	Gnomon	CDS	1684619	1684832	.	-	0	Name=XP_031841765.1;ID=cds-XP_031841765.1;Dbxref=GeneID:116431031%2CGenbank:XP_031841765.1;Parent=rna-XM_031985905.1
NW_022340508.1	Gnomon	CDS	1684126	1684274	.	-	0	Name=XP_031841765.1;ID=cds-XP_031841765.1;Dbxref=GeneID:116431031%2CGenbank:XP_031841765.1;Parent=rna-XM_031985905.1
NW_022340508.1	Gnomon	CDS	1683724	1684026	.	-	0	Name=XP_031841765.1;ID=cds-XP_031841765.1;Dbxref=GeneID:116431031%2CGenbank:XP_031841765.1;Parent=rna-XM_031985905.1
NW_022340508.1	Gnomon	CDS	1683590	1683649	.	-	0	Name=XP_031841765.1;ID=cds-XP_031841765.1;Dbxref=GeneID:116431031%2CGenbank:XP_031841765.1;Parent=rna-XM_031985905.1
NW_022340508.1	Gnomon	mRNA	870710	880033	.	+	.	Name=XM_031985885.1;ID=rna-XM_031985885.1;Dbxref=GeneID:116431021%2CGenbank:XM_031985885.1;Parent=gene-LOC116431021
NW_022340508.1	tRNAscan-SE	tRNA	680454	680525	.	-	.	ID=rna-Trnap-cgg-3;Dbxref=GeneID:116431054;Note=transfer RNA proline (anticodon CGG);Parent=gene-Trnap-cgg-3
NW_022340508.1	Gnomon	mRNA	797056	870558	.	-	.	Name=XM_031985882.1;ID=rna-XM_031985882.1;Dbxref=GeneID:116431020%2CGenbank:XM_031985882.1;Parent=gene-LOC116431020
NW_022340508.1	tRNAscan-SE	tRNA	694667	694738	.	+	.	ID=rna-Trnac-gca-4;Dbxref=GeneID:116431052;Note=transfer RNA cysteine (anticodon GCA);Parent=gene-Trnac-gca-4
NW_022340508.1	tRNAscan-SE	tRNA	694472	694543	.	+	.	ID=rna-Trnac-gca-3;Dbxref=GeneID:116431060;Note=transfer RNA cysteine (anticodon GCA);Parent=gene-Trnac-gca-3
NW_022340508.1	Gnomon	CDS	1701423	1701638	.	+	0	Name=XP_031841760.1;ID=cds-XP_031841760.1;Dbxref=GeneID:116431028%2CGenbank:XP_031841760.1;Parent=rna-XM_031985900.1
NW_022340508.1	Gnomon	CDS	1701835	1702773	.	+	0	Name=XP_031841760.1;ID=cds-XP_031841760.1;Dbxref=GeneID:116431028%2CGenbank:XP_031841760.1;Parent=rna-XM_031985900.1
NW_022340508.1	Gnomon	mRNA	797056	827757	.	-	.	Name=XM_031985883.1;ID=rna-XM_031985883.1;Dbxref=GeneID:116431020%2CGenbank:XM_031985883.1;Parent=gene-LOC116431020
NW_022340508.1	tRNAscan-SE	exon	683513	683584	.	+	.	ID=exon-Trnap-agg-3-1;Dbxref=GeneID:116431057;Note=transfer RNA proline (anticodon AGG);Parent=rna-Trnap-agg-3
NW_022340508.1	Gnomon	exon	337174	341972	.	-	.	ID=exon-XM_031985845.1-9;Dbxref=GeneID:116430995%2CGenbank:XM_031985845.1;Parent=rna-XM_031985845.1
NW_022340508.1	Gnomon	exon	342507	342881	.	-	.	ID=exon-XM_031985845.1-8;Dbxref=GeneID:116430995%2CGenbank:XM_031985845.1;Parent=rna-XM_031985845.1
NW_022340508.1	Gnomon	exon	343236	343898	.	-	.	ID=exon-XM_031985845.1-7;Dbxref=GeneID:116430995%2CGenbank:XM_031985845.1;Parent=rna-XM_031985845.1
NW_022340508.1	Gnomon	exon	344389	344618	.	-	.	ID=exon-XM_031985845.1-6;Dbxref=GeneID:116430995%2CGenbank:XM_031985845.1;Parent=rna-XM_031985845.1
NW_022340508.1	Gnomon	exon	345029	345262	.	-	.	ID=exon-XM_031985845.1-5;Dbxref=GeneID:116430995%2CGenbank:XM_031985845.1;Parent=rna-XM_031985845.1
NW_022340508.1	Gnomon	exon	345829	345984	.	-	.	ID=exon-XM_031985845.1-4;Dbxref=GeneID:116430995%2CGenbank:XM_031985845.1;Parent=rna-XM_031985845.1
NW_022340508.1	Gnomon	exon	347647	347817	.	-	.	ID=exon-XM_031985845.1-3;Dbxref=GeneID:116430995%2CGenbank:XM_031985845.1;Parent=rna-XM_031985845.1
NW_022340508.1	Gnomon	exon	352651	352722	.	-	.	ID=exon-XM_031985845.1-2;Dbxref=GeneID:116430995%2CGenbank:XM_031985845.1;Parent=rna-XM_031985845.1
NW_022340508.1	Gnomon	exon	353533	353622	.	-	.	ID=exon-XM_031985845.1-1;Dbxref=GeneID:116430995%2CGenbank:XM_031985845.1;Parent=rna-XM_031985845.1
NW_022340508.1	Gnomon	exon	1692709	1693204	.	-	.	ID=exon-XM_031985919.1-5;Dbxref=GeneID:116431034%2CGenbank:XM_031985919.1;Parent=rna-XM_031985919.1
NW_022340508.1	Gnomon	exon	1693375	1693586	.	-	.	ID=exon-XM_031985919.1-4;Dbxref=GeneID:116431034%2CGenbank:XM_031985919.1;Parent=rna-XM_031985919.1
NW_022340508.1	Gnomon	exon	1693728	1693962	.	-	.	ID=exon-XM_031985919.1-3;Dbxref=GeneID:116431034%2CGenbank:XM_031985919.1;Parent=rna-XM_031985919.1
NW_022340508.1	Gnomon	exon	1694031	1694257	.	-	.	ID=exon-XM_031985919.1-2;Dbxref=GeneID:116431034%2CGenbank:XM_031985919.1;Parent=rna-XM_031985919.1
NW_022340508.1	Gnomon	exon	1694511	1694875	.	-	.	ID=exon-XM_031985919.1-1;Dbxref=GeneID:116431034%2CGenbank:XM_031985919.1;Parent=rna-XM_031985919.1
NW_022340508.1	Gnomon	mRNA	1451432	1453989	.	+	.	Name=XM_031985880.1;ID=rna-XM_031985880.1;Dbxref=GeneID:116431018%2CGenbank:XM_031985880.1;Parent=gene-LOC116431018
NW_022340508.1	Gnomon	CDS	1706795	1706890	.	-	0	Name=XP_031841762.1;ID=cds-XP_031841762.1;Dbxref=GeneID:116431030%2CGenbank:XP_031841762.1;Parent=rna-XM_031985902.1
NW_022340508.1	Gnomon	CDS	1706540	1706731	.	-	0	Name=XP_031841762.1;ID=cds-XP_031841762.1;Dbxref=GeneID:116431030%2CGenbank:XP_031841762.1;Parent=rna-XM_031985902.1
NW_022340508.1	Gnomon	CDS	1706181	1706453	.	-	0	Name=XP_031841762.1;ID=cds-XP_031841762.1;Dbxref=GeneID:116431030%2CGenbank:XP_031841762.1;Parent=rna-XM_031985902.1
NW_022340508.1	Gnomon	CDS	1705963	1706084	.	-	0	Name=XP_031841762.1;ID=cds-XP_031841762.1;Dbxref=GeneID:116431030%2CGenbank:XP_031841762.1;Parent=rna-XM_031985902.1
NW_022340508.1	Gnomon	CDS	1705675	1705876	.	-	0	Name=XP_031841762.1;ID=cds-XP_031841762.1;Dbxref=GeneID:116431030%2CGenbank:XP_031841762.1;Parent=rna-XM_031985902.1
NW_022340508.1	Gnomon	CDS	1705445	1705607	.	-	0	Name=XP_031841762.1;ID=cds-XP_031841762.1;Dbxref=GeneID:116431030%2CGenbank:XP_031841762.1;Parent=rna-XM_031985902.1
NW_022340508.1	Gnomon	CDS	1704968	1705151	.	-	0	Name=XP_031841762.1;ID=cds-XP_031841762.1;Dbxref=GeneID:116431030%2CGenbank:XP_031841762.1;Parent=rna-XM_031985902.1
NW_022340508.1	Gnomon	CDS	1704722	1704898	.	-	0	Name=XP_031841762.1;ID=cds-XP_031841762.1;Dbxref=GeneID:116431030%2CGenbank:XP_031841762.1;Parent=rna-XM_031985902.1
NW_022340508.1	Gnomon	CDS	1704400	1704620	.	-	0	Name=XP_031841762.1;ID=cds-XP_031841762.1;Dbxref=GeneID:116431030%2CGenbank:XP_031841762.1;Parent=rna-XM_031985902.1
NW_022340508.1	Gnomon	CDS	1704121	1704317	.	-	0	Name=XP_031841762.1;ID=cds-XP_031841762.1;Dbxref=GeneID:116431030%2CGenbank:XP_031841762.1;Parent=rna-XM_031985902.1
NW_022340508.1	Gnomon	CDS	1703639	1704036	.	-	0	Name=XP_031841762.1;ID=cds-XP_031841762.1;Dbxref=GeneID:116431030%2CGenbank:XP_031841762.1;Parent=rna-XM_031985902.1
NW_022340508.1	Gnomon	CDS	1703395	1703527	.	-	0	Name=XP_031841762.1;ID=cds-XP_031841762.1;Dbxref=GeneID:116431030%2CGenbank:XP_031841762.1;Parent=rna-XM_031985902.1
NW_022340508.1	Gnomon	mRNA	796524	865110	.	-	.	Name=XM_031985881.1;ID=rna-XM_031985881.1;Dbxref=GeneID:116431020%2CGenbank:XM_031985881.1;Parent=gene-LOC116431020
NW_022340508.1	Gnomon	exon	1420615	1423552	.	-	.	ID=exon-XM_031985822.1-1;Dbxref=GeneID:116430991%2CGenbank:XM_031985822.1;Parent=rna-XM_031985822.1
NW_022340508.1	cmsearch	snRNA	1024880	1025002	.	-	.	Name=XR_004235850.1;ID=rna-XR_004235850.1;Dbxref=GeneID:116431049%2CRFAM:RF00020%2CGenbank:XR_004235850.1;Parent=gene-LOC116431049
NW_022340508.1	Gnomon	CDS	1695187	1696296	.	+	0	Name=XP_031841761.1;ID=cds-XP_031841761.1;Dbxref=GeneID:116431028%2CGenbank:XP_031841761.1;Parent=rna-XM_031985901.1
NW_022340508.1	Gnomon	CDS	1696369	1696981	.	+	0	Name=XP_031841761.1;ID=cds-XP_031841761.1;Dbxref=GeneID:116431028%2CGenbank:XP_031841761.1;Parent=rna-XM_031985901.1
NW_022340508.1	Gnomon	CDS	1697067	1697490	.	+	0	Name=XP_031841761.1;ID=cds-XP_031841761.1;Dbxref=GeneID:116431028%2CGenbank:XP_031841761.1;Parent=rna-XM_031985901.1
NW_022340508.1	Gnomon	CDS	1701410	1701638	.	+	0	Name=XP_031841761.1;ID=cds-XP_031841761.1;Dbxref=GeneID:116431028%2CGenbank:XP_031841761.1;Parent=rna-XM_031985901.1
NW_022340508.1	Gnomon	CDS	1701835	1702773	.	+	0	Name=XP_031841761.1;ID=cds-XP_031841761.1;Dbxref=GeneID:116431028%2CGenbank:XP_031841761.1;Parent=rna-XM_031985901.1
NW_022340508.1	Gnomon	exon	337174	341972	.	-	.	ID=exon-XM_031985833.1-11;Dbxref=GeneID:116430995%2CGenbank:XM_031985833.1;Parent=rna-XM_031985833.1
NW_022340508.1	Gnomon	exon	342507	342881	.	-	.	ID=exon-XM_031985833.1-10;Dbxref=GeneID:116430995%2CGenbank:XM_031985833.1;Parent=rna-XM_031985833.1
NW_022340508.1	Gnomon	exon	1009704	1016925	.	-	.	ID=exon-XM_031985870.1-4;Dbxref=GeneID:116431011%2CGenbank:XM_031985870.1;Parent=rna-XM_031985870.1
NW_022340508.1	Gnomon	exon	1085938	1086041	.	-	.	ID=exon-XM_031985870.1-3;Dbxref=GeneID:116431011%2CGenbank:XM_031985870.1;Parent=rna-XM_031985870.1
NW_022340508.1	Gnomon	exon	1258462	1259201	.	-	.	ID=exon-XM_031985870.1-2;Dbxref=GeneID:116431011%2CGenbank:XM_031985870.1;Parent=rna-XM_031985870.1
NW_022340508.1	Gnomon	exon	1259467	1260692	.	-	.	ID=exon-XM_031985870.1-1;Dbxref=GeneID:116431011%2CGenbank:XM_031985870.1;Parent=rna-XM_031985870.1
NW_022340508.1	Gnomon	exon	1258462	1260692	.	-	.	ID=exon-XM_031985869.1-1;Dbxref=GeneID:116431011%2CGenbank:XM_031985869.1;Parent=rna-XM_031985869.1
NW_022340508.1	Gnomon	exon	1009704	1016925	.	-	.	ID=exon-XM_031985869.1-3;Dbxref=GeneID:116431011%2CGenbank:XM_031985869.1;Parent=rna-XM_031985869.1
NW_022340508.1	Gnomon	exon	1085938	1086041	.	-	.	ID=exon-XM_031985869.1-2;Dbxref=GeneID:116431011%2CGenbank:XM_031985869.1;Parent=rna-XM_031985869.1
NW_022340508.1	Gnomon	mRNA	917283	918604	.	+	.	Name=XM_031985938.1;ID=rna-XM_031985938.1;Dbxref=GeneID:116431046%2CGenbank:XM_031985938.1;Parent=gene-LOC116431046
NW_022340508.1	cmsearch	exon	1024880	1025002	.	-	.	ID=exon-XR_004235850.1-1;Dbxref=GeneID:116431049%2CRFAM:RF00020%2CGenbank:XR_004235850.1;Parent=rna-XR_004235850.1
NW_022340508.1	Gnomon	mRNA	917274	918604	.	+	.	Name=XM_031985939.1;ID=rna-XM_031985939.1;Dbxref=GeneID:116431046%2CGenbank:XM_031985939.1;Parent=gene-LOC116431046
NW_022340508.1	Gnomon	exon	1674285	1674911	.	-	.	ID=exon-XM_031985893.1-2;Dbxref=GeneID:116431025%2CGenbank:XM_031985893.1;Parent=rna-XM_031985893.1
NW_022340508.1	Gnomon	exon	1675029	1675502	.	-	.	ID=exon-XM_031985893.1-1;Dbxref=GeneID:116431025%2CGenbank:XM_031985893.1;Parent=rna-XM_031985893.1
NW_022340508.1	Gnomon	exon	1672402	1673059	.	-	.	ID=exon-XM_031985893.1-4;Dbxref=GeneID:116431025%2CGenbank:XM_031985893.1;Parent=rna-XM_031985893.1
NW_022340508.1	Gnomon	exon	1673772	1674211	.	-	.	ID=exon-XM_031985893.1-3;Dbxref=GeneID:116431025%2CGenbank:XM_031985893.1;Parent=rna-XM_031985893.1
NW_022340508.1	Gnomon	exon	345029	345262	.	-	.	ID=exon-XM_031985846.1-4;Dbxref=GeneID:116430995%2CGenbank:XM_031985846.1;Parent=rna-XM_031985846.1
NW_022340508.1	Gnomon	exon	345829	345984	.	-	.	ID=exon-XM_031985846.1-3;Dbxref=GeneID:116430995%2CGenbank:XM_031985846.1;Parent=rna-XM_031985846.1
NW_022340508.1	Gnomon	exon	343236	343898	.	-	.	ID=exon-XM_031985846.1-6;Dbxref=GeneID:116430995%2CGenbank:XM_031985846.1;Parent=rna-XM_031985846.1
NW_022340508.1	Gnomon	exon	344389	344618	.	-	.	ID=exon-XM_031985846.1-5;Dbxref=GeneID:116430995%2CGenbank:XM_031985846.1;Parent=rna-XM_031985846.1
NW_022340508.1	Gnomon	exon	347647	347817	.	-	.	ID=exon-XM_031985846.1-2;Dbxref=GeneID:116430995%2CGenbank:XM_031985846.1;Parent=rna-XM_031985846.1
NW_022340508.1	Gnomon	exon	352651	352733	.	-	.	ID=exon-XM_031985846.1-1;Dbxref=GeneID:116430995%2CGenbank:XM_031985846.1;Parent=rna-XM_031985846.1
NW_022340508.1	Gnomon	exon	337174	341972	.	-	.	ID=exon-XM_031985846.1-8;Dbxref=GeneID:116430995%2CGenbank:XM_031985846.1;Parent=rna-XM_031985846.1
NW_022340508.1	Gnomon	exon	342507	342881	.	-	.	ID=exon-XM_031985846.1-7;Dbxref=GeneID:116430995%2CGenbank:XM_031985846.1;Parent=rna-XM_031985846.1
NW_022340508.1	Gnomon	mRNA	914216	915768	.	-	.	Name=XM_031985936.1;ID=rna-XM_031985936.1;Dbxref=GeneID:116431044%2CGenbank:XM_031985936.1;Parent=gene-LOC116431044
NW_022340508.1	cmsearch	exon	687748	687870	.	-	.	ID=exon-XR_004235849.1-1;Dbxref=GeneID:116431048%2CRFAM:RF00020%2CGenbank:XR_004235849.1;Parent=rna-XR_004235849.1
NW_022340508.1	RefSeq	region	1	1763931	.	+	.	Name=Unknown;ID=NW_022340508.1:1..1763931;Dbxref=taxon:2448451
NW_022340508.1	Gnomon	CDS	1739126	1739244	.	+	0	Name=XP_031841718.1;ID=cds-XP_031841718.1;Dbxref=GeneID:116431000%2CGenbank:XP_031841718.1;Parent=rna-XM_031985858.1
NW_022340508.1	Gnomon	CDS	1739936	1740051	.	+	0	Name=XP_031841718.1;ID=cds-XP_031841718.1;Dbxref=GeneID:116431000%2CGenbank:XP_031841718.1;Parent=rna-XM_031985858.1
NW_022340508.1	Gnomon	CDS	1742639	1742830	.	+	0	Name=XP_031841718.1;ID=cds-XP_031841718.1;Dbxref=GeneID:116431000%2CGenbank:XP_031841718.1;Parent=rna-XM_031985858.1
NW_022340508.1	Gnomon	CDS	1742914	1743030	.	+	0	Name=XP_031841718.1;ID=cds-XP_031841718.1;Dbxref=GeneID:116431000%2CGenbank:XP_031841718.1;Parent=rna-XM_031985858.1
NW_022340508.1	Gnomon	CDS	1743438	1743601	.	+	0	Name=XP_031841718.1;ID=cds-XP_031841718.1;Dbxref=GeneID:116431000%2CGenbank:XP_031841718.1;Parent=rna-XM_031985858.1
NW_022340508.1	Gnomon	CDS	1743905	1744151	.	+	0	Name=XP_031841718.1;ID=cds-XP_031841718.1;Dbxref=GeneID:116431000%2CGenbank:XP_031841718.1;Parent=rna-XM_031985858.1
NW_022340508.1	Gnomon	CDS	1744967	1745196	.	+	0	Name=XP_031841718.1;ID=cds-XP_031841718.1;Dbxref=GeneID:116431000%2CGenbank:XP_031841718.1;Parent=rna-XM_031985858.1
NW_022340508.1	Gnomon	exon	1428046	1428702	.	+	.	ID=exon-XM_031985823.1-8;Dbxref=GeneID:116430992%2CGenbank:XM_031985823.1;Parent=rna-XM_031985823.1
NW_022340508.1	Gnomon	exon	1425124	1425393	.	+	.	ID=exon-XM_031985823.1-1;Dbxref=GeneID:116430992%2CGenbank:XM_031985823.1;Parent=rna-XM_031985823.1
NW_022340508.1	Gnomon	exon	1426308	1426360	.	+	.	ID=exon-XM_031985823.1-3;Dbxref=GeneID:116430992%2CGenbank:XM_031985823.1;Parent=rna-XM_031985823.1
NW_022340508.1	Gnomon	exon	1425534	1425679	.	+	.	ID=exon-XM_031985823.1-2;Dbxref=GeneID:116430992%2CGenbank:XM_031985823.1;Parent=rna-XM_031985823.1
NW_022340508.1	Gnomon	exon	1426788	1427053	.	+	.	ID=exon-XM_031985823.1-5;Dbxref=GeneID:116430992%2CGenbank:XM_031985823.1;Parent=rna-XM_031985823.1
NW_022340508.1	Gnomon	exon	1426618	1426722	.	+	.	ID=exon-XM_031985823.1-4;Dbxref=GeneID:116430992%2CGenbank:XM_031985823.1;Parent=rna-XM_031985823.1
NW_022340508.1	Gnomon	exon	1427535	1427864	.	+	.	ID=exon-XM_031985823.1-7;Dbxref=GeneID:116430992%2CGenbank:XM_031985823.1;Parent=rna-XM_031985823.1
NW_022340508.1	Gnomon	exon	1427211	1427367	.	+	.	ID=exon-XM_031985823.1-6;Dbxref=GeneID:116430992%2CGenbank:XM_031985823.1;Parent=rna-XM_031985823.1
NW_022340508.1	Gnomon	exon	1675029	1675505	.	-	.	ID=exon-XM_031985894.1-1;Dbxref=GeneID:116431025%2CGenbank:XM_031985894.1;Parent=rna-XM_031985894.1
NW_022340508.1	Gnomon	exon	1673772	1674211	.	-	.	ID=exon-XM_031985894.1-3;Dbxref=GeneID:116431025%2CGenbank:XM_031985894.1;Parent=rna-XM_031985894.1
NW_022340508.1	Gnomon	exon	1674285	1674911	.	-	.	ID=exon-XM_031985894.1-2;Dbxref=GeneID:116431025%2CGenbank:XM_031985894.1;Parent=rna-XM_031985894.1
NW_022340508.1	Gnomon	exon	1662001	1662162	.	-	.	ID=exon-XM_031985894.1-5;Dbxref=GeneID:116431025%2CGenbank:XM_031985894.1;Parent=rna-XM_031985894.1
NW_022340508.1	Gnomon	exon	1672988	1673059	.	-	.	ID=exon-XM_031985894.1-4;Dbxref=GeneID:116431025%2CGenbank:XM_031985894.1;Parent=rna-XM_031985894.1
NW_022340508.1	Gnomon	exon	1717357	1718076	.	+	.	ID=exon-XM_031985821.1-18;Dbxref=GeneID:116430990%2CGenbank:XM_031985821.1;Parent=rna-XM_031985821.1
NW_022340508.1	Gnomon	exon	1717098	1717282	.	+	.	ID=exon-XM_031985821.1-17;Dbxref=GeneID:116430990%2CGenbank:XM_031985821.1;Parent=rna-XM_031985821.1
NW_022340508.1	Gnomon	exon	1715065	1715226	.	+	.	ID=exon-XM_031985821.1-12;Dbxref=GeneID:116430990%2CGenbank:XM_031985821.1;Parent=rna-XM_031985821.1
NW_022340508.1	Gnomon	exon	1714816	1714977	.	+	.	ID=exon-XM_031985821.1-11;Dbxref=GeneID:116430990%2CGenbank:XM_031985821.1;Parent=rna-XM_031985821.1
NW_022340508.1	Gnomon	exon	1714246	1714704	.	+	.	ID=exon-XM_031985821.1-10;Dbxref=GeneID:116430990%2CGenbank:XM_031985821.1;Parent=rna-XM_031985821.1
NW_022340508.1	Gnomon	mRNA	913513	915331	.	+	.	Name=XM_031985937.1;ID=rna-XM_031985937.1;Dbxref=GeneID:116431045%2CGenbank:XM_031985937.1;Parent=gene-LOC116431045
NW_022340508.1	Gnomon	exon	1716803	1717014	.	+	.	ID=exon-XM_031985821.1-16;Dbxref=GeneID:116430990%2CGenbank:XM_031985821.1;Parent=rna-XM_031985821.1
NW_022340508.1	Gnomon	exon	1716112	1716725	.	+	.	ID=exon-XM_031985821.1-15;Dbxref=GeneID:116430990%2CGenbank:XM_031985821.1;Parent=rna-XM_031985821.1
NW_022340508.1	Gnomon	exon	1715754	1716023	.	+	.	ID=exon-XM_031985821.1-14;Dbxref=GeneID:116430990%2CGenbank:XM_031985821.1;Parent=rna-XM_031985821.1
NW_022340508.1	Gnomon	exon	1715299	1715676	.	+	.	ID=exon-XM_031985821.1-13;Dbxref=GeneID:116430990%2CGenbank:XM_031985821.1;Parent=rna-XM_031985821.1
NW_022340508.1	Gnomon	CDS	1739247	1739253	.	+	0	Name=XP_031841719.1;ID=cds-XP_031841719.1;Dbxref=GeneID:116431000%2CGenbank:XP_031841719.1;Parent=rna-XM_031985859.1
NW_022340508.1	Gnomon	CDS	1742639	1742830	.	+	0	Name=XP_031841719.1;ID=cds-XP_031841719.1;Dbxref=GeneID:116431000%2CGenbank:XP_031841719.1;Parent=rna-XM_031985859.1
NW_022340508.1	Gnomon	CDS	1742914	1743030	.	+	0	Name=XP_031841719.1;ID=cds-XP_031841719.1;Dbxref=GeneID:116431000%2CGenbank:XP_031841719.1;Parent=rna-XM_031985859.1
NW_022340508.1	Gnomon	CDS	1743281	1743349	.	+	0	Name=XP_031841719.1;ID=cds-XP_031841719.1;Dbxref=GeneID:116431000%2CGenbank:XP_031841719.1;Parent=rna-XM_031985859.1
NW_022340508.1	Gnomon	CDS	1743438	1743601	.	+	0	Name=XP_031841719.1;ID=cds-XP_031841719.1;Dbxref=GeneID:116431000%2CGenbank:XP_031841719.1;Parent=rna-XM_031985859.1
NW_022340508.1	Gnomon	CDS	1743905	1744151	.	+	0	Name=XP_031841719.1;ID=cds-XP_031841719.1;Dbxref=GeneID:116431000%2CGenbank:XP_031841719.1;Parent=rna-XM_031985859.1
NW_022340508.1	Gnomon	CDS	1744967	1745196	.	+	0	Name=XP_031841719.1;ID=cds-XP_031841719.1;Dbxref=GeneID:116431000%2CGenbank:XP_031841719.1;Parent=rna-XM_031985859.1
NW_022340508.1	Gnomon	exon	337174	341972	.	-	.	ID=exon-XM_031985834.1-11;Dbxref=GeneID:116430995%2CGenbank:XM_031985834.1;Parent=rna-XM_031985834.1
NW_022340508.1	Gnomon	exon	342507	342881	.	-	.	ID=exon-XM_031985834.1-10;Dbxref=GeneID:116430995%2CGenbank:XM_031985834.1;Parent=rna-XM_031985834.1
NW_022340508.1	Gnomon	mRNA	918551	942877	.	-	.	Name=XM_031985934.1;ID=rna-XM_031985934.1;Dbxref=GeneID:116431042%2CGenbank:XM_031985934.1;Parent=gene-LOC116431042
NW_022340508.1	Gnomon	mRNA	909242	913467	.	-	.	Name=XM_031985935.1;ID=rna-XM_031985935.1;Dbxref=GeneID:116431043%2CGenbank:XM_031985935.1;Parent=gene-LOC116431043
NW_022340508.1	Gnomon	exon	1744967	1746388	.	+	.	ID=exon-XM_031985853.1-10;Dbxref=GeneID:116431000%2CGenbank:XM_031985853.1;Parent=rna-XM_031985853.1
NW_022340508.1	Gnomon	exon	1694031	1694254	.	-	.	ID=exon-XM_031985918.1-2;Dbxref=GeneID:116431034%2CGenbank:XM_031985918.1;Parent=rna-XM_031985918.1
NW_022340508.1	Gnomon	exon	1694488	1694875	.	-	.	ID=exon-XM_031985918.1-1;Dbxref=GeneID:116431034%2CGenbank:XM_031985918.1;Parent=rna-XM_031985918.1
NW_022340508.1	Gnomon	exon	1693375	1693586	.	-	.	ID=exon-XM_031985918.1-4;Dbxref=GeneID:116431034%2CGenbank:XM_031985918.1;Parent=rna-XM_031985918.1
NW_022340508.1	Gnomon	exon	1693728	1693962	.	-	.	ID=exon-XM_031985918.1-3;Dbxref=GeneID:116431034%2CGenbank:XM_031985918.1;Parent=rna-XM_031985918.1
NW_022340508.1	Gnomon	exon	1692709	1693204	.	-	.	ID=exon-XM_031985918.1-5;Dbxref=GeneID:116431034%2CGenbank:XM_031985918.1;Parent=rna-XM_031985918.1
NW_022340508.1	Gnomon	exon	106947	107891	.	+	.	ID=exon-XM_031985865.1-1;Dbxref=GeneID:116431008%2CGenbank:XM_031985865.1;Parent=rna-XM_031985865.1
NW_022340508.1	Gnomon	exon	1262880	1264126	.	-	.	ID=exon-XR_004235840.1-3;Dbxref=GeneID:116430994%2CGenbank:XR_004235840.1;Parent=rna-XR_004235840.1
NW_022340508.1	Gnomon	exon	108005	116157	.	+	.	ID=exon-XM_031985865.1-2;Dbxref=GeneID:116431008%2CGenbank:XM_031985865.1;Parent=rna-XM_031985865.1
NW_022340508.1	Gnomon	exon	1359324	1359433	.	-	.	ID=exon-XR_004235840.1-2;Dbxref=GeneID:116430994%2CGenbank:XR_004235840.1;Parent=rna-XR_004235840.1
NW_022340508.1	Gnomon	exon	1405381	1406648	.	-	.	ID=exon-XR_004235840.1-1;Dbxref=GeneID:116430994%2CGenbank:XR_004235840.1;Parent=rna-XR_004235840.1
NW_022340508.1	Gnomon	mRNA	1425124	1428701	.	+	.	Name=XM_031985825.1;ID=rna-XM_031985825.1;Dbxref=GeneID:116430992%2CGenbank:XM_031985825.1;Parent=gene-LOC116430992
NW_022340508.1	Gnomon	exon	1578250	1580180	.	-	.	ID=exon-XM_031985817.1-4;Dbxref=GeneID:116430989%2CGenbank:XM_031985817.1;Parent=rna-XM_031985817.1
NW_022340508.1	Gnomon	exon	1580429	1580723	.	-	.	ID=exon-XM_031985817.1-3;Dbxref=GeneID:116430989%2CGenbank:XM_031985817.1;Parent=rna-XM_031985817.1
NW_022340508.1	Gnomon	exon	1581133	1581286	.	-	.	ID=exon-XM_031985817.1-2;Dbxref=GeneID:116430989%2CGenbank:XM_031985817.1;Parent=rna-XM_031985817.1
NW_022340508.1	Gnomon	exon	1581614	1581840	.	-	.	ID=exon-XM_031985817.1-1;Dbxref=GeneID:116430989%2CGenbank:XM_031985817.1;Parent=rna-XM_031985817.1
NW_022340508.1	Gnomon	mRNA	1426075	1428699	.	+	.	Name=XM_031985826.1;ID=rna-XM_031985826.1;Dbxref=GeneID:116430992%2CGenbank:XM_031985826.1;Parent=gene-LOC116430992
NW_022340508.1	Gnomon	exon	1692711	1693204	.	-	.	ID=exon-XM_031985917.1-5;Dbxref=GeneID:116431034%2CGenbank:XM_031985917.1;Parent=rna-XM_031985917.1
NW_022340508.1	Gnomon	exon	1693375	1693586	.	-	.	ID=exon-XM_031985917.1-4;Dbxref=GeneID:116431034%2CGenbank:XM_031985917.1;Parent=rna-XM_031985917.1
NW_022340508.1	Gnomon	exon	1693728	1693962	.	-	.	ID=exon-XM_031985917.1-3;Dbxref=GeneID:116431034%2CGenbank:XM_031985917.1;Parent=rna-XM_031985917.1
NW_022340508.1	Gnomon	exon	1694031	1694257	.	-	.	ID=exon-XM_031985917.1-2;Dbxref=GeneID:116431034%2CGenbank:XM_031985917.1;Parent=rna-XM_031985917.1
NW_022340508.1	Gnomon	exon	1694564	1694873	.	-	.	ID=exon-XM_031985917.1-1;Dbxref=GeneID:116431034%2CGenbank:XM_031985917.1;Parent=rna-XM_031985917.1
NW_022340508.1	Gnomon	CDS	1709692	1709710	.	+	0	Name=XP_031841681.1;ID=cds-XP_031841681.1;Dbxref=GeneID:116430990%2CGenbank:XP_031841681.1;Parent=rna-XM_031985821.1
NW_022340508.1	Gnomon	CDS	1710018	1710224	.	+	0	Name=XP_031841681.1;ID=cds-XP_031841681.1;Dbxref=GeneID:116430990%2CGenbank:XP_031841681.1;Parent=rna-XM_031985821.1
NW_022340508.1	Gnomon	CDS	1710722	1711038	.	+	0	Name=XP_031841681.1;ID=cds-XP_031841681.1;Dbxref=GeneID:116430990%2CGenbank:XP_031841681.1;Parent=rna-XM_031985821.1
NW_022340508.1	Gnomon	CDS	1711114	1711614	.	+	0	Name=XP_031841681.1;ID=cds-XP_031841681.1;Dbxref=GeneID:116430990%2CGenbank:XP_031841681.1;Parent=rna-XM_031985821.1
NW_022340508.1	Gnomon	CDS	1711721	1712228	.	+	0	Name=XP_031841681.1;ID=cds-XP_031841681.1;Dbxref=GeneID:116430990%2CGenbank:XP_031841681.1;Parent=rna-XM_031985821.1
NW_022340508.1	Gnomon	CDS	1712589	1712830	.	+	0	Name=XP_031841681.1;ID=cds-XP_031841681.1;Dbxref=GeneID:116430990%2CGenbank:XP_031841681.1;Parent=rna-XM_031985821.1
NW_022340508.1	Gnomon	CDS	1712911	1713108	.	+	0	Name=XP_031841681.1;ID=cds-XP_031841681.1;Dbxref=GeneID:116430990%2CGenbank:XP_031841681.1;Parent=rna-XM_031985821.1
NW_022340508.1	Gnomon	CDS	1713400	1713867	.	+	0	Name=XP_031841681.1;ID=cds-XP_031841681.1;Dbxref=GeneID:116430990%2CGenbank:XP_031841681.1;Parent=rna-XM_031985821.1
NW_022340508.1	Gnomon	CDS	1713948	1713992	.	+	0	Name=XP_031841681.1;ID=cds-XP_031841681.1;Dbxref=GeneID:116430990%2CGenbank:XP_031841681.1;Parent=rna-XM_031985821.1
NW_022340508.1	Gnomon	CDS	1714246	1714704	.	+	0	Name=XP_031841681.1;ID=cds-XP_031841681.1;Dbxref=GeneID:116430990%2CGenbank:XP_031841681.1;Parent=rna-XM_031985821.1
NW_022340508.1	Gnomon	CDS	1714816	1714977	.	+	0	Name=XP_031841681.1;ID=cds-XP_031841681.1;Dbxref=GeneID:116430990%2CGenbank:XP_031841681.1;Parent=rna-XM_031985821.1
NW_022340508.1	Gnomon	CDS	1715065	1715226	.	+	0	Name=XP_031841681.1;ID=cds-XP_031841681.1;Dbxref=GeneID:116430990%2CGenbank:XP_031841681.1;Parent=rna-XM_031985821.1
NW_022340508.1	Gnomon	CDS	1715299	1715676	.	+	0	Name=XP_031841681.1;ID=cds-XP_031841681.1;Dbxref=GeneID:116430990%2CGenbank:XP_031841681.1;Parent=rna-XM_031985821.1
NW_022340508.1	Gnomon	CDS	1715754	1716023	.	+	0	Name=XP_031841681.1;ID=cds-XP_031841681.1;Dbxref=GeneID:116430990%2CGenbank:XP_031841681.1;Parent=rna-XM_031985821.1
NW_022340508.1	Gnomon	CDS	1716112	1716725	.	+	0	Name=XP_031841681.1;ID=cds-XP_031841681.1;Dbxref=GeneID:116430990%2CGenbank:XP_031841681.1;Parent=rna-XM_031985821.1
NW_022340508.1	Gnomon	CDS	1716803	1717014	.	+	0	Name=XP_031841681.1;ID=cds-XP_031841681.1;Dbxref=GeneID:116430990%2CGenbank:XP_031841681.1;Parent=rna-XM_031985821.1
NW_022340508.1	Gnomon	CDS	1717098	1717282	.	+	0	Name=XP_031841681.1;ID=cds-XP_031841681.1;Dbxref=GeneID:116430990%2CGenbank:XP_031841681.1;Parent=rna-XM_031985821.1
NW_022340508.1	Gnomon	CDS	1717357	1717716	.	+	0	Name=XP_031841681.1;ID=cds-XP_031841681.1;Dbxref=GeneID:116430990%2CGenbank:XP_031841681.1;Parent=rna-XM_031985821.1
NW_022340508.1	Gnomon	mRNA	1420615	1423552	.	-	.	Name=XM_031985822.1;ID=rna-XM_031985822.1;Dbxref=GeneID:116430991%2CGenbank:XM_031985822.1;Parent=gene-LOC116430991
NW_022340508.1	Gnomon	exon	917610	917672	.	+	.	ID=exon-XM_031985941.1-2;Dbxref=GeneID:116431046%2CGenbank:XM_031985941.1;Parent=rna-XM_031985941.1
NW_022340508.1	Gnomon	exon	917239	917257	.	+	.	ID=exon-XM_031985941.1-1;Dbxref=GeneID:116431046%2CGenbank:XM_031985941.1;Parent=rna-XM_031985941.1
NW_022340508.1	Gnomon	exon	918158	918604	.	+	.	ID=exon-XM_031985941.1-4;Dbxref=GeneID:116431046%2CGenbank:XM_031985941.1;Parent=rna-XM_031985941.1
NW_022340508.1	Gnomon	exon	917895	918060	.	+	.	ID=exon-XM_031985941.1-3;Dbxref=GeneID:116431046%2CGenbank:XM_031985941.1;Parent=rna-XM_031985941.1
NW_022340508.1	Gnomon	exon	342507	342881	.	-	.	ID=exon-XM_031985842.1-8;Dbxref=GeneID:116430995%2CGenbank:XM_031985842.1;Parent=rna-XM_031985842.1
NW_022340508.1	Gnomon	exon	343236	343898	.	-	.	ID=exon-XM_031985842.1-7;Dbxref=GeneID:116430995%2CGenbank:XM_031985842.1;Parent=rna-XM_031985842.1
NW_022340508.1	Gnomon	exon	337174	341972	.	-	.	ID=exon-XM_031985842.1-9;Dbxref=GeneID:116430995%2CGenbank:XM_031985842.1;Parent=rna-XM_031985842.1
NW_022340508.1	Gnomon	exon	345829	345984	.	-	.	ID=exon-XM_031985842.1-4;Dbxref=GeneID:116430995%2CGenbank:XM_031985842.1;Parent=rna-XM_031985842.1
NW_022340508.1	Gnomon	exon	347647	347817	.	-	.	ID=exon-XM_031985842.1-3;Dbxref=GeneID:116430995%2CGenbank:XM_031985842.1;Parent=rna-XM_031985842.1
NW_022340508.1	Gnomon	exon	344389	344618	.	-	.	ID=exon-XM_031985842.1-6;Dbxref=GeneID:116430995%2CGenbank:XM_031985842.1;Parent=rna-XM_031985842.1
NW_022340508.1	Gnomon	exon	345029	345262	.	-	.	ID=exon-XM_031985842.1-5;Dbxref=GeneID:116430995%2CGenbank:XM_031985842.1;Parent=rna-XM_031985842.1
NW_022340508.1	Gnomon	exon	380264	380363	.	-	.	ID=exon-XM_031985842.1-2;Dbxref=GeneID:116430995%2CGenbank:XM_031985842.1;Parent=rna-XM_031985842.1
NW_022340508.1	Gnomon	exon	424953	425030	.	-	.	ID=exon-XM_031985842.1-1;Dbxref=GeneID:116430995%2CGenbank:XM_031985842.1;Parent=rna-XM_031985842.1
NW_022340508.1	Gnomon	CDS	1709145	1709283	.	+	0	Name=XP_031841680.1;ID=cds-XP_031841680.1;Dbxref=GeneID:116430990%2CGenbank:XP_031841680.1;Parent=rna-XM_031985820.1
NW_022340508.1	Gnomon	CDS	1710018	1710224	.	+	0	Name=XP_031841680.1;ID=cds-XP_031841680.1;Dbxref=GeneID:116430990%2CGenbank:XP_031841680.1;Parent=rna-XM_031985820.1
NW_022340508.1	Gnomon	CDS	1710722	1711038	.	+	0	Name=XP_031841680.1;ID=cds-XP_031841680.1;Dbxref=GeneID:116430990%2CGenbank:XP_031841680.1;Parent=rna-XM_031985820.1
NW_022340508.1	Gnomon	CDS	1711114	1711614	.	+	0	Name=XP_031841680.1;ID=cds-XP_031841680.1;Dbxref=GeneID:116430990%2CGenbank:XP_031841680.1;Parent=rna-XM_031985820.1
NW_022340508.1	Gnomon	CDS	1711721	1712228	.	+	0	Name=XP_031841680.1;ID=cds-XP_031841680.1;Dbxref=GeneID:116430990%2CGenbank:XP_031841680.1;Parent=rna-XM_031985820.1
NW_022340508.1	Gnomon	CDS	1712589	1712830	.	+	0	Name=XP_031841680.1;ID=cds-XP_031841680.1;Dbxref=GeneID:116430990%2CGenbank:XP_031841680.1;Parent=rna-XM_031985820.1
NW_022340508.1	Gnomon	CDS	1712911	1713108	.	+	0	Name=XP_031841680.1;ID=cds-XP_031841680.1;Dbxref=GeneID:116430990%2CGenbank:XP_031841680.1;Parent=rna-XM_031985820.1
NW_022340508.1	Gnomon	CDS	1713400	1713867	.	+	0	Name=XP_031841680.1;ID=cds-XP_031841680.1;Dbxref=GeneID:116430990%2CGenbank:XP_031841680.1;Parent=rna-XM_031985820.1
NW_022340508.1	Gnomon	CDS	1713948	1713992	.	+	0	Name=XP_031841680.1;ID=cds-XP_031841680.1;Dbxref=GeneID:116430990%2CGenbank:XP_031841680.1;Parent=rna-XM_031985820.1
NW_022340508.1	Gnomon	CDS	1714246	1714704	.	+	0	Name=XP_031841680.1;ID=cds-XP_031841680.1;Dbxref=GeneID:116430990%2CGenbank:XP_031841680.1;Parent=rna-XM_031985820.1
NW_022340508.1	Gnomon	CDS	1714816	1714977	.	+	0	Name=XP_031841680.1;ID=cds-XP_031841680.1;Dbxref=GeneID:116430990%2CGenbank:XP_031841680.1;Parent=rna-XM_031985820.1
NW_022340508.1	Gnomon	CDS	1715065	1715226	.	+	0	Name=XP_031841680.1;ID=cds-XP_031841680.1;Dbxref=GeneID:116430990%2CGenbank:XP_031841680.1;Parent=rna-XM_031985820.1
NW_022340508.1	Gnomon	CDS	1715299	1715676	.	+	0	Name=XP_031841680.1;ID=cds-XP_031841680.1;Dbxref=GeneID:116430990%2CGenbank:XP_031841680.1;Parent=rna-XM_031985820.1
NW_022340508.1	Gnomon	CDS	1715754	1716023	.	+	0	Name=XP_031841680.1;ID=cds-XP_031841680.1;Dbxref=GeneID:116430990%2CGenbank:XP_031841680.1;Parent=rna-XM_031985820.1
NW_022340508.1	Gnomon	CDS	1716112	1716725	.	+	0	Name=XP_031841680.1;ID=cds-XP_031841680.1;Dbxref=GeneID:116430990%2CGenbank:XP_031841680.1;Parent=rna-XM_031985820.1
NW_022340508.1	Gnomon	CDS	1716806	1717014	.	+	0	Name=XP_031841680.1;ID=cds-XP_031841680.1;Dbxref=GeneID:116430990%2CGenbank:XP_031841680.1;Parent=rna-XM_031985820.1
NW_022340508.1	Gnomon	CDS	1717098	1717282	.	+	0	Name=XP_031841680.1;ID=cds-XP_031841680.1;Dbxref=GeneID:116430990%2CGenbank:XP_031841680.1;Parent=rna-XM_031985820.1
NW_022340508.1	Gnomon	CDS	1717357	1717716	.	+	0	Name=XP_031841680.1;ID=cds-XP_031841680.1;Dbxref=GeneID:116430990%2CGenbank:XP_031841680.1;Parent=rna-XM_031985820.1
NW_022340508.1	Gnomon	mRNA	1425124	1428702	.	+	.	Name=XM_031985824.1;ID=rna-XM_031985824.1;Dbxref=GeneID:116430992%2CGenbank:XM_031985824.1;Parent=gene-LOC116430992
NW_022340508.1	Gnomon	mRNA	1425124	1428702	.	+	.	Name=XM_031985823.1;ID=rna-XM_031985823.1;Dbxref=GeneID:116430992%2CGenbank:XM_031985823.1;Parent=gene-LOC116430992
NW_022340508.1	tRNAscan-SE	tRNA	683513	683584	.	+	.	ID=rna-Trnap-agg-3;Dbxref=GeneID:116431057;Note=transfer RNA proline (anticodon AGG);Parent=gene-Trnap-agg-3
NW_022340508.1	tRNAscan-SE	tRNA	672538	672609	.	+	.	ID=rna-Trnap-agg-2;Dbxref=GeneID:116431051;Note=transfer RNA proline (anticodon AGG);Parent=gene-Trnap-agg-2
NW_022340508.1	tRNAscan-SE	gene	683513	683584	.	+	.	Name=Trnap-agg;ID=gene-Trnap-agg-3;Dbxref=GeneID:116431057
NW_022340508.1	tRNAscan-SE	gene	672538	672609	.	+	.	Name=Trnap-agg;ID=gene-Trnap-agg-2;Dbxref=GeneID:116431051
NW_022340508.1	Gnomon	exon	918554	918967	.	-	.	ID=exon-XM_031985932.1-13;Dbxref=GeneID:116431042%2CGenbank:XM_031985932.1;Parent=rna-XM_031985932.1
NW_022340508.1	Gnomon	exon	919447	920273	.	-	.	ID=exon-XM_031985932.1-12;Dbxref=GeneID:116431042%2CGenbank:XM_031985932.1;Parent=rna-XM_031985932.1
NW_022340508.1	Gnomon	exon	920759	920885	.	-	.	ID=exon-XM_031985932.1-11;Dbxref=GeneID:116431042%2CGenbank:XM_031985932.1;Parent=rna-XM_031985932.1
NW_022340508.1	Gnomon	exon	921061	921216	.	-	.	ID=exon-XM_031985932.1-10;Dbxref=GeneID:116431042%2CGenbank:XM_031985932.1;Parent=rna-XM_031985932.1
NW_022340508.1	Gnomon	CDS	1412254	1412457	.	+	0	Name=XP_031841737.1;ID=cds-XP_031841737.1;Dbxref=GeneID:116431016%2CGenbank:XP_031841737.1;Parent=rna-XM_031985877.1
NW_022340508.1	Gnomon	CDS	1412536	1412789	.	+	0	Name=XP_031841737.1;ID=cds-XP_031841737.1;Dbxref=GeneID:116431016%2CGenbank:XP_031841737.1;Parent=rna-XM_031985877.1
NW_022340508.1	Gnomon	CDS	1412892	1413024	.	+	0	Name=XP_031841737.1;ID=cds-XP_031841737.1;Dbxref=GeneID:116431016%2CGenbank:XP_031841737.1;Parent=rna-XM_031985877.1
NW_022340508.1	Gnomon	CDS	1413098	1413299	.	+	0	Name=XP_031841737.1;ID=cds-XP_031841737.1;Dbxref=GeneID:116431016%2CGenbank:XP_031841737.1;Parent=rna-XM_031985877.1
NW_022340508.1	Gnomon	CDS	1413410	1413605	.	+	0	Name=XP_031841737.1;ID=cds-XP_031841737.1;Dbxref=GeneID:116431016%2CGenbank:XP_031841737.1;Parent=rna-XM_031985877.1
NW_022340508.1	Gnomon	CDS	1413671	1413840	.	+	0	Name=XP_031841737.1;ID=cds-XP_031841737.1;Dbxref=GeneID:116431016%2CGenbank:XP_031841737.1;Parent=rna-XM_031985877.1
NW_022340508.1	Gnomon	CDS	1413914	1414181	.	+	0	Name=XP_031841737.1;ID=cds-XP_031841737.1;Dbxref=GeneID:116431016%2CGenbank:XP_031841737.1;Parent=rna-XM_031985877.1
NW_022340508.1	Gnomon	CDS	1414266	1414596	.	+	0	Name=XP_031841737.1;ID=cds-XP_031841737.1;Dbxref=GeneID:116431016%2CGenbank:XP_031841737.1;Parent=rna-XM_031985877.1
NW_022340508.1	Gnomon	CDS	1414903	1415044	.	+	0	Name=XP_031841737.1;ID=cds-XP_031841737.1;Dbxref=GeneID:116431016%2CGenbank:XP_031841737.1;Parent=rna-XM_031985877.1
NW_022340508.1	Gnomon	CDS	1415123	1415366	.	+	0	Name=XP_031841737.1;ID=cds-XP_031841737.1;Dbxref=GeneID:116431016%2CGenbank:XP_031841737.1;Parent=rna-XM_031985877.1
NW_022340508.1	Gnomon	CDS	1415443	1415584	.	+	0	Name=XP_031841737.1;ID=cds-XP_031841737.1;Dbxref=GeneID:116431016%2CGenbank:XP_031841737.1;Parent=rna-XM_031985877.1
NW_022340508.1	Gnomon	CDS	1415665	1415824	.	+	0	Name=XP_031841737.1;ID=cds-XP_031841737.1;Dbxref=GeneID:116431016%2CGenbank:XP_031841737.1;Parent=rna-XM_031985877.1
NW_022340508.1	Gnomon	CDS	1416069	1417877	.	+	0	Name=XP_031841737.1;ID=cds-XP_031841737.1;Dbxref=GeneID:116431016%2CGenbank:XP_031841737.1;Parent=rna-XM_031985877.1
NW_022340508.1	Gnomon	CDS	1417938	1418146	.	+	0	Name=XP_031841737.1;ID=cds-XP_031841737.1;Dbxref=GeneID:116431016%2CGenbank:XP_031841737.1;Parent=rna-XM_031985877.1
NW_022340508.1	Gnomon	CDS	1418242	1418443	.	+	0	Name=XP_031841737.1;ID=cds-XP_031841737.1;Dbxref=GeneID:116431016%2CGenbank:XP_031841737.1;Parent=rna-XM_031985877.1
NW_022340508.1	Gnomon	CDS	1418518	1418720	.	+	0	Name=XP_031841737.1;ID=cds-XP_031841737.1;Dbxref=GeneID:116431016%2CGenbank:XP_031841737.1;Parent=rna-XM_031985877.1
NW_022340508.1	Gnomon	CDS	1418799	1418918	.	+	0	Name=XP_031841737.1;ID=cds-XP_031841737.1;Dbxref=GeneID:116431016%2CGenbank:XP_031841737.1;Parent=rna-XM_031985877.1
NW_022340508.1	Gnomon	CDS	1418998	1419333	.	+	0	Name=XP_031841737.1;ID=cds-XP_031841737.1;Dbxref=GeneID:116431016%2CGenbank:XP_031841737.1;Parent=rna-XM_031985877.1
NW_022340508.1	Gnomon	CDS	1419406	1419670	.	+	0	Name=XP_031841737.1;ID=cds-XP_031841737.1;Dbxref=GeneID:116431016%2CGenbank:XP_031841737.1;Parent=rna-XM_031985877.1
NW_022340508.1	Gnomon	CDS	1419782	1420008	.	+	0	Name=XP_031841737.1;ID=cds-XP_031841737.1;Dbxref=GeneID:116431016%2CGenbank:XP_031841737.1;Parent=rna-XM_031985877.1
NW_022340508.1	Gnomon	CDS	1420140	1420277	.	+	0	Name=XP_031841737.1;ID=cds-XP_031841737.1;Dbxref=GeneID:116431016%2CGenbank:XP_031841737.1;Parent=rna-XM_031985877.1
NW_022340508.1	Gnomon	mRNA	1708865	1718076	.	+	.	Name=XM_031985820.1;ID=rna-XM_031985820.1;Dbxref=GeneID:116430990%2CGenbank:XM_031985820.1;Parent=gene-LOC116430990
NW_022340508.1	Gnomon	CDS	778437	778692	.	+	0	Name=XP_031841736.1;ID=cds-XP_031841736.1;Dbxref=GeneID:116431014%2CGenbank:XP_031841736.1;Parent=rna-XM_031985876.1
NW_022340508.1	Gnomon	CDS	780468	780642	.	+	0	Name=XP_031841736.1;ID=cds-XP_031841736.1;Dbxref=GeneID:116431014%2CGenbank:XP_031841736.1;Parent=rna-XM_031985876.1
NW_022340508.1	Gnomon	CDS	783483	783685	.	+	0	Name=XP_031841736.1;ID=cds-XP_031841736.1;Dbxref=GeneID:116431014%2CGenbank:XP_031841736.1;Parent=rna-XM_031985876.1
NW_022340508.1	Gnomon	CDS	785156	785348	.	+	0	Name=XP_031841736.1;ID=cds-XP_031841736.1;Dbxref=GeneID:116431014%2CGenbank:XP_031841736.1;Parent=rna-XM_031985876.1
NW_022340508.1	Gnomon	CDS	788003	788169	.	+	0	Name=XP_031841736.1;ID=cds-XP_031841736.1;Dbxref=GeneID:116431014%2CGenbank:XP_031841736.1;Parent=rna-XM_031985876.1
NW_022340508.1	Gnomon	CDS	790858	791073	.	+	0	Name=XP_031841736.1;ID=cds-XP_031841736.1;Dbxref=GeneID:116431014%2CGenbank:XP_031841736.1;Parent=rna-XM_031985876.1
NW_022340508.1	Gnomon	CDS	791905	792086	.	+	0	Name=XP_031841736.1;ID=cds-XP_031841736.1;Dbxref=GeneID:116431014%2CGenbank:XP_031841736.1;Parent=rna-XM_031985876.1
NW_022340508.1	Gnomon	exon	1596443	1596790	.	-	.	ID=exon-XM_031985890.1-1;Dbxref=GeneID:116431024%2CGenbank:XM_031985890.1;Parent=rna-XM_031985890.1
NW_022340508.1	Gnomon	mRNA	1709561	1718076	.	+	.	Name=XM_031985821.1;ID=rna-XM_031985821.1;Dbxref=GeneID:116430990%2CGenbank:XM_031985821.1;Parent=gene-LOC116430990
NW_022340508.1	Gnomon	exon	1595509	1595720	.	-	.	ID=exon-XM_031985890.1-3;Dbxref=GeneID:116431024%2CGenbank:XM_031985890.1;Parent=rna-XM_031985890.1
NW_022340508.1	Gnomon	exon	1596040	1596217	.	-	.	ID=exon-XM_031985890.1-2;Dbxref=GeneID:116431024%2CGenbank:XM_031985890.1;Parent=rna-XM_031985890.1
NW_022340508.1	Gnomon	exon	1595110	1595220	.	-	.	ID=exon-XM_031985890.1-5;Dbxref=GeneID:116431024%2CGenbank:XM_031985890.1;Parent=rna-XM_031985890.1
NW_022340508.1	Gnomon	exon	1595287	1595434	.	-	.	ID=exon-XM_031985890.1-4;Dbxref=GeneID:116431024%2CGenbank:XM_031985890.1;Parent=rna-XM_031985890.1
NW_022340508.1	Gnomon	exon	1594625	1594785	.	-	.	ID=exon-XM_031985890.1-7;Dbxref=GeneID:116431024%2CGenbank:XM_031985890.1;Parent=rna-XM_031985890.1
NW_022340508.1	Gnomon	exon	1594861	1595044	.	-	.	ID=exon-XM_031985890.1-6;Dbxref=GeneID:116431024%2CGenbank:XM_031985890.1;Parent=rna-XM_031985890.1
NW_022340508.1	Gnomon	exon	1594077	1594220	.	-	.	ID=exon-XM_031985890.1-9;Dbxref=GeneID:116431024%2CGenbank:XM_031985890.1;Parent=rna-XM_031985890.1
NW_022340508.1	Gnomon	exon	1594299	1594548	.	-	.	ID=exon-XM_031985890.1-8;Dbxref=GeneID:116431024%2CGenbank:XM_031985890.1;Parent=rna-XM_031985890.1
NW_022340508.1	Gnomon	exon	1436470	1436756	.	-	.	ID=exon-XM_031985866.1-8;Dbxref=GeneID:116431009%2CGenbank:XM_031985866.1;Parent=rna-XM_031985866.1
NW_022340508.1	Gnomon	exon	1437336	1437526	.	-	.	ID=exon-XM_031985866.1-7;Dbxref=GeneID:116431009%2CGenbank:XM_031985866.1;Parent=rna-XM_031985866.1
NW_022340508.1	Gnomon	exon	1437820	1437985	.	-	.	ID=exon-XM_031985866.1-6;Dbxref=GeneID:116431009%2CGenbank:XM_031985866.1;Parent=rna-XM_031985866.1
NW_022340508.1	Gnomon	exon	1441420	1441616	.	-	.	ID=exon-XM_031985866.1-5;Dbxref=GeneID:116431009%2CGenbank:XM_031985866.1;Parent=rna-XM_031985866.1
NW_022340508.1	Gnomon	exon	1442865	1443064	.	-	.	ID=exon-XM_031985866.1-4;Dbxref=GeneID:116431009%2CGenbank:XM_031985866.1;Parent=rna-XM_031985866.1
NW_022340508.1	Gnomon	exon	1444075	1444370	.	-	.	ID=exon-XM_031985866.1-3;Dbxref=GeneID:116431009%2CGenbank:XM_031985866.1;Parent=rna-XM_031985866.1
NW_022340508.1	Gnomon	exon	1447696	1447919	.	-	.	ID=exon-XM_031985866.1-2;Dbxref=GeneID:116431009%2CGenbank:XM_031985866.1;Parent=rna-XM_031985866.1
NW_022340508.1	Gnomon	exon	1448918	1449073	.	-	.	ID=exon-XM_031985866.1-1;Dbxref=GeneID:116431009%2CGenbank:XM_031985866.1;Parent=rna-XM_031985866.1
NW_022340508.1	Gnomon	exon	1435752	1436068	.	-	.	ID=exon-XM_031985866.1-9;Dbxref=GeneID:116431009%2CGenbank:XM_031985866.1;Parent=rna-XM_031985866.1
NW_022340508.1	Gnomon	exon	252513	252714	.	-	.	ID=exon-XM_031985816.1-3;Dbxref=GeneID:116430988%2CGenbank:XM_031985816.1;Parent=rna-XM_031985816.1
NW_022340508.1	Gnomon	exon	252894	253075	.	-	.	ID=exon-XM_031985816.1-2;Dbxref=GeneID:116430988%2CGenbank:XM_031985816.1;Parent=rna-XM_031985816.1
NW_022340508.1	Gnomon	exon	254470	254831	.	-	.	ID=exon-XM_031985816.1-1;Dbxref=GeneID:116430988%2CGenbank:XM_031985816.1;Parent=rna-XM_031985816.1
NW_022340508.1	Gnomon	exon	243964	244900	.	-	.	ID=exon-XM_031985816.1-5;Dbxref=GeneID:116430988%2CGenbank:XM_031985816.1;Parent=rna-XM_031985816.1
NW_022340508.1	Gnomon	exon	248194	248534	.	-	.	ID=exon-XM_031985816.1-4;Dbxref=GeneID:116430988%2CGenbank:XM_031985816.1;Parent=rna-XM_031985816.1
NW_022340508.1	Gnomon	CDS	1430893	1431081	.	-	0	Name=XP_031841738.1;ID=cds-XP_031841738.1;Dbxref=GeneID:116431017%2CGenbank:XP_031841738.1;Parent=rna-XM_031985878.1
NW_022340508.1	Gnomon	CDS	1429887	1430313	.	-	0	Name=XP_031841738.1;ID=cds-XP_031841738.1;Dbxref=GeneID:116431017%2CGenbank:XP_031841738.1;Parent=rna-XM_031985878.1
NW_022340508.1	Gnomon	CDS	1429613	1429641	.	-	0	Name=XP_031841738.1;ID=cds-XP_031841738.1;Dbxref=GeneID:116431017%2CGenbank:XP_031841738.1;Parent=rna-XM_031985878.1
NW_022340508.1	Gnomon	exon	1595509	1595720	.	-	.	ID=exon-XM_031985889.1-3;Dbxref=GeneID:116431024%2CGenbank:XM_031985889.1;Parent=rna-XM_031985889.1
NW_022340508.1	Gnomon	exon	1596040	1596217	.	-	.	ID=exon-XM_031985889.1-2;Dbxref=GeneID:116431024%2CGenbank:XM_031985889.1;Parent=rna-XM_031985889.1
NW_022340508.1	Gnomon	exon	1596443	1596790	.	-	.	ID=exon-XM_031985889.1-1;Dbxref=GeneID:116431024%2CGenbank:XM_031985889.1;Parent=rna-XM_031985889.1
NW_022340508.1	Gnomon	exon	1594625	1594785	.	-	.	ID=exon-XM_031985889.1-7;Dbxref=GeneID:116431024%2CGenbank:XM_031985889.1;Parent=rna-XM_031985889.1
NW_022340508.1	Gnomon	exon	1594861	1595044	.	-	.	ID=exon-XM_031985889.1-6;Dbxref=GeneID:116431024%2CGenbank:XM_031985889.1;Parent=rna-XM_031985889.1
NW_022340508.1	Gnomon	exon	1595110	1595220	.	-	.	ID=exon-XM_031985889.1-5;Dbxref=GeneID:116431024%2CGenbank:XM_031985889.1;Parent=rna-XM_031985889.1
NW_022340508.1	Gnomon	exon	1595287	1595434	.	-	.	ID=exon-XM_031985889.1-4;Dbxref=GeneID:116431024%2CGenbank:XM_031985889.1;Parent=rna-XM_031985889.1
NW_022340508.1	Gnomon	exon	1594077	1594220	.	-	.	ID=exon-XM_031985889.1-9;Dbxref=GeneID:116431024%2CGenbank:XM_031985889.1;Parent=rna-XM_031985889.1
NW_022340508.1	Gnomon	exon	1594299	1594548	.	-	.	ID=exon-XM_031985889.1-8;Dbxref=GeneID:116431024%2CGenbank:XM_031985889.1;Parent=rna-XM_031985889.1
NW_022340508.1	Gnomon	exon	1717357	1718076	.	+	.	ID=exon-XM_031985819.1-18;Dbxref=GeneID:116430990%2CGenbank:XM_031985819.1;Parent=rna-XM_031985819.1
NW_022340508.1	Gnomon	exon	1715299	1715676	.	+	.	ID=exon-XM_031985819.1-13;Dbxref=GeneID:116430990%2CGenbank:XM_031985819.1;Parent=rna-XM_031985819.1
NW_022340508.1	Gnomon	exon	1715065	1715226	.	+	.	ID=exon-XM_031985819.1-12;Dbxref=GeneID:116430990%2CGenbank:XM_031985819.1;Parent=rna-XM_031985819.1
NW_022340508.1	Gnomon	exon	1714816	1714977	.	+	.	ID=exon-XM_031985819.1-11;Dbxref=GeneID:116430990%2CGenbank:XM_031985819.1;Parent=rna-XM_031985819.1
NW_022340508.1	Gnomon	exon	1714246	1714704	.	+	.	ID=exon-XM_031985819.1-10;Dbxref=GeneID:116430990%2CGenbank:XM_031985819.1;Parent=rna-XM_031985819.1
NW_022340508.1	Gnomon	exon	1717098	1717282	.	+	.	ID=exon-XM_031985819.1-17;Dbxref=GeneID:116430990%2CGenbank:XM_031985819.1;Parent=rna-XM_031985819.1
NW_022340508.1	Gnomon	exon	1716803	1717014	.	+	.	ID=exon-XM_031985819.1-16;Dbxref=GeneID:116430990%2CGenbank:XM_031985819.1;Parent=rna-XM_031985819.1
NW_022340508.1	Gnomon	exon	1716112	1716725	.	+	.	ID=exon-XM_031985819.1-15;Dbxref=GeneID:116430990%2CGenbank:XM_031985819.1;Parent=rna-XM_031985819.1
NW_022340508.1	Gnomon	exon	1715754	1716023	.	+	.	ID=exon-XM_031985819.1-14;Dbxref=GeneID:116430990%2CGenbank:XM_031985819.1;Parent=rna-XM_031985819.1
NW_022340508.1	Gnomon	CDS	1085938	1085967	.	-	0	Name=XP_031841733.1;ID=cds-XP_031841733.1;Dbxref=GeneID:116431011%2CGenbank:XP_031841733.1;Parent=rna-XM_031985873.1
NW_022340508.1	Gnomon	CDS	1015483	1016925	.	-	0	Name=XP_031841733.1;ID=cds-XP_031841733.1;Dbxref=GeneID:116431011%2CGenbank:XP_031841733.1;Parent=rna-XM_031985873.1
NW_022340508.1	Gnomon	exon	917895	918060	.	+	.	ID=exon-XM_031985940.1-3;Dbxref=GeneID:116431046%2CGenbank:XM_031985940.1;Parent=rna-XM_031985940.1
NW_022340508.1	Gnomon	exon	917610	917672	.	+	.	ID=exon-XM_031985940.1-2;Dbxref=GeneID:116431046%2CGenbank:XM_031985940.1;Parent=rna-XM_031985940.1
NW_022340508.1	Gnomon	exon	917288	917444	.	+	.	ID=exon-XM_031985940.1-1;Dbxref=GeneID:116431046%2CGenbank:XM_031985940.1;Parent=rna-XM_031985940.1
NW_022340508.1	Gnomon	exon	918158	918604	.	+	.	ID=exon-XM_031985940.1-4;Dbxref=GeneID:116431046%2CGenbank:XM_031985940.1;Parent=rna-XM_031985940.1
NW_022340508.1	Gnomon	exon	917274	917444	.	+	.	ID=exon-XM_031985939.1-1;Dbxref=GeneID:116431046%2CGenbank:XM_031985939.1;Parent=rna-XM_031985939.1
NW_022340508.1	Gnomon	exon	917895	918060	.	+	.	ID=exon-XM_031985939.1-3;Dbxref=GeneID:116431046%2CGenbank:XM_031985939.1;Parent=rna-XM_031985939.1
NW_022340508.1	Gnomon	exon	917581	917672	.	+	.	ID=exon-XM_031985939.1-2;Dbxref=GeneID:116431046%2CGenbank:XM_031985939.1;Parent=rna-XM_031985939.1
NW_022340508.1	Gnomon	exon	918158	918604	.	+	.	ID=exon-XM_031985939.1-4;Dbxref=GeneID:116431046%2CGenbank:XM_031985939.1;Parent=rna-XM_031985939.1
NW_022340508.1	Gnomon	exon	345029	345262	.	-	.	ID=exon-XM_031985843.1-5;Dbxref=GeneID:116430995%2CGenbank:XM_031985843.1;Parent=rna-XM_031985843.1
NW_022340508.1	Gnomon	exon	345829	345984	.	-	.	ID=exon-XM_031985843.1-4;Dbxref=GeneID:116430995%2CGenbank:XM_031985843.1;Parent=rna-XM_031985843.1
NW_022340508.1	Gnomon	exon	347647	347817	.	-	.	ID=exon-XM_031985843.1-3;Dbxref=GeneID:116430995%2CGenbank:XM_031985843.1;Parent=rna-XM_031985843.1
NW_022340508.1	Gnomon	exon	380264	380363	.	-	.	ID=exon-XM_031985843.1-2;Dbxref=GeneID:116430995%2CGenbank:XM_031985843.1;Parent=rna-XM_031985843.1
NW_022340508.1	Gnomon	exon	337174	341972	.	-	.	ID=exon-XM_031985843.1-9;Dbxref=GeneID:116430995%2CGenbank:XM_031985843.1;Parent=rna-XM_031985843.1
NW_022340508.1	Gnomon	exon	342507	342881	.	-	.	ID=exon-XM_031985843.1-8;Dbxref=GeneID:116430995%2CGenbank:XM_031985843.1;Parent=rna-XM_031985843.1
NW_022340508.1	Gnomon	exon	343236	343898	.	-	.	ID=exon-XM_031985843.1-7;Dbxref=GeneID:116430995%2CGenbank:XM_031985843.1;Parent=rna-XM_031985843.1
NW_022340508.1	Gnomon	exon	344389	344618	.	-	.	ID=exon-XM_031985843.1-6;Dbxref=GeneID:116430995%2CGenbank:XM_031985843.1;Parent=rna-XM_031985843.1
NW_022340508.1	Gnomon	exon	457103	457120	.	-	.	ID=exon-XM_031985843.1-1;Dbxref=GeneID:116430995%2CGenbank:XM_031985843.1;Parent=rna-XM_031985843.1
NW_022340508.1	Gnomon	CDS	1085938	1085967	.	-	0	Name=XP_031841732.1;ID=cds-XP_031841732.1;Dbxref=GeneID:116431011%2CGenbank:XP_031841732.1;Parent=rna-XM_031985872.1
NW_022340508.1	Gnomon	CDS	1015483	1016925	.	-	0	Name=XP_031841732.1;ID=cds-XP_031841732.1;Dbxref=GeneID:116431011%2CGenbank:XP_031841732.1;Parent=rna-XM_031985872.1
NW_022340508.1	Gnomon	mRNA	1009704	1260692	.	-	.	Name=XM_031985869.1;ID=rna-XM_031985869.1;Dbxref=GeneID:116431011%2CGenbank:XM_031985869.1;Parent=gene-LOC116431011
NW_022340508.1	Gnomon	exon	797056	797267	.	-	.	ID=exon-XM_031985884.1-11;Dbxref=GeneID:116431020%2CGenbank:XM_031985884.1;Parent=rna-XM_031985884.1
NW_022340508.1	Gnomon	exon	797531	797762	.	-	.	ID=exon-XM_031985884.1-10;Dbxref=GeneID:116431020%2CGenbank:XM_031985884.1;Parent=rna-XM_031985884.1
NW_022340508.1	Gnomon	CDS	778437	778692	.	+	0	Name=XP_031841735.1;ID=cds-XP_031841735.1;Dbxref=GeneID:116431014%2CGenbank:XP_031841735.1;Parent=rna-XM_031985875.1
NW_022340508.1	Gnomon	CDS	780468	780642	.	+	0	Name=XP_031841735.1;ID=cds-XP_031841735.1;Dbxref=GeneID:116431014%2CGenbank:XP_031841735.1;Parent=rna-XM_031985875.1
NW_022340508.1	Gnomon	CDS	783474	783685	.	+	0	Name=XP_031841735.1;ID=cds-XP_031841735.1;Dbxref=GeneID:116431014%2CGenbank:XP_031841735.1;Parent=rna-XM_031985875.1
NW_022340508.1	Gnomon	CDS	785156	785348	.	+	0	Name=XP_031841735.1;ID=cds-XP_031841735.1;Dbxref=GeneID:116431014%2CGenbank:XP_031841735.1;Parent=rna-XM_031985875.1
NW_022340508.1	Gnomon	CDS	788003	788169	.	+	0	Name=XP_031841735.1;ID=cds-XP_031841735.1;Dbxref=GeneID:116431014%2CGenbank:XP_031841735.1;Parent=rna-XM_031985875.1
NW_022340508.1	Gnomon	CDS	790858	791073	.	+	0	Name=XP_031841735.1;ID=cds-XP_031841735.1;Dbxref=GeneID:116431014%2CGenbank:XP_031841735.1;Parent=rna-XM_031985875.1
NW_022340508.1	Gnomon	CDS	791905	792086	.	+	0	Name=XP_031841735.1;ID=cds-XP_031841735.1;Dbxref=GeneID:116431014%2CGenbank:XP_031841735.1;Parent=rna-XM_031985875.1
NW_022340508.1	Gnomon	mRNA	1435752	1449073	.	-	.	Name=XM_031985866.1;ID=rna-XM_031985866.1;Dbxref=GeneID:116431009%2CGenbank:XM_031985866.1;Parent=gene-LOC116431009
NW_022340508.1	Gnomon	exon	1744967	1746388	.	+	.	ID=exon-XM_031985855.1-10;Dbxref=GeneID:116431000%2CGenbank:XM_031985855.1;Parent=rna-XM_031985855.1
NW_022340508.1	Gnomon	CDS	1085938	1085967	.	-	0	Name=XP_031841734.1;ID=cds-XP_031841734.1;Dbxref=GeneID:116431011%2CGenbank:XP_031841734.1;Parent=rna-XM_031985874.1
NW_022340508.1	Gnomon	CDS	1015483	1016925	.	-	0	Name=XP_031841734.1;ID=cds-XP_031841734.1;Dbxref=GeneID:116431011%2CGenbank:XP_031841734.1;Parent=rna-XM_031985874.1
NW_022340508.1	Gnomon	exon	1694031	1694257	.	-	.	ID=exon-XM_031985916.1-2;Dbxref=GeneID:116431034%2CGenbank:XM_031985916.1;Parent=rna-XM_031985916.1
NW_022340508.1	Gnomon	exon	1694507	1694874	.	-	.	ID=exon-XM_031985916.1-1;Dbxref=GeneID:116431034%2CGenbank:XM_031985916.1;Parent=rna-XM_031985916.1
NW_022340508.1	Gnomon	exon	1693375	1693586	.	-	.	ID=exon-XM_031985916.1-4;Dbxref=GeneID:116431034%2CGenbank:XM_031985916.1;Parent=rna-XM_031985916.1
NW_022340508.1	Gnomon	exon	1693728	1693962	.	-	.	ID=exon-XM_031985916.1-3;Dbxref=GeneID:116431034%2CGenbank:XM_031985916.1;Parent=rna-XM_031985916.1
NW_022340508.1	Gnomon	exon	1692710	1693204	.	-	.	ID=exon-XM_031985916.1-5;Dbxref=GeneID:116431034%2CGenbank:XM_031985916.1;Parent=rna-XM_031985916.1
NW_022340508.1	Gnomon	exon	1710018	1710224	.	+	.	ID=exon-XM_031985820.1-2;Dbxref=GeneID:116430990%2CGenbank:XM_031985820.1;Parent=rna-XM_031985820.1
NW_022340508.1	Gnomon	exon	1708865	1709283	.	+	.	ID=exon-XM_031985820.1-1;Dbxref=GeneID:116430990%2CGenbank:XM_031985820.1;Parent=rna-XM_031985820.1
NW_022340508.1	Gnomon	exon	1713948	1713992	.	+	.	ID=exon-XM_031985820.1-9;Dbxref=GeneID:116430990%2CGenbank:XM_031985820.1;Parent=rna-XM_031985820.1
NW_022340508.1	Gnomon	exon	1713400	1713867	.	+	.	ID=exon-XM_031985820.1-8;Dbxref=GeneID:116430990%2CGenbank:XM_031985820.1;Parent=rna-XM_031985820.1
NW_022340508.1	Gnomon	exon	1712911	1713108	.	+	.	ID=exon-XM_031985820.1-7;Dbxref=GeneID:116430990%2CGenbank:XM_031985820.1;Parent=rna-XM_031985820.1
NW_022340508.1	Gnomon	exon	1712589	1712830	.	+	.	ID=exon-XM_031985820.1-6;Dbxref=GeneID:116430990%2CGenbank:XM_031985820.1;Parent=rna-XM_031985820.1
NW_022340508.1	Gnomon	exon	1711721	1712228	.	+	.	ID=exon-XM_031985820.1-5;Dbxref=GeneID:116430990%2CGenbank:XM_031985820.1;Parent=rna-XM_031985820.1
NW_022340508.1	Gnomon	exon	1711114	1711614	.	+	.	ID=exon-XM_031985820.1-4;Dbxref=GeneID:116430990%2CGenbank:XM_031985820.1;Parent=rna-XM_031985820.1
NW_022340508.1	Gnomon	exon	1710722	1711038	.	+	.	ID=exon-XM_031985820.1-3;Dbxref=GeneID:116430990%2CGenbank:XM_031985820.1;Parent=rna-XM_031985820.1
NW_022340508.1	Gnomon	mRNA	1435752	1449063	.	-	.	Name=XM_031985867.1;ID=rna-XM_031985867.1;Dbxref=GeneID:116431009%2CGenbank:XM_031985867.1;Parent=gene-LOC116431009
NW_022340508.1	Gnomon	exon	1435752	1436068	.	-	.	ID=exon-XM_031985867.1-9;Dbxref=GeneID:116431009%2CGenbank:XM_031985867.1;Parent=rna-XM_031985867.1
NW_022340508.1	Gnomon	exon	1436470	1436756	.	-	.	ID=exon-XM_031985867.1-8;Dbxref=GeneID:116431009%2CGenbank:XM_031985867.1;Parent=rna-XM_031985867.1
NW_022340508.1	Gnomon	exon	1441420	1441616	.	-	.	ID=exon-XM_031985867.1-5;Dbxref=GeneID:116431009%2CGenbank:XM_031985867.1;Parent=rna-XM_031985867.1
NW_022340508.1	Gnomon	exon	1442865	1443064	.	-	.	ID=exon-XM_031985867.1-4;Dbxref=GeneID:116431009%2CGenbank:XM_031985867.1;Parent=rna-XM_031985867.1
NW_022340508.1	Gnomon	exon	1437336	1437526	.	-	.	ID=exon-XM_031985867.1-7;Dbxref=GeneID:116431009%2CGenbank:XM_031985867.1;Parent=rna-XM_031985867.1
NW_022340508.1	Gnomon	exon	1437820	1437985	.	-	.	ID=exon-XM_031985867.1-6;Dbxref=GeneID:116431009%2CGenbank:XM_031985867.1;Parent=rna-XM_031985867.1
NW_022340508.1	Gnomon	exon	1448914	1449063	.	-	.	ID=exon-XM_031985867.1-1;Dbxref=GeneID:116431009%2CGenbank:XM_031985867.1;Parent=rna-XM_031985867.1
NW_022340508.1	Gnomon	exon	1444075	1444370	.	-	.	ID=exon-XM_031985867.1-3;Dbxref=GeneID:116431009%2CGenbank:XM_031985867.1;Parent=rna-XM_031985867.1
NW_022340508.1	Gnomon	exon	1447696	1447919	.	-	.	ID=exon-XM_031985867.1-2;Dbxref=GeneID:116431009%2CGenbank:XM_031985867.1;Parent=rna-XM_031985867.1
NW_022340508.1	Gnomon	mRNA	1466422	1470233	.	+	.	Name=XM_031985864.1;ID=rna-XM_031985864.1;Dbxref=GeneID:116431006%2CGenbank:XM_031985864.1;Parent=gene-LOC116431006
NW_022340508.1	Gnomon	exon	1692768	1693204	.	-	.	ID=exon-XM_031985915.1-5;Dbxref=GeneID:116431034%2CGenbank:XM_031985915.1;Parent=rna-XM_031985915.1
NW_022340508.1	Gnomon	exon	1693375	1693586	.	-	.	ID=exon-XM_031985915.1-4;Dbxref=GeneID:116431034%2CGenbank:XM_031985915.1;Parent=rna-XM_031985915.1
NW_022340508.1	Gnomon	exon	1693728	1693962	.	-	.	ID=exon-XM_031985915.1-3;Dbxref=GeneID:116431034%2CGenbank:XM_031985915.1;Parent=rna-XM_031985915.1
NW_022340508.1	Gnomon	exon	1694031	1694257	.	-	.	ID=exon-XM_031985915.1-2;Dbxref=GeneID:116431034%2CGenbank:XM_031985915.1;Parent=rna-XM_031985915.1
NW_022340508.1	Gnomon	exon	1694488	1694872	.	-	.	ID=exon-XM_031985915.1-1;Dbxref=GeneID:116431034%2CGenbank:XM_031985915.1;Parent=rna-XM_031985915.1
NW_022340508.1	Gnomon	exon	1464964	1465219	.	-	.	ID=exon-XR_004235841.1-2;Dbxref=GeneID:116430999%2CGenbank:XR_004235841.1;Parent=rna-XR_004235841.1
NW_022340508.1	Gnomon	exon	1465409	1465859	.	-	.	ID=exon-XR_004235841.1-1;Dbxref=GeneID:116430999%2CGenbank:XR_004235841.1;Parent=rna-XR_004235841.1
NW_022340508.1	Gnomon	exon	1464282	1464606	.	-	.	ID=exon-XR_004235841.1-4;Dbxref=GeneID:116430999%2CGenbank:XR_004235841.1;Parent=rna-XR_004235841.1
NW_022340508.1	Gnomon	exon	1464713	1464889	.	-	.	ID=exon-XR_004235841.1-3;Dbxref=GeneID:116430999%2CGenbank:XR_004235841.1;Parent=rna-XR_004235841.1
NW_022340508.1	Gnomon	exon	1462049	1463816	.	-	.	ID=exon-XR_004235841.1-5;Dbxref=GeneID:116430999%2CGenbank:XR_004235841.1;Parent=rna-XR_004235841.1
NW_022340508.1	Gnomon	mRNA	106947	116157	.	+	.	Name=XM_031985865.1;ID=rna-XM_031985865.1;Dbxref=GeneID:116431008%2CGenbank:XM_031985865.1;Parent=gene-LOC116431008
NW_022340508.1	tRNAscan-SE	exon	1718528	1718600	.	+	.	ID=exon-Trnav-uac-4-1;Dbxref=GeneID:116431053;Note=transfer RNA valine (anticodon UAC);Parent=rna-Trnav-uac-4
NW_022340508.1	Gnomon	CDS	1085938	1085967	.	-	0	Name=XP_031841731.1;ID=cds-XP_031841731.1;Dbxref=GeneID:116431011%2CGenbank:XP_031841731.1;Parent=rna-XM_031985871.1
NW_022340508.1	Gnomon	CDS	1015483	1016925	.	-	0	Name=XP_031841731.1;ID=cds-XP_031841731.1;Dbxref=GeneID:116431011%2CGenbank:XP_031841731.1;Parent=rna-XM_031985871.1
NW_022340508.1	Gnomon	mRNA	953347	994975	.	-	.	Name=XM_031985862.1;ID=rna-XM_031985862.1;Dbxref=GeneID:116431005%2CGenbank:XM_031985862.1;Parent=gene-LOC116431005
NW_022340508.1	Gnomon	CDS	1258462	1258540	.	-	0	Name=XP_031841730.1;ID=cds-XP_031841730.1;Dbxref=GeneID:116431011%2CGenbank:XP_031841730.1;Parent=rna-XM_031985870.1
NW_022340508.1	Gnomon	CDS	1085938	1086041	.	-	0	Name=XP_031841730.1;ID=cds-XP_031841730.1;Dbxref=GeneID:116431011%2CGenbank:XP_031841730.1;Parent=rna-XM_031985870.1
NW_022340508.1	Gnomon	CDS	1015483	1016925	.	-	0	Name=XP_031841730.1;ID=cds-XP_031841730.1;Dbxref=GeneID:116431011%2CGenbank:XP_031841730.1;Parent=rna-XM_031985870.1
NW_022340508.1	Gnomon	mRNA	953348	994975	.	-	.	Name=XM_031985863.1;ID=rna-XM_031985863.1;Dbxref=GeneID:116431005%2CGenbank:XM_031985863.1;Parent=gene-LOC116431005
NW_022340508.1	Gnomon	mRNA	1009704	1138373	.	-	.	Name=XM_031985873.1;ID=rna-XM_031985873.1;Dbxref=GeneID:116431011%2CGenbank:XM_031985873.1;Parent=gene-LOC116431011
NW_022340508.1	Gnomon	exon	357608	357965	.	-	.	ID=exon-XM_031985838.1-1;Dbxref=GeneID:116430995%2CGenbank:XM_031985838.1;Parent=rna-XM_031985838.1
NW_022340508.1	Gnomon	exon	347647	347817	.	-	.	ID=exon-XM_031985838.1-3;Dbxref=GeneID:116430995%2CGenbank:XM_031985838.1;Parent=rna-XM_031985838.1
NW_022340508.1	Gnomon	exon	356764	357002	.	-	.	ID=exon-XM_031985838.1-2;Dbxref=GeneID:116430995%2CGenbank:XM_031985838.1;Parent=rna-XM_031985838.1
NW_022340508.1	Gnomon	exon	337174	341972	.	-	.	ID=exon-XM_031985838.1-9;Dbxref=GeneID:116430995%2CGenbank:XM_031985838.1;Parent=rna-XM_031985838.1
NW_022340508.1	Gnomon	exon	342507	342881	.	-	.	ID=exon-XM_031985838.1-8;Dbxref=GeneID:116430995%2CGenbank:XM_031985838.1;Parent=rna-XM_031985838.1
NW_022340508.1	Gnomon	exon	345029	345262	.	-	.	ID=exon-XM_031985838.1-5;Dbxref=GeneID:116430995%2CGenbank:XM_031985838.1;Parent=rna-XM_031985838.1
NW_022340508.1	Gnomon	exon	345829	345984	.	-	.	ID=exon-XM_031985838.1-4;Dbxref=GeneID:116430995%2CGenbank:XM_031985838.1;Parent=rna-XM_031985838.1
NW_022340508.1	Gnomon	exon	343236	343898	.	-	.	ID=exon-XM_031985838.1-7;Dbxref=GeneID:116430995%2CGenbank:XM_031985838.1;Parent=rna-XM_031985838.1
NW_022340508.1	Gnomon	exon	344389	344618	.	-	.	ID=exon-XM_031985838.1-6;Dbxref=GeneID:116430995%2CGenbank:XM_031985838.1;Parent=rna-XM_031985838.1
NW_022340508.1	Gnomon	CDS	1694031	1694145	.	-	0	Name=XP_031841777.1;ID=cds-XP_031841777.1;Dbxref=GeneID:116431034%2CGenbank:XP_031841777.1;Parent=rna-XM_031985917.1
NW_022340508.1	Gnomon	CDS	1693728	1693962	.	-	0	Name=XP_031841777.1;ID=cds-XP_031841777.1;Dbxref=GeneID:116431034%2CGenbank:XP_031841777.1;Parent=rna-XM_031985917.1
NW_022340508.1	Gnomon	CDS	1693375	1693586	.	-	0	Name=XP_031841777.1;ID=cds-XP_031841777.1;Dbxref=GeneID:116431034%2CGenbank:XP_031841777.1;Parent=rna-XM_031985917.1
NW_022340508.1	Gnomon	CDS	1693014	1693204	.	-	0	Name=XP_031841777.1;ID=cds-XP_031841777.1;Dbxref=GeneID:116431034%2CGenbank:XP_031841777.1;Parent=rna-XM_031985917.1
NW_022340508.1	tRNAscan-SE	gene	1718528	1718600	.	+	.	Name=Trnav-uac;ID=gene-Trnav-uac-4;Dbxref=GeneID:116431053
NW_022340508.1	Gnomon	exon	872528	872656	.	+	.	ID=exon-XM_031985886.1-4;Dbxref=GeneID:116431021%2CGenbank:XM_031985886.1;Parent=rna-XM_031985886.1
NW_022340508.1	Gnomon	exon	872344	872432	.	+	.	ID=exon-XM_031985886.1-3;Dbxref=GeneID:116431021%2CGenbank:XM_031985886.1;Parent=rna-XM_031985886.1
NW_022340508.1	Gnomon	exon	877644	878171	.	+	.	ID=exon-XM_031985886.1-6;Dbxref=GeneID:116431021%2CGenbank:XM_031985886.1;Parent=rna-XM_031985886.1
NW_022340508.1	Gnomon	exon	875192	875584	.	+	.	ID=exon-XM_031985886.1-5;Dbxref=GeneID:116431021%2CGenbank:XM_031985886.1;Parent=rna-XM_031985886.1
NW_022340508.1	Gnomon	exon	878552	880033	.	+	.	ID=exon-XM_031985886.1-8;Dbxref=GeneID:116431021%2CGenbank:XM_031985886.1;Parent=rna-XM_031985886.1
NW_022340508.1	Gnomon	exon	878241	878471	.	+	.	ID=exon-XM_031985886.1-7;Dbxref=GeneID:116431021%2CGenbank:XM_031985886.1;Parent=rna-XM_031985886.1
NW_022340508.1	Gnomon	exon	871765	872158	.	+	.	ID=exon-XM_031985886.1-2;Dbxref=GeneID:116431021%2CGenbank:XM_031985886.1;Parent=rna-XM_031985886.1
NW_022340508.1	Gnomon	exon	870710	871323	.	+	.	ID=exon-XM_031985886.1-1;Dbxref=GeneID:116431021%2CGenbank:XM_031985886.1;Parent=rna-XM_031985886.1
NW_022340508.1	Gnomon	CDS	1694031	1694145	.	-	0	Name=XP_031841776.1;ID=cds-XP_031841776.1;Dbxref=GeneID:116431034%2CGenbank:XP_031841776.1;Parent=rna-XM_031985916.1
NW_022340508.1	Gnomon	CDS	1693728	1693962	.	-	0	Name=XP_031841776.1;ID=cds-XP_031841776.1;Dbxref=GeneID:116431034%2CGenbank:XP_031841776.1;Parent=rna-XM_031985916.1
NW_022340508.1	Gnomon	CDS	1693375	1693586	.	-	0	Name=XP_031841776.1;ID=cds-XP_031841776.1;Dbxref=GeneID:116431034%2CGenbank:XP_031841776.1;Parent=rna-XM_031985916.1
NW_022340508.1	Gnomon	CDS	1693014	1693204	.	-	0	Name=XP_031841776.1;ID=cds-XP_031841776.1;Dbxref=GeneID:116431034%2CGenbank:XP_031841776.1;Parent=rna-XM_031985916.1
NW_022340508.1	Gnomon	exon	7027	7244	.	+	.	ID=exon-XR_004235843.1-2;Dbxref=GeneID:116431004%2CGenbank:XR_004235843.1;Parent=rna-XR_004235843.1
NW_022340508.1	Gnomon	exon	6031	6153	.	+	.	ID=exon-XR_004235843.1-1;Dbxref=GeneID:116431004%2CGenbank:XR_004235843.1;Parent=rna-XR_004235843.1
NW_022340508.1	Gnomon	exon	9343	9862	.	+	.	ID=exon-XR_004235843.1-3;Dbxref=GeneID:116431004%2CGenbank:XR_004235843.1;Parent=rna-XR_004235843.1
NW_022340508.1	Gnomon	mRNA	1009704	1089860	.	-	.	Name=XM_031985874.1;ID=rna-XM_031985874.1;Dbxref=GeneID:116431011%2CGenbank:XM_031985874.1;Parent=gene-LOC116431011
NW_022340508.1	Gnomon	mRNA	1009704	1260692	.	-	.	Name=XM_031985871.1;ID=rna-XM_031985871.1;Dbxref=GeneID:116431011%2CGenbank:XM_031985871.1;Parent=gene-LOC116431011
NW_022340508.1	Gnomon	exon	918158	918604	.	+	.	ID=exon-XM_031985938.1-4;Dbxref=GeneID:116431046%2CGenbank:XM_031985938.1;Parent=rna-XM_031985938.1
NW_022340508.1	Gnomon	exon	917895	918060	.	+	.	ID=exon-XM_031985938.1-3;Dbxref=GeneID:116431046%2CGenbank:XM_031985938.1;Parent=rna-XM_031985938.1
NW_022340508.1	Gnomon	exon	917581	917672	.	+	.	ID=exon-XM_031985938.1-2;Dbxref=GeneID:116431046%2CGenbank:XM_031985938.1;Parent=rna-XM_031985938.1
NW_022340508.1	Gnomon	exon	917283	917477	.	+	.	ID=exon-XM_031985938.1-1;Dbxref=GeneID:116431046%2CGenbank:XM_031985938.1;Parent=rna-XM_031985938.1
NW_022340508.1	Gnomon	exon	1593745	1593995	.	-	.	ID=exon-XM_031985889.1-10;Dbxref=GeneID:116431024%2CGenbank:XM_031985889.1;Parent=rna-XM_031985889.1
NW_022340508.1	Gnomon	exon	1591278	1591559	.	-	.	ID=exon-XM_031985889.1-18;Dbxref=GeneID:116431024%2CGenbank:XM_031985889.1;Parent=rna-XM_031985889.1
NW_022340508.1	Gnomon	exon	1591638	1591913	.	-	.	ID=exon-XM_031985889.1-17;Dbxref=GeneID:116431024%2CGenbank:XM_031985889.1;Parent=rna-XM_031985889.1
NW_022340508.1	Gnomon	exon	1591996	1592070	.	-	.	ID=exon-XM_031985889.1-16;Dbxref=GeneID:116431024%2CGenbank:XM_031985889.1;Parent=rna-XM_031985889.1
NW_022340508.1	Gnomon	exon	1592509	1592541	.	-	.	ID=exon-XM_031985889.1-15;Dbxref=GeneID:116431024%2CGenbank:XM_031985889.1;Parent=rna-XM_031985889.1
NW_022340508.1	Gnomon	exon	1592753	1592916	.	-	.	ID=exon-XM_031985889.1-14;Dbxref=GeneID:116431024%2CGenbank:XM_031985889.1;Parent=rna-XM_031985889.1
NW_022340508.1	Gnomon	exon	1593004	1593113	.	-	.	ID=exon-XM_031985889.1-13;Dbxref=GeneID:116431024%2CGenbank:XM_031985889.1;Parent=rna-XM_031985889.1
NW_022340508.1	Gnomon	exon	1593197	1593449	.	-	.	ID=exon-XM_031985889.1-12;Dbxref=GeneID:116431024%2CGenbank:XM_031985889.1;Parent=rna-XM_031985889.1
NW_022340508.1	Gnomon	exon	1593540	1593651	.	-	.	ID=exon-XM_031985889.1-11;Dbxref=GeneID:116431024%2CGenbank:XM_031985889.1;Parent=rna-XM_031985889.1
NW_022340508.1	Gnomon	CDS	1694031	1694145	.	-	0	Name=XP_031841779.1;ID=cds-XP_031841779.1;Dbxref=GeneID:116431034%2CGenbank:XP_031841779.1;Parent=rna-XM_031985919.1
NW_022340508.1	Gnomon	CDS	1693728	1693962	.	-	0	Name=XP_031841779.1;ID=cds-XP_031841779.1;Dbxref=GeneID:116431034%2CGenbank:XP_031841779.1;Parent=rna-XM_031985919.1
NW_022340508.1	Gnomon	CDS	1693375	1693586	.	-	0	Name=XP_031841779.1;ID=cds-XP_031841779.1;Dbxref=GeneID:116431034%2CGenbank:XP_031841779.1;Parent=rna-XM_031985919.1
NW_022340508.1	Gnomon	CDS	1693014	1693204	.	-	0	Name=XP_031841779.1;ID=cds-XP_031841779.1;Dbxref=GeneID:116431034%2CGenbank:XP_031841779.1;Parent=rna-XM_031985919.1
NW_022340508.1	Gnomon	exon	1590967	1591156	.	-	.	ID=exon-XM_031985889.1-19;Dbxref=GeneID:116431024%2CGenbank:XM_031985889.1;Parent=rna-XM_031985889.1
NW_022340508.1	Gnomon	exon	1590288	1590609	.	-	.	ID=exon-XM_031985889.1-21;Dbxref=GeneID:116431024%2CGenbank:XM_031985889.1;Parent=rna-XM_031985889.1
NW_022340508.1	Gnomon	exon	1590694	1590863	.	-	.	ID=exon-XM_031985889.1-20;Dbxref=GeneID:116431024%2CGenbank:XM_031985889.1;Parent=rna-XM_031985889.1
NW_022340508.1	Gnomon	exon	1587705	1587989	.	-	.	ID=exon-XM_031985889.1-29;Dbxref=GeneID:116431024%2CGenbank:XM_031985889.1;Parent=rna-XM_031985889.1
NW_022340508.1	Gnomon	exon	1588066	1588181	.	-	.	ID=exon-XM_031985889.1-28;Dbxref=GeneID:116431024%2CGenbank:XM_031985889.1;Parent=rna-XM_031985889.1
NW_022340508.1	Gnomon	exon	1588446	1588608	.	-	.	ID=exon-XM_031985889.1-27;Dbxref=GeneID:116431024%2CGenbank:XM_031985889.1;Parent=rna-XM_031985889.1
NW_022340508.1	Gnomon	exon	1588698	1588958	.	-	.	ID=exon-XM_031985889.1-26;Dbxref=GeneID:116431024%2CGenbank:XM_031985889.1;Parent=rna-XM_031985889.1
NW_022340508.1	Gnomon	exon	1589039	1589258	.	-	.	ID=exon-XM_031985889.1-25;Dbxref=GeneID:116431024%2CGenbank:XM_031985889.1;Parent=rna-XM_031985889.1
NW_022340508.1	Gnomon	exon	1589347	1589592	.	-	.	ID=exon-XM_031985889.1-24;Dbxref=GeneID:116431024%2CGenbank:XM_031985889.1;Parent=rna-XM_031985889.1
NW_022340508.1	Gnomon	exon	1589677	1589858	.	-	.	ID=exon-XM_031985889.1-23;Dbxref=GeneID:116431024%2CGenbank:XM_031985889.1;Parent=rna-XM_031985889.1
NW_022340508.1	Gnomon	exon	1589941	1590207	.	-	.	ID=exon-XM_031985889.1-22;Dbxref=GeneID:116431024%2CGenbank:XM_031985889.1;Parent=rna-XM_031985889.1
NW_022340508.1	Gnomon	mRNA	1009704	1138373	.	-	.	Name=XM_031985872.1;ID=rna-XM_031985872.1;Dbxref=GeneID:116431011%2CGenbank:XM_031985872.1;Parent=gene-LOC116431011
NW_022340508.1	Gnomon	exon	953348	955087	.	-	.	ID=exon-XM_031985863.1-10;Dbxref=GeneID:116431005%2CGenbank:XM_031985863.1;Parent=rna-XM_031985863.1
NW_022340508.1	Gnomon	exon	919447	920273	.	-	.	ID=exon-XM_031985934.1-11;Dbxref=GeneID:116431042%2CGenbank:XM_031985934.1;Parent=rna-XM_031985934.1
NW_022340508.1	Gnomon	exon	920759	920885	.	-	.	ID=exon-XM_031985934.1-10;Dbxref=GeneID:116431042%2CGenbank:XM_031985934.1;Parent=rna-XM_031985934.1
NW_022340508.1	Gnomon	exon	918551	918967	.	-	.	ID=exon-XM_031985934.1-12;Dbxref=GeneID:116431042%2CGenbank:XM_031985934.1;Parent=rna-XM_031985934.1
NW_022340508.1	Gnomon	exon	1586872	1587085	.	-	.	ID=exon-XM_031985889.1-32;Dbxref=GeneID:116431024%2CGenbank:XM_031985889.1;Parent=rna-XM_031985889.1
NW_022340508.1	Gnomon	exon	1587158	1587309	.	-	.	ID=exon-XM_031985889.1-31;Dbxref=GeneID:116431024%2CGenbank:XM_031985889.1;Parent=rna-XM_031985889.1
NW_022340508.1	Gnomon	exon	1587379	1587615	.	-	.	ID=exon-XM_031985889.1-30;Dbxref=GeneID:116431024%2CGenbank:XM_031985889.1;Parent=rna-XM_031985889.1
NW_022340508.1	Gnomon	exon	1586187	1586363	.	-	.	ID=exon-XM_031985889.1-35;Dbxref=GeneID:116431024%2CGenbank:XM_031985889.1;Parent=rna-XM_031985889.1
NW_022340508.1	Gnomon	exon	1586452	1586597	.	-	.	ID=exon-XM_031985889.1-34;Dbxref=GeneID:116431024%2CGenbank:XM_031985889.1;Parent=rna-XM_031985889.1
NW_022340508.1	Gnomon	exon	1586729	1586743	.	-	.	ID=exon-XM_031985889.1-33;Dbxref=GeneID:116431024%2CGenbank:XM_031985889.1;Parent=rna-XM_031985889.1
NW_022340508.1	Gnomon	CDS	1694031	1694145	.	-	0	Name=XP_031841778.1;ID=cds-XP_031841778.1;Dbxref=GeneID:116431034%2CGenbank:XP_031841778.1;Parent=rna-XM_031985918.1
NW_022340508.1	Gnomon	CDS	1693728	1693962	.	-	0	Name=XP_031841778.1;ID=cds-XP_031841778.1;Dbxref=GeneID:116431034%2CGenbank:XP_031841778.1;Parent=rna-XM_031985918.1
NW_022340508.1	Gnomon	CDS	1693375	1693586	.	-	0	Name=XP_031841778.1;ID=cds-XP_031841778.1;Dbxref=GeneID:116431034%2CGenbank:XP_031841778.1;Parent=rna-XM_031985918.1
NW_022340508.1	Gnomon	CDS	1693014	1693204	.	-	0	Name=XP_031841778.1;ID=cds-XP_031841778.1;Dbxref=GeneID:116431034%2CGenbank:XP_031841778.1;Parent=rna-XM_031985918.1
NW_022340508.1	tRNAscan-SE	gene	1286516	1286588	.	-	.	Name=Trnak-cuu;ID=gene-Trnak-cuu-3;Dbxref=GeneID:116431056
NW_022340508.1	Gnomon	exon	994741	994975	.	-	.	ID=exon-XM_031985863.1-1;Dbxref=GeneID:116431005%2CGenbank:XM_031985863.1;Parent=rna-XM_031985863.1
NW_022340508.1	Gnomon	exon	968649	968759	.	-	.	ID=exon-XM_031985863.1-3;Dbxref=GeneID:116431005%2CGenbank:XM_031985863.1;Parent=rna-XM_031985863.1
NW_022340508.1	Gnomon	exon	971792	971933	.	-	.	ID=exon-XM_031985863.1-2;Dbxref=GeneID:116431005%2CGenbank:XM_031985863.1;Parent=rna-XM_031985863.1
NW_022340508.1	Gnomon	exon	957266	957423	.	-	.	ID=exon-XM_031985863.1-9;Dbxref=GeneID:116431005%2CGenbank:XM_031985863.1;Parent=rna-XM_031985863.1
NW_022340508.1	Gnomon	exon	957513	957670	.	-	.	ID=exon-XM_031985863.1-8;Dbxref=GeneID:116431005%2CGenbank:XM_031985863.1;Parent=rna-XM_031985863.1
NW_022340508.1	Gnomon	exon	963280	963362	.	-	.	ID=exon-XM_031985863.1-5;Dbxref=GeneID:116431005%2CGenbank:XM_031985863.1;Parent=rna-XM_031985863.1
NW_022340508.1	Gnomon	exon	963472	963519	.	-	.	ID=exon-XM_031985863.1-4;Dbxref=GeneID:116431005%2CGenbank:XM_031985863.1;Parent=rna-XM_031985863.1
NW_022340508.1	Gnomon	exon	958022	958245	.	-	.	ID=exon-XM_031985863.1-7;Dbxref=GeneID:116431005%2CGenbank:XM_031985863.1;Parent=rna-XM_031985863.1
NW_022340508.1	Gnomon	exon	959418	959546	.	-	.	ID=exon-XM_031985863.1-6;Dbxref=GeneID:116431005%2CGenbank:XM_031985863.1;Parent=rna-XM_031985863.1
NW_022340508.1	Gnomon	exon	913513	914001	.	+	.	ID=exon-XM_031985937.1-1;Dbxref=GeneID:116431045%2CGenbank:XM_031985937.1;Parent=rna-XM_031985937.1
NW_022340508.1	Gnomon	exon	914136	915331	.	+	.	ID=exon-XM_031985937.1-2;Dbxref=GeneID:116431045%2CGenbank:XM_031985937.1;Parent=rna-XM_031985937.1
NW_022340508.1	tRNAscan-SE	exon	694472	694543	.	+	.	ID=exon-Trnac-gca-3-1;Dbxref=GeneID:116431060;Note=transfer RNA cysteine (anticodon GCA);Parent=rna-Trnac-gca-3
NW_022340508.1	Gnomon	CDS	1709145	1709283	.	+	0	Name=XP_031841679.1;ID=cds-XP_031841679.1;Dbxref=GeneID:116430990%2CGenbank:XP_031841679.1;Parent=rna-XM_031985819.1
NW_022340508.1	Gnomon	CDS	1710018	1710224	.	+	0	Name=XP_031841679.1;ID=cds-XP_031841679.1;Dbxref=GeneID:116430990%2CGenbank:XP_031841679.1;Parent=rna-XM_031985819.1
NW_022340508.1	Gnomon	CDS	1710722	1711038	.	+	0	Name=XP_031841679.1;ID=cds-XP_031841679.1;Dbxref=GeneID:116430990%2CGenbank:XP_031841679.1;Parent=rna-XM_031985819.1
NW_022340508.1	Gnomon	CDS	1711114	1711614	.	+	0	Name=XP_031841679.1;ID=cds-XP_031841679.1;Dbxref=GeneID:116430990%2CGenbank:XP_031841679.1;Parent=rna-XM_031985819.1
NW_022340508.1	Gnomon	CDS	1711721	1712228	.	+	0	Name=XP_031841679.1;ID=cds-XP_031841679.1;Dbxref=GeneID:116430990%2CGenbank:XP_031841679.1;Parent=rna-XM_031985819.1
NW_022340508.1	Gnomon	CDS	1712589	1712830	.	+	0	Name=XP_031841679.1;ID=cds-XP_031841679.1;Dbxref=GeneID:116430990%2CGenbank:XP_031841679.1;Parent=rna-XM_031985819.1
NW_022340508.1	Gnomon	CDS	1712911	1713108	.	+	0	Name=XP_031841679.1;ID=cds-XP_031841679.1;Dbxref=GeneID:116430990%2CGenbank:XP_031841679.1;Parent=rna-XM_031985819.1
NW_022340508.1	Gnomon	CDS	1713400	1713867	.	+	0	Name=XP_031841679.1;ID=cds-XP_031841679.1;Dbxref=GeneID:116430990%2CGenbank:XP_031841679.1;Parent=rna-XM_031985819.1
NW_022340508.1	Gnomon	CDS	1713948	1713992	.	+	0	Name=XP_031841679.1;ID=cds-XP_031841679.1;Dbxref=GeneID:116430990%2CGenbank:XP_031841679.1;Parent=rna-XM_031985819.1
NW_022340508.1	Gnomon	CDS	1714246	1714704	.	+	0	Name=XP_031841679.1;ID=cds-XP_031841679.1;Dbxref=GeneID:116430990%2CGenbank:XP_031841679.1;Parent=rna-XM_031985819.1
NW_022340508.1	Gnomon	CDS	1714816	1714977	.	+	0	Name=XP_031841679.1;ID=cds-XP_031841679.1;Dbxref=GeneID:116430990%2CGenbank:XP_031841679.1;Parent=rna-XM_031985819.1
NW_022340508.1	Gnomon	CDS	1715065	1715226	.	+	0	Name=XP_031841679.1;ID=cds-XP_031841679.1;Dbxref=GeneID:116430990%2CGenbank:XP_031841679.1;Parent=rna-XM_031985819.1
NW_022340508.1	Gnomon	CDS	1715299	1715676	.	+	0	Name=XP_031841679.1;ID=cds-XP_031841679.1;Dbxref=GeneID:116430990%2CGenbank:XP_031841679.1;Parent=rna-XM_031985819.1
NW_022340508.1	Gnomon	CDS	1715754	1716023	.	+	0	Name=XP_031841679.1;ID=cds-XP_031841679.1;Dbxref=GeneID:116430990%2CGenbank:XP_031841679.1;Parent=rna-XM_031985819.1
NW_022340508.1	Gnomon	CDS	1716112	1716725	.	+	0	Name=XP_031841679.1;ID=cds-XP_031841679.1;Dbxref=GeneID:116430990%2CGenbank:XP_031841679.1;Parent=rna-XM_031985819.1
NW_022340508.1	Gnomon	CDS	1716803	1717014	.	+	0	Name=XP_031841679.1;ID=cds-XP_031841679.1;Dbxref=GeneID:116430990%2CGenbank:XP_031841679.1;Parent=rna-XM_031985819.1
NW_022340508.1	Gnomon	CDS	1717098	1717282	.	+	0	Name=XP_031841679.1;ID=cds-XP_031841679.1;Dbxref=GeneID:116430990%2CGenbank:XP_031841679.1;Parent=rna-XM_031985819.1
NW_022340508.1	Gnomon	CDS	1717357	1717716	.	+	0	Name=XP_031841679.1;ID=cds-XP_031841679.1;Dbxref=GeneID:116430990%2CGenbank:XP_031841679.1;Parent=rna-XM_031985819.1
NW_022340508.1	Gnomon	CDS	1694031	1694298	.	-	0	Name=XP_031841773.1;ID=cds-XP_031841773.1;Dbxref=GeneID:116431034%2CGenbank:XP_031841773.1;Parent=rna-XM_031985913.1
NW_022340508.1	Gnomon	CDS	1693728	1693962	.	-	0	Name=XP_031841773.1;ID=cds-XP_031841773.1;Dbxref=GeneID:116431034%2CGenbank:XP_031841773.1;Parent=rna-XM_031985913.1
NW_022340508.1	Gnomon	CDS	1693375	1693586	.	-	0	Name=XP_031841773.1;ID=cds-XP_031841773.1;Dbxref=GeneID:116431034%2CGenbank:XP_031841773.1;Parent=rna-XM_031985913.1
NW_022340508.1	Gnomon	CDS	1693014	1693204	.	-	0	Name=XP_031841773.1;ID=cds-XP_031841773.1;Dbxref=GeneID:116431034%2CGenbank:XP_031841773.1;Parent=rna-XM_031985913.1
NW_022340508.1	Gnomon	CDS	1689990	1690078	.	+	0	Name=XP_031841771.1;ID=cds-XP_031841771.1;Dbxref=GeneID:116431033%2CGenbank:XP_031841771.1;Parent=rna-XM_031985911.1
NW_022340508.1	Gnomon	CDS	1690389	1690461	.	+	0	Name=XP_031841771.1;ID=cds-XP_031841771.1;Dbxref=GeneID:116431033%2CGenbank:XP_031841771.1;Parent=rna-XM_031985911.1
NW_022340508.1	Gnomon	CDS	1691369	1691476	.	+	0	Name=XP_031841771.1;ID=cds-XP_031841771.1;Dbxref=GeneID:116431033%2CGenbank:XP_031841771.1;Parent=rna-XM_031985911.1
NW_022340508.1	Gnomon	CDS	1691604	1691851	.	+	0	Name=XP_031841771.1;ID=cds-XP_031841771.1;Dbxref=GeneID:116431033%2CGenbank:XP_031841771.1;Parent=rna-XM_031985911.1
NW_022340508.1	Gnomon	CDS	1691949	1692138	.	+	0	Name=XP_031841771.1;ID=cds-XP_031841771.1;Dbxref=GeneID:116431033%2CGenbank:XP_031841771.1;Parent=rna-XM_031985911.1
NW_022340508.1	Gnomon	CDS	1692225	1692452	.	+	0	Name=XP_031841771.1;ID=cds-XP_031841771.1;Dbxref=GeneID:116431033%2CGenbank:XP_031841771.1;Parent=rna-XM_031985911.1
NW_022340508.1	Gnomon	CDS	1692898	1692993	.	+	0	Name=XP_031841771.1;ID=cds-XP_031841771.1;Dbxref=GeneID:116431033%2CGenbank:XP_031841771.1;Parent=rna-XM_031985911.1
NW_022340508.1	Gnomon	mRNA	1009704	1260692	.	-	.	Name=XM_031985870.1;ID=rna-XM_031985870.1;Dbxref=GeneID:116431011%2CGenbank:XM_031985870.1;Parent=gene-LOC116431011
NW_022340508.1	Gnomon	CDS	1581133	1581238	.	-	0	Name=XP_031841678.1;ID=cds-XP_031841678.1;Dbxref=GeneID:116430989%2CGenbank:XP_031841678.1;Parent=rna-XM_031985818.1
NW_022340508.1	Gnomon	CDS	1580429	1580723	.	-	0	Name=XP_031841678.1;ID=cds-XP_031841678.1;Dbxref=GeneID:116430989%2CGenbank:XP_031841678.1;Parent=rna-XM_031985818.1
NW_022340508.1	Gnomon	CDS	1579904	1580180	.	-	0	Name=XP_031841678.1;ID=cds-XP_031841678.1;Dbxref=GeneID:116430989%2CGenbank:XP_031841678.1;Parent=rna-XM_031985818.1
NW_022340508.1	Gnomon	CDS	1579522	1579863	.	-	0	Name=XP_031841678.1;ID=cds-XP_031841678.1;Dbxref=GeneID:116430989%2CGenbank:XP_031841678.1;Parent=rna-XM_031985818.1
NW_022340508.1	Gnomon	CDS	1690162	1690238	.	+	0	Name=XP_031841772.1;ID=cds-XP_031841772.1;Dbxref=GeneID:116431033%2CGenbank:XP_031841772.1;Parent=rna-XM_031985912.1
NW_022340508.1	Gnomon	CDS	1690389	1690461	.	+	0	Name=XP_031841772.1;ID=cds-XP_031841772.1;Dbxref=GeneID:116431033%2CGenbank:XP_031841772.1;Parent=rna-XM_031985912.1
NW_022340508.1	Gnomon	CDS	1691369	1691476	.	+	0	Name=XP_031841772.1;ID=cds-XP_031841772.1;Dbxref=GeneID:116431033%2CGenbank:XP_031841772.1;Parent=rna-XM_031985912.1
NW_022340508.1	Gnomon	CDS	1691604	1691851	.	+	0	Name=XP_031841772.1;ID=cds-XP_031841772.1;Dbxref=GeneID:116431033%2CGenbank:XP_031841772.1;Parent=rna-XM_031985912.1
NW_022340508.1	Gnomon	CDS	1691949	1692138	.	+	0	Name=XP_031841772.1;ID=cds-XP_031841772.1;Dbxref=GeneID:116431033%2CGenbank:XP_031841772.1;Parent=rna-XM_031985912.1
NW_022340508.1	Gnomon	CDS	1692225	1692452	.	+	0	Name=XP_031841772.1;ID=cds-XP_031841772.1;Dbxref=GeneID:116431033%2CGenbank:XP_031841772.1;Parent=rna-XM_031985912.1
NW_022340508.1	Gnomon	CDS	1692898	1692993	.	+	0	Name=XP_031841772.1;ID=cds-XP_031841772.1;Dbxref=GeneID:116431033%2CGenbank:XP_031841772.1;Parent=rna-XM_031985912.1
NW_022340508.1	Gnomon	exon	1710018	1710224	.	+	.	ID=exon-XM_031985819.1-2;Dbxref=GeneID:116430990%2CGenbank:XM_031985819.1;Parent=rna-XM_031985819.1
NW_022340508.1	Gnomon	exon	1708865	1709283	.	+	.	ID=exon-XM_031985819.1-1;Dbxref=GeneID:116430990%2CGenbank:XM_031985819.1;Parent=rna-XM_031985819.1
NW_022340508.1	Gnomon	exon	1711114	1711614	.	+	.	ID=exon-XM_031985819.1-4;Dbxref=GeneID:116430990%2CGenbank:XM_031985819.1;Parent=rna-XM_031985819.1
NW_022340508.1	Gnomon	exon	1710722	1711038	.	+	.	ID=exon-XM_031985819.1-3;Dbxref=GeneID:116430990%2CGenbank:XM_031985819.1;Parent=rna-XM_031985819.1
NW_022340508.1	Gnomon	exon	1712589	1712830	.	+	.	ID=exon-XM_031985819.1-6;Dbxref=GeneID:116430990%2CGenbank:XM_031985819.1;Parent=rna-XM_031985819.1
NW_022340508.1	Gnomon	exon	1711721	1712228	.	+	.	ID=exon-XM_031985819.1-5;Dbxref=GeneID:116430990%2CGenbank:XM_031985819.1;Parent=rna-XM_031985819.1
NW_022340508.1	Gnomon	exon	1713400	1713867	.	+	.	ID=exon-XM_031985819.1-8;Dbxref=GeneID:116430990%2CGenbank:XM_031985819.1;Parent=rna-XM_031985819.1
NW_022340508.1	Gnomon	exon	1712911	1713108	.	+	.	ID=exon-XM_031985819.1-7;Dbxref=GeneID:116430990%2CGenbank:XM_031985819.1;Parent=rna-XM_031985819.1
NW_022340508.1	Gnomon	exon	1713948	1713992	.	+	.	ID=exon-XM_031985819.1-9;Dbxref=GeneID:116430990%2CGenbank:XM_031985819.1;Parent=rna-XM_031985819.1
NW_022340508.1	Gnomon	mRNA	668901	678697	.	-	.	Name=XM_031985929.1;ID=rna-XM_031985929.1;Dbxref=GeneID:116431041%2CGenbank:XM_031985929.1;Parent=gene-LOC116431041
NW_022340508.1	Gnomon	exon	344389	344618	.	-	.	ID=exon-XM_031985839.1-6;Dbxref=GeneID:116430995%2CGenbank:XM_031985839.1;Parent=rna-XM_031985839.1
NW_022340508.1	Gnomon	exon	345029	345262	.	-	.	ID=exon-XM_031985839.1-5;Dbxref=GeneID:116430995%2CGenbank:XM_031985839.1;Parent=rna-XM_031985839.1
NW_022340508.1	Gnomon	exon	345829	345984	.	-	.	ID=exon-XM_031985839.1-4;Dbxref=GeneID:116430995%2CGenbank:XM_031985839.1;Parent=rna-XM_031985839.1
NW_022340508.1	Gnomon	exon	347647	347817	.	-	.	ID=exon-XM_031985839.1-3;Dbxref=GeneID:116430995%2CGenbank:XM_031985839.1;Parent=rna-XM_031985839.1
NW_022340508.1	Gnomon	exon	337174	341972	.	-	.	ID=exon-XM_031985839.1-9;Dbxref=GeneID:116430995%2CGenbank:XM_031985839.1;Parent=rna-XM_031985839.1
NW_022340508.1	Gnomon	exon	342507	342881	.	-	.	ID=exon-XM_031985839.1-8;Dbxref=GeneID:116430995%2CGenbank:XM_031985839.1;Parent=rna-XM_031985839.1
NW_022340508.1	Gnomon	exon	343236	343898	.	-	.	ID=exon-XM_031985839.1-7;Dbxref=GeneID:116430995%2CGenbank:XM_031985839.1;Parent=rna-XM_031985839.1
NW_022340508.1	Gnomon	exon	356764	357037	.	-	.	ID=exon-XM_031985839.1-2;Dbxref=GeneID:116430995%2CGenbank:XM_031985839.1;Parent=rna-XM_031985839.1
NW_022340508.1	Gnomon	exon	357608	357965	.	-	.	ID=exon-XM_031985839.1-1;Dbxref=GeneID:116430995%2CGenbank:XM_031985839.1;Parent=rna-XM_031985839.1
NW_022340508.1	Gnomon	CDS	1694031	1694145	.	-	0	Name=XP_031841775.1;ID=cds-XP_031841775.1;Dbxref=GeneID:116431034%2CGenbank:XP_031841775.1;Parent=rna-XM_031985915.1
NW_022340508.1	Gnomon	CDS	1693728	1693962	.	-	0	Name=XP_031841775.1;ID=cds-XP_031841775.1;Dbxref=GeneID:116431034%2CGenbank:XP_031841775.1;Parent=rna-XM_031985915.1
NW_022340508.1	Gnomon	CDS	1693375	1693586	.	-	0	Name=XP_031841775.1;ID=cds-XP_031841775.1;Dbxref=GeneID:116431034%2CGenbank:XP_031841775.1;Parent=rna-XM_031985915.1
NW_022340508.1	Gnomon	CDS	1693014	1693204	.	-	0	Name=XP_031841775.1;ID=cds-XP_031841775.1;Dbxref=GeneID:116431034%2CGenbank:XP_031841775.1;Parent=rna-XM_031985915.1
NW_022340508.1	Gnomon	exon	356764	357037	.	-	.	ID=exon-XM_031985840.1-2;Dbxref=GeneID:116430995%2CGenbank:XM_031985840.1;Parent=rna-XM_031985840.1
NW_022340508.1	Gnomon	exon	357604	357965	.	-	.	ID=exon-XM_031985840.1-1;Dbxref=GeneID:116430995%2CGenbank:XM_031985840.1;Parent=rna-XM_031985840.1
NW_022340508.1	Gnomon	exon	345829	345984	.	-	.	ID=exon-XM_031985840.1-4;Dbxref=GeneID:116430995%2CGenbank:XM_031985840.1;Parent=rna-XM_031985840.1
NW_022340508.1	Gnomon	exon	347647	347817	.	-	.	ID=exon-XM_031985840.1-3;Dbxref=GeneID:116430995%2CGenbank:XM_031985840.1;Parent=rna-XM_031985840.1
NW_022340508.1	Gnomon	exon	344389	344618	.	-	.	ID=exon-XM_031985840.1-6;Dbxref=GeneID:116430995%2CGenbank:XM_031985840.1;Parent=rna-XM_031985840.1
NW_022340508.1	Gnomon	exon	345029	345262	.	-	.	ID=exon-XM_031985840.1-5;Dbxref=GeneID:116430995%2CGenbank:XM_031985840.1;Parent=rna-XM_031985840.1
NW_022340508.1	Gnomon	exon	342507	342881	.	-	.	ID=exon-XM_031985840.1-8;Dbxref=GeneID:116430995%2CGenbank:XM_031985840.1;Parent=rna-XM_031985840.1
NW_022340508.1	Gnomon	exon	343236	343898	.	-	.	ID=exon-XM_031985840.1-7;Dbxref=GeneID:116430995%2CGenbank:XM_031985840.1;Parent=rna-XM_031985840.1
NW_022340508.1	Gnomon	exon	337174	341972	.	-	.	ID=exon-XM_031985840.1-9;Dbxref=GeneID:116430995%2CGenbank:XM_031985840.1;Parent=rna-XM_031985840.1
NW_022340508.1	tRNAscan-SE	tRNA	1718528	1718600	.	+	.	ID=rna-Trnav-uac-4;Dbxref=GeneID:116431053;Note=transfer RNA valine (anticodon UAC);Parent=gene-Trnav-uac-4
NW_022340508.1	Gnomon	exon	1683367	1683649	.	-	.	ID=exon-XM_031985903.1-11;Dbxref=GeneID:116431031%2CGenbank:XM_031985903.1;Parent=rna-XM_031985903.1
NW_022340508.1	Gnomon	exon	1683724	1684026	.	-	.	ID=exon-XM_031985903.1-10;Dbxref=GeneID:116431031%2CGenbank:XM_031985903.1;Parent=rna-XM_031985903.1
[truncated: 102 more rows]
