# Supplementary material for: Prevalent bee venom genes evolved before the aculeate stinger and eusociality
Source: BMC Biol. 2023 Oct 23;21:229. doi: 10.1186/s12915-023-01656-5 (PMC10591384; doi:10.1186/s12915-023-01656-5)
Supplement: Supplementary file 42 — Additional file 42. Gff files of all toxin gene annotations. [file 12915_2023_1656_MOESM42_ESM.zip › AdditionalFile9_ToxinGeneAnnotations/NW_022882985.1._VA.gff_modified_Koludarov_et_al_2021.gff3]

##gff-version 3
##source-version geneious 2020.2.2
##sequence-region	NW_022882985.1	1	1794831
NW_022882985.1	Koludarov_et_al_2021	gene	122684	126500	.	+	.	Name=VA
NW_022882985.1	Gnomon	exon	831029	831145	.	-	.	ID=exon-XM_033499627.1-1;Dbxref=GeneID:117236558%2CGenbank:XM_033499627.1;Parent=rna-XM_033499627.1
NW_022882985.1	Gnomon	exon	830209	830393	.	-	.	ID=exon-XM_033499627.1-2;Dbxref=GeneID:117236558%2CGenbank:XM_033499627.1;Parent=rna-XM_033499627.1
NW_022882985.1	Gnomon	exon	829910	830119	.	-	.	ID=exon-XM_033499627.1-3;Dbxref=GeneID:117236558%2CGenbank:XM_033499627.1;Parent=rna-XM_033499627.1
NW_022882985.1	Gnomon	exon	829620	829832	.	-	.	ID=exon-XM_033499627.1-4;Dbxref=GeneID:117236558%2CGenbank:XM_033499627.1;Parent=rna-XM_033499627.1
NW_022882985.1	Gnomon	exon	829425	829537	.	-	.	ID=exon-XM_033499627.1-5;Dbxref=GeneID:117236558%2CGenbank:XM_033499627.1;Parent=rna-XM_033499627.1
NW_022882985.1	Gnomon	exon	829002	829325	.	-	.	ID=exon-XM_033499627.1-6;Dbxref=GeneID:117236558%2CGenbank:XM_033499627.1;Parent=rna-XM_033499627.1
NW_022882985.1	Gnomon	CDS	1186164	1186492	.	-	0	Name=XP_033355404.1;ID=cds-XP_033355404.1;Dbxref=GeneID:117236501%2CGenbank:XP_033355404.1;Parent=rna-XM_033499513.1
NW_022882985.1	Gnomon	CDS	1185260	1185758	.	-	0	Name=XP_033355404.1;ID=cds-XP_033355404.1;Dbxref=GeneID:117236501%2CGenbank:XP_033355404.1;Parent=rna-XM_033499513.1
NW_022882985.1	Gnomon	exon	319235	319462	.	-	.	ID=exon-XM_033499404.1-1;Dbxref=GeneID:117236447%2CGenbank:XM_033499404.1;Parent=rna-XM_033499404.1
NW_022882985.1	Gnomon	exon	318688	318779	.	-	.	ID=exon-XM_033499404.1-2;Dbxref=GeneID:117236447%2CGenbank:XM_033499404.1;Parent=rna-XM_033499404.1
NW_022882985.1	Gnomon	exon	318493	318615	.	-	.	ID=exon-XM_033499404.1-3;Dbxref=GeneID:117236447%2CGenbank:XM_033499404.1;Parent=rna-XM_033499404.1
NW_022882985.1	Gnomon	exon	318123	318416	.	-	.	ID=exon-XM_033499404.1-4;Dbxref=GeneID:117236447%2CGenbank:XM_033499404.1;Parent=rna-XM_033499404.1
NW_022882985.1	Gnomon	exon	317485	318033	.	-	.	ID=exon-XM_033499404.1-5;Dbxref=GeneID:117236447%2CGenbank:XM_033499404.1;Parent=rna-XM_033499404.1
NW_022882985.1	Gnomon	exon	317228	317390	.	-	.	ID=exon-XM_033499404.1-6;Dbxref=GeneID:117236447%2CGenbank:XM_033499404.1;Parent=rna-XM_033499404.1
NW_022882985.1	Gnomon	exon	316945	317130	.	-	.	ID=exon-XM_033499404.1-7;Dbxref=GeneID:117236447%2CGenbank:XM_033499404.1;Parent=rna-XM_033499404.1
NW_022882985.1	Gnomon	exon	316684	316873	.	-	.	ID=exon-XM_033499404.1-8;Dbxref=GeneID:117236447%2CGenbank:XM_033499404.1;Parent=rna-XM_033499404.1
NW_022882985.1	Gnomon	exon	316227	316609	.	-	.	ID=exon-XM_033499404.1-9;Dbxref=GeneID:117236447%2CGenbank:XM_033499404.1;Parent=rna-XM_033499404.1
NW_022882985.1	Gnomon	mRNA	302013	307057	.	-	.	Name=XM_033499633.1;ID=rna-XM_033499633.1;Dbxref=GeneID:117236562%2CGenbank:XM_033499633.1;Parent=gene-LOC117236562
NW_022882985.1	Gnomon	exon	418074	418215	.	-	.	ID=exon-XM_033499499.1-1;Dbxref=GeneID:117236493%2CGenbank:XM_033499499.1;Parent=rna-XM_033499499.1
NW_022882985.1	Gnomon	exon	416241	417983	.	-	.	ID=exon-XM_033499499.1-2;Dbxref=GeneID:117236493%2CGenbank:XM_033499499.1;Parent=rna-XM_033499499.1
NW_022882985.1	Gnomon	mRNA	1367125	1371140	.	+	.	Name=XM_033499383.1;ID=rna-XM_033499383.1;Dbxref=GeneID:117236437%2CGenbank:XM_033499383.1;Parent=gene-LOC117236437
NW_022882985.1	Gnomon	CDS	1434075	1434113	.	-	0	Name=XP_033355405.1;ID=cds-XP_033355405.1;Dbxref=GeneID:117236503%2CGenbank:XP_033355405.1;Parent=rna-XM_033499514.1
NW_022882985.1	Gnomon	CDS	1433960	1434019	.	-	0	Name=XP_033355405.1;ID=cds-XP_033355405.1;Dbxref=GeneID:117236503%2CGenbank:XP_033355405.1;Parent=rna-XM_033499514.1
NW_022882985.1	Gnomon	CDS	1433319	1433553	.	-	0	Name=XP_033355405.1;ID=cds-XP_033355405.1;Dbxref=GeneID:117236503%2CGenbank:XP_033355405.1;Parent=rna-XM_033499514.1
NW_022882985.1	Gnomon	CDS	1432879	1433060	.	-	0	Name=XP_033355405.1;ID=cds-XP_033355405.1;Dbxref=GeneID:117236503%2CGenbank:XP_033355405.1;Parent=rna-XM_033499514.1
NW_022882985.1	Gnomon	exon	317228	317390	.	-	.	ID=exon-XM_033499399.1-6;Dbxref=GeneID:117236447%2CGenbank:XM_033499399.1;Parent=rna-XM_033499399.1
NW_022882985.1	Gnomon	exon	316945	317130	.	-	.	ID=exon-XM_033499399.1-7;Dbxref=GeneID:117236447%2CGenbank:XM_033499399.1;Parent=rna-XM_033499399.1
NW_022882985.1	Gnomon	exon	316684	316873	.	-	.	ID=exon-XM_033499399.1-8;Dbxref=GeneID:117236447%2CGenbank:XM_033499399.1;Parent=rna-XM_033499399.1
NW_022882985.1	Gnomon	exon	316236	316609	.	-	.	ID=exon-XM_033499399.1-9;Dbxref=GeneID:117236447%2CGenbank:XM_033499399.1;Parent=rna-XM_033499399.1
NW_022882985.1	Gnomon	exon	318688	318779	.	-	.	ID=exon-XM_033499399.1-2;Dbxref=GeneID:117236447%2CGenbank:XM_033499399.1;Parent=rna-XM_033499399.1
NW_022882985.1	Gnomon	exon	318493	318615	.	-	.	ID=exon-XM_033499399.1-3;Dbxref=GeneID:117236447%2CGenbank:XM_033499399.1;Parent=rna-XM_033499399.1
NW_022882985.1	Gnomon	exon	318123	318416	.	-	.	ID=exon-XM_033499399.1-4;Dbxref=GeneID:117236447%2CGenbank:XM_033499399.1;Parent=rna-XM_033499399.1
NW_022882985.1	Gnomon	exon	317485	318033	.	-	.	ID=exon-XM_033499399.1-5;Dbxref=GeneID:117236447%2CGenbank:XM_033499399.1;Parent=rna-XM_033499399.1
NW_022882985.1	Gnomon	exon	319235	319462	.	-	.	ID=exon-XM_033499399.1-1;Dbxref=GeneID:117236447%2CGenbank:XM_033499399.1;Parent=rna-XM_033499399.1
NW_022882985.1	Gnomon	exon	137707	142976	.	-	.	ID=exon-XM_033499569.1-18;Dbxref=GeneID:117236528%2CGenbank:XM_033499569.1;Parent=rna-XM_033499569.1
NW_022882985.1	Gnomon	exon	143541	143631	.	-	.	ID=exon-XM_033499569.1-16;Dbxref=GeneID:117236528%2CGenbank:XM_033499569.1;Parent=rna-XM_033499569.1
NW_022882985.1	Gnomon	exon	143040	143213	.	-	.	ID=exon-XM_033499569.1-17;Dbxref=GeneID:117236528%2CGenbank:XM_033499569.1;Parent=rna-XM_033499569.1
NW_022882985.1	Gnomon	exon	144469	144663	.	-	.	ID=exon-XM_033499569.1-14;Dbxref=GeneID:117236528%2CGenbank:XM_033499569.1;Parent=rna-XM_033499569.1
NW_022882985.1	Gnomon	exon	144277	144379	.	-	.	ID=exon-XM_033499569.1-15;Dbxref=GeneID:117236528%2CGenbank:XM_033499569.1;Parent=rna-XM_033499569.1
NW_022882985.1	Gnomon	exon	144982	145152	.	-	.	ID=exon-XM_033499569.1-12;Dbxref=GeneID:117236528%2CGenbank:XM_033499569.1;Parent=rna-XM_033499569.1
NW_022882985.1	Gnomon	exon	144744	144884	.	-	.	ID=exon-XM_033499569.1-13;Dbxref=GeneID:117236528%2CGenbank:XM_033499569.1;Parent=rna-XM_033499569.1
NW_022882985.1	Gnomon	exon	145562	145637	.	-	.	ID=exon-XM_033499569.1-10;Dbxref=GeneID:117236528%2CGenbank:XM_033499569.1;Parent=rna-XM_033499569.1
NW_022882985.1	Gnomon	exon	145228	145346	.	-	.	ID=exon-XM_033499569.1-11;Dbxref=GeneID:117236528%2CGenbank:XM_033499569.1;Parent=rna-XM_033499569.1
NW_022882985.1	Gnomon	exon	1380797	1384158	.	+	.	ID=exon-XM_033499651.1-10;Dbxref=GeneID:117236571%2CGenbank:XM_033499651.1;Parent=rna-XM_033499651.1
NW_022882985.1	Gnomon	exon	1384192	1385013	.	+	.	ID=exon-XM_033499651.1-11;Dbxref=GeneID:117236571%2CGenbank:XM_033499651.1;Parent=rna-XM_033499651.1
NW_022882985.1	Gnomon	mRNA	1438909	1441803	.	-	.	Name=XM_033499539.1;ID=rna-XM_033499539.1;Dbxref=GeneID:117236516%2CGenbank:XM_033499539.1;Parent=gene-LOC117236516
NW_022882985.1	Gnomon	exon	970811	971034	.	-	.	ID=exon-XM_033499452.1-8;Dbxref=GeneID:117236467%2CGenbank:XM_033499452.1;Parent=rna-XM_033499452.1
NW_022882985.1	Gnomon	exon	970481	970744	.	-	.	ID=exon-XM_033499452.1-9;Dbxref=GeneID:117236467%2CGenbank:XM_033499452.1;Parent=rna-XM_033499452.1
NW_022882985.1	Gnomon	exon	971930	972127	.	-	.	ID=exon-XM_033499452.1-4;Dbxref=GeneID:117236467%2CGenbank:XM_033499452.1;Parent=rna-XM_033499452.1
NW_022882985.1	Gnomon	exon	971634	971858	.	-	.	ID=exon-XM_033499452.1-5;Dbxref=GeneID:117236467%2CGenbank:XM_033499452.1;Parent=rna-XM_033499452.1
NW_022882985.1	Gnomon	exon	971379	971544	.	-	.	ID=exon-XM_033499452.1-6;Dbxref=GeneID:117236467%2CGenbank:XM_033499452.1;Parent=rna-XM_033499452.1
NW_022882985.1	Gnomon	exon	971114	971314	.	-	.	ID=exon-XM_033499452.1-7;Dbxref=GeneID:117236467%2CGenbank:XM_033499452.1;Parent=rna-XM_033499452.1
NW_022882985.1	Gnomon	exon	972870	973095	.	-	.	ID=exon-XM_033499452.1-1;Dbxref=GeneID:117236467%2CGenbank:XM_033499452.1;Parent=rna-XM_033499452.1
NW_022882985.1	Gnomon	exon	972525	972795	.	-	.	ID=exon-XM_033499452.1-2;Dbxref=GeneID:117236467%2CGenbank:XM_033499452.1;Parent=rna-XM_033499452.1
NW_022882985.1	Gnomon	exon	972199	972445	.	-	.	ID=exon-XM_033499452.1-3;Dbxref=GeneID:117236467%2CGenbank:XM_033499452.1;Parent=rna-XM_033499452.1
NW_022882985.1	Gnomon	CDS	1712081	1712319	.	+	0	Name=XP_033355395.1;ID=cds-XP_033355395.1;Dbxref=GeneID:117236496%2CGenbank:XP_033355395.1;Parent=rna-XM_033499504.1
NW_022882985.1	Gnomon	CDS	1712519	1712652	.	+	0	Name=XP_033355395.1;ID=cds-XP_033355395.1;Dbxref=GeneID:117236496%2CGenbank:XP_033355395.1;Parent=rna-XM_033499504.1
NW_022882985.1	Gnomon	CDS	1712791	1712986	.	+	0	Name=XP_033355395.1;ID=cds-XP_033355395.1;Dbxref=GeneID:117236496%2CGenbank:XP_033355395.1;Parent=rna-XM_033499504.1
NW_022882985.1	Gnomon	CDS	1713060	1713318	.	+	0	Name=XP_033355395.1;ID=cds-XP_033355395.1;Dbxref=GeneID:117236496%2CGenbank:XP_033355395.1;Parent=rna-XM_033499504.1
NW_022882985.1	Gnomon	mRNA	1367131	1371140	.	+	.	Name=XM_033499382.1;ID=rna-XM_033499382.1;Dbxref=GeneID:117236437%2CGenbank:XM_033499382.1;Parent=gene-LOC117236437
NW_022882985.1	Gnomon	mRNA	1438909	1441802	.	-	.	Name=XM_033499538.1;ID=rna-XM_033499538.1;Dbxref=GeneID:117236516%2CGenbank:XM_033499538.1;Parent=gene-LOC117236516
NW_022882985.1	Gnomon	mRNA	812744	814645	.	-	.	Name=XM_033499632.1;ID=rna-XM_033499632.1;Dbxref=GeneID:117236561%2CGenbank:XM_033499632.1;Parent=gene-LOC117236561
NW_022882985.1	Gnomon	CDS	1137052	1137164	.	-	0	Name=XP_033355406.1;ID=cds-XP_033355406.1;Dbxref=GeneID:117236504%2CGenbank:XP_033355406.1;Parent=rna-XM_033499515.1
NW_022882985.1	Gnomon	CDS	1136519	1136893	.	-	0	Name=XP_033355406.1;ID=cds-XP_033355406.1;Dbxref=GeneID:117236504%2CGenbank:XP_033355406.1;Parent=rna-XM_033499515.1
NW_022882985.1	Gnomon	CDS	1136350	1136451	.	-	0	Name=XP_033355406.1;ID=cds-XP_033355406.1;Dbxref=GeneID:117236504%2CGenbank:XP_033355406.1;Parent=rna-XM_033499515.1
NW_022882985.1	Gnomon	CDS	1136151	1136273	.	-	0	Name=XP_033355406.1;ID=cds-XP_033355406.1;Dbxref=GeneID:117236504%2CGenbank:XP_033355406.1;Parent=rna-XM_033499515.1
NW_022882985.1	Gnomon	CDS	1135807	1136050	.	-	0	Name=XP_033355406.1;ID=cds-XP_033355406.1;Dbxref=GeneID:117236504%2CGenbank:XP_033355406.1;Parent=rna-XM_033499515.1
NW_022882985.1	Gnomon	CDS	1135577	1135723	.	-	0	Name=XP_033355406.1;ID=cds-XP_033355406.1;Dbxref=GeneID:117236504%2CGenbank:XP_033355406.1;Parent=rna-XM_033499515.1
NW_022882985.1	Gnomon	CDS	1135339	1135503	.	-	0	Name=XP_033355406.1;ID=cds-XP_033355406.1;Dbxref=GeneID:117236504%2CGenbank:XP_033355406.1;Parent=rna-XM_033499515.1
NW_022882985.1	Gnomon	CDS	1715847	1715956	.	+	0	Name=XP_033355396.1;ID=cds-XP_033355396.1;Dbxref=GeneID:117236497%2CGenbank:XP_033355396.1;Parent=rna-XM_033499505.1
NW_022882985.1	Gnomon	CDS	1716065	1716314	.	+	0	Name=XP_033355396.1;ID=cds-XP_033355396.1;Dbxref=GeneID:117236497%2CGenbank:XP_033355396.1;Parent=rna-XM_033499505.1
NW_022882985.1	Gnomon	CDS	1716864	1717133	.	+	0	Name=XP_033355396.1;ID=cds-XP_033355396.1;Dbxref=GeneID:117236497%2CGenbank:XP_033355396.1;Parent=rna-XM_033499505.1
NW_022882985.1	Gnomon	exon	254167	254300	.	-	.	ID=exon-XM_033499599.1-1;Dbxref=GeneID:117236543%2CGenbank:XM_033499599.1;Parent=rna-XM_033499599.1
NW_022882985.1	Gnomon	exon	248129	248497	.	-	.	ID=exon-XM_033499599.1-2;Dbxref=GeneID:117236543%2CGenbank:XM_033499599.1;Parent=rna-XM_033499599.1
NW_022882985.1	Gnomon	exon	247358	247435	.	-	.	ID=exon-XM_033499599.1-3;Dbxref=GeneID:117236543%2CGenbank:XM_033499599.1;Parent=rna-XM_033499599.1
NW_022882985.1	Gnomon	exon	243620	245099	.	-	.	ID=exon-XM_033499599.1-4;Dbxref=GeneID:117236543%2CGenbank:XM_033499599.1;Parent=rna-XM_033499599.1
NW_022882985.1	Gnomon	exon	241504	241599	.	-	.	ID=exon-XM_033499599.1-5;Dbxref=GeneID:117236543%2CGenbank:XM_033499599.1;Parent=rna-XM_033499599.1
NW_022882985.1	Gnomon	exon	240730	241082	.	-	.	ID=exon-XM_033499599.1-6;Dbxref=GeneID:117236543%2CGenbank:XM_033499599.1;Parent=rna-XM_033499599.1
NW_022882985.1	Gnomon	exon	240288	240613	.	-	.	ID=exon-XM_033499599.1-7;Dbxref=GeneID:117236543%2CGenbank:XM_033499599.1;Parent=rna-XM_033499599.1
NW_022882985.1	Gnomon	CDS	248129	248415	.	-	0	Name=XP_033355490.1;ID=cds-XP_033355490.1;Dbxref=GeneID:117236543%2CGenbank:XP_033355490.1;Parent=rna-XM_033499599.1
NW_022882985.1	Gnomon	CDS	247358	247435	.	-	0	Name=XP_033355490.1;ID=cds-XP_033355490.1;Dbxref=GeneID:117236543%2CGenbank:XP_033355490.1;Parent=rna-XM_033499599.1
NW_022882985.1	Gnomon	CDS	243620	245099	.	-	0	Name=XP_033355490.1;ID=cds-XP_033355490.1;Dbxref=GeneID:117236543%2CGenbank:XP_033355490.1;Parent=rna-XM_033499599.1
NW_022882985.1	Gnomon	CDS	241504	241599	.	-	0	Name=XP_033355490.1;ID=cds-XP_033355490.1;Dbxref=GeneID:117236543%2CGenbank:XP_033355490.1;Parent=rna-XM_033499599.1
NW_022882985.1	Gnomon	CDS	240730	241082	.	-	0	Name=XP_033355490.1;ID=cds-XP_033355490.1;Dbxref=GeneID:117236543%2CGenbank:XP_033355490.1;Parent=rna-XM_033499599.1
NW_022882985.1	Gnomon	CDS	240288	240613	.	-	0	Name=XP_033355490.1;ID=cds-XP_033355490.1;Dbxref=GeneID:117236543%2CGenbank:XP_033355490.1;Parent=rna-XM_033499599.1
NW_022882985.1	Gnomon	CDS	239809	240125	.	-	0	Name=XP_033355490.1;ID=cds-XP_033355490.1;Dbxref=GeneID:117236543%2CGenbank:XP_033355490.1;Parent=rna-XM_033499599.1
NW_022882985.1	Gnomon	exon	238955	240125	.	-	.	ID=exon-XM_033499599.1-8;Dbxref=GeneID:117236543%2CGenbank:XM_033499599.1;Parent=rna-XM_033499599.1
NW_022882985.1	Gnomon	mRNA	796251	800517	.	-	.	Name=XM_033499386.1;ID=rna-XM_033499386.1;Dbxref=GeneID:117236441%2CGenbank:XM_033499386.1;Parent=gene-LOC117236441
NW_022882985.1	Gnomon	CDS	918690	918778	.	+	0	Name=XP_033355250.1;ID=cds-XP_033355250.1;Dbxref=GeneID:117236425%2CGenbank:XP_033355250.1;Parent=rna-XM_033499359.1
NW_022882985.1	Gnomon	CDS	919155	919344	.	+	0	Name=XP_033355250.1;ID=cds-XP_033355250.1;Dbxref=GeneID:117236425%2CGenbank:XP_033355250.1;Parent=rna-XM_033499359.1
NW_022882985.1	Gnomon	CDS	919412	919526	.	+	0	Name=XP_033355250.1;ID=cds-XP_033355250.1;Dbxref=GeneID:117236425%2CGenbank:XP_033355250.1;Parent=rna-XM_033499359.1
NW_022882985.1	Gnomon	CDS	919608	920132	.	+	0	Name=XP_033355250.1;ID=cds-XP_033355250.1;Dbxref=GeneID:117236425%2CGenbank:XP_033355250.1;Parent=rna-XM_033499359.1
NW_022882985.1	Gnomon	CDS	920200	920546	.	+	0	Name=XP_033355250.1;ID=cds-XP_033355250.1;Dbxref=GeneID:117236425%2CGenbank:XP_033355250.1;Parent=rna-XM_033499359.1
NW_022882985.1	Gnomon	exon	973417	973634	.	+	.	ID=exon-XM_033499475.1-1;Dbxref=GeneID:117236477%2CGenbank:XM_033499475.1;Parent=rna-XM_033499475.1
NW_022882985.1	Gnomon	exon	973922	974066	.	+	.	ID=exon-XM_033499475.1-2;Dbxref=GeneID:117236477%2CGenbank:XM_033499475.1;Parent=rna-XM_033499475.1
NW_022882985.1	Gnomon	exon	974171	974300	.	+	.	ID=exon-XM_033499475.1-3;Dbxref=GeneID:117236477%2CGenbank:XM_033499475.1;Parent=rna-XM_033499475.1
NW_022882985.1	Gnomon	exon	974600	974951	.	+	.	ID=exon-XM_033499475.1-4;Dbxref=GeneID:117236477%2CGenbank:XM_033499475.1;Parent=rna-XM_033499475.1
NW_022882985.1	Gnomon	exon	860953	861097	.	+	.	ID=exon-XM_033499527.1-5;Dbxref=GeneID:117236509%2CGenbank:XM_033499527.1;Parent=rna-XM_033499527.1
NW_022882985.1	Gnomon	exon	861208	861255	.	+	.	ID=exon-XM_033499527.1-6;Dbxref=GeneID:117236509%2CGenbank:XM_033499527.1;Parent=rna-XM_033499527.1
NW_022882985.1	Gnomon	exon	860496	860583	.	+	.	ID=exon-XM_033499527.1-3;Dbxref=GeneID:117236509%2CGenbank:XM_033499527.1;Parent=rna-XM_033499527.1
NW_022882985.1	Gnomon	exon	860714	860864	.	+	.	ID=exon-XM_033499527.1-4;Dbxref=GeneID:117236509%2CGenbank:XM_033499527.1;Parent=rna-XM_033499527.1
NW_022882985.1	Gnomon	exon	352646	352662	.	-	.	ID=exon-XM_033499428.1-1;Dbxref=GeneID:117236453%2CGenbank:XM_033499428.1;Parent=rna-XM_033499428.1
NW_022882985.1	Gnomon	exon	864106	865635	.	+	.	ID=exon-XM_033499527.1-9;Dbxref=GeneID:117236509%2CGenbank:XM_033499527.1;Parent=rna-XM_033499527.1
NW_022882985.1	Gnomon	exon	352085	352293	.	-	.	ID=exon-XM_033499428.1-2;Dbxref=GeneID:117236453%2CGenbank:XM_033499428.1;Parent=rna-XM_033499428.1
NW_022882985.1	Gnomon	exon	861340	861988	.	+	.	ID=exon-XM_033499527.1-7;Dbxref=GeneID:117236509%2CGenbank:XM_033499527.1;Parent=rna-XM_033499527.1
NW_022882985.1	Gnomon	exon	862069	864021	.	+	.	ID=exon-XM_033499527.1-8;Dbxref=GeneID:117236509%2CGenbank:XM_033499527.1;Parent=rna-XM_033499527.1
NW_022882985.1	Gnomon	exon	349684	349929	.	-	.	ID=exon-XM_033499428.1-5;Dbxref=GeneID:117236453%2CGenbank:XM_033499428.1;Parent=rna-XM_033499428.1
NW_022882985.1	Gnomon	exon	348836	349621	.	-	.	ID=exon-XM_033499428.1-6;Dbxref=GeneID:117236453%2CGenbank:XM_033499428.1;Parent=rna-XM_033499428.1
NW_022882985.1	Gnomon	exon	351447	351928	.	-	.	ID=exon-XM_033499428.1-3;Dbxref=GeneID:117236453%2CGenbank:XM_033499428.1;Parent=rna-XM_033499428.1
NW_022882985.1	Gnomon	exon	350012	350390	.	-	.	ID=exon-XM_033499428.1-4;Dbxref=GeneID:117236453%2CGenbank:XM_033499428.1;Parent=rna-XM_033499428.1
NW_022882985.1	Gnomon	exon	843149	843405	.	+	.	ID=exon-XM_033499527.1-1;Dbxref=GeneID:117236509%2CGenbank:XM_033499527.1;Parent=rna-XM_033499527.1
NW_022882985.1	Gnomon	exon	857820	860394	.	+	.	ID=exon-XM_033499527.1-2;Dbxref=GeneID:117236509%2CGenbank:XM_033499527.1;Parent=rna-XM_033499527.1
NW_022882985.1	Gnomon	mRNA	302013	306580	.	-	.	Name=XM_033499635.1;ID=rna-XM_033499635.1;Dbxref=GeneID:117236562%2CGenbank:XM_033499635.1;Parent=gene-LOC117236562
NW_022882985.1	Gnomon	CDS	368568	368729	.	+	0	Name=XP_033355500.1;ID=cds-XP_033355500.1;Dbxref=GeneID:117236548%2CGenbank:XP_033355500.1;Parent=rna-XM_033499609.1
NW_022882985.1	Gnomon	CDS	369131	369249	.	+	0	Name=XP_033355500.1;ID=cds-XP_033355500.1;Dbxref=GeneID:117236548%2CGenbank:XP_033355500.1;Parent=rna-XM_033499609.1
NW_022882985.1	Gnomon	CDS	369356	369601	.	+	0	Name=XP_033355500.1;ID=cds-XP_033355500.1;Dbxref=GeneID:117236548%2CGenbank:XP_033355500.1;Parent=rna-XM_033499609.1
NW_022882985.1	Gnomon	CDS	369711	369826	.	+	0	Name=XP_033355500.1;ID=cds-XP_033355500.1;Dbxref=GeneID:117236548%2CGenbank:XP_033355500.1;Parent=rna-XM_033499609.1
NW_022882985.1	Gnomon	CDS	369901	371283	.	+	0	Name=XP_033355500.1;ID=cds-XP_033355500.1;Dbxref=GeneID:117236548%2CGenbank:XP_033355500.1;Parent=rna-XM_033499609.1
NW_022882985.1	Gnomon	CDS	371364	371573	.	+	0	Name=XP_033355500.1;ID=cds-XP_033355500.1;Dbxref=GeneID:117236548%2CGenbank:XP_033355500.1;Parent=rna-XM_033499609.1
NW_022882985.1	Gnomon	CDS	371657	371766	.	+	0	Name=XP_033355500.1;ID=cds-XP_033355500.1;Dbxref=GeneID:117236548%2CGenbank:XP_033355500.1;Parent=rna-XM_033499609.1
NW_022882985.1	Gnomon	CDS	371841	372055	.	+	0	Name=XP_033355500.1;ID=cds-XP_033355500.1;Dbxref=GeneID:117236548%2CGenbank:XP_033355500.1;Parent=rna-XM_033499609.1
NW_022882985.1	Gnomon	CDS	372121	372377	.	+	0	Name=XP_033355500.1;ID=cds-XP_033355500.1;Dbxref=GeneID:117236548%2CGenbank:XP_033355500.1;Parent=rna-XM_033499609.1
NW_022882985.1	Gnomon	CDS	372442	372527	.	+	0	Name=XP_033355500.1;ID=cds-XP_033355500.1;Dbxref=GeneID:117236548%2CGenbank:XP_033355500.1;Parent=rna-XM_033499609.1
NW_022882985.1	Gnomon	CDS	1714714	1714749	.	+	0	Name=XP_033355397.1;ID=cds-XP_033355397.1;Dbxref=GeneID:117236497%2CGenbank:XP_033355397.1;Parent=rna-XM_033499506.1
NW_022882985.1	Gnomon	CDS	1715904	1715956	.	+	0	Name=XP_033355397.1;ID=cds-XP_033355397.1;Dbxref=GeneID:117236497%2CGenbank:XP_033355397.1;Parent=rna-XM_033499506.1
NW_022882985.1	Gnomon	CDS	1716065	1716314	.	+	0	Name=XP_033355397.1;ID=cds-XP_033355397.1;Dbxref=GeneID:117236497%2CGenbank:XP_033355397.1;Parent=rna-XM_033499506.1
NW_022882985.1	Gnomon	CDS	1716864	1717133	.	+	0	Name=XP_033355397.1;ID=cds-XP_033355397.1;Dbxref=GeneID:117236497%2CGenbank:XP_033355397.1;Parent=rna-XM_033499506.1
NW_022882985.1	Gnomon	CDS	362384	362476	.	+	0	Name=XP_033355501.1;ID=cds-XP_033355501.1;Dbxref=GeneID:117236549%2CGenbank:XP_033355501.1;Parent=rna-XM_033499610.1
NW_022882985.1	Gnomon	CDS	362570	362702	.	+	0	Name=XP_033355501.1;ID=cds-XP_033355501.1;Dbxref=GeneID:117236549%2CGenbank:XP_033355501.1;Parent=rna-XM_033499610.1
NW_022882985.1	Gnomon	CDS	362794	363078	.	+	0	Name=XP_033355501.1;ID=cds-XP_033355501.1;Dbxref=GeneID:117236549%2CGenbank:XP_033355501.1;Parent=rna-XM_033499610.1
NW_022882985.1	Gnomon	CDS	363198	363295	.	+	0	Name=XP_033355501.1;ID=cds-XP_033355501.1;Dbxref=GeneID:117236549%2CGenbank:XP_033355501.1;Parent=rna-XM_033499610.1
NW_022882985.1	Gnomon	CDS	363365	363492	.	+	0	Name=XP_033355501.1;ID=cds-XP_033355501.1;Dbxref=GeneID:117236549%2CGenbank:XP_033355501.1;Parent=rna-XM_033499610.1
NW_022882985.1	Gnomon	CDS	363573	363983	.	+	0	Name=XP_033355501.1;ID=cds-XP_033355501.1;Dbxref=GeneID:117236549%2CGenbank:XP_033355501.1;Parent=rna-XM_033499610.1
NW_022882985.1	Gnomon	CDS	364058	364267	.	+	0	Name=XP_033355501.1;ID=cds-XP_033355501.1;Dbxref=GeneID:117236549%2CGenbank:XP_033355501.1;Parent=rna-XM_033499610.1
NW_022882985.1	Gnomon	CDS	364336	364489	.	+	0	Name=XP_033355501.1;ID=cds-XP_033355501.1;Dbxref=GeneID:117236549%2CGenbank:XP_033355501.1;Parent=rna-XM_033499610.1
NW_022882985.1	Gnomon	CDS	364551	364766	.	+	0	Name=XP_033355501.1;ID=cds-XP_033355501.1;Dbxref=GeneID:117236549%2CGenbank:XP_033355501.1;Parent=rna-XM_033499610.1
NW_022882985.1	Gnomon	CDS	364841	365657	.	+	0	Name=XP_033355501.1;ID=cds-XP_033355501.1;Dbxref=GeneID:117236549%2CGenbank:XP_033355501.1;Parent=rna-XM_033499610.1
NW_022882985.1	Gnomon	CDS	365766	365899	.	+	0	Name=XP_033355501.1;ID=cds-XP_033355501.1;Dbxref=GeneID:117236549%2CGenbank:XP_033355501.1;Parent=rna-XM_033499610.1
NW_022882985.1	Gnomon	mRNA	1256347	1258819	.	+	.	Name=XM_033499385.1;ID=rna-XM_033499385.1;Dbxref=GeneID:117236439%2CGenbank:XM_033499385.1;Parent=gene-LOC117236439
NW_022882985.1	Gnomon	exon	1759346	1759586	.	-	.	ID=exon-XM_033499675.1-5;Dbxref=GeneID:117236589%2CGenbank:XM_033499675.1;Parent=rna-XM_033499675.1
NW_022882985.1	Gnomon	exon	1757267	1757450	.	-	.	ID=exon-XM_033499675.1-6;Dbxref=GeneID:117236589%2CGenbank:XM_033499675.1;Parent=rna-XM_033499675.1
NW_022882985.1	Gnomon	exon	1756591	1757065	.	-	.	ID=exon-XM_033499675.1-7;Dbxref=GeneID:117236589%2CGenbank:XM_033499675.1;Parent=rna-XM_033499675.1
NW_022882985.1	Gnomon	exon	1756084	1756390	.	-	.	ID=exon-XM_033499675.1-8;Dbxref=GeneID:117236589%2CGenbank:XM_033499675.1;Parent=rna-XM_033499675.1
NW_022882985.1	Gnomon	exon	1762576	1762582	.	-	.	ID=exon-XM_033499675.1-1;Dbxref=GeneID:117236589%2CGenbank:XM_033499675.1;Parent=rna-XM_033499675.1
NW_022882985.1	Gnomon	exon	1761795	1762205	.	-	.	ID=exon-XM_033499675.1-2;Dbxref=GeneID:117236589%2CGenbank:XM_033499675.1;Parent=rna-XM_033499675.1
NW_022882985.1	Gnomon	exon	1760389	1760735	.	-	.	ID=exon-XM_033499675.1-3;Dbxref=GeneID:117236589%2CGenbank:XM_033499675.1;Parent=rna-XM_033499675.1
NW_022882985.1	Gnomon	exon	1759709	1760239	.	-	.	ID=exon-XM_033499675.1-4;Dbxref=GeneID:117236589%2CGenbank:XM_033499675.1;Parent=rna-XM_033499675.1
NW_022882985.1	Gnomon	exon	1755586	1755811	.	-	.	ID=exon-XM_033499675.1-9;Dbxref=GeneID:117236589%2CGenbank:XM_033499675.1;Parent=rna-XM_033499675.1
NW_022882985.1	Gnomon	CDS	1462280	1462498	.	+	0	Name=XP_033355407.1;ID=cds-XP_033355407.1;Dbxref=GeneID:117236505%2CGenbank:XP_033355407.1;Parent=rna-XM_033499516.1
NW_022882985.1	Gnomon	CDS	1478039	1478917	.	+	0	Name=XP_033355407.1;ID=cds-XP_033355407.1;Dbxref=GeneID:117236505%2CGenbank:XP_033355407.1;Parent=rna-XM_033499516.1
NW_022882985.1	Gnomon	exon	1712519	1712652	.	+	.	ID=exon-XM_033499504.1-2;Dbxref=GeneID:117236496%2CGenbank:XM_033499504.1;Parent=rna-XM_033499504.1
NW_022882985.1	Gnomon	exon	1712791	1712986	.	+	.	ID=exon-XM_033499504.1-3;Dbxref=GeneID:117236496%2CGenbank:XM_033499504.1;Parent=rna-XM_033499504.1
NW_022882985.1	Gnomon	exon	1711933	1712319	.	+	.	ID=exon-XM_033499504.1-1;Dbxref=GeneID:117236496%2CGenbank:XM_033499504.1;Parent=rna-XM_033499504.1
NW_022882985.1	Gnomon	CDS	926918	927094	.	+	0	Name=XP_033355251.1;ID=cds-XP_033355251.1;Dbxref=GeneID:117236427%2CGenbank:XP_033355251.1;Parent=rna-XM_033499360.1
NW_022882985.1	Gnomon	CDS	927167	927316	.	+	0	Name=XP_033355251.1;ID=cds-XP_033355251.1;Dbxref=GeneID:117236427%2CGenbank:XP_033355251.1;Parent=rna-XM_033499360.1
NW_022882985.1	Gnomon	CDS	927396	927554	.	+	0	Name=XP_033355251.1;ID=cds-XP_033355251.1;Dbxref=GeneID:117236427%2CGenbank:XP_033355251.1;Parent=rna-XM_033499360.1
NW_022882985.1	Gnomon	exon	1713060	1713342	.	+	.	ID=exon-XM_033499504.1-4;Dbxref=GeneID:117236496%2CGenbank:XM_033499504.1;Parent=rna-XM_033499504.1
NW_022882985.1	Gnomon	exon	334005	334482	.	-	.	ID=exon-XM_033499413.1-10;Dbxref=GeneID:117236449%2CGenbank:XM_033499413.1;Parent=rna-XM_033499413.1
NW_022882985.1	Gnomon	exon	333632	333926	.	-	.	ID=exon-XM_033499413.1-11;Dbxref=GeneID:117236449%2CGenbank:XM_033499413.1;Parent=rna-XM_033499413.1
NW_022882985.1	Gnomon	exon	332842	333513	.	-	.	ID=exon-XM_033499413.1-12;Dbxref=GeneID:117236449%2CGenbank:XM_033499413.1;Parent=rna-XM_033499413.1
NW_022882985.1	tRNAscan-SE	gene	279018	279088	.	+	.	Name=Trnag-gcc;ID=gene-Trnag-gcc-5;Dbxref=GeneID:117236604
NW_022882985.1	tRNAscan-SE	gene	277840	277910	.	+	.	Name=Trnag-gcc;ID=gene-Trnag-gcc-4;Dbxref=GeneID:117236603
NW_022882985.1	Gnomon	mRNA	302013	306580	.	-	.	Name=XM_033499634.1;ID=rna-XM_033499634.1;Dbxref=GeneID:117236562%2CGenbank:XM_033499634.1;Parent=gene-LOC117236562
NW_022882985.1	Gnomon	exon	1342749	1343152	.	+	.	ID=exon-XM_033499551.1-1;Dbxref=GeneID:117236521%2CGenbank:XM_033499551.1;Parent=rna-XM_033499551.1
NW_022882985.1	Gnomon	exon	1344792	1344981	.	+	.	ID=exon-XM_033499551.1-2;Dbxref=GeneID:117236521%2CGenbank:XM_033499551.1;Parent=rna-XM_033499551.1
NW_022882985.1	Gnomon	exon	1345076	1345134	.	+	.	ID=exon-XM_033499551.1-3;Dbxref=GeneID:117236521%2CGenbank:XM_033499551.1;Parent=rna-XM_033499551.1
NW_022882985.1	Gnomon	exon	1346904	1347113	.	+	.	ID=exon-XM_033499551.1-8;Dbxref=GeneID:117236521%2CGenbank:XM_033499551.1;Parent=rna-XM_033499551.1
NW_022882985.1	Gnomon	exon	1347187	1347291	.	+	.	ID=exon-XM_033499551.1-9;Dbxref=GeneID:117236521%2CGenbank:XM_033499551.1;Parent=rna-XM_033499551.1
NW_022882985.1	Gnomon	exon	1345196	1345379	.	+	.	ID=exon-XM_033499551.1-4;Dbxref=GeneID:117236521%2CGenbank:XM_033499551.1;Parent=rna-XM_033499551.1
NW_022882985.1	Gnomon	exon	1345601	1345773	.	+	.	ID=exon-XM_033499551.1-5;Dbxref=GeneID:117236521%2CGenbank:XM_033499551.1;Parent=rna-XM_033499551.1
NW_022882985.1	Gnomon	exon	1346104	1346184	.	+	.	ID=exon-XM_033499551.1-6;Dbxref=GeneID:117236521%2CGenbank:XM_033499551.1;Parent=rna-XM_033499551.1
NW_022882985.1	Gnomon	exon	1346265	1346536	.	+	.	ID=exon-XM_033499551.1-7;Dbxref=GeneID:117236521%2CGenbank:XM_033499551.1;Parent=rna-XM_033499551.1
NW_022882985.1	Gnomon	mRNA	1266313	1278735	.	+	.	Name=XM_033499384.1;ID=rna-XM_033499384.1;Dbxref=GeneID:117236438%2CGenbank:XM_033499384.1;Note=The sequence of the model RefSeq transcript was modified relative to this genomic sequence to represent the inferred CDS: inserted 2 bases in 2 codons;Parent=gene-LOC117236438
NW_022882985.1	Gnomon	CDS	336563	336598	.	-	0	Name=XP_033355306.1;ID=cds-XP_033355306.1;Dbxref=GeneID:117236449%2CGenbank:XP_033355306.1;Parent=rna-XM_033499415.1
NW_022882985.1	Gnomon	CDS	336164	336478	.	-	0	Name=XP_033355306.1;ID=cds-XP_033355306.1;Dbxref=GeneID:117236449%2CGenbank:XP_033355306.1;Parent=rna-XM_033499415.1
NW_022882985.1	Gnomon	CDS	335681	336086	.	-	0	Name=XP_033355306.1;ID=cds-XP_033355306.1;Dbxref=GeneID:117236449%2CGenbank:XP_033355306.1;Parent=rna-XM_033499415.1
NW_022882985.1	Gnomon	CDS	335424	335608	.	-	0	Name=XP_033355306.1;ID=cds-XP_033355306.1;Dbxref=GeneID:117236449%2CGenbank:XP_033355306.1;Parent=rna-XM_033499415.1
NW_022882985.1	Gnomon	CDS	335253	335342	.	-	0	Name=XP_033355306.1;ID=cds-XP_033355306.1;Dbxref=GeneID:117236449%2CGenbank:XP_033355306.1;Parent=rna-XM_033499415.1
NW_022882985.1	Gnomon	CDS	334894	335184	.	-	0	Name=XP_033355306.1;ID=cds-XP_033355306.1;Dbxref=GeneID:117236449%2CGenbank:XP_033355306.1;Parent=rna-XM_033499415.1
NW_022882985.1	Gnomon	CDS	334570	334807	.	-	0	Name=XP_033355306.1;ID=cds-XP_033355306.1;Dbxref=GeneID:117236449%2CGenbank:XP_033355306.1;Parent=rna-XM_033499415.1
NW_022882985.1	Gnomon	CDS	334005	334482	.	-	0	Name=XP_033355306.1;ID=cds-XP_033355306.1;Dbxref=GeneID:117236449%2CGenbank:XP_033355306.1;Parent=rna-XM_033499415.1
NW_022882985.1	Gnomon	CDS	333632	333926	.	-	0	Name=XP_033355306.1;ID=cds-XP_033355306.1;Dbxref=GeneID:117236449%2CGenbank:XP_033355306.1;Parent=rna-XM_033499415.1
NW_022882985.1	Gnomon	CDS	333349	333513	.	-	0	Name=XP_033355306.1;ID=cds-XP_033355306.1;Dbxref=GeneID:117236449%2CGenbank:XP_033355306.1;Parent=rna-XM_033499415.1
NW_022882985.1	Gnomon	CDS	319235	319298	.	-	0	Name=XP_033355296.1;ID=cds-XP_033355296.1;Dbxref=GeneID:117236447%2CGenbank:XP_033355296.1;Parent=rna-XM_033499405.1
NW_022882985.1	Gnomon	CDS	318688	318779	.	-	0	Name=XP_033355296.1;ID=cds-XP_033355296.1;Dbxref=GeneID:117236447%2CGenbank:XP_033355296.1;Parent=rna-XM_033499405.1
NW_022882985.1	Gnomon	CDS	318493	318615	.	-	0	Name=XP_033355296.1;ID=cds-XP_033355296.1;Dbxref=GeneID:117236447%2CGenbank:XP_033355296.1;Parent=rna-XM_033499405.1
NW_022882985.1	Gnomon	CDS	318123	318416	.	-	0	Name=XP_033355296.1;ID=cds-XP_033355296.1;Dbxref=GeneID:117236447%2CGenbank:XP_033355296.1;Parent=rna-XM_033499405.1
NW_022882985.1	Gnomon	CDS	317485	318033	.	-	0	Name=XP_033355296.1;ID=cds-XP_033355296.1;Dbxref=GeneID:117236447%2CGenbank:XP_033355296.1;Parent=rna-XM_033499405.1
NW_022882985.1	Gnomon	CDS	317228	317390	.	-	0	Name=XP_033355296.1;ID=cds-XP_033355296.1;Dbxref=GeneID:117236447%2CGenbank:XP_033355296.1;Parent=rna-XM_033499405.1
NW_022882985.1	Gnomon	CDS	316945	317130	.	-	0	Name=XP_033355296.1;ID=cds-XP_033355296.1;Dbxref=GeneID:117236447%2CGenbank:XP_033355296.1;Parent=rna-XM_033499405.1
NW_022882985.1	Gnomon	CDS	316684	316873	.	-	0	Name=XP_033355296.1;ID=cds-XP_033355296.1;Dbxref=GeneID:117236447%2CGenbank:XP_033355296.1;Parent=rna-XM_033499405.1
NW_022882985.1	Gnomon	CDS	316227	316609	.	-	0	Name=XP_033355296.1;ID=cds-XP_033355296.1;Dbxref=GeneID:117236447%2CGenbank:XP_033355296.1;Parent=rna-XM_033499405.1
NW_022882985.1	Gnomon	CDS	315985	316154	.	-	0	Name=XP_033355296.1;ID=cds-XP_033355296.1;Dbxref=GeneID:117236447%2CGenbank:XP_033355296.1;Parent=rna-XM_033499405.1
NW_022882985.1	Gnomon	CDS	315691	315916	.	-	0	Name=XP_033355296.1;ID=cds-XP_033355296.1;Dbxref=GeneID:117236447%2CGenbank:XP_033355296.1;Parent=rna-XM_033499405.1
NW_022882985.1	Gnomon	CDS	315130	315593	.	-	0	Name=XP_033355296.1;ID=cds-XP_033355296.1;Dbxref=GeneID:117236447%2CGenbank:XP_033355296.1;Parent=rna-XM_033499405.1
NW_022882985.1	Gnomon	CDS	314610	315063	.	-	0	Name=XP_033355296.1;ID=cds-XP_033355296.1;Dbxref=GeneID:117236447%2CGenbank:XP_033355296.1;Parent=rna-XM_033499405.1
NW_022882985.1	Gnomon	CDS	314225	314542	.	-	0	Name=XP_033355296.1;ID=cds-XP_033355296.1;Dbxref=GeneID:117236447%2CGenbank:XP_033355296.1;Parent=rna-XM_033499405.1
NW_022882985.1	Gnomon	CDS	313840	314148	.	-	0	Name=XP_033355296.1;ID=cds-XP_033355296.1;Dbxref=GeneID:117236447%2CGenbank:XP_033355296.1;Parent=rna-XM_033499405.1
NW_022882985.1	Gnomon	CDS	313491	313759	.	-	0	Name=XP_033355296.1;ID=cds-XP_033355296.1;Dbxref=GeneID:117236447%2CGenbank:XP_033355296.1;Parent=rna-XM_033499405.1
NW_022882985.1	Gnomon	CDS	313324	313415	.	-	0	Name=XP_033355296.1;ID=cds-XP_033355296.1;Dbxref=GeneID:117236447%2CGenbank:XP_033355296.1;Parent=rna-XM_033499405.1
NW_022882985.1	Gnomon	CDS	313062	313248	.	-	0	Name=XP_033355296.1;ID=cds-XP_033355296.1;Dbxref=GeneID:117236447%2CGenbank:XP_033355296.1;Parent=rna-XM_033499405.1
NW_022882985.1	Gnomon	CDS	312715	312987	.	-	0	Name=XP_033355296.1;ID=cds-XP_033355296.1;Dbxref=GeneID:117236447%2CGenbank:XP_033355296.1;Parent=rna-XM_033499405.1
NW_022882985.1	Gnomon	CDS	312364	312642	.	-	0	Name=XP_033355296.1;ID=cds-XP_033355296.1;Dbxref=GeneID:117236447%2CGenbank:XP_033355296.1;Parent=rna-XM_033499405.1
NW_022882985.1	Gnomon	CDS	312026	312273	.	-	0	Name=XP_033355296.1;ID=cds-XP_033355296.1;Dbxref=GeneID:117236447%2CGenbank:XP_033355296.1;Parent=rna-XM_033499405.1
NW_022882985.1	Gnomon	CDS	311671	311956	.	-	0	Name=XP_033355296.1;ID=cds-XP_033355296.1;Dbxref=GeneID:117236447%2CGenbank:XP_033355296.1;Parent=rna-XM_033499405.1
NW_022882985.1	Gnomon	CDS	311287	311596	.	-	0	Name=XP_033355296.1;ID=cds-XP_033355296.1;Dbxref=GeneID:117236447%2CGenbank:XP_033355296.1;Parent=rna-XM_033499405.1
NW_022882985.1	Gnomon	CDS	311198	311202	.	-	0	Name=XP_033355296.1;ID=cds-XP_033355296.1;Dbxref=GeneID:117236447%2CGenbank:XP_033355296.1;Parent=rna-XM_033499405.1
NW_022882985.1	Gnomon	exon	1254223	1254382	.	+	.	ID=exon-XM_033499375.1-2;Dbxref=GeneID:117236434%2CGenbank:XM_033499375.1;Parent=rna-XM_033499375.1
NW_022882985.1	Gnomon	exon	1250500	1254072	.	+	.	ID=exon-XM_033499375.1-1;Dbxref=GeneID:117236434%2CGenbank:XM_033499375.1;Parent=rna-XM_033499375.1
NW_022882985.1	Gnomon	mRNA	841574	842575	.	-	.	Name=XM_033499535.1;ID=rna-XM_033499535.1;Dbxref=GeneID:117236512%2CGenbank:XM_033499535.1;Parent=gene-LOC117236512
NW_022882985.1	Gnomon	CDS	416310	417884	.	-	0	Name=XP_033355390.1;ID=cds-XP_033355390.1;Dbxref=GeneID:117236493%2CGenbank:XP_033355390.1;Parent=rna-XM_033499499.1
NW_022882985.1	Gnomon	CDS	1245835	1249092	.	-	0	Name=XP_033355546.1;ID=cds-XP_033355546.1;Dbxref=GeneID:117236574%2CGenbank:XP_033355546.1;Parent=rna-XM_033499655.1
NW_022882985.1	Gnomon	CDS	912571	912739	.	+	0	Name=XP_033355400.1;ID=cds-XP_033355400.1;Dbxref=GeneID:117236500%2CGenbank:XP_033355400.1;Parent=rna-XM_033499509.1
NW_022882985.1	Gnomon	CDS	913167	913690	.	+	0	Name=XP_033355400.1;ID=cds-XP_033355400.1;Dbxref=GeneID:117236500%2CGenbank:XP_033355400.1;Parent=rna-XM_033499509.1
NW_022882985.1	Gnomon	exon	364551	364766	.	+	.	ID=exon-XM_033499610.1-10;Dbxref=GeneID:117236549%2CGenbank:XM_033499610.1;Parent=rna-XM_033499610.1
NW_022882985.1	Gnomon	exon	364841	365657	.	+	.	ID=exon-XM_033499610.1-11;Dbxref=GeneID:117236549%2CGenbank:XM_033499610.1;Parent=rna-XM_033499610.1
NW_022882985.1	Gnomon	exon	365766	366104	.	+	.	ID=exon-XM_033499610.1-12;Dbxref=GeneID:117236549%2CGenbank:XM_033499610.1;Parent=rna-XM_033499610.1
NW_022882985.1	tRNAscan-SE	tRNA	277840	277910	.	+	.	ID=rna-Trnag-gcc-4;Dbxref=GeneID:117236603;Note=transfer RNA glycine (anticodon GCC);Parent=gene-Trnag-gcc-4
NW_022882985.1	tRNAscan-SE	tRNA	279018	279088	.	+	.	ID=rna-Trnag-gcc-5;Dbxref=GeneID:117236604;Note=transfer RNA glycine (anticodon GCC);Parent=gene-Trnag-gcc-5
NW_022882985.1	Gnomon	exon	1736410	1736716	.	-	.	ID=exon-XM_033499674.1-8;Dbxref=GeneID:117236588%2CGenbank:XM_033499674.1;Parent=rna-XM_033499674.1
NW_022882985.1	Gnomon	exon	1735912	1736137	.	-	.	ID=exon-XM_033499674.1-9;Dbxref=GeneID:117236588%2CGenbank:XM_033499674.1;Parent=rna-XM_033499674.1
NW_022882985.1	Gnomon	exon	1737593	1737776	.	-	.	ID=exon-XM_033499674.1-6;Dbxref=GeneID:117236588%2CGenbank:XM_033499674.1;Parent=rna-XM_033499674.1
NW_022882985.1	Gnomon	exon	1736917	1737391	.	-	.	ID=exon-XM_033499674.1-7;Dbxref=GeneID:117236588%2CGenbank:XM_033499674.1;Parent=rna-XM_033499674.1
NW_022882985.1	Gnomon	exon	1740035	1740565	.	-	.	ID=exon-XM_033499674.1-4;Dbxref=GeneID:117236588%2CGenbank:XM_033499674.1;Parent=rna-XM_033499674.1
NW_022882985.1	Gnomon	exon	1739672	1739912	.	-	.	ID=exon-XM_033499674.1-5;Dbxref=GeneID:117236588%2CGenbank:XM_033499674.1;Parent=rna-XM_033499674.1
NW_022882985.1	Gnomon	exon	359383	359535	.	-	.	ID=exon-XM_033499617.1-10;Dbxref=GeneID:117236553%2CGenbank:XM_033499617.1;Parent=rna-XM_033499617.1
NW_022882985.1	Gnomon	exon	1742121	1742552	.	-	.	ID=exon-XM_033499674.1-2;Dbxref=GeneID:117236588%2CGenbank:XM_033499674.1;Parent=rna-XM_033499674.1
NW_022882985.1	Gnomon	exon	358464	359293	.	-	.	ID=exon-XM_033499617.1-11;Dbxref=GeneID:117236553%2CGenbank:XM_033499617.1;Parent=rna-XM_033499617.1
NW_022882985.1	Gnomon	exon	1740715	1741061	.	-	.	ID=exon-XM_033499674.1-3;Dbxref=GeneID:117236588%2CGenbank:XM_033499674.1;Parent=rna-XM_033499674.1
NW_022882985.1	Gnomon	exon	1742902	1742908	.	-	.	ID=exon-XM_033499674.1-1;Dbxref=GeneID:117236588%2CGenbank:XM_033499674.1;Parent=rna-XM_033499674.1
NW_022882985.1	Gnomon	CDS	1228078	1228296	.	+	0	Name=XP_033355547.1;ID=cds-XP_033355547.1;Dbxref=GeneID:117236575%2CGenbank:XP_033355547.1;Parent=rna-XM_033499656.1
NW_022882985.1	Gnomon	CDS	1229293	1229629	.	+	0	Name=XP_033355547.1;ID=cds-XP_033355547.1;Dbxref=GeneID:117236575%2CGenbank:XP_033355547.1;Parent=rna-XM_033499656.1
NW_022882985.1	Gnomon	CDS	1229703	1230106	.	+	0	Name=XP_033355547.1;ID=cds-XP_033355547.1;Dbxref=GeneID:117236575%2CGenbank:XP_033355547.1;Parent=rna-XM_033499656.1
NW_022882985.1	Gnomon	CDS	1230269	1230585	.	+	0	Name=XP_033355547.1;ID=cds-XP_033355547.1;Dbxref=GeneID:117236575%2CGenbank:XP_033355547.1;Parent=rna-XM_033499656.1
NW_022882985.1	Gnomon	CDS	1230729	1231081	.	+	0	Name=XP_033355547.1;ID=cds-XP_033355547.1;Dbxref=GeneID:117236575%2CGenbank:XP_033355547.1;Parent=rna-XM_033499656.1
NW_022882985.1	Gnomon	CDS	1231374	1231777	.	+	0	Name=XP_033355547.1;ID=cds-XP_033355547.1;Dbxref=GeneID:117236575%2CGenbank:XP_033355547.1;Parent=rna-XM_033499656.1
NW_022882985.1	Gnomon	exon	197307	197561	.	+	.	ID=exon-XM_033499576.1-5;Dbxref=GeneID:117236531%2CGenbank:XM_033499576.1;Parent=rna-XM_033499576.1
NW_022882985.1	Gnomon	exon	197695	199980	.	+	.	ID=exon-XM_033499576.1-6;Dbxref=GeneID:117236531%2CGenbank:XM_033499576.1;Parent=rna-XM_033499576.1
NW_022882985.1	Gnomon	exon	186830	187622	.	+	.	ID=exon-XM_033499576.1-1;Dbxref=GeneID:117236531%2CGenbank:XM_033499576.1;Parent=rna-XM_033499576.1
NW_022882985.1	Gnomon	exon	189690	193360	.	+	.	ID=exon-XM_033499576.1-2;Dbxref=GeneID:117236531%2CGenbank:XM_033499576.1;Parent=rna-XM_033499576.1
NW_022882985.1	Gnomon	exon	195291	195424	.	+	.	ID=exon-XM_033499576.1-3;Dbxref=GeneID:117236531%2CGenbank:XM_033499576.1;Parent=rna-XM_033499576.1
NW_022882985.1	Gnomon	exon	196596	197090	.	+	.	ID=exon-XM_033499576.1-4;Dbxref=GeneID:117236531%2CGenbank:XM_033499576.1;Parent=rna-XM_033499576.1
NW_022882985.1	Gnomon	CDS	336563	336598	.	-	0	Name=XP_033355307.1;ID=cds-XP_033355307.1;Dbxref=GeneID:117236449%2CGenbank:XP_033355307.1;Parent=rna-XM_033499416.1
NW_022882985.1	Gnomon	CDS	336164	336478	.	-	0	Name=XP_033355307.1;ID=cds-XP_033355307.1;Dbxref=GeneID:117236449%2CGenbank:XP_033355307.1;Parent=rna-XM_033499416.1
NW_022882985.1	Gnomon	CDS	335681	336086	.	-	0	Name=XP_033355307.1;ID=cds-XP_033355307.1;Dbxref=GeneID:117236449%2CGenbank:XP_033355307.1;Parent=rna-XM_033499416.1
NW_022882985.1	Gnomon	CDS	335424	335608	.	-	0	Name=XP_033355307.1;ID=cds-XP_033355307.1;Dbxref=GeneID:117236449%2CGenbank:XP_033355307.1;Parent=rna-XM_033499416.1
NW_022882985.1	Gnomon	CDS	335253	335342	.	-	0	Name=XP_033355307.1;ID=cds-XP_033355307.1;Dbxref=GeneID:117236449%2CGenbank:XP_033355307.1;Parent=rna-XM_033499416.1
NW_022882985.1	Gnomon	CDS	334894	335184	.	-	0	Name=XP_033355307.1;ID=cds-XP_033355307.1;Dbxref=GeneID:117236449%2CGenbank:XP_033355307.1;Parent=rna-XM_033499416.1
NW_022882985.1	Gnomon	CDS	334570	334807	.	-	0	Name=XP_033355307.1;ID=cds-XP_033355307.1;Dbxref=GeneID:117236449%2CGenbank:XP_033355307.1;Parent=rna-XM_033499416.1
NW_022882985.1	Gnomon	CDS	334005	334482	.	-	0	Name=XP_033355307.1;ID=cds-XP_033355307.1;Dbxref=GeneID:117236449%2CGenbank:XP_033355307.1;Parent=rna-XM_033499416.1
NW_022882985.1	Gnomon	CDS	333632	333926	.	-	0	Name=XP_033355307.1;ID=cds-XP_033355307.1;Dbxref=GeneID:117236449%2CGenbank:XP_033355307.1;Parent=rna-XM_033499416.1
NW_022882985.1	Gnomon	CDS	333349	333513	.	-	0	Name=XP_033355307.1;ID=cds-XP_033355307.1;Dbxref=GeneID:117236449%2CGenbank:XP_033355307.1;Parent=rna-XM_033499416.1
NW_022882985.1	Gnomon	CDS	319235	319298	.	-	0	Name=XP_033355297.1;ID=cds-XP_033355297.1;Dbxref=GeneID:117236447%2CGenbank:XP_033355297.1;Parent=rna-XM_033499406.1
NW_022882985.1	Gnomon	CDS	318688	318779	.	-	0	Name=XP_033355297.1;ID=cds-XP_033355297.1;Dbxref=GeneID:117236447%2CGenbank:XP_033355297.1;Parent=rna-XM_033499406.1
NW_022882985.1	Gnomon	CDS	318493	318615	.	-	0	Name=XP_033355297.1;ID=cds-XP_033355297.1;Dbxref=GeneID:117236447%2CGenbank:XP_033355297.1;Parent=rna-XM_033499406.1
NW_022882985.1	Gnomon	CDS	318123	318416	.	-	0	Name=XP_033355297.1;ID=cds-XP_033355297.1;Dbxref=GeneID:117236447%2CGenbank:XP_033355297.1;Parent=rna-XM_033499406.1
NW_022882985.1	Gnomon	CDS	317485	318033	.	-	0	Name=XP_033355297.1;ID=cds-XP_033355297.1;Dbxref=GeneID:117236447%2CGenbank:XP_033355297.1;Parent=rna-XM_033499406.1
NW_022882985.1	Gnomon	CDS	317237	317390	.	-	0	Name=XP_033355297.1;ID=cds-XP_033355297.1;Dbxref=GeneID:117236447%2CGenbank:XP_033355297.1;Parent=rna-XM_033499406.1
NW_022882985.1	Gnomon	CDS	316945	317130	.	-	0	Name=XP_033355297.1;ID=cds-XP_033355297.1;Dbxref=GeneID:117236447%2CGenbank:XP_033355297.1;Parent=rna-XM_033499406.1
NW_022882985.1	Gnomon	CDS	316684	316873	.	-	0	Name=XP_033355297.1;ID=cds-XP_033355297.1;Dbxref=GeneID:117236447%2CGenbank:XP_033355297.1;Parent=rna-XM_033499406.1
NW_022882985.1	Gnomon	CDS	316236	316609	.	-	0	Name=XP_033355297.1;ID=cds-XP_033355297.1;Dbxref=GeneID:117236447%2CGenbank:XP_033355297.1;Parent=rna-XM_033499406.1
NW_022882985.1	Gnomon	CDS	315985	316154	.	-	0	Name=XP_033355297.1;ID=cds-XP_033355297.1;Dbxref=GeneID:117236447%2CGenbank:XP_033355297.1;Parent=rna-XM_033499406.1
NW_022882985.1	Gnomon	CDS	315691	315916	.	-	0	Name=XP_033355297.1;ID=cds-XP_033355297.1;Dbxref=GeneID:117236447%2CGenbank:XP_033355297.1;Parent=rna-XM_033499406.1
NW_022882985.1	Gnomon	CDS	315130	315593	.	-	0	Name=XP_033355297.1;ID=cds-XP_033355297.1;Dbxref=GeneID:117236447%2CGenbank:XP_033355297.1;Parent=rna-XM_033499406.1
NW_022882985.1	Gnomon	CDS	314610	315063	.	-	0	Name=XP_033355297.1;ID=cds-XP_033355297.1;Dbxref=GeneID:117236447%2CGenbank:XP_033355297.1;Parent=rna-XM_033499406.1
NW_022882985.1	Gnomon	CDS	314225	314542	.	-	0	Name=XP_033355297.1;ID=cds-XP_033355297.1;Dbxref=GeneID:117236447%2CGenbank:XP_033355297.1;Parent=rna-XM_033499406.1
NW_022882985.1	Gnomon	CDS	313840	314148	.	-	0	Name=XP_033355297.1;ID=cds-XP_033355297.1;Dbxref=GeneID:117236447%2CGenbank:XP_033355297.1;Parent=rna-XM_033499406.1
NW_022882985.1	Gnomon	CDS	313491	313759	.	-	0	Name=XP_033355297.1;ID=cds-XP_033355297.1;Dbxref=GeneID:117236447%2CGenbank:XP_033355297.1;Parent=rna-XM_033499406.1
NW_022882985.1	Gnomon	CDS	313324	313415	.	-	0	Name=XP_033355297.1;ID=cds-XP_033355297.1;Dbxref=GeneID:117236447%2CGenbank:XP_033355297.1;Parent=rna-XM_033499406.1
NW_022882985.1	Gnomon	CDS	313062	313248	.	-	0	Name=XP_033355297.1;ID=cds-XP_033355297.1;Dbxref=GeneID:117236447%2CGenbank:XP_033355297.1;Parent=rna-XM_033499406.1
NW_022882985.1	Gnomon	CDS	312715	312987	.	-	0	Name=XP_033355297.1;ID=cds-XP_033355297.1;Dbxref=GeneID:117236447%2CGenbank:XP_033355297.1;Parent=rna-XM_033499406.1
NW_022882985.1	Gnomon	CDS	312364	312642	.	-	0	Name=XP_033355297.1;ID=cds-XP_033355297.1;Dbxref=GeneID:117236447%2CGenbank:XP_033355297.1;Parent=rna-XM_033499406.1
NW_022882985.1	Gnomon	CDS	312026	312273	.	-	0	Name=XP_033355297.1;ID=cds-XP_033355297.1;Dbxref=GeneID:117236447%2CGenbank:XP_033355297.1;Parent=rna-XM_033499406.1
NW_022882985.1	Gnomon	CDS	311671	311956	.	-	0	Name=XP_033355297.1;ID=cds-XP_033355297.1;Dbxref=GeneID:117236447%2CGenbank:XP_033355297.1;Parent=rna-XM_033499406.1
NW_022882985.1	Gnomon	CDS	311287	311596	.	-	0	Name=XP_033355297.1;ID=cds-XP_033355297.1;Dbxref=GeneID:117236447%2CGenbank:XP_033355297.1;Parent=rna-XM_033499406.1
NW_022882985.1	Gnomon	CDS	311198	311202	.	-	0	Name=XP_033355297.1;ID=cds-XP_033355297.1;Dbxref=GeneID:117236447%2CGenbank:XP_033355297.1;Parent=rna-XM_033499406.1
NW_022882985.1	Gnomon	exon	956841	957343	.	-	.	ID=exon-XM_033499476.1-4;Dbxref=GeneID:117236478%2CGenbank:XM_033499476.1;Parent=rna-XM_033499476.1
NW_022882985.1	Gnomon	exon	957582	957714	.	-	.	ID=exon-XM_033499476.1-2;Dbxref=GeneID:117236478%2CGenbank:XM_033499476.1;Parent=rna-XM_033499476.1
NW_022882985.1	Gnomon	exon	957429	957493	.	-	.	ID=exon-XM_033499476.1-3;Dbxref=GeneID:117236478%2CGenbank:XM_033499476.1;Parent=rna-XM_033499476.1
NW_022882985.1	Gnomon	exon	957954	958060	.	-	.	ID=exon-XM_033499476.1-1;Dbxref=GeneID:117236478%2CGenbank:XM_033499476.1;Parent=rna-XM_033499476.1
NW_022882985.1	Gnomon	exon	318688	318779	.	-	.	ID=exon-XM_033499405.1-2;Dbxref=GeneID:117236447%2CGenbank:XM_033499405.1;Parent=rna-XM_033499405.1
NW_022882985.1	Gnomon	exon	318493	318615	.	-	.	ID=exon-XM_033499405.1-3;Dbxref=GeneID:117236447%2CGenbank:XM_033499405.1;Parent=rna-XM_033499405.1
NW_022882985.1	Gnomon	exon	319235	319462	.	-	.	ID=exon-XM_033499405.1-1;Dbxref=GeneID:117236447%2CGenbank:XM_033499405.1;Parent=rna-XM_033499405.1
NW_022882985.1	Gnomon	exon	316684	316873	.	-	.	ID=exon-XM_033499405.1-8;Dbxref=GeneID:117236447%2CGenbank:XM_033499405.1;Parent=rna-XM_033499405.1
NW_022882985.1	Gnomon	exon	316227	316609	.	-	.	ID=exon-XM_033499405.1-9;Dbxref=GeneID:117236447%2CGenbank:XM_033499405.1;Parent=rna-XM_033499405.1
NW_022882985.1	Gnomon	exon	317228	317390	.	-	.	ID=exon-XM_033499405.1-6;Dbxref=GeneID:117236447%2CGenbank:XM_033499405.1;Parent=rna-XM_033499405.1
NW_022882985.1	Gnomon	exon	316945	317130	.	-	.	ID=exon-XM_033499405.1-7;Dbxref=GeneID:117236447%2CGenbank:XM_033499405.1;Parent=rna-XM_033499405.1
NW_022882985.1	Gnomon	exon	318123	318416	.	-	.	ID=exon-XM_033499405.1-4;Dbxref=GeneID:117236447%2CGenbank:XM_033499405.1;Parent=rna-XM_033499405.1
NW_022882985.1	Gnomon	exon	317485	318033	.	-	.	ID=exon-XM_033499405.1-5;Dbxref=GeneID:117236447%2CGenbank:XM_033499405.1;Parent=rna-XM_033499405.1
NW_022882985.1	Gnomon	exon	1732646	1733036	.	+	.	ID=id-LOC117236461-10;Dbxref=GeneID:117236461;Parent=gene-LOC117236461
NW_022882985.1	Gnomon	CDS	416310	417884	.	-	0	Name=XP_033355391.1;ID=cds-XP_033355391.1;Dbxref=GeneID:117236493%2CGenbank:XP_033355391.1;Parent=rna-XM_033499500.1
NW_022882985.1	Gnomon	CDS	912571	912739	.	+	0	Name=XP_033355401.1;ID=cds-XP_033355401.1;Dbxref=GeneID:117236500%2CGenbank:XP_033355401.1;Parent=rna-XM_033499510.1
NW_022882985.1	Gnomon	CDS	913167	913690	.	+	0	Name=XP_033355401.1;ID=cds-XP_033355401.1;Dbxref=GeneID:117236500%2CGenbank:XP_033355401.1;Parent=rna-XM_033499510.1
NW_022882985.1	Gnomon	mRNA	841574	842730	.	-	.	Name=XM_033499534.1;ID=rna-XM_033499534.1;Dbxref=GeneID:117236512%2CGenbank:XM_033499534.1;Parent=gene-LOC117236512
NW_022882985.1	Gnomon	exon	311287	311596	.	-	.	ID=exon-XM_033499403.1-22;Dbxref=GeneID:117236447%2CGenbank:XM_033499403.1;Parent=rna-XM_033499403.1
NW_022882985.1	Gnomon	exon	309619	311202	.	-	.	ID=exon-XM_033499403.1-23;Dbxref=GeneID:117236447%2CGenbank:XM_033499403.1;Parent=rna-XM_033499403.1
NW_022882985.1	Gnomon	exon	312026	312642	.	-	.	ID=exon-XM_033499403.1-20;Dbxref=GeneID:117236447%2CGenbank:XM_033499403.1;Parent=rna-XM_033499403.1
NW_022882985.1	Gnomon	exon	311671	311956	.	-	.	ID=exon-XM_033499403.1-21;Dbxref=GeneID:117236447%2CGenbank:XM_033499403.1;Parent=rna-XM_033499403.1
NW_022882985.1	Gnomon	exon	1379463	1379613	.	+	.	ID=exon-XM_033499651.1-5;Dbxref=GeneID:117236571%2CGenbank:XM_033499651.1;Parent=rna-XM_033499651.1
NW_022882985.1	Gnomon	exon	1379749	1379878	.	+	.	ID=exon-XM_033499651.1-6;Dbxref=GeneID:117236571%2CGenbank:XM_033499651.1;Parent=rna-XM_033499651.1
NW_022882985.1	Gnomon	exon	1378909	1379055	.	+	.	ID=exon-XM_033499651.1-3;Dbxref=GeneID:117236571%2CGenbank:XM_033499651.1;Parent=rna-XM_033499651.1
NW_022882985.1	Gnomon	exon	1379142	1379261	.	+	.	ID=exon-XM_033499651.1-4;Dbxref=GeneID:117236571%2CGenbank:XM_033499651.1;Parent=rna-XM_033499651.1
NW_022882985.1	Gnomon	exon	1380589	1380708	.	+	.	ID=exon-XM_033499651.1-9;Dbxref=GeneID:117236571%2CGenbank:XM_033499651.1;Parent=rna-XM_033499651.1
NW_022882985.1	Gnomon	exon	1380056	1380209	.	+	.	ID=exon-XM_033499651.1-7;Dbxref=GeneID:117236571%2CGenbank:XM_033499651.1;Parent=rna-XM_033499651.1
NW_022882985.1	Gnomon	exon	1380320	1380508	.	+	.	ID=exon-XM_033499651.1-8;Dbxref=GeneID:117236571%2CGenbank:XM_033499651.1;Parent=rna-XM_033499651.1
NW_022882985.1	Gnomon	exon	1375679	1376150	.	+	.	ID=exon-XM_033499651.1-1;Dbxref=GeneID:117236571%2CGenbank:XM_033499651.1;Parent=rna-XM_033499651.1
NW_022882985.1	Gnomon	exon	1378272	1378369	.	+	.	ID=exon-XM_033499651.1-2;Dbxref=GeneID:117236571%2CGenbank:XM_033499651.1;Parent=rna-XM_033499651.1
NW_022882985.1	Gnomon	exon	313840	314148	.	-	.	ID=exon-XM_033499403.1-15;Dbxref=GeneID:117236447%2CGenbank:XM_033499403.1;Parent=rna-XM_033499403.1
NW_022882985.1	Gnomon	exon	313491	313759	.	-	.	ID=exon-XM_033499403.1-16;Dbxref=GeneID:117236447%2CGenbank:XM_033499403.1;Parent=rna-XM_033499403.1
NW_022882985.1	Gnomon	exon	314610	315063	.	-	.	ID=exon-XM_033499403.1-13;Dbxref=GeneID:117236447%2CGenbank:XM_033499403.1;Parent=rna-XM_033499403.1
NW_022882985.1	Gnomon	exon	314225	314542	.	-	.	ID=exon-XM_033499403.1-14;Dbxref=GeneID:117236447%2CGenbank:XM_033499403.1;Parent=rna-XM_033499403.1
NW_022882985.1	Gnomon	exon	312715	312987	.	-	.	ID=exon-XM_033499403.1-19;Dbxref=GeneID:117236447%2CGenbank:XM_033499403.1;Parent=rna-XM_033499403.1
NW_022882985.1	Gnomon	exon	313324	313415	.	-	.	ID=exon-XM_033499403.1-17;Dbxref=GeneID:117236447%2CGenbank:XM_033499403.1;Parent=rna-XM_033499403.1
NW_022882985.1	Gnomon	exon	313062	313248	.	-	.	ID=exon-XM_033499403.1-18;Dbxref=GeneID:117236447%2CGenbank:XM_033499403.1;Parent=rna-XM_033499403.1
NW_022882985.1	Gnomon	exon	315691	315916	.	-	.	ID=exon-XM_033499403.1-11;Dbxref=GeneID:117236447%2CGenbank:XM_033499403.1;Parent=rna-XM_033499403.1
NW_022882985.1	Gnomon	exon	315130	315593	.	-	.	ID=exon-XM_033499403.1-12;Dbxref=GeneID:117236447%2CGenbank:XM_033499403.1;Parent=rna-XM_033499403.1
NW_022882985.1	Gnomon	exon	315985	316154	.	-	.	ID=exon-XM_033499403.1-10;Dbxref=GeneID:117236447%2CGenbank:XM_033499403.1;Parent=rna-XM_033499403.1
NW_022882985.1	Gnomon	CDS	1357013	1357244	.	-	0	Name=XP_033355392.1;ID=cds-XP_033355392.1;Dbxref=GeneID:117236494%2CGenbank:XP_033355392.1;Parent=rna-XM_033499501.1
NW_022882985.1	Gnomon	CDS	1356697	1356917	.	-	0	Name=XP_033355392.1;ID=cds-XP_033355392.1;Dbxref=GeneID:117236494%2CGenbank:XP_033355392.1;Parent=rna-XM_033499501.1
NW_022882985.1	Gnomon	CDS	1356198	1356484	.	-	0	Name=XP_033355392.1;ID=cds-XP_033355392.1;Dbxref=GeneID:117236494%2CGenbank:XP_033355392.1;Parent=rna-XM_033499501.1
NW_022882985.1	Gnomon	CDS	1355838	1356126	.	-	0	Name=XP_033355392.1;ID=cds-XP_033355392.1;Dbxref=GeneID:117236494%2CGenbank:XP_033355392.1;Parent=rna-XM_033499501.1
NW_022882985.1	Gnomon	CDS	345710	345796	.	-	0	Name=XP_033355308.1;ID=cds-XP_033355308.1;Dbxref=GeneID:117236450%2CGenbank:XP_033355308.1;Parent=rna-XM_033499417.1
NW_022882985.1	Gnomon	CDS	343885	344041	.	-	0	Name=XP_033355308.1;ID=cds-XP_033355308.1;Dbxref=GeneID:117236450%2CGenbank:XP_033355308.1;Parent=rna-XM_033499417.1
NW_022882985.1	Gnomon	CDS	343590	343812	.	-	0	Name=XP_033355308.1;ID=cds-XP_033355308.1;Dbxref=GeneID:117236450%2CGenbank:XP_033355308.1;Parent=rna-XM_033499417.1
NW_022882985.1	Gnomon	CDS	343345	343508	.	-	0	Name=XP_033355308.1;ID=cds-XP_033355308.1;Dbxref=GeneID:117236450%2CGenbank:XP_033355308.1;Parent=rna-XM_033499417.1
NW_022882985.1	Gnomon	CDS	343160	343272	.	-	0	Name=XP_033355308.1;ID=cds-XP_033355308.1;Dbxref=GeneID:117236450%2CGenbank:XP_033355308.1;Parent=rna-XM_033499417.1
NW_022882985.1	Gnomon	CDS	342874	343067	.	-	0	Name=XP_033355308.1;ID=cds-XP_033355308.1;Dbxref=GeneID:117236450%2CGenbank:XP_033355308.1;Parent=rna-XM_033499417.1
NW_022882985.1	Gnomon	CDS	342393	342781	.	-	0	Name=XP_033355308.1;ID=cds-XP_033355308.1;Dbxref=GeneID:117236450%2CGenbank:XP_033355308.1;Parent=rna-XM_033499417.1
NW_022882985.1	Gnomon	CDS	342069	342319	.	-	0	Name=XP_033355308.1;ID=cds-XP_033355308.1;Dbxref=GeneID:117236450%2CGenbank:XP_033355308.1;Parent=rna-XM_033499417.1
NW_022882985.1	Gnomon	CDS	341647	341994	.	-	0	Name=XP_033355308.1;ID=cds-XP_033355308.1;Dbxref=GeneID:117236450%2CGenbank:XP_033355308.1;Parent=rna-XM_033499417.1
NW_022882985.1	Gnomon	CDS	341306	341407	.	-	0	Name=XP_033355308.1;ID=cds-XP_033355308.1;Dbxref=GeneID:117236450%2CGenbank:XP_033355308.1;Parent=rna-XM_033499417.1
NW_022882985.1	Gnomon	CDS	340641	340775	.	-	0	Name=XP_033355308.1;ID=cds-XP_033355308.1;Dbxref=GeneID:117236450%2CGenbank:XP_033355308.1;Parent=rna-XM_033499417.1
NW_022882985.1	Gnomon	mRNA	1438910	1441801	.	-	.	Name=XM_033499537.1;ID=rna-XM_033499537.1;Dbxref=GeneID:117236516%2CGenbank:XM_033499537.1;Parent=gene-LOC117236516
NW_022882985.1	Gnomon	exon	1728847	1729002	.	+	.	ID=id-LOC117236461;Dbxref=GeneID:117236461;Parent=gene-LOC117236461
NW_022882985.1	Gnomon	CDS	912571	912739	.	+	0	Name=XP_033355402.1;ID=cds-XP_033355402.1;Dbxref=GeneID:117236500%2CGenbank:XP_033355402.1;Parent=rna-XM_033499511.1
NW_022882985.1	Gnomon	CDS	913167	913690	.	+	0	Name=XP_033355402.1;ID=cds-XP_033355402.1;Dbxref=GeneID:117236500%2CGenbank:XP_033355402.1;Parent=rna-XM_033499511.1
NW_022882985.1	Gnomon	mRNA	805891	807379	.	-	.	Name=XM_033499631.1;ID=rna-XM_033499631.1;Dbxref=GeneID:117236560%2CGenbank:XM_033499631.1;Parent=gene-LOC117236560
NW_022882985.1	Gnomon	CDS	345710	345796	.	-	0	Name=XP_033355309.1;ID=cds-XP_033355309.1;Dbxref=GeneID:117236450%2CGenbank:XP_033355309.1;Parent=rna-XM_033499418.1
NW_022882985.1	Gnomon	CDS	343885	344041	.	-	0	Name=XP_033355309.1;ID=cds-XP_033355309.1;Dbxref=GeneID:117236450%2CGenbank:XP_033355309.1;Parent=rna-XM_033499418.1
NW_022882985.1	Gnomon	CDS	343590	343812	.	-	0	Name=XP_033355309.1;ID=cds-XP_033355309.1;Dbxref=GeneID:117236450%2CGenbank:XP_033355309.1;Parent=rna-XM_033499418.1
NW_022882985.1	Gnomon	CDS	343345	343508	.	-	0	Name=XP_033355309.1;ID=cds-XP_033355309.1;Dbxref=GeneID:117236450%2CGenbank:XP_033355309.1;Parent=rna-XM_033499418.1
NW_022882985.1	Gnomon	CDS	343160	343272	.	-	0	Name=XP_033355309.1;ID=cds-XP_033355309.1;Dbxref=GeneID:117236450%2CGenbank:XP_033355309.1;Parent=rna-XM_033499418.1
NW_022882985.1	Gnomon	CDS	342874	343067	.	-	0	Name=XP_033355309.1;ID=cds-XP_033355309.1;Dbxref=GeneID:117236450%2CGenbank:XP_033355309.1;Parent=rna-XM_033499418.1
NW_022882985.1	Gnomon	CDS	342393	342781	.	-	0	Name=XP_033355309.1;ID=cds-XP_033355309.1;Dbxref=GeneID:117236450%2CGenbank:XP_033355309.1;Parent=rna-XM_033499418.1
NW_022882985.1	Gnomon	CDS	342069	342319	.	-	0	Name=XP_033355309.1;ID=cds-XP_033355309.1;Dbxref=GeneID:117236450%2CGenbank:XP_033355309.1;Parent=rna-XM_033499418.1
NW_022882985.1	Gnomon	CDS	341647	341994	.	-	0	Name=XP_033355309.1;ID=cds-XP_033355309.1;Dbxref=GeneID:117236450%2CGenbank:XP_033355309.1;Parent=rna-XM_033499418.1
NW_022882985.1	Gnomon	CDS	341306	341407	.	-	0	Name=XP_033355309.1;ID=cds-XP_033355309.1;Dbxref=GeneID:117236450%2CGenbank:XP_033355309.1;Parent=rna-XM_033499418.1
NW_022882985.1	Gnomon	CDS	340641	340775	.	-	0	Name=XP_033355309.1;ID=cds-XP_033355309.1;Dbxref=GeneID:117236450%2CGenbank:XP_033355309.1;Parent=rna-XM_033499418.1
NW_022882985.1	Gnomon	CDS	1233616	1233655	.	+	0	Name=XP_033355549.1;ID=cds-XP_033355549.1;Dbxref=GeneID:117236576%2CGenbank:XP_033355549.1;Note=The sequence of the model RefSeq protein was modified relative to this genomic sequence to represent the inferred CDS: inserted 1 base in 1 codon;Parent=rna-XM_033499658.1
NW_022882985.1	Gnomon	CDS	1233658	1233896	.	+	0	Name=XP_033355549.1;ID=cds-XP_033355549.1;Dbxref=GeneID:117236576%2CGenbank:XP_033355549.1;Note=The sequence of the model RefSeq protein was modified relative to this genomic sequence to represent the inferred CDS: inserted 1 base in 1 codon;Parent=rna-XM_033499658.1
NW_022882985.1	Gnomon	CDS	1234826	1235320	.	+	0	Name=XP_033355549.1;ID=cds-XP_033355549.1;Dbxref=GeneID:117236576%2CGenbank:XP_033355549.1;Note=The sequence of the model RefSeq protein was modified relative to this genomic sequence to represent the inferred CDS: inserted 1 base in 1 codon;Parent=rna-XM_033499658.1
NW_022882985.1	Gnomon	CDS	1235732	1236173	.	+	0	Name=XP_033355549.1;ID=cds-XP_033355549.1;Dbxref=GeneID:117236576%2CGenbank:XP_033355549.1;Note=The sequence of the model RefSeq protein was modified relative to this genomic sequence to represent the inferred CDS: inserted 1 base in 1 codon;Parent=rna-XM_033499658.1
NW_022882985.1	Gnomon	CDS	1236281	1236587	.	+	0	Name=XP_033355549.1;ID=cds-XP_033355549.1;Dbxref=GeneID:117236576%2CGenbank:XP_033355549.1;Note=The sequence of the model RefSeq protein was modified relative to this genomic sequence to represent the inferred CDS: inserted 1 base in 1 codon;Parent=rna-XM_033499658.1
NW_022882985.1	Gnomon	CDS	1236691	1236935	.	+	0	Name=XP_033355549.1;ID=cds-XP_033355549.1;Dbxref=GeneID:117236576%2CGenbank:XP_033355549.1;Note=The sequence of the model RefSeq protein was modified relative to this genomic sequence to represent the inferred CDS: inserted 1 base in 1 codon;Parent=rna-XM_033499658.1
NW_022882985.1	Gnomon	CDS	1237149	1237354	.	+	0	Name=XP_033355549.1;ID=cds-XP_033355549.1;Dbxref=GeneID:117236576%2CGenbank:XP_033355549.1;Note=The sequence of the model RefSeq protein was modified relative to this genomic sequence to represent the inferred CDS: inserted 1 base in 1 codon;Parent=rna-XM_033499658.1
NW_022882985.1	Gnomon	exon	316227	316609	.	-	.	ID=exon-XM_033499398.1-9;Dbxref=GeneID:117236447%2CGenbank:XM_033499398.1;Parent=rna-XM_033499398.1
NW_022882985.1	Gnomon	exon	316945	317130	.	-	.	ID=exon-XM_033499398.1-7;Dbxref=GeneID:117236447%2CGenbank:XM_033499398.1;Parent=rna-XM_033499398.1
NW_022882985.1	Gnomon	exon	316684	316873	.	-	.	ID=exon-XM_033499398.1-8;Dbxref=GeneID:117236447%2CGenbank:XM_033499398.1;Parent=rna-XM_033499398.1
NW_022882985.1	Gnomon	exon	317485	318033	.	-	.	ID=exon-XM_033499398.1-5;Dbxref=GeneID:117236447%2CGenbank:XM_033499398.1;Parent=rna-XM_033499398.1
NW_022882985.1	Gnomon	exon	317237	317390	.	-	.	ID=exon-XM_033499398.1-6;Dbxref=GeneID:117236447%2CGenbank:XM_033499398.1;Parent=rna-XM_033499398.1
NW_022882985.1	Gnomon	exon	318493	318615	.	-	.	ID=exon-XM_033499398.1-3;Dbxref=GeneID:117236447%2CGenbank:XM_033499398.1;Parent=rna-XM_033499398.1
NW_022882985.1	Gnomon	exon	318123	318416	.	-	.	ID=exon-XM_033499398.1-4;Dbxref=GeneID:117236447%2CGenbank:XM_033499398.1;Parent=rna-XM_033499398.1
NW_022882985.1	Gnomon	exon	319235	319463	.	-	.	ID=exon-XM_033499398.1-1;Dbxref=GeneID:117236447%2CGenbank:XM_033499398.1;Parent=rna-XM_033499398.1
NW_022882985.1	Gnomon	exon	318688	318779	.	-	.	ID=exon-XM_033499398.1-2;Dbxref=GeneID:117236447%2CGenbank:XM_033499398.1;Parent=rna-XM_033499398.1
NW_022882985.1	Gnomon	exon	855428	856162	.	-	.	ID=exon-XR_004493863.1-1;Dbxref=GeneID:117236513%2CGenbank:XR_004493863.1;Parent=rna-XR_004493863.1
NW_022882985.1	Gnomon	exon	854284	854604	.	-	.	ID=exon-XR_004493863.1-2;Dbxref=GeneID:117236513%2CGenbank:XR_004493863.1;Parent=rna-XR_004493863.1
NW_022882985.1	Gnomon	exon	1393242	1393436	.	+	.	ID=exon-XR_004493880.1-13;Dbxref=GeneID:117236572%2CGenbank:XR_004493880.1;Parent=rna-XR_004493880.1
NW_022882985.1	Gnomon	exon	1393508	1394551	.	+	.	ID=exon-XR_004493880.1-14;Dbxref=GeneID:117236572%2CGenbank:XR_004493880.1;Parent=rna-XR_004493880.1
NW_022882985.1	Gnomon	CDS	1358866	1359100	.	+	0	Name=XP_033355393.1;ID=cds-XP_033355393.1;Dbxref=GeneID:117236495%2CGenbank:XP_033355393.1;Parent=rna-XM_033499502.1
NW_022882985.1	Gnomon	CDS	1359172	1359469	.	+	0	Name=XP_033355393.1;ID=cds-XP_033355393.1;Dbxref=GeneID:117236495%2CGenbank:XP_033355393.1;Parent=rna-XM_033499502.1
NW_022882985.1	Gnomon	CDS	1359548	1359818	.	+	0	Name=XP_033355393.1;ID=cds-XP_033355393.1;Dbxref=GeneID:117236495%2CGenbank:XP_033355393.1;Parent=rna-XM_033499502.1
NW_022882985.1	Gnomon	CDS	1359888	1360343	.	+	0	Name=XP_033355393.1;ID=cds-XP_033355393.1;Dbxref=GeneID:117236495%2CGenbank:XP_033355393.1;Parent=rna-XM_033499502.1
NW_022882985.1	Gnomon	exon	230208	230507	.	+	.	ID=exon-XM_033499604.1-1;Dbxref=GeneID:117236544%2CGenbank:XM_033499604.1;Parent=rna-XM_033499604.1
NW_022882985.1	Gnomon	exon	230780	230834	.	+	.	ID=exon-XM_033499604.1-2;Dbxref=GeneID:117236544%2CGenbank:XM_033499604.1;Parent=rna-XM_033499604.1
NW_022882985.1	Gnomon	exon	1391443	1391629	.	+	.	ID=exon-XR_004493880.1-11;Dbxref=GeneID:117236572%2CGenbank:XR_004493880.1;Parent=rna-XR_004493880.1
NW_022882985.1	Gnomon	exon	1391807	1391899	.	+	.	ID=exon-XR_004493880.1-12;Dbxref=GeneID:117236572%2CGenbank:XR_004493880.1;Parent=rna-XR_004493880.1
NW_022882985.1	Gnomon	exon	1391191	1391316	.	+	.	ID=exon-XR_004493880.1-10;Dbxref=GeneID:117236572%2CGenbank:XR_004493880.1;Parent=rna-XR_004493880.1
NW_022882985.1	Gnomon	exon	237224	237361	.	+	.	ID=exon-XM_033499604.1-3;Dbxref=GeneID:117236544%2CGenbank:XM_033499604.1;Parent=rna-XM_033499604.1
NW_022882985.1	Gnomon	exon	237739	238253	.	+	.	ID=exon-XM_033499604.1-4;Dbxref=GeneID:117236544%2CGenbank:XM_033499604.1;Parent=rna-XM_033499604.1
NW_022882985.1	Gnomon	mRNA	841574	842729	.	-	.	Name=XM_033499536.1;ID=rna-XM_033499536.1;Dbxref=GeneID:117236512%2CGenbank:XM_033499536.1;Parent=gene-LOC117236512
NW_022882985.1	Gnomon	mRNA	805891	807388	.	-	.	Name=XM_033499630.1;ID=rna-XM_033499630.1;Dbxref=GeneID:117236560%2CGenbank:XM_033499630.1;Parent=gene-LOC117236560
NW_022882985.1	Gnomon	mRNA	1367130	1371140	.	+	.	Name=XM_033499380.1;ID=rna-XM_033499380.1;Dbxref=GeneID:117236437%2CGenbank:XM_033499380.1;Parent=gene-LOC117236437
NW_022882985.1	Gnomon	CDS	986932	987119	.	-	0	Name=XP_033355350.1;ID=cds-XP_033355350.1;Dbxref=GeneID:117236469%2CGenbank:XP_033355350.1;Parent=rna-XM_033499459.1
NW_022882985.1	Gnomon	CDS	985230	985324	.	-	0	Name=XP_033355350.1;ID=cds-XP_033355350.1;Dbxref=GeneID:117236469%2CGenbank:XP_033355350.1;Parent=rna-XM_033499459.1
NW_022882985.1	Gnomon	CDS	984336	984472	.	-	0	Name=XP_033355350.1;ID=cds-XP_033355350.1;Dbxref=GeneID:117236469%2CGenbank:XP_033355350.1;Parent=rna-XM_033499459.1
NW_022882985.1	Gnomon	CDS	983726	983996	.	-	0	Name=XP_033355350.1;ID=cds-XP_033355350.1;Dbxref=GeneID:117236469%2CGenbank:XP_033355350.1;Parent=rna-XM_033499459.1
NW_022882985.1	Gnomon	CDS	980378	980530	.	-	0	Name=XP_033355350.1;ID=cds-XP_033355350.1;Dbxref=GeneID:117236469%2CGenbank:XP_033355350.1;Parent=rna-XM_033499459.1
NW_022882985.1	Gnomon	CDS	978843	979351	.	-	0	Name=XP_033355350.1;ID=cds-XP_033355350.1;Dbxref=GeneID:117236469%2CGenbank:XP_033355350.1;Parent=rna-XM_033499459.1
NW_022882985.1	Gnomon	exon	1578418	1579960	.	-	.	ID=exon-XR_004493885.1-1;Dbxref=GeneID:117236600%2CGenbank:XR_004493885.1;Parent=rna-XR_004493885.1
NW_022882985.1	Gnomon	exon	1576509	1578162	.	-	.	ID=exon-XR_004493885.1-2;Dbxref=GeneID:117236600%2CGenbank:XR_004493885.1;Parent=rna-XR_004493885.1
NW_022882985.1	Gnomon	exon	1576332	1576415	.	-	.	ID=exon-XR_004493885.1-3;Dbxref=GeneID:117236600%2CGenbank:XR_004493885.1;Parent=rna-XR_004493885.1
NW_022882985.1	Gnomon	transcript	372549	375583	.	-	.	Name=XR_004493877.1;ID=rna-XR_004493877.1;Dbxref=GeneID:117236552%2CGenbank:XR_004493877.1;Parent=gene-LOC117236552
NW_022882985.1	Gnomon	exon	1366519	1366858	.	-	.	ID=exon-XM_033499377.1-1;Dbxref=GeneID:117236436%2CGenbank:XM_033499377.1;Parent=rna-XM_033499377.1
NW_022882985.1	Gnomon	exon	1362839	1363395	.	-	.	ID=exon-XM_033499377.1-6;Dbxref=GeneID:117236436%2CGenbank:XM_033499377.1;Parent=rna-XM_033499377.1
NW_022882985.1	Gnomon	exon	1364923	1365062	.	-	.	ID=exon-XM_033499377.1-4;Dbxref=GeneID:117236436%2CGenbank:XM_033499377.1;Parent=rna-XM_033499377.1
NW_022882985.1	Gnomon	exon	1363477	1364841	.	-	.	ID=exon-XM_033499377.1-5;Dbxref=GeneID:117236436%2CGenbank:XM_033499377.1;Parent=rna-XM_033499377.1
NW_022882985.1	Gnomon	exon	1365638	1365920	.	-	.	ID=exon-XM_033499377.1-2;Dbxref=GeneID:117236436%2CGenbank:XM_033499377.1;Parent=rna-XM_033499377.1
NW_022882985.1	Gnomon	exon	1365138	1365293	.	-	.	ID=exon-XM_033499377.1-3;Dbxref=GeneID:117236436%2CGenbank:XM_033499377.1;Parent=rna-XM_033499377.1
NW_022882985.1	Gnomon	mRNA	378793	389453	.	+	.	Name=XM_033499340.1;ID=rna-XM_033499340.1;Dbxref=GeneID:117236416%2CGenbank:XM_033499340.1;Parent=gene-LOC117236416
NW_022882985.1	Gnomon	CDS	237319	237361	.	+	0	Name=XP_033355496.1;ID=cds-XP_033355496.1;Dbxref=GeneID:117236544%2CGenbank:XP_033355496.1;Parent=rna-XM_033499605.1
NW_022882985.1	Gnomon	CDS	237739	238172	.	+	0	Name=XP_033355496.1;ID=cds-XP_033355496.1;Dbxref=GeneID:117236544%2CGenbank:XP_033355496.1;Parent=rna-XM_033499605.1
NW_022882985.1	Gnomon	CDS	361501	361517	.	-	0	Name=XP_033355506.1;ID=cds-XP_033355506.1;Dbxref=GeneID:117236553%2CGenbank:XP_033355506.1;Parent=rna-XM_033499615.1
NW_022882985.1	Gnomon	CDS	361111	361202	.	-	0	Name=XP_033355506.1;ID=cds-XP_033355506.1;Dbxref=GeneID:117236553%2CGenbank:XP_033355506.1;Parent=rna-XM_033499615.1
NW_022882985.1	Gnomon	CDS	360912	361036	.	-	0	Name=XP_033355506.1;ID=cds-XP_033355506.1;Dbxref=GeneID:117236553%2CGenbank:XP_033355506.1;Parent=rna-XM_033499615.1
NW_022882985.1	Gnomon	CDS	360646	360834	.	-	0	Name=XP_033355506.1;ID=cds-XP_033355506.1;Dbxref=GeneID:117236553%2CGenbank:XP_033355506.1;Parent=rna-XM_033499615.1
NW_022882985.1	Gnomon	CDS	360453	360571	.	-	0	Name=XP_033355506.1;ID=cds-XP_033355506.1;Dbxref=GeneID:117236553%2CGenbank:XP_033355506.1;Parent=rna-XM_033499615.1
NW_022882985.1	Gnomon	CDS	360066	360384	.	-	0	Name=XP_033355506.1;ID=cds-XP_033355506.1;Dbxref=GeneID:117236553%2CGenbank:XP_033355506.1;Parent=rna-XM_033499615.1
NW_022882985.1	Gnomon	CDS	359830	359995	.	-	0	Name=XP_033355506.1;ID=cds-XP_033355506.1;Dbxref=GeneID:117236553%2CGenbank:XP_033355506.1;Parent=rna-XM_033499615.1
NW_022882985.1	Gnomon	CDS	359608	359754	.	-	0	Name=XP_033355506.1;ID=cds-XP_033355506.1;Dbxref=GeneID:117236553%2CGenbank:XP_033355506.1;Parent=rna-XM_033499615.1
NW_022882985.1	Gnomon	CDS	359383	359535	.	-	0	Name=XP_033355506.1;ID=cds-XP_033355506.1;Dbxref=GeneID:117236553%2CGenbank:XP_033355506.1;Parent=rna-XM_033499615.1
NW_022882985.1	Gnomon	CDS	359205	359293	.	-	0	Name=XP_033355506.1;ID=cds-XP_033355506.1;Dbxref=GeneID:117236553%2CGenbank:XP_033355506.1;Parent=rna-XM_033499615.1
NW_022882985.1	Gnomon	mRNA	562944	653199	.	-	.	Name=XM_033499486.1;ID=rna-XM_033499486.1;Dbxref=GeneID:117236484%2CGenbank:XM_033499486.1;Parent=gene-LOC117236484
NW_022882985.1	Gnomon	exon	352085	352293	.	-	.	ID=exon-XM_033499429.1-2;Dbxref=GeneID:117236453%2CGenbank:XM_033499429.1;Parent=rna-XM_033499429.1
NW_022882985.1	Gnomon	exon	351447	351928	.	-	.	ID=exon-XM_033499429.1-3;Dbxref=GeneID:117236453%2CGenbank:XM_033499429.1;Parent=rna-XM_033499429.1
NW_022882985.1	Gnomon	exon	843149	843405	.	+	.	ID=exon-XM_033499526.1-1;Dbxref=GeneID:117236509%2CGenbank:XM_033499526.1;Parent=rna-XM_033499526.1
NW_022882985.1	Gnomon	exon	350012	350390	.	-	.	ID=exon-XM_033499429.1-4;Dbxref=GeneID:117236453%2CGenbank:XM_033499429.1;Parent=rna-XM_033499429.1
NW_022882985.1	Gnomon	exon	857820	860394	.	+	.	ID=exon-XM_033499526.1-2;Dbxref=GeneID:117236509%2CGenbank:XM_033499526.1;Parent=rna-XM_033499526.1
NW_022882985.1	Gnomon	exon	349684	349929	.	-	.	ID=exon-XM_033499429.1-5;Dbxref=GeneID:117236453%2CGenbank:XM_033499429.1;Parent=rna-XM_033499429.1
NW_022882985.1	Gnomon	exon	860496	860583	.	+	.	ID=exon-XM_033499526.1-3;Dbxref=GeneID:117236509%2CGenbank:XM_033499526.1;Parent=rna-XM_033499526.1
NW_022882985.1	Gnomon	exon	348836	349621	.	-	.	ID=exon-XM_033499429.1-6;Dbxref=GeneID:117236453%2CGenbank:XM_033499429.1;Parent=rna-XM_033499429.1
NW_022882985.1	Gnomon	exon	862069	864021	.	+	.	ID=exon-XM_033499526.1-8;Dbxref=GeneID:117236509%2CGenbank:XM_033499526.1;Parent=rna-XM_033499526.1
NW_022882985.1	Gnomon	exon	864106	865635	.	+	.	ID=exon-XM_033499526.1-9;Dbxref=GeneID:117236509%2CGenbank:XM_033499526.1;Parent=rna-XM_033499526.1
NW_022882985.1	Gnomon	exon	860714	860864	.	+	.	ID=exon-XM_033499526.1-4;Dbxref=GeneID:117236509%2CGenbank:XM_033499526.1;Parent=rna-XM_033499526.1
NW_022882985.1	Gnomon	exon	860953	861097	.	+	.	ID=exon-XM_033499526.1-5;Dbxref=GeneID:117236509%2CGenbank:XM_033499526.1;Parent=rna-XM_033499526.1
NW_022882985.1	Gnomon	exon	861208	861255	.	+	.	ID=exon-XM_033499526.1-6;Dbxref=GeneID:117236509%2CGenbank:XM_033499526.1;Parent=rna-XM_033499526.1
NW_022882985.1	Gnomon	exon	353738	353757	.	-	.	ID=exon-XM_033499429.1-1;Dbxref=GeneID:117236453%2CGenbank:XM_033499429.1;Parent=rna-XM_033499429.1
NW_022882985.1	Gnomon	exon	861340	861988	.	+	.	ID=exon-XM_033499526.1-7;Dbxref=GeneID:117236509%2CGenbank:XM_033499526.1;Parent=rna-XM_033499526.1
NW_022882985.1	Gnomon	exon	137707	142976	.	-	.	ID=exon-XM_033499572.1-20;Dbxref=GeneID:117236528%2CGenbank:XM_033499572.1;Parent=rna-XM_033499572.1
NW_022882985.1	Gnomon	exon	144277	144379	.	-	.	ID=exon-XM_033499572.1-16;Dbxref=GeneID:117236528%2CGenbank:XM_033499572.1;Parent=rna-XM_033499572.1
NW_022882985.1	Gnomon	exon	144077	144097	.	-	.	ID=exon-XM_033499572.1-17;Dbxref=GeneID:117236528%2CGenbank:XM_033499572.1;Parent=rna-XM_033499572.1
NW_022882985.1	Gnomon	exon	144744	144884	.	-	.	ID=exon-XM_033499572.1-14;Dbxref=GeneID:117236528%2CGenbank:XM_033499572.1;Parent=rna-XM_033499572.1
NW_022882985.1	Gnomon	exon	144469	144663	.	-	.	ID=exon-XM_033499572.1-15;Dbxref=GeneID:117236528%2CGenbank:XM_033499572.1;Parent=rna-XM_033499572.1
NW_022882985.1	Gnomon	exon	143541	143631	.	-	.	ID=exon-XM_033499572.1-18;Dbxref=GeneID:117236528%2CGenbank:XM_033499572.1;Parent=rna-XM_033499572.1
NW_022882985.1	Gnomon	exon	143040	143213	.	-	.	ID=exon-XM_033499572.1-19;Dbxref=GeneID:117236528%2CGenbank:XM_033499572.1;Parent=rna-XM_033499572.1
NW_022882985.1	Gnomon	exon	145228	145346	.	-	.	ID=exon-XM_033499572.1-12;Dbxref=GeneID:117236528%2CGenbank:XM_033499572.1;Parent=rna-XM_033499572.1
NW_022882985.1	Gnomon	exon	144982	145152	.	-	.	ID=exon-XM_033499572.1-13;Dbxref=GeneID:117236528%2CGenbank:XM_033499572.1;Parent=rna-XM_033499572.1
NW_022882985.1	Gnomon	exon	145761	145851	.	-	.	ID=exon-XM_033499572.1-10;Dbxref=GeneID:117236528%2CGenbank:XM_033499572.1;Parent=rna-XM_033499572.1
NW_022882985.1	Gnomon	exon	145562	145637	.	-	.	ID=exon-XM_033499572.1-11;Dbxref=GeneID:117236528%2CGenbank:XM_033499572.1;Parent=rna-XM_033499572.1
NW_022882985.1	Gnomon	CDS	281823	281977	.	-	0	Name=XP_033355257.1;ID=cds-XP_033355257.1;Dbxref=GeneID:117236429%2CGenbank:XP_033355257.1;Parent=rna-XM_033499366.1
NW_022882985.1	Gnomon	CDS	280881	281058	.	-	0	Name=XP_033355257.1;ID=cds-XP_033355257.1;Dbxref=GeneID:117236429%2CGenbank:XP_033355257.1;Parent=rna-XM_033499366.1
NW_022882985.1	Gnomon	CDS	280602	280811	.	-	0	Name=XP_033355257.1;ID=cds-XP_033355257.1;Dbxref=GeneID:117236429%2CGenbank:XP_033355257.1;Parent=rna-XM_033499366.1
NW_022882985.1	Gnomon	CDS	280223	280324	.	-	0	Name=XP_033355257.1;ID=cds-XP_033355257.1;Dbxref=GeneID:117236429%2CGenbank:XP_033355257.1;Parent=rna-XM_033499366.1
NW_022882985.1	Gnomon	CDS	986932	987119	.	-	0	Name=XP_033355351.1;ID=cds-XP_033355351.1;Dbxref=GeneID:117236469%2CGenbank:XP_033355351.1;Parent=rna-XM_033499460.1
NW_022882985.1	Gnomon	CDS	985230	985324	.	-	0	Name=XP_033355351.1;ID=cds-XP_033355351.1;Dbxref=GeneID:117236469%2CGenbank:XP_033355351.1;Parent=rna-XM_033499460.1
NW_022882985.1	Gnomon	CDS	984336	984472	.	-	0	Name=XP_033355351.1;ID=cds-XP_033355351.1;Dbxref=GeneID:117236469%2CGenbank:XP_033355351.1;Parent=rna-XM_033499460.1
NW_022882985.1	Gnomon	CDS	983726	983996	.	-	0	Name=XP_033355351.1;ID=cds-XP_033355351.1;Dbxref=GeneID:117236469%2CGenbank:XP_033355351.1;Parent=rna-XM_033499460.1
NW_022882985.1	Gnomon	CDS	980378	980530	.	-	0	Name=XP_033355351.1;ID=cds-XP_033355351.1;Dbxref=GeneID:117236469%2CGenbank:XP_033355351.1;Parent=rna-XM_033499460.1
NW_022882985.1	Gnomon	CDS	978843	979351	.	-	0	Name=XP_033355351.1;ID=cds-XP_033355351.1;Dbxref=GeneID:117236469%2CGenbank:XP_033355351.1;Parent=rna-XM_033499460.1
NW_022882985.1	Gnomon	CDS	227395	227445	.	-	0	Name=XP_033355497.1;ID=cds-XP_033355497.1;Dbxref=GeneID:117236545%2CGenbank:XP_033355497.1;Parent=rna-XM_033499606.1
NW_022882985.1	Gnomon	CDS	218062	218302	.	-	0	Name=XP_033355497.1;ID=cds-XP_033355497.1;Dbxref=GeneID:117236545%2CGenbank:XP_033355497.1;Parent=rna-XM_033499606.1
NW_022882985.1	Gnomon	CDS	217896	217915	.	-	0	Name=XP_033355497.1;ID=cds-XP_033355497.1;Dbxref=GeneID:117236545%2CGenbank:XP_033355497.1;Parent=rna-XM_033499606.1
NW_022882985.1	Gnomon	CDS	361501	361517	.	-	0	Name=XP_033355507.1;ID=cds-XP_033355507.1;Dbxref=GeneID:117236553%2CGenbank:XP_033355507.1;Parent=rna-XM_033499616.1
NW_022882985.1	Gnomon	CDS	361111	361202	.	-	0	Name=XP_033355507.1;ID=cds-XP_033355507.1;Dbxref=GeneID:117236553%2CGenbank:XP_033355507.1;Parent=rna-XM_033499616.1
NW_022882985.1	Gnomon	CDS	360912	361036	.	-	0	Name=XP_033355507.1;ID=cds-XP_033355507.1;Dbxref=GeneID:117236553%2CGenbank:XP_033355507.1;Parent=rna-XM_033499616.1
NW_022882985.1	Gnomon	CDS	360646	360834	.	-	0	Name=XP_033355507.1;ID=cds-XP_033355507.1;Dbxref=GeneID:117236553%2CGenbank:XP_033355507.1;Parent=rna-XM_033499616.1
NW_022882985.1	Gnomon	CDS	360453	360571	.	-	0	Name=XP_033355507.1;ID=cds-XP_033355507.1;Dbxref=GeneID:117236553%2CGenbank:XP_033355507.1;Parent=rna-XM_033499616.1
NW_022882985.1	Gnomon	CDS	360066	360384	.	-	0	Name=XP_033355507.1;ID=cds-XP_033355507.1;Dbxref=GeneID:117236553%2CGenbank:XP_033355507.1;Parent=rna-XM_033499616.1
NW_022882985.1	Gnomon	CDS	359830	359995	.	-	0	Name=XP_033355507.1;ID=cds-XP_033355507.1;Dbxref=GeneID:117236553%2CGenbank:XP_033355507.1;Parent=rna-XM_033499616.1
NW_022882985.1	Gnomon	CDS	359608	359754	.	-	0	Name=XP_033355507.1;ID=cds-XP_033355507.1;Dbxref=GeneID:117236553%2CGenbank:XP_033355507.1;Parent=rna-XM_033499616.1
NW_022882985.1	Gnomon	CDS	359383	359535	.	-	0	Name=XP_033355507.1;ID=cds-XP_033355507.1;Dbxref=GeneID:117236553%2CGenbank:XP_033355507.1;Parent=rna-XM_033499616.1
NW_022882985.1	Gnomon	CDS	359205	359293	.	-	0	Name=XP_033355507.1;ID=cds-XP_033355507.1;Dbxref=GeneID:117236553%2CGenbank:XP_033355507.1;Parent=rna-XM_033499616.1
NW_022882985.1	Gnomon	lnc_RNA	245108	246830	.	+	.	Name=XR_004493876.1;ID=rna-XR_004493876.1;Dbxref=GeneID:117236547%2CGenbank:XR_004493876.1;Parent=gene-LOC117236547
NW_022882985.1	Gnomon	mRNA	562944	651133	.	-	.	Name=XM_033499485.1;ID=rna-XM_033499485.1;Dbxref=GeneID:117236484%2CGenbank:XM_033499485.1;Parent=gene-LOC117236484
NW_022882985.1	Gnomon	exon	1345076	1345134	.	+	.	ID=exon-XM_033499550.1-3;Dbxref=GeneID:117236521%2CGenbank:XM_033499550.1;Parent=rna-XM_033499550.1
NW_022882985.1	Gnomon	exon	1345196	1345379	.	+	.	ID=exon-XM_033499550.1-4;Dbxref=GeneID:117236521%2CGenbank:XM_033499550.1;Parent=rna-XM_033499550.1
NW_022882985.1	Gnomon	exon	1342749	1343152	.	+	.	ID=exon-XM_033499550.1-1;Dbxref=GeneID:117236521%2CGenbank:XM_033499550.1;Parent=rna-XM_033499550.1
NW_022882985.1	Gnomon	exon	1344792	1344981	.	+	.	ID=exon-XM_033499550.1-2;Dbxref=GeneID:117236521%2CGenbank:XM_033499550.1;Parent=rna-XM_033499550.1
NW_022882985.1	Gnomon	exon	1347187	1347291	.	+	.	ID=exon-XM_033499550.1-9;Dbxref=GeneID:117236521%2CGenbank:XM_033499550.1;Parent=rna-XM_033499550.1
NW_022882985.1	Gnomon	exon	1346265	1346536	.	+	.	ID=exon-XM_033499550.1-7;Dbxref=GeneID:117236521%2CGenbank:XM_033499550.1;Parent=rna-XM_033499550.1
NW_022882985.1	Gnomon	exon	1347015	1347113	.	+	.	ID=exon-XM_033499550.1-8;Dbxref=GeneID:117236521%2CGenbank:XM_033499550.1;Parent=rna-XM_033499550.1
NW_022882985.1	Gnomon	exon	1345601	1345773	.	+	.	ID=exon-XM_033499550.1-5;Dbxref=GeneID:117236521%2CGenbank:XM_033499550.1;Parent=rna-XM_033499550.1
NW_022882985.1	Gnomon	exon	1346104	1346184	.	+	.	ID=exon-XM_033499550.1-6;Dbxref=GeneID:117236521%2CGenbank:XM_033499550.1;Parent=rna-XM_033499550.1
NW_022882985.1	Gnomon	exon	1317696	1317974	.	+	.	ID=exon-XM_033499543.1-10;Dbxref=GeneID:117236520%2CGenbank:XM_033499543.1;Parent=rna-XM_033499543.1
NW_022882985.1	Gnomon	exon	1318246	1318439	.	+	.	ID=exon-XM_033499543.1-11;Dbxref=GeneID:117236520%2CGenbank:XM_033499543.1;Parent=rna-XM_033499543.1
NW_022882985.1	Gnomon	exon	1318643	1320617	.	+	.	ID=exon-XM_033499543.1-12;Dbxref=GeneID:117236520%2CGenbank:XM_033499543.1;Parent=rna-XM_033499543.1
NW_022882985.1	Gnomon	CDS	281823	281977	.	-	0	Name=XP_033355258.1;ID=cds-XP_033355258.1;Dbxref=GeneID:117236429%2CGenbank:XP_033355258.1;Parent=rna-XM_033499367.1
NW_022882985.1	Gnomon	CDS	280881	281058	.	-	0	Name=XP_033355258.1;ID=cds-XP_033355258.1;Dbxref=GeneID:117236429%2CGenbank:XP_033355258.1;Parent=rna-XM_033499367.1
NW_022882985.1	Gnomon	CDS	280602	280811	.	-	0	Name=XP_033355258.1;ID=cds-XP_033355258.1;Dbxref=GeneID:117236429%2CGenbank:XP_033355258.1;Parent=rna-XM_033499367.1
NW_022882985.1	Gnomon	CDS	280223	280324	.	-	0	Name=XP_033355258.1;ID=cds-XP_033355258.1;Dbxref=GeneID:117236429%2CGenbank:XP_033355258.1;Parent=rna-XM_033499367.1
NW_022882985.1	Gnomon	exon	1380320	1380508	.	+	.	ID=exon-XM_033499650.1-8;Dbxref=GeneID:117236571%2CGenbank:XM_033499650.1;Parent=rna-XM_033499650.1
NW_022882985.1	Gnomon	exon	1380589	1380708	.	+	.	ID=exon-XM_033499650.1-9;Dbxref=GeneID:117236571%2CGenbank:XM_033499650.1;Parent=rna-XM_033499650.1
NW_022882985.1	Gnomon	exon	1379142	1379261	.	+	.	ID=exon-XM_033499650.1-4;Dbxref=GeneID:117236571%2CGenbank:XM_033499650.1;Parent=rna-XM_033499650.1
NW_022882985.1	Gnomon	exon	1379463	1379613	.	+	.	ID=exon-XM_033499650.1-5;Dbxref=GeneID:117236571%2CGenbank:XM_033499650.1;Parent=rna-XM_033499650.1
NW_022882985.1	Gnomon	exon	1379749	1379878	.	+	.	ID=exon-XM_033499650.1-6;Dbxref=GeneID:117236571%2CGenbank:XM_033499650.1;Parent=rna-XM_033499650.1
NW_022882985.1	Gnomon	exon	1380056	1380209	.	+	.	ID=exon-XM_033499650.1-7;Dbxref=GeneID:117236571%2CGenbank:XM_033499650.1;Parent=rna-XM_033499650.1
NW_022882985.1	Gnomon	exon	1375679	1376150	.	+	.	ID=exon-XM_033499650.1-1;Dbxref=GeneID:117236571%2CGenbank:XM_033499650.1;Parent=rna-XM_033499650.1
NW_022882985.1	Gnomon	exon	1378272	1378369	.	+	.	ID=exon-XM_033499650.1-2;Dbxref=GeneID:117236571%2CGenbank:XM_033499650.1;Parent=rna-XM_033499650.1
NW_022882985.1	Gnomon	exon	1378909	1379055	.	+	.	ID=exon-XM_033499650.1-3;Dbxref=GeneID:117236571%2CGenbank:XM_033499650.1;Parent=rna-XM_033499650.1
NW_022882985.1	Gnomon	mRNA	1138653	1145656	.	+	.	Name=XM_033499488.1;ID=rna-XM_033499488.1;Dbxref=GeneID:117236485%2CGenbank:XM_033499488.1;Parent=gene-LOC117236485
NW_022882985.1	Gnomon	CDS	986932	987119	.	-	0	Name=XP_033355352.1;ID=cds-XP_033355352.1;Dbxref=GeneID:117236469%2CGenbank:XP_033355352.1;Parent=rna-XM_033499461.1
NW_022882985.1	Gnomon	CDS	985230	985324	.	-	0	Name=XP_033355352.1;ID=cds-XP_033355352.1;Dbxref=GeneID:117236469%2CGenbank:XP_033355352.1;Parent=rna-XM_033499461.1
NW_022882985.1	Gnomon	CDS	984336	984472	.	-	0	Name=XP_033355352.1;ID=cds-XP_033355352.1;Dbxref=GeneID:117236469%2CGenbank:XP_033355352.1;Parent=rna-XM_033499461.1
NW_022882985.1	Gnomon	CDS	983726	983996	.	-	0	Name=XP_033355352.1;ID=cds-XP_033355352.1;Dbxref=GeneID:117236469%2CGenbank:XP_033355352.1;Parent=rna-XM_033499461.1
NW_022882985.1	Gnomon	CDS	980378	980530	.	-	0	Name=XP_033355352.1;ID=cds-XP_033355352.1;Dbxref=GeneID:117236469%2CGenbank:XP_033355352.1;Parent=rna-XM_033499461.1
NW_022882985.1	Gnomon	CDS	978843	979351	.	-	0	Name=XP_033355352.1;ID=cds-XP_033355352.1;Dbxref=GeneID:117236469%2CGenbank:XP_033355352.1;Parent=rna-XM_033499461.1
NW_022882985.1	Gnomon	CDS	361501	361517	.	-	0	Name=XP_033355508.1;ID=cds-XP_033355508.1;Dbxref=GeneID:117236553%2CGenbank:XP_033355508.1;Parent=rna-XM_033499617.1
NW_022882985.1	Gnomon	CDS	361111	361202	.	-	0	Name=XP_033355508.1;ID=cds-XP_033355508.1;Dbxref=GeneID:117236553%2CGenbank:XP_033355508.1;Parent=rna-XM_033499617.1
NW_022882985.1	Gnomon	CDS	360912	361036	.	-	0	Name=XP_033355508.1;ID=cds-XP_033355508.1;Dbxref=GeneID:117236553%2CGenbank:XP_033355508.1;Parent=rna-XM_033499617.1
NW_022882985.1	Gnomon	CDS	360646	360834	.	-	0	Name=XP_033355508.1;ID=cds-XP_033355508.1;Dbxref=GeneID:117236553%2CGenbank:XP_033355508.1;Parent=rna-XM_033499617.1
NW_022882985.1	Gnomon	CDS	360453	360571	.	-	0	Name=XP_033355508.1;ID=cds-XP_033355508.1;Dbxref=GeneID:117236553%2CGenbank:XP_033355508.1;Parent=rna-XM_033499617.1
NW_022882985.1	Gnomon	CDS	360066	360384	.	-	0	Name=XP_033355508.1;ID=cds-XP_033355508.1;Dbxref=GeneID:117236553%2CGenbank:XP_033355508.1;Parent=rna-XM_033499617.1
NW_022882985.1	Gnomon	CDS	359830	359995	.	-	0	Name=XP_033355508.1;ID=cds-XP_033355508.1;Dbxref=GeneID:117236553%2CGenbank:XP_033355508.1;Parent=rna-XM_033499617.1
NW_022882985.1	Gnomon	CDS	359608	359754	.	-	0	Name=XP_033355508.1;ID=cds-XP_033355508.1;Dbxref=GeneID:117236553%2CGenbank:XP_033355508.1;Parent=rna-XM_033499617.1
NW_022882985.1	Gnomon	CDS	359383	359535	.	-	0	Name=XP_033355508.1;ID=cds-XP_033355508.1;Dbxref=GeneID:117236553%2CGenbank:XP_033355508.1;Parent=rna-XM_033499617.1
NW_022882985.1	Gnomon	CDS	359205	359293	.	-	0	Name=XP_033355508.1;ID=cds-XP_033355508.1;Dbxref=GeneID:117236553%2CGenbank:XP_033355508.1;Parent=rna-XM_033499617.1
NW_022882985.1	Gnomon	mRNA	200111	203533	.	+	.	Name=XM_033499582.1;ID=rna-XM_033499582.1;Dbxref=GeneID:117236533%2CGenbank:XM_033499582.1;Parent=gene-LOC117236533
NW_022882985.1	Gnomon	mRNA	380033	389453	.	+	.	Name=XM_033499342.1;ID=rna-XM_033499342.1;Dbxref=GeneID:117236416%2CGenbank:XM_033499342.1;Parent=gene-LOC117236416
NW_022882985.1	Gnomon	lnc_RNA	250547	252753	.	+	.	Name=XR_004493875.1;ID=rna-XR_004493875.1;Dbxref=GeneID:117236546%2CGenbank:XR_004493875.1;Parent=gene-LOC117236546
NW_022882985.1	Gnomon	exon	352085	352290	.	-	.	ID=exon-XM_033499430.1-2;Dbxref=GeneID:117236453%2CGenbank:XM_033499430.1;Parent=rna-XM_033499430.1
NW_022882985.1	Gnomon	exon	351447	351928	.	-	.	ID=exon-XM_033499430.1-3;Dbxref=GeneID:117236453%2CGenbank:XM_033499430.1;Parent=rna-XM_033499430.1
NW_022882985.1	Gnomon	exon	353738	353849	.	-	.	ID=exon-XM_033499430.1-1;Dbxref=GeneID:117236453%2CGenbank:XM_033499430.1;Parent=rna-XM_033499430.1
NW_022882985.1	Gnomon	exon	348839	349621	.	-	.	ID=exon-XM_033499430.1-6;Dbxref=GeneID:117236453%2CGenbank:XM_033499430.1;Parent=rna-XM_033499430.1
NW_022882985.1	Gnomon	exon	350012	350390	.	-	.	ID=exon-XM_033499430.1-4;Dbxref=GeneID:117236453%2CGenbank:XM_033499430.1;Parent=rna-XM_033499430.1
NW_022882985.1	Gnomon	exon	349684	349929	.	-	.	ID=exon-XM_033499430.1-5;Dbxref=GeneID:117236453%2CGenbank:XM_033499430.1;Parent=rna-XM_033499430.1
NW_022882985.1	Gnomon	CDS	368568	368729	.	+	0	Name=XP_033355499.1;ID=cds-XP_033355499.1;Dbxref=GeneID:117236548%2CGenbank:XP_033355499.1;Parent=rna-XM_033499608.1
NW_022882985.1	Gnomon	CDS	369131	369249	.	+	0	Name=XP_033355499.1;ID=cds-XP_033355499.1;Dbxref=GeneID:117236548%2CGenbank:XP_033355499.1;Parent=rna-XM_033499608.1
NW_022882985.1	Gnomon	CDS	369356	369601	.	+	0	Name=XP_033355499.1;ID=cds-XP_033355499.1;Dbxref=GeneID:117236548%2CGenbank:XP_033355499.1;Parent=rna-XM_033499608.1
NW_022882985.1	Gnomon	CDS	369711	369832	.	+	0	Name=XP_033355499.1;ID=cds-XP_033355499.1;Dbxref=GeneID:117236548%2CGenbank:XP_033355499.1;Parent=rna-XM_033499608.1
NW_022882985.1	Gnomon	CDS	369901	371283	.	+	0	Name=XP_033355499.1;ID=cds-XP_033355499.1;Dbxref=GeneID:117236548%2CGenbank:XP_033355499.1;Parent=rna-XM_033499608.1
NW_022882985.1	Gnomon	CDS	371364	371573	.	+	0	Name=XP_033355499.1;ID=cds-XP_033355499.1;Dbxref=GeneID:117236548%2CGenbank:XP_033355499.1;Parent=rna-XM_033499608.1
NW_022882985.1	Gnomon	CDS	371657	371766	.	+	0	Name=XP_033355499.1;ID=cds-XP_033355499.1;Dbxref=GeneID:117236548%2CGenbank:XP_033355499.1;Parent=rna-XM_033499608.1
NW_022882985.1	Gnomon	CDS	371841	372055	.	+	0	Name=XP_033355499.1;ID=cds-XP_033355499.1;Dbxref=GeneID:117236548%2CGenbank:XP_033355499.1;Parent=rna-XM_033499608.1
NW_022882985.1	Gnomon	CDS	372121	372377	.	+	0	Name=XP_033355499.1;ID=cds-XP_033355499.1;Dbxref=GeneID:117236548%2CGenbank:XP_033355499.1;Parent=rna-XM_033499608.1
NW_022882985.1	Gnomon	CDS	372442	372527	.	+	0	Name=XP_033355499.1;ID=cds-XP_033355499.1;Dbxref=GeneID:117236548%2CGenbank:XP_033355499.1;Parent=rna-XM_033499608.1
NW_022882985.1	Gnomon	exon	1342010	1342176	.	+	.	ID=exon-XM_033499552.1-10;Dbxref=GeneID:117236522%2CGenbank:XM_033499552.1;Parent=rna-XM_033499552.1
NW_022882985.1	Gnomon	exon	1342261	1342528	.	+	.	ID=exon-XM_033499552.1-11;Dbxref=GeneID:117236522%2CGenbank:XM_033499552.1;Parent=rna-XM_033499552.1
NW_022882985.1	Gnomon	CDS	361111	361183	.	-	0	Name=XP_033355509.1;ID=cds-XP_033355509.1;Dbxref=GeneID:117236553%2CGenbank:XP_033355509.1;Parent=rna-XM_033499618.1
NW_022882985.1	Gnomon	CDS	360912	361036	.	-	0	Name=XP_033355509.1;ID=cds-XP_033355509.1;Dbxref=GeneID:117236553%2CGenbank:XP_033355509.1;Parent=rna-XM_033499618.1
NW_022882985.1	Gnomon	CDS	360646	360834	.	-	0	Name=XP_033355509.1;ID=cds-XP_033355509.1;Dbxref=GeneID:117236553%2CGenbank:XP_033355509.1;Parent=rna-XM_033499618.1
NW_022882985.1	Gnomon	CDS	360453	360571	.	-	0	Name=XP_033355509.1;ID=cds-XP_033355509.1;Dbxref=GeneID:117236553%2CGenbank:XP_033355509.1;Parent=rna-XM_033499618.1
NW_022882985.1	Gnomon	CDS	360066	360384	.	-	0	Name=XP_033355509.1;ID=cds-XP_033355509.1;Dbxref=GeneID:117236553%2CGenbank:XP_033355509.1;Parent=rna-XM_033499618.1
NW_022882985.1	Gnomon	CDS	359830	359995	.	-	0	Name=XP_033355509.1;ID=cds-XP_033355509.1;Dbxref=GeneID:117236553%2CGenbank:XP_033355509.1;Parent=rna-XM_033499618.1
NW_022882985.1	Gnomon	CDS	359608	359754	.	-	0	Name=XP_033355509.1;ID=cds-XP_033355509.1;Dbxref=GeneID:117236553%2CGenbank:XP_033355509.1;Parent=rna-XM_033499618.1
NW_022882985.1	Gnomon	CDS	359383	359535	.	-	0	Name=XP_033355509.1;ID=cds-XP_033355509.1;Dbxref=GeneID:117236553%2CGenbank:XP_033355509.1;Parent=rna-XM_033499618.1
NW_022882985.1	Gnomon	CDS	359205	359293	.	-	0	Name=XP_033355509.1;ID=cds-XP_033355509.1;Dbxref=GeneID:117236553%2CGenbank:XP_033355509.1;Parent=rna-XM_033499618.1
NW_022882985.1	Gnomon	exon	1280319	1281400	.	-	.	ID=exon-XM_033499336.1-10;Dbxref=GeneID:117236415%2CGenbank:XM_033499336.1;Parent=rna-XM_033499336.1
NW_022882985.1	Gnomon	CDS	281823	281977	.	-	0	Name=XP_033355259.1;ID=cds-XP_033355259.1;Dbxref=GeneID:117236429%2CGenbank:XP_033355259.1;Parent=rna-XM_033499368.1
NW_022882985.1	Gnomon	CDS	280881	281058	.	-	0	Name=XP_033355259.1;ID=cds-XP_033355259.1;Dbxref=GeneID:117236429%2CGenbank:XP_033355259.1;Parent=rna-XM_033499368.1
NW_022882985.1	Gnomon	CDS	280602	280811	.	-	0	Name=XP_033355259.1;ID=cds-XP_033355259.1;Dbxref=GeneID:117236429%2CGenbank:XP_033355259.1;Parent=rna-XM_033499368.1
NW_022882985.1	Gnomon	CDS	280223	280324	.	-	0	Name=XP_033355259.1;ID=cds-XP_033355259.1;Dbxref=GeneID:117236429%2CGenbank:XP_033355259.1;Parent=rna-XM_033499368.1
NW_022882985.1	Gnomon	exon	184917	185183	.	+	.	ID=exon-XM_033499577.1-2;Dbxref=GeneID:117236531%2CGenbank:XM_033499577.1;Parent=rna-XM_033499577.1
NW_022882985.1	Gnomon	exon	185458	185489	.	+	.	ID=exon-XM_033499577.1-3;Dbxref=GeneID:117236531%2CGenbank:XM_033499577.1;Parent=rna-XM_033499577.1
NW_022882985.1	Gnomon	exon	183499	184231	.	+	.	ID=exon-XM_033499577.1-1;Dbxref=GeneID:117236531%2CGenbank:XM_033499577.1;Parent=rna-XM_033499577.1
NW_022882985.1	Gnomon	exon	189873	193360	.	+	.	ID=exon-XM_033499577.1-6;Dbxref=GeneID:117236531%2CGenbank:XM_033499577.1;Parent=rna-XM_033499577.1
NW_022882985.1	Gnomon	exon	195291	195424	.	+	.	ID=exon-XM_033499577.1-7;Dbxref=GeneID:117236531%2CGenbank:XM_033499577.1;Parent=rna-XM_033499577.1
NW_022882985.1	Gnomon	exon	185574	185659	.	+	.	ID=exon-XM_033499577.1-4;Dbxref=GeneID:117236531%2CGenbank:XM_033499577.1;Parent=rna-XM_033499577.1
NW_022882985.1	Gnomon	exon	186256	186389	.	+	.	ID=exon-XM_033499577.1-5;Dbxref=GeneID:117236531%2CGenbank:XM_033499577.1;Parent=rna-XM_033499577.1
NW_022882985.1	Gnomon	exon	196596	197090	.	+	.	ID=exon-XM_033499577.1-8;Dbxref=GeneID:117236531%2CGenbank:XM_033499577.1;Parent=rna-XM_033499577.1
NW_022882985.1	Gnomon	exon	197307	197561	.	+	.	ID=exon-XM_033499577.1-9;Dbxref=GeneID:117236531%2CGenbank:XM_033499577.1;Parent=rna-XM_033499577.1
NW_022882985.1	Gnomon	mRNA	562944	651133	.	-	.	Name=XM_033499487.1;ID=rna-XM_033499487.1;Dbxref=GeneID:117236484%2CGenbank:XM_033499487.1;Parent=gene-LOC117236484
NW_022882985.1	Gnomon	exon	243620	244424	.	-	.	ID=exon-XM_033499602.1-5;Dbxref=GeneID:117236543%2CGenbank:XM_033499602.1;Parent=rna-XM_033499602.1
NW_022882985.1	Gnomon	exon	241504	241599	.	-	.	ID=exon-XM_033499602.1-6;Dbxref=GeneID:117236543%2CGenbank:XM_033499602.1;Parent=rna-XM_033499602.1
NW_022882985.1	Gnomon	exon	240730	241082	.	-	.	ID=exon-XM_033499602.1-7;Dbxref=GeneID:117236543%2CGenbank:XM_033499602.1;Parent=rna-XM_033499602.1
NW_022882985.1	Gnomon	exon	240288	240613	.	-	.	ID=exon-XM_033499602.1-8;Dbxref=GeneID:117236543%2CGenbank:XM_033499602.1;Parent=rna-XM_033499602.1
NW_022882985.1	Gnomon	exon	238955	240125	.	-	.	ID=exon-XM_033499602.1-9;Dbxref=GeneID:117236543%2CGenbank:XM_033499602.1;Parent=rna-XM_033499602.1
NW_022882985.1	Gnomon	CDS	945613	945740	.	+	0	Name=XP_033355353.1;ID=cds-XP_033355353.1;Dbxref=GeneID:117236471%2CGenbank:XP_033355353.1;Parent=rna-XM_033499462.1
NW_022882985.1	Gnomon	CDS	945856	946012	.	+	0	Name=XP_033355353.1;ID=cds-XP_033355353.1;Dbxref=GeneID:117236471%2CGenbank:XP_033355353.1;Parent=rna-XM_033499462.1
NW_022882985.1	Gnomon	CDS	946103	946282	.	+	0	Name=XP_033355353.1;ID=cds-XP_033355353.1;Dbxref=GeneID:117236471%2CGenbank:XP_033355353.1;Parent=rna-XM_033499462.1
NW_022882985.1	Gnomon	CDS	946355	946589	.	+	0	Name=XP_033355353.1;ID=cds-XP_033355353.1;Dbxref=GeneID:117236471%2CGenbank:XP_033355353.1;Parent=rna-XM_033499462.1
NW_022882985.1	Gnomon	CDS	946674	946971	.	+	0	Name=XP_033355353.1;ID=cds-XP_033355353.1;Dbxref=GeneID:117236471%2CGenbank:XP_033355353.1;Parent=rna-XM_033499462.1
NW_022882985.1	Gnomon	CDS	947047	947407	.	+	0	Name=XP_033355353.1;ID=cds-XP_033355353.1;Dbxref=GeneID:117236471%2CGenbank:XP_033355353.1;Parent=rna-XM_033499462.1
NW_022882985.1	Gnomon	CDS	947476	947547	.	+	0	Name=XP_033355353.1;ID=cds-XP_033355353.1;Dbxref=GeneID:117236471%2CGenbank:XP_033355353.1;Parent=rna-XM_033499462.1
NW_022882985.1	Gnomon	exon	254170	254302	.	-	.	ID=exon-XM_033499602.1-1;Dbxref=GeneID:117236543%2CGenbank:XM_033499602.1;Parent=rna-XM_033499602.1
NW_022882985.1	Gnomon	exon	248129	248499	.	-	.	ID=exon-XM_033499602.1-2;Dbxref=GeneID:117236543%2CGenbank:XM_033499602.1;Parent=rna-XM_033499602.1
NW_022882985.1	Gnomon	exon	247358	247435	.	-	.	ID=exon-XM_033499602.1-3;Dbxref=GeneID:117236543%2CGenbank:XM_033499602.1;Parent=rna-XM_033499602.1
NW_022882985.1	Gnomon	exon	244905	245099	.	-	.	ID=exon-XM_033499602.1-4;Dbxref=GeneID:117236543%2CGenbank:XM_033499602.1;Parent=rna-XM_033499602.1
NW_022882985.1	Gnomon	mRNA	207851	212919	.	+	.	Name=XM_033499581.1;ID=rna-XM_033499581.1;Dbxref=GeneID:117236532%2CGenbank:XM_033499581.1;Parent=gene-LOC117236532
NW_022882985.1	Gnomon	transcript	216797	229446	.	-	.	Name=XR_004493874.1;ID=rna-XR_004493874.1;Dbxref=GeneID:117236545%2CGenbank:XR_004493874.1;Parent=gene-LOC117236545
NW_022882985.1	Gnomon	exon	1182829	1183162	.	+	.	ID=exon-XR_004493861.1-1;Dbxref=GeneID:117236502%2CGenbank:XR_004493861.1;Parent=rna-XR_004493861.1
NW_022882985.1	Gnomon	exon	1183208	1183477	.	+	.	ID=exon-XR_004493861.1-2;Dbxref=GeneID:117236502%2CGenbank:XR_004493861.1;Parent=rna-XR_004493861.1
NW_022882985.1	Gnomon	mRNA	378793	389453	.	+	.	Name=XM_033499341.1;ID=rna-XM_033499341.1;Dbxref=GeneID:117236416%2CGenbank:XM_033499341.1;Parent=gene-LOC117236416
NW_022882985.1	Gnomon	exon	960385	960636	.	-	.	ID=exon-XM_033499453.1-5;Dbxref=GeneID:117236468%2CGenbank:XM_033499453.1;Parent=rna-XM_033499453.1
NW_022882985.1	Gnomon	exon	960209	960323	.	-	.	ID=exon-XM_033499453.1-6;Dbxref=GeneID:117236468%2CGenbank:XM_033499453.1;Parent=rna-XM_033499453.1
NW_022882985.1	Gnomon	exon	961284	961549	.	-	.	ID=exon-XM_033499453.1-3;Dbxref=GeneID:117236468%2CGenbank:XM_033499453.1;Parent=rna-XM_033499453.1
NW_022882985.1	Gnomon	exon	960717	961191	.	-	.	ID=exon-XM_033499453.1-4;Dbxref=GeneID:117236468%2CGenbank:XM_033499453.1;Parent=rna-XM_033499453.1
NW_022882985.1	Gnomon	exon	959867	960073	.	-	.	ID=exon-XM_033499453.1-7;Dbxref=GeneID:117236468%2CGenbank:XM_033499453.1;Parent=rna-XM_033499453.1
NW_022882985.1	Gnomon	exon	959645	959802	.	-	.	ID=exon-XM_033499453.1-8;Dbxref=GeneID:117236468%2CGenbank:XM_033499453.1;Parent=rna-XM_033499453.1
NW_022882985.1	Gnomon	exon	961770	961845	.	-	.	ID=exon-XM_033499453.1-1;Dbxref=GeneID:117236468%2CGenbank:XM_033499453.1;Parent=rna-XM_033499453.1
NW_022882985.1	Gnomon	exon	961618	961698	.	-	.	ID=exon-XM_033499453.1-2;Dbxref=GeneID:117236468%2CGenbank:XM_033499453.1;Parent=rna-XM_033499453.1
NW_022882985.1	Gnomon	exon	1344399	1344482	.	+	.	ID=exon-XM_033499549.1-1;Dbxref=GeneID:117236521%2CGenbank:XM_033499549.1;Parent=rna-XM_033499549.1
NW_022882985.1	Gnomon	exon	1344792	1344981	.	+	.	ID=exon-XM_033499549.1-2;Dbxref=GeneID:117236521%2CGenbank:XM_033499549.1;Parent=rna-XM_033499549.1
NW_022882985.1	Gnomon	exon	1345076	1345134	.	+	.	ID=exon-XM_033499549.1-3;Dbxref=GeneID:117236521%2CGenbank:XM_033499549.1;Parent=rna-XM_033499549.1
NW_022882985.1	Gnomon	exon	1345196	1345379	.	+	.	ID=exon-XM_033499549.1-4;Dbxref=GeneID:117236521%2CGenbank:XM_033499549.1;Parent=rna-XM_033499549.1
NW_022882985.1	Gnomon	exon	1345601	1345773	.	+	.	ID=exon-XM_033499549.1-5;Dbxref=GeneID:117236521%2CGenbank:XM_033499549.1;Parent=rna-XM_033499549.1
NW_022882985.1	Gnomon	exon	1346104	1346184	.	+	.	ID=exon-XM_033499549.1-6;Dbxref=GeneID:117236521%2CGenbank:XM_033499549.1;Parent=rna-XM_033499549.1
NW_022882985.1	Gnomon	exon	1346265	1346536	.	+	.	ID=exon-XM_033499549.1-7;Dbxref=GeneID:117236521%2CGenbank:XM_033499549.1;Parent=rna-XM_033499549.1
NW_022882985.1	Gnomon	exon	1346904	1347113	.	+	.	ID=exon-XM_033499549.1-8;Dbxref=GeneID:117236521%2CGenbank:XM_033499549.1;Parent=rna-XM_033499549.1
NW_022882985.1	Gnomon	exon	1347187	1347291	.	+	.	ID=exon-XM_033499549.1-9;Dbxref=GeneID:117236521%2CGenbank:XM_033499549.1;Parent=rna-XM_033499549.1
NW_022882985.1	Gnomon	exon	836677	836953	.	-	.	ID=exon-XM_033499370.1-10;Dbxref=GeneID:117236431%2CGenbank:XM_033499370.1;Parent=rna-XM_033499370.1
NW_022882985.1	Gnomon	mRNA	207851	212919	.	+	.	Name=XM_033499580.1;ID=rna-XM_033499580.1;Dbxref=GeneID:117236532%2CGenbank:XM_033499580.1;Parent=gene-LOC117236532
NW_022882985.1	Gnomon	exon	316945	317130	.	-	.	ID=exon-XM_033499406.1-7;Dbxref=GeneID:117236447%2CGenbank:XM_033499406.1;Parent=rna-XM_033499406.1
NW_022882985.1	Gnomon	exon	316684	316873	.	-	.	ID=exon-XM_033499406.1-8;Dbxref=GeneID:117236447%2CGenbank:XM_033499406.1;Parent=rna-XM_033499406.1
NW_022882985.1	Gnomon	exon	316236	316609	.	-	.	ID=exon-XM_033499406.1-9;Dbxref=GeneID:117236447%2CGenbank:XM_033499406.1;Parent=rna-XM_033499406.1
NW_022882985.1	Gnomon	exon	318493	318615	.	-	.	ID=exon-XM_033499406.1-3;Dbxref=GeneID:117236447%2CGenbank:XM_033499406.1;Parent=rna-XM_033499406.1
NW_022882985.1	Gnomon	exon	318123	318416	.	-	.	ID=exon-XM_033499406.1-4;Dbxref=GeneID:117236447%2CGenbank:XM_033499406.1;Parent=rna-XM_033499406.1
NW_022882985.1	Gnomon	exon	317485	318033	.	-	.	ID=exon-XM_033499406.1-5;Dbxref=GeneID:117236447%2CGenbank:XM_033499406.1;Parent=rna-XM_033499406.1
NW_022882985.1	Gnomon	exon	317237	317390	.	-	.	ID=exon-XM_033499406.1-6;Dbxref=GeneID:117236447%2CGenbank:XM_033499406.1;Parent=rna-XM_033499406.1
NW_022882985.1	Gnomon	exon	319235	319461	.	-	.	ID=exon-XM_033499406.1-1;Dbxref=GeneID:117236447%2CGenbank:XM_033499406.1;Parent=rna-XM_033499406.1
NW_022882985.1	Gnomon	exon	318688	318779	.	-	.	ID=exon-XM_033499406.1-2;Dbxref=GeneID:117236447%2CGenbank:XM_033499406.1;Parent=rna-XM_033499406.1
NW_022882985.1	Gnomon	CDS	945613	945740	.	+	0	Name=XP_033355354.1;ID=cds-XP_033355354.1;Dbxref=GeneID:117236471%2CGenbank:XP_033355354.1;Parent=rna-XM_033499463.1
NW_022882985.1	Gnomon	CDS	945856	946012	.	+	0	Name=XP_033355354.1;ID=cds-XP_033355354.1;Dbxref=GeneID:117236471%2CGenbank:XP_033355354.1;Parent=rna-XM_033499463.1
NW_022882985.1	Gnomon	CDS	946103	946282	.	+	0	Name=XP_033355354.1;ID=cds-XP_033355354.1;Dbxref=GeneID:117236471%2CGenbank:XP_033355354.1;Parent=rna-XM_033499463.1
NW_022882985.1	Gnomon	CDS	946355	946589	.	+	0	Name=XP_033355354.1;ID=cds-XP_033355354.1;Dbxref=GeneID:117236471%2CGenbank:XP_033355354.1;Parent=rna-XM_033499463.1
NW_022882985.1	Gnomon	CDS	946674	946971	.	+	0	Name=XP_033355354.1;ID=cds-XP_033355354.1;Dbxref=GeneID:117236471%2CGenbank:XP_033355354.1;Parent=rna-XM_033499463.1
NW_022882985.1	Gnomon	CDS	947047	947407	.	+	0	Name=XP_033355354.1;ID=cds-XP_033355354.1;Dbxref=GeneID:117236471%2CGenbank:XP_033355354.1;Parent=rna-XM_033499463.1
NW_022882985.1	Gnomon	CDS	947476	947547	.	+	0	Name=XP_033355354.1;ID=cds-XP_033355354.1;Dbxref=GeneID:117236471%2CGenbank:XP_033355354.1;Parent=rna-XM_033499463.1
NW_022882985.1	Gnomon	CDS	925440	925625	.	+	0	Name=XP_033355252.1;ID=cds-XP_033355252.1;Dbxref=GeneID:117236427%2CGenbank:XP_033355252.1;Parent=rna-XM_033499361.1
NW_022882985.1	Gnomon	CDS	925687	925832	.	+	0	Name=XP_033355252.1;ID=cds-XP_033355252.1;Dbxref=GeneID:117236427%2CGenbank:XP_033355252.1;Parent=rna-XM_033499361.1
NW_022882985.1	Gnomon	CDS	926908	927094	.	+	0	Name=XP_033355252.1;ID=cds-XP_033355252.1;Dbxref=GeneID:117236427%2CGenbank:XP_033355252.1;Parent=rna-XM_033499361.1
NW_022882985.1	Gnomon	CDS	927167	927316	.	+	0	Name=XP_033355252.1;ID=cds-XP_033355252.1;Dbxref=GeneID:117236427%2CGenbank:XP_033355252.1;Parent=rna-XM_033499361.1
NW_022882985.1	Gnomon	CDS	927396	927554	.	+	0	Name=XP_033355252.1;ID=cds-XP_033355252.1;Dbxref=GeneID:117236427%2CGenbank:XP_033355252.1;Parent=rna-XM_033499361.1
NW_022882985.1	Gnomon	CDS	248129	248415	.	-	0	Name=XP_033355492.1;ID=cds-XP_033355492.1;Dbxref=GeneID:117236543%2CGenbank:XP_033355492.1;Parent=rna-XM_033499601.1
NW_022882985.1	Gnomon	CDS	243620	245099	.	-	0	Name=XP_033355492.1;ID=cds-XP_033355492.1;Dbxref=GeneID:117236543%2CGenbank:XP_033355492.1;Parent=rna-XM_033499601.1
NW_022882985.1	Gnomon	CDS	241504	241599	.	-	0	Name=XP_033355492.1;ID=cds-XP_033355492.1;Dbxref=GeneID:117236543%2CGenbank:XP_033355492.1;Parent=rna-XM_033499601.1
NW_022882985.1	Gnomon	CDS	240730	241082	.	-	0	Name=XP_033355492.1;ID=cds-XP_033355492.1;Dbxref=GeneID:117236543%2CGenbank:XP_033355492.1;Parent=rna-XM_033499601.1
NW_022882985.1	Gnomon	CDS	240288	240613	.	-	0	Name=XP_033355492.1;ID=cds-XP_033355492.1;Dbxref=GeneID:117236543%2CGenbank:XP_033355492.1;Parent=rna-XM_033499601.1
NW_022882985.1	Gnomon	CDS	239809	240125	.	-	0	Name=XP_033355492.1;ID=cds-XP_033355492.1;Dbxref=GeneID:117236543%2CGenbank:XP_033355492.1;Parent=rna-XM_033499601.1
NW_022882985.1	Gnomon	CDS	1714714	1714749	.	+	0	Name=XP_033355398.1;ID=cds-XP_033355398.1;Dbxref=GeneID:117236497%2CGenbank:XP_033355398.1;Parent=rna-XM_033499507.1
NW_022882985.1	Gnomon	CDS	1715904	1715956	.	+	0	Name=XP_033355398.1;ID=cds-XP_033355398.1;Dbxref=GeneID:117236497%2CGenbank:XP_033355398.1;Parent=rna-XM_033499507.1
NW_022882985.1	Gnomon	CDS	1716065	1716314	.	+	0	Name=XP_033355398.1;ID=cds-XP_033355398.1;Dbxref=GeneID:117236497%2CGenbank:XP_033355398.1;Parent=rna-XM_033499507.1
NW_022882985.1	Gnomon	CDS	1716864	1717133	.	+	0	Name=XP_033355398.1;ID=cds-XP_033355398.1;Dbxref=GeneID:117236497%2CGenbank:XP_033355398.1;Parent=rna-XM_033499507.1
NW_022882985.1	Gnomon	CDS	368053	368210	.	-	0	Name=XP_033355502.1;ID=cds-XP_033355502.1;Dbxref=GeneID:117236550%2CGenbank:XP_033355502.1;Parent=rna-XM_033499611.1
NW_022882985.1	Gnomon	CDS	367759	367982	.	-	0	Name=XP_033355502.1;ID=cds-XP_033355502.1;Dbxref=GeneID:117236550%2CGenbank:XP_033355502.1;Parent=rna-XM_033499611.1
NW_022882985.1	Gnomon	CDS	367174	367680	.	-	0	Name=XP_033355502.1;ID=cds-XP_033355502.1;Dbxref=GeneID:117236550%2CGenbank:XP_033355502.1;Parent=rna-XM_033499611.1
NW_022882985.1	Gnomon	CDS	366869	367099	.	-	0	Name=XP_033355502.1;ID=cds-XP_033355502.1;Dbxref=GeneID:117236550%2CGenbank:XP_033355502.1;Parent=rna-XM_033499611.1
NW_022882985.1	Gnomon	CDS	366463	366788	.	-	0	Name=XP_033355502.1;ID=cds-XP_033355502.1;Dbxref=GeneID:117236550%2CGenbank:XP_033355502.1;Parent=rna-XM_033499611.1
NW_022882985.1	Gnomon	CDS	366117	366380	.	-	0	Name=XP_033355502.1;ID=cds-XP_033355502.1;Dbxref=GeneID:117236550%2CGenbank:XP_033355502.1;Parent=rna-XM_033499611.1
NW_022882985.1	Gnomon	mRNA	289111	294934	.	+	.	Name=XM_033499638.1;ID=rna-XM_033499638.1;Dbxref=GeneID:117236563%2CGenbank:XM_033499638.1;Parent=gene-LOC117236563
NW_022882985.1	Gnomon	exon	961770	962579	.	-	.	ID=exon-XM_033499454.1-2;Dbxref=GeneID:117236468%2CGenbank:XM_033499454.1;Parent=rna-XM_033499454.1
NW_022882985.1	Gnomon	exon	961618	961698	.	-	.	ID=exon-XM_033499454.1-3;Dbxref=GeneID:117236468%2CGenbank:XM_033499454.1;Parent=rna-XM_033499454.1
NW_022882985.1	Gnomon	exon	961284	961549	.	-	.	ID=exon-XM_033499454.1-4;Dbxref=GeneID:117236468%2CGenbank:XM_033499454.1;Parent=rna-XM_033499454.1
NW_022882985.1	Gnomon	exon	960717	961191	.	-	.	ID=exon-XM_033499454.1-5;Dbxref=GeneID:117236468%2CGenbank:XM_033499454.1;Parent=rna-XM_033499454.1
NW_022882985.1	Gnomon	exon	960385	960636	.	-	.	ID=exon-XM_033499454.1-6;Dbxref=GeneID:117236468%2CGenbank:XM_033499454.1;Parent=rna-XM_033499454.1
NW_022882985.1	Gnomon	exon	960209	960323	.	-	.	ID=exon-XM_033499454.1-7;Dbxref=GeneID:117236468%2CGenbank:XM_033499454.1;Parent=rna-XM_033499454.1
NW_022882985.1	Gnomon	exon	959867	960073	.	-	.	ID=exon-XM_033499454.1-8;Dbxref=GeneID:117236468%2CGenbank:XM_033499454.1;Parent=rna-XM_033499454.1
NW_022882985.1	Gnomon	exon	959718	959802	.	-	.	ID=exon-XM_033499454.1-9;Dbxref=GeneID:117236468%2CGenbank:XM_033499454.1;Parent=rna-XM_033499454.1
NW_022882985.1	Gnomon	exon	962653	963077	.	-	.	ID=exon-XM_033499454.1-1;Dbxref=GeneID:117236468%2CGenbank:XM_033499454.1;Parent=rna-XM_033499454.1
NW_022882985.1	Gnomon	CDS	273822	273867	.	-	0	Name=XP_033355408.1;ID=cds-XP_033355408.1;Dbxref=GeneID:117236506%2CGenbank:XP_033355408.1;Parent=rna-XM_033499517.1
NW_022882985.1	Gnomon	CDS	271598	272089	.	-	0	Name=XP_033355408.1;ID=cds-XP_033355408.1;Dbxref=GeneID:117236506%2CGenbank:XP_033355408.1;Parent=rna-XM_033499517.1
NW_022882985.1	Gnomon	CDS	271349	271517	.	-	0	Name=XP_033355408.1;ID=cds-XP_033355408.1;Dbxref=GeneID:117236506%2CGenbank:XP_033355408.1;Parent=rna-XM_033499517.1
NW_022882985.1	Gnomon	CDS	271051	271258	.	-	0	Name=XP_033355408.1;ID=cds-XP_033355408.1;Dbxref=GeneID:117236506%2CGenbank:XP_033355408.1;Parent=rna-XM_033499517.1
NW_022882985.1	Gnomon	CDS	270779	270948	.	-	0	Name=XP_033355408.1;ID=cds-XP_033355408.1;Dbxref=GeneID:117236506%2CGenbank:XP_033355408.1;Parent=rna-XM_033499517.1
NW_022882985.1	Gnomon	CDS	269194	269231	.	-	0	Name=XP_033355408.1;ID=cds-XP_033355408.1;Dbxref=GeneID:117236506%2CGenbank:XP_033355408.1;Parent=rna-XM_033499517.1
NW_022882985.1	Gnomon	CDS	267303	267781	.	-	0	Name=XP_033355408.1;ID=cds-XP_033355408.1;Dbxref=GeneID:117236506%2CGenbank:XP_033355408.1;Parent=rna-XM_033499517.1
NW_022882985.1	Gnomon	CDS	266990	267243	.	-	0	Name=XP_033355408.1;ID=cds-XP_033355408.1;Dbxref=GeneID:117236506%2CGenbank:XP_033355408.1;Parent=rna-XM_033499517.1
NW_022882985.1	Gnomon	CDS	266682	266925	.	-	0	Name=XP_033355408.1;ID=cds-XP_033355408.1;Dbxref=GeneID:117236506%2CGenbank:XP_033355408.1;Parent=rna-XM_033499517.1
NW_022882985.1	Gnomon	CDS	266381	266596	.	-	0	Name=XP_033355408.1;ID=cds-XP_033355408.1;Dbxref=GeneID:117236506%2CGenbank:XP_033355408.1;Parent=rna-XM_033499517.1
NW_022882985.1	Gnomon	CDS	266199	266285	.	-	0	Name=XP_033355408.1;ID=cds-XP_033355408.1;Dbxref=GeneID:117236506%2CGenbank:XP_033355408.1;Parent=rna-XM_033499517.1
NW_022882985.1	Gnomon	mRNA	793262	796248	.	+	.	Name=XM_033499388.1;ID=rna-XM_033499388.1;Dbxref=GeneID:117236442%2CGenbank:XM_033499388.1;Parent=gene-LOC117236442
NW_022882985.1	Gnomon	mRNA	1417395	1420150	.	-	.	Name=XM_033499481.1;ID=rna-XM_033499481.1;Dbxref=GeneID:117236480%2CGenbank:XM_033499481.1;Parent=gene-LOC117236480
NW_022882985.1	Gnomon	CDS	248129	248415	.	-	0	Name=XP_033355493.1;ID=cds-XP_033355493.1;Dbxref=GeneID:117236543%2CGenbank:XP_033355493.1;Parent=rna-XM_033499602.1
NW_022882985.1	Gnomon	CDS	247358	247435	.	-	0	Name=XP_033355493.1;ID=cds-XP_033355493.1;Dbxref=GeneID:117236543%2CGenbank:XP_033355493.1;Parent=rna-XM_033499602.1
NW_022882985.1	Gnomon	CDS	244905	245099	.	-	0	Name=XP_033355493.1;ID=cds-XP_033355493.1;Dbxref=GeneID:117236543%2CGenbank:XP_033355493.1;Parent=rna-XM_033499602.1
NW_022882985.1	Gnomon	CDS	243620	244424	.	-	0	Name=XP_033355493.1;ID=cds-XP_033355493.1;Dbxref=GeneID:117236543%2CGenbank:XP_033355493.1;Parent=rna-XM_033499602.1
NW_022882985.1	Gnomon	CDS	241504	241599	.	-	0	Name=XP_033355493.1;ID=cds-XP_033355493.1;Dbxref=GeneID:117236543%2CGenbank:XP_033355493.1;Parent=rna-XM_033499602.1
NW_022882985.1	Gnomon	CDS	240730	241082	.	-	0	Name=XP_033355493.1;ID=cds-XP_033355493.1;Dbxref=GeneID:117236543%2CGenbank:XP_033355493.1;Parent=rna-XM_033499602.1
NW_022882985.1	Gnomon	CDS	240288	240613	.	-	0	Name=XP_033355493.1;ID=cds-XP_033355493.1;Dbxref=GeneID:117236543%2CGenbank:XP_033355493.1;Parent=rna-XM_033499602.1
NW_022882985.1	Gnomon	CDS	239809	240125	.	-	0	Name=XP_033355493.1;ID=cds-XP_033355493.1;Dbxref=GeneID:117236543%2CGenbank:XP_033355493.1;Parent=rna-XM_033499602.1
NW_022882985.1	Gnomon	exon	238955	240125	.	-	.	ID=exon-XM_033499603.1-8;Dbxref=GeneID:117236543%2CGenbank:XM_033499603.1;Parent=rna-XM_033499603.1
NW_022882985.1	Gnomon	CDS	284410	284455	.	+	0	Name=XP_033355253.1;ID=cds-XP_033355253.1;Dbxref=GeneID:117236428%2CGenbank:XP_033355253.1;Parent=rna-XM_033499362.1
NW_022882985.1	Gnomon	CDS	284555	284641	.	+	0	Name=XP_033355253.1;ID=cds-XP_033355253.1;Dbxref=GeneID:117236428%2CGenbank:XP_033355253.1;Parent=rna-XM_033499362.1
NW_022882985.1	Gnomon	CDS	285206	285812	.	+	0	Name=XP_033355253.1;ID=cds-XP_033355253.1;Dbxref=GeneID:117236428%2CGenbank:XP_033355253.1;Parent=rna-XM_033499362.1
NW_022882985.1	Gnomon	CDS	285889	287545	.	+	0	Name=XP_033355253.1;ID=cds-XP_033355253.1;Dbxref=GeneID:117236428%2CGenbank:XP_033355253.1;Parent=rna-XM_033499362.1
NW_022882985.1	Gnomon	exon	240730	241082	.	-	.	ID=exon-XM_033499603.1-6;Dbxref=GeneID:117236543%2CGenbank:XM_033499603.1;Parent=rna-XM_033499603.1
NW_022882985.1	Gnomon	exon	240288	240613	.	-	.	ID=exon-XM_033499603.1-7;Dbxref=GeneID:117236543%2CGenbank:XM_033499603.1;Parent=rna-XM_033499603.1
NW_022882985.1	Gnomon	exon	244208	245099	.	-	.	ID=exon-XM_033499603.1-4;Dbxref=GeneID:117236543%2CGenbank:XM_033499603.1;Parent=rna-XM_033499603.1
NW_022882985.1	Gnomon	exon	241504	241599	.	-	.	ID=exon-XM_033499603.1-5;Dbxref=GeneID:117236543%2CGenbank:XM_033499603.1;Parent=rna-XM_033499603.1
NW_022882985.1	Gnomon	exon	248129	248499	.	-	.	ID=exon-XM_033499603.1-2;Dbxref=GeneID:117236543%2CGenbank:XM_033499603.1;Parent=rna-XM_033499603.1
NW_022882985.1	Gnomon	exon	247358	247435	.	-	.	ID=exon-XM_033499603.1-3;Dbxref=GeneID:117236543%2CGenbank:XM_033499603.1;Parent=rna-XM_033499603.1
NW_022882985.1	Gnomon	exon	254170	254302	.	-	.	ID=exon-XM_033499603.1-1;Dbxref=GeneID:117236543%2CGenbank:XM_033499603.1;Parent=rna-XM_033499603.1
NW_022882985.1	Gnomon	CDS	355404	355571	.	+	0	Name=XP_033355503.1;ID=cds-XP_033355503.1;Dbxref=GeneID:117236551%2CGenbank:XP_033355503.1;Parent=rna-XM_033499612.1
NW_022882985.1	Gnomon	CDS	356081	356461	.	+	0	Name=XP_033355503.1;ID=cds-XP_033355503.1;Dbxref=GeneID:117236551%2CGenbank:XP_033355503.1;Parent=rna-XM_033499612.1
NW_022882985.1	Gnomon	CDS	356538	356816	.	+	0	Name=XP_033355503.1;ID=cds-XP_033355503.1;Dbxref=GeneID:117236551%2CGenbank:XP_033355503.1;Parent=rna-XM_033499612.1
NW_022882985.1	Gnomon	CDS	356887	357380	.	+	0	Name=XP_033355503.1;ID=cds-XP_033355503.1;Dbxref=GeneID:117236551%2CGenbank:XP_033355503.1;Parent=rna-XM_033499612.1
NW_022882985.1	Gnomon	CDS	357460	357610	.	+	0	Name=XP_033355503.1;ID=cds-XP_033355503.1;Dbxref=GeneID:117236551%2CGenbank:XP_033355503.1;Parent=rna-XM_033499612.1
NW_022882985.1	Gnomon	CDS	1794466	1794510	.	-	0	Name=XP_033355399.1;ID=cds-XP_033355399.1;Dbxref=GeneID:117236498%2CGenbank:XP_033355399.1;Parent=rna-XM_033499508.1
NW_022882985.1	Gnomon	CDS	1793845	1794373	.	-	0	Name=XP_033355399.1;ID=cds-XP_033355399.1;Dbxref=GeneID:117236498%2CGenbank:XP_033355399.1;Parent=rna-XM_033499508.1
NW_022882985.1	Gnomon	CDS	1793518	1793784	.	-	0	Name=XP_033355399.1;ID=cds-XP_033355399.1;Dbxref=GeneID:117236498%2CGenbank:XP_033355399.1;Parent=rna-XM_033499508.1
NW_022882985.1	Gnomon	CDS	1793356	1793369	.	-	0	Name=XP_033355399.1;ID=cds-XP_033355399.1;Dbxref=GeneID:117236498%2CGenbank:XP_033355399.1;Parent=rna-XM_033499508.1
NW_022882985.1	Gnomon	CDS	400194	400432	.	-	0	Name=XP_033355409.1;ID=cds-XP_033355409.1;Dbxref=GeneID:117236507%2CGenbank:XP_033355409.1;Parent=rna-XM_033499518.1
NW_022882985.1	Gnomon	CDS	398644	400080	.	-	0	Name=XP_033355409.1;ID=cds-XP_033355409.1;Dbxref=GeneID:117236507%2CGenbank:XP_033355409.1;Parent=rna-XM_033499518.1
NW_022882985.1	Gnomon	CDS	398213	398501	.	-	0	Name=XP_033355409.1;ID=cds-XP_033355409.1;Dbxref=GeneID:117236507%2CGenbank:XP_033355409.1;Parent=rna-XM_033499518.1
NW_022882985.1	Gnomon	exon	1135577	1135723	.	-	.	ID=exon-XR_004493862.1-6;Dbxref=GeneID:117236504%2CGenbank:XR_004493862.1;Parent=rna-XR_004493862.1
NW_022882985.1	Gnomon	exon	1135224	1135503	.	-	.	ID=exon-XR_004493862.1-7;Dbxref=GeneID:117236504%2CGenbank:XR_004493862.1;Parent=rna-XR_004493862.1
NW_022882985.1	Gnomon	exon	1134958	1135126	.	-	.	ID=exon-XR_004493862.1-8;Dbxref=GeneID:117236504%2CGenbank:XR_004493862.1;Parent=rna-XR_004493862.1
NW_022882985.1	Gnomon	exon	1136519	1136893	.	-	.	ID=exon-XR_004493862.1-2;Dbxref=GeneID:117236504%2CGenbank:XR_004493862.1;Parent=rna-XR_004493862.1
NW_022882985.1	Gnomon	exon	1136350	1136451	.	-	.	ID=exon-XR_004493862.1-3;Dbxref=GeneID:117236504%2CGenbank:XR_004493862.1;Parent=rna-XR_004493862.1
NW_022882985.1	Gnomon	exon	1136151	1136273	.	-	.	ID=exon-XR_004493862.1-4;Dbxref=GeneID:117236504%2CGenbank:XR_004493862.1;Parent=rna-XR_004493862.1
NW_022882985.1	Gnomon	exon	1135807	1136050	.	-	.	ID=exon-XR_004493862.1-5;Dbxref=GeneID:117236504%2CGenbank:XR_004493862.1;Parent=rna-XR_004493862.1
NW_022882985.1	Gnomon	exon	1137052	1137452	.	-	.	ID=exon-XR_004493862.1-1;Dbxref=GeneID:117236504%2CGenbank:XR_004493862.1;Parent=rna-XR_004493862.1
NW_022882985.1	Gnomon	mRNA	796251	800517	.	-	.	Name=XM_033499387.1;ID=rna-XM_033499387.1;Dbxref=GeneID:117236441%2CGenbank:XM_033499387.1;Parent=gene-LOC117236441
NW_022882985.1	Gnomon	mRNA	1417395	1419644	.	-	.	Name=XM_033499480.1;ID=rna-XM_033499480.1;Dbxref=GeneID:117236480%2CGenbank:XM_033499480.1;Parent=gene-LOC117236480
NW_022882985.1	Gnomon	exon	796462	796607	.	-	.	ID=exon-XM_033499387.1-10;Dbxref=GeneID:117236441%2CGenbank:XM_033499387.1;Parent=rna-XM_033499387.1
NW_022882985.1	Gnomon	exon	796251	796392	.	-	.	ID=exon-XM_033499387.1-11;Dbxref=GeneID:117236441%2CGenbank:XM_033499387.1;Parent=rna-XM_033499387.1
NW_022882985.1	Gnomon	mRNA	290114	301503	.	+	.	Name=XM_033499636.1;ID=rna-XM_033499636.1;Dbxref=GeneID:117236563%2CGenbank:XM_033499636.1;Parent=gene-LOC117236563
NW_022882985.1	Gnomon	CDS	375344	375508	.	-	0	Name=XP_033355504.1;ID=cds-XP_033355504.1;Dbxref=GeneID:117236552%2CGenbank:XP_033355504.1;Parent=rna-XM_033499613.1
NW_022882985.1	Gnomon	CDS	375030	375185	.	-	0	Name=XP_033355504.1;ID=cds-XP_033355504.1;Dbxref=GeneID:117236552%2CGenbank:XP_033355504.1;Parent=rna-XM_033499613.1
NW_022882985.1	Gnomon	CDS	374817	374927	.	-	0	Name=XP_033355504.1;ID=cds-XP_033355504.1;Dbxref=GeneID:117236552%2CGenbank:XP_033355504.1;Parent=rna-XM_033499613.1
NW_022882985.1	Gnomon	CDS	374543	374707	.	-	0	Name=XP_033355504.1;ID=cds-XP_033355504.1;Dbxref=GeneID:117236552%2CGenbank:XP_033355504.1;Parent=rna-XM_033499613.1
NW_022882985.1	Gnomon	CDS	374273	374468	.	-	0	Name=XP_033355504.1;ID=cds-XP_033355504.1;Dbxref=GeneID:117236552%2CGenbank:XP_033355504.1;Parent=rna-XM_033499613.1
NW_022882985.1	Gnomon	CDS	373923	374197	.	-	0	Name=XP_033355504.1;ID=cds-XP_033355504.1;Dbxref=GeneID:117236552%2CGenbank:XP_033355504.1;Parent=rna-XM_033499613.1
NW_022882985.1	Gnomon	CDS	373485	373844	.	-	0	Name=XP_033355504.1;ID=cds-XP_033355504.1;Dbxref=GeneID:117236552%2CGenbank:XP_033355504.1;Parent=rna-XM_033499613.1
NW_022882985.1	Gnomon	exon	1254838	1254965	.	-	.	ID=exon-XM_033499376.1-3;Dbxref=GeneID:117236435%2CGenbank:XM_033499376.1;Parent=rna-XM_033499376.1
NW_022882985.1	Gnomon	exon	1254369	1254695	.	-	.	ID=exon-XM_033499376.1-4;Dbxref=GeneID:117236435%2CGenbank:XM_033499376.1;Parent=rna-XM_033499376.1
NW_022882985.1	Gnomon	exon	1255894	1255981	.	-	.	ID=exon-XM_033499376.1-1;Dbxref=GeneID:117236435%2CGenbank:XM_033499376.1;Parent=rna-XM_033499376.1
NW_022882985.1	Gnomon	exon	1255176	1255477	.	-	.	ID=exon-XM_033499376.1-2;Dbxref=GeneID:117236435%2CGenbank:XM_033499376.1;Parent=rna-XM_033499376.1
NW_022882985.1	Gnomon	CDS	283708	283723	.	-	0	Name=XP_033355254.1;ID=cds-XP_033355254.1;Dbxref=GeneID:117236429%2CGenbank:XP_033355254.1;Parent=rna-XM_033499363.1
NW_022882985.1	Gnomon	CDS	281823	281979	.	-	0	Name=XP_033355254.1;ID=cds-XP_033355254.1;Dbxref=GeneID:117236429%2CGenbank:XP_033355254.1;Parent=rna-XM_033499363.1
NW_022882985.1	Gnomon	CDS	280881	281058	.	-	0	Name=XP_033355254.1;ID=cds-XP_033355254.1;Dbxref=GeneID:117236429%2CGenbank:XP_033355254.1;Parent=rna-XM_033499363.1
NW_022882985.1	Gnomon	CDS	280602	280811	.	-	0	Name=XP_033355254.1;ID=cds-XP_033355254.1;Dbxref=GeneID:117236429%2CGenbank:XP_033355254.1;Parent=rna-XM_033499363.1
NW_022882985.1	Gnomon	CDS	280223	280324	.	-	0	Name=XP_033355254.1;ID=cds-XP_033355254.1;Dbxref=GeneID:117236429%2CGenbank:XP_033355254.1;Parent=rna-XM_033499363.1
NW_022882985.1	Gnomon	transcript	812744	813879	.	-	.	Name=XR_004493879.1;ID=rna-XR_004493879.1;Dbxref=GeneID:117236561%2CGenbank:XR_004493879.1;Parent=gene-LOC117236561
NW_022882985.1	Gnomon	exon	821910	822160	.	-	.	ID=exon-XM_033499626.1-5;Dbxref=GeneID:117236557%2CGenbank:XM_033499626.1;Parent=rna-XM_033499626.1
NW_022882985.1	Gnomon	exon	821355	821818	.	-	.	ID=exon-XM_033499626.1-6;Dbxref=GeneID:117236557%2CGenbank:XM_033499626.1;Parent=rna-XM_033499626.1
NW_022882985.1	Gnomon	exon	822490	822676	.	-	.	ID=exon-XM_033499626.1-3;Dbxref=GeneID:117236557%2CGenbank:XM_033499626.1;Parent=rna-XM_033499626.1
NW_022882985.1	Gnomon	exon	822252	822432	.	-	.	ID=exon-XM_033499626.1-4;Dbxref=GeneID:117236557%2CGenbank:XM_033499626.1;Parent=rna-XM_033499626.1
NW_022882985.1	Gnomon	CDS	248129	248415	.	-	0	Name=XP_033355494.1;ID=cds-XP_033355494.1;Dbxref=GeneID:117236543%2CGenbank:XP_033355494.1;Parent=rna-XM_033499603.1
NW_022882985.1	Gnomon	CDS	247358	247435	.	-	0	Name=XP_033355494.1;ID=cds-XP_033355494.1;Dbxref=GeneID:117236543%2CGenbank:XP_033355494.1;Parent=rna-XM_033499603.1
NW_022882985.1	Gnomon	CDS	244208	245099	.	-	0	Name=XP_033355494.1;ID=cds-XP_033355494.1;Dbxref=GeneID:117236543%2CGenbank:XP_033355494.1;Parent=rna-XM_033499603.1
NW_022882985.1	Gnomon	CDS	241504	241599	.	-	0	Name=XP_033355494.1;ID=cds-XP_033355494.1;Dbxref=GeneID:117236543%2CGenbank:XP_033355494.1;Parent=rna-XM_033499603.1
NW_022882985.1	Gnomon	CDS	240730	241082	.	-	0	Name=XP_033355494.1;ID=cds-XP_033355494.1;Dbxref=GeneID:117236543%2CGenbank:XP_033355494.1;Parent=rna-XM_033499603.1
NW_022882985.1	Gnomon	CDS	240288	240613	.	-	0	Name=XP_033355494.1;ID=cds-XP_033355494.1;Dbxref=GeneID:117236543%2CGenbank:XP_033355494.1;Parent=rna-XM_033499603.1
NW_022882985.1	Gnomon	CDS	239809	240125	.	-	0	Name=XP_033355494.1;ID=cds-XP_033355494.1;Dbxref=GeneID:117236543%2CGenbank:XP_033355494.1;Parent=rna-XM_033499603.1
NW_022882985.1	Gnomon	exon	824136	824208	.	-	.	ID=exon-XM_033499626.1-1;Dbxref=GeneID:117236557%2CGenbank:XM_033499626.1;Parent=rna-XM_033499626.1
NW_022882985.1	Gnomon	exon	823141	823242	.	-	.	ID=exon-XM_033499626.1-2;Dbxref=GeneID:117236557%2CGenbank:XM_033499626.1;Parent=rna-XM_033499626.1
NW_022882985.1	Gnomon	exon	1358866	1359100	.	+	.	ID=exon-XM_033499502.1-1;Dbxref=GeneID:117236495%2CGenbank:XM_033499502.1;Parent=rna-XM_033499502.1
NW_022882985.1	Gnomon	exon	1359888	1360420	.	+	.	ID=exon-XM_033499502.1-4;Dbxref=GeneID:117236495%2CGenbank:XM_033499502.1;Parent=rna-XM_033499502.1
NW_022882985.1	Gnomon	exon	1359172	1359469	.	+	.	ID=exon-XM_033499502.1-2;Dbxref=GeneID:117236495%2CGenbank:XM_033499502.1;Parent=rna-XM_033499502.1
NW_022882985.1	Gnomon	exon	1359548	1359818	.	+	.	ID=exon-XM_033499502.1-3;Dbxref=GeneID:117236495%2CGenbank:XM_033499502.1;Parent=rna-XM_033499502.1
NW_022882985.1	Gnomon	exon	145562	145637	.	-	.	ID=exon-XM_033499562.1-11;Dbxref=GeneID:117236528%2CGenbank:XM_033499562.1;Parent=rna-XM_033499562.1
NW_022882985.1	Gnomon	exon	145228	145346	.	-	.	ID=exon-XM_033499562.1-12;Dbxref=GeneID:117236528%2CGenbank:XM_033499562.1;Parent=rna-XM_033499562.1
NW_022882985.1	Gnomon	exon	144982	145152	.	-	.	ID=exon-XM_033499562.1-13;Dbxref=GeneID:117236528%2CGenbank:XM_033499562.1;Parent=rna-XM_033499562.1
NW_022882985.1	Gnomon	exon	144744	144884	.	-	.	ID=exon-XM_033499562.1-14;Dbxref=GeneID:117236528%2CGenbank:XM_033499562.1;Parent=rna-XM_033499562.1
NW_022882985.1	Gnomon	exon	145761	145851	.	-	.	ID=exon-XM_033499562.1-10;Dbxref=GeneID:117236528%2CGenbank:XM_033499562.1;Parent=rna-XM_033499562.1
NW_022882985.1	Gnomon	transcript	807556	813747	.	+	.	Name=XR_004493878.1;ID=rna-XR_004493878.1;Dbxref=GeneID:117236556%2CGenbank:XR_004493878.1;Parent=gene-LOC117236556
NW_022882985.1	Gnomon	exon	143040	143213	.	-	.	ID=exon-XM_033499562.1-19;Dbxref=GeneID:117236528%2CGenbank:XM_033499562.1;Parent=rna-XM_033499562.1
NW_022882985.1	Gnomon	exon	144469	144663	.	-	.	ID=exon-XM_033499562.1-15;Dbxref=GeneID:117236528%2CGenbank:XM_033499562.1;Parent=rna-XM_033499562.1
NW_022882985.1	Gnomon	exon	144277	144379	.	-	.	ID=exon-XM_033499562.1-16;Dbxref=GeneID:117236528%2CGenbank:XM_033499562.1;Parent=rna-XM_033499562.1
NW_022882985.1	Gnomon	exon	144077	144097	.	-	.	ID=exon-XM_033499562.1-17;Dbxref=GeneID:117236528%2CGenbank:XM_033499562.1;Parent=rna-XM_033499562.1
NW_022882985.1	Gnomon	exon	143541	143631	.	-	.	ID=exon-XM_033499562.1-18;Dbxref=GeneID:117236528%2CGenbank:XM_033499562.1;Parent=rna-XM_033499562.1
NW_022882985.1	Gnomon	mRNA	793262	796247	.	+	.	Name=XM_033499389.1;ID=rna-XM_033499389.1;Dbxref=GeneID:117236442%2CGenbank:XM_033499389.1;Parent=gene-LOC117236442
NW_022882985.1	Gnomon	exon	137707	142976	.	-	.	ID=exon-XM_033499562.1-20;Dbxref=GeneID:117236528%2CGenbank:XM_033499562.1;Parent=rna-XM_033499562.1
NW_022882985.1	Gnomon	exon	1496218	1496619	.	+	.	ID=exon-XM_033499673.1-1;Dbxref=GeneID:117236587%2CGenbank:XM_033499673.1;Parent=rna-XM_033499673.1
NW_022882985.1	Gnomon	mRNA	1208985	1213627	.	+	.	Name=XM_033499483.1;ID=rna-XM_033499483.1;Dbxref=GeneID:117236483%2CGenbank:XM_033499483.1;Parent=gene-LOC117236483
NW_022882985.1	Gnomon	mRNA	1068387	1080864	.	+	.	Name=XM_033499639.1;ID=rna-XM_033499639.1;Dbxref=GeneID:117236564%2CGenbank:XM_033499639.1;Parent=gene-LOC117236564
NW_022882985.1	Gnomon	CDS	237319	237361	.	+	0	Name=XP_033355495.1;ID=cds-XP_033355495.1;Dbxref=GeneID:117236544%2CGenbank:XP_033355495.1;Parent=rna-XM_033499604.1
NW_022882985.1	Gnomon	CDS	237739	238172	.	+	0	Name=XP_033355495.1;ID=cds-XP_033355495.1;Dbxref=GeneID:117236544%2CGenbank:XP_033355495.1;Parent=rna-XM_033499604.1
NW_022882985.1	Gnomon	exon	862069	864021	.	+	.	ID=exon-XM_033499525.1-9;Dbxref=GeneID:117236509%2CGenbank:XM_033499525.1;Parent=rna-XM_033499525.1
NW_022882985.1	Gnomon	exon	861208	861255	.	+	.	ID=exon-XM_033499525.1-7;Dbxref=GeneID:117236509%2CGenbank:XM_033499525.1;Parent=rna-XM_033499525.1
NW_022882985.1	Gnomon	exon	861340	861988	.	+	.	ID=exon-XM_033499525.1-8;Dbxref=GeneID:117236509%2CGenbank:XM_033499525.1;Parent=rna-XM_033499525.1
NW_022882985.1	Gnomon	exon	860714	860864	.	+	.	ID=exon-XM_033499525.1-5;Dbxref=GeneID:117236509%2CGenbank:XM_033499525.1;Parent=rna-XM_033499525.1
NW_022882985.1	Gnomon	exon	860953	861097	.	+	.	ID=exon-XM_033499525.1-6;Dbxref=GeneID:117236509%2CGenbank:XM_033499525.1;Parent=rna-XM_033499525.1
NW_022882985.1	Gnomon	exon	859187	860394	.	+	.	ID=exon-XM_033499525.1-3;Dbxref=GeneID:117236509%2CGenbank:XM_033499525.1;Parent=rna-XM_033499525.1
NW_022882985.1	Gnomon	exon	860496	860583	.	+	.	ID=exon-XM_033499525.1-4;Dbxref=GeneID:117236509%2CGenbank:XM_033499525.1;Parent=rna-XM_033499525.1
NW_022882985.1	Gnomon	exon	843149	843405	.	+	.	ID=exon-XM_033499525.1-1;Dbxref=GeneID:117236509%2CGenbank:XM_033499525.1;Parent=rna-XM_033499525.1
NW_022882985.1	Gnomon	exon	857820	859102	.	+	.	ID=exon-XM_033499525.1-2;Dbxref=GeneID:117236509%2CGenbank:XM_033499525.1;Parent=rna-XM_033499525.1
NW_022882985.1	Gnomon	exon	1030800	1030967	.	+	.	ID=exon-XM_033499353.1-1;Dbxref=GeneID:117236421%2CGenbank:XM_033499353.1;Parent=rna-XM_033499353.1
NW_022882985.1	Gnomon	exon	1031112	1031214	.	+	.	ID=exon-XM_033499353.1-2;Dbxref=GeneID:117236421%2CGenbank:XM_033499353.1;Parent=rna-XM_033499353.1
NW_022882985.1	Gnomon	exon	1035037	1035316	.	+	.	ID=exon-XM_033499353.1-3;Dbxref=GeneID:117236421%2CGenbank:XM_033499353.1;Parent=rna-XM_033499353.1
NW_022882985.1	Gnomon	exon	1047646	1047896	.	+	.	ID=exon-XM_033499353.1-8;Dbxref=GeneID:117236421%2CGenbank:XM_033499353.1;Parent=rna-XM_033499353.1
NW_022882985.1	Gnomon	exon	1048733	1049529	.	+	.	ID=exon-XM_033499353.1-9;Dbxref=GeneID:117236421%2CGenbank:XM_033499353.1;Parent=rna-XM_033499353.1
NW_022882985.1	Gnomon	exon	1042022	1042279	.	+	.	ID=exon-XM_033499353.1-4;Dbxref=GeneID:117236421%2CGenbank:XM_033499353.1;Parent=rna-XM_033499353.1
NW_022882985.1	Gnomon	exon	1046155	1046310	.	+	.	ID=exon-XM_033499353.1-5;Dbxref=GeneID:117236421%2CGenbank:XM_033499353.1;Parent=rna-XM_033499353.1
NW_022882985.1	Gnomon	exon	1046475	1046797	.	+	.	ID=exon-XM_033499353.1-6;Dbxref=GeneID:117236421%2CGenbank:XM_033499353.1;Parent=rna-XM_033499353.1
NW_022882985.1	Gnomon	exon	1046885	1047272	.	+	.	ID=exon-XM_033499353.1-7;Dbxref=GeneID:117236421%2CGenbank:XM_033499353.1;Parent=rna-XM_033499353.1
NW_022882985.1	Gnomon	mRNA	1220088	1223922	.	+	.	Name=XM_033499482.1;ID=rna-XM_033499482.1;Dbxref=GeneID:117236481%2CGenbank:XM_033499482.1;Parent=gene-LOC117236481
NW_022882985.1	Gnomon	exon	1203191	1203288	.	+	.	ID=exon-XM_033499477.1-5;Dbxref=GeneID:117236479%2CGenbank:XM_033499477.1;Parent=rna-XM_033499477.1
NW_022882985.1	Gnomon	exon	1203439	1203654	.	+	.	ID=exon-XM_033499477.1-6;Dbxref=GeneID:117236479%2CGenbank:XM_033499477.1;Parent=rna-XM_033499477.1
NW_022882985.1	Gnomon	exon	1203742	1204323	.	+	.	ID=exon-XM_033499477.1-7;Dbxref=GeneID:117236479%2CGenbank:XM_033499477.1;Parent=rna-XM_033499477.1
NW_022882985.1	Gnomon	exon	1201251	1201395	.	+	.	ID=exon-XM_033499477.1-1;Dbxref=GeneID:117236479%2CGenbank:XM_033499477.1;Parent=rna-XM_033499477.1
NW_022882985.1	Gnomon	exon	1201625	1201779	.	+	.	ID=exon-XM_033499477.1-2;Dbxref=GeneID:117236479%2CGenbank:XM_033499477.1;Parent=rna-XM_033499477.1
NW_022882985.1	Gnomon	exon	1201975	1202072	.	+	.	ID=exon-XM_033499477.1-3;Dbxref=GeneID:117236479%2CGenbank:XM_033499477.1;Parent=rna-XM_033499477.1
NW_022882985.1	Gnomon	exon	1202489	1202817	.	+	.	ID=exon-XM_033499477.1-4;Dbxref=GeneID:117236479%2CGenbank:XM_033499477.1;Parent=rna-XM_033499477.1
NW_022882985.1	Gnomon	CDS	282104	282116	.	-	0	Name=XP_033355256.1;ID=cds-XP_033355256.1;Dbxref=GeneID:117236429%2CGenbank:XP_033355256.1;Parent=rna-XM_033499365.1
NW_022882985.1	Gnomon	CDS	281823	281979	.	-	0	Name=XP_033355256.1;ID=cds-XP_033355256.1;Dbxref=GeneID:117236429%2CGenbank:XP_033355256.1;Parent=rna-XM_033499365.1
NW_022882985.1	Gnomon	CDS	280881	281058	.	-	0	Name=XP_033355256.1;ID=cds-XP_033355256.1;Dbxref=GeneID:117236429%2CGenbank:XP_033355256.1;Parent=rna-XM_033499365.1
NW_022882985.1	Gnomon	CDS	280602	280811	.	-	0	Name=XP_033355256.1;ID=cds-XP_033355256.1;Dbxref=GeneID:117236429%2CGenbank:XP_033355256.1;Parent=rna-XM_033499365.1
NW_022882985.1	Gnomon	CDS	280223	280324	.	-	0	Name=XP_033355256.1;ID=cds-XP_033355256.1;Dbxref=GeneID:117236429%2CGenbank:XP_033355256.1;Parent=rna-XM_033499365.1
NW_022882985.1	Gnomon	exon	951975	952067	.	-	.	ID=exon-XM_033499449.1-10;Dbxref=GeneID:117236466%2CGenbank:XM_033499449.1;Parent=rna-XM_033499449.1
NW_022882985.1	Gnomon	exon	951469	951896	.	-	.	ID=exon-XM_033499449.1-11;Dbxref=GeneID:117236466%2CGenbank:XM_033499449.1;Parent=rna-XM_033499449.1
NW_022882985.1	Gnomon	exon	951174	951375	.	-	.	ID=exon-XM_033499449.1-12;Dbxref=GeneID:117236466%2CGenbank:XM_033499449.1;Parent=rna-XM_033499449.1
NW_022882985.1	Gnomon	exon	950890	951096	.	-	.	ID=exon-XM_033499449.1-13;Dbxref=GeneID:117236466%2CGenbank:XM_033499449.1;Parent=rna-XM_033499449.1
NW_022882985.1	Gnomon	exon	950305	950707	.	-	.	ID=exon-XM_033499449.1-14;Dbxref=GeneID:117236466%2CGenbank:XM_033499449.1;Parent=rna-XM_033499449.1
NW_022882985.1	Gnomon	exon	949997	950226	.	-	.	ID=exon-XM_033499449.1-15;Dbxref=GeneID:117236466%2CGenbank:XM_033499449.1;Parent=rna-XM_033499449.1
NW_022882985.1	Gnomon	exon	948077	949913	.	-	.	ID=exon-XM_033499449.1-16;Dbxref=GeneID:117236466%2CGenbank:XM_033499449.1;Parent=rna-XM_033499449.1
NW_022882985.1	Gnomon	mRNA	1302868	1307411	.	+	.	Name=XM_033499682.1;ID=rna-XM_033499682.1;Dbxref=GeneID:117236593%2CGenbank:XM_033499682.1;Parent=gene-LOC117236593
NW_022882985.1	Gnomon	exon	1063084	1063086	.	-	.	ID=exon-XM_033499373.1-4;Dbxref=GeneID:117236433%2CGenbank:XM_033499373.1;Parent=rna-XM_033499373.1
NW_022882985.1	Gnomon	exon	1060100	1062318	.	-	.	ID=exon-XM_033499373.1-5;Dbxref=GeneID:117236433%2CGenbank:XM_033499373.1;Parent=rna-XM_033499373.1
NW_022882985.1	Gnomon	exon	1064117	1064177	.	-	.	ID=exon-XM_033499373.1-2;Dbxref=GeneID:117236433%2CGenbank:XM_033499373.1;Parent=rna-XM_033499373.1
NW_022882985.1	Gnomon	exon	1063591	1063936	.	-	.	ID=exon-XM_033499373.1-3;Dbxref=GeneID:117236433%2CGenbank:XM_033499373.1;Parent=rna-XM_033499373.1
NW_022882985.1	Gnomon	exon	1066112	1066613	.	-	.	ID=exon-XM_033499373.1-1;Dbxref=GeneID:117236433%2CGenbank:XM_033499373.1;Parent=rna-XM_033499373.1
NW_022882985.1	Gnomon	mRNA	391940	393779	.	+	.	Name=XM_033499348.1;ID=rna-XM_033499348.1;Dbxref=GeneID:117236417%2CGenbank:XM_033499348.1;Parent=gene-LOC117236417
NW_022882985.1	Gnomon	exon	1147403	1147680	.	+	.	ID=exon-XM_033499672.1-2;Dbxref=GeneID:117236586%2CGenbank:XM_033499672.1;Parent=rna-XM_033499672.1
NW_022882985.1	Gnomon	exon	1148287	1148424	.	+	.	ID=exon-XM_033499672.1-3;Dbxref=GeneID:117236586%2CGenbank:XM_033499672.1;Parent=rna-XM_033499672.1
NW_022882985.1	Gnomon	exon	1146749	1147322	.	+	.	ID=exon-XM_033499672.1-1;Dbxref=GeneID:117236586%2CGenbank:XM_033499672.1;Parent=rna-XM_033499672.1
NW_022882985.1	Gnomon	exon	1149337	1149467	.	+	.	ID=exon-XM_033499672.1-6;Dbxref=GeneID:117236586%2CGenbank:XM_033499672.1;Parent=rna-XM_033499672.1
NW_022882985.1	Gnomon	exon	1149554	1149616	.	+	.	ID=exon-XM_033499672.1-7;Dbxref=GeneID:117236586%2CGenbank:XM_033499672.1;Parent=rna-XM_033499672.1
NW_022882985.1	Gnomon	exon	1148651	1148876	.	+	.	ID=exon-XM_033499672.1-4;Dbxref=GeneID:117236586%2CGenbank:XM_033499672.1;Parent=rna-XM_033499672.1
NW_022882985.1	Gnomon	exon	1148953	1149050	.	+	.	ID=exon-XM_033499672.1-5;Dbxref=GeneID:117236586%2CGenbank:XM_033499672.1;Parent=rna-XM_033499672.1
NW_022882985.1	Gnomon	exon	1150320	1150643	.	+	.	ID=exon-XM_033499672.1-8;Dbxref=GeneID:117236586%2CGenbank:XM_033499672.1;Parent=rna-XM_033499672.1
NW_022882985.1	Gnomon	exon	1150892	1151080	.	+	.	ID=exon-XM_033499672.1-9;Dbxref=GeneID:117236586%2CGenbank:XM_033499672.1;Parent=rna-XM_033499672.1
NW_022882985.1	Gnomon	CDS	1013395	1013503	.	-	0	Name=XP_033355346.1;ID=cds-XP_033355346.1;Dbxref=GeneID:117236469%2CGenbank:XP_033355346.1;Parent=rna-XM_033499455.1
NW_022882985.1	Gnomon	CDS	986932	987133	.	-	0	Name=XP_033355346.1;ID=cds-XP_033355346.1;Dbxref=GeneID:117236469%2CGenbank:XP_033355346.1;Parent=rna-XM_033499455.1
NW_022882985.1	Gnomon	CDS	985230	985324	.	-	0	Name=XP_033355346.1;ID=cds-XP_033355346.1;Dbxref=GeneID:117236469%2CGenbank:XP_033355346.1;Parent=rna-XM_033499455.1
NW_022882985.1	Gnomon	CDS	984336	984472	.	-	0	Name=XP_033355346.1;ID=cds-XP_033355346.1;Dbxref=GeneID:117236469%2CGenbank:XP_033355346.1;Parent=rna-XM_033499455.1
NW_022882985.1	Gnomon	CDS	983726	983996	.	-	0	Name=XP_033355346.1;ID=cds-XP_033355346.1;Dbxref=GeneID:117236469%2CGenbank:XP_033355346.1;Parent=rna-XM_033499455.1
NW_022882985.1	Gnomon	CDS	980378	980530	.	-	0	Name=XP_033355346.1;ID=cds-XP_033355346.1;Dbxref=GeneID:117236469%2CGenbank:XP_033355346.1;Parent=rna-XM_033499455.1
NW_022882985.1	Gnomon	CDS	978843	979351	.	-	0	Name=XP_033355346.1;ID=cds-XP_033355346.1;Dbxref=GeneID:117236469%2CGenbank:XP_033355346.1;Parent=rna-XM_033499455.1
NW_022882985.1	Gnomon	exon	332842	333513	.	-	.	ID=exon-XM_033499415.1-12;Dbxref=GeneID:117236449%2CGenbank:XM_033499415.1;Parent=rna-XM_033499415.1
NW_022882985.1	Gnomon	exon	334005	334482	.	-	.	ID=exon-XM_033499415.1-10;Dbxref=GeneID:117236449%2CGenbank:XM_033499415.1;Parent=rna-XM_033499415.1
NW_022882985.1	Gnomon	exon	333632	333926	.	-	.	ID=exon-XM_033499415.1-11;Dbxref=GeneID:117236449%2CGenbank:XM_033499415.1;Parent=rna-XM_033499415.1
NW_022882985.1	Gnomon	exon	841768	841950	.	-	.	ID=exon-XM_033499531.1-2;Dbxref=GeneID:117236512%2CGenbank:XM_033499531.1;Parent=rna-XM_033499531.1
NW_022882985.1	Gnomon	exon	841574	841697	.	-	.	ID=exon-XM_033499531.1-3;Dbxref=GeneID:117236512%2CGenbank:XM_033499531.1;Parent=rna-XM_033499531.1
NW_022882985.1	Gnomon	exon	842756	842824	.	-	.	ID=exon-XM_033499531.1-1;Dbxref=GeneID:117236512%2CGenbank:XM_033499531.1;Parent=rna-XM_033499531.1
NW_022882985.1	Gnomon	mRNA	1395629	1412739	.	-	.	Name=XM_033499441.1;ID=rna-XM_033499441.1;Dbxref=GeneID:117236464%2CGenbank:XM_033499441.1;Parent=gene-LOC117236464
NW_022882985.1	Gnomon	mRNA	179167	182620	.	+	.	Name=XM_033499587.1;ID=rna-XM_033499587.1;Dbxref=GeneID:117236536%2CGenbank:XM_033499587.1;Parent=gene-LOC117236536
NW_022882985.1	Gnomon	CDS	1344805	1344981	.	+	0	Name=XP_033355440.1;ID=cds-XP_033355440.1;Dbxref=GeneID:117236521%2CGenbank:XP_033355440.1;Parent=rna-XM_033499549.1
NW_022882985.1	Gnomon	CDS	1345076	1345134	.	+	0	Name=XP_033355440.1;ID=cds-XP_033355440.1;Dbxref=GeneID:117236521%2CGenbank:XP_033355440.1;Parent=rna-XM_033499549.1
NW_022882985.1	Gnomon	CDS	1345196	1345379	.	+	0	Name=XP_033355440.1;ID=cds-XP_033355440.1;Dbxref=GeneID:117236521%2CGenbank:XP_033355440.1;Parent=rna-XM_033499549.1
NW_022882985.1	Gnomon	CDS	1345601	1345773	.	+	0	Name=XP_033355440.1;ID=cds-XP_033355440.1;Dbxref=GeneID:117236521%2CGenbank:XP_033355440.1;Parent=rna-XM_033499549.1
NW_022882985.1	Gnomon	CDS	1346104	1346184	.	+	0	Name=XP_033355440.1;ID=cds-XP_033355440.1;Dbxref=GeneID:117236521%2CGenbank:XP_033355440.1;Parent=rna-XM_033499549.1
NW_022882985.1	Gnomon	CDS	1346265	1346536	.	+	0	Name=XP_033355440.1;ID=cds-XP_033355440.1;Dbxref=GeneID:117236521%2CGenbank:XP_033355440.1;Parent=rna-XM_033499549.1
NW_022882985.1	Gnomon	CDS	1346904	1347113	.	+	0	Name=XP_033355440.1;ID=cds-XP_033355440.1;Dbxref=GeneID:117236521%2CGenbank:XP_033355440.1;Parent=rna-XM_033499549.1
NW_022882985.1	Gnomon	CDS	1347187	1347291	.	+	0	Name=XP_033355440.1;ID=cds-XP_033355440.1;Dbxref=GeneID:117236521%2CGenbank:XP_033355440.1;Parent=rna-XM_033499549.1
NW_022882985.1	Gnomon	CDS	1347425	1347828	.	+	0	Name=XP_033355440.1;ID=cds-XP_033355440.1;Dbxref=GeneID:117236521%2CGenbank:XP_033355440.1;Parent=rna-XM_033499549.1
NW_022882985.1	Gnomon	exon	261246	261751	.	-	.	ID=exon-XM_033499648.1-3;Dbxref=GeneID:117236570%2CGenbank:XM_033499648.1;Parent=rna-XM_033499648.1
NW_022882985.1	Gnomon	exon	262042	262207	.	-	.	ID=exon-XM_033499648.1-1;Dbxref=GeneID:117236570%2CGenbank:XM_033499648.1;Parent=rna-XM_033499648.1
NW_022882985.1	Gnomon	exon	261828	261948	.	-	.	ID=exon-XM_033499648.1-2;Dbxref=GeneID:117236570%2CGenbank:XM_033499648.1;Parent=rna-XM_033499648.1
NW_022882985.1	Gnomon	mRNA	1299694	1302045	.	+	.	Name=XM_033499681.1;ID=rna-XM_033499681.1;Dbxref=GeneID:117236592%2CGenbank:XM_033499681.1;Parent=gene-LOC117236592
NW_022882985.1	Gnomon	exon	332056	332380	.	-	.	ID=exon-XM_033499431.1-1;Dbxref=GeneID:117236454%2CGenbank:XM_033499431.1;Parent=rna-XM_033499431.1
NW_022882985.1	Gnomon	exon	331596	331884	.	-	.	ID=exon-XM_033499431.1-2;Dbxref=GeneID:117236454%2CGenbank:XM_033499431.1;Parent=rna-XM_033499431.1
NW_022882985.1	Gnomon	exon	331243	331535	.	-	.	ID=exon-XM_033499431.1-3;Dbxref=GeneID:117236454%2CGenbank:XM_033499431.1;Parent=rna-XM_033499431.1
NW_022882985.1	Gnomon	exon	330536	331181	.	-	.	ID=exon-XM_033499431.1-4;Dbxref=GeneID:117236454%2CGenbank:XM_033499431.1;Parent=rna-XM_033499431.1
NW_022882985.1	Gnomon	exon	329742	330058	.	-	.	ID=exon-XM_033499431.1-5;Dbxref=GeneID:117236454%2CGenbank:XM_033499431.1;Parent=rna-XM_033499431.1
NW_022882985.1	Gnomon	CDS	1013395	1013503	.	-	0	Name=XP_033355347.1;ID=cds-XP_033355347.1;Dbxref=GeneID:117236469%2CGenbank:XP_033355347.1;Parent=rna-XM_033499456.1
NW_022882985.1	Gnomon	CDS	986932	987133	.	-	0	Name=XP_033355347.1;ID=cds-XP_033355347.1;Dbxref=GeneID:117236469%2CGenbank:XP_033355347.1;Parent=rna-XM_033499456.1
NW_022882985.1	Gnomon	CDS	985230	985324	.	-	0	Name=XP_033355347.1;ID=cds-XP_033355347.1;Dbxref=GeneID:117236469%2CGenbank:XP_033355347.1;Parent=rna-XM_033499456.1
NW_022882985.1	Gnomon	CDS	984336	984472	.	-	0	Name=XP_033355347.1;ID=cds-XP_033355347.1;Dbxref=GeneID:117236469%2CGenbank:XP_033355347.1;Parent=rna-XM_033499456.1
NW_022882985.1	Gnomon	CDS	983726	983996	.	-	0	Name=XP_033355347.1;ID=cds-XP_033355347.1;Dbxref=GeneID:117236469%2CGenbank:XP_033355347.1;Parent=rna-XM_033499456.1
NW_022882985.1	Gnomon	CDS	980378	980512	.	-	0	Name=XP_033355347.1;ID=cds-XP_033355347.1;Dbxref=GeneID:117236469%2CGenbank:XP_033355347.1;Parent=rna-XM_033499456.1
NW_022882985.1	Gnomon	CDS	978843	979351	.	-	0	Name=XP_033355347.1;ID=cds-XP_033355347.1;Dbxref=GeneID:117236469%2CGenbank:XP_033355347.1;Parent=rna-XM_033499456.1
NW_022882985.1	Gnomon	exon	821355	821818	.	-	.	ID=exon-XM_033499624.1-5;Dbxref=GeneID:117236557%2CGenbank:XM_033499624.1;Parent=rna-XM_033499624.1
NW_022882985.1	Gnomon	exon	822252	822432	.	-	.	ID=exon-XM_033499624.1-3;Dbxref=GeneID:117236557%2CGenbank:XM_033499624.1;Parent=rna-XM_033499624.1
NW_022882985.1	Gnomon	exon	821910	822160	.	-	.	ID=exon-XM_033499624.1-4;Dbxref=GeneID:117236557%2CGenbank:XM_033499624.1;Parent=rna-XM_033499624.1
NW_022882985.1	Gnomon	exon	823141	823226	.	-	.	ID=exon-XM_033499624.1-1;Dbxref=GeneID:117236557%2CGenbank:XM_033499624.1;Parent=rna-XM_033499624.1
NW_022882985.1	Gnomon	exon	822490	822694	.	-	.	ID=exon-XM_033499624.1-2;Dbxref=GeneID:117236557%2CGenbank:XM_033499624.1;Parent=rna-XM_033499624.1
NW_022882985.1	Gnomon	exon	921464	922014	.	-	.	ID=exon-XM_033499357.1-10;Dbxref=GeneID:117236424%2CGenbank:XM_033499357.1;Parent=rna-XM_033499357.1
NW_022882985.1	Gnomon	CDS	1344805	1344981	.	+	0	Name=XP_033355441.1;ID=cds-XP_033355441.1;Dbxref=GeneID:117236521%2CGenbank:XP_033355441.1;Parent=rna-XM_033499550.1
NW_022882985.1	Gnomon	CDS	1345076	1345134	.	+	0	Name=XP_033355441.1;ID=cds-XP_033355441.1;Dbxref=GeneID:117236521%2CGenbank:XP_033355441.1;Parent=rna-XM_033499550.1
NW_022882985.1	Gnomon	CDS	1345196	1345379	.	+	0	Name=XP_033355441.1;ID=cds-XP_033355441.1;Dbxref=GeneID:117236521%2CGenbank:XP_033355441.1;Parent=rna-XM_033499550.1
NW_022882985.1	Gnomon	CDS	1345601	1345773	.	+	0	Name=XP_033355441.1;ID=cds-XP_033355441.1;Dbxref=GeneID:117236521%2CGenbank:XP_033355441.1;Parent=rna-XM_033499550.1
NW_022882985.1	Gnomon	CDS	1346104	1346184	.	+	0	Name=XP_033355441.1;ID=cds-XP_033355441.1;Dbxref=GeneID:117236521%2CGenbank:XP_033355441.1;Parent=rna-XM_033499550.1
NW_022882985.1	Gnomon	CDS	1346265	1346536	.	+	0	Name=XP_033355441.1;ID=cds-XP_033355441.1;Dbxref=GeneID:117236521%2CGenbank:XP_033355441.1;Parent=rna-XM_033499550.1
NW_022882985.1	Gnomon	CDS	1347015	1347113	.	+	0	Name=XP_033355441.1;ID=cds-XP_033355441.1;Dbxref=GeneID:117236521%2CGenbank:XP_033355441.1;Parent=rna-XM_033499550.1
NW_022882985.1	Gnomon	CDS	1347187	1347291	.	+	0	Name=XP_033355441.1;ID=cds-XP_033355441.1;Dbxref=GeneID:117236521%2CGenbank:XP_033355441.1;Parent=rna-XM_033499550.1
NW_022882985.1	Gnomon	CDS	1347425	1347828	.	+	0	Name=XP_033355441.1;ID=cds-XP_033355441.1;Dbxref=GeneID:117236521%2CGenbank:XP_033355441.1;Parent=rna-XM_033499550.1
NW_022882985.1	Gnomon	exon	1418578	1418665	.	-	.	ID=exon-XM_033499478.1-2;Dbxref=GeneID:117236480%2CGenbank:XM_033499478.1;Parent=rna-XM_033499478.1
NW_022882985.1	Gnomon	exon	1418076	1418287	.	-	.	ID=exon-XM_033499478.1-3;Dbxref=GeneID:117236480%2CGenbank:XM_033499478.1;Parent=rna-XM_033499478.1
NW_022882985.1	Gnomon	exon	1420178	1420607	.	-	.	ID=exon-XM_033499478.1-1;Dbxref=GeneID:117236480%2CGenbank:XM_033499478.1;Parent=rna-XM_033499478.1
NW_022882985.1	Gnomon	exon	1417395	1417988	.	-	.	ID=exon-XM_033499478.1-4;Dbxref=GeneID:117236480%2CGenbank:XM_033499478.1;Parent=rna-XM_033499478.1
NW_022882985.1	Gnomon	mRNA	391939	393779	.	+	.	Name=XM_033499347.1;ID=rna-XM_033499347.1;Dbxref=GeneID:117236417%2CGenbank:XM_033499347.1;Parent=gene-LOC117236417
NW_022882985.1	Gnomon	exon	1341365	1341511	.	+	.	ID=exon-XM_033499554.1-7;Dbxref=GeneID:117236522%2CGenbank:XM_033499554.1;Parent=rna-XM_033499554.1
NW_022882985.1	Gnomon	exon	1341586	1341724	.	+	.	ID=exon-XM_033499554.1-8;Dbxref=GeneID:117236522%2CGenbank:XM_033499554.1;Parent=rna-XM_033499554.1
NW_022882985.1	Gnomon	exon	1340903	1341108	.	+	.	ID=exon-XM_033499554.1-5;Dbxref=GeneID:117236522%2CGenbank:XM_033499554.1;Parent=rna-XM_033499554.1
NW_022882985.1	Gnomon	exon	1341195	1341270	.	+	.	ID=exon-XM_033499554.1-6;Dbxref=GeneID:117236522%2CGenbank:XM_033499554.1;Parent=rna-XM_033499554.1
NW_022882985.1	Gnomon	exon	1340258	1340466	.	+	.	ID=exon-XM_033499554.1-3;Dbxref=GeneID:117236522%2CGenbank:XM_033499554.1;Parent=rna-XM_033499554.1
NW_022882985.1	Gnomon	exon	1340614	1340796	.	+	.	ID=exon-XM_033499554.1-4;Dbxref=GeneID:117236522%2CGenbank:XM_033499554.1;Parent=rna-XM_033499554.1
NW_022882985.1	Gnomon	exon	1333259	1333461	.	+	.	ID=exon-XM_033499554.1-1;Dbxref=GeneID:117236522%2CGenbank:XM_033499554.1;Parent=rna-XM_033499554.1
NW_022882985.1	Gnomon	exon	1339902	1340182	.	+	.	ID=exon-XM_033499554.1-2;Dbxref=GeneID:117236522%2CGenbank:XM_033499554.1;Parent=rna-XM_033499554.1
NW_022882985.1	Gnomon	exon	1341789	1341926	.	+	.	ID=exon-XM_033499554.1-9;Dbxref=GeneID:117236522%2CGenbank:XM_033499554.1;Parent=rna-XM_033499554.1
NW_022882985.1	Gnomon	mRNA	1398020	1412743	.	-	.	Name=XM_033499444.1;ID=rna-XM_033499444.1;Dbxref=GeneID:117236464%2CGenbank:XM_033499444.1;Parent=gene-LOC117236464
NW_022882985.1	Gnomon	exon	812837	813747	.	+	.	ID=exon-XM_033499622.1-10;Dbxref=GeneID:117236556%2CGenbank:XM_033499622.1;Parent=rna-XM_033499622.1
NW_022882985.1	Gnomon	CDS	1025484	1025547	.	-	0	Name=XP_033355348.1;ID=cds-XP_033355348.1;Dbxref=GeneID:117236469%2CGenbank:XP_033355348.1;Parent=rna-XM_033499457.1
NW_022882985.1	Gnomon	CDS	986932	987133	.	-	0	Name=XP_033355348.1;ID=cds-XP_033355348.1;Dbxref=GeneID:117236469%2CGenbank:XP_033355348.1;Parent=rna-XM_033499457.1
NW_022882985.1	Gnomon	CDS	985230	985324	.	-	0	Name=XP_033355348.1;ID=cds-XP_033355348.1;Dbxref=GeneID:117236469%2CGenbank:XP_033355348.1;Parent=rna-XM_033499457.1
NW_022882985.1	Gnomon	CDS	984336	984472	.	-	0	Name=XP_033355348.1;ID=cds-XP_033355348.1;Dbxref=GeneID:117236469%2CGenbank:XP_033355348.1;Parent=rna-XM_033499457.1
NW_022882985.1	Gnomon	CDS	983726	983996	.	-	0	Name=XP_033355348.1;ID=cds-XP_033355348.1;Dbxref=GeneID:117236469%2CGenbank:XP_033355348.1;Parent=rna-XM_033499457.1
NW_022882985.1	Gnomon	CDS	980378	980530	.	-	0	Name=XP_033355348.1;ID=cds-XP_033355348.1;Dbxref=GeneID:117236469%2CGenbank:XP_033355348.1;Parent=rna-XM_033499457.1
NW_022882985.1	Gnomon	CDS	978843	979351	.	-	0	Name=XP_033355348.1;ID=cds-XP_033355348.1;Dbxref=GeneID:117236469%2CGenbank:XP_033355348.1;Parent=rna-XM_033499457.1
NW_022882985.1	Gnomon	CDS	1344805	1344981	.	+	0	Name=XP_033355442.1;ID=cds-XP_033355442.1;Dbxref=GeneID:117236521%2CGenbank:XP_033355442.1;Parent=rna-XM_033499551.1
NW_022882985.1	Gnomon	CDS	1345076	1345134	.	+	0	Name=XP_033355442.1;ID=cds-XP_033355442.1;Dbxref=GeneID:117236521%2CGenbank:XP_033355442.1;Parent=rna-XM_033499551.1
NW_022882985.1	Gnomon	CDS	1345196	1345379	.	+	0	Name=XP_033355442.1;ID=cds-XP_033355442.1;Dbxref=GeneID:117236521%2CGenbank:XP_033355442.1;Parent=rna-XM_033499551.1
NW_022882985.1	Gnomon	CDS	1345601	1345773	.	+	0	Name=XP_033355442.1;ID=cds-XP_033355442.1;Dbxref=GeneID:117236521%2CGenbank:XP_033355442.1;Parent=rna-XM_033499551.1
NW_022882985.1	Gnomon	CDS	1346104	1346184	.	+	0	Name=XP_033355442.1;ID=cds-XP_033355442.1;Dbxref=GeneID:117236521%2CGenbank:XP_033355442.1;Parent=rna-XM_033499551.1
NW_022882985.1	Gnomon	CDS	1346265	1346536	.	+	0	Name=XP_033355442.1;ID=cds-XP_033355442.1;Dbxref=GeneID:117236521%2CGenbank:XP_033355442.1;Parent=rna-XM_033499551.1
NW_022882985.1	Gnomon	CDS	1346904	1347113	.	+	0	Name=XP_033355442.1;ID=cds-XP_033355442.1;Dbxref=GeneID:117236521%2CGenbank:XP_033355442.1;Parent=rna-XM_033499551.1
NW_022882985.1	Gnomon	CDS	1347187	1347291	.	+	0	Name=XP_033355442.1;ID=cds-XP_033355442.1;Dbxref=GeneID:117236521%2CGenbank:XP_033355442.1;Parent=rna-XM_033499551.1
NW_022882985.1	Gnomon	CDS	1347425	1347531	.	+	0	Name=XP_033355442.1;ID=cds-XP_033355442.1;Dbxref=GeneID:117236521%2CGenbank:XP_033355442.1;Parent=rna-XM_033499551.1
NW_022882985.1	Gnomon	CDS	1347588	1347599	.	+	0	Name=XP_033355442.1;ID=cds-XP_033355442.1;Dbxref=GeneID:117236521%2CGenbank:XP_033355442.1;Parent=rna-XM_033499551.1
NW_022882985.1	Gnomon	mRNA	1295869	1299139	.	+	.	Name=XM_033499683.1;ID=rna-XM_033499683.1;Dbxref=GeneID:117236594%2CGenbank:XM_033499683.1;Parent=gene-LOC117236594
NW_022882985.1	Gnomon	mRNA	1395629	1401143	.	-	.	Name=XM_033499443.1;ID=rna-XM_033499443.1;Dbxref=GeneID:117236464%2CGenbank:XM_033499443.1;Parent=gene-LOC117236464
NW_022882985.1	Gnomon	exon	177076	177812	.	-	.	ID=exon-XM_033499596.1-3;Dbxref=GeneID:117236539%2CGenbank:XM_033499596.1;Parent=rna-XM_033499596.1
NW_022882985.1	Gnomon	exon	178490	178633	.	-	.	ID=exon-XM_033499596.1-1;Dbxref=GeneID:117236539%2CGenbank:XM_033499596.1;Parent=rna-XM_033499596.1
NW_022882985.1	Gnomon	exon	178189	178303	.	-	.	ID=exon-XM_033499596.1-2;Dbxref=GeneID:117236539%2CGenbank:XM_033499596.1;Parent=rna-XM_033499596.1
NW_022882985.1	Gnomon	exon	1426184	1426462	.	-	.	ID=exon-XM_033499396.1-3;Dbxref=GeneID:117236445%2CGenbank:XM_033499396.1;Parent=rna-XM_033499396.1
NW_022882985.1	Gnomon	exon	1424347	1425659	.	-	.	ID=exon-XM_033499396.1-4;Dbxref=GeneID:117236445%2CGenbank:XM_033499396.1;Parent=rna-XM_033499396.1
NW_022882985.1	Gnomon	exon	1426842	1426860	.	-	.	ID=exon-XM_033499396.1-1;Dbxref=GeneID:117236445%2CGenbank:XM_033499396.1;Parent=rna-XM_033499396.1
NW_022882985.1	Gnomon	exon	1426629	1426703	.	-	.	ID=exon-XM_033499396.1-2;Dbxref=GeneID:117236445%2CGenbank:XM_033499396.1;Parent=rna-XM_033499396.1
NW_022882985.1	Gnomon	exon	359383	359535	.	-	.	ID=exon-XM_033499615.1-10;Dbxref=GeneID:117236553%2CGenbank:XM_033499615.1;Parent=rna-XM_033499615.1
NW_022882985.1	Gnomon	exon	358464	359293	.	-	.	ID=exon-XM_033499615.1-11;Dbxref=GeneID:117236553%2CGenbank:XM_033499615.1;Parent=rna-XM_033499615.1
NW_022882985.1	Gnomon	exon	143040	143213	.	-	.	ID=exon-XM_033499564.1-20;Dbxref=GeneID:117236528%2CGenbank:XM_033499564.1;Parent=rna-XM_033499564.1
NW_022882985.1	Gnomon	exon	137707	142976	.	-	.	ID=exon-XM_033499564.1-21;Dbxref=GeneID:117236528%2CGenbank:XM_033499564.1;Parent=rna-XM_033499564.1
NW_022882985.1	Gnomon	CDS	1340119	1340182	.	+	0	Name=XP_033355443.1;ID=cds-XP_033355443.1;Dbxref=GeneID:117236522%2CGenbank:XP_033355443.1;Parent=rna-XM_033499552.1
NW_022882985.1	Gnomon	CDS	1340258	1340466	.	+	0	Name=XP_033355443.1;ID=cds-XP_033355443.1;Dbxref=GeneID:117236522%2CGenbank:XP_033355443.1;Parent=rna-XM_033499552.1
NW_022882985.1	Gnomon	CDS	1340614	1340796	.	+	0	Name=XP_033355443.1;ID=cds-XP_033355443.1;Dbxref=GeneID:117236522%2CGenbank:XP_033355443.1;Parent=rna-XM_033499552.1
NW_022882985.1	Gnomon	CDS	1340903	1341108	.	+	0	Name=XP_033355443.1;ID=cds-XP_033355443.1;Dbxref=GeneID:117236522%2CGenbank:XP_033355443.1;Parent=rna-XM_033499552.1
NW_022882985.1	Gnomon	CDS	1341195	1341270	.	+	0	Name=XP_033355443.1;ID=cds-XP_033355443.1;Dbxref=GeneID:117236522%2CGenbank:XP_033355443.1;Parent=rna-XM_033499552.1
NW_022882985.1	Gnomon	CDS	1341365	1341511	.	+	0	Name=XP_033355443.1;ID=cds-XP_033355443.1;Dbxref=GeneID:117236522%2CGenbank:XP_033355443.1;Parent=rna-XM_033499552.1
NW_022882985.1	Gnomon	CDS	1341586	1341724	.	+	0	Name=XP_033355443.1;ID=cds-XP_033355443.1;Dbxref=GeneID:117236522%2CGenbank:XP_033355443.1;Parent=rna-XM_033499552.1
NW_022882985.1	Gnomon	CDS	1341789	1341926	.	+	0	Name=XP_033355443.1;ID=cds-XP_033355443.1;Dbxref=GeneID:117236522%2CGenbank:XP_033355443.1;Parent=rna-XM_033499552.1
NW_022882985.1	Gnomon	CDS	1342010	1342176	.	+	0	Name=XP_033355443.1;ID=cds-XP_033355443.1;Dbxref=GeneID:117236522%2CGenbank:XP_033355443.1;Parent=rna-XM_033499552.1
NW_022882985.1	Gnomon	CDS	1342261	1342473	.	+	0	Name=XP_033355443.1;ID=cds-XP_033355443.1;Dbxref=GeneID:117236522%2CGenbank:XP_033355443.1;Parent=rna-XM_033499552.1
NW_022882985.1	Gnomon	exon	143541	143631	.	-	.	ID=exon-XM_033499564.1-19;Dbxref=GeneID:117236528%2CGenbank:XM_033499564.1;Parent=rna-XM_033499564.1
NW_022882985.1	Gnomon	exon	144277	144379	.	-	.	ID=exon-XM_033499564.1-17;Dbxref=GeneID:117236528%2CGenbank:XM_033499564.1;Parent=rna-XM_033499564.1
NW_022882985.1	Gnomon	exon	144077	144097	.	-	.	ID=exon-XM_033499564.1-18;Dbxref=GeneID:117236528%2CGenbank:XM_033499564.1;Parent=rna-XM_033499564.1
NW_022882985.1	Gnomon	exon	1558934	1559629	.	-	.	ID=exon-XR_004493865.1-1;Dbxref=GeneID:117236518%2CGenbank:XR_004493865.1;Parent=rna-XR_004493865.1
NW_022882985.1	Gnomon	exon	1558156	1558843	.	-	.	ID=exon-XR_004493865.1-2;Dbxref=GeneID:117236518%2CGenbank:XR_004493865.1;Parent=rna-XR_004493865.1
NW_022882985.1	Gnomon	exon	144744	144884	.	-	.	ID=exon-XM_033499564.1-15;Dbxref=GeneID:117236528%2CGenbank:XM_033499564.1;Parent=rna-XM_033499564.1
NW_022882985.1	Gnomon	exon	144469	144663	.	-	.	ID=exon-XM_033499564.1-16;Dbxref=GeneID:117236528%2CGenbank:XM_033499564.1;Parent=rna-XM_033499564.1
NW_022882985.1	Gnomon	exon	145228	145346	.	-	.	ID=exon-XM_033499564.1-13;Dbxref=GeneID:117236528%2CGenbank:XM_033499564.1;Parent=rna-XM_033499564.1
NW_022882985.1	Gnomon	exon	144982	145152	.	-	.	ID=exon-XM_033499564.1-14;Dbxref=GeneID:117236528%2CGenbank:XM_033499564.1;Parent=rna-XM_033499564.1
NW_022882985.1	Gnomon	exon	145761	145851	.	-	.	ID=exon-XM_033499564.1-11;Dbxref=GeneID:117236528%2CGenbank:XM_033499564.1;Parent=rna-XM_033499564.1
NW_022882985.1	Gnomon	exon	145562	145637	.	-	.	ID=exon-XM_033499564.1-12;Dbxref=GeneID:117236528%2CGenbank:XM_033499564.1;Parent=rna-XM_033499564.1
NW_022882985.1	Gnomon	exon	146481	146516	.	-	.	ID=exon-XM_033499564.1-10;Dbxref=GeneID:117236528%2CGenbank:XM_033499564.1;Parent=rna-XM_033499564.1
NW_022882985.1	Gnomon	exon	397170	397413	.	-	.	ID=exon-XM_033499349.1-1;Dbxref=GeneID:117236419%2CGenbank:XM_033499349.1;Parent=rna-XM_033499349.1
NW_022882985.1	Gnomon	exon	396709	396953	.	-	.	ID=exon-XM_033499349.1-2;Dbxref=GeneID:117236419%2CGenbank:XM_033499349.1;Parent=rna-XM_033499349.1
NW_022882985.1	Gnomon	exon	396259	396614	.	-	.	ID=exon-XM_033499349.1-3;Dbxref=GeneID:117236419%2CGenbank:XM_033499349.1;Parent=rna-XM_033499349.1
NW_022882985.1	Gnomon	exon	395622	396176	.	-	.	ID=exon-XM_033499349.1-4;Dbxref=GeneID:117236419%2CGenbank:XM_033499349.1;Parent=rna-XM_033499349.1
NW_022882985.1	Gnomon	CDS	1007083	1007095	.	-	0	Name=XP_033355349.1;ID=cds-XP_033355349.1;Dbxref=GeneID:117236469%2CGenbank:XP_033355349.1;Parent=rna-XM_033499458.1
NW_022882985.1	Gnomon	CDS	986932	987133	.	-	0	Name=XP_033355349.1;ID=cds-XP_033355349.1;Dbxref=GeneID:117236469%2CGenbank:XP_033355349.1;Parent=rna-XM_033499458.1
NW_022882985.1	Gnomon	CDS	985230	985324	.	-	0	Name=XP_033355349.1;ID=cds-XP_033355349.1;Dbxref=GeneID:117236469%2CGenbank:XP_033355349.1;Parent=rna-XM_033499458.1
NW_022882985.1	Gnomon	CDS	984336	984472	.	-	0	Name=XP_033355349.1;ID=cds-XP_033355349.1;Dbxref=GeneID:117236469%2CGenbank:XP_033355349.1;Parent=rna-XM_033499458.1
NW_022882985.1	Gnomon	CDS	983726	983996	.	-	0	Name=XP_033355349.1;ID=cds-XP_033355349.1;Dbxref=GeneID:117236469%2CGenbank:XP_033355349.1;Parent=rna-XM_033499458.1
NW_022882985.1	Gnomon	CDS	980378	980530	.	-	0	Name=XP_033355349.1;ID=cds-XP_033355349.1;Dbxref=GeneID:117236469%2CGenbank:XP_033355349.1;Parent=rna-XM_033499458.1
NW_022882985.1	Gnomon	CDS	978843	979351	.	-	0	Name=XP_033355349.1;ID=cds-XP_033355349.1;Dbxref=GeneID:117236469%2CGenbank:XP_033355349.1;Parent=rna-XM_033499458.1
NW_022882985.1	Gnomon	mRNA	179161	182620	.	+	.	Name=XM_033499589.1;ID=rna-XM_033499589.1;Dbxref=GeneID:117236536%2CGenbank:XM_033499589.1;Parent=gene-LOC117236536
NW_022882985.1	Gnomon	mRNA	395622	397413	.	-	.	Name=XM_033499349.1;ID=rna-XM_033499349.1;Dbxref=GeneID:117236419%2CGenbank:XM_033499349.1;Parent=gene-LOC117236419
NW_022882985.1	Gnomon	mRNA	390863	393682	.	+	.	Name=XM_033499344.1;ID=rna-XM_033499344.1;Dbxref=GeneID:117236417%2CGenbank:XM_033499344.1;Parent=gene-LOC117236417
NW_022882985.1	Gnomon	CDS	955679	955710	.	-	0	Name=XP_033355341.1;ID=cds-XP_033355341.1;Dbxref=GeneID:117236466%2CGenbank:XP_033355341.1;Parent=rna-XM_033499450.1
NW_022882985.1	Gnomon	CDS	955358	955589	.	-	0	Name=XP_033355341.1;ID=cds-XP_033355341.1;Dbxref=GeneID:117236466%2CGenbank:XP_033355341.1;Parent=rna-XM_033499450.1
NW_022882985.1	Gnomon	CDS	954640	954810	.	-	0	Name=XP_033355341.1;ID=cds-XP_033355341.1;Dbxref=GeneID:117236466%2CGenbank:XP_033355341.1;Parent=rna-XM_033499450.1
NW_022882985.1	Gnomon	CDS	954358	954559	.	-	0	Name=XP_033355341.1;ID=cds-XP_033355341.1;Dbxref=GeneID:117236466%2CGenbank:XP_033355341.1;Parent=rna-XM_033499450.1
NW_022882985.1	Gnomon	CDS	954061	954274	.	-	0	Name=XP_033355341.1;ID=cds-XP_033355341.1;Dbxref=GeneID:117236466%2CGenbank:XP_033355341.1;Parent=rna-XM_033499450.1
NW_022882985.1	Gnomon	CDS	952984	953971	.	-	0	Name=XP_033355341.1;ID=cds-XP_033355341.1;Dbxref=GeneID:117236466%2CGenbank:XP_033355341.1;Parent=rna-XM_033499450.1
NW_022882985.1	Gnomon	CDS	952536	952886	.	-	0	Name=XP_033355341.1;ID=cds-XP_033355341.1;Dbxref=GeneID:117236466%2CGenbank:XP_033355341.1;Parent=rna-XM_033499450.1
NW_022882985.1	Gnomon	CDS	952147	952458	.	-	0	Name=XP_033355341.1;ID=cds-XP_033355341.1;Dbxref=GeneID:117236466%2CGenbank:XP_033355341.1;Parent=rna-XM_033499450.1
NW_022882985.1	Gnomon	CDS	951975	952067	.	-	0	Name=XP_033355341.1;ID=cds-XP_033355341.1;Dbxref=GeneID:117236466%2CGenbank:XP_033355341.1;Parent=rna-XM_033499450.1
NW_022882985.1	Gnomon	CDS	951469	951896	.	-	0	Name=XP_033355341.1;ID=cds-XP_033355341.1;Dbxref=GeneID:117236466%2CGenbank:XP_033355341.1;Parent=rna-XM_033499450.1
NW_022882985.1	Gnomon	CDS	951174	951375	.	-	0	Name=XP_033355341.1;ID=cds-XP_033355341.1;Dbxref=GeneID:117236466%2CGenbank:XP_033355341.1;Parent=rna-XM_033499450.1
NW_022882985.1	Gnomon	CDS	950896	951096	.	-	0	Name=XP_033355341.1;ID=cds-XP_033355341.1;Dbxref=GeneID:117236466%2CGenbank:XP_033355341.1;Parent=rna-XM_033499450.1
NW_022882985.1	Gnomon	CDS	950305	950707	.	-	0	Name=XP_033355341.1;ID=cds-XP_033355341.1;Dbxref=GeneID:117236466%2CGenbank:XP_033355341.1;Parent=rna-XM_033499450.1
NW_022882985.1	Gnomon	CDS	949997	950226	.	-	0	Name=XP_033355341.1;ID=cds-XP_033355341.1;Dbxref=GeneID:117236466%2CGenbank:XP_033355341.1;Parent=rna-XM_033499450.1
NW_022882985.1	Gnomon	CDS	949788	949913	.	-	0	Name=XP_033355341.1;ID=cds-XP_033355341.1;Dbxref=GeneID:117236466%2CGenbank:XP_033355341.1;Parent=rna-XM_033499450.1
NW_022882985.1	Gnomon	transcript	216797	229446	.	-	.	Name=XR_004493873.1;ID=rna-XR_004493873.1;Dbxref=GeneID:117236545%2CGenbank:XR_004493873.1;Parent=gene-LOC117236545
NW_022882985.1	Gnomon	exon	823141	823226	.	-	.	ID=exon-XM_033499625.1-1;Dbxref=GeneID:117236557%2CGenbank:XM_033499625.1;Parent=rna-XM_033499625.1
NW_022882985.1	Gnomon	exon	822490	822691	.	-	.	ID=exon-XM_033499625.1-2;Dbxref=GeneID:117236557%2CGenbank:XM_033499625.1;Parent=rna-XM_033499625.1
NW_022882985.1	Gnomon	exon	822252	822432	.	-	.	ID=exon-XM_033499625.1-3;Dbxref=GeneID:117236557%2CGenbank:XM_033499625.1;Parent=rna-XM_033499625.1
NW_022882985.1	Gnomon	exon	821910	822160	.	-	.	ID=exon-XM_033499625.1-4;Dbxref=GeneID:117236557%2CGenbank:XM_033499625.1;Parent=rna-XM_033499625.1
NW_022882985.1	Gnomon	exon	821355	821818	.	-	.	ID=exon-XM_033499625.1-5;Dbxref=GeneID:117236557%2CGenbank:XM_033499625.1;Parent=rna-XM_033499625.1
NW_022882985.1	Gnomon	mRNA	213322	215534	.	+	.	Name=XM_033499584.1;ID=rna-XM_033499584.1;Dbxref=GeneID:117236535%2CGenbank:XM_033499584.1;Parent=gene-LOC117236535
NW_022882985.1	Gnomon	CDS	1605110	1605303	.	-	0	Name=XP_033355581.1;ID=cds-XP_033355581.1;Dbxref=GeneID:117236595%2CGenbank:XP_033355581.1;Parent=rna-XM_033499690.1
NW_022882985.1	Gnomon	CDS	1603701	1603953	.	-	0	Name=XP_033355581.1;ID=cds-XP_033355581.1;Dbxref=GeneID:117236595%2CGenbank:XP_033355581.1;Parent=rna-XM_033499690.1
NW_022882985.1	Gnomon	CDS	1597600	1597854	.	-	0	Name=XP_033355581.1;ID=cds-XP_033355581.1;Dbxref=GeneID:117236595%2CGenbank:XP_033355581.1;Parent=rna-XM_033499690.1
NW_022882985.1	Gnomon	CDS	1590342	1590524	.	-	0	Name=XP_033355581.1;ID=cds-XP_033355581.1;Dbxref=GeneID:117236595%2CGenbank:XP_033355581.1;Parent=rna-XM_033499690.1
NW_022882985.1	Gnomon	CDS	1587335	1587634	.	-	0	Name=XP_033355581.1;ID=cds-XP_033355581.1;Dbxref=GeneID:117236595%2CGenbank:XP_033355581.1;Parent=rna-XM_033499690.1
NW_022882985.1	Gnomon	CDS	1583594	1583773	.	-	0	Name=XP_033355581.1;ID=cds-XP_033355581.1;Dbxref=GeneID:117236595%2CGenbank:XP_033355581.1;Parent=rna-XM_033499690.1
NW_022882985.1	Gnomon	CDS	248129	248415	.	-	0	Name=XP_033355488.1;ID=cds-XP_033355488.1;Dbxref=GeneID:117236543%2CGenbank:XP_033355488.1;Parent=rna-XM_033499597.1
NW_022882985.1	Gnomon	CDS	247358	247435	.	-	0	Name=XP_033355488.1;ID=cds-XP_033355488.1;Dbxref=GeneID:117236543%2CGenbank:XP_033355488.1;Parent=rna-XM_033499597.1
NW_022882985.1	Gnomon	CDS	243620	245099	.	-	0	Name=XP_033355488.1;ID=cds-XP_033355488.1;Dbxref=GeneID:117236543%2CGenbank:XP_033355488.1;Parent=rna-XM_033499597.1
NW_022882985.1	Gnomon	CDS	241504	241599	.	-	0	Name=XP_033355488.1;ID=cds-XP_033355488.1;Dbxref=GeneID:117236543%2CGenbank:XP_033355488.1;Parent=rna-XM_033499597.1
NW_022882985.1	Gnomon	CDS	240730	241082	.	-	0	Name=XP_033355488.1;ID=cds-XP_033355488.1;Dbxref=GeneID:117236543%2CGenbank:XP_033355488.1;Parent=rna-XM_033499597.1
NW_022882985.1	Gnomon	CDS	240288	240613	.	-	0	Name=XP_033355488.1;ID=cds-XP_033355488.1;Dbxref=GeneID:117236543%2CGenbank:XP_033355488.1;Parent=rna-XM_033499597.1
NW_022882985.1	Gnomon	CDS	239809	240125	.	-	0	Name=XP_033355488.1;ID=cds-XP_033355488.1;Dbxref=GeneID:117236543%2CGenbank:XP_033355488.1;Parent=rna-XM_033499597.1
NW_022882985.1	Gnomon	exon	147285	147431	.	-	.	ID=exon-XM_033499573.1-6;Dbxref=GeneID:117236528%2CGenbank:XM_033499573.1;Parent=rna-XM_033499573.1
NW_022882985.1	Gnomon	exon	147071	147212	.	-	.	ID=exon-XM_033499573.1-7;Dbxref=GeneID:117236528%2CGenbank:XM_033499573.1;Parent=rna-XM_033499573.1
NW_022882985.1	Gnomon	exon	147701	147816	.	-	.	ID=exon-XM_033499573.1-4;Dbxref=GeneID:117236528%2CGenbank:XM_033499573.1;Parent=rna-XM_033499573.1
NW_022882985.1	Gnomon	exon	147490	147629	.	-	.	ID=exon-XM_033499573.1-5;Dbxref=GeneID:117236528%2CGenbank:XM_033499573.1;Parent=rna-XM_033499573.1
NW_022882985.1	Gnomon	exon	146907	147000	.	-	.	ID=exon-XM_033499573.1-8;Dbxref=GeneID:117236528%2CGenbank:XM_033499573.1;Parent=rna-XM_033499573.1
NW_022882985.1	Gnomon	exon	146481	146516	.	-	.	ID=exon-XM_033499573.1-9;Dbxref=GeneID:117236528%2CGenbank:XM_033499573.1;Parent=rna-XM_033499573.1
NW_022882985.1	Gnomon	exon	148184	148240	.	-	.	ID=exon-XM_033499573.1-2;Dbxref=GeneID:117236528%2CGenbank:XM_033499573.1;Parent=rna-XM_033499573.1
NW_022882985.1	Gnomon	exon	147923	148065	.	-	.	ID=exon-XM_033499573.1-3;Dbxref=GeneID:117236528%2CGenbank:XM_033499573.1;Parent=rna-XM_033499573.1
NW_022882985.1	Gnomon	exon	148323	148429	.	-	.	ID=exon-XM_033499573.1-1;Dbxref=GeneID:117236528%2CGenbank:XM_033499573.1;Parent=rna-XM_033499573.1
NW_022882985.1	Gnomon	CDS	931962	932055	.	-	0	Name=XP_033355248.1;ID=cds-XP_033355248.1;Dbxref=GeneID:117236424%2CGenbank:XP_033355248.1;Parent=rna-XM_033499357.1
NW_022882985.1	Gnomon	CDS	929015	929249	.	-	0	Name=XP_033355248.1;ID=cds-XP_033355248.1;Dbxref=GeneID:117236424%2CGenbank:XP_033355248.1;Parent=rna-XM_033499357.1
NW_022882985.1	Gnomon	CDS	928583	928923	.	-	0	Name=XP_033355248.1;ID=cds-XP_033355248.1;Dbxref=GeneID:117236424%2CGenbank:XP_033355248.1;Parent=rna-XM_033499357.1
NW_022882985.1	Gnomon	CDS	928068	928521	.	-	0	Name=XP_033355248.1;ID=cds-XP_033355248.1;Dbxref=GeneID:117236424%2CGenbank:XP_033355248.1;Parent=rna-XM_033499357.1
NW_022882985.1	Gnomon	CDS	927762	927989	.	-	0	Name=XP_033355248.1;ID=cds-XP_033355248.1;Dbxref=GeneID:117236424%2CGenbank:XP_033355248.1;Parent=rna-XM_033499357.1
NW_022882985.1	Gnomon	CDS	923843	924164	.	-	0	Name=XP_033355248.1;ID=cds-XP_033355248.1;Dbxref=GeneID:117236424%2CGenbank:XP_033355248.1;Parent=rna-XM_033499357.1
NW_022882985.1	Gnomon	CDS	923435	923539	.	-	0	Name=XP_033355248.1;ID=cds-XP_033355248.1;Dbxref=GeneID:117236424%2CGenbank:XP_033355248.1;Parent=rna-XM_033499357.1
NW_022882985.1	Gnomon	CDS	923153	923299	.	-	0	Name=XP_033355248.1;ID=cds-XP_033355248.1;Dbxref=GeneID:117236424%2CGenbank:XP_033355248.1;Parent=rna-XM_033499357.1
NW_022882985.1	Gnomon	CDS	922960	923106	.	-	0	Name=XP_033355248.1;ID=cds-XP_033355248.1;Dbxref=GeneID:117236424%2CGenbank:XP_033355248.1;Parent=rna-XM_033499357.1
NW_022882985.1	Gnomon	CDS	921730	922014	.	-	0	Name=XP_033355248.1;ID=cds-XP_033355248.1;Dbxref=GeneID:117236424%2CGenbank:XP_033355248.1;Parent=rna-XM_033499357.1
NW_022882985.1	Gnomon	mRNA	391045	393682	.	+	.	Name=XM_033499343.1;ID=rna-XM_033499343.1;Dbxref=GeneID:117236417%2CGenbank:XM_033499343.1;Parent=gene-LOC117236417
NW_022882985.1	Gnomon	mRNA	1138367	1145656	.	+	.	Name=XM_033499489.1;ID=rna-XM_033499489.1;Dbxref=GeneID:117236485%2CGenbank:XM_033499489.1;Parent=gene-LOC117236485
NW_022882985.1	Gnomon	mRNA	200111	203533	.	+	.	Name=XM_033499583.1;ID=rna-XM_033499583.1;Dbxref=GeneID:117236533%2CGenbank:XM_033499583.1;Parent=gene-LOC117236533
NW_022882985.1	Gnomon	CDS	1605110	1605303	.	-	0	Name=XP_033355582.1;ID=cds-XP_033355582.1;Dbxref=GeneID:117236595%2CGenbank:XP_033355582.1;Parent=rna-XM_033499691.1
NW_022882985.1	Gnomon	CDS	1603701	1603953	.	-	0	Name=XP_033355582.1;ID=cds-XP_033355582.1;Dbxref=GeneID:117236595%2CGenbank:XP_033355582.1;Parent=rna-XM_033499691.1
NW_022882985.1	Gnomon	CDS	1597600	1597854	.	-	0	Name=XP_033355582.1;ID=cds-XP_033355582.1;Dbxref=GeneID:117236595%2CGenbank:XP_033355582.1;Parent=rna-XM_033499691.1
NW_022882985.1	Gnomon	CDS	1592652	1592756	.	-	0	Name=XP_033355582.1;ID=cds-XP_033355582.1;Dbxref=GeneID:117236595%2CGenbank:XP_033355582.1;Parent=rna-XM_033499691.1
NW_022882985.1	Gnomon	CDS	1590342	1590524	.	-	0	Name=XP_033355582.1;ID=cds-XP_033355582.1;Dbxref=GeneID:117236595%2CGenbank:XP_033355582.1;Parent=rna-XM_033499691.1
NW_022882985.1	Gnomon	CDS	1587335	1587634	.	-	0	Name=XP_033355582.1;ID=cds-XP_033355582.1;Dbxref=GeneID:117236595%2CGenbank:XP_033355582.1;Parent=rna-XM_033499691.1
NW_022882985.1	Gnomon	CDS	1583805	1583813	.	-	0	Name=XP_033355582.1;ID=cds-XP_033355582.1;Dbxref=GeneID:117236595%2CGenbank:XP_033355582.1;Parent=rna-XM_033499691.1
NW_022882985.1	Gnomon	exon	392812	392948	.	+	.	ID=exon-XM_033499348.1-4;Dbxref=GeneID:117236417%2CGenbank:XM_033499348.1;Parent=rna-XM_033499348.1
NW_022882985.1	Gnomon	exon	393023	393432	.	+	.	ID=exon-XM_033499348.1-5;Dbxref=GeneID:117236417%2CGenbank:XM_033499348.1;Parent=rna-XM_033499348.1
NW_022882985.1	Gnomon	exon	392275	392483	.	+	.	ID=exon-XM_033499348.1-2;Dbxref=GeneID:117236417%2CGenbank:XM_033499348.1;Parent=rna-XM_033499348.1
NW_022882985.1	Gnomon	exon	392628	392742	.	+	.	ID=exon-XM_033499348.1-3;Dbxref=GeneID:117236417%2CGenbank:XM_033499348.1;Parent=rna-XM_033499348.1
NW_022882985.1	Gnomon	exon	391940	392144	.	+	.	ID=exon-XM_033499348.1-1;Dbxref=GeneID:117236417%2CGenbank:XM_033499348.1;Parent=rna-XM_033499348.1
NW_022882985.1	Gnomon	exon	393514	393779	.	+	.	ID=exon-XM_033499348.1-6;Dbxref=GeneID:117236417%2CGenbank:XM_033499348.1;Parent=rna-XM_033499348.1
NW_022882985.1	Gnomon	CDS	918690	918778	.	+	0	Name=XP_033355249.1;ID=cds-XP_033355249.1;Dbxref=GeneID:117236425%2CGenbank:XP_033355249.1;Parent=rna-XM_033499358.1
NW_022882985.1	Gnomon	CDS	919155	919344	.	+	0	Name=XP_033355249.1;ID=cds-XP_033355249.1;Dbxref=GeneID:117236425%2CGenbank:XP_033355249.1;Parent=rna-XM_033499358.1
NW_022882985.1	Gnomon	CDS	919412	920132	.	+	0	Name=XP_033355249.1;ID=cds-XP_033355249.1;Dbxref=GeneID:117236425%2CGenbank:XP_033355249.1;Parent=rna-XM_033499358.1
NW_022882985.1	Gnomon	CDS	920200	920546	.	+	0	Name=XP_033355249.1;ID=cds-XP_033355249.1;Dbxref=GeneID:117236425%2CGenbank:XP_033355249.1;Parent=rna-XM_033499358.1
NW_022882985.1	Gnomon	CDS	248129	248415	.	-	0	Name=XP_033355489.1;ID=cds-XP_033355489.1;Dbxref=GeneID:117236543%2CGenbank:XP_033355489.1;Parent=rna-XM_033499598.1
NW_022882985.1	Gnomon	CDS	247358	247435	.	-	0	Name=XP_033355489.1;ID=cds-XP_033355489.1;Dbxref=GeneID:117236543%2CGenbank:XP_033355489.1;Parent=rna-XM_033499598.1
NW_022882985.1	Gnomon	CDS	243620	245099	.	-	0	Name=XP_033355489.1;ID=cds-XP_033355489.1;Dbxref=GeneID:117236543%2CGenbank:XP_033355489.1;Parent=rna-XM_033499598.1
NW_022882985.1	Gnomon	CDS	241504	241599	.	-	0	Name=XP_033355489.1;ID=cds-XP_033355489.1;Dbxref=GeneID:117236543%2CGenbank:XP_033355489.1;Parent=rna-XM_033499598.1
NW_022882985.1	Gnomon	CDS	240730	241082	.	-	0	Name=XP_033355489.1;ID=cds-XP_033355489.1;Dbxref=GeneID:117236543%2CGenbank:XP_033355489.1;Parent=rna-XM_033499598.1
NW_022882985.1	Gnomon	CDS	240288	240613	.	-	0	Name=XP_033355489.1;ID=cds-XP_033355489.1;Dbxref=GeneID:117236543%2CGenbank:XP_033355489.1;Parent=rna-XM_033499598.1
NW_022882985.1	Gnomon	CDS	239809	240125	.	-	0	Name=XP_033355489.1;ID=cds-XP_033355489.1;Dbxref=GeneID:117236543%2CGenbank:XP_033355489.1;Parent=rna-XM_033499598.1
NW_022882985.1	Gnomon	transcript	230208	237879	.	+	.	Name=XR_004493872.1;ID=rna-XR_004493872.1;Dbxref=GeneID:117236544%2CGenbank:XR_004493872.1;Parent=gene-LOC117236544
NW_022882985.1	Gnomon	CDS	972870	972981	.	-	0	Name=XP_033355343.1;ID=cds-XP_033355343.1;Dbxref=GeneID:117236467%2CGenbank:XP_033355343.1;Parent=rna-XM_033499452.1
NW_022882985.1	Gnomon	CDS	972525	972795	.	-	0	Name=XP_033355343.1;ID=cds-XP_033355343.1;Dbxref=GeneID:117236467%2CGenbank:XP_033355343.1;Parent=rna-XM_033499452.1
NW_022882985.1	Gnomon	CDS	972199	972445	.	-	0	Name=XP_033355343.1;ID=cds-XP_033355343.1;Dbxref=GeneID:117236467%2CGenbank:XP_033355343.1;Parent=rna-XM_033499452.1
NW_022882985.1	Gnomon	CDS	971930	972127	.	-	0	Name=XP_033355343.1;ID=cds-XP_033355343.1;Dbxref=GeneID:117236467%2CGenbank:XP_033355343.1;Parent=rna-XM_033499452.1
NW_022882985.1	Gnomon	CDS	971634	971858	.	-	0	Name=XP_033355343.1;ID=cds-XP_033355343.1;Dbxref=GeneID:117236467%2CGenbank:XP_033355343.1;Parent=rna-XM_033499452.1
NW_022882985.1	Gnomon	CDS	971379	971544	.	-	0	Name=XP_033355343.1;ID=cds-XP_033355343.1;Dbxref=GeneID:117236467%2CGenbank:XP_033355343.1;Parent=rna-XM_033499452.1
NW_022882985.1	Gnomon	CDS	971114	971314	.	-	0	Name=XP_033355343.1;ID=cds-XP_033355343.1;Dbxref=GeneID:117236467%2CGenbank:XP_033355343.1;Parent=rna-XM_033499452.1
NW_022882985.1	Gnomon	CDS	970811	971034	.	-	0	Name=XP_033355343.1;ID=cds-XP_033355343.1;Dbxref=GeneID:117236467%2CGenbank:XP_033355343.1;Parent=rna-XM_033499452.1
NW_022882985.1	Gnomon	CDS	970481	970744	.	-	0	Name=XP_033355343.1;ID=cds-XP_033355343.1;Dbxref=GeneID:117236467%2CGenbank:XP_033355343.1;Parent=rna-XM_033499452.1
NW_022882985.1	Gnomon	CDS	970296	970406	.	-	0	Name=XP_033355343.1;ID=cds-XP_033355343.1;Dbxref=GeneID:117236467%2CGenbank:XP_033355343.1;Parent=rna-XM_033499452.1
NW_022882985.1	Gnomon	CDS	970011	970218	.	-	0	Name=XP_033355343.1;ID=cds-XP_033355343.1;Dbxref=GeneID:117236467%2CGenbank:XP_033355343.1;Parent=rna-XM_033499452.1
NW_022882985.1	Gnomon	CDS	969782	969939	.	-	0	Name=XP_033355343.1;ID=cds-XP_033355343.1;Dbxref=GeneID:117236467%2CGenbank:XP_033355343.1;Parent=rna-XM_033499452.1
NW_022882985.1	Gnomon	exon	1554714	1555020	.	-	.	ID=exon-XR_004493866.1-2;Dbxref=GeneID:117236519%2CGenbank:XR_004493866.1;Parent=rna-XR_004493866.1
NW_022882985.1	Gnomon	exon	1552508	1554612	.	-	.	ID=exon-XR_004493866.1-3;Dbxref=GeneID:117236519%2CGenbank:XR_004493866.1;Parent=rna-XR_004493866.1
NW_022882985.1	Gnomon	exon	1555095	1555212	.	-	.	ID=exon-XR_004493866.1-1;Dbxref=GeneID:117236519%2CGenbank:XR_004493866.1;Parent=rna-XR_004493866.1
NW_022882985.1	Gnomon	mRNA	179156	182620	.	+	.	Name=XM_033499586.1;ID=rna-XM_033499586.1;Dbxref=GeneID:117236536%2CGenbank:XM_033499586.1;Parent=gene-LOC117236536
NW_022882985.1	Gnomon	exon	899656	900405	.	+	.	ID=exon-XM_033499529.1-3;Dbxref=GeneID:117236510%2CGenbank:XM_033499529.1;Parent=rna-XM_033499529.1
NW_022882985.1	Gnomon	exon	901118	902245	.	+	.	ID=exon-XM_033499529.1-4;Dbxref=GeneID:117236510%2CGenbank:XM_033499529.1;Parent=rna-XM_033499529.1
NW_022882985.1	Gnomon	exon	876820	877356	.	+	.	ID=exon-XM_033499529.1-1;Dbxref=GeneID:117236510%2CGenbank:XM_033499529.1;Parent=rna-XM_033499529.1
NW_022882985.1	Gnomon	exon	899251	899554	.	+	.	ID=exon-XM_033499529.1-2;Dbxref=GeneID:117236510%2CGenbank:XM_033499529.1;Parent=rna-XM_033499529.1
NW_022882985.1	Gnomon	mRNA	391045	393779	.	+	.	Name=XM_033499346.1;ID=rna-XM_033499346.1;Dbxref=GeneID:117236417%2CGenbank:XM_033499346.1;Parent=gene-LOC117236417
NW_022882985.1	Gnomon	exon	976418	979351	.	-	.	ID=exon-XM_033499455.1-7;Dbxref=GeneID:117236469%2CGenbank:XM_033499455.1;Parent=rna-XM_033499455.1
NW_022882985.1	Gnomon	exon	983726	983996	.	-	.	ID=exon-XM_033499455.1-5;Dbxref=GeneID:117236469%2CGenbank:XM_033499455.1;Parent=rna-XM_033499455.1
NW_022882985.1	Gnomon	exon	980378	980530	.	-	.	ID=exon-XM_033499455.1-6;Dbxref=GeneID:117236469%2CGenbank:XM_033499455.1;Parent=rna-XM_033499455.1
NW_022882985.1	Gnomon	exon	985230	985324	.	-	.	ID=exon-XM_033499455.1-3;Dbxref=GeneID:117236469%2CGenbank:XM_033499455.1;Parent=rna-XM_033499455.1
NW_022882985.1	Gnomon	exon	984336	984472	.	-	.	ID=exon-XM_033499455.1-4;Dbxref=GeneID:117236469%2CGenbank:XM_033499455.1;Parent=rna-XM_033499455.1
NW_022882985.1	Gnomon	exon	1013395	1013630	.	-	.	ID=exon-XM_033499455.1-1;Dbxref=GeneID:117236469%2CGenbank:XM_033499455.1;Parent=rna-XM_033499455.1
NW_022882985.1	Gnomon	exon	986932	987133	.	-	.	ID=exon-XM_033499455.1-2;Dbxref=GeneID:117236469%2CGenbank:XM_033499455.1;Parent=rna-XM_033499455.1
NW_022882985.1	Gnomon	mRNA	1299523	1302045	.	+	.	Name=XM_033499680.1;ID=rna-XM_033499680.1;Dbxref=GeneID:117236592%2CGenbank:XM_033499680.1;Parent=gene-LOC117236592
NW_022882985.1	Gnomon	CDS	1682147	1682617	.	+	0	Name=XP_033355583.1;ID=cds-XP_033355583.1;Dbxref=GeneID:117236596%2CGenbank:XP_033355583.1;Parent=rna-XM_033499692.1
NW_022882985.1	Gnomon	mRNA	1171065	1173139	.	+	.	Name=XM_033499440.1;ID=rna-XM_033499440.1;Dbxref=GeneID:117236463%2CGenbank:XM_033499440.1;Parent=gene-LOC117236463
NW_022882985.1	Gnomon	exon	240730	241082	.	-	.	ID=exon-XM_033499597.1-6;Dbxref=GeneID:117236543%2CGenbank:XM_033499597.1;Parent=rna-XM_033499597.1
NW_022882985.1	Gnomon	exon	240288	240613	.	-	.	ID=exon-XM_033499597.1-7;Dbxref=GeneID:117236543%2CGenbank:XM_033499597.1;Parent=rna-XM_033499597.1
NW_022882985.1	Gnomon	exon	238955	240125	.	-	.	ID=exon-XM_033499597.1-8;Dbxref=GeneID:117236543%2CGenbank:XM_033499597.1;Parent=rna-XM_033499597.1
NW_022882985.1	Gnomon	exon	248129	248499	.	-	.	ID=exon-XM_033499597.1-2;Dbxref=GeneID:117236543%2CGenbank:XM_033499597.1;Parent=rna-XM_033499597.1
NW_022882985.1	Gnomon	exon	247358	247435	.	-	.	ID=exon-XM_033499597.1-3;Dbxref=GeneID:117236543%2CGenbank:XM_033499597.1;Parent=rna-XM_033499597.1
NW_022882985.1	Gnomon	exon	243620	245099	.	-	.	ID=exon-XM_033499597.1-4;Dbxref=GeneID:117236543%2CGenbank:XM_033499597.1;Parent=rna-XM_033499597.1
NW_022882985.1	Gnomon	exon	241504	241599	.	-	.	ID=exon-XM_033499597.1-5;Dbxref=GeneID:117236543%2CGenbank:XM_033499597.1;Parent=rna-XM_033499597.1
NW_022882985.1	Gnomon	exon	254170	254302	.	-	.	ID=exon-XM_033499597.1-1;Dbxref=GeneID:117236543%2CGenbank:XM_033499597.1;Parent=rna-XM_033499597.1
NW_022882985.1	Gnomon	lnc_RNA	174185	174521	.	-	.	Name=XR_004493871.1;ID=rna-XR_004493871.1;Dbxref=GeneID:117236542%2CGenbank:XR_004493871.1;Parent=gene-LOC117236542
NW_022882985.1	Gnomon	exon	254170	254302	.	-	.	ID=exon-XM_033499601.1-1;Dbxref=GeneID:117236543%2CGenbank:XM_033499601.1;Parent=rna-XM_033499601.1
NW_022882985.1	Gnomon	exon	241504	241599	.	-	.	ID=exon-XM_033499601.1-4;Dbxref=GeneID:117236543%2CGenbank:XM_033499601.1;Parent=rna-XM_033499601.1
NW_022882985.1	Gnomon	exon	240730	241082	.	-	.	ID=exon-XM_033499601.1-5;Dbxref=GeneID:117236543%2CGenbank:XM_033499601.1;Parent=rna-XM_033499601.1
NW_022882985.1	Gnomon	exon	248129	248499	.	-	.	ID=exon-XM_033499601.1-2;Dbxref=GeneID:117236543%2CGenbank:XM_033499601.1;Parent=rna-XM_033499601.1
NW_022882985.1	Gnomon	exon	243620	245099	.	-	.	ID=exon-XM_033499601.1-3;Dbxref=GeneID:117236543%2CGenbank:XM_033499601.1;Parent=rna-XM_033499601.1
NW_022882985.1	Gnomon	exon	240288	240613	.	-	.	ID=exon-XM_033499601.1-6;Dbxref=GeneID:117236543%2CGenbank:XM_033499601.1;Parent=rna-XM_033499601.1
NW_022882985.1	Gnomon	exon	238955	240125	.	-	.	ID=exon-XM_033499601.1-7;Dbxref=GeneID:117236543%2CGenbank:XM_033499601.1;Parent=rna-XM_033499601.1
NW_022882985.1	Gnomon	CDS	961770	961845	.	-	0	Name=XP_033355344.1;ID=cds-XP_033355344.1;Dbxref=GeneID:117236468%2CGenbank:XP_033355344.1;Parent=rna-XM_033499453.1
NW_022882985.1	Gnomon	CDS	961618	961698	.	-	0	Name=XP_033355344.1;ID=cds-XP_033355344.1;Dbxref=GeneID:117236468%2CGenbank:XP_033355344.1;Parent=rna-XM_033499453.1
NW_022882985.1	Gnomon	CDS	961284	961549	.	-	0	Name=XP_033355344.1;ID=cds-XP_033355344.1;Dbxref=GeneID:117236468%2CGenbank:XP_033355344.1;Parent=rna-XM_033499453.1
NW_022882985.1	Gnomon	CDS	960717	961191	.	-	0	Name=XP_033355344.1;ID=cds-XP_033355344.1;Dbxref=GeneID:117236468%2CGenbank:XP_033355344.1;Parent=rna-XM_033499453.1
NW_022882985.1	Gnomon	CDS	960385	960636	.	-	0	Name=XP_033355344.1;ID=cds-XP_033355344.1;Dbxref=GeneID:117236468%2CGenbank:XP_033355344.1;Parent=rna-XM_033499453.1
NW_022882985.1	Gnomon	CDS	960209	960323	.	-	0	Name=XP_033355344.1;ID=cds-XP_033355344.1;Dbxref=GeneID:117236468%2CGenbank:XP_033355344.1;Parent=rna-XM_033499453.1
NW_022882985.1	Gnomon	CDS	959867	960073	.	-	0	Name=XP_033355344.1;ID=cds-XP_033355344.1;Dbxref=GeneID:117236468%2CGenbank:XP_033355344.1;Parent=rna-XM_033499453.1
NW_022882985.1	Gnomon	CDS	959718	959802	.	-	0	Name=XP_033355344.1;ID=cds-XP_033355344.1;Dbxref=GeneID:117236468%2CGenbank:XP_033355344.1;Parent=rna-XM_033499453.1
NW_022882985.1	Gnomon	mRNA	179159	182620	.	+	.	Name=XM_033499585.1;ID=rna-XM_033499585.1;Dbxref=GeneID:117236536%2CGenbank:XM_033499585.1;Parent=gene-LOC117236536
NW_022882985.1	Gnomon	exon	1713867	1714749	.	+	.	ID=exon-XM_033499506.1-1;Dbxref=GeneID:117236497%2CGenbank:XM_033499506.1;Parent=rna-XM_033499506.1
NW_022882985.1	Gnomon	exon	1716864	1717587	.	+	.	ID=exon-XM_033499506.1-4;Dbxref=GeneID:117236497%2CGenbank:XM_033499506.1;Parent=rna-XM_033499506.1
NW_022882985.1	Gnomon	exon	1715904	1715956	.	+	.	ID=exon-XM_033499506.1-2;Dbxref=GeneID:117236497%2CGenbank:XM_033499506.1;Parent=rna-XM_033499506.1
NW_022882985.1	Gnomon	exon	1716065	1716314	.	+	.	ID=exon-XM_033499506.1-3;Dbxref=GeneID:117236497%2CGenbank:XM_033499506.1;Parent=rna-XM_033499506.1
NW_022882985.1	Gnomon	exon	873667	874170	.	+	.	ID=exon-XM_033499530.1-3;Dbxref=GeneID:117236511%2CGenbank:XM_033499530.1;Parent=rna-XM_033499530.1
NW_022882985.1	Gnomon	exon	874415	874705	.	+	.	ID=exon-XM_033499530.1-4;Dbxref=GeneID:117236511%2CGenbank:XM_033499530.1;Parent=rna-XM_033499530.1
NW_022882985.1	Gnomon	exon	874792	875613	.	+	.	ID=exon-XM_033499530.1-5;Dbxref=GeneID:117236511%2CGenbank:XM_033499530.1;Parent=rna-XM_033499530.1
NW_022882985.1	Gnomon	exon	872081	872239	.	+	.	ID=exon-XM_033499530.1-1;Dbxref=GeneID:117236511%2CGenbank:XM_033499530.1;Parent=rna-XM_033499530.1
NW_022882985.1	Gnomon	exon	873156	873325	.	+	.	ID=exon-XM_033499530.1-2;Dbxref=GeneID:117236511%2CGenbank:XM_033499530.1;Parent=rna-XM_033499530.1
NW_022882985.1	Gnomon	mRNA	391511	393779	.	+	.	Name=XM_033499345.1;ID=rna-XM_033499345.1;Dbxref=GeneID:117236417%2CGenbank:XM_033499345.1;Parent=gene-LOC117236417
NW_022882985.1	Gnomon	CDS	1566067	1566456	.	+	0	Name=XP_033355584.1;ID=cds-XP_033355584.1;Dbxref=GeneID:117236597%2CGenbank:XP_033355584.1;Parent=rna-XM_033499693.1
NW_022882985.1	Gnomon	lnc_RNA	183413	189749	.	-	.	Name=XR_004493870.1;ID=rna-XR_004493870.1;Dbxref=GeneID:117236540%2CGenbank:XR_004493870.1;Parent=gene-LOC117236540
NW_022882985.1	Gnomon	CDS	1567607	1567687	.	+	0	Name=XP_033355585.1;ID=cds-XP_033355585.1;Dbxref=GeneID:117236599%2CGenbank:XP_033355585.1;Parent=rna-XM_033499694.1
NW_022882985.1	Gnomon	CDS	1568157	1568383	.	+	0	Name=XP_033355585.1;ID=cds-XP_033355585.1;Dbxref=GeneID:117236599%2CGenbank:XP_033355585.1;Parent=rna-XM_033499694.1
NW_022882985.1	Gnomon	CDS	1569132	1569371	.	+	0	Name=XP_033355585.1;ID=cds-XP_033355585.1;Dbxref=GeneID:117236599%2CGenbank:XP_033355585.1;Parent=rna-XM_033499694.1
NW_022882985.1	Gnomon	CDS	1569580	1570604	.	+	0	Name=XP_033355585.1;ID=cds-XP_033355585.1;Dbxref=GeneID:117236599%2CGenbank:XP_033355585.1;Parent=rna-XM_033499694.1
NW_022882985.1	Gnomon	CDS	1570730	1572144	.	+	0	Name=XP_033355585.1;ID=cds-XP_033355585.1;Dbxref=GeneID:117236599%2CGenbank:XP_033355585.1;Parent=rna-XM_033499694.1
NW_022882985.1	Gnomon	CDS	1572317	1572584	.	+	0	Name=XP_033355585.1;ID=cds-XP_033355585.1;Dbxref=GeneID:117236599%2CGenbank:XP_033355585.1;Parent=rna-XM_033499694.1
NW_022882985.1	Gnomon	CDS	1572682	1572863	.	+	0	Name=XP_033355585.1;ID=cds-XP_033355585.1;Dbxref=GeneID:117236599%2CGenbank:XP_033355585.1;Parent=rna-XM_033499694.1
NW_022882985.1	Gnomon	CDS	1572970	1573156	.	+	0	Name=XP_033355585.1;ID=cds-XP_033355585.1;Dbxref=GeneID:117236599%2CGenbank:XP_033355585.1;Parent=rna-XM_033499694.1
NW_022882985.1	Gnomon	CDS	1573235	1573879	.	+	0	Name=XP_033355585.1;ID=cds-XP_033355585.1;Dbxref=GeneID:117236599%2CGenbank:XP_033355585.1;Parent=rna-XM_033499694.1
NW_022882985.1	Gnomon	CDS	1573976	1574417	.	+	0	Name=XP_033355585.1;ID=cds-XP_033355585.1;Dbxref=GeneID:117236599%2CGenbank:XP_033355585.1;Parent=rna-XM_033499694.1
NW_022882985.1	Gnomon	CDS	1574553	1574916	.	+	0	Name=XP_033355585.1;ID=cds-XP_033355585.1;Dbxref=GeneID:117236599%2CGenbank:XP_033355585.1;Parent=rna-XM_033499694.1
NW_022882985.1	Gnomon	CDS	1575172	1575489	.	+	0	Name=XP_033355585.1;ID=cds-XP_033355585.1;Dbxref=GeneID:117236599%2CGenbank:XP_033355585.1;Parent=rna-XM_033499694.1
NW_022882985.1	Gnomon	CDS	1575678	1575977	.	+	0	Name=XP_033355585.1;ID=cds-XP_033355585.1;Dbxref=GeneID:117236599%2CGenbank:XP_033355585.1;Parent=rna-XM_033499694.1
NW_022882985.1	Gnomon	CDS	1576152	1576376	.	+	0	Name=XP_033355585.1;ID=cds-XP_033355585.1;Dbxref=GeneID:117236599%2CGenbank:XP_033355585.1;Parent=rna-XM_033499694.1
NW_022882985.1	Gnomon	CDS	1576547	1576675	.	+	0	Name=XP_033355585.1;ID=cds-XP_033355585.1;Dbxref=GeneID:117236599%2CGenbank:XP_033355585.1;Parent=rna-XM_033499694.1
NW_022882985.1	Gnomon	CDS	1685694	1685841	.	+	0	Name=XP_033355585.1;ID=cds-XP_033355585.1;Dbxref=GeneID:117236599%2CGenbank:XP_033355585.1;Parent=rna-XM_033499694.1
NW_022882985.1	Gnomon	CDS	1687628	1687857	.	+	0	Name=XP_033355585.1;ID=cds-XP_033355585.1;Dbxref=GeneID:117236599%2CGenbank:XP_033355585.1;Parent=rna-XM_033499694.1
NW_022882985.1	Gnomon	CDS	1689586	1689797	.	+	0	Name=XP_033355585.1;ID=cds-XP_033355585.1;Dbxref=GeneID:117236599%2CGenbank:XP_033355585.1;Parent=rna-XM_033499694.1
NW_022882985.1	Gnomon	CDS	1692255	1692725	.	+	0	Name=XP_033355585.1;ID=cds-XP_033355585.1;Dbxref=GeneID:117236599%2CGenbank:XP_033355585.1;Parent=rna-XM_033499694.1
NW_022882985.1	Gnomon	CDS	1699725	1700134	.	+	0	Name=XP_033355585.1;ID=cds-XP_033355585.1;Dbxref=GeneID:117236599%2CGenbank:XP_033355585.1;Parent=rna-XM_033499694.1
NW_022882985.1	Gnomon	CDS	1701946	1703150	.	+	0	Name=XP_033355585.1;ID=cds-XP_033355585.1;Dbxref=GeneID:117236599%2CGenbank:XP_033355585.1;Parent=rna-XM_033499694.1
NW_022882985.1	Gnomon	CDS	1703312	1707525	.	+	0	Name=XP_033355585.1;ID=cds-XP_033355585.1;Dbxref=GeneID:117236599%2CGenbank:XP_033355585.1;Parent=rna-XM_033499694.1
NW_022882985.1	Gnomon	CDS	1707691	1708946	.	+	0	Name=XP_033355585.1;ID=cds-XP_033355585.1;Dbxref=GeneID:117236599%2CGenbank:XP_033355585.1;Parent=rna-XM_033499694.1
NW_022882985.1	Gnomon	CDS	1709106	1709462	.	+	0	Name=XP_033355585.1;ID=cds-XP_033355585.1;Dbxref=GeneID:117236599%2CGenbank:XP_033355585.1;Parent=rna-XM_033499694.1
NW_022882985.1	Gnomon	CDS	1709654	1710443	.	+	0	Name=XP_033355585.1;ID=cds-XP_033355585.1;Dbxref=GeneID:117236599%2CGenbank:XP_033355585.1;Parent=rna-XM_033499694.1
NW_022882985.1	Gnomon	CDS	1710503	1710743	.	+	0	Name=XP_033355585.1;ID=cds-XP_033355585.1;Dbxref=GeneID:117236599%2CGenbank:XP_033355585.1;Parent=rna-XM_033499694.1
NW_022882985.1	Gnomon	CDS	1710956	1711138	.	+	0	Name=XP_033355585.1;ID=cds-XP_033355585.1;Dbxref=GeneID:117236599%2CGenbank:XP_033355585.1;Parent=rna-XM_033499694.1
NW_022882985.1	Gnomon	CDS	961770	961845	.	-	0	Name=XP_033355345.1;ID=cds-XP_033355345.1;Dbxref=GeneID:117236468%2CGenbank:XP_033355345.1;Parent=rna-XM_033499454.1
NW_022882985.1	Gnomon	CDS	961618	961698	.	-	0	Name=XP_033355345.1;ID=cds-XP_033355345.1;Dbxref=GeneID:117236468%2CGenbank:XP_033355345.1;Parent=rna-XM_033499454.1
NW_022882985.1	Gnomon	CDS	961284	961549	.	-	0	Name=XP_033355345.1;ID=cds-XP_033355345.1;Dbxref=GeneID:117236468%2CGenbank:XP_033355345.1;Parent=rna-XM_033499454.1
NW_022882985.1	Gnomon	CDS	960717	961191	.	-	0	Name=XP_033355345.1;ID=cds-XP_033355345.1;Dbxref=GeneID:117236468%2CGenbank:XP_033355345.1;Parent=rna-XM_033499454.1
NW_022882985.1	Gnomon	CDS	960385	960636	.	-	0	Name=XP_033355345.1;ID=cds-XP_033355345.1;Dbxref=GeneID:117236468%2CGenbank:XP_033355345.1;Parent=rna-XM_033499454.1
NW_022882985.1	Gnomon	CDS	960209	960323	.	-	0	Name=XP_033355345.1;ID=cds-XP_033355345.1;Dbxref=GeneID:117236468%2CGenbank:XP_033355345.1;Parent=rna-XM_033499454.1
NW_022882985.1	Gnomon	CDS	959867	960073	.	-	0	Name=XP_033355345.1;ID=cds-XP_033355345.1;Dbxref=GeneID:117236468%2CGenbank:XP_033355345.1;Parent=rna-XM_033499454.1
NW_022882985.1	Gnomon	CDS	959718	959802	.	-	0	Name=XP_033355345.1;ID=cds-XP_033355345.1;Dbxref=GeneID:117236468%2CGenbank:XP_033355345.1;Parent=rna-XM_033499454.1
NW_022882985.1	Gnomon	exon	984336	984472	.	-	.	ID=exon-XM_033499456.1-4;Dbxref=GeneID:117236469%2CGenbank:XM_033499456.1;Parent=rna-XM_033499456.1
NW_022882985.1	Gnomon	exon	983726	983996	.	-	.	ID=exon-XM_033499456.1-5;Dbxref=GeneID:117236469%2CGenbank:XM_033499456.1;Parent=rna-XM_033499456.1
NW_022882985.1	Gnomon	exon	980378	980512	.	-	.	ID=exon-XM_033499456.1-6;Dbxref=GeneID:117236469%2CGenbank:XM_033499456.1;Parent=rna-XM_033499456.1
NW_022882985.1	Gnomon	exon	976937	979351	.	-	.	ID=exon-XM_033499456.1-7;Dbxref=GeneID:117236469%2CGenbank:XM_033499456.1;Parent=rna-XM_033499456.1
NW_022882985.1	Gnomon	exon	1013395	1013628	.	-	.	ID=exon-XM_033499456.1-1;Dbxref=GeneID:117236469%2CGenbank:XM_033499456.1;Parent=rna-XM_033499456.1
NW_022882985.1	Gnomon	exon	986932	987133	.	-	.	ID=exon-XM_033499456.1-2;Dbxref=GeneID:117236469%2CGenbank:XM_033499456.1;Parent=rna-XM_033499456.1
NW_022882985.1	Gnomon	exon	985230	985324	.	-	.	ID=exon-XM_033499456.1-3;Dbxref=GeneID:117236469%2CGenbank:XM_033499456.1;Parent=rna-XM_033499456.1
NW_022882985.1	Gnomon	exon	1328609	1328723	.	+	.	ID=exon-XM_033499553.1-1;Dbxref=GeneID:117236522%2CGenbank:XM_033499553.1;Parent=rna-XM_033499553.1
NW_022882985.1	Gnomon	exon	1339902	1340182	.	+	.	ID=exon-XM_033499553.1-2;Dbxref=GeneID:117236522%2CGenbank:XM_033499553.1;Parent=rna-XM_033499553.1
NW_022882985.1	Gnomon	exon	1340258	1340466	.	+	.	ID=exon-XM_033499553.1-3;Dbxref=GeneID:117236522%2CGenbank:XM_033499553.1;Parent=rna-XM_033499553.1
NW_022882985.1	Gnomon	exon	1340614	1340796	.	+	.	ID=exon-XM_033499553.1-4;Dbxref=GeneID:117236522%2CGenbank:XM_033499553.1;Parent=rna-XM_033499553.1
NW_022882985.1	Gnomon	exon	1340903	1341108	.	+	.	ID=exon-XM_033499553.1-5;Dbxref=GeneID:117236522%2CGenbank:XM_033499553.1;Parent=rna-XM_033499553.1
NW_022882985.1	Gnomon	exon	1341195	1341270	.	+	.	ID=exon-XM_033499553.1-6;Dbxref=GeneID:117236522%2CGenbank:XM_033499553.1;Parent=rna-XM_033499553.1
NW_022882985.1	Gnomon	exon	1341365	1341511	.	+	.	ID=exon-XM_033499553.1-7;Dbxref=GeneID:117236522%2CGenbank:XM_033499553.1;Parent=rna-XM_033499553.1
NW_022882985.1	Gnomon	exon	1341586	1341724	.	+	.	ID=exon-XM_033499553.1-8;Dbxref=GeneID:117236522%2CGenbank:XM_033499553.1;Parent=rna-XM_033499553.1
NW_022882985.1	Gnomon	exon	1341789	1341926	.	+	.	ID=exon-XM_033499553.1-9;Dbxref=GeneID:117236522%2CGenbank:XM_033499553.1;Parent=rna-XM_033499553.1
NW_022882985.1	Gnomon	CDS	1375859	1376150	.	+	0	Name=XP_033355542.1;ID=cds-XP_033355542.1;Dbxref=GeneID:117236571%2CGenbank:XP_033355542.1;Parent=rna-XM_033499651.1
NW_022882985.1	Gnomon	CDS	1378272	1378369	.	+	0	Name=XP_033355542.1;ID=cds-XP_033355542.1;Dbxref=GeneID:117236571%2CGenbank:XP_033355542.1;Parent=rna-XM_033499651.1
NW_022882985.1	Gnomon	CDS	1378909	1379055	.	+	0	Name=XP_033355542.1;ID=cds-XP_033355542.1;Dbxref=GeneID:117236571%2CGenbank:XP_033355542.1;Parent=rna-XM_033499651.1
NW_022882985.1	Gnomon	CDS	1379142	1379261	.	+	0	Name=XP_033355542.1;ID=cds-XP_033355542.1;Dbxref=GeneID:117236571%2CGenbank:XP_033355542.1;Parent=rna-XM_033499651.1
NW_022882985.1	Gnomon	CDS	1379463	1379613	.	+	0	Name=XP_033355542.1;ID=cds-XP_033355542.1;Dbxref=GeneID:117236571%2CGenbank:XP_033355542.1;Parent=rna-XM_033499651.1
NW_022882985.1	Gnomon	CDS	1379749	1379878	.	+	0	Name=XP_033355542.1;ID=cds-XP_033355542.1;Dbxref=GeneID:117236571%2CGenbank:XP_033355542.1;Parent=rna-XM_033499651.1
NW_022882985.1	Gnomon	CDS	1380056	1380209	.	+	0	Name=XP_033355542.1;ID=cds-XP_033355542.1;Dbxref=GeneID:117236571%2CGenbank:XP_033355542.1;Parent=rna-XM_033499651.1
NW_022882985.1	Gnomon	CDS	1380320	1380508	.	+	0	Name=XP_033355542.1;ID=cds-XP_033355542.1;Dbxref=GeneID:117236571%2CGenbank:XP_033355542.1;Parent=rna-XM_033499651.1
NW_022882985.1	Gnomon	CDS	1380589	1380708	.	+	0	Name=XP_033355542.1;ID=cds-XP_033355542.1;Dbxref=GeneID:117236571%2CGenbank:XP_033355542.1;Parent=rna-XM_033499651.1
NW_022882985.1	Gnomon	CDS	1380797	1384117	.	+	0	Name=XP_033355542.1;ID=cds-XP_033355542.1;Dbxref=GeneID:117236571%2CGenbank:XP_033355542.1;Parent=rna-XM_033499651.1
NW_022882985.1	Gnomon	exon	866071	866199	.	+	.	ID=exon-XM_033499526.1-11;Dbxref=GeneID:117236509%2CGenbank:XM_033499526.1;Parent=rna-XM_033499526.1
NW_022882985.1	Gnomon	exon	865723	865996	.	+	.	ID=exon-XM_033499526.1-10;Dbxref=GeneID:117236509%2CGenbank:XM_033499526.1;Parent=rna-XM_033499526.1
NW_022882985.1	Gnomon	CDS	336563	336598	.	-	0	Name=XP_033355302.1;ID=cds-XP_033355302.1;Dbxref=GeneID:117236449%2CGenbank:XP_033355302.1;Parent=rna-XM_033499411.1
NW_022882985.1	Gnomon	CDS	336164	336478	.	-	0	Name=XP_033355302.1;ID=cds-XP_033355302.1;Dbxref=GeneID:117236449%2CGenbank:XP_033355302.1;Parent=rna-XM_033499411.1
NW_022882985.1	Gnomon	CDS	335681	336086	.	-	0	Name=XP_033355302.1;ID=cds-XP_033355302.1;Dbxref=GeneID:117236449%2CGenbank:XP_033355302.1;Parent=rna-XM_033499411.1
NW_022882985.1	Gnomon	CDS	335424	335608	.	-	0	Name=XP_033355302.1;ID=cds-XP_033355302.1;Dbxref=GeneID:117236449%2CGenbank:XP_033355302.1;Parent=rna-XM_033499411.1
NW_022882985.1	Gnomon	CDS	335253	335342	.	-	0	Name=XP_033355302.1;ID=cds-XP_033355302.1;Dbxref=GeneID:117236449%2CGenbank:XP_033355302.1;Parent=rna-XM_033499411.1
NW_022882985.1	Gnomon	CDS	334894	335184	.	-	0	Name=XP_033355302.1;ID=cds-XP_033355302.1;Dbxref=GeneID:117236449%2CGenbank:XP_033355302.1;Parent=rna-XM_033499411.1
NW_022882985.1	Gnomon	CDS	334570	334807	.	-	0	Name=XP_033355302.1;ID=cds-XP_033355302.1;Dbxref=GeneID:117236449%2CGenbank:XP_033355302.1;Parent=rna-XM_033499411.1
NW_022882985.1	Gnomon	CDS	334005	334482	.	-	0	Name=XP_033355302.1;ID=cds-XP_033355302.1;Dbxref=GeneID:117236449%2CGenbank:XP_033355302.1;Parent=rna-XM_033499411.1
NW_022882985.1	Gnomon	CDS	333632	333926	.	-	0	Name=XP_033355302.1;ID=cds-XP_033355302.1;Dbxref=GeneID:117236449%2CGenbank:XP_033355302.1;Parent=rna-XM_033499411.1
NW_022882985.1	Gnomon	CDS	333349	333513	.	-	0	Name=XP_033355302.1;ID=cds-XP_033355302.1;Dbxref=GeneID:117236449%2CGenbank:XP_033355302.1;Parent=rna-XM_033499411.1
NW_022882985.1	Gnomon	CDS	320987	321023	.	-	0	Name=XP_033355292.1;ID=cds-XP_033355292.1;Dbxref=GeneID:117236447%2CGenbank:XP_033355292.1;Parent=rna-XM_033499401.1
NW_022882985.1	Gnomon	CDS	318688	318779	.	-	0	Name=XP_033355292.1;ID=cds-XP_033355292.1;Dbxref=GeneID:117236447%2CGenbank:XP_033355292.1;Parent=rna-XM_033499401.1
NW_022882985.1	Gnomon	CDS	318493	318615	.	-	0	Name=XP_033355292.1;ID=cds-XP_033355292.1;Dbxref=GeneID:117236447%2CGenbank:XP_033355292.1;Parent=rna-XM_033499401.1
NW_022882985.1	Gnomon	CDS	318123	318416	.	-	0	Name=XP_033355292.1;ID=cds-XP_033355292.1;Dbxref=GeneID:117236447%2CGenbank:XP_033355292.1;Parent=rna-XM_033499401.1
NW_022882985.1	Gnomon	CDS	317485	318033	.	-	0	Name=XP_033355292.1;ID=cds-XP_033355292.1;Dbxref=GeneID:117236447%2CGenbank:XP_033355292.1;Parent=rna-XM_033499401.1
NW_022882985.1	Gnomon	CDS	317228	317390	.	-	0	Name=XP_033355292.1;ID=cds-XP_033355292.1;Dbxref=GeneID:117236447%2CGenbank:XP_033355292.1;Parent=rna-XM_033499401.1
NW_022882985.1	Gnomon	CDS	316945	317130	.	-	0	Name=XP_033355292.1;ID=cds-XP_033355292.1;Dbxref=GeneID:117236447%2CGenbank:XP_033355292.1;Parent=rna-XM_033499401.1
NW_022882985.1	Gnomon	CDS	316684	316873	.	-	0	Name=XP_033355292.1;ID=cds-XP_033355292.1;Dbxref=GeneID:117236447%2CGenbank:XP_033355292.1;Parent=rna-XM_033499401.1
NW_022882985.1	Gnomon	CDS	316227	316609	.	-	0	Name=XP_033355292.1;ID=cds-XP_033355292.1;Dbxref=GeneID:117236447%2CGenbank:XP_033355292.1;Parent=rna-XM_033499401.1
NW_022882985.1	Gnomon	CDS	315985	316154	.	-	0	Name=XP_033355292.1;ID=cds-XP_033355292.1;Dbxref=GeneID:117236447%2CGenbank:XP_033355292.1;Parent=rna-XM_033499401.1
NW_022882985.1	Gnomon	CDS	315691	315916	.	-	0	Name=XP_033355292.1;ID=cds-XP_033355292.1;Dbxref=GeneID:117236447%2CGenbank:XP_033355292.1;Parent=rna-XM_033499401.1
NW_022882985.1	Gnomon	CDS	315130	315593	.	-	0	Name=XP_033355292.1;ID=cds-XP_033355292.1;Dbxref=GeneID:117236447%2CGenbank:XP_033355292.1;Parent=rna-XM_033499401.1
NW_022882985.1	Gnomon	CDS	314610	315063	.	-	0	Name=XP_033355292.1;ID=cds-XP_033355292.1;Dbxref=GeneID:117236447%2CGenbank:XP_033355292.1;Parent=rna-XM_033499401.1
NW_022882985.1	Gnomon	CDS	314225	314542	.	-	0	Name=XP_033355292.1;ID=cds-XP_033355292.1;Dbxref=GeneID:117236447%2CGenbank:XP_033355292.1;Parent=rna-XM_033499401.1
NW_022882985.1	Gnomon	CDS	313840	314148	.	-	0	Name=XP_033355292.1;ID=cds-XP_033355292.1;Dbxref=GeneID:117236447%2CGenbank:XP_033355292.1;Parent=rna-XM_033499401.1
NW_022882985.1	Gnomon	CDS	313491	313759	.	-	0	Name=XP_033355292.1;ID=cds-XP_033355292.1;Dbxref=GeneID:117236447%2CGenbank:XP_033355292.1;Parent=rna-XM_033499401.1
NW_022882985.1	Gnomon	CDS	313324	313415	.	-	0	Name=XP_033355292.1;ID=cds-XP_033355292.1;Dbxref=GeneID:117236447%2CGenbank:XP_033355292.1;Parent=rna-XM_033499401.1
NW_022882985.1	Gnomon	CDS	313062	313248	.	-	0	Name=XP_033355292.1;ID=cds-XP_033355292.1;Dbxref=GeneID:117236447%2CGenbank:XP_033355292.1;Parent=rna-XM_033499401.1
NW_022882985.1	Gnomon	CDS	312715	312987	.	-	0	Name=XP_033355292.1;ID=cds-XP_033355292.1;Dbxref=GeneID:117236447%2CGenbank:XP_033355292.1;Parent=rna-XM_033499401.1
NW_022882985.1	Gnomon	CDS	312026	312642	.	-	0	Name=XP_033355292.1;ID=cds-XP_033355292.1;Dbxref=GeneID:117236447%2CGenbank:XP_033355292.1;Parent=rna-XM_033499401.1
NW_022882985.1	Gnomon	CDS	311671	311956	.	-	0	Name=XP_033355292.1;ID=cds-XP_033355292.1;Dbxref=GeneID:117236447%2CGenbank:XP_033355292.1;Parent=rna-XM_033499401.1
NW_022882985.1	Gnomon	CDS	311287	311596	.	-	0	Name=XP_033355292.1;ID=cds-XP_033355292.1;Dbxref=GeneID:117236447%2CGenbank:XP_033355292.1;Parent=rna-XM_033499401.1
NW_022882985.1	Gnomon	CDS	311198	311202	.	-	0	Name=XP_033355292.1;ID=cds-XP_033355292.1;Dbxref=GeneID:117236447%2CGenbank:XP_033355292.1;Parent=rna-XM_033499401.1
NW_022882985.1	Gnomon	mRNA	1313893	1320617	.	+	.	Name=XM_033499544.1;ID=rna-XM_033499544.1;Dbxref=GeneID:117236520%2CGenbank:XM_033499544.1;Parent=gene-LOC117236520
NW_022882985.1	Gnomon	CDS	1333444	1333461	.	+	0	Name=XP_033355449.1;ID=cds-XP_033355449.1;Dbxref=GeneID:117236522%2CGenbank:XP_033355449.1;Parent=rna-XM_033499558.1
NW_022882985.1	Gnomon	CDS	1340230	1340466	.	+	0	Name=XP_033355449.1;ID=cds-XP_033355449.1;Dbxref=GeneID:117236522%2CGenbank:XP_033355449.1;Parent=rna-XM_033499558.1
NW_022882985.1	Gnomon	CDS	1340614	1340796	.	+	0	Name=XP_033355449.1;ID=cds-XP_033355449.1;Dbxref=GeneID:117236522%2CGenbank:XP_033355449.1;Parent=rna-XM_033499558.1
NW_022882985.1	Gnomon	CDS	1340903	1341108	.	+	0	Name=XP_033355449.1;ID=cds-XP_033355449.1;Dbxref=GeneID:117236522%2CGenbank:XP_033355449.1;Parent=rna-XM_033499558.1
NW_022882985.1	Gnomon	CDS	1341195	1341270	.	+	0	Name=XP_033355449.1;ID=cds-XP_033355449.1;Dbxref=GeneID:117236522%2CGenbank:XP_033355449.1;Parent=rna-XM_033499558.1
NW_022882985.1	Gnomon	CDS	1341365	1341511	.	+	0	Name=XP_033355449.1;ID=cds-XP_033355449.1;Dbxref=GeneID:117236522%2CGenbank:XP_033355449.1;Parent=rna-XM_033499558.1
NW_022882985.1	Gnomon	CDS	1341586	1341724	.	+	0	Name=XP_033355449.1;ID=cds-XP_033355449.1;Dbxref=GeneID:117236522%2CGenbank:XP_033355449.1;Parent=rna-XM_033499558.1
NW_022882985.1	Gnomon	CDS	1341789	1341926	.	+	0	Name=XP_033355449.1;ID=cds-XP_033355449.1;Dbxref=GeneID:117236522%2CGenbank:XP_033355449.1;Parent=rna-XM_033499558.1
NW_022882985.1	Gnomon	CDS	1342010	1342176	.	+	0	Name=XP_033355449.1;ID=cds-XP_033355449.1;Dbxref=GeneID:117236522%2CGenbank:XP_033355449.1;Parent=rna-XM_033499558.1
NW_022882985.1	Gnomon	CDS	1342261	1342473	.	+	0	Name=XP_033355449.1;ID=cds-XP_033355449.1;Dbxref=GeneID:117236522%2CGenbank:XP_033355449.1;Parent=rna-XM_033499558.1
NW_022882985.1	Gnomon	exon	1716864	1717589	.	+	.	ID=exon-XM_033499505.1-3;Dbxref=GeneID:117236497%2CGenbank:XM_033499505.1;Parent=rna-XM_033499505.1
NW_022882985.1	Gnomon	exon	1715799	1715956	.	+	.	ID=exon-XM_033499505.1-1;Dbxref=GeneID:117236497%2CGenbank:XM_033499505.1;Parent=rna-XM_033499505.1
NW_022882985.1	Gnomon	exon	1716065	1716314	.	+	.	ID=exon-XM_033499505.1-2;Dbxref=GeneID:117236497%2CGenbank:XM_033499505.1;Parent=rna-XM_033499505.1
NW_022882985.1	Gnomon	exon	1439046	1440272	.	+	.	ID=id-LOC117236515;Dbxref=GeneID:117236515;Parent=gene-LOC117236515
NW_022882985.1	Gnomon	mRNA	948077	956198	.	-	.	Name=XM_033499449.1;ID=rna-XM_033499449.1;Dbxref=GeneID:117236466%2CGenbank:XM_033499449.1;Parent=gene-LOC117236466
NW_022882985.1	Gnomon	CDS	336563	336598	.	-	0	Name=XP_033355303.1;ID=cds-XP_033355303.1;Dbxref=GeneID:117236449%2CGenbank:XP_033355303.1;Parent=rna-XM_033499412.1
NW_022882985.1	Gnomon	CDS	336164	336478	.	-	0	Name=XP_033355303.1;ID=cds-XP_033355303.1;Dbxref=GeneID:117236449%2CGenbank:XP_033355303.1;Parent=rna-XM_033499412.1
NW_022882985.1	Gnomon	CDS	335681	336086	.	-	0	Name=XP_033355303.1;ID=cds-XP_033355303.1;Dbxref=GeneID:117236449%2CGenbank:XP_033355303.1;Parent=rna-XM_033499412.1
NW_022882985.1	Gnomon	CDS	335424	335608	.	-	0	Name=XP_033355303.1;ID=cds-XP_033355303.1;Dbxref=GeneID:117236449%2CGenbank:XP_033355303.1;Parent=rna-XM_033499412.1
NW_022882985.1	Gnomon	CDS	335253	335342	.	-	0	Name=XP_033355303.1;ID=cds-XP_033355303.1;Dbxref=GeneID:117236449%2CGenbank:XP_033355303.1;Parent=rna-XM_033499412.1
NW_022882985.1	Gnomon	CDS	334894	335184	.	-	0	Name=XP_033355303.1;ID=cds-XP_033355303.1;Dbxref=GeneID:117236449%2CGenbank:XP_033355303.1;Parent=rna-XM_033499412.1
NW_022882985.1	Gnomon	CDS	334570	334807	.	-	0	Name=XP_033355303.1;ID=cds-XP_033355303.1;Dbxref=GeneID:117236449%2CGenbank:XP_033355303.1;Parent=rna-XM_033499412.1
NW_022882985.1	Gnomon	CDS	334005	334482	.	-	0	Name=XP_033355303.1;ID=cds-XP_033355303.1;Dbxref=GeneID:117236449%2CGenbank:XP_033355303.1;Parent=rna-XM_033499412.1
NW_022882985.1	Gnomon	CDS	333632	333926	.	-	0	Name=XP_033355303.1;ID=cds-XP_033355303.1;Dbxref=GeneID:117236449%2CGenbank:XP_033355303.1;Parent=rna-XM_033499412.1
NW_022882985.1	Gnomon	CDS	333349	333513	.	-	0	Name=XP_033355303.1;ID=cds-XP_033355303.1;Dbxref=GeneID:117236449%2CGenbank:XP_033355303.1;Parent=rna-XM_033499412.1
NW_022882985.1	Gnomon	CDS	320987	321023	.	-	0	Name=XP_033355293.1;ID=cds-XP_033355293.1;Dbxref=GeneID:117236447%2CGenbank:XP_033355293.1;Parent=rna-XM_033499402.1
NW_022882985.1	Gnomon	CDS	318688	318779	.	-	0	Name=XP_033355293.1;ID=cds-XP_033355293.1;Dbxref=GeneID:117236447%2CGenbank:XP_033355293.1;Parent=rna-XM_033499402.1
NW_022882985.1	Gnomon	CDS	318493	318615	.	-	0	Name=XP_033355293.1;ID=cds-XP_033355293.1;Dbxref=GeneID:117236447%2CGenbank:XP_033355293.1;Parent=rna-XM_033499402.1
NW_022882985.1	Gnomon	CDS	318123	318416	.	-	0	Name=XP_033355293.1;ID=cds-XP_033355293.1;Dbxref=GeneID:117236447%2CGenbank:XP_033355293.1;Parent=rna-XM_033499402.1
NW_022882985.1	Gnomon	CDS	317485	318033	.	-	0	Name=XP_033355293.1;ID=cds-XP_033355293.1;Dbxref=GeneID:117236447%2CGenbank:XP_033355293.1;Parent=rna-XM_033499402.1
NW_022882985.1	Gnomon	CDS	317228	317390	.	-	0	Name=XP_033355293.1;ID=cds-XP_033355293.1;Dbxref=GeneID:117236447%2CGenbank:XP_033355293.1;Parent=rna-XM_033499402.1
NW_022882985.1	Gnomon	CDS	316945	317130	.	-	0	Name=XP_033355293.1;ID=cds-XP_033355293.1;Dbxref=GeneID:117236447%2CGenbank:XP_033355293.1;Parent=rna-XM_033499402.1
NW_022882985.1	Gnomon	CDS	316684	316873	.	-	0	Name=XP_033355293.1;ID=cds-XP_033355293.1;Dbxref=GeneID:117236447%2CGenbank:XP_033355293.1;Parent=rna-XM_033499402.1
NW_022882985.1	Gnomon	CDS	316236	316609	.	-	0	Name=XP_033355293.1;ID=cds-XP_033355293.1;Dbxref=GeneID:117236447%2CGenbank:XP_033355293.1;Parent=rna-XM_033499402.1
NW_022882985.1	Gnomon	CDS	315985	316154	.	-	0	Name=XP_033355293.1;ID=cds-XP_033355293.1;Dbxref=GeneID:117236447%2CGenbank:XP_033355293.1;Parent=rna-XM_033499402.1
NW_022882985.1	Gnomon	CDS	315691	315916	.	-	0	Name=XP_033355293.1;ID=cds-XP_033355293.1;Dbxref=GeneID:117236447%2CGenbank:XP_033355293.1;Parent=rna-XM_033499402.1
NW_022882985.1	Gnomon	CDS	315130	315593	.	-	0	Name=XP_033355293.1;ID=cds-XP_033355293.1;Dbxref=GeneID:117236447%2CGenbank:XP_033355293.1;Parent=rna-XM_033499402.1
NW_022882985.1	Gnomon	CDS	314610	315063	.	-	0	Name=XP_033355293.1;ID=cds-XP_033355293.1;Dbxref=GeneID:117236447%2CGenbank:XP_033355293.1;Parent=rna-XM_033499402.1
NW_022882985.1	Gnomon	CDS	314225	314542	.	-	0	Name=XP_033355293.1;ID=cds-XP_033355293.1;Dbxref=GeneID:117236447%2CGenbank:XP_033355293.1;Parent=rna-XM_033499402.1
NW_022882985.1	Gnomon	CDS	313840	314148	.	-	0	Name=XP_033355293.1;ID=cds-XP_033355293.1;Dbxref=GeneID:117236447%2CGenbank:XP_033355293.1;Parent=rna-XM_033499402.1
NW_022882985.1	Gnomon	CDS	313491	313759	.	-	0	Name=XP_033355293.1;ID=cds-XP_033355293.1;Dbxref=GeneID:117236447%2CGenbank:XP_033355293.1;Parent=rna-XM_033499402.1
NW_022882985.1	Gnomon	CDS	313324	313415	.	-	0	Name=XP_033355293.1;ID=cds-XP_033355293.1;Dbxref=GeneID:117236447%2CGenbank:XP_033355293.1;Parent=rna-XM_033499402.1
NW_022882985.1	Gnomon	CDS	313062	313248	.	-	0	Name=XP_033355293.1;ID=cds-XP_033355293.1;Dbxref=GeneID:117236447%2CGenbank:XP_033355293.1;Parent=rna-XM_033499402.1
NW_022882985.1	Gnomon	CDS	312715	312987	.	-	0	Name=XP_033355293.1;ID=cds-XP_033355293.1;Dbxref=GeneID:117236447%2CGenbank:XP_033355293.1;Parent=rna-XM_033499402.1
NW_022882985.1	Gnomon	CDS	312026	312642	.	-	0	Name=XP_033355293.1;ID=cds-XP_033355293.1;Dbxref=GeneID:117236447%2CGenbank:XP_033355293.1;Parent=rna-XM_033499402.1
NW_022882985.1	Gnomon	CDS	311671	311956	.	-	0	Name=XP_033355293.1;ID=cds-XP_033355293.1;Dbxref=GeneID:117236447%2CGenbank:XP_033355293.1;Parent=rna-XM_033499402.1
NW_022882985.1	Gnomon	CDS	311287	311596	.	-	0	Name=XP_033355293.1;ID=cds-XP_033355293.1;Dbxref=GeneID:117236447%2CGenbank:XP_033355293.1;Parent=rna-XM_033499402.1
NW_022882985.1	Gnomon	CDS	311198	311202	.	-	0	Name=XP_033355293.1;ID=cds-XP_033355293.1;Dbxref=GeneID:117236447%2CGenbank:XP_033355293.1;Parent=rna-XM_033499402.1
NW_022882985.1	Gnomon	exon	1561915	1563123	.	+	.	ID=exon-XR_004493864.1-1;Dbxref=GeneID:117236514%2CGenbank:XR_004493864.1;Parent=rna-XR_004493864.1
NW_022882985.1	Gnomon	exon	656711	656715	.	+	.	ID=id-LOC117236583;Dbxref=GeneID:117236583;Parent=gene-LOC117236583
NW_022882985.1	Gnomon	exon	1563188	1563655	.	+	.	ID=exon-XR_004493864.1-2;Dbxref=GeneID:117236514%2CGenbank:XR_004493864.1;Parent=rna-XR_004493864.1
NW_022882985.1	Gnomon	exon	1563823	1563997	.	+	.	ID=exon-XR_004493864.1-3;Dbxref=GeneID:117236514%2CGenbank:XR_004493864.1;Parent=rna-XR_004493864.1
NW_022882985.1	Gnomon	exon	1564079	1564248	.	+	.	ID=exon-XR_004493864.1-4;Dbxref=GeneID:117236514%2CGenbank:XR_004493864.1;Parent=rna-XR_004493864.1
NW_022882985.1	Gnomon	mRNA	1313894	1320617	.	+	.	Name=XM_033499543.1;ID=rna-XM_033499543.1;Dbxref=GeneID:117236520%2CGenbank:XM_033499543.1;Parent=gene-LOC117236520
NW_022882985.1	Gnomon	mRNA	1583308	1661165	.	-	.	Name=XM_033499689.1;ID=rna-XM_033499689.1;Dbxref=GeneID:117236595%2CGenbank:XM_033499689.1;Parent=gene-LOC117236595
NW_022882985.1	Gnomon	CDS	1389122	1389340	.	+	0	Name=XP_033355543.1;ID=cds-XP_033355543.1;Dbxref=GeneID:117236572%2CGenbank:XP_033355543.1;Parent=rna-XM_033499652.1
NW_022882985.1	Gnomon	CDS	1389411	1389507	.	+	0	Name=XP_033355543.1;ID=cds-XP_033355543.1;Dbxref=GeneID:117236572%2CGenbank:XP_033355543.1;Parent=rna-XM_033499652.1
NW_022882985.1	Gnomon	CDS	1389599	1389649	.	+	0	Name=XP_033355543.1;ID=cds-XP_033355543.1;Dbxref=GeneID:117236572%2CGenbank:XP_033355543.1;Parent=rna-XM_033499652.1
NW_022882985.1	Gnomon	CDS	1390021	1390176	.	+	0	Name=XP_033355543.1;ID=cds-XP_033355543.1;Dbxref=GeneID:117236572%2CGenbank:XP_033355543.1;Parent=rna-XM_033499652.1
NW_022882985.1	Gnomon	CDS	1390294	1390517	.	+	0	Name=XP_033355543.1;ID=cds-XP_033355543.1;Dbxref=GeneID:117236572%2CGenbank:XP_033355543.1;Parent=rna-XM_033499652.1
NW_022882985.1	Gnomon	CDS	1390625	1390845	.	+	0	Name=XP_033355543.1;ID=cds-XP_033355543.1;Dbxref=GeneID:117236572%2CGenbank:XP_033355543.1;Parent=rna-XM_033499652.1
NW_022882985.1	Gnomon	CDS	1390998	1391111	.	+	0	Name=XP_033355543.1;ID=cds-XP_033355543.1;Dbxref=GeneID:117236572%2CGenbank:XP_033355543.1;Parent=rna-XM_033499652.1
NW_022882985.1	Gnomon	CDS	1391191	1391316	.	+	0	Name=XP_033355543.1;ID=cds-XP_033355543.1;Dbxref=GeneID:117236572%2CGenbank:XP_033355543.1;Parent=rna-XM_033499652.1
NW_022882985.1	Gnomon	CDS	1391443	1391629	.	+	0	Name=XP_033355543.1;ID=cds-XP_033355543.1;Dbxref=GeneID:117236572%2CGenbank:XP_033355543.1;Parent=rna-XM_033499652.1
NW_022882985.1	Gnomon	CDS	1391807	1391899	.	+	0	Name=XP_033355543.1;ID=cds-XP_033355543.1;Dbxref=GeneID:117236572%2CGenbank:XP_033355543.1;Parent=rna-XM_033499652.1
NW_022882985.1	Gnomon	CDS	1393242	1393307	.	+	0	Name=XP_033355543.1;ID=cds-XP_033355543.1;Dbxref=GeneID:117236572%2CGenbank:XP_033355543.1;Parent=rna-XM_033499652.1
NW_022882985.1	Gnomon	exon	1347425	1348881	.	+	.	ID=exon-XM_033499550.1-10;Dbxref=GeneID:117236521%2CGenbank:XM_033499550.1;Parent=rna-XM_033499550.1
NW_022882985.1	Gnomon	exon	1291992	1293054	.	+	.	ID=exon-XM_033499331.1-10;Dbxref=GeneID:117236413%2CGenbank:XM_033499331.1;Parent=rna-XM_033499331.1
NW_022882985.1	Gnomon	exon	1294621	1294832	.	+	.	ID=exon-XM_033499331.1-13;Dbxref=GeneID:117236413%2CGenbank:XM_033499331.1;Parent=rna-XM_033499331.1
NW_022882985.1	Gnomon	exon	1293303	1294087	.	+	.	ID=exon-XM_033499331.1-11;Dbxref=GeneID:117236413%2CGenbank:XM_033499331.1;Parent=rna-XM_033499331.1
NW_022882985.1	Gnomon	exon	1294177	1294512	.	+	.	ID=exon-XM_033499331.1-12;Dbxref=GeneID:117236413%2CGenbank:XM_033499331.1;Parent=rna-XM_033499331.1
NW_022882985.1	Gnomon	mRNA	1088650	1094299	.	-	.	Name=XM_033499640.1;ID=rna-XM_033499640.1;Dbxref=GeneID:117236565%2CGenbank:XM_033499640.1;Parent=gene-LOC117236565
NW_022882985.1	Gnomon	exon	1066112	1066614	.	-	.	ID=exon-XM_033499374.1-1;Dbxref=GeneID:117236433%2CGenbank:XM_033499374.1;Parent=rna-XM_033499374.1
NW_022882985.1	Gnomon	exon	1064117	1064177	.	-	.	ID=exon-XM_033499374.1-2;Dbxref=GeneID:117236433%2CGenbank:XM_033499374.1;Parent=rna-XM_033499374.1
NW_022882985.1	Gnomon	exon	1063591	1063936	.	-	.	ID=exon-XM_033499374.1-3;Dbxref=GeneID:117236433%2CGenbank:XM_033499374.1;Parent=rna-XM_033499374.1
NW_022882985.1	Gnomon	exon	1060100	1062318	.	-	.	ID=exon-XM_033499374.1-4;Dbxref=GeneID:117236433%2CGenbank:XM_033499374.1;Parent=rna-XM_033499374.1
NW_022882985.1	Gnomon	CDS	320987	321023	.	-	0	Name=XP_033355294.1;ID=cds-XP_033355294.1;Dbxref=GeneID:117236447%2CGenbank:XP_033355294.1;Parent=rna-XM_033499403.1
NW_022882985.1	Gnomon	CDS	318688	318779	.	-	0	Name=XP_033355294.1;ID=cds-XP_033355294.1;Dbxref=GeneID:117236447%2CGenbank:XP_033355294.1;Parent=rna-XM_033499403.1
NW_022882985.1	Gnomon	CDS	318493	318615	.	-	0	Name=XP_033355294.1;ID=cds-XP_033355294.1;Dbxref=GeneID:117236447%2CGenbank:XP_033355294.1;Parent=rna-XM_033499403.1
NW_022882985.1	Gnomon	CDS	318123	318416	.	-	0	Name=XP_033355294.1;ID=cds-XP_033355294.1;Dbxref=GeneID:117236447%2CGenbank:XP_033355294.1;Parent=rna-XM_033499403.1
NW_022882985.1	Gnomon	CDS	317485	318033	.	-	0	Name=XP_033355294.1;ID=cds-XP_033355294.1;Dbxref=GeneID:117236447%2CGenbank:XP_033355294.1;Parent=rna-XM_033499403.1
NW_022882985.1	Gnomon	CDS	317237	317390	.	-	0	Name=XP_033355294.1;ID=cds-XP_033355294.1;Dbxref=GeneID:117236447%2CGenbank:XP_033355294.1;Parent=rna-XM_033499403.1
NW_022882985.1	Gnomon	CDS	316945	317130	.	-	0	Name=XP_033355294.1;ID=cds-XP_033355294.1;Dbxref=GeneID:117236447%2CGenbank:XP_033355294.1;Parent=rna-XM_033499403.1
NW_022882985.1	Gnomon	CDS	316684	316873	.	-	0	Name=XP_033355294.1;ID=cds-XP_033355294.1;Dbxref=GeneID:117236447%2CGenbank:XP_033355294.1;Parent=rna-XM_033499403.1
NW_022882985.1	Gnomon	CDS	316236	316609	.	-	0	Name=XP_033355294.1;ID=cds-XP_033355294.1;Dbxref=GeneID:117236447%2CGenbank:XP_033355294.1;Parent=rna-XM_033499403.1
NW_022882985.1	Gnomon	CDS	315985	316154	.	-	0	Name=XP_033355294.1;ID=cds-XP_033355294.1;Dbxref=GeneID:117236447%2CGenbank:XP_033355294.1;Parent=rna-XM_033499403.1
NW_022882985.1	Gnomon	CDS	315691	315916	.	-	0	Name=XP_033355294.1;ID=cds-XP_033355294.1;Dbxref=GeneID:117236447%2CGenbank:XP_033355294.1;Parent=rna-XM_033499403.1
NW_022882985.1	Gnomon	CDS	315130	315593	.	-	0	Name=XP_033355294.1;ID=cds-XP_033355294.1;Dbxref=GeneID:117236447%2CGenbank:XP_033355294.1;Parent=rna-XM_033499403.1
NW_022882985.1	Gnomon	CDS	314610	315063	.	-	0	Name=XP_033355294.1;ID=cds-XP_033355294.1;Dbxref=GeneID:117236447%2CGenbank:XP_033355294.1;Parent=rna-XM_033499403.1
NW_022882985.1	Gnomon	CDS	314225	314542	.	-	0	Name=XP_033355294.1;ID=cds-XP_033355294.1;Dbxref=GeneID:117236447%2CGenbank:XP_033355294.1;Parent=rna-XM_033499403.1
NW_022882985.1	Gnomon	CDS	313840	314148	.	-	0	Name=XP_033355294.1;ID=cds-XP_033355294.1;Dbxref=GeneID:117236447%2CGenbank:XP_033355294.1;Parent=rna-XM_033499403.1
NW_022882985.1	Gnomon	CDS	313491	313759	.	-	0	Name=XP_033355294.1;ID=cds-XP_033355294.1;Dbxref=GeneID:117236447%2CGenbank:XP_033355294.1;Parent=rna-XM_033499403.1
NW_022882985.1	Gnomon	CDS	313324	313415	.	-	0	Name=XP_033355294.1;ID=cds-XP_033355294.1;Dbxref=GeneID:117236447%2CGenbank:XP_033355294.1;Parent=rna-XM_033499403.1
NW_022882985.1	Gnomon	CDS	313062	313248	.	-	0	Name=XP_033355294.1;ID=cds-XP_033355294.1;Dbxref=GeneID:117236447%2CGenbank:XP_033355294.1;Parent=rna-XM_033499403.1
NW_022882985.1	Gnomon	CDS	312715	312987	.	-	0	Name=XP_033355294.1;ID=cds-XP_033355294.1;Dbxref=GeneID:117236447%2CGenbank:XP_033355294.1;Parent=rna-XM_033499403.1
NW_022882985.1	Gnomon	CDS	312026	312642	.	-	0	Name=XP_033355294.1;ID=cds-XP_033355294.1;Dbxref=GeneID:117236447%2CGenbank:XP_033355294.1;Parent=rna-XM_033499403.1
NW_022882985.1	Gnomon	CDS	311671	311956	.	-	0	Name=XP_033355294.1;ID=cds-XP_033355294.1;Dbxref=GeneID:117236447%2CGenbank:XP_033355294.1;Parent=rna-XM_033499403.1
NW_022882985.1	Gnomon	CDS	311287	311596	.	-	0	Name=XP_033355294.1;ID=cds-XP_033355294.1;Dbxref=GeneID:117236447%2CGenbank:XP_033355294.1;Parent=rna-XM_033499403.1
NW_022882985.1	Gnomon	CDS	311198	311202	.	-	0	Name=XP_033355294.1;ID=cds-XP_033355294.1;Dbxref=GeneID:117236447%2CGenbank:XP_033355294.1;Parent=rna-XM_033499403.1
NW_022882985.1	Gnomon	exon	1417395	1417988	.	-	.	ID=exon-XM_033499480.1-5;Dbxref=GeneID:117236480%2CGenbank:XM_033499480.1;Parent=rna-XM_033499480.1
NW_022882985.1	Gnomon	exon	1418438	1418465	.	-	.	ID=exon-XM_033499480.1-3;Dbxref=GeneID:117236480%2CGenbank:XM_033499480.1;Parent=rna-XM_033499480.1
NW_022882985.1	Gnomon	exon	1418076	1418287	.	-	.	ID=exon-XM_033499480.1-4;Dbxref=GeneID:117236480%2CGenbank:XM_033499480.1;Parent=rna-XM_033499480.1
NW_022882985.1	Gnomon	exon	1418859	1419644	.	-	.	ID=exon-XM_033499480.1-1;Dbxref=GeneID:117236480%2CGenbank:XM_033499480.1;Parent=rna-XM_033499480.1
NW_022882985.1	Gnomon	exon	1418578	1418665	.	-	.	ID=exon-XM_033499480.1-2;Dbxref=GeneID:117236480%2CGenbank:XM_033499480.1;Parent=rna-XM_033499480.1
NW_022882985.1	Gnomon	exon	124010	124091	.	+	.	ID=exon-XM_033499574.1-3;Dbxref=GeneID:117236529%2CGenbank:XM_033499574.1;Parent=rna-XM_033499574.1
NW_022882985.1	Gnomon	exon	124939	125099	.	+	.	ID=exon-XM_033499574.1-4;Dbxref=GeneID:117236529%2CGenbank:XM_033499574.1;Parent=rna-XM_033499574.1
NW_022882985.1	Gnomon	exon	125941	126041	.	+	.	ID=exon-XM_033499574.1-5;Dbxref=GeneID:117236529%2CGenbank:XM_033499574.1;Parent=rna-XM_033499574.1
NW_022882985.1	Gnomon	exon	128342	128436	.	+	.	ID=exon-XM_033499574.1-6;Dbxref=GeneID:117236529%2CGenbank:XM_033499574.1;Parent=rna-XM_033499574.1
NW_022882985.1	Gnomon	exon	129459	130122	.	+	.	ID=exon-XM_033499574.1-7;Dbxref=GeneID:117236529%2CGenbank:XM_033499574.1;Parent=rna-XM_033499574.1
NW_022882985.1	Gnomon	exon	115874	116195	.	+	.	ID=exon-XM_033499574.1-1;Dbxref=GeneID:117236529%2CGenbank:XM_033499574.1;Parent=rna-XM_033499574.1
NW_022882985.1	Gnomon	exon	123504	123625	.	+	.	ID=exon-XM_033499574.1-2;Dbxref=GeneID:117236529%2CGenbank:XM_033499574.1;Parent=rna-XM_033499574.1
NW_022882985.1	Gnomon	exon	294612	294715	.	+	.	ID=exon-XM_033499636.1-11;Dbxref=GeneID:117236563%2CGenbank:XM_033499636.1;Parent=rna-XM_033499636.1
NW_022882985.1	Gnomon	exon	294793	301503	.	+	.	ID=exon-XM_033499636.1-12;Dbxref=GeneID:117236563%2CGenbank:XM_033499636.1;Parent=rna-XM_033499636.1
NW_022882985.1	Gnomon	exon	294409	294537	.	+	.	ID=exon-XM_033499636.1-10;Dbxref=GeneID:117236563%2CGenbank:XM_033499636.1;Parent=rna-XM_033499636.1
NW_022882985.1	Gnomon	CDS	336563	336598	.	-	0	Name=XP_033355304.1;ID=cds-XP_033355304.1;Dbxref=GeneID:117236449%2CGenbank:XP_033355304.1;Parent=rna-XM_033499413.1
NW_022882985.1	Gnomon	CDS	336164	336478	.	-	0	Name=XP_033355304.1;ID=cds-XP_033355304.1;Dbxref=GeneID:117236449%2CGenbank:XP_033355304.1;Parent=rna-XM_033499413.1
NW_022882985.1	Gnomon	CDS	335681	336086	.	-	0	Name=XP_033355304.1;ID=cds-XP_033355304.1;Dbxref=GeneID:117236449%2CGenbank:XP_033355304.1;Parent=rna-XM_033499413.1
NW_022882985.1	Gnomon	CDS	335424	335608	.	-	0	Name=XP_033355304.1;ID=cds-XP_033355304.1;Dbxref=GeneID:117236449%2CGenbank:XP_033355304.1;Parent=rna-XM_033499413.1
NW_022882985.1	Gnomon	CDS	335253	335342	.	-	0	Name=XP_033355304.1;ID=cds-XP_033355304.1;Dbxref=GeneID:117236449%2CGenbank:XP_033355304.1;Parent=rna-XM_033499413.1
NW_022882985.1	Gnomon	CDS	334894	335184	.	-	0	Name=XP_033355304.1;ID=cds-XP_033355304.1;Dbxref=GeneID:117236449%2CGenbank:XP_033355304.1;Parent=rna-XM_033499413.1
NW_022882985.1	Gnomon	CDS	334570	334807	.	-	0	Name=XP_033355304.1;ID=cds-XP_033355304.1;Dbxref=GeneID:117236449%2CGenbank:XP_033355304.1;Parent=rna-XM_033499413.1
NW_022882985.1	Gnomon	CDS	334005	334482	.	-	0	Name=XP_033355304.1;ID=cds-XP_033355304.1;Dbxref=GeneID:117236449%2CGenbank:XP_033355304.1;Parent=rna-XM_033499413.1
NW_022882985.1	Gnomon	CDS	333632	333926	.	-	0	Name=XP_033355304.1;ID=cds-XP_033355304.1;Dbxref=GeneID:117236449%2CGenbank:XP_033355304.1;Parent=rna-XM_033499413.1
NW_022882985.1	Gnomon	CDS	333349	333513	.	-	0	Name=XP_033355304.1;ID=cds-XP_033355304.1;Dbxref=GeneID:117236449%2CGenbank:XP_033355304.1;Parent=rna-XM_033499413.1
NW_022882985.1	Gnomon	mRNA	309619	319463	.	-	.	Name=XM_033499400.1;ID=rna-XM_033499400.1;Dbxref=GeneID:117236447%2CGenbank:XM_033499400.1;Parent=gene-LOC117236447
NW_022882985.1	Gnomon	CDS	1374962	1375138	.	-	0	Name=XP_033355544.1;ID=cds-XP_033355544.1;Dbxref=GeneID:117236573%2CGenbank:XP_033355544.1;Parent=rna-XM_033499653.1
NW_022882985.1	Gnomon	CDS	1374561	1374762	.	-	0	Name=XP_033355544.1;ID=cds-XP_033355544.1;Dbxref=GeneID:117236573%2CGenbank:XP_033355544.1;Parent=rna-XM_033499653.1
NW_022882985.1	Gnomon	CDS	1374192	1374460	.	-	0	Name=XP_033355544.1;ID=cds-XP_033355544.1;Dbxref=GeneID:117236573%2CGenbank:XP_033355544.1;Parent=rna-XM_033499653.1
NW_022882985.1	Gnomon	exon	1058102	1058457	.	+	.	ID=exon-XM_033499671.1-1;Dbxref=GeneID:117236585%2CGenbank:XM_033499671.1;Parent=rna-XM_033499671.1
NW_022882985.1	Gnomon	exon	1059006	1059325	.	+	.	ID=exon-XM_033499671.1-2;Dbxref=GeneID:117236585%2CGenbank:XM_033499671.1;Parent=rna-XM_033499671.1
NW_022882985.1	Gnomon	mRNA	793262	796247	.	+	.	Name=XM_033499390.1;ID=rna-XM_033499390.1;Dbxref=GeneID:117236442%2CGenbank:XM_033499390.1;Parent=gene-LOC117236442
NW_022882985.1	Gnomon	mRNA	1342749	1348881	.	+	.	Name=XM_033499546.1;ID=rna-XM_033499546.1;Dbxref=GeneID:117236521%2CGenbank:XM_033499546.1;Parent=gene-LOC117236521
NW_022882985.1	Gnomon	exon	1730456	1730556	.	+	.	ID=id-LOC117236461-4;Dbxref=GeneID:117236461;Parent=gene-LOC117236461
NW_022882985.1	Gnomon	exon	1730739	1730926	.	+	.	ID=id-LOC117236461-5;Dbxref=GeneID:117236461;Parent=gene-LOC117236461
NW_022882985.1	Gnomon	exon	1729199	1729369	.	+	.	ID=id-LOC117236461-2;Dbxref=GeneID:117236461;Parent=gene-LOC117236461
NW_022882985.1	Gnomon	exon	1729495	1730020	.	+	.	ID=id-LOC117236461-3;Dbxref=GeneID:117236461;Parent=gene-LOC117236461
NW_022882985.1	Gnomon	exon	1731837	1731942	.	+	.	ID=id-LOC117236461-8;Dbxref=GeneID:117236461;Parent=gene-LOC117236461
NW_022882985.1	Gnomon	exon	1732126	1732300	.	+	.	ID=id-LOC117236461-9;Dbxref=GeneID:117236461;Parent=gene-LOC117236461
NW_022882985.1	Gnomon	exon	1731015	1731264	.	+	.	ID=id-LOC117236461-6;Dbxref=GeneID:117236461;Parent=gene-LOC117236461
NW_022882985.1	Gnomon	exon	1731502	1731708	.	+	.	ID=id-LOC117236461-7;Dbxref=GeneID:117236461;Parent=gene-LOC117236461
NW_022882985.1	Gnomon	CDS	336563	336598	.	-	0	Name=XP_033355305.1;ID=cds-XP_033355305.1;Dbxref=GeneID:117236449%2CGenbank:XP_033355305.1;Parent=rna-XM_033499414.1
NW_022882985.1	Gnomon	CDS	336164	336478	.	-	0	Name=XP_033355305.1;ID=cds-XP_033355305.1;Dbxref=GeneID:117236449%2CGenbank:XP_033355305.1;Parent=rna-XM_033499414.1
NW_022882985.1	Gnomon	CDS	335681	336086	.	-	0	Name=XP_033355305.1;ID=cds-XP_033355305.1;Dbxref=GeneID:117236449%2CGenbank:XP_033355305.1;Parent=rna-XM_033499414.1
NW_022882985.1	Gnomon	CDS	335424	335608	.	-	0	Name=XP_033355305.1;ID=cds-XP_033355305.1;Dbxref=GeneID:117236449%2CGenbank:XP_033355305.1;Parent=rna-XM_033499414.1
NW_022882985.1	Gnomon	CDS	335253	335342	.	-	0	Name=XP_033355305.1;ID=cds-XP_033355305.1;Dbxref=GeneID:117236449%2CGenbank:XP_033355305.1;Parent=rna-XM_033499414.1
NW_022882985.1	Gnomon	CDS	334894	335184	.	-	0	Name=XP_033355305.1;ID=cds-XP_033355305.1;Dbxref=GeneID:117236449%2CGenbank:XP_033355305.1;Parent=rna-XM_033499414.1
NW_022882985.1	Gnomon	CDS	334570	334807	.	-	0	Name=XP_033355305.1;ID=cds-XP_033355305.1;Dbxref=GeneID:117236449%2CGenbank:XP_033355305.1;Parent=rna-XM_033499414.1
NW_022882985.1	Gnomon	CDS	334005	334482	.	-	0	Name=XP_033355305.1;ID=cds-XP_033355305.1;Dbxref=GeneID:117236449%2CGenbank:XP_033355305.1;Parent=rna-XM_033499414.1
NW_022882985.1	Gnomon	CDS	333632	333926	.	-	0	Name=XP_033355305.1;ID=cds-XP_033355305.1;Dbxref=GeneID:117236449%2CGenbank:XP_033355305.1;Parent=rna-XM_033499414.1
NW_022882985.1	Gnomon	CDS	333349	333513	.	-	0	Name=XP_033355305.1;ID=cds-XP_033355305.1;Dbxref=GeneID:117236449%2CGenbank:XP_033355305.1;Parent=rna-XM_033499414.1
NW_022882985.1	Gnomon	exon	393794	394598	.	+	.	ID=exon-XM_033499351.1-1;Dbxref=GeneID:117236420%2CGenbank:XM_033499351.1;Parent=rna-XM_033499351.1
NW_022882985.1	Gnomon	exon	394641	395482	.	+	.	ID=exon-XM_033499351.1-2;Dbxref=GeneID:117236420%2CGenbank:XM_033499351.1;Parent=rna-XM_033499351.1
NW_022882985.1	Gnomon	CDS	319235	319298	.	-	0	Name=XP_033355295.1;ID=cds-XP_033355295.1;Dbxref=GeneID:117236447%2CGenbank:XP_033355295.1;Parent=rna-XM_033499404.1
NW_022882985.1	Gnomon	CDS	318688	318779	.	-	0	Name=XP_033355295.1;ID=cds-XP_033355295.1;Dbxref=GeneID:117236447%2CGenbank:XP_033355295.1;Parent=rna-XM_033499404.1
NW_022882985.1	Gnomon	CDS	318493	318615	.	-	0	Name=XP_033355295.1;ID=cds-XP_033355295.1;Dbxref=GeneID:117236447%2CGenbank:XP_033355295.1;Parent=rna-XM_033499404.1
NW_022882985.1	Gnomon	CDS	318123	318416	.	-	0	Name=XP_033355295.1;ID=cds-XP_033355295.1;Dbxref=GeneID:117236447%2CGenbank:XP_033355295.1;Parent=rna-XM_033499404.1
NW_022882985.1	Gnomon	CDS	317485	318033	.	-	0	Name=XP_033355295.1;ID=cds-XP_033355295.1;Dbxref=GeneID:117236447%2CGenbank:XP_033355295.1;Parent=rna-XM_033499404.1
NW_022882985.1	Gnomon	CDS	317228	317390	.	-	0	Name=XP_033355295.1;ID=cds-XP_033355295.1;Dbxref=GeneID:117236447%2CGenbank:XP_033355295.1;Parent=rna-XM_033499404.1
NW_022882985.1	Gnomon	CDS	316945	317130	.	-	0	Name=XP_033355295.1;ID=cds-XP_033355295.1;Dbxref=GeneID:117236447%2CGenbank:XP_033355295.1;Parent=rna-XM_033499404.1
NW_022882985.1	Gnomon	CDS	316684	316873	.	-	0	Name=XP_033355295.1;ID=cds-XP_033355295.1;Dbxref=GeneID:117236447%2CGenbank:XP_033355295.1;Parent=rna-XM_033499404.1
NW_022882985.1	Gnomon	CDS	316227	316609	.	-	0	Name=XP_033355295.1;ID=cds-XP_033355295.1;Dbxref=GeneID:117236447%2CGenbank:XP_033355295.1;Parent=rna-XM_033499404.1
NW_022882985.1	Gnomon	CDS	315985	316154	.	-	0	Name=XP_033355295.1;ID=cds-XP_033355295.1;Dbxref=GeneID:117236447%2CGenbank:XP_033355295.1;Parent=rna-XM_033499404.1
NW_022882985.1	Gnomon	CDS	315691	315916	.	-	0	Name=XP_033355295.1;ID=cds-XP_033355295.1;Dbxref=GeneID:117236447%2CGenbank:XP_033355295.1;Parent=rna-XM_033499404.1
NW_022882985.1	Gnomon	CDS	315130	315593	.	-	0	Name=XP_033355295.1;ID=cds-XP_033355295.1;Dbxref=GeneID:117236447%2CGenbank:XP_033355295.1;Parent=rna-XM_033499404.1
NW_022882985.1	Gnomon	CDS	314610	315063	.	-	0	Name=XP_033355295.1;ID=cds-XP_033355295.1;Dbxref=GeneID:117236447%2CGenbank:XP_033355295.1;Parent=rna-XM_033499404.1
NW_022882985.1	Gnomon	CDS	314225	314542	.	-	0	Name=XP_033355295.1;ID=cds-XP_033355295.1;Dbxref=GeneID:117236447%2CGenbank:XP_033355295.1;Parent=rna-XM_033499404.1
NW_022882985.1	Gnomon	CDS	313840	314148	.	-	0	Name=XP_033355295.1;ID=cds-XP_033355295.1;Dbxref=GeneID:117236447%2CGenbank:XP_033355295.1;Parent=rna-XM_033499404.1
NW_022882985.1	Gnomon	CDS	313491	313759	.	-	0	Name=XP_033355295.1;ID=cds-XP_033355295.1;Dbxref=GeneID:117236447%2CGenbank:XP_033355295.1;Parent=rna-XM_033499404.1
NW_022882985.1	Gnomon	CDS	313324	313415	.	-	0	Name=XP_033355295.1;ID=cds-XP_033355295.1;Dbxref=GeneID:117236447%2CGenbank:XP_033355295.1;Parent=rna-XM_033499404.1
NW_022882985.1	Gnomon	CDS	313062	313266	.	-	0	Name=XP_033355295.1;ID=cds-XP_033355295.1;Dbxref=GeneID:117236447%2CGenbank:XP_033355295.1;Parent=rna-XM_033499404.1
NW_022882985.1	Gnomon	CDS	312715	312987	.	-	0	Name=XP_033355295.1;ID=cds-XP_033355295.1;Dbxref=GeneID:117236447%2CGenbank:XP_033355295.1;Parent=rna-XM_033499404.1
NW_022882985.1	Gnomon	CDS	312364	312642	.	-	0	Name=XP_033355295.1;ID=cds-XP_033355295.1;Dbxref=GeneID:117236447%2CGenbank:XP_033355295.1;Parent=rna-XM_033499404.1
NW_022882985.1	Gnomon	CDS	312026	312273	.	-	0	Name=XP_033355295.1;ID=cds-XP_033355295.1;Dbxref=GeneID:117236447%2CGenbank:XP_033355295.1;Parent=rna-XM_033499404.1
NW_022882985.1	Gnomon	CDS	311671	311956	.	-	0	Name=XP_033355295.1;ID=cds-XP_033355295.1;Dbxref=GeneID:117236447%2CGenbank:XP_033355295.1;Parent=rna-XM_033499404.1
NW_022882985.1	Gnomon	CDS	311287	311596	.	-	0	Name=XP_033355295.1;ID=cds-XP_033355295.1;Dbxref=GeneID:117236447%2CGenbank:XP_033355295.1;Parent=rna-XM_033499404.1
NW_022882985.1	Gnomon	CDS	311198	311202	.	-	0	Name=XP_033355295.1;ID=cds-XP_033355295.1;Dbxref=GeneID:117236447%2CGenbank:XP_033355295.1;Parent=rna-XM_033499404.1
NW_022882985.1	Gnomon	exon	263015	263742	.	+	.	ID=exon-XM_033499647.1-2;Dbxref=GeneID:117236568%2CGenbank:XM_033499647.1;Parent=rna-XM_033499647.1
NW_022882985.1	Gnomon	exon	263818	263949	.	+	.	ID=exon-XM_033499647.1-3;Dbxref=GeneID:117236568%2CGenbank:XM_033499647.1;Parent=rna-XM_033499647.1
NW_022882985.1	Gnomon	exon	262344	262549	.	+	.	ID=exon-XM_033499647.1-1;Dbxref=GeneID:117236568%2CGenbank:XM_033499647.1;Parent=rna-XM_033499647.1
NW_022882985.1	Gnomon	exon	264544	264560	.	+	.	ID=exon-XM_033499647.1-6;Dbxref=GeneID:117236568%2CGenbank:XM_033499647.1;Parent=rna-XM_033499647.1
NW_022882985.1	Gnomon	exon	264640	265100	.	+	.	ID=exon-XM_033499647.1-7;Dbxref=GeneID:117236568%2CGenbank:XM_033499647.1;Parent=rna-XM_033499647.1
NW_022882985.1	Gnomon	exon	264017	264181	.	+	.	ID=exon-XM_033499647.1-4;Dbxref=GeneID:117236568%2CGenbank:XM_033499647.1;Parent=rna-XM_033499647.1
NW_022882985.1	Gnomon	exon	264263	264427	.	+	.	ID=exon-XM_033499647.1-5;Dbxref=GeneID:117236568%2CGenbank:XM_033499647.1;Parent=rna-XM_033499647.1
NW_022882985.1	Gnomon	exon	1569580	1570604	.	+	.	ID=exon-XM_033499694.1-4;Dbxref=GeneID:117236599%2CGenbank:XM_033499694.1;Parent=rna-XM_033499694.1
NW_022882985.1	Gnomon	exon	1570730	1572144	.	+	.	ID=exon-XM_033499694.1-5;Dbxref=GeneID:117236599%2CGenbank:XM_033499694.1;Parent=rna-XM_033499694.1
NW_022882985.1	Gnomon	exon	1572317	1572584	.	+	.	ID=exon-XM_033499694.1-6;Dbxref=GeneID:117236599%2CGenbank:XM_033499694.1;Parent=rna-XM_033499694.1
NW_022882985.1	Gnomon	exon	1572682	1572863	.	+	.	ID=exon-XM_033499694.1-7;Dbxref=GeneID:117236599%2CGenbank:XM_033499694.1;Parent=rna-XM_033499694.1
NW_022882985.1	Gnomon	exon	1572970	1573156	.	+	.	ID=exon-XM_033499694.1-8;Dbxref=GeneID:117236599%2CGenbank:XM_033499694.1;Parent=rna-XM_033499694.1
NW_022882985.1	Gnomon	exon	1573235	1573879	.	+	.	ID=exon-XM_033499694.1-9;Dbxref=GeneID:117236599%2CGenbank:XM_033499694.1;Parent=rna-XM_033499694.1
NW_022882985.1	Gnomon	exon	1567193	1567687	.	+	.	ID=exon-XM_033499694.1-1;Dbxref=GeneID:117236599%2CGenbank:XM_033499694.1;Parent=rna-XM_033499694.1
NW_022882985.1	Gnomon	exon	1568157	1568383	.	+	.	ID=exon-XM_033499694.1-2;Dbxref=GeneID:117236599%2CGenbank:XM_033499694.1;Parent=rna-XM_033499694.1
NW_022882985.1	Gnomon	exon	1569132	1569371	.	+	.	ID=exon-XM_033499694.1-3;Dbxref=GeneID:117236599%2CGenbank:XM_033499694.1;Parent=rna-XM_033499694.1
NW_022882985.1	Gnomon	exon	197695	199986	.	+	.	ID=exon-XM_033499577.1-10;Dbxref=GeneID:117236531%2CGenbank:XM_033499577.1;Parent=rna-XM_033499577.1
NW_022882985.1	Gnomon	CDS	1374962	1375138	.	-	0	Name=XP_033355545.1;ID=cds-XP_033355545.1;Dbxref=GeneID:117236573%2CGenbank:XP_033355545.1;Parent=rna-XM_033499654.1
NW_022882985.1	Gnomon	CDS	1374561	1374762	.	-	0	Name=XP_033355545.1;ID=cds-XP_033355545.1;Dbxref=GeneID:117236573%2CGenbank:XP_033355545.1;Parent=rna-XM_033499654.1
NW_022882985.1	Gnomon	CDS	1374192	1374460	.	-	0	Name=XP_033355545.1;ID=cds-XP_033355545.1;Dbxref=GeneID:117236573%2CGenbank:XP_033355545.1;Parent=rna-XM_033499654.1
NW_022882985.1	Gnomon	mRNA	1313893	1320617	.	+	.	Name=XM_033499545.1;ID=rna-XM_033499545.1;Dbxref=GeneID:117236520%2CGenbank:XM_033499545.1;Parent=gene-LOC117236520
NW_022882985.1	Gnomon	exon	1420178	1420607	.	-	.	ID=exon-XM_033499479.1-1;Dbxref=GeneID:117236480%2CGenbank:XM_033499479.1;Parent=rna-XM_033499479.1
NW_022882985.1	Gnomon	exon	1418578	1418665	.	-	.	ID=exon-XM_033499479.1-2;Dbxref=GeneID:117236480%2CGenbank:XM_033499479.1;Parent=rna-XM_033499479.1
NW_022882985.1	Gnomon	exon	1418438	1418465	.	-	.	ID=exon-XM_033499479.1-3;Dbxref=GeneID:117236480%2CGenbank:XM_033499479.1;Parent=rna-XM_033499479.1
NW_022882985.1	Gnomon	exon	1418076	1418287	.	-	.	ID=exon-XM_033499479.1-4;Dbxref=GeneID:117236480%2CGenbank:XM_033499479.1;Parent=rna-XM_033499479.1
NW_022882985.1	Gnomon	exon	1417395	1417988	.	-	.	ID=exon-XM_033499479.1-5;Dbxref=GeneID:117236480%2CGenbank:XM_033499479.1;Parent=rna-XM_033499479.1
NW_022882985.1	Gnomon	exon	1418076	1418287	.	-	.	ID=exon-XM_033499481.1-4;Dbxref=GeneID:117236480%2CGenbank:XM_033499481.1;Parent=rna-XM_033499481.1
NW_022882985.1	Gnomon	exon	1417395	1417988	.	-	.	ID=exon-XM_033499481.1-5;Dbxref=GeneID:117236480%2CGenbank:XM_033499481.1;Parent=rna-XM_033499481.1
NW_022882985.1	Gnomon	exon	1420025	1420150	.	-	.	ID=exon-XM_033499481.1-1;Dbxref=GeneID:117236480%2CGenbank:XM_033499481.1;Parent=rna-XM_033499481.1
NW_022882985.1	Gnomon	exon	1418578	1418665	.	-	.	ID=exon-XM_033499481.1-2;Dbxref=GeneID:117236480%2CGenbank:XM_033499481.1;Parent=rna-XM_033499481.1
NW_022882985.1	Gnomon	exon	1418438	1418465	.	-	.	ID=exon-XM_033499481.1-3;Dbxref=GeneID:117236480%2CGenbank:XM_033499481.1;Parent=rna-XM_033499481.1
NW_022882985.1	Gnomon	mRNA	1313894	1320617	.	+	.	Name=XM_033499540.1;ID=rna-XM_033499540.1;Dbxref=GeneID:117236520%2CGenbank:XM_033499540.1;Parent=gene-LOC117236520
NW_022882985.1	Gnomon	mRNA	1295869	1299139	.	+	.	Name=XM_033499686.1;ID=rna-XM_033499686.1;Dbxref=GeneID:117236594%2CGenbank:XM_033499686.1;Parent=gene-LOC117236594
NW_022882985.1	Gnomon	exon	876084	876796	.	+	.	ID=exon-XM_033499528.1-1;Dbxref=GeneID:117236510%2CGenbank:XM_033499528.1;Parent=rna-XM_033499528.1
NW_022882985.1	Gnomon	exon	899251	899554	.	+	.	ID=exon-XM_033499528.1-2;Dbxref=GeneID:117236510%2CGenbank:XM_033499528.1;Parent=rna-XM_033499528.1
NW_022882985.1	Gnomon	exon	899656	900405	.	+	.	ID=exon-XM_033499528.1-3;Dbxref=GeneID:117236510%2CGenbank:XM_033499528.1;Parent=rna-XM_033499528.1
NW_022882985.1	Gnomon	exon	901118	902245	.	+	.	ID=exon-XM_033499528.1-4;Dbxref=GeneID:117236510%2CGenbank:XM_033499528.1;Parent=rna-XM_033499528.1
NW_022882985.1	Gnomon	CDS	1340119	1340182	.	+	0	Name=XP_033355444.1;ID=cds-XP_033355444.1;Dbxref=GeneID:117236522%2CGenbank:XP_033355444.1;Parent=rna-XM_033499553.1
NW_022882985.1	Gnomon	CDS	1340258	1340466	.	+	0	Name=XP_033355444.1;ID=cds-XP_033355444.1;Dbxref=GeneID:117236522%2CGenbank:XP_033355444.1;Parent=rna-XM_033499553.1
NW_022882985.1	Gnomon	CDS	1340614	1340796	.	+	0	Name=XP_033355444.1;ID=cds-XP_033355444.1;Dbxref=GeneID:117236522%2CGenbank:XP_033355444.1;Parent=rna-XM_033499553.1
NW_022882985.1	Gnomon	CDS	1340903	1341108	.	+	0	Name=XP_033355444.1;ID=cds-XP_033355444.1;Dbxref=GeneID:117236522%2CGenbank:XP_033355444.1;Parent=rna-XM_033499553.1
NW_022882985.1	Gnomon	CDS	1341195	1341270	.	+	0	Name=XP_033355444.1;ID=cds-XP_033355444.1;Dbxref=GeneID:117236522%2CGenbank:XP_033355444.1;Parent=rna-XM_033499553.1
NW_022882985.1	Gnomon	CDS	1341365	1341511	.	+	0	Name=XP_033355444.1;ID=cds-XP_033355444.1;Dbxref=GeneID:117236522%2CGenbank:XP_033355444.1;Parent=rna-XM_033499553.1
NW_022882985.1	Gnomon	CDS	1341586	1341724	.	+	0	Name=XP_033355444.1;ID=cds-XP_033355444.1;Dbxref=GeneID:117236522%2CGenbank:XP_033355444.1;Parent=rna-XM_033499553.1
NW_022882985.1	Gnomon	CDS	1341789	1341926	.	+	0	Name=XP_033355444.1;ID=cds-XP_033355444.1;Dbxref=GeneID:117236522%2CGenbank:XP_033355444.1;Parent=rna-XM_033499553.1
NW_022882985.1	Gnomon	CDS	1342010	1342176	.	+	0	Name=XP_033355444.1;ID=cds-XP_033355444.1;Dbxref=GeneID:117236522%2CGenbank:XP_033355444.1;Parent=rna-XM_033499553.1
NW_022882985.1	Gnomon	CDS	1342261	1342473	.	+	0	Name=XP_033355444.1;ID=cds-XP_033355444.1;Dbxref=GeneID:117236522%2CGenbank:XP_033355444.1;Parent=rna-XM_033499553.1
NW_022882985.1	Gnomon	exon	769120	769713	.	-	.	ID=exon-XM_033499670.1-1;Dbxref=GeneID:117236584%2CGenbank:XM_033499670.1;Parent=rna-XM_033499670.1
NW_022882985.1	Gnomon	exon	247358	247435	.	-	.	ID=exon-XM_033499598.1-3;Dbxref=GeneID:117236543%2CGenbank:XM_033499598.1;Parent=rna-XM_033499598.1
NW_022882985.1	Gnomon	exon	243620	245099	.	-	.	ID=exon-XM_033499598.1-4;Dbxref=GeneID:117236543%2CGenbank:XM_033499598.1;Parent=rna-XM_033499598.1
NW_022882985.1	Gnomon	exon	253684	254146	.	-	.	ID=exon-XM_033499598.1-1;Dbxref=GeneID:117236543%2CGenbank:XM_033499598.1;Parent=rna-XM_033499598.1
NW_022882985.1	Gnomon	exon	248129	248497	.	-	.	ID=exon-XM_033499598.1-2;Dbxref=GeneID:117236543%2CGenbank:XM_033499598.1;Parent=rna-XM_033499598.1
NW_022882985.1	Gnomon	exon	240288	240613	.	-	.	ID=exon-XM_033499598.1-7;Dbxref=GeneID:117236543%2CGenbank:XM_033499598.1;Parent=rna-XM_033499598.1
NW_022882985.1	Gnomon	exon	238955	240125	.	-	.	ID=exon-XM_033499598.1-8;Dbxref=GeneID:117236543%2CGenbank:XM_033499598.1;Parent=rna-XM_033499598.1
NW_022882985.1	Gnomon	exon	241504	241599	.	-	.	ID=exon-XM_033499598.1-5;Dbxref=GeneID:117236543%2CGenbank:XM_033499598.1;Parent=rna-XM_033499598.1
NW_022882985.1	Gnomon	exon	240730	241082	.	-	.	ID=exon-XM_033499598.1-6;Dbxref=GeneID:117236543%2CGenbank:XM_033499598.1;Parent=rna-XM_033499598.1
NW_022882985.1	Gnomon	mRNA	937055	943914	.	-	.	Name=XM_033499446.1;ID=rna-XM_033499446.1;Dbxref=GeneID:117236465%2CGenbank:XM_033499446.1;Parent=gene-LOC117236465
NW_022882985.1	Gnomon	exon	317228	317390	.	-	.	ID=exon-XM_033499409.1-6;Dbxref=GeneID:117236447%2CGenbank:XM_033499409.1;Parent=rna-XM_033499409.1
NW_022882985.1	Gnomon	exon	316945	317130	.	-	.	ID=exon-XM_033499409.1-7;Dbxref=GeneID:117236447%2CGenbank:XM_033499409.1;Parent=rna-XM_033499409.1
NW_022882985.1	Gnomon	exon	318123	318416	.	-	.	ID=exon-XM_033499409.1-4;Dbxref=GeneID:117236447%2CGenbank:XM_033499409.1;Parent=rna-XM_033499409.1
NW_022882985.1	Gnomon	exon	317485	318033	.	-	.	ID=exon-XM_033499409.1-5;Dbxref=GeneID:117236447%2CGenbank:XM_033499409.1;Parent=rna-XM_033499409.1
NW_022882985.1	Gnomon	exon	318688	318779	.	-	.	ID=exon-XM_033499409.1-2;Dbxref=GeneID:117236447%2CGenbank:XM_033499409.1;Parent=rna-XM_033499409.1
NW_022882985.1	Gnomon	exon	318493	318615	.	-	.	ID=exon-XM_033499409.1-3;Dbxref=GeneID:117236447%2CGenbank:XM_033499409.1;Parent=rna-XM_033499409.1
NW_022882985.1	Gnomon	exon	320987	321222	.	-	.	ID=exon-XM_033499409.1-1;Dbxref=GeneID:117236447%2CGenbank:XM_033499409.1;Parent=rna-XM_033499409.1
NW_022882985.1	Gnomon	exon	316684	316873	.	-	.	ID=exon-XM_033499409.1-8;Dbxref=GeneID:117236447%2CGenbank:XM_033499409.1;Parent=rna-XM_033499409.1
NW_022882985.1	Gnomon	exon	316236	316609	.	-	.	ID=exon-XM_033499409.1-9;Dbxref=GeneID:117236447%2CGenbank:XM_033499409.1;Parent=rna-XM_033499409.1
NW_022882985.1	Gnomon	exon	325497	326040	.	-	.	ID=exon-XM_033499433.1-1;Dbxref=GeneID:117236455%2CGenbank:XM_033499433.1;Parent=rna-XM_033499433.1
NW_022882985.1	Gnomon	exon	323406	324870	.	-	.	ID=exon-XM_033499433.1-2;Dbxref=GeneID:117236455%2CGenbank:XM_033499433.1;Parent=rna-XM_033499433.1
NW_022882985.1	Gnomon	mRNA	1295869	1299139	.	+	.	Name=XM_033499685.1;ID=rna-XM_033499685.1;Dbxref=GeneID:117236594%2CGenbank:XM_033499685.1;Parent=gene-LOC117236594
NW_022882985.1	Gnomon	exon	319235	319463	.	-	.	ID=exon-XM_033499397.1-1;Dbxref=GeneID:117236447%2CGenbank:XM_033499397.1;Parent=rna-XM_033499397.1
NW_022882985.1	Gnomon	exon	318688	318779	.	-	.	ID=exon-XM_033499397.1-2;Dbxref=GeneID:117236447%2CGenbank:XM_033499397.1;Parent=rna-XM_033499397.1
NW_022882985.1	Gnomon	exon	318493	318615	.	-	.	ID=exon-XM_033499397.1-3;Dbxref=GeneID:117236447%2CGenbank:XM_033499397.1;Parent=rna-XM_033499397.1
NW_022882985.1	Gnomon	exon	318123	318416	.	-	.	ID=exon-XM_033499397.1-4;Dbxref=GeneID:117236447%2CGenbank:XM_033499397.1;Parent=rna-XM_033499397.1
NW_022882985.1	Gnomon	exon	317485	318033	.	-	.	ID=exon-XM_033499397.1-5;Dbxref=GeneID:117236447%2CGenbank:XM_033499397.1;Parent=rna-XM_033499397.1
NW_022882985.1	Gnomon	exon	317228	317390	.	-	.	ID=exon-XM_033499397.1-6;Dbxref=GeneID:117236447%2CGenbank:XM_033499397.1;Parent=rna-XM_033499397.1
NW_022882985.1	Gnomon	exon	316945	317130	.	-	.	ID=exon-XM_033499397.1-7;Dbxref=GeneID:117236447%2CGenbank:XM_033499397.1;Parent=rna-XM_033499397.1
NW_022882985.1	Gnomon	exon	316684	316873	.	-	.	ID=exon-XM_033499397.1-8;Dbxref=GeneID:117236447%2CGenbank:XM_033499397.1;Parent=rna-XM_033499397.1
NW_022882985.1	Gnomon	exon	316227	316609	.	-	.	ID=exon-XM_033499397.1-9;Dbxref=GeneID:117236447%2CGenbank:XM_033499397.1;Parent=rna-XM_033499397.1
NW_022882985.1	Gnomon	exon	397058	397076	.	-	.	ID=exon-XM_033499350.1-1;Dbxref=GeneID:117236419%2CGenbank:XM_033499350.1;Parent=rna-XM_033499350.1
NW_022882985.1	Gnomon	exon	396709	396953	.	-	.	ID=exon-XM_033499350.1-2;Dbxref=GeneID:117236419%2CGenbank:XM_033499350.1;Parent=rna-XM_033499350.1
NW_022882985.1	Gnomon	exon	396259	396614	.	-	.	ID=exon-XM_033499350.1-3;Dbxref=GeneID:117236419%2CGenbank:XM_033499350.1;Parent=rna-XM_033499350.1
NW_022882985.1	Gnomon	exon	395622	396176	.	-	.	ID=exon-XM_033499350.1-4;Dbxref=GeneID:117236419%2CGenbank:XM_033499350.1;Parent=rna-XM_033499350.1
NW_022882985.1	Gnomon	exon	143040	143213	.	-	.	ID=exon-XM_033499570.1-20;Dbxref=GeneID:117236528%2CGenbank:XM_033499570.1;Parent=rna-XM_033499570.1
NW_022882985.1	Gnomon	exon	137707	142976	.	-	.	ID=exon-XM_033499570.1-21;Dbxref=GeneID:117236528%2CGenbank:XM_033499570.1;Parent=rna-XM_033499570.1
NW_022882985.1	Gnomon	mRNA	936164	943879	.	-	.	Name=XM_033499445.1;ID=rna-XM_033499445.1;Dbxref=GeneID:117236465%2CGenbank:XM_033499445.1;Parent=gene-LOC117236465
NW_022882985.1	Gnomon	exon	146481	146516	.	-	.	ID=exon-XM_033499570.1-10;Dbxref=GeneID:117236528%2CGenbank:XM_033499570.1;Parent=rna-XM_033499570.1
NW_022882985.1	Gnomon	exon	145761	145851	.	-	.	ID=exon-XM_033499570.1-11;Dbxref=GeneID:117236528%2CGenbank:XM_033499570.1;Parent=rna-XM_033499570.1
NW_022882985.1	Gnomon	exon	145562	145637	.	-	.	ID=exon-XM_033499570.1-12;Dbxref=GeneID:117236528%2CGenbank:XM_033499570.1;Parent=rna-XM_033499570.1
NW_022882985.1	Gnomon	exon	145228	145346	.	-	.	ID=exon-XM_033499570.1-13;Dbxref=GeneID:117236528%2CGenbank:XM_033499570.1;Parent=rna-XM_033499570.1
NW_022882985.1	Gnomon	exon	144982	145152	.	-	.	ID=exon-XM_033499570.1-14;Dbxref=GeneID:117236528%2CGenbank:XM_033499570.1;Parent=rna-XM_033499570.1
NW_022882985.1	Gnomon	exon	144744	144884	.	-	.	ID=exon-XM_033499570.1-15;Dbxref=GeneID:117236528%2CGenbank:XM_033499570.1;Parent=rna-XM_033499570.1
NW_022882985.1	Gnomon	exon	144469	144663	.	-	.	ID=exon-XM_033499570.1-16;Dbxref=GeneID:117236528%2CGenbank:XM_033499570.1;Parent=rna-XM_033499570.1
NW_022882985.1	Gnomon	exon	144277	144379	.	-	.	ID=exon-XM_033499570.1-17;Dbxref=GeneID:117236528%2CGenbank:XM_033499570.1;Parent=rna-XM_033499570.1
NW_022882985.1	Gnomon	exon	144077	144097	.	-	.	ID=exon-XM_033499570.1-18;Dbxref=GeneID:117236528%2CGenbank:XM_033499570.1;Parent=rna-XM_033499570.1
NW_022882985.1	Gnomon	exon	143541	143631	.	-	.	ID=exon-XM_033499570.1-19;Dbxref=GeneID:117236528%2CGenbank:XM_033499570.1;Parent=rna-XM_033499570.1
NW_022882985.1	Gnomon	CDS	1340119	1340182	.	+	0	Name=XP_033355445.1;ID=cds-XP_033355445.1;Dbxref=GeneID:117236522%2CGenbank:XP_033355445.1;Parent=rna-XM_033499554.1
NW_022882985.1	Gnomon	CDS	1340258	1340466	.	+	0	Name=XP_033355445.1;ID=cds-XP_033355445.1;Dbxref=GeneID:117236522%2CGenbank:XP_033355445.1;Parent=rna-XM_033499554.1
NW_022882985.1	Gnomon	CDS	1340614	1340796	.	+	0	Name=XP_033355445.1;ID=cds-XP_033355445.1;Dbxref=GeneID:117236522%2CGenbank:XP_033355445.1;Parent=rna-XM_033499554.1
NW_022882985.1	Gnomon	CDS	1340903	1341108	.	+	0	Name=XP_033355445.1;ID=cds-XP_033355445.1;Dbxref=GeneID:117236522%2CGenbank:XP_033355445.1;Parent=rna-XM_033499554.1
NW_022882985.1	Gnomon	CDS	1341195	1341270	.	+	0	Name=XP_033355445.1;ID=cds-XP_033355445.1;Dbxref=GeneID:117236522%2CGenbank:XP_033355445.1;Parent=rna-XM_033499554.1
NW_022882985.1	Gnomon	CDS	1341365	1341511	.	+	0	Name=XP_033355445.1;ID=cds-XP_033355445.1;Dbxref=GeneID:117236522%2CGenbank:XP_033355445.1;Parent=rna-XM_033499554.1
NW_022882985.1	Gnomon	CDS	1341586	1341724	.	+	0	Name=XP_033355445.1;ID=cds-XP_033355445.1;Dbxref=GeneID:117236522%2CGenbank:XP_033355445.1;Parent=rna-XM_033499554.1
NW_022882985.1	Gnomon	CDS	1341789	1341926	.	+	0	Name=XP_033355445.1;ID=cds-XP_033355445.1;Dbxref=GeneID:117236522%2CGenbank:XP_033355445.1;Parent=rna-XM_033499554.1
NW_022882985.1	Gnomon	CDS	1342010	1342176	.	+	0	Name=XP_033355445.1;ID=cds-XP_033355445.1;Dbxref=GeneID:117236522%2CGenbank:XP_033355445.1;Parent=rna-XM_033499554.1
NW_022882985.1	Gnomon	CDS	1342261	1342473	.	+	0	Name=XP_033355445.1;ID=cds-XP_033355445.1;Dbxref=GeneID:117236522%2CGenbank:XP_033355445.1;Parent=rna-XM_033499554.1
NW_022882985.1	Gnomon	exon	1328589	1328723	.	+	.	ID=exon-XM_033499552.1-1;Dbxref=GeneID:117236522%2CGenbank:XM_033499552.1;Parent=rna-XM_033499552.1
NW_022882985.1	Gnomon	exon	1339920	1340182	.	+	.	ID=exon-XM_033499552.1-2;Dbxref=GeneID:117236522%2CGenbank:XM_033499552.1;Parent=rna-XM_033499552.1
NW_022882985.1	Gnomon	exon	1340903	1341108	.	+	.	ID=exon-XM_033499552.1-5;Dbxref=GeneID:117236522%2CGenbank:XM_033499552.1;Parent=rna-XM_033499552.1
NW_022882985.1	Gnomon	exon	1341195	1341270	.	+	.	ID=exon-XM_033499552.1-6;Dbxref=GeneID:117236522%2CGenbank:XM_033499552.1;Parent=rna-XM_033499552.1
NW_022882985.1	Gnomon	exon	1340258	1340466	.	+	.	ID=exon-XM_033499552.1-3;Dbxref=GeneID:117236522%2CGenbank:XM_033499552.1;Parent=rna-XM_033499552.1
NW_022882985.1	Gnomon	exon	1340614	1340796	.	+	.	ID=exon-XM_033499552.1-4;Dbxref=GeneID:117236522%2CGenbank:XM_033499552.1;Parent=rna-XM_033499552.1
NW_022882985.1	Gnomon	exon	1341789	1341926	.	+	.	ID=exon-XM_033499552.1-9;Dbxref=GeneID:117236522%2CGenbank:XM_033499552.1;Parent=rna-XM_033499552.1
NW_022882985.1	Gnomon	exon	1341365	1341511	.	+	.	ID=exon-XM_033499552.1-7;Dbxref=GeneID:117236522%2CGenbank:XM_033499552.1;Parent=rna-XM_033499552.1
NW_022882985.1	Gnomon	exon	1341586	1341724	.	+	.	ID=exon-XM_033499552.1-8;Dbxref=GeneID:117236522%2CGenbank:XM_033499552.1;Parent=rna-XM_033499552.1
NW_022882985.1	Gnomon	exon	317228	317390	.	-	.	ID=exon-XM_033499410.1-6;Dbxref=GeneID:117236447%2CGenbank:XM_033499410.1;Parent=rna-XM_033499410.1
NW_022882985.1	Gnomon	exon	316945	317130	.	-	.	ID=exon-XM_033499410.1-7;Dbxref=GeneID:117236447%2CGenbank:XM_033499410.1;Parent=rna-XM_033499410.1
NW_022882985.1	Gnomon	exon	316684	316873	.	-	.	ID=exon-XM_033499410.1-8;Dbxref=GeneID:117236447%2CGenbank:XM_033499410.1;Parent=rna-XM_033499410.1
NW_022882985.1	Gnomon	exon	316236	316609	.	-	.	ID=exon-XM_033499410.1-9;Dbxref=GeneID:117236447%2CGenbank:XM_033499410.1;Parent=rna-XM_033499410.1
NW_022882985.1	Gnomon	exon	318688	318779	.	-	.	ID=exon-XM_033499410.1-2;Dbxref=GeneID:117236447%2CGenbank:XM_033499410.1;Parent=rna-XM_033499410.1
NW_022882985.1	Gnomon	exon	318493	318615	.	-	.	ID=exon-XM_033499410.1-3;Dbxref=GeneID:117236447%2CGenbank:XM_033499410.1;Parent=rna-XM_033499410.1
NW_022882985.1	Gnomon	exon	318123	318416	.	-	.	ID=exon-XM_033499410.1-4;Dbxref=GeneID:117236447%2CGenbank:XM_033499410.1;Parent=rna-XM_033499410.1
NW_022882985.1	Gnomon	exon	317485	318033	.	-	.	ID=exon-XM_033499410.1-5;Dbxref=GeneID:117236447%2CGenbank:XM_033499410.1;Parent=rna-XM_033499410.1
NW_022882985.1	Gnomon	exon	320987	321023	.	-	.	ID=exon-XM_033499410.1-1;Dbxref=GeneID:117236447%2CGenbank:XM_033499410.1;Parent=rna-XM_033499410.1
NW_022882985.1	Gnomon	CDS	319235	319298	.	-	0	Name=XP_033355290.1;ID=cds-XP_033355290.1;Dbxref=GeneID:117236447%2CGenbank:XP_033355290.1;Parent=rna-XM_033499399.1
NW_022882985.1	Gnomon	CDS	318688	318779	.	-	0	Name=XP_033355290.1;ID=cds-XP_033355290.1;Dbxref=GeneID:117236447%2CGenbank:XP_033355290.1;Parent=rna-XM_033499399.1
NW_022882985.1	Gnomon	CDS	318493	318615	.	-	0	Name=XP_033355290.1;ID=cds-XP_033355290.1;Dbxref=GeneID:117236447%2CGenbank:XP_033355290.1;Parent=rna-XM_033499399.1
NW_022882985.1	Gnomon	CDS	318123	318416	.	-	0	Name=XP_033355290.1;ID=cds-XP_033355290.1;Dbxref=GeneID:117236447%2CGenbank:XP_033355290.1;Parent=rna-XM_033499399.1
NW_022882985.1	Gnomon	CDS	317485	318033	.	-	0	Name=XP_033355290.1;ID=cds-XP_033355290.1;Dbxref=GeneID:117236447%2CGenbank:XP_033355290.1;Parent=rna-XM_033499399.1
NW_022882985.1	Gnomon	CDS	317228	317390	.	-	0	Name=XP_033355290.1;ID=cds-XP_033355290.1;Dbxref=GeneID:117236447%2CGenbank:XP_033355290.1;Parent=rna-XM_033499399.1
NW_022882985.1	Gnomon	CDS	316945	317130	.	-	0	Name=XP_033355290.1;ID=cds-XP_033355290.1;Dbxref=GeneID:117236447%2CGenbank:XP_033355290.1;Parent=rna-XM_033499399.1
NW_022882985.1	Gnomon	CDS	316684	316873	.	-	0	Name=XP_033355290.1;ID=cds-XP_033355290.1;Dbxref=GeneID:117236447%2CGenbank:XP_033355290.1;Parent=rna-XM_033499399.1
NW_022882985.1	Gnomon	CDS	316236	316609	.	-	0	Name=XP_033355290.1;ID=cds-XP_033355290.1;Dbxref=GeneID:117236447%2CGenbank:XP_033355290.1;Parent=rna-XM_033499399.1
NW_022882985.1	Gnomon	CDS	315985	316154	.	-	0	Name=XP_033355290.1;ID=cds-XP_033355290.1;Dbxref=GeneID:117236447%2CGenbank:XP_033355290.1;Parent=rna-XM_033499399.1
NW_022882985.1	Gnomon	CDS	315691	315916	.	-	0	Name=XP_033355290.1;ID=cds-XP_033355290.1;Dbxref=GeneID:117236447%2CGenbank:XP_033355290.1;Parent=rna-XM_033499399.1
NW_022882985.1	Gnomon	CDS	315130	315593	.	-	0	Name=XP_033355290.1;ID=cds-XP_033355290.1;Dbxref=GeneID:117236447%2CGenbank:XP_033355290.1;Parent=rna-XM_033499399.1
NW_022882985.1	Gnomon	CDS	314610	315063	.	-	0	Name=XP_033355290.1;ID=cds-XP_033355290.1;Dbxref=GeneID:117236447%2CGenbank:XP_033355290.1;Parent=rna-XM_033499399.1
NW_022882985.1	Gnomon	CDS	314225	314542	.	-	0	Name=XP_033355290.1;ID=cds-XP_033355290.1;Dbxref=GeneID:117236447%2CGenbank:XP_033355290.1;Parent=rna-XM_033499399.1
NW_022882985.1	Gnomon	CDS	313840	314148	.	-	0	Name=XP_033355290.1;ID=cds-XP_033355290.1;Dbxref=GeneID:117236447%2CGenbank:XP_033355290.1;Parent=rna-XM_033499399.1
NW_022882985.1	Gnomon	CDS	313491	313759	.	-	0	Name=XP_033355290.1;ID=cds-XP_033355290.1;Dbxref=GeneID:117236447%2CGenbank:XP_033355290.1;Parent=rna-XM_033499399.1
NW_022882985.1	Gnomon	CDS	313324	313415	.	-	0	Name=XP_033355290.1;ID=cds-XP_033355290.1;Dbxref=GeneID:117236447%2CGenbank:XP_033355290.1;Parent=rna-XM_033499399.1
NW_022882985.1	Gnomon	CDS	313062	313248	.	-	0	Name=XP_033355290.1;ID=cds-XP_033355290.1;Dbxref=GeneID:117236447%2CGenbank:XP_033355290.1;Parent=rna-XM_033499399.1
NW_022882985.1	Gnomon	CDS	312715	312987	.	-	0	Name=XP_033355290.1;ID=cds-XP_033355290.1;Dbxref=GeneID:117236447%2CGenbank:XP_033355290.1;Parent=rna-XM_033499399.1
NW_022882985.1	Gnomon	CDS	312026	312642	.	-	0	Name=XP_033355290.1;ID=cds-XP_033355290.1;Dbxref=GeneID:117236447%2CGenbank:XP_033355290.1;Parent=rna-XM_033499399.1
NW_022882985.1	Gnomon	CDS	311671	311956	.	-	0	Name=XP_033355290.1;ID=cds-XP_033355290.1;Dbxref=GeneID:117236447%2CGenbank:XP_033355290.1;Parent=rna-XM_033499399.1
NW_022882985.1	Gnomon	CDS	311287	311596	.	-	0	Name=XP_033355290.1;ID=cds-XP_033355290.1;Dbxref=GeneID:117236447%2CGenbank:XP_033355290.1;Parent=rna-XM_033499399.1
NW_022882985.1	Gnomon	CDS	311198	311202	.	-	0	Name=XP_033355290.1;ID=cds-XP_033355290.1;Dbxref=GeneID:117236447%2CGenbank:XP_033355290.1;Parent=rna-XM_033499399.1
NW_022882985.1	Gnomon	exon	264263	264427	.	+	.	ID=exon-XM_033499646.1-5;Dbxref=GeneID:117236568%2CGenbank:XM_033499646.1;Parent=rna-XM_033499646.1
NW_022882985.1	Gnomon	exon	264640	265100	.	+	.	ID=exon-XM_033499646.1-6;Dbxref=GeneID:117236568%2CGenbank:XM_033499646.1;Parent=rna-XM_033499646.1
NW_022882985.1	Gnomon	exon	262344	262549	.	+	.	ID=exon-XM_033499646.1-1;Dbxref=GeneID:117236568%2CGenbank:XM_033499646.1;Parent=rna-XM_033499646.1
NW_022882985.1	Gnomon	exon	263015	263742	.	+	.	ID=exon-XM_033499646.1-2;Dbxref=GeneID:117236568%2CGenbank:XM_033499646.1;Parent=rna-XM_033499646.1
NW_022882985.1	Gnomon	exon	263818	263949	.	+	.	ID=exon-XM_033499646.1-3;Dbxref=GeneID:117236568%2CGenbank:XM_033499646.1;Parent=rna-XM_033499646.1
NW_022882985.1	Gnomon	exon	264017	264181	.	+	.	ID=exon-XM_033499646.1-4;Dbxref=GeneID:117236568%2CGenbank:XM_033499646.1;Parent=rna-XM_033499646.1
NW_022882985.1	Gnomon	mRNA	1583308	1661174	.	-	.	Name=XM_033499688.1;ID=rna-XM_033499688.1;Dbxref=GeneID:117236595%2CGenbank:XM_033499688.1;Parent=gene-LOC117236595
NW_022882985.1	Gnomon	CDS	1340119	1340182	.	+	0	Name=XP_033355446.1;ID=cds-XP_033355446.1;Dbxref=GeneID:117236522%2CGenbank:XP_033355446.1;Parent=rna-XM_033499555.1
NW_022882985.1	Gnomon	CDS	1340258	1340466	.	+	0	Name=XP_033355446.1;ID=cds-XP_033355446.1;Dbxref=GeneID:117236522%2CGenbank:XP_033355446.1;Parent=rna-XM_033499555.1
NW_022882985.1	Gnomon	CDS	1340614	1340796	.	+	0	Name=XP_033355446.1;ID=cds-XP_033355446.1;Dbxref=GeneID:117236522%2CGenbank:XP_033355446.1;Parent=rna-XM_033499555.1
NW_022882985.1	Gnomon	CDS	1340903	1341108	.	+	0	Name=XP_033355446.1;ID=cds-XP_033355446.1;Dbxref=GeneID:117236522%2CGenbank:XP_033355446.1;Parent=rna-XM_033499555.1
NW_022882985.1	Gnomon	CDS	1341195	1341270	.	+	0	Name=XP_033355446.1;ID=cds-XP_033355446.1;Dbxref=GeneID:117236522%2CGenbank:XP_033355446.1;Parent=rna-XM_033499555.1
NW_022882985.1	Gnomon	CDS	1341365	1341511	.	+	0	Name=XP_033355446.1;ID=cds-XP_033355446.1;Dbxref=GeneID:117236522%2CGenbank:XP_033355446.1;Parent=rna-XM_033499555.1
NW_022882985.1	Gnomon	CDS	1341586	1341724	.	+	0	Name=XP_033355446.1;ID=cds-XP_033355446.1;Dbxref=GeneID:117236522%2CGenbank:XP_033355446.1;Parent=rna-XM_033499555.1
NW_022882985.1	Gnomon	CDS	1341789	1341926	.	+	0	Name=XP_033355446.1;ID=cds-XP_033355446.1;Dbxref=GeneID:117236522%2CGenbank:XP_033355446.1;Parent=rna-XM_033499555.1
NW_022882985.1	Gnomon	CDS	1342010	1342176	.	+	0	Name=XP_033355446.1;ID=cds-XP_033355446.1;Dbxref=GeneID:117236522%2CGenbank:XP_033355446.1;Parent=rna-XM_033499555.1
NW_022882985.1	Gnomon	CDS	1342261	1342473	.	+	0	Name=XP_033355446.1;ID=cds-XP_033355446.1;Dbxref=GeneID:117236522%2CGenbank:XP_033355446.1;Parent=rna-XM_033499555.1
NW_022882985.1	Gnomon	mRNA	948077	956581	.	-	.	Name=XM_033499448.1;ID=rna-XM_033499448.1;Dbxref=GeneID:117236466%2CGenbank:XM_033499448.1;Parent=gene-LOC117236466
NW_022882985.1	Gnomon	CDS	320987	321023	.	-	0	Name=XP_033355300.1;ID=cds-XP_033355300.1;Dbxref=GeneID:117236447%2CGenbank:XP_033355300.1;Parent=rna-XM_033499409.1
NW_022882985.1	Gnomon	CDS	318688	318779	.	-	0	Name=XP_033355300.1;ID=cds-XP_033355300.1;Dbxref=GeneID:117236447%2CGenbank:XP_033355300.1;Parent=rna-XM_033499409.1
NW_022882985.1	Gnomon	CDS	318493	318615	.	-	0	Name=XP_033355300.1;ID=cds-XP_033355300.1;Dbxref=GeneID:117236447%2CGenbank:XP_033355300.1;Parent=rna-XM_033499409.1
NW_022882985.1	Gnomon	CDS	318123	318416	.	-	0	Name=XP_033355300.1;ID=cds-XP_033355300.1;Dbxref=GeneID:117236447%2CGenbank:XP_033355300.1;Parent=rna-XM_033499409.1
NW_022882985.1	Gnomon	CDS	317485	318033	.	-	0	Name=XP_033355300.1;ID=cds-XP_033355300.1;Dbxref=GeneID:117236447%2CGenbank:XP_033355300.1;Parent=rna-XM_033499409.1
NW_022882985.1	Gnomon	CDS	317228	317390	.	-	0	Name=XP_033355300.1;ID=cds-XP_033355300.1;Dbxref=GeneID:117236447%2CGenbank:XP_033355300.1;Parent=rna-XM_033499409.1
NW_022882985.1	Gnomon	CDS	316945	317130	.	-	0	Name=XP_033355300.1;ID=cds-XP_033355300.1;Dbxref=GeneID:117236447%2CGenbank:XP_033355300.1;Parent=rna-XM_033499409.1
NW_022882985.1	Gnomon	CDS	316684	316873	.	-	0	Name=XP_033355300.1;ID=cds-XP_033355300.1;Dbxref=GeneID:117236447%2CGenbank:XP_033355300.1;Parent=rna-XM_033499409.1
NW_022882985.1	Gnomon	CDS	316236	316609	.	-	0	Name=XP_033355300.1;ID=cds-XP_033355300.1;Dbxref=GeneID:117236447%2CGenbank:XP_033355300.1;Parent=rna-XM_033499409.1
NW_022882985.1	Gnomon	CDS	315985	316154	.	-	0	Name=XP_033355300.1;ID=cds-XP_033355300.1;Dbxref=GeneID:117236447%2CGenbank:XP_033355300.1;Parent=rna-XM_033499409.1
NW_022882985.1	Gnomon	CDS	315691	315916	.	-	0	Name=XP_033355300.1;ID=cds-XP_033355300.1;Dbxref=GeneID:117236447%2CGenbank:XP_033355300.1;Parent=rna-XM_033499409.1
NW_022882985.1	Gnomon	CDS	315130	315593	.	-	0	Name=XP_033355300.1;ID=cds-XP_033355300.1;Dbxref=GeneID:117236447%2CGenbank:XP_033355300.1;Parent=rna-XM_033499409.1
NW_022882985.1	Gnomon	CDS	314610	315063	.	-	0	Name=XP_033355300.1;ID=cds-XP_033355300.1;Dbxref=GeneID:117236447%2CGenbank:XP_033355300.1;Parent=rna-XM_033499409.1
NW_022882985.1	Gnomon	CDS	314225	314542	.	-	0	Name=XP_033355300.1;ID=cds-XP_033355300.1;Dbxref=GeneID:117236447%2CGenbank:XP_033355300.1;Parent=rna-XM_033499409.1
NW_022882985.1	Gnomon	CDS	313840	314148	.	-	0	Name=XP_033355300.1;ID=cds-XP_033355300.1;Dbxref=GeneID:117236447%2CGenbank:XP_033355300.1;Parent=rna-XM_033499409.1
NW_022882985.1	Gnomon	CDS	313491	313759	.	-	0	Name=XP_033355300.1;ID=cds-XP_033355300.1;Dbxref=GeneID:117236447%2CGenbank:XP_033355300.1;Parent=rna-XM_033499409.1
NW_022882985.1	Gnomon	CDS	313324	313415	.	-	0	Name=XP_033355300.1;ID=cds-XP_033355300.1;Dbxref=GeneID:117236447%2CGenbank:XP_033355300.1;Parent=rna-XM_033499409.1
NW_022882985.1	Gnomon	CDS	313062	313266	.	-	0	Name=XP_033355300.1;ID=cds-XP_033355300.1;Dbxref=GeneID:117236447%2CGenbank:XP_033355300.1;Parent=rna-XM_033499409.1
NW_022882985.1	Gnomon	CDS	312715	312987	.	-	0	Name=XP_033355300.1;ID=cds-XP_033355300.1;Dbxref=GeneID:117236447%2CGenbank:XP_033355300.1;Parent=rna-XM_033499409.1
NW_022882985.1	Gnomon	CDS	312364	312642	.	-	0	Name=XP_033355300.1;ID=cds-XP_033355300.1;Dbxref=GeneID:117236447%2CGenbank:XP_033355300.1;Parent=rna-XM_033499409.1
NW_022882985.1	Gnomon	CDS	312026	312273	.	-	0	Name=XP_033355300.1;ID=cds-XP_033355300.1;Dbxref=GeneID:117236447%2CGenbank:XP_033355300.1;Parent=rna-XM_033499409.1
NW_022882985.1	Gnomon	CDS	311671	311956	.	-	0	Name=XP_033355300.1;ID=cds-XP_033355300.1;Dbxref=GeneID:117236447%2CGenbank:XP_033355300.1;Parent=rna-XM_033499409.1
NW_022882985.1	Gnomon	CDS	311287	311596	.	-	0	Name=XP_033355300.1;ID=cds-XP_033355300.1;Dbxref=GeneID:117236447%2CGenbank:XP_033355300.1;Parent=rna-XM_033499409.1
NW_022882985.1	Gnomon	CDS	311198	311202	.	-	0	Name=XP_033355300.1;ID=cds-XP_033355300.1;Dbxref=GeneID:117236447%2CGenbank:XP_033355300.1;Parent=rna-XM_033499409.1
NW_022882985.1	Gnomon	mRNA	1313894	1320617	.	+	.	Name=XM_033499541.1;ID=rna-XM_033499541.1;Dbxref=GeneID:117236520%2CGenbank:XM_033499541.1;Parent=gene-LOC117236520
NW_022882985.1	Gnomon	exon	807927	808049	.	+	.	ID=exon-XM_033499623.1-1;Dbxref=GeneID:117236556%2CGenbank:XM_033499623.1;Parent=rna-XM_033499623.1
NW_022882985.1	Gnomon	exon	808120	808241	.	+	.	ID=exon-XM_033499623.1-2;Dbxref=GeneID:117236556%2CGenbank:XM_033499623.1;Parent=rna-XM_033499623.1
NW_022882985.1	Gnomon	exon	808318	808447	.	+	.	ID=exon-XM_033499623.1-3;Dbxref=GeneID:117236556%2CGenbank:XM_033499623.1;Parent=rna-XM_033499623.1
NW_022882985.1	Gnomon	exon	808540	809066	.	+	.	ID=exon-XM_033499623.1-4;Dbxref=GeneID:117236556%2CGenbank:XM_033499623.1;Parent=rna-XM_033499623.1
NW_022882985.1	Gnomon	exon	809149	810605	.	+	.	ID=exon-XM_033499623.1-5;Dbxref=GeneID:117236556%2CGenbank:XM_033499623.1;Parent=rna-XM_033499623.1
NW_022882985.1	Gnomon	exon	810728	811410	.	+	.	ID=exon-XM_033499623.1-6;Dbxref=GeneID:117236556%2CGenbank:XM_033499623.1;Parent=rna-XM_033499623.1
NW_022882985.1	Gnomon	exon	811480	812180	.	+	.	ID=exon-XM_033499623.1-7;Dbxref=GeneID:117236556%2CGenbank:XM_033499623.1;Parent=rna-XM_033499623.1
NW_022882985.1	Gnomon	exon	812270	812500	.	+	.	ID=exon-XM_033499623.1-8;Dbxref=GeneID:117236556%2CGenbank:XM_033499623.1;Parent=rna-XM_033499623.1
NW_022882985.1	Gnomon	exon	812575	812678	.	+	.	ID=exon-XM_033499623.1-9;Dbxref=GeneID:117236556%2CGenbank:XM_033499623.1;Parent=rna-XM_033499623.1
NW_022882985.1	Gnomon	CDS	320987	321023	.	-	0	Name=XP_033355301.1;ID=cds-XP_033355301.1;Dbxref=GeneID:117236447%2CGenbank:XP_033355301.1;Parent=rna-XM_033499410.1
NW_022882985.1	Gnomon	CDS	318688	318779	.	-	0	Name=XP_033355301.1;ID=cds-XP_033355301.1;Dbxref=GeneID:117236447%2CGenbank:XP_033355301.1;Parent=rna-XM_033499410.1
NW_022882985.1	Gnomon	CDS	318493	318615	.	-	0	Name=XP_033355301.1;ID=cds-XP_033355301.1;Dbxref=GeneID:117236447%2CGenbank:XP_033355301.1;Parent=rna-XM_033499410.1
NW_022882985.1	Gnomon	CDS	318123	318416	.	-	0	Name=XP_033355301.1;ID=cds-XP_033355301.1;Dbxref=GeneID:117236447%2CGenbank:XP_033355301.1;Parent=rna-XM_033499410.1
NW_022882985.1	Gnomon	CDS	317485	318033	.	-	0	Name=XP_033355301.1;ID=cds-XP_033355301.1;Dbxref=GeneID:117236447%2CGenbank:XP_033355301.1;Parent=rna-XM_033499410.1
NW_022882985.1	Gnomon	CDS	317228	317390	.	-	0	Name=XP_033355301.1;ID=cds-XP_033355301.1;Dbxref=GeneID:117236447%2CGenbank:XP_033355301.1;Parent=rna-XM_033499410.1
NW_022882985.1	Gnomon	CDS	316945	317130	.	-	0	Name=XP_033355301.1;ID=cds-XP_033355301.1;Dbxref=GeneID:117236447%2CGenbank:XP_033355301.1;Parent=rna-XM_033499410.1
NW_022882985.1	Gnomon	CDS	316684	316873	.	-	0	Name=XP_033355301.1;ID=cds-XP_033355301.1;Dbxref=GeneID:117236447%2CGenbank:XP_033355301.1;Parent=rna-XM_033499410.1
NW_022882985.1	Gnomon	CDS	316236	316609	.	-	0	Name=XP_033355301.1;ID=cds-XP_033355301.1;Dbxref=GeneID:117236447%2CGenbank:XP_033355301.1;Parent=rna-XM_033499410.1
NW_022882985.1	Gnomon	CDS	315985	316154	.	-	0	Name=XP_033355301.1;ID=cds-XP_033355301.1;Dbxref=GeneID:117236447%2CGenbank:XP_033355301.1;Parent=rna-XM_033499410.1
NW_022882985.1	Gnomon	CDS	315691	315916	.	-	0	Name=XP_033355301.1;ID=cds-XP_033355301.1;Dbxref=GeneID:117236447%2CGenbank:XP_033355301.1;Parent=rna-XM_033499410.1
NW_022882985.1	Gnomon	CDS	315130	315593	.	-	0	Name=XP_033355301.1;ID=cds-XP_033355301.1;Dbxref=GeneID:117236447%2CGenbank:XP_033355301.1;Parent=rna-XM_033499410.1
NW_022882985.1	Gnomon	CDS	314610	315063	.	-	0	Name=XP_033355301.1;ID=cds-XP_033355301.1;Dbxref=GeneID:117236447%2CGenbank:XP_033355301.1;Parent=rna-XM_033499410.1
NW_022882985.1	Gnomon	CDS	314225	314542	.	-	0	Name=XP_033355301.1;ID=cds-XP_033355301.1;Dbxref=GeneID:117236447%2CGenbank:XP_033355301.1;Parent=rna-XM_033499410.1
NW_022882985.1	Gnomon	CDS	313840	314148	.	-	0	Name=XP_033355301.1;ID=cds-XP_033355301.1;Dbxref=GeneID:117236447%2CGenbank:XP_033355301.1;Parent=rna-XM_033499410.1
NW_022882985.1	Gnomon	CDS	313491	313759	.	-	0	Name=XP_033355301.1;ID=cds-XP_033355301.1;Dbxref=GeneID:117236447%2CGenbank:XP_033355301.1;Parent=rna-XM_033499410.1
NW_022882985.1	Gnomon	CDS	313324	313415	.	-	0	Name=XP_033355301.1;ID=cds-XP_033355301.1;Dbxref=GeneID:117236447%2CGenbank:XP_033355301.1;Parent=rna-XM_033499410.1
NW_022882985.1	Gnomon	CDS	313062	313248	.	-	0	Name=XP_033355301.1;ID=cds-XP_033355301.1;Dbxref=GeneID:117236447%2CGenbank:XP_033355301.1;Parent=rna-XM_033499410.1
NW_022882985.1	Gnomon	CDS	312715	312987	.	-	0	Name=XP_033355301.1;ID=cds-XP_033355301.1;Dbxref=GeneID:117236447%2CGenbank:XP_033355301.1;Parent=rna-XM_033499410.1
NW_022882985.1	Gnomon	CDS	312364	312642	.	-	0	Name=XP_033355301.1;ID=cds-XP_033355301.1;Dbxref=GeneID:117236447%2CGenbank:XP_033355301.1;Parent=rna-XM_033499410.1
NW_022882985.1	Gnomon	CDS	312026	312273	.	-	0	Name=XP_033355301.1;ID=cds-XP_033355301.1;Dbxref=GeneID:117236447%2CGenbank:XP_033355301.1;Parent=rna-XM_033499410.1
NW_022882985.1	Gnomon	CDS	311671	311956	.	-	0	Name=XP_033355301.1;ID=cds-XP_033355301.1;Dbxref=GeneID:117236447%2CGenbank:XP_033355301.1;Parent=rna-XM_033499410.1
NW_022882985.1	Gnomon	CDS	311287	311596	.	-	0	Name=XP_033355301.1;ID=cds-XP_033355301.1;Dbxref=GeneID:117236447%2CGenbank:XP_033355301.1;Parent=rna-XM_033499410.1
NW_022882985.1	Gnomon	CDS	311198	311202	.	-	0	Name=XP_033355301.1;ID=cds-XP_033355301.1;Dbxref=GeneID:117236447%2CGenbank:XP_033355301.1;Parent=rna-XM_033499410.1
NW_022882985.1	Gnomon	CDS	1375859	1376150	.	+	0	Name=XP_033355541.1;ID=cds-XP_033355541.1;Dbxref=GeneID:117236571%2CGenbank:XP_033355541.1;Parent=rna-XM_033499650.1
NW_022882985.1	Gnomon	CDS	1378272	1378369	.	+	0	Name=XP_033355541.1;ID=cds-XP_033355541.1;Dbxref=GeneID:117236571%2CGenbank:XP_033355541.1;Parent=rna-XM_033499650.1
NW_022882985.1	Gnomon	CDS	1378909	1379055	.	+	0	Name=XP_033355541.1;ID=cds-XP_033355541.1;Dbxref=GeneID:117236571%2CGenbank:XP_033355541.1;Parent=rna-XM_033499650.1
NW_022882985.1	Gnomon	CDS	1379142	1379261	.	+	0	Name=XP_033355541.1;ID=cds-XP_033355541.1;Dbxref=GeneID:117236571%2CGenbank:XP_033355541.1;Parent=rna-XM_033499650.1
NW_022882985.1	Gnomon	CDS	1379463	1379613	.	+	0	Name=XP_033355541.1;ID=cds-XP_033355541.1;Dbxref=GeneID:117236571%2CGenbank:XP_033355541.1;Parent=rna-XM_033499650.1
NW_022882985.1	Gnomon	CDS	1379749	1379878	.	+	0	Name=XP_033355541.1;ID=cds-XP_033355541.1;Dbxref=GeneID:117236571%2CGenbank:XP_033355541.1;Parent=rna-XM_033499650.1
NW_022882985.1	Gnomon	CDS	1380056	1380209	.	+	0	Name=XP_033355541.1;ID=cds-XP_033355541.1;Dbxref=GeneID:117236571%2CGenbank:XP_033355541.1;Parent=rna-XM_033499650.1
NW_022882985.1	Gnomon	CDS	1380320	1380508	.	+	0	Name=XP_033355541.1;ID=cds-XP_033355541.1;Dbxref=GeneID:117236571%2CGenbank:XP_033355541.1;Parent=rna-XM_033499650.1
NW_022882985.1	Gnomon	CDS	1380589	1380708	.	+	0	Name=XP_033355541.1;ID=cds-XP_033355541.1;Dbxref=GeneID:117236571%2CGenbank:XP_033355541.1;Parent=rna-XM_033499650.1
NW_022882985.1	Gnomon	CDS	1380797	1384113	.	+	0	Name=XP_033355541.1;ID=cds-XP_033355541.1;Dbxref=GeneID:117236571%2CGenbank:XP_033355541.1;Parent=rna-XM_033499650.1
NW_022882985.1	Gnomon	CDS	1385904	1385913	.	+	0	Name=XP_033355541.1;ID=cds-XP_033355541.1;Dbxref=GeneID:117236571%2CGenbank:XP_033355541.1;Parent=rna-XM_033499650.1
NW_022882985.1	Gnomon	CDS	319235	319298	.	-	0	Name=XP_033355291.1;ID=cds-XP_033355291.1;Dbxref=GeneID:117236447%2CGenbank:XP_033355291.1;Parent=rna-XM_033499400.1
NW_022882985.1	Gnomon	CDS	318688	318779	.	-	0	Name=XP_033355291.1;ID=cds-XP_033355291.1;Dbxref=GeneID:117236447%2CGenbank:XP_033355291.1;Parent=rna-XM_033499400.1
NW_022882985.1	Gnomon	CDS	318493	318615	.	-	0	Name=XP_033355291.1;ID=cds-XP_033355291.1;Dbxref=GeneID:117236447%2CGenbank:XP_033355291.1;Parent=rna-XM_033499400.1
NW_022882985.1	Gnomon	CDS	318123	318416	.	-	0	Name=XP_033355291.1;ID=cds-XP_033355291.1;Dbxref=GeneID:117236447%2CGenbank:XP_033355291.1;Parent=rna-XM_033499400.1
NW_022882985.1	Gnomon	CDS	317485	318033	.	-	0	Name=XP_033355291.1;ID=cds-XP_033355291.1;Dbxref=GeneID:117236447%2CGenbank:XP_033355291.1;Parent=rna-XM_033499400.1
NW_022882985.1	Gnomon	CDS	317237	317390	.	-	0	Name=XP_033355291.1;ID=cds-XP_033355291.1;Dbxref=GeneID:117236447%2CGenbank:XP_033355291.1;Parent=rna-XM_033499400.1
NW_022882985.1	Gnomon	CDS	316945	317124	.	-	0	Name=XP_033355291.1;ID=cds-XP_033355291.1;Dbxref=GeneID:117236447%2CGenbank:XP_033355291.1;Parent=rna-XM_033499400.1
NW_022882985.1	Gnomon	CDS	316684	316873	.	-	0	Name=XP_033355291.1;ID=cds-XP_033355291.1;Dbxref=GeneID:117236447%2CGenbank:XP_033355291.1;Parent=rna-XM_033499400.1
NW_022882985.1	Gnomon	CDS	316227	316609	.	-	0	Name=XP_033355291.1;ID=cds-XP_033355291.1;Dbxref=GeneID:117236447%2CGenbank:XP_033355291.1;Parent=rna-XM_033499400.1
NW_022882985.1	Gnomon	CDS	315985	316154	.	-	0	Name=XP_033355291.1;ID=cds-XP_033355291.1;Dbxref=GeneID:117236447%2CGenbank:XP_033355291.1;Parent=rna-XM_033499400.1
NW_022882985.1	Gnomon	CDS	315691	315916	.	-	0	Name=XP_033355291.1;ID=cds-XP_033355291.1;Dbxref=GeneID:117236447%2CGenbank:XP_033355291.1;Parent=rna-XM_033499400.1
NW_022882985.1	Gnomon	CDS	315130	315593	.	-	0	Name=XP_033355291.1;ID=cds-XP_033355291.1;Dbxref=GeneID:117236447%2CGenbank:XP_033355291.1;Parent=rna-XM_033499400.1
NW_022882985.1	Gnomon	CDS	314610	315063	.	-	0	Name=XP_033355291.1;ID=cds-XP_033355291.1;Dbxref=GeneID:117236447%2CGenbank:XP_033355291.1;Parent=rna-XM_033499400.1
NW_022882985.1	Gnomon	CDS	314225	314542	.	-	0	Name=XP_033355291.1;ID=cds-XP_033355291.1;Dbxref=GeneID:117236447%2CGenbank:XP_033355291.1;Parent=rna-XM_033499400.1
NW_022882985.1	Gnomon	CDS	313840	314148	.	-	0	Name=XP_033355291.1;ID=cds-XP_033355291.1;Dbxref=GeneID:117236447%2CGenbank:XP_033355291.1;Parent=rna-XM_033499400.1
NW_022882985.1	Gnomon	CDS	313491	313759	.	-	0	Name=XP_033355291.1;ID=cds-XP_033355291.1;Dbxref=GeneID:117236447%2CGenbank:XP_033355291.1;Parent=rna-XM_033499400.1
NW_022882985.1	Gnomon	CDS	313324	313415	.	-	0	Name=XP_033355291.1;ID=cds-XP_033355291.1;Dbxref=GeneID:117236447%2CGenbank:XP_033355291.1;Parent=rna-XM_033499400.1
NW_022882985.1	Gnomon	CDS	313062	313248	.	-	0	Name=XP_033355291.1;ID=cds-XP_033355291.1;Dbxref=GeneID:117236447%2CGenbank:XP_033355291.1;Parent=rna-XM_033499400.1
NW_022882985.1	Gnomon	CDS	312715	312987	.	-	0	Name=XP_033355291.1;ID=cds-XP_033355291.1;Dbxref=GeneID:117236447%2CGenbank:XP_033355291.1;Parent=rna-XM_033499400.1
NW_022882985.1	Gnomon	CDS	312026	312642	.	-	0	Name=XP_033355291.1;ID=cds-XP_033355291.1;Dbxref=GeneID:117236447%2CGenbank:XP_033355291.1;Parent=rna-XM_033499400.1
NW_022882985.1	Gnomon	CDS	311671	311956	.	-	0	Name=XP_033355291.1;ID=cds-XP_033355291.1;Dbxref=GeneID:117236447%2CGenbank:XP_033355291.1;Parent=rna-XM_033499400.1
NW_022882985.1	Gnomon	CDS	311287	311596	.	-	0	Name=XP_033355291.1;ID=cds-XP_033355291.1;Dbxref=GeneID:117236447%2CGenbank:XP_033355291.1;Parent=rna-XM_033499400.1
NW_022882985.1	Gnomon	CDS	311198	311202	.	-	0	Name=XP_033355291.1;ID=cds-XP_033355291.1;Dbxref=GeneID:117236447%2CGenbank:XP_033355291.1;Parent=rna-XM_033499400.1
NW_022882985.1	Gnomon	exon	812837	813365	.	+	.	ID=exon-XR_004493878.1-10;Dbxref=GeneID:117236556%2CGenbank:XR_004493878.1;Parent=rna-XR_004493878.1
NW_022882985.1	Gnomon	exon	813438	813747	.	+	.	ID=exon-XR_004493878.1-11;Dbxref=GeneID:117236556%2CGenbank:XR_004493878.1;Parent=rna-XR_004493878.1
NW_022882985.1	Gnomon	mRNA	1583308	1661165	.	-	.	Name=XM_033499687.1;ID=rna-XM_033499687.1;Dbxref=GeneID:117236595%2CGenbank:XM_033499687.1;Parent=gene-LOC117236595
NW_022882985.1	Gnomon	CDS	1328700	1328723	.	+	0	Name=XP_033355447.1;ID=cds-XP_033355447.1;Dbxref=GeneID:117236522%2CGenbank:XP_033355447.1;Parent=rna-XM_033499556.1
NW_022882985.1	Gnomon	CDS	1340230	1340466	.	+	0	Name=XP_033355447.1;ID=cds-XP_033355447.1;Dbxref=GeneID:117236522%2CGenbank:XP_033355447.1;Parent=rna-XM_033499556.1
NW_022882985.1	Gnomon	CDS	1340614	1340796	.	+	0	Name=XP_033355447.1;ID=cds-XP_033355447.1;Dbxref=GeneID:117236522%2CGenbank:XP_033355447.1;Parent=rna-XM_033499556.1
NW_022882985.1	Gnomon	CDS	1340903	1341108	.	+	0	Name=XP_033355447.1;ID=cds-XP_033355447.1;Dbxref=GeneID:117236522%2CGenbank:XP_033355447.1;Parent=rna-XM_033499556.1
NW_022882985.1	Gnomon	CDS	1341195	1341270	.	+	0	Name=XP_033355447.1;ID=cds-XP_033355447.1;Dbxref=GeneID:117236522%2CGenbank:XP_033355447.1;Parent=rna-XM_033499556.1
NW_022882985.1	Gnomon	CDS	1341365	1341511	.	+	0	Name=XP_033355447.1;ID=cds-XP_033355447.1;Dbxref=GeneID:117236522%2CGenbank:XP_033355447.1;Parent=rna-XM_033499556.1
NW_022882985.1	Gnomon	CDS	1341586	1341724	.	+	0	Name=XP_033355447.1;ID=cds-XP_033355447.1;Dbxref=GeneID:117236522%2CGenbank:XP_033355447.1;Parent=rna-XM_033499556.1
NW_022882985.1	Gnomon	CDS	1341789	1341926	.	+	0	Name=XP_033355447.1;ID=cds-XP_033355447.1;Dbxref=GeneID:117236522%2CGenbank:XP_033355447.1;Parent=rna-XM_033499556.1
NW_022882985.1	Gnomon	CDS	1342010	1342176	.	+	0	Name=XP_033355447.1;ID=cds-XP_033355447.1;Dbxref=GeneID:117236522%2CGenbank:XP_033355447.1;Parent=rna-XM_033499556.1
NW_022882985.1	Gnomon	CDS	1342261	1342473	.	+	0	Name=XP_033355447.1;ID=cds-XP_033355447.1;Dbxref=GeneID:117236522%2CGenbank:XP_033355447.1;Parent=rna-XM_033499556.1
NW_022882985.1	Gnomon	mRNA	948081	956586	.	-	.	Name=XM_033499447.1;ID=rna-XM_033499447.1;Dbxref=GeneID:117236466%2CGenbank:XM_033499447.1;Parent=gene-LOC117236466
NW_022882985.1	Gnomon	CDS	1426629	1426694	.	-	0	Name=XP_033355287.1;ID=cds-XP_033355287.1;Dbxref=GeneID:117236445%2CGenbank:XP_033355287.1;Parent=rna-XM_033499396.1
NW_022882985.1	Gnomon	CDS	1426184	1426462	.	-	0	Name=XP_033355287.1;ID=cds-XP_033355287.1;Dbxref=GeneID:117236445%2CGenbank:XP_033355287.1;Parent=rna-XM_033499396.1
NW_022882985.1	Gnomon	CDS	1424454	1425659	.	-	0	Name=XP_033355287.1;ID=cds-XP_033355287.1;Dbxref=GeneID:117236445%2CGenbank:XP_033355287.1;Parent=rna-XM_033499396.1
NW_022882985.1	Gnomon	CDS	262486	262549	.	+	0	Name=XP_033355537.1;ID=cds-XP_033355537.1;Dbxref=GeneID:117236568%2CGenbank:XP_033355537.1;Parent=rna-XM_033499646.1
NW_022882985.1	Gnomon	CDS	263015	263742	.	+	0	Name=XP_033355537.1;ID=cds-XP_033355537.1;Dbxref=GeneID:117236568%2CGenbank:XP_033355537.1;Parent=rna-XM_033499646.1
NW_022882985.1	Gnomon	CDS	263818	263949	.	+	0	Name=XP_033355537.1;ID=cds-XP_033355537.1;Dbxref=GeneID:117236568%2CGenbank:XP_033355537.1;Parent=rna-XM_033499646.1
NW_022882985.1	Gnomon	CDS	264017	264181	.	+	0	Name=XP_033355537.1;ID=cds-XP_033355537.1;Dbxref=GeneID:117236568%2CGenbank:XP_033355537.1;Parent=rna-XM_033499646.1
NW_022882985.1	Gnomon	CDS	264263	264427	.	+	0	Name=XP_033355537.1;ID=cds-XP_033355537.1;Dbxref=GeneID:117236568%2CGenbank:XP_033355537.1;Parent=rna-XM_033499646.1
NW_022882985.1	Gnomon	CDS	264640	264747	.	+	0	Name=XP_033355537.1;ID=cds-XP_033355537.1;Dbxref=GeneID:117236568%2CGenbank:XP_033355537.1;Parent=rna-XM_033499646.1
NW_022882985.1	Gnomon	exon	1368033	1368265	.	+	.	ID=exon-XM_033499382.1-4;Dbxref=GeneID:117236437%2CGenbank:XM_033499382.1;Parent=rna-XM_033499382.1
NW_022882985.1	Gnomon	exon	1368323	1368890	.	+	.	ID=exon-XM_033499382.1-5;Dbxref=GeneID:117236437%2CGenbank:XM_033499382.1;Parent=rna-XM_033499382.1
NW_022882985.1	Gnomon	exon	1368969	1369157	.	+	.	ID=exon-XM_033499382.1-6;Dbxref=GeneID:117236437%2CGenbank:XM_033499382.1;Parent=rna-XM_033499382.1
NW_022882985.1	Gnomon	exon	1369242	1369814	.	+	.	ID=exon-XM_033499382.1-7;Dbxref=GeneID:117236437%2CGenbank:XM_033499382.1;Parent=rna-XM_033499382.1
NW_022882985.1	Gnomon	exon	1367131	1367285	.	+	.	ID=exon-XM_033499382.1-1;Dbxref=GeneID:117236437%2CGenbank:XM_033499382.1;Parent=rna-XM_033499382.1
NW_022882985.1	Gnomon	exon	1367355	1367499	.	+	.	ID=exon-XM_033499382.1-2;Dbxref=GeneID:117236437%2CGenbank:XM_033499382.1;Parent=rna-XM_033499382.1
NW_022882985.1	Gnomon	exon	1367662	1367952	.	+	.	ID=exon-XM_033499382.1-3;Dbxref=GeneID:117236437%2CGenbank:XM_033499382.1;Parent=rna-XM_033499382.1
NW_022882985.1	Gnomon	exon	1369873	1370027	.	+	.	ID=exon-XM_033499382.1-8;Dbxref=GeneID:117236437%2CGenbank:XM_033499382.1;Parent=rna-XM_033499382.1
NW_022882985.1	Gnomon	exon	1370150	1371140	.	+	.	ID=exon-XM_033499382.1-9;Dbxref=GeneID:117236437%2CGenbank:XM_033499382.1;Parent=rna-XM_033499382.1
NW_022882985.1	Gnomon	mRNA	309619	319463	.	-	.	Name=XM_033499397.1;ID=rna-XM_033499397.1;Dbxref=GeneID:117236447%2CGenbank:XM_033499397.1;Parent=gene-LOC117236447
NW_022882985.1	Gnomon	CDS	1139746	1139825	.	+	0	Name=XP_033355381.1;ID=cds-XP_033355381.1;Dbxref=GeneID:117236485%2CGenbank:XP_033355381.1;Parent=rna-XM_033499490.1
NW_022882985.1	Gnomon	CDS	1140654	1140733	.	+	0	Name=XP_033355381.1;ID=cds-XP_033355381.1;Dbxref=GeneID:117236485%2CGenbank:XP_033355381.1;Parent=rna-XM_033499490.1
NW_022882985.1	Gnomon	CDS	1140832	1141025	.	+	0	Name=XP_033355381.1;ID=cds-XP_033355381.1;Dbxref=GeneID:117236485%2CGenbank:XP_033355381.1;Parent=rna-XM_033499490.1
NW_022882985.1	Gnomon	CDS	1141233	1141353	.	+	0	Name=XP_033355381.1;ID=cds-XP_033355381.1;Dbxref=GeneID:117236485%2CGenbank:XP_033355381.1;Parent=rna-XM_033499490.1
NW_022882985.1	Gnomon	CDS	1141482	1141564	.	+	0	Name=XP_033355381.1;ID=cds-XP_033355381.1;Dbxref=GeneID:117236485%2CGenbank:XP_033355381.1;Parent=rna-XM_033499490.1
NW_022882985.1	Gnomon	CDS	1142723	1142860	.	+	0	Name=XP_033355381.1;ID=cds-XP_033355381.1;Dbxref=GeneID:117236485%2CGenbank:XP_033355381.1;Parent=rna-XM_033499490.1
NW_022882985.1	Gnomon	CDS	1144863	1145098	.	+	0	Name=XP_033355381.1;ID=cds-XP_033355381.1;Dbxref=GeneID:117236485%2CGenbank:XP_033355381.1;Parent=rna-XM_033499490.1
NW_022882985.1	Gnomon	CDS	1145270	1145354	.	+	0	Name=XP_033355381.1;ID=cds-XP_033355381.1;Dbxref=GeneID:117236485%2CGenbank:XP_033355381.1;Parent=rna-XM_033499490.1
NW_022882985.1	Gnomon	mRNA	262344	265100	.	+	.	Name=XM_033499646.1;ID=rna-XM_033499646.1;Dbxref=GeneID:117236568%2CGenbank:XM_033499646.1;Parent=gene-LOC117236568
NW_022882985.1	Gnomon	mRNA	1138828	1145656	.	+	.	Name=XM_033499490.1;ID=rna-XM_033499490.1;Dbxref=GeneID:117236485%2CGenbank:XM_033499490.1;Parent=gene-LOC117236485
NW_022882985.1	Gnomon	mRNA	309619	319461	.	-	.	Name=XM_033499406.1;ID=rna-XM_033499406.1;Dbxref=GeneID:117236447%2CGenbank:XM_033499406.1;Parent=gene-LOC117236447
NW_022882985.1	Gnomon	exon	264017	264181	.	+	.	ID=exon-XM_033499645.1-4;Dbxref=GeneID:117236568%2CGenbank:XM_033499645.1;Parent=rna-XM_033499645.1
NW_022882985.1	Gnomon	exon	264263	264427	.	+	.	ID=exon-XM_033499645.1-5;Dbxref=GeneID:117236568%2CGenbank:XM_033499645.1;Parent=rna-XM_033499645.1
NW_022882985.1	Gnomon	exon	263015	263742	.	+	.	ID=exon-XM_033499645.1-2;Dbxref=GeneID:117236568%2CGenbank:XM_033499645.1;Parent=rna-XM_033499645.1
NW_022882985.1	Gnomon	exon	263818	263940	.	+	.	ID=exon-XM_033499645.1-3;Dbxref=GeneID:117236568%2CGenbank:XM_033499645.1;Parent=rna-XM_033499645.1
NW_022882985.1	Gnomon	exon	262344	262549	.	+	.	ID=exon-XM_033499645.1-1;Dbxref=GeneID:117236568%2CGenbank:XM_033499645.1;Parent=rna-XM_033499645.1
NW_022882985.1	Gnomon	exon	264992	265566	.	+	.	ID=exon-XM_033499645.1-6;Dbxref=GeneID:117236568%2CGenbank:XM_033499645.1;Parent=rna-XM_033499645.1
NW_022882985.1	Gnomon	mRNA	416241	418215	.	-	.	Name=XM_033499500.1;ID=rna-XM_033499500.1;Dbxref=GeneID:117236493%2CGenbank:XM_033499500.1;Parent=gene-LOC117236493
NW_022882985.1	Gnomon	exon	958815	959241	.	-	.	ID=exon-XM_033499470.1-2;Dbxref=GeneID:117236475%2CGenbank:XM_033499470.1;Parent=rna-XM_033499470.1
NW_022882985.1	Gnomon	exon	958542	958747	.	-	.	ID=exon-XM_033499470.1-3;Dbxref=GeneID:117236475%2CGenbank:XM_033499470.1;Parent=rna-XM_033499470.1
NW_022882985.1	Gnomon	exon	959339	959487	.	-	.	ID=exon-XM_033499470.1-1;Dbxref=GeneID:117236475%2CGenbank:XM_033499470.1;Parent=rna-XM_033499470.1
NW_022882985.1	Gnomon	exon	958118	958462	.	-	.	ID=exon-XM_033499470.1-4;Dbxref=GeneID:117236475%2CGenbank:XM_033499470.1;Parent=rna-XM_033499470.1
NW_022882985.1	Gnomon	exon	147923	148065	.	-	.	ID=exon-XM_033499569.1-3;Dbxref=GeneID:117236528%2CGenbank:XM_033499569.1;Parent=rna-XM_033499569.1
NW_022882985.1	Gnomon	exon	147701	147816	.	-	.	ID=exon-XM_033499569.1-4;Dbxref=GeneID:117236528%2CGenbank:XM_033499569.1;Parent=rna-XM_033499569.1
NW_022882985.1	Gnomon	exon	161072	161405	.	-	.	ID=exon-XM_033499569.1-1;Dbxref=GeneID:117236528%2CGenbank:XM_033499569.1;Parent=rna-XM_033499569.1
NW_022882985.1	Gnomon	exon	148184	148240	.	-	.	ID=exon-XM_033499569.1-2;Dbxref=GeneID:117236528%2CGenbank:XM_033499569.1;Parent=rna-XM_033499569.1
NW_022882985.1	Gnomon	exon	147071	147212	.	-	.	ID=exon-XM_033499569.1-7;Dbxref=GeneID:117236528%2CGenbank:XM_033499569.1;Parent=rna-XM_033499569.1
NW_022882985.1	Gnomon	exon	146907	147000	.	-	.	ID=exon-XM_033499569.1-8;Dbxref=GeneID:117236528%2CGenbank:XM_033499569.1;Parent=rna-XM_033499569.1
NW_022882985.1	Gnomon	exon	147490	147629	.	-	.	ID=exon-XM_033499569.1-5;Dbxref=GeneID:117236528%2CGenbank:XM_033499569.1;Parent=rna-XM_033499569.1
NW_022882985.1	Gnomon	exon	147285	147431	.	-	.	ID=exon-XM_033499569.1-6;Dbxref=GeneID:117236528%2CGenbank:XM_033499569.1;Parent=rna-XM_033499569.1
NW_022882985.1	Gnomon	exon	145761	145851	.	-	.	ID=exon-XM_033499569.1-9;Dbxref=GeneID:117236528%2CGenbank:XM_033499569.1;Parent=rna-XM_033499569.1
NW_022882985.1	Gnomon	CDS	262486	262549	.	+	0	Name=XP_033355538.1;ID=cds-XP_033355538.1;Dbxref=GeneID:117236568%2CGenbank:XP_033355538.1;Parent=rna-XM_033499647.1
NW_022882985.1	Gnomon	CDS	263015	263742	.	+	0	Name=XP_033355538.1;ID=cds-XP_033355538.1;Dbxref=GeneID:117236568%2CGenbank:XP_033355538.1;Parent=rna-XM_033499647.1
NW_022882985.1	Gnomon	CDS	263818	263949	.	+	0	Name=XP_033355538.1;ID=cds-XP_033355538.1;Dbxref=GeneID:117236568%2CGenbank:XP_033355538.1;Parent=rna-XM_033499647.1
NW_022882985.1	Gnomon	CDS	264017	264181	.	+	0	Name=XP_033355538.1;ID=cds-XP_033355538.1;Dbxref=GeneID:117236568%2CGenbank:XP_033355538.1;Parent=rna-XM_033499647.1
NW_022882985.1	Gnomon	CDS	264263	264427	.	+	0	Name=XP_033355538.1;ID=cds-XP_033355538.1;Dbxref=GeneID:117236568%2CGenbank:XP_033355538.1;Parent=rna-XM_033499647.1
NW_022882985.1	Gnomon	CDS	264544	264560	.	+	0	Name=XP_033355538.1;ID=cds-XP_033355538.1;Dbxref=GeneID:117236568%2CGenbank:XP_033355538.1;Parent=rna-XM_033499647.1
NW_022882985.1	Gnomon	CDS	264640	264700	.	+	0	Name=XP_033355538.1;ID=cds-XP_033355538.1;Dbxref=GeneID:117236568%2CGenbank:XP_033355538.1;Parent=rna-XM_033499647.1
NW_022882985.1	Gnomon	exon	862069	864021	.	+	.	ID=exon-XM_033499522.1-8;Dbxref=GeneID:117236509%2CGenbank:XM_033499522.1;Parent=rna-XM_033499522.1
NW_022882985.1	Gnomon	exon	864106	865635	.	+	.	ID=exon-XM_033499522.1-9;Dbxref=GeneID:117236509%2CGenbank:XM_033499522.1;Parent=rna-XM_033499522.1
NW_022882985.1	Gnomon	exon	860735	860864	.	+	.	ID=exon-XM_033499522.1-4;Dbxref=GeneID:117236509%2CGenbank:XM_033499522.1;Parent=rna-XM_033499522.1
NW_022882985.1	Gnomon	exon	860953	861097	.	+	.	ID=exon-XM_033499522.1-5;Dbxref=GeneID:117236509%2CGenbank:XM_033499522.1;Parent=rna-XM_033499522.1
NW_022882985.1	Gnomon	exon	861208	861255	.	+	.	ID=exon-XM_033499522.1-6;Dbxref=GeneID:117236509%2CGenbank:XM_033499522.1;Parent=rna-XM_033499522.1
NW_022882985.1	Gnomon	exon	861340	861988	.	+	.	ID=exon-XM_033499522.1-7;Dbxref=GeneID:117236509%2CGenbank:XM_033499522.1;Parent=rna-XM_033499522.1
NW_022882985.1	Gnomon	exon	843149	843405	.	+	.	ID=exon-XM_033499522.1-1;Dbxref=GeneID:117236509%2CGenbank:XM_033499522.1;Parent=rna-XM_033499522.1
NW_022882985.1	Gnomon	exon	857820	860394	.	+	.	ID=exon-XM_033499522.1-2;Dbxref=GeneID:117236509%2CGenbank:XM_033499522.1;Parent=rna-XM_033499522.1
NW_022882985.1	Gnomon	exon	860496	860583	.	+	.	ID=exon-XM_033499522.1-3;Dbxref=GeneID:117236509%2CGenbank:XM_033499522.1;Parent=rna-XM_033499522.1
NW_022882985.1	Gnomon	exon	171578	171686	.	+	.	ID=exon-XM_033499593.1-2;Dbxref=GeneID:117236538%2CGenbank:XM_033499593.1;Parent=rna-XM_033499593.1
NW_022882985.1	Gnomon	exon	172135	172244	.	+	.	ID=exon-XM_033499593.1-3;Dbxref=GeneID:117236538%2CGenbank:XM_033499593.1;Parent=rna-XM_033499593.1
NW_022882985.1	Gnomon	exon	173086	173196	.	+	.	ID=exon-XM_033499593.1-4;Dbxref=GeneID:117236538%2CGenbank:XM_033499593.1;Parent=rna-XM_033499593.1
NW_022882985.1	Gnomon	exon	174090	174266	.	+	.	ID=exon-XM_033499593.1-5;Dbxref=GeneID:117236538%2CGenbank:XM_033499593.1;Parent=rna-XM_033499593.1
NW_022882985.1	Gnomon	CDS	319235	319298	.	-	0	Name=XP_033355288.1;ID=cds-XP_033355288.1;Dbxref=GeneID:117236447%2CGenbank:XP_033355288.1;Parent=rna-XM_033499397.1
NW_022882985.1	Gnomon	CDS	318688	318779	.	-	0	Name=XP_033355288.1;ID=cds-XP_033355288.1;Dbxref=GeneID:117236447%2CGenbank:XP_033355288.1;Parent=rna-XM_033499397.1
NW_022882985.1	Gnomon	CDS	318493	318615	.	-	0	Name=XP_033355288.1;ID=cds-XP_033355288.1;Dbxref=GeneID:117236447%2CGenbank:XP_033355288.1;Parent=rna-XM_033499397.1
NW_022882985.1	Gnomon	CDS	318123	318416	.	-	0	Name=XP_033355288.1;ID=cds-XP_033355288.1;Dbxref=GeneID:117236447%2CGenbank:XP_033355288.1;Parent=rna-XM_033499397.1
NW_022882985.1	Gnomon	CDS	317485	318033	.	-	0	Name=XP_033355288.1;ID=cds-XP_033355288.1;Dbxref=GeneID:117236447%2CGenbank:XP_033355288.1;Parent=rna-XM_033499397.1
NW_022882985.1	Gnomon	CDS	317228	317390	.	-	0	Name=XP_033355288.1;ID=cds-XP_033355288.1;Dbxref=GeneID:117236447%2CGenbank:XP_033355288.1;Parent=rna-XM_033499397.1
NW_022882985.1	Gnomon	CDS	316945	317130	.	-	0	Name=XP_033355288.1;ID=cds-XP_033355288.1;Dbxref=GeneID:117236447%2CGenbank:XP_033355288.1;Parent=rna-XM_033499397.1
NW_022882985.1	Gnomon	CDS	316684	316873	.	-	0	Name=XP_033355288.1;ID=cds-XP_033355288.1;Dbxref=GeneID:117236447%2CGenbank:XP_033355288.1;Parent=rna-XM_033499397.1
NW_022882985.1	Gnomon	CDS	316227	316609	.	-	0	Name=XP_033355288.1;ID=cds-XP_033355288.1;Dbxref=GeneID:117236447%2CGenbank:XP_033355288.1;Parent=rna-XM_033499397.1
NW_022882985.1	Gnomon	CDS	315985	316154	.	-	0	Name=XP_033355288.1;ID=cds-XP_033355288.1;Dbxref=GeneID:117236447%2CGenbank:XP_033355288.1;Parent=rna-XM_033499397.1
NW_022882985.1	Gnomon	CDS	315691	315916	.	-	0	Name=XP_033355288.1;ID=cds-XP_033355288.1;Dbxref=GeneID:117236447%2CGenbank:XP_033355288.1;Parent=rna-XM_033499397.1
NW_022882985.1	Gnomon	CDS	315130	315593	.	-	0	Name=XP_033355288.1;ID=cds-XP_033355288.1;Dbxref=GeneID:117236447%2CGenbank:XP_033355288.1;Parent=rna-XM_033499397.1
NW_022882985.1	Gnomon	CDS	314610	315063	.	-	0	Name=XP_033355288.1;ID=cds-XP_033355288.1;Dbxref=GeneID:117236447%2CGenbank:XP_033355288.1;Parent=rna-XM_033499397.1
NW_022882985.1	Gnomon	CDS	314225	314542	.	-	0	Name=XP_033355288.1;ID=cds-XP_033355288.1;Dbxref=GeneID:117236447%2CGenbank:XP_033355288.1;Parent=rna-XM_033499397.1
NW_022882985.1	Gnomon	CDS	313840	314148	.	-	0	Name=XP_033355288.1;ID=cds-XP_033355288.1;Dbxref=GeneID:117236447%2CGenbank:XP_033355288.1;Parent=rna-XM_033499397.1
NW_022882985.1	Gnomon	CDS	313491	313759	.	-	0	Name=XP_033355288.1;ID=cds-XP_033355288.1;Dbxref=GeneID:117236447%2CGenbank:XP_033355288.1;Parent=rna-XM_033499397.1
NW_022882985.1	Gnomon	CDS	313324	313415	.	-	0	Name=XP_033355288.1;ID=cds-XP_033355288.1;Dbxref=GeneID:117236447%2CGenbank:XP_033355288.1;Parent=rna-XM_033499397.1
NW_022882985.1	Gnomon	CDS	313062	313248	.	-	0	Name=XP_033355288.1;ID=cds-XP_033355288.1;Dbxref=GeneID:117236447%2CGenbank:XP_033355288.1;Parent=rna-XM_033499397.1
NW_022882985.1	Gnomon	CDS	312715	312987	.	-	0	Name=XP_033355288.1;ID=cds-XP_033355288.1;Dbxref=GeneID:117236447%2CGenbank:XP_033355288.1;Parent=rna-XM_033499397.1
NW_022882985.1	Gnomon	CDS	312026	312642	.	-	0	Name=XP_033355288.1;ID=cds-XP_033355288.1;Dbxref=GeneID:117236447%2CGenbank:XP_033355288.1;Parent=rna-XM_033499397.1
NW_022882985.1	Gnomon	CDS	311671	311956	.	-	0	Name=XP_033355288.1;ID=cds-XP_033355288.1;Dbxref=GeneID:117236447%2CGenbank:XP_033355288.1;Parent=rna-XM_033499397.1
NW_022882985.1	Gnomon	CDS	311287	311596	.	-	0	Name=XP_033355288.1;ID=cds-XP_033355288.1;Dbxref=GeneID:117236447%2CGenbank:XP_033355288.1;Parent=rna-XM_033499397.1
NW_022882985.1	Gnomon	CDS	311198	311202	.	-	0	Name=XP_033355288.1;ID=cds-XP_033355288.1;Dbxref=GeneID:117236447%2CGenbank:XP_033355288.1;Parent=rna-XM_033499397.1
NW_022882985.1	Gnomon	exon	165309	165406	.	+	.	ID=exon-XM_033499593.1-1;Dbxref=GeneID:117236538%2CGenbank:XM_033499593.1;Parent=rna-XM_033499593.1
NW_022882985.1	Gnomon	exon	174487	174748	.	+	.	ID=exon-XM_033499593.1-6;Dbxref=GeneID:117236538%2CGenbank:XM_033499593.1;Parent=rna-XM_033499593.1
NW_022882985.1	Gnomon	exon	174946	175035	.	+	.	ID=exon-XM_033499593.1-7;Dbxref=GeneID:117236538%2CGenbank:XM_033499593.1;Parent=rna-XM_033499593.1
NW_022882985.1	Gnomon	exon	175706	177428	.	+	.	ID=exon-XM_033499593.1-8;Dbxref=GeneID:117236538%2CGenbank:XM_033499593.1;Parent=rna-XM_033499593.1
NW_022882985.1	Gnomon	mRNA	1424347	1426860	.	-	.	Name=XM_033499396.1;ID=rna-XM_033499396.1;Dbxref=GeneID:117236445%2CGenbank:XM_033499396.1;Parent=gene-LOC117236445
NW_022882985.1	Gnomon	CDS	915351	915361	.	+	0	Name=XP_033355382.1;ID=cds-XP_033355382.1;Dbxref=GeneID:117236486%2CGenbank:XP_033355382.1;Parent=rna-XM_033499491.1
NW_022882985.1	Gnomon	CDS	915932	916280	.	+	0	Name=XP_033355382.1;ID=cds-XP_033355382.1;Dbxref=GeneID:117236486%2CGenbank:XP_033355382.1;Parent=rna-XM_033499491.1
NW_022882985.1	Gnomon	CDS	916366	916860	.	+	0	Name=XP_033355382.1;ID=cds-XP_033355382.1;Dbxref=GeneID:117236486%2CGenbank:XP_033355382.1;Parent=rna-XM_033499491.1
NW_022882985.1	Gnomon	exon	934137	934282	.	+	.	ID=exon-XM_033499469.1-2;Dbxref=GeneID:117236473%2CGenbank:XM_033499469.1;Parent=rna-XM_033499469.1
NW_022882985.1	Gnomon	exon	934379	934678	.	+	.	ID=exon-XM_033499469.1-3;Dbxref=GeneID:117236473%2CGenbank:XM_033499469.1;Parent=rna-XM_033499469.1
NW_022882985.1	Gnomon	exon	934763	934964	.	+	.	ID=exon-XM_033499469.1-4;Dbxref=GeneID:117236473%2CGenbank:XM_033499469.1;Parent=rna-XM_033499469.1
NW_022882985.1	Gnomon	exon	935328	935544	.	+	.	ID=exon-XM_033499469.1-5;Dbxref=GeneID:117236473%2CGenbank:XM_033499469.1;Parent=rna-XM_033499469.1
NW_022882985.1	Gnomon	exon	933834	933996	.	+	.	ID=exon-XM_033499469.1-1;Dbxref=GeneID:117236473%2CGenbank:XM_033499469.1;Parent=rna-XM_033499469.1
NW_022882985.1	Gnomon	exon	935627	936407	.	+	.	ID=exon-XM_033499469.1-6;Dbxref=GeneID:117236473%2CGenbank:XM_033499469.1;Parent=rna-XM_033499469.1
NW_022882985.1	Gnomon	exon	303378	303511	.	-	.	ID=exon-XM_033499634.1-10;Dbxref=GeneID:117236562%2CGenbank:XM_033499634.1;Parent=rna-XM_033499634.1
NW_022882985.1	Gnomon	exon	302926	303304	.	-	.	ID=exon-XM_033499634.1-11;Dbxref=GeneID:117236562%2CGenbank:XM_033499634.1;Parent=rna-XM_033499634.1
NW_022882985.1	Gnomon	exon	302334	302847	.	-	.	ID=exon-XM_033499634.1-12;Dbxref=GeneID:117236562%2CGenbank:XM_033499634.1;Parent=rna-XM_033499634.1
NW_022882985.1	Gnomon	exon	302013	302261	.	-	.	ID=exon-XM_033499634.1-13;Dbxref=GeneID:117236562%2CGenbank:XM_033499634.1;Parent=rna-XM_033499634.1
NW_022882985.1	Gnomon	mRNA	262344	265566	.	+	.	Name=XM_033499645.1;ID=rna-XM_033499645.1;Dbxref=GeneID:117236568%2CGenbank:XM_033499645.1;Parent=gene-LOC117236568
NW_022882985.1	Gnomon	exon	328753	328973	.	+	.	ID=exon-XM_033499422.1-7;Dbxref=GeneID:117236452%2CGenbank:XM_033499422.1;Parent=rna-XM_033499422.1
NW_022882985.1	Gnomon	exon	329041	329588	.	+	.	ID=exon-XM_033499422.1-8;Dbxref=GeneID:117236452%2CGenbank:XM_033499422.1;Parent=rna-XM_033499422.1
NW_022882985.1	Gnomon	exon	328020	328243	.	+	.	ID=exon-XM_033499422.1-5;Dbxref=GeneID:117236452%2CGenbank:XM_033499422.1;Parent=rna-XM_033499422.1
NW_022882985.1	Gnomon	exon	328309	328673	.	+	.	ID=exon-XM_033499422.1-6;Dbxref=GeneID:117236452%2CGenbank:XM_033499422.1;Parent=rna-XM_033499422.1
NW_022882985.1	Gnomon	exon	327021	327355	.	+	.	ID=exon-XM_033499422.1-3;Dbxref=GeneID:117236452%2CGenbank:XM_033499422.1;Parent=rna-XM_033499422.1
NW_022882985.1	Gnomon	exon	327440	327938	.	+	.	ID=exon-XM_033499422.1-4;Dbxref=GeneID:117236452%2CGenbank:XM_033499422.1;Parent=rna-XM_033499422.1
NW_022882985.1	Gnomon	exon	326466	326566	.	+	.	ID=exon-XM_033499422.1-1;Dbxref=GeneID:117236452%2CGenbank:XM_033499422.1;Parent=rna-XM_033499422.1
NW_022882985.1	Gnomon	exon	326767	326953	.	+	.	ID=exon-XM_033499422.1-2;Dbxref=GeneID:117236452%2CGenbank:XM_033499422.1;Parent=rna-XM_033499422.1
NW_022882985.1	Gnomon	mRNA	1424347	1428010	.	-	.	Name=XM_033499395.1;ID=rna-XM_033499395.1;Dbxref=GeneID:117236445%2CGenbank:XM_033499395.1;Parent=gene-LOC117236445
NW_022882985.1	Gnomon	mRNA	309619	319462	.	-	.	Name=XM_033499405.1;ID=rna-XM_033499405.1;Dbxref=GeneID:117236447%2CGenbank:XM_033499405.1;Parent=gene-LOC117236447
NW_022882985.1	Gnomon	exon	1565996	1566572	.	+	.	ID=exon-XM_033499693.1-1;Dbxref=GeneID:117236597%2CGenbank:XM_033499693.1;Parent=rna-XM_033499693.1
NW_022882985.1	Gnomon	exon	150671	150827	.	-	.	ID=exon-XM_033499570.1-1;Dbxref=GeneID:117236528%2CGenbank:XM_033499570.1;Parent=rna-XM_033499570.1
NW_022882985.1	Gnomon	exon	150370	150591	.	-	.	ID=exon-XM_033499570.1-2;Dbxref=GeneID:117236528%2CGenbank:XM_033499570.1;Parent=rna-XM_033499570.1
NW_022882985.1	Gnomon	exon	148184	148240	.	-	.	ID=exon-XM_033499570.1-3;Dbxref=GeneID:117236528%2CGenbank:XM_033499570.1;Parent=rna-XM_033499570.1
NW_022882985.1	Gnomon	exon	147923	148065	.	-	.	ID=exon-XM_033499570.1-4;Dbxref=GeneID:117236528%2CGenbank:XM_033499570.1;Parent=rna-XM_033499570.1
NW_022882985.1	Gnomon	exon	147701	147816	.	-	.	ID=exon-XM_033499570.1-5;Dbxref=GeneID:117236528%2CGenbank:XM_033499570.1;Parent=rna-XM_033499570.1
NW_022882985.1	Gnomon	exon	147490	147629	.	-	.	ID=exon-XM_033499570.1-6;Dbxref=GeneID:117236528%2CGenbank:XM_033499570.1;Parent=rna-XM_033499570.1
NW_022882985.1	Gnomon	exon	147285	147431	.	-	.	ID=exon-XM_033499570.1-7;Dbxref=GeneID:117236528%2CGenbank:XM_033499570.1;Parent=rna-XM_033499570.1
NW_022882985.1	Gnomon	exon	147071	147212	.	-	.	ID=exon-XM_033499570.1-8;Dbxref=GeneID:117236528%2CGenbank:XM_033499570.1;Parent=rna-XM_033499570.1
NW_022882985.1	Gnomon	exon	146907	147000	.	-	.	ID=exon-XM_033499570.1-9;Dbxref=GeneID:117236528%2CGenbank:XM_033499570.1;Parent=rna-XM_033499570.1
NW_022882985.1	Gnomon	exon	866071	866208	.	+	.	ID=exon-XM_033499525.1-12;Dbxref=GeneID:117236509%2CGenbank:XM_033499525.1;Parent=rna-XM_033499525.1
NW_022882985.1	Gnomon	exon	866271	870038	.	+	.	ID=exon-XM_033499525.1-13;Dbxref=GeneID:117236509%2CGenbank:XM_033499525.1;Parent=rna-XM_033499525.1
NW_022882985.1	Gnomon	exon	864106	865635	.	+	.	ID=exon-XM_033499525.1-10;Dbxref=GeneID:117236509%2CGenbank:XM_033499525.1;Parent=rna-XM_033499525.1
NW_022882985.1	Gnomon	CDS	319235	319298	.	-	0	Name=XP_033355289.1;ID=cds-XP_033355289.1;Dbxref=GeneID:117236447%2CGenbank:XP_033355289.1;Parent=rna-XM_033499398.1
NW_022882985.1	Gnomon	CDS	318688	318779	.	-	0	Name=XP_033355289.1;ID=cds-XP_033355289.1;Dbxref=GeneID:117236447%2CGenbank:XP_033355289.1;Parent=rna-XM_033499398.1
NW_022882985.1	Gnomon	CDS	318493	318615	.	-	0	Name=XP_033355289.1;ID=cds-XP_033355289.1;Dbxref=GeneID:117236447%2CGenbank:XP_033355289.1;Parent=rna-XM_033499398.1
NW_022882985.1	Gnomon	CDS	318123	318416	.	-	0	Name=XP_033355289.1;ID=cds-XP_033355289.1;Dbxref=GeneID:117236447%2CGenbank:XP_033355289.1;Parent=rna-XM_033499398.1
NW_022882985.1	Gnomon	CDS	317485	318033	.	-	0	Name=XP_033355289.1;ID=cds-XP_033355289.1;Dbxref=GeneID:117236447%2CGenbank:XP_033355289.1;Parent=rna-XM_033499398.1
NW_022882985.1	Gnomon	CDS	317237	317390	.	-	0	Name=XP_033355289.1;ID=cds-XP_033355289.1;Dbxref=GeneID:117236447%2CGenbank:XP_033355289.1;Parent=rna-XM_033499398.1
NW_022882985.1	Gnomon	CDS	316945	317130	.	-	0	Name=XP_033355289.1;ID=cds-XP_033355289.1;Dbxref=GeneID:117236447%2CGenbank:XP_033355289.1;Parent=rna-XM_033499398.1
NW_022882985.1	Gnomon	CDS	316684	316873	.	-	0	Name=XP_033355289.1;ID=cds-XP_033355289.1;Dbxref=GeneID:117236447%2CGenbank:XP_033355289.1;Parent=rna-XM_033499398.1
NW_022882985.1	Gnomon	CDS	316227	316609	.	-	0	Name=XP_033355289.1;ID=cds-XP_033355289.1;Dbxref=GeneID:117236447%2CGenbank:XP_033355289.1;Parent=rna-XM_033499398.1
NW_022882985.1	Gnomon	CDS	315985	316154	.	-	0	Name=XP_033355289.1;ID=cds-XP_033355289.1;Dbxref=GeneID:117236447%2CGenbank:XP_033355289.1;Parent=rna-XM_033499398.1
NW_022882985.1	Gnomon	CDS	315691	315916	.	-	0	Name=XP_033355289.1;ID=cds-XP_033355289.1;Dbxref=GeneID:117236447%2CGenbank:XP_033355289.1;Parent=rna-XM_033499398.1
NW_022882985.1	Gnomon	CDS	315130	315593	.	-	0	Name=XP_033355289.1;ID=cds-XP_033355289.1;Dbxref=GeneID:117236447%2CGenbank:XP_033355289.1;Parent=rna-XM_033499398.1
NW_022882985.1	Gnomon	CDS	314610	315063	.	-	0	Name=XP_033355289.1;ID=cds-XP_033355289.1;Dbxref=GeneID:117236447%2CGenbank:XP_033355289.1;Parent=rna-XM_033499398.1
NW_022882985.1	Gnomon	CDS	314225	314542	.	-	0	Name=XP_033355289.1;ID=cds-XP_033355289.1;Dbxref=GeneID:117236447%2CGenbank:XP_033355289.1;Parent=rna-XM_033499398.1
NW_022882985.1	Gnomon	CDS	313840	314148	.	-	0	Name=XP_033355289.1;ID=cds-XP_033355289.1;Dbxref=GeneID:117236447%2CGenbank:XP_033355289.1;Parent=rna-XM_033499398.1
NW_022882985.1	Gnomon	CDS	313491	313759	.	-	0	Name=XP_033355289.1;ID=cds-XP_033355289.1;Dbxref=GeneID:117236447%2CGenbank:XP_033355289.1;Parent=rna-XM_033499398.1
NW_022882985.1	Gnomon	CDS	313324	313415	.	-	0	Name=XP_033355289.1;ID=cds-XP_033355289.1;Dbxref=GeneID:117236447%2CGenbank:XP_033355289.1;Parent=rna-XM_033499398.1
NW_022882985.1	Gnomon	CDS	313062	313248	.	-	0	Name=XP_033355289.1;ID=cds-XP_033355289.1;Dbxref=GeneID:117236447%2CGenbank:XP_033355289.1;Parent=rna-XM_033499398.1
NW_022882985.1	Gnomon	CDS	312715	312987	.	-	0	Name=XP_033355289.1;ID=cds-XP_033355289.1;Dbxref=GeneID:117236447%2CGenbank:XP_033355289.1;Parent=rna-XM_033499398.1
NW_022882985.1	Gnomon	CDS	312026	312642	.	-	0	Name=XP_033355289.1;ID=cds-XP_033355289.1;Dbxref=GeneID:117236447%2CGenbank:XP_033355289.1;Parent=rna-XM_033499398.1
NW_022882985.1	Gnomon	CDS	311671	311956	.	-	0	Name=XP_033355289.1;ID=cds-XP_033355289.1;Dbxref=GeneID:117236447%2CGenbank:XP_033355289.1;Parent=rna-XM_033499398.1
NW_022882985.1	Gnomon	CDS	311287	311596	.	-	0	Name=XP_033355289.1;ID=cds-XP_033355289.1;Dbxref=GeneID:117236447%2CGenbank:XP_033355289.1;Parent=rna-XM_033499398.1
NW_022882985.1	Gnomon	CDS	311198	311202	.	-	0	Name=XP_033355289.1;ID=cds-XP_033355289.1;Dbxref=GeneID:117236447%2CGenbank:XP_033355289.1;Parent=rna-XM_033499398.1
NW_022882985.1	Gnomon	exon	865723	865966	.	+	.	ID=exon-XM_033499525.1-11;Dbxref=GeneID:117236509%2CGenbank:XM_033499525.1;Parent=rna-XM_033499525.1
NW_022882985.1	Gnomon	exon	1321654	1325006	.	+	.	ID=exon-XR_004493868.1-1;Dbxref=GeneID:117236527%2CGenbank:XR_004493868.1;Parent=rna-XR_004493868.1
NW_022882985.1	Gnomon	exon	1325172	1325780	.	+	.	ID=exon-XR_004493868.1-2;Dbxref=GeneID:117236527%2CGenbank:XR_004493868.1;Parent=rna-XR_004493868.1
NW_022882985.1	Gnomon	exon	1313893	1314712	.	+	.	ID=exon-XM_033499545.1-1;Dbxref=GeneID:117236520%2CGenbank:XM_033499545.1;Parent=rna-XM_033499545.1
NW_022882985.1	Gnomon	exon	1315314	1315455	.	+	.	ID=exon-XM_033499545.1-2;Dbxref=GeneID:117236520%2CGenbank:XM_033499545.1;Parent=rna-XM_033499545.1
NW_022882985.1	Gnomon	exon	1315529	1315655	.	+	.	ID=exon-XM_033499545.1-3;Dbxref=GeneID:117236520%2CGenbank:XM_033499545.1;Parent=rna-XM_033499545.1
NW_022882985.1	Gnomon	exon	1315737	1315866	.	+	.	ID=exon-XM_033499545.1-4;Dbxref=GeneID:117236520%2CGenbank:XM_033499545.1;Parent=rna-XM_033499545.1
NW_022882985.1	Gnomon	exon	1316092	1316158	.	+	.	ID=exon-XM_033499545.1-5;Dbxref=GeneID:117236520%2CGenbank:XM_033499545.1;Parent=rna-XM_033499545.1
NW_022882985.1	Gnomon	exon	1316237	1316441	.	+	.	ID=exon-XM_033499545.1-6;Dbxref=GeneID:117236520%2CGenbank:XM_033499545.1;Parent=rna-XM_033499545.1
NW_022882985.1	Gnomon	exon	1316523	1316781	.	+	.	ID=exon-XM_033499545.1-7;Dbxref=GeneID:117236520%2CGenbank:XM_033499545.1;Parent=rna-XM_033499545.1
NW_022882985.1	Gnomon	exon	1316877	1317122	.	+	.	ID=exon-XM_033499545.1-8;Dbxref=GeneID:117236520%2CGenbank:XM_033499545.1;Parent=rna-XM_033499545.1
NW_022882985.1	Gnomon	exon	1317387	1317545	.	+	.	ID=exon-XM_033499545.1-9;Dbxref=GeneID:117236520%2CGenbank:XM_033499545.1;Parent=rna-XM_033499545.1
NW_022882985.1	Gnomon	mRNA	309619	319462	.	-	.	Name=XM_033499399.1;ID=rna-XM_033499399.1;Dbxref=GeneID:117236447%2CGenbank:XM_033499399.1;Parent=gene-LOC117236447
NW_022882985.1	Gnomon	CDS	804986	805126	.	-	0	Name=XP_033355383.1;ID=cds-XP_033355383.1;Dbxref=GeneID:117236489%2CGenbank:XP_033355383.1;Parent=rna-XM_033499492.1
NW_022882985.1	Gnomon	CDS	804122	804797	.	-	0	Name=XP_033355383.1;ID=cds-XP_033355383.1;Dbxref=GeneID:117236489%2CGenbank:XP_033355383.1;Parent=rna-XM_033499492.1
NW_022882985.1	Gnomon	CDS	803488	804041	.	-	0	Name=XP_033355383.1;ID=cds-XP_033355383.1;Dbxref=GeneID:117236489%2CGenbank:XP_033355383.1;Parent=rna-XM_033499492.1
NW_022882985.1	Gnomon	mRNA	309619	321222	.	-	.	Name=XM_033499409.1;ID=rna-XM_033499409.1;Dbxref=GeneID:117236447%2CGenbank:XM_033499409.1;Parent=gene-LOC117236447
NW_022882985.1	Gnomon	CDS	262042	262094	.	-	0	Name=XP_033355539.1;ID=cds-XP_033355539.1;Dbxref=GeneID:117236570%2CGenbank:XP_033355539.1;Parent=rna-XM_033499648.1
NW_022882985.1	Gnomon	CDS	261828	261948	.	-	0	Name=XP_033355539.1;ID=cds-XP_033355539.1;Dbxref=GeneID:117236570%2CGenbank:XP_033355539.1;Parent=rna-XM_033499648.1
NW_022882985.1	Gnomon	CDS	261356	261751	.	-	0	Name=XP_033355539.1;ID=cds-XP_033355539.1;Dbxref=GeneID:117236570%2CGenbank:XP_033355539.1;Parent=rna-XM_033499648.1
NW_022882985.1	Gnomon	mRNA	1358866	1360420	.	+	.	Name=XM_033499502.1;ID=rna-XM_033499502.1;Dbxref=GeneID:117236495%2CGenbank:XM_033499502.1;Parent=gene-LOC117236495
NW_022882985.1	Gnomon	mRNA	261246	262207	.	-	.	Name=XM_033499648.1;ID=rna-XM_033499648.1;Dbxref=GeneID:117236570%2CGenbank:XM_033499648.1;Parent=gene-LOC117236570
NW_022882985.1	Gnomon	mRNA	803352	805238	.	-	.	Name=XM_033499492.1;ID=rna-XM_033499492.1;Dbxref=GeneID:117236489%2CGenbank:XM_033499492.1;Parent=gene-LOC117236489
NW_022882985.1	Gnomon	exon	918378	918778	.	+	.	ID=exon-XM_033499358.1-1;Dbxref=GeneID:117236425%2CGenbank:XM_033499358.1;Parent=rna-XM_033499358.1
NW_022882985.1	Gnomon	exon	919155	919344	.	+	.	ID=exon-XM_033499358.1-2;Dbxref=GeneID:117236425%2CGenbank:XM_033499358.1;Parent=rna-XM_033499358.1
NW_022882985.1	Gnomon	exon	919412	920132	.	+	.	ID=exon-XM_033499358.1-3;Dbxref=GeneID:117236425%2CGenbank:XM_033499358.1;Parent=rna-XM_033499358.1
NW_022882985.1	Gnomon	exon	920200	921104	.	+	.	ID=exon-XM_033499358.1-4;Dbxref=GeneID:117236425%2CGenbank:XM_033499358.1;Parent=rna-XM_033499358.1
NW_022882985.1	Gnomon	exon	311671	311956	.	-	.	ID=exon-XM_033499400.1-21;Dbxref=GeneID:117236447%2CGenbank:XM_033499400.1;Parent=rna-XM_033499400.1
NW_022882985.1	Gnomon	exon	311287	311596	.	-	.	ID=exon-XM_033499400.1-22;Dbxref=GeneID:117236447%2CGenbank:XM_033499400.1;Parent=rna-XM_033499400.1
NW_022882985.1	Gnomon	exon	309619	311202	.	-	.	ID=exon-XM_033499400.1-23;Dbxref=GeneID:117236447%2CGenbank:XM_033499400.1;Parent=rna-XM_033499400.1
NW_022882985.1	Gnomon	exon	312026	312642	.	-	.	ID=exon-XM_033499400.1-20;Dbxref=GeneID:117236447%2CGenbank:XM_033499400.1;Parent=rna-XM_033499400.1
NW_022882985.1	Gnomon	exon	313062	313248	.	-	.	ID=exon-XM_033499400.1-18;Dbxref=GeneID:117236447%2CGenbank:XM_033499400.1;Parent=rna-XM_033499400.1
NW_022882985.1	Gnomon	exon	312715	312987	.	-	.	ID=exon-XM_033499400.1-19;Dbxref=GeneID:117236447%2CGenbank:XM_033499400.1;Parent=rna-XM_033499400.1
NW_022882985.1	Gnomon	exon	314225	314542	.	-	.	ID=exon-XM_033499400.1-14;Dbxref=GeneID:117236447%2CGenbank:XM_033499400.1;Parent=rna-XM_033499400.1
NW_022882985.1	Gnomon	exon	313840	314148	.	-	.	ID=exon-XM_033499400.1-15;Dbxref=GeneID:117236447%2CGenbank:XM_033499400.1;Parent=rna-XM_033499400.1
NW_022882985.1	Gnomon	exon	313491	313759	.	-	.	ID=exon-XM_033499400.1-16;Dbxref=GeneID:117236447%2CGenbank:XM_033499400.1;Parent=rna-XM_033499400.1
NW_022882985.1	Gnomon	exon	313324	313415	.	-	.	ID=exon-XM_033499400.1-17;Dbxref=GeneID:117236447%2CGenbank:XM_033499400.1;Parent=rna-XM_033499400.1
NW_022882985.1	Gnomon	exon	315985	316154	.	-	.	ID=exon-XM_033499400.1-10;Dbxref=GeneID:117236447%2CGenbank:XM_033499400.1;Parent=rna-XM_033499400.1
NW_022882985.1	Gnomon	exon	315691	315916	.	-	.	ID=exon-XM_033499400.1-11;Dbxref=GeneID:117236447%2CGenbank:XM_033499400.1;Parent=rna-XM_033499400.1
NW_022882985.1	Gnomon	exon	315130	315593	.	-	.	ID=exon-XM_033499400.1-12;Dbxref=GeneID:117236447%2CGenbank:XM_033499400.1;Parent=rna-XM_033499400.1
NW_022882985.1	Gnomon	exon	314610	315063	.	-	.	ID=exon-XM_033499400.1-13;Dbxref=GeneID:117236447%2CGenbank:XM_033499400.1;Parent=rna-XM_033499400.1
NW_022882985.1	Gnomon	mRNA	309619	319463	.	-	.	Name=XM_033499398.1;ID=rna-XM_033499398.1;Dbxref=GeneID:117236447%2CGenbank:XM_033499398.1;Parent=gene-LOC117236447
NW_022882985.1	Gnomon	CDS	801834	802460	.	+	0	Name=XP_033355384.1;ID=cds-XP_033355384.1;Dbxref=GeneID:117236490%2CGenbank:XP_033355384.1;Parent=rna-XM_033499493.1
NW_022882985.1	Gnomon	CDS	802520	802579	.	+	0	Name=XP_033355384.1;ID=cds-XP_033355384.1;Dbxref=GeneID:117236490%2CGenbank:XP_033355384.1;Parent=rna-XM_033499493.1
NW_022882985.1	Gnomon	mRNA	915222	916884	.	+	.	Name=XM_033499491.1;ID=rna-XM_033499491.1;Dbxref=GeneID:117236486%2CGenbank:XM_033499491.1;Parent=gene-LOC117236486
NW_022882985.1	Gnomon	mRNA	1355775	1357941	.	-	.	Name=XM_033499501.1;ID=rna-XM_033499501.1;Dbxref=GeneID:117236494%2CGenbank:XM_033499501.1;Parent=gene-LOC117236494
NW_022882985.1	Gnomon	mRNA	262344	265100	.	+	.	Name=XM_033499647.1;ID=rna-XM_033499647.1;Dbxref=GeneID:117236568%2CGenbank:XM_033499647.1;Parent=gene-LOC117236568
NW_022882985.1	Gnomon	exon	1721070	1721273	.	-	.	ID=exon-XM_033499494.1-2;Dbxref=GeneID:117236491%2CGenbank:XM_033499494.1;Parent=rna-XM_033499494.1
NW_022882985.1	Gnomon	exon	1720772	1720808	.	-	.	ID=exon-XM_033499494.1-3;Dbxref=GeneID:117236491%2CGenbank:XM_033499494.1;Parent=rna-XM_033499494.1
NW_022882985.1	Gnomon	exon	1717988	1719050	.	-	.	ID=exon-XM_033499494.1-4;Dbxref=GeneID:117236491%2CGenbank:XM_033499494.1;Parent=rna-XM_033499494.1
NW_022882985.1	Gnomon	exon	1722244	1722533	.	-	.	ID=exon-XM_033499494.1-1;Dbxref=GeneID:117236491%2CGenbank:XM_033499494.1;Parent=rna-XM_033499494.1
NW_022882985.1	Gnomon	exon	817295	817483	.	+	.	ID=exon-XM_033499621.1-4;Dbxref=GeneID:117236555%2CGenbank:XM_033499621.1;Parent=rna-XM_033499621.1
NW_022882985.1	Gnomon	exon	817558	817701	.	+	.	ID=exon-XM_033499621.1-5;Dbxref=GeneID:117236555%2CGenbank:XM_033499621.1;Parent=rna-XM_033499621.1
NW_022882985.1	Gnomon	exon	817775	817955	.	+	.	ID=exon-XM_033499621.1-6;Dbxref=GeneID:117236555%2CGenbank:XM_033499621.1;Parent=rna-XM_033499621.1
NW_022882985.1	Gnomon	exon	818024	819408	.	+	.	ID=exon-XM_033499621.1-7;Dbxref=GeneID:117236555%2CGenbank:XM_033499621.1;Parent=rna-XM_033499621.1
NW_022882985.1	Gnomon	exon	814969	815052	.	+	.	ID=exon-XM_033499621.1-1;Dbxref=GeneID:117236555%2CGenbank:XM_033499621.1;Parent=rna-XM_033499621.1
NW_022882985.1	Gnomon	exon	815457	816994	.	+	.	ID=exon-XM_033499621.1-2;Dbxref=GeneID:117236555%2CGenbank:XM_033499621.1;Parent=rna-XM_033499621.1
NW_022882985.1	Gnomon	exon	817067	817231	.	+	.	ID=exon-XM_033499621.1-3;Dbxref=GeneID:117236555%2CGenbank:XM_033499621.1;Parent=rna-XM_033499621.1
NW_022882985.1	Gnomon	exon	819486	819861	.	+	.	ID=exon-XM_033499621.1-8;Dbxref=GeneID:117236555%2CGenbank:XM_033499621.1;Parent=rna-XM_033499621.1
NW_022882985.1	Gnomon	exon	819937	821364	.	+	.	ID=exon-XM_033499621.1-9;Dbxref=GeneID:117236555%2CGenbank:XM_033499621.1;Parent=rna-XM_033499621.1
NW_022882985.1	Gnomon	exon	154153	157187	.	+	.	ID=exon-XR_004493869.1-3;Dbxref=GeneID:117236530%2CGenbank:XR_004493869.1;Parent=rna-XR_004493869.1
NW_022882985.1	Gnomon	exon	148868	149829	.	+	.	ID=exon-XR_004493869.1-1;Dbxref=GeneID:117236530%2CGenbank:XR_004493869.1;Parent=rna-XR_004493869.1
NW_022882985.1	Gnomon	exon	152058	152223	.	+	.	ID=exon-XR_004493869.1-2;Dbxref=GeneID:117236530%2CGenbank:XR_004493869.1;Parent=rna-XR_004493869.1
NW_022882985.1	Gnomon	CDS	1344805	1344981	.	+	0	Name=XP_033355439.1;ID=cds-XP_033355439.1;Dbxref=GeneID:117236521%2CGenbank:XP_033355439.1;Parent=rna-XM_033499548.1
NW_022882985.1	Gnomon	CDS	1345076	1345134	.	+	0	Name=XP_033355439.1;ID=cds-XP_033355439.1;Dbxref=GeneID:117236521%2CGenbank:XP_033355439.1;Parent=rna-XM_033499548.1
NW_022882985.1	Gnomon	CDS	1345196	1345379	.	+	0	Name=XP_033355439.1;ID=cds-XP_033355439.1;Dbxref=GeneID:117236521%2CGenbank:XP_033355439.1;Parent=rna-XM_033499548.1
NW_022882985.1	Gnomon	CDS	1345601	1345773	.	+	0	Name=XP_033355439.1;ID=cds-XP_033355439.1;Dbxref=GeneID:117236521%2CGenbank:XP_033355439.1;Parent=rna-XM_033499548.1
NW_022882985.1	Gnomon	CDS	1346104	1346184	.	+	0	Name=XP_033355439.1;ID=cds-XP_033355439.1;Dbxref=GeneID:117236521%2CGenbank:XP_033355439.1;Parent=rna-XM_033499548.1
NW_022882985.1	Gnomon	CDS	1346265	1346536	.	+	0	Name=XP_033355439.1;ID=cds-XP_033355439.1;Dbxref=GeneID:117236521%2CGenbank:XP_033355439.1;Parent=rna-XM_033499548.1
NW_022882985.1	Gnomon	CDS	1346904	1347113	.	+	0	Name=XP_033355439.1;ID=cds-XP_033355439.1;Dbxref=GeneID:117236521%2CGenbank:XP_033355439.1;Parent=rna-XM_033499548.1
NW_022882985.1	Gnomon	CDS	1347187	1347291	.	+	0	Name=XP_033355439.1;ID=cds-XP_033355439.1;Dbxref=GeneID:117236521%2CGenbank:XP_033355439.1;Parent=rna-XM_033499548.1
NW_022882985.1	Gnomon	CDS	1347425	1347828	.	+	0	Name=XP_033355439.1;ID=cds-XP_033355439.1;Dbxref=GeneID:117236521%2CGenbank:XP_033355439.1;Parent=rna-XM_033499548.1
NW_022882985.1	Gnomon	CDS	1428027	1428089	.	-	0	Name=XP_033355283.1;ID=cds-XP_033355283.1;Dbxref=GeneID:117236445%2CGenbank:XP_033355283.1;Parent=rna-XM_033499392.1
NW_022882985.1	Gnomon	CDS	1426629	1426703	.	-	0	Name=XP_033355283.1;ID=cds-XP_033355283.1;Dbxref=GeneID:117236445%2CGenbank:XP_033355283.1;Parent=rna-XM_033499392.1
NW_022882985.1	Gnomon	CDS	1426184	1426462	.	-	0	Name=XP_033355283.1;ID=cds-XP_033355283.1;Dbxref=GeneID:117236445%2CGenbank:XP_033355283.1;Parent=rna-XM_033499392.1
NW_022882985.1	Gnomon	CDS	1424454	1425659	.	-	0	Name=XP_033355283.1;ID=cds-XP_033355283.1;Dbxref=GeneID:117236445%2CGenbank:XP_033355283.1;Parent=rna-XM_033499392.1
NW_022882985.1	RefSeq	cDNA_match	1233601	1233896	.	+	.	ID=42f4fb61-17bc-4bae-ac0d-e2387c1dd554;Target=XM_033499658.1 1 297;Gap=M57 I1 M239
NW_022882985.1	RefSeq	cDNA_match	1234826	1235320	.	+	.	ID=42f4fb61-17bc-4bae-ac0d-e2387c1dd554;Target=XM_033499658.1 1 297;Gap=M57 I1 M239
NW_022882985.1	RefSeq	cDNA_match	1235732	1236173	.	+	.	ID=42f4fb61-17bc-4bae-ac0d-e2387c1dd554;Target=XM_033499658.1 1 297;Gap=M57 I1 M239
NW_022882985.1	RefSeq	cDNA_match	1236281	1236587	.	+	.	ID=42f4fb61-17bc-4bae-ac0d-e2387c1dd554;Target=XM_033499658.1 1 297;Gap=M57 I1 M239
NW_022882985.1	RefSeq	cDNA_match	1236691	1236935	.	+	.	ID=42f4fb61-17bc-4bae-ac0d-e2387c1dd554;Target=XM_033499658.1 1 297;Gap=M57 I1 M239
NW_022882985.1	RefSeq	cDNA_match	1237149	1237367	.	+	.	ID=42f4fb61-17bc-4bae-ac0d-e2387c1dd554;Target=XM_033499658.1 1 297;Gap=M57 I1 M239
NW_022882985.1	RefSeq	cDNA_match	1237565	1237697	.	+	.	ID=42f4fb61-17bc-4bae-ac0d-e2387c1dd554;Target=XM_033499658.1 1 297;Gap=M57 I1 M239
NW_022882985.1	Gnomon	mRNA	1424347	1428463	.	-	.	Name=XM_033499392.1;ID=rna-XM_033499392.1;Dbxref=GeneID:117236445%2CGenbank:XM_033499392.1;Parent=gene-LOC117236445
NW_022882985.1	Gnomon	mRNA	1343683	1348881	.	+	.	Name=XM_033499548.1;ID=rna-XM_033499548.1;Dbxref=GeneID:117236521%2CGenbank:XM_033499548.1;Parent=gene-LOC117236521
NW_022882985.1	Gnomon	mRNA	256438	261176	.	-	.	Name=XM_033499642.1;ID=rna-XM_033499642.1;Dbxref=GeneID:117236567%2CGenbank:XM_033499642.1;Parent=gene-LOC117236567
NW_022882985.1	Gnomon	CDS	260872	260934	.	-	0	Name=XP_033355533.1;ID=cds-XP_033355533.1;Dbxref=GeneID:117236567%2CGenbank:XP_033355533.1;Parent=rna-XM_033499642.1
NW_022882985.1	Gnomon	CDS	260241	260799	.	-	0	Name=XP_033355533.1;ID=cds-XP_033355533.1;Dbxref=GeneID:117236567%2CGenbank:XP_033355533.1;Parent=rna-XM_033499642.1
NW_022882985.1	Gnomon	CDS	256946	260170	.	-	0	Name=XP_033355533.1;ID=cds-XP_033355533.1;Dbxref=GeneID:117236567%2CGenbank:XP_033355533.1;Parent=rna-XM_033499642.1
NW_022882985.1	Gnomon	CDS	256715	256880	.	-	0	Name=XP_033355533.1;ID=cds-XP_033355533.1;Dbxref=GeneID:117236567%2CGenbank:XP_033355533.1;Parent=rna-XM_033499642.1
NW_022882985.1	Gnomon	CDS	256475	256637	.	-	0	Name=XP_033355533.1;ID=cds-XP_033355533.1;Dbxref=GeneID:117236567%2CGenbank:XP_033355533.1;Parent=rna-XM_033499642.1
NW_022882985.1	Gnomon	exon	928068	928521	.	-	.	ID=exon-XM_033499357.1-4;Dbxref=GeneID:117236424%2CGenbank:XM_033499357.1;Parent=rna-XM_033499357.1
NW_022882985.1	Gnomon	exon	927762	927989	.	-	.	ID=exon-XM_033499357.1-5;Dbxref=GeneID:117236424%2CGenbank:XM_033499357.1;Parent=rna-XM_033499357.1
NW_022882985.1	Gnomon	exon	923843	924164	.	-	.	ID=exon-XM_033499357.1-6;Dbxref=GeneID:117236424%2CGenbank:XM_033499357.1;Parent=rna-XM_033499357.1
NW_022882985.1	Gnomon	exon	923435	923539	.	-	.	ID=exon-XM_033499357.1-7;Dbxref=GeneID:117236424%2CGenbank:XM_033499357.1;Parent=rna-XM_033499357.1
NW_022882985.1	Gnomon	exon	931962	932567	.	-	.	ID=exon-XM_033499357.1-1;Dbxref=GeneID:117236424%2CGenbank:XM_033499357.1;Parent=rna-XM_033499357.1
NW_022882985.1	Gnomon	exon	929015	929249	.	-	.	ID=exon-XM_033499357.1-2;Dbxref=GeneID:117236424%2CGenbank:XM_033499357.1;Parent=rna-XM_033499357.1
NW_022882985.1	Gnomon	exon	928583	928923	.	-	.	ID=exon-XM_033499357.1-3;Dbxref=GeneID:117236424%2CGenbank:XM_033499357.1;Parent=rna-XM_033499357.1
NW_022882985.1	Gnomon	exon	923153	923299	.	-	.	ID=exon-XM_033499357.1-8;Dbxref=GeneID:117236424%2CGenbank:XM_033499357.1;Parent=rna-XM_033499357.1
NW_022882985.1	Gnomon	exon	922960	923106	.	-	.	ID=exon-XM_033499357.1-9;Dbxref=GeneID:117236424%2CGenbank:XM_033499357.1;Parent=rna-XM_033499357.1
NW_022882985.1	Gnomon	mRNA	309619	321223	.	-	.	Name=XM_033499402.1;ID=rna-XM_033499402.1;Dbxref=GeneID:117236447%2CGenbank:XM_033499402.1;Parent=gene-LOC117236447
NW_022882985.1	Gnomon	exon	1318643	1320617	.	+	.	ID=exon-XM_033499545.1-12;Dbxref=GeneID:117236520%2CGenbank:XM_033499545.1;Parent=rna-XM_033499545.1
NW_022882985.1	Gnomon	exon	1317696	1317974	.	+	.	ID=exon-XM_033499545.1-10;Dbxref=GeneID:117236520%2CGenbank:XM_033499545.1;Parent=rna-XM_033499545.1
NW_022882985.1	Gnomon	exon	1318246	1318439	.	+	.	ID=exon-XM_033499545.1-11;Dbxref=GeneID:117236520%2CGenbank:XM_033499545.1;Parent=rna-XM_033499545.1
NW_022882985.1	Gnomon	mRNA	1342749	1348881	.	+	.	Name=XM_033499547.1;ID=rna-XM_033499547.1;Dbxref=GeneID:117236521%2CGenbank:XM_033499547.1;Parent=gene-LOC117236521
NW_022882985.1	Gnomon	exon	801743	802460	.	+	.	ID=exon-XM_033499493.1-1;Dbxref=GeneID:117236490%2CGenbank:XM_033499493.1;Parent=rna-XM_033499493.1
NW_022882985.1	Gnomon	exon	802520	802980	.	+	.	ID=exon-XM_033499493.1-2;Dbxref=GeneID:117236490%2CGenbank:XM_033499493.1;Parent=rna-XM_033499493.1
NW_022882985.1	Gnomon	mRNA	1071382	1073319	.	-	.	Name=XM_033499641.1;ID=rna-XM_033499641.1;Dbxref=GeneID:117236566%2CGenbank:XM_033499641.1;Parent=gene-LOC117236566
NW_022882985.1	Gnomon	CDS	262486	262549	.	+	0	Name=XP_033355534.1;ID=cds-XP_033355534.1;Dbxref=GeneID:117236568%2CGenbank:XP_033355534.1;Parent=rna-XM_033499643.1
NW_022882985.1	Gnomon	CDS	263015	263742	.	+	0	Name=XP_033355534.1;ID=cds-XP_033355534.1;Dbxref=GeneID:117236568%2CGenbank:XP_033355534.1;Parent=rna-XM_033499643.1
NW_022882985.1	Gnomon	CDS	263818	263949	.	+	0	Name=XP_033355534.1;ID=cds-XP_033355534.1;Dbxref=GeneID:117236568%2CGenbank:XP_033355534.1;Parent=rna-XM_033499643.1
NW_022882985.1	Gnomon	CDS	264017	264181	.	+	0	Name=XP_033355534.1;ID=cds-XP_033355534.1;Dbxref=GeneID:117236568%2CGenbank:XP_033355534.1;Parent=rna-XM_033499643.1
NW_022882985.1	Gnomon	CDS	264263	264427	.	+	0	Name=XP_033355534.1;ID=cds-XP_033355534.1;Dbxref=GeneID:117236568%2CGenbank:XP_033355534.1;Parent=rna-XM_033499643.1
NW_022882985.1	Gnomon	CDS	264992	265270	.	+	0	Name=XP_033355534.1;ID=cds-XP_033355534.1;Dbxref=GeneID:117236568%2CGenbank:XP_033355534.1;Parent=rna-XM_033499643.1
NW_022882985.1	Gnomon	mRNA	791885	793132	.	+	.	Name=XM_033499391.1;ID=rna-XM_033499391.1;Dbxref=GeneID:117236444%2CGenbank:XM_033499391.1;Parent=gene-LOC117236444
NW_022882985.1	Gnomon	exon	812575	812678	.	+	.	ID=exon-XM_033499622.1-9;Dbxref=GeneID:117236556%2CGenbank:XM_033499622.1;Parent=rna-XM_033499622.1
NW_022882985.1	Gnomon	exon	811480	812180	.	+	.	ID=exon-XM_033499622.1-7;Dbxref=GeneID:117236556%2CGenbank:XM_033499622.1;Parent=rna-XM_033499622.1
NW_022882985.1	Gnomon	exon	812270	812500	.	+	.	ID=exon-XM_033499622.1-8;Dbxref=GeneID:117236556%2CGenbank:XM_033499622.1;Parent=rna-XM_033499622.1
NW_022882985.1	Gnomon	exon	807556	807695	.	+	.	ID=exon-XM_033499622.1-1;Dbxref=GeneID:117236556%2CGenbank:XM_033499622.1;Parent=rna-XM_033499622.1
NW_022882985.1	Gnomon	exon	807928	808241	.	+	.	ID=exon-XM_033499622.1-2;Dbxref=GeneID:117236556%2CGenbank:XM_033499622.1;Parent=rna-XM_033499622.1
NW_022882985.1	Gnomon	exon	809149	810605	.	+	.	ID=exon-XM_033499622.1-5;Dbxref=GeneID:117236556%2CGenbank:XM_033499622.1;Parent=rna-XM_033499622.1
NW_022882985.1	Gnomon	exon	810728	811410	.	+	.	ID=exon-XM_033499622.1-6;Dbxref=GeneID:117236556%2CGenbank:XM_033499622.1;Parent=rna-XM_033499622.1
NW_022882985.1	Gnomon	exon	808318	808447	.	+	.	ID=exon-XM_033499622.1-3;Dbxref=GeneID:117236556%2CGenbank:XM_033499622.1;Parent=rna-XM_033499622.1
NW_022882985.1	Gnomon	exon	808540	809066	.	+	.	ID=exon-XM_033499622.1-4;Dbxref=GeneID:117236556%2CGenbank:XM_033499622.1;Parent=rna-XM_033499622.1
NW_022882985.1	Gnomon	mRNA	309619	321224	.	-	.	Name=XM_033499401.1;ID=rna-XM_033499401.1;Dbxref=GeneID:117236447%2CGenbank:XM_033499401.1;Parent=gene-LOC117236447
NW_022882985.1	Gnomon	exon	383893	384363	.	+	.	ID=exon-XM_033499338.1-10;Dbxref=GeneID:117236416%2CGenbank:XM_033499338.1;Parent=rna-XM_033499338.1
NW_022882985.1	Gnomon	exon	384438	384559	.	+	.	ID=exon-XM_033499338.1-11;Dbxref=GeneID:117236416%2CGenbank:XM_033499338.1;Parent=rna-XM_033499338.1
NW_022882985.1	Gnomon	exon	384631	384728	.	+	.	ID=exon-XM_033499338.1-12;Dbxref=GeneID:117236416%2CGenbank:XM_033499338.1;Parent=rna-XM_033499338.1
NW_022882985.1	Gnomon	exon	384784	384939	.	+	.	ID=exon-XM_033499338.1-13;Dbxref=GeneID:117236416%2CGenbank:XM_033499338.1;Parent=rna-XM_033499338.1
NW_022882985.1	Gnomon	exon	385024	385226	.	+	.	ID=exon-XM_033499338.1-14;Dbxref=GeneID:117236416%2CGenbank:XM_033499338.1;Parent=rna-XM_033499338.1
NW_022882985.1	Gnomon	exon	385304	385457	.	+	.	ID=exon-XM_033499338.1-15;Dbxref=GeneID:117236416%2CGenbank:XM_033499338.1;Parent=rna-XM_033499338.1
NW_022882985.1	Gnomon	exon	385535	385586	.	+	.	ID=exon-XM_033499338.1-16;Dbxref=GeneID:117236416%2CGenbank:XM_033499338.1;Parent=rna-XM_033499338.1
NW_022882985.1	Gnomon	exon	385665	389453	.	+	.	ID=exon-XM_033499338.1-17;Dbxref=GeneID:117236416%2CGenbank:XM_033499338.1;Parent=rna-XM_033499338.1
NW_022882985.1	Gnomon	CDS	262486	262549	.	+	0	Name=XP_033355535.1;ID=cds-XP_033355535.1;Dbxref=GeneID:117236568%2CGenbank:XP_033355535.1;Parent=rna-XM_033499644.1
NW_022882985.1	Gnomon	CDS	263015	263742	.	+	0	Name=XP_033355535.1;ID=cds-XP_033355535.1;Dbxref=GeneID:117236568%2CGenbank:XP_033355535.1;Parent=rna-XM_033499644.1
NW_022882985.1	Gnomon	CDS	263818	263949	.	+	0	Name=XP_033355535.1;ID=cds-XP_033355535.1;Dbxref=GeneID:117236568%2CGenbank:XP_033355535.1;Parent=rna-XM_033499644.1
NW_022882985.1	Gnomon	CDS	264017	264181	.	+	0	Name=XP_033355535.1;ID=cds-XP_033355535.1;Dbxref=GeneID:117236568%2CGenbank:XP_033355535.1;Parent=rna-XM_033499644.1
NW_022882985.1	Gnomon	CDS	264263	264427	.	+	0	Name=XP_033355535.1;ID=cds-XP_033355535.1;Dbxref=GeneID:117236568%2CGenbank:XP_033355535.1;Parent=rna-XM_033499644.1
NW_022882985.1	Gnomon	CDS	264992	265252	.	+	0	Name=XP_033355535.1;ID=cds-XP_033355535.1;Dbxref=GeneID:117236568%2CGenbank:XP_033355535.1;Parent=rna-XM_033499644.1
NW_022882985.1	Gnomon	CDS	265329	265346	.	+	0	Name=XP_033355535.1;ID=cds-XP_033355535.1;Dbxref=GeneID:117236568%2CGenbank:XP_033355535.1;Parent=rna-XM_033499644.1
NW_022882985.1	Gnomon	exon	941469	941645	.	-	.	ID=exon-XM_033499446.1-7;Dbxref=GeneID:117236465%2CGenbank:XM_033499446.1;Parent=rna-XM_033499446.1
NW_022882985.1	Gnomon	exon	941048	941356	.	-	.	ID=exon-XM_033499446.1-8;Dbxref=GeneID:117236465%2CGenbank:XM_033499446.1;Parent=rna-XM_033499446.1
NW_022882985.1	Gnomon	exon	940784	940977	.	-	.	ID=exon-XM_033499446.1-9;Dbxref=GeneID:117236465%2CGenbank:XM_033499446.1;Parent=rna-XM_033499446.1
NW_022882985.1	Gnomon	exon	943697	943914	.	-	.	ID=exon-XM_033499446.1-1;Dbxref=GeneID:117236465%2CGenbank:XM_033499446.1;Parent=rna-XM_033499446.1
NW_022882985.1	Gnomon	exon	943013	943247	.	-	.	ID=exon-XM_033499446.1-2;Dbxref=GeneID:117236465%2CGenbank:XM_033499446.1;Parent=rna-XM_033499446.1
NW_022882985.1	Gnomon	exon	942482	942931	.	-	.	ID=exon-XM_033499446.1-3;Dbxref=GeneID:117236465%2CGenbank:XM_033499446.1;Parent=rna-XM_033499446.1
NW_022882985.1	Gnomon	exon	942206	942406	.	-	.	ID=exon-XM_033499446.1-4;Dbxref=GeneID:117236465%2CGenbank:XM_033499446.1;Parent=rna-XM_033499446.1
NW_022882985.1	Gnomon	exon	941913	942132	.	-	.	ID=exon-XM_033499446.1-5;Dbxref=GeneID:117236465%2CGenbank:XM_033499446.1;Parent=rna-XM_033499446.1
NW_022882985.1	Gnomon	exon	941728	941824	.	-	.	ID=exon-XM_033499446.1-6;Dbxref=GeneID:117236465%2CGenbank:XM_033499446.1;Parent=rna-XM_033499446.1
NW_022882985.1	Gnomon	CDS	1427854	1427868	.	-	0	Name=XP_033355285.1;ID=cds-XP_033355285.1;Dbxref=GeneID:117236445%2CGenbank:XP_033355285.1;Parent=rna-XM_033499394.1
NW_022882985.1	Gnomon	CDS	1426629	1426703	.	-	0	Name=XP_033355285.1;ID=cds-XP_033355285.1;Dbxref=GeneID:117236445%2CGenbank:XP_033355285.1;Parent=rna-XM_033499394.1
NW_022882985.1	Gnomon	CDS	1426184	1426462	.	-	0	Name=XP_033355285.1;ID=cds-XP_033355285.1;Dbxref=GeneID:117236445%2CGenbank:XP_033355285.1;Parent=rna-XM_033499394.1
NW_022882985.1	Gnomon	CDS	1424454	1425659	.	-	0	Name=XP_033355285.1;ID=cds-XP_033355285.1;Dbxref=GeneID:117236445%2CGenbank:XP_033355285.1;Parent=rna-XM_033499394.1
NW_022882985.1	Gnomon	mRNA	309619	319462	.	-	.	Name=XM_033499404.1;ID=rna-XM_033499404.1;Dbxref=GeneID:117236447%2CGenbank:XM_033499404.1;Parent=gene-LOC117236447
NW_022882985.1	Gnomon	mRNA	1424347	1428012	.	-	.	Name=XM_033499394.1;ID=rna-XM_033499394.1;Dbxref=GeneID:117236445%2CGenbank:XM_033499394.1;Parent=gene-LOC117236445
NW_022882985.1	Gnomon	exon	313840	314148	.	-	.	ID=exon-XM_033499399.1-15;Dbxref=GeneID:117236447%2CGenbank:XM_033499399.1;Parent=rna-XM_033499399.1
NW_022882985.1	Gnomon	exon	313491	313759	.	-	.	ID=exon-XM_033499399.1-16;Dbxref=GeneID:117236447%2CGenbank:XM_033499399.1;Parent=rna-XM_033499399.1
NW_022882985.1	Gnomon	exon	314610	315063	.	-	.	ID=exon-XM_033499399.1-13;Dbxref=GeneID:117236447%2CGenbank:XM_033499399.1;Parent=rna-XM_033499399.1
NW_022882985.1	Gnomon	exon	314225	314542	.	-	.	ID=exon-XM_033499399.1-14;Dbxref=GeneID:117236447%2CGenbank:XM_033499399.1;Parent=rna-XM_033499399.1
NW_022882985.1	Gnomon	exon	315691	315916	.	-	.	ID=exon-XM_033499399.1-11;Dbxref=GeneID:117236447%2CGenbank:XM_033499399.1;Parent=rna-XM_033499399.1
NW_022882985.1	Gnomon	exon	315130	315593	.	-	.	ID=exon-XM_033499399.1-12;Dbxref=GeneID:117236447%2CGenbank:XM_033499399.1;Parent=rna-XM_033499399.1
NW_022882985.1	Gnomon	exon	315985	316154	.	-	.	ID=exon-XM_033499399.1-10;Dbxref=GeneID:117236447%2CGenbank:XM_033499399.1;Parent=rna-XM_033499399.1
NW_022882985.1	Gnomon	exon	312715	312987	.	-	.	ID=exon-XM_033499399.1-19;Dbxref=GeneID:117236447%2CGenbank:XM_033499399.1;Parent=rna-XM_033499399.1
NW_022882985.1	Gnomon	exon	313324	313415	.	-	.	ID=exon-XM_033499399.1-17;Dbxref=GeneID:117236447%2CGenbank:XM_033499399.1;Parent=rna-XM_033499399.1
NW_022882985.1	Gnomon	exon	313062	313248	.	-	.	ID=exon-XM_033499399.1-18;Dbxref=GeneID:117236447%2CGenbank:XM_033499399.1;Parent=rna-XM_033499399.1
NW_022882985.1	Gnomon	exon	1342010	1342176	.	+	.	ID=exon-XM_033499555.1-10;Dbxref=GeneID:117236522%2CGenbank:XM_033499555.1;Parent=rna-XM_033499555.1
NW_022882985.1	Gnomon	exon	311287	311596	.	-	.	ID=exon-XM_033499399.1-22;Dbxref=GeneID:117236447%2CGenbank:XM_033499399.1;Parent=rna-XM_033499399.1
NW_022882985.1	Gnomon	exon	309619	311202	.	-	.	ID=exon-XM_033499399.1-23;Dbxref=GeneID:117236447%2CGenbank:XM_033499399.1;Parent=rna-XM_033499399.1
NW_022882985.1	Gnomon	exon	312026	312642	.	-	.	ID=exon-XM_033499399.1-20;Dbxref=GeneID:117236447%2CGenbank:XM_033499399.1;Parent=rna-XM_033499399.1
NW_022882985.1	Gnomon	exon	311671	311956	.	-	.	ID=exon-XM_033499399.1-21;Dbxref=GeneID:117236447%2CGenbank:XM_033499399.1;Parent=rna-XM_033499399.1
NW_022882985.1	Gnomon	exon	1342261	1342529	.	+	.	ID=exon-XM_033499555.1-11;Dbxref=GeneID:117236522%2CGenbank:XM_033499555.1;Parent=rna-XM_033499555.1
NW_022882985.1	Gnomon	mRNA	262344	265566	.	+	.	Name=XM_033499644.1;ID=rna-XM_033499644.1;Dbxref=GeneID:117236568%2CGenbank:XM_033499644.1;Parent=gene-LOC117236568
NW_022882985.1	Gnomon	exon	172135	172244	.	+	.	ID=exon-XM_033499594.1-3;Dbxref=GeneID:117236538%2CGenbank:XM_033499594.1;Parent=rna-XM_033499594.1
NW_022882985.1	Gnomon	exon	174090	174266	.	+	.	ID=exon-XM_033499594.1-4;Dbxref=GeneID:117236538%2CGenbank:XM_033499594.1;Parent=rna-XM_033499594.1
NW_022882985.1	Gnomon	exon	162193	162364	.	+	.	ID=exon-XM_033499594.1-1;Dbxref=GeneID:117236538%2CGenbank:XM_033499594.1;Parent=rna-XM_033499594.1
NW_022882985.1	Gnomon	exon	171578	171686	.	+	.	ID=exon-XM_033499594.1-2;Dbxref=GeneID:117236538%2CGenbank:XM_033499594.1;Parent=rna-XM_033499594.1
NW_022882985.1	Gnomon	exon	175706	177428	.	+	.	ID=exon-XM_033499594.1-7;Dbxref=GeneID:117236538%2CGenbank:XM_033499594.1;Parent=rna-XM_033499594.1
NW_022882985.1	Gnomon	exon	174487	174748	.	+	.	ID=exon-XM_033499594.1-5;Dbxref=GeneID:117236538%2CGenbank:XM_033499594.1;Parent=rna-XM_033499594.1
NW_022882985.1	Gnomon	exon	174946	175035	.	+	.	ID=exon-XM_033499594.1-6;Dbxref=GeneID:117236538%2CGenbank:XM_033499594.1;Parent=rna-XM_033499594.1
NW_022882985.1	Gnomon	CDS	262486	262549	.	+	0	Name=XP_033355536.1;ID=cds-XP_033355536.1;Dbxref=GeneID:117236568%2CGenbank:XP_033355536.1;Parent=rna-XM_033499645.1
NW_022882985.1	Gnomon	CDS	263015	263742	.	+	0	Name=XP_033355536.1;ID=cds-XP_033355536.1;Dbxref=GeneID:117236568%2CGenbank:XP_033355536.1;Parent=rna-XM_033499645.1
NW_022882985.1	Gnomon	CDS	263818	263940	.	+	0	Name=XP_033355536.1;ID=cds-XP_033355536.1;Dbxref=GeneID:117236568%2CGenbank:XP_033355536.1;Parent=rna-XM_033499645.1
NW_022882985.1	Gnomon	CDS	264017	264181	.	+	0	Name=XP_033355536.1;ID=cds-XP_033355536.1;Dbxref=GeneID:117236568%2CGenbank:XP_033355536.1;Parent=rna-XM_033499645.1
NW_022882985.1	Gnomon	CDS	264263	264427	.	+	0	Name=XP_033355536.1;ID=cds-XP_033355536.1;Dbxref=GeneID:117236568%2CGenbank:XP_033355536.1;Parent=rna-XM_033499645.1
NW_022882985.1	Gnomon	CDS	264992	265270	.	+	0	Name=XP_033355536.1;ID=cds-XP_033355536.1;Dbxref=GeneID:117236568%2CGenbank:XP_033355536.1;Parent=rna-XM_033499645.1
NW_022882985.1	Gnomon	CDS	1139746	1139825	.	+	0	Name=XP_033355380.1;ID=cds-XP_033355380.1;Dbxref=GeneID:117236485%2CGenbank:XP_033355380.1;Parent=rna-XM_033499489.1
NW_022882985.1	Gnomon	CDS	1140654	1140733	.	+	0	Name=XP_033355380.1;ID=cds-XP_033355380.1;Dbxref=GeneID:117236485%2CGenbank:XP_033355380.1;Parent=rna-XM_033499489.1
NW_022882985.1	Gnomon	CDS	1140832	1141025	.	+	0	Name=XP_033355380.1;ID=cds-XP_033355380.1;Dbxref=GeneID:117236485%2CGenbank:XP_033355380.1;Parent=rna-XM_033499489.1
NW_022882985.1	Gnomon	CDS	1141233	1141353	.	+	0	Name=XP_033355380.1;ID=cds-XP_033355380.1;Dbxref=GeneID:117236485%2CGenbank:XP_033355380.1;Parent=rna-XM_033499489.1
NW_022882985.1	Gnomon	CDS	1141482	1141564	.	+	0	Name=XP_033355380.1;ID=cds-XP_033355380.1;Dbxref=GeneID:117236485%2CGenbank:XP_033355380.1;Parent=rna-XM_033499489.1
NW_022882985.1	Gnomon	CDS	1142723	1142860	.	+	0	Name=XP_033355380.1;ID=cds-XP_033355380.1;Dbxref=GeneID:117236485%2CGenbank:XP_033355380.1;Parent=rna-XM_033499489.1
NW_022882985.1	Gnomon	CDS	1144863	1145098	.	+	0	Name=XP_033355380.1;ID=cds-XP_033355380.1;Dbxref=GeneID:117236485%2CGenbank:XP_033355380.1;Parent=rna-XM_033499489.1
NW_022882985.1	Gnomon	CDS	1145270	1145354	.	+	0	Name=XP_033355380.1;ID=cds-XP_033355380.1;Dbxref=GeneID:117236485%2CGenbank:XP_033355380.1;Parent=rna-XM_033499489.1
NW_022882985.1	Gnomon	exon	515452	515495	.	-	.	ID=exon-XM_033499668.1-1;Dbxref=GeneID:117236582%2CGenbank:XM_033499668.1;Parent=rna-XM_033499668.1
NW_022882985.1	Gnomon	exon	514472	515285	.	-	.	ID=exon-XM_033499668.1-2;Dbxref=GeneID:117236582%2CGenbank:XM_033499668.1;Parent=rna-XM_033499668.1
NW_022882985.1	Gnomon	CDS	1426629	1426694	.	-	0	Name=XP_033355286.1;ID=cds-XP_033355286.1;Dbxref=GeneID:117236445%2CGenbank:XP_033355286.1;Parent=rna-XM_033499395.1
NW_022882985.1	Gnomon	CDS	1426184	1426462	.	-	0	Name=XP_033355286.1;ID=cds-XP_033355286.1;Dbxref=GeneID:117236445%2CGenbank:XP_033355286.1;Parent=rna-XM_033499395.1
NW_022882985.1	Gnomon	CDS	1424454	1425659	.	-	0	Name=XP_033355286.1;ID=cds-XP_033355286.1;Dbxref=GeneID:117236445%2CGenbank:XP_033355286.1;Parent=rna-XM_033499395.1
NW_022882985.1	Gnomon	mRNA	309619	321023	.	-	.	Name=XM_033499403.1;ID=rna-XM_033499403.1;Dbxref=GeneID:117236447%2CGenbank:XM_033499403.1;Parent=gene-LOC117236447
NW_022882985.1	Gnomon	mRNA	1344399	1348881	.	+	.	Name=XM_033499549.1;ID=rna-XM_033499549.1;Dbxref=GeneID:117236521%2CGenbank:XM_033499549.1;Parent=gene-LOC117236521
NW_022882985.1	Gnomon	exon	1291992	1293054	.	+	.	ID=exon-XM_033499334.1-9;Dbxref=GeneID:117236413%2CGenbank:XM_033499334.1;Parent=rna-XM_033499334.1
NW_022882985.1	Gnomon	exon	1286990	1287171	.	+	.	ID=exon-XM_033499334.1-1;Dbxref=GeneID:117236413%2CGenbank:XM_033499334.1;Parent=rna-XM_033499334.1
NW_022882985.1	Gnomon	exon	1288366	1289981	.	+	.	ID=exon-XM_033499334.1-2;Dbxref=GeneID:117236413%2CGenbank:XM_033499334.1;Parent=rna-XM_033499334.1
NW_022882985.1	Gnomon	exon	1290150	1290806	.	+	.	ID=exon-XM_033499334.1-3;Dbxref=GeneID:117236413%2CGenbank:XM_033499334.1;Parent=rna-XM_033499334.1
NW_022882985.1	Gnomon	exon	1290865	1290984	.	+	.	ID=exon-XM_033499334.1-4;Dbxref=GeneID:117236413%2CGenbank:XM_033499334.1;Parent=rna-XM_033499334.1
NW_022882985.1	Gnomon	exon	1291072	1291200	.	+	.	ID=exon-XM_033499334.1-5;Dbxref=GeneID:117236413%2CGenbank:XM_033499334.1;Parent=rna-XM_033499334.1
NW_022882985.1	Gnomon	exon	1291271	1291472	.	+	.	ID=exon-XM_033499334.1-6;Dbxref=GeneID:117236413%2CGenbank:XM_033499334.1;Parent=rna-XM_033499334.1
[truncated: 3,990 more rows]
