# Supplementary material for: Prevalent bee venom genes evolved before the aculeate stinger and eusociality
Source: BMC Biol. 2023 Oct 23;21:229. doi: 10.1186/s12915-023-01656-5 (PMC10591384; doi:10.1186/s12915-023-01656-5)
Supplement: Supplementary file 42 — Additional file 42. Gff files of all toxin gene annotations. [file 12915_2023_1656_MOESM42_ESM.zip › AdditionalFile9_ToxinGeneAnnotations/NIJG01000508.1._VA.gff_modified_Koludarov_et_al_2021.gff3]

##gff-version 3
##source-version geneious 2020.2.2
##sequence-region	NIJG01000508.1	1	126289
NIJG01000508.1	Koludarov_et_al_2021	gene	20277	31283	.	-	.	Name=VA
NIJG01000508.1	funannotate	exon	21724	21816	.	-	.	ID=EuglossaDilemma_014629-T1.exon3;Parent=EuglossaDilemma_014629-T1
NIJG01000508.1	funannotate	exon	30689	30742	.	-	.	ID=EuglossaDilemma_014629-T1.exon1;Parent=EuglossaDilemma_014629-T1
NIJG01000508.1	funannotate	exon	28524	28694	.	-	.	ID=EuglossaDilemma_014629-T1.exon2;Parent=EuglossaDilemma_014629-T1
NIJG01000508.1	funannotate	CDS	30689	30742	.	-	0	ID=EuglossaDilemma_014629-T1.cds;Parent=EuglossaDilemma_014629-T1
NIJG01000508.1	funannotate	CDS	28524	28694	.	-	0	ID=EuglossaDilemma_014629-T1.cds;Parent=EuglossaDilemma_014629-T1
NIJG01000508.1	funannotate	CDS	21724	21816	.	-	0	ID=EuglossaDilemma_014629-T1.cds;Parent=EuglossaDilemma_014629-T1
NIJG01000508.1	funannotate	exon	116888	116913	.	-	.	ID=EuglossaDilemma_014630-T1.exon1;Parent=EuglossaDilemma_014630-T1
NIJG01000508.1	funannotate	exon	116457	116634	.	-	.	ID=EuglossaDilemma_014630-T1.exon2;Parent=EuglossaDilemma_014630-T1
NIJG01000508.1	funannotate	CDS	116888	116913	.	-	0	ID=EuglossaDilemma_014630-T1.cds;Parent=EuglossaDilemma_014630-T1
NIJG01000508.1	funannotate	CDS	116457	116634	.	-	0	ID=EuglossaDilemma_014630-T1.cds;Parent=EuglossaDilemma_014630-T1
NIJG01000508.1	funannotate	gene	21724	30742	.	-	.	ID=EuglossaDilemma_014629
NIJG01000508.1	funannotate	gene	116457	116913	.	-	.	ID=EuglossaDilemma_014630
NIJG01000508.1	funannotate	mRNA	116457	116913	.	-	.	ID=EuglossaDilemma_014630-T1;Parent=EuglossaDilemma_014630
NIJG01000508.1	funannotate	mRNA	21724	30742	.	-	.	ID=EuglossaDilemma_014629-T1;Dbxref=InterPro:IPR002413%2CInterPro:IPR035940;Parent=EuglossaDilemma_014629
