# Supplementary material for: Prevalent bee venom genes evolved before the aculeate stinger and eusociality
Source: BMC Biol. 2023 Oct 23;21:229. doi: 10.1186/s12915-023-01656-5 (PMC10591384; doi:10.1186/s12915-023-01656-5)
Supplement: Supplementary file 42 — Additional file 42. Gff files of all toxin gene annotations. [file 12915_2023_1656_MOESM42_ESM.zip › AdditionalFile9_ToxinGeneAnnotations/NW_017101081.1._APH.gff_modified_Koludarov_et_al_2021.gff3]

##gff-version 3
##source-version geneious 2020.2.2
##sequence-region	NW_017101081.1	1	245293
NW_017101081.1	Koludarov_et_al_2021	gene	194608	211804	.	+	.	Name=APH b
NW_017101081.1	Koludarov_et_al_2021	gene	190484	194396	.	-	.	Name=APH a
NW_017101081.1	Gnomon	CDS	32533	34008	.	+	0	Name=XP_017796753.1;ID=cds-XP_017796753.1;Dbxref=GeneID:108578019%2CGenbank:XP_017796753.1;Parent=rna-XM_017941264.1
NW_017101081.1	Gnomon	CDS	35583	35753	.	+	0	Name=XP_017796752.1;ID=cds-XP_017796752.1;Dbxref=GeneID:108578018%2CGenbank:XP_017796752.1;Note=The sequence of the model RefSeq protein was modified relative to this genomic sequence to represent the inferred CDS: inserted 1 base in 1 codon;Parent=rna-XM_017941263.1
NW_017101081.1	Gnomon	CDS	35824	36033	.	+	0	Name=XP_017796752.1;ID=cds-XP_017796752.1;Dbxref=GeneID:108578018%2CGenbank:XP_017796752.1;Note=The sequence of the model RefSeq protein was modified relative to this genomic sequence to represent the inferred CDS: inserted 1 base in 1 codon;Parent=rna-XM_017941263.1
NW_017101081.1	Gnomon	CDS	36105	36302	.	+	0	Name=XP_017796752.1;ID=cds-XP_017796752.1;Dbxref=GeneID:108578018%2CGenbank:XP_017796752.1;Note=The sequence of the model RefSeq protein was modified relative to this genomic sequence to represent the inferred CDS: inserted 1 base in 1 codon;Parent=rna-XM_017941263.1
NW_017101081.1	Gnomon	CDS	36974	37151	.	+	0	Name=XP_017796752.1;ID=cds-XP_017796752.1;Dbxref=GeneID:108578018%2CGenbank:XP_017796752.1;Note=The sequence of the model RefSeq protein was modified relative to this genomic sequence to represent the inferred CDS: inserted 1 base in 1 codon;Parent=rna-XM_017941263.1
NW_017101081.1	Gnomon	CDS	37154	37361	.	+	0	Name=XP_017796752.1;ID=cds-XP_017796752.1;Dbxref=GeneID:108578018%2CGenbank:XP_017796752.1;Note=The sequence of the model RefSeq protein was modified relative to this genomic sequence to represent the inferred CDS: inserted 1 base in 1 codon;Parent=rna-XM_017941263.1
NW_017101081.1	Gnomon	CDS	37455	37590	.	+	0	Name=XP_017796752.1;ID=cds-XP_017796752.1;Dbxref=GeneID:108578018%2CGenbank:XP_017796752.1;Note=The sequence of the model RefSeq protein was modified relative to this genomic sequence to represent the inferred CDS: inserted 1 base in 1 codon;Parent=rna-XM_017941263.1
NW_017101081.1	Gnomon	CDS	37674	37864	.	+	0	Name=XP_017796752.1;ID=cds-XP_017796752.1;Dbxref=GeneID:108578018%2CGenbank:XP_017796752.1;Note=The sequence of the model RefSeq protein was modified relative to this genomic sequence to represent the inferred CDS: inserted 1 base in 1 codon;Parent=rna-XM_017941263.1
NW_017101081.1	Gnomon	CDS	37937	38132	.	+	0	Name=XP_017796752.1;ID=cds-XP_017796752.1;Dbxref=GeneID:108578018%2CGenbank:XP_017796752.1;Note=The sequence of the model RefSeq protein was modified relative to this genomic sequence to represent the inferred CDS: inserted 1 base in 1 codon;Parent=rna-XM_017941263.1
NW_017101081.1	Gnomon	CDS	38248	38475	.	+	0	Name=XP_017796752.1;ID=cds-XP_017796752.1;Dbxref=GeneID:108578018%2CGenbank:XP_017796752.1;Note=The sequence of the model RefSeq protein was modified relative to this genomic sequence to represent the inferred CDS: inserted 1 base in 1 codon;Parent=rna-XM_017941263.1
NW_017101081.1	Gnomon	CDS	38558	38827	.	+	0	Name=XP_017796752.1;ID=cds-XP_017796752.1;Dbxref=GeneID:108578018%2CGenbank:XP_017796752.1;Note=The sequence of the model RefSeq protein was modified relative to this genomic sequence to represent the inferred CDS: inserted 1 base in 1 codon;Parent=rna-XM_017941263.1
NW_017101081.1	Gnomon	CDS	38898	39140	.	+	0	Name=XP_017796752.1;ID=cds-XP_017796752.1;Dbxref=GeneID:108578018%2CGenbank:XP_017796752.1;Note=The sequence of the model RefSeq protein was modified relative to this genomic sequence to represent the inferred CDS: inserted 1 base in 1 codon;Parent=rna-XM_017941263.1
NW_017101081.1	Gnomon	CDS	39225	39388	.	+	0	Name=XP_017796752.1;ID=cds-XP_017796752.1;Dbxref=GeneID:108578018%2CGenbank:XP_017796752.1;Note=The sequence of the model RefSeq protein was modified relative to this genomic sequence to represent the inferred CDS: inserted 1 base in 1 codon;Parent=rna-XM_017941263.1
NW_017101081.1	Gnomon	CDS	39828	40050	.	+	0	Name=XP_017796752.1;ID=cds-XP_017796752.1;Dbxref=GeneID:108578018%2CGenbank:XP_017796752.1;Note=The sequence of the model RefSeq protein was modified relative to this genomic sequence to represent the inferred CDS: inserted 1 base in 1 codon;Parent=rna-XM_017941263.1
NW_017101081.1	Gnomon	CDS	40122	40286	.	+	0	Name=XP_017796752.1;ID=cds-XP_017796752.1;Dbxref=GeneID:108578018%2CGenbank:XP_017796752.1;Note=The sequence of the model RefSeq protein was modified relative to this genomic sequence to represent the inferred CDS: inserted 1 base in 1 codon;Parent=rna-XM_017941263.1
NW_017101081.1	Gnomon	CDS	42649	42729	.	-	0	Name=XP_017796750.1;ID=cds-XP_017796750.1;Dbxref=GeneID:108578017%2CGenbank:XP_017796750.1;Parent=rna-XM_017941261.1
NW_017101081.1	Gnomon	CDS	42164	42310	.	-	0	Name=XP_017796750.1;ID=cds-XP_017796750.1;Dbxref=GeneID:108578017%2CGenbank:XP_017796750.1;Parent=rna-XM_017941261.1
NW_017101081.1	Gnomon	CDS	41930	42081	.	-	0	Name=XP_017796750.1;ID=cds-XP_017796750.1;Dbxref=GeneID:108578017%2CGenbank:XP_017796750.1;Parent=rna-XM_017941261.1
NW_017101081.1	Gnomon	CDS	41728	41868	.	-	0	Name=XP_017796750.1;ID=cds-XP_017796750.1;Dbxref=GeneID:108578017%2CGenbank:XP_017796750.1;Parent=rna-XM_017941261.1
NW_017101081.1	Gnomon	CDS	41496	41634	.	-	0	Name=XP_017796750.1;ID=cds-XP_017796750.1;Dbxref=GeneID:108578017%2CGenbank:XP_017796750.1;Parent=rna-XM_017941261.1
NW_017101081.1	Gnomon	CDS	41237	41430	.	-	0	Name=XP_017796750.1;ID=cds-XP_017796750.1;Dbxref=GeneID:108578017%2CGenbank:XP_017796750.1;Parent=rna-XM_017941261.1
NW_017101081.1	Gnomon	CDS	41010	41160	.	-	0	Name=XP_017796750.1;ID=cds-XP_017796750.1;Dbxref=GeneID:108578017%2CGenbank:XP_017796750.1;Parent=rna-XM_017941261.1
NW_017101081.1	Gnomon	CDS	40788	40898	.	-	0	Name=XP_017796750.1;ID=cds-XP_017796750.1;Dbxref=GeneID:108578017%2CGenbank:XP_017796750.1;Parent=rna-XM_017941261.1
NW_017101081.1	Gnomon	CDS	40554	40724	.	-	0	Name=XP_017796750.1;ID=cds-XP_017796750.1;Dbxref=GeneID:108578017%2CGenbank:XP_017796750.1;Parent=rna-XM_017941261.1
NW_017101081.1	Gnomon	CDS	61600	61650	.	+	0	Name=XP_017796755.1;ID=cds-XP_017796755.1;Dbxref=GeneID:108578021%2CGenbank:XP_017796755.1;Parent=rna-XM_017941266.1
NW_017101081.1	Gnomon	CDS	61716	62003	.	+	0	Name=XP_017796755.1;ID=cds-XP_017796755.1;Dbxref=GeneID:108578021%2CGenbank:XP_017796755.1;Parent=rna-XM_017941266.1
NW_017101081.1	Gnomon	CDS	148166	148270	.	+	0	Name=XP_017796754.1;ID=cds-XP_017796754.1;Dbxref=GeneID:108578020%2CGenbank:XP_017796754.1;Parent=rna-XM_017941265.1
NW_017101081.1	Gnomon	CDS	148346	148664	.	+	0	Name=XP_017796754.1;ID=cds-XP_017796754.1;Dbxref=GeneID:108578020%2CGenbank:XP_017796754.1;Parent=rna-XM_017941265.1
NW_017101081.1	Gnomon	CDS	148746	148895	.	+	0	Name=XP_017796754.1;ID=cds-XP_017796754.1;Dbxref=GeneID:108578020%2CGenbank:XP_017796754.1;Parent=rna-XM_017941265.1
NW_017101081.1	Gnomon	CDS	148955	149115	.	+	0	Name=XP_017796754.1;ID=cds-XP_017796754.1;Dbxref=GeneID:108578020%2CGenbank:XP_017796754.1;Parent=rna-XM_017941265.1
NW_017101081.1	Gnomon	exon	35583	35753	.	+	.	ID=exon-XM_017941263.1-1;Dbxref=GeneID:108578018%2CGenbank:XM_017941263.1;Note=The sequence of the model RefSeq transcript was modified relative to this genomic sequence to represent the inferred CDS: inserted 1 base in 1 codon;Parent=rna-XM_017941263.1
NW_017101081.1	Gnomon	exon	36974	37151	.	+	.	ID=exon-XM_017941263.1-4;Dbxref=GeneID:108578018%2CGenbank:XM_017941263.1;Note=The sequence of the model RefSeq transcript was modified relative to this genomic sequence to represent the inferred CDS: inserted 1 base in 1 codon;Parent=rna-XM_017941263.1
NW_017101081.1	Gnomon	exon	37154	37361	.	+	.	ID=exon-XM_017941263.1-5;Dbxref=GeneID:108578018%2CGenbank:XM_017941263.1;Note=The sequence of the model RefSeq transcript was modified relative to this genomic sequence to represent the inferred CDS: inserted 1 base in 1 codon;Parent=rna-XM_017941263.1
NW_017101081.1	Gnomon	exon	35824	36033	.	+	.	ID=exon-XM_017941263.1-2;Dbxref=GeneID:108578018%2CGenbank:XM_017941263.1;Note=The sequence of the model RefSeq transcript was modified relative to this genomic sequence to represent the inferred CDS: inserted 1 base in 1 codon;Parent=rna-XM_017941263.1
NW_017101081.1	Gnomon	exon	36105	36302	.	+	.	ID=exon-XM_017941263.1-3;Dbxref=GeneID:108578018%2CGenbank:XM_017941263.1;Note=The sequence of the model RefSeq transcript was modified relative to this genomic sequence to represent the inferred CDS: inserted 1 base in 1 codon;Parent=rna-XM_017941263.1
NW_017101081.1	Gnomon	exon	37937	38132	.	+	.	ID=exon-XM_017941263.1-8;Dbxref=GeneID:108578018%2CGenbank:XM_017941263.1;Note=The sequence of the model RefSeq transcript was modified relative to this genomic sequence to represent the inferred CDS: inserted 1 base in 1 codon;Parent=rna-XM_017941263.1
NW_017101081.1	Gnomon	exon	38248	38475	.	+	.	ID=exon-XM_017941263.1-9;Dbxref=GeneID:108578018%2CGenbank:XM_017941263.1;Note=The sequence of the model RefSeq transcript was modified relative to this genomic sequence to represent the inferred CDS: inserted 1 base in 1 codon;Parent=rna-XM_017941263.1
NW_017101081.1	Gnomon	exon	37455	37590	.	+	.	ID=exon-XM_017941263.1-6;Dbxref=GeneID:108578018%2CGenbank:XM_017941263.1;Note=The sequence of the model RefSeq transcript was modified relative to this genomic sequence to represent the inferred CDS: inserted 1 base in 1 codon;Parent=rna-XM_017941263.1
NW_017101081.1	Gnomon	exon	37674	37864	.	+	.	ID=exon-XM_017941263.1-7;Dbxref=GeneID:108578018%2CGenbank:XM_017941263.1;Note=The sequence of the model RefSeq transcript was modified relative to this genomic sequence to represent the inferred CDS: inserted 1 base in 1 codon;Parent=rna-XM_017941263.1
NW_017101081.1	Gnomon	exon	32137	32219	.	+	.	ID=exon-XM_017941264.1-1;Dbxref=GeneID:108578019%2CGenbank:XM_017941264.1;Parent=rna-XM_017941264.1
NW_017101081.1	Gnomon	exon	32502	34008	.	+	.	ID=exon-XM_017941264.1-2;Dbxref=GeneID:108578019%2CGenbank:XM_017941264.1;Parent=rna-XM_017941264.1
NW_017101081.1	Gnomon	exon	148955	149115	.	+	.	ID=exon-XM_017941265.1-4;Dbxref=GeneID:108578020%2CGenbank:XM_017941265.1;Parent=rna-XM_017941265.1
NW_017101081.1	Gnomon	exon	148346	148664	.	+	.	ID=exon-XM_017941265.1-2;Dbxref=GeneID:108578020%2CGenbank:XM_017941265.1;Parent=rna-XM_017941265.1
NW_017101081.1	Gnomon	exon	148746	148895	.	+	.	ID=exon-XM_017941265.1-3;Dbxref=GeneID:108578020%2CGenbank:XM_017941265.1;Parent=rna-XM_017941265.1
NW_017101081.1	Gnomon	exon	148124	148270	.	+	.	ID=exon-XM_017941265.1-1;Dbxref=GeneID:108578020%2CGenbank:XM_017941265.1;Parent=rna-XM_017941265.1
NW_017101081.1	Gnomon	exon	61380	61650	.	+	.	ID=exon-XM_017941266.1-1;Dbxref=GeneID:108578021%2CGenbank:XM_017941266.1;Parent=rna-XM_017941266.1
NW_017101081.1	Gnomon	exon	61716	62596	.	+	.	ID=exon-XM_017941266.1-2;Dbxref=GeneID:108578021%2CGenbank:XM_017941266.1;Parent=rna-XM_017941266.1
NW_017101081.1	Gnomon	CDS	228172	228273	.	+	0	Name=XP_017796740.1;ID=cds-XP_017796740.1;Dbxref=GeneID:108578007%2CGenbank:XP_017796740.1;Parent=rna-XM_017941251.1
NW_017101081.1	Gnomon	CDS	228827	229174	.	+	0	Name=XP_017796740.1;ID=cds-XP_017796740.1;Dbxref=GeneID:108578007%2CGenbank:XP_017796740.1;Parent=rna-XM_017941251.1
NW_017101081.1	Gnomon	CDS	229258	229458	.	+	0	Name=XP_017796740.1;ID=cds-XP_017796740.1;Dbxref=GeneID:108578007%2CGenbank:XP_017796740.1;Parent=rna-XM_017941251.1
NW_017101081.1	Gnomon	CDS	229564	229683	.	+	0	Name=XP_017796740.1;ID=cds-XP_017796740.1;Dbxref=GeneID:108578007%2CGenbank:XP_017796740.1;Parent=rna-XM_017941251.1
NW_017101081.1	Gnomon	CDS	229822	230151	.	+	0	Name=XP_017796740.1;ID=cds-XP_017796740.1;Dbxref=GeneID:108578007%2CGenbank:XP_017796740.1;Parent=rna-XM_017941251.1
NW_017101081.1	Gnomon	CDS	230234	230381	.	+	0	Name=XP_017796740.1;ID=cds-XP_017796740.1;Dbxref=GeneID:108578007%2CGenbank:XP_017796740.1;Parent=rna-XM_017941251.1
NW_017101081.1	Gnomon	CDS	230494	230735	.	+	0	Name=XP_017796740.1;ID=cds-XP_017796740.1;Dbxref=GeneID:108578007%2CGenbank:XP_017796740.1;Parent=rna-XM_017941251.1
NW_017101081.1	Gnomon	CDS	230864	231061	.	+	0	Name=XP_017796740.1;ID=cds-XP_017796740.1;Dbxref=GeneID:108578007%2CGenbank:XP_017796740.1;Parent=rna-XM_017941251.1
NW_017101081.1	Gnomon	CDS	231157	231165	.	+	0	Name=XP_017796740.1;ID=cds-XP_017796740.1;Dbxref=GeneID:108578007%2CGenbank:XP_017796740.1;Parent=rna-XM_017941251.1
NW_017101081.1	Gnomon	CDS	172058	172162	.	-	0	Name=XP_017796743.1;ID=cds-XP_017796743.1;Dbxref=GeneID:108578010%2CGenbank:XP_017796743.1;Parent=rna-XM_017941254.1
NW_017101081.1	Gnomon	CDS	171906	171974	.	-	0	Name=XP_017796743.1;ID=cds-XP_017796743.1;Dbxref=GeneID:108578010%2CGenbank:XP_017796743.1;Parent=rna-XM_017941254.1
NW_017101081.1	Gnomon	CDS	171462	171560	.	-	0	Name=XP_017796743.1;ID=cds-XP_017796743.1;Dbxref=GeneID:108578010%2CGenbank:XP_017796743.1;Parent=rna-XM_017941254.1
NW_017101081.1	Gnomon	CDS	193905	194012	.	-	0	Name=XP_017796742.1;ID=cds-XP_017796742.1;Dbxref=GeneID:108578009%2CGenbank:XP_017796742.1;Parent=rna-XM_017941253.1
NW_017101081.1	Gnomon	CDS	193650	193766	.	-	0	Name=XP_017796742.1;ID=cds-XP_017796742.1;Dbxref=GeneID:108578009%2CGenbank:XP_017796742.1;Parent=rna-XM_017941253.1
NW_017101081.1	Gnomon	CDS	192357	192573	.	-	0	Name=XP_017796742.1;ID=cds-XP_017796742.1;Dbxref=GeneID:108578009%2CGenbank:XP_017796742.1;Parent=rna-XM_017941253.1
NW_017101081.1	Gnomon	CDS	192051	192259	.	-	0	Name=XP_017796742.1;ID=cds-XP_017796742.1;Dbxref=GeneID:108578009%2CGenbank:XP_017796742.1;Parent=rna-XM_017941253.1
NW_017101081.1	Gnomon	CDS	191450	191791	.	-	0	Name=XP_017796742.1;ID=cds-XP_017796742.1;Dbxref=GeneID:108578009%2CGenbank:XP_017796742.1;Parent=rna-XM_017941253.1
NW_017101081.1	Gnomon	CDS	190535	190798	.	-	0	Name=XP_017796742.1;ID=cds-XP_017796742.1;Dbxref=GeneID:108578009%2CGenbank:XP_017796742.1;Parent=rna-XM_017941253.1
NW_017101081.1	Gnomon	CDS	165655	165750	.	+	0	Name=XP_017796741.1;ID=cds-XP_017796741.1;Dbxref=GeneID:108578008%2CGenbank:XP_017796741.1;Parent=rna-XM_017941252.1
NW_017101081.1	Gnomon	CDS	165875	165928	.	+	0	Name=XP_017796741.1;ID=cds-XP_017796741.1;Dbxref=GeneID:108578008%2CGenbank:XP_017796741.1;Parent=rna-XM_017941252.1
NW_017101081.1	Gnomon	CDS	166086	166355	.	+	0	Name=XP_017796741.1;ID=cds-XP_017796741.1;Dbxref=GeneID:108578008%2CGenbank:XP_017796741.1;Parent=rna-XM_017941252.1
NW_017101081.1	Gnomon	CDS	166457	167249	.	+	0	Name=XP_017796741.1;ID=cds-XP_017796741.1;Dbxref=GeneID:108578008%2CGenbank:XP_017796741.1;Parent=rna-XM_017941252.1
NW_017101081.1	Gnomon	CDS	167317	167525	.	+	0	Name=XP_017796741.1;ID=cds-XP_017796741.1;Dbxref=GeneID:108578008%2CGenbank:XP_017796741.1;Parent=rna-XM_017941252.1
NW_017101081.1	Gnomon	CDS	167853	167930	.	+	0	Name=XP_017796741.1;ID=cds-XP_017796741.1;Dbxref=GeneID:108578008%2CGenbank:XP_017796741.1;Parent=rna-XM_017941252.1
NW_017101081.1	Gnomon	exon	25869	25941	.	+	.	ID=exon-XM_017941246.1-3;Dbxref=GeneID:108578003%2CGenbank:XM_017941246.1;Note=The sequence of the model RefSeq transcript was modified relative to this genomic sequence to represent the inferred CDS: inserted 1 base in 1 codon;Parent=rna-XM_017941246.1
NW_017101081.1	Gnomon	exon	24749	25310	.	+	.	ID=exon-XM_017941246.1-1;Dbxref=GeneID:108578003%2CGenbank:XM_017941246.1;Note=The sequence of the model RefSeq transcript was modified relative to this genomic sequence to represent the inferred CDS: inserted 1 base in 1 codon;Parent=rna-XM_017941246.1
NW_017101081.1	Gnomon	exon	25313	25682	.	+	.	ID=exon-XM_017941246.1-2;Dbxref=GeneID:108578003%2CGenbank:XM_017941246.1;Note=The sequence of the model RefSeq transcript was modified relative to this genomic sequence to represent the inferred CDS: inserted 1 base in 1 codon;Parent=rna-XM_017941246.1
NW_017101081.1	Gnomon	gene	190484	194396	.	-	.	Name=LOC108578009;ID=gene-LOC108578009;Dbxref=GeneID:108578009
NW_017101081.1	Gnomon	gene	228091	231165	.	+	.	Name=LOC108578007;ID=gene-LOC108578007;Dbxref=GeneID:108578007
NW_017101081.1	Gnomon	gene	165606	167930	.	+	.	Name=LOC108578008;ID=gene-LOC108578008;Dbxref=GeneID:108578008
NW_017101081.1	Gnomon	gene	109786	147747	.	+	.	Name=LOC108578005;ID=gene-LOC108578005;Dbxref=GeneID:108578005
NW_017101081.1	Gnomon	gene	154397	165058	.	+	.	Name=LOC108578006;ID=gene-LOC108578006;Dbxref=GeneID:108578006
NW_017101081.1	Gnomon	gene	24749	25941	.	+	.	Name=LOC108578003;ID=gene-LOC108578003;Dbxref=GeneID:108578003
NW_017101081.1	Gnomon	gene	46198	49287	.	-	.	Name=LOC108578004;ID=gene-LOC108578004;Dbxref=GeneID:108578004
NW_017101081.1	Gnomon	gene	61380	62596	.	+	.	Name=LOC108578021;ID=gene-LOC108578021;Dbxref=GeneID:108578021
NW_017101081.1	Gnomon	pseudogene	86881	89763	.	-	.	Name=LOC108578022;ID=gene-LOC108578022;Dbxref=GeneID:108578022
NW_017101081.1	Gnomon	gene	148124	149115	.	+	.	Name=LOC108578020;ID=gene-LOC108578020;Dbxref=GeneID:108578020
NW_017101081.1	Gnomon	gene	35583	40286	.	+	.	Name=LOC108578018;ID=gene-LOC108578018;Dbxref=GeneID:108578018
NW_017101081.1	Gnomon	gene	32137	34008	.	+	.	Name=LOC108578019;ID=gene-LOC108578019;Dbxref=GeneID:108578019
NW_017101081.1	Gnomon	gene	79390	83346	.	-	.	Name=LOC108578016;ID=gene-LOC108578016;Dbxref=GeneID:108578016
NW_017101081.1	Gnomon	gene	40554	42744	.	-	.	Name=LOC108578017;ID=gene-LOC108578017;Dbxref=GeneID:108578017
NW_017101081.1	Gnomon	gene	72830	76199	.	-	.	Name=LOC108578015;ID=gene-LOC108578015;Dbxref=GeneID:108578015
NW_017101081.1	Gnomon	gene	44531	45990	.	+	.	Name=LOC108578012;ID=gene-LOC108578012;Dbxref=GeneID:108578012
NW_017101081.1	Gnomon	gene	149312	153366	.	-	.	Name=LOC108578013;ID=gene-LOC108578013;Dbxref=GeneID:108578013
NW_017101081.1	Gnomon	gene	171462	172344	.	-	.	Name=LOC108578010;ID=gene-LOC108578010;Dbxref=GeneID:108578010
NW_017101081.1	Gnomon	gene	194608	211804	.	+	.	Name=LOC108578011;ID=gene-LOC108578011;Dbxref=GeneID:108578011
NW_017101081.1	RefSeq	cDNA_match	24749	25682	.	+	.	ID=3bf82f41-9ecd-4910-a720-24d144c11bf0;Target=XM_017941246.1 1 935;Gap=M564 I1 M370
NW_017101081.1	RefSeq	cDNA_match	25869	25941	.	+	.	ID=3bf82f41-9ecd-4910-a720-24d144c11bf0;Target=XM_017941246.1 1 935;Gap=M564 I1 M370
NW_017101081.1	Gnomon	CDS	80651	80740	.	-	0	Name=XP_017796749.1;ID=cds-XP_017796749.1;Dbxref=GeneID:108578016%2CGenbank:XP_017796749.1;Parent=rna-XM_017941260.1
NW_017101081.1	Gnomon	CDS	79551	80555	.	-	0	Name=XP_017796749.1;ID=cds-XP_017796749.1;Dbxref=GeneID:108578016%2CGenbank:XP_017796749.1;Parent=rna-XM_017941260.1
NW_017101081.1	RefSeq	cDNA_match	35583	35753	.	+	.	ID=143530c2-8a8c-4425-a301-1f103b3258be;Target=XM_017941263.1 1 171
NW_017101081.1	RefSeq	cDNA_match	35824	36033	.	+	.	ID=143530c2-8a8c-4425-a301-1f103b3258be;Target=XM_017941263.1 1 171
NW_017101081.1	RefSeq	cDNA_match	36105	36302	.	+	.	ID=143530c2-8a8c-4425-a301-1f103b3258be;Target=XM_017941263.1 1 171
NW_017101081.1	RefSeq	cDNA_match	36974	37361	.	+	.	ID=143530c2-8a8c-4425-a301-1f103b3258be;Target=XM_017941263.1 1 171
NW_017101081.1	RefSeq	cDNA_match	37455	37590	.	+	.	ID=143530c2-8a8c-4425-a301-1f103b3258be;Target=XM_017941263.1 1 171
NW_017101081.1	RefSeq	cDNA_match	37674	37864	.	+	.	ID=143530c2-8a8c-4425-a301-1f103b3258be;Target=XM_017941263.1 1 171
NW_017101081.1	RefSeq	cDNA_match	37937	38132	.	+	.	ID=143530c2-8a8c-4425-a301-1f103b3258be;Target=XM_017941263.1 1 171
NW_017101081.1	RefSeq	cDNA_match	38248	38475	.	+	.	ID=143530c2-8a8c-4425-a301-1f103b3258be;Target=XM_017941263.1 1 171
NW_017101081.1	RefSeq	cDNA_match	38558	38827	.	+	.	ID=143530c2-8a8c-4425-a301-1f103b3258be;Target=XM_017941263.1 1 171
NW_017101081.1	RefSeq	cDNA_match	38898	39140	.	+	.	ID=143530c2-8a8c-4425-a301-1f103b3258be;Target=XM_017941263.1 1 171
NW_017101081.1	RefSeq	cDNA_match	39225	39388	.	+	.	ID=143530c2-8a8c-4425-a301-1f103b3258be;Target=XM_017941263.1 1 171
NW_017101081.1	RefSeq	cDNA_match	39828	40050	.	+	.	ID=143530c2-8a8c-4425-a301-1f103b3258be;Target=XM_017941263.1 1 171
NW_017101081.1	RefSeq	cDNA_match	40122	40286	.	+	.	ID=143530c2-8a8c-4425-a301-1f103b3258be;Target=XM_017941263.1 1 171
NW_017101081.1	Gnomon	CDS	74900	75025	.	-	0	Name=XP_017796748.1;ID=cds-XP_017796748.1;Dbxref=GeneID:108578015%2CGenbank:XP_017796748.1;Parent=rna-XM_017941259.1
NW_017101081.1	Gnomon	CDS	74339	74804	.	-	0	Name=XP_017796748.1;ID=cds-XP_017796748.1;Dbxref=GeneID:108578015%2CGenbank:XP_017796748.1;Parent=rna-XM_017941259.1
NW_017101081.1	Gnomon	CDS	73346	73884	.	-	0	Name=XP_017796748.1;ID=cds-XP_017796748.1;Dbxref=GeneID:108578015%2CGenbank:XP_017796748.1;Parent=rna-XM_017941259.1
NW_017101081.1	Gnomon	CDS	153244	153366	.	-	0	Name=XP_017796747.1;ID=cds-XP_017796747.1;Dbxref=GeneID:108578013%2CGenbank:XP_017796747.1;Parent=rna-XM_017941258.1
NW_017101081.1	Gnomon	CDS	152753	153057	.	-	0	Name=XP_017796747.1;ID=cds-XP_017796747.1;Dbxref=GeneID:108578013%2CGenbank:XP_017796747.1;Parent=rna-XM_017941258.1
NW_017101081.1	Gnomon	CDS	152473	152663	.	-	0	Name=XP_017796747.1;ID=cds-XP_017796747.1;Dbxref=GeneID:108578013%2CGenbank:XP_017796747.1;Parent=rna-XM_017941258.1
NW_017101081.1	Gnomon	CDS	151302	151554	.	-	0	Name=XP_017796747.1;ID=cds-XP_017796747.1;Dbxref=GeneID:108578013%2CGenbank:XP_017796747.1;Parent=rna-XM_017941258.1
NW_017101081.1	Gnomon	CDS	150929	151226	.	-	0	Name=XP_017796747.1;ID=cds-XP_017796747.1;Dbxref=GeneID:108578013%2CGenbank:XP_017796747.1;Parent=rna-XM_017941258.1
NW_017101081.1	Gnomon	CDS	150437	150816	.	-	0	Name=XP_017796747.1;ID=cds-XP_017796747.1;Dbxref=GeneID:108578013%2CGenbank:XP_017796747.1;Parent=rna-XM_017941258.1
NW_017101081.1	Gnomon	CDS	150021	150339	.	-	0	Name=XP_017796747.1;ID=cds-XP_017796747.1;Dbxref=GeneID:108578013%2CGenbank:XP_017796747.1;Parent=rna-XM_017941258.1
NW_017101081.1	Gnomon	CDS	149717	149937	.	-	0	Name=XP_017796747.1;ID=cds-XP_017796747.1;Dbxref=GeneID:108578013%2CGenbank:XP_017796747.1;Parent=rna-XM_017941258.1
NW_017101081.1	Gnomon	CDS	149429	149621	.	-	0	Name=XP_017796747.1;ID=cds-XP_017796747.1;Dbxref=GeneID:108578013%2CGenbank:XP_017796747.1;Parent=rna-XM_017941258.1
NW_017101081.1	Gnomon	CDS	149312	149362	.	-	0	Name=XP_017796747.1;ID=cds-XP_017796747.1;Dbxref=GeneID:108578013%2CGenbank:XP_017796747.1;Parent=rna-XM_017941258.1
NW_017101081.1	Gnomon	CDS	44600	44684	.	+	0	Name=XP_017796746.1;ID=cds-XP_017796746.1;Dbxref=GeneID:108578012%2CGenbank:XP_017796746.1;Parent=rna-XM_017941257.1
NW_017101081.1	Gnomon	CDS	44777	44873	.	+	0	Name=XP_017796746.1;ID=cds-XP_017796746.1;Dbxref=GeneID:108578012%2CGenbank:XP_017796746.1;Parent=rna-XM_017941257.1
NW_017101081.1	Gnomon	CDS	45654	45702	.	+	0	Name=XP_017796746.1;ID=cds-XP_017796746.1;Dbxref=GeneID:108578012%2CGenbank:XP_017796746.1;Parent=rna-XM_017941257.1
NW_017101081.1	Gnomon	exon	46583	46743	.	-	.	ID=exon-XM_017941248.1-7;Dbxref=GeneID:108578004%2CGenbank:XM_017941248.1;Parent=rna-XM_017941248.1
NW_017101081.1	Gnomon	exon	46198	46506	.	-	.	ID=exon-XM_017941248.1-8;Dbxref=GeneID:108578004%2CGenbank:XM_017941248.1;Parent=rna-XM_017941248.1
NW_017101081.1	Gnomon	exon	47119	47457	.	-	.	ID=exon-XM_017941248.1-5;Dbxref=GeneID:108578004%2CGenbank:XM_017941248.1;Parent=rna-XM_017941248.1
NW_017101081.1	Gnomon	exon	46845	46998	.	-	.	ID=exon-XM_017941248.1-6;Dbxref=GeneID:108578004%2CGenbank:XM_017941248.1;Parent=rna-XM_017941248.1
NW_017101081.1	Gnomon	exon	47826	48160	.	-	.	ID=exon-XM_017941248.1-3;Dbxref=GeneID:108578004%2CGenbank:XM_017941248.1;Parent=rna-XM_017941248.1
NW_017101081.1	Gnomon	exon	47536	47761	.	-	.	ID=exon-XM_017941248.1-4;Dbxref=GeneID:108578004%2CGenbank:XM_017941248.1;Parent=rna-XM_017941248.1
NW_017101081.1	Gnomon	exon	48635	49287	.	-	.	ID=exon-XM_017941248.1-1;Dbxref=GeneID:108578004%2CGenbank:XM_017941248.1;Parent=rna-XM_017941248.1
NW_017101081.1	Gnomon	exon	48238	48568	.	-	.	ID=exon-XM_017941248.1-2;Dbxref=GeneID:108578004%2CGenbank:XM_017941248.1;Parent=rna-XM_017941248.1
NW_017101081.1	Gnomon	CDS	206471	206581	.	+	0	Name=XP_017796745.1;ID=cds-XP_017796745.1;Dbxref=GeneID:108578011%2CGenbank:XP_017796745.1;Parent=rna-XM_017941256.1
NW_017101081.1	Gnomon	CDS	206736	206846	.	+	0	Name=XP_017796745.1;ID=cds-XP_017796745.1;Dbxref=GeneID:108578011%2CGenbank:XP_017796745.1;Parent=rna-XM_017941256.1
NW_017101081.1	Gnomon	CDS	207408	207673	.	+	0	Name=XP_017796745.1;ID=cds-XP_017796745.1;Dbxref=GeneID:108578011%2CGenbank:XP_017796745.1;Parent=rna-XM_017941256.1
NW_017101081.1	Gnomon	CDS	207828	208111	.	+	0	Name=XP_017796745.1;ID=cds-XP_017796745.1;Dbxref=GeneID:108578011%2CGenbank:XP_017796745.1;Parent=rna-XM_017941256.1
NW_017101081.1	Gnomon	CDS	208424	208632	.	+	0	Name=XP_017796745.1;ID=cds-XP_017796745.1;Dbxref=GeneID:108578011%2CGenbank:XP_017796745.1;Parent=rna-XM_017941256.1
NW_017101081.1	Gnomon	CDS	211448	211684	.	+	0	Name=XP_017796745.1;ID=cds-XP_017796745.1;Dbxref=GeneID:108578011%2CGenbank:XP_017796745.1;Parent=rna-XM_017941256.1
NW_017101081.1	Gnomon	mRNA	171462	172344	.	-	.	Name=XM_017941254.1;ID=rna-XM_017941254.1;Dbxref=GeneID:108578010%2CGenbank:XM_017941254.1;Parent=gene-LOC108578010
NW_017101081.1	Gnomon	exon	109786	109915	.	+	.	ID=exon-XM_017941249.1-1;Dbxref=GeneID:108578005%2CGenbank:XM_017941249.1;Parent=rna-XM_017941249.1
NW_017101081.1	Gnomon	exon	121430	121684	.	+	.	ID=exon-XM_017941249.1-7;Dbxref=GeneID:108578005%2CGenbank:XM_017941249.1;Parent=rna-XM_017941249.1
NW_017101081.1	Gnomon	exon	121008	121169	.	+	.	ID=exon-XM_017941249.1-6;Dbxref=GeneID:108578005%2CGenbank:XM_017941249.1;Parent=rna-XM_017941249.1
NW_017101081.1	Gnomon	exon	128558	128602	.	+	.	ID=exon-XM_017941249.1-9;Dbxref=GeneID:108578005%2CGenbank:XM_017941249.1;Parent=rna-XM_017941249.1
NW_017101081.1	Gnomon	exon	121764	121961	.	+	.	ID=exon-XM_017941249.1-8;Dbxref=GeneID:108578005%2CGenbank:XM_017941249.1;Parent=rna-XM_017941249.1
NW_017101081.1	Gnomon	exon	116828	117146	.	+	.	ID=exon-XM_017941249.1-3;Dbxref=GeneID:108578005%2CGenbank:XM_017941249.1;Parent=rna-XM_017941249.1
NW_017101081.1	Gnomon	exon	115349	115697	.	+	.	ID=exon-XM_017941249.1-2;Dbxref=GeneID:108578005%2CGenbank:XM_017941249.1;Parent=rna-XM_017941249.1
NW_017101081.1	Gnomon	exon	120215	120578	.	+	.	ID=exon-XM_017941249.1-5;Dbxref=GeneID:108578005%2CGenbank:XM_017941249.1;Parent=rna-XM_017941249.1
NW_017101081.1	Gnomon	exon	117453	117677	.	+	.	ID=exon-XM_017941249.1-4;Dbxref=GeneID:108578005%2CGenbank:XM_017941249.1;Parent=rna-XM_017941249.1
NW_017101081.1	Gnomon	mRNA	194608	211804	.	+	.	Name=XM_017941256.1;ID=rna-XM_017941256.1;Dbxref=GeneID:108578011%2CGenbank:XM_017941256.1;Parent=gene-LOC108578011
NW_017101081.1	Gnomon	mRNA	44531	45990	.	+	.	Name=XM_017941257.1;ID=rna-XM_017941257.1;Dbxref=GeneID:108578012%2CGenbank:XM_017941257.1;Parent=gene-LOC108578012
NW_017101081.1	Gnomon	mRNA	149312	153366	.	-	.	Name=XM_017941258.1;ID=rna-XM_017941258.1;Dbxref=GeneID:108578013%2CGenbank:XM_017941258.1;Parent=gene-LOC108578013
NW_017101081.1	Gnomon	exon	164642	164851	.	+	.	ID=exon-XM_017941250.1-3;Dbxref=GeneID:108578006%2CGenbank:XM_017941250.1;Parent=rna-XM_017941250.1
NW_017101081.1	Gnomon	exon	164402	164549	.	+	.	ID=exon-XM_017941250.1-2;Dbxref=GeneID:108578006%2CGenbank:XM_017941250.1;Parent=rna-XM_017941250.1
NW_017101081.1	Gnomon	exon	154397	154546	.	+	.	ID=exon-XM_017941250.1-1;Dbxref=GeneID:108578006%2CGenbank:XM_017941250.1;Parent=rna-XM_017941250.1
NW_017101081.1	Gnomon	exon	164925	165058	.	+	.	ID=exon-XM_017941250.1-4;Dbxref=GeneID:108578006%2CGenbank:XM_017941250.1;Parent=rna-XM_017941250.1
NW_017101081.1	Gnomon	mRNA	154397	165058	.	+	.	Name=XM_017941250.1;ID=rna-XM_017941250.1;Dbxref=GeneID:108578006%2CGenbank:XM_017941250.1;Parent=gene-LOC108578006
NW_017101081.1	Gnomon	mRNA	228091	231165	.	+	.	Name=XM_017941251.1;ID=rna-XM_017941251.1;Dbxref=GeneID:108578007%2CGenbank:XM_017941251.1;Parent=gene-LOC108578007
NW_017101081.1	Gnomon	mRNA	165606	167930	.	+	.	Name=XM_017941252.1;ID=rna-XM_017941252.1;Dbxref=GeneID:108578008%2CGenbank:XM_017941252.1;Parent=gene-LOC108578008
NW_017101081.1	Gnomon	mRNA	190484	194396	.	-	.	Name=XM_017941253.1;ID=rna-XM_017941253.1;Dbxref=GeneID:108578009%2CGenbank:XM_017941253.1;Parent=gene-LOC108578009
NW_017101081.1	Gnomon	exon	228827	229174	.	+	.	ID=exon-XM_017941251.1-2;Dbxref=GeneID:108578007%2CGenbank:XM_017941251.1;Parent=rna-XM_017941251.1
NW_017101081.1	Gnomon	exon	228091	228273	.	+	.	ID=exon-XM_017941251.1-1;Dbxref=GeneID:108578007%2CGenbank:XM_017941251.1;Parent=rna-XM_017941251.1
NW_017101081.1	Gnomon	exon	229564	229683	.	+	.	ID=exon-XM_017941251.1-4;Dbxref=GeneID:108578007%2CGenbank:XM_017941251.1;Parent=rna-XM_017941251.1
NW_017101081.1	Gnomon	exon	229258	229458	.	+	.	ID=exon-XM_017941251.1-3;Dbxref=GeneID:108578007%2CGenbank:XM_017941251.1;Parent=rna-XM_017941251.1
NW_017101081.1	Gnomon	exon	230234	230381	.	+	.	ID=exon-XM_017941251.1-6;Dbxref=GeneID:108578007%2CGenbank:XM_017941251.1;Parent=rna-XM_017941251.1
NW_017101081.1	Gnomon	exon	229822	230151	.	+	.	ID=exon-XM_017941251.1-5;Dbxref=GeneID:108578007%2CGenbank:XM_017941251.1;Parent=rna-XM_017941251.1
NW_017101081.1	Gnomon	exon	230864	231061	.	+	.	ID=exon-XM_017941251.1-8;Dbxref=GeneID:108578007%2CGenbank:XM_017941251.1;Parent=rna-XM_017941251.1
NW_017101081.1	Gnomon	exon	230494	230735	.	+	.	ID=exon-XM_017941251.1-7;Dbxref=GeneID:108578007%2CGenbank:XM_017941251.1;Parent=rna-XM_017941251.1
NW_017101081.1	Gnomon	exon	231157	231165	.	+	.	ID=exon-XM_017941251.1-9;Dbxref=GeneID:108578007%2CGenbank:XM_017941251.1;Parent=rna-XM_017941251.1
NW_017101081.1	Gnomon	exon	89686	89763	.	-	.	ID=id-LOC108578022-2;Dbxref=GeneID:108578022;Parent=gene-LOC108578022
NW_017101081.1	Gnomon	exon	167853	167930	.	+	.	ID=exon-XM_017941252.1-6;Dbxref=GeneID:108578008%2CGenbank:XM_017941252.1;Parent=rna-XM_017941252.1
NW_017101081.1	Gnomon	exon	167317	167525	.	+	.	ID=exon-XM_017941252.1-5;Dbxref=GeneID:108578008%2CGenbank:XM_017941252.1;Parent=rna-XM_017941252.1
NW_017101081.1	Gnomon	exon	166457	167249	.	+	.	ID=exon-XM_017941252.1-4;Dbxref=GeneID:108578008%2CGenbank:XM_017941252.1;Parent=rna-XM_017941252.1
NW_017101081.1	Gnomon	exon	166086	166355	.	+	.	ID=exon-XM_017941252.1-3;Dbxref=GeneID:108578008%2CGenbank:XM_017941252.1;Parent=rna-XM_017941252.1
NW_017101081.1	Gnomon	exon	165875	165928	.	+	.	ID=exon-XM_017941252.1-2;Dbxref=GeneID:108578008%2CGenbank:XM_017941252.1;Parent=rna-XM_017941252.1
NW_017101081.1	Gnomon	exon	165606	165750	.	+	.	ID=exon-XM_017941252.1-1;Dbxref=GeneID:108578008%2CGenbank:XM_017941252.1;Parent=rna-XM_017941252.1
NW_017101081.1	Gnomon	exon	191450	191791	.	-	.	ID=exon-XM_017941253.1-6;Dbxref=GeneID:108578009%2CGenbank:XM_017941253.1;Parent=rna-XM_017941253.1
NW_017101081.1	Gnomon	exon	192051	192259	.	-	.	ID=exon-XM_017941253.1-5;Dbxref=GeneID:108578009%2CGenbank:XM_017941253.1;Parent=rna-XM_017941253.1
NW_017101081.1	Gnomon	exon	190484	190798	.	-	.	ID=exon-XM_017941253.1-7;Dbxref=GeneID:108578009%2CGenbank:XM_017941253.1;Parent=rna-XM_017941253.1
NW_017101081.1	Gnomon	exon	193905	194037	.	-	.	ID=exon-XM_017941253.1-2;Dbxref=GeneID:108578009%2CGenbank:XM_017941253.1;Parent=rna-XM_017941253.1
NW_017101081.1	Gnomon	exon	194242	194396	.	-	.	ID=exon-XM_017941253.1-1;Dbxref=GeneID:108578009%2CGenbank:XM_017941253.1;Parent=rna-XM_017941253.1
NW_017101081.1	Gnomon	exon	192357	192573	.	-	.	ID=exon-XM_017941253.1-4;Dbxref=GeneID:108578009%2CGenbank:XM_017941253.1;Parent=rna-XM_017941253.1
NW_017101081.1	Gnomon	exon	193650	193766	.	-	.	ID=exon-XM_017941253.1-3;Dbxref=GeneID:108578009%2CGenbank:XM_017941253.1;Parent=rna-XM_017941253.1
NW_017101081.1	Gnomon	CDS	24749	25310	.	+	0	Name=XP_017796735.1;ID=cds-XP_017796735.1;Dbxref=GeneID:108578003%2CGenbank:XP_017796735.1;Note=The sequence of the model RefSeq protein was modified relative to this genomic sequence to represent the inferred CDS: inserted 1 base in 1 codon;Parent=rna-XM_017941246.1
NW_017101081.1	Gnomon	CDS	25313	25682	.	+	0	Name=XP_017796735.1;ID=cds-XP_017796735.1;Dbxref=GeneID:108578003%2CGenbank:XP_017796735.1;Note=The sequence of the model RefSeq protein was modified relative to this genomic sequence to represent the inferred CDS: inserted 1 base in 1 codon;Parent=rna-XM_017941246.1
NW_017101081.1	Gnomon	CDS	25869	25941	.	+	0	Name=XP_017796735.1;ID=cds-XP_017796735.1;Dbxref=GeneID:108578003%2CGenbank:XP_017796735.1;Note=The sequence of the model RefSeq protein was modified relative to this genomic sequence to represent the inferred CDS: inserted 1 base in 1 codon;Parent=rna-XM_017941246.1
NW_017101081.1	Gnomon	exon	171462	171560	.	-	.	ID=exon-XM_017941254.1-3;Dbxref=GeneID:108578010%2CGenbank:XM_017941254.1;Parent=rna-XM_017941254.1
NW_017101081.1	Gnomon	exon	171906	171974	.	-	.	ID=exon-XM_017941254.1-2;Dbxref=GeneID:108578010%2CGenbank:XM_017941254.1;Parent=rna-XM_017941254.1
NW_017101081.1	Gnomon	exon	172058	172344	.	-	.	ID=exon-XM_017941254.1-1;Dbxref=GeneID:108578010%2CGenbank:XM_017941254.1;Parent=rna-XM_017941254.1
NW_017101081.1	Gnomon	mRNA	24749	25941	.	+	.	Name=XM_017941246.1;ID=rna-XM_017941246.1;Dbxref=GeneID:108578003%2CGenbank:XM_017941246.1;Note=The sequence of the model RefSeq transcript was modified relative to this genomic sequence to represent the inferred CDS: inserted 1 base in 1 codon;Parent=gene-LOC108578003
NW_017101081.1	Gnomon	CDS	154397	154546	.	+	0	Name=XP_017796739.1;ID=cds-XP_017796739.1;Dbxref=GeneID:108578006%2CGenbank:XP_017796739.1;Parent=rna-XM_017941250.1
NW_017101081.1	Gnomon	CDS	164402	164549	.	+	0	Name=XP_017796739.1;ID=cds-XP_017796739.1;Dbxref=GeneID:108578006%2CGenbank:XP_017796739.1;Parent=rna-XM_017941250.1
NW_017101081.1	Gnomon	CDS	164642	164851	.	+	0	Name=XP_017796739.1;ID=cds-XP_017796739.1;Dbxref=GeneID:108578006%2CGenbank:XP_017796739.1;Parent=rna-XM_017941250.1
NW_017101081.1	Gnomon	CDS	164925	165058	.	+	0	Name=XP_017796739.1;ID=cds-XP_017796739.1;Dbxref=GeneID:108578006%2CGenbank:XP_017796739.1;Parent=rna-XM_017941250.1
NW_017101081.1	Gnomon	CDS	109905	109915	.	+	0	Name=XP_017796738.1;ID=cds-XP_017796738.1;Dbxref=GeneID:108578005%2CGenbank:XP_017796738.1;Parent=rna-XM_017941249.1
NW_017101081.1	Gnomon	CDS	115349	115697	.	+	0	Name=XP_017796738.1;ID=cds-XP_017796738.1;Dbxref=GeneID:108578005%2CGenbank:XP_017796738.1;Parent=rna-XM_017941249.1
NW_017101081.1	Gnomon	CDS	116828	117146	.	+	0	Name=XP_017796738.1;ID=cds-XP_017796738.1;Dbxref=GeneID:108578005%2CGenbank:XP_017796738.1;Parent=rna-XM_017941249.1
NW_017101081.1	Gnomon	CDS	117453	117677	.	+	0	Name=XP_017796738.1;ID=cds-XP_017796738.1;Dbxref=GeneID:108578005%2CGenbank:XP_017796738.1;Parent=rna-XM_017941249.1
NW_017101081.1	Gnomon	CDS	120215	120578	.	+	0	Name=XP_017796738.1;ID=cds-XP_017796738.1;Dbxref=GeneID:108578005%2CGenbank:XP_017796738.1;Parent=rna-XM_017941249.1
NW_017101081.1	Gnomon	CDS	121008	121169	.	+	0	Name=XP_017796738.1;ID=cds-XP_017796738.1;Dbxref=GeneID:108578005%2CGenbank:XP_017796738.1;Parent=rna-XM_017941249.1
NW_017101081.1	Gnomon	CDS	121430	121684	.	+	0	Name=XP_017796738.1;ID=cds-XP_017796738.1;Dbxref=GeneID:108578005%2CGenbank:XP_017796738.1;Parent=rna-XM_017941249.1
NW_017101081.1	Gnomon	CDS	121764	121961	.	+	0	Name=XP_017796738.1;ID=cds-XP_017796738.1;Dbxref=GeneID:108578005%2CGenbank:XP_017796738.1;Parent=rna-XM_017941249.1
NW_017101081.1	Gnomon	CDS	128558	128602	.	+	0	Name=XP_017796738.1;ID=cds-XP_017796738.1;Dbxref=GeneID:108578005%2CGenbank:XP_017796738.1;Parent=rna-XM_017941249.1
NW_017101081.1	Gnomon	CDS	128825	128960	.	+	0	Name=XP_017796738.1;ID=cds-XP_017796738.1;Dbxref=GeneID:108578005%2CGenbank:XP_017796738.1;Parent=rna-XM_017941249.1
NW_017101081.1	Gnomon	CDS	129044	129193	.	+	0	Name=XP_017796738.1;ID=cds-XP_017796738.1;Dbxref=GeneID:108578005%2CGenbank:XP_017796738.1;Parent=rna-XM_017941249.1
NW_017101081.1	Gnomon	CDS	129275	129610	.	+	0	Name=XP_017796738.1;ID=cds-XP_017796738.1;Dbxref=GeneID:108578005%2CGenbank:XP_017796738.1;Parent=rna-XM_017941249.1
NW_017101081.1	Gnomon	CDS	129689	130021	.	+	0	Name=XP_017796738.1;ID=cds-XP_017796738.1;Dbxref=GeneID:108578005%2CGenbank:XP_017796738.1;Parent=rna-XM_017941249.1
NW_017101081.1	Gnomon	CDS	130100	130237	.	+	0	Name=XP_017796738.1;ID=cds-XP_017796738.1;Dbxref=GeneID:108578005%2CGenbank:XP_017796738.1;Parent=rna-XM_017941249.1
NW_017101081.1	Gnomon	CDS	130295	130492	.	+	0	Name=XP_017796738.1;ID=cds-XP_017796738.1;Dbxref=GeneID:108578005%2CGenbank:XP_017796738.1;Parent=rna-XM_017941249.1
NW_017101081.1	Gnomon	CDS	130569	130805	.	+	0	Name=XP_017796738.1;ID=cds-XP_017796738.1;Dbxref=GeneID:108578005%2CGenbank:XP_017796738.1;Parent=rna-XM_017941249.1
NW_017101081.1	Gnomon	CDS	132477	132810	.	+	0	Name=XP_017796738.1;ID=cds-XP_017796738.1;Dbxref=GeneID:108578005%2CGenbank:XP_017796738.1;Parent=rna-XM_017941249.1
NW_017101081.1	Gnomon	CDS	132876	133125	.	+	0	Name=XP_017796738.1;ID=cds-XP_017796738.1;Dbxref=GeneID:108578005%2CGenbank:XP_017796738.1;Parent=rna-XM_017941249.1
NW_017101081.1	Gnomon	CDS	143849	144078	.	+	0	Name=XP_017796738.1;ID=cds-XP_017796738.1;Dbxref=GeneID:108578005%2CGenbank:XP_017796738.1;Parent=rna-XM_017941249.1
NW_017101081.1	Gnomon	CDS	144155	144505	.	+	0	Name=XP_017796738.1;ID=cds-XP_017796738.1;Dbxref=GeneID:108578005%2CGenbank:XP_017796738.1;Parent=rna-XM_017941249.1
NW_017101081.1	Gnomon	CDS	144571	144739	.	+	0	Name=XP_017796738.1;ID=cds-XP_017796738.1;Dbxref=GeneID:108578005%2CGenbank:XP_017796738.1;Parent=rna-XM_017941249.1
NW_017101081.1	Gnomon	CDS	144819	145158	.	+	0	Name=XP_017796738.1;ID=cds-XP_017796738.1;Dbxref=GeneID:108578005%2CGenbank:XP_017796738.1;Parent=rna-XM_017941249.1
NW_017101081.1	Gnomon	CDS	145257	145444	.	+	0	Name=XP_017796738.1;ID=cds-XP_017796738.1;Dbxref=GeneID:108578005%2CGenbank:XP_017796738.1;Parent=rna-XM_017941249.1
NW_017101081.1	Gnomon	CDS	146702	146849	.	+	0	Name=XP_017796738.1;ID=cds-XP_017796738.1;Dbxref=GeneID:108578005%2CGenbank:XP_017796738.1;Parent=rna-XM_017941249.1
NW_017101081.1	Gnomon	CDS	146943	147095	.	+	0	Name=XP_017796738.1;ID=cds-XP_017796738.1;Dbxref=GeneID:108578005%2CGenbank:XP_017796738.1;Parent=rna-XM_017941249.1
NW_017101081.1	Gnomon	CDS	147160	147360	.	+	0	Name=XP_017796738.1;ID=cds-XP_017796738.1;Dbxref=GeneID:108578005%2CGenbank:XP_017796738.1;Parent=rna-XM_017941249.1
NW_017101081.1	Gnomon	CDS	147658	147747	.	+	0	Name=XP_017796738.1;ID=cds-XP_017796738.1;Dbxref=GeneID:108578005%2CGenbank:XP_017796738.1;Parent=rna-XM_017941249.1
NW_017101081.1	Gnomon	mRNA	46198	49287	.	-	.	Name=XM_017941248.1;ID=rna-XM_017941248.1;Dbxref=GeneID:108578004%2CGenbank:XM_017941248.1;Parent=gene-LOC108578004
NW_017101081.1	Gnomon	CDS	48635	49287	.	-	0	Name=XP_017796737.1;ID=cds-XP_017796737.1;Dbxref=GeneID:108578004%2CGenbank:XP_017796737.1;Parent=rna-XM_017941248.1
NW_017101081.1	Gnomon	CDS	48238	48568	.	-	0	Name=XP_017796737.1;ID=cds-XP_017796737.1;Dbxref=GeneID:108578004%2CGenbank:XP_017796737.1;Parent=rna-XM_017941248.1
NW_017101081.1	Gnomon	CDS	47826	48160	.	-	0	Name=XP_017796737.1;ID=cds-XP_017796737.1;Dbxref=GeneID:108578004%2CGenbank:XP_017796737.1;Parent=rna-XM_017941248.1
NW_017101081.1	Gnomon	CDS	47536	47761	.	-	0	Name=XP_017796737.1;ID=cds-XP_017796737.1;Dbxref=GeneID:108578004%2CGenbank:XP_017796737.1;Parent=rna-XM_017941248.1
NW_017101081.1	Gnomon	CDS	47119	47457	.	-	0	Name=XP_017796737.1;ID=cds-XP_017796737.1;Dbxref=GeneID:108578004%2CGenbank:XP_017796737.1;Parent=rna-XM_017941248.1
NW_017101081.1	Gnomon	CDS	46845	46998	.	-	0	Name=XP_017796737.1;ID=cds-XP_017796737.1;Dbxref=GeneID:108578004%2CGenbank:XP_017796737.1;Parent=rna-XM_017941248.1
NW_017101081.1	Gnomon	CDS	46583	46743	.	-	0	Name=XP_017796737.1;ID=cds-XP_017796737.1;Dbxref=GeneID:108578004%2CGenbank:XP_017796737.1;Parent=rna-XM_017941248.1
NW_017101081.1	Gnomon	CDS	46198	46506	.	-	0	Name=XP_017796737.1;ID=cds-XP_017796737.1;Dbxref=GeneID:108578004%2CGenbank:XP_017796737.1;Parent=rna-XM_017941248.1
NW_017101081.1	Gnomon	mRNA	109786	147747	.	+	.	Name=XM_017941249.1;ID=rna-XM_017941249.1;Dbxref=GeneID:108578005%2CGenbank:XM_017941249.1;Parent=gene-LOC108578005
NW_017101081.1	Gnomon	mRNA	35583	40286	.	+	.	Name=XM_017941263.1;ID=rna-XM_017941263.1;Dbxref=GeneID:108578018%2CGenbank:XM_017941263.1;Note=The sequence of the model RefSeq transcript was modified relative to this genomic sequence to represent the inferred CDS: inserted 1 base in 1 codon;Parent=gene-LOC108578018
NW_017101081.1	Gnomon	exon	211448	211804	.	+	.	ID=exon-XM_017941256.1-7;Dbxref=GeneID:108578011%2CGenbank:XM_017941256.1;Parent=rna-XM_017941256.1
NW_017101081.1	Gnomon	exon	208424	208632	.	+	.	ID=exon-XM_017941256.1-6;Dbxref=GeneID:108578011%2CGenbank:XM_017941256.1;Parent=rna-XM_017941256.1
NW_017101081.1	Gnomon	exon	207828	208111	.	+	.	ID=exon-XM_017941256.1-5;Dbxref=GeneID:108578011%2CGenbank:XM_017941256.1;Parent=rna-XM_017941256.1
NW_017101081.1	Gnomon	exon	207408	207673	.	+	.	ID=exon-XM_017941256.1-4;Dbxref=GeneID:108578011%2CGenbank:XM_017941256.1;Parent=rna-XM_017941256.1
NW_017101081.1	Gnomon	exon	206736	206846	.	+	.	ID=exon-XM_017941256.1-3;Dbxref=GeneID:108578011%2CGenbank:XM_017941256.1;Parent=rna-XM_017941256.1
NW_017101081.1	Gnomon	exon	206453	206581	.	+	.	ID=exon-XM_017941256.1-2;Dbxref=GeneID:108578011%2CGenbank:XM_017941256.1;Parent=rna-XM_017941256.1
NW_017101081.1	Gnomon	exon	194608	194738	.	+	.	ID=exon-XM_017941256.1-1;Dbxref=GeneID:108578011%2CGenbank:XM_017941256.1;Parent=rna-XM_017941256.1
NW_017101081.1	Gnomon	mRNA	32137	34008	.	+	.	Name=XM_017941264.1;ID=rna-XM_017941264.1;Dbxref=GeneID:108578019%2CGenbank:XM_017941264.1;Parent=gene-LOC108578019
NW_017101081.1	Gnomon	mRNA	148124	149115	.	+	.	Name=XM_017941265.1;ID=rna-XM_017941265.1;Dbxref=GeneID:108578020%2CGenbank:XM_017941265.1;Parent=gene-LOC108578020
NW_017101081.1	Gnomon	mRNA	61380	62596	.	+	.	Name=XM_017941266.1;ID=rna-XM_017941266.1;Dbxref=GeneID:108578021%2CGenbank:XM_017941266.1;Parent=gene-LOC108578021
NW_017101081.1	Gnomon	mRNA	79390	83346	.	-	.	Name=XM_017941260.1;ID=rna-XM_017941260.1;Dbxref=GeneID:108578016%2CGenbank:XM_017941260.1;Parent=gene-LOC108578016
NW_017101081.1	Gnomon	exon	149312	149362	.	-	.	ID=exon-XM_017941258.1-10;Dbxref=GeneID:108578013%2CGenbank:XM_017941258.1;Parent=rna-XM_017941258.1
NW_017101081.1	Gnomon	mRNA	40554	42744	.	-	.	Name=XM_017941261.1;ID=rna-XM_017941261.1;Dbxref=GeneID:108578017%2CGenbank:XM_017941261.1;Parent=gene-LOC108578017
NW_017101081.1	Gnomon	exon	44777	44873	.	+	.	ID=exon-XM_017941257.1-2;Dbxref=GeneID:108578012%2CGenbank:XM_017941257.1;Parent=rna-XM_017941257.1
NW_017101081.1	Gnomon	exon	44531	44684	.	+	.	ID=exon-XM_017941257.1-1;Dbxref=GeneID:108578012%2CGenbank:XM_017941257.1;Parent=rna-XM_017941257.1
NW_017101081.1	Gnomon	exon	45654	45990	.	+	.	ID=exon-XM_017941257.1-3;Dbxref=GeneID:108578012%2CGenbank:XM_017941257.1;Parent=rna-XM_017941257.1
NW_017101081.1	Gnomon	exon	150021	150339	.	-	.	ID=exon-XM_017941258.1-7;Dbxref=GeneID:108578013%2CGenbank:XM_017941258.1;Parent=rna-XM_017941258.1
NW_017101081.1	Gnomon	exon	150437	150816	.	-	.	ID=exon-XM_017941258.1-6;Dbxref=GeneID:108578013%2CGenbank:XM_017941258.1;Parent=rna-XM_017941258.1
NW_017101081.1	Gnomon	exon	150929	151226	.	-	.	ID=exon-XM_017941258.1-5;Dbxref=GeneID:108578013%2CGenbank:XM_017941258.1;Parent=rna-XM_017941258.1
NW_017101081.1	Gnomon	exon	151302	151554	.	-	.	ID=exon-XM_017941258.1-4;Dbxref=GeneID:108578013%2CGenbank:XM_017941258.1;Parent=rna-XM_017941258.1
NW_017101081.1	Gnomon	exon	149429	149621	.	-	.	ID=exon-XM_017941258.1-9;Dbxref=GeneID:108578013%2CGenbank:XM_017941258.1;Parent=rna-XM_017941258.1
NW_017101081.1	Gnomon	exon	149717	149937	.	-	.	ID=exon-XM_017941258.1-8;Dbxref=GeneID:108578013%2CGenbank:XM_017941258.1;Parent=rna-XM_017941258.1
NW_017101081.1	Gnomon	exon	152473	152663	.	-	.	ID=exon-XM_017941258.1-3;Dbxref=GeneID:108578013%2CGenbank:XM_017941258.1;Parent=rna-XM_017941258.1
NW_017101081.1	Gnomon	exon	152753	153057	.	-	.	ID=exon-XM_017941258.1-2;Dbxref=GeneID:108578013%2CGenbank:XM_017941258.1;Parent=rna-XM_017941258.1
NW_017101081.1	Gnomon	exon	153244	153366	.	-	.	ID=exon-XM_017941258.1-1;Dbxref=GeneID:108578013%2CGenbank:XM_017941258.1;Parent=rna-XM_017941258.1
NW_017101081.1	Gnomon	exon	129275	129610	.	+	.	ID=exon-XM_017941249.1-12;Dbxref=GeneID:108578005%2CGenbank:XM_017941249.1;Parent=rna-XM_017941249.1
NW_017101081.1	Gnomon	exon	129044	129193	.	+	.	ID=exon-XM_017941249.1-11;Dbxref=GeneID:108578005%2CGenbank:XM_017941249.1;Parent=rna-XM_017941249.1
NW_017101081.1	Gnomon	exon	128825	128960	.	+	.	ID=exon-XM_017941249.1-10;Dbxref=GeneID:108578005%2CGenbank:XM_017941249.1;Parent=rna-XM_017941249.1
NW_017101081.1	Gnomon	exon	130569	130805	.	+	.	ID=exon-XM_017941249.1-16;Dbxref=GeneID:108578005%2CGenbank:XM_017941249.1;Parent=rna-XM_017941249.1
NW_017101081.1	Gnomon	exon	130295	130492	.	+	.	ID=exon-XM_017941249.1-15;Dbxref=GeneID:108578005%2CGenbank:XM_017941249.1;Parent=rna-XM_017941249.1
NW_017101081.1	Gnomon	exon	130100	130237	.	+	.	ID=exon-XM_017941249.1-14;Dbxref=GeneID:108578005%2CGenbank:XM_017941249.1;Parent=rna-XM_017941249.1
NW_017101081.1	Gnomon	exon	129689	130021	.	+	.	ID=exon-XM_017941249.1-13;Dbxref=GeneID:108578005%2CGenbank:XM_017941249.1;Parent=rna-XM_017941249.1
NW_017101081.1	Gnomon	exon	143849	144078	.	+	.	ID=exon-XM_017941249.1-19;Dbxref=GeneID:108578005%2CGenbank:XM_017941249.1;Parent=rna-XM_017941249.1
NW_017101081.1	Gnomon	exon	132876	133125	.	+	.	ID=exon-XM_017941249.1-18;Dbxref=GeneID:108578005%2CGenbank:XM_017941249.1;Parent=rna-XM_017941249.1
NW_017101081.1	Gnomon	exon	132477	132810	.	+	.	ID=exon-XM_017941249.1-17;Dbxref=GeneID:108578005%2CGenbank:XM_017941249.1;Parent=rna-XM_017941249.1
NW_017101081.1	Gnomon	exon	145257	145444	.	+	.	ID=exon-XM_017941249.1-23;Dbxref=GeneID:108578005%2CGenbank:XM_017941249.1;Parent=rna-XM_017941249.1
NW_017101081.1	Gnomon	exon	144819	145158	.	+	.	ID=exon-XM_017941249.1-22;Dbxref=GeneID:108578005%2CGenbank:XM_017941249.1;Parent=rna-XM_017941249.1
NW_017101081.1	Gnomon	exon	144571	144739	.	+	.	ID=exon-XM_017941249.1-21;Dbxref=GeneID:108578005%2CGenbank:XM_017941249.1;Parent=rna-XM_017941249.1
NW_017101081.1	Gnomon	exon	144155	144505	.	+	.	ID=exon-XM_017941249.1-20;Dbxref=GeneID:108578005%2CGenbank:XM_017941249.1;Parent=rna-XM_017941249.1
NW_017101081.1	Gnomon	exon	147658	147747	.	+	.	ID=exon-XM_017941249.1-27;Dbxref=GeneID:108578005%2CGenbank:XM_017941249.1;Parent=rna-XM_017941249.1
NW_017101081.1	Gnomon	exon	147160	147360	.	+	.	ID=exon-XM_017941249.1-26;Dbxref=GeneID:108578005%2CGenbank:XM_017941249.1;Parent=rna-XM_017941249.1
NW_017101081.1	Gnomon	exon	146943	147095	.	+	.	ID=exon-XM_017941249.1-25;Dbxref=GeneID:108578005%2CGenbank:XM_017941249.1;Parent=rna-XM_017941249.1
NW_017101081.1	Gnomon	exon	146702	146849	.	+	.	ID=exon-XM_017941249.1-24;Dbxref=GeneID:108578005%2CGenbank:XM_017941249.1;Parent=rna-XM_017941249.1
NW_017101081.1	Gnomon	exon	39225	39388	.	+	.	ID=exon-XM_017941263.1-12;Dbxref=GeneID:108578018%2CGenbank:XM_017941263.1;Note=The sequence of the model RefSeq transcript was modified relative to this genomic sequence to represent the inferred CDS: inserted 1 base in 1 codon;Parent=rna-XM_017941263.1
NW_017101081.1	Gnomon	exon	38898	39140	.	+	.	ID=exon-XM_017941263.1-11;Dbxref=GeneID:108578018%2CGenbank:XM_017941263.1;Note=The sequence of the model RefSeq transcript was modified relative to this genomic sequence to represent the inferred CDS: inserted 1 base in 1 codon;Parent=rna-XM_017941263.1
NW_017101081.1	Gnomon	exon	38558	38827	.	+	.	ID=exon-XM_017941263.1-10;Dbxref=GeneID:108578018%2CGenbank:XM_017941263.1;Note=The sequence of the model RefSeq transcript was modified relative to this genomic sequence to represent the inferred CDS: inserted 1 base in 1 codon;Parent=rna-XM_017941263.1
NW_017101081.1	Gnomon	exon	40122	40286	.	+	.	ID=exon-XM_017941263.1-14;Dbxref=GeneID:108578018%2CGenbank:XM_017941263.1;Note=The sequence of the model RefSeq transcript was modified relative to this genomic sequence to represent the inferred CDS: inserted 1 base in 1 codon;Parent=rna-XM_017941263.1
NW_017101081.1	Gnomon	exon	39828	40050	.	+	.	ID=exon-XM_017941263.1-13;Dbxref=GeneID:108578018%2CGenbank:XM_017941263.1;Note=The sequence of the model RefSeq transcript was modified relative to this genomic sequence to represent the inferred CDS: inserted 1 base in 1 codon;Parent=rna-XM_017941263.1
NW_017101081.1	RefSeq	region	1	245293	.	+	.	Name=Unknown;ID=NW_017101081.1:1..245293;Dbxref=taxon:597456
NW_017101081.1	Gnomon	exon	74900	75050	.	-	.	ID=exon-XM_017941259.1-2;Dbxref=GeneID:108578015%2CGenbank:XM_017941259.1;Parent=rna-XM_017941259.1
NW_017101081.1	Gnomon	exon	76105	76199	.	-	.	ID=exon-XM_017941259.1-1;Dbxref=GeneID:108578015%2CGenbank:XM_017941259.1;Parent=rna-XM_017941259.1
NW_017101081.1	Gnomon	exon	72830	73884	.	-	.	ID=exon-XM_017941259.1-4;Dbxref=GeneID:108578015%2CGenbank:XM_017941259.1;Parent=rna-XM_017941259.1
NW_017101081.1	Gnomon	exon	74339	74804	.	-	.	ID=exon-XM_017941259.1-3;Dbxref=GeneID:108578015%2CGenbank:XM_017941259.1;Parent=rna-XM_017941259.1
NW_017101081.1	Gnomon	exon	79390	80555	.	-	.	ID=exon-XM_017941260.1-3;Dbxref=GeneID:108578016%2CGenbank:XM_017941260.1;Parent=rna-XM_017941260.1
NW_017101081.1	Gnomon	exon	80651	80766	.	-	.	ID=exon-XM_017941260.1-2;Dbxref=GeneID:108578016%2CGenbank:XM_017941260.1;Parent=rna-XM_017941260.1
NW_017101081.1	Gnomon	exon	83254	83346	.	-	.	ID=exon-XM_017941260.1-1;Dbxref=GeneID:108578016%2CGenbank:XM_017941260.1;Parent=rna-XM_017941260.1
NW_017101081.1	Gnomon	mRNA	72830	76199	.	-	.	Name=XM_017941259.1;ID=rna-XM_017941259.1;Dbxref=GeneID:108578015%2CGenbank:XM_017941259.1;Parent=gene-LOC108578015
NW_017101081.1	Gnomon	exon	86881	89021	.	-	.	ID=id-LOC108578022;Dbxref=GeneID:108578022;Parent=gene-LOC108578022
NW_017101081.1	Gnomon	exon	42649	42744	.	-	.	ID=exon-XM_017941261.1-1;Dbxref=GeneID:108578017%2CGenbank:XM_017941261.1;Parent=rna-XM_017941261.1
NW_017101081.1	Gnomon	exon	41930	42081	.	-	.	ID=exon-XM_017941261.1-3;Dbxref=GeneID:108578017%2CGenbank:XM_017941261.1;Parent=rna-XM_017941261.1
NW_017101081.1	Gnomon	exon	42164	42310	.	-	.	ID=exon-XM_017941261.1-2;Dbxref=GeneID:108578017%2CGenbank:XM_017941261.1;Parent=rna-XM_017941261.1
NW_017101081.1	Gnomon	exon	40554	40724	.	-	.	ID=exon-XM_017941261.1-9;Dbxref=GeneID:108578017%2CGenbank:XM_017941261.1;Parent=rna-XM_017941261.1
NW_017101081.1	Gnomon	exon	40788	40898	.	-	.	ID=exon-XM_017941261.1-8;Dbxref=GeneID:108578017%2CGenbank:XM_017941261.1;Parent=rna-XM_017941261.1
NW_017101081.1	Gnomon	exon	41496	41634	.	-	.	ID=exon-XM_017941261.1-5;Dbxref=GeneID:108578017%2CGenbank:XM_017941261.1;Parent=rna-XM_017941261.1
NW_017101081.1	Gnomon	exon	41728	41868	.	-	.	ID=exon-XM_017941261.1-4;Dbxref=GeneID:108578017%2CGenbank:XM_017941261.1;Parent=rna-XM_017941261.1
NW_017101081.1	Gnomon	exon	41010	41160	.	-	.	ID=exon-XM_017941261.1-7;Dbxref=GeneID:108578017%2CGenbank:XM_017941261.1;Parent=rna-XM_017941261.1
NW_017101081.1	Gnomon	exon	41237	41430	.	-	.	ID=exon-XM_017941261.1-6;Dbxref=GeneID:108578017%2CGenbank:XM_017941261.1;Parent=rna-XM_017941261.1
