# Supplementary material for: Prevalent bee venom genes evolved before the aculeate stinger and eusociality
Source: BMC Biol. 2023 Oct 23;21:229. doi: 10.1186/s12915-023-01656-5 (PMC10591384; doi:10.1186/s12915-023-01656-5)
Supplement: Supplementary file 42 — Additional file 42. Gff files of all toxin gene annotations. [file 12915_2023_1656_MOESM42_ESM.zip › AdditionalFile9_ToxinGeneAnnotations/NW_012028149.1._APH.gff_modified_Koludarov_et_al_2021.gff3]

##gff-version 3
##source-version geneious 2020.2.2
##sequence-region	NW_012028149.1	1	23597
NW_012028149.1	Koludarov_et_al_2021	gene	9599	11764	.	+	.	Name=APH
NW_012028149.1	Gnomon	mRNA	9599	11764	.	+	.	Name=XM_011703046.1;ID=rna-XM_011703046.1;Dbxref=GeneID:105458028%2CGenbank:XM_011703046.1;Parent=gene-LOC105458028
NW_012028149.1	Gnomon	CDS	9599	9721	.	+	0	Name=XP_011701348.1;ID=cds-XP_011701348.1;Dbxref=GeneID:105458028%2CGenbank:XP_011701348.1;Parent=rna-XM_011703046.1
NW_012028149.1	Gnomon	CDS	10480	10719	.	+	0	Name=XP_011701348.1;ID=cds-XP_011701348.1;Dbxref=GeneID:105458028%2CGenbank:XP_011701348.1;Parent=rna-XM_011703046.1
NW_012028149.1	Gnomon	CDS	11062	11247	.	+	0	Name=XP_011701348.1;ID=cds-XP_011701348.1;Dbxref=GeneID:105458028%2CGenbank:XP_011701348.1;Parent=rna-XM_011703046.1
NW_012028149.1	Gnomon	CDS	11378	11764	.	+	0	Name=XP_011701348.1;ID=cds-XP_011701348.1;Dbxref=GeneID:105458028%2CGenbank:XP_011701348.1;Parent=rna-XM_011703046.1
NW_012028149.1	Gnomon	exon	11378	11764	.	+	.	ID=exon-XM_011703046.1-4;Dbxref=GeneID:105458028%2CGenbank:XM_011703046.1;Parent=rna-XM_011703046.1
NW_012028149.1	Gnomon	exon	11062	11247	.	+	.	ID=exon-XM_011703046.1-3;Dbxref=GeneID:105458028%2CGenbank:XM_011703046.1;Parent=rna-XM_011703046.1
NW_012028149.1	Gnomon	exon	10480	10719	.	+	.	ID=exon-XM_011703046.1-2;Dbxref=GeneID:105458028%2CGenbank:XM_011703046.1;Parent=rna-XM_011703046.1
NW_012028149.1	Gnomon	exon	9599	9721	.	+	.	ID=exon-XM_011703046.1-1;Dbxref=GeneID:105458028%2CGenbank:XM_011703046.1;Parent=rna-XM_011703046.1
NW_012028149.1	Gnomon	gene	9599	11764	.	+	.	Name=LOC105458028;ID=gene-LOC105458028;Dbxref=GeneID:105458028
NW_012028149.1	RefSeq	region	1	23597	.	+	.	Name=Unknown;ID=NW_012028149.1:1..23597;Dbxref=taxon:64793
