# Supplementary material for: Prevalent bee venom genes evolved before the aculeate stinger and eusociality
Source: BMC Biol. 2023 Oct 23;21:229. doi: 10.1186/s12915-023-01656-5 (PMC10591384; doi:10.1186/s12915-023-01656-5)
Supplement: Supplementary file 42 — Additional file 42. Gff files of all toxin gene annotations. [file 12915_2023_1656_MOESM42_ESM.zip › AdditionalFile9_ToxinGeneAnnotations/NW_015374190.1._SP.gff_modified_Koludarov_et_al_2021.gff3]

##gff-version 3
##source-version geneious 2020.2.2
##sequence-region	NW_015374190.1	1	180421
NW_015374190.1	Koludarov_et_al_2021	gene	23433	28139	.	+	.	Name=SP
NW_015374190.1	Gnomon	mRNA	63509	68844	.	-	.	Name=XM_015581347.1;ID=rna-XM_015581347.1;Dbxref=GeneID:107192148%2CGenbank:XM_015581347.1;Parent=gene-LOC107192148
NW_015374190.1	Gnomon	CDS	68397	68813	.	-	0	Name=XP_015436833.1;ID=cds-XP_015436833.1;Dbxref=GeneID:107192148%2CGenbank:XP_015436833.1;Parent=rna-XM_015581347.1
NW_015374190.1	Gnomon	CDS	67876	67977	.	-	0	Name=XP_015436833.1;ID=cds-XP_015436833.1;Dbxref=GeneID:107192148%2CGenbank:XP_015436833.1;Parent=rna-XM_015581347.1
NW_015374190.1	Gnomon	CDS	67513	67746	.	-	0	Name=XP_015436833.1;ID=cds-XP_015436833.1;Dbxref=GeneID:107192148%2CGenbank:XP_015436833.1;Parent=rna-XM_015581347.1
NW_015374190.1	Gnomon	CDS	66810	67431	.	-	0	Name=XP_015436833.1;ID=cds-XP_015436833.1;Dbxref=GeneID:107192148%2CGenbank:XP_015436833.1;Parent=rna-XM_015581347.1
NW_015374190.1	Gnomon	CDS	66564	66659	.	-	0	Name=XP_015436833.1;ID=cds-XP_015436833.1;Dbxref=GeneID:107192148%2CGenbank:XP_015436833.1;Parent=rna-XM_015581347.1
NW_015374190.1	Gnomon	CDS	66117	66226	.	-	0	Name=XP_015436833.1;ID=cds-XP_015436833.1;Dbxref=GeneID:107192148%2CGenbank:XP_015436833.1;Parent=rna-XM_015581347.1
NW_015374190.1	Gnomon	CDS	63509	63928	.	-	0	Name=XP_015436833.1;ID=cds-XP_015436833.1;Dbxref=GeneID:107192148%2CGenbank:XP_015436833.1;Parent=rna-XM_015581347.1
NW_015374190.1	tRNAscan-SE	tRNA	40126	40198	.	-	.	ID=rna-Trnaf-gaa-5;Dbxref=GeneID:107181293;Note=transfer RNA phenylalanine (anticodon GAA);Parent=gene-Trnaf-gaa-5
NW_015374190.1	Gnomon	exon	88543	88703	.	-	.	ID=exon-XM_015581358.1-9;Dbxref=GeneID:107192157%2CGenbank:XM_015581358.1;Parent=rna-XM_015581358.1
NW_015374190.1	Gnomon	exon	91176	91443	.	-	.	ID=exon-XM_015581358.1-5;Dbxref=GeneID:107192157%2CGenbank:XM_015581358.1;Parent=rna-XM_015581358.1
NW_015374190.1	Gnomon	exon	90390	90764	.	-	.	ID=exon-XM_015581358.1-6;Dbxref=GeneID:107192157%2CGenbank:XM_015581358.1;Parent=rna-XM_015581358.1
NW_015374190.1	Gnomon	exon	89379	89681	.	-	.	ID=exon-XM_015581358.1-7;Dbxref=GeneID:107192157%2CGenbank:XM_015581358.1;Parent=rna-XM_015581358.1
NW_015374190.1	Gnomon	exon	88847	89014	.	-	.	ID=exon-XM_015581358.1-8;Dbxref=GeneID:107192157%2CGenbank:XM_015581358.1;Parent=rna-XM_015581358.1
NW_015374190.1	Gnomon	exon	95796	96001	.	-	.	ID=exon-XM_015581358.1-1;Dbxref=GeneID:107192157%2CGenbank:XM_015581358.1;Parent=rna-XM_015581358.1
NW_015374190.1	Gnomon	exon	93055	93324	.	-	.	ID=exon-XM_015581358.1-2;Dbxref=GeneID:107192157%2CGenbank:XM_015581358.1;Parent=rna-XM_015581358.1
NW_015374190.1	Gnomon	exon	92238	92538	.	-	.	ID=exon-XM_015581358.1-3;Dbxref=GeneID:107192157%2CGenbank:XM_015581358.1;Parent=rna-XM_015581358.1
NW_015374190.1	Gnomon	exon	91510	91693	.	-	.	ID=exon-XM_015581358.1-4;Dbxref=GeneID:107192157%2CGenbank:XM_015581358.1;Parent=rna-XM_015581358.1
NW_015374190.1	Gnomon	mRNA	6981	15351	.	-	.	Name=XM_015581345.1;ID=rna-XM_015581345.1;Dbxref=GeneID:107192146%2CGenbank:XM_015581345.1;Note=The sequence of the model RefSeq transcript was modified relative to this genomic sequence to represent the inferred CDS: deleted 2 bases in 1 codon;Parent=gene-LOC107192146
NW_015374190.1	Gnomon	CDS	70050	70221	.	+	0	Name=XP_015436835.1;ID=cds-XP_015436835.1;Dbxref=GeneID:107192149%2CGenbank:XP_015436835.1;Parent=rna-XM_015581349.1
NW_015374190.1	Gnomon	CDS	70317	70613	.	+	0	Name=XP_015436835.1;ID=cds-XP_015436835.1;Dbxref=GeneID:107192149%2CGenbank:XP_015436835.1;Parent=rna-XM_015581349.1
NW_015374190.1	Gnomon	CDS	70699	70896	.	+	0	Name=XP_015436835.1;ID=cds-XP_015436835.1;Dbxref=GeneID:107192149%2CGenbank:XP_015436835.1;Parent=rna-XM_015581349.1
NW_015374190.1	Gnomon	CDS	71020	71376	.	+	0	Name=XP_015436835.1;ID=cds-XP_015436835.1;Dbxref=GeneID:107192149%2CGenbank:XP_015436835.1;Parent=rna-XM_015581349.1
NW_015374190.1	Gnomon	CDS	71486	71882	.	+	0	Name=XP_015436835.1;ID=cds-XP_015436835.1;Dbxref=GeneID:107192149%2CGenbank:XP_015436835.1;Parent=rna-XM_015581349.1
NW_015374190.1	Gnomon	CDS	71987	72228	.	+	0	Name=XP_015436835.1;ID=cds-XP_015436835.1;Dbxref=GeneID:107192149%2CGenbank:XP_015436835.1;Parent=rna-XM_015581349.1
NW_015374190.1	Gnomon	CDS	72303	72577	.	+	0	Name=XP_015436835.1;ID=cds-XP_015436835.1;Dbxref=GeneID:107192149%2CGenbank:XP_015436835.1;Parent=rna-XM_015581349.1
NW_015374190.1	Gnomon	CDS	72703	72913	.	+	0	Name=XP_015436835.1;ID=cds-XP_015436835.1;Dbxref=GeneID:107192149%2CGenbank:XP_015436835.1;Parent=rna-XM_015581349.1
NW_015374190.1	Gnomon	CDS	73011	73258	.	+	0	Name=XP_015436835.1;ID=cds-XP_015436835.1;Dbxref=GeneID:107192149%2CGenbank:XP_015436835.1;Parent=rna-XM_015581349.1
NW_015374190.1	Gnomon	CDS	73574	73766	.	+	0	Name=XP_015436835.1;ID=cds-XP_015436835.1;Dbxref=GeneID:107192149%2CGenbank:XP_015436835.1;Parent=rna-XM_015581349.1
NW_015374190.1	Gnomon	CDS	73861	74015	.	+	0	Name=XP_015436835.1;ID=cds-XP_015436835.1;Dbxref=GeneID:107192149%2CGenbank:XP_015436835.1;Parent=rna-XM_015581349.1
NW_015374190.1	Gnomon	CDS	74144	74443	.	+	0	Name=XP_015436835.1;ID=cds-XP_015436835.1;Dbxref=GeneID:107192149%2CGenbank:XP_015436835.1;Parent=rna-XM_015581349.1
NW_015374190.1	Gnomon	CDS	74577	74767	.	+	0	Name=XP_015436835.1;ID=cds-XP_015436835.1;Dbxref=GeneID:107192149%2CGenbank:XP_015436835.1;Parent=rna-XM_015581349.1
NW_015374190.1	Gnomon	CDS	74892	75204	.	+	0	Name=XP_015436835.1;ID=cds-XP_015436835.1;Dbxref=GeneID:107192149%2CGenbank:XP_015436835.1;Parent=rna-XM_015581349.1
NW_015374190.1	Gnomon	CDS	75272	75448	.	+	0	Name=XP_015436835.1;ID=cds-XP_015436835.1;Dbxref=GeneID:107192149%2CGenbank:XP_015436835.1;Parent=rna-XM_015581349.1
NW_015374190.1	Gnomon	CDS	75529	75696	.	+	0	Name=XP_015436835.1;ID=cds-XP_015436835.1;Dbxref=GeneID:107192149%2CGenbank:XP_015436835.1;Parent=rna-XM_015581349.1
NW_015374190.1	Gnomon	CDS	75781	76006	.	+	0	Name=XP_015436835.1;ID=cds-XP_015436835.1;Dbxref=GeneID:107192149%2CGenbank:XP_015436835.1;Parent=rna-XM_015581349.1
NW_015374190.1	Gnomon	CDS	76082	76302	.	+	0	Name=XP_015436835.1;ID=cds-XP_015436835.1;Dbxref=GeneID:107192149%2CGenbank:XP_015436835.1;Parent=rna-XM_015581349.1
NW_015374190.1	Gnomon	mRNA	23433	28139	.	+	.	Name=XM_015581346.1;ID=rna-XM_015581346.1;Dbxref=GeneID:107192147%2CGenbank:XM_015581346.1;Parent=gene-LOC107192147
NW_015374190.1	tRNAscan-SE	gene	40126	40198	.	-	.	Name=Trnaf-gaa;ID=gene-Trnaf-gaa-5;Dbxref=GeneID:107181293
NW_015374190.1	Gnomon	CDS	77515	77560	.	+	0	Name=XP_015436836.1;ID=cds-XP_015436836.1;Dbxref=GeneID:107192150%2CGenbank:XP_015436836.1;Parent=rna-XM_015581350.1
NW_015374190.1	Gnomon	CDS	77687	78071	.	+	0	Name=XP_015436836.1;ID=cds-XP_015436836.1;Dbxref=GeneID:107192150%2CGenbank:XP_015436836.1;Parent=rna-XM_015581350.1
NW_015374190.1	Gnomon	CDS	78136	78255	.	+	0	Name=XP_015436836.1;ID=cds-XP_015436836.1;Dbxref=GeneID:107192150%2CGenbank:XP_015436836.1;Parent=rna-XM_015581350.1
NW_015374190.1	Gnomon	CDS	78329	78716	.	+	0	Name=XP_015436836.1;ID=cds-XP_015436836.1;Dbxref=GeneID:107192150%2CGenbank:XP_015436836.1;Parent=rna-XM_015581350.1
NW_015374190.1	Gnomon	CDS	78803	79393	.	+	0	Name=XP_015436836.1;ID=cds-XP_015436836.1;Dbxref=GeneID:107192150%2CGenbank:XP_015436836.1;Parent=rna-XM_015581350.1
NW_015374190.1	Gnomon	CDS	79495	79696	.	+	0	Name=XP_015436836.1;ID=cds-XP_015436836.1;Dbxref=GeneID:107192150%2CGenbank:XP_015436836.1;Parent=rna-XM_015581350.1
NW_015374190.1	Gnomon	CDS	79780	79949	.	+	0	Name=XP_015436836.1;ID=cds-XP_015436836.1;Dbxref=GeneID:107192150%2CGenbank:XP_015436836.1;Parent=rna-XM_015581350.1
NW_015374190.1	Gnomon	exon	112974	113240	.	+	.	ID=exon-XM_015581354.1-10;Dbxref=GeneID:107192154%2CGenbank:XM_015581354.1;Parent=rna-XM_015581354.1
NW_015374190.1	Gnomon	exon	113470	114060	.	+	.	ID=exon-XM_015581354.1-11;Dbxref=GeneID:107192154%2CGenbank:XM_015581354.1;Parent=rna-XM_015581354.1
NW_015374190.1	Gnomon	CDS	14715	15248	.	-	0	Name=XP_015436831.1;ID=cds-XP_015436831.1;Dbxref=GeneID:107192146%2CGenbank:XP_015436831.1;Note=The sequence of the model RefSeq protein was modified relative to this genomic sequence to represent the inferred CDS: deleted 2 bases in 1 codon;Parent=rna-XM_015581345.1
NW_015374190.1	Gnomon	CDS	13006	13171	.	-	0	Name=XP_015436831.1;ID=cds-XP_015436831.1;Dbxref=GeneID:107192146%2CGenbank:XP_015436831.1;Note=The sequence of the model RefSeq protein was modified relative to this genomic sequence to represent the inferred CDS: deleted 2 bases in 1 codon;Parent=rna-XM_015581345.1
NW_015374190.1	Gnomon	CDS	12586	12917	.	-	0	Name=XP_015436831.1;ID=cds-XP_015436831.1;Dbxref=GeneID:107192146%2CGenbank:XP_015436831.1;Note=The sequence of the model RefSeq protein was modified relative to this genomic sequence to represent the inferred CDS: deleted 2 bases in 1 codon;Parent=rna-XM_015581345.1
NW_015374190.1	Gnomon	CDS	9999	10195	.	-	0	Name=XP_015436831.1;ID=cds-XP_015436831.1;Dbxref=GeneID:107192146%2CGenbank:XP_015436831.1;Note=The sequence of the model RefSeq protein was modified relative to this genomic sequence to represent the inferred CDS: deleted 2 bases in 1 codon;Parent=rna-XM_015581345.1
NW_015374190.1	Gnomon	CDS	9611	9644	.	-	0	Name=XP_015436831.1;ID=cds-XP_015436831.1;Dbxref=GeneID:107192146%2CGenbank:XP_015436831.1;Note=The sequence of the model RefSeq protein was modified relative to this genomic sequence to represent the inferred CDS: deleted 2 bases in 1 codon;Parent=rna-XM_015581345.1
NW_015374190.1	Gnomon	CDS	9390	9530	.	-	0	Name=XP_015436831.1;ID=cds-XP_015436831.1;Dbxref=GeneID:107192146%2CGenbank:XP_015436831.1;Note=The sequence of the model RefSeq protein was modified relative to this genomic sequence to represent the inferred CDS: deleted 2 bases in 1 codon;Parent=rna-XM_015581345.1
NW_015374190.1	Gnomon	CDS	9049	9087	.	-	0	Name=XP_015436831.1;ID=cds-XP_015436831.1;Dbxref=GeneID:107192146%2CGenbank:XP_015436831.1;Note=The sequence of the model RefSeq protein was modified relative to this genomic sequence to represent the inferred CDS: deleted 2 bases in 1 codon;Parent=rna-XM_015581345.1
NW_015374190.1	Gnomon	CDS	8964	9046	.	-	0	Name=XP_015436831.1;ID=cds-XP_015436831.1;Dbxref=GeneID:107192146%2CGenbank:XP_015436831.1;Note=The sequence of the model RefSeq protein was modified relative to this genomic sequence to represent the inferred CDS: deleted 2 bases in 1 codon;Parent=rna-XM_015581345.1
NW_015374190.1	Gnomon	CDS	8549	8663	.	-	0	Name=XP_015436831.1;ID=cds-XP_015436831.1;Dbxref=GeneID:107192146%2CGenbank:XP_015436831.1;Note=The sequence of the model RefSeq protein was modified relative to this genomic sequence to represent the inferred CDS: deleted 2 bases in 1 codon;Parent=rna-XM_015581345.1
NW_015374190.1	Gnomon	CDS	8269	8334	.	-	0	Name=XP_015436831.1;ID=cds-XP_015436831.1;Dbxref=GeneID:107192146%2CGenbank:XP_015436831.1;Note=The sequence of the model RefSeq protein was modified relative to this genomic sequence to represent the inferred CDS: deleted 2 bases in 1 codon;Parent=rna-XM_015581345.1
NW_015374190.1	Gnomon	CDS	7769	7872	.	-	0	Name=XP_015436831.1;ID=cds-XP_015436831.1;Dbxref=GeneID:107192146%2CGenbank:XP_015436831.1;Note=The sequence of the model RefSeq protein was modified relative to this genomic sequence to represent the inferred CDS: deleted 2 bases in 1 codon;Parent=rna-XM_015581345.1
NW_015374190.1	Gnomon	CDS	7452	7670	.	-	0	Name=XP_015436831.1;ID=cds-XP_015436831.1;Dbxref=GeneID:107192146%2CGenbank:XP_015436831.1;Note=The sequence of the model RefSeq protein was modified relative to this genomic sequence to represent the inferred CDS: deleted 2 bases in 1 codon;Parent=rna-XM_015581345.1
NW_015374190.1	Gnomon	CDS	6989	7133	.	-	0	Name=XP_015436831.1;ID=cds-XP_015436831.1;Dbxref=GeneID:107192146%2CGenbank:XP_015436831.1;Note=The sequence of the model RefSeq protein was modified relative to this genomic sequence to represent the inferred CDS: deleted 2 bases in 1 codon;Parent=rna-XM_015581345.1
NW_015374190.1	Gnomon	CDS	23433	23511	.	+	0	Name=XP_015436832.1;ID=cds-XP_015436832.1;Dbxref=GeneID:107192147%2CGenbank:XP_015436832.1;Parent=rna-XM_015581346.1
NW_015374190.1	Gnomon	CDS	24640	24840	.	+	0	Name=XP_015436832.1;ID=cds-XP_015436832.1;Dbxref=GeneID:107192147%2CGenbank:XP_015436832.1;Parent=rna-XM_015581346.1
NW_015374190.1	Gnomon	CDS	26607	26830	.	+	0	Name=XP_015436832.1;ID=cds-XP_015436832.1;Dbxref=GeneID:107192147%2CGenbank:XP_015436832.1;Parent=rna-XM_015581346.1
NW_015374190.1	Gnomon	CDS	26900	27195	.	+	0	Name=XP_015436832.1;ID=cds-XP_015436832.1;Dbxref=GeneID:107192147%2CGenbank:XP_015436832.1;Parent=rna-XM_015581346.1
NW_015374190.1	Gnomon	CDS	27689	28043	.	+	0	Name=XP_015436832.1;ID=cds-XP_015436832.1;Dbxref=GeneID:107192147%2CGenbank:XP_015436832.1;Parent=rna-XM_015581346.1
NW_015374190.1	Gnomon	exon	107824	107867	.	-	.	ID=exon-XM_015581360.1-1;Dbxref=GeneID:107192159%2CGenbank:XM_015581360.1;Parent=rna-XM_015581360.1
NW_015374190.1	Gnomon	exon	106318	106439	.	-	.	ID=exon-XM_015581360.1-2;Dbxref=GeneID:107192159%2CGenbank:XM_015581360.1;Parent=rna-XM_015581360.1
NW_015374190.1	Gnomon	exon	106096	106264	.	-	.	ID=exon-XM_015581360.1-3;Dbxref=GeneID:107192159%2CGenbank:XM_015581360.1;Parent=rna-XM_015581360.1
NW_015374190.1	Gnomon	exon	105796	105913	.	-	.	ID=exon-XM_015581360.1-4;Dbxref=GeneID:107192159%2CGenbank:XM_015581360.1;Parent=rna-XM_015581360.1
NW_015374190.1	Gnomon	exon	105548	105716	.	-	.	ID=exon-XM_015581360.1-5;Dbxref=GeneID:107192159%2CGenbank:XM_015581360.1;Parent=rna-XM_015581360.1
NW_015374190.1	Gnomon	exon	105304	105468	.	-	.	ID=exon-XM_015581360.1-6;Dbxref=GeneID:107192159%2CGenbank:XM_015581360.1;Parent=rna-XM_015581360.1
NW_015374190.1	Gnomon	exon	105104	105208	.	-	.	ID=exon-XM_015581360.1-7;Dbxref=GeneID:107192159%2CGenbank:XM_015581360.1;Parent=rna-XM_015581360.1
NW_015374190.1	Gnomon	exon	104560	104916	.	-	.	ID=exon-XM_015581360.1-8;Dbxref=GeneID:107192159%2CGenbank:XM_015581360.1;Parent=rna-XM_015581360.1
NW_015374190.1	Gnomon	CDS	81031	81312	.	+	0	Name=XP_015436837.1;ID=cds-XP_015436837.1;Dbxref=GeneID:107192151%2CGenbank:XP_015436837.1;Parent=rna-XM_015581351.1
NW_015374190.1	Gnomon	CDS	82115	82226	.	+	0	Name=XP_015436837.1;ID=cds-XP_015436837.1;Dbxref=GeneID:107192151%2CGenbank:XP_015436837.1;Parent=rna-XM_015581351.1
NW_015374190.1	Gnomon	CDS	83533	83655	.	+	0	Name=XP_015436837.1;ID=cds-XP_015436837.1;Dbxref=GeneID:107192151%2CGenbank:XP_015436837.1;Parent=rna-XM_015581351.1
NW_015374190.1	Gnomon	CDS	83749	83903	.	+	0	Name=XP_015436837.1;ID=cds-XP_015436837.1;Dbxref=GeneID:107192151%2CGenbank:XP_015436837.1;Parent=rna-XM_015581351.1
NW_015374190.1	Gnomon	CDS	83995	84084	.	+	0	Name=XP_015436837.1;ID=cds-XP_015436837.1;Dbxref=GeneID:107192151%2CGenbank:XP_015436837.1;Parent=rna-XM_015581351.1
NW_015374190.1	Gnomon	CDS	84189	84320	.	+	0	Name=XP_015436837.1;ID=cds-XP_015436837.1;Dbxref=GeneID:107192151%2CGenbank:XP_015436837.1;Parent=rna-XM_015581351.1
NW_015374190.1	Gnomon	CDS	84532	84678	.	+	0	Name=XP_015436837.1;ID=cds-XP_015436837.1;Dbxref=GeneID:107192151%2CGenbank:XP_015436837.1;Parent=rna-XM_015581351.1
NW_015374190.1	Gnomon	CDS	131615	132072	.	-	0	Name=XP_015436838.1;ID=cds-XP_015436838.1;Dbxref=GeneID:107192152%2CGenbank:XP_015436838.1;Parent=rna-XM_015581352.1
NW_015374190.1	Gnomon	CDS	131012	131168	.	-	0	Name=XP_015436838.1;ID=cds-XP_015436838.1;Dbxref=GeneID:107192152%2CGenbank:XP_015436838.1;Parent=rna-XM_015581352.1
NW_015374190.1	Gnomon	CDS	130436	130588	.	-	0	Name=XP_015436838.1;ID=cds-XP_015436838.1;Dbxref=GeneID:107192152%2CGenbank:XP_015436838.1;Parent=rna-XM_015581352.1
NW_015374190.1	Gnomon	CDS	130064	130351	.	-	0	Name=XP_015436838.1;ID=cds-XP_015436838.1;Dbxref=GeneID:107192152%2CGenbank:XP_015436838.1;Parent=rna-XM_015581352.1
NW_015374190.1	Gnomon	CDS	129740	129913	.	-	0	Name=XP_015436838.1;ID=cds-XP_015436838.1;Dbxref=GeneID:107192152%2CGenbank:XP_015436838.1;Parent=rna-XM_015581352.1
NW_015374190.1	Gnomon	CDS	129335	129507	.	-	0	Name=XP_015436838.1;ID=cds-XP_015436838.1;Dbxref=GeneID:107192152%2CGenbank:XP_015436838.1;Parent=rna-XM_015581352.1
NW_015374190.1	Gnomon	CDS	129027	129150	.	-	0	Name=XP_015436838.1;ID=cds-XP_015436838.1;Dbxref=GeneID:107192152%2CGenbank:XP_015436838.1;Parent=rna-XM_015581352.1
NW_015374190.1	Gnomon	CDS	121693	128820	.	-	0	Name=XP_015436838.1;ID=cds-XP_015436838.1;Dbxref=GeneID:107192152%2CGenbank:XP_015436838.1;Parent=rna-XM_015581352.1
NW_015374190.1	Gnomon	CDS	148039	148165	.	-	0	Name=XP_015436839.1;ID=cds-XP_015436839.1;Dbxref=GeneID:107192153%2CGenbank:XP_015436839.1;Parent=rna-XM_015581353.1
NW_015374190.1	Gnomon	CDS	147123	147276	.	-	0	Name=XP_015436839.1;ID=cds-XP_015436839.1;Dbxref=GeneID:107192153%2CGenbank:XP_015436839.1;Parent=rna-XM_015581353.1
NW_015374190.1	Gnomon	CDS	146759	146868	.	-	0	Name=XP_015436839.1;ID=cds-XP_015436839.1;Dbxref=GeneID:107192153%2CGenbank:XP_015436839.1;Parent=rna-XM_015581353.1
NW_015374190.1	Gnomon	CDS	146125	146423	.	-	0	Name=XP_015436839.1;ID=cds-XP_015436839.1;Dbxref=GeneID:107192153%2CGenbank:XP_015436839.1;Parent=rna-XM_015581353.1
NW_015374190.1	Gnomon	CDS	145907	146048	.	-	0	Name=XP_015436839.1;ID=cds-XP_015436839.1;Dbxref=GeneID:107192153%2CGenbank:XP_015436839.1;Parent=rna-XM_015581353.1
NW_015374190.1	Gnomon	CDS	145679	145809	.	-	0	Name=XP_015436839.1;ID=cds-XP_015436839.1;Dbxref=GeneID:107192153%2CGenbank:XP_015436839.1;Parent=rna-XM_015581353.1
NW_015374190.1	Gnomon	CDS	145334	145596	.	-	0	Name=XP_015436839.1;ID=cds-XP_015436839.1;Dbxref=GeneID:107192153%2CGenbank:XP_015436839.1;Parent=rna-XM_015581353.1
NW_015374190.1	Gnomon	CDS	144602	144773	.	-	0	Name=XP_015436839.1;ID=cds-XP_015436839.1;Dbxref=GeneID:107192153%2CGenbank:XP_015436839.1;Parent=rna-XM_015581353.1
NW_015374190.1	Gnomon	CDS	143981	144236	.	-	0	Name=XP_015436839.1;ID=cds-XP_015436839.1;Dbxref=GeneID:107192153%2CGenbank:XP_015436839.1;Parent=rna-XM_015581353.1
NW_015374190.1	Gnomon	CDS	143660	143782	.	-	0	Name=XP_015436839.1;ID=cds-XP_015436839.1;Dbxref=GeneID:107192153%2CGenbank:XP_015436839.1;Parent=rna-XM_015581353.1
NW_015374190.1	Gnomon	CDS	143410	143545	.	-	0	Name=XP_015436839.1;ID=cds-XP_015436839.1;Dbxref=GeneID:107192153%2CGenbank:XP_015436839.1;Parent=rna-XM_015581353.1
NW_015374190.1	Gnomon	CDS	143068	143195	.	-	0	Name=XP_015436839.1;ID=cds-XP_015436839.1;Dbxref=GeneID:107192153%2CGenbank:XP_015436839.1;Parent=rna-XM_015581353.1
NW_015374190.1	Gnomon	CDS	142419	142630	.	-	0	Name=XP_015436839.1;ID=cds-XP_015436839.1;Dbxref=GeneID:107192153%2CGenbank:XP_015436839.1;Parent=rna-XM_015581353.1
NW_015374190.1	Gnomon	CDS	141271	142340	.	-	0	Name=XP_015436839.1;ID=cds-XP_015436839.1;Dbxref=GeneID:107192153%2CGenbank:XP_015436839.1;Parent=rna-XM_015581353.1
NW_015374190.1	Gnomon	CDS	140602	141108	.	-	0	Name=XP_015436839.1;ID=cds-XP_015436839.1;Dbxref=GeneID:107192153%2CGenbank:XP_015436839.1;Parent=rna-XM_015581353.1
NW_015374190.1	Gnomon	CDS	139918	140428	.	-	0	Name=XP_015436839.1;ID=cds-XP_015436839.1;Dbxref=GeneID:107192153%2CGenbank:XP_015436839.1;Parent=rna-XM_015581353.1
NW_015374190.1	Gnomon	exon	158489	158550	.	+	.	ID=exon-XM_015581359.1-6;Dbxref=GeneID:107192158%2CGenbank:XM_015581359.1;Parent=rna-XM_015581359.1
NW_015374190.1	Gnomon	exon	158772	159046	.	+	.	ID=exon-XM_015581359.1-7;Dbxref=GeneID:107192158%2CGenbank:XM_015581359.1;Parent=rna-XM_015581359.1
NW_015374190.1	Gnomon	exon	157565	157628	.	+	.	ID=exon-XM_015581359.1-4;Dbxref=GeneID:107192158%2CGenbank:XM_015581359.1;Parent=rna-XM_015581359.1
NW_015374190.1	Gnomon	exon	157890	158247	.	+	.	ID=exon-XM_015581359.1-5;Dbxref=GeneID:107192158%2CGenbank:XM_015581359.1;Parent=rna-XM_015581359.1
NW_015374190.1	Gnomon	exon	159311	159504	.	+	.	ID=exon-XM_015581359.1-8;Dbxref=GeneID:107192158%2CGenbank:XM_015581359.1;Parent=rna-XM_015581359.1
NW_015374190.1	Gnomon	exon	159593	159731	.	+	.	ID=exon-XM_015581359.1-9;Dbxref=GeneID:107192158%2CGenbank:XM_015581359.1;Parent=rna-XM_015581359.1
NW_015374190.1	Gnomon	exon	154372	154414	.	+	.	ID=exon-XM_015581359.1-2;Dbxref=GeneID:107192158%2CGenbank:XM_015581359.1;Parent=rna-XM_015581359.1
NW_015374190.1	Gnomon	exon	157253	157454	.	+	.	ID=exon-XM_015581359.1-3;Dbxref=GeneID:107192158%2CGenbank:XM_015581359.1;Parent=rna-XM_015581359.1
NW_015374190.1	Gnomon	exon	154232	154254	.	+	.	ID=exon-XM_015581359.1-1;Dbxref=GeneID:107192158%2CGenbank:XM_015581359.1;Parent=rna-XM_015581359.1
NW_015374190.1	Gnomon	exon	159801	159888	.	+	.	ID=exon-XM_015581359.1-10;Dbxref=GeneID:107192158%2CGenbank:XM_015581359.1;Parent=rna-XM_015581359.1
NW_015374190.1	Gnomon	exon	160526	160706	.	+	.	ID=exon-XM_015581359.1-13;Dbxref=GeneID:107192158%2CGenbank:XM_015581359.1;Parent=rna-XM_015581359.1
NW_015374190.1	Gnomon	exon	160788	161075	.	+	.	ID=exon-XM_015581359.1-14;Dbxref=GeneID:107192158%2CGenbank:XM_015581359.1;Parent=rna-XM_015581359.1
NW_015374190.1	Gnomon	exon	160017	160105	.	+	.	ID=exon-XM_015581359.1-11;Dbxref=GeneID:107192158%2CGenbank:XM_015581359.1;Parent=rna-XM_015581359.1
NW_015374190.1	Gnomon	exon	160243	160446	.	+	.	ID=exon-XM_015581359.1-12;Dbxref=GeneID:107192158%2CGenbank:XM_015581359.1;Parent=rna-XM_015581359.1
NW_015374190.1	Gnomon	exon	161686	161786	.	+	.	ID=exon-XM_015581359.1-17;Dbxref=GeneID:107192158%2CGenbank:XM_015581359.1;Parent=rna-XM_015581359.1
NW_015374190.1	Gnomon	exon	161850	162079	.	+	.	ID=exon-XM_015581359.1-18;Dbxref=GeneID:107192158%2CGenbank:XM_015581359.1;Parent=rna-XM_015581359.1
NW_015374190.1	Gnomon	exon	161154	161395	.	+	.	ID=exon-XM_015581359.1-15;Dbxref=GeneID:107192158%2CGenbank:XM_015581359.1;Parent=rna-XM_015581359.1
NW_015374190.1	Gnomon	exon	161467	161619	.	+	.	ID=exon-XM_015581359.1-16;Dbxref=GeneID:107192158%2CGenbank:XM_015581359.1;Parent=rna-XM_015581359.1
NW_015374190.1	Gnomon	exon	162233	162396	.	+	.	ID=exon-XM_015581359.1-19;Dbxref=GeneID:107192158%2CGenbank:XM_015581359.1;Parent=rna-XM_015581359.1
NW_015374190.1	Gnomon	exon	162472	162619	.	+	.	ID=exon-XM_015581359.1-20;Dbxref=GeneID:107192158%2CGenbank:XM_015581359.1;Parent=rna-XM_015581359.1
NW_015374190.1	Gnomon	gene	154232	162619	.	+	.	Name=LOC107192158;ID=gene-LOC107192158;Dbxref=GeneID:107192158
NW_015374190.1	Gnomon	gene	104560	107867	.	-	.	Name=LOC107192159;ID=gene-LOC107192159;Dbxref=GeneID:107192159
NW_015374190.1	Gnomon	gene	149673	151966	.	+	.	Name=LOC107192156;ID=gene-LOC107192156;Dbxref=GeneID:107192156
NW_015374190.1	Gnomon	gene	88543	96001	.	-	.	Name=LOC107192157;ID=gene-LOC107192157;Dbxref=GeneID:107192157
NW_015374190.1	Gnomon	gene	110064	114060	.	+	.	Name=LOC107192154;ID=gene-LOC107192154;Dbxref=GeneID:107192154
NW_015374190.1	Gnomon	gene	114332	114967	.	-	.	Name=LOC107192155;ID=gene-LOC107192155;Dbxref=GeneID:107192155
NW_015374190.1	Gnomon	gene	120806	133370	.	-	.	Name=LOC107192152;ID=gene-LOC107192152;Dbxref=GeneID:107192152
NW_015374190.1	Gnomon	gene	139815	148278	.	-	.	Name=LOC107192153;ID=gene-LOC107192153;Dbxref=GeneID:107192153
NW_015374190.1	Gnomon	gene	77515	79951	.	+	.	Name=LOC107192150;ID=gene-LOC107192150;Dbxref=GeneID:107192150
NW_015374190.1	Gnomon	gene	80201	84983	.	+	.	Name=LOC107192151;ID=gene-LOC107192151;Dbxref=GeneID:107192151
NW_015374190.1	Gnomon	gene	102073	103981	.	-	.	Name=LOC107192165;ID=gene-LOC107192165;Dbxref=GeneID:107192165
NW_015374190.1	Gnomon	gene	31681	39172	.	-	.	Name=LOC107192163;ID=gene-LOC107192163;Dbxref=GeneID:107192163
NW_015374190.1	Gnomon	gene	85938	87058	.	-	.	Name=LOC107192164;ID=gene-LOC107192164;Dbxref=GeneID:107192164
NW_015374190.1	Gnomon	gene	99856	101269	.	+	.	Name=LOC107192161;ID=gene-LOC107192161;Dbxref=GeneID:107192161
NW_015374190.1	Gnomon	gene	135483	136662	.	+	.	Name=LOC107192162;ID=gene-LOC107192162;Dbxref=GeneID:107192162
NW_015374190.1	Gnomon	gene	3498	6827	.	+	.	Name=LOC107192160;ID=gene-LOC107192160;Dbxref=GeneID:107192160
NW_015374190.1	Gnomon	gene	70050	76302	.	+	.	Name=LOC107192149;ID=gene-LOC107192149;Dbxref=GeneID:107192149
NW_015374190.1	Gnomon	gene	23433	28139	.	+	.	Name=LOC107192147;ID=gene-LOC107192147;Dbxref=GeneID:107192147
NW_015374190.1	Gnomon	gene	63509	68844	.	-	.	Name=LOC107192148;ID=gene-LOC107192148;Dbxref=GeneID:107192148
NW_015374190.1	Gnomon	gene	6981	15351	.	-	.	Name=LOC107192146;ID=gene-LOC107192146;Dbxref=GeneID:107192146
NW_015374190.1	Gnomon	exon	101028	101269	.	+	.	ID=exon-XM_015581362.1-4;Dbxref=GeneID:107192161%2CGenbank:XM_015581362.1;Parent=rna-XM_015581362.1
NW_015374190.1	Gnomon	exon	99856	99942	.	+	.	ID=exon-XM_015581362.1-1;Dbxref=GeneID:107192161%2CGenbank:XM_015581362.1;Parent=rna-XM_015581362.1
NW_015374190.1	Gnomon	exon	100073	100292	.	+	.	ID=exon-XM_015581362.1-2;Dbxref=GeneID:107192161%2CGenbank:XM_015581362.1;Parent=rna-XM_015581362.1
NW_015374190.1	Gnomon	exon	100735	100954	.	+	.	ID=exon-XM_015581362.1-3;Dbxref=GeneID:107192161%2CGenbank:XM_015581362.1;Parent=rna-XM_015581362.1
NW_015374190.1	Gnomon	exon	4134	4473	.	+	.	ID=exon-XM_015581361.1-3;Dbxref=GeneID:107192160%2CGenbank:XM_015581361.1;Parent=rna-XM_015581361.1
NW_015374190.1	Gnomon	exon	4554	4786	.	+	.	ID=exon-XM_015581361.1-4;Dbxref=GeneID:107192160%2CGenbank:XM_015581361.1;Parent=rna-XM_015581361.1
NW_015374190.1	Gnomon	exon	3498	3750	.	+	.	ID=exon-XM_015581361.1-1;Dbxref=GeneID:107192160%2CGenbank:XM_015581361.1;Parent=rna-XM_015581361.1
NW_015374190.1	Gnomon	exon	3849	4006	.	+	.	ID=exon-XM_015581361.1-2;Dbxref=GeneID:107192160%2CGenbank:XM_015581361.1;Parent=rna-XM_015581361.1
NW_015374190.1	Gnomon	exon	6426	6609	.	+	.	ID=exon-XM_015581361.1-9;Dbxref=GeneID:107192160%2CGenbank:XM_015581361.1;Parent=rna-XM_015581361.1
NW_015374190.1	Gnomon	exon	5938	6085	.	+	.	ID=exon-XM_015581361.1-7;Dbxref=GeneID:107192160%2CGenbank:XM_015581361.1;Parent=rna-XM_015581361.1
NW_015374190.1	Gnomon	exon	6168	6336	.	+	.	ID=exon-XM_015581361.1-8;Dbxref=GeneID:107192160%2CGenbank:XM_015581361.1;Parent=rna-XM_015581361.1
NW_015374190.1	Gnomon	exon	4897	5079	.	+	.	ID=exon-XM_015581361.1-5;Dbxref=GeneID:107192160%2CGenbank:XM_015581361.1;Parent=rna-XM_015581361.1
NW_015374190.1	Gnomon	exon	5320	5472	.	+	.	ID=exon-XM_015581361.1-6;Dbxref=GeneID:107192160%2CGenbank:XM_015581361.1;Parent=rna-XM_015581361.1
NW_015374190.1	Gnomon	CDS	110110	110158	.	+	0	Name=XP_015436840.1;ID=cds-XP_015436840.1;Dbxref=GeneID:107192154%2CGenbank:XP_015436840.1;Parent=rna-XM_015581354.1
NW_015374190.1	Gnomon	CDS	110927	111045	.	+	0	Name=XP_015436840.1;ID=cds-XP_015436840.1;Dbxref=GeneID:107192154%2CGenbank:XP_015436840.1;Parent=rna-XM_015581354.1
NW_015374190.1	Gnomon	CDS	111125	111191	.	+	0	Name=XP_015436840.1;ID=cds-XP_015436840.1;Dbxref=GeneID:107192154%2CGenbank:XP_015436840.1;Parent=rna-XM_015581354.1
NW_015374190.1	Gnomon	CDS	111388	111485	.	+	0	Name=XP_015436840.1;ID=cds-XP_015436840.1;Dbxref=GeneID:107192154%2CGenbank:XP_015436840.1;Parent=rna-XM_015581354.1
NW_015374190.1	Gnomon	CDS	111662	111831	.	+	0	Name=XP_015436840.1;ID=cds-XP_015436840.1;Dbxref=GeneID:107192154%2CGenbank:XP_015436840.1;Parent=rna-XM_015581354.1
NW_015374190.1	Gnomon	CDS	111915	112077	.	+	0	Name=XP_015436840.1;ID=cds-XP_015436840.1;Dbxref=GeneID:107192154%2CGenbank:XP_015436840.1;Parent=rna-XM_015581354.1
NW_015374190.1	Gnomon	CDS	112155	112516	.	+	0	Name=XP_015436840.1;ID=cds-XP_015436840.1;Dbxref=GeneID:107192154%2CGenbank:XP_015436840.1;Parent=rna-XM_015581354.1
NW_015374190.1	Gnomon	CDS	112603	112685	.	+	0	Name=XP_015436840.1;ID=cds-XP_015436840.1;Dbxref=GeneID:107192154%2CGenbank:XP_015436840.1;Parent=rna-XM_015581354.1
NW_015374190.1	Gnomon	CDS	112815	112898	.	+	0	Name=XP_015436840.1;ID=cds-XP_015436840.1;Dbxref=GeneID:107192154%2CGenbank:XP_015436840.1;Parent=rna-XM_015581354.1
NW_015374190.1	Gnomon	CDS	112974	113206	.	+	0	Name=XP_015436840.1;ID=cds-XP_015436840.1;Dbxref=GeneID:107192154%2CGenbank:XP_015436840.1;Parent=rna-XM_015581354.1
NW_015374190.1	Gnomon	CDS	107824	107866	.	-	0	Name=XP_015436846.1;ID=cds-XP_015436846.1;Dbxref=GeneID:107192159%2CGenbank:XP_015436846.1;Parent=rna-XM_015581360.1
NW_015374190.1	Gnomon	CDS	106318	106439	.	-	0	Name=XP_015436846.1;ID=cds-XP_015436846.1;Dbxref=GeneID:107192159%2CGenbank:XP_015436846.1;Parent=rna-XM_015581360.1
NW_015374190.1	Gnomon	CDS	106096	106264	.	-	0	Name=XP_015436846.1;ID=cds-XP_015436846.1;Dbxref=GeneID:107192159%2CGenbank:XP_015436846.1;Parent=rna-XM_015581360.1
NW_015374190.1	Gnomon	CDS	105796	105913	.	-	0	Name=XP_015436846.1;ID=cds-XP_015436846.1;Dbxref=GeneID:107192159%2CGenbank:XP_015436846.1;Parent=rna-XM_015581360.1
NW_015374190.1	Gnomon	CDS	105548	105716	.	-	0	Name=XP_015436846.1;ID=cds-XP_015436846.1;Dbxref=GeneID:107192159%2CGenbank:XP_015436846.1;Parent=rna-XM_015581360.1
NW_015374190.1	Gnomon	CDS	105304	105468	.	-	0	Name=XP_015436846.1;ID=cds-XP_015436846.1;Dbxref=GeneID:107192159%2CGenbank:XP_015436846.1;Parent=rna-XM_015581360.1
NW_015374190.1	Gnomon	CDS	105104	105208	.	-	0	Name=XP_015436846.1;ID=cds-XP_015436846.1;Dbxref=GeneID:107192159%2CGenbank:XP_015436846.1;Parent=rna-XM_015581360.1
NW_015374190.1	Gnomon	CDS	104734	104916	.	-	0	Name=XP_015436846.1;ID=cds-XP_015436846.1;Dbxref=GeneID:107192159%2CGenbank:XP_015436846.1;Parent=rna-XM_015581360.1
NW_015374190.1	Gnomon	CDS	3682	3750	.	+	0	Name=XP_015436847.1;ID=cds-XP_015436847.1;Dbxref=GeneID:107192160%2CGenbank:XP_015436847.1;Parent=rna-XM_015581361.1
NW_015374190.1	Gnomon	CDS	3849	4006	.	+	0	Name=XP_015436847.1;ID=cds-XP_015436847.1;Dbxref=GeneID:107192160%2CGenbank:XP_015436847.1;Parent=rna-XM_015581361.1
NW_015374190.1	Gnomon	CDS	4134	4473	.	+	0	Name=XP_015436847.1;ID=cds-XP_015436847.1;Dbxref=GeneID:107192160%2CGenbank:XP_015436847.1;Parent=rna-XM_015581361.1
NW_015374190.1	Gnomon	CDS	4554	4786	.	+	0	Name=XP_015436847.1;ID=cds-XP_015436847.1;Dbxref=GeneID:107192160%2CGenbank:XP_015436847.1;Parent=rna-XM_015581361.1
NW_015374190.1	Gnomon	CDS	4897	5079	.	+	0	Name=XP_015436847.1;ID=cds-XP_015436847.1;Dbxref=GeneID:107192160%2CGenbank:XP_015436847.1;Parent=rna-XM_015581361.1
NW_015374190.1	Gnomon	CDS	5320	5472	.	+	0	Name=XP_015436847.1;ID=cds-XP_015436847.1;Dbxref=GeneID:107192160%2CGenbank:XP_015436847.1;Parent=rna-XM_015581361.1
NW_015374190.1	Gnomon	CDS	5938	6085	.	+	0	Name=XP_015436847.1;ID=cds-XP_015436847.1;Dbxref=GeneID:107192160%2CGenbank:XP_015436847.1;Parent=rna-XM_015581361.1
NW_015374190.1	Gnomon	CDS	6168	6336	.	+	0	Name=XP_015436847.1;ID=cds-XP_015436847.1;Dbxref=GeneID:107192160%2CGenbank:XP_015436847.1;Parent=rna-XM_015581361.1
NW_015374190.1	Gnomon	CDS	6426	6609	.	+	0	Name=XP_015436847.1;ID=cds-XP_015436847.1;Dbxref=GeneID:107192160%2CGenbank:XP_015436847.1;Parent=rna-XM_015581361.1
NW_015374190.1	Gnomon	CDS	6695	6827	.	+	0	Name=XP_015436847.1;ID=cds-XP_015436847.1;Dbxref=GeneID:107192160%2CGenbank:XP_015436847.1;Parent=rna-XM_015581361.1
NW_015374190.1	Gnomon	mRNA	88543	96001	.	-	.	Name=XM_015581358.1;ID=rna-XM_015581358.1;Dbxref=GeneID:107192157%2CGenbank:XM_015581358.1;Parent=gene-LOC107192157
NW_015374190.1	Gnomon	CDS	99890	99942	.	+	0	Name=XP_015436848.1;ID=cds-XP_015436848.1;Dbxref=GeneID:107192161%2CGenbank:XP_015436848.1;Parent=rna-XM_015581362.1
NW_015374190.1	Gnomon	CDS	100073	100292	.	+	0	Name=XP_015436848.1;ID=cds-XP_015436848.1;Dbxref=GeneID:107192161%2CGenbank:XP_015436848.1;Parent=rna-XM_015581362.1
NW_015374190.1	Gnomon	CDS	100735	100954	.	+	0	Name=XP_015436848.1;ID=cds-XP_015436848.1;Dbxref=GeneID:107192161%2CGenbank:XP_015436848.1;Parent=rna-XM_015581362.1
NW_015374190.1	Gnomon	CDS	101028	101185	.	+	0	Name=XP_015436848.1;ID=cds-XP_015436848.1;Dbxref=GeneID:107192161%2CGenbank:XP_015436848.1;Parent=rna-XM_015581362.1
NW_015374190.1	Gnomon	mRNA	154232	162619	.	+	.	Name=XM_015581359.1;ID=rna-XM_015581359.1;Dbxref=GeneID:107192158%2CGenbank:XM_015581359.1;Parent=gene-LOC107192158
NW_015374190.1	Gnomon	exon	144602	144773	.	-	.	ID=exon-XM_015581353.1-8;Dbxref=GeneID:107192153%2CGenbank:XM_015581353.1;Parent=rna-XM_015581353.1
NW_015374190.1	Gnomon	exon	143981	144236	.	-	.	ID=exon-XM_015581353.1-9;Dbxref=GeneID:107192153%2CGenbank:XM_015581353.1;Parent=rna-XM_015581353.1
NW_015374190.1	Gnomon	exon	145679	145809	.	-	.	ID=exon-XM_015581353.1-6;Dbxref=GeneID:107192153%2CGenbank:XM_015581353.1;Parent=rna-XM_015581353.1
NW_015374190.1	Gnomon	exon	145334	145596	.	-	.	ID=exon-XM_015581353.1-7;Dbxref=GeneID:107192153%2CGenbank:XM_015581353.1;Parent=rna-XM_015581353.1
NW_015374190.1	Gnomon	exon	146125	146423	.	-	.	ID=exon-XM_015581353.1-4;Dbxref=GeneID:107192153%2CGenbank:XM_015581353.1;Parent=rna-XM_015581353.1
NW_015374190.1	Gnomon	exon	145907	146048	.	-	.	ID=exon-XM_015581353.1-5;Dbxref=GeneID:107192153%2CGenbank:XM_015581353.1;Parent=rna-XM_015581353.1
NW_015374190.1	Gnomon	exon	147123	147276	.	-	.	ID=exon-XM_015581353.1-2;Dbxref=GeneID:107192153%2CGenbank:XM_015581353.1;Parent=rna-XM_015581353.1
NW_015374190.1	Gnomon	exon	146759	146868	.	-	.	ID=exon-XM_015581353.1-3;Dbxref=GeneID:107192153%2CGenbank:XM_015581353.1;Parent=rna-XM_015581353.1
NW_015374190.1	Gnomon	exon	148039	148278	.	-	.	ID=exon-XM_015581353.1-1;Dbxref=GeneID:107192153%2CGenbank:XM_015581353.1;Parent=rna-XM_015581353.1
NW_015374190.1	Gnomon	mRNA	114332	114967	.	-	.	Name=XM_015581356.1;ID=rna-XM_015581356.1;Dbxref=GeneID:107192155%2CGenbank:XM_015581356.1;Parent=gene-LOC107192155
NW_015374190.1	Gnomon	CDS	114805	114873	.	-	0	Name=XP_015436842.1;ID=cds-XP_015436842.1;Dbxref=GeneID:107192155%2CGenbank:XP_015436842.1;Parent=rna-XM_015581356.1
NW_015374190.1	Gnomon	CDS	114567	114636	.	-	0	Name=XP_015436842.1;ID=cds-XP_015436842.1;Dbxref=GeneID:107192155%2CGenbank:XP_015436842.1;Parent=rna-XM_015581356.1
NW_015374190.1	Gnomon	CDS	114462	114499	.	-	0	Name=XP_015436842.1;ID=cds-XP_015436842.1;Dbxref=GeneID:107192155%2CGenbank:XP_015436842.1;Parent=rna-XM_015581356.1
NW_015374190.1	Gnomon	mRNA	149673	151966	.	+	.	Name=XM_015581357.1;ID=rna-XM_015581357.1;Dbxref=GeneID:107192156%2CGenbank:XM_015581357.1;Parent=gene-LOC107192156
NW_015374190.1	Gnomon	exon	132993	133370	.	-	.	ID=exon-XM_015581352.1-1;Dbxref=GeneID:107192152%2CGenbank:XM_015581352.1;Parent=rna-XM_015581352.1
NW_015374190.1	Gnomon	exon	132208	132257	.	-	.	ID=exon-XM_015581352.1-2;Dbxref=GeneID:107192152%2CGenbank:XM_015581352.1;Parent=rna-XM_015581352.1
NW_015374190.1	Gnomon	exon	131615	132129	.	-	.	ID=exon-XM_015581352.1-3;Dbxref=GeneID:107192152%2CGenbank:XM_015581352.1;Parent=rna-XM_015581352.1
NW_015374190.1	Gnomon	exon	131012	131168	.	-	.	ID=exon-XM_015581352.1-4;Dbxref=GeneID:107192152%2CGenbank:XM_015581352.1;Parent=rna-XM_015581352.1
NW_015374190.1	Gnomon	exon	130436	130588	.	-	.	ID=exon-XM_015581352.1-5;Dbxref=GeneID:107192152%2CGenbank:XM_015581352.1;Parent=rna-XM_015581352.1
NW_015374190.1	Gnomon	exon	130064	130351	.	-	.	ID=exon-XM_015581352.1-6;Dbxref=GeneID:107192152%2CGenbank:XM_015581352.1;Parent=rna-XM_015581352.1
NW_015374190.1	Gnomon	exon	129740	129913	.	-	.	ID=exon-XM_015581352.1-7;Dbxref=GeneID:107192152%2CGenbank:XM_015581352.1;Parent=rna-XM_015581352.1
NW_015374190.1	Gnomon	exon	129335	129507	.	-	.	ID=exon-XM_015581352.1-8;Dbxref=GeneID:107192152%2CGenbank:XM_015581352.1;Parent=rna-XM_015581352.1
NW_015374190.1	Gnomon	exon	129027	129150	.	-	.	ID=exon-XM_015581352.1-9;Dbxref=GeneID:107192152%2CGenbank:XM_015581352.1;Parent=rna-XM_015581352.1
NW_015374190.1	Gnomon	mRNA	110064	114060	.	+	.	Name=XM_015581354.1;ID=rna-XM_015581354.1;Dbxref=GeneID:107192154%2CGenbank:XM_015581354.1;Parent=gene-LOC107192154
NW_015374190.1	Gnomon	CDS	149787	149832	.	+	0	Name=XP_015436843.1;ID=cds-XP_015436843.1;Dbxref=GeneID:107192156%2CGenbank:XP_015436843.1;Parent=rna-XM_015581357.1
NW_015374190.1	Gnomon	CDS	150506	150645	.	+	0	Name=XP_015436843.1;ID=cds-XP_015436843.1;Dbxref=GeneID:107192156%2CGenbank:XP_015436843.1;Parent=rna-XM_015581357.1
NW_015374190.1	Gnomon	CDS	151275	151631	.	+	0	Name=XP_015436843.1;ID=cds-XP_015436843.1;Dbxref=GeneID:107192156%2CGenbank:XP_015436843.1;Parent=rna-XM_015581357.1
NW_015374190.1	Gnomon	CDS	151715	151816	.	+	0	Name=XP_015436843.1;ID=cds-XP_015436843.1;Dbxref=GeneID:107192156%2CGenbank:XP_015436843.1;Parent=rna-XM_015581357.1
NW_015374190.1	Gnomon	CDS	93055	93198	.	-	0	Name=XP_015436844.1;ID=cds-XP_015436844.1;Dbxref=GeneID:107192157%2CGenbank:XP_015436844.1;Parent=rna-XM_015581358.1
NW_015374190.1	Gnomon	CDS	92238	92538	.	-	0	Name=XP_015436844.1;ID=cds-XP_015436844.1;Dbxref=GeneID:107192157%2CGenbank:XP_015436844.1;Parent=rna-XM_015581358.1
NW_015374190.1	Gnomon	CDS	91510	91693	.	-	0	Name=XP_015436844.1;ID=cds-XP_015436844.1;Dbxref=GeneID:107192157%2CGenbank:XP_015436844.1;Parent=rna-XM_015581358.1
NW_015374190.1	Gnomon	CDS	91176	91443	.	-	0	Name=XP_015436844.1;ID=cds-XP_015436844.1;Dbxref=GeneID:107192157%2CGenbank:XP_015436844.1;Parent=rna-XM_015581358.1
NW_015374190.1	Gnomon	CDS	90390	90764	.	-	0	Name=XP_015436844.1;ID=cds-XP_015436844.1;Dbxref=GeneID:107192157%2CGenbank:XP_015436844.1;Parent=rna-XM_015581358.1
NW_015374190.1	Gnomon	CDS	89379	89681	.	-	0	Name=XP_015436844.1;ID=cds-XP_015436844.1;Dbxref=GeneID:107192157%2CGenbank:XP_015436844.1;Parent=rna-XM_015581358.1
NW_015374190.1	Gnomon	CDS	88847	89014	.	-	0	Name=XP_015436844.1;ID=cds-XP_015436844.1;Dbxref=GeneID:107192157%2CGenbank:XP_015436844.1;Parent=rna-XM_015581358.1
NW_015374190.1	Gnomon	CDS	88614	88703	.	-	0	Name=XP_015436844.1;ID=cds-XP_015436844.1;Dbxref=GeneID:107192157%2CGenbank:XP_015436844.1;Parent=rna-XM_015581358.1
NW_015374190.1	Gnomon	CDS	157410	157454	.	+	0	Name=XP_015436845.1;ID=cds-XP_015436845.1;Dbxref=GeneID:107192158%2CGenbank:XP_015436845.1;Parent=rna-XM_015581359.1
NW_015374190.1	Gnomon	CDS	157565	157628	.	+	0	Name=XP_015436845.1;ID=cds-XP_015436845.1;Dbxref=GeneID:107192158%2CGenbank:XP_015436845.1;Parent=rna-XM_015581359.1
NW_015374190.1	Gnomon	CDS	157890	158247	.	+	0	Name=XP_015436845.1;ID=cds-XP_015436845.1;Dbxref=GeneID:107192158%2CGenbank:XP_015436845.1;Parent=rna-XM_015581359.1
NW_015374190.1	Gnomon	CDS	158489	158550	.	+	0	Name=XP_015436845.1;ID=cds-XP_015436845.1;Dbxref=GeneID:107192158%2CGenbank:XP_015436845.1;Parent=rna-XM_015581359.1
NW_015374190.1	Gnomon	CDS	158772	159046	.	+	0	Name=XP_015436845.1;ID=cds-XP_015436845.1;Dbxref=GeneID:107192158%2CGenbank:XP_015436845.1;Parent=rna-XM_015581359.1
NW_015374190.1	Gnomon	CDS	159311	159504	.	+	0	Name=XP_015436845.1;ID=cds-XP_015436845.1;Dbxref=GeneID:107192158%2CGenbank:XP_015436845.1;Parent=rna-XM_015581359.1
NW_015374190.1	Gnomon	CDS	159593	159731	.	+	0	Name=XP_015436845.1;ID=cds-XP_015436845.1;Dbxref=GeneID:107192158%2CGenbank:XP_015436845.1;Parent=rna-XM_015581359.1
NW_015374190.1	Gnomon	CDS	159801	159888	.	+	0	Name=XP_015436845.1;ID=cds-XP_015436845.1;Dbxref=GeneID:107192158%2CGenbank:XP_015436845.1;Parent=rna-XM_015581359.1
NW_015374190.1	Gnomon	CDS	160017	160105	.	+	0	Name=XP_015436845.1;ID=cds-XP_015436845.1;Dbxref=GeneID:107192158%2CGenbank:XP_015436845.1;Parent=rna-XM_015581359.1
NW_015374190.1	Gnomon	CDS	160243	160446	.	+	0	Name=XP_015436845.1;ID=cds-XP_015436845.1;Dbxref=GeneID:107192158%2CGenbank:XP_015436845.1;Parent=rna-XM_015581359.1
NW_015374190.1	Gnomon	CDS	160526	160706	.	+	0	Name=XP_015436845.1;ID=cds-XP_015436845.1;Dbxref=GeneID:107192158%2CGenbank:XP_015436845.1;Parent=rna-XM_015581359.1
NW_015374190.1	Gnomon	CDS	160788	161075	.	+	0	Name=XP_015436845.1;ID=cds-XP_015436845.1;Dbxref=GeneID:107192158%2CGenbank:XP_015436845.1;Parent=rna-XM_015581359.1
NW_015374190.1	Gnomon	CDS	161154	161395	.	+	0	Name=XP_015436845.1;ID=cds-XP_015436845.1;Dbxref=GeneID:107192158%2CGenbank:XP_015436845.1;Parent=rna-XM_015581359.1
NW_015374190.1	Gnomon	CDS	161467	161619	.	+	0	Name=XP_015436845.1;ID=cds-XP_015436845.1;Dbxref=GeneID:107192158%2CGenbank:XP_015436845.1;Parent=rna-XM_015581359.1
NW_015374190.1	Gnomon	CDS	161686	161786	.	+	0	Name=XP_015436845.1;ID=cds-XP_015436845.1;Dbxref=GeneID:107192158%2CGenbank:XP_015436845.1;Parent=rna-XM_015581359.1
NW_015374190.1	Gnomon	CDS	161850	162079	.	+	0	Name=XP_015436845.1;ID=cds-XP_015436845.1;Dbxref=GeneID:107192158%2CGenbank:XP_015436845.1;Parent=rna-XM_015581359.1
NW_015374190.1	Gnomon	CDS	162233	162393	.	+	0	Name=XP_015436845.1;ID=cds-XP_015436845.1;Dbxref=GeneID:107192158%2CGenbank:XP_015436845.1;Parent=rna-XM_015581359.1
NW_015374190.1	Gnomon	mRNA	120806	133370	.	-	.	Name=XM_015581352.1;ID=rna-XM_015581352.1;Dbxref=GeneID:107192152%2CGenbank:XM_015581352.1;Parent=gene-LOC107192152
NW_015374190.1	Gnomon	exon	121500	128820	.	-	.	ID=exon-XM_015581352.1-10;Dbxref=GeneID:107192152%2CGenbank:XM_015581352.1;Parent=rna-XM_015581352.1
NW_015374190.1	Gnomon	exon	120806	120990	.	-	.	ID=exon-XM_015581352.1-11;Dbxref=GeneID:107192152%2CGenbank:XM_015581352.1;Parent=rna-XM_015581352.1
NW_015374190.1	Gnomon	mRNA	80201	84983	.	+	.	Name=XM_015581351.1;ID=rna-XM_015581351.1;Dbxref=GeneID:107192151%2CGenbank:XM_015581351.1;Parent=gene-LOC107192151
NW_015374190.1	Gnomon	mRNA	139815	148278	.	-	.	Name=XM_015581353.1;ID=rna-XM_015581353.1;Dbxref=GeneID:107192153%2CGenbank:XM_015581353.1;Parent=gene-LOC107192153
NW_015374190.1	Gnomon	exon	111662	111831	.	+	.	ID=exon-XM_015581354.1-5;Dbxref=GeneID:107192154%2CGenbank:XM_015581354.1;Parent=rna-XM_015581354.1
NW_015374190.1	Gnomon	exon	111915	112077	.	+	.	ID=exon-XM_015581354.1-6;Dbxref=GeneID:107192154%2CGenbank:XM_015581354.1;Parent=rna-XM_015581354.1
NW_015374190.1	Gnomon	exon	112155	112516	.	+	.	ID=exon-XM_015581354.1-7;Dbxref=GeneID:107192154%2CGenbank:XM_015581354.1;Parent=rna-XM_015581354.1
NW_015374190.1	Gnomon	exon	112603	112685	.	+	.	ID=exon-XM_015581354.1-8;Dbxref=GeneID:107192154%2CGenbank:XM_015581354.1;Parent=rna-XM_015581354.1
NW_015374190.1	Gnomon	exon	110064	110158	.	+	.	ID=exon-XM_015581354.1-1;Dbxref=GeneID:107192154%2CGenbank:XM_015581354.1;Parent=rna-XM_015581354.1
NW_015374190.1	Gnomon	exon	110927	111045	.	+	.	ID=exon-XM_015581354.1-2;Dbxref=GeneID:107192154%2CGenbank:XM_015581354.1;Parent=rna-XM_015581354.1
NW_015374190.1	Gnomon	exon	111125	111191	.	+	.	ID=exon-XM_015581354.1-3;Dbxref=GeneID:107192154%2CGenbank:XM_015581354.1;Parent=rna-XM_015581354.1
NW_015374190.1	Gnomon	exon	111388	111485	.	+	.	ID=exon-XM_015581354.1-4;Dbxref=GeneID:107192154%2CGenbank:XM_015581354.1;Parent=rna-XM_015581354.1
NW_015374190.1	Gnomon	exon	112815	112898	.	+	.	ID=exon-XM_015581354.1-9;Dbxref=GeneID:107192154%2CGenbank:XM_015581354.1;Parent=rna-XM_015581354.1
NW_015374190.1	Gnomon	mRNA	77515	79951	.	+	.	Name=XM_015581350.1;ID=rna-XM_015581350.1;Dbxref=GeneID:107192150%2CGenbank:XM_015581350.1;Parent=gene-LOC107192150
NW_015374190.1	Gnomon	exon	75529	75696	.	+	.	ID=exon-XM_015581349.1-16;Dbxref=GeneID:107192149%2CGenbank:XM_015581349.1;Parent=rna-XM_015581349.1
NW_015374190.1	Gnomon	exon	75781	76006	.	+	.	ID=exon-XM_015581349.1-17;Dbxref=GeneID:107192149%2CGenbank:XM_015581349.1;Parent=rna-XM_015581349.1
NW_015374190.1	Gnomon	exon	76082	76302	.	+	.	ID=exon-XM_015581349.1-18;Dbxref=GeneID:107192149%2CGenbank:XM_015581349.1;Parent=rna-XM_015581349.1
NW_015374190.1	Gnomon	exon	74144	74443	.	+	.	ID=exon-XM_015581349.1-12;Dbxref=GeneID:107192149%2CGenbank:XM_015581349.1;Parent=rna-XM_015581349.1
NW_015374190.1	Gnomon	exon	74577	74767	.	+	.	ID=exon-XM_015581349.1-13;Dbxref=GeneID:107192149%2CGenbank:XM_015581349.1;Parent=rna-XM_015581349.1
NW_015374190.1	Gnomon	exon	74892	75204	.	+	.	ID=exon-XM_015581349.1-14;Dbxref=GeneID:107192149%2CGenbank:XM_015581349.1;Parent=rna-XM_015581349.1
NW_015374190.1	Gnomon	exon	75272	75448	.	+	.	ID=exon-XM_015581349.1-15;Dbxref=GeneID:107192149%2CGenbank:XM_015581349.1;Parent=rna-XM_015581349.1
NW_015374190.1	Gnomon	exon	73574	73766	.	+	.	ID=exon-XM_015581349.1-10;Dbxref=GeneID:107192149%2CGenbank:XM_015581349.1;Parent=rna-XM_015581349.1
NW_015374190.1	Gnomon	exon	73861	74015	.	+	.	ID=exon-XM_015581349.1-11;Dbxref=GeneID:107192149%2CGenbank:XM_015581349.1;Parent=rna-XM_015581349.1
NW_015374190.1	Gnomon	CDS	135561	135569	.	+	0	Name=XP_015436850.1;ID=cds-XP_015436850.1;Dbxref=GeneID:107192162%2CGenbank:XP_015436850.1;Parent=rna-XM_015581364.1
NW_015374190.1	Gnomon	CDS	135644	135730	.	+	0	Name=XP_015436850.1;ID=cds-XP_015436850.1;Dbxref=GeneID:107192162%2CGenbank:XP_015436850.1;Parent=rna-XM_015581364.1
NW_015374190.1	Gnomon	CDS	135940	136084	.	+	0	Name=XP_015436850.1;ID=cds-XP_015436850.1;Dbxref=GeneID:107192162%2CGenbank:XP_015436850.1;Parent=rna-XM_015581364.1
NW_015374190.1	Gnomon	CDS	136164	136339	.	+	0	Name=XP_015436850.1;ID=cds-XP_015436850.1;Dbxref=GeneID:107192162%2CGenbank:XP_015436850.1;Parent=rna-XM_015581364.1
NW_015374190.1	Gnomon	CDS	39121	39172	.	-	0	Name=XP_015436851.1;ID=cds-XP_015436851.1;Dbxref=GeneID:107192163%2CGenbank:XP_015436851.1;Parent=rna-XM_015581365.1
NW_015374190.1	Gnomon	CDS	38767	38807	.	-	0	Name=XP_015436851.1;ID=cds-XP_015436851.1;Dbxref=GeneID:107192163%2CGenbank:XP_015436851.1;Parent=rna-XM_015581365.1
NW_015374190.1	Gnomon	CDS	38284	38437	.	-	0	Name=XP_015436851.1;ID=cds-XP_015436851.1;Dbxref=GeneID:107192163%2CGenbank:XP_015436851.1;Parent=rna-XM_015581365.1
NW_015374190.1	Gnomon	CDS	38141	38188	.	-	0	Name=XP_015436851.1;ID=cds-XP_015436851.1;Dbxref=GeneID:107192163%2CGenbank:XP_015436851.1;Parent=rna-XM_015581365.1
NW_015374190.1	Gnomon	CDS	37039	37154	.	-	0	Name=XP_015436851.1;ID=cds-XP_015436851.1;Dbxref=GeneID:107192163%2CGenbank:XP_015436851.1;Parent=rna-XM_015581365.1
NW_015374190.1	Gnomon	CDS	31681	36075	.	-	0	Name=XP_015436851.1;ID=cds-XP_015436851.1;Dbxref=GeneID:107192163%2CGenbank:XP_015436851.1;Parent=rna-XM_015581365.1
NW_015374190.1	Gnomon	CDS	86897	86998	.	-	0	Name=XP_015436852.1;ID=cds-XP_015436852.1;Dbxref=GeneID:107192164%2CGenbank:XP_015436852.1;Parent=rna-XM_015581366.1
NW_015374190.1	Gnomon	CDS	85952	86704	.	-	0	Name=XP_015436852.1;ID=cds-XP_015436852.1;Dbxref=GeneID:107192164%2CGenbank:XP_015436852.1;Parent=rna-XM_015581366.1
NW_015374190.1	Gnomon	exon	151715	151966	.	+	.	ID=exon-XM_015581357.1-4;Dbxref=GeneID:107192156%2CGenbank:XM_015581357.1;Parent=rna-XM_015581357.1
NW_015374190.1	Gnomon	exon	150506	150645	.	+	.	ID=exon-XM_015581357.1-2;Dbxref=GeneID:107192156%2CGenbank:XM_015581357.1;Parent=rna-XM_015581357.1
NW_015374190.1	Gnomon	exon	151275	151631	.	+	.	ID=exon-XM_015581357.1-3;Dbxref=GeneID:107192156%2CGenbank:XM_015581357.1;Parent=rna-XM_015581357.1
NW_015374190.1	Gnomon	exon	149673	149832	.	+	.	ID=exon-XM_015581357.1-1;Dbxref=GeneID:107192156%2CGenbank:XM_015581357.1;Parent=rna-XM_015581357.1
NW_015374190.1	Gnomon	CDS	103869	103981	.	-	0	Name=XP_015436853.1;ID=cds-XP_015436853.1;Dbxref=GeneID:107192165%2CGenbank:XP_015436853.1;Parent=rna-XM_015581367.1
NW_015374190.1	Gnomon	CDS	103153	103434	.	-	0	Name=XP_015436853.1;ID=cds-XP_015436853.1;Dbxref=GeneID:107192165%2CGenbank:XP_015436853.1;Parent=rna-XM_015581367.1
NW_015374190.1	Gnomon	CDS	102568	102726	.	-	0	Name=XP_015436853.1;ID=cds-XP_015436853.1;Dbxref=GeneID:107192165%2CGenbank:XP_015436853.1;Parent=rna-XM_015581367.1
NW_015374190.1	Gnomon	CDS	102073	102346	.	-	0	Name=XP_015436853.1;ID=cds-XP_015436853.1;Dbxref=GeneID:107192165%2CGenbank:XP_015436853.1;Parent=rna-XM_015581367.1
NW_015374190.1	Gnomon	exon	6695	6827	.	+	.	ID=exon-XM_015581361.1-10;Dbxref=GeneID:107192160%2CGenbank:XM_015581361.1;Parent=rna-XM_015581361.1
NW_015374190.1	RefSeq	region	1	180421	.	+	.	Name=Unknown;ID=NW_015374190.1:1..180421;Dbxref=taxon:178035
NW_015374190.1	Gnomon	exon	114805	114967	.	-	.	ID=exon-XM_015581356.1-1;Dbxref=GeneID:107192155%2CGenbank:XM_015581356.1;Parent=rna-XM_015581356.1
NW_015374190.1	Gnomon	exon	114567	114636	.	-	.	ID=exon-XM_015581356.1-2;Dbxref=GeneID:107192155%2CGenbank:XM_015581356.1;Parent=rna-XM_015581356.1
NW_015374190.1	Gnomon	exon	114332	114499	.	-	.	ID=exon-XM_015581356.1-3;Dbxref=GeneID:107192155%2CGenbank:XM_015581356.1;Parent=rna-XM_015581356.1
NW_015374190.1	Gnomon	mRNA	70050	76302	.	+	.	Name=XM_015581349.1;ID=rna-XM_015581349.1;Dbxref=GeneID:107192149%2CGenbank:XM_015581349.1;Parent=gene-LOC107192149
NW_015374190.1	Gnomon	exon	23433	23511	.	+	.	ID=exon-XM_015581346.1-1;Dbxref=GeneID:107192147%2CGenbank:XM_015581346.1;Parent=rna-XM_015581346.1
NW_015374190.1	Gnomon	exon	27689	28139	.	+	.	ID=exon-XM_015581346.1-5;Dbxref=GeneID:107192147%2CGenbank:XM_015581346.1;Parent=rna-XM_015581346.1
NW_015374190.1	Gnomon	exon	26900	27195	.	+	.	ID=exon-XM_015581346.1-4;Dbxref=GeneID:107192147%2CGenbank:XM_015581346.1;Parent=rna-XM_015581346.1
NW_015374190.1	Gnomon	exon	26607	26830	.	+	.	ID=exon-XM_015581346.1-3;Dbxref=GeneID:107192147%2CGenbank:XM_015581346.1;Parent=rna-XM_015581346.1
NW_015374190.1	Gnomon	exon	24640	24840	.	+	.	ID=exon-XM_015581346.1-2;Dbxref=GeneID:107192147%2CGenbank:XM_015581346.1;Parent=rna-XM_015581346.1
NW_015374190.1	RefSeq	cDNA_match	14715	15351	.	-	.	ID=af5eb16b-fc0c-4755-8774-1a4fc6f2d9b4;Target=XM_015581345.1 1 637
NW_015374190.1	RefSeq	cDNA_match	13006	13171	.	-	.	ID=af5eb16b-fc0c-4755-8774-1a4fc6f2d9b4;Target=XM_015581345.1 1 637
NW_015374190.1	RefSeq	cDNA_match	12586	12917	.	-	.	ID=af5eb16b-fc0c-4755-8774-1a4fc6f2d9b4;Target=XM_015581345.1 1 637
NW_015374190.1	RefSeq	cDNA_match	9999	10195	.	-	.	ID=af5eb16b-fc0c-4755-8774-1a4fc6f2d9b4;Target=XM_015581345.1 1 637
NW_015374190.1	RefSeq	cDNA_match	9611	9644	.	-	.	ID=af5eb16b-fc0c-4755-8774-1a4fc6f2d9b4;Target=XM_015581345.1 1 637
NW_015374190.1	RefSeq	cDNA_match	9390	9530	.	-	.	ID=af5eb16b-fc0c-4755-8774-1a4fc6f2d9b4;Target=XM_015581345.1 1 637
NW_015374190.1	RefSeq	cDNA_match	8964	9087	.	-	.	ID=af5eb16b-fc0c-4755-8774-1a4fc6f2d9b4;Target=XM_015581345.1 1 637
NW_015374190.1	RefSeq	cDNA_match	8549	8663	.	-	.	ID=af5eb16b-fc0c-4755-8774-1a4fc6f2d9b4;Target=XM_015581345.1 1 637
NW_015374190.1	RefSeq	cDNA_match	8269	8334	.	-	.	ID=af5eb16b-fc0c-4755-8774-1a4fc6f2d9b4;Target=XM_015581345.1 1 637
NW_015374190.1	RefSeq	cDNA_match	7769	7872	.	-	.	ID=af5eb16b-fc0c-4755-8774-1a4fc6f2d9b4;Target=XM_015581345.1 1 637
NW_015374190.1	RefSeq	cDNA_match	7452	7670	.	-	.	ID=af5eb16b-fc0c-4755-8774-1a4fc6f2d9b4;Target=XM_015581345.1 1 637
NW_015374190.1	RefSeq	cDNA_match	6981	7133	.	-	.	ID=af5eb16b-fc0c-4755-8774-1a4fc6f2d9b4;Target=XM_015581345.1 1 637
NW_015374190.1	Gnomon	mRNA	102073	103981	.	-	.	Name=XM_015581367.1;ID=rna-XM_015581367.1;Dbxref=GeneID:107192165%2CGenbank:XM_015581367.1;Parent=gene-LOC107192165
NW_015374190.1	Gnomon	mRNA	31681	39172	.	-	.	Name=XM_015581365.1;ID=rna-XM_015581365.1;Dbxref=GeneID:107192163%2CGenbank:XM_015581365.1;Parent=gene-LOC107192163
NW_015374190.1	Gnomon	mRNA	85938	87058	.	-	.	Name=XM_015581366.1;ID=rna-XM_015581366.1;Dbxref=GeneID:107192164%2CGenbank:XM_015581366.1;Parent=gene-LOC107192164
NW_015374190.1	Gnomon	exon	66117	66226	.	-	.	ID=exon-XM_015581347.1-6;Dbxref=GeneID:107192148%2CGenbank:XM_015581347.1;Parent=rna-XM_015581347.1
NW_015374190.1	Gnomon	exon	66564	66659	.	-	.	ID=exon-XM_015581347.1-5;Dbxref=GeneID:107192148%2CGenbank:XM_015581347.1;Parent=rna-XM_015581347.1
NW_015374190.1	Gnomon	exon	63509	63928	.	-	.	ID=exon-XM_015581347.1-7;Dbxref=GeneID:107192148%2CGenbank:XM_015581347.1;Parent=rna-XM_015581347.1
NW_015374190.1	Gnomon	exon	67876	67977	.	-	.	ID=exon-XM_015581347.1-2;Dbxref=GeneID:107192148%2CGenbank:XM_015581347.1;Parent=rna-XM_015581347.1
NW_015374190.1	Gnomon	exon	68397	68844	.	-	.	ID=exon-XM_015581347.1-1;Dbxref=GeneID:107192148%2CGenbank:XM_015581347.1;Parent=rna-XM_015581347.1
NW_015374190.1	Gnomon	exon	66810	67431	.	-	.	ID=exon-XM_015581347.1-4;Dbxref=GeneID:107192148%2CGenbank:XM_015581347.1;Parent=rna-XM_015581347.1
NW_015374190.1	Gnomon	exon	67513	67746	.	-	.	ID=exon-XM_015581347.1-3;Dbxref=GeneID:107192148%2CGenbank:XM_015581347.1;Parent=rna-XM_015581347.1
NW_015374190.1	Gnomon	mRNA	99856	101269	.	+	.	Name=XM_015581362.1;ID=rna-XM_015581362.1;Dbxref=GeneID:107192161%2CGenbank:XM_015581362.1;Parent=gene-LOC107192161
NW_015374190.1	Gnomon	mRNA	135483	136662	.	+	.	Name=XM_015581364.1;ID=rna-XM_015581364.1;Dbxref=GeneID:107192162%2CGenbank:XM_015581364.1;Parent=gene-LOC107192162
NW_015374190.1	Gnomon	mRNA	104560	107867	.	-	.	Name=XM_015581360.1;ID=rna-XM_015581360.1;Dbxref=GeneID:107192159%2CGenbank:XM_015581360.1;Parent=gene-LOC107192159
NW_015374190.1	Gnomon	mRNA	3498	6827	.	+	.	Name=XM_015581361.1;ID=rna-XM_015581361.1;Dbxref=GeneID:107192160%2CGenbank:XM_015581361.1;Parent=gene-LOC107192160
NW_015374190.1	Gnomon	exon	78329	78716	.	+	.	ID=exon-XM_015581350.1-4;Dbxref=GeneID:107192150%2CGenbank:XM_015581350.1;Parent=rna-XM_015581350.1
NW_015374190.1	Gnomon	exon	78136	78255	.	+	.	ID=exon-XM_015581350.1-3;Dbxref=GeneID:107192150%2CGenbank:XM_015581350.1;Parent=rna-XM_015581350.1
NW_015374190.1	Gnomon	exon	77687	78071	.	+	.	ID=exon-XM_015581350.1-2;Dbxref=GeneID:107192150%2CGenbank:XM_015581350.1;Parent=rna-XM_015581350.1
NW_015374190.1	Gnomon	exon	77515	77560	.	+	.	ID=exon-XM_015581350.1-1;Dbxref=GeneID:107192150%2CGenbank:XM_015581350.1;Parent=rna-XM_015581350.1
NW_015374190.1	Gnomon	exon	79780	79951	.	+	.	ID=exon-XM_015581350.1-7;Dbxref=GeneID:107192150%2CGenbank:XM_015581350.1;Parent=rna-XM_015581350.1
NW_015374190.1	Gnomon	exon	79495	79696	.	+	.	ID=exon-XM_015581350.1-6;Dbxref=GeneID:107192150%2CGenbank:XM_015581350.1;Parent=rna-XM_015581350.1
NW_015374190.1	Gnomon	exon	78803	79393	.	+	.	ID=exon-XM_015581350.1-5;Dbxref=GeneID:107192150%2CGenbank:XM_015581350.1;Parent=rna-XM_015581350.1
NW_015374190.1	Gnomon	exon	70317	70613	.	+	.	ID=exon-XM_015581349.1-2;Dbxref=GeneID:107192149%2CGenbank:XM_015581349.1;Parent=rna-XM_015581349.1
NW_015374190.1	Gnomon	exon	70050	70221	.	+	.	ID=exon-XM_015581349.1-1;Dbxref=GeneID:107192149%2CGenbank:XM_015581349.1;Parent=rna-XM_015581349.1
NW_015374190.1	Gnomon	exon	72703	72913	.	+	.	ID=exon-XM_015581349.1-8;Dbxref=GeneID:107192149%2CGenbank:XM_015581349.1;Parent=rna-XM_015581349.1
NW_015374190.1	Gnomon	exon	72303	72577	.	+	.	ID=exon-XM_015581349.1-7;Dbxref=GeneID:107192149%2CGenbank:XM_015581349.1;Parent=rna-XM_015581349.1
NW_015374190.1	Gnomon	exon	73011	73258	.	+	.	ID=exon-XM_015581349.1-9;Dbxref=GeneID:107192149%2CGenbank:XM_015581349.1;Parent=rna-XM_015581349.1
NW_015374190.1	Gnomon	exon	71020	71376	.	+	.	ID=exon-XM_015581349.1-4;Dbxref=GeneID:107192149%2CGenbank:XM_015581349.1;Parent=rna-XM_015581349.1
NW_015374190.1	Gnomon	exon	70699	70896	.	+	.	ID=exon-XM_015581349.1-3;Dbxref=GeneID:107192149%2CGenbank:XM_015581349.1;Parent=rna-XM_015581349.1
NW_015374190.1	Gnomon	exon	71987	72228	.	+	.	ID=exon-XM_015581349.1-6;Dbxref=GeneID:107192149%2CGenbank:XM_015581349.1;Parent=rna-XM_015581349.1
NW_015374190.1	Gnomon	exon	71486	71882	.	+	.	ID=exon-XM_015581349.1-5;Dbxref=GeneID:107192149%2CGenbank:XM_015581349.1;Parent=rna-XM_015581349.1
NW_015374190.1	Gnomon	exon	7769	7872	.	-	.	ID=exon-XM_015581345.1-11;Dbxref=GeneID:107192146%2CGenbank:XM_015581345.1;Note=The sequence of the model RefSeq transcript was modified relative to this genomic sequence to represent the inferred CDS: deleted 2 bases in 1 codon;Parent=rna-XM_015581345.1
NW_015374190.1	Gnomon	exon	8269	8334	.	-	.	ID=exon-XM_015581345.1-10;Dbxref=GeneID:107192146%2CGenbank:XM_015581345.1;Note=The sequence of the model RefSeq transcript was modified relative to this genomic sequence to represent the inferred CDS: deleted 2 bases in 1 codon;Parent=rna-XM_015581345.1
NW_015374190.1	Gnomon	exon	6981	7133	.	-	.	ID=exon-XM_015581345.1-13;Dbxref=GeneID:107192146%2CGenbank:XM_015581345.1;Note=The sequence of the model RefSeq transcript was modified relative to this genomic sequence to represent the inferred CDS: deleted 2 bases in 1 codon;Parent=rna-XM_015581345.1
NW_015374190.1	Gnomon	exon	7452	7670	.	-	.	ID=exon-XM_015581345.1-12;Dbxref=GeneID:107192146%2CGenbank:XM_015581345.1;Note=The sequence of the model RefSeq transcript was modified relative to this genomic sequence to represent the inferred CDS: deleted 2 bases in 1 codon;Parent=rna-XM_015581345.1
NW_015374190.1	Gnomon	exon	83533	83655	.	+	.	ID=exon-XM_015581351.1-5;Dbxref=GeneID:107192151%2CGenbank:XM_015581351.1;Parent=rna-XM_015581351.1
NW_015374190.1	Gnomon	exon	82115	82226	.	+	.	ID=exon-XM_015581351.1-4;Dbxref=GeneID:107192151%2CGenbank:XM_015581351.1;Parent=rna-XM_015581351.1
NW_015374190.1	Gnomon	exon	83995	84084	.	+	.	ID=exon-XM_015581351.1-7;Dbxref=GeneID:107192151%2CGenbank:XM_015581351.1;Parent=rna-XM_015581351.1
NW_015374190.1	Gnomon	exon	83749	83903	.	+	.	ID=exon-XM_015581351.1-6;Dbxref=GeneID:107192151%2CGenbank:XM_015581351.1;Parent=rna-XM_015581351.1
NW_015374190.1	Gnomon	exon	84532	84983	.	+	.	ID=exon-XM_015581351.1-9;Dbxref=GeneID:107192151%2CGenbank:XM_015581351.1;Parent=rna-XM_015581351.1
NW_015374190.1	Gnomon	exon	84189	84320	.	+	.	ID=exon-XM_015581351.1-8;Dbxref=GeneID:107192151%2CGenbank:XM_015581351.1;Parent=rna-XM_015581351.1
NW_015374190.1	Gnomon	exon	80201	80278	.	+	.	ID=exon-XM_015581351.1-1;Dbxref=GeneID:107192151%2CGenbank:XM_015581351.1;Parent=rna-XM_015581351.1
NW_015374190.1	Gnomon	exon	81020	81312	.	+	.	ID=exon-XM_015581351.1-3;Dbxref=GeneID:107192151%2CGenbank:XM_015581351.1;Parent=rna-XM_015581351.1
NW_015374190.1	Gnomon	exon	80744	80819	.	+	.	ID=exon-XM_015581351.1-2;Dbxref=GeneID:107192151%2CGenbank:XM_015581351.1;Parent=rna-XM_015581351.1
NW_015374190.1	Gnomon	exon	135940	136084	.	+	.	ID=exon-XM_015581364.1-3;Dbxref=GeneID:107192162%2CGenbank:XM_015581364.1;Parent=rna-XM_015581364.1
NW_015374190.1	Gnomon	exon	135644	135730	.	+	.	ID=exon-XM_015581364.1-2;Dbxref=GeneID:107192162%2CGenbank:XM_015581364.1;Parent=rna-XM_015581364.1
NW_015374190.1	Gnomon	exon	136164	136662	.	+	.	ID=exon-XM_015581364.1-4;Dbxref=GeneID:107192162%2CGenbank:XM_015581364.1;Parent=rna-XM_015581364.1
NW_015374190.1	Gnomon	exon	135483	135569	.	+	.	ID=exon-XM_015581364.1-1;Dbxref=GeneID:107192162%2CGenbank:XM_015581364.1;Parent=rna-XM_015581364.1
NW_015374190.1	Gnomon	exon	86897	87058	.	-	.	ID=exon-XM_015581366.1-1;Dbxref=GeneID:107192164%2CGenbank:XM_015581366.1;Parent=rna-XM_015581366.1
NW_015374190.1	Gnomon	exon	85938	86704	.	-	.	ID=exon-XM_015581366.1-2;Dbxref=GeneID:107192164%2CGenbank:XM_015581366.1;Parent=rna-XM_015581366.1
NW_015374190.1	Gnomon	exon	31681	36075	.	-	.	ID=exon-XM_015581365.1-6;Dbxref=GeneID:107192163%2CGenbank:XM_015581365.1;Parent=rna-XM_015581365.1
NW_015374190.1	Gnomon	exon	37039	37154	.	-	.	ID=exon-XM_015581365.1-5;Dbxref=GeneID:107192163%2CGenbank:XM_015581365.1;Parent=rna-XM_015581365.1
NW_015374190.1	Gnomon	exon	38141	38188	.	-	.	ID=exon-XM_015581365.1-4;Dbxref=GeneID:107192163%2CGenbank:XM_015581365.1;Parent=rna-XM_015581365.1
NW_015374190.1	Gnomon	exon	38284	38437	.	-	.	ID=exon-XM_015581365.1-3;Dbxref=GeneID:107192163%2CGenbank:XM_015581365.1;Parent=rna-XM_015581365.1
NW_015374190.1	Gnomon	exon	38767	38807	.	-	.	ID=exon-XM_015581365.1-2;Dbxref=GeneID:107192163%2CGenbank:XM_015581365.1;Parent=rna-XM_015581365.1
NW_015374190.1	Gnomon	exon	39121	39172	.	-	.	ID=exon-XM_015581365.1-1;Dbxref=GeneID:107192163%2CGenbank:XM_015581365.1;Parent=rna-XM_015581365.1
NW_015374190.1	Gnomon	exon	103153	103434	.	-	.	ID=exon-XM_015581367.1-2;Dbxref=GeneID:107192165%2CGenbank:XM_015581367.1;Parent=rna-XM_015581367.1
NW_015374190.1	Gnomon	exon	103869	103981	.	-	.	ID=exon-XM_015581367.1-1;Dbxref=GeneID:107192165%2CGenbank:XM_015581367.1;Parent=rna-XM_015581367.1
NW_015374190.1	Gnomon	exon	102073	102346	.	-	.	ID=exon-XM_015581367.1-4;Dbxref=GeneID:107192165%2CGenbank:XM_015581367.1;Parent=rna-XM_015581367.1
NW_015374190.1	Gnomon	exon	102568	102726	.	-	.	ID=exon-XM_015581367.1-3;Dbxref=GeneID:107192165%2CGenbank:XM_015581367.1;Parent=rna-XM_015581367.1
NW_015374190.1	tRNAscan-SE	exon	40126	40198	.	-	.	ID=exon-Trnaf-gaa-5-1;Dbxref=GeneID:107181293;Note=transfer RNA phenylalanine (anticodon GAA);Parent=rna-Trnaf-gaa-5
NW_015374190.1	Gnomon	exon	141271	142340	.	-	.	ID=exon-XM_015581353.1-14;Dbxref=GeneID:107192153%2CGenbank:XM_015581353.1;Parent=rna-XM_015581353.1
NW_015374190.1	Gnomon	exon	142419	142630	.	-	.	ID=exon-XM_015581353.1-13;Dbxref=GeneID:107192153%2CGenbank:XM_015581353.1;Parent=rna-XM_015581353.1
NW_015374190.1	Gnomon	exon	139815	140428	.	-	.	ID=exon-XM_015581353.1-16;Dbxref=GeneID:107192153%2CGenbank:XM_015581353.1;Parent=rna-XM_015581353.1
NW_015374190.1	Gnomon	exon	140602	141108	.	-	.	ID=exon-XM_015581353.1-15;Dbxref=GeneID:107192153%2CGenbank:XM_015581353.1;Parent=rna-XM_015581353.1
NW_015374190.1	Gnomon	exon	143660	143782	.	-	.	ID=exon-XM_015581353.1-10;Dbxref=GeneID:107192153%2CGenbank:XM_015581353.1;Parent=rna-XM_015581353.1
NW_015374190.1	Gnomon	exon	143068	143195	.	-	.	ID=exon-XM_015581353.1-12;Dbxref=GeneID:107192153%2CGenbank:XM_015581353.1;Parent=rna-XM_015581353.1
NW_015374190.1	Gnomon	exon	143410	143545	.	-	.	ID=exon-XM_015581353.1-11;Dbxref=GeneID:107192153%2CGenbank:XM_015581353.1;Parent=rna-XM_015581353.1
NW_015374190.1	Gnomon	exon	8964	9046	.	-	.	ID=exon-XM_015581345.1-8;Dbxref=GeneID:107192146%2CGenbank:XM_015581345.1;Note=The sequence of the model RefSeq transcript was modified relative to this genomic sequence to represent the inferred CDS: deleted 2 bases in 1 codon;Parent=rna-XM_015581345.1
NW_015374190.1	Gnomon	exon	9049	9087	.	-	.	ID=exon-XM_015581345.1-7;Dbxref=GeneID:107192146%2CGenbank:XM_015581345.1;Note=The sequence of the model RefSeq transcript was modified relative to this genomic sequence to represent the inferred CDS: deleted 2 bases in 1 codon;Parent=rna-XM_015581345.1
NW_015374190.1	Gnomon	exon	8549	8663	.	-	.	ID=exon-XM_015581345.1-9;Dbxref=GeneID:107192146%2CGenbank:XM_015581345.1;Note=The sequence of the model RefSeq transcript was modified relative to this genomic sequence to represent the inferred CDS: deleted 2 bases in 1 codon;Parent=rna-XM_015581345.1
NW_015374190.1	Gnomon	exon	9999	10195	.	-	.	ID=exon-XM_015581345.1-4;Dbxref=GeneID:107192146%2CGenbank:XM_015581345.1;Note=The sequence of the model RefSeq transcript was modified relative to this genomic sequence to represent the inferred CDS: deleted 2 bases in 1 codon;Parent=rna-XM_015581345.1
NW_015374190.1	Gnomon	exon	12586	12917	.	-	.	ID=exon-XM_015581345.1-3;Dbxref=GeneID:107192146%2CGenbank:XM_015581345.1;Note=The sequence of the model RefSeq transcript was modified relative to this genomic sequence to represent the inferred CDS: deleted 2 bases in 1 codon;Parent=rna-XM_015581345.1
NW_015374190.1	Gnomon	exon	9390	9530	.	-	.	ID=exon-XM_015581345.1-6;Dbxref=GeneID:107192146%2CGenbank:XM_015581345.1;Note=The sequence of the model RefSeq transcript was modified relative to this genomic sequence to represent the inferred CDS: deleted 2 bases in 1 codon;Parent=rna-XM_015581345.1
NW_015374190.1	Gnomon	exon	9611	9644	.	-	.	ID=exon-XM_015581345.1-5;Dbxref=GeneID:107192146%2CGenbank:XM_015581345.1;Note=The sequence of the model RefSeq transcript was modified relative to this genomic sequence to represent the inferred CDS: deleted 2 bases in 1 codon;Parent=rna-XM_015581345.1
NW_015374190.1	Gnomon	exon	13006	13171	.	-	.	ID=exon-XM_015581345.1-2;Dbxref=GeneID:107192146%2CGenbank:XM_015581345.1;Note=The sequence of the model RefSeq transcript was modified relative to this genomic sequence to represent the inferred CDS: deleted 2 bases in 1 codon;Parent=rna-XM_015581345.1
NW_015374190.1	Gnomon	exon	14715	15351	.	-	.	ID=exon-XM_015581345.1-1;Dbxref=GeneID:107192146%2CGenbank:XM_015581345.1;Note=The sequence of the model RefSeq transcript was modified relative to this genomic sequence to represent the inferred CDS: deleted 2 bases in 1 codon;Parent=rna-XM_015581345.1
