# Supplementary material for: Prevalent bee venom genes evolved before the aculeate stinger and eusociality
Source: BMC Biol. 2023 Oct 23;21:229. doi: 10.1186/s12915-023-01656-5 (PMC10591384; doi:10.1186/s12915-023-01656-5)
Supplement: Supplementary file 42 — Additional file 42. Gff files of all toxin gene annotations. [file 12915_2023_1656_MOESM42_ESM.zip › AdditionalFile9_ToxinGeneAnnotations/NW_022639563.1._APH.gff_modified_Koludarov_et_al_2021.gff3]

##gff-version 3
##source-version geneious 2020.2.2
##sequence-region	NW_022639563.1	1	1197728
NW_022639563.1	Koludarov_et_al_2021	gene	613224	620202	.	+	.	Name=APH
NW_022639563.1	Gnomon	CDS	44916	45219	.	+	0	Name=XP_032682393.1;ID=cds-XP_032682393.1;Dbxref=GeneID:116849383%2CGenbank:XP_032682393.1;Parent=rna-XM_032826502.1
NW_022639563.1	Gnomon	CDS	45812	46223	.	+	0	Name=XP_032682393.1;ID=cds-XP_032682393.1;Dbxref=GeneID:116849383%2CGenbank:XP_032682393.1;Parent=rna-XM_032826502.1
NW_022639563.1	Gnomon	CDS	46811	47195	.	+	0	Name=XP_032682393.1;ID=cds-XP_032682393.1;Dbxref=GeneID:116849383%2CGenbank:XP_032682393.1;Parent=rna-XM_032826502.1
NW_022639563.1	Gnomon	CDS	599060	599102	.	-	0	Name=XP_032682309.1;ID=cds-XP_032682309.1;Dbxref=GeneID:116849352%2CGenbank:XP_032682309.1;Parent=rna-XM_032826418.1
NW_022639563.1	Gnomon	CDS	561635	561809	.	-	0	Name=XP_032682309.1;ID=cds-XP_032682309.1;Dbxref=GeneID:116849352%2CGenbank:XP_032682309.1;Parent=rna-XM_032826418.1
NW_022639563.1	Gnomon	CDS	561144	561417	.	-	0	Name=XP_032682309.1;ID=cds-XP_032682309.1;Dbxref=GeneID:116849352%2CGenbank:XP_032682309.1;Parent=rna-XM_032826418.1
NW_022639563.1	Gnomon	CDS	559187	559485	.	-	0	Name=XP_032682309.1;ID=cds-XP_032682309.1;Dbxref=GeneID:116849352%2CGenbank:XP_032682309.1;Parent=rna-XM_032826418.1
NW_022639563.1	Gnomon	CDS	555513	555756	.	-	0	Name=XP_032682309.1;ID=cds-XP_032682309.1;Dbxref=GeneID:116849352%2CGenbank:XP_032682309.1;Parent=rna-XM_032826418.1
NW_022639563.1	Gnomon	CDS	554096	555003	.	-	0	Name=XP_032682309.1;ID=cds-XP_032682309.1;Dbxref=GeneID:116849352%2CGenbank:XP_032682309.1;Parent=rna-XM_032826418.1
NW_022639563.1	Gnomon	CDS	553668	553799	.	-	0	Name=XP_032682309.1;ID=cds-XP_032682309.1;Dbxref=GeneID:116849352%2CGenbank:XP_032682309.1;Parent=rna-XM_032826418.1
NW_022639563.1	Gnomon	CDS	552972	553345	.	-	0	Name=XP_032682309.1;ID=cds-XP_032682309.1;Dbxref=GeneID:116849352%2CGenbank:XP_032682309.1;Parent=rna-XM_032826418.1
NW_022639563.1	Gnomon	CDS	551746	552495	.	-	0	Name=XP_032682309.1;ID=cds-XP_032682309.1;Dbxref=GeneID:116849352%2CGenbank:XP_032682309.1;Parent=rna-XM_032826418.1
NW_022639563.1	Gnomon	CDS	551038	551488	.	-	0	Name=XP_032682309.1;ID=cds-XP_032682309.1;Dbxref=GeneID:116849352%2CGenbank:XP_032682309.1;Parent=rna-XM_032826418.1
NW_022639563.1	Gnomon	CDS	496202	496316	.	-	0	Name=XP_032682309.1;ID=cds-XP_032682309.1;Dbxref=GeneID:116849352%2CGenbank:XP_032682309.1;Parent=rna-XM_032826418.1
NW_022639563.1	Gnomon	CDS	492635	492762	.	-	0	Name=XP_032682309.1;ID=cds-XP_032682309.1;Dbxref=GeneID:116849352%2CGenbank:XP_032682309.1;Parent=rna-XM_032826418.1
NW_022639563.1	Gnomon	CDS	485128	485523	.	-	0	Name=XP_032682309.1;ID=cds-XP_032682309.1;Dbxref=GeneID:116849352%2CGenbank:XP_032682309.1;Parent=rna-XM_032826418.1
NW_022639563.1	Gnomon	CDS	484230	484332	.	-	0	Name=XP_032682309.1;ID=cds-XP_032682309.1;Dbxref=GeneID:116849352%2CGenbank:XP_032682309.1;Parent=rna-XM_032826418.1
NW_022639563.1	Gnomon	CDS	483706	483897	.	-	0	Name=XP_032682309.1;ID=cds-XP_032682309.1;Dbxref=GeneID:116849352%2CGenbank:XP_032682309.1;Parent=rna-XM_032826418.1
NW_022639563.1	Gnomon	CDS	482207	482412	.	-	0	Name=XP_032682309.1;ID=cds-XP_032682309.1;Dbxref=GeneID:116849352%2CGenbank:XP_032682309.1;Parent=rna-XM_032826418.1
NW_022639563.1	Gnomon	CDS	480892	480992	.	-	0	Name=XP_032682309.1;ID=cds-XP_032682309.1;Dbxref=GeneID:116849352%2CGenbank:XP_032682309.1;Parent=rna-XM_032826418.1
NW_022639563.1	Gnomon	CDS	478963	479279	.	-	0	Name=XP_032682309.1;ID=cds-XP_032682309.1;Dbxref=GeneID:116849352%2CGenbank:XP_032682309.1;Parent=rna-XM_032826418.1
NW_022639563.1	Gnomon	CDS	477989	478360	.	-	0	Name=XP_032682309.1;ID=cds-XP_032682309.1;Dbxref=GeneID:116849352%2CGenbank:XP_032682309.1;Parent=rna-XM_032826418.1
NW_022639563.1	Gnomon	CDS	477854	477898	.	-	0	Name=XP_032682309.1;ID=cds-XP_032682309.1;Dbxref=GeneID:116849352%2CGenbank:XP_032682309.1;Parent=rna-XM_032826418.1
NW_022639563.1	Gnomon	CDS	477429	477791	.	-	0	Name=XP_032682309.1;ID=cds-XP_032682309.1;Dbxref=GeneID:116849352%2CGenbank:XP_032682309.1;Parent=rna-XM_032826418.1
NW_022639563.1	Gnomon	CDS	477092	477305	.	-	0	Name=XP_032682309.1;ID=cds-XP_032682309.1;Dbxref=GeneID:116849352%2CGenbank:XP_032682309.1;Parent=rna-XM_032826418.1
NW_022639563.1	Gnomon	CDS	476579	476821	.	-	0	Name=XP_032682309.1;ID=cds-XP_032682309.1;Dbxref=GeneID:116849352%2CGenbank:XP_032682309.1;Parent=rna-XM_032826418.1
NW_022639563.1	Gnomon	CDS	476267	476406	.	-	0	Name=XP_032682309.1;ID=cds-XP_032682309.1;Dbxref=GeneID:116849352%2CGenbank:XP_032682309.1;Parent=rna-XM_032826418.1
NW_022639563.1	Gnomon	exon	817237	817355	.	+	.	ID=exon-XM_032826445.1-1;Dbxref=GeneID:116849359%2CGenbank:XM_032826445.1;Parent=rna-XM_032826445.1
NW_022639563.1	Gnomon	exon	817771	818039	.	+	.	ID=exon-XM_032826445.1-2;Dbxref=GeneID:116849359%2CGenbank:XM_032826445.1;Parent=rna-XM_032826445.1
NW_022639563.1	Gnomon	exon	818213	818515	.	+	.	ID=exon-XM_032826445.1-3;Dbxref=GeneID:116849359%2CGenbank:XM_032826445.1;Parent=rna-XM_032826445.1
NW_022639563.1	Gnomon	exon	818780	819686	.	+	.	ID=exon-XM_032826445.1-4;Dbxref=GeneID:116849359%2CGenbank:XM_032826445.1;Parent=rna-XM_032826445.1
NW_022639563.1	Gnomon	CDS	150791	151003	.	-	0	Name=XP_032682392.1;ID=cds-XP_032682392.1;Dbxref=GeneID:116849382%2CGenbank:XP_032682392.1;Parent=rna-XM_032826501.1
NW_022639563.1	Gnomon	CDS	599060	599102	.	-	0	Name=XP_032682308.1;ID=cds-XP_032682308.1;Dbxref=GeneID:116849352%2CGenbank:XP_032682308.1;Parent=rna-XM_032826417.1
NW_022639563.1	Gnomon	CDS	561635	561809	.	-	0	Name=XP_032682308.1;ID=cds-XP_032682308.1;Dbxref=GeneID:116849352%2CGenbank:XP_032682308.1;Parent=rna-XM_032826417.1
NW_022639563.1	Gnomon	CDS	561144	561417	.	-	0	Name=XP_032682308.1;ID=cds-XP_032682308.1;Dbxref=GeneID:116849352%2CGenbank:XP_032682308.1;Parent=rna-XM_032826417.1
NW_022639563.1	Gnomon	CDS	559187	559485	.	-	0	Name=XP_032682308.1;ID=cds-XP_032682308.1;Dbxref=GeneID:116849352%2CGenbank:XP_032682308.1;Parent=rna-XM_032826417.1
NW_022639563.1	Gnomon	CDS	555513	555756	.	-	0	Name=XP_032682308.1;ID=cds-XP_032682308.1;Dbxref=GeneID:116849352%2CGenbank:XP_032682308.1;Parent=rna-XM_032826417.1
NW_022639563.1	Gnomon	CDS	554096	555003	.	-	0	Name=XP_032682308.1;ID=cds-XP_032682308.1;Dbxref=GeneID:116849352%2CGenbank:XP_032682308.1;Parent=rna-XM_032826417.1
NW_022639563.1	Gnomon	CDS	553668	553799	.	-	0	Name=XP_032682308.1;ID=cds-XP_032682308.1;Dbxref=GeneID:116849352%2CGenbank:XP_032682308.1;Parent=rna-XM_032826417.1
NW_022639563.1	Gnomon	CDS	552972	553345	.	-	0	Name=XP_032682308.1;ID=cds-XP_032682308.1;Dbxref=GeneID:116849352%2CGenbank:XP_032682308.1;Parent=rna-XM_032826417.1
NW_022639563.1	Gnomon	CDS	551746	552495	.	-	0	Name=XP_032682308.1;ID=cds-XP_032682308.1;Dbxref=GeneID:116849352%2CGenbank:XP_032682308.1;Parent=rna-XM_032826417.1
NW_022639563.1	Gnomon	CDS	551038	551488	.	-	0	Name=XP_032682308.1;ID=cds-XP_032682308.1;Dbxref=GeneID:116849352%2CGenbank:XP_032682308.1;Parent=rna-XM_032826417.1
NW_022639563.1	Gnomon	CDS	496202	496316	.	-	0	Name=XP_032682308.1;ID=cds-XP_032682308.1;Dbxref=GeneID:116849352%2CGenbank:XP_032682308.1;Parent=rna-XM_032826417.1
NW_022639563.1	Gnomon	CDS	492635	492762	.	-	0	Name=XP_032682308.1;ID=cds-XP_032682308.1;Dbxref=GeneID:116849352%2CGenbank:XP_032682308.1;Parent=rna-XM_032826417.1
NW_022639563.1	Gnomon	CDS	485128	485523	.	-	0	Name=XP_032682308.1;ID=cds-XP_032682308.1;Dbxref=GeneID:116849352%2CGenbank:XP_032682308.1;Parent=rna-XM_032826417.1
NW_022639563.1	Gnomon	CDS	484230	484332	.	-	0	Name=XP_032682308.1;ID=cds-XP_032682308.1;Dbxref=GeneID:116849352%2CGenbank:XP_032682308.1;Parent=rna-XM_032826417.1
NW_022639563.1	Gnomon	CDS	483706	483897	.	-	0	Name=XP_032682308.1;ID=cds-XP_032682308.1;Dbxref=GeneID:116849352%2CGenbank:XP_032682308.1;Parent=rna-XM_032826417.1
NW_022639563.1	Gnomon	CDS	482207	482412	.	-	0	Name=XP_032682308.1;ID=cds-XP_032682308.1;Dbxref=GeneID:116849352%2CGenbank:XP_032682308.1;Parent=rna-XM_032826417.1
NW_022639563.1	Gnomon	CDS	480892	480992	.	-	0	Name=XP_032682308.1;ID=cds-XP_032682308.1;Dbxref=GeneID:116849352%2CGenbank:XP_032682308.1;Parent=rna-XM_032826417.1
NW_022639563.1	Gnomon	CDS	478963	479279	.	-	0	Name=XP_032682308.1;ID=cds-XP_032682308.1;Dbxref=GeneID:116849352%2CGenbank:XP_032682308.1;Parent=rna-XM_032826417.1
NW_022639563.1	Gnomon	CDS	477989	478360	.	-	0	Name=XP_032682308.1;ID=cds-XP_032682308.1;Dbxref=GeneID:116849352%2CGenbank:XP_032682308.1;Parent=rna-XM_032826417.1
NW_022639563.1	Gnomon	CDS	477854	477898	.	-	0	Name=XP_032682308.1;ID=cds-XP_032682308.1;Dbxref=GeneID:116849352%2CGenbank:XP_032682308.1;Parent=rna-XM_032826417.1
NW_022639563.1	Gnomon	CDS	477429	477791	.	-	0	Name=XP_032682308.1;ID=cds-XP_032682308.1;Dbxref=GeneID:116849352%2CGenbank:XP_032682308.1;Parent=rna-XM_032826417.1
NW_022639563.1	Gnomon	CDS	477092	477305	.	-	0	Name=XP_032682308.1;ID=cds-XP_032682308.1;Dbxref=GeneID:116849352%2CGenbank:XP_032682308.1;Parent=rna-XM_032826417.1
NW_022639563.1	Gnomon	CDS	476579	476821	.	-	0	Name=XP_032682308.1;ID=cds-XP_032682308.1;Dbxref=GeneID:116849352%2CGenbank:XP_032682308.1;Parent=rna-XM_032826417.1
NW_022639563.1	Gnomon	CDS	476267	476406	.	-	0	Name=XP_032682308.1;ID=cds-XP_032682308.1;Dbxref=GeneID:116849352%2CGenbank:XP_032682308.1;Parent=rna-XM_032826417.1
NW_022639563.1	Gnomon	CDS	713721	713772	.	-	0	Name=XP_032682298.1;ID=cds-XP_032682298.1;Dbxref=GeneID:116849349%2CGenbank:XP_032682298.1;Parent=rna-XM_032826407.1
NW_022639563.1	Gnomon	CDS	713183	713473	.	-	0	Name=XP_032682298.1;ID=cds-XP_032682298.1;Dbxref=GeneID:116849349%2CGenbank:XP_032682298.1;Parent=rna-XM_032826407.1
NW_022639563.1	Gnomon	CDS	712433	712691	.	-	0	Name=XP_032682298.1;ID=cds-XP_032682298.1;Dbxref=GeneID:116849349%2CGenbank:XP_032682298.1;Parent=rna-XM_032826407.1
NW_022639563.1	Gnomon	CDS	711934	712220	.	-	0	Name=XP_032682298.1;ID=cds-XP_032682298.1;Dbxref=GeneID:116849349%2CGenbank:XP_032682298.1;Parent=rna-XM_032826407.1
NW_022639563.1	Gnomon	CDS	711274	711716	.	-	0	Name=XP_032682298.1;ID=cds-XP_032682298.1;Dbxref=GeneID:116849349%2CGenbank:XP_032682298.1;Parent=rna-XM_032826407.1
NW_022639563.1	Gnomon	CDS	710985	711025	.	-	0	Name=XP_032682298.1;ID=cds-XP_032682298.1;Dbxref=GeneID:116849349%2CGenbank:XP_032682298.1;Parent=rna-XM_032826407.1
NW_022639563.1	Gnomon	CDS	708648	708784	.	-	0	Name=XP_032682298.1;ID=cds-XP_032682298.1;Dbxref=GeneID:116849349%2CGenbank:XP_032682298.1;Parent=rna-XM_032826407.1
NW_022639563.1	Gnomon	CDS	707707	708087	.	-	0	Name=XP_032682298.1;ID=cds-XP_032682298.1;Dbxref=GeneID:116849349%2CGenbank:XP_032682298.1;Parent=rna-XM_032826407.1
NW_022639563.1	Gnomon	CDS	704470	705404	.	-	0	Name=XP_032682298.1;ID=cds-XP_032682298.1;Dbxref=GeneID:116849349%2CGenbank:XP_032682298.1;Parent=rna-XM_032826407.1
NW_022639563.1	Gnomon	CDS	150791	151003	.	-	0	Name=XP_032682391.1;ID=cds-XP_032682391.1;Dbxref=GeneID:116849382%2CGenbank:XP_032682391.1;Parent=rna-XM_032826500.1
NW_022639563.1	Gnomon	exon	340175	340282	.	+	.	ID=exon-XM_032826469.1-1;Dbxref=GeneID:116849368%2CGenbank:XM_032826469.1;Parent=rna-XM_032826469.1
NW_022639563.1	Gnomon	exon	342286	342561	.	+	.	ID=exon-XM_032826469.1-2;Dbxref=GeneID:116849368%2CGenbank:XM_032826469.1;Parent=rna-XM_032826469.1
NW_022639563.1	Gnomon	exon	343352	343466	.	+	.	ID=exon-XM_032826469.1-5;Dbxref=GeneID:116849368%2CGenbank:XM_032826469.1;Parent=rna-XM_032826469.1
NW_022639563.1	Gnomon	exon	343614	343791	.	+	.	ID=exon-XM_032826469.1-6;Dbxref=GeneID:116849368%2CGenbank:XM_032826469.1;Parent=rna-XM_032826469.1
NW_022639563.1	Gnomon	exon	342637	342929	.	+	.	ID=exon-XM_032826469.1-3;Dbxref=GeneID:116849368%2CGenbank:XM_032826469.1;Parent=rna-XM_032826469.1
NW_022639563.1	Gnomon	exon	343109	343258	.	+	.	ID=exon-XM_032826469.1-4;Dbxref=GeneID:116849368%2CGenbank:XM_032826469.1;Parent=rna-XM_032826469.1
NW_022639563.1	Gnomon	exon	343882	345675	.	+	.	ID=exon-XM_032826469.1-7;Dbxref=GeneID:116849368%2CGenbank:XM_032826469.1;Parent=rna-XM_032826469.1
NW_022639563.1	Gnomon	CDS	442842	442904	.	+	0	Name=XP_032682307.1;ID=cds-XP_032682307.1;Dbxref=GeneID:116849351%2CGenbank:XP_032682307.1;Parent=rna-XM_032826416.1
NW_022639563.1	Gnomon	CDS	443022	443177	.	+	0	Name=XP_032682307.1;ID=cds-XP_032682307.1;Dbxref=GeneID:116849351%2CGenbank:XP_032682307.1;Parent=rna-XM_032826416.1
NW_022639563.1	Gnomon	CDS	443266	443463	.	+	0	Name=XP_032682307.1;ID=cds-XP_032682307.1;Dbxref=GeneID:116849351%2CGenbank:XP_032682307.1;Parent=rna-XM_032826416.1
NW_022639563.1	Gnomon	CDS	443542	443872	.	+	0	Name=XP_032682307.1;ID=cds-XP_032682307.1;Dbxref=GeneID:116849351%2CGenbank:XP_032682307.1;Parent=rna-XM_032826416.1
NW_022639563.1	Gnomon	CDS	443951	444217	.	+	0	Name=XP_032682307.1;ID=cds-XP_032682307.1;Dbxref=GeneID:116849351%2CGenbank:XP_032682307.1;Parent=rna-XM_032826416.1
NW_022639563.1	Gnomon	CDS	444314	444588	.	+	0	Name=XP_032682307.1;ID=cds-XP_032682307.1;Dbxref=GeneID:116849351%2CGenbank:XP_032682307.1;Parent=rna-XM_032826416.1
NW_022639563.1	Gnomon	CDS	444715	444966	.	+	0	Name=XP_032682307.1;ID=cds-XP_032682307.1;Dbxref=GeneID:116849351%2CGenbank:XP_032682307.1;Parent=rna-XM_032826416.1
NW_022639563.1	Gnomon	CDS	150791	151003	.	-	0	Name=XP_032682390.1;ID=cds-XP_032682390.1;Dbxref=GeneID:116849382%2CGenbank:XP_032682390.1;Parent=rna-XM_032826499.1
NW_022639563.1	Gnomon	CDS	442842	442904	.	+	0	Name=XP_032682306.1;ID=cds-XP_032682306.1;Dbxref=GeneID:116849351%2CGenbank:XP_032682306.1;Parent=rna-XM_032826415.1
NW_022639563.1	Gnomon	CDS	443022	443177	.	+	0	Name=XP_032682306.1;ID=cds-XP_032682306.1;Dbxref=GeneID:116849351%2CGenbank:XP_032682306.1;Parent=rna-XM_032826415.1
NW_022639563.1	Gnomon	CDS	443266	443463	.	+	0	Name=XP_032682306.1;ID=cds-XP_032682306.1;Dbxref=GeneID:116849351%2CGenbank:XP_032682306.1;Parent=rna-XM_032826415.1
NW_022639563.1	Gnomon	CDS	443542	443872	.	+	0	Name=XP_032682306.1;ID=cds-XP_032682306.1;Dbxref=GeneID:116849351%2CGenbank:XP_032682306.1;Parent=rna-XM_032826415.1
NW_022639563.1	Gnomon	CDS	443951	444217	.	+	0	Name=XP_032682306.1;ID=cds-XP_032682306.1;Dbxref=GeneID:116849351%2CGenbank:XP_032682306.1;Parent=rna-XM_032826415.1
NW_022639563.1	Gnomon	CDS	444314	444588	.	+	0	Name=XP_032682306.1;ID=cds-XP_032682306.1;Dbxref=GeneID:116849351%2CGenbank:XP_032682306.1;Parent=rna-XM_032826415.1
NW_022639563.1	Gnomon	CDS	444715	444966	.	+	0	Name=XP_032682306.1;ID=cds-XP_032682306.1;Dbxref=GeneID:116849351%2CGenbank:XP_032682306.1;Parent=rna-XM_032826415.1
NW_022639563.1	Gnomon	exon	41719	41878	.	-	.	ID=exon-XM_032826493.1-4;Dbxref=GeneID:116849379%2CGenbank:XM_032826493.1;Parent=rna-XM_032826493.1
NW_022639563.1	Gnomon	exon	29646	30928	.	-	.	ID=exon-XM_032826493.1-5;Dbxref=GeneID:116849379%2CGenbank:XM_032826493.1;Parent=rna-XM_032826493.1
NW_022639563.1	Gnomon	exon	29355	29510	.	-	.	ID=exon-XM_032826493.1-6;Dbxref=GeneID:116849379%2CGenbank:XM_032826493.1;Parent=rna-XM_032826493.1
NW_022639563.1	Gnomon	exon	28697	29040	.	-	.	ID=exon-XM_032826493.1-7;Dbxref=GeneID:116849379%2CGenbank:XM_032826493.1;Parent=rna-XM_032826493.1
NW_022639563.1	Gnomon	exon	91494	91701	.	-	.	ID=exon-XM_032826493.1-1;Dbxref=GeneID:116849379%2CGenbank:XM_032826493.1;Parent=rna-XM_032826493.1
NW_022639563.1	Gnomon	exon	90488	90623	.	-	.	ID=exon-XM_032826493.1-2;Dbxref=GeneID:116849379%2CGenbank:XM_032826493.1;Parent=rna-XM_032826493.1
NW_022639563.1	Gnomon	exon	44314	44426	.	-	.	ID=exon-XM_032826493.1-3;Dbxref=GeneID:116849379%2CGenbank:XM_032826493.1;Parent=rna-XM_032826493.1
NW_022639563.1	Gnomon	exon	28497	28615	.	-	.	ID=exon-XM_032826493.1-8;Dbxref=GeneID:116849379%2CGenbank:XM_032826493.1;Parent=rna-XM_032826493.1
NW_022639563.1	Gnomon	exon	28155	28422	.	-	.	ID=exon-XM_032826493.1-9;Dbxref=GeneID:116849379%2CGenbank:XM_032826493.1;Parent=rna-XM_032826493.1
NW_022639563.1	Gnomon	mRNA	449723	466978	.	+	.	Name=XM_032826409.1;ID=rna-XM_032826409.1;Dbxref=GeneID:116849350%2CGenbank:XM_032826409.1;Parent=gene-LOC116849350
NW_022639563.1	Gnomon	exon	351050	351222	.	-	.	ID=exon-XM_032826459.1-10;Dbxref=GeneID:116849366%2CGenbank:XM_032826459.1;Parent=rna-XM_032826459.1
NW_022639563.1	Gnomon	mRNA	28155	44991	.	-	.	Name=XM_032826492.1;ID=rna-XM_032826492.1;Dbxref=GeneID:116849379%2CGenbank:XM_032826492.1;Parent=gene-LOC116849379
NW_022639563.1	Gnomon	mRNA	44887	47708	.	+	.	Name=XM_032826502.1;ID=rna-XM_032826502.1;Dbxref=GeneID:116849383%2CGenbank:XM_032826502.1;Parent=gene-LOC116849383
NW_022639563.1	Gnomon	exon	342103	342480	.	+	.	ID=exon-XM_032826470.1-1;Dbxref=GeneID:116849368%2CGenbank:XM_032826470.1;Parent=rna-XM_032826470.1
NW_022639563.1	Gnomon	exon	342637	342929	.	+	.	ID=exon-XM_032826470.1-2;Dbxref=GeneID:116849368%2CGenbank:XM_032826470.1;Parent=rna-XM_032826470.1
NW_022639563.1	Gnomon	exon	343109	343258	.	+	.	ID=exon-XM_032826470.1-3;Dbxref=GeneID:116849368%2CGenbank:XM_032826470.1;Parent=rna-XM_032826470.1
NW_022639563.1	Gnomon	exon	343352	343466	.	+	.	ID=exon-XM_032826470.1-4;Dbxref=GeneID:116849368%2CGenbank:XM_032826470.1;Parent=rna-XM_032826470.1
NW_022639563.1	Gnomon	exon	343614	343791	.	+	.	ID=exon-XM_032826470.1-5;Dbxref=GeneID:116849368%2CGenbank:XM_032826470.1;Parent=rna-XM_032826470.1
NW_022639563.1	Gnomon	exon	343882	345675	.	+	.	ID=exon-XM_032826470.1-6;Dbxref=GeneID:116849368%2CGenbank:XM_032826470.1;Parent=rna-XM_032826470.1
NW_022639563.1	Gnomon	mRNA	28155	91299	.	-	.	Name=XM_032826494.1;ID=rna-XM_032826494.1;Dbxref=GeneID:116849379%2CGenbank:XM_032826494.1;Parent=gene-LOC116849379
NW_022639563.1	Gnomon	exon	551746	552495	.	-	.	ID=exon-XM_032826421.1-9;Dbxref=GeneID:116849352%2CGenbank:XM_032826421.1;Parent=rna-XM_032826421.1
NW_022639563.1	Gnomon	exon	553668	553799	.	-	.	ID=exon-XM_032826421.1-7;Dbxref=GeneID:116849352%2CGenbank:XM_032826421.1;Parent=rna-XM_032826421.1
NW_022639563.1	Gnomon	exon	552972	553345	.	-	.	ID=exon-XM_032826421.1-8;Dbxref=GeneID:116849352%2CGenbank:XM_032826421.1;Parent=rna-XM_032826421.1
NW_022639563.1	Gnomon	exon	555513	555756	.	-	.	ID=exon-XM_032826421.1-5;Dbxref=GeneID:116849352%2CGenbank:XM_032826421.1;Parent=rna-XM_032826421.1
NW_022639563.1	Gnomon	exon	554096	555003	.	-	.	ID=exon-XM_032826421.1-6;Dbxref=GeneID:116849352%2CGenbank:XM_032826421.1;Parent=rna-XM_032826421.1
NW_022639563.1	Gnomon	exon	561144	561417	.	-	.	ID=exon-XM_032826421.1-3;Dbxref=GeneID:116849352%2CGenbank:XM_032826421.1;Parent=rna-XM_032826421.1
NW_022639563.1	Gnomon	exon	559187	559485	.	-	.	ID=exon-XM_032826421.1-4;Dbxref=GeneID:116849352%2CGenbank:XM_032826421.1;Parent=rna-XM_032826421.1
NW_022639563.1	Gnomon	exon	577985	584443	.	-	.	ID=exon-XM_032826421.1-1;Dbxref=GeneID:116849352%2CGenbank:XM_032826421.1;Parent=rna-XM_032826421.1
NW_022639563.1	Gnomon	exon	561635	561809	.	-	.	ID=exon-XM_032826421.1-2;Dbxref=GeneID:116849352%2CGenbank:XM_032826421.1;Parent=rna-XM_032826421.1
NW_022639563.1	Gnomon	mRNA	28155	91701	.	-	.	Name=XM_032826493.1;ID=rna-XM_032826493.1;Dbxref=GeneID:116849379%2CGenbank:XM_032826493.1;Parent=gene-LOC116849379
NW_022639563.1	Gnomon	lnc_RNA	107078	113568	.	-	.	Name=XR_004379121.1;ID=rna-XR_004379121.1;Dbxref=GeneID:116849384%2CGenbank:XR_004379121.1;Parent=gene-LOC116849384
NW_022639563.1	Gnomon	mRNA	703723	716378	.	-	.	Name=XM_032826407.1;ID=rna-XM_032826407.1;Dbxref=GeneID:116849349%2CGenbank:XM_032826407.1;Parent=gene-LOC116849349
NW_022639563.1	Gnomon	exon	472081	472441	.	+	.	ID=exon-XM_032826444.1-4;Dbxref=GeneID:116849358%2CGenbank:XM_032826444.1;Parent=rna-XM_032826444.1
NW_022639563.1	Gnomon	exon	471361	471737	.	+	.	ID=exon-XM_032826444.1-2;Dbxref=GeneID:116849358%2CGenbank:XM_032826444.1;Parent=rna-XM_032826444.1
NW_022639563.1	Gnomon	exon	471822	471974	.	+	.	ID=exon-XM_032826444.1-3;Dbxref=GeneID:116849358%2CGenbank:XM_032826444.1;Parent=rna-XM_032826444.1
NW_022639563.1	Gnomon	mRNA	28155	91699	.	-	.	Name=XM_032826490.1;ID=rna-XM_032826490.1;Dbxref=GeneID:116849379%2CGenbank:XM_032826490.1;Parent=gene-LOC116849379
NW_022639563.1	Gnomon	mRNA	149950	151352	.	-	.	Name=XM_032826500.1;ID=rna-XM_032826500.1;Dbxref=GeneID:116849382%2CGenbank:XM_032826500.1;Parent=gene-LOC116849382
NW_022639563.1	Gnomon	exon	477854	477898	.	-	.	ID=exon-XM_032826423.1-21;Dbxref=GeneID:116849352%2CGenbank:XM_032826423.1;Parent=rna-XM_032826423.1
NW_022639563.1	Gnomon	exon	477429	477791	.	-	.	ID=exon-XM_032826423.1-22;Dbxref=GeneID:116849352%2CGenbank:XM_032826423.1;Parent=rna-XM_032826423.1
NW_022639563.1	Gnomon	exon	477092	477305	.	-	.	ID=exon-XM_032826423.1-23;Dbxref=GeneID:116849352%2CGenbank:XM_032826423.1;Parent=rna-XM_032826423.1
NW_022639563.1	Gnomon	exon	476579	476821	.	-	.	ID=exon-XM_032826423.1-24;Dbxref=GeneID:116849352%2CGenbank:XM_032826423.1;Parent=rna-XM_032826423.1
NW_022639563.1	Gnomon	exon	472444	476406	.	-	.	ID=exon-XM_032826423.1-25;Dbxref=GeneID:116849352%2CGenbank:XM_032826423.1;Parent=rna-XM_032826423.1
NW_022639563.1	Gnomon	exon	477989	478360	.	-	.	ID=exon-XM_032826423.1-20;Dbxref=GeneID:116849352%2CGenbank:XM_032826423.1;Parent=rna-XM_032826423.1
NW_022639563.1	Gnomon	exon	471020	471072	.	+	.	ID=exon-XM_032826444.1-1;Dbxref=GeneID:116849358%2CGenbank:XM_032826444.1;Parent=rna-XM_032826444.1
NW_022639563.1	Gnomon	exon	480892	480992	.	-	.	ID=exon-XM_032826423.1-18;Dbxref=GeneID:116849352%2CGenbank:XM_032826423.1;Parent=rna-XM_032826423.1
NW_022639563.1	Gnomon	exon	478963	479279	.	-	.	ID=exon-XM_032826423.1-19;Dbxref=GeneID:116849352%2CGenbank:XM_032826423.1;Parent=rna-XM_032826423.1
NW_022639563.1	Gnomon	exon	551746	552495	.	-	.	ID=exon-XM_032826423.1-10;Dbxref=GeneID:116849352%2CGenbank:XM_032826423.1;Parent=rna-XM_032826423.1
NW_022639563.1	Gnomon	exon	551038	551488	.	-	.	ID=exon-XM_032826423.1-11;Dbxref=GeneID:116849352%2CGenbank:XM_032826423.1;Parent=rna-XM_032826423.1
NW_022639563.1	Gnomon	exon	496202	496316	.	-	.	ID=exon-XM_032826423.1-12;Dbxref=GeneID:116849352%2CGenbank:XM_032826423.1;Parent=rna-XM_032826423.1
NW_022639563.1	Gnomon	exon	492635	492762	.	-	.	ID=exon-XM_032826423.1-13;Dbxref=GeneID:116849352%2CGenbank:XM_032826423.1;Parent=rna-XM_032826423.1
NW_022639563.1	Gnomon	exon	485128	485523	.	-	.	ID=exon-XM_032826423.1-14;Dbxref=GeneID:116849352%2CGenbank:XM_032826423.1;Parent=rna-XM_032826423.1
NW_022639563.1	Gnomon	exon	484230	484332	.	-	.	ID=exon-XM_032826423.1-15;Dbxref=GeneID:116849352%2CGenbank:XM_032826423.1;Parent=rna-XM_032826423.1
NW_022639563.1	Gnomon	lnc_RNA	202846	339090	.	+	.	Name=XR_004379120.1;ID=rna-XR_004379120.1;Dbxref=GeneID:116849371%2CGenbank:XR_004379120.1;Parent=gene-LOC116849371
NW_022639563.1	Gnomon	exon	483706	483897	.	-	.	ID=exon-XM_032826423.1-16;Dbxref=GeneID:116849352%2CGenbank:XM_032826423.1;Parent=rna-XM_032826423.1
NW_022639563.1	Gnomon	exon	482207	482412	.	-	.	ID=exon-XM_032826423.1-17;Dbxref=GeneID:116849352%2CGenbank:XM_032826423.1;Parent=rna-XM_032826423.1
NW_022639563.1	Gnomon	mRNA	25306	91697	.	-	.	Name=XM_032826491.1;ID=rna-XM_032826491.1;Dbxref=GeneID:116849379%2CGenbank:XM_032826491.1;Parent=gene-LOC116849379
NW_022639563.1	Gnomon	mRNA	149950	151352	.	-	.	Name=XM_032826501.1;ID=rna-XM_032826501.1;Dbxref=GeneID:116849382%2CGenbank:XM_032826501.1;Parent=gene-LOC116849382
NW_022639563.1	Gnomon	exon	480892	480992	.	-	.	ID=exon-XM_032826418.1-18;Dbxref=GeneID:116849352%2CGenbank:XM_032826418.1;Parent=rna-XM_032826418.1
NW_022639563.1	Gnomon	exon	478963	479279	.	-	.	ID=exon-XM_032826418.1-19;Dbxref=GeneID:116849352%2CGenbank:XM_032826418.1;Parent=rna-XM_032826418.1
NW_022639563.1	Gnomon	exon	483706	483897	.	-	.	ID=exon-XM_032826418.1-16;Dbxref=GeneID:116849352%2CGenbank:XM_032826418.1;Parent=rna-XM_032826418.1
NW_022639563.1	Gnomon	exon	482207	482412	.	-	.	ID=exon-XM_032826418.1-17;Dbxref=GeneID:116849352%2CGenbank:XM_032826418.1;Parent=rna-XM_032826418.1
NW_022639563.1	Gnomon	exon	551746	552495	.	-	.	ID=exon-XM_032826418.1-10;Dbxref=GeneID:116849352%2CGenbank:XM_032826418.1;Parent=rna-XM_032826418.1
NW_022639563.1	Gnomon	exon	551038	551488	.	-	.	ID=exon-XM_032826418.1-11;Dbxref=GeneID:116849352%2CGenbank:XM_032826418.1;Parent=rna-XM_032826418.1
NW_022639563.1	Gnomon	exon	485128	485523	.	-	.	ID=exon-XM_032826418.1-14;Dbxref=GeneID:116849352%2CGenbank:XM_032826418.1;Parent=rna-XM_032826418.1
NW_022639563.1	Gnomon	exon	484230	484332	.	-	.	ID=exon-XM_032826418.1-15;Dbxref=GeneID:116849352%2CGenbank:XM_032826418.1;Parent=rna-XM_032826418.1
NW_022639563.1	Gnomon	exon	496202	496316	.	-	.	ID=exon-XM_032826418.1-12;Dbxref=GeneID:116849352%2CGenbank:XM_032826418.1;Parent=rna-XM_032826418.1
NW_022639563.1	Gnomon	exon	492635	492762	.	-	.	ID=exon-XM_032826418.1-13;Dbxref=GeneID:116849352%2CGenbank:XM_032826418.1;Parent=rna-XM_032826418.1
NW_022639563.1	Gnomon	exon	477854	477898	.	-	.	ID=exon-XM_032826418.1-21;Dbxref=GeneID:116849352%2CGenbank:XM_032826418.1;Parent=rna-XM_032826418.1
NW_022639563.1	Gnomon	exon	477429	477791	.	-	.	ID=exon-XM_032826418.1-22;Dbxref=GeneID:116849352%2CGenbank:XM_032826418.1;Parent=rna-XM_032826418.1
NW_022639563.1	Gnomon	exon	477989	478360	.	-	.	ID=exon-XM_032826418.1-20;Dbxref=GeneID:116849352%2CGenbank:XM_032826418.1;Parent=rna-XM_032826418.1
NW_022639563.1	Gnomon	exon	472444	476406	.	-	.	ID=exon-XM_032826418.1-25;Dbxref=GeneID:116849352%2CGenbank:XM_032826418.1;Parent=rna-XM_032826418.1
NW_022639563.1	Gnomon	exon	477092	477305	.	-	.	ID=exon-XM_032826418.1-23;Dbxref=GeneID:116849352%2CGenbank:XM_032826418.1;Parent=rna-XM_032826418.1
NW_022639563.1	Gnomon	exon	476579	476821	.	-	.	ID=exon-XM_032826418.1-24;Dbxref=GeneID:116849352%2CGenbank:XM_032826418.1;Parent=rna-XM_032826418.1
NW_022639563.1	Gnomon	mRNA	628755	638171	.	+	.	Name=XM_032826448.1;ID=rna-XM_032826448.1;Dbxref=GeneID:116849362%2CGenbank:XM_032826448.1;Parent=gene-LOC116849362
NW_022639563.1	Gnomon	mRNA	825718	831588	.	-	.	Name=XM_032826449.1;ID=rna-XM_032826449.1;Dbxref=GeneID:116849363%2CGenbank:XM_032826449.1;Parent=gene-LOC116849363
NW_022639563.1	Gnomon	exon	90730	91299	.	-	.	ID=exon-XM_032826494.1-1;Dbxref=GeneID:116849379%2CGenbank:XM_032826494.1;Parent=rna-XM_032826494.1
NW_022639563.1	Gnomon	exon	90488	90623	.	-	.	ID=exon-XM_032826494.1-2;Dbxref=GeneID:116849379%2CGenbank:XM_032826494.1;Parent=rna-XM_032826494.1
NW_022639563.1	Gnomon	exon	28697	29040	.	-	.	ID=exon-XM_032826494.1-5;Dbxref=GeneID:116849379%2CGenbank:XM_032826494.1;Parent=rna-XM_032826494.1
NW_022639563.1	Gnomon	exon	28497	28615	.	-	.	ID=exon-XM_032826494.1-6;Dbxref=GeneID:116849379%2CGenbank:XM_032826494.1;Parent=rna-XM_032826494.1
NW_022639563.1	Gnomon	exon	29646	30928	.	-	.	ID=exon-XM_032826494.1-3;Dbxref=GeneID:116849379%2CGenbank:XM_032826494.1;Parent=rna-XM_032826494.1
NW_022639563.1	Gnomon	exon	29355	29510	.	-	.	ID=exon-XM_032826494.1-4;Dbxref=GeneID:116849379%2CGenbank:XM_032826494.1;Parent=rna-XM_032826494.1
NW_022639563.1	Gnomon	exon	28155	28422	.	-	.	ID=exon-XM_032826494.1-7;Dbxref=GeneID:116849379%2CGenbank:XM_032826494.1;Parent=rna-XM_032826494.1
NW_022639563.1	Gnomon	exon	599060	599176	.	-	.	ID=exon-XM_032826419.1-4;Dbxref=GeneID:116849352%2CGenbank:XM_032826419.1;Parent=rna-XM_032826419.1
NW_022639563.1	Gnomon	exon	561635	561809	.	-	.	ID=exon-XM_032826419.1-5;Dbxref=GeneID:116849352%2CGenbank:XM_032826419.1;Parent=rna-XM_032826419.1
NW_022639563.1	Gnomon	exon	625372	625989	.	-	.	ID=exon-XM_032826419.1-2;Dbxref=GeneID:116849352%2CGenbank:XM_032826419.1;Parent=rna-XM_032826419.1
NW_022639563.1	Gnomon	exon	624683	624785	.	-	.	ID=exon-XM_032826419.1-3;Dbxref=GeneID:116849352%2CGenbank:XM_032826419.1;Parent=rna-XM_032826419.1
NW_022639563.1	Gnomon	exon	555513	555756	.	-	.	ID=exon-XM_032826419.1-8;Dbxref=GeneID:116849352%2CGenbank:XM_032826419.1;Parent=rna-XM_032826419.1
NW_022639563.1	Gnomon	exon	554096	555003	.	-	.	ID=exon-XM_032826419.1-9;Dbxref=GeneID:116849352%2CGenbank:XM_032826419.1;Parent=rna-XM_032826419.1
NW_022639563.1	Gnomon	exon	561144	561417	.	-	.	ID=exon-XM_032826419.1-6;Dbxref=GeneID:116849352%2CGenbank:XM_032826419.1;Parent=rna-XM_032826419.1
NW_022639563.1	Gnomon	exon	559187	559485	.	-	.	ID=exon-XM_032826419.1-7;Dbxref=GeneID:116849352%2CGenbank:XM_032826419.1;Parent=rna-XM_032826419.1
NW_022639563.1	Gnomon	exon	628544	628729	.	-	.	ID=exon-XM_032826419.1-1;Dbxref=GeneID:116849352%2CGenbank:XM_032826419.1;Parent=rna-XM_032826419.1
NW_022639563.1	Gnomon	mRNA	640524	642011	.	-	.	Name=XM_032826446.1;ID=rna-XM_032826446.1;Dbxref=GeneID:116849360%2CGenbank:XM_032826446.1;Parent=gene-LOC116849360
NW_022639563.1	Gnomon	exon	432418	432549	.	+	.	ID=exon-XM_032826471.1-6;Dbxref=GeneID:116849369%2CGenbank:XM_032826471.1;Parent=rna-XM_032826471.1
NW_022639563.1	Gnomon	exon	433780	435565	.	+	.	ID=exon-XM_032826471.1-7;Dbxref=GeneID:116849369%2CGenbank:XM_032826471.1;Parent=rna-XM_032826471.1
NW_022639563.1	Gnomon	exon	431382	431628	.	+	.	ID=exon-XM_032826471.1-4;Dbxref=GeneID:116849369%2CGenbank:XM_032826471.1;Parent=rna-XM_032826471.1
NW_022639563.1	Gnomon	exon	431802	432008	.	+	.	ID=exon-XM_032826471.1-5;Dbxref=GeneID:116849369%2CGenbank:XM_032826471.1;Parent=rna-XM_032826471.1
NW_022639563.1	Gnomon	exon	426844	430455	.	+	.	ID=exon-XM_032826471.1-2;Dbxref=GeneID:116849369%2CGenbank:XM_032826471.1;Parent=rna-XM_032826471.1
NW_022639563.1	Gnomon	exon	430515	430616	.	+	.	ID=exon-XM_032826471.1-3;Dbxref=GeneID:116849369%2CGenbank:XM_032826471.1;Parent=rna-XM_032826471.1
NW_022639563.1	Gnomon	exon	426495	426761	.	+	.	ID=exon-XM_032826471.1-1;Dbxref=GeneID:116849369%2CGenbank:XM_032826471.1;Parent=rna-XM_032826471.1
NW_022639563.1	Gnomon	exon	561144	561417	.	-	.	ID=exon-XM_032826420.1-4;Dbxref=GeneID:116849352%2CGenbank:XM_032826420.1;Parent=rna-XM_032826420.1
NW_022639563.1	Gnomon	exon	559187	559485	.	-	.	ID=exon-XM_032826420.1-5;Dbxref=GeneID:116849352%2CGenbank:XM_032826420.1;Parent=rna-XM_032826420.1
NW_022639563.1	Gnomon	exon	555513	555756	.	-	.	ID=exon-XM_032826420.1-6;Dbxref=GeneID:116849352%2CGenbank:XM_032826420.1;Parent=rna-XM_032826420.1
NW_022639563.1	Gnomon	exon	554096	555003	.	-	.	ID=exon-XM_032826420.1-7;Dbxref=GeneID:116849352%2CGenbank:XM_032826420.1;Parent=rna-XM_032826420.1
NW_022639563.1	Gnomon	exon	553668	553799	.	-	.	ID=exon-XM_032826420.1-8;Dbxref=GeneID:116849352%2CGenbank:XM_032826420.1;Parent=rna-XM_032826420.1
NW_022639563.1	Gnomon	exon	552972	553345	.	-	.	ID=exon-XM_032826420.1-9;Dbxref=GeneID:116849352%2CGenbank:XM_032826420.1;Parent=rna-XM_032826420.1
NW_022639563.1	Gnomon	exon	584708	585303	.	-	.	ID=exon-XM_032826420.1-1;Dbxref=GeneID:116849352%2CGenbank:XM_032826420.1;Parent=rna-XM_032826420.1
NW_022639563.1	Gnomon	exon	577985	578589	.	-	.	ID=exon-XM_032826420.1-2;Dbxref=GeneID:116849352%2CGenbank:XM_032826420.1;Parent=rna-XM_032826420.1
NW_022639563.1	Gnomon	exon	561635	561809	.	-	.	ID=exon-XM_032826420.1-3;Dbxref=GeneID:116849352%2CGenbank:XM_032826420.1;Parent=rna-XM_032826420.1
NW_022639563.1	Gnomon	gene	628755	638171	.	+	.	Name=LOC116849362;ID=gene-LOC116849362;Dbxref=GeneID:116849362
NW_022639563.1	Gnomon	gene	825718	831588	.	-	.	Name=LOC116849363;ID=gene-LOC116849363;Dbxref=GeneID:116849363
NW_022639563.1	Gnomon	gene	468340	471115	.	-	.	Name=LOC116849365;ID=gene-LOC116849365;Dbxref=GeneID:116849365
NW_022639563.1	Gnomon	gene	345876	439839	.	-	.	Name=LOC116849366;ID=gene-LOC116849366;Dbxref=GeneID:116849366
NW_022639563.1	Gnomon	gene	158855	310382	.	-	.	Name=LOC116849367;ID=gene-LOC116849367;Dbxref=GeneID:116849367
NW_022639563.1	Gnomon	gene	340175	345675	.	+	.	Name=LOC116849368;ID=gene-LOC116849368;Dbxref=GeneID:116849368
NW_022639563.1	Gnomon	gene	426495	435565	.	+	.	Name=LOC116849369;ID=gene-LOC116849369;Dbxref=GeneID:116849369
NW_022639563.1	Gnomon	gene	155638	157001	.	+	.	Name=LOC116849370;ID=gene-LOC116849370;Dbxref=GeneID:116849370
NW_022639563.1	Gnomon	gene	202846	339090	.	+	.	Name=LOC116849371;ID=gene-LOC116849371;Dbxref=GeneID:116849371
NW_022639563.1	Gnomon	gene	56266	141861	.	+	.	Name=LOC116849372;ID=gene-LOC116849372;Dbxref=GeneID:116849372
NW_022639563.1	Gnomon	gene	1473	11791	.	+	.	Name=LOC116849373;ID=gene-LOC116849373;Dbxref=GeneID:116849373
NW_022639563.1	Gnomon	gene	18777	24322	.	-	.	Name=LOC116849374;ID=gene-LOC116849374;Dbxref=GeneID:116849374
NW_022639563.1	Gnomon	gene	12225	16722	.	-	.	Name=LOC116849375;ID=gene-LOC116849375;Dbxref=GeneID:116849375
NW_022639563.1	Gnomon	gene	151794	154874	.	+	.	Name=LOC116849376;ID=gene-LOC116849376;Dbxref=GeneID:116849376
NW_022639563.1	Gnomon	gene	146589	150162	.	+	.	Name=LOC116849377;ID=gene-LOC116849377;Dbxref=GeneID:116849377
NW_022639563.1	Gnomon	gene	98925	104599	.	-	.	Name=LOC116849378;ID=gene-LOC116849378;Dbxref=GeneID:116849378
NW_022639563.1	Gnomon	gene	25306	91701	.	-	.	Name=LOC116849379;ID=gene-LOC116849379;Dbxref=GeneID:116849379
NW_022639563.1	Gnomon	gene	48094	51517	.	+	.	Name=LOC116849381;ID=gene-LOC116849381;Dbxref=GeneID:116849381
NW_022639563.1	Gnomon	gene	149950	151354	.	-	.	Name=LOC116849382;ID=gene-LOC116849382;Dbxref=GeneID:116849382
NW_022639563.1	Gnomon	gene	44887	47708	.	+	.	Name=LOC116849383;ID=gene-LOC116849383;Dbxref=GeneID:116849383
NW_022639563.1	Gnomon	gene	107078	113568	.	-	.	Name=LOC116849384;ID=gene-LOC116849384;Dbxref=GeneID:116849384
NW_022639563.1	Gnomon	mRNA	793498	795223	.	+	.	Name=XM_032826447.1;ID=rna-XM_032826447.1;Dbxref=GeneID:116849361%2CGenbank:XM_032826447.1;Parent=gene-LOC116849361
NW_022639563.1	Gnomon	gene	703723	716378	.	-	.	Name=LOC116849349;ID=gene-LOC116849349;Dbxref=GeneID:116849349
NW_022639563.1	Gnomon	gene	449723	466978	.	+	.	Name=LOC116849350;ID=gene-LOC116849350;Dbxref=GeneID:116849350
NW_022639563.1	Gnomon	gene	817237	819686	.	+	.	Name=LOC116849359;ID=gene-LOC116849359;Dbxref=GeneID:116849359
NW_022639563.1	Gnomon	gene	442255	449291	.	+	.	Name=LOC116849351;ID=gene-LOC116849351;Dbxref=GeneID:116849351
NW_022639563.1	Gnomon	gene	472444	628730	.	-	.	Name=LOC116849352;ID=gene-LOC116849352;Dbxref=GeneID:116849352
NW_022639563.1	Gnomon	gene	599519	603249	.	+	.	Name=LOC116849354;ID=gene-LOC116849354;Dbxref=GeneID:116849354
NW_022639563.1	Gnomon	gene	613224	620202	.	+	.	Name=LOC116849355;ID=gene-LOC116849355;Dbxref=GeneID:116849355
NW_022639563.1	Gnomon	gene	722820	1195914	.	+	.	Name=LOC116849356;ID=gene-LOC116849356;Dbxref=GeneID:116849356
NW_022639563.1	Gnomon	gene	832658	835461	.	-	.	Name=LOC116849357;ID=gene-LOC116849357;Dbxref=GeneID:116849357
NW_022639563.1	Gnomon	gene	470818	472441	.	+	.	Name=LOC116849358;ID=gene-LOC116849358;Dbxref=GeneID:116849358
NW_022639563.1	Gnomon	gene	640524	642011	.	-	.	Name=LOC116849360;ID=gene-LOC116849360;Dbxref=GeneID:116849360
NW_022639563.1	Gnomon	gene	793498	795223	.	+	.	Name=LOC116849361;ID=gene-LOC116849361;Dbxref=GeneID:116849361
NW_022639563.1	Gnomon	exon	28697	29040	.	-	.	ID=exon-XM_032826495.1-6;Dbxref=GeneID:116849379%2CGenbank:XM_032826495.1;Parent=rna-XM_032826495.1
NW_022639563.1	Gnomon	exon	28497	28615	.	-	.	ID=exon-XM_032826495.1-7;Dbxref=GeneID:116849379%2CGenbank:XM_032826495.1;Parent=rna-XM_032826495.1
NW_022639563.1	Gnomon	exon	28155	28422	.	-	.	ID=exon-XM_032826495.1-8;Dbxref=GeneID:116849379%2CGenbank:XM_032826495.1;Parent=rna-XM_032826495.1
NW_022639563.1	Gnomon	exon	91494	91701	.	-	.	ID=exon-XM_032826495.1-1;Dbxref=GeneID:116849379%2CGenbank:XM_032826495.1;Parent=rna-XM_032826495.1
NW_022639563.1	Gnomon	exon	90488	90623	.	-	.	ID=exon-XM_032826495.1-2;Dbxref=GeneID:116849379%2CGenbank:XM_032826495.1;Parent=rna-XM_032826495.1
NW_022639563.1	Gnomon	exon	44343	44426	.	-	.	ID=exon-XM_032826495.1-3;Dbxref=GeneID:116849379%2CGenbank:XM_032826495.1;Parent=rna-XM_032826495.1
NW_022639563.1	Gnomon	exon	29646	30928	.	-	.	ID=exon-XM_032826495.1-4;Dbxref=GeneID:116849379%2CGenbank:XM_032826495.1;Parent=rna-XM_032826495.1
NW_022639563.1	Gnomon	exon	29355	29510	.	-	.	ID=exon-XM_032826495.1-5;Dbxref=GeneID:116849379%2CGenbank:XM_032826495.1;Parent=rna-XM_032826495.1
NW_022639563.1	Gnomon	exon	471128	471279	.	+	.	ID=exon-XM_032826443.1-1;Dbxref=GeneID:116849358%2CGenbank:XM_032826443.1;Parent=rna-XM_032826443.1
NW_022639563.1	Gnomon	exon	471361	471737	.	+	.	ID=exon-XM_032826443.1-2;Dbxref=GeneID:116849358%2CGenbank:XM_032826443.1;Parent=rna-XM_032826443.1
NW_022639563.1	Gnomon	exon	471822	471974	.	+	.	ID=exon-XM_032826443.1-3;Dbxref=GeneID:116849358%2CGenbank:XM_032826443.1;Parent=rna-XM_032826443.1
NW_022639563.1	Gnomon	exon	472081	472441	.	+	.	ID=exon-XM_032826443.1-4;Dbxref=GeneID:116849358%2CGenbank:XM_032826443.1;Parent=rna-XM_032826443.1
NW_022639563.1	Gnomon	CDS	162373	162592	.	-	0	Name=XP_032682354.1;ID=cds-XP_032682354.1;Dbxref=GeneID:116849367%2CGenbank:XP_032682354.1;Parent=rna-XM_032826463.1
NW_022639563.1	Gnomon	CDS	161081	161746	.	-	0	Name=XP_032682354.1;ID=cds-XP_032682354.1;Dbxref=GeneID:116849367%2CGenbank:XP_032682354.1;Parent=rna-XM_032826463.1
NW_022639563.1	Gnomon	CDS	160605	160854	.	-	0	Name=XP_032682354.1;ID=cds-XP_032682354.1;Dbxref=GeneID:116849367%2CGenbank:XP_032682354.1;Parent=rna-XM_032826463.1
NW_022639563.1	Gnomon	CDS	160047	160320	.	-	0	Name=XP_032682354.1;ID=cds-XP_032682354.1;Dbxref=GeneID:116849367%2CGenbank:XP_032682354.1;Parent=rna-XM_032826463.1
NW_022639563.1	Gnomon	CDS	162373	162592	.	-	0	Name=XP_032682353.1;ID=cds-XP_032682353.1;Dbxref=GeneID:116849367%2CGenbank:XP_032682353.1;Parent=rna-XM_032826462.1
NW_022639563.1	Gnomon	CDS	161081	161746	.	-	0	Name=XP_032682353.1;ID=cds-XP_032682353.1;Dbxref=GeneID:116849367%2CGenbank:XP_032682353.1;Parent=rna-XM_032826462.1
NW_022639563.1	Gnomon	CDS	160605	160854	.	-	0	Name=XP_032682353.1;ID=cds-XP_032682353.1;Dbxref=GeneID:116849367%2CGenbank:XP_032682353.1;Parent=rna-XM_032826462.1
NW_022639563.1	Gnomon	CDS	160047	160320	.	-	0	Name=XP_032682353.1;ID=cds-XP_032682353.1;Dbxref=GeneID:116849367%2CGenbank:XP_032682353.1;Parent=rna-XM_032826462.1
NW_022639563.1	RefSeq	region	1	1197728	.	+	.	Name=Unknown;ID=NW_022639563.1:1..1197728;Dbxref=taxon:486640
NW_022639563.1	Gnomon	CDS	310318	310367	.	-	0	Name=XP_032682351.1;ID=cds-XP_032682351.1;Dbxref=GeneID:116849367%2CGenbank:XP_032682351.1;Parent=rna-XM_032826460.1
NW_022639563.1	Gnomon	CDS	308243	308341	.	-	0	Name=XP_032682351.1;ID=cds-XP_032682351.1;Dbxref=GeneID:116849367%2CGenbank:XP_032682351.1;Parent=rna-XM_032826460.1
NW_022639563.1	Gnomon	CDS	162373	162617	.	-	0	Name=XP_032682351.1;ID=cds-XP_032682351.1;Dbxref=GeneID:116849367%2CGenbank:XP_032682351.1;Parent=rna-XM_032826460.1
NW_022639563.1	Gnomon	CDS	161081	161746	.	-	0	Name=XP_032682351.1;ID=cds-XP_032682351.1;Dbxref=GeneID:116849367%2CGenbank:XP_032682351.1;Parent=rna-XM_032826460.1
NW_022639563.1	Gnomon	CDS	160605	160854	.	-	0	Name=XP_032682351.1;ID=cds-XP_032682351.1;Dbxref=GeneID:116849367%2CGenbank:XP_032682351.1;Parent=rna-XM_032826460.1
NW_022639563.1	Gnomon	CDS	160047	160320	.	-	0	Name=XP_032682351.1;ID=cds-XP_032682351.1;Dbxref=GeneID:116849367%2CGenbank:XP_032682351.1;Parent=rna-XM_032826460.1
NW_022639563.1	Gnomon	CDS	165171	165205	.	-	0	Name=XP_032682352.1;ID=cds-XP_032682352.1;Dbxref=GeneID:116849367%2CGenbank:XP_032682352.1;Parent=rna-XM_032826461.1
NW_022639563.1	Gnomon	CDS	162373	162617	.	-	0	Name=XP_032682352.1;ID=cds-XP_032682352.1;Dbxref=GeneID:116849367%2CGenbank:XP_032682352.1;Parent=rna-XM_032826461.1
NW_022639563.1	Gnomon	CDS	161081	161746	.	-	0	Name=XP_032682352.1;ID=cds-XP_032682352.1;Dbxref=GeneID:116849367%2CGenbank:XP_032682352.1;Parent=rna-XM_032826461.1
NW_022639563.1	Gnomon	CDS	160605	160854	.	-	0	Name=XP_032682352.1;ID=cds-XP_032682352.1;Dbxref=GeneID:116849367%2CGenbank:XP_032682352.1;Parent=rna-XM_032826461.1
NW_022639563.1	Gnomon	CDS	160047	160320	.	-	0	Name=XP_032682352.1;ID=cds-XP_032682352.1;Dbxref=GeneID:116849367%2CGenbank:XP_032682352.1;Parent=rna-XM_032826461.1
NW_022639563.1	Gnomon	exon	431382	431628	.	+	.	ID=exon-XM_032826472.1-3;Dbxref=GeneID:116849369%2CGenbank:XM_032826472.1;Parent=rna-XM_032826472.1
NW_022639563.1	Gnomon	exon	431802	432008	.	+	.	ID=exon-XM_032826472.1-4;Dbxref=GeneID:116849369%2CGenbank:XM_032826472.1;Parent=rna-XM_032826472.1
NW_022639563.1	Gnomon	exon	432418	432549	.	+	.	ID=exon-XM_032826472.1-5;Dbxref=GeneID:116849369%2CGenbank:XM_032826472.1;Parent=rna-XM_032826472.1
NW_022639563.1	Gnomon	exon	433780	435565	.	+	.	ID=exon-XM_032826472.1-6;Dbxref=GeneID:116849369%2CGenbank:XM_032826472.1;Parent=rna-XM_032826472.1
NW_022639563.1	Gnomon	exon	426495	430455	.	+	.	ID=exon-XM_032826472.1-1;Dbxref=GeneID:116849369%2CGenbank:XM_032826472.1;Parent=rna-XM_032826472.1
NW_022639563.1	Gnomon	exon	430515	430616	.	+	.	ID=exon-XM_032826472.1-2;Dbxref=GeneID:116849369%2CGenbank:XM_032826472.1;Parent=rna-XM_032826472.1
NW_022639563.1	Gnomon	CDS	367843	367894	.	-	0	Name=XP_032682350.1;ID=cds-XP_032682350.1;Dbxref=GeneID:116849366%2CGenbank:XP_032682350.1;Parent=rna-XM_032826459.1
NW_022639563.1	Gnomon	CDS	363934	364073	.	-	0	Name=XP_032682350.1;ID=cds-XP_032682350.1;Dbxref=GeneID:116849366%2CGenbank:XP_032682350.1;Parent=rna-XM_032826459.1
NW_022639563.1	Gnomon	CDS	363205	363249	.	-	0	Name=XP_032682350.1;ID=cds-XP_032682350.1;Dbxref=GeneID:116849366%2CGenbank:XP_032682350.1;Parent=rna-XM_032826459.1
NW_022639563.1	Gnomon	CDS	357585	357694	.	-	0	Name=XP_032682350.1;ID=cds-XP_032682350.1;Dbxref=GeneID:116849366%2CGenbank:XP_032682350.1;Parent=rna-XM_032826459.1
NW_022639563.1	Gnomon	CDS	357280	357460	.	-	0	Name=XP_032682350.1;ID=cds-XP_032682350.1;Dbxref=GeneID:116849366%2CGenbank:XP_032682350.1;Parent=rna-XM_032826459.1
NW_022639563.1	Gnomon	CDS	356224	356339	.	-	0	Name=XP_032682350.1;ID=cds-XP_032682350.1;Dbxref=GeneID:116849366%2CGenbank:XP_032682350.1;Parent=rna-XM_032826459.1
NW_022639563.1	Gnomon	CDS	355707	355875	.	-	0	Name=XP_032682350.1;ID=cds-XP_032682350.1;Dbxref=GeneID:116849366%2CGenbank:XP_032682350.1;Parent=rna-XM_032826459.1
NW_022639563.1	Gnomon	CDS	351196	351222	.	-	0	Name=XP_032682350.1;ID=cds-XP_032682350.1;Dbxref=GeneID:116849366%2CGenbank:XP_032682350.1;Parent=rna-XM_032826459.1
NW_022639563.1	Gnomon	mRNA	345876	370858	.	-	.	Name=XM_032826453.1;ID=rna-XM_032826453.1;Dbxref=GeneID:116849366%2CGenbank:XM_032826453.1;Parent=gene-LOC116849366
NW_022639563.1	Gnomon	exon	554096	555003	.	-	.	ID=exon-XM_032826418.1-7;Dbxref=GeneID:116849352%2CGenbank:XM_032826418.1;Parent=rna-XM_032826418.1
NW_022639563.1	Gnomon	exon	553668	553799	.	-	.	ID=exon-XM_032826418.1-8;Dbxref=GeneID:116849352%2CGenbank:XM_032826418.1;Parent=rna-XM_032826418.1
NW_022639563.1	Gnomon	exon	552972	553345	.	-	.	ID=exon-XM_032826418.1-9;Dbxref=GeneID:116849352%2CGenbank:XM_032826418.1;Parent=rna-XM_032826418.1
NW_022639563.1	Gnomon	exon	561635	561809	.	-	.	ID=exon-XM_032826418.1-3;Dbxref=GeneID:116849352%2CGenbank:XM_032826418.1;Parent=rna-XM_032826418.1
NW_022639563.1	Gnomon	exon	561144	561417	.	-	.	ID=exon-XM_032826418.1-4;Dbxref=GeneID:116849352%2CGenbank:XM_032826418.1;Parent=rna-XM_032826418.1
NW_022639563.1	Gnomon	exon	559187	559485	.	-	.	ID=exon-XM_032826418.1-5;Dbxref=GeneID:116849352%2CGenbank:XM_032826418.1;Parent=rna-XM_032826418.1
NW_022639563.1	Gnomon	exon	555513	555756	.	-	.	ID=exon-XM_032826418.1-6;Dbxref=GeneID:116849352%2CGenbank:XM_032826418.1;Parent=rna-XM_032826418.1
NW_022639563.1	Gnomon	exon	624683	624801	.	-	.	ID=exon-XM_032826418.1-1;Dbxref=GeneID:116849352%2CGenbank:XM_032826418.1;Parent=rna-XM_032826418.1
NW_022639563.1	Gnomon	exon	599060	599176	.	-	.	ID=exon-XM_032826418.1-2;Dbxref=GeneID:116849352%2CGenbank:XM_032826418.1;Parent=rna-XM_032826418.1
NW_022639563.1	Gnomon	CDS	342349	342561	.	+	0	Name=XP_032682358.1;ID=cds-XP_032682358.1;Dbxref=GeneID:116849368%2CGenbank:XP_032682358.1;Parent=rna-XM_032826467.1
NW_022639563.1	Gnomon	CDS	342637	342929	.	+	0	Name=XP_032682358.1;ID=cds-XP_032682358.1;Dbxref=GeneID:116849368%2CGenbank:XP_032682358.1;Parent=rna-XM_032826467.1
NW_022639563.1	Gnomon	CDS	343109	343258	.	+	0	Name=XP_032682358.1;ID=cds-XP_032682358.1;Dbxref=GeneID:116849368%2CGenbank:XP_032682358.1;Parent=rna-XM_032826467.1
NW_022639563.1	Gnomon	CDS	343352	343466	.	+	0	Name=XP_032682358.1;ID=cds-XP_032682358.1;Dbxref=GeneID:116849368%2CGenbank:XP_032682358.1;Parent=rna-XM_032826467.1
NW_022639563.1	Gnomon	CDS	343614	343791	.	+	0	Name=XP_032682358.1;ID=cds-XP_032682358.1;Dbxref=GeneID:116849368%2CGenbank:XP_032682358.1;Parent=rna-XM_032826467.1
NW_022639563.1	Gnomon	CDS	343882	344021	.	+	0	Name=XP_032682358.1;ID=cds-XP_032682358.1;Dbxref=GeneID:116849368%2CGenbank:XP_032682358.1;Parent=rna-XM_032826467.1
NW_022639563.1	Gnomon	CDS	342349	342561	.	+	0	Name=XP_032682357.1;ID=cds-XP_032682357.1;Dbxref=GeneID:116849368%2CGenbank:XP_032682357.1;Parent=rna-XM_032826466.1
NW_022639563.1	Gnomon	CDS	342637	342929	.	+	0	Name=XP_032682357.1;ID=cds-XP_032682357.1;Dbxref=GeneID:116849368%2CGenbank:XP_032682357.1;Parent=rna-XM_032826466.1
NW_022639563.1	Gnomon	CDS	343109	343258	.	+	0	Name=XP_032682357.1;ID=cds-XP_032682357.1;Dbxref=GeneID:116849368%2CGenbank:XP_032682357.1;Parent=rna-XM_032826466.1
NW_022639563.1	Gnomon	CDS	343352	343466	.	+	0	Name=XP_032682357.1;ID=cds-XP_032682357.1;Dbxref=GeneID:116849368%2CGenbank:XP_032682357.1;Parent=rna-XM_032826466.1
NW_022639563.1	Gnomon	CDS	343614	343791	.	+	0	Name=XP_032682357.1;ID=cds-XP_032682357.1;Dbxref=GeneID:116849368%2CGenbank:XP_032682357.1;Parent=rna-XM_032826466.1
NW_022639563.1	Gnomon	CDS	343882	344021	.	+	0	Name=XP_032682357.1;ID=cds-XP_032682357.1;Dbxref=GeneID:116849368%2CGenbank:XP_032682357.1;Parent=rna-XM_032826466.1
NW_022639563.1	Gnomon	mRNA	345876	426002	.	-	.	Name=XM_032826451.1;ID=rna-XM_032826451.1;Dbxref=GeneID:116849366%2CGenbank:XM_032826451.1;Parent=gene-LOC116849366
NW_022639563.1	Gnomon	CDS	342349	342561	.	+	0	Name=XP_032682356.1;ID=cds-XP_032682356.1;Dbxref=GeneID:116849368%2CGenbank:XP_032682356.1;Parent=rna-XM_032826465.1
NW_022639563.1	Gnomon	CDS	342637	342929	.	+	0	Name=XP_032682356.1;ID=cds-XP_032682356.1;Dbxref=GeneID:116849368%2CGenbank:XP_032682356.1;Parent=rna-XM_032826465.1
NW_022639563.1	Gnomon	CDS	343109	343258	.	+	0	Name=XP_032682356.1;ID=cds-XP_032682356.1;Dbxref=GeneID:116849368%2CGenbank:XP_032682356.1;Parent=rna-XM_032826465.1
NW_022639563.1	Gnomon	CDS	343352	343466	.	+	0	Name=XP_032682356.1;ID=cds-XP_032682356.1;Dbxref=GeneID:116849368%2CGenbank:XP_032682356.1;Parent=rna-XM_032826465.1
NW_022639563.1	Gnomon	CDS	343614	343791	.	+	0	Name=XP_032682356.1;ID=cds-XP_032682356.1;Dbxref=GeneID:116849368%2CGenbank:XP_032682356.1;Parent=rna-XM_032826465.1
NW_022639563.1	Gnomon	CDS	343882	344021	.	+	0	Name=XP_032682356.1;ID=cds-XP_032682356.1;Dbxref=GeneID:116849368%2CGenbank:XP_032682356.1;Parent=rna-XM_032826465.1
NW_022639563.1	Gnomon	mRNA	345876	426264	.	-	.	Name=XM_032826452.1;ID=rna-XM_032826452.1;Dbxref=GeneID:116849366%2CGenbank:XM_032826452.1;Parent=gene-LOC116849366
NW_022639563.1	Gnomon	exon	351040	351222	.	-	.	ID=exon-XM_032826452.1-12;Dbxref=GeneID:116849366%2CGenbank:XM_032826452.1;Parent=rna-XM_032826452.1
NW_022639563.1	Gnomon	exon	350347	350563	.	-	.	ID=exon-XM_032826452.1-13;Dbxref=GeneID:116849366%2CGenbank:XM_032826452.1;Parent=rna-XM_032826452.1
NW_022639563.1	Gnomon	exon	353472	353608	.	-	.	ID=exon-XM_032826452.1-10;Dbxref=GeneID:116849366%2CGenbank:XM_032826452.1;Parent=rna-XM_032826452.1
NW_022639563.1	Gnomon	exon	352338	352496	.	-	.	ID=exon-XM_032826452.1-11;Dbxref=GeneID:116849366%2CGenbank:XM_032826452.1;Parent=rna-XM_032826452.1
NW_022639563.1	Gnomon	exon	345876	350079	.	-	.	ID=exon-XM_032826452.1-14;Dbxref=GeneID:116849366%2CGenbank:XM_032826452.1;Parent=rna-XM_032826452.1
NW_022639563.1	Gnomon	CDS	599060	599102	.	-	0	Name=XP_032682310.1;ID=cds-XP_032682310.1;Dbxref=GeneID:116849352%2CGenbank:XP_032682310.1;Parent=rna-XM_032826419.1
NW_022639563.1	Gnomon	CDS	561635	561809	.	-	0	Name=XP_032682310.1;ID=cds-XP_032682310.1;Dbxref=GeneID:116849352%2CGenbank:XP_032682310.1;Parent=rna-XM_032826419.1
NW_022639563.1	Gnomon	CDS	561144	561417	.	-	0	Name=XP_032682310.1;ID=cds-XP_032682310.1;Dbxref=GeneID:116849352%2CGenbank:XP_032682310.1;Parent=rna-XM_032826419.1
NW_022639563.1	Gnomon	CDS	559187	559485	.	-	0	Name=XP_032682310.1;ID=cds-XP_032682310.1;Dbxref=GeneID:116849352%2CGenbank:XP_032682310.1;Parent=rna-XM_032826419.1
NW_022639563.1	Gnomon	CDS	555513	555756	.	-	0	Name=XP_032682310.1;ID=cds-XP_032682310.1;Dbxref=GeneID:116849352%2CGenbank:XP_032682310.1;Parent=rna-XM_032826419.1
NW_022639563.1	Gnomon	CDS	554096	555003	.	-	0	Name=XP_032682310.1;ID=cds-XP_032682310.1;Dbxref=GeneID:116849352%2CGenbank:XP_032682310.1;Parent=rna-XM_032826419.1
NW_022639563.1	Gnomon	CDS	553668	553799	.	-	0	Name=XP_032682310.1;ID=cds-XP_032682310.1;Dbxref=GeneID:116849352%2CGenbank:XP_032682310.1;Parent=rna-XM_032826419.1
NW_022639563.1	Gnomon	CDS	552972	553345	.	-	0	Name=XP_032682310.1;ID=cds-XP_032682310.1;Dbxref=GeneID:116849352%2CGenbank:XP_032682310.1;Parent=rna-XM_032826419.1
NW_022639563.1	Gnomon	CDS	551746	552495	.	-	0	Name=XP_032682310.1;ID=cds-XP_032682310.1;Dbxref=GeneID:116849352%2CGenbank:XP_032682310.1;Parent=rna-XM_032826419.1
NW_022639563.1	Gnomon	CDS	551038	551488	.	-	0	Name=XP_032682310.1;ID=cds-XP_032682310.1;Dbxref=GeneID:116849352%2CGenbank:XP_032682310.1;Parent=rna-XM_032826419.1
NW_022639563.1	Gnomon	CDS	496202	496316	.	-	0	Name=XP_032682310.1;ID=cds-XP_032682310.1;Dbxref=GeneID:116849352%2CGenbank:XP_032682310.1;Parent=rna-XM_032826419.1
NW_022639563.1	Gnomon	CDS	492635	492762	.	-	0	Name=XP_032682310.1;ID=cds-XP_032682310.1;Dbxref=GeneID:116849352%2CGenbank:XP_032682310.1;Parent=rna-XM_032826419.1
NW_022639563.1	Gnomon	CDS	485128	485523	.	-	0	Name=XP_032682310.1;ID=cds-XP_032682310.1;Dbxref=GeneID:116849352%2CGenbank:XP_032682310.1;Parent=rna-XM_032826419.1
NW_022639563.1	Gnomon	CDS	484230	484332	.	-	0	Name=XP_032682310.1;ID=cds-XP_032682310.1;Dbxref=GeneID:116849352%2CGenbank:XP_032682310.1;Parent=rna-XM_032826419.1
NW_022639563.1	Gnomon	CDS	483706	483897	.	-	0	Name=XP_032682310.1;ID=cds-XP_032682310.1;Dbxref=GeneID:116849352%2CGenbank:XP_032682310.1;Parent=rna-XM_032826419.1
NW_022639563.1	Gnomon	CDS	482207	482412	.	-	0	Name=XP_032682310.1;ID=cds-XP_032682310.1;Dbxref=GeneID:116849352%2CGenbank:XP_032682310.1;Parent=rna-XM_032826419.1
NW_022639563.1	Gnomon	CDS	480892	480992	.	-	0	Name=XP_032682310.1;ID=cds-XP_032682310.1;Dbxref=GeneID:116849352%2CGenbank:XP_032682310.1;Parent=rna-XM_032826419.1
NW_022639563.1	Gnomon	CDS	478963	479279	.	-	0	Name=XP_032682310.1;ID=cds-XP_032682310.1;Dbxref=GeneID:116849352%2CGenbank:XP_032682310.1;Parent=rna-XM_032826419.1
NW_022639563.1	Gnomon	CDS	477989	478360	.	-	0	Name=XP_032682310.1;ID=cds-XP_032682310.1;Dbxref=GeneID:116849352%2CGenbank:XP_032682310.1;Parent=rna-XM_032826419.1
NW_022639563.1	Gnomon	CDS	477429	477791	.	-	0	Name=XP_032682310.1;ID=cds-XP_032682310.1;Dbxref=GeneID:116849352%2CGenbank:XP_032682310.1;Parent=rna-XM_032826419.1
NW_022639563.1	Gnomon	CDS	477092	477305	.	-	0	Name=XP_032682310.1;ID=cds-XP_032682310.1;Dbxref=GeneID:116849352%2CGenbank:XP_032682310.1;Parent=rna-XM_032826419.1
NW_022639563.1	Gnomon	CDS	476579	476821	.	-	0	Name=XP_032682310.1;ID=cds-XP_032682310.1;Dbxref=GeneID:116849352%2CGenbank:XP_032682310.1;Parent=rna-XM_032826419.1
NW_022639563.1	Gnomon	CDS	476267	476406	.	-	0	Name=XP_032682310.1;ID=cds-XP_032682310.1;Dbxref=GeneID:116849352%2CGenbank:XP_032682310.1;Parent=rna-XM_032826419.1
NW_022639563.1	Gnomon	mRNA	350417	439839	.	-	.	Name=XM_032826457.1;ID=rna-XM_032826457.1;Dbxref=GeneID:116849366%2CGenbank:XM_032826457.1;Parent=gene-LOC116849366
NW_022639563.1	Gnomon	exon	433780	435565	.	+	.	ID=exon-XM_032826473.1-8;Dbxref=GeneID:116849369%2CGenbank:XM_032826473.1;Parent=rna-XM_032826473.1
NW_022639563.1	Gnomon	exon	431802	432008	.	+	.	ID=exon-XM_032826473.1-6;Dbxref=GeneID:116849369%2CGenbank:XM_032826473.1;Parent=rna-XM_032826473.1
NW_022639563.1	Gnomon	exon	432418	432549	.	+	.	ID=exon-XM_032826473.1-7;Dbxref=GeneID:116849369%2CGenbank:XM_032826473.1;Parent=rna-XM_032826473.1
NW_022639563.1	Gnomon	exon	426495	426761	.	+	.	ID=exon-XM_032826473.1-1;Dbxref=GeneID:116849369%2CGenbank:XM_032826473.1;Parent=rna-XM_032826473.1
NW_022639563.1	Gnomon	exon	430515	430616	.	+	.	ID=exon-XM_032826473.1-4;Dbxref=GeneID:116849369%2CGenbank:XM_032826473.1;Parent=rna-XM_032826473.1
NW_022639563.1	Gnomon	exon	431382	431628	.	+	.	ID=exon-XM_032826473.1-5;Dbxref=GeneID:116849369%2CGenbank:XM_032826473.1;Parent=rna-XM_032826473.1
NW_022639563.1	Gnomon	exon	426844	426967	.	+	.	ID=exon-XM_032826473.1-2;Dbxref=GeneID:116849369%2CGenbank:XM_032826473.1;Parent=rna-XM_032826473.1
NW_022639563.1	Gnomon	exon	427489	430455	.	+	.	ID=exon-XM_032826473.1-3;Dbxref=GeneID:116849369%2CGenbank:XM_032826473.1;Parent=rna-XM_032826473.1
NW_022639563.1	Gnomon	mRNA	353461	439837	.	-	.	Name=XM_032826458.1;ID=rna-XM_032826458.1;Dbxref=GeneID:116849366%2CGenbank:XM_032826458.1;Parent=gene-LOC116849366
NW_022639563.1	Gnomon	mRNA	345876	439837	.	-	.	Name=XM_032826455.1;ID=rna-XM_032826455.1;Dbxref=GeneID:116849366%2CGenbank:XM_032826455.1;Parent=gene-LOC116849366
NW_022639563.1	Gnomon	exon	555513	555756	.	-	.	ID=exon-XM_032826417.1-8;Dbxref=GeneID:116849352%2CGenbank:XM_032826417.1;Parent=rna-XM_032826417.1
NW_022639563.1	Gnomon	exon	554096	555003	.	-	.	ID=exon-XM_032826417.1-9;Dbxref=GeneID:116849352%2CGenbank:XM_032826417.1;Parent=rna-XM_032826417.1
NW_022639563.1	Gnomon	exon	561144	561417	.	-	.	ID=exon-XM_032826417.1-6;Dbxref=GeneID:116849352%2CGenbank:XM_032826417.1;Parent=rna-XM_032826417.1
NW_022639563.1	Gnomon	exon	559187	559485	.	-	.	ID=exon-XM_032826417.1-7;Dbxref=GeneID:116849352%2CGenbank:XM_032826417.1;Parent=rna-XM_032826417.1
NW_022639563.1	Gnomon	exon	599060	599176	.	-	.	ID=exon-XM_032826417.1-4;Dbxref=GeneID:116849352%2CGenbank:XM_032826417.1;Parent=rna-XM_032826417.1
NW_022639563.1	Gnomon	exon	561635	561809	.	-	.	ID=exon-XM_032826417.1-5;Dbxref=GeneID:116849352%2CGenbank:XM_032826417.1;Parent=rna-XM_032826417.1
NW_022639563.1	Gnomon	exon	149950	151008	.	-	.	ID=exon-XM_032826501.1-2;Dbxref=GeneID:116849382%2CGenbank:XM_032826501.1;Parent=rna-XM_032826501.1
NW_022639563.1	Gnomon	exon	625372	625989	.	-	.	ID=exon-XM_032826417.1-2;Dbxref=GeneID:116849352%2CGenbank:XM_032826417.1;Parent=rna-XM_032826417.1
NW_022639563.1	Gnomon	exon	624683	624785	.	-	.	ID=exon-XM_032826417.1-3;Dbxref=GeneID:116849352%2CGenbank:XM_032826417.1;Parent=rna-XM_032826417.1
NW_022639563.1	Gnomon	exon	151121	151352	.	-	.	ID=exon-XM_032826501.1-1;Dbxref=GeneID:116849382%2CGenbank:XM_032826501.1;Parent=rna-XM_032826501.1
NW_022639563.1	Gnomon	exon	628544	628730	.	-	.	ID=exon-XM_032826417.1-1;Dbxref=GeneID:116849352%2CGenbank:XM_032826417.1;Parent=rna-XM_032826417.1
NW_022639563.1	Gnomon	exon	363205	363249	.	-	.	ID=exon-XM_032826450.1-5;Dbxref=GeneID:116849366%2CGenbank:XM_032826450.1;Parent=rna-XM_032826450.1
NW_022639563.1	Gnomon	exon	357585	357694	.	-	.	ID=exon-XM_032826450.1-6;Dbxref=GeneID:116849366%2CGenbank:XM_032826450.1;Parent=rna-XM_032826450.1
NW_022639563.1	Gnomon	exon	367843	367960	.	-	.	ID=exon-XM_032826450.1-3;Dbxref=GeneID:116849366%2CGenbank:XM_032826450.1;Parent=rna-XM_032826450.1
NW_022639563.1	Gnomon	exon	363934	364073	.	-	.	ID=exon-XM_032826450.1-4;Dbxref=GeneID:116849366%2CGenbank:XM_032826450.1;Parent=rna-XM_032826450.1
NW_022639563.1	Gnomon	exon	439082	439837	.	-	.	ID=exon-XM_032826450.1-1;Dbxref=GeneID:116849366%2CGenbank:XM_032826450.1;Parent=rna-XM_032826450.1
NW_022639563.1	Gnomon	exon	412942	412986	.	-	.	ID=exon-XM_032826450.1-2;Dbxref=GeneID:116849366%2CGenbank:XM_032826450.1;Parent=rna-XM_032826450.1
NW_022639563.1	Gnomon	exon	355707	355875	.	-	.	ID=exon-XM_032826450.1-9;Dbxref=GeneID:116849366%2CGenbank:XM_032826450.1;Parent=rna-XM_032826450.1
NW_022639563.1	Gnomon	exon	357280	357460	.	-	.	ID=exon-XM_032826450.1-7;Dbxref=GeneID:116849366%2CGenbank:XM_032826450.1;Parent=rna-XM_032826450.1
NW_022639563.1	Gnomon	exon	356224	356339	.	-	.	ID=exon-XM_032826450.1-8;Dbxref=GeneID:116849366%2CGenbank:XM_032826450.1;Parent=rna-XM_032826450.1
NW_022639563.1	Gnomon	mRNA	345876	363952	.	-	.	Name=XM_032826456.1;ID=rna-XM_032826456.1;Dbxref=GeneID:116849366%2CGenbank:XM_032826456.1;Parent=gene-LOC116849366
NW_022639563.1	Gnomon	CDS	342349	342561	.	+	0	Name=XP_032682359.1;ID=cds-XP_032682359.1;Dbxref=GeneID:116849368%2CGenbank:XP_032682359.1;Parent=rna-XM_032826468.1
NW_022639563.1	Gnomon	CDS	342637	342929	.	+	0	Name=XP_032682359.1;ID=cds-XP_032682359.1;Dbxref=GeneID:116849368%2CGenbank:XP_032682359.1;Parent=rna-XM_032826468.1
NW_022639563.1	Gnomon	CDS	343109	343258	.	+	0	Name=XP_032682359.1;ID=cds-XP_032682359.1;Dbxref=GeneID:116849368%2CGenbank:XP_032682359.1;Parent=rna-XM_032826468.1
NW_022639563.1	Gnomon	CDS	343352	343466	.	+	0	Name=XP_032682359.1;ID=cds-XP_032682359.1;Dbxref=GeneID:116849368%2CGenbank:XP_032682359.1;Parent=rna-XM_032826468.1
NW_022639563.1	Gnomon	CDS	343614	343791	.	+	0	Name=XP_032682359.1;ID=cds-XP_032682359.1;Dbxref=GeneID:116849368%2CGenbank:XP_032682359.1;Parent=rna-XM_032826468.1
NW_022639563.1	Gnomon	CDS	343882	344021	.	+	0	Name=XP_032682359.1;ID=cds-XP_032682359.1;Dbxref=GeneID:116849368%2CGenbank:XP_032682359.1;Parent=rna-XM_032826468.1
NW_022639563.1	Gnomon	CDS	561635	561771	.	-	0	Name=XP_032682314.1;ID=cds-XP_032682314.1;Dbxref=GeneID:116849352%2CGenbank:XP_032682314.1;Parent=rna-XM_032826423.1
NW_022639563.1	Gnomon	CDS	561144	561417	.	-	0	Name=XP_032682314.1;ID=cds-XP_032682314.1;Dbxref=GeneID:116849352%2CGenbank:XP_032682314.1;Parent=rna-XM_032826423.1
NW_022639563.1	Gnomon	CDS	559187	559485	.	-	0	Name=XP_032682314.1;ID=cds-XP_032682314.1;Dbxref=GeneID:116849352%2CGenbank:XP_032682314.1;Parent=rna-XM_032826423.1
NW_022639563.1	Gnomon	CDS	555513	555756	.	-	0	Name=XP_032682314.1;ID=cds-XP_032682314.1;Dbxref=GeneID:116849352%2CGenbank:XP_032682314.1;Parent=rna-XM_032826423.1
NW_022639563.1	Gnomon	CDS	554096	555003	.	-	0	Name=XP_032682314.1;ID=cds-XP_032682314.1;Dbxref=GeneID:116849352%2CGenbank:XP_032682314.1;Parent=rna-XM_032826423.1
NW_022639563.1	Gnomon	CDS	553668	553799	.	-	0	Name=XP_032682314.1;ID=cds-XP_032682314.1;Dbxref=GeneID:116849352%2CGenbank:XP_032682314.1;Parent=rna-XM_032826423.1
NW_022639563.1	Gnomon	CDS	552972	553345	.	-	0	Name=XP_032682314.1;ID=cds-XP_032682314.1;Dbxref=GeneID:116849352%2CGenbank:XP_032682314.1;Parent=rna-XM_032826423.1
NW_022639563.1	Gnomon	CDS	551746	552495	.	-	0	Name=XP_032682314.1;ID=cds-XP_032682314.1;Dbxref=GeneID:116849352%2CGenbank:XP_032682314.1;Parent=rna-XM_032826423.1
NW_022639563.1	Gnomon	CDS	551038	551488	.	-	0	Name=XP_032682314.1;ID=cds-XP_032682314.1;Dbxref=GeneID:116849352%2CGenbank:XP_032682314.1;Parent=rna-XM_032826423.1
NW_022639563.1	Gnomon	CDS	496202	496316	.	-	0	Name=XP_032682314.1;ID=cds-XP_032682314.1;Dbxref=GeneID:116849352%2CGenbank:XP_032682314.1;Parent=rna-XM_032826423.1
NW_022639563.1	Gnomon	CDS	492635	492762	.	-	0	Name=XP_032682314.1;ID=cds-XP_032682314.1;Dbxref=GeneID:116849352%2CGenbank:XP_032682314.1;Parent=rna-XM_032826423.1
NW_022639563.1	Gnomon	CDS	485128	485523	.	-	0	Name=XP_032682314.1;ID=cds-XP_032682314.1;Dbxref=GeneID:116849352%2CGenbank:XP_032682314.1;Parent=rna-XM_032826423.1
NW_022639563.1	Gnomon	CDS	484230	484332	.	-	0	Name=XP_032682314.1;ID=cds-XP_032682314.1;Dbxref=GeneID:116849352%2CGenbank:XP_032682314.1;Parent=rna-XM_032826423.1
NW_022639563.1	Gnomon	CDS	483706	483897	.	-	0	Name=XP_032682314.1;ID=cds-XP_032682314.1;Dbxref=GeneID:116849352%2CGenbank:XP_032682314.1;Parent=rna-XM_032826423.1
NW_022639563.1	Gnomon	CDS	482207	482412	.	-	0	Name=XP_032682314.1;ID=cds-XP_032682314.1;Dbxref=GeneID:116849352%2CGenbank:XP_032682314.1;Parent=rna-XM_032826423.1
NW_022639563.1	Gnomon	CDS	480892	480992	.	-	0	Name=XP_032682314.1;ID=cds-XP_032682314.1;Dbxref=GeneID:116849352%2CGenbank:XP_032682314.1;Parent=rna-XM_032826423.1
NW_022639563.1	Gnomon	CDS	478963	479279	.	-	0	Name=XP_032682314.1;ID=cds-XP_032682314.1;Dbxref=GeneID:116849352%2CGenbank:XP_032682314.1;Parent=rna-XM_032826423.1
NW_022639563.1	Gnomon	CDS	477989	478360	.	-	0	Name=XP_032682314.1;ID=cds-XP_032682314.1;Dbxref=GeneID:116849352%2CGenbank:XP_032682314.1;Parent=rna-XM_032826423.1
NW_022639563.1	Gnomon	CDS	477854	477898	.	-	0	Name=XP_032682314.1;ID=cds-XP_032682314.1;Dbxref=GeneID:116849352%2CGenbank:XP_032682314.1;Parent=rna-XM_032826423.1
NW_022639563.1	Gnomon	CDS	477429	477791	.	-	0	Name=XP_032682314.1;ID=cds-XP_032682314.1;Dbxref=GeneID:116849352%2CGenbank:XP_032682314.1;Parent=rna-XM_032826423.1
NW_022639563.1	Gnomon	CDS	477092	477305	.	-	0	Name=XP_032682314.1;ID=cds-XP_032682314.1;Dbxref=GeneID:116849352%2CGenbank:XP_032682314.1;Parent=rna-XM_032826423.1
NW_022639563.1	Gnomon	CDS	476579	476821	.	-	0	Name=XP_032682314.1;ID=cds-XP_032682314.1;Dbxref=GeneID:116849352%2CGenbank:XP_032682314.1;Parent=rna-XM_032826423.1
NW_022639563.1	Gnomon	CDS	476267	476406	.	-	0	Name=XP_032682314.1;ID=cds-XP_032682314.1;Dbxref=GeneID:116849352%2CGenbank:XP_032682314.1;Parent=rna-XM_032826423.1
NW_022639563.1	Gnomon	exon	471011	471106	.	+	.	ID=exon-XM_032826441.1-1;Dbxref=GeneID:116849358%2CGenbank:XM_032826441.1;Parent=rna-XM_032826441.1
NW_022639563.1	Gnomon	exon	471361	471737	.	+	.	ID=exon-XM_032826441.1-2;Dbxref=GeneID:116849358%2CGenbank:XM_032826441.1;Parent=rna-XM_032826441.1
NW_022639563.1	Gnomon	exon	471822	471974	.	+	.	ID=exon-XM_032826441.1-3;Dbxref=GeneID:116849358%2CGenbank:XM_032826441.1;Parent=rna-XM_032826441.1
NW_022639563.1	Gnomon	exon	472081	472441	.	+	.	ID=exon-XM_032826441.1-4;Dbxref=GeneID:116849358%2CGenbank:XM_032826441.1;Parent=rna-XM_032826441.1
NW_022639563.1	Gnomon	exon	91494	91701	.	-	.	ID=exon-XM_032826497.1-1;Dbxref=GeneID:116849379%2CGenbank:XM_032826497.1;Parent=rna-XM_032826497.1
NW_022639563.1	Gnomon	exon	90488	90623	.	-	.	ID=exon-XM_032826497.1-2;Dbxref=GeneID:116849379%2CGenbank:XM_032826497.1;Parent=rna-XM_032826497.1
NW_022639563.1	Gnomon	exon	41719	41878	.	-	.	ID=exon-XM_032826497.1-3;Dbxref=GeneID:116849379%2CGenbank:XM_032826497.1;Parent=rna-XM_032826497.1
NW_022639563.1	Gnomon	exon	28155	28422	.	-	.	ID=exon-XM_032826497.1-8;Dbxref=GeneID:116849379%2CGenbank:XM_032826497.1;Parent=rna-XM_032826497.1
NW_022639563.1	Gnomon	exon	29646	30928	.	-	.	ID=exon-XM_032826497.1-4;Dbxref=GeneID:116849379%2CGenbank:XM_032826497.1;Parent=rna-XM_032826497.1
NW_022639563.1	Gnomon	exon	29355	29510	.	-	.	ID=exon-XM_032826497.1-5;Dbxref=GeneID:116849379%2CGenbank:XM_032826497.1;Parent=rna-XM_032826497.1
NW_022639563.1	Gnomon	exon	28697	29040	.	-	.	ID=exon-XM_032826497.1-6;Dbxref=GeneID:116849379%2CGenbank:XM_032826497.1;Parent=rna-XM_032826497.1
NW_022639563.1	Gnomon	exon	28497	28615	.	-	.	ID=exon-XM_032826497.1-7;Dbxref=GeneID:116849379%2CGenbank:XM_032826497.1;Parent=rna-XM_032826497.1
NW_022639563.1	Gnomon	mRNA	28155	91701	.	-	.	Name=XM_032826497.1;ID=rna-XM_032826497.1;Dbxref=GeneID:116849379%2CGenbank:XM_032826497.1;Parent=gene-LOC116849379
NW_022639563.1	tRNAscan-SE	gene	397085	397158	.	+	.	Name=Trnan-guu;ID=gene-Trnan-guu-4;Dbxref=GeneID:116849385
NW_022639563.1	Gnomon	mRNA	48094	51517	.	+	.	Name=XM_032826498.1;ID=rna-XM_032826498.1;Dbxref=GeneID:116849381%2CGenbank:XM_032826498.1;Parent=gene-LOC116849381
NW_022639563.1	Gnomon	exon	551038	551488	.	-	.	ID=exon-XM_032826425.1-10;Dbxref=GeneID:116849352%2CGenbank:XM_032826425.1;Parent=rna-XM_032826425.1
NW_022639563.1	Gnomon	exon	496202	496316	.	-	.	ID=exon-XM_032826425.1-11;Dbxref=GeneID:116849352%2CGenbank:XM_032826425.1;Parent=rna-XM_032826425.1
NW_022639563.1	Gnomon	exon	484230	484332	.	-	.	ID=exon-XM_032826425.1-14;Dbxref=GeneID:116849352%2CGenbank:XM_032826425.1;Parent=rna-XM_032826425.1
NW_022639563.1	Gnomon	exon	483706	483897	.	-	.	ID=exon-XM_032826425.1-15;Dbxref=GeneID:116849352%2CGenbank:XM_032826425.1;Parent=rna-XM_032826425.1
NW_022639563.1	Gnomon	exon	492635	492762	.	-	.	ID=exon-XM_032826425.1-12;Dbxref=GeneID:116849352%2CGenbank:XM_032826425.1;Parent=rna-XM_032826425.1
NW_022639563.1	Gnomon	exon	485128	485523	.	-	.	ID=exon-XM_032826425.1-13;Dbxref=GeneID:116849352%2CGenbank:XM_032826425.1;Parent=rna-XM_032826425.1
NW_022639563.1	Gnomon	exon	478963	479279	.	-	.	ID=exon-XM_032826425.1-18;Dbxref=GeneID:116849352%2CGenbank:XM_032826425.1;Parent=rna-XM_032826425.1
NW_022639563.1	Gnomon	exon	477989	478360	.	-	.	ID=exon-XM_032826425.1-19;Dbxref=GeneID:116849352%2CGenbank:XM_032826425.1;Parent=rna-XM_032826425.1
NW_022639563.1	Gnomon	exon	482207	482412	.	-	.	ID=exon-XM_032826425.1-16;Dbxref=GeneID:116849352%2CGenbank:XM_032826425.1;Parent=rna-XM_032826425.1
NW_022639563.1	Gnomon	exon	480892	480992	.	-	.	ID=exon-XM_032826425.1-17;Dbxref=GeneID:116849352%2CGenbank:XM_032826425.1;Parent=rna-XM_032826425.1
NW_022639563.1	Gnomon	exon	477429	477791	.	-	.	ID=exon-XM_032826425.1-21;Dbxref=GeneID:116849352%2CGenbank:XM_032826425.1;Parent=rna-XM_032826425.1
NW_022639563.1	Gnomon	exon	477092	477305	.	-	.	ID=exon-XM_032826425.1-22;Dbxref=GeneID:116849352%2CGenbank:XM_032826425.1;Parent=rna-XM_032826425.1
NW_022639563.1	Gnomon	exon	477854	477898	.	-	.	ID=exon-XM_032826425.1-20;Dbxref=GeneID:116849352%2CGenbank:XM_032826425.1;Parent=rna-XM_032826425.1
NW_022639563.1	Gnomon	exon	476579	476821	.	-	.	ID=exon-XM_032826425.1-23;Dbxref=GeneID:116849352%2CGenbank:XM_032826425.1;Parent=rna-XM_032826425.1
NW_022639563.1	Gnomon	exon	472444	476406	.	-	.	ID=exon-XM_032826425.1-24;Dbxref=GeneID:116849352%2CGenbank:XM_032826425.1;Parent=rna-XM_032826425.1
NW_022639563.1	Gnomon	mRNA	28155	91701	.	-	.	Name=XM_032826495.1;ID=rna-XM_032826495.1;Dbxref=GeneID:116849379%2CGenbank:XM_032826495.1;Parent=gene-LOC116849379
NW_022639563.1	Gnomon	CDS	561635	561771	.	-	0	Name=XP_032682312.1;ID=cds-XP_032682312.1;Dbxref=GeneID:116849352%2CGenbank:XP_032682312.1;Parent=rna-XM_032826421.1
NW_022639563.1	Gnomon	CDS	561144	561417	.	-	0	Name=XP_032682312.1;ID=cds-XP_032682312.1;Dbxref=GeneID:116849352%2CGenbank:XP_032682312.1;Parent=rna-XM_032826421.1
NW_022639563.1	Gnomon	CDS	559187	559485	.	-	0	Name=XP_032682312.1;ID=cds-XP_032682312.1;Dbxref=GeneID:116849352%2CGenbank:XP_032682312.1;Parent=rna-XM_032826421.1
NW_022639563.1	Gnomon	CDS	555513	555756	.	-	0	Name=XP_032682312.1;ID=cds-XP_032682312.1;Dbxref=GeneID:116849352%2CGenbank:XP_032682312.1;Parent=rna-XM_032826421.1
NW_022639563.1	Gnomon	CDS	554096	555003	.	-	0	Name=XP_032682312.1;ID=cds-XP_032682312.1;Dbxref=GeneID:116849352%2CGenbank:XP_032682312.1;Parent=rna-XM_032826421.1
NW_022639563.1	Gnomon	CDS	553668	553799	.	-	0	Name=XP_032682312.1;ID=cds-XP_032682312.1;Dbxref=GeneID:116849352%2CGenbank:XP_032682312.1;Parent=rna-XM_032826421.1
NW_022639563.1	Gnomon	CDS	552972	553345	.	-	0	Name=XP_032682312.1;ID=cds-XP_032682312.1;Dbxref=GeneID:116849352%2CGenbank:XP_032682312.1;Parent=rna-XM_032826421.1
NW_022639563.1	Gnomon	CDS	551746	552495	.	-	0	Name=XP_032682312.1;ID=cds-XP_032682312.1;Dbxref=GeneID:116849352%2CGenbank:XP_032682312.1;Parent=rna-XM_032826421.1
NW_022639563.1	Gnomon	CDS	551038	551488	.	-	0	Name=XP_032682312.1;ID=cds-XP_032682312.1;Dbxref=GeneID:116849352%2CGenbank:XP_032682312.1;Parent=rna-XM_032826421.1
NW_022639563.1	Gnomon	CDS	496202	496316	.	-	0	Name=XP_032682312.1;ID=cds-XP_032682312.1;Dbxref=GeneID:116849352%2CGenbank:XP_032682312.1;Parent=rna-XM_032826421.1
NW_022639563.1	Gnomon	CDS	492635	492762	.	-	0	Name=XP_032682312.1;ID=cds-XP_032682312.1;Dbxref=GeneID:116849352%2CGenbank:XP_032682312.1;Parent=rna-XM_032826421.1
NW_022639563.1	Gnomon	CDS	485128	485523	.	-	0	Name=XP_032682312.1;ID=cds-XP_032682312.1;Dbxref=GeneID:116849352%2CGenbank:XP_032682312.1;Parent=rna-XM_032826421.1
NW_022639563.1	Gnomon	CDS	484230	484332	.	-	0	Name=XP_032682312.1;ID=cds-XP_032682312.1;Dbxref=GeneID:116849352%2CGenbank:XP_032682312.1;Parent=rna-XM_032826421.1
NW_022639563.1	Gnomon	CDS	483706	483897	.	-	0	Name=XP_032682312.1;ID=cds-XP_032682312.1;Dbxref=GeneID:116849352%2CGenbank:XP_032682312.1;Parent=rna-XM_032826421.1
NW_022639563.1	Gnomon	CDS	482207	482412	.	-	0	Name=XP_032682312.1;ID=cds-XP_032682312.1;Dbxref=GeneID:116849352%2CGenbank:XP_032682312.1;Parent=rna-XM_032826421.1
NW_022639563.1	Gnomon	CDS	480892	480992	.	-	0	Name=XP_032682312.1;ID=cds-XP_032682312.1;Dbxref=GeneID:116849352%2CGenbank:XP_032682312.1;Parent=rna-XM_032826421.1
NW_022639563.1	Gnomon	CDS	478963	479279	.	-	0	Name=XP_032682312.1;ID=cds-XP_032682312.1;Dbxref=GeneID:116849352%2CGenbank:XP_032682312.1;Parent=rna-XM_032826421.1
NW_022639563.1	Gnomon	CDS	477989	478360	.	-	0	Name=XP_032682312.1;ID=cds-XP_032682312.1;Dbxref=GeneID:116849352%2CGenbank:XP_032682312.1;Parent=rna-XM_032826421.1
NW_022639563.1	Gnomon	CDS	477854	477898	.	-	0	Name=XP_032682312.1;ID=cds-XP_032682312.1;Dbxref=GeneID:116849352%2CGenbank:XP_032682312.1;Parent=rna-XM_032826421.1
NW_022639563.1	Gnomon	CDS	477429	477791	.	-	0	Name=XP_032682312.1;ID=cds-XP_032682312.1;Dbxref=GeneID:116849352%2CGenbank:XP_032682312.1;Parent=rna-XM_032826421.1
NW_022639563.1	Gnomon	CDS	477092	477305	.	-	0	Name=XP_032682312.1;ID=cds-XP_032682312.1;Dbxref=GeneID:116849352%2CGenbank:XP_032682312.1;Parent=rna-XM_032826421.1
NW_022639563.1	Gnomon	CDS	476579	476821	.	-	0	Name=XP_032682312.1;ID=cds-XP_032682312.1;Dbxref=GeneID:116849352%2CGenbank:XP_032682312.1;Parent=rna-XM_032826421.1
NW_022639563.1	Gnomon	CDS	476267	476406	.	-	0	Name=XP_032682312.1;ID=cds-XP_032682312.1;Dbxref=GeneID:116849352%2CGenbank:XP_032682312.1;Parent=rna-XM_032826421.1
NW_022639563.1	Gnomon	CDS	561635	561771	.	-	0	Name=XP_032682311.1;ID=cds-XP_032682311.1;Dbxref=GeneID:116849352%2CGenbank:XP_032682311.1;Parent=rna-XM_032826420.1
NW_022639563.1	Gnomon	CDS	561144	561417	.	-	0	Name=XP_032682311.1;ID=cds-XP_032682311.1;Dbxref=GeneID:116849352%2CGenbank:XP_032682311.1;Parent=rna-XM_032826420.1
NW_022639563.1	Gnomon	CDS	559187	559485	.	-	0	Name=XP_032682311.1;ID=cds-XP_032682311.1;Dbxref=GeneID:116849352%2CGenbank:XP_032682311.1;Parent=rna-XM_032826420.1
NW_022639563.1	Gnomon	CDS	555513	555756	.	-	0	Name=XP_032682311.1;ID=cds-XP_032682311.1;Dbxref=GeneID:116849352%2CGenbank:XP_032682311.1;Parent=rna-XM_032826420.1
NW_022639563.1	Gnomon	CDS	554096	555003	.	-	0	Name=XP_032682311.1;ID=cds-XP_032682311.1;Dbxref=GeneID:116849352%2CGenbank:XP_032682311.1;Parent=rna-XM_032826420.1
NW_022639563.1	Gnomon	CDS	553668	553799	.	-	0	Name=XP_032682311.1;ID=cds-XP_032682311.1;Dbxref=GeneID:116849352%2CGenbank:XP_032682311.1;Parent=rna-XM_032826420.1
NW_022639563.1	Gnomon	CDS	552972	553345	.	-	0	Name=XP_032682311.1;ID=cds-XP_032682311.1;Dbxref=GeneID:116849352%2CGenbank:XP_032682311.1;Parent=rna-XM_032826420.1
NW_022639563.1	Gnomon	CDS	551746	552495	.	-	0	Name=XP_032682311.1;ID=cds-XP_032682311.1;Dbxref=GeneID:116849352%2CGenbank:XP_032682311.1;Parent=rna-XM_032826420.1
NW_022639563.1	Gnomon	CDS	551038	551488	.	-	0	Name=XP_032682311.1;ID=cds-XP_032682311.1;Dbxref=GeneID:116849352%2CGenbank:XP_032682311.1;Parent=rna-XM_032826420.1
NW_022639563.1	Gnomon	CDS	496202	496316	.	-	0	Name=XP_032682311.1;ID=cds-XP_032682311.1;Dbxref=GeneID:116849352%2CGenbank:XP_032682311.1;Parent=rna-XM_032826420.1
NW_022639563.1	Gnomon	CDS	492635	492762	.	-	0	Name=XP_032682311.1;ID=cds-XP_032682311.1;Dbxref=GeneID:116849352%2CGenbank:XP_032682311.1;Parent=rna-XM_032826420.1
NW_022639563.1	Gnomon	CDS	485128	485523	.	-	0	Name=XP_032682311.1;ID=cds-XP_032682311.1;Dbxref=GeneID:116849352%2CGenbank:XP_032682311.1;Parent=rna-XM_032826420.1
NW_022639563.1	Gnomon	CDS	484230	484332	.	-	0	Name=XP_032682311.1;ID=cds-XP_032682311.1;Dbxref=GeneID:116849352%2CGenbank:XP_032682311.1;Parent=rna-XM_032826420.1
NW_022639563.1	Gnomon	CDS	483706	483897	.	-	0	Name=XP_032682311.1;ID=cds-XP_032682311.1;Dbxref=GeneID:116849352%2CGenbank:XP_032682311.1;Parent=rna-XM_032826420.1
NW_022639563.1	Gnomon	CDS	482207	482412	.	-	0	Name=XP_032682311.1;ID=cds-XP_032682311.1;Dbxref=GeneID:116849352%2CGenbank:XP_032682311.1;Parent=rna-XM_032826420.1
NW_022639563.1	Gnomon	CDS	480892	480992	.	-	0	Name=XP_032682311.1;ID=cds-XP_032682311.1;Dbxref=GeneID:116849352%2CGenbank:XP_032682311.1;Parent=rna-XM_032826420.1
NW_022639563.1	Gnomon	CDS	478963	479279	.	-	0	Name=XP_032682311.1;ID=cds-XP_032682311.1;Dbxref=GeneID:116849352%2CGenbank:XP_032682311.1;Parent=rna-XM_032826420.1
NW_022639563.1	Gnomon	CDS	477989	478360	.	-	0	Name=XP_032682311.1;ID=cds-XP_032682311.1;Dbxref=GeneID:116849352%2CGenbank:XP_032682311.1;Parent=rna-XM_032826420.1
NW_022639563.1	Gnomon	CDS	477854	477898	.	-	0	Name=XP_032682311.1;ID=cds-XP_032682311.1;Dbxref=GeneID:116849352%2CGenbank:XP_032682311.1;Parent=rna-XM_032826420.1
NW_022639563.1	Gnomon	CDS	477429	477791	.	-	0	Name=XP_032682311.1;ID=cds-XP_032682311.1;Dbxref=GeneID:116849352%2CGenbank:XP_032682311.1;Parent=rna-XM_032826420.1
NW_022639563.1	Gnomon	CDS	477092	477305	.	-	0	Name=XP_032682311.1;ID=cds-XP_032682311.1;Dbxref=GeneID:116849352%2CGenbank:XP_032682311.1;Parent=rna-XM_032826420.1
NW_022639563.1	Gnomon	CDS	476579	476821	.	-	0	Name=XP_032682311.1;ID=cds-XP_032682311.1;Dbxref=GeneID:116849352%2CGenbank:XP_032682311.1;Parent=rna-XM_032826420.1
NW_022639563.1	Gnomon	CDS	476267	476406	.	-	0	Name=XP_032682311.1;ID=cds-XP_032682311.1;Dbxref=GeneID:116849352%2CGenbank:XP_032682311.1;Parent=rna-XM_032826420.1
NW_022639563.1	Gnomon	exon	442515	442904	.	+	.	ID=exon-XM_032826416.1-1;Dbxref=GeneID:116849351%2CGenbank:XM_032826416.1;Parent=rna-XM_032826416.1
NW_022639563.1	Gnomon	exon	443022	443177	.	+	.	ID=exon-XM_032826416.1-2;Dbxref=GeneID:116849351%2CGenbank:XM_032826416.1;Parent=rna-XM_032826416.1
NW_022639563.1	Gnomon	exon	443266	443463	.	+	.	ID=exon-XM_032826416.1-3;Dbxref=GeneID:116849351%2CGenbank:XM_032826416.1;Parent=rna-XM_032826416.1
NW_022639563.1	Gnomon	exon	443542	443872	.	+	.	ID=exon-XM_032826416.1-4;Dbxref=GeneID:116849351%2CGenbank:XM_032826416.1;Parent=rna-XM_032826416.1
NW_022639563.1	Gnomon	exon	443951	444217	.	+	.	ID=exon-XM_032826416.1-5;Dbxref=GeneID:116849351%2CGenbank:XM_032826416.1;Parent=rna-XM_032826416.1
NW_022639563.1	Gnomon	exon	444314	444588	.	+	.	ID=exon-XM_032826416.1-6;Dbxref=GeneID:116849351%2CGenbank:XM_032826416.1;Parent=rna-XM_032826416.1
NW_022639563.1	Gnomon	exon	444715	444980	.	+	.	ID=exon-XM_032826416.1-7;Dbxref=GeneID:116849351%2CGenbank:XM_032826416.1;Parent=rna-XM_032826416.1
NW_022639563.1	Gnomon	exon	446227	446834	.	+	.	ID=exon-XM_032826416.1-8;Dbxref=GeneID:116849351%2CGenbank:XM_032826416.1;Parent=rna-XM_032826416.1
NW_022639563.1	Gnomon	CDS	599060	599102	.	-	0	Name=XP_032682318.1;ID=cds-XP_032682318.1;Dbxref=GeneID:116849352%2CGenbank:XP_032682318.1;Parent=rna-XM_032826427.1
NW_022639563.1	Gnomon	CDS	561635	561809	.	-	0	Name=XP_032682318.1;ID=cds-XP_032682318.1;Dbxref=GeneID:116849352%2CGenbank:XP_032682318.1;Parent=rna-XM_032826427.1
NW_022639563.1	Gnomon	CDS	561144	561417	.	-	0	Name=XP_032682318.1;ID=cds-XP_032682318.1;Dbxref=GeneID:116849352%2CGenbank:XP_032682318.1;Parent=rna-XM_032826427.1
NW_022639563.1	Gnomon	CDS	559187	559485	.	-	0	Name=XP_032682318.1;ID=cds-XP_032682318.1;Dbxref=GeneID:116849352%2CGenbank:XP_032682318.1;Parent=rna-XM_032826427.1
NW_022639563.1	Gnomon	CDS	555513	555756	.	-	0	Name=XP_032682318.1;ID=cds-XP_032682318.1;Dbxref=GeneID:116849352%2CGenbank:XP_032682318.1;Parent=rna-XM_032826427.1
NW_022639563.1	Gnomon	CDS	554096	555003	.	-	0	Name=XP_032682318.1;ID=cds-XP_032682318.1;Dbxref=GeneID:116849352%2CGenbank:XP_032682318.1;Parent=rna-XM_032826427.1
NW_022639563.1	Gnomon	CDS	552972	553345	.	-	0	Name=XP_032682318.1;ID=cds-XP_032682318.1;Dbxref=GeneID:116849352%2CGenbank:XP_032682318.1;Parent=rna-XM_032826427.1
NW_022639563.1	Gnomon	CDS	551746	552495	.	-	0	Name=XP_032682318.1;ID=cds-XP_032682318.1;Dbxref=GeneID:116849352%2CGenbank:XP_032682318.1;Parent=rna-XM_032826427.1
NW_022639563.1	Gnomon	CDS	551038	551488	.	-	0	Name=XP_032682318.1;ID=cds-XP_032682318.1;Dbxref=GeneID:116849352%2CGenbank:XP_032682318.1;Parent=rna-XM_032826427.1
NW_022639563.1	Gnomon	CDS	496202	496316	.	-	0	Name=XP_032682318.1;ID=cds-XP_032682318.1;Dbxref=GeneID:116849352%2CGenbank:XP_032682318.1;Parent=rna-XM_032826427.1
NW_022639563.1	Gnomon	CDS	492635	492762	.	-	0	Name=XP_032682318.1;ID=cds-XP_032682318.1;Dbxref=GeneID:116849352%2CGenbank:XP_032682318.1;Parent=rna-XM_032826427.1
NW_022639563.1	Gnomon	CDS	485128	485523	.	-	0	Name=XP_032682318.1;ID=cds-XP_032682318.1;Dbxref=GeneID:116849352%2CGenbank:XP_032682318.1;Parent=rna-XM_032826427.1
NW_022639563.1	Gnomon	CDS	484230	484332	.	-	0	Name=XP_032682318.1;ID=cds-XP_032682318.1;Dbxref=GeneID:116849352%2CGenbank:XP_032682318.1;Parent=rna-XM_032826427.1
NW_022639563.1	Gnomon	CDS	483706	483897	.	-	0	Name=XP_032682318.1;ID=cds-XP_032682318.1;Dbxref=GeneID:116849352%2CGenbank:XP_032682318.1;Parent=rna-XM_032826427.1
NW_022639563.1	Gnomon	CDS	482207	482412	.	-	0	Name=XP_032682318.1;ID=cds-XP_032682318.1;Dbxref=GeneID:116849352%2CGenbank:XP_032682318.1;Parent=rna-XM_032826427.1
NW_022639563.1	Gnomon	CDS	480892	480992	.	-	0	Name=XP_032682318.1;ID=cds-XP_032682318.1;Dbxref=GeneID:116849352%2CGenbank:XP_032682318.1;Parent=rna-XM_032826427.1
NW_022639563.1	Gnomon	CDS	478963	479279	.	-	0	Name=XP_032682318.1;ID=cds-XP_032682318.1;Dbxref=GeneID:116849352%2CGenbank:XP_032682318.1;Parent=rna-XM_032826427.1
NW_022639563.1	Gnomon	CDS	477989	478360	.	-	0	Name=XP_032682318.1;ID=cds-XP_032682318.1;Dbxref=GeneID:116849352%2CGenbank:XP_032682318.1;Parent=rna-XM_032826427.1
NW_022639563.1	Gnomon	CDS	477854	477898	.	-	0	Name=XP_032682318.1;ID=cds-XP_032682318.1;Dbxref=GeneID:116849352%2CGenbank:XP_032682318.1;Parent=rna-XM_032826427.1
NW_022639563.1	Gnomon	CDS	477429	477791	.	-	0	Name=XP_032682318.1;ID=cds-XP_032682318.1;Dbxref=GeneID:116849352%2CGenbank:XP_032682318.1;Parent=rna-XM_032826427.1
NW_022639563.1	Gnomon	CDS	477092	477305	.	-	0	Name=XP_032682318.1;ID=cds-XP_032682318.1;Dbxref=GeneID:116849352%2CGenbank:XP_032682318.1;Parent=rna-XM_032826427.1
NW_022639563.1	Gnomon	CDS	476579	476821	.	-	0	Name=XP_032682318.1;ID=cds-XP_032682318.1;Dbxref=GeneID:116849352%2CGenbank:XP_032682318.1;Parent=rna-XM_032826427.1
NW_022639563.1	Gnomon	CDS	476267	476406	.	-	0	Name=XP_032682318.1;ID=cds-XP_032682318.1;Dbxref=GeneID:116849352%2CGenbank:XP_032682318.1;Parent=rna-XM_032826427.1
NW_022639563.1	Gnomon	exon	151132	151352	.	-	.	ID=exon-XM_032826500.1-1;Dbxref=GeneID:116849382%2CGenbank:XM_032826500.1;Parent=rna-XM_032826500.1
NW_022639563.1	Gnomon	exon	149950	151008	.	-	.	ID=exon-XM_032826500.1-2;Dbxref=GeneID:116849382%2CGenbank:XM_032826500.1;Parent=rna-XM_032826500.1
NW_022639563.1	Gnomon	CDS	599060	599102	.	-	0	Name=XP_032682317.1;ID=cds-XP_032682317.1;Dbxref=GeneID:116849352%2CGenbank:XP_032682317.1;Parent=rna-XM_032826426.1
NW_022639563.1	Gnomon	CDS	561635	561809	.	-	0	Name=XP_032682317.1;ID=cds-XP_032682317.1;Dbxref=GeneID:116849352%2CGenbank:XP_032682317.1;Parent=rna-XM_032826426.1
NW_022639563.1	Gnomon	CDS	561144	561417	.	-	0	Name=XP_032682317.1;ID=cds-XP_032682317.1;Dbxref=GeneID:116849352%2CGenbank:XP_032682317.1;Parent=rna-XM_032826426.1
NW_022639563.1	Gnomon	CDS	559187	559485	.	-	0	Name=XP_032682317.1;ID=cds-XP_032682317.1;Dbxref=GeneID:116849352%2CGenbank:XP_032682317.1;Parent=rna-XM_032826426.1
NW_022639563.1	Gnomon	CDS	555513	555756	.	-	0	Name=XP_032682317.1;ID=cds-XP_032682317.1;Dbxref=GeneID:116849352%2CGenbank:XP_032682317.1;Parent=rna-XM_032826426.1
NW_022639563.1	Gnomon	CDS	554096	555003	.	-	0	Name=XP_032682317.1;ID=cds-XP_032682317.1;Dbxref=GeneID:116849352%2CGenbank:XP_032682317.1;Parent=rna-XM_032826426.1
NW_022639563.1	Gnomon	CDS	552972	553357	.	-	0	Name=XP_032682317.1;ID=cds-XP_032682317.1;Dbxref=GeneID:116849352%2CGenbank:XP_032682317.1;Parent=rna-XM_032826426.1
NW_022639563.1	Gnomon	CDS	551746	552495	.	-	0	Name=XP_032682317.1;ID=cds-XP_032682317.1;Dbxref=GeneID:116849352%2CGenbank:XP_032682317.1;Parent=rna-XM_032826426.1
NW_022639563.1	Gnomon	CDS	551038	551488	.	-	0	Name=XP_032682317.1;ID=cds-XP_032682317.1;Dbxref=GeneID:116849352%2CGenbank:XP_032682317.1;Parent=rna-XM_032826426.1
NW_022639563.1	Gnomon	CDS	496202	496316	.	-	0	Name=XP_032682317.1;ID=cds-XP_032682317.1;Dbxref=GeneID:116849352%2CGenbank:XP_032682317.1;Parent=rna-XM_032826426.1
NW_022639563.1	Gnomon	CDS	492635	492762	.	-	0	Name=XP_032682317.1;ID=cds-XP_032682317.1;Dbxref=GeneID:116849352%2CGenbank:XP_032682317.1;Parent=rna-XM_032826426.1
NW_022639563.1	Gnomon	CDS	485128	485523	.	-	0	Name=XP_032682317.1;ID=cds-XP_032682317.1;Dbxref=GeneID:116849352%2CGenbank:XP_032682317.1;Parent=rna-XM_032826426.1
NW_022639563.1	Gnomon	CDS	484230	484332	.	-	0	Name=XP_032682317.1;ID=cds-XP_032682317.1;Dbxref=GeneID:116849352%2CGenbank:XP_032682317.1;Parent=rna-XM_032826426.1
NW_022639563.1	Gnomon	CDS	483706	483897	.	-	0	Name=XP_032682317.1;ID=cds-XP_032682317.1;Dbxref=GeneID:116849352%2CGenbank:XP_032682317.1;Parent=rna-XM_032826426.1
NW_022639563.1	Gnomon	CDS	482207	482412	.	-	0	Name=XP_032682317.1;ID=cds-XP_032682317.1;Dbxref=GeneID:116849352%2CGenbank:XP_032682317.1;Parent=rna-XM_032826426.1
NW_022639563.1	Gnomon	CDS	480892	480992	.	-	0	Name=XP_032682317.1;ID=cds-XP_032682317.1;Dbxref=GeneID:116849352%2CGenbank:XP_032682317.1;Parent=rna-XM_032826426.1
NW_022639563.1	Gnomon	CDS	478963	479279	.	-	0	Name=XP_032682317.1;ID=cds-XP_032682317.1;Dbxref=GeneID:116849352%2CGenbank:XP_032682317.1;Parent=rna-XM_032826426.1
NW_022639563.1	Gnomon	CDS	477989	478360	.	-	0	Name=XP_032682317.1;ID=cds-XP_032682317.1;Dbxref=GeneID:116849352%2CGenbank:XP_032682317.1;Parent=rna-XM_032826426.1
NW_022639563.1	Gnomon	CDS	477854	477898	.	-	0	Name=XP_032682317.1;ID=cds-XP_032682317.1;Dbxref=GeneID:116849352%2CGenbank:XP_032682317.1;Parent=rna-XM_032826426.1
NW_022639563.1	Gnomon	CDS	477429	477791	.	-	0	Name=XP_032682317.1;ID=cds-XP_032682317.1;Dbxref=GeneID:116849352%2CGenbank:XP_032682317.1;Parent=rna-XM_032826426.1
NW_022639563.1	Gnomon	CDS	477092	477305	.	-	0	Name=XP_032682317.1;ID=cds-XP_032682317.1;Dbxref=GeneID:116849352%2CGenbank:XP_032682317.1;Parent=rna-XM_032826426.1
NW_022639563.1	Gnomon	CDS	476579	476821	.	-	0	Name=XP_032682317.1;ID=cds-XP_032682317.1;Dbxref=GeneID:116849352%2CGenbank:XP_032682317.1;Parent=rna-XM_032826426.1
NW_022639563.1	Gnomon	CDS	476267	476406	.	-	0	Name=XP_032682317.1;ID=cds-XP_032682317.1;Dbxref=GeneID:116849352%2CGenbank:XP_032682317.1;Parent=rna-XM_032826426.1
NW_022639563.1	Gnomon	mRNA	345876	439837	.	-	.	Name=XM_032826450.1;ID=rna-XM_032826450.1;Dbxref=GeneID:116849366%2CGenbank:XM_032826450.1;Parent=gene-LOC116849366
NW_022639563.1	Gnomon	exon	412942	412986	.	-	.	ID=exon-XM_032826451.1-2;Dbxref=GeneID:116849366%2CGenbank:XM_032826451.1;Parent=rna-XM_032826451.1
NW_022639563.1	Gnomon	exon	367843	367960	.	-	.	ID=exon-XM_032826451.1-3;Dbxref=GeneID:116849366%2CGenbank:XM_032826451.1;Parent=rna-XM_032826451.1
NW_022639563.1	Gnomon	exon	363934	364073	.	-	.	ID=exon-XM_032826451.1-4;Dbxref=GeneID:116849366%2CGenbank:XM_032826451.1;Parent=rna-XM_032826451.1
NW_022639563.1	Gnomon	exon	363205	363249	.	-	.	ID=exon-XM_032826451.1-5;Dbxref=GeneID:116849366%2CGenbank:XM_032826451.1;Parent=rna-XM_032826451.1
NW_022639563.1	Gnomon	exon	425696	426002	.	-	.	ID=exon-XM_032826451.1-1;Dbxref=GeneID:116849366%2CGenbank:XM_032826451.1;Parent=rna-XM_032826451.1
NW_022639563.1	Gnomon	exon	357585	357694	.	-	.	ID=exon-XM_032826451.1-6;Dbxref=GeneID:116849366%2CGenbank:XM_032826451.1;Parent=rna-XM_032826451.1
NW_022639563.1	Gnomon	exon	357280	357460	.	-	.	ID=exon-XM_032826451.1-7;Dbxref=GeneID:116849366%2CGenbank:XM_032826451.1;Parent=rna-XM_032826451.1
NW_022639563.1	Gnomon	exon	356224	356339	.	-	.	ID=exon-XM_032826451.1-8;Dbxref=GeneID:116849366%2CGenbank:XM_032826451.1;Parent=rna-XM_032826451.1
NW_022639563.1	Gnomon	exon	355707	355875	.	-	.	ID=exon-XM_032826451.1-9;Dbxref=GeneID:116849366%2CGenbank:XM_032826451.1;Parent=rna-XM_032826451.1
NW_022639563.1	Gnomon	mRNA	149950	151354	.	-	.	Name=XM_032826499.1;ID=rna-XM_032826499.1;Dbxref=GeneID:116849382%2CGenbank:XM_032826499.1;Parent=gene-LOC116849382
NW_022639563.1	Gnomon	exon	471140	471290	.	+	.	ID=exon-XM_032826440.1-1;Dbxref=GeneID:116849358%2CGenbank:XM_032826440.1;Parent=rna-XM_032826440.1
NW_022639563.1	Gnomon	exon	472081	472441	.	+	.	ID=exon-XM_032826440.1-4;Dbxref=GeneID:116849358%2CGenbank:XM_032826440.1;Parent=rna-XM_032826440.1
NW_022639563.1	Gnomon	exon	471356	471737	.	+	.	ID=exon-XM_032826440.1-2;Dbxref=GeneID:116849358%2CGenbank:XM_032826440.1;Parent=rna-XM_032826440.1
NW_022639563.1	Gnomon	exon	471822	471974	.	+	.	ID=exon-XM_032826440.1-3;Dbxref=GeneID:116849358%2CGenbank:XM_032826440.1;Parent=rna-XM_032826440.1
NW_022639563.1	Gnomon	CDS	561635	561771	.	-	0	Name=XP_032682316.1;ID=cds-XP_032682316.1;Dbxref=GeneID:116849352%2CGenbank:XP_032682316.1;Parent=rna-XM_032826425.1
NW_022639563.1	Gnomon	CDS	561144	561417	.	-	0	Name=XP_032682316.1;ID=cds-XP_032682316.1;Dbxref=GeneID:116849352%2CGenbank:XP_032682316.1;Parent=rna-XM_032826425.1
NW_022639563.1	Gnomon	CDS	559187	559485	.	-	0	Name=XP_032682316.1;ID=cds-XP_032682316.1;Dbxref=GeneID:116849352%2CGenbank:XP_032682316.1;Parent=rna-XM_032826425.1
NW_022639563.1	Gnomon	CDS	555513	555756	.	-	0	Name=XP_032682316.1;ID=cds-XP_032682316.1;Dbxref=GeneID:116849352%2CGenbank:XP_032682316.1;Parent=rna-XM_032826425.1
NW_022639563.1	Gnomon	CDS	554096	555003	.	-	0	Name=XP_032682316.1;ID=cds-XP_032682316.1;Dbxref=GeneID:116849352%2CGenbank:XP_032682316.1;Parent=rna-XM_032826425.1
NW_022639563.1	Gnomon	CDS	553668	553799	.	-	0	Name=XP_032682316.1;ID=cds-XP_032682316.1;Dbxref=GeneID:116849352%2CGenbank:XP_032682316.1;Parent=rna-XM_032826425.1
NW_022639563.1	Gnomon	CDS	552972	553345	.	-	0	Name=XP_032682316.1;ID=cds-XP_032682316.1;Dbxref=GeneID:116849352%2CGenbank:XP_032682316.1;Parent=rna-XM_032826425.1
NW_022639563.1	Gnomon	CDS	551746	552495	.	-	0	Name=XP_032682316.1;ID=cds-XP_032682316.1;Dbxref=GeneID:116849352%2CGenbank:XP_032682316.1;Parent=rna-XM_032826425.1
NW_022639563.1	Gnomon	CDS	551038	551488	.	-	0	Name=XP_032682316.1;ID=cds-XP_032682316.1;Dbxref=GeneID:116849352%2CGenbank:XP_032682316.1;Parent=rna-XM_032826425.1
NW_022639563.1	Gnomon	CDS	496202	496316	.	-	0	Name=XP_032682316.1;ID=cds-XP_032682316.1;Dbxref=GeneID:116849352%2CGenbank:XP_032682316.1;Parent=rna-XM_032826425.1
NW_022639563.1	Gnomon	CDS	492635	492762	.	-	0	Name=XP_032682316.1;ID=cds-XP_032682316.1;Dbxref=GeneID:116849352%2CGenbank:XP_032682316.1;Parent=rna-XM_032826425.1
NW_022639563.1	Gnomon	CDS	485128	485523	.	-	0	Name=XP_032682316.1;ID=cds-XP_032682316.1;Dbxref=GeneID:116849352%2CGenbank:XP_032682316.1;Parent=rna-XM_032826425.1
NW_022639563.1	Gnomon	CDS	484230	484332	.	-	0	Name=XP_032682316.1;ID=cds-XP_032682316.1;Dbxref=GeneID:116849352%2CGenbank:XP_032682316.1;Parent=rna-XM_032826425.1
NW_022639563.1	Gnomon	CDS	483706	483897	.	-	0	Name=XP_032682316.1;ID=cds-XP_032682316.1;Dbxref=GeneID:116849352%2CGenbank:XP_032682316.1;Parent=rna-XM_032826425.1
NW_022639563.1	Gnomon	CDS	482207	482412	.	-	0	Name=XP_032682316.1;ID=cds-XP_032682316.1;Dbxref=GeneID:116849352%2CGenbank:XP_032682316.1;Parent=rna-XM_032826425.1
NW_022639563.1	Gnomon	CDS	480892	480992	.	-	0	Name=XP_032682316.1;ID=cds-XP_032682316.1;Dbxref=GeneID:116849352%2CGenbank:XP_032682316.1;Parent=rna-XM_032826425.1
NW_022639563.1	Gnomon	CDS	478963	479279	.	-	0	Name=XP_032682316.1;ID=cds-XP_032682316.1;Dbxref=GeneID:116849352%2CGenbank:XP_032682316.1;Parent=rna-XM_032826425.1
NW_022639563.1	Gnomon	CDS	477989	478360	.	-	0	Name=XP_032682316.1;ID=cds-XP_032682316.1;Dbxref=GeneID:116849352%2CGenbank:XP_032682316.1;Parent=rna-XM_032826425.1
NW_022639563.1	Gnomon	CDS	477854	477898	.	-	0	Name=XP_032682316.1;ID=cds-XP_032682316.1;Dbxref=GeneID:116849352%2CGenbank:XP_032682316.1;Parent=rna-XM_032826425.1
NW_022639563.1	Gnomon	CDS	477429	477791	.	-	0	Name=XP_032682316.1;ID=cds-XP_032682316.1;Dbxref=GeneID:116849352%2CGenbank:XP_032682316.1;Parent=rna-XM_032826425.1
NW_022639563.1	Gnomon	CDS	477092	477305	.	-	0	Name=XP_032682316.1;ID=cds-XP_032682316.1;Dbxref=GeneID:116849352%2CGenbank:XP_032682316.1;Parent=rna-XM_032826425.1
NW_022639563.1	Gnomon	CDS	476579	476821	.	-	0	Name=XP_032682316.1;ID=cds-XP_032682316.1;Dbxref=GeneID:116849352%2CGenbank:XP_032682316.1;Parent=rna-XM_032826425.1
NW_022639563.1	Gnomon	CDS	476267	476406	.	-	0	Name=XP_032682316.1;ID=cds-XP_032682316.1;Dbxref=GeneID:116849352%2CGenbank:XP_032682316.1;Parent=rna-XM_032826425.1
NW_022639563.1	Gnomon	exon	48094	48364	.	+	.	ID=exon-XM_032826498.1-1;Dbxref=GeneID:116849381%2CGenbank:XM_032826498.1;Parent=rna-XM_032826498.1
NW_022639563.1	Gnomon	exon	48929	49207	.	+	.	ID=exon-XM_032826498.1-2;Dbxref=GeneID:116849381%2CGenbank:XM_032826498.1;Parent=rna-XM_032826498.1
NW_022639563.1	Gnomon	exon	49735	50122	.	+	.	ID=exon-XM_032826498.1-3;Dbxref=GeneID:116849381%2CGenbank:XM_032826498.1;Parent=rna-XM_032826498.1
NW_022639563.1	Gnomon	exon	50681	51517	.	+	.	ID=exon-XM_032826498.1-4;Dbxref=GeneID:116849381%2CGenbank:XM_032826498.1;Parent=rna-XM_032826498.1
NW_022639563.1	Gnomon	exon	9301	9414	.	+	.	ID=exon-XM_032826483.1-12;Dbxref=GeneID:116849373%2CGenbank:XM_032826483.1;Parent=rna-XM_032826483.1
NW_022639563.1	Gnomon	exon	9516	11791	.	+	.	ID=exon-XM_032826483.1-13;Dbxref=GeneID:116849373%2CGenbank:XM_032826483.1;Parent=rna-XM_032826483.1
NW_022639563.1	Gnomon	exon	8007	8519	.	+	.	ID=exon-XM_032826483.1-10;Dbxref=GeneID:116849373%2CGenbank:XM_032826483.1;Parent=rna-XM_032826483.1
NW_022639563.1	Gnomon	exon	9028	9183	.	+	.	ID=exon-XM_032826483.1-11;Dbxref=GeneID:116849373%2CGenbank:XM_032826483.1;Parent=rna-XM_032826483.1
NW_022639563.1	Gnomon	exon	471130	471279	.	+	.	ID=exon-XM_032826439.1-1;Dbxref=GeneID:116849358%2CGenbank:XM_032826439.1;Parent=rna-XM_032826439.1
NW_022639563.1	Gnomon	exon	471356	471737	.	+	.	ID=exon-XM_032826439.1-2;Dbxref=GeneID:116849358%2CGenbank:XM_032826439.1;Parent=rna-XM_032826439.1
NW_022639563.1	Gnomon	exon	471822	471974	.	+	.	ID=exon-XM_032826439.1-3;Dbxref=GeneID:116849358%2CGenbank:XM_032826439.1;Parent=rna-XM_032826439.1
NW_022639563.1	Gnomon	CDS	561635	561771	.	-	0	Name=XP_032682315.1;ID=cds-XP_032682315.1;Dbxref=GeneID:116849352%2CGenbank:XP_032682315.1;Parent=rna-XM_032826424.1
NW_022639563.1	Gnomon	CDS	561144	561417	.	-	0	Name=XP_032682315.1;ID=cds-XP_032682315.1;Dbxref=GeneID:116849352%2CGenbank:XP_032682315.1;Parent=rna-XM_032826424.1
NW_022639563.1	Gnomon	CDS	559187	559485	.	-	0	Name=XP_032682315.1;ID=cds-XP_032682315.1;Dbxref=GeneID:116849352%2CGenbank:XP_032682315.1;Parent=rna-XM_032826424.1
NW_022639563.1	Gnomon	CDS	555513	555756	.	-	0	Name=XP_032682315.1;ID=cds-XP_032682315.1;Dbxref=GeneID:116849352%2CGenbank:XP_032682315.1;Parent=rna-XM_032826424.1
NW_022639563.1	Gnomon	CDS	554096	555003	.	-	0	Name=XP_032682315.1;ID=cds-XP_032682315.1;Dbxref=GeneID:116849352%2CGenbank:XP_032682315.1;Parent=rna-XM_032826424.1
NW_022639563.1	Gnomon	CDS	553668	553799	.	-	0	Name=XP_032682315.1;ID=cds-XP_032682315.1;Dbxref=GeneID:116849352%2CGenbank:XP_032682315.1;Parent=rna-XM_032826424.1
NW_022639563.1	Gnomon	CDS	552972	553345	.	-	0	Name=XP_032682315.1;ID=cds-XP_032682315.1;Dbxref=GeneID:116849352%2CGenbank:XP_032682315.1;Parent=rna-XM_032826424.1
NW_022639563.1	Gnomon	CDS	551746	552495	.	-	0	Name=XP_032682315.1;ID=cds-XP_032682315.1;Dbxref=GeneID:116849352%2CGenbank:XP_032682315.1;Parent=rna-XM_032826424.1
NW_022639563.1	Gnomon	CDS	551038	551488	.	-	0	Name=XP_032682315.1;ID=cds-XP_032682315.1;Dbxref=GeneID:116849352%2CGenbank:XP_032682315.1;Parent=rna-XM_032826424.1
NW_022639563.1	Gnomon	CDS	496202	496316	.	-	0	Name=XP_032682315.1;ID=cds-XP_032682315.1;Dbxref=GeneID:116849352%2CGenbank:XP_032682315.1;Parent=rna-XM_032826424.1
NW_022639563.1	Gnomon	CDS	492635	492762	.	-	0	Name=XP_032682315.1;ID=cds-XP_032682315.1;Dbxref=GeneID:116849352%2CGenbank:XP_032682315.1;Parent=rna-XM_032826424.1
NW_022639563.1	Gnomon	CDS	485128	485523	.	-	0	Name=XP_032682315.1;ID=cds-XP_032682315.1;Dbxref=GeneID:116849352%2CGenbank:XP_032682315.1;Parent=rna-XM_032826424.1
NW_022639563.1	Gnomon	CDS	484230	484332	.	-	0	Name=XP_032682315.1;ID=cds-XP_032682315.1;Dbxref=GeneID:116849352%2CGenbank:XP_032682315.1;Parent=rna-XM_032826424.1
NW_022639563.1	Gnomon	CDS	483706	483897	.	-	0	Name=XP_032682315.1;ID=cds-XP_032682315.1;Dbxref=GeneID:116849352%2CGenbank:XP_032682315.1;Parent=rna-XM_032826424.1
NW_022639563.1	Gnomon	CDS	482207	482412	.	-	0	Name=XP_032682315.1;ID=cds-XP_032682315.1;Dbxref=GeneID:116849352%2CGenbank:XP_032682315.1;Parent=rna-XM_032826424.1
NW_022639563.1	Gnomon	CDS	480892	480992	.	-	0	Name=XP_032682315.1;ID=cds-XP_032682315.1;Dbxref=GeneID:116849352%2CGenbank:XP_032682315.1;Parent=rna-XM_032826424.1
NW_022639563.1	Gnomon	CDS	478963	479279	.	-	0	Name=XP_032682315.1;ID=cds-XP_032682315.1;Dbxref=GeneID:116849352%2CGenbank:XP_032682315.1;Parent=rna-XM_032826424.1
NW_022639563.1	Gnomon	CDS	477989	478360	.	-	0	Name=XP_032682315.1;ID=cds-XP_032682315.1;Dbxref=GeneID:116849352%2CGenbank:XP_032682315.1;Parent=rna-XM_032826424.1
NW_022639563.1	Gnomon	CDS	477854	477898	.	-	0	Name=XP_032682315.1;ID=cds-XP_032682315.1;Dbxref=GeneID:116849352%2CGenbank:XP_032682315.1;Parent=rna-XM_032826424.1
NW_022639563.1	Gnomon	CDS	477429	477791	.	-	0	Name=XP_032682315.1;ID=cds-XP_032682315.1;Dbxref=GeneID:116849352%2CGenbank:XP_032682315.1;Parent=rna-XM_032826424.1
NW_022639563.1	Gnomon	CDS	477092	477305	.	-	0	Name=XP_032682315.1;ID=cds-XP_032682315.1;Dbxref=GeneID:116849352%2CGenbank:XP_032682315.1;Parent=rna-XM_032826424.1
NW_022639563.1	Gnomon	CDS	476579	476821	.	-	0	Name=XP_032682315.1;ID=cds-XP_032682315.1;Dbxref=GeneID:116849352%2CGenbank:XP_032682315.1;Parent=rna-XM_032826424.1
NW_022639563.1	Gnomon	CDS	476267	476406	.	-	0	Name=XP_032682315.1;ID=cds-XP_032682315.1;Dbxref=GeneID:116849352%2CGenbank:XP_032682315.1;Parent=rna-XM_032826424.1
NW_022639563.1	Gnomon	exon	472081	472441	.	+	.	ID=exon-XM_032826439.1-4;Dbxref=GeneID:116849358%2CGenbank:XM_032826439.1;Parent=rna-XM_032826439.1
NW_022639563.1	Gnomon	exon	624683	624785	.	-	.	ID=exon-XM_032826427.1-3;Dbxref=GeneID:116849352%2CGenbank:XM_032826427.1;Parent=rna-XM_032826427.1
NW_022639563.1	Gnomon	exon	599060	599176	.	-	.	ID=exon-XM_032826427.1-4;Dbxref=GeneID:116849352%2CGenbank:XM_032826427.1;Parent=rna-XM_032826427.1
NW_022639563.1	Gnomon	exon	628544	628730	.	-	.	ID=exon-XM_032826427.1-1;Dbxref=GeneID:116849352%2CGenbank:XM_032826427.1;Parent=rna-XM_032826427.1
NW_022639563.1	Gnomon	exon	625372	625989	.	-	.	ID=exon-XM_032826427.1-2;Dbxref=GeneID:116849352%2CGenbank:XM_032826427.1;Parent=rna-XM_032826427.1
NW_022639563.1	Gnomon	exon	559187	559485	.	-	.	ID=exon-XM_032826427.1-7;Dbxref=GeneID:116849352%2CGenbank:XM_032826427.1;Parent=rna-XM_032826427.1
NW_022639563.1	Gnomon	exon	555513	555756	.	-	.	ID=exon-XM_032826427.1-8;Dbxref=GeneID:116849352%2CGenbank:XM_032826427.1;Parent=rna-XM_032826427.1
NW_022639563.1	Gnomon	exon	561635	561809	.	-	.	ID=exon-XM_032826427.1-5;Dbxref=GeneID:116849352%2CGenbank:XM_032826427.1;Parent=rna-XM_032826427.1
NW_022639563.1	Gnomon	exon	561144	561417	.	-	.	ID=exon-XM_032826427.1-6;Dbxref=GeneID:116849352%2CGenbank:XM_032826427.1;Parent=rna-XM_032826427.1
NW_022639563.1	Gnomon	exon	554096	555003	.	-	.	ID=exon-XM_032826427.1-9;Dbxref=GeneID:116849352%2CGenbank:XM_032826427.1;Parent=rna-XM_032826427.1
NW_022639563.1	Gnomon	exon	152980	153624	.	+	.	ID=exon-XM_032826487.1-3;Dbxref=GeneID:116849376%2CGenbank:XM_032826487.1;Parent=rna-XM_032826487.1
NW_022639563.1	Gnomon	exon	153978	154418	.	+	.	ID=exon-XM_032826487.1-4;Dbxref=GeneID:116849376%2CGenbank:XM_032826487.1;Parent=rna-XM_032826487.1
NW_022639563.1	Gnomon	exon	154583	154874	.	+	.	ID=exon-XM_032826487.1-5;Dbxref=GeneID:116849376%2CGenbank:XM_032826487.1;Parent=rna-XM_032826487.1
NW_022639563.1	Gnomon	exon	151794	151961	.	+	.	ID=exon-XM_032826487.1-1;Dbxref=GeneID:116849376%2CGenbank:XM_032826487.1;Parent=rna-XM_032826487.1
NW_022639563.1	Gnomon	exon	152505	152807	.	+	.	ID=exon-XM_032826487.1-2;Dbxref=GeneID:116849376%2CGenbank:XM_032826487.1;Parent=rna-XM_032826487.1
NW_022639563.1	Gnomon	CDS	557930	557943	.	-	0	Name=XP_032682319.1;ID=cds-XP_032682319.1;Dbxref=GeneID:116849352%2CGenbank:XP_032682319.1;Parent=rna-XM_032826428.1
NW_022639563.1	Gnomon	CDS	555513	555756	.	-	0	Name=XP_032682319.1;ID=cds-XP_032682319.1;Dbxref=GeneID:116849352%2CGenbank:XP_032682319.1;Parent=rna-XM_032826428.1
NW_022639563.1	Gnomon	CDS	554096	555003	.	-	0	Name=XP_032682319.1;ID=cds-XP_032682319.1;Dbxref=GeneID:116849352%2CGenbank:XP_032682319.1;Parent=rna-XM_032826428.1
NW_022639563.1	Gnomon	CDS	553668	553799	.	-	0	Name=XP_032682319.1;ID=cds-XP_032682319.1;Dbxref=GeneID:116849352%2CGenbank:XP_032682319.1;Parent=rna-XM_032826428.1
NW_022639563.1	Gnomon	CDS	552972	553345	.	-	0	Name=XP_032682319.1;ID=cds-XP_032682319.1;Dbxref=GeneID:116849352%2CGenbank:XP_032682319.1;Parent=rna-XM_032826428.1
NW_022639563.1	Gnomon	CDS	551746	552495	.	-	0	Name=XP_032682319.1;ID=cds-XP_032682319.1;Dbxref=GeneID:116849352%2CGenbank:XP_032682319.1;Parent=rna-XM_032826428.1
NW_022639563.1	Gnomon	CDS	551038	551488	.	-	0	Name=XP_032682319.1;ID=cds-XP_032682319.1;Dbxref=GeneID:116849352%2CGenbank:XP_032682319.1;Parent=rna-XM_032826428.1
NW_022639563.1	Gnomon	CDS	496202	496316	.	-	0	Name=XP_032682319.1;ID=cds-XP_032682319.1;Dbxref=GeneID:116849352%2CGenbank:XP_032682319.1;Parent=rna-XM_032826428.1
NW_022639563.1	Gnomon	CDS	492635	492762	.	-	0	Name=XP_032682319.1;ID=cds-XP_032682319.1;Dbxref=GeneID:116849352%2CGenbank:XP_032682319.1;Parent=rna-XM_032826428.1
NW_022639563.1	Gnomon	CDS	485128	485523	.	-	0	Name=XP_032682319.1;ID=cds-XP_032682319.1;Dbxref=GeneID:116849352%2CGenbank:XP_032682319.1;Parent=rna-XM_032826428.1
NW_022639563.1	Gnomon	CDS	484230	484332	.	-	0	Name=XP_032682319.1;ID=cds-XP_032682319.1;Dbxref=GeneID:116849352%2CGenbank:XP_032682319.1;Parent=rna-XM_032826428.1
NW_022639563.1	Gnomon	CDS	483706	483897	.	-	0	Name=XP_032682319.1;ID=cds-XP_032682319.1;Dbxref=GeneID:116849352%2CGenbank:XP_032682319.1;Parent=rna-XM_032826428.1
NW_022639563.1	Gnomon	CDS	482207	482412	.	-	0	Name=XP_032682319.1;ID=cds-XP_032682319.1;Dbxref=GeneID:116849352%2CGenbank:XP_032682319.1;Parent=rna-XM_032826428.1
NW_022639563.1	Gnomon	CDS	480892	480992	.	-	0	Name=XP_032682319.1;ID=cds-XP_032682319.1;Dbxref=GeneID:116849352%2CGenbank:XP_032682319.1;Parent=rna-XM_032826428.1
NW_022639563.1	Gnomon	CDS	478963	479279	.	-	0	Name=XP_032682319.1;ID=cds-XP_032682319.1;Dbxref=GeneID:116849352%2CGenbank:XP_032682319.1;Parent=rna-XM_032826428.1
NW_022639563.1	Gnomon	CDS	477989	478360	.	-	0	Name=XP_032682319.1;ID=cds-XP_032682319.1;Dbxref=GeneID:116849352%2CGenbank:XP_032682319.1;Parent=rna-XM_032826428.1
NW_022639563.1	Gnomon	CDS	477854	477898	.	-	0	Name=XP_032682319.1;ID=cds-XP_032682319.1;Dbxref=GeneID:116849352%2CGenbank:XP_032682319.1;Parent=rna-XM_032826428.1
NW_022639563.1	Gnomon	CDS	477429	477791	.	-	0	Name=XP_032682319.1;ID=cds-XP_032682319.1;Dbxref=GeneID:116849352%2CGenbank:XP_032682319.1;Parent=rna-XM_032826428.1
NW_022639563.1	Gnomon	CDS	477092	477305	.	-	0	Name=XP_032682319.1;ID=cds-XP_032682319.1;Dbxref=GeneID:116849352%2CGenbank:XP_032682319.1;Parent=rna-XM_032826428.1
NW_022639563.1	Gnomon	CDS	476579	476821	.	-	0	Name=XP_032682319.1;ID=cds-XP_032682319.1;Dbxref=GeneID:116849352%2CGenbank:XP_032682319.1;Parent=rna-XM_032826428.1
NW_022639563.1	Gnomon	CDS	476267	476406	.	-	0	Name=XP_032682319.1;ID=cds-XP_032682319.1;Dbxref=GeneID:116849352%2CGenbank:XP_032682319.1;Parent=rna-XM_032826428.1
NW_022639563.1	Gnomon	exon	482207	482412	.	-	.	ID=exon-XM_032826420.1-17;Dbxref=GeneID:116849352%2CGenbank:XM_032826420.1;Parent=rna-XM_032826420.1
NW_022639563.1	Gnomon	exon	480892	480992	.	-	.	ID=exon-XM_032826420.1-18;Dbxref=GeneID:116849352%2CGenbank:XM_032826420.1;Parent=rna-XM_032826420.1
NW_022639563.1	Gnomon	exon	484230	484332	.	-	.	ID=exon-XM_032826420.1-15;Dbxref=GeneID:116849352%2CGenbank:XM_032826420.1;Parent=rna-XM_032826420.1
NW_022639563.1	Gnomon	exon	483706	483897	.	-	.	ID=exon-XM_032826420.1-16;Dbxref=GeneID:116849352%2CGenbank:XM_032826420.1;Parent=rna-XM_032826420.1
NW_022639563.1	Gnomon	exon	478963	479279	.	-	.	ID=exon-XM_032826420.1-19;Dbxref=GeneID:116849352%2CGenbank:XM_032826420.1;Parent=rna-XM_032826420.1
NW_022639563.1	Gnomon	exon	551746	552495	.	-	.	ID=exon-XM_032826420.1-10;Dbxref=GeneID:116849352%2CGenbank:XM_032826420.1;Parent=rna-XM_032826420.1
NW_022639563.1	Gnomon	exon	492635	492762	.	-	.	ID=exon-XM_032826420.1-13;Dbxref=GeneID:116849352%2CGenbank:XM_032826420.1;Parent=rna-XM_032826420.1
NW_022639563.1	Gnomon	exon	485128	485523	.	-	.	ID=exon-XM_032826420.1-14;Dbxref=GeneID:116849352%2CGenbank:XM_032826420.1;Parent=rna-XM_032826420.1
NW_022639563.1	Gnomon	exon	551038	551488	.	-	.	ID=exon-XM_032826420.1-11;Dbxref=GeneID:116849352%2CGenbank:XM_032826420.1;Parent=rna-XM_032826420.1
NW_022639563.1	Gnomon	exon	496202	496316	.	-	.	ID=exon-XM_032826420.1-12;Dbxref=GeneID:116849352%2CGenbank:XM_032826420.1;Parent=rna-XM_032826420.1
NW_022639563.1	Gnomon	exon	477989	478360	.	-	.	ID=exon-XM_032826420.1-20;Dbxref=GeneID:116849352%2CGenbank:XM_032826420.1;Parent=rna-XM_032826420.1
NW_022639563.1	Gnomon	exon	477854	477898	.	-	.	ID=exon-XM_032826420.1-21;Dbxref=GeneID:116849352%2CGenbank:XM_032826420.1;Parent=rna-XM_032826420.1
NW_022639563.1	Gnomon	exon	476579	476821	.	-	.	ID=exon-XM_032826420.1-24;Dbxref=GeneID:116849352%2CGenbank:XM_032826420.1;Parent=rna-XM_032826420.1
NW_022639563.1	Gnomon	exon	472444	476406	.	-	.	ID=exon-XM_032826420.1-25;Dbxref=GeneID:116849352%2CGenbank:XM_032826420.1;Parent=rna-XM_032826420.1
NW_022639563.1	Gnomon	exon	477429	477791	.	-	.	ID=exon-XM_032826420.1-22;Dbxref=GeneID:116849352%2CGenbank:XM_032826420.1;Parent=rna-XM_032826420.1
NW_022639563.1	Gnomon	exon	477092	477305	.	-	.	ID=exon-XM_032826420.1-23;Dbxref=GeneID:116849352%2CGenbank:XM_032826420.1;Parent=rna-XM_032826420.1
NW_022639563.1	Gnomon	mRNA	56266	141861	.	+	.	Name=XM_032826480.1;ID=rna-XM_032826480.1;Dbxref=GeneID:116849372%2CGenbank:XM_032826480.1;Parent=gene-LOC116849372
NW_022639563.1	Gnomon	exon	625372	625989	.	-	.	ID=exon-XM_032826426.1-2;Dbxref=GeneID:116849352%2CGenbank:XM_032826426.1;Parent=rna-XM_032826426.1
NW_022639563.1	Gnomon	exon	624683	624785	.	-	.	ID=exon-XM_032826426.1-3;Dbxref=GeneID:116849352%2CGenbank:XM_032826426.1;Parent=rna-XM_032826426.1
NW_022639563.1	Gnomon	exon	599060	599176	.	-	.	ID=exon-XM_032826426.1-4;Dbxref=GeneID:116849352%2CGenbank:XM_032826426.1;Parent=rna-XM_032826426.1
NW_022639563.1	Gnomon	exon	561635	561809	.	-	.	ID=exon-XM_032826426.1-5;Dbxref=GeneID:116849352%2CGenbank:XM_032826426.1;Parent=rna-XM_032826426.1
NW_022639563.1	Gnomon	exon	628544	628730	.	-	.	ID=exon-XM_032826426.1-1;Dbxref=GeneID:116849352%2CGenbank:XM_032826426.1;Parent=rna-XM_032826426.1
NW_022639563.1	Gnomon	exon	561144	561417	.	-	.	ID=exon-XM_032826426.1-6;Dbxref=GeneID:116849352%2CGenbank:XM_032826426.1;Parent=rna-XM_032826426.1
NW_022639563.1	Gnomon	exon	559187	559485	.	-	.	ID=exon-XM_032826426.1-7;Dbxref=GeneID:116849352%2CGenbank:XM_032826426.1;Parent=rna-XM_032826426.1
NW_022639563.1	Gnomon	exon	555513	555756	.	-	.	ID=exon-XM_032826426.1-8;Dbxref=GeneID:116849352%2CGenbank:XM_032826426.1;Parent=rna-XM_032826426.1
NW_022639563.1	Gnomon	exon	554096	555003	.	-	.	ID=exon-XM_032826426.1-9;Dbxref=GeneID:116849352%2CGenbank:XM_032826426.1;Parent=rna-XM_032826426.1
NW_022639563.1	Gnomon	exon	462575	462917	.	+	.	ID=exon-XM_032826410.1-12;Dbxref=GeneID:116849350%2CGenbank:XM_032826410.1;Parent=rna-XM_032826410.1
NW_022639563.1	Gnomon	exon	463053	463097	.	+	.	ID=exon-XM_032826410.1-13;Dbxref=GeneID:116849350%2CGenbank:XM_032826410.1;Parent=rna-XM_032826410.1
NW_022639563.1	Gnomon	exon	463504	463620	.	+	.	ID=exon-XM_032826410.1-14;Dbxref=GeneID:116849350%2CGenbank:XM_032826410.1;Parent=rna-XM_032826410.1
NW_022639563.1	Gnomon	exon	463680	463788	.	+	.	ID=exon-XM_032826410.1-15;Dbxref=GeneID:116849350%2CGenbank:XM_032826410.1;Parent=rna-XM_032826410.1
NW_022639563.1	Gnomon	exon	461776	462166	.	+	.	ID=exon-XM_032826410.1-10;Dbxref=GeneID:116849350%2CGenbank:XM_032826410.1;Parent=rna-XM_032826410.1
NW_022639563.1	Gnomon	exon	462375	462486	.	+	.	ID=exon-XM_032826410.1-11;Dbxref=GeneID:116849350%2CGenbank:XM_032826410.1;Parent=rna-XM_032826410.1
NW_022639563.1	Gnomon	exon	463946	464842	.	+	.	ID=exon-XM_032826410.1-16;Dbxref=GeneID:116849350%2CGenbank:XM_032826410.1;Parent=rna-XM_032826410.1
NW_022639563.1	Gnomon	exon	464987	466978	.	+	.	ID=exon-XM_032826410.1-17;Dbxref=GeneID:116849350%2CGenbank:XM_032826410.1;Parent=rna-XM_032826410.1
NW_022639563.1	Gnomon	CDS	430301	430455	.	+	0	Name=XP_032682362.1;ID=cds-XP_032682362.1;Dbxref=GeneID:116849369%2CGenbank:XP_032682362.1;Parent=rna-XM_032826471.1
NW_022639563.1	Gnomon	CDS	430515	430616	.	+	0	Name=XP_032682362.1;ID=cds-XP_032682362.1;Dbxref=GeneID:116849369%2CGenbank:XP_032682362.1;Parent=rna-XM_032826471.1
NW_022639563.1	Gnomon	CDS	431382	431628	.	+	0	Name=XP_032682362.1;ID=cds-XP_032682362.1;Dbxref=GeneID:116849369%2CGenbank:XP_032682362.1;Parent=rna-XM_032826471.1
NW_022639563.1	Gnomon	CDS	431802	432008	.	+	0	Name=XP_032682362.1;ID=cds-XP_032682362.1;Dbxref=GeneID:116849369%2CGenbank:XP_032682362.1;Parent=rna-XM_032826471.1
NW_022639563.1	Gnomon	CDS	432418	432549	.	+	0	Name=XP_032682362.1;ID=cds-XP_032682362.1;Dbxref=GeneID:116849369%2CGenbank:XP_032682362.1;Parent=rna-XM_032826471.1
NW_022639563.1	Gnomon	CDS	433780	433980	.	+	0	Name=XP_032682362.1;ID=cds-XP_032682362.1;Dbxref=GeneID:116849369%2CGenbank:XP_032682362.1;Parent=rna-XM_032826471.1
NW_022639563.1	Gnomon	exon	146589	146923	.	+	.	ID=exon-XM_032826488.1-1;Dbxref=GeneID:116849377%2CGenbank:XM_032826488.1;Parent=rna-XM_032826488.1
NW_022639563.1	Gnomon	exon	149136	149360	.	+	.	ID=exon-XM_032826488.1-8;Dbxref=GeneID:116849377%2CGenbank:XM_032826488.1;Parent=rna-XM_032826488.1
NW_022639563.1	Gnomon	exon	149504	150162	.	+	.	ID=exon-XM_032826488.1-9;Dbxref=GeneID:116849377%2CGenbank:XM_032826488.1;Parent=rna-XM_032826488.1
NW_022639563.1	Gnomon	exon	148540	148783	.	+	.	ID=exon-XM_032826488.1-6;Dbxref=GeneID:116849377%2CGenbank:XM_032826488.1;Parent=rna-XM_032826488.1
NW_022639563.1	Gnomon	exon	148884	149045	.	+	.	ID=exon-XM_032826488.1-7;Dbxref=GeneID:116849377%2CGenbank:XM_032826488.1;Parent=rna-XM_032826488.1
NW_022639563.1	Gnomon	exon	147802	148234	.	+	.	ID=exon-XM_032826488.1-4;Dbxref=GeneID:116849377%2CGenbank:XM_032826488.1;Parent=rna-XM_032826488.1
NW_022639563.1	Gnomon	exon	148340	148442	.	+	.	ID=exon-XM_032826488.1-5;Dbxref=GeneID:116849377%2CGenbank:XM_032826488.1;Parent=rna-XM_032826488.1
NW_022639563.1	Gnomon	exon	147217	147392	.	+	.	ID=exon-XM_032826488.1-2;Dbxref=GeneID:116849377%2CGenbank:XM_032826488.1;Parent=rna-XM_032826488.1
NW_022639563.1	Gnomon	exon	147528	147699	.	+	.	ID=exon-XM_032826488.1-3;Dbxref=GeneID:116849377%2CGenbank:XM_032826488.1;Parent=rna-XM_032826488.1
NW_022639563.1	Gnomon	mRNA	833179	835461	.	-	.	Name=XM_032826435.1;ID=rna-XM_032826435.1;Dbxref=GeneID:116849357%2CGenbank:XM_032826435.1;Parent=gene-LOC116849357
NW_022639563.1	Gnomon	CDS	342349	342480	.	+	0	Name=XP_032682361.1;ID=cds-XP_032682361.1;Dbxref=GeneID:116849368%2CGenbank:XP_032682361.1;Parent=rna-XM_032826470.1
NW_022639563.1	Gnomon	CDS	342637	342929	.	+	0	Name=XP_032682361.1;ID=cds-XP_032682361.1;Dbxref=GeneID:116849368%2CGenbank:XP_032682361.1;Parent=rna-XM_032826470.1
NW_022639563.1	Gnomon	CDS	343109	343258	.	+	0	Name=XP_032682361.1;ID=cds-XP_032682361.1;Dbxref=GeneID:116849368%2CGenbank:XP_032682361.1;Parent=rna-XM_032826470.1
NW_022639563.1	Gnomon	CDS	343352	343466	.	+	0	Name=XP_032682361.1;ID=cds-XP_032682361.1;Dbxref=GeneID:116849368%2CGenbank:XP_032682361.1;Parent=rna-XM_032826470.1
NW_022639563.1	Gnomon	CDS	343614	343791	.	+	0	Name=XP_032682361.1;ID=cds-XP_032682361.1;Dbxref=GeneID:116849368%2CGenbank:XP_032682361.1;Parent=rna-XM_032826470.1
NW_022639563.1	Gnomon	CDS	343882	344021	.	+	0	Name=XP_032682361.1;ID=cds-XP_032682361.1;Dbxref=GeneID:116849368%2CGenbank:XP_032682361.1;Parent=rna-XM_032826470.1
NW_022639563.1	Gnomon	exon	825718	825901	.	-	.	ID=exon-XM_032826449.1-5;Dbxref=GeneID:116849363%2CGenbank:XM_032826449.1;Parent=rna-XM_032826449.1
NW_022639563.1	Gnomon	exon	831413	831588	.	-	.	ID=exon-XM_032826449.1-1;Dbxref=GeneID:116849363%2CGenbank:XM_032826449.1;Parent=rna-XM_032826449.1
NW_022639563.1	Gnomon	exon	830994	831265	.	-	.	ID=exon-XM_032826449.1-2;Dbxref=GeneID:116849363%2CGenbank:XM_032826449.1;Parent=rna-XM_032826449.1
NW_022639563.1	Gnomon	exon	830134	830436	.	-	.	ID=exon-XM_032826449.1-3;Dbxref=GeneID:116849363%2CGenbank:XM_032826449.1;Parent=rna-XM_032826449.1
NW_022639563.1	Gnomon	exon	826057	826359	.	-	.	ID=exon-XM_032826449.1-4;Dbxref=GeneID:116849363%2CGenbank:XM_032826449.1;Parent=rna-XM_032826449.1
NW_022639563.1	Gnomon	mRNA	832658	835431	.	-	.	Name=XM_032826436.1;ID=rna-XM_032826436.1;Dbxref=GeneID:116849357%2CGenbank:XM_032826436.1;Parent=gene-LOC116849357
NW_022639563.1	Gnomon	CDS	342349	342561	.	+	0	Name=XP_032682360.1;ID=cds-XP_032682360.1;Dbxref=GeneID:116849368%2CGenbank:XP_032682360.1;Parent=rna-XM_032826469.1
NW_022639563.1	Gnomon	CDS	342637	342929	.	+	0	Name=XP_032682360.1;ID=cds-XP_032682360.1;Dbxref=GeneID:116849368%2CGenbank:XP_032682360.1;Parent=rna-XM_032826469.1
NW_022639563.1	Gnomon	CDS	343109	343258	.	+	0	Name=XP_032682360.1;ID=cds-XP_032682360.1;Dbxref=GeneID:116849368%2CGenbank:XP_032682360.1;Parent=rna-XM_032826469.1
NW_022639563.1	Gnomon	CDS	343352	343466	.	+	0	Name=XP_032682360.1;ID=cds-XP_032682360.1;Dbxref=GeneID:116849368%2CGenbank:XP_032682360.1;Parent=rna-XM_032826469.1
NW_022639563.1	Gnomon	CDS	343614	343791	.	+	0	Name=XP_032682360.1;ID=cds-XP_032682360.1;Dbxref=GeneID:116849368%2CGenbank:XP_032682360.1;Parent=rna-XM_032826469.1
NW_022639563.1	Gnomon	CDS	343882	344021	.	+	0	Name=XP_032682360.1;ID=cds-XP_032682360.1;Dbxref=GeneID:116849368%2CGenbank:XP_032682360.1;Parent=rna-XM_032826469.1
NW_022639563.1	Gnomon	mRNA	956412	1195914	.	+	.	Name=XM_032826433.1;ID=rna-XM_032826433.1;Dbxref=GeneID:116849356%2CGenbank:XM_032826433.1;Parent=gene-LOC116849356
NW_022639563.1	tRNAscan-SE	tRNA	397085	397158	.	+	.	ID=rna-Trnan-guu-4;Dbxref=GeneID:116849385;Note=transfer RNA asparagine (anticodon GUU);Parent=gene-Trnan-guu-4
NW_022639563.1	Gnomon	mRNA	722820	1195914	.	+	.	Name=XM_032826434.1;ID=rna-XM_032826434.1;Dbxref=GeneID:116849356%2CGenbank:XM_032826434.1;Parent=gene-LOC116849356
NW_022639563.1	Gnomon	exon	342103	342561	.	+	.	ID=exon-XM_032826465.1-1;Dbxref=GeneID:116849368%2CGenbank:XM_032826465.1;Parent=rna-XM_032826465.1
NW_022639563.1	Gnomon	exon	342637	342929	.	+	.	ID=exon-XM_032826465.1-2;Dbxref=GeneID:116849368%2CGenbank:XM_032826465.1;Parent=rna-XM_032826465.1
NW_022639563.1	Gnomon	exon	343614	343791	.	+	.	ID=exon-XM_032826465.1-5;Dbxref=GeneID:116849368%2CGenbank:XM_032826465.1;Parent=rna-XM_032826465.1
NW_022639563.1	Gnomon	exon	343882	345675	.	+	.	ID=exon-XM_032826465.1-6;Dbxref=GeneID:116849368%2CGenbank:XM_032826465.1;Parent=rna-XM_032826465.1
NW_022639563.1	Gnomon	exon	343109	343258	.	+	.	ID=exon-XM_032826465.1-3;Dbxref=GeneID:116849368%2CGenbank:XM_032826465.1;Parent=rna-XM_032826465.1
NW_022639563.1	Gnomon	exon	343352	343466	.	+	.	ID=exon-XM_032826465.1-4;Dbxref=GeneID:116849368%2CGenbank:XM_032826465.1;Parent=rna-XM_032826465.1
NW_022639563.1	Gnomon	exon	477989	478360	.	-	.	ID=exon-XM_032826427.1-21;Dbxref=GeneID:116849352%2CGenbank:XM_032826427.1;Parent=rna-XM_032826427.1
NW_022639563.1	Gnomon	exon	477854	477898	.	-	.	ID=exon-XM_032826427.1-22;Dbxref=GeneID:116849352%2CGenbank:XM_032826427.1;Parent=rna-XM_032826427.1
NW_022639563.1	Gnomon	exon	477429	477791	.	-	.	ID=exon-XM_032826427.1-23;Dbxref=GeneID:116849352%2CGenbank:XM_032826427.1;Parent=rna-XM_032826427.1
NW_022639563.1	Gnomon	exon	477092	477305	.	-	.	ID=exon-XM_032826427.1-24;Dbxref=GeneID:116849352%2CGenbank:XM_032826427.1;Parent=rna-XM_032826427.1
NW_022639563.1	Gnomon	exon	478963	479279	.	-	.	ID=exon-XM_032826427.1-20;Dbxref=GeneID:116849352%2CGenbank:XM_032826427.1;Parent=rna-XM_032826427.1
NW_022639563.1	Gnomon	exon	476579	476821	.	-	.	ID=exon-XM_032826427.1-25;Dbxref=GeneID:116849352%2CGenbank:XM_032826427.1;Parent=rna-XM_032826427.1
NW_022639563.1	Gnomon	exon	472444	476406	.	-	.	ID=exon-XM_032826427.1-26;Dbxref=GeneID:116849352%2CGenbank:XM_032826427.1;Parent=rna-XM_032826427.1
NW_022639563.1	Gnomon	exon	552972	553345	.	-	.	ID=exon-XM_032826427.1-10;Dbxref=GeneID:116849352%2CGenbank:XM_032826427.1;Parent=rna-XM_032826427.1
NW_022639563.1	Gnomon	exon	551746	552495	.	-	.	ID=exon-XM_032826427.1-11;Dbxref=GeneID:116849352%2CGenbank:XM_032826427.1;Parent=rna-XM_032826427.1
NW_022639563.1	Gnomon	exon	551038	551488	.	-	.	ID=exon-XM_032826427.1-12;Dbxref=GeneID:116849352%2CGenbank:XM_032826427.1;Parent=rna-XM_032826427.1
NW_022639563.1	Gnomon	exon	496202	496316	.	-	.	ID=exon-XM_032826427.1-13;Dbxref=GeneID:116849352%2CGenbank:XM_032826427.1;Parent=rna-XM_032826427.1
NW_022639563.1	Gnomon	exon	555513	555756	.	-	.	ID=exon-XM_032826425.1-5;Dbxref=GeneID:116849352%2CGenbank:XM_032826425.1;Parent=rna-XM_032826425.1
NW_022639563.1	Gnomon	exon	554096	555003	.	-	.	ID=exon-XM_032826425.1-6;Dbxref=GeneID:116849352%2CGenbank:XM_032826425.1;Parent=rna-XM_032826425.1
NW_022639563.1	Gnomon	exon	561144	561417	.	-	.	ID=exon-XM_032826425.1-3;Dbxref=GeneID:116849352%2CGenbank:XM_032826425.1;Parent=rna-XM_032826425.1
NW_022639563.1	Gnomon	exon	559187	559485	.	-	.	ID=exon-XM_032826425.1-4;Dbxref=GeneID:116849352%2CGenbank:XM_032826425.1;Parent=rna-XM_032826425.1
NW_022639563.1	Gnomon	exon	584708	585303	.	-	.	ID=exon-XM_032826425.1-1;Dbxref=GeneID:116849352%2CGenbank:XM_032826425.1;Parent=rna-XM_032826425.1
NW_022639563.1	Gnomon	exon	561635	561809	.	-	.	ID=exon-XM_032826425.1-2;Dbxref=GeneID:116849352%2CGenbank:XM_032826425.1;Parent=rna-XM_032826425.1
NW_022639563.1	Gnomon	exon	482207	482412	.	-	.	ID=exon-XM_032826427.1-18;Dbxref=GeneID:116849352%2CGenbank:XM_032826427.1;Parent=rna-XM_032826427.1
NW_022639563.1	Gnomon	exon	480892	480992	.	-	.	ID=exon-XM_032826427.1-19;Dbxref=GeneID:116849352%2CGenbank:XM_032826427.1;Parent=rna-XM_032826427.1
NW_022639563.1	Gnomon	exon	492635	492762	.	-	.	ID=exon-XM_032826427.1-14;Dbxref=GeneID:116849352%2CGenbank:XM_032826427.1;Parent=rna-XM_032826427.1
NW_022639563.1	Gnomon	exon	551746	552495	.	-	.	ID=exon-XM_032826425.1-9;Dbxref=GeneID:116849352%2CGenbank:XM_032826425.1;Parent=rna-XM_032826425.1
NW_022639563.1	Gnomon	exon	485128	485523	.	-	.	ID=exon-XM_032826427.1-15;Dbxref=GeneID:116849352%2CGenbank:XM_032826427.1;Parent=rna-XM_032826427.1
NW_022639563.1	Gnomon	exon	484230	484332	.	-	.	ID=exon-XM_032826427.1-16;Dbxref=GeneID:116849352%2CGenbank:XM_032826427.1;Parent=rna-XM_032826427.1
NW_022639563.1	Gnomon	exon	553668	553799	.	-	.	ID=exon-XM_032826425.1-7;Dbxref=GeneID:116849352%2CGenbank:XM_032826425.1;Parent=rna-XM_032826425.1
NW_022639563.1	Gnomon	exon	483706	483897	.	-	.	ID=exon-XM_032826427.1-17;Dbxref=GeneID:116849352%2CGenbank:XM_032826427.1;Parent=rna-XM_032826427.1
NW_022639563.1	Gnomon	exon	552972	553345	.	-	.	ID=exon-XM_032826425.1-8;Dbxref=GeneID:116849352%2CGenbank:XM_032826425.1;Parent=rna-XM_032826425.1
NW_022639563.1	Gnomon	mRNA	471130	472441	.	+	.	Name=XM_032826439.1;ID=rna-XM_032826439.1;Dbxref=GeneID:116849358%2CGenbank:XM_032826439.1;Parent=gene-LOC116849358
NW_022639563.1	Gnomon	CDS	430301	430455	.	+	0	Name=XP_032682367.1;ID=cds-XP_032682367.1;Dbxref=GeneID:116849369%2CGenbank:XP_032682367.1;Parent=rna-XM_032826476.1
NW_022639563.1	Gnomon	CDS	430515	430616	.	+	0	Name=XP_032682367.1;ID=cds-XP_032682367.1;Dbxref=GeneID:116849369%2CGenbank:XP_032682367.1;Parent=rna-XM_032826476.1
NW_022639563.1	Gnomon	CDS	431382	431628	.	+	0	Name=XP_032682367.1;ID=cds-XP_032682367.1;Dbxref=GeneID:116849369%2CGenbank:XP_032682367.1;Parent=rna-XM_032826476.1
NW_022639563.1	Gnomon	CDS	431802	432008	.	+	0	Name=XP_032682367.1;ID=cds-XP_032682367.1;Dbxref=GeneID:116849369%2CGenbank:XP_032682367.1;Parent=rna-XM_032826476.1
NW_022639563.1	Gnomon	CDS	432418	432549	.	+	0	Name=XP_032682367.1;ID=cds-XP_032682367.1;Dbxref=GeneID:116849369%2CGenbank:XP_032682367.1;Parent=rna-XM_032826476.1
NW_022639563.1	Gnomon	CDS	433780	433980	.	+	0	Name=XP_032682367.1;ID=cds-XP_032682367.1;Dbxref=GeneID:116849369%2CGenbank:XP_032682367.1;Parent=rna-XM_032826476.1
NW_022639563.1	Gnomon	CDS	430301	430455	.	+	0	Name=XP_032682366.1;ID=cds-XP_032682366.1;Dbxref=GeneID:116849369%2CGenbank:XP_032682366.1;Parent=rna-XM_032826475.1
NW_022639563.1	Gnomon	CDS	430515	430616	.	+	0	Name=XP_032682366.1;ID=cds-XP_032682366.1;Dbxref=GeneID:116849369%2CGenbank:XP_032682366.1;Parent=rna-XM_032826475.1
NW_022639563.1	Gnomon	CDS	431382	431628	.	+	0	Name=XP_032682366.1;ID=cds-XP_032682366.1;Dbxref=GeneID:116849369%2CGenbank:XP_032682366.1;Parent=rna-XM_032826475.1
NW_022639563.1	Gnomon	CDS	431802	432008	.	+	0	Name=XP_032682366.1;ID=cds-XP_032682366.1;Dbxref=GeneID:116849369%2CGenbank:XP_032682366.1;Parent=rna-XM_032826475.1
NW_022639563.1	Gnomon	CDS	432418	432549	.	+	0	Name=XP_032682366.1;ID=cds-XP_032682366.1;Dbxref=GeneID:116849369%2CGenbank:XP_032682366.1;Parent=rna-XM_032826475.1
NW_022639563.1	Gnomon	CDS	433780	433980	.	+	0	Name=XP_032682366.1;ID=cds-XP_032682366.1;Dbxref=GeneID:116849369%2CGenbank:XP_032682366.1;Parent=rna-XM_032826475.1
NW_022639563.1	Gnomon	mRNA	470820	472441	.	+	.	Name=XM_032826437.1;ID=rna-XM_032826437.1;Dbxref=GeneID:116849358%2CGenbank:XM_032826437.1;Parent=gene-LOC116849358
NW_022639563.1	Gnomon	exon	103746	104599	.	-	.	ID=exon-XM_032826489.1-1;Dbxref=GeneID:116849378%2CGenbank:XM_032826489.1;Parent=rna-XM_032826489.1
NW_022639563.1	Gnomon	exon	102162	102831	.	-	.	ID=exon-XM_032826489.1-2;Dbxref=GeneID:116849378%2CGenbank:XM_032826489.1;Parent=rna-XM_032826489.1
NW_022639563.1	Gnomon	exon	98925	101261	.	-	.	ID=exon-XM_032826489.1-3;Dbxref=GeneID:116849378%2CGenbank:XM_032826489.1;Parent=rna-XM_032826489.1
NW_022639563.1	Gnomon	exon	350347	350563	.	-	.	ID=exon-XM_032826456.1-10;Dbxref=GeneID:116849366%2CGenbank:XM_032826456.1;Parent=rna-XM_032826456.1
NW_022639563.1	Gnomon	exon	345876	350079	.	-	.	ID=exon-XM_032826456.1-11;Dbxref=GeneID:116849366%2CGenbank:XM_032826456.1;Parent=rna-XM_032826456.1
NW_022639563.1	Gnomon	exon	636474	636679	.	+	.	ID=exon-XM_032826448.1-8;Dbxref=GeneID:116849362%2CGenbank:XM_032826448.1;Parent=rna-XM_032826448.1
NW_022639563.1	Gnomon	exon	636769	638171	.	+	.	ID=exon-XM_032826448.1-9;Dbxref=GeneID:116849362%2CGenbank:XM_032826448.1;Parent=rna-XM_032826448.1
NW_022639563.1	Gnomon	exon	635121	635389	.	+	.	ID=exon-XM_032826448.1-6;Dbxref=GeneID:116849362%2CGenbank:XM_032826448.1;Parent=rna-XM_032826448.1
NW_022639563.1	Gnomon	exon	636285	636395	.	+	.	ID=exon-XM_032826448.1-7;Dbxref=GeneID:116849362%2CGenbank:XM_032826448.1;Parent=rna-XM_032826448.1
NW_022639563.1	Gnomon	exon	628755	629231	.	+	.	ID=exon-XM_032826448.1-1;Dbxref=GeneID:116849362%2CGenbank:XM_032826448.1;Parent=rna-XM_032826448.1
NW_022639563.1	Gnomon	exon	630659	630805	.	+	.	ID=exon-XM_032826448.1-4;Dbxref=GeneID:116849362%2CGenbank:XM_032826448.1;Parent=rna-XM_032826448.1
NW_022639563.1	Gnomon	exon	630905	631164	.	+	.	ID=exon-XM_032826448.1-5;Dbxref=GeneID:116849362%2CGenbank:XM_032826448.1;Parent=rna-XM_032826448.1
NW_022639563.1	Gnomon	exon	630095	630205	.	+	.	ID=exon-XM_032826448.1-2;Dbxref=GeneID:116849362%2CGenbank:XM_032826448.1;Parent=rna-XM_032826448.1
NW_022639563.1	Gnomon	exon	630347	630552	.	+	.	ID=exon-XM_032826448.1-3;Dbxref=GeneID:116849362%2CGenbank:XM_032826448.1;Parent=rna-XM_032826448.1
NW_022639563.1	Gnomon	CDS	430301	430455	.	+	0	Name=XP_032682363.1;ID=cds-XP_032682363.1;Dbxref=GeneID:116849369%2CGenbank:XP_032682363.1;Parent=rna-XM_032826472.1
NW_022639563.1	Gnomon	CDS	430515	430616	.	+	0	Name=XP_032682363.1;ID=cds-XP_032682363.1;Dbxref=GeneID:116849369%2CGenbank:XP_032682363.1;Parent=rna-XM_032826472.1
NW_022639563.1	Gnomon	CDS	431382	431628	.	+	0	Name=XP_032682363.1;ID=cds-XP_032682363.1;Dbxref=GeneID:116849369%2CGenbank:XP_032682363.1;Parent=rna-XM_032826472.1
NW_022639563.1	Gnomon	CDS	431802	432008	.	+	0	Name=XP_032682363.1;ID=cds-XP_032682363.1;Dbxref=GeneID:116849369%2CGenbank:XP_032682363.1;Parent=rna-XM_032826472.1
NW_022639563.1	Gnomon	CDS	432418	432549	.	+	0	Name=XP_032682363.1;ID=cds-XP_032682363.1;Dbxref=GeneID:116849369%2CGenbank:XP_032682363.1;Parent=rna-XM_032826472.1
NW_022639563.1	Gnomon	CDS	433780	433980	.	+	0	Name=XP_032682363.1;ID=cds-XP_032682363.1;Dbxref=GeneID:116849369%2CGenbank:XP_032682363.1;Parent=rna-XM_032826472.1
NW_022639563.1	Gnomon	mRNA	470818	472441	.	+	.	Name=XM_032826438.1;ID=rna-XM_032826438.1;Dbxref=GeneID:116849358%2CGenbank:XM_032826438.1;Parent=gene-LOC116849358
NW_022639563.1	Gnomon	CDS	430301	430455	.	+	0	Name=XP_032682364.1;ID=cds-XP_032682364.1;Dbxref=GeneID:116849369%2CGenbank:XP_032682364.1;Parent=rna-XM_032826473.1
NW_022639563.1	Gnomon	CDS	430515	430616	.	+	0	Name=XP_032682364.1;ID=cds-XP_032682364.1;Dbxref=GeneID:116849369%2CGenbank:XP_032682364.1;Parent=rna-XM_032826473.1
NW_022639563.1	Gnomon	CDS	431382	431628	.	+	0	Name=XP_032682364.1;ID=cds-XP_032682364.1;Dbxref=GeneID:116849369%2CGenbank:XP_032682364.1;Parent=rna-XM_032826473.1
NW_022639563.1	Gnomon	CDS	431802	432008	.	+	0	Name=XP_032682364.1;ID=cds-XP_032682364.1;Dbxref=GeneID:116849369%2CGenbank:XP_032682364.1;Parent=rna-XM_032826473.1
NW_022639563.1	Gnomon	CDS	432418	432549	.	+	0	Name=XP_032682364.1;ID=cds-XP_032682364.1;Dbxref=GeneID:116849369%2CGenbank:XP_032682364.1;Parent=rna-XM_032826473.1
NW_022639563.1	Gnomon	CDS	433780	433980	.	+	0	Name=XP_032682364.1;ID=cds-XP_032682364.1;Dbxref=GeneID:116849369%2CGenbank:XP_032682364.1;Parent=rna-XM_032826473.1
NW_022639563.1	Gnomon	mRNA	471140	472441	.	+	.	Name=XM_032826440.1;ID=rna-XM_032826440.1;Dbxref=GeneID:116849358%2CGenbank:XM_032826440.1;Parent=gene-LOC116849358
NW_022639563.1	Gnomon	lnc_RNA	202854	305039	.	+	.	Name=XR_004379119.1;ID=rna-XR_004379119.1;Dbxref=GeneID:116849371%2CGenbank:XR_004379119.1;Parent=gene-LOC116849371
NW_022639563.1	Gnomon	mRNA	471011	472441	.	+	.	Name=XM_032826441.1;ID=rna-XM_032826441.1;Dbxref=GeneID:116849358%2CGenbank:XM_032826441.1;Parent=gene-LOC116849358
NW_022639563.1	Gnomon	exon	91494	91699	.	-	.	ID=exon-XM_032826490.1-1;Dbxref=GeneID:116849379%2CGenbank:XM_032826490.1;Parent=rna-XM_032826490.1
NW_022639563.1	Gnomon	exon	90488	90623	.	-	.	ID=exon-XM_032826490.1-2;Dbxref=GeneID:116849379%2CGenbank:XM_032826490.1;Parent=rna-XM_032826490.1
NW_022639563.1	Gnomon	exon	29355	29510	.	-	.	ID=exon-XM_032826490.1-5;Dbxref=GeneID:116849379%2CGenbank:XM_032826490.1;Parent=rna-XM_032826490.1
NW_022639563.1	Gnomon	exon	28697	29040	.	-	.	ID=exon-XM_032826490.1-6;Dbxref=GeneID:116849379%2CGenbank:XM_032826490.1;Parent=rna-XM_032826490.1
NW_022639563.1	Gnomon	exon	44314	44426	.	-	.	ID=exon-XM_032826490.1-3;Dbxref=GeneID:116849379%2CGenbank:XM_032826490.1;Parent=rna-XM_032826490.1
NW_022639563.1	Gnomon	exon	29646	30928	.	-	.	ID=exon-XM_032826490.1-4;Dbxref=GeneID:116849379%2CGenbank:XM_032826490.1;Parent=rna-XM_032826490.1
NW_022639563.1	Gnomon	exon	28497	28615	.	-	.	ID=exon-XM_032826490.1-7;Dbxref=GeneID:116849379%2CGenbank:XM_032826490.1;Parent=rna-XM_032826490.1
NW_022639563.1	Gnomon	exon	28155	28422	.	-	.	ID=exon-XM_032826490.1-8;Dbxref=GeneID:116849379%2CGenbank:XM_032826490.1;Parent=rna-XM_032826490.1
NW_022639563.1	Gnomon	lnc_RNA	202849	339090	.	+	.	Name=XR_004379118.1;ID=rna-XR_004379118.1;Dbxref=GeneID:116849371%2CGenbank:XR_004379118.1;Parent=gene-LOC116849371
NW_022639563.1	Gnomon	exon	341712	342012	.	+	.	ID=exon-XM_032826466.1-1;Dbxref=GeneID:116849368%2CGenbank:XM_032826466.1;Parent=rna-XM_032826466.1
NW_022639563.1	Gnomon	exon	342286	342561	.	+	.	ID=exon-XM_032826466.1-2;Dbxref=GeneID:116849368%2CGenbank:XM_032826466.1;Parent=rna-XM_032826466.1
NW_022639563.1	Gnomon	exon	342637	342929	.	+	.	ID=exon-XM_032826466.1-3;Dbxref=GeneID:116849368%2CGenbank:XM_032826466.1;Parent=rna-XM_032826466.1
NW_022639563.1	Gnomon	exon	343109	343258	.	+	.	ID=exon-XM_032826466.1-4;Dbxref=GeneID:116849368%2CGenbank:XM_032826466.1;Parent=rna-XM_032826466.1
NW_022639563.1	Gnomon	exon	343352	343466	.	+	.	ID=exon-XM_032826466.1-5;Dbxref=GeneID:116849368%2CGenbank:XM_032826466.1;Parent=rna-XM_032826466.1
NW_022639563.1	Gnomon	exon	343614	343791	.	+	.	ID=exon-XM_032826466.1-6;Dbxref=GeneID:116849368%2CGenbank:XM_032826466.1;Parent=rna-XM_032826466.1
NW_022639563.1	Gnomon	exon	343882	345675	.	+	.	ID=exon-XM_032826466.1-7;Dbxref=GeneID:116849368%2CGenbank:XM_032826466.1;Parent=rna-XM_032826466.1
NW_022639563.1	Gnomon	exon	553668	553799	.	-	.	ID=exon-XM_032826424.1-8;Dbxref=GeneID:116849352%2CGenbank:XM_032826424.1;Parent=rna-XM_032826424.1
NW_022639563.1	Gnomon	exon	552972	553345	.	-	.	ID=exon-XM_032826424.1-9;Dbxref=GeneID:116849352%2CGenbank:XM_032826424.1;Parent=rna-XM_032826424.1
NW_022639563.1	Gnomon	exon	584517	584665	.	-	.	ID=exon-XM_032826424.1-1;Dbxref=GeneID:116849352%2CGenbank:XM_032826424.1;Parent=rna-XM_032826424.1
NW_022639563.1	Gnomon	exon	577985	578589	.	-	.	ID=exon-XM_032826424.1-2;Dbxref=GeneID:116849352%2CGenbank:XM_032826424.1;Parent=rna-XM_032826424.1
NW_022639563.1	Gnomon	exon	561635	561809	.	-	.	ID=exon-XM_032826424.1-3;Dbxref=GeneID:116849352%2CGenbank:XM_032826424.1;Parent=rna-XM_032826424.1
NW_022639563.1	Gnomon	exon	561144	561417	.	-	.	ID=exon-XM_032826424.1-4;Dbxref=GeneID:116849352%2CGenbank:XM_032826424.1;Parent=rna-XM_032826424.1
NW_022639563.1	Gnomon	exon	559187	559485	.	-	.	ID=exon-XM_032826424.1-5;Dbxref=GeneID:116849352%2CGenbank:XM_032826424.1;Parent=rna-XM_032826424.1
NW_022639563.1	Gnomon	exon	555513	555756	.	-	.	ID=exon-XM_032826424.1-6;Dbxref=GeneID:116849352%2CGenbank:XM_032826424.1;Parent=rna-XM_032826424.1
NW_022639563.1	Gnomon	exon	554096	555003	.	-	.	ID=exon-XM_032826424.1-7;Dbxref=GeneID:116849352%2CGenbank:XM_032826424.1;Parent=rna-XM_032826424.1
NW_022639563.1	Gnomon	CDS	155806	155817	.	+	0	Name=XP_032682369.1;ID=cds-XP_032682369.1;Dbxref=GeneID:116849370%2CGenbank:XP_032682369.1;Parent=rna-XM_032826478.1
NW_022639563.1	Gnomon	CDS	156038	156128	.	+	0	Name=XP_032682369.1;ID=cds-XP_032682369.1;Dbxref=GeneID:116849370%2CGenbank:XP_032682369.1;Parent=rna-XM_032826478.1
NW_022639563.1	Gnomon	CDS	156538	156657	.	+	0	Name=XP_032682369.1;ID=cds-XP_032682369.1;Dbxref=GeneID:116849370%2CGenbank:XP_032682369.1;Parent=rna-XM_032826478.1
NW_022639563.1	Gnomon	CDS	156743	156942	.	+	0	Name=XP_032682369.1;ID=cds-XP_032682369.1;Dbxref=GeneID:116849370%2CGenbank:XP_032682369.1;Parent=rna-XM_032826478.1
NW_022639563.1	Gnomon	CDS	430301	430455	.	+	0	Name=XP_032682368.1;ID=cds-XP_032682368.1;Dbxref=GeneID:116849369%2CGenbank:XP_032682368.1;Parent=rna-XM_032826477.1
NW_022639563.1	Gnomon	CDS	430515	430616	.	+	0	Name=XP_032682368.1;ID=cds-XP_032682368.1;Dbxref=GeneID:116849369%2CGenbank:XP_032682368.1;Parent=rna-XM_032826477.1
NW_022639563.1	Gnomon	CDS	431388	431628	.	+	0	Name=XP_032682368.1;ID=cds-XP_032682368.1;Dbxref=GeneID:116849369%2CGenbank:XP_032682368.1;Parent=rna-XM_032826477.1
NW_022639563.1	Gnomon	CDS	431802	432008	.	+	0	Name=XP_032682368.1;ID=cds-XP_032682368.1;Dbxref=GeneID:116849369%2CGenbank:XP_032682368.1;Parent=rna-XM_032826477.1
NW_022639563.1	Gnomon	CDS	432418	432549	.	+	0	Name=XP_032682368.1;ID=cds-XP_032682368.1;Dbxref=GeneID:116849369%2CGenbank:XP_032682368.1;Parent=rna-XM_032826477.1
NW_022639563.1	Gnomon	CDS	433780	433980	.	+	0	Name=XP_032682368.1;ID=cds-XP_032682368.1;Dbxref=GeneID:116849369%2CGenbank:XP_032682368.1;Parent=rna-XM_032826477.1
NW_022639563.1	Gnomon	mRNA	471020	472441	.	+	.	Name=XM_032826444.1;ID=rna-XM_032826444.1;Dbxref=GeneID:116849358%2CGenbank:XM_032826444.1;Parent=gene-LOC116849358
NW_022639563.1	Gnomon	exon	793498	795223	.	+	.	ID=exon-XM_032826447.1-1;Dbxref=GeneID:116849361%2CGenbank:XM_032826447.1;Parent=rna-XM_032826447.1
NW_022639563.1	Gnomon	CDS	960256	960679	.	+	0	Name=XP_032682322.1;ID=cds-XP_032682322.1;Dbxref=GeneID:116849356%2CGenbank:XP_032682322.1;Parent=rna-XM_032826431.1
NW_022639563.1	Gnomon	CDS	1000201	1000337	.	+	0	Name=XP_032682322.1;ID=cds-XP_032682322.1;Dbxref=GeneID:116849356%2CGenbank:XP_032682322.1;Parent=rna-XM_032826431.1
NW_022639563.1	Gnomon	CDS	1060164	1060265	.	+	0	Name=XP_032682322.1;ID=cds-XP_032682322.1;Dbxref=GeneID:116849356%2CGenbank:XP_032682322.1;Parent=rna-XM_032826431.1
NW_022639563.1	Gnomon	CDS	1068725	1068892	.	+	0	Name=XP_032682322.1;ID=cds-XP_032682322.1;Dbxref=GeneID:116849356%2CGenbank:XP_032682322.1;Parent=rna-XM_032826431.1
NW_022639563.1	Gnomon	CDS	1150976	1151011	.	+	0	Name=XP_032682322.1;ID=cds-XP_032682322.1;Dbxref=GeneID:116849356%2CGenbank:XP_032682322.1;Parent=rna-XM_032826431.1
NW_022639563.1	Gnomon	CDS	1184783	1184959	.	+	0	Name=XP_032682322.1;ID=cds-XP_032682322.1;Dbxref=GeneID:116849356%2CGenbank:XP_032682322.1;Parent=rna-XM_032826431.1
NW_022639563.1	Gnomon	mRNA	817237	819686	.	+	.	Name=XM_032826445.1;ID=rna-XM_032826445.1;Dbxref=GeneID:116849359%2CGenbank:XM_032826445.1;Parent=gene-LOC116849359
NW_022639563.1	Gnomon	exon	551038	551488	.	-	.	ID=exon-XM_032826417.1-13;Dbxref=GeneID:116849352%2CGenbank:XM_032826417.1;Parent=rna-XM_032826417.1
NW_022639563.1	Gnomon	exon	496202	496316	.	-	.	ID=exon-XM_032826417.1-14;Dbxref=GeneID:116849352%2CGenbank:XM_032826417.1;Parent=rna-XM_032826417.1
NW_022639563.1	Gnomon	exon	552972	553345	.	-	.	ID=exon-XM_032826417.1-11;Dbxref=GeneID:116849352%2CGenbank:XM_032826417.1;Parent=rna-XM_032826417.1
NW_022639563.1	Gnomon	exon	551746	552495	.	-	.	ID=exon-XM_032826417.1-12;Dbxref=GeneID:116849352%2CGenbank:XM_032826417.1;Parent=rna-XM_032826417.1
NW_022639563.1	Gnomon	exon	553668	553799	.	-	.	ID=exon-XM_032826417.1-10;Dbxref=GeneID:116849352%2CGenbank:XM_032826417.1;Parent=rna-XM_032826417.1
NW_022639563.1	Gnomon	exon	482207	482412	.	-	.	ID=exon-XM_032826417.1-19;Dbxref=GeneID:116849352%2CGenbank:XM_032826417.1;Parent=rna-XM_032826417.1
NW_022639563.1	Gnomon	exon	484230	484332	.	-	.	ID=exon-XM_032826417.1-17;Dbxref=GeneID:116849352%2CGenbank:XM_032826417.1;Parent=rna-XM_032826417.1
NW_022639563.1	Gnomon	exon	483706	483897	.	-	.	ID=exon-XM_032826417.1-18;Dbxref=GeneID:116849352%2CGenbank:XM_032826417.1;Parent=rna-XM_032826417.1
NW_022639563.1	Gnomon	exon	492635	492762	.	-	.	ID=exon-XM_032826417.1-15;Dbxref=GeneID:116849352%2CGenbank:XM_032826417.1;Parent=rna-XM_032826417.1
NW_022639563.1	Gnomon	exon	485128	485523	.	-	.	ID=exon-XM_032826417.1-16;Dbxref=GeneID:116849352%2CGenbank:XM_032826417.1;Parent=rna-XM_032826417.1
NW_022639563.1	Gnomon	CDS	613845	613937	.	+	0	Name=XP_032682321.1;ID=cds-XP_032682321.1;Dbxref=GeneID:116849355%2CGenbank:XP_032682321.1;Parent=rna-XM_032826430.1
NW_022639563.1	Gnomon	CDS	615240	615347	.	+	0	Name=XP_032682321.1;ID=cds-XP_032682321.1;Dbxref=GeneID:116849355%2CGenbank:XP_032682321.1;Parent=rna-XM_032826430.1
NW_022639563.1	Gnomon	CDS	615900	616165	.	+	0	Name=XP_032682321.1;ID=cds-XP_032682321.1;Dbxref=GeneID:116849355%2CGenbank:XP_032682321.1;Parent=rna-XM_032826430.1
NW_022639563.1	Gnomon	CDS	616382	616538	.	+	0	Name=XP_032682321.1;ID=cds-XP_032682321.1;Dbxref=GeneID:116849355%2CGenbank:XP_032682321.1;Parent=rna-XM_032826430.1
NW_022639563.1	Gnomon	CDS	616634	616757	.	+	0	Name=XP_032682321.1;ID=cds-XP_032682321.1;Dbxref=GeneID:116849355%2CGenbank:XP_032682321.1;Parent=rna-XM_032826430.1
NW_022639563.1	Gnomon	CDS	616846	617057	.	+	0	Name=XP_032682321.1;ID=cds-XP_032682321.1;Dbxref=GeneID:116849355%2CGenbank:XP_032682321.1;Parent=rna-XM_032826430.1
NW_022639563.1	Gnomon	CDS	617787	618059	.	+	0	Name=XP_032682321.1;ID=cds-XP_032682321.1;Dbxref=GeneID:116849355%2CGenbank:XP_032682321.1;Parent=rna-XM_032826430.1
NW_022639563.1	Gnomon	exon	477429	477791	.	-	.	ID=exon-XM_032826417.1-24;Dbxref=GeneID:116849352%2CGenbank:XM_032826417.1;Parent=rna-XM_032826417.1
NW_022639563.1	Gnomon	exon	477092	477305	.	-	.	ID=exon-XM_032826417.1-25;Dbxref=GeneID:116849352%2CGenbank:XM_032826417.1;Parent=rna-XM_032826417.1
NW_022639563.1	Gnomon	exon	477989	478360	.	-	.	ID=exon-XM_032826417.1-22;Dbxref=GeneID:116849352%2CGenbank:XM_032826417.1;Parent=rna-XM_032826417.1
NW_022639563.1	Gnomon	exon	477854	477898	.	-	.	ID=exon-XM_032826417.1-23;Dbxref=GeneID:116849352%2CGenbank:XM_032826417.1;Parent=rna-XM_032826417.1
NW_022639563.1	Gnomon	exon	480892	480992	.	-	.	ID=exon-XM_032826417.1-20;Dbxref=GeneID:116849352%2CGenbank:XM_032826417.1;Parent=rna-XM_032826417.1
NW_022639563.1	Gnomon	exon	478963	479279	.	-	.	ID=exon-XM_032826417.1-21;Dbxref=GeneID:116849352%2CGenbank:XM_032826417.1;Parent=rna-XM_032826417.1
NW_022639563.1	Gnomon	exon	476579	476821	.	-	.	ID=exon-XM_032826417.1-26;Dbxref=GeneID:116849352%2CGenbank:XM_032826417.1;Parent=rna-XM_032826417.1
NW_022639563.1	Gnomon	exon	472444	476406	.	-	.	ID=exon-XM_032826417.1-27;Dbxref=GeneID:116849352%2CGenbank:XM_032826417.1;Parent=rna-XM_032826417.1
NW_022639563.1	Gnomon	mRNA	471128	472441	.	+	.	Name=XM_032826443.1;ID=rna-XM_032826443.1;Dbxref=GeneID:116849358%2CGenbank:XM_032826443.1;Parent=gene-LOC116849358
NW_022639563.1	Gnomon	exon	343882	345675	.	+	.	ID=exon-XM_032826467.1-7;Dbxref=GeneID:116849368%2CGenbank:XM_032826467.1;Parent=rna-XM_032826467.1
NW_022639563.1	Gnomon	exon	343352	343466	.	+	.	ID=exon-XM_032826467.1-5;Dbxref=GeneID:116849368%2CGenbank:XM_032826467.1;Parent=rna-XM_032826467.1
NW_022639563.1	Gnomon	exon	343614	343791	.	+	.	ID=exon-XM_032826467.1-6;Dbxref=GeneID:116849368%2CGenbank:XM_032826467.1;Parent=rna-XM_032826467.1
NW_022639563.1	Gnomon	exon	342637	342929	.	+	.	ID=exon-XM_032826467.1-3;Dbxref=GeneID:116849368%2CGenbank:XM_032826467.1;Parent=rna-XM_032826467.1
NW_022639563.1	Gnomon	exon	343109	343258	.	+	.	ID=exon-XM_032826467.1-4;Dbxref=GeneID:116849368%2CGenbank:XM_032826467.1;Parent=rna-XM_032826467.1
NW_022639563.1	Gnomon	exon	341712	342059	.	+	.	ID=exon-XM_032826467.1-1;Dbxref=GeneID:116849368%2CGenbank:XM_032826467.1;Parent=rna-XM_032826467.1
NW_022639563.1	Gnomon	exon	342286	342561	.	+	.	ID=exon-XM_032826467.1-2;Dbxref=GeneID:116849368%2CGenbank:XM_032826467.1;Parent=rna-XM_032826467.1
NW_022639563.1	Gnomon	CDS	599556	599595	.	+	0	Name=XP_032682320.1;ID=cds-XP_032682320.1;Dbxref=GeneID:116849354%2CGenbank:XP_032682320.1;Parent=rna-XM_032826429.1
NW_022639563.1	Gnomon	CDS	600138	600350	.	+	0	Name=XP_032682320.1;ID=cds-XP_032682320.1;Dbxref=GeneID:116849354%2CGenbank:XP_032682320.1;Parent=rna-XM_032826429.1
NW_022639563.1	Gnomon	CDS	600470	600602	.	+	0	Name=XP_032682320.1;ID=cds-XP_032682320.1;Dbxref=GeneID:116849354%2CGenbank:XP_032682320.1;Parent=rna-XM_032826429.1
NW_022639563.1	Gnomon	CDS	600728	600878	.	+	0	Name=XP_032682320.1;ID=cds-XP_032682320.1;Dbxref=GeneID:116849354%2CGenbank:XP_032682320.1;Parent=rna-XM_032826429.1
NW_022639563.1	Gnomon	CDS	601003	601163	.	+	0	Name=XP_032682320.1;ID=cds-XP_032682320.1;Dbxref=GeneID:116849354%2CGenbank:XP_032682320.1;Parent=rna-XM_032826429.1
NW_022639563.1	Gnomon	CDS	601328	601731	.	+	0	Name=XP_032682320.1;ID=cds-XP_032682320.1;Dbxref=GeneID:116849354%2CGenbank:XP_032682320.1;Parent=rna-XM_032826429.1
NW_022639563.1	Gnomon	CDS	601975	602203	.	+	0	Name=XP_032682320.1;ID=cds-XP_032682320.1;Dbxref=GeneID:116849354%2CGenbank:XP_032682320.1;Parent=rna-XM_032826429.1
NW_022639563.1	Gnomon	CDS	602372	602485	.	+	0	Name=XP_032682320.1;ID=cds-XP_032682320.1;Dbxref=GeneID:116849354%2CGenbank:XP_032682320.1;Parent=rna-XM_032826429.1
NW_022639563.1	Gnomon	CDS	602609	602708	.	+	0	Name=XP_032682320.1;ID=cds-XP_032682320.1;Dbxref=GeneID:116849354%2CGenbank:XP_032682320.1;Parent=rna-XM_032826429.1
NW_022639563.1	Gnomon	exon	91494	91697	.	-	.	ID=exon-XM_032826491.1-1;Dbxref=GeneID:116849379%2CGenbank:XM_032826491.1;Parent=rna-XM_032826491.1
NW_022639563.1	Gnomon	exon	90488	90623	.	-	.	ID=exon-XM_032826491.1-2;Dbxref=GeneID:116849379%2CGenbank:XM_032826491.1;Parent=rna-XM_032826491.1
NW_022639563.1	Gnomon	exon	29646	30928	.	-	.	ID=exon-XM_032826491.1-3;Dbxref=GeneID:116849379%2CGenbank:XM_032826491.1;Parent=rna-XM_032826491.1
NW_022639563.1	Gnomon	exon	29355	29510	.	-	.	ID=exon-XM_032826491.1-4;Dbxref=GeneID:116849379%2CGenbank:XM_032826491.1;Parent=rna-XM_032826491.1
NW_022639563.1	Gnomon	exon	28697	29040	.	-	.	ID=exon-XM_032826491.1-5;Dbxref=GeneID:116849379%2CGenbank:XM_032826491.1;Parent=rna-XM_032826491.1
NW_022639563.1	Gnomon	exon	28497	28615	.	-	.	ID=exon-XM_032826491.1-6;Dbxref=GeneID:116849379%2CGenbank:XM_032826491.1;Parent=rna-XM_032826491.1
NW_022639563.1	Gnomon	exon	25306	28422	.	-	.	ID=exon-XM_032826491.1-7;Dbxref=GeneID:116849379%2CGenbank:XM_032826491.1;Parent=rna-XM_032826491.1
NW_022639563.1	Gnomon	CDS	835261	835300	.	-	0	Name=XP_032682327.1;ID=cds-XP_032682327.1;Dbxref=GeneID:116849357%2CGenbank:XP_032682327.1;Parent=rna-XM_032826436.1
NW_022639563.1	Gnomon	CDS	834842	835113	.	-	0	Name=XP_032682327.1;ID=cds-XP_032682327.1;Dbxref=GeneID:116849357%2CGenbank:XP_032682327.1;Parent=rna-XM_032826436.1
NW_022639563.1	Gnomon	CDS	833982	834284	.	-	0	Name=XP_032682327.1;ID=cds-XP_032682327.1;Dbxref=GeneID:116849357%2CGenbank:XP_032682327.1;Parent=rna-XM_032826436.1
NW_022639563.1	Gnomon	CDS	832673	832678	.	-	0	Name=XP_032682327.1;ID=cds-XP_032682327.1;Dbxref=GeneID:116849357%2CGenbank:XP_032682327.1;Parent=rna-XM_032826436.1
NW_022639563.1	Gnomon	mRNA	18777	24322	.	-	.	Name=XM_032826484.1;ID=rna-XM_032826484.1;Dbxref=GeneID:116849374%2CGenbank:XM_032826484.1;Parent=gene-LOC116849374
NW_022639563.1	Gnomon	CDS	835261	835300	.	-	0	Name=XP_032682326.1;ID=cds-XP_032682326.1;Dbxref=GeneID:116849357%2CGenbank:XP_032682326.1;Parent=rna-XM_032826435.1
NW_022639563.1	Gnomon	CDS	834842	835113	.	-	0	Name=XP_032682326.1;ID=cds-XP_032682326.1;Dbxref=GeneID:116849357%2CGenbank:XP_032682326.1;Parent=rna-XM_032826435.1
NW_022639563.1	Gnomon	CDS	833982	834284	.	-	0	Name=XP_032682326.1;ID=cds-XP_032682326.1;Dbxref=GeneID:116849357%2CGenbank:XP_032682326.1;Parent=rna-XM_032826435.1
NW_022639563.1	Gnomon	CDS	833659	833826	.	-	0	Name=XP_032682326.1;ID=cds-XP_032682326.1;Dbxref=GeneID:116849357%2CGenbank:XP_032682326.1;Parent=rna-XM_032826435.1
NW_022639563.1	Gnomon	mRNA	12225	16722	.	-	.	Name=XM_032826485.1;ID=rna-XM_032826485.1;Dbxref=GeneID:116849375%2CGenbank:XM_032826485.1;Parent=gene-LOC116849375
NW_022639563.1	Gnomon	exon	552972	553345	.	-	.	ID=exon-XM_032826423.1-9;Dbxref=GeneID:116849352%2CGenbank:XM_032826423.1;Parent=rna-XM_032826423.1
NW_022639563.1	Gnomon	exon	561635	561809	.	-	.	ID=exon-XM_032826423.1-3;Dbxref=GeneID:116849352%2CGenbank:XM_032826423.1;Parent=rna-XM_032826423.1
NW_022639563.1	Gnomon	exon	561144	561417	.	-	.	ID=exon-XM_032826423.1-4;Dbxref=GeneID:116849352%2CGenbank:XM_032826423.1;Parent=rna-XM_032826423.1
NW_022639563.1	Gnomon	exon	584723	585303	.	-	.	ID=exon-XM_032826423.1-1;Dbxref=GeneID:116849352%2CGenbank:XM_032826423.1;Parent=rna-XM_032826423.1
NW_022639563.1	Gnomon	exon	577985	578589	.	-	.	ID=exon-XM_032826423.1-2;Dbxref=GeneID:116849352%2CGenbank:XM_032826423.1;Parent=rna-XM_032826423.1
NW_022639563.1	Gnomon	exon	554096	555003	.	-	.	ID=exon-XM_032826423.1-7;Dbxref=GeneID:116849352%2CGenbank:XM_032826423.1;Parent=rna-XM_032826423.1
NW_022639563.1	Gnomon	exon	553668	553799	.	-	.	ID=exon-XM_032826423.1-8;Dbxref=GeneID:116849352%2CGenbank:XM_032826423.1;Parent=rna-XM_032826423.1
NW_022639563.1	Gnomon	exon	559187	559485	.	-	.	ID=exon-XM_032826423.1-5;Dbxref=GeneID:116849352%2CGenbank:XM_032826423.1;Parent=rna-XM_032826423.1
NW_022639563.1	Gnomon	exon	555513	555756	.	-	.	ID=exon-XM_032826423.1-6;Dbxref=GeneID:116849352%2CGenbank:XM_032826423.1;Parent=rna-XM_032826423.1
NW_022639563.1	Gnomon	mRNA	91882	141861	.	+	.	Name=XM_032826481.1;ID=rna-XM_032826481.1;Dbxref=GeneID:116849372%2CGenbank:XM_032826481.1;Parent=gene-LOC116849372
NW_022639563.1	Gnomon	exon	640524	640829	.	-	.	ID=exon-XM_032826446.1-4;Dbxref=GeneID:116849360%2CGenbank:XM_032826446.1;Parent=rna-XM_032826446.1
NW_022639563.1	Gnomon	exon	641347	641518	.	-	.	ID=exon-XM_032826446.1-2;Dbxref=GeneID:116849360%2CGenbank:XM_032826446.1;Parent=rna-XM_032826446.1
NW_022639563.1	Gnomon	exon	641091	641219	.	-	.	ID=exon-XM_032826446.1-3;Dbxref=GeneID:116849360%2CGenbank:XM_032826446.1;Parent=rna-XM_032826446.1
NW_022639563.1	Gnomon	exon	641688	642011	.	-	.	ID=exon-XM_032826446.1-1;Dbxref=GeneID:116849360%2CGenbank:XM_032826446.1;Parent=rna-XM_032826446.1
NW_022639563.1	Gnomon	CDS	727355	727427	.	+	0	Name=XP_032682325.1;ID=cds-XP_032682325.1;Dbxref=GeneID:116849356%2CGenbank:XP_032682325.1;Parent=rna-XM_032826434.1
NW_022639563.1	Gnomon	CDS	742063	742194	.	+	0	Name=XP_032682325.1;ID=cds-XP_032682325.1;Dbxref=GeneID:116849356%2CGenbank:XP_032682325.1;Parent=rna-XM_032826434.1
NW_022639563.1	Gnomon	CDS	1000201	1000337	.	+	0	Name=XP_032682325.1;ID=cds-XP_032682325.1;Dbxref=GeneID:116849356%2CGenbank:XP_032682325.1;Parent=rna-XM_032826434.1
NW_022639563.1	Gnomon	CDS	1060164	1060265	.	+	0	Name=XP_032682325.1;ID=cds-XP_032682325.1;Dbxref=GeneID:116849356%2CGenbank:XP_032682325.1;Parent=rna-XM_032826434.1
NW_022639563.1	Gnomon	CDS	1068725	1068892	.	+	0	Name=XP_032682325.1;ID=cds-XP_032682325.1;Dbxref=GeneID:116849356%2CGenbank:XP_032682325.1;Parent=rna-XM_032826434.1
NW_022639563.1	Gnomon	CDS	1150976	1151011	.	+	0	Name=XP_032682325.1;ID=cds-XP_032682325.1;Dbxref=GeneID:116849356%2CGenbank:XP_032682325.1;Parent=rna-XM_032826434.1
NW_022639563.1	Gnomon	CDS	1184783	1184959	.	+	0	Name=XP_032682325.1;ID=cds-XP_032682325.1;Dbxref=GeneID:116849356%2CGenbank:XP_032682325.1;Parent=rna-XM_032826434.1
NW_022639563.1	Gnomon	mRNA	1473	11791	.	+	.	Name=XM_032826483.1;ID=rna-XM_032826483.1;Dbxref=GeneID:116849373%2CGenbank:XM_032826483.1;Parent=gene-LOC116849373
NW_022639563.1	Gnomon	CDS	960256	960679	.	+	0	Name=XP_032682324.1;ID=cds-XP_032682324.1;Dbxref=GeneID:116849356%2CGenbank:XP_032682324.1;Parent=rna-XM_032826433.1
NW_022639563.1	Gnomon	CDS	1000201	1000337	.	+	0	Name=XP_032682324.1;ID=cds-XP_032682324.1;Dbxref=GeneID:116849356%2CGenbank:XP_032682324.1;Parent=rna-XM_032826433.1
NW_022639563.1	Gnomon	CDS	1060164	1060265	.	+	0	Name=XP_032682324.1;ID=cds-XP_032682324.1;Dbxref=GeneID:116849356%2CGenbank:XP_032682324.1;Parent=rna-XM_032826433.1
NW_022639563.1	Gnomon	CDS	1068725	1068892	.	+	0	Name=XP_032682324.1;ID=cds-XP_032682324.1;Dbxref=GeneID:116849356%2CGenbank:XP_032682324.1;Parent=rna-XM_032826433.1
NW_022639563.1	Gnomon	CDS	1150976	1151011	.	+	0	Name=XP_032682324.1;ID=cds-XP_032682324.1;Dbxref=GeneID:116849356%2CGenbank:XP_032682324.1;Parent=rna-XM_032826433.1
NW_022639563.1	Gnomon	CDS	1184783	1184959	.	+	0	Name=XP_032682324.1;ID=cds-XP_032682324.1;Dbxref=GeneID:116849356%2CGenbank:XP_032682324.1;Parent=rna-XM_032826433.1
NW_022639563.1	Gnomon	mRNA	146589	150162	.	+	.	Name=XM_032826488.1;ID=rna-XM_032826488.1;Dbxref=GeneID:116849377%2CGenbank:XM_032826488.1;Parent=gene-LOC116849377
NW_022639563.1	Gnomon	transcript	442516	446834	.	+	.	Name=XR_004379115.1;ID=rna-XR_004379115.1;Dbxref=GeneID:116849351%2CGenbank:XR_004379115.1;Parent=gene-LOC116849351
NW_022639563.1	Gnomon	mRNA	98925	104599	.	-	.	Name=XM_032826489.1;ID=rna-XM_032826489.1;Dbxref=GeneID:116849378%2CGenbank:XM_032826489.1;Parent=gene-LOC116849378
NW_022639563.1	Gnomon	exon	28155	28422	.	-	.	ID=exon-XM_032826492.1-7;Dbxref=GeneID:116849379%2CGenbank:XM_032826492.1;Parent=rna-XM_032826492.1
NW_022639563.1	Gnomon	exon	28697	29040	.	-	.	ID=exon-XM_032826492.1-5;Dbxref=GeneID:116849379%2CGenbank:XM_032826492.1;Parent=rna-XM_032826492.1
NW_022639563.1	Gnomon	exon	28497	28615	.	-	.	ID=exon-XM_032826492.1-6;Dbxref=GeneID:116849379%2CGenbank:XM_032826492.1;Parent=rna-XM_032826492.1
NW_022639563.1	Gnomon	exon	29646	30928	.	-	.	ID=exon-XM_032826492.1-3;Dbxref=GeneID:116849379%2CGenbank:XM_032826492.1;Parent=rna-XM_032826492.1
NW_022639563.1	Gnomon	exon	29355	29510	.	-	.	ID=exon-XM_032826492.1-4;Dbxref=GeneID:116849379%2CGenbank:XM_032826492.1;Parent=rna-XM_032826492.1
NW_022639563.1	Gnomon	exon	44858	44991	.	-	.	ID=exon-XM_032826492.1-1;Dbxref=GeneID:116849379%2CGenbank:XM_032826492.1;Parent=rna-XM_032826492.1
NW_022639563.1	Gnomon	exon	44314	44426	.	-	.	ID=exon-XM_032826492.1-2;Dbxref=GeneID:116849379%2CGenbank:XM_032826492.1;Parent=rna-XM_032826492.1
NW_022639563.1	Gnomon	exon	343109	343258	.	+	.	ID=exon-XM_032826468.1-4;Dbxref=GeneID:116849368%2CGenbank:XM_032826468.1;Parent=rna-XM_032826468.1
NW_022639563.1	Gnomon	exon	343352	343466	.	+	.	ID=exon-XM_032826468.1-5;Dbxref=GeneID:116849368%2CGenbank:XM_032826468.1;Parent=rna-XM_032826468.1
NW_022639563.1	Gnomon	exon	343614	343791	.	+	.	ID=exon-XM_032826468.1-6;Dbxref=GeneID:116849368%2CGenbank:XM_032826468.1;Parent=rna-XM_032826468.1
NW_022639563.1	Gnomon	exon	343882	345675	.	+	.	ID=exon-XM_032826468.1-7;Dbxref=GeneID:116849368%2CGenbank:XM_032826468.1;Parent=rna-XM_032826468.1
NW_022639563.1	Gnomon	exon	340232	340378	.	+	.	ID=exon-XM_032826468.1-1;Dbxref=GeneID:116849368%2CGenbank:XM_032826468.1;Parent=rna-XM_032826468.1
NW_022639563.1	Gnomon	exon	342286	342561	.	+	.	ID=exon-XM_032826468.1-2;Dbxref=GeneID:116849368%2CGenbank:XM_032826468.1;Parent=rna-XM_032826468.1
NW_022639563.1	Gnomon	exon	342637	342929	.	+	.	ID=exon-XM_032826468.1-3;Dbxref=GeneID:116849368%2CGenbank:XM_032826468.1;Parent=rna-XM_032826468.1
NW_022639563.1	Gnomon	CDS	470982	470988	.	+	0	Name=XP_032682329.1;ID=cds-XP_032682329.1;Dbxref=GeneID:116849358%2CGenbank:XP_032682329.1;Parent=rna-XM_032826438.1
NW_022639563.1	Gnomon	CDS	471361	471737	.	+	0	Name=XP_032682329.1;ID=cds-XP_032682329.1;Dbxref=GeneID:116849358%2CGenbank:XP_032682329.1;Parent=rna-XM_032826438.1
NW_022639563.1	Gnomon	CDS	471822	471974	.	+	0	Name=XP_032682329.1;ID=cds-XP_032682329.1;Dbxref=GeneID:116849358%2CGenbank:XP_032682329.1;Parent=rna-XM_032826438.1
NW_022639563.1	Gnomon	CDS	472081	472287	.	+	0	Name=XP_032682329.1;ID=cds-XP_032682329.1;Dbxref=GeneID:116849358%2CGenbank:XP_032682329.1;Parent=rna-XM_032826438.1
NW_022639563.1	Gnomon	lnc_RNA	468340	471115	.	-	.	Name=XR_004379117.1;ID=rna-XR_004379117.1;Dbxref=GeneID:116849365%2CGenbank:XR_004379117.1;Parent=gene-LOC116849365
NW_022639563.1	Gnomon	mRNA	151794	154874	.	+	.	Name=XM_032826487.1;ID=rna-XM_032826487.1;Dbxref=GeneID:116849376%2CGenbank:XM_032826487.1;Parent=gene-LOC116849376
NW_022639563.1	Gnomon	CDS	470951	470988	.	+	0	Name=XP_032682328.1;ID=cds-XP_032682328.1;Dbxref=GeneID:116849358%2CGenbank:XP_032682328.1;Parent=rna-XM_032826437.1
NW_022639563.1	Gnomon	CDS	471356	471737	.	+	0	Name=XP_032682328.1;ID=cds-XP_032682328.1;Dbxref=GeneID:116849358%2CGenbank:XP_032682328.1;Parent=rna-XM_032826437.1
NW_022639563.1	Gnomon	CDS	471822	471974	.	+	0	Name=XP_032682328.1;ID=cds-XP_032682328.1;Dbxref=GeneID:116849358%2CGenbank:XP_032682328.1;Parent=rna-XM_032826437.1
NW_022639563.1	Gnomon	CDS	472081	472287	.	+	0	Name=XP_032682328.1;ID=cds-XP_032682328.1;Dbxref=GeneID:116849358%2CGenbank:XP_032682328.1;Parent=rna-XM_032826437.1
NW_022639563.1	Gnomon	transcript	442515	449291	.	+	.	Name=XR_004379116.1;ID=rna-XR_004379116.1;Dbxref=GeneID:116849351%2CGenbank:XR_004379116.1;Parent=gene-LOC116849351
NW_022639563.1	Gnomon	exon	460482	460782	.	+	.	ID=exon-XM_032826409.1-6;Dbxref=GeneID:116849350%2CGenbank:XM_032826409.1;Parent=rna-XM_032826409.1
NW_022639563.1	Gnomon	exon	460194	460405	.	+	.	ID=exon-XM_032826409.1-5;Dbxref=GeneID:116849350%2CGenbank:XM_032826409.1;Parent=rna-XM_032826409.1
NW_022639563.1	Gnomon	exon	461149	461341	.	+	.	ID=exon-XM_032826409.1-8;Dbxref=GeneID:116849350%2CGenbank:XM_032826409.1;Parent=rna-XM_032826409.1
NW_022639563.1	Gnomon	exon	460872	461050	.	+	.	ID=exon-XM_032826409.1-7;Dbxref=GeneID:116849350%2CGenbank:XM_032826409.1;Parent=rna-XM_032826409.1
NW_022639563.1	Gnomon	exon	452378	452562	.	+	.	ID=exon-XM_032826409.1-2;Dbxref=GeneID:116849350%2CGenbank:XM_032826409.1;Parent=rna-XM_032826409.1
NW_022639563.1	Gnomon	exon	449723	451123	.	+	.	ID=exon-XM_032826409.1-1;Dbxref=GeneID:116849350%2CGenbank:XM_032826409.1;Parent=rna-XM_032826409.1
NW_022639563.1	Gnomon	exon	452994	460087	.	+	.	ID=exon-XM_032826409.1-4;Dbxref=GeneID:116849350%2CGenbank:XM_032826409.1;Parent=rna-XM_032826409.1
NW_022639563.1	Gnomon	exon	452652	452848	.	+	.	ID=exon-XM_032826409.1-3;Dbxref=GeneID:116849350%2CGenbank:XM_032826409.1;Parent=rna-XM_032826409.1
NW_022639563.1	Gnomon	exon	461467	461699	.	+	.	ID=exon-XM_032826409.1-9;Dbxref=GeneID:116849350%2CGenbank:XM_032826409.1;Parent=rna-XM_032826409.1
NW_022639563.1	Gnomon	exon	460482	460782	.	+	.	ID=exon-XM_032826410.1-6;Dbxref=GeneID:116849350%2CGenbank:XM_032826410.1;Parent=rna-XM_032826410.1
NW_022639563.1	Gnomon	exon	460194	460405	.	+	.	ID=exon-XM_032826410.1-5;Dbxref=GeneID:116849350%2CGenbank:XM_032826410.1;Parent=rna-XM_032826410.1
NW_022639563.1	Gnomon	exon	452994	460087	.	+	.	ID=exon-XM_032826410.1-4;Dbxref=GeneID:116849350%2CGenbank:XM_032826410.1;Parent=rna-XM_032826410.1
NW_022639563.1	Gnomon	exon	452652	452848	.	+	.	ID=exon-XM_032826410.1-3;Dbxref=GeneID:116849350%2CGenbank:XM_032826410.1;Parent=rna-XM_032826410.1
NW_022639563.1	Gnomon	exon	461467	461699	.	+	.	ID=exon-XM_032826410.1-9;Dbxref=GeneID:116849350%2CGenbank:XM_032826410.1;Parent=rna-XM_032826410.1
NW_022639563.1	Gnomon	exon	461149	461341	.	+	.	ID=exon-XM_032826410.1-8;Dbxref=GeneID:116849350%2CGenbank:XM_032826410.1;Parent=rna-XM_032826410.1
NW_022639563.1	Gnomon	exon	460872	461050	.	+	.	ID=exon-XM_032826410.1-7;Dbxref=GeneID:116849350%2CGenbank:XM_032826410.1;Parent=rna-XM_032826410.1
NW_022639563.1	Gnomon	exon	452378	452562	.	+	.	ID=exon-XM_032826410.1-2;Dbxref=GeneID:116849350%2CGenbank:XM_032826410.1;Parent=rna-XM_032826410.1
NW_022639563.1	Gnomon	exon	449723	451123	.	+	.	ID=exon-XM_032826410.1-1;Dbxref=GeneID:116849350%2CGenbank:XM_032826410.1;Parent=rna-XM_032826410.1
NW_022639563.1	Gnomon	exon	439082	439839	.	-	.	ID=exon-XM_032826457.1-1;Dbxref=GeneID:116849366%2CGenbank:XM_032826457.1;Parent=rna-XM_032826457.1
NW_022639563.1	Gnomon	exon	367843	367960	.	-	.	ID=exon-XM_032826457.1-3;Dbxref=GeneID:116849366%2CGenbank:XM_032826457.1;Parent=rna-XM_032826457.1
NW_022639563.1	Gnomon	exon	412942	412986	.	-	.	ID=exon-XM_032826457.1-2;Dbxref=GeneID:116849366%2CGenbank:XM_032826457.1;Parent=rna-XM_032826457.1
NW_022639563.1	Gnomon	exon	363205	363249	.	-	.	ID=exon-XM_032826457.1-5;Dbxref=GeneID:116849366%2CGenbank:XM_032826457.1;Parent=rna-XM_032826457.1
NW_022639563.1	Gnomon	exon	363934	364073	.	-	.	ID=exon-XM_032826457.1-4;Dbxref=GeneID:116849366%2CGenbank:XM_032826457.1;Parent=rna-XM_032826457.1
NW_022639563.1	Gnomon	exon	357280	357460	.	-	.	ID=exon-XM_032826457.1-7;Dbxref=GeneID:116849366%2CGenbank:XM_032826457.1;Parent=rna-XM_032826457.1
NW_022639563.1	Gnomon	exon	357585	357694	.	-	.	ID=exon-XM_032826457.1-6;Dbxref=GeneID:116849366%2CGenbank:XM_032826457.1;Parent=rna-XM_032826457.1
NW_022639563.1	Gnomon	exon	355707	355875	.	-	.	ID=exon-XM_032826457.1-9;Dbxref=GeneID:116849366%2CGenbank:XM_032826457.1;Parent=rna-XM_032826457.1
NW_022639563.1	Gnomon	exon	356224	356339	.	-	.	ID=exon-XM_032826457.1-8;Dbxref=GeneID:116849366%2CGenbank:XM_032826457.1;Parent=rna-XM_032826457.1
NW_022639563.1	Gnomon	exon	129009	129504	.	+	.	ID=exon-XM_032826481.1-4;Dbxref=GeneID:116849372%2CGenbank:XM_032826481.1;Parent=rna-XM_032826481.1
NW_022639563.1	Gnomon	exon	128248	128552	.	+	.	ID=exon-XM_032826481.1-3;Dbxref=GeneID:116849372%2CGenbank:XM_032826481.1;Parent=rna-XM_032826481.1
NW_022639563.1	Gnomon	exon	93426	93528	.	+	.	ID=exon-XM_032826481.1-2;Dbxref=GeneID:116849372%2CGenbank:XM_032826481.1;Parent=rna-XM_032826481.1
NW_022639563.1	Gnomon	exon	91882	92703	.	+	.	ID=exon-XM_032826481.1-1;Dbxref=GeneID:116849372%2CGenbank:XM_032826481.1;Parent=rna-XM_032826481.1
NW_022639563.1	Gnomon	exon	135962	141861	.	+	.	ID=exon-XM_032826481.1-7;Dbxref=GeneID:116849372%2CGenbank:XM_032826481.1;Parent=rna-XM_032826481.1
NW_022639563.1	Gnomon	exon	133365	133620	.	+	.	ID=exon-XM_032826481.1-6;Dbxref=GeneID:116849372%2CGenbank:XM_032826481.1;Parent=rna-XM_032826481.1
NW_022639563.1	Gnomon	exon	129951	130252	.	+	.	ID=exon-XM_032826481.1-5;Dbxref=GeneID:116849372%2CGenbank:XM_032826481.1;Parent=rna-XM_032826481.1
NW_022639563.1	Gnomon	exon	485128	485523	.	-	.	ID=exon-XM_032826419.1-16;Dbxref=GeneID:116849352%2CGenbank:XM_032826419.1;Parent=rna-XM_032826419.1
NW_022639563.1	Gnomon	exon	492635	492762	.	-	.	ID=exon-XM_032826419.1-15;Dbxref=GeneID:116849352%2CGenbank:XM_032826419.1;Parent=rna-XM_032826419.1
NW_022639563.1	Gnomon	exon	496202	496316	.	-	.	ID=exon-XM_032826419.1-14;Dbxref=GeneID:116849352%2CGenbank:XM_032826419.1;Parent=rna-XM_032826419.1
NW_022639563.1	Gnomon	exon	551038	551488	.	-	.	ID=exon-XM_032826419.1-13;Dbxref=GeneID:116849352%2CGenbank:XM_032826419.1;Parent=rna-XM_032826419.1
NW_022639563.1	Gnomon	exon	551746	552495	.	-	.	ID=exon-XM_032826419.1-12;Dbxref=GeneID:116849352%2CGenbank:XM_032826419.1;Parent=rna-XM_032826419.1
NW_022639563.1	Gnomon	exon	552972	553345	.	-	.	ID=exon-XM_032826419.1-11;Dbxref=GeneID:116849352%2CGenbank:XM_032826419.1;Parent=rna-XM_032826419.1
NW_022639563.1	Gnomon	exon	553668	553799	.	-	.	ID=exon-XM_032826419.1-10;Dbxref=GeneID:116849352%2CGenbank:XM_032826419.1;Parent=rna-XM_032826419.1
NW_022639563.1	Gnomon	exon	482207	482412	.	-	.	ID=exon-XM_032826419.1-19;Dbxref=GeneID:116849352%2CGenbank:XM_032826419.1;Parent=rna-XM_032826419.1
NW_022639563.1	Gnomon	exon	483706	483897	.	-	.	ID=exon-XM_032826419.1-18;Dbxref=GeneID:116849352%2CGenbank:XM_032826419.1;Parent=rna-XM_032826419.1
NW_022639563.1	Gnomon	mRNA	599519	603249	.	+	.	Name=XM_032826429.1;ID=rna-XM_032826429.1;Dbxref=GeneID:116849354%2CGenbank:XM_032826429.1;Parent=gene-LOC116849354
NW_022639563.1	Gnomon	exon	484230	484332	.	-	.	ID=exon-XM_032826419.1-17;Dbxref=GeneID:116849352%2CGenbank:XM_032826419.1;Parent=rna-XM_032826419.1
NW_022639563.1	Gnomon	exon	472444	476406	.	-	.	ID=exon-XM_032826419.1-26;Dbxref=GeneID:116849352%2CGenbank:XM_032826419.1;Parent=rna-XM_032826419.1
NW_022639563.1	Gnomon	exon	476579	476821	.	-	.	ID=exon-XM_032826419.1-25;Dbxref=GeneID:116849352%2CGenbank:XM_032826419.1;Parent=rna-XM_032826419.1
NW_022639563.1	Gnomon	exon	477092	477305	.	-	.	ID=exon-XM_032826419.1-24;Dbxref=GeneID:116849352%2CGenbank:XM_032826419.1;Parent=rna-XM_032826419.1
NW_022639563.1	Gnomon	exon	477429	477791	.	-	.	ID=exon-XM_032826419.1-23;Dbxref=GeneID:116849352%2CGenbank:XM_032826419.1;Parent=rna-XM_032826419.1
NW_022639563.1	Gnomon	exon	477989	478360	.	-	.	ID=exon-XM_032826419.1-22;Dbxref=GeneID:116849352%2CGenbank:XM_032826419.1;Parent=rna-XM_032826419.1
NW_022639563.1	Gnomon	exon	478963	479279	.	-	.	ID=exon-XM_032826419.1-21;Dbxref=GeneID:116849352%2CGenbank:XM_032826419.1;Parent=rna-XM_032826419.1
NW_022639563.1	Gnomon	exon	480892	480992	.	-	.	ID=exon-XM_032826419.1-20;Dbxref=GeneID:116849352%2CGenbank:XM_032826419.1;Parent=rna-XM_032826419.1
NW_022639563.1	Gnomon	exon	956412	960679	.	+	.	ID=exon-XM_032826433.1-1;Dbxref=GeneID:116849356%2CGenbank:XM_032826433.1;Parent=rna-XM_032826433.1
NW_022639563.1	Gnomon	exon	1184783	1195914	.	+	.	ID=exon-XM_032826433.1-6;Dbxref=GeneID:116849356%2CGenbank:XM_032826433.1;Parent=rna-XM_032826433.1
NW_022639563.1	Gnomon	exon	1150976	1151011	.	+	.	ID=exon-XM_032826433.1-5;Dbxref=GeneID:116849356%2CGenbank:XM_032826433.1;Parent=rna-XM_032826433.1
NW_022639563.1	Gnomon	exon	1068725	1068892	.	+	.	ID=exon-XM_032826433.1-4;Dbxref=GeneID:116849356%2CGenbank:XM_032826433.1;Parent=rna-XM_032826433.1
NW_022639563.1	Gnomon	exon	1060164	1060265	.	+	.	ID=exon-XM_032826433.1-3;Dbxref=GeneID:116849356%2CGenbank:XM_032826433.1;Parent=rna-XM_032826433.1
NW_022639563.1	Gnomon	exon	1000201	1000337	.	+	.	ID=exon-XM_032826433.1-2;Dbxref=GeneID:116849356%2CGenbank:XM_032826433.1;Parent=rna-XM_032826433.1
NW_022639563.1	Gnomon	mRNA	472444	559092	.	-	.	Name=XM_032826428.1;ID=rna-XM_032826428.1;Dbxref=GeneID:116849352%2CGenbank:XM_032826428.1;Parent=gene-LOC116849352
NW_022639563.1	Gnomon	exon	352338	352496	.	-	.	ID=exon-XM_032826453.1-10;Dbxref=GeneID:116849366%2CGenbank:XM_032826453.1;Parent=rna-XM_032826453.1
NW_022639563.1	Gnomon	exon	345876	350079	.	-	.	ID=exon-XM_032826453.1-13;Dbxref=GeneID:116849366%2CGenbank:XM_032826453.1;Parent=rna-XM_032826453.1
NW_022639563.1	Gnomon	exon	350347	350563	.	-	.	ID=exon-XM_032826453.1-12;Dbxref=GeneID:116849366%2CGenbank:XM_032826453.1;Parent=rna-XM_032826453.1
NW_022639563.1	Gnomon	exon	351040	351222	.	-	.	ID=exon-XM_032826453.1-11;Dbxref=GeneID:116849366%2CGenbank:XM_032826453.1;Parent=rna-XM_032826453.1
NW_022639563.1	Gnomon	exon	462375	462486	.	+	.	ID=exon-XM_032826409.1-11;Dbxref=GeneID:116849350%2CGenbank:XM_032826409.1;Parent=rna-XM_032826409.1
NW_022639563.1	Gnomon	exon	461776	462166	.	+	.	ID=exon-XM_032826409.1-10;Dbxref=GeneID:116849350%2CGenbank:XM_032826409.1;Parent=rna-XM_032826409.1
NW_022639563.1	Gnomon	exon	463053	463097	.	+	.	ID=exon-XM_032826409.1-13;Dbxref=GeneID:116849350%2CGenbank:XM_032826409.1;Parent=rna-XM_032826409.1
NW_022639563.1	Gnomon	exon	462575	462917	.	+	.	ID=exon-XM_032826409.1-12;Dbxref=GeneID:116849350%2CGenbank:XM_032826409.1;Parent=rna-XM_032826409.1
NW_022639563.1	Gnomon	exon	463680	463788	.	+	.	ID=exon-XM_032826409.1-15;Dbxref=GeneID:116849350%2CGenbank:XM_032826409.1;Parent=rna-XM_032826409.1
NW_022639563.1	Gnomon	exon	463504	463620	.	+	.	ID=exon-XM_032826409.1-14;Dbxref=GeneID:116849350%2CGenbank:XM_032826409.1;Parent=rna-XM_032826409.1
NW_022639563.1	Gnomon	exon	463946	466978	.	+	.	ID=exon-XM_032826409.1-16;Dbxref=GeneID:116849350%2CGenbank:XM_032826409.1;Parent=rna-XM_032826409.1
NW_022639563.1	Gnomon	CDS	129241	129504	.	+	0	Name=XP_032682371.1;ID=cds-XP_032682371.1;Dbxref=GeneID:116849372%2CGenbank:XP_032682371.1;Parent=rna-XM_032826480.1
NW_022639563.1	Gnomon	CDS	129951	130252	.	+	0	Name=XP_032682371.1;ID=cds-XP_032682371.1;Dbxref=GeneID:116849372%2CGenbank:XP_032682371.1;Parent=rna-XM_032826480.1
NW_022639563.1	Gnomon	CDS	133365	133620	.	+	0	Name=XP_032682371.1;ID=cds-XP_032682371.1;Dbxref=GeneID:116849372%2CGenbank:XP_032682371.1;Parent=rna-XM_032826480.1
NW_022639563.1	Gnomon	CDS	135962	138388	.	+	0	Name=XP_032682371.1;ID=cds-XP_032682371.1;Dbxref=GeneID:116849372%2CGenbank:XP_032682371.1;Parent=rna-XM_032826480.1
NW_022639563.1	Gnomon	CDS	129241	129504	.	+	0	Name=XP_032682370.1;ID=cds-XP_032682370.1;Dbxref=GeneID:116849372%2CGenbank:XP_032682370.1;Parent=rna-XM_032826479.1
NW_022639563.1	Gnomon	CDS	129951	130252	.	+	0	Name=XP_032682370.1;ID=cds-XP_032682370.1;Dbxref=GeneID:116849372%2CGenbank:XP_032682370.1;Parent=rna-XM_032826479.1
NW_022639563.1	Gnomon	CDS	133365	133620	.	+	0	Name=XP_032682370.1;ID=cds-XP_032682370.1;Dbxref=GeneID:116849372%2CGenbank:XP_032682370.1;Parent=rna-XM_032826479.1
NW_022639563.1	Gnomon	CDS	135962	138388	.	+	0	Name=XP_032682370.1;ID=cds-XP_032682370.1;Dbxref=GeneID:116849372%2CGenbank:XP_032682370.1;Parent=rna-XM_032826479.1
NW_022639563.1	Gnomon	exon	355707	355875	.	-	.	ID=exon-XM_032826458.1-9;Dbxref=GeneID:116849366%2CGenbank:XM_032826458.1;Parent=rna-XM_032826458.1
NW_022639563.1	Gnomon	exon	356224	356339	.	-	.	ID=exon-XM_032826458.1-8;Dbxref=GeneID:116849366%2CGenbank:XM_032826458.1;Parent=rna-XM_032826458.1
NW_022639563.1	Gnomon	exon	357280	357460	.	-	.	ID=exon-XM_032826458.1-7;Dbxref=GeneID:116849366%2CGenbank:XM_032826458.1;Parent=rna-XM_032826458.1
NW_022639563.1	Gnomon	exon	357585	357694	.	-	.	ID=exon-XM_032826458.1-6;Dbxref=GeneID:116849366%2CGenbank:XM_032826458.1;Parent=rna-XM_032826458.1
NW_022639563.1	Gnomon	exon	363205	363249	.	-	.	ID=exon-XM_032826458.1-5;Dbxref=GeneID:116849366%2CGenbank:XM_032826458.1;Parent=rna-XM_032826458.1
NW_022639563.1	Gnomon	exon	363934	364073	.	-	.	ID=exon-XM_032826458.1-4;Dbxref=GeneID:116849366%2CGenbank:XM_032826458.1;Parent=rna-XM_032826458.1
NW_022639563.1	Gnomon	exon	367843	367960	.	-	.	ID=exon-XM_032826458.1-3;Dbxref=GeneID:116849366%2CGenbank:XM_032826458.1;Parent=rna-XM_032826458.1
NW_022639563.1	Gnomon	exon	412942	412986	.	-	.	ID=exon-XM_032826458.1-2;Dbxref=GeneID:116849366%2CGenbank:XM_032826458.1;Parent=rna-XM_032826458.1
NW_022639563.1	Gnomon	exon	439082	439837	.	-	.	ID=exon-XM_032826458.1-1;Dbxref=GeneID:116849366%2CGenbank:XM_032826458.1;Parent=rna-XM_032826458.1
NW_022639563.1	Gnomon	CDS	16389	16698	.	-	0	Name=XP_032682376.1;ID=cds-XP_032682376.1;Dbxref=GeneID:116849375%2CGenbank:XP_032682376.1;Parent=rna-XM_032826485.1
NW_022639563.1	Gnomon	CDS	16102	16354	.	-	0	Name=XP_032682376.1;ID=cds-XP_032682376.1;Dbxref=GeneID:116849375%2CGenbank:XP_032682376.1;Parent=rna-XM_032826485.1
NW_022639563.1	Gnomon	CDS	15757	15943	.	-	0	Name=XP_032682376.1;ID=cds-XP_032682376.1;Dbxref=GeneID:116849375%2CGenbank:XP_032682376.1;Parent=rna-XM_032826485.1
NW_022639563.1	Gnomon	CDS	15528	15665	.	-	0	Name=XP_032682376.1;ID=cds-XP_032682376.1;Dbxref=GeneID:116849375%2CGenbank:XP_032682376.1;Parent=rna-XM_032826485.1
NW_022639563.1	Gnomon	CDS	14947	15424	.	-	0	Name=XP_032682376.1;ID=cds-XP_032682376.1;Dbxref=GeneID:116849375%2CGenbank:XP_032682376.1;Parent=rna-XM_032826485.1
NW_022639563.1	Gnomon	CDS	14635	14858	.	-	0	Name=XP_032682376.1;ID=cds-XP_032682376.1;Dbxref=GeneID:116849375%2CGenbank:XP_032682376.1;Parent=rna-XM_032826485.1
NW_022639563.1	Gnomon	CDS	14118	14402	.	-	0	Name=XP_032682376.1;ID=cds-XP_032682376.1;Dbxref=GeneID:116849375%2CGenbank:XP_032682376.1;Parent=rna-XM_032826485.1
NW_022639563.1	Gnomon	CDS	2133	2268	.	+	0	Name=XP_032682374.1;ID=cds-XP_032682374.1;Dbxref=GeneID:116849373%2CGenbank:XP_032682374.1;Parent=rna-XM_032826483.1
NW_022639563.1	Gnomon	CDS	2791	3009	.	+	0	Name=XP_032682374.1;ID=cds-XP_032682374.1;Dbxref=GeneID:116849373%2CGenbank:XP_032682374.1;Parent=rna-XM_032826483.1
NW_022639563.1	Gnomon	CDS	3083	3253	.	+	0	Name=XP_032682374.1;ID=cds-XP_032682374.1;Dbxref=GeneID:116849373%2CGenbank:XP_032682374.1;Parent=rna-XM_032826483.1
NW_022639563.1	Gnomon	CDS	3467	3877	.	+	0	Name=XP_032682374.1;ID=cds-XP_032682374.1;Dbxref=GeneID:116849373%2CGenbank:XP_032682374.1;Parent=rna-XM_032826483.1
NW_022639563.1	Gnomon	CDS	4212	4424	.	+	0	Name=XP_032682374.1;ID=cds-XP_032682374.1;Dbxref=GeneID:116849373%2CGenbank:XP_032682374.1;Parent=rna-XM_032826483.1
NW_022639563.1	Gnomon	CDS	4552	4716	.	+	0	Name=XP_032682374.1;ID=cds-XP_032682374.1;Dbxref=GeneID:116849373%2CGenbank:XP_032682374.1;Parent=rna-XM_032826483.1
NW_022639563.1	Gnomon	CDS	5493	5732	.	+	0	Name=XP_032682374.1;ID=cds-XP_032682374.1;Dbxref=GeneID:116849373%2CGenbank:XP_032682374.1;Parent=rna-XM_032826483.1
NW_022639563.1	Gnomon	CDS	6773	7092	.	+	0	Name=XP_032682374.1;ID=cds-XP_032682374.1;Dbxref=GeneID:116849373%2CGenbank:XP_032682374.1;Parent=rna-XM_032826483.1
NW_022639563.1	Gnomon	CDS	7255	7405	.	+	0	Name=XP_032682374.1;ID=cds-XP_032682374.1;Dbxref=GeneID:116849373%2CGenbank:XP_032682374.1;Parent=rna-XM_032826483.1
NW_022639563.1	Gnomon	CDS	8007	8519	.	+	0	Name=XP_032682374.1;ID=cds-XP_032682374.1;Dbxref=GeneID:116849373%2CGenbank:XP_032682374.1;Parent=rna-XM_032826483.1
NW_022639563.1	Gnomon	CDS	9028	9183	.	+	0	Name=XP_032682374.1;ID=cds-XP_032682374.1;Dbxref=GeneID:116849373%2CGenbank:XP_032682374.1;Parent=rna-XM_032826483.1
NW_022639563.1	Gnomon	CDS	9301	9414	.	+	0	Name=XP_032682374.1;ID=cds-XP_032682374.1;Dbxref=GeneID:116849373%2CGenbank:XP_032682374.1;Parent=rna-XM_032826483.1
NW_022639563.1	Gnomon	CDS	9516	9718	.	+	0	Name=XP_032682374.1;ID=cds-XP_032682374.1;Dbxref=GeneID:116849373%2CGenbank:XP_032682374.1;Parent=rna-XM_032826483.1
NW_022639563.1	Gnomon	CDS	23989	24298	.	-	0	Name=XP_032682375.1;ID=cds-XP_032682375.1;Dbxref=GeneID:116849374%2CGenbank:XP_032682375.1;Parent=rna-XM_032826484.1
NW_022639563.1	Gnomon	CDS	23702	23954	.	-	0	Name=XP_032682375.1;ID=cds-XP_032682375.1;Dbxref=GeneID:116849374%2CGenbank:XP_032682375.1;Parent=rna-XM_032826484.1
NW_022639563.1	Gnomon	CDS	23357	23543	.	-	0	Name=XP_032682375.1;ID=cds-XP_032682375.1;Dbxref=GeneID:116849374%2CGenbank:XP_032682375.1;Parent=rna-XM_032826484.1
NW_022639563.1	Gnomon	CDS	23128	23265	.	-	0	Name=XP_032682375.1;ID=cds-XP_032682375.1;Dbxref=GeneID:116849374%2CGenbank:XP_032682375.1;Parent=rna-XM_032826484.1
NW_022639563.1	Gnomon	CDS	22547	23024	.	-	0	Name=XP_032682375.1;ID=cds-XP_032682375.1;Dbxref=GeneID:116849374%2CGenbank:XP_032682375.1;Parent=rna-XM_032826484.1
NW_022639563.1	Gnomon	CDS	22235	22458	.	-	0	Name=XP_032682375.1;ID=cds-XP_032682375.1;Dbxref=GeneID:116849374%2CGenbank:XP_032682375.1;Parent=rna-XM_032826484.1
NW_022639563.1	Gnomon	CDS	21718	22002	.	-	0	Name=XP_032682375.1;ID=cds-XP_032682375.1;Dbxref=GeneID:116849374%2CGenbank:XP_032682375.1;Parent=rna-XM_032826484.1
NW_022639563.1	Gnomon	exon	485128	485523	.	-	.	ID=exon-XM_032826428.1-10;Dbxref=GeneID:116849352%2CGenbank:XM_032826428.1;Parent=rna-XM_032826428.1
NW_022639563.1	Gnomon	exon	483706	483897	.	-	.	ID=exon-XM_032826428.1-12;Dbxref=GeneID:116849352%2CGenbank:XM_032826428.1;Parent=rna-XM_032826428.1
NW_022639563.1	Gnomon	exon	484230	484332	.	-	.	ID=exon-XM_032826428.1-11;Dbxref=GeneID:116849352%2CGenbank:XM_032826428.1;Parent=rna-XM_032826428.1
NW_022639563.1	Gnomon	exon	480892	480992	.	-	.	ID=exon-XM_032826428.1-14;Dbxref=GeneID:116849352%2CGenbank:XM_032826428.1;Parent=rna-XM_032826428.1
NW_022639563.1	Gnomon	exon	482207	482412	.	-	.	ID=exon-XM_032826428.1-13;Dbxref=GeneID:116849352%2CGenbank:XM_032826428.1;Parent=rna-XM_032826428.1
NW_022639563.1	Gnomon	exon	477989	478360	.	-	.	ID=exon-XM_032826428.1-16;Dbxref=GeneID:116849352%2CGenbank:XM_032826428.1;Parent=rna-XM_032826428.1
NW_022639563.1	Gnomon	exon	478963	479279	.	-	.	ID=exon-XM_032826428.1-15;Dbxref=GeneID:116849352%2CGenbank:XM_032826428.1;Parent=rna-XM_032826428.1
NW_022639563.1	Gnomon	exon	477429	477791	.	-	.	ID=exon-XM_032826428.1-18;Dbxref=GeneID:116849352%2CGenbank:XM_032826428.1;Parent=rna-XM_032826428.1
NW_022639563.1	Gnomon	exon	477854	477898	.	-	.	ID=exon-XM_032826428.1-17;Dbxref=GeneID:116849352%2CGenbank:XM_032826428.1;Parent=rna-XM_032826428.1
NW_022639563.1	Gnomon	exon	477092	477305	.	-	.	ID=exon-XM_032826428.1-19;Dbxref=GeneID:116849352%2CGenbank:XM_032826428.1;Parent=rna-XM_032826428.1
NW_022639563.1	Gnomon	exon	472444	476406	.	-	.	ID=exon-XM_032826428.1-21;Dbxref=GeneID:116849352%2CGenbank:XM_032826428.1;Parent=rna-XM_032826428.1
NW_022639563.1	Gnomon	exon	476579	476821	.	-	.	ID=exon-XM_032826428.1-20;Dbxref=GeneID:116849352%2CGenbank:XM_032826428.1;Parent=rna-XM_032826428.1
NW_022639563.1	Gnomon	mRNA	472444	585303	.	-	.	Name=XM_032826423.1;ID=rna-XM_032826423.1;Dbxref=GeneID:116849352%2CGenbank:XM_032826423.1;Parent=gene-LOC116849352
NW_022639563.1	Gnomon	mRNA	472444	585303	.	-	.	Name=XM_032826420.1;ID=rna-XM_032826420.1;Dbxref=GeneID:116849352%2CGenbank:XM_032826420.1;Parent=gene-LOC116849352
NW_022639563.1	Gnomon	exon	4552	4716	.	+	.	ID=exon-XM_032826483.1-6;Dbxref=GeneID:116849373%2CGenbank:XM_032826483.1;Parent=rna-XM_032826483.1
NW_022639563.1	Gnomon	exon	4212	4424	.	+	.	ID=exon-XM_032826483.1-5;Dbxref=GeneID:116849373%2CGenbank:XM_032826483.1;Parent=rna-XM_032826483.1
NW_022639563.1	Gnomon	exon	3467	3877	.	+	.	ID=exon-XM_032826483.1-4;Dbxref=GeneID:116849373%2CGenbank:XM_032826483.1;Parent=rna-XM_032826483.1
NW_022639563.1	Gnomon	exon	3083	3253	.	+	.	ID=exon-XM_032826483.1-3;Dbxref=GeneID:116849373%2CGenbank:XM_032826483.1;Parent=rna-XM_032826483.1
NW_022639563.1	Gnomon	exon	2791	3009	.	+	.	ID=exon-XM_032826483.1-2;Dbxref=GeneID:116849373%2CGenbank:XM_032826483.1;Parent=rna-XM_032826483.1
NW_022639563.1	Gnomon	exon	1473	2268	.	+	.	ID=exon-XM_032826483.1-1;Dbxref=GeneID:116849373%2CGenbank:XM_032826483.1;Parent=rna-XM_032826483.1
NW_022639563.1	Gnomon	CDS	129241	129504	.	+	0	Name=XP_032682372.1;ID=cds-XP_032682372.1;Dbxref=GeneID:116849372%2CGenbank:XP_032682372.1;Parent=rna-XM_032826481.1
NW_022639563.1	Gnomon	CDS	129951	130252	.	+	0	Name=XP_032682372.1;ID=cds-XP_032682372.1;Dbxref=GeneID:116849372%2CGenbank:XP_032682372.1;Parent=rna-XM_032826481.1
NW_022639563.1	Gnomon	CDS	133365	133620	.	+	0	Name=XP_032682372.1;ID=cds-XP_032682372.1;Dbxref=GeneID:116849372%2CGenbank:XP_032682372.1;Parent=rna-XM_032826481.1
NW_022639563.1	Gnomon	CDS	135962	138388	.	+	0	Name=XP_032682372.1;ID=cds-XP_032682372.1;Dbxref=GeneID:116849372%2CGenbank:XP_032682372.1;Parent=rna-XM_032826481.1
NW_022639563.1	Gnomon	mRNA	472444	584443	.	-	.	Name=XM_032826421.1;ID=rna-XM_032826421.1;Dbxref=GeneID:116849352%2CGenbank:XM_032826421.1;Parent=gene-LOC116849352
NW_022639563.1	Gnomon	exon	712433	712691	.	-	.	ID=exon-XM_032826407.1-4;Dbxref=GeneID:116849349%2CGenbank:XM_032826407.1;Parent=rna-XM_032826407.1
NW_022639563.1	Gnomon	exon	713183	713473	.	-	.	ID=exon-XM_032826407.1-3;Dbxref=GeneID:116849349%2CGenbank:XM_032826407.1;Parent=rna-XM_032826407.1
NW_022639563.1	Gnomon	exon	711274	711716	.	-	.	ID=exon-XM_032826407.1-6;Dbxref=GeneID:116849349%2CGenbank:XM_032826407.1;Parent=rna-XM_032826407.1
NW_022639563.1	Gnomon	exon	711934	712220	.	-	.	ID=exon-XM_032826407.1-5;Dbxref=GeneID:116849349%2CGenbank:XM_032826407.1;Parent=rna-XM_032826407.1
NW_022639563.1	Gnomon	exon	708648	708784	.	-	.	ID=exon-XM_032826407.1-8;Dbxref=GeneID:116849349%2CGenbank:XM_032826407.1;Parent=rna-XM_032826407.1
NW_022639563.1	Gnomon	exon	710985	711025	.	-	.	ID=exon-XM_032826407.1-7;Dbxref=GeneID:116849349%2CGenbank:XM_032826407.1;Parent=rna-XM_032826407.1
NW_022639563.1	Gnomon	exon	707707	708087	.	-	.	ID=exon-XM_032826407.1-9;Dbxref=GeneID:116849349%2CGenbank:XM_032826407.1;Parent=rna-XM_032826407.1
NW_022639563.1	Gnomon	exon	713721	713811	.	-	.	ID=exon-XM_032826407.1-2;Dbxref=GeneID:116849349%2CGenbank:XM_032826407.1;Parent=rna-XM_032826407.1
NW_022639563.1	Gnomon	exon	716005	716378	.	-	.	ID=exon-XM_032826407.1-1;Dbxref=GeneID:116849349%2CGenbank:XM_032826407.1;Parent=rna-XM_032826407.1
NW_022639563.1	Gnomon	exon	357280	357460	.	-	.	ID=exon-XM_032826459.1-7;Dbxref=GeneID:116849366%2CGenbank:XM_032826459.1;Parent=rna-XM_032826459.1
NW_022639563.1	Gnomon	exon	357585	357694	.	-	.	ID=exon-XM_032826459.1-6;Dbxref=GeneID:116849366%2CGenbank:XM_032826459.1;Parent=rna-XM_032826459.1
NW_022639563.1	Gnomon	exon	355707	355875	.	-	.	ID=exon-XM_032826459.1-9;Dbxref=GeneID:116849366%2CGenbank:XM_032826459.1;Parent=rna-XM_032826459.1
NW_022639563.1	Gnomon	exon	356224	356339	.	-	.	ID=exon-XM_032826459.1-8;Dbxref=GeneID:116849366%2CGenbank:XM_032826459.1;Parent=rna-XM_032826459.1
NW_022639563.1	Gnomon	exon	367843	367960	.	-	.	ID=exon-XM_032826459.1-3;Dbxref=GeneID:116849366%2CGenbank:XM_032826459.1;Parent=rna-XM_032826459.1
NW_022639563.1	Gnomon	exon	412942	412986	.	-	.	ID=exon-XM_032826459.1-2;Dbxref=GeneID:116849366%2CGenbank:XM_032826459.1;Parent=rna-XM_032826459.1
NW_022639563.1	Gnomon	exon	363205	363249	.	-	.	ID=exon-XM_032826459.1-5;Dbxref=GeneID:116849366%2CGenbank:XM_032826459.1;Parent=rna-XM_032826459.1
NW_022639563.1	Gnomon	exon	363934	364073	.	-	.	ID=exon-XM_032826459.1-4;Dbxref=GeneID:116849366%2CGenbank:XM_032826459.1;Parent=rna-XM_032826459.1
NW_022639563.1	Gnomon	exon	439082	439837	.	-	.	ID=exon-XM_032826459.1-1;Dbxref=GeneID:116849366%2CGenbank:XM_032826459.1;Parent=rna-XM_032826459.1
NW_022639563.1	Gnomon	mRNA	472444	628730	.	-	.	Name=XM_032826426.1;ID=rna-XM_032826426.1;Dbxref=GeneID:116849352%2CGenbank:XM_032826426.1;Parent=gene-LOC116849352
NW_022639563.1	Gnomon	exon	7255	7405	.	+	.	ID=exon-XM_032826483.1-9;Dbxref=GeneID:116849373%2CGenbank:XM_032826483.1;Parent=rna-XM_032826483.1
NW_022639563.1	Gnomon	exon	6773	7092	.	+	.	ID=exon-XM_032826483.1-8;Dbxref=GeneID:116849373%2CGenbank:XM_032826483.1;Parent=rna-XM_032826483.1
NW_022639563.1	Gnomon	exon	5493	5732	.	+	.	ID=exon-XM_032826483.1-7;Dbxref=GeneID:116849373%2CGenbank:XM_032826483.1;Parent=rna-XM_032826483.1
NW_022639563.1	Gnomon	mRNA	472444	628730	.	-	.	Name=XM_032826427.1;ID=rna-XM_032826427.1;Dbxref=GeneID:116849352%2CGenbank:XM_032826427.1;Parent=gene-LOC116849352
NW_022639563.1	Gnomon	CDS	147240	147392	.	+	0	Name=XP_032682379.1;ID=cds-XP_032682379.1;Dbxref=GeneID:116849377%2CGenbank:XP_032682379.1;Parent=rna-XM_032826488.1
NW_022639563.1	Gnomon	CDS	147528	147699	.	+	0	Name=XP_032682379.1;ID=cds-XP_032682379.1;Dbxref=GeneID:116849377%2CGenbank:XP_032682379.1;Parent=rna-XM_032826488.1
NW_022639563.1	Gnomon	CDS	147802	148234	.	+	0	Name=XP_032682379.1;ID=cds-XP_032682379.1;Dbxref=GeneID:116849377%2CGenbank:XP_032682379.1;Parent=rna-XM_032826488.1
NW_022639563.1	Gnomon	CDS	148340	148442	.	+	0	Name=XP_032682379.1;ID=cds-XP_032682379.1;Dbxref=GeneID:116849377%2CGenbank:XP_032682379.1;Parent=rna-XM_032826488.1
NW_022639563.1	Gnomon	CDS	148540	148783	.	+	0	Name=XP_032682379.1;ID=cds-XP_032682379.1;Dbxref=GeneID:116849377%2CGenbank:XP_032682379.1;Parent=rna-XM_032826488.1
NW_022639563.1	Gnomon	CDS	148884	149045	.	+	0	Name=XP_032682379.1;ID=cds-XP_032682379.1;Dbxref=GeneID:116849377%2CGenbank:XP_032682379.1;Parent=rna-XM_032826488.1
NW_022639563.1	Gnomon	CDS	149136	149360	.	+	0	Name=XP_032682379.1;ID=cds-XP_032682379.1;Dbxref=GeneID:116849377%2CGenbank:XP_032682379.1;Parent=rna-XM_032826488.1
NW_022639563.1	Gnomon	CDS	149504	149625	.	+	0	Name=XP_032682379.1;ID=cds-XP_032682379.1;Dbxref=GeneID:116849377%2CGenbank:XP_032682379.1;Parent=rna-XM_032826488.1
NW_022639563.1	Gnomon	exon	1184783	1195914	.	+	.	ID=exon-XM_032826431.1-7;Dbxref=GeneID:116849356%2CGenbank:XM_032826431.1;Parent=rna-XM_032826431.1
NW_022639563.1	Gnomon	exon	1150976	1151011	.	+	.	ID=exon-XM_032826431.1-6;Dbxref=GeneID:116849356%2CGenbank:XM_032826431.1;Parent=rna-XM_032826431.1
NW_022639563.1	Gnomon	exon	1068725	1068892	.	+	.	ID=exon-XM_032826431.1-5;Dbxref=GeneID:116849356%2CGenbank:XM_032826431.1;Parent=rna-XM_032826431.1
NW_022639563.1	Gnomon	exon	1060164	1060265	.	+	.	ID=exon-XM_032826431.1-4;Dbxref=GeneID:116849356%2CGenbank:XM_032826431.1;Parent=rna-XM_032826431.1
NW_022639563.1	Gnomon	exon	1000201	1000337	.	+	.	ID=exon-XM_032826431.1-3;Dbxref=GeneID:116849356%2CGenbank:XM_032826431.1;Parent=rna-XM_032826431.1
NW_022639563.1	Gnomon	exon	957328	960679	.	+	.	ID=exon-XM_032826431.1-2;Dbxref=GeneID:116849356%2CGenbank:XM_032826431.1;Parent=rna-XM_032826431.1
NW_022639563.1	Gnomon	exon	847866	850585	.	+	.	ID=exon-XM_032826431.1-1;Dbxref=GeneID:116849356%2CGenbank:XM_032826431.1;Parent=rna-XM_032826431.1
NW_022639563.1	Gnomon	exon	162373	162617	.	-	.	ID=exon-XM_032826460.1-3;Dbxref=GeneID:116849367%2CGenbank:XM_032826460.1;Parent=rna-XM_032826460.1
NW_022639563.1	Gnomon	exon	308243	308341	.	-	.	ID=exon-XM_032826460.1-2;Dbxref=GeneID:116849367%2CGenbank:XM_032826460.1;Parent=rna-XM_032826460.1
NW_022639563.1	Gnomon	exon	310318	310382	.	-	.	ID=exon-XM_032826460.1-1;Dbxref=GeneID:116849367%2CGenbank:XM_032826460.1;Parent=rna-XM_032826460.1
NW_022639563.1	Gnomon	exon	158855	160320	.	-	.	ID=exon-XM_032826460.1-6;Dbxref=GeneID:116849367%2CGenbank:XM_032826460.1;Parent=rna-XM_032826460.1
NW_022639563.1	Gnomon	exon	160605	160854	.	-	.	ID=exon-XM_032826460.1-5;Dbxref=GeneID:116849367%2CGenbank:XM_032826460.1;Parent=rna-XM_032826460.1
NW_022639563.1	Gnomon	exon	161081	161746	.	-	.	ID=exon-XM_032826460.1-4;Dbxref=GeneID:116849367%2CGenbank:XM_032826460.1;Parent=rna-XM_032826460.1
NW_022639563.1	Gnomon	CDS	151902	151961	.	+	0	Name=XP_032682378.1;ID=cds-XP_032682378.1;Dbxref=GeneID:116849376%2CGenbank:XP_032682378.1;Parent=rna-XM_032826487.1
NW_022639563.1	Gnomon	CDS	152505	152807	.	+	0	Name=XP_032682378.1;ID=cds-XP_032682378.1;Dbxref=GeneID:116849376%2CGenbank:XP_032682378.1;Parent=rna-XM_032826487.1
NW_022639563.1	Gnomon	CDS	152980	153624	.	+	0	Name=XP_032682378.1;ID=cds-XP_032682378.1;Dbxref=GeneID:116849376%2CGenbank:XP_032682378.1;Parent=rna-XM_032826487.1
NW_022639563.1	Gnomon	CDS	153978	154418	.	+	0	Name=XP_032682378.1;ID=cds-XP_032682378.1;Dbxref=GeneID:116849376%2CGenbank:XP_032682378.1;Parent=rna-XM_032826487.1
NW_022639563.1	Gnomon	CDS	154583	154771	.	+	0	Name=XP_032682378.1;ID=cds-XP_032682378.1;Dbxref=GeneID:116849376%2CGenbank:XP_032682378.1;Parent=rna-XM_032826487.1
NW_022639563.1	Gnomon	mRNA	472444	584665	.	-	.	Name=XM_032826424.1;ID=rna-XM_032826424.1;Dbxref=GeneID:116849352%2CGenbank:XM_032826424.1;Parent=gene-LOC116849352
NW_022639563.1	Gnomon	exon	477854	477898	.	-	.	ID=exon-XM_032826424.1-21;Dbxref=GeneID:116849352%2CGenbank:XM_032826424.1;Parent=rna-XM_032826424.1
NW_022639563.1	Gnomon	exon	477989	478360	.	-	.	ID=exon-XM_032826424.1-20;Dbxref=GeneID:116849352%2CGenbank:XM_032826424.1;Parent=rna-XM_032826424.1
NW_022639563.1	Gnomon	exon	477092	477305	.	-	.	ID=exon-XM_032826424.1-23;Dbxref=GeneID:116849352%2CGenbank:XM_032826424.1;Parent=rna-XM_032826424.1
NW_022639563.1	Gnomon	exon	477429	477791	.	-	.	ID=exon-XM_032826424.1-22;Dbxref=GeneID:116849352%2CGenbank:XM_032826424.1;Parent=rna-XM_032826424.1
NW_022639563.1	Gnomon	exon	472444	476406	.	-	.	ID=exon-XM_032826424.1-25;Dbxref=GeneID:116849352%2CGenbank:XM_032826424.1;Parent=rna-XM_032826424.1
NW_022639563.1	Gnomon	exon	476579	476821	.	-	.	ID=exon-XM_032826424.1-24;Dbxref=GeneID:116849352%2CGenbank:XM_032826424.1;Parent=rna-XM_032826424.1
NW_022639563.1	Gnomon	exon	551746	552495	.	-	.	ID=exon-XM_032826424.1-10;Dbxref=GeneID:116849352%2CGenbank:XM_032826424.1;Parent=rna-XM_032826424.1
NW_022639563.1	Gnomon	exon	478963	479279	.	-	.	ID=exon-XM_032826424.1-19;Dbxref=GeneID:116849352%2CGenbank:XM_032826424.1;Parent=rna-XM_032826424.1
NW_022639563.1	Gnomon	exon	483706	483897	.	-	.	ID=exon-XM_032826424.1-16;Dbxref=GeneID:116849352%2CGenbank:XM_032826424.1;Parent=rna-XM_032826424.1
NW_022639563.1	Gnomon	exon	484230	484332	.	-	.	ID=exon-XM_032826424.1-15;Dbxref=GeneID:116849352%2CGenbank:XM_032826424.1;Parent=rna-XM_032826424.1
NW_022639563.1	Gnomon	exon	480892	480992	.	-	.	ID=exon-XM_032826424.1-18;Dbxref=GeneID:116849352%2CGenbank:XM_032826424.1;Parent=rna-XM_032826424.1
NW_022639563.1	Gnomon	exon	482207	482412	.	-	.	ID=exon-XM_032826424.1-17;Dbxref=GeneID:116849352%2CGenbank:XM_032826424.1;Parent=rna-XM_032826424.1
NW_022639563.1	Gnomon	exon	496202	496316	.	-	.	ID=exon-XM_032826424.1-12;Dbxref=GeneID:116849352%2CGenbank:XM_032826424.1;Parent=rna-XM_032826424.1
NW_022639563.1	Gnomon	exon	551038	551488	.	-	.	ID=exon-XM_032826424.1-11;Dbxref=GeneID:116849352%2CGenbank:XM_032826424.1;Parent=rna-XM_032826424.1
NW_022639563.1	Gnomon	exon	485128	485523	.	-	.	ID=exon-XM_032826424.1-14;Dbxref=GeneID:116849352%2CGenbank:XM_032826424.1;Parent=rna-XM_032826424.1
NW_022639563.1	Gnomon	exon	492635	492762	.	-	.	ID=exon-XM_032826424.1-13;Dbxref=GeneID:116849352%2CGenbank:XM_032826424.1;Parent=rna-XM_032826424.1
NW_022639563.1	Gnomon	mRNA	472444	585303	.	-	.	Name=XM_032826425.1;ID=rna-XM_032826425.1;Dbxref=GeneID:116849352%2CGenbank:XM_032826425.1;Parent=gene-LOC116849352
NW_022639563.1	Gnomon	exon	21680	22002	.	-	.	ID=exon-XM_032826484.1-7;Dbxref=GeneID:116849374%2CGenbank:XM_032826484.1;Parent=rna-XM_032826484.1
NW_022639563.1	Gnomon	exon	22235	22458	.	-	.	ID=exon-XM_032826484.1-6;Dbxref=GeneID:116849374%2CGenbank:XM_032826484.1;Parent=rna-XM_032826484.1
NW_022639563.1	Gnomon	exon	18777	19014	.	-	.	ID=exon-XM_032826484.1-8;Dbxref=GeneID:116849374%2CGenbank:XM_032826484.1;Parent=rna-XM_032826484.1
NW_022639563.1	Gnomon	exon	23357	23543	.	-	.	ID=exon-XM_032826484.1-3;Dbxref=GeneID:116849374%2CGenbank:XM_032826484.1;Parent=rna-XM_032826484.1
NW_022639563.1	Gnomon	exon	23702	23954	.	-	.	ID=exon-XM_032826484.1-2;Dbxref=GeneID:116849374%2CGenbank:XM_032826484.1;Parent=rna-XM_032826484.1
NW_022639563.1	Gnomon	exon	22547	23024	.	-	.	ID=exon-XM_032826484.1-5;Dbxref=GeneID:116849374%2CGenbank:XM_032826484.1;Parent=rna-XM_032826484.1
NW_022639563.1	Gnomon	exon	23128	23265	.	-	.	ID=exon-XM_032826484.1-4;Dbxref=GeneID:116849374%2CGenbank:XM_032826484.1;Parent=rna-XM_032826484.1
NW_022639563.1	Gnomon	exon	23989	24322	.	-	.	ID=exon-XM_032826484.1-1;Dbxref=GeneID:116849374%2CGenbank:XM_032826484.1;Parent=rna-XM_032826484.1
NW_022639563.1	Gnomon	CDS	471372	471737	.	+	0	Name=XP_032682332.1;ID=cds-XP_032682332.1;Dbxref=GeneID:116849358%2CGenbank:XP_032682332.1;Parent=rna-XM_032826441.1
NW_022639563.1	Gnomon	CDS	471822	471974	.	+	0	Name=XP_032682332.1;ID=cds-XP_032682332.1;Dbxref=GeneID:116849358%2CGenbank:XP_032682332.1;Parent=rna-XM_032826441.1
NW_022639563.1	Gnomon	CDS	472081	472287	.	+	0	Name=XP_032682332.1;ID=cds-XP_032682332.1;Dbxref=GeneID:116849358%2CGenbank:XP_032682332.1;Parent=rna-XM_032826441.1
NW_022639563.1	Gnomon	exon	444715	446153	.	+	.	ID=exon-XR_004379115.1-7;Dbxref=GeneID:116849351%2CGenbank:XR_004379115.1;Parent=rna-XR_004379115.1
NW_022639563.1	Gnomon	exon	444314	444588	.	+	.	ID=exon-XR_004379115.1-6;Dbxref=GeneID:116849351%2CGenbank:XR_004379115.1;Parent=rna-XR_004379115.1
NW_022639563.1	Gnomon	exon	443951	444217	.	+	.	ID=exon-XR_004379115.1-5;Dbxref=GeneID:116849351%2CGenbank:XR_004379115.1;Parent=rna-XR_004379115.1
NW_022639563.1	Gnomon	exon	443542	443872	.	+	.	ID=exon-XR_004379115.1-4;Dbxref=GeneID:116849351%2CGenbank:XR_004379115.1;Parent=rna-XR_004379115.1
NW_022639563.1	Gnomon	exon	443266	443463	.	+	.	ID=exon-XR_004379115.1-3;Dbxref=GeneID:116849351%2CGenbank:XR_004379115.1;Parent=rna-XR_004379115.1
NW_022639563.1	Gnomon	exon	443022	443177	.	+	.	ID=exon-XR_004379115.1-2;Dbxref=GeneID:116849351%2CGenbank:XR_004379115.1;Parent=rna-XR_004379115.1
NW_022639563.1	Gnomon	exon	442516	442904	.	+	.	ID=exon-XR_004379115.1-1;Dbxref=GeneID:116849351%2CGenbank:XR_004379115.1;Parent=rna-XR_004379115.1
NW_022639563.1	Gnomon	exon	446227	446834	.	+	.	ID=exon-XR_004379115.1-8;Dbxref=GeneID:116849351%2CGenbank:XR_004379115.1;Parent=rna-XR_004379115.1
NW_022639563.1	Gnomon	exon	703723	705404	.	-	.	ID=exon-XM_032826407.1-10;Dbxref=GeneID:116849349%2CGenbank:XM_032826407.1;Parent=rna-XM_032826407.1
NW_022639563.1	Gnomon	mRNA	56266	141861	.	+	.	Name=XM_032826479.1;ID=rna-XM_032826479.1;Dbxref=GeneID:116849372%2CGenbank:XM_032826479.1;Parent=gene-LOC116849372
NW_022639563.1	Gnomon	exon	353461	354488	.	-	.	ID=exon-XM_032826458.1-10;Dbxref=GeneID:116849366%2CGenbank:XM_032826458.1;Parent=rna-XM_032826458.1
NW_022639563.1	Gnomon	CDS	471372	471737	.	+	0	Name=XP_032682331.1;ID=cds-XP_032682331.1;Dbxref=GeneID:116849358%2CGenbank:XP_032682331.1;Parent=rna-XM_032826440.1
NW_022639563.1	Gnomon	CDS	471822	471974	.	+	0	Name=XP_032682331.1;ID=cds-XP_032682331.1;Dbxref=GeneID:116849358%2CGenbank:XP_032682331.1;Parent=rna-XM_032826440.1
NW_022639563.1	Gnomon	CDS	472081	472287	.	+	0	Name=XP_032682331.1;ID=cds-XP_032682331.1;Dbxref=GeneID:116849358%2CGenbank:XP_032682331.1;Parent=rna-XM_032826440.1
NW_022639563.1	Gnomon	mRNA	426495	435565	.	+	.	Name=XM_032826477.1;ID=rna-XM_032826477.1;Dbxref=GeneID:116849369%2CGenbank:XM_032826477.1;Parent=gene-LOC116849369
NW_022639563.1	Gnomon	CDS	471372	471737	.	+	0	Name=XP_032682330.1;ID=cds-XP_032682330.1;Dbxref=GeneID:116849358%2CGenbank:XP_032682330.1;Parent=rna-XM_032826439.1
NW_022639563.1	Gnomon	CDS	471822	471974	.	+	0	Name=XP_032682330.1;ID=cds-XP_032682330.1;Dbxref=GeneID:116849358%2CGenbank:XP_032682330.1;Parent=rna-XM_032826439.1
NW_022639563.1	Gnomon	CDS	472081	472287	.	+	0	Name=XP_032682330.1;ID=cds-XP_032682330.1;Dbxref=GeneID:116849358%2CGenbank:XP_032682330.1;Parent=rna-XM_032826439.1
NW_022639563.1	Gnomon	mRNA	155638	157001	.	+	.	Name=XM_032826478.1;ID=rna-XM_032826478.1;Dbxref=GeneID:116849370%2CGenbank:XM_032826478.1;Parent=gene-LOC116849370
NW_022639563.1	Gnomon	exon	162373	162617	.	-	.	ID=exon-XM_032826461.1-2;Dbxref=GeneID:116849367%2CGenbank:XM_032826461.1;Parent=rna-XM_032826461.1
NW_022639563.1	Gnomon	exon	165171	165220	.	-	.	ID=exon-XM_032826461.1-1;Dbxref=GeneID:116849367%2CGenbank:XM_032826461.1;Parent=rna-XM_032826461.1
NW_022639563.1	Gnomon	exon	160605	160854	.	-	.	ID=exon-XM_032826461.1-4;Dbxref=GeneID:116849367%2CGenbank:XM_032826461.1;Parent=rna-XM_032826461.1
NW_022639563.1	Gnomon	exon	161081	161746	.	-	.	ID=exon-XM_032826461.1-3;Dbxref=GeneID:116849367%2CGenbank:XM_032826461.1;Parent=rna-XM_032826461.1
NW_022639563.1	Gnomon	exon	160047	160320	.	-	.	ID=exon-XM_032826461.1-5;Dbxref=GeneID:116849367%2CGenbank:XM_032826461.1;Parent=rna-XM_032826461.1
NW_022639563.1	Gnomon	mRNA	847866	1195914	.	+	.	Name=XM_032826431.1;ID=rna-XM_032826431.1;Dbxref=GeneID:116849356%2CGenbank:XM_032826431.1;Parent=gene-LOC116849356
NW_022639563.1	Gnomon	exon	602609	603249	.	+	.	ID=exon-XM_032826429.1-9;Dbxref=GeneID:116849354%2CGenbank:XM_032826429.1;Parent=rna-XM_032826429.1
NW_022639563.1	Gnomon	exon	602372	602485	.	+	.	ID=exon-XM_032826429.1-8;Dbxref=GeneID:116849354%2CGenbank:XM_032826429.1;Parent=rna-XM_032826429.1
NW_022639563.1	Gnomon	exon	601975	602203	.	+	.	ID=exon-XM_032826429.1-7;Dbxref=GeneID:116849354%2CGenbank:XM_032826429.1;Parent=rna-XM_032826429.1
NW_022639563.1	Gnomon	exon	601328	601731	.	+	.	ID=exon-XM_032826429.1-6;Dbxref=GeneID:116849354%2CGenbank:XM_032826429.1;Parent=rna-XM_032826429.1
NW_022639563.1	Gnomon	exon	601003	601163	.	+	.	ID=exon-XM_032826429.1-5;Dbxref=GeneID:116849354%2CGenbank:XM_032826429.1;Parent=rna-XM_032826429.1
NW_022639563.1	Gnomon	exon	600728	600878	.	+	.	ID=exon-XM_032826429.1-4;Dbxref=GeneID:116849354%2CGenbank:XM_032826429.1;Parent=rna-XM_032826429.1
NW_022639563.1	Gnomon	exon	600470	600602	.	+	.	ID=exon-XM_032826429.1-3;Dbxref=GeneID:116849354%2CGenbank:XM_032826429.1;Parent=rna-XM_032826429.1
NW_022639563.1	Gnomon	exon	600138	600350	.	+	.	ID=exon-XM_032826429.1-2;Dbxref=GeneID:116849354%2CGenbank:XM_032826429.1;Parent=rna-XM_032826429.1
NW_022639563.1	Gnomon	exon	599519	599595	.	+	.	ID=exon-XM_032826429.1-1;Dbxref=GeneID:116849354%2CGenbank:XM_032826429.1;Parent=rna-XM_032826429.1
NW_022639563.1	Gnomon	exon	616846	617057	.	+	.	ID=exon-XM_032826430.1-6;Dbxref=GeneID:116849355%2CGenbank:XM_032826430.1;Parent=rna-XM_032826430.1
NW_022639563.1	Gnomon	exon	616634	616757	.	+	.	ID=exon-XM_032826430.1-5;Dbxref=GeneID:116849355%2CGenbank:XM_032826430.1;Parent=rna-XM_032826430.1
NW_022639563.1	Gnomon	exon	617787	620202	.	+	.	ID=exon-XM_032826430.1-7;Dbxref=GeneID:116849355%2CGenbank:XM_032826430.1;Parent=rna-XM_032826430.1
NW_022639563.1	Gnomon	exon	615240	615347	.	+	.	ID=exon-XM_032826430.1-2;Dbxref=GeneID:116849355%2CGenbank:XM_032826430.1;Parent=rna-XM_032826430.1
NW_022639563.1	Gnomon	exon	613224	613937	.	+	.	ID=exon-XM_032826430.1-1;Dbxref=GeneID:116849355%2CGenbank:XM_032826430.1;Parent=rna-XM_032826430.1
NW_022639563.1	Gnomon	exon	616382	616538	.	+	.	ID=exon-XM_032826430.1-4;Dbxref=GeneID:116849355%2CGenbank:XM_032826430.1;Parent=rna-XM_032826430.1
NW_022639563.1	Gnomon	exon	615900	616165	.	+	.	ID=exon-XM_032826430.1-3;Dbxref=GeneID:116849355%2CGenbank:XM_032826430.1;Parent=rna-XM_032826430.1
NW_022639563.1	Gnomon	CDS	817316	817355	.	+	0	Name=XP_032682336.1;ID=cds-XP_032682336.1;Dbxref=GeneID:116849359%2CGenbank:XP_032682336.1;Parent=rna-XM_032826445.1
NW_022639563.1	Gnomon	CDS	817771	818039	.	+	0	Name=XP_032682336.1;ID=cds-XP_032682336.1;Dbxref=GeneID:116849359%2CGenbank:XP_032682336.1;Parent=rna-XM_032826445.1
NW_022639563.1	Gnomon	CDS	818213	818515	.	+	0	Name=XP_032682336.1;ID=cds-XP_032682336.1;Dbxref=GeneID:116849359%2CGenbank:XP_032682336.1;Parent=rna-XM_032826445.1
NW_022639563.1	Gnomon	CDS	818780	818944	.	+	0	Name=XP_032682336.1;ID=cds-XP_032682336.1;Dbxref=GeneID:116849359%2CGenbank:XP_032682336.1;Parent=rna-XM_032826445.1
NW_022639563.1	Gnomon	CDS	471372	471737	.	+	0	Name=XP_032682335.1;ID=cds-XP_032682335.1;Dbxref=GeneID:116849358%2CGenbank:XP_032682335.1;Parent=rna-XM_032826444.1
NW_022639563.1	Gnomon	CDS	471822	471974	.	+	0	Name=XP_032682335.1;ID=cds-XP_032682335.1;Dbxref=GeneID:116849358%2CGenbank:XP_032682335.1;Parent=rna-XM_032826444.1
NW_022639563.1	Gnomon	CDS	472081	472287	.	+	0	Name=XP_032682335.1;ID=cds-XP_032682335.1;Dbxref=GeneID:116849358%2CGenbank:XP_032682335.1;Parent=rna-XM_032826444.1
NW_022639563.1	Gnomon	exon	12225	12322	.	-	.	ID=exon-XM_032826485.1-8;Dbxref=GeneID:116849375%2CGenbank:XM_032826485.1;Parent=rna-XM_032826485.1
NW_022639563.1	Gnomon	exon	14080	14402	.	-	.	ID=exon-XM_032826485.1-7;Dbxref=GeneID:116849375%2CGenbank:XM_032826485.1;Parent=rna-XM_032826485.1
NW_022639563.1	Gnomon	exon	14635	14858	.	-	.	ID=exon-XM_032826485.1-6;Dbxref=GeneID:116849375%2CGenbank:XM_032826485.1;Parent=rna-XM_032826485.1
NW_022639563.1	Gnomon	exon	14947	15424	.	-	.	ID=exon-XM_032826485.1-5;Dbxref=GeneID:116849375%2CGenbank:XM_032826485.1;Parent=rna-XM_032826485.1
NW_022639563.1	Gnomon	exon	15528	15665	.	-	.	ID=exon-XM_032826485.1-4;Dbxref=GeneID:116849375%2CGenbank:XM_032826485.1;Parent=rna-XM_032826485.1
NW_022639563.1	Gnomon	exon	15757	15943	.	-	.	ID=exon-XM_032826485.1-3;Dbxref=GeneID:116849375%2CGenbank:XM_032826485.1;Parent=rna-XM_032826485.1
NW_022639563.1	Gnomon	exon	16102	16354	.	-	.	ID=exon-XM_032826485.1-2;Dbxref=GeneID:116849375%2CGenbank:XM_032826485.1;Parent=rna-XM_032826485.1
NW_022639563.1	Gnomon	exon	16389	16722	.	-	.	ID=exon-XM_032826485.1-1;Dbxref=GeneID:116849375%2CGenbank:XM_032826485.1;Parent=rna-XM_032826485.1
NW_022639563.1	Gnomon	CDS	471372	471737	.	+	0	Name=XP_032682334.1;ID=cds-XP_032682334.1;Dbxref=GeneID:116849358%2CGenbank:XP_032682334.1;Parent=rna-XM_032826443.1
NW_022639563.1	Gnomon	CDS	471822	471974	.	+	0	Name=XP_032682334.1;ID=cds-XP_032682334.1;Dbxref=GeneID:116849358%2CGenbank:XP_032682334.1;Parent=rna-XM_032826443.1
NW_022639563.1	Gnomon	CDS	472081	472287	.	+	0	Name=XP_032682334.1;ID=cds-XP_032682334.1;Dbxref=GeneID:116849358%2CGenbank:XP_032682334.1;Parent=rna-XM_032826443.1
NW_022639563.1	Gnomon	exon	443542	443872	.	+	.	ID=exon-XR_004379116.1-4;Dbxref=GeneID:116849351%2CGenbank:XR_004379116.1;Parent=rna-XR_004379116.1
NW_022639563.1	Gnomon	exon	443266	443463	.	+	.	ID=exon-XR_004379116.1-3;Dbxref=GeneID:116849351%2CGenbank:XR_004379116.1;Parent=rna-XR_004379116.1
NW_022639563.1	Gnomon	exon	444314	444588	.	+	.	ID=exon-XR_004379116.1-6;Dbxref=GeneID:116849351%2CGenbank:XR_004379116.1;Parent=rna-XR_004379116.1
NW_022639563.1	Gnomon	exon	443951	444217	.	+	.	ID=exon-XR_004379116.1-5;Dbxref=GeneID:116849351%2CGenbank:XR_004379116.1;Parent=rna-XR_004379116.1
NW_022639563.1	Gnomon	exon	443022	443177	.	+	.	ID=exon-XR_004379116.1-2;Dbxref=GeneID:116849351%2CGenbank:XR_004379116.1;Parent=rna-XR_004379116.1
NW_022639563.1	Gnomon	exon	442515	442904	.	+	.	ID=exon-XR_004379116.1-1;Dbxref=GeneID:116849351%2CGenbank:XR_004379116.1;Parent=rna-XR_004379116.1
NW_022639563.1	Gnomon	exon	448287	448526	.	+	.	ID=exon-XR_004379116.1-8;Dbxref=GeneID:116849351%2CGenbank:XR_004379116.1;Parent=rna-XR_004379116.1
NW_022639563.1	Gnomon	exon	444715	444980	.	+	.	ID=exon-XR_004379116.1-7;Dbxref=GeneID:116849351%2CGenbank:XR_004379116.1;Parent=rna-XR_004379116.1
NW_022639563.1	Gnomon	exon	448682	449291	.	+	.	ID=exon-XR_004379116.1-9;Dbxref=GeneID:116849351%2CGenbank:XR_004379116.1;Parent=rna-XR_004379116.1
NW_022639563.1	Gnomon	mRNA	613224	620202	.	+	.	Name=XM_032826430.1;ID=rna-XM_032826430.1;Dbxref=GeneID:116849355%2CGenbank:XM_032826430.1;Parent=gene-LOC116849355
NW_022639563.1	Gnomon	mRNA	426495	435565	.	+	.	Name=XM_032826471.1;ID=rna-XM_032826471.1;Dbxref=GeneID:116849369%2CGenbank:XM_032826471.1;Parent=gene-LOC116849369
NW_022639563.1	Gnomon	mRNA	342103	345675	.	+	.	Name=XM_032826470.1;ID=rna-XM_032826470.1;Dbxref=GeneID:116849368%2CGenbank:XM_032826470.1;Parent=gene-LOC116849368
NW_022639563.1	Gnomon	CDS	628834	629231	.	+	0	Name=XP_032682339.1;ID=cds-XP_032682339.1;Dbxref=GeneID:116849362%2CGenbank:XP_032682339.1;Parent=rna-XM_032826448.1
NW_022639563.1	Gnomon	CDS	630095	630205	.	+	0	Name=XP_032682339.1;ID=cds-XP_032682339.1;Dbxref=GeneID:116849362%2CGenbank:XP_032682339.1;Parent=rna-XM_032826448.1
NW_022639563.1	Gnomon	CDS	630347	630552	.	+	0	Name=XP_032682339.1;ID=cds-XP_032682339.1;Dbxref=GeneID:116849362%2CGenbank:XP_032682339.1;Parent=rna-XM_032826448.1
NW_022639563.1	Gnomon	CDS	630659	630805	.	+	0	Name=XP_032682339.1;ID=cds-XP_032682339.1;Dbxref=GeneID:116849362%2CGenbank:XP_032682339.1;Parent=rna-XM_032826448.1
NW_022639563.1	Gnomon	CDS	630905	631164	.	+	0	Name=XP_032682339.1;ID=cds-XP_032682339.1;Dbxref=GeneID:116849362%2CGenbank:XP_032682339.1;Parent=rna-XM_032826448.1
NW_022639563.1	Gnomon	CDS	635121	635389	.	+	0	Name=XP_032682339.1;ID=cds-XP_032682339.1;Dbxref=GeneID:116849362%2CGenbank:XP_032682339.1;Parent=rna-XM_032826448.1
NW_022639563.1	Gnomon	CDS	636285	636395	.	+	0	Name=XP_032682339.1;ID=cds-XP_032682339.1;Dbxref=GeneID:116849362%2CGenbank:XP_032682339.1;Parent=rna-XM_032826448.1
NW_022639563.1	Gnomon	CDS	636474	636679	.	+	0	Name=XP_032682339.1;ID=cds-XP_032682339.1;Dbxref=GeneID:116849362%2CGenbank:XP_032682339.1;Parent=rna-XM_032826448.1
NW_022639563.1	Gnomon	CDS	636769	636935	.	+	0	Name=XP_032682339.1;ID=cds-XP_032682339.1;Dbxref=GeneID:116849362%2CGenbank:XP_032682339.1;Parent=rna-XM_032826448.1
NW_022639563.1	Gnomon	mRNA	426495	435565	.	+	.	Name=XM_032826472.1;ID=rna-XM_032826472.1;Dbxref=GeneID:116849369%2CGenbank:XM_032826472.1;Parent=gene-LOC116849369
NW_022639563.1	Gnomon	exon	160047	160320	.	-	.	ID=exon-XM_032826462.1-5;Dbxref=GeneID:116849367%2CGenbank:XM_032826462.1;Parent=rna-XM_032826462.1
NW_022639563.1	Gnomon	exon	160605	160854	.	-	.	ID=exon-XM_032826462.1-4;Dbxref=GeneID:116849367%2CGenbank:XM_032826462.1;Parent=rna-XM_032826462.1
NW_022639563.1	Gnomon	exon	161081	161746	.	-	.	ID=exon-XM_032826462.1-3;Dbxref=GeneID:116849367%2CGenbank:XM_032826462.1;Parent=rna-XM_032826462.1
NW_022639563.1	Gnomon	exon	162373	162617	.	-	.	ID=exon-XM_032826462.1-2;Dbxref=GeneID:116849367%2CGenbank:XM_032826462.1;Parent=rna-XM_032826462.1
NW_022639563.1	Gnomon	exon	201650	202523	.	-	.	ID=exon-XM_032826462.1-1;Dbxref=GeneID:116849367%2CGenbank:XM_032826462.1;Parent=rna-XM_032826462.1
NW_022639563.1	Gnomon	CDS	793844	794341	.	+	0	Name=XP_032682338.1;ID=cds-XP_032682338.1;Dbxref=GeneID:116849361%2CGenbank:XP_032682338.1;Parent=rna-XM_032826447.1
NW_022639563.1	Gnomon	exon	557930	559092	.	-	.	ID=exon-XM_032826428.1-1;Dbxref=GeneID:116849352%2CGenbank:XM_032826428.1;Parent=rna-XM_032826428.1
NW_022639563.1	Gnomon	exon	554096	555003	.	-	.	ID=exon-XM_032826428.1-3;Dbxref=GeneID:116849352%2CGenbank:XM_032826428.1;Parent=rna-XM_032826428.1
NW_022639563.1	Gnomon	exon	555513	555756	.	-	.	ID=exon-XM_032826428.1-2;Dbxref=GeneID:116849352%2CGenbank:XM_032826428.1;Parent=rna-XM_032826428.1
NW_022639563.1	Gnomon	exon	552972	553345	.	-	.	ID=exon-XM_032826428.1-5;Dbxref=GeneID:116849352%2CGenbank:XM_032826428.1;Parent=rna-XM_032826428.1
NW_022639563.1	Gnomon	exon	553668	553799	.	-	.	ID=exon-XM_032826428.1-4;Dbxref=GeneID:116849352%2CGenbank:XM_032826428.1;Parent=rna-XM_032826428.1
NW_022639563.1	Gnomon	exon	551038	551488	.	-	.	ID=exon-XM_032826428.1-7;Dbxref=GeneID:116849352%2CGenbank:XM_032826428.1;Parent=rna-XM_032826428.1
NW_022639563.1	Gnomon	exon	551746	552495	.	-	.	ID=exon-XM_032826428.1-6;Dbxref=GeneID:116849352%2CGenbank:XM_032826428.1;Parent=rna-XM_032826428.1
NW_022639563.1	Gnomon	exon	492635	492762	.	-	.	ID=exon-XM_032826428.1-9;Dbxref=GeneID:116849352%2CGenbank:XM_032826428.1;Parent=rna-XM_032826428.1
NW_022639563.1	Gnomon	exon	496202	496316	.	-	.	ID=exon-XM_032826428.1-8;Dbxref=GeneID:116849352%2CGenbank:XM_032826428.1;Parent=rna-XM_032826428.1
NW_022639563.1	Gnomon	CDS	641688	641809	.	-	0	Name=XP_032682337.1;ID=cds-XP_032682337.1;Dbxref=GeneID:116849360%2CGenbank:XP_032682337.1;Parent=rna-XM_032826446.1
NW_022639563.1	Gnomon	CDS	641347	641518	.	-	0	Name=XP_032682337.1;ID=cds-XP_032682337.1;Dbxref=GeneID:116849360%2CGenbank:XP_032682337.1;Parent=rna-XM_032826446.1
NW_022639563.1	Gnomon	CDS	641091	641219	.	-	0	Name=XP_032682337.1;ID=cds-XP_032682337.1;Dbxref=GeneID:116849360%2CGenbank:XP_032682337.1;Parent=rna-XM_032826446.1
NW_022639563.1	Gnomon	CDS	640593	640829	.	-	0	Name=XP_032682337.1;ID=cds-XP_032682337.1;Dbxref=GeneID:116849360%2CGenbank:XP_032682337.1;Parent=rna-XM_032826446.1
NW_022639563.1	Gnomon	mRNA	426495	435565	.	+	.	Name=XM_032826475.1;ID=rna-XM_032826475.1;Dbxref=GeneID:116849369%2CGenbank:XM_032826475.1;Parent=gene-LOC116849369
NW_022639563.1	Gnomon	exon	470907	471115	.	-	.	ID=exon-XR_004379117.1-1;Dbxref=GeneID:116849365%2CGenbank:XR_004379117.1;Parent=rna-XR_004379117.1
NW_022639563.1	Gnomon	exon	468340	469584	.	-	.	ID=exon-XR_004379117.1-3;Dbxref=GeneID:116849365%2CGenbank:XR_004379117.1;Parent=rna-XR_004379117.1
NW_022639563.1	Gnomon	exon	469747	469944	.	-	.	ID=exon-XR_004379117.1-2;Dbxref=GeneID:116849365%2CGenbank:XR_004379117.1;Parent=rna-XR_004379117.1
NW_022639563.1	Gnomon	mRNA	426520	435565	.	+	.	Name=XM_032826476.1;ID=rna-XM_032826476.1;Dbxref=GeneID:116849369%2CGenbank:XM_032826476.1;Parent=gene-LOC116849369
NW_022639563.1	Gnomon	mRNA	426495	435565	.	+	.	Name=XM_032826473.1;ID=rna-XM_032826473.1;Dbxref=GeneID:116849369%2CGenbank:XM_032826473.1;Parent=gene-LOC116849369
NW_022639563.1	Gnomon	exon	160047	160320	.	-	.	ID=exon-XM_032826463.1-5;Dbxref=GeneID:116849367%2CGenbank:XM_032826463.1;Parent=rna-XM_032826463.1
NW_022639563.1	Gnomon	exon	162373	162617	.	-	.	ID=exon-XM_032826463.1-2;Dbxref=GeneID:116849367%2CGenbank:XM_032826463.1;Parent=rna-XM_032826463.1
NW_022639563.1	Gnomon	exon	162784	163487	.	-	.	ID=exon-XM_032826463.1-1;Dbxref=GeneID:116849367%2CGenbank:XM_032826463.1;Parent=rna-XM_032826463.1
NW_022639563.1	Gnomon	exon	160605	160854	.	-	.	ID=exon-XM_032826463.1-4;Dbxref=GeneID:116849367%2CGenbank:XM_032826463.1;Parent=rna-XM_032826463.1
NW_022639563.1	Gnomon	exon	161081	161746	.	-	.	ID=exon-XM_032826463.1-3;Dbxref=GeneID:116849367%2CGenbank:XM_032826463.1;Parent=rna-XM_032826463.1
NW_022639563.1	Gnomon	exon	353472	353608	.	-	.	ID=exon-XM_032826451.1-10;Dbxref=GeneID:116849366%2CGenbank:XM_032826451.1;Parent=rna-XM_032826451.1
NW_022639563.1	Gnomon	exon	351040	351222	.	-	.	ID=exon-XM_032826451.1-12;Dbxref=GeneID:116849366%2CGenbank:XM_032826451.1;Parent=rna-XM_032826451.1
NW_022639563.1	Gnomon	exon	352338	352496	.	-	.	ID=exon-XM_032826451.1-11;Dbxref=GeneID:116849366%2CGenbank:XM_032826451.1;Parent=rna-XM_032826451.1
NW_022639563.1	Gnomon	exon	345876	350079	.	-	.	ID=exon-XM_032826451.1-14;Dbxref=GeneID:116849366%2CGenbank:XM_032826451.1;Parent=rna-XM_032826451.1
NW_022639563.1	Gnomon	exon	350347	350563	.	-	.	ID=exon-XM_032826451.1-13;Dbxref=GeneID:116849366%2CGenbank:XM_032826451.1;Parent=rna-XM_032826451.1
NW_022639563.1	Gnomon	CDS	103746	104226	.	-	0	Name=XP_032682380.1;ID=cds-XP_032682380.1;Dbxref=GeneID:116849378%2CGenbank:XP_032682380.1;Parent=rna-XM_032826489.1
NW_022639563.1	Gnomon	CDS	102162	102831	.	-	0	Name=XP_032682380.1;ID=cds-XP_032682380.1;Dbxref=GeneID:116849378%2CGenbank:XP_032682380.1;Parent=rna-XM_032826489.1
NW_022639563.1	Gnomon	CDS	100814	101261	.	-	0	Name=XP_032682380.1;ID=cds-XP_032682380.1;Dbxref=GeneID:116849378%2CGenbank:XP_032682380.1;Parent=rna-XM_032826489.1
NW_022639563.1	Gnomon	mRNA	472444	624801	.	-	.	Name=XM_032826418.1;ID=rna-XM_032826418.1;Dbxref=GeneID:116849352%2CGenbank:XM_032826418.1;Parent=gene-LOC116849352
NW_022639563.1	Gnomon	exon	433780	435565	.	+	.	ID=exon-XM_032826475.1-8;Dbxref=GeneID:116849369%2CGenbank:XM_032826475.1;Parent=rna-XM_032826475.1
NW_022639563.1	Gnomon	exon	432418	432549	.	+	.	ID=exon-XM_032826475.1-7;Dbxref=GeneID:116849369%2CGenbank:XM_032826475.1;Parent=rna-XM_032826475.1
NW_022639563.1	Gnomon	exon	431802	432008	.	+	.	ID=exon-XM_032826475.1-6;Dbxref=GeneID:116849369%2CGenbank:XM_032826475.1;Parent=rna-XM_032826475.1
NW_022639563.1	Gnomon	exon	431382	431628	.	+	.	ID=exon-XM_032826475.1-5;Dbxref=GeneID:116849369%2CGenbank:XM_032826475.1;Parent=rna-XM_032826475.1
NW_022639563.1	Gnomon	exon	430515	430616	.	+	.	ID=exon-XM_032826475.1-4;Dbxref=GeneID:116849369%2CGenbank:XM_032826475.1;Parent=rna-XM_032826475.1
NW_022639563.1	Gnomon	exon	429875	430455	.	+	.	ID=exon-XM_032826475.1-3;Dbxref=GeneID:116849369%2CGenbank:XM_032826475.1;Parent=rna-XM_032826475.1
NW_022639563.1	Gnomon	exon	426844	426967	.	+	.	ID=exon-XM_032826475.1-2;Dbxref=GeneID:116849369%2CGenbank:XM_032826475.1;Parent=rna-XM_032826475.1
NW_022639563.1	Gnomon	exon	426495	426761	.	+	.	ID=exon-XM_032826475.1-1;Dbxref=GeneID:116849369%2CGenbank:XM_032826475.1;Parent=rna-XM_032826475.1
NW_022639563.1	Gnomon	exon	350347	350563	.	-	.	ID=exon-XM_032826450.1-13;Dbxref=GeneID:116849366%2CGenbank:XM_032826450.1;Parent=rna-XM_032826450.1
NW_022639563.1	Gnomon	exon	351040	351222	.	-	.	ID=exon-XM_032826450.1-12;Dbxref=GeneID:116849366%2CGenbank:XM_032826450.1;Parent=rna-XM_032826450.1
NW_022639563.1	Gnomon	exon	345876	350079	.	-	.	ID=exon-XM_032826450.1-14;Dbxref=GeneID:116849366%2CGenbank:XM_032826450.1;Parent=rna-XM_032826450.1
NW_022639563.1	Gnomon	exon	352338	352496	.	-	.	ID=exon-XM_032826450.1-11;Dbxref=GeneID:116849366%2CGenbank:XM_032826450.1;Parent=rna-XM_032826450.1
NW_022639563.1	Gnomon	exon	353472	353608	.	-	.	ID=exon-XM_032826450.1-10;Dbxref=GeneID:116849366%2CGenbank:XM_032826450.1;Parent=rna-XM_032826450.1
NW_022639563.1	Gnomon	mRNA	472444	628730	.	-	.	Name=XM_032826417.1;ID=rna-XM_032826417.1;Dbxref=GeneID:116849352%2CGenbank:XM_032826417.1;Parent=gene-LOC116849352
NW_022639563.1	Gnomon	mRNA	472444	628729	.	-	.	Name=XM_032826419.1;ID=rna-XM_032826419.1;Dbxref=GeneID:116849352%2CGenbank:XM_032826419.1;Parent=gene-LOC116849352
NW_022639563.1	Gnomon	exon	442515	442904	.	+	.	ID=exon-XM_032826415.1-1;Dbxref=GeneID:116849351%2CGenbank:XM_032826415.1;Parent=rna-XM_032826415.1
NW_022639563.1	Gnomon	exon	443266	443463	.	+	.	ID=exon-XM_032826415.1-3;Dbxref=GeneID:116849351%2CGenbank:XM_032826415.1;Parent=rna-XM_032826415.1
NW_022639563.1	Gnomon	exon	443022	443177	.	+	.	ID=exon-XM_032826415.1-2;Dbxref=GeneID:116849351%2CGenbank:XM_032826415.1;Parent=rna-XM_032826415.1
NW_022639563.1	Gnomon	exon	443951	444217	.	+	.	ID=exon-XM_032826415.1-5;Dbxref=GeneID:116849351%2CGenbank:XM_032826415.1;Parent=rna-XM_032826415.1
NW_022639563.1	Gnomon	exon	443542	443872	.	+	.	ID=exon-XM_032826415.1-4;Dbxref=GeneID:116849351%2CGenbank:XM_032826415.1;Parent=rna-XM_032826415.1
NW_022639563.1	Gnomon	exon	444715	444980	.	+	.	ID=exon-XM_032826415.1-7;Dbxref=GeneID:116849351%2CGenbank:XM_032826415.1;Parent=rna-XM_032826415.1
NW_022639563.1	Gnomon	exon	444314	444588	.	+	.	ID=exon-XM_032826415.1-6;Dbxref=GeneID:116849351%2CGenbank:XM_032826415.1;Parent=rna-XM_032826415.1
NW_022639563.1	Gnomon	exon	445908	446834	.	+	.	ID=exon-XM_032826415.1-8;Dbxref=GeneID:116849351%2CGenbank:XM_032826415.1;Parent=rna-XM_032826415.1
NW_022639563.1	Gnomon	exon	480892	480992	.	-	.	ID=exon-XM_032826426.1-19;Dbxref=GeneID:116849352%2CGenbank:XM_032826426.1;Parent=rna-XM_032826426.1
NW_022639563.1	Gnomon	exon	482207	482412	.	-	.	ID=exon-XM_032826426.1-18;Dbxref=GeneID:116849352%2CGenbank:XM_032826426.1;Parent=rna-XM_032826426.1
NW_022639563.1	Gnomon	exon	483706	483897	.	-	.	ID=exon-XM_032826426.1-17;Dbxref=GeneID:116849352%2CGenbank:XM_032826426.1;Parent=rna-XM_032826426.1
NW_022639563.1	Gnomon	exon	484230	484332	.	-	.	ID=exon-XM_032826426.1-16;Dbxref=GeneID:116849352%2CGenbank:XM_032826426.1;Parent=rna-XM_032826426.1
NW_022639563.1	Gnomon	exon	485128	485523	.	-	.	ID=exon-XM_032826426.1-15;Dbxref=GeneID:116849352%2CGenbank:XM_032826426.1;Parent=rna-XM_032826426.1
NW_022639563.1	Gnomon	exon	492635	492762	.	-	.	ID=exon-XM_032826426.1-14;Dbxref=GeneID:116849352%2CGenbank:XM_032826426.1;Parent=rna-XM_032826426.1
NW_022639563.1	Gnomon	exon	496202	496316	.	-	.	ID=exon-XM_032826426.1-13;Dbxref=GeneID:116849352%2CGenbank:XM_032826426.1;Parent=rna-XM_032826426.1
NW_022639563.1	Gnomon	exon	551038	551488	.	-	.	ID=exon-XM_032826426.1-12;Dbxref=GeneID:116849352%2CGenbank:XM_032826426.1;Parent=rna-XM_032826426.1
NW_022639563.1	Gnomon	exon	551746	552495	.	-	.	ID=exon-XM_032826426.1-11;Dbxref=GeneID:116849352%2CGenbank:XM_032826426.1;Parent=rna-XM_032826426.1
NW_022639563.1	Gnomon	exon	552972	553357	.	-	.	ID=exon-XM_032826426.1-10;Dbxref=GeneID:116849352%2CGenbank:XM_032826426.1;Parent=rna-XM_032826426.1
NW_022639563.1	Gnomon	exon	472444	476406	.	-	.	ID=exon-XM_032826426.1-26;Dbxref=GeneID:116849352%2CGenbank:XM_032826426.1;Parent=rna-XM_032826426.1
NW_022639563.1	Gnomon	exon	476579	476821	.	-	.	ID=exon-XM_032826426.1-25;Dbxref=GeneID:116849352%2CGenbank:XM_032826426.1;Parent=rna-XM_032826426.1
NW_022639563.1	Gnomon	exon	477092	477305	.	-	.	ID=exon-XM_032826426.1-24;Dbxref=GeneID:116849352%2CGenbank:XM_032826426.1;Parent=rna-XM_032826426.1
NW_022639563.1	Gnomon	exon	477429	477791	.	-	.	ID=exon-XM_032826426.1-23;Dbxref=GeneID:116849352%2CGenbank:XM_032826426.1;Parent=rna-XM_032826426.1
NW_022639563.1	Gnomon	exon	477854	477898	.	-	.	ID=exon-XM_032826426.1-22;Dbxref=GeneID:116849352%2CGenbank:XM_032826426.1;Parent=rna-XM_032826426.1
NW_022639563.1	Gnomon	exon	477989	478360	.	-	.	ID=exon-XM_032826426.1-21;Dbxref=GeneID:116849352%2CGenbank:XM_032826426.1;Parent=rna-XM_032826426.1
NW_022639563.1	Gnomon	exon	478963	479279	.	-	.	ID=exon-XM_032826426.1-20;Dbxref=GeneID:116849352%2CGenbank:XM_032826426.1;Parent=rna-XM_032826426.1
NW_022639563.1	Gnomon	mRNA	442515	446834	.	+	.	Name=XM_032826415.1;ID=rna-XM_032826415.1;Dbxref=GeneID:116849351%2CGenbank:XM_032826415.1;Parent=gene-LOC116849351
NW_022639563.1	Gnomon	exon	204290	204502	.	+	.	ID=exon-XR_004379118.1-2;Dbxref=GeneID:116849371%2CGenbank:XR_004379118.1;Parent=rna-XR_004379118.1
NW_022639563.1	Gnomon	exon	202849	203501	.	+	.	ID=exon-XR_004379118.1-1;Dbxref=GeneID:116849371%2CGenbank:XR_004379118.1;Parent=rna-XR_004379118.1
NW_022639563.1	Gnomon	exon	221622	221721	.	+	.	ID=exon-XR_004379118.1-4;Dbxref=GeneID:116849371%2CGenbank:XR_004379118.1;Parent=rna-XR_004379118.1
NW_022639563.1	Gnomon	exon	205073	205200	.	+	.	ID=exon-XR_004379118.1-3;Dbxref=GeneID:116849371%2CGenbank:XR_004379118.1;Parent=rna-XR_004379118.1
NW_022639563.1	Gnomon	exon	337114	339090	.	+	.	ID=exon-XR_004379118.1-6;Dbxref=GeneID:116849371%2CGenbank:XR_004379118.1;Parent=rna-XR_004379118.1
NW_022639563.1	Gnomon	exon	335053	335224	.	+	.	ID=exon-XR_004379118.1-5;Dbxref=GeneID:116849371%2CGenbank:XR_004379118.1;Parent=rna-XR_004379118.1
NW_022639563.1	Gnomon	exon	356224	356339	.	-	.	ID=exon-XM_032826452.1-8;Dbxref=GeneID:116849366%2CGenbank:XM_032826452.1;Parent=rna-XM_032826452.1
NW_022639563.1	Gnomon	exon	357280	357460	.	-	.	ID=exon-XM_032826452.1-7;Dbxref=GeneID:116849366%2CGenbank:XM_032826452.1;Parent=rna-XM_032826452.1
NW_022639563.1	Gnomon	exon	357585	357694	.	-	.	ID=exon-XM_032826452.1-6;Dbxref=GeneID:116849366%2CGenbank:XM_032826452.1;Parent=rna-XM_032826452.1
NW_022639563.1	Gnomon	exon	363205	363249	.	-	.	ID=exon-XM_032826452.1-5;Dbxref=GeneID:116849366%2CGenbank:XM_032826452.1;Parent=rna-XM_032826452.1
NW_022639563.1	Gnomon	exon	355707	355875	.	-	.	ID=exon-XM_032826452.1-9;Dbxref=GeneID:116849366%2CGenbank:XM_032826452.1;Parent=rna-XM_032826452.1
NW_022639563.1	Gnomon	exon	363934	364073	.	-	.	ID=exon-XM_032826452.1-4;Dbxref=GeneID:116849366%2CGenbank:XM_032826452.1;Parent=rna-XM_032826452.1
NW_022639563.1	Gnomon	exon	367843	367960	.	-	.	ID=exon-XM_032826452.1-3;Dbxref=GeneID:116849366%2CGenbank:XM_032826452.1;Parent=rna-XM_032826452.1
NW_022639563.1	Gnomon	exon	412942	412986	.	-	.	ID=exon-XM_032826452.1-2;Dbxref=GeneID:116849366%2CGenbank:XM_032826452.1;Parent=rna-XM_032826452.1
NW_022639563.1	Gnomon	exon	426107	426264	.	-	.	ID=exon-XM_032826452.1-1;Dbxref=GeneID:116849366%2CGenbank:XM_032826452.1;Parent=rna-XM_032826452.1
NW_022639563.1	Gnomon	mRNA	442515	446834	.	+	.	Name=XM_032826416.1;ID=rna-XM_032826416.1;Dbxref=GeneID:116849351%2CGenbank:XM_032826416.1;Parent=gene-LOC116849351
NW_022639563.1	Gnomon	CDS	29646	29772	.	-	0	Name=XP_032682384.1;ID=cds-XP_032682384.1;Dbxref=GeneID:116849379%2CGenbank:XP_032682384.1;Parent=rna-XM_032826493.1
NW_022639563.1	Gnomon	CDS	29355	29510	.	-	0	Name=XP_032682384.1;ID=cds-XP_032682384.1;Dbxref=GeneID:116849379%2CGenbank:XP_032682384.1;Parent=rna-XM_032826493.1
NW_022639563.1	Gnomon	CDS	28697	29040	.	-	0	Name=XP_032682384.1;ID=cds-XP_032682384.1;Dbxref=GeneID:116849379%2CGenbank:XP_032682384.1;Parent=rna-XM_032826493.1
NW_022639563.1	Gnomon	CDS	28497	28615	.	-	0	Name=XP_032682384.1;ID=cds-XP_032682384.1;Dbxref=GeneID:116849379%2CGenbank:XP_032682384.1;Parent=rna-XM_032826493.1
NW_022639563.1	Gnomon	CDS	28155	28422	.	-	0	Name=XP_032682384.1;ID=cds-XP_032682384.1;Dbxref=GeneID:116849379%2CGenbank:XP_032682384.1;Parent=rna-XM_032826493.1
NW_022639563.1	Gnomon	exon	149950	151008	.	-	.	ID=exon-XM_032826499.1-2;Dbxref=GeneID:116849382%2CGenbank:XM_032826499.1;Parent=rna-XM_032826499.1
NW_022639563.1	Gnomon	exon	151149	151354	.	-	.	ID=exon-XM_032826499.1-1;Dbxref=GeneID:116849382%2CGenbank:XM_032826499.1;Parent=rna-XM_032826499.1
NW_022639563.1	Gnomon	CDS	29646	29772	.	-	0	Name=XP_032682383.1;ID=cds-XP_032682383.1;Dbxref=GeneID:116849379%2CGenbank:XP_032682383.1;Parent=rna-XM_032826492.1
NW_022639563.1	Gnomon	CDS	29355	29510	.	-	0	Name=XP_032682383.1;ID=cds-XP_032682383.1;Dbxref=GeneID:116849379%2CGenbank:XP_032682383.1;Parent=rna-XM_032826492.1
NW_022639563.1	Gnomon	CDS	28697	29040	.	-	0	Name=XP_032682383.1;ID=cds-XP_032682383.1;Dbxref=GeneID:116849379%2CGenbank:XP_032682383.1;Parent=rna-XM_032826492.1
NW_022639563.1	Gnomon	CDS	28497	28615	.	-	0	Name=XP_032682383.1;ID=cds-XP_032682383.1;Dbxref=GeneID:116849379%2CGenbank:XP_032682383.1;Parent=rna-XM_032826492.1
NW_022639563.1	Gnomon	CDS	28155	28422	.	-	0	Name=XP_032682383.1;ID=cds-XP_032682383.1;Dbxref=GeneID:116849379%2CGenbank:XP_032682383.1;Parent=rna-XM_032826492.1
NW_022639563.1	Gnomon	exon	471361	471737	.	+	.	ID=exon-XM_032826438.1-2;Dbxref=GeneID:116849358%2CGenbank:XM_032826438.1;Parent=rna-XM_032826438.1
NW_022639563.1	Gnomon	exon	470818	470988	.	+	.	ID=exon-XM_032826438.1-1;Dbxref=GeneID:116849358%2CGenbank:XM_032826438.1;Parent=rna-XM_032826438.1
NW_022639563.1	Gnomon	exon	472081	472441	.	+	.	ID=exon-XM_032826438.1-4;Dbxref=GeneID:116849358%2CGenbank:XM_032826438.1;Parent=rna-XM_032826438.1
NW_022639563.1	Gnomon	exon	471822	471974	.	+	.	ID=exon-XM_032826438.1-3;Dbxref=GeneID:116849358%2CGenbank:XM_032826438.1;Parent=rna-XM_032826438.1
NW_022639563.1	Gnomon	CDS	29646	29772	.	-	0	Name=XP_032682382.1;ID=cds-XP_032682382.1;Dbxref=GeneID:116849379%2CGenbank:XP_032682382.1;Parent=rna-XM_032826491.1
NW_022639563.1	Gnomon	CDS	29355	29510	.	-	0	Name=XP_032682382.1;ID=cds-XP_032682382.1;Dbxref=GeneID:116849379%2CGenbank:XP_032682382.1;Parent=rna-XM_032826491.1
NW_022639563.1	Gnomon	CDS	28697	29040	.	-	0	Name=XP_032682382.1;ID=cds-XP_032682382.1;Dbxref=GeneID:116849379%2CGenbank:XP_032682382.1;Parent=rna-XM_032826491.1
NW_022639563.1	Gnomon	CDS	28497	28615	.	-	0	Name=XP_032682382.1;ID=cds-XP_032682382.1;Dbxref=GeneID:116849379%2CGenbank:XP_032682382.1;Parent=rna-XM_032826491.1
NW_022639563.1	Gnomon	CDS	28155	28422	.	-	0	Name=XP_032682382.1;ID=cds-XP_032682382.1;Dbxref=GeneID:116849379%2CGenbank:XP_032682382.1;Parent=rna-XM_032826491.1
NW_022639563.1	Gnomon	exon	429875	430455	.	+	.	ID=exon-XM_032826476.1-2;Dbxref=GeneID:116849369%2CGenbank:XM_032826476.1;Parent=rna-XM_032826476.1
NW_022639563.1	Gnomon	exon	426520	426619	.	+	.	ID=exon-XM_032826476.1-1;Dbxref=GeneID:116849369%2CGenbank:XM_032826476.1;Parent=rna-XM_032826476.1
NW_022639563.1	Gnomon	exon	433780	435565	.	+	.	ID=exon-XM_032826476.1-7;Dbxref=GeneID:116849369%2CGenbank:XM_032826476.1;Parent=rna-XM_032826476.1
NW_022639563.1	Gnomon	exon	431382	431628	.	+	.	ID=exon-XM_032826476.1-4;Dbxref=GeneID:116849369%2CGenbank:XM_032826476.1;Parent=rna-XM_032826476.1
NW_022639563.1	Gnomon	exon	430515	430616	.	+	.	ID=exon-XM_032826476.1-3;Dbxref=GeneID:116849369%2CGenbank:XM_032826476.1;Parent=rna-XM_032826476.1
NW_022639563.1	Gnomon	exon	432418	432549	.	+	.	ID=exon-XM_032826476.1-6;Dbxref=GeneID:116849369%2CGenbank:XM_032826476.1;Parent=rna-XM_032826476.1
NW_022639563.1	Gnomon	exon	431802	432008	.	+	.	ID=exon-XM_032826476.1-5;Dbxref=GeneID:116849369%2CGenbank:XM_032826476.1;Parent=rna-XM_032826476.1
NW_022639563.1	Gnomon	CDS	29646	29772	.	-	0	Name=XP_032682381.1;ID=cds-XP_032682381.1;Dbxref=GeneID:116849379%2CGenbank:XP_032682381.1;Parent=rna-XM_032826490.1
NW_022639563.1	Gnomon	CDS	29355	29510	.	-	0	Name=XP_032682381.1;ID=cds-XP_032682381.1;Dbxref=GeneID:116849379%2CGenbank:XP_032682381.1;Parent=rna-XM_032826490.1
NW_022639563.1	Gnomon	CDS	28697	29040	.	-	0	Name=XP_032682381.1;ID=cds-XP_032682381.1;Dbxref=GeneID:116849379%2CGenbank:XP_032682381.1;Parent=rna-XM_032826490.1
NW_022639563.1	Gnomon	CDS	28497	28615	.	-	0	Name=XP_032682381.1;ID=cds-XP_032682381.1;Dbxref=GeneID:116849379%2CGenbank:XP_032682381.1;Parent=rna-XM_032826490.1
NW_022639563.1	Gnomon	CDS	28155	28422	.	-	0	Name=XP_032682381.1;ID=cds-XP_032682381.1;Dbxref=GeneID:116849379%2CGenbank:XP_032682381.1;Parent=rna-XM_032826490.1
NW_022639563.1	Gnomon	exon	350417	350563	.	-	.	ID=exon-XM_032826457.1-13;Dbxref=GeneID:116849366%2CGenbank:XM_032826457.1;Parent=rna-XM_032826457.1
NW_022639563.1	Gnomon	exon	350986	351222	.	-	.	ID=exon-XM_032826457.1-12;Dbxref=GeneID:116849366%2CGenbank:XM_032826457.1;Parent=rna-XM_032826457.1
NW_022639563.1	Gnomon	exon	352338	352496	.	-	.	ID=exon-XM_032826457.1-11;Dbxref=GeneID:116849366%2CGenbank:XM_032826457.1;Parent=rna-XM_032826457.1
NW_022639563.1	Gnomon	exon	353472	353608	.	-	.	ID=exon-XM_032826457.1-10;Dbxref=GeneID:116849366%2CGenbank:XM_032826457.1;Parent=rna-XM_032826457.1
NW_022639563.1	Gnomon	exon	205073	205200	.	+	.	ID=exon-XR_004379120.1-3;Dbxref=GeneID:116849371%2CGenbank:XR_004379120.1;Parent=rna-XR_004379120.1
NW_022639563.1	Gnomon	exon	204290	204502	.	+	.	ID=exon-XR_004379120.1-2;Dbxref=GeneID:116849371%2CGenbank:XR_004379120.1;Parent=rna-XR_004379120.1
NW_022639563.1	Gnomon	exon	335053	335224	.	+	.	ID=exon-XR_004379120.1-5;Dbxref=GeneID:116849371%2CGenbank:XR_004379120.1;Parent=rna-XR_004379120.1
NW_022639563.1	Gnomon	exon	221622	221721	.	+	.	ID=exon-XR_004379120.1-4;Dbxref=GeneID:116849371%2CGenbank:XR_004379120.1;Parent=rna-XR_004379120.1
NW_022639563.1	Gnomon	exon	202846	203586	.	+	.	ID=exon-XR_004379120.1-1;Dbxref=GeneID:116849371%2CGenbank:XR_004379120.1;Parent=rna-XR_004379120.1
NW_022639563.1	Gnomon	exon	337114	339090	.	+	.	ID=exon-XR_004379120.1-6;Dbxref=GeneID:116849371%2CGenbank:XR_004379120.1;Parent=rna-XR_004379120.1
NW_022639563.1	Gnomon	CDS	48316	48364	.	+	0	Name=XP_032682389.1;ID=cds-XP_032682389.1;Dbxref=GeneID:116849381%2CGenbank:XP_032682389.1;Parent=rna-XM_032826498.1
NW_022639563.1	Gnomon	CDS	48929	49207	.	+	0	Name=XP_032682389.1;ID=cds-XP_032682389.1;Dbxref=GeneID:116849381%2CGenbank:XP_032682389.1;Parent=rna-XM_032826498.1
NW_022639563.1	Gnomon	CDS	49735	50122	.	+	0	Name=XP_032682389.1;ID=cds-XP_032682389.1;Dbxref=GeneID:116849381%2CGenbank:XP_032682389.1;Parent=rna-XM_032826498.1
NW_022639563.1	Gnomon	CDS	50681	50927	.	+	0	Name=XP_032682389.1;ID=cds-XP_032682389.1;Dbxref=GeneID:116849381%2CGenbank:XP_032682389.1;Parent=rna-XM_032826498.1
NW_022639563.1	Gnomon	exon	442802	442904	.	+	.	ID=exon-XM_032826414.1-2;Dbxref=GeneID:116849351%2CGenbank:XM_032826414.1;Parent=rna-XM_032826414.1
NW_022639563.1	Gnomon	exon	442487	442621	.	+	.	ID=exon-XM_032826414.1-1;Dbxref=GeneID:116849351%2CGenbank:XM_032826414.1;Parent=rna-XM_032826414.1
NW_022639563.1	Gnomon	exon	443951	444217	.	+	.	ID=exon-XM_032826414.1-6;Dbxref=GeneID:116849351%2CGenbank:XM_032826414.1;Parent=rna-XM_032826414.1
NW_022639563.1	Gnomon	exon	443542	443872	.	+	.	ID=exon-XM_032826414.1-5;Dbxref=GeneID:116849351%2CGenbank:XM_032826414.1;Parent=rna-XM_032826414.1
NW_022639563.1	Gnomon	exon	443266	443463	.	+	.	ID=exon-XM_032826414.1-4;Dbxref=GeneID:116849351%2CGenbank:XM_032826414.1;Parent=rna-XM_032826414.1
NW_022639563.1	Gnomon	exon	443022	443177	.	+	.	ID=exon-XM_032826414.1-3;Dbxref=GeneID:116849351%2CGenbank:XM_032826414.1;Parent=rna-XM_032826414.1
NW_022639563.1	Gnomon	exon	444715	446834	.	+	.	ID=exon-XM_032826414.1-8;Dbxref=GeneID:116849351%2CGenbank:XM_032826414.1;Parent=rna-XM_032826414.1
NW_022639563.1	Gnomon	exon	444314	444588	.	+	.	ID=exon-XM_032826414.1-7;Dbxref=GeneID:116849351%2CGenbank:XM_032826414.1;Parent=rna-XM_032826414.1
NW_022639563.1	Gnomon	exon	45812	46223	.	+	.	ID=exon-XM_032826502.1-2;Dbxref=GeneID:116849383%2CGenbank:XM_032826502.1;Parent=rna-XM_032826502.1
NW_022639563.1	Gnomon	exon	44887	45219	.	+	.	ID=exon-XM_032826502.1-1;Dbxref=GeneID:116849383%2CGenbank:XM_032826502.1;Parent=rna-XM_032826502.1
NW_022639563.1	Gnomon	exon	46811	47708	.	+	.	ID=exon-XM_032826502.1-3;Dbxref=GeneID:116849383%2CGenbank:XM_032826502.1;Parent=rna-XM_032826502.1
NW_022639563.1	Gnomon	exon	300673	305039	.	+	.	ID=exon-XR_004379119.1-5;Dbxref=GeneID:116849371%2CGenbank:XR_004379119.1;Parent=rna-XR_004379119.1
NW_022639563.1	Gnomon	exon	221622	221721	.	+	.	ID=exon-XR_004379119.1-4;Dbxref=GeneID:116849371%2CGenbank:XR_004379119.1;Parent=rna-XR_004379119.1
NW_022639563.1	Gnomon	exon	205073	205200	.	+	.	ID=exon-XR_004379119.1-3;Dbxref=GeneID:116849371%2CGenbank:XR_004379119.1;Parent=rna-XR_004379119.1
NW_022639563.1	Gnomon	exon	204290	204502	.	+	.	ID=exon-XR_004379119.1-2;Dbxref=GeneID:116849371%2CGenbank:XR_004379119.1;Parent=rna-XR_004379119.1
NW_022639563.1	Gnomon	exon	202854	203501	.	+	.	ID=exon-XR_004379119.1-1;Dbxref=GeneID:116849371%2CGenbank:XR_004379119.1;Parent=rna-XR_004379119.1
NW_022639563.1	Gnomon	CDS	29646	29772	.	-	0	Name=XP_032682388.1;ID=cds-XP_032682388.1;Dbxref=GeneID:116849379%2CGenbank:XP_032682388.1;Parent=rna-XM_032826497.1
NW_022639563.1	Gnomon	CDS	29355	29510	.	-	0	Name=XP_032682388.1;ID=cds-XP_032682388.1;Dbxref=GeneID:116849379%2CGenbank:XP_032682388.1;Parent=rna-XM_032826497.1
NW_022639563.1	Gnomon	CDS	28697	29040	.	-	0	Name=XP_032682388.1;ID=cds-XP_032682388.1;Dbxref=GeneID:116849379%2CGenbank:XP_032682388.1;Parent=rna-XM_032826497.1
NW_022639563.1	Gnomon	CDS	28497	28615	.	-	0	Name=XP_032682388.1;ID=cds-XP_032682388.1;Dbxref=GeneID:116849379%2CGenbank:XP_032682388.1;Parent=rna-XM_032826497.1
NW_022639563.1	Gnomon	CDS	28155	28422	.	-	0	Name=XP_032682388.1;ID=cds-XP_032682388.1;Dbxref=GeneID:116849379%2CGenbank:XP_032682388.1;Parent=rna-XM_032826497.1
NW_022639563.1	Gnomon	exon	357585	357694	.	-	.	ID=exon-XM_032826453.1-5;Dbxref=GeneID:116849366%2CGenbank:XM_032826453.1;Parent=rna-XM_032826453.1
NW_022639563.1	Gnomon	exon	363205	363249	.	-	.	ID=exon-XM_032826453.1-4;Dbxref=GeneID:116849366%2CGenbank:XM_032826453.1;Parent=rna-XM_032826453.1
NW_022639563.1	Gnomon	exon	356224	356339	.	-	.	ID=exon-XM_032826453.1-7;Dbxref=GeneID:116849366%2CGenbank:XM_032826453.1;Parent=rna-XM_032826453.1
NW_022639563.1	Gnomon	exon	357280	357460	.	-	.	ID=exon-XM_032826453.1-6;Dbxref=GeneID:116849366%2CGenbank:XM_032826453.1;Parent=rna-XM_032826453.1
NW_022639563.1	Gnomon	exon	353472	353608	.	-	.	ID=exon-XM_032826453.1-9;Dbxref=GeneID:116849366%2CGenbank:XM_032826453.1;Parent=rna-XM_032826453.1
NW_022639563.1	Gnomon	exon	355707	355875	.	-	.	ID=exon-XM_032826453.1-8;Dbxref=GeneID:116849366%2CGenbank:XM_032826453.1;Parent=rna-XM_032826453.1
NW_022639563.1	Gnomon	exon	370586	370858	.	-	.	ID=exon-XM_032826453.1-1;Dbxref=GeneID:116849366%2CGenbank:XM_032826453.1;Parent=rna-XM_032826453.1
NW_022639563.1	Gnomon	exon	363934	364073	.	-	.	ID=exon-XM_032826453.1-3;Dbxref=GeneID:116849366%2CGenbank:XM_032826453.1;Parent=rna-XM_032826453.1
NW_022639563.1	Gnomon	exon	367843	367960	.	-	.	ID=exon-XM_032826453.1-2;Dbxref=GeneID:116849366%2CGenbank:XM_032826453.1;Parent=rna-XM_032826453.1
NW_022639563.1	Gnomon	mRNA	449723	466978	.	+	.	Name=XM_032826410.1;ID=rna-XM_032826410.1;Dbxref=GeneID:116849350%2CGenbank:XM_032826410.1;Parent=gene-LOC116849350
NW_022639563.1	Gnomon	CDS	29646	29772	.	-	0	Name=XP_032682386.1;ID=cds-XP_032682386.1;Dbxref=GeneID:116849379%2CGenbank:XP_032682386.1;Parent=rna-XM_032826495.1
NW_022639563.1	Gnomon	CDS	29355	29510	.	-	0	Name=XP_032682386.1;ID=cds-XP_032682386.1;Dbxref=GeneID:116849379%2CGenbank:XP_032682386.1;Parent=rna-XM_032826495.1
NW_022639563.1	Gnomon	CDS	28697	29040	.	-	0	Name=XP_032682386.1;ID=cds-XP_032682386.1;Dbxref=GeneID:116849379%2CGenbank:XP_032682386.1;Parent=rna-XM_032826495.1
NW_022639563.1	Gnomon	CDS	28497	28615	.	-	0	Name=XP_032682386.1;ID=cds-XP_032682386.1;Dbxref=GeneID:116849379%2CGenbank:XP_032682386.1;Parent=rna-XM_032826495.1
NW_022639563.1	Gnomon	CDS	28155	28422	.	-	0	Name=XP_032682386.1;ID=cds-XP_032682386.1;Dbxref=GeneID:116849379%2CGenbank:XP_032682386.1;Parent=rna-XM_032826495.1
NW_022639563.1	tRNAscan-SE	exon	397085	397158	.	+	.	ID=exon-Trnan-guu-4-1;Dbxref=GeneID:116849385;Note=transfer RNA asparagine (anticodon GUU);Parent=rna-Trnan-guu-4
NW_022639563.1	Gnomon	mRNA	351050	439837	.	-	.	Name=XM_032826459.1;ID=rna-XM_032826459.1;Dbxref=GeneID:116849366%2CGenbank:XM_032826459.1;Parent=gene-LOC116849366
NW_022639563.1	Gnomon	CDS	29646	29772	.	-	0	Name=XP_032682385.1;ID=cds-XP_032682385.1;Dbxref=GeneID:116849379%2CGenbank:XP_032682385.1;Parent=rna-XM_032826494.1
NW_022639563.1	Gnomon	CDS	29355	29510	.	-	0	Name=XP_032682385.1;ID=cds-XP_032682385.1;Dbxref=GeneID:116849379%2CGenbank:XP_032682385.1;Parent=rna-XM_032826494.1
NW_022639563.1	Gnomon	CDS	28697	29040	.	-	0	Name=XP_032682385.1;ID=cds-XP_032682385.1;Dbxref=GeneID:116849379%2CGenbank:XP_032682385.1;Parent=rna-XM_032826494.1
NW_022639563.1	Gnomon	CDS	28497	28615	.	-	0	Name=XP_032682385.1;ID=cds-XP_032682385.1;Dbxref=GeneID:116849379%2CGenbank:XP_032682385.1;Parent=rna-XM_032826494.1
NW_022639563.1	Gnomon	CDS	28155	28422	.	-	0	Name=XP_032682385.1;ID=cds-XP_032682385.1;Dbxref=GeneID:116849379%2CGenbank:XP_032682385.1;Parent=rna-XM_032826494.1
NW_022639563.1	Gnomon	exon	472081	472441	.	+	.	ID=exon-XM_032826437.1-4;Dbxref=GeneID:116849358%2CGenbank:XM_032826437.1;Parent=rna-XM_032826437.1
NW_022639563.1	Gnomon	exon	471822	471974	.	+	.	ID=exon-XM_032826437.1-3;Dbxref=GeneID:116849358%2CGenbank:XM_032826437.1;Parent=rna-XM_032826437.1
NW_022639563.1	Gnomon	exon	471356	471737	.	+	.	ID=exon-XM_032826437.1-2;Dbxref=GeneID:116849358%2CGenbank:XM_032826437.1;Parent=rna-XM_032826437.1
NW_022639563.1	Gnomon	exon	470820	470988	.	+	.	ID=exon-XM_032826437.1-1;Dbxref=GeneID:116849358%2CGenbank:XM_032826437.1;Parent=rna-XM_032826437.1
NW_022639563.1	Gnomon	exon	426495	426761	.	+	.	ID=exon-XM_032826477.1-1;Dbxref=GeneID:116849369%2CGenbank:XM_032826477.1;Parent=rna-XM_032826477.1
NW_022639563.1	Gnomon	exon	431802	432008	.	+	.	ID=exon-XM_032826477.1-5;Dbxref=GeneID:116849369%2CGenbank:XM_032826477.1;Parent=rna-XM_032826477.1
NW_022639563.1	Gnomon	exon	431388	431628	.	+	.	ID=exon-XM_032826477.1-4;Dbxref=GeneID:116849369%2CGenbank:XM_032826477.1;Parent=rna-XM_032826477.1
NW_022639563.1	Gnomon	exon	430515	430616	.	+	.	ID=exon-XM_032826477.1-3;Dbxref=GeneID:116849369%2CGenbank:XM_032826477.1;Parent=rna-XM_032826477.1
NW_022639563.1	Gnomon	exon	426844	430455	.	+	.	ID=exon-XM_032826477.1-2;Dbxref=GeneID:116849369%2CGenbank:XM_032826477.1;Parent=rna-XM_032826477.1
NW_022639563.1	Gnomon	exon	433780	435565	.	+	.	ID=exon-XM_032826477.1-7;Dbxref=GeneID:116849369%2CGenbank:XM_032826477.1;Parent=rna-XM_032826477.1
NW_022639563.1	Gnomon	exon	432418	432549	.	+	.	ID=exon-XM_032826477.1-6;Dbxref=GeneID:116849369%2CGenbank:XM_032826477.1;Parent=rna-XM_032826477.1
NW_022639563.1	Gnomon	CDS	831413	831452	.	-	0	Name=XP_032682340.1;ID=cds-XP_032682340.1;Dbxref=GeneID:116849363%2CGenbank:XP_032682340.1;Parent=rna-XM_032826449.1
NW_022639563.1	Gnomon	CDS	830994	831265	.	-	0	Name=XP_032682340.1;ID=cds-XP_032682340.1;Dbxref=GeneID:116849363%2CGenbank:XP_032682340.1;Parent=rna-XM_032826449.1
NW_022639563.1	Gnomon	CDS	830134	830436	.	-	0	Name=XP_032682340.1;ID=cds-XP_032682340.1;Dbxref=GeneID:116849363%2CGenbank:XP_032682340.1;Parent=rna-XM_032826449.1
NW_022639563.1	Gnomon	CDS	826057	826359	.	-	0	Name=XP_032682340.1;ID=cds-XP_032682340.1;Dbxref=GeneID:116849363%2CGenbank:XP_032682340.1;Parent=rna-XM_032826449.1
NW_022639563.1	Gnomon	CDS	825734	825901	.	-	0	Name=XP_032682340.1;ID=cds-XP_032682340.1;Dbxref=GeneID:116849363%2CGenbank:XP_032682340.1;Parent=rna-XM_032826449.1
NW_022639563.1	Gnomon	CDS	367843	367894	.	-	0	Name=XP_032682341.1;ID=cds-XP_032682341.1;Dbxref=GeneID:116849366%2CGenbank:XP_032682341.1;Parent=rna-XM_032826450.1
NW_022639563.1	Gnomon	CDS	363934	364073	.	-	0	Name=XP_032682341.1;ID=cds-XP_032682341.1;Dbxref=GeneID:116849366%2CGenbank:XP_032682341.1;Parent=rna-XM_032826450.1
NW_022639563.1	Gnomon	CDS	363205	363249	.	-	0	Name=XP_032682341.1;ID=cds-XP_032682341.1;Dbxref=GeneID:116849366%2CGenbank:XP_032682341.1;Parent=rna-XM_032826450.1
NW_022639563.1	Gnomon	CDS	357585	357694	.	-	0	Name=XP_032682341.1;ID=cds-XP_032682341.1;Dbxref=GeneID:116849366%2CGenbank:XP_032682341.1;Parent=rna-XM_032826450.1
NW_022639563.1	Gnomon	CDS	357280	357460	.	-	0	Name=XP_032682341.1;ID=cds-XP_032682341.1;Dbxref=GeneID:116849366%2CGenbank:XP_032682341.1;Parent=rna-XM_032826450.1
NW_022639563.1	Gnomon	CDS	356224	356339	.	-	0	Name=XP_032682341.1;ID=cds-XP_032682341.1;Dbxref=GeneID:116849366%2CGenbank:XP_032682341.1;Parent=rna-XM_032826450.1
NW_022639563.1	Gnomon	CDS	355707	355875	.	-	0	Name=XP_032682341.1;ID=cds-XP_032682341.1;Dbxref=GeneID:116849366%2CGenbank:XP_032682341.1;Parent=rna-XM_032826450.1
NW_022639563.1	Gnomon	CDS	353472	353608	.	-	0	Name=XP_032682341.1;ID=cds-XP_032682341.1;Dbxref=GeneID:116849366%2CGenbank:XP_032682341.1;Parent=rna-XM_032826450.1
NW_022639563.1	Gnomon	CDS	352338	352496	.	-	0	Name=XP_032682341.1;ID=cds-XP_032682341.1;Dbxref=GeneID:116849366%2CGenbank:XP_032682341.1;Parent=rna-XM_032826450.1
NW_022639563.1	Gnomon	CDS	351040	351222	.	-	0	Name=XP_032682341.1;ID=cds-XP_032682341.1;Dbxref=GeneID:116849366%2CGenbank:XP_032682341.1;Parent=rna-XM_032826450.1
NW_022639563.1	Gnomon	CDS	350347	350563	.	-	0	Name=XP_032682341.1;ID=cds-XP_032682341.1;Dbxref=GeneID:116849366%2CGenbank:XP_032682341.1;Parent=rna-XM_032826450.1
NW_022639563.1	Gnomon	CDS	349882	350079	.	-	0	Name=XP_032682341.1;ID=cds-XP_032682341.1;Dbxref=GeneID:116849366%2CGenbank:XP_032682341.1;Parent=rna-XM_032826450.1
NW_022639563.1	Gnomon	mRNA	442515	446834	.	+	.	Name=XM_032826413.1;ID=rna-XM_032826413.1;Dbxref=GeneID:116849351%2CGenbank:XM_032826413.1;Parent=gene-LOC116849351
NW_022639563.1	Gnomon	mRNA	442487	446834	.	+	.	Name=XM_032826414.1;ID=rna-XM_032826414.1;Dbxref=GeneID:116849351%2CGenbank:XM_032826414.1;Parent=gene-LOC116849351
NW_022639563.1	Gnomon	exon	443542	443872	.	+	.	ID=exon-XM_032826413.1-5;Dbxref=GeneID:116849351%2CGenbank:XM_032826413.1;Parent=rna-XM_032826413.1
NW_022639563.1	Gnomon	exon	443266	443463	.	+	.	ID=exon-XM_032826413.1-4;Dbxref=GeneID:116849351%2CGenbank:XM_032826413.1;Parent=rna-XM_032826413.1
NW_022639563.1	Gnomon	exon	444314	444588	.	+	.	ID=exon-XM_032826413.1-7;Dbxref=GeneID:116849351%2CGenbank:XM_032826413.1;Parent=rna-XM_032826413.1
NW_022639563.1	Gnomon	exon	443951	444217	.	+	.	ID=exon-XM_032826413.1-6;Dbxref=GeneID:116849351%2CGenbank:XM_032826413.1;Parent=rna-XM_032826413.1
NW_022639563.1	Gnomon	exon	442515	442607	.	+	.	ID=exon-XM_032826413.1-1;Dbxref=GeneID:116849351%2CGenbank:XM_032826413.1;Parent=rna-XM_032826413.1
NW_022639563.1	Gnomon	exon	443022	443177	.	+	.	ID=exon-XM_032826413.1-3;Dbxref=GeneID:116849351%2CGenbank:XM_032826413.1;Parent=rna-XM_032826413.1
NW_022639563.1	Gnomon	exon	442691	442904	.	+	.	ID=exon-XM_032826413.1-2;Dbxref=GeneID:116849351%2CGenbank:XM_032826413.1;Parent=rna-XM_032826413.1
NW_022639563.1	Gnomon	exon	444715	446834	.	+	.	ID=exon-XM_032826413.1-8;Dbxref=GeneID:116849351%2CGenbank:XM_032826413.1;Parent=rna-XM_032826413.1
NW_022639563.1	Gnomon	mRNA	442255	446834	.	+	.	Name=XM_032826411.1;ID=rna-XM_032826411.1;Dbxref=GeneID:116849351%2CGenbank:XM_032826411.1;Parent=gene-LOC116849351
NW_022639563.1	Gnomon	mRNA	442503	446834	.	+	.	Name=XM_032826412.1;ID=rna-XM_032826412.1;Dbxref=GeneID:116849351%2CGenbank:XM_032826412.1;Parent=gene-LOC116849351
NW_022639563.1	Gnomon	mRNA	341712	345675	.	+	.	Name=XM_032826466.1;ID=rna-XM_032826466.1;Dbxref=GeneID:116849368%2CGenbank:XM_032826466.1;Parent=gene-LOC116849368
NW_022639563.1	Gnomon	exon	834842	835113	.	-	.	ID=exon-XM_032826436.1-2;Dbxref=GeneID:116849357%2CGenbank:XM_032826436.1;Parent=rna-XM_032826436.1
NW_022639563.1	Gnomon	exon	835261	835431	.	-	.	ID=exon-XM_032826436.1-1;Dbxref=GeneID:116849357%2CGenbank:XM_032826436.1;Parent=rna-XM_032826436.1
NW_022639563.1	Gnomon	exon	832658	832678	.	-	.	ID=exon-XM_032826436.1-4;Dbxref=GeneID:116849357%2CGenbank:XM_032826436.1;Parent=rna-XM_032826436.1
NW_022639563.1	Gnomon	exon	833982	834284	.	-	.	ID=exon-XM_032826436.1-3;Dbxref=GeneID:116849357%2CGenbank:XM_032826436.1;Parent=rna-XM_032826436.1
NW_022639563.1	Gnomon	CDS	367843	367894	.	-	0	Name=XP_032682344.1;ID=cds-XP_032682344.1;Dbxref=GeneID:116849366%2CGenbank:XP_032682344.1;Parent=rna-XM_032826453.1
NW_022639563.1	Gnomon	CDS	363934	364073	.	-	0	Name=XP_032682344.1;ID=cds-XP_032682344.1;Dbxref=GeneID:116849366%2CGenbank:XP_032682344.1;Parent=rna-XM_032826453.1
NW_022639563.1	Gnomon	CDS	363205	363249	.	-	0	Name=XP_032682344.1;ID=cds-XP_032682344.1;Dbxref=GeneID:116849366%2CGenbank:XP_032682344.1;Parent=rna-XM_032826453.1
NW_022639563.1	Gnomon	CDS	357585	357694	.	-	0	Name=XP_032682344.1;ID=cds-XP_032682344.1;Dbxref=GeneID:116849366%2CGenbank:XP_032682344.1;Parent=rna-XM_032826453.1
NW_022639563.1	Gnomon	CDS	357280	357460	.	-	0	Name=XP_032682344.1;ID=cds-XP_032682344.1;Dbxref=GeneID:116849366%2CGenbank:XP_032682344.1;Parent=rna-XM_032826453.1
NW_022639563.1	Gnomon	CDS	356224	356339	.	-	0	Name=XP_032682344.1;ID=cds-XP_032682344.1;Dbxref=GeneID:116849366%2CGenbank:XP_032682344.1;Parent=rna-XM_032826453.1
NW_022639563.1	Gnomon	CDS	355707	355875	.	-	0	Name=XP_032682344.1;ID=cds-XP_032682344.1;Dbxref=GeneID:116849366%2CGenbank:XP_032682344.1;Parent=rna-XM_032826453.1
NW_022639563.1	Gnomon	CDS	353472	353608	.	-	0	Name=XP_032682344.1;ID=cds-XP_032682344.1;Dbxref=GeneID:116849366%2CGenbank:XP_032682344.1;Parent=rna-XM_032826453.1
NW_022639563.1	Gnomon	CDS	352338	352496	.	-	0	Name=XP_032682344.1;ID=cds-XP_032682344.1;Dbxref=GeneID:116849366%2CGenbank:XP_032682344.1;Parent=rna-XM_032826453.1
NW_022639563.1	Gnomon	CDS	351040	351222	.	-	0	Name=XP_032682344.1;ID=cds-XP_032682344.1;Dbxref=GeneID:116849366%2CGenbank:XP_032682344.1;Parent=rna-XM_032826453.1
NW_022639563.1	Gnomon	CDS	350347	350563	.	-	0	Name=XP_032682344.1;ID=cds-XP_032682344.1;Dbxref=GeneID:116849366%2CGenbank:XP_032682344.1;Parent=rna-XM_032826453.1
NW_022639563.1	Gnomon	CDS	349882	350079	.	-	0	Name=XP_032682344.1;ID=cds-XP_032682344.1;Dbxref=GeneID:116849366%2CGenbank:XP_032682344.1;Parent=rna-XM_032826453.1
NW_022639563.1	Gnomon	mRNA	341712	345675	.	+	.	Name=XM_032826467.1;ID=rna-XM_032826467.1;Dbxref=GeneID:116849368%2CGenbank:XM_032826467.1;Parent=gene-LOC116849368
NW_022639563.1	Gnomon	exon	107078	111954	.	-	.	ID=exon-XR_004379121.1-3;Dbxref=GeneID:116849384%2CGenbank:XR_004379121.1;Parent=rna-XR_004379121.1
NW_022639563.1	Gnomon	exon	112981	113263	.	-	.	ID=exon-XR_004379121.1-2;Dbxref=GeneID:116849384%2CGenbank:XR_004379121.1;Parent=rna-XR_004379121.1
NW_022639563.1	Gnomon	exon	113349	113568	.	-	.	ID=exon-XR_004379121.1-1;Dbxref=GeneID:116849384%2CGenbank:XR_004379121.1;Parent=rna-XR_004379121.1
NW_022639563.1	Gnomon	exon	156038	156128	.	+	.	ID=exon-XM_032826478.1-2;Dbxref=GeneID:116849370%2CGenbank:XM_032826478.1;Parent=rna-XM_032826478.1
NW_022639563.1	Gnomon	exon	155638	155817	.	+	.	ID=exon-XM_032826478.1-1;Dbxref=GeneID:116849370%2CGenbank:XM_032826478.1;Parent=rna-XM_032826478.1
NW_022639563.1	Gnomon	exon	156743	157001	.	+	.	ID=exon-XM_032826478.1-4;Dbxref=GeneID:116849370%2CGenbank:XM_032826478.1;Parent=rna-XM_032826478.1
NW_022639563.1	Gnomon	exon	156538	156657	.	+	.	ID=exon-XM_032826478.1-3;Dbxref=GeneID:116849370%2CGenbank:XM_032826478.1;Parent=rna-XM_032826478.1
NW_022639563.1	Gnomon	CDS	367843	367894	.	-	0	Name=XP_032682343.1;ID=cds-XP_032682343.1;Dbxref=GeneID:116849366%2CGenbank:XP_032682343.1;Parent=rna-XM_032826452.1
NW_022639563.1	Gnomon	CDS	363934	364073	.	-	0	Name=XP_032682343.1;ID=cds-XP_032682343.1;Dbxref=GeneID:116849366%2CGenbank:XP_032682343.1;Parent=rna-XM_032826452.1
NW_022639563.1	Gnomon	CDS	363205	363249	.	-	0	Name=XP_032682343.1;ID=cds-XP_032682343.1;Dbxref=GeneID:116849366%2CGenbank:XP_032682343.1;Parent=rna-XM_032826452.1
NW_022639563.1	Gnomon	CDS	357585	357694	.	-	0	Name=XP_032682343.1;ID=cds-XP_032682343.1;Dbxref=GeneID:116849366%2CGenbank:XP_032682343.1;Parent=rna-XM_032826452.1
NW_022639563.1	Gnomon	CDS	357280	357460	.	-	0	Name=XP_032682343.1;ID=cds-XP_032682343.1;Dbxref=GeneID:116849366%2CGenbank:XP_032682343.1;Parent=rna-XM_032826452.1
NW_022639563.1	Gnomon	CDS	356224	356339	.	-	0	Name=XP_032682343.1;ID=cds-XP_032682343.1;Dbxref=GeneID:116849366%2CGenbank:XP_032682343.1;Parent=rna-XM_032826452.1
NW_022639563.1	Gnomon	CDS	355707	355875	.	-	0	Name=XP_032682343.1;ID=cds-XP_032682343.1;Dbxref=GeneID:116849366%2CGenbank:XP_032682343.1;Parent=rna-XM_032826452.1
NW_022639563.1	Gnomon	CDS	353472	353608	.	-	0	Name=XP_032682343.1;ID=cds-XP_032682343.1;Dbxref=GeneID:116849366%2CGenbank:XP_032682343.1;Parent=rna-XM_032826452.1
NW_022639563.1	Gnomon	CDS	352338	352496	.	-	0	Name=XP_032682343.1;ID=cds-XP_032682343.1;Dbxref=GeneID:116849366%2CGenbank:XP_032682343.1;Parent=rna-XM_032826452.1
NW_022639563.1	Gnomon	CDS	351040	351222	.	-	0	Name=XP_032682343.1;ID=cds-XP_032682343.1;Dbxref=GeneID:116849366%2CGenbank:XP_032682343.1;Parent=rna-XM_032826452.1
NW_022639563.1	Gnomon	CDS	350347	350563	.	-	0	Name=XP_032682343.1;ID=cds-XP_032682343.1;Dbxref=GeneID:116849366%2CGenbank:XP_032682343.1;Parent=rna-XM_032826452.1
NW_022639563.1	Gnomon	CDS	349882	350079	.	-	0	Name=XP_032682343.1;ID=cds-XP_032682343.1;Dbxref=GeneID:116849366%2CGenbank:XP_032682343.1;Parent=rna-XM_032826452.1
NW_022639563.1	Gnomon	mRNA	342103	345675	.	+	.	Name=XM_032826465.1;ID=rna-XM_032826465.1;Dbxref=GeneID:116849368%2CGenbank:XM_032826465.1;Parent=gene-LOC116849368
NW_022639563.1	Gnomon	CDS	367843	367894	.	-	0	Name=XP_032682342.1;ID=cds-XP_032682342.1;Dbxref=GeneID:116849366%2CGenbank:XP_032682342.1;Parent=rna-XM_032826451.1
NW_022639563.1	Gnomon	CDS	363934	364073	.	-	0	Name=XP_032682342.1;ID=cds-XP_032682342.1;Dbxref=GeneID:116849366%2CGenbank:XP_032682342.1;Parent=rna-XM_032826451.1
NW_022639563.1	Gnomon	CDS	363205	363249	.	-	0	Name=XP_032682342.1;ID=cds-XP_032682342.1;Dbxref=GeneID:116849366%2CGenbank:XP_032682342.1;Parent=rna-XM_032826451.1
NW_022639563.1	Gnomon	CDS	357585	357694	.	-	0	Name=XP_032682342.1;ID=cds-XP_032682342.1;Dbxref=GeneID:116849366%2CGenbank:XP_032682342.1;Parent=rna-XM_032826451.1
NW_022639563.1	Gnomon	CDS	357280	357460	.	-	0	Name=XP_032682342.1;ID=cds-XP_032682342.1;Dbxref=GeneID:116849366%2CGenbank:XP_032682342.1;Parent=rna-XM_032826451.1
NW_022639563.1	Gnomon	CDS	356224	356339	.	-	0	Name=XP_032682342.1;ID=cds-XP_032682342.1;Dbxref=GeneID:116849366%2CGenbank:XP_032682342.1;Parent=rna-XM_032826451.1
NW_022639563.1	Gnomon	CDS	355707	355875	.	-	0	Name=XP_032682342.1;ID=cds-XP_032682342.1;Dbxref=GeneID:116849366%2CGenbank:XP_032682342.1;Parent=rna-XM_032826451.1
NW_022639563.1	Gnomon	CDS	353472	353608	.	-	0	Name=XP_032682342.1;ID=cds-XP_032682342.1;Dbxref=GeneID:116849366%2CGenbank:XP_032682342.1;Parent=rna-XM_032826451.1
NW_022639563.1	Gnomon	CDS	352338	352496	.	-	0	Name=XP_032682342.1;ID=cds-XP_032682342.1;Dbxref=GeneID:116849366%2CGenbank:XP_032682342.1;Parent=rna-XM_032826451.1
NW_022639563.1	Gnomon	CDS	351040	351222	.	-	0	Name=XP_032682342.1;ID=cds-XP_032682342.1;Dbxref=GeneID:116849366%2CGenbank:XP_032682342.1;Parent=rna-XM_032826451.1
NW_022639563.1	Gnomon	CDS	350347	350563	.	-	0	Name=XP_032682342.1;ID=cds-XP_032682342.1;Dbxref=GeneID:116849366%2CGenbank:XP_032682342.1;Parent=rna-XM_032826451.1
NW_022639563.1	Gnomon	CDS	349882	350079	.	-	0	Name=XP_032682342.1;ID=cds-XP_032682342.1;Dbxref=GeneID:116849366%2CGenbank:XP_032682342.1;Parent=rna-XM_032826451.1
NW_022639563.1	Gnomon	exon	472444	476406	.	-	.	ID=exon-XM_032826421.1-24;Dbxref=GeneID:116849352%2CGenbank:XM_032826421.1;Parent=rna-XM_032826421.1
NW_022639563.1	Gnomon	exon	476579	476821	.	-	.	ID=exon-XM_032826421.1-23;Dbxref=GeneID:116849352%2CGenbank:XM_032826421.1;Parent=rna-XM_032826421.1
NW_022639563.1	Gnomon	exon	477092	477305	.	-	.	ID=exon-XM_032826421.1-22;Dbxref=GeneID:116849352%2CGenbank:XM_032826421.1;Parent=rna-XM_032826421.1
NW_022639563.1	Gnomon	exon	477429	477791	.	-	.	ID=exon-XM_032826421.1-21;Dbxref=GeneID:116849352%2CGenbank:XM_032826421.1;Parent=rna-XM_032826421.1
NW_022639563.1	Gnomon	exon	477854	477898	.	-	.	ID=exon-XM_032826421.1-20;Dbxref=GeneID:116849352%2CGenbank:XM_032826421.1;Parent=rna-XM_032826421.1
NW_022639563.1	Gnomon	exon	477989	478360	.	-	.	ID=exon-XM_032826421.1-19;Dbxref=GeneID:116849352%2CGenbank:XM_032826421.1;Parent=rna-XM_032826421.1
NW_022639563.1	Gnomon	exon	478963	479279	.	-	.	ID=exon-XM_032826421.1-18;Dbxref=GeneID:116849352%2CGenbank:XM_032826421.1;Parent=rna-XM_032826421.1
NW_022639563.1	Gnomon	exon	480892	480992	.	-	.	ID=exon-XM_032826421.1-17;Dbxref=GeneID:116849352%2CGenbank:XM_032826421.1;Parent=rna-XM_032826421.1
NW_022639563.1	Gnomon	exon	482207	482412	.	-	.	ID=exon-XM_032826421.1-16;Dbxref=GeneID:116849352%2CGenbank:XM_032826421.1;Parent=rna-XM_032826421.1
NW_022639563.1	Gnomon	exon	483706	483897	.	-	.	ID=exon-XM_032826421.1-15;Dbxref=GeneID:116849352%2CGenbank:XM_032826421.1;Parent=rna-XM_032826421.1
NW_022639563.1	Gnomon	exon	484230	484332	.	-	.	ID=exon-XM_032826421.1-14;Dbxref=GeneID:116849352%2CGenbank:XM_032826421.1;Parent=rna-XM_032826421.1
NW_022639563.1	Gnomon	exon	485128	485523	.	-	.	ID=exon-XM_032826421.1-13;Dbxref=GeneID:116849352%2CGenbank:XM_032826421.1;Parent=rna-XM_032826421.1
NW_022639563.1	Gnomon	exon	492635	492762	.	-	.	ID=exon-XM_032826421.1-12;Dbxref=GeneID:116849352%2CGenbank:XM_032826421.1;Parent=rna-XM_032826421.1
NW_022639563.1	Gnomon	exon	496202	496316	.	-	.	ID=exon-XM_032826421.1-11;Dbxref=GeneID:116849352%2CGenbank:XM_032826421.1;Parent=rna-XM_032826421.1
NW_022639563.1	Gnomon	exon	551038	551488	.	-	.	ID=exon-XM_032826421.1-10;Dbxref=GeneID:116849352%2CGenbank:XM_032826421.1;Parent=rna-XM_032826421.1
NW_022639563.1	Gnomon	CDS	367843	367894	.	-	0	Name=XP_032682349.1;ID=cds-XP_032682349.1;Dbxref=GeneID:116849366%2CGenbank:XP_032682349.1;Parent=rna-XM_032826458.1
NW_022639563.1	Gnomon	CDS	363934	364073	.	-	0	Name=XP_032682349.1;ID=cds-XP_032682349.1;Dbxref=GeneID:116849366%2CGenbank:XP_032682349.1;Parent=rna-XM_032826458.1
NW_022639563.1	Gnomon	CDS	363205	363249	.	-	0	Name=XP_032682349.1;ID=cds-XP_032682349.1;Dbxref=GeneID:116849366%2CGenbank:XP_032682349.1;Parent=rna-XM_032826458.1
NW_022639563.1	Gnomon	CDS	357585	357694	.	-	0	Name=XP_032682349.1;ID=cds-XP_032682349.1;Dbxref=GeneID:116849366%2CGenbank:XP_032682349.1;Parent=rna-XM_032826458.1
NW_022639563.1	Gnomon	CDS	357280	357460	.	-	0	Name=XP_032682349.1;ID=cds-XP_032682349.1;Dbxref=GeneID:116849366%2CGenbank:XP_032682349.1;Parent=rna-XM_032826458.1
NW_022639563.1	Gnomon	CDS	356224	356339	.	-	0	Name=XP_032682349.1;ID=cds-XP_032682349.1;Dbxref=GeneID:116849366%2CGenbank:XP_032682349.1;Parent=rna-XM_032826458.1
NW_022639563.1	Gnomon	CDS	355707	355875	.	-	0	Name=XP_032682349.1;ID=cds-XP_032682349.1;Dbxref=GeneID:116849366%2CGenbank:XP_032682349.1;Parent=rna-XM_032826458.1
NW_022639563.1	Gnomon	CDS	354456	354488	.	-	0	Name=XP_032682349.1;ID=cds-XP_032682349.1;Dbxref=GeneID:116849366%2CGenbank:XP_032682349.1;Parent=rna-XM_032826458.1
NW_022639563.1	Gnomon	exon	439082	439837	.	-	.	ID=exon-XM_032826455.1-1;Dbxref=GeneID:116849366%2CGenbank:XM_032826455.1;Parent=rna-XM_032826455.1
NW_022639563.1	Gnomon	exon	357280	357460	.	-	.	ID=exon-XM_032826455.1-7;Dbxref=GeneID:116849366%2CGenbank:XM_032826455.1;Parent=rna-XM_032826455.1
NW_022639563.1	Gnomon	exon	444715	446834	.	+	.	ID=exon-XM_032826412.1-8;Dbxref=GeneID:116849351%2CGenbank:XM_032826412.1;Parent=rna-XM_032826412.1
NW_022639563.1	Gnomon	exon	357585	357694	.	-	.	ID=exon-XM_032826455.1-6;Dbxref=GeneID:116849366%2CGenbank:XM_032826455.1;Parent=rna-XM_032826455.1
NW_022639563.1	Gnomon	exon	444314	444588	.	+	.	ID=exon-XM_032826412.1-7;Dbxref=GeneID:116849351%2CGenbank:XM_032826412.1;Parent=rna-XM_032826412.1
NW_022639563.1	Gnomon	exon	355707	355875	.	-	.	ID=exon-XM_032826455.1-9;Dbxref=GeneID:116849366%2CGenbank:XM_032826455.1;Parent=rna-XM_032826455.1
NW_022639563.1	Gnomon	exon	443951	444217	.	+	.	ID=exon-XM_032826412.1-6;Dbxref=GeneID:116849351%2CGenbank:XM_032826412.1;Parent=rna-XM_032826412.1
NW_022639563.1	Gnomon	exon	356224	356339	.	-	.	ID=exon-XM_032826455.1-8;Dbxref=GeneID:116849366%2CGenbank:XM_032826455.1;Parent=rna-XM_032826455.1
NW_022639563.1	Gnomon	exon	443542	443872	.	+	.	ID=exon-XM_032826412.1-5;Dbxref=GeneID:116849351%2CGenbank:XM_032826412.1;Parent=rna-XM_032826412.1
NW_022639563.1	Gnomon	exon	367843	367960	.	-	.	ID=exon-XM_032826455.1-3;Dbxref=GeneID:116849366%2CGenbank:XM_032826455.1;Parent=rna-XM_032826455.1
NW_022639563.1	Gnomon	exon	443266	443463	.	+	.	ID=exon-XM_032826412.1-4;Dbxref=GeneID:116849351%2CGenbank:XM_032826412.1;Parent=rna-XM_032826412.1
NW_022639563.1	Gnomon	exon	412942	412986	.	-	.	ID=exon-XM_032826455.1-2;Dbxref=GeneID:116849366%2CGenbank:XM_032826455.1;Parent=rna-XM_032826455.1
NW_022639563.1	Gnomon	exon	443022	443177	.	+	.	ID=exon-XM_032826412.1-3;Dbxref=GeneID:116849351%2CGenbank:XM_032826412.1;Parent=rna-XM_032826412.1
NW_022639563.1	Gnomon	exon	363205	363249	.	-	.	ID=exon-XM_032826455.1-5;Dbxref=GeneID:116849366%2CGenbank:XM_032826455.1;Parent=rna-XM_032826455.1
NW_022639563.1	Gnomon	exon	442691	442904	.	+	.	ID=exon-XM_032826412.1-2;Dbxref=GeneID:116849351%2CGenbank:XM_032826412.1;Parent=rna-XM_032826412.1
NW_022639563.1	Gnomon	exon	363934	364073	.	-	.	ID=exon-XM_032826455.1-4;Dbxref=GeneID:116849366%2CGenbank:XM_032826455.1;Parent=rna-XM_032826455.1
NW_022639563.1	Gnomon	exon	442503	442621	.	+	.	ID=exon-XM_032826412.1-1;Dbxref=GeneID:116849351%2CGenbank:XM_032826412.1;Parent=rna-XM_032826412.1
NW_022639563.1	Gnomon	exon	345876	350079	.	-	.	ID=exon-XM_032826455.1-13;Dbxref=GeneID:116849366%2CGenbank:XM_032826455.1;Parent=rna-XM_032826455.1
NW_022639563.1	Gnomon	exon	353472	353608	.	-	.	ID=exon-XM_032826455.1-10;Dbxref=GeneID:116849366%2CGenbank:XM_032826455.1;Parent=rna-XM_032826455.1
NW_022639563.1	Gnomon	exon	350347	350563	.	-	.	ID=exon-XM_032826455.1-12;Dbxref=GeneID:116849366%2CGenbank:XM_032826455.1;Parent=rna-XM_032826455.1
NW_022639563.1	Gnomon	exon	351040	351222	.	-	.	ID=exon-XM_032826455.1-11;Dbxref=GeneID:116849366%2CGenbank:XM_032826455.1;Parent=rna-XM_032826455.1
NW_022639563.1	Gnomon	CDS	367843	367894	.	-	0	Name=XP_032682348.1;ID=cds-XP_032682348.1;Dbxref=GeneID:116849366%2CGenbank:XP_032682348.1;Parent=rna-XM_032826457.1
NW_022639563.1	Gnomon	CDS	363934	364073	.	-	0	Name=XP_032682348.1;ID=cds-XP_032682348.1;Dbxref=GeneID:116849366%2CGenbank:XP_032682348.1;Parent=rna-XM_032826457.1
NW_022639563.1	Gnomon	CDS	363205	363249	.	-	0	Name=XP_032682348.1;ID=cds-XP_032682348.1;Dbxref=GeneID:116849366%2CGenbank:XP_032682348.1;Parent=rna-XM_032826457.1
NW_022639563.1	Gnomon	CDS	357585	357694	.	-	0	Name=XP_032682348.1;ID=cds-XP_032682348.1;Dbxref=GeneID:116849366%2CGenbank:XP_032682348.1;Parent=rna-XM_032826457.1
NW_022639563.1	Gnomon	CDS	357280	357460	.	-	0	Name=XP_032682348.1;ID=cds-XP_032682348.1;Dbxref=GeneID:116849366%2CGenbank:XP_032682348.1;Parent=rna-XM_032826457.1
NW_022639563.1	Gnomon	CDS	356224	356339	.	-	0	Name=XP_032682348.1;ID=cds-XP_032682348.1;Dbxref=GeneID:116849366%2CGenbank:XP_032682348.1;Parent=rna-XM_032826457.1
NW_022639563.1	Gnomon	CDS	355707	355875	.	-	0	Name=XP_032682348.1;ID=cds-XP_032682348.1;Dbxref=GeneID:116849366%2CGenbank:XP_032682348.1;Parent=rna-XM_032826457.1
NW_022639563.1	Gnomon	CDS	353472	353608	.	-	0	Name=XP_032682348.1;ID=cds-XP_032682348.1;Dbxref=GeneID:116849366%2CGenbank:XP_032682348.1;Parent=rna-XM_032826457.1
NW_022639563.1	Gnomon	CDS	352338	352496	.	-	0	Name=XP_032682348.1;ID=cds-XP_032682348.1;Dbxref=GeneID:116849366%2CGenbank:XP_032682348.1;Parent=rna-XM_032826457.1
NW_022639563.1	Gnomon	CDS	351003	351222	.	-	0	Name=XP_032682348.1;ID=cds-XP_032682348.1;Dbxref=GeneID:116849366%2CGenbank:XP_032682348.1;Parent=rna-XM_032826457.1
NW_022639563.1	Gnomon	mRNA	340232	345675	.	+	.	Name=XM_032826468.1;ID=rna-XM_032826468.1;Dbxref=GeneID:116849368%2CGenbank:XM_032826468.1;Parent=gene-LOC116849368
NW_022639563.1	Gnomon	CDS	363205	363231	.	-	0	Name=XP_032682347.1;ID=cds-XP_032682347.1;Dbxref=GeneID:116849366%2CGenbank:XP_032682347.1;Parent=rna-XM_032826456.1
NW_022639563.1	Gnomon	CDS	357585	357694	.	-	0	Name=XP_032682347.1;ID=cds-XP_032682347.1;Dbxref=GeneID:116849366%2CGenbank:XP_032682347.1;Parent=rna-XM_032826456.1
NW_022639563.1	Gnomon	CDS	357280	357460	.	-	0	Name=XP_032682347.1;ID=cds-XP_032682347.1;Dbxref=GeneID:116849366%2CGenbank:XP_032682347.1;Parent=rna-XM_032826456.1
NW_022639563.1	Gnomon	CDS	356224	356339	.	-	0	Name=XP_032682347.1;ID=cds-XP_032682347.1;Dbxref=GeneID:116849366%2CGenbank:XP_032682347.1;Parent=rna-XM_032826456.1
NW_022639563.1	Gnomon	CDS	355707	355875	.	-	0	Name=XP_032682347.1;ID=cds-XP_032682347.1;Dbxref=GeneID:116849366%2CGenbank:XP_032682347.1;Parent=rna-XM_032826456.1
NW_022639563.1	Gnomon	CDS	353472	353608	.	-	0	Name=XP_032682347.1;ID=cds-XP_032682347.1;Dbxref=GeneID:116849366%2CGenbank:XP_032682347.1;Parent=rna-XM_032826456.1
NW_022639563.1	Gnomon	CDS	352338	352496	.	-	0	Name=XP_032682347.1;ID=cds-XP_032682347.1;Dbxref=GeneID:116849366%2CGenbank:XP_032682347.1;Parent=rna-XM_032826456.1
NW_022639563.1	Gnomon	CDS	351040	351222	.	-	0	Name=XP_032682347.1;ID=cds-XP_032682347.1;Dbxref=GeneID:116849366%2CGenbank:XP_032682347.1;Parent=rna-XM_032826456.1
NW_022639563.1	Gnomon	CDS	350347	350563	.	-	0	Name=XP_032682347.1;ID=cds-XP_032682347.1;Dbxref=GeneID:116849366%2CGenbank:XP_032682347.1;Parent=rna-XM_032826456.1
NW_022639563.1	Gnomon	CDS	349882	350079	.	-	0	Name=XP_032682347.1;ID=cds-XP_032682347.1;Dbxref=GeneID:116849366%2CGenbank:XP_032682347.1;Parent=rna-XM_032826456.1
NW_022639563.1	Gnomon	exon	833982	834284	.	-	.	ID=exon-XM_032826435.1-3;Dbxref=GeneID:116849357%2CGenbank:XM_032826435.1;Parent=rna-XM_032826435.1
NW_022639563.1	Gnomon	exon	834842	835113	.	-	.	ID=exon-XM_032826435.1-2;Dbxref=GeneID:116849357%2CGenbank:XM_032826435.1;Parent=rna-XM_032826435.1
NW_022639563.1	Gnomon	exon	835261	835461	.	-	.	ID=exon-XM_032826435.1-1;Dbxref=GeneID:116849357%2CGenbank:XM_032826435.1;Parent=rna-XM_032826435.1
NW_022639563.1	Gnomon	exon	833179	833826	.	-	.	ID=exon-XM_032826435.1-4;Dbxref=GeneID:116849357%2CGenbank:XM_032826435.1;Parent=rna-XM_032826435.1
NW_022639563.1	Gnomon	CDS	367843	367894	.	-	0	Name=XP_032682346.1;ID=cds-XP_032682346.1;Dbxref=GeneID:116849366%2CGenbank:XP_032682346.1;Parent=rna-XM_032826455.1
NW_022639563.1	Gnomon	CDS	363934	364073	.	-	0	Name=XP_032682346.1;ID=cds-XP_032682346.1;Dbxref=GeneID:116849366%2CGenbank:XP_032682346.1;Parent=rna-XM_032826455.1
NW_022639563.1	Gnomon	CDS	363205	363249	.	-	0	Name=XP_032682346.1;ID=cds-XP_032682346.1;Dbxref=GeneID:116849366%2CGenbank:XP_032682346.1;Parent=rna-XM_032826455.1
NW_022639563.1	Gnomon	CDS	357585	357694	.	-	0	Name=XP_032682346.1;ID=cds-XP_032682346.1;Dbxref=GeneID:116849366%2CGenbank:XP_032682346.1;Parent=rna-XM_032826455.1
NW_022639563.1	Gnomon	CDS	357280	357460	.	-	0	Name=XP_032682346.1;ID=cds-XP_032682346.1;Dbxref=GeneID:116849366%2CGenbank:XP_032682346.1;Parent=rna-XM_032826455.1
NW_022639563.1	Gnomon	CDS	356224	356339	.	-	0	Name=XP_032682346.1;ID=cds-XP_032682346.1;Dbxref=GeneID:116849366%2CGenbank:XP_032682346.1;Parent=rna-XM_032826455.1
NW_022639563.1	Gnomon	CDS	355707	355875	.	-	0	Name=XP_032682346.1;ID=cds-XP_032682346.1;Dbxref=GeneID:116849366%2CGenbank:XP_032682346.1;Parent=rna-XM_032826455.1
NW_022639563.1	Gnomon	CDS	353472	353608	.	-	0	Name=XP_032682346.1;ID=cds-XP_032682346.1;Dbxref=GeneID:116849366%2CGenbank:XP_032682346.1;Parent=rna-XM_032826455.1
NW_022639563.1	Gnomon	CDS	351040	351222	.	-	0	Name=XP_032682346.1;ID=cds-XP_032682346.1;Dbxref=GeneID:116849366%2CGenbank:XP_032682346.1;Parent=rna-XM_032826455.1
NW_022639563.1	Gnomon	CDS	350347	350563	.	-	0	Name=XP_032682346.1;ID=cds-XP_032682346.1;Dbxref=GeneID:116849366%2CGenbank:XP_032682346.1;Parent=rna-XM_032826455.1
NW_022639563.1	Gnomon	CDS	349882	350079	.	-	0	Name=XP_032682346.1;ID=cds-XP_032682346.1;Dbxref=GeneID:116849366%2CGenbank:XP_032682346.1;Parent=rna-XM_032826455.1
NW_022639563.1	Gnomon	mRNA	340175	345675	.	+	.	Name=XM_032826469.1;ID=rna-XM_032826469.1;Dbxref=GeneID:116849368%2CGenbank:XM_032826469.1;Parent=gene-LOC116849368
NW_022639563.1	Gnomon	exon	135962	141861	.	+	.	ID=exon-XM_032826479.1-6;Dbxref=GeneID:116849372%2CGenbank:XM_032826479.1;Parent=rna-XM_032826479.1
NW_022639563.1	Gnomon	exon	133365	133620	.	+	.	ID=exon-XM_032826479.1-5;Dbxref=GeneID:116849372%2CGenbank:XM_032826479.1;Parent=rna-XM_032826479.1
NW_022639563.1	Gnomon	exon	129951	130252	.	+	.	ID=exon-XM_032826479.1-4;Dbxref=GeneID:116849372%2CGenbank:XM_032826479.1;Parent=rna-XM_032826479.1
NW_022639563.1	Gnomon	exon	129009	129504	.	+	.	ID=exon-XM_032826479.1-3;Dbxref=GeneID:116849372%2CGenbank:XM_032826479.1;Parent=rna-XM_032826479.1
NW_022639563.1	Gnomon	exon	128248	128552	.	+	.	ID=exon-XM_032826479.1-2;Dbxref=GeneID:116849372%2CGenbank:XM_032826479.1;Parent=rna-XM_032826479.1
NW_022639563.1	Gnomon	exon	56266	56667	.	+	.	ID=exon-XM_032826479.1-1;Dbxref=GeneID:116849372%2CGenbank:XM_032826479.1;Parent=rna-XM_032826479.1
NW_022639563.1	Gnomon	CDS	450979	451123	.	+	0	Name=XP_032682301.1;ID=cds-XP_032682301.1;Dbxref=GeneID:116849350%2CGenbank:XP_032682301.1;Parent=rna-XM_032826410.1
NW_022639563.1	Gnomon	CDS	452378	452562	.	+	0	Name=XP_032682301.1;ID=cds-XP_032682301.1;Dbxref=GeneID:116849350%2CGenbank:XP_032682301.1;Parent=rna-XM_032826410.1
NW_022639563.1	Gnomon	CDS	452652	452848	.	+	0	Name=XP_032682301.1;ID=cds-XP_032682301.1;Dbxref=GeneID:116849350%2CGenbank:XP_032682301.1;Parent=rna-XM_032826410.1
NW_022639563.1	Gnomon	CDS	452994	460087	.	+	0	Name=XP_032682301.1;ID=cds-XP_032682301.1;Dbxref=GeneID:116849350%2CGenbank:XP_032682301.1;Parent=rna-XM_032826410.1
NW_022639563.1	Gnomon	CDS	460194	460405	.	+	0	Name=XP_032682301.1;ID=cds-XP_032682301.1;Dbxref=GeneID:116849350%2CGenbank:XP_032682301.1;Parent=rna-XM_032826410.1
NW_022639563.1	Gnomon	CDS	460482	460782	.	+	0	Name=XP_032682301.1;ID=cds-XP_032682301.1;Dbxref=GeneID:116849350%2CGenbank:XP_032682301.1;Parent=rna-XM_032826410.1
NW_022639563.1	Gnomon	CDS	460872	461050	.	+	0	Name=XP_032682301.1;ID=cds-XP_032682301.1;Dbxref=GeneID:116849350%2CGenbank:XP_032682301.1;Parent=rna-XM_032826410.1
NW_022639563.1	Gnomon	CDS	461149	461341	.	+	0	Name=XP_032682301.1;ID=cds-XP_032682301.1;Dbxref=GeneID:116849350%2CGenbank:XP_032682301.1;Parent=rna-XM_032826410.1
NW_022639563.1	Gnomon	CDS	461467	461699	.	+	0	Name=XP_032682301.1;ID=cds-XP_032682301.1;Dbxref=GeneID:116849350%2CGenbank:XP_032682301.1;Parent=rna-XM_032826410.1
NW_022639563.1	Gnomon	CDS	461776	462166	.	+	0	Name=XP_032682301.1;ID=cds-XP_032682301.1;Dbxref=GeneID:116849350%2CGenbank:XP_032682301.1;Parent=rna-XM_032826410.1
NW_022639563.1	Gnomon	CDS	462375	462486	.	+	0	Name=XP_032682301.1;ID=cds-XP_032682301.1;Dbxref=GeneID:116849350%2CGenbank:XP_032682301.1;Parent=rna-XM_032826410.1
NW_022639563.1	Gnomon	CDS	462575	462917	.	+	0	Name=XP_032682301.1;ID=cds-XP_032682301.1;Dbxref=GeneID:116849350%2CGenbank:XP_032682301.1;Parent=rna-XM_032826410.1
NW_022639563.1	Gnomon	CDS	463053	463097	.	+	0	Name=XP_032682301.1;ID=cds-XP_032682301.1;Dbxref=GeneID:116849350%2CGenbank:XP_032682301.1;Parent=rna-XM_032826410.1
NW_022639563.1	Gnomon	CDS	463504	463620	.	+	0	Name=XP_032682301.1;ID=cds-XP_032682301.1;Dbxref=GeneID:116849350%2CGenbank:XP_032682301.1;Parent=rna-XM_032826410.1
NW_022639563.1	Gnomon	CDS	463680	463788	.	+	0	Name=XP_032682301.1;ID=cds-XP_032682301.1;Dbxref=GeneID:116849350%2CGenbank:XP_032682301.1;Parent=rna-XM_032826410.1
NW_022639563.1	Gnomon	CDS	463946	464842	.	+	0	Name=XP_032682301.1;ID=cds-XP_032682301.1;Dbxref=GeneID:116849350%2CGenbank:XP_032682301.1;Parent=rna-XM_032826410.1
NW_022639563.1	Gnomon	CDS	464987	466008	.	+	0	Name=XP_032682301.1;ID=cds-XP_032682301.1;Dbxref=GeneID:116849350%2CGenbank:XP_032682301.1;Parent=rna-XM_032826410.1
NW_022639563.1	Gnomon	CDS	450979	451123	.	+	0	Name=XP_032682300.1;ID=cds-XP_032682300.1;Dbxref=GeneID:116849350%2CGenbank:XP_032682300.1;Parent=rna-XM_032826409.1
NW_022639563.1	Gnomon	CDS	452378	452562	.	+	0	Name=XP_032682300.1;ID=cds-XP_032682300.1;Dbxref=GeneID:116849350%2CGenbank:XP_032682300.1;Parent=rna-XM_032826409.1
NW_022639563.1	Gnomon	CDS	452652	452848	.	+	0	Name=XP_032682300.1;ID=cds-XP_032682300.1;Dbxref=GeneID:116849350%2CGenbank:XP_032682300.1;Parent=rna-XM_032826409.1
NW_022639563.1	Gnomon	CDS	452994	460087	.	+	0	Name=XP_032682300.1;ID=cds-XP_032682300.1;Dbxref=GeneID:116849350%2CGenbank:XP_032682300.1;Parent=rna-XM_032826409.1
NW_022639563.1	Gnomon	CDS	460194	460405	.	+	0	Name=XP_032682300.1;ID=cds-XP_032682300.1;Dbxref=GeneID:116849350%2CGenbank:XP_032682300.1;Parent=rna-XM_032826409.1
NW_022639563.1	Gnomon	CDS	460482	460782	.	+	0	Name=XP_032682300.1;ID=cds-XP_032682300.1;Dbxref=GeneID:116849350%2CGenbank:XP_032682300.1;Parent=rna-XM_032826409.1
NW_022639563.1	Gnomon	CDS	460872	461050	.	+	0	Name=XP_032682300.1;ID=cds-XP_032682300.1;Dbxref=GeneID:116849350%2CGenbank:XP_032682300.1;Parent=rna-XM_032826409.1
NW_022639563.1	Gnomon	CDS	461149	461341	.	+	0	Name=XP_032682300.1;ID=cds-XP_032682300.1;Dbxref=GeneID:116849350%2CGenbank:XP_032682300.1;Parent=rna-XM_032826409.1
NW_022639563.1	Gnomon	CDS	461467	461699	.	+	0	Name=XP_032682300.1;ID=cds-XP_032682300.1;Dbxref=GeneID:116849350%2CGenbank:XP_032682300.1;Parent=rna-XM_032826409.1
NW_022639563.1	Gnomon	CDS	461776	462166	.	+	0	Name=XP_032682300.1;ID=cds-XP_032682300.1;Dbxref=GeneID:116849350%2CGenbank:XP_032682300.1;Parent=rna-XM_032826409.1
NW_022639563.1	Gnomon	CDS	462375	462486	.	+	0	Name=XP_032682300.1;ID=cds-XP_032682300.1;Dbxref=GeneID:116849350%2CGenbank:XP_032682300.1;Parent=rna-XM_032826409.1
NW_022639563.1	Gnomon	CDS	462575	462917	.	+	0	Name=XP_032682300.1;ID=cds-XP_032682300.1;Dbxref=GeneID:116849350%2CGenbank:XP_032682300.1;Parent=rna-XM_032826409.1
NW_022639563.1	Gnomon	CDS	463053	463097	.	+	0	Name=XP_032682300.1;ID=cds-XP_032682300.1;Dbxref=GeneID:116849350%2CGenbank:XP_032682300.1;Parent=rna-XM_032826409.1
NW_022639563.1	Gnomon	CDS	463504	463620	.	+	0	Name=XP_032682300.1;ID=cds-XP_032682300.1;Dbxref=GeneID:116849350%2CGenbank:XP_032682300.1;Parent=rna-XM_032826409.1
NW_022639563.1	Gnomon	CDS	463680	463788	.	+	0	Name=XP_032682300.1;ID=cds-XP_032682300.1;Dbxref=GeneID:116849350%2CGenbank:XP_032682300.1;Parent=rna-XM_032826409.1
NW_022639563.1	Gnomon	CDS	463946	466008	.	+	0	Name=XP_032682300.1;ID=cds-XP_032682300.1;Dbxref=GeneID:116849350%2CGenbank:XP_032682300.1;Parent=rna-XM_032826409.1
NW_022639563.1	Gnomon	exon	357280	357460	.	-	.	ID=exon-XM_032826456.1-4;Dbxref=GeneID:116849366%2CGenbank:XM_032826456.1;Parent=rna-XM_032826456.1
NW_022639563.1	Gnomon	exon	357585	357694	.	-	.	ID=exon-XM_032826456.1-3;Dbxref=GeneID:116849366%2CGenbank:XM_032826456.1;Parent=rna-XM_032826456.1
NW_022639563.1	Gnomon	exon	363205	363249	.	-	.	ID=exon-XM_032826456.1-2;Dbxref=GeneID:116849366%2CGenbank:XM_032826456.1;Parent=rna-XM_032826456.1
NW_022639563.1	Gnomon	exon	363857	363952	.	-	.	ID=exon-XM_032826456.1-1;Dbxref=GeneID:116849366%2CGenbank:XM_032826456.1;Parent=rna-XM_032826456.1
NW_022639563.1	Gnomon	exon	352338	352496	.	-	.	ID=exon-XM_032826456.1-8;Dbxref=GeneID:116849366%2CGenbank:XM_032826456.1;Parent=rna-XM_032826456.1
NW_022639563.1	Gnomon	exon	353472	353608	.	-	.	ID=exon-XM_032826456.1-7;Dbxref=GeneID:116849366%2CGenbank:XM_032826456.1;Parent=rna-XM_032826456.1
NW_022639563.1	Gnomon	exon	355707	355875	.	-	.	ID=exon-XM_032826456.1-6;Dbxref=GeneID:116849366%2CGenbank:XM_032826456.1;Parent=rna-XM_032826456.1
NW_022639563.1	Gnomon	exon	356224	356339	.	-	.	ID=exon-XM_032826456.1-5;Dbxref=GeneID:116849366%2CGenbank:XM_032826456.1;Parent=rna-XM_032826456.1
NW_022639563.1	Gnomon	exon	351040	351222	.	-	.	ID=exon-XM_032826456.1-9;Dbxref=GeneID:116849366%2CGenbank:XM_032826456.1;Parent=rna-XM_032826456.1
NW_022639563.1	Gnomon	exon	135962	141861	.	+	.	ID=exon-XM_032826480.1-6;Dbxref=GeneID:116849372%2CGenbank:XM_032826480.1;Parent=rna-XM_032826480.1
NW_022639563.1	Gnomon	exon	129009	129504	.	+	.	ID=exon-XM_032826480.1-3;Dbxref=GeneID:116849372%2CGenbank:XM_032826480.1;Parent=rna-XM_032826480.1
NW_022639563.1	Gnomon	exon	128248	128552	.	+	.	ID=exon-XM_032826480.1-2;Dbxref=GeneID:116849372%2CGenbank:XM_032826480.1;Parent=rna-XM_032826480.1
NW_022639563.1	Gnomon	exon	133365	133620	.	+	.	ID=exon-XM_032826480.1-5;Dbxref=GeneID:116849372%2CGenbank:XM_032826480.1;Parent=rna-XM_032826480.1
NW_022639563.1	Gnomon	exon	129951	130252	.	+	.	ID=exon-XM_032826480.1-4;Dbxref=GeneID:116849372%2CGenbank:XM_032826480.1;Parent=rna-XM_032826480.1
NW_022639563.1	Gnomon	exon	56266	56555	.	+	.	ID=exon-XM_032826480.1-1;Dbxref=GeneID:116849372%2CGenbank:XM_032826480.1;Parent=rna-XM_032826480.1
NW_022639563.1	Gnomon	exon	442255	442403	.	+	.	ID=exon-XM_032826411.1-1;Dbxref=GeneID:116849351%2CGenbank:XM_032826411.1;Parent=rna-XM_032826411.1
NW_022639563.1	Gnomon	exon	443022	443177	.	+	.	ID=exon-XM_032826411.1-3;Dbxref=GeneID:116849351%2CGenbank:XM_032826411.1;Parent=rna-XM_032826411.1
NW_022639563.1	Gnomon	exon	442802	442904	.	+	.	ID=exon-XM_032826411.1-2;Dbxref=GeneID:116849351%2CGenbank:XM_032826411.1;Parent=rna-XM_032826411.1
NW_022639563.1	Gnomon	exon	443542	443872	.	+	.	ID=exon-XM_032826411.1-5;Dbxref=GeneID:116849351%2CGenbank:XM_032826411.1;Parent=rna-XM_032826411.1
NW_022639563.1	Gnomon	exon	443266	443463	.	+	.	ID=exon-XM_032826411.1-4;Dbxref=GeneID:116849351%2CGenbank:XM_032826411.1;Parent=rna-XM_032826411.1
NW_022639563.1	Gnomon	exon	444314	444588	.	+	.	ID=exon-XM_032826411.1-7;Dbxref=GeneID:116849351%2CGenbank:XM_032826411.1;Parent=rna-XM_032826411.1
NW_022639563.1	Gnomon	exon	443951	444217	.	+	.	ID=exon-XM_032826411.1-6;Dbxref=GeneID:116849351%2CGenbank:XM_032826411.1;Parent=rna-XM_032826411.1
NW_022639563.1	Gnomon	exon	444715	446834	.	+	.	ID=exon-XM_032826411.1-8;Dbxref=GeneID:116849351%2CGenbank:XM_032826411.1;Parent=rna-XM_032826411.1
NW_022639563.1	Gnomon	CDS	442842	442904	.	+	0	Name=XP_032682305.1;ID=cds-XP_032682305.1;Dbxref=GeneID:116849351%2CGenbank:XP_032682305.1;Parent=rna-XM_032826414.1
NW_022639563.1	Gnomon	CDS	443022	443177	.	+	0	Name=XP_032682305.1;ID=cds-XP_032682305.1;Dbxref=GeneID:116849351%2CGenbank:XP_032682305.1;Parent=rna-XM_032826414.1
NW_022639563.1	Gnomon	CDS	443266	443463	.	+	0	Name=XP_032682305.1;ID=cds-XP_032682305.1;Dbxref=GeneID:116849351%2CGenbank:XP_032682305.1;Parent=rna-XM_032826414.1
NW_022639563.1	Gnomon	CDS	443542	443872	.	+	0	Name=XP_032682305.1;ID=cds-XP_032682305.1;Dbxref=GeneID:116849351%2CGenbank:XP_032682305.1;Parent=rna-XM_032826414.1
NW_022639563.1	Gnomon	CDS	443951	444217	.	+	0	Name=XP_032682305.1;ID=cds-XP_032682305.1;Dbxref=GeneID:116849351%2CGenbank:XP_032682305.1;Parent=rna-XM_032826414.1
NW_022639563.1	Gnomon	CDS	444314	444588	.	+	0	Name=XP_032682305.1;ID=cds-XP_032682305.1;Dbxref=GeneID:116849351%2CGenbank:XP_032682305.1;Parent=rna-XM_032826414.1
NW_022639563.1	Gnomon	CDS	444715	444966	.	+	0	Name=XP_032682305.1;ID=cds-XP_032682305.1;Dbxref=GeneID:116849351%2CGenbank:XP_032682305.1;Parent=rna-XM_032826414.1
NW_022639563.1	Gnomon	exon	1150976	1151011	.	+	.	ID=exon-XM_032826434.1-6;Dbxref=GeneID:116849356%2CGenbank:XM_032826434.1;Parent=rna-XM_032826434.1
NW_022639563.1	Gnomon	exon	1068725	1068892	.	+	.	ID=exon-XM_032826434.1-5;Dbxref=GeneID:116849356%2CGenbank:XM_032826434.1;Parent=rna-XM_032826434.1
NW_022639563.1	Gnomon	exon	1184783	1195914	.	+	.	ID=exon-XM_032826434.1-7;Dbxref=GeneID:116849356%2CGenbank:XM_032826434.1;Parent=rna-XM_032826434.1
NW_022639563.1	Gnomon	exon	742063	742194	.	+	.	ID=exon-XM_032826434.1-2;Dbxref=GeneID:116849356%2CGenbank:XM_032826434.1;Parent=rna-XM_032826434.1
NW_022639563.1	Gnomon	exon	722820	727427	.	+	.	ID=exon-XM_032826434.1-1;Dbxref=GeneID:116849356%2CGenbank:XM_032826434.1;Parent=rna-XM_032826434.1
NW_022639563.1	Gnomon	exon	1060164	1060265	.	+	.	ID=exon-XM_032826434.1-4;Dbxref=GeneID:116849356%2CGenbank:XM_032826434.1;Parent=rna-XM_032826434.1
NW_022639563.1	Gnomon	exon	1000201	1000337	.	+	.	ID=exon-XM_032826434.1-3;Dbxref=GeneID:116849356%2CGenbank:XM_032826434.1;Parent=rna-XM_032826434.1
NW_022639563.1	Gnomon	mRNA	160047	202523	.	-	.	Name=XM_032826462.1;ID=rna-XM_032826462.1;Dbxref=GeneID:116849367%2CGenbank:XM_032826462.1;Parent=gene-LOC116849367
NW_022639563.1	Gnomon	CDS	442842	442904	.	+	0	Name=XP_032682304.1;ID=cds-XP_032682304.1;Dbxref=GeneID:116849351%2CGenbank:XP_032682304.1;Parent=rna-XM_032826413.1
NW_022639563.1	Gnomon	CDS	443022	443177	.	+	0	Name=XP_032682304.1;ID=cds-XP_032682304.1;Dbxref=GeneID:116849351%2CGenbank:XP_032682304.1;Parent=rna-XM_032826413.1
NW_022639563.1	Gnomon	CDS	443266	443463	.	+	0	Name=XP_032682304.1;ID=cds-XP_032682304.1;Dbxref=GeneID:116849351%2CGenbank:XP_032682304.1;Parent=rna-XM_032826413.1
NW_022639563.1	Gnomon	CDS	443542	443872	.	+	0	Name=XP_032682304.1;ID=cds-XP_032682304.1;Dbxref=GeneID:116849351%2CGenbank:XP_032682304.1;Parent=rna-XM_032826413.1
NW_022639563.1	Gnomon	CDS	443951	444217	.	+	0	Name=XP_032682304.1;ID=cds-XP_032682304.1;Dbxref=GeneID:116849351%2CGenbank:XP_032682304.1;Parent=rna-XM_032826413.1
NW_022639563.1	Gnomon	CDS	444314	444588	.	+	0	Name=XP_032682304.1;ID=cds-XP_032682304.1;Dbxref=GeneID:116849351%2CGenbank:XP_032682304.1;Parent=rna-XM_032826413.1
NW_022639563.1	Gnomon	CDS	444715	444966	.	+	0	Name=XP_032682304.1;ID=cds-XP_032682304.1;Dbxref=GeneID:116849351%2CGenbank:XP_032682304.1;Parent=rna-XM_032826413.1
NW_022639563.1	Gnomon	mRNA	160047	163487	.	-	.	Name=XM_032826463.1;ID=rna-XM_032826463.1;Dbxref=GeneID:116849367%2CGenbank:XM_032826463.1;Parent=gene-LOC116849367
NW_022639563.1	Gnomon	CDS	442842	442904	.	+	0	Name=XP_032682303.1;ID=cds-XP_032682303.1;Dbxref=GeneID:116849351%2CGenbank:XP_032682303.1;Parent=rna-XM_032826412.1
NW_022639563.1	Gnomon	CDS	443022	443177	.	+	0	Name=XP_032682303.1;ID=cds-XP_032682303.1;Dbxref=GeneID:116849351%2CGenbank:XP_032682303.1;Parent=rna-XM_032826412.1
NW_022639563.1	Gnomon	CDS	443266	443463	.	+	0	Name=XP_032682303.1;ID=cds-XP_032682303.1;Dbxref=GeneID:116849351%2CGenbank:XP_032682303.1;Parent=rna-XM_032826412.1
NW_022639563.1	Gnomon	CDS	443542	443872	.	+	0	Name=XP_032682303.1;ID=cds-XP_032682303.1;Dbxref=GeneID:116849351%2CGenbank:XP_032682303.1;Parent=rna-XM_032826412.1
NW_022639563.1	Gnomon	CDS	443951	444217	.	+	0	Name=XP_032682303.1;ID=cds-XP_032682303.1;Dbxref=GeneID:116849351%2CGenbank:XP_032682303.1;Parent=rna-XM_032826412.1
NW_022639563.1	Gnomon	CDS	444314	444588	.	+	0	Name=XP_032682303.1;ID=cds-XP_032682303.1;Dbxref=GeneID:116849351%2CGenbank:XP_032682303.1;Parent=rna-XM_032826412.1
NW_022639563.1	Gnomon	CDS	444715	444966	.	+	0	Name=XP_032682303.1;ID=cds-XP_032682303.1;Dbxref=GeneID:116849351%2CGenbank:XP_032682303.1;Parent=rna-XM_032826412.1
NW_022639563.1	Gnomon	mRNA	158855	310382	.	-	.	Name=XM_032826460.1;ID=rna-XM_032826460.1;Dbxref=GeneID:116849367%2CGenbank:XM_032826460.1;Parent=gene-LOC116849367
NW_022639563.1	Gnomon	mRNA	160047	165220	.	-	.	Name=XM_032826461.1;ID=rna-XM_032826461.1;Dbxref=GeneID:116849367%2CGenbank:XM_032826461.1;Parent=gene-LOC116849367
NW_022639563.1	Gnomon	CDS	442842	442904	.	+	0	Name=XP_032682302.1;ID=cds-XP_032682302.1;Dbxref=GeneID:116849351%2CGenbank:XP_032682302.1;Parent=rna-XM_032826411.1
NW_022639563.1	Gnomon	CDS	443022	443177	.	+	0	Name=XP_032682302.1;ID=cds-XP_032682302.1;Dbxref=GeneID:116849351%2CGenbank:XP_032682302.1;Parent=rna-XM_032826411.1
NW_022639563.1	Gnomon	CDS	443266	443463	.	+	0	Name=XP_032682302.1;ID=cds-XP_032682302.1;Dbxref=GeneID:116849351%2CGenbank:XP_032682302.1;Parent=rna-XM_032826411.1
NW_022639563.1	Gnomon	CDS	443542	443872	.	+	0	Name=XP_032682302.1;ID=cds-XP_032682302.1;Dbxref=GeneID:116849351%2CGenbank:XP_032682302.1;Parent=rna-XM_032826411.1
NW_022639563.1	Gnomon	CDS	443951	444217	.	+	0	Name=XP_032682302.1;ID=cds-XP_032682302.1;Dbxref=GeneID:116849351%2CGenbank:XP_032682302.1;Parent=rna-XM_032826411.1
NW_022639563.1	Gnomon	CDS	444314	444588	.	+	0	Name=XP_032682302.1;ID=cds-XP_032682302.1;Dbxref=GeneID:116849351%2CGenbank:XP_032682302.1;Parent=rna-XM_032826411.1
NW_022639563.1	Gnomon	CDS	444715	444966	.	+	0	Name=XP_032682302.1;ID=cds-XP_032682302.1;Dbxref=GeneID:116849351%2CGenbank:XP_032682302.1;Parent=rna-XM_032826411.1
