# Supplementary material for: Prevalent bee venom genes evolved before the aculeate stinger and eusociality
Source: BMC Biol. 2023 Oct 23;21:229. doi: 10.1186/s12915-023-01656-5 (PMC10591384; doi:10.1186/s12915-023-01656-5)
Supplement: Supplementary file 42 — Additional file 42. Gff files of all toxin gene annotations. [file 12915_2023_1656_MOESM42_ESM.zip › AdditionalFile9_ToxinGeneAnnotations/NW_020521696.1._PLA2.gff_modified_Koludarov_et_al_2021.gff3]

##gff-version 3
##source-version geneious 2020.2.2
##sequence-region	NW_020521696.1	1	405841
NW_020521696.1	Koludarov_et_al_2021	gene	19327	25572	.	-	.	Name=PLA2
NW_020521696.1	Gnomon	exon	113387	113625	.	-	.	ID=exon-XR_851197.2-1;Dbxref=GeneID:105204093%2CGenbank:XR_851197.2;Parent=rna-XR_851197.2
NW_020521696.1	Gnomon	exon	113067	113225	.	-	.	ID=exon-XR_851197.2-2;Dbxref=GeneID:105204093%2CGenbank:XR_851197.2;Parent=rna-XR_851197.2
NW_020521696.1	Gnomon	exon	112734	112898	.	-	.	ID=exon-XR_851197.2-3;Dbxref=GeneID:105204093%2CGenbank:XR_851197.2;Parent=rna-XR_851197.2
NW_020521696.1	Gnomon	exon	112338	112430	.	-	.	ID=exon-XR_851197.2-4;Dbxref=GeneID:105204093%2CGenbank:XR_851197.2;Parent=rna-XR_851197.2
NW_020521696.1	Gnomon	exon	43753	43861	.	+	.	ID=exon-XM_011173167.2-3;Dbxref=GeneID:105204106%2CGenbank:XM_011173167.2;Parent=rna-XM_011173167.2
NW_020521696.1	Gnomon	exon	44076	44423	.	+	.	ID=exon-XM_011173167.2-4;Dbxref=GeneID:105204106%2CGenbank:XM_011173167.2;Parent=rna-XM_011173167.2
NW_020521696.1	Gnomon	exon	44656	44977	.	+	.	ID=exon-XM_011173167.2-5;Dbxref=GeneID:105204106%2CGenbank:XM_011173167.2;Parent=rna-XM_011173167.2
NW_020521696.1	Gnomon	exon	45646	46463	.	+	.	ID=exon-XM_011173167.2-6;Dbxref=GeneID:105204106%2CGenbank:XM_011173167.2;Parent=rna-XM_011173167.2
NW_020521696.1	Gnomon	exon	41699	41959	.	+	.	ID=exon-XM_011173167.2-1;Dbxref=GeneID:105204106%2CGenbank:XM_011173167.2;Parent=rna-XM_011173167.2
NW_020521696.1	Gnomon	exon	42486	42776	.	+	.	ID=exon-XM_011173167.2-2;Dbxref=GeneID:105204106%2CGenbank:XM_011173167.2;Parent=rna-XM_011173167.2
NW_020521696.1	Gnomon	exon	62797	62943	.	+	.	ID=exon-XM_026138600.1-5;Dbxref=GeneID:105204102%2CGenbank:XM_026138600.1;Parent=rna-XM_026138600.1
NW_020521696.1	Gnomon	exon	63180	63495	.	+	.	ID=exon-XM_026138600.1-6;Dbxref=GeneID:105204102%2CGenbank:XM_026138600.1;Parent=rna-XM_026138600.1
NW_020521696.1	Gnomon	exon	64187	64204	.	+	.	ID=exon-XM_026138600.1-7;Dbxref=GeneID:105204102%2CGenbank:XM_026138600.1;Parent=rna-XM_026138600.1
NW_020521696.1	Gnomon	exon	64928	65338	.	+	.	ID=exon-XM_026138600.1-8;Dbxref=GeneID:105204102%2CGenbank:XM_026138600.1;Parent=rna-XM_026138600.1
NW_020521696.1	Gnomon	exon	65424	65654	.	+	.	ID=exon-XM_026138600.1-9;Dbxref=GeneID:105204102%2CGenbank:XM_026138600.1;Parent=rna-XM_026138600.1
NW_020521696.1	Gnomon	exon	59380	59492	.	+	.	ID=exon-XM_026138600.1-1;Dbxref=GeneID:105204102%2CGenbank:XM_026138600.1;Parent=rna-XM_026138600.1
NW_020521696.1	Gnomon	exon	61513	61623	.	+	.	ID=exon-XM_026138600.1-2;Dbxref=GeneID:105204102%2CGenbank:XM_026138600.1;Parent=rna-XM_026138600.1
NW_020521696.1	Gnomon	exon	62111	62172	.	+	.	ID=exon-XM_026138600.1-3;Dbxref=GeneID:105204102%2CGenbank:XM_026138600.1;Parent=rna-XM_026138600.1
NW_020521696.1	Gnomon	exon	62520	62712	.	+	.	ID=exon-XM_026138600.1-4;Dbxref=GeneID:105204102%2CGenbank:XM_026138600.1;Parent=rna-XM_026138600.1
NW_020521696.1	Gnomon	exon	137046	137136	.	-	.	ID=exon-XM_011173143.2-7;Dbxref=GeneID:105204096%2CGenbank:XM_011173143.2;Parent=rna-XM_011173143.2
NW_020521696.1	Gnomon	exon	128158	128406	.	-	.	ID=exon-XM_011173143.2-8;Dbxref=GeneID:105204096%2CGenbank:XM_011173143.2;Parent=rna-XM_011173143.2
NW_020521696.1	Gnomon	exon	195627	195737	.	-	.	ID=exon-XM_011173143.2-5;Dbxref=GeneID:105204096%2CGenbank:XM_011173143.2;Parent=rna-XM_011173143.2
NW_020521696.1	Gnomon	exon	148517	148650	.	-	.	ID=exon-XM_011173143.2-6;Dbxref=GeneID:105204096%2CGenbank:XM_011173143.2;Parent=rna-XM_011173143.2
NW_020521696.1	Gnomon	exon	126844	127108	.	-	.	ID=exon-XM_011173143.2-9;Dbxref=GeneID:105204096%2CGenbank:XM_011173143.2;Parent=rna-XM_011173143.2
NW_020521696.1	Gnomon	exon	271598	271678	.	-	.	ID=exon-XM_011173143.2-3;Dbxref=GeneID:105204096%2CGenbank:XM_011173143.2;Parent=rna-XM_011173143.2
NW_020521696.1	Gnomon	exon	270191	270413	.	-	.	ID=exon-XM_011173143.2-4;Dbxref=GeneID:105204096%2CGenbank:XM_011173143.2;Parent=rna-XM_011173143.2
NW_020521696.1	Gnomon	exon	389458	389985	.	-	.	ID=exon-XM_011173143.2-1;Dbxref=GeneID:105204096%2CGenbank:XM_011173143.2;Parent=rna-XM_011173143.2
NW_020521696.1	Gnomon	exon	383406	383848	.	-	.	ID=exon-XM_011173143.2-2;Dbxref=GeneID:105204096%2CGenbank:XM_011173143.2;Parent=rna-XM_011173143.2
NW_020521696.1	Gnomon	exon	42486	42776	.	+	.	ID=exon-XM_011173166.2-2;Dbxref=GeneID:105204106%2CGenbank:XM_011173166.2;Parent=rna-XM_011173166.2
NW_020521696.1	Gnomon	exon	43753	43861	.	+	.	ID=exon-XM_011173166.2-3;Dbxref=GeneID:105204106%2CGenbank:XM_011173166.2;Parent=rna-XM_011173166.2
NW_020521696.1	Gnomon	exon	42008	42399	.	+	.	ID=exon-XM_011173166.2-1;Dbxref=GeneID:105204106%2CGenbank:XM_011173166.2;Parent=rna-XM_011173166.2
NW_020521696.1	Gnomon	exon	45646	46463	.	+	.	ID=exon-XM_011173166.2-6;Dbxref=GeneID:105204106%2CGenbank:XM_011173166.2;Parent=rna-XM_011173166.2
NW_020521696.1	Gnomon	exon	44076	44423	.	+	.	ID=exon-XM_011173166.2-4;Dbxref=GeneID:105204106%2CGenbank:XM_011173166.2;Parent=rna-XM_011173166.2
NW_020521696.1	Gnomon	exon	44656	44977	.	+	.	ID=exon-XM_011173166.2-5;Dbxref=GeneID:105204106%2CGenbank:XM_011173166.2;Parent=rna-XM_011173166.2
NW_020521696.1	RefSeq	region	1	405841	.	+	.	Name=Unknown;ID=NW_020521696.1:1..405841;Dbxref=taxon:13686
NW_020521696.1	RefSeq	cDNA_match	53718	53925	.	+	.	ID=00686665-dd82-476c-9ee3-54203154e447;Target=XM_026138605.1 1 208
NW_020521696.1	RefSeq	cDNA_match	54004	54174	.	+	.	ID=00686665-dd82-476c-9ee3-54203154e447;Target=XM_026138605.1 1 208
NW_020521696.1	RefSeq	cDNA_match	54355	54436	.	+	.	ID=00686665-dd82-476c-9ee3-54203154e447;Target=XM_026138605.1 1 208
NW_020521696.1	RefSeq	cDNA_match	55169	55223	.	+	.	ID=00686665-dd82-476c-9ee3-54203154e447;Target=XM_026138605.1 1 208
NW_020521696.1	RefSeq	cDNA_match	55724	55794	.	+	.	ID=00686665-dd82-476c-9ee3-54203154e447;Target=XM_026138605.1 1 208
NW_020521696.1	Gnomon	CDS	61604	61623	.	+	0	Name=XP_011171461.1;ID=cds-XP_011171461.1;Dbxref=GeneID:105204102%2CGenbank:XP_011171461.1;Parent=rna-XM_011173159.2
NW_020521696.1	Gnomon	CDS	62111	62172	.	+	0	Name=XP_011171461.1;ID=cds-XP_011171461.1;Dbxref=GeneID:105204102%2CGenbank:XP_011171461.1;Parent=rna-XM_011173159.2
NW_020521696.1	Gnomon	CDS	62529	62712	.	+	0	Name=XP_011171461.1;ID=cds-XP_011171461.1;Dbxref=GeneID:105204102%2CGenbank:XP_011171461.1;Parent=rna-XM_011173159.2
NW_020521696.1	Gnomon	CDS	62797	62943	.	+	0	Name=XP_011171461.1;ID=cds-XP_011171461.1;Dbxref=GeneID:105204102%2CGenbank:XP_011171461.1;Parent=rna-XM_011173159.2
NW_020521696.1	Gnomon	CDS	63180	63495	.	+	0	Name=XP_011171461.1;ID=cds-XP_011171461.1;Dbxref=GeneID:105204102%2CGenbank:XP_011171461.1;Parent=rna-XM_011173159.2
NW_020521696.1	Gnomon	CDS	64928	65338	.	+	0	Name=XP_011171461.1;ID=cds-XP_011171461.1;Dbxref=GeneID:105204102%2CGenbank:XP_011171461.1;Parent=rna-XM_011173159.2
NW_020521696.1	Gnomon	CDS	65424	65654	.	+	0	Name=XP_011171461.1;ID=cds-XP_011171461.1;Dbxref=GeneID:105204102%2CGenbank:XP_011171461.1;Parent=rna-XM_011173159.2
NW_020521696.1	Gnomon	CDS	65738	65959	.	+	0	Name=XP_011171461.1;ID=cds-XP_011171461.1;Dbxref=GeneID:105204102%2CGenbank:XP_011171461.1;Parent=rna-XM_011173159.2
NW_020521696.1	Gnomon	CDS	66103	66230	.	+	0	Name=XP_011171461.1;ID=cds-XP_011171461.1;Dbxref=GeneID:105204102%2CGenbank:XP_011171461.1;Parent=rna-XM_011173159.2
NW_020521696.1	Gnomon	CDS	66338	66584	.	+	0	Name=XP_011171461.1;ID=cds-XP_011171461.1;Dbxref=GeneID:105204102%2CGenbank:XP_011171461.1;Parent=rna-XM_011173159.2
NW_020521696.1	Gnomon	CDS	67492	67762	.	+	0	Name=XP_011171461.1;ID=cds-XP_011171461.1;Dbxref=GeneID:105204102%2CGenbank:XP_011171461.1;Parent=rna-XM_011173159.2
NW_020521696.1	Gnomon	CDS	67828	67988	.	+	0	Name=XP_011171461.1;ID=cds-XP_011171461.1;Dbxref=GeneID:105204102%2CGenbank:XP_011171461.1;Parent=rna-XM_011173159.2
NW_020521696.1	Gnomon	CDS	68067	68159	.	+	0	Name=XP_011171461.1;ID=cds-XP_011171461.1;Dbxref=GeneID:105204102%2CGenbank:XP_011171461.1;Parent=rna-XM_011173159.2
NW_020521696.1	Gnomon	CDS	68447	68548	.	+	0	Name=XP_011171461.1;ID=cds-XP_011171461.1;Dbxref=GeneID:105204102%2CGenbank:XP_011171461.1;Parent=rna-XM_011173159.2
NW_020521696.1	Gnomon	exon	383406	383848	.	-	.	ID=exon-XM_011173142.2-2;Dbxref=GeneID:105204096%2CGenbank:XM_011173142.2;Parent=rna-XM_011173142.2
NW_020521696.1	Gnomon	exon	271598	271678	.	-	.	ID=exon-XM_011173142.2-3;Dbxref=GeneID:105204096%2CGenbank:XM_011173142.2;Parent=rna-XM_011173142.2
NW_020521696.1	Gnomon	exon	270191	270413	.	-	.	ID=exon-XM_011173142.2-4;Dbxref=GeneID:105204096%2CGenbank:XM_011173142.2;Parent=rna-XM_011173142.2
NW_020521696.1	Gnomon	exon	195627	195737	.	-	.	ID=exon-XM_011173142.2-5;Dbxref=GeneID:105204096%2CGenbank:XM_011173142.2;Parent=rna-XM_011173142.2
NW_020521696.1	Gnomon	exon	389458	389985	.	-	.	ID=exon-XM_011173142.2-1;Dbxref=GeneID:105204096%2CGenbank:XM_011173142.2;Parent=rna-XM_011173142.2
NW_020521696.1	Gnomon	exon	148517	148650	.	-	.	ID=exon-XM_011173142.2-6;Dbxref=GeneID:105204096%2CGenbank:XM_011173142.2;Parent=rna-XM_011173142.2
NW_020521696.1	Gnomon	exon	137046	137136	.	-	.	ID=exon-XM_011173142.2-7;Dbxref=GeneID:105204096%2CGenbank:XM_011173142.2;Parent=rna-XM_011173142.2
NW_020521696.1	Gnomon	exon	128158	128406	.	-	.	ID=exon-XM_011173142.2-8;Dbxref=GeneID:105204096%2CGenbank:XM_011173142.2;Parent=rna-XM_011173142.2
NW_020521696.1	Gnomon	exon	126844	127108	.	-	.	ID=exon-XM_011173142.2-9;Dbxref=GeneID:105204096%2CGenbank:XM_011173142.2;Parent=rna-XM_011173142.2
NW_020521696.1	Gnomon	exon	27008	27243	.	-	.	ID=exon-XM_011173170.2-7;Dbxref=GeneID:105204108%2CGenbank:XM_011173170.2;Parent=rna-XM_011173170.2
NW_020521696.1	Gnomon	exon	25327	26522	.	-	.	ID=exon-XM_011173170.2-8;Dbxref=GeneID:105204108%2CGenbank:XM_011173170.2;Parent=rna-XM_011173170.2
NW_020521696.1	Gnomon	exon	28172	28225	.	-	.	ID=exon-XM_011173170.2-5;Dbxref=GeneID:105204108%2CGenbank:XM_011173170.2;Parent=rna-XM_011173170.2
NW_020521696.1	Gnomon	exon	27570	27823	.	-	.	ID=exon-XM_011173170.2-6;Dbxref=GeneID:105204108%2CGenbank:XM_011173170.2;Parent=rna-XM_011173170.2
NW_020521696.1	Gnomon	exon	29207	29498	.	-	.	ID=exon-XM_011173170.2-3;Dbxref=GeneID:105204108%2CGenbank:XM_011173170.2;Parent=rna-XM_011173170.2
NW_020521696.1	Gnomon	exon	28413	28583	.	-	.	ID=exon-XM_011173170.2-4;Dbxref=GeneID:105204108%2CGenbank:XM_011173170.2;Parent=rna-XM_011173170.2
NW_020521696.1	Gnomon	exon	30854	31114	.	-	.	ID=exon-XM_011173170.2-1;Dbxref=GeneID:105204108%2CGenbank:XM_011173170.2;Parent=rna-XM_011173170.2
NW_020521696.1	Gnomon	exon	30150	30362	.	-	.	ID=exon-XM_011173170.2-2;Dbxref=GeneID:105204108%2CGenbank:XM_011173170.2;Parent=rna-XM_011173170.2
NW_020521696.1	Gnomon	exon	47868	48066	.	+	.	ID=exon-XM_011173165.2-1;Dbxref=GeneID:105204104%2CGenbank:XM_011173165.2;Parent=rna-XM_011173165.2
NW_020521696.1	Gnomon	exon	49096	49384	.	+	.	ID=exon-XM_011173165.2-2;Dbxref=GeneID:105204104%2CGenbank:XM_011173165.2;Parent=rna-XM_011173165.2
NW_020521696.1	Gnomon	exon	49415	49556	.	+	.	ID=exon-XM_011173165.2-3;Dbxref=GeneID:105204104%2CGenbank:XM_011173165.2;Parent=rna-XM_011173165.2
NW_020521696.1	Gnomon	exon	50539	50758	.	+	.	ID=exon-XM_011173165.2-4;Dbxref=GeneID:105204104%2CGenbank:XM_011173165.2;Parent=rna-XM_011173165.2
NW_020521696.1	Gnomon	exon	50841	51029	.	+	.	ID=exon-XM_011173165.2-5;Dbxref=GeneID:105204104%2CGenbank:XM_011173165.2;Parent=rna-XM_011173165.2
NW_020521696.1	Gnomon	exon	51134	52910	.	+	.	ID=exon-XM_011173165.2-6;Dbxref=GeneID:105204104%2CGenbank:XM_011173165.2;Parent=rna-XM_011173165.2
NW_020521696.1	Gnomon	exon	66103	66230	.	+	.	ID=exon-XM_026138604.1-10;Dbxref=GeneID:105204102%2CGenbank:XM_026138604.1;Parent=rna-XM_026138604.1
NW_020521696.1	Gnomon	exon	66338	66584	.	+	.	ID=exon-XM_026138604.1-11;Dbxref=GeneID:105204102%2CGenbank:XM_026138604.1;Parent=rna-XM_026138604.1
NW_020521696.1	Gnomon	exon	67492	67762	.	+	.	ID=exon-XM_026138604.1-12;Dbxref=GeneID:105204102%2CGenbank:XM_026138604.1;Parent=rna-XM_026138604.1
NW_020521696.1	Gnomon	exon	67828	67988	.	+	.	ID=exon-XM_026138604.1-13;Dbxref=GeneID:105204102%2CGenbank:XM_026138604.1;Parent=rna-XM_026138604.1
NW_020521696.1	Gnomon	exon	68067	68159	.	+	.	ID=exon-XM_026138604.1-14;Dbxref=GeneID:105204102%2CGenbank:XM_026138604.1;Parent=rna-XM_026138604.1
NW_020521696.1	Gnomon	exon	68447	71661	.	+	.	ID=exon-XM_026138604.1-15;Dbxref=GeneID:105204102%2CGenbank:XM_026138604.1;Parent=rna-XM_026138604.1
NW_020521696.1	Gnomon	CDS	59362	59492	.	+	0	Name=XP_011171454.1;ID=cds-XP_011171454.1;Dbxref=GeneID:105204102%2CGenbank:XP_011171454.1;Parent=rna-XM_011173152.2
NW_020521696.1	Gnomon	CDS	62111	62172	.	+	0	Name=XP_011171454.1;ID=cds-XP_011171454.1;Dbxref=GeneID:105204102%2CGenbank:XP_011171454.1;Parent=rna-XM_011173152.2
NW_020521696.1	Gnomon	CDS	62520	62712	.	+	0	Name=XP_011171454.1;ID=cds-XP_011171454.1;Dbxref=GeneID:105204102%2CGenbank:XP_011171454.1;Parent=rna-XM_011173152.2
NW_020521696.1	Gnomon	CDS	62797	62943	.	+	0	Name=XP_011171454.1;ID=cds-XP_011171454.1;Dbxref=GeneID:105204102%2CGenbank:XP_011171454.1;Parent=rna-XM_011173152.2
NW_020521696.1	Gnomon	CDS	63180	63495	.	+	0	Name=XP_011171454.1;ID=cds-XP_011171454.1;Dbxref=GeneID:105204102%2CGenbank:XP_011171454.1;Parent=rna-XM_011173152.2
NW_020521696.1	Gnomon	CDS	64928	65338	.	+	0	Name=XP_011171454.1;ID=cds-XP_011171454.1;Dbxref=GeneID:105204102%2CGenbank:XP_011171454.1;Parent=rna-XM_011173152.2
NW_020521696.1	Gnomon	CDS	65424	65654	.	+	0	Name=XP_011171454.1;ID=cds-XP_011171454.1;Dbxref=GeneID:105204102%2CGenbank:XP_011171454.1;Parent=rna-XM_011173152.2
NW_020521696.1	Gnomon	CDS	65738	65959	.	+	0	Name=XP_011171454.1;ID=cds-XP_011171454.1;Dbxref=GeneID:105204102%2CGenbank:XP_011171454.1;Parent=rna-XM_011173152.2
NW_020521696.1	Gnomon	CDS	66103	66230	.	+	0	Name=XP_011171454.1;ID=cds-XP_011171454.1;Dbxref=GeneID:105204102%2CGenbank:XP_011171454.1;Parent=rna-XM_011173152.2
NW_020521696.1	Gnomon	CDS	66338	66584	.	+	0	Name=XP_011171454.1;ID=cds-XP_011171454.1;Dbxref=GeneID:105204102%2CGenbank:XP_011171454.1;Parent=rna-XM_011173152.2
NW_020521696.1	Gnomon	CDS	67492	67762	.	+	0	Name=XP_011171454.1;ID=cds-XP_011171454.1;Dbxref=GeneID:105204102%2CGenbank:XP_011171454.1;Parent=rna-XM_011173152.2
NW_020521696.1	Gnomon	CDS	67828	67988	.	+	0	Name=XP_011171454.1;ID=cds-XP_011171454.1;Dbxref=GeneID:105204102%2CGenbank:XP_011171454.1;Parent=rna-XM_011173152.2
NW_020521696.1	Gnomon	CDS	68067	68159	.	+	0	Name=XP_011171454.1;ID=cds-XP_011171454.1;Dbxref=GeneID:105204102%2CGenbank:XP_011171454.1;Parent=rna-XM_011173152.2
NW_020521696.1	Gnomon	CDS	68447	68548	.	+	0	Name=XP_011171454.1;ID=cds-XP_011171454.1;Dbxref=GeneID:105204102%2CGenbank:XP_011171454.1;Parent=rna-XM_011173152.2
NW_020521696.1	Gnomon	CDS	59362	59492	.	+	0	Name=XP_011171455.1;ID=cds-XP_011171455.1;Dbxref=GeneID:105204102%2CGenbank:XP_011171455.1;Parent=rna-XM_011173153.2
NW_020521696.1	Gnomon	CDS	62111	62172	.	+	0	Name=XP_011171455.1;ID=cds-XP_011171455.1;Dbxref=GeneID:105204102%2CGenbank:XP_011171455.1;Parent=rna-XM_011173153.2
NW_020521696.1	Gnomon	CDS	62529	62712	.	+	0	Name=XP_011171455.1;ID=cds-XP_011171455.1;Dbxref=GeneID:105204102%2CGenbank:XP_011171455.1;Parent=rna-XM_011173153.2
NW_020521696.1	Gnomon	CDS	62797	62943	.	+	0	Name=XP_011171455.1;ID=cds-XP_011171455.1;Dbxref=GeneID:105204102%2CGenbank:XP_011171455.1;Parent=rna-XM_011173153.2
NW_020521696.1	Gnomon	CDS	63180	63495	.	+	0	Name=XP_011171455.1;ID=cds-XP_011171455.1;Dbxref=GeneID:105204102%2CGenbank:XP_011171455.1;Parent=rna-XM_011173153.2
NW_020521696.1	Gnomon	CDS	64928	65338	.	+	0	Name=XP_011171455.1;ID=cds-XP_011171455.1;Dbxref=GeneID:105204102%2CGenbank:XP_011171455.1;Parent=rna-XM_011173153.2
NW_020521696.1	Gnomon	CDS	65424	65654	.	+	0	Name=XP_011171455.1;ID=cds-XP_011171455.1;Dbxref=GeneID:105204102%2CGenbank:XP_011171455.1;Parent=rna-XM_011173153.2
NW_020521696.1	Gnomon	CDS	65738	65959	.	+	0	Name=XP_011171455.1;ID=cds-XP_011171455.1;Dbxref=GeneID:105204102%2CGenbank:XP_011171455.1;Parent=rna-XM_011173153.2
NW_020521696.1	Gnomon	CDS	66103	66230	.	+	0	Name=XP_011171455.1;ID=cds-XP_011171455.1;Dbxref=GeneID:105204102%2CGenbank:XP_011171455.1;Parent=rna-XM_011173153.2
NW_020521696.1	Gnomon	CDS	66338	66584	.	+	0	Name=XP_011171455.1;ID=cds-XP_011171455.1;Dbxref=GeneID:105204102%2CGenbank:XP_011171455.1;Parent=rna-XM_011173153.2
NW_020521696.1	Gnomon	CDS	67492	67762	.	+	0	Name=XP_011171455.1;ID=cds-XP_011171455.1;Dbxref=GeneID:105204102%2CGenbank:XP_011171455.1;Parent=rna-XM_011173153.2
NW_020521696.1	Gnomon	CDS	67828	67988	.	+	0	Name=XP_011171455.1;ID=cds-XP_011171455.1;Dbxref=GeneID:105204102%2CGenbank:XP_011171455.1;Parent=rna-XM_011173153.2
NW_020521696.1	Gnomon	CDS	68067	68159	.	+	0	Name=XP_011171455.1;ID=cds-XP_011171455.1;Dbxref=GeneID:105204102%2CGenbank:XP_011171455.1;Parent=rna-XM_011173153.2
NW_020521696.1	Gnomon	CDS	68447	68548	.	+	0	Name=XP_011171455.1;ID=cds-XP_011171455.1;Dbxref=GeneID:105204102%2CGenbank:XP_011171455.1;Parent=rna-XM_011173153.2
NW_020521696.1	Gnomon	gene	345783	352932	.	+	.	Name=LOC113004643;ID=gene-LOC113004643;Dbxref=GeneID:113004643
NW_020521696.1	Gnomon	gene	53410	53977	.	-	.	Name=LOC113004640;ID=gene-LOC113004640;Dbxref=GeneID:113004640
NW_020521696.1	Gnomon	gene	298805	351402	.	+	.	Name=LOC113004641;ID=gene-LOC113004641;Dbxref=GeneID:113004641
NW_020521696.1	Gnomon	gene	55831	59144	.	-	.	Name=LOC113004639;ID=gene-LOC113004639;Dbxref=GeneID:113004639
NW_020521696.1	Gnomon	exon	107184	107470	.	+	.	ID=exon-XM_011173146.2-1;Dbxref=GeneID:105204097%2CGenbank:XM_011173146.2;Parent=rna-XM_011173146.2
NW_020521696.1	Gnomon	exon	107797	107955	.	+	.	ID=exon-XM_011173146.2-2;Dbxref=GeneID:105204097%2CGenbank:XM_011173146.2;Parent=rna-XM_011173146.2
NW_020521696.1	Gnomon	exon	108179	108403	.	+	.	ID=exon-XM_011173146.2-3;Dbxref=GeneID:105204097%2CGenbank:XM_011173146.2;Parent=rna-XM_011173146.2
NW_020521696.1	Gnomon	exon	108592	109029	.	+	.	ID=exon-XM_011173146.2-4;Dbxref=GeneID:105204097%2CGenbank:XM_011173146.2;Parent=rna-XM_011173146.2
NW_020521696.1	Gnomon	CDS	76162	76221	.	+	0	Name=XP_011171450.1;ID=cds-XP_011171450.1;Dbxref=GeneID:105204099%2CGenbank:XP_011171450.1;Parent=rna-XM_011173148.2
NW_020521696.1	Gnomon	CDS	79466	79654	.	+	0	Name=XP_011171450.1;ID=cds-XP_011171450.1;Dbxref=GeneID:105204099%2CGenbank:XP_011171450.1;Parent=rna-XM_011173148.2
NW_020521696.1	Gnomon	CDS	80567	80731	.	+	0	Name=XP_011171450.1;ID=cds-XP_011171450.1;Dbxref=GeneID:105204099%2CGenbank:XP_011171450.1;Parent=rna-XM_011173148.2
NW_020521696.1	Gnomon	CDS	80974	81189	.	+	0	Name=XP_011171450.1;ID=cds-XP_011171450.1;Dbxref=GeneID:105204099%2CGenbank:XP_011171450.1;Parent=rna-XM_011173148.2
NW_020521696.1	Gnomon	CDS	81254	81427	.	+	0	Name=XP_011171450.1;ID=cds-XP_011171450.1;Dbxref=GeneID:105204099%2CGenbank:XP_011171450.1;Parent=rna-XM_011173148.2
NW_020521696.1	Gnomon	CDS	79481	79654	.	+	0	Name=XP_011171451.1;ID=cds-XP_011171451.1;Dbxref=GeneID:105204099%2CGenbank:XP_011171451.1;Parent=rna-XM_011173149.2
NW_020521696.1	Gnomon	CDS	80567	80731	.	+	0	Name=XP_011171451.1;ID=cds-XP_011171451.1;Dbxref=GeneID:105204099%2CGenbank:XP_011171451.1;Parent=rna-XM_011173149.2
NW_020521696.1	Gnomon	CDS	80974	81189	.	+	0	Name=XP_011171451.1;ID=cds-XP_011171451.1;Dbxref=GeneID:105204099%2CGenbank:XP_011171451.1;Parent=rna-XM_011173149.2
NW_020521696.1	Gnomon	CDS	81254	81427	.	+	0	Name=XP_011171451.1;ID=cds-XP_011171451.1;Dbxref=GeneID:105204099%2CGenbank:XP_011171451.1;Parent=rna-XM_011173149.2
NW_020521696.1	Gnomon	CDS	73929	74080	.	-	0	Name=XP_011171452.1;ID=cds-XP_011171452.1;Dbxref=GeneID:105204100%2CGenbank:XP_011171452.1;Parent=rna-XM_011173150.2
NW_020521696.1	Gnomon	CDS	73618	73852	.	-	0	Name=XP_011171452.1;ID=cds-XP_011171452.1;Dbxref=GeneID:105204100%2CGenbank:XP_011171452.1;Parent=rna-XM_011173150.2
NW_020521696.1	Gnomon	CDS	73183	73377	.	-	0	Name=XP_011171452.1;ID=cds-XP_011171452.1;Dbxref=GeneID:105204100%2CGenbank:XP_011171452.1;Parent=rna-XM_011173150.2
NW_020521696.1	Gnomon	CDS	71953	72411	.	-	0	Name=XP_011171452.1;ID=cds-XP_011171452.1;Dbxref=GeneID:105204100%2CGenbank:XP_011171452.1;Parent=rna-XM_011173150.2
NW_020521696.1	Gnomon	exon	113874	114202	.	+	.	ID=exon-XR_851199.2-1;Dbxref=GeneID:105204094%2CGenbank:XR_851199.2;Parent=rna-XR_851199.2
NW_020521696.1	Gnomon	exon	114371	114534	.	+	.	ID=exon-XR_851199.2-2;Dbxref=GeneID:105204094%2CGenbank:XR_851199.2;Parent=rna-XR_851199.2
NW_020521696.1	Gnomon	exon	250809	251371	.	+	.	ID=exon-XR_851199.2-3;Dbxref=GeneID:105204094%2CGenbank:XR_851199.2;Parent=rna-XR_851199.2
NW_020521696.1	Gnomon	CDS	73929	74080	.	-	0	Name=XP_011171453.1;ID=cds-XP_011171453.1;Dbxref=GeneID:105204100%2CGenbank:XP_011171453.1;Parent=rna-XM_011173151.2
NW_020521696.1	Gnomon	CDS	73618	73852	.	-	0	Name=XP_011171453.1;ID=cds-XP_011171453.1;Dbxref=GeneID:105204100%2CGenbank:XP_011171453.1;Parent=rna-XM_011173151.2
NW_020521696.1	Gnomon	CDS	73183	73377	.	-	0	Name=XP_011171453.1;ID=cds-XP_011171453.1;Dbxref=GeneID:105204100%2CGenbank:XP_011171453.1;Parent=rna-XM_011173151.2
NW_020521696.1	Gnomon	CDS	71953	72411	.	-	0	Name=XP_011171453.1;ID=cds-XP_011171453.1;Dbxref=GeneID:105204100%2CGenbank:XP_011171453.1;Parent=rna-XM_011173151.2
NW_020521696.1	Gnomon	mRNA	41699	46463	.	+	.	Name=XM_011173167.2;ID=rna-XM_011173167.2;Dbxref=GeneID:105204106%2CGenbank:XM_011173167.2;Parent=gene-LOC105204106
NW_020521696.1	Gnomon	exon	126844	127108	.	-	.	ID=exon-XM_011173145.2-9;Dbxref=GeneID:105204096%2CGenbank:XM_011173145.2;Parent=rna-XM_011173145.2
NW_020521696.1	Gnomon	exon	137046	137136	.	-	.	ID=exon-XM_011173145.2-7;Dbxref=GeneID:105204096%2CGenbank:XM_011173145.2;Parent=rna-XM_011173145.2
NW_020521696.1	Gnomon	exon	128158	128406	.	-	.	ID=exon-XM_011173145.2-8;Dbxref=GeneID:105204096%2CGenbank:XM_011173145.2;Parent=rna-XM_011173145.2
NW_020521696.1	Gnomon	exon	195627	195737	.	-	.	ID=exon-XM_011173145.2-5;Dbxref=GeneID:105204096%2CGenbank:XM_011173145.2;Parent=rna-XM_011173145.2
NW_020521696.1	Gnomon	exon	148517	148650	.	-	.	ID=exon-XM_011173145.2-6;Dbxref=GeneID:105204096%2CGenbank:XM_011173145.2;Parent=rna-XM_011173145.2
NW_020521696.1	Gnomon	exon	271598	271678	.	-	.	ID=exon-XM_011173145.2-3;Dbxref=GeneID:105204096%2CGenbank:XM_011173145.2;Parent=rna-XM_011173145.2
NW_020521696.1	Gnomon	exon	270191	270413	.	-	.	ID=exon-XM_011173145.2-4;Dbxref=GeneID:105204096%2CGenbank:XM_011173145.2;Parent=rna-XM_011173145.2
NW_020521696.1	Gnomon	exon	389458	389985	.	-	.	ID=exon-XM_011173145.2-1;Dbxref=GeneID:105204096%2CGenbank:XM_011173145.2;Parent=rna-XM_011173145.2
NW_020521696.1	Gnomon	exon	383406	383848	.	-	.	ID=exon-XM_011173145.2-2;Dbxref=GeneID:105204096%2CGenbank:XM_011173145.2;Parent=rna-XM_011173145.2
NW_020521696.1	Gnomon	exon	68447	71661	.	+	.	ID=exon-XM_026138602.1-16;Dbxref=GeneID:105204102%2CGenbank:XM_026138602.1;Parent=rna-XM_026138602.1
NW_020521696.1	Gnomon	exon	67828	67988	.	+	.	ID=exon-XM_026138602.1-14;Dbxref=GeneID:105204102%2CGenbank:XM_026138602.1;Parent=rna-XM_026138602.1
NW_020521696.1	Gnomon	exon	68067	68159	.	+	.	ID=exon-XM_026138602.1-15;Dbxref=GeneID:105204102%2CGenbank:XM_026138602.1;Parent=rna-XM_026138602.1
NW_020521696.1	Gnomon	exon	66338	66584	.	+	.	ID=exon-XM_026138602.1-12;Dbxref=GeneID:105204102%2CGenbank:XM_026138602.1;Parent=rna-XM_026138602.1
NW_020521696.1	Gnomon	exon	67492	67762	.	+	.	ID=exon-XM_026138602.1-13;Dbxref=GeneID:105204102%2CGenbank:XM_026138602.1;Parent=rna-XM_026138602.1
NW_020521696.1	Gnomon	exon	65738	65959	.	+	.	ID=exon-XM_026138602.1-10;Dbxref=GeneID:105204102%2CGenbank:XM_026138602.1;Parent=rna-XM_026138602.1
NW_020521696.1	Gnomon	exon	66103	66230	.	+	.	ID=exon-XM_026138602.1-11;Dbxref=GeneID:105204102%2CGenbank:XM_026138602.1;Parent=rna-XM_026138602.1
NW_020521696.1	Gnomon	mRNA	32224	39093	.	-	.	Name=XM_011173168.2;ID=rna-XM_011173168.2;Dbxref=GeneID:105204107%2CGenbank:XM_011173168.2;Parent=gene-LOC105204107
NW_020521696.1	Gnomon	exon	38953	39093	.	-	.	ID=exon-XM_011173168.2-1;Dbxref=GeneID:105204107%2CGenbank:XM_011173168.2;Parent=rna-XM_011173168.2
NW_020521696.1	Gnomon	exon	34798	34938	.	-	.	ID=exon-XM_011173168.2-4;Dbxref=GeneID:105204107%2CGenbank:XM_011173168.2;Parent=rna-XM_011173168.2
NW_020521696.1	Gnomon	exon	32224	34621	.	-	.	ID=exon-XM_011173168.2-5;Dbxref=GeneID:105204107%2CGenbank:XM_011173168.2;Parent=rna-XM_011173168.2
NW_020521696.1	Gnomon	exon	35912	35975	.	-	.	ID=exon-XM_011173168.2-2;Dbxref=GeneID:105204107%2CGenbank:XM_011173168.2;Parent=rna-XM_011173168.2
NW_020521696.1	Gnomon	exon	35241	35629	.	-	.	ID=exon-XM_011173168.2-3;Dbxref=GeneID:105204107%2CGenbank:XM_011173168.2;Parent=rna-XM_011173168.2
NW_020521696.1	Gnomon	mRNA	47868	52910	.	+	.	Name=XM_011173165.2;ID=rna-XM_011173165.2;Dbxref=GeneID:105204104%2CGenbank:XM_011173165.2;Parent=gene-LOC105204104
NW_020521696.1	Gnomon	mRNA	42008	46463	.	+	.	Name=XM_011173166.2;ID=rna-XM_011173166.2;Dbxref=GeneID:105204106%2CGenbank:XM_011173166.2;Parent=gene-LOC105204106
NW_020521696.1	Gnomon	mRNA	47868	52910	.	+	.	Name=XM_011173164.2;ID=rna-XM_011173164.2;Dbxref=GeneID:105204104%2CGenbank:XM_011173164.2;Parent=gene-LOC105204104
NW_020521696.1	Gnomon	mRNA	400941	404238	.	-	.	Name=XM_011173137.2;ID=rna-XM_011173137.2;Dbxref=GeneID:105204091%2CGenbank:XM_011173137.2;Parent=gene-LOC105204091
NW_020521696.1	Gnomon	exon	81254	82667	.	+	.	ID=exon-XM_011173149.2-5;Dbxref=GeneID:105204099%2CGenbank:XM_011173149.2;Parent=rna-XM_011173149.2
NW_020521696.1	Gnomon	exon	80567	80731	.	+	.	ID=exon-XM_011173149.2-3;Dbxref=GeneID:105204099%2CGenbank:XM_011173149.2;Parent=rna-XM_011173149.2
NW_020521696.1	Gnomon	exon	80974	81189	.	+	.	ID=exon-XM_011173149.2-4;Dbxref=GeneID:105204099%2CGenbank:XM_011173149.2;Parent=rna-XM_011173149.2
NW_020521696.1	Gnomon	exon	76387	76562	.	+	.	ID=exon-XM_011173149.2-1;Dbxref=GeneID:105204099%2CGenbank:XM_011173149.2;Parent=rna-XM_011173149.2
NW_020521696.1	Gnomon	exon	79466	79654	.	+	.	ID=exon-XM_011173149.2-2;Dbxref=GeneID:105204099%2CGenbank:XM_011173149.2;Parent=rna-XM_011173149.2
NW_020521696.1	Gnomon	exon	68447	71661	.	+	.	ID=exon-XM_011173159.2-15;Dbxref=GeneID:105204102%2CGenbank:XM_011173159.2;Parent=rna-XM_011173159.2
NW_020521696.1	Gnomon	exon	67828	67988	.	+	.	ID=exon-XM_011173159.2-13;Dbxref=GeneID:105204102%2CGenbank:XM_011173159.2;Parent=rna-XM_011173159.2
NW_020521696.1	Gnomon	exon	68067	68159	.	+	.	ID=exon-XM_011173159.2-14;Dbxref=GeneID:105204102%2CGenbank:XM_011173159.2;Parent=rna-XM_011173159.2
NW_020521696.1	Gnomon	exon	66338	66584	.	+	.	ID=exon-XM_011173159.2-11;Dbxref=GeneID:105204102%2CGenbank:XM_011173159.2;Parent=rna-XM_011173159.2
NW_020521696.1	Gnomon	exon	67492	67762	.	+	.	ID=exon-XM_011173159.2-12;Dbxref=GeneID:105204102%2CGenbank:XM_011173159.2;Parent=rna-XM_011173159.2
NW_020521696.1	Gnomon	exon	66103	66230	.	+	.	ID=exon-XM_011173159.2-10;Dbxref=GeneID:105204102%2CGenbank:XM_011173159.2;Parent=rna-XM_011173159.2
NW_020521696.1	Gnomon	mRNA	59232	71661	.	+	.	Name=XM_026138598.1;ID=rna-XM_026138598.1;Dbxref=GeneID:105204102%2CGenbank:XM_026138598.1;Parent=gene-LOC105204102
NW_020521696.1	Gnomon	mRNA	42547	46463	.	+	.	Name=XM_026138608.1;ID=rna-XM_026138608.1;Dbxref=GeneID:105204106%2CGenbank:XM_026138608.1;Parent=gene-LOC105204106
NW_020521696.1	Gnomon	exon	68067	68159	.	+	.	ID=exon-XM_026138601.1-15;Dbxref=GeneID:105204102%2CGenbank:XM_026138601.1;Parent=rna-XM_026138601.1
NW_020521696.1	Gnomon	exon	68447	71661	.	+	.	ID=exon-XM_026138601.1-16;Dbxref=GeneID:105204102%2CGenbank:XM_026138601.1;Parent=rna-XM_026138601.1
NW_020521696.1	Gnomon	exon	65738	65959	.	+	.	ID=exon-XM_026138601.1-10;Dbxref=GeneID:105204102%2CGenbank:XM_026138601.1;Parent=rna-XM_026138601.1
NW_020521696.1	Gnomon	exon	67492	67762	.	+	.	ID=exon-XM_026138601.1-13;Dbxref=GeneID:105204102%2CGenbank:XM_026138601.1;Parent=rna-XM_026138601.1
NW_020521696.1	Gnomon	exon	67828	67988	.	+	.	ID=exon-XM_026138601.1-14;Dbxref=GeneID:105204102%2CGenbank:XM_026138601.1;Parent=rna-XM_026138601.1
NW_020521696.1	Gnomon	exon	66103	66230	.	+	.	ID=exon-XM_026138601.1-11;Dbxref=GeneID:105204102%2CGenbank:XM_026138601.1;Parent=rna-XM_026138601.1
NW_020521696.1	Gnomon	exon	66338	66584	.	+	.	ID=exon-XM_026138601.1-12;Dbxref=GeneID:105204102%2CGenbank:XM_026138601.1;Parent=rna-XM_026138601.1
NW_020521696.1	Gnomon	exon	19327	20255	.	-	.	ID=exon-XM_011173174.2-5;Dbxref=GeneID:105204109%2CGenbank:XM_011173174.2;Parent=rna-XM_011173174.2
NW_020521696.1	Gnomon	exon	20937	21096	.	-	.	ID=exon-XM_011173174.2-3;Dbxref=GeneID:105204109%2CGenbank:XM_011173174.2;Parent=rna-XM_011173174.2
NW_020521696.1	Gnomon	exon	20503	20643	.	-	.	ID=exon-XM_011173174.2-4;Dbxref=GeneID:105204109%2CGenbank:XM_011173174.2;Parent=rna-XM_011173174.2
NW_020521696.1	Gnomon	exon	25490	25572	.	-	.	ID=exon-XM_011173174.2-1;Dbxref=GeneID:105204109%2CGenbank:XM_011173174.2;Parent=rna-XM_011173174.2
NW_020521696.1	Gnomon	exon	24169	24464	.	-	.	ID=exon-XM_011173174.2-2;Dbxref=GeneID:105204109%2CGenbank:XM_011173174.2;Parent=rna-XM_011173174.2
NW_020521696.1	Gnomon	mRNA	59231	71661	.	+	.	Name=XM_026138599.1;ID=rna-XM_026138599.1;Dbxref=GeneID:105204102%2CGenbank:XM_026138599.1;Parent=gene-LOC105204102
NW_020521696.1	Gnomon	mRNA	26263	31114	.	-	.	Name=XM_026138609.1;ID=rna-XM_026138609.1;Dbxref=GeneID:105204108%2CGenbank:XM_026138609.1;Parent=gene-LOC105204108
NW_020521696.1	Gnomon	exon	76019	76221	.	+	.	ID=exon-XM_011173148.2-1;Dbxref=GeneID:105204099%2CGenbank:XM_011173148.2;Parent=rna-XM_011173148.2
NW_020521696.1	Gnomon	exon	79466	79654	.	+	.	ID=exon-XM_011173148.2-2;Dbxref=GeneID:105204099%2CGenbank:XM_011173148.2;Parent=rna-XM_011173148.2
NW_020521696.1	Gnomon	exon	80567	80731	.	+	.	ID=exon-XM_011173148.2-3;Dbxref=GeneID:105204099%2CGenbank:XM_011173148.2;Parent=rna-XM_011173148.2
NW_020521696.1	Gnomon	exon	80974	81189	.	+	.	ID=exon-XM_011173148.2-4;Dbxref=GeneID:105204099%2CGenbank:XM_011173148.2;Parent=rna-XM_011173148.2
NW_020521696.1	Gnomon	exon	81254	82667	.	+	.	ID=exon-XM_011173148.2-5;Dbxref=GeneID:105204099%2CGenbank:XM_011173148.2;Parent=rna-XM_011173148.2
NW_020521696.1	Gnomon	CDS	30150	30359	.	-	0	Name=XP_011171472.1;ID=cds-XP_011171472.1;Dbxref=GeneID:105204108%2CGenbank:XP_011171472.1;Parent=rna-XM_011173170.2
NW_020521696.1	Gnomon	CDS	29207	29498	.	-	0	Name=XP_011171472.1;ID=cds-XP_011171472.1;Dbxref=GeneID:105204108%2CGenbank:XP_011171472.1;Parent=rna-XM_011173170.2
NW_020521696.1	Gnomon	CDS	28413	28583	.	-	0	Name=XP_011171472.1;ID=cds-XP_011171472.1;Dbxref=GeneID:105204108%2CGenbank:XP_011171472.1;Parent=rna-XM_011173170.2
NW_020521696.1	Gnomon	CDS	28172	28225	.	-	0	Name=XP_011171472.1;ID=cds-XP_011171472.1;Dbxref=GeneID:105204108%2CGenbank:XP_011171472.1;Parent=rna-XM_011173170.2
NW_020521696.1	Gnomon	CDS	27570	27823	.	-	0	Name=XP_011171472.1;ID=cds-XP_011171472.1;Dbxref=GeneID:105204108%2CGenbank:XP_011171472.1;Parent=rna-XM_011173170.2
NW_020521696.1	Gnomon	CDS	27008	27243	.	-	0	Name=XP_011171472.1;ID=cds-XP_011171472.1;Dbxref=GeneID:105204108%2CGenbank:XP_011171472.1;Parent=rna-XM_011173170.2
NW_020521696.1	Gnomon	CDS	26297	26522	.	-	0	Name=XP_011171472.1;ID=cds-XP_011171472.1;Dbxref=GeneID:105204108%2CGenbank:XP_011171472.1;Parent=rna-XM_011173170.2
NW_020521696.1	Gnomon	CDS	59362	59492	.	+	0	Name=XP_025994383.1;ID=cds-XP_025994383.1;Dbxref=GeneID:105204102%2CGenbank:XP_025994383.1;Parent=rna-XM_026138598.1
NW_020521696.1	Gnomon	CDS	62111	62172	.	+	0	Name=XP_025994383.1;ID=cds-XP_025994383.1;Dbxref=GeneID:105204102%2CGenbank:XP_025994383.1;Parent=rna-XM_026138598.1
NW_020521696.1	Gnomon	CDS	62520	62712	.	+	0	Name=XP_025994383.1;ID=cds-XP_025994383.1;Dbxref=GeneID:105204102%2CGenbank:XP_025994383.1;Parent=rna-XM_026138598.1
NW_020521696.1	Gnomon	CDS	62797	62943	.	+	0	Name=XP_025994383.1;ID=cds-XP_025994383.1;Dbxref=GeneID:105204102%2CGenbank:XP_025994383.1;Parent=rna-XM_026138598.1
NW_020521696.1	Gnomon	CDS	63180	63495	.	+	0	Name=XP_025994383.1;ID=cds-XP_025994383.1;Dbxref=GeneID:105204102%2CGenbank:XP_025994383.1;Parent=rna-XM_026138598.1
NW_020521696.1	Gnomon	CDS	64187	64204	.	+	0	Name=XP_025994383.1;ID=cds-XP_025994383.1;Dbxref=GeneID:105204102%2CGenbank:XP_025994383.1;Parent=rna-XM_026138598.1
NW_020521696.1	Gnomon	CDS	64928	65338	.	+	0	Name=XP_025994383.1;ID=cds-XP_025994383.1;Dbxref=GeneID:105204102%2CGenbank:XP_025994383.1;Parent=rna-XM_026138598.1
NW_020521696.1	Gnomon	CDS	65424	65654	.	+	0	Name=XP_025994383.1;ID=cds-XP_025994383.1;Dbxref=GeneID:105204102%2CGenbank:XP_025994383.1;Parent=rna-XM_026138598.1
NW_020521696.1	Gnomon	CDS	65738	65959	.	+	0	Name=XP_025994383.1;ID=cds-XP_025994383.1;Dbxref=GeneID:105204102%2CGenbank:XP_025994383.1;Parent=rna-XM_026138598.1
NW_020521696.1	Gnomon	CDS	66103	66230	.	+	0	Name=XP_025994383.1;ID=cds-XP_025994383.1;Dbxref=GeneID:105204102%2CGenbank:XP_025994383.1;Parent=rna-XM_026138598.1
NW_020521696.1	Gnomon	CDS	66338	66584	.	+	0	Name=XP_025994383.1;ID=cds-XP_025994383.1;Dbxref=GeneID:105204102%2CGenbank:XP_025994383.1;Parent=rna-XM_026138598.1
NW_020521696.1	Gnomon	CDS	67492	67762	.	+	0	Name=XP_025994383.1;ID=cds-XP_025994383.1;Dbxref=GeneID:105204102%2CGenbank:XP_025994383.1;Parent=rna-XM_026138598.1
NW_020521696.1	Gnomon	CDS	67828	67988	.	+	0	Name=XP_025994383.1;ID=cds-XP_025994383.1;Dbxref=GeneID:105204102%2CGenbank:XP_025994383.1;Parent=rna-XM_026138598.1
NW_020521696.1	Gnomon	CDS	68067	68159	.	+	0	Name=XP_025994383.1;ID=cds-XP_025994383.1;Dbxref=GeneID:105204102%2CGenbank:XP_025994383.1;Parent=rna-XM_026138598.1
NW_020521696.1	Gnomon	CDS	68447	68548	.	+	0	Name=XP_025994383.1;ID=cds-XP_025994383.1;Dbxref=GeneID:105204102%2CGenbank:XP_025994383.1;Parent=rna-XM_026138598.1
NW_020521696.1	Gnomon	mRNA	60132	71661	.	+	.	Name=XM_026138601.1;ID=rna-XM_026138601.1;Dbxref=GeneID:105204102%2CGenbank:XM_026138601.1;Parent=gene-LOC105204102
NW_020521696.1	Gnomon	CDS	30150	30359	.	-	0	Name=XP_011171473.1;ID=cds-XP_011171473.1;Dbxref=GeneID:105204108%2CGenbank:XP_011171473.1;Parent=rna-XM_011173171.2
NW_020521696.1	Gnomon	CDS	29207	29498	.	-	0	Name=XP_011171473.1;ID=cds-XP_011171473.1;Dbxref=GeneID:105204108%2CGenbank:XP_011171473.1;Parent=rna-XM_011173171.2
NW_020521696.1	Gnomon	CDS	28413	28583	.	-	0	Name=XP_011171473.1;ID=cds-XP_011171473.1;Dbxref=GeneID:105204108%2CGenbank:XP_011171473.1;Parent=rna-XM_011173171.2
NW_020521696.1	Gnomon	CDS	28172	28225	.	-	0	Name=XP_011171473.1;ID=cds-XP_011171473.1;Dbxref=GeneID:105204108%2CGenbank:XP_011171473.1;Parent=rna-XM_011173171.2
NW_020521696.1	Gnomon	CDS	27570	27823	.	-	0	Name=XP_011171473.1;ID=cds-XP_011171473.1;Dbxref=GeneID:105204108%2CGenbank:XP_011171473.1;Parent=rna-XM_011173171.2
NW_020521696.1	Gnomon	CDS	27008	27243	.	-	0	Name=XP_011171473.1;ID=cds-XP_011171473.1;Dbxref=GeneID:105204108%2CGenbank:XP_011171473.1;Parent=rna-XM_011173171.2
NW_020521696.1	Gnomon	CDS	26297	26522	.	-	0	Name=XP_011171473.1;ID=cds-XP_011171473.1;Dbxref=GeneID:105204108%2CGenbank:XP_011171473.1;Parent=rna-XM_011173171.2
NW_020521696.1	Gnomon	mRNA	59391	71661	.	+	.	Name=XM_026138602.1;ID=rna-XM_026138602.1;Dbxref=GeneID:105204102%2CGenbank:XM_026138602.1;Parent=gene-LOC105204102
NW_020521696.1	Gnomon	exon	14020	14230	.	+	.	ID=exon-XM_011173175.2-6;Dbxref=GeneID:105204110%2CGenbank:XM_011173175.2;Parent=rna-XM_011173175.2
NW_020521696.1	Gnomon	exon	14585	14769	.	+	.	ID=exon-XM_011173175.2-7;Dbxref=GeneID:105204110%2CGenbank:XM_011173175.2;Parent=rna-XM_011173175.2
NW_020521696.1	Gnomon	exon	15100	15315	.	+	.	ID=exon-XM_011173175.2-8;Dbxref=GeneID:105204110%2CGenbank:XM_011173175.2;Parent=rna-XM_011173175.2
NW_020521696.1	Gnomon	exon	15398	15562	.	+	.	ID=exon-XM_011173175.2-9;Dbxref=GeneID:105204110%2CGenbank:XM_011173175.2;Parent=rna-XM_011173175.2
NW_020521696.1	Gnomon	exon	11568	11678	.	+	.	ID=exon-XM_011173175.2-2;Dbxref=GeneID:105204110%2CGenbank:XM_011173175.2;Parent=rna-XM_011173175.2
NW_020521696.1	Gnomon	exon	12307	12639	.	+	.	ID=exon-XM_011173175.2-3;Dbxref=GeneID:105204110%2CGenbank:XM_011173175.2;Parent=rna-XM_011173175.2
NW_020521696.1	Gnomon	exon	12947	13252	.	+	.	ID=exon-XM_011173175.2-4;Dbxref=GeneID:105204110%2CGenbank:XM_011173175.2;Parent=rna-XM_011173175.2
NW_020521696.1	Gnomon	exon	13426	13752	.	+	.	ID=exon-XM_011173175.2-5;Dbxref=GeneID:105204110%2CGenbank:XM_011173175.2;Parent=rna-XM_011173175.2
NW_020521696.1	Gnomon	exon	10494	10765	.	+	.	ID=exon-XM_011173175.2-1;Dbxref=GeneID:105204110%2CGenbank:XM_011173175.2;Parent=rna-XM_011173175.2
NW_020521696.1	Gnomon	CDS	30150	30359	.	-	0	Name=XP_011171474.1;ID=cds-XP_011171474.1;Dbxref=GeneID:105204108%2CGenbank:XP_011171474.1;Parent=rna-XM_011173172.2
NW_020521696.1	Gnomon	CDS	29207	29498	.	-	0	Name=XP_011171474.1;ID=cds-XP_011171474.1;Dbxref=GeneID:105204108%2CGenbank:XP_011171474.1;Parent=rna-XM_011173172.2
NW_020521696.1	Gnomon	CDS	28413	28583	.	-	0	Name=XP_011171474.1;ID=cds-XP_011171474.1;Dbxref=GeneID:105204108%2CGenbank:XP_011171474.1;Parent=rna-XM_011173172.2
NW_020521696.1	Gnomon	CDS	27570	27823	.	-	0	Name=XP_011171474.1;ID=cds-XP_011171474.1;Dbxref=GeneID:105204108%2CGenbank:XP_011171474.1;Parent=rna-XM_011173172.2
NW_020521696.1	Gnomon	CDS	27008	27243	.	-	0	Name=XP_011171474.1;ID=cds-XP_011171474.1;Dbxref=GeneID:105204108%2CGenbank:XP_011171474.1;Parent=rna-XM_011173172.2
NW_020521696.1	Gnomon	CDS	26297	26522	.	-	0	Name=XP_011171474.1;ID=cds-XP_011171474.1;Dbxref=GeneID:105204108%2CGenbank:XP_011171474.1;Parent=rna-XM_011173172.2
NW_020521696.1	Gnomon	CDS	61604	61623	.	+	0	Name=XP_025994385.1;ID=cds-XP_025994385.1;Dbxref=GeneID:105204102%2CGenbank:XP_025994385.1;Parent=rna-XM_026138600.1
NW_020521696.1	Gnomon	CDS	62111	62172	.	+	0	Name=XP_025994385.1;ID=cds-XP_025994385.1;Dbxref=GeneID:105204102%2CGenbank:XP_025994385.1;Parent=rna-XM_026138600.1
NW_020521696.1	Gnomon	CDS	62520	62712	.	+	0	Name=XP_025994385.1;ID=cds-XP_025994385.1;Dbxref=GeneID:105204102%2CGenbank:XP_025994385.1;Parent=rna-XM_026138600.1
NW_020521696.1	Gnomon	CDS	62797	62943	.	+	0	Name=XP_025994385.1;ID=cds-XP_025994385.1;Dbxref=GeneID:105204102%2CGenbank:XP_025994385.1;Parent=rna-XM_026138600.1
NW_020521696.1	Gnomon	CDS	63180	63495	.	+	0	Name=XP_025994385.1;ID=cds-XP_025994385.1;Dbxref=GeneID:105204102%2CGenbank:XP_025994385.1;Parent=rna-XM_026138600.1
NW_020521696.1	Gnomon	CDS	64187	64204	.	+	0	Name=XP_025994385.1;ID=cds-XP_025994385.1;Dbxref=GeneID:105204102%2CGenbank:XP_025994385.1;Parent=rna-XM_026138600.1
NW_020521696.1	Gnomon	CDS	64928	65338	.	+	0	Name=XP_025994385.1;ID=cds-XP_025994385.1;Dbxref=GeneID:105204102%2CGenbank:XP_025994385.1;Parent=rna-XM_026138600.1
NW_020521696.1	Gnomon	CDS	65424	65654	.	+	0	Name=XP_025994385.1;ID=cds-XP_025994385.1;Dbxref=GeneID:105204102%2CGenbank:XP_025994385.1;Parent=rna-XM_026138600.1
NW_020521696.1	Gnomon	CDS	65738	65959	.	+	0	Name=XP_025994385.1;ID=cds-XP_025994385.1;Dbxref=GeneID:105204102%2CGenbank:XP_025994385.1;Parent=rna-XM_026138600.1
NW_020521696.1	Gnomon	CDS	66103	66230	.	+	0	Name=XP_025994385.1;ID=cds-XP_025994385.1;Dbxref=GeneID:105204102%2CGenbank:XP_025994385.1;Parent=rna-XM_026138600.1
NW_020521696.1	Gnomon	CDS	66338	66584	.	+	0	Name=XP_025994385.1;ID=cds-XP_025994385.1;Dbxref=GeneID:105204102%2CGenbank:XP_025994385.1;Parent=rna-XM_026138600.1
NW_020521696.1	Gnomon	CDS	67492	67762	.	+	0	Name=XP_025994385.1;ID=cds-XP_025994385.1;Dbxref=GeneID:105204102%2CGenbank:XP_025994385.1;Parent=rna-XM_026138600.1
NW_020521696.1	Gnomon	CDS	67828	67988	.	+	0	Name=XP_025994385.1;ID=cds-XP_025994385.1;Dbxref=GeneID:105204102%2CGenbank:XP_025994385.1;Parent=rna-XM_026138600.1
NW_020521696.1	Gnomon	CDS	68067	68159	.	+	0	Name=XP_025994385.1;ID=cds-XP_025994385.1;Dbxref=GeneID:105204102%2CGenbank:XP_025994385.1;Parent=rna-XM_026138600.1
NW_020521696.1	Gnomon	CDS	68447	68548	.	+	0	Name=XP_025994385.1;ID=cds-XP_025994385.1;Dbxref=GeneID:105204102%2CGenbank:XP_025994385.1;Parent=rna-XM_026138600.1
NW_020521696.1	Gnomon	mRNA	59380	71661	.	+	.	Name=XM_026138600.1;ID=rna-XM_026138600.1;Dbxref=GeneID:105204102%2CGenbank:XM_026138600.1;Parent=gene-LOC105204102
NW_020521696.1	Gnomon	CDS	59362	59492	.	+	0	Name=XP_025994384.1;ID=cds-XP_025994384.1;Dbxref=GeneID:105204102%2CGenbank:XP_025994384.1;Parent=rna-XM_026138599.1
NW_020521696.1	Gnomon	CDS	62111	62172	.	+	0	Name=XP_025994384.1;ID=cds-XP_025994384.1;Dbxref=GeneID:105204102%2CGenbank:XP_025994384.1;Parent=rna-XM_026138599.1
NW_020521696.1	Gnomon	CDS	62529	62712	.	+	0	Name=XP_025994384.1;ID=cds-XP_025994384.1;Dbxref=GeneID:105204102%2CGenbank:XP_025994384.1;Parent=rna-XM_026138599.1
NW_020521696.1	Gnomon	CDS	62797	62943	.	+	0	Name=XP_025994384.1;ID=cds-XP_025994384.1;Dbxref=GeneID:105204102%2CGenbank:XP_025994384.1;Parent=rna-XM_026138599.1
NW_020521696.1	Gnomon	CDS	63180	63495	.	+	0	Name=XP_025994384.1;ID=cds-XP_025994384.1;Dbxref=GeneID:105204102%2CGenbank:XP_025994384.1;Parent=rna-XM_026138599.1
NW_020521696.1	Gnomon	CDS	64187	64204	.	+	0	Name=XP_025994384.1;ID=cds-XP_025994384.1;Dbxref=GeneID:105204102%2CGenbank:XP_025994384.1;Parent=rna-XM_026138599.1
NW_020521696.1	Gnomon	CDS	64928	65338	.	+	0	Name=XP_025994384.1;ID=cds-XP_025994384.1;Dbxref=GeneID:105204102%2CGenbank:XP_025994384.1;Parent=rna-XM_026138599.1
NW_020521696.1	Gnomon	CDS	65424	65654	.	+	0	Name=XP_025994384.1;ID=cds-XP_025994384.1;Dbxref=GeneID:105204102%2CGenbank:XP_025994384.1;Parent=rna-XM_026138599.1
NW_020521696.1	Gnomon	CDS	65738	65959	.	+	0	Name=XP_025994384.1;ID=cds-XP_025994384.1;Dbxref=GeneID:105204102%2CGenbank:XP_025994384.1;Parent=rna-XM_026138599.1
NW_020521696.1	Gnomon	CDS	66103	66230	.	+	0	Name=XP_025994384.1;ID=cds-XP_025994384.1;Dbxref=GeneID:105204102%2CGenbank:XP_025994384.1;Parent=rna-XM_026138599.1
NW_020521696.1	Gnomon	CDS	66338	66584	.	+	0	Name=XP_025994384.1;ID=cds-XP_025994384.1;Dbxref=GeneID:105204102%2CGenbank:XP_025994384.1;Parent=rna-XM_026138599.1
NW_020521696.1	Gnomon	CDS	67492	67762	.	+	0	Name=XP_025994384.1;ID=cds-XP_025994384.1;Dbxref=GeneID:105204102%2CGenbank:XP_025994384.1;Parent=rna-XM_026138599.1
NW_020521696.1	Gnomon	CDS	67828	67988	.	+	0	Name=XP_025994384.1;ID=cds-XP_025994384.1;Dbxref=GeneID:105204102%2CGenbank:XP_025994384.1;Parent=rna-XM_026138599.1
NW_020521696.1	Gnomon	CDS	68067	68159	.	+	0	Name=XP_025994384.1;ID=cds-XP_025994384.1;Dbxref=GeneID:105204102%2CGenbank:XP_025994384.1;Parent=rna-XM_026138599.1
NW_020521696.1	Gnomon	CDS	68447	68548	.	+	0	Name=XP_025994384.1;ID=cds-XP_025994384.1;Dbxref=GeneID:105204102%2CGenbank:XP_025994384.1;Parent=rna-XM_026138599.1
NW_020521696.1	Gnomon	CDS	30150	30359	.	-	0	Name=XP_011171475.1;ID=cds-XP_011171475.1;Dbxref=GeneID:105204108%2CGenbank:XP_011171475.1;Parent=rna-XM_011173173.2
NW_020521696.1	Gnomon	CDS	29207	29498	.	-	0	Name=XP_011171475.1;ID=cds-XP_011171475.1;Dbxref=GeneID:105204108%2CGenbank:XP_011171475.1;Parent=rna-XM_011173173.2
NW_020521696.1	Gnomon	CDS	28413	28583	.	-	0	Name=XP_011171475.1;ID=cds-XP_011171475.1;Dbxref=GeneID:105204108%2CGenbank:XP_011171475.1;Parent=rna-XM_011173173.2
NW_020521696.1	Gnomon	CDS	27570	27811	.	-	0	Name=XP_011171475.1;ID=cds-XP_011171475.1;Dbxref=GeneID:105204108%2CGenbank:XP_011171475.1;Parent=rna-XM_011173173.2
NW_020521696.1	Gnomon	CDS	27008	27243	.	-	0	Name=XP_011171475.1;ID=cds-XP_011171475.1;Dbxref=GeneID:105204108%2CGenbank:XP_011171475.1;Parent=rna-XM_011173173.2
NW_020521696.1	Gnomon	CDS	26297	26522	.	-	0	Name=XP_011171475.1;ID=cds-XP_011171475.1;Dbxref=GeneID:105204108%2CGenbank:XP_011171475.1;Parent=rna-XM_011173173.2
NW_020521696.1	Gnomon	CDS	61604	61623	.	+	0	Name=XP_025994387.1;ID=cds-XP_025994387.1;Dbxref=GeneID:105204102%2CGenbank:XP_025994387.1;Parent=rna-XM_026138602.1
NW_020521696.1	Gnomon	CDS	62111	62172	.	+	0	Name=XP_025994387.1;ID=cds-XP_025994387.1;Dbxref=GeneID:105204102%2CGenbank:XP_025994387.1;Parent=rna-XM_026138602.1
NW_020521696.1	Gnomon	CDS	62520	62712	.	+	0	Name=XP_025994387.1;ID=cds-XP_025994387.1;Dbxref=GeneID:105204102%2CGenbank:XP_025994387.1;Parent=rna-XM_026138602.1
NW_020521696.1	Gnomon	CDS	62797	62943	.	+	0	Name=XP_025994387.1;ID=cds-XP_025994387.1;Dbxref=GeneID:105204102%2CGenbank:XP_025994387.1;Parent=rna-XM_026138602.1
NW_020521696.1	Gnomon	CDS	63180	63495	.	+	0	Name=XP_025994387.1;ID=cds-XP_025994387.1;Dbxref=GeneID:105204102%2CGenbank:XP_025994387.1;Parent=rna-XM_026138602.1
NW_020521696.1	Gnomon	CDS	64187	64204	.	+	0	Name=XP_025994387.1;ID=cds-XP_025994387.1;Dbxref=GeneID:105204102%2CGenbank:XP_025994387.1;Parent=rna-XM_026138602.1
NW_020521696.1	Gnomon	CDS	64928	65338	.	+	0	Name=XP_025994387.1;ID=cds-XP_025994387.1;Dbxref=GeneID:105204102%2CGenbank:XP_025994387.1;Parent=rna-XM_026138602.1
NW_020521696.1	Gnomon	CDS	65424	65654	.	+	0	Name=XP_025994387.1;ID=cds-XP_025994387.1;Dbxref=GeneID:105204102%2CGenbank:XP_025994387.1;Parent=rna-XM_026138602.1
NW_020521696.1	Gnomon	CDS	65738	65959	.	+	0	Name=XP_025994387.1;ID=cds-XP_025994387.1;Dbxref=GeneID:105204102%2CGenbank:XP_025994387.1;Parent=rna-XM_026138602.1
NW_020521696.1	Gnomon	CDS	66103	66230	.	+	0	Name=XP_025994387.1;ID=cds-XP_025994387.1;Dbxref=GeneID:105204102%2CGenbank:XP_025994387.1;Parent=rna-XM_026138602.1
NW_020521696.1	Gnomon	CDS	66338	66584	.	+	0	Name=XP_025994387.1;ID=cds-XP_025994387.1;Dbxref=GeneID:105204102%2CGenbank:XP_025994387.1;Parent=rna-XM_026138602.1
NW_020521696.1	Gnomon	CDS	67492	67762	.	+	0	Name=XP_025994387.1;ID=cds-XP_025994387.1;Dbxref=GeneID:105204102%2CGenbank:XP_025994387.1;Parent=rna-XM_026138602.1
NW_020521696.1	Gnomon	CDS	67828	67988	.	+	0	Name=XP_025994387.1;ID=cds-XP_025994387.1;Dbxref=GeneID:105204102%2CGenbank:XP_025994387.1;Parent=rna-XM_026138602.1
NW_020521696.1	Gnomon	CDS	68067	68159	.	+	0	Name=XP_025994387.1;ID=cds-XP_025994387.1;Dbxref=GeneID:105204102%2CGenbank:XP_025994387.1;Parent=rna-XM_026138602.1
NW_020521696.1	Gnomon	CDS	68447	68548	.	+	0	Name=XP_025994387.1;ID=cds-XP_025994387.1;Dbxref=GeneID:105204102%2CGenbank:XP_025994387.1;Parent=rna-XM_026138602.1
NW_020521696.1	Gnomon	mRNA	53718	55794	.	+	.	Name=XM_026138605.1;ID=rna-XM_026138605.1;Dbxref=GeneID:105204126%2CGenbank:XM_026138605.1;Note=The sequence of the model RefSeq transcript was modified relative to this genomic sequence to represent the inferred CDS: added 262 bases not found in genome assembly;Parent=gene-LOC105204126
NW_020521696.1	tRNAscan-SE	exon	8107	8178	.	-	.	ID=exon-Trnag-ucc-8-1;Dbxref=GeneID:113004646;Note=transfer RNA glycine (anticodon UCC);Parent=rna-Trnag-ucc-8
NW_020521696.1	Gnomon	exon	125407	125674	.	-	.	ID=exon-XR_003269145.1-11;Dbxref=GeneID:105204096%2CGenbank:XR_003269145.1;Parent=rna-XR_003269145.1
NW_020521696.1	Gnomon	exon	124021	124390	.	-	.	ID=exon-XR_003269145.1-12;Dbxref=GeneID:105204096%2CGenbank:XR_003269145.1;Parent=rna-XR_003269145.1
NW_020521696.1	Gnomon	exon	123507	123787	.	-	.	ID=exon-XR_003269145.1-13;Dbxref=GeneID:105204096%2CGenbank:XR_003269145.1;Parent=rna-XR_003269145.1
NW_020521696.1	Gnomon	exon	122932	123177	.	-	.	ID=exon-XR_003269145.1-14;Dbxref=GeneID:105204096%2CGenbank:XR_003269145.1;Parent=rna-XR_003269145.1
NW_020521696.1	Gnomon	mRNA	55831	59144	.	-	.	Name=XM_026138606.1;ID=rna-XM_026138606.1;Dbxref=GeneID:113004639%2CGenbank:XM_026138606.1;Parent=gene-LOC113004639
NW_020521696.1	Gnomon	exon	126183	126639	.	-	.	ID=exon-XR_003269145.1-10;Dbxref=GeneID:105204096%2CGenbank:XR_003269145.1;Parent=rna-XR_003269145.1
NW_020521696.1	Gnomon	exon	122510	122660	.	-	.	ID=exon-XR_003269145.1-15;Dbxref=GeneID:105204096%2CGenbank:XR_003269145.1;Parent=rna-XR_003269145.1
NW_020521696.1	Gnomon	exon	121317	121633	.	-	.	ID=exon-XR_003269145.1-16;Dbxref=GeneID:105204096%2CGenbank:XR_003269145.1;Parent=rna-XR_003269145.1
NW_020521696.1	Gnomon	exon	116480	120119	.	-	.	ID=exon-XR_003269145.1-17;Dbxref=GeneID:105204096%2CGenbank:XR_003269145.1;Parent=rna-XR_003269145.1
NW_020521696.1	Gnomon	CDS	61604	61623	.	+	0	Name=XP_025994386.1;ID=cds-XP_025994386.1;Dbxref=GeneID:105204102%2CGenbank:XP_025994386.1;Parent=rna-XM_026138601.1
NW_020521696.1	Gnomon	CDS	62111	62172	.	+	0	Name=XP_025994386.1;ID=cds-XP_025994386.1;Dbxref=GeneID:105204102%2CGenbank:XP_025994386.1;Parent=rna-XM_026138601.1
NW_020521696.1	Gnomon	CDS	62520	62712	.	+	0	Name=XP_025994386.1;ID=cds-XP_025994386.1;Dbxref=GeneID:105204102%2CGenbank:XP_025994386.1;Parent=rna-XM_026138601.1
NW_020521696.1	Gnomon	CDS	62797	62943	.	+	0	Name=XP_025994386.1;ID=cds-XP_025994386.1;Dbxref=GeneID:105204102%2CGenbank:XP_025994386.1;Parent=rna-XM_026138601.1
NW_020521696.1	Gnomon	CDS	63180	63495	.	+	0	Name=XP_025994386.1;ID=cds-XP_025994386.1;Dbxref=GeneID:105204102%2CGenbank:XP_025994386.1;Parent=rna-XM_026138601.1
NW_020521696.1	Gnomon	CDS	64187	64204	.	+	0	Name=XP_025994386.1;ID=cds-XP_025994386.1;Dbxref=GeneID:105204102%2CGenbank:XP_025994386.1;Parent=rna-XM_026138601.1
NW_020521696.1	Gnomon	CDS	64928	65338	.	+	0	Name=XP_025994386.1;ID=cds-XP_025994386.1;Dbxref=GeneID:105204102%2CGenbank:XP_025994386.1;Parent=rna-XM_026138601.1
NW_020521696.1	Gnomon	CDS	65424	65654	.	+	0	Name=XP_025994386.1;ID=cds-XP_025994386.1;Dbxref=GeneID:105204102%2CGenbank:XP_025994386.1;Parent=rna-XM_026138601.1
NW_020521696.1	Gnomon	CDS	65738	65959	.	+	0	Name=XP_025994386.1;ID=cds-XP_025994386.1;Dbxref=GeneID:105204102%2CGenbank:XP_025994386.1;Parent=rna-XM_026138601.1
NW_020521696.1	Gnomon	CDS	66103	66230	.	+	0	Name=XP_025994386.1;ID=cds-XP_025994386.1;Dbxref=GeneID:105204102%2CGenbank:XP_025994386.1;Parent=rna-XM_026138601.1
NW_020521696.1	Gnomon	CDS	66338	66584	.	+	0	Name=XP_025994386.1;ID=cds-XP_025994386.1;Dbxref=GeneID:105204102%2CGenbank:XP_025994386.1;Parent=rna-XM_026138601.1
NW_020521696.1	Gnomon	CDS	67492	67762	.	+	0	Name=XP_025994386.1;ID=cds-XP_025994386.1;Dbxref=GeneID:105204102%2CGenbank:XP_025994386.1;Parent=rna-XM_026138601.1
NW_020521696.1	Gnomon	CDS	67828	67988	.	+	0	Name=XP_025994386.1;ID=cds-XP_025994386.1;Dbxref=GeneID:105204102%2CGenbank:XP_025994386.1;Parent=rna-XM_026138601.1
NW_020521696.1	Gnomon	CDS	68067	68159	.	+	0	Name=XP_025994386.1;ID=cds-XP_025994386.1;Dbxref=GeneID:105204102%2CGenbank:XP_025994386.1;Parent=rna-XM_026138601.1
NW_020521696.1	Gnomon	CDS	68447	68548	.	+	0	Name=XP_025994386.1;ID=cds-XP_025994386.1;Dbxref=GeneID:105204102%2CGenbank:XP_025994386.1;Parent=rna-XM_026138601.1
NW_020521696.1	Gnomon	exon	101121	101300	.	+	.	ID=exon-XM_011173147.2-3;Dbxref=GeneID:105204098%2CGenbank:XM_011173147.2;Parent=rna-XM_011173147.2
NW_020521696.1	Gnomon	mRNA	298805	351402	.	+	.	Name=XM_026138607.1;ID=rna-XM_026138607.1;Dbxref=GeneID:113004641%2CGenbank:XM_026138607.1;Parent=gene-LOC113004641
NW_020521696.1	Gnomon	exon	101626	101820	.	+	.	ID=exon-XM_011173147.2-4;Dbxref=GeneID:105204098%2CGenbank:XM_011173147.2;Parent=rna-XM_011173147.2
NW_020521696.1	Gnomon	exon	85074	85294	.	+	.	ID=exon-XM_011173147.2-1;Dbxref=GeneID:105204098%2CGenbank:XM_011173147.2;Parent=rna-XM_011173147.2
NW_020521696.1	Gnomon	exon	100453	100650	.	+	.	ID=exon-XM_011173147.2-2;Dbxref=GeneID:105204098%2CGenbank:XM_011173147.2;Parent=rna-XM_011173147.2
NW_020521696.1	Gnomon	exon	102338	103494	.	+	.	ID=exon-XM_011173147.2-5;Dbxref=GeneID:105204098%2CGenbank:XM_011173147.2;Parent=rna-XM_011173147.2
NW_020521696.1	Gnomon	CDS	38953	39062	.	-	0	Name=XP_011171470.1;ID=cds-XP_011171470.1;Dbxref=GeneID:105204107%2CGenbank:XP_011171470.1;Parent=rna-XM_011173168.2
NW_020521696.1	Gnomon	CDS	35912	35975	.	-	0	Name=XP_011171470.1;ID=cds-XP_011171470.1;Dbxref=GeneID:105204107%2CGenbank:XP_011171470.1;Parent=rna-XM_011173168.2
NW_020521696.1	Gnomon	CDS	35241	35629	.	-	0	Name=XP_011171470.1;ID=cds-XP_011171470.1;Dbxref=GeneID:105204107%2CGenbank:XP_011171470.1;Parent=rna-XM_011173168.2
NW_020521696.1	Gnomon	CDS	34798	34938	.	-	0	Name=XP_011171470.1;ID=cds-XP_011171470.1;Dbxref=GeneID:105204107%2CGenbank:XP_011171470.1;Parent=rna-XM_011173168.2
NW_020521696.1	Gnomon	CDS	34393	34621	.	-	0	Name=XP_011171470.1;ID=cds-XP_011171470.1;Dbxref=GeneID:105204107%2CGenbank:XP_011171470.1;Parent=rna-XM_011173168.2
NW_020521696.1	Gnomon	CDS	62130	62172	.	+	0	Name=XP_025994389.1;ID=cds-XP_025994389.1;Dbxref=GeneID:105204102%2CGenbank:XP_025994389.1;Parent=rna-XM_026138604.1
NW_020521696.1	Gnomon	CDS	62520	62712	.	+	0	Name=XP_025994389.1;ID=cds-XP_025994389.1;Dbxref=GeneID:105204102%2CGenbank:XP_025994389.1;Parent=rna-XM_026138604.1
NW_020521696.1	Gnomon	CDS	62797	62943	.	+	0	Name=XP_025994389.1;ID=cds-XP_025994389.1;Dbxref=GeneID:105204102%2CGenbank:XP_025994389.1;Parent=rna-XM_026138604.1
NW_020521696.1	Gnomon	CDS	63180	63495	.	+	0	Name=XP_025994389.1;ID=cds-XP_025994389.1;Dbxref=GeneID:105204102%2CGenbank:XP_025994389.1;Parent=rna-XM_026138604.1
NW_020521696.1	Gnomon	CDS	64187	64204	.	+	0	Name=XP_025994389.1;ID=cds-XP_025994389.1;Dbxref=GeneID:105204102%2CGenbank:XP_025994389.1;Parent=rna-XM_026138604.1
NW_020521696.1	Gnomon	CDS	64928	65338	.	+	0	Name=XP_025994389.1;ID=cds-XP_025994389.1;Dbxref=GeneID:105204102%2CGenbank:XP_025994389.1;Parent=rna-XM_026138604.1
NW_020521696.1	Gnomon	CDS	65424	65654	.	+	0	Name=XP_025994389.1;ID=cds-XP_025994389.1;Dbxref=GeneID:105204102%2CGenbank:XP_025994389.1;Parent=rna-XM_026138604.1
NW_020521696.1	Gnomon	CDS	65738	65959	.	+	0	Name=XP_025994389.1;ID=cds-XP_025994389.1;Dbxref=GeneID:105204102%2CGenbank:XP_025994389.1;Parent=rna-XM_026138604.1
NW_020521696.1	Gnomon	CDS	66103	66230	.	+	0	Name=XP_025994389.1;ID=cds-XP_025994389.1;Dbxref=GeneID:105204102%2CGenbank:XP_025994389.1;Parent=rna-XM_026138604.1
NW_020521696.1	Gnomon	CDS	66338	66584	.	+	0	Name=XP_025994389.1;ID=cds-XP_025994389.1;Dbxref=GeneID:105204102%2CGenbank:XP_025994389.1;Parent=rna-XM_026138604.1
NW_020521696.1	Gnomon	CDS	67492	67762	.	+	0	Name=XP_025994389.1;ID=cds-XP_025994389.1;Dbxref=GeneID:105204102%2CGenbank:XP_025994389.1;Parent=rna-XM_026138604.1
NW_020521696.1	Gnomon	CDS	67828	67988	.	+	0	Name=XP_025994389.1;ID=cds-XP_025994389.1;Dbxref=GeneID:105204102%2CGenbank:XP_025994389.1;Parent=rna-XM_026138604.1
NW_020521696.1	Gnomon	CDS	68067	68159	.	+	0	Name=XP_025994389.1;ID=cds-XP_025994389.1;Dbxref=GeneID:105204102%2CGenbank:XP_025994389.1;Parent=rna-XM_026138604.1
NW_020521696.1	Gnomon	CDS	68447	68548	.	+	0	Name=XP_025994389.1;ID=cds-XP_025994389.1;Dbxref=GeneID:105204102%2CGenbank:XP_025994389.1;Parent=rna-XM_026138604.1
NW_020521696.1	Gnomon	mRNA	59380	71661	.	+	.	Name=XM_026138603.1;ID=rna-XM_026138603.1;Dbxref=GeneID:105204102%2CGenbank:XM_026138603.1;Parent=gene-LOC105204102
NW_020521696.1	Gnomon	mRNA	109929	112457	.	+	.	Name=XM_011173138.2;ID=rna-XM_011173138.2;Dbxref=GeneID:105204092%2CGenbank:XM_011173138.2;Parent=gene-LOC105204092
NW_020521696.1	Gnomon	mRNA	59397	71661	.	+	.	Name=XM_026138604.1;ID=rna-XM_026138604.1;Dbxref=GeneID:105204102%2CGenbank:XM_026138604.1;Parent=gene-LOC105204102
NW_020521696.1	Gnomon	CDS	61604	61623	.	+	0	Name=XP_025994388.1;ID=cds-XP_025994388.1;Dbxref=GeneID:105204102%2CGenbank:XP_025994388.1;Parent=rna-XM_026138603.1
NW_020521696.1	Gnomon	CDS	62111	62172	.	+	0	Name=XP_025994388.1;ID=cds-XP_025994388.1;Dbxref=GeneID:105204102%2CGenbank:XP_025994388.1;Parent=rna-XM_026138603.1
NW_020521696.1	Gnomon	CDS	62529	62712	.	+	0	Name=XP_025994388.1;ID=cds-XP_025994388.1;Dbxref=GeneID:105204102%2CGenbank:XP_025994388.1;Parent=rna-XM_026138603.1
NW_020521696.1	Gnomon	CDS	62797	62943	.	+	0	Name=XP_025994388.1;ID=cds-XP_025994388.1;Dbxref=GeneID:105204102%2CGenbank:XP_025994388.1;Parent=rna-XM_026138603.1
NW_020521696.1	Gnomon	CDS	63180	63495	.	+	0	Name=XP_025994388.1;ID=cds-XP_025994388.1;Dbxref=GeneID:105204102%2CGenbank:XP_025994388.1;Parent=rna-XM_026138603.1
NW_020521696.1	Gnomon	CDS	64187	64204	.	+	0	Name=XP_025994388.1;ID=cds-XP_025994388.1;Dbxref=GeneID:105204102%2CGenbank:XP_025994388.1;Parent=rna-XM_026138603.1
NW_020521696.1	Gnomon	CDS	64928	65338	.	+	0	Name=XP_025994388.1;ID=cds-XP_025994388.1;Dbxref=GeneID:105204102%2CGenbank:XP_025994388.1;Parent=rna-XM_026138603.1
NW_020521696.1	Gnomon	CDS	65424	65654	.	+	0	Name=XP_025994388.1;ID=cds-XP_025994388.1;Dbxref=GeneID:105204102%2CGenbank:XP_025994388.1;Parent=rna-XM_026138603.1
NW_020521696.1	Gnomon	CDS	65738	65959	.	+	0	Name=XP_025994388.1;ID=cds-XP_025994388.1;Dbxref=GeneID:105204102%2CGenbank:XP_025994388.1;Parent=rna-XM_026138603.1
NW_020521696.1	Gnomon	CDS	66103	66230	.	+	0	Name=XP_025994388.1;ID=cds-XP_025994388.1;Dbxref=GeneID:105204102%2CGenbank:XP_025994388.1;Parent=rna-XM_026138603.1
NW_020521696.1	Gnomon	CDS	66338	66584	.	+	0	Name=XP_025994388.1;ID=cds-XP_025994388.1;Dbxref=GeneID:105204102%2CGenbank:XP_025994388.1;Parent=rna-XM_026138603.1
NW_020521696.1	Gnomon	CDS	67492	67762	.	+	0	Name=XP_025994388.1;ID=cds-XP_025994388.1;Dbxref=GeneID:105204102%2CGenbank:XP_025994388.1;Parent=rna-XM_026138603.1
NW_020521696.1	Gnomon	CDS	67828	67988	.	+	0	Name=XP_025994388.1;ID=cds-XP_025994388.1;Dbxref=GeneID:105204102%2CGenbank:XP_025994388.1;Parent=rna-XM_026138603.1
NW_020521696.1	Gnomon	CDS	68067	68159	.	+	0	Name=XP_025994388.1;ID=cds-XP_025994388.1;Dbxref=GeneID:105204102%2CGenbank:XP_025994388.1;Parent=rna-XM_026138603.1
NW_020521696.1	Gnomon	CDS	68447	68548	.	+	0	Name=XP_025994388.1;ID=cds-XP_025994388.1;Dbxref=GeneID:105204102%2CGenbank:XP_025994388.1;Parent=rna-XM_026138603.1
NW_020521696.1	Gnomon	mRNA	109928	112457	.	+	.	Name=XM_011173139.2;ID=rna-XM_011173139.2;Dbxref=GeneID:105204092%2CGenbank:XM_011173139.2;Parent=gene-LOC105204092
NW_020521696.1	Gnomon	exon	2998	3812	.	+	.	ID=exon-XM_011173176.2-3;Dbxref=GeneID:105204111%2CGenbank:XM_011173176.2;Parent=rna-XM_011173176.2
NW_020521696.1	Gnomon	exon	4448	4531	.	+	.	ID=exon-XM_011173176.2-4;Dbxref=GeneID:105204111%2CGenbank:XM_011173176.2;Parent=rna-XM_011173176.2
NW_020521696.1	Gnomon	exon	186	493	.	+	.	ID=exon-XM_011173176.2-1;Dbxref=GeneID:105204111%2CGenbank:XM_011173176.2;Parent=rna-XM_011173176.2
NW_020521696.1	Gnomon	exon	1134	1262	.	+	.	ID=exon-XM_011173176.2-2;Dbxref=GeneID:105204111%2CGenbank:XM_011173176.2;Parent=rna-XM_011173176.2
NW_020521696.1	Gnomon	exon	5601	6270	.	+	.	ID=exon-XM_011173176.2-7;Dbxref=GeneID:105204111%2CGenbank:XM_011173176.2;Parent=rna-XM_011173176.2
NW_020521696.1	Gnomon	exon	4771	5015	.	+	.	ID=exon-XM_011173176.2-5;Dbxref=GeneID:105204111%2CGenbank:XM_011173176.2;Parent=rna-XM_011173176.2
NW_020521696.1	Gnomon	exon	5123	5285	.	+	.	ID=exon-XM_011173176.2-6;Dbxref=GeneID:105204111%2CGenbank:XM_011173176.2;Parent=rna-XM_011173176.2
NW_020521696.1	Gnomon	mRNA	26263	31093	.	-	.	Name=XM_011173171.2;ID=rna-XM_011173171.2;Dbxref=GeneID:105204108%2CGenbank:XM_011173171.2;Parent=gene-LOC105204108
NW_020521696.1	Gnomon	CDS	47883	48066	.	+	0	Name=XP_011171467.1;ID=cds-XP_011171467.1;Dbxref=GeneID:105204104%2CGenbank:XP_011171467.1;Parent=rna-XM_011173165.2
NW_020521696.1	Gnomon	CDS	49096	49384	.	+	0	Name=XP_011171467.1;ID=cds-XP_011171467.1;Dbxref=GeneID:105204104%2CGenbank:XP_011171467.1;Parent=rna-XM_011173165.2
NW_020521696.1	Gnomon	CDS	49415	49556	.	+	0	Name=XP_011171467.1;ID=cds-XP_011171467.1;Dbxref=GeneID:105204104%2CGenbank:XP_011171467.1;Parent=rna-XM_011173165.2
NW_020521696.1	Gnomon	CDS	50539	50758	.	+	0	Name=XP_011171467.1;ID=cds-XP_011171467.1;Dbxref=GeneID:105204104%2CGenbank:XP_011171467.1;Parent=rna-XM_011173165.2
NW_020521696.1	Gnomon	CDS	50841	51029	.	+	0	Name=XP_011171467.1;ID=cds-XP_011171467.1;Dbxref=GeneID:105204104%2CGenbank:XP_011171467.1;Parent=rna-XM_011173165.2
NW_020521696.1	Gnomon	CDS	51134	51273	.	+	0	Name=XP_011171467.1;ID=cds-XP_011171467.1;Dbxref=GeneID:105204104%2CGenbank:XP_011171467.1;Parent=rna-XM_011173165.2
NW_020521696.1	Gnomon	mRNA	26263	31114	.	-	.	Name=XM_011173172.2;ID=rna-XM_011173172.2;Dbxref=GeneID:105204108%2CGenbank:XM_011173172.2;Parent=gene-LOC105204108
NW_020521696.1	Gnomon	mRNA	26263	31114	.	-	.	Name=XM_011173173.2;ID=rna-XM_011173173.2;Dbxref=GeneID:105204108%2CGenbank:XM_011173173.2;Parent=gene-LOC105204108
NW_020521696.1	Gnomon	CDS	42508	42776	.	+	0	Name=XP_011171468.1;ID=cds-XP_011171468.1;Dbxref=GeneID:105204106%2CGenbank:XP_011171468.1;Parent=rna-XM_011173166.2
NW_020521696.1	Gnomon	CDS	43753	43861	.	+	0	Name=XP_011171468.1;ID=cds-XP_011171468.1;Dbxref=GeneID:105204106%2CGenbank:XP_011171468.1;Parent=rna-XM_011173166.2
NW_020521696.1	Gnomon	CDS	44076	44423	.	+	0	Name=XP_011171468.1;ID=cds-XP_011171468.1;Dbxref=GeneID:105204106%2CGenbank:XP_011171468.1;Parent=rna-XM_011173166.2
NW_020521696.1	Gnomon	CDS	44656	44977	.	+	0	Name=XP_011171468.1;ID=cds-XP_011171468.1;Dbxref=GeneID:105204106%2CGenbank:XP_011171468.1;Parent=rna-XM_011173166.2
NW_020521696.1	Gnomon	CDS	45646	46184	.	+	0	Name=XP_011171468.1;ID=cds-XP_011171468.1;Dbxref=GeneID:105204106%2CGenbank:XP_011171468.1;Parent=rna-XM_011173166.2
NW_020521696.1	Gnomon	exon	27570	27823	.	-	.	ID=exon-XM_011173171.2-6;Dbxref=GeneID:105204108%2CGenbank:XM_011173171.2;Parent=rna-XM_011173171.2
NW_020521696.1	Gnomon	exon	27008	27243	.	-	.	ID=exon-XM_011173171.2-7;Dbxref=GeneID:105204108%2CGenbank:XM_011173171.2;Parent=rna-XM_011173171.2
NW_020521696.1	Gnomon	exon	26263	26522	.	-	.	ID=exon-XM_011173171.2-8;Dbxref=GeneID:105204108%2CGenbank:XM_011173171.2;Parent=rna-XM_011173171.2
NW_020521696.1	Gnomon	exon	30150	30359	.	-	.	ID=exon-XM_011173171.2-2;Dbxref=GeneID:105204108%2CGenbank:XM_011173171.2;Parent=rna-XM_011173171.2
NW_020521696.1	Gnomon	exon	29207	29498	.	-	.	ID=exon-XM_011173171.2-3;Dbxref=GeneID:105204108%2CGenbank:XM_011173171.2;Parent=rna-XM_011173171.2
NW_020521696.1	Gnomon	exon	28413	28583	.	-	.	ID=exon-XM_011173171.2-4;Dbxref=GeneID:105204108%2CGenbank:XM_011173171.2;Parent=rna-XM_011173171.2
NW_020521696.1	Gnomon	exon	28172	28225	.	-	.	ID=exon-XM_011173171.2-5;Dbxref=GeneID:105204108%2CGenbank:XM_011173171.2;Parent=rna-XM_011173171.2
NW_020521696.1	Gnomon	exon	30854	31093	.	-	.	ID=exon-XM_011173171.2-1;Dbxref=GeneID:105204108%2CGenbank:XM_011173171.2;Parent=rna-XM_011173171.2
NW_020521696.1	Gnomon	CDS	42508	42776	.	+	0	Name=XP_011171469.1;ID=cds-XP_011171469.1;Dbxref=GeneID:105204106%2CGenbank:XP_011171469.1;Parent=rna-XM_011173167.2
NW_020521696.1	Gnomon	CDS	43753	43861	.	+	0	Name=XP_011171469.1;ID=cds-XP_011171469.1;Dbxref=GeneID:105204106%2CGenbank:XP_011171469.1;Parent=rna-XM_011173167.2
NW_020521696.1	Gnomon	CDS	44076	44423	.	+	0	Name=XP_011171469.1;ID=cds-XP_011171469.1;Dbxref=GeneID:105204106%2CGenbank:XP_011171469.1;Parent=rna-XM_011173167.2
NW_020521696.1	Gnomon	CDS	44656	44977	.	+	0	Name=XP_011171469.1;ID=cds-XP_011171469.1;Dbxref=GeneID:105204106%2CGenbank:XP_011171469.1;Parent=rna-XM_011173167.2
NW_020521696.1	Gnomon	CDS	45646	46184	.	+	0	Name=XP_011171469.1;ID=cds-XP_011171469.1;Dbxref=GeneID:105204106%2CGenbank:XP_011171469.1;Parent=rna-XM_011173167.2
NW_020521696.1	Gnomon	mRNA	25327	31114	.	-	.	Name=XM_011173170.2;ID=rna-XM_011173170.2;Dbxref=GeneID:105204108%2CGenbank:XM_011173170.2;Parent=gene-LOC105204108
NW_020521696.1	Gnomon	exon	59234	59492	.	+	.	ID=exon-XM_011173152.2-1;Dbxref=GeneID:105204102%2CGenbank:XM_011173152.2;Parent=rna-XM_011173152.2
NW_020521696.1	Gnomon	exon	62111	62172	.	+	.	ID=exon-XM_011173152.2-2;Dbxref=GeneID:105204102%2CGenbank:XM_011173152.2;Parent=rna-XM_011173152.2
NW_020521696.1	Gnomon	exon	62520	62712	.	+	.	ID=exon-XM_011173152.2-3;Dbxref=GeneID:105204102%2CGenbank:XM_011173152.2;Parent=rna-XM_011173152.2
NW_020521696.1	Gnomon	exon	62797	62943	.	+	.	ID=exon-XM_011173152.2-4;Dbxref=GeneID:105204102%2CGenbank:XM_011173152.2;Parent=rna-XM_011173152.2
NW_020521696.1	Gnomon	exon	63180	63495	.	+	.	ID=exon-XM_011173152.2-5;Dbxref=GeneID:105204102%2CGenbank:XM_011173152.2;Parent=rna-XM_011173152.2
NW_020521696.1	Gnomon	exon	64928	65338	.	+	.	ID=exon-XM_011173152.2-6;Dbxref=GeneID:105204102%2CGenbank:XM_011173152.2;Parent=rna-XM_011173152.2
NW_020521696.1	Gnomon	exon	65424	65654	.	+	.	ID=exon-XM_011173152.2-7;Dbxref=GeneID:105204102%2CGenbank:XM_011173152.2;Parent=rna-XM_011173152.2
NW_020521696.1	Gnomon	exon	65738	65959	.	+	.	ID=exon-XM_011173152.2-8;Dbxref=GeneID:105204102%2CGenbank:XM_011173152.2;Parent=rna-XM_011173152.2
NW_020521696.1	Gnomon	exon	66103	66230	.	+	.	ID=exon-XM_011173152.2-9;Dbxref=GeneID:105204102%2CGenbank:XM_011173152.2;Parent=rna-XM_011173152.2
NW_020521696.1	Gnomon	exon	17394	17570	.	+	.	ID=exon-XM_011173175.2-13;Dbxref=GeneID:105204110%2CGenbank:XM_011173175.2;Parent=rna-XM_011173175.2
NW_020521696.1	Gnomon	exon	17634	17858	.	+	.	ID=exon-XM_011173175.2-14;Dbxref=GeneID:105204110%2CGenbank:XM_011173175.2;Parent=rna-XM_011173175.2
NW_020521696.1	Gnomon	exon	17950	18107	.	+	.	ID=exon-XM_011173175.2-15;Dbxref=GeneID:105204110%2CGenbank:XM_011173175.2;Parent=rna-XM_011173175.2
NW_020521696.1	Gnomon	exon	18206	18525	.	+	.	ID=exon-XM_011173175.2-16;Dbxref=GeneID:105204110%2CGenbank:XM_011173175.2;Parent=rna-XM_011173175.2
NW_020521696.1	Gnomon	exon	15941	16093	.	+	.	ID=exon-XM_011173175.2-10;Dbxref=GeneID:105204110%2CGenbank:XM_011173175.2;Parent=rna-XM_011173175.2
NW_020521696.1	Gnomon	exon	16174	16294	.	+	.	ID=exon-XM_011173175.2-11;Dbxref=GeneID:105204110%2CGenbank:XM_011173175.2;Parent=rna-XM_011173175.2
NW_020521696.1	Gnomon	exon	16548	16810	.	+	.	ID=exon-XM_011173175.2-12;Dbxref=GeneID:105204110%2CGenbank:XM_011173175.2;Parent=rna-XM_011173175.2
NW_020521696.1	Gnomon	CDS	47883	48066	.	+	0	Name=XP_011171466.1;ID=cds-XP_011171466.1;Dbxref=GeneID:105204104%2CGenbank:XP_011171466.1;Parent=rna-XM_011173164.2
NW_020521696.1	Gnomon	CDS	49096	49556	.	+	0	Name=XP_011171466.1;ID=cds-XP_011171466.1;Dbxref=GeneID:105204104%2CGenbank:XP_011171466.1;Parent=rna-XM_011173164.2
NW_020521696.1	Gnomon	CDS	50539	50758	.	+	0	Name=XP_011171466.1;ID=cds-XP_011171466.1;Dbxref=GeneID:105204104%2CGenbank:XP_011171466.1;Parent=rna-XM_011173164.2
NW_020521696.1	Gnomon	CDS	50841	51029	.	+	0	Name=XP_011171466.1;ID=cds-XP_011171466.1;Dbxref=GeneID:105204104%2CGenbank:XP_011171466.1;Parent=rna-XM_011173164.2
NW_020521696.1	Gnomon	CDS	51134	51273	.	+	0	Name=XP_011171466.1;ID=cds-XP_011171466.1;Dbxref=GeneID:105204104%2CGenbank:XP_011171466.1;Parent=rna-XM_011173164.2
NW_020521696.1	Gnomon	exon	29207	29498	.	-	.	ID=exon-XM_011173172.2-3;Dbxref=GeneID:105204108%2CGenbank:XM_011173172.2;Parent=rna-XM_011173172.2
NW_020521696.1	Gnomon	exon	28413	28583	.	-	.	ID=exon-XM_011173172.2-4;Dbxref=GeneID:105204108%2CGenbank:XM_011173172.2;Parent=rna-XM_011173172.2
NW_020521696.1	Gnomon	exon	30854	31114	.	-	.	ID=exon-XM_011173172.2-1;Dbxref=GeneID:105204108%2CGenbank:XM_011173172.2;Parent=rna-XM_011173172.2
NW_020521696.1	Gnomon	exon	30150	30362	.	-	.	ID=exon-XM_011173172.2-2;Dbxref=GeneID:105204108%2CGenbank:XM_011173172.2;Parent=rna-XM_011173172.2
NW_020521696.1	Gnomon	exon	26263	26522	.	-	.	ID=exon-XM_011173172.2-7;Dbxref=GeneID:105204108%2CGenbank:XM_011173172.2;Parent=rna-XM_011173172.2
NW_020521696.1	Gnomon	exon	27570	27823	.	-	.	ID=exon-XM_011173172.2-5;Dbxref=GeneID:105204108%2CGenbank:XM_011173172.2;Parent=rna-XM_011173172.2
NW_020521696.1	Gnomon	exon	27008	27243	.	-	.	ID=exon-XM_011173172.2-6;Dbxref=GeneID:105204108%2CGenbank:XM_011173172.2;Parent=rna-XM_011173172.2
NW_020521696.1	Gnomon	exon	73929	74081	.	-	.	ID=exon-XM_011173151.2-2;Dbxref=GeneID:105204100%2CGenbank:XM_011173151.2;Parent=rna-XM_011173151.2
NW_020521696.1	Gnomon	exon	73618	73852	.	-	.	ID=exon-XM_011173151.2-3;Dbxref=GeneID:105204100%2CGenbank:XM_011173151.2;Parent=rna-XM_011173151.2
NW_020521696.1	Gnomon	exon	74501	74604	.	-	.	ID=exon-XM_011173151.2-1;Dbxref=GeneID:105204100%2CGenbank:XM_011173151.2;Parent=rna-XM_011173151.2
NW_020521696.1	Gnomon	exon	73183	73377	.	-	.	ID=exon-XM_011173151.2-4;Dbxref=GeneID:105204100%2CGenbank:XM_011173151.2;Parent=rna-XM_011173151.2
NW_020521696.1	Gnomon	exon	71639	72411	.	-	.	ID=exon-XM_011173151.2-5;Dbxref=GeneID:105204100%2CGenbank:XM_011173151.2;Parent=rna-XM_011173151.2
NW_020521696.1	Gnomon	mRNA	186	6270	.	+	.	Name=XM_011173176.2;ID=rna-XM_011173176.2;Dbxref=GeneID:105204111%2CGenbank:XM_011173176.2;Parent=gene-LOC105204111
NW_020521696.1	Gnomon	exon	125407	125674	.	-	.	ID=exon-XM_011173142.2-11;Dbxref=GeneID:105204096%2CGenbank:XM_011173142.2;Parent=rna-XM_011173142.2
NW_020521696.1	Gnomon	exon	124021	124390	.	-	.	ID=exon-XM_011173142.2-12;Dbxref=GeneID:105204096%2CGenbank:XM_011173142.2;Parent=rna-XM_011173142.2
NW_020521696.1	Gnomon	exon	126183	126639	.	-	.	ID=exon-XM_011173142.2-10;Dbxref=GeneID:105204096%2CGenbank:XM_011173142.2;Parent=rna-XM_011173142.2
NW_020521696.1	Gnomon	exon	122510	122660	.	-	.	ID=exon-XM_011173142.2-15;Dbxref=GeneID:105204096%2CGenbank:XM_011173142.2;Parent=rna-XM_011173142.2
NW_020521696.1	Gnomon	exon	116480	121633	.	-	.	ID=exon-XM_011173142.2-16;Dbxref=GeneID:105204096%2CGenbank:XM_011173142.2;Parent=rna-XM_011173142.2
NW_020521696.1	Gnomon	exon	123507	123787	.	-	.	ID=exon-XM_011173142.2-13;Dbxref=GeneID:105204096%2CGenbank:XM_011173142.2;Parent=rna-XM_011173142.2
NW_020521696.1	Gnomon	exon	122932	123177	.	-	.	ID=exon-XM_011173142.2-14;Dbxref=GeneID:105204096%2CGenbank:XM_011173142.2;Parent=rna-XM_011173142.2
NW_020521696.1	Gnomon	exon	345783	345949	.	+	.	ID=exon-XM_026138613.1-1;Dbxref=GeneID:113004643%2CGenbank:XM_026138613.1;Parent=rna-XM_026138613.1
NW_020521696.1	Gnomon	exon	352452	352932	.	+	.	ID=exon-XM_026138613.1-2;Dbxref=GeneID:113004643%2CGenbank:XM_026138613.1;Parent=rna-XM_026138613.1
NW_020521696.1	Gnomon	mRNA	6076	9188	.	-	.	Name=XM_011173177.2;ID=rna-XM_011173177.2;Dbxref=GeneID:105204112%2CGenbank:XM_011173177.2;Parent=gene-LOC105204112
NW_020521696.1	Gnomon	exon	30854	31114	.	-	.	ID=exon-XM_011173173.2-1;Dbxref=GeneID:105204108%2CGenbank:XM_011173173.2;Parent=rna-XM_011173173.2
NW_020521696.1	Gnomon	exon	30150	30362	.	-	.	ID=exon-XM_011173173.2-2;Dbxref=GeneID:105204108%2CGenbank:XM_011173173.2;Parent=rna-XM_011173173.2
NW_020521696.1	Gnomon	exon	29207	29498	.	-	.	ID=exon-XM_011173173.2-3;Dbxref=GeneID:105204108%2CGenbank:XM_011173173.2;Parent=rna-XM_011173173.2
NW_020521696.1	Gnomon	exon	28413	28583	.	-	.	ID=exon-XM_011173173.2-4;Dbxref=GeneID:105204108%2CGenbank:XM_011173173.2;Parent=rna-XM_011173173.2
NW_020521696.1	Gnomon	exon	27570	27811	.	-	.	ID=exon-XM_011173173.2-5;Dbxref=GeneID:105204108%2CGenbank:XM_011173173.2;Parent=rna-XM_011173173.2
NW_020521696.1	Gnomon	exon	27008	27243	.	-	.	ID=exon-XM_011173173.2-6;Dbxref=GeneID:105204108%2CGenbank:XM_011173173.2;Parent=rna-XM_011173173.2
NW_020521696.1	Gnomon	exon	26263	26522	.	-	.	ID=exon-XM_011173173.2-7;Dbxref=GeneID:105204108%2CGenbank:XM_011173173.2;Parent=rna-XM_011173173.2
NW_020521696.1	Gnomon	exon	66103	66230	.	+	.	ID=exon-XM_026138598.1-10;Dbxref=GeneID:105204102%2CGenbank:XM_026138598.1;Parent=rna-XM_026138598.1
NW_020521696.1	Gnomon	exon	66338	66584	.	+	.	ID=exon-XM_026138598.1-11;Dbxref=GeneID:105204102%2CGenbank:XM_026138598.1;Parent=rna-XM_026138598.1
NW_020521696.1	Gnomon	exon	68067	68159	.	+	.	ID=exon-XM_026138598.1-14;Dbxref=GeneID:105204102%2CGenbank:XM_026138598.1;Parent=rna-XM_026138598.1
NW_020521696.1	Gnomon	exon	68447	71661	.	+	.	ID=exon-XM_026138598.1-15;Dbxref=GeneID:105204102%2CGenbank:XM_026138598.1;Parent=rna-XM_026138598.1
NW_020521696.1	Gnomon	exon	67492	67762	.	+	.	ID=exon-XM_026138598.1-12;Dbxref=GeneID:105204102%2CGenbank:XM_026138598.1;Parent=rna-XM_026138598.1
NW_020521696.1	Gnomon	exon	67828	67988	.	+	.	ID=exon-XM_026138598.1-13;Dbxref=GeneID:105204102%2CGenbank:XM_026138598.1;Parent=rna-XM_026138598.1
NW_020521696.1	Gnomon	mRNA	19327	25572	.	-	.	Name=XM_011173174.2;ID=rna-XM_011173174.2;Dbxref=GeneID:105204109%2CGenbank:XM_011173174.2;Parent=gene-LOC105204109
NW_020521696.1	Gnomon	exon	71639	72411	.	-	.	ID=exon-XM_011173150.2-5;Dbxref=GeneID:105204100%2CGenbank:XM_011173150.2;Parent=rna-XM_011173150.2
NW_020521696.1	Gnomon	exon	74417	74603	.	-	.	ID=exon-XM_011173150.2-1;Dbxref=GeneID:105204100%2CGenbank:XM_011173150.2;Parent=rna-XM_011173150.2
NW_020521696.1	Gnomon	exon	73929	74081	.	-	.	ID=exon-XM_011173150.2-2;Dbxref=GeneID:105204100%2CGenbank:XM_011173150.2;Parent=rna-XM_011173150.2
NW_020521696.1	Gnomon	exon	73618	73852	.	-	.	ID=exon-XM_011173150.2-3;Dbxref=GeneID:105204100%2CGenbank:XM_011173150.2;Parent=rna-XM_011173150.2
NW_020521696.1	Gnomon	exon	73183	73377	.	-	.	ID=exon-XM_011173150.2-4;Dbxref=GeneID:105204100%2CGenbank:XM_011173150.2;Parent=rna-XM_011173150.2
NW_020521696.1	Gnomon	mRNA	10494	18525	.	+	.	Name=XM_011173175.2;ID=rna-XM_011173175.2;Dbxref=GeneID:105204110%2CGenbank:XM_011173175.2;Parent=gene-LOC105204110
NW_020521696.1	Gnomon	mRNA	76387	82667	.	+	.	Name=XM_011173149.2;ID=rna-XM_011173149.2;Dbxref=GeneID:105204099%2CGenbank:XM_011173149.2;Parent=gene-LOC105204099
NW_020521696.1	Gnomon	exon	32224	34621	.	-	.	ID=exon-XM_026138611.1-5;Dbxref=GeneID:105204107%2CGenbank:XM_026138611.1;Parent=rna-XM_026138611.1
NW_020521696.1	Gnomon	exon	34813	34938	.	-	.	ID=exon-XM_026138611.1-4;Dbxref=GeneID:105204107%2CGenbank:XM_026138611.1;Parent=rna-XM_026138611.1
NW_020521696.1	Gnomon	exon	35241	35629	.	-	.	ID=exon-XM_026138611.1-3;Dbxref=GeneID:105204107%2CGenbank:XM_026138611.1;Parent=rna-XM_026138611.1
NW_020521696.1	Gnomon	exon	35912	35975	.	-	.	ID=exon-XM_026138611.1-2;Dbxref=GeneID:105204107%2CGenbank:XM_026138611.1;Parent=rna-XM_026138611.1
NW_020521696.1	Gnomon	exon	38953	39093	.	-	.	ID=exon-XM_026138611.1-1;Dbxref=GeneID:105204107%2CGenbank:XM_026138611.1;Parent=rna-XM_026138611.1
NW_020521696.1	Gnomon	mRNA	85074	103494	.	+	.	Name=XM_011173147.2;ID=rna-XM_011173147.2;Dbxref=GeneID:105204098%2CGenbank:XM_011173147.2;Parent=gene-LOC105204098
NW_020521696.1	Gnomon	mRNA	76019	82667	.	+	.	Name=XM_011173148.2;ID=rna-XM_011173148.2;Dbxref=GeneID:105204099%2CGenbank:XM_011173148.2;Parent=gene-LOC105204099
NW_020521696.1	Gnomon	CDS	58878	59125	.	-	0	Name=XP_025994391.1;ID=cds-XP_025994391.1;Dbxref=GeneID:113004639%2CGenbank:XP_025994391.1;Parent=rna-XM_026138606.1
NW_020521696.1	Gnomon	CDS	56818	56890	.	-	0	Name=XP_025994391.1;ID=cds-XP_025994391.1;Dbxref=GeneID:113004639%2CGenbank:XP_025994391.1;Parent=rna-XM_026138606.1
NW_020521696.1	Gnomon	mRNA	116480	389985	.	-	.	Name=XM_011173145.2;ID=rna-XM_011173145.2;Dbxref=GeneID:105204096%2CGenbank:XM_011173145.2;Parent=gene-LOC105204096
NW_020521696.1	Gnomon	mRNA	107184	109029	.	+	.	Name=XM_011173146.2;ID=rna-XM_011173146.2;Dbxref=GeneID:105204097%2CGenbank:XM_011173146.2;Parent=gene-LOC105204097
NW_020521696.1	Gnomon	CDS	53833	53925	.	+	0	Name=XP_025994390.1;ID=cds-XP_025994390.1;Dbxref=GeneID:105204126%2CGenbank:XP_025994390.1;Note=The sequence of the model RefSeq protein was modified relative to this genomic sequence to represent the inferred CDS: added 217 bases not found in genome assembly;Parent=rna-XM_026138605.1
NW_020521696.1	Gnomon	CDS	54004	54174	.	+	0	Name=XP_025994390.1;ID=cds-XP_025994390.1;Dbxref=GeneID:105204126%2CGenbank:XP_025994390.1;Note=The sequence of the model RefSeq protein was modified relative to this genomic sequence to represent the inferred CDS: added 217 bases not found in genome assembly;Parent=rna-XM_026138605.1
NW_020521696.1	Gnomon	CDS	54355	54436	.	+	0	Name=XP_025994390.1;ID=cds-XP_025994390.1;Dbxref=GeneID:105204126%2CGenbank:XP_025994390.1;Note=The sequence of the model RefSeq protein was modified relative to this genomic sequence to represent the inferred CDS: added 217 bases not found in genome assembly;Parent=rna-XM_026138605.1
NW_020521696.1	Gnomon	CDS	55169	55223	.	+	0	Name=XP_025994390.1;ID=cds-XP_025994390.1;Dbxref=GeneID:105204126%2CGenbank:XP_025994390.1;Note=The sequence of the model RefSeq protein was modified relative to this genomic sequence to represent the inferred CDS: added 217 bases not found in genome assembly;Parent=rna-XM_026138605.1
NW_020521696.1	Gnomon	CDS	30150	30359	.	-	0	Name=XP_025994394.1;ID=cds-XP_025994394.1;Dbxref=GeneID:105204108%2CGenbank:XP_025994394.1;Parent=rna-XM_026138609.1
NW_020521696.1	Gnomon	CDS	29207	29498	.	-	0	Name=XP_025994394.1;ID=cds-XP_025994394.1;Dbxref=GeneID:105204108%2CGenbank:XP_025994394.1;Parent=rna-XM_026138609.1
NW_020521696.1	Gnomon	CDS	28413	28583	.	-	0	Name=XP_025994394.1;ID=cds-XP_025994394.1;Dbxref=GeneID:105204108%2CGenbank:XP_025994394.1;Parent=rna-XM_026138609.1
NW_020521696.1	Gnomon	CDS	28172	28225	.	-	0	Name=XP_025994394.1;ID=cds-XP_025994394.1;Dbxref=GeneID:105204108%2CGenbank:XP_025994394.1;Parent=rna-XM_026138609.1
NW_020521696.1	Gnomon	CDS	27570	27811	.	-	0	Name=XP_025994394.1;ID=cds-XP_025994394.1;Dbxref=GeneID:105204108%2CGenbank:XP_025994394.1;Parent=rna-XM_026138609.1
NW_020521696.1	Gnomon	CDS	27008	27243	.	-	0	Name=XP_025994394.1;ID=cds-XP_025994394.1;Dbxref=GeneID:105204108%2CGenbank:XP_025994394.1;Parent=rna-XM_026138609.1
NW_020521696.1	Gnomon	CDS	26297	26522	.	-	0	Name=XP_025994394.1;ID=cds-XP_025994394.1;Dbxref=GeneID:105204108%2CGenbank:XP_025994394.1;Parent=rna-XM_026138609.1
NW_020521696.1	Gnomon	CDS	43784	43861	.	+	0	Name=XP_025994393.1;ID=cds-XP_025994393.1;Dbxref=GeneID:105204106%2CGenbank:XP_025994393.1;Parent=rna-XM_026138608.1
NW_020521696.1	Gnomon	CDS	44076	44423	.	+	0	Name=XP_025994393.1;ID=cds-XP_025994393.1;Dbxref=GeneID:105204106%2CGenbank:XP_025994393.1;Parent=rna-XM_026138608.1
NW_020521696.1	Gnomon	CDS	44656	44977	.	+	0	Name=XP_025994393.1;ID=cds-XP_025994393.1;Dbxref=GeneID:105204106%2CGenbank:XP_025994393.1;Parent=rna-XM_026138608.1
NW_020521696.1	Gnomon	CDS	45646	46184	.	+	0	Name=XP_025994393.1;ID=cds-XP_025994393.1;Dbxref=GeneID:105204106%2CGenbank:XP_025994393.1;Parent=rna-XM_026138608.1
NW_020521696.1	Gnomon	mRNA	116480	389985	.	-	.	Name=XM_011173143.2;ID=rna-XM_011173143.2;Dbxref=GeneID:105204096%2CGenbank:XM_011173143.2;Parent=gene-LOC105204096
NW_020521696.1	Gnomon	exon	156257	157555	.	-	.	ID=exon-XM_026138612.1-1;Dbxref=GeneID:105204096%2CGenbank:XM_026138612.1;Parent=rna-XM_026138612.1
NW_020521696.1	Gnomon	exon	137046	137136	.	-	.	ID=exon-XM_026138612.1-3;Dbxref=GeneID:105204096%2CGenbank:XM_026138612.1;Parent=rna-XM_026138612.1
NW_020521696.1	Gnomon	exon	148517	148650	.	-	.	ID=exon-XM_026138612.1-2;Dbxref=GeneID:105204096%2CGenbank:XM_026138612.1;Parent=rna-XM_026138612.1
NW_020521696.1	Gnomon	exon	126844	127108	.	-	.	ID=exon-XM_026138612.1-5;Dbxref=GeneID:105204096%2CGenbank:XM_026138612.1;Parent=rna-XM_026138612.1
NW_020521696.1	Gnomon	exon	128158	128406	.	-	.	ID=exon-XM_026138612.1-4;Dbxref=GeneID:105204096%2CGenbank:XM_026138612.1;Parent=rna-XM_026138612.1
NW_020521696.1	Gnomon	exon	125407	125674	.	-	.	ID=exon-XM_026138612.1-7;Dbxref=GeneID:105204096%2CGenbank:XM_026138612.1;Parent=rna-XM_026138612.1
NW_020521696.1	Gnomon	exon	126183	126639	.	-	.	ID=exon-XM_026138612.1-6;Dbxref=GeneID:105204096%2CGenbank:XM_026138612.1;Parent=rna-XM_026138612.1
NW_020521696.1	Gnomon	exon	123507	123787	.	-	.	ID=exon-XM_026138612.1-9;Dbxref=GeneID:105204096%2CGenbank:XM_026138612.1;Parent=rna-XM_026138612.1
NW_020521696.1	Gnomon	exon	124021	124390	.	-	.	ID=exon-XM_026138612.1-8;Dbxref=GeneID:105204096%2CGenbank:XM_026138612.1;Parent=rna-XM_026138612.1
NW_020521696.1	Gnomon	CDS	298805	298971	.	+	0	Name=XP_025994392.1;ID=cds-XP_025994392.1;Dbxref=GeneID:113004641%2CGenbank:XP_025994392.1;Parent=rna-XM_026138607.1
NW_020521696.1	Gnomon	CDS	347843	347951	.	+	0	Name=XP_025994392.1;ID=cds-XP_025994392.1;Dbxref=GeneID:113004641%2CGenbank:XP_025994392.1;Parent=rna-XM_026138607.1
NW_020521696.1	Gnomon	CDS	348794	348986	.	+	0	Name=XP_025994392.1;ID=cds-XP_025994392.1;Dbxref=GeneID:113004641%2CGenbank:XP_025994392.1;Parent=rna-XM_026138607.1
NW_020521696.1	Gnomon	CDS	349465	349706	.	+	0	Name=XP_025994392.1;ID=cds-XP_025994392.1;Dbxref=GeneID:113004641%2CGenbank:XP_025994392.1;Parent=rna-XM_026138607.1
NW_020521696.1	Gnomon	CDS	349852	349967	.	+	0	Name=XP_025994392.1;ID=cds-XP_025994392.1;Dbxref=GeneID:113004641%2CGenbank:XP_025994392.1;Parent=rna-XM_026138607.1
NW_020521696.1	Gnomon	CDS	350065	350264	.	+	0	Name=XP_025994392.1;ID=cds-XP_025994392.1;Dbxref=GeneID:113004641%2CGenbank:XP_025994392.1;Parent=rna-XM_026138607.1
NW_020521696.1	Gnomon	CDS	350673	350907	.	+	0	Name=XP_025994392.1;ID=cds-XP_025994392.1;Dbxref=GeneID:113004641%2CGenbank:XP_025994392.1;Parent=rna-XM_026138607.1
NW_020521696.1	Gnomon	CDS	350984	351251	.	+	0	Name=XP_025994392.1;ID=cds-XP_025994392.1;Dbxref=GeneID:113004641%2CGenbank:XP_025994392.1;Parent=rna-XM_026138607.1
NW_020521696.1	Gnomon	CDS	38953	39062	.	-	0	Name=XP_025994396.1;ID=cds-XP_025994396.1;Dbxref=GeneID:105204107%2CGenbank:XP_025994396.1;Parent=rna-XM_026138611.1
NW_020521696.1	Gnomon	CDS	35912	35975	.	-	0	Name=XP_025994396.1;ID=cds-XP_025994396.1;Dbxref=GeneID:105204107%2CGenbank:XP_025994396.1;Parent=rna-XM_026138611.1
NW_020521696.1	Gnomon	CDS	35241	35629	.	-	0	Name=XP_025994396.1;ID=cds-XP_025994396.1;Dbxref=GeneID:105204107%2CGenbank:XP_025994396.1;Parent=rna-XM_026138611.1
NW_020521696.1	Gnomon	CDS	34813	34938	.	-	0	Name=XP_025994396.1;ID=cds-XP_025994396.1;Dbxref=GeneID:105204107%2CGenbank:XP_025994396.1;Parent=rna-XM_026138611.1
NW_020521696.1	Gnomon	CDS	34393	34621	.	-	0	Name=XP_025994396.1;ID=cds-XP_025994396.1;Dbxref=GeneID:105204107%2CGenbank:XP_025994396.1;Parent=rna-XM_026138611.1
NW_020521696.1	Gnomon	exon	29207	29498	.	-	.	ID=exon-XM_026138609.1-3;Dbxref=GeneID:105204108%2CGenbank:XM_026138609.1;Parent=rna-XM_026138609.1
NW_020521696.1	Gnomon	exon	30150	30362	.	-	.	ID=exon-XM_026138609.1-2;Dbxref=GeneID:105204108%2CGenbank:XM_026138609.1;Parent=rna-XM_026138609.1
NW_020521696.1	Gnomon	exon	30854	31114	.	-	.	ID=exon-XM_026138609.1-1;Dbxref=GeneID:105204108%2CGenbank:XM_026138609.1;Parent=rna-XM_026138609.1
NW_020521696.1	Gnomon	exon	26263	26522	.	-	.	ID=exon-XM_026138609.1-8;Dbxref=GeneID:105204108%2CGenbank:XM_026138609.1;Parent=rna-XM_026138609.1
NW_020521696.1	Gnomon	exon	27008	27243	.	-	.	ID=exon-XM_026138609.1-7;Dbxref=GeneID:105204108%2CGenbank:XM_026138609.1;Parent=rna-XM_026138609.1
NW_020521696.1	Gnomon	exon	27570	27811	.	-	.	ID=exon-XM_026138609.1-6;Dbxref=GeneID:105204108%2CGenbank:XM_026138609.1;Parent=rna-XM_026138609.1
NW_020521696.1	Gnomon	exon	28172	28225	.	-	.	ID=exon-XM_026138609.1-5;Dbxref=GeneID:105204108%2CGenbank:XM_026138609.1;Parent=rna-XM_026138609.1
NW_020521696.1	Gnomon	exon	28413	28583	.	-	.	ID=exon-XM_026138609.1-4;Dbxref=GeneID:105204108%2CGenbank:XM_026138609.1;Parent=rna-XM_026138609.1
NW_020521696.1	Gnomon	CDS	30150	30359	.	-	0	Name=XP_025994395.1;ID=cds-XP_025994395.1;Dbxref=GeneID:105204108%2CGenbank:XP_025994395.1;Parent=rna-XM_026138610.1
NW_020521696.1	Gnomon	CDS	29207	29498	.	-	0	Name=XP_025994395.1;ID=cds-XP_025994395.1;Dbxref=GeneID:105204108%2CGenbank:XP_025994395.1;Parent=rna-XM_026138610.1
NW_020521696.1	Gnomon	CDS	28413	28583	.	-	0	Name=XP_025994395.1;ID=cds-XP_025994395.1;Dbxref=GeneID:105204108%2CGenbank:XP_025994395.1;Parent=rna-XM_026138610.1
NW_020521696.1	Gnomon	CDS	28172	28188	.	-	0	Name=XP_025994395.1;ID=cds-XP_025994395.1;Dbxref=GeneID:105204108%2CGenbank:XP_025994395.1;Parent=rna-XM_026138610.1
NW_020521696.1	Gnomon	CDS	27570	27827	.	-	0	Name=XP_025994395.1;ID=cds-XP_025994395.1;Dbxref=GeneID:105204108%2CGenbank:XP_025994395.1;Parent=rna-XM_026138610.1
NW_020521696.1	Gnomon	CDS	27008	27243	.	-	0	Name=XP_025994395.1;ID=cds-XP_025994395.1;Dbxref=GeneID:105204108%2CGenbank:XP_025994395.1;Parent=rna-XM_026138610.1
NW_020521696.1	Gnomon	CDS	26297	26522	.	-	0	Name=XP_025994395.1;ID=cds-XP_025994395.1;Dbxref=GeneID:105204108%2CGenbank:XP_025994395.1;Parent=rna-XM_026138610.1
NW_020521696.1	Gnomon	CDS	352482	352883	.	+	0	Name=XP_025994398.1;ID=cds-XP_025994398.1;Dbxref=GeneID:113004643%2CGenbank:XP_025994398.1;Parent=rna-XM_026138613.1
NW_020521696.1	Gnomon	mRNA	116480	157555	.	-	.	Name=XM_026138612.1;ID=rna-XM_026138612.1;Dbxref=GeneID:105204096%2CGenbank:XM_026138612.1;Parent=gene-LOC105204096
NW_020521696.1	Gnomon	CDS	156257	156286	.	-	0	Name=XP_025994397.1;ID=cds-XP_025994397.1;Dbxref=GeneID:105204096%2CGenbank:XP_025994397.1;Parent=rna-XM_026138612.1
NW_020521696.1	Gnomon	CDS	148517	148650	.	-	0	Name=XP_025994397.1;ID=cds-XP_025994397.1;Dbxref=GeneID:105204096%2CGenbank:XP_025994397.1;Parent=rna-XM_026138612.1
NW_020521696.1	Gnomon	CDS	137046	137136	.	-	0	Name=XP_025994397.1;ID=cds-XP_025994397.1;Dbxref=GeneID:105204096%2CGenbank:XP_025994397.1;Parent=rna-XM_026138612.1
NW_020521696.1	Gnomon	CDS	128158	128406	.	-	0	Name=XP_025994397.1;ID=cds-XP_025994397.1;Dbxref=GeneID:105204096%2CGenbank:XP_025994397.1;Parent=rna-XM_026138612.1
NW_020521696.1	Gnomon	CDS	126844	127108	.	-	0	Name=XP_025994397.1;ID=cds-XP_025994397.1;Dbxref=GeneID:105204096%2CGenbank:XP_025994397.1;Parent=rna-XM_026138612.1
NW_020521696.1	Gnomon	CDS	126183	126639	.	-	0	Name=XP_025994397.1;ID=cds-XP_025994397.1;Dbxref=GeneID:105204096%2CGenbank:XP_025994397.1;Parent=rna-XM_026138612.1
NW_020521696.1	Gnomon	CDS	125407	125674	.	-	0	Name=XP_025994397.1;ID=cds-XP_025994397.1;Dbxref=GeneID:105204096%2CGenbank:XP_025994397.1;Parent=rna-XM_026138612.1
NW_020521696.1	Gnomon	CDS	124021	124390	.	-	0	Name=XP_025994397.1;ID=cds-XP_025994397.1;Dbxref=GeneID:105204096%2CGenbank:XP_025994397.1;Parent=rna-XM_026138612.1
NW_020521696.1	Gnomon	CDS	123507	123787	.	-	0	Name=XP_025994397.1;ID=cds-XP_025994397.1;Dbxref=GeneID:105204096%2CGenbank:XP_025994397.1;Parent=rna-XM_026138612.1
NW_020521696.1	Gnomon	CDS	122932	123177	.	-	0	Name=XP_025994397.1;ID=cds-XP_025994397.1;Dbxref=GeneID:105204096%2CGenbank:XP_025994397.1;Parent=rna-XM_026138612.1
NW_020521696.1	Gnomon	CDS	122510	122660	.	-	0	Name=XP_025994397.1;ID=cds-XP_025994397.1;Dbxref=GeneID:105204096%2CGenbank:XP_025994397.1;Parent=rna-XM_026138612.1
NW_020521696.1	Gnomon	CDS	119720	120006	.	-	0	Name=XP_025994397.1;ID=cds-XP_025994397.1;Dbxref=GeneID:105204096%2CGenbank:XP_025994397.1;Parent=rna-XM_026138612.1
NW_020521696.1	Gnomon	mRNA	345783	352932	.	+	.	Name=XM_026138613.1;ID=rna-XM_026138613.1;Dbxref=GeneID:113004643%2CGenbank:XM_026138613.1;Parent=gene-LOC113004643
NW_020521696.1	Gnomon	exon	116480	120006	.	-	.	ID=exon-XM_011173140.2-16;Dbxref=GeneID:105204096%2CGenbank:XM_011173140.2;Parent=rna-XM_011173140.2
NW_020521696.1	Gnomon	exon	122510	122660	.	-	.	ID=exon-XM_011173140.2-15;Dbxref=GeneID:105204096%2CGenbank:XM_011173140.2;Parent=rna-XM_011173140.2
NW_020521696.1	Gnomon	exon	124021	124390	.	-	.	ID=exon-XM_011173140.2-12;Dbxref=GeneID:105204096%2CGenbank:XM_011173140.2;Parent=rna-XM_011173140.2
NW_020521696.1	Gnomon	exon	125407	125674	.	-	.	ID=exon-XM_011173140.2-11;Dbxref=GeneID:105204096%2CGenbank:XM_011173140.2;Parent=rna-XM_011173140.2
NW_020521696.1	Gnomon	exon	122932	123177	.	-	.	ID=exon-XM_011173140.2-14;Dbxref=GeneID:105204096%2CGenbank:XM_011173140.2;Parent=rna-XM_011173140.2
NW_020521696.1	Gnomon	exon	123507	123787	.	-	.	ID=exon-XM_011173140.2-13;Dbxref=GeneID:105204096%2CGenbank:XM_011173140.2;Parent=rna-XM_011173140.2
NW_020521696.1	Gnomon	exon	126183	126639	.	-	.	ID=exon-XM_011173140.2-10;Dbxref=GeneID:105204096%2CGenbank:XM_011173140.2;Parent=rna-XM_011173140.2
NW_020521696.1	Gnomon	exon	29207	29498	.	-	.	ID=exon-XM_026138610.1-3;Dbxref=GeneID:105204108%2CGenbank:XM_026138610.1;Parent=rna-XM_026138610.1
NW_020521696.1	Gnomon	exon	30150	30362	.	-	.	ID=exon-XM_026138610.1-2;Dbxref=GeneID:105204108%2CGenbank:XM_026138610.1;Parent=rna-XM_026138610.1
NW_020521696.1	Gnomon	exon	28172	28188	.	-	.	ID=exon-XM_026138610.1-5;Dbxref=GeneID:105204108%2CGenbank:XM_026138610.1;Parent=rna-XM_026138610.1
NW_020521696.1	Gnomon	exon	28413	28583	.	-	.	ID=exon-XM_026138610.1-4;Dbxref=GeneID:105204108%2CGenbank:XM_026138610.1;Parent=rna-XM_026138610.1
NW_020521696.1	Gnomon	exon	30854	31114	.	-	.	ID=exon-XM_026138610.1-1;Dbxref=GeneID:105204108%2CGenbank:XM_026138610.1;Parent=rna-XM_026138610.1
NW_020521696.1	Gnomon	exon	27008	27243	.	-	.	ID=exon-XM_026138610.1-7;Dbxref=GeneID:105204108%2CGenbank:XM_026138610.1;Parent=rna-XM_026138610.1
NW_020521696.1	Gnomon	exon	27570	27827	.	-	.	ID=exon-XM_026138610.1-6;Dbxref=GeneID:105204108%2CGenbank:XM_026138610.1;Parent=rna-XM_026138610.1
NW_020521696.1	Gnomon	exon	26263	26522	.	-	.	ID=exon-XM_026138610.1-8;Dbxref=GeneID:105204108%2CGenbank:XM_026138610.1;Parent=rna-XM_026138610.1
NW_020521696.1	Gnomon	exon	63180	63495	.	+	.	ID=exon-XM_011173153.2-5;Dbxref=GeneID:105204102%2CGenbank:XM_011173153.2;Parent=rna-XM_011173153.2
NW_020521696.1	Gnomon	exon	62797	62943	.	+	.	ID=exon-XM_011173153.2-4;Dbxref=GeneID:105204102%2CGenbank:XM_011173153.2;Parent=rna-XM_011173153.2
NW_020521696.1	Gnomon	exon	62529	62712	.	+	.	ID=exon-XM_011173153.2-3;Dbxref=GeneID:105204102%2CGenbank:XM_011173153.2;Parent=rna-XM_011173153.2
NW_020521696.1	Gnomon	exon	62111	62172	.	+	.	ID=exon-XM_011173153.2-2;Dbxref=GeneID:105204102%2CGenbank:XM_011173153.2;Parent=rna-XM_011173153.2
NW_020521696.1	Gnomon	exon	59233	59492	.	+	.	ID=exon-XM_011173153.2-1;Dbxref=GeneID:105204102%2CGenbank:XM_011173153.2;Parent=rna-XM_011173153.2
NW_020521696.1	Gnomon	exon	66103	66230	.	+	.	ID=exon-XM_011173153.2-9;Dbxref=GeneID:105204102%2CGenbank:XM_011173153.2;Parent=rna-XM_011173153.2
NW_020521696.1	Gnomon	exon	65738	65959	.	+	.	ID=exon-XM_011173153.2-8;Dbxref=GeneID:105204102%2CGenbank:XM_011173153.2;Parent=rna-XM_011173153.2
NW_020521696.1	Gnomon	exon	65424	65654	.	+	.	ID=exon-XM_011173153.2-7;Dbxref=GeneID:105204102%2CGenbank:XM_011173153.2;Parent=rna-XM_011173153.2
NW_020521696.1	Gnomon	exon	64928	65338	.	+	.	ID=exon-XM_011173153.2-6;Dbxref=GeneID:105204102%2CGenbank:XM_011173153.2;Parent=rna-XM_011173153.2
NW_020521696.1	tRNAscan-SE	tRNA	8107	8178	.	-	.	ID=rna-Trnag-ucc-8;Dbxref=GeneID:113004646;Note=transfer RNA glycine (anticodon UCC);Parent=gene-Trnag-ucc-8
NW_020521696.1	Gnomon	exon	45646	46463	.	+	.	ID=exon-XM_026138608.1-5;Dbxref=GeneID:105204106%2CGenbank:XM_026138608.1;Parent=rna-XM_026138608.1
NW_020521696.1	Gnomon	exon	43753	43861	.	+	.	ID=exon-XM_026138608.1-2;Dbxref=GeneID:105204106%2CGenbank:XM_026138608.1;Parent=rna-XM_026138608.1
NW_020521696.1	Gnomon	exon	42547	42648	.	+	.	ID=exon-XM_026138608.1-1;Dbxref=GeneID:105204106%2CGenbank:XM_026138608.1;Parent=rna-XM_026138608.1
NW_020521696.1	Gnomon	exon	44656	44977	.	+	.	ID=exon-XM_026138608.1-4;Dbxref=GeneID:105204106%2CGenbank:XM_026138608.1;Parent=rna-XM_026138608.1
NW_020521696.1	Gnomon	exon	44076	44423	.	+	.	ID=exon-XM_026138608.1-3;Dbxref=GeneID:105204106%2CGenbank:XM_026138608.1;Parent=rna-XM_026138608.1
NW_020521696.1	Gnomon	exon	66338	66584	.	+	.	ID=exon-XM_026138603.1-12;Dbxref=GeneID:105204102%2CGenbank:XM_026138603.1;Parent=rna-XM_026138603.1
NW_020521696.1	Gnomon	exon	66103	66230	.	+	.	ID=exon-XM_026138603.1-11;Dbxref=GeneID:105204102%2CGenbank:XM_026138603.1;Parent=rna-XM_026138603.1
NW_020521696.1	Gnomon	exon	65738	65959	.	+	.	ID=exon-XM_026138603.1-10;Dbxref=GeneID:105204102%2CGenbank:XM_026138603.1;Parent=rna-XM_026138603.1
NW_020521696.1	Gnomon	exon	68447	71661	.	+	.	ID=exon-XM_026138603.1-16;Dbxref=GeneID:105204102%2CGenbank:XM_026138603.1;Parent=rna-XM_026138603.1
NW_020521696.1	Gnomon	exon	68067	68159	.	+	.	ID=exon-XM_026138603.1-15;Dbxref=GeneID:105204102%2CGenbank:XM_026138603.1;Parent=rna-XM_026138603.1
NW_020521696.1	Gnomon	exon	67828	67988	.	+	.	ID=exon-XM_026138603.1-14;Dbxref=GeneID:105204102%2CGenbank:XM_026138603.1;Parent=rna-XM_026138603.1
NW_020521696.1	Gnomon	exon	67492	67762	.	+	.	ID=exon-XM_026138603.1-13;Dbxref=GeneID:105204102%2CGenbank:XM_026138603.1;Parent=rna-XM_026138603.1
NW_020521696.1	Gnomon	CDS	24169	24448	.	-	0	Name=XP_011171476.1;ID=cds-XP_011171476.1;Dbxref=GeneID:105204109%2CGenbank:XP_011171476.1;Parent=rna-XM_011173174.2
NW_020521696.1	Gnomon	CDS	20937	21096	.	-	0	Name=XP_011171476.1;ID=cds-XP_011171476.1;Dbxref=GeneID:105204109%2CGenbank:XP_011171476.1;Parent=rna-XM_011173174.2
NW_020521696.1	Gnomon	CDS	20503	20643	.	-	0	Name=XP_011171476.1;ID=cds-XP_011171476.1;Dbxref=GeneID:105204109%2CGenbank:XP_011171476.1;Parent=rna-XM_011173174.2
NW_020521696.1	Gnomon	CDS	20171	20255	.	-	0	Name=XP_011171476.1;ID=cds-XP_011171476.1;Dbxref=GeneID:105204109%2CGenbank:XP_011171476.1;Parent=rna-XM_011173174.2
NW_020521696.1	Gnomon	mRNA	26263	31114	.	-	.	Name=XM_026138610.1;ID=rna-XM_026138610.1;Dbxref=GeneID:105204108%2CGenbank:XM_026138610.1;Parent=gene-LOC105204108
NW_020521696.1	Gnomon	mRNA	32224	39093	.	-	.	Name=XM_026138611.1;ID=rna-XM_026138611.1;Dbxref=GeneID:105204107%2CGenbank:XM_026138611.1;Parent=gene-LOC105204107
NW_020521696.1	tRNAscan-SE	gene	8107	8178	.	-	.	Name=Trnag-ucc;ID=gene-Trnag-ucc-8;Dbxref=GeneID:113004646
NW_020521696.1	Gnomon	CDS	10718	10765	.	+	0	Name=XP_011171477.1;ID=cds-XP_011171477.1;Dbxref=GeneID:105204110%2CGenbank:XP_011171477.1;Parent=rna-XM_011173175.2
NW_020521696.1	Gnomon	CDS	11568	11678	.	+	0	Name=XP_011171477.1;ID=cds-XP_011171477.1;Dbxref=GeneID:105204110%2CGenbank:XP_011171477.1;Parent=rna-XM_011173175.2
NW_020521696.1	Gnomon	CDS	12307	12639	.	+	0	Name=XP_011171477.1;ID=cds-XP_011171477.1;Dbxref=GeneID:105204110%2CGenbank:XP_011171477.1;Parent=rna-XM_011173175.2
NW_020521696.1	Gnomon	CDS	12947	13252	.	+	0	Name=XP_011171477.1;ID=cds-XP_011171477.1;Dbxref=GeneID:105204110%2CGenbank:XP_011171477.1;Parent=rna-XM_011173175.2
NW_020521696.1	Gnomon	CDS	13426	13752	.	+	0	Name=XP_011171477.1;ID=cds-XP_011171477.1;Dbxref=GeneID:105204110%2CGenbank:XP_011171477.1;Parent=rna-XM_011173175.2
NW_020521696.1	Gnomon	CDS	14020	14230	.	+	0	Name=XP_011171477.1;ID=cds-XP_011171477.1;Dbxref=GeneID:105204110%2CGenbank:XP_011171477.1;Parent=rna-XM_011173175.2
NW_020521696.1	Gnomon	CDS	14585	14769	.	+	0	Name=XP_011171477.1;ID=cds-XP_011171477.1;Dbxref=GeneID:105204110%2CGenbank:XP_011171477.1;Parent=rna-XM_011173175.2
NW_020521696.1	Gnomon	CDS	15100	15315	.	+	0	Name=XP_011171477.1;ID=cds-XP_011171477.1;Dbxref=GeneID:105204110%2CGenbank:XP_011171477.1;Parent=rna-XM_011173175.2
NW_020521696.1	Gnomon	CDS	15398	15562	.	+	0	Name=XP_011171477.1;ID=cds-XP_011171477.1;Dbxref=GeneID:105204110%2CGenbank:XP_011171477.1;Parent=rna-XM_011173175.2
NW_020521696.1	Gnomon	CDS	15941	16093	.	+	0	Name=XP_011171477.1;ID=cds-XP_011171477.1;Dbxref=GeneID:105204110%2CGenbank:XP_011171477.1;Parent=rna-XM_011173175.2
NW_020521696.1	Gnomon	CDS	16174	16294	.	+	0	Name=XP_011171477.1;ID=cds-XP_011171477.1;Dbxref=GeneID:105204110%2CGenbank:XP_011171477.1;Parent=rna-XM_011173175.2
NW_020521696.1	Gnomon	CDS	16548	16810	.	+	0	Name=XP_011171477.1;ID=cds-XP_011171477.1;Dbxref=GeneID:105204110%2CGenbank:XP_011171477.1;Parent=rna-XM_011173175.2
NW_020521696.1	Gnomon	CDS	17394	17570	.	+	0	Name=XP_011171477.1;ID=cds-XP_011171477.1;Dbxref=GeneID:105204110%2CGenbank:XP_011171477.1;Parent=rna-XM_011173175.2
NW_020521696.1	Gnomon	CDS	17634	17858	.	+	0	Name=XP_011171477.1;ID=cds-XP_011171477.1;Dbxref=GeneID:105204110%2CGenbank:XP_011171477.1;Parent=rna-XM_011173175.2
NW_020521696.1	Gnomon	CDS	17950	18107	.	+	0	Name=XP_011171477.1;ID=cds-XP_011171477.1;Dbxref=GeneID:105204110%2CGenbank:XP_011171477.1;Parent=rna-XM_011173175.2
NW_020521696.1	Gnomon	CDS	18206	18278	.	+	0	Name=XP_011171477.1;ID=cds-XP_011171477.1;Dbxref=GeneID:105204110%2CGenbank:XP_011171477.1;Parent=rna-XM_011173175.2
NW_020521696.1	Gnomon	exon	6633	6788	.	-	.	ID=exon-XM_011173177.2-5;Dbxref=GeneID:105204112%2CGenbank:XM_011173177.2;Parent=rna-XM_011173177.2
NW_020521696.1	Gnomon	exon	6853	6960	.	-	.	ID=exon-XM_011173177.2-4;Dbxref=GeneID:105204112%2CGenbank:XM_011173177.2;Parent=rna-XM_011173177.2
NW_020521696.1	Gnomon	exon	6076	6339	.	-	.	ID=exon-XM_011173177.2-6;Dbxref=GeneID:105204112%2CGenbank:XM_011173177.2;Parent=rna-XM_011173177.2
NW_020521696.1	Gnomon	exon	8904	9188	.	-	.	ID=exon-XM_011173177.2-1;Dbxref=GeneID:105204112%2CGenbank:XM_011173177.2;Parent=rna-XM_011173177.2
NW_020521696.1	Gnomon	exon	7023	7122	.	-	.	ID=exon-XM_011173177.2-3;Dbxref=GeneID:105204112%2CGenbank:XM_011173177.2;Parent=rna-XM_011173177.2
NW_020521696.1	Gnomon	exon	7351	7886	.	-	.	ID=exon-XM_011173177.2-2;Dbxref=GeneID:105204112%2CGenbank:XM_011173177.2;Parent=rna-XM_011173177.2
NW_020521696.1	Gnomon	CDS	3005	3812	.	+	0	Name=XP_011171478.2;ID=cds-XP_011171478.2;Dbxref=GeneID:105204111%2CGenbank:XP_011171478.2;Parent=rna-XM_011173176.2
NW_020521696.1	Gnomon	CDS	4448	4531	.	+	0	Name=XP_011171478.2;ID=cds-XP_011171478.2;Dbxref=GeneID:105204111%2CGenbank:XP_011171478.2;Parent=rna-XM_011173176.2
NW_020521696.1	Gnomon	CDS	4771	5015	.	+	0	Name=XP_011171478.2;ID=cds-XP_011171478.2;Dbxref=GeneID:105204111%2CGenbank:XP_011171478.2;Parent=rna-XM_011173176.2
NW_020521696.1	Gnomon	CDS	5123	5285	.	+	0	Name=XP_011171478.2;ID=cds-XP_011171478.2;Dbxref=GeneID:105204111%2CGenbank:XP_011171478.2;Parent=rna-XM_011173176.2
NW_020521696.1	Gnomon	CDS	5601	5731	.	+	0	Name=XP_011171478.2;ID=cds-XP_011171478.2;Dbxref=GeneID:105204111%2CGenbank:XP_011171478.2;Parent=rna-XM_011173176.2
NW_020521696.1	Gnomon	CDS	8904	9158	.	-	0	Name=XP_011171479.2;ID=cds-XP_011171479.2;Dbxref=GeneID:105204112%2CGenbank:XP_011171479.2;Parent=rna-XM_011173177.2
NW_020521696.1	Gnomon	CDS	7351	7886	.	-	0	Name=XP_011171479.2;ID=cds-XP_011171479.2;Dbxref=GeneID:105204112%2CGenbank:XP_011171479.2;Parent=rna-XM_011173177.2
NW_020521696.1	Gnomon	CDS	7023	7122	.	-	0	Name=XP_011171479.2;ID=cds-XP_011171479.2;Dbxref=GeneID:105204112%2CGenbank:XP_011171479.2;Parent=rna-XM_011173177.2
NW_020521696.1	Gnomon	CDS	6853	6960	.	-	0	Name=XP_011171479.2;ID=cds-XP_011171479.2;Dbxref=GeneID:105204112%2CGenbank:XP_011171479.2;Parent=rna-XM_011173177.2
NW_020521696.1	Gnomon	CDS	6633	6788	.	-	0	Name=XP_011171479.2;ID=cds-XP_011171479.2;Dbxref=GeneID:105204112%2CGenbank:XP_011171479.2;Parent=rna-XM_011173177.2
NW_020521696.1	Gnomon	CDS	6286	6339	.	-	0	Name=XP_011171479.2;ID=cds-XP_011171479.2;Dbxref=GeneID:105204112%2CGenbank:XP_011171479.2;Parent=rna-XM_011173177.2
NW_020521696.1	Gnomon	lnc_RNA	112338	113625	.	-	.	Name=XR_851197.2;ID=rna-XR_851197.2;Dbxref=GeneID:105204093%2CGenbank:XR_851197.2;Parent=gene-LOC105204093
NW_020521696.1	Gnomon	mRNA	116480	389985	.	-	.	Name=XM_011173142.2;ID=rna-XM_011173142.2;Dbxref=GeneID:105204096%2CGenbank:XM_011173142.2;Parent=gene-LOC105204096
NW_020521696.1	Gnomon	CDS	404027	404089	.	-	0	Name=XP_011171439.1;ID=cds-XP_011171439.1;Dbxref=GeneID:105204091%2CGenbank:XP_011171439.1;Parent=rna-XM_011173137.2
NW_020521696.1	Gnomon	CDS	403406	403594	.	-	0	Name=XP_011171439.1;ID=cds-XP_011171439.1;Dbxref=GeneID:105204091%2CGenbank:XP_011171439.1;Parent=rna-XM_011173137.2
NW_020521696.1	Gnomon	CDS	402266	402430	.	-	0	Name=XP_011171439.1;ID=cds-XP_011171439.1;Dbxref=GeneID:105204091%2CGenbank:XP_011171439.1;Parent=rna-XM_011173137.2
NW_020521696.1	Gnomon	CDS	401534	401752	.	-	0	Name=XP_011171439.1;ID=cds-XP_011171439.1;Dbxref=GeneID:105204091%2CGenbank:XP_011171439.1;Parent=rna-XM_011173137.2
NW_020521696.1	Gnomon	CDS	401334	401396	.	-	0	Name=XP_011171439.1;ID=cds-XP_011171439.1;Dbxref=GeneID:105204091%2CGenbank:XP_011171439.1;Parent=rna-XM_011173137.2
NW_020521696.1	Gnomon	lnc_RNA	113874	251371	.	+	.	Name=XR_851199.2;ID=rna-XR_851199.2;Dbxref=GeneID:105204094%2CGenbank:XR_851199.2;Parent=gene-LOC105204094
NW_020521696.1	Gnomon	exon	123507	123787	.	-	.	ID=exon-XM_011173145.2-13;Dbxref=GeneID:105204096%2CGenbank:XM_011173145.2;Parent=rna-XM_011173145.2
NW_020521696.1	Gnomon	exon	124021	124390	.	-	.	ID=exon-XM_011173145.2-12;Dbxref=GeneID:105204096%2CGenbank:XM_011173145.2;Parent=rna-XM_011173145.2
NW_020521696.1	Gnomon	exon	122510	122660	.	-	.	ID=exon-XM_011173145.2-15;Dbxref=GeneID:105204096%2CGenbank:XM_011173145.2;Parent=rna-XM_011173145.2
NW_020521696.1	Gnomon	exon	122932	123177	.	-	.	ID=exon-XM_011173145.2-14;Dbxref=GeneID:105204096%2CGenbank:XM_011173145.2;Parent=rna-XM_011173145.2
NW_020521696.1	Gnomon	exon	125407	125674	.	-	.	ID=exon-XM_011173145.2-11;Dbxref=GeneID:105204096%2CGenbank:XM_011173145.2;Parent=rna-XM_011173145.2
NW_020521696.1	Gnomon	exon	126183	126639	.	-	.	ID=exon-XM_011173145.2-10;Dbxref=GeneID:105204096%2CGenbank:XM_011173145.2;Parent=rna-XM_011173145.2
NW_020521696.1	Gnomon	exon	116480	120119	.	-	.	ID=exon-XM_011173145.2-16;Dbxref=GeneID:105204096%2CGenbank:XM_011173145.2;Parent=rna-XM_011173145.2
NW_020521696.1	Gnomon	exon	68067	68159	.	+	.	ID=exon-XM_011173152.2-13;Dbxref=GeneID:105204102%2CGenbank:XM_011173152.2;Parent=rna-XM_011173152.2
NW_020521696.1	Gnomon	exon	67828	67988	.	+	.	ID=exon-XM_011173152.2-12;Dbxref=GeneID:105204102%2CGenbank:XM_011173152.2;Parent=rna-XM_011173152.2
NW_020521696.1	Gnomon	exon	68447	71661	.	+	.	ID=exon-XM_011173152.2-14;Dbxref=GeneID:105204102%2CGenbank:XM_011173152.2;Parent=rna-XM_011173152.2
NW_020521696.1	Gnomon	exon	67492	67762	.	+	.	ID=exon-XM_011173152.2-11;Dbxref=GeneID:105204102%2CGenbank:XM_011173152.2;Parent=rna-XM_011173152.2
NW_020521696.1	Gnomon	exon	66338	66584	.	+	.	ID=exon-XM_011173152.2-10;Dbxref=GeneID:105204102%2CGenbank:XM_011173152.2;Parent=rna-XM_011173152.2
NW_020521696.1	Gnomon	mRNA	116480	389985	.	-	.	Name=XM_011173140.2;ID=rna-XM_011173140.2;Dbxref=GeneID:105204096%2CGenbank:XM_011173140.2;Parent=gene-LOC105204096
NW_020521696.1	Gnomon	exon	350984	351402	.	+	.	ID=exon-XM_026138607.1-8;Dbxref=GeneID:113004641%2CGenbank:XM_026138607.1;Parent=rna-XM_026138607.1
NW_020521696.1	Gnomon	exon	350673	350907	.	+	.	ID=exon-XM_026138607.1-7;Dbxref=GeneID:113004641%2CGenbank:XM_026138607.1;Parent=rna-XM_026138607.1
NW_020521696.1	Gnomon	exon	350065	350264	.	+	.	ID=exon-XM_026138607.1-6;Dbxref=GeneID:113004641%2CGenbank:XM_026138607.1;Parent=rna-XM_026138607.1
NW_020521696.1	Gnomon	exon	298805	298971	.	+	.	ID=exon-XM_026138607.1-1;Dbxref=GeneID:113004641%2CGenbank:XM_026138607.1;Parent=rna-XM_026138607.1
NW_020521696.1	Gnomon	exon	349852	349967	.	+	.	ID=exon-XM_026138607.1-5;Dbxref=GeneID:113004641%2CGenbank:XM_026138607.1;Parent=rna-XM_026138607.1
NW_020521696.1	Gnomon	exon	349465	349706	.	+	.	ID=exon-XM_026138607.1-4;Dbxref=GeneID:113004641%2CGenbank:XM_026138607.1;Parent=rna-XM_026138607.1
NW_020521696.1	Gnomon	exon	348794	348986	.	+	.	ID=exon-XM_026138607.1-3;Dbxref=GeneID:113004641%2CGenbank:XM_026138607.1;Parent=rna-XM_026138607.1
NW_020521696.1	Gnomon	exon	347843	347951	.	+	.	ID=exon-XM_026138607.1-2;Dbxref=GeneID:113004641%2CGenbank:XM_026138607.1;Parent=rna-XM_026138607.1
NW_020521696.1	tRNAscan-SE	exon	398803	398874	.	+	.	ID=exon-Trnad-guc-8-1;Dbxref=GeneID:113004645;Note=transfer RNA aspartic acid (anticodon GUC);Parent=rna-Trnad-guc-8
NW_020521696.1	Gnomon	gene	76019	82667	.	+	.	Name=LOC105204099;ID=gene-LOC105204099;Dbxref=GeneID:105204099
NW_020521696.1	Gnomon	gene	109928	112457	.	+	.	Name=LOC105204092;ID=gene-LOC105204092;Dbxref=GeneID:105204092
NW_020521696.1	Gnomon	gene	400941	404238	.	-	.	Name=LOC105204091;ID=gene-LOC105204091;Dbxref=GeneID:105204091
NW_020521696.1	Gnomon	gene	113874	251371	.	+	.	Name=LOC105204094;ID=gene-LOC105204094;Dbxref=GeneID:105204094
NW_020521696.1	Gnomon	gene	112338	113625	.	-	.	Name=LOC105204093;ID=gene-LOC105204093;Dbxref=GeneID:105204093
NW_020521696.1	Gnomon	gene	116480	389985	.	-	.	Name=LOC105204096;ID=gene-LOC105204096;Dbxref=GeneID:105204096
NW_020521696.1	Gnomon	gene	85074	103494	.	+	.	Name=LOC105204098;ID=gene-LOC105204098;Dbxref=GeneID:105204098
NW_020521696.1	Gnomon	gene	107184	109029	.	+	.	Name=LOC105204097;ID=gene-LOC105204097;Dbxref=GeneID:105204097
NW_020521696.1	Gnomon	gene	53718	55794	.	+	.	Name=LOC105204126;ID=gene-LOC105204126;Dbxref=GeneID:105204126
NW_020521696.1	Gnomon	gene	71639	74604	.	-	.	Name=LOC105204100;ID=gene-LOC105204100;Dbxref=GeneID:105204100
NW_020521696.1	Gnomon	gene	59231	71661	.	+	.	Name=LOC105204102;ID=gene-LOC105204102;Dbxref=GeneID:105204102
NW_020521696.1	Gnomon	gene	47868	52910	.	+	.	Name=LOC105204104;ID=gene-LOC105204104;Dbxref=GeneID:105204104
NW_020521696.1	Gnomon	gene	41699	46463	.	+	.	Name=LOC105204106;ID=gene-LOC105204106;Dbxref=GeneID:105204106
NW_020521696.1	Gnomon	gene	25327	31114	.	-	.	Name=LOC105204108;ID=gene-LOC105204108;Dbxref=GeneID:105204108
NW_020521696.1	Gnomon	gene	32224	39093	.	-	.	Name=LOC105204107;ID=gene-LOC105204107;Dbxref=GeneID:105204107
NW_020521696.1	Gnomon	gene	19327	25572	.	-	.	Name=LOC105204109;ID=gene-LOC105204109;Dbxref=GeneID:105204109
NW_020521696.1	Gnomon	gene	186	6270	.	+	.	Name=LOC105204111;ID=gene-LOC105204111;Dbxref=GeneID:105204111
NW_020521696.1	Gnomon	gene	10494	18525	.	+	.	Name=LOC105204110;ID=gene-LOC105204110;Dbxref=GeneID:105204110
NW_020521696.1	Gnomon	gene	6076	9188	.	-	.	Name=LOC105204112;ID=gene-LOC105204112;Dbxref=GeneID:105204112
NW_020521696.1	Gnomon	exon	55724	55794	.	+	.	ID=exon-XM_026138605.1-5;Dbxref=GeneID:105204126%2CGenbank:XM_026138605.1;Note=The sequence of the model RefSeq transcript was modified relative to this genomic sequence to represent the inferred CDS: added 262 bases not found in genome assembly;Parent=rna-XM_026138605.1
NW_020521696.1	Gnomon	exon	55169	55223	.	+	.	ID=exon-XM_026138605.1-4;Dbxref=GeneID:105204126%2CGenbank:XM_026138605.1;Note=The sequence of the model RefSeq transcript was modified relative to this genomic sequence to represent the inferred CDS: added 262 bases not found in genome assembly;Parent=rna-XM_026138605.1
NW_020521696.1	Gnomon	exon	54355	54436	.	+	.	ID=exon-XM_026138605.1-3;Dbxref=GeneID:105204126%2CGenbank:XM_026138605.1;Note=The sequence of the model RefSeq transcript was modified relative to this genomic sequence to represent the inferred CDS: added 262 bases not found in genome assembly;Parent=rna-XM_026138605.1
NW_020521696.1	Gnomon	exon	54004	54174	.	+	.	ID=exon-XM_026138605.1-2;Dbxref=GeneID:105204126%2CGenbank:XM_026138605.1;Note=The sequence of the model RefSeq transcript was modified relative to this genomic sequence to represent the inferred CDS: added 262 bases not found in genome assembly;Parent=rna-XM_026138605.1
NW_020521696.1	Gnomon	exon	53718	53925	.	+	.	ID=exon-XM_026138605.1-1;Dbxref=GeneID:105204126%2CGenbank:XM_026138605.1;Note=The sequence of the model RefSeq transcript was modified relative to this genomic sequence to represent the inferred CDS: added 262 bases not found in genome assembly;Parent=rna-XM_026138605.1
NW_020521696.1	Gnomon	exon	250809	251371	.	+	.	ID=exon-XR_003269147.1-3;Dbxref=GeneID:105204094%2CGenbank:XR_003269147.1;Parent=rna-XR_003269147.1
NW_020521696.1	Gnomon	exon	114371	114534	.	+	.	ID=exon-XR_003269147.1-2;Dbxref=GeneID:105204094%2CGenbank:XR_003269147.1;Parent=rna-XR_003269147.1
NW_020521696.1	Gnomon	exon	113874	114226	.	+	.	ID=exon-XR_003269147.1-1;Dbxref=GeneID:105204094%2CGenbank:XR_003269147.1;Parent=rna-XR_003269147.1
NW_020521696.1	Gnomon	exon	400941	401396	.	-	.	ID=exon-XM_011173137.2-5;Dbxref=GeneID:105204091%2CGenbank:XM_011173137.2;Parent=rna-XM_011173137.2
NW_020521696.1	Gnomon	exon	401534	401752	.	-	.	ID=exon-XM_011173137.2-4;Dbxref=GeneID:105204091%2CGenbank:XM_011173137.2;Parent=rna-XM_011173137.2
NW_020521696.1	Gnomon	exon	404027	404238	.	-	.	ID=exon-XM_011173137.2-1;Dbxref=GeneID:105204091%2CGenbank:XM_011173137.2;Parent=rna-XM_011173137.2
NW_020521696.1	Gnomon	exon	402266	402430	.	-	.	ID=exon-XM_011173137.2-3;Dbxref=GeneID:105204091%2CGenbank:XM_011173137.2;Parent=rna-XM_011173137.2
NW_020521696.1	Gnomon	exon	403406	403594	.	-	.	ID=exon-XM_011173137.2-2;Dbxref=GeneID:105204091%2CGenbank:XM_011173137.2;Parent=rna-XM_011173137.2
NW_020521696.1	Gnomon	mRNA	59380	71661	.	+	.	Name=XM_011173159.2;ID=rna-XM_011173159.2;Dbxref=GeneID:105204102%2CGenbank:XM_011173159.2;Parent=gene-LOC105204102
NW_020521696.1	Gnomon	lnc_RNA	113874	251371	.	+	.	Name=XR_003269147.1;ID=rna-XR_003269147.1;Dbxref=GeneID:105204094%2CGenbank:XR_003269147.1;Parent=gene-LOC105204094
NW_020521696.1	Gnomon	exon	116480	120422	.	-	.	ID=exon-XM_011173143.2-16;Dbxref=GeneID:105204096%2CGenbank:XM_011173143.2;Parent=rna-XM_011173143.2
NW_020521696.1	Gnomon	exon	122510	122660	.	-	.	ID=exon-XM_011173143.2-15;Dbxref=GeneID:105204096%2CGenbank:XM_011173143.2;Parent=rna-XM_011173143.2
NW_020521696.1	Gnomon	exon	122932	123177	.	-	.	ID=exon-XM_011173143.2-14;Dbxref=GeneID:105204096%2CGenbank:XM_011173143.2;Parent=rna-XM_011173143.2
NW_020521696.1	Gnomon	exon	123507	123787	.	-	.	ID=exon-XM_011173143.2-13;Dbxref=GeneID:105204096%2CGenbank:XM_011173143.2;Parent=rna-XM_011173143.2
NW_020521696.1	Gnomon	exon	124021	124390	.	-	.	ID=exon-XM_011173143.2-12;Dbxref=GeneID:105204096%2CGenbank:XM_011173143.2;Parent=rna-XM_011173143.2
NW_020521696.1	Gnomon	exon	125407	125674	.	-	.	ID=exon-XM_011173143.2-11;Dbxref=GeneID:105204096%2CGenbank:XM_011173143.2;Parent=rna-XM_011173143.2
NW_020521696.1	Gnomon	exon	126183	126639	.	-	.	ID=exon-XM_011173143.2-10;Dbxref=GeneID:105204096%2CGenbank:XM_011173143.2;Parent=rna-XM_011173143.2
NW_020521696.1	Gnomon	exon	62529	62712	.	+	.	ID=exon-XM_026138599.1-3;Dbxref=GeneID:105204102%2CGenbank:XM_026138599.1;Parent=rna-XM_026138599.1
NW_020521696.1	Gnomon	exon	62111	62172	.	+	.	ID=exon-XM_026138599.1-2;Dbxref=GeneID:105204102%2CGenbank:XM_026138599.1;Parent=rna-XM_026138599.1
NW_020521696.1	Gnomon	exon	63180	63495	.	+	.	ID=exon-XM_026138599.1-5;Dbxref=GeneID:105204102%2CGenbank:XM_026138599.1;Parent=rna-XM_026138599.1
NW_020521696.1	Gnomon	exon	62797	62943	.	+	.	ID=exon-XM_026138599.1-4;Dbxref=GeneID:105204102%2CGenbank:XM_026138599.1;Parent=rna-XM_026138599.1
NW_020521696.1	Gnomon	exon	59231	59492	.	+	.	ID=exon-XM_026138599.1-1;Dbxref=GeneID:105204102%2CGenbank:XM_026138599.1;Parent=rna-XM_026138599.1
NW_020521696.1	Gnomon	exon	64928	65338	.	+	.	ID=exon-XM_026138599.1-7;Dbxref=GeneID:105204102%2CGenbank:XM_026138599.1;Parent=rna-XM_026138599.1
NW_020521696.1	Gnomon	exon	64187	64204	.	+	.	ID=exon-XM_026138599.1-6;Dbxref=GeneID:105204102%2CGenbank:XM_026138599.1;Parent=rna-XM_026138599.1
NW_020521696.1	Gnomon	exon	65738	65959	.	+	.	ID=exon-XM_026138599.1-9;Dbxref=GeneID:105204102%2CGenbank:XM_026138599.1;Parent=rna-XM_026138599.1
NW_020521696.1	Gnomon	exon	65424	65654	.	+	.	ID=exon-XM_026138599.1-8;Dbxref=GeneID:105204102%2CGenbank:XM_026138599.1;Parent=rna-XM_026138599.1
NW_020521696.1	Gnomon	exon	55831	56890	.	-	.	ID=exon-XM_026138606.1-2;Dbxref=GeneID:113004639%2CGenbank:XM_026138606.1;Parent=rna-XM_026138606.1
NW_020521696.1	Gnomon	exon	58878	59144	.	-	.	ID=exon-XM_026138606.1-1;Dbxref=GeneID:113004639%2CGenbank:XM_026138606.1;Parent=rna-XM_026138606.1
NW_020521696.1	Gnomon	exon	62111	62172	.	+	.	ID=exon-XM_011173159.2-3;Dbxref=GeneID:105204102%2CGenbank:XM_011173159.2;Parent=rna-XM_011173159.2
NW_020521696.1	Gnomon	exon	61513	61623	.	+	.	ID=exon-XM_011173159.2-2;Dbxref=GeneID:105204102%2CGenbank:XM_011173159.2;Parent=rna-XM_011173159.2
NW_020521696.1	Gnomon	exon	59380	59492	.	+	.	ID=exon-XM_011173159.2-1;Dbxref=GeneID:105204102%2CGenbank:XM_011173159.2;Parent=rna-XM_011173159.2
NW_020521696.1	Gnomon	exon	64928	65338	.	+	.	ID=exon-XM_011173159.2-7;Dbxref=GeneID:105204102%2CGenbank:XM_011173159.2;Parent=rna-XM_011173159.2
NW_020521696.1	Gnomon	exon	63180	63495	.	+	.	ID=exon-XM_011173159.2-6;Dbxref=GeneID:105204102%2CGenbank:XM_011173159.2;Parent=rna-XM_011173159.2
NW_020521696.1	Gnomon	exon	62797	62943	.	+	.	ID=exon-XM_011173159.2-5;Dbxref=GeneID:105204102%2CGenbank:XM_011173159.2;Parent=rna-XM_011173159.2
NW_020521696.1	Gnomon	exon	62529	62712	.	+	.	ID=exon-XM_011173159.2-4;Dbxref=GeneID:105204102%2CGenbank:XM_011173159.2;Parent=rna-XM_011173159.2
NW_020521696.1	Gnomon	exon	65738	65959	.	+	.	ID=exon-XM_011173159.2-9;Dbxref=GeneID:105204102%2CGenbank:XM_011173159.2;Parent=rna-XM_011173159.2
NW_020521696.1	Gnomon	exon	65424	65654	.	+	.	ID=exon-XM_011173159.2-8;Dbxref=GeneID:105204102%2CGenbank:XM_011173159.2;Parent=rna-XM_011173159.2
NW_020521696.1	Gnomon	lnc_RNA	53410	53977	.	-	.	Name=XR_003269144.1;ID=rna-XR_003269144.1;Dbxref=GeneID:113004640%2CGenbank:XR_003269144.1;Parent=gene-LOC113004640
NW_020521696.1	Gnomon	exon	62111	62172	.	+	.	ID=exon-XM_026138604.1-2;Dbxref=GeneID:105204102%2CGenbank:XM_026138604.1;Parent=rna-XM_026138604.1
NW_020521696.1	Gnomon	exon	59397	59496	.	+	.	ID=exon-XM_026138604.1-1;Dbxref=GeneID:105204102%2CGenbank:XM_026138604.1;Parent=rna-XM_026138604.1
NW_020521696.1	Gnomon	exon	62797	62943	.	+	.	ID=exon-XM_026138604.1-4;Dbxref=GeneID:105204102%2CGenbank:XM_026138604.1;Parent=rna-XM_026138604.1
NW_020521696.1	Gnomon	exon	62520	62712	.	+	.	ID=exon-XM_026138604.1-3;Dbxref=GeneID:105204102%2CGenbank:XM_026138604.1;Parent=rna-XM_026138604.1
NW_020521696.1	Gnomon	exon	64187	64204	.	+	.	ID=exon-XM_026138604.1-6;Dbxref=GeneID:105204102%2CGenbank:XM_026138604.1;Parent=rna-XM_026138604.1
NW_020521696.1	Gnomon	exon	63180	63495	.	+	.	ID=exon-XM_026138604.1-5;Dbxref=GeneID:105204102%2CGenbank:XM_026138604.1;Parent=rna-XM_026138604.1
NW_020521696.1	Gnomon	exon	65424	65654	.	+	.	ID=exon-XM_026138604.1-8;Dbxref=GeneID:105204102%2CGenbank:XM_026138604.1;Parent=rna-XM_026138604.1
NW_020521696.1	Gnomon	exon	64928	65338	.	+	.	ID=exon-XM_026138604.1-7;Dbxref=GeneID:105204102%2CGenbank:XM_026138604.1;Parent=rna-XM_026138604.1
NW_020521696.1	Gnomon	exon	65738	65959	.	+	.	ID=exon-XM_026138604.1-9;Dbxref=GeneID:105204102%2CGenbank:XM_026138604.1;Parent=rna-XM_026138604.1
NW_020521696.1	Gnomon	exon	66338	66584	.	+	.	ID=exon-XM_011173153.2-10;Dbxref=GeneID:105204102%2CGenbank:XM_011173153.2;Parent=rna-XM_011173153.2
NW_020521696.1	Gnomon	exon	67828	67988	.	+	.	ID=exon-XM_011173153.2-12;Dbxref=GeneID:105204102%2CGenbank:XM_011173153.2;Parent=rna-XM_011173153.2
NW_020521696.1	Gnomon	exon	67492	67762	.	+	.	ID=exon-XM_011173153.2-11;Dbxref=GeneID:105204102%2CGenbank:XM_011173153.2;Parent=rna-XM_011173153.2
NW_020521696.1	Gnomon	exon	68447	71661	.	+	.	ID=exon-XM_011173153.2-14;Dbxref=GeneID:105204102%2CGenbank:XM_011173153.2;Parent=rna-XM_011173153.2
NW_020521696.1	Gnomon	exon	68067	68159	.	+	.	ID=exon-XM_011173153.2-13;Dbxref=GeneID:105204102%2CGenbank:XM_011173153.2;Parent=rna-XM_011173153.2
NW_020521696.1	Gnomon	transcript	116480	389985	.	-	.	Name=XR_003269145.1;ID=rna-XR_003269145.1;Dbxref=GeneID:105204096%2CGenbank:XR_003269145.1;Parent=gene-LOC105204096
NW_020521696.1	Gnomon	exon	65738	65959	.	+	.	ID=exon-XM_026138598.1-9;Dbxref=GeneID:105204102%2CGenbank:XM_026138598.1;Parent=rna-XM_026138598.1
NW_020521696.1	Gnomon	exon	65424	65654	.	+	.	ID=exon-XM_026138598.1-8;Dbxref=GeneID:105204102%2CGenbank:XM_026138598.1;Parent=rna-XM_026138598.1
NW_020521696.1	Gnomon	exon	64928	65338	.	+	.	ID=exon-XM_026138598.1-7;Dbxref=GeneID:105204102%2CGenbank:XM_026138598.1;Parent=rna-XM_026138598.1
NW_020521696.1	Gnomon	exon	64187	64204	.	+	.	ID=exon-XM_026138598.1-6;Dbxref=GeneID:105204102%2CGenbank:XM_026138598.1;Parent=rna-XM_026138598.1
NW_020521696.1	Gnomon	exon	63180	63495	.	+	.	ID=exon-XM_026138598.1-5;Dbxref=GeneID:105204102%2CGenbank:XM_026138598.1;Parent=rna-XM_026138598.1
NW_020521696.1	Gnomon	exon	62797	62943	.	+	.	ID=exon-XM_026138598.1-4;Dbxref=GeneID:105204102%2CGenbank:XM_026138598.1;Parent=rna-XM_026138598.1
NW_020521696.1	Gnomon	exon	62520	62712	.	+	.	ID=exon-XM_026138598.1-3;Dbxref=GeneID:105204102%2CGenbank:XM_026138598.1;Parent=rna-XM_026138598.1
NW_020521696.1	Gnomon	exon	62111	62172	.	+	.	ID=exon-XM_026138598.1-2;Dbxref=GeneID:105204102%2CGenbank:XM_026138598.1;Parent=rna-XM_026138598.1
NW_020521696.1	Gnomon	exon	59232	59492	.	+	.	ID=exon-XM_026138598.1-1;Dbxref=GeneID:105204102%2CGenbank:XM_026138598.1;Parent=rna-XM_026138598.1
NW_020521696.1	Gnomon	CDS	109934	110215	.	+	0	Name=XP_011171441.2;ID=cds-XP_011171441.2;Dbxref=GeneID:105204092%2CGenbank:XP_011171441.2;Parent=rna-XM_011173139.2
NW_020521696.1	Gnomon	CDS	110941	111168	.	+	0	Name=XP_011171441.2;ID=cds-XP_011171441.2;Dbxref=GeneID:105204092%2CGenbank:XP_011171441.2;Parent=rna-XM_011173139.2
NW_020521696.1	Gnomon	CDS	111491	111583	.	+	0	Name=XP_011171441.2;ID=cds-XP_011171441.2;Dbxref=GeneID:105204092%2CGenbank:XP_011171441.2;Parent=rna-XM_011173139.2
NW_020521696.1	Gnomon	CDS	111809	112018	.	+	0	Name=XP_011171441.2;ID=cds-XP_011171441.2;Dbxref=GeneID:105204092%2CGenbank:XP_011171441.2;Parent=rna-XM_011173139.2
NW_020521696.1	Gnomon	CDS	112236	112379	.	+	0	Name=XP_011171441.2;ID=cds-XP_011171441.2;Dbxref=GeneID:105204092%2CGenbank:XP_011171441.2;Parent=rna-XM_011173139.2
NW_020521696.1	Gnomon	exon	64928	65338	.	+	.	ID=exon-XM_026138602.1-8;Dbxref=GeneID:105204102%2CGenbank:XM_026138602.1;Parent=rna-XM_026138602.1
NW_020521696.1	Gnomon	exon	64187	64204	.	+	.	ID=exon-XM_026138602.1-7;Dbxref=GeneID:105204102%2CGenbank:XM_026138602.1;Parent=rna-XM_026138602.1
NW_020521696.1	Gnomon	exon	65424	65654	.	+	.	ID=exon-XM_026138602.1-9;Dbxref=GeneID:105204102%2CGenbank:XM_026138602.1;Parent=rna-XM_026138602.1
NW_020521696.1	Gnomon	exon	62520	62712	.	+	.	ID=exon-XM_026138602.1-4;Dbxref=GeneID:105204102%2CGenbank:XM_026138602.1;Parent=rna-XM_026138602.1
NW_020521696.1	Gnomon	exon	62111	62172	.	+	.	ID=exon-XM_026138602.1-3;Dbxref=GeneID:105204102%2CGenbank:XM_026138602.1;Parent=rna-XM_026138602.1
NW_020521696.1	Gnomon	exon	63180	63495	.	+	.	ID=exon-XM_026138602.1-6;Dbxref=GeneID:105204102%2CGenbank:XM_026138602.1;Parent=rna-XM_026138602.1
NW_020521696.1	Gnomon	exon	62797	62943	.	+	.	ID=exon-XM_026138602.1-5;Dbxref=GeneID:105204102%2CGenbank:XM_026138602.1;Parent=rna-XM_026138602.1
NW_020521696.1	Gnomon	exon	61513	61623	.	+	.	ID=exon-XM_026138602.1-2;Dbxref=GeneID:105204102%2CGenbank:XM_026138602.1;Parent=rna-XM_026138602.1
NW_020521696.1	Gnomon	exon	59391	59496	.	+	.	ID=exon-XM_026138602.1-1;Dbxref=GeneID:105204102%2CGenbank:XM_026138602.1;Parent=rna-XM_026138602.1
NW_020521696.1	Gnomon	CDS	383406	383446	.	-	0	Name=XP_011171442.1;ID=cds-XP_011171442.1;Dbxref=GeneID:105204096%2CGenbank:XP_011171442.1;Parent=rna-XM_011173140.2
NW_020521696.1	Gnomon	CDS	271598	271678	.	-	0	Name=XP_011171442.1;ID=cds-XP_011171442.1;Dbxref=GeneID:105204096%2CGenbank:XP_011171442.1;Parent=rna-XM_011173140.2
NW_020521696.1	Gnomon	CDS	270191	270413	.	-	0	Name=XP_011171442.1;ID=cds-XP_011171442.1;Dbxref=GeneID:105204096%2CGenbank:XP_011171442.1;Parent=rna-XM_011173140.2
NW_020521696.1	Gnomon	CDS	195627	195737	.	-	0	Name=XP_011171442.1;ID=cds-XP_011171442.1;Dbxref=GeneID:105204096%2CGenbank:XP_011171442.1;Parent=rna-XM_011173140.2
NW_020521696.1	Gnomon	CDS	148517	148650	.	-	0	Name=XP_011171442.1;ID=cds-XP_011171442.1;Dbxref=GeneID:105204096%2CGenbank:XP_011171442.1;Parent=rna-XM_011173140.2
NW_020521696.1	Gnomon	CDS	137046	137136	.	-	0	Name=XP_011171442.1;ID=cds-XP_011171442.1;Dbxref=GeneID:105204096%2CGenbank:XP_011171442.1;Parent=rna-XM_011173140.2
NW_020521696.1	Gnomon	CDS	128158	128406	.	-	0	Name=XP_011171442.1;ID=cds-XP_011171442.1;Dbxref=GeneID:105204096%2CGenbank:XP_011171442.1;Parent=rna-XM_011173140.2
NW_020521696.1	Gnomon	CDS	126844	127108	.	-	0	Name=XP_011171442.1;ID=cds-XP_011171442.1;Dbxref=GeneID:105204096%2CGenbank:XP_011171442.1;Parent=rna-XM_011173140.2
NW_020521696.1	Gnomon	CDS	126183	126639	.	-	0	Name=XP_011171442.1;ID=cds-XP_011171442.1;Dbxref=GeneID:105204096%2CGenbank:XP_011171442.1;Parent=rna-XM_011173140.2
NW_020521696.1	Gnomon	CDS	125407	125674	.	-	0	Name=XP_011171442.1;ID=cds-XP_011171442.1;Dbxref=GeneID:105204096%2CGenbank:XP_011171442.1;Parent=rna-XM_011173140.2
NW_020521696.1	Gnomon	CDS	124021	124390	.	-	0	Name=XP_011171442.1;ID=cds-XP_011171442.1;Dbxref=GeneID:105204096%2CGenbank:XP_011171442.1;Parent=rna-XM_011173140.2
NW_020521696.1	Gnomon	CDS	123507	123787	.	-	0	Name=XP_011171442.1;ID=cds-XP_011171442.1;Dbxref=GeneID:105204096%2CGenbank:XP_011171442.1;Parent=rna-XM_011173140.2
NW_020521696.1	Gnomon	CDS	122932	123177	.	-	0	Name=XP_011171442.1;ID=cds-XP_011171442.1;Dbxref=GeneID:105204096%2CGenbank:XP_011171442.1;Parent=rna-XM_011173140.2
NW_020521696.1	Gnomon	CDS	122510	122660	.	-	0	Name=XP_011171442.1;ID=cds-XP_011171442.1;Dbxref=GeneID:105204096%2CGenbank:XP_011171442.1;Parent=rna-XM_011173140.2
NW_020521696.1	Gnomon	CDS	119720	120006	.	-	0	Name=XP_011171442.1;ID=cds-XP_011171442.1;Dbxref=GeneID:105204096%2CGenbank:XP_011171442.1;Parent=rna-XM_011173140.2
NW_020521696.1	Gnomon	exon	47868	48066	.	+	.	ID=exon-XM_011173164.2-1;Dbxref=GeneID:105204104%2CGenbank:XM_011173164.2;Parent=rna-XM_011173164.2
NW_020521696.1	Gnomon	exon	50539	50758	.	+	.	ID=exon-XM_011173164.2-3;Dbxref=GeneID:105204104%2CGenbank:XM_011173164.2;Parent=rna-XM_011173164.2
NW_020521696.1	Gnomon	exon	49096	49556	.	+	.	ID=exon-XM_011173164.2-2;Dbxref=GeneID:105204104%2CGenbank:XM_011173164.2;Parent=rna-XM_011173164.2
NW_020521696.1	Gnomon	exon	51134	52910	.	+	.	ID=exon-XM_011173164.2-5;Dbxref=GeneID:105204104%2CGenbank:XM_011173164.2;Parent=rna-XM_011173164.2
NW_020521696.1	Gnomon	exon	50841	51029	.	+	.	ID=exon-XM_011173164.2-4;Dbxref=GeneID:105204104%2CGenbank:XM_011173164.2;Parent=rna-XM_011173164.2
NW_020521696.1	Gnomon	exon	53410	53775	.	-	.	ID=exon-XR_003269144.1-2;Dbxref=GeneID:113004640%2CGenbank:XR_003269144.1;Parent=rna-XR_003269144.1
NW_020521696.1	Gnomon	exon	53866	53977	.	-	.	ID=exon-XR_003269144.1-1;Dbxref=GeneID:113004640%2CGenbank:XR_003269144.1;Parent=rna-XR_003269144.1
NW_020521696.1	Gnomon	CDS	383406	383446	.	-	0	Name=XP_011171444.1;ID=cds-XP_011171444.1;Dbxref=GeneID:105204096%2CGenbank:XP_011171444.1;Parent=rna-XM_011173142.2
NW_020521696.1	Gnomon	CDS	271598	271678	.	-	0	Name=XP_011171444.1;ID=cds-XP_011171444.1;Dbxref=GeneID:105204096%2CGenbank:XP_011171444.1;Parent=rna-XM_011173142.2
NW_020521696.1	Gnomon	CDS	270191	270413	.	-	0	Name=XP_011171444.1;ID=cds-XP_011171444.1;Dbxref=GeneID:105204096%2CGenbank:XP_011171444.1;Parent=rna-XM_011173142.2
NW_020521696.1	Gnomon	CDS	195627	195737	.	-	0	Name=XP_011171444.1;ID=cds-XP_011171444.1;Dbxref=GeneID:105204096%2CGenbank:XP_011171444.1;Parent=rna-XM_011173142.2
NW_020521696.1	Gnomon	CDS	148517	148650	.	-	0	Name=XP_011171444.1;ID=cds-XP_011171444.1;Dbxref=GeneID:105204096%2CGenbank:XP_011171444.1;Parent=rna-XM_011173142.2
NW_020521696.1	Gnomon	CDS	137046	137136	.	-	0	Name=XP_011171444.1;ID=cds-XP_011171444.1;Dbxref=GeneID:105204096%2CGenbank:XP_011171444.1;Parent=rna-XM_011173142.2
NW_020521696.1	Gnomon	CDS	128158	128406	.	-	0	Name=XP_011171444.1;ID=cds-XP_011171444.1;Dbxref=GeneID:105204096%2CGenbank:XP_011171444.1;Parent=rna-XM_011173142.2
NW_020521696.1	Gnomon	CDS	126844	127108	.	-	0	Name=XP_011171444.1;ID=cds-XP_011171444.1;Dbxref=GeneID:105204096%2CGenbank:XP_011171444.1;Parent=rna-XM_011173142.2
NW_020521696.1	Gnomon	CDS	126183	126639	.	-	0	Name=XP_011171444.1;ID=cds-XP_011171444.1;Dbxref=GeneID:105204096%2CGenbank:XP_011171444.1;Parent=rna-XM_011173142.2
NW_020521696.1	Gnomon	CDS	125407	125674	.	-	0	Name=XP_011171444.1;ID=cds-XP_011171444.1;Dbxref=GeneID:105204096%2CGenbank:XP_011171444.1;Parent=rna-XM_011173142.2
NW_020521696.1	Gnomon	CDS	124021	124390	.	-	0	Name=XP_011171444.1;ID=cds-XP_011171444.1;Dbxref=GeneID:105204096%2CGenbank:XP_011171444.1;Parent=rna-XM_011173142.2
NW_020521696.1	Gnomon	CDS	123507	123787	.	-	0	Name=XP_011171444.1;ID=cds-XP_011171444.1;Dbxref=GeneID:105204096%2CGenbank:XP_011171444.1;Parent=rna-XM_011173142.2
NW_020521696.1	Gnomon	CDS	122932	123177	.	-	0	Name=XP_011171444.1;ID=cds-XP_011171444.1;Dbxref=GeneID:105204096%2CGenbank:XP_011171444.1;Parent=rna-XM_011173142.2
NW_020521696.1	Gnomon	CDS	122510	122660	.	-	0	Name=XP_011171444.1;ID=cds-XP_011171444.1;Dbxref=GeneID:105204096%2CGenbank:XP_011171444.1;Parent=rna-XM_011173142.2
NW_020521696.1	Gnomon	CDS	121554	121633	.	-	0	Name=XP_011171444.1;ID=cds-XP_011171444.1;Dbxref=GeneID:105204096%2CGenbank:XP_011171444.1;Parent=rna-XM_011173142.2
NW_020521696.1	Gnomon	exon	67492	67762	.	+	.	ID=exon-XM_026138599.1-12;Dbxref=GeneID:105204102%2CGenbank:XM_026138599.1;Parent=rna-XM_026138599.1
NW_020521696.1	Gnomon	exon	66338	66584	.	+	.	ID=exon-XM_026138599.1-11;Dbxref=GeneID:105204102%2CGenbank:XM_026138599.1;Parent=rna-XM_026138599.1
NW_020521696.1	Gnomon	exon	66103	66230	.	+	.	ID=exon-XM_026138599.1-10;Dbxref=GeneID:105204102%2CGenbank:XM_026138599.1;Parent=rna-XM_026138599.1
NW_020521696.1	Gnomon	exon	68447	71661	.	+	.	ID=exon-XM_026138599.1-15;Dbxref=GeneID:105204102%2CGenbank:XM_026138599.1;Parent=rna-XM_026138599.1
NW_020521696.1	Gnomon	exon	68067	68159	.	+	.	ID=exon-XM_026138599.1-14;Dbxref=GeneID:105204102%2CGenbank:XM_026138599.1;Parent=rna-XM_026138599.1
NW_020521696.1	Gnomon	exon	67828	67988	.	+	.	ID=exon-XM_026138599.1-13;Dbxref=GeneID:105204102%2CGenbank:XM_026138599.1;Parent=rna-XM_026138599.1
NW_020521696.1	Gnomon	exon	271598	271678	.	-	.	ID=exon-XR_003269145.1-3;Dbxref=GeneID:105204096%2CGenbank:XR_003269145.1;Parent=rna-XR_003269145.1
NW_020521696.1	Gnomon	exon	383406	383848	.	-	.	ID=exon-XR_003269145.1-2;Dbxref=GeneID:105204096%2CGenbank:XR_003269145.1;Parent=rna-XR_003269145.1
NW_020521696.1	Gnomon	exon	389458	389985	.	-	.	ID=exon-XR_003269145.1-1;Dbxref=GeneID:105204096%2CGenbank:XR_003269145.1;Parent=rna-XR_003269145.1
NW_020521696.1	Gnomon	exon	137046	137136	.	-	.	ID=exon-XR_003269145.1-7;Dbxref=GeneID:105204096%2CGenbank:XR_003269145.1;Parent=rna-XR_003269145.1
NW_020521696.1	Gnomon	exon	148517	148650	.	-	.	ID=exon-XR_003269145.1-6;Dbxref=GeneID:105204096%2CGenbank:XR_003269145.1;Parent=rna-XR_003269145.1
NW_020521696.1	Gnomon	exon	195627	195737	.	-	.	ID=exon-XR_003269145.1-5;Dbxref=GeneID:105204096%2CGenbank:XR_003269145.1;Parent=rna-XR_003269145.1
NW_020521696.1	Gnomon	exon	270191	270413	.	-	.	ID=exon-XR_003269145.1-4;Dbxref=GeneID:105204096%2CGenbank:XR_003269145.1;Parent=rna-XR_003269145.1
NW_020521696.1	Gnomon	exon	126844	127108	.	-	.	ID=exon-XR_003269145.1-9;Dbxref=GeneID:105204096%2CGenbank:XR_003269145.1;Parent=rna-XR_003269145.1
NW_020521696.1	Gnomon	exon	128158	128406	.	-	.	ID=exon-XR_003269145.1-8;Dbxref=GeneID:105204096%2CGenbank:XR_003269145.1;Parent=rna-XR_003269145.1
NW_020521696.1	Gnomon	exon	66103	66230	.	+	.	ID=exon-XM_026138600.1-11;Dbxref=GeneID:105204102%2CGenbank:XM_026138600.1;Parent=rna-XM_026138600.1
NW_020521696.1	Gnomon	exon	65738	65959	.	+	.	ID=exon-XM_026138600.1-10;Dbxref=GeneID:105204102%2CGenbank:XM_026138600.1;Parent=rna-XM_026138600.1
NW_020521696.1	Gnomon	exon	67492	67762	.	+	.	ID=exon-XM_026138600.1-13;Dbxref=GeneID:105204102%2CGenbank:XM_026138600.1;Parent=rna-XM_026138600.1
NW_020521696.1	Gnomon	exon	66338	66584	.	+	.	ID=exon-XM_026138600.1-12;Dbxref=GeneID:105204102%2CGenbank:XM_026138600.1;Parent=rna-XM_026138600.1
NW_020521696.1	Gnomon	exon	68067	68159	.	+	.	ID=exon-XM_026138600.1-15;Dbxref=GeneID:105204102%2CGenbank:XM_026138600.1;Parent=rna-XM_026138600.1
NW_020521696.1	Gnomon	exon	67828	67988	.	+	.	ID=exon-XM_026138600.1-14;Dbxref=GeneID:105204102%2CGenbank:XM_026138600.1;Parent=rna-XM_026138600.1
NW_020521696.1	Gnomon	exon	68447	71661	.	+	.	ID=exon-XM_026138600.1-16;Dbxref=GeneID:105204102%2CGenbank:XM_026138600.1;Parent=rna-XM_026138600.1
NW_020521696.1	Gnomon	exon	137046	137136	.	-	.	ID=exon-XM_011173140.2-7;Dbxref=GeneID:105204096%2CGenbank:XM_011173140.2;Parent=rna-XM_011173140.2
NW_020521696.1	Gnomon	exon	148517	148650	.	-	.	ID=exon-XM_011173140.2-6;Dbxref=GeneID:105204096%2CGenbank:XM_011173140.2;Parent=rna-XM_011173140.2
NW_020521696.1	Gnomon	exon	195627	195737	.	-	.	ID=exon-XM_011173140.2-5;Dbxref=GeneID:105204096%2CGenbank:XM_011173140.2;Parent=rna-XM_011173140.2
NW_020521696.1	Gnomon	exon	270191	270413	.	-	.	ID=exon-XM_011173140.2-4;Dbxref=GeneID:105204096%2CGenbank:XM_011173140.2;Parent=rna-XM_011173140.2
NW_020521696.1	Gnomon	exon	271598	271678	.	-	.	ID=exon-XM_011173140.2-3;Dbxref=GeneID:105204096%2CGenbank:XM_011173140.2;Parent=rna-XM_011173140.2
NW_020521696.1	Gnomon	exon	383406	383848	.	-	.	ID=exon-XM_011173140.2-2;Dbxref=GeneID:105204096%2CGenbank:XM_011173140.2;Parent=rna-XM_011173140.2
NW_020521696.1	Gnomon	exon	389458	389985	.	-	.	ID=exon-XM_011173140.2-1;Dbxref=GeneID:105204096%2CGenbank:XM_011173140.2;Parent=rna-XM_011173140.2
NW_020521696.1	Gnomon	exon	126844	127108	.	-	.	ID=exon-XM_011173140.2-9;Dbxref=GeneID:105204096%2CGenbank:XM_011173140.2;Parent=rna-XM_011173140.2
NW_020521696.1	Gnomon	exon	128158	128406	.	-	.	ID=exon-XM_011173140.2-8;Dbxref=GeneID:105204096%2CGenbank:XM_011173140.2;Parent=rna-XM_011173140.2
NW_020521696.1	Gnomon	exon	109928	110215	.	+	.	ID=exon-XM_011173139.2-1;Dbxref=GeneID:105204092%2CGenbank:XM_011173139.2;Parent=rna-XM_011173139.2
NW_020521696.1	Gnomon	exon	111491	111583	.	+	.	ID=exon-XM_011173139.2-3;Dbxref=GeneID:105204092%2CGenbank:XM_011173139.2;Parent=rna-XM_011173139.2
NW_020521696.1	Gnomon	exon	110941	111168	.	+	.	ID=exon-XM_011173139.2-2;Dbxref=GeneID:105204092%2CGenbank:XM_011173139.2;Parent=rna-XM_011173139.2
NW_020521696.1	Gnomon	exon	112236	112457	.	+	.	ID=exon-XM_011173139.2-5;Dbxref=GeneID:105204092%2CGenbank:XM_011173139.2;Parent=rna-XM_011173139.2
NW_020521696.1	Gnomon	exon	111809	112018	.	+	.	ID=exon-XM_011173139.2-4;Dbxref=GeneID:105204092%2CGenbank:XM_011173139.2;Parent=rna-XM_011173139.2
NW_020521696.1	Gnomon	exon	59380	59492	.	+	.	ID=exon-XM_026138603.1-1;Dbxref=GeneID:105204102%2CGenbank:XM_026138603.1;Parent=rna-XM_026138603.1
NW_020521696.1	Gnomon	exon	62797	62943	.	+	.	ID=exon-XM_026138603.1-5;Dbxref=GeneID:105204102%2CGenbank:XM_026138603.1;Parent=rna-XM_026138603.1
NW_020521696.1	Gnomon	exon	62529	62712	.	+	.	ID=exon-XM_026138603.1-4;Dbxref=GeneID:105204102%2CGenbank:XM_026138603.1;Parent=rna-XM_026138603.1
NW_020521696.1	Gnomon	exon	62111	62172	.	+	.	ID=exon-XM_026138603.1-3;Dbxref=GeneID:105204102%2CGenbank:XM_026138603.1;Parent=rna-XM_026138603.1
NW_020521696.1	Gnomon	exon	61513	61623	.	+	.	ID=exon-XM_026138603.1-2;Dbxref=GeneID:105204102%2CGenbank:XM_026138603.1;Parent=rna-XM_026138603.1
NW_020521696.1	Gnomon	exon	65424	65654	.	+	.	ID=exon-XM_026138603.1-9;Dbxref=GeneID:105204102%2CGenbank:XM_026138603.1;Parent=rna-XM_026138603.1
NW_020521696.1	Gnomon	exon	64928	65338	.	+	.	ID=exon-XM_026138603.1-8;Dbxref=GeneID:105204102%2CGenbank:XM_026138603.1;Parent=rna-XM_026138603.1
NW_020521696.1	Gnomon	exon	64187	64204	.	+	.	ID=exon-XM_026138603.1-7;Dbxref=GeneID:105204102%2CGenbank:XM_026138603.1;Parent=rna-XM_026138603.1
NW_020521696.1	Gnomon	exon	63180	63495	.	+	.	ID=exon-XM_026138603.1-6;Dbxref=GeneID:105204102%2CGenbank:XM_026138603.1;Parent=rna-XM_026138603.1
NW_020521696.1	Gnomon	CDS	109934	110215	.	+	0	Name=XP_011171440.2;ID=cds-XP_011171440.2;Dbxref=GeneID:105204092%2CGenbank:XP_011171440.2;Parent=rna-XM_011173138.2
NW_020521696.1	Gnomon	CDS	110941	111168	.	+	0	Name=XP_011171440.2;ID=cds-XP_011171440.2;Dbxref=GeneID:105204092%2CGenbank:XP_011171440.2;Parent=rna-XM_011173138.2
NW_020521696.1	Gnomon	CDS	111425	111583	.	+	0	Name=XP_011171440.2;ID=cds-XP_011171440.2;Dbxref=GeneID:105204092%2CGenbank:XP_011171440.2;Parent=rna-XM_011173138.2
NW_020521696.1	Gnomon	CDS	111809	112018	.	+	0	Name=XP_011171440.2;ID=cds-XP_011171440.2;Dbxref=GeneID:105204092%2CGenbank:XP_011171440.2;Parent=rna-XM_011173138.2
NW_020521696.1	Gnomon	CDS	112236	112379	.	+	0	Name=XP_011171440.2;ID=cds-XP_011171440.2;Dbxref=GeneID:105204092%2CGenbank:XP_011171440.2;Parent=rna-XM_011173138.2
NW_020521696.1	Gnomon	exon	116480	120006	.	-	.	ID=exon-XM_026138612.1-12;Dbxref=GeneID:105204096%2CGenbank:XM_026138612.1;Parent=rna-XM_026138612.1
NW_020521696.1	Gnomon	exon	122510	122660	.	-	.	ID=exon-XM_026138612.1-11;Dbxref=GeneID:105204096%2CGenbank:XM_026138612.1;Parent=rna-XM_026138612.1
NW_020521696.1	Gnomon	exon	122932	123177	.	-	.	ID=exon-XM_026138612.1-10;Dbxref=GeneID:105204096%2CGenbank:XM_026138612.1;Parent=rna-XM_026138612.1
NW_020521696.1	Gnomon	mRNA	59234	71661	.	+	.	Name=XM_011173152.2;ID=rna-XM_011173152.2;Dbxref=GeneID:105204102%2CGenbank:XM_011173152.2;Parent=gene-LOC105204102
NW_020521696.1	Gnomon	exon	62111	62172	.	+	.	ID=exon-XM_026138601.1-3;Dbxref=GeneID:105204102%2CGenbank:XM_026138601.1;Parent=rna-XM_026138601.1
NW_020521696.1	Gnomon	exon	61513	61623	.	+	.	ID=exon-XM_026138601.1-2;Dbxref=GeneID:105204102%2CGenbank:XM_026138601.1;Parent=rna-XM_026138601.1
NW_020521696.1	Gnomon	exon	60132	60246	.	+	.	ID=exon-XM_026138601.1-1;Dbxref=GeneID:105204102%2CGenbank:XM_026138601.1;Parent=rna-XM_026138601.1
NW_020521696.1	Gnomon	exon	65424	65654	.	+	.	ID=exon-XM_026138601.1-9;Dbxref=GeneID:105204102%2CGenbank:XM_026138601.1;Parent=rna-XM_026138601.1
NW_020521696.1	Gnomon	exon	64928	65338	.	+	.	ID=exon-XM_026138601.1-8;Dbxref=GeneID:105204102%2CGenbank:XM_026138601.1;Parent=rna-XM_026138601.1
NW_020521696.1	Gnomon	exon	64187	64204	.	+	.	ID=exon-XM_026138601.1-7;Dbxref=GeneID:105204102%2CGenbank:XM_026138601.1;Parent=rna-XM_026138601.1
NW_020521696.1	Gnomon	exon	63180	63495	.	+	.	ID=exon-XM_026138601.1-6;Dbxref=GeneID:105204102%2CGenbank:XM_026138601.1;Parent=rna-XM_026138601.1
NW_020521696.1	Gnomon	exon	62797	62943	.	+	.	ID=exon-XM_026138601.1-5;Dbxref=GeneID:105204102%2CGenbank:XM_026138601.1;Parent=rna-XM_026138601.1
NW_020521696.1	Gnomon	exon	62520	62712	.	+	.	ID=exon-XM_026138601.1-4;Dbxref=GeneID:105204102%2CGenbank:XM_026138601.1;Parent=rna-XM_026138601.1
NW_020521696.1	tRNAscan-SE	gene	398803	398874	.	+	.	Name=Trnad-guc;ID=gene-Trnad-guc-8;Dbxref=GeneID:113004645
NW_020521696.1	Gnomon	mRNA	59233	71661	.	+	.	Name=XM_011173153.2;ID=rna-XM_011173153.2;Dbxref=GeneID:105204102%2CGenbank:XM_011173153.2;Parent=gene-LOC105204102
NW_020521696.1	tRNAscan-SE	tRNA	398803	398874	.	+	.	ID=rna-Trnad-guc-8;Dbxref=GeneID:113004645;Note=transfer RNA aspartic acid (anticodon GUC);Parent=gene-Trnad-guc-8
NW_020521696.1	Gnomon	exon	110941	111168	.	+	.	ID=exon-XM_011173138.2-2;Dbxref=GeneID:105204092%2CGenbank:XM_011173138.2;Parent=rna-XM_011173138.2
NW_020521696.1	Gnomon	exon	109929	110215	.	+	.	ID=exon-XM_011173138.2-1;Dbxref=GeneID:105204092%2CGenbank:XM_011173138.2;Parent=rna-XM_011173138.2
NW_020521696.1	Gnomon	exon	112236	112457	.	+	.	ID=exon-XM_011173138.2-5;Dbxref=GeneID:105204092%2CGenbank:XM_011173138.2;Parent=rna-XM_011173138.2
NW_020521696.1	Gnomon	exon	111809	112018	.	+	.	ID=exon-XM_011173138.2-4;Dbxref=GeneID:105204092%2CGenbank:XM_011173138.2;Parent=rna-XM_011173138.2
NW_020521696.1	Gnomon	exon	111425	111583	.	+	.	ID=exon-XM_011173138.2-3;Dbxref=GeneID:105204092%2CGenbank:XM_011173138.2;Parent=rna-XM_011173138.2
NW_020521696.1	Gnomon	mRNA	71639	74603	.	-	.	Name=XM_011173150.2;ID=rna-XM_011173150.2;Dbxref=GeneID:105204100%2CGenbank:XM_011173150.2;Parent=gene-LOC105204100
NW_020521696.1	Gnomon	CDS	383406	383446	.	-	0	Name=XP_011171445.1;ID=cds-XP_011171445.1;Dbxref=GeneID:105204096%2CGenbank:XP_011171445.1;Parent=rna-XM_011173143.2
NW_020521696.1	Gnomon	CDS	271598	271678	.	-	0	Name=XP_011171445.1;ID=cds-XP_011171445.1;Dbxref=GeneID:105204096%2CGenbank:XP_011171445.1;Parent=rna-XM_011173143.2
NW_020521696.1	Gnomon	CDS	270191	270413	.	-	0	Name=XP_011171445.1;ID=cds-XP_011171445.1;Dbxref=GeneID:105204096%2CGenbank:XP_011171445.1;Parent=rna-XM_011173143.2
NW_020521696.1	Gnomon	CDS	195627	195737	.	-	0	Name=XP_011171445.1;ID=cds-XP_011171445.1;Dbxref=GeneID:105204096%2CGenbank:XP_011171445.1;Parent=rna-XM_011173143.2
NW_020521696.1	Gnomon	CDS	148517	148650	.	-	0	Name=XP_011171445.1;ID=cds-XP_011171445.1;Dbxref=GeneID:105204096%2CGenbank:XP_011171445.1;Parent=rna-XM_011173143.2
NW_020521696.1	Gnomon	CDS	137046	137136	.	-	0	Name=XP_011171445.1;ID=cds-XP_011171445.1;Dbxref=GeneID:105204096%2CGenbank:XP_011171445.1;Parent=rna-XM_011173143.2
NW_020521696.1	Gnomon	CDS	128158	128406	.	-	0	Name=XP_011171445.1;ID=cds-XP_011171445.1;Dbxref=GeneID:105204096%2CGenbank:XP_011171445.1;Parent=rna-XM_011173143.2
NW_020521696.1	Gnomon	CDS	126844	127108	.	-	0	Name=XP_011171445.1;ID=cds-XP_011171445.1;Dbxref=GeneID:105204096%2CGenbank:XP_011171445.1;Parent=rna-XM_011173143.2
NW_020521696.1	Gnomon	CDS	126183	126639	.	-	0	Name=XP_011171445.1;ID=cds-XP_011171445.1;Dbxref=GeneID:105204096%2CGenbank:XP_011171445.1;Parent=rna-XM_011173143.2
NW_020521696.1	Gnomon	CDS	125407	125674	.	-	0	Name=XP_011171445.1;ID=cds-XP_011171445.1;Dbxref=GeneID:105204096%2CGenbank:XP_011171445.1;Parent=rna-XM_011173143.2
NW_020521696.1	Gnomon	CDS	124021	124390	.	-	0	Name=XP_011171445.1;ID=cds-XP_011171445.1;Dbxref=GeneID:105204096%2CGenbank:XP_011171445.1;Parent=rna-XM_011173143.2
NW_020521696.1	Gnomon	CDS	123507	123787	.	-	0	Name=XP_011171445.1;ID=cds-XP_011171445.1;Dbxref=GeneID:105204096%2CGenbank:XP_011171445.1;Parent=rna-XM_011173143.2
NW_020521696.1	Gnomon	CDS	122932	123177	.	-	0	Name=XP_011171445.1;ID=cds-XP_011171445.1;Dbxref=GeneID:105204096%2CGenbank:XP_011171445.1;Parent=rna-XM_011173143.2
NW_020521696.1	Gnomon	CDS	122510	122660	.	-	0	Name=XP_011171445.1;ID=cds-XP_011171445.1;Dbxref=GeneID:105204096%2CGenbank:XP_011171445.1;Parent=rna-XM_011173143.2
NW_020521696.1	Gnomon	CDS	120406	120422	.	-	0	Name=XP_011171445.1;ID=cds-XP_011171445.1;Dbxref=GeneID:105204096%2CGenbank:XP_011171445.1;Parent=rna-XM_011173143.2
NW_020521696.1	Gnomon	mRNA	71639	74604	.	-	.	Name=XM_011173151.2;ID=rna-XM_011173151.2;Dbxref=GeneID:105204100%2CGenbank:XM_011173151.2;Parent=gene-LOC105204100
NW_020521696.1	Gnomon	CDS	383406	383446	.	-	0	Name=XP_011171447.1;ID=cds-XP_011171447.1;Dbxref=GeneID:105204096%2CGenbank:XP_011171447.1;Parent=rna-XM_011173145.2
NW_020521696.1	Gnomon	CDS	271598	271678	.	-	0	Name=XP_011171447.1;ID=cds-XP_011171447.1;Dbxref=GeneID:105204096%2CGenbank:XP_011171447.1;Parent=rna-XM_011173145.2
NW_020521696.1	Gnomon	CDS	270191	270413	.	-	0	Name=XP_011171447.1;ID=cds-XP_011171447.1;Dbxref=GeneID:105204096%2CGenbank:XP_011171447.1;Parent=rna-XM_011173145.2
NW_020521696.1	Gnomon	CDS	195627	195737	.	-	0	Name=XP_011171447.1;ID=cds-XP_011171447.1;Dbxref=GeneID:105204096%2CGenbank:XP_011171447.1;Parent=rna-XM_011173145.2
NW_020521696.1	Gnomon	CDS	148517	148650	.	-	0	Name=XP_011171447.1;ID=cds-XP_011171447.1;Dbxref=GeneID:105204096%2CGenbank:XP_011171447.1;Parent=rna-XM_011173145.2
NW_020521696.1	Gnomon	CDS	137046	137136	.	-	0	Name=XP_011171447.1;ID=cds-XP_011171447.1;Dbxref=GeneID:105204096%2CGenbank:XP_011171447.1;Parent=rna-XM_011173145.2
NW_020521696.1	Gnomon	CDS	128158	128406	.	-	0	Name=XP_011171447.1;ID=cds-XP_011171447.1;Dbxref=GeneID:105204096%2CGenbank:XP_011171447.1;Parent=rna-XM_011173145.2
NW_020521696.1	Gnomon	CDS	126844	127108	.	-	0	Name=XP_011171447.1;ID=cds-XP_011171447.1;Dbxref=GeneID:105204096%2CGenbank:XP_011171447.1;Parent=rna-XM_011173145.2
NW_020521696.1	Gnomon	CDS	126183	126639	.	-	0	Name=XP_011171447.1;ID=cds-XP_011171447.1;Dbxref=GeneID:105204096%2CGenbank:XP_011171447.1;Parent=rna-XM_011173145.2
NW_020521696.1	Gnomon	CDS	125407	125674	.	-	0	Name=XP_011171447.1;ID=cds-XP_011171447.1;Dbxref=GeneID:105204096%2CGenbank:XP_011171447.1;Parent=rna-XM_011173145.2
NW_020521696.1	Gnomon	CDS	124021	124390	.	-	0	Name=XP_011171447.1;ID=cds-XP_011171447.1;Dbxref=GeneID:105204096%2CGenbank:XP_011171447.1;Parent=rna-XM_011173145.2
NW_020521696.1	Gnomon	CDS	123507	123787	.	-	0	Name=XP_011171447.1;ID=cds-XP_011171447.1;Dbxref=GeneID:105204096%2CGenbank:XP_011171447.1;Parent=rna-XM_011173145.2
NW_020521696.1	Gnomon	CDS	122932	123177	.	-	0	Name=XP_011171447.1;ID=cds-XP_011171447.1;Dbxref=GeneID:105204096%2CGenbank:XP_011171447.1;Parent=rna-XM_011173145.2
NW_020521696.1	Gnomon	CDS	122510	122660	.	-	0	Name=XP_011171447.1;ID=cds-XP_011171447.1;Dbxref=GeneID:105204096%2CGenbank:XP_011171447.1;Parent=rna-XM_011173145.2
NW_020521696.1	Gnomon	CDS	120109	120119	.	-	0	Name=XP_011171447.1;ID=cds-XP_011171447.1;Dbxref=GeneID:105204096%2CGenbank:XP_011171447.1;Parent=rna-XM_011173145.2
NW_020521696.1	Gnomon	CDS	85235	85294	.	+	0	Name=XP_011171449.1;ID=cds-XP_011171449.1;Dbxref=GeneID:105204098%2CGenbank:XP_011171449.1;Parent=rna-XM_011173147.2
NW_020521696.1	Gnomon	CDS	100453	100650	.	+	0	Name=XP_011171449.1;ID=cds-XP_011171449.1;Dbxref=GeneID:105204098%2CGenbank:XP_011171449.1;Parent=rna-XM_011173147.2
NW_020521696.1	Gnomon	CDS	101121	101300	.	+	0	Name=XP_011171449.1;ID=cds-XP_011171449.1;Dbxref=GeneID:105204098%2CGenbank:XP_011171449.1;Parent=rna-XM_011173147.2
NW_020521696.1	Gnomon	CDS	101626	101820	.	+	0	Name=XP_011171449.1;ID=cds-XP_011171449.1;Dbxref=GeneID:105204098%2CGenbank:XP_011171449.1;Parent=rna-XM_011173147.2
NW_020521696.1	Gnomon	CDS	102338	102412	.	+	0	Name=XP_011171449.1;ID=cds-XP_011171449.1;Dbxref=GeneID:105204098%2CGenbank:XP_011171449.1;Parent=rna-XM_011173147.2
NW_020521696.1	Gnomon	CDS	107821	107955	.	+	0	Name=XP_011171448.1;ID=cds-XP_011171448.1;Dbxref=GeneID:105204097%2CGenbank:XP_011171448.1;Parent=rna-XM_011173146.2
NW_020521696.1	Gnomon	CDS	108179	108403	.	+	0	Name=XP_011171448.1;ID=cds-XP_011171448.1;Dbxref=GeneID:105204097%2CGenbank:XP_011171448.1;Parent=rna-XM_011173146.2
NW_020521696.1	Gnomon	CDS	108592	108735	.	+	0	Name=XP_011171448.1;ID=cds-XP_011171448.1;Dbxref=GeneID:105204097%2CGenbank:XP_011171448.1;Parent=rna-XM_011173146.2
