# Supplementary material for: Prevalent bee venom genes evolved before the aculeate stinger and eusociality
Source: BMC Biol. 2023 Oct 23;21:229. doi: 10.1186/s12915-023-01656-5 (PMC10591384; doi:10.1186/s12915-023-01656-5)
Supplement: Supplementary file 42 — Additional file 42. Gff files of all toxin gene annotations. [file 12915_2023_1656_MOESM42_ESM.zip › AdditionalFile9_ToxinGeneAnnotations/WUUM01000004.1._VA.gff_modified_Koludarov_et_al_2021.gff3]

##gff-version 3
##source-version geneious 2020.2.2
##sequence-region	WUUM01000004.1	1	10707598
WUUM01000004.1	Koludarov_et_al_2021	gene	10183822	10185566	.	-	.	Name=VA a
WUUM01000004.1	Koludarov_et_al_2021	gene	10191132	10192622	.	+	.	Name=VA b
WUUM01000004.1	funannotate	exon	8046718	8047017	.	+	.	ID=ColletesGigas_003526-T1.exon6;Parent=ColletesGigas_003526-T1
WUUM01000004.1	funannotate	exon	8046353	8046638	.	+	.	ID=ColletesGigas_003526-T1.exon5;Parent=ColletesGigas_003526-T1
WUUM01000004.1	funannotate	exon	7674256	7674384	.	+	.	ID=ColletesGigas_003492-T1.exon2;Parent=ColletesGigas_003492-T1
WUUM01000004.1	funannotate	exon	7671324	7671380	.	+	.	ID=ColletesGigas_003492-T1.exon1;Parent=ColletesGigas_003492-T1
WUUM01000004.1	funannotate	mRNA	3536908	3537207	.	-	.	ID=ColletesGigas_003104-T1;Parent=ColletesGigas_003104
WUUM01000004.1	funannotate	exon	8046081	8046284	.	+	.	ID=ColletesGigas_003526-T1.exon4;Parent=ColletesGigas_003526-T1
WUUM01000004.1	funannotate	exon	8045861	8045994	.	+	.	ID=ColletesGigas_003526-T1.exon3;Parent=ColletesGigas_003526-T1
WUUM01000004.1	funannotate	exon	8045651	8045792	.	+	.	ID=ColletesGigas_003526-T1.exon2;Parent=ColletesGigas_003526-T1
WUUM01000004.1	funannotate	exon	8045371	8045579	.	+	.	ID=ColletesGigas_003526-T1.exon1;Parent=ColletesGigas_003526-T1
WUUM01000004.1	funannotate	exon	2419369	2419579	.	-	.	ID=ColletesGigas_003039-T1.exon1;Parent=ColletesGigas_003039-T1
WUUM01000004.1	funannotate	CDS	6678923	6679324	.	-	0	ID=ColletesGigas_003407-T1.cds;Parent=ColletesGigas_003407-T1
WUUM01000004.1	funannotate	exon	2417503	2417567	.	-	.	ID=ColletesGigas_003039-T1.exon2;Parent=ColletesGigas_003039-T1
WUUM01000004.1	funannotate	mRNA	4955937	4956687	.	+	.	ID=ColletesGigas_003231-T1;Parent=ColletesGigas_003231
WUUM01000004.1	funannotate	mRNA	8791173	8792390	.	-	.	ID=ColletesGigas_003598-T1;Parent=ColletesGigas_003598
WUUM01000004.1	funannotate	mRNA	7345043	7345375	.	-	.	ID=ColletesGigas_003460-T1;Parent=ColletesGigas_003460
WUUM01000004.1	funannotate	mRNA	3760411	3760580	.	-	.	ID=ColletesGigas_003116-T1;Parent=ColletesGigas_003116
WUUM01000004.1	funannotate	mRNA	5856440	5858310	.	+	.	ID=ColletesGigas_003345-T1;Parent=ColletesGigas_003345
WUUM01000004.1	funannotate	exon	9020842	9020958	.	+	.	ID=ColletesGigas_003616-T1.exon1;Parent=ColletesGigas_003616-T1
WUUM01000004.1	funannotate	exon	9021636	9021717	.	+	.	ID=ColletesGigas_003616-T1.exon2;Parent=ColletesGigas_003616-T1
WUUM01000004.1	funannotate	exon	9029123	9029252	.	+	.	ID=ColletesGigas_003616-T1.exon3;Parent=ColletesGigas_003616-T1
WUUM01000004.1	funannotate	CDS	5633287	5633325	.	-	0	ID=ColletesGigas_003311-T1.cds;Parent=ColletesGigas_003311-T1
WUUM01000004.1	funannotate	CDS	5629578	5629737	.	-	0	ID=ColletesGigas_003311-T1.cds;Parent=ColletesGigas_003311-T1
WUUM01000004.1	funannotate	CDS	5627500	5627672	.	-	0	ID=ColletesGigas_003311-T1.cds;Parent=ColletesGigas_003311-T1
WUUM01000004.1	funannotate	exon	9030722	9030842	.	+	.	ID=ColletesGigas_003616-T1.exon4;Parent=ColletesGigas_003616-T1
WUUM01000004.1	funannotate	exon	9030933	9031124	.	+	.	ID=ColletesGigas_003616-T1.exon5;Parent=ColletesGigas_003616-T1
WUUM01000004.1	funannotate	exon	1145789	1145881	.	+	.	ID=ColletesGigas_002935-T1.exon2;Parent=ColletesGigas_002935-T1
WUUM01000004.1	funannotate	exon	1146514	1146702	.	+	.	ID=ColletesGigas_002935-T1.exon3;Parent=ColletesGigas_002935-T1
WUUM01000004.1	funannotate	exon	1144624	1144833	.	+	.	ID=ColletesGigas_002935-T1.exon1;Parent=ColletesGigas_002935-T1
WUUM01000004.1	funannotate	mRNA	5759757	5773382	.	-	.	ID=ColletesGigas_003333-T1;Ontology_term=GO:0004674%2CGO:0004672%2CGO:0005524%2CGO:0006468;Dbxref=InterPro:IPR011009%2CInterPro:IPR008271%2CInterPro:IPR000719%2CInterPro:IPR024678;Parent=ColletesGigas_003333
WUUM01000004.1	funannotate	exon	1147497	1147736	.	+	.	ID=ColletesGigas_002935-T1.exon4;Parent=ColletesGigas_002935-T1
WUUM01000004.1	funannotate	exon	1148096	1148311	.	+	.	ID=ColletesGigas_002935-T1.exon5;Parent=ColletesGigas_002935-T1
WUUM01000004.1	funannotate	mRNA	8457883	8458997	.	-	.	ID=ColletesGigas_003574-T1;Ontology_term=GO:0006355%2CGO:0008284;Dbxref=InterPro:IPR040221%2CInterPro:IPR033578%2CInterPro:IPR018866;Parent=ColletesGigas_003574
WUUM01000004.1	funannotate	exon	3480009	3480157	.	+	.	ID=ColletesGigas_003095-T1.exon8;Parent=ColletesGigas_003095-T1
WUUM01000004.1	funannotate	mRNA	1985997	1987092	.	-	.	ID=ColletesGigas_003002-T1;Parent=ColletesGigas_003002
WUUM01000004.1	funannotate	exon	6925137	6925275	.	+	.	ID=ColletesGigas_003436-T1.exon5;Parent=ColletesGigas_003436-T1
WUUM01000004.1	funannotate	exon	6924303	6924423	.	+	.	ID=ColletesGigas_003436-T1.exon3;Parent=ColletesGigas_003436-T1
WUUM01000004.1	funannotate	mRNA	5016698	5020939	.	-	.	ID=ColletesGigas_003243-T1;Parent=ColletesGigas_003243
WUUM01000004.1	funannotate	exon	6924735	6924948	.	+	.	ID=ColletesGigas_003436-T1.exon4;Parent=ColletesGigas_003436-T1
WUUM01000004.1	funannotate	exon	3473570	3473697	.	+	.	ID=ColletesGigas_003095-T1.exon2;Parent=ColletesGigas_003095-T1
WUUM01000004.1	funannotate	exon	6922909	6923281	.	+	.	ID=ColletesGigas_003436-T1.exon1;Parent=ColletesGigas_003436-T1
WUUM01000004.1	funannotate	exon	3475277	3475414	.	+	.	ID=ColletesGigas_003095-T1.exon3;Parent=ColletesGigas_003095-T1
WUUM01000004.1	funannotate	exon	6924120	6924232	.	+	.	ID=ColletesGigas_003436-T1.exon2;Parent=ColletesGigas_003436-T1
WUUM01000004.1	funannotate	exon	3473400	3473495	.	+	.	ID=ColletesGigas_003095-T1.exon1;Parent=ColletesGigas_003095-T1
WUUM01000004.1	funannotate	exon	3478453	3478763	.	+	.	ID=ColletesGigas_003095-T1.exon6;Parent=ColletesGigas_003095-T1
WUUM01000004.1	funannotate	exon	3479843	3479946	.	+	.	ID=ColletesGigas_003095-T1.exon7;Parent=ColletesGigas_003095-T1
WUUM01000004.1	funannotate	exon	3476345	3476627	.	+	.	ID=ColletesGigas_003095-T1.exon4;Parent=ColletesGigas_003095-T1
WUUM01000004.1	funannotate	exon	3477695	3477856	.	+	.	ID=ColletesGigas_003095-T1.exon5;Parent=ColletesGigas_003095-T1
WUUM01000004.1	funannotate	exon	9558579	9558933	.	-	.	ID=ColletesGigas_003672-T1.exon4;Parent=ColletesGigas_003672-T1
WUUM01000004.1	funannotate	mRNA	4749162	4753158	.	-	.	ID=ColletesGigas_003206-T1;Dbxref=PFAM:PF07898%2CInterPro:IPR012464;Parent=ColletesGigas_003206
WUUM01000004.1	funannotate	exon	9559074	9559336	.	-	.	ID=ColletesGigas_003672-T1.exon3;Parent=ColletesGigas_003672-T1
WUUM01000004.1	funannotate	mRNA	7444337	7447497	.	+	.	ID=ColletesGigas_003472-T1;Ontology_term=GO:0005515%2CGO:0043551%2CGO:0045022;Dbxref=InterPro:IPR036322%2CInterPro:IPR001680%2CInterPro:IPR006594%2CInterPro:IPR015943%2CInterPro:IPR039724%2CInterPro:IPR017986;Parent=ColletesGigas_003472
WUUM01000004.1	funannotate	exon	9559522	9559693	.	-	.	ID=ColletesGigas_003672-T1.exon2;Parent=ColletesGigas_003672-T1
WUUM01000004.1	funannotate	exon	9559764	9559789	.	-	.	ID=ColletesGigas_003672-T1.exon1;Parent=ColletesGigas_003672-T1
WUUM01000004.1	funannotate	exon	10519619	10519794	.	-	.	ID=ColletesGigas_003833-T1.exon1;Parent=ColletesGigas_003833-T1
WUUM01000004.1	funannotate	exon	10519451	10519583	.	-	.	ID=ColletesGigas_003833-T1.exon2;Parent=ColletesGigas_003833-T1
WUUM01000004.1	funannotate	exon	10519105	10519332	.	-	.	ID=ColletesGigas_003833-T1.exon3;Parent=ColletesGigas_003833-T1
WUUM01000004.1	funannotate	CDS	7497363	7497605	.	-	0	ID=ColletesGigas_003478-T1.cds;Parent=ColletesGigas_003478-T1
WUUM01000004.1	funannotate	CDS	7497009	7497104	.	-	0	ID=ColletesGigas_003478-T1.cds;Parent=ColletesGigas_003478-T1
WUUM01000004.1	funannotate	CDS	7496757	7496887	.	-	0	ID=ColletesGigas_003478-T1.cds;Parent=ColletesGigas_003478-T1
WUUM01000004.1	funannotate	CDS	7493936	7494105	.	-	0	ID=ColletesGigas_003478-T1.cds;Parent=ColletesGigas_003478-T1
WUUM01000004.1	funannotate	CDS	7490889	7491004	.	-	0	ID=ColletesGigas_003478-T1.cds;Parent=ColletesGigas_003478-T1
WUUM01000004.1	funannotate	exon	756019	756119	.	-	.	ID=ColletesGigas_002904-T1.exon10;Parent=ColletesGigas_002904-T1
WUUM01000004.1	funannotate	exon	9556596	9556833	.	-	.	ID=ColletesGigas_003672-T1.exon9;Parent=ColletesGigas_003672-T1
WUUM01000004.1	funannotate	exon	9556906	9557195	.	-	.	ID=ColletesGigas_003672-T1.exon8;Parent=ColletesGigas_003672-T1
WUUM01000004.1	funannotate	exon	9557512	9557772	.	-	.	ID=ColletesGigas_003672-T1.exon7;Parent=ColletesGigas_003672-T1
WUUM01000004.1	funannotate	exon	9557839	9558113	.	-	.	ID=ColletesGigas_003672-T1.exon6;Parent=ColletesGigas_003672-T1
WUUM01000004.1	funannotate	exon	9558170	9558509	.	-	.	ID=ColletesGigas_003672-T1.exon5;Parent=ColletesGigas_003672-T1
WUUM01000004.1	funannotate	mRNA	2169173	2169905	.	-	.	ID=ColletesGigas_003014-T1;Dbxref=InterPro:IPR007829;Parent=ColletesGigas_003014
WUUM01000004.1	funannotate	mRNA	7745481	7753020	.	+	.	ID=ColletesGigas_003496-T1;Parent=ColletesGigas_003496
WUUM01000004.1	funannotate	CDS	6865643	6868006	.	-	0	ID=ColletesGigas_003429-T1.cds;Parent=ColletesGigas_003429-T1
WUUM01000004.1	funannotate	CDS	6865207	6865317	.	-	0	ID=ColletesGigas_003429-T1.cds;Parent=ColletesGigas_003429-T1
WUUM01000004.1	funannotate	CDS	6864986	6865136	.	-	0	ID=ColletesGigas_003429-T1.cds;Parent=ColletesGigas_003429-T1
WUUM01000004.1	funannotate	CDS	6864717	6864871	.	-	0	ID=ColletesGigas_003429-T1.cds;Parent=ColletesGigas_003429-T1
WUUM01000004.1	funannotate	exon	10208879	10209018	.	-	.	ID=ColletesGigas_003762-T1.exon2;Parent=ColletesGigas_003762-T1
WUUM01000004.1	funannotate	exon	10209092	10209158	.	-	.	ID=ColletesGigas_003762-T1.exon1;Parent=ColletesGigas_003762-T1
WUUM01000004.1	funannotate	CDS	3543948	3544122	.	-	0	ID=ColletesGigas_003105-T1.cds;Parent=ColletesGigas_003105-T1
WUUM01000004.1	funannotate	CDS	3543779	3543870	.	-	0	ID=ColletesGigas_003105-T1.cds;Parent=ColletesGigas_003105-T1
WUUM01000004.1	funannotate	exon	10206593	10206814	.	-	.	ID=ColletesGigas_003762-T1.exon6;Parent=ColletesGigas_003762-T1
WUUM01000004.1	funannotate	exon	10206895	10207084	.	-	.	ID=ColletesGigas_003762-T1.exon5;Parent=ColletesGigas_003762-T1
WUUM01000004.1	funannotate	exon	10207751	10207972	.	-	.	ID=ColletesGigas_003762-T1.exon4;Parent=ColletesGigas_003762-T1
WUUM01000004.1	funannotate	exon	10208038	10208807	.	-	.	ID=ColletesGigas_003762-T1.exon3;Parent=ColletesGigas_003762-T1
WUUM01000004.1	funannotate	exon	5587142	5587378	.	+	.	ID=ColletesGigas_003309-T1.exon3;Parent=ColletesGigas_003309-T1
WUUM01000004.1	funannotate	exon	5585126	5585269	.	+	.	ID=ColletesGigas_003309-T1.exon2;Parent=ColletesGigas_003309-T1
WUUM01000004.1	funannotate	exon	5584950	5585069	.	+	.	ID=ColletesGigas_003309-T1.exon1;Parent=ColletesGigas_003309-T1
WUUM01000004.1	funannotate	CDS	9904528	9904541	.	+	0	ID=ColletesGigas_003709-T1.cds;Parent=ColletesGigas_003709-T1
WUUM01000004.1	funannotate	CDS	9904628	9904913	.	+	0	ID=ColletesGigas_003709-T1.cds;Parent=ColletesGigas_003709-T1
WUUM01000004.1	funannotate	CDS	9905492	9905661	.	+	0	ID=ColletesGigas_003709-T1.cds;Parent=ColletesGigas_003709-T1
WUUM01000004.1	funannotate	CDS	9905719	9906052	.	+	0	ID=ColletesGigas_003709-T1.cds;Parent=ColletesGigas_003709-T1
WUUM01000004.1	funannotate	mRNA	8364363	8364767	.	-	.	ID=ColletesGigas_003562-T1;Dbxref=InterPro:IPR026780;Parent=ColletesGigas_003562
WUUM01000004.1	funannotate	exon	5592401	5592540	.	+	.	ID=ColletesGigas_003309-T1.exon5;Parent=ColletesGigas_003309-T1
WUUM01000004.1	funannotate	exon	5590965	5591079	.	+	.	ID=ColletesGigas_003309-T1.exon4;Parent=ColletesGigas_003309-T1
WUUM01000004.1	funannotate	exon	9883442	9883573	.	-	.	ID=ColletesGigas_003706-T1.exon6;Parent=ColletesGigas_003706-T1
WUUM01000004.1	funannotate	exon	9884619	9884753	.	-	.	ID=ColletesGigas_003706-T1.exon5;Parent=ColletesGigas_003706-T1
WUUM01000004.1	funannotate	exon	9881778	9881903	.	-	.	ID=ColletesGigas_003706-T1.exon8;Parent=ColletesGigas_003706-T1
WUUM01000004.1	funannotate	exon	9881984	9882142	.	-	.	ID=ColletesGigas_003706-T1.exon7;Parent=ColletesGigas_003706-T1
WUUM01000004.1	funannotate	exon	9887203	9887350	.	-	.	ID=ColletesGigas_003706-T1.exon2;Parent=ColletesGigas_003706-T1
WUUM01000004.1	funannotate	CDS	1009380	1009480	.	-	0	ID=ColletesGigas_002930-T1.cds;Parent=ColletesGigas_002930-T1
WUUM01000004.1	funannotate	CDS	1008353	1008374	.	-	0	ID=ColletesGigas_002930-T1.cds;Parent=ColletesGigas_002930-T1
WUUM01000004.1	funannotate	CDS	1008230	1008237	.	-	0	ID=ColletesGigas_002930-T1.cds;Parent=ColletesGigas_002930-T1
WUUM01000004.1	funannotate	CDS	1006467	1006593	.	-	0	ID=ColletesGigas_002930-T1.cds;Parent=ColletesGigas_002930-T1
WUUM01000004.1	funannotate	CDS	1006209	1006385	.	-	0	ID=ColletesGigas_002930-T1.cds;Parent=ColletesGigas_002930-T1
WUUM01000004.1	funannotate	CDS	1004678	1004890	.	-	0	ID=ColletesGigas_002930-T1.cds;Parent=ColletesGigas_002930-T1
WUUM01000004.1	funannotate	CDS	1003559	1004327	.	-	0	ID=ColletesGigas_002930-T1.cds;Parent=ColletesGigas_002930-T1
WUUM01000004.1	funannotate	CDS	1003247	1003476	.	-	0	ID=ColletesGigas_002930-T1.cds;Parent=ColletesGigas_002930-T1
WUUM01000004.1	funannotate	CDS	1002891	1003104	.	-	0	ID=ColletesGigas_002930-T1.cds;Parent=ColletesGigas_002930-T1
WUUM01000004.1	funannotate	CDS	1002634	1002805	.	-	0	ID=ColletesGigas_002930-T1.cds;Parent=ColletesGigas_002930-T1
WUUM01000004.1	funannotate	CDS	1002421	1002523	.	-	0	ID=ColletesGigas_002930-T1.cds;Parent=ColletesGigas_002930-T1
WUUM01000004.1	funannotate	exon	9887594	9887830	.	-	.	ID=ColletesGigas_003706-T1.exon1;Parent=ColletesGigas_003706-T1
WUUM01000004.1	funannotate	exon	9886673	9886776	.	-	.	ID=ColletesGigas_003706-T1.exon4;Parent=ColletesGigas_003706-T1
WUUM01000004.1	funannotate	exon	9886863	9886985	.	-	.	ID=ColletesGigas_003706-T1.exon3;Parent=ColletesGigas_003706-T1
WUUM01000004.1	funannotate	mRNA	6181742	6191565	.	+	.	ID=ColletesGigas_003369-T1;Ontology_term=GO:0003677;Dbxref=InterPro:IPR001356%2CInterPro:IPR009057;Parent=ColletesGigas_003369
WUUM01000004.1	funannotate	exon	4857345	4857626	.	+	.	ID=ColletesGigas_003219-T1.exon2;Parent=ColletesGigas_003219-T1
WUUM01000004.1	funannotate	exon	4860679	4861212	.	+	.	ID=ColletesGigas_003219-T1.exon3;Parent=ColletesGigas_003219-T1
WUUM01000004.1	funannotate	exon	4856846	4857010	.	+	.	ID=ColletesGigas_003219-T1.exon1;Parent=ColletesGigas_003219-T1
WUUM01000004.1	funannotate	exon	9881510	9881695	.	-	.	ID=ColletesGigas_003706-T1.exon9;Parent=ColletesGigas_003706-T1
WUUM01000004.1	funannotate	mRNA	9569372	9572008	.	+	.	ID=ColletesGigas_003676-T1;Ontology_term=GO:0005515;Dbxref=InterPro:IPR001611%2CInterPro:IPR032675%2CInterPro:IPR003591;Parent=ColletesGigas_003676
WUUM01000004.1	funannotate	exon	7577630	7578298	.	+	.	ID=ColletesGigas_003483-T1.exon10;Parent=ColletesGigas_003483-T1
WUUM01000004.1	funannotate	exon	7579384	7579572	.	+	.	ID=ColletesGigas_003483-T1.exon11;Parent=ColletesGigas_003483-T1
WUUM01000004.1	funannotate	CDS	4299954	4300033	.	-	0	ID=ColletesGigas_003154-T1.cds;Parent=ColletesGigas_003154-T1
WUUM01000004.1	funannotate	CDS	4299347	4299857	.	-	0	ID=ColletesGigas_003154-T1.cds;Parent=ColletesGigas_003154-T1
WUUM01000004.1	funannotate	exon	7581162	7581429	.	+	.	ID=ColletesGigas_003483-T1.exon14;Parent=ColletesGigas_003483-T1
WUUM01000004.1	funannotate	exon	7581720	7581782	.	+	.	ID=ColletesGigas_003483-T1.exon15;Parent=ColletesGigas_003483-T1
WUUM01000004.1	funannotate	exon	7580182	7580516	.	+	.	ID=ColletesGigas_003483-T1.exon12;Parent=ColletesGigas_003483-T1
WUUM01000004.1	funannotate	exon	7580780	7581073	.	+	.	ID=ColletesGigas_003483-T1.exon13;Parent=ColletesGigas_003483-T1
WUUM01000004.1	funannotate	exon	7581869	7582128	.	+	.	ID=ColletesGigas_003483-T1.exon16;Parent=ColletesGigas_003483-T1
WUUM01000004.1	funannotate	exon	7582361	7582531	.	+	.	ID=ColletesGigas_003483-T1.exon17;Parent=ColletesGigas_003483-T1
WUUM01000004.1	funannotate	CDS	4605889	4605960	.	-	0	ID=ColletesGigas_003176-T1.cds;Parent=ColletesGigas_003176-T1
WUUM01000004.1	funannotate	CDS	4605632	4605646	.	-	0	ID=ColletesGigas_003176-T1.cds;Parent=ColletesGigas_003176-T1
WUUM01000004.1	funannotate	CDS	4605229	4605435	.	-	0	ID=ColletesGigas_003176-T1.cds;Parent=ColletesGigas_003176-T1
WUUM01000004.1	funannotate	mRNA	6819537	6821528	.	+	.	ID=ColletesGigas_003423-T1;Parent=ColletesGigas_003423
WUUM01000004.1	funannotate	mRNA	7586554	7591940	.	-	.	ID=ColletesGigas_003484-T1;Ontology_term=GO:0004252%2CGO:0006508;Dbxref=InterPro:IPR043504%2CInterPro:IPR001314%2CInterPro:IPR034750%2CInterPro:IPR001254%2CInterPro:IPR009003%2CInterPro:IPR003111%2CInterPro:IPR015947%2CInterPro:IPR004910;Parent=ColletesGigas_003484
WUUM01000004.1	funannotate	CDS	10669991	10670042	.	+	0	ID=ColletesGigas_003863-T1.cds;Parent=ColletesGigas_003863-T1
WUUM01000004.1	funannotate	CDS	10670135	10670211	.	+	0	ID=ColletesGigas_003863-T1.cds;Parent=ColletesGigas_003863-T1
WUUM01000004.1	funannotate	CDS	10670298	10670358	.	+	0	ID=ColletesGigas_003863-T1.cds;Parent=ColletesGigas_003863-T1
WUUM01000004.1	funannotate	CDS	10670564	10671394	.	+	0	ID=ColletesGigas_003863-T1.cds;Parent=ColletesGigas_003863-T1
WUUM01000004.1	funannotate	CDS	10671525	10671910	.	+	0	ID=ColletesGigas_003863-T1.cds;Parent=ColletesGigas_003863-T1
WUUM01000004.1	funannotate	CDS	10672022	10672316	.	+	0	ID=ColletesGigas_003863-T1.cds;Parent=ColletesGigas_003863-T1
WUUM01000004.1	funannotate	CDS	10672412	10672602	.	+	0	ID=ColletesGigas_003863-T1.cds;Parent=ColletesGigas_003863-T1
WUUM01000004.1	funannotate	CDS	10672716	10672814	.	+	0	ID=ColletesGigas_003863-T1.cds;Parent=ColletesGigas_003863-T1
WUUM01000004.1	funannotate	mRNA	4840125	4842176	.	-	.	ID=ColletesGigas_003218-T1;Parent=ColletesGigas_003218
WUUM01000004.1	funannotate	mRNA	4295865	4296440	.	-	.	ID=ColletesGigas_003153-T1;Ontology_term=GO:0004930%2CGO:0007186%2CGO:0016021;Dbxref=InterPro:IPR017452%2CInterPro:IPR000276;Parent=ColletesGigas_003153
WUUM01000004.1	funannotate	CDS	4729048	4729528	.	-	0	ID=ColletesGigas_003198-T1.cds;Parent=ColletesGigas_003198-T1
WUUM01000004.1	funannotate	CDS	4727768	4728198	.	-	0	ID=ColletesGigas_003198-T1.cds;Parent=ColletesGigas_003198-T1
WUUM01000004.1	funannotate	exon	6028257	6028438	.	-	.	ID=ColletesGigas_003365-T1.exon1;Parent=ColletesGigas_003365-T1
WUUM01000004.1	funannotate	exon	6027954	6028173	.	-	.	ID=ColletesGigas_003365-T1.exon2;Parent=ColletesGigas_003365-T1
WUUM01000004.1	funannotate	mRNA	8196501	8202322	.	+	.	ID=ColletesGigas_003549-T1;Ontology_term=GO:0005615;Dbxref=InterPro:IPR000215%2CInterPro:IPR036186%2CInterPro:IPR023796%2CInterPro:IPR042178%2CInterPro:IPR042185%2CInterPro:IPR023795;Parent=ColletesGigas_003549
WUUM01000004.1	funannotate	exon	5863118	5863546	.	+	.	ID=ColletesGigas_003346-T1.exon9;Parent=ColletesGigas_003346-T1
WUUM01000004.1	funannotate	CDS	10553070	10553114	.	-	0	ID=ColletesGigas_003841-T1.cds;Parent=ColletesGigas_003841-T1
WUUM01000004.1	funannotate	CDS	10550512	10550910	.	-	0	ID=ColletesGigas_003841-T1.cds;Parent=ColletesGigas_003841-T1
WUUM01000004.1	funannotate	mRNA	5909004	5909895	.	+	.	ID=ColletesGigas_003357-T1;Parent=ColletesGigas_003357
WUUM01000004.1	funannotate	mRNA	8208331	8209484	.	+	.	ID=ColletesGigas_003550-T1;Parent=ColletesGigas_003550
WUUM01000004.1	funannotate	mRNA	9702754	9702920	.	+	.	ID=ColletesGigas_003688-T1;Parent=ColletesGigas_003688
WUUM01000004.1	funannotate	exon	5860710	5860817	.	+	.	ID=ColletesGigas_003346-T1.exon2;Parent=ColletesGigas_003346-T1
WUUM01000004.1	funannotate	exon	5859751	5859807	.	+	.	ID=ColletesGigas_003346-T1.exon1;Parent=ColletesGigas_003346-T1
WUUM01000004.1	funannotate	CDS	5506679	5508169	.	-	0	ID=ColletesGigas_003299-T1.cds;Parent=ColletesGigas_003299-T1
WUUM01000004.1	funannotate	exon	5861123	5861399	.	+	.	ID=ColletesGigas_003346-T1.exon4;Parent=ColletesGigas_003346-T1
WUUM01000004.1	funannotate	exon	5860899	5861044	.	+	.	ID=ColletesGigas_003346-T1.exon3;Parent=ColletesGigas_003346-T1
WUUM01000004.1	funannotate	exon	10088236	10088308	.	-	.	ID=ColletesGigas_003743-T1.exon1;Parent=ColletesGigas_003743-T1
WUUM01000004.1	funannotate	exon	5861738	5861978	.	+	.	ID=ColletesGigas_003346-T1.exon6;Parent=ColletesGigas_003346-T1
WUUM01000004.1	funannotate	exon	5861477	5861677	.	+	.	ID=ColletesGigas_003346-T1.exon5;Parent=ColletesGigas_003346-T1
WUUM01000004.1	funannotate	exon	5862587	5862953	.	+	.	ID=ColletesGigas_003346-T1.exon8;Parent=ColletesGigas_003346-T1
WUUM01000004.1	funannotate	mRNA	2267525	2269156	.	-	.	ID=ColletesGigas_003026-T1;Ontology_term=GO:0005515;Dbxref=InterPro:IPR001611%2CInterPro:IPR032675%2CInterPro:IPR003591;Parent=ColletesGigas_003026
WUUM01000004.1	funannotate	exon	5862076	5862308	.	+	.	ID=ColletesGigas_003346-T1.exon7;Parent=ColletesGigas_003346-T1
WUUM01000004.1	funannotate	CDS	3918720	3918786	.	+	0	ID=ColletesGigas_003127-T1.cds;Parent=ColletesGigas_003127-T1
WUUM01000004.1	funannotate	CDS	3919328	3919447	.	+	0	ID=ColletesGigas_003127-T1.cds;Parent=ColletesGigas_003127-T1
WUUM01000004.1	funannotate	CDS	3920436	3920593	.	+	0	ID=ColletesGigas_003127-T1.cds;Parent=ColletesGigas_003127-T1
WUUM01000004.1	funannotate	mRNA	4514694	4519871	.	+	.	ID=ColletesGigas_003165-T1;Ontology_term=GO:0055085%2CGO:0016020%2CGO:0022857;Dbxref=InterPro:IPR038377%2CInterPro:IPR001734;Parent=ColletesGigas_003165
WUUM01000004.1	funannotate	CDS	2338395	2338449	.	+	0	ID=ColletesGigas_003031-T1.cds;Parent=ColletesGigas_003031-T1
WUUM01000004.1	funannotate	CDS	2338532	2338617	.	+	0	ID=ColletesGigas_003031-T1.cds;Parent=ColletesGigas_003031-T1
WUUM01000004.1	funannotate	CDS	2338704	2338880	.	+	0	ID=ColletesGigas_003031-T1.cds;Parent=ColletesGigas_003031-T1
WUUM01000004.1	funannotate	CDS	1402798	1402952	.	+	2	ID=ColletesGigas_002952-T1.cds;Parent=ColletesGigas_002952-T1
WUUM01000004.1	funannotate	mRNA	2400603	2401367	.	+	.	ID=ColletesGigas_003038-T1;Dbxref=InterPro:IPR026066;Parent=ColletesGigas_003038
WUUM01000004.1	funannotate	exon	3110236	3110401	.	-	.	ID=ColletesGigas_003076-T1.exon1;Parent=ColletesGigas_003076-T1
WUUM01000004.1	funannotate	exon	7448206	7448343	.	-	.	ID=ColletesGigas_003473-T1.exon5;Parent=ColletesGigas_003473-T1
WUUM01000004.1	funannotate	exon	3109819	3110033	.	-	.	ID=ColletesGigas_003076-T1.exon2;Parent=ColletesGigas_003076-T1
WUUM01000004.1	funannotate	exon	7448410	7448597	.	-	.	ID=ColletesGigas_003473-T1.exon4;Parent=ColletesGigas_003473-T1
WUUM01000004.1	funannotate	exon	7219747	7219840	.	+	.	ID=ColletesGigas_003455-T1.exon2;Parent=ColletesGigas_003455-T1
WUUM01000004.1	funannotate	exon	7219902	7220075	.	+	.	ID=ColletesGigas_003455-T1.exon3;Parent=ColletesGigas_003455-T1
WUUM01000004.1	funannotate	exon	7219621	7219664	.	+	.	ID=ColletesGigas_003455-T1.exon1;Parent=ColletesGigas_003455-T1
WUUM01000004.1	funannotate	exon	7449640	7449715	.	-	.	ID=ColletesGigas_003473-T1.exon1;Parent=ColletesGigas_003473-T1
WUUM01000004.1	funannotate	exon	7448677	7448991	.	-	.	ID=ColletesGigas_003473-T1.exon3;Parent=ColletesGigas_003473-T1
WUUM01000004.1	funannotate	exon	7449070	7449300	.	-	.	ID=ColletesGigas_003473-T1.exon2;Parent=ColletesGigas_003473-T1
WUUM01000004.1	funannotate	exon	2748325	2748336	.	-	.	ID=ColletesGigas_003058-T1.exon1;Parent=ColletesGigas_003058-T1
WUUM01000004.1	funannotate	exon	2746915	2748129	.	-	.	ID=ColletesGigas_003058-T1.exon2;Parent=ColletesGigas_003058-T1
WUUM01000004.1	funannotate	exon	10593739	10593943	.	-	.	ID=ColletesGigas_003852-T1.exon1;Parent=ColletesGigas_003852-T1
WUUM01000004.1	funannotate	exon	10593408	10593663	.	-	.	ID=ColletesGigas_003852-T1.exon2;Parent=ColletesGigas_003852-T1
WUUM01000004.1	funannotate	exon	10593004	10593214	.	-	.	ID=ColletesGigas_003852-T1.exon3;Parent=ColletesGigas_003852-T1
WUUM01000004.1	funannotate	exon	10592677	10592916	.	-	.	ID=ColletesGigas_003852-T1.exon4;Parent=ColletesGigas_003852-T1
WUUM01000004.1	funannotate	exon	9417670	9417768	.	-	.	ID=ColletesGigas_003653-T1.exon3;Parent=ColletesGigas_003653-T1
WUUM01000004.1	funannotate	exon	10592459	10592590	.	-	.	ID=ColletesGigas_003852-T1.exon5;Parent=ColletesGigas_003852-T1
WUUM01000004.1	funannotate	exon	9417847	9418035	.	-	.	ID=ColletesGigas_003653-T1.exon2;Parent=ColletesGigas_003653-T1
WUUM01000004.1	funannotate	exon	10592182	10592384	.	-	.	ID=ColletesGigas_003852-T1.exon6;Parent=ColletesGigas_003852-T1
WUUM01000004.1	funannotate	exon	9418141	9418311	.	-	.	ID=ColletesGigas_003653-T1.exon1;Parent=ColletesGigas_003653-T1
WUUM01000004.1	funannotate	exon	10591954	10592074	.	-	.	ID=ColletesGigas_003852-T1.exon7;Parent=ColletesGigas_003852-T1
WUUM01000004.1	funannotate	exon	6446070	6446115	.	+	.	ID=ColletesGigas_003383-T1.exon1;Parent=ColletesGigas_003383-T1
WUUM01000004.1	funannotate	exon	10591737	10591874	.	-	.	ID=ColletesGigas_003852-T1.exon8;Parent=ColletesGigas_003852-T1
WUUM01000004.1	funannotate	CDS	6916164	6916249	.	+	0	ID=ColletesGigas_003434-T1.cds;Parent=ColletesGigas_003434-T1
WUUM01000004.1	funannotate	CDS	6916523	6916709	.	+	0	ID=ColletesGigas_003434-T1.cds;Parent=ColletesGigas_003434-T1
WUUM01000004.1	funannotate	CDS	6918270	6919820	.	+	0	ID=ColletesGigas_003434-T1.cds;Parent=ColletesGigas_003434-T1
WUUM01000004.1	funannotate	exon	937629	937706	.	-	.	ID=ColletesGigas_002916-T1.exon1;Parent=ColletesGigas_002916-T1
WUUM01000004.1	funannotate	exon	937079	937282	.	-	.	ID=ColletesGigas_002916-T1.exon2;Parent=ColletesGigas_002916-T1
WUUM01000004.1	funannotate	exon	6446211	6446297	.	+	.	ID=ColletesGigas_003383-T1.exon2;Parent=ColletesGigas_003383-T1
WUUM01000004.1	funannotate	exon	6446609	6447215	.	+	.	ID=ColletesGigas_003383-T1.exon3;Parent=ColletesGigas_003383-T1
WUUM01000004.1	funannotate	exon	6447304	6448942	.	+	.	ID=ColletesGigas_003383-T1.exon4;Parent=ColletesGigas_003383-T1
WUUM01000004.1	funannotate	mRNA	5574366	5577226	.	-	.	ID=ColletesGigas_003308-T1;Parent=ColletesGigas_003308
WUUM01000004.1	funannotate	CDS	9661010	9661324	.	+	0	ID=ColletesGigas_003684-T1.cds;Parent=ColletesGigas_003684-T1
WUUM01000004.1	funannotate	CDS	9661432	9662222	.	+	0	ID=ColletesGigas_003684-T1.cds;Parent=ColletesGigas_003684-T1
WUUM01000004.1	funannotate	CDS	9662308	9662518	.	+	0	ID=ColletesGigas_003684-T1.cds;Parent=ColletesGigas_003684-T1
WUUM01000004.1	funannotate	CDS	10434559	10434773	.	-	0	ID=ColletesGigas_003814-T1.cds;Parent=ColletesGigas_003814-T1
WUUM01000004.1	funannotate	CDS	10434219	10434480	.	-	0	ID=ColletesGigas_003814-T1.cds;Parent=ColletesGigas_003814-T1
WUUM01000004.1	funannotate	CDS	10433857	10434148	.	-	0	ID=ColletesGigas_003814-T1.cds;Parent=ColletesGigas_003814-T1
WUUM01000004.1	funannotate	CDS	10433439	10433773	.	-	0	ID=ColletesGigas_003814-T1.cds;Parent=ColletesGigas_003814-T1
WUUM01000004.1	funannotate	CDS	10432988	10433358	.	-	0	ID=ColletesGigas_003814-T1.cds;Parent=ColletesGigas_003814-T1
WUUM01000004.1	funannotate	CDS	10432723	10432915	.	-	0	ID=ColletesGigas_003814-T1.cds;Parent=ColletesGigas_003814-T1
WUUM01000004.1	funannotate	exon	936634	936829	.	-	.	ID=ColletesGigas_002916-T1.exon3;Parent=ColletesGigas_002916-T1
WUUM01000004.1	funannotate	CDS	9468049	9468198	.	-	0	ID=ColletesGigas_003662-T1.cds;Parent=ColletesGigas_003662-T1
WUUM01000004.1	funannotate	CDS	9467833	9467959	.	-	0	ID=ColletesGigas_003662-T1.cds;Parent=ColletesGigas_003662-T1
WUUM01000004.1	funannotate	CDS	9467452	9467584	.	-	0	ID=ColletesGigas_003662-T1.cds;Parent=ColletesGigas_003662-T1
WUUM01000004.1	funannotate	CDS	9466759	9467383	.	-	0	ID=ColletesGigas_003662-T1.cds;Parent=ColletesGigas_003662-T1
WUUM01000004.1	funannotate	CDS	9466438	9466692	.	-	0	ID=ColletesGigas_003662-T1.cds;Parent=ColletesGigas_003662-T1
WUUM01000004.1	funannotate	exon	936137	936351	.	-	.	ID=ColletesGigas_002916-T1.exon4;Parent=ColletesGigas_002916-T1
WUUM01000004.1	funannotate	CDS	10527009	10527083	.	-	0	ID=ColletesGigas_003836-T1.cds;Parent=ColletesGigas_003836-T1
WUUM01000004.1	funannotate	CDS	10526619	10526884	.	-	0	ID=ColletesGigas_003836-T1.cds;Parent=ColletesGigas_003836-T1
WUUM01000004.1	funannotate	CDS	10526134	10526527	.	-	0	ID=ColletesGigas_003836-T1.cds;Parent=ColletesGigas_003836-T1
WUUM01000004.1	funannotate	CDS	620513	620629	.	-	0	ID=ColletesGigas_002896-T1.cds;Parent=ColletesGigas_002896-T1
WUUM01000004.1	funannotate	CDS	620170	620412	.	-	0	ID=ColletesGigas_002896-T1.cds;Parent=ColletesGigas_002896-T1
WUUM01000004.1	funannotate	CDS	619355	619506	.	-	0	ID=ColletesGigas_002896-T1.cds;Parent=ColletesGigas_002896-T1
WUUM01000004.1	funannotate	CDS	618761	619109	.	-	0	ID=ColletesGigas_002896-T1.cds;Parent=ColletesGigas_002896-T1
WUUM01000004.1	funannotate	CDS	618562	618696	.	-	0	ID=ColletesGigas_002896-T1.cds;Parent=ColletesGigas_002896-T1
WUUM01000004.1	funannotate	CDS	616392	616583	.	-	0	ID=ColletesGigas_002896-T1.cds;Parent=ColletesGigas_002896-T1
WUUM01000004.1	funannotate	CDS	616183	616311	.	-	0	ID=ColletesGigas_002896-T1.cds;Parent=ColletesGigas_002896-T1
WUUM01000004.1	funannotate	CDS	615826	615965	.	-	0	ID=ColletesGigas_002896-T1.cds;Parent=ColletesGigas_002896-T1
WUUM01000004.1	funannotate	CDS	613874	614039	.	-	0	ID=ColletesGigas_002896-T1.cds;Parent=ColletesGigas_002896-T1
WUUM01000004.1	funannotate	CDS	613293	613464	.	-	0	ID=ColletesGigas_002896-T1.cds;Parent=ColletesGigas_002896-T1
WUUM01000004.1	funannotate	CDS	612775	612968	.	-	0	ID=ColletesGigas_002896-T1.cds;Parent=ColletesGigas_002896-T1
WUUM01000004.1	funannotate	CDS	8984390	8984434	.	+	0	ID=ColletesGigas_003608-T1.cds;Parent=ColletesGigas_003608-T1
WUUM01000004.1	funannotate	CDS	8984494	8984554	.	+	0	ID=ColletesGigas_003608-T1.cds;Parent=ColletesGigas_003608-T1
WUUM01000004.1	funannotate	CDS	8984622	8985016	.	+	0	ID=ColletesGigas_003608-T1.cds;Parent=ColletesGigas_003608-T1
WUUM01000004.1	funannotate	CDS	8985079	8985240	.	+	0	ID=ColletesGigas_003608-T1.cds;Parent=ColletesGigas_003608-T1
WUUM01000004.1	funannotate	mRNA	4610938	4611934	.	+	.	ID=ColletesGigas_003177-T1;Parent=ColletesGigas_003177
WUUM01000004.1	funannotate	exon	6736720	6736922	.	+	.	ID=ColletesGigas_003417-T1.exon2;Parent=ColletesGigas_003417-T1
WUUM01000004.1	funannotate	CDS	7251537	7251547	.	+	0	ID=ColletesGigas_003456-T1.cds;Parent=ColletesGigas_003456-T1
WUUM01000004.1	funannotate	CDS	7252087	7252282	.	+	0	ID=ColletesGigas_003456-T1.cds;Parent=ColletesGigas_003456-T1
WUUM01000004.1	funannotate	exon	6737525	6737896	.	+	.	ID=ColletesGigas_003417-T1.exon3;Parent=ColletesGigas_003417-T1
WUUM01000004.1	funannotate	exon	6734030	6735617	.	+	.	ID=ColletesGigas_003417-T1.exon1;Parent=ColletesGigas_003417-T1
WUUM01000004.1	funannotate	mRNA	6922557	6922880	.	+	.	ID=ColletesGigas_003435-T1;Dbxref=InterPro:IPR036610%2CInterPro:IPR035810;Parent=ColletesGigas_003435
WUUM01000004.1	funannotate	CDS	9010789	9011012	.	-	0	ID=ColletesGigas_003613-T1.cds;Parent=ColletesGigas_003613-T1
WUUM01000004.1	funannotate	CDS	9010282	9010708	.	-	0	ID=ColletesGigas_003613-T1.cds;Parent=ColletesGigas_003613-T1
WUUM01000004.1	funannotate	exon	5104953	5105180	.	-	.	ID=ColletesGigas_003256-T1.exon3;Parent=ColletesGigas_003256-T1
WUUM01000004.1	funannotate	exon	5104521	5104861	.	-	.	ID=ColletesGigas_003256-T1.exon4;Parent=ColletesGigas_003256-T1
WUUM01000004.1	funannotate	exon	5106590	5106721	.	-	.	ID=ColletesGigas_003256-T1.exon1;Parent=ColletesGigas_003256-T1
WUUM01000004.1	funannotate	exon	5105705	5106185	.	-	.	ID=ColletesGigas_003256-T1.exon2;Parent=ColletesGigas_003256-T1
WUUM01000004.1	funannotate	mRNA	3089983	3091120	.	+	.	ID=ColletesGigas_003075-T1;Parent=ColletesGigas_003075
WUUM01000004.1	funannotate	mRNA	5695935	5696213	.	+	.	ID=ColletesGigas_003321-T1;Parent=ColletesGigas_003321
WUUM01000004.1	funannotate	mRNA	7142284	7142467	.	-	.	ID=ColletesGigas_003447-T1;Parent=ColletesGigas_003447
WUUM01000004.1	funannotate	exon	1733944	1734065	.	-	.	ID=ColletesGigas_002972-T1.exon1;Parent=ColletesGigas_002972-T1
WUUM01000004.1	funannotate	mRNA	4697723	4699814	.	-	.	ID=ColletesGigas_003189-T1;Dbxref=PFAM:PF07898%2CInterPro:IPR012464;Parent=ColletesGigas_003189
WUUM01000004.1	funannotate	exon	1733586	1733877	.	-	.	ID=ColletesGigas_002972-T1.exon2;Parent=ColletesGigas_002972-T1
WUUM01000004.1	funannotate	CDS	3206880	3207151	.	+	0	ID=ColletesGigas_003080-T1.cds;Parent=ColletesGigas_003080-T1
WUUM01000004.1	funannotate	CDS	3208511	3208647	.	+	0	ID=ColletesGigas_003080-T1.cds;Parent=ColletesGigas_003080-T1
WUUM01000004.1	funannotate	CDS	3211990	3212146	.	+	0	ID=ColletesGigas_003080-T1.cds;Parent=ColletesGigas_003080-T1
WUUM01000004.1	funannotate	CDS	3215917	3216145	.	+	0	ID=ColletesGigas_003080-T1.cds;Parent=ColletesGigas_003080-T1
WUUM01000004.1	funannotate	CDS	3217477	3217626	.	+	0	ID=ColletesGigas_003080-T1.cds;Parent=ColletesGigas_003080-T1
WUUM01000004.1	funannotate	CDS	3218005	3218264	.	+	0	ID=ColletesGigas_003080-T1.cds;Parent=ColletesGigas_003080-T1
WUUM01000004.1	funannotate	CDS	3220991	3221180	.	+	0	ID=ColletesGigas_003080-T1.cds;Parent=ColletesGigas_003080-T1
WUUM01000004.1	funannotate	mRNA	10606864	10609374	.	+	.	ID=ColletesGigas_003856-T1;Parent=ColletesGigas_003856
WUUM01000004.1	funannotate	CDS	5326176	5326309	.	-	0	ID=ColletesGigas_003281-T1.cds;Parent=ColletesGigas_003281-T1
WUUM01000004.1	funannotate	CDS	5325254	5325413	.	-	0	ID=ColletesGigas_003281-T1.cds;Parent=ColletesGigas_003281-T1
WUUM01000004.1	funannotate	CDS	5323877	5324114	.	-	0	ID=ColletesGigas_003281-T1.cds;Parent=ColletesGigas_003281-T1
WUUM01000004.1	funannotate	CDS	5323392	5323615	.	-	0	ID=ColletesGigas_003281-T1.cds;Parent=ColletesGigas_003281-T1
WUUM01000004.1	funannotate	CDS	5321420	5321785	.	-	0	ID=ColletesGigas_003281-T1.cds;Parent=ColletesGigas_003281-T1
WUUM01000004.1	funannotate	exon	3955076	3955458	.	+	.	ID=ColletesGigas_003129-T1.exon1;Parent=ColletesGigas_003129-T1
WUUM01000004.1	funannotate	exon	3956253	3956435	.	+	.	ID=ColletesGigas_003129-T1.exon3;Parent=ColletesGigas_003129-T1
WUUM01000004.1	funannotate	exon	3955610	3955742	.	+	.	ID=ColletesGigas_003129-T1.exon2;Parent=ColletesGigas_003129-T1
WUUM01000004.1	funannotate	exon	8538501	8538815	.	-	.	ID=ColletesGigas_003582-T1.exon1;Parent=ColletesGigas_003582-T1
WUUM01000004.1	funannotate	mRNA	2624531	2627126	.	-	.	ID=ColletesGigas_003051-T1;Parent=ColletesGigas_003051
WUUM01000004.1	funannotate	mRNA	7306196	7308280	.	+	.	ID=ColletesGigas_003459-T1;Parent=ColletesGigas_003459
WUUM01000004.1	funannotate	exon	1982627	1982719	.	-	.	ID=ColletesGigas_003001-T1.exon1;Parent=ColletesGigas_003001-T1
WUUM01000004.1	funannotate	exon	1982254	1982391	.	-	.	ID=ColletesGigas_003001-T1.exon2;Parent=ColletesGigas_003001-T1
WUUM01000004.1	funannotate	CDS	9597099	9597218	.	-	0	ID=ColletesGigas_003679-T1.cds;Parent=ColletesGigas_003679-T1
WUUM01000004.1	funannotate	CDS	9594232	9594250	.	-	0	ID=ColletesGigas_003679-T1.cds;Parent=ColletesGigas_003679-T1
WUUM01000004.1	funannotate	CDS	9591587	9591703	.	-	0	ID=ColletesGigas_003679-T1.cds;Parent=ColletesGigas_003679-T1
WUUM01000004.1	funannotate	CDS	9590021	9590046	.	-	0	ID=ColletesGigas_003679-T1.cds;Parent=ColletesGigas_003679-T1
WUUM01000004.1	funannotate	CDS	9587569	9587592	.	-	0	ID=ColletesGigas_003679-T1.cds;Parent=ColletesGigas_003679-T1
WUUM01000004.1	funannotate	CDS	9586668	9587393	.	-	0	ID=ColletesGigas_003679-T1.cds;Parent=ColletesGigas_003679-T1
WUUM01000004.1	funannotate	mRNA	2826200	2828248	.	+	.	ID=ColletesGigas_003063-T1;Dbxref=InterPro:IPR000742%2CInterPro:IPR009030;Parent=ColletesGigas_003063
WUUM01000004.1	funannotate	exon	4664542	4664680	.	-	.	ID=ColletesGigas_003185-T1.exon6;Parent=ColletesGigas_003185-T1
WUUM01000004.1	funannotate	exon	4665627	4666393	.	-	.	ID=ColletesGigas_003185-T1.exon5;Parent=ColletesGigas_003185-T1
WUUM01000004.1	funannotate	exon	4666961	4667193	.	-	.	ID=ColletesGigas_003185-T1.exon4;Parent=ColletesGigas_003185-T1
WUUM01000004.1	funannotate	exon	4667259	4667893	.	-	.	ID=ColletesGigas_003185-T1.exon3;Parent=ColletesGigas_003185-T1
WUUM01000004.1	funannotate	exon	4667984	4668311	.	-	.	ID=ColletesGigas_003185-T1.exon2;Parent=ColletesGigas_003185-T1
WUUM01000004.1	funannotate	CDS	4782689	4783196	.	-	0	ID=ColletesGigas_003210-T1.cds;Parent=ColletesGigas_003210-T1
WUUM01000004.1	funannotate	CDS	4781974	4782332	.	-	0	ID=ColletesGigas_003210-T1.cds;Parent=ColletesGigas_003210-T1
WUUM01000004.1	funannotate	CDS	9449971	9449973	.	-	0	ID=ColletesGigas_003657-T1.cds;Parent=ColletesGigas_003657-T1
WUUM01000004.1	funannotate	CDS	9449659	9449870	.	-	0	ID=ColletesGigas_003657-T1.cds;Parent=ColletesGigas_003657-T1
WUUM01000004.1	funannotate	CDS	9449329	9449590	.	-	0	ID=ColletesGigas_003657-T1.cds;Parent=ColletesGigas_003657-T1
WUUM01000004.1	funannotate	CDS	9448996	9449256	.	-	0	ID=ColletesGigas_003657-T1.cds;Parent=ColletesGigas_003657-T1
WUUM01000004.1	funannotate	CDS	9448772	9448939	.	-	0	ID=ColletesGigas_003657-T1.cds;Parent=ColletesGigas_003657-T1
WUUM01000004.1	funannotate	CDS	9448617	9448703	.	-	0	ID=ColletesGigas_003657-T1.cds;Parent=ColletesGigas_003657-T1
WUUM01000004.1	funannotate	CDS	9448332	9448541	.	-	0	ID=ColletesGigas_003657-T1.cds;Parent=ColletesGigas_003657-T1
WUUM01000004.1	funannotate	CDS	9448038	9448253	.	-	0	ID=ColletesGigas_003657-T1.cds;Parent=ColletesGigas_003657-T1
WUUM01000004.1	funannotate	CDS	9243845	9243927	.	-	0	ID=ColletesGigas_003635-T1.cds;Parent=ColletesGigas_003635-T1
WUUM01000004.1	funannotate	CDS	9243064	9243181	.	-	0	ID=ColletesGigas_003635-T1.cds;Parent=ColletesGigas_003635-T1
WUUM01000004.1	funannotate	exon	4668911	4669007	.	-	.	ID=ColletesGigas_003185-T1.exon1;Parent=ColletesGigas_003185-T1
WUUM01000004.1	funannotate	mRNA	4699933	4700241	.	-	.	ID=ColletesGigas_003190-T1;Parent=ColletesGigas_003190
WUUM01000004.1	funannotate	mRNA	8606419	8610974	.	+	.	ID=ColletesGigas_003586-T1;Parent=ColletesGigas_003586
WUUM01000004.1	funannotate	mRNA	10564276	10564886	.	+	.	ID=ColletesGigas_003844-T1;Parent=ColletesGigas_003844
WUUM01000004.1	funannotate	CDS	399683	400029	.	-	0	ID=ColletesGigas_002869-T1.cds;Parent=ColletesGigas_002869-T1
WUUM01000004.1	funannotate	CDS	397549	397876	.	-	0	ID=ColletesGigas_002869-T1.cds;Parent=ColletesGigas_002869-T1
WUUM01000004.1	funannotate	CDS	396771	396941	.	-	0	ID=ColletesGigas_002869-T1.cds;Parent=ColletesGigas_002869-T1
WUUM01000004.1	funannotate	CDS	391095	391181	.	-	0	ID=ColletesGigas_002869-T1.cds;Parent=ColletesGigas_002869-T1
WUUM01000004.1	funannotate	CDS	10209092	10209158	.	-	0	ID=ColletesGigas_003762-T1.cds;Parent=ColletesGigas_003762-T1
WUUM01000004.1	funannotate	CDS	10208879	10209018	.	-	0	ID=ColletesGigas_003762-T1.cds;Parent=ColletesGigas_003762-T1
WUUM01000004.1	funannotate	CDS	10208038	10208807	.	-	0	ID=ColletesGigas_003762-T1.cds;Parent=ColletesGigas_003762-T1
WUUM01000004.1	funannotate	CDS	10207751	10207972	.	-	0	ID=ColletesGigas_003762-T1.cds;Parent=ColletesGigas_003762-T1
WUUM01000004.1	funannotate	CDS	10206895	10207084	.	-	0	ID=ColletesGigas_003762-T1.cds;Parent=ColletesGigas_003762-T1
WUUM01000004.1	funannotate	CDS	10206593	10206814	.	-	0	ID=ColletesGigas_003762-T1.cds;Parent=ColletesGigas_003762-T1
WUUM01000004.1	funannotate	exon	2742595	2742712	.	+	.	ID=ColletesGigas_003057-T1.exon1;Parent=ColletesGigas_003057-T1
WUUM01000004.1	funannotate	mRNA	9960641	9961105	.	+	.	ID=ColletesGigas_003717-T1;Parent=ColletesGigas_003717
WUUM01000004.1	funannotate	exon	2745029	2745375	.	+	.	ID=ColletesGigas_003057-T1.exon2;Parent=ColletesGigas_003057-T1
WUUM01000004.1	funannotate	CDS	1941533	1941637	.	+	0	ID=ColletesGigas_002996-T1.cds;Parent=ColletesGigas_002996-T1
WUUM01000004.1	funannotate	CDS	1941742	1942026	.	+	0	ID=ColletesGigas_002996-T1.cds;Parent=ColletesGigas_002996-T1
WUUM01000004.1	funannotate	CDS	1942111	1942437	.	+	0	ID=ColletesGigas_002996-T1.cds;Parent=ColletesGigas_002996-T1
WUUM01000004.1	funannotate	CDS	1942521	1942811	.	+	0	ID=ColletesGigas_002996-T1.cds;Parent=ColletesGigas_002996-T1
WUUM01000004.1	funannotate	CDS	1943113	1943673	.	+	0	ID=ColletesGigas_002996-T1.cds;Parent=ColletesGigas_002996-T1
WUUM01000004.1	funannotate	CDS	1943759	1944340	.	+	0	ID=ColletesGigas_002996-T1.cds;Parent=ColletesGigas_002996-T1
WUUM01000004.1	funannotate	mRNA	313097	314499	.	-	.	ID=ColletesGigas_002862-T1;Parent=ColletesGigas_002862
WUUM01000004.1	funannotate	CDS	8501774	8501835	.	-	0	ID=ColletesGigas_003579-T1.cds;Parent=ColletesGigas_003579-T1
WUUM01000004.1	funannotate	CDS	8501422	8501584	.	-	0	ID=ColletesGigas_003579-T1.cds;Parent=ColletesGigas_003579-T1
WUUM01000004.1	funannotate	mRNA	10503884	10518887	.	+	.	ID=ColletesGigas_003832-T1;Ontology_term=GO:0005509;Dbxref=InterPro:IPR018247%2CInterPro:IPR040171%2CInterPro:IPR011992%2CInterPro:IPR002048;Parent=ColletesGigas_003832
WUUM01000004.1	funannotate	exon	7953872	7954180	.	+	.	ID=ColletesGigas_003508-T1.exon6;Parent=ColletesGigas_003508-T1
WUUM01000004.1	funannotate	exon	7953501	7953799	.	+	.	ID=ColletesGigas_003508-T1.exon5;Parent=ColletesGigas_003508-T1
WUUM01000004.1	funannotate	exon	315765	316082	.	-	.	ID=ColletesGigas_002863-T1.exon1;Parent=ColletesGigas_002863-T1
WUUM01000004.1	funannotate	CDS	5103586	5103780	.	-	0	ID=ColletesGigas_003255-T1.cds;Parent=ColletesGigas_003255-T1
WUUM01000004.1	funannotate	CDS	5102774	5103254	.	-	0	ID=ColletesGigas_003255-T1.cds;Parent=ColletesGigas_003255-T1
WUUM01000004.1	funannotate	CDS	5102478	5102708	.	-	0	ID=ColletesGigas_003255-T1.cds;Parent=ColletesGigas_003255-T1
WUUM01000004.1	funannotate	CDS	5102046	5102386	.	-	0	ID=ColletesGigas_003255-T1.cds;Parent=ColletesGigas_003255-T1
WUUM01000004.1	funannotate	exon	7952423	7952507	.	+	.	ID=ColletesGigas_003508-T1.exon2;Parent=ColletesGigas_003508-T1
WUUM01000004.1	funannotate	exon	7951610	7951800	.	+	.	ID=ColletesGigas_003508-T1.exon1;Parent=ColletesGigas_003508-T1
WUUM01000004.1	funannotate	exon	7952818	7953070	.	+	.	ID=ColletesGigas_003508-T1.exon4;Parent=ColletesGigas_003508-T1
WUUM01000004.1	funannotate	exon	7952590	7952688	.	+	.	ID=ColletesGigas_003508-T1.exon3;Parent=ColletesGigas_003508-T1
WUUM01000004.1	funannotate	exon	6451860	6452006	.	+	.	ID=ColletesGigas_003384-T1.exon4;Parent=ColletesGigas_003384-T1
WUUM01000004.1	funannotate	exon	6451679	6451792	.	+	.	ID=ColletesGigas_003384-T1.exon3;Parent=ColletesGigas_003384-T1
WUUM01000004.1	funannotate	exon	6452581	6452835	.	+	.	ID=ColletesGigas_003384-T1.exon6;Parent=ColletesGigas_003384-T1
WUUM01000004.1	funannotate	exon	6452142	6452508	.	+	.	ID=ColletesGigas_003384-T1.exon5;Parent=ColletesGigas_003384-T1
WUUM01000004.1	funannotate	exon	6453368	6453506	.	+	.	ID=ColletesGigas_003384-T1.exon8;Parent=ColletesGigas_003384-T1
WUUM01000004.1	funannotate	exon	6452914	6453294	.	+	.	ID=ColletesGigas_003384-T1.exon7;Parent=ColletesGigas_003384-T1
WUUM01000004.1	funannotate	exon	6453592	6453717	.	+	.	ID=ColletesGigas_003384-T1.exon9;Parent=ColletesGigas_003384-T1
WUUM01000004.1	funannotate	exon	9223540	9223798	.	+	.	ID=ColletesGigas_003634-T1.exon2;Parent=ColletesGigas_003634-T1
WUUM01000004.1	funannotate	exon	9221358	9221464	.	+	.	ID=ColletesGigas_003634-T1.exon1;Parent=ColletesGigas_003634-T1
WUUM01000004.1	funannotate	CDS	5549951	5550394	.	-	0	ID=ColletesGigas_003306-T1.cds;Parent=ColletesGigas_003306-T1
WUUM01000004.1	funannotate	exon	4192065	4192343	.	-	.	ID=ColletesGigas_003147-T1.exon1;Parent=ColletesGigas_003147-T1
WUUM01000004.1	funannotate	exon	6451435	6451607	.	+	.	ID=ColletesGigas_003384-T1.exon2;Parent=ColletesGigas_003384-T1
WUUM01000004.1	funannotate	exon	6451161	6451365	.	+	.	ID=ColletesGigas_003384-T1.exon1;Parent=ColletesGigas_003384-T1
WUUM01000004.1	funannotate	exon	3315974	3316250	.	-	.	ID=ColletesGigas_003091-T1.exon13;Parent=ColletesGigas_003091-T1
WUUM01000004.1	funannotate	exon	8398641	8398728	.	+	.	ID=ColletesGigas_003564-T1.exon2;Parent=ColletesGigas_003564-T1
WUUM01000004.1	funannotate	exon	3315649	3315896	.	-	.	ID=ColletesGigas_003091-T1.exon14;Parent=ColletesGigas_003091-T1
WUUM01000004.1	funannotate	exon	8398313	8398534	.	+	.	ID=ColletesGigas_003564-T1.exon1;Parent=ColletesGigas_003564-T1
WUUM01000004.1	funannotate	exon	3316769	3316959	.	-	.	ID=ColletesGigas_003091-T1.exon11;Parent=ColletesGigas_003091-T1
WUUM01000004.1	funannotate	exon	3316347	3316697	.	-	.	ID=ColletesGigas_003091-T1.exon12;Parent=ColletesGigas_003091-T1
WUUM01000004.1	funannotate	exon	8401008	8401297	.	+	.	ID=ColletesGigas_003564-T1.exon6;Parent=ColletesGigas_003564-T1
WUUM01000004.1	funannotate	exon	9157538	9157617	.	-	.	ID=ColletesGigas_003630-T1.exon10;Parent=ColletesGigas_003630-T1
WUUM01000004.1	funannotate	exon	3317870	3317968	.	-	.	ID=ColletesGigas_003091-T1.exon10;Parent=ColletesGigas_003091-T1
WUUM01000004.1	funannotate	exon	8400571	8400768	.	+	.	ID=ColletesGigas_003564-T1.exon5;Parent=ColletesGigas_003564-T1
WUUM01000004.1	funannotate	exon	8399554	8400180	.	+	.	ID=ColletesGigas_003564-T1.exon4;Parent=ColletesGigas_003564-T1
WUUM01000004.1	funannotate	exon	8398823	8398908	.	+	.	ID=ColletesGigas_003564-T1.exon3;Parent=ColletesGigas_003564-T1
WUUM01000004.1	funannotate	CDS	6708972	6709063	.	-	0	ID=ColletesGigas_003412-T1.cds;Parent=ColletesGigas_003412-T1
WUUM01000004.1	funannotate	CDS	6708655	6708868	.	-	0	ID=ColletesGigas_003412-T1.cds;Parent=ColletesGigas_003412-T1
WUUM01000004.1	funannotate	CDS	6708324	6708572	.	-	0	ID=ColletesGigas_003412-T1.cds;Parent=ColletesGigas_003412-T1
WUUM01000004.1	funannotate	CDS	6708072	6708227	.	-	0	ID=ColletesGigas_003412-T1.cds;Parent=ColletesGigas_003412-T1
WUUM01000004.1	funannotate	exon	5463207	5463384	.	+	.	ID=ColletesGigas_003294-T1.exon1;Parent=ColletesGigas_003294-T1
WUUM01000004.1	funannotate	mRNA	10030036	10032676	.	+	.	ID=ColletesGigas_003729-T1;Dbxref=InterPro:IPR036259%2CInterPro:IPR024989;Parent=ColletesGigas_003729
WUUM01000004.1	funannotate	exon	5466217	5466308	.	+	.	ID=ColletesGigas_003294-T1.exon2;Parent=ColletesGigas_003294-T1
WUUM01000004.1	funannotate	exon	5466429	5466616	.	+	.	ID=ColletesGigas_003294-T1.exon3;Parent=ColletesGigas_003294-T1
WUUM01000004.1	funannotate	exon	5466705	5466831	.	+	.	ID=ColletesGigas_003294-T1.exon4;Parent=ColletesGigas_003294-T1
WUUM01000004.1	funannotate	exon	10684053	10684311	.	-	.	ID=ColletesGigas_003864-T1.exon10;Parent=ColletesGigas_003864-T1
WUUM01000004.1	funannotate	exon	8402131	8402205	.	+	.	ID=ColletesGigas_003564-T1.exon8;Parent=ColletesGigas_003564-T1
WUUM01000004.1	funannotate	exon	10683635	10683928	.	-	.	ID=ColletesGigas_003864-T1.exon11;Parent=ColletesGigas_003864-T1
WUUM01000004.1	funannotate	exon	8401377	8401680	.	+	.	ID=ColletesGigas_003564-T1.exon7;Parent=ColletesGigas_003564-T1
WUUM01000004.1	funannotate	exon	10683360	10683472	.	-	.	ID=ColletesGigas_003864-T1.exon12;Parent=ColletesGigas_003864-T1
WUUM01000004.1	funannotate	mRNA	10033446	10035506	.	+	.	ID=ColletesGigas_003730-T1;Ontology_term=GO:0005515;Dbxref=InterPro:IPR001810%2CInterPro:IPR036322%2CInterPro:IPR001680%2CInterPro:IPR015943%2CInterPro:IPR036047%2CInterPro:IPR017986;Parent=ColletesGigas_003730
WUUM01000004.1	funannotate	exon	10682996	10683115	.	-	.	ID=ColletesGigas_003864-T1.exon13;Parent=ColletesGigas_003864-T1
WUUM01000004.1	funannotate	mRNA	10462336	10463584	.	+	.	ID=ColletesGigas_003820-T1;Ontology_term=GO:0016021;Dbxref=InterPro:IPR018503%2CInterPro:IPR008952%2CInterPro:IPR000301%2CInterPro:IPR018499;Parent=ColletesGigas_003820
WUUM01000004.1	funannotate	gene	1974420	1974966	.	-	.	ID=ColletesGigas_003000
WUUM01000004.1	funannotate	gene	1982254	1982719	.	-	.	ID=ColletesGigas_003001
WUUM01000004.1	funannotate	exon	3310934	3311395	.	-	.	ID=ColletesGigas_003091-T1.exon22;Parent=ColletesGigas_003091-T1
WUUM01000004.1	funannotate	exon	3313176	3313301	.	-	.	ID=ColletesGigas_003091-T1.exon20;Parent=ColletesGigas_003091-T1
WUUM01000004.1	funannotate	exon	6025572	6025706	.	-	.	ID=ColletesGigas_003364-T1.exon1;Parent=ColletesGigas_003364-T1
WUUM01000004.1	funannotate	exon	3311651	3311909	.	-	.	ID=ColletesGigas_003091-T1.exon21;Parent=ColletesGigas_003091-T1
WUUM01000004.1	funannotate	exon	6024637	6024760	.	-	.	ID=ColletesGigas_003364-T1.exon2;Parent=ColletesGigas_003364-T1
WUUM01000004.1	funannotate	exon	6022628	6022837	.	-	.	ID=ColletesGigas_003364-T1.exon3;Parent=ColletesGigas_003364-T1
WUUM01000004.1	funannotate	exon	6021677	6021741	.	-	.	ID=ColletesGigas_003364-T1.exon4;Parent=ColletesGigas_003364-T1
WUUM01000004.1	funannotate	exon	3631141	3631470	.	+	.	ID=ColletesGigas_003110-T1.exon1;Parent=ColletesGigas_003110-T1
WUUM01000004.1	funannotate	mRNA	847704	852255	.	-	.	ID=ColletesGigas_002908-T1;Ontology_term=GO:0005085%2CGO:0005515;Dbxref=InterPro:IPR000219%2CInterPro:IPR036028%2CInterPro:IPR001849%2CInterPro:IPR035899%2CInterPro:IPR011993%2CInterPro:IPR001452;Parent=ColletesGigas_002908
WUUM01000004.1	funannotate	CDS	3497989	3498219	.	-	0	ID=ColletesGigas_003098-T1.cds;Parent=ColletesGigas_003098-T1
WUUM01000004.1	funannotate	CDS	3497315	3497446	.	-	0	ID=ColletesGigas_003098-T1.cds;Parent=ColletesGigas_003098-T1
WUUM01000004.1	funannotate	CDS	458537	458596	.	+	0	ID=ColletesGigas_002874-T1.cds;Parent=ColletesGigas_002874-T1
WUUM01000004.1	funannotate	CDS	459696	460205	.	+	0	ID=ColletesGigas_002874-T1.cds;Parent=ColletesGigas_002874-T1
WUUM01000004.1	funannotate	CDS	9287117	9287422	.	-	0	ID=ColletesGigas_003640-T1.cds;Parent=ColletesGigas_003640-T1
WUUM01000004.1	funannotate	gene	2122877	2126626	.	+	.	Name=PCBP4;ID=ColletesGigas_003008
WUUM01000004.1	funannotate	gene	2136752	2137892	.	+	.	ID=ColletesGigas_003009
WUUM01000004.1	funannotate	gene	2067462	2069088	.	-	.	ID=ColletesGigas_003006
WUUM01000004.1	funannotate	exon	3313623	3313732	.	-	.	ID=ColletesGigas_003091-T1.exon19;Parent=ColletesGigas_003091-T1
WUUM01000004.1	funannotate	mRNA	458537	460205	.	+	.	ID=ColletesGigas_002874-T1;Parent=ColletesGigas_002874
WUUM01000004.1	funannotate	gene	2081896	2086379	.	+	.	ID=ColletesGigas_003007
WUUM01000004.1	funannotate	gene	2005881	2006204	.	-	.	ID=ColletesGigas_003004
WUUM01000004.1	funannotate	exon	3314788	3315011	.	-	.	ID=ColletesGigas_003091-T1.exon17;Parent=ColletesGigas_003091-T1
WUUM01000004.1	funannotate	gene	2057208	2057582	.	+	.	ID=ColletesGigas_003005
WUUM01000004.1	funannotate	exon	3313820	3314432	.	-	.	ID=ColletesGigas_003091-T1.exon18;Parent=ColletesGigas_003091-T1
WUUM01000004.1	funannotate	gene	1985997	1987092	.	-	.	ID=ColletesGigas_003002
WUUM01000004.1	funannotate	exon	3315419	3315550	.	-	.	ID=ColletesGigas_003091-T1.exon15;Parent=ColletesGigas_003091-T1
WUUM01000004.1	funannotate	gene	2000931	2002816	.	+	.	ID=ColletesGigas_003003
WUUM01000004.1	funannotate	exon	3315069	3315348	.	-	.	ID=ColletesGigas_003091-T1.exon16;Parent=ColletesGigas_003091-T1
WUUM01000004.1	funannotate	exon	5739353	5739573	.	+	.	ID=ColletesGigas_003328-T1.exon1;Parent=ColletesGigas_003328-T1
WUUM01000004.1	funannotate	exon	4989595	4989898	.	+	.	ID=ColletesGigas_003238-T1.exon7;Parent=ColletesGigas_003238-T1
WUUM01000004.1	funannotate	exon	4990583	4990883	.	+	.	ID=ColletesGigas_003238-T1.exon8;Parent=ColletesGigas_003238-T1
WUUM01000004.1	funannotate	exon	4988261	4988347	.	+	.	ID=ColletesGigas_003238-T1.exon5;Parent=ColletesGigas_003238-T1
WUUM01000004.1	funannotate	mRNA	10086257	10087558	.	+	.	ID=ColletesGigas_003742-T1;Ontology_term=GO:0004751%2CGO:0009052;Dbxref=InterPro:IPR020672%2CInterPro:IPR037171%2CInterPro:IPR004788;Parent=ColletesGigas_003742
WUUM01000004.1	funannotate	exon	4989342	4989500	.	+	.	ID=ColletesGigas_003238-T1.exon6;Parent=ColletesGigas_003238-T1
WUUM01000004.1	funannotate	exon	4986740	4987382	.	+	.	ID=ColletesGigas_003238-T1.exon3;Parent=ColletesGigas_003238-T1
WUUM01000004.1	funannotate	CDS	5295758	5295803	.	+	0	ID=ColletesGigas_003277-T1.cds;Parent=ColletesGigas_003277-T1
WUUM01000004.1	funannotate	CDS	5295825	5296018	.	+	0	ID=ColletesGigas_003277-T1.cds;Parent=ColletesGigas_003277-T1
WUUM01000004.1	funannotate	CDS	5296050	5296253	.	+	0	ID=ColletesGigas_003277-T1.cds;Parent=ColletesGigas_003277-T1
WUUM01000004.1	funannotate	exon	4987926	4988018	.	+	.	ID=ColletesGigas_003238-T1.exon4;Parent=ColletesGigas_003238-T1
WUUM01000004.1	funannotate	exon	4986086	4986154	.	+	.	ID=ColletesGigas_003238-T1.exon1;Parent=ColletesGigas_003238-T1
WUUM01000004.1	funannotate	exon	4986366	4986476	.	+	.	ID=ColletesGigas_003238-T1.exon2;Parent=ColletesGigas_003238-T1
WUUM01000004.1	funannotate	CDS	1751966	1752167	.	-	0	ID=ColletesGigas_002974-T1.cds;Parent=ColletesGigas_002974-T1
WUUM01000004.1	funannotate	CDS	1751544	1751819	.	-	0	ID=ColletesGigas_002974-T1.cds;Parent=ColletesGigas_002974-T1
WUUM01000004.1	funannotate	CDS	1750982	1751283	.	-	0	ID=ColletesGigas_002974-T1.cds;Parent=ColletesGigas_002974-T1
WUUM01000004.1	funannotate	exon	10591471	10591599	.	+	.	ID=ColletesGigas_003851-T1.exon9;Parent=ColletesGigas_003851-T1
WUUM01000004.1	funannotate	CDS	10074120	10074209	.	-	0	ID=ColletesGigas_003740-T1.cds;Parent=ColletesGigas_003740-T1
WUUM01000004.1	funannotate	CDS	10073186	10073269	.	-	0	ID=ColletesGigas_003740-T1.cds;Parent=ColletesGigas_003740-T1
WUUM01000004.1	funannotate	CDS	10072862	10073108	.	-	0	ID=ColletesGigas_003740-T1.cds;Parent=ColletesGigas_003740-T1
WUUM01000004.1	funannotate	CDS	10072595	10072787	.	-	0	ID=ColletesGigas_003740-T1.cds;Parent=ColletesGigas_003740-T1
WUUM01000004.1	funannotate	CDS	10072419	10072518	.	-	0	ID=ColletesGigas_003740-T1.cds;Parent=ColletesGigas_003740-T1
WUUM01000004.1	funannotate	exon	10590647	10591402	.	+	.	ID=ColletesGigas_003851-T1.exon8;Parent=ColletesGigas_003851-T1
WUUM01000004.1	funannotate	exon	10590124	10590575	.	+	.	ID=ColletesGigas_003851-T1.exon7;Parent=ColletesGigas_003851-T1
WUUM01000004.1	funannotate	exon	10589866	10590044	.	+	.	ID=ColletesGigas_003851-T1.exon6;Parent=ColletesGigas_003851-T1
WUUM01000004.1	funannotate	exon	10588462	10588568	.	+	.	ID=ColletesGigas_003851-T1.exon5;Parent=ColletesGigas_003851-T1
WUUM01000004.1	funannotate	exon	10588261	10588384	.	+	.	ID=ColletesGigas_003851-T1.exon4;Parent=ColletesGigas_003851-T1
WUUM01000004.1	funannotate	exon	5727210	5727755	.	-	.	ID=ColletesGigas_003327-T1.exon1;Parent=ColletesGigas_003327-T1
WUUM01000004.1	funannotate	exon	10588000	10588199	.	+	.	ID=ColletesGigas_003851-T1.exon3;Parent=ColletesGigas_003851-T1
WUUM01000004.1	funannotate	CDS	8303913	8303991	.	+	0	ID=ColletesGigas_003557-T1.cds;Parent=ColletesGigas_003557-T1
WUUM01000004.1	funannotate	CDS	8304830	8305036	.	+	0	ID=ColletesGigas_003557-T1.cds;Parent=ColletesGigas_003557-T1
WUUM01000004.1	funannotate	CDS	8305543	8305809	.	+	0	ID=ColletesGigas_003557-T1.cds;Parent=ColletesGigas_003557-T1
WUUM01000004.1	funannotate	CDS	8305909	8305949	.	+	0	ID=ColletesGigas_003557-T1.cds;Parent=ColletesGigas_003557-T1
WUUM01000004.1	funannotate	CDS	8306315	8306461	.	+	0	ID=ColletesGigas_003557-T1.cds;Parent=ColletesGigas_003557-T1
WUUM01000004.1	funannotate	CDS	8306602	8306923	.	+	0	ID=ColletesGigas_003557-T1.cds;Parent=ColletesGigas_003557-T1
WUUM01000004.1	funannotate	CDS	8307125	8307342	.	+	0	ID=ColletesGigas_003557-T1.cds;Parent=ColletesGigas_003557-T1
WUUM01000004.1	funannotate	exon	10587788	10587919	.	+	.	ID=ColletesGigas_003851-T1.exon2;Parent=ColletesGigas_003851-T1
WUUM01000004.1	funannotate	exon	10587491	10587718	.	+	.	ID=ColletesGigas_003851-T1.exon1;Parent=ColletesGigas_003851-T1
WUUM01000004.1	funannotate	CDS	4971334	4971543	.	-	0	ID=ColletesGigas_003233-T1.cds;Parent=ColletesGigas_003233-T1
WUUM01000004.1	funannotate	CDS	4970302	4970734	.	-	0	ID=ColletesGigas_003233-T1.cds;Parent=ColletesGigas_003233-T1
WUUM01000004.1	funannotate	CDS	4969749	4970162	.	-	0	ID=ColletesGigas_003233-T1.cds;Parent=ColletesGigas_003233-T1
WUUM01000004.1	funannotate	CDS	4969402	4969598	.	-	0	ID=ColletesGigas_003233-T1.cds;Parent=ColletesGigas_003233-T1
WUUM01000004.1	funannotate	CDS	4969177	4969276	.	-	0	ID=ColletesGigas_003233-T1.cds;Parent=ColletesGigas_003233-T1
WUUM01000004.1	funannotate	CDS	4968824	4969056	.	-	0	ID=ColletesGigas_003233-T1.cds;Parent=ColletesGigas_003233-T1
WUUM01000004.1	funannotate	mRNA	670274	670539	.	+	.	ID=ColletesGigas_002898-T1;Parent=ColletesGigas_002898
WUUM01000004.1	funannotate	mRNA	10411871	10412646	.	-	.	ID=ColletesGigas_003807-T1;Ontology_term=GO:0003676;Dbxref=InterPro:IPR000504%2CInterPro:IPR012677%2CInterPro:IPR035979;Parent=ColletesGigas_003807
WUUM01000004.1	funannotate	mRNA	522394	532573	.	+	.	ID=ColletesGigas_002886-T1;Ontology_term=GO:0055085%2CGO:0016021;Dbxref=InterPro:IPR004481%2CInterPro:IPR004837;Parent=ColletesGigas_002886
WUUM01000004.1	funannotate	mRNA	10458249	10461591	.	-	.	ID=ColletesGigas_003819-T1;Ontology_term=GO:0005515;Dbxref=InterPro:IPR037966%2CPFAM:PF00439%2CInterPro:IPR036427%2CInterPro:IPR001487;Parent=ColletesGigas_003819
WUUM01000004.1	funannotate	exon	1417096	1417101	.	-	.	ID=ColletesGigas_002954-T1.exon1;Parent=ColletesGigas_002954-T1
WUUM01000004.1	funannotate	exon	1416499	1416849	.	-	.	ID=ColletesGigas_002954-T1.exon2;Parent=ColletesGigas_002954-T1
WUUM01000004.1	funannotate	exon	5575370	5575544	.	-	.	ID=ColletesGigas_003308-T1.exon2;Parent=ColletesGigas_003308-T1
WUUM01000004.1	funannotate	exon	5577065	5577226	.	-	.	ID=ColletesGigas_003308-T1.exon1;Parent=ColletesGigas_003308-T1
WUUM01000004.1	funannotate	mRNA	10151951	10157473	.	-	.	ID=ColletesGigas_003754-T1;Ontology_term=GO:0005525%2CGO:0003924%2CGO:0005515%2CGO:0007264;Dbxref=InterPro:IPR001806%2CInterPro:IPR003578%2CInterPro:IPR011333%2CInterPro:IPR027417%2CInterPro:IPR000210;Parent=ColletesGigas_003754
WUUM01000004.1	funannotate	exon	5574366	5574691	.	-	.	ID=ColletesGigas_003308-T1.exon3;Parent=ColletesGigas_003308-T1
WUUM01000004.1	funannotate	CDS	5739353	5739573	.	+	2	ID=ColletesGigas_003328-T1.cds;Parent=ColletesGigas_003328-T1
WUUM01000004.1	funannotate	CDS	4238292	4238651	.	+	0	ID=ColletesGigas_003149-T1.cds;Parent=ColletesGigas_003149-T1
WUUM01000004.1	funannotate	mRNA	5428514	5434438	.	+	.	ID=ColletesGigas_003292-T1;Parent=ColletesGigas_003292
WUUM01000004.1	funannotate	exon	4735351	4735396	.	-	.	ID=ColletesGigas_003200-T1.exon2;Parent=ColletesGigas_003200-T1
WUUM01000004.1	funannotate	exon	4735577	4735797	.	-	.	ID=ColletesGigas_003200-T1.exon1;Parent=ColletesGigas_003200-T1
WUUM01000004.1	funannotate	exon	9422252	9422348	.	+	.	ID=ColletesGigas_003654-T1.exon1;Parent=ColletesGigas_003654-T1
WUUM01000004.1	funannotate	exon	9426302	9426443	.	+	.	ID=ColletesGigas_003654-T1.exon2;Parent=ColletesGigas_003654-T1
WUUM01000004.1	funannotate	CDS	2269012	2269156	.	-	0	ID=ColletesGigas_003026-T1.cds;Parent=ColletesGigas_003026-T1
WUUM01000004.1	funannotate	CDS	2268622	2268672	.	-	0	ID=ColletesGigas_003026-T1.cds;Parent=ColletesGigas_003026-T1
WUUM01000004.1	funannotate	CDS	2268425	2268545	.	-	0	ID=ColletesGigas_003026-T1.cds;Parent=ColletesGigas_003026-T1
WUUM01000004.1	funannotate	CDS	2268241	2268359	.	-	0	ID=ColletesGigas_003026-T1.cds;Parent=ColletesGigas_003026-T1
WUUM01000004.1	funannotate	CDS	2268087	2268169	.	-	0	ID=ColletesGigas_003026-T1.cds;Parent=ColletesGigas_003026-T1
WUUM01000004.1	funannotate	CDS	2267890	2268004	.	-	0	ID=ColletesGigas_003026-T1.cds;Parent=ColletesGigas_003026-T1
WUUM01000004.1	funannotate	CDS	2267683	2267815	.	-	0	ID=ColletesGigas_003026-T1.cds;Parent=ColletesGigas_003026-T1
WUUM01000004.1	funannotate	CDS	2267525	2267609	.	-	0	ID=ColletesGigas_003026-T1.cds;Parent=ColletesGigas_003026-T1
WUUM01000004.1	funannotate	exon	9428309	9428396	.	+	.	ID=ColletesGigas_003654-T1.exon3;Parent=ColletesGigas_003654-T1
WUUM01000004.1	funannotate	exon	9436227	9436300	.	+	.	ID=ColletesGigas_003654-T1.exon4;Parent=ColletesGigas_003654-T1
WUUM01000004.1	funannotate	exon	9436434	9436593	.	+	.	ID=ColletesGigas_003654-T1.exon5;Parent=ColletesGigas_003654-T1
WUUM01000004.1	funannotate	CDS	10311143	10313206	.	-	0	ID=ColletesGigas_003784-T1.cds;Parent=ColletesGigas_003784-T1
WUUM01000004.1	funannotate	CDS	2005881	2006204	.	-	0	ID=ColletesGigas_003004-T1.cds;Parent=ColletesGigas_003004-T1
WUUM01000004.1	funannotate	gene	2734591	2735275	.	-	.	ID=ColletesGigas_003055
WUUM01000004.1	funannotate	gene	2737073	2742491	.	+	.	ID=ColletesGigas_003056
WUUM01000004.1	funannotate	mRNA	5320425	5320712	.	+	.	ID=ColletesGigas_003280-T1;Parent=ColletesGigas_003280
WUUM01000004.1	funannotate	gene	2693195	2696123	.	-	.	ID=ColletesGigas_003053
WUUM01000004.1	funannotate	gene	2700201	2705269	.	-	.	ID=ColletesGigas_003054
WUUM01000004.1	funannotate	gene	2624531	2627126	.	-	.	ID=ColletesGigas_003051
WUUM01000004.1	funannotate	gene	2631054	2636149	.	+	.	ID=ColletesGigas_003052
WUUM01000004.1	funannotate	gene	2618734	2619647	.	+	.	ID=ColletesGigas_003050
WUUM01000004.1	funannotate	exon	8523575	8523888	.	-	.	ID=ColletesGigas_003581-T1.exon2;Parent=ColletesGigas_003581-T1
WUUM01000004.1	funannotate	exon	8523013	8523192	.	-	.	ID=ColletesGigas_003581-T1.exon3;Parent=ColletesGigas_003581-T1
WUUM01000004.1	funannotate	exon	8522340	8522650	.	-	.	ID=ColletesGigas_003581-T1.exon4;Parent=ColletesGigas_003581-T1
WUUM01000004.1	funannotate	exon	8518462	8518646	.	-	.	ID=ColletesGigas_003581-T1.exon5;Parent=ColletesGigas_003581-T1
WUUM01000004.1	funannotate	exon	8517667	8517833	.	-	.	ID=ColletesGigas_003581-T1.exon6;Parent=ColletesGigas_003581-T1
WUUM01000004.1	funannotate	mRNA	10286251	10291464	.	+	.	ID=ColletesGigas_003778-T1;Ontology_term=GO:0006083%2CGO:0019679%2CGO:0008775%2CGO:0003986;Dbxref=InterPro:IPR038460%2CPFAM:PF13336%2CInterPro:IPR026888%2CPFAM:PF02550%2CInterPro:IPR003702%2CInterPro:IPR037171;Parent=ColletesGigas_003778
WUUM01000004.1	funannotate	exon	8524100	8524151	.	-	.	ID=ColletesGigas_003581-T1.exon1;Parent=ColletesGigas_003581-T1
WUUM01000004.1	funannotate	CDS	8147884	8147967	.	+	0	ID=ColletesGigas_003535-T1.cds;Parent=ColletesGigas_003535-T1
WUUM01000004.1	funannotate	CDS	8148287	8148796	.	+	0	ID=ColletesGigas_003535-T1.cds;Parent=ColletesGigas_003535-T1
WUUM01000004.1	funannotate	gene	2752808	2762634	.	-	.	ID=ColletesGigas_003059
WUUM01000004.1	funannotate	gene	2742595	2745375	.	+	.	ID=ColletesGigas_003057
WUUM01000004.1	funannotate	gene	2746915	2748336	.	-	.	ID=ColletesGigas_003058
WUUM01000004.1	funannotate	gene	2852760	2854224	.	+	.	ID=ColletesGigas_003066
WUUM01000004.1	funannotate	gene	2856947	2861430	.	+	.	ID=ColletesGigas_003067
WUUM01000004.1	funannotate	exon	8178994	8179233	.	+	.	ID=ColletesGigas_003545-T1.exon4;Parent=ColletesGigas_003545-T1
WUUM01000004.1	funannotate	gene	2828716	2832735	.	+	.	ID=ColletesGigas_003064
WUUM01000004.1	funannotate	CDS	7947512	7947601	.	+	0	ID=ColletesGigas_003507-T1.cds;Parent=ColletesGigas_003507-T1
WUUM01000004.1	funannotate	CDS	7948311	7948550	.	+	0	ID=ColletesGigas_003507-T1.cds;Parent=ColletesGigas_003507-T1
WUUM01000004.1	funannotate	exon	8178135	8178716	.	+	.	ID=ColletesGigas_003545-T1.exon3;Parent=ColletesGigas_003545-T1
WUUM01000004.1	funannotate	gene	2834849	2847248	.	+	.	ID=ColletesGigas_003065
WUUM01000004.1	funannotate	exon	8176689	8176990	.	+	.	ID=ColletesGigas_003545-T1.exon2;Parent=ColletesGigas_003545-T1
WUUM01000004.1	funannotate	exon	499325	499708	.	+	.	ID=ColletesGigas_002882-T1.exon7;Parent=ColletesGigas_002882-T1
WUUM01000004.1	funannotate	gene	2817210	2822158	.	+	.	ID=ColletesGigas_003062
WUUM01000004.1	funannotate	exon	499791	499964	.	+	.	ID=ColletesGigas_002882-T1.exon8;Parent=ColletesGigas_002882-T1
WUUM01000004.1	funannotate	gene	2826200	2828248	.	+	.	ID=ColletesGigas_003063
WUUM01000004.1	funannotate	exon	500028	500144	.	+	.	ID=ColletesGigas_002882-T1.exon9;Parent=ColletesGigas_002882-T1
WUUM01000004.1	funannotate	gene	2768455	2770621	.	-	.	ID=ColletesGigas_003060
WUUM01000004.1	funannotate	gene	2787171	2790447	.	+	.	ID=ColletesGigas_003061
WUUM01000004.1	funannotate	exon	8170343	8170573	.	-	.	ID=ColletesGigas_003544-T1.exon13;Parent=ColletesGigas_003544-T1
WUUM01000004.1	funannotate	exon	8170941	8171146	.	-	.	ID=ColletesGigas_003544-T1.exon12;Parent=ColletesGigas_003544-T1
WUUM01000004.1	funannotate	exon	8171227	8171567	.	-	.	ID=ColletesGigas_003544-T1.exon11;Parent=ColletesGigas_003544-T1
WUUM01000004.1	funannotate	exon	8171635	8171818	.	-	.	ID=ColletesGigas_003544-T1.exon10;Parent=ColletesGigas_003544-T1
WUUM01000004.1	funannotate	exon	8168786	8168869	.	-	.	ID=ColletesGigas_003544-T1.exon17;Parent=ColletesGigas_003544-T1
WUUM01000004.1	funannotate	exon	8176387	8176564	.	+	.	ID=ColletesGigas_003545-T1.exon1;Parent=ColletesGigas_003545-T1
WUUM01000004.1	funannotate	exon	8168940	8169587	.	-	.	ID=ColletesGigas_003544-T1.exon16;Parent=ColletesGigas_003544-T1
WUUM01000004.1	funannotate	exon	8169661	8169962	.	-	.	ID=ColletesGigas_003544-T1.exon15;Parent=ColletesGigas_003544-T1
WUUM01000004.1	funannotate	exon	8170036	8170266	.	-	.	ID=ColletesGigas_003544-T1.exon14;Parent=ColletesGigas_003544-T1
WUUM01000004.1	funannotate	exon	3343177	3343524	.	+	.	ID=ColletesGigas_003094-T1.exon2;Parent=ColletesGigas_003094-T1
WUUM01000004.1	funannotate	exon	3343063	3343076	.	+	.	ID=ColletesGigas_003094-T1.exon1;Parent=ColletesGigas_003094-T1
WUUM01000004.1	funannotate	exon	3344958	3345355	.	+	.	ID=ColletesGigas_003094-T1.exon4;Parent=ColletesGigas_003094-T1
WUUM01000004.1	funannotate	exon	3344193	3344374	.	+	.	ID=ColletesGigas_003094-T1.exon3;Parent=ColletesGigas_003094-T1
WUUM01000004.1	funannotate	exon	3346531	3347014	.	+	.	ID=ColletesGigas_003094-T1.exon6;Parent=ColletesGigas_003094-T1
WUUM01000004.1	funannotate	CDS	10184825	10185172	.	-	0	ID=ColletesGigas_003758-T1.cds;Parent=ColletesGigas_003758-T1
WUUM01000004.1	funannotate	CDS	10183990	10184280	.	-	0	ID=ColletesGigas_003758-T1.cds;Parent=ColletesGigas_003758-T1
WUUM01000004.1	funannotate	exon	3345842	3346440	.	+	.	ID=ColletesGigas_003094-T1.exon5;Parent=ColletesGigas_003094-T1
WUUM01000004.1	funannotate	exon	497609	498141	.	+	.	ID=ColletesGigas_002882-T1.exon3;Parent=ColletesGigas_002882-T1
WUUM01000004.1	funannotate	exon	3347765	3347908	.	+	.	ID=ColletesGigas_003094-T1.exon8;Parent=ColletesGigas_003094-T1
WUUM01000004.1	funannotate	exon	498405	498597	.	+	.	ID=ColletesGigas_002882-T1.exon4;Parent=ColletesGigas_002882-T1
WUUM01000004.1	funannotate	exon	3347247	3347658	.	+	.	ID=ColletesGigas_003094-T1.exon7;Parent=ColletesGigas_003094-T1
WUUM01000004.1	funannotate	exon	498664	498845	.	+	.	ID=ColletesGigas_002882-T1.exon5;Parent=ColletesGigas_002882-T1
WUUM01000004.1	funannotate	exon	498915	499247	.	+	.	ID=ColletesGigas_002882-T1.exon6;Parent=ColletesGigas_002882-T1
WUUM01000004.1	funannotate	mRNA	1116467	1122024	.	+	.	ID=ColletesGigas_002933-T1;Parent=ColletesGigas_002933
WUUM01000004.1	funannotate	exon	3347985	3348134	.	+	.	ID=ColletesGigas_003094-T1.exon9;Parent=ColletesGigas_003094-T1
WUUM01000004.1	funannotate	mRNA	8030410	8037790	.	+	.	ID=ColletesGigas_003525-T1;Ontology_term=GO:0004674%2CGO:0004672%2CGO:0005524%2CGO:0006468;Dbxref=InterPro:IPR022165%2CInterPro:IPR017441%2CInterPro:IPR000719%2CInterPro:IPR008271%2CInterPro:IPR011009;Parent=ColletesGigas_003525
WUUM01000004.1	funannotate	exon	497036	497094	.	+	.	ID=ColletesGigas_002882-T1.exon1;Parent=ColletesGigas_002882-T1
WUUM01000004.1	funannotate	gene	2872118	2873116	.	+	.	ID=ColletesGigas_003068
WUUM01000004.1	funannotate	exon	497273	497334	.	+	.	ID=ColletesGigas_002882-T1.exon2;Parent=ColletesGigas_002882-T1
WUUM01000004.1	funannotate	gene	2962906	2963670	.	-	.	ID=ColletesGigas_003069
WUUM01000004.1	funannotate	gene	3110955	3111401	.	-	.	ID=ColletesGigas_003077
WUUM01000004.1	funannotate	gene	3125680	3126419	.	+	.	ID=ColletesGigas_003078
WUUM01000004.1	funannotate	gene	3089983	3091120	.	+	.	ID=ColletesGigas_003075
WUUM01000004.1	funannotate	gene	3109819	3110401	.	-	.	ID=ColletesGigas_003076
WUUM01000004.1	funannotate	gene	3063157	3063580	.	+	.	ID=ColletesGigas_003073
WUUM01000004.1	funannotate	gene	3082137	3082536	.	+	.	ID=ColletesGigas_003074
WUUM01000004.1	funannotate	gene	3013745	3027276	.	-	.	ID=ColletesGigas_003071
WUUM01000004.1	funannotate	gene	3053261	3054323	.	-	.	ID=ColletesGigas_003072
WUUM01000004.1	funannotate	gene	2994331	2994537	.	+	.	ID=ColletesGigas_003070
WUUM01000004.1	funannotate	exon	5869289	5869455	.	-	.	ID=ColletesGigas_003347-T1.exon5;Parent=ColletesGigas_003347-T1
WUUM01000004.1	funannotate	exon	5869537	5869680	.	-	.	ID=ColletesGigas_003347-T1.exon4;Parent=ColletesGigas_003347-T1
WUUM01000004.1	funannotate	exon	5869754	5869904	.	-	.	ID=ColletesGigas_003347-T1.exon3;Parent=ColletesGigas_003347-T1
WUUM01000004.1	funannotate	exon	5870520	5870806	.	-	.	ID=ColletesGigas_003347-T1.exon2;Parent=ColletesGigas_003347-T1
WUUM01000004.1	funannotate	exon	5871298	5871427	.	-	.	ID=ColletesGigas_003347-T1.exon1;Parent=ColletesGigas_003347-T1
WUUM01000004.1	funannotate	gene	3180406	3181087	.	-	.	ID=ColletesGigas_003079
WUUM01000004.1	funannotate	gene	3292127	3292836	.	-	.	ID=ColletesGigas_003088
WUUM01000004.1	funannotate	gene	3293197	3298933	.	-	.	ID=ColletesGigas_003089
WUUM01000004.1	funannotate	mRNA	5316715	5317579	.	-	.	ID=ColletesGigas_003279-T1;Parent=ColletesGigas_003279
WUUM01000004.1	funannotate	gene	3282246	3289436	.	-	.	Name=HPX6_1;ID=ColletesGigas_003086
WUUM01000004.1	funannotate	gene	3290588	3291007	.	-	.	Name=HPX6_2;ID=ColletesGigas_003087
WUUM01000004.1	funannotate	gene	3277208	3278225	.	+	.	Name=DNAH2;ID=ColletesGigas_003084
WUUM01000004.1	funannotate	exon	8030632	8030796	.	+	.	ID=ColletesGigas_003525-T1.exon2;Parent=ColletesGigas_003525-T1
WUUM01000004.1	funannotate	mRNA	10217941	10223630	.	+	.	ID=ColletesGigas_003766-T1;Ontology_term=GO:0003950%2CGO:0005515%2CGO:0032212%2CGO:0051225%2CGO:0016055;Dbxref=PFAM:PF13857%2CPFAM:PF12796%2CInterPro:IPR028731%2CPFAM:PF13637%2CInterPro:IPR012317%2CInterPro:IPR020683%2CInterPro:IPR013761%2CPFAM:PF13606%2CInterPro:IPR001660%2CInterPro:IPR036770%2CPFAM:PF00023%2CInterPro:IPR002110;Parent=ColletesGigas_003766
WUUM01000004.1	funannotate	CDS	3110236	3110401	.	-	0	ID=ColletesGigas_003076-T1.cds;Parent=ColletesGigas_003076-T1
WUUM01000004.1	funannotate	CDS	3109819	3110033	.	-	0	ID=ColletesGigas_003076-T1.cds;Parent=ColletesGigas_003076-T1
WUUM01000004.1	funannotate	gene	3278296	3282105	.	+	.	ID=ColletesGigas_003085
WUUM01000004.1	funannotate	exon	8030868	8031066	.	+	.	ID=ColletesGigas_003525-T1.exon3;Parent=ColletesGigas_003525-T1
WUUM01000004.1	funannotate	gene	3254272	3269706	.	+	.	ID=ColletesGigas_003082
WUUM01000004.1	funannotate	gene	3270724	3277088	.	+	.	ID=ColletesGigas_003083
WUUM01000004.1	funannotate	exon	8030410	8030568	.	+	.	ID=ColletesGigas_003525-T1.exon1;Parent=ColletesGigas_003525-T1
WUUM01000004.1	funannotate	gene	3206880	3221180	.	+	.	ID=ColletesGigas_003080
WUUM01000004.1	funannotate	exon	8032935	8033019	.	+	.	ID=ColletesGigas_003525-T1.exon6;Parent=ColletesGigas_003525-T1
WUUM01000004.1	funannotate	mRNA	1260591	1263401	.	+	.	ID=ColletesGigas_002945-T1;Parent=ColletesGigas_002945
WUUM01000004.1	funannotate	gene	3231568	3253146	.	+	.	ID=ColletesGigas_003081
WUUM01000004.1	funannotate	exon	5255900	5256136	.	-	.	ID=ColletesGigas_003275-T1.exon1;Parent=ColletesGigas_003275-T1
WUUM01000004.1	funannotate	exon	8033094	8033254	.	+	.	ID=ColletesGigas_003525-T1.exon7;Parent=ColletesGigas_003525-T1
WUUM01000004.1	funannotate	CDS	8353881	8353897	.	-	0	ID=ColletesGigas_003561-T1.cds;Parent=ColletesGigas_003561-T1
WUUM01000004.1	funannotate	CDS	8353404	8353812	.	-	0	ID=ColletesGigas_003561-T1.cds;Parent=ColletesGigas_003561-T1
WUUM01000004.1	funannotate	exon	5255231	5255374	.	-	.	ID=ColletesGigas_003275-T1.exon2;Parent=ColletesGigas_003275-T1
WUUM01000004.1	funannotate	exon	8031147	8031277	.	+	.	ID=ColletesGigas_003525-T1.exon4;Parent=ColletesGigas_003525-T1
WUUM01000004.1	funannotate	exon	8031383	8031706	.	+	.	ID=ColletesGigas_003525-T1.exon5;Parent=ColletesGigas_003525-T1
WUUM01000004.1	funannotate	mRNA	8151798	8154689	.	-	.	ID=ColletesGigas_003537-T1;Ontology_term=GO:0004674%2CGO:0004672%2CGO:0005524%2CGO:0006468%2CGO:0000077;Dbxref=InterPro:IPR034670%2CInterPro:IPR017441%2CInterPro:IPR000719%2CInterPro:IPR008271%2CInterPro:IPR011009;Parent=ColletesGigas_003537
WUUM01000004.1	funannotate	exon	8033321	8033826	.	+	.	ID=ColletesGigas_003525-T1.exon8;Parent=ColletesGigas_003525-T1
WUUM01000004.1	funannotate	exon	8033911	8034437	.	+	.	ID=ColletesGigas_003525-T1.exon9;Parent=ColletesGigas_003525-T1
WUUM01000004.1	funannotate	CDS	8550552	8550703	.	+	0	ID=ColletesGigas_003583-T1.cds;Parent=ColletesGigas_003583-T1
WUUM01000004.1	funannotate	CDS	8553835	8554020	.	+	0	ID=ColletesGigas_003583-T1.cds;Parent=ColletesGigas_003583-T1
WUUM01000004.1	funannotate	CDS	8554267	8554536	.	+	0	ID=ColletesGigas_003583-T1.cds;Parent=ColletesGigas_003583-T1
WUUM01000004.1	funannotate	CDS	8555823	8555955	.	+	0	ID=ColletesGigas_003583-T1.cds;Parent=ColletesGigas_003583-T1
WUUM01000004.1	funannotate	gene	2163380	2165400	.	+	.	ID=ColletesGigas_003011
WUUM01000004.1	funannotate	gene	2165843	2166801	.	-	.	ID=ColletesGigas_003012
WUUM01000004.1	funannotate	mRNA	5102046	5103780	.	-	.	ID=ColletesGigas_003255-T1;Ontology_term=GO:0005549%2CGO:0004984%2CGO:0007608%2CGO:0016020;Dbxref=PFAM:PF02949%2CInterPro:IPR004117;Parent=ColletesGigas_003255
WUUM01000004.1	funannotate	gene	2152888	2153679	.	+	.	ID=ColletesGigas_003010
WUUM01000004.1	funannotate	mRNA	7828832	7836205	.	+	.	ID=ColletesGigas_003501-T1;Parent=ColletesGigas_003501
WUUM01000004.1	funannotate	exon	1986617	1986744	.	-	.	ID=ColletesGigas_003002-T1.exon2;Parent=ColletesGigas_003002-T1
WUUM01000004.1	funannotate	exon	1985997	1986177	.	-	.	ID=ColletesGigas_003002-T1.exon3;Parent=ColletesGigas_003002-T1
WUUM01000004.1	funannotate	CDS	4647368	4647407	.	+	0	ID=ColletesGigas_003181-T1.cds;Parent=ColletesGigas_003181-T1
WUUM01000004.1	funannotate	CDS	4647794	4647978	.	+	0	ID=ColletesGigas_003181-T1.cds;Parent=ColletesGigas_003181-T1
WUUM01000004.1	funannotate	exon	1882735	1882924	.	-	.	ID=ColletesGigas_002991-T1.exon1;Parent=ColletesGigas_002991-T1
WUUM01000004.1	funannotate	exon	1986862	1987092	.	-	.	ID=ColletesGigas_003002-T1.exon1;Parent=ColletesGigas_003002-T1
WUUM01000004.1	funannotate	gene	2195978	2197620	.	+	.	ID=ColletesGigas_003019
WUUM01000004.1	funannotate	gene	2181548	2185849	.	+	.	ID=ColletesGigas_003017
WUUM01000004.1	funannotate	gene	2188888	2189202	.	-	.	ID=ColletesGigas_003018
WUUM01000004.1	funannotate	gene	2170509	2174029	.	+	.	ID=ColletesGigas_003015
WUUM01000004.1	funannotate	gene	2177353	2179625	.	-	.	ID=ColletesGigas_003016
WUUM01000004.1	funannotate	gene	2167130	2168877	.	+	.	Name=EIF2B-BETA;ID=ColletesGigas_003013
WUUM01000004.1	funannotate	gene	2169173	2169905	.	-	.	ID=ColletesGigas_003014
WUUM01000004.1	funannotate	gene	2238674	2239357	.	+	.	ID=ColletesGigas_003022
WUUM01000004.1	funannotate	gene	2250469	2258237	.	+	.	ID=ColletesGigas_003023
WUUM01000004.1	funannotate	gene	2224687	2225587	.	-	.	ID=ColletesGigas_003020
WUUM01000004.1	funannotate	gene	2227379	2228051	.	+	.	ID=ColletesGigas_003021
WUUM01000004.1	funannotate	mRNA	10337177	10348381	.	-	.	ID=ColletesGigas_003791-T1;Dbxref=InterPro:IPR001303%2CPFAM:PF00596%2CInterPro:IPR036409;Parent=ColletesGigas_003791
WUUM01000004.1	funannotate	mRNA	5170841	5172012	.	-	.	ID=ColletesGigas_003267-T1;Parent=ColletesGigas_003267
WUUM01000004.1	funannotate	gene	2290434	2294683	.	+	.	ID=ColletesGigas_003028
WUUM01000004.1	funannotate	gene	2298569	2317786	.	+	.	ID=ColletesGigas_003029
WUUM01000004.1	funannotate	gene	2267525	2269156	.	-	.	ID=ColletesGigas_003026
WUUM01000004.1	funannotate	gene	2272644	2279910	.	+	.	Name=PK92B;ID=ColletesGigas_003027
WUUM01000004.1	funannotate	gene	2263519	2266204	.	-	.	ID=ColletesGigas_003024
WUUM01000004.1	funannotate	gene	2266606	2266687	.	+	.	ID=ColletesGigas_003025
WUUM01000004.1	funannotate	gene	2352208	2358149	.	+	.	ID=ColletesGigas_003033
WUUM01000004.1	funannotate	gene	2369859	2371979	.	+	.	ID=ColletesGigas_003034
WUUM01000004.1	funannotate	gene	2338395	2338880	.	+	.	ID=ColletesGigas_003031
WUUM01000004.1	funannotate	gene	2343103	2349334	.	+	.	ID=ColletesGigas_003032
WUUM01000004.1	funannotate	CDS	10067045	10067190	.	+	0	ID=ColletesGigas_003736-T1.cds;Parent=ColletesGigas_003736-T1
WUUM01000004.1	funannotate	CDS	10067381	10067654	.	+	0	ID=ColletesGigas_003736-T1.cds;Parent=ColletesGigas_003736-T1
WUUM01000004.1	funannotate	CDS	10067730	10068167	.	+	0	ID=ColletesGigas_003736-T1.cds;Parent=ColletesGigas_003736-T1
WUUM01000004.1	funannotate	gene	2322259	2322677	.	+	.	ID=ColletesGigas_003030
WUUM01000004.1	funannotate	mRNA	954796	955773	.	-	.	ID=ColletesGigas_002921-T1;Ontology_term=GO:0004419%2CGO:0016833%2CGO:0003824%2CGO:0005829;Dbxref=InterPro:IPR000138%2CInterPro:IPR027167%2CInterPro:IPR013785%2CInterPro:IPR043594%2CInterPro:IPR000891;Parent=ColletesGigas_002921
WUUM01000004.1	funannotate	exon	5103586	5103780	.	-	.	ID=ColletesGigas_003255-T1.exon1;Parent=ColletesGigas_003255-T1
WUUM01000004.1	funannotate	exon	5102046	5102386	.	-	.	ID=ColletesGigas_003255-T1.exon4;Parent=ColletesGigas_003255-T1
WUUM01000004.1	funannotate	exon	5102478	5102708	.	-	.	ID=ColletesGigas_003255-T1.exon3;Parent=ColletesGigas_003255-T1
WUUM01000004.1	funannotate	CDS	5948099	5948417	.	+	0	ID=ColletesGigas_003360-T1.cds;Parent=ColletesGigas_003360-T1
WUUM01000004.1	funannotate	CDS	5949369	5949634	.	+	0	ID=ColletesGigas_003360-T1.cds;Parent=ColletesGigas_003360-T1
WUUM01000004.1	funannotate	CDS	5956417	5956504	.	+	0	ID=ColletesGigas_003360-T1.cds;Parent=ColletesGigas_003360-T1
WUUM01000004.1	funannotate	CDS	5957644	5958107	.	+	0	ID=ColletesGigas_003360-T1.cds;Parent=ColletesGigas_003360-T1
WUUM01000004.1	funannotate	exon	5102774	5103254	.	-	.	ID=ColletesGigas_003255-T1.exon2;Parent=ColletesGigas_003255-T1
WUUM01000004.1	funannotate	CDS	1305324	1305914	.	-	0	ID=ColletesGigas_002948-T1.cds;Parent=ColletesGigas_002948-T1
WUUM01000004.1	funannotate	exon	3110955	3111401	.	-	.	ID=ColletesGigas_003077-T1.exon1;Parent=ColletesGigas_003077-T1
WUUM01000004.1	funannotate	gene	2417503	2419579	.	-	.	ID=ColletesGigas_003039
WUUM01000004.1	funannotate	exon	4524429	4525568	.	+	.	ID=ColletesGigas_003166-T1.exon1;Parent=ColletesGigas_003166-T1
WUUM01000004.1	funannotate	gene	2390651	2393956	.	+	.	ID=ColletesGigas_003037
WUUM01000004.1	funannotate	CDS	9944664	9944775	.	+	0	ID=ColletesGigas_003714-T1.cds;Parent=ColletesGigas_003714-T1
WUUM01000004.1	funannotate	CDS	9945431	9945721	.	+	0	ID=ColletesGigas_003714-T1.cds;Parent=ColletesGigas_003714-T1
WUUM01000004.1	funannotate	CDS	9945945	9946201	.	+	0	ID=ColletesGigas_003714-T1.cds;Parent=ColletesGigas_003714-T1
WUUM01000004.1	funannotate	CDS	9946268	9946545	.	+	0	ID=ColletesGigas_003714-T1.cds;Parent=ColletesGigas_003714-T1
WUUM01000004.1	funannotate	CDS	9946627	9946769	.	+	0	ID=ColletesGigas_003714-T1.cds;Parent=ColletesGigas_003714-T1
WUUM01000004.1	funannotate	CDS	9946838	9947001	.	+	0	ID=ColletesGigas_003714-T1.cds;Parent=ColletesGigas_003714-T1
WUUM01000004.1	funannotate	gene	2400603	2401367	.	+	.	ID=ColletesGigas_003038
WUUM01000004.1	funannotate	gene	2372819	2377026	.	+	.	ID=ColletesGigas_003035
WUUM01000004.1	funannotate	gene	2379645	2380052	.	+	.	ID=ColletesGigas_003036
WUUM01000004.1	funannotate	gene	2477389	2477897	.	-	.	ID=ColletesGigas_003044
WUUM01000004.1	funannotate	CDS	773807	773871	.	-	0	ID=ColletesGigas_002904-T1.cds;Parent=ColletesGigas_002904-T1
WUUM01000004.1	funannotate	CDS	771223	771357	.	-	0	ID=ColletesGigas_002904-T1.cds;Parent=ColletesGigas_002904-T1
WUUM01000004.1	funannotate	CDS	769208	769372	.	-	0	ID=ColletesGigas_002904-T1.cds;Parent=ColletesGigas_002904-T1
WUUM01000004.1	funannotate	CDS	767795	768143	.	-	0	ID=ColletesGigas_002904-T1.cds;Parent=ColletesGigas_002904-T1
WUUM01000004.1	funannotate	CDS	766601	766741	.	-	0	ID=ColletesGigas_002904-T1.cds;Parent=ColletesGigas_002904-T1
WUUM01000004.1	funannotate	CDS	762817	762964	.	-	0	ID=ColletesGigas_002904-T1.cds;Parent=ColletesGigas_002904-T1
WUUM01000004.1	funannotate	CDS	762617	762726	.	-	0	ID=ColletesGigas_002904-T1.cds;Parent=ColletesGigas_002904-T1
WUUM01000004.1	funannotate	CDS	760969	761137	.	-	0	ID=ColletesGigas_002904-T1.cds;Parent=ColletesGigas_002904-T1
WUUM01000004.1	funannotate	CDS	760662	760874	.	-	0	ID=ColletesGigas_002904-T1.cds;Parent=ColletesGigas_002904-T1
WUUM01000004.1	funannotate	CDS	756019	756119	.	-	0	ID=ColletesGigas_002904-T1.cds;Parent=ColletesGigas_002904-T1
WUUM01000004.1	funannotate	gene	2512672	2515987	.	-	.	ID=ColletesGigas_003045
WUUM01000004.1	funannotate	gene	2447348	2447836	.	-	.	ID=ColletesGigas_003042
WUUM01000004.1	funannotate	gene	2473334	2475601	.	-	.	ID=ColletesGigas_003043
WUUM01000004.1	funannotate	CDS	6414632	6414779	.	+	0	ID=ColletesGigas_003382-T1.cds;Parent=ColletesGigas_003382-T1
WUUM01000004.1	funannotate	CDS	6417084	6417277	.	+	0	ID=ColletesGigas_003382-T1.cds;Parent=ColletesGigas_003382-T1
WUUM01000004.1	funannotate	CDS	6419327	6420091	.	+	0	ID=ColletesGigas_003382-T1.cds;Parent=ColletesGigas_003382-T1
WUUM01000004.1	funannotate	gene	2433049	2433485	.	+	.	ID=ColletesGigas_003040
WUUM01000004.1	funannotate	gene	2446274	2446693	.	-	.	ID=ColletesGigas_003041
WUUM01000004.1	funannotate	CDS	979154	979210	.	-	0	ID=ColletesGigas_002926-T1.cds;Parent=ColletesGigas_002926-T1
WUUM01000004.1	funannotate	CDS	978826	978956	.	-	0	ID=ColletesGigas_002926-T1.cds;Parent=ColletesGigas_002926-T1
WUUM01000004.1	funannotate	CDS	978428	978737	.	-	0	ID=ColletesGigas_002926-T1.cds;Parent=ColletesGigas_002926-T1
WUUM01000004.1	funannotate	CDS	978207	978355	.	-	0	ID=ColletesGigas_002926-T1.cds;Parent=ColletesGigas_002926-T1
WUUM01000004.1	funannotate	CDS	977539	978136	.	-	0	ID=ColletesGigas_002926-T1.cds;Parent=ColletesGigas_002926-T1
WUUM01000004.1	funannotate	exon	10443996	10444174	.	+	.	ID=ColletesGigas_003815-T1.exon2;Parent=ColletesGigas_003815-T1
WUUM01000004.1	funannotate	exon	10445681	10445836	.	+	.	ID=ColletesGigas_003815-T1.exon3;Parent=ColletesGigas_003815-T1
WUUM01000004.1	funannotate	exon	10443821	10443929	.	+	.	ID=ColletesGigas_003815-T1.exon1;Parent=ColletesGigas_003815-T1
WUUM01000004.1	funannotate	exon	9761194	9761634	.	+	.	ID=ColletesGigas_003690-T1.exon2;Parent=ColletesGigas_003690-T1
WUUM01000004.1	funannotate	exon	10446931	10447102	.	+	.	ID=ColletesGigas_003815-T1.exon6;Parent=ColletesGigas_003815-T1
WUUM01000004.1	funannotate	mRNA	7976536	7977559	.	+	.	ID=ColletesGigas_003513-T1;Ontology_term=GO:0009055%2CGO:0015035;Dbxref=InterPro:IPR013766%2CInterPro:IPR002109%2CInterPro:IPR033658%2CInterPro:IPR036249%2CInterPro:IPR004480;Parent=ColletesGigas_003513
WUUM01000004.1	funannotate	exon	9760544	9760675	.	+	.	ID=ColletesGigas_003690-T1.exon1;Parent=ColletesGigas_003690-T1
WUUM01000004.1	funannotate	exon	10447177	10447361	.	+	.	ID=ColletesGigas_003815-T1.exon7;Parent=ColletesGigas_003815-T1
WUUM01000004.1	funannotate	exon	10445913	10446307	.	+	.	ID=ColletesGigas_003815-T1.exon4;Parent=ColletesGigas_003815-T1
WUUM01000004.1	funannotate	exon	10446391	10446814	.	+	.	ID=ColletesGigas_003815-T1.exon5;Parent=ColletesGigas_003815-T1
WUUM01000004.1	funannotate	exon	10447445	10447628	.	+	.	ID=ColletesGigas_003815-T1.exon8;Parent=ColletesGigas_003815-T1
WUUM01000004.1	funannotate	exon	10447690	10447913	.	+	.	ID=ColletesGigas_003815-T1.exon9;Parent=ColletesGigas_003815-T1
WUUM01000004.1	funannotate	gene	2561409	2561993	.	-	.	ID=ColletesGigas_003048
WUUM01000004.1	funannotate	gene	2562715	2564022	.	+	.	ID=ColletesGigas_003049
WUUM01000004.1	funannotate	exon	932284	932350	.	+	.	ID=ColletesGigas_002915-T1.exon1;Parent=ColletesGigas_002915-T1
WUUM01000004.1	funannotate	gene	2529607	2530128	.	-	.	ID=ColletesGigas_003046
WUUM01000004.1	funannotate	gene	2530288	2537258	.	+	.	ID=ColletesGigas_003047
WUUM01000004.1	funannotate	CDS	3928170	3928441	.	-	0	ID=ColletesGigas_003128-T1.cds;Parent=ColletesGigas_003128-T1
WUUM01000004.1	funannotate	CDS	3926815	3926935	.	-	0	ID=ColletesGigas_003128-T1.cds;Parent=ColletesGigas_003128-T1
WUUM01000004.1	funannotate	mRNA	10584503	10584977	.	+	.	ID=ColletesGigas_003849-T1;Ontology_term=GO:0055114%2CGO:0016491;Dbxref=InterPro:IPR002937%2CInterPro:IPR036188;Parent=ColletesGigas_003849
WUUM01000004.1	funannotate	mRNA	8984390	8985240	.	+	.	ID=ColletesGigas_003608-T1;Ontology_term=GO:0007034;Dbxref=InterPro:IPR005024;Parent=ColletesGigas_003608
WUUM01000004.1	funannotate	mRNA	1930557	1931612	.	-	.	ID=ColletesGigas_002994-T1;Parent=ColletesGigas_002994
WUUM01000004.1	funannotate	mRNA	9986971	9989738	.	+	.	ID=ColletesGigas_003723-T1;Dbxref=InterPro:IPR026794%2CPFAM:PF15006;Parent=ColletesGigas_003723
WUUM01000004.1	funannotate	exon	3089983	3090106	.	+	.	ID=ColletesGigas_003075-T1.exon1;Parent=ColletesGigas_003075-T1
WUUM01000004.1	funannotate	CDS	2343103	2343127	.	+	0	ID=ColletesGigas_003032-T1.cds;Parent=ColletesGigas_003032-T1
WUUM01000004.1	funannotate	CDS	2343537	2343875	.	+	0	ID=ColletesGigas_003032-T1.cds;Parent=ColletesGigas_003032-T1
WUUM01000004.1	funannotate	CDS	2344155	2344255	.	+	0	ID=ColletesGigas_003032-T1.cds;Parent=ColletesGigas_003032-T1
WUUM01000004.1	funannotate	CDS	2344347	2344434	.	+	0	ID=ColletesGigas_003032-T1.cds;Parent=ColletesGigas_003032-T1
WUUM01000004.1	funannotate	CDS	2346945	2347063	.	+	0	ID=ColletesGigas_003032-T1.cds;Parent=ColletesGigas_003032-T1
WUUM01000004.1	funannotate	CDS	2349209	2349334	.	+	0	ID=ColletesGigas_003032-T1.cds;Parent=ColletesGigas_003032-T1
WUUM01000004.1	funannotate	exon	3090942	3091120	.	+	.	ID=ColletesGigas_003075-T1.exon2;Parent=ColletesGigas_003075-T1
WUUM01000004.1	funannotate	mRNA	3254272	3269706	.	+	.	ID=ColletesGigas_003082-T1;Ontology_term=GO:0005524%2CGO:0008569%2CGO:0007018;Dbxref=InterPro:IPR035699%2CInterPro:IPR003593%2CInterPro:IPR041466%2CPFAM:PF12775%2CPFAM:PF00004%2CInterPro:IPR026983%2CPFAM:PF17857%2CPFAM:PF07728%2CInterPro:IPR027417%2CPFAM:PF17852%2CInterPro:IPR041589%2CInterPro:IPR043157%2CInterPro:IPR024317%2CPFAM:PF12774;Parent=ColletesGigas_003082
WUUM01000004.1	funannotate	mRNA	3343063	3349802	.	+	.	ID=ColletesGigas_003094-T1;Ontology_term=GO:0005515;Dbxref=InterPro:IPR000859%2CPFAM:PF00431%2CInterPro:IPR016201%2CPFAM:PF07974%2CInterPro:IPR035914%2CInterPro:IPR002165%2CInterPro:IPR006652%2CInterPro:IPR002049%2CInterPro:IPR013111%2CInterPro:IPR000742%2CInterPro:IPR015915;Parent=ColletesGigas_003094
WUUM01000004.1	funannotate	exon	7924393	7924463	.	-	.	ID=ColletesGigas_003506-T1.exon10;Parent=ColletesGigas_003506-T1
WUUM01000004.1	funannotate	exon	9409995	9410597	.	+	.	ID=ColletesGigas_003652-T1.exon4;Parent=ColletesGigas_003652-T1
WUUM01000004.1	funannotate	exon	7924217	7924305	.	-	.	ID=ColletesGigas_003506-T1.exon11;Parent=ColletesGigas_003506-T1
WUUM01000004.1	funannotate	exon	9409685	9409918	.	+	.	ID=ColletesGigas_003652-T1.exon3;Parent=ColletesGigas_003652-T1
WUUM01000004.1	funannotate	exon	9411613	9411777	.	+	.	ID=ColletesGigas_003652-T1.exon6;Parent=ColletesGigas_003652-T1
WUUM01000004.1	funannotate	exon	9410679	9411356	.	+	.	ID=ColletesGigas_003652-T1.exon5;Parent=ColletesGigas_003652-T1
WUUM01000004.1	funannotate	exon	9407758	9408490	.	+	.	ID=ColletesGigas_003652-T1.exon2;Parent=ColletesGigas_003652-T1
WUUM01000004.1	funannotate	exon	9407358	9407674	.	+	.	ID=ColletesGigas_003652-T1.exon1;Parent=ColletesGigas_003652-T1
WUUM01000004.1	funannotate	exon	7922493	7922707	.	-	.	ID=ColletesGigas_003506-T1.exon14;Parent=ColletesGigas_003506-T1
WUUM01000004.1	funannotate	exon	10595082	10595157	.	+	.	ID=ColletesGigas_003853-T1.exon1;Parent=ColletesGigas_003853-T1
WUUM01000004.1	funannotate	exon	7923930	7924106	.	-	.	ID=ColletesGigas_003506-T1.exon12;Parent=ColletesGigas_003506-T1
WUUM01000004.1	funannotate	exon	7923754	7923840	.	-	.	ID=ColletesGigas_003506-T1.exon13;Parent=ColletesGigas_003506-T1
WUUM01000004.1	funannotate	exon	10596227	10596471	.	+	.	ID=ColletesGigas_003853-T1.exon4;Parent=ColletesGigas_003853-T1
WUUM01000004.1	funannotate	exon	10596536	10596876	.	+	.	ID=ColletesGigas_003853-T1.exon5;Parent=ColletesGigas_003853-T1
WUUM01000004.1	funannotate	exon	10595353	10595754	.	+	.	ID=ColletesGigas_003853-T1.exon2;Parent=ColletesGigas_003853-T1
WUUM01000004.1	funannotate	exon	10595838	10596108	.	+	.	ID=ColletesGigas_003853-T1.exon3;Parent=ColletesGigas_003853-T1
WUUM01000004.1	funannotate	CDS	5497124	5497155	.	-	0	ID=ColletesGigas_003298-T1.cds;Parent=ColletesGigas_003298-T1
WUUM01000004.1	funannotate	CDS	5496986	5497008	.	-	0	ID=ColletesGigas_003298-T1.cds;Parent=ColletesGigas_003298-T1
WUUM01000004.1	funannotate	CDS	5496783	5496907	.	-	0	ID=ColletesGigas_003298-T1.cds;Parent=ColletesGigas_003298-T1
WUUM01000004.1	funannotate	CDS	5496630	5496680	.	-	0	ID=ColletesGigas_003298-T1.cds;Parent=ColletesGigas_003298-T1
WUUM01000004.1	funannotate	exon	1722867	1723139	.	-	.	ID=ColletesGigas_002971-T1.exon1;Parent=ColletesGigas_002971-T1
WUUM01000004.1	funannotate	exon	7927302	7927405	.	-	.	ID=ColletesGigas_003506-T1.exon1;Parent=ColletesGigas_003506-T1
WUUM01000004.1	funannotate	exon	961562	961627	.	-	.	ID=ColletesGigas_002924-T1.exon10;Parent=ColletesGigas_002924-T1
WUUM01000004.1	funannotate	exon	7926602	7926846	.	-	.	ID=ColletesGigas_003506-T1.exon2;Parent=ColletesGigas_003506-T1
WUUM01000004.1	funannotate	exon	7925668	7925880	.	-	.	ID=ColletesGigas_003506-T1.exon5;Parent=ColletesGigas_003506-T1
WUUM01000004.1	funannotate	exon	7925391	7925476	.	-	.	ID=ColletesGigas_003506-T1.exon6;Parent=ColletesGigas_003506-T1
WUUM01000004.1	funannotate	exon	7926112	7926352	.	-	.	ID=ColletesGigas_003506-T1.exon3;Parent=ColletesGigas_003506-T1
WUUM01000004.1	funannotate	exon	7925994	7926087	.	-	.	ID=ColletesGigas_003506-T1.exon4;Parent=ColletesGigas_003506-T1
WUUM01000004.1	funannotate	mRNA	2994331	2994537	.	+	.	ID=ColletesGigas_003070-T1;Parent=ColletesGigas_003070
WUUM01000004.1	funannotate	exon	7924551	7924666	.	-	.	ID=ColletesGigas_003506-T1.exon9;Parent=ColletesGigas_003506-T1
WUUM01000004.1	funannotate	CDS	6902670	6903122	.	-	0	ID=ColletesGigas_003433-T1.cds;Parent=ColletesGigas_003433-T1
WUUM01000004.1	funannotate	exon	7925028	7925259	.	-	.	ID=ColletesGigas_003506-T1.exon7;Parent=ColletesGigas_003506-T1
WUUM01000004.1	funannotate	CDS	10330869	10330874	.	+	0	ID=ColletesGigas_003790-T1.cds;Parent=ColletesGigas_003790-T1
WUUM01000004.1	funannotate	CDS	10330916	10331129	.	+	0	ID=ColletesGigas_003790-T1.cds;Parent=ColletesGigas_003790-T1
WUUM01000004.1	funannotate	CDS	10331956	10333082	.	+	0	ID=ColletesGigas_003790-T1.cds;Parent=ColletesGigas_003790-T1
WUUM01000004.1	funannotate	exon	7924779	7924956	.	-	.	ID=ColletesGigas_003506-T1.exon8;Parent=ColletesGigas_003506-T1
WUUM01000004.1	funannotate	exon	10111098	10111359	.	-	.	ID=ColletesGigas_003749-T1.exon21;Parent=ColletesGigas_003749-T1
WUUM01000004.1	funannotate	exon	10111419	10111605	.	-	.	ID=ColletesGigas_003749-T1.exon20;Parent=ColletesGigas_003749-T1
WUUM01000004.1	funannotate	exon	10110542	10110709	.	-	.	ID=ColletesGigas_003749-T1.exon23;Parent=ColletesGigas_003749-T1
WUUM01000004.1	funannotate	exon	10110782	10111021	.	-	.	ID=ColletesGigas_003749-T1.exon22;Parent=ColletesGigas_003749-T1
WUUM01000004.1	funannotate	exon	10110082	10110271	.	-	.	ID=ColletesGigas_003749-T1.exon25;Parent=ColletesGigas_003749-T1
WUUM01000004.1	funannotate	exon	10110333	10110474	.	-	.	ID=ColletesGigas_003749-T1.exon24;Parent=ColletesGigas_003749-T1
WUUM01000004.1	funannotate	exon	10109643	10109804	.	-	.	ID=ColletesGigas_003749-T1.exon27;Parent=ColletesGigas_003749-T1
WUUM01000004.1	funannotate	CDS	8063649	8063694	.	-	0	ID=ColletesGigas_003529-T1.cds;Parent=ColletesGigas_003529-T1
WUUM01000004.1	funannotate	CDS	8061893	8062656	.	-	0	ID=ColletesGigas_003529-T1.cds;Parent=ColletesGigas_003529-T1
WUUM01000004.1	funannotate	exon	10109878	10109999	.	-	.	ID=ColletesGigas_003749-T1.exon26;Parent=ColletesGigas_003749-T1
WUUM01000004.1	funannotate	mRNA	1817779	1823395	.	+	.	ID=ColletesGigas_002982-T1;Parent=ColletesGigas_002982
WUUM01000004.1	funannotate	exon	10109446	10109571	.	-	.	ID=ColletesGigas_003749-T1.exon28;Parent=ColletesGigas_003749-T1
WUUM01000004.1	funannotate	CDS	4925821	4926438	.	+	0	ID=ColletesGigas_003227-T1.cds;Parent=ColletesGigas_003227-T1
WUUM01000004.1	funannotate	exon	960454	960639	.	-	.	ID=ColletesGigas_002924-T1.exon13;Parent=ColletesGigas_002924-T1
WUUM01000004.1	funannotate	exon	961394	961446	.	-	.	ID=ColletesGigas_002924-T1.exon11;Parent=ColletesGigas_002924-T1
WUUM01000004.1	funannotate	exon	7985788	7985955	.	-	.	ID=ColletesGigas_003515-T1.exon11;Parent=ColletesGigas_003515-T1
WUUM01000004.1	funannotate	exon	961151	961304	.	-	.	ID=ColletesGigas_002924-T1.exon12;Parent=ColletesGigas_002924-T1
WUUM01000004.1	funannotate	exon	7986028	7986100	.	-	.	ID=ColletesGigas_003515-T1.exon10;Parent=ColletesGigas_003515-T1
WUUM01000004.1	funannotate	CDS	4733196	4733449	.	-	0	ID=ColletesGigas_003199-T1.cds;Parent=ColletesGigas_003199-T1
WUUM01000004.1	funannotate	CDS	4732815	4732987	.	-	0	ID=ColletesGigas_003199-T1.cds;Parent=ColletesGigas_003199-T1
WUUM01000004.1	funannotate	CDS	4731620	4731939	.	-	0	ID=ColletesGigas_003199-T1.cds;Parent=ColletesGigas_003199-T1
WUUM01000004.1	funannotate	CDS	5116586	5116827	.	-	0	ID=ColletesGigas_003260-T1.cds;Parent=ColletesGigas_003260-T1
WUUM01000004.1	funannotate	CDS	5115773	5116085	.	-	0	ID=ColletesGigas_003260-T1.cds;Parent=ColletesGigas_003260-T1
WUUM01000004.1	funannotate	CDS	5115052	5115448	.	-	0	ID=ColletesGigas_003260-T1.cds;Parent=ColletesGigas_003260-T1
WUUM01000004.1	funannotate	CDS	5113963	5114303	.	-	0	ID=ColletesGigas_003260-T1.cds;Parent=ColletesGigas_003260-T1
WUUM01000004.1	funannotate	mRNA	10530641	10531090	.	-	.	ID=ColletesGigas_003837-T1;Parent=ColletesGigas_003837
WUUM01000004.1	funannotate	CDS	4745510	4745914	.	+	0	ID=ColletesGigas_003205-T1.cds;Parent=ColletesGigas_003205-T1
WUUM01000004.1	funannotate	CDS	4746011	4746283	.	+	0	ID=ColletesGigas_003205-T1.cds;Parent=ColletesGigas_003205-T1
WUUM01000004.1	funannotate	exon	10114309	10114524	.	-	.	ID=ColletesGigas_003749-T1.exon10;Parent=ColletesGigas_003749-T1
WUUM01000004.1	funannotate	CDS	7976536	7976585	.	+	0	ID=ColletesGigas_003513-T1.cds;Parent=ColletesGigas_003513-T1
WUUM01000004.1	funannotate	CDS	7976938	7977559	.	+	0	ID=ColletesGigas_003513-T1.cds;Parent=ColletesGigas_003513-T1
WUUM01000004.1	funannotate	exon	10113725	10114021	.	-	.	ID=ColletesGigas_003749-T1.exon12;Parent=ColletesGigas_003749-T1
WUUM01000004.1	funannotate	exon	10114094	10114231	.	-	.	ID=ColletesGigas_003749-T1.exon11;Parent=ColletesGigas_003749-T1
WUUM01000004.1	funannotate	exon	10113272	10113427	.	-	.	ID=ColletesGigas_003749-T1.exon14;Parent=ColletesGigas_003749-T1
WUUM01000004.1	funannotate	exon	10113494	10113649	.	-	.	ID=ColletesGigas_003749-T1.exon13;Parent=ColletesGigas_003749-T1
WUUM01000004.1	funannotate	mRNA	10056351	10057697	.	-	.	ID=ColletesGigas_003735-T1;Ontology_term=GO:0016868%2CGO:0003824%2CGO:0004619%2CGO:0006096;Dbxref=InterPro:IPR001345%2CInterPro:IPR029033%2CInterPro:IPR005952%2CInterPro:IPR013078;Parent=ColletesGigas_003735
WUUM01000004.1	funannotate	exon	10112845	10112996	.	-	.	ID=ColletesGigas_003749-T1.exon16;Parent=ColletesGigas_003749-T1
WUUM01000004.1	funannotate	exon	10113068	10113203	.	-	.	ID=ColletesGigas_003749-T1.exon15;Parent=ColletesGigas_003749-T1
WUUM01000004.1	funannotate	exon	10112028	10112456	.	-	.	ID=ColletesGigas_003749-T1.exon18;Parent=ColletesGigas_003749-T1
WUUM01000004.1	funannotate	exon	10112524	10112777	.	-	.	ID=ColletesGigas_003749-T1.exon17;Parent=ColletesGigas_003749-T1
WUUM01000004.1	funannotate	exon	10111682	10111958	.	-	.	ID=ColletesGigas_003749-T1.exon19;Parent=ColletesGigas_003749-T1
WUUM01000004.1	funannotate	exon	3626619	3626776	.	-	.	ID=ColletesGigas_003109-T1.exon1;Parent=ColletesGigas_003109-T1
WUUM01000004.1	funannotate	exon	3626338	3626572	.	-	.	ID=ColletesGigas_003109-T1.exon2;Parent=ColletesGigas_003109-T1
WUUM01000004.1	funannotate	CDS	2152888	2153134	.	+	0	ID=ColletesGigas_003010-T1.cds;Parent=ColletesGigas_003010-T1
WUUM01000004.1	funannotate	CDS	2153579	2153679	.	+	0	ID=ColletesGigas_003010-T1.cds;Parent=ColletesGigas_003010-T1
WUUM01000004.1	funannotate	CDS	9002905	9002971	.	+	0	ID=ColletesGigas_003612-T1.cds;Parent=ColletesGigas_003612-T1
WUUM01000004.1	funannotate	CDS	9003075	9003223	.	+	0	ID=ColletesGigas_003612-T1.cds;Parent=ColletesGigas_003612-T1
WUUM01000004.1	funannotate	CDS	9003308	9003587	.	+	0	ID=ColletesGigas_003612-T1.cds;Parent=ColletesGigas_003612-T1
WUUM01000004.1	funannotate	CDS	9003786	9004028	.	+	0	ID=ColletesGigas_003612-T1.cds;Parent=ColletesGigas_003612-T1
WUUM01000004.1	funannotate	CDS	9004499	9004639	.	+	0	ID=ColletesGigas_003612-T1.cds;Parent=ColletesGigas_003612-T1
WUUM01000004.1	funannotate	CDS	9004853	9005041	.	+	0	ID=ColletesGigas_003612-T1.cds;Parent=ColletesGigas_003612-T1
WUUM01000004.1	funannotate	CDS	9005120	9005257	.	+	0	ID=ColletesGigas_003612-T1.cds;Parent=ColletesGigas_003612-T1
WUUM01000004.1	funannotate	CDS	9005315	9005569	.	+	0	ID=ColletesGigas_003612-T1.cds;Parent=ColletesGigas_003612-T1
WUUM01000004.1	funannotate	CDS	9005640	9005921	.	+	0	ID=ColletesGigas_003612-T1.cds;Parent=ColletesGigas_003612-T1
WUUM01000004.1	funannotate	CDS	9006002	9006132	.	+	0	ID=ColletesGigas_003612-T1.cds;Parent=ColletesGigas_003612-T1
WUUM01000004.1	funannotate	CDS	9006209	9006289	.	+	0	ID=ColletesGigas_003612-T1.cds;Parent=ColletesGigas_003612-T1
WUUM01000004.1	funannotate	mRNA	9217827	9219914	.	+	.	ID=ColletesGigas_003633-T1;Parent=ColletesGigas_003633
WUUM01000004.1	funannotate	mRNA	10431837	10432531	.	-	.	ID=ColletesGigas_003813-T1;Dbxref=InterPro:IPR005612%2CInterPro:IPR016903;Parent=ColletesGigas_003813
WUUM01000004.1	funannotate	exon	4238292	4238651	.	+	.	ID=ColletesGigas_003149-T1.exon1;Parent=ColletesGigas_003149-T1
WUUM01000004.1	funannotate	exon	1421839	1422144	.	+	.	ID=ColletesGigas_002955-T1.exon1;Parent=ColletesGigas_002955-T1
WUUM01000004.1	funannotate	exon	6724269	6724411	.	+	.	ID=ColletesGigas_003416-T1.exon2;Parent=ColletesGigas_003416-T1
WUUM01000004.1	funannotate	exon	6722896	6723168	.	+	.	ID=ColletesGigas_003416-T1.exon1;Parent=ColletesGigas_003416-T1
WUUM01000004.1	funannotate	exon	6731889	6732046	.	+	.	ID=ColletesGigas_003416-T1.exon4;Parent=ColletesGigas_003416-T1
WUUM01000004.1	funannotate	exon	6726959	6727170	.	+	.	ID=ColletesGigas_003416-T1.exon3;Parent=ColletesGigas_003416-T1
WUUM01000004.1	funannotate	mRNA	10186128	10186856	.	+	.	ID=ColletesGigas_003759-T1;Parent=ColletesGigas_003759
WUUM01000004.1	funannotate	CDS	2705129	2705269	.	-	0	ID=ColletesGigas_003054-T1.cds;Parent=ColletesGigas_003054-T1
WUUM01000004.1	funannotate	CDS	2703226	2703355	.	-	0	ID=ColletesGigas_003054-T1.cds;Parent=ColletesGigas_003054-T1
WUUM01000004.1	funannotate	CDS	2700816	2700914	.	-	0	ID=ColletesGigas_003054-T1.cds;Parent=ColletesGigas_003054-T1
WUUM01000004.1	funannotate	CDS	2700201	2700340	.	-	0	ID=ColletesGigas_003054-T1.cds;Parent=ColletesGigas_003054-T1
WUUM01000004.1	funannotate	mRNA	1676830	1678656	.	-	.	ID=ColletesGigas_002969-T1;Dbxref=InterPro:IPR011042%2CInterPro:IPR017996;Parent=ColletesGigas_002969
WUUM01000004.1	funannotate	mRNA	1713575	1714289	.	+	.	ID=ColletesGigas_002970-T1;Parent=ColletesGigas_002970
WUUM01000004.1	funannotate	exon	7369241	7369501	.	-	.	ID=ColletesGigas_003463-T1.exon11;Parent=ColletesGigas_003463-T1
WUUM01000004.1	funannotate	exon	7369718	7369973	.	-	.	ID=ColletesGigas_003463-T1.exon10;Parent=ColletesGigas_003463-T1
WUUM01000004.1	funannotate	exon	348693	349089	.	-	.	ID=ColletesGigas_002865-T1.exon2;Parent=ColletesGigas_002865-T1
WUUM01000004.1	funannotate	exon	348198	348611	.	-	.	ID=ColletesGigas_002865-T1.exon3;Parent=ColletesGigas_002865-T1
WUUM01000004.1	funannotate	exon	349160	349524	.	-	.	ID=ColletesGigas_002865-T1.exon1;Parent=ColletesGigas_002865-T1
WUUM01000004.1	funannotate	exon	9032190	9032558	.	-	.	ID=ColletesGigas_003617-T1.exon1;Parent=ColletesGigas_003617-T1
WUUM01000004.1	funannotate	mRNA	10102770	10103899	.	+	.	ID=ColletesGigas_003747-T1;Ontology_term=GO:0051087%2CGO:0000774%2CGO:0042803%2CGO:0006457;Dbxref=InterPro:IPR009012%2CInterPro:IPR000740%2CInterPro:IPR013805;Parent=ColletesGigas_003747
WUUM01000004.1	funannotate	exon	9787282	9787444	.	-	.	ID=ColletesGigas_003692-T1.exon3;Parent=ColletesGigas_003692-T1
WUUM01000004.1	funannotate	exon	9786754	9787018	.	-	.	ID=ColletesGigas_003692-T1.exon4;Parent=ColletesGigas_003692-T1
WUUM01000004.1	funannotate	exon	9786365	9786669	.	-	.	ID=ColletesGigas_003692-T1.exon5;Parent=ColletesGigas_003692-T1
WUUM01000004.1	funannotate	exon	9786171	9786290	.	-	.	ID=ColletesGigas_003692-T1.exon6;Parent=ColletesGigas_003692-T1
WUUM01000004.1	funannotate	exon	347105	347266	.	-	.	ID=ColletesGigas_002865-T1.exon6;Parent=ColletesGigas_002865-T1
WUUM01000004.1	funannotate	exon	9785911	9786081	.	-	.	ID=ColletesGigas_003692-T1.exon7;Parent=ColletesGigas_003692-T1
WUUM01000004.1	funannotate	exon	347581	348113	.	-	.	ID=ColletesGigas_002865-T1.exon4;Parent=ColletesGigas_002865-T1
WUUM01000004.1	funannotate	exon	347347	347500	.	-	.	ID=ColletesGigas_002865-T1.exon5;Parent=ColletesGigas_002865-T1
WUUM01000004.1	funannotate	mRNA	10190543	10192874	.	+	.	ID=ColletesGigas_003760-T1;Ontology_term=GO:0005576;Dbxref=InterPro:IPR018244%2CInterPro:IPR014044%2CPFAM:PF00188%2CInterPro:IPR002413%2CInterPro:IPR035940%2CInterPro:IPR001283;Parent=ColletesGigas_003760
WUUM01000004.1	funannotate	exon	9789153	9789209	.	-	.	ID=ColletesGigas_003692-T1.exon1;Parent=ColletesGigas_003692-T1
WUUM01000004.1	funannotate	exon	9787512	9787771	.	-	.	ID=ColletesGigas_003692-T1.exon2;Parent=ColletesGigas_003692-T1
WUUM01000004.1	funannotate	tRNA	10476176	10476249	.	-	.	ID=ColletesGigas_003825-T1;Parent=ColletesGigas_003825
WUUM01000004.1	funannotate	exon	5279050	5279119	.	-	.	ID=ColletesGigas_003276-T1.exon1;Parent=ColletesGigas_003276-T1
WUUM01000004.1	funannotate	exon	5277166	5277422	.	-	.	ID=ColletesGigas_003276-T1.exon2;Parent=ColletesGigas_003276-T1
WUUM01000004.1	funannotate	exon	8181360	8181420	.	-	.	ID=ColletesGigas_003546-T1.exon2;Parent=ColletesGigas_003546-T1
WUUM01000004.1	funannotate	exon	8181533	8181561	.	-	.	ID=ColletesGigas_003546-T1.exon1;Parent=ColletesGigas_003546-T1
WUUM01000004.1	funannotate	mRNA	9065505	9067221	.	+	.	ID=ColletesGigas_003621-T1;Parent=ColletesGigas_003621
WUUM01000004.1	funannotate	mRNA	1467591	1468043	.	-	.	ID=ColletesGigas_002957-T1;Parent=ColletesGigas_002957
WUUM01000004.1	funannotate	exon	10431837	10432056	.	-	.	ID=ColletesGigas_003813-T1.exon3;Parent=ColletesGigas_003813-T1
WUUM01000004.1	funannotate	CDS	6384860	6384876	.	+	0	ID=ColletesGigas_003381-T1.cds;Parent=ColletesGigas_003381-T1
WUUM01000004.1	funannotate	CDS	6385951	6385972	.	+	0	ID=ColletesGigas_003381-T1.cds;Parent=ColletesGigas_003381-T1
WUUM01000004.1	funannotate	CDS	6387711	6387952	.	+	0	ID=ColletesGigas_003381-T1.cds;Parent=ColletesGigas_003381-T1
WUUM01000004.1	funannotate	CDS	6388312	6388480	.	+	0	ID=ColletesGigas_003381-T1.cds;Parent=ColletesGigas_003381-T1
WUUM01000004.1	funannotate	CDS	6388934	6389171	.	+	0	ID=ColletesGigas_003381-T1.cds;Parent=ColletesGigas_003381-T1
WUUM01000004.1	funannotate	CDS	6389552	6389661	.	+	0	ID=ColletesGigas_003381-T1.cds;Parent=ColletesGigas_003381-T1
WUUM01000004.1	funannotate	exon	10432119	10432216	.	-	.	ID=ColletesGigas_003813-T1.exon2;Parent=ColletesGigas_003813-T1
WUUM01000004.1	funannotate	exon	8180799	8181019	.	-	.	ID=ColletesGigas_003546-T1.exon4;Parent=ColletesGigas_003546-T1
WUUM01000004.1	funannotate	exon	10432325	10432531	.	-	.	ID=ColletesGigas_003813-T1.exon1;Parent=ColletesGigas_003813-T1
WUUM01000004.1	funannotate	exon	8181118	8181271	.	-	.	ID=ColletesGigas_003546-T1.exon3;Parent=ColletesGigas_003546-T1
WUUM01000004.1	funannotate	exon	8180076	8180438	.	-	.	ID=ColletesGigas_003546-T1.exon6;Parent=ColletesGigas_003546-T1
WUUM01000004.1	funannotate	CDS	6374362	6374530	.	+	1	ID=ColletesGigas_003378-T1.cds;Parent=ColletesGigas_003378-T1
WUUM01000004.1	funannotate	exon	8180519	8180722	.	-	.	ID=ColletesGigas_003546-T1.exon5;Parent=ColletesGigas_003546-T1
WUUM01000004.1	funannotate	exon	1891456	1891816	.	-	.	ID=ColletesGigas_002992-T1.exon1;Parent=ColletesGigas_002992-T1
WUUM01000004.1	funannotate	exon	1888694	1888776	.	-	.	ID=ColletesGigas_002992-T1.exon2;Parent=ColletesGigas_002992-T1
WUUM01000004.1	funannotate	exon	2400603	2401367	.	+	.	ID=ColletesGigas_003038-T1.exon1;Parent=ColletesGigas_003038-T1
WUUM01000004.1	funannotate	CDS	3231568	3231664	.	+	0	ID=ColletesGigas_003081-T1.cds;Parent=ColletesGigas_003081-T1
WUUM01000004.1	funannotate	CDS	3235484	3235551	.	+	0	ID=ColletesGigas_003081-T1.cds;Parent=ColletesGigas_003081-T1
WUUM01000004.1	funannotate	CDS	3235641	3235986	.	+	0	ID=ColletesGigas_003081-T1.cds;Parent=ColletesGigas_003081-T1
WUUM01000004.1	funannotate	CDS	3236402	3236478	.	+	0	ID=ColletesGigas_003081-T1.cds;Parent=ColletesGigas_003081-T1
WUUM01000004.1	funannotate	CDS	3236555	3236671	.	+	0	ID=ColletesGigas_003081-T1.cds;Parent=ColletesGigas_003081-T1
WUUM01000004.1	funannotate	CDS	3238473	3238746	.	+	0	ID=ColletesGigas_003081-T1.cds;Parent=ColletesGigas_003081-T1
WUUM01000004.1	funannotate	CDS	3239005	3239489	.	+	0	ID=ColletesGigas_003081-T1.cds;Parent=ColletesGigas_003081-T1
WUUM01000004.1	funannotate	CDS	3242511	3242647	.	+	0	ID=ColletesGigas_003081-T1.cds;Parent=ColletesGigas_003081-T1
WUUM01000004.1	funannotate	CDS	3242832	3243174	.	+	0	ID=ColletesGigas_003081-T1.cds;Parent=ColletesGigas_003081-T1
WUUM01000004.1	funannotate	CDS	3244076	3244595	.	+	0	ID=ColletesGigas_003081-T1.cds;Parent=ColletesGigas_003081-T1
WUUM01000004.1	funannotate	CDS	3246252	3246394	.	+	0	ID=ColletesGigas_003081-T1.cds;Parent=ColletesGigas_003081-T1
WUUM01000004.1	funannotate	CDS	3246849	3246994	.	+	0	ID=ColletesGigas_003081-T1.cds;Parent=ColletesGigas_003081-T1
WUUM01000004.1	funannotate	CDS	3247052	3247145	.	+	0	ID=ColletesGigas_003081-T1.cds;Parent=ColletesGigas_003081-T1
WUUM01000004.1	funannotate	CDS	3248094	3248264	.	+	0	ID=ColletesGigas_003081-T1.cds;Parent=ColletesGigas_003081-T1
WUUM01000004.1	funannotate	CDS	3248322	3248511	.	+	0	ID=ColletesGigas_003081-T1.cds;Parent=ColletesGigas_003081-T1
WUUM01000004.1	funannotate	CDS	3248579	3248675	.	+	0	ID=ColletesGigas_003081-T1.cds;Parent=ColletesGigas_003081-T1
WUUM01000004.1	funannotate	CDS	3248742	3248993	.	+	0	ID=ColletesGigas_003081-T1.cds;Parent=ColletesGigas_003081-T1
WUUM01000004.1	funannotate	CDS	3249823	3249950	.	+	0	ID=ColletesGigas_003081-T1.cds;Parent=ColletesGigas_003081-T1
WUUM01000004.1	funannotate	CDS	3250097	3250227	.	+	0	ID=ColletesGigas_003081-T1.cds;Parent=ColletesGigas_003081-T1
WUUM01000004.1	funannotate	CDS	3250311	3250425	.	+	0	ID=ColletesGigas_003081-T1.cds;Parent=ColletesGigas_003081-T1
WUUM01000004.1	funannotate	CDS	3250482	3250615	.	+	0	ID=ColletesGigas_003081-T1.cds;Parent=ColletesGigas_003081-T1
WUUM01000004.1	funannotate	CDS	3250668	3250861	.	+	0	ID=ColletesGigas_003081-T1.cds;Parent=ColletesGigas_003081-T1
WUUM01000004.1	funannotate	CDS	3251039	3251444	.	+	0	ID=ColletesGigas_003081-T1.cds;Parent=ColletesGigas_003081-T1
WUUM01000004.1	funannotate	CDS	3251492	3251643	.	+	0	ID=ColletesGigas_003081-T1.cds;Parent=ColletesGigas_003081-T1
WUUM01000004.1	funannotate	CDS	3251716	3251966	.	+	0	ID=ColletesGigas_003081-T1.cds;Parent=ColletesGigas_003081-T1
WUUM01000004.1	funannotate	CDS	3252707	3252927	.	+	0	ID=ColletesGigas_003081-T1.cds;Parent=ColletesGigas_003081-T1
WUUM01000004.1	funannotate	CDS	3253006	3253146	.	+	0	ID=ColletesGigas_003081-T1.cds;Parent=ColletesGigas_003081-T1
WUUM01000004.1	funannotate	CDS	5908374	5908415	.	-	0	ID=ColletesGigas_003356-T1.cds;Parent=ColletesGigas_003356-T1
WUUM01000004.1	funannotate	CDS	5907391	5907507	.	-	0	ID=ColletesGigas_003356-T1.cds;Parent=ColletesGigas_003356-T1
WUUM01000004.1	funannotate	CDS	5907111	5907281	.	-	0	ID=ColletesGigas_003356-T1.cds;Parent=ColletesGigas_003356-T1
WUUM01000004.1	funannotate	CDS	2561409	2561993	.	-	0	ID=ColletesGigas_003048-T1.cds;Parent=ColletesGigas_003048-T1
WUUM01000004.1	funannotate	CDS	5779853	5779984	.	+	0	ID=ColletesGigas_003334-T1.cds;Parent=ColletesGigas_003334-T1
WUUM01000004.1	funannotate	CDS	5780192	5780593	.	+	0	ID=ColletesGigas_003334-T1.cds;Parent=ColletesGigas_003334-T1
WUUM01000004.1	funannotate	CDS	5780668	5780889	.	+	0	ID=ColletesGigas_003334-T1.cds;Parent=ColletesGigas_003334-T1
WUUM01000004.1	funannotate	CDS	5781105	5781388	.	+	0	ID=ColletesGigas_003334-T1.cds;Parent=ColletesGigas_003334-T1
WUUM01000004.1	funannotate	CDS	5781527	5781824	.	+	0	ID=ColletesGigas_003334-T1.cds;Parent=ColletesGigas_003334-T1
WUUM01000004.1	funannotate	CDS	5782023	5782179	.	+	0	ID=ColletesGigas_003334-T1.cds;Parent=ColletesGigas_003334-T1
WUUM01000004.1	funannotate	CDS	5782639	5782745	.	+	0	ID=ColletesGigas_003334-T1.cds;Parent=ColletesGigas_003334-T1
WUUM01000004.1	funannotate	exon	954055	954147	.	+	.	ID=ColletesGigas_002920-T1.exon10;Parent=ColletesGigas_002920-T1
WUUM01000004.1	funannotate	CDS	5639564	5639566	.	-	0	ID=ColletesGigas_003312-T1.cds;Parent=ColletesGigas_003312-T1
WUUM01000004.1	funannotate	CDS	5637931	5638141	.	-	0	ID=ColletesGigas_003312-T1.cds;Parent=ColletesGigas_003312-T1
WUUM01000004.1	funannotate	CDS	5636572	5636639	.	-	0	ID=ColletesGigas_003312-T1.cds;Parent=ColletesGigas_003312-T1
WUUM01000004.1	funannotate	exon	6930242	6930551	.	-	.	ID=ColletesGigas_003437-T1.exon4;Parent=ColletesGigas_003437-T1
WUUM01000004.1	funannotate	exon	6929118	6929396	.	-	.	ID=ColletesGigas_003437-T1.exon5;Parent=ColletesGigas_003437-T1
WUUM01000004.1	funannotate	exon	6927868	6928118	.	-	.	ID=ColletesGigas_003437-T1.exon6;Parent=ColletesGigas_003437-T1
WUUM01000004.1	funannotate	exon	6927389	6927617	.	-	.	ID=ColletesGigas_003437-T1.exon7;Parent=ColletesGigas_003437-T1
WUUM01000004.1	funannotate	exon	9015619	9015801	.	-	.	ID=ColletesGigas_003615-T1.exon4;Parent=ColletesGigas_003615-T1
WUUM01000004.1	funannotate	exon	9015943	9016063	.	-	.	ID=ColletesGigas_003615-T1.exon3;Parent=ColletesGigas_003615-T1
WUUM01000004.1	funannotate	exon	9016241	9016440	.	-	.	ID=ColletesGigas_003615-T1.exon2;Parent=ColletesGigas_003615-T1
WUUM01000004.1	funannotate	exon	9018865	9019209	.	-	.	ID=ColletesGigas_003615-T1.exon1;Parent=ColletesGigas_003615-T1
WUUM01000004.1	funannotate	exon	6932776	6932859	.	-	.	ID=ColletesGigas_003437-T1.exon1;Parent=ColletesGigas_003437-T1
WUUM01000004.1	funannotate	exon	6932612	6932703	.	-	.	ID=ColletesGigas_003437-T1.exon2;Parent=ColletesGigas_003437-T1
WUUM01000004.1	funannotate	exon	6931915	6932337	.	-	.	ID=ColletesGigas_003437-T1.exon3;Parent=ColletesGigas_003437-T1
WUUM01000004.1	funannotate	exon	6745869	6746588	.	+	.	ID=ColletesGigas_003419-T1.exon1;Parent=ColletesGigas_003419-T1
WUUM01000004.1	funannotate	exon	1402798	1402952	.	+	.	ID=ColletesGigas_002952-T1.exon1;Parent=ColletesGigas_002952-T1
WUUM01000004.1	funannotate	CDS	5100378	5100400	.	-	0	ID=ColletesGigas_003254-T1.cds;Parent=ColletesGigas_003254-T1
WUUM01000004.1	funannotate	CDS	5100019	5100264	.	-	0	ID=ColletesGigas_003254-T1.cds;Parent=ColletesGigas_003254-T1
WUUM01000004.1	funannotate	CDS	5099795	5099981	.	-	0	ID=ColletesGigas_003254-T1.cds;Parent=ColletesGigas_003254-T1
WUUM01000004.1	funannotate	mRNA	10311143	10313206	.	-	.	ID=ColletesGigas_003784-T1;Ontology_term=GO:0061630%2CGO:0004842%2CGO:0005515%2CGO:0016567;Dbxref=InterPro:IPR036322%2CInterPro:IPR003613%2CInterPro:IPR001680%2CInterPro:IPR042755%2CInterPro:IPR015943%2CInterPro:IPR001841%2CInterPro:IPR019775%2CInterPro:IPR013083%2CInterPro:IPR017907%2CInterPro:IPR017986%2CInterPro:IPR020472;Parent=ColletesGigas_003784
WUUM01000004.1	funannotate	CDS	6675997	6676211	.	+	0	ID=ColletesGigas_003406-T1.cds;Parent=ColletesGigas_003406-T1
WUUM01000004.1	funannotate	CDS	6676495	6676636	.	+	0	ID=ColletesGigas_003406-T1.cds;Parent=ColletesGigas_003406-T1
WUUM01000004.1	funannotate	CDS	6676716	6677015	.	+	0	ID=ColletesGigas_003406-T1.cds;Parent=ColletesGigas_003406-T1
WUUM01000004.1	funannotate	CDS	6677105	6677229	.	+	0	ID=ColletesGigas_003406-T1.cds;Parent=ColletesGigas_003406-T1
WUUM01000004.1	funannotate	CDS	6677316	6677725	.	+	0	ID=ColletesGigas_003406-T1.cds;Parent=ColletesGigas_003406-T1
WUUM01000004.1	funannotate	CDS	6677807	6678177	.	+	0	ID=ColletesGigas_003406-T1.cds;Parent=ColletesGigas_003406-T1
WUUM01000004.1	funannotate	CDS	6678254	6678463	.	+	0	ID=ColletesGigas_003406-T1.cds;Parent=ColletesGigas_003406-T1
WUUM01000004.1	funannotate	mRNA	4192065	4192343	.	-	.	ID=ColletesGigas_003147-T1;Parent=ColletesGigas_003147
WUUM01000004.1	funannotate	CDS	4789559	4789860	.	-	0	ID=ColletesGigas_003211-T1.cds;Parent=ColletesGigas_003211-T1
WUUM01000004.1	funannotate	CDS	4788665	4788773	.	-	0	ID=ColletesGigas_003211-T1.cds;Parent=ColletesGigas_003211-T1
WUUM01000004.1	funannotate	exon	10373223	10373352	.	-	.	ID=ColletesGigas_003799-T1.exon1;Parent=ColletesGigas_003799-T1
WUUM01000004.1	funannotate	exon	10372733	10372914	.	-	.	ID=ColletesGigas_003799-T1.exon2;Parent=ColletesGigas_003799-T1
WUUM01000004.1	funannotate	mRNA	9529090	9529841	.	-	.	ID=ColletesGigas_003669-T1;Parent=ColletesGigas_003669
WUUM01000004.1	funannotate	exon	8348893	8349095	.	+	.	ID=ColletesGigas_003560-T1.exon12;Parent=ColletesGigas_003560-T1
WUUM01000004.1	funannotate	CDS	9221358	9221464	.	+	0	ID=ColletesGigas_003634-T1.cds;Parent=ColletesGigas_003634-T1
WUUM01000004.1	funannotate	CDS	9223540	9223798	.	+	0	ID=ColletesGigas_003634-T1.cds;Parent=ColletesGigas_003634-T1
WUUM01000004.1	funannotate	exon	8349158	8349227	.	+	.	ID=ColletesGigas_003560-T1.exon13;Parent=ColletesGigas_003560-T1
WUUM01000004.1	funannotate	exon	4977631	4977983	.	-	.	ID=ColletesGigas_003236-T1.exon2;Parent=ColletesGigas_003236-T1
WUUM01000004.1	funannotate	exon	4978089	4978320	.	-	.	ID=ColletesGigas_003236-T1.exon1;Parent=ColletesGigas_003236-T1
WUUM01000004.1	funannotate	exon	8009931	8010159	.	+	.	ID=ColletesGigas_003519-T1.exon10;Parent=ColletesGigas_003519-T1
WUUM01000004.1	funannotate	exon	8348411	8348610	.	+	.	ID=ColletesGigas_003560-T1.exon10;Parent=ColletesGigas_003560-T1
WUUM01000004.1	funannotate	CDS	7459528	7459558	.	+	0	ID=ColletesGigas_003477-T1.cds;Parent=ColletesGigas_003477-T1
WUUM01000004.1	funannotate	CDS	7459624	7459722	.	+	0	ID=ColletesGigas_003477-T1.cds;Parent=ColletesGigas_003477-T1
WUUM01000004.1	funannotate	CDS	7459914	7460019	.	+	0	ID=ColletesGigas_003477-T1.cds;Parent=ColletesGigas_003477-T1
WUUM01000004.1	funannotate	CDS	7460177	7460339	.	+	0	ID=ColletesGigas_003477-T1.cds;Parent=ColletesGigas_003477-T1
WUUM01000004.1	funannotate	CDS	7461146	7461250	.	+	0	ID=ColletesGigas_003477-T1.cds;Parent=ColletesGigas_003477-T1
WUUM01000004.1	funannotate	exon	8010280	8010539	.	+	.	ID=ColletesGigas_003519-T1.exon11;Parent=ColletesGigas_003519-T1
WUUM01000004.1	funannotate	exon	8348675	8348817	.	+	.	ID=ColletesGigas_003560-T1.exon11;Parent=ColletesGigas_003560-T1
WUUM01000004.1	funannotate	CDS	362858	363358	.	+	0	ID=ColletesGigas_002868-T1.cds;Parent=ColletesGigas_002868-T1
WUUM01000004.1	funannotate	CDS	363443	363606	.	+	0	ID=ColletesGigas_002868-T1.cds;Parent=ColletesGigas_002868-T1
WUUM01000004.1	funannotate	CDS	364453	364583	.	+	0	ID=ColletesGigas_002868-T1.cds;Parent=ColletesGigas_002868-T1
WUUM01000004.1	funannotate	CDS	365553	365752	.	+	0	ID=ColletesGigas_002868-T1.cds;Parent=ColletesGigas_002868-T1
WUUM01000004.1	funannotate	CDS	367081	367263	.	+	0	ID=ColletesGigas_002868-T1.cds;Parent=ColletesGigas_002868-T1
WUUM01000004.1	funannotate	CDS	367538	367751	.	+	0	ID=ColletesGigas_002868-T1.cds;Parent=ColletesGigas_002868-T1
WUUM01000004.1	funannotate	CDS	367912	368129	.	+	0	ID=ColletesGigas_002868-T1.cds;Parent=ColletesGigas_002868-T1
WUUM01000004.1	funannotate	CDS	368207	368392	.	+	0	ID=ColletesGigas_002868-T1.cds;Parent=ColletesGigas_002868-T1
WUUM01000004.1	funannotate	CDS	368520	368670	.	+	0	ID=ColletesGigas_002868-T1.cds;Parent=ColletesGigas_002868-T1
WUUM01000004.1	funannotate	CDS	368748	368945	.	+	0	ID=ColletesGigas_002868-T1.cds;Parent=ColletesGigas_002868-T1
WUUM01000004.1	funannotate	CDS	369753	369820	.	+	0	ID=ColletesGigas_002868-T1.cds;Parent=ColletesGigas_002868-T1
WUUM01000004.1	funannotate	CDS	369898	370080	.	+	0	ID=ColletesGigas_002868-T1.cds;Parent=ColletesGigas_002868-T1
WUUM01000004.1	funannotate	CDS	370461	370886	.	+	0	ID=ColletesGigas_002868-T1.cds;Parent=ColletesGigas_002868-T1
WUUM01000004.1	funannotate	CDS	371057	371251	.	+	0	ID=ColletesGigas_002868-T1.cds;Parent=ColletesGigas_002868-T1
WUUM01000004.1	funannotate	CDS	371337	371475	.	+	0	ID=ColletesGigas_002868-T1.cds;Parent=ColletesGigas_002868-T1
WUUM01000004.1	funannotate	CDS	373280	373705	.	+	0	ID=ColletesGigas_002868-T1.cds;Parent=ColletesGigas_002868-T1
WUUM01000004.1	funannotate	CDS	373917	374160	.	+	0	ID=ColletesGigas_002868-T1.cds;Parent=ColletesGigas_002868-T1
WUUM01000004.1	funannotate	CDS	374286	374489	.	+	0	ID=ColletesGigas_002868-T1.cds;Parent=ColletesGigas_002868-T1
WUUM01000004.1	funannotate	CDS	374569	374788	.	+	0	ID=ColletesGigas_002868-T1.cds;Parent=ColletesGigas_002868-T1
WUUM01000004.1	funannotate	CDS	374875	375177	.	+	0	ID=ColletesGigas_002868-T1.cds;Parent=ColletesGigas_002868-T1
WUUM01000004.1	funannotate	exon	7955976	7956395	.	-	.	ID=ColletesGigas_003509-T1.exon4;Parent=ColletesGigas_003509-T1
WUUM01000004.1	funannotate	exon	7955692	7955889	.	-	.	ID=ColletesGigas_003509-T1.exon5;Parent=ColletesGigas_003509-T1
WUUM01000004.1	funannotate	exon	7956763	7958144	.	-	.	ID=ColletesGigas_003509-T1.exon2;Parent=ColletesGigas_003509-T1
WUUM01000004.1	funannotate	exon	7956469	7956685	.	-	.	ID=ColletesGigas_003509-T1.exon3;Parent=ColletesGigas_003509-T1
WUUM01000004.1	funannotate	exon	7959294	7959431	.	-	.	ID=ColletesGigas_003509-T1.exon1;Parent=ColletesGigas_003509-T1
WUUM01000004.1	funannotate	exon	10449214	10449424	.	-	.	ID=ColletesGigas_003816-T1.exon9;Parent=ColletesGigas_003816-T1
WUUM01000004.1	funannotate	CDS	6704663	6705114	.	-	0	ID=ColletesGigas_003411-T1.cds;Parent=ColletesGigas_003411-T1
WUUM01000004.1	funannotate	CDS	6703697	6703988	.	-	0	ID=ColletesGigas_003411-T1.cds;Parent=ColletesGigas_003411-T1
WUUM01000004.1	funannotate	CDS	6703469	6703618	.	-	0	ID=ColletesGigas_003411-T1.cds;Parent=ColletesGigas_003411-T1
WUUM01000004.1	funannotate	CDS	6703226	6703381	.	-	0	ID=ColletesGigas_003411-T1.cds;Parent=ColletesGigas_003411-T1
WUUM01000004.1	funannotate	CDS	6702950	6703138	.	-	0	ID=ColletesGigas_003411-T1.cds;Parent=ColletesGigas_003411-T1
WUUM01000004.1	funannotate	CDS	6702714	6702887	.	-	0	ID=ColletesGigas_003411-T1.cds;Parent=ColletesGigas_003411-T1
WUUM01000004.1	funannotate	CDS	6701794	6701965	.	-	0	ID=ColletesGigas_003411-T1.cds;Parent=ColletesGigas_003411-T1
WUUM01000004.1	funannotate	CDS	6701493	6701684	.	-	0	ID=ColletesGigas_003411-T1.cds;Parent=ColletesGigas_003411-T1
WUUM01000004.1	funannotate	CDS	6701258	6701404	.	-	0	ID=ColletesGigas_003411-T1.cds;Parent=ColletesGigas_003411-T1
WUUM01000004.1	funannotate	CDS	6701048	6701185	.	-	0	ID=ColletesGigas_003411-T1.cds;Parent=ColletesGigas_003411-T1
WUUM01000004.1	funannotate	CDS	6700677	6700949	.	-	0	ID=ColletesGigas_003411-T1.cds;Parent=ColletesGigas_003411-T1
WUUM01000004.1	funannotate	CDS	6700369	6700604	.	-	0	ID=ColletesGigas_003411-T1.cds;Parent=ColletesGigas_003411-T1
WUUM01000004.1	funannotate	CDS	6700051	6700278	.	-	0	ID=ColletesGigas_003411-T1.cds;Parent=ColletesGigas_003411-T1
WUUM01000004.1	funannotate	CDS	6699818	6699973	.	-	0	ID=ColletesGigas_003411-T1.cds;Parent=ColletesGigas_003411-T1
WUUM01000004.1	funannotate	CDS	5075023	5075314	.	+	0	ID=ColletesGigas_003249-T1.cds;Parent=ColletesGigas_003249-T1
WUUM01000004.1	funannotate	CDS	5075732	5076099	.	+	0	ID=ColletesGigas_003249-T1.cds;Parent=ColletesGigas_003249-T1
WUUM01000004.1	funannotate	CDS	5076457	5077800	.	+	0	ID=ColletesGigas_003249-T1.cds;Parent=ColletesGigas_003249-T1
WUUM01000004.1	funannotate	exon	10450493	10450725	.	-	.	ID=ColletesGigas_003816-T1.exon4;Parent=ColletesGigas_003816-T1
WUUM01000004.1	funannotate	exon	10451041	10451292	.	-	.	ID=ColletesGigas_003816-T1.exon3;Parent=ColletesGigas_003816-T1
WUUM01000004.1	funannotate	exon	10451359	10451513	.	-	.	ID=ColletesGigas_003816-T1.exon2;Parent=ColletesGigas_003816-T1
WUUM01000004.1	funannotate	tRNA	7670651	7670733	.	-	.	ID=ColletesGigas_003491-T1;Parent=ColletesGigas_003491
WUUM01000004.1	funannotate	exon	10451779	10451811	.	-	.	ID=ColletesGigas_003816-T1.exon1;Parent=ColletesGigas_003816-T1
WUUM01000004.1	funannotate	mRNA	10380026	10393251	.	-	.	ID=ColletesGigas_003801-T1;Ontology_term=GO:0005524%2CGO:0046872%2CGO:0050660%2CGO:0017150%2CGO:0003824%2CGO:0055114%2CGO:0008033;Dbxref=InterPro:IPR035587%2CInterPro:IPR000330%2CInterPro:IPR001650%2CInterPro:IPR038718%2CInterPro:IPR013785%2CInterPro:IPR018517%2CInterPro:IPR027417%2CInterPro:IPR014001%2CInterPro:IPR001269%2CInterPro:IPR000571%2CInterPro:IPR036855;Parent=ColletesGigas_003801
WUUM01000004.1	funannotate	exon	10449522	10449676	.	-	.	ID=ColletesGigas_003816-T1.exon8;Parent=ColletesGigas_003816-T1
WUUM01000004.1	funannotate	exon	10449746	10449968	.	-	.	ID=ColletesGigas_003816-T1.exon7;Parent=ColletesGigas_003816-T1
WUUM01000004.1	funannotate	exon	10450055	10450203	.	-	.	ID=ColletesGigas_003816-T1.exon6;Parent=ColletesGigas_003816-T1
WUUM01000004.1	funannotate	exon	10450273	10450382	.	-	.	ID=ColletesGigas_003816-T1.exon5;Parent=ColletesGigas_003816-T1
WUUM01000004.1	funannotate	mRNA	10267653	10268029	.	+	.	ID=ColletesGigas_003772-T1;Parent=ColletesGigas_003772
WUUM01000004.1	funannotate	exon	3126001	3126419	.	+	.	ID=ColletesGigas_003078-T1.exon2;Parent=ColletesGigas_003078-T1
WUUM01000004.1	funannotate	CDS	4610938	4610998	.	+	0	ID=ColletesGigas_003177-T1.cds;Parent=ColletesGigas_003177-T1
WUUM01000004.1	funannotate	CDS	4611216	4611934	.	+	0	ID=ColletesGigas_003177-T1.cds;Parent=ColletesGigas_003177-T1
WUUM01000004.1	funannotate	exon	5002875	5003004	.	-	.	ID=ColletesGigas_003239-T1.exon3;Parent=ColletesGigas_003239-T1
WUUM01000004.1	funannotate	exon	3125680	3125892	.	+	.	ID=ColletesGigas_003078-T1.exon1;Parent=ColletesGigas_003078-T1
WUUM01000004.1	funannotate	exon	5003158	5003281	.	-	.	ID=ColletesGigas_003239-T1.exon2;Parent=ColletesGigas_003239-T1
WUUM01000004.1	funannotate	exon	5003591	5003879	.	-	.	ID=ColletesGigas_003239-T1.exon1;Parent=ColletesGigas_003239-T1
WUUM01000004.1	funannotate	mRNA	4023544	4024567	.	-	.	ID=ColletesGigas_003135-T1;Dbxref=InterPro:IPR019153%2CInterPro:IPR036390%2CPFAM:PF09756%2CInterPro:IPR036388;Parent=ColletesGigas_003135
WUUM01000004.1	funannotate	CDS	5333034	5333210	.	-	0	ID=ColletesGigas_003282-T1.cds;Parent=ColletesGigas_003282-T1
WUUM01000004.1	funannotate	CDS	5332287	5332349	.	-	0	ID=ColletesGigas_003282-T1.cds;Parent=ColletesGigas_003282-T1
WUUM01000004.1	funannotate	CDS	5573898	5574070	.	-	0	ID=ColletesGigas_003307-T1.cds;Parent=ColletesGigas_003307-T1
WUUM01000004.1	funannotate	CDS	5571647	5572191	.	-	0	ID=ColletesGigas_003307-T1.cds;Parent=ColletesGigas_003307-T1
WUUM01000004.1	funannotate	CDS	5568126	5568442	.	-	0	ID=ColletesGigas_003307-T1.cds;Parent=ColletesGigas_003307-T1
WUUM01000004.1	funannotate	CDS	5564866	5565233	.	-	0	ID=ColletesGigas_003307-T1.cds;Parent=ColletesGigas_003307-T1
WUUM01000004.1	funannotate	CDS	5563494	5563596	.	-	0	ID=ColletesGigas_003307-T1.cds;Parent=ColletesGigas_003307-T1
WUUM01000004.1	funannotate	mRNA	9538294	9538704	.	+	.	ID=ColletesGigas_003670-T1;Parent=ColletesGigas_003670
WUUM01000004.1	funannotate	CDS	5739823	5739930	.	+	0	ID=ColletesGigas_003329-T1.cds;Parent=ColletesGigas_003329-T1
WUUM01000004.1	funannotate	CDS	5739962	5740162	.	+	0	ID=ColletesGigas_003329-T1.cds;Parent=ColletesGigas_003329-T1
WUUM01000004.1	funannotate	CDS	4328409	4328440	.	-	0	ID=ColletesGigas_003155-T1.cds;Parent=ColletesGigas_003155-T1
WUUM01000004.1	funannotate	CDS	4326733	4327128	.	-	0	ID=ColletesGigas_003155-T1.cds;Parent=ColletesGigas_003155-T1
WUUM01000004.1	funannotate	CDS	4326128	4326233	.	-	0	ID=ColletesGigas_003155-T1.cds;Parent=ColletesGigas_003155-T1
WUUM01000004.1	funannotate	exon	10569254	10569390	.	-	.	ID=ColletesGigas_003846-T1.exon10;Parent=ColletesGigas_003846-T1
WUUM01000004.1	funannotate	CDS	6863610	6863706	.	-	0	ID=ColletesGigas_003428-T1.cds;Parent=ColletesGigas_003428-T1
WUUM01000004.1	funannotate	CDS	6863413	6863521	.	-	0	ID=ColletesGigas_003428-T1.cds;Parent=ColletesGigas_003428-T1
WUUM01000004.1	funannotate	CDS	6863228	6863333	.	-	0	ID=ColletesGigas_003428-T1.cds;Parent=ColletesGigas_003428-T1
WUUM01000004.1	funannotate	CDS	6863003	6863154	.	-	0	ID=ColletesGigas_003428-T1.cds;Parent=ColletesGigas_003428-T1
WUUM01000004.1	funannotate	CDS	6862679	6862928	.	-	0	ID=ColletesGigas_003428-T1.cds;Parent=ColletesGigas_003428-T1
WUUM01000004.1	funannotate	mRNA	3863811	3866223	.	-	.	ID=ColletesGigas_003123-T1;Parent=ColletesGigas_003123
WUUM01000004.1	funannotate	exon	5856440	5856631	.	+	.	ID=ColletesGigas_003345-T1.exon1;Parent=ColletesGigas_003345-T1
WUUM01000004.1	funannotate	CDS	7349326	7349528	.	-	0	ID=ColletesGigas_003461-T1.cds;Parent=ColletesGigas_003461-T1
WUUM01000004.1	funannotate	CDS	7348752	7348849	.	-	0	ID=ColletesGigas_003461-T1.cds;Parent=ColletesGigas_003461-T1
WUUM01000004.1	funannotate	CDS	7348497	7348678	.	-	0	ID=ColletesGigas_003461-T1.cds;Parent=ColletesGigas_003461-T1
WUUM01000004.1	funannotate	exon	5856784	5857245	.	+	.	ID=ColletesGigas_003345-T1.exon2;Parent=ColletesGigas_003345-T1
WUUM01000004.1	funannotate	exon	5857320	5857529	.	+	.	ID=ColletesGigas_003345-T1.exon3;Parent=ColletesGigas_003345-T1
WUUM01000004.1	funannotate	exon	5857597	5857921	.	+	.	ID=ColletesGigas_003345-T1.exon4;Parent=ColletesGigas_003345-T1
WUUM01000004.1	funannotate	exon	5857985	5858310	.	+	.	ID=ColletesGigas_003345-T1.exon5;Parent=ColletesGigas_003345-T1
WUUM01000004.1	funannotate	CDS	5279050	5279119	.	-	0	ID=ColletesGigas_003276-T1.cds;Parent=ColletesGigas_003276-T1
WUUM01000004.1	funannotate	CDS	5277166	5277422	.	-	0	ID=ColletesGigas_003276-T1.cds;Parent=ColletesGigas_003276-T1
WUUM01000004.1	funannotate	exon	4529545	4529642	.	+	.	ID=ColletesGigas_003167-T1.exon1;Parent=ColletesGigas_003167-T1
WUUM01000004.1	funannotate	exon	4532228	4532540	.	+	.	ID=ColletesGigas_003167-T1.exon3;Parent=ColletesGigas_003167-T1
WUUM01000004.1	funannotate	exon	4529926	4530059	.	+	.	ID=ColletesGigas_003167-T1.exon2;Parent=ColletesGigas_003167-T1
WUUM01000004.1	funannotate	exon	9889400	9889500	.	+	.	ID=ColletesGigas_003707-T1.exon4;Parent=ColletesGigas_003707-T1
WUUM01000004.1	funannotate	exon	4537485	4537628	.	+	.	ID=ColletesGigas_003167-T1.exon5;Parent=ColletesGigas_003167-T1
WUUM01000004.1	funannotate	exon	9888994	9889314	.	+	.	ID=ColletesGigas_003707-T1.exon3;Parent=ColletesGigas_003707-T1
WUUM01000004.1	funannotate	exon	4535609	4535717	.	+	.	ID=ColletesGigas_003167-T1.exon4;Parent=ColletesGigas_003167-T1
WUUM01000004.1	funannotate	exon	9888779	9888907	.	+	.	ID=ColletesGigas_003707-T1.exon2;Parent=ColletesGigas_003707-T1
WUUM01000004.1	funannotate	CDS	3559232	3559621	.	-	0	ID=ColletesGigas_003106-T1.cds;Parent=ColletesGigas_003106-T1
WUUM01000004.1	funannotate	CDS	9664962	9665356	.	-	0	ID=ColletesGigas_003685-T1.cds;Parent=ColletesGigas_003685-T1
WUUM01000004.1	funannotate	CDS	9664732	9664886	.	-	0	ID=ColletesGigas_003685-T1.cds;Parent=ColletesGigas_003685-T1
WUUM01000004.1	funannotate	CDS	9664383	9664651	.	-	0	ID=ColletesGigas_003685-T1.cds;Parent=ColletesGigas_003685-T1
WUUM01000004.1	funannotate	CDS	9664173	9664300	.	-	0	ID=ColletesGigas_003685-T1.cds;Parent=ColletesGigas_003685-T1
WUUM01000004.1	funannotate	CDS	9663810	9663949	.	-	0	ID=ColletesGigas_003685-T1.cds;Parent=ColletesGigas_003685-T1
WUUM01000004.1	funannotate	CDS	9663370	9663710	.	-	0	ID=ColletesGigas_003685-T1.cds;Parent=ColletesGigas_003685-T1
WUUM01000004.1	funannotate	CDS	4967288	4967332	.	-	0	ID=ColletesGigas_003232-T1.cds;Parent=ColletesGigas_003232-T1
WUUM01000004.1	funannotate	CDS	4966900	4967123	.	-	0	ID=ColletesGigas_003232-T1.cds;Parent=ColletesGigas_003232-T1
WUUM01000004.1	funannotate	CDS	4966360	4966819	.	-	0	ID=ColletesGigas_003232-T1.cds;Parent=ColletesGigas_003232-T1
WUUM01000004.1	funannotate	CDS	10553192	10553282	.	+	0	ID=ColletesGigas_003842-T1.cds;Parent=ColletesGigas_003842-T1
WUUM01000004.1	funannotate	CDS	10558166	10558409	.	+	0	ID=ColletesGigas_003842-T1.cds;Parent=ColletesGigas_003842-T1
WUUM01000004.1	funannotate	CDS	10558574	10558708	.	+	0	ID=ColletesGigas_003842-T1.cds;Parent=ColletesGigas_003842-T1
WUUM01000004.1	funannotate	CDS	10558944	10559131	.	+	0	ID=ColletesGigas_003842-T1.cds;Parent=ColletesGigas_003842-T1
WUUM01000004.1	funannotate	CDS	10559261	10559401	.	+	0	ID=ColletesGigas_003842-T1.cds;Parent=ColletesGigas_003842-T1
WUUM01000004.1	funannotate	CDS	10559509	10559648	.	+	0	ID=ColletesGigas_003842-T1.cds;Parent=ColletesGigas_003842-T1
WUUM01000004.1	funannotate	CDS	7817400	7817458	.	+	0	ID=ColletesGigas_003499-T1.cds;Parent=ColletesGigas_003499-T1
WUUM01000004.1	funannotate	CDS	7819729	7819843	.	+	0	ID=ColletesGigas_003499-T1.cds;Parent=ColletesGigas_003499-T1
WUUM01000004.1	funannotate	CDS	7820412	7820543	.	+	0	ID=ColletesGigas_003499-T1.cds;Parent=ColletesGigas_003499-T1
WUUM01000004.1	funannotate	mRNA	9371425	9372704	.	+	.	ID=ColletesGigas_003645-T1;Ontology_term=GO:0005515;Dbxref=PFAM:PF13857%2CPFAM:PF12796%2CPFAM:PF13637%2CInterPro:IPR020683%2CInterPro:IPR036770%2CPFAM:PF00023%2CInterPro:IPR002110;Parent=ColletesGigas_003645
WUUM01000004.1	funannotate	CDS	7219621	7219664	.	+	0	ID=ColletesGigas_003455-T1.cds;Parent=ColletesGigas_003455-T1
WUUM01000004.1	funannotate	CDS	7219747	7219840	.	+	0	ID=ColletesGigas_003455-T1.cds;Parent=ColletesGigas_003455-T1
WUUM01000004.1	funannotate	CDS	7219902	7220075	.	+	0	ID=ColletesGigas_003455-T1.cds;Parent=ColletesGigas_003455-T1
WUUM01000004.1	funannotate	exon	4841969	4842176	.	-	.	ID=ColletesGigas_003218-T1.exon1;Parent=ColletesGigas_003218-T1
WUUM01000004.1	funannotate	exon	4840125	4840303	.	-	.	ID=ColletesGigas_003218-T1.exon2;Parent=ColletesGigas_003218-T1
WUUM01000004.1	funannotate	mRNA	10364701	10365498	.	+	.	ID=ColletesGigas_003796-T1;Parent=ColletesGigas_003796
WUUM01000004.1	funannotate	exon	5573898	5574070	.	-	.	ID=ColletesGigas_003307-T1.exon1;Parent=ColletesGigas_003307-T1
WUUM01000004.1	funannotate	exon	5571647	5572191	.	-	.	ID=ColletesGigas_003307-T1.exon2;Parent=ColletesGigas_003307-T1
WUUM01000004.1	funannotate	exon	5568126	5568442	.	-	.	ID=ColletesGigas_003307-T1.exon3;Parent=ColletesGigas_003307-T1
WUUM01000004.1	funannotate	exon	5564866	5565233	.	-	.	ID=ColletesGigas_003307-T1.exon4;Parent=ColletesGigas_003307-T1
WUUM01000004.1	funannotate	exon	5563494	5563596	.	-	.	ID=ColletesGigas_003307-T1.exon5;Parent=ColletesGigas_003307-T1
WUUM01000004.1	funannotate	CDS	10687309	10687715	.	-	0	ID=ColletesGigas_003864-T1.cds;Parent=ColletesGigas_003864-T1
WUUM01000004.1	funannotate	CDS	10687028	10687167	.	-	0	ID=ColletesGigas_003864-T1.cds;Parent=ColletesGigas_003864-T1
WUUM01000004.1	funannotate	CDS	10686195	10686802	.	-	0	ID=ColletesGigas_003864-T1.cds;Parent=ColletesGigas_003864-T1
WUUM01000004.1	funannotate	CDS	10685638	10686102	.	-	0	ID=ColletesGigas_003864-T1.cds;Parent=ColletesGigas_003864-T1
WUUM01000004.1	funannotate	CDS	10685565	10685606	.	-	0	ID=ColletesGigas_003864-T1.cds;Parent=ColletesGigas_003864-T1
WUUM01000004.1	funannotate	CDS	10685391	10685512	.	-	0	ID=ColletesGigas_003864-T1.cds;Parent=ColletesGigas_003864-T1
WUUM01000004.1	funannotate	CDS	10685090	10685315	.	-	0	ID=ColletesGigas_003864-T1.cds;Parent=ColletesGigas_003864-T1
WUUM01000004.1	funannotate	CDS	10684878	10685012	.	-	0	ID=ColletesGigas_003864-T1.cds;Parent=ColletesGigas_003864-T1
WUUM01000004.1	funannotate	CDS	10684519	10684788	.	-	0	ID=ColletesGigas_003864-T1.cds;Parent=ColletesGigas_003864-T1
WUUM01000004.1	funannotate	CDS	10684053	10684311	.	-	0	ID=ColletesGigas_003864-T1.cds;Parent=ColletesGigas_003864-T1
WUUM01000004.1	funannotate	CDS	10683635	10683928	.	-	0	ID=ColletesGigas_003864-T1.cds;Parent=ColletesGigas_003864-T1
WUUM01000004.1	funannotate	CDS	10683360	10683472	.	-	0	ID=ColletesGigas_003864-T1.cds;Parent=ColletesGigas_003864-T1
WUUM01000004.1	funannotate	CDS	10682996	10683115	.	-	0	ID=ColletesGigas_003864-T1.cds;Parent=ColletesGigas_003864-T1
WUUM01000004.1	funannotate	mRNA	3656169	3673494	.	-	.	ID=ColletesGigas_003111-T1;Dbxref=InterPro:IPR019133;Parent=ColletesGigas_003111
WUUM01000004.1	funannotate	exon	1127054	1127310	.	+	.	ID=ColletesGigas_002934-T1.exon2;Parent=ColletesGigas_002934-T1
WUUM01000004.1	funannotate	exon	1125742	1125843	.	+	.	ID=ColletesGigas_002934-T1.exon1;Parent=ColletesGigas_002934-T1
WUUM01000004.1	funannotate	exon	1127652	1127824	.	+	.	ID=ColletesGigas_002934-T1.exon4;Parent=ColletesGigas_002934-T1
WUUM01000004.1	funannotate	exon	1127391	1127584	.	+	.	ID=ColletesGigas_002934-T1.exon3;Parent=ColletesGigas_002934-T1
WUUM01000004.1	funannotate	exon	1128188	1128390	.	+	.	ID=ColletesGigas_002934-T1.exon6;Parent=ColletesGigas_002934-T1
WUUM01000004.1	funannotate	exon	1127917	1128118	.	+	.	ID=ColletesGigas_002934-T1.exon5;Parent=ColletesGigas_002934-T1
WUUM01000004.1	funannotate	exon	1128696	1128963	.	+	.	ID=ColletesGigas_002934-T1.exon8;Parent=ColletesGigas_002934-T1
WUUM01000004.1	funannotate	exon	1128460	1128623	.	+	.	ID=ColletesGigas_002934-T1.exon7;Parent=ColletesGigas_002934-T1
WUUM01000004.1	funannotate	exon	9888369	9888468	.	+	.	ID=ColletesGigas_003707-T1.exon1;Parent=ColletesGigas_003707-T1
WUUM01000004.1	funannotate	mRNA	9448038	9449973	.	-	.	ID=ColletesGigas_003657-T1;Ontology_term=GO:0048870%2CGO:0031514%2CGO:0017137%2CGO:0008017;Dbxref=InterPro:IPR039308%2CInterPro:IPR025593;Parent=ColletesGigas_003657
WUUM01000004.1	funannotate	exon	5872427	5872638	.	-	.	ID=ColletesGigas_003348-T1.exon1;Parent=ColletesGigas_003348-T1
WUUM01000004.1	funannotate	exon	5872333	5872406	.	-	.	ID=ColletesGigas_003348-T1.exon2;Parent=ColletesGigas_003348-T1
WUUM01000004.1	funannotate	mRNA	4977631	4978320	.	-	.	ID=ColletesGigas_003236-T1;Dbxref=InterPro:IPR001849%2CInterPro:IPR000648%2CInterPro:IPR011993;Parent=ColletesGigas_003236
WUUM01000004.1	funannotate	CDS	7572547	7572858	.	+	0	ID=ColletesGigas_003483-T1.cds;Parent=ColletesGigas_003483-T1
WUUM01000004.1	funannotate	CDS	7572930	7573043	.	+	0	ID=ColletesGigas_003483-T1.cds;Parent=ColletesGigas_003483-T1
WUUM01000004.1	funannotate	CDS	7573119	7573275	.	+	0	ID=ColletesGigas_003483-T1.cds;Parent=ColletesGigas_003483-T1
WUUM01000004.1	funannotate	CDS	7573358	7573504	.	+	0	ID=ColletesGigas_003483-T1.cds;Parent=ColletesGigas_003483-T1
WUUM01000004.1	funannotate	CDS	7576174	7576420	.	+	0	ID=ColletesGigas_003483-T1.cds;Parent=ColletesGigas_003483-T1
WUUM01000004.1	funannotate	CDS	7576508	7576649	.	+	0	ID=ColletesGigas_003483-T1.cds;Parent=ColletesGigas_003483-T1
WUUM01000004.1	funannotate	CDS	7576759	7576878	.	+	0	ID=ColletesGigas_003483-T1.cds;Parent=ColletesGigas_003483-T1
WUUM01000004.1	funannotate	CDS	7576952	7577217	.	+	0	ID=ColletesGigas_003483-T1.cds;Parent=ColletesGigas_003483-T1
WUUM01000004.1	funannotate	CDS	7577312	7577421	.	+	0	ID=ColletesGigas_003483-T1.cds;Parent=ColletesGigas_003483-T1
WUUM01000004.1	funannotate	CDS	7577630	7578298	.	+	0	ID=ColletesGigas_003483-T1.cds;Parent=ColletesGigas_003483-T1
WUUM01000004.1	funannotate	CDS	7579384	7579572	.	+	0	ID=ColletesGigas_003483-T1.cds;Parent=ColletesGigas_003483-T1
WUUM01000004.1	funannotate	CDS	7580182	7580516	.	+	0	ID=ColletesGigas_003483-T1.cds;Parent=ColletesGigas_003483-T1
WUUM01000004.1	funannotate	CDS	7580780	7581073	.	+	0	ID=ColletesGigas_003483-T1.cds;Parent=ColletesGigas_003483-T1
WUUM01000004.1	funannotate	CDS	7581162	7581429	.	+	0	ID=ColletesGigas_003483-T1.cds;Parent=ColletesGigas_003483-T1
WUUM01000004.1	funannotate	CDS	7581720	7581782	.	+	0	ID=ColletesGigas_003483-T1.cds;Parent=ColletesGigas_003483-T1
WUUM01000004.1	funannotate	CDS	7581869	7582128	.	+	0	ID=ColletesGigas_003483-T1.cds;Parent=ColletesGigas_003483-T1
WUUM01000004.1	funannotate	CDS	7582361	7582531	.	+	0	ID=ColletesGigas_003483-T1.cds;Parent=ColletesGigas_003483-T1
WUUM01000004.1	funannotate	exon	3269062	3269706	.	+	.	ID=ColletesGigas_003082-T1.exon21;Parent=ColletesGigas_003082-T1
WUUM01000004.1	funannotate	exon	5872074	5872255	.	-	.	ID=ColletesGigas_003348-T1.exon3;Parent=ColletesGigas_003348-T1
WUUM01000004.1	funannotate	exon	3268387	3268686	.	+	.	ID=ColletesGigas_003082-T1.exon20;Parent=ColletesGigas_003082-T1
WUUM01000004.1	funannotate	exon	3266394	3266560	.	+	.	ID=ColletesGigas_003082-T1.exon14;Parent=ColletesGigas_003082-T1
WUUM01000004.1	funannotate	exon	7451039	7451134	.	+	.	ID=ColletesGigas_003474-T1.exon3;Parent=ColletesGigas_003474-T1
WUUM01000004.1	funannotate	exon	9865130	9865225	.	-	.	ID=ColletesGigas_003704-T1.exon1;Parent=ColletesGigas_003704-T1
WUUM01000004.1	funannotate	exon	3265852	3266071	.	+	.	ID=ColletesGigas_003082-T1.exon13;Parent=ColletesGigas_003082-T1
WUUM01000004.1	funannotate	exon	9864511	9864679	.	-	.	ID=ColletesGigas_003704-T1.exon2;Parent=ColletesGigas_003704-T1
WUUM01000004.1	funannotate	exon	3267043	3267152	.	+	.	ID=ColletesGigas_003082-T1.exon16;Parent=ColletesGigas_003082-T1
WUUM01000004.1	funannotate	exon	7450434	7450589	.	+	.	ID=ColletesGigas_003474-T1.exon1;Parent=ColletesGigas_003474-T1
WUUM01000004.1	funannotate	exon	3266747	3266967	.	+	.	ID=ColletesGigas_003082-T1.exon15;Parent=ColletesGigas_003082-T1
WUUM01000004.1	funannotate	exon	7450837	7450944	.	+	.	ID=ColletesGigas_003474-T1.exon2;Parent=ColletesGigas_003474-T1
WUUM01000004.1	funannotate	exon	3267379	3267479	.	+	.	ID=ColletesGigas_003082-T1.exon18;Parent=ColletesGigas_003082-T1
WUUM01000004.1	funannotate	exon	9863507	9863664	.	-	.	ID=ColletesGigas_003704-T1.exon5;Parent=ColletesGigas_003704-T1
WUUM01000004.1	funannotate	exon	3267206	3267321	.	+	.	ID=ColletesGigas_003082-T1.exon17;Parent=ColletesGigas_003082-T1
WUUM01000004.1	funannotate	exon	9863114	9863414	.	-	.	ID=ColletesGigas_003704-T1.exon6;Parent=ColletesGigas_003704-T1
WUUM01000004.1	funannotate	exon	9864145	9864310	.	-	.	ID=ColletesGigas_003704-T1.exon3;Parent=ColletesGigas_003704-T1
WUUM01000004.1	funannotate	exon	3268115	3268293	.	+	.	ID=ColletesGigas_003082-T1.exon19;Parent=ColletesGigas_003082-T1
WUUM01000004.1	funannotate	exon	9863821	9864001	.	-	.	ID=ColletesGigas_003704-T1.exon4;Parent=ColletesGigas_003704-T1
WUUM01000004.1	funannotate	exon	9860531	9861234	.	-	.	ID=ColletesGigas_003704-T1.exon9;Parent=ColletesGigas_003704-T1
WUUM01000004.1	funannotate	exon	9862604	9862933	.	-	.	ID=ColletesGigas_003704-T1.exon7;Parent=ColletesGigas_003704-T1
WUUM01000004.1	funannotate	exon	9861696	9861805	.	-	.	ID=ColletesGigas_003704-T1.exon8;Parent=ColletesGigas_003704-T1
WUUM01000004.1	funannotate	CDS	1396214	1396382	.	-	1	ID=ColletesGigas_002951-T1.cds;Parent=ColletesGigas_002951-T1
WUUM01000004.1	funannotate	mRNA	8517667	8524151	.	-	.	ID=ColletesGigas_003581-T1;Dbxref=InterPro:IPR038678%2CInterPro:IPR009465;Parent=ColletesGigas_003581
WUUM01000004.1	funannotate	CDS	10630685	10632556	.	+	0	ID=ColletesGigas_003858-T1.cds;Parent=ColletesGigas_003858-T1
WUUM01000004.1	funannotate	CDS	3089983	3090106	.	+	0	ID=ColletesGigas_003075-T1.cds;Parent=ColletesGigas_003075-T1
WUUM01000004.1	funannotate	CDS	3090942	3091120	.	+	0	ID=ColletesGigas_003075-T1.cds;Parent=ColletesGigas_003075-T1
WUUM01000004.1	funannotate	exon	9006002	9006132	.	+	.	ID=ColletesGigas_003612-T1.exon10;Parent=ColletesGigas_003612-T1
WUUM01000004.1	funannotate	exon	9006209	9006289	.	+	.	ID=ColletesGigas_003612-T1.exon11;Parent=ColletesGigas_003612-T1
WUUM01000004.1	funannotate	CDS	10462336	10462422	.	+	0	ID=ColletesGigas_003820-T1.cds;Parent=ColletesGigas_003820-T1
WUUM01000004.1	funannotate	CDS	10462599	10462802	.	+	0	ID=ColletesGigas_003820-T1.cds;Parent=ColletesGigas_003820-T1
WUUM01000004.1	funannotate	CDS	10462878	10463051	.	+	0	ID=ColletesGigas_003820-T1.cds;Parent=ColletesGigas_003820-T1
WUUM01000004.1	funannotate	CDS	10463135	10463266	.	+	0	ID=ColletesGigas_003820-T1.cds;Parent=ColletesGigas_003820-T1
WUUM01000004.1	funannotate	CDS	10463348	10463584	.	+	0	ID=ColletesGigas_003820-T1.cds;Parent=ColletesGigas_003820-T1
WUUM01000004.1	funannotate	CDS	8538501	8538815	.	-	0	ID=ColletesGigas_003582-T1.cds;Parent=ColletesGigas_003582-T1
WUUM01000004.1	funannotate	exon	8509296	8509631	.	-	.	ID=ColletesGigas_003580-T1.exon3;Parent=ColletesGigas_003580-T1
WUUM01000004.1	funannotate	exon	8512240	8512465	.	-	.	ID=ColletesGigas_003580-T1.exon2;Parent=ColletesGigas_003580-T1
WUUM01000004.1	funannotate	exon	8512553	8512590	.	-	.	ID=ColletesGigas_003580-T1.exon1;Parent=ColletesGigas_003580-T1
WUUM01000004.1	funannotate	exon	5617493	5617553	.	-	.	ID=ColletesGigas_003310-T1.exon1;Parent=ColletesGigas_003310-T1
WUUM01000004.1	funannotate	exon	5220272	5220365	.	-	.	ID=ColletesGigas_003273-T1.exon2;Parent=ColletesGigas_003273-T1
WUUM01000004.1	funannotate	exon	5617060	5617084	.	-	.	ID=ColletesGigas_003310-T1.exon3;Parent=ColletesGigas_003310-T1
WUUM01000004.1	funannotate	exon	5617238	5617415	.	-	.	ID=ColletesGigas_003310-T1.exon2;Parent=ColletesGigas_003310-T1
WUUM01000004.1	funannotate	mRNA	8698603	8700381	.	+	.	ID=ColletesGigas_003593-T1;Parent=ColletesGigas_003593
WUUM01000004.1	funannotate	CDS	8973454	8973548	.	+	0	ID=ColletesGigas_003607-T1.cds;Parent=ColletesGigas_003607-T1
WUUM01000004.1	funannotate	CDS	8973752	8973861	.	+	0	ID=ColletesGigas_003607-T1.cds;Parent=ColletesGigas_003607-T1
WUUM01000004.1	funannotate	CDS	8974482	8976403	.	+	0	ID=ColletesGigas_003607-T1.cds;Parent=ColletesGigas_003607-T1
WUUM01000004.1	funannotate	CDS	8976468	8977085	.	+	0	ID=ColletesGigas_003607-T1.cds;Parent=ColletesGigas_003607-T1
WUUM01000004.1	funannotate	CDS	8977194	8977598	.	+	0	ID=ColletesGigas_003607-T1.cds;Parent=ColletesGigas_003607-T1
WUUM01000004.1	funannotate	CDS	8979394	8979401	.	+	0	ID=ColletesGigas_003607-T1.cds;Parent=ColletesGigas_003607-T1
WUUM01000004.1	funannotate	CDS	8980346	8983910	.	+	0	ID=ColletesGigas_003607-T1.cds;Parent=ColletesGigas_003607-T1
WUUM01000004.1	funannotate	exon	503396	503774	.	+	.	ID=ColletesGigas_002883-T1.exon5;Parent=ColletesGigas_002883-T1
WUUM01000004.1	funannotate	exon	503122	503322	.	+	.	ID=ColletesGigas_002883-T1.exon4;Parent=ColletesGigas_002883-T1
WUUM01000004.1	funannotate	exon	504036	504141	.	+	.	ID=ColletesGigas_002883-T1.exon6;Parent=ColletesGigas_002883-T1
WUUM01000004.1	funannotate	exon	501468	501688	.	+	.	ID=ColletesGigas_002883-T1.exon1;Parent=ColletesGigas_002883-T1
WUUM01000004.1	funannotate	exon	2433049	2433224	.	+	.	ID=ColletesGigas_003040-T1.exon1;Parent=ColletesGigas_003040-T1
WUUM01000004.1	funannotate	exon	502399	502946	.	+	.	ID=ColletesGigas_002883-T1.exon3;Parent=ColletesGigas_002883-T1
WUUM01000004.1	funannotate	exon	2433293	2433485	.	+	.	ID=ColletesGigas_003040-T1.exon2;Parent=ColletesGigas_003040-T1
WUUM01000004.1	funannotate	exon	502063	502290	.	+	.	ID=ColletesGigas_002883-T1.exon2;Parent=ColletesGigas_002883-T1
WUUM01000004.1	funannotate	mRNA	8428908	8434086	.	-	.	ID=ColletesGigas_003568-T1;Ontology_term=GO:0006355%2CGO:0007165%2CGO:0003677%2CGO:0003700%2CGO:0005634;Dbxref=InterPro:IPR036535%2CInterPro:IPR012345%2CInterPro:IPR001217%2CInterPro:IPR015988%2CInterPro:IPR013801%2CInterPro:IPR036860%2CInterPro:IPR008967%2CInterPro:IPR000980%2CInterPro:IPR013799%2CInterPro:IPR013800;Parent=ColletesGigas_003568
WUUM01000004.1	funannotate	exon	5220710	5221473	.	-	.	ID=ColletesGigas_003273-T1.exon1;Parent=ColletesGigas_003273-T1
WUUM01000004.1	funannotate	exon	7706086	7706130	.	+	.	ID=ColletesGigas_003494-T1.exon1;Parent=ColletesGigas_003494-T1
WUUM01000004.1	funannotate	exon	9438575	9438688	.	+	.	ID=ColletesGigas_003655-T1.exon1;Parent=ColletesGigas_003655-T1
WUUM01000004.1	funannotate	exon	10585062	10585194	.	-	.	ID=ColletesGigas_003850-T1.exon7;Parent=ColletesGigas_003850-T1
WUUM01000004.1	funannotate	exon	7707325	7708377	.	+	.	ID=ColletesGigas_003494-T1.exon2;Parent=ColletesGigas_003494-T1
WUUM01000004.1	funannotate	exon	9438965	9439082	.	+	.	ID=ColletesGigas_003655-T1.exon3;Parent=ColletesGigas_003655-T1
WUUM01000004.1	funannotate	exon	9438753	9438904	.	+	.	ID=ColletesGigas_003655-T1.exon2;Parent=ColletesGigas_003655-T1
WUUM01000004.1	funannotate	exon	9439402	9439587	.	+	.	ID=ColletesGigas_003655-T1.exon5;Parent=ColletesGigas_003655-T1
WUUM01000004.1	funannotate	exon	9439169	9439345	.	+	.	ID=ColletesGigas_003655-T1.exon4;Parent=ColletesGigas_003655-T1
WUUM01000004.1	funannotate	exon	9440093	9440411	.	+	.	ID=ColletesGigas_003655-T1.exon7;Parent=ColletesGigas_003655-T1
WUUM01000004.1	funannotate	exon	9439656	9439870	.	+	.	ID=ColletesGigas_003655-T1.exon6;Parent=ColletesGigas_003655-T1
WUUM01000004.1	funannotate	exon	9440696	9440828	.	+	.	ID=ColletesGigas_003655-T1.exon9;Parent=ColletesGigas_003655-T1
WUUM01000004.1	funannotate	exon	9440484	9440609	.	+	.	ID=ColletesGigas_003655-T1.exon8;Parent=ColletesGigas_003655-T1
WUUM01000004.1	funannotate	mRNA	5062997	5067548	.	+	.	ID=ColletesGigas_003248-T1;Ontology_term=GO:0000159%2CGO:0019888%2CGO:0005515;Dbxref=InterPro:IPR000009%2CInterPro:IPR036322%2CInterPro:IPR001680%2CInterPro:IPR015943%2CInterPro:IPR018067;Parent=ColletesGigas_003248
WUUM01000004.1	funannotate	exon	7709514	7709964	.	+	.	ID=ColletesGigas_003494-T1.exon3;Parent=ColletesGigas_003494-T1
WUUM01000004.1	funannotate	exon	10585494	10585676	.	-	.	ID=ColletesGigas_003850-T1.exon5;Parent=ColletesGigas_003850-T1
WUUM01000004.1	funannotate	exon	7710048	7710411	.	+	.	ID=ColletesGigas_003494-T1.exon4;Parent=ColletesGigas_003494-T1
WUUM01000004.1	funannotate	exon	10585339	10585436	.	-	.	ID=ColletesGigas_003850-T1.exon6;Parent=ColletesGigas_003850-T1
WUUM01000004.1	funannotate	exon	7710477	7710977	.	+	.	ID=ColletesGigas_003494-T1.exon5;Parent=ColletesGigas_003494-T1
WUUM01000004.1	funannotate	exon	10585967	10586162	.	-	.	ID=ColletesGigas_003850-T1.exon3;Parent=ColletesGigas_003850-T1
WUUM01000004.1	funannotate	exon	7711224	7711295	.	+	.	ID=ColletesGigas_003494-T1.exon6;Parent=ColletesGigas_003494-T1
WUUM01000004.1	funannotate	exon	10585763	10585914	.	-	.	ID=ColletesGigas_003850-T1.exon4;Parent=ColletesGigas_003850-T1
WUUM01000004.1	funannotate	exon	7711975	7712107	.	+	.	ID=ColletesGigas_003494-T1.exon7;Parent=ColletesGigas_003494-T1
WUUM01000004.1	funannotate	exon	10586637	10586650	.	-	.	ID=ColletesGigas_003850-T1.exon1;Parent=ColletesGigas_003850-T1
WUUM01000004.1	funannotate	exon	7712187	7712820	.	+	.	ID=ColletesGigas_003494-T1.exon8;Parent=ColletesGigas_003494-T1
WUUM01000004.1	funannotate	exon	10586259	10586502	.	-	.	ID=ColletesGigas_003850-T1.exon2;Parent=ColletesGigas_003850-T1
WUUM01000004.1	funannotate	exon	7712898	7713031	.	+	.	ID=ColletesGigas_003494-T1.exon9;Parent=ColletesGigas_003494-T1
WUUM01000004.1	funannotate	mRNA	10701685	10705218	.	+	.	ID=ColletesGigas_003868-T1;Ontology_term=GO:0030276%2CGO:0003779%2CGO:0005543%2CGO:0006897;Dbxref=InterPro:IPR035964%2CInterPro:IPR030224%2CInterPro:IPR011417%2CInterPro:IPR002558;Parent=ColletesGigas_003868
WUUM01000004.1	funannotate	mRNA	2122877	2126626	.	+	.	ID=ColletesGigas_003008-T1;Ontology_term=GO:0003723%2CGO:0003676;Dbxref=InterPro:IPR004087%2CInterPro:IPR004088%2CInterPro:IPR036612;Parent=ColletesGigas_003008
WUUM01000004.1	funannotate	mRNA	4792987	4794982	.	-	.	ID=ColletesGigas_003212-T1;Dbxref=PFAM:PF07898%2CInterPro:IPR012464;Parent=ColletesGigas_003212
WUUM01000004.1	funannotate	CDS	2695973	2696123	.	-	0	ID=ColletesGigas_003053-T1.cds;Parent=ColletesGigas_003053-T1
WUUM01000004.1	funannotate	CDS	2693195	2693367	.	-	0	ID=ColletesGigas_003053-T1.cds;Parent=ColletesGigas_003053-T1
WUUM01000004.1	funannotate	mRNA	9793793	9798052	.	-	.	ID=ColletesGigas_003694-T1;Parent=ColletesGigas_003694
WUUM01000004.1	funannotate	CDS	8344306	8345383	.	+	0	ID=ColletesGigas_003560-T1.cds;Parent=ColletesGigas_003560-T1
WUUM01000004.1	funannotate	CDS	8345444	8345721	.	+	0	ID=ColletesGigas_003560-T1.cds;Parent=ColletesGigas_003560-T1
WUUM01000004.1	funannotate	CDS	8346026	8346190	.	+	0	ID=ColletesGigas_003560-T1.cds;Parent=ColletesGigas_003560-T1
WUUM01000004.1	funannotate	CDS	8346269	8346412	.	+	0	ID=ColletesGigas_003560-T1.cds;Parent=ColletesGigas_003560-T1
WUUM01000004.1	funannotate	CDS	8346489	8346715	.	+	0	ID=ColletesGigas_003560-T1.cds;Parent=ColletesGigas_003560-T1
WUUM01000004.1	funannotate	CDS	8347386	8347470	.	+	0	ID=ColletesGigas_003560-T1.cds;Parent=ColletesGigas_003560-T1
WUUM01000004.1	funannotate	CDS	8347548	8347763	.	+	0	ID=ColletesGigas_003560-T1.cds;Parent=ColletesGigas_003560-T1
WUUM01000004.1	funannotate	CDS	8347831	8348065	.	+	0	ID=ColletesGigas_003560-T1.cds;Parent=ColletesGigas_003560-T1
WUUM01000004.1	funannotate	CDS	8348139	8348340	.	+	0	ID=ColletesGigas_003560-T1.cds;Parent=ColletesGigas_003560-T1
WUUM01000004.1	funannotate	CDS	8348411	8348610	.	+	0	ID=ColletesGigas_003560-T1.cds;Parent=ColletesGigas_003560-T1
WUUM01000004.1	funannotate	CDS	8348675	8348817	.	+	0	ID=ColletesGigas_003560-T1.cds;Parent=ColletesGigas_003560-T1
WUUM01000004.1	funannotate	CDS	8348893	8349095	.	+	0	ID=ColletesGigas_003560-T1.cds;Parent=ColletesGigas_003560-T1
WUUM01000004.1	funannotate	CDS	8349158	8349227	.	+	0	ID=ColletesGigas_003560-T1.cds;Parent=ColletesGigas_003560-T1
WUUM01000004.1	funannotate	mRNA	9625853	9649501	.	-	.	ID=ColletesGigas_003682-T1;Ontology_term=GO:0016021%2CGO:0004672%2CGO:0005524%2CGO:0006468;Dbxref=PFAM:PF01094%2CInterPro:IPR001170%2CInterPro:IPR001828%2CInterPro:IPR028082%2CInterPro:IPR000719%2CInterPro:IPR001245%2CInterPro:IPR011009;Parent=ColletesGigas_003682
WUUM01000004.1	funannotate	exon	10298509	10299031	.	+	.	ID=ColletesGigas_003781-T1.exon4;Parent=ColletesGigas_003781-T1
WUUM01000004.1	funannotate	exon	942565	942625	.	-	.	ID=ColletesGigas_002917-T1.exon3;Parent=ColletesGigas_002917-T1
WUUM01000004.1	funannotate	CDS	3493592	3493681	.	-	0	ID=ColletesGigas_003097-T1.cds;Parent=ColletesGigas_003097-T1
WUUM01000004.1	funannotate	CDS	3490539	3490731	.	-	0	ID=ColletesGigas_003097-T1.cds;Parent=ColletesGigas_003097-T1
WUUM01000004.1	funannotate	CDS	3489314	3489621	.	-	0	ID=ColletesGigas_003097-T1.cds;Parent=ColletesGigas_003097-T1
WUUM01000004.1	funannotate	CDS	3488611	3489096	.	-	0	ID=ColletesGigas_003097-T1.cds;Parent=ColletesGigas_003097-T1
WUUM01000004.1	funannotate	mRNA	8294299	8302456	.	+	.	ID=ColletesGigas_003556-T1;Ontology_term=GO:0007601%2CGO:0007186%2CGO:0016020%2CGO:0016021%2CGO:0004930%2CGO:0005118;Dbxref=InterPro:IPR002956%2CInterPro:IPR028082%2CPFAM:PF00003%2CInterPro:IPR017978;Parent=ColletesGigas_003556
WUUM01000004.1	funannotate	exon	942704	942774	.	-	.	ID=ColletesGigas_002917-T1.exon2;Parent=ColletesGigas_002917-T1
WUUM01000004.1	funannotate	exon	942862	942960	.	-	.	ID=ColletesGigas_002917-T1.exon1;Parent=ColletesGigas_002917-T1
WUUM01000004.1	funannotate	exon	10298134	10298307	.	+	.	ID=ColletesGigas_003781-T1.exon3;Parent=ColletesGigas_003781-T1
WUUM01000004.1	funannotate	exon	10297720	10298070	.	+	.	ID=ColletesGigas_003781-T1.exon2;Parent=ColletesGigas_003781-T1
WUUM01000004.1	funannotate	exon	10297226	10297557	.	+	.	ID=ColletesGigas_003781-T1.exon1;Parent=ColletesGigas_003781-T1
WUUM01000004.1	funannotate	mRNA	4374079	4375739	.	+	.	ID=ColletesGigas_003158-T1;Parent=ColletesGigas_003158
WUUM01000004.1	funannotate	CDS	10069117	10069664	.	-	0	ID=ColletesGigas_003737-T1.cds;Parent=ColletesGigas_003737-T1
WUUM01000004.1	funannotate	CDS	10068916	10069042	.	-	0	ID=ColletesGigas_003737-T1.cds;Parent=ColletesGigas_003737-T1
WUUM01000004.1	funannotate	exon	4683947	4684323	.	-	.	ID=ColletesGigas_003187-T1.exon2;Parent=ColletesGigas_003187-T1
WUUM01000004.1	funannotate	exon	4684401	4684899	.	-	.	ID=ColletesGigas_003187-T1.exon1;Parent=ColletesGigas_003187-T1
WUUM01000004.1	funannotate	mRNA	4900955	4901317	.	-	.	ID=ColletesGigas_003224-T1;Parent=ColletesGigas_003224
WUUM01000004.1	funannotate	exon	941309	941461	.	-	.	ID=ColletesGigas_002917-T1.exon7;Parent=ColletesGigas_002917-T1
WUUM01000004.1	funannotate	exon	941550	941785	.	-	.	ID=ColletesGigas_002917-T1.exon6;Parent=ColletesGigas_002917-T1
WUUM01000004.1	funannotate	exon	8167321	8167974	.	+	.	ID=ColletesGigas_003543-T1.exon1;Parent=ColletesGigas_003543-T1
WUUM01000004.1	funannotate	exon	941865	942028	.	-	.	ID=ColletesGigas_002917-T1.exon5;Parent=ColletesGigas_002917-T1
WUUM01000004.1	funannotate	exon	942111	942284	.	-	.	ID=ColletesGigas_002917-T1.exon4;Parent=ColletesGigas_002917-T1
WUUM01000004.1	funannotate	exon	9991262	9991732	.	-	.	ID=ColletesGigas_003724-T1.exon5;Parent=ColletesGigas_003724-T1
WUUM01000004.1	funannotate	exon	940929	941039	.	-	.	ID=ColletesGigas_002917-T1.exon9;Parent=ColletesGigas_002917-T1
WUUM01000004.1	funannotate	exon	941120	941247	.	-	.	ID=ColletesGigas_002917-T1.exon8;Parent=ColletesGigas_002917-T1
WUUM01000004.1	funannotate	mRNA	2227379	2228051	.	+	.	ID=ColletesGigas_003021-T1;Parent=ColletesGigas_003021
WUUM01000004.1	funannotate	exon	7218889	7219021	.	+	.	ID=ColletesGigas_003454-T1.exon4;Parent=ColletesGigas_003454-T1
WUUM01000004.1	funannotate	exon	9996781	9996896	.	-	.	ID=ColletesGigas_003724-T1.exon1;Parent=ColletesGigas_003724-T1
WUUM01000004.1	funannotate	exon	7217820	7218057	.	+	.	ID=ColletesGigas_003454-T1.exon3;Parent=ColletesGigas_003454-T1
WUUM01000004.1	funannotate	exon	9993127	9993299	.	-	.	ID=ColletesGigas_003724-T1.exon2;Parent=ColletesGigas_003724-T1
WUUM01000004.1	funannotate	exon	9992642	9992925	.	-	.	ID=ColletesGigas_003724-T1.exon3;Parent=ColletesGigas_003724-T1
WUUM01000004.1	funannotate	exon	7219088	7219219	.	+	.	ID=ColletesGigas_003454-T1.exon5;Parent=ColletesGigas_003454-T1
WUUM01000004.1	funannotate	exon	9992189	9992422	.	-	.	ID=ColletesGigas_003724-T1.exon4;Parent=ColletesGigas_003724-T1
WUUM01000004.1	funannotate	exon	9243845	9243927	.	-	.	ID=ColletesGigas_003635-T1.exon1;Parent=ColletesGigas_003635-T1
WUUM01000004.1	funannotate	exon	7217314	7217707	.	+	.	ID=ColletesGigas_003454-T1.exon2;Parent=ColletesGigas_003454-T1
WUUM01000004.1	funannotate	exon	9243064	9243181	.	-	.	ID=ColletesGigas_003635-T1.exon2;Parent=ColletesGigas_003635-T1
WUUM01000004.1	funannotate	exon	7216298	7216582	.	+	.	ID=ColletesGigas_003454-T1.exon1;Parent=ColletesGigas_003454-T1
WUUM01000004.1	funannotate	CDS	7951610	7951800	.	+	0	ID=ColletesGigas_003508-T1.cds;Parent=ColletesGigas_003508-T1
WUUM01000004.1	funannotate	CDS	7952423	7952507	.	+	0	ID=ColletesGigas_003508-T1.cds;Parent=ColletesGigas_003508-T1
WUUM01000004.1	funannotate	CDS	7952590	7952688	.	+	0	ID=ColletesGigas_003508-T1.cds;Parent=ColletesGigas_003508-T1
WUUM01000004.1	funannotate	CDS	7952818	7953070	.	+	0	ID=ColletesGigas_003508-T1.cds;Parent=ColletesGigas_003508-T1
WUUM01000004.1	funannotate	CDS	7953501	7953799	.	+	0	ID=ColletesGigas_003508-T1.cds;Parent=ColletesGigas_003508-T1
WUUM01000004.1	funannotate	CDS	7953872	7954180	.	+	0	ID=ColletesGigas_003508-T1.cds;Parent=ColletesGigas_003508-T1
WUUM01000004.1	funannotate	exon	2002680	2002816	.	+	.	ID=ColletesGigas_003003-T1.exon2;Parent=ColletesGigas_003003-T1
WUUM01000004.1	funannotate	exon	2000931	2001015	.	+	.	ID=ColletesGigas_003003-T1.exon1;Parent=ColletesGigas_003003-T1
WUUM01000004.1	funannotate	exon	3264639	3264842	.	+	.	ID=ColletesGigas_003082-T1.exon10;Parent=ColletesGigas_003082-T1
WUUM01000004.1	funannotate	exon	3265538	3265723	.	+	.	ID=ColletesGigas_003082-T1.exon12;Parent=ColletesGigas_003082-T1
WUUM01000004.1	funannotate	exon	3264990	3265195	.	+	.	ID=ColletesGigas_003082-T1.exon11;Parent=ColletesGigas_003082-T1
WUUM01000004.1	funannotate	CDS	10186128	10186856	.	+	0	ID=ColletesGigas_003759-T1.cds;Parent=ColletesGigas_003759-T1
WUUM01000004.1	funannotate	mRNA	8168786	8174159	.	-	.	ID=ColletesGigas_003544-T1;Ontology_term=GO:0016887%2CGO:0005524%2CGO:0042626%2CGO:0055085%2CGO:0016021;Dbxref=InterPro:IPR036640%2CInterPro:IPR003593%2CInterPro:IPR011527%2CInterPro:IPR017871%2CInterPro:IPR027417%2CPFAM:PF00005%2CPFAM:PF00664%2CInterPro:IPR003439;Parent=ColletesGigas_003544
WUUM01000004.1	funannotate	mRNA	4563584	4565838	.	-	.	ID=ColletesGigas_003171-T1;Parent=ColletesGigas_003171
WUUM01000004.1	funannotate	mRNA	2352208	2358149	.	+	.	ID=ColletesGigas_003033-T1;Parent=ColletesGigas_003033
WUUM01000004.1	funannotate	exon	6467352	6468101	.	+	.	ID=ColletesGigas_003385-T1.exon7;Parent=ColletesGigas_003385-T1
WUUM01000004.1	funannotate	exon	6466852	6467281	.	+	.	ID=ColletesGigas_003385-T1.exon6;Parent=ColletesGigas_003385-T1
WUUM01000004.1	funannotate	exon	6466470	6466774	.	+	.	ID=ColletesGigas_003385-T1.exon5;Parent=ColletesGigas_003385-T1
WUUM01000004.1	funannotate	exon	6466150	6466391	.	+	.	ID=ColletesGigas_003385-T1.exon4;Parent=ColletesGigas_003385-T1
WUUM01000004.1	funannotate	exon	6468619	6468822	.	+	.	ID=ColletesGigas_003385-T1.exon9;Parent=ColletesGigas_003385-T1
WUUM01000004.1	funannotate	exon	6468195	6468527	.	+	.	ID=ColletesGigas_003385-T1.exon8;Parent=ColletesGigas_003385-T1
WUUM01000004.1	funannotate	mRNA	6699818	6705114	.	-	.	ID=ColletesGigas_003411-T1;Dbxref=InterPro:IPR000644%2CInterPro:IPR002550%2CInterPro:IPR000595%2CInterPro:IPR014710%2CPFAM:PF01595%2CInterPro:IPR018490;Parent=ColletesGigas_003411
WUUM01000004.1	funannotate	exon	6465314	6466075	.	+	.	ID=ColletesGigas_003385-T1.exon3;Parent=ColletesGigas_003385-T1
WUUM01000004.1	funannotate	exon	6465155	6465240	.	+	.	ID=ColletesGigas_003385-T1.exon2;Parent=ColletesGigas_003385-T1
WUUM01000004.1	funannotate	exon	6464988	6465081	.	+	.	ID=ColletesGigas_003385-T1.exon1;Parent=ColletesGigas_003385-T1
WUUM01000004.1	funannotate	exon	10075113	10075128	.	+	.	ID=ColletesGigas_003741-T1.exon1;Parent=ColletesGigas_003741-T1
WUUM01000004.1	funannotate	exon	10076964	10077103	.	+	.	ID=ColletesGigas_003741-T1.exon3;Parent=ColletesGigas_003741-T1
WUUM01000004.1	funannotate	exon	10211532	10211704	.	-	.	ID=ColletesGigas_003764-T1.exon5;Parent=ColletesGigas_003764-T1
WUUM01000004.1	funannotate	exon	10076707	10076874	.	+	.	ID=ColletesGigas_003741-T1.exon2;Parent=ColletesGigas_003741-T1
WUUM01000004.1	funannotate	exon	10077817	10078009	.	+	.	ID=ColletesGigas_003741-T1.exon5;Parent=ColletesGigas_003741-T1
WUUM01000004.1	funannotate	exon	10212142	10212407	.	-	.	ID=ColletesGigas_003764-T1.exon3;Parent=ColletesGigas_003764-T1
WUUM01000004.1	funannotate	exon	10077177	10077373	.	+	.	ID=ColletesGigas_003741-T1.exon4;Parent=ColletesGigas_003741-T1
WUUM01000004.1	funannotate	exon	10211770	10212053	.	-	.	ID=ColletesGigas_003764-T1.exon4;Parent=ColletesGigas_003764-T1
WUUM01000004.1	funannotate	exon	10078663	10079101	.	+	.	ID=ColletesGigas_003741-T1.exon7;Parent=ColletesGigas_003741-T1
WUUM01000004.1	funannotate	exon	10212832	10214300	.	-	.	ID=ColletesGigas_003764-T1.exon1;Parent=ColletesGigas_003764-T1
WUUM01000004.1	funannotate	exon	10078098	10078312	.	+	.	ID=ColletesGigas_003741-T1.exon6;Parent=ColletesGigas_003741-T1
WUUM01000004.1	funannotate	exon	10212495	10212768	.	-	.	ID=ColletesGigas_003764-T1.exon2;Parent=ColletesGigas_003764-T1
WUUM01000004.1	funannotate	exon	8383055	8383363	.	+	.	ID=ColletesGigas_003563-T1.exon1;Parent=ColletesGigas_003563-T1
WUUM01000004.1	funannotate	exon	4736565	4736789	.	+	.	ID=ColletesGigas_003201-T1.exon1;Parent=ColletesGigas_003201-T1
WUUM01000004.1	funannotate	mRNA	2512672	2515987	.	-	.	ID=ColletesGigas_003045-T1;Parent=ColletesGigas_003045
WUUM01000004.1	funannotate	exon	10079889	10080071	.	+	.	ID=ColletesGigas_003741-T1.exon8;Parent=ColletesGigas_003741-T1
WUUM01000004.1	funannotate	exon	7670651	7670733	.	-	.	ID=ColletesGigas_003491-T1.exon1;Parent=ColletesGigas_003491-T1
WUUM01000004.1	funannotate	exon	1974828	1974966	.	-	.	ID=ColletesGigas_003000-T1.exon1;Parent=ColletesGigas_003000-T1
WUUM01000004.1	funannotate	exon	1974420	1974697	.	-	.	ID=ColletesGigas_003000-T1.exon2;Parent=ColletesGigas_003000-T1
WUUM01000004.1	funannotate	mRNA	4656856	4658340	.	-	.	ID=ColletesGigas_003183-T1;Dbxref=PFAM:PF07898%2CInterPro:IPR012464;Parent=ColletesGigas_003183
WUUM01000004.1	funannotate	exon	420047	420254	.	+	.	ID=ColletesGigas_002870-T1.exon10;Parent=ColletesGigas_002870-T1
WUUM01000004.1	funannotate	exon	4661276	4661556	.	-	.	ID=ColletesGigas_003184-T1.exon3;Parent=ColletesGigas_003184-T1
WUUM01000004.1	funannotate	exon	4662383	4662486	.	-	.	ID=ColletesGigas_003184-T1.exon1;Parent=ColletesGigas_003184-T1
WUUM01000004.1	funannotate	exon	4661840	4662201	.	-	.	ID=ColletesGigas_003184-T1.exon2;Parent=ColletesGigas_003184-T1
WUUM01000004.1	funannotate	exon	10092234	10092312	.	+	.	ID=ColletesGigas_003744-T1.exon2;Parent=ColletesGigas_003744-T1
WUUM01000004.1	funannotate	exon	10092136	10092165	.	+	.	ID=ColletesGigas_003744-T1.exon1;Parent=ColletesGigas_003744-T1
WUUM01000004.1	funannotate	exon	8554267	8554536	.	+	.	ID=ColletesGigas_003583-T1.exon3;Parent=ColletesGigas_003583-T1
WUUM01000004.1	funannotate	exon	8553835	8554020	.	+	.	ID=ColletesGigas_003583-T1.exon2;Parent=ColletesGigas_003583-T1
WUUM01000004.1	funannotate	exon	8550552	8550703	.	+	.	ID=ColletesGigas_003583-T1.exon1;Parent=ColletesGigas_003583-T1
WUUM01000004.1	funannotate	exon	10092390	10092631	.	+	.	ID=ColletesGigas_003744-T1.exon3;Parent=ColletesGigas_003744-T1
WUUM01000004.1	funannotate	exon	10198016	10198751	.	-	.	ID=ColletesGigas_003761-T1.exon1;Parent=ColletesGigas_003761-T1
WUUM01000004.1	funannotate	exon	7713346	7713465	.	+	.	ID=ColletesGigas_003494-T1.exon11;Parent=ColletesGigas_003494-T1
WUUM01000004.1	funannotate	exon	7713105	7713272	.	+	.	ID=ColletesGigas_003494-T1.exon10;Parent=ColletesGigas_003494-T1
WUUM01000004.1	funannotate	exon	8555823	8555955	.	+	.	ID=ColletesGigas_003583-T1.exon4;Parent=ColletesGigas_003583-T1
WUUM01000004.1	funannotate	exon	10197161	10197438	.	-	.	ID=ColletesGigas_003761-T1.exon2;Parent=ColletesGigas_003761-T1
WUUM01000004.1	funannotate	exon	5450790	5450996	.	-	.	ID=ColletesGigas_003293-T1.exon3;Parent=ColletesGigas_003293-T1
WUUM01000004.1	funannotate	exon	5454961	5455037	.	-	.	ID=ColletesGigas_003293-T1.exon2;Parent=ColletesGigas_003293-T1
WUUM01000004.1	funannotate	mRNA	6199736	6205115	.	-	.	ID=ColletesGigas_003370-T1;Ontology_term=GO:0006518%2CGO:0005515%2CGO:0003824%2CGO:0016020;Dbxref=InterPro:IPR000720%2CInterPro:IPR001258%2CInterPro:IPR013017;Parent=ColletesGigas_003370
WUUM01000004.1	funannotate	exon	5455211	5455259	.	-	.	ID=ColletesGigas_003293-T1.exon1;Parent=ColletesGigas_003293-T1
WUUM01000004.1	funannotate	CDS	4640947	4641318	.	+	0	ID=ColletesGigas_003180-T1.cds;Parent=ColletesGigas_003180-T1
WUUM01000004.1	funannotate	exon	6419327	6420091	.	+	.	ID=ColletesGigas_003382-T1.exon3;Parent=ColletesGigas_003382-T1
WUUM01000004.1	funannotate	exon	6414632	6414779	.	+	.	ID=ColletesGigas_003382-T1.exon1;Parent=ColletesGigas_003382-T1
WUUM01000004.1	funannotate	exon	6417084	6417277	.	+	.	ID=ColletesGigas_003382-T1.exon2;Parent=ColletesGigas_003382-T1
WUUM01000004.1	funannotate	mRNA	2962906	2963670	.	-	.	ID=ColletesGigas_003069-T1;Parent=ColletesGigas_003069
WUUM01000004.1	funannotate	mRNA	4713834	4714397	.	-	.	ID=ColletesGigas_003195-T1;Parent=ColletesGigas_003195
WUUM01000004.1	funannotate	mRNA	6414632	6420091	.	+	.	ID=ColletesGigas_003382-T1;Ontology_term=GO:0003677%2CGO:0000981%2CGO:0006355;Dbxref=InterPro:IPR001356%2CInterPro:IPR009057%2CInterPro:IPR017970%2CInterPro:IPR020479;Parent=ColletesGigas_003382
WUUM01000004.1	funannotate	mRNA	4735351	4735797	.	-	.	ID=ColletesGigas_003200-T1;Parent=ColletesGigas_003200
WUUM01000004.1	funannotate	mRNA	6553275	6560326	.	-	.	ID=ColletesGigas_003394-T1;Dbxref=InterPro:IPR022125%2CInterPro:IPR040191%2CInterPro:IPR016024%2CInterPro:IPR011989%2CInterPro:IPR012954%2CPFAM:PF08146;Parent=ColletesGigas_003394
WUUM01000004.1	funannotate	mRNA	9915157	9916595	.	+	.	ID=ColletesGigas_003711-T1;Ontology_term=GO:0005515;Dbxref=InterPro:IPR001611%2CInterPro:IPR032675%2CInterPro:IPR003591;Parent=ColletesGigas_003711
WUUM01000004.1	funannotate	mRNA	2742595	2745375	.	+	.	ID=ColletesGigas_003057-T1;Ontology_term=GO:0008237%2CGO:0008241%2CGO:0016020%2CGO:0006508;Dbxref=InterPro:IPR001548;Parent=ColletesGigas_003057
WUUM01000004.1	funannotate	exon	2224687	2225217	.	-	.	ID=ColletesGigas_003020-T1.exon2;Parent=ColletesGigas_003020-T1
WUUM01000004.1	funannotate	exon	7442809	7442917	.	+	.	ID=ColletesGigas_003471-T1.exon1;Parent=ColletesGigas_003471-T1
WUUM01000004.1	funannotate	exon	7443492	7443729	.	+	.	ID=ColletesGigas_003471-T1.exon4;Parent=ColletesGigas_003471-T1
WUUM01000004.1	funannotate	exon	7442949	7443094	.	+	.	ID=ColletesGigas_003471-T1.exon2;Parent=ColletesGigas_003471-T1
WUUM01000004.1	funannotate	exon	7443133	7443272	.	+	.	ID=ColletesGigas_003471-T1.exon3;Parent=ColletesGigas_003471-T1
WUUM01000004.1	funannotate	exon	2225267	2225587	.	-	.	ID=ColletesGigas_003020-T1.exon1;Parent=ColletesGigas_003020-T1
WUUM01000004.1	funannotate	mRNA	29086	33014	.	-	.	ID=ColletesGigas_002856-T1;Parent=ColletesGigas_002856
WUUM01000004.1	funannotate	exon	10307417	10307741	.	-	.	ID=ColletesGigas_003783-T1.exon4;Parent=ColletesGigas_003783-T1
WUUM01000004.1	funannotate	exon	10307008	10307276	.	-	.	ID=ColletesGigas_003783-T1.exon5;Parent=ColletesGigas_003783-T1
WUUM01000004.1	funannotate	exon	10308459	10308622	.	-	.	ID=ColletesGigas_003783-T1.exon2;Parent=ColletesGigas_003783-T1
WUUM01000004.1	funannotate	exon	10308180	10308354	.	-	.	ID=ColletesGigas_003783-T1.exon3;Parent=ColletesGigas_003783-T1
WUUM01000004.1	funannotate	exon	10310485	10310495	.	-	.	ID=ColletesGigas_003783-T1.exon1;Parent=ColletesGigas_003783-T1
WUUM01000004.1	funannotate	CDS	7557153	7557241	.	-	0	ID=ColletesGigas_003481-T1.cds;Parent=ColletesGigas_003481-T1
WUUM01000004.1	funannotate	CDS	7556178	7556601	.	-	0	ID=ColletesGigas_003481-T1.cds;Parent=ColletesGigas_003481-T1
WUUM01000004.1	funannotate	CDS	8468822	8468974	.	-	0	ID=ColletesGigas_003577-T1.cds;Parent=ColletesGigas_003577-T1
WUUM01000004.1	funannotate	CDS	8468608	8468733	.	-	0	ID=ColletesGigas_003577-T1.cds;Parent=ColletesGigas_003577-T1
WUUM01000004.1	funannotate	CDS	8466888	8468522	.	-	0	ID=ColletesGigas_003577-T1.cds;Parent=ColletesGigas_003577-T1
WUUM01000004.1	funannotate	exon	4976542	4976798	.	-	.	ID=ColletesGigas_003235-T1.exon1;Parent=ColletesGigas_003235-T1
WUUM01000004.1	funannotate	exon	5485404	5488005	.	+	.	ID=ColletesGigas_003296-T1.exon2;Parent=ColletesGigas_003296-T1
WUUM01000004.1	funannotate	exon	5485206	5485279	.	+	.	ID=ColletesGigas_003296-T1.exon1;Parent=ColletesGigas_003296-T1
WUUM01000004.1	funannotate	exon	4975176	4976012	.	-	.	ID=ColletesGigas_003235-T1.exon3;Parent=ColletesGigas_003235-T1
WUUM01000004.1	funannotate	CDS	8151416	8151569	.	-	0	ID=ColletesGigas_003536-T1.cds;Parent=ColletesGigas_003536-T1
WUUM01000004.1	funannotate	CDS	8151119	8151318	.	-	0	ID=ColletesGigas_003536-T1.cds;Parent=ColletesGigas_003536-T1
WUUM01000004.1	funannotate	CDS	8150938	8151049	.	-	0	ID=ColletesGigas_003536-T1.cds;Parent=ColletesGigas_003536-T1
WUUM01000004.1	funannotate	CDS	8150740	8150874	.	-	0	ID=ColletesGigas_003536-T1.cds;Parent=ColletesGigas_003536-T1
WUUM01000004.1	funannotate	CDS	8150402	8150685	.	-	0	ID=ColletesGigas_003536-T1.cds;Parent=ColletesGigas_003536-T1
WUUM01000004.1	funannotate	CDS	8150170	8150323	.	-	0	ID=ColletesGigas_003536-T1.cds;Parent=ColletesGigas_003536-T1
WUUM01000004.1	funannotate	CDS	8149949	8150109	.	-	0	ID=ColletesGigas_003536-T1.cds;Parent=ColletesGigas_003536-T1
WUUM01000004.1	funannotate	CDS	8149676	8149853	.	-	0	ID=ColletesGigas_003536-T1.cds;Parent=ColletesGigas_003536-T1
WUUM01000004.1	funannotate	CDS	8149391	8149595	.	-	0	ID=ColletesGigas_003536-T1.cds;Parent=ColletesGigas_003536-T1
WUUM01000004.1	funannotate	CDS	8149079	8149316	.	-	0	ID=ColletesGigas_003536-T1.cds;Parent=ColletesGigas_003536-T1
WUUM01000004.1	funannotate	exon	4976257	4976473	.	-	.	ID=ColletesGigas_003235-T1.exon2;Parent=ColletesGigas_003235-T1
WUUM01000004.1	funannotate	exon	4974861	4975100	.	-	.	ID=ColletesGigas_003235-T1.exon4;Parent=ColletesGigas_003235-T1
WUUM01000004.1	funannotate	exon	10306733	10306911	.	-	.	ID=ColletesGigas_003783-T1.exon6;Parent=ColletesGigas_003783-T1
WUUM01000004.1	funannotate	exon	10305952	10306181	.	-	.	ID=ColletesGigas_003783-T1.exon7;Parent=ColletesGigas_003783-T1
WUUM01000004.1	funannotate	CDS	3110955	3111401	.	-	0	ID=ColletesGigas_003077-T1.cds;Parent=ColletesGigas_003077-T1
WUUM01000004.1	funannotate	exon	9791741	9791955	.	-	.	ID=ColletesGigas_003693-T1.exon1;Parent=ColletesGigas_003693-T1
WUUM01000004.1	funannotate	exon	4737063	4737200	.	+	.	ID=ColletesGigas_003202-T1.exon2;Parent=ColletesGigas_003202-T1
WUUM01000004.1	funannotate	exon	4736983	4737024	.	+	.	ID=ColletesGigas_003202-T1.exon1;Parent=ColletesGigas_003202-T1
WUUM01000004.1	funannotate	exon	9791126	9791393	.	-	.	ID=ColletesGigas_003693-T1.exon3;Parent=ColletesGigas_003693-T1
WUUM01000004.1	funannotate	exon	9791468	9791630	.	-	.	ID=ColletesGigas_003693-T1.exon2;Parent=ColletesGigas_003693-T1
WUUM01000004.1	funannotate	exon	9790303	9790422	.	-	.	ID=ColletesGigas_003693-T1.exon5;Parent=ColletesGigas_003693-T1
WUUM01000004.1	funannotate	exon	3692220	3692225	.	-	.	ID=ColletesGigas_003112-T1.exon1;Parent=ColletesGigas_003112-T1
WUUM01000004.1	funannotate	exon	9790743	9791047	.	-	.	ID=ColletesGigas_003693-T1.exon4;Parent=ColletesGigas_003693-T1
WUUM01000004.1	funannotate	exon	9790025	9790219	.	-	.	ID=ColletesGigas_003693-T1.exon6;Parent=ColletesGigas_003693-T1
WUUM01000004.1	funannotate	exon	3691831	3692059	.	-	.	ID=ColletesGigas_003112-T1.exon2;Parent=ColletesGigas_003112-T1
WUUM01000004.1	funannotate	CDS	6955953	6956032	.	-	0	ID=ColletesGigas_003440-T1.cds;Parent=ColletesGigas_003440-T1
WUUM01000004.1	funannotate	CDS	6952857	6953003	.	-	0	ID=ColletesGigas_003440-T1.cds;Parent=ColletesGigas_003440-T1
WUUM01000004.1	funannotate	CDS	6951095	6951222	.	-	0	ID=ColletesGigas_003440-T1.cds;Parent=ColletesGigas_003440-T1
WUUM01000004.1	funannotate	CDS	6950891	6951014	.	-	0	ID=ColletesGigas_003440-T1.cds;Parent=ColletesGigas_003440-T1
WUUM01000004.1	funannotate	CDS	6949886	6950823	.	-	0	ID=ColletesGigas_003440-T1.cds;Parent=ColletesGigas_003440-T1
WUUM01000004.1	funannotate	CDS	6949577	6949804	.	-	0	ID=ColletesGigas_003440-T1.cds;Parent=ColletesGigas_003440-T1
WUUM01000004.1	funannotate	CDS	6949270	6949506	.	-	0	ID=ColletesGigas_003440-T1.cds;Parent=ColletesGigas_003440-T1
WUUM01000004.1	funannotate	CDS	6949038	6949102	.	-	0	ID=ColletesGigas_003440-T1.cds;Parent=ColletesGigas_003440-T1
WUUM01000004.1	funannotate	exon	3682950	3683098	.	-	.	ID=ColletesGigas_003112-T1.exon3;Parent=ColletesGigas_003112-T1
WUUM01000004.1	funannotate	CDS	1631915	1631953	.	+	0	ID=ColletesGigas_002968-T1.cds;Parent=ColletesGigas_002968-T1
WUUM01000004.1	funannotate	CDS	1632660	1632790	.	+	0	ID=ColletesGigas_002968-T1.cds;Parent=ColletesGigas_002968-T1
WUUM01000004.1	funannotate	CDS	1633924	1634056	.	+	0	ID=ColletesGigas_002968-T1.cds;Parent=ColletesGigas_002968-T1
WUUM01000004.1	funannotate	exon	305666	305671	.	-	.	ID=ColletesGigas_002861-T1.exon1;Parent=ColletesGigas_002861-T1
WUUM01000004.1	funannotate	exon	6472017	6472163	.	-	.	ID=ColletesGigas_003386-T1.exon1;Parent=ColletesGigas_003386-T1
WUUM01000004.1	funannotate	exon	6471846	6471947	.	-	.	ID=ColletesGigas_003386-T1.exon2;Parent=ColletesGigas_003386-T1
WUUM01000004.1	funannotate	exon	298798	298921	.	-	.	ID=ColletesGigas_002861-T1.exon3;Parent=ColletesGigas_002861-T1
WUUM01000004.1	funannotate	exon	6471561	6471779	.	-	.	ID=ColletesGigas_003386-T1.exon3;Parent=ColletesGigas_003386-T1
WUUM01000004.1	funannotate	CDS	10055277	10055390	.	-	0	ID=ColletesGigas_003734-T1.cds;Parent=ColletesGigas_003734-T1
WUUM01000004.1	funannotate	CDS	10054692	10054780	.	-	0	ID=ColletesGigas_003734-T1.cds;Parent=ColletesGigas_003734-T1
WUUM01000004.1	funannotate	CDS	10054268	10054542	.	-	0	ID=ColletesGigas_003734-T1.cds;Parent=ColletesGigas_003734-T1
WUUM01000004.1	funannotate	CDS	10054088	10054200	.	-	0	ID=ColletesGigas_003734-T1.cds;Parent=ColletesGigas_003734-T1
WUUM01000004.1	funannotate	exon	302850	302975	.	-	.	ID=ColletesGigas_002861-T1.exon2;Parent=ColletesGigas_002861-T1
WUUM01000004.1	funannotate	exon	6471244	6471488	.	-	.	ID=ColletesGigas_003386-T1.exon4;Parent=ColletesGigas_003386-T1
WUUM01000004.1	funannotate	exon	296352	296731	.	-	.	ID=ColletesGigas_002861-T1.exon5;Parent=ColletesGigas_002861-T1
WUUM01000004.1	funannotate	exon	297599	297772	.	-	.	ID=ColletesGigas_002861-T1.exon4;Parent=ColletesGigas_002861-T1
WUUM01000004.1	funannotate	exon	295607	296191	.	-	.	ID=ColletesGigas_002861-T1.exon6;Parent=ColletesGigas_002861-T1
WUUM01000004.1	funannotate	exon	6470836	6471139	.	-	.	ID=ColletesGigas_003386-T1.exon5;Parent=ColletesGigas_003386-T1
WUUM01000004.1	funannotate	exon	6470546	6470764	.	-	.	ID=ColletesGigas_003386-T1.exon6;Parent=ColletesGigas_003386-T1
WUUM01000004.1	funannotate	exon	6470417	6470482	.	-	.	ID=ColletesGigas_003386-T1.exon7;Parent=ColletesGigas_003386-T1
WUUM01000004.1	funannotate	exon	6388934	6389171	.	+	.	ID=ColletesGigas_003381-T1.exon5;Parent=ColletesGigas_003381-T1
WUUM01000004.1	funannotate	exon	6388312	6388480	.	+	.	ID=ColletesGigas_003381-T1.exon4;Parent=ColletesGigas_003381-T1
WUUM01000004.1	funannotate	exon	8164304	8164439	.	-	.	ID=ColletesGigas_003542-T1.exon5;Parent=ColletesGigas_003542-T1
WUUM01000004.1	funannotate	mRNA	931073	931828	.	-	.	ID=ColletesGigas_002914-T1;Ontology_term=GO:0008168%2CGO:0032259%2CGO:0001510;Dbxref=InterPro:IPR029063%2CInterPro:IPR002877%2CInterPro:IPR015507;Parent=ColletesGigas_002914
WUUM01000004.1	funannotate	exon	8164507	8164673	.	-	.	ID=ColletesGigas_003542-T1.exon4;Parent=ColletesGigas_003542-T1
WUUM01000004.1	funannotate	exon	6389552	6389661	.	+	.	ID=ColletesGigas_003381-T1.exon6;Parent=ColletesGigas_003381-T1
WUUM01000004.1	funannotate	exon	8164748	8165006	.	-	.	ID=ColletesGigas_003542-T1.exon3;Parent=ColletesGigas_003542-T1
WUUM01000004.1	funannotate	exon	6384860	6384876	.	+	.	ID=ColletesGigas_003381-T1.exon1;Parent=ColletesGigas_003381-T1
WUUM01000004.1	funannotate	exon	8165090	8165337	.	-	.	ID=ColletesGigas_003542-T1.exon2;Parent=ColletesGigas_003542-T1
WUUM01000004.1	funannotate	exon	8165517	8165864	.	-	.	ID=ColletesGigas_003542-T1.exon1;Parent=ColletesGigas_003542-T1
WUUM01000004.1	funannotate	exon	6387711	6387952	.	+	.	ID=ColletesGigas_003381-T1.exon3;Parent=ColletesGigas_003381-T1
WUUM01000004.1	funannotate	exon	6385951	6385972	.	+	.	ID=ColletesGigas_003381-T1.exon2;Parent=ColletesGigas_003381-T1
WUUM01000004.1	funannotate	exon	4140215	4140921	.	+	.	ID=ColletesGigas_003145-T1.exon3;Parent=ColletesGigas_003145-T1
WUUM01000004.1	funannotate	exon	4139838	4140147	.	+	.	ID=ColletesGigas_003145-T1.exon2;Parent=ColletesGigas_003145-T1
WUUM01000004.1	funannotate	exon	4141562	4141716	.	+	.	ID=ColletesGigas_003145-T1.exon5;Parent=ColletesGigas_003145-T1
WUUM01000004.1	funannotate	exon	4141218	4141438	.	+	.	ID=ColletesGigas_003145-T1.exon4;Parent=ColletesGigas_003145-T1
WUUM01000004.1	funannotate	exon	4139671	4139711	.	+	.	ID=ColletesGigas_003145-T1.exon1;Parent=ColletesGigas_003145-T1
WUUM01000004.1	funannotate	mRNA	362858	375177	.	+	.	ID=ColletesGigas_002868-T1;Ontology_term=GO:0005615;Dbxref=InterPro:IPR000215%2CInterPro:IPR036186%2CInterPro:IPR023796%2CInterPro:IPR042178%2CInterPro:IPR042185%2CInterPro:IPR023795%2CInterPro:IPR035969%2CInterPro:IPR000195;Parent=ColletesGigas_002868
WUUM01000004.1	funannotate	exon	4141787	4141975	.	+	.	ID=ColletesGigas_003145-T1.exon6;Parent=ColletesGigas_003145-T1
WUUM01000004.1	funannotate	CDS	5255900	5256136	.	-	0	ID=ColletesGigas_003275-T1.cds;Parent=ColletesGigas_003275-T1
WUUM01000004.1	funannotate	CDS	5255231	5255374	.	-	0	ID=ColletesGigas_003275-T1.cds;Parent=ColletesGigas_003275-T1
WUUM01000004.1	funannotate	CDS	1960695	1960967	.	-	0	ID=ColletesGigas_002998-T1.cds;Parent=ColletesGigas_002998-T1
WUUM01000004.1	funannotate	CDS	1959912	1960181	.	-	0	ID=ColletesGigas_002998-T1.cds;Parent=ColletesGigas_002998-T1
WUUM01000004.1	funannotate	CDS	1959752	1959831	.	-	0	ID=ColletesGigas_002998-T1.cds;Parent=ColletesGigas_002998-T1
WUUM01000004.1	funannotate	CDS	1957235	1957355	.	-	0	ID=ColletesGigas_002998-T1.cds;Parent=ColletesGigas_002998-T1
WUUM01000004.1	funannotate	mRNA	3231568	3253146	.	+	.	ID=ColletesGigas_003081-T1;Dbxref=InterPro:IPR013602%2CInterPro:IPR042222%2CInterPro:IPR013594%2CPFAM:PF08385%2CInterPro:IPR042228;Parent=ColletesGigas_003081
WUUM01000004.1	funannotate	CDS	10212832	10214300	.	-	0	ID=ColletesGigas_003764-T1.cds;Parent=ColletesGigas_003764-T1
WUUM01000004.1	funannotate	CDS	10212495	10212768	.	-	0	ID=ColletesGigas_003764-T1.cds;Parent=ColletesGigas_003764-T1
WUUM01000004.1	funannotate	CDS	10212142	10212407	.	-	0	ID=ColletesGigas_003764-T1.cds;Parent=ColletesGigas_003764-T1
WUUM01000004.1	funannotate	CDS	10211770	10212053	.	-	0	ID=ColletesGigas_003764-T1.cds;Parent=ColletesGigas_003764-T1
WUUM01000004.1	funannotate	CDS	10211532	10211704	.	-	0	ID=ColletesGigas_003764-T1.cds;Parent=ColletesGigas_003764-T1
WUUM01000004.1	funannotate	mRNA	493720	496210	.	-	.	ID=ColletesGigas_002881-T1;Ontology_term=GO:0007076%2CGO:0000796;Dbxref=InterPro:IPR022816;Parent=ColletesGigas_002881
WUUM01000004.1	funannotate	exon	352193	352255	.	+	.	ID=ColletesGigas_002866-T1.exon1;Parent=ColletesGigas_002866-T1
WUUM01000004.1	funannotate	exon	352334	352477	.	+	.	ID=ColletesGigas_002866-T1.exon2;Parent=ColletesGigas_002866-T1
WUUM01000004.1	funannotate	exon	352563	354086	.	+	.	ID=ColletesGigas_002866-T1.exon3;Parent=ColletesGigas_002866-T1
WUUM01000004.1	funannotate	exon	10037390	10037625	.	-	.	ID=ColletesGigas_003731-T1.exon12;Parent=ColletesGigas_003731-T1
WUUM01000004.1	funannotate	exon	10037134	10037270	.	-	.	ID=ColletesGigas_003731-T1.exon13;Parent=ColletesGigas_003731-T1
WUUM01000004.1	funannotate	exon	10037928	10038148	.	-	.	ID=ColletesGigas_003731-T1.exon10;Parent=ColletesGigas_003731-T1
WUUM01000004.1	funannotate	exon	10037694	10037850	.	-	.	ID=ColletesGigas_003731-T1.exon11;Parent=ColletesGigas_003731-T1
WUUM01000004.1	funannotate	exon	1871192	1871389	.	-	.	ID=ColletesGigas_002989-T1.exon2;Parent=ColletesGigas_002989-T1
WUUM01000004.1	funannotate	exon	10036088	10036343	.	-	.	ID=ColletesGigas_003731-T1.exon16;Parent=ColletesGigas_003731-T1
WUUM01000004.1	funannotate	exon	1871485	1871808	.	-	.	ID=ColletesGigas_002989-T1.exon1;Parent=ColletesGigas_002989-T1
WUUM01000004.1	funannotate	exon	10036905	10037052	.	-	.	ID=ColletesGigas_003731-T1.exon14;Parent=ColletesGigas_003731-T1
WUUM01000004.1	funannotate	exon	10036595	10036761	.	-	.	ID=ColletesGigas_003731-T1.exon15;Parent=ColletesGigas_003731-T1
WUUM01000004.1	funannotate	mRNA	573713	574747	.	+	.	ID=ColletesGigas_002893-T1;Parent=ColletesGigas_002893
WUUM01000004.1	funannotate	CDS	5340578	5340724	.	-	0	ID=ColletesGigas_003283-T1.cds;Parent=ColletesGigas_003283-T1
WUUM01000004.1	funannotate	CDS	5339498	5339632	.	-	0	ID=ColletesGigas_003283-T1.cds;Parent=ColletesGigas_003283-T1
WUUM01000004.1	funannotate	CDS	6899569	6900072	.	-	0	ID=ColletesGigas_003432-T1.cds;Parent=ColletesGigas_003432-T1
WUUM01000004.1	funannotate	mRNA	3330694	3335857	.	+	.	ID=ColletesGigas_003093-T1;Parent=ColletesGigas_003093
WUUM01000004.1	funannotate	mRNA	713913	714518	.	-	.	ID=ColletesGigas_002902-T1;Parent=ColletesGigas_002902
WUUM01000004.1	funannotate	exon	5425627	5425756	.	-	.	ID=ColletesGigas_003291-T1.exon6;Parent=ColletesGigas_003291-T1
WUUM01000004.1	funannotate	CDS	981600	981636	.	+	0	ID=ColletesGigas_002927-T1.cds;Parent=ColletesGigas_002927-T1
WUUM01000004.1	funannotate	CDS	981697	981767	.	+	0	ID=ColletesGigas_002927-T1.cds;Parent=ColletesGigas_002927-T1
WUUM01000004.1	funannotate	CDS	982614	982695	.	+	0	ID=ColletesGigas_002927-T1.cds;Parent=ColletesGigas_002927-T1
WUUM01000004.1	funannotate	CDS	982769	982884	.	+	0	ID=ColletesGigas_002927-T1.cds;Parent=ColletesGigas_002927-T1
WUUM01000004.1	funannotate	exon	5425439	5425546	.	-	.	ID=ColletesGigas_003291-T1.exon7;Parent=ColletesGigas_003291-T1
WUUM01000004.1	funannotate	exon	5425271	5425373	.	-	.	ID=ColletesGigas_003291-T1.exon8;Parent=ColletesGigas_003291-T1
WUUM01000004.1	funannotate	exon	5425051	5425199	.	-	.	ID=ColletesGigas_003291-T1.exon9;Parent=ColletesGigas_003291-T1
WUUM01000004.1	funannotate	exon	7293039	7293485	.	+	.	ID=ColletesGigas_003457-T1.exon1;Parent=ColletesGigas_003457-T1
WUUM01000004.1	funannotate	exon	5426993	5427085	.	-	.	ID=ColletesGigas_003291-T1.exon1;Parent=ColletesGigas_003291-T1
WUUM01000004.1	funannotate	exon	5426735	5426897	.	-	.	ID=ColletesGigas_003291-T1.exon2;Parent=ColletesGigas_003291-T1
WUUM01000004.1	funannotate	exon	5426434	5426614	.	-	.	ID=ColletesGigas_003291-T1.exon3;Parent=ColletesGigas_003291-T1
WUUM01000004.1	funannotate	exon	5426121	5426350	.	-	.	ID=ColletesGigas_003291-T1.exon4;Parent=ColletesGigas_003291-T1
WUUM01000004.1	funannotate	exon	5425828	5426041	.	-	.	ID=ColletesGigas_003291-T1.exon5;Parent=ColletesGigas_003291-T1
WUUM01000004.1	funannotate	exon	1396214	1396382	.	-	.	ID=ColletesGigas_002951-T1.exon1;Parent=ColletesGigas_002951-T1
WUUM01000004.1	funannotate	exon	3180406	3180637	.	-	.	ID=ColletesGigas_003079-T1.exon2;Parent=ColletesGigas_003079-T1
WUUM01000004.1	funannotate	exon	3180945	3181087	.	-	.	ID=ColletesGigas_003079-T1.exon1;Parent=ColletesGigas_003079-T1
WUUM01000004.1	funannotate	CDS	949063	949098	.	-	0	ID=ColletesGigas_002919-T1.cds;Parent=ColletesGigas_002919-T1
WUUM01000004.1	funannotate	CDS	947935	948377	.	-	0	ID=ColletesGigas_002919-T1.cds;Parent=ColletesGigas_002919-T1
WUUM01000004.1	funannotate	CDS	947667	947853	.	-	0	ID=ColletesGigas_002919-T1.cds;Parent=ColletesGigas_002919-T1
WUUM01000004.1	funannotate	CDS	947474	947599	.	-	0	ID=ColletesGigas_002919-T1.cds;Parent=ColletesGigas_002919-T1
WUUM01000004.1	funannotate	CDS	946992	947184	.	-	0	ID=ColletesGigas_002919-T1.cds;Parent=ColletesGigas_002919-T1
WUUM01000004.1	funannotate	CDS	946338	946918	.	-	0	ID=ColletesGigas_002919-T1.cds;Parent=ColletesGigas_002919-T1
WUUM01000004.1	funannotate	exon	7456482	7456626	.	-	.	ID=ColletesGigas_003476-T1.exon2;Parent=ColletesGigas_003476-T1
WUUM01000004.1	funannotate	exon	7456854	7457152	.	-	.	ID=ColletesGigas_003476-T1.exon1;Parent=ColletesGigas_003476-T1
WUUM01000004.1	funannotate	CDS	10198016	10198751	.	-	0	ID=ColletesGigas_003761-T1.cds;Parent=ColletesGigas_003761-T1
WUUM01000004.1	funannotate	CDS	10197161	10197438	.	-	0	ID=ColletesGigas_003761-T1.cds;Parent=ColletesGigas_003761-T1
WUUM01000004.1	funannotate	CDS	3955076	3955458	.	+	0	ID=ColletesGigas_003129-T1.cds;Parent=ColletesGigas_003129-T1
WUUM01000004.1	funannotate	CDS	3955610	3955742	.	+	0	ID=ColletesGigas_003129-T1.cds;Parent=ColletesGigas_003129-T1
WUUM01000004.1	funannotate	CDS	3956253	3956435	.	+	0	ID=ColletesGigas_003129-T1.cds;Parent=ColletesGigas_003129-T1
WUUM01000004.1	funannotate	CDS	1933771	1933802	.	-	0	ID=ColletesGigas_002995-T1.cds;Parent=ColletesGigas_002995-T1
WUUM01000004.1	funannotate	CDS	1933487	1933712	.	-	0	ID=ColletesGigas_002995-T1.cds;Parent=ColletesGigas_002995-T1
WUUM01000004.1	funannotate	CDS	1932087	1932188	.	-	0	ID=ColletesGigas_002995-T1.cds;Parent=ColletesGigas_002995-T1
WUUM01000004.1	funannotate	CDS	7591829	7591940	.	-	0	ID=ColletesGigas_003484-T1.cds;Parent=ColletesGigas_003484-T1
WUUM01000004.1	funannotate	CDS	7591642	7591727	.	-	0	ID=ColletesGigas_003484-T1.cds;Parent=ColletesGigas_003484-T1
WUUM01000004.1	funannotate	CDS	7590742	7590980	.	-	0	ID=ColletesGigas_003484-T1.cds;Parent=ColletesGigas_003484-T1
WUUM01000004.1	funannotate	CDS	7590316	7590546	.	-	0	ID=ColletesGigas_003484-T1.cds;Parent=ColletesGigas_003484-T1
WUUM01000004.1	funannotate	CDS	7589904	7590105	.	-	0	ID=ColletesGigas_003484-T1.cds;Parent=ColletesGigas_003484-T1
WUUM01000004.1	funannotate	CDS	7589724	7589826	.	-	0	ID=ColletesGigas_003484-T1.cds;Parent=ColletesGigas_003484-T1
WUUM01000004.1	funannotate	CDS	7588567	7588688	.	-	0	ID=ColletesGigas_003484-T1.cds;Parent=ColletesGigas_003484-T1
WUUM01000004.1	funannotate	CDS	7588050	7588382	.	-	0	ID=ColletesGigas_003484-T1.cds;Parent=ColletesGigas_003484-T1
WUUM01000004.1	funannotate	CDS	7587414	7587663	.	-	0	ID=ColletesGigas_003484-T1.cds;Parent=ColletesGigas_003484-T1
WUUM01000004.1	funannotate	CDS	7587050	7587195	.	-	0	ID=ColletesGigas_003484-T1.cds;Parent=ColletesGigas_003484-T1
WUUM01000004.1	funannotate	CDS	7586770	7586966	.	-	0	ID=ColletesGigas_003484-T1.cds;Parent=ColletesGigas_003484-T1
WUUM01000004.1	funannotate	CDS	7586554	7586689	.	-	0	ID=ColletesGigas_003484-T1.cds;Parent=ColletesGigas_003484-T1
WUUM01000004.1	funannotate	exon	10597329	10597419	.	-	.	ID=ColletesGigas_003854-T1.exon6;Parent=ColletesGigas_003854-T1
WUUM01000004.1	funannotate	exon	10597518	10597828	.	-	.	ID=ColletesGigas_003854-T1.exon5;Parent=ColletesGigas_003854-T1
WUUM01000004.1	funannotate	mRNA	1396214	1396382	.	-	.	ID=ColletesGigas_002951-T1;Parent=ColletesGigas_002951
WUUM01000004.1	funannotate	exon	10597906	10598096	.	-	.	ID=ColletesGigas_003854-T1.exon4;Parent=ColletesGigas_003854-T1
WUUM01000004.1	funannotate	exon	10598171	10598480	.	-	.	ID=ColletesGigas_003854-T1.exon3;Parent=ColletesGigas_003854-T1
WUUM01000004.1	funannotate	exon	4007061	4007585	.	+	.	ID=ColletesGigas_003131-T1.exon1;Parent=ColletesGigas_003131-T1
WUUM01000004.1	funannotate	mRNA	8011140	8012483	.	-	.	ID=ColletesGigas_003520-T1;Ontology_term=GO:0005515;Dbxref=InterPro:IPR036058%2CInterPro:IPR002350;Parent=ColletesGigas_003520
WUUM01000004.1	funannotate	CDS	2963289	2963670	.	-	0	ID=ColletesGigas_003069-T1.cds;Parent=ColletesGigas_003069-T1
WUUM01000004.1	funannotate	CDS	2962906	2963066	.	-	0	ID=ColletesGigas_003069-T1.cds;Parent=ColletesGigas_003069-T1
WUUM01000004.1	funannotate	exon	10598617	10598764	.	-	.	ID=ColletesGigas_003854-T1.exon2;Parent=ColletesGigas_003854-T1
WUUM01000004.1	funannotate	exon	10598843	10598889	.	-	.	ID=ColletesGigas_003854-T1.exon1;Parent=ColletesGigas_003854-T1
WUUM01000004.1	funannotate	exon	9801312	9801527	.	+	.	ID=ColletesGigas_003695-T1.exon12;Parent=ColletesGigas_003695-T1
WUUM01000004.1	funannotate	exon	9801045	9801248	.	+	.	ID=ColletesGigas_003695-T1.exon11;Parent=ColletesGigas_003695-T1
WUUM01000004.1	funannotate	exon	9800779	9800983	.	+	.	ID=ColletesGigas_003695-T1.exon10;Parent=ColletesGigas_003695-T1
WUUM01000004.1	funannotate	exon	9802455	9802625	.	+	.	ID=ColletesGigas_003695-T1.exon16;Parent=ColletesGigas_003695-T1
WUUM01000004.1	funannotate	exon	9802165	9802398	.	+	.	ID=ColletesGigas_003695-T1.exon15;Parent=ColletesGigas_003695-T1
WUUM01000004.1	funannotate	exon	9801830	9802101	.	+	.	ID=ColletesGigas_003695-T1.exon14;Parent=ColletesGigas_003695-T1
WUUM01000004.1	funannotate	exon	9801594	9801750	.	+	.	ID=ColletesGigas_003695-T1.exon13;Parent=ColletesGigas_003695-T1
WUUM01000004.1	funannotate	mRNA	8005464	8010539	.	+	.	ID=ColletesGigas_003519-T1;Dbxref=InterPro:IPR001507%2CInterPro:IPR003609;Parent=ColletesGigas_003519
WUUM01000004.1	funannotate	mRNA	6672934	6674543	.	-	.	ID=ColletesGigas_003405-T1;Ontology_term=GO:0003677%2CGO:0004518;Dbxref=InterPro:IPR011335%2CInterPro:IPR027421%2CInterPro:IPR006166;Parent=ColletesGigas_003405
WUUM01000004.1	funannotate	exon	9803109	9803202	.	+	.	ID=ColletesGigas_003695-T1.exon19;Parent=ColletesGigas_003695-T1
WUUM01000004.1	funannotate	exon	9802883	9803049	.	+	.	ID=ColletesGigas_003695-T1.exon18;Parent=ColletesGigas_003695-T1
WUUM01000004.1	funannotate	exon	9802700	9802816	.	+	.	ID=ColletesGigas_003695-T1.exon17;Parent=ColletesGigas_003695-T1
WUUM01000004.1	funannotate	CDS	9155898	9155912	.	-	0	ID=ColletesGigas_003629-T1.cds;Parent=ColletesGigas_003629-T1
WUUM01000004.1	funannotate	CDS	9155185	9155208	.	-	0	ID=ColletesGigas_003629-T1.cds;Parent=ColletesGigas_003629-T1
WUUM01000004.1	funannotate	CDS	9154735	9154912	.	-	0	ID=ColletesGigas_003629-T1.cds;Parent=ColletesGigas_003629-T1
WUUM01000004.1	funannotate	CDS	9154416	9154623	.	-	0	ID=ColletesGigas_003629-T1.cds;Parent=ColletesGigas_003629-T1
WUUM01000004.1	funannotate	CDS	9154176	9154346	.	-	0	ID=ColletesGigas_003629-T1.cds;Parent=ColletesGigas_003629-T1
WUUM01000004.1	funannotate	CDS	9153859	9154083	.	-	0	ID=ColletesGigas_003629-T1.cds;Parent=ColletesGigas_003629-T1
WUUM01000004.1	funannotate	CDS	9153535	9153778	.	-	0	ID=ColletesGigas_003629-T1.cds;Parent=ColletesGigas_003629-T1
WUUM01000004.1	funannotate	CDS	9153341	9153458	.	-	0	ID=ColletesGigas_003629-T1.cds;Parent=ColletesGigas_003629-T1
WUUM01000004.1	funannotate	CDS	9151699	9152624	.	-	0	ID=ColletesGigas_003629-T1.cds;Parent=ColletesGigas_003629-T1
WUUM01000004.1	funannotate	CDS	9148877	9150617	.	-	0	ID=ColletesGigas_003629-T1.cds;Parent=ColletesGigas_003629-T1
WUUM01000004.1	funannotate	CDS	9148642	9148803	.	-	0	ID=ColletesGigas_003629-T1.cds;Parent=ColletesGigas_003629-T1
WUUM01000004.1	funannotate	CDS	9148447	9148573	.	-	0	ID=ColletesGigas_003629-T1.cds;Parent=ColletesGigas_003629-T1
WUUM01000004.1	funannotate	CDS	9148145	9148359	.	-	0	ID=ColletesGigas_003629-T1.cds;Parent=ColletesGigas_003629-T1
WUUM01000004.1	funannotate	CDS	9147923	9148047	.	-	0	ID=ColletesGigas_003629-T1.cds;Parent=ColletesGigas_003629-T1
WUUM01000004.1	funannotate	CDS	9145888	9146646	.	-	0	ID=ColletesGigas_003629-T1.cds;Parent=ColletesGigas_003629-T1
WUUM01000004.1	funannotate	CDS	9144262	9144397	.	-	0	ID=ColletesGigas_003629-T1.cds;Parent=ColletesGigas_003629-T1
WUUM01000004.1	funannotate	CDS	9144084	9144187	.	-	0	ID=ColletesGigas_003629-T1.cds;Parent=ColletesGigas_003629-T1
WUUM01000004.1	funannotate	CDS	9143325	9144003	.	-	0	ID=ColletesGigas_003629-T1.cds;Parent=ColletesGigas_003629-T1
WUUM01000004.1	funannotate	CDS	9143071	9143250	.	-	0	ID=ColletesGigas_003629-T1.cds;Parent=ColletesGigas_003629-T1
WUUM01000004.1	funannotate	CDS	9142482	9142976	.	-	0	ID=ColletesGigas_003629-T1.cds;Parent=ColletesGigas_003629-T1
WUUM01000004.1	funannotate	CDS	9141863	9142408	.	-	0	ID=ColletesGigas_003629-T1.cds;Parent=ColletesGigas_003629-T1
WUUM01000004.1	funannotate	CDS	9141615	9141784	.	-	0	ID=ColletesGigas_003629-T1.cds;Parent=ColletesGigas_003629-T1
WUUM01000004.1	funannotate	CDS	9140919	9141071	.	-	0	ID=ColletesGigas_003629-T1.cds;Parent=ColletesGigas_003629-T1
WUUM01000004.1	funannotate	CDS	9139056	9139497	.	-	0	ID=ColletesGigas_003629-T1.cds;Parent=ColletesGigas_003629-T1
WUUM01000004.1	funannotate	CDS	9138764	9138951	.	-	0	ID=ColletesGigas_003629-T1.cds;Parent=ColletesGigas_003629-T1
WUUM01000004.1	funannotate	CDS	9132269	9138668	.	-	0	ID=ColletesGigas_003629-T1.cds;Parent=ColletesGigas_003629-T1
WUUM01000004.1	funannotate	CDS	9131765	9132205	.	-	0	ID=ColletesGigas_003629-T1.cds;Parent=ColletesGigas_003629-T1
WUUM01000004.1	funannotate	CDS	9131415	9131688	.	-	0	ID=ColletesGigas_003629-T1.cds;Parent=ColletesGigas_003629-T1
WUUM01000004.1	funannotate	CDS	9131116	9131339	.	-	0	ID=ColletesGigas_003629-T1.cds;Parent=ColletesGigas_003629-T1
WUUM01000004.1	funannotate	CDS	9130820	9131037	.	-	0	ID=ColletesGigas_003629-T1.cds;Parent=ColletesGigas_003629-T1
WUUM01000004.1	funannotate	CDS	9130362	9130739	.	-	0	ID=ColletesGigas_003629-T1.cds;Parent=ColletesGigas_003629-T1
WUUM01000004.1	funannotate	CDS	9129927	9130277	.	-	0	ID=ColletesGigas_003629-T1.cds;Parent=ColletesGigas_003629-T1
WUUM01000004.1	funannotate	CDS	9127974	9128939	.	-	0	ID=ColletesGigas_003629-T1.cds;Parent=ColletesGigas_003629-T1
WUUM01000004.1	funannotate	CDS	9127265	9127447	.	-	0	ID=ColletesGigas_003629-T1.cds;Parent=ColletesGigas_003629-T1
WUUM01000004.1	funannotate	CDS	9127064	9127156	.	-	0	ID=ColletesGigas_003629-T1.cds;Parent=ColletesGigas_003629-T1
WUUM01000004.1	funannotate	mRNA	8116082	8131809	.	+	.	ID=ColletesGigas_003532-T1;Ontology_term=GO:0005230%2CGO:0004888%2CGO:0005216%2CGO:0006811%2CGO:0034220%2CGO:0016021;Dbxref=InterPro:IPR006201%2CInterPro:IPR036719%2CInterPro:IPR006028%2CInterPro:IPR036734%2CInterPro:IPR006202%2CInterPro:IPR006029;Parent=ColletesGigas_003532
WUUM01000004.1	funannotate	exon	10483680	10483730	.	+	.	ID=ColletesGigas_003831-T1.exon1;Parent=ColletesGigas_003831-T1
WUUM01000004.1	funannotate	exon	10493009	10493153	.	+	.	ID=ColletesGigas_003831-T1.exon8;Parent=ColletesGigas_003831-T1
WUUM01000004.1	funannotate	exon	10493266	10493405	.	+	.	ID=ColletesGigas_003831-T1.exon9;Parent=ColletesGigas_003831-T1
WUUM01000004.1	funannotate	exon	10492137	10492324	.	+	.	ID=ColletesGigas_003831-T1.exon6;Parent=ColletesGigas_003831-T1
WUUM01000004.1	funannotate	exon	10492397	10492517	.	+	.	ID=ColletesGigas_003831-T1.exon7;Parent=ColletesGigas_003831-T1
WUUM01000004.1	funannotate	exon	10489317	10489426	.	+	.	ID=ColletesGigas_003831-T1.exon4;Parent=ColletesGigas_003831-T1
WUUM01000004.1	funannotate	exon	10490852	10490911	.	+	.	ID=ColletesGigas_003831-T1.exon5;Parent=ColletesGigas_003831-T1
WUUM01000004.1	funannotate	exon	10486940	10487054	.	+	.	ID=ColletesGigas_003831-T1.exon2;Parent=ColletesGigas_003831-T1
WUUM01000004.1	funannotate	exon	10487734	10487914	.	+	.	ID=ColletesGigas_003831-T1.exon3;Parent=ColletesGigas_003831-T1
WUUM01000004.1	funannotate	CDS	4955937	4956023	.	+	0	ID=ColletesGigas_003231-T1.cds;Parent=ColletesGigas_003231-T1
WUUM01000004.1	funannotate	CDS	4956214	4956687	.	+	0	ID=ColletesGigas_003231-T1.cds;Parent=ColletesGigas_003231-T1
WUUM01000004.1	funannotate	exon	10292785	10293024	.	+	.	ID=ColletesGigas_003779-T1.exon3;Parent=ColletesGigas_003779-T1
WUUM01000004.1	funannotate	exon	10293107	10293511	.	+	.	ID=ColletesGigas_003779-T1.exon4;Parent=ColletesGigas_003779-T1
WUUM01000004.1	funannotate	exon	10292291	10292459	.	+	.	ID=ColletesGigas_003779-T1.exon1;Parent=ColletesGigas_003779-T1
WUUM01000004.1	funannotate	exon	10292555	10292707	.	+	.	ID=ColletesGigas_003779-T1.exon2;Parent=ColletesGigas_003779-T1
WUUM01000004.1	funannotate	CDS	967070	967115	.	-	0	ID=ColletesGigas_002924-T1.cds;Parent=ColletesGigas_002924-T1
WUUM01000004.1	funannotate	CDS	964423	964592	.	-	0	ID=ColletesGigas_002924-T1.cds;Parent=ColletesGigas_002924-T1
WUUM01000004.1	funannotate	CDS	964063	964353	.	-	0	ID=ColletesGigas_002924-T1.cds;Parent=ColletesGigas_002924-T1
WUUM01000004.1	funannotate	CDS	963773	963997	.	-	0	ID=ColletesGigas_002924-T1.cds;Parent=ColletesGigas_002924-T1
WUUM01000004.1	funannotate	CDS	963500	963691	.	-	0	ID=ColletesGigas_002924-T1.cds;Parent=ColletesGigas_002924-T1
WUUM01000004.1	funannotate	CDS	963073	963267	.	-	0	ID=ColletesGigas_002924-T1.cds;Parent=ColletesGigas_002924-T1
WUUM01000004.1	funannotate	CDS	962827	962960	.	-	0	ID=ColletesGigas_002924-T1.cds;Parent=ColletesGigas_002924-T1
WUUM01000004.1	funannotate	CDS	962016	962388	.	-	0	ID=ColletesGigas_002924-T1.cds;Parent=ColletesGigas_002924-T1
WUUM01000004.1	funannotate	CDS	961711	961932	.	-	0	ID=ColletesGigas_002924-T1.cds;Parent=ColletesGigas_002924-T1
WUUM01000004.1	funannotate	CDS	961562	961627	.	-	0	ID=ColletesGigas_002924-T1.cds;Parent=ColletesGigas_002924-T1
WUUM01000004.1	funannotate	CDS	961394	961446	.	-	0	ID=ColletesGigas_002924-T1.cds;Parent=ColletesGigas_002924-T1
WUUM01000004.1	funannotate	CDS	961151	961304	.	-	0	ID=ColletesGigas_002924-T1.cds;Parent=ColletesGigas_002924-T1
WUUM01000004.1	funannotate	CDS	960454	960639	.	-	0	ID=ColletesGigas_002924-T1.cds;Parent=ColletesGigas_002924-T1
WUUM01000004.1	funannotate	exon	10293582	10293848	.	+	.	ID=ColletesGigas_003779-T1.exon5;Parent=ColletesGigas_003779-T1
WUUM01000004.1	funannotate	exon	10293928	10294118	.	+	.	ID=ColletesGigas_003779-T1.exon6;Parent=ColletesGigas_003779-T1
WUUM01000004.1	funannotate	exon	8182871	8183236	.	+	.	ID=ColletesGigas_003547-T1.exon1;Parent=ColletesGigas_003547-T1
WUUM01000004.1	funannotate	exon	8024877	8024986	.	+	.	ID=ColletesGigas_003523-T1.exon9;Parent=ColletesGigas_003523-T1
WUUM01000004.1	funannotate	mRNA	4182366	4185131	.	-	.	ID=ColletesGigas_003146-T1;Parent=ColletesGigas_003146
WUUM01000004.1	funannotate	exon	6918270	6919820	.	+	.	ID=ColletesGigas_003434-T1.exon3;Parent=ColletesGigas_003434-T1
WUUM01000004.1	funannotate	exon	8024405	8024798	.	+	.	ID=ColletesGigas_003523-T1.exon8;Parent=ColletesGigas_003523-T1
WUUM01000004.1	funannotate	exon	6916523	6916709	.	+	.	ID=ColletesGigas_003434-T1.exon2;Parent=ColletesGigas_003434-T1
WUUM01000004.1	funannotate	exon	8024107	8024318	.	+	.	ID=ColletesGigas_003523-T1.exon7;Parent=ColletesGigas_003523-T1
WUUM01000004.1	funannotate	exon	6916164	6916249	.	+	.	ID=ColletesGigas_003434-T1.exon1;Parent=ColletesGigas_003434-T1
WUUM01000004.1	funannotate	exon	8023542	8024028	.	+	.	ID=ColletesGigas_003523-T1.exon6;Parent=ColletesGigas_003523-T1
WUUM01000004.1	funannotate	exon	9050830	9050918	.	+	.	ID=ColletesGigas_003618-T1.exon9;Parent=ColletesGigas_003618-T1
WUUM01000004.1	funannotate	exon	8022875	8023088	.	+	.	ID=ColletesGigas_003523-T1.exon5;Parent=ColletesGigas_003523-T1
WUUM01000004.1	funannotate	exon	8022291	8022349	.	+	.	ID=ColletesGigas_003523-T1.exon4;Parent=ColletesGigas_003523-T1
WUUM01000004.1	funannotate	exon	8020817	8020977	.	+	.	ID=ColletesGigas_003523-T1.exon3;Parent=ColletesGigas_003523-T1
WUUM01000004.1	funannotate	exon	8020524	8020589	.	+	.	ID=ColletesGigas_003523-T1.exon2;Parent=ColletesGigas_003523-T1
WUUM01000004.1	funannotate	exon	8020435	8020444	.	+	.	ID=ColletesGigas_003523-T1.exon1;Parent=ColletesGigas_003523-T1
WUUM01000004.1	funannotate	exon	9049117	9049203	.	+	.	ID=ColletesGigas_003618-T1.exon4;Parent=ColletesGigas_003618-T1
WUUM01000004.1	funannotate	exon	8063649	8063694	.	-	.	ID=ColletesGigas_003529-T1.exon1;Parent=ColletesGigas_003529-T1
WUUM01000004.1	funannotate	exon	9048561	9048983	.	+	.	ID=ColletesGigas_003618-T1.exon3;Parent=ColletesGigas_003618-T1
WUUM01000004.1	funannotate	exon	8061893	8062656	.	-	.	ID=ColletesGigas_003529-T1.exon2;Parent=ColletesGigas_003529-T1
WUUM01000004.1	funannotate	exon	9048093	9048363	.	+	.	ID=ColletesGigas_003618-T1.exon2;Parent=ColletesGigas_003618-T1
WUUM01000004.1	funannotate	exon	9047416	9047624	.	+	.	ID=ColletesGigas_003618-T1.exon1;Parent=ColletesGigas_003618-T1
WUUM01000004.1	funannotate	exon	7200457	7200782	.	+	.	ID=ColletesGigas_003452-T1.exon3;Parent=ColletesGigas_003452-T1
WUUM01000004.1	funannotate	exon	9050692	9050762	.	+	.	ID=ColletesGigas_003618-T1.exon8;Parent=ColletesGigas_003618-T1
WUUM01000004.1	funannotate	exon	7201635	7201748	.	+	.	ID=ColletesGigas_003452-T1.exon4;Parent=ColletesGigas_003452-T1
WUUM01000004.1	funannotate	exon	9050408	9050523	.	+	.	ID=ColletesGigas_003618-T1.exon7;Parent=ColletesGigas_003618-T1
WUUM01000004.1	funannotate	exon	7198945	7199034	.	+	.	ID=ColletesGigas_003452-T1.exon1;Parent=ColletesGigas_003452-T1
WUUM01000004.1	funannotate	exon	9049964	9050349	.	+	.	ID=ColletesGigas_003618-T1.exon6;Parent=ColletesGigas_003618-T1
WUUM01000004.1	funannotate	exon	7199893	7200121	.	+	.	ID=ColletesGigas_003452-T1.exon2;Parent=ColletesGigas_003452-T1
WUUM01000004.1	funannotate	exon	9049744	9049856	.	+	.	ID=ColletesGigas_003618-T1.exon5;Parent=ColletesGigas_003618-T1
WUUM01000004.1	funannotate	CDS	4622818	4622841	.	+	0	ID=ColletesGigas_003178-T1.cds;Parent=ColletesGigas_003178-T1
WUUM01000004.1	funannotate	CDS	4622903	4623044	.	+	0	ID=ColletesGigas_003178-T1.cds;Parent=ColletesGigas_003178-T1
WUUM01000004.1	funannotate	CDS	4623123	4623505	.	+	0	ID=ColletesGigas_003178-T1.cds;Parent=ColletesGigas_003178-T1
WUUM01000004.1	funannotate	exon	680946	680953	.	+	.	ID=ColletesGigas_002899-T1.exon7;Parent=ColletesGigas_002899-T1
WUUM01000004.1	funannotate	exon	682238	682250	.	+	.	ID=ColletesGigas_002899-T1.exon8;Parent=ColletesGigas_002899-T1
WUUM01000004.1	funannotate	exon	680018	680109	.	+	.	ID=ColletesGigas_002899-T1.exon5;Parent=ColletesGigas_002899-T1
WUUM01000004.1	funannotate	mRNA	977539	979210	.	-	.	ID=ColletesGigas_002926-T1;Ontology_term=GO:0005515;Dbxref=InterPro:IPR002083%2CInterPro:IPR043211%2CInterPro:IPR001841%2CInterPro:IPR008974%2CInterPro:IPR013083%2CInterPro:IPR017907;Parent=ColletesGigas_002926
WUUM01000004.1	funannotate	CDS	461310	461525	.	+	0	ID=ColletesGigas_002875-T1.cds;Parent=ColletesGigas_002875-T1
WUUM01000004.1	funannotate	CDS	462750	462865	.	+	0	ID=ColletesGigas_002875-T1.cds;Parent=ColletesGigas_002875-T1
WUUM01000004.1	funannotate	CDS	463173	463304	.	+	0	ID=ColletesGigas_002875-T1.cds;Parent=ColletesGigas_002875-T1
WUUM01000004.1	funannotate	CDS	463382	463445	.	+	0	ID=ColletesGigas_002875-T1.cds;Parent=ColletesGigas_002875-T1
WUUM01000004.1	funannotate	exon	680547	680567	.	+	.	ID=ColletesGigas_002899-T1.exon6;Parent=ColletesGigas_002899-T1
WUUM01000004.1	funannotate	CDS	5790930	5790971	.	-	0	ID=ColletesGigas_003335-T1.cds;Parent=ColletesGigas_003335-T1
WUUM01000004.1	funannotate	CDS	5790475	5790824	.	-	0	ID=ColletesGigas_003335-T1.cds;Parent=ColletesGigas_003335-T1
WUUM01000004.1	funannotate	CDS	5790106	5790390	.	-	0	ID=ColletesGigas_003335-T1.cds;Parent=ColletesGigas_003335-T1
WUUM01000004.1	funannotate	CDS	5789884	5790013	.	-	0	ID=ColletesGigas_003335-T1.cds;Parent=ColletesGigas_003335-T1
WUUM01000004.1	funannotate	CDS	5789718	5789813	.	-	0	ID=ColletesGigas_003335-T1.cds;Parent=ColletesGigas_003335-T1
WUUM01000004.1	funannotate	exon	684455	684568	.	+	.	ID=ColletesGigas_002899-T1.exon9;Parent=ColletesGigas_002899-T1
WUUM01000004.1	funannotate	CDS	9324008	9324166	.	-	0	ID=ColletesGigas_003641-T1.cds;Parent=ColletesGigas_003641-T1
WUUM01000004.1	funannotate	CDS	9322257	9322382	.	-	0	ID=ColletesGigas_003641-T1.cds;Parent=ColletesGigas_003641-T1
WUUM01000004.1	funannotate	CDS	9322055	9322180	.	-	0	ID=ColletesGigas_003641-T1.cds;Parent=ColletesGigas_003641-T1
WUUM01000004.1	funannotate	mRNA	9956285	9958804	.	-	.	ID=ColletesGigas_003716-T1;Ontology_term=GO:0016868%2CGO:0000287%2CGO:0005975%2CGO:0071704;Dbxref=InterPro:IPR005844%2CInterPro:IPR005846%2CInterPro:IPR016066%2CInterPro:IPR005841%2CInterPro:IPR005843%2CInterPro:IPR036900%2CInterPro:IPR016055%2CInterPro:IPR005845;Parent=ColletesGigas_003716
WUUM01000004.1	funannotate	exon	676614	677006	.	+	.	ID=ColletesGigas_002899-T1.exon3;Parent=ColletesGigas_002899-T1
WUUM01000004.1	funannotate	exon	677470	677672	.	+	.	ID=ColletesGigas_002899-T1.exon4;Parent=ColletesGigas_002899-T1
WUUM01000004.1	funannotate	exon	674795	674813	.	+	.	ID=ColletesGigas_002899-T1.exon1;Parent=ColletesGigas_002899-T1
WUUM01000004.1	funannotate	exon	674965	675172	.	+	.	ID=ColletesGigas_002899-T1.exon2;Parent=ColletesGigas_002899-T1
WUUM01000004.1	funannotate	mRNA	7947512	7948550	.	+	.	ID=ColletesGigas_003507-T1;Parent=ColletesGigas_003507
WUUM01000004.1	funannotate	mRNA	1158629	1160010	.	+	.	ID=ColletesGigas_002938-T1;Ontology_term=GO:0019843%2CGO:0003723%2CGO:0003735%2CGO:0006412%2CGO:0015935;Dbxref=InterPro:IPR001912%2CInterPro:IPR022801%2CInterPro:IPR005710%2CInterPro:IPR036986%2CInterPro:IPR018079%2CInterPro:IPR002942;Parent=ColletesGigas_002938
WUUM01000004.1	funannotate	mRNA	4020032	4020466	.	-	.	ID=ColletesGigas_003134-T1;Parent=ColletesGigas_003134
WUUM01000004.1	funannotate	CDS	4918994	4919046	.	-	0	ID=ColletesGigas_003226-T1.cds;Parent=ColletesGigas_003226-T1
WUUM01000004.1	funannotate	CDS	4916254	4916464	.	-	0	ID=ColletesGigas_003226-T1.cds;Parent=ColletesGigas_003226-T1
WUUM01000004.1	funannotate	CDS	6380120	6380232	.	+	0	ID=ColletesGigas_003379-T1.cds;Parent=ColletesGigas_003379-T1
WUUM01000004.1	funannotate	CDS	6380313	6380421	.	+	0	ID=ColletesGigas_003379-T1.cds;Parent=ColletesGigas_003379-T1
WUUM01000004.1	funannotate	CDS	6380540	6380764	.	+	0	ID=ColletesGigas_003379-T1.cds;Parent=ColletesGigas_003379-T1
WUUM01000004.1	funannotate	CDS	6380838	6381038	.	+	0	ID=ColletesGigas_003379-T1.cds;Parent=ColletesGigas_003379-T1
WUUM01000004.1	funannotate	CDS	6381121	6381330	.	+	0	ID=ColletesGigas_003379-T1.cds;Parent=ColletesGigas_003379-T1
WUUM01000004.1	funannotate	CDS	6381402	6381588	.	+	0	ID=ColletesGigas_003379-T1.cds;Parent=ColletesGigas_003379-T1
WUUM01000004.1	funannotate	CDS	6381652	6381844	.	+	0	ID=ColletesGigas_003379-T1.cds;Parent=ColletesGigas_003379-T1
WUUM01000004.1	funannotate	CDS	6381984	6382062	.	+	0	ID=ColletesGigas_003379-T1.cds;Parent=ColletesGigas_003379-T1
WUUM01000004.1	funannotate	CDS	3082137	3082241	.	+	0	ID=ColletesGigas_003074-T1.cds;Parent=ColletesGigas_003074-T1
WUUM01000004.1	funannotate	CDS	3082312	3082536	.	+	0	ID=ColletesGigas_003074-T1.cds;Parent=ColletesGigas_003074-T1
WUUM01000004.1	funannotate	exon	2735117	2735275	.	-	.	ID=ColletesGigas_003055-T1.exon1;Parent=ColletesGigas_003055-T1
WUUM01000004.1	funannotate	mRNA	10019919	10025066	.	-	.	ID=ColletesGigas_003728-T1;Dbxref=InterPro:IPR001156;Parent=ColletesGigas_003728
WUUM01000004.1	funannotate	exon	2734591	2734947	.	-	.	ID=ColletesGigas_003055-T1.exon2;Parent=ColletesGigas_003055-T1
WUUM01000004.1	funannotate	gene	4781974	4783196	.	-	.	ID=ColletesGigas_003210
WUUM01000004.1	funannotate	exon	10369111	10369182	.	+	.	ID=ColletesGigas_003798-T1.exon1;Parent=ColletesGigas_003798-T1
WUUM01000004.1	funannotate	mRNA	9011625	9011960	.	+	.	ID=ColletesGigas_003614-T1;Parent=ColletesGigas_003614
WUUM01000004.1	funannotate	exon	10370615	10370794	.	+	.	ID=ColletesGigas_003798-T1.exon4;Parent=ColletesGigas_003798-T1
WUUM01000004.1	funannotate	exon	10370875	10370969	.	+	.	ID=ColletesGigas_003798-T1.exon5;Parent=ColletesGigas_003798-T1
WUUM01000004.1	funannotate	exon	10369785	10369978	.	+	.	ID=ColletesGigas_003798-T1.exon2;Parent=ColletesGigas_003798-T1
WUUM01000004.1	funannotate	exon	10370215	10370424	.	+	.	ID=ColletesGigas_003798-T1.exon3;Parent=ColletesGigas_003798-T1
WUUM01000004.1	funannotate	exon	10372090	10372262	.	+	.	ID=ColletesGigas_003798-T1.exon8;Parent=ColletesGigas_003798-T1
WUUM01000004.1	funannotate	exon	10371046	10371260	.	+	.	ID=ColletesGigas_003798-T1.exon6;Parent=ColletesGigas_003798-T1
WUUM01000004.1	funannotate	exon	10371676	10371964	.	+	.	ID=ColletesGigas_003798-T1.exon7;Parent=ColletesGigas_003798-T1
WUUM01000004.1	funannotate	exon	4871936	4872792	.	+	.	ID=ColletesGigas_003220-T1.exon2;Parent=ColletesGigas_003220-T1
WUUM01000004.1	funannotate	exon	10216823	10216982	.	-	.	ID=ColletesGigas_003765-T1.exon2;Parent=ColletesGigas_003765-T1
WUUM01000004.1	funannotate	exon	10216597	10216739	.	-	.	ID=ColletesGigas_003765-T1.exon3;Parent=ColletesGigas_003765-T1
WUUM01000004.1	funannotate	exon	9538294	9538704	.	+	.	ID=ColletesGigas_003670-T1.exon1;Parent=ColletesGigas_003670-T1
WUUM01000004.1	funannotate	exon	10216441	10216518	.	-	.	ID=ColletesGigas_003765-T1.exon4;Parent=ColletesGigas_003765-T1
WUUM01000004.1	funannotate	exon	4862182	4863040	.	+	.	ID=ColletesGigas_003220-T1.exon1;Parent=ColletesGigas_003220-T1
WUUM01000004.1	funannotate	exon	10216367	10216392	.	-	.	ID=ColletesGigas_003765-T1.exon5;Parent=ColletesGigas_003765-T1
WUUM01000004.1	funannotate	exon	10216278	10216295	.	-	.	ID=ColletesGigas_003765-T1.exon6;Parent=ColletesGigas_003765-T1
WUUM01000004.1	funannotate	gene	4856846	4861212	.	+	.	ID=ColletesGigas_003219
WUUM01000004.1	funannotate	gene	4828721	4830837	.	-	.	Name=MRPL2;ID=ColletesGigas_003217
WUUM01000004.1	funannotate	gene	4840125	4842176	.	-	.	ID=ColletesGigas_003218
WUUM01000004.1	funannotate	gene	4812841	4817124	.	-	.	ID=ColletesGigas_003215
WUUM01000004.1	funannotate	gene	4826855	4828437	.	+	.	ID=ColletesGigas_003216
WUUM01000004.1	funannotate	gene	4797436	4803957	.	-	.	ID=ColletesGigas_003213
WUUM01000004.1	funannotate	exon	9904528	9904541	.	+	.	ID=ColletesGigas_003709-T1.exon1;Parent=ColletesGigas_003709-T1
WUUM01000004.1	funannotate	gene	4804735	4805556	.	-	.	ID=ColletesGigas_003214
WUUM01000004.1	funannotate	gene	4788665	4789860	.	-	.	ID=ColletesGigas_003211
WUUM01000004.1	funannotate	exon	9905492	9905661	.	+	.	ID=ColletesGigas_003709-T1.exon3;Parent=ColletesGigas_003709-T1
WUUM01000004.1	funannotate	gene	4792987	4794982	.	-	.	ID=ColletesGigas_003212
WUUM01000004.1	funannotate	exon	9904628	9904913	.	+	.	ID=ColletesGigas_003709-T1.exon2;Parent=ColletesGigas_003709-T1
WUUM01000004.1	funannotate	exon	10217052	10217262	.	-	.	ID=ColletesGigas_003765-T1.exon1;Parent=ColletesGigas_003765-T1
WUUM01000004.1	funannotate	exon	3970088	3970338	.	-	.	ID=ColletesGigas_003130-T1.exon3;Parent=ColletesGigas_003130-T1
WUUM01000004.1	funannotate	gene	4862182	4872792	.	+	.	ID=ColletesGigas_003220
WUUM01000004.1	funannotate	mRNA	3857680	3863687	.	-	.	ID=ColletesGigas_003122-T1;Parent=ColletesGigas_003122
WUUM01000004.1	funannotate	exon	3970410	3970524	.	-	.	ID=ColletesGigas_003130-T1.exon2;Parent=ColletesGigas_003130-T1
WUUM01000004.1	funannotate	gene	4882816	4885490	.	+	.	ID=ColletesGigas_003221
WUUM01000004.1	funannotate	exon	3966597	3966714	.	-	.	ID=ColletesGigas_003130-T1.exon5;Parent=ColletesGigas_003130-T1
WUUM01000004.1	funannotate	exon	3967097	3967467	.	-	.	ID=ColletesGigas_003130-T1.exon4;Parent=ColletesGigas_003130-T1
WUUM01000004.1	funannotate	CDS	863417	863476	.	-	0	ID=ColletesGigas_002910-T1.cds;Parent=ColletesGigas_002910-T1
WUUM01000004.1	funannotate	CDS	862928	863233	.	-	0	ID=ColletesGigas_002910-T1.cds;Parent=ColletesGigas_002910-T1
WUUM01000004.1	funannotate	exon	3965921	3966061	.	-	.	ID=ColletesGigas_003130-T1.exon7;Parent=ColletesGigas_003130-T1
WUUM01000004.1	funannotate	CDS	10432325	10432531	.	-	0	ID=ColletesGigas_003813-T1.cds;Parent=ColletesGigas_003813-T1
WUUM01000004.1	funannotate	CDS	10432119	10432216	.	-	0	ID=ColletesGigas_003813-T1.cds;Parent=ColletesGigas_003813-T1
WUUM01000004.1	funannotate	CDS	10431837	10432056	.	-	0	ID=ColletesGigas_003813-T1.cds;Parent=ColletesGigas_003813-T1
WUUM01000004.1	funannotate	exon	3966171	3966314	.	-	.	ID=ColletesGigas_003130-T1.exon6;Parent=ColletesGigas_003130-T1
WUUM01000004.1	funannotate	exon	3964260	3964591	.	-	.	ID=ColletesGigas_003130-T1.exon9;Parent=ColletesGigas_003130-T1
WUUM01000004.1	funannotate	exon	3964802	3965431	.	-	.	ID=ColletesGigas_003130-T1.exon8;Parent=ColletesGigas_003130-T1
WUUM01000004.1	funannotate	mRNA	4912291	4915357	.	-	.	ID=ColletesGigas_003225-T1;Parent=ColletesGigas_003225
WUUM01000004.1	funannotate	mRNA	10699733	10701157	.	-	.	ID=ColletesGigas_003867-T1;Dbxref=InterPro:IPR019368%2CPFAM:PF10236;Parent=ColletesGigas_003867
WUUM01000004.1	funannotate	gene	4938129	4938602	.	+	.	ID=ColletesGigas_003228
WUUM01000004.1	funannotate	gene	4945978	4946799	.	+	.	ID=ColletesGigas_003229
WUUM01000004.1	funannotate	gene	4916254	4919046	.	-	.	ID=ColletesGigas_003226
WUUM01000004.1	funannotate	gene	4925821	4926438	.	+	.	ID=ColletesGigas_003227
WUUM01000004.1	funannotate	gene	4900955	4901317	.	-	.	ID=ColletesGigas_003224
WUUM01000004.1	funannotate	gene	4912291	4915357	.	-	.	ID=ColletesGigas_003225
WUUM01000004.1	funannotate	mRNA	7216298	7219219	.	+	.	ID=ColletesGigas_003454-T1;Ontology_term=GO:0042030%2CGO:0032780%2CGO:0005739;Dbxref=InterPro:IPR028002%2CInterPro:IPR007648;Parent=ColletesGigas_003454
WUUM01000004.1	funannotate	mRNA	2081896	2086379	.	+	.	ID=ColletesGigas_003007-T1;Parent=ColletesGigas_003007
WUUM01000004.1	funannotate	exon	3978062	3978182	.	-	.	ID=ColletesGigas_003130-T1.exon1;Parent=ColletesGigas_003130-T1
WUUM01000004.1	funannotate	gene	4889779	4893619	.	+	.	ID=ColletesGigas_003222
WUUM01000004.1	funannotate	gene	4900195	4900951	.	+	.	ID=ColletesGigas_003223
WUUM01000004.1	funannotate	gene	4955937	4956687	.	+	.	ID=ColletesGigas_003231
WUUM01000004.1	funannotate	exon	10604965	10604992	.	-	.	ID=ColletesGigas_003855-T1.exon1;Parent=ColletesGigas_003855-T1
WUUM01000004.1	funannotate	gene	4966360	4967332	.	-	.	Name=TPX1;ID=ColletesGigas_003232
WUUM01000004.1	funannotate	exon	10601875	10601945	.	-	.	ID=ColletesGigas_003855-T1.exon3;Parent=ColletesGigas_003855-T1
WUUM01000004.1	funannotate	gene	4951569	4951998	.	-	.	ID=ColletesGigas_003230
WUUM01000004.1	funannotate	exon	10602030	10602257	.	-	.	ID=ColletesGigas_003855-T1.exon2;Parent=ColletesGigas_003855-T1
WUUM01000004.1	funannotate	exon	1159839	1160010	.	+	.	ID=ColletesGigas_002938-T1.exon3;Parent=ColletesGigas_002938-T1
WUUM01000004.1	funannotate	CDS	4015520	4015810	.	+	0	ID=ColletesGigas_003133-T1.cds;Parent=ColletesGigas_003133-T1
WUUM01000004.1	funannotate	mRNA	4736565	4736789	.	+	.	ID=ColletesGigas_003201-T1;Parent=ColletesGigas_003201
WUUM01000004.1	funannotate	exon	10601384	10601494	.	-	.	ID=ColletesGigas_003855-T1.exon5;Parent=ColletesGigas_003855-T1
WUUM01000004.1	funannotate	exon	10601585	10601803	.	-	.	ID=ColletesGigas_003855-T1.exon4;Parent=ColletesGigas_003855-T1
WUUM01000004.1	funannotate	mRNA	8928668	8929149	.	+	.	ID=ColletesGigas_003602-T1;Parent=ColletesGigas_003602
WUUM01000004.1	funannotate	mRNA	3626338	3626776	.	-	.	ID=ColletesGigas_003109-T1;Parent=ColletesGigas_003109
WUUM01000004.1	funannotate	gene	5002875	5003879	.	-	.	ID=ColletesGigas_003239
WUUM01000004.1	funannotate	gene	4979226	4985841	.	-	.	ID=ColletesGigas_003237
WUUM01000004.1	funannotate	gene	4986086	4990883	.	+	.	ID=ColletesGigas_003238
WUUM01000004.1	funannotate	CDS	6382638	6382724	.	+	0	ID=ColletesGigas_003380-T1.cds;Parent=ColletesGigas_003380-T1
WUUM01000004.1	funannotate	CDS	6382951	6383196	.	+	0	ID=ColletesGigas_003380-T1.cds;Parent=ColletesGigas_003380-T1
WUUM01000004.1	funannotate	CDS	6383274	6383407	.	+	0	ID=ColletesGigas_003380-T1.cds;Parent=ColletesGigas_003380-T1
WUUM01000004.1	funannotate	CDS	6383481	6383571	.	+	0	ID=ColletesGigas_003380-T1.cds;Parent=ColletesGigas_003380-T1
WUUM01000004.1	funannotate	CDS	6383803	6383850	.	+	0	ID=ColletesGigas_003380-T1.cds;Parent=ColletesGigas_003380-T1
WUUM01000004.1	funannotate	gene	4974861	4976798	.	-	.	ID=ColletesGigas_003235
WUUM01000004.1	funannotate	exon	5110537	5110877	.	-	.	ID=ColletesGigas_003258-T1.exon4;Parent=ColletesGigas_003258-T1
WUUM01000004.1	funannotate	gene	4977631	4978320	.	-	.	ID=ColletesGigas_003236
WUUM01000004.1	funannotate	exon	5111037	5111267	.	-	.	ID=ColletesGigas_003258-T1.exon3;Parent=ColletesGigas_003258-T1
WUUM01000004.1	funannotate	gene	4968824	4971543	.	-	.	ID=ColletesGigas_003233
WUUM01000004.1	funannotate	exon	5111383	5111863	.	-	.	ID=ColletesGigas_003258-T1.exon2;Parent=ColletesGigas_003258-T1
WUUM01000004.1	funannotate	gene	4971973	4973350	.	+	.	Name=P53;ID=ColletesGigas_003234
WUUM01000004.1	funannotate	exon	5112062	5112199	.	-	.	ID=ColletesGigas_003258-T1.exon1;Parent=ColletesGigas_003258-T1
WUUM01000004.1	funannotate	gene	5008569	5014345	.	+	.	ID=ColletesGigas_003242
WUUM01000004.1	funannotate	exon	6454662	6454906	.	+	.	ID=ColletesGigas_003384-T1.exon12;Parent=ColletesGigas_003384-T1
WUUM01000004.1	funannotate	exon	10702430	10702568	.	+	.	ID=ColletesGigas_003868-T1.exon4;Parent=ColletesGigas_003868-T1
WUUM01000004.1	funannotate	gene	5016698	5020939	.	-	.	ID=ColletesGigas_003243
WUUM01000004.1	funannotate	exon	6454991	6455119	.	+	.	ID=ColletesGigas_003384-T1.exon13;Parent=ColletesGigas_003384-T1
WUUM01000004.1	funannotate	exon	9011625	9011960	.	+	.	ID=ColletesGigas_003614-T1.exon1;Parent=ColletesGigas_003614-T1
WUUM01000004.1	funannotate	exon	10702646	10702889	.	+	.	ID=ColletesGigas_003868-T1.exon5;Parent=ColletesGigas_003868-T1
WUUM01000004.1	funannotate	mRNA	1862027	1862410	.	+	.	ID=ColletesGigas_002987-T1;Parent=ColletesGigas_002987
WUUM01000004.1	funannotate	gene	5004036	5004527	.	-	.	ID=ColletesGigas_003240
WUUM01000004.1	funannotate	exon	6455334	6455434	.	+	.	ID=ColletesGigas_003384-T1.exon14;Parent=ColletesGigas_003384-T1
WUUM01000004.1	funannotate	exon	10701969	10702156	.	+	.	ID=ColletesGigas_003868-T1.exon2;Parent=ColletesGigas_003868-T1
WUUM01000004.1	funannotate	gene	5004839	5006680	.	-	.	ID=ColletesGigas_003241
WUUM01000004.1	funannotate	exon	6455567	6455708	.	+	.	ID=ColletesGigas_003384-T1.exon15;Parent=ColletesGigas_003384-T1
WUUM01000004.1	funannotate	exon	10702241	10702317	.	+	.	ID=ColletesGigas_003868-T1.exon3;Parent=ColletesGigas_003868-T1
WUUM01000004.1	funannotate	exon	10701685	10701880	.	+	.	ID=ColletesGigas_003868-T1.exon1;Parent=ColletesGigas_003868-T1
WUUM01000004.1	funannotate	exon	6453850	6453967	.	+	.	ID=ColletesGigas_003384-T1.exon10;Parent=ColletesGigas_003384-T1
WUUM01000004.1	funannotate	exon	6454032	6454332	.	+	.	ID=ColletesGigas_003384-T1.exon11;Parent=ColletesGigas_003384-T1
WUUM01000004.1	funannotate	mRNA	4979226	4985841	.	-	.	ID=ColletesGigas_003237-T1;Ontology_term=GO:0003676;Dbxref=InterPro:IPR000504%2CInterPro:IPR012677%2CInterPro:IPR035979%2CInterPro:IPR002999%2CInterPro:IPR002893;Parent=ColletesGigas_003237
WUUM01000004.1	funannotate	mRNA	7388836	7389309	.	+	.	ID=ColletesGigas_003466-T1;Ontology_term=GO:0003690%2CGO:0006355;Dbxref=InterPro:IPR003690%2CInterPro:IPR038538;Parent=ColletesGigas_003466
WUUM01000004.1	funannotate	exon	10704353	10704453	.	+	.	ID=ColletesGigas_003868-T1.exon8;Parent=ColletesGigas_003868-T1
WUUM01000004.1	funannotate	exon	10704527	10704625	.	+	.	ID=ColletesGigas_003868-T1.exon9;Parent=ColletesGigas_003868-T1
WUUM01000004.1	funannotate	mRNA	2195978	2197620	.	+	.	ID=ColletesGigas_003019-T1;Parent=ColletesGigas_003019
WUUM01000004.1	funannotate	exon	10703045	10703157	.	+	.	ID=ColletesGigas_003868-T1.exon6;Parent=ColletesGigas_003868-T1
WUUM01000004.1	funannotate	exon	10703813	10703993	.	+	.	ID=ColletesGigas_003868-T1.exon7;Parent=ColletesGigas_003868-T1
WUUM01000004.1	funannotate	exon	3962796	3963002	.	-	.	ID=ColletesGigas_003130-T1.exon12;Parent=ColletesGigas_003130-T1
WUUM01000004.1	funannotate	exon	3963117	3963560	.	-	.	ID=ColletesGigas_003130-T1.exon11;Parent=ColletesGigas_003130-T1
WUUM01000004.1	funannotate	exon	3963902	3964180	.	-	.	ID=ColletesGigas_003130-T1.exon10;Parent=ColletesGigas_003130-T1
WUUM01000004.1	funannotate	exon	1751544	1751819	.	-	.	ID=ColletesGigas_002974-T1.exon2;Parent=ColletesGigas_002974-T1
WUUM01000004.1	funannotate	exon	3961168	3961469	.	-	.	ID=ColletesGigas_003130-T1.exon16;Parent=ColletesGigas_003130-T1
WUUM01000004.1	funannotate	CDS	5751491	5752291	.	-	0	ID=ColletesGigas_003332-T1.cds;Parent=ColletesGigas_003332-T1
WUUM01000004.1	funannotate	CDS	5751209	5751409	.	-	0	ID=ColletesGigas_003332-T1.cds;Parent=ColletesGigas_003332-T1
WUUM01000004.1	funannotate	CDS	5750904	5751137	.	-	0	ID=ColletesGigas_003332-T1.cds;Parent=ColletesGigas_003332-T1
WUUM01000004.1	funannotate	CDS	5750584	5750834	.	-	0	ID=ColletesGigas_003332-T1.cds;Parent=ColletesGigas_003332-T1
WUUM01000004.1	funannotate	CDS	5750116	5750509	.	-	0	ID=ColletesGigas_003332-T1.cds;Parent=ColletesGigas_003332-T1
WUUM01000004.1	funannotate	CDS	5749629	5749901	.	-	0	ID=ColletesGigas_003332-T1.cds;Parent=ColletesGigas_003332-T1
WUUM01000004.1	funannotate	exon	1751966	1752167	.	-	.	ID=ColletesGigas_002974-T1.exon1;Parent=ColletesGigas_002974-T1
WUUM01000004.1	funannotate	exon	3961539	3961987	.	-	.	ID=ColletesGigas_003130-T1.exon15;Parent=ColletesGigas_003130-T1
WUUM01000004.1	funannotate	exon	3962054	3962349	.	-	.	ID=ColletesGigas_003130-T1.exon14;Parent=ColletesGigas_003130-T1
WUUM01000004.1	funannotate	mRNA	3631141	3631470	.	+	.	ID=ColletesGigas_003110-T1;Parent=ColletesGigas_003110
WUUM01000004.1	funannotate	exon	3962422	3962688	.	-	.	ID=ColletesGigas_003130-T1.exon13;Parent=ColletesGigas_003130-T1
WUUM01000004.1	funannotate	CDS	9018865	9019209	.	-	0	ID=ColletesGigas_003615-T1.cds;Parent=ColletesGigas_003615-T1
WUUM01000004.1	funannotate	CDS	9016241	9016440	.	-	0	ID=ColletesGigas_003615-T1.cds;Parent=ColletesGigas_003615-T1
WUUM01000004.1	funannotate	CDS	9015943	9016063	.	-	0	ID=ColletesGigas_003615-T1.cds;Parent=ColletesGigas_003615-T1
WUUM01000004.1	funannotate	CDS	9015619	9015801	.	-	0	ID=ColletesGigas_003615-T1.cds;Parent=ColletesGigas_003615-T1
WUUM01000004.1	funannotate	exon	1158629	1158851	.	+	.	ID=ColletesGigas_002938-T1.exon1;Parent=ColletesGigas_002938-T1
WUUM01000004.1	funannotate	exon	1159059	1159245	.	+	.	ID=ColletesGigas_002938-T1.exon2;Parent=ColletesGigas_002938-T1
WUUM01000004.1	funannotate	exon	3959933	3960235	.	-	.	ID=ColletesGigas_003130-T1.exon18;Parent=ColletesGigas_003130-T1
WUUM01000004.1	funannotate	gene	5062997	5067548	.	+	.	ID=ColletesGigas_003248
WUUM01000004.1	funannotate	exon	1750982	1751283	.	-	.	ID=ColletesGigas_002974-T1.exon3;Parent=ColletesGigas_002974-T1
WUUM01000004.1	funannotate	exon	3960592	3961011	.	-	.	ID=ColletesGigas_003130-T1.exon17;Parent=ColletesGigas_003130-T1
WUUM01000004.1	funannotate	gene	5075023	5077800	.	+	.	Name=TRC8;ID=ColletesGigas_003249
WUUM01000004.1	funannotate	gene	5028481	5039283	.	+	.	ID=ColletesGigas_003246
WUUM01000004.1	funannotate	gene	5059583	5060758	.	+	.	ID=ColletesGigas_003247
WUUM01000004.1	funannotate	gene	5023076	5025667	.	-	.	Name=KU80;ID=ColletesGigas_003244
WUUM01000004.1	funannotate	gene	5026326	5028167	.	+	.	ID=ColletesGigas_003245
WUUM01000004.1	funannotate	CDS	6861683	6861850	.	+	0	ID=ColletesGigas_003427-T1.cds;Parent=ColletesGigas_003427-T1
WUUM01000004.1	funannotate	CDS	6861951	6862091	.	+	0	ID=ColletesGigas_003427-T1.cds;Parent=ColletesGigas_003427-T1
WUUM01000004.1	funannotate	CDS	6862349	6862486	.	+	0	ID=ColletesGigas_003427-T1.cds;Parent=ColletesGigas_003427-T1
WUUM01000004.1	funannotate	exon	3489314	3489621	.	-	.	ID=ColletesGigas_003097-T1.exon3;Parent=ColletesGigas_003097-T1
WUUM01000004.1	funannotate	exon	3490539	3490731	.	-	.	ID=ColletesGigas_003097-T1.exon2;Parent=ColletesGigas_003097-T1
WUUM01000004.1	funannotate	mRNA	6864717	6868006	.	-	.	ID=ColletesGigas_003429-T1;Parent=ColletesGigas_003429
WUUM01000004.1	funannotate	mRNA	9856396	9865225	.	-	.	ID=ColletesGigas_003704-T1;Dbxref=InterPro:IPR005112%2CInterPro:IPR001194%2CInterPro:IPR037516%2CInterPro:IPR039980%2CInterPro:IPR005113%2CPFAM:PF02141%2CInterPro:IPR043153;Parent=ColletesGigas_003704
WUUM01000004.1	funannotate	exon	3488611	3489096	.	-	.	ID=ColletesGigas_003097-T1.exon4;Parent=ColletesGigas_003097-T1
WUUM01000004.1	funannotate	exon	3493592	3493681	.	-	.	ID=ColletesGigas_003097-T1.exon1;Parent=ColletesGigas_003097-T1
WUUM01000004.1	funannotate	mRNA	9268186	9268612	.	+	.	ID=ColletesGigas_003638-T1;Parent=ColletesGigas_003638
WUUM01000004.1	funannotate	CDS	9443773	9444236	.	+	0	ID=ColletesGigas_003656-T1.cds;Parent=ColletesGigas_003656-T1
WUUM01000004.1	funannotate	CDS	9444300	9444840	.	+	0	ID=ColletesGigas_003656-T1.cds;Parent=ColletesGigas_003656-T1
WUUM01000004.1	funannotate	CDS	10286251	10286446	.	+	0	ID=ColletesGigas_003778-T1.cds;Parent=ColletesGigas_003778-T1
WUUM01000004.1	funannotate	CDS	10289258	10289410	.	+	0	ID=ColletesGigas_003778-T1.cds;Parent=ColletesGigas_003778-T1
WUUM01000004.1	funannotate	CDS	10290119	10290358	.	+	0	ID=ColletesGigas_003778-T1.cds;Parent=ColletesGigas_003778-T1
WUUM01000004.1	funannotate	CDS	10290450	10290854	.	+	0	ID=ColletesGigas_003778-T1.cds;Parent=ColletesGigas_003778-T1
WUUM01000004.1	funannotate	CDS	10290939	10291205	.	+	0	ID=ColletesGigas_003778-T1.cds;Parent=ColletesGigas_003778-T1
WUUM01000004.1	funannotate	CDS	10291280	10291464	.	+	0	ID=ColletesGigas_003778-T1.cds;Parent=ColletesGigas_003778-T1
WUUM01000004.1	funannotate	mRNA	1754698	1755189	.	+	.	ID=ColletesGigas_002975-T1;Parent=ColletesGigas_002975
WUUM01000004.1	funannotate	mRNA	2224687	2225587	.	-	.	ID=ColletesGigas_003020-T1;Parent=ColletesGigas_003020
WUUM01000004.1	funannotate	exon	1040867	1041073	.	+	.	ID=ColletesGigas_002932-T1.exon7;Parent=ColletesGigas_002932-T1
WUUM01000004.1	funannotate	exon	1042911	1042997	.	+	.	ID=ColletesGigas_002932-T1.exon8;Parent=ColletesGigas_002932-T1
WUUM01000004.1	funannotate	exon	1037171	1037263	.	+	.	ID=ColletesGigas_002932-T1.exon5;Parent=ColletesGigas_002932-T1
WUUM01000004.1	funannotate	mRNA	1560536	1560907	.	+	.	ID=ColletesGigas_002963-T1;Parent=ColletesGigas_002963
WUUM01000004.1	funannotate	exon	1038356	1038448	.	+	.	ID=ColletesGigas_002932-T1.exon6;Parent=ColletesGigas_002932-T1
WUUM01000004.1	funannotate	exon	1036366	1036596	.	+	.	ID=ColletesGigas_002932-T1.exon3;Parent=ColletesGigas_002932-T1
WUUM01000004.1	funannotate	exon	1036683	1036997	.	+	.	ID=ColletesGigas_002932-T1.exon4;Parent=ColletesGigas_002932-T1
WUUM01000004.1	funannotate	exon	1035965	1036007	.	+	.	ID=ColletesGigas_002932-T1.exon1;Parent=ColletesGigas_002932-T1
WUUM01000004.1	funannotate	exon	1036133	1036260	.	+	.	ID=ColletesGigas_002932-T1.exon2;Parent=ColletesGigas_002932-T1
WUUM01000004.1	funannotate	CDS	1810071	1810487	.	-	0	ID=ColletesGigas_002980-T1.cds;Parent=ColletesGigas_002980-T1
WUUM01000004.1	funannotate	CDS	8383055	8383363	.	+	0	ID=ColletesGigas_003563-T1.cds;Parent=ColletesGigas_003563-T1
WUUM01000004.1	funannotate	mRNA	7490889	7497605	.	-	.	ID=ColletesGigas_003478-T1;Parent=ColletesGigas_003478
WUUM01000004.1	funannotate	exon	6382951	6383196	.	+	.	ID=ColletesGigas_003380-T1.exon2;Parent=ColletesGigas_003380-T1
WUUM01000004.1	funannotate	exon	6382638	6382724	.	+	.	ID=ColletesGigas_003380-T1.exon1;Parent=ColletesGigas_003380-T1
WUUM01000004.1	funannotate	exon	6383803	6383850	.	+	.	ID=ColletesGigas_003380-T1.exon5;Parent=ColletesGigas_003380-T1
WUUM01000004.1	funannotate	exon	6383481	6383571	.	+	.	ID=ColletesGigas_003380-T1.exon4;Parent=ColletesGigas_003380-T1
WUUM01000004.1	funannotate	exon	6383274	6383407	.	+	.	ID=ColletesGigas_003380-T1.exon3;Parent=ColletesGigas_003380-T1
WUUM01000004.1	funannotate	mRNA	6734030	6737896	.	+	.	ID=ColletesGigas_003417-T1;Ontology_term=GO:0005267%2CGO:0071805%2CGO:0016020;Dbxref=InterPro:IPR003280%2CInterPro:IPR013099;Parent=ColletesGigas_003417
WUUM01000004.1	funannotate	exon	9905719	9906052	.	+	.	ID=ColletesGigas_003709-T1.exon4;Parent=ColletesGigas_003709-T1
WUUM01000004.1	funannotate	exon	313987	314499	.	-	.	ID=ColletesGigas_002862-T1.exon1;Parent=ColletesGigas_002862-T1
WUUM01000004.1	funannotate	exon	313097	313258	.	-	.	ID=ColletesGigas_002862-T1.exon2;Parent=ColletesGigas_002862-T1
WUUM01000004.1	funannotate	CDS	8134333	8134481	.	+	0	ID=ColletesGigas_003533-T1.cds;Parent=ColletesGigas_003533-T1
WUUM01000004.1	funannotate	CDS	8136359	8136530	.	+	0	ID=ColletesGigas_003533-T1.cds;Parent=ColletesGigas_003533-T1
WUUM01000004.1	funannotate	CDS	8136934	8137071	.	+	0	ID=ColletesGigas_003533-T1.cds;Parent=ColletesGigas_003533-T1
WUUM01000004.1	funannotate	CDS	8138899	8139030	.	+	0	ID=ColletesGigas_003533-T1.cds;Parent=ColletesGigas_003533-T1
WUUM01000004.1	funannotate	exon	8415455	8415529	.	-	.	ID=ColletesGigas_003565-T1.exon8;Parent=ColletesGigas_003565-T1
WUUM01000004.1	funannotate	exon	3919328	3919447	.	+	.	ID=ColletesGigas_003127-T1.exon2;Parent=ColletesGigas_003127-T1
WUUM01000004.1	funannotate	CDS	10451779	10451811	.	-	0	ID=ColletesGigas_003816-T1.cds;Parent=ColletesGigas_003816-T1
WUUM01000004.1	funannotate	CDS	10451359	10451513	.	-	0	ID=ColletesGigas_003816-T1.cds;Parent=ColletesGigas_003816-T1
WUUM01000004.1	funannotate	CDS	10451041	10451292	.	-	0	ID=ColletesGigas_003816-T1.cds;Parent=ColletesGigas_003816-T1
WUUM01000004.1	funannotate	CDS	10450493	10450725	.	-	0	ID=ColletesGigas_003816-T1.cds;Parent=ColletesGigas_003816-T1
WUUM01000004.1	funannotate	CDS	10450273	10450382	.	-	0	ID=ColletesGigas_003816-T1.cds;Parent=ColletesGigas_003816-T1
WUUM01000004.1	funannotate	CDS	10450055	10450203	.	-	0	ID=ColletesGigas_003816-T1.cds;Parent=ColletesGigas_003816-T1
WUUM01000004.1	funannotate	CDS	10449746	10449968	.	-	0	ID=ColletesGigas_003816-T1.cds;Parent=ColletesGigas_003816-T1
WUUM01000004.1	funannotate	CDS	10449522	10449676	.	-	0	ID=ColletesGigas_003816-T1.cds;Parent=ColletesGigas_003816-T1
WUUM01000004.1	funannotate	CDS	10449214	10449424	.	-	0	ID=ColletesGigas_003816-T1.cds;Parent=ColletesGigas_003816-T1
WUUM01000004.1	funannotate	exon	3920436	3920593	.	+	.	ID=ColletesGigas_003127-T1.exon3;Parent=ColletesGigas_003127-T1
WUUM01000004.1	funannotate	exon	3918720	3918786	.	+	.	ID=ColletesGigas_003127-T1.exon1;Parent=ColletesGigas_003127-T1
WUUM01000004.1	funannotate	mRNA	2343103	2349334	.	+	.	ID=ColletesGigas_003032-T1;Dbxref=InterPro:IPR002919%2CInterPro:IPR036084;Parent=ColletesGigas_003032
WUUM01000004.1	funannotate	CDS	5320425	5320712	.	+	0	ID=ColletesGigas_003280-T1.cds;Parent=ColletesGigas_003280-T1
WUUM01000004.1	funannotate	exon	4826855	4827039	.	+	.	ID=ColletesGigas_003216-T1.exon1;Parent=ColletesGigas_003216-T1
WUUM01000004.1	funannotate	exon	4827176	4827352	.	+	.	ID=ColletesGigas_003216-T1.exon2;Parent=ColletesGigas_003216-T1
WUUM01000004.1	funannotate	gene	4773511	4774591	.	-	.	ID=ColletesGigas_003208
WUUM01000004.1	funannotate	mRNA	9098568	9099684	.	-	.	ID=ColletesGigas_003626-T1;Parent=ColletesGigas_003626
WUUM01000004.1	funannotate	gene	4776610	4777074	.	-	.	ID=ColletesGigas_003209
WUUM01000004.1	funannotate	gene	4749162	4753158	.	-	.	Name=OSI7;ID=ColletesGigas_003206
WUUM01000004.1	funannotate	exon	8416381	8416901	.	-	.	ID=ColletesGigas_003565-T1.exon5;Parent=ColletesGigas_003565-T1
WUUM01000004.1	funannotate	gene	4753647	4755030	.	-	.	ID=ColletesGigas_003207
WUUM01000004.1	funannotate	mRNA	4797436	4803957	.	-	.	ID=ColletesGigas_003213-T1;Dbxref=InterPro:IPR012464;Parent=ColletesGigas_003213
WUUM01000004.1	funannotate	exon	8416961	8417364	.	-	.	ID=ColletesGigas_003565-T1.exon4;Parent=ColletesGigas_003565-T1
WUUM01000004.1	funannotate	gene	4742971	4744540	.	-	.	Name=OSI8;ID=ColletesGigas_003204
WUUM01000004.1	funannotate	exon	4827633	4828021	.	+	.	ID=ColletesGigas_003216-T1.exon3;Parent=ColletesGigas_003216-T1
WUUM01000004.1	funannotate	exon	8415607	8415756	.	-	.	ID=ColletesGigas_003565-T1.exon7;Parent=ColletesGigas_003565-T1
WUUM01000004.1	funannotate	gene	4745510	4746283	.	+	.	ID=ColletesGigas_003205
WUUM01000004.1	funannotate	exon	4828193	4828437	.	+	.	ID=ColletesGigas_003216-T1.exon4;Parent=ColletesGigas_003216-T1
WUUM01000004.1	funannotate	exon	8415986	8416251	.	-	.	ID=ColletesGigas_003565-T1.exon6;Parent=ColletesGigas_003565-T1
WUUM01000004.1	funannotate	gene	4736983	4737200	.	+	.	ID=ColletesGigas_003202
WUUM01000004.1	funannotate	exon	8419633	8419735	.	-	.	ID=ColletesGigas_003565-T1.exon1;Parent=ColletesGigas_003565-T1
WUUM01000004.1	funannotate	gene	4741825	4742157	.	+	.	ID=ColletesGigas_003203
WUUM01000004.1	funannotate	gene	4735351	4735797	.	-	.	ID=ColletesGigas_003200
WUUM01000004.1	funannotate	exon	8417442	8417712	.	-	.	ID=ColletesGigas_003565-T1.exon3;Parent=ColletesGigas_003565-T1
WUUM01000004.1	funannotate	gene	4736565	4736789	.	+	.	ID=ColletesGigas_003201
WUUM01000004.1	funannotate	exon	8417955	8419524	.	-	.	ID=ColletesGigas_003565-T1.exon2;Parent=ColletesGigas_003565-T1
WUUM01000004.1	funannotate	gene	5491739	5493874	.	+	.	ID=ColletesGigas_003297
WUUM01000004.1	funannotate	gene	5496630	5497155	.	-	.	ID=ColletesGigas_003298
WUUM01000004.1	funannotate	gene	5474051	5483104	.	+	.	ID=ColletesGigas_003295
WUUM01000004.1	funannotate	gene	5485206	5488005	.	+	.	ID=ColletesGigas_003296
WUUM01000004.1	funannotate	exon	4184964	4185131	.	-	.	ID=ColletesGigas_003146-T1.exon1;Parent=ColletesGigas_003146-T1
WUUM01000004.1	funannotate	gene	5450790	5455259	.	-	.	ID=ColletesGigas_003293
WUUM01000004.1	funannotate	exon	4182366	4182591	.	-	.	ID=ColletesGigas_003146-T1.exon2;Parent=ColletesGigas_003146-T1
WUUM01000004.1	funannotate	gene	5463207	5466831	.	+	.	ID=ColletesGigas_003294
WUUM01000004.1	funannotate	gene	5425051	5427085	.	-	.	ID=ColletesGigas_003291
WUUM01000004.1	funannotate	gene	5428514	5434438	.	+	.	ID=ColletesGigas_003292
WUUM01000004.1	funannotate	mRNA	6446070	6448942	.	+	.	ID=ColletesGigas_003383-T1;Ontology_term=GO:0005524%2CGO:0051082%2CGO:0006457;Dbxref=InterPro:IPR003594%2CInterPro:IPR019805%2CInterPro:IPR020575%2CInterPro:IPR036890%2CInterPro:IPR020568%2CInterPro:IPR037196%2CInterPro:IPR001404;Parent=ColletesGigas_003383
WUUM01000004.1	funannotate	gene	5424163	5424682	.	-	.	ID=ColletesGigas_003290
WUUM01000004.1	funannotate	mRNA	2737073	2742491	.	+	.	ID=ColletesGigas_003056-T1;Ontology_term=GO:0008237%2CGO:0008241%2CGO:0016020%2CGO:0006508;Dbxref=InterPro:IPR001548;Parent=ColletesGigas_003056
WUUM01000004.1	funannotate	exon	5023076	5023090	.	-	.	ID=ColletesGigas_003244-T1.exon13;Parent=ColletesGigas_003244-T1
WUUM01000004.1	funannotate	mRNA	9568148	9568867	.	+	.	ID=ColletesGigas_003675-T1;Parent=ColletesGigas_003675
WUUM01000004.1	funannotate	CDS	9979765	9979839	.	-	0	ID=ColletesGigas_003720-T1.cds;Parent=ColletesGigas_003720-T1
WUUM01000004.1	funannotate	CDS	9979350	9979517	.	-	0	ID=ColletesGigas_003720-T1.cds;Parent=ColletesGigas_003720-T1
WUUM01000004.1	funannotate	CDS	9979165	9979281	.	-	0	ID=ColletesGigas_003720-T1.cds;Parent=ColletesGigas_003720-T1
WUUM01000004.1	funannotate	CDS	9978676	9979083	.	-	0	ID=ColletesGigas_003720-T1.cds;Parent=ColletesGigas_003720-T1
WUUM01000004.1	funannotate	CDS	9978470	9978618	.	-	0	ID=ColletesGigas_003720-T1.cds;Parent=ColletesGigas_003720-T1
WUUM01000004.1	funannotate	CDS	9978326	9978368	.	-	0	ID=ColletesGigas_003720-T1.cds;Parent=ColletesGigas_003720-T1
WUUM01000004.1	funannotate	exon	5715812	5716030	.	+	.	ID=ColletesGigas_003324-T1.exon6;Parent=ColletesGigas_003324-T1
WUUM01000004.1	funannotate	exon	5715500	5715728	.	+	.	ID=ColletesGigas_003324-T1.exon5;Parent=ColletesGigas_003324-T1
WUUM01000004.1	funannotate	exon	5716092	5716244	.	+	.	ID=ColletesGigas_003324-T1.exon7;Parent=ColletesGigas_003324-T1
WUUM01000004.1	funannotate	exon	5023413	5023658	.	-	.	ID=ColletesGigas_003244-T1.exon11;Parent=ColletesGigas_003244-T1
WUUM01000004.1	funannotate	exon	5714711	5714773	.	+	.	ID=ColletesGigas_003324-T1.exon2;Parent=ColletesGigas_003324-T1
WUUM01000004.1	funannotate	exon	5023173	5023323	.	-	.	ID=ColletesGigas_003244-T1.exon12;Parent=ColletesGigas_003244-T1
WUUM01000004.1	funannotate	exon	5713643	5713711	.	+	.	ID=ColletesGigas_003324-T1.exon1;Parent=ColletesGigas_003324-T1
WUUM01000004.1	funannotate	CDS	1417096	1417101	.	-	0	ID=ColletesGigas_002954-T1.cds;Parent=ColletesGigas_002954-T1
WUUM01000004.1	funannotate	CDS	1416499	1416849	.	-	0	ID=ColletesGigas_002954-T1.cds;Parent=ColletesGigas_002954-T1
WUUM01000004.1	funannotate	gene	5506679	5508169	.	-	.	ID=ColletesGigas_003299
WUUM01000004.1	funannotate	exon	5715159	5715394	.	+	.	ID=ColletesGigas_003324-T1.exon4;Parent=ColletesGigas_003324-T1
WUUM01000004.1	funannotate	CDS	10621059	10621233	.	+	0	ID=ColletesGigas_003857-T1.cds;Parent=ColletesGigas_003857-T1
WUUM01000004.1	funannotate	CDS	10621303	10621610	.	+	0	ID=ColletesGigas_003857-T1.cds;Parent=ColletesGigas_003857-T1
WUUM01000004.1	funannotate	CDS	10621674	10621860	.	+	0	ID=ColletesGigas_003857-T1.cds;Parent=ColletesGigas_003857-T1
WUUM01000004.1	funannotate	CDS	10621927	10622147	.	+	0	ID=ColletesGigas_003857-T1.cds;Parent=ColletesGigas_003857-T1
WUUM01000004.1	funannotate	CDS	10622185	10622214	.	+	0	ID=ColletesGigas_003857-T1.cds;Parent=ColletesGigas_003857-T1
WUUM01000004.1	funannotate	mRNA	4387953	4388316	.	-	.	ID=ColletesGigas_003159-T1;Parent=ColletesGigas_003159
WUUM01000004.1	funannotate	exon	5023725	5023870	.	-	.	ID=ColletesGigas_003244-T1.exon10;Parent=ColletesGigas_003244-T1
WUUM01000004.1	funannotate	exon	5714904	5715092	.	+	.	ID=ColletesGigas_003324-T1.exon3;Parent=ColletesGigas_003324-T1
WUUM01000004.1	funannotate	exon	1201741	1201885	.	-	.	ID=ColletesGigas_002944-T1.exon13;Parent=ColletesGigas_002944-T1
WUUM01000004.1	funannotate	exon	10300322	10300676	.	+	.	ID=ColletesGigas_003782-T1.exon2;Parent=ColletesGigas_003782-T1
WUUM01000004.1	funannotate	exon	10300162	10300221	.	+	.	ID=ColletesGigas_003782-T1.exon1;Parent=ColletesGigas_003782-T1
WUUM01000004.1	funannotate	exon	10302915	10303133	.	+	.	ID=ColletesGigas_003782-T1.exon4;Parent=ColletesGigas_003782-T1
WUUM01000004.1	funannotate	exon	10300735	10300910	.	+	.	ID=ColletesGigas_003782-T1.exon3;Parent=ColletesGigas_003782-T1
WUUM01000004.1	funannotate	exon	1204136	1204294	.	-	.	ID=ColletesGigas_002944-T1.exon11;Parent=ColletesGigas_002944-T1
WUUM01000004.1	funannotate	exon	1203962	1204101	.	-	.	ID=ColletesGigas_002944-T1.exon12;Parent=ColletesGigas_002944-T1
WUUM01000004.1	funannotate	exon	2446274	2446693	.	-	.	ID=ColletesGigas_003041-T1.exon1;Parent=ColletesGigas_003041-T1
WUUM01000004.1	funannotate	exon	1205761	1205906	.	-	.	ID=ColletesGigas_002944-T1.exon10;Parent=ColletesGigas_002944-T1
WUUM01000004.1	funannotate	exon	6796439	6796483	.	+	.	ID=ColletesGigas_003420-T1.exon1;Parent=ColletesGigas_003420-T1
WUUM01000004.1	funannotate	exon	6799038	6799099	.	+	.	ID=ColletesGigas_003420-T1.exon3;Parent=ColletesGigas_003420-T1
WUUM01000004.1	funannotate	exon	6798565	6798889	.	+	.	ID=ColletesGigas_003420-T1.exon2;Parent=ColletesGigas_003420-T1
WUUM01000004.1	funannotate	mRNA	9675787	9690590	.	-	.	ID=ColletesGigas_003687-T1;Ontology_term=GO:0007156%2CGO:0007155%2CGO:0005509%2CGO:0005886%2CGO:0016020;Dbxref=PFAM:PF00028%2CInterPro:IPR002126%2CInterPro:IPR013320%2CInterPro:IPR000233%2CPFAM:PF01049%2CInterPro:IPR015919%2CInterPro:IPR001791%2CInterPro:IPR020894%2CInterPro:IPR027397%2CInterPro:IPR000742;Parent=ColletesGigas_003687
WUUM01000004.1	funannotate	mRNA	4403539	4404095	.	+	.	ID=ColletesGigas_003160-T1;Parent=ColletesGigas_003160
WUUM01000004.1	funannotate	exon	4543769	4544047	.	+	.	ID=ColletesGigas_003169-T1.exon4;Parent=ColletesGigas_003169-T1
WUUM01000004.1	funannotate	exon	4545603	4545842	.	+	.	ID=ColletesGigas_003169-T1.exon5;Parent=ColletesGigas_003169-T1
WUUM01000004.1	funannotate	exon	4546575	4547018	.	+	.	ID=ColletesGigas_003169-T1.exon6;Parent=ColletesGigas_003169-T1
WUUM01000004.1	funannotate	exon	4538645	4538722	.	+	.	ID=ColletesGigas_003169-T1.exon1;Parent=ColletesGigas_003169-T1
WUUM01000004.1	funannotate	mRNA	2477389	2477897	.	-	.	ID=ColletesGigas_003044-T1;Dbxref=InterPro:IPR002919%2CInterPro:IPR036084;Parent=ColletesGigas_003044
WUUM01000004.1	funannotate	exon	4540424	4540571	.	+	.	ID=ColletesGigas_003169-T1.exon2;Parent=ColletesGigas_003169-T1
WUUM01000004.1	funannotate	exon	4542531	4542883	.	+	.	ID=ColletesGigas_003169-T1.exon3;Parent=ColletesGigas_003169-T1
WUUM01000004.1	funannotate	CDS	6340457	6341177	.	+	0	ID=ColletesGigas_003376-T1.cds;Parent=ColletesGigas_003376-T1
WUUM01000004.1	funannotate	CDS	6343218	6343282	.	+	0	ID=ColletesGigas_003376-T1.cds;Parent=ColletesGigas_003376-T1
WUUM01000004.1	funannotate	CDS	6343403	6343634	.	+	0	ID=ColletesGigas_003376-T1.cds;Parent=ColletesGigas_003376-T1
WUUM01000004.1	funannotate	CDS	6343717	6343886	.	+	0	ID=ColletesGigas_003376-T1.cds;Parent=ColletesGigas_003376-T1
WUUM01000004.1	funannotate	CDS	6343963	6344166	.	+	0	ID=ColletesGigas_003376-T1.cds;Parent=ColletesGigas_003376-T1
WUUM01000004.1	funannotate	CDS	6344315	6344444	.	+	0	ID=ColletesGigas_003376-T1.cds;Parent=ColletesGigas_003376-T1
WUUM01000004.1	funannotate	CDS	6344549	6344818	.	+	0	ID=ColletesGigas_003376-T1.cds;Parent=ColletesGigas_003376-T1
WUUM01000004.1	funannotate	CDS	6344891	6345067	.	+	0	ID=ColletesGigas_003376-T1.cds;Parent=ColletesGigas_003376-T1
WUUM01000004.1	funannotate	CDS	6345424	6345611	.	+	0	ID=ColletesGigas_003376-T1.cds;Parent=ColletesGigas_003376-T1
WUUM01000004.1	funannotate	CDS	6345693	6345839	.	+	0	ID=ColletesGigas_003376-T1.cds;Parent=ColletesGigas_003376-T1
WUUM01000004.1	funannotate	exon	7212967	7213017	.	-	.	ID=ColletesGigas_003453-T1.exon1;Parent=ColletesGigas_003453-T1
WUUM01000004.1	funannotate	exon	9853756	9853889	.	-	.	ID=ColletesGigas_003703-T1.exon7;Parent=ColletesGigas_003703-T1
WUUM01000004.1	funannotate	exon	9853961	9854053	.	-	.	ID=ColletesGigas_003703-T1.exon6;Parent=ColletesGigas_003703-T1
WUUM01000004.1	funannotate	exon	9852720	9852914	.	-	.	ID=ColletesGigas_003703-T1.exon9;Parent=ColletesGigas_003703-T1
WUUM01000004.1	funannotate	exon	9852999	9853157	.	-	.	ID=ColletesGigas_003703-T1.exon8;Parent=ColletesGigas_003703-T1
WUUM01000004.1	funannotate	exon	7208706	7208950	.	-	.	ID=ColletesGigas_003453-T1.exon5;Parent=ColletesGigas_003453-T1
WUUM01000004.1	funannotate	exon	7209776	7209928	.	-	.	ID=ColletesGigas_003453-T1.exon4;Parent=ColletesGigas_003453-T1
WUUM01000004.1	funannotate	exon	7210458	7210591	.	-	.	ID=ColletesGigas_003453-T1.exon3;Parent=ColletesGigas_003453-T1
WUUM01000004.1	funannotate	exon	7211882	7212047	.	-	.	ID=ColletesGigas_003453-T1.exon2;Parent=ColletesGigas_003453-T1
WUUM01000004.1	funannotate	exon	9856031	9856203	.	-	.	ID=ColletesGigas_003703-T1.exon1;Parent=ColletesGigas_003703-T1
WUUM01000004.1	funannotate	CDS	2290434	2290644	.	+	0	ID=ColletesGigas_003028-T1.cds;Parent=ColletesGigas_003028-T1
WUUM01000004.1	funannotate	CDS	2294472	2294683	.	+	0	ID=ColletesGigas_003028-T1.cds;Parent=ColletesGigas_003028-T1
WUUM01000004.1	funannotate	exon	9855060	9855167	.	-	.	ID=ColletesGigas_003703-T1.exon3;Parent=ColletesGigas_003703-T1
WUUM01000004.1	funannotate	exon	9855593	9855674	.	-	.	ID=ColletesGigas_003703-T1.exon2;Parent=ColletesGigas_003703-T1
WUUM01000004.1	funannotate	CDS	9457183	9457192	.	-	0	ID=ColletesGigas_003659-T1.cds;Parent=ColletesGigas_003659-T1
WUUM01000004.1	funannotate	CDS	9456905	9457088	.	-	0	ID=ColletesGigas_003659-T1.cds;Parent=ColletesGigas_003659-T1
[truncated: 9,892 more rows]
