# Supplementary material for: Prevalent bee venom genes evolved before the aculeate stinger and eusociality
Source: BMC Biol. 2023 Oct 23;21:229. doi: 10.1186/s12915-023-01656-5 (PMC10591384; doi:10.1186/s12915-023-01656-5)
Supplement: Supplementary file 42 — Additional file 42. Gff files of all toxin gene annotations. [file 12915_2023_1656_MOESM42_ESM.zip › AdditionalFile9_ToxinGeneAnnotations/scaffold_71._APH.gff_modified_Koludarov_et_al_2021.gff3]

##gff-version 3
##source-version geneious 2020.2.2
##sequence-region	scaffold_71	1	14621957
scaffold_71	Koludarov_et_al_2021	gene	7788473	7791035	.	-	.	Name=APH a
scaffold_71	Koludarov_et_al_2021	gene	7798163	7800463	.	+	.	Name=APH b
scaffold_71	Koludarov_et_al_2021	gene	7802965	7805128	.	+	.	Name=APH c
scaffold_71	funannotate	exon	2072633	2072687	.	-	.	ID=MeliponaBeecheii_017946-T1.exon1;Parent=MeliponaBeecheii_017946-T1
scaffold_71	funannotate	CDS	11614255	11614260	.	+	0	ID=MeliponaBeecheii_018682-T1.cds;Parent=MeliponaBeecheii_018682-T1
scaffold_71	funannotate	CDS	11617070	11617075	.	+	0	ID=MeliponaBeecheii_018682-T1.cds;Parent=MeliponaBeecheii_018682-T1
scaffold_71	funannotate	CDS	11618831	11619070	.	+	0	ID=MeliponaBeecheii_018682-T1.cds;Parent=MeliponaBeecheii_018682-T1
scaffold_71	funannotate	exon	2072298	2072434	.	-	.	ID=MeliponaBeecheii_017946-T1.exon2;Parent=MeliponaBeecheii_017946-T1
scaffold_71	funannotate	exon	2072053	2072213	.	-	.	ID=MeliponaBeecheii_017946-T1.exon3;Parent=MeliponaBeecheii_017946-T1
scaffold_71	funannotate	exon	2071645	2071861	.	-	.	ID=MeliponaBeecheii_017946-T1.exon4;Parent=MeliponaBeecheii_017946-T1
scaffold_71	funannotate	mRNA	7489163	7490147	.	-	.	ID=MeliponaBeecheii_018336-T1;Parent=MeliponaBeecheii_018336
scaffold_71	funannotate	exon	3047136	3047767	.	-	.	ID=MeliponaBeecheii_018012-T1.exon2;Parent=MeliponaBeecheii_018012-T1
scaffold_71	funannotate	mRNA	10117283	10124735	.	+	.	ID=MeliponaBeecheii_018577-T1;Dbxref=PFAM:PF16077%2CInterPro:IPR029034%2CInterPro:IPR032104;Parent=MeliponaBeecheii_018577
scaffold_71	funannotate	mRNA	5746508	5763634	.	+	.	ID=MeliponaBeecheii_018210-T1;Ontology_term=GO:0016791%2CGO:0003824;Dbxref=InterPro:IPR017850%2CPFAM:PF00245%2CInterPro:IPR001952;Parent=MeliponaBeecheii_018210
scaffold_71	funannotate	exon	3050632	3050638	.	-	.	ID=MeliponaBeecheii_018012-T1.exon1;Parent=MeliponaBeecheii_018012-T1
scaffold_71	funannotate	exon	10787691	10788035	.	-	.	ID=MeliponaBeecheii_018627-T1.exon2;Parent=MeliponaBeecheii_018627-T1
scaffold_71	funannotate	exon	11867369	11867797	.	-	.	ID=MeliponaBeecheii_018717-T1.exon9;Parent=MeliponaBeecheii_018717-T1
scaffold_71	funannotate	CDS	12436279	12436986	.	-	0	ID=MeliponaBeecheii_018778-T1.cds;Parent=MeliponaBeecheii_018778-T1
scaffold_71	funannotate	exon	11868028	11868315	.	-	.	ID=MeliponaBeecheii_018717-T1.exon8;Parent=MeliponaBeecheii_018717-T1
scaffold_71	funannotate	exon	11868415	11869426	.	-	.	ID=MeliponaBeecheii_018717-T1.exon7;Parent=MeliponaBeecheii_018717-T1
scaffold_71	funannotate	exon	10788117	10788125	.	-	.	ID=MeliponaBeecheii_018627-T1.exon1;Parent=MeliponaBeecheii_018627-T1
scaffold_71	funannotate	exon	11869514	11869757	.	-	.	ID=MeliponaBeecheii_018717-T1.exon6;Parent=MeliponaBeecheii_018717-T1
scaffold_71	funannotate	exon	5328023	5328364	.	-	.	ID=MeliponaBeecheii_018196-T1.exon1;Parent=MeliponaBeecheii_018196-T1
scaffold_71	funannotate	exon	10252567	10252601	.	+	.	ID=MeliponaBeecheii_018593-T1.exon8;Parent=MeliponaBeecheii_018593-T1
scaffold_71	funannotate	CDS	8833066	8833097	.	+	0	ID=MeliponaBeecheii_018454-T1.cds;Parent=MeliponaBeecheii_018454-T1
scaffold_71	funannotate	CDS	8833940	8834016	.	+	0	ID=MeliponaBeecheii_018454-T1.cds;Parent=MeliponaBeecheii_018454-T1
scaffold_71	funannotate	CDS	8834169	8834375	.	+	0	ID=MeliponaBeecheii_018454-T1.cds;Parent=MeliponaBeecheii_018454-T1
scaffold_71	funannotate	CDS	8834753	8835076	.	+	0	ID=MeliponaBeecheii_018454-T1.cds;Parent=MeliponaBeecheii_018454-T1
scaffold_71	funannotate	CDS	8835223	8835340	.	+	0	ID=MeliponaBeecheii_018454-T1.cds;Parent=MeliponaBeecheii_018454-T1
scaffold_71	funannotate	CDS	8835460	8835646	.	+	0	ID=MeliponaBeecheii_018454-T1.cds;Parent=MeliponaBeecheii_018454-T1
scaffold_71	funannotate	CDS	8835725	8835961	.	+	0	ID=MeliponaBeecheii_018454-T1.cds;Parent=MeliponaBeecheii_018454-T1
scaffold_71	funannotate	exon	11619144	11619237	.	+	.	ID=MeliponaBeecheii_018683-T1.exon1;Parent=MeliponaBeecheii_018683-T1
scaffold_71	funannotate	exon	11619442	11619599	.	+	.	ID=MeliponaBeecheii_018683-T1.exon2;Parent=MeliponaBeecheii_018683-T1
scaffold_71	funannotate	exon	11869864	11870871	.	-	.	ID=MeliponaBeecheii_018717-T1.exon5;Parent=MeliponaBeecheii_018717-T1
scaffold_71	funannotate	exon	11870950	11871243	.	-	.	ID=MeliponaBeecheii_018717-T1.exon4;Parent=MeliponaBeecheii_018717-T1
scaffold_71	funannotate	CDS	880856	880997	.	-	0	ID=MeliponaBeecheii_017845-T1.cds;Parent=MeliponaBeecheii_017845-T1
scaffold_71	funannotate	CDS	879902	880108	.	-	0	ID=MeliponaBeecheii_017845-T1.cds;Parent=MeliponaBeecheii_017845-T1
scaffold_71	funannotate	CDS	879480	879796	.	-	0	ID=MeliponaBeecheii_017845-T1.cds;Parent=MeliponaBeecheii_017845-T1
scaffold_71	funannotate	CDS	878890	879369	.	-	0	ID=MeliponaBeecheii_017845-T1.cds;Parent=MeliponaBeecheii_017845-T1
scaffold_71	funannotate	CDS	878235	878739	.	-	0	ID=MeliponaBeecheii_017845-T1.cds;Parent=MeliponaBeecheii_017845-T1
scaffold_71	funannotate	CDS	877913	878154	.	-	0	ID=MeliponaBeecheii_017845-T1.cds;Parent=MeliponaBeecheii_017845-T1
scaffold_71	funannotate	CDS	877643	877840	.	-	0	ID=MeliponaBeecheii_017845-T1.cds;Parent=MeliponaBeecheii_017845-T1
scaffold_71	funannotate	CDS	877093	877560	.	-	0	ID=MeliponaBeecheii_017845-T1.cds;Parent=MeliponaBeecheii_017845-T1
scaffold_71	funannotate	CDS	876983	877027	.	-	0	ID=MeliponaBeecheii_017845-T1.cds;Parent=MeliponaBeecheii_017845-T1
scaffold_71	funannotate	CDS	876447	876905	.	-	0	ID=MeliponaBeecheii_017845-T1.cds;Parent=MeliponaBeecheii_017845-T1
scaffold_71	funannotate	CDS	876224	876385	.	-	0	ID=MeliponaBeecheii_017845-T1.cds;Parent=MeliponaBeecheii_017845-T1
scaffold_71	funannotate	CDS	875992	876153	.	-	0	ID=MeliponaBeecheii_017845-T1.cds;Parent=MeliponaBeecheii_017845-T1
scaffold_71	funannotate	CDS	875543	875920	.	-	0	ID=MeliponaBeecheii_017845-T1.cds;Parent=MeliponaBeecheii_017845-T1
scaffold_71	funannotate	CDS	875180	875449	.	-	0	ID=MeliponaBeecheii_017845-T1.cds;Parent=MeliponaBeecheii_017845-T1
scaffold_71	funannotate	CDS	874456	875069	.	-	0	ID=MeliponaBeecheii_017845-T1.cds;Parent=MeliponaBeecheii_017845-T1
scaffold_71	funannotate	CDS	874163	874374	.	-	0	ID=MeliponaBeecheii_017845-T1.cds;Parent=MeliponaBeecheii_017845-T1
scaffold_71	funannotate	CDS	873918	874102	.	-	0	ID=MeliponaBeecheii_017845-T1.cds;Parent=MeliponaBeecheii_017845-T1
scaffold_71	funannotate	CDS	873456	873815	.	-	0	ID=MeliponaBeecheii_017845-T1.cds;Parent=MeliponaBeecheii_017845-T1
scaffold_71	funannotate	exon	11871318	11871905	.	-	.	ID=MeliponaBeecheii_018717-T1.exon3;Parent=MeliponaBeecheii_018717-T1
scaffold_71	funannotate	exon	11871998	11872303	.	-	.	ID=MeliponaBeecheii_018717-T1.exon2;Parent=MeliponaBeecheii_018717-T1
scaffold_71	funannotate	exon	11874508	11874598	.	-	.	ID=MeliponaBeecheii_018717-T1.exon1;Parent=MeliponaBeecheii_018717-T1
scaffold_71	funannotate	CDS	10484121	10484390	.	+	0	ID=MeliponaBeecheii_018611-T1.cds;Parent=MeliponaBeecheii_018611-T1
scaffold_71	funannotate	exon	4151047	4151196	.	-	.	ID=MeliponaBeecheii_018102-T1.exon5;Parent=MeliponaBeecheii_018102-T1
scaffold_71	funannotate	exon	4151274	4151427	.	-	.	ID=MeliponaBeecheii_018102-T1.exon4;Parent=MeliponaBeecheii_018102-T1
scaffold_71	funannotate	exon	4150580	4150717	.	-	.	ID=MeliponaBeecheii_018102-T1.exon7;Parent=MeliponaBeecheii_018102-T1
scaffold_71	funannotate	mRNA	10232663	10235430	.	+	.	ID=MeliponaBeecheii_018589-T1;Ontology_term=GO:0017187%2CGO:0008488;Dbxref=InterPro:IPR007782%2CInterPro:IPR011020%2CPFAM:PF05090;Parent=MeliponaBeecheii_018589
scaffold_71	funannotate	exon	4150798	4150980	.	-	.	ID=MeliponaBeecheii_018102-T1.exon6;Parent=MeliponaBeecheii_018102-T1
scaffold_71	funannotate	exon	4150154	4150308	.	-	.	ID=MeliponaBeecheii_018102-T1.exon9;Parent=MeliponaBeecheii_018102-T1
scaffold_71	funannotate	exon	4150381	4150501	.	-	.	ID=MeliponaBeecheii_018102-T1.exon8;Parent=MeliponaBeecheii_018102-T1
scaffold_71	funannotate	mRNA	8801774	8802054	.	-	.	ID=MeliponaBeecheii_018451-T1;Parent=MeliponaBeecheii_018451
scaffold_71	funannotate	mRNA	5738092	5744695	.	-	.	ID=MeliponaBeecheii_018209-T1;Ontology_term=GO:0004197%2CGO:0008234%2CGO:0006508;Dbxref=InterPro:IPR002398%2CInterPro:IPR015917%2CInterPro:IPR001309%2CInterPro:IPR029030;Parent=MeliponaBeecheii_018209
scaffold_71	funannotate	mRNA	6071171	6072317	.	+	.	ID=MeliponaBeecheii_018222-T1;Parent=MeliponaBeecheii_018222
scaffold_71	funannotate	exon	10248211	10248465	.	+	.	ID=MeliponaBeecheii_018593-T1.exon3;Parent=MeliponaBeecheii_018593-T1
scaffold_71	funannotate	exon	10247991	10248134	.	+	.	ID=MeliponaBeecheii_018593-T1.exon2;Parent=MeliponaBeecheii_018593-T1
scaffold_71	funannotate	exon	10247659	10247719	.	+	.	ID=MeliponaBeecheii_018593-T1.exon1;Parent=MeliponaBeecheii_018593-T1
scaffold_71	funannotate	exon	4152253	4152519	.	-	.	ID=MeliponaBeecheii_018102-T1.exon1;Parent=MeliponaBeecheii_018102-T1
scaffold_71	funannotate	exon	10251896	10252147	.	+	.	ID=MeliponaBeecheii_018593-T1.exon7;Parent=MeliponaBeecheii_018593-T1
scaffold_71	funannotate	exon	10251377	10251520	.	+	.	ID=MeliponaBeecheii_018593-T1.exon6;Parent=MeliponaBeecheii_018593-T1
scaffold_71	funannotate	exon	4151499	4151727	.	-	.	ID=MeliponaBeecheii_018102-T1.exon3;Parent=MeliponaBeecheii_018102-T1
scaffold_71	funannotate	exon	10251282	10251309	.	+	.	ID=MeliponaBeecheii_018593-T1.exon5;Parent=MeliponaBeecheii_018593-T1
scaffold_71	funannotate	exon	4151808	4152073	.	-	.	ID=MeliponaBeecheii_018102-T1.exon2;Parent=MeliponaBeecheii_018102-T1
scaffold_71	funannotate	exon	10248866	10248876	.	+	.	ID=MeliponaBeecheii_018593-T1.exon4;Parent=MeliponaBeecheii_018593-T1
scaffold_71	funannotate	CDS	6104884	6105156	.	-	0	ID=MeliponaBeecheii_018226-T1.cds;Parent=MeliponaBeecheii_018226-T1
scaffold_71	funannotate	mRNA	4233808	4239634	.	+	.	ID=MeliponaBeecheii_018107-T1;Parent=MeliponaBeecheii_018107
scaffold_71	funannotate	mRNA	7446032	7447172	.	-	.	ID=MeliponaBeecheii_018324-T1;Ontology_term=GO:0016567;Dbxref=InterPro:IPR029169%2CPFAM:PF15473;Parent=MeliponaBeecheii_018324
scaffold_71	funannotate	mRNA	9871715	9874799	.	-	.	ID=MeliponaBeecheii_018565-T1;Dbxref=InterPro:IPR033199;Parent=MeliponaBeecheii_018565
scaffold_71	funannotate	mRNA	10238196	10241488	.	+	.	ID=MeliponaBeecheii_018590-T1;Ontology_term=GO:0022857%2CGO:0055085%2CGO:0016021;Dbxref=InterPro:IPR005828%2CInterPro:IPR020846%2CPFAM:PF07690%2CPFAM:PF00083%2CInterPro:IPR036259;Parent=MeliponaBeecheii_018590
scaffold_71	funannotate	exon	6700779	6701168	.	-	.	ID=MeliponaBeecheii_018286-T1.exon1;Parent=MeliponaBeecheii_018286-T1
scaffold_71	funannotate	mRNA	8876992	8877789	.	-	.	ID=MeliponaBeecheii_018463-T1;Ontology_term=GO:0005783;Dbxref=PFAM:PF06624%2CInterPro:IPR010580;Parent=MeliponaBeecheii_018463
scaffold_71	funannotate	mRNA	6180462	6181236	.	-	.	ID=MeliponaBeecheii_018234-T1;Parent=MeliponaBeecheii_018234
scaffold_71	funannotate	mRNA	12554137	12554902	.	-	.	ID=MeliponaBeecheii_018794-T1;Parent=MeliponaBeecheii_018794
scaffold_71	funannotate	exon	13397959	13398321	.	+	.	ID=MeliponaBeecheii_018863-T1.exon1;Parent=MeliponaBeecheii_018863-T1
scaffold_71	funannotate	mRNA	11740604	11743734	.	-	.	ID=MeliponaBeecheii_018692-T1;Ontology_term=GO:0003677%2CGO:0005524%2CGO:0003678%2CGO:0006260%2CGO:0032508%2CGO:0006270%2CGO:0042555;Dbxref=PFAM:PF07728%2CPFAM:PF17855%2CInterPro:IPR012340%2CInterPro:IPR041562%2CInterPro:IPR001208%2CInterPro:IPR033762%2CPFAM:PF17207%2CInterPro:IPR003593%2CInterPro:IPR027925%2CPFAM:PF00493%2CInterPro:IPR018525%2CInterPro:IPR027417%2CInterPro:IPR031327%2CPFAM:PF145…
scaffold_71	funannotate	mRNA	7745572	7746345	.	-	.	ID=MeliponaBeecheii_018361-T1;Dbxref=InterPro:IPR004000%2CInterPro:IPR043129%2CInterPro:IPR004001%2CPFAM:PF00022;Parent=MeliponaBeecheii_018361
scaffold_71	funannotate	mRNA	11326469	11332243	.	-	.	ID=MeliponaBeecheii_018667-T1;Ontology_term=GO:0051056%2CGO:0005096;Dbxref=InterPro:IPR035974%2CInterPro:IPR000331%2CPFAM:PF02145;Parent=MeliponaBeecheii_018667
scaffold_71	funannotate	CDS	8963667	8963737	.	+	0	ID=MeliponaBeecheii_018476-T1.cds;Parent=MeliponaBeecheii_018476-T1
scaffold_71	funannotate	CDS	8963811	8963960	.	+	0	ID=MeliponaBeecheii_018476-T1.cds;Parent=MeliponaBeecheii_018476-T1
scaffold_71	funannotate	CDS	8964032	8964190	.	+	0	ID=MeliponaBeecheii_018476-T1.cds;Parent=MeliponaBeecheii_018476-T1
scaffold_71	funannotate	CDS	8964262	8964409	.	+	0	ID=MeliponaBeecheii_018476-T1.cds;Parent=MeliponaBeecheii_018476-T1
scaffold_71	funannotate	CDS	8964484	8964717	.	+	0	ID=MeliponaBeecheii_018476-T1.cds;Parent=MeliponaBeecheii_018476-T1
scaffold_71	funannotate	CDS	8964790	8964963	.	+	0	ID=MeliponaBeecheii_018476-T1.cds;Parent=MeliponaBeecheii_018476-T1
scaffold_71	funannotate	CDS	8965052	8965199	.	+	0	ID=MeliponaBeecheii_018476-T1.cds;Parent=MeliponaBeecheii_018476-T1
scaffold_71	funannotate	CDS	8965290	8965438	.	+	0	ID=MeliponaBeecheii_018476-T1.cds;Parent=MeliponaBeecheii_018476-T1
scaffold_71	funannotate	CDS	8965660	8965770	.	+	0	ID=MeliponaBeecheii_018476-T1.cds;Parent=MeliponaBeecheii_018476-T1
scaffold_71	funannotate	CDS	8966207	8966317	.	+	0	ID=MeliponaBeecheii_018476-T1.cds;Parent=MeliponaBeecheii_018476-T1
scaffold_71	funannotate	CDS	8966745	8966887	.	+	0	ID=MeliponaBeecheii_018476-T1.cds;Parent=MeliponaBeecheii_018476-T1
scaffold_71	funannotate	CDS	8966967	8967422	.	+	0	ID=MeliponaBeecheii_018476-T1.cds;Parent=MeliponaBeecheii_018476-T1
scaffold_71	funannotate	CDS	8967510	8967636	.	+	0	ID=MeliponaBeecheii_018476-T1.cds;Parent=MeliponaBeecheii_018476-T1
scaffold_71	funannotate	CDS	8967722	8967867	.	+	0	ID=MeliponaBeecheii_018476-T1.cds;Parent=MeliponaBeecheii_018476-T1
scaffold_71	funannotate	CDS	8967940	8968073	.	+	0	ID=MeliponaBeecheii_018476-T1.cds;Parent=MeliponaBeecheii_018476-T1
scaffold_71	funannotate	CDS	8968137	8968324	.	+	0	ID=MeliponaBeecheii_018476-T1.cds;Parent=MeliponaBeecheii_018476-T1
scaffold_71	funannotate	CDS	8968398	8968674	.	+	0	ID=MeliponaBeecheii_018476-T1.cds;Parent=MeliponaBeecheii_018476-T1
scaffold_71	funannotate	CDS	8968734	8968887	.	+	0	ID=MeliponaBeecheii_018476-T1.cds;Parent=MeliponaBeecheii_018476-T1
scaffold_71	funannotate	CDS	8968962	8969090	.	+	0	ID=MeliponaBeecheii_018476-T1.cds;Parent=MeliponaBeecheii_018476-T1
scaffold_71	funannotate	CDS	8969171	8969447	.	+	0	ID=MeliponaBeecheii_018476-T1.cds;Parent=MeliponaBeecheii_018476-T1
scaffold_71	funannotate	CDS	8969537	8969702	.	+	0	ID=MeliponaBeecheii_018476-T1.cds;Parent=MeliponaBeecheii_018476-T1
scaffold_71	funannotate	CDS	8969776	8969959	.	+	0	ID=MeliponaBeecheii_018476-T1.cds;Parent=MeliponaBeecheii_018476-T1
scaffold_71	funannotate	CDS	8970055	8970247	.	+	0	ID=MeliponaBeecheii_018476-T1.cds;Parent=MeliponaBeecheii_018476-T1
scaffold_71	funannotate	CDS	8970320	8970583	.	+	0	ID=MeliponaBeecheii_018476-T1.cds;Parent=MeliponaBeecheii_018476-T1
scaffold_71	funannotate	CDS	1708232	1708331	.	+	0	ID=MeliponaBeecheii_017919-T1.cds;Parent=MeliponaBeecheii_017919-T1
scaffold_71	funannotate	CDS	1712817	1713118	.	+	0	ID=MeliponaBeecheii_017919-T1.cds;Parent=MeliponaBeecheii_017919-T1
scaffold_71	funannotate	mRNA	8501698	8502888	.	+	.	ID=MeliponaBeecheii_018426-T1;Ontology_term=GO:0016787%2CGO:0016791%2CGO:0016311;Dbxref=InterPro:IPR006357%2CInterPro:IPR023214%2CPFAM:PF13242%2CInterPro:IPR036412%2CInterPro:IPR006355%2CPFAM:PF13344%2CInterPro:IPR006439%2CInterPro:IPR002645;Parent=MeliponaBeecheii_018426
scaffold_71	funannotate	mRNA	9043343	9046381	.	+	.	ID=MeliponaBeecheii_018487-T1;Ontology_term=GO:0080019;Dbxref=InterPro:IPR033640%2CPFAM:PF03015%2CInterPro:IPR026055%2CInterPro:IPR013120%2CPFAM:PF01370%2CPFAM:PF07993%2CInterPro:IPR036291;Parent=MeliponaBeecheii_018487
scaffold_71	funannotate	mRNA	2910293	2916499	.	+	.	ID=MeliponaBeecheii_018005-T1;Parent=MeliponaBeecheii_018005
scaffold_71	funannotate	mRNA	9753992	9759569	.	-	.	ID=MeliponaBeecheii_018553-T1;Parent=MeliponaBeecheii_018553
scaffold_71	funannotate	CDS	6925484	6925792	.	+	0	ID=MeliponaBeecheii_018297-T1.cds;Parent=MeliponaBeecheii_018297-T1
scaffold_71	funannotate	CDS	8594787	8595056	.	+	0	ID=MeliponaBeecheii_018432-T1.cds;Parent=MeliponaBeecheii_018432-T1
scaffold_71	funannotate	mRNA	8957211	8961061	.	+	.	ID=MeliponaBeecheii_018475-T1;Ontology_term=GO:0003676;Dbxref=InterPro:IPR035979%2CPFAM:PF00076%2CInterPro:IPR000504%2CInterPro:IPR012677;Parent=MeliponaBeecheii_018475
scaffold_71	funannotate	exon	12697108	12697277	.	+	.	ID=MeliponaBeecheii_018807-T1.exon4;Parent=MeliponaBeecheii_018807-T1
scaffold_71	funannotate	exon	12697784	12697967	.	+	.	ID=MeliponaBeecheii_018807-T1.exon5;Parent=MeliponaBeecheii_018807-T1
scaffold_71	funannotate	CDS	8122059	8122292	.	-	0	ID=MeliponaBeecheii_018405-T1.cds;Parent=MeliponaBeecheii_018405-T1
scaffold_71	funannotate	exon	12695872	12695951	.	+	.	ID=MeliponaBeecheii_018807-T1.exon1;Parent=MeliponaBeecheii_018807-T1
scaffold_71	funannotate	exon	12696385	12696675	.	+	.	ID=MeliponaBeecheii_018807-T1.exon2;Parent=MeliponaBeecheii_018807-T1
scaffold_71	funannotate	exon	12696738	12696900	.	+	.	ID=MeliponaBeecheii_018807-T1.exon3;Parent=MeliponaBeecheii_018807-T1
scaffold_71	funannotate	exon	9402170	9403483	.	-	.	ID=MeliponaBeecheii_018537-T1.exon1;Parent=MeliponaBeecheii_018537-T1
scaffold_71	funannotate	mRNA	3083053	3083842	.	-	.	ID=MeliponaBeecheii_018017-T1;Parent=MeliponaBeecheii_018017
scaffold_71	funannotate	mRNA	11560903	11574106	.	-	.	ID=MeliponaBeecheii_018680-T1;Ontology_term=GO:0009966%2CGO:0046658%2CGO:0062023;Dbxref=InterPro:IPR001863;Parent=MeliponaBeecheii_018680
scaffold_71	funannotate	exon	910944	912581	.	-	.	ID=MeliponaBeecheii_017856-T1.exon4;Parent=MeliponaBeecheii_017856-T1
scaffold_71	funannotate	exon	912657	913097	.	-	.	ID=MeliponaBeecheii_017856-T1.exon3;Parent=MeliponaBeecheii_017856-T1
scaffold_71	funannotate	mRNA	8299436	8299717	.	+	.	ID=MeliponaBeecheii_018414-T1;Parent=MeliponaBeecheii_018414
scaffold_71	funannotate	exon	9795029	9795376	.	+	.	ID=MeliponaBeecheii_018556-T1.exon1;Parent=MeliponaBeecheii_018556-T1
scaffold_71	funannotate	exon	14558523	14558684	.	+	.	ID=MeliponaBeecheii_018953-T1.exon6;Parent=MeliponaBeecheii_018953-T1
scaffold_71	funannotate	exon	14557987	14558414	.	+	.	ID=MeliponaBeecheii_018953-T1.exon5;Parent=MeliponaBeecheii_018953-T1
scaffold_71	funannotate	CDS	4631242	4631352	.	+	0	ID=MeliponaBeecheii_018152-T1.cds;Parent=MeliponaBeecheii_018152-T1
scaffold_71	funannotate	CDS	4631639	4631666	.	+	0	ID=MeliponaBeecheii_018152-T1.cds;Parent=MeliponaBeecheii_018152-T1
scaffold_71	funannotate	CDS	4631739	4631983	.	+	0	ID=MeliponaBeecheii_018152-T1.cds;Parent=MeliponaBeecheii_018152-T1
scaffold_71	funannotate	exon	14557657	14557888	.	+	.	ID=MeliponaBeecheii_018953-T1.exon4;Parent=MeliponaBeecheii_018953-T1
scaffold_71	funannotate	exon	14556995	14557367	.	+	.	ID=MeliponaBeecheii_018953-T1.exon3;Parent=MeliponaBeecheii_018953-T1
scaffold_71	funannotate	mRNA	11541114	11543796	.	+	.	ID=MeliponaBeecheii_018679-T1;Ontology_term=GO:0016301%2CGO:0032958;Dbxref=PFAM:PF03770%2CInterPro:IPR005522%2CInterPro:IPR038286;Parent=MeliponaBeecheii_018679
scaffold_71	funannotate	exon	14556731	14556887	.	+	.	ID=MeliponaBeecheii_018953-T1.exon2;Parent=MeliponaBeecheii_018953-T1
scaffold_71	funannotate	exon	1230059	1230188	.	+	.	ID=MeliponaBeecheii_017875-T1.exon9;Parent=MeliponaBeecheii_017875-T1
scaffold_71	funannotate	exon	14556506	14556515	.	+	.	ID=MeliponaBeecheii_018953-T1.exon1;Parent=MeliponaBeecheii_018953-T1
scaffold_71	funannotate	exon	1229829	1229984	.	+	.	ID=MeliponaBeecheii_017875-T1.exon8;Parent=MeliponaBeecheii_017875-T1
scaffold_71	funannotate	exon	1229591	1229736	.	+	.	ID=MeliponaBeecheii_017875-T1.exon7;Parent=MeliponaBeecheii_017875-T1
scaffold_71	funannotate	CDS	10389706	10389711	.	-	0	ID=MeliponaBeecheii_018599-T1.cds;Parent=MeliponaBeecheii_018599-T1
scaffold_71	funannotate	CDS	10389134	10389487	.	-	0	ID=MeliponaBeecheii_018599-T1.cds;Parent=MeliponaBeecheii_018599-T1
scaffold_71	funannotate	CDS	10388737	10388849	.	-	0	ID=MeliponaBeecheii_018599-T1.cds;Parent=MeliponaBeecheii_018599-T1
scaffold_71	funannotate	CDS	10388432	10388541	.	-	0	ID=MeliponaBeecheii_018599-T1.cds;Parent=MeliponaBeecheii_018599-T1
scaffold_71	funannotate	CDS	10388224	10388302	.	-	0	ID=MeliponaBeecheii_018599-T1.cds;Parent=MeliponaBeecheii_018599-T1
scaffold_71	funannotate	CDS	10387760	10387899	.	-	0	ID=MeliponaBeecheii_018599-T1.cds;Parent=MeliponaBeecheii_018599-T1
scaffold_71	funannotate	CDS	10387266	10387412	.	-	0	ID=MeliponaBeecheii_018599-T1.cds;Parent=MeliponaBeecheii_018599-T1
scaffold_71	funannotate	CDS	10386760	10386982	.	-	0	ID=MeliponaBeecheii_018599-T1.cds;Parent=MeliponaBeecheii_018599-T1
scaffold_71	funannotate	CDS	10385958	10386156	.	-	0	ID=MeliponaBeecheii_018599-T1.cds;Parent=MeliponaBeecheii_018599-T1
scaffold_71	funannotate	exon	1228795	1229422	.	+	.	ID=MeliponaBeecheii_017875-T1.exon6;Parent=MeliponaBeecheii_017875-T1
scaffold_71	funannotate	exon	1228527	1228717	.	+	.	ID=MeliponaBeecheii_017875-T1.exon5;Parent=MeliponaBeecheii_017875-T1
scaffold_71	funannotate	CDS	11829989	11830031	.	-	0	ID=MeliponaBeecheii_018707-T1.cds;Parent=MeliponaBeecheii_018707-T1
scaffold_71	funannotate	CDS	11829600	11829782	.	-	0	ID=MeliponaBeecheii_018707-T1.cds;Parent=MeliponaBeecheii_018707-T1
scaffold_71	funannotate	CDS	11829105	11829517	.	-	0	ID=MeliponaBeecheii_018707-T1.cds;Parent=MeliponaBeecheii_018707-T1
scaffold_71	funannotate	CDS	11828676	11829027	.	-	0	ID=MeliponaBeecheii_018707-T1.cds;Parent=MeliponaBeecheii_018707-T1
scaffold_71	funannotate	CDS	11828412	11828583	.	-	0	ID=MeliponaBeecheii_018707-T1.cds;Parent=MeliponaBeecheii_018707-T1
scaffold_71	funannotate	CDS	11827924	11828325	.	-	0	ID=MeliponaBeecheii_018707-T1.cds;Parent=MeliponaBeecheii_018707-T1
scaffold_71	funannotate	CDS	11827400	11827853	.	-	0	ID=MeliponaBeecheii_018707-T1.cds;Parent=MeliponaBeecheii_018707-T1
scaffold_71	funannotate	CDS	11827083	11827331	.	-	0	ID=MeliponaBeecheii_018707-T1.cds;Parent=MeliponaBeecheii_018707-T1
scaffold_71	funannotate	CDS	11825724	11826989	.	-	0	ID=MeliponaBeecheii_018707-T1.cds;Parent=MeliponaBeecheii_018707-T1
scaffold_71	funannotate	CDS	11825233	11825634	.	-	0	ID=MeliponaBeecheii_018707-T1.cds;Parent=MeliponaBeecheii_018707-T1
scaffold_71	funannotate	CDS	11824781	11825172	.	-	0	ID=MeliponaBeecheii_018707-T1.cds;Parent=MeliponaBeecheii_018707-T1
scaffold_71	funannotate	CDS	11824565	11824708	.	-	0	ID=MeliponaBeecheii_018707-T1.cds;Parent=MeliponaBeecheii_018707-T1
scaffold_71	funannotate	CDS	11824319	11824484	.	-	0	ID=MeliponaBeecheii_018707-T1.cds;Parent=MeliponaBeecheii_018707-T1
scaffold_71	funannotate	exon	1227542	1227683	.	+	.	ID=MeliponaBeecheii_017875-T1.exon4;Parent=MeliponaBeecheii_017875-T1
scaffold_71	funannotate	exon	1225710	1226004	.	+	.	ID=MeliponaBeecheii_017875-T1.exon3;Parent=MeliponaBeecheii_017875-T1
scaffold_71	funannotate	exon	1225260	1225607	.	+	.	ID=MeliponaBeecheii_017875-T1.exon2;Parent=MeliponaBeecheii_017875-T1
scaffold_71	funannotate	exon	1224760	1224818	.	+	.	ID=MeliponaBeecheii_017875-T1.exon1;Parent=MeliponaBeecheii_017875-T1
scaffold_71	funannotate	CDS	4421816	4421933	.	-	0	ID=MeliponaBeecheii_018130-T1.cds;Parent=MeliponaBeecheii_018130-T1
scaffold_71	funannotate	CDS	4416228	4416571	.	-	0	ID=MeliponaBeecheii_018130-T1.cds;Parent=MeliponaBeecheii_018130-T1
scaffold_71	funannotate	exon	12230371	12230597	.	-	.	ID=MeliponaBeecheii_018751-T1.exon15;Parent=MeliponaBeecheii_018751-T1
scaffold_71	funannotate	exon	913178	913507	.	-	.	ID=MeliponaBeecheii_017856-T1.exon2;Parent=MeliponaBeecheii_017856-T1
scaffold_71	funannotate	exon	12230837	12230989	.	-	.	ID=MeliponaBeecheii_018751-T1.exon13;Parent=MeliponaBeecheii_018751-T1
scaffold_71	funannotate	exon	913617	914039	.	-	.	ID=MeliponaBeecheii_017856-T1.exon1;Parent=MeliponaBeecheii_017856-T1
scaffold_71	funannotate	mRNA	7576852	7580648	.	-	.	ID=MeliponaBeecheii_018348-T1;Ontology_term=GO:0005515;Dbxref=InterPro:IPR007148%2CInterPro:IPR001680%2CInterPro:IPR020472%2CInterPro:IPR017986%2CPFAM:PF00400%2CPFAM:PF04003%2CInterPro:IPR015943%2CInterPro:IPR011047%2CInterPro:IPR019775;Parent=MeliponaBeecheii_018348
scaffold_71	funannotate	exon	12230667	12230759	.	-	.	ID=MeliponaBeecheii_018751-T1.exon14;Parent=MeliponaBeecheii_018751-T1
scaffold_71	funannotate	mRNA	9477832	9478227	.	+	.	ID=MeliponaBeecheii_018541-T1;Parent=MeliponaBeecheii_018541
scaffold_71	funannotate	exon	12231276	12231462	.	-	.	ID=MeliponaBeecheii_018751-T1.exon11;Parent=MeliponaBeecheii_018751-T1
scaffold_71	funannotate	exon	12231049	12231207	.	-	.	ID=MeliponaBeecheii_018751-T1.exon12;Parent=MeliponaBeecheii_018751-T1
scaffold_71	funannotate	exon	12231537	12231741	.	-	.	ID=MeliponaBeecheii_018751-T1.exon10;Parent=MeliponaBeecheii_018751-T1
scaffold_71	funannotate	exon	9399642	9399918	.	-	.	ID=MeliponaBeecheii_018537-T1.exon7;Parent=MeliponaBeecheii_018537-T1
scaffold_71	funannotate	exon	14352401	14352549	.	+	.	ID=MeliponaBeecheii_018934-T1.exon2;Parent=MeliponaBeecheii_018934-T1
scaffold_71	funannotate	exon	9399987	9400275	.	-	.	ID=MeliponaBeecheii_018537-T1.exon6;Parent=MeliponaBeecheii_018537-T1
scaffold_71	funannotate	exon	14345988	14346060	.	+	.	ID=MeliponaBeecheii_018934-T1.exon1;Parent=MeliponaBeecheii_018934-T1
scaffold_71	funannotate	exon	9399504	9399569	.	-	.	ID=MeliponaBeecheii_018537-T1.exon8;Parent=MeliponaBeecheii_018537-T1
scaffold_71	funannotate	exon	9400850	9401850	.	-	.	ID=MeliponaBeecheii_018537-T1.exon3;Parent=MeliponaBeecheii_018537-T1
scaffold_71	funannotate	exon	9402002	9402092	.	-	.	ID=MeliponaBeecheii_018537-T1.exon2;Parent=MeliponaBeecheii_018537-T1
scaffold_71	funannotate	exon	9400350	9400511	.	-	.	ID=MeliponaBeecheii_018537-T1.exon5;Parent=MeliponaBeecheii_018537-T1
scaffold_71	funannotate	exon	9400579	9400768	.	-	.	ID=MeliponaBeecheii_018537-T1.exon4;Parent=MeliponaBeecheii_018537-T1
scaffold_71	funannotate	CDS	11982878	11983206	.	-	0	ID=MeliponaBeecheii_018729-T1.cds;Parent=MeliponaBeecheii_018729-T1
scaffold_71	funannotate	CDS	11982679	11982790	.	-	0	ID=MeliponaBeecheii_018729-T1.cds;Parent=MeliponaBeecheii_018729-T1
scaffold_71	funannotate	exon	4959278	4959474	.	-	.	ID=MeliponaBeecheii_018177-T1.exon2;Parent=MeliponaBeecheii_018177-T1
scaffold_71	funannotate	exon	11289046	11289331	.	+	.	ID=MeliponaBeecheii_018664-T1.exon1;Parent=MeliponaBeecheii_018664-T1
scaffold_71	funannotate	exon	11290010	11290254	.	+	.	ID=MeliponaBeecheii_018664-T1.exon2;Parent=MeliponaBeecheii_018664-T1
scaffold_71	funannotate	exon	11290654	11290945	.	+	.	ID=MeliponaBeecheii_018664-T1.exon3;Parent=MeliponaBeecheii_018664-T1
scaffold_71	funannotate	exon	11291776	11292077	.	+	.	ID=MeliponaBeecheii_018664-T1.exon4;Parent=MeliponaBeecheii_018664-T1
scaffold_71	funannotate	exon	11080829	11081094	.	+	.	ID=MeliponaBeecheii_018646-T1.exon3;Parent=MeliponaBeecheii_018646-T1
scaffold_71	funannotate	exon	11081228	11081384	.	+	.	ID=MeliponaBeecheii_018646-T1.exon4;Parent=MeliponaBeecheii_018646-T1
scaffold_71	funannotate	exon	11079915	11079986	.	+	.	ID=MeliponaBeecheii_018646-T1.exon1;Parent=MeliponaBeecheii_018646-T1
scaffold_71	funannotate	mRNA	3264512	3268254	.	+	.	ID=MeliponaBeecheii_018030-T1;Dbxref=InterPro:IPR016024;Parent=MeliponaBeecheii_018030
scaffold_71	funannotate	exon	11080219	11080326	.	+	.	ID=MeliponaBeecheii_018646-T1.exon2;Parent=MeliponaBeecheii_018646-T1
scaffold_71	funannotate	CDS	9120140	9120390	.	+	0	ID=MeliponaBeecheii_018498-T1.cds;Parent=MeliponaBeecheii_018498-T1
scaffold_71	funannotate	CDS	9123988	9124185	.	+	0	ID=MeliponaBeecheii_018498-T1.cds;Parent=MeliponaBeecheii_018498-T1
scaffold_71	funannotate	CDS	9125899	9126031	.	+	0	ID=MeliponaBeecheii_018498-T1.cds;Parent=MeliponaBeecheii_018498-T1
scaffold_71	funannotate	exon	11081992	11082264	.	+	.	ID=MeliponaBeecheii_018646-T1.exon7;Parent=MeliponaBeecheii_018646-T1
scaffold_71	funannotate	exon	4960637	4960643	.	-	.	ID=MeliponaBeecheii_018177-T1.exon1;Parent=MeliponaBeecheii_018177-T1
scaffold_71	funannotate	exon	11081484	11081607	.	+	.	ID=MeliponaBeecheii_018646-T1.exon5;Parent=MeliponaBeecheii_018646-T1
scaffold_71	funannotate	exon	11081688	11081902	.	+	.	ID=MeliponaBeecheii_018646-T1.exon6;Parent=MeliponaBeecheii_018646-T1
scaffold_71	funannotate	exon	1524466	1524601	.	-	.	ID=MeliponaBeecheii_017909-T1.exon1;Parent=MeliponaBeecheii_017909-T1
scaffold_71	funannotate	exon	2522127	2522281	.	-	.	ID=MeliponaBeecheii_017983-T1.exon1;Parent=MeliponaBeecheii_017983-T1
scaffold_71	funannotate	mRNA	4701692	4702203	.	-	.	ID=MeliponaBeecheii_018156-T1;Parent=MeliponaBeecheii_018156
scaffold_71	funannotate	CDS	1182803	1183009	.	+	0	ID=MeliponaBeecheii_017872-T1.cds;Parent=MeliponaBeecheii_017872-T1
scaffold_71	funannotate	CDS	1185182	1185427	.	+	0	ID=MeliponaBeecheii_017872-T1.cds;Parent=MeliponaBeecheii_017872-T1
scaffold_71	funannotate	exon	1523887	1524028	.	-	.	ID=MeliponaBeecheii_017909-T1.exon3;Parent=MeliponaBeecheii_017909-T1
scaffold_71	funannotate	exon	1524280	1524382	.	-	.	ID=MeliponaBeecheii_017909-T1.exon2;Parent=MeliponaBeecheii_017909-T1
scaffold_71	funannotate	exon	2518772	2518786	.	-	.	ID=MeliponaBeecheii_017983-T1.exon2;Parent=MeliponaBeecheii_017983-T1
scaffold_71	funannotate	exon	2511805	2512231	.	-	.	ID=MeliponaBeecheii_017983-T1.exon3;Parent=MeliponaBeecheii_017983-T1
scaffold_71	funannotate	CDS	4879299	4880273	.	-	0	ID=MeliponaBeecheii_018174-T1.cds;Parent=MeliponaBeecheii_018174-T1
scaffold_71	funannotate	exon	2306023	2306364	.	+	.	ID=MeliponaBeecheii_017965-T1.exon1;Parent=MeliponaBeecheii_017965-T1
scaffold_71	funannotate	exon	3268054	3268254	.	+	.	ID=MeliponaBeecheii_018030-T1.exon10;Parent=MeliponaBeecheii_018030-T1
scaffold_71	funannotate	exon	3280966	3280974	.	+	.	ID=MeliponaBeecheii_018031-T1.exon1;Parent=MeliponaBeecheii_018031-T1
scaffold_71	funannotate	exon	3282321	3282536	.	+	.	ID=MeliponaBeecheii_018031-T1.exon2;Parent=MeliponaBeecheii_018031-T1
scaffold_71	funannotate	exon	6430438	6430770	.	-	.	ID=MeliponaBeecheii_018267-T1.exon1;Parent=MeliponaBeecheii_018267-T1
scaffold_71	funannotate	CDS	423255	423563	.	+	0	ID=MeliponaBeecheii_017801-T1.cds;Parent=MeliponaBeecheii_017801-T1
scaffold_71	funannotate	mRNA	3244687	3255819	.	-	.	ID=MeliponaBeecheii_018029-T1;Ontology_term=GO:0005509%2CGO:0004888%2CGO:0004930%2CGO:0005886%2CGO:0016020%2CGO:0016021%2CGO:0007166%2CGO:0007186%2CGO:0007155%2CGO:0007156;Dbxref=PFAM:PF16489%2CPFAM:PF00028%2CInterPro:IPR013320%2CInterPro:IPR001879%2CPFAM:PF00053%2CInterPro:IPR020894%2CInterPro:IPR017981%2CPFAM:PF02793%2CPFAM:PF01825%2CInterPro:IPR001881%2CInterPro:IPR000832%2CInterPro:IPR002049%…
scaffold_71	funannotate	mRNA	3346152	3350386	.	-	.	ID=MeliponaBeecheii_018042-T1;Ontology_term=GO:0046856%2CGO:0007165%2CGO:0052745;Dbxref=InterPro:IPR037793%2CInterPro:IPR013783%2CPFAM:PF00620%2CInterPro:IPR036691%2CInterPro:IPR008936%2CPFAM:PF16776%2CInterPro:IPR000300%2CPFAM:PF03372%2CInterPro:IPR031896%2CInterPro:IPR000198%2CInterPro:IPR005135;Parent=MeliponaBeecheii_018042
scaffold_71	funannotate	mRNA	402966	404612	.	+	.	ID=MeliponaBeecheii_017799-T1;Parent=MeliponaBeecheii_017799
scaffold_71	funannotate	CDS	8247023	8247325	.	-	0	ID=MeliponaBeecheii_018410-T1.cds;Parent=MeliponaBeecheii_018410-T1
scaffold_71	funannotate	CDS	1330061	1330271	.	-	0	ID=MeliponaBeecheii_017889-T1.cds;Parent=MeliponaBeecheii_017889-T1
scaffold_71	funannotate	CDS	1326136	1326410	.	-	0	ID=MeliponaBeecheii_017889-T1.cds;Parent=MeliponaBeecheii_017889-T1
scaffold_71	funannotate	exon	6299942	6300184	.	-	.	ID=MeliponaBeecheii_018249-T1.exon1;Parent=MeliponaBeecheii_018249-T1
scaffold_71	funannotate	exon	6298027	6299707	.	-	.	ID=MeliponaBeecheii_018249-T1.exon2;Parent=MeliponaBeecheii_018249-T1
scaffold_71	funannotate	exon	6297742	6297929	.	-	.	ID=MeliponaBeecheii_018249-T1.exon3;Parent=MeliponaBeecheii_018249-T1
scaffold_71	funannotate	CDS	9209730	9210191	.	+	0	ID=MeliponaBeecheii_018506-T1.cds;Parent=MeliponaBeecheii_018506-T1
scaffold_71	funannotate	CDS	9210281	9210893	.	+	0	ID=MeliponaBeecheii_018506-T1.cds;Parent=MeliponaBeecheii_018506-T1
scaffold_71	funannotate	CDS	9210961	9211465	.	+	0	ID=MeliponaBeecheii_018506-T1.cds;Parent=MeliponaBeecheii_018506-T1
scaffold_71	funannotate	CDS	9211550	9211719	.	+	0	ID=MeliponaBeecheii_018506-T1.cds;Parent=MeliponaBeecheii_018506-T1
scaffold_71	funannotate	CDS	9211804	9211963	.	+	0	ID=MeliponaBeecheii_018506-T1.cds;Parent=MeliponaBeecheii_018506-T1
scaffold_71	funannotate	CDS	9212038	9212317	.	+	0	ID=MeliponaBeecheii_018506-T1.cds;Parent=MeliponaBeecheii_018506-T1
scaffold_71	funannotate	CDS	9212445	9212545	.	+	0	ID=MeliponaBeecheii_018506-T1.cds;Parent=MeliponaBeecheii_018506-T1
scaffold_71	funannotate	CDS	9212627	9213962	.	+	0	ID=MeliponaBeecheii_018506-T1.cds;Parent=MeliponaBeecheii_018506-T1
scaffold_71	funannotate	exon	6297555	6297668	.	-	.	ID=MeliponaBeecheii_018249-T1.exon4;Parent=MeliponaBeecheii_018249-T1
scaffold_71	funannotate	CDS	11195360	11196304	.	+	0	ID=MeliponaBeecheii_018655-T1.cds;Parent=MeliponaBeecheii_018655-T1
scaffold_71	funannotate	mRNA	288081	289696	.	-	.	ID=MeliponaBeecheii_017775-T1;Parent=MeliponaBeecheii_017775
scaffold_71	funannotate	mRNA	4851184	4852815	.	-	.	ID=MeliponaBeecheii_018168-T1;Ontology_term=GO:0005515;Dbxref=PFAM:PF00560%2CInterPro:IPR001611%2CInterPro:IPR003591%2CInterPro:IPR032675%2CPFAM:PF13855%2CPFAM:PF12799;Parent=MeliponaBeecheii_018168
scaffold_71	funannotate	exon	4378495	4378528	.	+	.	ID=MeliponaBeecheii_018121-T1.exon9;Parent=MeliponaBeecheii_018121-T1
scaffold_71	funannotate	CDS	9366966	9367416	.	+	0	ID=MeliponaBeecheii_018528-T1.cds;Parent=MeliponaBeecheii_018528-T1
scaffold_71	funannotate	CDS	9367596	9367851	.	+	0	ID=MeliponaBeecheii_018528-T1.cds;Parent=MeliponaBeecheii_018528-T1
scaffold_71	funannotate	CDS	9367944	9368120	.	+	0	ID=MeliponaBeecheii_018528-T1.cds;Parent=MeliponaBeecheii_018528-T1
scaffold_71	funannotate	CDS	9368257	9368461	.	+	0	ID=MeliponaBeecheii_018528-T1.cds;Parent=MeliponaBeecheii_018528-T1
scaffold_71	funannotate	exon	4376592	4377014	.	+	.	ID=MeliponaBeecheii_018121-T1.exon2;Parent=MeliponaBeecheii_018121-T1
scaffold_71	funannotate	exon	4375789	4375880	.	+	.	ID=MeliponaBeecheii_018121-T1.exon1;Parent=MeliponaBeecheii_018121-T1
scaffold_71	funannotate	exon	4377343	4377499	.	+	.	ID=MeliponaBeecheii_018121-T1.exon4;Parent=MeliponaBeecheii_018121-T1
scaffold_71	funannotate	exon	4377099	4377263	.	+	.	ID=MeliponaBeecheii_018121-T1.exon3;Parent=MeliponaBeecheii_018121-T1
scaffold_71	funannotate	CDS	10932583	10932954	.	-	0	ID=MeliponaBeecheii_018633-T1.cds;Parent=MeliponaBeecheii_018633-T1
scaffold_71	funannotate	exon	4377784	4377906	.	+	.	ID=MeliponaBeecheii_018121-T1.exon6;Parent=MeliponaBeecheii_018121-T1
scaffold_71	funannotate	exon	10074505	10074757	.	-	.	ID=MeliponaBeecheii_018574-T1.exon2;Parent=MeliponaBeecheii_018574-T1
scaffold_71	funannotate	exon	4377579	4377715	.	+	.	ID=MeliponaBeecheii_018121-T1.exon5;Parent=MeliponaBeecheii_018121-T1
scaffold_71	funannotate	exon	10075273	10075334	.	-	.	ID=MeliponaBeecheii_018574-T1.exon1;Parent=MeliponaBeecheii_018574-T1
scaffold_71	funannotate	exon	4378252	4378398	.	+	.	ID=MeliponaBeecheii_018121-T1.exon8;Parent=MeliponaBeecheii_018121-T1
scaffold_71	funannotate	CDS	1109089	1109093	.	-	0	ID=MeliponaBeecheii_017867-T1.cds;Parent=MeliponaBeecheii_017867-T1
scaffold_71	funannotate	CDS	1107108	1107522	.	-	0	ID=MeliponaBeecheii_017867-T1.cds;Parent=MeliponaBeecheii_017867-T1
scaffold_71	funannotate	exon	4377982	4378187	.	+	.	ID=MeliponaBeecheii_018121-T1.exon7;Parent=MeliponaBeecheii_018121-T1
scaffold_71	funannotate	CDS	9010153	9010354	.	+	0	ID=MeliponaBeecheii_018481-T1.cds;Parent=MeliponaBeecheii_018481-T1
scaffold_71	funannotate	CDS	9014626	9014753	.	+	0	ID=MeliponaBeecheii_018481-T1.cds;Parent=MeliponaBeecheii_018481-T1
scaffold_71	funannotate	CDS	9014843	9014949	.	+	0	ID=MeliponaBeecheii_018481-T1.cds;Parent=MeliponaBeecheii_018481-T1
scaffold_71	funannotate	CDS	9015020	9015092	.	+	0	ID=MeliponaBeecheii_018481-T1.cds;Parent=MeliponaBeecheii_018481-T1
scaffold_71	funannotate	CDS	9015164	9015370	.	+	0	ID=MeliponaBeecheii_018481-T1.cds;Parent=MeliponaBeecheii_018481-T1
scaffold_71	funannotate	CDS	9015440	9015523	.	+	0	ID=MeliponaBeecheii_018481-T1.cds;Parent=MeliponaBeecheii_018481-T1
scaffold_71	funannotate	CDS	9015600	9015755	.	+	0	ID=MeliponaBeecheii_018481-T1.cds;Parent=MeliponaBeecheii_018481-T1
scaffold_71	funannotate	CDS	9015816	9015962	.	+	0	ID=MeliponaBeecheii_018481-T1.cds;Parent=MeliponaBeecheii_018481-T1
scaffold_71	funannotate	CDS	9016029	9016269	.	+	0	ID=MeliponaBeecheii_018481-T1.cds;Parent=MeliponaBeecheii_018481-T1
scaffold_71	funannotate	CDS	9016436	9016510	.	+	0	ID=MeliponaBeecheii_018481-T1.cds;Parent=MeliponaBeecheii_018481-T1
scaffold_71	funannotate	CDS	9016732	9016806	.	+	0	ID=MeliponaBeecheii_018481-T1.cds;Parent=MeliponaBeecheii_018481-T1
scaffold_71	funannotate	CDS	9017250	9017423	.	+	0	ID=MeliponaBeecheii_018481-T1.cds;Parent=MeliponaBeecheii_018481-T1
scaffold_71	funannotate	CDS	9017499	9017650	.	+	0	ID=MeliponaBeecheii_018481-T1.cds;Parent=MeliponaBeecheii_018481-T1
scaffold_71	funannotate	exon	13134687	13135019	.	-	.	ID=MeliponaBeecheii_018844-T1.exon1;Parent=MeliponaBeecheii_018844-T1
scaffold_71	funannotate	exon	1849190	1849366	.	+	.	ID=MeliponaBeecheii_017927-T1.exon8;Parent=MeliponaBeecheii_017927-T1
scaffold_71	funannotate	exon	1849601	1849765	.	+	.	ID=MeliponaBeecheii_017927-T1.exon9;Parent=MeliponaBeecheii_017927-T1
scaffold_71	funannotate	exon	1373571	1373588	.	-	.	ID=MeliponaBeecheii_017893-T1.exon1;Parent=MeliponaBeecheii_017893-T1
scaffold_71	funannotate	exon	1846777	1847016	.	+	.	ID=MeliponaBeecheii_017927-T1.exon4;Parent=MeliponaBeecheii_017927-T1
scaffold_71	funannotate	exon	1847716	1847877	.	+	.	ID=MeliponaBeecheii_017927-T1.exon5;Parent=MeliponaBeecheii_017927-T1
scaffold_71	funannotate	exon	1372622	1373249	.	-	.	ID=MeliponaBeecheii_017893-T1.exon3;Parent=MeliponaBeecheii_017893-T1
scaffold_71	funannotate	exon	1848180	1848306	.	+	.	ID=MeliponaBeecheii_017927-T1.exon6;Parent=MeliponaBeecheii_017927-T1
scaffold_71	funannotate	exon	1373344	1373465	.	-	.	ID=MeliponaBeecheii_017893-T1.exon2;Parent=MeliponaBeecheii_017893-T1
scaffold_71	funannotate	exon	1848955	1849104	.	+	.	ID=MeliponaBeecheii_017927-T1.exon7;Parent=MeliponaBeecheii_017927-T1
scaffold_71	funannotate	exon	1842064	1842087	.	+	.	ID=MeliponaBeecheii_017927-T1.exon1;Parent=MeliponaBeecheii_017927-T1
scaffold_71	funannotate	exon	1842939	1843160	.	+	.	ID=MeliponaBeecheii_017927-T1.exon2;Parent=MeliponaBeecheii_017927-T1
scaffold_71	funannotate	exon	1844497	1844559	.	+	.	ID=MeliponaBeecheii_017927-T1.exon3;Parent=MeliponaBeecheii_017927-T1
scaffold_71	funannotate	exon	10460923	10461306	.	+	.	ID=MeliponaBeecheii_018608-T1.exon1;Parent=MeliponaBeecheii_018608-T1
scaffold_71	funannotate	exon	10461659	10461854	.	+	.	ID=MeliponaBeecheii_018608-T1.exon2;Parent=MeliponaBeecheii_018608-T1
scaffold_71	funannotate	mRNA	13358595	13358870	.	+	.	ID=MeliponaBeecheii_018859-T1;Parent=MeliponaBeecheii_018859
scaffold_71	funannotate	exon	10463325	10463506	.	+	.	ID=MeliponaBeecheii_018608-T1.exon3;Parent=MeliponaBeecheii_018608-T1
scaffold_71	funannotate	CDS	13595700	13595739	.	-	0	ID=MeliponaBeecheii_018883-T1.cds;Parent=MeliponaBeecheii_018883-T1
scaffold_71	funannotate	CDS	13595535	13595625	.	-	0	ID=MeliponaBeecheii_018883-T1.cds;Parent=MeliponaBeecheii_018883-T1
scaffold_71	funannotate	CDS	13594903	13595079	.	-	0	ID=MeliponaBeecheii_018883-T1.cds;Parent=MeliponaBeecheii_018883-T1
scaffold_71	funannotate	CDS	13594067	13594307	.	-	0	ID=MeliponaBeecheii_018883-T1.cds;Parent=MeliponaBeecheii_018883-T1
scaffold_71	funannotate	CDS	13593877	13593996	.	-	0	ID=MeliponaBeecheii_018883-T1.cds;Parent=MeliponaBeecheii_018883-T1
scaffold_71	funannotate	CDS	13593526	13593814	.	-	0	ID=MeliponaBeecheii_018883-T1.cds;Parent=MeliponaBeecheii_018883-T1
scaffold_71	funannotate	CDS	13593349	13593451	.	-	0	ID=MeliponaBeecheii_018883-T1.cds;Parent=MeliponaBeecheii_018883-T1
scaffold_71	funannotate	CDS	13591540	13591621	.	-	0	ID=MeliponaBeecheii_018883-T1.cds;Parent=MeliponaBeecheii_018883-T1
scaffold_71	funannotate	CDS	13375091	13375173	.	-	0	ID=MeliponaBeecheii_018861-T1.cds;Parent=MeliponaBeecheii_018861-T1
scaffold_71	funannotate	CDS	13374708	13375014	.	-	0	ID=MeliponaBeecheii_018861-T1.cds;Parent=MeliponaBeecheii_018861-T1
scaffold_71	funannotate	CDS	4156702	4156806	.	+	0	ID=MeliponaBeecheii_018103-T1.cds;Parent=MeliponaBeecheii_018103-T1
scaffold_71	funannotate	CDS	4157548	4157735	.	+	0	ID=MeliponaBeecheii_018103-T1.cds;Parent=MeliponaBeecheii_018103-T1
scaffold_71	funannotate	CDS	4159885	4160101	.	+	0	ID=MeliponaBeecheii_018103-T1.cds;Parent=MeliponaBeecheii_018103-T1
scaffold_71	funannotate	exon	7815262	7815406	.	-	.	ID=MeliponaBeecheii_018376-T1.exon2;Parent=MeliponaBeecheii_018376-T1
scaffold_71	funannotate	exon	7816569	7816729	.	-	.	ID=MeliponaBeecheii_018376-T1.exon1;Parent=MeliponaBeecheii_018376-T1
scaffold_71	funannotate	CDS	7581941	7583389	.	-	0	ID=MeliponaBeecheii_018349-T1.cds;Parent=MeliponaBeecheii_018349-T1
scaffold_71	funannotate	exon	7813233	7813403	.	-	.	ID=MeliponaBeecheii_018376-T1.exon6;Parent=MeliponaBeecheii_018376-T1
scaffold_71	funannotate	exon	7813487	7813688	.	-	.	ID=MeliponaBeecheii_018376-T1.exon5;Parent=MeliponaBeecheii_018376-T1
scaffold_71	funannotate	exon	7814413	7814555	.	-	.	ID=MeliponaBeecheii_018376-T1.exon4;Parent=MeliponaBeecheii_018376-T1
scaffold_71	funannotate	exon	7814882	7814977	.	-	.	ID=MeliponaBeecheii_018376-T1.exon3;Parent=MeliponaBeecheii_018376-T1
scaffold_71	funannotate	CDS	11247407	11248053	.	+	0	ID=MeliponaBeecheii_018660-T1.cds;Parent=MeliponaBeecheii_018660-T1
scaffold_71	funannotate	CDS	11248538	11248931	.	+	0	ID=MeliponaBeecheii_018660-T1.cds;Parent=MeliponaBeecheii_018660-T1
scaffold_71	funannotate	exon	7811872	7812017	.	-	.	ID=MeliponaBeecheii_018376-T1.exon9;Parent=MeliponaBeecheii_018376-T1
scaffold_71	funannotate	exon	7812276	7812428	.	-	.	ID=MeliponaBeecheii_018376-T1.exon8;Parent=MeliponaBeecheii_018376-T1
scaffold_71	funannotate	exon	7812892	7813126	.	-	.	ID=MeliponaBeecheii_018376-T1.exon7;Parent=MeliponaBeecheii_018376-T1
scaffold_71	funannotate	mRNA	5019537	5019741	.	-	.	ID=MeliponaBeecheii_018181-T1;Parent=MeliponaBeecheii_018181
scaffold_71	funannotate	exon	8786676	8786797	.	-	.	ID=MeliponaBeecheii_018447-T1.exon1;Parent=MeliponaBeecheii_018447-T1
scaffold_71	funannotate	exon	8786551	8786596	.	-	.	ID=MeliponaBeecheii_018447-T1.exon2;Parent=MeliponaBeecheii_018447-T1
scaffold_71	funannotate	exon	8786325	8786452	.	-	.	ID=MeliponaBeecheii_018447-T1.exon3;Parent=MeliponaBeecheii_018447-T1
scaffold_71	funannotate	exon	8786021	8786240	.	-	.	ID=MeliponaBeecheii_018447-T1.exon4;Parent=MeliponaBeecheii_018447-T1
scaffold_71	funannotate	exon	8785363	8785948	.	-	.	ID=MeliponaBeecheii_018447-T1.exon5;Parent=MeliponaBeecheii_018447-T1
scaffold_71	funannotate	exon	8784953	8785287	.	-	.	ID=MeliponaBeecheii_018447-T1.exon6;Parent=MeliponaBeecheii_018447-T1
scaffold_71	funannotate	exon	8784692	8784873	.	-	.	ID=MeliponaBeecheii_018447-T1.exon7;Parent=MeliponaBeecheii_018447-T1
scaffold_71	funannotate	exon	8784469	8784631	.	-	.	ID=MeliponaBeecheii_018447-T1.exon8;Parent=MeliponaBeecheii_018447-T1
scaffold_71	funannotate	exon	8784198	8784383	.	-	.	ID=MeliponaBeecheii_018447-T1.exon9;Parent=MeliponaBeecheii_018447-T1
scaffold_71	funannotate	CDS	12726830	12727144	.	+	0	ID=MeliponaBeecheii_018812-T1.cds;Parent=MeliponaBeecheii_018812-T1
scaffold_71	funannotate	CDS	12729336	12729656	.	+	0	ID=MeliponaBeecheii_018812-T1.cds;Parent=MeliponaBeecheii_018812-T1
scaffold_71	funannotate	exon	209621	209719	.	-	.	ID=MeliponaBeecheii_017766-T1.exon3;Parent=MeliponaBeecheii_017766-T1
scaffold_71	funannotate	exon	209312	209445	.	-	.	ID=MeliponaBeecheii_017766-T1.exon4;Parent=MeliponaBeecheii_017766-T1
scaffold_71	funannotate	CDS	644793	644903	.	-	0	ID=MeliponaBeecheii_017823-T1.cds;Parent=MeliponaBeecheii_017823-T1
scaffold_71	funannotate	CDS	641698	641789	.	-	0	ID=MeliponaBeecheii_017823-T1.cds;Parent=MeliponaBeecheii_017823-T1
scaffold_71	funannotate	CDS	633161	633383	.	-	0	ID=MeliponaBeecheii_017823-T1.cds;Parent=MeliponaBeecheii_017823-T1
scaffold_71	funannotate	CDS	630384	630599	.	-	0	ID=MeliponaBeecheii_017823-T1.cds;Parent=MeliponaBeecheii_017823-T1
scaffold_71	funannotate	CDS	628856	629038	.	-	0	ID=MeliponaBeecheii_017823-T1.cds;Parent=MeliponaBeecheii_017823-T1
scaffold_71	funannotate	CDS	628243	628403	.	-	0	ID=MeliponaBeecheii_017823-T1.cds;Parent=MeliponaBeecheii_017823-T1
scaffold_71	funannotate	CDS	627314	628142	.	-	0	ID=MeliponaBeecheii_017823-T1.cds;Parent=MeliponaBeecheii_017823-T1
scaffold_71	funannotate	CDS	627025	627235	.	-	0	ID=MeliponaBeecheii_017823-T1.cds;Parent=MeliponaBeecheii_017823-T1
scaffold_71	funannotate	CDS	626504	626753	.	-	0	ID=MeliponaBeecheii_017823-T1.cds;Parent=MeliponaBeecheii_017823-T1
scaffold_71	funannotate	CDS	625418	625874	.	-	0	ID=MeliponaBeecheii_017823-T1.cds;Parent=MeliponaBeecheii_017823-T1
scaffold_71	funannotate	CDS	625171	625239	.	-	0	ID=MeliponaBeecheii_017823-T1.cds;Parent=MeliponaBeecheii_017823-T1
scaffold_71	funannotate	CDS	624783	624896	.	-	0	ID=MeliponaBeecheii_017823-T1.cds;Parent=MeliponaBeecheii_017823-T1
scaffold_71	funannotate	CDS	624350	624519	.	-	0	ID=MeliponaBeecheii_017823-T1.cds;Parent=MeliponaBeecheii_017823-T1
scaffold_71	funannotate	CDS	623970	624263	.	-	0	ID=MeliponaBeecheii_017823-T1.cds;Parent=MeliponaBeecheii_017823-T1
scaffold_71	funannotate	CDS	623748	623901	.	-	0	ID=MeliponaBeecheii_017823-T1.cds;Parent=MeliponaBeecheii_017823-T1
scaffold_71	funannotate	CDS	621182	623669	.	-	0	ID=MeliponaBeecheii_017823-T1.cds;Parent=MeliponaBeecheii_017823-T1
scaffold_71	funannotate	CDS	619582	619716	.	-	0	ID=MeliponaBeecheii_017823-T1.cds;Parent=MeliponaBeecheii_017823-T1
scaffold_71	funannotate	CDS	618485	618636	.	-	0	ID=MeliponaBeecheii_017823-T1.cds;Parent=MeliponaBeecheii_017823-T1
scaffold_71	funannotate	CDS	618161	618365	.	-	0	ID=MeliponaBeecheii_017823-T1.cds;Parent=MeliponaBeecheii_017823-T1
scaffold_71	funannotate	CDS	617565	617691	.	-	0	ID=MeliponaBeecheii_017823-T1.cds;Parent=MeliponaBeecheii_017823-T1
scaffold_71	funannotate	CDS	617304	617500	.	-	0	ID=MeliponaBeecheii_017823-T1.cds;Parent=MeliponaBeecheii_017823-T1
scaffold_71	funannotate	CDS	615749	616131	.	-	0	ID=MeliponaBeecheii_017823-T1.cds;Parent=MeliponaBeecheii_017823-T1
scaffold_71	funannotate	exon	210057	210150	.	-	.	ID=MeliponaBeecheii_017766-T1.exon1;Parent=MeliponaBeecheii_017766-T1
scaffold_71	funannotate	exon	209833	209954	.	-	.	ID=MeliponaBeecheii_017766-T1.exon2;Parent=MeliponaBeecheii_017766-T1
scaffold_71	funannotate	exon	207260	207696	.	-	.	ID=MeliponaBeecheii_017766-T1.exon7;Parent=MeliponaBeecheii_017766-T1
scaffold_71	funannotate	exon	207057	207184	.	-	.	ID=MeliponaBeecheii_017766-T1.exon8;Parent=MeliponaBeecheii_017766-T1
scaffold_71	funannotate	mRNA	13152667	13153970	.	-	.	ID=MeliponaBeecheii_018847-T1;Parent=MeliponaBeecheii_018847
scaffold_71	funannotate	exon	208165	208482	.	-	.	ID=MeliponaBeecheii_017766-T1.exon5;Parent=MeliponaBeecheii_017766-T1
scaffold_71	funannotate	mRNA	8677756	8680587	.	-	.	ID=MeliponaBeecheii_018438-T1;Parent=MeliponaBeecheii_018438
scaffold_71	funannotate	exon	207795	208092	.	-	.	ID=MeliponaBeecheii_017766-T1.exon6;Parent=MeliponaBeecheii_017766-T1
scaffold_71	funannotate	mRNA	3644420	3646963	.	-	.	ID=MeliponaBeecheii_018066-T1;Ontology_term=GO:0007608%2CGO:0016020%2CGO:0004984%2CGO:0005549;Dbxref=InterPro:IPR004117;Parent=MeliponaBeecheii_018066
scaffold_71	funannotate	exon	206620	206966	.	-	.	ID=MeliponaBeecheii_017766-T1.exon9;Parent=MeliponaBeecheii_017766-T1
scaffold_71	funannotate	CDS	893075	894001	.	-	0	ID=MeliponaBeecheii_017850-T1.cds;Parent=MeliponaBeecheii_017850-T1
scaffold_71	funannotate	mRNA	6982687	6984410	.	-	.	ID=MeliponaBeecheii_018300-T1;Parent=MeliponaBeecheii_018300
scaffold_71	funannotate	mRNA	5261293	5261651	.	-	.	ID=MeliponaBeecheii_018193-T1;Parent=MeliponaBeecheii_018193
scaffold_71	funannotate	exon	12390043	12390714	.	-	.	ID=MeliponaBeecheii_018773-T1.exon1;Parent=MeliponaBeecheii_018773-T1
scaffold_71	funannotate	mRNA	13010192	13011520	.	+	.	ID=MeliponaBeecheii_018835-T1;Parent=MeliponaBeecheii_018835
scaffold_71	funannotate	mRNA	7289640	7304846	.	+	.	ID=MeliponaBeecheii_018312-T1;Ontology_term=GO:0016020;Dbxref=InterPro:IPR002159%2CPFAM:PF01130;Parent=MeliponaBeecheii_018312
scaffold_71	funannotate	mRNA	11831402	11834891	.	+	.	ID=MeliponaBeecheii_018708-T1;Ontology_term=GO:0035556%2CGO:0006468%2CGO:0004674%2CGO:0004672%2CGO:0005524;Dbxref=PFAM:PF00169%2CInterPro:IPR011009%2CPFAM:PF06293%2CInterPro:IPR011993%2CInterPro:IPR002219%2CInterPro:IPR017441%2CInterPro:IPR000719%2CInterPro:IPR001849%2CInterPro:IPR008271%2CInterPro:IPR015727%2CPFAM:PF07714%2CPFAM:PF00130%2CPFAM:PF00069%2CInterPro:IPR020454%2CPFAM:PF14531;Parent=M…
scaffold_71	funannotate	mRNA	334302	335990	.	+	.	ID=MeliponaBeecheii_017787-T1;Ontology_term=GO:0002949;Dbxref=InterPro:IPR022450%2CPFAM:PF00814%2CInterPro:IPR017861%2CInterPro:IPR043129%2CInterPro:IPR000905;Parent=MeliponaBeecheii_017787
scaffold_71	funannotate	mRNA	3511899	3514503	.	-	.	ID=MeliponaBeecheii_018054-T1;Parent=MeliponaBeecheii_018054
scaffold_71	funannotate	CDS	99827	99955	.	-	0	ID=MeliponaBeecheii_017744-T1.cds;Parent=MeliponaBeecheii_017744-T1
scaffold_71	funannotate	CDS	99673	99746	.	-	0	ID=MeliponaBeecheii_017744-T1.cds;Parent=MeliponaBeecheii_017744-T1
scaffold_71	funannotate	CDS	99372	99561	.	-	0	ID=MeliponaBeecheii_017744-T1.cds;Parent=MeliponaBeecheii_017744-T1
scaffold_71	funannotate	CDS	9238652	9238958	.	+	0	ID=MeliponaBeecheii_018510-T1.cds;Parent=MeliponaBeecheii_018510-T1
scaffold_71	funannotate	CDS	9239187	9239398	.	+	0	ID=MeliponaBeecheii_018510-T1.cds;Parent=MeliponaBeecheii_018510-T1
scaffold_71	funannotate	CDS	9239488	9239787	.	+	0	ID=MeliponaBeecheii_018510-T1.cds;Parent=MeliponaBeecheii_018510-T1
scaffold_71	funannotate	exon	3264512	3264772	.	+	.	ID=MeliponaBeecheii_018030-T1.exon1;Parent=MeliponaBeecheii_018030-T1
scaffold_71	funannotate	exon	10472683	10472852	.	+	.	ID=MeliponaBeecheii_018609-T1.exon3;Parent=MeliponaBeecheii_018609-T1
scaffold_71	funannotate	CDS	13009975	13009989	.	-	0	ID=MeliponaBeecheii_018834-T1.cds;Parent=MeliponaBeecheii_018834-T1
scaffold_71	funannotate	CDS	13009535	13009867	.	-	0	ID=MeliponaBeecheii_018834-T1.cds;Parent=MeliponaBeecheii_018834-T1
scaffold_71	funannotate	mRNA	2477725	2480160	.	-	.	ID=MeliponaBeecheii_017979-T1;Ontology_term=GO:0016020;Dbxref=PFAM:PF04831%2CInterPro:IPR006916;Parent=MeliponaBeecheii_017979
scaffold_71	funannotate	exon	10470913	10470977	.	+	.	ID=MeliponaBeecheii_018609-T1.exon2;Parent=MeliponaBeecheii_018609-T1
scaffold_71	funannotate	mRNA	72017	73450	.	+	.	ID=MeliponaBeecheii_017738-T1;Ontology_term=GO:0005975%2CGO:0019318%2CGO:0030246%2CGO:0016853%2CGO:0003824;Dbxref=PFAM:PF01263%2CInterPro:IPR018052%2CInterPro:IPR011013%2CInterPro:IPR008183%2CInterPro:IPR015443%2CInterPro:IPR014718;Parent=MeliponaBeecheii_017738
scaffold_71	funannotate	exon	10470728	10470840	.	+	.	ID=MeliponaBeecheii_018609-T1.exon1;Parent=MeliponaBeecheii_018609-T1
scaffold_71	funannotate	exon	1382872	1382945	.	+	.	ID=MeliponaBeecheii_017894-T1.exon1;Parent=MeliponaBeecheii_017894-T1
scaffold_71	funannotate	exon	3266093	3266267	.	+	.	ID=MeliponaBeecheii_018030-T1.exon5;Parent=MeliponaBeecheii_018030-T1
scaffold_71	funannotate	exon	10474936	10475035	.	+	.	ID=MeliponaBeecheii_018609-T1.exon7;Parent=MeliponaBeecheii_018609-T1
scaffold_71	funannotate	exon	3265712	3266012	.	+	.	ID=MeliponaBeecheii_018030-T1.exon4;Parent=MeliponaBeecheii_018030-T1
scaffold_71	funannotate	exon	10474668	10474839	.	+	.	ID=MeliponaBeecheii_018609-T1.exon6;Parent=MeliponaBeecheii_018609-T1
scaffold_71	funannotate	exon	3265409	3265649	.	+	.	ID=MeliponaBeecheii_018030-T1.exon3;Parent=MeliponaBeecheii_018030-T1
scaffold_71	funannotate	exon	3869788	3869981	.	+	.	ID=MeliponaBeecheii_018088-T1.exon1;Parent=MeliponaBeecheii_018088-T1
scaffold_71	funannotate	exon	10474132	10474486	.	+	.	ID=MeliponaBeecheii_018609-T1.exon5;Parent=MeliponaBeecheii_018609-T1
scaffold_71	funannotate	exon	3264881	3265313	.	+	.	ID=MeliponaBeecheii_018030-T1.exon2;Parent=MeliponaBeecheii_018030-T1
scaffold_71	funannotate	exon	3870430	3870604	.	+	.	ID=MeliponaBeecheii_018088-T1.exon2;Parent=MeliponaBeecheii_018088-T1
scaffold_71	funannotate	exon	10472932	10473057	.	+	.	ID=MeliponaBeecheii_018609-T1.exon4;Parent=MeliponaBeecheii_018609-T1
scaffold_71	funannotate	exon	3267521	3267952	.	+	.	ID=MeliponaBeecheii_018030-T1.exon9;Parent=MeliponaBeecheii_018030-T1
scaffold_71	funannotate	exon	3267230	3267444	.	+	.	ID=MeliponaBeecheii_018030-T1.exon8;Parent=MeliponaBeecheii_018030-T1
scaffold_71	funannotate	exon	3266853	3267058	.	+	.	ID=MeliponaBeecheii_018030-T1.exon7;Parent=MeliponaBeecheii_018030-T1
scaffold_71	funannotate	exon	3266583	3266787	.	+	.	ID=MeliponaBeecheii_018030-T1.exon6;Parent=MeliponaBeecheii_018030-T1
scaffold_71	funannotate	CDS	2866524	2866687	.	+	0	ID=MeliponaBeecheii_018003-T1.cds;Parent=MeliponaBeecheii_018003-T1
scaffold_71	funannotate	CDS	2866775	2866997	.	+	0	ID=MeliponaBeecheii_018003-T1.cds;Parent=MeliponaBeecheii_018003-T1
scaffold_71	funannotate	mRNA	3892099	3893714	.	+	.	ID=MeliponaBeecheii_018091-T1;Parent=MeliponaBeecheii_018091
scaffold_71	funannotate	CDS	7460041	7460064	.	+	0	ID=MeliponaBeecheii_018327-T1.cds;Parent=MeliponaBeecheii_018327-T1
scaffold_71	funannotate	CDS	7460887	7461001	.	+	0	ID=MeliponaBeecheii_018327-T1.cds;Parent=MeliponaBeecheii_018327-T1
scaffold_71	funannotate	CDS	7463554	7463803	.	+	0	ID=MeliponaBeecheii_018327-T1.cds;Parent=MeliponaBeecheii_018327-T1
scaffold_71	funannotate	CDS	7463894	7464234	.	+	0	ID=MeliponaBeecheii_018327-T1.cds;Parent=MeliponaBeecheii_018327-T1
scaffold_71	funannotate	CDS	7464397	7464885	.	+	0	ID=MeliponaBeecheii_018327-T1.cds;Parent=MeliponaBeecheii_018327-T1
scaffold_71	funannotate	CDS	7464944	7464948	.	+	0	ID=MeliponaBeecheii_018327-T1.cds;Parent=MeliponaBeecheii_018327-T1
scaffold_71	funannotate	CDS	13552573	13552596	.	+	0	ID=MeliponaBeecheii_018879-T1.cds;Parent=MeliponaBeecheii_018879-T1
scaffold_71	funannotate	CDS	13553049	13553170	.	+	0	ID=MeliponaBeecheii_018879-T1.cds;Parent=MeliponaBeecheii_018879-T1
scaffold_71	funannotate	CDS	13560837	13561383	.	+	0	ID=MeliponaBeecheii_018879-T1.cds;Parent=MeliponaBeecheii_018879-T1
scaffold_71	funannotate	CDS	13562098	13562631	.	+	0	ID=MeliponaBeecheii_018879-T1.cds;Parent=MeliponaBeecheii_018879-T1
scaffold_71	funannotate	CDS	13562802	13563314	.	+	0	ID=MeliponaBeecheii_018879-T1.cds;Parent=MeliponaBeecheii_018879-T1
scaffold_71	funannotate	exon	11299613	11299704	.	+	.	ID=MeliponaBeecheii_018665-T1.exon1;Parent=MeliponaBeecheii_018665-T1
scaffold_71	funannotate	exon	11301185	11301425	.	+	.	ID=MeliponaBeecheii_018665-T1.exon4;Parent=MeliponaBeecheii_018665-T1
scaffold_71	funannotate	exon	11299895	11300671	.	+	.	ID=MeliponaBeecheii_018665-T1.exon2;Parent=MeliponaBeecheii_018665-T1
scaffold_71	funannotate	exon	11300975	11301097	.	+	.	ID=MeliponaBeecheii_018665-T1.exon3;Parent=MeliponaBeecheii_018665-T1
scaffold_71	funannotate	exon	12054743	12055008	.	-	.	ID=MeliponaBeecheii_018735-T1.exon1;Parent=MeliponaBeecheii_018735-T1
scaffold_71	funannotate	CDS	10445172	10445189	.	+	0	ID=MeliponaBeecheii_018606-T1.cds;Parent=MeliponaBeecheii_018606-T1
scaffold_71	funannotate	CDS	10445325	10445530	.	+	0	ID=MeliponaBeecheii_018606-T1.cds;Parent=MeliponaBeecheii_018606-T1
scaffold_71	funannotate	CDS	10446062	10446326	.	+	0	ID=MeliponaBeecheii_018606-T1.cds;Parent=MeliponaBeecheii_018606-T1
scaffold_71	funannotate	CDS	10446698	10446944	.	+	0	ID=MeliponaBeecheii_018606-T1.cds;Parent=MeliponaBeecheii_018606-T1
scaffold_71	funannotate	CDS	10447050	10447222	.	+	0	ID=MeliponaBeecheii_018606-T1.cds;Parent=MeliponaBeecheii_018606-T1
scaffold_71	funannotate	exon	4961149	4962573	.	-	.	ID=MeliponaBeecheii_018178-T1.exon2;Parent=MeliponaBeecheii_018178-T1
scaffold_71	funannotate	exon	4967517	4967640	.	-	.	ID=MeliponaBeecheii_018178-T1.exon1;Parent=MeliponaBeecheii_018178-T1
scaffold_71	funannotate	mRNA	14514044	14514752	.	-	.	ID=MeliponaBeecheii_018949-T1;Dbxref=PFAM:PF15868%2CInterPro:IPR031734;Parent=MeliponaBeecheii_018949
scaffold_71	funannotate	exon	1206487	1206710	.	+	.	ID=MeliponaBeecheii_017874-T1.exon4;Parent=MeliponaBeecheii_017874-T1
scaffold_71	funannotate	exon	1206242	1206370	.	+	.	ID=MeliponaBeecheii_017874-T1.exon3;Parent=MeliponaBeecheii_017874-T1
scaffold_71	funannotate	exon	1207565	1207734	.	+	.	ID=MeliponaBeecheii_017874-T1.exon6;Parent=MeliponaBeecheii_017874-T1
scaffold_71	funannotate	exon	1207283	1207440	.	+	.	ID=MeliponaBeecheii_017874-T1.exon5;Parent=MeliponaBeecheii_017874-T1
scaffold_71	funannotate	CDS	7806758	7806877	.	+	0	ID=MeliponaBeecheii_018375-T1.cds;Parent=MeliponaBeecheii_018375-T1
scaffold_71	funannotate	CDS	7807054	7807182	.	+	0	ID=MeliponaBeecheii_018375-T1.cds;Parent=MeliponaBeecheii_018375-T1
scaffold_71	funannotate	CDS	7807310	7807383	.	+	0	ID=MeliponaBeecheii_018375-T1.cds;Parent=MeliponaBeecheii_018375-T1
scaffold_71	funannotate	CDS	7807456	7807492	.	+	0	ID=MeliponaBeecheii_018375-T1.cds;Parent=MeliponaBeecheii_018375-T1
scaffold_71	funannotate	exon	1204496	1204558	.	+	.	ID=MeliponaBeecheii_017874-T1.exon2;Parent=MeliponaBeecheii_017874-T1
scaffold_71	funannotate	exon	1203849	1203899	.	+	.	ID=MeliponaBeecheii_017874-T1.exon1;Parent=MeliponaBeecheii_017874-T1
scaffold_71	funannotate	CDS	7688531	7688826	.	-	0	ID=MeliponaBeecheii_018353-T1.cds;Parent=MeliponaBeecheii_018353-T1
scaffold_71	funannotate	CDS	7687544	7687748	.	-	0	ID=MeliponaBeecheii_018353-T1.cds;Parent=MeliponaBeecheii_018353-T1
scaffold_71	funannotate	CDS	7686277	7686555	.	-	0	ID=MeliponaBeecheii_018353-T1.cds;Parent=MeliponaBeecheii_018353-T1
scaffold_71	funannotate	exon	12544595	12545599	.	-	.	ID=MeliponaBeecheii_018791-T1.exon1;Parent=MeliponaBeecheii_018791-T1
scaffold_71	funannotate	exon	795918	795925	.	+	.	ID=MeliponaBeecheii_017838-T1.exon7;Parent=MeliponaBeecheii_017838-T1
scaffold_71	funannotate	exon	796272	796491	.	+	.	ID=MeliponaBeecheii_017838-T1.exon8;Parent=MeliponaBeecheii_017838-T1
scaffold_71	funannotate	mRNA	3759938	3760162	.	-	.	ID=MeliponaBeecheii_018078-T1;Parent=MeliponaBeecheii_018078
scaffold_71	funannotate	CDS	1406203	1406264	.	+	0	ID=MeliponaBeecheii_017901-T1.cds;Parent=MeliponaBeecheii_017901-T1
scaffold_71	funannotate	CDS	1406697	1406915	.	+	0	ID=MeliponaBeecheii_017901-T1.cds;Parent=MeliponaBeecheii_017901-T1
scaffold_71	funannotate	CDS	1407951	1408301	.	+	0	ID=MeliponaBeecheii_017901-T1.cds;Parent=MeliponaBeecheii_017901-T1
scaffold_71	funannotate	CDS	1409252	1409443	.	+	0	ID=MeliponaBeecheii_017901-T1.cds;Parent=MeliponaBeecheii_017901-T1
scaffold_71	funannotate	CDS	1410764	1411089	.	+	0	ID=MeliponaBeecheii_017901-T1.cds;Parent=MeliponaBeecheii_017901-T1
scaffold_71	funannotate	CDS	1411825	1412103	.	+	0	ID=MeliponaBeecheii_017901-T1.cds;Parent=MeliponaBeecheii_017901-T1
scaffold_71	funannotate	CDS	1412769	1412941	.	+	0	ID=MeliponaBeecheii_017901-T1.cds;Parent=MeliponaBeecheii_017901-T1
scaffold_71	funannotate	exon	789423	789430	.	+	.	ID=MeliponaBeecheii_017838-T1.exon1;Parent=MeliponaBeecheii_017838-T1
scaffold_71	funannotate	exon	789875	789881	.	+	.	ID=MeliponaBeecheii_017838-T1.exon2;Parent=MeliponaBeecheii_017838-T1
scaffold_71	funannotate	exon	790372	790377	.	+	.	ID=MeliponaBeecheii_017838-T1.exon3;Parent=MeliponaBeecheii_017838-T1
scaffold_71	funannotate	exon	790786	790791	.	+	.	ID=MeliponaBeecheii_017838-T1.exon4;Parent=MeliponaBeecheii_017838-T1
scaffold_71	funannotate	exon	792529	792537	.	+	.	ID=MeliponaBeecheii_017838-T1.exon5;Parent=MeliponaBeecheii_017838-T1
scaffold_71	funannotate	exon	793989	793994	.	+	.	ID=MeliponaBeecheii_017838-T1.exon6;Parent=MeliponaBeecheii_017838-T1
scaffold_71	funannotate	exon	14157917	14158049	.	+	.	ID=MeliponaBeecheii_018916-T1.exon2;Parent=MeliponaBeecheii_018916-T1
scaffold_71	funannotate	exon	14150277	14150337	.	+	.	ID=MeliponaBeecheii_018916-T1.exon1;Parent=MeliponaBeecheii_018916-T1
scaffold_71	funannotate	exon	4771183	4771833	.	+	.	ID=MeliponaBeecheii_018158-T1.exon1;Parent=MeliponaBeecheii_018158-T1
scaffold_71	funannotate	exon	14165313	14165424	.	+	.	ID=MeliponaBeecheii_018916-T1.exon3;Parent=MeliponaBeecheii_018916-T1
scaffold_71	funannotate	mRNA	14518537	14520249	.	-	.	ID=MeliponaBeecheii_018950-T1;Parent=MeliponaBeecheii_018950
scaffold_71	funannotate	mRNA	2314566	2316480	.	+	.	ID=MeliponaBeecheii_017967-T1;Parent=MeliponaBeecheii_017967
scaffold_71	funannotate	CDS	5328023	5328364	.	-	0	ID=MeliponaBeecheii_018196-T1.cds;Parent=MeliponaBeecheii_018196-T1
scaffold_71	funannotate	CDS	10824673	10824939	.	-	0	ID=MeliponaBeecheii_018628-T1.cds;Parent=MeliponaBeecheii_018628-T1
scaffold_71	funannotate	exon	12905867	12906039	.	+	.	ID=MeliponaBeecheii_018826-T1.exon1;Parent=MeliponaBeecheii_018826-T1
scaffold_71	funannotate	exon	12906761	12906822	.	+	.	ID=MeliponaBeecheii_018826-T1.exon2;Parent=MeliponaBeecheii_018826-T1
scaffold_71	funannotate	mRNA	189911	193793	.	-	.	ID=MeliponaBeecheii_017763-T1;Ontology_term=GO:0003676;Dbxref=InterPro:IPR012340%2CPFAM:PF00313%2CInterPro:IPR002059%2CInterPro:IPR019844%2CInterPro:IPR011129;Parent=MeliponaBeecheii_017763
scaffold_71	funannotate	exon	12906963	12907085	.	+	.	ID=MeliponaBeecheii_018826-T1.exon3;Parent=MeliponaBeecheii_018826-T1
scaffold_71	funannotate	exon	14138966	14139189	.	-	.	ID=MeliponaBeecheii_018915-T1.exon3;Parent=MeliponaBeecheii_018915-T1
scaffold_71	funannotate	mRNA	2049578	2051884	.	-	.	ID=MeliponaBeecheii_017943-T1;Ontology_term=GO:0042302;Dbxref=PFAM:PF00379%2CInterPro:IPR000618%2CInterPro:IPR031311;Parent=MeliponaBeecheii_017943
scaffold_71	funannotate	exon	12907746	12908038	.	+	.	ID=MeliponaBeecheii_018826-T1.exon4;Parent=MeliponaBeecheii_018826-T1
scaffold_71	funannotate	exon	14139910	14139916	.	-	.	ID=MeliponaBeecheii_018915-T1.exon2;Parent=MeliponaBeecheii_018915-T1
scaffold_71	funannotate	exon	13590523	13590843	.	-	.	ID=MeliponaBeecheii_018882-T1.exon1;Parent=MeliponaBeecheii_018882-T1
scaffold_71	funannotate	exon	14142075	14142080	.	-	.	ID=MeliponaBeecheii_018915-T1.exon1;Parent=MeliponaBeecheii_018915-T1
scaffold_71	funannotate	exon	12908300	12908399	.	+	.	ID=MeliponaBeecheii_018826-T1.exon5;Parent=MeliponaBeecheii_018826-T1
scaffold_71	funannotate	exon	12909295	12909728	.	+	.	ID=MeliponaBeecheii_018826-T1.exon6;Parent=MeliponaBeecheii_018826-T1
scaffold_71	funannotate	mRNA	2139206	2140157	.	+	.	ID=MeliponaBeecheii_017955-T1;Ontology_term=GO:0003676;Dbxref=InterPro:IPR035979%2CInterPro:IPR034393%2CInterPro:IPR012677;Parent=MeliponaBeecheii_017955
scaffold_71	funannotate	exon	116474	117027	.	+	.	ID=MeliponaBeecheii_017748-T1.exon5;Parent=MeliponaBeecheii_017748-T1
scaffold_71	funannotate	mRNA	14252381	14256576	.	+	.	ID=MeliponaBeecheii_018925-T1;Ontology_term=GO:0003777%2CGO:0005524%2CGO:0008017%2CGO:0007018;Dbxref=PFAM:PF00225%2CInterPro:IPR001752%2CInterPro:IPR036961%2CPFAM:PF16796%2CInterPro:IPR027640%2CInterPro:IPR027417;Parent=MeliponaBeecheii_018925
scaffold_71	funannotate	CDS	8790791	8791801	.	+	0	ID=MeliponaBeecheii_018449-T1.cds;Parent=MeliponaBeecheii_018449-T1
scaffold_71	funannotate	exon	559174	559404	.	-	.	ID=MeliponaBeecheii_017818-T1.exon5;Parent=MeliponaBeecheii_017818-T1
scaffold_71	funannotate	exon	559726	559876	.	-	.	ID=MeliponaBeecheii_017818-T1.exon4;Parent=MeliponaBeecheii_017818-T1
scaffold_71	funannotate	exon	560333	560447	.	-	.	ID=MeliponaBeecheii_017818-T1.exon3;Parent=MeliponaBeecheii_017818-T1
scaffold_71	funannotate	exon	560847	560941	.	-	.	ID=MeliponaBeecheii_017818-T1.exon2;Parent=MeliponaBeecheii_017818-T1
scaffold_71	funannotate	exon	563148	563197	.	-	.	ID=MeliponaBeecheii_017818-T1.exon1;Parent=MeliponaBeecheii_017818-T1
scaffold_71	funannotate	CDS	13318994	13319164	.	+	0	ID=MeliponaBeecheii_018857-T1.cds;Parent=MeliponaBeecheii_018857-T1
scaffold_71	funannotate	CDS	13322221	13322505	.	+	0	ID=MeliponaBeecheii_018857-T1.cds;Parent=MeliponaBeecheii_018857-T1
scaffold_71	funannotate	mRNA	13367270	13367536	.	-	.	ID=MeliponaBeecheii_018860-T1;Parent=MeliponaBeecheii_018860
scaffold_71	funannotate	CDS	563148	563197	.	-	0	ID=MeliponaBeecheii_017818-T1.cds;Parent=MeliponaBeecheii_017818-T1
scaffold_71	funannotate	CDS	560847	560941	.	-	0	ID=MeliponaBeecheii_017818-T1.cds;Parent=MeliponaBeecheii_017818-T1
scaffold_71	funannotate	CDS	560333	560447	.	-	0	ID=MeliponaBeecheii_017818-T1.cds;Parent=MeliponaBeecheii_017818-T1
scaffold_71	funannotate	CDS	559726	559876	.	-	0	ID=MeliponaBeecheii_017818-T1.cds;Parent=MeliponaBeecheii_017818-T1
scaffold_71	funannotate	CDS	559174	559404	.	-	0	ID=MeliponaBeecheii_017818-T1.cds;Parent=MeliponaBeecheii_017818-T1
scaffold_71	funannotate	mRNA	10667948	10672175	.	-	.	ID=MeliponaBeecheii_018618-T1;Parent=MeliponaBeecheii_018618
scaffold_71	funannotate	CDS	3702257	3702399	.	-	0	ID=MeliponaBeecheii_018073-T1.cds;Parent=MeliponaBeecheii_018073-T1
scaffold_71	funannotate	CDS	3700809	3700938	.	-	0	ID=MeliponaBeecheii_018073-T1.cds;Parent=MeliponaBeecheii_018073-T1
scaffold_71	funannotate	CDS	3700497	3700703	.	-	0	ID=MeliponaBeecheii_018073-T1.cds;Parent=MeliponaBeecheii_018073-T1
scaffold_71	funannotate	exon	3462730	3462972	.	+	.	ID=MeliponaBeecheii_018050-T1.exon1;Parent=MeliponaBeecheii_018050-T1
scaffold_71	funannotate	CDS	3477985	3478185	.	-	0	ID=MeliponaBeecheii_018051-T1.cds;Parent=MeliponaBeecheii_018051-T1
scaffold_71	funannotate	CDS	3477799	3477922	.	-	0	ID=MeliponaBeecheii_018051-T1.cds;Parent=MeliponaBeecheii_018051-T1
scaffold_71	funannotate	CDS	3476433	3476644	.	-	0	ID=MeliponaBeecheii_018051-T1.cds;Parent=MeliponaBeecheii_018051-T1
scaffold_71	funannotate	CDS	3472888	3473097	.	-	0	ID=MeliponaBeecheii_018051-T1.cds;Parent=MeliponaBeecheii_018051-T1
scaffold_71	funannotate	CDS	6615376	6615400	.	+	0	ID=MeliponaBeecheii_018280-T1.cds;Parent=MeliponaBeecheii_018280-T1
scaffold_71	funannotate	CDS	6617497	6617591	.	+	0	ID=MeliponaBeecheii_018280-T1.cds;Parent=MeliponaBeecheii_018280-T1
scaffold_71	funannotate	CDS	6617626	6617850	.	+	0	ID=MeliponaBeecheii_018280-T1.cds;Parent=MeliponaBeecheii_018280-T1
scaffold_71	funannotate	CDS	6620598	6620951	.	+	0	ID=MeliponaBeecheii_018280-T1.cds;Parent=MeliponaBeecheii_018280-T1
scaffold_71	funannotate	exon	787672	787747	.	+	.	ID=MeliponaBeecheii_017837-T1.exon2;Parent=MeliponaBeecheii_017837-T1
scaffold_71	funannotate	exon	116004	116247	.	+	.	ID=MeliponaBeecheii_017748-T1.exon4;Parent=MeliponaBeecheii_017748-T1
scaffold_71	funannotate	exon	784281	784396	.	+	.	ID=MeliponaBeecheii_017837-T1.exon1;Parent=MeliponaBeecheii_017837-T1
scaffold_71	funannotate	exon	115678	115918	.	+	.	ID=MeliponaBeecheii_017748-T1.exon3;Parent=MeliponaBeecheii_017748-T1
scaffold_71	funannotate	exon	114568	114911	.	+	.	ID=MeliponaBeecheii_017748-T1.exon2;Parent=MeliponaBeecheii_017748-T1
scaffold_71	funannotate	exon	110979	110996	.	+	.	ID=MeliponaBeecheii_017748-T1.exon1;Parent=MeliponaBeecheii_017748-T1
scaffold_71	funannotate	exon	11073792	11073874	.	+	.	ID=MeliponaBeecheii_018645-T1.exon1;Parent=MeliponaBeecheii_018645-T1
scaffold_71	funannotate	exon	11073958	11074105	.	+	.	ID=MeliponaBeecheii_018645-T1.exon2;Parent=MeliponaBeecheii_018645-T1
scaffold_71	funannotate	exon	11074414	11074689	.	+	.	ID=MeliponaBeecheii_018645-T1.exon3;Parent=MeliponaBeecheii_018645-T1
scaffold_71	funannotate	mRNA	13470207	13475296	.	-	.	ID=MeliponaBeecheii_018872-T1;Parent=MeliponaBeecheii_018872
scaffold_71	funannotate	mRNA	14375258	14377108	.	-	.	ID=MeliponaBeecheii_018937-T1;Ontology_term=GO:0005515;Dbxref=InterPro:IPR019734%2CInterPro:IPR011990%2CInterPro:IPR013026;Parent=MeliponaBeecheii_018937
scaffold_71	funannotate	mRNA	134130	136129	.	-	.	ID=MeliponaBeecheii_017751-T1;Ontology_term=GO:0016020;Dbxref=InterPro:IPR002159%2CPFAM:PF01130;Parent=MeliponaBeecheii_017751
scaffold_71	funannotate	mRNA	10445172	10447222	.	+	.	ID=MeliponaBeecheii_018606-T1;Ontology_term=GO:0008021%2CGO:0007269%2CGO:0005524;Dbxref=InterPro:IPR001359%2CInterPro:IPR020898%2CInterPro:IPR013815%2CPFAM:PF08443%2CPFAM:PF02750;Parent=MeliponaBeecheii_018606
scaffold_71	funannotate	exon	8788448	8788736	.	+	.	ID=MeliponaBeecheii_018448-T1.exon2;Parent=MeliponaBeecheii_018448-T1
scaffold_71	funannotate	exon	8788063	8788338	.	+	.	ID=MeliponaBeecheii_018448-T1.exon1;Parent=MeliponaBeecheii_018448-T1
scaffold_71	funannotate	exon	8788955	8789137	.	+	.	ID=MeliponaBeecheii_018448-T1.exon4;Parent=MeliponaBeecheii_018448-T1
scaffold_71	funannotate	exon	8788794	8788879	.	+	.	ID=MeliponaBeecheii_018448-T1.exon3;Parent=MeliponaBeecheii_018448-T1
scaffold_71	funannotate	exon	8789527	8790032	.	+	.	ID=MeliponaBeecheii_018448-T1.exon6;Parent=MeliponaBeecheii_018448-T1
scaffold_71	funannotate	exon	8789223	8789442	.	+	.	ID=MeliponaBeecheii_018448-T1.exon5;Parent=MeliponaBeecheii_018448-T1
scaffold_71	funannotate	exon	917971	918095	.	-	.	ID=MeliponaBeecheii_017857-T1.exon1;Parent=MeliponaBeecheii_017857-T1
scaffold_71	funannotate	exon	917475	917841	.	-	.	ID=MeliponaBeecheii_017857-T1.exon2;Parent=MeliponaBeecheii_017857-T1
scaffold_71	funannotate	exon	917196	917403	.	-	.	ID=MeliponaBeecheii_017857-T1.exon3;Parent=MeliponaBeecheii_017857-T1
scaffold_71	funannotate	mRNA	495888	500289	.	-	.	ID=MeliponaBeecheii_017809-T1;Ontology_term=GO:0005515;Dbxref=InterPro:IPR001680%2CInterPro:IPR017986%2CPFAM:PF00400%2CInterPro:IPR036322%2CInterPro:IPR015943;Parent=MeliponaBeecheii_017809
scaffold_71	funannotate	CDS	3412974	3412993	.	+	0	ID=MeliponaBeecheii_018047-T1.cds;Parent=MeliponaBeecheii_018047-T1
scaffold_71	funannotate	CDS	3413320	3413436	.	+	0	ID=MeliponaBeecheii_018047-T1.cds;Parent=MeliponaBeecheii_018047-T1
scaffold_71	funannotate	CDS	3414318	3414417	.	+	0	ID=MeliponaBeecheii_018047-T1.cds;Parent=MeliponaBeecheii_018047-T1
scaffold_71	funannotate	mRNA	7950427	7951751	.	-	.	ID=MeliponaBeecheii_018397-T1;Ontology_term=GO:0030414%2CGO:0005576;Dbxref=PFAM:PF00095%2CInterPro:IPR036645%2CInterPro:IPR008197;Parent=MeliponaBeecheii_018397
scaffold_71	funannotate	mRNA	13632035	13636324	.	-	.	ID=MeliponaBeecheii_018884-T1;Parent=MeliponaBeecheii_018884
scaffold_71	funannotate	CDS	8509315	8509362	.	-	0	ID=MeliponaBeecheii_018427-T1.cds;Parent=MeliponaBeecheii_018427-T1
scaffold_71	funannotate	CDS	8508618	8508834	.	-	0	ID=MeliponaBeecheii_018427-T1.cds;Parent=MeliponaBeecheii_018427-T1
scaffold_71	funannotate	CDS	8508295	8508507	.	-	0	ID=MeliponaBeecheii_018427-T1.cds;Parent=MeliponaBeecheii_018427-T1
scaffold_71	funannotate	CDS	8507930	8508225	.	-	0	ID=MeliponaBeecheii_018427-T1.cds;Parent=MeliponaBeecheii_018427-T1
scaffold_71	funannotate	CDS	8507622	8507810	.	-	0	ID=MeliponaBeecheii_018427-T1.cds;Parent=MeliponaBeecheii_018427-T1
scaffold_71	funannotate	CDS	8507232	8507546	.	-	0	ID=MeliponaBeecheii_018427-T1.cds;Parent=MeliponaBeecheii_018427-T1
scaffold_71	funannotate	CDS	8507044	8507146	.	-	0	ID=MeliponaBeecheii_018427-T1.cds;Parent=MeliponaBeecheii_018427-T1
scaffold_71	funannotate	CDS	8506797	8506962	.	-	0	ID=MeliponaBeecheii_018427-T1.cds;Parent=MeliponaBeecheii_018427-T1
scaffold_71	funannotate	CDS	8506515	8506706	.	-	0	ID=MeliponaBeecheii_018427-T1.cds;Parent=MeliponaBeecheii_018427-T1
scaffold_71	funannotate	CDS	8506191	8506437	.	-	0	ID=MeliponaBeecheii_018427-T1.cds;Parent=MeliponaBeecheii_018427-T1
scaffold_71	funannotate	CDS	8506039	8506106	.	-	0	ID=MeliponaBeecheii_018427-T1.cds;Parent=MeliponaBeecheii_018427-T1
scaffold_71	funannotate	CDS	8505801	8505921	.	-	0	ID=MeliponaBeecheii_018427-T1.cds;Parent=MeliponaBeecheii_018427-T1
scaffold_71	funannotate	mRNA	4498508	4500389	.	+	.	ID=MeliponaBeecheii_018144-T1;Parent=MeliponaBeecheii_018144
scaffold_71	funannotate	mRNA	8014982	8021280	.	+	.	ID=MeliponaBeecheii_018402-T1;Dbxref=InterPro:IPR029827%2CInterPro:IPR001623%2CPFAM:PF00226%2CInterPro:IPR036869;Parent=MeliponaBeecheii_018402
scaffold_71	funannotate	exon	12239612	12239684	.	-	.	ID=MeliponaBeecheii_018754-T1.exon1;Parent=MeliponaBeecheii_018754-T1
scaffold_71	funannotate	exon	3052578	3052856	.	-	.	ID=MeliponaBeecheii_018013-T1.exon1;Parent=MeliponaBeecheii_018013-T1
scaffold_71	funannotate	CDS	9764244	9764355	.	-	0	ID=MeliponaBeecheii_018554-T1.cds;Parent=MeliponaBeecheii_018554-T1
scaffold_71	funannotate	CDS	9763300	9763423	.	-	0	ID=MeliponaBeecheii_018554-T1.cds;Parent=MeliponaBeecheii_018554-T1
scaffold_71	funannotate	CDS	9763115	9763217	.	-	0	ID=MeliponaBeecheii_018554-T1.cds;Parent=MeliponaBeecheii_018554-T1
scaffold_71	funannotate	CDS	7951655	7951751	.	-	0	ID=MeliponaBeecheii_018397-T1.cds;Parent=MeliponaBeecheii_018397-T1
scaffold_71	funannotate	CDS	7951188	7951253	.	-	0	ID=MeliponaBeecheii_018397-T1.cds;Parent=MeliponaBeecheii_018397-T1
scaffold_71	funannotate	CDS	7950427	7950629	.	-	0	ID=MeliponaBeecheii_018397-T1.cds;Parent=MeliponaBeecheii_018397-T1
scaffold_71	funannotate	CDS	337486	337524	.	-	0	ID=MeliponaBeecheii_017788-T1.cds;Parent=MeliponaBeecheii_017788-T1
scaffold_71	funannotate	CDS	337075	337378	.	-	0	ID=MeliponaBeecheii_017788-T1.cds;Parent=MeliponaBeecheii_017788-T1
scaffold_71	funannotate	CDS	336785	337003	.	-	0	ID=MeliponaBeecheii_017788-T1.cds;Parent=MeliponaBeecheii_017788-T1
scaffold_71	funannotate	CDS	336086	336693	.	-	0	ID=MeliponaBeecheii_017788-T1.cds;Parent=MeliponaBeecheii_017788-T1
scaffold_71	funannotate	mRNA	500823	501848	.	+	.	ID=MeliponaBeecheii_017810-T1;Ontology_term=GO:0003839%2CGO:0006751;Dbxref=InterPro:IPR006840%2CPFAM:PF04752%2CInterPro:IPR013024%2CInterPro:IPR036568;Parent=MeliponaBeecheii_017810
scaffold_71	funannotate	mRNA	10909042	10909668	.	+	.	ID=MeliponaBeecheii_018631-T1;Parent=MeliponaBeecheii_018631
scaffold_71	funannotate	exon	11618831	11619070	.	+	.	ID=MeliponaBeecheii_018682-T1.exon3;Parent=MeliponaBeecheii_018682-T1
scaffold_71	funannotate	exon	11617070	11617075	.	+	.	ID=MeliponaBeecheii_018682-T1.exon2;Parent=MeliponaBeecheii_018682-T1
scaffold_71	funannotate	exon	11614255	11614260	.	+	.	ID=MeliponaBeecheii_018682-T1.exon1;Parent=MeliponaBeecheii_018682-T1
scaffold_71	funannotate	exon	323433	323495	.	-	.	ID=MeliponaBeecheii_017785-T1.exon1;Parent=MeliponaBeecheii_017785-T1
scaffold_71	funannotate	CDS	5659841	5659991	.	+	0	ID=MeliponaBeecheii_018204-T1.cds;Parent=MeliponaBeecheii_018204-T1
scaffold_71	funannotate	CDS	5660619	5660842	.	+	0	ID=MeliponaBeecheii_018204-T1.cds;Parent=MeliponaBeecheii_018204-T1
scaffold_71	funannotate	exon	11867205	11867285	.	-	.	ID=MeliponaBeecheii_018717-T1.exon10;Parent=MeliponaBeecheii_018717-T1
scaffold_71	funannotate	exon	322387	322604	.	-	.	ID=MeliponaBeecheii_017785-T1.exon4;Parent=MeliponaBeecheii_017785-T1
scaffold_71	funannotate	exon	322116	322293	.	-	.	ID=MeliponaBeecheii_017785-T1.exon5;Parent=MeliponaBeecheii_017785-T1
scaffold_71	funannotate	exon	322935	323164	.	-	.	ID=MeliponaBeecheii_017785-T1.exon2;Parent=MeliponaBeecheii_017785-T1
scaffold_71	funannotate	exon	322768	322860	.	-	.	ID=MeliponaBeecheii_017785-T1.exon3;Parent=MeliponaBeecheii_017785-T1
scaffold_71	funannotate	exon	321093	321346	.	-	.	ID=MeliponaBeecheii_017785-T1.exon8;Parent=MeliponaBeecheii_017785-T1
scaffold_71	funannotate	CDS	1778735	1779220	.	-	0	ID=MeliponaBeecheii_017923-T1.cds;Parent=MeliponaBeecheii_017923-T1
scaffold_71	funannotate	CDS	1777759	1777893	.	-	0	ID=MeliponaBeecheii_017923-T1.cds;Parent=MeliponaBeecheii_017923-T1
scaffold_71	funannotate	CDS	1777559	1777666	.	-	0	ID=MeliponaBeecheii_017923-T1.cds;Parent=MeliponaBeecheii_017923-T1
scaffold_71	funannotate	CDS	1777009	1777230	.	-	0	ID=MeliponaBeecheii_017923-T1.cds;Parent=MeliponaBeecheii_017923-T1
scaffold_71	funannotate	CDS	1776733	1776921	.	-	0	ID=MeliponaBeecheii_017923-T1.cds;Parent=MeliponaBeecheii_017923-T1
scaffold_71	funannotate	CDS	1776298	1776414	.	-	0	ID=MeliponaBeecheii_017923-T1.cds;Parent=MeliponaBeecheii_017923-T1
scaffold_71	funannotate	CDS	1776061	1776225	.	-	0	ID=MeliponaBeecheii_017923-T1.cds;Parent=MeliponaBeecheii_017923-T1
scaffold_71	funannotate	CDS	1775583	1775885	.	-	0	ID=MeliponaBeecheii_017923-T1.cds;Parent=MeliponaBeecheii_017923-T1
scaffold_71	funannotate	CDS	1775042	1775422	.	-	0	ID=MeliponaBeecheii_017923-T1.cds;Parent=MeliponaBeecheii_017923-T1
scaffold_71	funannotate	CDS	1774179	1774385	.	-	0	ID=MeliponaBeecheii_017923-T1.cds;Parent=MeliponaBeecheii_017923-T1
scaffold_71	funannotate	CDS	1773702	1773870	.	-	0	ID=MeliponaBeecheii_017923-T1.cds;Parent=MeliponaBeecheii_017923-T1
scaffold_71	funannotate	CDS	1773488	1773615	.	-	0	ID=MeliponaBeecheii_017923-T1.cds;Parent=MeliponaBeecheii_017923-T1
scaffold_71	funannotate	CDS	1772963	1773401	.	-	0	ID=MeliponaBeecheii_017923-T1.cds;Parent=MeliponaBeecheii_017923-T1
scaffold_71	funannotate	CDS	1772479	1772828	.	-	0	ID=MeliponaBeecheii_017923-T1.cds;Parent=MeliponaBeecheii_017923-T1
scaffold_71	funannotate	CDS	1772129	1772395	.	-	0	ID=MeliponaBeecheii_017923-T1.cds;Parent=MeliponaBeecheii_017923-T1
scaffold_71	funannotate	CDS	1771881	1772052	.	-	0	ID=MeliponaBeecheii_017923-T1.cds;Parent=MeliponaBeecheii_017923-T1
scaffold_71	funannotate	CDS	1771556	1771801	.	-	0	ID=MeliponaBeecheii_017923-T1.cds;Parent=MeliponaBeecheii_017923-T1
scaffold_71	funannotate	CDS	1771064	1771429	.	-	0	ID=MeliponaBeecheii_017923-T1.cds;Parent=MeliponaBeecheii_017923-T1
scaffold_71	funannotate	CDS	1770401	1770616	.	-	0	ID=MeliponaBeecheii_017923-T1.cds;Parent=MeliponaBeecheii_017923-T1
scaffold_71	funannotate	CDS	1769819	1770142	.	-	0	ID=MeliponaBeecheii_017923-T1.cds;Parent=MeliponaBeecheii_017923-T1
scaffold_71	funannotate	CDS	1769295	1769466	.	-	0	ID=MeliponaBeecheii_017923-T1.cds;Parent=MeliponaBeecheii_017923-T1
scaffold_71	funannotate	CDS	1768298	1768412	.	-	0	ID=MeliponaBeecheii_017923-T1.cds;Parent=MeliponaBeecheii_017923-T1
scaffold_71	funannotate	CDS	1767577	1767828	.	-	0	ID=MeliponaBeecheii_017923-T1.cds;Parent=MeliponaBeecheii_017923-T1
scaffold_71	funannotate	exon	321733	321970	.	-	.	ID=MeliponaBeecheii_017785-T1.exon6;Parent=MeliponaBeecheii_017785-T1
scaffold_71	funannotate	exon	321485	321647	.	-	.	ID=MeliponaBeecheii_017785-T1.exon7;Parent=MeliponaBeecheii_017785-T1
scaffold_71	funannotate	exon	14359962	14360140	.	-	.	ID=MeliponaBeecheii_018935-T1.exon1;Parent=MeliponaBeecheii_018935-T1
scaffold_71	funannotate	exon	14359386	14359608	.	-	.	ID=MeliponaBeecheii_018935-T1.exon3;Parent=MeliponaBeecheii_018935-T1
scaffold_71	funannotate	exon	14359718	14359897	.	-	.	ID=MeliponaBeecheii_018935-T1.exon2;Parent=MeliponaBeecheii_018935-T1
scaffold_71	funannotate	exon	7807456	7807492	.	+	.	ID=MeliponaBeecheii_018375-T1.exon4;Parent=MeliponaBeecheii_018375-T1
scaffold_71	funannotate	exon	7807054	7807182	.	+	.	ID=MeliponaBeecheii_018375-T1.exon2;Parent=MeliponaBeecheii_018375-T1
scaffold_71	funannotate	exon	7807310	7807383	.	+	.	ID=MeliponaBeecheii_018375-T1.exon3;Parent=MeliponaBeecheii_018375-T1
scaffold_71	funannotate	exon	7410861	7410890	.	-	.	ID=MeliponaBeecheii_018320-T1.exon1;Parent=MeliponaBeecheii_018320-T1
scaffold_71	funannotate	exon	5412458	5412714	.	-	.	ID=MeliponaBeecheii_018197-T1.exon2;Parent=MeliponaBeecheii_018197-T1
scaffold_71	funannotate	exon	5413123	5413126	.	-	.	ID=MeliponaBeecheii_018197-T1.exon1;Parent=MeliponaBeecheii_018197-T1
scaffold_71	funannotate	exon	7406558	7406751	.	-	.	ID=MeliponaBeecheii_018320-T1.exon3;Parent=MeliponaBeecheii_018320-T1
scaffold_71	funannotate	exon	7410322	7410466	.	-	.	ID=MeliponaBeecheii_018320-T1.exon2;Parent=MeliponaBeecheii_018320-T1
scaffold_71	funannotate	CDS	7476708	7476785	.	-	0	ID=MeliponaBeecheii_018331-T1.cds;Parent=MeliponaBeecheii_018331-T1
scaffold_71	funannotate	CDS	7476452	7476643	.	-	0	ID=MeliponaBeecheii_018331-T1.cds;Parent=MeliponaBeecheii_018331-T1
scaffold_71	funannotate	CDS	7476164	7476351	.	-	0	ID=MeliponaBeecheii_018331-T1.cds;Parent=MeliponaBeecheii_018331-T1
scaffold_71	funannotate	CDS	7475843	7476005	.	-	0	ID=MeliponaBeecheii_018331-T1.cds;Parent=MeliponaBeecheii_018331-T1
scaffold_71	funannotate	exon	7806758	7806877	.	+	.	ID=MeliponaBeecheii_018375-T1.exon1;Parent=MeliponaBeecheii_018375-T1
scaffold_71	funannotate	mRNA	11195360	11196304	.	+	.	ID=MeliponaBeecheii_018655-T1;Ontology_term=GO:0046983%2CGO:0003700%2CGO:0006357;Dbxref=InterPro:IPR011598%2CInterPro:IPR036638%2CInterPro:IPR015660%2CPFAM:PF00010;Parent=MeliponaBeecheii_018655
scaffold_71	funannotate	mRNA	13817546	13818097	.	-	.	ID=MeliponaBeecheii_018896-T1;Parent=MeliponaBeecheii_018896
scaffold_71	funannotate	exon	7405367	7405789	.	-	.	ID=MeliponaBeecheii_018319-T1.exon1;Parent=MeliponaBeecheii_018319-T1
scaffold_71	funannotate	exon	3663152	3663160	.	-	.	ID=MeliponaBeecheii_018069-T1.exon2;Parent=MeliponaBeecheii_018069-T1
scaffold_71	funannotate	exon	3662349	3662610	.	-	.	ID=MeliponaBeecheii_018069-T1.exon3;Parent=MeliponaBeecheii_018069-T1
scaffold_71	funannotate	exon	3663744	3663750	.	-	.	ID=MeliponaBeecheii_018069-T1.exon1;Parent=MeliponaBeecheii_018069-T1
scaffold_71	funannotate	exon	3658751	3658868	.	-	.	ID=MeliponaBeecheii_018069-T1.exon8;Parent=MeliponaBeecheii_018069-T1
scaffold_71	funannotate	exon	3658250	3658511	.	-	.	ID=MeliponaBeecheii_018069-T1.exon9;Parent=MeliponaBeecheii_018069-T1
scaffold_71	funannotate	exon	3659190	3659327	.	-	.	ID=MeliponaBeecheii_018069-T1.exon6;Parent=MeliponaBeecheii_018069-T1
scaffold_71	funannotate	exon	3658927	3659043	.	-	.	ID=MeliponaBeecheii_018069-T1.exon7;Parent=MeliponaBeecheii_018069-T1
scaffold_71	funannotate	exon	3661874	3661996	.	-	.	ID=MeliponaBeecheii_018069-T1.exon4;Parent=MeliponaBeecheii_018069-T1
scaffold_71	funannotate	CDS	10174387	10174548	.	+	0	ID=MeliponaBeecheii_018582-T1.cds;Parent=MeliponaBeecheii_018582-T1
scaffold_71	funannotate	CDS	10176471	10176856	.	+	0	ID=MeliponaBeecheii_018582-T1.cds;Parent=MeliponaBeecheii_018582-T1
scaffold_71	funannotate	CDS	10177507	10177902	.	+	0	ID=MeliponaBeecheii_018582-T1.cds;Parent=MeliponaBeecheii_018582-T1
scaffold_71	funannotate	CDS	10178250	10178654	.	+	0	ID=MeliponaBeecheii_018582-T1.cds;Parent=MeliponaBeecheii_018582-T1
scaffold_71	funannotate	CDS	10179394	10179853	.	+	0	ID=MeliponaBeecheii_018582-T1.cds;Parent=MeliponaBeecheii_018582-T1
scaffold_71	funannotate	exon	3661701	3661791	.	-	.	ID=MeliponaBeecheii_018069-T1.exon5;Parent=MeliponaBeecheii_018069-T1
scaffold_71	funannotate	exon	14358646	14358840	.	-	.	ID=MeliponaBeecheii_018935-T1.exon5;Parent=MeliponaBeecheii_018935-T1
scaffold_71	funannotate	mRNA	4426868	4427854	.	-	.	ID=MeliponaBeecheii_018132-T1;Parent=MeliponaBeecheii_018132
scaffold_71	funannotate	CDS	14027582	14027642	.	+	0	ID=MeliponaBeecheii_018908-T1.cds;Parent=MeliponaBeecheii_018908-T1
scaffold_71	funannotate	CDS	14027727	14027917	.	+	0	ID=MeliponaBeecheii_018908-T1.cds;Parent=MeliponaBeecheii_018908-T1
scaffold_71	funannotate	CDS	14028017	14028097	.	+	0	ID=MeliponaBeecheii_018908-T1.cds;Parent=MeliponaBeecheii_018908-T1
scaffold_71	funannotate	CDS	14028605	14028788	.	+	0	ID=MeliponaBeecheii_018908-T1.cds;Parent=MeliponaBeecheii_018908-T1
scaffold_71	funannotate	CDS	14029182	14029507	.	+	0	ID=MeliponaBeecheii_018908-T1.cds;Parent=MeliponaBeecheii_018908-T1
scaffold_71	funannotate	exon	14359152	14359310	.	-	.	ID=MeliponaBeecheii_018935-T1.exon4;Parent=MeliponaBeecheii_018935-T1
scaffold_71	funannotate	exon	12409097	12409343	.	+	.	ID=MeliponaBeecheii_018774-T1.exon2;Parent=MeliponaBeecheii_018774-T1
scaffold_71	funannotate	exon	12406117	12406229	.	+	.	ID=MeliponaBeecheii_018774-T1.exon1;Parent=MeliponaBeecheii_018774-T1
scaffold_71	funannotate	exon	917034	917119	.	-	.	ID=MeliponaBeecheii_017857-T1.exon4;Parent=MeliponaBeecheii_017857-T1
scaffold_71	funannotate	exon	14554775	14554780	.	+	.	ID=MeliponaBeecheii_018952-T1.exon1;Parent=MeliponaBeecheii_018952-T1
scaffold_71	funannotate	exon	14554876	14555217	.	+	.	ID=MeliponaBeecheii_018952-T1.exon2;Parent=MeliponaBeecheii_018952-T1
scaffold_71	funannotate	exon	5765958	5766419	.	-	.	ID=MeliponaBeecheii_018211-T1.exon1;Parent=MeliponaBeecheii_018211-T1
scaffold_71	funannotate	exon	6984121	6984410	.	-	.	ID=MeliponaBeecheii_018300-T1.exon1;Parent=MeliponaBeecheii_018300-T1
scaffold_71	funannotate	CDS	9380295	9380373	.	+	0	ID=MeliponaBeecheii_018532-T1.cds;Parent=MeliponaBeecheii_018532-T1
scaffold_71	funannotate	CDS	9380600	9380806	.	+	0	ID=MeliponaBeecheii_018532-T1.cds;Parent=MeliponaBeecheii_018532-T1
scaffold_71	funannotate	CDS	9380901	9381042	.	+	0	ID=MeliponaBeecheii_018532-T1.cds;Parent=MeliponaBeecheii_018532-T1
scaffold_71	funannotate	CDS	9381151	9381454	.	+	0	ID=MeliponaBeecheii_018532-T1.cds;Parent=MeliponaBeecheii_018532-T1
scaffold_71	funannotate	CDS	9381524	9381647	.	+	0	ID=MeliponaBeecheii_018532-T1.cds;Parent=MeliponaBeecheii_018532-T1
scaffold_71	funannotate	CDS	9381713	9382062	.	+	0	ID=MeliponaBeecheii_018532-T1.cds;Parent=MeliponaBeecheii_018532-T1
scaffold_71	funannotate	CDS	9382141	9382395	.	+	0	ID=MeliponaBeecheii_018532-T1.cds;Parent=MeliponaBeecheii_018532-T1
scaffold_71	funannotate	exon	8510503	8510701	.	+	.	ID=MeliponaBeecheii_018428-T1.exon1;Parent=MeliponaBeecheii_018428-T1
scaffold_71	funannotate	CDS	210057	210150	.	-	0	ID=MeliponaBeecheii_017766-T1.cds;Parent=MeliponaBeecheii_017766-T1
scaffold_71	funannotate	CDS	209833	209954	.	-	0	ID=MeliponaBeecheii_017766-T1.cds;Parent=MeliponaBeecheii_017766-T1
scaffold_71	funannotate	CDS	209621	209719	.	-	0	ID=MeliponaBeecheii_017766-T1.cds;Parent=MeliponaBeecheii_017766-T1
scaffold_71	funannotate	CDS	209312	209445	.	-	0	ID=MeliponaBeecheii_017766-T1.cds;Parent=MeliponaBeecheii_017766-T1
scaffold_71	funannotate	CDS	208165	208482	.	-	0	ID=MeliponaBeecheii_017766-T1.cds;Parent=MeliponaBeecheii_017766-T1
scaffold_71	funannotate	CDS	207795	208092	.	-	0	ID=MeliponaBeecheii_017766-T1.cds;Parent=MeliponaBeecheii_017766-T1
scaffold_71	funannotate	CDS	207260	207696	.	-	0	ID=MeliponaBeecheii_017766-T1.cds;Parent=MeliponaBeecheii_017766-T1
scaffold_71	funannotate	CDS	207057	207184	.	-	0	ID=MeliponaBeecheii_017766-T1.cds;Parent=MeliponaBeecheii_017766-T1
scaffold_71	funannotate	CDS	206620	206966	.	-	0	ID=MeliponaBeecheii_017766-T1.cds;Parent=MeliponaBeecheii_017766-T1
scaffold_71	funannotate	mRNA	4374331	4374549	.	-	.	ID=MeliponaBeecheii_018120-T1;Ontology_term=GO:0034464%2CGO:0060271;Dbxref=PFAM:PF14777%2CInterPro:IPR028233;Parent=MeliponaBeecheii_018120
scaffold_71	funannotate	exon	6982687	6982906	.	-	.	ID=MeliponaBeecheii_018300-T1.exon2;Parent=MeliponaBeecheii_018300-T1
scaffold_71	funannotate	exon	8511384	8511536	.	+	.	ID=MeliponaBeecheii_018428-T1.exon2;Parent=MeliponaBeecheii_018428-T1
scaffold_71	funannotate	exon	7504265	7504296	.	-	.	ID=MeliponaBeecheii_018339-T1.exon1;Parent=MeliponaBeecheii_018339-T1
scaffold_71	funannotate	CDS	3196616	3196660	.	+	0	ID=MeliponaBeecheii_018025-T1.cds;Parent=MeliponaBeecheii_018025-T1
scaffold_71	funannotate	CDS	3197056	3197341	.	+	0	ID=MeliponaBeecheii_018025-T1.cds;Parent=MeliponaBeecheii_018025-T1
scaffold_71	funannotate	CDS	3197418	3197784	.	+	0	ID=MeliponaBeecheii_018025-T1.cds;Parent=MeliponaBeecheii_018025-T1
scaffold_71	funannotate	CDS	3197872	3198216	.	+	0	ID=MeliponaBeecheii_018025-T1.cds;Parent=MeliponaBeecheii_018025-T1
scaffold_71	funannotate	CDS	3198285	3198376	.	+	0	ID=MeliponaBeecheii_018025-T1.cds;Parent=MeliponaBeecheii_018025-T1
scaffold_71	funannotate	CDS	3198447	3198772	.	+	0	ID=MeliponaBeecheii_018025-T1.cds;Parent=MeliponaBeecheii_018025-T1
scaffold_71	funannotate	CDS	3198841	3198878	.	+	0	ID=MeliponaBeecheii_018025-T1.cds;Parent=MeliponaBeecheii_018025-T1
scaffold_71	funannotate	CDS	3199589	3199856	.	+	0	ID=MeliponaBeecheii_018025-T1.cds;Parent=MeliponaBeecheii_018025-T1
scaffold_71	funannotate	CDS	3206587	3206730	.	+	0	ID=MeliponaBeecheii_018025-T1.cds;Parent=MeliponaBeecheii_018025-T1
scaffold_71	funannotate	CDS	14403517	14403538	.	-	0	ID=MeliponaBeecheii_018940-T1.cds;Parent=MeliponaBeecheii_018940-T1
scaffold_71	funannotate	CDS	14402965	14403434	.	-	0	ID=MeliponaBeecheii_018940-T1.cds;Parent=MeliponaBeecheii_018940-T1
scaffold_71	funannotate	CDS	14401544	14402018	.	-	0	ID=MeliponaBeecheii_018940-T1.cds;Parent=MeliponaBeecheii_018940-T1
scaffold_71	funannotate	CDS	14400298	14400847	.	-	0	ID=MeliponaBeecheii_018940-T1.cds;Parent=MeliponaBeecheii_018940-T1
scaffold_71	funannotate	CDS	14399421	14399719	.	-	0	ID=MeliponaBeecheii_018940-T1.cds;Parent=MeliponaBeecheii_018940-T1
scaffold_71	funannotate	CDS	14398447	14398676	.	-	0	ID=MeliponaBeecheii_018940-T1.cds;Parent=MeliponaBeecheii_018940-T1
scaffold_71	funannotate	CDS	14397849	14397986	.	-	0	ID=MeliponaBeecheii_018940-T1.cds;Parent=MeliponaBeecheii_018940-T1
scaffold_71	funannotate	CDS	14397306	14397605	.	-	0	ID=MeliponaBeecheii_018940-T1.cds;Parent=MeliponaBeecheii_018940-T1
scaffold_71	funannotate	CDS	14396842	14397000	.	-	0	ID=MeliponaBeecheii_018940-T1.cds;Parent=MeliponaBeecheii_018940-T1
scaffold_71	funannotate	CDS	14396421	14396546	.	-	0	ID=MeliponaBeecheii_018940-T1.cds;Parent=MeliponaBeecheii_018940-T1
scaffold_71	funannotate	mRNA	14106161	14107255	.	-	.	ID=MeliponaBeecheii_018913-T1;Ontology_term=GO:0005515;Dbxref=PFAM:PF14580%2CInterPro:IPR032675%2CInterPro:IPR001611;Parent=MeliponaBeecheii_018913
scaffold_71	funannotate	exon	3447648	3447814	.	-	.	ID=MeliponaBeecheii_018049-T1.exon1;Parent=MeliponaBeecheii_018049-T1
scaffold_71	funannotate	CDS	10100722	10100736	.	+	0	ID=MeliponaBeecheii_018576-T1.cds;Parent=MeliponaBeecheii_018576-T1
scaffold_71	funannotate	CDS	10102901	10103141	.	+	0	ID=MeliponaBeecheii_018576-T1.cds;Parent=MeliponaBeecheii_018576-T1
scaffold_71	funannotate	CDS	10103791	10104038	.	+	0	ID=MeliponaBeecheii_018576-T1.cds;Parent=MeliponaBeecheii_018576-T1
scaffold_71	funannotate	exon	7498780	7499347	.	-	.	ID=MeliponaBeecheii_018339-T1.exon7;Parent=MeliponaBeecheii_018339-T1
scaffold_71	funannotate	exon	7499441	7499597	.	-	.	ID=MeliponaBeecheii_018339-T1.exon6;Parent=MeliponaBeecheii_018339-T1
scaffold_71	funannotate	exon	7497535	7498695	.	-	.	ID=MeliponaBeecheii_018339-T1.exon8;Parent=MeliponaBeecheii_018339-T1
scaffold_71	funannotate	exon	7501689	7501912	.	-	.	ID=MeliponaBeecheii_018339-T1.exon3;Parent=MeliponaBeecheii_018339-T1
scaffold_71	funannotate	exon	7502493	7502743	.	-	.	ID=MeliponaBeecheii_018339-T1.exon2;Parent=MeliponaBeecheii_018339-T1
scaffold_71	funannotate	exon	7499678	7500056	.	-	.	ID=MeliponaBeecheii_018339-T1.exon5;Parent=MeliponaBeecheii_018339-T1
scaffold_71	funannotate	mRNA	2706852	2707749	.	+	.	ID=MeliponaBeecheii_017992-T1;Parent=MeliponaBeecheii_017992
scaffold_71	funannotate	exon	7500930	7501094	.	-	.	ID=MeliponaBeecheii_018339-T1.exon4;Parent=MeliponaBeecheii_018339-T1
scaffold_71	funannotate	exon	8512116	8512191	.	+	.	ID=MeliponaBeecheii_018428-T1.exon3;Parent=MeliponaBeecheii_018428-T1
scaffold_71	funannotate	CDS	11842537	11842608	.	+	0	ID=MeliponaBeecheii_018711-T1.cds;Parent=MeliponaBeecheii_018711-T1
scaffold_71	funannotate	CDS	11843180	11843243	.	+	0	ID=MeliponaBeecheii_018711-T1.cds;Parent=MeliponaBeecheii_018711-T1
scaffold_71	funannotate	CDS	11843315	11843425	.	+	0	ID=MeliponaBeecheii_018711-T1.cds;Parent=MeliponaBeecheii_018711-T1
scaffold_71	funannotate	CDS	11844445	11844491	.	+	0	ID=MeliponaBeecheii_018711-T1.cds;Parent=MeliponaBeecheii_018711-T1
scaffold_71	funannotate	mRNA	7798163	7800463	.	+	.	ID=MeliponaBeecheii_018373-T1;Ontology_term=GO:0003993;Dbxref=InterPro:IPR029630%2CInterPro:IPR000560%2CInterPro:IPR033379%2CInterPro:IPR029033;Parent=MeliponaBeecheii_018373
scaffold_71	funannotate	exon	8514059	8514211	.	+	.	ID=MeliponaBeecheii_018428-T1.exon4;Parent=MeliponaBeecheii_018428-T1
scaffold_71	funannotate	exon	8514291	8514397	.	+	.	ID=MeliponaBeecheii_018428-T1.exon5;Parent=MeliponaBeecheii_018428-T1
scaffold_71	funannotate	exon	8514483	8514649	.	+	.	ID=MeliponaBeecheii_018428-T1.exon6;Parent=MeliponaBeecheii_018428-T1
scaffold_71	funannotate	CDS	2070092	2070208	.	+	0	ID=MeliponaBeecheii_017945-T1.cds;Parent=MeliponaBeecheii_017945-T1
scaffold_71	funannotate	CDS	2070874	2070993	.	+	0	ID=MeliponaBeecheii_017945-T1.cds;Parent=MeliponaBeecheii_017945-T1
scaffold_71	funannotate	CDS	2071085	2071267	.	+	0	ID=MeliponaBeecheii_017945-T1.cds;Parent=MeliponaBeecheii_017945-T1
scaffold_71	funannotate	exon	8514722	8514880	.	+	.	ID=MeliponaBeecheii_018428-T1.exon7;Parent=MeliponaBeecheii_018428-T1
scaffold_71	funannotate	exon	8514958	8515235	.	+	.	ID=MeliponaBeecheii_018428-T1.exon8;Parent=MeliponaBeecheii_018428-T1
scaffold_71	funannotate	exon	8515327	8515882	.	+	.	ID=MeliponaBeecheii_018428-T1.exon9;Parent=MeliponaBeecheii_018428-T1
scaffold_71	funannotate	exon	202581	202776	.	+	.	ID=MeliponaBeecheii_017765-T1.exon1;Parent=MeliponaBeecheii_017765-T1
scaffold_71	funannotate	exon	203437	203911	.	+	.	ID=MeliponaBeecheii_017765-T1.exon2;Parent=MeliponaBeecheii_017765-T1
scaffold_71	funannotate	CDS	3663744	3663750	.	-	0	ID=MeliponaBeecheii_018069-T1.cds;Parent=MeliponaBeecheii_018069-T1
scaffold_71	funannotate	CDS	3663152	3663160	.	-	0	ID=MeliponaBeecheii_018069-T1.cds;Parent=MeliponaBeecheii_018069-T1
scaffold_71	funannotate	CDS	3662349	3662610	.	-	0	ID=MeliponaBeecheii_018069-T1.cds;Parent=MeliponaBeecheii_018069-T1
scaffold_71	funannotate	CDS	3661874	3661996	.	-	0	ID=MeliponaBeecheii_018069-T1.cds;Parent=MeliponaBeecheii_018069-T1
scaffold_71	funannotate	CDS	3661701	3661791	.	-	0	ID=MeliponaBeecheii_018069-T1.cds;Parent=MeliponaBeecheii_018069-T1
scaffold_71	funannotate	CDS	3659190	3659327	.	-	0	ID=MeliponaBeecheii_018069-T1.cds;Parent=MeliponaBeecheii_018069-T1
scaffold_71	funannotate	CDS	3658927	3659043	.	-	0	ID=MeliponaBeecheii_018069-T1.cds;Parent=MeliponaBeecheii_018069-T1
scaffold_71	funannotate	CDS	3658751	3658868	.	-	0	ID=MeliponaBeecheii_018069-T1.cds;Parent=MeliponaBeecheii_018069-T1
scaffold_71	funannotate	CDS	3658250	3658511	.	-	0	ID=MeliponaBeecheii_018069-T1.cds;Parent=MeliponaBeecheii_018069-T1
scaffold_71	funannotate	CDS	3657771	3657893	.	-	0	ID=MeliponaBeecheii_018069-T1.cds;Parent=MeliponaBeecheii_018069-T1
scaffold_71	funannotate	CDS	3656731	3656863	.	-	0	ID=MeliponaBeecheii_018069-T1.cds;Parent=MeliponaBeecheii_018069-T1
scaffold_71	funannotate	CDS	3654800	3654937	.	-	0	ID=MeliponaBeecheii_018069-T1.cds;Parent=MeliponaBeecheii_018069-T1
scaffold_71	funannotate	exon	203979	205002	.	+	.	ID=MeliponaBeecheii_017765-T1.exon3;Parent=MeliponaBeecheii_017765-T1
scaffold_71	funannotate	exon	205074	205211	.	+	.	ID=MeliponaBeecheii_017765-T1.exon4;Parent=MeliponaBeecheii_017765-T1
scaffold_71	funannotate	CDS	6295529	6295617	.	+	0	ID=MeliponaBeecheii_018248-T1.cds;Parent=MeliponaBeecheii_018248-T1
scaffold_71	funannotate	CDS	6295746	6296060	.	+	0	ID=MeliponaBeecheii_018248-T1.cds;Parent=MeliponaBeecheii_018248-T1
scaffold_71	funannotate	CDS	6296267	6296430	.	+	0	ID=MeliponaBeecheii_018248-T1.cds;Parent=MeliponaBeecheii_018248-T1
scaffold_71	funannotate	CDS	6296505	6296666	.	+	0	ID=MeliponaBeecheii_018248-T1.cds;Parent=MeliponaBeecheii_018248-T1
scaffold_71	funannotate	CDS	6296950	6297114	.	+	0	ID=MeliponaBeecheii_018248-T1.cds;Parent=MeliponaBeecheii_018248-T1
scaffold_71	funannotate	CDS	6297184	6297338	.	+	0	ID=MeliponaBeecheii_018248-T1.cds;Parent=MeliponaBeecheii_018248-T1
scaffold_71	funannotate	mRNA	13902000	13903195	.	-	.	ID=MeliponaBeecheii_018901-T1;Parent=MeliponaBeecheii_018901
scaffold_71	funannotate	CDS	12463386	12463450	.	-	0	ID=MeliponaBeecheii_018783-T1.cds;Parent=MeliponaBeecheii_018783-T1
scaffold_71	funannotate	CDS	12462713	12463040	.	-	0	ID=MeliponaBeecheii_018783-T1.cds;Parent=MeliponaBeecheii_018783-T1
scaffold_71	funannotate	CDS	12461575	12461673	.	-	0	ID=MeliponaBeecheii_018783-T1.cds;Parent=MeliponaBeecheii_018783-T1
scaffold_71	funannotate	mRNA	4371364	4374264	.	-	.	ID=MeliponaBeecheii_018119-T1;Dbxref=InterPro:IPR006876%2CPFAM:PF04791;Parent=MeliponaBeecheii_018119
scaffold_71	funannotate	CDS	12267896	12268357	.	+	0	ID=MeliponaBeecheii_018761-T1.cds;Parent=MeliponaBeecheii_018761-T1
scaffold_71	funannotate	exon	7945480	7945645	.	-	.	ID=MeliponaBeecheii_018395-T1.exon3;Parent=MeliponaBeecheii_018395-T1
scaffold_71	funannotate	exon	7945723	7946000	.	-	.	ID=MeliponaBeecheii_018395-T1.exon2;Parent=MeliponaBeecheii_018395-T1
scaffold_71	funannotate	exon	7946127	7946182	.	-	.	ID=MeliponaBeecheii_018395-T1.exon1;Parent=MeliponaBeecheii_018395-T1
scaffold_71	funannotate	exon	9031109	9031216	.	+	.	ID=MeliponaBeecheii_018484-T1.exon5;Parent=MeliponaBeecheii_018484-T1
scaffold_71	funannotate	exon	7942959	7944507	.	-	.	ID=MeliponaBeecheii_018395-T1.exon7;Parent=MeliponaBeecheii_018395-T1
scaffold_71	funannotate	exon	9030552	9030753	.	+	.	ID=MeliponaBeecheii_018484-T1.exon3;Parent=MeliponaBeecheii_018484-T1
scaffold_71	funannotate	exon	7944583	7944855	.	-	.	ID=MeliponaBeecheii_018395-T1.exon6;Parent=MeliponaBeecheii_018395-T1
scaffold_71	funannotate	exon	9030834	9031033	.	+	.	ID=MeliponaBeecheii_018484-T1.exon4;Parent=MeliponaBeecheii_018484-T1
scaffold_71	funannotate	CDS	2762347	2762866	.	-	0	ID=MeliponaBeecheii_017995-T1.cds;Parent=MeliponaBeecheii_017995-T1
scaffold_71	funannotate	CDS	2761443	2761814	.	-	0	ID=MeliponaBeecheii_017995-T1.cds;Parent=MeliponaBeecheii_017995-T1
scaffold_71	funannotate	CDS	2760892	2761076	.	-	0	ID=MeliponaBeecheii_017995-T1.cds;Parent=MeliponaBeecheii_017995-T1
scaffold_71	funannotate	CDS	2760525	2760813	.	-	0	ID=MeliponaBeecheii_017995-T1.cds;Parent=MeliponaBeecheii_017995-T1
scaffold_71	funannotate	CDS	2759783	2759961	.	-	0	ID=MeliponaBeecheii_017995-T1.cds;Parent=MeliponaBeecheii_017995-T1
scaffold_71	funannotate	exon	7944938	7945113	.	-	.	ID=MeliponaBeecheii_018395-T1.exon5;Parent=MeliponaBeecheii_018395-T1
scaffold_71	funannotate	exon	9030137	9030178	.	+	.	ID=MeliponaBeecheii_018484-T1.exon1;Parent=MeliponaBeecheii_018484-T1
scaffold_71	funannotate	mRNA	7862583	7864197	.	+	.	ID=MeliponaBeecheii_018385-T1;Ontology_term=GO:0016787%2CGO:0006506;Dbxref=InterPro:IPR033308%2CInterPro:IPR004843%2CPFAM:PF00149%2CInterPro:IPR029052;Parent=MeliponaBeecheii_018385
scaffold_71	funannotate	exon	7945191	7945380	.	-	.	ID=MeliponaBeecheii_018395-T1.exon4;Parent=MeliponaBeecheii_018395-T1
scaffold_71	funannotate	exon	9030258	9030368	.	+	.	ID=MeliponaBeecheii_018484-T1.exon2;Parent=MeliponaBeecheii_018484-T1
scaffold_71	funannotate	mRNA	11040107	11047621	.	-	.	ID=MeliponaBeecheii_018643-T1;Parent=MeliponaBeecheii_018643
scaffold_71	funannotate	CDS	2115388	2115499	.	+	0	ID=MeliponaBeecheii_017951-T1.cds;Parent=MeliponaBeecheii_017951-T1
scaffold_71	funannotate	CDS	2115593	2115969	.	+	0	ID=MeliponaBeecheii_017951-T1.cds;Parent=MeliponaBeecheii_017951-T1
scaffold_71	funannotate	exon	7941392	7942529	.	-	.	ID=MeliponaBeecheii_018395-T1.exon9;Parent=MeliponaBeecheii_018395-T1
scaffold_71	funannotate	exon	10475443	10475586	.	+	.	ID=MeliponaBeecheii_018609-T1.exon9;Parent=MeliponaBeecheii_018609-T1
scaffold_71	funannotate	exon	7942607	7942869	.	-	.	ID=MeliponaBeecheii_018395-T1.exon8;Parent=MeliponaBeecheii_018395-T1
scaffold_71	funannotate	exon	10475123	10475297	.	+	.	ID=MeliponaBeecheii_018609-T1.exon8;Parent=MeliponaBeecheii_018609-T1
scaffold_71	funannotate	mRNA	2481283	2481932	.	-	.	ID=MeliponaBeecheii_017980-T1;Ontology_term=GO:0005515;Dbxref=InterPro:IPR036047%2CInterPro:IPR001810%2CPFAM:PF12937%2CPFAM:PF00646;Parent=MeliponaBeecheii_017980
scaffold_71	funannotate	CDS	2394033	2394532	.	-	0	ID=MeliponaBeecheii_017973-T1.cds;Parent=MeliponaBeecheii_017973-T1
scaffold_71	funannotate	CDS	2391666	2392087	.	-	0	ID=MeliponaBeecheii_017973-T1.cds;Parent=MeliponaBeecheii_017973-T1
scaffold_71	funannotate	CDS	2389198	2389541	.	-	0	ID=MeliponaBeecheii_017973-T1.cds;Parent=MeliponaBeecheii_017973-T1
scaffold_71	funannotate	exon	12238644	12238742	.	-	.	ID=MeliponaBeecheii_018753-T1.exon2;Parent=MeliponaBeecheii_018753-T1
scaffold_71	funannotate	exon	12238460	12238549	.	-	.	ID=MeliponaBeecheii_018753-T1.exon3;Parent=MeliponaBeecheii_018753-T1
scaffold_71	funannotate	exon	12238274	12238378	.	-	.	ID=MeliponaBeecheii_018753-T1.exon4;Parent=MeliponaBeecheii_018753-T1
scaffold_71	funannotate	mRNA	99372	99955	.	-	.	ID=MeliponaBeecheii_017744-T1;Ontology_term=GO:0008270%2CGO:0003676%2CGO:0006351%2CGO:0006379;Dbxref=PFAM:PF02150%2CPFAM:PF01096%2CInterPro:IPR001222%2CInterPro:IPR001529%2CInterPro:IPR034012%2CInterPro:IPR012164%2CInterPro:IPR019761;Parent=MeliponaBeecheii_017744
scaffold_71	funannotate	mRNA	11850754	11853590	.	-	.	ID=MeliponaBeecheii_018714-T1;Dbxref=InterPro:IPR024336%2CPFAM:PF12928%2CInterPro:IPR024337;Parent=MeliponaBeecheii_018714
scaffold_71	funannotate	exon	12238856	12238939	.	-	.	ID=MeliponaBeecheii_018753-T1.exon1;Parent=MeliponaBeecheii_018753-T1
scaffold_71	funannotate	mRNA	5529910	5537231	.	+	.	ID=MeliponaBeecheii_018199-T1;Parent=MeliponaBeecheii_018199
scaffold_71	funannotate	CDS	4899144	4899250	.	+	0	ID=MeliponaBeecheii_018175-T1.cds;Parent=MeliponaBeecheii_018175-T1
scaffold_71	funannotate	CDS	4902089	4902271	.	+	0	ID=MeliponaBeecheii_018175-T1.cds;Parent=MeliponaBeecheii_018175-T1
scaffold_71	funannotate	CDS	4902930	4903064	.	+	0	ID=MeliponaBeecheii_018175-T1.cds;Parent=MeliponaBeecheii_018175-T1
scaffold_71	funannotate	CDS	4905513	4905578	.	+	0	ID=MeliponaBeecheii_018175-T1.cds;Parent=MeliponaBeecheii_018175-T1
scaffold_71	funannotate	CDS	4905818	4905881	.	+	0	ID=MeliponaBeecheii_018175-T1.cds;Parent=MeliponaBeecheii_018175-T1
scaffold_71	funannotate	CDS	4908527	4908731	.	+	0	ID=MeliponaBeecheii_018175-T1.cds;Parent=MeliponaBeecheii_018175-T1
scaffold_71	funannotate	CDS	4910083	4910158	.	+	0	ID=MeliponaBeecheii_018175-T1.cds;Parent=MeliponaBeecheii_018175-T1
scaffold_71	funannotate	CDS	4910248	4910402	.	+	0	ID=MeliponaBeecheii_018175-T1.cds;Parent=MeliponaBeecheii_018175-T1
scaffold_71	funannotate	CDS	4910830	4911121	.	+	0	ID=MeliponaBeecheii_018175-T1.cds;Parent=MeliponaBeecheii_018175-T1
scaffold_71	funannotate	CDS	4911203	4911446	.	+	0	ID=MeliponaBeecheii_018175-T1.cds;Parent=MeliponaBeecheii_018175-T1
scaffold_71	funannotate	CDS	4911823	4912076	.	+	0	ID=MeliponaBeecheii_018175-T1.cds;Parent=MeliponaBeecheii_018175-T1
scaffold_71	funannotate	CDS	4912566	4912755	.	+	0	ID=MeliponaBeecheii_018175-T1.cds;Parent=MeliponaBeecheii_018175-T1
scaffold_71	funannotate	CDS	4917292	4917315	.	+	0	ID=MeliponaBeecheii_018175-T1.cds;Parent=MeliponaBeecheii_018175-T1
scaffold_71	funannotate	CDS	4918421	4918765	.	+	0	ID=MeliponaBeecheii_018175-T1.cds;Parent=MeliponaBeecheii_018175-T1
scaffold_71	funannotate	CDS	4919391	4919912	.	+	0	ID=MeliponaBeecheii_018175-T1.cds;Parent=MeliponaBeecheii_018175-T1
scaffold_71	funannotate	CDS	1170375	1170576	.	+	0	ID=MeliponaBeecheii_017871-T1.cds;Parent=MeliponaBeecheii_017871-T1
scaffold_71	funannotate	CDS	1170798	1170889	.	+	0	ID=MeliponaBeecheii_017871-T1.cds;Parent=MeliponaBeecheii_017871-T1
scaffold_71	funannotate	CDS	1172025	1173041	.	+	0	ID=MeliponaBeecheii_017871-T1.cds;Parent=MeliponaBeecheii_017871-T1
scaffold_71	funannotate	CDS	10373789	10373904	.	+	0	ID=MeliponaBeecheii_018598-T1.cds;Parent=MeliponaBeecheii_018598-T1
scaffold_71	funannotate	CDS	10376805	10377224	.	+	0	ID=MeliponaBeecheii_018598-T1.cds;Parent=MeliponaBeecheii_018598-T1
scaffold_71	funannotate	CDS	10377489	10377773	.	+	0	ID=MeliponaBeecheii_018598-T1.cds;Parent=MeliponaBeecheii_018598-T1
scaffold_71	funannotate	CDS	10377867	10378140	.	+	0	ID=MeliponaBeecheii_018598-T1.cds;Parent=MeliponaBeecheii_018598-T1
scaffold_71	funannotate	CDS	10378468	10378672	.	+	0	ID=MeliponaBeecheii_018598-T1.cds;Parent=MeliponaBeecheii_018598-T1
scaffold_71	funannotate	CDS	10378812	10378996	.	+	0	ID=MeliponaBeecheii_018598-T1.cds;Parent=MeliponaBeecheii_018598-T1
scaffold_71	funannotate	CDS	10379430	10379625	.	+	0	ID=MeliponaBeecheii_018598-T1.cds;Parent=MeliponaBeecheii_018598-T1
scaffold_71	funannotate	CDS	10379781	10379993	.	+	0	ID=MeliponaBeecheii_018598-T1.cds;Parent=MeliponaBeecheii_018598-T1
scaffold_71	funannotate	CDS	10380455	10380685	.	+	0	ID=MeliponaBeecheii_018598-T1.cds;Parent=MeliponaBeecheii_018598-T1
scaffold_71	funannotate	CDS	10380803	10380975	.	+	0	ID=MeliponaBeecheii_018598-T1.cds;Parent=MeliponaBeecheii_018598-T1
scaffold_71	funannotate	mRNA	23811	25129	.	-	.	ID=MeliponaBeecheii_017732-T1;Ontology_term=GO:0042302;Dbxref=PFAM:PF00379%2CInterPro:IPR000618%2CInterPro:IPR031311;Parent=MeliponaBeecheii_017732
scaffold_71	funannotate	exon	11088972	11089331	.	+	.	ID=MeliponaBeecheii_018647-T1.exon5;Parent=MeliponaBeecheii_018647-T1
scaffold_71	funannotate	mRNA	3700497	3702399	.	-	.	ID=MeliponaBeecheii_018073-T1;Dbxref=InterPro:IPR001781%2CPFAM:PF00412;Parent=MeliponaBeecheii_018073
scaffold_71	funannotate	exon	11088802	11088920	.	+	.	ID=MeliponaBeecheii_018647-T1.exon4;Parent=MeliponaBeecheii_018647-T1
scaffold_71	funannotate	exon	11088486	11088691	.	+	.	ID=MeliponaBeecheii_018647-T1.exon3;Parent=MeliponaBeecheii_018647-T1
scaffold_71	funannotate	exon	11088295	11088405	.	+	.	ID=MeliponaBeecheii_018647-T1.exon2;Parent=MeliponaBeecheii_018647-T1
scaffold_71	funannotate	CDS	269454	269654	.	+	0	ID=MeliponaBeecheii_017772-T1.cds;Parent=MeliponaBeecheii_017772-T1
scaffold_71	funannotate	CDS	9206987	9207102	.	+	0	ID=MeliponaBeecheii_018505-T1.cds;Parent=MeliponaBeecheii_018505-T1
scaffold_71	funannotate	CDS	9207191	9207304	.	+	0	ID=MeliponaBeecheii_018505-T1.cds;Parent=MeliponaBeecheii_018505-T1
scaffold_71	funannotate	CDS	9207424	9207750	.	+	0	ID=MeliponaBeecheii_018505-T1.cds;Parent=MeliponaBeecheii_018505-T1
scaffold_71	funannotate	CDS	9207876	9208208	.	+	0	ID=MeliponaBeecheii_018505-T1.cds;Parent=MeliponaBeecheii_018505-T1
scaffold_71	funannotate	CDS	9208285	9208552	.	+	0	ID=MeliponaBeecheii_018505-T1.cds;Parent=MeliponaBeecheii_018505-T1
scaffold_71	funannotate	exon	3295531	3295718	.	+	.	ID=MeliponaBeecheii_018032-T1.exon8;Parent=MeliponaBeecheii_018032-T1
scaffold_71	funannotate	exon	3295780	3295994	.	+	.	ID=MeliponaBeecheii_018032-T1.exon9;Parent=MeliponaBeecheii_018032-T1
scaffold_71	funannotate	mRNA	3613145	3613368	.	+	.	ID=MeliponaBeecheii_018061-T1;Parent=MeliponaBeecheii_018061
scaffold_71	funannotate	CDS	9366285	9366381	.	-	0	ID=MeliponaBeecheii_018527-T1.cds;Parent=MeliponaBeecheii_018527-T1
scaffold_71	funannotate	CDS	9365733	9366153	.	-	0	ID=MeliponaBeecheii_018527-T1.cds;Parent=MeliponaBeecheii_018527-T1
scaffold_71	funannotate	CDS	9365487	9365627	.	-	0	ID=MeliponaBeecheii_018527-T1.cds;Parent=MeliponaBeecheii_018527-T1
scaffold_71	funannotate	CDS	9364455	9365152	.	-	0	ID=MeliponaBeecheii_018527-T1.cds;Parent=MeliponaBeecheii_018527-T1
scaffold_71	funannotate	CDS	9363920	9364292	.	-	0	ID=MeliponaBeecheii_018527-T1.cds;Parent=MeliponaBeecheii_018527-T1
scaffold_71	funannotate	CDS	9363630	9363795	.	-	0	ID=MeliponaBeecheii_018527-T1.cds;Parent=MeliponaBeecheii_018527-T1
scaffold_71	funannotate	CDS	9363434	9363542	.	-	0	ID=MeliponaBeecheii_018527-T1.cds;Parent=MeliponaBeecheii_018527-T1
scaffold_71	funannotate	CDS	9363261	9363337	.	-	0	ID=MeliponaBeecheii_018527-T1.cds;Parent=MeliponaBeecheii_018527-T1
scaffold_71	funannotate	exon	11087499	11087707	.	+	.	ID=MeliponaBeecheii_018647-T1.exon1;Parent=MeliponaBeecheii_018647-T1
scaffold_71	funannotate	exon	14564311	14564471	.	-	.	ID=MeliponaBeecheii_018954-T1.exon2;Parent=MeliponaBeecheii_018954-T1
scaffold_71	funannotate	mRNA	4067100	4068053	.	+	.	ID=MeliponaBeecheii_018097-T1;Parent=MeliponaBeecheii_018097
scaffold_71	funannotate	CDS	7477574	7477711	.	+	0	ID=MeliponaBeecheii_018332-T1.cds;Parent=MeliponaBeecheii_018332-T1
scaffold_71	funannotate	CDS	7477812	7477991	.	+	0	ID=MeliponaBeecheii_018332-T1.cds;Parent=MeliponaBeecheii_018332-T1
scaffold_71	funannotate	exon	14565753	14565844	.	-	.	ID=MeliponaBeecheii_018954-T1.exon1;Parent=MeliponaBeecheii_018954-T1
scaffold_71	funannotate	exon	14563194	14563397	.	-	.	ID=MeliponaBeecheii_018954-T1.exon4;Parent=MeliponaBeecheii_018954-T1
scaffold_71	funannotate	exon	14563575	14563713	.	-	.	ID=MeliponaBeecheii_018954-T1.exon3;Parent=MeliponaBeecheii_018954-T1
scaffold_71	funannotate	exon	14561731	14561985	.	-	.	ID=MeliponaBeecheii_018954-T1.exon6;Parent=MeliponaBeecheii_018954-T1
scaffold_71	funannotate	exon	14562890	14563034	.	-	.	ID=MeliponaBeecheii_018954-T1.exon5;Parent=MeliponaBeecheii_018954-T1
scaffold_71	funannotate	exon	14560724	14561152	.	-	.	ID=MeliponaBeecheii_018954-T1.exon8;Parent=MeliponaBeecheii_018954-T1
scaffold_71	funannotate	exon	14561433	14561551	.	-	.	ID=MeliponaBeecheii_018954-T1.exon7;Parent=MeliponaBeecheii_018954-T1
scaffold_71	funannotate	exon	3292014	3292412	.	+	.	ID=MeliponaBeecheii_018032-T1.exon6;Parent=MeliponaBeecheii_018032-T1
scaffold_71	funannotate	exon	3292511	3292647	.	+	.	ID=MeliponaBeecheii_018032-T1.exon7;Parent=MeliponaBeecheii_018032-T1
scaffold_71	funannotate	CDS	9002608	9002629	.	+	0	ID=MeliponaBeecheii_018480-T1.cds;Parent=MeliponaBeecheii_018480-T1
scaffold_71	funannotate	CDS	9002847	9003000	.	+	0	ID=MeliponaBeecheii_018480-T1.cds;Parent=MeliponaBeecheii_018480-T1
scaffold_71	funannotate	CDS	9003080	9003228	.	+	0	ID=MeliponaBeecheii_018480-T1.cds;Parent=MeliponaBeecheii_018480-T1
scaffold_71	funannotate	CDS	9003307	9003534	.	+	0	ID=MeliponaBeecheii_018480-T1.cds;Parent=MeliponaBeecheii_018480-T1
scaffold_71	funannotate	CDS	9003859	9003954	.	+	0	ID=MeliponaBeecheii_018480-T1.cds;Parent=MeliponaBeecheii_018480-T1
scaffold_71	funannotate	CDS	9004606	9004701	.	+	0	ID=MeliponaBeecheii_018480-T1.cds;Parent=MeliponaBeecheii_018480-T1
scaffold_71	funannotate	CDS	9005122	9005289	.	+	0	ID=MeliponaBeecheii_018480-T1.cds;Parent=MeliponaBeecheii_018480-T1
scaffold_71	funannotate	CDS	9005417	9005440	.	+	0	ID=MeliponaBeecheii_018480-T1.cds;Parent=MeliponaBeecheii_018480-T1
scaffold_71	funannotate	CDS	9005736	9005900	.	+	0	ID=MeliponaBeecheii_018480-T1.cds;Parent=MeliponaBeecheii_018480-T1
scaffold_71	funannotate	CDS	9005981	9006338	.	+	0	ID=MeliponaBeecheii_018480-T1.cds;Parent=MeliponaBeecheii_018480-T1
scaffold_71	funannotate	CDS	9006419	9006632	.	+	0	ID=MeliponaBeecheii_018480-T1.cds;Parent=MeliponaBeecheii_018480-T1
scaffold_71	funannotate	CDS	9006715	9006866	.	+	0	ID=MeliponaBeecheii_018480-T1.cds;Parent=MeliponaBeecheii_018480-T1
scaffold_71	funannotate	CDS	9006950	9007072	.	+	0	ID=MeliponaBeecheii_018480-T1.cds;Parent=MeliponaBeecheii_018480-T1
scaffold_71	funannotate	CDS	9007135	9007273	.	+	0	ID=MeliponaBeecheii_018480-T1.cds;Parent=MeliponaBeecheii_018480-T1
scaffold_71	funannotate	CDS	9007339	9007653	.	+	0	ID=MeliponaBeecheii_018480-T1.cds;Parent=MeliponaBeecheii_018480-T1
scaffold_71	funannotate	CDS	9007730	9008104	.	+	0	ID=MeliponaBeecheii_018480-T1.cds;Parent=MeliponaBeecheii_018480-T1
scaffold_71	funannotate	CDS	9008172	9008332	.	+	0	ID=MeliponaBeecheii_018480-T1.cds;Parent=MeliponaBeecheii_018480-T1
scaffold_71	funannotate	CDS	9008408	9008609	.	+	0	ID=MeliponaBeecheii_018480-T1.cds;Parent=MeliponaBeecheii_018480-T1
scaffold_71	funannotate	CDS	9008682	9008966	.	+	0	ID=MeliponaBeecheii_018480-T1.cds;Parent=MeliponaBeecheii_018480-T1
scaffold_71	funannotate	CDS	9009084	9009188	.	+	0	ID=MeliponaBeecheii_018480-T1.cds;Parent=MeliponaBeecheii_018480-T1
scaffold_71	funannotate	CDS	9009368	9009463	.	+	0	ID=MeliponaBeecheii_018480-T1.cds;Parent=MeliponaBeecheii_018480-T1
scaffold_71	funannotate	CDS	9009763	9009900	.	+	0	ID=MeliponaBeecheii_018480-T1.cds;Parent=MeliponaBeecheii_018480-T1
scaffold_71	funannotate	CDS	9009988	9010122	.	+	0	ID=MeliponaBeecheii_018480-T1.cds;Parent=MeliponaBeecheii_018480-T1
scaffold_71	funannotate	exon	3291440	3291632	.	+	.	ID=MeliponaBeecheii_018032-T1.exon4;Parent=MeliponaBeecheii_018032-T1
scaffold_71	funannotate	exon	3291715	3291924	.	+	.	ID=MeliponaBeecheii_018032-T1.exon5;Parent=MeliponaBeecheii_018032-T1
scaffold_71	funannotate	mRNA	11934416	11935525	.	-	.	ID=MeliponaBeecheii_018726-T1;Ontology_term=GO:0005515;Dbxref=PFAM:PF00560%2CInterPro:IPR001611%2CInterPro:IPR003591%2CInterPro:IPR032675%2CPFAM:PF13306%2CPFAM:PF13855%2CPFAM:PF12799;Parent=MeliponaBeecheii_018726
scaffold_71	funannotate	exon	3290132	3290604	.	+	.	ID=MeliponaBeecheii_018032-T1.exon2;Parent=MeliponaBeecheii_018032-T1
scaffold_71	funannotate	exon	3290757	3291098	.	+	.	ID=MeliponaBeecheii_018032-T1.exon3;Parent=MeliponaBeecheii_018032-T1
scaffold_71	funannotate	CDS	73986	74105	.	-	0	ID=MeliponaBeecheii_017739-T1.cds;Parent=MeliponaBeecheii_017739-T1
scaffold_71	funannotate	CDS	73627	73848	.	-	0	ID=MeliponaBeecheii_017739-T1.cds;Parent=MeliponaBeecheii_017739-T1
scaffold_71	funannotate	exon	3289360	3289366	.	+	.	ID=MeliponaBeecheii_018032-T1.exon1;Parent=MeliponaBeecheii_018032-T1
scaffold_71	funannotate	exon	7833136	7833226	.	-	.	ID=MeliponaBeecheii_018377-T1.exon4;Parent=MeliponaBeecheii_018377-T1
scaffold_71	funannotate	mRNA	12921923	12925187	.	+	.	ID=MeliponaBeecheii_018828-T1;Parent=MeliponaBeecheii_018828
scaffold_71	funannotate	exon	7834938	7835232	.	-	.	ID=MeliponaBeecheii_018377-T1.exon1;Parent=MeliponaBeecheii_018377-T1
scaffold_71	funannotate	exon	7833658	7833777	.	-	.	ID=MeliponaBeecheii_018377-T1.exon2;Parent=MeliponaBeecheii_018377-T1
scaffold_71	funannotate	exon	7833304	7833553	.	-	.	ID=MeliponaBeecheii_018377-T1.exon3;Parent=MeliponaBeecheii_018377-T1
scaffold_71	funannotate	CDS	6513833	6514162	.	-	0	ID=MeliponaBeecheii_018274-T1.cds;Parent=MeliponaBeecheii_018274-T1
scaffold_71	funannotate	exon	2064764	2064940	.	-	.	ID=MeliponaBeecheii_017944-T1.exon11;Parent=MeliponaBeecheii_017944-T1
scaffold_71	funannotate	CDS	405938	406059	.	-	0	ID=MeliponaBeecheii_017800-T1.cds;Parent=MeliponaBeecheii_017800-T1
scaffold_71	funannotate	CDS	405557	405755	.	-	0	ID=MeliponaBeecheii_017800-T1.cds;Parent=MeliponaBeecheii_017800-T1
scaffold_71	funannotate	exon	2065032	2065122	.	-	.	ID=MeliponaBeecheii_017944-T1.exon10;Parent=MeliponaBeecheii_017944-T1
scaffold_71	funannotate	exon	2064103	2064170	.	-	.	ID=MeliponaBeecheii_017944-T1.exon15;Parent=MeliponaBeecheii_017944-T1
scaffold_71	funannotate	CDS	6315625	6315641	.	+	0	ID=MeliponaBeecheii_018252-T1.cds;Parent=MeliponaBeecheii_018252-T1
scaffold_71	funannotate	CDS	6315718	6315846	.	+	0	ID=MeliponaBeecheii_018252-T1.cds;Parent=MeliponaBeecheii_018252-T1
scaffold_71	funannotate	CDS	6315930	6316056	.	+	0	ID=MeliponaBeecheii_018252-T1.cds;Parent=MeliponaBeecheii_018252-T1
scaffold_71	funannotate	exon	2064254	2064305	.	-	.	ID=MeliponaBeecheii_017944-T1.exon14;Parent=MeliponaBeecheii_017944-T1
scaffold_71	funannotate	exon	2064426	2064484	.	-	.	ID=MeliponaBeecheii_017944-T1.exon13;Parent=MeliponaBeecheii_017944-T1
scaffold_71	funannotate	exon	2064549	2064661	.	-	.	ID=MeliponaBeecheii_017944-T1.exon12;Parent=MeliponaBeecheii_017944-T1
scaffold_71	funannotate	CDS	575907	576128	.	-	0	ID=MeliponaBeecheii_017819-T1.cds;Parent=MeliponaBeecheii_017819-T1
scaffold_71	funannotate	exon	2062222	2062382	.	-	.	ID=MeliponaBeecheii_017944-T1.exon19;Parent=MeliponaBeecheii_017944-T1
scaffold_71	funannotate	exon	2063337	2063512	.	-	.	ID=MeliponaBeecheii_017944-T1.exon18;Parent=MeliponaBeecheii_017944-T1
scaffold_71	funannotate	exon	2063617	2063784	.	-	.	ID=MeliponaBeecheii_017944-T1.exon17;Parent=MeliponaBeecheii_017944-T1
scaffold_71	funannotate	CDS	9846681	9846740	.	-	0	ID=MeliponaBeecheii_018560-T1.cds;Parent=MeliponaBeecheii_018560-T1
scaffold_71	funannotate	CDS	9845241	9845429	.	-	0	ID=MeliponaBeecheii_018560-T1.cds;Parent=MeliponaBeecheii_018560-T1
scaffold_71	funannotate	CDS	9844899	9845063	.	-	0	ID=MeliponaBeecheii_018560-T1.cds;Parent=MeliponaBeecheii_018560-T1
scaffold_71	funannotate	CDS	9844619	9844834	.	-	0	ID=MeliponaBeecheii_018560-T1.cds;Parent=MeliponaBeecheii_018560-T1
scaffold_71	funannotate	CDS	9844384	9844548	.	-	0	ID=MeliponaBeecheii_018560-T1.cds;Parent=MeliponaBeecheii_018560-T1
scaffold_71	funannotate	exon	2063876	2064018	.	-	.	ID=MeliponaBeecheii_017944-T1.exon16;Parent=MeliponaBeecheii_017944-T1
scaffold_71	funannotate	CDS	386294	386321	.	-	0	ID=MeliponaBeecheii_017794-T1.cds;Parent=MeliponaBeecheii_017794-T1
scaffold_71	funannotate	CDS	385737	385950	.	-	0	ID=MeliponaBeecheii_017794-T1.cds;Parent=MeliponaBeecheii_017794-T1
scaffold_71	funannotate	CDS	385450	385660	.	-	0	ID=MeliponaBeecheii_017794-T1.cds;Parent=MeliponaBeecheii_017794-T1
scaffold_71	funannotate	CDS	385102	385366	.	-	0	ID=MeliponaBeecheii_017794-T1.cds;Parent=MeliponaBeecheii_017794-T1
scaffold_71	funannotate	CDS	384814	384966	.	-	0	ID=MeliponaBeecheii_017794-T1.cds;Parent=MeliponaBeecheii_017794-T1
scaffold_71	funannotate	CDS	384158	384739	.	-	0	ID=MeliponaBeecheii_017794-T1.cds;Parent=MeliponaBeecheii_017794-T1
scaffold_71	funannotate	CDS	383678	384084	.	-	0	ID=MeliponaBeecheii_017794-T1.cds;Parent=MeliponaBeecheii_017794-T1
scaffold_71	funannotate	CDS	383373	383580	.	-	0	ID=MeliponaBeecheii_017794-T1.cds;Parent=MeliponaBeecheii_017794-T1
scaffold_71	funannotate	CDS	383016	383245	.	-	0	ID=MeliponaBeecheii_017794-T1.cds;Parent=MeliponaBeecheii_017794-T1
scaffold_71	funannotate	CDS	7580478	7580648	.	-	0	ID=MeliponaBeecheii_018348-T1.cds;Parent=MeliponaBeecheii_018348-T1
scaffold_71	funannotate	CDS	7580192	7580401	.	-	0	ID=MeliponaBeecheii_018348-T1.cds;Parent=MeliponaBeecheii_018348-T1
scaffold_71	funannotate	CDS	7579924	7580121	.	-	0	ID=MeliponaBeecheii_018348-T1.cds;Parent=MeliponaBeecheii_018348-T1
scaffold_71	funannotate	CDS	7579684	7579848	.	-	0	ID=MeliponaBeecheii_018348-T1.cds;Parent=MeliponaBeecheii_018348-T1
scaffold_71	funannotate	CDS	7579384	7579589	.	-	0	ID=MeliponaBeecheii_018348-T1.cds;Parent=MeliponaBeecheii_018348-T1
scaffold_71	funannotate	CDS	7579169	7579304	.	-	0	ID=MeliponaBeecheii_018348-T1.cds;Parent=MeliponaBeecheii_018348-T1
scaffold_71	funannotate	CDS	7578905	7579095	.	-	0	ID=MeliponaBeecheii_018348-T1.cds;Parent=MeliponaBeecheii_018348-T1
scaffold_71	funannotate	CDS	7578639	7578834	.	-	0	ID=MeliponaBeecheii_018348-T1.cds;Parent=MeliponaBeecheii_018348-T1
scaffold_71	funannotate	CDS	7578339	7578566	.	-	0	ID=MeliponaBeecheii_018348-T1.cds;Parent=MeliponaBeecheii_018348-T1
scaffold_71	funannotate	CDS	7577958	7578227	.	-	0	ID=MeliponaBeecheii_018348-T1.cds;Parent=MeliponaBeecheii_018348-T1
scaffold_71	funannotate	CDS	7577642	7577884	.	-	0	ID=MeliponaBeecheii_018348-T1.cds;Parent=MeliponaBeecheii_018348-T1
scaffold_71	funannotate	CDS	7577398	7577561	.	-	0	ID=MeliponaBeecheii_018348-T1.cds;Parent=MeliponaBeecheii_018348-T1
scaffold_71	funannotate	CDS	7577086	7577308	.	-	0	ID=MeliponaBeecheii_018348-T1.cds;Parent=MeliponaBeecheii_018348-T1
scaffold_71	funannotate	CDS	7576852	7577016	.	-	0	ID=MeliponaBeecheii_018348-T1.cds;Parent=MeliponaBeecheii_018348-T1
scaffold_71	funannotate	CDS	7842817	7842883	.	+	0	ID=MeliponaBeecheii_018381-T1.cds;Parent=MeliponaBeecheii_018381-T1
scaffold_71	funannotate	CDS	7843025	7843194	.	+	0	ID=MeliponaBeecheii_018381-T1.cds;Parent=MeliponaBeecheii_018381-T1
scaffold_71	funannotate	CDS	7843262	7843376	.	+	0	ID=MeliponaBeecheii_018381-T1.cds;Parent=MeliponaBeecheii_018381-T1
scaffold_71	funannotate	CDS	7843443	7843598	.	+	0	ID=MeliponaBeecheii_018381-T1.cds;Parent=MeliponaBeecheii_018381-T1
scaffold_71	funannotate	CDS	7843692	7843808	.	+	0	ID=MeliponaBeecheii_018381-T1.cds;Parent=MeliponaBeecheii_018381-T1
scaffold_71	funannotate	CDS	7843872	7844044	.	+	0	ID=MeliponaBeecheii_018381-T1.cds;Parent=MeliponaBeecheii_018381-T1
scaffold_71	funannotate	mRNA	12676601	12679984	.	+	.	ID=MeliponaBeecheii_018804-T1;Parent=MeliponaBeecheii_018804
scaffold_71	funannotate	exon	12548816	12548966	.	-	.	ID=MeliponaBeecheii_018793-T1.exon1;Parent=MeliponaBeecheii_018793-T1
scaffold_71	funannotate	mRNA	6774698	6778182	.	-	.	ID=MeliponaBeecheii_018290-T1;Parent=MeliponaBeecheii_018290
scaffold_71	funannotate	exon	12701331	12701337	.	-	.	ID=MeliponaBeecheii_018808-T1.exon2;Parent=MeliponaBeecheii_018808-T1
scaffold_71	funannotate	mRNA	13438398	13444665	.	-	.	ID=MeliponaBeecheii_018865-T1;Parent=MeliponaBeecheii_018865
scaffold_71	funannotate	exon	12702296	12702304	.	-	.	ID=MeliponaBeecheii_018808-T1.exon1;Parent=MeliponaBeecheii_018808-T1
scaffold_71	funannotate	CDS	1373571	1373588	.	-	0	ID=MeliponaBeecheii_017893-T1.cds;Parent=MeliponaBeecheii_017893-T1
scaffold_71	funannotate	CDS	1373344	1373465	.	-	0	ID=MeliponaBeecheii_017893-T1.cds;Parent=MeliponaBeecheii_017893-T1
scaffold_71	funannotate	CDS	1372622	1373249	.	-	0	ID=MeliponaBeecheii_017893-T1.cds;Parent=MeliponaBeecheii_017893-T1
scaffold_71	funannotate	exon	12700280	12700473	.	-	.	ID=MeliponaBeecheii_018808-T1.exon3;Parent=MeliponaBeecheii_018808-T1
scaffold_71	funannotate	exon	12546745	12547067	.	-	.	ID=MeliponaBeecheii_018793-T1.exon2;Parent=MeliponaBeecheii_018793-T1
scaffold_71	funannotate	CDS	7274365	7274746	.	+	0	ID=MeliponaBeecheii_018310-T1.cds;Parent=MeliponaBeecheii_018310-T1
scaffold_71	funannotate	CDS	7275005	7275099	.	+	0	ID=MeliponaBeecheii_018310-T1.cds;Parent=MeliponaBeecheii_018310-T1
scaffold_71	funannotate	mRNA	238678	241715	.	+	.	ID=MeliponaBeecheii_017768-T1;Ontology_term=GO:0005525;Dbxref=InterPro:IPR027417%2CInterPro:IPR006073;Parent=MeliponaBeecheii_017768
scaffold_71	funannotate	mRNA	12113078	12115470	.	-	.	ID=MeliponaBeecheii_018738-T1;Dbxref=PFAM:PF05918%2CInterPro:IPR016024%2CInterPro:IPR008383;Parent=MeliponaBeecheii_018738
scaffold_71	funannotate	mRNA	6761737	6766418	.	+	.	ID=MeliponaBeecheii_018289-T1;Ontology_term=GO:0006396%2CGO:0006397%2CGO:0005634%2CGO:0005515;Dbxref=InterPro:IPR003107%2CPFAM:PF05843%2CInterPro:IPR008847%2CInterPro:IPR011990;Parent=MeliponaBeecheii_018289
scaffold_71	funannotate	mRNA	14308654	14316027	.	+	.	ID=MeliponaBeecheii_018931-T1;Parent=MeliponaBeecheii_018931
scaffold_71	funannotate	exon	13595700	13595739	.	-	.	ID=MeliponaBeecheii_018883-T1.exon1;Parent=MeliponaBeecheii_018883-T1
scaffold_71	funannotate	exon	13595535	13595625	.	-	.	ID=MeliponaBeecheii_018883-T1.exon2;Parent=MeliponaBeecheii_018883-T1
scaffold_71	funannotate	mRNA	6518968	6523984	.	-	.	ID=MeliponaBeecheii_018277-T1;Parent=MeliponaBeecheii_018277
scaffold_71	funannotate	exon	13594903	13595079	.	-	.	ID=MeliponaBeecheii_018883-T1.exon3;Parent=MeliponaBeecheii_018883-T1
scaffold_71	funannotate	exon	1810108	1810368	.	+	.	ID=MeliponaBeecheii_017926-T1.exon1;Parent=MeliponaBeecheii_017926-T1
scaffold_71	funannotate	exon	13591540	13591621	.	-	.	ID=MeliponaBeecheii_018883-T1.exon8;Parent=MeliponaBeecheii_018883-T1
scaffold_71	funannotate	mRNA	12230371	12235717	.	-	.	ID=MeliponaBeecheii_018751-T1;Dbxref=InterPro:IPR016024;Parent=MeliponaBeecheii_018751
scaffold_71	funannotate	exon	13594067	13594307	.	-	.	ID=MeliponaBeecheii_018883-T1.exon4;Parent=MeliponaBeecheii_018883-T1
scaffold_71	funannotate	exon	13593877	13593996	.	-	.	ID=MeliponaBeecheii_018883-T1.exon5;Parent=MeliponaBeecheii_018883-T1
scaffold_71	funannotate	exon	13593526	13593814	.	-	.	ID=MeliponaBeecheii_018883-T1.exon6;Parent=MeliponaBeecheii_018883-T1
scaffold_71	funannotate	exon	13593349	13593451	.	-	.	ID=MeliponaBeecheii_018883-T1.exon7;Parent=MeliponaBeecheii_018883-T1
scaffold_71	funannotate	mRNA	12780716	12781027	.	-	.	ID=MeliponaBeecheii_018816-T1;Parent=MeliponaBeecheii_018816
scaffold_71	funannotate	mRNA	153719	155525	.	-	.	ID=MeliponaBeecheii_017756-T1;Parent=MeliponaBeecheii_017756
scaffold_71	funannotate	exon	7083424	7083575	.	+	.	ID=MeliponaBeecheii_018302-T1.exon2;Parent=MeliponaBeecheii_018302-T1
scaffold_71	funannotate	exon	10456433	10457446	.	-	.	ID=MeliponaBeecheii_018607-T1.exon1;Parent=MeliponaBeecheii_018607-T1
scaffold_71	funannotate	mRNA	13523630	13525952	.	-	.	ID=MeliponaBeecheii_018877-T1;Ontology_term=GO:0005525;Dbxref=PFAM:PF08701%2CInterPro:IPR006073%2CInterPro:IPR023179%2CInterPro:IPR014813%2CPFAM:PF01926%2CInterPro:IPR027417%2CInterPro:IPR030378;Parent=MeliponaBeecheii_018877
scaffold_71	funannotate	exon	10455721	10455996	.	-	.	ID=MeliponaBeecheii_018607-T1.exon2;Parent=MeliponaBeecheii_018607-T1
scaffold_71	funannotate	exon	7080846	7080906	.	+	.	ID=MeliponaBeecheii_018302-T1.exon1;Parent=MeliponaBeecheii_018302-T1
scaffold_71	funannotate	exon	327261	327391	.	-	.	ID=MeliponaBeecheii_017786-T1.exon9;Parent=MeliponaBeecheii_017786-T1
scaffold_71	funannotate	exon	327703	327853	.	-	.	ID=MeliponaBeecheii_017786-T1.exon8;Parent=MeliponaBeecheii_017786-T1
scaffold_71	funannotate	exon	327925	328236	.	-	.	ID=MeliponaBeecheii_017786-T1.exon7;Parent=MeliponaBeecheii_017786-T1
scaffold_71	funannotate	mRNA	3852976	3855671	.	+	.	ID=MeliponaBeecheii_018085-T1;Parent=MeliponaBeecheii_018085
scaffold_71	funannotate	exon	332904	333003	.	-	.	ID=MeliponaBeecheii_017786-T1.exon2;Parent=MeliponaBeecheii_017786-T1
scaffold_71	funannotate	exon	333849	333859	.	-	.	ID=MeliponaBeecheii_017786-T1.exon1;Parent=MeliponaBeecheii_017786-T1
scaffold_71	funannotate	exon	328321	328494	.	-	.	ID=MeliponaBeecheii_017786-T1.exon6;Parent=MeliponaBeecheii_017786-T1
scaffold_71	funannotate	exon	328585	328754	.	-	.	ID=MeliponaBeecheii_017786-T1.exon5;Parent=MeliponaBeecheii_017786-T1
scaffold_71	funannotate	exon	328864	329759	.	-	.	ID=MeliponaBeecheii_017786-T1.exon4;Parent=MeliponaBeecheii_017786-T1
scaffold_71	funannotate	exon	329885	330456	.	-	.	ID=MeliponaBeecheii_017786-T1.exon3;Parent=MeliponaBeecheii_017786-T1
scaffold_71	funannotate	mRNA	14432667	14444428	.	+	.	ID=MeliponaBeecheii_018943-T1;Parent=MeliponaBeecheii_018943
scaffold_71	funannotate	CDS	3997604	3997667	.	+	0	ID=MeliponaBeecheii_018095-T1.cds;Parent=MeliponaBeecheii_018095-T1
scaffold_71	funannotate	CDS	3997737	3997984	.	+	0	ID=MeliponaBeecheii_018095-T1.cds;Parent=MeliponaBeecheii_018095-T1
scaffold_71	funannotate	CDS	6143177	6143518	.	+	0	ID=MeliponaBeecheii_018230-T1.cds;Parent=MeliponaBeecheii_018230-T1
scaffold_71	funannotate	CDS	11607754	11607812	.	-	0	ID=MeliponaBeecheii_018681-T1.cds;Parent=MeliponaBeecheii_018681-T1
scaffold_71	funannotate	CDS	11601118	11601321	.	-	0	ID=MeliponaBeecheii_018681-T1.cds;Parent=MeliponaBeecheii_018681-T1
scaffold_71	funannotate	CDS	11594232	11594286	.	-	0	ID=MeliponaBeecheii_018681-T1.cds;Parent=MeliponaBeecheii_018681-T1
scaffold_71	funannotate	mRNA	1667022	1683915	.	-	.	ID=MeliponaBeecheii_017918-T1;Ontology_term=GO:0005509%2CGO:0005886%2CGO:0016020%2CGO:0007155%2CGO:0007156;Dbxref=PFAM:PF00028%2CPFAM:PF16184%2CPFAM:PF08758%2CInterPro:IPR020894%2CInterPro:IPR015919%2CInterPro:IPR002126;Parent=MeliponaBeecheii_017918
scaffold_71	funannotate	exon	12540764	12540990	.	+	.	ID=MeliponaBeecheii_018790-T1.exon1;Parent=MeliponaBeecheii_018790-T1
scaffold_71	funannotate	mRNA	6405869	6407587	.	-	.	ID=MeliponaBeecheii_018265-T1;Parent=MeliponaBeecheii_018265
scaffold_71	funannotate	mRNA	8160065	8160515	.	-	.	ID=MeliponaBeecheii_018407-T1;Parent=MeliponaBeecheii_018407
scaffold_71	funannotate	mRNA	13760695	13761933	.	-	.	ID=MeliponaBeecheii_018890-T1;Parent=MeliponaBeecheii_018890
scaffold_71	funannotate	CDS	7450385	7450388	.	+	0	ID=MeliponaBeecheii_018326-T1.cds;Parent=MeliponaBeecheii_018326-T1
scaffold_71	funannotate	CDS	7450594	7450600	.	+	0	ID=MeliponaBeecheii_018326-T1.cds;Parent=MeliponaBeecheii_018326-T1
scaffold_71	funannotate	CDS	7451287	7451292	.	+	0	ID=MeliponaBeecheii_018326-T1.cds;Parent=MeliponaBeecheii_018326-T1
scaffold_71	funannotate	CDS	7451329	7451521	.	+	0	ID=MeliponaBeecheii_018326-T1.cds;Parent=MeliponaBeecheii_018326-T1
scaffold_71	funannotate	CDS	7453647	7454363	.	+	0	ID=MeliponaBeecheii_018326-T1.cds;Parent=MeliponaBeecheii_018326-T1
scaffold_71	funannotate	CDS	7455698	7455968	.	+	0	ID=MeliponaBeecheii_018326-T1.cds;Parent=MeliponaBeecheii_018326-T1
scaffold_71	funannotate	CDS	7456137	7456238	.	+	0	ID=MeliponaBeecheii_018326-T1.cds;Parent=MeliponaBeecheii_018326-T1
scaffold_71	funannotate	CDS	7457303	7458081	.	+	0	ID=MeliponaBeecheii_018326-T1.cds;Parent=MeliponaBeecheii_018326-T1
scaffold_71	funannotate	mRNA	482741	483675	.	-	.	ID=MeliponaBeecheii_017804-T1;Ontology_term=GO:0008234%2CGO:0006508;Dbxref=InterPro:IPR000668%2CInterPro:IPR039417%2CInterPro:IPR025661%2CInterPro:IPR025660%2CInterPro:IPR038765%2CPFAM:PF00112;Parent=MeliponaBeecheii_017804
scaffold_71	funannotate	CDS	4424185	4425168	.	-	0	ID=MeliponaBeecheii_018131-T1.cds;Parent=MeliponaBeecheii_018131-T1
scaffold_71	funannotate	exon	9162093	9162345	.	-	.	ID=MeliponaBeecheii_018500-T1.exon2;Parent=MeliponaBeecheii_018500-T1
scaffold_71	funannotate	mRNA	13742167	13743462	.	-	.	ID=MeliponaBeecheii_018889-T1;Parent=MeliponaBeecheii_018889
scaffold_71	funannotate	exon	9166935	9167020	.	-	.	ID=MeliponaBeecheii_018500-T1.exon1;Parent=MeliponaBeecheii_018500-T1
scaffold_71	funannotate	mRNA	6316096	6316488	.	+	.	ID=MeliponaBeecheii_018253-T1;Ontology_term=GO:0017176%2CGO:0006506;Dbxref=InterPro:IPR016542%2CInterPro:IPR013717%2CPFAM:PF08510;Parent=MeliponaBeecheii_018253
scaffold_71	funannotate	mRNA	12416698	12419471	.	-	.	ID=MeliponaBeecheii_018775-T1;Parent=MeliponaBeecheii_018775
scaffold_71	funannotate	mRNA	4451061	4455286	.	-	.	ID=MeliponaBeecheii_018138-T1;Ontology_term=GO:0046983;Dbxref=PFAM:PF16178%2CInterPro:IPR007632%2CPFAM:PF04547%2CInterPro:IPR032394;Parent=MeliponaBeecheii_018138
scaffold_71	funannotate	mRNA	1455220	1457897	.	-	.	ID=MeliponaBeecheii_017906-T1;Ontology_term=GO:0005509%2CGO:0005886%2CGO:0016020%2CGO:0007155%2CGO:0007156;Dbxref=InterPro:IPR015919%2CPFAM:PF00028%2CInterPro:IPR002126%2CInterPro:IPR020894;Parent=MeliponaBeecheii_017906
scaffold_71	funannotate	exon	9035273	9036046	.	+	.	ID=MeliponaBeecheii_018486-T1.exon2;Parent=MeliponaBeecheii_018486-T1
scaffold_71	funannotate	exon	9033333	9035186	.	+	.	ID=MeliponaBeecheii_018486-T1.exon1;Parent=MeliponaBeecheii_018486-T1
scaffold_71	funannotate	CDS	7816569	7816729	.	-	0	ID=MeliponaBeecheii_018376-T1.cds;Parent=MeliponaBeecheii_018376-T1
scaffold_71	funannotate	CDS	7815262	7815406	.	-	0	ID=MeliponaBeecheii_018376-T1.cds;Parent=MeliponaBeecheii_018376-T1
scaffold_71	funannotate	CDS	7814882	7814977	.	-	0	ID=MeliponaBeecheii_018376-T1.cds;Parent=MeliponaBeecheii_018376-T1
scaffold_71	funannotate	CDS	7814413	7814555	.	-	0	ID=MeliponaBeecheii_018376-T1.cds;Parent=MeliponaBeecheii_018376-T1
scaffold_71	funannotate	CDS	7813487	7813688	.	-	0	ID=MeliponaBeecheii_018376-T1.cds;Parent=MeliponaBeecheii_018376-T1
scaffold_71	funannotate	CDS	7813233	7813403	.	-	0	ID=MeliponaBeecheii_018376-T1.cds;Parent=MeliponaBeecheii_018376-T1
scaffold_71	funannotate	CDS	7812892	7813126	.	-	0	ID=MeliponaBeecheii_018376-T1.cds;Parent=MeliponaBeecheii_018376-T1
scaffold_71	funannotate	CDS	7812276	7812428	.	-	0	ID=MeliponaBeecheii_018376-T1.cds;Parent=MeliponaBeecheii_018376-T1
scaffold_71	funannotate	CDS	7811872	7812017	.	-	0	ID=MeliponaBeecheii_018376-T1.cds;Parent=MeliponaBeecheii_018376-T1
scaffold_71	funannotate	CDS	7811515	7811621	.	-	0	ID=MeliponaBeecheii_018376-T1.cds;Parent=MeliponaBeecheii_018376-T1
scaffold_71	funannotate	CDS	7811136	7811269	.	-	0	ID=MeliponaBeecheii_018376-T1.cds;Parent=MeliponaBeecheii_018376-T1
scaffold_71	funannotate	CDS	7810851	7810980	.	-	0	ID=MeliponaBeecheii_018376-T1.cds;Parent=MeliponaBeecheii_018376-T1
scaffold_71	funannotate	CDS	7810533	7810728	.	-	0	ID=MeliponaBeecheii_018376-T1.cds;Parent=MeliponaBeecheii_018376-T1
scaffold_71	funannotate	CDS	7810300	7810464	.	-	0	ID=MeliponaBeecheii_018376-T1.cds;Parent=MeliponaBeecheii_018376-T1
scaffold_71	funannotate	CDS	7809890	7810112	.	-	0	ID=MeliponaBeecheii_018376-T1.cds;Parent=MeliponaBeecheii_018376-T1
scaffold_71	funannotate	CDS	7809126	7809551	.	-	0	ID=MeliponaBeecheii_018376-T1.cds;Parent=MeliponaBeecheii_018376-T1
scaffold_71	funannotate	CDS	7808164	7808711	.	-	0	ID=MeliponaBeecheii_018376-T1.cds;Parent=MeliponaBeecheii_018376-T1
scaffold_71	funannotate	mRNA	4397588	4398968	.	-	.	ID=MeliponaBeecheii_018126-T1;Ontology_term=GO:0016020%2CGO:0030001%2CGO:0055085%2CGO:0046873;Dbxref=InterPro:IPR003689;Parent=MeliponaBeecheii_018126
scaffold_71	funannotate	exon	4457553	4457626	.	-	.	ID=MeliponaBeecheii_018139-T1.exon1;Parent=MeliponaBeecheii_018139-T1
scaffold_71	funannotate	mRNA	1964064	1967643	.	+	.	ID=MeliponaBeecheii_017931-T1;Parent=MeliponaBeecheii_017931
scaffold_71	funannotate	exon	13567436	13569238	.	-	.	ID=MeliponaBeecheii_018880-T1.exon7;Parent=MeliponaBeecheii_018880-T1
scaffold_71	funannotate	exon	4456737	4456936	.	-	.	ID=MeliponaBeecheii_018139-T1.exon3;Parent=MeliponaBeecheii_018139-T1
scaffold_71	funannotate	exon	13569462	13569922	.	-	.	ID=MeliponaBeecheii_018880-T1.exon6;Parent=MeliponaBeecheii_018880-T1
scaffold_71	funannotate	exon	4457009	4457242	.	-	.	ID=MeliponaBeecheii_018139-T1.exon2;Parent=MeliponaBeecheii_018139-T1
scaffold_71	funannotate	exon	13571028	13571255	.	-	.	ID=MeliponaBeecheii_018880-T1.exon5;Parent=MeliponaBeecheii_018880-T1
scaffold_71	funannotate	exon	13572618	13572821	.	-	.	ID=MeliponaBeecheii_018880-T1.exon4;Parent=MeliponaBeecheii_018880-T1
scaffold_71	funannotate	exon	4456547	4456653	.	-	.	ID=MeliponaBeecheii_018139-T1.exon4;Parent=MeliponaBeecheii_018139-T1
scaffold_71	funannotate	CDS	7696992	7697135	.	-	0	ID=MeliponaBeecheii_018354-T1.cds;Parent=MeliponaBeecheii_018354-T1
scaffold_71	funannotate	CDS	7696620	7696745	.	-	0	ID=MeliponaBeecheii_018354-T1.cds;Parent=MeliponaBeecheii_018354-T1
scaffold_71	funannotate	CDS	7696438	7696558	.	-	0	ID=MeliponaBeecheii_018354-T1.cds;Parent=MeliponaBeecheii_018354-T1
scaffold_71	funannotate	CDS	7695333	7695594	.	-	0	ID=MeliponaBeecheii_018354-T1.cds;Parent=MeliponaBeecheii_018354-T1
scaffold_71	funannotate	CDS	7694995	7695117	.	-	0	ID=MeliponaBeecheii_018354-T1.cds;Parent=MeliponaBeecheii_018354-T1
scaffold_71	funannotate	CDS	7694783	7694873	.	-	0	ID=MeliponaBeecheii_018354-T1.cds;Parent=MeliponaBeecheii_018354-T1
scaffold_71	funannotate	CDS	7694554	7694690	.	-	0	ID=MeliponaBeecheii_018354-T1.cds;Parent=MeliponaBeecheii_018354-T1
scaffold_71	funannotate	CDS	7694252	7694384	.	-	0	ID=MeliponaBeecheii_018354-T1.cds;Parent=MeliponaBeecheii_018354-T1
scaffold_71	funannotate	CDS	7693899	7693945	.	-	0	ID=MeliponaBeecheii_018354-T1.cds;Parent=MeliponaBeecheii_018354-T1
scaffold_71	funannotate	CDS	7689321	7689741	.	-	0	ID=MeliponaBeecheii_018354-T1.cds;Parent=MeliponaBeecheii_018354-T1
scaffold_71	funannotate	exon	13573198	13573397	.	-	.	ID=MeliponaBeecheii_018880-T1.exon3;Parent=MeliponaBeecheii_018880-T1
scaffold_71	funannotate	exon	13574430	13574676	.	-	.	ID=MeliponaBeecheii_018880-T1.exon2;Parent=MeliponaBeecheii_018880-T1
scaffold_71	funannotate	exon	13575086	13575158	.	-	.	ID=MeliponaBeecheii_018880-T1.exon1;Parent=MeliponaBeecheii_018880-T1
scaffold_71	funannotate	exon	108545	109101	.	+	.	ID=MeliponaBeecheii_017746-T1.exon3;Parent=MeliponaBeecheii_017746-T1
scaffold_71	funannotate	exon	1919115	1919483	.	+	.	ID=MeliponaBeecheii_017929-T1.exon1;Parent=MeliponaBeecheii_017929-T1
scaffold_71	funannotate	exon	908698	908734	.	+	.	ID=MeliponaBeecheii_017855-T1.exon1;Parent=MeliponaBeecheii_017855-T1
scaffold_71	funannotate	CDS	4854049	4854461	.	+	0	ID=MeliponaBeecheii_018169-T1.cds;Parent=MeliponaBeecheii_018169-T1
scaffold_71	funannotate	CDS	4854534	4854900	.	+	0	ID=MeliponaBeecheii_018169-T1.cds;Parent=MeliponaBeecheii_018169-T1
scaffold_71	funannotate	CDS	4856452	4856890	.	+	0	ID=MeliponaBeecheii_018169-T1.cds;Parent=MeliponaBeecheii_018169-T1
scaffold_71	funannotate	CDS	4856967	4857155	.	+	0	ID=MeliponaBeecheii_018169-T1.cds;Parent=MeliponaBeecheii_018169-T1
scaffold_71	funannotate	CDS	4857232	4857333	.	+	0	ID=MeliponaBeecheii_018169-T1.cds;Parent=MeliponaBeecheii_018169-T1
scaffold_71	funannotate	CDS	4857412	4857671	.	+	0	ID=MeliponaBeecheii_018169-T1.cds;Parent=MeliponaBeecheii_018169-T1
scaffold_71	funannotate	CDS	6897087	6897437	.	-	0	ID=MeliponaBeecheii_018296-T1.cds;Parent=MeliponaBeecheii_018296-T1
scaffold_71	funannotate	exon	120446	120917	.	+	.	ID=MeliponaBeecheii_017749-T1.exon3;Parent=MeliponaBeecheii_017749-T1
scaffold_71	funannotate	exon	119876	120330	.	+	.	ID=MeliponaBeecheii_017749-T1.exon2;Parent=MeliponaBeecheii_017749-T1
scaffold_71	funannotate	exon	121041	121446	.	+	.	ID=MeliponaBeecheii_017749-T1.exon4;Parent=MeliponaBeecheii_017749-T1
scaffold_71	funannotate	CDS	10478942	10481278	.	+	0	ID=MeliponaBeecheii_018610-T1.cds;Parent=MeliponaBeecheii_018610-T1
scaffold_71	funannotate	exon	119625	119734	.	+	.	ID=MeliponaBeecheii_017749-T1.exon1;Parent=MeliponaBeecheii_017749-T1
scaffold_71	funannotate	exon	9027849	9028101	.	-	.	ID=MeliponaBeecheii_018483-T1.exon5;Parent=MeliponaBeecheii_018483-T1
scaffold_71	funannotate	exon	9028183	9028398	.	-	.	ID=MeliponaBeecheii_018483-T1.exon4;Parent=MeliponaBeecheii_018483-T1
scaffold_71	funannotate	exon	9029427	9029493	.	-	.	ID=MeliponaBeecheii_018483-T1.exon1;Parent=MeliponaBeecheii_018483-T1
scaffold_71	funannotate	exon	9028472	9028673	.	-	.	ID=MeliponaBeecheii_018483-T1.exon3;Parent=MeliponaBeecheii_018483-T1
scaffold_71	funannotate	exon	9028774	9029175	.	-	.	ID=MeliponaBeecheii_018483-T1.exon2;Parent=MeliponaBeecheii_018483-T1
scaffold_71	funannotate	CDS	608496	608634	.	+	0	ID=MeliponaBeecheii_017822-T1.cds;Parent=MeliponaBeecheii_017822-T1
scaffold_71	funannotate	CDS	608706	608890	.	+	0	ID=MeliponaBeecheii_017822-T1.cds;Parent=MeliponaBeecheii_017822-T1
scaffold_71	funannotate	CDS	609288	609484	.	+	0	ID=MeliponaBeecheii_017822-T1.cds;Parent=MeliponaBeecheii_017822-T1
scaffold_71	funannotate	CDS	609569	609761	.	+	0	ID=MeliponaBeecheii_017822-T1.cds;Parent=MeliponaBeecheii_017822-T1
scaffold_71	funannotate	CDS	609845	610107	.	+	0	ID=MeliponaBeecheii_017822-T1.cds;Parent=MeliponaBeecheii_017822-T1
scaffold_71	funannotate	CDS	610178	610388	.	+	0	ID=MeliponaBeecheii_017822-T1.cds;Parent=MeliponaBeecheii_017822-T1
scaffold_71	funannotate	CDS	610491	610627	.	+	0	ID=MeliponaBeecheii_017822-T1.cds;Parent=MeliponaBeecheii_017822-T1
scaffold_71	funannotate	CDS	610704	610836	.	+	0	ID=MeliponaBeecheii_017822-T1.cds;Parent=MeliponaBeecheii_017822-T1
scaffold_71	funannotate	CDS	611577	611963	.	+	0	ID=MeliponaBeecheii_017822-T1.cds;Parent=MeliponaBeecheii_017822-T1
scaffold_71	funannotate	CDS	612056	612256	.	+	0	ID=MeliponaBeecheii_017822-T1.cds;Parent=MeliponaBeecheii_017822-T1
scaffold_71	funannotate	CDS	612334	612366	.	+	0	ID=MeliponaBeecheii_017822-T1.cds;Parent=MeliponaBeecheii_017822-T1
scaffold_71	funannotate	mRNA	12276015	12277397	.	+	.	ID=MeliponaBeecheii_018763-T1;Parent=MeliponaBeecheii_018763
scaffold_71	funannotate	CDS	5413123	5413126	.	-	0	ID=MeliponaBeecheii_018197-T1.cds;Parent=MeliponaBeecheii_018197-T1
scaffold_71	funannotate	CDS	5412458	5412714	.	-	0	ID=MeliponaBeecheii_018197-T1.cds;Parent=MeliponaBeecheii_018197-T1
scaffold_71	funannotate	mRNA	12621044	12621304	.	-	.	ID=MeliponaBeecheii_018799-T1;Parent=MeliponaBeecheii_018799
scaffold_71	funannotate	exon	551756	552167	.	-	.	ID=MeliponaBeecheii_017817-T1.exon5;Parent=MeliponaBeecheii_017817-T1
scaffold_71	funannotate	mRNA	4341316	4346375	.	+	.	ID=MeliponaBeecheii_018114-T1;Ontology_term=GO:0006886%2CGO:0006888%2CGO:0008270%2CGO:0030127;Dbxref=PFAM:PF08033%2CInterPro:IPR006900%2CInterPro:IPR006895%2CInterPro:IPR012990%2CPFAM:PF04815%2CInterPro:IPR029006%2CInterPro:IPR006896%2CPFAM:PF04811%2CInterPro:IPR041742%2CPFAM:PF04810%2CInterPro:IPR036174%2CInterPro:IPR036465%2CInterPro:IPR007123%2CInterPro:IPR036180%2CInterPro:IPR036175%2CPFAM:PF…
scaffold_71	funannotate	exon	552852	553003	.	-	.	ID=MeliponaBeecheii_017817-T1.exon4;Parent=MeliponaBeecheii_017817-T1
scaffold_71	funannotate	exon	549117	549341	.	-	.	ID=MeliponaBeecheii_017817-T1.exon7;Parent=MeliponaBeecheii_017817-T1
scaffold_71	funannotate	exon	551135	551349	.	-	.	ID=MeliponaBeecheii_017817-T1.exon6;Parent=MeliponaBeecheii_017817-T1
scaffold_71	funannotate	exon	557643	558028	.	-	.	ID=MeliponaBeecheii_017817-T1.exon1;Parent=MeliponaBeecheii_017817-T1
scaffold_71	funannotate	CDS	4634248	4634253	.	+	0	ID=MeliponaBeecheii_018153-T1.cds;Parent=MeliponaBeecheii_018153-T1
scaffold_71	funannotate	CDS	4634881	4634886	.	+	0	ID=MeliponaBeecheii_018153-T1.cds;Parent=MeliponaBeecheii_018153-T1
scaffold_71	funannotate	CDS	4635098	4635105	.	+	0	ID=MeliponaBeecheii_018153-T1.cds;Parent=MeliponaBeecheii_018153-T1
scaffold_71	funannotate	CDS	4636083	4636091	.	+	0	ID=MeliponaBeecheii_018153-T1.cds;Parent=MeliponaBeecheii_018153-T1
scaffold_71	funannotate	CDS	4637573	4637580	.	+	0	ID=MeliponaBeecheii_018153-T1.cds;Parent=MeliponaBeecheii_018153-T1
scaffold_71	funannotate	CDS	4637904	4637909	.	+	0	ID=MeliponaBeecheii_018153-T1.cds;Parent=MeliponaBeecheii_018153-T1
scaffold_71	funannotate	CDS	4638481	4638761	.	+	0	ID=MeliponaBeecheii_018153-T1.cds;Parent=MeliponaBeecheii_018153-T1
scaffold_71	funannotate	exon	555520	555812	.	-	.	ID=MeliponaBeecheii_017817-T1.exon3;Parent=MeliponaBeecheii_017817-T1
scaffold_71	funannotate	CDS	8957211	8957469	.	+	0	ID=MeliponaBeecheii_018475-T1.cds;Parent=MeliponaBeecheii_018475-T1
scaffold_71	funannotate	CDS	8957540	8957683	.	+	0	ID=MeliponaBeecheii_018475-T1.cds;Parent=MeliponaBeecheii_018475-T1
scaffold_71	funannotate	CDS	8958605	8958743	.	+	0	ID=MeliponaBeecheii_018475-T1.cds;Parent=MeliponaBeecheii_018475-T1
scaffold_71	funannotate	CDS	8960052	8960224	.	+	0	ID=MeliponaBeecheii_018475-T1.cds;Parent=MeliponaBeecheii_018475-T1
scaffold_71	funannotate	CDS	8960298	8960491	.	+	0	ID=MeliponaBeecheii_018475-T1.cds;Parent=MeliponaBeecheii_018475-T1
scaffold_71	funannotate	CDS	8960581	8960700	.	+	0	ID=MeliponaBeecheii_018475-T1.cds;Parent=MeliponaBeecheii_018475-T1
scaffold_71	funannotate	CDS	8960775	8960874	.	+	0	ID=MeliponaBeecheii_018475-T1.cds;Parent=MeliponaBeecheii_018475-T1
scaffold_71	funannotate	CDS	8960976	8961061	.	+	0	ID=MeliponaBeecheii_018475-T1.cds;Parent=MeliponaBeecheii_018475-T1
scaffold_71	funannotate	exon	556795	557025	.	-	.	ID=MeliponaBeecheii_017817-T1.exon2;Parent=MeliponaBeecheii_017817-T1
scaffold_71	funannotate	exon	910160	910278	.	+	.	ID=MeliponaBeecheii_017855-T1.exon7;Parent=MeliponaBeecheii_017855-T1
scaffold_71	funannotate	exon	909703	910033	.	+	.	ID=MeliponaBeecheii_017855-T1.exon6;Parent=MeliponaBeecheii_017855-T1
scaffold_71	funannotate	exon	910410	910532	.	+	.	ID=MeliponaBeecheii_017855-T1.exon8;Parent=MeliponaBeecheii_017855-T1
scaffold_71	funannotate	exon	909112	909205	.	+	.	ID=MeliponaBeecheii_017855-T1.exon3;Parent=MeliponaBeecheii_017855-T1
scaffold_71	funannotate	exon	908827	909037	.	+	.	ID=MeliponaBeecheii_017855-T1.exon2;Parent=MeliponaBeecheii_017855-T1
scaffold_71	funannotate	exon	107953	108030	.	+	.	ID=MeliponaBeecheii_017746-T1.exon1;Parent=MeliponaBeecheii_017746-T1
scaffold_71	funannotate	exon	909492	909606	.	+	.	ID=MeliponaBeecheii_017855-T1.exon5;Parent=MeliponaBeecheii_017855-T1
scaffold_71	funannotate	exon	108359	108500	.	+	.	ID=MeliponaBeecheii_017746-T1.exon2;Parent=MeliponaBeecheii_017746-T1
scaffold_71	funannotate	exon	909286	909428	.	+	.	ID=MeliponaBeecheii_017855-T1.exon4;Parent=MeliponaBeecheii_017855-T1
scaffold_71	funannotate	mRNA	4147611	4152519	.	-	.	ID=MeliponaBeecheii_018102-T1;Ontology_term=GO:0000166%2CGO:0016887%2CGO:0006812%2CGO:0016021;Dbxref=InterPro:IPR023299%2CPFAM:PF00122%2CInterPro:IPR008250%2CInterPro:IPR023214%2CInterPro:IPR001757%2CPFAM:PF13246%2CInterPro:IPR018303%2CPFAM:PF00702%2CInterPro:IPR036412%2CInterPro:IPR006544%2CInterPro:IPR023298;Parent=MeliponaBeecheii_018102
scaffold_71	funannotate	exon	8203696	8203917	.	-	.	ID=MeliponaBeecheii_018409-T1.exon1;Parent=MeliponaBeecheii_018409-T1
scaffold_71	funannotate	exon	8203440	8203622	.	-	.	ID=MeliponaBeecheii_018409-T1.exon2;Parent=MeliponaBeecheii_018409-T1
scaffold_71	funannotate	mRNA	14221548	14228421	.	+	.	ID=MeliponaBeecheii_018918-T1;Ontology_term=GO:0016021;Dbxref=PFAM:PF01151%2CInterPro:IPR002076;Parent=MeliponaBeecheii_018918
scaffold_71	funannotate	exon	10246487	10246610	.	-	.	ID=MeliponaBeecheii_018592-T1.exon1;Parent=MeliponaBeecheii_018592-T1
scaffold_71	funannotate	exon	10246138	10246421	.	-	.	ID=MeliponaBeecheii_018592-T1.exon2;Parent=MeliponaBeecheii_018592-T1
scaffold_71	funannotate	exon	11625449	11625453	.	-	.	ID=MeliponaBeecheii_018684-T1.exon1;Parent=MeliponaBeecheii_018684-T1
scaffold_71	funannotate	exon	11621252	11621555	.	-	.	ID=MeliponaBeecheii_018684-T1.exon2;Parent=MeliponaBeecheii_018684-T1
scaffold_71	funannotate	exon	14543457	14543617	.	-	.	ID=MeliponaBeecheii_018951-T1.exon2;Parent=MeliponaBeecheii_018951-T1
scaffold_71	funannotate	exon	10476461	10478940	.	+	.	ID=MeliponaBeecheii_018609-T1.exon11;Parent=MeliponaBeecheii_018609-T1
scaffold_71	funannotate	exon	14543272	14543379	.	-	.	ID=MeliponaBeecheii_018951-T1.exon3;Parent=MeliponaBeecheii_018951-T1
scaffold_71	funannotate	exon	14543032	14543190	.	-	.	ID=MeliponaBeecheii_018951-T1.exon4;Parent=MeliponaBeecheii_018951-T1
scaffold_71	funannotate	exon	14542632	14542885	.	-	.	ID=MeliponaBeecheii_018951-T1.exon5;Parent=MeliponaBeecheii_018951-T1
scaffold_71	funannotate	exon	13385070	13385315	.	+	.	ID=MeliponaBeecheii_018862-T1.exon2;Parent=MeliponaBeecheii_018862-T1
scaffold_71	funannotate	exon	13382492	13382497	.	+	.	ID=MeliponaBeecheii_018862-T1.exon1;Parent=MeliponaBeecheii_018862-T1
scaffold_71	funannotate	exon	14543751	14543850	.	-	.	ID=MeliponaBeecheii_018951-T1.exon1;Parent=MeliponaBeecheii_018951-T1
scaffold_71	funannotate	exon	2073993	2074466	.	+	.	ID=MeliponaBeecheii_017947-T1.exon3;Parent=MeliponaBeecheii_017947-T1
scaffold_71	funannotate	exon	2073440	2073928	.	+	.	ID=MeliponaBeecheii_017947-T1.exon2;Parent=MeliponaBeecheii_017947-T1
scaffold_71	funannotate	exon	2075417	2075568	.	+	.	ID=MeliponaBeecheii_017947-T1.exon5;Parent=MeliponaBeecheii_017947-T1
scaffold_71	funannotate	exon	2074562	2075330	.	+	.	ID=MeliponaBeecheii_017947-T1.exon4;Parent=MeliponaBeecheii_017947-T1
scaffold_71	funannotate	exon	14542417	14542518	.	-	.	ID=MeliponaBeecheii_018951-T1.exon6;Parent=MeliponaBeecheii_018951-T1
scaffold_71	funannotate	mRNA	12524543	12527487	.	-	.	ID=MeliponaBeecheii_018787-T1;Parent=MeliponaBeecheii_018787
scaffold_71	funannotate	exon	14542183	14542347	.	-	.	ID=MeliponaBeecheii_018951-T1.exon7;Parent=MeliponaBeecheii_018951-T1
scaffold_71	funannotate	exon	2073276	2073363	.	+	.	ID=MeliponaBeecheii_017947-T1.exon1;Parent=MeliponaBeecheii_017947-T1
scaffold_71	funannotate	exon	10475816	10476055	.	+	.	ID=MeliponaBeecheii_018609-T1.exon10;Parent=MeliponaBeecheii_018609-T1
scaffold_71	funannotate	exon	14541791	14542109	.	-	.	ID=MeliponaBeecheii_018951-T1.exon8;Parent=MeliponaBeecheii_018951-T1
scaffold_71	funannotate	exon	14541484	14541718	.	-	.	ID=MeliponaBeecheii_018951-T1.exon9;Parent=MeliponaBeecheii_018951-T1
scaffold_71	funannotate	exon	11740604	11741019	.	-	.	ID=MeliponaBeecheii_018692-T1.exon10;Parent=MeliponaBeecheii_018692-T1
scaffold_71	funannotate	exon	2075648	2075916	.	+	.	ID=MeliponaBeecheii_017947-T1.exon6;Parent=MeliponaBeecheii_017947-T1
scaffold_71	funannotate	CDS	8829300	8829605	.	-	0	ID=MeliponaBeecheii_018453-T1.cds;Parent=MeliponaBeecheii_018453-T1
scaffold_71	funannotate	exon	4468415	4468553	.	+	.	ID=MeliponaBeecheii_018141-T1.exon1;Parent=MeliponaBeecheii_018141-T1
scaffold_71	funannotate	exon	4468623	4468849	.	+	.	ID=MeliponaBeecheii_018141-T1.exon2;Parent=MeliponaBeecheii_018141-T1
scaffold_71	funannotate	exon	4469570	4469814	.	+	.	ID=MeliponaBeecheii_018141-T1.exon5;Parent=MeliponaBeecheii_018141-T1
scaffold_71	funannotate	mRNA	14010392	14010868	.	-	.	ID=MeliponaBeecheii_018906-T1;Parent=MeliponaBeecheii_018906
scaffold_71	funannotate	exon	4468936	4469079	.	+	.	ID=MeliponaBeecheii_018141-T1.exon3;Parent=MeliponaBeecheii_018141-T1
scaffold_71	funannotate	exon	4469149	4469398	.	+	.	ID=MeliponaBeecheii_018141-T1.exon4;Parent=MeliponaBeecheii_018141-T1
scaffold_71	funannotate	exon	6143177	6143518	.	+	.	ID=MeliponaBeecheii_018230-T1.exon1;Parent=MeliponaBeecheii_018230-T1
scaffold_71	funannotate	mRNA	6249120	6251523	.	+	.	ID=MeliponaBeecheii_018241-T1;Parent=MeliponaBeecheii_018241
scaffold_71	funannotate	mRNA	5659841	5660842	.	+	.	ID=MeliponaBeecheii_018204-T1;Parent=MeliponaBeecheii_018204
scaffold_71	funannotate	mRNA	11647083	11648319	.	-	.	ID=MeliponaBeecheii_018686-T1;Parent=MeliponaBeecheii_018686
scaffold_71	funannotate	mRNA	7529969	7531842	.	+	.	ID=MeliponaBeecheii_018342-T1;Ontology_term=GO:0000178%2CGO:0006396;Dbxref=InterPro:IPR036345%2CInterPro:IPR020568%2CPFAM:PF01138%2CInterPro:IPR033100%2CInterPro:IPR001247%2CInterPro:IPR027408;Parent=MeliponaBeecheii_018342
scaffold_71	funannotate	exon	12681736	12681870	.	-	.	ID=MeliponaBeecheii_018805-T1.exon1;Parent=MeliponaBeecheii_018805-T1
scaffold_71	funannotate	exon	12681049	12681366	.	-	.	ID=MeliponaBeecheii_018805-T1.exon2;Parent=MeliponaBeecheii_018805-T1
scaffold_71	funannotate	CDS	3429908	3429920	.	-	0	ID=MeliponaBeecheii_018048-T1.cds;Parent=MeliponaBeecheii_018048-T1
scaffold_71	funannotate	CDS	3424007	3424465	.	-	0	ID=MeliponaBeecheii_018048-T1.cds;Parent=MeliponaBeecheii_018048-T1
scaffold_71	funannotate	CDS	3421226	3421432	.	-	0	ID=MeliponaBeecheii_018048-T1.cds;Parent=MeliponaBeecheii_018048-T1
scaffold_71	funannotate	CDS	3420491	3420675	.	-	0	ID=MeliponaBeecheii_018048-T1.cds;Parent=MeliponaBeecheii_018048-T1
scaffold_71	funannotate	CDS	3419854	3420327	.	-	0	ID=MeliponaBeecheii_018048-T1.cds;Parent=MeliponaBeecheii_018048-T1
scaffold_71	funannotate	CDS	3418470	3419744	.	-	0	ID=MeliponaBeecheii_018048-T1.cds;Parent=MeliponaBeecheii_018048-T1
scaffold_71	funannotate	exon	6296950	6297114	.	+	.	ID=MeliponaBeecheii_018248-T1.exon5;Parent=MeliponaBeecheii_018248-T1
scaffold_71	funannotate	exon	6297184	6297338	.	+	.	ID=MeliponaBeecheii_018248-T1.exon6;Parent=MeliponaBeecheii_018248-T1
scaffold_71	funannotate	exon	6296267	6296430	.	+	.	ID=MeliponaBeecheii_018248-T1.exon3;Parent=MeliponaBeecheii_018248-T1
scaffold_71	funannotate	exon	6296505	6296666	.	+	.	ID=MeliponaBeecheii_018248-T1.exon4;Parent=MeliponaBeecheii_018248-T1
scaffold_71	funannotate	exon	6295529	6295617	.	+	.	ID=MeliponaBeecheii_018248-T1.exon1;Parent=MeliponaBeecheii_018248-T1
scaffold_71	funannotate	exon	6295746	6296060	.	+	.	ID=MeliponaBeecheii_018248-T1.exon2;Parent=MeliponaBeecheii_018248-T1
scaffold_71	funannotate	exon	8790791	8791801	.	+	.	ID=MeliponaBeecheii_018449-T1.exon1;Parent=MeliponaBeecheii_018449-T1
scaffold_71	funannotate	exon	405557	405755	.	-	.	ID=MeliponaBeecheii_017800-T1.exon2;Parent=MeliponaBeecheii_017800-T1
scaffold_71	funannotate	mRNA	904298	905884	.	+	.	ID=MeliponaBeecheii_017853-T1;Ontology_term=GO:0005525%2CGO:0051301;Dbxref=InterPro:IPR008113%2CInterPro:IPR027417%2CPFAM:PF00735%2CPFAM:PF01926%2CInterPro:IPR016491%2CInterPro:IPR030379;Parent=MeliponaBeecheii_017853
scaffold_71	funannotate	exon	405938	406059	.	-	.	ID=MeliponaBeecheii_017800-T1.exon1;Parent=MeliponaBeecheii_017800-T1
scaffold_71	funannotate	exon	8259478	8260032	.	-	.	ID=MeliponaBeecheii_018411-T1.exon1;Parent=MeliponaBeecheii_018411-T1
scaffold_71	funannotate	exon	10100157	10100231	.	+	.	ID=MeliponaBeecheii_018575-T1.exon9;Parent=MeliponaBeecheii_018575-T1
scaffold_71	funannotate	mRNA	5858401	5861445	.	-	.	ID=MeliponaBeecheii_018216-T1;Ontology_term=GO:0005515;Dbxref=PFAM:PF07648%2CPFAM:PF00050%2CInterPro:IPR002350%2CInterPro:IPR036058;Parent=MeliponaBeecheii_018216
scaffold_71	funannotate	exon	10097915	10098055	.	+	.	ID=MeliponaBeecheii_018575-T1.exon8;Parent=MeliponaBeecheii_018575-T1
scaffold_71	funannotate	exon	10090491	10090677	.	+	.	ID=MeliponaBeecheii_018575-T1.exon5;Parent=MeliponaBeecheii_018575-T1
scaffold_71	funannotate	mRNA	11765119	11778651	.	+	.	ID=MeliponaBeecheii_018698-T1;Ontology_term=GO:0006355%2CGO:0031213;Dbxref=InterPro:IPR019787%2CInterPro:IPR001965%2CInterPro:IPR011011%2CInterPro:IPR013083%2CInterPro:IPR028938%2CInterPro:IPR019786;Parent=MeliponaBeecheii_018698
scaffold_71	funannotate	exon	10089550	10089660	.	+	.	ID=MeliponaBeecheii_018575-T1.exon4;Parent=MeliponaBeecheii_018575-T1
scaffold_71	funannotate	exon	10096427	10096608	.	+	.	ID=MeliponaBeecheii_018575-T1.exon7;Parent=MeliponaBeecheii_018575-T1
scaffold_71	funannotate	exon	10094632	10094913	.	+	.	ID=MeliponaBeecheii_018575-T1.exon6;Parent=MeliponaBeecheii_018575-T1
scaffold_71	funannotate	exon	7802965	7803153	.	+	.	ID=MeliponaBeecheii_018374-T1.exon1;Parent=MeliponaBeecheii_018374-T1
scaffold_71	funannotate	exon	10080328	10080534	.	+	.	ID=MeliponaBeecheii_018575-T1.exon1;Parent=MeliponaBeecheii_018575-T1
scaffold_71	funannotate	exon	7803583	7803758	.	+	.	ID=MeliponaBeecheii_018374-T1.exon2;Parent=MeliponaBeecheii_018374-T1
scaffold_71	funannotate	exon	7803846	7804092	.	+	.	ID=MeliponaBeecheii_018374-T1.exon3;Parent=MeliponaBeecheii_018374-T1
scaffold_71	funannotate	exon	10088527	10088652	.	+	.	ID=MeliponaBeecheii_018575-T1.exon3;Parent=MeliponaBeecheii_018575-T1
scaffold_71	funannotate	exon	7804399	7804525	.	+	.	ID=MeliponaBeecheii_018374-T1.exon4;Parent=MeliponaBeecheii_018374-T1
scaffold_71	funannotate	exon	10080645	10084991	.	+	.	ID=MeliponaBeecheii_018575-T1.exon2;Parent=MeliponaBeecheii_018575-T1
scaffold_71	funannotate	exon	7804621	7804823	.	+	.	ID=MeliponaBeecheii_018374-T1.exon5;Parent=MeliponaBeecheii_018374-T1
scaffold_71	funannotate	exon	7804994	7805128	.	+	.	ID=MeliponaBeecheii_018374-T1.exon6;Parent=MeliponaBeecheii_018374-T1
scaffold_71	funannotate	exon	2532928	2533086	.	+	.	ID=MeliponaBeecheii_017984-T1.exon1;Parent=MeliponaBeecheii_017984-T1
scaffold_71	funannotate	exon	2533275	2533322	.	+	.	ID=MeliponaBeecheii_017984-T1.exon2;Parent=MeliponaBeecheii_017984-T1
scaffold_71	funannotate	CDS	5679237	5679740	.	+	0	ID=MeliponaBeecheii_018205-T1.cds;Parent=MeliponaBeecheii_018205-T1
scaffold_71	funannotate	CDS	1324572	1325096	.	+	0	ID=MeliponaBeecheii_017888-T1.cds;Parent=MeliponaBeecheii_017888-T1
scaffold_71	funannotate	CDS	11175300	11175341	.	-	0	ID=MeliponaBeecheii_018654-T1.cds;Parent=MeliponaBeecheii_018654-T1
scaffold_71	funannotate	CDS	11175109	11175222	.	-	0	ID=MeliponaBeecheii_018654-T1.cds;Parent=MeliponaBeecheii_018654-T1
scaffold_71	funannotate	CDS	11173714	11173986	.	-	0	ID=MeliponaBeecheii_018654-T1.cds;Parent=MeliponaBeecheii_018654-T1
scaffold_71	funannotate	exon	12899543	12899938	.	-	.	ID=MeliponaBeecheii_018825-T1.exon1;Parent=MeliponaBeecheii_018825-T1
scaffold_71	funannotate	exon	6125186	6125449	.	+	.	ID=MeliponaBeecheii_018228-T1.exon1;Parent=MeliponaBeecheii_018228-T1
scaffold_71	funannotate	mRNA	1082402	1085654	.	-	.	ID=MeliponaBeecheii_017865-T1;Parent=MeliponaBeecheii_017865
scaffold_71	funannotate	CDS	10914061	10914068	.	-	0	ID=MeliponaBeecheii_018632-T1.cds;Parent=MeliponaBeecheii_018632-T1
scaffold_71	funannotate	CDS	10913747	10913996	.	-	0	ID=MeliponaBeecheii_018632-T1.cds;Parent=MeliponaBeecheii_018632-T1
scaffold_71	funannotate	exon	5756539	5756717	.	+	.	ID=MeliponaBeecheii_018210-T1.exon3;Parent=MeliponaBeecheii_018210-T1
scaffold_71	funannotate	CDS	1782155	1782226	.	-	0	ID=MeliponaBeecheii_017924-T1.cds;Parent=MeliponaBeecheii_017924-T1
scaffold_71	funannotate	CDS	1780620	1780746	.	-	0	ID=MeliponaBeecheii_017924-T1.cds;Parent=MeliponaBeecheii_017924-T1
scaffold_71	funannotate	CDS	1780372	1780532	.	-	0	ID=MeliponaBeecheii_017924-T1.cds;Parent=MeliponaBeecheii_017924-T1
scaffold_71	funannotate	exon	5752526	5752636	.	+	.	ID=MeliponaBeecheii_018210-T1.exon2;Parent=MeliponaBeecheii_018210-T1
scaffold_71	funannotate	exon	2067561	2067700	.	-	.	ID=MeliponaBeecheii_017944-T1.exon2;Parent=MeliponaBeecheii_017944-T1
scaffold_71	funannotate	exon	5763402	5763634	.	+	.	ID=MeliponaBeecheii_018210-T1.exon5;Parent=MeliponaBeecheii_018210-T1
scaffold_71	funannotate	CDS	1090262	1090270	.	-	0	ID=MeliponaBeecheii_017866-T1.cds;Parent=MeliponaBeecheii_017866-T1
scaffold_71	funannotate	CDS	1089669	1090031	.	-	0	ID=MeliponaBeecheii_017866-T1.cds;Parent=MeliponaBeecheii_017866-T1
scaffold_71	funannotate	exon	2067788	2067807	.	-	.	ID=MeliponaBeecheii_017944-T1.exon1;Parent=MeliponaBeecheii_017944-T1
scaffold_71	funannotate	CDS	4541918	4542259	.	-	0	ID=MeliponaBeecheii_018147-T1.cds;Parent=MeliponaBeecheii_018147-T1
scaffold_71	funannotate	exon	5762122	5762329	.	+	.	ID=MeliponaBeecheii_018210-T1.exon4;Parent=MeliponaBeecheii_018210-T1
scaffold_71	funannotate	mRNA	7471407	7473733	.	+	.	ID=MeliponaBeecheii_018330-T1;Ontology_term=GO:0005634%2CGO:0008270;Dbxref=PFAM:PF07776%2CPFAM:PF13912%2CInterPro:IPR013087%2CPFAM:PF00096%2CInterPro:IPR012934%2CInterPro:IPR036236;Parent=MeliponaBeecheii_018330
scaffold_71	funannotate	exon	5746508	5746673	.	+	.	ID=MeliponaBeecheii_018210-T1.exon1;Parent=MeliponaBeecheii_018210-T1
scaffold_71	funannotate	CDS	4396075	4396418	.	-	0	ID=MeliponaBeecheii_018125-T1.cds;Parent=MeliponaBeecheii_018125-T1
scaffold_71	funannotate	CDS	4395409	4395529	.	-	0	ID=MeliponaBeecheii_018125-T1.cds;Parent=MeliponaBeecheii_018125-T1
scaffold_71	funannotate	CDS	4394761	4394946	.	-	0	ID=MeliponaBeecheii_018125-T1.cds;Parent=MeliponaBeecheii_018125-T1
scaffold_71	funannotate	CDS	4394490	4394626	.	-	0	ID=MeliponaBeecheii_018125-T1.cds;Parent=MeliponaBeecheii_018125-T1
scaffold_71	funannotate	CDS	4394005	4394348	.	-	0	ID=MeliponaBeecheii_018125-T1.cds;Parent=MeliponaBeecheii_018125-T1
scaffold_71	funannotate	CDS	4392823	4392983	.	-	0	ID=MeliponaBeecheii_018125-T1.cds;Parent=MeliponaBeecheii_018125-T1
scaffold_71	funannotate	exon	7927843	7928020	.	-	.	ID=MeliponaBeecheii_018394-T1.exon9;Parent=MeliponaBeecheii_018394-T1
scaffold_71	funannotate	CDS	2072633	2072687	.	-	0	ID=MeliponaBeecheii_017946-T1.cds;Parent=MeliponaBeecheii_017946-T1
scaffold_71	funannotate	CDS	2072298	2072434	.	-	0	ID=MeliponaBeecheii_017946-T1.cds;Parent=MeliponaBeecheii_017946-T1
scaffold_71	funannotate	CDS	2072053	2072213	.	-	0	ID=MeliponaBeecheii_017946-T1.cds;Parent=MeliponaBeecheii_017946-T1
scaffold_71	funannotate	CDS	2071645	2071861	.	-	0	ID=MeliponaBeecheii_017946-T1.cds;Parent=MeliponaBeecheii_017946-T1
scaffold_71	funannotate	exon	7928348	7928695	.	-	.	ID=MeliponaBeecheii_018394-T1.exon7;Parent=MeliponaBeecheii_018394-T1
scaffold_71	funannotate	exon	7928086	7928255	.	-	.	ID=MeliponaBeecheii_018394-T1.exon8;Parent=MeliponaBeecheii_018394-T1
scaffold_71	funannotate	exon	7930571	7930897	.	-	.	ID=MeliponaBeecheii_018394-T1.exon1;Parent=MeliponaBeecheii_018394-T1
scaffold_71	funannotate	exon	9778498	9778522	.	+	.	ID=MeliponaBeecheii_018555-T1.exon1;Parent=MeliponaBeecheii_018555-T1
scaffold_71	funannotate	exon	7930037	7930500	.	-	.	ID=MeliponaBeecheii_018394-T1.exon2;Parent=MeliponaBeecheii_018394-T1
scaffold_71	funannotate	CDS	7954007	7954071	.	-	0	ID=MeliponaBeecheii_018398-T1.cds;Parent=MeliponaBeecheii_018398-T1
scaffold_71	funannotate	CDS	7953600	7953769	.	-	0	ID=MeliponaBeecheii_018398-T1.cds;Parent=MeliponaBeecheii_018398-T1
scaffold_71	funannotate	CDS	7953301	7953459	.	-	0	ID=MeliponaBeecheii_018398-T1.cds;Parent=MeliponaBeecheii_018398-T1
scaffold_71	funannotate	CDS	7952891	7953153	.	-	0	ID=MeliponaBeecheii_018398-T1.cds;Parent=MeliponaBeecheii_018398-T1
scaffold_71	funannotate	exon	7929088	7929345	.	-	.	ID=MeliponaBeecheii_018394-T1.exon5;Parent=MeliponaBeecheii_018394-T1
scaffold_71	funannotate	exon	7928760	7928999	.	-	.	ID=MeliponaBeecheii_018394-T1.exon6;Parent=MeliponaBeecheii_018394-T1
scaffold_71	funannotate	exon	7929697	7929975	.	-	.	ID=MeliponaBeecheii_018394-T1.exon3;Parent=MeliponaBeecheii_018394-T1
scaffold_71	funannotate	exon	9779760	9779954	.	+	.	ID=MeliponaBeecheii_018555-T1.exon3;Parent=MeliponaBeecheii_018555-T1
scaffold_71	funannotate	CDS	11845706	11847469	.	+	0	ID=MeliponaBeecheii_018712-T1.cds;Parent=MeliponaBeecheii_018712-T1
scaffold_71	funannotate	exon	7929423	7929618	.	-	.	ID=MeliponaBeecheii_018394-T1.exon4;Parent=MeliponaBeecheii_018394-T1
scaffold_71	funannotate	exon	9779047	9779609	.	+	.	ID=MeliponaBeecheii_018555-T1.exon2;Parent=MeliponaBeecheii_018555-T1
scaffold_71	funannotate	mRNA	6125186	6125449	.	+	.	ID=MeliponaBeecheii_018228-T1;Parent=MeliponaBeecheii_018228
scaffold_71	funannotate	exon	12242751	12243230	.	+	.	ID=MeliponaBeecheii_018756-T1.exon1;Parent=MeliponaBeecheii_018756-T1
scaffold_71	funannotate	CDS	9382987	9383248	.	+	0	ID=MeliponaBeecheii_018533-T1.cds;Parent=MeliponaBeecheii_018533-T1
scaffold_71	funannotate	CDS	9383347	9383598	.	+	0	ID=MeliponaBeecheii_018533-T1.cds;Parent=MeliponaBeecheii_018533-T1
scaffold_71	funannotate	CDS	9383678	9383864	.	+	0	ID=MeliponaBeecheii_018533-T1.cds;Parent=MeliponaBeecheii_018533-T1
scaffold_71	funannotate	CDS	9383961	9384164	.	+	0	ID=MeliponaBeecheii_018533-T1.cds;Parent=MeliponaBeecheii_018533-T1
scaffold_71	funannotate	CDS	9384243	9384435	.	+	0	ID=MeliponaBeecheii_018533-T1.cds;Parent=MeliponaBeecheii_018533-T1
scaffold_71	funannotate	CDS	226199	226253	.	-	0	ID=MeliponaBeecheii_017767-T1.cds;Parent=MeliponaBeecheii_017767-T1
scaffold_71	funannotate	CDS	222234	222371	.	-	0	ID=MeliponaBeecheii_017767-T1.cds;Parent=MeliponaBeecheii_017767-T1
scaffold_71	funannotate	CDS	219449	219805	.	-	0	ID=MeliponaBeecheii_017767-T1.cds;Parent=MeliponaBeecheii_017767-T1
scaffold_71	funannotate	CDS	218692	219262	.	-	0	ID=MeliponaBeecheii_017767-T1.cds;Parent=MeliponaBeecheii_017767-T1
scaffold_71	funannotate	CDS	218094	218556	.	-	0	ID=MeliponaBeecheii_017767-T1.cds;Parent=MeliponaBeecheii_017767-T1
scaffold_71	funannotate	mRNA	711780	713125	.	+	.	ID=MeliponaBeecheii_017828-T1;Parent=MeliponaBeecheii_017828
scaffold_71	funannotate	exon	11878060	11878215	.	-	.	ID=MeliponaBeecheii_018719-T1.exon2;Parent=MeliponaBeecheii_018719-T1
scaffold_71	funannotate	exon	11877761	11877967	.	-	.	ID=MeliponaBeecheii_018719-T1.exon3;Parent=MeliponaBeecheii_018719-T1
scaffold_71	funannotate	exon	11878299	11878409	.	-	.	ID=MeliponaBeecheii_018719-T1.exon1;Parent=MeliponaBeecheii_018719-T1
scaffold_71	funannotate	exon	3648061	3648164	.	+	.	ID=MeliponaBeecheii_018067-T1.exon1;Parent=MeliponaBeecheii_018067-T1
scaffold_71	funannotate	exon	11877484	11877696	.	-	.	ID=MeliponaBeecheii_018719-T1.exon4;Parent=MeliponaBeecheii_018719-T1
scaffold_71	funannotate	exon	11877254	11877412	.	-	.	ID=MeliponaBeecheii_018719-T1.exon5;Parent=MeliponaBeecheii_018719-T1
scaffold_71	funannotate	exon	8518980	8519107	.	+	.	ID=MeliponaBeecheii_018429-T1.exon6;Parent=MeliponaBeecheii_018429-T1
scaffold_71	funannotate	exon	8518539	8518653	.	+	.	ID=MeliponaBeecheii_018429-T1.exon4;Parent=MeliponaBeecheii_018429-T1
scaffold_71	funannotate	CDS	3210754	3210805	.	+	0	ID=MeliponaBeecheii_018026-T1.cds;Parent=MeliponaBeecheii_018026-T1
scaffold_71	funannotate	CDS	3211016	3211099	.	+	0	ID=MeliponaBeecheii_018026-T1.cds;Parent=MeliponaBeecheii_018026-T1
scaffold_71	funannotate	CDS	3211170	3211363	.	+	0	ID=MeliponaBeecheii_018026-T1.cds;Parent=MeliponaBeecheii_018026-T1
scaffold_71	funannotate	CDS	3211721	3211873	.	+	0	ID=MeliponaBeecheii_018026-T1.cds;Parent=MeliponaBeecheii_018026-T1
scaffold_71	funannotate	exon	3648274	3648373	.	+	.	ID=MeliponaBeecheii_018067-T1.exon2;Parent=MeliponaBeecheii_018067-T1
scaffold_71	funannotate	exon	8518738	8518915	.	+	.	ID=MeliponaBeecheii_018429-T1.exon5;Parent=MeliponaBeecheii_018429-T1
scaffold_71	funannotate	exon	9261603	9261837	.	-	.	ID=MeliponaBeecheii_018518-T1.exon5;Parent=MeliponaBeecheii_018518-T1
scaffold_71	funannotate	CDS	12708615	12708649	.	+	0	ID=MeliponaBeecheii_018811-T1.cds;Parent=MeliponaBeecheii_018811-T1
scaffold_71	funannotate	CDS	12709787	12710180	.	+	0	ID=MeliponaBeecheii_018811-T1.cds;Parent=MeliponaBeecheii_018811-T1
scaffold_71	funannotate	CDS	12714357	12714449	.	+	0	ID=MeliponaBeecheii_018811-T1.cds;Parent=MeliponaBeecheii_018811-T1
scaffold_71	funannotate	mRNA	1234063	1234902	.	+	.	ID=MeliponaBeecheii_017877-T1;Dbxref=InterPro:IPR026063%2CInterPro:IPR032675;Parent=MeliponaBeecheii_017877
scaffold_71	funannotate	exon	313389	313532	.	-	.	ID=MeliponaBeecheii_017783-T1.exon3;Parent=MeliponaBeecheii_017783-T1
scaffold_71	funannotate	mRNA	7770125	7771051	.	+	.	ID=MeliponaBeecheii_018366-T1;Dbxref=InterPro:IPR019399%2CPFAM:PF10274%2CInterPro:IPR016024;Parent=MeliponaBeecheii_018366
scaffold_71	funannotate	exon	313617	313784	.	-	.	ID=MeliponaBeecheii_017783-T1.exon2;Parent=MeliponaBeecheii_017783-T1
scaffold_71	funannotate	exon	313896	313910	.	-	.	ID=MeliponaBeecheii_017783-T1.exon1;Parent=MeliponaBeecheii_017783-T1
scaffold_71	funannotate	mRNA	11265418	11271362	.	-	.	ID=MeliponaBeecheii_018662-T1;Ontology_term=GO:0055085%2CGO:0022857;Dbxref=PFAM:PF07690%2CInterPro:IPR036259%2CInterPro:IPR011701;Parent=MeliponaBeecheii_018662
scaffold_71	funannotate	mRNA	1347034	1348915	.	+	.	ID=MeliponaBeecheii_017890-T1;Parent=MeliponaBeecheii_017890
scaffold_71	funannotate	CDS	12702296	12702304	.	-	0	ID=MeliponaBeecheii_018808-T1.cds;Parent=MeliponaBeecheii_018808-T1
scaffold_71	funannotate	CDS	12701331	12701337	.	-	0	ID=MeliponaBeecheii_018808-T1.cds;Parent=MeliponaBeecheii_018808-T1
scaffold_71	funannotate	CDS	12700280	12700473	.	-	0	ID=MeliponaBeecheii_018808-T1.cds;Parent=MeliponaBeecheii_018808-T1
scaffold_71	funannotate	mRNA	11524469	11526155	.	-	.	ID=MeliponaBeecheii_018674-T1;Parent=MeliponaBeecheii_018674
scaffold_71	funannotate	CDS	12485117	12485124	.	-	0	ID=MeliponaBeecheii_018784-T1.cds;Parent=MeliponaBeecheii_018784-T1
scaffold_71	funannotate	CDS	12484894	12485083	.	-	0	ID=MeliponaBeecheii_018784-T1.cds;Parent=MeliponaBeecheii_018784-T1
scaffold_71	funannotate	exon	9262570	9262657	.	-	.	ID=MeliponaBeecheii_018518-T1.exon2;Parent=MeliponaBeecheii_018518-T1
scaffold_71	funannotate	exon	9262747	9262790	.	-	.	ID=MeliponaBeecheii_018518-T1.exon1;Parent=MeliponaBeecheii_018518-T1
scaffold_71	funannotate	exon	9261949	9262237	.	-	.	ID=MeliponaBeecheii_018518-T1.exon4;Parent=MeliponaBeecheii_018518-T1
scaffold_71	funannotate	exon	9262331	9262397	.	-	.	ID=MeliponaBeecheii_018518-T1.exon3;Parent=MeliponaBeecheii_018518-T1
scaffold_71	funannotate	exon	8517895	8518187	.	+	.	ID=MeliponaBeecheii_018429-T1.exon2;Parent=MeliponaBeecheii_018429-T1
scaffold_71	funannotate	exon	8518330	8518473	.	+	.	ID=MeliponaBeecheii_018429-T1.exon3;Parent=MeliponaBeecheii_018429-T1
scaffold_71	funannotate	CDS	10117283	10117288	.	+	0	ID=MeliponaBeecheii_018577-T1.cds;Parent=MeliponaBeecheii_018577-T1
scaffold_71	funannotate	CDS	10119184	10119345	.	+	0	ID=MeliponaBeecheii_018577-T1.cds;Parent=MeliponaBeecheii_018577-T1
scaffold_71	funannotate	CDS	10119924	10120074	.	+	0	ID=MeliponaBeecheii_018577-T1.cds;Parent=MeliponaBeecheii_018577-T1
scaffold_71	funannotate	CDS	10121655	10121778	.	+	0	ID=MeliponaBeecheii_018577-T1.cds;Parent=MeliponaBeecheii_018577-T1
scaffold_71	funannotate	CDS	10122314	10122475	.	+	0	ID=MeliponaBeecheii_018577-T1.cds;Parent=MeliponaBeecheii_018577-T1
scaffold_71	funannotate	CDS	10122835	10122999	.	+	0	ID=MeliponaBeecheii_018577-T1.cds;Parent=MeliponaBeecheii_018577-T1
scaffold_71	funannotate	CDS	10123589	10123902	.	+	0	ID=MeliponaBeecheii_018577-T1.cds;Parent=MeliponaBeecheii_018577-T1
scaffold_71	funannotate	CDS	10124035	10124311	.	+	0	ID=MeliponaBeecheii_018577-T1.cds;Parent=MeliponaBeecheii_018577-T1
scaffold_71	funannotate	CDS	10124516	10124735	.	+	0	ID=MeliponaBeecheii_018577-T1.cds;Parent=MeliponaBeecheii_018577-T1
scaffold_71	funannotate	exon	11327032	11327071	.	-	.	ID=MeliponaBeecheii_018667-T1.exon10;Parent=MeliponaBeecheii_018667-T1
scaffold_71	funannotate	exon	8517506	8517652	.	+	.	ID=MeliponaBeecheii_018429-T1.exon1;Parent=MeliponaBeecheii_018429-T1
scaffold_71	funannotate	CDS	7140174	7140398	.	-	0	ID=MeliponaBeecheii_018304-T1.cds;Parent=MeliponaBeecheii_018304-T1
scaffold_71	funannotate	CDS	7138653	7138832	.	-	0	ID=MeliponaBeecheii_018304-T1.cds;Parent=MeliponaBeecheii_018304-T1
scaffold_71	funannotate	mRNA	537599	538467	.	-	.	ID=MeliponaBeecheii_017816-T1;Dbxref=InterPro:IPR022773%2CPFAM:PF05458;Parent=MeliponaBeecheii_017816
scaffold_71	funannotate	mRNA	1326136	1330271	.	-	.	ID=MeliponaBeecheii_017889-T1;Parent=MeliponaBeecheii_017889
scaffold_71	funannotate	exon	2304203	2304467	.	+	.	ID=MeliponaBeecheii_017964-T1.exon1;Parent=MeliponaBeecheii_017964-T1
scaffold_71	funannotate	exon	2305065	2305258	.	+	.	ID=MeliponaBeecheii_017964-T1.exon2;Parent=MeliponaBeecheii_017964-T1
scaffold_71	funannotate	mRNA	7689321	7697135	.	-	.	ID=MeliponaBeecheii_018354-T1;Ontology_term=GO:0016020%2CGO:0004984%2CGO:0005549%2CGO:0007608;Dbxref=PFAM:PF02949%2CInterPro:IPR004117;Parent=MeliponaBeecheii_018354
scaffold_71	funannotate	exon	11326469	11326544	.	-	.	ID=MeliponaBeecheii_018667-T1.exon12;Parent=MeliponaBeecheii_018667-T1
scaffold_71	funannotate	exon	11326600	11326852	.	-	.	ID=MeliponaBeecheii_018667-T1.exon11;Parent=MeliponaBeecheii_018667-T1
scaffold_71	funannotate	CDS	353819	353824	.	+	0	ID=MeliponaBeecheii_017789-T1.cds;Parent=MeliponaBeecheii_017789-T1
scaffold_71	funannotate	CDS	353959	354057	.	+	0	ID=MeliponaBeecheii_017789-T1.cds;Parent=MeliponaBeecheii_017789-T1
scaffold_71	funannotate	CDS	354668	355232	.	+	0	ID=MeliponaBeecheii_017789-T1.cds;Parent=MeliponaBeecheii_017789-T1
scaffold_71	funannotate	CDS	355431	355831	.	+	0	ID=MeliponaBeecheii_017789-T1.cds;Parent=MeliponaBeecheii_017789-T1
scaffold_71	funannotate	CDS	355938	356285	.	+	0	ID=MeliponaBeecheii_017789-T1.cds;Parent=MeliponaBeecheii_017789-T1
scaffold_71	funannotate	exon	13140643	13141296	.	-	.	ID=MeliponaBeecheii_018845-T1.exon1;Parent=MeliponaBeecheii_018845-T1
scaffold_71	funannotate	CDS	9778498	9778522	.	+	0	ID=MeliponaBeecheii_018555-T1.cds;Parent=MeliponaBeecheii_018555-T1
scaffold_71	funannotate	CDS	9779047	9779609	.	+	0	ID=MeliponaBeecheii_018555-T1.cds;Parent=MeliponaBeecheii_018555-T1
scaffold_71	funannotate	CDS	9779760	9779954	.	+	0	ID=MeliponaBeecheii_018555-T1.cds;Parent=MeliponaBeecheii_018555-T1
scaffold_71	funannotate	CDS	102565	102939	.	+	0	ID=MeliponaBeecheii_017745-T1.cds;Parent=MeliponaBeecheii_017745-T1
scaffold_71	funannotate	CDS	103057	103516	.	+	0	ID=MeliponaBeecheii_017745-T1.cds;Parent=MeliponaBeecheii_017745-T1
scaffold_71	funannotate	CDS	103881	104158	.	+	0	ID=MeliponaBeecheii_017745-T1.cds;Parent=MeliponaBeecheii_017745-T1
scaffold_71	funannotate	CDS	9243143	9243293	.	+	0	ID=MeliponaBeecheii_018511-T1.cds;Parent=MeliponaBeecheii_018511-T1
scaffold_71	funannotate	CDS	9243491	9243687	.	+	0	ID=MeliponaBeecheii_018511-T1.cds;Parent=MeliponaBeecheii_018511-T1
scaffold_71	funannotate	CDS	14264075	14264108	.	+	0	ID=MeliponaBeecheii_018929-T1.cds;Parent=MeliponaBeecheii_018929-T1
scaffold_71	funannotate	CDS	14264898	14265226	.	+	0	ID=MeliponaBeecheii_018929-T1.cds;Parent=MeliponaBeecheii_018929-T1
scaffold_71	funannotate	CDS	14265315	14265522	.	+	0	ID=MeliponaBeecheii_018929-T1.cds;Parent=MeliponaBeecheii_018929-T1
scaffold_71	funannotate	CDS	14265641	14265976	.	+	0	ID=MeliponaBeecheii_018929-T1.cds;Parent=MeliponaBeecheii_018929-T1
scaffold_71	funannotate	CDS	14266072	14266272	.	+	0	ID=MeliponaBeecheii_018929-T1.cds;Parent=MeliponaBeecheii_018929-T1
scaffold_71	funannotate	CDS	14266346	14266809	.	+	0	ID=MeliponaBeecheii_018929-T1.cds;Parent=MeliponaBeecheii_018929-T1
scaffold_71	funannotate	CDS	14266896	14267113	.	+	0	ID=MeliponaBeecheii_018929-T1.cds;Parent=MeliponaBeecheii_018929-T1
scaffold_71	funannotate	CDS	14267190	14267392	.	+	0	ID=MeliponaBeecheii_018929-T1.cds;Parent=MeliponaBeecheii_018929-T1
scaffold_71	funannotate	CDS	14267487	14267752	.	+	0	ID=MeliponaBeecheii_018929-T1.cds;Parent=MeliponaBeecheii_018929-T1
scaffold_71	funannotate	CDS	14267852	14267933	.	+	0	ID=MeliponaBeecheii_018929-T1.cds;Parent=MeliponaBeecheii_018929-T1
scaffold_71	funannotate	CDS	14268041	14268222	.	+	0	ID=MeliponaBeecheii_018929-T1.cds;Parent=MeliponaBeecheii_018929-T1
scaffold_71	funannotate	CDS	14276689	14276765	.	+	0	ID=MeliponaBeecheii_018929-T1.cds;Parent=MeliponaBeecheii_018929-T1
scaffold_71	funannotate	CDS	14276846	14277053	.	+	0	ID=MeliponaBeecheii_018929-T1.cds;Parent=MeliponaBeecheii_018929-T1
scaffold_71	funannotate	CDS	14277196	14277291	.	+	0	ID=MeliponaBeecheii_018929-T1.cds;Parent=MeliponaBeecheii_018929-T1
scaffold_71	funannotate	CDS	14277371	14277391	.	+	0	ID=MeliponaBeecheii_018929-T1.cds;Parent=MeliponaBeecheii_018929-T1
scaffold_71	funannotate	exon	4772979	4773044	.	+	.	ID=MeliponaBeecheii_018159-T1.exon1;Parent=MeliponaBeecheii_018159-T1
scaffold_71	funannotate	exon	11857604	11857873	.	-	.	ID=MeliponaBeecheii_018716-T1.exon2;Parent=MeliponaBeecheii_018716-T1
scaffold_71	funannotate	exon	11857991	11858326	.	-	.	ID=MeliponaBeecheii_018716-T1.exon1;Parent=MeliponaBeecheii_018716-T1
scaffold_71	funannotate	mRNA	9255458	9256109	.	-	.	ID=MeliponaBeecheii_018516-T1;Dbxref=PFAM:PF10251%2CInterPro:IPR019379;Parent=MeliponaBeecheii_018516
scaffold_71	funannotate	exon	11857221	11857493	.	-	.	ID=MeliponaBeecheii_018716-T1.exon3;Parent=MeliponaBeecheii_018716-T1
scaffold_71	funannotate	exon	4774227	4774344	.	+	.	ID=MeliponaBeecheii_018159-T1.exon5;Parent=MeliponaBeecheii_018159-T1
scaffold_71	funannotate	exon	4773765	4774151	.	+	.	ID=MeliponaBeecheii_018159-T1.exon4;Parent=MeliponaBeecheii_018159-T1
scaffold_71	funannotate	CDS	2899589	2899736	.	-	0	ID=MeliponaBeecheii_018004-T1.cds;Parent=MeliponaBeecheii_018004-T1
scaffold_71	funannotate	CDS	2899367	2899481	.	-	0	ID=MeliponaBeecheii_018004-T1.cds;Parent=MeliponaBeecheii_018004-T1
scaffold_71	funannotate	CDS	2899185	2899295	.	-	0	ID=MeliponaBeecheii_018004-T1.cds;Parent=MeliponaBeecheii_018004-T1
scaffold_71	funannotate	CDS	2898972	2899115	.	-	0	ID=MeliponaBeecheii_018004-T1.cds;Parent=MeliponaBeecheii_018004-T1
scaffold_71	funannotate	CDS	2894402	2894669	.	-	0	ID=MeliponaBeecheii_018004-T1.cds;Parent=MeliponaBeecheii_018004-T1
scaffold_71	funannotate	exon	4142737	4142924	.	-	.	ID=MeliponaBeecheii_018101-T1.exon1;Parent=MeliponaBeecheii_018101-T1
scaffold_71	funannotate	exon	4773517	4773628	.	+	.	ID=MeliponaBeecheii_018159-T1.exon3;Parent=MeliponaBeecheii_018159-T1
scaffold_71	funannotate	exon	4142446	4142605	.	-	.	ID=MeliponaBeecheii_018101-T1.exon2;Parent=MeliponaBeecheii_018101-T1
scaffold_71	funannotate	exon	4773268	4773398	.	+	.	ID=MeliponaBeecheii_018159-T1.exon2;Parent=MeliponaBeecheii_018159-T1
scaffold_71	funannotate	exon	4142296	4142361	.	-	.	ID=MeliponaBeecheii_018101-T1.exon3;Parent=MeliponaBeecheii_018101-T1
scaffold_71	funannotate	exon	4775255	4775335	.	+	.	ID=MeliponaBeecheii_018159-T1.exon9;Parent=MeliponaBeecheii_018159-T1
scaffold_71	funannotate	exon	7491214	7491781	.	-	.	ID=MeliponaBeecheii_018337-T1.exon2;Parent=MeliponaBeecheii_018337-T1
scaffold_71	funannotate	exon	9404930	9405339	.	+	.	ID=MeliponaBeecheii_018538-T1.exon1;Parent=MeliponaBeecheii_018538-T1
scaffold_71	funannotate	exon	4141960	4142011	.	-	.	ID=MeliponaBeecheii_018101-T1.exon4;Parent=MeliponaBeecheii_018101-T1
scaffold_71	funannotate	exon	4774938	4775065	.	+	.	ID=MeliponaBeecheii_018159-T1.exon8;Parent=MeliponaBeecheii_018159-T1
scaffold_71	funannotate	exon	7491024	7491139	.	-	.	ID=MeliponaBeecheii_018337-T1.exon3;Parent=MeliponaBeecheii_018337-T1
scaffold_71	funannotate	exon	9407784	9408096	.	+	.	ID=MeliponaBeecheii_018538-T1.exon2;Parent=MeliponaBeecheii_018538-T1
scaffold_71	funannotate	exon	4141820	4141887	.	-	.	ID=MeliponaBeecheii_018101-T1.exon5;Parent=MeliponaBeecheii_018101-T1
scaffold_71	funannotate	exon	4774761	4774864	.	+	.	ID=MeliponaBeecheii_018159-T1.exon7;Parent=MeliponaBeecheii_018159-T1
scaffold_71	funannotate	exon	4140172	4140323	.	-	.	ID=MeliponaBeecheii_018101-T1.exon6;Parent=MeliponaBeecheii_018101-T1
scaffold_71	funannotate	exon	4774459	4774638	.	+	.	ID=MeliponaBeecheii_018159-T1.exon6;Parent=MeliponaBeecheii_018159-T1
scaffold_71	funannotate	exon	7492012	7492113	.	-	.	ID=MeliponaBeecheii_018337-T1.exon1;Parent=MeliponaBeecheii_018337-T1
scaffold_71	funannotate	exon	4139954	4140094	.	-	.	ID=MeliponaBeecheii_018101-T1.exon7;Parent=MeliponaBeecheii_018101-T1
scaffold_71	funannotate	exon	4139608	4139832	.	-	.	ID=MeliponaBeecheii_018101-T1.exon8;Parent=MeliponaBeecheii_018101-T1
scaffold_71	funannotate	exon	4139351	4139534	.	-	.	ID=MeliponaBeecheii_018101-T1.exon9;Parent=MeliponaBeecheii_018101-T1
scaffold_71	funannotate	exon	7490763	7490951	.	-	.	ID=MeliponaBeecheii_018337-T1.exon4;Parent=MeliponaBeecheii_018337-T1
scaffold_71	funannotate	exon	6681144	6681320	.	-	.	ID=MeliponaBeecheii_018285-T1.exon1;Parent=MeliponaBeecheii_018285-T1
scaffold_71	funannotate	exon	6680723	6680848	.	-	.	ID=MeliponaBeecheii_018285-T1.exon2;Parent=MeliponaBeecheii_018285-T1
scaffold_71	funannotate	CDS	11809550	11809688	.	+	0	ID=MeliponaBeecheii_018706-T1.cds;Parent=MeliponaBeecheii_018706-T1
scaffold_71	funannotate	CDS	11809768	11809954	.	+	0	ID=MeliponaBeecheii_018706-T1.cds;Parent=MeliponaBeecheii_018706-T1
scaffold_71	funannotate	CDS	11810028	11810121	.	+	0	ID=MeliponaBeecheii_018706-T1.cds;Parent=MeliponaBeecheii_018706-T1
scaffold_71	funannotate	CDS	11810196	11810675	.	+	0	ID=MeliponaBeecheii_018706-T1.cds;Parent=MeliponaBeecheii_018706-T1
scaffold_71	funannotate	CDS	11810748	11810976	.	+	0	ID=MeliponaBeecheii_018706-T1.cds;Parent=MeliponaBeecheii_018706-T1
scaffold_71	funannotate	CDS	11811083	11812303	.	+	0	ID=MeliponaBeecheii_018706-T1.cds;Parent=MeliponaBeecheii_018706-T1
scaffold_71	funannotate	CDS	11812369	11812438	.	+	0	ID=MeliponaBeecheii_018706-T1.cds;Parent=MeliponaBeecheii_018706-T1
scaffold_71	funannotate	CDS	11812517	11813798	.	+	0	ID=MeliponaBeecheii_018706-T1.cds;Parent=MeliponaBeecheii_018706-T1
scaffold_71	funannotate	CDS	11813870	11814020	.	+	0	ID=MeliponaBeecheii_018706-T1.cds;Parent=MeliponaBeecheii_018706-T1
scaffold_71	funannotate	CDS	11814102	11814647	.	+	0	ID=MeliponaBeecheii_018706-T1.cds;Parent=MeliponaBeecheii_018706-T1
scaffold_71	funannotate	CDS	11814725	11815037	.	+	0	ID=MeliponaBeecheii_018706-T1.cds;Parent=MeliponaBeecheii_018706-T1
scaffold_71	funannotate	CDS	11815114	11815432	.	+	0	ID=MeliponaBeecheii_018706-T1.cds;Parent=MeliponaBeecheii_018706-T1
scaffold_71	funannotate	CDS	11815506	11815754	.	+	0	ID=MeliponaBeecheii_018706-T1.cds;Parent=MeliponaBeecheii_018706-T1
scaffold_71	funannotate	CDS	11815819	11815932	.	+	0	ID=MeliponaBeecheii_018706-T1.cds;Parent=MeliponaBeecheii_018706-T1
scaffold_71	funannotate	CDS	11815997	11816415	.	+	0	ID=MeliponaBeecheii_018706-T1.cds;Parent=MeliponaBeecheii_018706-T1
scaffold_71	funannotate	CDS	11816484	11816712	.	+	0	ID=MeliponaBeecheii_018706-T1.cds;Parent=MeliponaBeecheii_018706-T1
scaffold_71	funannotate	CDS	11816794	11816938	.	+	0	ID=MeliponaBeecheii_018706-T1.cds;Parent=MeliponaBeecheii_018706-T1
scaffold_71	funannotate	CDS	11818136	11818269	.	+	0	ID=MeliponaBeecheii_018706-T1.cds;Parent=MeliponaBeecheii_018706-T1
scaffold_71	funannotate	CDS	11818354	11818455	.	+	0	ID=MeliponaBeecheii_018706-T1.cds;Parent=MeliponaBeecheii_018706-T1
scaffold_71	funannotate	CDS	11818528	11818652	.	+	0	ID=MeliponaBeecheii_018706-T1.cds;Parent=MeliponaBeecheii_018706-T1
scaffold_71	funannotate	CDS	11818737	11818920	.	+	0	ID=MeliponaBeecheii_018706-T1.cds;Parent=MeliponaBeecheii_018706-T1
scaffold_71	funannotate	CDS	11818991	11819094	.	+	0	ID=MeliponaBeecheii_018706-T1.cds;Parent=MeliponaBeecheii_018706-T1
scaffold_71	funannotate	CDS	11819176	11819292	.	+	0	ID=MeliponaBeecheii_018706-T1.cds;Parent=MeliponaBeecheii_018706-T1
scaffold_71	funannotate	CDS	11819378	11819493	.	+	0	ID=MeliponaBeecheii_018706-T1.cds;Parent=MeliponaBeecheii_018706-T1
scaffold_71	funannotate	CDS	11819588	11819636	.	+	0	ID=MeliponaBeecheii_018706-T1.cds;Parent=MeliponaBeecheii_018706-T1
scaffold_71	funannotate	CDS	11819775	11819954	.	+	0	ID=MeliponaBeecheii_018706-T1.cds;Parent=MeliponaBeecheii_018706-T1
scaffold_71	funannotate	CDS	11820046	11820244	.	+	0	ID=MeliponaBeecheii_018706-T1.cds;Parent=MeliponaBeecheii_018706-T1
scaffold_71	funannotate	CDS	11820413	11821300	.	+	0	ID=MeliponaBeecheii_018706-T1.cds;Parent=MeliponaBeecheii_018706-T1
scaffold_71	funannotate	CDS	11821565	11821725	.	+	0	ID=MeliponaBeecheii_018706-T1.cds;Parent=MeliponaBeecheii_018706-T1
scaffold_71	funannotate	CDS	11821892	11822048	.	+	0	ID=MeliponaBeecheii_018706-T1.cds;Parent=MeliponaBeecheii_018706-T1
scaffold_71	funannotate	CDS	11822136	11822900	.	+	0	ID=MeliponaBeecheii_018706-T1.cds;Parent=MeliponaBeecheii_018706-T1
scaffold_71	funannotate	exon	9824130	9824321	.	+	.	ID=MeliponaBeecheii_018558-T1.exon1;Parent=MeliponaBeecheii_018558-T1
scaffold_71	funannotate	exon	11833772	11834518	.	+	.	ID=MeliponaBeecheii_018708-T1.exon10;Parent=MeliponaBeecheii_018708-T1
scaffold_71	funannotate	exon	9825010	9825274	.	+	.	ID=MeliponaBeecheii_018558-T1.exon2;Parent=MeliponaBeecheii_018558-T1
scaffold_71	funannotate	exon	9825666	9826119	.	+	.	ID=MeliponaBeecheii_018558-T1.exon3;Parent=MeliponaBeecheii_018558-T1
scaffold_71	funannotate	exon	9826325	9826589	.	+	.	ID=MeliponaBeecheii_018558-T1.exon4;Parent=MeliponaBeecheii_018558-T1
scaffold_71	funannotate	exon	9826724	9827093	.	+	.	ID=MeliponaBeecheii_018558-T1.exon5;Parent=MeliponaBeecheii_018558-T1
scaffold_71	funannotate	exon	9827280	9827569	.	+	.	ID=MeliponaBeecheii_018558-T1.exon6;Parent=MeliponaBeecheii_018558-T1
scaffold_71	funannotate	exon	9827720	9827953	.	+	.	ID=MeliponaBeecheii_018558-T1.exon7;Parent=MeliponaBeecheii_018558-T1
scaffold_71	funannotate	exon	12057954	12058187	.	-	.	ID=MeliponaBeecheii_018736-T1.exon4;Parent=MeliponaBeecheii_018736-T1
scaffold_71	funannotate	exon	9828087	9828237	.	+	.	ID=MeliponaBeecheii_018558-T1.exon8;Parent=MeliponaBeecheii_018558-T1
scaffold_71	funannotate	exon	12060094	12060100	.	-	.	ID=MeliponaBeecheii_018736-T1.exon3;Parent=MeliponaBeecheii_018736-T1
scaffold_71	funannotate	mRNA	4599441	4599797	.	+	.	ID=MeliponaBeecheii_018151-T1;Parent=MeliponaBeecheii_018151
scaffold_71	funannotate	exon	9830232	9830485	.	+	.	ID=MeliponaBeecheii_018558-T1.exon9;Parent=MeliponaBeecheii_018558-T1
scaffold_71	funannotate	CDS	9584185	9584270	.	-	0	ID=MeliponaBeecheii_018549-T1.cds;Parent=MeliponaBeecheii_018549-T1
scaffold_71	funannotate	CDS	9583751	9583889	.	-	0	ID=MeliponaBeecheii_018549-T1.cds;Parent=MeliponaBeecheii_018549-T1
scaffold_71	funannotate	CDS	9582535	9582658	.	-	0	ID=MeliponaBeecheii_018549-T1.cds;Parent=MeliponaBeecheii_018549-T1
scaffold_71	funannotate	CDS	9581098	9581357	.	-	0	ID=MeliponaBeecheii_018549-T1.cds;Parent=MeliponaBeecheii_018549-T1
scaffold_71	funannotate	exon	1386838	1386909	.	-	.	ID=MeliponaBeecheii_017895-T1.exon1;Parent=MeliponaBeecheii_017895-T1
scaffold_71	funannotate	exon	11834778	11834891	.	+	.	ID=MeliponaBeecheii_018708-T1.exon12;Parent=MeliponaBeecheii_018708-T1
scaffold_71	funannotate	exon	11834592	11834677	.	+	.	ID=MeliponaBeecheii_018708-T1.exon11;Parent=MeliponaBeecheii_018708-T1
scaffold_71	funannotate	CDS	1423066	1423145	.	-	0	ID=MeliponaBeecheii_017902-T1.cds;Parent=MeliponaBeecheii_017902-T1
scaffold_71	funannotate	CDS	1421686	1421806	.	-	0	ID=MeliponaBeecheii_017902-T1.cds;Parent=MeliponaBeecheii_017902-T1
scaffold_71	funannotate	CDS	1421505	1421618	.	-	0	ID=MeliponaBeecheii_017902-T1.cds;Parent=MeliponaBeecheii_017902-T1
scaffold_71	funannotate	CDS	1421246	1421365	.	-	0	ID=MeliponaBeecheii_017902-T1.cds;Parent=MeliponaBeecheii_017902-T1
scaffold_71	funannotate	CDS	1420959	1421088	.	-	0	ID=MeliponaBeecheii_017902-T1.cds;Parent=MeliponaBeecheii_017902-T1
scaffold_71	funannotate	CDS	1419669	1419817	.	-	0	ID=MeliponaBeecheii_017902-T1.cds;Parent=MeliponaBeecheii_017902-T1
scaffold_71	funannotate	CDS	1418929	1419040	.	-	0	ID=MeliponaBeecheii_017902-T1.cds;Parent=MeliponaBeecheii_017902-T1
scaffold_71	funannotate	CDS	1418444	1418652	.	-	0	ID=MeliponaBeecheii_017902-T1.cds;Parent=MeliponaBeecheii_017902-T1
scaffold_71	funannotate	CDS	1418131	1418331	.	-	0	ID=MeliponaBeecheii_017902-T1.cds;Parent=MeliponaBeecheii_017902-T1
scaffold_71	funannotate	CDS	1417482	1417688	.	-	0	ID=MeliponaBeecheii_017902-T1.cds;Parent=MeliponaBeecheii_017902-T1
scaffold_71	funannotate	exon	14121072	14121541	.	+	.	ID=MeliponaBeecheii_018914-T1.exon3;Parent=MeliponaBeecheii_018914-T1
scaffold_71	funannotate	exon	14120019	14120270	.	+	.	ID=MeliponaBeecheii_018914-T1.exon1;Parent=MeliponaBeecheii_018914-T1
scaffold_71	funannotate	exon	14120385	14120628	.	+	.	ID=MeliponaBeecheii_018914-T1.exon2;Parent=MeliponaBeecheii_018914-T1
scaffold_71	funannotate	mRNA	7145901	7146149	.	+	.	ID=MeliponaBeecheii_018305-T1;Parent=MeliponaBeecheii_018305
scaffold_71	funannotate	exon	12060128	12060136	.	-	.	ID=MeliponaBeecheii_018736-T1.exon2;Parent=MeliponaBeecheii_018736-T1
scaffold_71	funannotate	exon	12060162	12060168	.	-	.	ID=MeliponaBeecheii_018736-T1.exon1;Parent=MeliponaBeecheii_018736-T1
scaffold_71	funannotate	mRNA	9129931	9136895	.	-	.	ID=MeliponaBeecheii_018499-T1;Ontology_term=GO:0007165%2CGO:0005515%2CGO:0035091;Dbxref=InterPro:IPR001452%2CPFAM:PF00620%2CInterPro:IPR008936%2CInterPro:IPR036871%2CInterPro:IPR036028%2CPFAM:PF00018%2CPFAM:PF14604%2CPFAM:PF07653%2CInterPro:IPR000198;Parent=MeliponaBeecheii_018499
scaffold_71	funannotate	mRNA	9366966	9368461	.	+	.	ID=MeliponaBeecheii_018528-T1;Ontology_term=GO:0016021%2CGO:0006890;Dbxref=PFAM:PF08551%2CInterPro:IPR013861;Parent=MeliponaBeecheii_018528
scaffold_71	funannotate	exon	9409486	9409590	.	+	.	ID=MeliponaBeecheii_018538-T1.exon7;Parent=MeliponaBeecheii_018538-T1
scaffold_71	funannotate	CDS	12050512	12050676	.	-	1	ID=MeliponaBeecheii_018734-T1.cds;Parent=MeliponaBeecheii_018734-T1
scaffold_71	funannotate	exon	9411216	9411254	.	+	.	ID=MeliponaBeecheii_018538-T1.exon8;Parent=MeliponaBeecheii_018538-T1
scaffold_71	funannotate	exon	9408853	9409081	.	+	.	ID=MeliponaBeecheii_018538-T1.exon5;Parent=MeliponaBeecheii_018538-T1
scaffold_71	funannotate	exon	9409173	9409394	.	+	.	ID=MeliponaBeecheii_018538-T1.exon6;Parent=MeliponaBeecheii_018538-T1
scaffold_71	funannotate	exon	9408186	9408478	.	+	.	ID=MeliponaBeecheii_018538-T1.exon3;Parent=MeliponaBeecheii_018538-T1
scaffold_71	funannotate	exon	9408563	9408757	.	+	.	ID=MeliponaBeecheii_018538-T1.exon4;Parent=MeliponaBeecheii_018538-T1
scaffold_71	funannotate	mRNA	4788451	4791133	.	+	.	ID=MeliponaBeecheii_018163-T1;Ontology_term=GO:0003924%2CGO:0005525;Dbxref=InterPro:IPR005225%2CPFAM:PF08477%2CPFAM:PF01926%2CInterPro:IPR001806%2CPFAM:PF00071%2CInterPro:IPR027417%2CPFAM:PF00009%2CPFAM:PF00025;Parent=MeliponaBeecheii_018163
scaffold_71	funannotate	exon	6735683	6735901	.	-	.	ID=MeliponaBeecheii_018288-T1.exon1;Parent=MeliponaBeecheii_018288-T1
scaffold_71	funannotate	CDS	12242751	12243230	.	+	0	ID=MeliponaBeecheii_018756-T1.cds;Parent=MeliponaBeecheii_018756-T1
scaffold_71	funannotate	CDS	10456433	10457446	.	-	0	ID=MeliponaBeecheii_018607-T1.cds;Parent=MeliponaBeecheii_018607-T1
scaffold_71	funannotate	CDS	10455721	10455996	.	-	0	ID=MeliponaBeecheii_018607-T1.cds;Parent=MeliponaBeecheii_018607-T1
scaffold_71	funannotate	CDS	6122050	6122098	.	-	0	ID=MeliponaBeecheii_018227-T1.cds;Parent=MeliponaBeecheii_018227-T1
scaffold_71	funannotate	CDS	6121621	6121979	.	-	0	ID=MeliponaBeecheii_018227-T1.cds;Parent=MeliponaBeecheii_018227-T1
scaffold_71	funannotate	exon	8893877	8894015	.	+	.	ID=MeliponaBeecheii_018466-T1.exon1;Parent=MeliponaBeecheii_018466-T1
scaffold_71	funannotate	exon	11066438	11066629	.	-	.	ID=MeliponaBeecheii_018644-T1.exon2;Parent=MeliponaBeecheii_018644-T1
scaffold_71	funannotate	exon	8894763	8894883	.	+	.	ID=MeliponaBeecheii_018466-T1.exon2;Parent=MeliponaBeecheii_018466-T1
scaffold_71	funannotate	exon	11066788	11066808	.	-	.	ID=MeliponaBeecheii_018644-T1.exon1;Parent=MeliponaBeecheii_018644-T1
scaffold_71	funannotate	exon	8894957	8895069	.	+	.	ID=MeliponaBeecheii_018466-T1.exon3;Parent=MeliponaBeecheii_018466-T1
scaffold_71	funannotate	exon	8895135	8895267	.	+	.	ID=MeliponaBeecheii_018466-T1.exon4;Parent=MeliponaBeecheii_018466-T1
scaffold_71	funannotate	CDS	6299942	6300184	.	-	0	ID=MeliponaBeecheii_018249-T1.cds;Parent=MeliponaBeecheii_018249-T1
scaffold_71	funannotate	CDS	6298027	6299707	.	-	0	ID=MeliponaBeecheii_018249-T1.cds;Parent=MeliponaBeecheii_018249-T1
scaffold_71	funannotate	CDS	6297742	6297929	.	-	0	ID=MeliponaBeecheii_018249-T1.cds;Parent=MeliponaBeecheii_018249-T1
scaffold_71	funannotate	CDS	6297555	6297668	.	-	0	ID=MeliponaBeecheii_018249-T1.cds;Parent=MeliponaBeecheii_018249-T1
scaffold_71	funannotate	exon	8895339	8895461	.	+	.	ID=MeliponaBeecheii_018466-T1.exon5;Parent=MeliponaBeecheii_018466-T1
scaffold_71	funannotate	CDS	13356492	13357554	.	-	0	ID=MeliponaBeecheii_018858-T1.cds;Parent=MeliponaBeecheii_018858-T1
scaffold_71	funannotate	CDS	13351722	13352147	.	-	0	ID=MeliponaBeecheii_018858-T1.cds;Parent=MeliponaBeecheii_018858-T1
scaffold_71	funannotate	CDS	13351291	13351691	.	-	0	ID=MeliponaBeecheii_018858-T1.cds;Parent=MeliponaBeecheii_018858-T1
scaffold_71	funannotate	exon	8895531	8895640	.	+	.	ID=MeliponaBeecheii_018466-T1.exon6;Parent=MeliponaBeecheii_018466-T1
scaffold_71	funannotate	exon	8895717	8896696	.	+	.	ID=MeliponaBeecheii_018466-T1.exon7;Parent=MeliponaBeecheii_018466-T1
scaffold_71	funannotate	CDS	2359680	2359849	.	+	0	ID=MeliponaBeecheii_017968-T1.cds;Parent=MeliponaBeecheii_017968-T1
scaffold_71	funannotate	CDS	2360672	2360951	.	+	0	ID=MeliponaBeecheii_017968-T1.cds;Parent=MeliponaBeecheii_017968-T1
scaffold_71	funannotate	CDS	2362009	2362254	.	+	0	ID=MeliponaBeecheii_017968-T1.cds;Parent=MeliponaBeecheii_017968-T1
scaffold_71	funannotate	exon	4168665	4168783	.	+	.	ID=MeliponaBeecheii_018104-T1.exon6;Parent=MeliponaBeecheii_018104-T1
scaffold_71	funannotate	CDS	10849022	10849188	.	+	0	ID=MeliponaBeecheii_018629-T1.cds;Parent=MeliponaBeecheii_018629-T1
scaffold_71	funannotate	CDS	10853225	10853412	.	+	0	ID=MeliponaBeecheii_018629-T1.cds;Parent=MeliponaBeecheii_018629-T1
scaffold_71	funannotate	CDS	10853496	10853758	.	+	0	ID=MeliponaBeecheii_018629-T1.cds;Parent=MeliponaBeecheii_018629-T1
scaffold_71	funannotate	exon	4162802	4162948	.	+	.	ID=MeliponaBeecheii_018104-T1.exon2;Parent=MeliponaBeecheii_018104-T1
scaffold_71	funannotate	exon	4163117	4163362	.	+	.	ID=MeliponaBeecheii_018104-T1.exon3;Parent=MeliponaBeecheii_018104-T1
scaffold_71	funannotate	exon	4163463	4163622	.	+	.	ID=MeliponaBeecheii_018104-T1.exon4;Parent=MeliponaBeecheii_018104-T1
scaffold_71	funannotate	exon	11822136	11822900	.	+	.	ID=MeliponaBeecheii_018706-T1.exon31;Parent=MeliponaBeecheii_018706-T1
scaffold_71	funannotate	exon	4165430	4165799	.	+	.	ID=MeliponaBeecheii_018104-T1.exon5;Parent=MeliponaBeecheii_018104-T1
scaffold_71	funannotate	exon	11821892	11822048	.	+	.	ID=MeliponaBeecheii_018706-T1.exon30;Parent=MeliponaBeecheii_018706-T1
scaffold_71	funannotate	exon	4162579	4162727	.	+	.	ID=MeliponaBeecheii_018104-T1.exon1;Parent=MeliponaBeecheii_018104-T1
scaffold_71	funannotate	CDS	1682592	1683915	.	-	0	ID=MeliponaBeecheii_017918-T1.cds;Parent=MeliponaBeecheii_017918-T1
scaffold_71	funannotate	CDS	1679814	1680005	.	-	0	ID=MeliponaBeecheii_017918-T1.cds;Parent=MeliponaBeecheii_017918-T1
scaffold_71	funannotate	CDS	1677902	1678148	.	-	0	ID=MeliponaBeecheii_017918-T1.cds;Parent=MeliponaBeecheii_017918-T1
scaffold_71	funannotate	CDS	1677359	1677578	.	-	0	ID=MeliponaBeecheii_017918-T1.cds;Parent=MeliponaBeecheii_017918-T1
scaffold_71	funannotate	CDS	1676728	1677004	.	-	0	ID=MeliponaBeecheii_017918-T1.cds;Parent=MeliponaBeecheii_017918-T1
scaffold_71	funannotate	CDS	1675224	1675819	.	-	0	ID=MeliponaBeecheii_017918-T1.cds;Parent=MeliponaBeecheii_017918-T1
scaffold_71	funannotate	CDS	1674853	1674999	.	-	0	ID=MeliponaBeecheii_017918-T1.cds;Parent=MeliponaBeecheii_017918-T1
scaffold_71	funannotate	CDS	1673492	1673683	.	-	0	ID=MeliponaBeecheii_017918-T1.cds;Parent=MeliponaBeecheii_017918-T1
scaffold_71	funannotate	CDS	1668202	1668392	.	-	0	ID=MeliponaBeecheii_017918-T1.cds;Parent=MeliponaBeecheii_017918-T1
scaffold_71	funannotate	CDS	1667022	1667142	.	-	0	ID=MeliponaBeecheii_017918-T1.cds;Parent=MeliponaBeecheii_017918-T1
scaffold_71	funannotate	CDS	14406425	14406931	.	-	0	ID=MeliponaBeecheii_018941-T1.cds;Parent=MeliponaBeecheii_018941-T1
scaffold_71	funannotate	mRNA	4899144	4919912	.	+	.	ID=MeliponaBeecheii_018175-T1;Ontology_term=GO:0005515;Dbxref=InterPro:IPR001680%2CInterPro:IPR036322%2CInterPro:IPR000664%2CInterPro:IPR015943%2CPFAM:PF08366%2CInterPro:IPR013577%2CInterPro:IPR019775;Parent=MeliponaBeecheii_018175
scaffold_71	funannotate	mRNA	7385912	7386443	.	-	.	ID=MeliponaBeecheii_018317-T1;Parent=MeliponaBeecheii_018317
scaffold_71	funannotate	exon	7731047	7731122	.	-	.	ID=MeliponaBeecheii_018357-T1.exon1;Parent=MeliponaBeecheii_018357-T1
scaffold_71	funannotate	exon	8780154	8780414	.	-	.	ID=MeliponaBeecheii_018446-T1.exon6;Parent=MeliponaBeecheii_018446-T1
scaffold_71	funannotate	exon	8780497	8780609	.	-	.	ID=MeliponaBeecheii_018446-T1.exon5;Parent=MeliponaBeecheii_018446-T1
scaffold_71	funannotate	exon	8780709	8781099	.	-	.	ID=MeliponaBeecheii_018446-T1.exon4;Parent=MeliponaBeecheii_018446-T1
scaffold_71	funannotate	exon	8781173	8781323	.	-	.	ID=MeliponaBeecheii_018446-T1.exon3;Parent=MeliponaBeecheii_018446-T1
scaffold_71	funannotate	exon	6431432	6431494	.	+	.	ID=MeliponaBeecheii_018268-T1.exon1;Parent=MeliponaBeecheii_018268-T1
scaffold_71	funannotate	exon	7729135	7729469	.	-	.	ID=MeliponaBeecheii_018357-T1.exon5;Parent=MeliponaBeecheii_018357-T1
scaffold_71	funannotate	exon	8781393	8781534	.	-	.	ID=MeliponaBeecheii_018446-T1.exon2;Parent=MeliponaBeecheii_018446-T1
scaffold_71	funannotate	mRNA	13272508	13272859	.	+	.	ID=MeliponaBeecheii_018853-T1;Parent=MeliponaBeecheii_018853
scaffold_71	funannotate	exon	6431584	6431642	.	+	.	ID=MeliponaBeecheii_018268-T1.exon2;Parent=MeliponaBeecheii_018268-T1
scaffold_71	funannotate	exon	7729526	7729850	.	-	.	ID=MeliponaBeecheii_018357-T1.exon4;Parent=MeliponaBeecheii_018357-T1
scaffold_71	funannotate	exon	8781622	8781890	.	-	.	ID=MeliponaBeecheii_018446-T1.exon1;Parent=MeliponaBeecheii_018446-T1
scaffold_71	funannotate	exon	6431716	6431840	.	+	.	ID=MeliponaBeecheii_018268-T1.exon3;Parent=MeliponaBeecheii_018268-T1
scaffold_71	funannotate	exon	7729920	7730273	.	-	.	ID=MeliponaBeecheii_018357-T1.exon3;Parent=MeliponaBeecheii_018357-T1
scaffold_71	funannotate	exon	6431911	6432087	.	+	.	ID=MeliponaBeecheii_018268-T1.exon4;Parent=MeliponaBeecheii_018268-T1
scaffold_71	funannotate	exon	7730327	7730483	.	-	.	ID=MeliponaBeecheii_018357-T1.exon2;Parent=MeliponaBeecheii_018357-T1
scaffold_71	funannotate	exon	6432173	6432280	.	+	.	ID=MeliponaBeecheii_018268-T1.exon5;Parent=MeliponaBeecheii_018268-T1
scaffold_71	funannotate	mRNA	7466873	7468777	.	-	.	ID=MeliponaBeecheii_018329-T1;Ontology_term=GO:0070006%2CGO:0006508;Dbxref=InterPro:IPR002467%2CInterPro:IPR000994%2CPFAM:PF15801%2CInterPro:IPR001714%2CInterPro:IPR031615%2CPFAM:PF00557%2CInterPro:IPR036005;Parent=MeliponaBeecheii_018329
scaffold_71	funannotate	exon	7727953	7728116	.	-	.	ID=MeliponaBeecheii_018357-T1.exon9;Parent=MeliponaBeecheii_018357-T1
scaffold_71	funannotate	exon	9388642	9388756	.	+	.	ID=MeliponaBeecheii_018535-T1.exon2;Parent=MeliponaBeecheii_018535-T1
scaffold_71	funannotate	exon	599428	599551	.	+	.	ID=MeliponaBeecheii_017820-T1.exon1;Parent=MeliponaBeecheii_017820-T1
scaffold_71	funannotate	exon	6432344	6432518	.	+	.	ID=MeliponaBeecheii_018268-T1.exon6;Parent=MeliponaBeecheii_018268-T1
scaffold_71	funannotate	exon	7728183	7728336	.	-	.	ID=MeliponaBeecheii_018357-T1.exon8;Parent=MeliponaBeecheii_018357-T1
scaffold_71	funannotate	exon	9388983	9389266	.	+	.	ID=MeliponaBeecheii_018535-T1.exon3;Parent=MeliponaBeecheii_018535-T1
scaffold_71	funannotate	exon	603366	603502	.	+	.	ID=MeliponaBeecheii_017820-T1.exon2;Parent=MeliponaBeecheii_017820-T1
scaffold_71	funannotate	exon	6432608	6432766	.	+	.	ID=MeliponaBeecheii_018268-T1.exon7;Parent=MeliponaBeecheii_018268-T1
scaffold_71	funannotate	exon	7728424	7728762	.	-	.	ID=MeliponaBeecheii_018357-T1.exon7;Parent=MeliponaBeecheii_018357-T1
scaffold_71	funannotate	exon	6432843	6432951	.	+	.	ID=MeliponaBeecheii_018268-T1.exon8;Parent=MeliponaBeecheii_018268-T1
scaffold_71	funannotate	exon	7728839	7729064	.	-	.	ID=MeliponaBeecheii_018357-T1.exon6;Parent=MeliponaBeecheii_018357-T1
scaffold_71	funannotate	exon	9388481	9388555	.	+	.	ID=MeliponaBeecheii_018535-T1.exon1;Parent=MeliponaBeecheii_018535-T1
scaffold_71	funannotate	exon	6433034	6433121	.	+	.	ID=MeliponaBeecheii_018268-T1.exon9;Parent=MeliponaBeecheii_018268-T1
scaffold_71	funannotate	exon	8779345	8779691	.	-	.	ID=MeliponaBeecheii_018446-T1.exon9;Parent=MeliponaBeecheii_018446-T1
scaffold_71	funannotate	exon	8779776	8779932	.	-	.	ID=MeliponaBeecheii_018446-T1.exon8;Parent=MeliponaBeecheii_018446-T1
scaffold_71	funannotate	exon	9389487	9389819	.	+	.	ID=MeliponaBeecheii_018535-T1.exon4;Parent=MeliponaBeecheii_018535-T1
scaffold_71	funannotate	exon	8780003	8780076	.	-	.	ID=MeliponaBeecheii_018446-T1.exon7;Parent=MeliponaBeecheii_018446-T1
scaffold_71	funannotate	CDS	14019804	14019852	.	+	0	ID=MeliponaBeecheii_018907-T1.cds;Parent=MeliponaBeecheii_018907-T1
scaffold_71	funannotate	CDS	14020536	14020807	.	+	0	ID=MeliponaBeecheii_018907-T1.cds;Parent=MeliponaBeecheii_018907-T1
scaffold_71	funannotate	CDS	14021134	14021607	.	+	0	ID=MeliponaBeecheii_018907-T1.cds;Parent=MeliponaBeecheii_018907-T1
scaffold_71	funannotate	exon	7441942	7441989	.	+	.	ID=MeliponaBeecheii_018321-T1.exon11;Parent=MeliponaBeecheii_018321-T1
scaffold_71	funannotate	exon	7441340	7441450	.	+	.	ID=MeliponaBeecheii_018321-T1.exon10;Parent=MeliponaBeecheii_018321-T1
scaffold_71	funannotate	CDS	11971448	11971741	.	-	0	ID=MeliponaBeecheii_018728-T1.cds;Parent=MeliponaBeecheii_018728-T1
scaffold_71	funannotate	exon	11818354	11818455	.	+	.	ID=MeliponaBeecheii_018706-T1.exon19;Parent=MeliponaBeecheii_018706-T1
scaffold_71	funannotate	exon	14173878	14173974	.	+	.	ID=MeliponaBeecheii_018917-T1.exon2;Parent=MeliponaBeecheii_018917-T1
scaffold_71	funannotate	exon	14176089	14176226	.	+	.	ID=MeliponaBeecheii_018917-T1.exon3;Parent=MeliponaBeecheii_018917-T1
scaffold_71	funannotate	exon	11816794	11816938	.	+	.	ID=MeliponaBeecheii_018706-T1.exon17;Parent=MeliponaBeecheii_018706-T1
scaffold_71	funannotate	exon	11818136	11818269	.	+	.	ID=MeliponaBeecheii_018706-T1.exon18;Parent=MeliponaBeecheii_018706-T1
scaffold_71	funannotate	exon	14173416	14173543	.	+	.	ID=MeliponaBeecheii_018917-T1.exon1;Parent=MeliponaBeecheii_018917-T1
scaffold_71	funannotate	exon	11815997	11816415	.	+	.	ID=MeliponaBeecheii_018706-T1.exon15;Parent=MeliponaBeecheii_018706-T1
scaffold_71	funannotate	exon	11816484	11816712	.	+	.	ID=MeliponaBeecheii_018706-T1.exon16;Parent=MeliponaBeecheii_018706-T1
scaffold_71	funannotate	exon	11815506	11815754	.	+	.	ID=MeliponaBeecheii_018706-T1.exon13;Parent=MeliponaBeecheii_018706-T1
scaffold_71	funannotate	exon	14177684	14177926	.	+	.	ID=MeliponaBeecheii_018917-T1.exon4;Parent=MeliponaBeecheii_018917-T1
scaffold_71	funannotate	exon	11815819	11815932	.	+	.	ID=MeliponaBeecheii_018706-T1.exon14;Parent=MeliponaBeecheii_018706-T1
scaffold_71	funannotate	exon	14178048	14178395	.	+	.	ID=MeliponaBeecheii_018917-T1.exon5;Parent=MeliponaBeecheii_018917-T1
scaffold_71	funannotate	exon	11814725	11815037	.	+	.	ID=MeliponaBeecheii_018706-T1.exon11;Parent=MeliponaBeecheii_018706-T1
scaffold_71	funannotate	exon	11815114	11815432	.	+	.	ID=MeliponaBeecheii_018706-T1.exon12;Parent=MeliponaBeecheii_018706-T1
scaffold_71	funannotate	exon	11814102	11814647	.	+	.	ID=MeliponaBeecheii_018706-T1.exon10;Parent=MeliponaBeecheii_018706-T1
scaffold_71	funannotate	exon	12925029	12925187	.	+	.	ID=MeliponaBeecheii_018828-T1.exon2;Parent=MeliponaBeecheii_018828-T1
scaffold_71	funannotate	exon	12921923	12922066	.	+	.	ID=MeliponaBeecheii_018828-T1.exon1;Parent=MeliponaBeecheii_018828-T1
scaffold_71	funannotate	mRNA	847334	848343	.	-	.	ID=MeliponaBeecheii_017841-T1;Parent=MeliponaBeecheii_017841
scaffold_71	funannotate	exon	3863877	3864065	.	+	.	ID=MeliponaBeecheii_018087-T1.exon1;Parent=MeliponaBeecheii_018087-T1
scaffold_71	funannotate	CDS	14359962	14360140	.	-	0	ID=MeliponaBeecheii_018935-T1.cds;Parent=MeliponaBeecheii_018935-T1
scaffold_71	funannotate	CDS	14359718	14359897	.	-	0	ID=MeliponaBeecheii_018935-T1.cds;Parent=MeliponaBeecheii_018935-T1
scaffold_71	funannotate	CDS	14359386	14359608	.	-	0	ID=MeliponaBeecheii_018935-T1.cds;Parent=MeliponaBeecheii_018935-T1
scaffold_71	funannotate	CDS	14359152	14359310	.	-	0	ID=MeliponaBeecheii_018935-T1.cds;Parent=MeliponaBeecheii_018935-T1
scaffold_71	funannotate	CDS	14358646	14358840	.	-	0	ID=MeliponaBeecheii_018935-T1.cds;Parent=MeliponaBeecheii_018935-T1
scaffold_71	funannotate	mRNA	11794345	11794636	.	+	.	ID=MeliponaBeecheii_018703-T1;Parent=MeliponaBeecheii_018703
scaffold_71	funannotate	mRNA	5073195	5075091	.	+	.	ID=MeliponaBeecheii_018187-T1;Dbxref=InterPro:IPR036236%2CInterPro:IPR013087;Parent=MeliponaBeecheii_018187
scaffold_71	funannotate	exon	4983881	4983990	.	+	.	ID=MeliponaBeecheii_018179-T1.exon1;Parent=MeliponaBeecheii_018179-T1
scaffold_71	funannotate	exon	4984139	4984379	.	+	.	ID=MeliponaBeecheii_018179-T1.exon2;Parent=MeliponaBeecheii_018179-T1
scaffold_71	funannotate	mRNA	9203089	9206106	.	-	.	ID=MeliponaBeecheii_018504-T1;Ontology_term=GO:0016021;Dbxref=InterPro:IPR025958%2CPFAM:PF13965;Parent=MeliponaBeecheii_018504
scaffold_71	funannotate	exon	11820413	11821300	.	+	.	ID=MeliponaBeecheii_018706-T1.exon28;Parent=MeliponaBeecheii_018706-T1
scaffold_71	funannotate	exon	11821565	11821725	.	+	.	ID=MeliponaBeecheii_018706-T1.exon29;Parent=MeliponaBeecheii_018706-T1
scaffold_71	funannotate	exon	6407584	6407587	.	-	.	ID=MeliponaBeecheii_018265-T1.exon1;Parent=MeliponaBeecheii_018265-T1
scaffold_71	funannotate	CDS	8510503	8510701	.	+	0	ID=MeliponaBeecheii_018428-T1.cds;Parent=MeliponaBeecheii_018428-T1
scaffold_71	funannotate	CDS	8511384	8511536	.	+	0	ID=MeliponaBeecheii_018428-T1.cds;Parent=MeliponaBeecheii_018428-T1
scaffold_71	funannotate	CDS	8512116	8512191	.	+	0	ID=MeliponaBeecheii_018428-T1.cds;Parent=MeliponaBeecheii_018428-T1
scaffold_71	funannotate	CDS	8514059	8514211	.	+	0	ID=MeliponaBeecheii_018428-T1.cds;Parent=MeliponaBeecheii_018428-T1
scaffold_71	funannotate	CDS	8514291	8514397	.	+	0	ID=MeliponaBeecheii_018428-T1.cds;Parent=MeliponaBeecheii_018428-T1
scaffold_71	funannotate	CDS	8514483	8514649	.	+	0	ID=MeliponaBeecheii_018428-T1.cds;Parent=MeliponaBeecheii_018428-T1
scaffold_71	funannotate	CDS	8514722	8514880	.	+	0	ID=MeliponaBeecheii_018428-T1.cds;Parent=MeliponaBeecheii_018428-T1
scaffold_71	funannotate	CDS	8514958	8515235	.	+	0	ID=MeliponaBeecheii_018428-T1.cds;Parent=MeliponaBeecheii_018428-T1
scaffold_71	funannotate	CDS	8515327	8515882	.	+	0	ID=MeliponaBeecheii_018428-T1.cds;Parent=MeliponaBeecheii_018428-T1
scaffold_71	funannotate	exon	11819775	11819954	.	+	.	ID=MeliponaBeecheii_018706-T1.exon26;Parent=MeliponaBeecheii_018706-T1
scaffold_71	funannotate	exon	11820046	11820244	.	+	.	ID=MeliponaBeecheii_018706-T1.exon27;Parent=MeliponaBeecheii_018706-T1
scaffold_71	funannotate	exon	11819378	11819493	.	+	.	ID=MeliponaBeecheii_018706-T1.exon24;Parent=MeliponaBeecheii_018706-T1
scaffold_71	funannotate	exon	11819588	11819636	.	+	.	ID=MeliponaBeecheii_018706-T1.exon25;Parent=MeliponaBeecheii_018706-T1
scaffold_71	funannotate	exon	4925681	4926131	.	+	.	ID=MeliponaBeecheii_018176-T1.exon1;Parent=MeliponaBeecheii_018176-T1
scaffold_71	funannotate	exon	11818991	11819094	.	+	.	ID=MeliponaBeecheii_018706-T1.exon22;Parent=MeliponaBeecheii_018706-T1
scaffold_71	funannotate	exon	4929295	4929414	.	+	.	ID=MeliponaBeecheii_018176-T1.exon2;Parent=MeliponaBeecheii_018176-T1
scaffold_71	funannotate	exon	11819176	11819292	.	+	.	ID=MeliponaBeecheii_018706-T1.exon23;Parent=MeliponaBeecheii_018706-T1
scaffold_71	funannotate	CDS	14107174	14107255	.	-	0	ID=MeliponaBeecheii_018913-T1.cds;Parent=MeliponaBeecheii_018913-T1
scaffold_71	funannotate	CDS	14107044	14107084	.	-	0	ID=MeliponaBeecheii_018913-T1.cds;Parent=MeliponaBeecheii_018913-T1
scaffold_71	funannotate	CDS	14106277	14106853	.	-	0	ID=MeliponaBeecheii_018913-T1.cds;Parent=MeliponaBeecheii_018913-T1
scaffold_71	funannotate	CDS	14106161	14106201	.	-	0	ID=MeliponaBeecheii_018913-T1.cds;Parent=MeliponaBeecheii_018913-T1
scaffold_71	funannotate	exon	4929507	4929632	.	+	.	ID=MeliponaBeecheii_018176-T1.exon3;Parent=MeliponaBeecheii_018176-T1
scaffold_71	funannotate	exon	11818528	11818652	.	+	.	ID=MeliponaBeecheii_018706-T1.exon20;Parent=MeliponaBeecheii_018706-T1
scaffold_71	funannotate	exon	4929931	4930137	.	+	.	ID=MeliponaBeecheii_018176-T1.exon4;Parent=MeliponaBeecheii_018176-T1
scaffold_71	funannotate	exon	6405869	6406050	.	-	.	ID=MeliponaBeecheii_018265-T1.exon2;Parent=MeliponaBeecheii_018265-T1
scaffold_71	funannotate	exon	11818737	11818920	.	+	.	ID=MeliponaBeecheii_018706-T1.exon21;Parent=MeliponaBeecheii_018706-T1
scaffold_71	funannotate	exon	4930524	4930632	.	+	.	ID=MeliponaBeecheii_018176-T1.exon5;Parent=MeliponaBeecheii_018176-T1
scaffold_71	funannotate	exon	4933584	4933667	.	+	.	ID=MeliponaBeecheii_018176-T1.exon6;Parent=MeliponaBeecheii_018176-T1
scaffold_71	funannotate	exon	4934016	4934129	.	+	.	ID=MeliponaBeecheii_018176-T1.exon7;Parent=MeliponaBeecheii_018176-T1
scaffold_71	funannotate	exon	4934521	4934645	.	+	.	ID=MeliponaBeecheii_018176-T1.exon8;Parent=MeliponaBeecheii_018176-T1
scaffold_71	funannotate	exon	4935021	4935283	.	+	.	ID=MeliponaBeecheii_018176-T1.exon9;Parent=MeliponaBeecheii_018176-T1
scaffold_71	funannotate	mRNA	13125421	13127120	.	-	.	ID=MeliponaBeecheii_018841-T1;Ontology_term=GO:0003677%2CGO:0000981%2CGO:0006355;Dbxref=PFAM:PF12407%2CInterPro:IPR022132%2CInterPro:IPR020479%2CInterPro:IPR017970%2CInterPro:IPR001356%2CPFAM:PF00046%2CInterPro:IPR009057;Parent=MeliponaBeecheii_018841
scaffold_71	funannotate	exon	2482304	2482384	.	-	.	ID=MeliponaBeecheii_017981-T1.exon6;Parent=MeliponaBeecheii_017981-T1
scaffold_71	funannotate	exon	2483071	2483475	.	-	.	ID=MeliponaBeecheii_017981-T1.exon5;Parent=MeliponaBeecheii_017981-T1
scaffold_71	funannotate	exon	2484497	2484901	.	-	.	ID=MeliponaBeecheii_017981-T1.exon4;Parent=MeliponaBeecheii_017981-T1
scaffold_71	funannotate	exon	2485997	2486378	.	-	.	ID=MeliponaBeecheii_017981-T1.exon3;Parent=MeliponaBeecheii_017981-T1
scaffold_71	funannotate	CDS	8151250	8151406	.	-	0	ID=MeliponaBeecheii_018406-T1.cds;Parent=MeliponaBeecheii_018406-T1
scaffold_71	funannotate	CDS	8151042	8151147	.	-	0	ID=MeliponaBeecheii_018406-T1.cds;Parent=MeliponaBeecheii_018406-T1
scaffold_71	funannotate	CDS	8150897	8150952	.	-	0	ID=MeliponaBeecheii_018406-T1.cds;Parent=MeliponaBeecheii_018406-T1
scaffold_71	funannotate	CDS	8147620	8147786	.	-	0	ID=MeliponaBeecheii_018406-T1.cds;Parent=MeliponaBeecheii_018406-T1
scaffold_71	funannotate	exon	2486423	2486694	.	-	.	ID=MeliponaBeecheii_017981-T1.exon2;Parent=MeliponaBeecheii_017981-T1
scaffold_71	funannotate	exon	1358415	1358515	.	-	.	ID=MeliponaBeecheii_017892-T1.exon1;Parent=MeliponaBeecheii_017892-T1
scaffold_71	funannotate	exon	2488540	2488605	.	-	.	ID=MeliponaBeecheii_017981-T1.exon1;Parent=MeliponaBeecheii_017981-T1
scaffold_71	funannotate	exon	1356486	1356795	.	-	.	ID=MeliponaBeecheii_017892-T1.exon2;Parent=MeliponaBeecheii_017892-T1
scaffold_71	funannotate	CDS	11096336	11096430	.	-	0	ID=MeliponaBeecheii_018649-T1.cds;Parent=MeliponaBeecheii_018649-T1
scaffold_71	funannotate	CDS	11096077	11096248	.	-	0	ID=MeliponaBeecheii_018649-T1.cds;Parent=MeliponaBeecheii_018649-T1
scaffold_71	funannotate	CDS	11095858	11095986	.	-	0	ID=MeliponaBeecheii_018649-T1.cds;Parent=MeliponaBeecheii_018649-T1
scaffold_71	funannotate	CDS	11095551	11095789	.	-	0	ID=MeliponaBeecheii_018649-T1.cds;Parent=MeliponaBeecheii_018649-T1
scaffold_71	funannotate	CDS	11095466	11095490	.	-	0	ID=MeliponaBeecheii_018649-T1.cds;Parent=MeliponaBeecheii_018649-T1
scaffold_71	funannotate	CDS	107953	108030	.	+	0	ID=MeliponaBeecheii_017746-T1.cds;Parent=MeliponaBeecheii_017746-T1
scaffold_71	funannotate	CDS	108359	108500	.	+	0	ID=MeliponaBeecheii_017746-T1.cds;Parent=MeliponaBeecheii_017746-T1
scaffold_71	funannotate	CDS	108545	109101	.	+	0	ID=MeliponaBeecheii_017746-T1.cds;Parent=MeliponaBeecheii_017746-T1
scaffold_71	funannotate	exon	7110992	7111114	.	-	.	ID=MeliponaBeecheii_018303-T1.exon3;Parent=MeliponaBeecheii_018303-T1
scaffold_71	funannotate	mRNA	14323295	14326642	.	+	.	ID=MeliponaBeecheii_018932-T1;Dbxref=InterPro:IPR016024;Parent=MeliponaBeecheii_018932
scaffold_71	funannotate	exon	7108831	7109016	.	-	.	ID=MeliponaBeecheii_018303-T1.exon4;Parent=MeliponaBeecheii_018303-T1
scaffold_71	funannotate	exon	7113072	7113146	.	-	.	ID=MeliponaBeecheii_018303-T1.exon1;Parent=MeliponaBeecheii_018303-T1
scaffold_71	funannotate	exon	7111326	7111673	.	-	.	ID=MeliponaBeecheii_018303-T1.exon2;Parent=MeliponaBeecheii_018303-T1
scaffold_71	funannotate	CDS	9243914	9244148	.	+	0	ID=MeliponaBeecheii_018512-T1.cds;Parent=MeliponaBeecheii_018512-T1
scaffold_71	funannotate	CDS	9244219	9244532	.	+	0	ID=MeliponaBeecheii_018512-T1.cds;Parent=MeliponaBeecheii_018512-T1
scaffold_71	funannotate	CDS	9244615	9244857	.	+	0	ID=MeliponaBeecheii_018512-T1.cds;Parent=MeliponaBeecheii_018512-T1
scaffold_71	funannotate	CDS	13045739	13045918	.	-	0	ID=MeliponaBeecheii_018836-T1.cds;Parent=MeliponaBeecheii_018836-T1
scaffold_71	funannotate	CDS	13045151	13045214	.	-	0	ID=MeliponaBeecheii_018836-T1.cds;Parent=MeliponaBeecheii_018836-T1
scaffold_71	funannotate	CDS	13044762	13045078	.	-	0	ID=MeliponaBeecheii_018836-T1.cds;Parent=MeliponaBeecheii_018836-T1
scaffold_71	funannotate	exon	9044960	9045224	.	+	.	ID=MeliponaBeecheii_018487-T1.exon3;Parent=MeliponaBeecheii_018487-T1
scaffold_71	funannotate	exon	9044503	9044742	.	+	.	ID=MeliponaBeecheii_018487-T1.exon2;Parent=MeliponaBeecheii_018487-T1
scaffold_71	funannotate	mRNA	12681049	12681870	.	-	.	ID=MeliponaBeecheii_018805-T1;Parent=MeliponaBeecheii_018805
scaffold_71	funannotate	exon	13632035	13632126	.	-	.	ID=MeliponaBeecheii_018884-T1.exon5;Parent=MeliponaBeecheii_018884-T1
scaffold_71	funannotate	exon	9043343	9043537	.	+	.	ID=MeliponaBeecheii_018487-T1.exon1;Parent=MeliponaBeecheii_018487-T1
scaffold_71	funannotate	exon	7901773	7901928	.	-	.	ID=MeliponaBeecheii_018392-T1.exon4;Parent=MeliponaBeecheii_018392-T1
scaffold_71	funannotate	exon	13635399	13635727	.	-	.	ID=MeliponaBeecheii_018884-T1.exon2;Parent=MeliponaBeecheii_018884-T1
scaffold_71	funannotate	exon	7905267	7905443	.	-	.	ID=MeliponaBeecheii_018392-T1.exon3;Parent=MeliponaBeecheii_018392-T1
scaffold_71	funannotate	exon	9046078	9046381	.	+	.	ID=MeliponaBeecheii_018487-T1.exon6;Parent=MeliponaBeecheii_018487-T1
scaffold_71	funannotate	exon	13636224	13636324	.	-	.	ID=MeliponaBeecheii_018884-T1.exon1;Parent=MeliponaBeecheii_018884-T1
scaffold_71	funannotate	exon	7905676	7906139	.	-	.	ID=MeliponaBeecheii_018392-T1.exon2;Parent=MeliponaBeecheii_018392-T1
scaffold_71	funannotate	exon	9045773	9045980	.	+	.	ID=MeliponaBeecheii_018487-T1.exon5;Parent=MeliponaBeecheii_018487-T1
scaffold_71	funannotate	exon	13633347	13633640	.	-	.	ID=MeliponaBeecheii_018884-T1.exon4;Parent=MeliponaBeecheii_018884-T1
scaffold_71	funannotate	exon	7906216	7911610	.	-	.	ID=MeliponaBeecheii_018392-T1.exon1;Parent=MeliponaBeecheii_018392-T1
scaffold_71	funannotate	exon	9045374	9045676	.	+	.	ID=MeliponaBeecheii_018487-T1.exon4;Parent=MeliponaBeecheii_018487-T1
scaffold_71	funannotate	exon	13634052	13635104	.	-	.	ID=MeliponaBeecheii_018884-T1.exon3;Parent=MeliponaBeecheii_018884-T1
scaffold_71	funannotate	mRNA	14235635	14236188	.	+	.	ID=MeliponaBeecheii_018920-T1;Dbxref=InterPro:IPR013865;Parent=MeliponaBeecheii_018920
scaffold_71	funannotate	CDS	10460923	10461306	.	+	0	ID=MeliponaBeecheii_018608-T1.cds;Parent=MeliponaBeecheii_018608-T1
scaffold_71	funannotate	CDS	10461659	10461854	.	+	0	ID=MeliponaBeecheii_018608-T1.cds;Parent=MeliponaBeecheii_018608-T1
scaffold_71	funannotate	CDS	10463325	10463506	.	+	0	ID=MeliponaBeecheii_018608-T1.cds;Parent=MeliponaBeecheii_018608-T1
scaffold_71	funannotate	CDS	12692833	12692906	.	-	0	ID=MeliponaBeecheii_018806-T1.cds;Parent=MeliponaBeecheii_018806-T1
scaffold_71	funannotate	CDS	12692633	12692770	.	-	0	ID=MeliponaBeecheii_018806-T1.cds;Parent=MeliponaBeecheii_018806-T1
scaffold_71	funannotate	CDS	12692419	12692550	.	-	0	ID=MeliponaBeecheii_018806-T1.cds;Parent=MeliponaBeecheii_018806-T1
scaffold_71	funannotate	CDS	12691978	12692287	.	-	0	ID=MeliponaBeecheii_018806-T1.cds;Parent=MeliponaBeecheii_018806-T1
scaffold_71	funannotate	CDS	3979866	3980486	.	+	0	ID=MeliponaBeecheii_018094-T1.cds;Parent=MeliponaBeecheii_018094-T1
scaffold_71	funannotate	CDS	3509405	3509550	.	-	0	ID=MeliponaBeecheii_018053-T1.cds;Parent=MeliponaBeecheii_018053-T1
scaffold_71	funannotate	CDS	3509085	3509367	.	-	0	ID=MeliponaBeecheii_018053-T1.cds;Parent=MeliponaBeecheii_018053-T1
scaffold_71	funannotate	exon	11783918	11784040	.	+	.	ID=MeliponaBeecheii_018700-T1.exon1;Parent=MeliponaBeecheii_018700-T1
scaffold_71	funannotate	exon	11784179	11784310	.	+	.	ID=MeliponaBeecheii_018700-T1.exon2;Parent=MeliponaBeecheii_018700-T1
scaffold_71	funannotate	mRNA	14233522	14234614	.	+	.	ID=MeliponaBeecheii_018919-T1;Ontology_term=GO:0005525;Dbxref=InterPro:IPR005225%2CPFAM:PF09439%2CPFAM:PF08477%2CInterPro:IPR006689%2CPFAM:PF01926%2CPFAM:PF00071%2CInterPro:IPR027417%2CPFAM:PF00025;Parent=MeliponaBeecheii_018919
scaffold_71	funannotate	mRNA	14463557	14463904	.	+	.	ID=MeliponaBeecheii_018944-T1;Parent=MeliponaBeecheii_018944
scaffold_71	funannotate	exon	10117283	10117288	.	+	.	ID=MeliponaBeecheii_018577-T1.exon1;Parent=MeliponaBeecheii_018577-T1
scaffold_71	funannotate	exon	11784413	11784580	.	+	.	ID=MeliponaBeecheii_018700-T1.exon3;Parent=MeliponaBeecheii_018700-T1
scaffold_71	funannotate	exon	10119184	10119345	.	+	.	ID=MeliponaBeecheii_018577-T1.exon2;Parent=MeliponaBeecheii_018577-T1
scaffold_71	funannotate	exon	11784687	11784758	.	+	.	ID=MeliponaBeecheii_018700-T1.exon4;Parent=MeliponaBeecheii_018700-T1
scaffold_71	funannotate	exon	10119924	10120074	.	+	.	ID=MeliponaBeecheii_018577-T1.exon3;Parent=MeliponaBeecheii_018577-T1
scaffold_71	funannotate	exon	10121655	10121778	.	+	.	ID=MeliponaBeecheii_018577-T1.exon4;Parent=MeliponaBeecheii_018577-T1
scaffold_71	funannotate	exon	10122314	10122475	.	+	.	ID=MeliponaBeecheii_018577-T1.exon5;Parent=MeliponaBeecheii_018577-T1
scaffold_71	funannotate	exon	10122835	10122999	.	+	.	ID=MeliponaBeecheii_018577-T1.exon6;Parent=MeliponaBeecheii_018577-T1
scaffold_71	funannotate	exon	10123589	10123902	.	+	.	ID=MeliponaBeecheii_018577-T1.exon7;Parent=MeliponaBeecheii_018577-T1
scaffold_71	funannotate	exon	10124035	10124311	.	+	.	ID=MeliponaBeecheii_018577-T1.exon8;Parent=MeliponaBeecheii_018577-T1
scaffold_71	funannotate	exon	10124516	10124735	.	+	.	ID=MeliponaBeecheii_018577-T1.exon9;Parent=MeliponaBeecheii_018577-T1
scaffold_71	funannotate	mRNA	11855196	11856524	.	+	.	ID=MeliponaBeecheii_018715-T1;Dbxref=InterPro:IPR000195%2CInterPro:IPR035969%2CPFAM:PF00566;Parent=MeliponaBeecheii_018715
scaffold_71	funannotate	CDS	2731586	2731631	.	+	0	ID=MeliponaBeecheii_017993-T1.cds;Parent=MeliponaBeecheii_017993-T1
scaffold_71	funannotate	CDS	2731756	2731880	.	+	0	ID=MeliponaBeecheii_017993-T1.cds;Parent=MeliponaBeecheii_017993-T1
scaffold_71	funannotate	CDS	2732713	2732920	.	+	0	ID=MeliponaBeecheii_017993-T1.cds;Parent=MeliponaBeecheii_017993-T1
scaffold_71	funannotate	CDS	2735331	2735449	.	+	0	ID=MeliponaBeecheii_017993-T1.cds;Parent=MeliponaBeecheii_017993-T1
scaffold_71	funannotate	CDS	334302	334540	.	+	0	ID=MeliponaBeecheii_017787-T1.cds;Parent=MeliponaBeecheii_017787-T1
scaffold_71	funannotate	CDS	334628	334886	.	+	0	ID=MeliponaBeecheii_017787-T1.cds;Parent=MeliponaBeecheii_017787-T1
scaffold_71	funannotate	CDS	334961	335089	.	+	0	ID=MeliponaBeecheii_017787-T1.cds;Parent=MeliponaBeecheii_017787-T1
scaffold_71	funannotate	CDS	335247	335603	.	+	0	ID=MeliponaBeecheii_017787-T1.cds;Parent=MeliponaBeecheii_017787-T1
scaffold_71	funannotate	CDS	335673	335990	.	+	0	ID=MeliponaBeecheii_017787-T1.cds;Parent=MeliponaBeecheii_017787-T1
scaffold_71	funannotate	exon	7490015	7490147	.	-	.	ID=MeliponaBeecheii_018336-T1.exon1;Parent=MeliponaBeecheii_018336-T1
scaffold_71	funannotate	exon	7489735	7489848	.	-	.	ID=MeliponaBeecheii_018336-T1.exon2;Parent=MeliponaBeecheii_018336-T1
scaffold_71	funannotate	exon	7489582	7489661	.	-	.	ID=MeliponaBeecheii_018336-T1.exon3;Parent=MeliponaBeecheii_018336-T1
scaffold_71	funannotate	exon	12114714	12114879	.	-	.	ID=MeliponaBeecheii_018738-T1.exon3;Parent=MeliponaBeecheii_018738-T1
scaffold_71	funannotate	exon	7489163	7489294	.	-	.	ID=MeliponaBeecheii_018336-T1.exon4;Parent=MeliponaBeecheii_018336-T1
scaffold_71	funannotate	exon	12114467	12114627	.	-	.	ID=MeliponaBeecheii_018738-T1.exon4;Parent=MeliponaBeecheii_018738-T1
scaffold_71	funannotate	exon	12115396	12115470	.	-	.	ID=MeliponaBeecheii_018738-T1.exon1;Parent=MeliponaBeecheii_018738-T1
scaffold_71	funannotate	exon	12114971	12115132	.	-	.	ID=MeliponaBeecheii_018738-T1.exon2;Parent=MeliponaBeecheii_018738-T1
scaffold_71	funannotate	mRNA	12795358	12796373	.	+	.	ID=MeliponaBeecheii_018817-T1;Parent=MeliponaBeecheii_018817
scaffold_71	funannotate	exon	12018463	12018732	.	+	.	ID=MeliponaBeecheii_018733-T1.exon1;Parent=MeliponaBeecheii_018733-T1
scaffold_71	funannotate	CDS	9759564	9759569	.	-	0	ID=MeliponaBeecheii_018553-T1.cds;Parent=MeliponaBeecheii_018553-T1
scaffold_71	funannotate	CDS	9753992	9754519	.	-	0	ID=MeliponaBeecheii_018553-T1.cds;Parent=MeliponaBeecheii_018553-T1
scaffold_71	funannotate	exon	3852976	3852979	.	+	.	ID=MeliponaBeecheii_018085-T1.exon1;Parent=MeliponaBeecheii_018085-T1
scaffold_71	funannotate	exon	3854278	3855671	.	+	.	ID=MeliponaBeecheii_018085-T1.exon2;Parent=MeliponaBeecheii_018085-T1
scaffold_71	funannotate	exon	12113476	12113859	.	-	.	ID=MeliponaBeecheii_018738-T1.exon7;Parent=MeliponaBeecheii_018738-T1
scaffold_71	funannotate	exon	10022181	10022681	.	-	.	ID=MeliponaBeecheii_018572-T1.exon1;Parent=MeliponaBeecheii_018572-T1
scaffold_71	funannotate	exon	12113246	12113399	.	-	.	ID=MeliponaBeecheii_018738-T1.exon8;Parent=MeliponaBeecheii_018738-T1
scaffold_71	funannotate	exon	12114198	12114395	.	-	.	ID=MeliponaBeecheii_018738-T1.exon5;Parent=MeliponaBeecheii_018738-T1
scaffold_71	funannotate	exon	12113928	12114119	.	-	.	ID=MeliponaBeecheii_018738-T1.exon6;Parent=MeliponaBeecheii_018738-T1
scaffold_71	funannotate	exon	463919	464002	.	-	.	ID=MeliponaBeecheii_017802-T1.exon2;Parent=MeliponaBeecheii_017802-T1
scaffold_71	funannotate	CDS	5497777	5498027	.	-	0	ID=MeliponaBeecheii_018198-T1.cds;Parent=MeliponaBeecheii_018198-T1
scaffold_71	funannotate	CDS	5497046	5497208	.	-	0	ID=MeliponaBeecheii_018198-T1.cds;Parent=MeliponaBeecheii_018198-T1
scaffold_71	funannotate	exon	463699	463834	.	-	.	ID=MeliponaBeecheii_017802-T1.exon3;Parent=MeliponaBeecheii_017802-T1
scaffold_71	funannotate	exon	2552189	2552601	.	+	.	ID=MeliponaBeecheii_017986-T1.exon2;Parent=MeliponaBeecheii_017986-T1
scaffold_71	funannotate	exon	12113078	12113166	.	-	.	ID=MeliponaBeecheii_018738-T1.exon9;Parent=MeliponaBeecheii_018738-T1
scaffold_71	funannotate	exon	464084	464256	.	-	.	ID=MeliponaBeecheii_017802-T1.exon1;Parent=MeliponaBeecheii_017802-T1
scaffold_71	funannotate	exon	2551655	2552099	.	+	.	ID=MeliponaBeecheii_017986-T1.exon1;Parent=MeliponaBeecheii_017986-T1
scaffold_71	funannotate	exon	4702192	4702203	.	-	.	ID=MeliponaBeecheii_018156-T1.exon1;Parent=MeliponaBeecheii_018156-T1
scaffold_71	funannotate	exon	2316258	2316480	.	+	.	ID=MeliponaBeecheii_017967-T1.exon2;Parent=MeliponaBeecheii_017967-T1
scaffold_71	funannotate	exon	4701946	4702125	.	-	.	ID=MeliponaBeecheii_018156-T1.exon2;Parent=MeliponaBeecheii_018156-T1
scaffold_71	funannotate	exon	2314566	2314732	.	+	.	ID=MeliponaBeecheii_017967-T1.exon1;Parent=MeliponaBeecheii_017967-T1
scaffold_71	funannotate	CDS	7238959	7238965	.	+	0	ID=MeliponaBeecheii_018306-T1.cds;Parent=MeliponaBeecheii_018306-T1
scaffold_71	funannotate	CDS	7239816	7240142	.	+	0	ID=MeliponaBeecheii_018306-T1.cds;Parent=MeliponaBeecheii_018306-T1
scaffold_71	funannotate	CDS	7242375	7242563	.	+	0	ID=MeliponaBeecheii_018306-T1.cds;Parent=MeliponaBeecheii_018306-T1
scaffold_71	funannotate	CDS	7243069	7243253	.	+	0	ID=MeliponaBeecheii_018306-T1.cds;Parent=MeliponaBeecheii_018306-T1
scaffold_71	funannotate	CDS	7244985	7245126	.	+	0	ID=MeliponaBeecheii_018306-T1.cds;Parent=MeliponaBeecheii_018306-T1
scaffold_71	funannotate	CDS	7247037	7247150	.	+	0	ID=MeliponaBeecheii_018306-T1.cds;Parent=MeliponaBeecheii_018306-T1
scaffold_71	funannotate	CDS	7250807	7251036	.	+	0	ID=MeliponaBeecheii_018306-T1.cds;Parent=MeliponaBeecheii_018306-T1
scaffold_71	funannotate	CDS	3163396	3163441	.	-	0	ID=MeliponaBeecheii_018023-T1.cds;Parent=MeliponaBeecheii_018023-T1
scaffold_71	funannotate	CDS	3162904	3163063	.	-	0	ID=MeliponaBeecheii_018023-T1.cds;Parent=MeliponaBeecheii_018023-T1
scaffold_71	funannotate	CDS	3162248	3162419	.	-	0	ID=MeliponaBeecheii_018023-T1.cds;Parent=MeliponaBeecheii_018023-T1
scaffold_71	funannotate	CDS	3161934	3162023	.	-	0	ID=MeliponaBeecheii_018023-T1.cds;Parent=MeliponaBeecheii_018023-T1
scaffold_71	funannotate	exon	1355968	1356106	.	-	.	ID=MeliponaBeecheii_017891-T1.exon1;Parent=MeliponaBeecheii_017891-T1
scaffold_71	funannotate	mRNA	1443957	1453567	.	-	.	ID=MeliponaBeecheii_017905-T1;Ontology_term=GO:0005509%2CGO:0005886%2CGO:0016020%2CGO:0007155%2CGO:0007156;Dbxref=PFAM:PF00028%2CPFAM:PF00008%2CInterPro:IPR027397%2CPFAM:PF00054%2CInterPro:IPR013320%2CPFAM:PF02210%2CInterPro:IPR013032%2CInterPro:IPR001881%2CInterPro:IPR020894%2CPFAM:PF12661%2CInterPro:IPR001791%2CPFAM:PF01049%2CInterPro:IPR000742%2CInterPro:IPR015919%2CInterPro:IPR000233%2CInterP…
scaffold_71	funannotate	exon	1355180	1355448	.	-	.	ID=MeliponaBeecheii_017891-T1.exon2;Parent=MeliponaBeecheii_017891-T1
scaffold_71	funannotate	exon	4701692	4701877	.	-	.	ID=MeliponaBeecheii_018156-T1.exon3;Parent=MeliponaBeecheii_018156-T1
scaffold_71	funannotate	exon	9759564	9759569	.	-	.	ID=MeliponaBeecheii_018553-T1.exon1;Parent=MeliponaBeecheii_018553-T1
scaffold_71	funannotate	CDS	12270689	12270759	.	-	0	ID=MeliponaBeecheii_018762-T1.cds;Parent=MeliponaBeecheii_018762-T1
scaffold_71	funannotate	CDS	12269029	12269323	.	-	0	ID=MeliponaBeecheii_018762-T1.cds;Parent=MeliponaBeecheii_018762-T1
scaffold_71	funannotate	CDS	4374091	4374264	.	-	0	ID=MeliponaBeecheii_018119-T1.cds;Parent=MeliponaBeecheii_018119-T1
scaffold_71	funannotate	CDS	4373667	4374004	.	-	0	ID=MeliponaBeecheii_018119-T1.cds;Parent=MeliponaBeecheii_018119-T1
scaffold_71	funannotate	CDS	4373370	4373580	.	-	0	ID=MeliponaBeecheii_018119-T1.cds;Parent=MeliponaBeecheii_018119-T1
scaffold_71	funannotate	CDS	4373122	4373298	.	-	0	ID=MeliponaBeecheii_018119-T1.cds;Parent=MeliponaBeecheii_018119-T1
scaffold_71	funannotate	CDS	4372872	4373049	.	-	0	ID=MeliponaBeecheii_018119-T1.cds;Parent=MeliponaBeecheii_018119-T1
scaffold_71	funannotate	CDS	4372593	4372774	.	-	0	ID=MeliponaBeecheii_018119-T1.cds;Parent=MeliponaBeecheii_018119-T1
scaffold_71	funannotate	CDS	4372198	4372437	.	-	0	ID=MeliponaBeecheii_018119-T1.cds;Parent=MeliponaBeecheii_018119-T1
scaffold_71	funannotate	CDS	4371929	4372130	.	-	0	ID=MeliponaBeecheii_018119-T1.cds;Parent=MeliponaBeecheii_018119-T1
scaffold_71	funannotate	CDS	4371701	4371820	.	-	0	ID=MeliponaBeecheii_018119-T1.cds;Parent=MeliponaBeecheii_018119-T1
scaffold_71	funannotate	CDS	4371364	4371608	.	-	0	ID=MeliponaBeecheii_018119-T1.cds;Parent=MeliponaBeecheii_018119-T1
scaffold_71	funannotate	exon	9753992	9754519	.	-	.	ID=MeliponaBeecheii_018553-T1.exon2;Parent=MeliponaBeecheii_018553-T1
scaffold_71	funannotate	CDS	2777259	2777714	.	+	0	ID=MeliponaBeecheii_017996-T1.cds;Parent=MeliponaBeecheii_017996-T1
scaffold_71	funannotate	CDS	13873490	13873873	.	+	0	ID=MeliponaBeecheii_018899-T1.cds;Parent=MeliponaBeecheii_018899-T1
scaffold_71	funannotate	CDS	2116584	2116705	.	+	0	ID=MeliponaBeecheii_017952-T1.cds;Parent=MeliponaBeecheii_017952-T1
scaffold_71	funannotate	CDS	2116814	2116968	.	+	0	ID=MeliponaBeecheii_017952-T1.cds;Parent=MeliponaBeecheii_017952-T1
scaffold_71	funannotate	CDS	2117397	2117707	.	+	0	ID=MeliponaBeecheii_017952-T1.cds;Parent=MeliponaBeecheii_017952-T1
scaffold_71	funannotate	CDS	2117827	2118139	.	+	0	ID=MeliponaBeecheii_017952-T1.cds;Parent=MeliponaBeecheii_017952-T1
scaffold_71	funannotate	CDS	2118214	2118395	.	+	0	ID=MeliponaBeecheii_017952-T1.cds;Parent=MeliponaBeecheii_017952-T1
scaffold_71	funannotate	CDS	2119279	2119415	.	+	0	ID=MeliponaBeecheii_017952-T1.cds;Parent=MeliponaBeecheii_017952-T1
scaffold_71	funannotate	CDS	2119531	2119588	.	+	0	ID=MeliponaBeecheii_017952-T1.cds;Parent=MeliponaBeecheii_017952-T1
scaffold_71	funannotate	mRNA	11942925	11943233	.	-	.	ID=MeliponaBeecheii_018727-T1;Parent=MeliponaBeecheii_018727
scaffold_71	funannotate	exon	1182803	1183009	.	+	.	ID=MeliponaBeecheii_017872-T1.exon1;Parent=MeliponaBeecheii_017872-T1
scaffold_71	funannotate	exon	1185182	1185427	.	+	.	ID=MeliponaBeecheii_017872-T1.exon2;Parent=MeliponaBeecheii_017872-T1
scaffold_71	funannotate	CDS	13283734	13284051	.	+	0	ID=MeliponaBeecheii_018855-T1.cds;Parent=MeliponaBeecheii_018855-T1
scaffold_71	funannotate	CDS	9847563	9847637	.	+	0	ID=MeliponaBeecheii_018561-T1.cds;Parent=MeliponaBeecheii_018561-T1
scaffold_71	funannotate	CDS	9847706	9847828	.	+	0	ID=MeliponaBeecheii_018561-T1.cds;Parent=MeliponaBeecheii_018561-T1
scaffold_71	funannotate	CDS	9847921	9848172	.	+	0	ID=MeliponaBeecheii_018561-T1.cds;Parent=MeliponaBeecheii_018561-T1
scaffold_71	funannotate	CDS	387540	387953	.	-	0	ID=MeliponaBeecheii_017795-T1.cds;Parent=MeliponaBeecheii_017795-T1
scaffold_71	funannotate	exon	6362403	6362516	.	+	.	ID=MeliponaBeecheii_018259-T1.exon16;Parent=MeliponaBeecheii_018259-T1
scaffold_71	funannotate	exon	6361134	6361378	.	+	.	ID=MeliponaBeecheii_018259-T1.exon13;Parent=MeliponaBeecheii_018259-T1
scaffold_71	funannotate	exon	6360888	6361048	.	+	.	ID=MeliponaBeecheii_018259-T1.exon12;Parent=MeliponaBeecheii_018259-T1
scaffold_71	funannotate	exon	6361801	6362112	.	+	.	ID=MeliponaBeecheii_018259-T1.exon15;Parent=MeliponaBeecheii_018259-T1
scaffold_71	funannotate	exon	12554724	12554902	.	-	.	ID=MeliponaBeecheii_018794-T1.exon1;Parent=MeliponaBeecheii_018794-T1
scaffold_71	funannotate	exon	6361450	6361668	.	+	.	ID=MeliponaBeecheii_018259-T1.exon14;Parent=MeliponaBeecheii_018259-T1
scaffold_71	funannotate	exon	12554137	12554239	.	-	.	ID=MeliponaBeecheii_018794-T1.exon2;Parent=MeliponaBeecheii_018794-T1
scaffold_71	funannotate	mRNA	12115990	12117424	.	-	.	ID=MeliponaBeecheii_018739-T1;Ontology_term=GO:0009055%2CGO:0050660;Dbxref=InterPro:IPR001308%2CInterPro:IPR014729%2CPFAM:PF00766%2CInterPro:IPR014731%2CInterPro:IPR014730%2CInterPro:IPR018206%2CInterPro:IPR033947%2CPFAM:PF01012%2CInterPro:IPR029035;Parent=MeliponaBeecheii_018739
scaffold_71	funannotate	exon	102565	102939	.	+	.	ID=MeliponaBeecheii_017745-T1.exon1;Parent=MeliponaBeecheii_017745-T1
scaffold_71	funannotate	exon	3248219	3252975	.	-	.	ID=MeliponaBeecheii_018029-T1.exon3;Parent=MeliponaBeecheii_018029-T1
scaffold_71	funannotate	exon	3253494	3255047	.	-	.	ID=MeliponaBeecheii_018029-T1.exon2;Parent=MeliponaBeecheii_018029-T1
scaffold_71	funannotate	exon	3255377	3255819	.	-	.	ID=MeliponaBeecheii_018029-T1.exon1;Parent=MeliponaBeecheii_018029-T1
scaffold_71	funannotate	exon	3246307	3246733	.	-	.	ID=MeliponaBeecheii_018029-T1.exon7;Parent=MeliponaBeecheii_018029-T1
scaffold_71	funannotate	exon	3246815	3247387	.	-	.	ID=MeliponaBeecheii_018029-T1.exon6;Parent=MeliponaBeecheii_018029-T1
scaffold_71	funannotate	exon	3247492	3247707	.	-	.	ID=MeliponaBeecheii_018029-T1.exon5;Parent=MeliponaBeecheii_018029-T1
scaffold_71	funannotate	exon	3247771	3248137	.	-	.	ID=MeliponaBeecheii_018029-T1.exon4;Parent=MeliponaBeecheii_018029-T1
scaffold_71	funannotate	CDS	4555697	4555701	.	+	0	ID=MeliponaBeecheii_018149-T1.cds;Parent=MeliponaBeecheii_018149-T1
scaffold_71	funannotate	CDS	4555837	4556179	.	+	0	ID=MeliponaBeecheii_018149-T1.cds;Parent=MeliponaBeecheii_018149-T1
scaffold_71	funannotate	exon	3245619	3245936	.	-	.	ID=MeliponaBeecheii_018029-T1.exon9;Parent=MeliponaBeecheii_018029-T1
scaffold_71	funannotate	exon	6360610	6360803	.	+	.	ID=MeliponaBeecheii_018259-T1.exon11;Parent=MeliponaBeecheii_018259-T1
scaffold_71	funannotate	exon	3245996	3246233	.	-	.	ID=MeliponaBeecheii_018029-T1.exon8;Parent=MeliponaBeecheii_018029-T1
scaffold_71	funannotate	exon	6360150	6360523	.	+	.	ID=MeliponaBeecheii_018259-T1.exon10;Parent=MeliponaBeecheii_018259-T1
scaffold_71	funannotate	CDS	1401560	1401760	.	+	0	ID=MeliponaBeecheii_017900-T1.cds;Parent=MeliponaBeecheii_017900-T1
scaffold_71	funannotate	CDS	1401834	1402067	.	+	0	ID=MeliponaBeecheii_017900-T1.cds;Parent=MeliponaBeecheii_017900-T1
scaffold_71	funannotate	CDS	1403240	1403369	.	+	0	ID=MeliponaBeecheii_017900-T1.cds;Parent=MeliponaBeecheii_017900-T1
scaffold_71	funannotate	CDS	1403498	1403758	.	+	0	ID=MeliponaBeecheii_017900-T1.cds;Parent=MeliponaBeecheii_017900-T1
scaffold_71	funannotate	CDS	1403934	1404051	.	+	0	ID=MeliponaBeecheii_017900-T1.cds;Parent=MeliponaBeecheii_017900-T1
scaffold_71	funannotate	CDS	1404124	1404214	.	+	0	ID=MeliponaBeecheii_017900-T1.cds;Parent=MeliponaBeecheii_017900-T1
scaffold_71	funannotate	CDS	1404640	1404840	.	+	0	ID=MeliponaBeecheii_017900-T1.cds;Parent=MeliponaBeecheii_017900-T1
scaffold_71	funannotate	CDS	1404911	1405171	.	+	0	ID=MeliponaBeecheii_017900-T1.cds;Parent=MeliponaBeecheii_017900-T1
scaffold_71	funannotate	exon	11093775	11093941	.	+	.	ID=MeliponaBeecheii_018648-T1.exon4;Parent=MeliponaBeecheii_018648-T1
scaffold_71	funannotate	exon	11093065	11093270	.	+	.	ID=MeliponaBeecheii_018648-T1.exon3;Parent=MeliponaBeecheii_018648-T1
scaffold_71	funannotate	CDS	1433837	1434085	.	+	0	ID=MeliponaBeecheii_017903-T1.cds;Parent=MeliponaBeecheii_017903-T1
scaffold_71	funannotate	CDS	1434721	1434819	.	+	0	ID=MeliponaBeecheii_017903-T1.cds;Parent=MeliponaBeecheii_017903-T1
scaffold_71	funannotate	CDS	1434885	1435067	.	+	0	ID=MeliponaBeecheii_017903-T1.cds;Parent=MeliponaBeecheii_017903-T1
scaffold_71	funannotate	exon	9018955	9022824	.	-	.	ID=MeliponaBeecheii_018482-T1.exon1;Parent=MeliponaBeecheii_018482-T1
scaffold_71	funannotate	exon	10478942	10481278	.	+	.	ID=MeliponaBeecheii_018610-T1.exon1;Parent=MeliponaBeecheii_018610-T1
scaffold_71	funannotate	exon	11092880	11092990	.	+	.	ID=MeliponaBeecheii_018648-T1.exon2;Parent=MeliponaBeecheii_018648-T1
scaffold_71	funannotate	exon	11092165	11092370	.	+	.	ID=MeliponaBeecheii_018648-T1.exon1;Parent=MeliponaBeecheii_018648-T1
scaffold_71	funannotate	CDS	13657213	13657623	.	+	0	ID=MeliponaBeecheii_018885-T1.cds;Parent=MeliponaBeecheii_018885-T1
scaffold_71	funannotate	mRNA	13451761	13452434	.	+	.	ID=MeliponaBeecheii_018866-T1;Ontology_term=GO:0005747%2CGO:0005743;Dbxref=InterPro:IPR026627%2CPFAM:PF14813;Parent=MeliponaBeecheii_018866
scaffold_71	funannotate	exon	103881	104158	.	+	.	ID=MeliponaBeecheii_017745-T1.exon3;Parent=MeliponaBeecheii_017745-T1
scaffold_71	funannotate	exon	103057	103516	.	+	.	ID=MeliponaBeecheii_017745-T1.exon2;Parent=MeliponaBeecheii_017745-T1
scaffold_71	funannotate	CDS	2067788	2067807	.	-	0	ID=MeliponaBeecheii_017944-T1.cds;Parent=MeliponaBeecheii_017944-T1
scaffold_71	funannotate	CDS	2067561	2067700	.	-	0	ID=MeliponaBeecheii_017944-T1.cds;Parent=MeliponaBeecheii_017944-T1
scaffold_71	funannotate	CDS	2067252	2067413	.	-	0	ID=MeliponaBeecheii_017944-T1.cds;Parent=MeliponaBeecheii_017944-T1
scaffold_71	funannotate	CDS	2067092	2067175	.	-	0	ID=MeliponaBeecheii_017944-T1.cds;Parent=MeliponaBeecheii_017944-T1
scaffold_71	funannotate	CDS	2066757	2066968	.	-	0	ID=MeliponaBeecheii_017944-T1.cds;Parent=MeliponaBeecheii_017944-T1
scaffold_71	funannotate	CDS	2065802	2066701	.	-	0	ID=MeliponaBeecheii_017944-T1.cds;Parent=MeliponaBeecheii_017944-T1
scaffold_71	funannotate	CDS	2065631	2065723	.	-	0	ID=MeliponaBeecheii_017944-T1.cds;Parent=MeliponaBeecheii_017944-T1
scaffold_71	funannotate	CDS	2065414	2065552	.	-	0	ID=MeliponaBeecheii_017944-T1.cds;Parent=MeliponaBeecheii_017944-T1
scaffold_71	funannotate	CDS	2065216	2065324	.	-	0	ID=MeliponaBeecheii_017944-T1.cds;Parent=MeliponaBeecheii_017944-T1
scaffold_71	funannotate	CDS	2065032	2065122	.	-	0	ID=MeliponaBeecheii_017944-T1.cds;Parent=MeliponaBeecheii_017944-T1
scaffold_71	funannotate	CDS	2064764	2064940	.	-	0	ID=MeliponaBeecheii_017944-T1.cds;Parent=MeliponaBeecheii_017944-T1
scaffold_71	funannotate	CDS	2064549	2064661	.	-	0	ID=MeliponaBeecheii_017944-T1.cds;Parent=MeliponaBeecheii_017944-T1
scaffold_71	funannotate	CDS	2064426	2064484	.	-	0	ID=MeliponaBeecheii_017944-T1.cds;Parent=MeliponaBeecheii_017944-T1
scaffold_71	funannotate	CDS	2064254	2064305	.	-	0	ID=MeliponaBeecheii_017944-T1.cds;Parent=MeliponaBeecheii_017944-T1
scaffold_71	funannotate	CDS	2064103	2064170	.	-	0	ID=MeliponaBeecheii_017944-T1.cds;Parent=MeliponaBeecheii_017944-T1
scaffold_71	funannotate	CDS	2063876	2064018	.	-	0	ID=MeliponaBeecheii_017944-T1.cds;Parent=MeliponaBeecheii_017944-T1
scaffold_71	funannotate	CDS	2063617	2063784	.	-	0	ID=MeliponaBeecheii_017944-T1.cds;Parent=MeliponaBeecheii_017944-T1
scaffold_71	funannotate	CDS	2063337	2063512	.	-	0	ID=MeliponaBeecheii_017944-T1.cds;Parent=MeliponaBeecheii_017944-T1
scaffold_71	funannotate	CDS	2062222	2062382	.	-	0	ID=MeliponaBeecheii_017944-T1.cds;Parent=MeliponaBeecheii_017944-T1
scaffold_71	funannotate	CDS	2061879	2062040	.	-	0	ID=MeliponaBeecheii_017944-T1.cds;Parent=MeliponaBeecheii_017944-T1
scaffold_71	funannotate	CDS	2061667	2061750	.	-	0	ID=MeliponaBeecheii_017944-T1.cds;Parent=MeliponaBeecheii_017944-T1
scaffold_71	funannotate	CDS	2061347	2061555	.	-	0	ID=MeliponaBeecheii_017944-T1.cds;Parent=MeliponaBeecheii_017944-T1
scaffold_71	funannotate	CDS	2060052	2061272	.	-	0	ID=MeliponaBeecheii_017944-T1.cds;Parent=MeliponaBeecheii_017944-T1
scaffold_71	funannotate	CDS	2059870	2059962	.	-	0	ID=MeliponaBeecheii_017944-T1.cds;Parent=MeliponaBeecheii_017944-T1
scaffold_71	funannotate	CDS	2059656	2059797	.	-	0	ID=MeliponaBeecheii_017944-T1.cds;Parent=MeliponaBeecheii_017944-T1
scaffold_71	funannotate	CDS	2059475	2059584	.	-	0	ID=MeliponaBeecheii_017944-T1.cds;Parent=MeliponaBeecheii_017944-T1
scaffold_71	funannotate	CDS	2059040	2059216	.	-	0	ID=MeliponaBeecheii_017944-T1.cds;Parent=MeliponaBeecheii_017944-T1
scaffold_71	funannotate	CDS	2058830	2058936	.	-	0	ID=MeliponaBeecheii_017944-T1.cds;Parent=MeliponaBeecheii_017944-T1
scaffold_71	funannotate	CDS	2058695	2058753	.	-	0	ID=MeliponaBeecheii_017944-T1.cds;Parent=MeliponaBeecheii_017944-T1
scaffold_71	funannotate	CDS	2058553	2058604	.	-	0	ID=MeliponaBeecheii_017944-T1.cds;Parent=MeliponaBeecheii_017944-T1
scaffold_71	funannotate	CDS	2058381	2058448	.	-	0	ID=MeliponaBeecheii_017944-T1.cds;Parent=MeliponaBeecheii_017944-T1
scaffold_71	funannotate	CDS	2058166	2058308	.	-	0	ID=MeliponaBeecheii_017944-T1.cds;Parent=MeliponaBeecheii_017944-T1
scaffold_71	funannotate	CDS	2057869	2058036	.	-	0	ID=MeliponaBeecheii_017944-T1.cds;Parent=MeliponaBeecheii_017944-T1
scaffold_71	funannotate	CDS	2057591	2057773	.	-	0	ID=MeliponaBeecheii_017944-T1.cds;Parent=MeliponaBeecheii_017944-T1
scaffold_71	funannotate	exon	11327137	11327173	.	-	.	ID=MeliponaBeecheii_018667-T1.exon9;Parent=MeliponaBeecheii_018667-T1
scaffold_71	funannotate	exon	11327386	11327513	.	-	.	ID=MeliponaBeecheii_018667-T1.exon8;Parent=MeliponaBeecheii_018667-T1
scaffold_71	funannotate	CDS	11841393	11841684	.	-	0	ID=MeliponaBeecheii_018710-T1.cds;Parent=MeliponaBeecheii_018710-T1
scaffold_71	funannotate	CDS	11840911	11841321	.	-	0	ID=MeliponaBeecheii_018710-T1.cds;Parent=MeliponaBeecheii_018710-T1
scaffold_71	funannotate	CDS	11840329	11840836	.	-	0	ID=MeliponaBeecheii_018710-T1.cds;Parent=MeliponaBeecheii_018710-T1
scaffold_71	funannotate	CDS	11839965	11840263	.	-	0	ID=MeliponaBeecheii_018710-T1.cds;Parent=MeliponaBeecheii_018710-T1
scaffold_71	funannotate	CDS	11839634	11839887	.	-	0	ID=MeliponaBeecheii_018710-T1.cds;Parent=MeliponaBeecheii_018710-T1
scaffold_71	funannotate	CDS	11839221	11839550	.	-	0	ID=MeliponaBeecheii_018710-T1.cds;Parent=MeliponaBeecheii_018710-T1
scaffold_71	funannotate	exon	11328804	11328969	.	-	.	ID=MeliponaBeecheii_018667-T1.exon5;Parent=MeliponaBeecheii_018667-T1
scaffold_71	funannotate	CDS	4180349	4180419	.	+	0	ID=MeliponaBeecheii_018105-T1.cds;Parent=MeliponaBeecheii_018105-T1
scaffold_71	funannotate	CDS	4180596	4180835	.	+	0	ID=MeliponaBeecheii_018105-T1.cds;Parent=MeliponaBeecheii_018105-T1
scaffold_71	funannotate	CDS	4180945	4181133	.	+	0	ID=MeliponaBeecheii_018105-T1.cds;Parent=MeliponaBeecheii_018105-T1
scaffold_71	funannotate	CDS	4181272	4181462	.	+	0	ID=MeliponaBeecheii_018105-T1.cds;Parent=MeliponaBeecheii_018105-T1
scaffold_71	funannotate	CDS	4181869	4182483	.	+	0	ID=MeliponaBeecheii_018105-T1.cds;Parent=MeliponaBeecheii_018105-T1
scaffold_71	funannotate	CDS	4183644	4183861	.	+	0	ID=MeliponaBeecheii_018105-T1.cds;Parent=MeliponaBeecheii_018105-T1
scaffold_71	funannotate	CDS	4195892	4195982	.	+	0	ID=MeliponaBeecheii_018105-T1.cds;Parent=MeliponaBeecheii_018105-T1
scaffold_71	funannotate	CDS	4196165	4197366	.	+	0	ID=MeliponaBeecheii_018105-T1.cds;Parent=MeliponaBeecheii_018105-T1
scaffold_71	funannotate	exon	11329232	11329510	.	-	.	ID=MeliponaBeecheii_018667-T1.exon4;Parent=MeliponaBeecheii_018667-T1
scaffold_71	funannotate	exon	11327595	11327750	.	-	.	ID=MeliponaBeecheii_018667-T1.exon7;Parent=MeliponaBeecheii_018667-T1
scaffold_71	funannotate	exon	11327827	11328669	.	-	.	ID=MeliponaBeecheii_018667-T1.exon6;Parent=MeliponaBeecheii_018667-T1
scaffold_71	funannotate	exon	11332097	11332243	.	-	.	ID=MeliponaBeecheii_018667-T1.exon1;Parent=MeliponaBeecheii_018667-T1
scaffold_71	funannotate	exon	11329807	11330045	.	-	.	ID=MeliponaBeecheii_018667-T1.exon3;Parent=MeliponaBeecheii_018667-T1
scaffold_71	funannotate	exon	11331737	11331919	.	-	.	ID=MeliponaBeecheii_018667-T1.exon2;Parent=MeliponaBeecheii_018667-T1
scaffold_71	funannotate	exon	8160310	8160515	.	-	.	ID=MeliponaBeecheii_018407-T1.exon1;Parent=MeliponaBeecheii_018407-T1
scaffold_71	funannotate	exon	8160065	8160227	.	-	.	ID=MeliponaBeecheii_018407-T1.exon2;Parent=MeliponaBeecheii_018407-T1
scaffold_71	funannotate	gene	4371364	4374264	.	-	.	ID=MeliponaBeecheii_018119
scaffold_71	funannotate	mRNA	12236477	12237880	.	+	.	ID=MeliponaBeecheii_018752-T1;Dbxref=InterPro:IPR038516%2CInterPro:IPR033647%2CInterPro:IPR038514%2CPFAM:PF05282%2CInterPro:IPR033648%2CInterPro:IPR007946;Parent=MeliponaBeecheii_018752
scaffold_71	funannotate	gene	4368309	4369499	.	+	.	ID=MeliponaBeecheii_018118
scaffold_71	funannotate	gene	4360715	4368137	.	+	.	ID=MeliponaBeecheii_018117
scaffold_71	funannotate	gene	4350367	4358966	.	-	.	ID=MeliponaBeecheii_018116
scaffold_71	funannotate	gene	4347844	4349694	.	+	.	ID=MeliponaBeecheii_018115
scaffold_71	funannotate	gene	4341316	4346375	.	+	.	ID=MeliponaBeecheii_018114
scaffold_71	funannotate	gene	4337564	4338421	.	-	.	ID=MeliponaBeecheii_018113
scaffold_71	funannotate	gene	4325249	4328044	.	+	.	ID=MeliponaBeecheii_018112
scaffold_71	funannotate	gene	4318185	4324968	.	+	.	ID=MeliponaBeecheii_018111
scaffold_71	funannotate	gene	4299282	4301156	.	+	.	ID=MeliponaBeecheii_018110
scaffold_71	funannotate	mRNA	535228	536645	.	-	.	ID=MeliponaBeecheii_017815-T1;Parent=MeliponaBeecheii_017815
scaffold_71	funannotate	exon	6303604	6305235	.	-	.	ID=MeliponaBeecheii_018250-T1.exon5;Parent=MeliponaBeecheii_018250-T1
scaffold_71	funannotate	exon	7443281	7443394	.	-	.	ID=MeliponaBeecheii_018322-T1.exon2;Parent=MeliponaBeecheii_018322-T1
scaffold_71	funannotate	exon	6305325	6305702	.	-	.	ID=MeliponaBeecheii_018250-T1.exon4;Parent=MeliponaBeecheii_018250-T1
scaffold_71	funannotate	exon	7443003	7443179	.	-	.	ID=MeliponaBeecheii_018322-T1.exon3;Parent=MeliponaBeecheii_018322-T1
scaffold_71	funannotate	exon	6305784	6306645	.	-	.	ID=MeliponaBeecheii_018250-T1.exon3;Parent=MeliponaBeecheii_018250-T1
scaffold_71	funannotate	exon	6306723	6312166	.	-	.	ID=MeliponaBeecheii_018250-T1.exon2;Parent=MeliponaBeecheii_018250-T1
scaffold_71	funannotate	exon	7443540	7443578	.	-	.	ID=MeliponaBeecheii_018322-T1.exon1;Parent=MeliponaBeecheii_018322-T1
scaffold_71	funannotate	exon	6312239	6312635	.	-	.	ID=MeliponaBeecheii_018250-T1.exon1;Parent=MeliponaBeecheii_018250-T1
scaffold_71	funannotate	mRNA	12118075	12118437	.	+	.	ID=MeliponaBeecheii_018740-T1;Ontology_term=GO:0003735%2CGO:0005840%2CGO:0006412;Dbxref=PFAM:PF00832%2CInterPro:IPR023626%2CInterPro:IPR020083%2CInterPro:IPR000077;Parent=MeliponaBeecheii_018740
scaffold_71	funannotate	CDS	3462730	3462972	.	+	0	ID=MeliponaBeecheii_018050-T1.cds;Parent=MeliponaBeecheii_018050-T1
scaffold_71	funannotate	CDS	7970954	7971284	.	-	0	ID=MeliponaBeecheii_018399-T1.cds;Parent=MeliponaBeecheii_018399-T1
scaffold_71	funannotate	CDS	7963516	7963675	.	-	0	ID=MeliponaBeecheii_018399-T1.cds;Parent=MeliponaBeecheii_018399-T1
scaffold_71	funannotate	CDS	7962945	7963332	.	-	0	ID=MeliponaBeecheii_018399-T1.cds;Parent=MeliponaBeecheii_018399-T1
scaffold_71	funannotate	CDS	7961974	7962270	.	-	0	ID=MeliponaBeecheii_018399-T1.cds;Parent=MeliponaBeecheii_018399-T1
scaffold_71	funannotate	CDS	7961722	7961857	.	-	0	ID=MeliponaBeecheii_018399-T1.cds;Parent=MeliponaBeecheii_018399-T1
scaffold_71	funannotate	CDS	7960804	7960994	.	-	0	ID=MeliponaBeecheii_018399-T1.cds;Parent=MeliponaBeecheii_018399-T1
scaffold_71	funannotate	CDS	7960219	7960291	.	-	0	ID=MeliponaBeecheii_018399-T1.cds;Parent=MeliponaBeecheii_018399-T1
scaffold_71	funannotate	CDS	7959782	7960090	.	-	0	ID=MeliponaBeecheii_018399-T1.cds;Parent=MeliponaBeecheii_018399-T1
scaffold_71	funannotate	CDS	7959047	7959472	.	-	0	ID=MeliponaBeecheii_018399-T1.cds;Parent=MeliponaBeecheii_018399-T1
scaffold_71	funannotate	CDS	7958836	7958955	.	-	0	ID=MeliponaBeecheii_018399-T1.cds;Parent=MeliponaBeecheii_018399-T1
scaffold_71	funannotate	CDS	7958640	7958734	.	-	0	ID=MeliponaBeecheii_018399-T1.cds;Parent=MeliponaBeecheii_018399-T1
scaffold_71	funannotate	CDS	7958281	7958500	.	-	0	ID=MeliponaBeecheii_018399-T1.cds;Parent=MeliponaBeecheii_018399-T1
scaffold_71	funannotate	CDS	7957508	7958089	.	-	0	ID=MeliponaBeecheii_018399-T1.cds;Parent=MeliponaBeecheii_018399-T1
scaffold_71	funannotate	CDS	7955326	7955372	.	-	0	ID=MeliponaBeecheii_018399-T1.cds;Parent=MeliponaBeecheii_018399-T1
scaffold_71	funannotate	gene	4414120	4414909	.	-	.	ID=MeliponaBeecheii_018129
scaffold_71	funannotate	gene	4408575	4412909	.	+	.	ID=MeliponaBeecheii_018128
scaffold_71	funannotate	mRNA	1945140	1947814	.	+	.	ID=MeliponaBeecheii_017930-T1;Parent=MeliponaBeecheii_017930
scaffold_71	funannotate	gene	4399821	4404856	.	+	.	ID=MeliponaBeecheii_018127
scaffold_71	funannotate	gene	4397588	4398968	.	-	.	ID=MeliponaBeecheii_018126
scaffold_71	funannotate	gene	4392823	4396418	.	-	.	Name=LKB1;ID=MeliponaBeecheii_018125
scaffold_71	funannotate	gene	4386222	4389307	.	+	.	ID=MeliponaBeecheii_018124
scaffold_71	funannotate	gene	4383505	4385383	.	-	.	ID=MeliponaBeecheii_018123
scaffold_71	funannotate	gene	4380035	4381662	.	-	.	ID=MeliponaBeecheii_018122
scaffold_71	funannotate	gene	4375789	4379145	.	+	.	ID=MeliponaBeecheii_018121
scaffold_71	funannotate	CDS	9795029	9795376	.	+	0	ID=MeliponaBeecheii_018556-T1.cds;Parent=MeliponaBeecheii_018556-T1
scaffold_71	funannotate	gene	4374331	4374549	.	-	.	ID=MeliponaBeecheii_018120
scaffold_71	funannotate	mRNA	13529483	13531469	.	+	.	ID=MeliponaBeecheii_018878-T1;Parent=MeliponaBeecheii_018878
scaffold_71	funannotate	exon	6303277	6303530	.	-	.	ID=MeliponaBeecheii_018250-T1.exon6;Parent=MeliponaBeecheii_018250-T1
scaffold_71	funannotate	mRNA	474486	474755	.	-	.	ID=MeliponaBeecheii_017803-T1;Parent=MeliponaBeecheii_017803
scaffold_71	funannotate	exon	7385912	7386104	.	-	.	ID=MeliponaBeecheii_018317-T1.exon2;Parent=MeliponaBeecheii_018317-T1
scaffold_71	funannotate	gene	4456547	4457626	.	-	.	ID=MeliponaBeecheii_018139
scaffold_71	funannotate	gene	4451061	4455286	.	-	.	ID=MeliponaBeecheii_018138
scaffold_71	funannotate	gene	4447625	4449896	.	-	.	ID=MeliponaBeecheii_018137
scaffold_71	funannotate	gene	4441993	4444631	.	-	.	ID=MeliponaBeecheii_018136
scaffold_71	funannotate	gene	4434235	4438594	.	-	.	ID=MeliponaBeecheii_018135
scaffold_71	funannotate	gene	4431739	4432785	.	-	.	ID=MeliponaBeecheii_018134
scaffold_71	funannotate	gene	4429333	4430364	.	-	.	ID=MeliponaBeecheii_018133
scaffold_71	funannotate	gene	4426868	4427854	.	-	.	ID=MeliponaBeecheii_018132
scaffold_71	funannotate	gene	4424185	4425168	.	-	.	ID=MeliponaBeecheii_018131
scaffold_71	funannotate	gene	4416228	4421933	.	-	.	ID=MeliponaBeecheii_018130
scaffold_71	funannotate	exon	11853110	11853467	.	-	.	ID=MeliponaBeecheii_018714-T1.exon2;Parent=MeliponaBeecheii_018714-T1
scaffold_71	funannotate	exon	11853550	11853590	.	-	.	ID=MeliponaBeecheii_018714-T1.exon1;Parent=MeliponaBeecheii_018714-T1
scaffold_71	funannotate	exon	4910248	4910402	.	+	.	ID=MeliponaBeecheii_018175-T1.exon8;Parent=MeliponaBeecheii_018175-T1
scaffold_71	funannotate	exon	4910830	4911121	.	+	.	ID=MeliponaBeecheii_018175-T1.exon9;Parent=MeliponaBeecheii_018175-T1
scaffold_71	funannotate	CDS	899833	900009	.	-	0	ID=MeliponaBeecheii_017851-T1.cds;Parent=MeliponaBeecheii_017851-T1
scaffold_71	funannotate	CDS	899524	899721	.	-	0	ID=MeliponaBeecheii_017851-T1.cds;Parent=MeliponaBeecheii_017851-T1
scaffold_71	funannotate	CDS	899049	899447	.	-	0	ID=MeliponaBeecheii_017851-T1.cds;Parent=MeliponaBeecheii_017851-T1
scaffold_71	funannotate	CDS	898381	898967	.	-	0	ID=MeliponaBeecheii_017851-T1.cds;Parent=MeliponaBeecheii_017851-T1
scaffold_71	funannotate	CDS	898168	898280	.	-	0	ID=MeliponaBeecheii_017851-T1.cds;Parent=MeliponaBeecheii_017851-T1
scaffold_71	funannotate	CDS	897557	898080	.	-	0	ID=MeliponaBeecheii_017851-T1.cds;Parent=MeliponaBeecheii_017851-T1
scaffold_71	funannotate	CDS	896827	897471	.	-	0	ID=MeliponaBeecheii_017851-T1.cds;Parent=MeliponaBeecheii_017851-T1
scaffold_71	funannotate	CDS	896505	896753	.	-	0	ID=MeliponaBeecheii_017851-T1.cds;Parent=MeliponaBeecheii_017851-T1
scaffold_71	funannotate	CDS	896006	896433	.	-	0	ID=MeliponaBeecheii_017851-T1.cds;Parent=MeliponaBeecheii_017851-T1
scaffold_71	funannotate	CDS	895504	895936	.	-	0	ID=MeliponaBeecheii_017851-T1.cds;Parent=MeliponaBeecheii_017851-T1
scaffold_71	funannotate	CDS	8788063	8788338	.	+	0	ID=MeliponaBeecheii_018448-T1.cds;Parent=MeliponaBeecheii_018448-T1
scaffold_71	funannotate	CDS	8788448	8788736	.	+	0	ID=MeliponaBeecheii_018448-T1.cds;Parent=MeliponaBeecheii_018448-T1
scaffold_71	funannotate	CDS	8788794	8788879	.	+	0	ID=MeliponaBeecheii_018448-T1.cds;Parent=MeliponaBeecheii_018448-T1
scaffold_71	funannotate	CDS	8788955	8789137	.	+	0	ID=MeliponaBeecheii_018448-T1.cds;Parent=MeliponaBeecheii_018448-T1
scaffold_71	funannotate	CDS	8789223	8789442	.	+	0	ID=MeliponaBeecheii_018448-T1.cds;Parent=MeliponaBeecheii_018448-T1
scaffold_71	funannotate	CDS	8789527	8790032	.	+	0	ID=MeliponaBeecheii_018448-T1.cds;Parent=MeliponaBeecheii_018448-T1
scaffold_71	funannotate	exon	7386436	7386443	.	-	.	ID=MeliponaBeecheii_018317-T1.exon1;Parent=MeliponaBeecheii_018317-T1
scaffold_71	funannotate	gene	4555697	4556179	.	+	.	ID=MeliponaBeecheii_018149
scaffold_71	funannotate	gene	4545876	4546322	.	+	.	ID=MeliponaBeecheii_018148
scaffold_71	funannotate	gene	4541918	4542259	.	-	.	ID=MeliponaBeecheii_018147
scaffold_71	funannotate	exon	4908527	4908731	.	+	.	ID=MeliponaBeecheii_018175-T1.exon6;Parent=MeliponaBeecheii_018175-T1
scaffold_71	funannotate	gene	4524234	4524536	.	-	.	ID=MeliponaBeecheii_018146
scaffold_71	funannotate	exon	4910083	4910158	.	+	.	ID=MeliponaBeecheii_018175-T1.exon7;Parent=MeliponaBeecheii_018175-T1
scaffold_71	funannotate	exon	13858458	13858626	.	+	.	ID=MeliponaBeecheii_018898-T1.exon1;Parent=MeliponaBeecheii_018898-T1
scaffold_71	funannotate	mRNA	2046984	2047957	.	+	.	ID=MeliponaBeecheii_017942-T1;Parent=MeliponaBeecheii_017942
scaffold_71	funannotate	gene	4502018	4505493	.	+	.	ID=MeliponaBeecheii_018145
scaffold_71	funannotate	exon	4905513	4905578	.	+	.	ID=MeliponaBeecheii_018175-T1.exon4;Parent=MeliponaBeecheii_018175-T1
scaffold_71	funannotate	exon	13858729	13858907	.	+	.	ID=MeliponaBeecheii_018898-T1.exon2;Parent=MeliponaBeecheii_018898-T1
scaffold_71	funannotate	gene	4498508	4500389	.	+	.	ID=MeliponaBeecheii_018144
scaffold_71	funannotate	exon	4905818	4905881	.	+	.	ID=MeliponaBeecheii_018175-T1.exon5;Parent=MeliponaBeecheii_018175-T1
scaffold_71	funannotate	gene	4481550	4489445	.	-	.	Name=ANKRD50;ID=MeliponaBeecheii_018143
scaffold_71	funannotate	exon	4902089	4902271	.	+	.	ID=MeliponaBeecheii_018175-T1.exon2;Parent=MeliponaBeecheii_018175-T1
scaffold_71	funannotate	gene	4478322	4479664	.	-	.	ID=MeliponaBeecheii_018142
scaffold_71	funannotate	exon	4902930	4903064	.	+	.	ID=MeliponaBeecheii_018175-T1.exon3;Parent=MeliponaBeecheii_018175-T1
scaffold_71	funannotate	gene	4468415	4469814	.	+	.	ID=MeliponaBeecheii_018141
scaffold_71	funannotate	gene	4459023	4463248	.	+	.	ID=MeliponaBeecheii_018140
scaffold_71	funannotate	exon	4899144	4899250	.	+	.	ID=MeliponaBeecheii_018175-T1.exon1;Parent=MeliponaBeecheii_018175-T1
scaffold_71	funannotate	exon	3678199	3678457	.	-	.	ID=MeliponaBeecheii_018070-T1.exon7;Parent=MeliponaBeecheii_018070-T1
scaffold_71	funannotate	exon	3678802	3678919	.	-	.	ID=MeliponaBeecheii_018070-T1.exon6;Parent=MeliponaBeecheii_018070-T1
scaffold_71	funannotate	exon	3674912	3675028	.	-	.	ID=MeliponaBeecheii_018070-T1.exon9;Parent=MeliponaBeecheii_018070-T1
scaffold_71	funannotate	mRNA	14019804	14021607	.	+	.	ID=MeliponaBeecheii_018907-T1;Ontology_term=GO:0016021;Dbxref=PFAM:PF01151%2CInterPro:IPR002076;Parent=MeliponaBeecheii_018907
scaffold_71	funannotate	exon	3676483	3676615	.	-	.	ID=MeliponaBeecheii_018070-T1.exon8;Parent=MeliponaBeecheii_018070-T1
scaffold_71	funannotate	exon	3680347	3680480	.	-	.	ID=MeliponaBeecheii_018070-T1.exon3;Parent=MeliponaBeecheii_018070-T1
scaffold_71	funannotate	exon	3680925	3681015	.	-	.	ID=MeliponaBeecheii_018070-T1.exon2;Parent=MeliponaBeecheii_018070-T1
scaffold_71	funannotate	exon	3678983	3679099	.	-	.	ID=MeliponaBeecheii_018070-T1.exon5;Parent=MeliponaBeecheii_018070-T1
scaffold_71	funannotate	exon	3680111	3680243	.	-	.	ID=MeliponaBeecheii_018070-T1.exon4;Parent=MeliponaBeecheii_018070-T1
scaffold_71	funannotate	exon	9296889	9297102	.	+	.	ID=MeliponaBeecheii_018521-T1.exon31;Parent=MeliponaBeecheii_018521-T1
scaffold_71	funannotate	exon	11043442	11043731	.	-	.	ID=MeliponaBeecheii_018643-T1.exon4;Parent=MeliponaBeecheii_018643-T1
[truncated: 11,391 more rows]
