# Supplementary material for: Prevalent bee venom genes evolved before the aculeate stinger and eusociality
Source: BMC Biol. 2023 Oct 23;21:229. doi: 10.1186/s12915-023-01656-5 (PMC10591384; doi:10.1186/s12915-023-01656-5)
Supplement: Supplementary file 42 — Additional file 42. Gff files of all toxin gene annotations. [file 12915_2023_1656_MOESM42_ESM.zip › AdditionalFile9_ToxinGeneAnnotations/R2_7._PLA2.gff_modified_Koludarov_et_al_2021.gff3]

##gff-version 3
##source-version geneious 2020.2.2
##sequence-region	R2_7	1	6181108
R2_7	Koludarov_et_al_2021	gene	5325067	5328522	.	+	.	Name=PLA2
R2_7	funannotate	CDS	1476763	1481100	.	-	0	ID=TetragonulaCarbonaria_010396-T1.cds;Parent=TetragonulaCarbonaria_010396-T1
R2_7	funannotate	CDS	588051	588333	.	+	0	ID=TetragonulaCarbonaria_010303-T1.cds;Parent=TetragonulaCarbonaria_010303-T1
R2_7	funannotate	CDS	589136	589395	.	+	0	ID=TetragonulaCarbonaria_010303-T1.cds;Parent=TetragonulaCarbonaria_010303-T1
R2_7	funannotate	CDS	590335	590672	.	+	0	ID=TetragonulaCarbonaria_010303-T1.cds;Parent=TetragonulaCarbonaria_010303-T1
R2_7	funannotate	CDS	592398	592708	.	+	0	ID=TetragonulaCarbonaria_010303-T1.cds;Parent=TetragonulaCarbonaria_010303-T1
R2_7	funannotate	CDS	593790	593884	.	+	0	ID=TetragonulaCarbonaria_010303-T1.cds;Parent=TetragonulaCarbonaria_010303-T1
R2_7	funannotate	exon	4428009	4428130	.	+	.	ID=TetragonulaCarbonaria_010593-T1.exon1;Parent=TetragonulaCarbonaria_010593-T1
R2_7	funannotate	exon	4429495	4429709	.	+	.	ID=TetragonulaCarbonaria_010593-T1.exon2;Parent=TetragonulaCarbonaria_010593-T1
R2_7	funannotate	exon	4430848	4432030	.	+	.	ID=TetragonulaCarbonaria_010593-T1.exon3;Parent=TetragonulaCarbonaria_010593-T1
R2_7	funannotate	exon	4432289	4432613	.	+	.	ID=TetragonulaCarbonaria_010593-T1.exon4;Parent=TetragonulaCarbonaria_010593-T1
R2_7	funannotate	three_prime_UTR	5150918	5151041	.	-	.	ID=TetragonulaCarbonaria_010629-T1.utr3p1;Parent=TetragonulaCarbonaria_010629-T1
R2_7	funannotate	CDS	879413	879480	.	-	0	ID=TetragonulaCarbonaria_010347-T1.cds;Parent=TetragonulaCarbonaria_010347-T1
R2_7	funannotate	CDS	878478	879287	.	-	0	ID=TetragonulaCarbonaria_010347-T1.cds;Parent=TetragonulaCarbonaria_010347-T1
R2_7	funannotate	CDS	878171	878410	.	-	0	ID=TetragonulaCarbonaria_010347-T1.cds;Parent=TetragonulaCarbonaria_010347-T1
R2_7	funannotate	CDS	877792	878057	.	-	0	ID=TetragonulaCarbonaria_010347-T1.cds;Parent=TetragonulaCarbonaria_010347-T1
R2_7	funannotate	CDS	877498	877712	.	-	0	ID=TetragonulaCarbonaria_010347-T1.cds;Parent=TetragonulaCarbonaria_010347-T1
R2_7	funannotate	CDS	877190	877402	.	-	0	ID=TetragonulaCarbonaria_010347-T1.cds;Parent=TetragonulaCarbonaria_010347-T1
R2_7	funannotate	CDS	876989	877114	.	-	0	ID=TetragonulaCarbonaria_010347-T1.cds;Parent=TetragonulaCarbonaria_010347-T1
R2_7	funannotate	exon	2923235	2923461	.	-	.	ID=TetragonulaCarbonaria_010518-T1.exon7;Parent=TetragonulaCarbonaria_010518-T1
R2_7	funannotate	exon	2923520	2924077	.	-	.	ID=TetragonulaCarbonaria_010518-T1.exon6;Parent=TetragonulaCarbonaria_010518-T1
R2_7	funannotate	exon	2923027	2923108	.	-	.	ID=TetragonulaCarbonaria_010518-T1.exon8;Parent=TetragonulaCarbonaria_010518-T1
R2_7	funannotate	exon	2925412	2925847	.	-	.	ID=TetragonulaCarbonaria_010518-T1.exon1;Parent=TetragonulaCarbonaria_010518-T1
R2_7	funannotate	CDS	5377486	5377669	.	-	0	ID=TetragonulaCarbonaria_010649-T1.cds;Parent=TetragonulaCarbonaria_010649-T1
R2_7	funannotate	CDS	5373512	5373697	.	-	0	ID=TetragonulaCarbonaria_010649-T1.cds;Parent=TetragonulaCarbonaria_010649-T1
R2_7	funannotate	CDS	5372656	5372762	.	-	0	ID=TetragonulaCarbonaria_010649-T1.cds;Parent=TetragonulaCarbonaria_010649-T1
R2_7	funannotate	exon	2924643	2924816	.	-	.	ID=TetragonulaCarbonaria_010518-T1.exon3;Parent=TetragonulaCarbonaria_010518-T1
R2_7	funannotate	exon	2924907	2925180	.	-	.	ID=TetragonulaCarbonaria_010518-T1.exon2;Parent=TetragonulaCarbonaria_010518-T1
R2_7	funannotate	exon	2924163	2924378	.	-	.	ID=TetragonulaCarbonaria_010518-T1.exon5;Parent=TetragonulaCarbonaria_010518-T1
R2_7	funannotate	exon	2924478	2924543	.	-	.	ID=TetragonulaCarbonaria_010518-T1.exon4;Parent=TetragonulaCarbonaria_010518-T1
R2_7	funannotate	exon	468094	468324	.	-	.	ID=TetragonulaCarbonaria_010286-T1.exon2;Parent=TetragonulaCarbonaria_010286-T1
R2_7	funannotate	CDS	4648319	4648431	.	+	0	ID=TetragonulaCarbonaria_010605-T1.cds;Parent=TetragonulaCarbonaria_010605-T1
R2_7	funannotate	CDS	4665910	4666093	.	+	0	ID=TetragonulaCarbonaria_010605-T1.cds;Parent=TetragonulaCarbonaria_010605-T1
R2_7	funannotate	exon	467801	468023	.	-	.	ID=TetragonulaCarbonaria_010286-T1.exon3;Parent=TetragonulaCarbonaria_010286-T1
R2_7	funannotate	exon	468480	468523	.	-	.	ID=TetragonulaCarbonaria_010286-T1.exon1;Parent=TetragonulaCarbonaria_010286-T1
R2_7	funannotate	mRNA	2877173	2878158	.	-	.	ID=TetragonulaCarbonaria_010511-T1;Ontology_term=GO:0004672%2CGO:0005524%2CGO:0006468;Dbxref=PFAM:PF00069%2CInterPro:IPR000719%2CInterPro:IPR008271%2CInterPro:IPR011009;Parent=TetragonulaCarbonaria_010511
R2_7	funannotate	exon	1750040	1750162	.	+	.	ID=TetragonulaCarbonaria_010428-T1.exon8;Parent=TetragonulaCarbonaria_010428-T1
R2_7	funannotate	exon	1750238	1750295	.	+	.	ID=TetragonulaCarbonaria_010428-T1.exon9;Parent=TetragonulaCarbonaria_010428-T1
R2_7	funannotate	exon	326660	326894	.	-	.	ID=TetragonulaCarbonaria_010278-T1.exon20;Parent=TetragonulaCarbonaria_010278-T1
R2_7	funannotate	exon	326279	326536	.	-	.	ID=TetragonulaCarbonaria_010278-T1.exon21;Parent=TetragonulaCarbonaria_010278-T1
R2_7	funannotate	exon	1748986	1749139	.	+	.	ID=TetragonulaCarbonaria_010428-T1.exon4;Parent=TetragonulaCarbonaria_010428-T1
R2_7	funannotate	exon	325988	326203	.	-	.	ID=TetragonulaCarbonaria_010278-T1.exon22;Parent=TetragonulaCarbonaria_010278-T1
R2_7	funannotate	exon	1749208	1749364	.	+	.	ID=TetragonulaCarbonaria_010428-T1.exon5;Parent=TetragonulaCarbonaria_010428-T1
R2_7	funannotate	exon	325681	325909	.	-	.	ID=TetragonulaCarbonaria_010278-T1.exon23;Parent=TetragonulaCarbonaria_010278-T1
R2_7	funannotate	exon	1749516	1749714	.	+	.	ID=TetragonulaCarbonaria_010428-T1.exon6;Parent=TetragonulaCarbonaria_010428-T1
R2_7	funannotate	exon	325386	325603	.	-	.	ID=TetragonulaCarbonaria_010278-T1.exon24;Parent=TetragonulaCarbonaria_010278-T1
R2_7	funannotate	exon	1749773	1749974	.	+	.	ID=TetragonulaCarbonaria_010428-T1.exon7;Parent=TetragonulaCarbonaria_010428-T1
R2_7	funannotate	mRNA	3024121	3028057	.	-	.	ID=TetragonulaCarbonaria_010523-T1;Parent=TetragonulaCarbonaria_010523
R2_7	funannotate	CDS	4391013	4391282	.	+	0	ID=TetragonulaCarbonaria_024338-T1.cds;Parent=TetragonulaCarbonaria_024338-T1
R2_7	funannotate	exon	5765839	5766003	.	-	.	ID=TetragonulaCarbonaria_010683-T1.exon1;Parent=TetragonulaCarbonaria_010683-T1
R2_7	funannotate	CDS	315468	315650	.	-	0	ID=TetragonulaCarbonaria_010273-T1.cds;Parent=TetragonulaCarbonaria_010273-T1
R2_7	funannotate	CDS	315084	315339	.	-	0	ID=TetragonulaCarbonaria_010273-T1.cds;Parent=TetragonulaCarbonaria_010273-T1
R2_7	funannotate	CDS	314831	314938	.	-	0	ID=TetragonulaCarbonaria_010273-T1.cds;Parent=TetragonulaCarbonaria_010273-T1
R2_7	funannotate	CDS	314512	314696	.	-	0	ID=TetragonulaCarbonaria_010273-T1.cds;Parent=TetragonulaCarbonaria_010273-T1
R2_7	funannotate	CDS	314159	314398	.	-	0	ID=TetragonulaCarbonaria_010273-T1.cds;Parent=TetragonulaCarbonaria_010273-T1
R2_7	funannotate	CDS	313922	314059	.	-	0	ID=TetragonulaCarbonaria_010273-T1.cds;Parent=TetragonulaCarbonaria_010273-T1
R2_7	funannotate	CDS	313613	313757	.	-	0	ID=TetragonulaCarbonaria_010273-T1.cds;Parent=TetragonulaCarbonaria_010273-T1
R2_7	funannotate	CDS	313351	313528	.	-	0	ID=TetragonulaCarbonaria_010273-T1.cds;Parent=TetragonulaCarbonaria_010273-T1
R2_7	funannotate	CDS	312978	313095	.	-	0	ID=TetragonulaCarbonaria_010273-T1.cds;Parent=TetragonulaCarbonaria_010273-T1
R2_7	funannotate	exon	1748161	1748180	.	+	.	ID=TetragonulaCarbonaria_010428-T1.exon1;Parent=TetragonulaCarbonaria_010428-T1
R2_7	funannotate	exon	1748265	1748338	.	+	.	ID=TetragonulaCarbonaria_010428-T1.exon2;Parent=TetragonulaCarbonaria_010428-T1
R2_7	funannotate	exon	1748780	1748905	.	+	.	ID=TetragonulaCarbonaria_010428-T1.exon3;Parent=TetragonulaCarbonaria_010428-T1
R2_7	funannotate	exon	2249431	2249646	.	+	.	ID=TetragonulaCarbonaria_010466-T1.exon2;Parent=TetragonulaCarbonaria_010466-T1
R2_7	funannotate	exon	2246032	2246211	.	+	.	ID=TetragonulaCarbonaria_010466-T1.exon1;Parent=TetragonulaCarbonaria_010466-T1
R2_7	funannotate	CDS	5918243	5918509	.	+	0	ID=TetragonulaCarbonaria_010698-T1.cds;Parent=TetragonulaCarbonaria_010698-T1
R2_7	funannotate	CDS	5920052	5920177	.	+	0	ID=TetragonulaCarbonaria_010698-T1.cds;Parent=TetragonulaCarbonaria_010698-T1
R2_7	funannotate	CDS	5921559	5921843	.	+	0	ID=TetragonulaCarbonaria_010698-T1.cds;Parent=TetragonulaCarbonaria_010698-T1
R2_7	funannotate	CDS	5921943	5922092	.	+	0	ID=TetragonulaCarbonaria_010698-T1.cds;Parent=TetragonulaCarbonaria_010698-T1
R2_7	funannotate	CDS	5922558	5922748	.	+	0	ID=TetragonulaCarbonaria_010698-T1.cds;Parent=TetragonulaCarbonaria_010698-T1
R2_7	funannotate	CDS	5922836	5923055	.	+	0	ID=TetragonulaCarbonaria_010698-T1.cds;Parent=TetragonulaCarbonaria_010698-T1
R2_7	funannotate	three_prime_UTR	1594356	1594567	.	-	.	ID=TetragonulaCarbonaria_010413-T1.utr3p1;Parent=TetragonulaCarbonaria_010413-T1
R2_7	funannotate	exon	329805	330017	.	-	.	ID=TetragonulaCarbonaria_010278-T1.exon10;Parent=TetragonulaCarbonaria_010278-T1
R2_7	funannotate	exon	329528	329734	.	-	.	ID=TetragonulaCarbonaria_010278-T1.exon11;Parent=TetragonulaCarbonaria_010278-T1
R2_7	funannotate	exon	329301	329462	.	-	.	ID=TetragonulaCarbonaria_010278-T1.exon12;Parent=TetragonulaCarbonaria_010278-T1
R2_7	funannotate	exon	328969	329213	.	-	.	ID=TetragonulaCarbonaria_010278-T1.exon13;Parent=TetragonulaCarbonaria_010278-T1
R2_7	funannotate	exon	328674	328899	.	-	.	ID=TetragonulaCarbonaria_010278-T1.exon14;Parent=TetragonulaCarbonaria_010278-T1
R2_7	funannotate	exon	328366	328584	.	-	.	ID=TetragonulaCarbonaria_010278-T1.exon15;Parent=TetragonulaCarbonaria_010278-T1
R2_7	funannotate	exon	327836	328289	.	-	.	ID=TetragonulaCarbonaria_010278-T1.exon16;Parent=TetragonulaCarbonaria_010278-T1
R2_7	funannotate	exon	327621	327759	.	-	.	ID=TetragonulaCarbonaria_010278-T1.exon17;Parent=TetragonulaCarbonaria_010278-T1
R2_7	funannotate	exon	327280	327550	.	-	.	ID=TetragonulaCarbonaria_010278-T1.exon18;Parent=TetragonulaCarbonaria_010278-T1
R2_7	funannotate	exon	326958	327205	.	-	.	ID=TetragonulaCarbonaria_010278-T1.exon19;Parent=TetragonulaCarbonaria_010278-T1
R2_7	funannotate	exon	1163739	1163929	.	+	.	ID=TetragonulaCarbonaria_010375-T1.exon3;Parent=TetragonulaCarbonaria_010375-T1
R2_7	funannotate	exon	1166719	1166867	.	+	.	ID=TetragonulaCarbonaria_010375-T1.exon4;Parent=TetragonulaCarbonaria_010375-T1
R2_7	funannotate	exon	1161193	1161298	.	+	.	ID=TetragonulaCarbonaria_010375-T1.exon1;Parent=TetragonulaCarbonaria_010375-T1
R2_7	funannotate	exon	1161383	1161830	.	+	.	ID=TetragonulaCarbonaria_010375-T1.exon2;Parent=TetragonulaCarbonaria_010375-T1
R2_7	funannotate	CDS	2029516	2029616	.	-	0	ID=TetragonulaCarbonaria_010452-T1.cds;Parent=TetragonulaCarbonaria_010452-T1
R2_7	funannotate	CDS	2028457	2028601	.	-	0	ID=TetragonulaCarbonaria_010452-T1.cds;Parent=TetragonulaCarbonaria_010452-T1
R2_7	funannotate	exon	463934	464229	.	+	.	ID=TetragonulaCarbonaria_010285-T1.exon2;Parent=TetragonulaCarbonaria_010285-T1
R2_7	funannotate	exon	458339	458484	.	+	.	ID=TetragonulaCarbonaria_010285-T1.exon1;Parent=TetragonulaCarbonaria_010285-T1
R2_7	funannotate	exon	465831	466511	.	+	.	ID=TetragonulaCarbonaria_010285-T1.exon3;Parent=TetragonulaCarbonaria_010285-T1
R2_7	funannotate	exon	128896	129054	.	+	.	ID=TetragonulaCarbonaria_010249-T1.exon5;Parent=TetragonulaCarbonaria_010249-T1
R2_7	funannotate	exon	129130	129301	.	+	.	ID=TetragonulaCarbonaria_010249-T1.exon6;Parent=TetragonulaCarbonaria_010249-T1
R2_7	funannotate	exon	129408	129608	.	+	.	ID=TetragonulaCarbonaria_010249-T1.exon7;Parent=TetragonulaCarbonaria_010249-T1
R2_7	funannotate	exon	129711	129812	.	+	.	ID=TetragonulaCarbonaria_010249-T1.exon8;Parent=TetragonulaCarbonaria_010249-T1
R2_7	funannotate	exon	127636	127700	.	+	.	ID=TetragonulaCarbonaria_010249-T1.exon1;Parent=TetragonulaCarbonaria_010249-T1
R2_7	funannotate	exon	127850	128054	.	+	.	ID=TetragonulaCarbonaria_010249-T1.exon2;Parent=TetragonulaCarbonaria_010249-T1
R2_7	funannotate	exon	128119	128343	.	+	.	ID=TetragonulaCarbonaria_010249-T1.exon3;Parent=TetragonulaCarbonaria_010249-T1
R2_7	funannotate	exon	128433	128683	.	+	.	ID=TetragonulaCarbonaria_010249-T1.exon4;Parent=TetragonulaCarbonaria_010249-T1
R2_7	funannotate	CDS	5745294	5746469	.	-	0	ID=TetragonulaCarbonaria_010680-T1.cds;Parent=TetragonulaCarbonaria_010680-T1
R2_7	funannotate	exon	129904	130037	.	+	.	ID=TetragonulaCarbonaria_010249-T1.exon9;Parent=TetragonulaCarbonaria_010249-T1
R2_7	funannotate	three_prime_UTR	240543	243374	.	-	.	ID=TetragonulaCarbonaria_010264-T1.utr3p1;Parent=TetragonulaCarbonaria_010264-T1
R2_7	funannotate	CDS	1733894	1734223	.	+	0	ID=TetragonulaCarbonaria_010426-T1.cds;Parent=TetragonulaCarbonaria_010426-T1
R2_7	funannotate	exon	3836654	3836696	.	+	.	ID=TetragonulaCarbonaria_010555-T1.exon1;Parent=TetragonulaCarbonaria_010555-T1
R2_7	funannotate	exon	3837073	3837420	.	+	.	ID=TetragonulaCarbonaria_010555-T1.exon2;Parent=TetragonulaCarbonaria_010555-T1
R2_7	funannotate	exon	3839925	3840121	.	+	.	ID=TetragonulaCarbonaria_010555-T1.exon3;Parent=TetragonulaCarbonaria_010555-T1
R2_7	funannotate	exon	2937518	2937844	.	+	.	ID=TetragonulaCarbonaria_010519-T1.exon9;Parent=TetragonulaCarbonaria_010519-T1
R2_7	funannotate	exon	2935965	2936149	.	+	.	ID=TetragonulaCarbonaria_010519-T1.exon8;Parent=TetragonulaCarbonaria_010519-T1
R2_7	funannotate	exon	2934540	2934740	.	+	.	ID=TetragonulaCarbonaria_010519-T1.exon7;Parent=TetragonulaCarbonaria_010519-T1
R2_7	funannotate	exon	3841854	3841875	.	-	.	ID=TetragonulaCarbonaria_010556-T1.exon1;Parent=TetragonulaCarbonaria_010556-T1
R2_7	funannotate	exon	3841270	3841583	.	-	.	ID=TetragonulaCarbonaria_010556-T1.exon2;Parent=TetragonulaCarbonaria_010556-T1
R2_7	funannotate	exon	5323028	5323119	.	+	.	ID=TetragonulaCarbonaria_010645-T1.exon2;Parent=TetragonulaCarbonaria_010645-T1
R2_7	funannotate	exon	5322698	5322959	.	+	.	ID=TetragonulaCarbonaria_010645-T1.exon1;Parent=TetragonulaCarbonaria_010645-T1
R2_7	funannotate	exon	838808	838856	.	+	.	ID=TetragonulaCarbonaria_010338-T1.exon1;Parent=TetragonulaCarbonaria_010338-T1
R2_7	funannotate	exon	840804	841078	.	+	.	ID=TetragonulaCarbonaria_010338-T1.exon5;Parent=TetragonulaCarbonaria_010338-T1
R2_7	funannotate	exon	840335	840605	.	+	.	ID=TetragonulaCarbonaria_010338-T1.exon4;Parent=TetragonulaCarbonaria_010338-T1
R2_7	funannotate	exon	839826	840209	.	+	.	ID=TetragonulaCarbonaria_010338-T1.exon3;Parent=TetragonulaCarbonaria_010338-T1
R2_7	funannotate	exon	839407	839642	.	+	.	ID=TetragonulaCarbonaria_010338-T1.exon2;Parent=TetragonulaCarbonaria_010338-T1
R2_7	funannotate	CDS	927717	928043	.	+	0	ID=TetragonulaCarbonaria_010352-T1.cds;Parent=TetragonulaCarbonaria_010352-T1
R2_7	funannotate	CDS	4264382	4264492	.	+	0	ID=TetragonulaCarbonaria_010575-T1.cds;Parent=TetragonulaCarbonaria_010575-T1
R2_7	funannotate	CDS	4268156	4268241	.	+	0	ID=TetragonulaCarbonaria_010575-T1.cds;Parent=TetragonulaCarbonaria_010575-T1
R2_7	funannotate	CDS	4277491	4277898	.	+	0	ID=TetragonulaCarbonaria_010575-T1.cds;Parent=TetragonulaCarbonaria_010575-T1
R2_7	funannotate	CDS	4278414	4278774	.	+	0	ID=TetragonulaCarbonaria_010575-T1.cds;Parent=TetragonulaCarbonaria_010575-T1
R2_7	funannotate	CDS	4279986	4280579	.	+	0	ID=TetragonulaCarbonaria_010575-T1.cds;Parent=TetragonulaCarbonaria_010575-T1
R2_7	funannotate	exon	2927383	2927574	.	+	.	ID=TetragonulaCarbonaria_010519-T1.exon2;Parent=TetragonulaCarbonaria_010519-T1
R2_7	funannotate	exon	2926738	2926776	.	+	.	ID=TetragonulaCarbonaria_010519-T1.exon1;Parent=TetragonulaCarbonaria_010519-T1
R2_7	funannotate	exon	4734988	4735184	.	-	.	ID=TetragonulaCarbonaria_010608-T1.exon4;Parent=TetragonulaCarbonaria_010608-T1
R2_7	funannotate	exon	4726520	4727437	.	-	.	ID=TetragonulaCarbonaria_010608-T1.exon5;Parent=TetragonulaCarbonaria_010608-T1
R2_7	funannotate	exon	2934148	2934409	.	+	.	ID=TetragonulaCarbonaria_010519-T1.exon6;Parent=TetragonulaCarbonaria_010519-T1
R2_7	funannotate	exon	4739237	4739338	.	-	.	ID=TetragonulaCarbonaria_010608-T1.exon2;Parent=TetragonulaCarbonaria_010608-T1
R2_7	funannotate	exon	2930806	2931032	.	+	.	ID=TetragonulaCarbonaria_010519-T1.exon5;Parent=TetragonulaCarbonaria_010519-T1
R2_7	funannotate	exon	4738170	4738289	.	-	.	ID=TetragonulaCarbonaria_010608-T1.exon3;Parent=TetragonulaCarbonaria_010608-T1
R2_7	funannotate	exon	2930430	2930644	.	+	.	ID=TetragonulaCarbonaria_010519-T1.exon4;Parent=TetragonulaCarbonaria_010519-T1
R2_7	funannotate	exon	2929211	2929362	.	+	.	ID=TetragonulaCarbonaria_010519-T1.exon3;Parent=TetragonulaCarbonaria_010519-T1
R2_7	funannotate	exon	4748111	4748288	.	-	.	ID=TetragonulaCarbonaria_010608-T1.exon1;Parent=TetragonulaCarbonaria_010608-T1
R2_7	funannotate	CDS	6118038	6118283	.	+	0	ID=TetragonulaCarbonaria_010710-T1.cds;Parent=TetragonulaCarbonaria_010710-T1
R2_7	funannotate	mRNA	6132402	6132599	.	+	.	ID=TetragonulaCarbonaria_010715-T1;Parent=TetragonulaCarbonaria_010715
R2_7	funannotate	CDS	120161	120376	.	-	0	ID=TetragonulaCarbonaria_010247-T1.cds;Parent=TetragonulaCarbonaria_010247-T1
R2_7	funannotate	CDS	119749	120071	.	-	0	ID=TetragonulaCarbonaria_010247-T1.cds;Parent=TetragonulaCarbonaria_010247-T1
R2_7	funannotate	CDS	119403	119662	.	-	0	ID=TetragonulaCarbonaria_010247-T1.cds;Parent=TetragonulaCarbonaria_010247-T1
R2_7	funannotate	CDS	119039	119281	.	-	0	ID=TetragonulaCarbonaria_010247-T1.cds;Parent=TetragonulaCarbonaria_010247-T1
R2_7	funannotate	CDS	118681	118958	.	-	0	ID=TetragonulaCarbonaria_010247-T1.cds;Parent=TetragonulaCarbonaria_010247-T1
R2_7	funannotate	CDS	118401	118598	.	-	0	ID=TetragonulaCarbonaria_010247-T1.cds;Parent=TetragonulaCarbonaria_010247-T1
R2_7	funannotate	CDS	118192	118299	.	-	0	ID=TetragonulaCarbonaria_010247-T1.cds;Parent=TetragonulaCarbonaria_010247-T1
R2_7	funannotate	CDS	117881	118057	.	-	0	ID=TetragonulaCarbonaria_010247-T1.cds;Parent=TetragonulaCarbonaria_010247-T1
R2_7	funannotate	CDS	117453	117667	.	-	0	ID=TetragonulaCarbonaria_010247-T1.cds;Parent=TetragonulaCarbonaria_010247-T1
R2_7	funannotate	CDS	117221	117359	.	-	0	ID=TetragonulaCarbonaria_010247-T1.cds;Parent=TetragonulaCarbonaria_010247-T1
R2_7	funannotate	CDS	116896	117052	.	-	0	ID=TetragonulaCarbonaria_010247-T1.cds;Parent=TetragonulaCarbonaria_010247-T1
R2_7	funannotate	CDS	116516	116769	.	-	0	ID=TetragonulaCarbonaria_010247-T1.cds;Parent=TetragonulaCarbonaria_010247-T1
R2_7	funannotate	CDS	116274	116438	.	-	0	ID=TetragonulaCarbonaria_010247-T1.cds;Parent=TetragonulaCarbonaria_010247-T1
R2_7	funannotate	CDS	115747	115959	.	-	0	ID=TetragonulaCarbonaria_010247-T1.cds;Parent=TetragonulaCarbonaria_010247-T1
R2_7	funannotate	exon	4421692	4422022	.	-	.	ID=TetragonulaCarbonaria_010592-T1.exon2;Parent=TetragonulaCarbonaria_010592-T1
R2_7	funannotate	exon	4424646	4424779	.	-	.	ID=TetragonulaCarbonaria_010592-T1.exon1;Parent=TetragonulaCarbonaria_010592-T1
R2_7	funannotate	CDS	3149179	3149250	.	-	0	ID=TetragonulaCarbonaria_010531-T1.cds;Parent=TetragonulaCarbonaria_010531-T1
R2_7	funannotate	CDS	3147649	3148179	.	-	0	ID=TetragonulaCarbonaria_010531-T1.cds;Parent=TetragonulaCarbonaria_010531-T1
R2_7	funannotate	exon	22330	22766	.	-	.	ID=TetragonulaCarbonaria_010230-T1.exon3;Parent=TetragonulaCarbonaria_010230-T1
R2_7	funannotate	exon	23521	23600	.	-	.	ID=TetragonulaCarbonaria_010230-T1.exon1;Parent=TetragonulaCarbonaria_010230-T1
R2_7	funannotate	exon	22846	23471	.	-	.	ID=TetragonulaCarbonaria_010230-T1.exon2;Parent=TetragonulaCarbonaria_010230-T1
R2_7	funannotate	mRNA	5971423	5971906	.	-	.	ID=TetragonulaCarbonaria_010703-T1;Parent=TetragonulaCarbonaria_010703
R2_7	funannotate	exon	5766277	5766446	.	-	.	ID=TetragonulaCarbonaria_010684-T1.exon1;Parent=TetragonulaCarbonaria_010684-T1
R2_7	funannotate	exon	1741286	1741633	.	+	.	ID=TetragonulaCarbonaria_010427-T1.exon1;Parent=TetragonulaCarbonaria_010427-T1
R2_7	funannotate	five_prime_UTR	824687	824925	.	-	.	ID=TetragonulaCarbonaria_010336-T1.utr5p1;Parent=TetragonulaCarbonaria_010336-T1
R2_7	funannotate	five_prime_UTR	824218	824247	.	-	.	ID=TetragonulaCarbonaria_010336-T1.utr5p2;Parent=TetragonulaCarbonaria_010336-T1
R2_7	funannotate	exon	2934540	2934740	.	+	.	ID=TetragonulaCarbonaria_010519-T2.exon7;Parent=TetragonulaCarbonaria_010519-T2
R2_7	funannotate	exon	2934148	2934409	.	+	.	ID=TetragonulaCarbonaria_010519-T2.exon6;Parent=TetragonulaCarbonaria_010519-T2
R2_7	funannotate	exon	2935965	2936281	.	+	.	ID=TetragonulaCarbonaria_010519-T2.exon8;Parent=TetragonulaCarbonaria_010519-T2
R2_7	funannotate	mRNA	5746666	5746839	.	-	.	ID=TetragonulaCarbonaria_010681-T1;Ontology_term=GO:0055114%2CGO:0050660%2CGO:0016614;Dbxref=InterPro:IPR012132%2CInterPro:IPR036188%2CInterPro:IPR027424%2CInterPro:IPR000172;Parent=TetragonulaCarbonaria_010681
R2_7	funannotate	CDS	5657054	5657119	.	-	0	ID=TetragonulaCarbonaria_010675-T1.cds;Parent=TetragonulaCarbonaria_010675-T1
R2_7	funannotate	CDS	5656637	5656789	.	-	0	ID=TetragonulaCarbonaria_010675-T1.cds;Parent=TetragonulaCarbonaria_010675-T1
R2_7	funannotate	CDS	5656149	5656196	.	-	0	ID=TetragonulaCarbonaria_010675-T1.cds;Parent=TetragonulaCarbonaria_010675-T1
R2_7	funannotate	CDS	5654887	5655519	.	-	0	ID=TetragonulaCarbonaria_010675-T1.cds;Parent=TetragonulaCarbonaria_010675-T1
R2_7	funannotate	CDS	2446644	2446678	.	-	0	ID=TetragonulaCarbonaria_010480-T1.cds;Parent=TetragonulaCarbonaria_010480-T1
R2_7	funannotate	CDS	2445776	2446484	.	-	0	ID=TetragonulaCarbonaria_010480-T1.cds;Parent=TetragonulaCarbonaria_010480-T1
R2_7	funannotate	exon	2917845	2918156	.	+	.	ID=TetragonulaCarbonaria_010517-T1.exon1;Parent=TetragonulaCarbonaria_010517-T1
R2_7	funannotate	exon	2918729	2919190	.	+	.	ID=TetragonulaCarbonaria_010517-T1.exon2;Parent=TetragonulaCarbonaria_010517-T1
R2_7	funannotate	exon	2919299	2919418	.	+	.	ID=TetragonulaCarbonaria_010517-T1.exon3;Parent=TetragonulaCarbonaria_010517-T1
R2_7	funannotate	exon	4441377	4441718	.	+	.	ID=TetragonulaCarbonaria_010594-T1.exon1;Parent=TetragonulaCarbonaria_010594-T1
R2_7	funannotate	exon	4443555	4445087	.	+	.	ID=TetragonulaCarbonaria_010594-T1.exon2;Parent=TetragonulaCarbonaria_010594-T1
R2_7	funannotate	exon	2926738	2926776	.	+	.	ID=TetragonulaCarbonaria_010519-T2.exon1;Parent=TetragonulaCarbonaria_010519-T2
R2_7	funannotate	five_prime_UTR	4475328	4475449	.	+	.	ID=TetragonulaCarbonaria_010597-T1.utr5p1;Parent=TetragonulaCarbonaria_010597-T1
R2_7	funannotate	exon	2929211	2929362	.	+	.	ID=TetragonulaCarbonaria_010519-T2.exon3;Parent=TetragonulaCarbonaria_010519-T2
R2_7	funannotate	mRNA	5863721	5865327	.	+	.	ID=TetragonulaCarbonaria_010693-T1;Ontology_term=GO:0055114%2CGO:0050660%2CGO:0016614;Dbxref=InterPro:IPR012132%2CInterPro:IPR036188%2CInterPro:IPR000172;Parent=TetragonulaCarbonaria_010693
R2_7	funannotate	exon	2927383	2927574	.	+	.	ID=TetragonulaCarbonaria_010519-T2.exon2;Parent=TetragonulaCarbonaria_010519-T2
R2_7	funannotate	exon	2930806	2931032	.	+	.	ID=TetragonulaCarbonaria_010519-T2.exon5;Parent=TetragonulaCarbonaria_010519-T2
R2_7	funannotate	exon	2930430	2930644	.	+	.	ID=TetragonulaCarbonaria_010519-T2.exon4;Parent=TetragonulaCarbonaria_010519-T2
R2_7	funannotate	exon	119749	120071	.	-	.	ID=TetragonulaCarbonaria_010247-T1.exon2;Parent=TetragonulaCarbonaria_010247-T1
R2_7	funannotate	exon	120161	120444	.	-	.	ID=TetragonulaCarbonaria_010247-T1.exon1;Parent=TetragonulaCarbonaria_010247-T1
R2_7	funannotate	exon	119039	119281	.	-	.	ID=TetragonulaCarbonaria_010247-T1.exon4;Parent=TetragonulaCarbonaria_010247-T1
R2_7	funannotate	exon	119403	119662	.	-	.	ID=TetragonulaCarbonaria_010247-T1.exon3;Parent=TetragonulaCarbonaria_010247-T1
R2_7	funannotate	exon	118401	118598	.	-	.	ID=TetragonulaCarbonaria_010247-T1.exon6;Parent=TetragonulaCarbonaria_010247-T1
R2_7	funannotate	exon	118681	118958	.	-	.	ID=TetragonulaCarbonaria_010247-T1.exon5;Parent=TetragonulaCarbonaria_010247-T1
R2_7	funannotate	exon	117881	118057	.	-	.	ID=TetragonulaCarbonaria_010247-T1.exon8;Parent=TetragonulaCarbonaria_010247-T1
R2_7	funannotate	exon	118192	118299	.	-	.	ID=TetragonulaCarbonaria_010247-T1.exon7;Parent=TetragonulaCarbonaria_010247-T1
R2_7	funannotate	exon	117453	117667	.	-	.	ID=TetragonulaCarbonaria_010247-T1.exon9;Parent=TetragonulaCarbonaria_010247-T1
R2_7	funannotate	mRNA	5405452	5406845	.	+	.	ID=TetragonulaCarbonaria_010656-T1;Parent=TetragonulaCarbonaria_010656
R2_7	funannotate	exon	1559602	1560471	.	-	.	ID=TetragonulaCarbonaria_010410-T1.exon1;Parent=TetragonulaCarbonaria_010410-T1
R2_7	funannotate	mRNA	5612137	5613591	.	-	.	ID=TetragonulaCarbonaria_010668-T1;Ontology_term=GO:0055114%2CGO:0050660%2CGO:0016614;Dbxref=InterPro:IPR012132%2CInterPro:IPR036188%2CInterPro:IPR000172%2CInterPro:IPR007867%2CPFAM:PF00732;Parent=TetragonulaCarbonaria_010668
R2_7	funannotate	CDS	4489743	4489880	.	+	0	ID=TetragonulaCarbonaria_010598-T1.cds;Parent=TetragonulaCarbonaria_010598-T1
R2_7	funannotate	CDS	4491146	4491459	.	+	0	ID=TetragonulaCarbonaria_010598-T1.cds;Parent=TetragonulaCarbonaria_010598-T1
R2_7	funannotate	CDS	4492988	4494401	.	+	0	ID=TetragonulaCarbonaria_010598-T1.cds;Parent=TetragonulaCarbonaria_010598-T1
R2_7	funannotate	CDS	3830364	3830379	.	-	0	ID=TetragonulaCarbonaria_010554-T1.cds;Parent=TetragonulaCarbonaria_010554-T1
R2_7	funannotate	CDS	3829966	3830213	.	-	0	ID=TetragonulaCarbonaria_010554-T1.cds;Parent=TetragonulaCarbonaria_010554-T1
R2_7	funannotate	three_prime_UTR	673534	673544	.	+	.	ID=TetragonulaCarbonaria_010318-T1.utr3p1;Parent=TetragonulaCarbonaria_010318-T1
R2_7	funannotate	exon	1788957	1789192	.	-	.	ID=TetragonulaCarbonaria_010432-T1.exon20;Parent=TetragonulaCarbonaria_010432-T1
R2_7	funannotate	exon	1787007	1787220	.	-	.	ID=TetragonulaCarbonaria_010432-T1.exon24;Parent=TetragonulaCarbonaria_010432-T1
R2_7	funannotate	exon	1787302	1787549	.	-	.	ID=TetragonulaCarbonaria_010432-T1.exon23;Parent=TetragonulaCarbonaria_010432-T1
R2_7	funannotate	exon	1787632	1787828	.	-	.	ID=TetragonulaCarbonaria_010432-T1.exon22;Parent=TetragonulaCarbonaria_010432-T1
R2_7	funannotate	exon	1788678	1788878	.	-	.	ID=TetragonulaCarbonaria_010432-T1.exon21;Parent=TetragonulaCarbonaria_010432-T1
R2_7	funannotate	CDS	2616575	2616713	.	-	0	ID=TetragonulaCarbonaria_010496-T1.cds;Parent=TetragonulaCarbonaria_010496-T1
R2_7	funannotate	CDS	2616241	2616491	.	-	0	ID=TetragonulaCarbonaria_010496-T1.cds;Parent=TetragonulaCarbonaria_010496-T1
R2_7	funannotate	CDS	5174443	5175573	.	+	0	ID=TetragonulaCarbonaria_010631-T1.cds;Parent=TetragonulaCarbonaria_010631-T1
R2_7	funannotate	exon	776754	777055	.	-	.	ID=TetragonulaCarbonaria_010328-T1.exon10;Parent=TetragonulaCarbonaria_010328-T1
R2_7	funannotate	exon	776521	776627	.	-	.	ID=TetragonulaCarbonaria_010328-T1.exon11;Parent=TetragonulaCarbonaria_010328-T1
R2_7	funannotate	CDS	138276	138588	.	+	0	ID=TetragonulaCarbonaria_010250-T1.cds;Parent=TetragonulaCarbonaria_010250-T1
R2_7	funannotate	CDS	138873	138976	.	+	0	ID=TetragonulaCarbonaria_010250-T1.cds;Parent=TetragonulaCarbonaria_010250-T1
R2_7	funannotate	CDS	139291	139515	.	+	0	ID=TetragonulaCarbonaria_010250-T1.cds;Parent=TetragonulaCarbonaria_010250-T1
R2_7	funannotate	exon	776026	776459	.	-	.	ID=TetragonulaCarbonaria_010328-T1.exon12;Parent=TetragonulaCarbonaria_010328-T1
R2_7	funannotate	exon	4783638	4783764	.	-	.	ID=TetragonulaCarbonaria_010609-T1.exon1;Parent=TetragonulaCarbonaria_010609-T1
R2_7	funannotate	exon	4782085	4782377	.	-	.	ID=TetragonulaCarbonaria_010609-T1.exon2;Parent=TetragonulaCarbonaria_010609-T1
R2_7	funannotate	exon	4779160	4779357	.	-	.	ID=TetragonulaCarbonaria_010609-T1.exon3;Parent=TetragonulaCarbonaria_010609-T1
R2_7	funannotate	exon	4779067	4779096	.	-	.	ID=TetragonulaCarbonaria_010609-T1.exon4;Parent=TetragonulaCarbonaria_010609-T1
R2_7	funannotate	exon	1791533	1791793	.	-	.	ID=TetragonulaCarbonaria_010432-T1.exon13;Parent=TetragonulaCarbonaria_010432-T1
R2_7	funannotate	exon	1791859	1792032	.	-	.	ID=TetragonulaCarbonaria_010432-T1.exon12;Parent=TetragonulaCarbonaria_010432-T1
R2_7	funannotate	exon	1792104	1792305	.	-	.	ID=TetragonulaCarbonaria_010432-T1.exon11;Parent=TetragonulaCarbonaria_010432-T1
R2_7	funannotate	exon	1792393	1792812	.	-	.	ID=TetragonulaCarbonaria_010432-T1.exon10;Parent=TetragonulaCarbonaria_010432-T1
R2_7	funannotate	exon	1790427	1790675	.	-	.	ID=TetragonulaCarbonaria_010432-T1.exon17;Parent=TetragonulaCarbonaria_010432-T1
R2_7	funannotate	exon	1790744	1790890	.	-	.	ID=TetragonulaCarbonaria_010432-T1.exon16;Parent=TetragonulaCarbonaria_010432-T1
R2_7	funannotate	exon	1790964	1791189	.	-	.	ID=TetragonulaCarbonaria_010432-T1.exon15;Parent=TetragonulaCarbonaria_010432-T1
R2_7	funannotate	exon	1791262	1791450	.	-	.	ID=TetragonulaCarbonaria_010432-T1.exon14;Parent=TetragonulaCarbonaria_010432-T1
R2_7	funannotate	exon	1789696	1789852	.	-	.	ID=TetragonulaCarbonaria_010432-T1.exon19;Parent=TetragonulaCarbonaria_010432-T1
R2_7	funannotate	exon	1789913	1790349	.	-	.	ID=TetragonulaCarbonaria_010432-T1.exon18;Parent=TetragonulaCarbonaria_010432-T1
R2_7	funannotate	exon	841299	841487	.	-	.	ID=TetragonulaCarbonaria_010339-T1.exon4;Parent=TetragonulaCarbonaria_010339-T1
R2_7	funannotate	exon	841593	841815	.	-	.	ID=TetragonulaCarbonaria_010339-T1.exon3;Parent=TetragonulaCarbonaria_010339-T1
R2_7	funannotate	mRNA	4220346	4222170	.	-	.	ID=TetragonulaCarbonaria_010572-T1;Ontology_term=GO:0004843%2CGO:0016579%2CGO:0006511;Dbxref=InterPro:IPR017390%2CPFAM:PF01088%2CInterPro:IPR036959%2CInterPro:IPR041507%2CPFAM:PF18031%2CInterPro:IPR038765%2CInterPro:IPR001578;Parent=TetragonulaCarbonaria_010572
R2_7	funannotate	mRNA	3914335	3917894	.	+	.	ID=TetragonulaCarbonaria_010559-T1;Parent=TetragonulaCarbonaria_010559
R2_7	funannotate	CDS	5974581	5974937	.	+	0	ID=TetragonulaCarbonaria_010705-T1.cds;Parent=TetragonulaCarbonaria_010705-T1
R2_7	funannotate	mRNA	541521	544504	.	-	.	ID=TetragonulaCarbonaria_010296-T1;Parent=TetragonulaCarbonaria_010296
R2_7	funannotate	exon	4413337	4413619	.	+	.	ID=TetragonulaCarbonaria_010591-T1.exon4;Parent=TetragonulaCarbonaria_010591-T1
R2_7	funannotate	exon	4411765	4412161	.	+	.	ID=TetragonulaCarbonaria_010591-T1.exon3;Parent=TetragonulaCarbonaria_010591-T1
R2_7	funannotate	exon	4414661	4415026	.	+	.	ID=TetragonulaCarbonaria_010591-T1.exon5;Parent=TetragonulaCarbonaria_010591-T1
R2_7	funannotate	exon	842078	842747	.	-	.	ID=TetragonulaCarbonaria_010339-T1.exon2;Parent=TetragonulaCarbonaria_010339-T1
R2_7	funannotate	exon	4411081	4411516	.	+	.	ID=TetragonulaCarbonaria_010591-T1.exon2;Parent=TetragonulaCarbonaria_010591-T1
R2_7	funannotate	exon	842880	843003	.	-	.	ID=TetragonulaCarbonaria_010339-T1.exon1;Parent=TetragonulaCarbonaria_010339-T1
R2_7	funannotate	exon	4409240	4409647	.	+	.	ID=TetragonulaCarbonaria_010591-T1.exon1;Parent=TetragonulaCarbonaria_010591-T1
R2_7	funannotate	CDS	1161193	1161298	.	+	0	ID=TetragonulaCarbonaria_010375-T1.cds;Parent=TetragonulaCarbonaria_010375-T1
R2_7	funannotate	CDS	1161383	1161830	.	+	0	ID=TetragonulaCarbonaria_010375-T1.cds;Parent=TetragonulaCarbonaria_010375-T1
R2_7	funannotate	CDS	1163739	1163929	.	+	0	ID=TetragonulaCarbonaria_010375-T1.cds;Parent=TetragonulaCarbonaria_010375-T1
R2_7	funannotate	CDS	1166719	1166867	.	+	0	ID=TetragonulaCarbonaria_010375-T1.cds;Parent=TetragonulaCarbonaria_010375-T1
R2_7	funannotate	mRNA	3926008	3926620	.	+	.	ID=TetragonulaCarbonaria_010560-T1;Parent=TetragonulaCarbonaria_010560
R2_7	funannotate	mRNA	433693	440140	.	+	.	ID=TetragonulaCarbonaria_010284-T1;Parent=TetragonulaCarbonaria_010284
R2_7	funannotate	mRNA	300959	311900	.	+	.	ID=TetragonulaCarbonaria_010272-T1;Ontology_term=GO:0004714%2CGO:0004672%2CGO:0005524%2CGO:0006468%2CGO:0007169;Dbxref=PFAM:PF13895%2CInterPro:IPR036179%2CInterPro:IPR007110%2CInterPro:IPR011009%2CPFAM:PF07679%2CInterPro:IPR017441%2CInterPro:IPR001824%2CInterPro:IPR013783%2CInterPro:IPR000719%2CPFAM:PF07714%2CInterPro:IPR008266%2CInterPro:IPR003598%2CInterPro:IPR003599%2CPFAM:PF13927%2CInterPro:I…
R2_7	funannotate	mRNA	3213339	3214807	.	+	.	ID=TetragonulaCarbonaria_010535-T1;Parent=TetragonulaCarbonaria_010535
R2_7	funannotate	exon	697345	697508	.	+	.	ID=TetragonulaCarbonaria_010321-T1.exon1;Parent=TetragonulaCarbonaria_010321-T1
R2_7	funannotate	exon	699492	699556	.	+	.	ID=TetragonulaCarbonaria_010321-T1.exon3;Parent=TetragonulaCarbonaria_010321-T1
R2_7	funannotate	exon	697594	697775	.	+	.	ID=TetragonulaCarbonaria_010321-T1.exon2;Parent=TetragonulaCarbonaria_010321-T1
R2_7	funannotate	exon	700667	700841	.	+	.	ID=TetragonulaCarbonaria_010321-T1.exon5;Parent=TetragonulaCarbonaria_010321-T1
R2_7	funannotate	exon	699677	699861	.	+	.	ID=TetragonulaCarbonaria_010321-T1.exon4;Parent=TetragonulaCarbonaria_010321-T1
R2_7	funannotate	exon	701771	701902	.	+	.	ID=TetragonulaCarbonaria_010321-T1.exon7;Parent=TetragonulaCarbonaria_010321-T1
R2_7	funannotate	exon	701579	701689	.	+	.	ID=TetragonulaCarbonaria_010321-T1.exon6;Parent=TetragonulaCarbonaria_010321-T1
R2_7	funannotate	exon	702845	702933	.	+	.	ID=TetragonulaCarbonaria_010321-T1.exon9;Parent=TetragonulaCarbonaria_010321-T1
R2_7	funannotate	exon	702250	702449	.	+	.	ID=TetragonulaCarbonaria_010321-T1.exon8;Parent=TetragonulaCarbonaria_010321-T1
R2_7	funannotate	CDS	3073124	3073152	.	-	0	ID=TetragonulaCarbonaria_010526-T1.cds;Parent=TetragonulaCarbonaria_010526-T1
R2_7	funannotate	CDS	3072519	3073065	.	-	0	ID=TetragonulaCarbonaria_010526-T1.cds;Parent=TetragonulaCarbonaria_010526-T1
R2_7	funannotate	CDS	674588	674597	.	+	0	ID=TetragonulaCarbonaria_010319-T1.cds;Parent=TetragonulaCarbonaria_010319-T1
R2_7	funannotate	CDS	675315	675631	.	+	0	ID=TetragonulaCarbonaria_010319-T1.cds;Parent=TetragonulaCarbonaria_010319-T1
R2_7	funannotate	CDS	675706	676533	.	+	0	ID=TetragonulaCarbonaria_010319-T1.cds;Parent=TetragonulaCarbonaria_010319-T1
R2_7	funannotate	CDS	676618	676833	.	+	0	ID=TetragonulaCarbonaria_010319-T1.cds;Parent=TetragonulaCarbonaria_010319-T1
R2_7	funannotate	CDS	2871888	2871954	.	+	0	ID=TetragonulaCarbonaria_010510-T1.cds;Parent=TetragonulaCarbonaria_010510-T1
R2_7	funannotate	CDS	2872036	2872112	.	+	0	ID=TetragonulaCarbonaria_010510-T1.cds;Parent=TetragonulaCarbonaria_010510-T1
R2_7	funannotate	CDS	2872235	2872326	.	+	0	ID=TetragonulaCarbonaria_010510-T1.cds;Parent=TetragonulaCarbonaria_010510-T1
R2_7	funannotate	CDS	2872419	2872675	.	+	0	ID=TetragonulaCarbonaria_010510-T1.cds;Parent=TetragonulaCarbonaria_010510-T1
R2_7	funannotate	CDS	2872771	2873285	.	+	0	ID=TetragonulaCarbonaria_010510-T1.cds;Parent=TetragonulaCarbonaria_010510-T1
R2_7	funannotate	CDS	2873363	2873639	.	+	0	ID=TetragonulaCarbonaria_010510-T1.cds;Parent=TetragonulaCarbonaria_010510-T1
R2_7	funannotate	CDS	2873705	2874042	.	+	0	ID=TetragonulaCarbonaria_010510-T1.cds;Parent=TetragonulaCarbonaria_010510-T1
R2_7	funannotate	CDS	2874712	2874791	.	+	0	ID=TetragonulaCarbonaria_010510-T1.cds;Parent=TetragonulaCarbonaria_010510-T1
R2_7	funannotate	CDS	2874907	2875027	.	+	0	ID=TetragonulaCarbonaria_010510-T1.cds;Parent=TetragonulaCarbonaria_010510-T1
R2_7	funannotate	mRNA	3735518	3739109	.	+	.	ID=TetragonulaCarbonaria_010547-T1;Parent=TetragonulaCarbonaria_010547
R2_7	funannotate	three_prime_UTR	324797	324913	.	+	.	ID=TetragonulaCarbonaria_010277-T1.utr3p1;Parent=TetragonulaCarbonaria_010277-T1
R2_7	funannotate	mRNA	174448	175892	.	+	.	ID=TetragonulaCarbonaria_010259-T1;Dbxref=InterPro:IPR000608%2CInterPro:IPR016135%2CPFAM:PF00179;Parent=TetragonulaCarbonaria_010259
R2_7	funannotate	mRNA	1513596	1517455	.	-	.	ID=TetragonulaCarbonaria_010402-T1;Parent=TetragonulaCarbonaria_010402
R2_7	funannotate	mRNA	179641	183109	.	-	.	ID=TetragonulaCarbonaria_010260-T1;Ontology_term=GO:0022857%2CGO:0055085%2CGO:0016020;Dbxref=InterPro:IPR002293;Parent=TetragonulaCarbonaria_010260
R2_7	funannotate	mRNA	4470091	4474002	.	+	.	ID=TetragonulaCarbonaria_010596-T1;Ontology_term=GO:0055114%2CGO:0050660%2CGO:0016614;Dbxref=InterPro:IPR012132%2CInterPro:IPR000172%2CPFAM:PF00732%2CInterPro:IPR036188;Parent=TetragonulaCarbonaria_010596
R2_7	funannotate	CDS	5134835	5134996	.	+	0	ID=TetragonulaCarbonaria_010628-T1.cds;Parent=TetragonulaCarbonaria_010628-T1
R2_7	funannotate	CDS	5135149	5135343	.	+	0	ID=TetragonulaCarbonaria_010628-T1.cds;Parent=TetragonulaCarbonaria_010628-T1
R2_7	funannotate	mRNA	38757	42937	.	-	.	ID=TetragonulaCarbonaria_010235-T1;Ontology_term=GO:0005515;Dbxref=InterPro:IPR003591%2CPFAM:PF13855%2CPFAM:PF13306%2CInterPro:IPR001611%2CPFAM:PF00560%2CInterPro:IPR032675;Parent=TetragonulaCarbonaria_010235
R2_7	funannotate	exon	2271998	2272375	.	-	.	ID=TetragonulaCarbonaria_010468-T1.exon2;Parent=TetragonulaCarbonaria_010468-T1
R2_7	funannotate	exon	2274056	2274280	.	-	.	ID=TetragonulaCarbonaria_010468-T1.exon1;Parent=TetragonulaCarbonaria_010468-T1
R2_7	funannotate	exon	3848678	3848871	.	-	.	ID=TetragonulaCarbonaria_010557-T1.exon2;Parent=TetragonulaCarbonaria_010557-T1
R2_7	funannotate	exon	3850224	3850491	.	-	.	ID=TetragonulaCarbonaria_010557-T1.exon1;Parent=TetragonulaCarbonaria_010557-T1
R2_7	funannotate	exon	439760	440140	.	+	.	ID=TetragonulaCarbonaria_010284-T1.exon3;Parent=TetragonulaCarbonaria_010284-T1
R2_7	funannotate	exon	5328444	5328522	.	+	.	ID=TetragonulaCarbonaria_010646-T1.exon4;Parent=TetragonulaCarbonaria_010646-T1
R2_7	funannotate	exon	434301	434400	.	+	.	ID=TetragonulaCarbonaria_010284-T1.exon2;Parent=TetragonulaCarbonaria_010284-T1
R2_7	funannotate	exon	433693	434081	.	+	.	ID=TetragonulaCarbonaria_010284-T1.exon1;Parent=TetragonulaCarbonaria_010284-T1
R2_7	funannotate	exon	5326900	5327059	.	+	.	ID=TetragonulaCarbonaria_010646-T1.exon2;Parent=TetragonulaCarbonaria_010646-T1
R2_7	funannotate	exon	5328188	5328340	.	+	.	ID=TetragonulaCarbonaria_010646-T1.exon3;Parent=TetragonulaCarbonaria_010646-T1
R2_7	funannotate	CDS	1986862	1987004	.	+	0	ID=TetragonulaCarbonaria_010449-T1.cds;Parent=TetragonulaCarbonaria_010449-T1
R2_7	funannotate	CDS	1987079	1987298	.	+	0	ID=TetragonulaCarbonaria_010449-T1.cds;Parent=TetragonulaCarbonaria_010449-T1
R2_7	funannotate	CDS	1987692	1987951	.	+	0	ID=TetragonulaCarbonaria_010449-T1.cds;Parent=TetragonulaCarbonaria_010449-T1
R2_7	funannotate	CDS	1993064	1993544	.	+	0	ID=TetragonulaCarbonaria_010449-T1.cds;Parent=TetragonulaCarbonaria_010449-T1
R2_7	funannotate	exon	5295032	5295091	.	+	.	ID=TetragonulaCarbonaria_010643-T1.exon1;Parent=TetragonulaCarbonaria_010643-T1
R2_7	funannotate	exon	5296650	5296829	.	+	.	ID=TetragonulaCarbonaria_010643-T1.exon2;Parent=TetragonulaCarbonaria_010643-T1
R2_7	funannotate	exon	5325067	5325226	.	+	.	ID=TetragonulaCarbonaria_010646-T1.exon1;Parent=TetragonulaCarbonaria_010646-T1
R2_7	funannotate	exon	5318655	5318839	.	+	.	ID=TetragonulaCarbonaria_010643-T1.exon5;Parent=TetragonulaCarbonaria_010643-T1
R2_7	funannotate	exon	5319849	5319934	.	+	.	ID=TetragonulaCarbonaria_010643-T1.exon6;Parent=TetragonulaCarbonaria_010643-T1
R2_7	funannotate	exon	5302152	5302304	.	+	.	ID=TetragonulaCarbonaria_010643-T1.exon3;Parent=TetragonulaCarbonaria_010643-T1
R2_7	funannotate	exon	5307866	5308074	.	+	.	ID=TetragonulaCarbonaria_010643-T1.exon4;Parent=TetragonulaCarbonaria_010643-T1
R2_7	funannotate	exon	5321518	5321760	.	+	.	ID=TetragonulaCarbonaria_010643-T1.exon9;Parent=TetragonulaCarbonaria_010643-T1
R2_7	funannotate	exon	5320554	5320718	.	+	.	ID=TetragonulaCarbonaria_010643-T1.exon7;Parent=TetragonulaCarbonaria_010643-T1
R2_7	funannotate	exon	5321301	5321453	.	+	.	ID=TetragonulaCarbonaria_010643-T1.exon8;Parent=TetragonulaCarbonaria_010643-T1
R2_7	funannotate	mRNA	4361874	4365668	.	+	.	ID=TetragonulaCarbonaria_010584-T1;Ontology_term=GO:0055114%2CGO:0050660%2CGO:0016614;Dbxref=InterPro:IPR012132%2CInterPro:IPR036188%2CInterPro:IPR000172%2CInterPro:IPR007867%2CPFAM:PF00732%2CPFAM:PF05199;Parent=TetragonulaCarbonaria_010584
R2_7	funannotate	mRNA	115747	120975	.	-	.	ID=TetragonulaCarbonaria_010247-T2;Ontology_term=GO:0003677%2CGO:0032549%2CGO:0003899%2CGO:0006351%2CGO:0005634;Dbxref=InterPro:IPR009674%2CInterPro:IPR007642%2CPFAM:PF06883%2CInterPro:IPR007645%2CInterPro:IPR015712%2CPFAM:PF00562%2CPFAM:PF04560%2CInterPro:IPR037034%2CInterPro:IPR007121%2CInterPro:IPR037033%2CInterPro:IPR014724%2CInterPro:IPR007120%2CPFAM:PF04563%2CPFAM:PF04565%2CInterPro:IPR0076…
R2_7	funannotate	mRNA	115747	120975	.	-	.	ID=TetragonulaCarbonaria_010247-T3;Ontology_term=GO:0006351%2CGO:0003677%2CGO:0032549%2CGO:0003899%2CGO:0005634;Dbxref=InterPro:IPR009674%2CInterPro:IPR007642%2CPFAM:PF06883%2CInterPro:IPR007645%2CInterPro:IPR015712%2CPFAM:PF00562%2CInterPro:IPR037034%2CInterPro:IPR007121%2CInterPro:IPR037033%2CInterPro:IPR014724%2CInterPro:IPR007120%2CPFAM:PF04560%2CPFAM:PF04565%2CInterPro:IPR007641%2CPFAM:PF045…
R2_7	funannotate	mRNA	115747	120975	.	-	.	ID=TetragonulaCarbonaria_010247-T1;Ontology_term=GO:0003677%2CGO:0032549%2CGO:0003899%2CGO:0006351%2CGO:0005634;Dbxref=InterPro:IPR007642%2CInterPro:IPR009674%2CPFAM:PF06883%2CInterPro:IPR007645%2CInterPro:IPR015712%2CPFAM:PF00562%2CPFAM:PF04560%2CInterPro:IPR037034%2CInterPro:IPR007121%2CInterPro:IPR037033%2CInterPro:IPR014724%2CInterPro:IPR007120%2CPFAM:PF04563%2CPFAM:PF04565%2CInterPro:IPR0076…
R2_7	funannotate	CDS	1537208	1537677	.	-	0	ID=TetragonulaCarbonaria_010405-T1.cds;Parent=TetragonulaCarbonaria_010405-T1
R2_7	funannotate	CDS	1533400	1533487	.	-	0	ID=TetragonulaCarbonaria_010405-T1.cds;Parent=TetragonulaCarbonaria_010405-T1
R2_7	funannotate	CDS	1532994	1533332	.	-	0	ID=TetragonulaCarbonaria_010405-T1.cds;Parent=TetragonulaCarbonaria_010405-T1
R2_7	funannotate	exon	1205643	1205844	.	+	.	ID=TetragonulaCarbonaria_010376-T1.exon3;Parent=TetragonulaCarbonaria_010376-T1
R2_7	funannotate	exon	1204797	1204889	.	+	.	ID=TetragonulaCarbonaria_010376-T1.exon2;Parent=TetragonulaCarbonaria_010376-T1
R2_7	funannotate	exon	469952	470380	.	+	.	ID=TetragonulaCarbonaria_010287-T1.exon1;Parent=TetragonulaCarbonaria_010287-T1
R2_7	funannotate	exon	1200304	1200728	.	+	.	ID=TetragonulaCarbonaria_010376-T1.exon1;Parent=TetragonulaCarbonaria_010376-T1
R2_7	funannotate	exon	470578	470899	.	+	.	ID=TetragonulaCarbonaria_010287-T1.exon2;Parent=TetragonulaCarbonaria_010287-T1
R2_7	funannotate	exon	3829966	3830213	.	-	.	ID=TetragonulaCarbonaria_010554-T1.exon2;Parent=TetragonulaCarbonaria_010554-T1
R2_7	funannotate	exon	471277	471431	.	+	.	ID=TetragonulaCarbonaria_010287-T1.exon3;Parent=TetragonulaCarbonaria_010287-T1
R2_7	funannotate	exon	3830364	3830379	.	-	.	ID=TetragonulaCarbonaria_010554-T1.exon1;Parent=TetragonulaCarbonaria_010554-T1
R2_7	funannotate	exon	2227790	2228009	.	+	.	ID=TetragonulaCarbonaria_010465-T1.exon2;Parent=TetragonulaCarbonaria_010465-T1
R2_7	funannotate	exon	2224957	2225132	.	+	.	ID=TetragonulaCarbonaria_010465-T1.exon1;Parent=TetragonulaCarbonaria_010465-T1
R2_7	funannotate	exon	3822522	3822634	.	+	.	ID=TetragonulaCarbonaria_010553-T1.exon2;Parent=TetragonulaCarbonaria_010553-T1
R2_7	funannotate	exon	3822201	3822312	.	+	.	ID=TetragonulaCarbonaria_010553-T1.exon1;Parent=TetragonulaCarbonaria_010553-T1
R2_7	funannotate	CDS	2054023	2054113	.	-	0	ID=TetragonulaCarbonaria_010454-T1.cds;Parent=TetragonulaCarbonaria_010454-T1
R2_7	funannotate	CDS	2052340	2052684	.	-	0	ID=TetragonulaCarbonaria_010454-T1.cds;Parent=TetragonulaCarbonaria_010454-T1
R2_7	funannotate	CDS	2051547	2051656	.	-	0	ID=TetragonulaCarbonaria_010454-T1.cds;Parent=TetragonulaCarbonaria_010454-T1
R2_7	funannotate	exon	3851481	3851712	.	+	.	ID=TetragonulaCarbonaria_010558-T1.exon1;Parent=TetragonulaCarbonaria_010558-T1
R2_7	funannotate	exon	117221	117359	.	-	.	ID=TetragonulaCarbonaria_010247-T1.exon10;Parent=TetragonulaCarbonaria_010247-T1
R2_7	funannotate	exon	116896	117052	.	-	.	ID=TetragonulaCarbonaria_010247-T1.exon11;Parent=TetragonulaCarbonaria_010247-T1
R2_7	funannotate	mRNA	2205934	2208331	.	+	.	ID=TetragonulaCarbonaria_010463-T1;Parent=TetragonulaCarbonaria_010463
R2_7	funannotate	exon	3852747	3852844	.	+	.	ID=TetragonulaCarbonaria_010558-T1.exon2;Parent=TetragonulaCarbonaria_010558-T1
R2_7	funannotate	exon	2205934	2206191	.	+	.	ID=TetragonulaCarbonaria_010463-T1.exon1;Parent=TetragonulaCarbonaria_010463-T1
R2_7	funannotate	exon	2208161	2208331	.	+	.	ID=TetragonulaCarbonaria_010463-T1.exon2;Parent=TetragonulaCarbonaria_010463-T1
R2_7	funannotate	CDS	5985766	5985861	.	+	0	ID=TetragonulaCarbonaria_010707-T1.cds;Parent=TetragonulaCarbonaria_010707-T1
R2_7	funannotate	CDS	5989385	5989502	.	+	0	ID=TetragonulaCarbonaria_010707-T1.cds;Parent=TetragonulaCarbonaria_010707-T1
R2_7	funannotate	CDS	5989841	5990021	.	+	0	ID=TetragonulaCarbonaria_010707-T1.cds;Parent=TetragonulaCarbonaria_010707-T1
R2_7	funannotate	CDS	5990090	5990130	.	+	0	ID=TetragonulaCarbonaria_010707-T1.cds;Parent=TetragonulaCarbonaria_010707-T1
R2_7	funannotate	CDS	5990210	5990367	.	+	0	ID=TetragonulaCarbonaria_010707-T1.cds;Parent=TetragonulaCarbonaria_010707-T1
R2_7	funannotate	exon	115747	115959	.	-	.	ID=TetragonulaCarbonaria_010247-T1.exon14;Parent=TetragonulaCarbonaria_010247-T1
R2_7	funannotate	exon	116516	116769	.	-	.	ID=TetragonulaCarbonaria_010247-T1.exon12;Parent=TetragonulaCarbonaria_010247-T1
R2_7	funannotate	mRNA	5848013	5854380	.	+	.	ID=TetragonulaCarbonaria_010692-T1;Ontology_term=GO:0055114%2CGO:0050660%2CGO:0016614;Dbxref=InterPro:IPR012132%2CInterPro:IPR036188%2CInterPro:IPR000172%2CInterPro:IPR007867%2CPFAM:PF05199;Parent=TetragonulaCarbonaria_010692
R2_7	funannotate	exon	116274	116438	.	-	.	ID=TetragonulaCarbonaria_010247-T1.exon13;Parent=TetragonulaCarbonaria_010247-T1
R2_7	funannotate	mRNA	2388720	2389938	.	-	.	ID=TetragonulaCarbonaria_010475-T1;Parent=TetragonulaCarbonaria_010475
R2_7	funannotate	mRNA	1848398	1850483	.	+	.	ID=TetragonulaCarbonaria_010438-T1;Parent=TetragonulaCarbonaria_010438
R2_7	funannotate	CDS	1391	1424	.	+	0	ID=TetragonulaCarbonaria_010226-T1.cds;Parent=TetragonulaCarbonaria_010226-T1
R2_7	funannotate	CDS	1531	1748	.	+	0	ID=TetragonulaCarbonaria_010226-T1.cds;Parent=TetragonulaCarbonaria_010226-T1
R2_7	funannotate	mRNA	2492029	2492833	.	+	.	ID=TetragonulaCarbonaria_010487-T1;Parent=TetragonulaCarbonaria_010487
R2_7	funannotate	mRNA	1731636	1734611	.	+	.	ID=TetragonulaCarbonaria_010426-T1;Parent=TetragonulaCarbonaria_010426
R2_7	funannotate	mRNA	1464609	1465498	.	+	.	ID=TetragonulaCarbonaria_010393-T1;Parent=TetragonulaCarbonaria_010393
R2_7	funannotate	mRNA	2770893	2774678	.	-	.	ID=TetragonulaCarbonaria_010499-T1;Ontology_term=GO:0046872;Dbxref=InterPro:IPR013083%2CInterPro:IPR001841%2CInterPro:IPR040176;Parent=TetragonulaCarbonaria_010499
R2_7	funannotate	mRNA	5740114	5745152	.	+	.	ID=TetragonulaCarbonaria_010679-T1;Ontology_term=GO:0055114%2CGO:0050660%2CGO:0016614;Dbxref=InterPro:IPR012132%2CInterPro:IPR036188%2CInterPro:IPR007867;Parent=TetragonulaCarbonaria_010679
R2_7	funannotate	mRNA	5745294	5746469	.	-	.	ID=TetragonulaCarbonaria_010680-T1;Ontology_term=GO:0055114%2CGO:0050660%2CGO:0016614;Dbxref=InterPro:IPR012132%2CInterPro:IPR000172%2CInterPro:IPR036188%2CInterPro:IPR007867%2CPFAM:PF05199;Parent=TetragonulaCarbonaria_010680
R2_7	funannotate	mRNA	1595608	1599110	.	-	.	ID=TetragonulaCarbonaria_010414-T1;Parent=TetragonulaCarbonaria_010414
R2_7	funannotate	five_prime_UTR	411514	411514	.	-	.	ID=TetragonulaCarbonaria_010282-T1.utr5p1;Parent=TetragonulaCarbonaria_010282-T1
R2_7	funannotate	exon	5343193	5343471	.	-	.	ID=TetragonulaCarbonaria_010648-T1.exon1;Parent=TetragonulaCarbonaria_010648-T1
R2_7	funannotate	exon	5340962	5342233	.	-	.	ID=TetragonulaCarbonaria_010648-T1.exon2;Parent=TetragonulaCarbonaria_010648-T1
R2_7	funannotate	CDS	5388977	5389291	.	+	0	ID=TetragonulaCarbonaria_010652-T1.cds;Parent=TetragonulaCarbonaria_010652-T1
R2_7	funannotate	five_prime_UTR	1595024	1595243	.	-	.	ID=TetragonulaCarbonaria_010413-T1.utr5p1;Parent=TetragonulaCarbonaria_010413-T1
R2_7	funannotate	mRNA	1069974	1072541	.	-	.	ID=TetragonulaCarbonaria_010368-T1;Parent=TetragonulaCarbonaria_010368
R2_7	funannotate	exon	4672964	4673091	.	-	.	ID=TetragonulaCarbonaria_010606-T1.exon9;Parent=TetragonulaCarbonaria_010606-T1
R2_7	funannotate	exon	4673410	4673663	.	-	.	ID=TetragonulaCarbonaria_010606-T1.exon8;Parent=TetragonulaCarbonaria_010606-T1
R2_7	funannotate	exon	4673950	4674339	.	-	.	ID=TetragonulaCarbonaria_010606-T1.exon7;Parent=TetragonulaCarbonaria_010606-T1
R2_7	funannotate	exon	4674648	4674893	.	-	.	ID=TetragonulaCarbonaria_010606-T1.exon6;Parent=TetragonulaCarbonaria_010606-T1
R2_7	funannotate	CDS	789525	789597	.	-	0	ID=TetragonulaCarbonaria_010331-T1.cds;Parent=TetragonulaCarbonaria_010331-T1
R2_7	funannotate	CDS	789381	789428	.	-	0	ID=TetragonulaCarbonaria_010331-T1.cds;Parent=TetragonulaCarbonaria_010331-T1
R2_7	funannotate	CDS	788753	788907	.	-	0	ID=TetragonulaCarbonaria_010331-T1.cds;Parent=TetragonulaCarbonaria_010331-T1
R2_7	funannotate	exon	4678911	4679027	.	-	.	ID=TetragonulaCarbonaria_010606-T1.exon1;Parent=TetragonulaCarbonaria_010606-T1
R2_7	funannotate	exon	4675683	4675899	.	-	.	ID=TetragonulaCarbonaria_010606-T1.exon5;Parent=TetragonulaCarbonaria_010606-T1
R2_7	funannotate	exon	4676299	4676390	.	-	.	ID=TetragonulaCarbonaria_010606-T1.exon4;Parent=TetragonulaCarbonaria_010606-T1
R2_7	funannotate	exon	4677314	4677424	.	-	.	ID=TetragonulaCarbonaria_010606-T1.exon3;Parent=TetragonulaCarbonaria_010606-T1
R2_7	funannotate	exon	4678744	4678813	.	-	.	ID=TetragonulaCarbonaria_010606-T1.exon2;Parent=TetragonulaCarbonaria_010606-T1
R2_7	funannotate	mRNA	957883	959275	.	-	.	ID=TetragonulaCarbonaria_010356-T1;Dbxref=PFAM:PF02466;Parent=TetragonulaCarbonaria_010356
R2_7	funannotate	mRNA	1262613	1263128	.	+	.	ID=TetragonulaCarbonaria_010381-T1;Parent=TetragonulaCarbonaria_010381
R2_7	funannotate	three_prime_UTR	1734224	1734611	.	+	.	ID=TetragonulaCarbonaria_010426-T1.utr3p1;Parent=TetragonulaCarbonaria_010426-T1
R2_7	funannotate	CDS	2274056	2274280	.	-	0	ID=TetragonulaCarbonaria_010468-T1.cds;Parent=TetragonulaCarbonaria_010468-T1
R2_7	funannotate	CDS	2271998	2272375	.	-	0	ID=TetragonulaCarbonaria_010468-T1.cds;Parent=TetragonulaCarbonaria_010468-T1
R2_7	funannotate	CDS	524851	525153	.	-	0	ID=TetragonulaCarbonaria_010294-T1.cds;Parent=TetragonulaCarbonaria_010294-T1
R2_7	funannotate	CDS	524162	524322	.	-	0	ID=TetragonulaCarbonaria_010294-T1.cds;Parent=TetragonulaCarbonaria_010294-T1
R2_7	funannotate	CDS	522352	522444	.	-	0	ID=TetragonulaCarbonaria_010294-T1.cds;Parent=TetragonulaCarbonaria_010294-T1
R2_7	funannotate	CDS	517266	517473	.	-	0	ID=TetragonulaCarbonaria_010294-T1.cds;Parent=TetragonulaCarbonaria_010294-T1
R2_7	funannotate	CDS	516035	516184	.	-	0	ID=TetragonulaCarbonaria_010294-T1.cds;Parent=TetragonulaCarbonaria_010294-T1
R2_7	funannotate	CDS	1724309	1724341	.	+	0	ID=TetragonulaCarbonaria_010424-T1.cds;Parent=TetragonulaCarbonaria_010424-T1
R2_7	funannotate	CDS	1724522	1724672	.	+	0	ID=TetragonulaCarbonaria_010424-T1.cds;Parent=TetragonulaCarbonaria_010424-T1
R2_7	funannotate	CDS	1725630	1725895	.	+	0	ID=TetragonulaCarbonaria_010424-T1.cds;Parent=TetragonulaCarbonaria_010424-T1
R2_7	funannotate	CDS	1726365	1726816	.	+	0	ID=TetragonulaCarbonaria_010424-T1.cds;Parent=TetragonulaCarbonaria_010424-T1
R2_7	funannotate	CDS	1727417	1727744	.	+	0	ID=TetragonulaCarbonaria_010424-T1.cds;Parent=TetragonulaCarbonaria_010424-T1
R2_7	funannotate	mRNA	2012167	2018329	.	-	.	ID=TetragonulaCarbonaria_010451-T1;Parent=TetragonulaCarbonaria_010451
R2_7	funannotate	mRNA	623962	624888	.	+	.	ID=TetragonulaCarbonaria_010307-T1;Ontology_term=GO:0008033%2CGO:0006396%2CGO:0003723%2CGO:0004540%2CGO:0030677;Dbxref=PFAM:PF01868%2CInterPro:IPR036980%2CInterPro:IPR023534%2CInterPro:IPR002730;Parent=TetragonulaCarbonaria_010307
R2_7	funannotate	mRNA	677624	678427	.	-	.	ID=TetragonulaCarbonaria_010320-T1;Dbxref=PFAM:PF16065%2CInterPro:IPR032072;Parent=TetragonulaCarbonaria_010320
R2_7	funannotate	mRNA	674569	676833	.	+	.	ID=TetragonulaCarbonaria_010319-T1;Ontology_term=GO:0008234%2CGO:0006508;Dbxref=InterPro:IPR038765%2CInterPro:IPR004134%2CInterPro:IPR000169%2CPFAM:PF03051;Parent=TetragonulaCarbonaria_010319
R2_7	funannotate	mRNA	790420	794640	.	+	.	ID=TetragonulaCarbonaria_010332-T1;Dbxref=PFAM:PF00085%2CInterPro:IPR036249%2CInterPro:IPR036869%2CInterPro:IPR043361%2CInterPro:IPR018253%2CPFAM:PF00226%2CInterPro:IPR013766%2CInterPro:IPR001623;Parent=TetragonulaCarbonaria_010332
R2_7	funannotate	CDS	609736	609795	.	-	0	ID=TetragonulaCarbonaria_010305-T1.cds;Parent=TetragonulaCarbonaria_010305-T1
R2_7	funannotate	CDS	609001	609120	.	-	0	ID=TetragonulaCarbonaria_010305-T1.cds;Parent=TetragonulaCarbonaria_010305-T1
R2_7	funannotate	CDS	608743	608917	.	-	0	ID=TetragonulaCarbonaria_010305-T1.cds;Parent=TetragonulaCarbonaria_010305-T1
R2_7	funannotate	CDS	608222	608338	.	-	0	ID=TetragonulaCarbonaria_010305-T1.cds;Parent=TetragonulaCarbonaria_010305-T1
R2_7	funannotate	CDS	606473	606501	.	-	0	ID=TetragonulaCarbonaria_010305-T1.cds;Parent=TetragonulaCarbonaria_010305-T1
R2_7	funannotate	CDS	6122257	6122745	.	+	0	ID=TetragonulaCarbonaria_010712-T1.cds;Parent=TetragonulaCarbonaria_010712-T1
R2_7	funannotate	CDS	883344	883466	.	+	0	ID=TetragonulaCarbonaria_010349-T1.cds;Parent=TetragonulaCarbonaria_010349-T1
R2_7	funannotate	CDS	883655	883755	.	+	0	ID=TetragonulaCarbonaria_010349-T1.cds;Parent=TetragonulaCarbonaria_010349-T1
R2_7	funannotate	CDS	883840	883953	.	+	0	ID=TetragonulaCarbonaria_010349-T1.cds;Parent=TetragonulaCarbonaria_010349-T1
R2_7	funannotate	CDS	884036	884442	.	+	0	ID=TetragonulaCarbonaria_010349-T1.cds;Parent=TetragonulaCarbonaria_010349-T1
R2_7	funannotate	CDS	884540	884803	.	+	0	ID=TetragonulaCarbonaria_010349-T1.cds;Parent=TetragonulaCarbonaria_010349-T1
R2_7	funannotate	CDS	884877	885032	.	+	0	ID=TetragonulaCarbonaria_010349-T1.cds;Parent=TetragonulaCarbonaria_010349-T1
R2_7	funannotate	CDS	885109	885152	.	+	0	ID=TetragonulaCarbonaria_010349-T1.cds;Parent=TetragonulaCarbonaria_010349-T1
R2_7	funannotate	CDS	885308	885490	.	+	0	ID=TetragonulaCarbonaria_010349-T1.cds;Parent=TetragonulaCarbonaria_010349-T1
R2_7	funannotate	CDS	885558	885669	.	+	0	ID=TetragonulaCarbonaria_010349-T1.cds;Parent=TetragonulaCarbonaria_010349-T1
R2_7	funannotate	CDS	885754	885974	.	+	0	ID=TetragonulaCarbonaria_010349-T1.cds;Parent=TetragonulaCarbonaria_010349-T1
R2_7	funannotate	CDS	886044	886208	.	+	0	ID=TetragonulaCarbonaria_010349-T1.cds;Parent=TetragonulaCarbonaria_010349-T1
R2_7	funannotate	CDS	886307	886499	.	+	0	ID=TetragonulaCarbonaria_010349-T1.cds;Parent=TetragonulaCarbonaria_010349-T1
R2_7	funannotate	CDS	886577	886814	.	+	0	ID=TetragonulaCarbonaria_010349-T1.cds;Parent=TetragonulaCarbonaria_010349-T1
R2_7	funannotate	CDS	886882	886978	.	+	0	ID=TetragonulaCarbonaria_010349-T1.cds;Parent=TetragonulaCarbonaria_010349-T1
R2_7	funannotate	CDS	887073	887350	.	+	0	ID=TetragonulaCarbonaria_010349-T1.cds;Parent=TetragonulaCarbonaria_010349-T1
R2_7	funannotate	CDS	887437	887578	.	+	0	ID=TetragonulaCarbonaria_010349-T1.cds;Parent=TetragonulaCarbonaria_010349-T1
R2_7	funannotate	CDS	887690	887782	.	+	0	ID=TetragonulaCarbonaria_010349-T1.cds;Parent=TetragonulaCarbonaria_010349-T1
R2_7	funannotate	CDS	892435	892517	.	+	0	ID=TetragonulaCarbonaria_010349-T1.cds;Parent=TetragonulaCarbonaria_010349-T1
R2_7	funannotate	CDS	894313	894346	.	+	0	ID=TetragonulaCarbonaria_010349-T1.cds;Parent=TetragonulaCarbonaria_010349-T1
R2_7	funannotate	CDS	2926738	2926776	.	+	0	ID=TetragonulaCarbonaria_010519-T2.cds;Parent=TetragonulaCarbonaria_010519-T2
R2_7	funannotate	CDS	2927383	2927574	.	+	0	ID=TetragonulaCarbonaria_010519-T2.cds;Parent=TetragonulaCarbonaria_010519-T2
R2_7	funannotate	CDS	2929211	2929362	.	+	0	ID=TetragonulaCarbonaria_010519-T2.cds;Parent=TetragonulaCarbonaria_010519-T2
R2_7	funannotate	CDS	2930430	2930644	.	+	0	ID=TetragonulaCarbonaria_010519-T2.cds;Parent=TetragonulaCarbonaria_010519-T2
R2_7	funannotate	CDS	2930806	2931032	.	+	0	ID=TetragonulaCarbonaria_010519-T2.cds;Parent=TetragonulaCarbonaria_010519-T2
R2_7	funannotate	CDS	2934148	2934409	.	+	0	ID=TetragonulaCarbonaria_010519-T2.cds;Parent=TetragonulaCarbonaria_010519-T2
R2_7	funannotate	CDS	2934540	2934740	.	+	0	ID=TetragonulaCarbonaria_010519-T2.cds;Parent=TetragonulaCarbonaria_010519-T2
R2_7	funannotate	CDS	2935965	2936167	.	+	0	ID=TetragonulaCarbonaria_010519-T2.cds;Parent=TetragonulaCarbonaria_010519-T2
R2_7	funannotate	mRNA	865659	866695	.	-	.	ID=TetragonulaCarbonaria_010344-T1;Ontology_term=GO:0008121%2CGO:0006122;Dbxref=InterPro:IPR023184%2CPFAM:PF02320%2CInterPro:IPR036811%2CInterPro:IPR003422;Parent=TetragonulaCarbonaria_010344
R2_7	funannotate	CDS	4224869	4225066	.	-	0	ID=TetragonulaCarbonaria_010573-T1.cds;Parent=TetragonulaCarbonaria_010573-T1
R2_7	funannotate	CDS	4224145	4224493	.	-	0	ID=TetragonulaCarbonaria_010573-T1.cds;Parent=TetragonulaCarbonaria_010573-T1
R2_7	funannotate	CDS	4223869	4224052	.	-	0	ID=TetragonulaCarbonaria_010573-T1.cds;Parent=TetragonulaCarbonaria_010573-T1
R2_7	funannotate	CDS	4223461	4223794	.	-	0	ID=TetragonulaCarbonaria_010573-T1.cds;Parent=TetragonulaCarbonaria_010573-T1
R2_7	funannotate	CDS	4223177	4223389	.	-	0	ID=TetragonulaCarbonaria_010573-T1.cds;Parent=TetragonulaCarbonaria_010573-T1
R2_7	funannotate	CDS	5883340	5883459	.	-	0	ID=TetragonulaCarbonaria_010696-T1.cds;Parent=TetragonulaCarbonaria_010696-T1
R2_7	funannotate	CDS	5882968	5883243	.	-	0	ID=TetragonulaCarbonaria_010696-T1.cds;Parent=TetragonulaCarbonaria_010696-T1
R2_7	funannotate	CDS	4700489	4700581	.	-	0	ID=TetragonulaCarbonaria_010607-T1.cds;Parent=TetragonulaCarbonaria_010607-T1
R2_7	funannotate	CDS	4694502	4694595	.	-	0	ID=TetragonulaCarbonaria_010607-T1.cds;Parent=TetragonulaCarbonaria_010607-T1
R2_7	funannotate	CDS	4693067	4693189	.	-	0	ID=TetragonulaCarbonaria_010607-T1.cds;Parent=TetragonulaCarbonaria_010607-T1
R2_7	funannotate	CDS	4686173	4686369	.	-	0	ID=TetragonulaCarbonaria_010607-T1.cds;Parent=TetragonulaCarbonaria_010607-T1
R2_7	funannotate	CDS	4684600	4685361	.	-	0	ID=TetragonulaCarbonaria_010607-T1.cds;Parent=TetragonulaCarbonaria_010607-T1
R2_7	funannotate	CDS	2699061	2699166	.	+	0	ID=TetragonulaCarbonaria_010498-T1.cds;Parent=TetragonulaCarbonaria_010498-T1
R2_7	funannotate	CDS	2727780	2727962	.	+	0	ID=TetragonulaCarbonaria_010498-T1.cds;Parent=TetragonulaCarbonaria_010498-T1
R2_7	funannotate	CDS	2736238	2736322	.	+	0	ID=TetragonulaCarbonaria_010498-T1.cds;Parent=TetragonulaCarbonaria_010498-T1
R2_7	funannotate	CDS	2739563	2739726	.	+	0	ID=TetragonulaCarbonaria_010498-T1.cds;Parent=TetragonulaCarbonaria_010498-T1
R2_7	funannotate	CDS	2740283	2741553	.	+	0	ID=TetragonulaCarbonaria_010498-T1.cds;Parent=TetragonulaCarbonaria_010498-T1
R2_7	funannotate	CDS	2741656	2742937	.	+	0	ID=TetragonulaCarbonaria_010498-T1.cds;Parent=TetragonulaCarbonaria_010498-T1
R2_7	funannotate	CDS	2744537	2744814	.	+	0	ID=TetragonulaCarbonaria_010498-T1.cds;Parent=TetragonulaCarbonaria_010498-T1
R2_7	funannotate	CDS	2745484	2745730	.	+	0	ID=TetragonulaCarbonaria_010498-T1.cds;Parent=TetragonulaCarbonaria_010498-T1
R2_7	funannotate	CDS	2747219	2747593	.	+	0	ID=TetragonulaCarbonaria_010498-T1.cds;Parent=TetragonulaCarbonaria_010498-T1
R2_7	funannotate	CDS	2748602	2748937	.	+	0	ID=TetragonulaCarbonaria_010498-T1.cds;Parent=TetragonulaCarbonaria_010498-T1
R2_7	funannotate	CDS	2749979	2750186	.	+	0	ID=TetragonulaCarbonaria_010498-T1.cds;Parent=TetragonulaCarbonaria_010498-T1
R2_7	funannotate	CDS	2753449	2753475	.	+	0	ID=TetragonulaCarbonaria_010498-T1.cds;Parent=TetragonulaCarbonaria_010498-T1
R2_7	funannotate	CDS	2755426	2755642	.	+	0	ID=TetragonulaCarbonaria_010498-T1.cds;Parent=TetragonulaCarbonaria_010498-T1
R2_7	funannotate	CDS	2756333	2757168	.	+	0	ID=TetragonulaCarbonaria_010498-T1.cds;Parent=TetragonulaCarbonaria_010498-T1
R2_7	funannotate	CDS	2757441	2758761	.	+	0	ID=TetragonulaCarbonaria_010498-T1.cds;Parent=TetragonulaCarbonaria_010498-T1
R2_7	funannotate	CDS	2758819	2759746	.	+	0	ID=TetragonulaCarbonaria_010498-T1.cds;Parent=TetragonulaCarbonaria_010498-T1
R2_7	funannotate	CDS	2759946	2760198	.	+	0	ID=TetragonulaCarbonaria_010498-T1.cds;Parent=TetragonulaCarbonaria_010498-T1
R2_7	funannotate	CDS	2760268	2760699	.	+	0	ID=TetragonulaCarbonaria_010498-T1.cds;Parent=TetragonulaCarbonaria_010498-T1
R2_7	funannotate	CDS	2760843	2761787	.	+	0	ID=TetragonulaCarbonaria_010498-T1.cds;Parent=TetragonulaCarbonaria_010498-T1
R2_7	funannotate	CDS	2761830	2762331	.	+	0	ID=TetragonulaCarbonaria_010498-T1.cds;Parent=TetragonulaCarbonaria_010498-T1
R2_7	funannotate	exon	616549	616683	.	-	.	ID=TetragonulaCarbonaria_010306-T1.exon14;Parent=TetragonulaCarbonaria_010306-T1
R2_7	funannotate	exon	614683	615060	.	-	.	ID=TetragonulaCarbonaria_010306-T1.exon15;Parent=TetragonulaCarbonaria_010306-T1
R2_7	funannotate	exon	618059	618296	.	-	.	ID=TetragonulaCarbonaria_010306-T1.exon12;Parent=TetragonulaCarbonaria_010306-T1
R2_7	funannotate	exon	616754	617958	.	-	.	ID=TetragonulaCarbonaria_010306-T1.exon13;Parent=TetragonulaCarbonaria_010306-T1
R2_7	funannotate	exon	618636	618728	.	-	.	ID=TetragonulaCarbonaria_010306-T1.exon10;Parent=TetragonulaCarbonaria_010306-T1
R2_7	funannotate	exon	618370	618557	.	-	.	ID=TetragonulaCarbonaria_010306-T1.exon11;Parent=TetragonulaCarbonaria_010306-T1
R2_7	funannotate	exon	614452	614599	.	-	.	ID=TetragonulaCarbonaria_010306-T1.exon16;Parent=TetragonulaCarbonaria_010306-T1
R2_7	funannotate	exon	613388	613755	.	-	.	ID=TetragonulaCarbonaria_010306-T1.exon17;Parent=TetragonulaCarbonaria_010306-T1
R2_7	funannotate	CDS	1559602	1560471	.	-	0	ID=TetragonulaCarbonaria_010410-T1.cds;Parent=TetragonulaCarbonaria_010410-T1
R2_7	funannotate	exon	5746666	5746839	.	-	.	ID=TetragonulaCarbonaria_010681-T1.exon1;Parent=TetragonulaCarbonaria_010681-T1
R2_7	funannotate	CDS	3735518	3735692	.	+	0	ID=TetragonulaCarbonaria_010547-T1.cds;Parent=TetragonulaCarbonaria_010547-T1
R2_7	funannotate	CDS	3738760	3739109	.	+	0	ID=TetragonulaCarbonaria_010547-T1.cds;Parent=TetragonulaCarbonaria_010547-T1
R2_7	funannotate	exon	114203	114287	.	+	.	ID=TetragonulaCarbonaria_010246-T1.exon6;Parent=TetragonulaCarbonaria_010246-T1
R2_7	funannotate	CDS	2846623	2846637	.	-	0	ID=TetragonulaCarbonaria_010503-T1.cds;Parent=TetragonulaCarbonaria_010503-T1
R2_7	funannotate	CDS	2845801	2845990	.	-	0	ID=TetragonulaCarbonaria_010503-T1.cds;Parent=TetragonulaCarbonaria_010503-T1
R2_7	funannotate	CDS	2845175	2845389	.	-	0	ID=TetragonulaCarbonaria_010503-T1.cds;Parent=TetragonulaCarbonaria_010503-T1
R2_7	funannotate	CDS	2844709	2844867	.	-	0	ID=TetragonulaCarbonaria_010503-T1.cds;Parent=TetragonulaCarbonaria_010503-T1
R2_7	funannotate	exon	114456	114862	.	+	.	ID=TetragonulaCarbonaria_010246-T1.exon7;Parent=TetragonulaCarbonaria_010246-T1
R2_7	funannotate	exon	114953	115066	.	+	.	ID=TetragonulaCarbonaria_010246-T1.exon8;Parent=TetragonulaCarbonaria_010246-T1
R2_7	funannotate	exon	115177	115267	.	+	.	ID=TetragonulaCarbonaria_010246-T1.exon9;Parent=TetragonulaCarbonaria_010246-T1
R2_7	funannotate	exon	809963	810211	.	-	.	ID=TetragonulaCarbonaria_010335-T1.exon1;Parent=TetragonulaCarbonaria_010335-T1
R2_7	funannotate	exon	112219	112276	.	+	.	ID=TetragonulaCarbonaria_010246-T1.exon1;Parent=TetragonulaCarbonaria_010246-T1
R2_7	funannotate	exon	112749	112830	.	+	.	ID=TetragonulaCarbonaria_010246-T1.exon2;Parent=TetragonulaCarbonaria_010246-T1
R2_7	funannotate	exon	113192	113381	.	+	.	ID=TetragonulaCarbonaria_010246-T1.exon3;Parent=TetragonulaCarbonaria_010246-T1
R2_7	funannotate	exon	113597	113815	.	+	.	ID=TetragonulaCarbonaria_010246-T1.exon4;Parent=TetragonulaCarbonaria_010246-T1
R2_7	funannotate	exon	113914	114119	.	+	.	ID=TetragonulaCarbonaria_010246-T1.exon5;Parent=TetragonulaCarbonaria_010246-T1
R2_7	funannotate	exon	971926	973167	.	+	.	ID=TetragonulaCarbonaria_010360-T1.exon1;Parent=TetragonulaCarbonaria_010360-T1
R2_7	funannotate	CDS	1968843	1968935	.	+	0	ID=TetragonulaCarbonaria_010447-T1.cds;Parent=TetragonulaCarbonaria_010447-T1
R2_7	funannotate	CDS	1969287	1969338	.	+	0	ID=TetragonulaCarbonaria_010447-T1.cds;Parent=TetragonulaCarbonaria_010447-T1
R2_7	funannotate	CDS	1970049	1970362	.	+	0	ID=TetragonulaCarbonaria_010447-T1.cds;Parent=TetragonulaCarbonaria_010447-T1
R2_7	funannotate	exon	678027	678141	.	-	.	ID=TetragonulaCarbonaria_010320-T1.exon2;Parent=TetragonulaCarbonaria_010320-T1
R2_7	funannotate	exon	678219	678427	.	-	.	ID=TetragonulaCarbonaria_010320-T1.exon1;Parent=TetragonulaCarbonaria_010320-T1
R2_7	funannotate	exon	677624	677890	.	-	.	ID=TetragonulaCarbonaria_010320-T1.exon3;Parent=TetragonulaCarbonaria_010320-T1
R2_7	funannotate	CDS	4176321	4176448	.	-	0	ID=TetragonulaCarbonaria_010568-T1.cds;Parent=TetragonulaCarbonaria_010568-T1
R2_7	funannotate	CDS	4175803	4175958	.	-	0	ID=TetragonulaCarbonaria_010568-T1.cds;Parent=TetragonulaCarbonaria_010568-T1
R2_7	funannotate	CDS	4174567	4174723	.	-	0	ID=TetragonulaCarbonaria_010568-T1.cds;Parent=TetragonulaCarbonaria_010568-T1
R2_7	funannotate	CDS	1781803	1781904	.	-	0	ID=TetragonulaCarbonaria_010431-T1.cds;Parent=TetragonulaCarbonaria_010431-T1
R2_7	funannotate	CDS	1778740	1779705	.	-	0	ID=TetragonulaCarbonaria_010431-T1.cds;Parent=TetragonulaCarbonaria_010431-T1
R2_7	funannotate	CDS	127636	127700	.	+	0	ID=TetragonulaCarbonaria_010249-T1.cds;Parent=TetragonulaCarbonaria_010249-T1
R2_7	funannotate	CDS	127850	128054	.	+	0	ID=TetragonulaCarbonaria_010249-T1.cds;Parent=TetragonulaCarbonaria_010249-T1
R2_7	funannotate	CDS	128119	128343	.	+	0	ID=TetragonulaCarbonaria_010249-T1.cds;Parent=TetragonulaCarbonaria_010249-T1
R2_7	funannotate	CDS	128433	128683	.	+	0	ID=TetragonulaCarbonaria_010249-T1.cds;Parent=TetragonulaCarbonaria_010249-T1
R2_7	funannotate	CDS	128896	129054	.	+	0	ID=TetragonulaCarbonaria_010249-T1.cds;Parent=TetragonulaCarbonaria_010249-T1
R2_7	funannotate	CDS	129130	129301	.	+	0	ID=TetragonulaCarbonaria_010249-T1.cds;Parent=TetragonulaCarbonaria_010249-T1
R2_7	funannotate	CDS	129408	129608	.	+	0	ID=TetragonulaCarbonaria_010249-T1.cds;Parent=TetragonulaCarbonaria_010249-T1
R2_7	funannotate	CDS	129711	129812	.	+	0	ID=TetragonulaCarbonaria_010249-T1.cds;Parent=TetragonulaCarbonaria_010249-T1
R2_7	funannotate	CDS	129904	130037	.	+	0	ID=TetragonulaCarbonaria_010249-T1.cds;Parent=TetragonulaCarbonaria_010249-T1
R2_7	funannotate	CDS	130124	130244	.	+	0	ID=TetragonulaCarbonaria_010249-T1.cds;Parent=TetragonulaCarbonaria_010249-T1
R2_7	funannotate	CDS	130325	130468	.	+	0	ID=TetragonulaCarbonaria_010249-T1.cds;Parent=TetragonulaCarbonaria_010249-T1
R2_7	funannotate	CDS	130552	130671	.	+	0	ID=TetragonulaCarbonaria_010249-T1.cds;Parent=TetragonulaCarbonaria_010249-T1
R2_7	funannotate	CDS	130748	130802	.	+	0	ID=TetragonulaCarbonaria_010249-T1.cds;Parent=TetragonulaCarbonaria_010249-T1
R2_7	funannotate	CDS	131086	131200	.	+	0	ID=TetragonulaCarbonaria_010249-T1.cds;Parent=TetragonulaCarbonaria_010249-T1
R2_7	funannotate	CDS	133007	133124	.	+	0	ID=TetragonulaCarbonaria_010249-T1.cds;Parent=TetragonulaCarbonaria_010249-T1
R2_7	funannotate	CDS	133199	133385	.	+	0	ID=TetragonulaCarbonaria_010249-T1.cds;Parent=TetragonulaCarbonaria_010249-T1
R2_7	funannotate	CDS	133474	133634	.	+	0	ID=TetragonulaCarbonaria_010249-T1.cds;Parent=TetragonulaCarbonaria_010249-T1
R2_7	funannotate	CDS	133720	133858	.	+	0	ID=TetragonulaCarbonaria_010249-T1.cds;Parent=TetragonulaCarbonaria_010249-T1
R2_7	funannotate	CDS	134088	134206	.	+	0	ID=TetragonulaCarbonaria_010249-T1.cds;Parent=TetragonulaCarbonaria_010249-T1
R2_7	funannotate	CDS	134307	134446	.	+	0	ID=TetragonulaCarbonaria_010249-T1.cds;Parent=TetragonulaCarbonaria_010249-T1
R2_7	funannotate	CDS	134558	134777	.	+	0	ID=TetragonulaCarbonaria_010249-T1.cds;Parent=TetragonulaCarbonaria_010249-T1
R2_7	funannotate	CDS	135016	135396	.	+	0	ID=TetragonulaCarbonaria_010249-T1.cds;Parent=TetragonulaCarbonaria_010249-T1
R2_7	funannotate	CDS	135458	135607	.	+	0	ID=TetragonulaCarbonaria_010249-T1.cds;Parent=TetragonulaCarbonaria_010249-T1
R2_7	funannotate	CDS	135821	135996	.	+	0	ID=TetragonulaCarbonaria_010249-T1.cds;Parent=TetragonulaCarbonaria_010249-T1
R2_7	funannotate	CDS	136108	136279	.	+	0	ID=TetragonulaCarbonaria_010249-T1.cds;Parent=TetragonulaCarbonaria_010249-T1
R2_7	funannotate	CDS	136367	136469	.	+	0	ID=TetragonulaCarbonaria_010249-T1.cds;Parent=TetragonulaCarbonaria_010249-T1
R2_7	funannotate	CDS	136852	137066	.	+	0	ID=TetragonulaCarbonaria_010249-T1.cds;Parent=TetragonulaCarbonaria_010249-T1
R2_7	funannotate	CDS	3056036	3056295	.	-	0	ID=TetragonulaCarbonaria_010524-T1.cds;Parent=TetragonulaCarbonaria_010524-T1
R2_7	funannotate	CDS	3054280	3054521	.	-	0	ID=TetragonulaCarbonaria_010524-T1.cds;Parent=TetragonulaCarbonaria_010524-T1
R2_7	funannotate	CDS	3053451	3053674	.	-	0	ID=TetragonulaCarbonaria_010524-T1.cds;Parent=TetragonulaCarbonaria_010524-T1
R2_7	funannotate	CDS	296367	296638	.	+	0	ID=TetragonulaCarbonaria_010271-T1.cds;Parent=TetragonulaCarbonaria_010271-T1
R2_7	funannotate	CDS	297341	297533	.	+	0	ID=TetragonulaCarbonaria_010271-T1.cds;Parent=TetragonulaCarbonaria_010271-T1
R2_7	funannotate	CDS	298067	298192	.	+	0	ID=TetragonulaCarbonaria_010271-T1.cds;Parent=TetragonulaCarbonaria_010271-T1
R2_7	funannotate	CDS	298333	298631	.	+	0	ID=TetragonulaCarbonaria_010271-T1.cds;Parent=TetragonulaCarbonaria_010271-T1
R2_7	funannotate	CDS	298817	299058	.	+	0	ID=TetragonulaCarbonaria_010271-T1.cds;Parent=TetragonulaCarbonaria_010271-T1
R2_7	funannotate	CDS	299152	299330	.	+	0	ID=TetragonulaCarbonaria_010271-T1.cds;Parent=TetragonulaCarbonaria_010271-T1
R2_7	funannotate	CDS	299539	299625	.	+	0	ID=TetragonulaCarbonaria_010271-T1.cds;Parent=TetragonulaCarbonaria_010271-T1
R2_7	funannotate	CDS	299711	300115	.	+	0	ID=TetragonulaCarbonaria_010271-T1.cds;Parent=TetragonulaCarbonaria_010271-T1
R2_7	funannotate	exon	4686173	4686369	.	-	.	ID=TetragonulaCarbonaria_010607-T1.exon4;Parent=TetragonulaCarbonaria_010607-T1
R2_7	funannotate	exon	4693067	4693189	.	-	.	ID=TetragonulaCarbonaria_010607-T1.exon3;Parent=TetragonulaCarbonaria_010607-T1
R2_7	funannotate	exon	4684600	4685361	.	-	.	ID=TetragonulaCarbonaria_010607-T1.exon5;Parent=TetragonulaCarbonaria_010607-T1
R2_7	funannotate	exon	4694502	4694595	.	-	.	ID=TetragonulaCarbonaria_010607-T1.exon2;Parent=TetragonulaCarbonaria_010607-T1
R2_7	funannotate	exon	4700489	4700581	.	-	.	ID=TetragonulaCarbonaria_010607-T1.exon1;Parent=TetragonulaCarbonaria_010607-T1
R2_7	funannotate	exon	3914335	3914531	.	+	.	ID=TetragonulaCarbonaria_010559-T1.exon1;Parent=TetragonulaCarbonaria_010559-T1
R2_7	funannotate	exon	3917783	3917894	.	+	.	ID=TetragonulaCarbonaria_010559-T1.exon2;Parent=TetragonulaCarbonaria_010559-T1
R2_7	funannotate	CDS	768607	768741	.	+	0	ID=TetragonulaCarbonaria_010326-T1.cds;Parent=TetragonulaCarbonaria_010326-T1
R2_7	funannotate	CDS	768943	769044	.	+	0	ID=TetragonulaCarbonaria_010326-T1.cds;Parent=TetragonulaCarbonaria_010326-T1
R2_7	funannotate	CDS	769177	769506	.	+	0	ID=TetragonulaCarbonaria_010326-T1.cds;Parent=TetragonulaCarbonaria_010326-T1
R2_7	funannotate	exon	4289449	4289533	.	+	.	ID=TetragonulaCarbonaria_010576-T1.exon12;Parent=TetragonulaCarbonaria_010576-T1
R2_7	funannotate	exon	4289252	4289372	.	+	.	ID=TetragonulaCarbonaria_010576-T1.exon11;Parent=TetragonulaCarbonaria_010576-T1
R2_7	funannotate	exon	4288860	4289176	.	+	.	ID=TetragonulaCarbonaria_010576-T1.exon10;Parent=TetragonulaCarbonaria_010576-T1
R2_7	funannotate	mRNA	3193543	3194148	.	-	.	ID=TetragonulaCarbonaria_010534-T1;Parent=TetragonulaCarbonaria_010534
R2_7	funannotate	exon	2210809	2210911	.	+	.	ID=TetragonulaCarbonaria_010464-T1.exon1;Parent=TetragonulaCarbonaria_010464-T1
R2_7	funannotate	exon	5339949	5340042	.	+	.	ID=TetragonulaCarbonaria_010647-T1.exon1;Parent=TetragonulaCarbonaria_010647-T1
R2_7	funannotate	exon	2215951	2216147	.	+	.	ID=TetragonulaCarbonaria_010464-T1.exon2;Parent=TetragonulaCarbonaria_010464-T1
R2_7	funannotate	exon	4289735	4290274	.	+	.	ID=TetragonulaCarbonaria_010576-T1.exon13;Parent=TetragonulaCarbonaria_010576-T1
R2_7	funannotate	exon	5340154	5340276	.	+	.	ID=TetragonulaCarbonaria_010647-T1.exon2;Parent=TetragonulaCarbonaria_010647-T1
R2_7	funannotate	exon	5288983	5288994	.	-	.	ID=TetragonulaCarbonaria_010642-T1.exon1;Parent=TetragonulaCarbonaria_010642-T1
R2_7	funannotate	exon	5286063	5286425	.	-	.	ID=TetragonulaCarbonaria_010642-T1.exon2;Parent=TetragonulaCarbonaria_010642-T1
R2_7	funannotate	exon	2284898	2284956	.	+	.	ID=TetragonulaCarbonaria_010469-T1.exon2;Parent=TetragonulaCarbonaria_010469-T1
R2_7	funannotate	exon	2283330	2283369	.	+	.	ID=TetragonulaCarbonaria_010469-T1.exon1;Parent=TetragonulaCarbonaria_010469-T1
R2_7	funannotate	exon	1156124	1156162	.	+	.	ID=TetragonulaCarbonaria_010374-T1.exon1;Parent=TetragonulaCarbonaria_010374-T1
R2_7	funannotate	exon	2285047	2285163	.	+	.	ID=TetragonulaCarbonaria_010469-T1.exon3;Parent=TetragonulaCarbonaria_010469-T1
R2_7	funannotate	exon	5340346	5340563	.	+	.	ID=TetragonulaCarbonaria_010647-T1.exon3;Parent=TetragonulaCarbonaria_010647-T1
R2_7	funannotate	exon	1157788	1158225	.	+	.	ID=TetragonulaCarbonaria_010374-T1.exon2;Parent=TetragonulaCarbonaria_010374-T1
R2_7	funannotate	exon	3814115	3814509	.	-	.	ID=TetragonulaCarbonaria_010552-T1.exon2;Parent=TetragonulaCarbonaria_010552-T1
R2_7	funannotate	exon	3815918	3815990	.	-	.	ID=TetragonulaCarbonaria_010552-T1.exon1;Parent=TetragonulaCarbonaria_010552-T1
R2_7	funannotate	CDS	945063	945289	.	+	0	ID=TetragonulaCarbonaria_010354-T1.cds;Parent=TetragonulaCarbonaria_010354-T1
R2_7	funannotate	CDS	945403	945472	.	+	0	ID=TetragonulaCarbonaria_010354-T1.cds;Parent=TetragonulaCarbonaria_010354-T1
R2_7	funannotate	CDS	947081	947548	.	+	0	ID=TetragonulaCarbonaria_010354-T1.cds;Parent=TetragonulaCarbonaria_010354-T1
R2_7	funannotate	exon	109663	109804	.	-	.	ID=TetragonulaCarbonaria_010245-T1.exon3;Parent=TetragonulaCarbonaria_010245-T1
R2_7	funannotate	exon	110719	110802	.	-	.	ID=TetragonulaCarbonaria_010245-T1.exon1;Parent=TetragonulaCarbonaria_010245-T1
R2_7	funannotate	exon	109885	110078	.	-	.	ID=TetragonulaCarbonaria_010245-T1.exon2;Parent=TetragonulaCarbonaria_010245-T1
R2_7	funannotate	mRNA	3710672	3715076	.	+	.	ID=TetragonulaCarbonaria_010546-T1;Parent=TetragonulaCarbonaria_010546
R2_7	funannotate	CDS	1518352	1518391	.	+	0	ID=TetragonulaCarbonaria_010403-T1.cds;Parent=TetragonulaCarbonaria_010403-T1
R2_7	funannotate	CDS	1518489	1518791	.	+	0	ID=TetragonulaCarbonaria_010403-T1.cds;Parent=TetragonulaCarbonaria_010403-T1
R2_7	funannotate	CDS	1519205	1519400	.	+	0	ID=TetragonulaCarbonaria_010403-T1.cds;Parent=TetragonulaCarbonaria_010403-T1
R2_7	funannotate	CDS	1520429	1520531	.	+	0	ID=TetragonulaCarbonaria_010403-T1.cds;Parent=TetragonulaCarbonaria_010403-T1
R2_7	funannotate	mRNA	2868248	2871306	.	+	.	ID=TetragonulaCarbonaria_010509-T1;Ontology_term=GO:0005515;Dbxref=InterPro:IPR001214%2CPFAM:PF00856%2CInterPro:IPR002893%2CInterPro:IPR011990%2CInterPro:IPR019734;Parent=TetragonulaCarbonaria_010509
R2_7	funannotate	mRNA	2871888	2875027	.	+	.	ID=TetragonulaCarbonaria_010510-T1;Ontology_term=GO:0003676%2CGO:0005515;Dbxref=InterPro:IPR035979%2CInterPro:IPR012677%2CPFAM:PF00646%2CInterPro:IPR000504%2CInterPro:IPR032675%2CInterPro:IPR006553%2CInterPro:IPR001810;Parent=TetragonulaCarbonaria_010510
R2_7	funannotate	CDS	638104	638907	.	+	0	ID=TetragonulaCarbonaria_010310-T1.cds;Parent=TetragonulaCarbonaria_010310-T1
R2_7	funannotate	CDS	638982	639554	.	+	0	ID=TetragonulaCarbonaria_010310-T1.cds;Parent=TetragonulaCarbonaria_010310-T1
R2_7	funannotate	mRNA	2952700	2959163	.	+	.	ID=TetragonulaCarbonaria_010522-T1;Dbxref=InterPro:IPR000608%2CInterPro:IPR016135;Parent=TetragonulaCarbonaria_010522
R2_7	funannotate	CDS	1691035	1691156	.	+	0	ID=TetragonulaCarbonaria_010419-T1.cds;Parent=TetragonulaCarbonaria_010419-T1
R2_7	funannotate	CDS	1692270	1692666	.	+	0	ID=TetragonulaCarbonaria_010419-T1.cds;Parent=TetragonulaCarbonaria_010419-T1
R2_7	funannotate	CDS	1490541	1490651	.	+	0	ID=TetragonulaCarbonaria_010398-T1.cds;Parent=TetragonulaCarbonaria_010398-T1
R2_7	funannotate	CDS	1491537	1491715	.	+	0	ID=TetragonulaCarbonaria_010398-T1.cds;Parent=TetragonulaCarbonaria_010398-T1
R2_7	funannotate	CDS	1494278	1494542	.	+	0	ID=TetragonulaCarbonaria_010398-T1.cds;Parent=TetragonulaCarbonaria_010398-T1
R2_7	funannotate	CDS	5627577	5627882	.	-	0	ID=TetragonulaCarbonaria_010673-T1.cds;Parent=TetragonulaCarbonaria_010673-T1
R2_7	funannotate	CDS	5626788	5627498	.	-	0	ID=TetragonulaCarbonaria_010673-T1.cds;Parent=TetragonulaCarbonaria_010673-T1
R2_7	funannotate	five_prime_UTR	1731636	1733893	.	+	.	ID=TetragonulaCarbonaria_010426-T1.utr5p1;Parent=TetragonulaCarbonaria_010426-T1
R2_7	funannotate	exon	802669	802773	.	+	.	ID=TetragonulaCarbonaria_010334-T1.exon1;Parent=TetragonulaCarbonaria_010334-T1
R2_7	funannotate	exon	803996	804239	.	+	.	ID=TetragonulaCarbonaria_010334-T1.exon4;Parent=TetragonulaCarbonaria_010334-T1
R2_7	funannotate	exon	804445	804594	.	+	.	ID=TetragonulaCarbonaria_010334-T1.exon5;Parent=TetragonulaCarbonaria_010334-T1
R2_7	funannotate	CDS	4470220	4470624	.	+	0	ID=TetragonulaCarbonaria_010596-T1.cds;Parent=TetragonulaCarbonaria_010596-T1
R2_7	funannotate	CDS	4471539	4471722	.	+	0	ID=TetragonulaCarbonaria_010596-T1.cds;Parent=TetragonulaCarbonaria_010596-T1
R2_7	funannotate	CDS	4473450	4473802	.	+	0	ID=TetragonulaCarbonaria_010596-T1.cds;Parent=TetragonulaCarbonaria_010596-T1
R2_7	funannotate	exon	803105	803312	.	+	.	ID=TetragonulaCarbonaria_010334-T1.exon2;Parent=TetragonulaCarbonaria_010334-T1
R2_7	funannotate	exon	803779	803893	.	+	.	ID=TetragonulaCarbonaria_010334-T1.exon3;Parent=TetragonulaCarbonaria_010334-T1
R2_7	funannotate	exon	805364	805787	.	+	.	ID=TetragonulaCarbonaria_010334-T1.exon8;Parent=TetragonulaCarbonaria_010334-T1
R2_7	funannotate	exon	804933	805020	.	+	.	ID=TetragonulaCarbonaria_010334-T1.exon6;Parent=TetragonulaCarbonaria_010334-T1
R2_7	funannotate	exon	805097	805242	.	+	.	ID=TetragonulaCarbonaria_010334-T1.exon7;Parent=TetragonulaCarbonaria_010334-T1
R2_7	funannotate	five_prime_UTR	5197474	5197675	.	+	.	ID=TetragonulaCarbonaria_010633-T1.utr5p2;Parent=TetragonulaCarbonaria_010633-T1
R2_7	funannotate	five_prime_UTR	5196195	5196248	.	+	.	ID=TetragonulaCarbonaria_010633-T1.utr5p1;Parent=TetragonulaCarbonaria_010633-T1
R2_7	funannotate	CDS	2389418	2389525	.	-	0	ID=TetragonulaCarbonaria_010475-T1.cds;Parent=TetragonulaCarbonaria_010475-T1
R2_7	funannotate	CDS	2388720	2388872	.	-	0	ID=TetragonulaCarbonaria_010475-T1.cds;Parent=TetragonulaCarbonaria_010475-T1
R2_7	funannotate	exon	24299	24373	.	+	.	ID=TetragonulaCarbonaria_010231-T1.exon1;Parent=TetragonulaCarbonaria_010231-T1
R2_7	funannotate	exon	24873	25193	.	+	.	ID=TetragonulaCarbonaria_010231-T1.exon2;Parent=TetragonulaCarbonaria_010231-T1
R2_7	funannotate	exon	25309	25413	.	+	.	ID=TetragonulaCarbonaria_010231-T1.exon3;Parent=TetragonulaCarbonaria_010231-T1
R2_7	funannotate	mRNA	4672601	4679027	.	-	.	ID=TetragonulaCarbonaria_010606-T1;Ontology_term=GO:0006071%2CGO:0004371;Dbxref=PFAM:PF02733%2CInterPro:IPR004006%2CPFAM:PF02734%2CInterPro:IPR036117%2CInterPro:IPR004007;Parent=TetragonulaCarbonaria_010606
R2_7	funannotate	exon	5747414	5747647	.	-	.	ID=TetragonulaCarbonaria_010682-T1.exon1;Parent=TetragonulaCarbonaria_010682-T1
R2_7	funannotate	three_prime_UTR	2498656	2498749	.	-	.	ID=TetragonulaCarbonaria_010489-T1.utr3p1;Parent=TetragonulaCarbonaria_010489-T1
R2_7	funannotate	exon	1754073	1754289	.	-	.	ID=TetragonulaCarbonaria_010429-T1.exon1;Parent=TetragonulaCarbonaria_010429-T1
R2_7	funannotate	mRNA	4915363	4917428	.	+	.	ID=TetragonulaCarbonaria_010618-T1;Parent=TetragonulaCarbonaria_010618
R2_7	funannotate	exon	1752380	1752474	.	-	.	ID=TetragonulaCarbonaria_010429-T1.exon2;Parent=TetragonulaCarbonaria_010429-T1
R2_7	funannotate	exon	299711	300115	.	+	.	ID=TetragonulaCarbonaria_010271-T1.exon8;Parent=TetragonulaCarbonaria_010271-T1
R2_7	funannotate	exon	299152	299330	.	+	.	ID=TetragonulaCarbonaria_010271-T1.exon6;Parent=TetragonulaCarbonaria_010271-T1
R2_7	funannotate	exon	299539	299625	.	+	.	ID=TetragonulaCarbonaria_010271-T1.exon7;Parent=TetragonulaCarbonaria_010271-T1
R2_7	funannotate	mRNA	5295032	5321760	.	+	.	ID=TetragonulaCarbonaria_010643-T1;Ontology_term=GO:0055114%2CGO:0050660%2CGO:0016614;Dbxref=InterPro:IPR012132%2CInterPro:IPR036188%2CInterPro:IPR027424%2CInterPro:IPR000172;Parent=TetragonulaCarbonaria_010643
R2_7	funannotate	exon	298333	298631	.	+	.	ID=TetragonulaCarbonaria_010271-T1.exon4;Parent=TetragonulaCarbonaria_010271-T1
R2_7	funannotate	exon	298817	299058	.	+	.	ID=TetragonulaCarbonaria_010271-T1.exon5;Parent=TetragonulaCarbonaria_010271-T1
R2_7	funannotate	exon	297341	297533	.	+	.	ID=TetragonulaCarbonaria_010271-T1.exon2;Parent=TetragonulaCarbonaria_010271-T1
R2_7	funannotate	exon	298067	298192	.	+	.	ID=TetragonulaCarbonaria_010271-T1.exon3;Parent=TetragonulaCarbonaria_010271-T1
R2_7	funannotate	exon	296367	296638	.	+	.	ID=TetragonulaCarbonaria_010271-T1.exon1;Parent=TetragonulaCarbonaria_010271-T1
R2_7	funannotate	CDS	4308538	4308796	.	+	0	ID=TetragonulaCarbonaria_010580-T1.cds;Parent=TetragonulaCarbonaria_010580-T1
R2_7	funannotate	CDS	4318622	4319018	.	+	0	ID=TetragonulaCarbonaria_010580-T1.cds;Parent=TetragonulaCarbonaria_010580-T1
R2_7	funannotate	CDS	4321477	4321645	.	+	0	ID=TetragonulaCarbonaria_010580-T1.cds;Parent=TetragonulaCarbonaria_010580-T1
R2_7	funannotate	CDS	4326347	4326530	.	+	0	ID=TetragonulaCarbonaria_010580-T1.cds;Parent=TetragonulaCarbonaria_010580-T1
R2_7	funannotate	CDS	4327462	4327724	.	+	0	ID=TetragonulaCarbonaria_010580-T1.cds;Parent=TetragonulaCarbonaria_010580-T1
R2_7	funannotate	CDS	4328323	4328815	.	+	0	ID=TetragonulaCarbonaria_010580-T1.cds;Parent=TetragonulaCarbonaria_010580-T1
R2_7	funannotate	CDS	4329452	4329589	.	+	0	ID=TetragonulaCarbonaria_010580-T1.cds;Parent=TetragonulaCarbonaria_010580-T1
R2_7	funannotate	CDS	4330405	4330808	.	+	0	ID=TetragonulaCarbonaria_010580-T1.cds;Parent=TetragonulaCarbonaria_010580-T1
R2_7	funannotate	three_prime_UTR	411049	411069	.	-	.	ID=TetragonulaCarbonaria_010282-T1.utr3p1;Parent=TetragonulaCarbonaria_010282-T1
R2_7	funannotate	mRNA	5174443	5176396	.	+	.	ID=TetragonulaCarbonaria_010631-T1;Ontology_term=GO:0005975%2CGO:0003824;Dbxref=InterPro:IPR017853%2CPFAM:PF00128%2CInterPro:IPR006047;Parent=TetragonulaCarbonaria_010631
R2_7	funannotate	three_prime_UTR	1778636	1778739	.	-	.	ID=TetragonulaCarbonaria_010431-T1.utr3p1;Parent=TetragonulaCarbonaria_010431-T1
R2_7	funannotate	mRNA	5605836	5608842	.	+	.	ID=TetragonulaCarbonaria_010667-T1;Ontology_term=GO:0055114%2CGO:0016491;Dbxref=InterPro:IPR008333%2CInterPro:IPR039261%2CInterPro:IPR001834%2CPFAM:PF00175%2CInterPro:IPR017927%2CPFAM:PF00970%2CInterPro:IPR001433%2CInterPro:IPR017938;Parent=TetragonulaCarbonaria_010667
R2_7	funannotate	CDS	3815918	3815990	.	-	0	ID=TetragonulaCarbonaria_010552-T1.cds;Parent=TetragonulaCarbonaria_010552-T1
R2_7	funannotate	CDS	3814115	3814509	.	-	0	ID=TetragonulaCarbonaria_010552-T1.cds;Parent=TetragonulaCarbonaria_010552-T1
R2_7	funannotate	five_prime_UTR	323377	323839	.	+	.	ID=TetragonulaCarbonaria_010277-T1.utr5p1;Parent=TetragonulaCarbonaria_010277-T1
R2_7	funannotate	mRNA	5403867	5405245	.	-	.	ID=TetragonulaCarbonaria_010655-T1;Parent=TetragonulaCarbonaria_010655
R2_7	funannotate	mRNA	1619792	1621270	.	+	.	ID=TetragonulaCarbonaria_010416-T1;Parent=TetragonulaCarbonaria_010416
R2_7	funannotate	mRNA	5408578	5410193	.	-	.	ID=TetragonulaCarbonaria_010657-T1;Ontology_term=GO:0016021;Dbxref=InterPro:IPR002076%2CInterPro:IPR030457%2CPFAM:PF01151;Parent=TetragonulaCarbonaria_010657
R2_7	funannotate	CDS	5740114	5740299	.	+	0	ID=TetragonulaCarbonaria_010679-T1.cds;Parent=TetragonulaCarbonaria_010679-T1
R2_7	funannotate	CDS	5742288	5742420	.	+	0	ID=TetragonulaCarbonaria_010679-T1.cds;Parent=TetragonulaCarbonaria_010679-T1
R2_7	funannotate	CDS	5744802	5744974	.	+	0	ID=TetragonulaCarbonaria_010679-T1.cds;Parent=TetragonulaCarbonaria_010679-T1
R2_7	funannotate	CDS	5745075	5745152	.	+	0	ID=TetragonulaCarbonaria_010679-T1.cds;Parent=TetragonulaCarbonaria_010679-T1
R2_7	funannotate	mRNA	5615279	5616424	.	+	.	ID=TetragonulaCarbonaria_010669-T1;Dbxref=InterPro:IPR006553%2CInterPro:IPR032675;Parent=TetragonulaCarbonaria_010669
R2_7	funannotate	mRNA	5322698	5323119	.	+	.	ID=TetragonulaCarbonaria_010645-T1;Ontology_term=GO:0055114%2CGO:0050660;Dbxref=InterPro:IPR012132;Parent=TetragonulaCarbonaria_010645
R2_7	funannotate	mRNA	1521529	1530098	.	-	.	ID=TetragonulaCarbonaria_010404-T1;Ontology_term=GO:0003677;Dbxref=InterPro:IPR009057%2CPFAM:PF00412%2CInterPro:IPR001356%2CInterPro:IPR001781%2CPFAM:PF00046;Parent=TetragonulaCarbonaria_010404
R2_7	funannotate	mRNA	5621461	5624041	.	+	.	ID=TetragonulaCarbonaria_010670-T1;Ontology_term=GO:0008270%2CGO:0003676;Dbxref=PFAM:PF00098%2CInterPro:IPR001878%2CInterPro:IPR036875%2CInterPro:IPR036397;Parent=TetragonulaCarbonaria_010670
R2_7	funannotate	CDS	2878274	2878720	.	+	0	ID=TetragonulaCarbonaria_010512-T1.cds;Parent=TetragonulaCarbonaria_010512-T1
R2_7	funannotate	CDS	2878801	2881407	.	+	0	ID=TetragonulaCarbonaria_010512-T1.cds;Parent=TetragonulaCarbonaria_010512-T1
R2_7	funannotate	exon	98122	98281	.	-	.	ID=TetragonulaCarbonaria_010243-T1.exon11;Parent=TetragonulaCarbonaria_010243-T1
R2_7	funannotate	exon	98869	99046	.	-	.	ID=TetragonulaCarbonaria_010243-T1.exon10;Parent=TetragonulaCarbonaria_010243-T1
R2_7	funannotate	exon	97067	97134	.	-	.	ID=TetragonulaCarbonaria_010243-T1.exon15;Parent=TetragonulaCarbonaria_010243-T1
R2_7	funannotate	exon	97243	97414	.	-	.	ID=TetragonulaCarbonaria_010243-T1.exon14;Parent=TetragonulaCarbonaria_010243-T1
R2_7	funannotate	exon	97497	97608	.	-	.	ID=TetragonulaCarbonaria_010243-T1.exon13;Parent=TetragonulaCarbonaria_010243-T1
R2_7	funannotate	exon	97805	97956	.	-	.	ID=TetragonulaCarbonaria_010243-T1.exon12;Parent=TetragonulaCarbonaria_010243-T1
R2_7	funannotate	mRNA	2039067	2042235	.	+	.	ID=TetragonulaCarbonaria_010453-T1;Parent=TetragonulaCarbonaria_010453
R2_7	funannotate	CDS	5613442	5613591	.	-	0	ID=TetragonulaCarbonaria_010668-T1.cds;Parent=TetragonulaCarbonaria_010668-T1
R2_7	funannotate	CDS	5612895	5613366	.	-	0	ID=TetragonulaCarbonaria_010668-T1.cds;Parent=TetragonulaCarbonaria_010668-T1
R2_7	funannotate	CDS	5612137	5612429	.	-	0	ID=TetragonulaCarbonaria_010668-T1.cds;Parent=TetragonulaCarbonaria_010668-T1
R2_7	funannotate	CDS	4918831	4919093	.	-	0	ID=TetragonulaCarbonaria_010619-T1.cds;Parent=TetragonulaCarbonaria_010619-T1
R2_7	funannotate	CDS	4917939	4918041	.	-	0	ID=TetragonulaCarbonaria_010619-T1.cds;Parent=TetragonulaCarbonaria_010619-T1
R2_7	funannotate	exon	730504	730701	.	+	.	ID=TetragonulaCarbonaria_010324-T1.exon8;Parent=TetragonulaCarbonaria_010324-T1
R2_7	funannotate	mRNA	2224957	2228009	.	+	.	ID=TetragonulaCarbonaria_010465-T1;Parent=TetragonulaCarbonaria_010465
R2_7	funannotate	exon	729406	729684	.	+	.	ID=TetragonulaCarbonaria_010324-T1.exon7;Parent=TetragonulaCarbonaria_010324-T1
R2_7	funannotate	CDS	1214802	1214823	.	+	0	ID=TetragonulaCarbonaria_010377-T1.cds;Parent=TetragonulaCarbonaria_010377-T1
R2_7	funannotate	CDS	1215420	1215679	.	+	0	ID=TetragonulaCarbonaria_010377-T1.cds;Parent=TetragonulaCarbonaria_010377-T1
R2_7	funannotate	exon	730792	732641	.	+	.	ID=TetragonulaCarbonaria_010324-T1.exon9;Parent=TetragonulaCarbonaria_010324-T1
R2_7	funannotate	exon	726924	727034	.	+	.	ID=TetragonulaCarbonaria_010324-T1.exon4;Parent=TetragonulaCarbonaria_010324-T1
R2_7	funannotate	exon	725964	726116	.	+	.	ID=TetragonulaCarbonaria_010324-T1.exon3;Parent=TetragonulaCarbonaria_010324-T1
R2_7	funannotate	exon	728504	728702	.	+	.	ID=TetragonulaCarbonaria_010324-T1.exon6;Parent=TetragonulaCarbonaria_010324-T1
R2_7	funannotate	exon	727097	727259	.	+	.	ID=TetragonulaCarbonaria_010324-T1.exon5;Parent=TetragonulaCarbonaria_010324-T1
R2_7	funannotate	exon	723751	723874	.	+	.	ID=TetragonulaCarbonaria_010324-T1.exon2;Parent=TetragonulaCarbonaria_010324-T1
R2_7	funannotate	exon	723233	723338	.	+	.	ID=TetragonulaCarbonaria_010324-T1.exon1;Parent=TetragonulaCarbonaria_010324-T1
R2_7	funannotate	CDS	707356	707676	.	+	0	ID=TetragonulaCarbonaria_010322-T1.cds;Parent=TetragonulaCarbonaria_010322-T1
R2_7	funannotate	exon	117453	117667	.	-	.	ID=TetragonulaCarbonaria_010247-T3.exon9;Parent=TetragonulaCarbonaria_010247-T3
R2_7	funannotate	exon	118401	118598	.	-	.	ID=TetragonulaCarbonaria_010247-T3.exon6;Parent=TetragonulaCarbonaria_010247-T3
R2_7	funannotate	exon	118681	118958	.	-	.	ID=TetragonulaCarbonaria_010247-T3.exon5;Parent=TetragonulaCarbonaria_010247-T3
R2_7	funannotate	exon	117881	118057	.	-	.	ID=TetragonulaCarbonaria_010247-T3.exon8;Parent=TetragonulaCarbonaria_010247-T3
R2_7	funannotate	exon	118192	118299	.	-	.	ID=TetragonulaCarbonaria_010247-T3.exon7;Parent=TetragonulaCarbonaria_010247-T3
R2_7	funannotate	exon	119749	120400	.	-	.	ID=TetragonulaCarbonaria_010247-T3.exon2;Parent=TetragonulaCarbonaria_010247-T3
R2_7	funannotate	exon	120492	120824	.	-	.	ID=TetragonulaCarbonaria_010247-T3.exon1;Parent=TetragonulaCarbonaria_010247-T3
R2_7	funannotate	exon	119039	119281	.	-	.	ID=TetragonulaCarbonaria_010247-T3.exon4;Parent=TetragonulaCarbonaria_010247-T3
R2_7	funannotate	exon	119403	119662	.	-	.	ID=TetragonulaCarbonaria_010247-T3.exon3;Parent=TetragonulaCarbonaria_010247-T3
R2_7	funannotate	CDS	2499910	2499980	.	-	0	ID=TetragonulaCarbonaria_010489-T1.cds;Parent=TetragonulaCarbonaria_010489-T1
R2_7	funannotate	CDS	2498981	2499228	.	-	0	ID=TetragonulaCarbonaria_010489-T1.cds;Parent=TetragonulaCarbonaria_010489-T1
R2_7	funannotate	CDS	2498750	2498898	.	-	0	ID=TetragonulaCarbonaria_010489-T1.cds;Parent=TetragonulaCarbonaria_010489-T1
R2_7	funannotate	exon	985012	985254	.	+	.	ID=TetragonulaCarbonaria_010361-T1.exon3;Parent=TetragonulaCarbonaria_010361-T1
R2_7	funannotate	exon	980596	980845	.	+	.	ID=TetragonulaCarbonaria_010361-T1.exon2;Parent=TetragonulaCarbonaria_010361-T1
R2_7	funannotate	exon	977783	977946	.	+	.	ID=TetragonulaCarbonaria_010361-T1.exon1;Parent=TetragonulaCarbonaria_010361-T1
R2_7	funannotate	exon	988013	988348	.	+	.	ID=TetragonulaCarbonaria_010361-T1.exon4;Parent=TetragonulaCarbonaria_010361-T1
R2_7	funannotate	exon	1714080	1714290	.	-	.	ID=TetragonulaCarbonaria_010423-T1.exon2;Parent=TetragonulaCarbonaria_010423-T1
R2_7	funannotate	exon	1714561	1714625	.	-	.	ID=TetragonulaCarbonaria_010423-T1.exon1;Parent=TetragonulaCarbonaria_010423-T1
R2_7	funannotate	CDS	3643875	3644011	.	-	0	ID=TetragonulaCarbonaria_010545-T1.cds;Parent=TetragonulaCarbonaria_010545-T1
R2_7	funannotate	CDS	3643608	3643755	.	-	0	ID=TetragonulaCarbonaria_010545-T1.cds;Parent=TetragonulaCarbonaria_010545-T1
R2_7	funannotate	CDS	1296728	1296913	.	-	0	ID=TetragonulaCarbonaria_010382-T1.cds;Parent=TetragonulaCarbonaria_010382-T1
R2_7	funannotate	CDS	1551647	1553839	.	-	0	ID=TetragonulaCarbonaria_010407-T1.cds;Parent=TetragonulaCarbonaria_010407-T1
R2_7	funannotate	mRNA	1861721	1862569	.	-	.	ID=TetragonulaCarbonaria_010441-T1;Parent=TetragonulaCarbonaria_010441
R2_7	funannotate	mRNA	5747414	5747647	.	-	.	ID=TetragonulaCarbonaria_010682-T1;Ontology_term=GO:0055114%2CGO:0050660;Dbxref=InterPro:IPR012132%2CInterPro:IPR036188;Parent=TetragonulaCarbonaria_010682
R2_7	funannotate	mRNA	1442692	1442844	.	+	.	ID=TetragonulaCarbonaria_010391-T1;Parent=TetragonulaCarbonaria_010391
R2_7	funannotate	CDS	4441377	4441718	.	+	0	ID=TetragonulaCarbonaria_010594-T1.cds;Parent=TetragonulaCarbonaria_010594-T1
R2_7	funannotate	CDS	4443555	4445087	.	+	0	ID=TetragonulaCarbonaria_010594-T1.cds;Parent=TetragonulaCarbonaria_010594-T1
R2_7	funannotate	mRNA	1748161	1751020	.	+	.	ID=TetragonulaCarbonaria_010428-T1;Dbxref=InterPro:IPR035969%2CPFAM:PF00566%2CInterPro:IPR000195;Parent=TetragonulaCarbonaria_010428
R2_7	funannotate	mRNA	5865862	5870475	.	+	.	ID=TetragonulaCarbonaria_010694-T1;Ontology_term=GO:0055114%2CGO:0050660%2CGO:0016614;Dbxref=InterPro:IPR012132%2CInterPro:IPR000172%2CInterPro:IPR036188%2CInterPro:IPR007867;Parent=TetragonulaCarbonaria_010694
R2_7	funannotate	CDS	2091052	2091138	.	+	0	ID=TetragonulaCarbonaria_010456-T1.cds;Parent=TetragonulaCarbonaria_010456-T1
R2_7	funannotate	CDS	2091221	2091592	.	+	0	ID=TetragonulaCarbonaria_010456-T1.cds;Parent=TetragonulaCarbonaria_010456-T1
R2_7	funannotate	exon	372126	372437	.	-	.	ID=TetragonulaCarbonaria_010280-T1.exon2;Parent=TetragonulaCarbonaria_010280-T1
R2_7	funannotate	exon	373283	373285	.	-	.	ID=TetragonulaCarbonaria_010280-T1.exon1;Parent=TetragonulaCarbonaria_010280-T1
R2_7	funannotate	exon	115747	115959	.	-	.	ID=TetragonulaCarbonaria_010247-T3.exon14;Parent=TetragonulaCarbonaria_010247-T3
R2_7	funannotate	mRNA	945063	947548	.	+	.	ID=TetragonulaCarbonaria_010354-T1;Parent=TetragonulaCarbonaria_010354
R2_7	funannotate	five_prime_UTR	88334	88335	.	+	.	ID=TetragonulaCarbonaria_010242-T1.utr5p2;Parent=TetragonulaCarbonaria_010242-T1
R2_7	funannotate	exon	5391786	5391946	.	-	.	ID=TetragonulaCarbonaria_010653-T1.exon10;Parent=TetragonulaCarbonaria_010653-T1
R2_7	funannotate	exon	5389606	5389825	.	-	.	ID=TetragonulaCarbonaria_010653-T1.exon12;Parent=TetragonulaCarbonaria_010653-T1
R2_7	funannotate	five_prime_UTR	86882	87032	.	+	.	ID=TetragonulaCarbonaria_010242-T1.utr5p1;Parent=TetragonulaCarbonaria_010242-T1
R2_7	funannotate	exon	5391263	5391700	.	-	.	ID=TetragonulaCarbonaria_010653-T1.exon11;Parent=TetragonulaCarbonaria_010653-T1
R2_7	funannotate	exon	117221	117359	.	-	.	ID=TetragonulaCarbonaria_010247-T3.exon10;Parent=TetragonulaCarbonaria_010247-T3
R2_7	funannotate	exon	116896	117052	.	-	.	ID=TetragonulaCarbonaria_010247-T3.exon11;Parent=TetragonulaCarbonaria_010247-T3
R2_7	funannotate	exon	116516	116769	.	-	.	ID=TetragonulaCarbonaria_010247-T3.exon12;Parent=TetragonulaCarbonaria_010247-T3
R2_7	funannotate	exon	116274	116438	.	-	.	ID=TetragonulaCarbonaria_010247-T3.exon13;Parent=TetragonulaCarbonaria_010247-T3
R2_7	funannotate	CDS	5385166	5385355	.	-	0	ID=TetragonulaCarbonaria_010650-T1.cds;Parent=TetragonulaCarbonaria_010650-T1
R2_7	funannotate	CDS	5384893	5385104	.	-	0	ID=TetragonulaCarbonaria_010650-T1.cds;Parent=TetragonulaCarbonaria_010650-T1
R2_7	funannotate	exon	300959	301013	.	+	.	ID=TetragonulaCarbonaria_010272-T1.exon1;Parent=TetragonulaCarbonaria_010272-T1
R2_7	funannotate	exon	304427	304563	.	+	.	ID=TetragonulaCarbonaria_010272-T1.exon2;Parent=TetragonulaCarbonaria_010272-T1
R2_7	funannotate	exon	304680	304857	.	+	.	ID=TetragonulaCarbonaria_010272-T1.exon3;Parent=TetragonulaCarbonaria_010272-T1
R2_7	funannotate	exon	304981	305108	.	+	.	ID=TetragonulaCarbonaria_010272-T1.exon4;Parent=TetragonulaCarbonaria_010272-T1
R2_7	funannotate	exon	305323	305467	.	+	.	ID=TetragonulaCarbonaria_010272-T1.exon5;Parent=TetragonulaCarbonaria_010272-T1
R2_7	funannotate	exon	305572	305711	.	+	.	ID=TetragonulaCarbonaria_010272-T1.exon6;Parent=TetragonulaCarbonaria_010272-T1
R2_7	funannotate	exon	305985	306153	.	+	.	ID=TetragonulaCarbonaria_010272-T1.exon7;Parent=TetragonulaCarbonaria_010272-T1
R2_7	funannotate	exon	306331	306454	.	+	.	ID=TetragonulaCarbonaria_010272-T1.exon8;Parent=TetragonulaCarbonaria_010272-T1
R2_7	funannotate	exon	306659	306834	.	+	.	ID=TetragonulaCarbonaria_010272-T1.exon9;Parent=TetragonulaCarbonaria_010272-T1
R2_7	funannotate	mRNA	853636	857109	.	-	.	ID=TetragonulaCarbonaria_010342-T1;Dbxref=InterPro:IPR021777%2CPFAM:PF11822;Parent=TetragonulaCarbonaria_010342
R2_7	funannotate	mRNA	1241033	1242726	.	+	.	ID=TetragonulaCarbonaria_010378-T1;Parent=TetragonulaCarbonaria_010378
R2_7	funannotate	mRNA	1018102	1018272	.	+	.	ID=TetragonulaCarbonaria_010366-T1;Parent=TetragonulaCarbonaria_010366
R2_7	funannotate	exon	1095483	1095622	.	-	.	ID=TetragonulaCarbonaria_010371-T1.exon1;Parent=TetragonulaCarbonaria_010371-T1
R2_7	funannotate	exon	1092823	1093014	.	-	.	ID=TetragonulaCarbonaria_010371-T1.exon2;Parent=TetragonulaCarbonaria_010371-T1
R2_7	funannotate	exon	1091721	1092246	.	-	.	ID=TetragonulaCarbonaria_010371-T1.exon3;Parent=TetragonulaCarbonaria_010371-T1
R2_7	funannotate	exon	2172025	2172311	.	-	.	ID=TetragonulaCarbonaria_010460-T1.exon1;Parent=TetragonulaCarbonaria_010460-T1
R2_7	funannotate	exon	2171186	2171408	.	-	.	ID=TetragonulaCarbonaria_010460-T1.exon2;Parent=TetragonulaCarbonaria_010460-T1
R2_7	funannotate	exon	5180099	5180434	.	+	.	ID=TetragonulaCarbonaria_010632-T1.exon3;Parent=TetragonulaCarbonaria_010632-T1
R2_7	funannotate	exon	5179528	5179545	.	+	.	ID=TetragonulaCarbonaria_010632-T1.exon1;Parent=TetragonulaCarbonaria_010632-T1
R2_7	funannotate	exon	5179838	5180017	.	+	.	ID=TetragonulaCarbonaria_010632-T1.exon2;Parent=TetragonulaCarbonaria_010632-T1
R2_7	funannotate	mRNA	2428687	2432244	.	-	.	ID=TetragonulaCarbonaria_010477-T1;Parent=TetragonulaCarbonaria_010477
R2_7	funannotate	exon	100121	100244	.	-	.	ID=TetragonulaCarbonaria_010243-T1.exon6;Parent=TetragonulaCarbonaria_010243-T1
R2_7	funannotate	exon	100587	100708	.	-	.	ID=TetragonulaCarbonaria_010243-T1.exon5;Parent=TetragonulaCarbonaria_010243-T1
R2_7	funannotate	exon	100797	100932	.	-	.	ID=TetragonulaCarbonaria_010243-T1.exon4;Parent=TetragonulaCarbonaria_010243-T1
R2_7	funannotate	exon	101720	101813	.	-	.	ID=TetragonulaCarbonaria_010243-T1.exon3;Parent=TetragonulaCarbonaria_010243-T1
R2_7	funannotate	exon	99144	99288	.	-	.	ID=TetragonulaCarbonaria_010243-T1.exon9;Parent=TetragonulaCarbonaria_010243-T1
R2_7	funannotate	exon	99627	99803	.	-	.	ID=TetragonulaCarbonaria_010243-T1.exon8;Parent=TetragonulaCarbonaria_010243-T1
R2_7	funannotate	exon	99886	100031	.	-	.	ID=TetragonulaCarbonaria_010243-T1.exon7;Parent=TetragonulaCarbonaria_010243-T1
R2_7	funannotate	exon	101922	101989	.	-	.	ID=TetragonulaCarbonaria_010243-T1.exon2;Parent=TetragonulaCarbonaria_010243-T1
R2_7	funannotate	exon	102612	102740	.	-	.	ID=TetragonulaCarbonaria_010243-T1.exon1;Parent=TetragonulaCarbonaria_010243-T1
R2_7	funannotate	mRNA	606473	609795	.	-	.	ID=TetragonulaCarbonaria_010305-T1;Ontology_term=GO:0046872;Dbxref=PFAM:PF15663%2CInterPro:IPR036855%2CInterPro:IPR041686%2CInterPro:IPR000571;Parent=TetragonulaCarbonaria_010305
R2_7	funannotate	mRNA	2498656	2499980	.	-	.	ID=TetragonulaCarbonaria_010489-T1;Parent=TetragonulaCarbonaria_010489
R2_7	funannotate	three_prime_UTR	78667	78881	.	+	.	ID=TetragonulaCarbonaria_010241-T1.utr3p1;Parent=TetragonulaCarbonaria_010241-T1
R2_7	funannotate	mRNA	4390957	4391555	.	+	.	ID=TetragonulaCarbonaria_024338-T1;Parent=TetragonulaCarbonaria_024338
R2_7	funannotate	exon	2881739	2881851	.	-	.	ID=TetragonulaCarbonaria_010513-T1.exon3;Parent=TetragonulaCarbonaria_010513-T1
R2_7	funannotate	exon	2881548	2881659	.	-	.	ID=TetragonulaCarbonaria_010513-T1.exon4;Parent=TetragonulaCarbonaria_010513-T1
R2_7	funannotate	exon	2882381	2882502	.	-	.	ID=TetragonulaCarbonaria_010513-T1.exon1;Parent=TetragonulaCarbonaria_010513-T1
R2_7	funannotate	exon	2882056	2882281	.	-	.	ID=TetragonulaCarbonaria_010513-T1.exon2;Parent=TetragonulaCarbonaria_010513-T1
R2_7	funannotate	exon	2881470	2881493	.	-	.	ID=TetragonulaCarbonaria_010513-T1.exon5;Parent=TetragonulaCarbonaria_010513-T1
R2_7	funannotate	mRNA	661088	671184	.	-	.	ID=TetragonulaCarbonaria_010317-T1;Ontology_term=GO:0006750%2CGO:0016874%2CGO:0004363%2CGO:0005524;Dbxref=InterPro:IPR003734%2CPFAM:PF02582%2CPFAM:PF03199%2CInterPro:IPR014049%2CInterPro:IPR005615%2CInterPro:IPR014042%2CInterPro:IPR014709%2CInterPro:IPR037013%2CInterPro:IPR016185%2CInterPro:IPR004887%2CPFAM:PF03917;Parent=TetragonulaCarbonaria_010317
R2_7	funannotate	exon	5885334	5885545	.	-	.	ID=TetragonulaCarbonaria_010697-T1.exon7;Parent=TetragonulaCarbonaria_010697-T1
R2_7	funannotate	exon	5885624	5886180	.	-	.	ID=TetragonulaCarbonaria_010697-T1.exon6;Parent=TetragonulaCarbonaria_010697-T1
R2_7	funannotate	exon	5886282	5886651	.	-	.	ID=TetragonulaCarbonaria_010697-T1.exon5;Parent=TetragonulaCarbonaria_010697-T1
R2_7	funannotate	exon	5887575	5887701	.	-	.	ID=TetragonulaCarbonaria_010697-T1.exon4;Parent=TetragonulaCarbonaria_010697-T1
R2_7	funannotate	exon	5888749	5888834	.	-	.	ID=TetragonulaCarbonaria_010697-T1.exon3;Parent=TetragonulaCarbonaria_010697-T1
R2_7	funannotate	exon	5889574	5889657	.	-	.	ID=TetragonulaCarbonaria_010697-T1.exon2;Parent=TetragonulaCarbonaria_010697-T1
R2_7	funannotate	exon	5889906	5889942	.	-	.	ID=TetragonulaCarbonaria_010697-T1.exon1;Parent=TetragonulaCarbonaria_010697-T1
R2_7	funannotate	mRNA	2507028	2522027	.	-	.	ID=TetragonulaCarbonaria_010490-T1;Parent=TetragonulaCarbonaria_010490
R2_7	funannotate	mRNA	783332	787729	.	-	.	ID=TetragonulaCarbonaria_010330-T1;Ontology_term=GO:0030123%2CGO:0030117%2CGO:0006886%2CGO:0016192;Dbxref=PFAM:PF12717%2CInterPro:IPR011989%2CPFAM:PF14796%2CInterPro:IPR026740%2CPFAM:PF01602%2CInterPro:IPR002553%2CInterPro:IPR026739%2CInterPro:IPR016024%2CInterPro:IPR029390;Parent=TetragonulaCarbonaria_010330
R2_7	funannotate	CDS	2465517	2465698	.	-	0	ID=TetragonulaCarbonaria_010482-T1.cds;Parent=TetragonulaCarbonaria_010482-T1
R2_7	funannotate	CDS	2462438	2462606	.	-	0	ID=TetragonulaCarbonaria_010482-T1.cds;Parent=TetragonulaCarbonaria_010482-T1
R2_7	funannotate	CDS	2462216	2462348	.	-	0	ID=TetragonulaCarbonaria_010482-T1.cds;Parent=TetragonulaCarbonaria_010482-T1
R2_7	funannotate	CDS	2462103	2462113	.	-	0	ID=TetragonulaCarbonaria_010482-T1.cds;Parent=TetragonulaCarbonaria_010482-T1
R2_7	funannotate	exon	28847	28866	.	-	.	ID=TetragonulaCarbonaria_010233-T1.exon3;Parent=TetragonulaCarbonaria_010233-T1
R2_7	funannotate	exon	32499	32688	.	-	.	ID=TetragonulaCarbonaria_010233-T1.exon2;Parent=TetragonulaCarbonaria_010233-T1
R2_7	funannotate	exon	34041	34172	.	-	.	ID=TetragonulaCarbonaria_010233-T1.exon1;Parent=TetragonulaCarbonaria_010233-T1
R2_7	funannotate	mRNA	781083	782087	.	-	.	ID=TetragonulaCarbonaria_010329-T1;Ontology_term=GO:0003735%2CGO:0005840%2CGO:0006412;Dbxref=InterPro:IPR005568%2CInterPro:IPR008991%2CPFAM:PF03868%2CInterPro:IPR041997%2CInterPro:IPR000915%2CInterPro:IPR014722%2CPFAM:PF01159;Parent=TetragonulaCarbonaria_010329
R2_7	funannotate	exon	4551741	4551905	.	-	.	ID=TetragonulaCarbonaria_010602-T1.exon1;Parent=TetragonulaCarbonaria_010602-T1
R2_7	funannotate	exon	1727417	1727744	.	+	.	ID=TetragonulaCarbonaria_010424-T1.exon5;Parent=TetragonulaCarbonaria_010424-T1
R2_7	funannotate	exon	1726365	1726816	.	+	.	ID=TetragonulaCarbonaria_010424-T1.exon4;Parent=TetragonulaCarbonaria_010424-T1
R2_7	funannotate	exon	1725630	1725895	.	+	.	ID=TetragonulaCarbonaria_010424-T1.exon3;Parent=TetragonulaCarbonaria_010424-T1
R2_7	funannotate	exon	1724522	1724672	.	+	.	ID=TetragonulaCarbonaria_010424-T1.exon2;Parent=TetragonulaCarbonaria_010424-T1
R2_7	funannotate	exon	1724309	1724341	.	+	.	ID=TetragonulaCarbonaria_010424-T1.exon1;Parent=TetragonulaCarbonaria_010424-T1
R2_7	funannotate	CDS	1631034	1631211	.	+	0	ID=TetragonulaCarbonaria_010417-T1.cds;Parent=TetragonulaCarbonaria_010417-T1
R2_7	funannotate	CDS	1636813	1637087	.	+	0	ID=TetragonulaCarbonaria_010417-T1.cds;Parent=TetragonulaCarbonaria_010417-T1
R2_7	funannotate	exon	2001400	2001526	.	+	.	ID=TetragonulaCarbonaria_010450-T1.exon3;Parent=TetragonulaCarbonaria_010450-T1
R2_7	funannotate	exon	1997356	1997527	.	+	.	ID=TetragonulaCarbonaria_010450-T1.exon2;Parent=TetragonulaCarbonaria_010450-T1
R2_7	funannotate	exon	1996009	1996270	.	+	.	ID=TetragonulaCarbonaria_010450-T1.exon1;Parent=TetragonulaCarbonaria_010450-T1
R2_7	funannotate	five_prime_UTR	790420	790795	.	+	.	ID=TetragonulaCarbonaria_010332-T1.utr5p1;Parent=TetragonulaCarbonaria_010332-T1
R2_7	funannotate	CDS	3213339	3213436	.	+	0	ID=TetragonulaCarbonaria_010535-T1.cds;Parent=TetragonulaCarbonaria_010535-T1
R2_7	funannotate	CDS	3214492	3214807	.	+	0	ID=TetragonulaCarbonaria_010535-T1.cds;Parent=TetragonulaCarbonaria_010535-T1
R2_7	funannotate	CDS	6130786	6130977	.	-	0	ID=TetragonulaCarbonaria_010714-T1.cds;Parent=TetragonulaCarbonaria_010714-T1
R2_7	funannotate	five_prime_UTR	2389526	2389938	.	-	.	ID=TetragonulaCarbonaria_010475-T1.utr5p1;Parent=TetragonulaCarbonaria_010475-T1
R2_7	funannotate	exon	2852771	2853075	.	-	.	ID=TetragonulaCarbonaria_010505-T1.exon1;Parent=TetragonulaCarbonaria_010505-T1
R2_7	funannotate	exon	5817712	5818047	.	+	.	ID=TetragonulaCarbonaria_010689-T1.exon1;Parent=TetragonulaCarbonaria_010689-T1
R2_7	funannotate	exon	2851950	2852313	.	-	.	ID=TetragonulaCarbonaria_010505-T1.exon2;Parent=TetragonulaCarbonaria_010505-T1
R2_7	funannotate	exon	2851011	2851268	.	-	.	ID=TetragonulaCarbonaria_010505-T1.exon3;Parent=TetragonulaCarbonaria_010505-T1
R2_7	funannotate	five_prime_UTR	76525	76528	.	+	.	ID=TetragonulaCarbonaria_010241-T1.utr5p2;Parent=TetragonulaCarbonaria_010241-T1
R2_7	funannotate	five_prime_UTR	73664	73950	.	+	.	ID=TetragonulaCarbonaria_010241-T1.utr5p1;Parent=TetragonulaCarbonaria_010241-T1
R2_7	funannotate	exon	38757	39043	.	-	.	ID=TetragonulaCarbonaria_010235-T1.exon6;Parent=TetragonulaCarbonaria_010235-T1
R2_7	funannotate	exon	793781	793994	.	+	.	ID=TetragonulaCarbonaria_010332-T1.exon10;Parent=TetragonulaCarbonaria_010332-T1
R2_7	funannotate	CDS	1507695	1508188	.	-	0	ID=TetragonulaCarbonaria_010401-T1.cds;Parent=TetragonulaCarbonaria_010401-T1
R2_7	funannotate	CDS	1505125	1505260	.	-	0	ID=TetragonulaCarbonaria_010401-T1.cds;Parent=TetragonulaCarbonaria_010401-T1
R2_7	funannotate	CDS	1504915	1505007	.	-	0	ID=TetragonulaCarbonaria_010401-T1.cds;Parent=TetragonulaCarbonaria_010401-T1
R2_7	funannotate	exon	794090	794197	.	+	.	ID=TetragonulaCarbonaria_010332-T1.exon11;Parent=TetragonulaCarbonaria_010332-T1
R2_7	funannotate	exon	794321	794640	.	+	.	ID=TetragonulaCarbonaria_010332-T1.exon12;Parent=TetragonulaCarbonaria_010332-T1
R2_7	funannotate	exon	42026	42937	.	-	.	ID=TetragonulaCarbonaria_010235-T1.exon1;Parent=TetragonulaCarbonaria_010235-T1
R2_7	funannotate	exon	40293	40915	.	-	.	ID=TetragonulaCarbonaria_010235-T1.exon3;Parent=TetragonulaCarbonaria_010235-T1
R2_7	funannotate	exon	41082	41400	.	-	.	ID=TetragonulaCarbonaria_010235-T1.exon2;Parent=TetragonulaCarbonaria_010235-T1
R2_7	funannotate	exon	39146	39334	.	-	.	ID=TetragonulaCarbonaria_010235-T1.exon5;Parent=TetragonulaCarbonaria_010235-T1
R2_7	funannotate	exon	39403	39853	.	-	.	ID=TetragonulaCarbonaria_010235-T1.exon4;Parent=TetragonulaCarbonaria_010235-T1
R2_7	funannotate	exon	4328323	4328815	.	+	.	ID=TetragonulaCarbonaria_010580-T1.exon6;Parent=TetragonulaCarbonaria_010580-T1
R2_7	funannotate	exon	4327462	4327724	.	+	.	ID=TetragonulaCarbonaria_010580-T1.exon5;Parent=TetragonulaCarbonaria_010580-T1
R2_7	funannotate	exon	4326347	4326530	.	+	.	ID=TetragonulaCarbonaria_010580-T1.exon4;Parent=TetragonulaCarbonaria_010580-T1
R2_7	funannotate	exon	4321477	4321645	.	+	.	ID=TetragonulaCarbonaria_010580-T1.exon3;Parent=TetragonulaCarbonaria_010580-T1
R2_7	funannotate	exon	4318622	4319018	.	+	.	ID=TetragonulaCarbonaria_010580-T1.exon2;Parent=TetragonulaCarbonaria_010580-T1
R2_7	funannotate	exon	4308538	4308796	.	+	.	ID=TetragonulaCarbonaria_010580-T1.exon1;Parent=TetragonulaCarbonaria_010580-T1
R2_7	funannotate	exon	4330405	4330808	.	+	.	ID=TetragonulaCarbonaria_010580-T1.exon8;Parent=TetragonulaCarbonaria_010580-T1
R2_7	funannotate	exon	4329452	4329589	.	+	.	ID=TetragonulaCarbonaria_010580-T1.exon7;Parent=TetragonulaCarbonaria_010580-T1
R2_7	funannotate	CDS	4783638	4783764	.	-	0	ID=TetragonulaCarbonaria_010609-T1.cds;Parent=TetragonulaCarbonaria_010609-T1
R2_7	funannotate	CDS	4782085	4782377	.	-	0	ID=TetragonulaCarbonaria_010609-T1.cds;Parent=TetragonulaCarbonaria_010609-T1
R2_7	funannotate	CDS	4779160	4779357	.	-	0	ID=TetragonulaCarbonaria_010609-T1.cds;Parent=TetragonulaCarbonaria_010609-T1
R2_7	funannotate	CDS	4779067	4779096	.	-	0	ID=TetragonulaCarbonaria_010609-T1.cds;Parent=TetragonulaCarbonaria_010609-T1
R2_7	funannotate	CDS	266921	267319	.	-	0	ID=TetragonulaCarbonaria_010266-T1.cds;Parent=TetragonulaCarbonaria_010266-T1
R2_7	funannotate	CDS	265487	265706	.	-	0	ID=TetragonulaCarbonaria_010266-T1.cds;Parent=TetragonulaCarbonaria_010266-T1
R2_7	funannotate	CDS	262884	263173	.	-	0	ID=TetragonulaCarbonaria_010266-T1.cds;Parent=TetragonulaCarbonaria_010266-T1
R2_7	funannotate	CDS	262212	262460	.	-	0	ID=TetragonulaCarbonaria_010266-T1.cds;Parent=TetragonulaCarbonaria_010266-T1
R2_7	funannotate	exon	4177512	4178305	.	-	.	ID=TetragonulaCarbonaria_010569-T1.exon2;Parent=TetragonulaCarbonaria_010569-T1
R2_7	funannotate	exon	119403	119662	.	-	.	ID=TetragonulaCarbonaria_010247-T2.exon5;Parent=TetragonulaCarbonaria_010247-T2
R2_7	funannotate	exon	119749	120071	.	-	.	ID=TetragonulaCarbonaria_010247-T2.exon4;Parent=TetragonulaCarbonaria_010247-T2
R2_7	funannotate	exon	120161	120400	.	-	.	ID=TetragonulaCarbonaria_010247-T2.exon3;Parent=TetragonulaCarbonaria_010247-T2
R2_7	funannotate	exon	120492	120824	.	-	.	ID=TetragonulaCarbonaria_010247-T2.exon2;Parent=TetragonulaCarbonaria_010247-T2
R2_7	funannotate	exon	120907	120975	.	-	.	ID=TetragonulaCarbonaria_010247-T2.exon1;Parent=TetragonulaCarbonaria_010247-T2
R2_7	funannotate	exon	118192	118299	.	-	.	ID=TetragonulaCarbonaria_010247-T2.exon9;Parent=TetragonulaCarbonaria_010247-T2
R2_7	funannotate	exon	118401	118598	.	-	.	ID=TetragonulaCarbonaria_010247-T2.exon8;Parent=TetragonulaCarbonaria_010247-T2
R2_7	funannotate	exon	4178423	4178498	.	-	.	ID=TetragonulaCarbonaria_010569-T1.exon1;Parent=TetragonulaCarbonaria_010569-T1
R2_7	funannotate	exon	118681	118958	.	-	.	ID=TetragonulaCarbonaria_010247-T2.exon7;Parent=TetragonulaCarbonaria_010247-T2
R2_7	funannotate	exon	119039	119281	.	-	.	ID=TetragonulaCarbonaria_010247-T2.exon6;Parent=TetragonulaCarbonaria_010247-T2
R2_7	funannotate	exon	562548	562576	.	+	.	ID=TetragonulaCarbonaria_010299-T1.exon4;Parent=TetragonulaCarbonaria_010299-T1
R2_7	funannotate	exon	562305	562414	.	+	.	ID=TetragonulaCarbonaria_010299-T1.exon3;Parent=TetragonulaCarbonaria_010299-T1
R2_7	funannotate	exon	561842	562032	.	+	.	ID=TetragonulaCarbonaria_010299-T1.exon2;Parent=TetragonulaCarbonaria_010299-T1
R2_7	funannotate	exon	560181	560483	.	+	.	ID=TetragonulaCarbonaria_010299-T1.exon1;Parent=TetragonulaCarbonaria_010299-T1
R2_7	funannotate	mRNA	2878274	2881407	.	+	.	ID=TetragonulaCarbonaria_010512-T1;Ontology_term=GO:0008556%2CGO:0000166%2CGO:0005524%2CGO:0006813%2CGO:0016021;Dbxref=InterPro:IPR036412%2CInterPro:IPR004014%2CInterPro:IPR023298%2CInterPro:IPR005775%2CInterPro:IPR023299%2CInterPro:IPR018303%2CInterPro:IPR006068%2CInterPro:IPR023214%2CInterPro:IPR001757%2CPFAM:PF00702%2CPFAM:PF00122%2CInterPro:IPR008250%2CPFAM:PF13246%2CPFAM:PF00689%2CPFAM:PF006…
R2_7	funannotate	CDS	1378042	1378104	.	-	0	ID=TetragonulaCarbonaria_010387-T1.cds;Parent=TetragonulaCarbonaria_010387-T1
R2_7	funannotate	CDS	1377542	1377958	.	-	0	ID=TetragonulaCarbonaria_010387-T1.cds;Parent=TetragonulaCarbonaria_010387-T1
R2_7	funannotate	CDS	2952971	2953032	.	+	0	ID=TetragonulaCarbonaria_010522-T1.cds;Parent=TetragonulaCarbonaria_010522-T1
R2_7	funannotate	CDS	2955027	2955174	.	+	0	ID=TetragonulaCarbonaria_010522-T1.cds;Parent=TetragonulaCarbonaria_010522-T1
R2_7	funannotate	CDS	2955324	2955425	.	+	0	ID=TetragonulaCarbonaria_010522-T1.cds;Parent=TetragonulaCarbonaria_010522-T1
R2_7	funannotate	CDS	2957239	2957586	.	+	0	ID=TetragonulaCarbonaria_010522-T1.cds;Parent=TetragonulaCarbonaria_010522-T1
R2_7	funannotate	CDS	2957679	2957838	.	+	0	ID=TetragonulaCarbonaria_010522-T1.cds;Parent=TetragonulaCarbonaria_010522-T1
R2_7	funannotate	CDS	2957955	2958106	.	+	0	ID=TetragonulaCarbonaria_010522-T1.cds;Parent=TetragonulaCarbonaria_010522-T1
R2_7	funannotate	CDS	2958364	2958658	.	+	0	ID=TetragonulaCarbonaria_010522-T1.cds;Parent=TetragonulaCarbonaria_010522-T1
R2_7	funannotate	CDS	2959132	2959163	.	+	0	ID=TetragonulaCarbonaria_010522-T1.cds;Parent=TetragonulaCarbonaria_010522-T1
R2_7	funannotate	mRNA	2794377	2796381	.	-	.	ID=TetragonulaCarbonaria_010500-T1;Parent=TetragonulaCarbonaria_010500
R2_7	funannotate	CDS	646642	647124	.	+	0	ID=TetragonulaCarbonaria_010312-T1.cds;Parent=TetragonulaCarbonaria_010312-T1
R2_7	funannotate	CDS	647219	647664	.	+	0	ID=TetragonulaCarbonaria_010312-T1.cds;Parent=TetragonulaCarbonaria_010312-T1
R2_7	funannotate	CDS	647750	648065	.	+	0	ID=TetragonulaCarbonaria_010312-T1.cds;Parent=TetragonulaCarbonaria_010312-T1
R2_7	funannotate	CDS	648155	648368	.	+	0	ID=TetragonulaCarbonaria_010312-T1.cds;Parent=TetragonulaCarbonaria_010312-T1
R2_7	funannotate	CDS	648430	648539	.	+	0	ID=TetragonulaCarbonaria_010312-T1.cds;Parent=TetragonulaCarbonaria_010312-T1
R2_7	funannotate	CDS	648629	648776	.	+	0	ID=TetragonulaCarbonaria_010312-T1.cds;Parent=TetragonulaCarbonaria_010312-T1
R2_7	funannotate	CDS	649581	649759	.	+	0	ID=TetragonulaCarbonaria_010312-T1.cds;Parent=TetragonulaCarbonaria_010312-T1
R2_7	funannotate	CDS	649845	649995	.	+	0	ID=TetragonulaCarbonaria_010312-T1.cds;Parent=TetragonulaCarbonaria_010312-T1
R2_7	funannotate	CDS	650317	650609	.	+	0	ID=TetragonulaCarbonaria_010312-T1.cds;Parent=TetragonulaCarbonaria_010312-T1
R2_7	funannotate	CDS	650764	651319	.	+	0	ID=TetragonulaCarbonaria_010312-T1.cds;Parent=TetragonulaCarbonaria_010312-T1
R2_7	funannotate	CDS	651396	651448	.	+	0	ID=TetragonulaCarbonaria_010312-T1.cds;Parent=TetragonulaCarbonaria_010312-T1
R2_7	funannotate	CDS	651531	651689	.	+	0	ID=TetragonulaCarbonaria_010312-T1.cds;Parent=TetragonulaCarbonaria_010312-T1
R2_7	funannotate	CDS	652069	652326	.	+	0	ID=TetragonulaCarbonaria_010312-T1.cds;Parent=TetragonulaCarbonaria_010312-T1
R2_7	funannotate	CDS	652410	652637	.	+	0	ID=TetragonulaCarbonaria_010312-T1.cds;Parent=TetragonulaCarbonaria_010312-T1
R2_7	funannotate	CDS	1095483	1095622	.	-	0	ID=TetragonulaCarbonaria_010371-T1.cds;Parent=TetragonulaCarbonaria_010371-T1
R2_7	funannotate	CDS	1092823	1093014	.	-	0	ID=TetragonulaCarbonaria_010371-T1.cds;Parent=TetragonulaCarbonaria_010371-T1
R2_7	funannotate	CDS	1091721	1092246	.	-	0	ID=TetragonulaCarbonaria_010371-T1.cds;Parent=TetragonulaCarbonaria_010371-T1
R2_7	funannotate	CDS	153100	153201	.	-	0	ID=TetragonulaCarbonaria_010254-T1.cds;Parent=TetragonulaCarbonaria_010254-T1
R2_7	funannotate	CDS	151378	151587	.	-	0	ID=TetragonulaCarbonaria_010254-T1.cds;Parent=TetragonulaCarbonaria_010254-T1
R2_7	funannotate	CDS	150998	151261	.	-	0	ID=TetragonulaCarbonaria_010254-T1.cds;Parent=TetragonulaCarbonaria_010254-T1
R2_7	funannotate	CDS	150740	150912	.	-	0	ID=TetragonulaCarbonaria_010254-T1.cds;Parent=TetragonulaCarbonaria_010254-T1
R2_7	funannotate	CDS	150490	150597	.	-	0	ID=TetragonulaCarbonaria_010254-T1.cds;Parent=TetragonulaCarbonaria_010254-T1
R2_7	funannotate	CDS	150300	150372	.	-	0	ID=TetragonulaCarbonaria_010254-T1.cds;Parent=TetragonulaCarbonaria_010254-T1
R2_7	funannotate	exon	4475328	4476430	.	+	.	ID=TetragonulaCarbonaria_010597-T1.exon1;Parent=TetragonulaCarbonaria_010597-T1
R2_7	funannotate	exon	5800729	5800762	.	+	.	ID=TetragonulaCarbonaria_010686-T1.exon1;Parent=TetragonulaCarbonaria_010686-T1
R2_7	funannotate	exon	1619792	1621270	.	+	.	ID=TetragonulaCarbonaria_010416-T1.exon1;Parent=TetragonulaCarbonaria_010416-T1
R2_7	funannotate	exon	5800892	5801163	.	+	.	ID=TetragonulaCarbonaria_010686-T1.exon2;Parent=TetragonulaCarbonaria_010686-T1
R2_7	funannotate	exon	1594356	1595243	.	-	.	ID=TetragonulaCarbonaria_010413-T1.exon1;Parent=TetragonulaCarbonaria_010413-T1
R2_7	funannotate	exon	2842962	2843099	.	-	.	ID=TetragonulaCarbonaria_010502-T1.exon1;Parent=TetragonulaCarbonaria_010502-T1
R2_7	funannotate	exon	2842726	2842872	.	-	.	ID=TetragonulaCarbonaria_010502-T1.exon2;Parent=TetragonulaCarbonaria_010502-T1
R2_7	funannotate	exon	2842179	2842250	.	-	.	ID=TetragonulaCarbonaria_010502-T1.exon3;Parent=TetragonulaCarbonaria_010502-T1
R2_7	funannotate	exon	2839400	2842111	.	-	.	ID=TetragonulaCarbonaria_010502-T1.exon4;Parent=TetragonulaCarbonaria_010502-T1
R2_7	funannotate	CDS	5274300	5274311	.	-	0	ID=TetragonulaCarbonaria_010640-T1.cds;Parent=TetragonulaCarbonaria_010640-T1
R2_7	funannotate	CDS	5269750	5269883	.	-	0	ID=TetragonulaCarbonaria_010640-T1.cds;Parent=TetragonulaCarbonaria_010640-T1
R2_7	funannotate	CDS	5263313	5263580	.	-	0	ID=TetragonulaCarbonaria_010640-T1.cds;Parent=TetragonulaCarbonaria_010640-T1
R2_7	funannotate	CDS	2572331	2572401	.	-	0	ID=TetragonulaCarbonaria_010492-T1.cds;Parent=TetragonulaCarbonaria_010492-T1
R2_7	funannotate	CDS	2571859	2572078	.	-	0	ID=TetragonulaCarbonaria_010492-T1.cds;Parent=TetragonulaCarbonaria_010492-T1
R2_7	funannotate	CDS	2571440	2571532	.	-	0	ID=TetragonulaCarbonaria_010492-T1.cds;Parent=TetragonulaCarbonaria_010492-T1
R2_7	funannotate	CDS	780441	780543	.	-	0	ID=TetragonulaCarbonaria_010328-T1.cds;Parent=TetragonulaCarbonaria_010328-T1
R2_7	funannotate	CDS	779880	780097	.	-	0	ID=TetragonulaCarbonaria_010328-T1.cds;Parent=TetragonulaCarbonaria_010328-T1
R2_7	funannotate	CDS	779638	779802	.	-	0	ID=TetragonulaCarbonaria_010328-T1.cds;Parent=TetragonulaCarbonaria_010328-T1
R2_7	funannotate	CDS	779444	779569	.	-	0	ID=TetragonulaCarbonaria_010328-T1.cds;Parent=TetragonulaCarbonaria_010328-T1
R2_7	funannotate	CDS	778409	778716	.	-	0	ID=TetragonulaCarbonaria_010328-T1.cds;Parent=TetragonulaCarbonaria_010328-T1
R2_7	funannotate	CDS	778034	778314	.	-	0	ID=TetragonulaCarbonaria_010328-T1.cds;Parent=TetragonulaCarbonaria_010328-T1
R2_7	funannotate	CDS	777715	777933	.	-	0	ID=TetragonulaCarbonaria_010328-T1.cds;Parent=TetragonulaCarbonaria_010328-T1
R2_7	funannotate	CDS	777524	777640	.	-	0	ID=TetragonulaCarbonaria_010328-T1.cds;Parent=TetragonulaCarbonaria_010328-T1
R2_7	funannotate	CDS	777112	777451	.	-	0	ID=TetragonulaCarbonaria_010328-T1.cds;Parent=TetragonulaCarbonaria_010328-T1
R2_7	funannotate	CDS	776754	777055	.	-	0	ID=TetragonulaCarbonaria_010328-T1.cds;Parent=TetragonulaCarbonaria_010328-T1
R2_7	funannotate	CDS	776521	776627	.	-	0	ID=TetragonulaCarbonaria_010328-T1.cds;Parent=TetragonulaCarbonaria_010328-T1
R2_7	funannotate	CDS	776220	776459	.	-	0	ID=TetragonulaCarbonaria_010328-T1.cds;Parent=TetragonulaCarbonaria_010328-T1
R2_7	funannotate	five_prime_UTR	654174	654376	.	-	.	ID=TetragonulaCarbonaria_010313-T1.utr5p1;Parent=TetragonulaCarbonaria_010313-T1
R2_7	funannotate	mRNA	4726520	4748288	.	-	.	ID=TetragonulaCarbonaria_010608-T1;Dbxref=PFAM:PF16066%2CInterPro:IPR032073;Parent=TetragonulaCarbonaria_010608
R2_7	funannotate	CDS	1801617	1801952	.	-	0	ID=TetragonulaCarbonaria_010433-T1.cds;Parent=TetragonulaCarbonaria_010433-T1
R2_7	funannotate	CDS	1800611	1801172	.	-	0	ID=TetragonulaCarbonaria_010433-T1.cds;Parent=TetragonulaCarbonaria_010433-T1
R2_7	funannotate	CDS	1798625	1798846	.	-	0	ID=TetragonulaCarbonaria_010433-T1.cds;Parent=TetragonulaCarbonaria_010433-T1
R2_7	funannotate	CDS	1797980	1798231	.	-	0	ID=TetragonulaCarbonaria_010433-T1.cds;Parent=TetragonulaCarbonaria_010433-T1
R2_7	funannotate	CDS	1797542	1797708	.	-	0	ID=TetragonulaCarbonaria_010433-T1.cds;Parent=TetragonulaCarbonaria_010433-T1
R2_7	funannotate	mRNA	5196195	5210710	.	+	.	ID=TetragonulaCarbonaria_010633-T1;Ontology_term=GO:0042302;Dbxref=InterPro:IPR000618;Parent=TetragonulaCarbonaria_010633
R2_7	funannotate	exon	1127569	1127772	.	-	.	ID=TetragonulaCarbonaria_010373-T1.exon4;Parent=TetragonulaCarbonaria_010373-T1
R2_7	funannotate	exon	1128920	1129130	.	-	.	ID=TetragonulaCarbonaria_010373-T1.exon3;Parent=TetragonulaCarbonaria_010373-T1
R2_7	funannotate	exon	1129888	1130143	.	-	.	ID=TetragonulaCarbonaria_010373-T1.exon2;Parent=TetragonulaCarbonaria_010373-T1
R2_7	funannotate	exon	1130314	1130467	.	-	.	ID=TetragonulaCarbonaria_010373-T1.exon1;Parent=TetragonulaCarbonaria_010373-T1
R2_7	funannotate	exon	2199988	2200124	.	+	.	ID=TetragonulaCarbonaria_010462-T1.exon2;Parent=TetragonulaCarbonaria_010462-T1
R2_7	funannotate	exon	2195300	2195483	.	+	.	ID=TetragonulaCarbonaria_010462-T1.exon1;Parent=TetragonulaCarbonaria_010462-T1
R2_7	funannotate	exon	5274300	5274311	.	-	.	ID=TetragonulaCarbonaria_010640-T1.exon1;Parent=TetragonulaCarbonaria_010640-T1
R2_7	funannotate	exon	5263313	5263580	.	-	.	ID=TetragonulaCarbonaria_010640-T1.exon3;Parent=TetragonulaCarbonaria_010640-T1
R2_7	funannotate	exon	5269750	5269883	.	-	.	ID=TetragonulaCarbonaria_010640-T1.exon2;Parent=TetragonulaCarbonaria_010640-T1
R2_7	funannotate	exon	3795742	3795856	.	-	.	ID=TetragonulaCarbonaria_010551-T1.exon1;Parent=TetragonulaCarbonaria_010551-T1
R2_7	funannotate	exon	3795041	3795599	.	-	.	ID=TetragonulaCarbonaria_010551-T1.exon2;Parent=TetragonulaCarbonaria_010551-T1
R2_7	funannotate	exon	3791621	3791848	.	-	.	ID=TetragonulaCarbonaria_010551-T1.exon3;Parent=TetragonulaCarbonaria_010551-T1
R2_7	funannotate	exon	3789109	3789397	.	-	.	ID=TetragonulaCarbonaria_010551-T1.exon4;Parent=TetragonulaCarbonaria_010551-T1
R2_7	funannotate	CDS	5405452	5405605	.	+	0	ID=TetragonulaCarbonaria_010656-T1.cds;Parent=TetragonulaCarbonaria_010656-T1
R2_7	funannotate	CDS	5405704	5406556	.	+	0	ID=TetragonulaCarbonaria_010656-T1.cds;Parent=TetragonulaCarbonaria_010656-T1
R2_7	funannotate	CDS	5406683	5406845	.	+	0	ID=TetragonulaCarbonaria_010656-T1.cds;Parent=TetragonulaCarbonaria_010656-T1
R2_7	funannotate	mRNA	4954442	4955105	.	+	.	ID=TetragonulaCarbonaria_010621-T1;Parent=TetragonulaCarbonaria_010621
R2_7	funannotate	exon	2556032	2556155	.	+	.	ID=TetragonulaCarbonaria_010491-T1.exon1;Parent=TetragonulaCarbonaria_010491-T1
R2_7	funannotate	exon	2556506	2556717	.	+	.	ID=TetragonulaCarbonaria_010491-T1.exon2;Parent=TetragonulaCarbonaria_010491-T1
R2_7	funannotate	CDS	5747414	5747647	.	-	0	ID=TetragonulaCarbonaria_010682-T1.cds;Parent=TetragonulaCarbonaria_010682-T1
R2_7	funannotate	mRNA	34871	37552	.	+	.	ID=TetragonulaCarbonaria_010234-T1;Ontology_term=GO:0005096;Dbxref=InterPro:IPR026147;Parent=TetragonulaCarbonaria_010234
R2_7	funannotate	CDS	1887768	1888175	.	+	0	ID=TetragonulaCarbonaria_010443-T1.cds;Parent=TetragonulaCarbonaria_010443-T1
R2_7	funannotate	CDS	1888309	1888719	.	+	0	ID=TetragonulaCarbonaria_010443-T1.cds;Parent=TetragonulaCarbonaria_010443-T1
R2_7	funannotate	exon	1241033	1242726	.	+	.	ID=TetragonulaCarbonaria_010378-T1.exon1;Parent=TetragonulaCarbonaria_010378-T1
R2_7	funannotate	CDS	2347486	2347691	.	+	0	ID=TetragonulaCarbonaria_010473-T1.cds;Parent=TetragonulaCarbonaria_010473-T1
R2_7	funannotate	CDS	2350012	2350240	.	+	0	ID=TetragonulaCarbonaria_010473-T1.cds;Parent=TetragonulaCarbonaria_010473-T1
R2_7	funannotate	CDS	5197676	5197714	.	+	0	ID=TetragonulaCarbonaria_010633-T1.cds;Parent=TetragonulaCarbonaria_010633-T1
R2_7	funannotate	CDS	5206195	5206454	.	+	0	ID=TetragonulaCarbonaria_010633-T1.cds;Parent=TetragonulaCarbonaria_010633-T1
R2_7	funannotate	CDS	5207646	5207765	.	+	0	ID=TetragonulaCarbonaria_010633-T1.cds;Parent=TetragonulaCarbonaria_010633-T1
R2_7	funannotate	CDS	5208600	5209176	.	+	0	ID=TetragonulaCarbonaria_010633-T1.cds;Parent=TetragonulaCarbonaria_010633-T1
R2_7	funannotate	exon	73664	73950	.	+	.	ID=TetragonulaCarbonaria_010241-T1.exon1;Parent=TetragonulaCarbonaria_010241-T1
R2_7	funannotate	exon	4402917	4403103	.	+	.	ID=TetragonulaCarbonaria_010590-T1.exon1;Parent=TetragonulaCarbonaria_010590-T1
R2_7	funannotate	exon	76525	77308	.	+	.	ID=TetragonulaCarbonaria_010241-T1.exon2;Parent=TetragonulaCarbonaria_010241-T1
R2_7	funannotate	exon	77788	78881	.	+	.	ID=TetragonulaCarbonaria_010241-T1.exon3;Parent=TetragonulaCarbonaria_010241-T1
R2_7	funannotate	exon	4404544	4406072	.	+	.	ID=TetragonulaCarbonaria_010590-T1.exon3;Parent=TetragonulaCarbonaria_010590-T1
R2_7	funannotate	exon	4404128	4404298	.	+	.	ID=TetragonulaCarbonaria_010590-T1.exon2;Parent=TetragonulaCarbonaria_010590-T1
R2_7	funannotate	CDS	4569222	4569385	.	-	0	ID=TetragonulaCarbonaria_010603-T1.cds;Parent=TetragonulaCarbonaria_010603-T1
R2_7	funannotate	CDS	4564639	4566628	.	-	0	ID=TetragonulaCarbonaria_010603-T1.cds;Parent=TetragonulaCarbonaria_010603-T1
R2_7	funannotate	exon	1731636	1734611	.	+	.	ID=TetragonulaCarbonaria_010426-T1.exon1;Parent=TetragonulaCarbonaria_010426-T1
R2_7	funannotate	CDS	1858189	1858440	.	-	0	ID=TetragonulaCarbonaria_010440-T1.cds;Parent=TetragonulaCarbonaria_010440-T1
R2_7	funannotate	CDS	479114	479184	.	-	0	ID=TetragonulaCarbonaria_010289-T1.cds;Parent=TetragonulaCarbonaria_010289-T1
R2_7	funannotate	CDS	478539	478657	.	-	0	ID=TetragonulaCarbonaria_010289-T1.cds;Parent=TetragonulaCarbonaria_010289-T1
R2_7	funannotate	CDS	478127	478137	.	-	0	ID=TetragonulaCarbonaria_010289-T1.cds;Parent=TetragonulaCarbonaria_010289-T1
R2_7	funannotate	CDS	2444397	2444409	.	-	0	ID=TetragonulaCarbonaria_010479-T1.cds;Parent=TetragonulaCarbonaria_010479-T1
R2_7	funannotate	CDS	2442747	2442970	.	-	0	ID=TetragonulaCarbonaria_010479-T1.cds;Parent=TetragonulaCarbonaria_010479-T1
R2_7	funannotate	CDS	3105277	3105546	.	+	0	ID=TetragonulaCarbonaria_010528-T1.cds;Parent=TetragonulaCarbonaria_010528-T1
R2_7	funannotate	CDS	4290730	4290819	.	+	0	ID=TetragonulaCarbonaria_010577-T1.cds;Parent=TetragonulaCarbonaria_010577-T1
R2_7	funannotate	CDS	4290959	4291090	.	+	0	ID=TetragonulaCarbonaria_010577-T1.cds;Parent=TetragonulaCarbonaria_010577-T1
R2_7	funannotate	exon	2872419	2872675	.	+	.	ID=TetragonulaCarbonaria_010510-T1.exon4;Parent=TetragonulaCarbonaria_010510-T1
R2_7	funannotate	exon	2857682	2858020	.	-	.	ID=TetragonulaCarbonaria_010507-T1.exon8;Parent=TetragonulaCarbonaria_010507-T1
R2_7	funannotate	exon	2872771	2873285	.	+	.	ID=TetragonulaCarbonaria_010510-T1.exon5;Parent=TetragonulaCarbonaria_010510-T1
R2_7	funannotate	exon	2858226	2858401	.	-	.	ID=TetragonulaCarbonaria_010507-T1.exon7;Parent=TetragonulaCarbonaria_010507-T1
R2_7	funannotate	exon	2872036	2872112	.	+	.	ID=TetragonulaCarbonaria_010510-T1.exon2;Parent=TetragonulaCarbonaria_010510-T1
R2_7	funannotate	exon	2858627	2858865	.	-	.	ID=TetragonulaCarbonaria_010507-T1.exon6;Parent=TetragonulaCarbonaria_010507-T1
R2_7	funannotate	exon	2872235	2872326	.	+	.	ID=TetragonulaCarbonaria_010510-T1.exon3;Parent=TetragonulaCarbonaria_010510-T1
R2_7	funannotate	exon	2871888	2871954	.	+	.	ID=TetragonulaCarbonaria_010510-T1.exon1;Parent=TetragonulaCarbonaria_010510-T1
R2_7	funannotate	exon	2874712	2874791	.	+	.	ID=TetragonulaCarbonaria_010510-T1.exon8;Parent=TetragonulaCarbonaria_010510-T1
R2_7	funannotate	exon	2874907	2875027	.	+	.	ID=TetragonulaCarbonaria_010510-T1.exon9;Parent=TetragonulaCarbonaria_010510-T1
R2_7	funannotate	exon	2873363	2873639	.	+	.	ID=TetragonulaCarbonaria_010510-T1.exon6;Parent=TetragonulaCarbonaria_010510-T1
R2_7	funannotate	exon	2873705	2874042	.	+	.	ID=TetragonulaCarbonaria_010510-T1.exon7;Parent=TetragonulaCarbonaria_010510-T1
R2_7	funannotate	mRNA	3744506	3747570	.	+	.	ID=TetragonulaCarbonaria_010548-T1;Parent=TetragonulaCarbonaria_010548
R2_7	funannotate	CDS	1465760	1465762	.	+	0	ID=TetragonulaCarbonaria_010394-T1.cds;Parent=TetragonulaCarbonaria_010394-T1
R2_7	funannotate	CDS	1466037	1466188	.	+	0	ID=TetragonulaCarbonaria_010394-T1.cds;Parent=TetragonulaCarbonaria_010394-T1
R2_7	funannotate	CDS	1466323	1466563	.	+	0	ID=TetragonulaCarbonaria_010394-T1.cds;Parent=TetragonulaCarbonaria_010394-T1
R2_7	funannotate	exon	5866447	5866609	.	+	.	ID=TetragonulaCarbonaria_010694-T1.exon2;Parent=TetragonulaCarbonaria_010694-T1
R2_7	funannotate	exon	5865862	5866376	.	+	.	ID=TetragonulaCarbonaria_010694-T1.exon1;Parent=TetragonulaCarbonaria_010694-T1
R2_7	funannotate	exon	5870368	5870475	.	+	.	ID=TetragonulaCarbonaria_010694-T1.exon3;Parent=TetragonulaCarbonaria_010694-T1
R2_7	funannotate	exon	5410244	5410253	.	-	.	ID=TetragonulaCarbonaria_010658-T1.exon7;Parent=TetragonulaCarbonaria_010658-T1
R2_7	funannotate	exon	5414186	5414400	.	-	.	ID=TetragonulaCarbonaria_010658-T1.exon5;Parent=TetragonulaCarbonaria_010658-T1
R2_7	funannotate	exon	5412871	5412926	.	-	.	ID=TetragonulaCarbonaria_010658-T1.exon6;Parent=TetragonulaCarbonaria_010658-T1
R2_7	funannotate	exon	5422229	5422306	.	-	.	ID=TetragonulaCarbonaria_010658-T1.exon3;Parent=TetragonulaCarbonaria_010658-T1
R2_7	funannotate	exon	5421492	5421546	.	-	.	ID=TetragonulaCarbonaria_010658-T1.exon4;Parent=TetragonulaCarbonaria_010658-T1
R2_7	funannotate	exon	5423551	5423888	.	-	.	ID=TetragonulaCarbonaria_010658-T1.exon1;Parent=TetragonulaCarbonaria_010658-T1
R2_7	funannotate	exon	5422468	5422795	.	-	.	ID=TetragonulaCarbonaria_010658-T1.exon2;Parent=TetragonulaCarbonaria_010658-T1
R2_7	funannotate	CDS	1072195	1072423	.	-	0	ID=TetragonulaCarbonaria_010368-T1.cds;Parent=TetragonulaCarbonaria_010368-T1
R2_7	funannotate	CDS	1069974	1070131	.	-	0	ID=TetragonulaCarbonaria_010368-T1.cds;Parent=TetragonulaCarbonaria_010368-T1
R2_7	funannotate	exon	478127	478137	.	-	.	ID=TetragonulaCarbonaria_010289-T1.exon3;Parent=TetragonulaCarbonaria_010289-T1
R2_7	funannotate	exon	478539	478657	.	-	.	ID=TetragonulaCarbonaria_010289-T1.exon2;Parent=TetragonulaCarbonaria_010289-T1
R2_7	funannotate	exon	479114	479184	.	-	.	ID=TetragonulaCarbonaria_010289-T1.exon1;Parent=TetragonulaCarbonaria_010289-T1
R2_7	funannotate	three_prime_UTR	541521	541736	.	-	.	ID=TetragonulaCarbonaria_010296-T1.utr3p1;Parent=TetragonulaCarbonaria_010296-T1
R2_7	funannotate	CDS	838808	838856	.	+	0	ID=TetragonulaCarbonaria_010338-T1.cds;Parent=TetragonulaCarbonaria_010338-T1
R2_7	funannotate	CDS	839407	839642	.	+	0	ID=TetragonulaCarbonaria_010338-T1.cds;Parent=TetragonulaCarbonaria_010338-T1
R2_7	funannotate	CDS	839826	840209	.	+	0	ID=TetragonulaCarbonaria_010338-T1.cds;Parent=TetragonulaCarbonaria_010338-T1
R2_7	funannotate	CDS	840335	840605	.	+	0	ID=TetragonulaCarbonaria_010338-T1.cds;Parent=TetragonulaCarbonaria_010338-T1
R2_7	funannotate	CDS	840804	841078	.	+	0	ID=TetragonulaCarbonaria_010338-T1.cds;Parent=TetragonulaCarbonaria_010338-T1
R2_7	funannotate	mRNA	3053451	3056295	.	-	.	ID=TetragonulaCarbonaria_010524-T1;Parent=TetragonulaCarbonaria_010524
R2_7	funannotate	mRNA	4684600	4700581	.	-	.	ID=TetragonulaCarbonaria_010607-T1;Dbxref=PFAM:PF16066%2CInterPro:IPR032073;Parent=TetragonulaCarbonaria_010607
R2_7	funannotate	mRNA	3216565	3224048	.	+	.	ID=TetragonulaCarbonaria_010536-T1;Dbxref=InterPro:IPR013783%2CInterPro:IPR007110%2CInterPro:IPR036179%2CInterPro:IPR037448;Parent=TetragonulaCarbonaria_010536
R2_7	funannotate	CDS	480795	480809	.	-	0	ID=TetragonulaCarbonaria_010290-T1.cds;Parent=TetragonulaCarbonaria_010290-T1
R2_7	funannotate	CDS	480684	480730	.	-	0	ID=TetragonulaCarbonaria_010290-T1.cds;Parent=TetragonulaCarbonaria_010290-T1
R2_7	funannotate	CDS	480467	480610	.	-	0	ID=TetragonulaCarbonaria_010290-T1.cds;Parent=TetragonulaCarbonaria_010290-T1
R2_7	funannotate	CDS	480076	480388	.	-	0	ID=TetragonulaCarbonaria_010290-T1.cds;Parent=TetragonulaCarbonaria_010290-T1
R2_7	funannotate	CDS	479763	480011	.	-	0	ID=TetragonulaCarbonaria_010290-T1.cds;Parent=TetragonulaCarbonaria_010290-T1
R2_7	funannotate	CDS	479627	479704	.	-	0	ID=TetragonulaCarbonaria_010290-T1.cds;Parent=TetragonulaCarbonaria_010290-T1
R2_7	funannotate	CDS	479405	479554	.	-	0	ID=TetragonulaCarbonaria_010290-T1.cds;Parent=TetragonulaCarbonaria_010290-T1
R2_7	funannotate	mRNA	536041	539842	.	-	.	ID=TetragonulaCarbonaria_010295-T1;Parent=TetragonulaCarbonaria_010295
R2_7	funannotate	mRNA	296367	300115	.	+	.	ID=TetragonulaCarbonaria_010271-T1;Ontology_term=GO:0055085%2CGO:0006812%2CGO:0008324%2CGO:0016021;Dbxref=InterPro:IPR002524%2CInterPro:IPR027469%2CPFAM:PF01545;Parent=TetragonulaCarbonaria_010271
R2_7	funannotate	three_prime_UTR	794447	794640	.	+	.	ID=TetragonulaCarbonaria_010332-T1.utr3p1;Parent=TetragonulaCarbonaria_010332-T1
R2_7	funannotate	exon	1707879	1708006	.	-	.	ID=TetragonulaCarbonaria_010421-T1.exon1;Parent=TetragonulaCarbonaria_010421-T1
R2_7	funannotate	exon	1707646	1707781	.	-	.	ID=TetragonulaCarbonaria_010421-T1.exon2;Parent=TetragonulaCarbonaria_010421-T1
R2_7	funannotate	mRNA	4917939	4919093	.	-	.	ID=TetragonulaCarbonaria_010619-T1;Parent=TetragonulaCarbonaria_010619
R2_7	funannotate	mRNA	4922147	4923712	.	+	.	ID=TetragonulaCarbonaria_010620-T1;Parent=TetragonulaCarbonaria_010620
R2_7	funannotate	three_prime_UTR	1637088	1637099	.	+	.	ID=TetragonulaCarbonaria_010417-T1.utr3p1;Parent=TetragonulaCarbonaria_010417-T1
R2_7	funannotate	mRNA	4475328	4476430	.	+	.	ID=TetragonulaCarbonaria_010597-T1;Ontology_term=GO:0055114%2CGO:0050660%2CGO:0016614;Dbxref=InterPro:IPR012132%2CInterPro:IPR036188%2CInterPro:IPR000172%2CInterPro:IPR007867%2CPFAM:PF05199;Parent=TetragonulaCarbonaria_010597
R2_7	funannotate	three_prime_UTR	4432560	4432613	.	+	.	ID=TetragonulaCarbonaria_010593-T1.utr3p1;Parent=TetragonulaCarbonaria_010593-T1
R2_7	funannotate	mRNA	417005	423275	.	-	.	ID=TetragonulaCarbonaria_010283-T1;Parent=TetragonulaCarbonaria_010283
R2_7	funannotate	exon	796847	797129	.	-	.	ID=TetragonulaCarbonaria_010333-T1.exon10;Parent=TetragonulaCarbonaria_010333-T1
R2_7	funannotate	exon	796703	796759	.	-	.	ID=TetragonulaCarbonaria_010333-T1.exon11;Parent=TetragonulaCarbonaria_010333-T1
R2_7	funannotate	CDS	809963	810211	.	-	0	ID=TetragonulaCarbonaria_010335-T1.cds;Parent=TetragonulaCarbonaria_010335-T1
R2_7	funannotate	mRNA	4369716	4372134	.	+	.	ID=TetragonulaCarbonaria_010585-T1;Ontology_term=GO:0055114%2CGO:0050660%2CGO:0016614;Dbxref=InterPro:IPR012132%2CInterPro:IPR036188%2CInterPro:IPR000172%2CInterPro:IPR007867%2CPFAM:PF00732%2CPFAM:PF05199;Parent=TetragonulaCarbonaria_010585
R2_7	funannotate	mRNA	112219	115267	.	+	.	ID=TetragonulaCarbonaria_010246-T1;Ontology_term=GO:1902600%2CGO:0000221%2CGO:0046961;Dbxref=InterPro:IPR004908%2CInterPro:IPR011989%2CInterPro:IPR011987%2CPFAM:PF03224%2CInterPro:IPR038497%2CPFAM:PF11698%2CInterPro:IPR016024;Parent=TetragonulaCarbonaria_010246
R2_7	funannotate	three_prime_UTR	776026	776219	.	-	.	ID=TetragonulaCarbonaria_010328-T1.utr3p1;Parent=TetragonulaCarbonaria_010328-T1
R2_7	funannotate	mRNA	4223133	4225066	.	-	.	ID=TetragonulaCarbonaria_010573-T1;Ontology_term=GO:1990316%2CGO:0000045%2CGO:0006914;Dbxref=InterPro:IPR036570%2CInterPro:IPR040182%2CInterPro:IPR018731;Parent=TetragonulaCarbonaria_010573
R2_7	funannotate	mRNA	5322045	5322509	.	-	.	ID=TetragonulaCarbonaria_010644-T1;Ontology_term=GO:0055114%2CGO:0050660%2CGO:0016614;Dbxref=InterPro:IPR012132%2CInterPro:IPR036188%2CInterPro:IPR000172;Parent=TetragonulaCarbonaria_010644
R2_7	funannotate	five_prime_UTR	768261	768606	.	+	.	ID=TetragonulaCarbonaria_010326-T1.utr5p1;Parent=TetragonulaCarbonaria_010326-T1
R2_7	funannotate	mRNA	5179528	5180434	.	+	.	ID=TetragonulaCarbonaria_010632-T1;Ontology_term=GO:0003735%2CGO:0005840%2CGO:0006412;Dbxref=PFAM:PF01775%2CInterPro:IPR023573%2CInterPro:IPR021138%2CInterPro:IPR028877;Parent=TetragonulaCarbonaria_010632
R2_7	funannotate	exon	4334935	4337157	.	-	.	ID=TetragonulaCarbonaria_010582-T1.exon1;Parent=TetragonulaCarbonaria_010582-T1
R2_7	funannotate	exon	1564318	1564573	.	+	.	ID=TetragonulaCarbonaria_010411-T1.exon8;Parent=TetragonulaCarbonaria_010411-T1
R2_7	funannotate	exon	1564695	1565044	.	+	.	ID=TetragonulaCarbonaria_010411-T1.exon9;Parent=TetragonulaCarbonaria_010411-T1
R2_7	funannotate	exon	1563078	1563342	.	+	.	ID=TetragonulaCarbonaria_010411-T1.exon6;Parent=TetragonulaCarbonaria_010411-T1
R2_7	funannotate	exon	1563429	1564165	.	+	.	ID=TetragonulaCarbonaria_010411-T1.exon7;Parent=TetragonulaCarbonaria_010411-T1
R2_7	funannotate	exon	1562545	1562744	.	+	.	ID=TetragonulaCarbonaria_010411-T1.exon4;Parent=TetragonulaCarbonaria_010411-T1
R2_7	funannotate	exon	1562807	1562998	.	+	.	ID=TetragonulaCarbonaria_010411-T1.exon5;Parent=TetragonulaCarbonaria_010411-T1
R2_7	funannotate	exon	1561857	1562149	.	+	.	ID=TetragonulaCarbonaria_010411-T1.exon2;Parent=TetragonulaCarbonaria_010411-T1
R2_7	funannotate	exon	5624337	5624411	.	-	.	ID=TetragonulaCarbonaria_010671-T1.exon1;Parent=TetragonulaCarbonaria_010671-T1
R2_7	funannotate	exon	1562237	1562471	.	+	.	ID=TetragonulaCarbonaria_010411-T1.exon3;Parent=TetragonulaCarbonaria_010411-T1
R2_7	funannotate	tRNA	3947877	3947953	.	-	.	ID=TetragonulaCarbonaria_010561-T1;Parent=TetragonulaCarbonaria_010561
R2_7	funannotate	exon	1561316	1561337	.	+	.	ID=TetragonulaCarbonaria_010411-T1.exon1;Parent=TetragonulaCarbonaria_010411-T1
R2_7	funannotate	exon	706969	708207	.	+	.	ID=TetragonulaCarbonaria_010322-T1.exon1;Parent=TetragonulaCarbonaria_010322-T1
R2_7	funannotate	CDS	24299	24373	.	+	0	ID=TetragonulaCarbonaria_010231-T1.cds;Parent=TetragonulaCarbonaria_010231-T1
R2_7	funannotate	CDS	24873	25193	.	+	0	ID=TetragonulaCarbonaria_010231-T1.cds;Parent=TetragonulaCarbonaria_010231-T1
R2_7	funannotate	CDS	25309	25413	.	+	0	ID=TetragonulaCarbonaria_010231-T1.cds;Parent=TetragonulaCarbonaria_010231-T1
R2_7	funannotate	exon	4457339	4458652	.	+	.	ID=TetragonulaCarbonaria_010595-T1.exon6;Parent=TetragonulaCarbonaria_010595-T1
R2_7	funannotate	mRNA	170535	173398	.	+	.	ID=TetragonulaCarbonaria_010258-T1;Dbxref=PFAM:PF10149%2CInterPro:IPR019306;Parent=TetragonulaCarbonaria_010258
R2_7	funannotate	exon	4455473	4455625	.	+	.	ID=TetragonulaCarbonaria_010595-T1.exon5;Parent=TetragonulaCarbonaria_010595-T1
R2_7	funannotate	exon	4454568	4454732	.	+	.	ID=TetragonulaCarbonaria_010595-T1.exon4;Parent=TetragonulaCarbonaria_010595-T1
R2_7	funannotate	five_prime_UTR	59799	59957	.	-	.	ID=TetragonulaCarbonaria_010237-T1.utr5p1;Parent=TetragonulaCarbonaria_010237-T1
R2_7	funannotate	exon	4452595	4452777	.	+	.	ID=TetragonulaCarbonaria_010595-T1.exon3;Parent=TetragonulaCarbonaria_010595-T1
R2_7	funannotate	exon	4451495	4451706	.	+	.	ID=TetragonulaCarbonaria_010595-T1.exon2;Parent=TetragonulaCarbonaria_010595-T1
R2_7	funannotate	exon	4449392	4449844	.	+	.	ID=TetragonulaCarbonaria_010595-T1.exon1;Parent=TetragonulaCarbonaria_010595-T1
R2_7	funannotate	mRNA	1857290	1858112	.	+	.	ID=TetragonulaCarbonaria_010439-T1;Parent=TetragonulaCarbonaria_010439
R2_7	funannotate	CDS	1996009	1996270	.	+	0	ID=TetragonulaCarbonaria_010450-T1.cds;Parent=TetragonulaCarbonaria_010450-T1
R2_7	funannotate	CDS	1997356	1997527	.	+	0	ID=TetragonulaCarbonaria_010450-T1.cds;Parent=TetragonulaCarbonaria_010450-T1
R2_7	funannotate	CDS	2001400	2001526	.	+	0	ID=TetragonulaCarbonaria_010450-T1.cds;Parent=TetragonulaCarbonaria_010450-T1
R2_7	funannotate	CDS	4380821	4381007	.	+	0	ID=TetragonulaCarbonaria_010587-T1.cds;Parent=TetragonulaCarbonaria_010587-T1
R2_7	funannotate	CDS	4381301	4381471	.	+	0	ID=TetragonulaCarbonaria_010587-T1.cds;Parent=TetragonulaCarbonaria_010587-T1
R2_7	funannotate	CDS	4381760	4382459	.	+	0	ID=TetragonulaCarbonaria_010587-T1.cds;Parent=TetragonulaCarbonaria_010587-T1
R2_7	funannotate	CDS	4382541	4383255	.	+	0	ID=TetragonulaCarbonaria_010587-T1.cds;Parent=TetragonulaCarbonaria_010587-T1
R2_7	funannotate	exon	2794377	2794755	.	-	.	ID=TetragonulaCarbonaria_010500-T1.exon2;Parent=TetragonulaCarbonaria_010500-T1
R2_7	funannotate	exon	2796112	2796381	.	-	.	ID=TetragonulaCarbonaria_010500-T1.exon1;Parent=TetragonulaCarbonaria_010500-T1
R2_7	funannotate	exon	793492	793716	.	+	.	ID=TetragonulaCarbonaria_010332-T1.exon9;Parent=TetragonulaCarbonaria_010332-T1
R2_7	funannotate	exon	793243	793391	.	+	.	ID=TetragonulaCarbonaria_010332-T1.exon8;Parent=TetragonulaCarbonaria_010332-T1
R2_7	funannotate	exon	792844	793147	.	+	.	ID=TetragonulaCarbonaria_010332-T1.exon7;Parent=TetragonulaCarbonaria_010332-T1
R2_7	funannotate	exon	792436	792770	.	+	.	ID=TetragonulaCarbonaria_010332-T1.exon6;Parent=TetragonulaCarbonaria_010332-T1
R2_7	funannotate	exon	792164	792354	.	+	.	ID=TetragonulaCarbonaria_010332-T1.exon5;Parent=TetragonulaCarbonaria_010332-T1
R2_7	funannotate	exon	791804	792084	.	+	.	ID=TetragonulaCarbonaria_010332-T1.exon4;Parent=TetragonulaCarbonaria_010332-T1
R2_7	funannotate	exon	791485	791681	.	+	.	ID=TetragonulaCarbonaria_010332-T1.exon3;Parent=TetragonulaCarbonaria_010332-T1
R2_7	funannotate	exon	791340	791406	.	+	.	ID=TetragonulaCarbonaria_010332-T1.exon2;Parent=TetragonulaCarbonaria_010332-T1
R2_7	funannotate	exon	790420	791049	.	+	.	ID=TetragonulaCarbonaria_010332-T1.exon1;Parent=TetragonulaCarbonaria_010332-T1
R2_7	funannotate	mRNA	2028457	2029616	.	-	.	ID=TetragonulaCarbonaria_010452-T1;Parent=TetragonulaCarbonaria_010452
R2_7	funannotate	mRNA	1741286	1741633	.	+	.	ID=TetragonulaCarbonaria_010427-T1;Parent=TetragonulaCarbonaria_010427
R2_7	funannotate	CDS	2852771	2853075	.	-	0	ID=TetragonulaCarbonaria_010505-T1.cds;Parent=TetragonulaCarbonaria_010505-T1
R2_7	funannotate	CDS	2851950	2852313	.	-	0	ID=TetragonulaCarbonaria_010505-T1.cds;Parent=TetragonulaCarbonaria_010505-T1
R2_7	funannotate	CDS	2851011	2851268	.	-	0	ID=TetragonulaCarbonaria_010505-T1.cds;Parent=TetragonulaCarbonaria_010505-T1
R2_7	funannotate	mRNA	2210809	2216147	.	+	.	ID=TetragonulaCarbonaria_010464-T1;Parent=TetragonulaCarbonaria_010464
R2_7	funannotate	exon	2261875	2262190	.	+	.	ID=TetragonulaCarbonaria_010467-T1.exon1;Parent=TetragonulaCarbonaria_010467-T1
R2_7	funannotate	exon	2271344	2271675	.	+	.	ID=TetragonulaCarbonaria_010467-T1.exon2;Parent=TetragonulaCarbonaria_010467-T1
R2_7	funannotate	CDS	4217464	4218612	.	+	0	ID=TetragonulaCarbonaria_010571-T1.cds;Parent=TetragonulaCarbonaria_010571-T1
R2_7	funannotate	CDS	4218693	4218884	.	+	0	ID=TetragonulaCarbonaria_010571-T1.cds;Parent=TetragonulaCarbonaria_010571-T1
R2_7	funannotate	CDS	4218943	4219158	.	+	0	ID=TetragonulaCarbonaria_010571-T1.cds;Parent=TetragonulaCarbonaria_010571-T1
R2_7	funannotate	CDS	4219226	4219240	.	+	0	ID=TetragonulaCarbonaria_010571-T1.cds;Parent=TetragonulaCarbonaria_010571-T1
R2_7	funannotate	mRNA	1613992	1617846	.	-	.	ID=TetragonulaCarbonaria_010415-T1;Parent=TetragonulaCarbonaria_010415
R2_7	funannotate	exon	832381	832610	.	+	.	ID=TetragonulaCarbonaria_010337-T1.exon5;Parent=TetragonulaCarbonaria_010337-T1
R2_7	funannotate	exon	832699	833682	.	+	.	ID=TetragonulaCarbonaria_010337-T1.exon6;Parent=TetragonulaCarbonaria_010337-T1
R2_7	funannotate	exon	830072	830309	.	+	.	ID=TetragonulaCarbonaria_010337-T1.exon3;Parent=TetragonulaCarbonaria_010337-T1
R2_7	funannotate	exon	830992	832106	.	+	.	ID=TetragonulaCarbonaria_010337-T1.exon4;Parent=TetragonulaCarbonaria_010337-T1
R2_7	funannotate	exon	829359	829756	.	+	.	ID=TetragonulaCarbonaria_010337-T1.exon1;Parent=TetragonulaCarbonaria_010337-T1
R2_7	funannotate	exon	829894	829996	.	+	.	ID=TetragonulaCarbonaria_010337-T1.exon2;Parent=TetragonulaCarbonaria_010337-T1
R2_7	funannotate	exon	411049	411514	.	-	.	ID=TetragonulaCarbonaria_010282-T1.exon1;Parent=TetragonulaCarbonaria_010282-T1
R2_7	funannotate	mRNA	1518352	1520531	.	+	.	ID=TetragonulaCarbonaria_010403-T1;Ontology_term=GO:0003677;Dbxref=InterPro:IPR009057%2CInterPro:IPR001356%2CPFAM:PF00046;Parent=TetragonulaCarbonaria_010403
R2_7	funannotate	mRNA	2402685	2420381	.	+	.	ID=TetragonulaCarbonaria_010476-T1;Parent=TetragonulaCarbonaria_010476
R2_7	funannotate	mRNA	1248876	1249738	.	-	.	ID=TetragonulaCarbonaria_010380-T1;Parent=TetragonulaCarbonaria_010380
R2_7	funannotate	CDS	4361874	4362069	.	+	0	ID=TetragonulaCarbonaria_010584-T1.cds;Parent=TetragonulaCarbonaria_010584-T1
R2_7	funannotate	CDS	4363348	4363518	.	+	0	ID=TetragonulaCarbonaria_010584-T1.cds;Parent=TetragonulaCarbonaria_010584-T1
R2_7	funannotate	CDS	4364167	4365668	.	+	0	ID=TetragonulaCarbonaria_010584-T1.cds;Parent=TetragonulaCarbonaria_010584-T1
R2_7	funannotate	mRNA	1245249	1247453	.	+	.	ID=TetragonulaCarbonaria_010379-T1;Parent=TetragonulaCarbonaria_010379
R2_7	funannotate	exon	4582187	4582970	.	+	.	ID=TetragonulaCarbonaria_010604-T1.exon1;Parent=TetragonulaCarbonaria_010604-T1
R2_7	funannotate	mRNA	1454882	1455668	.	-	.	ID=TetragonulaCarbonaria_010392-T1;Dbxref=InterPro:IPR032815%2CInterPro:IPR038466;Parent=TetragonulaCarbonaria_010392
R2_7	funannotate	CDS	4784671	4784921	.	+	0	ID=TetragonulaCarbonaria_010610-T1.cds;Parent=TetragonulaCarbonaria_010610-T1
R2_7	funannotate	CDS	4785838	4786030	.	+	0	ID=TetragonulaCarbonaria_010610-T1.cds;Parent=TetragonulaCarbonaria_010610-T1
R2_7	funannotate	mRNA	1025656	1045389	.	-	.	ID=TetragonulaCarbonaria_010367-T1;Ontology_term=GO:0006508%2CGO:0004252%2CGO:0008236;Dbxref=PFAM:PF14843%2CPFAM:PF01483%2CInterPro:IPR032815%2CInterPro:IPR000742%2CPFAM:PF00757%2CInterPro:IPR009030%2CInterPro:IPR036852%2CInterPro:IPR023828%2CInterPro:IPR038466%2CInterPro:IPR034182%2CPFAM:PF00082%2CInterPro:IPR002884%2CInterPro:IPR032778%2CInterPro:IPR023827%2CInterPro:IPR006212%2CPFAM:PF16470%2C…
R2_7	funannotate	exon	4918831	4919093	.	-	.	ID=TetragonulaCarbonaria_010619-T1.exon1;Parent=TetragonulaCarbonaria_010619-T1
R2_7	funannotate	exon	4917939	4918041	.	-	.	ID=TetragonulaCarbonaria_010619-T1.exon2;Parent=TetragonulaCarbonaria_010619-T1
R2_7	funannotate	CDS	5114871	5115055	.	-	0	ID=TetragonulaCarbonaria_010626-T1.cds;Parent=TetragonulaCarbonaria_010626-T1
R2_7	funannotate	CDS	5114254	5114401	.	-	0	ID=TetragonulaCarbonaria_010626-T1.cds;Parent=TetragonulaCarbonaria_010626-T1
R2_7	funannotate	CDS	5114100	5114188	.	-	0	ID=TetragonulaCarbonaria_010626-T1.cds;Parent=TetragonulaCarbonaria_010626-T1
R2_7	funannotate	CDS	5113726	5113729	.	-	0	ID=TetragonulaCarbonaria_010626-T1.cds;Parent=TetragonulaCarbonaria_010626-T1
R2_7	funannotate	three_prime_UTR	1415538	1415577	.	-	.	ID=TetragonulaCarbonaria_010390-T1.utr3p1;Parent=TetragonulaCarbonaria_010390-T1
R2_7	funannotate	CDS	2205934	2206191	.	+	0	ID=TetragonulaCarbonaria_010463-T1.cds;Parent=TetragonulaCarbonaria_010463-T1
R2_7	funannotate	CDS	2208161	2208331	.	+	0	ID=TetragonulaCarbonaria_010463-T1.cds;Parent=TetragonulaCarbonaria_010463-T1
R2_7	funannotate	CDS	5848013	5848160	.	+	0	ID=TetragonulaCarbonaria_010692-T1.cds;Parent=TetragonulaCarbonaria_010692-T1
R2_7	funannotate	CDS	5849562	5849647	.	+	0	ID=TetragonulaCarbonaria_010692-T1.cds;Parent=TetragonulaCarbonaria_010692-T1
R2_7	funannotate	CDS	5851361	5851525	.	+	0	ID=TetragonulaCarbonaria_010692-T1.cds;Parent=TetragonulaCarbonaria_010692-T1
R2_7	funannotate	CDS	5851802	5851954	.	+	0	ID=TetragonulaCarbonaria_010692-T1.cds;Parent=TetragonulaCarbonaria_010692-T1
R2_7	funannotate	CDS	5853472	5854134	.	+	0	ID=TetragonulaCarbonaria_010692-T1.cds;Parent=TetragonulaCarbonaria_010692-T1
R2_7	funannotate	CDS	5854198	5854380	.	+	0	ID=TetragonulaCarbonaria_010692-T1.cds;Parent=TetragonulaCarbonaria_010692-T1
R2_7	funannotate	mRNA	1858189	1858440	.	-	.	ID=TetragonulaCarbonaria_010440-T1;Parent=TetragonulaCarbonaria_010440
R2_7	funannotate	exon	2861825	2861959	.	-	.	ID=TetragonulaCarbonaria_010507-T1.exon1;Parent=TetragonulaCarbonaria_010507-T1
R2_7	funannotate	exon	1676824	1676857	.	-	.	ID=TetragonulaCarbonaria_010418-T1.exon1;Parent=TetragonulaCarbonaria_010418-T1
R2_7	funannotate	exon	2859139	2859508	.	-	.	ID=TetragonulaCarbonaria_010507-T1.exon5;Parent=TetragonulaCarbonaria_010507-T1
R2_7	funannotate	exon	1676459	1676657	.	-	.	ID=TetragonulaCarbonaria_010418-T1.exon2;Parent=TetragonulaCarbonaria_010418-T1
R2_7	funannotate	exon	2859716	2860002	.	-	.	ID=TetragonulaCarbonaria_010507-T1.exon4;Parent=TetragonulaCarbonaria_010507-T1
R2_7	funannotate	exon	1672425	1673335	.	-	.	ID=TetragonulaCarbonaria_010418-T1.exon3;Parent=TetragonulaCarbonaria_010418-T1
R2_7	funannotate	exon	2860270	2860517	.	-	.	ID=TetragonulaCarbonaria_010507-T1.exon3;Parent=TetragonulaCarbonaria_010507-T1
R2_7	funannotate	exon	2860596	2860937	.	-	.	ID=TetragonulaCarbonaria_010507-T1.exon2;Parent=TetragonulaCarbonaria_010507-T1
R2_7	funannotate	exon	2888944	2889003	.	-	.	ID=TetragonulaCarbonaria_010515-T1.exon2;Parent=TetragonulaCarbonaria_010515-T1
R2_7	funannotate	exon	2889552	2889588	.	-	.	ID=TetragonulaCarbonaria_010515-T1.exon1;Parent=TetragonulaCarbonaria_010515-T1
R2_7	funannotate	exon	5923215	5923475	.	+	.	ID=TetragonulaCarbonaria_010699-T1.exon2;Parent=TetragonulaCarbonaria_010699-T1
R2_7	funannotate	exon	5923127	5923150	.	+	.	ID=TetragonulaCarbonaria_010699-T1.exon1;Parent=TetragonulaCarbonaria_010699-T1
R2_7	funannotate	exon	548913	549078	.	+	.	ID=TetragonulaCarbonaria_010297-T1.exon2;Parent=TetragonulaCarbonaria_010297-T1
R2_7	funannotate	exon	549222	549645	.	+	.	ID=TetragonulaCarbonaria_010297-T1.exon3;Parent=TetragonulaCarbonaria_010297-T1
R2_7	funannotate	exon	547589	547622	.	+	.	ID=TetragonulaCarbonaria_010297-T1.exon1;Parent=TetragonulaCarbonaria_010297-T1
R2_7	funannotate	mRNA	788753	789597	.	-	.	ID=TetragonulaCarbonaria_010331-T1;Ontology_term=GO:0061617%2CGO:0005743;Dbxref=InterPro:IPR007512%2CPFAM:PF04418;Parent=TetragonulaCarbonaria_010331
R2_7	funannotate	exon	6009105	6009250	.	-	.	ID=TetragonulaCarbonaria_010708-T1.exon1;Parent=TetragonulaCarbonaria_010708-T1
R2_7	funannotate	exon	6006312	6006687	.	-	.	ID=TetragonulaCarbonaria_010708-T1.exon2;Parent=TetragonulaCarbonaria_010708-T1
R2_7	funannotate	mRNA	955979	956383	.	+	.	ID=TetragonulaCarbonaria_010355-T1;Parent=TetragonulaCarbonaria_010355
R2_7	funannotate	exon	18338	18553	.	+	.	ID=TetragonulaCarbonaria_010228-T1.exon10;Parent=TetragonulaCarbonaria_010228-T1
R2_7	funannotate	exon	123977	124145	.	+	.	ID=TetragonulaCarbonaria_010248-T1.exon8;Parent=TetragonulaCarbonaria_010248-T1
R2_7	funannotate	exon	124275	124433	.	+	.	ID=TetragonulaCarbonaria_010248-T1.exon9;Parent=TetragonulaCarbonaria_010248-T1
R2_7	funannotate	exon	121903	122121	.	+	.	ID=TetragonulaCarbonaria_010248-T1.exon2;Parent=TetragonulaCarbonaria_010248-T1
R2_7	funannotate	exon	122439	122625	.	+	.	ID=TetragonulaCarbonaria_010248-T1.exon3;Parent=TetragonulaCarbonaria_010248-T1
R2_7	funannotate	exon	121333	121631	.	+	.	ID=TetragonulaCarbonaria_010248-T1.exon1;Parent=TetragonulaCarbonaria_010248-T1
R2_7	funannotate	exon	123241	123580	.	+	.	ID=TetragonulaCarbonaria_010248-T1.exon6;Parent=TetragonulaCarbonaria_010248-T1
R2_7	funannotate	exon	123678	123904	.	+	.	ID=TetragonulaCarbonaria_010248-T1.exon7;Parent=TetragonulaCarbonaria_010248-T1
R2_7	funannotate	exon	122698	122918	.	+	.	ID=TetragonulaCarbonaria_010248-T1.exon4;Parent=TetragonulaCarbonaria_010248-T1
R2_7	funannotate	exon	123015	123143	.	+	.	ID=TetragonulaCarbonaria_010248-T1.exon5;Parent=TetragonulaCarbonaria_010248-T1
R2_7	funannotate	exon	2885608	2885895	.	-	.	ID=TetragonulaCarbonaria_010515-T1.exon8;Parent=TetragonulaCarbonaria_010515-T1
R2_7	funannotate	mRNA	858066	865558	.	+	.	ID=TetragonulaCarbonaria_010343-T1;Ontology_term=GO:0046872%2CGO:0005515;Dbxref=InterPro:IPR036770%2CPFAM:PF13606%2CInterPro:IPR017455%2CInterPro:IPR011333%2CInterPro:IPR000210%2CInterPro:IPR020683%2CInterPro:IPR011011%2CPFAM:PF13637%2CPFAM:PF00023%2CInterPro:IPR000306%2CPFAM:PF01363%2CPFAM:PF13857%2CPFAM:PF12796%2CInterPro:IPR002110%2CInterPro:IPR013083%2CPFAM:PF00651;Parent=TetragonulaCarbonari…
R2_7	funannotate	exon	2886156	2886597	.	-	.	ID=TetragonulaCarbonaria_010515-T1.exon7;Parent=TetragonulaCarbonaria_010515-T1
R2_7	funannotate	exon	2885408	2885463	.	-	.	ID=TetragonulaCarbonaria_010515-T1.exon9;Parent=TetragonulaCarbonaria_010515-T1
R2_7	funannotate	exon	2887711	2888035	.	-	.	ID=TetragonulaCarbonaria_010515-T1.exon4;Parent=TetragonulaCarbonaria_010515-T1
R2_7	funannotate	exon	2888676	2888759	.	-	.	ID=TetragonulaCarbonaria_010515-T1.exon3;Parent=TetragonulaCarbonaria_010515-T1
R2_7	funannotate	exon	2886782	2887020	.	-	.	ID=TetragonulaCarbonaria_010515-T1.exon6;Parent=TetragonulaCarbonaria_010515-T1
R2_7	funannotate	exon	2887238	2887359	.	-	.	ID=TetragonulaCarbonaria_010515-T1.exon5;Parent=TetragonulaCarbonaria_010515-T1
R2_7	funannotate	mRNA	2496492	2498484	.	-	.	ID=TetragonulaCarbonaria_010488-T1;Parent=TetragonulaCarbonaria_010488
R2_7	funannotate	CDS	2246032	2246211	.	+	0	ID=TetragonulaCarbonaria_010466-T1.cds;Parent=TetragonulaCarbonaria_010466-T1
R2_7	funannotate	CDS	2249431	2249646	.	+	0	ID=TetragonulaCarbonaria_010466-T1.cds;Parent=TetragonulaCarbonaria_010466-T1
R2_7	funannotate	mRNA	6140407	6140615	.	+	.	ID=TetragonulaCarbonaria_010716-T1;Parent=TetragonulaCarbonaria_010716
R2_7	funannotate	CDS	544415	544504	.	-	0	ID=TetragonulaCarbonaria_010296-T1.cds;Parent=TetragonulaCarbonaria_010296-T1
R2_7	funannotate	CDS	542273	542408	.	-	0	ID=TetragonulaCarbonaria_010296-T1.cds;Parent=TetragonulaCarbonaria_010296-T1
R2_7	funannotate	CDS	541737	542095	.	-	0	ID=TetragonulaCarbonaria_010296-T1.cds;Parent=TetragonulaCarbonaria_010296-T1
R2_7	funannotate	exon	1341821	1341919	.	+	.	ID=TetragonulaCarbonaria_010386-T1.exon1;Parent=TetragonulaCarbonaria_010386-T1
R2_7	funannotate	exon	1345049	1345288	.	+	.	ID=TetragonulaCarbonaria_010386-T1.exon2;Parent=TetragonulaCarbonaria_010386-T1
R2_7	funannotate	exon	908546	908661	.	+	.	ID=TetragonulaCarbonaria_010350-T1.exon10;Parent=TetragonulaCarbonaria_010350-T1
R2_7	funannotate	exon	908842	908961	.	+	.	ID=TetragonulaCarbonaria_010350-T1.exon11;Parent=TetragonulaCarbonaria_010350-T1
R2_7	funannotate	mRNA	5971966	5974393	.	-	.	ID=TetragonulaCarbonaria_010704-T1;Parent=TetragonulaCarbonaria_010704
R2_7	funannotate	exon	3459726	3460130	.	+	.	ID=TetragonulaCarbonaria_010541-T1.exon9;Parent=TetragonulaCarbonaria_010541-T1
R2_7	funannotate	exon	993476	993813	.	-	.	ID=TetragonulaCarbonaria_010363-T1.exon1;Parent=TetragonulaCarbonaria_010363-T1
R2_7	funannotate	exon	3457210	3457572	.	+	.	ID=TetragonulaCarbonaria_010541-T1.exon8;Parent=TetragonulaCarbonaria_010541-T1
R2_7	funannotate	exon	3453813	3454244	.	+	.	ID=TetragonulaCarbonaria_010541-T1.exon5;Parent=TetragonulaCarbonaria_010541-T1
R2_7	funannotate	exon	3452249	3452902	.	+	.	ID=TetragonulaCarbonaria_010541-T1.exon4;Parent=TetragonulaCarbonaria_010541-T1
R2_7	funannotate	exon	3455919	3456043	.	+	.	ID=TetragonulaCarbonaria_010541-T1.exon7;Parent=TetragonulaCarbonaria_010541-T1
R2_7	funannotate	exon	3455255	3455578	.	+	.	ID=TetragonulaCarbonaria_010541-T1.exon6;Parent=TetragonulaCarbonaria_010541-T1
R2_7	funannotate	exon	319327	319502	.	+	.	ID=TetragonulaCarbonaria_010274-T1.exon4;Parent=TetragonulaCarbonaria_010274-T1
R2_7	funannotate	exon	3448792	3449275	.	+	.	ID=TetragonulaCarbonaria_010541-T1.exon1;Parent=TetragonulaCarbonaria_010541-T1
R2_7	funannotate	exon	319173	319233	.	+	.	ID=TetragonulaCarbonaria_010274-T1.exon3;Parent=TetragonulaCarbonaria_010274-T1
R2_7	funannotate	exon	318966	319063	.	+	.	ID=TetragonulaCarbonaria_010274-T1.exon2;Parent=TetragonulaCarbonaria_010274-T1
R2_7	funannotate	exon	3451304	3451820	.	+	.	ID=TetragonulaCarbonaria_010541-T1.exon3;Parent=TetragonulaCarbonaria_010541-T1
R2_7	funannotate	exon	318807	318809	.	+	.	ID=TetragonulaCarbonaria_010274-T1.exon1;Parent=TetragonulaCarbonaria_010274-T1
R2_7	funannotate	exon	3449765	3450477	.	+	.	ID=TetragonulaCarbonaria_010541-T1.exon2;Parent=TetragonulaCarbonaria_010541-T1
R2_7	funannotate	exon	2029516	2029616	.	-	.	ID=TetragonulaCarbonaria_010452-T1.exon1;Parent=TetragonulaCarbonaria_010452-T1
R2_7	funannotate	exon	2028457	2028601	.	-	.	ID=TetragonulaCarbonaria_010452-T1.exon2;Parent=TetragonulaCarbonaria_010452-T1
R2_7	funannotate	exon	992796	993194	.	-	.	ID=TetragonulaCarbonaria_010363-T1.exon2;Parent=TetragonulaCarbonaria_010363-T1
R2_7	funannotate	exon	319710	319797	.	+	.	ID=TetragonulaCarbonaria_010274-T1.exon5;Parent=TetragonulaCarbonaria_010274-T1
R2_7	funannotate	exon	992280	992616	.	-	.	ID=TetragonulaCarbonaria_010363-T1.exon3;Parent=TetragonulaCarbonaria_010363-T1
R2_7	funannotate	mRNA	613388	621877	.	-	.	ID=TetragonulaCarbonaria_010306-T1;Dbxref=InterPro:IPR026728%2CInterPro:IPR026854%2CPFAM:PF12624;Parent=TetragonulaCarbonaria_010306
R2_7	funannotate	exon	5166794	5167406	.	-	.	ID=TetragonulaCarbonaria_010630-T1.exon2;Parent=TetragonulaCarbonaria_010630-T1
R2_7	funannotate	CDS	373283	373285	.	-	0	ID=TetragonulaCarbonaria_010280-T1.cds;Parent=TetragonulaCarbonaria_010280-T1
R2_7	funannotate	CDS	372126	372437	.	-	0	ID=TetragonulaCarbonaria_010280-T1.cds;Parent=TetragonulaCarbonaria_010280-T1
R2_7	funannotate	exon	5170257	5170351	.	-	.	ID=TetragonulaCarbonaria_010630-T1.exon1;Parent=TetragonulaCarbonaria_010630-T1
R2_7	funannotate	exon	5163737	5164867	.	-	.	ID=TetragonulaCarbonaria_010630-T1.exon3;Parent=TetragonulaCarbonaria_010630-T1
R2_7	funannotate	CDS	869218	870927	.	+	0	ID=TetragonulaCarbonaria_010345-T1.cds;Parent=TetragonulaCarbonaria_010345-T1
R2_7	funannotate	CDS	871003	871278	.	+	0	ID=TetragonulaCarbonaria_010345-T1.cds;Parent=TetragonulaCarbonaria_010345-T1
R2_7	funannotate	CDS	871387	871701	.	+	0	ID=TetragonulaCarbonaria_010345-T1.cds;Parent=TetragonulaCarbonaria_010345-T1
R2_7	funannotate	CDS	871856	872134	.	+	0	ID=TetragonulaCarbonaria_010345-T1.cds;Parent=TetragonulaCarbonaria_010345-T1
R2_7	funannotate	CDS	872228	872856	.	+	0	ID=TetragonulaCarbonaria_010345-T1.cds;Parent=TetragonulaCarbonaria_010345-T1
R2_7	funannotate	CDS	872953	873598	.	+	0	ID=TetragonulaCarbonaria_010345-T1.cds;Parent=TetragonulaCarbonaria_010345-T1
R2_7	funannotate	CDS	873809	874030	.	+	0	ID=TetragonulaCarbonaria_010345-T1.cds;Parent=TetragonulaCarbonaria_010345-T1
R2_7	funannotate	CDS	874124	874381	.	+	0	ID=TetragonulaCarbonaria_010345-T1.cds;Parent=TetragonulaCarbonaria_010345-T1
R2_7	funannotate	CDS	874531	874704	.	+	0	ID=TetragonulaCarbonaria_010345-T1.cds;Parent=TetragonulaCarbonaria_010345-T1
R2_7	funannotate	five_prime_UTR	1072424	1072541	.	-	.	ID=TetragonulaCarbonaria_010368-T1.utr5p1;Parent=TetragonulaCarbonaria_010368-T1
R2_7	funannotate	mRNA	671577	673544	.	+	.	ID=TetragonulaCarbonaria_010318-T1;Ontology_term=GO:0003677;Dbxref=InterPro:IPR036767%2CPFAM:PF08755%2CPFAM:PF04379%2CInterPro:IPR007474%2CInterPro:IPR036623%2CInterPro:IPR011722;Parent=TetragonulaCarbonaria_010318
R2_7	funannotate	CDS	3522440	3522478	.	-	0	ID=TetragonulaCarbonaria_010542-T1.cds;Parent=TetragonulaCarbonaria_010542-T1
R2_7	funannotate	CDS	3522166	3522372	.	-	0	ID=TetragonulaCarbonaria_010542-T1.cds;Parent=TetragonulaCarbonaria_010542-T1
R2_7	funannotate	gene	5929320	5929630	.	+	.	ID=TetragonulaCarbonaria_010700
R2_7	funannotate	gene	5971966	5974393	.	-	.	ID=TetragonulaCarbonaria_010704
R2_7	funannotate	gene	5971423	5971906	.	-	.	ID=TetragonulaCarbonaria_010703
R2_7	funannotate	gene	5966627	5966979	.	+	.	ID=TetragonulaCarbonaria_010702
R2_7	funannotate	mRNA	1091721	1095622	.	-	.	ID=TetragonulaCarbonaria_010371-T1;Parent=TetragonulaCarbonaria_010371
R2_7	funannotate	gene	5932667	5933425	.	+	.	ID=TetragonulaCarbonaria_010701
R2_7	funannotate	three_prime_UTR	2794377	2794665	.	-	.	ID=TetragonulaCarbonaria_010500-T1.utr3p1;Parent=TetragonulaCarbonaria_010500-T1
R2_7	funannotate	exon	1691035	1691156	.	+	.	ID=TetragonulaCarbonaria_010419-T1.exon1;Parent=TetragonulaCarbonaria_010419-T1
R2_7	funannotate	exon	1692270	1692666	.	+	.	ID=TetragonulaCarbonaria_010419-T1.exon2;Parent=TetragonulaCarbonaria_010419-T1
R2_7	funannotate	exon	2388720	2388872	.	-	.	ID=TetragonulaCarbonaria_010475-T1.exon2;Parent=TetragonulaCarbonaria_010475-T1
R2_7	funannotate	exon	2389418	2389938	.	-	.	ID=TetragonulaCarbonaria_010475-T1.exon1;Parent=TetragonulaCarbonaria_010475-T1
R2_7	funannotate	mRNA	1468254	1474923	.	+	.	ID=TetragonulaCarbonaria_010395-T1;Ontology_term=GO:0008270%2CGO:0004843%2CGO:0016579%2CGO:0006511;Dbxref=InterPro:IPR013083%2CInterPro:IPR018200%2CInterPro:IPR001607%2CPFAM:PF00443%2CPFAM:PF13423%2CPFAM:PF02148%2CInterPro:IPR028889%2CInterPro:IPR001394%2CInterPro:IPR038765;Parent=TetragonulaCarbonaria_010395
R2_7	funannotate	mRNA	4529344	4531218	.	+	.	ID=TetragonulaCarbonaria_010599-T1;Ontology_term=GO:0055114%2CGO:0050660%2CGO:0016614;Dbxref=InterPro:IPR012132%2CInterPro:IPR036188%2CInterPro:IPR000172%2CInterPro:IPR007867%2CPFAM:PF00732%2CPFAM:PF05199;Parent=TetragonulaCarbonaria_010599
R2_7	funannotate	CDS	73423	73626	.	-	0	ID=TetragonulaCarbonaria_010240-T1.cds;Parent=TetragonulaCarbonaria_010240-T1
R2_7	funannotate	exon	4138200	4138538	.	+	.	ID=TetragonulaCarbonaria_010565-T1.exon2;Parent=TetragonulaCarbonaria_010565-T1
R2_7	funannotate	exon	4131670	4131948	.	+	.	ID=TetragonulaCarbonaria_010565-T1.exon1;Parent=TetragonulaCarbonaria_010565-T1
R2_7	funannotate	exon	2869744	2870069	.	+	.	ID=TetragonulaCarbonaria_010509-T1.exon6;Parent=TetragonulaCarbonaria_010509-T1
R2_7	funannotate	exon	2870146	2870219	.	+	.	ID=TetragonulaCarbonaria_010509-T1.exon7;Parent=TetragonulaCarbonaria_010509-T1
R2_7	funannotate	exon	2869019	2869343	.	+	.	ID=TetragonulaCarbonaria_010509-T1.exon4;Parent=TetragonulaCarbonaria_010509-T1
R2_7	funannotate	exon	2869414	2869663	.	+	.	ID=TetragonulaCarbonaria_010509-T1.exon5;Parent=TetragonulaCarbonaria_010509-T1
R2_7	funannotate	exon	2868444	2868675	.	+	.	ID=TetragonulaCarbonaria_010509-T1.exon2;Parent=TetragonulaCarbonaria_010509-T1
R2_7	funannotate	exon	2868767	2868950	.	+	.	ID=TetragonulaCarbonaria_010509-T1.exon3;Parent=TetragonulaCarbonaria_010509-T1
R2_7	funannotate	CDS	1322487	1322810	.	-	0	ID=TetragonulaCarbonaria_010385-T1.cds;Parent=TetragonulaCarbonaria_010385-T1
R2_7	funannotate	exon	2868248	2868363	.	+	.	ID=TetragonulaCarbonaria_010509-T1.exon1;Parent=TetragonulaCarbonaria_010509-T1
R2_7	funannotate	CDS	824162	824217	.	-	0	ID=TetragonulaCarbonaria_010336-T1.cds;Parent=TetragonulaCarbonaria_010336-T1
R2_7	funannotate	CDS	823310	823527	.	-	0	ID=TetragonulaCarbonaria_010336-T1.cds;Parent=TetragonulaCarbonaria_010336-T1
R2_7	funannotate	CDS	815300	815350	.	-	0	ID=TetragonulaCarbonaria_010336-T1.cds;Parent=TetragonulaCarbonaria_010336-T1
R2_7	funannotate	CDS	813747	813832	.	-	0	ID=TetragonulaCarbonaria_010336-T1.cds;Parent=TetragonulaCarbonaria_010336-T1
R2_7	funannotate	CDS	812387	812672	.	-	0	ID=TetragonulaCarbonaria_010336-T1.cds;Parent=TetragonulaCarbonaria_010336-T1
R2_7	funannotate	CDS	811759	812211	.	-	0	ID=TetragonulaCarbonaria_010336-T1.cds;Parent=TetragonulaCarbonaria_010336-T1
R2_7	funannotate	CDS	811097	811569	.	-	0	ID=TetragonulaCarbonaria_010336-T1.cds;Parent=TetragonulaCarbonaria_010336-T1
R2_7	funannotate	CDS	810672	810787	.	-	0	ID=TetragonulaCarbonaria_010336-T1.cds;Parent=TetragonulaCarbonaria_010336-T1
R2_7	funannotate	CDS	810371	810458	.	-	0	ID=TetragonulaCarbonaria_010336-T1.cds;Parent=TetragonulaCarbonaria_010336-T1
R2_7	funannotate	mRNA	4380821	4383255	.	+	.	ID=TetragonulaCarbonaria_010587-T1;Ontology_term=GO:0055114%2CGO:0050660%2CGO:0016614;Dbxref=InterPro:IPR012132%2CInterPro:IPR000172%2CInterPro:IPR036188%2CInterPro:IPR007867%2CPFAM:PF00732%2CPFAM:PF05199;Parent=TetragonulaCarbonaria_010587
R2_7	funannotate	gene	6006312	6009250	.	-	.	ID=TetragonulaCarbonaria_010708
R2_7	funannotate	mRNA	4264382	4280579	.	+	.	ID=TetragonulaCarbonaria_010575-T1;Dbxref=InterPro:IPR013057%2CPFAM:PF01490;Parent=TetragonulaCarbonaria_010575
R2_7	funannotate	gene	5985766	5990367	.	+	.	ID=TetragonulaCarbonaria_010707
R2_7	funannotate	gene	5975059	5975364	.	+	.	ID=TetragonulaCarbonaria_010706
R2_7	funannotate	gene	5974581	5974937	.	+	.	ID=TetragonulaCarbonaria_010705
R2_7	funannotate	gene	6049521	6050106	.	+	.	ID=TetragonulaCarbonaria_010709
R2_7	funannotate	gene	6121364	6121624	.	+	.	ID=TetragonulaCarbonaria_010711
R2_7	funannotate	gene	6118038	6118283	.	+	.	ID=TetragonulaCarbonaria_010710
R2_7	funannotate	gene	6132402	6132599	.	+	.	ID=TetragonulaCarbonaria_010715
R2_7	funannotate	gene	6130786	6130977	.	-	.	ID=TetragonulaCarbonaria_010714
R2_7	funannotate	exon	2870294	2870406	.	+	.	ID=TetragonulaCarbonaria_010509-T1.exon8;Parent=TetragonulaCarbonaria_010509-T1
R2_7	funannotate	gene	6125896	6126183	.	+	.	ID=TetragonulaCarbonaria_010713
R2_7	funannotate	exon	2870531	2870822	.	+	.	ID=TetragonulaCarbonaria_010509-T1.exon9;Parent=TetragonulaCarbonaria_010509-T1
R2_7	funannotate	gene	6122257	6122745	.	+	.	ID=TetragonulaCarbonaria_010712
R2_7	funannotate	CDS	4858918	4858928	.	-	0	ID=TetragonulaCarbonaria_010616-T1.cds;Parent=TetragonulaCarbonaria_010616-T1
R2_7	funannotate	CDS	4858201	4858773	.	-	0	ID=TetragonulaCarbonaria_010616-T1.cds;Parent=TetragonulaCarbonaria_010616-T1
R2_7	funannotate	CDS	4857963	4858133	.	-	0	ID=TetragonulaCarbonaria_010616-T1.cds;Parent=TetragonulaCarbonaria_010616-T1
R2_7	funannotate	CDS	4857655	4857853	.	-	0	ID=TetragonulaCarbonaria_010616-T1.cds;Parent=TetragonulaCarbonaria_010616-T1
R2_7	funannotate	CDS	4857443	4857581	.	-	0	ID=TetragonulaCarbonaria_010616-T1.cds;Parent=TetragonulaCarbonaria_010616-T1
R2_7	funannotate	CDS	4857169	4857368	.	-	0	ID=TetragonulaCarbonaria_010616-T1.cds;Parent=TetragonulaCarbonaria_010616-T1
R2_7	funannotate	CDS	4856990	4857094	.	-	0	ID=TetragonulaCarbonaria_010616-T1.cds;Parent=TetragonulaCarbonaria_010616-T1
R2_7	funannotate	CDS	4856830	4856915	.	-	0	ID=TetragonulaCarbonaria_010616-T1.cds;Parent=TetragonulaCarbonaria_010616-T1
R2_7	funannotate	CDS	4856644	4856771	.	-	0	ID=TetragonulaCarbonaria_010616-T1.cds;Parent=TetragonulaCarbonaria_010616-T1
R2_7	funannotate	CDS	4856464	4856567	.	-	0	ID=TetragonulaCarbonaria_010616-T1.cds;Parent=TetragonulaCarbonaria_010616-T1
R2_7	funannotate	CDS	4856297	4856401	.	-	0	ID=TetragonulaCarbonaria_010616-T1.cds;Parent=TetragonulaCarbonaria_010616-T1
R2_7	funannotate	CDS	4856095	4856241	.	-	0	ID=TetragonulaCarbonaria_010616-T1.cds;Parent=TetragonulaCarbonaria_010616-T1
R2_7	funannotate	CDS	4855885	4856031	.	-	0	ID=TetragonulaCarbonaria_010616-T1.cds;Parent=TetragonulaCarbonaria_010616-T1
R2_7	funannotate	CDS	4855557	4855793	.	-	0	ID=TetragonulaCarbonaria_010616-T1.cds;Parent=TetragonulaCarbonaria_010616-T1
R2_7	funannotate	CDS	4855261	4855455	.	-	0	ID=TetragonulaCarbonaria_010616-T1.cds;Parent=TetragonulaCarbonaria_010616-T1
R2_7	funannotate	mRNA	1302707	1306888	.	-	.	ID=TetragonulaCarbonaria_010383-T1;Parent=TetragonulaCarbonaria_010383
R2_7	funannotate	gene	6174024	6174187	.	+	.	ID=TetragonulaCarbonaria_010717
R2_7	funannotate	gene	6140407	6140615	.	+	.	ID=TetragonulaCarbonaria_010716
R2_7	funannotate	CDS	2521654	2522027	.	-	0	ID=TetragonulaCarbonaria_010490-T1.cds;Parent=TetragonulaCarbonaria_010490-T1
R2_7	funannotate	CDS	2512625	2512925	.	-	0	ID=TetragonulaCarbonaria_010490-T1.cds;Parent=TetragonulaCarbonaria_010490-T1
R2_7	funannotate	CDS	2507028	2507426	.	-	0	ID=TetragonulaCarbonaria_010490-T1.cds;Parent=TetragonulaCarbonaria_010490-T1
R2_7	funannotate	mRNA	706969	708207	.	+	.	ID=TetragonulaCarbonaria_010322-T1;Parent=TetragonulaCarbonaria_010322
R2_7	funannotate	mRNA	802669	805787	.	+	.	ID=TetragonulaCarbonaria_010334-T1;Ontology_term=GO:0016788%2CGO:0006629;Dbxref=InterPro:IPR006693%2CPFAM:PF04083%2CInterPro:IPR029058%2CInterPro:IPR025483;Parent=TetragonulaCarbonaria_010334
R2_7	funannotate	exon	172946	173398	.	+	.	ID=TetragonulaCarbonaria_010258-T1.exon6;Parent=TetragonulaCarbonaria_010258-T1
R2_7	funannotate	exon	171650	171708	.	+	.	ID=TetragonulaCarbonaria_010258-T1.exon5;Parent=TetragonulaCarbonaria_010258-T1
R2_7	funannotate	exon	171342	171549	.	+	.	ID=TetragonulaCarbonaria_010258-T1.exon4;Parent=TetragonulaCarbonaria_010258-T1
R2_7	funannotate	exon	171133	171255	.	+	.	ID=TetragonulaCarbonaria_010258-T1.exon3;Parent=TetragonulaCarbonaria_010258-T1
R2_7	funannotate	exon	170854	171017	.	+	.	ID=TetragonulaCarbonaria_010258-T1.exon2;Parent=TetragonulaCarbonaria_010258-T1
R2_7	funannotate	exon	170535	170604	.	+	.	ID=TetragonulaCarbonaria_010258-T1.exon1;Parent=TetragonulaCarbonaria_010258-T1
R2_7	funannotate	exon	5405088	5405245	.	-	.	ID=TetragonulaCarbonaria_010655-T1.exon1;Parent=TetragonulaCarbonaria_010655-T1
R2_7	funannotate	exon	5403867	5404008	.	-	.	ID=TetragonulaCarbonaria_010655-T1.exon2;Parent=TetragonulaCarbonaria_010655-T1
R2_7	funannotate	CDS	5582320	5582464	.	+	0	ID=TetragonulaCarbonaria_010665-T1.cds;Parent=TetragonulaCarbonaria_010665-T1
R2_7	funannotate	CDS	5583576	5583661	.	+	0	ID=TetragonulaCarbonaria_010665-T1.cds;Parent=TetragonulaCarbonaria_010665-T1
R2_7	funannotate	CDS	5584167	5584255	.	+	0	ID=TetragonulaCarbonaria_010665-T1.cds;Parent=TetragonulaCarbonaria_010665-T1
R2_7	funannotate	CDS	5584649	5584793	.	+	0	ID=TetragonulaCarbonaria_010665-T1.cds;Parent=TetragonulaCarbonaria_010665-T1
R2_7	funannotate	CDS	5585989	5586025	.	+	0	ID=TetragonulaCarbonaria_010665-T1.cds;Parent=TetragonulaCarbonaria_010665-T1
R2_7	funannotate	CDS	5586419	5587380	.	+	0	ID=TetragonulaCarbonaria_010665-T1.cds;Parent=TetragonulaCarbonaria_010665-T1
R2_7	funannotate	mRNA	964164	968873	.	+	.	ID=TetragonulaCarbonaria_010358-T1;Parent=TetragonulaCarbonaria_010358
R2_7	funannotate	exon	2091052	2091138	.	+	.	ID=TetragonulaCarbonaria_010456-T1.exon1;Parent=TetragonulaCarbonaria_010456-T1
R2_7	funannotate	exon	2091221	2091592	.	+	.	ID=TetragonulaCarbonaria_010456-T1.exon2;Parent=TetragonulaCarbonaria_010456-T1
R2_7	funannotate	CDS	1862493	1862569	.	-	0	ID=TetragonulaCarbonaria_010441-T1.cds;Parent=TetragonulaCarbonaria_010441-T1
R2_7	funannotate	CDS	1861721	1862012	.	-	0	ID=TetragonulaCarbonaria_010441-T1.cds;Parent=TetragonulaCarbonaria_010441-T1
R2_7	funannotate	mRNA	876032	876743	.	+	.	ID=TetragonulaCarbonaria_010346-T1;Ontology_term=GO:0016592;Dbxref=InterPro:IPR037212%2CInterPro:IPR021384%2CPFAM:PF11221;Parent=TetragonulaCarbonaria_010346
R2_7	funannotate	three_prime_UTR	4177512	4177928	.	-	.	ID=TetragonulaCarbonaria_010569-T1.utr3p1;Parent=TetragonulaCarbonaria_010569-T1
R2_7	funannotate	mRNA	2839400	2843099	.	-	.	ID=TetragonulaCarbonaria_010502-T1;Ontology_term=GO:0005634%2CGO:0008270;Dbxref=InterPro:IPR013087%2CPFAM:PF07776%2CPFAM:PF13912%2CPFAM:PF12874%2CInterPro:IPR036236%2CInterPro:IPR012934%2CPFAM:PF00096;Parent=TetragonulaCarbonaria_010502
R2_7	funannotate	five_prime_UTR	4393075	4393700	.	+	.	ID=TetragonulaCarbonaria_010589-T1.utr5p1;Parent=TetragonulaCarbonaria_010589-T1
R2_7	funannotate	mRNA	2883637	2884504	.	+	.	ID=TetragonulaCarbonaria_010514-T1;Ontology_term=GO:0003735%2CGO:0006412%2CGO:0015934%2CGO:0005840;Dbxref=InterPro:IPR005721%2CInterPro:IPR001063%2CInterPro:IPR018260%2CInterPro:IPR036394%2CPFAM:PF00237;Parent=TetragonulaCarbonaria_010514
R2_7	funannotate	exon	1032740	1033405	.	-	.	ID=TetragonulaCarbonaria_010367-T1.exon6;Parent=TetragonulaCarbonaria_010367-T1
R2_7	funannotate	exon	1031239	1031455	.	-	.	ID=TetragonulaCarbonaria_010367-T1.exon7;Parent=TetragonulaCarbonaria_010367-T1
R2_7	funannotate	exon	1030271	1030730	.	-	.	ID=TetragonulaCarbonaria_010367-T1.exon8;Parent=TetragonulaCarbonaria_010367-T1
R2_7	funannotate	exon	1028792	1028979	.	-	.	ID=TetragonulaCarbonaria_010367-T1.exon9;Parent=TetragonulaCarbonaria_010367-T1
R2_7	funannotate	exon	1045182	1045286	.	-	.	ID=TetragonulaCarbonaria_010367-T1.exon2;Parent=TetragonulaCarbonaria_010367-T1
R2_7	funannotate	exon	1040271	1040474	.	-	.	ID=TetragonulaCarbonaria_010367-T1.exon3;Parent=TetragonulaCarbonaria_010367-T1
R2_7	funannotate	exon	1036667	1036961	.	-	.	ID=TetragonulaCarbonaria_010367-T1.exon4;Parent=TetragonulaCarbonaria_010367-T1
R2_7	funannotate	exon	1033624	1033796	.	-	.	ID=TetragonulaCarbonaria_010367-T1.exon5;Parent=TetragonulaCarbonaria_010367-T1
R2_7	funannotate	exon	1045366	1045389	.	-	.	ID=TetragonulaCarbonaria_010367-T1.exon1;Parent=TetragonulaCarbonaria_010367-T1
R2_7	funannotate	exon	5644284	5645570	.	-	.	ID=TetragonulaCarbonaria_010674-T1.exon5;Parent=TetragonulaCarbonaria_010674-T1
R2_7	funannotate	exon	5647424	5647509	.	-	.	ID=TetragonulaCarbonaria_010674-T1.exon2;Parent=TetragonulaCarbonaria_010674-T1
R2_7	funannotate	exon	5648518	5648662	.	-	.	ID=TetragonulaCarbonaria_010674-T1.exon1;Parent=TetragonulaCarbonaria_010674-T1
R2_7	funannotate	exon	5646305	5646457	.	-	.	ID=TetragonulaCarbonaria_010674-T1.exon4;Parent=TetragonulaCarbonaria_010674-T1
R2_7	funannotate	exon	5646790	5646954	.	-	.	ID=TetragonulaCarbonaria_010674-T1.exon3;Parent=TetragonulaCarbonaria_010674-T1
R2_7	funannotate	mRNA	3072519	3073152	.	-	.	ID=TetragonulaCarbonaria_010526-T1;Parent=TetragonulaCarbonaria_010526
R2_7	funannotate	CDS	850420	850815	.	+	0	ID=TetragonulaCarbonaria_010341-T1.cds;Parent=TetragonulaCarbonaria_010341-T1
R2_7	funannotate	CDS	850933	851519	.	+	0	ID=TetragonulaCarbonaria_010341-T1.cds;Parent=TetragonulaCarbonaria_010341-T1
R2_7	funannotate	CDS	851602	852197	.	+	0	ID=TetragonulaCarbonaria_010341-T1.cds;Parent=TetragonulaCarbonaria_010341-T1
R2_7	funannotate	CDS	852285	852679	.	+	0	ID=TetragonulaCarbonaria_010341-T1.cds;Parent=TetragonulaCarbonaria_010341-T1
R2_7	funannotate	CDS	852846	853101	.	+	0	ID=TetragonulaCarbonaria_010341-T1.cds;Parent=TetragonulaCarbonaria_010341-T1
R2_7	funannotate	CDS	853187	853257	.	+	0	ID=TetragonulaCarbonaria_010341-T1.cds;Parent=TetragonulaCarbonaria_010341-T1
R2_7	funannotate	exon	5403526	5403626	.	-	.	ID=TetragonulaCarbonaria_010654-T1.exon1;Parent=TetragonulaCarbonaria_010654-T1
R2_7	funannotate	exon	5403259	5403438	.	-	.	ID=TetragonulaCarbonaria_010654-T1.exon2;Parent=TetragonulaCarbonaria_010654-T1
R2_7	funannotate	exon	5402788	5403131	.	-	.	ID=TetragonulaCarbonaria_010654-T1.exon3;Parent=TetragonulaCarbonaria_010654-T1
R2_7	funannotate	exon	5400704	5400822	.	-	.	ID=TetragonulaCarbonaria_010654-T1.exon4;Parent=TetragonulaCarbonaria_010654-T1
R2_7	funannotate	CDS	433852	434081	.	+	0	ID=TetragonulaCarbonaria_010284-T1.cds;Parent=TetragonulaCarbonaria_010284-T1
R2_7	funannotate	CDS	434301	434400	.	+	0	ID=TetragonulaCarbonaria_010284-T1.cds;Parent=TetragonulaCarbonaria_010284-T1
R2_7	funannotate	CDS	439760	440140	.	+	0	ID=TetragonulaCarbonaria_010284-T1.cds;Parent=TetragonulaCarbonaria_010284-T1
R2_7	funannotate	CDS	1844951	1845023	.	+	0	ID=TetragonulaCarbonaria_010437-T1.cds;Parent=TetragonulaCarbonaria_010437-T1
R2_7	funannotate	CDS	1845372	1845640	.	+	0	ID=TetragonulaCarbonaria_010437-T1.cds;Parent=TetragonulaCarbonaria_010437-T1
R2_7	funannotate	three_prime_UTR	1248876	1249307	.	-	.	ID=TetragonulaCarbonaria_010380-T1.utr3p1;Parent=TetragonulaCarbonaria_010380-T1
R2_7	funannotate	mRNA	635555	636320	.	-	.	ID=TetragonulaCarbonaria_010309-T1;Ontology_term=GO:0003735%2CGO:0005840%2CGO:0006414;Dbxref=InterPro:IPR038716%2CInterPro:IPR027534%2CPFAM:PF00428;Parent=TetragonulaCarbonaria_010309
R2_7	funannotate	exon	276306	276485	.	-	.	ID=TetragonulaCarbonaria_010268-T1.exon15;Parent=TetragonulaCarbonaria_010268-T1
R2_7	funannotate	exon	276858	276967	.	-	.	ID=TetragonulaCarbonaria_010268-T1.exon13;Parent=TetragonulaCarbonaria_010268-T1
R2_7	funannotate	exon	276614	276767	.	-	.	ID=TetragonulaCarbonaria_010268-T1.exon14;Parent=TetragonulaCarbonaria_010268-T1
R2_7	funannotate	mRNA	637731	639554	.	+	.	ID=TetragonulaCarbonaria_010310-T1;Ontology_term=GO:0019187;Dbxref=PFAM:PF13632%2CInterPro:IPR029044%2CInterPro:IPR027389%2CInterPro:IPR001173;Parent=TetragonulaCarbonaria_010310
R2_7	funannotate	CDS	6174024	6174187	.	+	2	ID=TetragonulaCarbonaria_010717-T1.cds;Parent=TetragonulaCarbonaria_010717-T1
R2_7	funannotate	exon	277272	277493	.	-	.	ID=TetragonulaCarbonaria_010268-T1.exon11;Parent=TetragonulaCarbonaria_010268-T1
R2_7	funannotate	exon	277117	277185	.	-	.	ID=TetragonulaCarbonaria_010268-T1.exon12;Parent=TetragonulaCarbonaria_010268-T1
R2_7	funannotate	exon	277639	278011	.	-	.	ID=TetragonulaCarbonaria_010268-T1.exon10;Parent=TetragonulaCarbonaria_010268-T1
R2_7	funannotate	CDS	2162973	2163107	.	-	0	ID=TetragonulaCarbonaria_010459-T1.cds;Parent=TetragonulaCarbonaria_010459-T1
R2_7	funannotate	CDS	2152807	2153178	.	-	0	ID=TetragonulaCarbonaria_010459-T1.cds;Parent=TetragonulaCarbonaria_010459-T1
R2_7	funannotate	mRNA	4036582	4042983	.	-	.	ID=TetragonulaCarbonaria_010563-T1;Parent=TetragonulaCarbonaria_010563
R2_7	funannotate	CDS	48091	48194	.	+	0	ID=TetragonulaCarbonaria_010236-T1.cds;Parent=TetragonulaCarbonaria_010236-T1
R2_7	funannotate	CDS	52222	52279	.	+	0	ID=TetragonulaCarbonaria_010236-T1.cds;Parent=TetragonulaCarbonaria_010236-T1
R2_7	funannotate	CDS	52499	52586	.	+	0	ID=TetragonulaCarbonaria_010236-T1.cds;Parent=TetragonulaCarbonaria_010236-T1
R2_7	funannotate	CDS	53016	53160	.	+	0	ID=TetragonulaCarbonaria_010236-T1.cds;Parent=TetragonulaCarbonaria_010236-T1
R2_7	funannotate	CDS	53703	53883	.	+	0	ID=TetragonulaCarbonaria_010236-T1.cds;Parent=TetragonulaCarbonaria_010236-T1
R2_7	funannotate	CDS	53981	54080	.	+	0	ID=TetragonulaCarbonaria_010236-T1.cds;Parent=TetragonulaCarbonaria_010236-T1
R2_7	funannotate	CDS	54205	54524	.	+	0	ID=TetragonulaCarbonaria_010236-T1.cds;Parent=TetragonulaCarbonaria_010236-T1
R2_7	funannotate	CDS	54723	54926	.	+	0	ID=TetragonulaCarbonaria_010236-T1.cds;Parent=TetragonulaCarbonaria_010236-T1
R2_7	funannotate	CDS	55194	55418	.	+	0	ID=TetragonulaCarbonaria_010236-T1.cds;Parent=TetragonulaCarbonaria_010236-T1
R2_7	funannotate	mRNA	3789109	3795856	.	-	.	ID=TetragonulaCarbonaria_010551-T1;Parent=TetragonulaCarbonaria_010551
R2_7	funannotate	three_prime_UTR	769507	769553	.	+	.	ID=TetragonulaCarbonaria_010326-T1.utr3p1;Parent=TetragonulaCarbonaria_010326-T1
R2_7	funannotate	exon	5838653	5838706	.	-	.	ID=TetragonulaCarbonaria_010691-T1.exon4;Parent=TetragonulaCarbonaria_010691-T1
R2_7	funannotate	exon	5842646	5842761	.	-	.	ID=TetragonulaCarbonaria_010691-T1.exon2;Parent=TetragonulaCarbonaria_010691-T1
R2_7	funannotate	exon	5840992	5841045	.	-	.	ID=TetragonulaCarbonaria_010691-T1.exon3;Parent=TetragonulaCarbonaria_010691-T1
R2_7	funannotate	exon	5847347	5847464	.	-	.	ID=TetragonulaCarbonaria_010691-T1.exon1;Parent=TetragonulaCarbonaria_010691-T1
R2_7	funannotate	mRNA	4779067	4783764	.	-	.	ID=TetragonulaCarbonaria_010609-T1;Parent=TetragonulaCarbonaria_010609
R2_7	funannotate	mRNA	3400288	3408314	.	+	.	ID=TetragonulaCarbonaria_010538-T1;Dbxref=InterPro:IPR029358%2CPFAM:PF15239;Parent=TetragonulaCarbonaria_010538
R2_7	funannotate	CDS	4089988	4090008	.	-	0	ID=TetragonulaCarbonaria_010564-T1.cds;Parent=TetragonulaCarbonaria_010564-T1
R2_7	funannotate	CDS	4089011	4089202	.	-	0	ID=TetragonulaCarbonaria_010564-T1.cds;Parent=TetragonulaCarbonaria_010564-T1
R2_7	funannotate	CDS	4088742	4088897	.	-	0	ID=TetragonulaCarbonaria_010564-T1.cds;Parent=TetragonulaCarbonaria_010564-T1
R2_7	funannotate	five_prime_UTR	1619792	1620888	.	+	.	ID=TetragonulaCarbonaria_010416-T1.utr5p1;Parent=TetragonulaCarbonaria_010416-T1
R2_7	funannotate	exon	4917067	4917428	.	+	.	ID=TetragonulaCarbonaria_010618-T1.exon2;Parent=TetragonulaCarbonaria_010618-T1
R2_7	funannotate	exon	4915363	4915756	.	+	.	ID=TetragonulaCarbonaria_010618-T1.exon1;Parent=TetragonulaCarbonaria_010618-T1
R2_7	funannotate	exon	5990090	5990130	.	+	.	ID=TetragonulaCarbonaria_010707-T1.exon4;Parent=TetragonulaCarbonaria_010707-T1
R2_7	funannotate	exon	5990210	5990367	.	+	.	ID=TetragonulaCarbonaria_010707-T1.exon5;Parent=TetragonulaCarbonaria_010707-T1
R2_7	funannotate	exon	5989385	5989502	.	+	.	ID=TetragonulaCarbonaria_010707-T1.exon2;Parent=TetragonulaCarbonaria_010707-T1
R2_7	funannotate	exon	5989841	5990021	.	+	.	ID=TetragonulaCarbonaria_010707-T1.exon3;Parent=TetragonulaCarbonaria_010707-T1
R2_7	funannotate	exon	2581525	2582327	.	-	.	ID=TetragonulaCarbonaria_010493-T1.exon1;Parent=TetragonulaCarbonaria_010493-T1
R2_7	funannotate	exon	5985766	5985861	.	+	.	ID=TetragonulaCarbonaria_010707-T1.exon1;Parent=TetragonulaCarbonaria_010707-T1
R2_7	funannotate	mRNA	4784671	4786030	.	+	.	ID=TetragonulaCarbonaria_010610-T1;Parent=TetragonulaCarbonaria_010610
R2_7	funannotate	CDS	2146786	2147110	.	-	0	ID=TetragonulaCarbonaria_010458-T1.cds;Parent=TetragonulaCarbonaria_010458-T1
R2_7	funannotate	CDS	2146555	2146652	.	-	0	ID=TetragonulaCarbonaria_010458-T1.cds;Parent=TetragonulaCarbonaria_010458-T1
R2_7	funannotate	mRNA	1532994	1537677	.	-	.	ID=TetragonulaCarbonaria_010405-T1;Parent=TetragonulaCarbonaria_010405
R2_7	funannotate	exon	894313	894346	.	+	.	ID=TetragonulaCarbonaria_010349-T1.exon19;Parent=TetragonulaCarbonaria_010349-T1
R2_7	funannotate	exon	887690	887782	.	+	.	ID=TetragonulaCarbonaria_010349-T1.exon17;Parent=TetragonulaCarbonaria_010349-T1
R2_7	funannotate	exon	892435	892517	.	+	.	ID=TetragonulaCarbonaria_010349-T1.exon18;Parent=TetragonulaCarbonaria_010349-T1
R2_7	funannotate	exon	886044	886208	.	+	.	ID=TetragonulaCarbonaria_010349-T1.exon11;Parent=TetragonulaCarbonaria_010349-T1
R2_7	funannotate	exon	886307	886499	.	+	.	ID=TetragonulaCarbonaria_010349-T1.exon12;Parent=TetragonulaCarbonaria_010349-T1
R2_7	funannotate	exon	885754	885974	.	+	.	ID=TetragonulaCarbonaria_010349-T1.exon10;Parent=TetragonulaCarbonaria_010349-T1
R2_7	funannotate	exon	887073	887350	.	+	.	ID=TetragonulaCarbonaria_010349-T1.exon15;Parent=TetragonulaCarbonaria_010349-T1
R2_7	funannotate	exon	887437	887578	.	+	.	ID=TetragonulaCarbonaria_010349-T1.exon16;Parent=TetragonulaCarbonaria_010349-T1
R2_7	funannotate	exon	886577	886814	.	+	.	ID=TetragonulaCarbonaria_010349-T1.exon13;Parent=TetragonulaCarbonaria_010349-T1
R2_7	funannotate	exon	886882	886978	.	+	.	ID=TetragonulaCarbonaria_010349-T1.exon14;Parent=TetragonulaCarbonaria_010349-T1
R2_7	funannotate	exon	4151343	4151508	.	-	.	ID=TetragonulaCarbonaria_010566-T1.exon1;Parent=TetragonulaCarbonaria_010566-T1
R2_7	funannotate	exon	4150707	4150936	.	-	.	ID=TetragonulaCarbonaria_010566-T1.exon2;Parent=TetragonulaCarbonaria_010566-T1
R2_7	funannotate	exon	2417618	2417820	.	+	.	ID=TetragonulaCarbonaria_010476-T1.exon6;Parent=TetragonulaCarbonaria_010476-T1
R2_7	funannotate	exon	2416289	2416492	.	+	.	ID=TetragonulaCarbonaria_010476-T1.exon5;Parent=TetragonulaCarbonaria_010476-T1
R2_7	funannotate	exon	2420180	2420381	.	+	.	ID=TetragonulaCarbonaria_010476-T1.exon7;Parent=TetragonulaCarbonaria_010476-T1
R2_7	funannotate	exon	5975059	5975364	.	+	.	ID=TetragonulaCarbonaria_010706-T1.exon1;Parent=TetragonulaCarbonaria_010706-T1
R2_7	funannotate	gene	4779067	4783764	.	-	.	ID=TetragonulaCarbonaria_010609
R2_7	funannotate	gene	4726520	4748288	.	-	.	ID=TetragonulaCarbonaria_010608
R2_7	funannotate	gene	4684600	4700581	.	-	.	ID=TetragonulaCarbonaria_010607
R2_7	funannotate	gene	4672601	4679027	.	-	.	ID=TetragonulaCarbonaria_010606
R2_7	funannotate	exon	1857486	1857885	.	+	.	ID=TetragonulaCarbonaria_010439-T1.exon2;Parent=TetragonulaCarbonaria_010439-T1
R2_7	funannotate	exon	2403425	2403729	.	+	.	ID=TetragonulaCarbonaria_010476-T1.exon2;Parent=TetragonulaCarbonaria_010476-T1
R2_7	funannotate	exon	1857932	1858112	.	+	.	ID=TetragonulaCarbonaria_010439-T1.exon3;Parent=TetragonulaCarbonaria_010439-T1
R2_7	funannotate	exon	2402685	2402742	.	+	.	ID=TetragonulaCarbonaria_010476-T1.exon1;Parent=TetragonulaCarbonaria_010476-T1
R2_7	funannotate	exon	2413746	2413962	.	+	.	ID=TetragonulaCarbonaria_010476-T1.exon4;Parent=TetragonulaCarbonaria_010476-T1
R2_7	funannotate	exon	1857290	1857329	.	+	.	ID=TetragonulaCarbonaria_010439-T1.exon1;Parent=TetragonulaCarbonaria_010439-T1
R2_7	funannotate	exon	2413381	2413568	.	+	.	ID=TetragonulaCarbonaria_010476-T1.exon3;Parent=TetragonulaCarbonaria_010476-T1
R2_7	funannotate	CDS	458339	458484	.	+	0	ID=TetragonulaCarbonaria_010285-T1.cds;Parent=TetragonulaCarbonaria_010285-T1
R2_7	funannotate	CDS	463934	464229	.	+	0	ID=TetragonulaCarbonaria_010285-T1.cds;Parent=TetragonulaCarbonaria_010285-T1
R2_7	funannotate	CDS	465831	466069	.	+	0	ID=TetragonulaCarbonaria_010285-T1.cds;Parent=TetragonulaCarbonaria_010285-T1
R2_7	funannotate	gene	4790540	4794155	.	+	.	ID=TetragonulaCarbonaria_010612
R2_7	funannotate	gene	4786074	4786355	.	+	.	ID=TetragonulaCarbonaria_010611
R2_7	funannotate	gene	4784671	4786030	.	+	.	ID=TetragonulaCarbonaria_010610
R2_7	funannotate	gene	4855222	4858928	.	-	.	ID=TetragonulaCarbonaria_010616
R2_7	funannotate	gene	4837466	4840054	.	+	.	ID=TetragonulaCarbonaria_010615
R2_7	funannotate	gene	4815769	4817184	.	+	.	ID=TetragonulaCarbonaria_010614
R2_7	funannotate	gene	4800646	4802701	.	-	.	Name=FBXO43;ID=TetragonulaCarbonaria_010613
R2_7	funannotate	gene	4917939	4919093	.	-	.	ID=TetragonulaCarbonaria_010619
R2_7	funannotate	gene	4915363	4917428	.	+	.	ID=TetragonulaCarbonaria_010618
R2_7	funannotate	gene	4868257	4879650	.	-	.	ID=TetragonulaCarbonaria_010617
R2_7	funannotate	gene	5062034	5063686	.	-	.	ID=TetragonulaCarbonaria_010623
R2_7	funannotate	gene	4962312	4965399	.	-	.	ID=TetragonulaCarbonaria_010622
R2_7	funannotate	gene	4954442	4955105	.	+	.	ID=TetragonulaCarbonaria_010621
R2_7	funannotate	gene	4922147	4923712	.	+	.	ID=TetragonulaCarbonaria_010620
R2_7	funannotate	gene	5124364	5128355	.	+	.	ID=TetragonulaCarbonaria_010627
R2_7	funannotate	gene	5113726	5115055	.	-	.	ID=TetragonulaCarbonaria_010626
R2_7	funannotate	gene	5113155	5113355	.	-	.	ID=TetragonulaCarbonaria_010625
R2_7	funannotate	gene	5072625	5073264	.	+	.	ID=TetragonulaCarbonaria_010624
R2_7	funannotate	CDS	1886299	1886329	.	-	0	ID=TetragonulaCarbonaria_010442-T1.cds;Parent=TetragonulaCarbonaria_010442-T1
R2_7	funannotate	CDS	1885944	1886194	.	-	0	ID=TetragonulaCarbonaria_010442-T1.cds;Parent=TetragonulaCarbonaria_010442-T1
R2_7	funannotate	gene	4541527	4542660	.	+	.	ID=TetragonulaCarbonaria_010601
R2_7	funannotate	gene	4540600	4541160	.	+	.	ID=TetragonulaCarbonaria_010600
R2_7	funannotate	CDS	1556646	1556808	.	+	0	ID=TetragonulaCarbonaria_010409-T1.cds;Parent=TetragonulaCarbonaria_010409-T1
R2_7	funannotate	CDS	1556876	1557002	.	+	0	ID=TetragonulaCarbonaria_010409-T1.cds;Parent=TetragonulaCarbonaria_010409-T1
R2_7	funannotate	CDS	1557126	1557527	.	+	0	ID=TetragonulaCarbonaria_010409-T1.cds;Parent=TetragonulaCarbonaria_010409-T1
R2_7	funannotate	CDS	1557619	1558620	.	+	0	ID=TetragonulaCarbonaria_010409-T1.cds;Parent=TetragonulaCarbonaria_010409-T1
R2_7	funannotate	CDS	1558686	1558842	.	+	0	ID=TetragonulaCarbonaria_010409-T1.cds;Parent=TetragonulaCarbonaria_010409-T1
R2_7	funannotate	CDS	1558911	1558970	.	+	0	ID=TetragonulaCarbonaria_010409-T1.cds;Parent=TetragonulaCarbonaria_010409-T1
R2_7	funannotate	CDS	1559045	1559386	.	+	0	ID=TetragonulaCarbonaria_010409-T1.cds;Parent=TetragonulaCarbonaria_010409-T1
R2_7	funannotate	gene	4648201	4666423	.	+	.	ID=TetragonulaCarbonaria_010605
R2_7	funannotate	gene	4582187	4582970	.	+	.	ID=TetragonulaCarbonaria_010604
R2_7	funannotate	gene	4564639	4569385	.	-	.	ID=TetragonulaCarbonaria_010603
R2_7	funannotate	gene	4551741	4551905	.	-	.	ID=TetragonulaCarbonaria_010602
R2_7	funannotate	exon	5657054	5657119	.	-	.	ID=TetragonulaCarbonaria_010675-T1.exon1;Parent=TetragonulaCarbonaria_010675-T1
R2_7	funannotate	exon	5654887	5655519	.	-	.	ID=TetragonulaCarbonaria_010675-T1.exon4;Parent=TetragonulaCarbonaria_010675-T1
R2_7	funannotate	exon	5656149	5656196	.	-	.	ID=TetragonulaCarbonaria_010675-T1.exon3;Parent=TetragonulaCarbonaria_010675-T1
R2_7	funannotate	exon	5656637	5656789	.	-	.	ID=TetragonulaCarbonaria_010675-T1.exon2;Parent=TetragonulaCarbonaria_010675-T1
R2_7	funannotate	three_prime_UTR	730992	732641	.	+	.	ID=TetragonulaCarbonaria_010324-T1.utr3p1;Parent=TetragonulaCarbonaria_010324-T1
R2_7	funannotate	gene	5405452	5406845	.	+	.	ID=TetragonulaCarbonaria_010656
R2_7	funannotate	gene	5403867	5405245	.	-	.	ID=TetragonulaCarbonaria_010655
R2_7	funannotate	gene	5400704	5403626	.	-	.	ID=TetragonulaCarbonaria_010654
R2_7	funannotate	gene	5389606	5396215	.	-	.	ID=TetragonulaCarbonaria_010653
R2_7	funannotate	gene	5423939	5433005	.	-	.	ID=TetragonulaCarbonaria_010659
R2_7	funannotate	gene	5410244	5423888	.	-	.	ID=TetragonulaCarbonaria_010658
R2_7	funannotate	gene	5408578	5410193	.	-	.	ID=TetragonulaCarbonaria_010657
R2_7	funannotate	gene	5388977	5389291	.	+	.	ID=TetragonulaCarbonaria_010652
R2_7	funannotate	gene	5388503	5388790	.	+	.	ID=TetragonulaCarbonaria_010651
R2_7	funannotate	gene	5384893	5385355	.	-	.	ID=TetragonulaCarbonaria_010650
R2_7	funannotate	mRNA	1885944	1886329	.	-	.	ID=TetragonulaCarbonaria_010442-T1;Parent=TetragonulaCarbonaria_010442
R2_7	funannotate	exon	331745	332004	.	-	.	ID=TetragonulaCarbonaria_010278-T1.exon6;Parent=TetragonulaCarbonaria_010278-T1
R2_7	funannotate	gene	5605836	5608842	.	+	.	ID=TetragonulaCarbonaria_010667
R2_7	funannotate	exon	332126	332267	.	-	.	ID=TetragonulaCarbonaria_010278-T1.exon5;Parent=TetragonulaCarbonaria_010278-T1
R2_7	funannotate	gene	5596917	5600869	.	+	.	ID=TetragonulaCarbonaria_010666
R2_7	funannotate	exon	330827	331397	.	-	.	ID=TetragonulaCarbonaria_010278-T1.exon8;Parent=TetragonulaCarbonaria_010278-T1
R2_7	funannotate	gene	5582320	5587380	.	+	.	ID=TetragonulaCarbonaria_010665
R2_7	funannotate	exon	331469	331661	.	-	.	ID=TetragonulaCarbonaria_010278-T1.exon7;Parent=TetragonulaCarbonaria_010278-T1
R2_7	funannotate	gene	5471463	5486332	.	+	.	ID=TetragonulaCarbonaria_010664
R2_7	funannotate	exon	330164	330191	.	-	.	ID=TetragonulaCarbonaria_010278-T1.exon9;Parent=TetragonulaCarbonaria_010278-T1
R2_7	funannotate	gene	5615279	5616424	.	+	.	ID=TetragonulaCarbonaria_010669
R2_7	funannotate	gene	5612137	5613591	.	-	.	ID=TetragonulaCarbonaria_010668
R2_7	funannotate	exon	333178	333333	.	-	.	ID=TetragonulaCarbonaria_010278-T1.exon2;Parent=TetragonulaCarbonaria_010278-T1
R2_7	funannotate	gene	5464605	5465124	.	+	.	ID=TetragonulaCarbonaria_010663
R2_7	funannotate	exon	333449	333496	.	-	.	ID=TetragonulaCarbonaria_010278-T1.exon1;Parent=TetragonulaCarbonaria_010278-T1
R2_7	funannotate	gene	5459753	5461500	.	+	.	ID=TetragonulaCarbonaria_010662
R2_7	funannotate	exon	332352	332776	.	-	.	ID=TetragonulaCarbonaria_010278-T1.exon4;Parent=TetragonulaCarbonaria_010278-T1
R2_7	funannotate	gene	5456311	5458705	.	-	.	ID=TetragonulaCarbonaria_010661
R2_7	funannotate	exon	332862	333087	.	-	.	ID=TetragonulaCarbonaria_010278-T1.exon3;Parent=TetragonulaCarbonaria_010278-T1
R2_7	funannotate	gene	5452438	5454455	.	-	.	ID=TetragonulaCarbonaria_010660
R2_7	funannotate	gene	5150918	5153260	.	-	.	Name=MAL-A5_2;ID=TetragonulaCarbonaria_010629
R2_7	funannotate	gene	5134835	5135343	.	+	.	ID=TetragonulaCarbonaria_010628
R2_7	funannotate	gene	5214067	5220022	.	-	.	ID=TetragonulaCarbonaria_010634
R2_7	funannotate	gene	5196195	5210710	.	+	.	ID=TetragonulaCarbonaria_010633
R2_7	funannotate	gene	5179528	5180434	.	+	.	Name=RPL18A_2;ID=TetragonulaCarbonaria_010632
R2_7	funannotate	gene	5174443	5176396	.	+	.	Name=MAL-A5_4;ID=TetragonulaCarbonaria_010631
R2_7	funannotate	gene	5242472	5245426	.	-	.	ID=TetragonulaCarbonaria_010638
R2_7	funannotate	gene	5235420	5237836	.	-	.	Name=RPT1;ID=TetragonulaCarbonaria_010637
R2_7	funannotate	gene	5231052	5235229	.	+	.	ID=TetragonulaCarbonaria_010636
R2_7	funannotate	gene	5222748	5226331	.	-	.	ID=TetragonulaCarbonaria_010635
R2_7	funannotate	gene	5163737	5170351	.	-	.	Name=MAL-A5_3;ID=TetragonulaCarbonaria_010630
R2_7	funannotate	CDS	3400288	3400357	.	+	0	ID=TetragonulaCarbonaria_010538-T1.cds;Parent=TetragonulaCarbonaria_010538-T1
R2_7	funannotate	CDS	3400459	3400649	.	+	0	ID=TetragonulaCarbonaria_010538-T1.cds;Parent=TetragonulaCarbonaria_010538-T1
R2_7	funannotate	CDS	3402260	3402536	.	+	0	ID=TetragonulaCarbonaria_010538-T1.cds;Parent=TetragonulaCarbonaria_010538-T1
R2_7	funannotate	CDS	3405901	3406220	.	+	0	ID=TetragonulaCarbonaria_010538-T1.cds;Parent=TetragonulaCarbonaria_010538-T1
R2_7	funannotate	CDS	3407877	3408314	.	+	0	ID=TetragonulaCarbonaria_010538-T1.cds;Parent=TetragonulaCarbonaria_010538-T1
R2_7	funannotate	gene	5249340	5250168	.	-	.	ID=TetragonulaCarbonaria_010639
R2_7	funannotate	mRNA	560181	562576	.	+	.	ID=TetragonulaCarbonaria_010299-T1;Ontology_term=GO:0003677%2CGO:0006355;Dbxref=InterPro:IPR043565;Parent=TetragonulaCarbonaria_010299
R2_7	funannotate	gene	5322698	5323119	.	+	.	ID=TetragonulaCarbonaria_010645
R2_7	funannotate	gene	5322045	5322509	.	-	.	ID=TetragonulaCarbonaria_010644
R2_7	funannotate	exon	1822821	1823013	.	-	.	ID=TetragonulaCarbonaria_010436-T1.exon5;Parent=TetragonulaCarbonaria_010436-T1
R2_7	funannotate	gene	5295032	5321760	.	+	.	ID=TetragonulaCarbonaria_010643
R2_7	funannotate	gene	5286063	5288994	.	-	.	ID=TetragonulaCarbonaria_010642
R2_7	funannotate	exon	1830073	1830342	.	-	.	ID=TetragonulaCarbonaria_010436-T1.exon3;Parent=TetragonulaCarbonaria_010436-T1
R2_7	funannotate	gene	5372463	5377669	.	-	.	ID=TetragonulaCarbonaria_010649
R2_7	funannotate	exon	1825475	1825563	.	-	.	ID=TetragonulaCarbonaria_010436-T1.exon4;Parent=TetragonulaCarbonaria_010436-T1
R2_7	funannotate	gene	5340962	5343471	.	-	.	ID=TetragonulaCarbonaria_010648
R2_7	funannotate	exon	1836020	1836225	.	-	.	ID=TetragonulaCarbonaria_010436-T1.exon1;Parent=TetragonulaCarbonaria_010436-T1
R2_7	funannotate	gene	5339949	5340563	.	+	.	ID=TetragonulaCarbonaria_010647
R2_7	funannotate	exon	1831762	1831879	.	-	.	ID=TetragonulaCarbonaria_010436-T1.exon2;Parent=TetragonulaCarbonaria_010436-T1
R2_7	funannotate	gene	5325067	5328522	.	+	.	ID=TetragonulaCarbonaria_010646
R2_7	funannotate	three_prime_UTR	466070	466511	.	+	.	ID=TetragonulaCarbonaria_010285-T1.utr3p1;Parent=TetragonulaCarbonaria_010285-T1
R2_7	funannotate	gene	5279103	5279550	.	-	.	ID=TetragonulaCarbonaria_010641
R2_7	funannotate	gene	5263313	5274311	.	-	.	Name=CPR32;ID=TetragonulaCarbonaria_010640
R2_7	funannotate	mRNA	1766226	1778324	.	+	.	ID=TetragonulaCarbonaria_010430-T1;Ontology_term=GO:0003677;Dbxref=InterPro:IPR009057%2CInterPro:IPR001356%2CPFAM:PF00046;Parent=TetragonulaCarbonaria_010430
R2_7	funannotate	mRNA	1752380	1754289	.	-	.	ID=TetragonulaCarbonaria_010429-T1;Parent=TetragonulaCarbonaria_010429
R2_7	funannotate	mRNA	319935	320708	.	-	.	ID=TetragonulaCarbonaria_010275-T1;Dbxref=PFAM:PF09349%2CInterPro:IPR036778%2CInterPro:IPR018020;Parent=TetragonulaCarbonaria_010275
R2_7	funannotate	gene	5923127	5923475	.	+	.	ID=TetragonulaCarbonaria_010699
R2_7	funannotate	gene	5918243	5923055	.	+	.	ID=TetragonulaCarbonaria_010698
R2_7	funannotate	gene	5885334	5889942	.	-	.	ID=TetragonulaCarbonaria_010697
R2_7	funannotate	gene	5848013	5854380	.	+	.	ID=TetragonulaCarbonaria_010692
R2_7	funannotate	gene	5838653	5847464	.	-	.	ID=TetragonulaCarbonaria_010691
R2_7	funannotate	gene	5827057	5827949	.	-	.	ID=TetragonulaCarbonaria_010690
R2_7	funannotate	gene	5882968	5883459	.	-	.	ID=TetragonulaCarbonaria_010696
R2_7	funannotate	gene	5870629	5871945	.	-	.	ID=TetragonulaCarbonaria_010695
R2_7	funannotate	gene	5865862	5870475	.	+	.	ID=TetragonulaCarbonaria_010694
R2_7	funannotate	gene	5863721	5865327	.	+	.	ID=TetragonulaCarbonaria_010693
R2_7	funannotate	CDS	5432848	5433005	.	-	0	ID=TetragonulaCarbonaria_010659-T1.cds;Parent=TetragonulaCarbonaria_010659-T1
R2_7	funannotate	CDS	5432327	5432381	.	-	0	ID=TetragonulaCarbonaria_010659-T1.cds;Parent=TetragonulaCarbonaria_010659-T1
R2_7	funannotate	CDS	5426582	5426637	.	-	0	ID=TetragonulaCarbonaria_010659-T1.cds;Parent=TetragonulaCarbonaria_010659-T1
R2_7	funannotate	CDS	5423939	5423948	.	-	0	ID=TetragonulaCarbonaria_010659-T1.cds;Parent=TetragonulaCarbonaria_010659-T1
R2_7	funannotate	mRNA	469952	471431	.	+	.	ID=TetragonulaCarbonaria_010287-T1;Dbxref=InterPro:IPR001965%2CInterPro:IPR039054%2CInterPro:IPR011011%2CInterPro:IPR019787%2CInterPro:IPR019786%2CInterPro:IPR013083%2CPFAM:PF00628;Parent=TetragonulaCarbonaria_010287
R2_7	funannotate	exon	3643608	3643755	.	-	.	ID=TetragonulaCarbonaria_010545-T1.exon2;Parent=TetragonulaCarbonaria_010545-T1
R2_7	funannotate	exon	3643875	3644011	.	-	.	ID=TetragonulaCarbonaria_010545-T1.exon1;Parent=TetragonulaCarbonaria_010545-T1
R2_7	funannotate	CDS	4837466	4837533	.	+	0	ID=TetragonulaCarbonaria_010615-T1.cds;Parent=TetragonulaCarbonaria_010615-T1
R2_7	funannotate	CDS	4839832	4840054	.	+	0	ID=TetragonulaCarbonaria_010615-T1.cds;Parent=TetragonulaCarbonaria_010615-T1
R2_7	funannotate	gene	5737008	5740056	.	+	.	ID=TetragonulaCarbonaria_010678
R2_7	funannotate	gene	5727484	5731163	.	-	.	ID=TetragonulaCarbonaria_010677
R2_7	funannotate	gene	5669540	5671944	.	+	.	ID=TetragonulaCarbonaria_010676
R2_7	funannotate	gene	5654887	5657119	.	-	.	ID=TetragonulaCarbonaria_010675
R2_7	funannotate	gene	5740114	5745152	.	+	.	ID=TetragonulaCarbonaria_010679
R2_7	funannotate	gene	5621461	5624041	.	+	.	ID=TetragonulaCarbonaria_010670
R2_7	funannotate	gene	5644284	5648662	.	-	.	ID=TetragonulaCarbonaria_010674
R2_7	funannotate	gene	5626788	5627882	.	-	.	ID=TetragonulaCarbonaria_010673
R2_7	funannotate	gene	5625023	5626765	.	-	.	ID=TetragonulaCarbonaria_010672
R2_7	funannotate	gene	5624337	5624411	.	-	.	ID=TetragonulaCarbonaria_010671
R2_7	funannotate	gene	5817712	5818047	.	+	.	ID=TetragonulaCarbonaria_010689
R2_7	funannotate	gene	5817441	5817632	.	+	.	ID=TetragonulaCarbonaria_010688
R2_7	funannotate	CDS	829689	829756	.	+	0	ID=TetragonulaCarbonaria_010337-T1.cds;Parent=TetragonulaCarbonaria_010337-T1
R2_7	funannotate	CDS	829894	829996	.	+	0	ID=TetragonulaCarbonaria_010337-T1.cds;Parent=TetragonulaCarbonaria_010337-T1
R2_7	funannotate	CDS	830072	830309	.	+	0	ID=TetragonulaCarbonaria_010337-T1.cds;Parent=TetragonulaCarbonaria_010337-T1
R2_7	funannotate	CDS	830992	832106	.	+	0	ID=TetragonulaCarbonaria_010337-T1.cds;Parent=TetragonulaCarbonaria_010337-T1
R2_7	funannotate	CDS	832381	832610	.	+	0	ID=TetragonulaCarbonaria_010337-T1.cds;Parent=TetragonulaCarbonaria_010337-T1
R2_7	funannotate	CDS	832699	833512	.	+	0	ID=TetragonulaCarbonaria_010337-T1.cds;Parent=TetragonulaCarbonaria_010337-T1
R2_7	funannotate	gene	5801871	5813120	.	-	.	ID=TetragonulaCarbonaria_010687
R2_7	funannotate	gene	5800729	5801163	.	+	.	ID=TetragonulaCarbonaria_010686
R2_7	funannotate	gene	5746666	5746839	.	-	.	ID=TetragonulaCarbonaria_010681
R2_7	funannotate	gene	5745294	5746469	.	-	.	ID=TetragonulaCarbonaria_010680
R2_7	funannotate	gene	5793551	5793715	.	-	.	ID=TetragonulaCarbonaria_010685
R2_7	funannotate	mRNA	1631034	1637099	.	+	.	ID=TetragonulaCarbonaria_010417-T1;Parent=TetragonulaCarbonaria_010417
R2_7	funannotate	gene	5766277	5766446	.	-	.	ID=TetragonulaCarbonaria_010684
R2_7	funannotate	gene	5765839	5766003	.	-	.	ID=TetragonulaCarbonaria_010683
R2_7	funannotate	gene	5747414	5747647	.	-	.	ID=TetragonulaCarbonaria_010682
R2_7	funannotate	CDS	5295032	5295091	.	+	0	ID=TetragonulaCarbonaria_010643-T1.cds;Parent=TetragonulaCarbonaria_010643-T1
R2_7	funannotate	CDS	5296650	5296829	.	+	0	ID=TetragonulaCarbonaria_010643-T1.cds;Parent=TetragonulaCarbonaria_010643-T1
R2_7	funannotate	CDS	5302152	5302304	.	+	0	ID=TetragonulaCarbonaria_010643-T1.cds;Parent=TetragonulaCarbonaria_010643-T1
R2_7	funannotate	CDS	5307866	5308074	.	+	0	ID=TetragonulaCarbonaria_010643-T1.cds;Parent=TetragonulaCarbonaria_010643-T1
R2_7	funannotate	CDS	5318655	5318839	.	+	0	ID=TetragonulaCarbonaria_010643-T1.cds;Parent=TetragonulaCarbonaria_010643-T1
R2_7	funannotate	CDS	5319849	5319934	.	+	0	ID=TetragonulaCarbonaria_010643-T1.cds;Parent=TetragonulaCarbonaria_010643-T1
R2_7	funannotate	CDS	5320554	5320718	.	+	0	ID=TetragonulaCarbonaria_010643-T1.cds;Parent=TetragonulaCarbonaria_010643-T1
R2_7	funannotate	CDS	5321301	5321453	.	+	0	ID=TetragonulaCarbonaria_010643-T1.cds;Parent=TetragonulaCarbonaria_010643-T1
R2_7	funannotate	CDS	5321518	5321760	.	+	0	ID=TetragonulaCarbonaria_010643-T1.cds;Parent=TetragonulaCarbonaria_010643-T1
R2_7	funannotate	exon	4540600	4541160	.	+	.	ID=TetragonulaCarbonaria_010600-T1.exon1;Parent=TetragonulaCarbonaria_010600-T1
R2_7	funannotate	CDS	1424618	1424856	.	-	0	ID=TetragonulaCarbonaria_010390-T1.cds;Parent=TetragonulaCarbonaria_010390-T1
R2_7	funannotate	CDS	1424208	1424285	.	-	0	ID=TetragonulaCarbonaria_010390-T1.cds;Parent=TetragonulaCarbonaria_010390-T1
R2_7	funannotate	CDS	1415578	1415923	.	-	0	ID=TetragonulaCarbonaria_010390-T1.cds;Parent=TetragonulaCarbonaria_010390-T1
R2_7	funannotate	exon	878171	878410	.	-	.	ID=TetragonulaCarbonaria_010347-T1.exon3;Parent=TetragonulaCarbonaria_010347-T1
R2_7	funannotate	exon	878478	879287	.	-	.	ID=TetragonulaCarbonaria_010347-T1.exon2;Parent=TetragonulaCarbonaria_010347-T1
R2_7	funannotate	exon	879413	879579	.	-	.	ID=TetragonulaCarbonaria_010347-T1.exon1;Parent=TetragonulaCarbonaria_010347-T1
R2_7	funannotate	exon	876989	877114	.	-	.	ID=TetragonulaCarbonaria_010347-T1.exon7;Parent=TetragonulaCarbonaria_010347-T1
R2_7	funannotate	three_prime_UTR	833513	833682	.	+	.	ID=TetragonulaCarbonaria_010337-T1.utr3p1;Parent=TetragonulaCarbonaria_010337-T1
R2_7	funannotate	exon	877190	877402	.	-	.	ID=TetragonulaCarbonaria_010347-T1.exon6;Parent=TetragonulaCarbonaria_010347-T1
R2_7	funannotate	exon	877498	877712	.	-	.	ID=TetragonulaCarbonaria_010347-T1.exon5;Parent=TetragonulaCarbonaria_010347-T1
R2_7	funannotate	exon	877792	878057	.	-	.	ID=TetragonulaCarbonaria_010347-T1.exon4;Parent=TetragonulaCarbonaria_010347-T1
R2_7	funannotate	exon	4879072	4879650	.	-	.	ID=TetragonulaCarbonaria_010617-T1.exon1;Parent=TetragonulaCarbonaria_010617-T1
R2_7	funannotate	exon	4874984	4875625	.	-	.	ID=TetragonulaCarbonaria_010617-T1.exon3;Parent=TetragonulaCarbonaria_010617-T1
R2_7	funannotate	exon	4875728	4876353	.	-	.	ID=TetragonulaCarbonaria_010617-T1.exon2;Parent=TetragonulaCarbonaria_010617-T1
R2_7	funannotate	exon	4872311	4872431	.	-	.	ID=TetragonulaCarbonaria_010617-T1.exon5;Parent=TetragonulaCarbonaria_010617-T1
R2_7	funannotate	exon	4873584	4874905	.	-	.	ID=TetragonulaCarbonaria_010617-T1.exon4;Parent=TetragonulaCarbonaria_010617-T1
R2_7	funannotate	exon	3105277	3105546	.	+	.	ID=TetragonulaCarbonaria_010528-T1.exon1;Parent=TetragonulaCarbonaria_010528-T1
R2_7	funannotate	exon	4869878	4870070	.	-	.	ID=TetragonulaCarbonaria_010617-T1.exon7;Parent=TetragonulaCarbonaria_010617-T1
R2_7	funannotate	three_prime_UTR	5485648	5486332	.	+	.	ID=TetragonulaCarbonaria_010664-T1.utr3p1;Parent=TetragonulaCarbonaria_010664-T1
R2_7	funannotate	exon	4870824	4871276	.	-	.	ID=TetragonulaCarbonaria_010617-T1.exon6;Parent=TetragonulaCarbonaria_010617-T1
R2_7	funannotate	exon	4868257	4868391	.	-	.	ID=TetragonulaCarbonaria_010617-T1.exon9;Parent=TetragonulaCarbonaria_010617-T1
R2_7	funannotate	exon	4869109	4869357	.	-	.	ID=TetragonulaCarbonaria_010617-T1.exon8;Parent=TetragonulaCarbonaria_010617-T1
R2_7	funannotate	CDS	2491048	2491244	.	+	0	ID=TetragonulaCarbonaria_010486-T1.cds;Parent=TetragonulaCarbonaria_010486-T1
R2_7	funannotate	CDS	2491337	2491499	.	+	0	ID=TetragonulaCarbonaria_010486-T1.cds;Parent=TetragonulaCarbonaria_010486-T1
R2_7	funannotate	mRNA	5975059	5975364	.	+	.	ID=TetragonulaCarbonaria_010706-T1;Parent=TetragonulaCarbonaria_010706
R2_7	funannotate	CDS	42026	42937	.	-	0	ID=TetragonulaCarbonaria_010235-T1.cds;Parent=TetragonulaCarbonaria_010235-T1
R2_7	funannotate	CDS	41082	41400	.	-	0	ID=TetragonulaCarbonaria_010235-T1.cds;Parent=TetragonulaCarbonaria_010235-T1
R2_7	funannotate	CDS	40293	40915	.	-	0	ID=TetragonulaCarbonaria_010235-T1.cds;Parent=TetragonulaCarbonaria_010235-T1
R2_7	funannotate	CDS	39403	39853	.	-	0	ID=TetragonulaCarbonaria_010235-T1.cds;Parent=TetragonulaCarbonaria_010235-T1
R2_7	funannotate	CDS	39146	39334	.	-	0	ID=TetragonulaCarbonaria_010235-T1.cds;Parent=TetragonulaCarbonaria_010235-T1
R2_7	funannotate	CDS	38757	39043	.	-	0	ID=TetragonulaCarbonaria_010235-T1.cds;Parent=TetragonulaCarbonaria_010235-T1
R2_7	funannotate	five_prime_UTR	866385	866695	.	-	.	ID=TetragonulaCarbonaria_010344-T1.utr5p1;Parent=TetragonulaCarbonaria_010344-T1
R2_7	funannotate	mRNA	2051547	2054113	.	-	.	ID=TetragonulaCarbonaria_010454-T1;Parent=TetragonulaCarbonaria_010454
R2_7	funannotate	five_prime_UTR	2952700	2952970	.	+	.	ID=TetragonulaCarbonaria_010522-T1.utr5p1;Parent=TetragonulaCarbonaria_010522-T1
R2_7	funannotate	three_prime_UTR	1787007	1787046	.	-	.	ID=TetragonulaCarbonaria_010432-T1.utr3p1;Parent=TetragonulaCarbonaria_010432-T1
R2_7	funannotate	mRNA	2246032	2249646	.	+	.	ID=TetragonulaCarbonaria_010466-T1;Parent=TetragonulaCarbonaria_010466
R2_7	funannotate	exon	2866851	2867081	.	+	.	ID=TetragonulaCarbonaria_010508-T1.exon2;Parent=TetragonulaCarbonaria_010508-T1
R2_7	funannotate	exon	2866291	2866338	.	+	.	ID=TetragonulaCarbonaria_010508-T1.exon1;Parent=TetragonulaCarbonaria_010508-T1
R2_7	funannotate	CDS	4042471	4042602	.	-	0	ID=TetragonulaCarbonaria_010563-T1.cds;Parent=TetragonulaCarbonaria_010563-T1
R2_7	funannotate	CDS	4036582	4037094	.	-	0	ID=TetragonulaCarbonaria_010563-T1.cds;Parent=TetragonulaCarbonaria_010563-T1
R2_7	funannotate	five_prime_UTR	321912	322034	.	+	.	ID=TetragonulaCarbonaria_010276-T1.utr5p1;Parent=TetragonulaCarbonaria_010276-T1
R2_7	funannotate	CDS	848908	848955	.	-	0	ID=TetragonulaCarbonaria_010340-T1.cds;Parent=TetragonulaCarbonaria_010340-T1
R2_7	funannotate	CDS	848079	848141	.	-	0	ID=TetragonulaCarbonaria_010340-T1.cds;Parent=TetragonulaCarbonaria_010340-T1
R2_7	funannotate	CDS	847770	847907	.	-	0	ID=TetragonulaCarbonaria_010340-T1.cds;Parent=TetragonulaCarbonaria_010340-T1
R2_7	funannotate	CDS	847541	847702	.	-	0	ID=TetragonulaCarbonaria_010340-T1.cds;Parent=TetragonulaCarbonaria_010340-T1
R2_7	funannotate	CDS	847130	847427	.	-	0	ID=TetragonulaCarbonaria_010340-T1.cds;Parent=TetragonulaCarbonaria_010340-T1
R2_7	funannotate	CDS	846874	847037	.	-	0	ID=TetragonulaCarbonaria_010340-T1.cds;Parent=TetragonulaCarbonaria_010340-T1
R2_7	funannotate	CDS	845677	846801	.	-	0	ID=TetragonulaCarbonaria_010340-T1.cds;Parent=TetragonulaCarbonaria_010340-T1
R2_7	funannotate	mRNA	2439931	2442147	.	-	.	ID=TetragonulaCarbonaria_010478-T1;Parent=TetragonulaCarbonaria_010478
R2_7	funannotate	mRNA	2556032	2556717	.	+	.	ID=TetragonulaCarbonaria_010491-T1;Parent=TetragonulaCarbonaria_010491
R2_7	funannotate	CDS	4409240	4409647	.	+	0	ID=TetragonulaCarbonaria_010591-T1.cds;Parent=TetragonulaCarbonaria_010591-T1
R2_7	funannotate	CDS	4411081	4411516	.	+	0	ID=TetragonulaCarbonaria_010591-T1.cds;Parent=TetragonulaCarbonaria_010591-T1
R2_7	funannotate	CDS	4411765	4412161	.	+	0	ID=TetragonulaCarbonaria_010591-T1.cds;Parent=TetragonulaCarbonaria_010591-T1
R2_7	funannotate	CDS	4413337	4413619	.	+	0	ID=TetragonulaCarbonaria_010591-T1.cds;Parent=TetragonulaCarbonaria_010591-T1
R2_7	funannotate	CDS	4414661	4415026	.	+	0	ID=TetragonulaCarbonaria_010591-T1.cds;Parent=TetragonulaCarbonaria_010591-T1
R2_7	funannotate	CDS	1594568	1595023	.	-	0	ID=TetragonulaCarbonaria_010413-T1.cds;Parent=TetragonulaCarbonaria_010413-T1
R2_7	funannotate	exon	2616575	2616713	.	-	.	ID=TetragonulaCarbonaria_010496-T1.exon1;Parent=TetragonulaCarbonaria_010496-T1
R2_7	funannotate	exon	2616241	2616491	.	-	.	ID=TetragonulaCarbonaria_010496-T1.exon2;Parent=TetragonulaCarbonaria_010496-T1
R2_7	funannotate	CDS	2868248	2868363	.	+	0	ID=TetragonulaCarbonaria_010509-T1.cds;Parent=TetragonulaCarbonaria_010509-T1
R2_7	funannotate	CDS	2868444	2868675	.	+	0	ID=TetragonulaCarbonaria_010509-T1.cds;Parent=TetragonulaCarbonaria_010509-T1
R2_7	funannotate	CDS	2868767	2868950	.	+	0	ID=TetragonulaCarbonaria_010509-T1.cds;Parent=TetragonulaCarbonaria_010509-T1
R2_7	funannotate	CDS	2869019	2869343	.	+	0	ID=TetragonulaCarbonaria_010509-T1.cds;Parent=TetragonulaCarbonaria_010509-T1
R2_7	funannotate	CDS	2869414	2869663	.	+	0	ID=TetragonulaCarbonaria_010509-T1.cds;Parent=TetragonulaCarbonaria_010509-T1
R2_7	funannotate	CDS	2869744	2870069	.	+	0	ID=TetragonulaCarbonaria_010509-T1.cds;Parent=TetragonulaCarbonaria_010509-T1
R2_7	funannotate	CDS	2870146	2870219	.	+	0	ID=TetragonulaCarbonaria_010509-T1.cds;Parent=TetragonulaCarbonaria_010509-T1
R2_7	funannotate	CDS	2870294	2870406	.	+	0	ID=TetragonulaCarbonaria_010509-T1.cds;Parent=TetragonulaCarbonaria_010509-T1
R2_7	funannotate	CDS	2870531	2870822	.	+	0	ID=TetragonulaCarbonaria_010509-T1.cds;Parent=TetragonulaCarbonaria_010509-T1
R2_7	funannotate	CDS	2870925	2871087	.	+	0	ID=TetragonulaCarbonaria_010509-T1.cds;Parent=TetragonulaCarbonaria_010509-T1
R2_7	funannotate	CDS	2871168	2871306	.	+	0	ID=TetragonulaCarbonaria_010509-T1.cds;Parent=TetragonulaCarbonaria_010509-T1
R2_7	funannotate	exon	647750	648065	.	+	.	ID=TetragonulaCarbonaria_010312-T1.exon3;Parent=TetragonulaCarbonaria_010312-T1
R2_7	funannotate	exon	647219	647664	.	+	.	ID=TetragonulaCarbonaria_010312-T1.exon2;Parent=TetragonulaCarbonaria_010312-T1
R2_7	funannotate	exon	648430	648539	.	+	.	ID=TetragonulaCarbonaria_010312-T1.exon5;Parent=TetragonulaCarbonaria_010312-T1
R2_7	funannotate	exon	648155	648368	.	+	.	ID=TetragonulaCarbonaria_010312-T1.exon4;Parent=TetragonulaCarbonaria_010312-T1
R2_7	funannotate	exon	646492	647124	.	+	.	ID=TetragonulaCarbonaria_010312-T1.exon1;Parent=TetragonulaCarbonaria_010312-T1
R2_7	funannotate	exon	649581	649759	.	+	.	ID=TetragonulaCarbonaria_010312-T1.exon7;Parent=TetragonulaCarbonaria_010312-T1
R2_7	funannotate	exon	648629	648776	.	+	.	ID=TetragonulaCarbonaria_010312-T1.exon6;Parent=TetragonulaCarbonaria_010312-T1
R2_7	funannotate	exon	650317	650609	.	+	.	ID=TetragonulaCarbonaria_010312-T1.exon9;Parent=TetragonulaCarbonaria_010312-T1
R2_7	funannotate	exon	649845	649995	.	+	.	ID=TetragonulaCarbonaria_010312-T1.exon8;Parent=TetragonulaCarbonaria_010312-T1
R2_7	funannotate	three_prime_UTR	652768	652868	.	-	.	ID=TetragonulaCarbonaria_010313-T1.utr3p1;Parent=TetragonulaCarbonaria_010313-T1
R2_7	funannotate	CDS	5863721	5863750	.	+	0	ID=TetragonulaCarbonaria_010693-T1.cds;Parent=TetragonulaCarbonaria_010693-T1
R2_7	funannotate	CDS	5864159	5864311	.	+	0	ID=TetragonulaCarbonaria_010693-T1.cds;Parent=TetragonulaCarbonaria_010693-T1
R2_7	funannotate	CDS	5865226	5865327	.	+	0	ID=TetragonulaCarbonaria_010693-T1.cds;Parent=TetragonulaCarbonaria_010693-T1
R2_7	funannotate	CDS	5464605	5464746	.	+	0	ID=TetragonulaCarbonaria_010663-T1.cds;Parent=TetragonulaCarbonaria_010663-T1
R2_7	funannotate	CDS	5464823	5465124	.	+	0	ID=TetragonulaCarbonaria_010663-T1.cds;Parent=TetragonulaCarbonaria_010663-T1
R2_7	funannotate	CDS	2111258	2111321	.	-	0	ID=TetragonulaCarbonaria_010457-T1.cds;Parent=TetragonulaCarbonaria_010457-T1
R2_7	funannotate	CDS	2110630	2110840	.	-	0	ID=TetragonulaCarbonaria_010457-T1.cds;Parent=TetragonulaCarbonaria_010457-T1
R2_7	funannotate	CDS	2106872	2107028	.	-	0	ID=TetragonulaCarbonaria_010457-T1.cds;Parent=TetragonulaCarbonaria_010457-T1
R2_7	funannotate	CDS	678219	678427	.	-	0	ID=TetragonulaCarbonaria_010320-T1.cds;Parent=TetragonulaCarbonaria_010320-T1
R2_7	funannotate	CDS	678027	678141	.	-	0	ID=TetragonulaCarbonaria_010320-T1.cds;Parent=TetragonulaCarbonaria_010320-T1
R2_7	funannotate	CDS	677624	677890	.	-	0	ID=TetragonulaCarbonaria_010320-T1.cds;Parent=TetragonulaCarbonaria_010320-T1
R2_7	funannotate	CDS	4385307	4385493	.	+	0	ID=TetragonulaCarbonaria_010588-T1.cds;Parent=TetragonulaCarbonaria_010588-T1
R2_7	funannotate	CDS	4386129	4386299	.	+	0	ID=TetragonulaCarbonaria_010588-T1.cds;Parent=TetragonulaCarbonaria_010588-T1
R2_7	funannotate	CDS	4386572	4387070	.	+	0	ID=TetragonulaCarbonaria_010588-T1.cds;Parent=TetragonulaCarbonaria_010588-T1
R2_7	funannotate	CDS	4387146	4388073	.	+	0	ID=TetragonulaCarbonaria_010588-T1.cds;Parent=TetragonulaCarbonaria_010588-T1
R2_7	funannotate	exon	2877173	2877289	.	-	.	ID=TetragonulaCarbonaria_010511-T1.exon5;Parent=TetragonulaCarbonaria_010511-T1
R2_7	funannotate	exon	2877360	2877526	.	-	.	ID=TetragonulaCarbonaria_010511-T1.exon4;Parent=TetragonulaCarbonaria_010511-T1
R2_7	funannotate	exon	2877605	2877812	.	-	.	ID=TetragonulaCarbonaria_010511-T1.exon3;Parent=TetragonulaCarbonaria_010511-T1
R2_7	funannotate	exon	2877889	2878065	.	-	.	ID=TetragonulaCarbonaria_010511-T1.exon2;Parent=TetragonulaCarbonaria_010511-T1
R2_7	funannotate	exon	2878132	2878158	.	-	.	ID=TetragonulaCarbonaria_010511-T1.exon1;Parent=TetragonulaCarbonaria_010511-T1
R2_7	funannotate	CDS	4815769	4815791	.	+	0	ID=TetragonulaCarbonaria_010614-T1.cds;Parent=TetragonulaCarbonaria_010614-T1
R2_7	funannotate	CDS	4816977	4817184	.	+	0	ID=TetragonulaCarbonaria_010614-T1.cds;Parent=TetragonulaCarbonaria_010614-T1
R2_7	funannotate	CDS	2195300	2195483	.	+	0	ID=TetragonulaCarbonaria_010462-T1.cds;Parent=TetragonulaCarbonaria_010462-T1
R2_7	funannotate	CDS	2199988	2200124	.	+	0	ID=TetragonulaCarbonaria_010462-T1.cds;Parent=TetragonulaCarbonaria_010462-T1
R2_7	funannotate	exon	4541527	4542660	.	+	.	ID=TetragonulaCarbonaria_010601-T1.exon1;Parent=TetragonulaCarbonaria_010601-T1
R2_7	funannotate	exon	2432133	2432244	.	-	.	ID=TetragonulaCarbonaria_010477-T1.exon1;Parent=TetragonulaCarbonaria_010477-T1
R2_7	funannotate	exon	2431710	2431923	.	-	.	ID=TetragonulaCarbonaria_010477-T1.exon2;Parent=TetragonulaCarbonaria_010477-T1
R2_7	funannotate	exon	2428687	2428843	.	-	.	ID=TetragonulaCarbonaria_010477-T1.exon3;Parent=TetragonulaCarbonaria_010477-T1
R2_7	funannotate	exon	768261	768741	.	+	.	ID=TetragonulaCarbonaria_010326-T1.exon1;Parent=TetragonulaCarbonaria_010326-T1
R2_7	funannotate	exon	768943	769044	.	+	.	ID=TetragonulaCarbonaria_010326-T1.exon2;Parent=TetragonulaCarbonaria_010326-T1
R2_7	funannotate	exon	769177	769553	.	+	.	ID=TetragonulaCarbonaria_010326-T1.exon3;Parent=TetragonulaCarbonaria_010326-T1
R2_7	funannotate	CDS	159353	159640	.	+	0	ID=TetragonulaCarbonaria_010256-T1.cds;Parent=TetragonulaCarbonaria_010256-T1
R2_7	funannotate	CDS	160087	160337	.	+	0	ID=TetragonulaCarbonaria_010256-T1.cds;Parent=TetragonulaCarbonaria_010256-T1
R2_7	funannotate	CDS	160462	160556	.	+	0	ID=TetragonulaCarbonaria_010256-T1.cds;Parent=TetragonulaCarbonaria_010256-T1
R2_7	funannotate	CDS	160917	161167	.	+	0	ID=TetragonulaCarbonaria_010256-T1.cds;Parent=TetragonulaCarbonaria_010256-T1
R2_7	funannotate	CDS	1554019	1554357	.	-	0	ID=TetragonulaCarbonaria_010408-T1.cds;Parent=TetragonulaCarbonaria_010408-T1
R2_7	funannotate	exon	55823	56107	.	-	.	ID=TetragonulaCarbonaria_010237-T1.exon8;Parent=TetragonulaCarbonaria_010237-T1
R2_7	funannotate	exon	58297	58836	.	-	.	ID=TetragonulaCarbonaria_010237-T1.exon4;Parent=TetragonulaCarbonaria_010237-T1
R2_7	funannotate	exon	56952	58184	.	-	.	ID=TetragonulaCarbonaria_010237-T1.exon5;Parent=TetragonulaCarbonaria_010237-T1
R2_7	funannotate	exon	56633	56846	.	-	.	ID=TetragonulaCarbonaria_010237-T1.exon6;Parent=TetragonulaCarbonaria_010237-T1
R2_7	funannotate	exon	56412	56563	.	-	.	ID=TetragonulaCarbonaria_010237-T1.exon7;Parent=TetragonulaCarbonaria_010237-T1
R2_7	funannotate	exon	59744	59957	.	-	.	ID=TetragonulaCarbonaria_010237-T1.exon1;Parent=TetragonulaCarbonaria_010237-T1
R2_7	funannotate	exon	59497	59623	.	-	.	ID=TetragonulaCarbonaria_010237-T1.exon2;Parent=TetragonulaCarbonaria_010237-T1
R2_7	funannotate	exon	58934	59165	.	-	.	ID=TetragonulaCarbonaria_010237-T1.exon3;Parent=TetragonulaCarbonaria_010237-T1
R2_7	funannotate	exon	5214067	5214159	.	-	.	ID=TetragonulaCarbonaria_010634-T1.exon4;Parent=TetragonulaCarbonaria_010634-T1
R2_7	funannotate	exon	5215468	5215729	.	-	.	ID=TetragonulaCarbonaria_010634-T1.exon3;Parent=TetragonulaCarbonaria_010634-T1
R2_7	funannotate	exon	5217212	5217393	.	-	.	ID=TetragonulaCarbonaria_010634-T1.exon2;Parent=TetragonulaCarbonaria_010634-T1
R2_7	funannotate	exon	5220011	5220022	.	-	.	ID=TetragonulaCarbonaria_010634-T1.exon1;Parent=TetragonulaCarbonaria_010634-T1
R2_7	funannotate	three_prime_UTR	707677	708207	.	+	.	ID=TetragonulaCarbonaria_010322-T1.utr3p1;Parent=TetragonulaCarbonaria_010322-T1
R2_7	funannotate	exon	5827057	5827161	.	-	.	ID=TetragonulaCarbonaria_010690-T1.exon4;Parent=TetragonulaCarbonaria_010690-T1
R2_7	funannotate	exon	5827336	5827366	.	-	.	ID=TetragonulaCarbonaria_010690-T1.exon3;Parent=TetragonulaCarbonaria_010690-T1
R2_7	funannotate	exon	5827697	5827855	.	-	.	ID=TetragonulaCarbonaria_010690-T1.exon2;Parent=TetragonulaCarbonaria_010690-T1
R2_7	funannotate	exon	5827933	5827949	.	-	.	ID=TetragonulaCarbonaria_010690-T1.exon1;Parent=TetragonulaCarbonaria_010690-T1
R2_7	funannotate	exon	511770	511911	.	-	.	ID=TetragonulaCarbonaria_010293-T1.exon1;Parent=TetragonulaCarbonaria_010293-T1
R2_7	funannotate	exon	1296728	1296913	.	-	.	ID=TetragonulaCarbonaria_010382-T1.exon1;Parent=TetragonulaCarbonaria_010382-T1
R2_7	funannotate	exon	511512	511639	.	-	.	ID=TetragonulaCarbonaria_010293-T1.exon2;Parent=TetragonulaCarbonaria_010293-T1
R2_7	funannotate	exon	5245304	5245426	.	-	.	ID=TetragonulaCarbonaria_010638-T1.exon1;Parent=TetragonulaCarbonaria_010638-T1
R2_7	funannotate	exon	5244600	5244739	.	-	.	ID=TetragonulaCarbonaria_010638-T1.exon2;Parent=TetragonulaCarbonaria_010638-T1
R2_7	funannotate	exon	5243835	5243979	.	-	.	ID=TetragonulaCarbonaria_010638-T1.exon3;Parent=TetragonulaCarbonaria_010638-T1
R2_7	funannotate	exon	5242472	5242690	.	-	.	ID=TetragonulaCarbonaria_010638-T1.exon4;Parent=TetragonulaCarbonaria_010638-T1
R2_7	funannotate	CDS	5932667	5932669	.	+	0	ID=TetragonulaCarbonaria_010701-T1.cds;Parent=TetragonulaCarbonaria_010701-T1
R2_7	funannotate	CDS	5933099	5933425	.	+	0	ID=TetragonulaCarbonaria_010701-T1.cds;Parent=TetragonulaCarbonaria_010701-T1
R2_7	funannotate	CDS	3633822	3633980	.	+	0	ID=TetragonulaCarbonaria_010544-T1.cds;Parent=TetragonulaCarbonaria_010544-T1
R2_7	funannotate	CDS	3635951	3636064	.	+	0	ID=TetragonulaCarbonaria_010544-T1.cds;Parent=TetragonulaCarbonaria_010544-T1
R2_7	funannotate	CDS	3636837	3637037	.	+	0	ID=TetragonulaCarbonaria_010544-T1.cds;Parent=TetragonulaCarbonaria_010544-T1
R2_7	funannotate	CDS	3637304	3637551	.	+	0	ID=TetragonulaCarbonaria_010544-T1.cds;Parent=TetragonulaCarbonaria_010544-T1
R2_7	funannotate	CDS	3638278	3638399	.	+	0	ID=TetragonulaCarbonaria_010544-T1.cds;Parent=TetragonulaCarbonaria_010544-T1
R2_7	funannotate	CDS	3639945	3640075	.	+	0	ID=TetragonulaCarbonaria_010544-T1.cds;Parent=TetragonulaCarbonaria_010544-T1
R2_7	funannotate	mRNA	139641	141477	.	-	.	ID=TetragonulaCarbonaria_010251-T1;Ontology_term=GO:0005515;Dbxref=InterPro:IPR020472%2CInterPro:IPR015943%2CInterPro:IPR001680%2CInterPro:IPR017986%2CInterPro:IPR036322%2CInterPro:IPR019775%2CPFAM:PF00400;Parent=TetragonulaCarbonaria_010251
R2_7	funannotate	CDS	660979	661058	.	-	0	ID=TetragonulaCarbonaria_010316-T1.cds;Parent=TetragonulaCarbonaria_010316-T1
R2_7	funannotate	CDS	660546	660684	.	-	0	ID=TetragonulaCarbonaria_010316-T1.cds;Parent=TetragonulaCarbonaria_010316-T1
R2_7	funannotate	CDS	659895	660377	.	-	0	ID=TetragonulaCarbonaria_010316-T1.cds;Parent=TetragonulaCarbonaria_010316-T1
R2_7	funannotate	CDS	659170	659789	.	-	0	ID=TetragonulaCarbonaria_010316-T1.cds;Parent=TetragonulaCarbonaria_010316-T1
R2_7	funannotate	CDS	658844	659040	.	-	0	ID=TetragonulaCarbonaria_010316-T1.cds;Parent=TetragonulaCarbonaria_010316-T1
R2_7	funannotate	CDS	658456	658721	.	-	0	ID=TetragonulaCarbonaria_010316-T1.cds;Parent=TetragonulaCarbonaria_010316-T1
R2_7	funannotate	CDS	658215	658361	.	-	0	ID=TetragonulaCarbonaria_010316-T1.cds;Parent=TetragonulaCarbonaria_010316-T1
R2_7	funannotate	CDS	657415	657841	.	-	0	ID=TetragonulaCarbonaria_010316-T1.cds;Parent=TetragonulaCarbonaria_010316-T1
R2_7	funannotate	CDS	657170	657297	.	-	0	ID=TetragonulaCarbonaria_010316-T1.cds;Parent=TetragonulaCarbonaria_010316-T1
R2_7	funannotate	exon	52222	52279	.	+	.	ID=TetragonulaCarbonaria_010236-T1.exon2;Parent=TetragonulaCarbonaria_010236-T1
R2_7	funannotate	exon	48091	48194	.	+	.	ID=TetragonulaCarbonaria_010236-T1.exon1;Parent=TetragonulaCarbonaria_010236-T1
R2_7	funannotate	exon	53981	54080	.	+	.	ID=TetragonulaCarbonaria_010236-T1.exon6;Parent=TetragonulaCarbonaria_010236-T1
R2_7	funannotate	exon	53703	53883	.	+	.	ID=TetragonulaCarbonaria_010236-T1.exon5;Parent=TetragonulaCarbonaria_010236-T1
R2_7	funannotate	exon	53016	53160	.	+	.	ID=TetragonulaCarbonaria_010236-T1.exon4;Parent=TetragonulaCarbonaria_010236-T1
R2_7	funannotate	exon	52499	52586	.	+	.	ID=TetragonulaCarbonaria_010236-T1.exon3;Parent=TetragonulaCarbonaria_010236-T1
R2_7	funannotate	exon	55194	55418	.	+	.	ID=TetragonulaCarbonaria_010236-T1.exon9;Parent=TetragonulaCarbonaria_010236-T1
R2_7	funannotate	exon	54723	54926	.	+	.	ID=TetragonulaCarbonaria_010236-T1.exon8;Parent=TetragonulaCarbonaria_010236-T1
R2_7	funannotate	exon	54205	54524	.	+	.	ID=TetragonulaCarbonaria_010236-T1.exon7;Parent=TetragonulaCarbonaria_010236-T1
R2_7	funannotate	mRNA	231711	237984	.	-	.	ID=TetragonulaCarbonaria_010263-T1;Parent=TetragonulaCarbonaria_010263
R2_7	funannotate	mRNA	1391	1748	.	+	.	ID=TetragonulaCarbonaria_010226-T1;Parent=TetragonulaCarbonaria_010226
R2_7	funannotate	exon	1399439	1399659	.	+	.	ID=TetragonulaCarbonaria_010388-T1.exon2;Parent=TetragonulaCarbonaria_010388-T1
R2_7	funannotate	exon	1399064	1399100	.	+	.	ID=TetragonulaCarbonaria_010388-T1.exon1;Parent=TetragonulaCarbonaria_010388-T1
R2_7	funannotate	CDS	962721	962980	.	+	0	ID=TetragonulaCarbonaria_010357-T1.cds;Parent=TetragonulaCarbonaria_010357-T1
R2_7	funannotate	CDS	963189	963363	.	+	0	ID=TetragonulaCarbonaria_010357-T1.cds;Parent=TetragonulaCarbonaria_010357-T1
R2_7	funannotate	mRNA	64014	65775	.	+	.	ID=TetragonulaCarbonaria_010238-T1;Dbxref=InterPro:IPR022049%2CInterPro:IPR020519;Parent=TetragonulaCarbonaria_010238
R2_7	funannotate	mRNA	6174024	6174187	.	+	.	ID=TetragonulaCarbonaria_010717-T1;Parent=TetragonulaCarbonaria_010717
R2_7	funannotate	exon	3760301	3760313	.	+	.	ID=TetragonulaCarbonaria_010549-T1.exon1;Parent=TetragonulaCarbonaria_010549-T1
R2_7	funannotate	exon	3761412	3761547	.	+	.	ID=TetragonulaCarbonaria_010549-T1.exon3;Parent=TetragonulaCarbonaria_010549-T1
R2_7	funannotate	exon	3760574	3760721	.	+	.	ID=TetragonulaCarbonaria_010549-T1.exon2;Parent=TetragonulaCarbonaria_010549-T1
R2_7	funannotate	CDS	252255	252323	.	-	0	ID=TetragonulaCarbonaria_010264-T1.cds;Parent=TetragonulaCarbonaria_010264-T1
R2_7	funannotate	CDS	250765	250830	.	-	0	ID=TetragonulaCarbonaria_010264-T1.cds;Parent=TetragonulaCarbonaria_010264-T1
R2_7	funannotate	CDS	246953	247289	.	-	0	ID=TetragonulaCarbonaria_010264-T1.cds;Parent=TetragonulaCarbonaria_010264-T1
R2_7	funannotate	CDS	246600	246756	.	-	0	ID=TetragonulaCarbonaria_010264-T1.cds;Parent=TetragonulaCarbonaria_010264-T1
R2_7	funannotate	CDS	246069	246426	.	-	0	ID=TetragonulaCarbonaria_010264-T1.cds;Parent=TetragonulaCarbonaria_010264-T1
R2_7	funannotate	CDS	243375	245927	.	-	0	ID=TetragonulaCarbonaria_010264-T1.cds;Parent=TetragonulaCarbonaria_010264-T1
R2_7	funannotate	mRNA	5974581	5974937	.	+	.	ID=TetragonulaCarbonaria_010705-T1;Parent=TetragonulaCarbonaria_010705
R2_7	funannotate	CDS	977783	977946	.	+	0	ID=TetragonulaCarbonaria_010361-T1.cds;Parent=TetragonulaCarbonaria_010361-T1
R2_7	funannotate	CDS	980596	980845	.	+	0	ID=TetragonulaCarbonaria_010361-T1.cds;Parent=TetragonulaCarbonaria_010361-T1
R2_7	funannotate	CDS	985012	985254	.	+	0	ID=TetragonulaCarbonaria_010361-T1.cds;Parent=TetragonulaCarbonaria_010361-T1
R2_7	funannotate	CDS	988013	988348	.	+	0	ID=TetragonulaCarbonaria_010361-T1.cds;Parent=TetragonulaCarbonaria_010361-T1
R2_7	funannotate	exon	4370208	4370378	.	+	.	ID=TetragonulaCarbonaria_010585-T1.exon2;Parent=TetragonulaCarbonaria_010585-T1
R2_7	funannotate	exon	4370639	4371836	.	+	.	ID=TetragonulaCarbonaria_010585-T1.exon3;Parent=TetragonulaCarbonaria_010585-T1
R2_7	funannotate	exon	4369716	4369902	.	+	.	ID=TetragonulaCarbonaria_010585-T1.exon1;Parent=TetragonulaCarbonaria_010585-T1
R2_7	funannotate	exon	4371897	4372134	.	+	.	ID=TetragonulaCarbonaria_010585-T1.exon4;Parent=TetragonulaCarbonaria_010585-T1
R2_7	funannotate	CDS	1707879	1708006	.	-	0	ID=TetragonulaCarbonaria_010421-T1.cds;Parent=TetragonulaCarbonaria_010421-T1
R2_7	funannotate	CDS	1707646	1707781	.	-	0	ID=TetragonulaCarbonaria_010421-T1.cds;Parent=TetragonulaCarbonaria_010421-T1
R2_7	funannotate	CDS	6132402	6132599	.	+	0	ID=TetragonulaCarbonaria_010715-T1.cds;Parent=TetragonulaCarbonaria_010715-T1
R2_7	funannotate	exon	73423	73626	.	-	.	ID=TetragonulaCarbonaria_010240-T1.exon1;Parent=TetragonulaCarbonaria_010240-T1
R2_7	funannotate	exon	1505125	1505260	.	-	.	ID=TetragonulaCarbonaria_010401-T1.exon2;Parent=TetragonulaCarbonaria_010401-T1
R2_7	funannotate	exon	1507695	1508188	.	-	.	ID=TetragonulaCarbonaria_010401-T1.exon1;Parent=TetragonulaCarbonaria_010401-T1
R2_7	funannotate	exon	1504915	1505007	.	-	.	ID=TetragonulaCarbonaria_010401-T1.exon3;Parent=TetragonulaCarbonaria_010401-T1
R2_7	funannotate	mRNA	1476763	1481100	.	-	.	ID=TetragonulaCarbonaria_010396-T1;Parent=TetragonulaCarbonaria_010396
R2_7	funannotate	CDS	3851481	3851712	.	+	0	ID=TetragonulaCarbonaria_010558-T1.cds;Parent=TetragonulaCarbonaria_010558-T1
R2_7	funannotate	CDS	3852747	3852844	.	+	0	ID=TetragonulaCarbonaria_010558-T1.cds;Parent=TetragonulaCarbonaria_010558-T1
R2_7	funannotate	CDS	2883637	2883717	.	+	0	ID=TetragonulaCarbonaria_010514-T1.cds;Parent=TetragonulaCarbonaria_010514-T1
R2_7	funannotate	CDS	2883848	2884007	.	+	0	ID=TetragonulaCarbonaria_010514-T1.cds;Parent=TetragonulaCarbonaria_010514-T1
R2_7	funannotate	CDS	2884090	2884260	.	+	0	ID=TetragonulaCarbonaria_010514-T1.cds;Parent=TetragonulaCarbonaria_010514-T1
R2_7	funannotate	CDS	2884359	2884504	.	+	0	ID=TetragonulaCarbonaria_010514-T1.cds;Parent=TetragonulaCarbonaria_010514-T1
R2_7	funannotate	three_prime_UTR	1672425	1673046	.	-	.	ID=TetragonulaCarbonaria_010418-T1.utr3p1;Parent=TetragonulaCarbonaria_010418-T1
R2_7	funannotate	CDS	5322698	5322959	.	+	0	ID=TetragonulaCarbonaria_010645-T1.cds;Parent=TetragonulaCarbonaria_010645-T1
R2_7	funannotate	CDS	5323028	5323119	.	+	0	ID=TetragonulaCarbonaria_010645-T1.cds;Parent=TetragonulaCarbonaria_010645-T1
R2_7	funannotate	exon	2082001	2082222	.	+	.	ID=TetragonulaCarbonaria_010455-T1.exon2;Parent=TetragonulaCarbonaria_010455-T1
R2_7	funannotate	exon	2081892	2081924	.	+	.	ID=TetragonulaCarbonaria_010455-T1.exon1;Parent=TetragonulaCarbonaria_010455-T1
R2_7	funannotate	mRNA	971365	971568	.	+	.	ID=TetragonulaCarbonaria_010359-T1;Parent=TetragonulaCarbonaria_010359
R2_7	funannotate	mRNA	971926	973167	.	+	.	ID=TetragonulaCarbonaria_010360-T1;Ontology_term=GO:0003700%2CGO:0043565%2CGO:0006355;Dbxref=InterPro:IPR018122%2CInterPro:IPR036390%2CInterPro:IPR030456%2CInterPro:IPR036388%2CPFAM:PF00250%2CInterPro:IPR001766;Parent=TetragonulaCarbonaria_010360
R2_7	funannotate	mRNA	5214067	5220022	.	-	.	ID=TetragonulaCarbonaria_010634-T1;Ontology_term=GO:0042302;Dbxref=InterPro:IPR031311%2CInterPro:IPR000618%2CPFAM:PF00379;Parent=TetragonulaCarbonaria_010634
R2_7	funannotate	exon	636149	636320	.	-	.	ID=TetragonulaCarbonaria_010309-T1.exon1;Parent=TetragonulaCarbonaria_010309-T1
R2_7	funannotate	exon	635555	635625	.	-	.	ID=TetragonulaCarbonaria_010309-T1.exon3;Parent=TetragonulaCarbonaria_010309-T1
R2_7	funannotate	exon	635708	635809	.	-	.	ID=TetragonulaCarbonaria_010309-T1.exon2;Parent=TetragonulaCarbonaria_010309-T1
R2_7	funannotate	mRNA	876989	879579	.	-	.	ID=TetragonulaCarbonaria_010347-T1;Ontology_term=GO:0005525%2CGO:0003924;Dbxref=InterPro:IPR038363%2CPFAM:PF01926%2CInterPro:IPR035647%2CPFAM:PF06421%2CInterPro:IPR013842%2CInterPro:IPR000795%2CInterPro:IPR035654%2CInterPro:IPR006297%2CPFAM:PF00679%2CInterPro:IPR009000%2CPFAM:PF00009%2CPFAM:PF09439%2CPFAM:PF00071%2CInterPro:IPR027417%2CInterPro:IPR031157%2CInterPro:IPR005225%2CInterPro:IPR000640;…
R2_7	funannotate	mRNA	4962312	4965399	.	-	.	ID=TetragonulaCarbonaria_010622-T1;Parent=TetragonulaCarbonaria_010622
R2_7	funannotate	exon	2878274	2878720	.	+	.	ID=TetragonulaCarbonaria_010512-T1.exon1;Parent=TetragonulaCarbonaria_010512-T1
R2_7	funannotate	exon	2878801	2881407	.	+	.	ID=TetragonulaCarbonaria_010512-T1.exon2;Parent=TetragonulaCarbonaria_010512-T1
R2_7	funannotate	exon	3947877	3947953	.	-	.	ID=TetragonulaCarbonaria_010561-T1.exon1;Parent=TetragonulaCarbonaria_010561-T1
R2_7	funannotate	exon	5883340	5883459	.	-	.	ID=TetragonulaCarbonaria_010696-T1.exon1;Parent=TetragonulaCarbonaria_010696-T1
R2_7	funannotate	exon	5882968	5883243	.	-	.	ID=TetragonulaCarbonaria_010696-T1.exon2;Parent=TetragonulaCarbonaria_010696-T1
R2_7	funannotate	exon	810371	810458	.	-	.	ID=TetragonulaCarbonaria_010336-T1.exon10;Parent=TetragonulaCarbonaria_010336-T1
R2_7	funannotate	CDS	2498282	2498484	.	-	0	ID=TetragonulaCarbonaria_010488-T1.cds;Parent=TetragonulaCarbonaria_010488-T1
R2_7	funannotate	CDS	2496492	2496765	.	-	0	ID=TetragonulaCarbonaria_010488-T1.cds;Parent=TetragonulaCarbonaria_010488-T1
R2_7	funannotate	mRNA	1317667	1318053	.	+	.	ID=TetragonulaCarbonaria_010384-T1;Parent=TetragonulaCarbonaria_010384
R2_7	funannotate	mRNA	5410244	5423888	.	-	.	ID=TetragonulaCarbonaria_010658-T1;Ontology_term=GO:0016021;Dbxref=InterPro:IPR002076%2CInterPro:IPR030457%2CPFAM:PF01151;Parent=TetragonulaCarbonaria_010658
R2_7	funannotate	mRNA	4489743	4494401	.	+	.	ID=TetragonulaCarbonaria_010598-T1;Ontology_term=GO:0055114%2CGO:0050660%2CGO:0016614;Dbxref=InterPro:IPR012132%2CInterPro:IPR000172%2CInterPro:IPR036188%2CInterPro:IPR007867%2CPFAM:PF00732%2CPFAM:PF05199;Parent=TetragonulaCarbonaria_010598
R2_7	funannotate	mRNA	1096346	1096715	.	-	.	ID=TetragonulaCarbonaria_010372-T1;Parent=TetragonulaCarbonaria_010372
R2_7	funannotate	mRNA	5325067	5328522	.	+	.	ID=TetragonulaCarbonaria_010646-T1;Ontology_term=GO:0050482%2CGO:0006644%2CGO:0004623;Dbxref=InterPro:IPR016090%2CInterPro:IPR036444%2CInterPro:IPR033113%2CPFAM:PF05826;Parent=TetragonulaCarbonaria_010646
R2_7	funannotate	mRNA	5870629	5871945	.	-	.	ID=TetragonulaCarbonaria_010695-T1;Parent=TetragonulaCarbonaria_010695
R2_7	funannotate	three_prime_UTR	2581525	2581773	.	-	.	ID=TetragonulaCarbonaria_010493-T1.utr3p1;Parent=TetragonulaCarbonaria_010493-T1
R2_7	funannotate	mRNA	643595	645727	.	+	.	ID=TetragonulaCarbonaria_010311-T1;Ontology_term=GO:0005525%2CGO:0005730;Dbxref=PFAM:PF08153%2CPFAM:PF01926%2CInterPro:IPR024929%2CInterPro:IPR030378%2CInterPro:IPR023179%2CInterPro:IPR006073%2CInterPro:IPR027417%2CInterPro:IPR012971;Parent=TetragonulaCarbonaria_010311
R2_7	funannotate	CDS	4428009	4428130	.	+	0	ID=TetragonulaCarbonaria_010593-T1.cds;Parent=TetragonulaCarbonaria_010593-T1
R2_7	funannotate	CDS	4429495	4429709	.	+	0	ID=TetragonulaCarbonaria_010593-T1.cds;Parent=TetragonulaCarbonaria_010593-T1
R2_7	funannotate	CDS	4430848	4432030	.	+	0	ID=TetragonulaCarbonaria_010593-T1.cds;Parent=TetragonulaCarbonaria_010593-T1
R2_7	funannotate	CDS	4432289	4432559	.	+	0	ID=TetragonulaCarbonaria_010593-T1.cds;Parent=TetragonulaCarbonaria_010593-T1
R2_7	funannotate	exon	1613992	1614414	.	-	.	ID=TetragonulaCarbonaria_010415-T1.exon2;Parent=TetragonulaCarbonaria_010415-T1
R2_7	funannotate	exon	4529344	4531218	.	+	.	ID=TetragonulaCarbonaria_010599-T1.exon1;Parent=TetragonulaCarbonaria_010599-T1
R2_7	funannotate	mRNA	708216	712182	.	-	.	ID=TetragonulaCarbonaria_010323-T1;Dbxref=InterPro:IPR036259;Parent=TetragonulaCarbonaria_010323
R2_7	funannotate	tRNA	5624337	5624411	.	-	.	ID=TetragonulaCarbonaria_010671-T1;Parent=TetragonulaCarbonaria_010671
R2_7	funannotate	exon	1617649	1617846	.	-	.	ID=TetragonulaCarbonaria_010415-T1.exon1;Parent=TetragonulaCarbonaria_010415-T1
R2_7	funannotate	mRNA	809963	810211	.	-	.	ID=TetragonulaCarbonaria_010335-T1;Parent=TetragonulaCarbonaria_010335
R2_7	funannotate	mRNA	5765839	5766003	.	-	.	ID=TetragonulaCarbonaria_010683-T1;Ontology_term=GO:0055114%2CGO:0050660%2CGO:0016614;Dbxref=InterPro:IPR012132%2CInterPro:IPR036188%2CInterPro:IPR027424%2CInterPro:IPR000172;Parent=TetragonulaCarbonaria_010683
R2_7	funannotate	exon	323377	324913	.	+	.	ID=TetragonulaCarbonaria_010277-T1.exon1;Parent=TetragonulaCarbonaria_010277-T1
R2_7	funannotate	exon	5208600	5210710	.	+	.	ID=TetragonulaCarbonaria_010633-T1.exon5;Parent=TetragonulaCarbonaria_010633-T1
R2_7	funannotate	exon	5207646	5207765	.	+	.	ID=TetragonulaCarbonaria_010633-T1.exon4;Parent=TetragonulaCarbonaria_010633-T1
R2_7	funannotate	exon	5196195	5196248	.	+	.	ID=TetragonulaCarbonaria_010633-T1.exon1;Parent=TetragonulaCarbonaria_010633-T1
R2_7	funannotate	mRNA	3061416	3061824	.	+	.	ID=TetragonulaCarbonaria_010525-T1;Parent=TetragonulaCarbonaria_010525
R2_7	funannotate	exon	5206195	5206454	.	+	.	ID=TetragonulaCarbonaria_010633-T1.exon3;Parent=TetragonulaCarbonaria_010633-T1
R2_7	funannotate	exon	5197474	5197714	.	+	.	ID=TetragonulaCarbonaria_010633-T1.exon2;Parent=TetragonulaCarbonaria_010633-T1
R2_7	funannotate	mRNA	2826696	2836800	.	+	.	ID=TetragonulaCarbonaria_010501-T1;Ontology_term=GO:0005515;Dbxref=InterPro:IPR001452%2CPFAM:PF00018%2CInterPro:IPR036028%2CInterPro:IPR031160%2CPFAM:PF14604%2CPFAM:PF07653%2CInterPro:IPR001060%2CPFAM:PF00611%2CInterPro:IPR027267;Parent=TetragonulaCarbonaria_010501
R2_7	funannotate	exon	1306828	1306888	.	-	.	ID=TetragonulaCarbonaria_010383-T1.exon1;Parent=TetragonulaCarbonaria_010383-T1
R2_7	funannotate	exon	1302707	1303203	.	-	.	ID=TetragonulaCarbonaria_010383-T1.exon2;Parent=TetragonulaCarbonaria_010383-T1
R2_7	funannotate	mRNA	3355482	3359101	.	-	.	ID=TetragonulaCarbonaria_010537-T1;Parent=TetragonulaCarbonaria_010537
R2_7	funannotate	CDS	634686	634727	.	-	0	ID=TetragonulaCarbonaria_010308-T1.cds;Parent=TetragonulaCarbonaria_010308-T1
R2_7	funannotate	CDS	633602	633809	.	-	0	ID=TetragonulaCarbonaria_010308-T1.cds;Parent=TetragonulaCarbonaria_010308-T1
R2_7	funannotate	CDS	632265	633522	.	-	0	ID=TetragonulaCarbonaria_010308-T1.cds;Parent=TetragonulaCarbonaria_010308-T1
R2_7	funannotate	CDS	631675	632216	.	-	0	ID=TetragonulaCarbonaria_010308-T1.cds;Parent=TetragonulaCarbonaria_010308-T1
R2_7	funannotate	CDS	631250	631569	.	-	0	ID=TetragonulaCarbonaria_010308-T1.cds;Parent=TetragonulaCarbonaria_010308-T1
R2_7	funannotate	CDS	630851	631116	.	-	0	ID=TetragonulaCarbonaria_010308-T1.cds;Parent=TetragonulaCarbonaria_010308-T1
R2_7	funannotate	CDS	630530	630764	.	-	0	ID=TetragonulaCarbonaria_010308-T1.cds;Parent=TetragonulaCarbonaria_010308-T1
R2_7	funannotate	CDS	629992	630374	.	-	0	ID=TetragonulaCarbonaria_010308-T1.cds;Parent=TetragonulaCarbonaria_010308-T1
R2_7	funannotate	CDS	629570	629867	.	-	0	ID=TetragonulaCarbonaria_010308-T1.cds;Parent=TetragonulaCarbonaria_010308-T1
R2_7	funannotate	CDS	629034	629474	.	-	0	ID=TetragonulaCarbonaria_010308-T1.cds;Parent=TetragonulaCarbonaria_010308-T1
R2_7	funannotate	CDS	628385	628947	.	-	0	ID=TetragonulaCarbonaria_010308-T1.cds;Parent=TetragonulaCarbonaria_010308-T1
R2_7	funannotate	CDS	628081	628303	.	-	0	ID=TetragonulaCarbonaria_010308-T1.cds;Parent=TetragonulaCarbonaria_010308-T1
R2_7	funannotate	CDS	627933	628008	.	-	0	ID=TetragonulaCarbonaria_010308-T1.cds;Parent=TetragonulaCarbonaria_010308-T1
R2_7	funannotate	CDS	627681	627806	.	-	0	ID=TetragonulaCarbonaria_010308-T1.cds;Parent=TetragonulaCarbonaria_010308-T1
R2_7	funannotate	CDS	627551	627609	.	-	0	ID=TetragonulaCarbonaria_010308-T1.cds;Parent=TetragonulaCarbonaria_010308-T1
R2_7	funannotate	mRNA	2881470	2882502	.	-	.	ID=TetragonulaCarbonaria_010513-T1;Ontology_term=GO:0004672%2CGO:0005524%2CGO:0006468;Dbxref=InterPro:IPR000719%2CInterPro:IPR017441%2CInterPro:IPR011009;Parent=TetragonulaCarbonaria_010513
R2_7	funannotate	five_prime_UTR	829359	829688	.	+	.	ID=TetragonulaCarbonaria_010337-T1.utr5p1;Parent=TetragonulaCarbonaria_010337-T1
R2_7	funannotate	exon	1018102	1018272	.	+	.	ID=TetragonulaCarbonaria_010366-T1.exon1;Parent=TetragonulaCarbonaria_010366-T1
R2_7	funannotate	exon	3633822	3633980	.	+	.	ID=TetragonulaCarbonaria_010544-T1.exon1;Parent=TetragonulaCarbonaria_010544-T1
R2_7	funannotate	exon	3635951	3636064	.	+	.	ID=TetragonulaCarbonaria_010544-T1.exon2;Parent=TetragonulaCarbonaria_010544-T1
R2_7	funannotate	mRNA	4375366	4377806	.	+	.	ID=TetragonulaCarbonaria_010586-T1;Ontology_term=GO:0055114%2CGO:0050660%2CGO:0016614;Dbxref=InterPro:IPR012132%2CInterPro:IPR036188%2CInterPro:IPR000172%2CInterPro:IPR007867%2CPFAM:PF00732%2CPFAM:PF05199;Parent=TetragonulaCarbonaria_010586
R2_7	funannotate	exon	3638278	3638399	.	+	.	ID=TetragonulaCarbonaria_010544-T1.exon5;Parent=TetragonulaCarbonaria_010544-T1
R2_7	funannotate	exon	3639945	3640734	.	+	.	ID=TetragonulaCarbonaria_010544-T1.exon6;Parent=TetragonulaCarbonaria_010544-T1
R2_7	funannotate	exon	3636837	3637037	.	+	.	ID=TetragonulaCarbonaria_010544-T1.exon3;Parent=TetragonulaCarbonaria_010544-T1
R2_7	funannotate	exon	3637304	3637551	.	+	.	ID=TetragonulaCarbonaria_010544-T1.exon4;Parent=TetragonulaCarbonaria_010544-T1
R2_7	funannotate	exon	5249340	5249351	.	-	.	ID=TetragonulaCarbonaria_010639-T1.exon2;Parent=TetragonulaCarbonaria_010639-T1
R2_7	funannotate	exon	5249829	5250168	.	-	.	ID=TetragonulaCarbonaria_010639-T1.exon1;Parent=TetragonulaCarbonaria_010639-T1
R2_7	funannotate	five_prime_UTR	1766226	1766294	.	+	.	ID=TetragonulaCarbonaria_010430-T1.utr5p1;Parent=TetragonulaCarbonaria_010430-T1
R2_7	funannotate	exon	522352	522444	.	-	.	ID=TetragonulaCarbonaria_010294-T1.exon3;Parent=TetragonulaCarbonaria_010294-T1
R2_7	funannotate	exon	517266	517473	.	-	.	ID=TetragonulaCarbonaria_010294-T1.exon4;Parent=TetragonulaCarbonaria_010294-T1
R2_7	funannotate	exon	516035	516184	.	-	.	ID=TetragonulaCarbonaria_010294-T1.exon5;Parent=TetragonulaCarbonaria_010294-T1
R2_7	funannotate	exon	524851	525153	.	-	.	ID=TetragonulaCarbonaria_010294-T1.exon1;Parent=TetragonulaCarbonaria_010294-T1
R2_7	funannotate	exon	524162	524322	.	-	.	ID=TetragonulaCarbonaria_010294-T1.exon2;Parent=TetragonulaCarbonaria_010294-T1
R2_7	funannotate	exon	2313875	2314098	.	-	.	ID=TetragonulaCarbonaria_010472-T1.exon4;Parent=TetragonulaCarbonaria_010472-T1
R2_7	funannotate	exon	2314206	2314437	.	-	.	ID=TetragonulaCarbonaria_010472-T1.exon3;Parent=TetragonulaCarbonaria_010472-T1
R2_7	funannotate	exon	2324670	2324804	.	-	.	ID=TetragonulaCarbonaria_010472-T1.exon2;Parent=TetragonulaCarbonaria_010472-T1
R2_7	funannotate	exon	2331578	2331793	.	-	.	ID=TetragonulaCarbonaria_010472-T1.exon1;Parent=TetragonulaCarbonaria_010472-T1
R2_7	funannotate	exon	5385166	5385355	.	-	.	ID=TetragonulaCarbonaria_010650-T1.exon1;Parent=TetragonulaCarbonaria_010650-T1
R2_7	funannotate	mRNA	4237914	4239169	.	+	.	ID=TetragonulaCarbonaria_010574-T1;Parent=TetragonulaCarbonaria_010574
R2_7	funannotate	exon	5384893	5385104	.	-	.	ID=TetragonulaCarbonaria_010650-T1.exon2;Parent=TetragonulaCarbonaria_010650-T1
R2_7	funannotate	mRNA	3762257	3762484	.	-	.	ID=TetragonulaCarbonaria_010550-T1;Parent=TetragonulaCarbonaria_010550
R2_7	funannotate	mRNA	3760301	3761547	.	+	.	ID=TetragonulaCarbonaria_010549-T1;Parent=TetragonulaCarbonaria_010549
R2_7	funannotate	tRNA	3948242	3948318	.	-	.	ID=TetragonulaCarbonaria_010562-T1;Parent=TetragonulaCarbonaria_010562
R2_7	funannotate	CDS	5817712	5818047	.	+	0	ID=TetragonulaCarbonaria_010689-T1.cds;Parent=TetragonulaCarbonaria_010689-T1
R2_7	funannotate	CDS	4355620	4355899	.	-	0	ID=TetragonulaCarbonaria_010583-T1.cds;Parent=TetragonulaCarbonaria_010583-T1
R2_7	funannotate	CDS	4354767	4354999	.	-	0	ID=TetragonulaCarbonaria_010583-T1.cds;Parent=TetragonulaCarbonaria_010583-T1
R2_7	funannotate	CDS	4353775	4353894	.	-	0	ID=TetragonulaCarbonaria_010583-T1.cds;Parent=TetragonulaCarbonaria_010583-T1
R2_7	funannotate	CDS	4352998	4353212	.	-	0	ID=TetragonulaCarbonaria_010583-T1.cds;Parent=TetragonulaCarbonaria_010583-T1
R2_7	funannotate	CDS	4350666	4350849	.	-	0	ID=TetragonulaCarbonaria_010583-T1.cds;Parent=TetragonulaCarbonaria_010583-T1
R2_7	funannotate	CDS	4349854	4350000	.	-	0	ID=TetragonulaCarbonaria_010583-T1.cds;Parent=TetragonulaCarbonaria_010583-T1
R2_7	funannotate	CDS	4349013	4349042	.	-	0	ID=TetragonulaCarbonaria_010583-T1.cds;Parent=TetragonulaCarbonaria_010583-T1
R2_7	funannotate	three_prime_UTR	4582876	4582970	.	+	.	ID=TetragonulaCarbonaria_010604-T1.utr3p1;Parent=TetragonulaCarbonaria_010604-T1
R2_7	funannotate	exon	1598873	1599110	.	-	.	ID=TetragonulaCarbonaria_010414-T1.exon1;Parent=TetragonulaCarbonaria_010414-T1
R2_7	funannotate	exon	1595608	1595855	.	-	.	ID=TetragonulaCarbonaria_010414-T1.exon2;Parent=TetragonulaCarbonaria_010414-T1
R2_7	funannotate	CDS	3027898	3028057	.	-	0	ID=TetragonulaCarbonaria_010523-T1.cds;Parent=TetragonulaCarbonaria_010523-T1
R2_7	funannotate	CDS	3024121	3024269	.	-	0	ID=TetragonulaCarbonaria_010523-T1.cds;Parent=TetragonulaCarbonaria_010523-T1
R2_7	funannotate	exon	2017862	2018329	.	-	.	ID=TetragonulaCarbonaria_010451-T1.exon1;Parent=TetragonulaCarbonaria_010451-T1
R2_7	funannotate	exon	2012464	2012788	.	-	.	ID=TetragonulaCarbonaria_010451-T1.exon2;Parent=TetragonulaCarbonaria_010451-T1
R2_7	funannotate	exon	2012167	2012360	.	-	.	ID=TetragonulaCarbonaria_010451-T1.exon3;Parent=TetragonulaCarbonaria_010451-T1
R2_7	funannotate	exon	2499910	2499980	.	-	.	ID=TetragonulaCarbonaria_010489-T1.exon1;Parent=TetragonulaCarbonaria_010489-T1
R2_7	funannotate	exon	2498981	2499228	.	-	.	ID=TetragonulaCarbonaria_010489-T1.exon2;Parent=TetragonulaCarbonaria_010489-T1
R2_7	funannotate	exon	2498656	2498898	.	-	.	ID=TetragonulaCarbonaria_010489-T1.exon3;Parent=TetragonulaCarbonaria_010489-T1
R2_7	funannotate	exon	609736	609795	.	-	.	ID=TetragonulaCarbonaria_010305-T1.exon1;Parent=TetragonulaCarbonaria_010305-T1
R2_7	funannotate	CDS	1018102	1018272	.	+	0	ID=TetragonulaCarbonaria_010366-T1.cds;Parent=TetragonulaCarbonaria_010366-T1
R2_7	funannotate	exon	608743	608917	.	-	.	ID=TetragonulaCarbonaria_010305-T1.exon3;Parent=TetragonulaCarbonaria_010305-T1
R2_7	funannotate	exon	609001	609120	.	-	.	ID=TetragonulaCarbonaria_010305-T1.exon2;Parent=TetragonulaCarbonaria_010305-T1
R2_7	funannotate	CDS	1676824	1676857	.	-	0	ID=TetragonulaCarbonaria_010418-T1.cds;Parent=TetragonulaCarbonaria_010418-T1
R2_7	funannotate	CDS	1676459	1676657	.	-	0	ID=TetragonulaCarbonaria_010418-T1.cds;Parent=TetragonulaCarbonaria_010418-T1
R2_7	funannotate	CDS	1673047	1673335	.	-	0	ID=TetragonulaCarbonaria_010418-T1.cds;Parent=TetragonulaCarbonaria_010418-T1
R2_7	funannotate	exon	606473	606501	.	-	.	ID=TetragonulaCarbonaria_010305-T1.exon5;Parent=TetragonulaCarbonaria_010305-T1
R2_7	funannotate	exon	608222	608338	.	-	.	ID=TetragonulaCarbonaria_010305-T1.exon4;Parent=TetragonulaCarbonaria_010305-T1
R2_7	funannotate	exon	798484	798907	.	-	.	ID=TetragonulaCarbonaria_010333-T1.exon5;Parent=TetragonulaCarbonaria_010333-T1
R2_7	funannotate	exon	798091	798395	.	-	.	ID=TetragonulaCarbonaria_010333-T1.exon6;Parent=TetragonulaCarbonaria_010333-T1
R2_7	funannotate	exon	797742	797999	.	-	.	ID=TetragonulaCarbonaria_010333-T1.exon7;Parent=TetragonulaCarbonaria_010333-T1
R2_7	funannotate	exon	797527	797660	.	-	.	ID=TetragonulaCarbonaria_010333-T1.exon8;Parent=TetragonulaCarbonaria_010333-T1
R2_7	funannotate	exon	797212	797451	.	-	.	ID=TetragonulaCarbonaria_010333-T1.exon9;Parent=TetragonulaCarbonaria_010333-T1
R2_7	funannotate	exon	800428	800649	.	-	.	ID=TetragonulaCarbonaria_010333-T1.exon1;Parent=TetragonulaCarbonaria_010333-T1
R2_7	funannotate	exon	799704	800014	.	-	.	ID=TetragonulaCarbonaria_010333-T1.exon2;Parent=TetragonulaCarbonaria_010333-T1
R2_7	funannotate	exon	799450	799619	.	-	.	ID=TetragonulaCarbonaria_010333-T1.exon3;Parent=TetragonulaCarbonaria_010333-T1
R2_7	funannotate	exon	798987	799381	.	-	.	ID=TetragonulaCarbonaria_010333-T1.exon4;Parent=TetragonulaCarbonaria_010333-T1
R2_7	funannotate	five_prime_UTR	706969	707355	.	+	.	ID=TetragonulaCarbonaria_010322-T1.utr5p1;Parent=TetragonulaCarbonaria_010322-T1
R2_7	funannotate	three_prime_UTR	1242069	1242726	.	+	.	ID=TetragonulaCarbonaria_010378-T1.utr3p1;Parent=TetragonulaCarbonaria_010378-T1
R2_7	funannotate	three_prime_UTR	2461856	2462102	.	-	.	ID=TetragonulaCarbonaria_010482-T1.utr3p1;Parent=TetragonulaCarbonaria_010482-T1
R2_7	funannotate	five_prime_UTR	120492	120824	.	-	.	ID=TetragonulaCarbonaria_010247-T3.utr5p1;Parent=TetragonulaCarbonaria_010247-T3
R2_7	funannotate	five_prime_UTR	120030	120400	.	-	.	ID=TetragonulaCarbonaria_010247-T3.utr5p2;Parent=TetragonulaCarbonaria_010247-T3
R2_7	funannotate	exon	2847053	2847310	.	-	.	ID=TetragonulaCarbonaria_010504-T1.exon5;Parent=TetragonulaCarbonaria_010504-T1
R2_7	funannotate	exon	2847520	2847883	.	-	.	ID=TetragonulaCarbonaria_010504-T1.exon4;Parent=TetragonulaCarbonaria_010504-T1
R2_7	funannotate	exon	2848668	2849011	.	-	.	ID=TetragonulaCarbonaria_010504-T1.exon3;Parent=TetragonulaCarbonaria_010504-T1
R2_7	funannotate	exon	5817441	5817632	.	+	.	ID=TetragonulaCarbonaria_010688-T1.exon1;Parent=TetragonulaCarbonaria_010688-T1
R2_7	funannotate	exon	2849473	2849598	.	-	.	ID=TetragonulaCarbonaria_010504-T1.exon2;Parent=TetragonulaCarbonaria_010504-T1
R2_7	funannotate	exon	2850113	2850136	.	-	.	ID=TetragonulaCarbonaria_010504-T1.exon1;Parent=TetragonulaCarbonaria_010504-T1
R2_7	funannotate	exon	3161102	3161279	.	-	.	ID=TetragonulaCarbonaria_010532-T1.exon1;Parent=TetragonulaCarbonaria_010532-T1
R2_7	funannotate	CDS	4221900	4221975	.	-	0	ID=TetragonulaCarbonaria_010572-T1.cds;Parent=TetragonulaCarbonaria_010572-T1
R2_7	funannotate	CDS	4221633	4221696	.	-	0	ID=TetragonulaCarbonaria_010572-T1.cds;Parent=TetragonulaCarbonaria_010572-T1
R2_7	funannotate	CDS	4221259	4221364	.	-	0	ID=TetragonulaCarbonaria_010572-T1.cds;Parent=TetragonulaCarbonaria_010572-T1
R2_7	funannotate	CDS	4221000	4221187	.	-	0	ID=TetragonulaCarbonaria_010572-T1.cds;Parent=TetragonulaCarbonaria_010572-T1
R2_7	funannotate	CDS	4220716	4220913	.	-	0	ID=TetragonulaCarbonaria_010572-T1.cds;Parent=TetragonulaCarbonaria_010572-T1
R2_7	funannotate	CDS	4220346	4220649	.	-	0	ID=TetragonulaCarbonaria_010572-T1.cds;Parent=TetragonulaCarbonaria_010572-T1
R2_7	funannotate	exon	3159790	3160337	.	-	.	ID=TetragonulaCarbonaria_010532-T1.exon2;Parent=TetragonulaCarbonaria_010532-T1
R2_7	funannotate	five_prime_UTR	4336967	4337157	.	-	.	ID=TetragonulaCarbonaria_010582-T1.utr5p1;Parent=TetragonulaCarbonaria_010582-T1
R2_7	funannotate	exon	3926368	3926486	.	+	.	ID=TetragonulaCarbonaria_010560-T1.exon2;Parent=TetragonulaCarbonaria_010560-T1
R2_7	funannotate	exon	3926008	3926211	.	+	.	ID=TetragonulaCarbonaria_010560-T1.exon1;Parent=TetragonulaCarbonaria_010560-T1
R2_7	funannotate	exon	3926572	3926620	.	+	.	ID=TetragonulaCarbonaria_010560-T1.exon3;Parent=TetragonulaCarbonaria_010560-T1
R2_7	funannotate	CDS	4393701	4393887	.	+	0	ID=TetragonulaCarbonaria_010589-T1.cds;Parent=TetragonulaCarbonaria_010589-T1
R2_7	funannotate	CDS	4394347	4394517	.	+	0	ID=TetragonulaCarbonaria_010589-T1.cds;Parent=TetragonulaCarbonaria_010589-T1
R2_7	funannotate	CDS	4394763	4396291	.	+	0	ID=TetragonulaCarbonaria_010589-T1.cds;Parent=TetragonulaCarbonaria_010589-T1
R2_7	funannotate	exon	5279103	5279379	.	-	.	ID=TetragonulaCarbonaria_010641-T1.exon2;Parent=TetragonulaCarbonaria_010641-T1
R2_7	funannotate	exon	5279456	5279550	.	-	.	ID=TetragonulaCarbonaria_010641-T1.exon1;Parent=TetragonulaCarbonaria_010641-T1
R2_7	funannotate	mRNA	547589	549645	.	+	.	ID=TetragonulaCarbonaria_010297-T1;Ontology_term=GO:0006355%2CGO:0003677;Dbxref=InterPro:IPR009057%2CInterPro:IPR001523%2CPFAM:PF00292%2CInterPro:IPR043182%2CInterPro:IPR043565%2CInterPro:IPR036388;Parent=TetragonulaCarbonaria_010297
R2_7	funannotate	CDS	4291244	4291335	.	+	0	ID=TetragonulaCarbonaria_010578-T1.cds;Parent=TetragonulaCarbonaria_010578-T1
R2_7	funannotate	CDS	4291990	4292159	.	+	0	ID=TetragonulaCarbonaria_010578-T1.cds;Parent=TetragonulaCarbonaria_010578-T1
R2_7	funannotate	CDS	4292246	4292530	.	+	0	ID=TetragonulaCarbonaria_010578-T1.cds;Parent=TetragonulaCarbonaria_010578-T1
R2_7	funannotate	CDS	4292601	4292691	.	+	0	ID=TetragonulaCarbonaria_010578-T1.cds;Parent=TetragonulaCarbonaria_010578-T1
R2_7	funannotate	CDS	4292762	4292898	.	+	0	ID=TetragonulaCarbonaria_010578-T1.cds;Parent=TetragonulaCarbonaria_010578-T1
R2_7	funannotate	CDS	4293309	4293406	.	+	0	ID=TetragonulaCarbonaria_010578-T1.cds;Parent=TetragonulaCarbonaria_010578-T1
R2_7	funannotate	CDS	4293748	4293831	.	+	0	ID=TetragonulaCarbonaria_010578-T1.cds;Parent=TetragonulaCarbonaria_010578-T1
R2_7	funannotate	CDS	4294575	4294733	.	+	0	ID=TetragonulaCarbonaria_010578-T1.cds;Parent=TetragonulaCarbonaria_010578-T1
R2_7	funannotate	CDS	4294823	4294957	.	+	0	ID=TetragonulaCarbonaria_010578-T1.cds;Parent=TetragonulaCarbonaria_010578-T1
R2_7	funannotate	mRNA	5985766	5990367	.	+	.	ID=TetragonulaCarbonaria_010707-T1;Parent=TetragonulaCarbonaria_010707
R2_7	funannotate	mRNA	458339	466511	.	+	.	ID=TetragonulaCarbonaria_010285-T1;Parent=TetragonulaCarbonaria_010285
R2_7	funannotate	CDS	5072625	5072768	.	+	0	ID=TetragonulaCarbonaria_010624-T1.cds;Parent=TetragonulaCarbonaria_010624-T1
R2_7	funannotate	CDS	5072903	5073022	.	+	0	ID=TetragonulaCarbonaria_010624-T1.cds;Parent=TetragonulaCarbonaria_010624-T1
R2_7	funannotate	CDS	5073151	5073264	.	+	0	ID=TetragonulaCarbonaria_010624-T1.cds;Parent=TetragonulaCarbonaria_010624-T1
R2_7	funannotate	CDS	2442043	2442147	.	-	0	ID=TetragonulaCarbonaria_010478-T1.cds;Parent=TetragonulaCarbonaria_010478-T1
R2_7	funannotate	CDS	2439931	2440893	.	-	0	ID=TetragonulaCarbonaria_010478-T1.cds;Parent=TetragonulaCarbonaria_010478-T1
R2_7	funannotate	exon	650764	651319	.	+	.	ID=TetragonulaCarbonaria_010312-T1.exon10;Parent=TetragonulaCarbonaria_010312-T1
R2_7	funannotate	exon	651396	651448	.	+	.	ID=TetragonulaCarbonaria_010312-T1.exon11;Parent=TetragonulaCarbonaria_010312-T1
R2_7	funannotate	exon	651531	651689	.	+	.	ID=TetragonulaCarbonaria_010312-T1.exon12;Parent=TetragonulaCarbonaria_010312-T1
R2_7	funannotate	mRNA	199625	203754	.	-	.	ID=TetragonulaCarbonaria_010261-T1;Ontology_term=GO:0003700%2CGO:0008270%2CGO:0003677%2CGO:0043565%2CGO:0004879%2CGO:0006355;Dbxref=InterPro:IPR035500%2CInterPro:IPR001723%2CPFAM:PF00104%2CInterPro:IPR001628%2CInterPro:IPR016355%2CInterPro:IPR013088%2CInterPro:IPR000536%2CPFAM:PF00105;Parent=TetragonulaCarbonaria_010261
R2_7	funannotate	exon	652069	652326	.	+	.	ID=TetragonulaCarbonaria_010312-T1.exon13;Parent=TetragonulaCarbonaria_010312-T1
R2_7	funannotate	exon	652410	652637	.	+	.	ID=TetragonulaCarbonaria_010312-T1.exon14;Parent=TetragonulaCarbonaria_010312-T1
R2_7	funannotate	exon	991165	991540	.	-	.	ID=TetragonulaCarbonaria_010362-T1.exon2;Parent=TetragonulaCarbonaria_010362-T1
R2_7	funannotate	exon	991838	991914	.	-	.	ID=TetragonulaCarbonaria_010362-T1.exon1;Parent=TetragonulaCarbonaria_010362-T1
R2_7	funannotate	mRNA	312978	315650	.	-	.	ID=TetragonulaCarbonaria_010273-T1;Dbxref=InterPro:IPR018488%2CInterPro:IPR018490%2CInterPro:IPR043533%2CInterPro:IPR014710%2CInterPro:IPR000595%2CPFAM:PF00027;Parent=TetragonulaCarbonaria_010273
R2_7	funannotate	CDS	2261875	2262190	.	+	0	ID=TetragonulaCarbonaria_010467-T1.cds;Parent=TetragonulaCarbonaria_010467-T1
R2_7	funannotate	CDS	2271344	2271675	.	+	0	ID=TetragonulaCarbonaria_010467-T1.cds;Parent=TetragonulaCarbonaria_010467-T1
R2_7	funannotate	CDS	643595	645727	.	+	0	ID=TetragonulaCarbonaria_010311-T1.cds;Parent=TetragonulaCarbonaria_010311-T1
R2_7	funannotate	exon	93156	93278	.	+	.	ID=TetragonulaCarbonaria_010242-T1.exon10;Parent=TetragonulaCarbonaria_010242-T1
R2_7	funannotate	mRNA	48091	55418	.	+	.	ID=TetragonulaCarbonaria_010236-T1;Ontology_term=GO:0005096;Dbxref=InterPro:IPR026147%2CPFAM:PF13890;Parent=TetragonulaCarbonaria_010236
R2_7	funannotate	CDS	2926738	2926776	.	+	0	ID=TetragonulaCarbonaria_010519-T1.cds;Parent=TetragonulaCarbonaria_010519-T1
R2_7	funannotate	CDS	2927383	2927574	.	+	0	ID=TetragonulaCarbonaria_010519-T1.cds;Parent=TetragonulaCarbonaria_010519-T1
R2_7	funannotate	CDS	2929211	2929362	.	+	0	ID=TetragonulaCarbonaria_010519-T1.cds;Parent=TetragonulaCarbonaria_010519-T1
R2_7	funannotate	CDS	2930430	2930644	.	+	0	ID=TetragonulaCarbonaria_010519-T1.cds;Parent=TetragonulaCarbonaria_010519-T1
R2_7	funannotate	CDS	2930806	2931032	.	+	0	ID=TetragonulaCarbonaria_010519-T1.cds;Parent=TetragonulaCarbonaria_010519-T1
R2_7	funannotate	CDS	2934148	2934409	.	+	0	ID=TetragonulaCarbonaria_010519-T1.cds;Parent=TetragonulaCarbonaria_010519-T1
R2_7	funannotate	CDS	2934540	2934740	.	+	0	ID=TetragonulaCarbonaria_010519-T1.cds;Parent=TetragonulaCarbonaria_010519-T1
R2_7	funannotate	CDS	2935965	2936149	.	+	0	ID=TetragonulaCarbonaria_010519-T1.cds;Parent=TetragonulaCarbonaria_010519-T1
R2_7	funannotate	CDS	2937518	2937634	.	+	0	ID=TetragonulaCarbonaria_010519-T1.cds;Parent=TetragonulaCarbonaria_010519-T1
R2_7	funannotate	mRNA	121333	124433	.	+	.	ID=TetragonulaCarbonaria_010248-T1;Ontology_term=GO:0070652%2CGO:0051225;Dbxref=PFAM:PF14932%2CInterPro:IPR026206%2CInterPro:IPR032733;Parent=TetragonulaCarbonaria_010248
R2_7	funannotate	CDS	5226193	5226331	.	-	0	ID=TetragonulaCarbonaria_010635-T1.cds;Parent=TetragonulaCarbonaria_010635-T1
R2_7	funannotate	CDS	5222748	5223508	.	-	0	ID=TetragonulaCarbonaria_010635-T1.cds;Parent=TetragonulaCarbonaria_010635-T1
R2_7	funannotate	exon	733477	735745	.	-	.	ID=TetragonulaCarbonaria_010325-T1.exon1;Parent=TetragonulaCarbonaria_010325-T1
R2_7	funannotate	exon	2845175	2845389	.	-	.	ID=TetragonulaCarbonaria_010503-T1.exon3;Parent=TetragonulaCarbonaria_010503-T1
R2_7	funannotate	exon	2845801	2845990	.	-	.	ID=TetragonulaCarbonaria_010503-T1.exon2;Parent=TetragonulaCarbonaria_010503-T1
R2_7	funannotate	exon	2844709	2844867	.	-	.	ID=TetragonulaCarbonaria_010503-T1.exon4;Parent=TetragonulaCarbonaria_010503-T1
R2_7	funannotate	CDS	5865862	5866376	.	+	0	ID=TetragonulaCarbonaria_010694-T1.cds;Parent=TetragonulaCarbonaria_010694-T1
R2_7	funannotate	CDS	5866447	5866609	.	+	0	ID=TetragonulaCarbonaria_010694-T1.cds;Parent=TetragonulaCarbonaria_010694-T1
R2_7	funannotate	CDS	5870368	5870475	.	+	0	ID=TetragonulaCarbonaria_010694-T1.cds;Parent=TetragonulaCarbonaria_010694-T1
R2_7	funannotate	CDS	5765839	5766003	.	-	0	ID=TetragonulaCarbonaria_010683-T1.cds;Parent=TetragonulaCarbonaria_010683-T1
R2_7	funannotate	CDS	2307645	2307706	.	-	0	ID=TetragonulaCarbonaria_010471-T1.cds;Parent=TetragonulaCarbonaria_010471-T1
R2_7	funannotate	CDS	2301667	2301786	.	-	0	ID=TetragonulaCarbonaria_010471-T1.cds;Parent=TetragonulaCarbonaria_010471-T1
R2_7	funannotate	CDS	2301413	2301583	.	-	0	ID=TetragonulaCarbonaria_010471-T1.cds;Parent=TetragonulaCarbonaria_010471-T1
R2_7	funannotate	CDS	2296495	2296783	.	-	0	ID=TetragonulaCarbonaria_010471-T1.cds;Parent=TetragonulaCarbonaria_010471-T1
R2_7	funannotate	exon	2846623	2846637	.	-	.	ID=TetragonulaCarbonaria_010503-T1.exon1;Parent=TetragonulaCarbonaria_010503-T1
R2_7	funannotate	exon	4492988	4494401	.	+	.	ID=TetragonulaCarbonaria_010598-T1.exon3;Parent=TetragonulaCarbonaria_010598-T1
R2_7	funannotate	exon	4491146	4491459	.	+	.	ID=TetragonulaCarbonaria_010598-T1.exon2;Parent=TetragonulaCarbonaria_010598-T1
R2_7	funannotate	exon	4489743	4489880	.	+	.	ID=TetragonulaCarbonaria_010598-T1.exon1;Parent=TetragonulaCarbonaria_010598-T1
R2_7	funannotate	exon	5813054	5813120	.	-	.	ID=TetragonulaCarbonaria_010687-T1.exon1;Parent=TetragonulaCarbonaria_010687-T1
R2_7	funannotate	exon	5805865	5806086	.	-	.	ID=TetragonulaCarbonaria_010687-T1.exon2;Parent=TetragonulaCarbonaria_010687-T1
R2_7	funannotate	exon	5803246	5803398	.	-	.	ID=TetragonulaCarbonaria_010687-T1.exon5;Parent=TetragonulaCarbonaria_010687-T1
[truncated: 3,227 more rows]
