# Supplementary material for: Prevalent bee venom genes evolved before the aculeate stinger and eusociality
Source: BMC Biol. 2023 Oct 23;21:229. doi: 10.1186/s12915-023-01656-5 (PMC10591384; doi:10.1186/s12915-023-01656-5)
Supplement: Supplementary file 42 — Additional file 42. Gff files of all toxin gene annotations. [file 12915_2023_1656_MOESM42_ESM.zip › AdditionalFile9_ToxinGeneAnnotations/NW_015374070._APA.gff_modified_Koludarov_et_al_2021.gff3]

##gff-version 3
##source-version geneious 2020.2.2
##sequence-region	NW_015374070	1	3876466
NW_015374070	Koludarov_et_al_2021	source	1	3876466	.	+	.	Name=source Dufourea novaeangliae
NW_015374070	Koludarov_et_al_2021	tRNA	1581213	1581286	.	-	.	Name=Trnan-guu
NW_015374070	Koludarov_et_al_2021	tRNA	2368202	2368275	.	-	.	Name=Trnan-guu
NW_015374070	Koludarov_et_al_2021	ncRNA	2310202	2310300	.	+	.	Name=LOC107190384 ncRNA;ID=EWKMg4ru1zPvdBw+uzMEhS+PpGo.1624892058583.37017
NW_015374070	Koludarov_et_al_2021	ncRNA	2341973	2342013	.	+	.	Name=LOC107190384 ncRNA;ID=EWKMg4ru1zPvdBw+uzMEhS+PpGo.1624892058583.37017
NW_015374070	Koludarov_et_al_2021	ncRNA	2402800	2402832	.	+	.	Name=LOC107190384 ncRNA;ID=EWKMg4ru1zPvdBw+uzMEhS+PpGo.1624892058583.37017
NW_015374070	Koludarov_et_al_2021	ncRNA	3381909	3382007	.	-	.	Name=LOC107190390 ncRNA;ID=EWKMg4ru1zPvdBw+uzMEhS+PpGo.1624892058583.37018
NW_015374070	Koludarov_et_al_2021	ncRNA	3381547	3381618	.	-	.	Name=LOC107190390 ncRNA;ID=EWKMg4ru1zPvdBw+uzMEhS+PpGo.1624892058583.37018
NW_015374070	Koludarov_et_al_2021	ncRNA	3381282	3381423	.	-	.	Name=LOC107190390 ncRNA;ID=EWKMg4ru1zPvdBw+uzMEhS+PpGo.1624892058583.37018
NW_015374070	Koludarov_et_al_2021	ncRNA	3378209	3378318	.	-	.	Name=LOC107190391 ncRNA;ID=EWKMg4ru1zPvdBw+uzMEhS+PpGo.1624892058583.37019
NW_015374070	Koludarov_et_al_2021	ncRNA	3378027	3378095	.	-	.	Name=LOC107190391 ncRNA;ID=EWKMg4ru1zPvdBw+uzMEhS+PpGo.1624892058583.37019
NW_015374070	Koludarov_et_al_2021	ncRNA	3377795	3377938	.	-	.	Name=LOC107190391 ncRNA;ID=EWKMg4ru1zPvdBw+uzMEhS+PpGo.1624892058583.37019
NW_015374070	Koludarov_et_al_2021	ncRNA	1563993	1564192	.	+	.	Name=LOC107190338 ncRNA;ID=EWKMg4ru1zPvdBw+uzMEhS+PpGo.1624892058583.37020
NW_015374070	Koludarov_et_al_2021	ncRNA	1564258	1564356	.	+	.	Name=LOC107190338 ncRNA;ID=EWKMg4ru1zPvdBw+uzMEhS+PpGo.1624892058583.37020
NW_015374070	Koludarov_et_al_2021	ncRNA	1564438	1564500	.	+	.	Name=LOC107190338 ncRNA;ID=EWKMg4ru1zPvdBw+uzMEhS+PpGo.1624892058583.37020
NW_015374070	Koludarov_et_al_2021	ncRNA	3379164	3379283	.	-	.	Name=LOC107190386 ncRNA;ID=EWKMg4ru1zPvdBw+uzMEhS+PpGo.1624892058583.37021
NW_015374070	Koludarov_et_al_2021	ncRNA	3379001	3379072	.	-	.	Name=LOC107190386 ncRNA;ID=EWKMg4ru1zPvdBw+uzMEhS+PpGo.1624892058583.37021
NW_015374070	Koludarov_et_al_2021	ncRNA	3378777	3378913	.	-	.	Name=LOC107190386 ncRNA;ID=EWKMg4ru1zPvdBw+uzMEhS+PpGo.1624892058583.37021
NW_015374070	Koludarov_et_al_2021	ncRNA	3383733	3383837	.	-	.	Name=LOC107190388 ncRNA;ID=EWKMg4ru1zPvdBw+uzMEhS+PpGo.1624892058583.37022
NW_015374070	Koludarov_et_al_2021	ncRNA	3383596	3383646	.	-	.	Name=LOC107190388 ncRNA;ID=EWKMg4ru1zPvdBw+uzMEhS+PpGo.1624892058583.37022
NW_015374070	Koludarov_et_al_2021	ncRNA	3383349	3383499	.	-	.	Name=LOC107190388 ncRNA;ID=EWKMg4ru1zPvdBw+uzMEhS+PpGo.1624892058583.37022
NW_015374070	Koludarov_et_al_2021	ncRNA	3380156	3380254	.	-	.	Name=LOC107190394 ncRNA;ID=EWKMg4ru1zPvdBw+uzMEhS+PpGo.1624892058583.37023
NW_015374070	Koludarov_et_al_2021	ncRNA	3379987	3380058	.	-	.	Name=LOC107190394 ncRNA;ID=EWKMg4ru1zPvdBw+uzMEhS+PpGo.1624892058583.37023
NW_015374070	Koludarov_et_al_2021	ncRNA	3379775	3379903	.	-	.	Name=LOC107190394 ncRNA;ID=EWKMg4ru1zPvdBw+uzMEhS+PpGo.1624892058583.37023
NW_015374070	Koludarov_et_al_2021	ncRNA	3374173	3374272	.	+	.	Name=LOC107190389 ncRNA;ID=EWKMg4ru1zPvdBw+uzMEhS+PpGo.1624892058583.37024
NW_015374070	Koludarov_et_al_2021	ncRNA	3374475	3374632	.	+	.	Name=LOC107190389 ncRNA;ID=EWKMg4ru1zPvdBw+uzMEhS+PpGo.1624892058583.37024
NW_015374070	Koludarov_et_al_2021	ncRNA	3384854	3384982	.	-	.	Name=LOC107190393 ncRNA;ID=EWKMg4ru1zPvdBw+uzMEhS+PpGo.1624892058583.37025
NW_015374070	Koludarov_et_al_2021	ncRNA	3384716	3384784	.	-	.	Name=LOC107190393 ncRNA;ID=EWKMg4ru1zPvdBw+uzMEhS+PpGo.1624892058583.37025
NW_015374070	Koludarov_et_al_2021	ncRNA	3384551	3384623	.	-	.	Name=LOC107190393 ncRNA;ID=EWKMg4ru1zPvdBw+uzMEhS+PpGo.1624892058583.37025
NW_015374070	Koludarov_et_al_2021	ncRNA	3372025	3372179	.	-	.	Name=LOC107190382 ncRNA;ID=EWKMg4ru1zPvdBw+uzMEhS+PpGo.1624892058583.37026
NW_015374070	Koludarov_et_al_2021	ncRNA	3371783	3371932	.	-	.	Name=LOC107190382 ncRNA;ID=EWKMg4ru1zPvdBw+uzMEhS+PpGo.1624892058583.37026
NW_015374070	Koludarov_et_al_2021	gene	3460415	3656741	.	-	.	Name=LOC107190350 gene
NW_015374070	Koludarov_et_al_2021	gene	50414	175806	.	-	.	Name=LOC107190306 gene
NW_015374070	Koludarov_et_al_2021	gene	2310202	2402832	.	+	.	Name=LOC107190384 gene
NW_015374070	Koludarov_et_al_2021	gene	2156279	2245766	.	-	.	Name=LOC107190341 gene
NW_015374070	Koludarov_et_al_2021	gene	1474126	1538842	.	+	.	Name=LOC107190395 gene
NW_015374070	Koludarov_et_al_2021	gene	3155977	3207988	.	+	.	Name=LOC107190332 gene
NW_015374070	Koludarov_et_al_2021	gene	3071652	3121975	.	+	.	Name=LOC107190335 gene
NW_015374070	Koludarov_et_al_2021	gene	1358467	1401139	.	-	.	Name=LOC107190315 gene
NW_015374070	Koludarov_et_al_2021	gene	3168254	3201433	.	-	.	Name=LOC107190405 gene
NW_015374070	Koludarov_et_al_2021	gene	3223466	3256340	.	+	.	Name=LOC107190344 gene
NW_015374070	Koludarov_et_al_2021	gene	2740350	2771954	.	+	.	Name=LOC107190325 gene
NW_015374070	Koludarov_et_al_2021	gene	2402868	2433145	.	+	.	Name=LOC107190397 gene
NW_015374070	Koludarov_et_al_2021	gene	3127015	3155503	.	-	.	Name=LOC107190331 gene
NW_015374070	Koludarov_et_al_2021	gene	762606	791021	.	-	.	Name=LOC107190406 gene
NW_015374070	Koludarov_et_al_2021	gene	1541847	1565941	.	-	.	Name=LOC107190337 gene
NW_015374070	Koludarov_et_al_2021	gene	1302380	1325616	.	-	.	Name=LOC107190403 gene
NW_015374070	Koludarov_et_al_2021	gene	1338163	1358422	.	-	.	Name=LOC107190314 gene
NW_015374070	Koludarov_et_al_2021	gene	1408115	1426627	.	-	.	Name=LOC107190347 gene
NW_015374070	Koludarov_et_al_2021	gene	519263	535711	.	+	.	Name=LOC107190312 gene
NW_015374070	Koludarov_et_al_2021	gene	2269940	2285331	.	-	.	Name=LOC107190322 gene
NW_015374070	Koludarov_et_al_2021	gene	365578	380730	.	-	.	Name=LOC107190349 gene
NW_015374070	Koludarov_et_al_2021	gene	2785980	2799700	.	+	.	Name=LOC107190326 gene
NW_015374070	Koludarov_et_al_2021	gene	747590	760424	.	-	.	Name=LOC107190334 gene
NW_015374070	Koludarov_et_al_2021	gene	437566	450143	.	-	.	Name=LOC107190336 gene
NW_015374070	Koludarov_et_al_2021	gene	2133819	2145078	.	-	.	Name=LOC107190318 gene
NW_015374070	Koludarov_et_al_2021	gene	1442479	1452704	.	+	.	Name=LOC107190361 gene
NW_015374070	Koludarov_et_al_2021	gene	2881786	2891950	.	-	.	Name=LOC107190360 gene
NW_015374070	Koludarov_et_al_2021	gene	1250799	1259507	.	+	.	Name=LOC107190355 gene
NW_015374070	Koludarov_et_al_2021	gene	430142	437489	.	+	.	Name=LOC107190310 gene
NW_015374070	Koludarov_et_al_2021	gene	389848	396852	.	+	.	Name=LOC107190307 gene
NW_015374070	Koludarov_et_al_2021	gene	421101	427893	.	-	.	Name=LOC107190309 gene
NW_015374070	Koludarov_et_al_2021	gene	2871684	2878345	.	+	.	Name=LOC107190328 gene
NW_015374070	Koludarov_et_al_2021	gene	2299576	2306111	.	-	.	Name=LOC107190323 gene
NW_015374070	Koludarov_et_al_2021	gene	738805	744570	.	+	.	Name=LOC107190354 gene
NW_015374070	Koludarov_et_al_2021	gene	1567889	1573408	.	-	.	Name=LOC107190317 gene
NW_015374070	Koludarov_et_al_2021	gene	725954	731428	.	+	.	Name=LOC107190348 gene
NW_015374070	Koludarov_et_al_2021	gene	488118	493180	.	+	.	Name=LOC107190367 gene
NW_015374070	Koludarov_et_al_2021	gene	2128006	2132831	.	-	.	Name=LOC107190343 gene
NW_015374070	Koludarov_et_al_2021	gene	2948886	2953355	.	+	.	Name=LOC107190399 gene
NW_015374070	Koludarov_et_al_2021	gene	2956659	2961027	.	+	.	Name=LOC107190400 gene
NW_015374070	Koludarov_et_al_2021	gene	1432071	1436419	.	-	.	Name=LOC107190340 gene
NW_015374070	Koludarov_et_al_2021	gene	466771	470712	.	+	.	Name=LOC107190369 gene
NW_015374070	Koludarov_et_al_2021	gene	558850	562669	.	+	.	Name=LOC107190352 gene
NW_015374070	Koludarov_et_al_2021	gene	416127	419574	.	+	.	Name=LOC107190308 gene
NW_015374070	Koludarov_et_al_2021	gene	2812484	2815724	.	+	.	Name=LOC107190327 gene
NW_015374070	Koludarov_et_al_2021	gene	2448626	2451824	.	-	.	Name=LOC107190324 gene
NW_015374070	Koludarov_et_al_2021	gene	481285	484367	.	+	.	Name=LOC107190356 gene
NW_015374070	Koludarov_et_al_2021	gene	1097350	1100338	.	-	.	Name=LOC107190342 gene
NW_015374070	Koludarov_et_al_2021	gene	2842280	2845221	.	+	.	Name=LOC107190392 gene
NW_015374070	Koludarov_et_al_2021	gene	813234	816025	.	-	.	Name=LOC107190362 gene
NW_015374070	Koludarov_et_al_2021	gene	3870999	3873757	.	-	.	Name=LOC107190333 gene
NW_015374070	Koludarov_et_al_2021	gene	473552	476282	.	+	.	Name=LOC107190359 gene
NW_015374070	Koludarov_et_al_2021	gene	2290675	2293338	.	-	.	Name=LOC107190358 gene
NW_015374070	Koludarov_et_al_2021	gene	411624	414229	.	-	.	Name=LOC107190374 gene
NW_015374070	Koludarov_et_al_2021	gene	731693	734291	.	-	.	Name=LOC107190378 gene
NW_015374070	Koludarov_et_al_2021	gene	823770	826340	.	-	.	Name=LOC107190376 gene
NW_015374070	Koludarov_et_al_2021	gene	820597	823106	.	+	.	Name=LOC107190370 gene
NW_015374070	Koludarov_et_al_2021	gene	2151279	2153714	.	-	.	Name=LOC107190357 gene
NW_015374070	Koludarov_et_al_2021	gene	2968006	2970418	.	+	.	Name=LOC107190402 gene
NW_015374070	Koludarov_et_al_2021	gene	2439123	2441440	.	-	.	Name=LOC107190398 gene
NW_015374070	Koludarov_et_al_2021	gene	2971868	2974134	.	+	.	Name=LOC107190401 gene
NW_015374070	Koludarov_et_al_2021	gene	2963237	2965481	.	+	.	Name=LOC107190330 gene
NW_015374070	Koludarov_et_al_2021	gene	2444574	2446788	.	+	.	Name=LOC107190345 gene
NW_015374070	Koludarov_et_al_2021	gene	720955	723075	.	+	.	Name=LOC107190313 gene
NW_015374070	Koludarov_et_al_2021	gene	38033	40079	.	-	.	Name=LOC107190305 gene
NW_015374070	Koludarov_et_al_2021	gene	461019	462991	.	+	.	Name=LOC107190377 gene
NW_015374070	Koludarov_et_al_2021	gene	2265057	2266976	.	+	.	Name=LOC107190373 gene
NW_015374070	Koludarov_et_al_2021	gene	811139	812938	.	+	.	Name=LOC107190368 gene
NW_015374070	Koludarov_et_al_2021	gene	2258677	2260408	.	-	.	Name=LOC107190365 gene
NW_015374070	Koludarov_et_al_2021	gene	2261664	2263368	.	+	.	Name=LOC107190320 gene
NW_015374070	Koludarov_et_al_2021	gene	2139011	2140709	.	+	.	Name=LOC107190407 gene
NW_015374070	Koludarov_et_al_2021	gene	2253454	2254854	.	-	.	Name=LOC107190319 gene
NW_015374070	Koludarov_et_al_2021	gene	484777	486161	.	-	.	Name=LOC107190364 gene
NW_015374070	Koludarov_et_al_2021	gene	2915140	2916459	.	+	.	Name=LOC107190387 gene
NW_015374070	Koludarov_et_al_2021	gene	828012	829198	.	+	.	Name=LOC107190385 gene
NW_015374070	Koludarov_et_al_2021	gene	2263361	2264425	.	-	.	Name=LOC107190321 gene
NW_015374070	Koludarov_et_al_2021	gene	406120	407169	.	+	.	Name=LOC107190375 gene
NW_015374070	Koludarov_et_al_2021	gene	2148115	2149129	.	+	.	Name=LOC107190379 gene
NW_015374070	Koludarov_et_al_2021	gene	414769	415778	.	-	.	Name=LOC107190339 gene
NW_015374070	Koludarov_et_al_2021	gene	3217783	3218787	.	-	.	Name=LOC107190381 gene
NW_015374070	Koludarov_et_al_2021	gene	612564	613544	.	+	.	Name=LOC107190351 gene
NW_015374070	Koludarov_et_al_2021	gene	419714	420690	.	-	.	Name=LOC107190371 gene
NW_015374070	Koludarov_et_al_2021	gene	1437368	1438310	.	-	.	Name=LOC107190316 gene
NW_015374070	Koludarov_et_al_2021	gene	2452857	2453737	.	+	.	Name=LOC107190346 gene
NW_015374070	Koludarov_et_al_2021	gene	1436450	1437272	.	+	.	Name=LOC107190380 gene
NW_015374070	Koludarov_et_al_2021	gene	3381282	3382007	.	-	.	Name=LOC107190390 gene
NW_015374070	Koludarov_et_al_2021	gene	2154325	2155001	.	+	.	Name=LOC107190366 gene
NW_015374070	Koludarov_et_al_2021	gene	3377795	3378318	.	-	.	Name=LOC107190391 gene
NW_015374070	Koludarov_et_al_2021	gene	1563993	1564500	.	+	.	Name=LOC107190338 gene
NW_015374070	Koludarov_et_al_2021	gene	3378777	3379283	.	-	.	Name=LOC107190386 gene
NW_015374070	Koludarov_et_al_2021	gene	3383349	3383837	.	-	.	Name=LOC107190388 gene
NW_015374070	Koludarov_et_al_2021	gene	3379775	3380254	.	-	.	Name=LOC107190394 gene
NW_015374070	Koludarov_et_al_2021	gene	3374173	3374632	.	+	.	Name=LOC107190389 gene
NW_015374070	Koludarov_et_al_2021	gene	3384551	3384982	.	-	.	Name=LOC107190393 gene
NW_015374070	Koludarov_et_al_2021	gene	3371783	3372179	.	-	.	Name=LOC107190382 gene
NW_015374070	Koludarov_et_al_2021	gene	1581213	1581286	.	-	.	Name=Trnan-guu gene
NW_015374070	Koludarov_et_al_2021	gene	2368202	2368275	.	-	.	Name=Trnan-guu gene
NW_015374070	Koludarov_et_al_2021	mRNA	3656287	3656741	.	-	.	Name=LOC107190350 mRNA;ID=EWKMg4ru1zPvdBw+uzMEhS+PpGo.1624892058586.37027
NW_015374070	Koludarov_et_al_2021	mRNA	3561173	3561451	.	-	.	Name=LOC107190350 mRNA;ID=EWKMg4ru1zPvdBw+uzMEhS+PpGo.1624892058586.37027
NW_015374070	Koludarov_et_al_2021	mRNA	3511562	3511711	.	-	.	Name=LOC107190350 mRNA;ID=EWKMg4ru1zPvdBw+uzMEhS+PpGo.1624892058586.37027
NW_015374070	Koludarov_et_al_2021	mRNA	3478277	3478471	.	-	.	Name=LOC107190350 mRNA;ID=EWKMg4ru1zPvdBw+uzMEhS+PpGo.1624892058586.37027
NW_015374070	Koludarov_et_al_2021	mRNA	3468772	3468858	.	-	.	Name=LOC107190350 mRNA;ID=EWKMg4ru1zPvdBw+uzMEhS+PpGo.1624892058586.37027
NW_015374070	Koludarov_et_al_2021	mRNA	3466539	3466715	.	-	.	Name=LOC107190350 mRNA;ID=EWKMg4ru1zPvdBw+uzMEhS+PpGo.1624892058586.37027
NW_015374070	Koludarov_et_al_2021	mRNA	3463690	3464142	.	-	.	Name=LOC107190350 mRNA;ID=EWKMg4ru1zPvdBw+uzMEhS+PpGo.1624892058586.37027
NW_015374070	Koludarov_et_al_2021	mRNA	3462446	3462639	.	-	.	Name=LOC107190350 mRNA;ID=EWKMg4ru1zPvdBw+uzMEhS+PpGo.1624892058586.37027
NW_015374070	Koludarov_et_al_2021	mRNA	3460415	3460886	.	-	.	Name=LOC107190350 mRNA;ID=EWKMg4ru1zPvdBw+uzMEhS+PpGo.1624892058586.37027
NW_015374070	Koludarov_et_al_2021	mRNA	175687	175806	.	-	.	Name=LOC107190306 mRNA;ID=EWKMg4ru1zPvdBw+uzMEhS+PpGo.1624892058586.37028
NW_015374070	Koludarov_et_al_2021	mRNA	90873	90972	.	-	.	Name=LOC107190306 mRNA;ID=EWKMg4ru1zPvdBw+uzMEhS+PpGo.1624892058586.37028
NW_015374070	Koludarov_et_al_2021	mRNA	57565	57735	.	-	.	Name=LOC107190306 mRNA;ID=EWKMg4ru1zPvdBw+uzMEhS+PpGo.1624892058586.37028
NW_015374070	Koludarov_et_al_2021	mRNA	55883	56038	.	-	.	Name=LOC107190306 mRNA;ID=EWKMg4ru1zPvdBw+uzMEhS+PpGo.1624892058586.37028
NW_015374070	Koludarov_et_al_2021	mRNA	53832	54065	.	-	.	Name=LOC107190306 mRNA;ID=EWKMg4ru1zPvdBw+uzMEhS+PpGo.1624892058586.37028
NW_015374070	Koludarov_et_al_2021	mRNA	53525	53754	.	-	.	Name=LOC107190306 mRNA;ID=EWKMg4ru1zPvdBw+uzMEhS+PpGo.1624892058586.37028
NW_015374070	Koludarov_et_al_2021	mRNA	52618	53280	.	-	.	Name=LOC107190306 mRNA;ID=EWKMg4ru1zPvdBw+uzMEhS+PpGo.1624892058586.37028
NW_015374070	Koludarov_et_al_2021	mRNA	52212	52530	.	-	.	Name=LOC107190306 mRNA;ID=EWKMg4ru1zPvdBw+uzMEhS+PpGo.1624892058586.37028
NW_015374070	Koludarov_et_al_2021	mRNA	50414	52128	.	-	.	Name=LOC107190306 mRNA;ID=EWKMg4ru1zPvdBw+uzMEhS+PpGo.1624892058586.37028
NW_015374070	Koludarov_et_al_2021	mRNA	2245672	2245766	.	-	.	Name=LOC107190341 mRNA;ID=EWKMg4ru1zPvdBw+uzMEhS+PpGo.1624892058586.37029
NW_015374070	Koludarov_et_al_2021	mRNA	2194655	2194866	.	-	.	Name=LOC107190341 mRNA;ID=EWKMg4ru1zPvdBw+uzMEhS+PpGo.1624892058586.37029
NW_015374070	Koludarov_et_al_2021	mRNA	2187278	2187379	.	-	.	Name=LOC107190341 mRNA;ID=EWKMg4ru1zPvdBw+uzMEhS+PpGo.1624892058586.37029
NW_015374070	Koludarov_et_al_2021	mRNA	2186006	2186192	.	-	.	Name=LOC107190341 mRNA;ID=EWKMg4ru1zPvdBw+uzMEhS+PpGo.1624892058586.37029
NW_015374070	Koludarov_et_al_2021	mRNA	2184373	2184457	.	-	.	Name=LOC107190341 mRNA;ID=EWKMg4ru1zPvdBw+uzMEhS+PpGo.1624892058586.37029
NW_015374070	Koludarov_et_al_2021	mRNA	2183942	2184270	.	-	.	Name=LOC107190341 mRNA;ID=EWKMg4ru1zPvdBw+uzMEhS+PpGo.1624892058586.37029
NW_015374070	Koludarov_et_al_2021	mRNA	2182371	2182566	.	-	.	Name=LOC107190341 mRNA;ID=EWKMg4ru1zPvdBw+uzMEhS+PpGo.1624892058586.37029
NW_015374070	Koludarov_et_al_2021	mRNA	2180443	2180631	.	-	.	Name=LOC107190341 mRNA;ID=EWKMg4ru1zPvdBw+uzMEhS+PpGo.1624892058586.37029
NW_015374070	Koludarov_et_al_2021	mRNA	2178334	2178624	.	-	.	Name=LOC107190341 mRNA;ID=EWKMg4ru1zPvdBw+uzMEhS+PpGo.1624892058586.37029
NW_015374070	Koludarov_et_al_2021	mRNA	2177000	2177229	.	-	.	Name=LOC107190341 mRNA;ID=EWKMg4ru1zPvdBw+uzMEhS+PpGo.1624892058586.37029
NW_015374070	Koludarov_et_al_2021	mRNA	2176795	2176818	.	-	.	Name=LOC107190341 mRNA;ID=EWKMg4ru1zPvdBw+uzMEhS+PpGo.1624892058586.37029
NW_015374070	Koludarov_et_al_2021	mRNA	2174416	2174548	.	-	.	Name=LOC107190341 mRNA;ID=EWKMg4ru1zPvdBw+uzMEhS+PpGo.1624892058586.37029
NW_015374070	Koludarov_et_al_2021	mRNA	2158502	2158851	.	-	.	Name=LOC107190341 mRNA;ID=EWKMg4ru1zPvdBw+uzMEhS+PpGo.1624892058586.37029
NW_015374070	Koludarov_et_al_2021	mRNA	2157480	2157824	.	-	.	Name=LOC107190341 mRNA;ID=EWKMg4ru1zPvdBw+uzMEhS+PpGo.1624892058586.37029
NW_015374070	Koludarov_et_al_2021	mRNA	2156877	2157051	.	-	.	Name=LOC107190341 mRNA;ID=EWKMg4ru1zPvdBw+uzMEhS+PpGo.1624892058586.37029
NW_015374070	Koludarov_et_al_2021	mRNA	2156279	2156618	.	-	.	Name=LOC107190341 mRNA;ID=EWKMg4ru1zPvdBw+uzMEhS+PpGo.1624892058586.37029
NW_015374070	Koludarov_et_al_2021	mRNA	1474126	1474188	.	+	.	Name=LOC107190395 mRNA;ID=EWKMg4ru1zPvdBw+uzMEhS+PpGo.1624892058586.37030
NW_015374070	Koludarov_et_al_2021	mRNA	1478244	1478434	.	+	.	Name=LOC107190395 mRNA;ID=EWKMg4ru1zPvdBw+uzMEhS+PpGo.1624892058586.37030
NW_015374070	Koludarov_et_al_2021	mRNA	1507420	1507437	.	+	.	Name=LOC107190395 mRNA;ID=EWKMg4ru1zPvdBw+uzMEhS+PpGo.1624892058586.37030
NW_015374070	Koludarov_et_al_2021	mRNA	1519358	1519440	.	+	.	Name=LOC107190395 mRNA;ID=EWKMg4ru1zPvdBw+uzMEhS+PpGo.1624892058586.37030
NW_015374070	Koludarov_et_al_2021	mRNA	1523847	1524233	.	+	.	Name=LOC107190395 mRNA;ID=EWKMg4ru1zPvdBw+uzMEhS+PpGo.1624892058586.37030
NW_015374070	Koludarov_et_al_2021	mRNA	1525290	1525777	.	+	.	Name=LOC107190395 mRNA;ID=EWKMg4ru1zPvdBw+uzMEhS+PpGo.1624892058586.37030
NW_015374070	Koludarov_et_al_2021	mRNA	1526171	1527176	.	+	.	Name=LOC107190395 mRNA;ID=EWKMg4ru1zPvdBw+uzMEhS+PpGo.1624892058586.37030
NW_015374070	Koludarov_et_al_2021	mRNA	1527249	1527469	.	+	.	Name=LOC107190395 mRNA;ID=EWKMg4ru1zPvdBw+uzMEhS+PpGo.1624892058586.37030
NW_015374070	Koludarov_et_al_2021	mRNA	1527568	1527703	.	+	.	Name=LOC107190395 mRNA;ID=EWKMg4ru1zPvdBw+uzMEhS+PpGo.1624892058586.37030
NW_015374070	Koludarov_et_al_2021	mRNA	1527780	1527932	.	+	.	Name=LOC107190395 mRNA;ID=EWKMg4ru1zPvdBw+uzMEhS+PpGo.1624892058586.37030
NW_015374070	Koludarov_et_al_2021	mRNA	1528132	1528265	.	+	.	Name=LOC107190395 mRNA;ID=EWKMg4ru1zPvdBw+uzMEhS+PpGo.1624892058586.37030
NW_015374070	Koludarov_et_al_2021	mRNA	1528359	1528476	.	+	.	Name=LOC107190395 mRNA;ID=EWKMg4ru1zPvdBw+uzMEhS+PpGo.1624892058586.37030
NW_015374070	Koludarov_et_al_2021	mRNA	1528555	1528672	.	+	.	Name=LOC107190395 mRNA;ID=EWKMg4ru1zPvdBw+uzMEhS+PpGo.1624892058586.37030
NW_015374070	Koludarov_et_al_2021	mRNA	1535709	1538842	.	+	.	Name=LOC107190395 mRNA;ID=EWKMg4ru1zPvdBw+uzMEhS+PpGo.1624892058586.37030
NW_015374070	Koludarov_et_al_2021	mRNA	1474126	1474188	.	+	.	Name=LOC107190395 mRNA;ID=EWKMg4ru1zPvdBw+uzMEhS+PpGo.1624892058586.37031
NW_015374070	Koludarov_et_al_2021	mRNA	1478244	1478434	.	+	.	Name=LOC107190395 mRNA;ID=EWKMg4ru1zPvdBw+uzMEhS+PpGo.1624892058586.37031
NW_015374070	Koludarov_et_al_2021	mRNA	1507420	1507437	.	+	.	Name=LOC107190395 mRNA;ID=EWKMg4ru1zPvdBw+uzMEhS+PpGo.1624892058586.37031
NW_015374070	Koludarov_et_al_2021	mRNA	1519358	1519440	.	+	.	Name=LOC107190395 mRNA;ID=EWKMg4ru1zPvdBw+uzMEhS+PpGo.1624892058586.37031
NW_015374070	Koludarov_et_al_2021	mRNA	1523847	1524233	.	+	.	Name=LOC107190395 mRNA;ID=EWKMg4ru1zPvdBw+uzMEhS+PpGo.1624892058586.37031
NW_015374070	Koludarov_et_al_2021	mRNA	1525290	1525777	.	+	.	Name=LOC107190395 mRNA;ID=EWKMg4ru1zPvdBw+uzMEhS+PpGo.1624892058586.37031
NW_015374070	Koludarov_et_al_2021	mRNA	1526171	1527176	.	+	.	Name=LOC107190395 mRNA;ID=EWKMg4ru1zPvdBw+uzMEhS+PpGo.1624892058586.37031
NW_015374070	Koludarov_et_al_2021	mRNA	1527249	1527469	.	+	.	Name=LOC107190395 mRNA;ID=EWKMg4ru1zPvdBw+uzMEhS+PpGo.1624892058586.37031
NW_015374070	Koludarov_et_al_2021	mRNA	1527568	1527703	.	+	.	Name=LOC107190395 mRNA;ID=EWKMg4ru1zPvdBw+uzMEhS+PpGo.1624892058586.37031
NW_015374070	Koludarov_et_al_2021	mRNA	1527780	1527932	.	+	.	Name=LOC107190395 mRNA;ID=EWKMg4ru1zPvdBw+uzMEhS+PpGo.1624892058586.37031
NW_015374070	Koludarov_et_al_2021	mRNA	1528132	1528265	.	+	.	Name=LOC107190395 mRNA;ID=EWKMg4ru1zPvdBw+uzMEhS+PpGo.1624892058586.37031
NW_015374070	Koludarov_et_al_2021	mRNA	1528359	1528476	.	+	.	Name=LOC107190395 mRNA;ID=EWKMg4ru1zPvdBw+uzMEhS+PpGo.1624892058586.37031
NW_015374070	Koludarov_et_al_2021	mRNA	1528555	1528672	.	+	.	Name=LOC107190395 mRNA;ID=EWKMg4ru1zPvdBw+uzMEhS+PpGo.1624892058586.37031
NW_015374070	Koludarov_et_al_2021	mRNA	1535080	1538840	.	+	.	Name=LOC107190395 mRNA;ID=EWKMg4ru1zPvdBw+uzMEhS+PpGo.1624892058586.37031
NW_015374070	Koludarov_et_al_2021	mRNA	1474126	1474188	.	+	.	Name=LOC107190395 mRNA;ID=EWKMg4ru1zPvdBw+uzMEhS+PpGo.1624892058586.37032
NW_015374070	Koludarov_et_al_2021	mRNA	1478244	1478434	.	+	.	Name=LOC107190395 mRNA;ID=EWKMg4ru1zPvdBw+uzMEhS+PpGo.1624892058586.37032
NW_015374070	Koludarov_et_al_2021	mRNA	1507420	1507437	.	+	.	Name=LOC107190395 mRNA;ID=EWKMg4ru1zPvdBw+uzMEhS+PpGo.1624892058586.37032
NW_015374070	Koludarov_et_al_2021	mRNA	1519358	1519440	.	+	.	Name=LOC107190395 mRNA;ID=EWKMg4ru1zPvdBw+uzMEhS+PpGo.1624892058586.37032
NW_015374070	Koludarov_et_al_2021	mRNA	1523847	1524233	.	+	.	Name=LOC107190395 mRNA;ID=EWKMg4ru1zPvdBw+uzMEhS+PpGo.1624892058586.37032
NW_015374070	Koludarov_et_al_2021	mRNA	1525290	1525777	.	+	.	Name=LOC107190395 mRNA;ID=EWKMg4ru1zPvdBw+uzMEhS+PpGo.1624892058586.37032
NW_015374070	Koludarov_et_al_2021	mRNA	1526171	1527176	.	+	.	Name=LOC107190395 mRNA;ID=EWKMg4ru1zPvdBw+uzMEhS+PpGo.1624892058586.37032
NW_015374070	Koludarov_et_al_2021	mRNA	1527249	1527469	.	+	.	Name=LOC107190395 mRNA;ID=EWKMg4ru1zPvdBw+uzMEhS+PpGo.1624892058586.37032
NW_015374070	Koludarov_et_al_2021	mRNA	1527568	1527703	.	+	.	Name=LOC107190395 mRNA;ID=EWKMg4ru1zPvdBw+uzMEhS+PpGo.1624892058586.37032
NW_015374070	Koludarov_et_al_2021	mRNA	1527780	1527932	.	+	.	Name=LOC107190395 mRNA;ID=EWKMg4ru1zPvdBw+uzMEhS+PpGo.1624892058586.37032
NW_015374070	Koludarov_et_al_2021	mRNA	1528132	1528265	.	+	.	Name=LOC107190395 mRNA;ID=EWKMg4ru1zPvdBw+uzMEhS+PpGo.1624892058586.37032
NW_015374070	Koludarov_et_al_2021	mRNA	1528359	1528476	.	+	.	Name=LOC107190395 mRNA;ID=EWKMg4ru1zPvdBw+uzMEhS+PpGo.1624892058586.37032
NW_015374070	Koludarov_et_al_2021	mRNA	1528555	1529212	.	+	.	Name=LOC107190395 mRNA;ID=EWKMg4ru1zPvdBw+uzMEhS+PpGo.1624892058586.37032
NW_015374070	Koludarov_et_al_2021	mRNA	1475609	1475828	.	+	.	Name=LOC107190395 mRNA;ID=EWKMg4ru1zPvdBw+uzMEhS+PpGo.1624892058586.37033
NW_015374070	Koludarov_et_al_2021	mRNA	1478244	1478434	.	+	.	Name=LOC107190395 mRNA;ID=EWKMg4ru1zPvdBw+uzMEhS+PpGo.1624892058586.37033
NW_015374070	Koludarov_et_al_2021	mRNA	1507420	1507437	.	+	.	Name=LOC107190395 mRNA;ID=EWKMg4ru1zPvdBw+uzMEhS+PpGo.1624892058586.37033
NW_015374070	Koludarov_et_al_2021	mRNA	1519358	1519440	.	+	.	Name=LOC107190395 mRNA;ID=EWKMg4ru1zPvdBw+uzMEhS+PpGo.1624892058586.37033
NW_015374070	Koludarov_et_al_2021	mRNA	1523847	1524233	.	+	.	Name=LOC107190395 mRNA;ID=EWKMg4ru1zPvdBw+uzMEhS+PpGo.1624892058586.37033
NW_015374070	Koludarov_et_al_2021	mRNA	1525290	1525777	.	+	.	Name=LOC107190395 mRNA;ID=EWKMg4ru1zPvdBw+uzMEhS+PpGo.1624892058586.37033
NW_015374070	Koludarov_et_al_2021	mRNA	1526171	1527176	.	+	.	Name=LOC107190395 mRNA;ID=EWKMg4ru1zPvdBw+uzMEhS+PpGo.1624892058586.37033
NW_015374070	Koludarov_et_al_2021	mRNA	1527249	1527469	.	+	.	Name=LOC107190395 mRNA;ID=EWKMg4ru1zPvdBw+uzMEhS+PpGo.1624892058586.37033
NW_015374070	Koludarov_et_al_2021	mRNA	1527568	1527703	.	+	.	Name=LOC107190395 mRNA;ID=EWKMg4ru1zPvdBw+uzMEhS+PpGo.1624892058586.37033
NW_015374070	Koludarov_et_al_2021	mRNA	1527780	1527932	.	+	.	Name=LOC107190395 mRNA;ID=EWKMg4ru1zPvdBw+uzMEhS+PpGo.1624892058586.37033
NW_015374070	Koludarov_et_al_2021	mRNA	1528132	1528265	.	+	.	Name=LOC107190395 mRNA;ID=EWKMg4ru1zPvdBw+uzMEhS+PpGo.1624892058586.37033
NW_015374070	Koludarov_et_al_2021	mRNA	1528359	1528476	.	+	.	Name=LOC107190395 mRNA;ID=EWKMg4ru1zPvdBw+uzMEhS+PpGo.1624892058586.37033
NW_015374070	Koludarov_et_al_2021	mRNA	1528555	1529212	.	+	.	Name=LOC107190395 mRNA;ID=EWKMg4ru1zPvdBw+uzMEhS+PpGo.1624892058586.37033
NW_015374070	Koludarov_et_al_2021	mRNA	3155977	3156030	.	+	.	Name=LOC107190332 mRNA;ID=EWKMg4ru1zPvdBw+uzMEhS+PpGo.1624892058586.37034
NW_015374070	Koludarov_et_al_2021	mRNA	3162296	3162600	.	+	.	Name=LOC107190332 mRNA;ID=EWKMg4ru1zPvdBw+uzMEhS+PpGo.1624892058586.37034
NW_015374070	Koludarov_et_al_2021	mRNA	3164835	3165159	.	+	.	Name=LOC107190332 mRNA;ID=EWKMg4ru1zPvdBw+uzMEhS+PpGo.1624892058586.37034
NW_015374070	Koludarov_et_al_2021	mRNA	3165751	3166004	.	+	.	Name=LOC107190332 mRNA;ID=EWKMg4ru1zPvdBw+uzMEhS+PpGo.1624892058586.37034
NW_015374070	Koludarov_et_al_2021	mRNA	3166081	3166216	.	+	.	Name=LOC107190332 mRNA;ID=EWKMg4ru1zPvdBw+uzMEhS+PpGo.1624892058586.37034
NW_015374070	Koludarov_et_al_2021	mRNA	3167290	3167394	.	+	.	Name=LOC107190332 mRNA;ID=EWKMg4ru1zPvdBw+uzMEhS+PpGo.1624892058586.37034
NW_015374070	Koludarov_et_al_2021	mRNA	3205790	3205995	.	+	.	Name=LOC107190332 mRNA;ID=EWKMg4ru1zPvdBw+uzMEhS+PpGo.1624892058586.37034
NW_015374070	Koludarov_et_al_2021	mRNA	3206756	3207020	.	+	.	Name=LOC107190332 mRNA;ID=EWKMg4ru1zPvdBw+uzMEhS+PpGo.1624892058586.37034
NW_015374070	Koludarov_et_al_2021	mRNA	3207279	3207528	.	+	.	Name=LOC107190332 mRNA;ID=EWKMg4ru1zPvdBw+uzMEhS+PpGo.1624892058586.37034
NW_015374070	Koludarov_et_al_2021	mRNA	3207816	3207988	.	+	.	Name=LOC107190332 mRNA;ID=EWKMg4ru1zPvdBw+uzMEhS+PpGo.1624892058586.37034
NW_015374070	Koludarov_et_al_2021	mRNA	1477416	1477716	.	+	.	Name=LOC107190395 mRNA;ID=EWKMg4ru1zPvdBw+uzMEhS+PpGo.1624892058586.37035
NW_015374070	Koludarov_et_al_2021	mRNA	1478244	1478434	.	+	.	Name=LOC107190395 mRNA;ID=EWKMg4ru1zPvdBw+uzMEhS+PpGo.1624892058586.37035
NW_015374070	Koludarov_et_al_2021	mRNA	1507420	1507437	.	+	.	Name=LOC107190395 mRNA;ID=EWKMg4ru1zPvdBw+uzMEhS+PpGo.1624892058586.37035
NW_015374070	Koludarov_et_al_2021	mRNA	1519358	1519440	.	+	.	Name=LOC107190395 mRNA;ID=EWKMg4ru1zPvdBw+uzMEhS+PpGo.1624892058586.37035
NW_015374070	Koludarov_et_al_2021	mRNA	1523847	1524233	.	+	.	Name=LOC107190395 mRNA;ID=EWKMg4ru1zPvdBw+uzMEhS+PpGo.1624892058586.37035
NW_015374070	Koludarov_et_al_2021	mRNA	1525290	1525777	.	+	.	Name=LOC107190395 mRNA;ID=EWKMg4ru1zPvdBw+uzMEhS+PpGo.1624892058586.37035
NW_015374070	Koludarov_et_al_2021	mRNA	1526171	1527176	.	+	.	Name=LOC107190395 mRNA;ID=EWKMg4ru1zPvdBw+uzMEhS+PpGo.1624892058586.37035
NW_015374070	Koludarov_et_al_2021	mRNA	1527249	1527469	.	+	.	Name=LOC107190395 mRNA;ID=EWKMg4ru1zPvdBw+uzMEhS+PpGo.1624892058586.37035
NW_015374070	Koludarov_et_al_2021	mRNA	1527568	1527703	.	+	.	Name=LOC107190395 mRNA;ID=EWKMg4ru1zPvdBw+uzMEhS+PpGo.1624892058586.37035
NW_015374070	Koludarov_et_al_2021	mRNA	1527780	1527932	.	+	.	Name=LOC107190395 mRNA;ID=EWKMg4ru1zPvdBw+uzMEhS+PpGo.1624892058586.37035
NW_015374070	Koludarov_et_al_2021	mRNA	1528132	1528265	.	+	.	Name=LOC107190395 mRNA;ID=EWKMg4ru1zPvdBw+uzMEhS+PpGo.1624892058586.37035
NW_015374070	Koludarov_et_al_2021	mRNA	1528359	1528476	.	+	.	Name=LOC107190395 mRNA;ID=EWKMg4ru1zPvdBw+uzMEhS+PpGo.1624892058586.37035
NW_015374070	Koludarov_et_al_2021	mRNA	1528555	1529212	.	+	.	Name=LOC107190395 mRNA;ID=EWKMg4ru1zPvdBw+uzMEhS+PpGo.1624892058586.37035
NW_015374070	Koludarov_et_al_2021	mRNA	3071652	3071757	.	+	.	Name=LOC107190335 mRNA;ID=EWKMg4ru1zPvdBw+uzMEhS+PpGo.1624892058586.37036
NW_015374070	Koludarov_et_al_2021	mRNA	3114876	3115236	.	+	.	Name=LOC107190335 mRNA;ID=EWKMg4ru1zPvdBw+uzMEhS+PpGo.1624892058586.37036
NW_015374070	Koludarov_et_al_2021	mRNA	3116204	3116488	.	+	.	Name=LOC107190335 mRNA;ID=EWKMg4ru1zPvdBw+uzMEhS+PpGo.1624892058586.37036
NW_015374070	Koludarov_et_al_2021	mRNA	3117037	3117310	.	+	.	Name=LOC107190335 mRNA;ID=EWKMg4ru1zPvdBw+uzMEhS+PpGo.1624892058586.37036
NW_015374070	Koludarov_et_al_2021	mRNA	3117555	3117759	.	+	.	Name=LOC107190335 mRNA;ID=EWKMg4ru1zPvdBw+uzMEhS+PpGo.1624892058586.37036
NW_015374070	Koludarov_et_al_2021	mRNA	3117904	3118088	.	+	.	Name=LOC107190335 mRNA;ID=EWKMg4ru1zPvdBw+uzMEhS+PpGo.1624892058586.37036
NW_015374070	Koludarov_et_al_2021	mRNA	3118950	3119145	.	+	.	Name=LOC107190335 mRNA;ID=EWKMg4ru1zPvdBw+uzMEhS+PpGo.1624892058586.37036
NW_015374070	Koludarov_et_al_2021	mRNA	3119390	3119602	.	+	.	Name=LOC107190335 mRNA;ID=EWKMg4ru1zPvdBw+uzMEhS+PpGo.1624892058586.37036
NW_015374070	Koludarov_et_al_2021	mRNA	3120214	3120444	.	+	.	Name=LOC107190335 mRNA;ID=EWKMg4ru1zPvdBw+uzMEhS+PpGo.1624892058586.37036
NW_015374070	Koludarov_et_al_2021	mRNA	3121806	3121975	.	+	.	Name=LOC107190335 mRNA;ID=EWKMg4ru1zPvdBw+uzMEhS+PpGo.1624892058586.37036
NW_015374070	Koludarov_et_al_2021	mRNA	1400571	1401139	.	-	.	Name=LOC107190315 mRNA;ID=EWKMg4ru1zPvdBw+uzMEhS+PpGo.1624892058587.37037
NW_015374070	Koludarov_et_al_2021	mRNA	1381154	1381251	.	-	.	Name=LOC107190315 mRNA;ID=EWKMg4ru1zPvdBw+uzMEhS+PpGo.1624892058587.37037
NW_015374070	Koludarov_et_al_2021	mRNA	1375371	1375553	.	-	.	Name=LOC107190315 mRNA;ID=EWKMg4ru1zPvdBw+uzMEhS+PpGo.1624892058587.37037
NW_015374070	Koludarov_et_al_2021	mRNA	1374616	1374750	.	-	.	Name=LOC107190315 mRNA;ID=EWKMg4ru1zPvdBw+uzMEhS+PpGo.1624892058587.37037
NW_015374070	Koludarov_et_al_2021	mRNA	1366711	1366774	.	-	.	Name=LOC107190315 mRNA;ID=EWKMg4ru1zPvdBw+uzMEhS+PpGo.1624892058587.37037
NW_015374070	Koludarov_et_al_2021	mRNA	1363705	1363909	.	-	.	Name=LOC107190315 mRNA;ID=EWKMg4ru1zPvdBw+uzMEhS+PpGo.1624892058587.37037
NW_015374070	Koludarov_et_al_2021	mRNA	1361597	1361672	.	-	.	Name=LOC107190315 mRNA;ID=EWKMg4ru1zPvdBw+uzMEhS+PpGo.1624892058587.37037
NW_015374070	Koludarov_et_al_2021	mRNA	1359294	1359470	.	-	.	Name=LOC107190315 mRNA;ID=EWKMg4ru1zPvdBw+uzMEhS+PpGo.1624892058587.37037
NW_015374070	Koludarov_et_al_2021	mRNA	1358467	1358509	.	-	.	Name=LOC107190315 mRNA;ID=EWKMg4ru1zPvdBw+uzMEhS+PpGo.1624892058587.37037
NW_015374070	Koludarov_et_al_2021	mRNA	3200973	3201433	.	-	.	Name=LOC107190405 mRNA;ID=EWKMg4ru1zPvdBw+uzMEhS+PpGo.1624892058587.37038
NW_015374070	Koludarov_et_al_2021	mRNA	3171185	3171311	.	-	.	Name=LOC107190405 mRNA;ID=EWKMg4ru1zPvdBw+uzMEhS+PpGo.1624892058587.37038
NW_015374070	Koludarov_et_al_2021	mRNA	3171013	3171095	.	-	.	Name=LOC107190405 mRNA;ID=EWKMg4ru1zPvdBw+uzMEhS+PpGo.1624892058587.37038
NW_015374070	Koludarov_et_al_2021	mRNA	3170653	3170895	.	-	.	Name=LOC107190405 mRNA;ID=EWKMg4ru1zPvdBw+uzMEhS+PpGo.1624892058587.37038
NW_015374070	Koludarov_et_al_2021	mRNA	3168254	3169728	.	-	.	Name=LOC107190405 mRNA;ID=EWKMg4ru1zPvdBw+uzMEhS+PpGo.1624892058587.37038
NW_015374070	Koludarov_et_al_2021	mRNA	3223466	3223849	.	+	.	Name=LOC107190344 mRNA;ID=EWKMg4ru1zPvdBw+uzMEhS+PpGo.1624892058587.37039
NW_015374070	Koludarov_et_al_2021	mRNA	3224517	3224712	.	+	.	Name=LOC107190344 mRNA;ID=EWKMg4ru1zPvdBw+uzMEhS+PpGo.1624892058587.37039
NW_015374070	Koludarov_et_al_2021	mRNA	3226503	3226667	.	+	.	Name=LOC107190344 mRNA;ID=EWKMg4ru1zPvdBw+uzMEhS+PpGo.1624892058587.37039
NW_015374070	Koludarov_et_al_2021	mRNA	3241277	3241404	.	+	.	Name=LOC107190344 mRNA;ID=EWKMg4ru1zPvdBw+uzMEhS+PpGo.1624892058587.37039
NW_015374070	Koludarov_et_al_2021	mRNA	3241498	3241623	.	+	.	Name=LOC107190344 mRNA;ID=EWKMg4ru1zPvdBw+uzMEhS+PpGo.1624892058587.37039
NW_015374070	Koludarov_et_al_2021	mRNA	3243109	3243463	.	+	.	Name=LOC107190344 mRNA;ID=EWKMg4ru1zPvdBw+uzMEhS+PpGo.1624892058587.37039
NW_015374070	Koludarov_et_al_2021	mRNA	3244436	3244607	.	+	.	Name=LOC107190344 mRNA;ID=EWKMg4ru1zPvdBw+uzMEhS+PpGo.1624892058587.37039
NW_015374070	Koludarov_et_al_2021	mRNA	3244883	3244982	.	+	.	Name=LOC107190344 mRNA;ID=EWKMg4ru1zPvdBw+uzMEhS+PpGo.1624892058587.37039
NW_015374070	Koludarov_et_al_2021	mRNA	3245252	3245426	.	+	.	Name=LOC107190344 mRNA;ID=EWKMg4ru1zPvdBw+uzMEhS+PpGo.1624892058587.37039
NW_015374070	Koludarov_et_al_2021	mRNA	3245527	3245670	.	+	.	Name=LOC107190344 mRNA;ID=EWKMg4ru1zPvdBw+uzMEhS+PpGo.1624892058587.37039
NW_015374070	Koludarov_et_al_2021	mRNA	3245938	3246177	.	+	.	Name=LOC107190344 mRNA;ID=EWKMg4ru1zPvdBw+uzMEhS+PpGo.1624892058587.37039
NW_015374070	Koludarov_et_al_2021	mRNA	3251030	3251816	.	+	.	Name=LOC107190344 mRNA;ID=EWKMg4ru1zPvdBw+uzMEhS+PpGo.1624892058587.37039
NW_015374070	Koludarov_et_al_2021	mRNA	3252864	3256340	.	+	.	Name=LOC107190344 mRNA;ID=EWKMg4ru1zPvdBw+uzMEhS+PpGo.1624892058587.37039
NW_015374070	Koludarov_et_al_2021	mRNA	2740350	2744609	.	+	.	Name=LOC107190325 mRNA;ID=EWKMg4ru1zPvdBw+uzMEhS+PpGo.1624892058587.37040
NW_015374070	Koludarov_et_al_2021	mRNA	2751406	2751531	.	+	.	Name=LOC107190325 mRNA;ID=EWKMg4ru1zPvdBw+uzMEhS+PpGo.1624892058587.37040
NW_015374070	Koludarov_et_al_2021	mRNA	2752905	2753015	.	+	.	Name=LOC107190325 mRNA;ID=EWKMg4ru1zPvdBw+uzMEhS+PpGo.1624892058587.37040
NW_015374070	Koludarov_et_al_2021	mRNA	2754316	2754502	.	+	.	Name=LOC107190325 mRNA;ID=EWKMg4ru1zPvdBw+uzMEhS+PpGo.1624892058587.37040
NW_015374070	Koludarov_et_al_2021	mRNA	2762128	2762309	.	+	.	Name=LOC107190325 mRNA;ID=EWKMg4ru1zPvdBw+uzMEhS+PpGo.1624892058587.37040
NW_015374070	Koludarov_et_al_2021	mRNA	2769594	2769834	.	+	.	Name=LOC107190325 mRNA;ID=EWKMg4ru1zPvdBw+uzMEhS+PpGo.1624892058587.37040
NW_015374070	Koludarov_et_al_2021	mRNA	2771707	2771954	.	+	.	Name=LOC107190325 mRNA;ID=EWKMg4ru1zPvdBw+uzMEhS+PpGo.1624892058587.37040
NW_015374070	Koludarov_et_al_2021	mRNA	2402868	2402919	.	+	.	Name=LOC107190397 mRNA;ID=EWKMg4ru1zPvdBw+uzMEhS+PpGo.1624892058587.37041
NW_015374070	Koludarov_et_al_2021	mRNA	2414520	2414659	.	+	.	Name=LOC107190397 mRNA;ID=EWKMg4ru1zPvdBw+uzMEhS+PpGo.1624892058587.37041
NW_015374070	Koludarov_et_al_2021	mRNA	2415361	2415405	.	+	.	Name=LOC107190397 mRNA;ID=EWKMg4ru1zPvdBw+uzMEhS+PpGo.1624892058587.37041
NW_015374070	Koludarov_et_al_2021	mRNA	2418689	2418798	.	+	.	Name=LOC107190397 mRNA;ID=EWKMg4ru1zPvdBw+uzMEhS+PpGo.1624892058587.37041
NW_015374070	Koludarov_et_al_2021	mRNA	2419568	2419748	.	+	.	Name=LOC107190397 mRNA;ID=EWKMg4ru1zPvdBw+uzMEhS+PpGo.1624892058587.37041
NW_015374070	Koludarov_et_al_2021	mRNA	2422101	2422216	.	+	.	Name=LOC107190397 mRNA;ID=EWKMg4ru1zPvdBw+uzMEhS+PpGo.1624892058587.37041
NW_015374070	Koludarov_et_al_2021	mRNA	2423174	2423342	.	+	.	Name=LOC107190397 mRNA;ID=EWKMg4ru1zPvdBw+uzMEhS+PpGo.1624892058587.37041
NW_015374070	Koludarov_et_al_2021	mRNA	2427140	2427276	.	+	.	Name=LOC107190397 mRNA;ID=EWKMg4ru1zPvdBw+uzMEhS+PpGo.1624892058587.37041
NW_015374070	Koludarov_et_al_2021	mRNA	2428641	2428799	.	+	.	Name=LOC107190397 mRNA;ID=EWKMg4ru1zPvdBw+uzMEhS+PpGo.1624892058587.37041
NW_015374070	Koludarov_et_al_2021	mRNA	2431094	2431276	.	+	.	Name=LOC107190397 mRNA;ID=EWKMg4ru1zPvdBw+uzMEhS+PpGo.1624892058587.37041
NW_015374070	Koludarov_et_al_2021	mRNA	2431901	2432114	.	+	.	Name=LOC107190397 mRNA;ID=EWKMg4ru1zPvdBw+uzMEhS+PpGo.1624892058587.37041
NW_015374070	Koludarov_et_al_2021	mRNA	2432914	2433145	.	+	.	Name=LOC107190397 mRNA;ID=EWKMg4ru1zPvdBw+uzMEhS+PpGo.1624892058587.37041
NW_015374070	Koludarov_et_al_2021	mRNA	2402868	2402919	.	+	.	Name=LOC107190397 mRNA;ID=EWKMg4ru1zPvdBw+uzMEhS+PpGo.1624892058587.37042
NW_015374070	Koludarov_et_al_2021	mRNA	2414520	2414659	.	+	.	Name=LOC107190397 mRNA;ID=EWKMg4ru1zPvdBw+uzMEhS+PpGo.1624892058587.37042
NW_015374070	Koludarov_et_al_2021	mRNA	2415361	2415405	.	+	.	Name=LOC107190397 mRNA;ID=EWKMg4ru1zPvdBw+uzMEhS+PpGo.1624892058587.37042
NW_015374070	Koludarov_et_al_2021	mRNA	2418689	2418798	.	+	.	Name=LOC107190397 mRNA;ID=EWKMg4ru1zPvdBw+uzMEhS+PpGo.1624892058587.37042
NW_015374070	Koludarov_et_al_2021	mRNA	2419568	2419748	.	+	.	Name=LOC107190397 mRNA;ID=EWKMg4ru1zPvdBw+uzMEhS+PpGo.1624892058587.37042
NW_015374070	Koludarov_et_al_2021	mRNA	2422101	2422216	.	+	.	Name=LOC107190397 mRNA;ID=EWKMg4ru1zPvdBw+uzMEhS+PpGo.1624892058587.37042
NW_015374070	Koludarov_et_al_2021	mRNA	2423174	2423342	.	+	.	Name=LOC107190397 mRNA;ID=EWKMg4ru1zPvdBw+uzMEhS+PpGo.1624892058587.37042
NW_015374070	Koludarov_et_al_2021	mRNA	2427140	2427276	.	+	.	Name=LOC107190397 mRNA;ID=EWKMg4ru1zPvdBw+uzMEhS+PpGo.1624892058587.37042
NW_015374070	Koludarov_et_al_2021	mRNA	2428641	2428769	.	+	.	Name=LOC107190397 mRNA;ID=EWKMg4ru1zPvdBw+uzMEhS+PpGo.1624892058587.37042
NW_015374070	Koludarov_et_al_2021	mRNA	2430894	2430896	.	+	.	Name=LOC107190397 mRNA;ID=EWKMg4ru1zPvdBw+uzMEhS+PpGo.1624892058587.37042
NW_015374070	Koludarov_et_al_2021	mRNA	2431094	2431276	.	+	.	Name=LOC107190397 mRNA;ID=EWKMg4ru1zPvdBw+uzMEhS+PpGo.1624892058587.37042
NW_015374070	Koludarov_et_al_2021	mRNA	2431901	2432114	.	+	.	Name=LOC107190397 mRNA;ID=EWKMg4ru1zPvdBw+uzMEhS+PpGo.1624892058587.37042
NW_015374070	Koludarov_et_al_2021	mRNA	2432914	2433145	.	+	.	Name=LOC107190397 mRNA;ID=EWKMg4ru1zPvdBw+uzMEhS+PpGo.1624892058587.37042
NW_015374070	Koludarov_et_al_2021	mRNA	2402868	2402919	.	+	.	Name=LOC107190397 mRNA;ID=EWKMg4ru1zPvdBw+uzMEhS+PpGo.1624892058587.37043
NW_015374070	Koludarov_et_al_2021	mRNA	2414520	2414659	.	+	.	Name=LOC107190397 mRNA;ID=EWKMg4ru1zPvdBw+uzMEhS+PpGo.1624892058587.37043
NW_015374070	Koludarov_et_al_2021	mRNA	2415361	2415405	.	+	.	Name=LOC107190397 mRNA;ID=EWKMg4ru1zPvdBw+uzMEhS+PpGo.1624892058587.37043
NW_015374070	Koludarov_et_al_2021	mRNA	2418689	2418798	.	+	.	Name=LOC107190397 mRNA;ID=EWKMg4ru1zPvdBw+uzMEhS+PpGo.1624892058587.37043
NW_015374070	Koludarov_et_al_2021	mRNA	2419568	2419748	.	+	.	Name=LOC107190397 mRNA;ID=EWKMg4ru1zPvdBw+uzMEhS+PpGo.1624892058587.37043
NW_015374070	Koludarov_et_al_2021	mRNA	2422101	2422216	.	+	.	Name=LOC107190397 mRNA;ID=EWKMg4ru1zPvdBw+uzMEhS+PpGo.1624892058587.37043
NW_015374070	Koludarov_et_al_2021	mRNA	2423174	2423342	.	+	.	Name=LOC107190397 mRNA;ID=EWKMg4ru1zPvdBw+uzMEhS+PpGo.1624892058587.37043
NW_015374070	Koludarov_et_al_2021	mRNA	2427140	2427276	.	+	.	Name=LOC107190397 mRNA;ID=EWKMg4ru1zPvdBw+uzMEhS+PpGo.1624892058587.37043
NW_015374070	Koludarov_et_al_2021	mRNA	2428641	2428760	.	+	.	Name=LOC107190397 mRNA;ID=EWKMg4ru1zPvdBw+uzMEhS+PpGo.1624892058587.37043
NW_015374070	Koludarov_et_al_2021	mRNA	2431094	2431276	.	+	.	Name=LOC107190397 mRNA;ID=EWKMg4ru1zPvdBw+uzMEhS+PpGo.1624892058587.37043
NW_015374070	Koludarov_et_al_2021	mRNA	2431901	2432114	.	+	.	Name=LOC107190397 mRNA;ID=EWKMg4ru1zPvdBw+uzMEhS+PpGo.1624892058587.37043
NW_015374070	Koludarov_et_al_2021	mRNA	2432914	2433145	.	+	.	Name=LOC107190397 mRNA;ID=EWKMg4ru1zPvdBw+uzMEhS+PpGo.1624892058587.37043
NW_015374070	Koludarov_et_al_2021	mRNA	3155414	3155503	.	-	.	Name=LOC107190331 mRNA;ID=EWKMg4ru1zPvdBw+uzMEhS+PpGo.1624892058587.37044
NW_015374070	Koludarov_et_al_2021	mRNA	3131310	3131546	.	-	.	Name=LOC107190331 mRNA;ID=EWKMg4ru1zPvdBw+uzMEhS+PpGo.1624892058587.37044
NW_015374070	Koludarov_et_al_2021	mRNA	3130616	3130728	.	-	.	Name=LOC107190331 mRNA;ID=EWKMg4ru1zPvdBw+uzMEhS+PpGo.1624892058587.37044
NW_015374070	Koludarov_et_al_2021	mRNA	3130375	3130484	.	-	.	Name=LOC107190331 mRNA;ID=EWKMg4ru1zPvdBw+uzMEhS+PpGo.1624892058587.37044
NW_015374070	Koludarov_et_al_2021	mRNA	3130134	3130212	.	-	.	Name=LOC107190331 mRNA;ID=EWKMg4ru1zPvdBw+uzMEhS+PpGo.1624892058587.37044
NW_015374070	Koludarov_et_al_2021	mRNA	3128919	3129058	.	-	.	Name=LOC107190331 mRNA;ID=EWKMg4ru1zPvdBw+uzMEhS+PpGo.1624892058587.37044
NW_015374070	Koludarov_et_al_2021	mRNA	3128420	3128566	.	-	.	Name=LOC107190331 mRNA;ID=EWKMg4ru1zPvdBw+uzMEhS+PpGo.1624892058587.37044
NW_015374070	Koludarov_et_al_2021	mRNA	3127930	3128152	.	-	.	Name=LOC107190331 mRNA;ID=EWKMg4ru1zPvdBw+uzMEhS+PpGo.1624892058587.37044
NW_015374070	Koludarov_et_al_2021	mRNA	3127015	3127380	.	-	.	Name=LOC107190331 mRNA;ID=EWKMg4ru1zPvdBw+uzMEhS+PpGo.1624892058587.37044
NW_015374070	Koludarov_et_al_2021	mRNA	789918	791021	.	-	.	Name=LOC107190406 mRNA;ID=EWKMg4ru1zPvdBw+uzMEhS+PpGo.1624892058587.37045
NW_015374070	Koludarov_et_al_2021	mRNA	775274	775501	.	-	.	Name=LOC107190406 mRNA;ID=EWKMg4ru1zPvdBw+uzMEhS+PpGo.1624892058587.37045
NW_015374070	Koludarov_et_al_2021	mRNA	765077	765240	.	-	.	Name=LOC107190406 mRNA;ID=EWKMg4ru1zPvdBw+uzMEhS+PpGo.1624892058587.37045
NW_015374070	Koludarov_et_al_2021	mRNA	764756	764930	.	-	.	Name=LOC107190406 mRNA;ID=EWKMg4ru1zPvdBw+uzMEhS+PpGo.1624892058587.37045
NW_015374070	Koludarov_et_al_2021	mRNA	762606	764447	.	-	.	Name=LOC107190406 mRNA;ID=EWKMg4ru1zPvdBw+uzMEhS+PpGo.1624892058587.37045
NW_015374070	Koludarov_et_al_2021	mRNA	1565790	1565941	.	-	.	Name=LOC107190337 mRNA;ID=EWKMg4ru1zPvdBw+uzMEhS+PpGo.1624892058587.37046
NW_015374070	Koludarov_et_al_2021	mRNA	1543543	1543673	.	-	.	Name=LOC107190337 mRNA;ID=EWKMg4ru1zPvdBw+uzMEhS+PpGo.1624892058587.37046
NW_015374070	Koludarov_et_al_2021	mRNA	1542796	1543045	.	-	.	Name=LOC107190337 mRNA;ID=EWKMg4ru1zPvdBw+uzMEhS+PpGo.1624892058587.37046
NW_015374070	Koludarov_et_al_2021	mRNA	1541847	1542168	.	-	.	Name=LOC107190337 mRNA;ID=EWKMg4ru1zPvdBw+uzMEhS+PpGo.1624892058587.37046
NW_015374070	Koludarov_et_al_2021	mRNA	1325225	1325616	.	-	.	Name=LOC107190403 mRNA;ID=EWKMg4ru1zPvdBw+uzMEhS+PpGo.1624892058587.37047
NW_015374070	Koludarov_et_al_2021	mRNA	1318109	1318225	.	-	.	Name=LOC107190403 mRNA;ID=EWKMg4ru1zPvdBw+uzMEhS+PpGo.1624892058587.37047
NW_015374070	Koludarov_et_al_2021	mRNA	1317657	1317776	.	-	.	Name=LOC107190403 mRNA;ID=EWKMg4ru1zPvdBw+uzMEhS+PpGo.1624892058587.37047
NW_015374070	Koludarov_et_al_2021	mRNA	1316567	1316692	.	-	.	Name=LOC107190403 mRNA;ID=EWKMg4ru1zPvdBw+uzMEhS+PpGo.1624892058587.37047
NW_015374070	Koludarov_et_al_2021	mRNA	1315231	1315440	.	-	.	Name=LOC107190403 mRNA;ID=EWKMg4ru1zPvdBw+uzMEhS+PpGo.1624892058587.37047
NW_015374070	Koludarov_et_al_2021	mRNA	1314730	1314838	.	-	.	Name=LOC107190403 mRNA;ID=EWKMg4ru1zPvdBw+uzMEhS+PpGo.1624892058587.37047
NW_015374070	Koludarov_et_al_2021	mRNA	1305912	1306007	.	-	.	Name=LOC107190403 mRNA;ID=EWKMg4ru1zPvdBw+uzMEhS+PpGo.1624892058587.37047
NW_015374070	Koludarov_et_al_2021	mRNA	1303716	1303840	.	-	.	Name=LOC107190403 mRNA;ID=EWKMg4ru1zPvdBw+uzMEhS+PpGo.1624892058587.37047
NW_015374070	Koludarov_et_al_2021	mRNA	1302380	1303009	.	-	.	Name=LOC107190403 mRNA;ID=EWKMg4ru1zPvdBw+uzMEhS+PpGo.1624892058587.37047
NW_015374070	Koludarov_et_al_2021	mRNA	1325225	1325616	.	-	.	Name=LOC107190403 mRNA;ID=EWKMg4ru1zPvdBw+uzMEhS+PpGo.1624892058587.37048
NW_015374070	Koludarov_et_al_2021	mRNA	1318109	1318225	.	-	.	Name=LOC107190403 mRNA;ID=EWKMg4ru1zPvdBw+uzMEhS+PpGo.1624892058587.37048
NW_015374070	Koludarov_et_al_2021	mRNA	1317657	1317776	.	-	.	Name=LOC107190403 mRNA;ID=EWKMg4ru1zPvdBw+uzMEhS+PpGo.1624892058587.37048
NW_015374070	Koludarov_et_al_2021	mRNA	1316567	1316692	.	-	.	Name=LOC107190403 mRNA;ID=EWKMg4ru1zPvdBw+uzMEhS+PpGo.1624892058587.37048
NW_015374070	Koludarov_et_al_2021	mRNA	1315231	1315440	.	-	.	Name=LOC107190403 mRNA;ID=EWKMg4ru1zPvdBw+uzMEhS+PpGo.1624892058587.37048
NW_015374070	Koludarov_et_al_2021	mRNA	1314730	1314838	.	-	.	Name=LOC107190403 mRNA;ID=EWKMg4ru1zPvdBw+uzMEhS+PpGo.1624892058587.37048
NW_015374070	Koludarov_et_al_2021	mRNA	1306335	1306418	.	-	.	Name=LOC107190403 mRNA;ID=EWKMg4ru1zPvdBw+uzMEhS+PpGo.1624892058587.37048
NW_015374070	Koludarov_et_al_2021	mRNA	1305912	1306007	.	-	.	Name=LOC107190403 mRNA;ID=EWKMg4ru1zPvdBw+uzMEhS+PpGo.1624892058587.37048
NW_015374070	Koludarov_et_al_2021	mRNA	1303716	1303840	.	-	.	Name=LOC107190403 mRNA;ID=EWKMg4ru1zPvdBw+uzMEhS+PpGo.1624892058587.37048
NW_015374070	Koludarov_et_al_2021	mRNA	1302380	1303009	.	-	.	Name=LOC107190403 mRNA;ID=EWKMg4ru1zPvdBw+uzMEhS+PpGo.1624892058587.37048
NW_015374070	Koludarov_et_al_2021	mRNA	1358218	1358422	.	-	.	Name=LOC107190314 mRNA;ID=EWKMg4ru1zPvdBw+uzMEhS+PpGo.1624892058587.37049
NW_015374070	Koludarov_et_al_2021	mRNA	1357525	1357751	.	-	.	Name=LOC107190314 mRNA;ID=EWKMg4ru1zPvdBw+uzMEhS+PpGo.1624892058587.37049
NW_015374070	Koludarov_et_al_2021	mRNA	1355540	1355828	.	-	.	Name=LOC107190314 mRNA;ID=EWKMg4ru1zPvdBw+uzMEhS+PpGo.1624892058587.37049
NW_015374070	Koludarov_et_al_2021	mRNA	1354105	1354294	.	-	.	Name=LOC107190314 mRNA;ID=EWKMg4ru1zPvdBw+uzMEhS+PpGo.1624892058587.37049
NW_015374070	Koludarov_et_al_2021	mRNA	1345726	1346019	.	-	.	Name=LOC107190314 mRNA;ID=EWKMg4ru1zPvdBw+uzMEhS+PpGo.1624892058587.37049
NW_015374070	Koludarov_et_al_2021	mRNA	1338163	1338660	.	-	.	Name=LOC107190314 mRNA;ID=EWKMg4ru1zPvdBw+uzMEhS+PpGo.1624892058587.37049
NW_015374070	Koludarov_et_al_2021	mRNA	1426437	1426627	.	-	.	Name=LOC107190347 mRNA;ID=EWKMg4ru1zPvdBw+uzMEhS+PpGo.1624892058587.37050
NW_015374070	Koludarov_et_al_2021	mRNA	1420042	1420192	.	-	.	Name=LOC107190347 mRNA;ID=EWKMg4ru1zPvdBw+uzMEhS+PpGo.1624892058587.37050
NW_015374070	Koludarov_et_al_2021	mRNA	1418205	1418442	.	-	.	Name=LOC107190347 mRNA;ID=EWKMg4ru1zPvdBw+uzMEhS+PpGo.1624892058587.37050
NW_015374070	Koludarov_et_al_2021	mRNA	1416406	1416631	.	-	.	Name=LOC107190347 mRNA;ID=EWKMg4ru1zPvdBw+uzMEhS+PpGo.1624892058587.37050
NW_015374070	Koludarov_et_al_2021	mRNA	1410664	1410862	.	-	.	Name=LOC107190347 mRNA;ID=EWKMg4ru1zPvdBw+uzMEhS+PpGo.1624892058587.37050
NW_015374070	Koludarov_et_al_2021	mRNA	1409990	1410182	.	-	.	Name=LOC107190347 mRNA;ID=EWKMg4ru1zPvdBw+uzMEhS+PpGo.1624892058587.37050
NW_015374070	Koludarov_et_al_2021	mRNA	1409214	1409360	.	-	.	Name=LOC107190347 mRNA;ID=EWKMg4ru1zPvdBw+uzMEhS+PpGo.1624892058587.37050
NW_015374070	Koludarov_et_al_2021	mRNA	1408985	1409122	.	-	.	Name=LOC107190347 mRNA;ID=EWKMg4ru1zPvdBw+uzMEhS+PpGo.1624892058587.37050
NW_015374070	Koludarov_et_al_2021	mRNA	1408680	1408837	.	-	.	Name=LOC107190347 mRNA;ID=EWKMg4ru1zPvdBw+uzMEhS+PpGo.1624892058587.37050
NW_015374070	Koludarov_et_al_2021	mRNA	1408115	1408449	.	-	.	Name=LOC107190347 mRNA;ID=EWKMg4ru1zPvdBw+uzMEhS+PpGo.1624892058587.37050
NW_015374070	Koludarov_et_al_2021	mRNA	3185354	3185818	.	-	.	Name=LOC107190405 mRNA;ID=EWKMg4ru1zPvdBw+uzMEhS+PpGo.1624892058587.37051
NW_015374070	Koludarov_et_al_2021	mRNA	3171185	3171311	.	-	.	Name=LOC107190405 mRNA;ID=EWKMg4ru1zPvdBw+uzMEhS+PpGo.1624892058587.37051
NW_015374070	Koludarov_et_al_2021	mRNA	3171013	3171095	.	-	.	Name=LOC107190405 mRNA;ID=EWKMg4ru1zPvdBw+uzMEhS+PpGo.1624892058587.37051
NW_015374070	Koludarov_et_al_2021	mRNA	3170653	3170895	.	-	.	Name=LOC107190405 mRNA;ID=EWKMg4ru1zPvdBw+uzMEhS+PpGo.1624892058587.37051
NW_015374070	Koludarov_et_al_2021	mRNA	3168254	3169728	.	-	.	Name=LOC107190405 mRNA;ID=EWKMg4ru1zPvdBw+uzMEhS+PpGo.1624892058587.37051
NW_015374070	Koludarov_et_al_2021	mRNA	3184798	3184922	.	-	.	Name=LOC107190405 mRNA;ID=EWKMg4ru1zPvdBw+uzMEhS+PpGo.1624892058587.37052
NW_015374070	Koludarov_et_al_2021	mRNA	3171185	3171311	.	-	.	Name=LOC107190405 mRNA;ID=EWKMg4ru1zPvdBw+uzMEhS+PpGo.1624892058587.37052
NW_015374070	Koludarov_et_al_2021	mRNA	3171013	3171095	.	-	.	Name=LOC107190405 mRNA;ID=EWKMg4ru1zPvdBw+uzMEhS+PpGo.1624892058587.37052
NW_015374070	Koludarov_et_al_2021	mRNA	3170653	3170895	.	-	.	Name=LOC107190405 mRNA;ID=EWKMg4ru1zPvdBw+uzMEhS+PpGo.1624892058587.37052
NW_015374070	Koludarov_et_al_2021	mRNA	3168254	3169728	.	-	.	Name=LOC107190405 mRNA;ID=EWKMg4ru1zPvdBw+uzMEhS+PpGo.1624892058587.37052
NW_015374070	Koludarov_et_al_2021	mRNA	519263	519430	.	+	.	Name=LOC107190312 mRNA;ID=EWKMg4ru1zPvdBw+uzMEhS+PpGo.1624892058587.37053
NW_015374070	Koludarov_et_al_2021	mRNA	521452	521665	.	+	.	Name=LOC107190312 mRNA;ID=EWKMg4ru1zPvdBw+uzMEhS+PpGo.1624892058587.37053
NW_015374070	Koludarov_et_al_2021	mRNA	523035	523308	.	+	.	Name=LOC107190312 mRNA;ID=EWKMg4ru1zPvdBw+uzMEhS+PpGo.1624892058587.37053
NW_015374070	Koludarov_et_al_2021	mRNA	524644	524767	.	+	.	Name=LOC107190312 mRNA;ID=EWKMg4ru1zPvdBw+uzMEhS+PpGo.1624892058587.37053
NW_015374070	Koludarov_et_al_2021	mRNA	524848	524989	.	+	.	Name=LOC107190312 mRNA;ID=EWKMg4ru1zPvdBw+uzMEhS+PpGo.1624892058587.37053
NW_015374070	Koludarov_et_al_2021	mRNA	525617	525743	.	+	.	Name=LOC107190312 mRNA;ID=EWKMg4ru1zPvdBw+uzMEhS+PpGo.1624892058587.37053
NW_015374070	Koludarov_et_al_2021	mRNA	528284	528488	.	+	.	Name=LOC107190312 mRNA;ID=EWKMg4ru1zPvdBw+uzMEhS+PpGo.1624892058587.37053
NW_015374070	Koludarov_et_al_2021	mRNA	528985	529131	.	+	.	Name=LOC107190312 mRNA;ID=EWKMg4ru1zPvdBw+uzMEhS+PpGo.1624892058587.37053
NW_015374070	Koludarov_et_al_2021	mRNA	530127	530259	.	+	.	Name=LOC107190312 mRNA;ID=EWKMg4ru1zPvdBw+uzMEhS+PpGo.1624892058587.37053
NW_015374070	Koludarov_et_al_2021	mRNA	532176	532403	.	+	.	Name=LOC107190312 mRNA;ID=EWKMg4ru1zPvdBw+uzMEhS+PpGo.1624892058587.37053
NW_015374070	Koludarov_et_al_2021	mRNA	534330	534659	.	+	.	Name=LOC107190312 mRNA;ID=EWKMg4ru1zPvdBw+uzMEhS+PpGo.1624892058587.37053
NW_015374070	Koludarov_et_al_2021	mRNA	535347	535711	.	+	.	Name=LOC107190312 mRNA;ID=EWKMg4ru1zPvdBw+uzMEhS+PpGo.1624892058587.37053
NW_015374070	Koludarov_et_al_2021	mRNA	2285082	2285331	.	-	.	Name=LOC107190322 mRNA;ID=EWKMg4ru1zPvdBw+uzMEhS+PpGo.1624892058587.37054
NW_015374070	Koludarov_et_al_2021	mRNA	2283487	2283671	.	-	.	Name=LOC107190322 mRNA;ID=EWKMg4ru1zPvdBw+uzMEhS+PpGo.1624892058587.37054
NW_015374070	Koludarov_et_al_2021	mRNA	2283154	2283350	.	-	.	Name=LOC107190322 mRNA;ID=EWKMg4ru1zPvdBw+uzMEhS+PpGo.1624892058587.37054
NW_015374070	Koludarov_et_al_2021	mRNA	2276157	2283058	.	-	.	Name=LOC107190322 mRNA;ID=EWKMg4ru1zPvdBw+uzMEhS+PpGo.1624892058587.37054
NW_015374070	Koludarov_et_al_2021	mRNA	2275865	2276076	.	-	.	Name=LOC107190322 mRNA;ID=EWKMg4ru1zPvdBw+uzMEhS+PpGo.1624892058587.37054
NW_015374070	Koludarov_et_al_2021	mRNA	2275484	2275787	.	-	.	Name=LOC107190322 mRNA;ID=EWKMg4ru1zPvdBw+uzMEhS+PpGo.1624892058587.37054
NW_015374070	Koludarov_et_al_2021	mRNA	2275198	2275376	.	-	.	Name=LOC107190322 mRNA;ID=EWKMg4ru1zPvdBw+uzMEhS+PpGo.1624892058587.37054
NW_015374070	Koludarov_et_al_2021	mRNA	2274940	2275126	.	-	.	Name=LOC107190322 mRNA;ID=EWKMg4ru1zPvdBw+uzMEhS+PpGo.1624892058587.37054
NW_015374070	Koludarov_et_al_2021	mRNA	2274620	2274852	.	-	.	Name=LOC107190322 mRNA;ID=EWKMg4ru1zPvdBw+uzMEhS+PpGo.1624892058587.37054
NW_015374070	Koludarov_et_al_2021	mRNA	2274128	2274533	.	-	.	Name=LOC107190322 mRNA;ID=EWKMg4ru1zPvdBw+uzMEhS+PpGo.1624892058587.37054
NW_015374070	Koludarov_et_al_2021	mRNA	2273945	2274050	.	-	.	Name=LOC107190322 mRNA;ID=EWKMg4ru1zPvdBw+uzMEhS+PpGo.1624892058587.37054
NW_015374070	Koludarov_et_al_2021	mRNA	2273536	2273881	.	-	.	Name=LOC107190322 mRNA;ID=EWKMg4ru1zPvdBw+uzMEhS+PpGo.1624892058587.37054
NW_015374070	Koludarov_et_al_2021	mRNA	2273430	2273474	.	-	.	Name=LOC107190322 mRNA;ID=EWKMg4ru1zPvdBw+uzMEhS+PpGo.1624892058587.37054
NW_015374070	Koludarov_et_al_2021	mRNA	2273232	2273348	.	-	.	Name=LOC107190322 mRNA;ID=EWKMg4ru1zPvdBw+uzMEhS+PpGo.1624892058587.37054
NW_015374070	Koludarov_et_al_2021	mRNA	2273053	2273155	.	-	.	Name=LOC107190322 mRNA;ID=EWKMg4ru1zPvdBw+uzMEhS+PpGo.1624892058587.37054
NW_015374070	Koludarov_et_al_2021	mRNA	2269940	2272973	.	-	.	Name=LOC107190322 mRNA;ID=EWKMg4ru1zPvdBw+uzMEhS+PpGo.1624892058587.37054
NW_015374070	Koludarov_et_al_2021	mRNA	380692	380730	.	-	.	Name=LOC107190349 mRNA;ID=EWKMg4ru1zPvdBw+uzMEhS+PpGo.1624892058588.37055
NW_015374070	Koludarov_et_al_2021	mRNA	370947	371074	.	-	.	Name=LOC107190349 mRNA;ID=EWKMg4ru1zPvdBw+uzMEhS+PpGo.1624892058588.37055
NW_015374070	Koludarov_et_al_2021	mRNA	370439	370546	.	-	.	Name=LOC107190349 mRNA;ID=EWKMg4ru1zPvdBw+uzMEhS+PpGo.1624892058588.37055
NW_015374070	Koludarov_et_al_2021	mRNA	368358	368623	.	-	.	Name=LOC107190349 mRNA;ID=EWKMg4ru1zPvdBw+uzMEhS+PpGo.1624892058588.37055
NW_015374070	Koludarov_et_al_2021	mRNA	367114	367397	.	-	.	Name=LOC107190349 mRNA;ID=EWKMg4ru1zPvdBw+uzMEhS+PpGo.1624892058588.37055
NW_015374070	Koludarov_et_al_2021	mRNA	366137	366345	.	-	.	Name=LOC107190349 mRNA;ID=EWKMg4ru1zPvdBw+uzMEhS+PpGo.1624892058588.37055
NW_015374070	Koludarov_et_al_2021	mRNA	365578	365882	.	-	.	Name=LOC107190349 mRNA;ID=EWKMg4ru1zPvdBw+uzMEhS+PpGo.1624892058588.37055
NW_015374070	Koludarov_et_al_2021	mRNA	2785980	2786015	.	+	.	Name=LOC107190326 mRNA;ID=EWKMg4ru1zPvdBw+uzMEhS+PpGo.1624892058588.37056
NW_015374070	Koludarov_et_al_2021	mRNA	2792928	2793086	.	+	.	Name=LOC107190326 mRNA;ID=EWKMg4ru1zPvdBw+uzMEhS+PpGo.1624892058588.37056
NW_015374070	Koludarov_et_al_2021	mRNA	2793697	2793840	.	+	.	Name=LOC107190326 mRNA;ID=EWKMg4ru1zPvdBw+uzMEhS+PpGo.1624892058588.37056
NW_015374070	Koludarov_et_al_2021	mRNA	2795284	2795389	.	+	.	Name=LOC107190326 mRNA;ID=EWKMg4ru1zPvdBw+uzMEhS+PpGo.1624892058588.37056
NW_015374070	Koludarov_et_al_2021	mRNA	2795845	2795968	.	+	.	Name=LOC107190326 mRNA;ID=EWKMg4ru1zPvdBw+uzMEhS+PpGo.1624892058588.37056
NW_015374070	Koludarov_et_al_2021	mRNA	2796501	2796686	.	+	.	Name=LOC107190326 mRNA;ID=EWKMg4ru1zPvdBw+uzMEhS+PpGo.1624892058588.37056
NW_015374070	Koludarov_et_al_2021	mRNA	2797287	2797451	.	+	.	Name=LOC107190326 mRNA;ID=EWKMg4ru1zPvdBw+uzMEhS+PpGo.1624892058588.37056
NW_015374070	Koludarov_et_al_2021	mRNA	2797929	2798251	.	+	.	Name=LOC107190326 mRNA;ID=EWKMg4ru1zPvdBw+uzMEhS+PpGo.1624892058588.37056
NW_015374070	Koludarov_et_al_2021	mRNA	2799151	2799348	.	+	.	Name=LOC107190326 mRNA;ID=EWKMg4ru1zPvdBw+uzMEhS+PpGo.1624892058588.37056
NW_015374070	Koludarov_et_al_2021	mRNA	2799481	2799700	.	+	.	Name=LOC107190326 mRNA;ID=EWKMg4ru1zPvdBw+uzMEhS+PpGo.1624892058588.37056
NW_015374070	Koludarov_et_al_2021	mRNA	760256	760424	.	-	.	Name=LOC107190334 mRNA;ID=EWKMg4ru1zPvdBw+uzMEhS+PpGo.1624892058588.37057
NW_015374070	Koludarov_et_al_2021	mRNA	759742	759808	.	-	.	Name=LOC107190334 mRNA;ID=EWKMg4ru1zPvdBw+uzMEhS+PpGo.1624892058588.37057
NW_015374070	Koludarov_et_al_2021	mRNA	759467	759660	.	-	.	Name=LOC107190334 mRNA;ID=EWKMg4ru1zPvdBw+uzMEhS+PpGo.1624892058588.37057
NW_015374070	Koludarov_et_al_2021	mRNA	759110	759316	.	-	.	Name=LOC107190334 mRNA;ID=EWKMg4ru1zPvdBw+uzMEhS+PpGo.1624892058588.37057
NW_015374070	Koludarov_et_al_2021	mRNA	758876	758995	.	-	.	Name=LOC107190334 mRNA;ID=EWKMg4ru1zPvdBw+uzMEhS+PpGo.1624892058588.37057
NW_015374070	Koludarov_et_al_2021	mRNA	758621	758799	.	-	.	Name=LOC107190334 mRNA;ID=EWKMg4ru1zPvdBw+uzMEhS+PpGo.1624892058588.37057
NW_015374070	Koludarov_et_al_2021	mRNA	758321	758544	.	-	.	Name=LOC107190334 mRNA;ID=EWKMg4ru1zPvdBw+uzMEhS+PpGo.1624892058588.37057
NW_015374070	Koludarov_et_al_2021	mRNA	758065	758259	.	-	.	Name=LOC107190334 mRNA;ID=EWKMg4ru1zPvdBw+uzMEhS+PpGo.1624892058588.37057
NW_015374070	Koludarov_et_al_2021	mRNA	757772	757952	.	-	.	Name=LOC107190334 mRNA;ID=EWKMg4ru1zPvdBw+uzMEhS+PpGo.1624892058588.37057
NW_015374070	Koludarov_et_al_2021	mRNA	757580	757692	.	-	.	Name=LOC107190334 mRNA;ID=EWKMg4ru1zPvdBw+uzMEhS+PpGo.1624892058588.37057
NW_015374070	Koludarov_et_al_2021	mRNA	757268	757478	.	-	.	Name=LOC107190334 mRNA;ID=EWKMg4ru1zPvdBw+uzMEhS+PpGo.1624892058588.37057
NW_015374070	Koludarov_et_al_2021	mRNA	757023	757186	.	-	.	Name=LOC107190334 mRNA;ID=EWKMg4ru1zPvdBw+uzMEhS+PpGo.1624892058588.37057
NW_015374070	Koludarov_et_al_2021	mRNA	756762	756913	.	-	.	Name=LOC107190334 mRNA;ID=EWKMg4ru1zPvdBw+uzMEhS+PpGo.1624892058588.37057
NW_015374070	Koludarov_et_al_2021	mRNA	756509	756689	.	-	.	Name=LOC107190334 mRNA;ID=EWKMg4ru1zPvdBw+uzMEhS+PpGo.1624892058588.37057
NW_015374070	Koludarov_et_al_2021	mRNA	756244	756427	.	-	.	Name=LOC107190334 mRNA;ID=EWKMg4ru1zPvdBw+uzMEhS+PpGo.1624892058588.37057
NW_015374070	Koludarov_et_al_2021	mRNA	755940	756146	.	-	.	Name=LOC107190334 mRNA;ID=EWKMg4ru1zPvdBw+uzMEhS+PpGo.1624892058588.37057
NW_015374070	Koludarov_et_al_2021	mRNA	754864	755868	.	-	.	Name=LOC107190334 mRNA;ID=EWKMg4ru1zPvdBw+uzMEhS+PpGo.1624892058588.37057
NW_015374070	Koludarov_et_al_2021	mRNA	753783	753986	.	-	.	Name=LOC107190334 mRNA;ID=EWKMg4ru1zPvdBw+uzMEhS+PpGo.1624892058588.37057
NW_015374070	Koludarov_et_al_2021	mRNA	753568	753703	.	-	.	Name=LOC107190334 mRNA;ID=EWKMg4ru1zPvdBw+uzMEhS+PpGo.1624892058588.37057
NW_015374070	Koludarov_et_al_2021	mRNA	753301	753494	.	-	.	Name=LOC107190334 mRNA;ID=EWKMg4ru1zPvdBw+uzMEhS+PpGo.1624892058588.37057
NW_015374070	Koludarov_et_al_2021	mRNA	753000	753214	.	-	.	Name=LOC107190334 mRNA;ID=EWKMg4ru1zPvdBw+uzMEhS+PpGo.1624892058588.37057
NW_015374070	Koludarov_et_al_2021	mRNA	752622	752771	.	-	.	Name=LOC107190334 mRNA;ID=EWKMg4ru1zPvdBw+uzMEhS+PpGo.1624892058588.37057
NW_015374070	Koludarov_et_al_2021	mRNA	750261	750443	.	-	.	Name=LOC107190334 mRNA;ID=EWKMg4ru1zPvdBw+uzMEhS+PpGo.1624892058588.37057
NW_015374070	Koludarov_et_al_2021	mRNA	749948	750116	.	-	.	Name=LOC107190334 mRNA;ID=EWKMg4ru1zPvdBw+uzMEhS+PpGo.1624892058588.37057
NW_015374070	Koludarov_et_al_2021	mRNA	749709	749867	.	-	.	Name=LOC107190334 mRNA;ID=EWKMg4ru1zPvdBw+uzMEhS+PpGo.1624892058588.37057
NW_015374070	Koludarov_et_al_2021	mRNA	749262	749449	.	-	.	Name=LOC107190334 mRNA;ID=EWKMg4ru1zPvdBw+uzMEhS+PpGo.1624892058588.37057
NW_015374070	Koludarov_et_al_2021	mRNA	748778	748940	.	-	.	Name=LOC107190334 mRNA;ID=EWKMg4ru1zPvdBw+uzMEhS+PpGo.1624892058588.37057
NW_015374070	Koludarov_et_al_2021	mRNA	748536	748709	.	-	.	Name=LOC107190334 mRNA;ID=EWKMg4ru1zPvdBw+uzMEhS+PpGo.1624892058588.37057
NW_015374070	Koludarov_et_al_2021	mRNA	748302	748448	.	-	.	Name=LOC107190334 mRNA;ID=EWKMg4ru1zPvdBw+uzMEhS+PpGo.1624892058588.37057
NW_015374070	Koludarov_et_al_2021	mRNA	748062	748236	.	-	.	Name=LOC107190334 mRNA;ID=EWKMg4ru1zPvdBw+uzMEhS+PpGo.1624892058588.37057
NW_015374070	Koludarov_et_al_2021	mRNA	747847	747991	.	-	.	Name=LOC107190334 mRNA;ID=EWKMg4ru1zPvdBw+uzMEhS+PpGo.1624892058588.37057
NW_015374070	Koludarov_et_al_2021	mRNA	747590	747639	.	-	.	Name=LOC107190334 mRNA;ID=EWKMg4ru1zPvdBw+uzMEhS+PpGo.1624892058588.37057
NW_015374070	Koludarov_et_al_2021	mRNA	449987	450143	.	-	.	Name=LOC107190336 mRNA;ID=EWKMg4ru1zPvdBw+uzMEhS+PpGo.1624892058588.37058
NW_015374070	Koludarov_et_al_2021	mRNA	442704	443067	.	-	.	Name=LOC107190336 mRNA;ID=EWKMg4ru1zPvdBw+uzMEhS+PpGo.1624892058588.37058
NW_015374070	Koludarov_et_al_2021	mRNA	440685	441003	.	-	.	Name=LOC107190336 mRNA;ID=EWKMg4ru1zPvdBw+uzMEhS+PpGo.1624892058588.37058
NW_015374070	Koludarov_et_al_2021	mRNA	439642	439866	.	-	.	Name=LOC107190336 mRNA;ID=EWKMg4ru1zPvdBw+uzMEhS+PpGo.1624892058588.37058
NW_015374070	Koludarov_et_al_2021	mRNA	438754	439117	.	-	.	Name=LOC107190336 mRNA;ID=EWKMg4ru1zPvdBw+uzMEhS+PpGo.1624892058588.37058
NW_015374070	Koludarov_et_al_2021	mRNA	438499	438660	.	-	.	Name=LOC107190336 mRNA;ID=EWKMg4ru1zPvdBw+uzMEhS+PpGo.1624892058588.37058
NW_015374070	Koludarov_et_al_2021	mRNA	438101	438355	.	-	.	Name=LOC107190336 mRNA;ID=EWKMg4ru1zPvdBw+uzMEhS+PpGo.1624892058588.37058
NW_015374070	Koludarov_et_al_2021	mRNA	437842	438017	.	-	.	Name=LOC107190336 mRNA;ID=EWKMg4ru1zPvdBw+uzMEhS+PpGo.1624892058588.37058
NW_015374070	Koludarov_et_al_2021	mRNA	437566	437686	.	-	.	Name=LOC107190336 mRNA;ID=EWKMg4ru1zPvdBw+uzMEhS+PpGo.1624892058588.37058
NW_015374070	Koludarov_et_al_2021	mRNA	2144943	2145078	.	-	.	Name=LOC107190318 mRNA;ID=EWKMg4ru1zPvdBw+uzMEhS+PpGo.1624892058588.37059
NW_015374070	Koludarov_et_al_2021	mRNA	2144620	2144748	.	-	.	Name=LOC107190318 mRNA;ID=EWKMg4ru1zPvdBw+uzMEhS+PpGo.1624892058588.37059
NW_015374070	Koludarov_et_al_2021	mRNA	2144343	2144528	.	-	.	Name=LOC107190318 mRNA;ID=EWKMg4ru1zPvdBw+uzMEhS+PpGo.1624892058588.37059
NW_015374070	Koludarov_et_al_2021	mRNA	2144114	2144265	.	-	.	Name=LOC107190318 mRNA;ID=EWKMg4ru1zPvdBw+uzMEhS+PpGo.1624892058588.37059
NW_015374070	Koludarov_et_al_2021	mRNA	2142959	2143319	.	-	.	Name=LOC107190318 mRNA;ID=EWKMg4ru1zPvdBw+uzMEhS+PpGo.1624892058588.37059
NW_015374070	Koludarov_et_al_2021	mRNA	2142762	2142891	.	-	.	Name=LOC107190318 mRNA;ID=EWKMg4ru1zPvdBw+uzMEhS+PpGo.1624892058588.37059
NW_015374070	Koludarov_et_al_2021	mRNA	2142514	2142699	.	-	.	Name=LOC107190318 mRNA;ID=EWKMg4ru1zPvdBw+uzMEhS+PpGo.1624892058588.37059
NW_015374070	Koludarov_et_al_2021	mRNA	2142133	2142431	.	-	.	Name=LOC107190318 mRNA;ID=EWKMg4ru1zPvdBw+uzMEhS+PpGo.1624892058588.37059
NW_015374070	Koludarov_et_al_2021	mRNA	2141777	2142042	.	-	.	Name=LOC107190318 mRNA;ID=EWKMg4ru1zPvdBw+uzMEhS+PpGo.1624892058588.37059
NW_015374070	Koludarov_et_al_2021	mRNA	2136554	2137932	.	-	.	Name=LOC107190318 mRNA;ID=EWKMg4ru1zPvdBw+uzMEhS+PpGo.1624892058588.37059
NW_015374070	Koludarov_et_al_2021	mRNA	2136060	2136181	.	-	.	Name=LOC107190318 mRNA;ID=EWKMg4ru1zPvdBw+uzMEhS+PpGo.1624892058588.37059
NW_015374070	Koludarov_et_al_2021	mRNA	2133819	2135990	.	-	.	Name=LOC107190318 mRNA;ID=EWKMg4ru1zPvdBw+uzMEhS+PpGo.1624892058588.37059
NW_015374070	Koludarov_et_al_2021	mRNA	1442479	1442662	.	+	.	Name=LOC107190361 mRNA;ID=EWKMg4ru1zPvdBw+uzMEhS+PpGo.1624892058588.37060
NW_015374070	Koludarov_et_al_2021	mRNA	1442740	1442974	.	+	.	Name=LOC107190361 mRNA;ID=EWKMg4ru1zPvdBw+uzMEhS+PpGo.1624892058588.37060
NW_015374070	Koludarov_et_al_2021	mRNA	1443109	1443387	.	+	.	Name=LOC107190361 mRNA;ID=EWKMg4ru1zPvdBw+uzMEhS+PpGo.1624892058588.37060
NW_015374070	Koludarov_et_al_2021	mRNA	1443452	1443656	.	+	.	Name=LOC107190361 mRNA;ID=EWKMg4ru1zPvdBw+uzMEhS+PpGo.1624892058588.37060
NW_015374070	Koludarov_et_al_2021	mRNA	1444104	1444205	.	+	.	Name=LOC107190361 mRNA;ID=EWKMg4ru1zPvdBw+uzMEhS+PpGo.1624892058588.37060
NW_015374070	Koludarov_et_al_2021	mRNA	1444288	1444398	.	+	.	Name=LOC107190361 mRNA;ID=EWKMg4ru1zPvdBw+uzMEhS+PpGo.1624892058588.37060
NW_015374070	Koludarov_et_al_2021	mRNA	1444482	1444578	.	+	.	Name=LOC107190361 mRNA;ID=EWKMg4ru1zPvdBw+uzMEhS+PpGo.1624892058588.37060
NW_015374070	Koludarov_et_al_2021	mRNA	1444669	1444768	.	+	.	Name=LOC107190361 mRNA;ID=EWKMg4ru1zPvdBw+uzMEhS+PpGo.1624892058588.37060
NW_015374070	Koludarov_et_al_2021	mRNA	1444842	1444925	.	+	.	Name=LOC107190361 mRNA;ID=EWKMg4ru1zPvdBw+uzMEhS+PpGo.1624892058588.37060
NW_015374070	Koludarov_et_al_2021	mRNA	1444987	1445075	.	+	.	Name=LOC107190361 mRNA;ID=EWKMg4ru1zPvdBw+uzMEhS+PpGo.1624892058588.37060
NW_015374070	Koludarov_et_al_2021	mRNA	1449509	1449607	.	+	.	Name=LOC107190361 mRNA;ID=EWKMg4ru1zPvdBw+uzMEhS+PpGo.1624892058588.37060
NW_015374070	Koludarov_et_al_2021	mRNA	1452363	1452704	.	+	.	Name=LOC107190361 mRNA;ID=EWKMg4ru1zPvdBw+uzMEhS+PpGo.1624892058588.37060
NW_015374070	Koludarov_et_al_2021	mRNA	2891653	2891950	.	-	.	Name=LOC107190360 mRNA;ID=EWKMg4ru1zPvdBw+uzMEhS+PpGo.1624892058588.37061
NW_015374070	Koludarov_et_al_2021	mRNA	2890232	2890500	.	-	.	Name=LOC107190360 mRNA;ID=EWKMg4ru1zPvdBw+uzMEhS+PpGo.1624892058588.37061
NW_015374070	Koludarov_et_al_2021	mRNA	2889235	2889399	.	-	.	Name=LOC107190360 mRNA;ID=EWKMg4ru1zPvdBw+uzMEhS+PpGo.1624892058588.37061
NW_015374070	Koludarov_et_al_2021	mRNA	2888352	2888790	.	-	.	Name=LOC107190360 mRNA;ID=EWKMg4ru1zPvdBw+uzMEhS+PpGo.1624892058588.37061
NW_015374070	Koludarov_et_al_2021	mRNA	2887475	2887716	.	-	.	Name=LOC107190360 mRNA;ID=EWKMg4ru1zPvdBw+uzMEhS+PpGo.1624892058588.37061
NW_015374070	Koludarov_et_al_2021	mRNA	2886877	2887401	.	-	.	Name=LOC107190360 mRNA;ID=EWKMg4ru1zPvdBw+uzMEhS+PpGo.1624892058588.37061
NW_015374070	Koludarov_et_al_2021	mRNA	2886193	2886545	.	-	.	Name=LOC107190360 mRNA;ID=EWKMg4ru1zPvdBw+uzMEhS+PpGo.1624892058588.37061
NW_015374070	Koludarov_et_al_2021	mRNA	2885865	2886079	.	-	.	Name=LOC107190360 mRNA;ID=EWKMg4ru1zPvdBw+uzMEhS+PpGo.1624892058588.37061
NW_015374070	Koludarov_et_al_2021	mRNA	2885062	2885621	.	-	.	Name=LOC107190360 mRNA;ID=EWKMg4ru1zPvdBw+uzMEhS+PpGo.1624892058588.37061
NW_015374070	Koludarov_et_al_2021	mRNA	2884518	2884826	.	-	.	Name=LOC107190360 mRNA;ID=EWKMg4ru1zPvdBw+uzMEhS+PpGo.1624892058588.37061
NW_015374070	Koludarov_et_al_2021	mRNA	2884143	2884437	.	-	.	Name=LOC107190360 mRNA;ID=EWKMg4ru1zPvdBw+uzMEhS+PpGo.1624892058588.37061
NW_015374070	Koludarov_et_al_2021	mRNA	2882426	2884070	.	-	.	Name=LOC107190360 mRNA;ID=EWKMg4ru1zPvdBw+uzMEhS+PpGo.1624892058588.37061
NW_015374070	Koludarov_et_al_2021	mRNA	2881786	2882010	.	-	.	Name=LOC107190360 mRNA;ID=EWKMg4ru1zPvdBw+uzMEhS+PpGo.1624892058588.37061
NW_015374070	Koludarov_et_al_2021	mRNA	1250799	1251091	.	+	.	Name=LOC107190355 mRNA;ID=EWKMg4ru1zPvdBw+uzMEhS+PpGo.1624892058588.37062
NW_015374070	Koludarov_et_al_2021	mRNA	1258038	1259507	.	+	.	Name=LOC107190355 mRNA;ID=EWKMg4ru1zPvdBw+uzMEhS+PpGo.1624892058588.37062
NW_015374070	Koludarov_et_al_2021	mRNA	430142	430356	.	+	.	Name=LOC107190310 mRNA;ID=EWKMg4ru1zPvdBw+uzMEhS+PpGo.1624892058588.37063
NW_015374070	Koludarov_et_al_2021	mRNA	430878	431006	.	+	.	Name=LOC107190310 mRNA;ID=EWKMg4ru1zPvdBw+uzMEhS+PpGo.1624892058588.37063
NW_015374070	Koludarov_et_al_2021	mRNA	431099	431248	.	+	.	Name=LOC107190310 mRNA;ID=EWKMg4ru1zPvdBw+uzMEhS+PpGo.1624892058588.37063
NW_015374070	Koludarov_et_al_2021	mRNA	431547	431649	.	+	.	Name=LOC107190310 mRNA;ID=EWKMg4ru1zPvdBw+uzMEhS+PpGo.1624892058588.37063
NW_015374070	Koludarov_et_al_2021	mRNA	431709	432139	.	+	.	Name=LOC107190310 mRNA;ID=EWKMg4ru1zPvdBw+uzMEhS+PpGo.1624892058588.37063
NW_015374070	Koludarov_et_al_2021	mRNA	432845	433024	.	+	.	Name=LOC107190310 mRNA;ID=EWKMg4ru1zPvdBw+uzMEhS+PpGo.1624892058588.37063
NW_015374070	Koludarov_et_al_2021	mRNA	433107	433496	.	+	.	Name=LOC107190310 mRNA;ID=EWKMg4ru1zPvdBw+uzMEhS+PpGo.1624892058588.37063
NW_015374070	Koludarov_et_al_2021	mRNA	433570	433735	.	+	.	Name=LOC107190310 mRNA;ID=EWKMg4ru1zPvdBw+uzMEhS+PpGo.1624892058588.37063
NW_015374070	Koludarov_et_al_2021	mRNA	433864	434079	.	+	.	Name=LOC107190310 mRNA;ID=EWKMg4ru1zPvdBw+uzMEhS+PpGo.1624892058588.37063
NW_015374070	Koludarov_et_al_2021	mRNA	434254	434480	.	+	.	Name=LOC107190310 mRNA;ID=EWKMg4ru1zPvdBw+uzMEhS+PpGo.1624892058588.37063
NW_015374070	Koludarov_et_al_2021	mRNA	434563	434897	.	+	.	Name=LOC107190310 mRNA;ID=EWKMg4ru1zPvdBw+uzMEhS+PpGo.1624892058588.37063
NW_015374070	Koludarov_et_al_2021	mRNA	436481	436699	.	+	.	Name=LOC107190310 mRNA;ID=EWKMg4ru1zPvdBw+uzMEhS+PpGo.1624892058588.37063
NW_015374070	Koludarov_et_al_2021	mRNA	436767	436940	.	+	.	Name=LOC107190310 mRNA;ID=EWKMg4ru1zPvdBw+uzMEhS+PpGo.1624892058588.37063
NW_015374070	Koludarov_et_al_2021	mRNA	437030	437105	.	+	.	Name=LOC107190310 mRNA;ID=EWKMg4ru1zPvdBw+uzMEhS+PpGo.1624892058588.37063
NW_015374070	Koludarov_et_al_2021	mRNA	437186	437275	.	+	.	Name=LOC107190310 mRNA;ID=EWKMg4ru1zPvdBw+uzMEhS+PpGo.1624892058588.37063
NW_015374070	Koludarov_et_al_2021	mRNA	437355	437489	.	+	.	Name=LOC107190310 mRNA;ID=EWKMg4ru1zPvdBw+uzMEhS+PpGo.1624892058588.37063
NW_015374070	Koludarov_et_al_2021	mRNA	389848	389874	.	+	.	Name=LOC107190307 mRNA;ID=EWKMg4ru1zPvdBw+uzMEhS+PpGo.1624892058588.37064
NW_015374070	Koludarov_et_al_2021	mRNA	390691	390821	.	+	.	Name=LOC107190307 mRNA;ID=EWKMg4ru1zPvdBw+uzMEhS+PpGo.1624892058588.37064
NW_015374070	Koludarov_et_al_2021	mRNA	390984	391100	.	+	.	Name=LOC107190307 mRNA;ID=EWKMg4ru1zPvdBw+uzMEhS+PpGo.1624892058588.37064
NW_015374070	Koludarov_et_al_2021	mRNA	392378	392591	.	+	.	Name=LOC107190307 mRNA;ID=EWKMg4ru1zPvdBw+uzMEhS+PpGo.1624892058588.37064
NW_015374070	Koludarov_et_al_2021	mRNA	393978	394186	.	+	.	Name=LOC107190307 mRNA;ID=EWKMg4ru1zPvdBw+uzMEhS+PpGo.1624892058588.37064
NW_015374070	Koludarov_et_al_2021	mRNA	395254	395595	.	+	.	Name=LOC107190307 mRNA;ID=EWKMg4ru1zPvdBw+uzMEhS+PpGo.1624892058588.37064
NW_015374070	Koludarov_et_al_2021	mRNA	396589	396852	.	+	.	Name=LOC107190307 mRNA;ID=EWKMg4ru1zPvdBw+uzMEhS+PpGo.1624892058588.37064
NW_015374070	Koludarov_et_al_2021	mRNA	427648	427893	.	-	.	Name=LOC107190309 mRNA;ID=EWKMg4ru1zPvdBw+uzMEhS+PpGo.1624892058588.37065
NW_015374070	Koludarov_et_al_2021	mRNA	426698	426833	.	-	.	Name=LOC107190309 mRNA;ID=EWKMg4ru1zPvdBw+uzMEhS+PpGo.1624892058588.37065
NW_015374070	Koludarov_et_al_2021	mRNA	426471	426620	.	-	.	Name=LOC107190309 mRNA;ID=EWKMg4ru1zPvdBw+uzMEhS+PpGo.1624892058588.37065
NW_015374070	Koludarov_et_al_2021	mRNA	426056	426391	.	-	.	Name=LOC107190309 mRNA;ID=EWKMg4ru1zPvdBw+uzMEhS+PpGo.1624892058588.37065
NW_015374070	Koludarov_et_al_2021	mRNA	425520	425852	.	-	.	Name=LOC107190309 mRNA;ID=EWKMg4ru1zPvdBw+uzMEhS+PpGo.1624892058588.37065
NW_015374070	Koludarov_et_al_2021	mRNA	425304	425441	.	-	.	Name=LOC107190309 mRNA;ID=EWKMg4ru1zPvdBw+uzMEhS+PpGo.1624892058588.37065
NW_015374070	Koludarov_et_al_2021	mRNA	425034	425231	.	-	.	Name=LOC107190309 mRNA;ID=EWKMg4ru1zPvdBw+uzMEhS+PpGo.1624892058588.37065
NW_015374070	Koludarov_et_al_2021	mRNA	424710	424946	.	-	.	Name=LOC107190309 mRNA;ID=EWKMg4ru1zPvdBw+uzMEhS+PpGo.1624892058588.37065
NW_015374070	Koludarov_et_al_2021	mRNA	424289	424622	.	-	.	Name=LOC107190309 mRNA;ID=EWKMg4ru1zPvdBw+uzMEhS+PpGo.1624892058588.37065
NW_015374070	Koludarov_et_al_2021	mRNA	423968	424217	.	-	.	Name=LOC107190309 mRNA;ID=EWKMg4ru1zPvdBw+uzMEhS+PpGo.1624892058588.37065
NW_015374070	Koludarov_et_al_2021	mRNA	423665	423894	.	-	.	Name=LOC107190309 mRNA;ID=EWKMg4ru1zPvdBw+uzMEhS+PpGo.1624892058588.37065
NW_015374070	Koludarov_et_al_2021	mRNA	423214	423574	.	-	.	Name=LOC107190309 mRNA;ID=EWKMg4ru1zPvdBw+uzMEhS+PpGo.1624892058588.37065
NW_015374070	Koludarov_et_al_2021	mRNA	422932	423075	.	-	.	Name=LOC107190309 mRNA;ID=EWKMg4ru1zPvdBw+uzMEhS+PpGo.1624892058588.37065
NW_015374070	Koludarov_et_al_2021	mRNA	422504	422843	.	-	.	Name=LOC107190309 mRNA;ID=EWKMg4ru1zPvdBw+uzMEhS+PpGo.1624892058588.37065
NW_015374070	Koludarov_et_al_2021	mRNA	422236	422423	.	-	.	Name=LOC107190309 mRNA;ID=EWKMg4ru1zPvdBw+uzMEhS+PpGo.1624892058588.37065
NW_015374070	Koludarov_et_al_2021	mRNA	421998	422145	.	-	.	Name=LOC107190309 mRNA;ID=EWKMg4ru1zPvdBw+uzMEhS+PpGo.1624892058588.37065
NW_015374070	Koludarov_et_al_2021	mRNA	421761	421913	.	-	.	Name=LOC107190309 mRNA;ID=EWKMg4ru1zPvdBw+uzMEhS+PpGo.1624892058588.37065
NW_015374070	Koludarov_et_al_2021	mRNA	421495	421695	.	-	.	Name=LOC107190309 mRNA;ID=EWKMg4ru1zPvdBw+uzMEhS+PpGo.1624892058588.37065
NW_015374070	Koludarov_et_al_2021	mRNA	421289	421422	.	-	.	Name=LOC107190309 mRNA;ID=EWKMg4ru1zPvdBw+uzMEhS+PpGo.1624892058588.37065
NW_015374070	Koludarov_et_al_2021	mRNA	421101	421185	.	-	.	Name=LOC107190309 mRNA;ID=EWKMg4ru1zPvdBw+uzMEhS+PpGo.1624892058588.37065
NW_015374070	Koludarov_et_al_2021	mRNA	2871684	2871830	.	+	.	Name=LOC107190328 mRNA;ID=EWKMg4ru1zPvdBw+uzMEhS+PpGo.1624892058588.37066
NW_015374070	Koludarov_et_al_2021	mRNA	2873752	2874146	.	+	.	Name=LOC107190328 mRNA;ID=EWKMg4ru1zPvdBw+uzMEhS+PpGo.1624892058588.37066
NW_015374070	Koludarov_et_al_2021	mRNA	2874794	2875186	.	+	.	Name=LOC107190328 mRNA;ID=EWKMg4ru1zPvdBw+uzMEhS+PpGo.1624892058588.37066
NW_015374070	Koludarov_et_al_2021	mRNA	2875676	2876089	.	+	.	Name=LOC107190328 mRNA;ID=EWKMg4ru1zPvdBw+uzMEhS+PpGo.1624892058588.37066
NW_015374070	Koludarov_et_al_2021	mRNA	2877850	2878345	.	+	.	Name=LOC107190328 mRNA;ID=EWKMg4ru1zPvdBw+uzMEhS+PpGo.1624892058588.37066
NW_015374070	Koludarov_et_al_2021	mRNA	2305923	2306111	.	-	.	Name=LOC107190323 mRNA;ID=EWKMg4ru1zPvdBw+uzMEhS+PpGo.1624892058588.37067
NW_015374070	Koludarov_et_al_2021	mRNA	2305746	2305819	.	-	.	Name=LOC107190323 mRNA;ID=EWKMg4ru1zPvdBw+uzMEhS+PpGo.1624892058588.37067
NW_015374070	Koludarov_et_al_2021	mRNA	2304569	2304809	.	-	.	Name=LOC107190323 mRNA;ID=EWKMg4ru1zPvdBw+uzMEhS+PpGo.1624892058588.37067
NW_015374070	Koludarov_et_al_2021	mRNA	2303626	2303832	.	-	.	Name=LOC107190323 mRNA;ID=EWKMg4ru1zPvdBw+uzMEhS+PpGo.1624892058588.37067
NW_015374070	Koludarov_et_al_2021	mRNA	2302549	2302680	.	-	.	Name=LOC107190323 mRNA;ID=EWKMg4ru1zPvdBw+uzMEhS+PpGo.1624892058588.37067
NW_015374070	Koludarov_et_al_2021	mRNA	2299576	2299773	.	-	.	Name=LOC107190323 mRNA;ID=EWKMg4ru1zPvdBw+uzMEhS+PpGo.1624892058588.37067
NW_015374070	Koludarov_et_al_2021	mRNA	1547490	1547676	.	-	.	Name=LOC107190337 mRNA;ID=EWKMg4ru1zPvdBw+uzMEhS+PpGo.1624892058588.37068
NW_015374070	Koludarov_et_al_2021	mRNA	1543543	1543673	.	-	.	Name=LOC107190337 mRNA;ID=EWKMg4ru1zPvdBw+uzMEhS+PpGo.1624892058588.37068
NW_015374070	Koludarov_et_al_2021	mRNA	1542796	1543045	.	-	.	Name=LOC107190337 mRNA;ID=EWKMg4ru1zPvdBw+uzMEhS+PpGo.1624892058588.37068
NW_015374070	Koludarov_et_al_2021	mRNA	1541848	1542168	.	-	.	Name=LOC107190337 mRNA;ID=EWKMg4ru1zPvdBw+uzMEhS+PpGo.1624892058588.37068
NW_015374070	Koludarov_et_al_2021	mRNA	738805	739038	.	+	.	Name=LOC107190354 mRNA;ID=EWKMg4ru1zPvdBw+uzMEhS+PpGo.1624892058588.37069
NW_015374070	Koludarov_et_al_2021	mRNA	739113	739314	.	+	.	Name=LOC107190354 mRNA;ID=EWKMg4ru1zPvdBw+uzMEhS+PpGo.1624892058588.37069
NW_015374070	Koludarov_et_al_2021	mRNA	742164	742339	.	+	.	Name=LOC107190354 mRNA;ID=EWKMg4ru1zPvdBw+uzMEhS+PpGo.1624892058588.37069
NW_015374070	Koludarov_et_al_2021	mRNA	742471	742653	.	+	.	Name=LOC107190354 mRNA;ID=EWKMg4ru1zPvdBw+uzMEhS+PpGo.1624892058588.37069
NW_015374070	Koludarov_et_al_2021	mRNA	744221	744326	.	+	.	Name=LOC107190354 mRNA;ID=EWKMg4ru1zPvdBw+uzMEhS+PpGo.1624892058588.37069
NW_015374070	Koludarov_et_al_2021	mRNA	744494	744570	.	+	.	Name=LOC107190354 mRNA;ID=EWKMg4ru1zPvdBw+uzMEhS+PpGo.1624892058588.37069
NW_015374070	Koludarov_et_al_2021	mRNA	1573250	1573408	.	-	.	Name=LOC107190317 mRNA;ID=EWKMg4ru1zPvdBw+uzMEhS+PpGo.1624892058588.37070
NW_015374070	Koludarov_et_al_2021	mRNA	1570496	1570856	.	-	.	Name=LOC107190317 mRNA;ID=EWKMg4ru1zPvdBw+uzMEhS+PpGo.1624892058588.37070
NW_015374070	Koludarov_et_al_2021	mRNA	1570160	1570368	.	-	.	Name=LOC107190317 mRNA;ID=EWKMg4ru1zPvdBw+uzMEhS+PpGo.1624892058588.37070
NW_015374070	Koludarov_et_al_2021	mRNA	1567889	1569175	.	-	.	Name=LOC107190317 mRNA;ID=EWKMg4ru1zPvdBw+uzMEhS+PpGo.1624892058588.37070
NW_015374070	Koludarov_et_al_2021	mRNA	725954	726130	.	+	.	Name=LOC107190348 mRNA;ID=EWKMg4ru1zPvdBw+uzMEhS+PpGo.1624892058588.37071
NW_015374070	Koludarov_et_al_2021	mRNA	726228	726437	.	+	.	Name=LOC107190348 mRNA;ID=EWKMg4ru1zPvdBw+uzMEhS+PpGo.1624892058588.37071
NW_015374070	Koludarov_et_al_2021	mRNA	727118	727315	.	+	.	Name=LOC107190348 mRNA;ID=EWKMg4ru1zPvdBw+uzMEhS+PpGo.1624892058588.37071
NW_015374070	Koludarov_et_al_2021	mRNA	727386	727550	.	+	.	Name=LOC107190348 mRNA;ID=EWKMg4ru1zPvdBw+uzMEhS+PpGo.1624892058588.37071
NW_015374070	Koludarov_et_al_2021	mRNA	727631	727836	.	+	.	Name=LOC107190348 mRNA;ID=EWKMg4ru1zPvdBw+uzMEhS+PpGo.1624892058588.37071
NW_015374070	Koludarov_et_al_2021	mRNA	727948	728083	.	+	.	Name=LOC107190348 mRNA;ID=EWKMg4ru1zPvdBw+uzMEhS+PpGo.1624892058588.37071
NW_015374070	Koludarov_et_al_2021	mRNA	728171	728361	.	+	.	Name=LOC107190348 mRNA;ID=EWKMg4ru1zPvdBw+uzMEhS+PpGo.1624892058588.37071
NW_015374070	Koludarov_et_al_2021	mRNA	728430	728625	.	+	.	Name=LOC107190348 mRNA;ID=EWKMg4ru1zPvdBw+uzMEhS+PpGo.1624892058588.37071
NW_015374070	Koludarov_et_al_2021	mRNA	728741	728968	.	+	.	Name=LOC107190348 mRNA;ID=EWKMg4ru1zPvdBw+uzMEhS+PpGo.1624892058588.37071
NW_015374070	Koludarov_et_al_2021	mRNA	729036	729305	.	+	.	Name=LOC107190348 mRNA;ID=EWKMg4ru1zPvdBw+uzMEhS+PpGo.1624892058588.37071
NW_015374070	Koludarov_et_al_2021	mRNA	729392	729634	.	+	.	Name=LOC107190348 mRNA;ID=EWKMg4ru1zPvdBw+uzMEhS+PpGo.1624892058588.37071
NW_015374070	Koludarov_et_al_2021	mRNA	729713	729879	.	+	.	Name=LOC107190348 mRNA;ID=EWKMg4ru1zPvdBw+uzMEhS+PpGo.1624892058588.37071
NW_015374070	Koludarov_et_al_2021	mRNA	730960	731182	.	+	.	Name=LOC107190348 mRNA;ID=EWKMg4ru1zPvdBw+uzMEhS+PpGo.1624892058588.37071
NW_015374070	Koludarov_et_al_2021	mRNA	731264	731428	.	+	.	Name=LOC107190348 mRNA;ID=EWKMg4ru1zPvdBw+uzMEhS+PpGo.1624892058588.37071
NW_015374070	Koludarov_et_al_2021	mRNA	738805	739038	.	+	.	Name=LOC107190354 mRNA;ID=EWKMg4ru1zPvdBw+uzMEhS+PpGo.1624892058588.37072
NW_015374070	Koludarov_et_al_2021	mRNA	739113	739314	.	+	.	Name=LOC107190354 mRNA;ID=EWKMg4ru1zPvdBw+uzMEhS+PpGo.1624892058588.37072
NW_015374070	Koludarov_et_al_2021	mRNA	742164	742339	.	+	.	Name=LOC107190354 mRNA;ID=EWKMg4ru1zPvdBw+uzMEhS+PpGo.1624892058588.37072
NW_015374070	Koludarov_et_al_2021	mRNA	742471	742653	.	+	.	Name=LOC107190354 mRNA;ID=EWKMg4ru1zPvdBw+uzMEhS+PpGo.1624892058588.37072
NW_015374070	Koludarov_et_al_2021	mRNA	743866	743904	.	+	.	Name=LOC107190354 mRNA;ID=EWKMg4ru1zPvdBw+uzMEhS+PpGo.1624892058588.37072
NW_015374070	Koludarov_et_al_2021	mRNA	488118	488337	.	+	.	Name=LOC107190367 mRNA;ID=EWKMg4ru1zPvdBw+uzMEhS+PpGo.1624892058589.37073
NW_015374070	Koludarov_et_al_2021	mRNA	489533	489610	.	+	.	Name=LOC107190367 mRNA;ID=EWKMg4ru1zPvdBw+uzMEhS+PpGo.1624892058589.37073
NW_015374070	Koludarov_et_al_2021	mRNA	489818	489941	.	+	.	Name=LOC107190367 mRNA;ID=EWKMg4ru1zPvdBw+uzMEhS+PpGo.1624892058589.37073
NW_015374070	Koludarov_et_al_2021	mRNA	490421	490576	.	+	.	Name=LOC107190367 mRNA;ID=EWKMg4ru1zPvdBw+uzMEhS+PpGo.1624892058589.37073
NW_015374070	Koludarov_et_al_2021	mRNA	492800	492919	.	+	.	Name=LOC107190367 mRNA;ID=EWKMg4ru1zPvdBw+uzMEhS+PpGo.1624892058589.37073
NW_015374070	Koludarov_et_al_2021	mRNA	492989	493180	.	+	.	Name=LOC107190367 mRNA;ID=EWKMg4ru1zPvdBw+uzMEhS+PpGo.1624892058589.37073
NW_015374070	Koludarov_et_al_2021	mRNA	2132763	2132831	.	-	.	Name=LOC107190343 mRNA;ID=EWKMg4ru1zPvdBw+uzMEhS+PpGo.1624892058589.37074
NW_015374070	Koludarov_et_al_2021	mRNA	2132026	2132208	.	-	.	Name=LOC107190343 mRNA;ID=EWKMg4ru1zPvdBw+uzMEhS+PpGo.1624892058589.37074
NW_015374070	Koludarov_et_al_2021	mRNA	2130628	2130721	.	-	.	Name=LOC107190343 mRNA;ID=EWKMg4ru1zPvdBw+uzMEhS+PpGo.1624892058589.37074
NW_015374070	Koludarov_et_al_2021	mRNA	2130300	2130545	.	-	.	Name=LOC107190343 mRNA;ID=EWKMg4ru1zPvdBw+uzMEhS+PpGo.1624892058589.37074
NW_015374070	Koludarov_et_al_2021	mRNA	2130018	2130163	.	-	.	Name=LOC107190343 mRNA;ID=EWKMg4ru1zPvdBw+uzMEhS+PpGo.1624892058589.37074
NW_015374070	Koludarov_et_al_2021	mRNA	2129648	2129947	.	-	.	Name=LOC107190343 mRNA;ID=EWKMg4ru1zPvdBw+uzMEhS+PpGo.1624892058589.37074
NW_015374070	Koludarov_et_al_2021	mRNA	2128870	2129148	.	-	.	Name=LOC107190343 mRNA;ID=EWKMg4ru1zPvdBw+uzMEhS+PpGo.1624892058589.37074
NW_015374070	Koludarov_et_al_2021	mRNA	2128516	2128773	.	-	.	Name=LOC107190343 mRNA;ID=EWKMg4ru1zPvdBw+uzMEhS+PpGo.1624892058589.37074
NW_015374070	Koludarov_et_al_2021	mRNA	2128006	2128432	.	-	.	Name=LOC107190343 mRNA;ID=EWKMg4ru1zPvdBw+uzMEhS+PpGo.1624892058589.37074
NW_015374070	Koludarov_et_al_2021	mRNA	2948886	2949122	.	+	.	Name=LOC107190399 mRNA;ID=EWKMg4ru1zPvdBw+uzMEhS+PpGo.1624892058589.37075
NW_015374070	Koludarov_et_al_2021	mRNA	2949267	2949588	.	+	.	Name=LOC107190399 mRNA;ID=EWKMg4ru1zPvdBw+uzMEhS+PpGo.1624892058589.37075
NW_015374070	Koludarov_et_al_2021	mRNA	2949927	2950109	.	+	.	Name=LOC107190399 mRNA;ID=EWKMg4ru1zPvdBw+uzMEhS+PpGo.1624892058589.37075
NW_015374070	Koludarov_et_al_2021	mRNA	2950206	2950369	.	+	.	Name=LOC107190399 mRNA;ID=EWKMg4ru1zPvdBw+uzMEhS+PpGo.1624892058589.37075
NW_015374070	Koludarov_et_al_2021	mRNA	2950445	2950905	.	+	.	Name=LOC107190399 mRNA;ID=EWKMg4ru1zPvdBw+uzMEhS+PpGo.1624892058589.37075
NW_015374070	Koludarov_et_al_2021	mRNA	2951190	2951390	.	+	.	Name=LOC107190399 mRNA;ID=EWKMg4ru1zPvdBw+uzMEhS+PpGo.1624892058589.37075
NW_015374070	Koludarov_et_al_2021	mRNA	2951788	2952026	.	+	.	Name=LOC107190399 mRNA;ID=EWKMg4ru1zPvdBw+uzMEhS+PpGo.1624892058589.37075
NW_015374070	Koludarov_et_al_2021	mRNA	2952253	2952567	.	+	.	Name=LOC107190399 mRNA;ID=EWKMg4ru1zPvdBw+uzMEhS+PpGo.1624892058589.37075
NW_015374070	Koludarov_et_al_2021	mRNA	2953023	2953355	.	+	.	Name=LOC107190399 mRNA;ID=EWKMg4ru1zPvdBw+uzMEhS+PpGo.1624892058589.37075
NW_015374070	Koludarov_et_al_2021	mRNA	2956659	2956901	.	+	.	Name=LOC107190400 mRNA;ID=EWKMg4ru1zPvdBw+uzMEhS+PpGo.1624892058589.37076
NW_015374070	Koludarov_et_al_2021	mRNA	2957243	2957482	.	+	.	Name=LOC107190400 mRNA;ID=EWKMg4ru1zPvdBw+uzMEhS+PpGo.1624892058589.37076
NW_015374070	Koludarov_et_al_2021	mRNA	2958221	2958479	.	+	.	Name=LOC107190400 mRNA;ID=EWKMg4ru1zPvdBw+uzMEhS+PpGo.1624892058589.37076
NW_015374070	Koludarov_et_al_2021	mRNA	2959244	2959412	.	+	.	Name=LOC107190400 mRNA;ID=EWKMg4ru1zPvdBw+uzMEhS+PpGo.1624892058589.37076
NW_015374070	Koludarov_et_al_2021	mRNA	2959707	2960008	.	+	.	Name=LOC107190400 mRNA;ID=EWKMg4ru1zPvdBw+uzMEhS+PpGo.1624892058589.37076
NW_015374070	Koludarov_et_al_2021	mRNA	2960088	2960371	.	+	.	Name=LOC107190400 mRNA;ID=EWKMg4ru1zPvdBw+uzMEhS+PpGo.1624892058589.37076
NW_015374070	Koludarov_et_al_2021	mRNA	2960719	2961027	.	+	.	Name=LOC107190400 mRNA;ID=EWKMg4ru1zPvdBw+uzMEhS+PpGo.1624892058589.37076
NW_015374070	Koludarov_et_al_2021	mRNA	1436122	1436419	.	-	.	Name=LOC107190340 mRNA;ID=EWKMg4ru1zPvdBw+uzMEhS+PpGo.1624892058589.37077
NW_015374070	Koludarov_et_al_2021	mRNA	1434274	1434765	.	-	.	Name=LOC107190340 mRNA;ID=EWKMg4ru1zPvdBw+uzMEhS+PpGo.1624892058589.37077
NW_015374070	Koludarov_et_al_2021	mRNA	1434058	1434172	.	-	.	Name=LOC107190340 mRNA;ID=EWKMg4ru1zPvdBw+uzMEhS+PpGo.1624892058589.37077
NW_015374070	Koludarov_et_al_2021	mRNA	1433579	1433725	.	-	.	Name=LOC107190340 mRNA;ID=EWKMg4ru1zPvdBw+uzMEhS+PpGo.1624892058589.37077
NW_015374070	Koludarov_et_al_2021	mRNA	1432071	1433496	.	-	.	Name=LOC107190340 mRNA;ID=EWKMg4ru1zPvdBw+uzMEhS+PpGo.1624892058589.37077
NW_015374070	Koludarov_et_al_2021	mRNA	466771	466836	.	+	.	Name=LOC107190369 mRNA;ID=EWKMg4ru1zPvdBw+uzMEhS+PpGo.1624892058589.37078
NW_015374070	Koludarov_et_al_2021	mRNA	469465	470712	.	+	.	Name=LOC107190369 mRNA;ID=EWKMg4ru1zPvdBw+uzMEhS+PpGo.1624892058589.37078
NW_015374070	Koludarov_et_al_2021	mRNA	489336	489395	.	+	.	Name=LOC107190367 mRNA;ID=EWKMg4ru1zPvdBw+uzMEhS+PpGo.1624892058589.37079
NW_015374070	Koludarov_et_al_2021	mRNA	489533	489610	.	+	.	Name=LOC107190367 mRNA;ID=EWKMg4ru1zPvdBw+uzMEhS+PpGo.1624892058589.37079
NW_015374070	Koludarov_et_al_2021	mRNA	489818	489941	.	+	.	Name=LOC107190367 mRNA;ID=EWKMg4ru1zPvdBw+uzMEhS+PpGo.1624892058589.37079
NW_015374070	Koludarov_et_al_2021	mRNA	490421	490576	.	+	.	Name=LOC107190367 mRNA;ID=EWKMg4ru1zPvdBw+uzMEhS+PpGo.1624892058589.37079
NW_015374070	Koludarov_et_al_2021	mRNA	492800	492919	.	+	.	Name=LOC107190367 mRNA;ID=EWKMg4ru1zPvdBw+uzMEhS+PpGo.1624892058589.37079
NW_015374070	Koludarov_et_al_2021	mRNA	492989	493180	.	+	.	Name=LOC107190367 mRNA;ID=EWKMg4ru1zPvdBw+uzMEhS+PpGo.1624892058589.37079
NW_015374070	Koludarov_et_al_2021	mRNA	558850	559142	.	+	.	Name=LOC107190352 mRNA;ID=EWKMg4ru1zPvdBw+uzMEhS+PpGo.1624892058589.37080
NW_015374070	Koludarov_et_al_2021	mRNA	559385	559589	.	+	.	Name=LOC107190352 mRNA;ID=EWKMg4ru1zPvdBw+uzMEhS+PpGo.1624892058589.37080
NW_015374070	Koludarov_et_al_2021	mRNA	562391	562669	.	+	.	Name=LOC107190352 mRNA;ID=EWKMg4ru1zPvdBw+uzMEhS+PpGo.1624892058589.37080
NW_015374070	Koludarov_et_al_2021	mRNA	416127	416354	.	+	.	Name=LOC107190308 mRNA;ID=EWKMg4ru1zPvdBw+uzMEhS+PpGo.1624892058589.37081
NW_015374070	Koludarov_et_al_2021	mRNA	416527	416831	.	+	.	Name=LOC107190308 mRNA;ID=EWKMg4ru1zPvdBw+uzMEhS+PpGo.1624892058589.37081
NW_015374070	Koludarov_et_al_2021	mRNA	416919	417109	.	+	.	Name=LOC107190308 mRNA;ID=EWKMg4ru1zPvdBw+uzMEhS+PpGo.1624892058589.37081
NW_015374070	Koludarov_et_al_2021	mRNA	417200	417452	.	+	.	Name=LOC107190308 mRNA;ID=EWKMg4ru1zPvdBw+uzMEhS+PpGo.1624892058589.37081
NW_015374070	Koludarov_et_al_2021	mRNA	417544	417841	.	+	.	Name=LOC107190308 mRNA;ID=EWKMg4ru1zPvdBw+uzMEhS+PpGo.1624892058589.37081
NW_015374070	Koludarov_et_al_2021	mRNA	417923	418302	.	+	.	Name=LOC107190308 mRNA;ID=EWKMg4ru1zPvdBw+uzMEhS+PpGo.1624892058589.37081
NW_015374070	Koludarov_et_al_2021	mRNA	418379	418697	.	+	.	Name=LOC107190308 mRNA;ID=EWKMg4ru1zPvdBw+uzMEhS+PpGo.1624892058589.37081
NW_015374070	Koludarov_et_al_2021	mRNA	418784	419004	.	+	.	Name=LOC107190308 mRNA;ID=EWKMg4ru1zPvdBw+uzMEhS+PpGo.1624892058589.37081
NW_015374070	Koludarov_et_al_2021	mRNA	419258	419450	.	+	.	Name=LOC107190308 mRNA;ID=EWKMg4ru1zPvdBw+uzMEhS+PpGo.1624892058589.37081
NW_015374070	Koludarov_et_al_2021	mRNA	419524	419574	.	+	.	Name=LOC107190308 mRNA;ID=EWKMg4ru1zPvdBw+uzMEhS+PpGo.1624892058589.37081
NW_015374070	Koludarov_et_al_2021	mRNA	2812484	2812498	.	+	.	Name=LOC107190327 mRNA;ID=EWKMg4ru1zPvdBw+uzMEhS+PpGo.1624892058589.37082
NW_015374070	Koludarov_et_al_2021	mRNA	2814817	2814913	.	+	.	Name=LOC107190327 mRNA;ID=EWKMg4ru1zPvdBw+uzMEhS+PpGo.1624892058589.37082
NW_015374070	Koludarov_et_al_2021	mRNA	2815474	2815724	.	+	.	Name=LOC107190327 mRNA;ID=EWKMg4ru1zPvdBw+uzMEhS+PpGo.1624892058589.37082
NW_015374070	Koludarov_et_al_2021	mRNA	2451780	2451824	.	-	.	Name=LOC107190324 mRNA;ID=EWKMg4ru1zPvdBw+uzMEhS+PpGo.1624892058589.37083
NW_015374070	Koludarov_et_al_2021	mRNA	2451591	2451701	.	-	.	Name=LOC107190324 mRNA;ID=EWKMg4ru1zPvdBw+uzMEhS+PpGo.1624892058589.37083
NW_015374070	Koludarov_et_al_2021	mRNA	2451282	2451483	.	-	.	Name=LOC107190324 mRNA;ID=EWKMg4ru1zPvdBw+uzMEhS+PpGo.1624892058589.37083
NW_015374070	Koludarov_et_al_2021	mRNA	2451060	2451164	.	-	.	Name=LOC107190324 mRNA;ID=EWKMg4ru1zPvdBw+uzMEhS+PpGo.1624892058589.37083
NW_015374070	Koludarov_et_al_2021	mRNA	2450825	2450988	.	-	.	Name=LOC107190324 mRNA;ID=EWKMg4ru1zPvdBw+uzMEhS+PpGo.1624892058589.37083
NW_015374070	Koludarov_et_al_2021	mRNA	2450669	2450752	.	-	.	Name=LOC107190324 mRNA;ID=EWKMg4ru1zPvdBw+uzMEhS+PpGo.1624892058589.37083
NW_015374070	Koludarov_et_al_2021	mRNA	2450411	2450597	.	-	.	Name=LOC107190324 mRNA;ID=EWKMg4ru1zPvdBw+uzMEhS+PpGo.1624892058589.37083
NW_015374070	Koludarov_et_al_2021	mRNA	2450184	2450345	.	-	.	Name=LOC107190324 mRNA;ID=EWKMg4ru1zPvdBw+uzMEhS+PpGo.1624892058589.37083
NW_015374070	Koludarov_et_al_2021	mRNA	2449972	2450115	.	-	.	Name=LOC107190324 mRNA;ID=EWKMg4ru1zPvdBw+uzMEhS+PpGo.1624892058589.37083
NW_015374070	Koludarov_et_al_2021	mRNA	2449800	2449906	.	-	.	Name=LOC107190324 mRNA;ID=EWKMg4ru1zPvdBw+uzMEhS+PpGo.1624892058589.37083
NW_015374070	Koludarov_et_al_2021	mRNA	2449503	2449680	.	-	.	Name=LOC107190324 mRNA;ID=EWKMg4ru1zPvdBw+uzMEhS+PpGo.1624892058589.37083
NW_015374070	Koludarov_et_al_2021	mRNA	2449186	2449417	.	-	.	Name=LOC107190324 mRNA;ID=EWKMg4ru1zPvdBw+uzMEhS+PpGo.1624892058589.37083
NW_015374070	Koludarov_et_al_2021	mRNA	2448873	2449106	.	-	.	Name=LOC107190324 mRNA;ID=EWKMg4ru1zPvdBw+uzMEhS+PpGo.1624892058589.37083
NW_015374070	Koludarov_et_al_2021	mRNA	2448626	2448803	.	-	.	Name=LOC107190324 mRNA;ID=EWKMg4ru1zPvdBw+uzMEhS+PpGo.1624892058589.37083
NW_015374070	Koludarov_et_al_2021	mRNA	481285	481949	.	+	.	Name=LOC107190356 mRNA;ID=EWKMg4ru1zPvdBw+uzMEhS+PpGo.1624892058589.37084
NW_015374070	Koludarov_et_al_2021	mRNA	482014	482344	.	+	.	Name=LOC107190356 mRNA;ID=EWKMg4ru1zPvdBw+uzMEhS+PpGo.1624892058589.37084
NW_015374070	Koludarov_et_al_2021	mRNA	482420	482754	.	+	.	Name=LOC107190356 mRNA;ID=EWKMg4ru1zPvdBw+uzMEhS+PpGo.1624892058589.37084
NW_015374070	Koludarov_et_al_2021	mRNA	482821	483046	.	+	.	Name=LOC107190356 mRNA;ID=EWKMg4ru1zPvdBw+uzMEhS+PpGo.1624892058589.37084
NW_015374070	Koludarov_et_al_2021	mRNA	483122	483460	.	+	.	Name=LOC107190356 mRNA;ID=EWKMg4ru1zPvdBw+uzMEhS+PpGo.1624892058589.37084
NW_015374070	Koludarov_et_al_2021	mRNA	483554	483707	.	+	.	Name=LOC107190356 mRNA;ID=EWKMg4ru1zPvdBw+uzMEhS+PpGo.1624892058589.37084
NW_015374070	Koludarov_et_al_2021	mRNA	483801	483964	.	+	.	Name=LOC107190356 mRNA;ID=EWKMg4ru1zPvdBw+uzMEhS+PpGo.1624892058589.37084
NW_015374070	Koludarov_et_al_2021	mRNA	484068	484367	.	+	.	Name=LOC107190356 mRNA;ID=EWKMg4ru1zPvdBw+uzMEhS+PpGo.1624892058589.37084
NW_015374070	Koludarov_et_al_2021	mRNA	1100072	1100338	.	-	.	Name=LOC107190342 mRNA;ID=EWKMg4ru1zPvdBw+uzMEhS+PpGo.1624892058589.37085
NW_015374070	Koludarov_et_al_2021	mRNA	1097350	1099683	.	-	.	Name=LOC107190342 mRNA;ID=EWKMg4ru1zPvdBw+uzMEhS+PpGo.1624892058589.37085
NW_015374070	Koludarov_et_al_2021	mRNA	2842280	2842299	.	+	.	Name=LOC107190392 mRNA;ID=EWKMg4ru1zPvdBw+uzMEhS+PpGo.1624892058589.37086
NW_015374070	Koludarov_et_al_2021	mRNA	2844174	2844330	.	+	.	Name=LOC107190392 mRNA;ID=EWKMg4ru1zPvdBw+uzMEhS+PpGo.1624892058589.37086
NW_015374070	Koludarov_et_al_2021	mRNA	2845153	2845221	.	+	.	Name=LOC107190392 mRNA;ID=EWKMg4ru1zPvdBw+uzMEhS+PpGo.1624892058589.37086
NW_015374070	Koludarov_et_al_2021	mRNA	815918	816025	.	-	.	Name=LOC107190362 mRNA;ID=EWKMg4ru1zPvdBw+uzMEhS+PpGo.1624892058589.37087
NW_015374070	Koludarov_et_al_2021	mRNA	815748	815842	.	-	.	Name=LOC107190362 mRNA;ID=EWKMg4ru1zPvdBw+uzMEhS+PpGo.1624892058589.37087
NW_015374070	Koludarov_et_al_2021	mRNA	814987	815209	.	-	.	Name=LOC107190362 mRNA;ID=EWKMg4ru1zPvdBw+uzMEhS+PpGo.1624892058589.37087
NW_015374070	Koludarov_et_al_2021	mRNA	814304	814521	.	-	.	Name=LOC107190362 mRNA;ID=EWKMg4ru1zPvdBw+uzMEhS+PpGo.1624892058589.37087
NW_015374070	Koludarov_et_al_2021	mRNA	813995	814222	.	-	.	Name=LOC107190362 mRNA;ID=EWKMg4ru1zPvdBw+uzMEhS+PpGo.1624892058589.37087
NW_015374070	Koludarov_et_al_2021	mRNA	813785	813918	.	-	.	Name=LOC107190362 mRNA;ID=EWKMg4ru1zPvdBw+uzMEhS+PpGo.1624892058589.37087
NW_015374070	Koludarov_et_al_2021	mRNA	813592	813677	.	-	.	Name=LOC107190362 mRNA;ID=EWKMg4ru1zPvdBw+uzMEhS+PpGo.1624892058589.37087
NW_015374070	Koludarov_et_al_2021	mRNA	813397	813523	.	-	.	Name=LOC107190362 mRNA;ID=EWKMg4ru1zPvdBw+uzMEhS+PpGo.1624892058589.37087
NW_015374070	Koludarov_et_al_2021	mRNA	813234	813298	.	-	.	Name=LOC107190362 mRNA;ID=EWKMg4ru1zPvdBw+uzMEhS+PpGo.1624892058589.37087
NW_015374070	Koludarov_et_al_2021	mRNA	3873353	3873757	.	-	.	Name=LOC107190333 mRNA;ID=EWKMg4ru1zPvdBw+uzMEhS+PpGo.1624892058589.37088
NW_015374070	Koludarov_et_al_2021	mRNA	3872984	3873073	.	-	.	Name=LOC107190333 mRNA;ID=EWKMg4ru1zPvdBw+uzMEhS+PpGo.1624892058589.37088
NW_015374070	Koludarov_et_al_2021	mRNA	3872644	3872779	.	-	.	Name=LOC107190333 mRNA;ID=EWKMg4ru1zPvdBw+uzMEhS+PpGo.1624892058589.37088
NW_015374070	Koludarov_et_al_2021	mRNA	3872289	3872513	.	-	.	Name=LOC107190333 mRNA;ID=EWKMg4ru1zPvdBw+uzMEhS+PpGo.1624892058589.37088
NW_015374070	Koludarov_et_al_2021	mRNA	3872044	3872190	.	-	.	Name=LOC107190333 mRNA;ID=EWKMg4ru1zPvdBw+uzMEhS+PpGo.1624892058589.37088
NW_015374070	Koludarov_et_al_2021	mRNA	3871857	3871965	.	-	.	Name=LOC107190333 mRNA;ID=EWKMg4ru1zPvdBw+uzMEhS+PpGo.1624892058589.37088
NW_015374070	Koludarov_et_al_2021	mRNA	3871633	3871791	.	-	.	Name=LOC107190333 mRNA;ID=EWKMg4ru1zPvdBw+uzMEhS+PpGo.1624892058589.37088
NW_015374070	Koludarov_et_al_2021	mRNA	3871351	3871568	.	-	.	Name=LOC107190333 mRNA;ID=EWKMg4ru1zPvdBw+uzMEhS+PpGo.1624892058589.37088
NW_015374070	Koludarov_et_al_2021	mRNA	3870999	3871253	.	-	.	Name=LOC107190333 mRNA;ID=EWKMg4ru1zPvdBw+uzMEhS+PpGo.1624892058589.37088
NW_015374070	Koludarov_et_al_2021	mRNA	473552	473627	.	+	.	Name=LOC107190359 mRNA;ID=EWKMg4ru1zPvdBw+uzMEhS+PpGo.1624892058589.37089
NW_015374070	Koludarov_et_al_2021	mRNA	474473	474621	.	+	.	Name=LOC107190359 mRNA;ID=EWKMg4ru1zPvdBw+uzMEhS+PpGo.1624892058589.37089
NW_015374070	Koludarov_et_al_2021	mRNA	474715	476282	.	+	.	Name=LOC107190359 mRNA;ID=EWKMg4ru1zPvdBw+uzMEhS+PpGo.1624892058589.37089
NW_015374070	Koludarov_et_al_2021	mRNA	2293282	2293338	.	-	.	Name=LOC107190358 mRNA;ID=EWKMg4ru1zPvdBw+uzMEhS+PpGo.1624892058589.37090
NW_015374070	Koludarov_et_al_2021	mRNA	2292780	2292882	.	-	.	Name=LOC107190358 mRNA;ID=EWKMg4ru1zPvdBw+uzMEhS+PpGo.1624892058589.37090
NW_015374070	Koludarov_et_al_2021	mRNA	2292539	2292697	.	-	.	Name=LOC107190358 mRNA;ID=EWKMg4ru1zPvdBw+uzMEhS+PpGo.1624892058589.37090
NW_015374070	Koludarov_et_al_2021	mRNA	2292271	2292468	.	-	.	Name=LOC107190358 mRNA;ID=EWKMg4ru1zPvdBw+uzMEhS+PpGo.1624892058589.37090
NW_015374070	Koludarov_et_al_2021	mRNA	2291866	2292202	.	-	.	Name=LOC107190358 mRNA;ID=EWKMg4ru1zPvdBw+uzMEhS+PpGo.1624892058589.37090
NW_015374070	Koludarov_et_al_2021	mRNA	2291496	2291771	.	-	.	Name=LOC107190358 mRNA;ID=EWKMg4ru1zPvdBw+uzMEhS+PpGo.1624892058589.37090
NW_015374070	Koludarov_et_al_2021	mRNA	2291142	2291419	.	-	.	Name=LOC107190358 mRNA;ID=EWKMg4ru1zPvdBw+uzMEhS+PpGo.1624892058589.37090
NW_015374070	Koludarov_et_al_2021	mRNA	2290675	2291063	.	-	.	Name=LOC107190358 mRNA;ID=EWKMg4ru1zPvdBw+uzMEhS+PpGo.1624892058589.37090
NW_015374070	Koludarov_et_al_2021	mRNA	414061	414229	.	-	.	Name=LOC107190374 mRNA;ID=EWKMg4ru1zPvdBw+uzMEhS+PpGo.1624892058589.37091
NW_015374070	Koludarov_et_al_2021	mRNA	413879	413932	.	-	.	Name=LOC107190374 mRNA;ID=EWKMg4ru1zPvdBw+uzMEhS+PpGo.1624892058589.37091
NW_015374070	Koludarov_et_al_2021	mRNA	413317	413586	.	-	.	Name=LOC107190374 mRNA;ID=EWKMg4ru1zPvdBw+uzMEhS+PpGo.1624892058589.37091
NW_015374070	Koludarov_et_al_2021	mRNA	412404	413208	.	-	.	Name=LOC107190374 mRNA;ID=EWKMg4ru1zPvdBw+uzMEhS+PpGo.1624892058589.37091
NW_015374070	Koludarov_et_al_2021	mRNA	411963	412171	.	-	.	Name=LOC107190374 mRNA;ID=EWKMg4ru1zPvdBw+uzMEhS+PpGo.1624892058589.37091
NW_015374070	Koludarov_et_al_2021	mRNA	411624	411856	.	-	.	Name=LOC107190374 mRNA;ID=EWKMg4ru1zPvdBw+uzMEhS+PpGo.1624892058589.37091
NW_015374070	Koludarov_et_al_2021	mRNA	734211	734291	.	-	.	Name=LOC107190378 mRNA;ID=EWKMg4ru1zPvdBw+uzMEhS+PpGo.1624892058589.37092
NW_015374070	Koludarov_et_al_2021	mRNA	733826	733972	.	-	.	Name=LOC107190378 mRNA;ID=EWKMg4ru1zPvdBw+uzMEhS+PpGo.1624892058589.37092
NW_015374070	Koludarov_et_al_2021	mRNA	733597	733748	.	-	.	Name=LOC107190378 mRNA;ID=EWKMg4ru1zPvdBw+uzMEhS+PpGo.1624892058589.37092
NW_015374070	Koludarov_et_al_2021	mRNA	733395	733535	.	-	.	Name=LOC107190378 mRNA;ID=EWKMg4ru1zPvdBw+uzMEhS+PpGo.1624892058589.37092
NW_015374070	Koludarov_et_al_2021	mRNA	733121	733259	.	-	.	Name=LOC107190378 mRNA;ID=EWKMg4ru1zPvdBw+uzMEhS+PpGo.1624892058589.37092
NW_015374070	Koludarov_et_al_2021	mRNA	732865	733058	.	-	.	Name=LOC107190378 mRNA;ID=EWKMg4ru1zPvdBw+uzMEhS+PpGo.1624892058589.37092
NW_015374070	Koludarov_et_al_2021	mRNA	732643	732793	.	-	.	Name=LOC107190378 mRNA;ID=EWKMg4ru1zPvdBw+uzMEhS+PpGo.1624892058589.37092
NW_015374070	Koludarov_et_al_2021	mRNA	731935	732042	.	-	.	Name=LOC107190378 mRNA;ID=EWKMg4ru1zPvdBw+uzMEhS+PpGo.1624892058589.37092
NW_015374070	Koludarov_et_al_2021	mRNA	731693	731863	.	-	.	Name=LOC107190378 mRNA;ID=EWKMg4ru1zPvdBw+uzMEhS+PpGo.1624892058589.37092
NW_015374070	Koludarov_et_al_2021	mRNA	826222	826340	.	-	.	Name=LOC107190376 mRNA;ID=EWKMg4ru1zPvdBw+uzMEhS+PpGo.1624892058590.37093
NW_015374070	Koludarov_et_al_2021	mRNA	825894	826125	.	-	.	Name=LOC107190376 mRNA;ID=EWKMg4ru1zPvdBw+uzMEhS+PpGo.1624892058590.37093
NW_015374070	Koludarov_et_al_2021	mRNA	825681	825800	.	-	.	Name=LOC107190376 mRNA;ID=EWKMg4ru1zPvdBw+uzMEhS+PpGo.1624892058590.37093
NW_015374070	Koludarov_et_al_2021	mRNA	825382	825585	.	-	.	Name=LOC107190376 mRNA;ID=EWKMg4ru1zPvdBw+uzMEhS+PpGo.1624892058590.37093
NW_015374070	Koludarov_et_al_2021	mRNA	824925	825310	.	-	.	Name=LOC107190376 mRNA;ID=EWKMg4ru1zPvdBw+uzMEhS+PpGo.1624892058590.37093
NW_015374070	Koludarov_et_al_2021	mRNA	824700	824855	.	-	.	Name=LOC107190376 mRNA;ID=EWKMg4ru1zPvdBw+uzMEhS+PpGo.1624892058590.37093
NW_015374070	Koludarov_et_al_2021	mRNA	823770	824303	.	-	.	Name=LOC107190376 mRNA;ID=EWKMg4ru1zPvdBw+uzMEhS+PpGo.1624892058590.37093
NW_015374070	Koludarov_et_al_2021	mRNA	820597	820897	.	+	.	Name=LOC107190370 mRNA;ID=EWKMg4ru1zPvdBw+uzMEhS+PpGo.1624892058590.37094
NW_015374070	Koludarov_et_al_2021	mRNA	821979	822156	.	+	.	Name=LOC107190370 mRNA;ID=EWKMg4ru1zPvdBw+uzMEhS+PpGo.1624892058590.37094
NW_015374070	Koludarov_et_al_2021	mRNA	822305	822423	.	+	.	Name=LOC107190370 mRNA;ID=EWKMg4ru1zPvdBw+uzMEhS+PpGo.1624892058590.37094
NW_015374070	Koludarov_et_al_2021	mRNA	822499	822641	.	+	.	Name=LOC107190370 mRNA;ID=EWKMg4ru1zPvdBw+uzMEhS+PpGo.1624892058590.37094
NW_015374070	Koludarov_et_al_2021	mRNA	822702	822876	.	+	.	Name=LOC107190370 mRNA;ID=EWKMg4ru1zPvdBw+uzMEhS+PpGo.1624892058590.37094
NW_015374070	Koludarov_et_al_2021	mRNA	822953	823106	.	+	.	Name=LOC107190370 mRNA;ID=EWKMg4ru1zPvdBw+uzMEhS+PpGo.1624892058590.37094
NW_015374070	Koludarov_et_al_2021	mRNA	2153514	2153714	.	-	.	Name=LOC107190357 mRNA;ID=EWKMg4ru1zPvdBw+uzMEhS+PpGo.1624892058590.37095
NW_015374070	Koludarov_et_al_2021	mRNA	2153383	2153441	.	-	.	Name=LOC107190357 mRNA;ID=EWKMg4ru1zPvdBw+uzMEhS+PpGo.1624892058590.37095
NW_015374070	Koludarov_et_al_2021	mRNA	2153225	2153325	.	-	.	Name=LOC107190357 mRNA;ID=EWKMg4ru1zPvdBw+uzMEhS+PpGo.1624892058590.37095
NW_015374070	Koludarov_et_al_2021	mRNA	2152970	2153146	.	-	.	Name=LOC107190357 mRNA;ID=EWKMg4ru1zPvdBw+uzMEhS+PpGo.1624892058590.37095
NW_015374070	Koludarov_et_al_2021	mRNA	2152756	2152863	.	-	.	Name=LOC107190357 mRNA;ID=EWKMg4ru1zPvdBw+uzMEhS+PpGo.1624892058590.37095
NW_015374070	Koludarov_et_al_2021	mRNA	2152518	2152692	.	-	.	Name=LOC107190357 mRNA;ID=EWKMg4ru1zPvdBw+uzMEhS+PpGo.1624892058590.37095
NW_015374070	Koludarov_et_al_2021	mRNA	2152281	2152439	.	-	.	Name=LOC107190357 mRNA;ID=EWKMg4ru1zPvdBw+uzMEhS+PpGo.1624892058590.37095
NW_015374070	Koludarov_et_al_2021	mRNA	2152094	2152202	.	-	.	Name=LOC107190357 mRNA;ID=EWKMg4ru1zPvdBw+uzMEhS+PpGo.1624892058590.37095
NW_015374070	Koludarov_et_al_2021	mRNA	2151925	2152015	.	-	.	Name=LOC107190357 mRNA;ID=EWKMg4ru1zPvdBw+uzMEhS+PpGo.1624892058590.37095
NW_015374070	Koludarov_et_al_2021	mRNA	2151610	2151846	.	-	.	Name=LOC107190357 mRNA;ID=EWKMg4ru1zPvdBw+uzMEhS+PpGo.1624892058590.37095
NW_015374070	Koludarov_et_al_2021	mRNA	2151279	2151539	.	-	.	Name=LOC107190357 mRNA;ID=EWKMg4ru1zPvdBw+uzMEhS+PpGo.1624892058590.37095
NW_015374070	Koludarov_et_al_2021	mRNA	2968006	2968014	.	+	.	Name=LOC107190402 mRNA;ID=EWKMg4ru1zPvdBw+uzMEhS+PpGo.1624892058590.37096
NW_015374070	Koludarov_et_al_2021	mRNA	2968399	2968432	.	+	.	Name=LOC107190402 mRNA;ID=EWKMg4ru1zPvdBw+uzMEhS+PpGo.1624892058590.37096
NW_015374070	Koludarov_et_al_2021	mRNA	2968528	2968671	.	+	.	Name=LOC107190402 mRNA;ID=EWKMg4ru1zPvdBw+uzMEhS+PpGo.1624892058590.37096
NW_015374070	Koludarov_et_al_2021	mRNA	2969321	2969575	.	+	.	Name=LOC107190402 mRNA;ID=EWKMg4ru1zPvdBw+uzMEhS+PpGo.1624892058590.37096
NW_015374070	Koludarov_et_al_2021	mRNA	2969671	2970418	.	+	.	Name=LOC107190402 mRNA;ID=EWKMg4ru1zPvdBw+uzMEhS+PpGo.1624892058590.37096
NW_015374070	Koludarov_et_al_2021	mRNA	2441228	2441440	.	-	.	Name=LOC107190398 mRNA;ID=EWKMg4ru1zPvdBw+uzMEhS+PpGo.1624892058590.37097
NW_015374070	Koludarov_et_al_2021	mRNA	2440777	2441069	.	-	.	Name=LOC107190398 mRNA;ID=EWKMg4ru1zPvdBw+uzMEhS+PpGo.1624892058590.37097
NW_015374070	Koludarov_et_al_2021	mRNA	2440464	2440607	.	-	.	Name=LOC107190398 mRNA;ID=EWKMg4ru1zPvdBw+uzMEhS+PpGo.1624892058590.37097
NW_015374070	Koludarov_et_al_2021	mRNA	2440229	2440343	.	-	.	Name=LOC107190398 mRNA;ID=EWKMg4ru1zPvdBw+uzMEhS+PpGo.1624892058590.37097
NW_015374070	Koludarov_et_al_2021	mRNA	2439980	2440154	.	-	.	Name=LOC107190398 mRNA;ID=EWKMg4ru1zPvdBw+uzMEhS+PpGo.1624892058590.37097
NW_015374070	Koludarov_et_al_2021	mRNA	2439720	2439895	.	-	.	Name=LOC107190398 mRNA;ID=EWKMg4ru1zPvdBw+uzMEhS+PpGo.1624892058590.37097
NW_015374070	Koludarov_et_al_2021	mRNA	2439123	2439135	.	-	.	Name=LOC107190398 mRNA;ID=EWKMg4ru1zPvdBw+uzMEhS+PpGo.1624892058590.37097
NW_015374070	Koludarov_et_al_2021	mRNA	820819	820897	.	+	.	Name=LOC107190370 mRNA;ID=EWKMg4ru1zPvdBw+uzMEhS+PpGo.1624892058590.37098
NW_015374070	Koludarov_et_al_2021	mRNA	821605	821689	.	+	.	Name=LOC107190370 mRNA;ID=EWKMg4ru1zPvdBw+uzMEhS+PpGo.1624892058590.37098
NW_015374070	Koludarov_et_al_2021	mRNA	821979	822156	.	+	.	Name=LOC107190370 mRNA;ID=EWKMg4ru1zPvdBw+uzMEhS+PpGo.1624892058590.37098
NW_015374070	Koludarov_et_al_2021	mRNA	822305	822423	.	+	.	Name=LOC107190370 mRNA;ID=EWKMg4ru1zPvdBw+uzMEhS+PpGo.1624892058590.37098
NW_015374070	Koludarov_et_al_2021	mRNA	822499	822641	.	+	.	Name=LOC107190370 mRNA;ID=EWKMg4ru1zPvdBw+uzMEhS+PpGo.1624892058590.37098
NW_015374070	Koludarov_et_al_2021	mRNA	822702	822876	.	+	.	Name=LOC107190370 mRNA;ID=EWKMg4ru1zPvdBw+uzMEhS+PpGo.1624892058590.37098
NW_015374070	Koludarov_et_al_2021	mRNA	822953	823102	.	+	.	Name=LOC107190370 mRNA;ID=EWKMg4ru1zPvdBw+uzMEhS+PpGo.1624892058590.37098
NW_015374070	Koludarov_et_al_2021	mRNA	2971868	2971977	.	+	.	Name=LOC107190401 mRNA;ID=EWKMg4ru1zPvdBw+uzMEhS+PpGo.1624892058590.37099
NW_015374070	Koludarov_et_al_2021	mRNA	2972193	2972220	.	+	.	Name=LOC107190401 mRNA;ID=EWKMg4ru1zPvdBw+uzMEhS+PpGo.1624892058590.37099
NW_015374070	Koludarov_et_al_2021	mRNA	2972301	2972444	.	+	.	Name=LOC107190401 mRNA;ID=EWKMg4ru1zPvdBw+uzMEhS+PpGo.1624892058590.37099
NW_015374070	Koludarov_et_al_2021	mRNA	2972955	2973206	.	+	.	Name=LOC107190401 mRNA;ID=EWKMg4ru1zPvdBw+uzMEhS+PpGo.1624892058590.37099
NW_015374070	Koludarov_et_al_2021	mRNA	2973856	2974134	.	+	.	Name=LOC107190401 mRNA;ID=EWKMg4ru1zPvdBw+uzMEhS+PpGo.1624892058590.37099
NW_015374070	Koludarov_et_al_2021	mRNA	2963237	2963261	.	+	.	Name=LOC107190330 mRNA;ID=EWKMg4ru1zPvdBw+uzMEhS+PpGo.1624892058590.37100
NW_015374070	Koludarov_et_al_2021	mRNA	2963341	2963528	.	+	.	Name=LOC107190330 mRNA;ID=EWKMg4ru1zPvdBw+uzMEhS+PpGo.1624892058590.37100
NW_015374070	Koludarov_et_al_2021	mRNA	2963664	2965481	.	+	.	Name=LOC107190330 mRNA;ID=EWKMg4ru1zPvdBw+uzMEhS+PpGo.1624892058590.37100
NW_015374070	Koludarov_et_al_2021	mRNA	820873	820897	.	+	.	Name=LOC107190370 mRNA;ID=EWKMg4ru1zPvdBw+uzMEhS+PpGo.1624892058590.37101
NW_015374070	Koludarov_et_al_2021	mRNA	821007	821035	.	+	.	Name=LOC107190370 mRNA;ID=EWKMg4ru1zPvdBw+uzMEhS+PpGo.1624892058590.37101
NW_015374070	Koludarov_et_al_2021	mRNA	821979	822156	.	+	.	Name=LOC107190370 mRNA;ID=EWKMg4ru1zPvdBw+uzMEhS+PpGo.1624892058590.37101
NW_015374070	Koludarov_et_al_2021	mRNA	822305	822423	.	+	.	Name=LOC107190370 mRNA;ID=EWKMg4ru1zPvdBw+uzMEhS+PpGo.1624892058590.37101
NW_015374070	Koludarov_et_al_2021	mRNA	822499	822641	.	+	.	Name=LOC107190370 mRNA;ID=EWKMg4ru1zPvdBw+uzMEhS+PpGo.1624892058590.37101
NW_015374070	Koludarov_et_al_2021	mRNA	822702	822876	.	+	.	Name=LOC107190370 mRNA;ID=EWKMg4ru1zPvdBw+uzMEhS+PpGo.1624892058590.37101
NW_015374070	Koludarov_et_al_2021	mRNA	822953	823102	.	+	.	Name=LOC107190370 mRNA;ID=EWKMg4ru1zPvdBw+uzMEhS+PpGo.1624892058590.37101
NW_015374070	Koludarov_et_al_2021	mRNA	2444574	2445038	.	+	.	Name=LOC107190345 mRNA;ID=EWKMg4ru1zPvdBw+uzMEhS+PpGo.1624892058590.37102
NW_015374070	Koludarov_et_al_2021	mRNA	2445454	2445711	.	+	.	Name=LOC107190345 mRNA;ID=EWKMg4ru1zPvdBw+uzMEhS+PpGo.1624892058590.37102
NW_015374070	Koludarov_et_al_2021	mRNA	2446021	2446788	.	+	.	Name=LOC107190345 mRNA;ID=EWKMg4ru1zPvdBw+uzMEhS+PpGo.1624892058590.37102
NW_015374070	Koludarov_et_al_2021	mRNA	720955	720979	.	+	.	Name=LOC107190313 mRNA;ID=EWKMg4ru1zPvdBw+uzMEhS+PpGo.1624892058590.37103
NW_015374070	Koludarov_et_al_2021	mRNA	721578	723075	.	+	.	Name=LOC107190313 mRNA;ID=EWKMg4ru1zPvdBw+uzMEhS+PpGo.1624892058590.37103
NW_015374070	Koludarov_et_al_2021	mRNA	40056	40079	.	-	.	Name=LOC107190305 mRNA;ID=EWKMg4ru1zPvdBw+uzMEhS+PpGo.1624892058590.37104
NW_015374070	Koludarov_et_al_2021	mRNA	39574	39799	.	-	.	Name=LOC107190305 mRNA;ID=EWKMg4ru1zPvdBw+uzMEhS+PpGo.1624892058590.37104
NW_015374070	Koludarov_et_al_2021	mRNA	38033	39480	.	-	.	Name=LOC107190305 mRNA;ID=EWKMg4ru1zPvdBw+uzMEhS+PpGo.1624892058590.37104
NW_015374070	Koludarov_et_al_2021	mRNA	461019	461102	.	+	.	Name=LOC107190377 mRNA;ID=EWKMg4ru1zPvdBw+uzMEhS+PpGo.1624892058590.37105
NW_015374070	Koludarov_et_al_2021	mRNA	461768	462991	.	+	.	Name=LOC107190377 mRNA;ID=EWKMg4ru1zPvdBw+uzMEhS+PpGo.1624892058590.37105
NW_015374070	Koludarov_et_al_2021	mRNA	2265057	2265254	.	+	.	Name=LOC107190373 mRNA;ID=EWKMg4ru1zPvdBw+uzMEhS+PpGo.1624892058590.37106
NW_015374070	Koludarov_et_al_2021	mRNA	2265493	2265589	.	+	.	Name=LOC107190373 mRNA;ID=EWKMg4ru1zPvdBw+uzMEhS+PpGo.1624892058590.37106
NW_015374070	Koludarov_et_al_2021	mRNA	2265675	2265736	.	+	.	Name=LOC107190373 mRNA;ID=EWKMg4ru1zPvdBw+uzMEhS+PpGo.1624892058590.37106
NW_015374070	Koludarov_et_al_2021	mRNA	2266072	2266305	.	+	.	Name=LOC107190373 mRNA;ID=EWKMg4ru1zPvdBw+uzMEhS+PpGo.1624892058590.37106
NW_015374070	Koludarov_et_al_2021	mRNA	2266378	2266506	.	+	.	Name=LOC107190373 mRNA;ID=EWKMg4ru1zPvdBw+uzMEhS+PpGo.1624892058590.37106
NW_015374070	Koludarov_et_al_2021	mRNA	2266590	2266661	.	+	.	Name=LOC107190373 mRNA;ID=EWKMg4ru1zPvdBw+uzMEhS+PpGo.1624892058590.37106
NW_015374070	Koludarov_et_al_2021	mRNA	2266761	2266976	.	+	.	Name=LOC107190373 mRNA;ID=EWKMg4ru1zPvdBw+uzMEhS+PpGo.1624892058590.37106
NW_015374070	Koludarov_et_al_2021	mRNA	811139	811495	.	+	.	Name=LOC107190368 mRNA;ID=EWKMg4ru1zPvdBw+uzMEhS+PpGo.1624892058590.37107
NW_015374070	Koludarov_et_al_2021	mRNA	812484	812711	.	+	.	Name=LOC107190368 mRNA;ID=EWKMg4ru1zPvdBw+uzMEhS+PpGo.1624892058590.37107
NW_015374070	Koludarov_et_al_2021	mRNA	812810	812938	.	+	.	Name=LOC107190368 mRNA;ID=EWKMg4ru1zPvdBw+uzMEhS+PpGo.1624892058590.37107
NW_015374070	Koludarov_et_al_2021	mRNA	2260376	2260408	.	-	.	Name=LOC107190365 mRNA;ID=EWKMg4ru1zPvdBw+uzMEhS+PpGo.1624892058590.37108
NW_015374070	Koludarov_et_al_2021	mRNA	2259898	2260046	.	-	.	Name=LOC107190365 mRNA;ID=EWKMg4ru1zPvdBw+uzMEhS+PpGo.1624892058590.37108
NW_015374070	Koludarov_et_al_2021	mRNA	2259706	2259820	.	-	.	Name=LOC107190365 mRNA;ID=EWKMg4ru1zPvdBw+uzMEhS+PpGo.1624892058590.37108
NW_015374070	Koludarov_et_al_2021	mRNA	2259501	2259629	.	-	.	Name=LOC107190365 mRNA;ID=EWKMg4ru1zPvdBw+uzMEhS+PpGo.1624892058590.37108
NW_015374070	Koludarov_et_al_2021	mRNA	2259207	2259420	.	-	.	Name=LOC107190365 mRNA;ID=EWKMg4ru1zPvdBw+uzMEhS+PpGo.1624892058590.37108
NW_015374070	Koludarov_et_al_2021	mRNA	2258988	2259125	.	-	.	Name=LOC107190365 mRNA;ID=EWKMg4ru1zPvdBw+uzMEhS+PpGo.1624892058590.37108
NW_015374070	Koludarov_et_al_2021	mRNA	2258677	2258912	.	-	.	Name=LOC107190365 mRNA;ID=EWKMg4ru1zPvdBw+uzMEhS+PpGo.1624892058590.37108
NW_015374070	Koludarov_et_al_2021	mRNA	2261664	2262250	.	+	.	Name=LOC107190320 mRNA;ID=EWKMg4ru1zPvdBw+uzMEhS+PpGo.1624892058590.37109
NW_015374070	Koludarov_et_al_2021	mRNA	2262319	2262503	.	+	.	Name=LOC107190320 mRNA;ID=EWKMg4ru1zPvdBw+uzMEhS+PpGo.1624892058590.37109
NW_015374070	Koludarov_et_al_2021	mRNA	2262918	2263368	.	+	.	Name=LOC107190320 mRNA;ID=EWKMg4ru1zPvdBw+uzMEhS+PpGo.1624892058590.37109
NW_015374070	Koludarov_et_al_2021	mRNA	2139011	2139111	.	+	.	Name=LOC107190407 mRNA;ID=EWKMg4ru1zPvdBw+uzMEhS+PpGo.1624892058590.37110
NW_015374070	Koludarov_et_al_2021	mRNA	2139424	2139526	.	+	.	Name=LOC107190407 mRNA;ID=EWKMg4ru1zPvdBw+uzMEhS+PpGo.1624892058590.37110
NW_015374070	Koludarov_et_al_2021	mRNA	2140502	2140709	.	+	.	Name=LOC107190407 mRNA;ID=EWKMg4ru1zPvdBw+uzMEhS+PpGo.1624892058590.37110
NW_015374070	Koludarov_et_al_2021	mRNA	2253454	2254854	.	-	.	Name=LOC107190319 mRNA
NW_015374070	Koludarov_et_al_2021	mRNA	486007	486161	.	-	.	Name=LOC107190364 mRNA;ID=EWKMg4ru1zPvdBw+uzMEhS+PpGo.1624892058591.37111
NW_015374070	Koludarov_et_al_2021	mRNA	485834	485930	.	-	.	Name=LOC107190364 mRNA;ID=EWKMg4ru1zPvdBw+uzMEhS+PpGo.1624892058591.37111
NW_015374070	Koludarov_et_al_2021	mRNA	484777	484892	.	-	.	Name=LOC107190364 mRNA;ID=EWKMg4ru1zPvdBw+uzMEhS+PpGo.1624892058591.37111
NW_015374070	Koludarov_et_al_2021	mRNA	2915140	2915254	.	+	.	Name=LOC107190387 mRNA;ID=EWKMg4ru1zPvdBw+uzMEhS+PpGo.1624892058591.37112
NW_015374070	Koludarov_et_al_2021	mRNA	2915944	2916459	.	+	.	Name=LOC107190387 mRNA;ID=EWKMg4ru1zPvdBw+uzMEhS+PpGo.1624892058591.37112
NW_015374070	Koludarov_et_al_2021	mRNA	828012	828096	.	+	.	Name=LOC107190385 mRNA;ID=EWKMg4ru1zPvdBw+uzMEhS+PpGo.1624892058591.37113
NW_015374070	Koludarov_et_al_2021	mRNA	828380	828451	.	+	.	Name=LOC107190385 mRNA;ID=EWKMg4ru1zPvdBw+uzMEhS+PpGo.1624892058591.37113
NW_015374070	Koludarov_et_al_2021	mRNA	828621	829198	.	+	.	Name=LOC107190385 mRNA;ID=EWKMg4ru1zPvdBw+uzMEhS+PpGo.1624892058591.37113
NW_015374070	Koludarov_et_al_2021	mRNA	2264194	2264425	.	-	.	Name=LOC107190321 mRNA;ID=EWKMg4ru1zPvdBw+uzMEhS+PpGo.1624892058591.37114
NW_015374070	Koludarov_et_al_2021	mRNA	2263893	2264024	.	-	.	Name=LOC107190321 mRNA;ID=EWKMg4ru1zPvdBw+uzMEhS+PpGo.1624892058591.37114
NW_015374070	Koludarov_et_al_2021	mRNA	2263505	2263672	.	-	.	Name=LOC107190321 mRNA;ID=EWKMg4ru1zPvdBw+uzMEhS+PpGo.1624892058591.37114
NW_015374070	Koludarov_et_al_2021	mRNA	2263361	2263447	.	-	.	Name=LOC107190321 mRNA;ID=EWKMg4ru1zPvdBw+uzMEhS+PpGo.1624892058591.37114
NW_015374070	Koludarov_et_al_2021	mRNA	406120	406332	.	+	.	Name=LOC107190375 mRNA;ID=EWKMg4ru1zPvdBw+uzMEhS+PpGo.1624892058591.37115
NW_015374070	Koludarov_et_al_2021	mRNA	406417	406485	.	+	.	Name=LOC107190375 mRNA;ID=EWKMg4ru1zPvdBw+uzMEhS+PpGo.1624892058591.37115
NW_015374070	Koludarov_et_al_2021	mRNA	407035	407169	.	+	.	Name=LOC107190375 mRNA;ID=EWKMg4ru1zPvdBw+uzMEhS+PpGo.1624892058591.37115
NW_015374070	Koludarov_et_al_2021	mRNA	2148115	2148535	.	+	.	Name=LOC107190379 mRNA;ID=EWKMg4ru1zPvdBw+uzMEhS+PpGo.1624892058591.37116
NW_015374070	Koludarov_et_al_2021	mRNA	2148791	2149129	.	+	.	Name=LOC107190379 mRNA;ID=EWKMg4ru1zPvdBw+uzMEhS+PpGo.1624892058591.37116
NW_015374070	Koludarov_et_al_2021	mRNA	415586	415778	.	-	.	Name=LOC107190339 mRNA;ID=EWKMg4ru1zPvdBw+uzMEhS+PpGo.1624892058591.37117
NW_015374070	Koludarov_et_al_2021	mRNA	415238	415385	.	-	.	Name=LOC107190339 mRNA;ID=EWKMg4ru1zPvdBw+uzMEhS+PpGo.1624892058591.37117
NW_015374070	Koludarov_et_al_2021	mRNA	414963	415172	.	-	.	Name=LOC107190339 mRNA;ID=EWKMg4ru1zPvdBw+uzMEhS+PpGo.1624892058591.37117
NW_015374070	Koludarov_et_al_2021	mRNA	414769	414902	.	-	.	Name=LOC107190339 mRNA;ID=EWKMg4ru1zPvdBw+uzMEhS+PpGo.1624892058591.37117
NW_015374070	Koludarov_et_al_2021	mRNA	3217783	3218787	.	-	.	Name=LOC107190381 mRNA
NW_015374070	Koludarov_et_al_2021	mRNA	612564	613544	.	+	.	Name=LOC107190351 mRNA
NW_015374070	Koludarov_et_al_2021	mRNA	420586	420690	.	-	.	Name=LOC107190371 mRNA;ID=EWKMg4ru1zPvdBw+uzMEhS+PpGo.1624892058591.37118
NW_015374070	Koludarov_et_al_2021	mRNA	420196	420514	.	-	.	Name=LOC107190371 mRNA;ID=EWKMg4ru1zPvdBw+uzMEhS+PpGo.1624892058591.37118
NW_015374070	Koludarov_et_al_2021	mRNA	419978	420127	.	-	.	Name=LOC107190371 mRNA;ID=EWKMg4ru1zPvdBw+uzMEhS+PpGo.1624892058591.37118
NW_015374070	Koludarov_et_al_2021	mRNA	419714	419913	.	-	.	Name=LOC107190371 mRNA;ID=EWKMg4ru1zPvdBw+uzMEhS+PpGo.1624892058591.37118
NW_015374070	Koludarov_et_al_2021	mRNA	1437368	1438310	.	-	.	Name=LOC107190316 mRNA
NW_015374070	Koludarov_et_al_2021	mRNA	2452857	2452925	.	+	.	Name=LOC107190346 mRNA;ID=EWKMg4ru1zPvdBw+uzMEhS+PpGo.1624892058591.37119
NW_015374070	Koludarov_et_al_2021	mRNA	2453052	2453133	.	+	.	Name=LOC107190346 mRNA;ID=EWKMg4ru1zPvdBw+uzMEhS+PpGo.1624892058591.37119
NW_015374070	Koludarov_et_al_2021	mRNA	2453220	2453406	.	+	.	Name=LOC107190346 mRNA;ID=EWKMg4ru1zPvdBw+uzMEhS+PpGo.1624892058591.37119
NW_015374070	Koludarov_et_al_2021	mRNA	2453478	2453737	.	+	.	Name=LOC107190346 mRNA;ID=EWKMg4ru1zPvdBw+uzMEhS+PpGo.1624892058591.37119
NW_015374070	Koludarov_et_al_2021	mRNA	1436450	1436525	.	+	.	Name=LOC107190380 mRNA;ID=EWKMg4ru1zPvdBw+uzMEhS+PpGo.1624892058591.37120
NW_015374070	Koludarov_et_al_2021	mRNA	1436653	1436940	.	+	.	Name=LOC107190380 mRNA;ID=EWKMg4ru1zPvdBw+uzMEhS+PpGo.1624892058591.37120
NW_015374070	Koludarov_et_al_2021	mRNA	1437018	1437272	.	+	.	Name=LOC107190380 mRNA;ID=EWKMg4ru1zPvdBw+uzMEhS+PpGo.1624892058591.37120
NW_015374070	Koludarov_et_al_2021	mRNA	2154325	2154447	.	+	.	Name=LOC107190366 mRNA;ID=EWKMg4ru1zPvdBw+uzMEhS+PpGo.1624892058591.37121
NW_015374070	Koludarov_et_al_2021	mRNA	2154655	2155001	.	+	.	Name=LOC107190366 mRNA;ID=EWKMg4ru1zPvdBw+uzMEhS+PpGo.1624892058591.37121
NW_015374070	Koludarov_et_al_2021	CDS	175687	175806	.	-	0	Name=LOC107190306 CDS;ID=EWKMg4ru1zPvdBw+uzMEhS+PpGo.1624892058591.37122
NW_015374070	Koludarov_et_al_2021	CDS	90873	90972	.	-	0	Name=LOC107190306 CDS;ID=EWKMg4ru1zPvdBw+uzMEhS+PpGo.1624892058591.37122
NW_015374070	Koludarov_et_al_2021	CDS	57565	57735	.	-	0	Name=LOC107190306 CDS;ID=EWKMg4ru1zPvdBw+uzMEhS+PpGo.1624892058591.37122
NW_015374070	Koludarov_et_al_2021	CDS	55883	56038	.	-	0	Name=LOC107190306 CDS;ID=EWKMg4ru1zPvdBw+uzMEhS+PpGo.1624892058591.37122
NW_015374070	Koludarov_et_al_2021	CDS	53832	54065	.	-	0	Name=LOC107190306 CDS;ID=EWKMg4ru1zPvdBw+uzMEhS+PpGo.1624892058591.37122
NW_015374070	Koludarov_et_al_2021	CDS	53525	53754	.	-	0	Name=LOC107190306 CDS;ID=EWKMg4ru1zPvdBw+uzMEhS+PpGo.1624892058591.37122
NW_015374070	Koludarov_et_al_2021	CDS	52618	53280	.	-	0	Name=LOC107190306 CDS;ID=EWKMg4ru1zPvdBw+uzMEhS+PpGo.1624892058591.37122
NW_015374070	Koludarov_et_al_2021	CDS	52212	52530	.	-	0	Name=LOC107190306 CDS;ID=EWKMg4ru1zPvdBw+uzMEhS+PpGo.1624892058591.37122
NW_015374070	Koludarov_et_al_2021	CDS	50740	52128	.	-	0	Name=LOC107190306 CDS;ID=EWKMg4ru1zPvdBw+uzMEhS+PpGo.1624892058591.37122
NW_015374070	Koludarov_et_al_2021	CDS	3561173	3561424	.	-	0	Name=LOC107190350 CDS;ID=EWKMg4ru1zPvdBw+uzMEhS+PpGo.1624892058591.37123
NW_015374070	Koludarov_et_al_2021	CDS	3511562	3511711	.	-	0	Name=LOC107190350 CDS;ID=EWKMg4ru1zPvdBw+uzMEhS+PpGo.1624892058591.37123
NW_015374070	Koludarov_et_al_2021	CDS	3478277	3478471	.	-	0	Name=LOC107190350 CDS;ID=EWKMg4ru1zPvdBw+uzMEhS+PpGo.1624892058591.37123
NW_015374070	Koludarov_et_al_2021	CDS	3468772	3468858	.	-	0	Name=LOC107190350 CDS;ID=EWKMg4ru1zPvdBw+uzMEhS+PpGo.1624892058591.37123
NW_015374070	Koludarov_et_al_2021	CDS	3466539	3466715	.	-	0	Name=LOC107190350 CDS;ID=EWKMg4ru1zPvdBw+uzMEhS+PpGo.1624892058591.37123
NW_015374070	Koludarov_et_al_2021	CDS	3463690	3464142	.	-	0	Name=LOC107190350 CDS;ID=EWKMg4ru1zPvdBw+uzMEhS+PpGo.1624892058591.37123
NW_015374070	Koludarov_et_al_2021	CDS	3462446	3462639	.	-	0	Name=LOC107190350 CDS;ID=EWKMg4ru1zPvdBw+uzMEhS+PpGo.1624892058591.37123
NW_015374070	Koludarov_et_al_2021	CDS	3460415	3460886	.	-	0	Name=LOC107190350 CDS;ID=EWKMg4ru1zPvdBw+uzMEhS+PpGo.1624892058591.37123
NW_015374070	Koludarov_et_al_2021	CDS	2245672	2245766	.	-	0	Name=LOC107190341 CDS;ID=EWKMg4ru1zPvdBw+uzMEhS+PpGo.1624892058591.37124
NW_015374070	Koludarov_et_al_2021	CDS	2194655	2194866	.	-	0	Name=LOC107190341 CDS;ID=EWKMg4ru1zPvdBw+uzMEhS+PpGo.1624892058591.37124
NW_015374070	Koludarov_et_al_2021	CDS	2187278	2187379	.	-	0	Name=LOC107190341 CDS;ID=EWKMg4ru1zPvdBw+uzMEhS+PpGo.1624892058591.37124
NW_015374070	Koludarov_et_al_2021	CDS	2186006	2186192	.	-	0	Name=LOC107190341 CDS;ID=EWKMg4ru1zPvdBw+uzMEhS+PpGo.1624892058591.37124
NW_015374070	Koludarov_et_al_2021	CDS	2184373	2184457	.	-	0	Name=LOC107190341 CDS;ID=EWKMg4ru1zPvdBw+uzMEhS+PpGo.1624892058591.37124
NW_015374070	Koludarov_et_al_2021	CDS	2183942	2184270	.	-	0	Name=LOC107190341 CDS;ID=EWKMg4ru1zPvdBw+uzMEhS+PpGo.1624892058591.37124
NW_015374070	Koludarov_et_al_2021	CDS	2182371	2182566	.	-	0	Name=LOC107190341 CDS;ID=EWKMg4ru1zPvdBw+uzMEhS+PpGo.1624892058591.37124
NW_015374070	Koludarov_et_al_2021	CDS	2180443	2180631	.	-	0	Name=LOC107190341 CDS;ID=EWKMg4ru1zPvdBw+uzMEhS+PpGo.1624892058591.37124
NW_015374070	Koludarov_et_al_2021	CDS	2178334	2178624	.	-	0	Name=LOC107190341 CDS;ID=EWKMg4ru1zPvdBw+uzMEhS+PpGo.1624892058591.37124
NW_015374070	Koludarov_et_al_2021	CDS	2177000	2177229	.	-	0	Name=LOC107190341 CDS;ID=EWKMg4ru1zPvdBw+uzMEhS+PpGo.1624892058591.37124
NW_015374070	Koludarov_et_al_2021	CDS	2176795	2176818	.	-	0	Name=LOC107190341 CDS;ID=EWKMg4ru1zPvdBw+uzMEhS+PpGo.1624892058591.37124
NW_015374070	Koludarov_et_al_2021	CDS	2174416	2174548	.	-	0	Name=LOC107190341 CDS;ID=EWKMg4ru1zPvdBw+uzMEhS+PpGo.1624892058591.37124
NW_015374070	Koludarov_et_al_2021	CDS	2158502	2158851	.	-	0	Name=LOC107190341 CDS;ID=EWKMg4ru1zPvdBw+uzMEhS+PpGo.1624892058591.37124
NW_015374070	Koludarov_et_al_2021	CDS	2157480	2157824	.	-	0	Name=LOC107190341 CDS;ID=EWKMg4ru1zPvdBw+uzMEhS+PpGo.1624892058591.37124
NW_015374070	Koludarov_et_al_2021	CDS	2156877	2157051	.	-	0	Name=LOC107190341 CDS;ID=EWKMg4ru1zPvdBw+uzMEhS+PpGo.1624892058591.37124
NW_015374070	Koludarov_et_al_2021	CDS	2156340	2156618	.	-	0	Name=LOC107190341 CDS;ID=EWKMg4ru1zPvdBw+uzMEhS+PpGo.1624892058591.37124
NW_015374070	Koludarov_et_al_2021	CDS	1478317	1478434	.	+	0	Name=LOC107190395 CDS;ID=EWKMg4ru1zPvdBw+uzMEhS+PpGo.1624892058592.37125
NW_015374070	Koludarov_et_al_2021	CDS	1507420	1507437	.	+	0	Name=LOC107190395 CDS;ID=EWKMg4ru1zPvdBw+uzMEhS+PpGo.1624892058592.37125
NW_015374070	Koludarov_et_al_2021	CDS	1519358	1519440	.	+	0	Name=LOC107190395 CDS;ID=EWKMg4ru1zPvdBw+uzMEhS+PpGo.1624892058592.37125
NW_015374070	Koludarov_et_al_2021	CDS	1523847	1524233	.	+	0	Name=LOC107190395 CDS;ID=EWKMg4ru1zPvdBw+uzMEhS+PpGo.1624892058592.37125
NW_015374070	Koludarov_et_al_2021	CDS	1525290	1525777	.	+	0	Name=LOC107190395 CDS;ID=EWKMg4ru1zPvdBw+uzMEhS+PpGo.1624892058592.37125
NW_015374070	Koludarov_et_al_2021	CDS	1526171	1527176	.	+	0	Name=LOC107190395 CDS;ID=EWKMg4ru1zPvdBw+uzMEhS+PpGo.1624892058592.37125
NW_015374070	Koludarov_et_al_2021	CDS	1527249	1527469	.	+	0	Name=LOC107190395 CDS;ID=EWKMg4ru1zPvdBw+uzMEhS+PpGo.1624892058592.37125
NW_015374070	Koludarov_et_al_2021	CDS	1527568	1527703	.	+	0	Name=LOC107190395 CDS;ID=EWKMg4ru1zPvdBw+uzMEhS+PpGo.1624892058592.37125
NW_015374070	Koludarov_et_al_2021	CDS	1527780	1527932	.	+	0	Name=LOC107190395 CDS;ID=EWKMg4ru1zPvdBw+uzMEhS+PpGo.1624892058592.37125
NW_015374070	Koludarov_et_al_2021	CDS	1528132	1528265	.	+	0	Name=LOC107190395 CDS;ID=EWKMg4ru1zPvdBw+uzMEhS+PpGo.1624892058592.37125
NW_015374070	Koludarov_et_al_2021	CDS	1528359	1528476	.	+	0	Name=LOC107190395 CDS;ID=EWKMg4ru1zPvdBw+uzMEhS+PpGo.1624892058592.37125
NW_015374070	Koludarov_et_al_2021	CDS	1528555	1528672	.	+	0	Name=LOC107190395 CDS;ID=EWKMg4ru1zPvdBw+uzMEhS+PpGo.1624892058592.37125
NW_015374070	Koludarov_et_al_2021	CDS	1535709	1535740	.	+	0	Name=LOC107190395 CDS;ID=EWKMg4ru1zPvdBw+uzMEhS+PpGo.1624892058592.37125
NW_015374070	Koludarov_et_al_2021	CDS	1478317	1478434	.	+	0	Name=LOC107190395 CDS;ID=EWKMg4ru1zPvdBw+uzMEhS+PpGo.1624892058592.37126
NW_015374070	Koludarov_et_al_2021	CDS	1507420	1507437	.	+	0	Name=LOC107190395 CDS;ID=EWKMg4ru1zPvdBw+uzMEhS+PpGo.1624892058592.37126
NW_015374070	Koludarov_et_al_2021	CDS	1519358	1519440	.	+	0	Name=LOC107190395 CDS;ID=EWKMg4ru1zPvdBw+uzMEhS+PpGo.1624892058592.37126
NW_015374070	Koludarov_et_al_2021	CDS	1523847	1524233	.	+	0	Name=LOC107190395 CDS;ID=EWKMg4ru1zPvdBw+uzMEhS+PpGo.1624892058592.37126
NW_015374070	Koludarov_et_al_2021	CDS	1525290	1525777	.	+	0	Name=LOC107190395 CDS;ID=EWKMg4ru1zPvdBw+uzMEhS+PpGo.1624892058592.37126
NW_015374070	Koludarov_et_al_2021	CDS	1526171	1527176	.	+	0	Name=LOC107190395 CDS;ID=EWKMg4ru1zPvdBw+uzMEhS+PpGo.1624892058592.37126
NW_015374070	Koludarov_et_al_2021	CDS	1527249	1527469	.	+	0	Name=LOC107190395 CDS;ID=EWKMg4ru1zPvdBw+uzMEhS+PpGo.1624892058592.37126
NW_015374070	Koludarov_et_al_2021	CDS	1527568	1527703	.	+	0	Name=LOC107190395 CDS;ID=EWKMg4ru1zPvdBw+uzMEhS+PpGo.1624892058592.37126
NW_015374070	Koludarov_et_al_2021	CDS	1527780	1527932	.	+	0	Name=LOC107190395 CDS;ID=EWKMg4ru1zPvdBw+uzMEhS+PpGo.1624892058592.37126
NW_015374070	Koludarov_et_al_2021	CDS	1528132	1528265	.	+	0	Name=LOC107190395 CDS;ID=EWKMg4ru1zPvdBw+uzMEhS+PpGo.1624892058592.37126
NW_015374070	Koludarov_et_al_2021	CDS	1528359	1528476	.	+	0	Name=LOC107190395 CDS;ID=EWKMg4ru1zPvdBw+uzMEhS+PpGo.1624892058592.37126
NW_015374070	Koludarov_et_al_2021	CDS	1528555	1528672	.	+	0	Name=LOC107190395 CDS;ID=EWKMg4ru1zPvdBw+uzMEhS+PpGo.1624892058592.37126
NW_015374070	Koludarov_et_al_2021	CDS	1535080	1535108	.	+	0	Name=LOC107190395 CDS;ID=EWKMg4ru1zPvdBw+uzMEhS+PpGo.1624892058592.37126
NW_015374070	Koludarov_et_al_2021	CDS	3155977	3156030	.	+	0	Name=LOC107190332 CDS;ID=EWKMg4ru1zPvdBw+uzMEhS+PpGo.1624892058592.37127
NW_015374070	Koludarov_et_al_2021	CDS	3162296	3162600	.	+	0	Name=LOC107190332 CDS;ID=EWKMg4ru1zPvdBw+uzMEhS+PpGo.1624892058592.37127
NW_015374070	Koludarov_et_al_2021	CDS	3164835	3165159	.	+	0	Name=LOC107190332 CDS;ID=EWKMg4ru1zPvdBw+uzMEhS+PpGo.1624892058592.37127
NW_015374070	Koludarov_et_al_2021	CDS	3165751	3166004	.	+	0	Name=LOC107190332 CDS;ID=EWKMg4ru1zPvdBw+uzMEhS+PpGo.1624892058592.37127
NW_015374070	Koludarov_et_al_2021	CDS	3166081	3166216	.	+	0	Name=LOC107190332 CDS;ID=EWKMg4ru1zPvdBw+uzMEhS+PpGo.1624892058592.37127
NW_015374070	Koludarov_et_al_2021	CDS	3167290	3167394	.	+	0	Name=LOC107190332 CDS;ID=EWKMg4ru1zPvdBw+uzMEhS+PpGo.1624892058592.37127
NW_015374070	Koludarov_et_al_2021	CDS	3205790	3205995	.	+	0	Name=LOC107190332 CDS;ID=EWKMg4ru1zPvdBw+uzMEhS+PpGo.1624892058592.37127
NW_015374070	Koludarov_et_al_2021	CDS	3206756	3207020	.	+	0	Name=LOC107190332 CDS;ID=EWKMg4ru1zPvdBw+uzMEhS+PpGo.1624892058592.37127
NW_015374070	Koludarov_et_al_2021	CDS	3207279	3207528	.	+	0	Name=LOC107190332 CDS;ID=EWKMg4ru1zPvdBw+uzMEhS+PpGo.1624892058592.37127
NW_015374070	Koludarov_et_al_2021	CDS	3207816	3207988	.	+	0	Name=LOC107190332 CDS;ID=EWKMg4ru1zPvdBw+uzMEhS+PpGo.1624892058592.37127
NW_015374070	Koludarov_et_al_2021	CDS	1478317	1478434	.	+	0	Name=LOC107190395 CDS;ID=EWKMg4ru1zPvdBw+uzMEhS+PpGo.1624892058592.37128
NW_015374070	Koludarov_et_al_2021	CDS	1507420	1507437	.	+	0	Name=LOC107190395 CDS;ID=EWKMg4ru1zPvdBw+uzMEhS+PpGo.1624892058592.37128
NW_015374070	Koludarov_et_al_2021	CDS	1519358	1519440	.	+	0	Name=LOC107190395 CDS;ID=EWKMg4ru1zPvdBw+uzMEhS+PpGo.1624892058592.37128
NW_015374070	Koludarov_et_al_2021	CDS	1523847	1524233	.	+	0	Name=LOC107190395 CDS;ID=EWKMg4ru1zPvdBw+uzMEhS+PpGo.1624892058592.37128
NW_015374070	Koludarov_et_al_2021	CDS	1525290	1525777	.	+	0	Name=LOC107190395 CDS;ID=EWKMg4ru1zPvdBw+uzMEhS+PpGo.1624892058592.37128
NW_015374070	Koludarov_et_al_2021	CDS	1526171	1527176	.	+	0	Name=LOC107190395 CDS;ID=EWKMg4ru1zPvdBw+uzMEhS+PpGo.1624892058592.37128
NW_015374070	Koludarov_et_al_2021	CDS	1527249	1527469	.	+	0	Name=LOC107190395 CDS;ID=EWKMg4ru1zPvdBw+uzMEhS+PpGo.1624892058592.37128
NW_015374070	Koludarov_et_al_2021	CDS	1527568	1527703	.	+	0	Name=LOC107190395 CDS;ID=EWKMg4ru1zPvdBw+uzMEhS+PpGo.1624892058592.37128
NW_015374070	Koludarov_et_al_2021	CDS	1527780	1527932	.	+	0	Name=LOC107190395 CDS;ID=EWKMg4ru1zPvdBw+uzMEhS+PpGo.1624892058592.37128
NW_015374070	Koludarov_et_al_2021	CDS	1528132	1528265	.	+	0	Name=LOC107190395 CDS;ID=EWKMg4ru1zPvdBw+uzMEhS+PpGo.1624892058592.37128
NW_015374070	Koludarov_et_al_2021	CDS	1528359	1528476	.	+	0	Name=LOC107190395 CDS;ID=EWKMg4ru1zPvdBw+uzMEhS+PpGo.1624892058592.37128
NW_015374070	Koludarov_et_al_2021	CDS	1528555	1528746	.	+	0	Name=LOC107190395 CDS;ID=EWKMg4ru1zPvdBw+uzMEhS+PpGo.1624892058592.37128
NW_015374070	Koludarov_et_al_2021	CDS	1478317	1478434	.	+	0	Name=LOC107190395 CDS;ID=EWKMg4ru1zPvdBw+uzMEhS+PpGo.1624892058592.37129
NW_015374070	Koludarov_et_al_2021	CDS	1507420	1507437	.	+	0	Name=LOC107190395 CDS;ID=EWKMg4ru1zPvdBw+uzMEhS+PpGo.1624892058592.37129
NW_015374070	Koludarov_et_al_2021	CDS	1519358	1519440	.	+	0	Name=LOC107190395 CDS;ID=EWKMg4ru1zPvdBw+uzMEhS+PpGo.1624892058592.37129
NW_015374070	Koludarov_et_al_2021	CDS	1523847	1524233	.	+	0	Name=LOC107190395 CDS;ID=EWKMg4ru1zPvdBw+uzMEhS+PpGo.1624892058592.37129
NW_015374070	Koludarov_et_al_2021	CDS	1525290	1525777	.	+	0	Name=LOC107190395 CDS;ID=EWKMg4ru1zPvdBw+uzMEhS+PpGo.1624892058592.37129
NW_015374070	Koludarov_et_al_2021	CDS	1526171	1527176	.	+	0	Name=LOC107190395 CDS;ID=EWKMg4ru1zPvdBw+uzMEhS+PpGo.1624892058592.37129
NW_015374070	Koludarov_et_al_2021	CDS	1527249	1527469	.	+	0	Name=LOC107190395 CDS;ID=EWKMg4ru1zPvdBw+uzMEhS+PpGo.1624892058592.37129
NW_015374070	Koludarov_et_al_2021	CDS	1527568	1527703	.	+	0	Name=LOC107190395 CDS;ID=EWKMg4ru1zPvdBw+uzMEhS+PpGo.1624892058592.37129
NW_015374070	Koludarov_et_al_2021	CDS	1527780	1527932	.	+	0	Name=LOC107190395 CDS;ID=EWKMg4ru1zPvdBw+uzMEhS+PpGo.1624892058592.37129
NW_015374070	Koludarov_et_al_2021	CDS	1528132	1528265	.	+	0	Name=LOC107190395 CDS;ID=EWKMg4ru1zPvdBw+uzMEhS+PpGo.1624892058592.37129
NW_015374070	Koludarov_et_al_2021	CDS	1528359	1528476	.	+	0	Name=LOC107190395 CDS;ID=EWKMg4ru1zPvdBw+uzMEhS+PpGo.1624892058592.37129
NW_015374070	Koludarov_et_al_2021	CDS	1528555	1528746	.	+	0	Name=LOC107190395 CDS;ID=EWKMg4ru1zPvdBw+uzMEhS+PpGo.1624892058592.37129
NW_015374070	Koludarov_et_al_2021	CDS	1478317	1478434	.	+	0	Name=LOC107190395 CDS;ID=EWKMg4ru1zPvdBw+uzMEhS+PpGo.1624892058592.37130
NW_015374070	Koludarov_et_al_2021	CDS	1507420	1507437	.	+	0	Name=LOC107190395 CDS;ID=EWKMg4ru1zPvdBw+uzMEhS+PpGo.1624892058592.37130
NW_015374070	Koludarov_et_al_2021	CDS	1519358	1519440	.	+	0	Name=LOC107190395 CDS;ID=EWKMg4ru1zPvdBw+uzMEhS+PpGo.1624892058592.37130
NW_015374070	Koludarov_et_al_2021	CDS	1523847	1524233	.	+	0	Name=LOC107190395 CDS;ID=EWKMg4ru1zPvdBw+uzMEhS+PpGo.1624892058592.37130
NW_015374070	Koludarov_et_al_2021	CDS	1525290	1525777	.	+	0	Name=LOC107190395 CDS;ID=EWKMg4ru1zPvdBw+uzMEhS+PpGo.1624892058592.37130
NW_015374070	Koludarov_et_al_2021	CDS	1526171	1527176	.	+	0	Name=LOC107190395 CDS;ID=EWKMg4ru1zPvdBw+uzMEhS+PpGo.1624892058592.37130
NW_015374070	Koludarov_et_al_2021	CDS	1527249	1527469	.	+	0	Name=LOC107190395 CDS;ID=EWKMg4ru1zPvdBw+uzMEhS+PpGo.1624892058592.37130
NW_015374070	Koludarov_et_al_2021	CDS	1527568	1527703	.	+	0	Name=LOC107190395 CDS;ID=EWKMg4ru1zPvdBw+uzMEhS+PpGo.1624892058592.37130
NW_015374070	Koludarov_et_al_2021	CDS	1527780	1527932	.	+	0	Name=LOC107190395 CDS;ID=EWKMg4ru1zPvdBw+uzMEhS+PpGo.1624892058592.37130
NW_015374070	Koludarov_et_al_2021	CDS	1528132	1528265	.	+	0	Name=LOC107190395 CDS;ID=EWKMg4ru1zPvdBw+uzMEhS+PpGo.1624892058592.37130
NW_015374070	Koludarov_et_al_2021	CDS	1528359	1528476	.	+	0	Name=LOC107190395 CDS;ID=EWKMg4ru1zPvdBw+uzMEhS+PpGo.1624892058592.37130
NW_015374070	Koludarov_et_al_2021	CDS	1528555	1528746	.	+	0	Name=LOC107190395 CDS;ID=EWKMg4ru1zPvdBw+uzMEhS+PpGo.1624892058592.37130
NW_015374070	Koludarov_et_al_2021	CDS	3071652	3071757	.	+	0	Name=LOC107190335 CDS;ID=EWKMg4ru1zPvdBw+uzMEhS+PpGo.1624892058592.37131
NW_015374070	Koludarov_et_al_2021	CDS	3114876	3115236	.	+	0	Name=LOC107190335 CDS;ID=EWKMg4ru1zPvdBw+uzMEhS+PpGo.1624892058592.37131
NW_015374070	Koludarov_et_al_2021	CDS	3116204	3116488	.	+	0	Name=LOC107190335 CDS;ID=EWKMg4ru1zPvdBw+uzMEhS+PpGo.1624892058592.37131
NW_015374070	Koludarov_et_al_2021	CDS	3117037	3117310	.	+	0	Name=LOC107190335 CDS;ID=EWKMg4ru1zPvdBw+uzMEhS+PpGo.1624892058592.37131
NW_015374070	Koludarov_et_al_2021	CDS	3117555	3117759	.	+	0	Name=LOC107190335 CDS;ID=EWKMg4ru1zPvdBw+uzMEhS+PpGo.1624892058592.37131
NW_015374070	Koludarov_et_al_2021	CDS	3117904	3118088	.	+	0	Name=LOC107190335 CDS;ID=EWKMg4ru1zPvdBw+uzMEhS+PpGo.1624892058592.37131
NW_015374070	Koludarov_et_al_2021	CDS	3118950	3119145	.	+	0	Name=LOC107190335 CDS;ID=EWKMg4ru1zPvdBw+uzMEhS+PpGo.1624892058592.37131
NW_015374070	Koludarov_et_al_2021	CDS	3119390	3119602	.	+	0	Name=LOC107190335 CDS;ID=EWKMg4ru1zPvdBw+uzMEhS+PpGo.1624892058592.37131
NW_015374070	Koludarov_et_al_2021	CDS	3120214	3120444	.	+	0	Name=LOC107190335 CDS;ID=EWKMg4ru1zPvdBw+uzMEhS+PpGo.1624892058592.37131
NW_015374070	Koludarov_et_al_2021	CDS	3121806	3121975	.	+	0	Name=LOC107190335 CDS;ID=EWKMg4ru1zPvdBw+uzMEhS+PpGo.1624892058592.37131
NW_015374070	Koludarov_et_al_2021	CDS	1400571	1400690	.	-	0	Name=LOC107190315 CDS;ID=EWKMg4ru1zPvdBw+uzMEhS+PpGo.1624892058592.37132
NW_015374070	Koludarov_et_al_2021	CDS	1381154	1381251	.	-	0	Name=LOC107190315 CDS;ID=EWKMg4ru1zPvdBw+uzMEhS+PpGo.1624892058592.37132
NW_015374070	Koludarov_et_al_2021	CDS	1375371	1375553	.	-	0	Name=LOC107190315 CDS;ID=EWKMg4ru1zPvdBw+uzMEhS+PpGo.1624892058592.37132
NW_015374070	Koludarov_et_al_2021	CDS	1374616	1374750	.	-	0	Name=LOC107190315 CDS;ID=EWKMg4ru1zPvdBw+uzMEhS+PpGo.1624892058592.37132
NW_015374070	Koludarov_et_al_2021	CDS	1366711	1366774	.	-	0	Name=LOC107190315 CDS;ID=EWKMg4ru1zPvdBw+uzMEhS+PpGo.1624892058592.37132
NW_015374070	Koludarov_et_al_2021	CDS	1363705	1363909	.	-	0	Name=LOC107190315 CDS;ID=EWKMg4ru1zPvdBw+uzMEhS+PpGo.1624892058592.37132
NW_015374070	Koludarov_et_al_2021	CDS	1361597	1361672	.	-	0	Name=LOC107190315 CDS;ID=EWKMg4ru1zPvdBw+uzMEhS+PpGo.1624892058592.37132
NW_015374070	Koludarov_et_al_2021	CDS	1359294	1359470	.	-	0	Name=LOC107190315 CDS;ID=EWKMg4ru1zPvdBw+uzMEhS+PpGo.1624892058592.37132
NW_015374070	Koludarov_et_al_2021	CDS	1358467	1358509	.	-	0	Name=LOC107190315 CDS;ID=EWKMg4ru1zPvdBw+uzMEhS+PpGo.1624892058592.37132
NW_015374070	Koludarov_et_al_2021	CDS	3223466	3223849	.	+	0	Name=LOC107190344 CDS;ID=EWKMg4ru1zPvdBw+uzMEhS+PpGo.1624892058592.37133
NW_015374070	Koludarov_et_al_2021	CDS	3224517	3224712	.	+	0	Name=LOC107190344 CDS;ID=EWKMg4ru1zPvdBw+uzMEhS+PpGo.1624892058592.37133
NW_015374070	Koludarov_et_al_2021	CDS	3226503	3226667	.	+	0	Name=LOC107190344 CDS;ID=EWKMg4ru1zPvdBw+uzMEhS+PpGo.1624892058592.37133
NW_015374070	Koludarov_et_al_2021	CDS	3241277	3241404	.	+	0	Name=LOC107190344 CDS;ID=EWKMg4ru1zPvdBw+uzMEhS+PpGo.1624892058592.37133
NW_015374070	Koludarov_et_al_2021	CDS	3241498	3241623	.	+	0	Name=LOC107190344 CDS;ID=EWKMg4ru1zPvdBw+uzMEhS+PpGo.1624892058592.37133
NW_015374070	Koludarov_et_al_2021	CDS	3243109	3243463	.	+	0	Name=LOC107190344 CDS;ID=EWKMg4ru1zPvdBw+uzMEhS+PpGo.1624892058592.37133
NW_015374070	Koludarov_et_al_2021	CDS	3244436	3244607	.	+	0	Name=LOC107190344 CDS;ID=EWKMg4ru1zPvdBw+uzMEhS+PpGo.1624892058592.37133
NW_015374070	Koludarov_et_al_2021	CDS	3244883	3244982	.	+	0	Name=LOC107190344 CDS;ID=EWKMg4ru1zPvdBw+uzMEhS+PpGo.1624892058592.37133
NW_015374070	Koludarov_et_al_2021	CDS	3245252	3245426	.	+	0	Name=LOC107190344 CDS;ID=EWKMg4ru1zPvdBw+uzMEhS+PpGo.1624892058592.37133
NW_015374070	Koludarov_et_al_2021	CDS	3245527	3245670	.	+	0	Name=LOC107190344 CDS;ID=EWKMg4ru1zPvdBw+uzMEhS+PpGo.1624892058592.37133
NW_015374070	Koludarov_et_al_2021	CDS	3245938	3246177	.	+	0	Name=LOC107190344 CDS;ID=EWKMg4ru1zPvdBw+uzMEhS+PpGo.1624892058592.37133
NW_015374070	Koludarov_et_al_2021	CDS	3251030	3251816	.	+	0	Name=LOC107190344 CDS;ID=EWKMg4ru1zPvdBw+uzMEhS+PpGo.1624892058592.37133
NW_015374070	Koludarov_et_al_2021	CDS	3252864	3256340	.	+	0	Name=LOC107190344 CDS;ID=EWKMg4ru1zPvdBw+uzMEhS+PpGo.1624892058592.37133
NW_015374070	Koludarov_et_al_2021	CDS	2740350	2744609	.	+	0	Name=LOC107190325 CDS;ID=EWKMg4ru1zPvdBw+uzMEhS+PpGo.1624892058592.37134
NW_015374070	Koludarov_et_al_2021	CDS	2751406	2751531	.	+	0	Name=LOC107190325 CDS;ID=EWKMg4ru1zPvdBw+uzMEhS+PpGo.1624892058592.37134
NW_015374070	Koludarov_et_al_2021	CDS	2752905	2753015	.	+	0	Name=LOC107190325 CDS;ID=EWKMg4ru1zPvdBw+uzMEhS+PpGo.1624892058592.37134
NW_015374070	Koludarov_et_al_2021	CDS	2754316	2754502	.	+	0	Name=LOC107190325 CDS;ID=EWKMg4ru1zPvdBw+uzMEhS+PpGo.1624892058592.37134
NW_015374070	Koludarov_et_al_2021	CDS	2762128	2762309	.	+	0	Name=LOC107190325 CDS;ID=EWKMg4ru1zPvdBw+uzMEhS+PpGo.1624892058592.37134
NW_015374070	Koludarov_et_al_2021	CDS	2769594	2769834	.	+	0	Name=LOC107190325 CDS;ID=EWKMg4ru1zPvdBw+uzMEhS+PpGo.1624892058592.37134
NW_015374070	Koludarov_et_al_2021	CDS	2771707	2771954	.	+	0	Name=LOC107190325 CDS;ID=EWKMg4ru1zPvdBw+uzMEhS+PpGo.1624892058592.37134
NW_015374070	Koludarov_et_al_2021	CDS	2402868	2402919	.	+	0	Name=LOC107190397 CDS;ID=EWKMg4ru1zPvdBw+uzMEhS+PpGo.1624892058592.37135
NW_015374070	Koludarov_et_al_2021	CDS	2414520	2414659	.	+	0	Name=LOC107190397 CDS;ID=EWKMg4ru1zPvdBw+uzMEhS+PpGo.1624892058592.37135
NW_015374070	Koludarov_et_al_2021	CDS	2415361	2415405	.	+	0	Name=LOC107190397 CDS;ID=EWKMg4ru1zPvdBw+uzMEhS+PpGo.1624892058592.37135
NW_015374070	Koludarov_et_al_2021	CDS	2418689	2418798	.	+	0	Name=LOC107190397 CDS;ID=EWKMg4ru1zPvdBw+uzMEhS+PpGo.1624892058592.37135
NW_015374070	Koludarov_et_al_2021	CDS	2419568	2419748	.	+	0	Name=LOC107190397 CDS;ID=EWKMg4ru1zPvdBw+uzMEhS+PpGo.1624892058592.37135
NW_015374070	Koludarov_et_al_2021	CDS	2422101	2422216	.	+	0	Name=LOC107190397 CDS;ID=EWKMg4ru1zPvdBw+uzMEhS+PpGo.1624892058592.37135
NW_015374070	Koludarov_et_al_2021	CDS	2423174	2423342	.	+	0	Name=LOC107190397 CDS;ID=EWKMg4ru1zPvdBw+uzMEhS+PpGo.1624892058592.37135
NW_015374070	Koludarov_et_al_2021	CDS	2427140	2427276	.	+	0	Name=LOC107190397 CDS;ID=EWKMg4ru1zPvdBw+uzMEhS+PpGo.1624892058592.37135
NW_015374070	Koludarov_et_al_2021	CDS	2428641	2428799	.	+	0	Name=LOC107190397 CDS;ID=EWKMg4ru1zPvdBw+uzMEhS+PpGo.1624892058592.37135
NW_015374070	Koludarov_et_al_2021	CDS	2431094	2431276	.	+	0	Name=LOC107190397 CDS;ID=EWKMg4ru1zPvdBw+uzMEhS+PpGo.1624892058592.37135
NW_015374070	Koludarov_et_al_2021	CDS	2431901	2432114	.	+	0	Name=LOC107190397 CDS;ID=EWKMg4ru1zPvdBw+uzMEhS+PpGo.1624892058592.37135
NW_015374070	Koludarov_et_al_2021	CDS	2432914	2433111	.	+	0	Name=LOC107190397 CDS;ID=EWKMg4ru1zPvdBw+uzMEhS+PpGo.1624892058592.37135
NW_015374070	Koludarov_et_al_2021	CDS	2402868	2402919	.	+	0	Name=LOC107190397 CDS;ID=EWKMg4ru1zPvdBw+uzMEhS+PpGo.1624892058592.37136
NW_015374070	Koludarov_et_al_2021	CDS	2414520	2414659	.	+	0	Name=LOC107190397 CDS;ID=EWKMg4ru1zPvdBw+uzMEhS+PpGo.1624892058592.37136
NW_015374070	Koludarov_et_al_2021	CDS	2415361	2415405	.	+	0	Name=LOC107190397 CDS;ID=EWKMg4ru1zPvdBw+uzMEhS+PpGo.1624892058592.37136
NW_015374070	Koludarov_et_al_2021	CDS	2418689	2418798	.	+	0	Name=LOC107190397 CDS;ID=EWKMg4ru1zPvdBw+uzMEhS+PpGo.1624892058592.37136
NW_015374070	Koludarov_et_al_2021	CDS	2419568	2419748	.	+	0	Name=LOC107190397 CDS;ID=EWKMg4ru1zPvdBw+uzMEhS+PpGo.1624892058592.37136
NW_015374070	Koludarov_et_al_2021	CDS	2422101	2422216	.	+	0	Name=LOC107190397 CDS;ID=EWKMg4ru1zPvdBw+uzMEhS+PpGo.1624892058592.37136
NW_015374070	Koludarov_et_al_2021	CDS	2423174	2423342	.	+	0	Name=LOC107190397 CDS;ID=EWKMg4ru1zPvdBw+uzMEhS+PpGo.1624892058592.37136
NW_015374070	Koludarov_et_al_2021	CDS	2427140	2427276	.	+	0	Name=LOC107190397 CDS;ID=EWKMg4ru1zPvdBw+uzMEhS+PpGo.1624892058592.37136
NW_015374070	Koludarov_et_al_2021	CDS	2428641	2428769	.	+	0	Name=LOC107190397 CDS;ID=EWKMg4ru1zPvdBw+uzMEhS+PpGo.1624892058592.37136
NW_015374070	Koludarov_et_al_2021	CDS	2430894	2430896	.	+	0	Name=LOC107190397 CDS;ID=EWKMg4ru1zPvdBw+uzMEhS+PpGo.1624892058592.37136
NW_015374070	Koludarov_et_al_2021	CDS	2431094	2431276	.	+	0	Name=LOC107190397 CDS;ID=EWKMg4ru1zPvdBw+uzMEhS+PpGo.1624892058592.37136
NW_015374070	Koludarov_et_al_2021	CDS	2431901	2432114	.	+	0	Name=LOC107190397 CDS;ID=EWKMg4ru1zPvdBw+uzMEhS+PpGo.1624892058592.37136
NW_015374070	Koludarov_et_al_2021	CDS	2432914	2433111	.	+	0	Name=LOC107190397 CDS;ID=EWKMg4ru1zPvdBw+uzMEhS+PpGo.1624892058592.37136
NW_015374070	Koludarov_et_al_2021	CDS	2402868	2402919	.	+	0	Name=LOC107190397 CDS;ID=EWKMg4ru1zPvdBw+uzMEhS+PpGo.1624892058593.37137
NW_015374070	Koludarov_et_al_2021	CDS	2414520	2414659	.	+	0	Name=LOC107190397 CDS;ID=EWKMg4ru1zPvdBw+uzMEhS+PpGo.1624892058593.37137
NW_015374070	Koludarov_et_al_2021	CDS	2415361	2415405	.	+	0	Name=LOC107190397 CDS;ID=EWKMg4ru1zPvdBw+uzMEhS+PpGo.1624892058593.37137
NW_015374070	Koludarov_et_al_2021	CDS	2418689	2418798	.	+	0	Name=LOC107190397 CDS;ID=EWKMg4ru1zPvdBw+uzMEhS+PpGo.1624892058593.37137
NW_015374070	Koludarov_et_al_2021	CDS	2419568	2419748	.	+	0	Name=LOC107190397 CDS;ID=EWKMg4ru1zPvdBw+uzMEhS+PpGo.1624892058593.37137
NW_015374070	Koludarov_et_al_2021	CDS	2422101	2422216	.	+	0	Name=LOC107190397 CDS;ID=EWKMg4ru1zPvdBw+uzMEhS+PpGo.1624892058593.37137
NW_015374070	Koludarov_et_al_2021	CDS	2423174	2423342	.	+	0	Name=LOC107190397 CDS;ID=EWKMg4ru1zPvdBw+uzMEhS+PpGo.1624892058593.37137
NW_015374070	Koludarov_et_al_2021	CDS	2427140	2427276	.	+	0	Name=LOC107190397 CDS;ID=EWKMg4ru1zPvdBw+uzMEhS+PpGo.1624892058593.37137
NW_015374070	Koludarov_et_al_2021	CDS	2428641	2428760	.	+	0	Name=LOC107190397 CDS;ID=EWKMg4ru1zPvdBw+uzMEhS+PpGo.1624892058593.37137
NW_015374070	Koludarov_et_al_2021	CDS	2431094	2431276	.	+	0	Name=LOC107190397 CDS;ID=EWKMg4ru1zPvdBw+uzMEhS+PpGo.1624892058593.37137
NW_015374070	Koludarov_et_al_2021	CDS	2431901	2432114	.	+	0	Name=LOC107190397 CDS;ID=EWKMg4ru1zPvdBw+uzMEhS+PpGo.1624892058593.37137
NW_015374070	Koludarov_et_al_2021	CDS	2432914	2433111	.	+	0	Name=LOC107190397 CDS;ID=EWKMg4ru1zPvdBw+uzMEhS+PpGo.1624892058593.37137
NW_015374070	Koludarov_et_al_2021	CDS	3155414	3155503	.	-	0	Name=LOC107190331 CDS;ID=EWKMg4ru1zPvdBw+uzMEhS+PpGo.1624892058593.37138
NW_015374070	Koludarov_et_al_2021	CDS	3131310	3131546	.	-	0	Name=LOC107190331 CDS;ID=EWKMg4ru1zPvdBw+uzMEhS+PpGo.1624892058593.37138
NW_015374070	Koludarov_et_al_2021	CDS	3130616	3130728	.	-	0	Name=LOC107190331 CDS;ID=EWKMg4ru1zPvdBw+uzMEhS+PpGo.1624892058593.37138
NW_015374070	Koludarov_et_al_2021	CDS	3130375	3130484	.	-	0	Name=LOC107190331 CDS;ID=EWKMg4ru1zPvdBw+uzMEhS+PpGo.1624892058593.37138
NW_015374070	Koludarov_et_al_2021	CDS	3130134	3130212	.	-	0	Name=LOC107190331 CDS;ID=EWKMg4ru1zPvdBw+uzMEhS+PpGo.1624892058593.37138
NW_015374070	Koludarov_et_al_2021	CDS	3128919	3129058	.	-	0	Name=LOC107190331 CDS;ID=EWKMg4ru1zPvdBw+uzMEhS+PpGo.1624892058593.37138
NW_015374070	Koludarov_et_al_2021	CDS	3128420	3128566	.	-	0	Name=LOC107190331 CDS;ID=EWKMg4ru1zPvdBw+uzMEhS+PpGo.1624892058593.37138
NW_015374070	Koludarov_et_al_2021	CDS	3127930	3128152	.	-	0	Name=LOC107190331 CDS;ID=EWKMg4ru1zPvdBw+uzMEhS+PpGo.1624892058593.37138
NW_015374070	Koludarov_et_al_2021	CDS	3127182	3127380	.	-	0	Name=LOC107190331 CDS;ID=EWKMg4ru1zPvdBw+uzMEhS+PpGo.1624892058593.37138
NW_015374070	Koludarov_et_al_2021	CDS	789918	790490	.	-	0	Name=LOC107190406 CDS;ID=EWKMg4ru1zPvdBw+uzMEhS+PpGo.1624892058593.37139
NW_015374070	Koludarov_et_al_2021	CDS	775274	775501	.	-	0	Name=LOC107190406 CDS;ID=EWKMg4ru1zPvdBw+uzMEhS+PpGo.1624892058593.37139
NW_015374070	Koludarov_et_al_2021	CDS	765077	765240	.	-	0	Name=LOC107190406 CDS;ID=EWKMg4ru1zPvdBw+uzMEhS+PpGo.1624892058593.37139
NW_015374070	Koludarov_et_al_2021	CDS	764756	764930	.	-	0	Name=LOC107190406 CDS;ID=EWKMg4ru1zPvdBw+uzMEhS+PpGo.1624892058593.37139
NW_015374070	Koludarov_et_al_2021	CDS	764337	764447	.	-	0	Name=LOC107190406 CDS;ID=EWKMg4ru1zPvdBw+uzMEhS+PpGo.1624892058593.37139
NW_015374070	Koludarov_et_al_2021	CDS	1565790	1565819	.	-	0	Name=LOC107190337 CDS;ID=EWKMg4ru1zPvdBw+uzMEhS+PpGo.1624892058593.37140
NW_015374070	Koludarov_et_al_2021	CDS	1543543	1543673	.	-	0	Name=LOC107190337 CDS;ID=EWKMg4ru1zPvdBw+uzMEhS+PpGo.1624892058593.37140
NW_015374070	Koludarov_et_al_2021	CDS	1542796	1543045	.	-	0	Name=LOC107190337 CDS;ID=EWKMg4ru1zPvdBw+uzMEhS+PpGo.1624892058593.37140
NW_015374070	Koludarov_et_al_2021	CDS	1542061	1542168	.	-	0	Name=LOC107190337 CDS;ID=EWKMg4ru1zPvdBw+uzMEhS+PpGo.1624892058593.37140
NW_015374070	Koludarov_et_al_2021	CDS	1325225	1325309	.	-	0	Name=LOC107190403 CDS;ID=EWKMg4ru1zPvdBw+uzMEhS+PpGo.1624892058593.37141
NW_015374070	Koludarov_et_al_2021	CDS	1318109	1318225	.	-	0	Name=LOC107190403 CDS;ID=EWKMg4ru1zPvdBw+uzMEhS+PpGo.1624892058593.37141
NW_015374070	Koludarov_et_al_2021	CDS	1317657	1317776	.	-	0	Name=LOC107190403 CDS;ID=EWKMg4ru1zPvdBw+uzMEhS+PpGo.1624892058593.37141
NW_015374070	Koludarov_et_al_2021	CDS	1316567	1316692	.	-	0	Name=LOC107190403 CDS;ID=EWKMg4ru1zPvdBw+uzMEhS+PpGo.1624892058593.37141
NW_015374070	Koludarov_et_al_2021	CDS	1315231	1315440	.	-	0	Name=LOC107190403 CDS;ID=EWKMg4ru1zPvdBw+uzMEhS+PpGo.1624892058593.37141
NW_015374070	Koludarov_et_al_2021	CDS	1314730	1314838	.	-	0	Name=LOC107190403 CDS;ID=EWKMg4ru1zPvdBw+uzMEhS+PpGo.1624892058593.37141
NW_015374070	Koludarov_et_al_2021	CDS	1305912	1306007	.	-	0	Name=LOC107190403 CDS;ID=EWKMg4ru1zPvdBw+uzMEhS+PpGo.1624892058593.37141
NW_015374070	Koludarov_et_al_2021	CDS	1303716	1303840	.	-	0	Name=LOC107190403 CDS;ID=EWKMg4ru1zPvdBw+uzMEhS+PpGo.1624892058593.37141
NW_015374070	Koludarov_et_al_2021	CDS	1302747	1303009	.	-	0	Name=LOC107190403 CDS;ID=EWKMg4ru1zPvdBw+uzMEhS+PpGo.1624892058593.37141
NW_015374070	Koludarov_et_al_2021	CDS	1325225	1325309	.	-	0	Name=LOC107190403 CDS;ID=EWKMg4ru1zPvdBw+uzMEhS+PpGo.1624892058593.37142
NW_015374070	Koludarov_et_al_2021	CDS	1318109	1318225	.	-	0	Name=LOC107190403 CDS;ID=EWKMg4ru1zPvdBw+uzMEhS+PpGo.1624892058593.37142
NW_015374070	Koludarov_et_al_2021	CDS	1317657	1317776	.	-	0	Name=LOC107190403 CDS;ID=EWKMg4ru1zPvdBw+uzMEhS+PpGo.1624892058593.37142
NW_015374070	Koludarov_et_al_2021	CDS	1316567	1316692	.	-	0	Name=LOC107190403 CDS;ID=EWKMg4ru1zPvdBw+uzMEhS+PpGo.1624892058593.37142
NW_015374070	Koludarov_et_al_2021	CDS	1315231	1315440	.	-	0	Name=LOC107190403 CDS;ID=EWKMg4ru1zPvdBw+uzMEhS+PpGo.1624892058593.37142
NW_015374070	Koludarov_et_al_2021	CDS	1314730	1314838	.	-	0	Name=LOC107190403 CDS;ID=EWKMg4ru1zPvdBw+uzMEhS+PpGo.1624892058593.37142
NW_015374070	Koludarov_et_al_2021	CDS	1306335	1306418	.	-	0	Name=LOC107190403 CDS;ID=EWKMg4ru1zPvdBw+uzMEhS+PpGo.1624892058593.37142
NW_015374070	Koludarov_et_al_2021	CDS	1305912	1306007	.	-	0	Name=LOC107190403 CDS;ID=EWKMg4ru1zPvdBw+uzMEhS+PpGo.1624892058593.37142
NW_015374070	Koludarov_et_al_2021	CDS	1303716	1303840	.	-	0	Name=LOC107190403 CDS;ID=EWKMg4ru1zPvdBw+uzMEhS+PpGo.1624892058593.37142
NW_015374070	Koludarov_et_al_2021	CDS	1302747	1303009	.	-	0	Name=LOC107190403 CDS;ID=EWKMg4ru1zPvdBw+uzMEhS+PpGo.1624892058593.37142
NW_015374070	Koludarov_et_al_2021	CDS	1358218	1358408	.	-	0	Name=LOC107190314 CDS;ID=EWKMg4ru1zPvdBw+uzMEhS+PpGo.1624892058593.37143
NW_015374070	Koludarov_et_al_2021	CDS	1357525	1357751	.	-	0	Name=LOC107190314 CDS;ID=EWKMg4ru1zPvdBw+uzMEhS+PpGo.1624892058593.37143
NW_015374070	Koludarov_et_al_2021	CDS	1355540	1355828	.	-	0	Name=LOC107190314 CDS;ID=EWKMg4ru1zPvdBw+uzMEhS+PpGo.1624892058593.37143
NW_015374070	Koludarov_et_al_2021	CDS	1354105	1354294	.	-	0	Name=LOC107190314 CDS;ID=EWKMg4ru1zPvdBw+uzMEhS+PpGo.1624892058593.37143
NW_015374070	Koludarov_et_al_2021	CDS	1345726	1346019	.	-	0	Name=LOC107190314 CDS;ID=EWKMg4ru1zPvdBw+uzMEhS+PpGo.1624892058593.37143
NW_015374070	Koludarov_et_al_2021	CDS	1338163	1338660	.	-	0	Name=LOC107190314 CDS;ID=EWKMg4ru1zPvdBw+uzMEhS+PpGo.1624892058593.37143
NW_015374070	Koludarov_et_al_2021	CDS	1426437	1426627	.	-	0	Name=LOC107190347 CDS;ID=EWKMg4ru1zPvdBw+uzMEhS+PpGo.1624892058593.37144
NW_015374070	Koludarov_et_al_2021	CDS	1420042	1420192	.	-	0	Name=LOC107190347 CDS;ID=EWKMg4ru1zPvdBw+uzMEhS+PpGo.1624892058593.37144
NW_015374070	Koludarov_et_al_2021	CDS	1418205	1418442	.	-	0	Name=LOC107190347 CDS;ID=EWKMg4ru1zPvdBw+uzMEhS+PpGo.1624892058593.37144
NW_015374070	Koludarov_et_al_2021	CDS	1416406	1416631	.	-	0	Name=LOC107190347 CDS;ID=EWKMg4ru1zPvdBw+uzMEhS+PpGo.1624892058593.37144
NW_015374070	Koludarov_et_al_2021	CDS	1410664	1410862	.	-	0	Name=LOC107190347 CDS;ID=EWKMg4ru1zPvdBw+uzMEhS+PpGo.1624892058593.37144
NW_015374070	Koludarov_et_al_2021	CDS	1409990	1410182	.	-	0	Name=LOC107190347 CDS;ID=EWKMg4ru1zPvdBw+uzMEhS+PpGo.1624892058593.37144
NW_015374070	Koludarov_et_al_2021	CDS	1409214	1409360	.	-	0	Name=LOC107190347 CDS;ID=EWKMg4ru1zPvdBw+uzMEhS+PpGo.1624892058593.37144
NW_015374070	Koludarov_et_al_2021	CDS	1408985	1409122	.	-	0	Name=LOC107190347 CDS;ID=EWKMg4ru1zPvdBw+uzMEhS+PpGo.1624892058593.37144
NW_015374070	Koludarov_et_al_2021	CDS	1408680	1408837	.	-	0	Name=LOC107190347 CDS;ID=EWKMg4ru1zPvdBw+uzMEhS+PpGo.1624892058593.37144
NW_015374070	Koludarov_et_al_2021	CDS	1408141	1408449	.	-	0	Name=LOC107190347 CDS;ID=EWKMg4ru1zPvdBw+uzMEhS+PpGo.1624892058593.37144
NW_015374070	Koludarov_et_al_2021	CDS	519263	519430	.	+	0	Name=LOC107190312 CDS;ID=EWKMg4ru1zPvdBw+uzMEhS+PpGo.1624892058593.37145
NW_015374070	Koludarov_et_al_2021	CDS	521452	521665	.	+	0	Name=LOC107190312 CDS;ID=EWKMg4ru1zPvdBw+uzMEhS+PpGo.1624892058593.37145
NW_015374070	Koludarov_et_al_2021	CDS	523035	523308	.	+	0	Name=LOC107190312 CDS;ID=EWKMg4ru1zPvdBw+uzMEhS+PpGo.1624892058593.37145
NW_015374070	Koludarov_et_al_2021	CDS	524644	524767	.	+	0	Name=LOC107190312 CDS;ID=EWKMg4ru1zPvdBw+uzMEhS+PpGo.1624892058593.37145
NW_015374070	Koludarov_et_al_2021	CDS	524848	524989	.	+	0	Name=LOC107190312 CDS;ID=EWKMg4ru1zPvdBw+uzMEhS+PpGo.1624892058593.37145
NW_015374070	Koludarov_et_al_2021	CDS	525617	525743	.	+	0	Name=LOC107190312 CDS;ID=EWKMg4ru1zPvdBw+uzMEhS+PpGo.1624892058593.37145
NW_015374070	Koludarov_et_al_2021	CDS	528284	528488	.	+	0	Name=LOC107190312 CDS;ID=EWKMg4ru1zPvdBw+uzMEhS+PpGo.1624892058593.37145
NW_015374070	Koludarov_et_al_2021	CDS	528985	529131	.	+	0	Name=LOC107190312 CDS;ID=EWKMg4ru1zPvdBw+uzMEhS+PpGo.1624892058593.37145
NW_015374070	Koludarov_et_al_2021	CDS	530127	530259	.	+	0	Name=LOC107190312 CDS;ID=EWKMg4ru1zPvdBw+uzMEhS+PpGo.1624892058593.37145
NW_015374070	Koludarov_et_al_2021	CDS	532176	532403	.	+	0	Name=LOC107190312 CDS;ID=EWKMg4ru1zPvdBw+uzMEhS+PpGo.1624892058593.37145
NW_015374070	Koludarov_et_al_2021	CDS	534330	534659	.	+	0	Name=LOC107190312 CDS;ID=EWKMg4ru1zPvdBw+uzMEhS+PpGo.1624892058593.37145
NW_015374070	Koludarov_et_al_2021	CDS	535347	535711	.	+	0	Name=LOC107190312 CDS;ID=EWKMg4ru1zPvdBw+uzMEhS+PpGo.1624892058593.37145
NW_015374070	Koludarov_et_al_2021	CDS	3185354	3185770	.	-	0	Name=LOC107190405 CDS;ID=EWKMg4ru1zPvdBw+uzMEhS+PpGo.1624892058593.37146
NW_015374070	Koludarov_et_al_2021	CDS	3171185	3171311	.	-	0	Name=LOC107190405 CDS;ID=EWKMg4ru1zPvdBw+uzMEhS+PpGo.1624892058593.37146
NW_015374070	Koludarov_et_al_2021	CDS	3171013	3171095	.	-	0	Name=LOC107190405 CDS;ID=EWKMg4ru1zPvdBw+uzMEhS+PpGo.1624892058593.37146
NW_015374070	Koludarov_et_al_2021	CDS	3170653	3170895	.	-	0	Name=LOC107190405 CDS;ID=EWKMg4ru1zPvdBw+uzMEhS+PpGo.1624892058593.37146
NW_015374070	Koludarov_et_al_2021	CDS	3169507	3169728	.	-	0	Name=LOC107190405 CDS;ID=EWKMg4ru1zPvdBw+uzMEhS+PpGo.1624892058593.37146
NW_015374070	Koludarov_et_al_2021	CDS	2285082	2285226	.	-	0	Name=LOC107190322 CDS;ID=EWKMg4ru1zPvdBw+uzMEhS+PpGo.1624892058593.37147
NW_015374070	Koludarov_et_al_2021	CDS	2283487	2283671	.	-	0	Name=LOC107190322 CDS;ID=EWKMg4ru1zPvdBw+uzMEhS+PpGo.1624892058593.37147
NW_015374070	Koludarov_et_al_2021	CDS	2283154	2283350	.	-	0	Name=LOC107190322 CDS;ID=EWKMg4ru1zPvdBw+uzMEhS+PpGo.1624892058593.37147
NW_015374070	Koludarov_et_al_2021	CDS	2276157	2283058	.	-	0	Name=LOC107190322 CDS;ID=EWKMg4ru1zPvdBw+uzMEhS+PpGo.1624892058593.37147
NW_015374070	Koludarov_et_al_2021	CDS	2275865	2276076	.	-	0	Name=LOC107190322 CDS;ID=EWKMg4ru1zPvdBw+uzMEhS+PpGo.1624892058593.37147
NW_015374070	Koludarov_et_al_2021	CDS	2275484	2275787	.	-	0	Name=LOC107190322 CDS;ID=EWKMg4ru1zPvdBw+uzMEhS+PpGo.1624892058593.37147
NW_015374070	Koludarov_et_al_2021	CDS	2275198	2275376	.	-	0	Name=LOC107190322 CDS;ID=EWKMg4ru1zPvdBw+uzMEhS+PpGo.1624892058593.37147
NW_015374070	Koludarov_et_al_2021	CDS	2274940	2275126	.	-	0	Name=LOC107190322 CDS;ID=EWKMg4ru1zPvdBw+uzMEhS+PpGo.1624892058593.37147
NW_015374070	Koludarov_et_al_2021	CDS	2274620	2274852	.	-	0	Name=LOC107190322 CDS;ID=EWKMg4ru1zPvdBw+uzMEhS+PpGo.1624892058593.37147
NW_015374070	Koludarov_et_al_2021	CDS	2274128	2274533	.	-	0	Name=LOC107190322 CDS;ID=EWKMg4ru1zPvdBw+uzMEhS+PpGo.1624892058593.37147
NW_015374070	Koludarov_et_al_2021	CDS	2273945	2274050	.	-	0	Name=LOC107190322 CDS;ID=EWKMg4ru1zPvdBw+uzMEhS+PpGo.1624892058593.37147
NW_015374070	Koludarov_et_al_2021	CDS	2273536	2273881	.	-	0	Name=LOC107190322 CDS;ID=EWKMg4ru1zPvdBw+uzMEhS+PpGo.1624892058593.37147
NW_015374070	Koludarov_et_al_2021	CDS	2273430	2273474	.	-	0	Name=LOC107190322 CDS;ID=EWKMg4ru1zPvdBw+uzMEhS+PpGo.1624892058593.37147
NW_015374070	Koludarov_et_al_2021	CDS	2273232	2273348	.	-	0	Name=LOC107190322 CDS;ID=EWKMg4ru1zPvdBw+uzMEhS+PpGo.1624892058593.37147
NW_015374070	Koludarov_et_al_2021	CDS	2273053	2273155	.	-	0	Name=LOC107190322 CDS;ID=EWKMg4ru1zPvdBw+uzMEhS+PpGo.1624892058593.37147
NW_015374070	Koludarov_et_al_2021	CDS	2270719	2272973	.	-	0	Name=LOC107190322 CDS;ID=EWKMg4ru1zPvdBw+uzMEhS+PpGo.1624892058593.37147
NW_015374070	Koludarov_et_al_2021	CDS	2785980	2786015	.	+	0	Name=LOC107190326 CDS;ID=EWKMg4ru1zPvdBw+uzMEhS+PpGo.1624892058593.37148
NW_015374070	Koludarov_et_al_2021	CDS	2792928	2793086	.	+	0	Name=LOC107190326 CDS;ID=EWKMg4ru1zPvdBw+uzMEhS+PpGo.1624892058593.37148
NW_015374070	Koludarov_et_al_2021	CDS	2793697	2793840	.	+	0	Name=LOC107190326 CDS;ID=EWKMg4ru1zPvdBw+uzMEhS+PpGo.1624892058593.37148
NW_015374070	Koludarov_et_al_2021	CDS	2795284	2795389	.	+	0	Name=LOC107190326 CDS;ID=EWKMg4ru1zPvdBw+uzMEhS+PpGo.1624892058593.37148
NW_015374070	Koludarov_et_al_2021	CDS	2795845	2795968	.	+	0	Name=LOC107190326 CDS;ID=EWKMg4ru1zPvdBw+uzMEhS+PpGo.1624892058593.37148
NW_015374070	Koludarov_et_al_2021	CDS	2796501	2796686	.	+	0	Name=LOC107190326 CDS;ID=EWKMg4ru1zPvdBw+uzMEhS+PpGo.1624892058593.37148
NW_015374070	Koludarov_et_al_2021	CDS	2797287	2797451	.	+	0	Name=LOC107190326 CDS;ID=EWKMg4ru1zPvdBw+uzMEhS+PpGo.1624892058593.37148
NW_015374070	Koludarov_et_al_2021	CDS	2797929	2798251	.	+	0	Name=LOC107190326 CDS;ID=EWKMg4ru1zPvdBw+uzMEhS+PpGo.1624892058593.37148
NW_015374070	Koludarov_et_al_2021	CDS	2799151	2799348	.	+	0	Name=LOC107190326 CDS;ID=EWKMg4ru1zPvdBw+uzMEhS+PpGo.1624892058593.37148
NW_015374070	Koludarov_et_al_2021	CDS	2799481	2799700	.	+	0	Name=LOC107190326 CDS;ID=EWKMg4ru1zPvdBw+uzMEhS+PpGo.1624892058593.37148
NW_015374070	Koludarov_et_al_2021	CDS	449987	449997	.	-	0	Name=LOC107190336 CDS;ID=EWKMg4ru1zPvdBw+uzMEhS+PpGo.1624892058593.37149
NW_015374070	Koludarov_et_al_2021	CDS	442704	443067	.	-	0	Name=LOC107190336 CDS;ID=EWKMg4ru1zPvdBw+uzMEhS+PpGo.1624892058593.37149
NW_015374070	Koludarov_et_al_2021	CDS	440685	441003	.	-	0	Name=LOC107190336 CDS;ID=EWKMg4ru1zPvdBw+uzMEhS+PpGo.1624892058593.37149
NW_015374070	Koludarov_et_al_2021	CDS	439642	439866	.	-	0	Name=LOC107190336 CDS;ID=EWKMg4ru1zPvdBw+uzMEhS+PpGo.1624892058593.37149
NW_015374070	Koludarov_et_al_2021	CDS	438754	439117	.	-	0	Name=LOC107190336 CDS;ID=EWKMg4ru1zPvdBw+uzMEhS+PpGo.1624892058593.37149
NW_015374070	Koludarov_et_al_2021	CDS	438499	438660	.	-	0	Name=LOC107190336 CDS;ID=EWKMg4ru1zPvdBw+uzMEhS+PpGo.1624892058593.37149
NW_015374070	Koludarov_et_al_2021	CDS	438101	438355	.	-	0	Name=LOC107190336 CDS;ID=EWKMg4ru1zPvdBw+uzMEhS+PpGo.1624892058593.37149
NW_015374070	Koludarov_et_al_2021	CDS	437842	438017	.	-	0	Name=LOC107190336 CDS;ID=EWKMg4ru1zPvdBw+uzMEhS+PpGo.1624892058593.37149
NW_015374070	Koludarov_et_al_2021	CDS	437616	437686	.	-	0	Name=LOC107190336 CDS;ID=EWKMg4ru1zPvdBw+uzMEhS+PpGo.1624892058593.37149
NW_015374070	Koludarov_et_al_2021	CDS	759742	759798	.	-	0	Name=LOC107190334 CDS;ID=EWKMg4ru1zPvdBw+uzMEhS+PpGo.1624892058594.37150
NW_015374070	Koludarov_et_al_2021	CDS	759467	759660	.	-	0	Name=LOC107190334 CDS;ID=EWKMg4ru1zPvdBw+uzMEhS+PpGo.1624892058594.37150
NW_015374070	Koludarov_et_al_2021	CDS	759110	759316	.	-	0	Name=LOC107190334 CDS;ID=EWKMg4ru1zPvdBw+uzMEhS+PpGo.1624892058594.37150
NW_015374070	Koludarov_et_al_2021	CDS	758876	758995	.	-	0	Name=LOC107190334 CDS;ID=EWKMg4ru1zPvdBw+uzMEhS+PpGo.1624892058594.37150
NW_015374070	Koludarov_et_al_2021	CDS	758621	758799	.	-	0	Name=LOC107190334 CDS;ID=EWKMg4ru1zPvdBw+uzMEhS+PpGo.1624892058594.37150
NW_015374070	Koludarov_et_al_2021	CDS	758321	758544	.	-	0	Name=LOC107190334 CDS;ID=EWKMg4ru1zPvdBw+uzMEhS+PpGo.1624892058594.37150
NW_015374070	Koludarov_et_al_2021	CDS	758065	758259	.	-	0	Name=LOC107190334 CDS;ID=EWKMg4ru1zPvdBw+uzMEhS+PpGo.1624892058594.37150
NW_015374070	Koludarov_et_al_2021	CDS	757772	757952	.	-	0	Name=LOC107190334 CDS;ID=EWKMg4ru1zPvdBw+uzMEhS+PpGo.1624892058594.37150
NW_015374070	Koludarov_et_al_2021	CDS	757580	757692	.	-	0	Name=LOC107190334 CDS;ID=EWKMg4ru1zPvdBw+uzMEhS+PpGo.1624892058594.37150
NW_015374070	Koludarov_et_al_2021	CDS	757268	757478	.	-	0	Name=LOC107190334 CDS;ID=EWKMg4ru1zPvdBw+uzMEhS+PpGo.1624892058594.37150
NW_015374070	Koludarov_et_al_2021	CDS	757023	757186	.	-	0	Name=LOC107190334 CDS;ID=EWKMg4ru1zPvdBw+uzMEhS+PpGo.1624892058594.37150
NW_015374070	Koludarov_et_al_2021	CDS	756762	756913	.	-	0	Name=LOC107190334 CDS;ID=EWKMg4ru1zPvdBw+uzMEhS+PpGo.1624892058594.37150
NW_015374070	Koludarov_et_al_2021	CDS	756509	756689	.	-	0	Name=LOC107190334 CDS;ID=EWKMg4ru1zPvdBw+uzMEhS+PpGo.1624892058594.37150
NW_015374070	Koludarov_et_al_2021	CDS	756244	756427	.	-	0	Name=LOC107190334 CDS;ID=EWKMg4ru1zPvdBw+uzMEhS+PpGo.1624892058594.37150
NW_015374070	Koludarov_et_al_2021	CDS	755940	756146	.	-	0	Name=LOC107190334 CDS;ID=EWKMg4ru1zPvdBw+uzMEhS+PpGo.1624892058594.37150
NW_015374070	Koludarov_et_al_2021	CDS	754864	755868	.	-	0	Name=LOC107190334 CDS;ID=EWKMg4ru1zPvdBw+uzMEhS+PpGo.1624892058594.37150
NW_015374070	Koludarov_et_al_2021	CDS	753783	753986	.	-	0	Name=LOC107190334 CDS;ID=EWKMg4ru1zPvdBw+uzMEhS+PpGo.1624892058594.37150
NW_015374070	Koludarov_et_al_2021	CDS	753568	753703	.	-	0	Name=LOC107190334 CDS;ID=EWKMg4ru1zPvdBw+uzMEhS+PpGo.1624892058594.37150
NW_015374070	Koludarov_et_al_2021	CDS	753301	753494	.	-	0	Name=LOC107190334 CDS;ID=EWKMg4ru1zPvdBw+uzMEhS+PpGo.1624892058594.37150
NW_015374070	Koludarov_et_al_2021	CDS	753000	753214	.	-	0	Name=LOC107190334 CDS;ID=EWKMg4ru1zPvdBw+uzMEhS+PpGo.1624892058594.37150
NW_015374070	Koludarov_et_al_2021	CDS	752622	752771	.	-	0	Name=LOC107190334 CDS;ID=EWKMg4ru1zPvdBw+uzMEhS+PpGo.1624892058594.37150
NW_015374070	Koludarov_et_al_2021	CDS	750261	750443	.	-	0	Name=LOC107190334 CDS;ID=EWKMg4ru1zPvdBw+uzMEhS+PpGo.1624892058594.37150
NW_015374070	Koludarov_et_al_2021	CDS	749948	750116	.	-	0	Name=LOC107190334 CDS;ID=EWKMg4ru1zPvdBw+uzMEhS+PpGo.1624892058594.37150
NW_015374070	Koludarov_et_al_2021	CDS	749709	749867	.	-	0	Name=LOC107190334 CDS;ID=EWKMg4ru1zPvdBw+uzMEhS+PpGo.1624892058594.37150
NW_015374070	Koludarov_et_al_2021	CDS	749262	749449	.	-	0	Name=LOC107190334 CDS;ID=EWKMg4ru1zPvdBw+uzMEhS+PpGo.1624892058594.37150
NW_015374070	Koludarov_et_al_2021	CDS	748778	748940	.	-	0	Name=LOC107190334 CDS;ID=EWKMg4ru1zPvdBw+uzMEhS+PpGo.1624892058594.37150
NW_015374070	Koludarov_et_al_2021	CDS	748536	748709	.	-	0	Name=LOC107190334 CDS;ID=EWKMg4ru1zPvdBw+uzMEhS+PpGo.1624892058594.37150
NW_015374070	Koludarov_et_al_2021	CDS	748302	748448	.	-	0	Name=LOC107190334 CDS;ID=EWKMg4ru1zPvdBw+uzMEhS+PpGo.1624892058594.37150
NW_015374070	Koludarov_et_al_2021	CDS	748062	748236	.	-	0	Name=LOC107190334 CDS;ID=EWKMg4ru1zPvdBw+uzMEhS+PpGo.1624892058594.37150
NW_015374070	Koludarov_et_al_2021	CDS	747873	747991	.	-	0	Name=LOC107190334 CDS;ID=EWKMg4ru1zPvdBw+uzMEhS+PpGo.1624892058594.37150
NW_015374070	Koludarov_et_al_2021	CDS	2144943	2144945	.	-	0	Name=LOC107190318 CDS;ID=EWKMg4ru1zPvdBw+uzMEhS+PpGo.1624892058594.37151
NW_015374070	Koludarov_et_al_2021	CDS	2144620	2144748	.	-	0	Name=LOC107190318 CDS;ID=EWKMg4ru1zPvdBw+uzMEhS+PpGo.1624892058594.37151
NW_015374070	Koludarov_et_al_2021	CDS	2144343	2144528	.	-	0	Name=LOC107190318 CDS;ID=EWKMg4ru1zPvdBw+uzMEhS+PpGo.1624892058594.37151
NW_015374070	Koludarov_et_al_2021	CDS	2144114	2144265	.	-	0	Name=LOC107190318 CDS;ID=EWKMg4ru1zPvdBw+uzMEhS+PpGo.1624892058594.37151
NW_015374070	Koludarov_et_al_2021	CDS	2142959	2143319	.	-	0	Name=LOC107190318 CDS;ID=EWKMg4ru1zPvdBw+uzMEhS+PpGo.1624892058594.37151
NW_015374070	Koludarov_et_al_2021	CDS	2142762	2142891	.	-	0	Name=LOC107190318 CDS;ID=EWKMg4ru1zPvdBw+uzMEhS+PpGo.1624892058594.37151
NW_015374070	Koludarov_et_al_2021	CDS	2142514	2142699	.	-	0	Name=LOC107190318 CDS;ID=EWKMg4ru1zPvdBw+uzMEhS+PpGo.1624892058594.37151
NW_015374070	Koludarov_et_al_2021	CDS	2142133	2142431	.	-	0	Name=LOC107190318 CDS;ID=EWKMg4ru1zPvdBw+uzMEhS+PpGo.1624892058594.37151
NW_015374070	Koludarov_et_al_2021	CDS	2141777	2142042	.	-	0	Name=LOC107190318 CDS;ID=EWKMg4ru1zPvdBw+uzMEhS+PpGo.1624892058594.37151
NW_015374070	Koludarov_et_al_2021	CDS	2136554	2137932	.	-	0	Name=LOC107190318 CDS;ID=EWKMg4ru1zPvdBw+uzMEhS+PpGo.1624892058594.37151
NW_015374070	Koludarov_et_al_2021	CDS	2136060	2136181	.	-	0	Name=LOC107190318 CDS;ID=EWKMg4ru1zPvdBw+uzMEhS+PpGo.1624892058594.37151
NW_015374070	Koludarov_et_al_2021	CDS	2134503	2135990	.	-	0	Name=LOC107190318 CDS;ID=EWKMg4ru1zPvdBw+uzMEhS+PpGo.1624892058594.37151
NW_015374070	Koludarov_et_al_2021	CDS	2891653	2891950	.	-	0	Name=LOC107190360 CDS;ID=EWKMg4ru1zPvdBw+uzMEhS+PpGo.1624892058594.37152
NW_015374070	Koludarov_et_al_2021	CDS	2890232	2890500	.	-	0	Name=LOC107190360 CDS;ID=EWKMg4ru1zPvdBw+uzMEhS+PpGo.1624892058594.37152
NW_015374070	Koludarov_et_al_2021	CDS	2889235	2889399	.	-	0	Name=LOC107190360 CDS;ID=EWKMg4ru1zPvdBw+uzMEhS+PpGo.1624892058594.37152
NW_015374070	Koludarov_et_al_2021	CDS	2888352	2888790	.	-	0	Name=LOC107190360 CDS;ID=EWKMg4ru1zPvdBw+uzMEhS+PpGo.1624892058594.37152
NW_015374070	Koludarov_et_al_2021	CDS	2887475	2887716	.	-	0	Name=LOC107190360 CDS;ID=EWKMg4ru1zPvdBw+uzMEhS+PpGo.1624892058594.37152
NW_015374070	Koludarov_et_al_2021	CDS	2886877	2887401	.	-	0	Name=LOC107190360 CDS;ID=EWKMg4ru1zPvdBw+uzMEhS+PpGo.1624892058594.37152
NW_015374070	Koludarov_et_al_2021	CDS	2886193	2886545	.	-	0	Name=LOC107190360 CDS;ID=EWKMg4ru1zPvdBw+uzMEhS+PpGo.1624892058594.37152
NW_015374070	Koludarov_et_al_2021	CDS	2885865	2886079	.	-	0	Name=LOC107190360 CDS;ID=EWKMg4ru1zPvdBw+uzMEhS+PpGo.1624892058594.37152
NW_015374070	Koludarov_et_al_2021	CDS	2885062	2885621	.	-	0	Name=LOC107190360 CDS;ID=EWKMg4ru1zPvdBw+uzMEhS+PpGo.1624892058594.37152
NW_015374070	Koludarov_et_al_2021	CDS	2884518	2884826	.	-	0	Name=LOC107190360 CDS;ID=EWKMg4ru1zPvdBw+uzMEhS+PpGo.1624892058594.37152
NW_015374070	Koludarov_et_al_2021	CDS	2884143	2884437	.	-	0	Name=LOC107190360 CDS;ID=EWKMg4ru1zPvdBw+uzMEhS+PpGo.1624892058594.37152
NW_015374070	Koludarov_et_al_2021	CDS	2882426	2884070	.	-	0	Name=LOC107190360 CDS;ID=EWKMg4ru1zPvdBw+uzMEhS+PpGo.1624892058594.37152
NW_015374070	Koludarov_et_al_2021	CDS	2881800	2882010	.	-	0	Name=LOC107190360 CDS;ID=EWKMg4ru1zPvdBw+uzMEhS+PpGo.1624892058594.37152
NW_015374070	Koludarov_et_al_2021	CDS	1442532	1442662	.	+	0	Name=LOC107190361 CDS;ID=EWKMg4ru1zPvdBw+uzMEhS+PpGo.1624892058594.37153
NW_015374070	Koludarov_et_al_2021	CDS	1442740	1442974	.	+	0	Name=LOC107190361 CDS;ID=EWKMg4ru1zPvdBw+uzMEhS+PpGo.1624892058594.37153
NW_015374070	Koludarov_et_al_2021	CDS	1443109	1443387	.	+	0	Name=LOC107190361 CDS;ID=EWKMg4ru1zPvdBw+uzMEhS+PpGo.1624892058594.37153
NW_015374070	Koludarov_et_al_2021	CDS	1443452	1443656	.	+	0	Name=LOC107190361 CDS;ID=EWKMg4ru1zPvdBw+uzMEhS+PpGo.1624892058594.37153
NW_015374070	Koludarov_et_al_2021	CDS	1444104	1444205	.	+	0	Name=LOC107190361 CDS;ID=EWKMg4ru1zPvdBw+uzMEhS+PpGo.1624892058594.37153
NW_015374070	Koludarov_et_al_2021	CDS	1444288	1444398	.	+	0	Name=LOC107190361 CDS;ID=EWKMg4ru1zPvdBw+uzMEhS+PpGo.1624892058594.37153
NW_015374070	Koludarov_et_al_2021	CDS	1444482	1444578	.	+	0	Name=LOC107190361 CDS;ID=EWKMg4ru1zPvdBw+uzMEhS+PpGo.1624892058594.37153
NW_015374070	Koludarov_et_al_2021	CDS	1444669	1444768	.	+	0	Name=LOC107190361 CDS;ID=EWKMg4ru1zPvdBw+uzMEhS+PpGo.1624892058594.37153
NW_015374070	Koludarov_et_al_2021	CDS	1444842	1444925	.	+	0	Name=LOC107190361 CDS;ID=EWKMg4ru1zPvdBw+uzMEhS+PpGo.1624892058594.37153
NW_015374070	Koludarov_et_al_2021	CDS	1444987	1445075	.	+	0	Name=LOC107190361 CDS;ID=EWKMg4ru1zPvdBw+uzMEhS+PpGo.1624892058594.37153
NW_015374070	Koludarov_et_al_2021	CDS	1449509	1449607	.	+	0	Name=LOC107190361 CDS;ID=EWKMg4ru1zPvdBw+uzMEhS+PpGo.1624892058594.37153
NW_015374070	Koludarov_et_al_2021	CDS	1452363	1452441	.	+	0	Name=LOC107190361 CDS;ID=EWKMg4ru1zPvdBw+uzMEhS+PpGo.1624892058594.37153
NW_015374070	Koludarov_et_al_2021	CDS	1251029	1251091	.	+	0	Name=LOC107190355 CDS;ID=EWKMg4ru1zPvdBw+uzMEhS+PpGo.1624892058594.37154
NW_015374070	Koludarov_et_al_2021	CDS	1258038	1259456	.	+	0	Name=LOC107190355 CDS;ID=EWKMg4ru1zPvdBw+uzMEhS+PpGo.1624892058594.37154
NW_015374070	Koludarov_et_al_2021	CDS	430348	430356	.	+	0	Name=LOC107190310 CDS;ID=EWKMg4ru1zPvdBw+uzMEhS+PpGo.1624892058594.37155
NW_015374070	Koludarov_et_al_2021	CDS	430878	431006	.	+	0	Name=LOC107190310 CDS;ID=EWKMg4ru1zPvdBw+uzMEhS+PpGo.1624892058594.37155
NW_015374070	Koludarov_et_al_2021	CDS	431099	431248	.	+	0	Name=LOC107190310 CDS;ID=EWKMg4ru1zPvdBw+uzMEhS+PpGo.1624892058594.37155
NW_015374070	Koludarov_et_al_2021	CDS	431547	431649	.	+	0	Name=LOC107190310 CDS;ID=EWKMg4ru1zPvdBw+uzMEhS+PpGo.1624892058594.37155
NW_015374070	Koludarov_et_al_2021	CDS	431709	432139	.	+	0	Name=LOC107190310 CDS;ID=EWKMg4ru1zPvdBw+uzMEhS+PpGo.1624892058594.37155
NW_015374070	Koludarov_et_al_2021	CDS	432845	433024	.	+	0	Name=LOC107190310 CDS;ID=EWKMg4ru1zPvdBw+uzMEhS+PpGo.1624892058594.37155
NW_015374070	Koludarov_et_al_2021	CDS	433107	433496	.	+	0	Name=LOC107190310 CDS;ID=EWKMg4ru1zPvdBw+uzMEhS+PpGo.1624892058594.37155
NW_015374070	Koludarov_et_al_2021	CDS	433570	433735	.	+	0	Name=LOC107190310 CDS;ID=EWKMg4ru1zPvdBw+uzMEhS+PpGo.1624892058594.37155
NW_015374070	Koludarov_et_al_2021	CDS	433864	434079	.	+	0	Name=LOC107190310 CDS;ID=EWKMg4ru1zPvdBw+uzMEhS+PpGo.1624892058594.37155
NW_015374070	Koludarov_et_al_2021	CDS	434254	434480	.	+	0	Name=LOC107190310 CDS;ID=EWKMg4ru1zPvdBw+uzMEhS+PpGo.1624892058594.37155
NW_015374070	Koludarov_et_al_2021	CDS	434563	434897	.	+	0	Name=LOC107190310 CDS;ID=EWKMg4ru1zPvdBw+uzMEhS+PpGo.1624892058594.37155
NW_015374070	Koludarov_et_al_2021	CDS	436481	436699	.	+	0	Name=LOC107190310 CDS;ID=EWKMg4ru1zPvdBw+uzMEhS+PpGo.1624892058594.37155
NW_015374070	Koludarov_et_al_2021	CDS	436767	436940	.	+	0	Name=LOC107190310 CDS;ID=EWKMg4ru1zPvdBw+uzMEhS+PpGo.1624892058594.37155
NW_015374070	Koludarov_et_al_2021	CDS	437030	437105	.	+	0	Name=LOC107190310 CDS;ID=EWKMg4ru1zPvdBw+uzMEhS+PpGo.1624892058594.37155
NW_015374070	Koludarov_et_al_2021	CDS	437186	437275	.	+	0	Name=LOC107190310 CDS;ID=EWKMg4ru1zPvdBw+uzMEhS+PpGo.1624892058594.37155
NW_015374070	Koludarov_et_al_2021	CDS	437355	437489	.	+	0	Name=LOC107190310 CDS;ID=EWKMg4ru1zPvdBw+uzMEhS+PpGo.1624892058594.37155
NW_015374070	Koludarov_et_al_2021	CDS	2871684	2871830	.	+	0	Name=LOC107190328 CDS;ID=EWKMg4ru1zPvdBw+uzMEhS+PpGo.1624892058594.37156
NW_015374070	Koludarov_et_al_2021	CDS	2873752	2874146	.	+	0	Name=LOC107190328 CDS;ID=EWKMg4ru1zPvdBw+uzMEhS+PpGo.1624892058594.37156
NW_015374070	Koludarov_et_al_2021	CDS	2874794	2875186	.	+	0	Name=LOC107190328 CDS;ID=EWKMg4ru1zPvdBw+uzMEhS+PpGo.1624892058594.37156
NW_015374070	Koludarov_et_al_2021	CDS	2875676	2876089	.	+	0	Name=LOC107190328 CDS;ID=EWKMg4ru1zPvdBw+uzMEhS+PpGo.1624892058594.37156
NW_015374070	Koludarov_et_al_2021	CDS	2877850	2878345	.	+	0	Name=LOC107190328 CDS;ID=EWKMg4ru1zPvdBw+uzMEhS+PpGo.1624892058594.37156
NW_015374070	Koludarov_et_al_2021	CDS	427648	427691	.	-	0	Name=LOC107190309 CDS;ID=EWKMg4ru1zPvdBw+uzMEhS+PpGo.1624892058594.37157
NW_015374070	Koludarov_et_al_2021	CDS	426698	426833	.	-	0	Name=LOC107190309 CDS;ID=EWKMg4ru1zPvdBw+uzMEhS+PpGo.1624892058594.37157
NW_015374070	Koludarov_et_al_2021	CDS	426471	426620	.	-	0	Name=LOC107190309 CDS;ID=EWKMg4ru1zPvdBw+uzMEhS+PpGo.1624892058594.37157
NW_015374070	Koludarov_et_al_2021	CDS	426056	426391	.	-	0	Name=LOC107190309 CDS;ID=EWKMg4ru1zPvdBw+uzMEhS+PpGo.1624892058594.37157
NW_015374070	Koludarov_et_al_2021	CDS	425520	425852	.	-	0	Name=LOC107190309 CDS;ID=EWKMg4ru1zPvdBw+uzMEhS+PpGo.1624892058594.37157
NW_015374070	Koludarov_et_al_2021	CDS	425304	425441	.	-	0	Name=LOC107190309 CDS;ID=EWKMg4ru1zPvdBw+uzMEhS+PpGo.1624892058594.37157
NW_015374070	Koludarov_et_al_2021	CDS	425034	425231	.	-	0	Name=LOC107190309 CDS;ID=EWKMg4ru1zPvdBw+uzMEhS+PpGo.1624892058594.37157
NW_015374070	Koludarov_et_al_2021	CDS	424710	424946	.	-	0	Name=LOC107190309 CDS;ID=EWKMg4ru1zPvdBw+uzMEhS+PpGo.1624892058594.37157
NW_015374070	Koludarov_et_al_2021	CDS	424289	424622	.	-	0	Name=LOC107190309 CDS;ID=EWKMg4ru1zPvdBw+uzMEhS+PpGo.1624892058594.37157
NW_015374070	Koludarov_et_al_2021	CDS	423968	424217	.	-	0	Name=LOC107190309 CDS;ID=EWKMg4ru1zPvdBw+uzMEhS+PpGo.1624892058594.37157
NW_015374070	Koludarov_et_al_2021	CDS	423665	423894	.	-	0	Name=LOC107190309 CDS;ID=EWKMg4ru1zPvdBw+uzMEhS+PpGo.1624892058594.37157
NW_015374070	Koludarov_et_al_2021	CDS	423214	423574	.	-	0	Name=LOC107190309 CDS;ID=EWKMg4ru1zPvdBw+uzMEhS+PpGo.1624892058594.37157
NW_015374070	Koludarov_et_al_2021	CDS	422932	423075	.	-	0	Name=LOC107190309 CDS;ID=EWKMg4ru1zPvdBw+uzMEhS+PpGo.1624892058594.37157
NW_015374070	Koludarov_et_al_2021	CDS	422504	422843	.	-	0	Name=LOC107190309 CDS;ID=EWKMg4ru1zPvdBw+uzMEhS+PpGo.1624892058594.37157
NW_015374070	Koludarov_et_al_2021	CDS	422236	422423	.	-	0	Name=LOC107190309 CDS;ID=EWKMg4ru1zPvdBw+uzMEhS+PpGo.1624892058594.37157
NW_015374070	Koludarov_et_al_2021	CDS	421998	422145	.	-	0	Name=LOC107190309 CDS;ID=EWKMg4ru1zPvdBw+uzMEhS+PpGo.1624892058594.37157
NW_015374070	Koludarov_et_al_2021	CDS	421761	421913	.	-	0	Name=LOC107190309 CDS;ID=EWKMg4ru1zPvdBw+uzMEhS+PpGo.1624892058594.37157
NW_015374070	Koludarov_et_al_2021	CDS	421495	421695	.	-	0	Name=LOC107190309 CDS;ID=EWKMg4ru1zPvdBw+uzMEhS+PpGo.1624892058594.37157
NW_015374070	Koludarov_et_al_2021	CDS	421289	421422	.	-	0	Name=LOC107190309 CDS;ID=EWKMg4ru1zPvdBw+uzMEhS+PpGo.1624892058594.37157
NW_015374070	Koludarov_et_al_2021	CDS	421101	421185	.	-	0	Name=LOC107190309 CDS;ID=EWKMg4ru1zPvdBw+uzMEhS+PpGo.1624892058594.37157
NW_015374070	Koludarov_et_al_2021	CDS	2305923	2306111	.	-	0	Name=LOC107190323 CDS;ID=EWKMg4ru1zPvdBw+uzMEhS+PpGo.1624892058594.37158
NW_015374070	Koludarov_et_al_2021	CDS	2305746	2305819	.	-	0	Name=LOC107190323 CDS;ID=EWKMg4ru1zPvdBw+uzMEhS+PpGo.1624892058594.37158
NW_015374070	Koludarov_et_al_2021	CDS	2304569	2304809	.	-	0	Name=LOC107190323 CDS;ID=EWKMg4ru1zPvdBw+uzMEhS+PpGo.1624892058594.37158
NW_015374070	Koludarov_et_al_2021	CDS	2303626	2303832	.	-	0	Name=LOC107190323 CDS;ID=EWKMg4ru1zPvdBw+uzMEhS+PpGo.1624892058594.37158
NW_015374070	Koludarov_et_al_2021	CDS	2302549	2302680	.	-	0	Name=LOC107190323 CDS;ID=EWKMg4ru1zPvdBw+uzMEhS+PpGo.1624892058594.37158
NW_015374070	Koludarov_et_al_2021	CDS	2299576	2299773	.	-	0	Name=LOC107190323 CDS;ID=EWKMg4ru1zPvdBw+uzMEhS+PpGo.1624892058594.37158
NW_015374070	Koludarov_et_al_2021	CDS	390741	390821	.	+	0	Name=LOC107190307 CDS;ID=EWKMg4ru1zPvdBw+uzMEhS+PpGo.1624892058594.37159
NW_015374070	Koludarov_et_al_2021	CDS	390984	391100	.	+	0	Name=LOC107190307 CDS;ID=EWKMg4ru1zPvdBw+uzMEhS+PpGo.1624892058594.37159
NW_015374070	Koludarov_et_al_2021	CDS	392378	392591	.	+	0	Name=LOC107190307 CDS;ID=EWKMg4ru1zPvdBw+uzMEhS+PpGo.1624892058594.37159
NW_015374070	Koludarov_et_al_2021	CDS	393978	394186	.	+	0	Name=LOC107190307 CDS;ID=EWKMg4ru1zPvdBw+uzMEhS+PpGo.1624892058594.37159
NW_015374070	Koludarov_et_al_2021	CDS	395254	395595	.	+	0	Name=LOC107190307 CDS;ID=EWKMg4ru1zPvdBw+uzMEhS+PpGo.1624892058594.37159
NW_015374070	Koludarov_et_al_2021	CDS	396589	396852	.	+	0	Name=LOC107190307 CDS;ID=EWKMg4ru1zPvdBw+uzMEhS+PpGo.1624892058594.37159
NW_015374070	Koludarov_et_al_2021	CDS	738901	739038	.	+	0	Name=LOC107190354 CDS;ID=EWKMg4ru1zPvdBw+uzMEhS+PpGo.1624892058594.37160
NW_015374070	Koludarov_et_al_2021	CDS	739113	739314	.	+	0	Name=LOC107190354 CDS;ID=EWKMg4ru1zPvdBw+uzMEhS+PpGo.1624892058594.37160
NW_015374070	Koludarov_et_al_2021	CDS	742164	742339	.	+	0	Name=LOC107190354 CDS;ID=EWKMg4ru1zPvdBw+uzMEhS+PpGo.1624892058594.37160
NW_015374070	Koludarov_et_al_2021	CDS	742471	742653	.	+	0	Name=LOC107190354 CDS;ID=EWKMg4ru1zPvdBw+uzMEhS+PpGo.1624892058594.37160
NW_015374070	Koludarov_et_al_2021	CDS	744221	744326	.	+	0	Name=LOC107190354 CDS;ID=EWKMg4ru1zPvdBw+uzMEhS+PpGo.1624892058594.37160
NW_015374070	Koludarov_et_al_2021	CDS	744494	744570	.	+	0	Name=LOC107190354 CDS;ID=EWKMg4ru1zPvdBw+uzMEhS+PpGo.1624892058594.37160
NW_015374070	Koludarov_et_al_2021	CDS	1573250	1573408	.	-	0	Name=LOC107190317 CDS;ID=EWKMg4ru1zPvdBw+uzMEhS+PpGo.1624892058594.37161
NW_015374070	Koludarov_et_al_2021	CDS	1570496	1570856	.	-	0	Name=LOC107190317 CDS;ID=EWKMg4ru1zPvdBw+uzMEhS+PpGo.1624892058594.37161
NW_015374070	Koludarov_et_al_2021	CDS	1570160	1570368	.	-	0	Name=LOC107190317 CDS;ID=EWKMg4ru1zPvdBw+uzMEhS+PpGo.1624892058594.37161
NW_015374070	Koludarov_et_al_2021	CDS	1567889	1569175	.	-	0	Name=LOC107190317 CDS;ID=EWKMg4ru1zPvdBw+uzMEhS+PpGo.1624892058594.37161
NW_015374070	Koludarov_et_al_2021	CDS	725960	726130	.	+	0	Name=LOC107190348 CDS;ID=EWKMg4ru1zPvdBw+uzMEhS+PpGo.1624892058594.37162
NW_015374070	Koludarov_et_al_2021	CDS	726228	726437	.	+	0	Name=LOC107190348 CDS;ID=EWKMg4ru1zPvdBw+uzMEhS+PpGo.1624892058594.37162
NW_015374070	Koludarov_et_al_2021	CDS	727118	727315	.	+	0	Name=LOC107190348 CDS;ID=EWKMg4ru1zPvdBw+uzMEhS+PpGo.1624892058594.37162
NW_015374070	Koludarov_et_al_2021	CDS	727386	727550	.	+	0	Name=LOC107190348 CDS;ID=EWKMg4ru1zPvdBw+uzMEhS+PpGo.1624892058594.37162
NW_015374070	Koludarov_et_al_2021	CDS	727631	727836	.	+	0	Name=LOC107190348 CDS;ID=EWKMg4ru1zPvdBw+uzMEhS+PpGo.1624892058594.37162
NW_015374070	Koludarov_et_al_2021	CDS	727948	728083	.	+	0	Name=LOC107190348 CDS;ID=EWKMg4ru1zPvdBw+uzMEhS+PpGo.1624892058594.37162
NW_015374070	Koludarov_et_al_2021	CDS	728171	728361	.	+	0	Name=LOC107190348 CDS;ID=EWKMg4ru1zPvdBw+uzMEhS+PpGo.1624892058594.37162
NW_015374070	Koludarov_et_al_2021	CDS	728430	728625	.	+	0	Name=LOC107190348 CDS;ID=EWKMg4ru1zPvdBw+uzMEhS+PpGo.1624892058594.37162
NW_015374070	Koludarov_et_al_2021	CDS	728741	728968	.	+	0	Name=LOC107190348 CDS;ID=EWKMg4ru1zPvdBw+uzMEhS+PpGo.1624892058594.37162
NW_015374070	Koludarov_et_al_2021	CDS	729036	729305	.	+	0	Name=LOC107190348 CDS;ID=EWKMg4ru1zPvdBw+uzMEhS+PpGo.1624892058594.37162
NW_015374070	Koludarov_et_al_2021	CDS	729392	729634	.	+	0	Name=LOC107190348 CDS;ID=EWKMg4ru1zPvdBw+uzMEhS+PpGo.1624892058594.37162
NW_015374070	Koludarov_et_al_2021	CDS	729713	729879	.	+	0	Name=LOC107190348 CDS;ID=EWKMg4ru1zPvdBw+uzMEhS+PpGo.1624892058594.37162
NW_015374070	Koludarov_et_al_2021	CDS	730960	731182	.	+	0	Name=LOC107190348 CDS;ID=EWKMg4ru1zPvdBw+uzMEhS+PpGo.1624892058594.37162
NW_015374070	Koludarov_et_al_2021	CDS	731264	731428	.	+	0	Name=LOC107190348 CDS;ID=EWKMg4ru1zPvdBw+uzMEhS+PpGo.1624892058594.37162
NW_015374070	Koludarov_et_al_2021	CDS	1547490	1547507	.	-	0	Name=LOC107190337 CDS;ID=EWKMg4ru1zPvdBw+uzMEhS+PpGo.1624892058595.37163
NW_015374070	Koludarov_et_al_2021	CDS	1543543	1543673	.	-	0	Name=LOC107190337 CDS;ID=EWKMg4ru1zPvdBw+uzMEhS+PpGo.1624892058595.37163
NW_015374070	Koludarov_et_al_2021	CDS	1542796	1543045	.	-	0	Name=LOC107190337 CDS;ID=EWKMg4ru1zPvdBw+uzMEhS+PpGo.1624892058595.37163
NW_015374070	Koludarov_et_al_2021	CDS	1542061	1542168	.	-	0	Name=LOC107190337 CDS;ID=EWKMg4ru1zPvdBw+uzMEhS+PpGo.1624892058595.37163
NW_015374070	Koludarov_et_al_2021	CDS	370947	371057	.	-	0	Name=LOC107190349 CDS;ID=EWKMg4ru1zPvdBw+uzMEhS+PpGo.1624892058595.37164
NW_015374070	Koludarov_et_al_2021	CDS	370439	370546	.	-	0	Name=LOC107190349 CDS;ID=EWKMg4ru1zPvdBw+uzMEhS+PpGo.1624892058595.37164
NW_015374070	Koludarov_et_al_2021	CDS	368358	368623	.	-	0	Name=LOC107190349 CDS;ID=EWKMg4ru1zPvdBw+uzMEhS+PpGo.1624892058595.37164
NW_015374070	Koludarov_et_al_2021	CDS	367114	367397	.	-	0	Name=LOC107190349 CDS;ID=EWKMg4ru1zPvdBw+uzMEhS+PpGo.1624892058595.37164
NW_015374070	Koludarov_et_al_2021	CDS	366137	366345	.	-	0	Name=LOC107190349 CDS;ID=EWKMg4ru1zPvdBw+uzMEhS+PpGo.1624892058595.37164
NW_015374070	Koludarov_et_al_2021	CDS	365646	365882	.	-	0	Name=LOC107190349 CDS;ID=EWKMg4ru1zPvdBw+uzMEhS+PpGo.1624892058595.37164
NW_015374070	Koludarov_et_al_2021	CDS	738901	739038	.	+	0	Name=LOC107190354 CDS;ID=EWKMg4ru1zPvdBw+uzMEhS+PpGo.1624892058595.37165
NW_015374070	Koludarov_et_al_2021	CDS	739113	739314	.	+	0	Name=LOC107190354 CDS;ID=EWKMg4ru1zPvdBw+uzMEhS+PpGo.1624892058595.37165
NW_015374070	Koludarov_et_al_2021	CDS	742164	742339	.	+	0	Name=LOC107190354 CDS;ID=EWKMg4ru1zPvdBw+uzMEhS+PpGo.1624892058595.37165
NW_015374070	Koludarov_et_al_2021	CDS	742471	742653	.	+	0	Name=LOC107190354 CDS;ID=EWKMg4ru1zPvdBw+uzMEhS+PpGo.1624892058595.37165
NW_015374070	Koludarov_et_al_2021	CDS	743866	743895	.	+	0	Name=LOC107190354 CDS;ID=EWKMg4ru1zPvdBw+uzMEhS+PpGo.1624892058595.37165
NW_015374070	Koludarov_et_al_2021	CDS	488261	488337	.	+	0	Name=LOC107190367 CDS;ID=EWKMg4ru1zPvdBw+uzMEhS+PpGo.1624892058595.37166
NW_015374070	Koludarov_et_al_2021	CDS	489533	489610	.	+	0	Name=LOC107190367 CDS;ID=EWKMg4ru1zPvdBw+uzMEhS+PpGo.1624892058595.37166
NW_015374070	Koludarov_et_al_2021	CDS	489818	489941	.	+	0	Name=LOC107190367 CDS;ID=EWKMg4ru1zPvdBw+uzMEhS+PpGo.1624892058595.37166
NW_015374070	Koludarov_et_al_2021	CDS	490421	490576	.	+	0	Name=LOC107190367 CDS;ID=EWKMg4ru1zPvdBw+uzMEhS+PpGo.1624892058595.37166
NW_015374070	Koludarov_et_al_2021	CDS	492800	492919	.	+	0	Name=LOC107190367 CDS;ID=EWKMg4ru1zPvdBw+uzMEhS+PpGo.1624892058595.37166
NW_015374070	Koludarov_et_al_2021	CDS	492989	493096	.	+	0	Name=LOC107190367 CDS;ID=EWKMg4ru1zPvdBw+uzMEhS+PpGo.1624892058595.37166
NW_015374070	Koludarov_et_al_2021	CDS	2948909	2949122	.	+	0	Name=LOC107190399 CDS;ID=EWKMg4ru1zPvdBw+uzMEhS+PpGo.1624892058595.37167
NW_015374070	Koludarov_et_al_2021	CDS	2949267	2949588	.	+	0	Name=LOC107190399 CDS;ID=EWKMg4ru1zPvdBw+uzMEhS+PpGo.1624892058595.37167
NW_015374070	Koludarov_et_al_2021	CDS	2949927	2950109	.	+	0	Name=LOC107190399 CDS;ID=EWKMg4ru1zPvdBw+uzMEhS+PpGo.1624892058595.37167
NW_015374070	Koludarov_et_al_2021	CDS	2950206	2950369	.	+	0	Name=LOC107190399 CDS;ID=EWKMg4ru1zPvdBw+uzMEhS+PpGo.1624892058595.37167
NW_015374070	Koludarov_et_al_2021	CDS	2950445	2950905	.	+	0	Name=LOC107190399 CDS;ID=EWKMg4ru1zPvdBw+uzMEhS+PpGo.1624892058595.37167
NW_015374070	Koludarov_et_al_2021	CDS	2951190	2951390	.	+	0	Name=LOC107190399 CDS;ID=EWKMg4ru1zPvdBw+uzMEhS+PpGo.1624892058595.37167
NW_015374070	Koludarov_et_al_2021	CDS	2951788	2952026	.	+	0	Name=LOC107190399 CDS;ID=EWKMg4ru1zPvdBw+uzMEhS+PpGo.1624892058595.37167
NW_015374070	Koludarov_et_al_2021	CDS	2952253	2952567	.	+	0	Name=LOC107190399 CDS;ID=EWKMg4ru1zPvdBw+uzMEhS+PpGo.1624892058595.37167
NW_015374070	Koludarov_et_al_2021	CDS	2953023	2953182	.	+	0	Name=LOC107190399 CDS;ID=EWKMg4ru1zPvdBw+uzMEhS+PpGo.1624892058595.37167
NW_015374070	Koludarov_et_al_2021	CDS	2956728	2956901	.	+	0	Name=LOC107190400 CDS;ID=EWKMg4ru1zPvdBw+uzMEhS+PpGo.1624892058595.37168
NW_015374070	Koludarov_et_al_2021	CDS	2957243	2957482	.	+	0	Name=LOC107190400 CDS;ID=EWKMg4ru1zPvdBw+uzMEhS+PpGo.1624892058595.37168
NW_015374070	Koludarov_et_al_2021	CDS	2958221	2958479	.	+	0	Name=LOC107190400 CDS;ID=EWKMg4ru1zPvdBw+uzMEhS+PpGo.1624892058595.37168
NW_015374070	Koludarov_et_al_2021	CDS	2959244	2959412	.	+	0	Name=LOC107190400 CDS;ID=EWKMg4ru1zPvdBw+uzMEhS+PpGo.1624892058595.37168
NW_015374070	Koludarov_et_al_2021	CDS	2959707	2960008	.	+	0	Name=LOC107190400 CDS;ID=EWKMg4ru1zPvdBw+uzMEhS+PpGo.1624892058595.37168
NW_015374070	Koludarov_et_al_2021	CDS	2960088	2960371	.	+	0	Name=LOC107190400 CDS;ID=EWKMg4ru1zPvdBw+uzMEhS+PpGo.1624892058595.37168
NW_015374070	Koludarov_et_al_2021	CDS	2960719	2960979	.	+	0	Name=LOC107190400 CDS;ID=EWKMg4ru1zPvdBw+uzMEhS+PpGo.1624892058595.37168
NW_015374070	Koludarov_et_al_2021	CDS	2132026	2132195	.	-	0	Name=LOC107190343 CDS;ID=EWKMg4ru1zPvdBw+uzMEhS+PpGo.1624892058595.37169
NW_015374070	Koludarov_et_al_2021	CDS	2130628	2130721	.	-	0	Name=LOC107190343 CDS;ID=EWKMg4ru1zPvdBw+uzMEhS+PpGo.1624892058595.37169
NW_015374070	Koludarov_et_al_2021	CDS	2130300	2130545	.	-	0	Name=LOC107190343 CDS;ID=EWKMg4ru1zPvdBw+uzMEhS+PpGo.1624892058595.37169
NW_015374070	Koludarov_et_al_2021	CDS	2130018	2130163	.	-	0	Name=LOC107190343 CDS;ID=EWKMg4ru1zPvdBw+uzMEhS+PpGo.1624892058595.37169
NW_015374070	Koludarov_et_al_2021	CDS	2129648	2129947	.	-	0	Name=LOC107190343 CDS;ID=EWKMg4ru1zPvdBw+uzMEhS+PpGo.1624892058595.37169
NW_015374070	Koludarov_et_al_2021	CDS	2128870	2129148	.	-	0	Name=LOC107190343 CDS;ID=EWKMg4ru1zPvdBw+uzMEhS+PpGo.1624892058595.37169
NW_015374070	Koludarov_et_al_2021	CDS	2128516	2128773	.	-	0	Name=LOC107190343 CDS;ID=EWKMg4ru1zPvdBw+uzMEhS+PpGo.1624892058595.37169
NW_015374070	Koludarov_et_al_2021	CDS	2128324	2128432	.	-	0	Name=LOC107190343 CDS;ID=EWKMg4ru1zPvdBw+uzMEhS+PpGo.1624892058595.37169
NW_015374070	Koludarov_et_al_2021	CDS	558850	559142	.	+	0	Name=LOC107190352 CDS;ID=EWKMg4ru1zPvdBw+uzMEhS+PpGo.1624892058595.37170
NW_015374070	Koludarov_et_al_2021	CDS	559385	559589	.	+	0	Name=LOC107190352 CDS;ID=EWKMg4ru1zPvdBw+uzMEhS+PpGo.1624892058595.37170
NW_015374070	Koludarov_et_al_2021	CDS	562391	562669	.	+	0	Name=LOC107190352 CDS;ID=EWKMg4ru1zPvdBw+uzMEhS+PpGo.1624892058595.37170
NW_015374070	Koludarov_et_al_2021	CDS	489585	489610	.	+	0	Name=LOC107190367 CDS;ID=EWKMg4ru1zPvdBw+uzMEhS+PpGo.1624892058595.37171
NW_015374070	Koludarov_et_al_2021	CDS	489818	489941	.	+	0	Name=LOC107190367 CDS;ID=EWKMg4ru1zPvdBw+uzMEhS+PpGo.1624892058595.37171
NW_015374070	Koludarov_et_al_2021	CDS	490421	490576	.	+	0	Name=LOC107190367 CDS;ID=EWKMg4ru1zPvdBw+uzMEhS+PpGo.1624892058595.37171
NW_015374070	Koludarov_et_al_2021	CDS	492800	492919	.	+	0	Name=LOC107190367 CDS;ID=EWKMg4ru1zPvdBw+uzMEhS+PpGo.1624892058595.37171
NW_015374070	Koludarov_et_al_2021	CDS	492989	493096	.	+	0	Name=LOC107190367 CDS;ID=EWKMg4ru1zPvdBw+uzMEhS+PpGo.1624892058595.37171
NW_015374070	Koludarov_et_al_2021	CDS	416235	416354	.	+	0	Name=LOC107190308 CDS;ID=EWKMg4ru1zPvdBw+uzMEhS+PpGo.1624892058595.37172
NW_015374070	Koludarov_et_al_2021	CDS	416527	416831	.	+	0	Name=LOC107190308 CDS;ID=EWKMg4ru1zPvdBw+uzMEhS+PpGo.1624892058595.37172
NW_015374070	Koludarov_et_al_2021	CDS	416919	417109	.	+	0	Name=LOC107190308 CDS;ID=EWKMg4ru1zPvdBw+uzMEhS+PpGo.1624892058595.37172
NW_015374070	Koludarov_et_al_2021	CDS	417200	417452	.	+	0	Name=LOC107190308 CDS;ID=EWKMg4ru1zPvdBw+uzMEhS+PpGo.1624892058595.37172
NW_015374070	Koludarov_et_al_2021	CDS	417544	417841	.	+	0	Name=LOC107190308 CDS;ID=EWKMg4ru1zPvdBw+uzMEhS+PpGo.1624892058595.37172
NW_015374070	Koludarov_et_al_2021	CDS	417923	418302	.	+	0	Name=LOC107190308 CDS;ID=EWKMg4ru1zPvdBw+uzMEhS+PpGo.1624892058595.37172
NW_015374070	Koludarov_et_al_2021	CDS	418379	418697	.	+	0	Name=LOC107190308 CDS;ID=EWKMg4ru1zPvdBw+uzMEhS+PpGo.1624892058595.37172
NW_015374070	Koludarov_et_al_2021	CDS	418784	419004	.	+	0	Name=LOC107190308 CDS;ID=EWKMg4ru1zPvdBw+uzMEhS+PpGo.1624892058595.37172
NW_015374070	Koludarov_et_al_2021	CDS	419258	419450	.	+	0	Name=LOC107190308 CDS;ID=EWKMg4ru1zPvdBw+uzMEhS+PpGo.1624892058595.37172
NW_015374070	Koludarov_et_al_2021	CDS	419524	419574	.	+	0	Name=LOC107190308 CDS;ID=EWKMg4ru1zPvdBw+uzMEhS+PpGo.1624892058595.37172
NW_015374070	Koludarov_et_al_2021	CDS	2812484	2812498	.	+	0	Name=LOC107190327 CDS;ID=EWKMg4ru1zPvdBw+uzMEhS+PpGo.1624892058595.37173
NW_015374070	Koludarov_et_al_2021	CDS	2814817	2814913	.	+	0	Name=LOC107190327 CDS;ID=EWKMg4ru1zPvdBw+uzMEhS+PpGo.1624892058595.37173
NW_015374070	Koludarov_et_al_2021	CDS	2815474	2815724	.	+	0	Name=LOC107190327 CDS;ID=EWKMg4ru1zPvdBw+uzMEhS+PpGo.1624892058595.37173
NW_015374070	Koludarov_et_al_2021	CDS	2451780	2451824	.	-	0	Name=LOC107190324 CDS;ID=EWKMg4ru1zPvdBw+uzMEhS+PpGo.1624892058595.37174
NW_015374070	Koludarov_et_al_2021	CDS	2451591	2451701	.	-	0	Name=LOC107190324 CDS;ID=EWKMg4ru1zPvdBw+uzMEhS+PpGo.1624892058595.37174
NW_015374070	Koludarov_et_al_2021	CDS	2451282	2451483	.	-	0	Name=LOC107190324 CDS;ID=EWKMg4ru1zPvdBw+uzMEhS+PpGo.1624892058595.37174
NW_015374070	Koludarov_et_al_2021	CDS	2451060	2451164	.	-	0	Name=LOC107190324 CDS;ID=EWKMg4ru1zPvdBw+uzMEhS+PpGo.1624892058595.37174
NW_015374070	Koludarov_et_al_2021	CDS	2450825	2450988	.	-	0	Name=LOC107190324 CDS;ID=EWKMg4ru1zPvdBw+uzMEhS+PpGo.1624892058595.37174
NW_015374070	Koludarov_et_al_2021	CDS	2450669	2450752	.	-	0	Name=LOC107190324 CDS;ID=EWKMg4ru1zPvdBw+uzMEhS+PpGo.1624892058595.37174
NW_015374070	Koludarov_et_al_2021	CDS	2450411	2450597	.	-	0	Name=LOC107190324 CDS;ID=EWKMg4ru1zPvdBw+uzMEhS+PpGo.1624892058595.37174
NW_015374070	Koludarov_et_al_2021	CDS	2450184	2450345	.	-	0	Name=LOC107190324 CDS;ID=EWKMg4ru1zPvdBw+uzMEhS+PpGo.1624892058595.37174
NW_015374070	Koludarov_et_al_2021	CDS	2449972	2450115	.	-	0	Name=LOC107190324 CDS;ID=EWKMg4ru1zPvdBw+uzMEhS+PpGo.1624892058595.37174
NW_015374070	Koludarov_et_al_2021	CDS	2449800	2449906	.	-	0	Name=LOC107190324 CDS;ID=EWKMg4ru1zPvdBw+uzMEhS+PpGo.1624892058595.37174
NW_015374070	Koludarov_et_al_2021	CDS	2449503	2449680	.	-	0	Name=LOC107190324 CDS;ID=EWKMg4ru1zPvdBw+uzMEhS+PpGo.1624892058595.37174
NW_015374070	Koludarov_et_al_2021	CDS	2449186	2449417	.	-	0	Name=LOC107190324 CDS;ID=EWKMg4ru1zPvdBw+uzMEhS+PpGo.1624892058595.37174
NW_015374070	Koludarov_et_al_2021	CDS	2448873	2449106	.	-	0	Name=LOC107190324 CDS;ID=EWKMg4ru1zPvdBw+uzMEhS+PpGo.1624892058595.37174
NW_015374070	Koludarov_et_al_2021	CDS	2448626	2448803	.	-	0	Name=LOC107190324 CDS;ID=EWKMg4ru1zPvdBw+uzMEhS+PpGo.1624892058595.37174
NW_015374070	Koludarov_et_al_2021	CDS	481288	481949	.	+	0	Name=LOC107190356 CDS;ID=EWKMg4ru1zPvdBw+uzMEhS+PpGo.1624892058595.37175
NW_015374070	Koludarov_et_al_2021	CDS	482014	482344	.	+	0	Name=LOC107190356 CDS;ID=EWKMg4ru1zPvdBw+uzMEhS+PpGo.1624892058595.37175
NW_015374070	Koludarov_et_al_2021	CDS	482420	482754	.	+	0	Name=LOC107190356 CDS;ID=EWKMg4ru1zPvdBw+uzMEhS+PpGo.1624892058595.37175
NW_015374070	Koludarov_et_al_2021	CDS	482821	483046	.	+	0	Name=LOC107190356 CDS;ID=EWKMg4ru1zPvdBw+uzMEhS+PpGo.1624892058595.37175
NW_015374070	Koludarov_et_al_2021	CDS	483122	483460	.	+	0	Name=LOC107190356 CDS;ID=EWKMg4ru1zPvdBw+uzMEhS+PpGo.1624892058595.37175
NW_015374070	Koludarov_et_al_2021	CDS	483554	483707	.	+	0	Name=LOC107190356 CDS;ID=EWKMg4ru1zPvdBw+uzMEhS+PpGo.1624892058595.37175
NW_015374070	Koludarov_et_al_2021	CDS	483801	483964	.	+	0	Name=LOC107190356 CDS;ID=EWKMg4ru1zPvdBw+uzMEhS+PpGo.1624892058595.37175
NW_015374070	Koludarov_et_al_2021	CDS	484068	484367	.	+	0	Name=LOC107190356 CDS;ID=EWKMg4ru1zPvdBw+uzMEhS+PpGo.1624892058595.37175
NW_015374070	Koludarov_et_al_2021	CDS	2842282	2842299	.	+	0	Name=LOC107190392 CDS;ID=EWKMg4ru1zPvdBw+uzMEhS+PpGo.1624892058595.37176
NW_015374070	Koludarov_et_al_2021	CDS	2844174	2844330	.	+	0	Name=LOC107190392 CDS;ID=EWKMg4ru1zPvdBw+uzMEhS+PpGo.1624892058595.37176
NW_015374070	Koludarov_et_al_2021	CDS	2845153	2845208	.	+	0	Name=LOC107190392 CDS;ID=EWKMg4ru1zPvdBw+uzMEhS+PpGo.1624892058595.37176
NW_015374070	Koludarov_et_al_2021	CDS	1436122	1436202	.	-	0	Name=LOC107190340 CDS;ID=EWKMg4ru1zPvdBw+uzMEhS+PpGo.1624892058595.37177
NW_015374070	Koludarov_et_al_2021	CDS	1434274	1434765	.	-	0	Name=LOC107190340 CDS;ID=EWKMg4ru1zPvdBw+uzMEhS+PpGo.1624892058595.37177
NW_015374070	Koludarov_et_al_2021	CDS	1434058	1434172	.	-	0	Name=LOC107190340 CDS;ID=EWKMg4ru1zPvdBw+uzMEhS+PpGo.1624892058595.37177
NW_015374070	Koludarov_et_al_2021	CDS	1433579	1433725	.	-	0	Name=LOC107190340 CDS;ID=EWKMg4ru1zPvdBw+uzMEhS+PpGo.1624892058595.37177
NW_015374070	Koludarov_et_al_2021	CDS	1433399	1433496	.	-	0	Name=LOC107190340 CDS;ID=EWKMg4ru1zPvdBw+uzMEhS+PpGo.1624892058595.37177
NW_015374070	Koludarov_et_al_2021	CDS	815918	815983	.	-	0	Name=LOC107190362 CDS;ID=EWKMg4ru1zPvdBw+uzMEhS+PpGo.1624892058595.37178
NW_015374070	Koludarov_et_al_2021	CDS	815748	815842	.	-	0	Name=LOC107190362 CDS;ID=EWKMg4ru1zPvdBw+uzMEhS+PpGo.1624892058595.37178
NW_015374070	Koludarov_et_al_2021	CDS	814987	815209	.	-	0	Name=LOC107190362 CDS;ID=EWKMg4ru1zPvdBw+uzMEhS+PpGo.1624892058595.37178
NW_015374070	Koludarov_et_al_2021	CDS	814304	814521	.	-	0	Name=LOC107190362 CDS;ID=EWKMg4ru1zPvdBw+uzMEhS+PpGo.1624892058595.37178
NW_015374070	Koludarov_et_al_2021	CDS	813995	814222	.	-	0	Name=LOC107190362 CDS;ID=EWKMg4ru1zPvdBw+uzMEhS+PpGo.1624892058595.37178
NW_015374070	Koludarov_et_al_2021	CDS	813785	813918	.	-	0	Name=LOC107190362 CDS;ID=EWKMg4ru1zPvdBw+uzMEhS+PpGo.1624892058595.37178
NW_015374070	Koludarov_et_al_2021	CDS	813592	813677	.	-	0	Name=LOC107190362 CDS;ID=EWKMg4ru1zPvdBw+uzMEhS+PpGo.1624892058595.37178
NW_015374070	Koludarov_et_al_2021	CDS	813397	813523	.	-	0	Name=LOC107190362 CDS;ID=EWKMg4ru1zPvdBw+uzMEhS+PpGo.1624892058595.37178
NW_015374070	Koludarov_et_al_2021	CDS	813234	813298	.	-	0	Name=LOC107190362 CDS;ID=EWKMg4ru1zPvdBw+uzMEhS+PpGo.1624892058595.37178
NW_015374070	Koludarov_et_al_2021	CDS	734211	734291	.	-	0	Name=LOC107190378 CDS;ID=EWKMg4ru1zPvdBw+uzMEhS+PpGo.1624892058596.37179
NW_015374070	Koludarov_et_al_2021	CDS	733826	733972	.	-	0	Name=LOC107190378 CDS;ID=EWKMg4ru1zPvdBw+uzMEhS+PpGo.1624892058596.37179
NW_015374070	Koludarov_et_al_2021	CDS	733597	733748	.	-	0	Name=LOC107190378 CDS;ID=EWKMg4ru1zPvdBw+uzMEhS+PpGo.1624892058596.37179
NW_015374070	Koludarov_et_al_2021	CDS	733395	733535	.	-	0	Name=LOC107190378 CDS;ID=EWKMg4ru1zPvdBw+uzMEhS+PpGo.1624892058596.37179
NW_015374070	Koludarov_et_al_2021	CDS	733121	733259	.	-	0	Name=LOC107190378 CDS;ID=EWKMg4ru1zPvdBw+uzMEhS+PpGo.1624892058596.37179
NW_015374070	Koludarov_et_al_2021	CDS	732865	733058	.	-	0	Name=LOC107190378 CDS;ID=EWKMg4ru1zPvdBw+uzMEhS+PpGo.1624892058596.37179
NW_015374070	Koludarov_et_al_2021	CDS	732643	732793	.	-	0	Name=LOC107190378 CDS;ID=EWKMg4ru1zPvdBw+uzMEhS+PpGo.1624892058596.37179
NW_015374070	Koludarov_et_al_2021	CDS	731935	732042	.	-	0	Name=LOC107190378 CDS;ID=EWKMg4ru1zPvdBw+uzMEhS+PpGo.1624892058596.37179
NW_015374070	Koludarov_et_al_2021	CDS	731693	731863	.	-	0	Name=LOC107190378 CDS;ID=EWKMg4ru1zPvdBw+uzMEhS+PpGo.1624892058596.37179
NW_015374070	Koludarov_et_al_2021	CDS	826222	826323	.	-	0	Name=LOC107190376 CDS;ID=EWKMg4ru1zPvdBw+uzMEhS+PpGo.1624892058596.37180
NW_015374070	Koludarov_et_al_2021	CDS	825894	826125	.	-	0	Name=LOC107190376 CDS;ID=EWKMg4ru1zPvdBw+uzMEhS+PpGo.1624892058596.37180
NW_015374070	Koludarov_et_al_2021	CDS	825681	825800	.	-	0	Name=LOC107190376 CDS;ID=EWKMg4ru1zPvdBw+uzMEhS+PpGo.1624892058596.37180
NW_015374070	Koludarov_et_al_2021	CDS	825382	825585	.	-	0	Name=LOC107190376 CDS;ID=EWKMg4ru1zPvdBw+uzMEhS+PpGo.1624892058596.37180
NW_015374070	Koludarov_et_al_2021	CDS	824925	825310	.	-	0	Name=LOC107190376 CDS;ID=EWKMg4ru1zPvdBw+uzMEhS+PpGo.1624892058596.37180
NW_015374070	Koludarov_et_al_2021	CDS	824700	824855	.	-	0	Name=LOC107190376 CDS;ID=EWKMg4ru1zPvdBw+uzMEhS+PpGo.1624892058596.37180
NW_015374070	Koludarov_et_al_2021	CDS	823770	824303	.	-	0	Name=LOC107190376 CDS;ID=EWKMg4ru1zPvdBw+uzMEhS+PpGo.1624892058596.37180
NW_015374070	Koludarov_et_al_2021	CDS	3873353	3873450	.	-	0	Name=LOC107190333 CDS;ID=EWKMg4ru1zPvdBw+uzMEhS+PpGo.1624892058596.37181
NW_015374070	Koludarov_et_al_2021	CDS	3872984	3873073	.	-	0	Name=LOC107190333 CDS;ID=EWKMg4ru1zPvdBw+uzMEhS+PpGo.1624892058596.37181
NW_015374070	Koludarov_et_al_2021	CDS	3872644	3872779	.	-	0	Name=LOC107190333 CDS;ID=EWKMg4ru1zPvdBw+uzMEhS+PpGo.1624892058596.37181
NW_015374070	Koludarov_et_al_2021	CDS	3872289	3872513	.	-	0	Name=LOC107190333 CDS;ID=EWKMg4ru1zPvdBw+uzMEhS+PpGo.1624892058596.37181
NW_015374070	Koludarov_et_al_2021	CDS	3872044	3872190	.	-	0	Name=LOC107190333 CDS;ID=EWKMg4ru1zPvdBw+uzMEhS+PpGo.1624892058596.37181
NW_015374070	Koludarov_et_al_2021	CDS	3871857	3871965	.	-	0	Name=LOC107190333 CDS;ID=EWKMg4ru1zPvdBw+uzMEhS+PpGo.1624892058596.37181
NW_015374070	Koludarov_et_al_2021	CDS	3871633	3871791	.	-	0	Name=LOC107190333 CDS;ID=EWKMg4ru1zPvdBw+uzMEhS+PpGo.1624892058596.37181
NW_015374070	Koludarov_et_al_2021	CDS	3871351	3871568	.	-	0	Name=LOC107190333 CDS;ID=EWKMg4ru1zPvdBw+uzMEhS+PpGo.1624892058596.37181
NW_015374070	Koludarov_et_al_2021	CDS	3870999	3871253	.	-	0	Name=LOC107190333 CDS;ID=EWKMg4ru1zPvdBw+uzMEhS+PpGo.1624892058596.37181
NW_015374070	Koludarov_et_al_2021	CDS	414061	414156	.	-	0	Name=LOC107190374 CDS;ID=EWKMg4ru1zPvdBw+uzMEhS+PpGo.1624892058596.37182
NW_015374070	Koludarov_et_al_2021	CDS	413879	413932	.	-	0	Name=LOC107190374 CDS;ID=EWKMg4ru1zPvdBw+uzMEhS+PpGo.1624892058596.37182
NW_015374070	Koludarov_et_al_2021	CDS	413317	413586	.	-	0	Name=LOC107190374 CDS;ID=EWKMg4ru1zPvdBw+uzMEhS+PpGo.1624892058596.37182
NW_015374070	Koludarov_et_al_2021	CDS	412404	413208	.	-	0	Name=LOC107190374 CDS;ID=EWKMg4ru1zPvdBw+uzMEhS+PpGo.1624892058596.37182
NW_015374070	Koludarov_et_al_2021	CDS	411963	412171	.	-	0	Name=LOC107190374 CDS;ID=EWKMg4ru1zPvdBw+uzMEhS+PpGo.1624892058596.37182
NW_015374070	Koludarov_et_al_2021	CDS	411779	411856	.	-	0	Name=LOC107190374 CDS;ID=EWKMg4ru1zPvdBw+uzMEhS+PpGo.1624892058596.37182
NW_015374070	Koludarov_et_al_2021	CDS	2963237	2963261	.	+	0	Name=LOC107190330 CDS;ID=EWKMg4ru1zPvdBw+uzMEhS+PpGo.1624892058596.37183
NW_015374070	Koludarov_et_al_2021	CDS	2963341	2963528	.	+	0	Name=LOC107190330 CDS;ID=EWKMg4ru1zPvdBw+uzMEhS+PpGo.1624892058596.37183
NW_015374070	Koludarov_et_al_2021	CDS	2963664	2965481	.	+	0	Name=LOC107190330 CDS;ID=EWKMg4ru1zPvdBw+uzMEhS+PpGo.1624892058596.37183
NW_015374070	Koludarov_et_al_2021	CDS	2444574	2445038	.	+	0	Name=LOC107190345 CDS;ID=EWKMg4ru1zPvdBw+uzMEhS+PpGo.1624892058596.37184
NW_015374070	Koludarov_et_al_2021	CDS	2445454	2445711	.	+	0	Name=LOC107190345 CDS;ID=EWKMg4ru1zPvdBw+uzMEhS+PpGo.1624892058596.37184
NW_015374070	Koludarov_et_al_2021	CDS	2446021	2446788	.	+	0	Name=LOC107190345 CDS;ID=EWKMg4ru1zPvdBw+uzMEhS+PpGo.1624892058596.37184
NW_015374070	Koludarov_et_al_2021	CDS	820817	820897	.	+	0	Name=LOC107190370 CDS;ID=EWKMg4ru1zPvdBw+uzMEhS+PpGo.1624892058596.37185
NW_015374070	Koludarov_et_al_2021	CDS	821979	822156	.	+	0	Name=LOC107190370 CDS;ID=EWKMg4ru1zPvdBw+uzMEhS+PpGo.1624892058596.37185
NW_015374070	Koludarov_et_al_2021	CDS	822305	822423	.	+	0	Name=LOC107190370 CDS;ID=EWKMg4ru1zPvdBw+uzMEhS+PpGo.1624892058596.37185
NW_015374070	Koludarov_et_al_2021	CDS	822499	822641	.	+	0	Name=LOC107190370 CDS;ID=EWKMg4ru1zPvdBw+uzMEhS+PpGo.1624892058596.37185
NW_015374070	Koludarov_et_al_2021	CDS	822702	822876	.	+	0	Name=LOC107190370 CDS;ID=EWKMg4ru1zPvdBw+uzMEhS+PpGo.1624892058596.37185
NW_015374070	Koludarov_et_al_2021	CDS	822953	823015	.	+	0	Name=LOC107190370 CDS;ID=EWKMg4ru1zPvdBw+uzMEhS+PpGo.1624892058596.37185
NW_015374070	Koludarov_et_al_2021	CDS	2153514	2153576	.	-	0	Name=LOC107190357 CDS;ID=EWKMg4ru1zPvdBw+uzMEhS+PpGo.1624892058596.37186
NW_015374070	Koludarov_et_al_2021	CDS	2153383	2153441	.	-	0	Name=LOC107190357 CDS;ID=EWKMg4ru1zPvdBw+uzMEhS+PpGo.1624892058596.37186
NW_015374070	Koludarov_et_al_2021	CDS	2153225	2153325	.	-	0	Name=LOC107190357 CDS;ID=EWKMg4ru1zPvdBw+uzMEhS+PpGo.1624892058596.37186
NW_015374070	Koludarov_et_al_2021	CDS	2152970	2153146	.	-	0	Name=LOC107190357 CDS;ID=EWKMg4ru1zPvdBw+uzMEhS+PpGo.1624892058596.37186
NW_015374070	Koludarov_et_al_2021	CDS	2152756	2152863	.	-	0	Name=LOC107190357 CDS;ID=EWKMg4ru1zPvdBw+uzMEhS+PpGo.1624892058596.37186
NW_015374070	Koludarov_et_al_2021	CDS	2152518	2152692	.	-	0	Name=LOC107190357 CDS;ID=EWKMg4ru1zPvdBw+uzMEhS+PpGo.1624892058596.37186
NW_015374070	Koludarov_et_al_2021	CDS	2152281	2152439	.	-	0	Name=LOC107190357 CDS;ID=EWKMg4ru1zPvdBw+uzMEhS+PpGo.1624892058596.37186
NW_015374070	Koludarov_et_al_2021	CDS	2152094	2152202	.	-	0	Name=LOC107190357 CDS;ID=EWKMg4ru1zPvdBw+uzMEhS+PpGo.1624892058596.37186
NW_015374070	Koludarov_et_al_2021	CDS	2151925	2152015	.	-	0	Name=LOC107190357 CDS;ID=EWKMg4ru1zPvdBw+uzMEhS+PpGo.1624892058596.37186
NW_015374070	Koludarov_et_al_2021	CDS	2151610	2151846	.	-	0	Name=LOC107190357 CDS;ID=EWKMg4ru1zPvdBw+uzMEhS+PpGo.1624892058596.37186
NW_015374070	Koludarov_et_al_2021	CDS	2151421	2151539	.	-	0	Name=LOC107190357 CDS;ID=EWKMg4ru1zPvdBw+uzMEhS+PpGo.1624892058596.37186
NW_015374070	Koludarov_et_al_2021	CDS	40056	40079	.	-	0	Name=LOC107190305 CDS;ID=EWKMg4ru1zPvdBw+uzMEhS+PpGo.1624892058596.37187
NW_015374070	Koludarov_et_al_2021	CDS	39574	39799	.	-	0	Name=LOC107190305 CDS;ID=EWKMg4ru1zPvdBw+uzMEhS+PpGo.1624892058596.37187
NW_015374070	Koludarov_et_al_2021	CDS	38033	39480	.	-	0	Name=LOC107190305 CDS;ID=EWKMg4ru1zPvdBw+uzMEhS+PpGo.1624892058596.37187
NW_015374070	Koludarov_et_al_2021	CDS	2292780	2292842	.	-	0	Name=LOC107190358 CDS;ID=EWKMg4ru1zPvdBw+uzMEhS+PpGo.1624892058596.37188
NW_015374070	Koludarov_et_al_2021	CDS	2292539	2292697	.	-	0	Name=LOC107190358 CDS;ID=EWKMg4ru1zPvdBw+uzMEhS+PpGo.1624892058596.37188
NW_015374070	Koludarov_et_al_2021	CDS	2292271	2292468	.	-	0	Name=LOC107190358 CDS;ID=EWKMg4ru1zPvdBw+uzMEhS+PpGo.1624892058596.37188
NW_015374070	Koludarov_et_al_2021	CDS	2291866	2292202	.	-	0	Name=LOC107190358 CDS;ID=EWKMg4ru1zPvdBw+uzMEhS+PpGo.1624892058596.37188
NW_015374070	Koludarov_et_al_2021	CDS	2291496	2291771	.	-	0	Name=LOC107190358 CDS;ID=EWKMg4ru1zPvdBw+uzMEhS+PpGo.1624892058596.37188
NW_015374070	Koludarov_et_al_2021	CDS	2291142	2291419	.	-	0	Name=LOC107190358 CDS;ID=EWKMg4ru1zPvdBw+uzMEhS+PpGo.1624892058596.37188
NW_015374070	Koludarov_et_al_2021	CDS	2290806	2291063	.	-	0	Name=LOC107190358 CDS;ID=EWKMg4ru1zPvdBw+uzMEhS+PpGo.1624892058596.37188
NW_015374070	Koludarov_et_al_2021	CDS	2971975	2971977	.	+	0	Name=LOC107190401 CDS;ID=EWKMg4ru1zPvdBw+uzMEhS+PpGo.1624892058596.37189
NW_015374070	Koludarov_et_al_2021	CDS	2972193	2972220	.	+	0	Name=LOC107190401 CDS;ID=EWKMg4ru1zPvdBw+uzMEhS+PpGo.1624892058596.37189
NW_015374070	Koludarov_et_al_2021	CDS	2972301	2972444	.	+	0	Name=LOC107190401 CDS;ID=EWKMg4ru1zPvdBw+uzMEhS+PpGo.1624892058596.37189
NW_015374070	Koludarov_et_al_2021	CDS	2972955	2973206	.	+	0	Name=LOC107190401 CDS;ID=EWKMg4ru1zPvdBw+uzMEhS+PpGo.1624892058596.37189
NW_015374070	Koludarov_et_al_2021	CDS	2973856	2973890	.	+	0	Name=LOC107190401 CDS;ID=EWKMg4ru1zPvdBw+uzMEhS+PpGo.1624892058596.37189
NW_015374070	Koludarov_et_al_2021	CDS	1100072	1100158	.	-	0	Name=LOC107190342 CDS;ID=EWKMg4ru1zPvdBw+uzMEhS+PpGo.1624892058596.37190
NW_015374070	Koludarov_et_al_2021	CDS	1098325	1099683	.	-	0	Name=LOC107190342 CDS;ID=EWKMg4ru1zPvdBw+uzMEhS+PpGo.1624892058596.37190
NW_015374070	Koludarov_et_al_2021	CDS	3171185	3171311	.	-	0	Name=LOC107190405 CDS;ID=EWKMg4ru1zPvdBw+uzMEhS+PpGo.1624892058596.37191
NW_015374070	Koludarov_et_al_2021	CDS	3171013	3171095	.	-	0	Name=LOC107190405 CDS;ID=EWKMg4ru1zPvdBw+uzMEhS+PpGo.1624892058596.37191
NW_015374070	Koludarov_et_al_2021	CDS	3170653	3170895	.	-	0	Name=LOC107190405 CDS;ID=EWKMg4ru1zPvdBw+uzMEhS+PpGo.1624892058596.37191
NW_015374070	Koludarov_et_al_2021	CDS	3169507	3169728	.	-	0	Name=LOC107190405 CDS;ID=EWKMg4ru1zPvdBw+uzMEhS+PpGo.1624892058596.37191
NW_015374070	Koludarov_et_al_2021	CDS	3171185	3171311	.	-	0	Name=LOC107190405 CDS;ID=EWKMg4ru1zPvdBw+uzMEhS+PpGo.1624892058596.37192
NW_015374070	Koludarov_et_al_2021	CDS	3171013	3171095	.	-	0	Name=LOC107190405 CDS;ID=EWKMg4ru1zPvdBw+uzMEhS+PpGo.1624892058596.37192
NW_015374070	Koludarov_et_al_2021	CDS	3170653	3170895	.	-	0	Name=LOC107190405 CDS;ID=EWKMg4ru1zPvdBw+uzMEhS+PpGo.1624892058596.37192
NW_015374070	Koludarov_et_al_2021	CDS	3169507	3169728	.	-	0	Name=LOC107190405 CDS;ID=EWKMg4ru1zPvdBw+uzMEhS+PpGo.1624892058596.37192
NW_015374070	Koludarov_et_al_2021	CDS	2441228	2441440	.	-	0	Name=LOC107190398 CDS;ID=EWKMg4ru1zPvdBw+uzMEhS+PpGo.1624892058596.37193
NW_015374070	Koludarov_et_al_2021	CDS	2440777	2441069	.	-	0	Name=LOC107190398 CDS;ID=EWKMg4ru1zPvdBw+uzMEhS+PpGo.1624892058596.37193
NW_015374070	Koludarov_et_al_2021	CDS	2440464	2440607	.	-	0	Name=LOC107190398 CDS;ID=EWKMg4ru1zPvdBw+uzMEhS+PpGo.1624892058596.37193
NW_015374070	Koludarov_et_al_2021	CDS	2440229	2440343	.	-	0	Name=LOC107190398 CDS;ID=EWKMg4ru1zPvdBw+uzMEhS+PpGo.1624892058596.37193
NW_015374070	Koludarov_et_al_2021	CDS	2439980	2440154	.	-	0	Name=LOC107190398 CDS;ID=EWKMg4ru1zPvdBw+uzMEhS+PpGo.1624892058596.37193
NW_015374070	Koludarov_et_al_2021	CDS	2439753	2439895	.	-	0	Name=LOC107190398 CDS;ID=EWKMg4ru1zPvdBw+uzMEhS+PpGo.1624892058596.37193
NW_015374070	Koludarov_et_al_2021	CDS	2968012	2968014	.	+	0	Name=LOC107190402 CDS;ID=EWKMg4ru1zPvdBw+uzMEhS+PpGo.1624892058596.37194
NW_015374070	Koludarov_et_al_2021	CDS	2968399	2968432	.	+	0	Name=LOC107190402 CDS;ID=EWKMg4ru1zPvdBw+uzMEhS+PpGo.1624892058596.37194
NW_015374070	Koludarov_et_al_2021	CDS	2968528	2968671	.	+	0	Name=LOC107190402 CDS;ID=EWKMg4ru1zPvdBw+uzMEhS+PpGo.1624892058596.37194
NW_015374070	Koludarov_et_al_2021	CDS	2969321	2969575	.	+	0	Name=LOC107190402 CDS;ID=EWKMg4ru1zPvdBw+uzMEhS+PpGo.1624892058596.37194
NW_015374070	Koludarov_et_al_2021	CDS	2969671	2969696	.	+	0	Name=LOC107190402 CDS;ID=EWKMg4ru1zPvdBw+uzMEhS+PpGo.1624892058596.37194
NW_015374070	Koludarov_et_al_2021	CDS	2265204	2265254	.	+	0	Name=LOC107190373 CDS;ID=EWKMg4ru1zPvdBw+uzMEhS+PpGo.1624892058596.37195
NW_015374070	Koludarov_et_al_2021	CDS	2265493	2265589	.	+	0	Name=LOC107190373 CDS;ID=EWKMg4ru1zPvdBw+uzMEhS+PpGo.1624892058596.37195
NW_015374070	Koludarov_et_al_2021	CDS	2265675	2265736	.	+	0	Name=LOC107190373 CDS;ID=EWKMg4ru1zPvdBw+uzMEhS+PpGo.1624892058596.37195
NW_015374070	Koludarov_et_al_2021	CDS	2266072	2266305	.	+	0	Name=LOC107190373 CDS;ID=EWKMg4ru1zPvdBw+uzMEhS+PpGo.1624892058596.37195
NW_015374070	Koludarov_et_al_2021	CDS	2266378	2266506	.	+	0	Name=LOC107190373 CDS;ID=EWKMg4ru1zPvdBw+uzMEhS+PpGo.1624892058596.37195
NW_015374070	Koludarov_et_al_2021	CDS	2266590	2266661	.	+	0	Name=LOC107190373 CDS;ID=EWKMg4ru1zPvdBw+uzMEhS+PpGo.1624892058596.37195
NW_015374070	Koludarov_et_al_2021	CDS	2266761	2266859	.	+	0	Name=LOC107190373 CDS;ID=EWKMg4ru1zPvdBw+uzMEhS+PpGo.1624892058596.37195
NW_015374070	Koludarov_et_al_2021	CDS	811325	811495	.	+	0	Name=LOC107190368 CDS;ID=EWKMg4ru1zPvdBw+uzMEhS+PpGo.1624892058596.37196
NW_015374070	Koludarov_et_al_2021	CDS	812484	812711	.	+	0	Name=LOC107190368 CDS;ID=EWKMg4ru1zPvdBw+uzMEhS+PpGo.1624892058596.37196
NW_015374070	Koludarov_et_al_2021	CDS	812810	812938	.	+	0	Name=LOC107190368 CDS;ID=EWKMg4ru1zPvdBw+uzMEhS+PpGo.1624892058596.37196
NW_015374070	Koludarov_et_al_2021	CDS	2139051	2139111	.	+	0	Name=LOC107190407 CDS;ID=EWKMg4ru1zPvdBw+uzMEhS+PpGo.1624892058597.37197
NW_015374070	Koludarov_et_al_2021	CDS	2139424	2139526	.	+	0	Name=LOC107190407 CDS;ID=EWKMg4ru1zPvdBw+uzMEhS+PpGo.1624892058597.37197
NW_015374070	Koludarov_et_al_2021	CDS	2140502	2140607	.	+	0	Name=LOC107190407 CDS;ID=EWKMg4ru1zPvdBw+uzMEhS+PpGo.1624892058597.37197
NW_015374070	Koludarov_et_al_2021	CDS	2261664	2262250	.	+	0	Name=LOC107190320 CDS;ID=EWKMg4ru1zPvdBw+uzMEhS+PpGo.1624892058597.37198
NW_015374070	Koludarov_et_al_2021	CDS	2262319	2262503	.	+	0	Name=LOC107190320 CDS;ID=EWKMg4ru1zPvdBw+uzMEhS+PpGo.1624892058597.37198
NW_015374070	Koludarov_et_al_2021	CDS	2262918	2263204	.	+	0	Name=LOC107190320 CDS;ID=EWKMg4ru1zPvdBw+uzMEhS+PpGo.1624892058597.37198
NW_015374070	Koludarov_et_al_2021	CDS	721609	723075	.	+	0	Name=LOC107190313 CDS
NW_015374070	Koludarov_et_al_2021	CDS	2253454	2254854	.	-	0	Name=LOC107190319 CDS
NW_015374070	Koludarov_et_al_2021	CDS	2259898	2260034	.	-	0	Name=LOC107190365 CDS;ID=EWKMg4ru1zPvdBw+uzMEhS+PpGo.1624892058597.37199
NW_015374070	Koludarov_et_al_2021	CDS	2259706	2259820	.	-	0	Name=LOC107190365 CDS;ID=EWKMg4ru1zPvdBw+uzMEhS+PpGo.1624892058597.37199
NW_015374070	Koludarov_et_al_2021	CDS	2259501	2259629	.	-	0	Name=LOC107190365 CDS;ID=EWKMg4ru1zPvdBw+uzMEhS+PpGo.1624892058597.37199
NW_015374070	Koludarov_et_al_2021	CDS	2259207	2259420	.	-	0	Name=LOC107190365 CDS;ID=EWKMg4ru1zPvdBw+uzMEhS+PpGo.1624892058597.37199
NW_015374070	Koludarov_et_al_2021	CDS	2258988	2259125	.	-	0	Name=LOC107190365 CDS;ID=EWKMg4ru1zPvdBw+uzMEhS+PpGo.1624892058597.37199
NW_015374070	Koludarov_et_al_2021	CDS	2258677	2258912	.	-	0	Name=LOC107190365 CDS;ID=EWKMg4ru1zPvdBw+uzMEhS+PpGo.1624892058597.37199
NW_015374070	Koludarov_et_al_2021	CDS	2915140	2915254	.	+	0	Name=LOC107190387 CDS;ID=EWKMg4ru1zPvdBw+uzMEhS+PpGo.1624892058597.37200
NW_015374070	Koludarov_et_al_2021	CDS	2915944	2916459	.	+	0	Name=LOC107190387 CDS;ID=EWKMg4ru1zPvdBw+uzMEhS+PpGo.1624892058597.37200
NW_015374070	Koludarov_et_al_2021	CDS	486007	486091	.	-	0	Name=LOC107190364 CDS;ID=EWKMg4ru1zPvdBw+uzMEhS+PpGo.1624892058597.37201
NW_015374070	Koludarov_et_al_2021	CDS	485834	485930	.	-	0	Name=LOC107190364 CDS;ID=EWKMg4ru1zPvdBw+uzMEhS+PpGo.1624892058597.37201
NW_015374070	Koludarov_et_al_2021	CDS	484841	484892	.	-	0	Name=LOC107190364 CDS;ID=EWKMg4ru1zPvdBw+uzMEhS+PpGo.1624892058597.37201
NW_015374070	Koludarov_et_al_2021	CDS	474496	474621	.	+	0	Name=LOC107190359 CDS;ID=EWKMg4ru1zPvdBw+uzMEhS+PpGo.1624892058597.37202
NW_015374070	Koludarov_et_al_2021	CDS	474715	475719	.	+	0	Name=LOC107190359 CDS;ID=EWKMg4ru1zPvdBw+uzMEhS+PpGo.1624892058597.37202
NW_015374070	Koludarov_et_al_2021	CDS	461789	462919	.	+	0	Name=LOC107190377 CDS
NW_015374070	Koludarov_et_al_2021	CDS	469491	470621	.	+	0	Name=LOC107190369 CDS
NW_015374070	Koludarov_et_al_2021	CDS	3217783	3218787	.	-	0	Name=LOC107190381 CDS
NW_015374070	Koludarov_et_al_2021	CDS	612564	613544	.	+	0	Name=LOC107190351 CDS
NW_015374070	Koludarov_et_al_2021	CDS	822048	822156	.	+	0	Name=LOC107190370 CDS;ID=EWKMg4ru1zPvdBw+uzMEhS+PpGo.1624892058597.37203
NW_015374070	Koludarov_et_al_2021	CDS	822305	822423	.	+	0	Name=LOC107190370 CDS;ID=EWKMg4ru1zPvdBw+uzMEhS+PpGo.1624892058597.37203
NW_015374070	Koludarov_et_al_2021	CDS	822499	822641	.	+	0	Name=LOC107190370 CDS;ID=EWKMg4ru1zPvdBw+uzMEhS+PpGo.1624892058597.37203
NW_015374070	Koludarov_et_al_2021	CDS	822702	822876	.	+	0	Name=LOC107190370 CDS;ID=EWKMg4ru1zPvdBw+uzMEhS+PpGo.1624892058597.37203
NW_015374070	Koludarov_et_al_2021	CDS	822953	823015	.	+	0	Name=LOC107190370 CDS;ID=EWKMg4ru1zPvdBw+uzMEhS+PpGo.1624892058597.37203
NW_015374070	Koludarov_et_al_2021	CDS	822048	822156	.	+	0	Name=LOC107190370 CDS;ID=EWKMg4ru1zPvdBw+uzMEhS+PpGo.1624892058597.37204
NW_015374070	Koludarov_et_al_2021	CDS	822305	822423	.	+	0	Name=LOC107190370 CDS;ID=EWKMg4ru1zPvdBw+uzMEhS+PpGo.1624892058597.37204
NW_015374070	Koludarov_et_al_2021	CDS	822499	822641	.	+	0	Name=LOC107190370 CDS;ID=EWKMg4ru1zPvdBw+uzMEhS+PpGo.1624892058597.37204
NW_015374070	Koludarov_et_al_2021	CDS	822702	822876	.	+	0	Name=LOC107190370 CDS;ID=EWKMg4ru1zPvdBw+uzMEhS+PpGo.1624892058597.37204
NW_015374070	Koludarov_et_al_2021	CDS	822953	823015	.	+	0	Name=LOC107190370 CDS;ID=EWKMg4ru1zPvdBw+uzMEhS+PpGo.1624892058597.37204
NW_015374070	Koludarov_et_al_2021	CDS	415586	415732	.	-	0	Name=LOC107190339 CDS;ID=EWKMg4ru1zPvdBw+uzMEhS+PpGo.1624892058597.37205
NW_015374070	Koludarov_et_al_2021	CDS	415238	415385	.	-	0	Name=LOC107190339 CDS;ID=EWKMg4ru1zPvdBw+uzMEhS+PpGo.1624892058597.37205
NW_015374070	Koludarov_et_al_2021	CDS	414963	415172	.	-	0	Name=LOC107190339 CDS;ID=EWKMg4ru1zPvdBw+uzMEhS+PpGo.1624892058597.37205
NW_015374070	Koludarov_et_al_2021	CDS	414769	414902	.	-	0	Name=LOC107190339 CDS;ID=EWKMg4ru1zPvdBw+uzMEhS+PpGo.1624892058597.37205
NW_015374070	Koludarov_et_al_2021	CDS	2264194	2264316	.	-	0	Name=LOC107190321 CDS;ID=EWKMg4ru1zPvdBw+uzMEhS+PpGo.1624892058597.37206
NW_015374070	Koludarov_et_al_2021	CDS	2263893	2264024	.	-	0	Name=LOC107190321 CDS;ID=EWKMg4ru1zPvdBw+uzMEhS+PpGo.1624892058597.37206
NW_015374070	Koludarov_et_al_2021	CDS	2263505	2263672	.	-	0	Name=LOC107190321 CDS;ID=EWKMg4ru1zPvdBw+uzMEhS+PpGo.1624892058597.37206
NW_015374070	Koludarov_et_al_2021	CDS	2263361	2263447	.	-	0	Name=LOC107190321 CDS;ID=EWKMg4ru1zPvdBw+uzMEhS+PpGo.1624892058597.37206
NW_015374070	Koludarov_et_al_2021	CDS	420586	420690	.	-	0	Name=LOC107190371 CDS;ID=EWKMg4ru1zPvdBw+uzMEhS+PpGo.1624892058597.37207
NW_015374070	Koludarov_et_al_2021	CDS	420196	420514	.	-	0	Name=LOC107190371 CDS;ID=EWKMg4ru1zPvdBw+uzMEhS+PpGo.1624892058597.37207
NW_015374070	Koludarov_et_al_2021	CDS	419978	420127	.	-	0	Name=LOC107190371 CDS;ID=EWKMg4ru1zPvdBw+uzMEhS+PpGo.1624892058597.37207
NW_015374070	Koludarov_et_al_2021	CDS	419753	419913	.	-	0	Name=LOC107190371 CDS;ID=EWKMg4ru1zPvdBw+uzMEhS+PpGo.1624892058597.37207
NW_015374070	Koludarov_et_al_2021	CDS	406228	406332	.	+	0	Name=LOC107190375 CDS;ID=EWKMg4ru1zPvdBw+uzMEhS+PpGo.1624892058597.37208
NW_015374070	Koludarov_et_al_2021	CDS	406417	406485	.	+	0	Name=LOC107190375 CDS;ID=EWKMg4ru1zPvdBw+uzMEhS+PpGo.1624892058597.37208
NW_015374070	Koludarov_et_al_2021	CDS	407035	407133	.	+	0	Name=LOC107190375 CDS;ID=EWKMg4ru1zPvdBw+uzMEhS+PpGo.1624892058597.37208
NW_015374070	Koludarov_et_al_2021	CDS	1437377	1438219	.	-	0	Name=LOC107190316 CDS
NW_015374070	Koludarov_et_al_2021	CDS	2452857	2452925	.	+	0	Name=LOC107190346 CDS;ID=EWKMg4ru1zPvdBw+uzMEhS+PpGo.1624892058598.37209
NW_015374070	Koludarov_et_al_2021	CDS	2453052	2453133	.	+	0	Name=LOC107190346 CDS;ID=EWKMg4ru1zPvdBw+uzMEhS+PpGo.1624892058598.37209
NW_015374070	Koludarov_et_al_2021	CDS	2453220	2453406	.	+	0	Name=LOC107190346 CDS;ID=EWKMg4ru1zPvdBw+uzMEhS+PpGo.1624892058598.37209
NW_015374070	Koludarov_et_al_2021	CDS	2453478	2453691	.	+	0	Name=LOC107190346 CDS;ID=EWKMg4ru1zPvdBw+uzMEhS+PpGo.1624892058598.37209
NW_015374070	Koludarov_et_al_2021	CDS	828081	828096	.	+	0	Name=LOC107190385 CDS;ID=EWKMg4ru1zPvdBw+uzMEhS+PpGo.1624892058598.37210
NW_015374070	Koludarov_et_al_2021	CDS	828380	828451	.	+	0	Name=LOC107190385 CDS;ID=EWKMg4ru1zPvdBw+uzMEhS+PpGo.1624892058598.37210
NW_015374070	Koludarov_et_al_2021	CDS	828621	828889	.	+	0	Name=LOC107190385 CDS;ID=EWKMg4ru1zPvdBw+uzMEhS+PpGo.1624892058598.37210
NW_015374070	Koludarov_et_al_2021	CDS	2148359	2148535	.	+	0	Name=LOC107190379 CDS;ID=EWKMg4ru1zPvdBw+uzMEhS+PpGo.1624892058598.37211
NW_015374070	Koludarov_et_al_2021	CDS	2148791	2149129	.	+	0	Name=LOC107190379 CDS;ID=EWKMg4ru1zPvdBw+uzMEhS+PpGo.1624892058598.37211
NW_015374070	Koludarov_et_al_2021	CDS	1436520	1436525	.	+	0	Name=LOC107190380 CDS;ID=EWKMg4ru1zPvdBw+uzMEhS+PpGo.1624892058598.37212
NW_015374070	Koludarov_et_al_2021	CDS	1436653	1436940	.	+	0	Name=LOC107190380 CDS;ID=EWKMg4ru1zPvdBw+uzMEhS+PpGo.1624892058598.37212
NW_015374070	Koludarov_et_al_2021	CDS	1437018	1437272	.	+	0	Name=LOC107190380 CDS;ID=EWKMg4ru1zPvdBw+uzMEhS+PpGo.1624892058598.37212
NW_015374070	Koludarov_et_al_2021	CDS	3381909	3381992	.	-	.	Name=Apamin-like_3;ID=EWKMg4ru1zPvdBw+uzMEhS+PpGo.1624892058598.37213
NW_015374070	Koludarov_et_al_2021	CDS	3381547	3381618	.	-	.	Name=Apamin-like_3;ID=EWKMg4ru1zPvdBw+uzMEhS+PpGo.1624892058598.37213
NW_015374070	Koludarov_et_al_2021	CDS	3381388	3381423	.	-	.	Name=Apamin-like_3;ID=EWKMg4ru1zPvdBw+uzMEhS+PpGo.1624892058598.37213
NW_015374070	Koludarov_et_al_2021	CDS	3378209	3378292	.	-	.	Name=Apamin-like_6;ID=EWKMg4ru1zPvdBw+uzMEhS+PpGo.1624892058598.37214
NW_015374070	Koludarov_et_al_2021	CDS	3378027	3378095	.	-	.	Name=Apamin-like_6;ID=EWKMg4ru1zPvdBw+uzMEhS+PpGo.1624892058598.37214
NW_015374070	Koludarov_et_al_2021	CDS	3377915	3377938	.	-	.	Name=Apamin-like_6;ID=EWKMg4ru1zPvdBw+uzMEhS+PpGo.1624892058598.37214
NW_015374070	Koludarov_et_al_2021	CDS	3379164	3379244	.	-	.	Name=Apamin-like_5;ID=EWKMg4ru1zPvdBw+uzMEhS+PpGo.1624892058598.37215
NW_015374070	Koludarov_et_al_2021	CDS	3379001	3379072	.	-	.	Name=Apamin-like_5;ID=EWKMg4ru1zPvdBw+uzMEhS+PpGo.1624892058598.37215
NW_015374070	Koludarov_et_al_2021	CDS	3378902	3378913	.	-	.	Name=Apamin-like_5;ID=EWKMg4ru1zPvdBw+uzMEhS+PpGo.1624892058598.37215
NW_015374070	Koludarov_et_al_2021	CDS	3380156	3380236	.	-	.	Name=Apamin-like_4;ID=EWKMg4ru1zPvdBw+uzMEhS+PpGo.1624892058598.37216
NW_015374070	Koludarov_et_al_2021	CDS	3379987	3380058	.	-	.	Name=Apamin-like_4;ID=EWKMg4ru1zPvdBw+uzMEhS+PpGo.1624892058598.37216
NW_015374070	Koludarov_et_al_2021	CDS	3379892	3379903	.	-	.	Name=Apamin-like_4;ID=EWKMg4ru1zPvdBw+uzMEhS+PpGo.1624892058598.37216
NW_015374070	Koludarov_et_al_2021	CDS	3383733	3383816	.	-	.	Name=Apamin-like_2;ID=EWKMg4ru1zPvdBw+uzMEhS+PpGo.1624892058598.37217
NW_015374070	Koludarov_et_al_2021	CDS	3383596	3383646	.	-	.	Name=Apamin-like_2;ID=EWKMg4ru1zPvdBw+uzMEhS+PpGo.1624892058598.37217
NW_015374070	Koludarov_et_al_2021	CDS	3383479	3383499	.	-	.	Name=Apamin-like_2;ID=EWKMg4ru1zPvdBw+uzMEhS+PpGo.1624892058598.37217
NW_015374070	Koludarov_et_al_2021	CDS	2154662	2154994	.	+	0	Name=LOC107190366 CDS
NW_015374070	Koludarov_et_al_2021	CDS	3384854	3384934	.	-	.	Name=Apamin-like_1;ID=EWKMg4ru1zPvdBw+uzMEhS+PpGo.1624892058598.37218
NW_015374070	Koludarov_et_al_2021	CDS	3384716	3384784	.	-	.	Name=Apamin-like_1;ID=EWKMg4ru1zPvdBw+uzMEhS+PpGo.1624892058598.37218
NW_015374070	Koludarov_et_al_2021	CDS	3384603	3384623	.	-	.	Name=Apamin-like_1;ID=EWKMg4ru1zPvdBw+uzMEhS+PpGo.1624892058598.37218
