# Supplementary material for: Prevalent bee venom genes evolved before the aculeate stinger and eusociality
Source: BMC Biol. 2023 Oct 23;21:229. doi: 10.1186/s12915-023-01656-5 (PMC10591384; doi:10.1186/s12915-023-01656-5)
Supplement: Supplementary file 42 — Additional file 42. Gff files of all toxin gene annotations. [file 12915_2023_1656_MOESM42_ESM.zip › AdditionalFile9_ToxinGeneAnnotations/NC_045758.1._VA.gff_modified_Koludarov_et_al_2021.gff3]

##gff-version 3
##source-version geneious 2020.2.2
##sequence-region	NC_045758.1	1	35393729
NC_045758.1	Koludarov_et_al_2021	gene	27604946	27613535	.	-	.	Name=VA a
NC_045758.1	Koludarov_et_al_2021	gene	70398	76396	.	-	.	Name=VA_out
NC_045758.1	Koludarov_et_al_2021	gene	31357302	31358188	.	-	.	Name=VA b
NC_045758.1	Gnomon	CDS	28203159	28203439	.	-	0	Name=XP_008204175.1;ID=cds-XP_008204175.1;Dbxref=GeneID:100118687%2CGenbank:XP_008204175.1%2CNASONIABASE:NV14557;Parent=rna-XM_008205953.4
NC_045758.1	Gnomon	CDS	28202451	28203075	.	-	0	Name=XP_008204175.1;ID=cds-XP_008204175.1;Dbxref=GeneID:100118687%2CGenbank:XP_008204175.1%2CNASONIABASE:NV14557;Parent=rna-XM_008205953.4
NC_045758.1	Gnomon	CDS	28202087	28202365	.	-	0	Name=XP_008204175.1;ID=cds-XP_008204175.1;Dbxref=GeneID:100118687%2CGenbank:XP_008204175.1%2CNASONIABASE:NV14557;Parent=rna-XM_008205953.4
NC_045758.1	Gnomon	CDS	28201834	28202007	.	-	0	Name=XP_008204175.1;ID=cds-XP_008204175.1;Dbxref=GeneID:100118687%2CGenbank:XP_008204175.1%2CNASONIABASE:NV14557;Parent=rna-XM_008205953.4
NC_045758.1	Gnomon	exon	23054267	23054360	.	+	.	ID=exon-XM_016982635.3-3;Dbxref=GeneID:100679549%2CGenbank:XM_016982635.3;Parent=rna-XM_016982635.3
NC_045758.1	Gnomon	exon	23054571	23055049	.	+	.	ID=exon-XM_016982635.3-4;Dbxref=GeneID:100679549%2CGenbank:XM_016982635.3;Parent=rna-XM_016982635.3
NC_045758.1	Gnomon	exon	23051421	23052082	.	+	.	ID=exon-XM_016982635.3-1;Dbxref=GeneID:100679549%2CGenbank:XM_016982635.3;Parent=rna-XM_016982635.3
NC_045758.1	Gnomon	exon	23053690	23054188	.	+	.	ID=exon-XM_016982635.3-2;Dbxref=GeneID:100679549%2CGenbank:XM_016982635.3;Parent=rna-XM_016982635.3
NC_045758.1	Gnomon	gene	16383320	16386976	.	+	.	Name=LOC100122241;ID=gene-LOC100122241;Dbxref=GeneID:100122241%2CNASONIABASE:NV13854
NC_045758.1	Gnomon	exon	23057610	23059718	.	+	.	ID=exon-XM_016982635.3-9;Dbxref=GeneID:100679549%2CGenbank:XM_016982635.3;Parent=rna-XM_016982635.3
NC_045758.1	Gnomon	gene	31017325	31019084	.	+	.	Name=LOC100122245;ID=gene-LOC100122245;Dbxref=GeneID:100122245%2CNASONIABASE:NV14953
NC_045758.1	Gnomon	exon	23056030	23056274	.	+	.	ID=exon-XM_016982635.3-7;Dbxref=GeneID:100679549%2CGenbank:XM_016982635.3;Parent=rna-XM_016982635.3
NC_045758.1	Gnomon	exon	23056336	23057264	.	+	.	ID=exon-XM_016982635.3-8;Dbxref=GeneID:100679549%2CGenbank:XM_016982635.3;Parent=rna-XM_016982635.3
NC_045758.1	Gnomon	gene	13237849	13247356	.	+	.	Name=LOC100122248;ID=gene-LOC100122248;Dbxref=GeneID:100122248%2CNASONIABASE:NV11666
NC_045758.1	Gnomon	exon	23055221	23055553	.	+	.	ID=exon-XM_016982635.3-5;Dbxref=GeneID:100679549%2CGenbank:XM_016982635.3;Parent=rna-XM_016982635.3
NC_045758.1	Gnomon	CDS	7856252	7856434	.	-	0	Name=XP_031778372.1;ID=cds-XP_031778372.1;Dbxref=GeneID:100328544%2CGenbank:XP_031778372.1;Parent=rna-XM_031922512.1
NC_045758.1	Gnomon	CDS	7855560	7856144	.	-	0	Name=XP_031778372.1;ID=cds-XP_031778372.1;Dbxref=GeneID:100328544%2CGenbank:XP_031778372.1;Parent=rna-XM_031922512.1
NC_045758.1	Gnomon	exon	23055638	23055799	.	+	.	ID=exon-XM_016982635.3-6;Dbxref=GeneID:100679549%2CGenbank:XM_016982635.3;Parent=rna-XM_016982635.3
NC_045758.1	Gnomon	gene	25571300	25584734	.	-	.	Name=LOC100122239;ID=gene-LOC100122239;Dbxref=GeneID:100122239%2CNASONIABASE:NV13478
NC_045758.1	Gnomon	exon	30763796	30765034	.	+	.	ID=exon-XM_032597354.1-1;Dbxref=GeneID:100122555%2CGenbank:XM_032597354.1%2CNASONIABASE:NV14677;Parent=rna-XM_032597354.1
NC_045758.1	Gnomon	exon	30788376	30788470	.	+	.	ID=exon-XM_032597354.1-2;Dbxref=GeneID:100122555%2CGenbank:XM_032597354.1%2CNASONIABASE:NV14677;Parent=rna-XM_032597354.1
NC_045758.1	Gnomon	exon	13255771	13256033	.	-	.	ID=exon-XM_008214303.4-3;Dbxref=GeneID:100122208%2CGenbank:XM_008214303.4%2CNASONIABASE:NV11664;Parent=rna-XM_008214303.4
NC_045758.1	Gnomon	exon	13255390	13255697	.	-	.	ID=exon-XM_008214303.4-4;Dbxref=GeneID:100122208%2CGenbank:XM_008214303.4%2CNASONIABASE:NV11664;Parent=rna-XM_008214303.4
NC_045758.1	Gnomon	exon	13256911	13257437	.	-	.	ID=exon-XM_008214303.4-1;Dbxref=GeneID:100122208%2CGenbank:XM_008214303.4%2CNASONIABASE:NV11664;Parent=rna-XM_008214303.4
NC_045758.1	Gnomon	exon	13256334	13256680	.	-	.	ID=exon-XM_008214303.4-2;Dbxref=GeneID:100122208%2CGenbank:XM_008214303.4%2CNASONIABASE:NV11664;Parent=rna-XM_008214303.4
NC_045758.1	Gnomon	exon	30799321	30799499	.	+	.	ID=exon-XM_032597354.1-7;Dbxref=GeneID:100122555%2CGenbank:XM_032597354.1%2CNASONIABASE:NV14677;Parent=rna-XM_032597354.1
NC_045758.1	Gnomon	exon	30799576	30799698	.	+	.	ID=exon-XM_032597354.1-8;Dbxref=GeneID:100122555%2CGenbank:XM_032597354.1%2CNASONIABASE:NV14677;Parent=rna-XM_032597354.1
NC_045758.1	Gnomon	exon	33226364	33226593	.	-	.	ID=exon-XM_008206589.4-1;Dbxref=GeneID:100117252%2CGenbank:XM_008206589.4%2CNASONIABASE:NV14823;Parent=rna-XM_008206589.4
NC_045758.1	Gnomon	exon	13254763	13255317	.	-	.	ID=exon-XM_008214303.4-5;Dbxref=GeneID:100122208%2CGenbank:XM_008214303.4%2CNASONIABASE:NV11664;Parent=rna-XM_008214303.4
NC_045758.1	Gnomon	exon	30799795	30799878	.	+	.	ID=exon-XM_032597354.1-9;Dbxref=GeneID:100122555%2CGenbank:XM_032597354.1%2CNASONIABASE:NV14677;Parent=rna-XM_032597354.1
NC_045758.1	Gnomon	exon	33225847	33226092	.	-	.	ID=exon-XM_008206589.4-2;Dbxref=GeneID:100117252%2CGenbank:XM_008206589.4%2CNASONIABASE:NV14823;Parent=rna-XM_008206589.4
NC_045758.1	Gnomon	exon	33225632	33225776	.	-	.	ID=exon-XM_008206589.4-3;Dbxref=GeneID:100117252%2CGenbank:XM_008206589.4%2CNASONIABASE:NV14823;Parent=rna-XM_008206589.4
NC_045758.1	Gnomon	exon	30794252	30794311	.	+	.	ID=exon-XM_032597354.1-3;Dbxref=GeneID:100122555%2CGenbank:XM_032597354.1%2CNASONIABASE:NV14677;Parent=rna-XM_032597354.1
NC_045758.1	Gnomon	exon	33225092	33225308	.	-	.	ID=exon-XM_008206589.4-4;Dbxref=GeneID:100117252%2CGenbank:XM_008206589.4%2CNASONIABASE:NV14823;Parent=rna-XM_008206589.4
NC_045758.1	Gnomon	exon	30798638	30798692	.	+	.	ID=exon-XM_032597354.1-4;Dbxref=GeneID:100122555%2CGenbank:XM_032597354.1%2CNASONIABASE:NV14677;Parent=rna-XM_032597354.1
NC_045758.1	Gnomon	exon	33224572	33224743	.	-	.	ID=exon-XM_008206589.4-5;Dbxref=GeneID:100117252%2CGenbank:XM_008206589.4%2CNASONIABASE:NV14823;Parent=rna-XM_008206589.4
NC_045758.1	Gnomon	exon	30798773	30798911	.	+	.	ID=exon-XM_032597354.1-5;Dbxref=GeneID:100122555%2CGenbank:XM_032597354.1%2CNASONIABASE:NV14677;Parent=rna-XM_032597354.1
NC_045758.1	Gnomon	exon	33224150	33224484	.	-	.	ID=exon-XM_008206589.4-6;Dbxref=GeneID:100117252%2CGenbank:XM_008206589.4%2CNASONIABASE:NV14823;Parent=rna-XM_008206589.4
NC_045758.1	Gnomon	exon	30798982	30799084	.	+	.	ID=exon-XM_032597354.1-6;Dbxref=GeneID:100122555%2CGenbank:XM_032597354.1%2CNASONIABASE:NV14677;Parent=rna-XM_032597354.1
NC_045758.1	Gnomon	mRNA	34764761	34765921	.	-	.	Name=XM_032597576.1;ID=rna-XM_032597576.1;Dbxref=GeneID:100118141%2CGenbank:XM_032597576.1%2CNASONIABASE:NV15251;Parent=gene-LOC100118141
NC_045758.1	Gnomon	exon	29793211	29795632	.	+	.	ID=exon-XM_032596240.1-1;Dbxref=GeneID:100101930%2CGenbank:XM_032596240.1%2CNASONIABASE:NV14617;Parent=rna-XM_032596240.1
NC_045758.1	Gnomon	exon	29819675	29819750	.	+	.	ID=exon-XM_032596240.1-2;Dbxref=GeneID:100101930%2CGenbank:XM_032596240.1%2CNASONIABASE:NV14617;Parent=rna-XM_032596240.1
NC_045758.1	Gnomon	exon	29819971	29820473	.	+	.	ID=exon-XM_032596240.1-3;Dbxref=GeneID:100101930%2CGenbank:XM_032596240.1%2CNASONIABASE:NV14617;Parent=rna-XM_032596240.1
NC_045758.1	Gnomon	mRNA	12367727	12389112	.	+	.	Name=XM_008214366.4;ID=rna-XM_008214366.4;Dbxref=GeneID:100122824%2CGenbank:XM_008214366.4%2CNASONIABASE:NV11696;Parent=gene-LOC100122824
NC_045758.1	Gnomon	exon	29821279	29821456	.	+	.	ID=exon-XM_032596240.1-4;Dbxref=GeneID:100101930%2CGenbank:XM_032596240.1%2CNASONIABASE:NV14617;Parent=rna-XM_032596240.1
NC_045758.1	Gnomon	exon	29824506	29824538	.	+	.	ID=exon-XM_032596240.1-5;Dbxref=GeneID:100101930%2CGenbank:XM_032596240.1%2CNASONIABASE:NV14617;Parent=rna-XM_032596240.1
NC_045758.1	Gnomon	exon	29827597	29827752	.	+	.	ID=exon-XM_032596240.1-6;Dbxref=GeneID:100101930%2CGenbank:XM_032596240.1%2CNASONIABASE:NV14617;Parent=rna-XM_032596240.1
NC_045758.1	Gnomon	gene	30375838	30382038	.	+	.	Name=LOC100122231;ID=gene-LOC100122231;Dbxref=GeneID:100122231%2CNASONIABASE:NV14655
NC_045758.1	Gnomon	exon	29828546	29828751	.	+	.	ID=exon-XM_032596240.1-7;Dbxref=GeneID:100101930%2CGenbank:XM_032596240.1%2CNASONIABASE:NV14617;Parent=rna-XM_032596240.1
NC_045758.1	Gnomon	CDS	15072193	15072556	.	+	0	Name=XP_031778768.1;ID=cds-XP_031778768.1;Dbxref=GeneID:100120822%2CGenbank:XP_031778768.1%2CNASONIABASE:NV13793;Parent=rna-XM_031922908.1
NC_045758.1	Gnomon	CDS	15078027	15078156	.	+	0	Name=XP_031778768.1;ID=cds-XP_031778768.1;Dbxref=GeneID:100120822%2CGenbank:XP_031778768.1%2CNASONIABASE:NV13793;Parent=rna-XM_031922908.1
NC_045758.1	Gnomon	CDS	15082881	15083080	.	+	0	Name=XP_031778768.1;ID=cds-XP_031778768.1;Dbxref=GeneID:100120822%2CGenbank:XP_031778768.1%2CNASONIABASE:NV13793;Parent=rna-XM_031922908.1
NC_045758.1	Gnomon	CDS	15083363	15083686	.	+	0	Name=XP_031778768.1;ID=cds-XP_031778768.1;Dbxref=GeneID:100120822%2CGenbank:XP_031778768.1%2CNASONIABASE:NV13793;Parent=rna-XM_031922908.1
NC_045758.1	Gnomon	CDS	15085184	15085696	.	+	0	Name=XP_031778768.1;ID=cds-XP_031778768.1;Dbxref=GeneID:100120822%2CGenbank:XP_031778768.1%2CNASONIABASE:NV13793;Parent=rna-XM_031922908.1
NC_045758.1	Gnomon	CDS	15086664	15087130	.	+	0	Name=XP_031778768.1;ID=cds-XP_031778768.1;Dbxref=GeneID:100120822%2CGenbank:XP_031778768.1%2CNASONIABASE:NV13793;Parent=rna-XM_031922908.1
NC_045758.1	Gnomon	CDS	15087223	15087528	.	+	0	Name=XP_031778768.1;ID=cds-XP_031778768.1;Dbxref=GeneID:100120822%2CGenbank:XP_031778768.1%2CNASONIABASE:NV13793;Parent=rna-XM_031922908.1
NC_045758.1	Gnomon	exon	29829008	29829136	.	+	.	ID=exon-XM_032596240.1-8;Dbxref=GeneID:100101930%2CGenbank:XM_032596240.1%2CNASONIABASE:NV14617;Parent=rna-XM_032596240.1
NC_045758.1	BestRefSeq,Gnomon	gene	5331406	5344532	.	-	.	Name=LOC100122234;ID=gene-LOC100122234;Dbxref=GeneID:100122234%2CNASONIABASE:NV11189
NC_045758.1	Gnomon	exon	29831580	29831671	.	+	.	ID=exon-XM_032596240.1-9;Dbxref=GeneID:100101930%2CGenbank:XM_032596240.1%2CNASONIABASE:NV14617;Parent=rna-XM_032596240.1
NC_045758.1	Gnomon	lnc_RNA	5107489	5109776	.	+	.	Name=XR_004226664.2;ID=rna-XR_004226664.2;Dbxref=GeneID:116416135%2CGenbank:XR_004226664.2;Parent=gene-LOC116416135
NC_045758.1	Gnomon	exon	29417791	29420162	.	-	.	ID=exon-XM_032597286.1-10;Dbxref=GeneID:100120714%2CGenbank:XM_032597286.1%2CNASONIABASE:NV14594;Parent=rna-XM_032597286.1
NC_045758.1	BestRefSeq	CDS	26512761	26513253	.	-	0	Name=NP_001177620.1;ID=cds-NP_001177620.1;Dbxref=GeneID:100463187%2CGenbank:NP_001177620.1;Parent=rna-NM_001190691.1
NC_045758.1	BestRefSeq	CDS	26511985	26512282	.	-	0	Name=NP_001177620.1;ID=cds-NP_001177620.1;Dbxref=GeneID:100463187%2CGenbank:NP_001177620.1;Parent=rna-NM_001190691.1
NC_045758.1	BestRefSeq	CDS	26511712	26511811	.	-	0	Name=NP_001177620.1;ID=cds-NP_001177620.1;Dbxref=GeneID:100463187%2CGenbank:NP_001177620.1;Parent=rna-NM_001190691.1
NC_045758.1	BestRefSeq	CDS	26511515	26511625	.	-	0	Name=NP_001177620.1;ID=cds-NP_001177620.1;Dbxref=GeneID:100463187%2CGenbank:NP_001177620.1;Parent=rna-NM_001190691.1
NC_045758.1	BestRefSeq	CDS	26511279	26511434	.	-	0	Name=NP_001177620.1;ID=cds-NP_001177620.1;Dbxref=GeneID:100463187%2CGenbank:NP_001177620.1;Parent=rna-NM_001190691.1
NC_045758.1	BestRefSeq	CDS	26511155	26511205	.	-	0	Name=NP_001177620.1;ID=cds-NP_001177620.1;Dbxref=GeneID:100463187%2CGenbank:NP_001177620.1;Parent=rna-NM_001190691.1
NC_045758.1	BestRefSeq	exon	24978096	24978195	.	+	.	ID=exon-NM_001172510.1-6;Dbxref=GeneID:100122704%2CGenbank:NM_001172510.1%2CNASONIABASE:NV13503;Parent=rna-NM_001172510.1
NC_045758.1	BestRefSeq	exon	24978278	24978377	.	+	.	ID=exon-NM_001172510.1-7;Dbxref=GeneID:100122704%2CGenbank:NM_001172510.1%2CNASONIABASE:NV13503;Parent=rna-NM_001172510.1
NC_045758.1	Gnomon	CDS	9637764	9637982	.	-	0	Name=XP_001600474.2;ID=cds-XP_001600474.2;Dbxref=GeneID:100115879%2CGenbank:XP_001600474.2%2CNASONIABASE:NV15861;Parent=rna-XM_001600424.6
NC_045758.1	Gnomon	CDS	9637357	9637683	.	-	0	Name=XP_001600474.2;ID=cds-XP_001600474.2;Dbxref=GeneID:100115879%2CGenbank:XP_001600474.2%2CNASONIABASE:NV15861;Parent=rna-XM_001600424.6
NC_045758.1	Gnomon	CDS	9636791	9637288	.	-	0	Name=XP_001600474.2;ID=cds-XP_001600474.2;Dbxref=GeneID:100115879%2CGenbank:XP_001600474.2%2CNASONIABASE:NV15861;Parent=rna-XM_001600424.6
NC_045758.1	Gnomon	CDS	9636558	9636710	.	-	0	Name=XP_001600474.2;ID=cds-XP_001600474.2;Dbxref=GeneID:100115879%2CGenbank:XP_001600474.2%2CNASONIABASE:NV15861;Parent=rna-XM_001600424.6
NC_045758.1	Gnomon	CDS	9636321	9636482	.	-	0	Name=XP_001600474.2;ID=cds-XP_001600474.2;Dbxref=GeneID:100115879%2CGenbank:XP_001600474.2%2CNASONIABASE:NV15861;Parent=rna-XM_001600424.6
NC_045758.1	BestRefSeq	exon	24978443	24978549	.	+	.	ID=exon-NM_001172510.1-8;Dbxref=GeneID:100122704%2CGenbank:NM_001172510.1%2CNASONIABASE:NV13503;Parent=rna-NM_001172510.1
NC_045758.1	BestRefSeq	exon	24978624	24978692	.	+	.	ID=exon-NM_001172510.1-9;Dbxref=GeneID:100122704%2CGenbank:NM_001172510.1%2CNASONIABASE:NV13503;Parent=rna-NM_001172510.1
NC_045758.1	Gnomon	mRNA	30246878	30318257	.	-	.	Name=XM_031924467.2;ID=rna-XM_031924467.2;Dbxref=GeneID:100122171%2CGenbank:XM_031924467.2%2CNASONIABASE:NV14651;Parent=gene-LOC100122171
NC_045758.1	Gnomon	exon	1687444	1687535	.	+	.	ID=exon-XM_031923109.2-1;Dbxref=GeneID:100121622%2CGenbank:XM_031923109.2%2CNASONIABASE:NV12484;Parent=rna-XM_031923109.2
NC_045758.1	Gnomon	gene	5347597	5371000	.	+	.	Name=LOC100122260;ID=gene-LOC100122260;Dbxref=GeneID:100122260%2CNASONIABASE:NV11190
NC_045758.1	Gnomon	CDS	10819266	10819370	.	-	0	Name=XP_031778528.1;ID=cds-XP_031778528.1;Dbxref=GeneID:100123669%2CGenbank:XP_031778528.1%2CNASONIABASE:NV11791;Parent=rna-XM_031922668.2
NC_045758.1	Gnomon	CDS	10818976	10819195	.	-	0	Name=XP_031778528.1;ID=cds-XP_031778528.1;Dbxref=GeneID:100123669%2CGenbank:XP_031778528.1%2CNASONIABASE:NV11791;Parent=rna-XM_031922668.2
NC_045758.1	Gnomon	CDS	10818399	10818897	.	-	0	Name=XP_031778528.1;ID=cds-XP_031778528.1;Dbxref=GeneID:100123669%2CGenbank:XP_031778528.1%2CNASONIABASE:NV11791;Parent=rna-XM_031922668.2
NC_045758.1	Gnomon	CDS	10818123	10818315	.	-	0	Name=XP_031778528.1;ID=cds-XP_031778528.1;Dbxref=GeneID:100123669%2CGenbank:XP_031778528.1%2CNASONIABASE:NV11791;Parent=rna-XM_031922668.2
NC_045758.1	Gnomon	CDS	10817488	10818033	.	-	0	Name=XP_031778528.1;ID=cds-XP_031778528.1;Dbxref=GeneID:100123669%2CGenbank:XP_031778528.1%2CNASONIABASE:NV11791;Parent=rna-XM_031922668.2
NC_045758.1	Gnomon	exon	1688833	1688913	.	+	.	ID=exon-XM_031923109.2-6;Dbxref=GeneID:100121622%2CGenbank:XM_031923109.2%2CNASONIABASE:NV12484;Parent=rna-XM_031923109.2
NC_045758.1	Gnomon	gene	13228761	13249496	.	-	.	Name=LOC100122264;ID=gene-LOC100122264;Dbxref=GeneID:100122264%2CNASONIABASE:NV11667
NC_045758.1	BestRefSeq	exon	26511155	26511205	.	-	.	ID=exon-NM_001190691.1-6;Dbxref=GeneID:100463187%2CGenbank:NM_001190691.1;Parent=rna-NM_001190691.1
NC_045758.1	Gnomon	exon	1689083	1689262	.	+	.	ID=exon-XM_031923109.2-7;Dbxref=GeneID:100121622%2CGenbank:XM_031923109.2%2CNASONIABASE:NV12484;Parent=rna-XM_031923109.2
NC_045758.1	Gnomon	exon	1689482	1689526	.	+	.	ID=exon-XM_031923109.2-8;Dbxref=GeneID:100121622%2CGenbank:XM_031923109.2%2CNASONIABASE:NV12484;Parent=rna-XM_031923109.2
NC_045758.1	BestRefSeq	exon	26511515	26511625	.	-	.	ID=exon-NM_001190691.1-4;Dbxref=GeneID:100463187%2CGenbank:NM_001190691.1;Parent=rna-NM_001190691.1
NC_045758.1	Gnomon	exon	1689714	1689806	.	+	.	ID=exon-XM_031923109.2-9;Dbxref=GeneID:100121622%2CGenbank:XM_031923109.2%2CNASONIABASE:NV12484;Parent=rna-XM_031923109.2
NC_045758.1	BestRefSeq	exon	26511279	26511434	.	-	.	ID=exon-NM_001190691.1-5;Dbxref=GeneID:100463187%2CGenbank:NM_001190691.1;Parent=rna-NM_001190691.1
NC_045758.1	Gnomon	exon	1687605	1687721	.	+	.	ID=exon-XM_031923109.2-2;Dbxref=GeneID:100121622%2CGenbank:XM_031923109.2%2CNASONIABASE:NV12484;Parent=rna-XM_031923109.2
NC_045758.1	BestRefSeq	exon	26511985	26512282	.	-	.	ID=exon-NM_001190691.1-2;Dbxref=GeneID:100463187%2CGenbank:NM_001190691.1;Parent=rna-NM_001190691.1
NC_045758.1	Gnomon	exon	1687823	1688260	.	+	.	ID=exon-XM_031923109.2-3;Dbxref=GeneID:100121622%2CGenbank:XM_031923109.2%2CNASONIABASE:NV12484;Parent=rna-XM_031923109.2
NC_045758.1	BestRefSeq	exon	26511712	26511811	.	-	.	ID=exon-NM_001190691.1-3;Dbxref=GeneID:100463187%2CGenbank:NM_001190691.1;Parent=rna-NM_001190691.1
NC_045758.1	Gnomon	exon	1688372	1688407	.	+	.	ID=exon-XM_031923109.2-4;Dbxref=GeneID:100121622%2CGenbank:XM_031923109.2%2CNASONIABASE:NV12484;Parent=rna-XM_031923109.2
NC_045758.1	Gnomon	exon	1688577	1688705	.	+	.	ID=exon-XM_031923109.2-5;Dbxref=GeneID:100121622%2CGenbank:XM_031923109.2%2CNASONIABASE:NV12484;Parent=rna-XM_031923109.2
NC_045758.1	BestRefSeq	exon	26512761	26513253	.	-	.	ID=exon-NM_001190691.1-1;Dbxref=GeneID:100463187%2CGenbank:NM_001190691.1;Parent=rna-NM_001190691.1
NC_045758.1	Gnomon	mRNA	2579132	2581714	.	+	.	Name=XM_032597180.1;ID=rna-XM_032597180.1;Dbxref=GeneID:100116923%2CGenbank:XM_032597180.1%2CNASONIABASE:NV11043;Parent=gene-LOC100116923
NC_045758.1	Gnomon	exon	3170999	3172178	.	-	.	ID=exon-XM_032596287.1-1;Dbxref=GeneID:100119033%2CGenbank:XM_032596287.1%2CNASONIABASE:NV11088;Parent=rna-XM_032596287.1
NC_045758.1	Gnomon	exon	3152492	3153303	.	-	.	ID=exon-XM_032596287.1-2;Dbxref=GeneID:100119033%2CGenbank:XM_032596287.1%2CNASONIABASE:NV11088;Parent=rna-XM_032596287.1
NC_045758.1	Gnomon	mRNA	30031356	30033708	.	+	.	Name=XM_001605226.6;ID=rna-XM_001605226.6;Dbxref=GeneID:100121666%2CGenbank:XM_001605226.6%2CNASONIABASE:NV14626;Parent=gene-LOC100121666
NC_045758.1	Gnomon	exon	3097466	3101797	.	-	.	ID=exon-XM_032596287.1-7;Dbxref=GeneID:100119033%2CGenbank:XM_032596287.1%2CNASONIABASE:NV11088;Parent=rna-XM_032596287.1
NC_045758.1	Gnomon	exon	3102326	3102580	.	-	.	ID=exon-XM_032596287.1-5;Dbxref=GeneID:100119033%2CGenbank:XM_032596287.1%2CNASONIABASE:NV11088;Parent=rna-XM_032596287.1
NC_045758.1	Gnomon	exon	3101862	3102237	.	-	.	ID=exon-XM_032596287.1-6;Dbxref=GeneID:100119033%2CGenbank:XM_032596287.1%2CNASONIABASE:NV11088;Parent=rna-XM_032596287.1
NC_045758.1	Gnomon	exon	3137884	3138746	.	-	.	ID=exon-XM_032596287.1-3;Dbxref=GeneID:100119033%2CGenbank:XM_032596287.1%2CNASONIABASE:NV11088;Parent=rna-XM_032596287.1
NC_045758.1	Gnomon	exon	3102727	3103094	.	-	.	ID=exon-XM_032596287.1-4;Dbxref=GeneID:100119033%2CGenbank:XM_032596287.1%2CNASONIABASE:NV11088;Parent=rna-XM_032596287.1
NC_045758.1	Gnomon	exon	33481651	33482690	.	-	.	ID=exon-XM_001604810.6-2;Dbxref=GeneID:100121260%2CGenbank:XM_001604810.6%2CNASONIABASE:NV15323;Parent=rna-XM_001604810.6
NC_045758.1	Gnomon	mRNA	19432244	19436223	.	-	.	Name=XM_001599786.4;ID=rna-XM_001599786.4;Dbxref=GeneID:100114997%2CGenbank:XM_001599786.4%2CNASONIABASE:NV17438;Parent=gene-LOC100114997
NC_045758.1	Gnomon	exon	33481388	33481575	.	-	.	ID=exon-XM_001604810.6-3;Dbxref=GeneID:100121260%2CGenbank:XM_001604810.6%2CNASONIABASE:NV15323;Parent=rna-XM_001604810.6
NC_045758.1	Gnomon	exon	33481114	33481303	.	-	.	ID=exon-XM_001604810.6-4;Dbxref=GeneID:100121260%2CGenbank:XM_001604810.6%2CNASONIABASE:NV15323;Parent=rna-XM_001604810.6
NC_045758.1	Gnomon	exon	33480652	33481037	.	-	.	ID=exon-XM_001604810.6-5;Dbxref=GeneID:100121260%2CGenbank:XM_001604810.6%2CNASONIABASE:NV15323;Parent=rna-XM_001604810.6
NC_045758.1	Gnomon	exon	33483214	33483323	.	-	.	ID=exon-XM_001604810.6-1;Dbxref=GeneID:100121260%2CGenbank:XM_001604810.6%2CNASONIABASE:NV15323;Parent=rna-XM_001604810.6
NC_045758.1	Gnomon	gene	25566416	25570577	.	-	.	Name=LOC100122253;ID=gene-LOC100122253;Dbxref=GeneID:100122253%2CNASONIABASE:NV13479
NC_045758.1	Gnomon	gene	16385749	16389461	.	-	.	Name=LOC100122255;ID=gene-LOC100122255;Dbxref=GeneID:100122255%2CNASONIABASE:NV50162
NC_045758.1	Gnomon	gene	30391570	30457767	.	+	.	Name=LOC100122256;ID=gene-LOC100122256;Dbxref=GeneID:100122256%2CNASONIABASE:NV14657
NC_045758.1	Gnomon	exon	1767595	1767760	.	-	.	ID=exon-XM_031923456.2-3;Dbxref=GeneID:100114264%2CGenbank:XM_031923456.2%2CNASONIABASE:NV19037;Parent=rna-XM_031923456.2
NC_045758.1	Gnomon	exon	32958386	32958484	.	+	.	ID=exon-XM_032597489.1-8;Dbxref=GeneID:100118213%2CGenbank:XM_032597489.1%2CNASONIABASE:NV50232;Parent=rna-XM_032597489.1
NC_045758.1	Gnomon	exon	1767160	1767506	.	-	.	ID=exon-XM_031923456.2-4;Dbxref=GeneID:100114264%2CGenbank:XM_031923456.2%2CNASONIABASE:NV19037;Parent=rna-XM_031923456.2
NC_045758.1	Gnomon	exon	32958569	32958631	.	+	.	ID=exon-XM_032597489.1-9;Dbxref=GeneID:100118213%2CGenbank:XM_032597489.1%2CNASONIABASE:NV50232;Parent=rna-XM_032597489.1
NC_045758.1	Gnomon	exon	1766736	1767082	.	-	.	ID=exon-XM_031923456.2-5;Dbxref=GeneID:100114264%2CGenbank:XM_031923456.2%2CNASONIABASE:NV19037;Parent=rna-XM_031923456.2
NC_045758.1	Gnomon	exon	1766440	1766660	.	-	.	ID=exon-XM_031923456.2-6;Dbxref=GeneID:100114264%2CGenbank:XM_031923456.2%2CNASONIABASE:NV19037;Parent=rna-XM_031923456.2
NC_045758.1	Gnomon	exon	1769065	1769559	.	-	.	ID=exon-XM_031923456.2-1;Dbxref=GeneID:100114264%2CGenbank:XM_031923456.2%2CNASONIABASE:NV19037;Parent=rna-XM_031923456.2
NC_045758.1	Gnomon	exon	1767853	1768381	.	-	.	ID=exon-XM_031923456.2-2;Dbxref=GeneID:100114264%2CGenbank:XM_031923456.2%2CNASONIABASE:NV19037;Parent=rna-XM_031923456.2
NC_045758.1	Gnomon	exon	1762774	1766353	.	-	.	ID=exon-XM_031923456.2-7;Dbxref=GeneID:100114264%2CGenbank:XM_031923456.2%2CNASONIABASE:NV19037;Parent=rna-XM_031923456.2
NC_045758.1	Gnomon	gene	25557072	25564073	.	+	.	Name=LOC100122283;ID=gene-LOC100122283;Dbxref=GeneID:100122283%2CNASONIABASE:NV13480
NC_045758.1	Gnomon	gene	30563112	30565850	.	+	.	Name=LOC100122285;ID=gene-LOC100122285;Dbxref=GeneID:100122285%2CNASONIABASE:NV14658
NC_045758.1	Gnomon	gene	17550765	17552939	.	+	.	Name=LOC107981397;ID=gene-LOC107981397;Dbxref=GeneID:107981397
NC_045758.1	Gnomon	exon	32954892	32955093	.	+	.	ID=exon-XM_032597489.1-1;Dbxref=GeneID:100118213%2CGenbank:XM_032597489.1%2CNASONIABASE:NV50232;Parent=rna-XM_032597489.1
NC_045758.1	Gnomon	exon	32956673	32956787	.	+	.	ID=exon-XM_032597489.1-2;Dbxref=GeneID:100118213%2CGenbank:XM_032597489.1%2CNASONIABASE:NV50232;Parent=rna-XM_032597489.1
NC_045758.1	Gnomon	exon	32956864	32957109	.	+	.	ID=exon-XM_032597489.1-3;Dbxref=GeneID:100118213%2CGenbank:XM_032597489.1%2CNASONIABASE:NV50232;Parent=rna-XM_032597489.1
NC_045758.1	Gnomon	exon	32957195	32957311	.	+	.	ID=exon-XM_032597489.1-4;Dbxref=GeneID:100118213%2CGenbank:XM_032597489.1%2CNASONIABASE:NV50232;Parent=rna-XM_032597489.1
NC_045758.1	Gnomon	exon	32957394	32957570	.	+	.	ID=exon-XM_032597489.1-5;Dbxref=GeneID:100118213%2CGenbank:XM_032597489.1%2CNASONIABASE:NV50232;Parent=rna-XM_032597489.1
NC_045758.1	Gnomon	exon	32957634	32958075	.	+	.	ID=exon-XM_032597489.1-6;Dbxref=GeneID:100118213%2CGenbank:XM_032597489.1%2CNASONIABASE:NV50232;Parent=rna-XM_032597489.1
NC_045758.1	BestRefSeq	mRNA	23413464	23417521	.	+	.	Name=NM_001172524.1;ID=rna-NM_001172524.1;Dbxref=GeneID:100114296%2CGenbank:NM_001172524.1%2CNASONIABASE:NV13219;Parent=gene-CYP6AQ4
NC_045758.1	Gnomon	exon	32958204	32958316	.	+	.	ID=exon-XM_032597489.1-7;Dbxref=GeneID:100118213%2CGenbank:XM_032597489.1%2CNASONIABASE:NV50232;Parent=rna-XM_032597489.1
NC_045758.1	Gnomon	exon	27588876	27589150	.	+	.	ID=exon-XM_031925063.2-1;Dbxref=GeneID:100118756%2CGenbank:XM_031925063.2%2CNASONIABASE:NV13364;Parent=rna-XM_031925063.2
NC_045758.1	Gnomon	exon	27589262	27589543	.	+	.	ID=exon-XM_031925063.2-2;Dbxref=GeneID:100118756%2CGenbank:XM_031925063.2%2CNASONIABASE:NV13364;Parent=rna-XM_031925063.2
NC_045758.1	Gnomon	exon	4471164	4475133	.	+	.	ID=exon-XM_032596949.1-6;Dbxref=GeneID:100120957%2CGenbank:XM_032596949.1%2CNASONIABASE:NV11130;Parent=rna-XM_032596949.1
NC_045758.1	Gnomon	exon	27589608	27589837	.	+	.	ID=exon-XM_031925063.2-3;Dbxref=GeneID:100118756%2CGenbank:XM_031925063.2%2CNASONIABASE:NV13364;Parent=rna-XM_031925063.2
NC_045758.1	Gnomon	exon	27589917	27590132	.	+	.	ID=exon-XM_031925063.2-4;Dbxref=GeneID:100118756%2CGenbank:XM_031925063.2%2CNASONIABASE:NV13364;Parent=rna-XM_031925063.2
NC_045758.1	Gnomon	exon	27590218	27591152	.	+	.	ID=exon-XM_031925063.2-5;Dbxref=GeneID:100118756%2CGenbank:XM_031925063.2%2CNASONIABASE:NV13364;Parent=rna-XM_031925063.2
NC_045758.1	Gnomon	mRNA	34783625	34832415	.	-	.	Name=XM_031924227.2;ID=rna-XM_031924227.2;Dbxref=GeneID:100118026%2CGenbank:XM_031924227.2%2CNASONIABASE:NV15248;Parent=gene-LOC100118026
NC_045758.1	Gnomon	exon	27591383	27591581	.	+	.	ID=exon-XM_031925063.2-6;Dbxref=GeneID:100118756%2CGenbank:XM_031925063.2%2CNASONIABASE:NV13364;Parent=rna-XM_031925063.2
NC_045758.1	Gnomon	exon	27591812	27591926	.	+	.	ID=exon-XM_031925063.2-7;Dbxref=GeneID:100118756%2CGenbank:XM_031925063.2%2CNASONIABASE:NV13364;Parent=rna-XM_031925063.2
NC_045758.1	Gnomon	mRNA	26736513	26738093	.	+	.	Name=XM_016982884.3;ID=rna-XM_016982884.3;Dbxref=GeneID:107980727%2CGenbank:XM_016982884.3;Parent=gene-LOC107980727
NC_045758.1	Gnomon	exon	27592066	27592312	.	+	.	ID=exon-XM_031925063.2-8;Dbxref=GeneID:100118756%2CGenbank:XM_031925063.2%2CNASONIABASE:NV13364;Parent=rna-XM_031925063.2
NC_045758.1	Gnomon	exon	4238611	4239910	.	+	.	ID=exon-XM_032596949.1-1;Dbxref=GeneID:100120957%2CGenbank:XM_032596949.1%2CNASONIABASE:NV11130;Parent=rna-XM_032596949.1
NC_045758.1	Gnomon	CDS	34863710	34863996	.	-	0	Name=XP_031780106.1;ID=cds-XP_031780106.1;Dbxref=GeneID:100678169%2CGenbank:XP_031780106.1;Parent=rna-XM_031924246.2
NC_045758.1	Gnomon	CDS	34863510	34863642	.	-	0	Name=XP_031780106.1;ID=cds-XP_031780106.1;Dbxref=GeneID:100678169%2CGenbank:XP_031780106.1;Parent=rna-XM_031924246.2
NC_045758.1	Gnomon	CDS	34863141	34863411	.	-	0	Name=XP_031780106.1;ID=cds-XP_031780106.1;Dbxref=GeneID:100678169%2CGenbank:XP_031780106.1;Parent=rna-XM_031924246.2
NC_045758.1	Gnomon	CDS	34862983	34863066	.	-	0	Name=XP_031780106.1;ID=cds-XP_031780106.1;Dbxref=GeneID:100678169%2CGenbank:XP_031780106.1;Parent=rna-XM_031924246.2
NC_045758.1	Gnomon	CDS	34862773	34862891	.	-	0	Name=XP_031780106.1;ID=cds-XP_031780106.1;Dbxref=GeneID:100678169%2CGenbank:XP_031780106.1;Parent=rna-XM_031924246.2
NC_045758.1	Gnomon	CDS	34862464	34862694	.	-	0	Name=XP_031780106.1;ID=cds-XP_031780106.1;Dbxref=GeneID:100678169%2CGenbank:XP_031780106.1;Parent=rna-XM_031924246.2
NC_045758.1	Gnomon	CDS	34862126	34862248	.	-	0	Name=XP_031780106.1;ID=cds-XP_031780106.1;Dbxref=GeneID:100678169%2CGenbank:XP_031780106.1;Parent=rna-XM_031924246.2
NC_045758.1	Gnomon	exon	4453560	4453742	.	+	.	ID=exon-XM_032596949.1-4;Dbxref=GeneID:100120957%2CGenbank:XM_032596949.1%2CNASONIABASE:NV11130;Parent=rna-XM_032596949.1
NC_045758.1	Gnomon	exon	4470680	4470721	.	+	.	ID=exon-XM_032596949.1-5;Dbxref=GeneID:100120957%2CGenbank:XM_032596949.1%2CNASONIABASE:NV11130;Parent=rna-XM_032596949.1
NC_045758.1	Gnomon	exon	4269284	4269590	.	+	.	ID=exon-XM_032596949.1-2;Dbxref=GeneID:100120957%2CGenbank:XM_032596949.1%2CNASONIABASE:NV11130;Parent=rna-XM_032596949.1
NC_045758.1	Gnomon	CDS	806664	806709	.	+	0	Name=XP_031778622.1;ID=cds-XP_031778622.1;Dbxref=GeneID:100119043%2CGenbank:XP_031778622.1%2CNASONIABASE:NV12394;Parent=rna-XM_031922762.1
NC_045758.1	Gnomon	CDS	816937	817044	.	+	0	Name=XP_031778622.1;ID=cds-XP_031778622.1;Dbxref=GeneID:100119043%2CGenbank:XP_031778622.1%2CNASONIABASE:NV12394;Parent=rna-XM_031922762.1
NC_045758.1	Gnomon	CDS	826259	826343	.	+	0	Name=XP_031778622.1;ID=cds-XP_031778622.1;Dbxref=GeneID:100119043%2CGenbank:XP_031778622.1%2CNASONIABASE:NV12394;Parent=rna-XM_031922762.1
NC_045758.1	Gnomon	CDS	829205	829333	.	+	0	Name=XP_031778622.1;ID=cds-XP_031778622.1;Dbxref=GeneID:100119043%2CGenbank:XP_031778622.1%2CNASONIABASE:NV12394;Parent=rna-XM_031922762.1
NC_045758.1	Gnomon	CDS	829953	830082	.	+	0	Name=XP_031778622.1;ID=cds-XP_031778622.1;Dbxref=GeneID:100119043%2CGenbank:XP_031778622.1%2CNASONIABASE:NV12394;Parent=rna-XM_031922762.1
NC_045758.1	Gnomon	CDS	830175	830285	.	+	0	Name=XP_031778622.1;ID=cds-XP_031778622.1;Dbxref=GeneID:100119043%2CGenbank:XP_031778622.1%2CNASONIABASE:NV12394;Parent=rna-XM_031922762.1
NC_045758.1	Gnomon	exon	4449858	4450028	.	+	.	ID=exon-XM_032596949.1-3;Dbxref=GeneID:100120957%2CGenbank:XM_032596949.1%2CNASONIABASE:NV11130;Parent=rna-XM_032596949.1
NC_045758.1	Gnomon	exon	27805753	27806475	.	+	.	ID=exon-XM_031924611.2-7;Dbxref=GeneID:100679897%2CGenbank:XM_031924611.2;Parent=rna-XM_031924611.2
NC_045758.1	Gnomon	exon	27806561	27806896	.	+	.	ID=exon-XM_031924611.2-8;Dbxref=GeneID:100679897%2CGenbank:XM_031924611.2;Parent=rna-XM_031924611.2
NC_045758.1	Gnomon	exon	27807023	27807547	.	+	.	ID=exon-XM_031924611.2-9;Dbxref=GeneID:100679897%2CGenbank:XM_031924611.2;Parent=rna-XM_031924611.2
NC_045758.1	Gnomon	mRNA	30654850	30693986	.	-	.	Name=XM_032597336.1;ID=rna-XM_032597336.1;Dbxref=GeneID:100122475%2CGenbank:XM_032597336.1%2CNASONIABASE:NV14672;Parent=gene-LOC100122475
NC_045758.1	Gnomon	gene	30460168	30482078	.	-	.	Name=LOC100122271;ID=gene-LOC100122271;Dbxref=GeneID:100122271%2CNASONIABASE:NV50217
NC_045758.1	Gnomon	gene	30990485	31003555	.	+	.	Name=LOC100122272;ID=gene-LOC100122272;Dbxref=GeneID:100122272%2CNASONIABASE:NV14954
NC_045758.1	BestRefSeq	exon	24977291	24977400	.	+	.	ID=exon-NM_001172510.1-2;Dbxref=GeneID:100122704%2CGenbank:NM_001172510.1%2CNASONIABASE:NV13503;Parent=rna-NM_001172510.1
NC_045758.1	BestRefSeq	exon	24977492	24977582	.	+	.	ID=exon-NM_001172510.1-3;Dbxref=GeneID:100122704%2CGenbank:NM_001172510.1%2CNASONIABASE:NV13503;Parent=rna-NM_001172510.1
NC_045758.1	BestRefSeq	exon	24977644	24977829	.	+	.	ID=exon-NM_001172510.1-4;Dbxref=GeneID:100122704%2CGenbank:NM_001172510.1%2CNASONIABASE:NV13503;Parent=rna-NM_001172510.1
NC_045758.1	Gnomon	exon	27800458	27801432	.	+	.	ID=exon-XM_031924611.2-1;Dbxref=GeneID:100679897%2CGenbank:XM_031924611.2;Parent=rna-XM_031924611.2
NC_045758.1	Gnomon	gene	13225974	13229020	.	+	.	Name=LOC100122278;ID=gene-LOC100122278;Dbxref=GeneID:100122278%2CNASONIABASE:NV11669
NC_045758.1	BestRefSeq	exon	24977924	24978017	.	+	.	ID=exon-NM_001172510.1-5;Dbxref=GeneID:100122704%2CGenbank:NM_001172510.1%2CNASONIABASE:NV13503;Parent=rna-NM_001172510.1
NC_045758.1	Gnomon	exon	27804084	27804222	.	+	.	ID=exon-XM_031924611.2-2;Dbxref=GeneID:100679897%2CGenbank:XM_031924611.2;Parent=rna-XM_031924611.2
NC_045758.1	Gnomon	exon	27804485	27804613	.	+	.	ID=exon-XM_031924611.2-3;Dbxref=GeneID:100679897%2CGenbank:XM_031924611.2;Parent=rna-XM_031924611.2
NC_045758.1	Gnomon	mRNA	30654850	30727015	.	-	.	Name=XM_031924957.2;ID=rna-XM_031924957.2;Dbxref=GeneID:100122475%2CGenbank:XM_031924957.2%2CNASONIABASE:NV14672;Parent=gene-LOC100122475
NC_045758.1	Gnomon	exon	27804722	27804888	.	+	.	ID=exon-XM_031924611.2-4;Dbxref=GeneID:100679897%2CGenbank:XM_031924611.2;Parent=rna-XM_031924611.2
NC_045758.1	Gnomon	exon	27804965	27805178	.	+	.	ID=exon-XM_031924611.2-5;Dbxref=GeneID:100679897%2CGenbank:XM_031924611.2;Parent=rna-XM_031924611.2
NC_045758.1	BestRefSeq	exon	24976969	24977214	.	+	.	ID=exon-NM_001172510.1-1;Dbxref=GeneID:100122704%2CGenbank:NM_001172510.1%2CNASONIABASE:NV13503;Parent=rna-NM_001172510.1
NC_045758.1	Gnomon	exon	27805262	27805662	.	+	.	ID=exon-XM_031924611.2-6;Dbxref=GeneID:100679897%2CGenbank:XM_031924611.2;Parent=rna-XM_031924611.2
NC_045758.1	Gnomon	exon	9745212	9745415	.	+	.	ID=exon-XM_031922617.1-2;Dbxref=GeneID:100679564%2CGenbank:XM_031922617.1;Parent=rna-XM_031922617.1
NC_045758.1	Gnomon	mRNA	14778620	14818828	.	+	.	Name=XM_032597670.1;ID=rna-XM_032597670.1;Dbxref=GeneID:100120196%2CGenbank:XM_032597670.1%2CNASONIABASE:NV13773;Parent=gene-LOC100120196
NC_045758.1	Gnomon	exon	9745493	9745644	.	+	.	ID=exon-XM_031922617.1-3;Dbxref=GeneID:100679564%2CGenbank:XM_031922617.1;Parent=rna-XM_031922617.1
NC_045758.1	Gnomon	CDS	25863848	25863895	.	-	0	Name=XP_001605429.2;ID=cds-XP_001605429.2;Dbxref=GeneID:100121822%2CGenbank:XP_001605429.2%2CNASONIABASE:NV13456;Parent=rna-XM_001605379.5
NC_045758.1	Gnomon	CDS	25863430	25863711	.	-	0	Name=XP_001605429.2;ID=cds-XP_001605429.2;Dbxref=GeneID:100121822%2CGenbank:XP_001605429.2%2CNASONIABASE:NV13456;Parent=rna-XM_001605379.5
NC_045758.1	Gnomon	CDS	25863169	25863349	.	-	0	Name=XP_001605429.2;ID=cds-XP_001605429.2;Dbxref=GeneID:100121822%2CGenbank:XP_001605429.2%2CNASONIABASE:NV13456;Parent=rna-XM_001605379.5
NC_045758.1	Gnomon	CDS	25862455	25862627	.	-	0	Name=XP_001605429.2;ID=cds-XP_001605429.2;Dbxref=GeneID:100121822%2CGenbank:XP_001605429.2%2CNASONIABASE:NV13456;Parent=rna-XM_001605379.5
NC_045758.1	Gnomon	exon	1790448	1791022	.	-	.	ID=exon-XM_031923459.1-10;Dbxref=GeneID:100114070%2CGenbank:XM_031923459.1%2CNASONIABASE:NV19042;Parent=rna-XM_031923459.1
NC_045758.1	Gnomon	exon	9744684	9744919	.	+	.	ID=exon-XM_031922617.1-1;Dbxref=GeneID:100679564%2CGenbank:XM_031922617.1;Parent=rna-XM_031922617.1
NC_045758.1	Gnomon	exon	9746370	9747460	.	+	.	ID=exon-XM_031922617.1-6;Dbxref=GeneID:100679564%2CGenbank:XM_031922617.1;Parent=rna-XM_031922617.1
NC_045758.1	Gnomon	exon	23952906	23953217	.	-	.	ID=exon-XM_031924102.2-19;Dbxref=GeneID:100680032%2CGenbank:XM_031924102.2;Parent=rna-XM_031924102.2
NC_045758.1	Gnomon	CDS	2435733	2435758	.	-	0	Name=XP_001600724.2;ID=cds-XP_001600724.2;Dbxref=GeneID:100116180%2CGenbank:XP_001600724.2%2CNASONIABASE:NV11024;Parent=rna-XM_001600674.6
NC_045758.1	Gnomon	CDS	2434613	2434736	.	-	0	Name=XP_001600724.2;ID=cds-XP_001600724.2;Dbxref=GeneID:100116180%2CGenbank:XP_001600724.2%2CNASONIABASE:NV11024;Parent=rna-XM_001600674.6
NC_045758.1	Gnomon	CDS	2434318	2434538	.	-	0	Name=XP_001600724.2;ID=cds-XP_001600724.2;Dbxref=GeneID:100116180%2CGenbank:XP_001600724.2%2CNASONIABASE:NV11024;Parent=rna-XM_001600674.6
NC_045758.1	Gnomon	CDS	2433860	2434240	.	-	0	Name=XP_001600724.2;ID=cds-XP_001600724.2;Dbxref=GeneID:100116180%2CGenbank:XP_001600724.2%2CNASONIABASE:NV11024;Parent=rna-XM_001600674.6
NC_045758.1	Gnomon	CDS	2433572	2433764	.	-	0	Name=XP_001600724.2;ID=cds-XP_001600724.2;Dbxref=GeneID:100116180%2CGenbank:XP_001600724.2%2CNASONIABASE:NV11024;Parent=rna-XM_001600674.6
NC_045758.1	Gnomon	CDS	2433377	2433494	.	-	0	Name=XP_001600724.2;ID=cds-XP_001600724.2;Dbxref=GeneID:100116180%2CGenbank:XP_001600724.2%2CNASONIABASE:NV11024;Parent=rna-XM_001600674.6
NC_045758.1	Gnomon	CDS	2433033	2433229	.	-	0	Name=XP_001600724.2;ID=cds-XP_001600724.2;Dbxref=GeneID:100116180%2CGenbank:XP_001600724.2%2CNASONIABASE:NV11024;Parent=rna-XM_001600674.6
NC_045758.1	Gnomon	CDS	2432197	2432523	.	-	0	Name=XP_001600724.2;ID=cds-XP_001600724.2;Dbxref=GeneID:100116180%2CGenbank:XP_001600724.2%2CNASONIABASE:NV11024;Parent=rna-XM_001600674.6
NC_045758.1	Gnomon	CDS	2431834	2432109	.	-	0	Name=XP_001600724.2;ID=cds-XP_001600724.2;Dbxref=GeneID:100116180%2CGenbank:XP_001600724.2%2CNASONIABASE:NV11024;Parent=rna-XM_001600674.6
NC_045758.1	Gnomon	CDS	2431519	2431752	.	-	0	Name=XP_001600724.2;ID=cds-XP_001600724.2;Dbxref=GeneID:100116180%2CGenbank:XP_001600724.2%2CNASONIABASE:NV11024;Parent=rna-XM_001600674.6
NC_045758.1	Gnomon	CDS	2431126	2431252	.	-	0	Name=XP_001600724.2;ID=cds-XP_001600724.2;Dbxref=GeneID:100116180%2CGenbank:XP_001600724.2%2CNASONIABASE:NV11024;Parent=rna-XM_001600674.6
NC_045758.1	Gnomon	CDS	2427855	2427910	.	-	0	Name=XP_001600724.2;ID=cds-XP_001600724.2;Dbxref=GeneID:100116180%2CGenbank:XP_001600724.2%2CNASONIABASE:NV11024;Parent=rna-XM_001600674.6
NC_045758.1	Gnomon	exon	9745707	9745912	.	+	.	ID=exon-XM_031922617.1-4;Dbxref=GeneID:100679564%2CGenbank:XM_031922617.1;Parent=rna-XM_031922617.1
NC_045758.1	Gnomon	gene	14943794	14944695	.	-	.	Name=LOC107981376;ID=gene-LOC107981376;Dbxref=GeneID:107981376
NC_045758.1	Gnomon	exon	23953519	23953816	.	-	.	ID=exon-XM_031924102.2-17;Dbxref=GeneID:100680032%2CGenbank:XM_031924102.2;Parent=rna-XM_031924102.2
NC_045758.1	Gnomon	exon	9745984	9746206	.	+	.	ID=exon-XM_031922617.1-5;Dbxref=GeneID:100679564%2CGenbank:XM_031922617.1;Parent=rna-XM_031922617.1
NC_045758.1	Gnomon	gene	16574619	16575865	.	+	.	Name=LOC107981377;ID=gene-LOC107981377;Dbxref=GeneID:107981377
NC_045758.1	Gnomon	exon	23953294	23953427	.	-	.	ID=exon-XM_031924102.2-18;Dbxref=GeneID:100680032%2CGenbank:XM_031924102.2;Parent=rna-XM_031924102.2
NC_045758.1	Gnomon	exon	1154279	1154890	.	+	.	ID=exon-XM_008218262.4-1;Dbxref=GeneID:100118343%2CGenbank:XM_008218262.4%2CNASONIABASE:NV12441;Parent=rna-XM_008218262.4
NC_045758.1	Gnomon	exon	23954079	23954133	.	-	.	ID=exon-XM_031924102.2-15;Dbxref=GeneID:100680032%2CGenbank:XM_031924102.2;Parent=rna-XM_031924102.2
NC_045758.1	Gnomon	exon	1154961	1155036	.	+	.	ID=exon-XM_008218262.4-2;Dbxref=GeneID:100118343%2CGenbank:XM_008218262.4%2CNASONIABASE:NV12441;Parent=rna-XM_008218262.4
NC_045758.1	Gnomon	exon	23953884	23953989	.	-	.	ID=exon-XM_031924102.2-16;Dbxref=GeneID:100680032%2CGenbank:XM_031924102.2;Parent=rna-XM_031924102.2
NC_045758.1	Gnomon	exon	1155268	1155370	.	+	.	ID=exon-XM_008218262.4-3;Dbxref=GeneID:100118343%2CGenbank:XM_008218262.4%2CNASONIABASE:NV12441;Parent=rna-XM_008218262.4
NC_045758.1	Gnomon	exon	23954379	23954635	.	-	.	ID=exon-XM_031924102.2-13;Dbxref=GeneID:100680032%2CGenbank:XM_031924102.2;Parent=rna-XM_031924102.2
NC_045758.1	Gnomon	exon	1155628	1156009	.	+	.	ID=exon-XM_008218262.4-4;Dbxref=GeneID:100118343%2CGenbank:XM_008218262.4%2CNASONIABASE:NV12441;Parent=rna-XM_008218262.4
NC_045758.1	Gnomon	exon	23954204	23954290	.	-	.	ID=exon-XM_031924102.2-14;Dbxref=GeneID:100680032%2CGenbank:XM_031924102.2;Parent=rna-XM_031924102.2
NC_045758.1	Gnomon	exon	1156129	1157409	.	+	.	ID=exon-XM_008218262.4-5;Dbxref=GeneID:100118343%2CGenbank:XM_008218262.4%2CNASONIABASE:NV12441;Parent=rna-XM_008218262.4
NC_045758.1	Gnomon	exon	23955107	23955223	.	-	.	ID=exon-XM_031924102.2-11;Dbxref=GeneID:100680032%2CGenbank:XM_031924102.2;Parent=rna-XM_031924102.2
NC_045758.1	Gnomon	exon	23954717	23954924	.	-	.	ID=exon-XM_031924102.2-12;Dbxref=GeneID:100680032%2CGenbank:XM_031924102.2;Parent=rna-XM_031924102.2
NC_045758.1	Gnomon	exon	23955366	23955552	.	-	.	ID=exon-XM_031924102.2-10;Dbxref=GeneID:100680032%2CGenbank:XM_031924102.2;Parent=rna-XM_031924102.2
NC_045758.1	Gnomon	exon	28575517	28576173	.	+	.	ID=exon-XM_032596902.1-5;Dbxref=GeneID:100119446%2CGenbank:XM_032596902.1%2CNASONIABASE:NV14571;Parent=rna-XM_032596902.1
NC_045758.1	Gnomon	exon	28576611	28576790	.	+	.	ID=exon-XM_032596902.1-6;Dbxref=GeneID:100119446%2CGenbank:XM_032596902.1%2CNASONIABASE:NV14571;Parent=rna-XM_032596902.1
NC_045758.1	Gnomon	exon	10264043	10264247	.	-	.	ID=exon-XM_008214551.4-13;Dbxref=GeneID:100123814%2CGenbank:XM_008214551.4%2CNASONIABASE:NV11832;Parent=rna-XM_008214551.4
NC_045758.1	Gnomon	exon	28577262	28577360	.	+	.	ID=exon-XM_032596902.1-7;Dbxref=GeneID:100119446%2CGenbank:XM_032596902.1%2CNASONIABASE:NV14571;Parent=rna-XM_032596902.1
NC_045758.1	Gnomon	exon	10263362	10263945	.	-	.	ID=exon-XM_008214551.4-14;Dbxref=GeneID:100123814%2CGenbank:XM_008214551.4%2CNASONIABASE:NV11832;Parent=rna-XM_008214551.4
NC_045758.1	Gnomon	exon	28577794	28577889	.	+	.	ID=exon-XM_032596902.1-8;Dbxref=GeneID:100119446%2CGenbank:XM_032596902.1%2CNASONIABASE:NV14571;Parent=rna-XM_032596902.1
NC_045758.1	Gnomon	exon	10264585	10264828	.	-	.	ID=exon-XM_008214551.4-11;Dbxref=GeneID:100123814%2CGenbank:XM_008214551.4%2CNASONIABASE:NV11832;Parent=rna-XM_008214551.4
NC_045758.1	Gnomon	exon	28564240	28564918	.	+	.	ID=exon-XM_032596902.1-1;Dbxref=GeneID:100119446%2CGenbank:XM_032596902.1%2CNASONIABASE:NV14571;Parent=rna-XM_032596902.1
NC_045758.1	Gnomon	CDS	29821310	29821456	.	+	0	Name=XP_032452148.1;ID=cds-XP_032452148.1;Dbxref=GeneID:100101930%2CGenbank:XP_032452148.1%2CNASONIABASE:NV14617;Parent=rna-XM_032596257.1
NC_045758.1	Gnomon	CDS	29824506	29824538	.	+	0	Name=XP_032452148.1;ID=cds-XP_032452148.1;Dbxref=GeneID:100101930%2CGenbank:XP_032452148.1%2CNASONIABASE:NV14617;Parent=rna-XM_032596257.1
NC_045758.1	Gnomon	CDS	29827597	29827752	.	+	0	Name=XP_032452148.1;ID=cds-XP_032452148.1;Dbxref=GeneID:100101930%2CGenbank:XP_032452148.1%2CNASONIABASE:NV14617;Parent=rna-XM_032596257.1
NC_045758.1	Gnomon	CDS	29828546	29828751	.	+	0	Name=XP_032452148.1;ID=cds-XP_032452148.1;Dbxref=GeneID:100101930%2CGenbank:XP_032452148.1%2CNASONIABASE:NV14617;Parent=rna-XM_032596257.1
NC_045758.1	Gnomon	CDS	29829008	29829136	.	+	0	Name=XP_032452148.1;ID=cds-XP_032452148.1;Dbxref=GeneID:100101930%2CGenbank:XP_032452148.1%2CNASONIABASE:NV14617;Parent=rna-XM_032596257.1
NC_045758.1	Gnomon	CDS	29831580	29831671	.	+	0	Name=XP_032452148.1;ID=cds-XP_032452148.1;Dbxref=GeneID:100101930%2CGenbank:XP_032452148.1%2CNASONIABASE:NV14617;Parent=rna-XM_032596257.1
NC_045758.1	Gnomon	CDS	29832817	29833029	.	+	0	Name=XP_032452148.1;ID=cds-XP_032452148.1;Dbxref=GeneID:100101930%2CGenbank:XP_032452148.1%2CNASONIABASE:NV14617;Parent=rna-XM_032596257.1
NC_045758.1	Gnomon	CDS	29833120	29833183	.	+	0	Name=XP_032452148.1;ID=cds-XP_032452148.1;Dbxref=GeneID:100101930%2CGenbank:XP_032452148.1%2CNASONIABASE:NV14617;Parent=rna-XM_032596257.1
NC_045758.1	Gnomon	CDS	29833262	29833571	.	+	0	Name=XP_032452148.1;ID=cds-XP_032452148.1;Dbxref=GeneID:100101930%2CGenbank:XP_032452148.1%2CNASONIABASE:NV14617;Parent=rna-XM_032596257.1
NC_045758.1	Gnomon	CDS	29833699	29833995	.	+	0	Name=XP_032452148.1;ID=cds-XP_032452148.1;Dbxref=GeneID:100101930%2CGenbank:XP_032452148.1%2CNASONIABASE:NV14617;Parent=rna-XM_032596257.1
NC_045758.1	Gnomon	CDS	29837960	29838379	.	+	0	Name=XP_032452148.1;ID=cds-XP_032452148.1;Dbxref=GeneID:100101930%2CGenbank:XP_032452148.1%2CNASONIABASE:NV14617;Parent=rna-XM_032596257.1
NC_045758.1	Gnomon	CDS	29838479	29838572	.	+	0	Name=XP_032452148.1;ID=cds-XP_032452148.1;Dbxref=GeneID:100101930%2CGenbank:XP_032452148.1%2CNASONIABASE:NV14617;Parent=rna-XM_032596257.1
NC_045758.1	Gnomon	CDS	29838650	29838718	.	+	0	Name=XP_032452148.1;ID=cds-XP_032452148.1;Dbxref=GeneID:100101930%2CGenbank:XP_032452148.1%2CNASONIABASE:NV14617;Parent=rna-XM_032596257.1
NC_045758.1	Gnomon	CDS	29840800	29841074	.	+	0	Name=XP_032452148.1;ID=cds-XP_032452148.1;Dbxref=GeneID:100101930%2CGenbank:XP_032452148.1%2CNASONIABASE:NV14617;Parent=rna-XM_032596257.1
NC_045758.1	Gnomon	CDS	29841680	29841853	.	+	0	Name=XP_032452148.1;ID=cds-XP_032452148.1;Dbxref=GeneID:100101930%2CGenbank:XP_032452148.1%2CNASONIABASE:NV14617;Parent=rna-XM_032596257.1
NC_045758.1	Gnomon	CDS	29841936	29842286	.	+	0	Name=XP_032452148.1;ID=cds-XP_032452148.1;Dbxref=GeneID:100101930%2CGenbank:XP_032452148.1%2CNASONIABASE:NV14617;Parent=rna-XM_032596257.1
NC_045758.1	Gnomon	CDS	29842392	29842596	.	+	0	Name=XP_032452148.1;ID=cds-XP_032452148.1;Dbxref=GeneID:100101930%2CGenbank:XP_032452148.1%2CNASONIABASE:NV14617;Parent=rna-XM_032596257.1
NC_045758.1	Gnomon	CDS	29844781	29844915	.	+	0	Name=XP_032452148.1;ID=cds-XP_032452148.1;Dbxref=GeneID:100101930%2CGenbank:XP_032452148.1%2CNASONIABASE:NV14617;Parent=rna-XM_032596257.1
NC_045758.1	Gnomon	CDS	29845219	29845351	.	+	0	Name=XP_032452148.1;ID=cds-XP_032452148.1;Dbxref=GeneID:100101930%2CGenbank:XP_032452148.1%2CNASONIABASE:NV14617;Parent=rna-XM_032596257.1
NC_045758.1	Gnomon	CDS	29845429	29845547	.	+	0	Name=XP_032452148.1;ID=cds-XP_032452148.1;Dbxref=GeneID:100101930%2CGenbank:XP_032452148.1%2CNASONIABASE:NV14617;Parent=rna-XM_032596257.1
NC_045758.1	Gnomon	CDS	29845622	29845902	.	+	0	Name=XP_032452148.1;ID=cds-XP_032452148.1;Dbxref=GeneID:100101930%2CGenbank:XP_032452148.1%2CNASONIABASE:NV14617;Parent=rna-XM_032596257.1
NC_045758.1	Gnomon	CDS	29845981	29846154	.	+	0	Name=XP_032452148.1;ID=cds-XP_032452148.1;Dbxref=GeneID:100101930%2CGenbank:XP_032452148.1%2CNASONIABASE:NV14617;Parent=rna-XM_032596257.1
NC_045758.1	Gnomon	CDS	29848986	29849108	.	+	0	Name=XP_032452148.1;ID=cds-XP_032452148.1;Dbxref=GeneID:100101930%2CGenbank:XP_032452148.1%2CNASONIABASE:NV14617;Parent=rna-XM_032596257.1
NC_045758.1	Gnomon	CDS	29851718	29851840	.	+	0	Name=XP_032452148.1;ID=cds-XP_032452148.1;Dbxref=GeneID:100101930%2CGenbank:XP_032452148.1%2CNASONIABASE:NV14617;Parent=rna-XM_032596257.1
NC_045758.1	Gnomon	CDS	29851924	29852118	.	+	0	Name=XP_032452148.1;ID=cds-XP_032452148.1;Dbxref=GeneID:100101930%2CGenbank:XP_032452148.1%2CNASONIABASE:NV14617;Parent=rna-XM_032596257.1
NC_045758.1	Gnomon	CDS	29852364	29852609	.	+	0	Name=XP_032452148.1;ID=cds-XP_032452148.1;Dbxref=GeneID:100101930%2CGenbank:XP_032452148.1%2CNASONIABASE:NV14617;Parent=rna-XM_032596257.1
NC_045758.1	Gnomon	CDS	29854773	29855043	.	+	0	Name=XP_032452148.1;ID=cds-XP_032452148.1;Dbxref=GeneID:100101930%2CGenbank:XP_032452148.1%2CNASONIABASE:NV14617;Parent=rna-XM_032596257.1
NC_045758.1	Gnomon	CDS	29857509	29857813	.	+	0	Name=XP_032452148.1;ID=cds-XP_032452148.1;Dbxref=GeneID:100101930%2CGenbank:XP_032452148.1%2CNASONIABASE:NV14617;Parent=rna-XM_032596257.1
NC_045758.1	Gnomon	CDS	29858052	29859014	.	+	0	Name=XP_032452148.1;ID=cds-XP_032452148.1;Dbxref=GeneID:100101930%2CGenbank:XP_032452148.1%2CNASONIABASE:NV14617;Parent=rna-XM_032596257.1
NC_045758.1	Gnomon	exon	10264329	10264494	.	-	.	ID=exon-XM_008214551.4-12;Dbxref=GeneID:100123814%2CGenbank:XM_008214551.4%2CNASONIABASE:NV11832;Parent=rna-XM_008214551.4
NC_045758.1	Gnomon	exon	28573012	28573290	.	+	.	ID=exon-XM_032596902.1-2;Dbxref=GeneID:100119446%2CGenbank:XM_032596902.1%2CNASONIABASE:NV14571;Parent=rna-XM_032596902.1
NC_045758.1	Gnomon	exon	28573418	28573466	.	+	.	ID=exon-XM_032596902.1-3;Dbxref=GeneID:100119446%2CGenbank:XM_032596902.1%2CNASONIABASE:NV14571;Parent=rna-XM_032596902.1
NC_045758.1	Gnomon	exon	10264902	10265051	.	-	.	ID=exon-XM_008214551.4-10;Dbxref=GeneID:100123814%2CGenbank:XM_008214551.4%2CNASONIABASE:NV11832;Parent=rna-XM_008214551.4
NC_045758.1	Gnomon	exon	28575186	28575434	.	+	.	ID=exon-XM_032596902.1-4;Dbxref=GeneID:100119446%2CGenbank:XM_032596902.1%2CNASONIABASE:NV14571;Parent=rna-XM_032596902.1
NC_045758.1	Gnomon	gene	14961147	14961735	.	+	.	Name=LOC107981375;ID=gene-LOC107981375;Dbxref=GeneID:107981375
NC_045758.1	Gnomon	gene	15037501	15038386	.	+	.	Name=LOC107981372;ID=gene-LOC107981372;Dbxref=GeneID:107981372
NC_045758.1	Gnomon	gene	16096491	16101707	.	-	.	Name=LOC107981373;ID=gene-LOC107981373;Dbxref=GeneID:107981373
NC_045758.1	Gnomon	exon	28577971	28578072	.	+	.	ID=exon-XM_032596902.1-9;Dbxref=GeneID:100119446%2CGenbank:XM_032596902.1%2CNASONIABASE:NV14571;Parent=rna-XM_032596902.1
NC_045758.1	Gnomon	gene	15501676	15508768	.	+	.	Name=LOC107981371;ID=gene-LOC107981371;Dbxref=GeneID:107981371
NC_045758.1	Gnomon	exon	20101103	20101414	.	+	.	ID=exon-XM_032596355.1-10;Dbxref=GeneID:100114533%2CGenbank:XM_032596355.1%2CNASONIABASE:NV51143;Parent=rna-XM_032596355.1
NC_045758.1	Gnomon	exon	20150986	20151266	.	+	.	ID=exon-XM_032596355.1-11;Dbxref=GeneID:100114533%2CGenbank:XM_032596355.1%2CNASONIABASE:NV51143;Parent=rna-XM_032596355.1
NC_045758.1	Gnomon	exon	20151373	20151658	.	+	.	ID=exon-XM_032596355.1-12;Dbxref=GeneID:100114533%2CGenbank:XM_032596355.1%2CNASONIABASE:NV51143;Parent=rna-XM_032596355.1
NC_045758.1	Gnomon	exon	26114810	26114902	.	-	.	ID=exon-XM_031924658.2-8;Dbxref=GeneID:100121536%2CGenbank:XM_031924658.2%2CNASONIABASE:NV13447;Parent=rna-XM_031924658.2
NC_045758.1	Gnomon	exon	20155562	20155914	.	+	.	ID=exon-XM_032596355.1-13;Dbxref=GeneID:100114533%2CGenbank:XM_032596355.1%2CNASONIABASE:NV51143;Parent=rna-XM_032596355.1
NC_045758.1	Gnomon	exon	26114314	26114355	.	-	.	ID=exon-XM_031924658.2-9;Dbxref=GeneID:100121536%2CGenbank:XM_031924658.2%2CNASONIABASE:NV13447;Parent=rna-XM_031924658.2
NC_045758.1	Gnomon	exon	20155990	20156326	.	+	.	ID=exon-XM_032596355.1-14;Dbxref=GeneID:100114533%2CGenbank:XM_032596355.1%2CNASONIABASE:NV51143;Parent=rna-XM_032596355.1
NC_045758.1	Gnomon	exon	26116759	26116890	.	-	.	ID=exon-XM_031924658.2-6;Dbxref=GeneID:100121536%2CGenbank:XM_031924658.2%2CNASONIABASE:NV13447;Parent=rna-XM_031924658.2
NC_045758.1	Gnomon	exon	20183029	20183337	.	+	.	ID=exon-XM_032596355.1-15;Dbxref=GeneID:100114533%2CGenbank:XM_032596355.1%2CNASONIABASE:NV51143;Parent=rna-XM_032596355.1
NC_045758.1	Gnomon	exon	26115865	26116171	.	-	.	ID=exon-XM_031924658.2-7;Dbxref=GeneID:100121536%2CGenbank:XM_031924658.2%2CNASONIABASE:NV13447;Parent=rna-XM_031924658.2
NC_045758.1	Gnomon	exon	20244884	20245041	.	+	.	ID=exon-XM_032596355.1-16;Dbxref=GeneID:100114533%2CGenbank:XM_032596355.1%2CNASONIABASE:NV51143;Parent=rna-XM_032596355.1
NC_045758.1	Gnomon	exon	26145728	26145776	.	-	.	ID=exon-XM_031924658.2-4;Dbxref=GeneID:100121536%2CGenbank:XM_031924658.2%2CNASONIABASE:NV13447;Parent=rna-XM_031924658.2
NC_045758.1	Gnomon	exon	20245123	20245372	.	+	.	ID=exon-XM_032596355.1-17;Dbxref=GeneID:100114533%2CGenbank:XM_032596355.1%2CNASONIABASE:NV51143;Parent=rna-XM_032596355.1
NC_045758.1	Gnomon	exon	26119757	26119959	.	-	.	ID=exon-XM_031924658.2-5;Dbxref=GeneID:100121536%2CGenbank:XM_031924658.2%2CNASONIABASE:NV13447;Parent=rna-XM_031924658.2
NC_045758.1	Gnomon	exon	26188244	26188413	.	-	.	ID=exon-XM_031924658.2-2;Dbxref=GeneID:100121536%2CGenbank:XM_031924658.2%2CNASONIABASE:NV13447;Parent=rna-XM_031924658.2
NC_045758.1	Gnomon	exon	26155041	26155123	.	-	.	ID=exon-XM_031924658.2-3;Dbxref=GeneID:100121536%2CGenbank:XM_031924658.2%2CNASONIABASE:NV13447;Parent=rna-XM_031924658.2
NC_045758.1	Gnomon	exon	26321432	26321488	.	-	.	ID=exon-XM_031924658.2-1;Dbxref=GeneID:100121536%2CGenbank:XM_031924658.2%2CNASONIABASE:NV13447;Parent=rna-XM_031924658.2
NC_045758.1	Gnomon	gene	5373723	5385904	.	-	.	Name=LOC100122290;ID=gene-LOC100122290;Dbxref=GeneID:100122290%2CNASONIABASE:NV11191
NC_045758.1	Gnomon	exon	10426026	10426365	.	+	.	ID=exon-XM_031922565.2-1;Dbxref=GeneID:103317229%2CGenbank:XM_031922565.2;Parent=rna-XM_031922565.2
NC_045758.1	Gnomon	exon	10427459	10427883	.	+	.	ID=exon-XM_031922565.2-2;Dbxref=GeneID:103317229%2CGenbank:XM_031922565.2;Parent=rna-XM_031922565.2
NC_045758.1	Gnomon	exon	10428167	10429557	.	+	.	ID=exon-XM_031922565.2-3;Dbxref=GeneID:103317229%2CGenbank:XM_031922565.2;Parent=rna-XM_031922565.2
NC_045758.1	Gnomon	gene	13189211	13225742	.	-	.	Name=LOC100122293;ID=gene-LOC100122293;Dbxref=GeneID:100122293%2CNASONIABASE:NV11670
NC_045758.1	Gnomon	CDS	26001424	26001479	.	+	0	Name=XP_001605273.1;ID=cds-XP_001605273.1;Dbxref=GeneID:100121662%2CGenbank:XP_001605273.1%2CNASONIABASE:NV13450;Parent=rna-XM_001605223.6
NC_045758.1	Gnomon	CDS	26001895	26002110	.	+	0	Name=XP_001605273.1;ID=cds-XP_001605273.1;Dbxref=GeneID:100121662%2CGenbank:XP_001605273.1%2CNASONIABASE:NV13450;Parent=rna-XM_001605223.6
NC_045758.1	Gnomon	CDS	26002186	26002316	.	+	0	Name=XP_001605273.1;ID=cds-XP_001605273.1;Dbxref=GeneID:100121662%2CGenbank:XP_001605273.1%2CNASONIABASE:NV13450;Parent=rna-XM_001605223.6
NC_045758.1	Gnomon	CDS	26002458	26002628	.	+	0	Name=XP_001605273.1;ID=cds-XP_001605273.1;Dbxref=GeneID:100121662%2CGenbank:XP_001605273.1%2CNASONIABASE:NV13450;Parent=rna-XM_001605223.6
NC_045758.1	Gnomon	CDS	26002711	26002810	.	+	0	Name=XP_001605273.1;ID=cds-XP_001605273.1;Dbxref=GeneID:100121662%2CGenbank:XP_001605273.1%2CNASONIABASE:NV13450;Parent=rna-XM_001605223.6
NC_045758.1	Gnomon	CDS	26002884	26003082	.	+	0	Name=XP_001605273.1;ID=cds-XP_001605273.1;Dbxref=GeneID:100121662%2CGenbank:XP_001605273.1%2CNASONIABASE:NV13450;Parent=rna-XM_001605223.6
NC_045758.1	Gnomon	exon	20246096	20251125	.	+	.	ID=exon-XM_032596355.1-18;Dbxref=GeneID:100114533%2CGenbank:XM_032596355.1%2CNASONIABASE:NV51143;Parent=rna-XM_032596355.1
NC_045758.1	Gnomon	gene	25496647	25517708	.	-	.	Name=LOC100122297;ID=gene-LOC100122297;Dbxref=GeneID:100122297%2CNASONIABASE:NV13481
NC_045758.1	Gnomon	exon	9356798	9358426	.	-	.	ID=exon-XM_008209885.3-1;Dbxref=GeneID:103316398%2CGenbank:XM_008209885.3;Parent=rna-XM_008209885.3
NC_045758.1	Gnomon	gene	16405851	16411323	.	-	.	Name=LOC100122299;ID=gene-LOC100122299;Dbxref=GeneID:100122299%2CNASONIABASE:NV13855
NC_045758.1	Gnomon	exon	14807753	14807948	.	+	.	ID=exon-XM_032597656.1-10;Dbxref=GeneID:100120196%2CGenbank:XM_032597656.1%2CNASONIABASE:NV13773;Parent=rna-XM_032597656.1
NC_045758.1	Gnomon	exon	25219750	25221042	.	-	.	ID=exon-XM_003425163.4-1;Dbxref=GeneID:100678814%2CGenbank:XM_003425163.4;Parent=rna-XM_003425163.4
NC_045758.1	Gnomon	mRNA	27124954	27128291	.	-	.	Name=XM_032596601.1;ID=rna-XM_032596601.1;Dbxref=GeneID:100120449%2CGenbank:XM_032596601.1%2CNASONIABASE:NV13406;Parent=gene-LOC100120449
NC_045758.1	BestRefSeq	exon	13487392	13488565	.	+	.	ID=exon-NM_001159972.1-3;Dbxref=GeneID:100121984%2CGenbank:NM_001159972.1%2CNASONIABASE:NV11645;Parent=rna-NM_001159972.1
NC_045758.1	Gnomon	exon	14808069	14808206	.	+	.	ID=exon-XM_032597656.1-11;Dbxref=GeneID:100120196%2CGenbank:XM_032597656.1%2CNASONIABASE:NV13773;Parent=rna-XM_032597656.1
NC_045758.1	Gnomon	exon	25218019	25218259	.	-	.	ID=exon-XM_003425163.4-2;Dbxref=GeneID:100678814%2CGenbank:XM_003425163.4;Parent=rna-XM_003425163.4
NC_045758.1	Gnomon	exon	14808293	14808364	.	+	.	ID=exon-XM_032597656.1-12;Dbxref=GeneID:100120196%2CGenbank:XM_032597656.1%2CNASONIABASE:NV13773;Parent=rna-XM_032597656.1
NC_045758.1	Gnomon	exon	25217237	25217583	.	-	.	ID=exon-XM_003425163.4-3;Dbxref=GeneID:100678814%2CGenbank:XM_003425163.4;Parent=rna-XM_003425163.4
NC_045758.1	BestRefSeq	exon	13485599	13485817	.	+	.	ID=exon-NM_001159972.1-1;Dbxref=GeneID:100121984%2CGenbank:NM_001159972.1%2CNASONIABASE:NV11645;Parent=rna-NM_001159972.1
NC_045758.1	BestRefSeq	exon	13486472	13487146	.	+	.	ID=exon-NM_001159972.1-2;Dbxref=GeneID:100121984%2CGenbank:NM_001159972.1%2CNASONIABASE:NV11645;Parent=rna-NM_001159972.1
NC_045758.1	Gnomon	CDS	21020847	21020853	.	-	0	Name=XP_031780346.1;ID=cds-XP_031780346.1;Dbxref=GeneID:100116049%2CGenbank:XP_031780346.1%2CNASONIABASE:NV13098;Parent=rna-XM_031924486.2
NC_045758.1	Gnomon	CDS	21011049	21011177	.	-	0	Name=XP_031780346.1;ID=cds-XP_031780346.1;Dbxref=GeneID:100116049%2CGenbank:XP_031780346.1%2CNASONIABASE:NV13098;Parent=rna-XM_031924486.2
NC_045758.1	Gnomon	CDS	21010170	21010643	.	-	0	Name=XP_031780346.1;ID=cds-XP_031780346.1;Dbxref=GeneID:100116049%2CGenbank:XP_031780346.1%2CNASONIABASE:NV13098;Parent=rna-XM_031924486.2
NC_045758.1	Gnomon	CDS	21009867	21010074	.	-	0	Name=XP_031780346.1;ID=cds-XP_031780346.1;Dbxref=GeneID:100116049%2CGenbank:XP_031780346.1%2CNASONIABASE:NV13098;Parent=rna-XM_031924486.2
NC_045758.1	Gnomon	CDS	21009612	21009793	.	-	0	Name=XP_031780346.1;ID=cds-XP_031780346.1;Dbxref=GeneID:100116049%2CGenbank:XP_031780346.1%2CNASONIABASE:NV13098;Parent=rna-XM_031924486.2
NC_045758.1	Gnomon	CDS	21009160	21009470	.	-	0	Name=XP_031780346.1;ID=cds-XP_031780346.1;Dbxref=GeneID:100116049%2CGenbank:XP_031780346.1%2CNASONIABASE:NV13098;Parent=rna-XM_031924486.2
NC_045758.1	Gnomon	lnc_RNA	11426254	11430018	.	+	.	Name=XR_512754.1;ID=rna-XR_512754.1;Dbxref=GeneID:103317219%2CGenbank:XR_512754.1;Parent=gene-LOC103317219
NC_045758.1	Gnomon	exon	14810161	14812724	.	+	.	ID=exon-XM_032597656.1-13;Dbxref=GeneID:100120196%2CGenbank:XM_032597656.1%2CNASONIABASE:NV13773;Parent=rna-XM_032597656.1
NC_045758.1	Gnomon	exon	25216747	25217122	.	-	.	ID=exon-XM_003425163.4-4;Dbxref=GeneID:100678814%2CGenbank:XM_003425163.4;Parent=rna-XM_003425163.4
NC_045758.1	Gnomon	exon	14815378	14815445	.	+	.	ID=exon-XM_032597656.1-14;Dbxref=GeneID:100120196%2CGenbank:XM_032597656.1%2CNASONIABASE:NV13773;Parent=rna-XM_032597656.1
NC_045758.1	Gnomon	exon	25215056	25215757	.	-	.	ID=exon-XM_003425163.4-5;Dbxref=GeneID:100678814%2CGenbank:XM_003425163.4;Parent=rna-XM_003425163.4
NC_045758.1	Gnomon	exon	14816134	14816277	.	+	.	ID=exon-XM_032597656.1-15;Dbxref=GeneID:100120196%2CGenbank:XM_032597656.1%2CNASONIABASE:NV13773;Parent=rna-XM_032597656.1
NC_045758.1	Gnomon	exon	14816891	14818828	.	+	.	ID=exon-XM_032597656.1-16;Dbxref=GeneID:100120196%2CGenbank:XM_032597656.1%2CNASONIABASE:NV13773;Parent=rna-XM_032597656.1
NC_045758.1	Gnomon	mRNA	9345163	9350640	.	+	.	Name=XM_008209750.4;ID=rna-XM_008209750.4;Dbxref=GeneID:100116818%2CGenbank:XM_008209750.4%2CNASONIABASE:NV15884;Parent=gene-LOC100116818
NC_045758.1	Gnomon	mRNA	12244022	12248717	.	+	.	Name=XM_001606544.6;ID=rna-XM_001606544.6;Dbxref=GeneID:100122988%2CGenbank:XM_001606544.6%2CNASONIABASE:NV11707;Parent=gene-LOC100122988
NC_045758.1	Gnomon	exon	33677189	33677274	.	+	.	ID=exon-XM_016981744.3-3;Dbxref=GeneID:100120826%2CGenbank:XM_016981744.3%2CNASONIABASE:NV15305;Parent=rna-XM_016981744.3
NC_045758.1	Gnomon	exon	33677736	33678166	.	+	.	ID=exon-XM_016981744.3-4;Dbxref=GeneID:100120826%2CGenbank:XM_016981744.3%2CNASONIABASE:NV15305;Parent=rna-XM_016981744.3
NC_045758.1	Gnomon	exon	33668885	33669222	.	+	.	ID=exon-XM_016981744.3-1;Dbxref=GeneID:100120826%2CGenbank:XM_016981744.3%2CNASONIABASE:NV15305;Parent=rna-XM_016981744.3
NC_045758.1	Gnomon	exon	33676949	33677117	.	+	.	ID=exon-XM_016981744.3-2;Dbxref=GeneID:100120826%2CGenbank:XM_016981744.3%2CNASONIABASE:NV15305;Parent=rna-XM_016981744.3
NC_045758.1	Gnomon	exon	33680719	33680873	.	+	.	ID=exon-XM_016981744.3-7;Dbxref=GeneID:100120826%2CGenbank:XM_016981744.3%2CNASONIABASE:NV15305;Parent=rna-XM_016981744.3
NC_045758.1	Gnomon	exon	33680951	33681198	.	+	.	ID=exon-XM_016981744.3-8;Dbxref=GeneID:100120826%2CGenbank:XM_016981744.3%2CNASONIABASE:NV15305;Parent=rna-XM_016981744.3
NC_045758.1	Gnomon	exon	33678231	33680501	.	+	.	ID=exon-XM_016981744.3-5;Dbxref=GeneID:100120826%2CGenbank:XM_016981744.3%2CNASONIABASE:NV15305;Parent=rna-XM_016981744.3
NC_045758.1	Gnomon	exon	33680577	33680645	.	+	.	ID=exon-XM_016981744.3-6;Dbxref=GeneID:100120826%2CGenbank:XM_016981744.3%2CNASONIABASE:NV15305;Parent=rna-XM_016981744.3
NC_045758.1	Gnomon	exon	33681272	33681441	.	+	.	ID=exon-XM_016981744.3-9;Dbxref=GeneID:100120826%2CGenbank:XM_016981744.3%2CNASONIABASE:NV15305;Parent=rna-XM_016981744.3
NC_045758.1	Gnomon	exon	5006629	5006885	.	+	.	ID=exon-XM_001605086.6-2;Dbxref=GeneID:100121526%2CGenbank:XM_001605086.6%2CNASONIABASE:NV11146;Parent=rna-XM_001605086.6
NC_045758.1	Gnomon	exon	5008209	5008354	.	+	.	ID=exon-XM_001605086.6-3;Dbxref=GeneID:100121526%2CGenbank:XM_001605086.6%2CNASONIABASE:NV11146;Parent=rna-XM_001605086.6
NC_045758.1	Gnomon	exon	5004226	5005926	.	+	.	ID=exon-XM_001605086.6-1;Dbxref=GeneID:100121526%2CGenbank:XM_001605086.6%2CNASONIABASE:NV11146;Parent=rna-XM_001605086.6
NC_045758.1	Gnomon	exon	5008488	5008634	.	+	.	ID=exon-XM_001605086.6-4;Dbxref=GeneID:100121526%2CGenbank:XM_001605086.6%2CNASONIABASE:NV11146;Parent=rna-XM_001605086.6
NC_045758.1	Gnomon	exon	5010803	5011532	.	+	.	ID=exon-XM_001605086.6-5;Dbxref=GeneID:100121526%2CGenbank:XM_001605086.6%2CNASONIABASE:NV11146;Parent=rna-XM_001605086.6
NC_045758.1	Gnomon	CDS	5046172	5046210	.	+	0	Name=XP_031779357.1;ID=cds-XP_031779357.1;Dbxref=GeneID:100121686%2CGenbank:XP_031779357.1%2CNASONIABASE:NV11155;Parent=rna-XM_031923497.2
NC_045758.1	Gnomon	CDS	5046297	5046410	.	+	0	Name=XP_031779357.1;ID=cds-XP_031779357.1;Dbxref=GeneID:100121686%2CGenbank:XP_031779357.1%2CNASONIABASE:NV11155;Parent=rna-XM_031923497.2
NC_045758.1	Gnomon	CDS	5046470	5046667	.	+	0	Name=XP_031779357.1;ID=cds-XP_031779357.1;Dbxref=GeneID:100121686%2CGenbank:XP_031779357.1%2CNASONIABASE:NV11155;Parent=rna-XM_031923497.2
NC_045758.1	Gnomon	mRNA	12093864	12097204	.	+	.	Name=XM_031923878.1;ID=rna-XM_031923878.1;Dbxref=GeneID:100123201%2CGenbank:XM_031923878.1%2CNASONIABASE:NV11727;Parent=gene-LOC100123201
NC_045758.1	Gnomon	exon	24524055	24524296	.	-	.	ID=exon-XM_031924435.2-7;Dbxref=GeneID:103315563%2CGenbank:XM_031924435.2;Parent=rna-XM_031924435.2
NC_045758.1	Gnomon	mRNA	27615942	27644954	.	-	.	Name=XM_031925056.1;ID=rna-XM_031925056.1;Dbxref=GeneID:100118680%2CGenbank:XM_031925056.1%2CNASONIABASE:NV13362;Parent=gene-LOC100118680
NC_045758.1	Gnomon	exon	24522683	24523977	.	-	.	ID=exon-XM_031924435.2-8;Dbxref=GeneID:103315563%2CGenbank:XM_031924435.2;Parent=rna-XM_031924435.2
NC_045758.1	Gnomon	exon	24524979	24525055	.	-	.	ID=exon-XM_031924435.2-5;Dbxref=GeneID:103315563%2CGenbank:XM_031924435.2;Parent=rna-XM_031924435.2
NC_045758.1	Gnomon	exon	33577341	33577545	.	-	.	ID=exon-XM_008218098.3-7;Dbxref=GeneID:100680205%2CGenbank:XM_008218098.3;Parent=rna-XM_008218098.3
NC_045758.1	Gnomon	exon	2394930	2394988	.	-	.	ID=exon-XM_031923276.1-10;Dbxref=GeneID:100115962%2CGenbank:XM_031923276.1%2CNASONIABASE:NV11019;Parent=rna-XM_031923276.1
NC_045758.1	Gnomon	exon	24524382	24524652	.	-	.	ID=exon-XM_031924435.2-6;Dbxref=GeneID:103315563%2CGenbank:XM_031924435.2;Parent=rna-XM_031924435.2
NC_045758.1	Gnomon	exon	172218	172794	.	-	.	ID=exon-XM_003424809.5-10;Dbxref=GeneID:100117862%2CGenbank:XM_003424809.5%2CNASONIABASE:NV17863;Parent=rna-XM_003424809.5
NC_045758.1	Gnomon	exon	24525714	24525894	.	-	.	ID=exon-XM_031924435.2-3;Dbxref=GeneID:103315563%2CGenbank:XM_031924435.2;Parent=rna-XM_031924435.2
NC_045758.1	Gnomon	exon	33577833	33577921	.	-	.	ID=exon-XM_008218098.3-5;Dbxref=GeneID:100680205%2CGenbank:XM_008218098.3;Parent=rna-XM_008218098.3
NC_045758.1	Gnomon	exon	24525387	24525620	.	-	.	ID=exon-XM_031924435.2-4;Dbxref=GeneID:103315563%2CGenbank:XM_031924435.2;Parent=rna-XM_031924435.2
NC_045758.1	Gnomon	exon	33577632	33577756	.	-	.	ID=exon-XM_008218098.3-6;Dbxref=GeneID:100680205%2CGenbank:XM_008218098.3;Parent=rna-XM_008218098.3
NC_045758.1	Gnomon	exon	2393883	2394240	.	-	.	ID=exon-XM_031923276.1-13;Dbxref=GeneID:100115962%2CGenbank:XM_031923276.1%2CNASONIABASE:NV11019;Parent=rna-XM_031923276.1
NC_045758.1	Gnomon	exon	24528581	24528719	.	-	.	ID=exon-XM_031924435.2-1;Dbxref=GeneID:103315563%2CGenbank:XM_031924435.2;Parent=rna-XM_031924435.2
NC_045758.1	Gnomon	exon	33578130	33578355	.	-	.	ID=exon-XM_008218098.3-3;Dbxref=GeneID:100680205%2CGenbank:XM_008218098.3;Parent=rna-XM_008218098.3
NC_045758.1	Gnomon	exon	9727824	9728650	.	-	.	ID=exon-XM_016982894.3-1;Dbxref=GeneID:100115716%2CGenbank:XM_016982894.3%2CNASONIABASE:NV15858;Parent=rna-XM_016982894.3
NC_045758.1	Gnomon	exon	24526144	24528063	.	-	.	ID=exon-XM_031924435.2-2;Dbxref=GeneID:103315563%2CGenbank:XM_031924435.2;Parent=rna-XM_031924435.2
NC_045758.1	Gnomon	exon	33577985	33578047	.	-	.	ID=exon-XM_008218098.3-4;Dbxref=GeneID:100680205%2CGenbank:XM_008218098.3;Parent=rna-XM_008218098.3
NC_045758.1	Gnomon	exon	2394611	2394777	.	-	.	ID=exon-XM_031923276.1-11;Dbxref=GeneID:100115962%2CGenbank:XM_031923276.1%2CNASONIABASE:NV11019;Parent=rna-XM_031923276.1
NC_045758.1	Gnomon	exon	33578629	33578713	.	-	.	ID=exon-XM_008218098.3-1;Dbxref=GeneID:100680205%2CGenbank:XM_008218098.3;Parent=rna-XM_008218098.3
NC_045758.1	Gnomon	exon	2394328	2394490	.	-	.	ID=exon-XM_031923276.1-12;Dbxref=GeneID:100115962%2CGenbank:XM_031923276.1%2CNASONIABASE:NV11019;Parent=rna-XM_031923276.1
NC_045758.1	Gnomon	exon	33578467	33578540	.	-	.	ID=exon-XM_008218098.3-2;Dbxref=GeneID:100680205%2CGenbank:XM_008218098.3;Parent=rna-XM_008218098.3
NC_045758.1	Gnomon	exon	9680967	9681131	.	-	.	ID=exon-XM_016982894.3-4;Dbxref=GeneID:100115716%2CGenbank:XM_016982894.3%2CNASONIABASE:NV15858;Parent=rna-XM_016982894.3
NC_045758.1	Gnomon	exon	9680548	9680670	.	-	.	ID=exon-XM_016982894.3-5;Dbxref=GeneID:100115716%2CGenbank:XM_016982894.3%2CNASONIABASE:NV15858;Parent=rna-XM_016982894.3
NC_045758.1	Gnomon	mRNA	30609552	30616858	.	+	.	Name=XM_031924561.2;ID=rna-XM_031924561.2;Dbxref=GeneID:100122397%2CGenbank:XM_031924561.2%2CNASONIABASE:NV14665;Parent=gene-LOC100122397
NC_045758.1	Gnomon	exon	9683745	9683937	.	-	.	ID=exon-XM_016982894.3-2;Dbxref=GeneID:100115716%2CGenbank:XM_016982894.3%2CNASONIABASE:NV15858;Parent=rna-XM_016982894.3
NC_045758.1	Gnomon	exon	14340160	14340398	.	-	.	ID=exon-XR_004344675.1-1;Dbxref=GeneID:100117752%2CGenbank:XR_004344675.1%2CNASONIABASE:NV13734;Parent=rna-XR_004344675.1
NC_045758.1	Gnomon	exon	9681729	9681859	.	-	.	ID=exon-XM_016982894.3-3;Dbxref=GeneID:100115716%2CGenbank:XM_016982894.3%2CNASONIABASE:NV15858;Parent=rna-XM_016982894.3
NC_045758.1	Gnomon	exon	14339659	14340008	.	-	.	ID=exon-XR_004344675.1-2;Dbxref=GeneID:100117752%2CGenbank:XR_004344675.1%2CNASONIABASE:NV13734;Parent=rna-XR_004344675.1
NC_045758.1	Gnomon	exon	9679157	9679316	.	-	.	ID=exon-XM_016982894.3-8;Dbxref=GeneID:100115716%2CGenbank:XM_016982894.3%2CNASONIABASE:NV15858;Parent=rna-XM_016982894.3
NC_045758.1	Gnomon	exon	14339329	14339535	.	-	.	ID=exon-XR_004344675.1-3;Dbxref=GeneID:100117752%2CGenbank:XR_004344675.1%2CNASONIABASE:NV13734;Parent=rna-XR_004344675.1
NC_045758.1	Gnomon	exon	9678066	9678181	.	-	.	ID=exon-XM_016982894.3-9;Dbxref=GeneID:100115716%2CGenbank:XM_016982894.3%2CNASONIABASE:NV15858;Parent=rna-XM_016982894.3
NC_045758.1	Gnomon	exon	14339025	14339135	.	-	.	ID=exon-XR_004344675.1-4;Dbxref=GeneID:100117752%2CGenbank:XR_004344675.1%2CNASONIABASE:NV13734;Parent=rna-XR_004344675.1
NC_045758.1	Gnomon	exon	9680015	9680177	.	-	.	ID=exon-XM_016982894.3-6;Dbxref=GeneID:100115716%2CGenbank:XM_016982894.3%2CNASONIABASE:NV15858;Parent=rna-XM_016982894.3
NC_045758.1	Gnomon	exon	14338590	14338948	.	-	.	ID=exon-XR_004344675.1-5;Dbxref=GeneID:100117752%2CGenbank:XR_004344675.1%2CNASONIABASE:NV13734;Parent=rna-XR_004344675.1
NC_045758.1	Gnomon	exon	9679410	9679537	.	-	.	ID=exon-XM_016982894.3-7;Dbxref=GeneID:100115716%2CGenbank:XM_016982894.3%2CNASONIABASE:NV15858;Parent=rna-XM_016982894.3
NC_045758.1	Gnomon	exon	27592453	27592877	.	+	.	ID=exon-XM_031925063.2-9;Dbxref=GeneID:100118756%2CGenbank:XM_031925063.2%2CNASONIABASE:NV13364;Parent=rna-XM_031925063.2
NC_045758.1	Gnomon	CDS	2016180	2016383	.	+	0	Name=XP_031779117.1;ID=cds-XP_031779117.1;Dbxref=GeneID:100115374%2CGenbank:XP_031779117.1%2CNASONIABASE:NV11008;Parent=rna-XM_031923257.2
NC_045758.1	Gnomon	CDS	2016451	2017010	.	+	0	Name=XP_031779117.1;ID=cds-XP_031779117.1;Dbxref=GeneID:100115374%2CGenbank:XP_031779117.1%2CNASONIABASE:NV11008;Parent=rna-XM_031923257.2
NC_045758.1	Gnomon	CDS	2017093	2017337	.	+	0	Name=XP_031779117.1;ID=cds-XP_031779117.1;Dbxref=GeneID:100115374%2CGenbank:XP_031779117.1%2CNASONIABASE:NV11008;Parent=rna-XM_031923257.2
NC_045758.1	Gnomon	CDS	2017402	2017560	.	+	0	Name=XP_031779117.1;ID=cds-XP_031779117.1;Dbxref=GeneID:100115374%2CGenbank:XP_031779117.1%2CNASONIABASE:NV11008;Parent=rna-XM_031923257.2
NC_045758.1	Gnomon	CDS	2017619	2017821	.	+	0	Name=XP_031779117.1;ID=cds-XP_031779117.1;Dbxref=GeneID:100115374%2CGenbank:XP_031779117.1%2CNASONIABASE:NV11008;Parent=rna-XM_031923257.2
NC_045758.1	BestRefSeq	gene	23567693	23571871	.	-	.	Name=Mbd;ID=gene-Mbd;Dbxref=GeneID:100121253%2CNASONIABASE:NV13224
NC_045758.1	Gnomon	mRNA	12264347	12267491	.	-	.	Name=XM_032596591.1;ID=rna-XM_032596591.1;Dbxref=GeneID:100122951%2CGenbank:XM_032596591.1%2CNASONIABASE:NV11702;Parent=gene-LOC100122951
NC_045758.1	Gnomon	CDS	13253234	13254202	.	-	0	Name=XP_016838134.1;ID=cds-XP_016838134.1;Dbxref=GeneID:100122222%2CGenbank:XP_016838134.1%2CNASONIABASE:NV11665;Parent=rna-XM_016982645.3
NC_045758.1	Gnomon	CDS	13253084	13253159	.	-	0	Name=XP_016838134.1;ID=cds-XP_016838134.1;Dbxref=GeneID:100122222%2CGenbank:XP_016838134.1%2CNASONIABASE:NV11665;Parent=rna-XM_016982645.3
NC_045758.1	Gnomon	CDS	13252825	13253000	.	-	0	Name=XP_016838134.1;ID=cds-XP_016838134.1;Dbxref=GeneID:100122222%2CGenbank:XP_016838134.1%2CNASONIABASE:NV11665;Parent=rna-XM_016982645.3
NC_045758.1	Gnomon	mRNA	13603964	13606125	.	+	.	Name=XM_001605320.6;ID=rna-XM_001605320.6;Dbxref=GeneID:100121764%2CGenbank:XM_001605320.6%2CNASONIABASE:NV11633;Parent=gene-LOC100121764
NC_045758.1	Gnomon	CDS	31035640	31035748	.	+	0	Name=XP_001605763.1;ID=cds-XP_001605763.1;Dbxref=GeneID:100122159%2CGenbank:XP_001605763.1%2CNASONIABASE:NV14947;Parent=rna-XM_001605713.6
NC_045758.1	Gnomon	CDS	31035926	31036048	.	+	0	Name=XP_001605763.1;ID=cds-XP_001605763.1;Dbxref=GeneID:100122159%2CGenbank:XP_001605763.1%2CNASONIABASE:NV14947;Parent=rna-XM_001605713.6
NC_045758.1	Gnomon	CDS	31036129	31036271	.	+	0	Name=XP_001605763.1;ID=cds-XP_001605763.1;Dbxref=GeneID:100122159%2CGenbank:XP_001605763.1%2CNASONIABASE:NV14947;Parent=rna-XM_001605713.6
NC_045758.1	Gnomon	CDS	31036337	31037056	.	+	0	Name=XP_001605763.1;ID=cds-XP_001605763.1;Dbxref=GeneID:100122159%2CGenbank:XP_001605763.1%2CNASONIABASE:NV14947;Parent=rna-XM_001605713.6
NC_045758.1	Gnomon	CDS	34868668	34868711	.	+	0	Name=XP_031780190.1;ID=cds-XP_031780190.1;Dbxref=GeneID:100117727%2CGenbank:XP_031780190.1%2CNASONIABASE:NV15243;Parent=rna-XM_031924330.2
NC_045758.1	Gnomon	CDS	34869050	34869551	.	+	0	Name=XP_031780190.1;ID=cds-XP_031780190.1;Dbxref=GeneID:100117727%2CGenbank:XP_031780190.1%2CNASONIABASE:NV15243;Parent=rna-XM_031924330.2
NC_045758.1	Gnomon	CDS	34871404	34871602	.	+	0	Name=XP_031780190.1;ID=cds-XP_031780190.1;Dbxref=GeneID:100117727%2CGenbank:XP_031780190.1%2CNASONIABASE:NV15243;Parent=rna-XM_031924330.2
NC_045758.1	Gnomon	CDS	34871687	34871967	.	+	0	Name=XP_031780190.1;ID=cds-XP_031780190.1;Dbxref=GeneID:100117727%2CGenbank:XP_031780190.1%2CNASONIABASE:NV15243;Parent=rna-XM_031924330.2
NC_045758.1	Gnomon	CDS	34872147	34872200	.	+	0	Name=XP_031780190.1;ID=cds-XP_031780190.1;Dbxref=GeneID:100117727%2CGenbank:XP_031780190.1%2CNASONIABASE:NV15243;Parent=rna-XM_031924330.2
NC_045758.1	Gnomon	CDS	34872297	34872449	.	+	0	Name=XP_031780190.1;ID=cds-XP_031780190.1;Dbxref=GeneID:100117727%2CGenbank:XP_031780190.1%2CNASONIABASE:NV15243;Parent=rna-XM_031924330.2
NC_045758.1	Gnomon	CDS	34872533	34872698	.	+	0	Name=XP_031780190.1;ID=cds-XP_031780190.1;Dbxref=GeneID:100117727%2CGenbank:XP_031780190.1%2CNASONIABASE:NV15243;Parent=rna-XM_031924330.2
NC_045758.1	Gnomon	CDS	34872790	34872939	.	+	0	Name=XP_031780190.1;ID=cds-XP_031780190.1;Dbxref=GeneID:100117727%2CGenbank:XP_031780190.1%2CNASONIABASE:NV15243;Parent=rna-XM_031924330.2
NC_045758.1	Gnomon	CDS	34873221	34873342	.	+	0	Name=XP_031780190.1;ID=cds-XP_031780190.1;Dbxref=GeneID:100117727%2CGenbank:XP_031780190.1%2CNASONIABASE:NV15243;Parent=rna-XM_031924330.2
NC_045758.1	Gnomon	CDS	34873413	34873605	.	+	0	Name=XP_031780190.1;ID=cds-XP_031780190.1;Dbxref=GeneID:100117727%2CGenbank:XP_031780190.1%2CNASONIABASE:NV15243;Parent=rna-XM_031924330.2
NC_045758.1	Gnomon	CDS	34873697	34873933	.	+	0	Name=XP_031780190.1;ID=cds-XP_031780190.1;Dbxref=GeneID:100117727%2CGenbank:XP_031780190.1%2CNASONIABASE:NV15243;Parent=rna-XM_031924330.2
NC_045758.1	Gnomon	CDS	34874011	34874164	.	+	0	Name=XP_031780190.1;ID=cds-XP_031780190.1;Dbxref=GeneID:100117727%2CGenbank:XP_031780190.1%2CNASONIABASE:NV15243;Parent=rna-XM_031924330.2
NC_045758.1	Gnomon	CDS	34874399	34874519	.	+	0	Name=XP_031780190.1;ID=cds-XP_031780190.1;Dbxref=GeneID:100117727%2CGenbank:XP_031780190.1%2CNASONIABASE:NV15243;Parent=rna-XM_031924330.2
NC_045758.1	Gnomon	CDS	34874606	34874737	.	+	0	Name=XP_031780190.1;ID=cds-XP_031780190.1;Dbxref=GeneID:100117727%2CGenbank:XP_031780190.1%2CNASONIABASE:NV15243;Parent=rna-XM_031924330.2
NC_045758.1	Gnomon	exon	19262948	19263677	.	+	.	ID=exon-XM_016989531.3-1;Dbxref=GeneID:107982086%2CGenbank:XM_016989531.3;Parent=rna-XM_016989531.3
NC_045758.1	Gnomon	exon	19263792	19264045	.	+	.	ID=exon-XM_016989531.3-2;Dbxref=GeneID:107982086%2CGenbank:XM_016989531.3;Parent=rna-XM_016989531.3
NC_045758.1	Gnomon	exon	22003353	22003521	.	+	.	ID=exon-XM_016982946.3-6;Dbxref=GeneID:100118049%2CGenbank:XM_016982946.3%2CNASONIABASE:NV13138;Parent=rna-XM_016982946.3
NC_045758.1	Gnomon	exon	22003708	22003831	.	+	.	ID=exon-XM_016982946.3-7;Dbxref=GeneID:100118049%2CGenbank:XM_016982946.3%2CNASONIABASE:NV13138;Parent=rna-XM_016982946.3
NC_045758.1	Gnomon	exon	22003986	22004129	.	+	.	ID=exon-XM_016982946.3-8;Dbxref=GeneID:100118049%2CGenbank:XM_016982946.3%2CNASONIABASE:NV13138;Parent=rna-XM_016982946.3
NC_045758.1	Gnomon	exon	22004206	22004317	.	+	.	ID=exon-XM_016982946.3-9;Dbxref=GeneID:100118049%2CGenbank:XM_016982946.3%2CNASONIABASE:NV13138;Parent=rna-XM_016982946.3
NC_045758.1	Gnomon	exon	22001035	22001133	.	+	.	ID=exon-XM_016982946.3-2;Dbxref=GeneID:100118049%2CGenbank:XM_016982946.3%2CNASONIABASE:NV13138;Parent=rna-XM_016982946.3
NC_045758.1	Gnomon	exon	22001402	22001614	.	+	.	ID=exon-XM_016982946.3-3;Dbxref=GeneID:100118049%2CGenbank:XM_016982946.3%2CNASONIABASE:NV13138;Parent=rna-XM_016982946.3
NC_045758.1	Gnomon	exon	22002096	22002418	.	+	.	ID=exon-XM_016982946.3-4;Dbxref=GeneID:100118049%2CGenbank:XM_016982946.3%2CNASONIABASE:NV13138;Parent=rna-XM_016982946.3
NC_045758.1	Gnomon	exon	2408266	2408463	.	-	.	ID=exon-XM_031923281.1-1;Dbxref=GeneID:100115962%2CGenbank:XM_031923281.1%2CNASONIABASE:NV11019;Parent=rna-XM_031923281.1
NC_045758.1	Gnomon	exon	22002882	22003025	.	+	.	ID=exon-XM_016982946.3-5;Dbxref=GeneID:100118049%2CGenbank:XM_016982946.3%2CNASONIABASE:NV13138;Parent=rna-XM_016982946.3
NC_045758.1	Gnomon	exon	2398441	2398504	.	-	.	ID=exon-XM_031923281.1-2;Dbxref=GeneID:100115962%2CGenbank:XM_031923281.1%2CNASONIABASE:NV11019;Parent=rna-XM_031923281.1
NC_045758.1	Gnomon	exon	2398127	2398371	.	-	.	ID=exon-XM_031923281.1-3;Dbxref=GeneID:100115962%2CGenbank:XM_031923281.1%2CNASONIABASE:NV11019;Parent=rna-XM_031923281.1
NC_045758.1	Gnomon	exon	2397766	2398066	.	-	.	ID=exon-XM_031923281.1-4;Dbxref=GeneID:100115962%2CGenbank:XM_031923281.1%2CNASONIABASE:NV11019;Parent=rna-XM_031923281.1
NC_045758.1	Gnomon	exon	2396167	2396301	.	-	.	ID=exon-XM_031923281.1-5;Dbxref=GeneID:100115962%2CGenbank:XM_031923281.1%2CNASONIABASE:NV11019;Parent=rna-XM_031923281.1
NC_045758.1	Gnomon	exon	21995741	21996003	.	+	.	ID=exon-XM_016982946.3-1;Dbxref=GeneID:100118049%2CGenbank:XM_016982946.3%2CNASONIABASE:NV13138;Parent=rna-XM_016982946.3
NC_045758.1	Gnomon	exon	2395792	2396101	.	-	.	ID=exon-XM_031923281.1-6;Dbxref=GeneID:100115962%2CGenbank:XM_031923281.1%2CNASONIABASE:NV11019;Parent=rna-XM_031923281.1
NC_045758.1	Gnomon	exon	2395058	2395369	.	-	.	ID=exon-XM_031923281.1-7;Dbxref=GeneID:100115962%2CGenbank:XM_031923281.1%2CNASONIABASE:NV11019;Parent=rna-XM_031923281.1
NC_045758.1	Gnomon	exon	2394930	2394988	.	-	.	ID=exon-XM_031923281.1-8;Dbxref=GeneID:100115962%2CGenbank:XM_031923281.1%2CNASONIABASE:NV11019;Parent=rna-XM_031923281.1
NC_045758.1	Gnomon	exon	2394611	2394777	.	-	.	ID=exon-XM_031923281.1-9;Dbxref=GeneID:100115962%2CGenbank:XM_031923281.1%2CNASONIABASE:NV11019;Parent=rna-XM_031923281.1
NC_045758.1	Gnomon	exon	27124954	27125570	.	-	.	ID=exon-XM_032596599.1-10;Dbxref=GeneID:100120449%2CGenbank:XM_032596599.1%2CNASONIABASE:NV13406;Parent=rna-XM_032596599.1
NC_045758.1	Gnomon	mRNA	1076498	1078955	.	+	.	Name=XM_032597430.1;ID=rna-XM_032597430.1;Dbxref=GeneID:100118305%2CGenbank:XM_032597430.1%2CNASONIABASE:NV12432;Parent=gene-LOC100118305
NC_045758.1	Gnomon	mRNA	18636003	18646605	.	-	.	Name=XM_032596841.1;ID=rna-XM_032596841.1;Dbxref=GeneID:100115702%2CGenbank:XM_032596841.1%2CNASONIABASE:NV18413;Parent=gene-LOC100115702
NC_045758.1	Gnomon	CDS	14803576	14803692	.	+	0	Name=XP_032453560.1;ID=cds-XP_032453560.1;Dbxref=GeneID:100120196%2CGenbank:XP_032453560.1%2CNASONIABASE:NV13773;Parent=rna-XM_032597669.1
NC_045758.1	Gnomon	CDS	14804111	14804297	.	+	0	Name=XP_032453560.1;ID=cds-XP_032453560.1;Dbxref=GeneID:100120196%2CGenbank:XP_032453560.1%2CNASONIABASE:NV13773;Parent=rna-XM_032597669.1
NC_045758.1	Gnomon	CDS	14804577	14804959	.	+	0	Name=XP_032453560.1;ID=cds-XP_032453560.1;Dbxref=GeneID:100120196%2CGenbank:XP_032453560.1%2CNASONIABASE:NV13773;Parent=rna-XM_032597669.1
NC_045758.1	Gnomon	CDS	14805072	14805521	.	+	0	Name=XP_032453560.1;ID=cds-XP_032453560.1;Dbxref=GeneID:100120196%2CGenbank:XP_032453560.1%2CNASONIABASE:NV13773;Parent=rna-XM_032597669.1
NC_045758.1	Gnomon	CDS	14805746	14805882	.	+	0	Name=XP_032453560.1;ID=cds-XP_032453560.1;Dbxref=GeneID:100120196%2CGenbank:XP_032453560.1%2CNASONIABASE:NV13773;Parent=rna-XM_032597669.1
NC_045758.1	Gnomon	CDS	14806004	14806121	.	+	0	Name=XP_032453560.1;ID=cds-XP_032453560.1;Dbxref=GeneID:100120196%2CGenbank:XP_032453560.1%2CNASONIABASE:NV13773;Parent=rna-XM_032597669.1
NC_045758.1	Gnomon	CDS	14807273	14807386	.	+	0	Name=XP_032453560.1;ID=cds-XP_032453560.1;Dbxref=GeneID:100120196%2CGenbank:XP_032453560.1%2CNASONIABASE:NV13773;Parent=rna-XM_032597669.1
NC_045758.1	Gnomon	CDS	14807458	14807550	.	+	0	Name=XP_032453560.1;ID=cds-XP_032453560.1;Dbxref=GeneID:100120196%2CGenbank:XP_032453560.1%2CNASONIABASE:NV13773;Parent=rna-XM_032597669.1
NC_045758.1	Gnomon	CDS	14807753	14807948	.	+	0	Name=XP_032453560.1;ID=cds-XP_032453560.1;Dbxref=GeneID:100120196%2CGenbank:XP_032453560.1%2CNASONIABASE:NV13773;Parent=rna-XM_032597669.1
NC_045758.1	Gnomon	CDS	14808069	14808206	.	+	0	Name=XP_032453560.1;ID=cds-XP_032453560.1;Dbxref=GeneID:100120196%2CGenbank:XP_032453560.1%2CNASONIABASE:NV13773;Parent=rna-XM_032597669.1
NC_045758.1	Gnomon	CDS	14808293	14808364	.	+	0	Name=XP_032453560.1;ID=cds-XP_032453560.1;Dbxref=GeneID:100120196%2CGenbank:XP_032453560.1%2CNASONIABASE:NV13773;Parent=rna-XM_032597669.1
NC_045758.1	Gnomon	CDS	14815378	14815445	.	+	0	Name=XP_032453560.1;ID=cds-XP_032453560.1;Dbxref=GeneID:100120196%2CGenbank:XP_032453560.1%2CNASONIABASE:NV13773;Parent=rna-XM_032597669.1
NC_045758.1	Gnomon	CDS	14816134	14816262	.	+	0	Name=XP_032453560.1;ID=cds-XP_032453560.1;Dbxref=GeneID:100120196%2CGenbank:XP_032453560.1%2CNASONIABASE:NV13773;Parent=rna-XM_032597669.1
NC_045758.1	Gnomon	exon	8636415	8636542	.	+	.	ID=exon-XM_008209837.4-7;Dbxref=GeneID:100118952%2CGenbank:XM_008209837.4%2CNASONIABASE:NV15927;Parent=rna-XM_008209837.4
NC_045758.1	Gnomon	exon	8636619	8636773	.	+	.	ID=exon-XM_008209837.4-8;Dbxref=GeneID:100118952%2CGenbank:XM_008209837.4%2CNASONIABASE:NV15927;Parent=rna-XM_008209837.4
NC_045758.1	Gnomon	mRNA	24150976	24349553	.	+	.	Name=XM_031924321.2;ID=rna-XM_031924321.2;Dbxref=GeneID:100117285%2CGenbank:XM_031924321.2%2CNASONIABASE:NV18375;Parent=gene-LOC100117285
NC_045758.1	Gnomon	exon	8635997	8636126	.	+	.	ID=exon-XM_008209837.4-5;Dbxref=GeneID:100118952%2CGenbank:XM_008209837.4%2CNASONIABASE:NV15927;Parent=rna-XM_008209837.4
NC_045758.1	Gnomon	exon	8636190	8636342	.	+	.	ID=exon-XM_008209837.4-6;Dbxref=GeneID:100118952%2CGenbank:XM_008209837.4%2CNASONIABASE:NV15927;Parent=rna-XM_008209837.4
NC_045758.1	Gnomon	exon	8636850	8637164	.	+	.	ID=exon-XM_008209837.4-9;Dbxref=GeneID:100118952%2CGenbank:XM_008209837.4%2CNASONIABASE:NV15927;Parent=rna-XM_008209837.4
NC_045758.1	Gnomon	mRNA	10025713	10028310	.	-	.	Name=XM_031923732.2;ID=rna-XM_031923732.2;Dbxref=GeneID:100123877%2CGenbank:XM_031923732.2%2CNASONIABASE:NV11853;Parent=gene-LOC100123877
NC_045758.1	Gnomon	CDS	23708445	23708446	.	-	0	Name=XP_032452971.1;ID=cds-XP_032452971.1;Dbxref=GeneID:100121268%2CGenbank:XP_032452971.1%2CNASONIABASE:NV13225;Parent=rna-XM_032597080.1
NC_045758.1	Gnomon	CDS	23694893	23695208	.	-	0	Name=XP_032452971.1;ID=cds-XP_032452971.1;Dbxref=GeneID:100121268%2CGenbank:XP_032452971.1%2CNASONIABASE:NV13225;Parent=rna-XM_032597080.1
NC_045758.1	Gnomon	CDS	23645569	23645666	.	-	0	Name=XP_032452971.1;ID=cds-XP_032452971.1;Dbxref=GeneID:100121268%2CGenbank:XP_032452971.1%2CNASONIABASE:NV13225;Parent=rna-XM_032597080.1
NC_045758.1	Gnomon	CDS	23639778	23639841	.	-	0	Name=XP_032452971.1;ID=cds-XP_032452971.1;Dbxref=GeneID:100121268%2CGenbank:XP_032452971.1%2CNASONIABASE:NV13225;Parent=rna-XM_032597080.1
NC_045758.1	Gnomon	CDS	23633614	23633658	.	-	0	Name=XP_032452971.1;ID=cds-XP_032452971.1;Dbxref=GeneID:100121268%2CGenbank:XP_032452971.1%2CNASONIABASE:NV13225;Parent=rna-XM_032597080.1
NC_045758.1	Gnomon	CDS	23609863	23610000	.	-	0	Name=XP_032452971.1;ID=cds-XP_032452971.1;Dbxref=GeneID:100121268%2CGenbank:XP_032452971.1%2CNASONIABASE:NV13225;Parent=rna-XM_032597080.1
NC_045758.1	Gnomon	CDS	23602452	23602728	.	-	0	Name=XP_032452971.1;ID=cds-XP_032452971.1;Dbxref=GeneID:100121268%2CGenbank:XP_032452971.1%2CNASONIABASE:NV13225;Parent=rna-XM_032597080.1
NC_045758.1	Gnomon	CDS	23595974	23595999	.	-	0	Name=XP_032452971.1;ID=cds-XP_032452971.1;Dbxref=GeneID:100121268%2CGenbank:XP_032452971.1%2CNASONIABASE:NV13225;Parent=rna-XM_032597080.1
NC_045758.1	Gnomon	CDS	23580265	23580306	.	-	0	Name=XP_032452971.1;ID=cds-XP_032452971.1;Dbxref=GeneID:100121268%2CGenbank:XP_032452971.1%2CNASONIABASE:NV13225;Parent=rna-XM_032597080.1
NC_045758.1	Gnomon	CDS	23577425	23577553	.	-	0	Name=XP_032452971.1;ID=cds-XP_032452971.1;Dbxref=GeneID:100121268%2CGenbank:XP_032452971.1%2CNASONIABASE:NV13225;Parent=rna-XM_032597080.1
NC_045758.1	Gnomon	CDS	23576465	23576750	.	-	0	Name=XP_032452971.1;ID=cds-XP_032452971.1;Dbxref=GeneID:100121268%2CGenbank:XP_032452971.1%2CNASONIABASE:NV13225;Parent=rna-XM_032597080.1
NC_045758.1	Gnomon	CDS	23575941	23576211	.	-	0	Name=XP_032452971.1;ID=cds-XP_032452971.1;Dbxref=GeneID:100121268%2CGenbank:XP_032452971.1%2CNASONIABASE:NV13225;Parent=rna-XM_032597080.1
NC_045758.1	Gnomon	CDS	23574976	23575855	.	-	0	Name=XP_032452971.1;ID=cds-XP_032452971.1;Dbxref=GeneID:100121268%2CGenbank:XP_032452971.1%2CNASONIABASE:NV13225;Parent=rna-XM_032597080.1
NC_045758.1	Gnomon	CDS	23574777	23574884	.	-	0	Name=XP_032452971.1;ID=cds-XP_032452971.1;Dbxref=GeneID:100121268%2CGenbank:XP_032452971.1%2CNASONIABASE:NV13225;Parent=rna-XM_032597080.1
NC_045758.1	Gnomon	exon	20203867	20204342	.	-	.	ID=exon-XR_512203.3-3;Dbxref=GeneID:100678973%2CGenbank:XR_512203.3;Parent=rna-XR_512203.3
NC_045758.1	Gnomon	exon	8635069	8635307	.	+	.	ID=exon-XM_008209837.4-3;Dbxref=GeneID:100118952%2CGenbank:XM_008209837.4%2CNASONIABASE:NV15927;Parent=rna-XM_008209837.4
NC_045758.1	Gnomon	exon	20205603	20205759	.	-	.	ID=exon-XR_512203.3-1;Dbxref=GeneID:100678973%2CGenbank:XR_512203.3;Parent=rna-XR_512203.3
NC_045758.1	Gnomon	exon	8635384	8635934	.	+	.	ID=exon-XM_008209837.4-4;Dbxref=GeneID:100118952%2CGenbank:XM_008209837.4%2CNASONIABASE:NV15927;Parent=rna-XM_008209837.4
NC_045758.1	Gnomon	exon	20205317	20205491	.	-	.	ID=exon-XR_512203.3-2;Dbxref=GeneID:100678973%2CGenbank:XR_512203.3;Parent=rna-XR_512203.3
NC_045758.1	Gnomon	exon	8634641	8634748	.	+	.	ID=exon-XM_008209837.4-1;Dbxref=GeneID:100118952%2CGenbank:XM_008209837.4%2CNASONIABASE:NV15927;Parent=rna-XM_008209837.4
NC_045758.1	Gnomon	exon	8634817	8634983	.	+	.	ID=exon-XM_008209837.4-2;Dbxref=GeneID:100118952%2CGenbank:XM_008209837.4%2CNASONIABASE:NV15927;Parent=rna-XM_008209837.4
NC_045758.1	Gnomon	exon	11893971	11895036	.	-	.	ID=exon-XM_032597131.1-2;Dbxref=GeneID:100123360%2CGenbank:XM_032597131.1%2CNASONIABASE:NV11747;Parent=rna-XM_032597131.1
NC_045758.1	Gnomon	exon	172218	172794	.	-	.	ID=exon-XM_031922915.2-10;Dbxref=GeneID:100117862%2CGenbank:XM_031922915.2%2CNASONIABASE:NV17863;Parent=rna-XM_031922915.2
NC_045758.1	Gnomon	exon	11893315	11893763	.	-	.	ID=exon-XM_032597131.1-3;Dbxref=GeneID:100123360%2CGenbank:XM_032597131.1%2CNASONIABASE:NV11747;Parent=rna-XM_032597131.1
NC_045758.1	Gnomon	exon	11893013	11893258	.	-	.	ID=exon-XM_032597131.1-4;Dbxref=GeneID:100123360%2CGenbank:XM_032597131.1%2CNASONIABASE:NV11747;Parent=rna-XM_032597131.1
NC_045758.1	Gnomon	exon	11892874	11892945	.	-	.	ID=exon-XM_032597131.1-5;Dbxref=GeneID:100123360%2CGenbank:XM_032597131.1%2CNASONIABASE:NV11747;Parent=rna-XM_032597131.1
NC_045758.1	Gnomon	exon	11895084	11895196	.	-	.	ID=exon-XM_032597131.1-1;Dbxref=GeneID:100123360%2CGenbank:XM_032597131.1%2CNASONIABASE:NV11747;Parent=rna-XM_032597131.1
NC_045758.1	Gnomon	exon	34351087	34352964	.	+	.	ID=exon-XM_016981692.3-5;Dbxref=GeneID:100115541%2CGenbank:XM_016981692.3%2CNASONIABASE:NV15274;Parent=rna-XM_016981692.3
NC_045758.1	Gnomon	exon	11892529	11892804	.	-	.	ID=exon-XM_032597131.1-6;Dbxref=GeneID:100123360%2CGenbank:XM_032597131.1%2CNASONIABASE:NV11747;Parent=rna-XM_032597131.1
NC_045758.1	Gnomon	exon	11892174	11892455	.	-	.	ID=exon-XM_032597131.1-7;Dbxref=GeneID:100123360%2CGenbank:XM_032597131.1%2CNASONIABASE:NV11747;Parent=rna-XM_032597131.1
NC_045758.1	Gnomon	mRNA	5305724	5317976	.	+	.	Name=XM_001605716.6;ID=rna-XM_001605716.6;Dbxref=GeneID:100122162%2CGenbank:XM_001605716.6%2CNASONIABASE:NV11183;Parent=gene-LOC100122162
NC_045758.1	Gnomon	exon	11892038	11892099	.	-	.	ID=exon-XM_032597131.1-8;Dbxref=GeneID:100123360%2CGenbank:XM_032597131.1%2CNASONIABASE:NV11747;Parent=rna-XM_032597131.1
NC_045758.1	Gnomon	exon	11891406	11891842	.	-	.	ID=exon-XM_032597131.1-9;Dbxref=GeneID:100123360%2CGenbank:XM_032597131.1%2CNASONIABASE:NV11747;Parent=rna-XM_032597131.1
NC_045758.1	Gnomon	mRNA	5384717	5392172	.	+	.	Name=XM_032596987.1;ID=rna-XM_032596987.1;Dbxref=GeneID:100122304%2CGenbank:XM_032596987.1%2CNASONIABASE:NV11192;Parent=gene-LOC100122304
NC_045758.1	Gnomon	exon	34335556	34335733	.	+	.	ID=exon-XM_016981692.3-1;Dbxref=GeneID:100115541%2CGenbank:XM_016981692.3%2CNASONIABASE:NV15274;Parent=rna-XM_016981692.3
NC_045758.1	Gnomon	exon	34347802	34347921	.	+	.	ID=exon-XM_016981692.3-2;Dbxref=GeneID:100115541%2CGenbank:XM_016981692.3%2CNASONIABASE:NV15274;Parent=rna-XM_016981692.3
NC_045758.1	Gnomon	exon	34348860	34349093	.	+	.	ID=exon-XM_016981692.3-3;Dbxref=GeneID:100115541%2CGenbank:XM_016981692.3%2CNASONIABASE:NV15274;Parent=rna-XM_016981692.3
NC_045758.1	Gnomon	mRNA	16236447	16239685	.	-	.	Name=XM_001605560.6;ID=rna-XM_001605560.6;Dbxref=GeneID:100122006%2CGenbank:XM_001605560.6%2CNASONIABASE:NV13846;Parent=gene-LOC100122006
NC_045758.1	Gnomon	exon	34349562	34349703	.	+	.	ID=exon-XM_016981692.3-4;Dbxref=GeneID:100115541%2CGenbank:XM_016981692.3%2CNASONIABASE:NV15274;Parent=rna-XM_016981692.3
NC_045758.1	Gnomon	mRNA	29182630	29183777	.	-	.	Name=XM_031924717.1;ID=rna-XM_031924717.1;Dbxref=GeneID:100120316%2CGenbank:XM_031924717.1%2CNASONIABASE:NV14586;Parent=gene-LOC100120316
NC_045758.1	Gnomon	exon	6339326	6339647	.	-	.	ID=exon-XM_008211589.3-1;Dbxref=GeneID:100122558%2CGenbank:XM_008211589.3%2CNASONIABASE:NV11206;Parent=rna-XM_008211589.3
NC_045758.1	Gnomon	exon	27711350	27711473	.	-	.	ID=exon-XM_016981948.3-16;Dbxref=GeneID:100118500%2CGenbank:XM_016981948.3%2CNASONIABASE:NV13358;Parent=rna-XM_016981948.3
NC_045758.1	Gnomon	exon	6331968	6332026	.	-	.	ID=exon-XM_008211589.3-2;Dbxref=GeneID:100122558%2CGenbank:XM_008211589.3%2CNASONIABASE:NV11206;Parent=rna-XM_008211589.3
NC_045758.1	Gnomon	exon	27710560	27711048	.	-	.	ID=exon-XM_016981948.3-17;Dbxref=GeneID:100118500%2CGenbank:XM_016981948.3%2CNASONIABASE:NV13358;Parent=rna-XM_016981948.3
NC_045758.1	Gnomon	exon	27710097	27710175	.	-	.	ID=exon-XM_016981948.3-18;Dbxref=GeneID:100118500%2CGenbank:XM_016981948.3%2CNASONIABASE:NV13358;Parent=rna-XM_016981948.3
NC_045758.1	Gnomon	exon	27709203	27709836	.	-	.	ID=exon-XM_016981948.3-19;Dbxref=GeneID:100118500%2CGenbank:XM_016981948.3%2CNASONIABASE:NV13358;Parent=rna-XM_016981948.3
NC_045758.1	Gnomon	exon	27712109	27712331	.	-	.	ID=exon-XM_016981948.3-12;Dbxref=GeneID:100118500%2CGenbank:XM_016981948.3%2CNASONIABASE:NV13358;Parent=rna-XM_016981948.3
NC_045758.1	Gnomon	exon	27711890	27712028	.	-	.	ID=exon-XM_016981948.3-13;Dbxref=GeneID:100118500%2CGenbank:XM_016981948.3%2CNASONIABASE:NV13358;Parent=rna-XM_016981948.3
NC_045758.1	Gnomon	exon	27711718	27711807	.	-	.	ID=exon-XM_016981948.3-14;Dbxref=GeneID:100118500%2CGenbank:XM_016981948.3%2CNASONIABASE:NV13358;Parent=rna-XM_016981948.3
NC_045758.1	Gnomon	exon	27711549	27711645	.	-	.	ID=exon-XM_016981948.3-15;Dbxref=GeneID:100118500%2CGenbank:XM_016981948.3%2CNASONIABASE:NV13358;Parent=rna-XM_016981948.3
NC_045758.1	Gnomon	exon	6237974	6238480	.	-	.	ID=exon-XM_008211589.3-9;Dbxref=GeneID:100122558%2CGenbank:XM_008211589.3%2CNASONIABASE:NV11206;Parent=rna-XM_008211589.3
NC_045758.1	Gnomon	CDS	28363871	28363999	.	+	0	Name=XP_031780586.1;ID=cds-XP_031780586.1;Dbxref=GeneID:100119276%2CGenbank:XP_031780586.1%2CNASONIABASE:NV14568;Parent=rna-XM_031924726.2
NC_045758.1	Gnomon	CDS	28364155	28364352	.	+	0	Name=XP_031780586.1;ID=cds-XP_031780586.1;Dbxref=GeneID:100119276%2CGenbank:XP_031780586.1%2CNASONIABASE:NV14568;Parent=rna-XM_031924726.2
NC_045758.1	Gnomon	CDS	28364450	28364635	.	+	0	Name=XP_031780586.1;ID=cds-XP_031780586.1;Dbxref=GeneID:100119276%2CGenbank:XP_031780586.1%2CNASONIABASE:NV14568;Parent=rna-XM_031924726.2
NC_045758.1	Gnomon	CDS	28364720	28364892	.	+	0	Name=XP_031780586.1;ID=cds-XP_031780586.1;Dbxref=GeneID:100119276%2CGenbank:XP_031780586.1%2CNASONIABASE:NV14568;Parent=rna-XM_031924726.2
NC_045758.1	Gnomon	CDS	28364983	28365178	.	+	0	Name=XP_031780586.1;ID=cds-XP_031780586.1;Dbxref=GeneID:100119276%2CGenbank:XP_031780586.1%2CNASONIABASE:NV14568;Parent=rna-XM_031924726.2
NC_045758.1	Gnomon	CDS	28365251	28365492	.	+	0	Name=XP_031780586.1;ID=cds-XP_031780586.1;Dbxref=GeneID:100119276%2CGenbank:XP_031780586.1%2CNASONIABASE:NV14568;Parent=rna-XM_031924726.2
NC_045758.1	Gnomon	CDS	28365698	28365883	.	+	0	Name=XP_031780586.1;ID=cds-XP_031780586.1;Dbxref=GeneID:100119276%2CGenbank:XP_031780586.1%2CNASONIABASE:NV14568;Parent=rna-XM_031924726.2
NC_045758.1	Gnomon	CDS	28366344	28366563	.	+	0	Name=XP_031780586.1;ID=cds-XP_031780586.1;Dbxref=GeneID:100119276%2CGenbank:XP_031780586.1%2CNASONIABASE:NV14568;Parent=rna-XM_031924726.2
NC_045758.1	Gnomon	CDS	28366656	28367195	.	+	0	Name=XP_031780586.1;ID=cds-XP_031780586.1;Dbxref=GeneID:100119276%2CGenbank:XP_031780586.1%2CNASONIABASE:NV14568;Parent=rna-XM_031924726.2
NC_045758.1	Gnomon	CDS	28367358	28367897	.	+	0	Name=XP_031780586.1;ID=cds-XP_031780586.1;Dbxref=GeneID:100119276%2CGenbank:XP_031780586.1%2CNASONIABASE:NV14568;Parent=rna-XM_031924726.2
NC_045758.1	Gnomon	exon	6239111	6239955	.	-	.	ID=exon-XM_008211589.3-7;Dbxref=GeneID:100122558%2CGenbank:XM_008211589.3%2CNASONIABASE:NV11206;Parent=rna-XM_008211589.3
NC_045758.1	Gnomon	exon	27712683	27712703	.	-	.	ID=exon-XM_016981948.3-10;Dbxref=GeneID:100118500%2CGenbank:XM_016981948.3%2CNASONIABASE:NV13358;Parent=rna-XM_016981948.3
NC_045758.1	Gnomon	exon	6238559	6239038	.	-	.	ID=exon-XM_008211589.3-8;Dbxref=GeneID:100122558%2CGenbank:XM_008211589.3%2CNASONIABASE:NV11206;Parent=rna-XM_008211589.3
NC_045758.1	Gnomon	exon	27712413	27712580	.	-	.	ID=exon-XM_016981948.3-11;Dbxref=GeneID:100118500%2CGenbank:XM_016981948.3%2CNASONIABASE:NV13358;Parent=rna-XM_016981948.3
NC_045758.1	Gnomon	exon	6270318	6270383	.	-	.	ID=exon-XM_008211589.3-5;Dbxref=GeneID:100122558%2CGenbank:XM_008211589.3%2CNASONIABASE:NV11206;Parent=rna-XM_008211589.3
NC_045758.1	Gnomon	exon	6240221	6240415	.	-	.	ID=exon-XM_008211589.3-6;Dbxref=GeneID:100122558%2CGenbank:XM_008211589.3%2CNASONIABASE:NV11206;Parent=rna-XM_008211589.3
NC_045758.1	Gnomon	exon	6296091	6296250	.	-	.	ID=exon-XM_008211589.3-3;Dbxref=GeneID:100122558%2CGenbank:XM_008211589.3%2CNASONIABASE:NV11206;Parent=rna-XM_008211589.3
NC_045758.1	Gnomon	exon	6274695	6274873	.	-	.	ID=exon-XM_008211589.3-4;Dbxref=GeneID:100122558%2CGenbank:XM_008211589.3%2CNASONIABASE:NV11206;Parent=rna-XM_008211589.3
NC_045758.1	Gnomon	CDS	2579644	2579708	.	-	0	Name=XP_001601949.1;ID=cds-XP_001601949.1;Dbxref=GeneID:100113629%2CGenbank:XP_001601949.1%2CNASONIABASE:NV11042;Parent=rna-XM_001601899.6
NC_045758.1	Gnomon	CDS	2578851	2579048	.	-	0	Name=XP_001601949.1;ID=cds-XP_001601949.1;Dbxref=GeneID:100113629%2CGenbank:XP_001601949.1%2CNASONIABASE:NV11042;Parent=rna-XM_001601899.6
NC_045758.1	Gnomon	CDS	2578566	2578662	.	-	0	Name=XP_001601949.1;ID=cds-XP_001601949.1;Dbxref=GeneID:100113629%2CGenbank:XP_001601949.1%2CNASONIABASE:NV11042;Parent=rna-XM_001601899.6
NC_045758.1	Gnomon	mRNA	2026670	2030073	.	-	.	Name=XM_003427050.5;ID=rna-XM_003427050.5;Dbxref=GeneID:100680243%2CGenbank:XM_003427050.5;Parent=gene-LOC100680243
NC_045758.1	Gnomon	mRNA	30856384	30857121	.	+	.	Name=XM_001606054.5;ID=rna-XM_001606054.5;Dbxref=GeneID:100122497%2CGenbank:XM_001606054.5%2CNASONIABASE:NV14970;Parent=gene-LOC100122497
NC_045758.1	Gnomon	exon	12140831	12141578	.	-	.	ID=exon-XM_031923846.2-11;Dbxref=GeneID:100123124%2CGenbank:XM_031923846.2%2CNASONIABASE:NV11718;Parent=rna-XM_031923846.2
NC_045758.1	Gnomon	exon	12141649	12141920	.	-	.	ID=exon-XM_031923846.2-10;Dbxref=GeneID:100123124%2CGenbank:XM_031923846.2%2CNASONIABASE:NV11718;Parent=rna-XM_031923846.2
NC_045758.1	Gnomon	exon	16233095	16233884	.	-	.	ID=exon-XM_003425338.5-1;Dbxref=GeneID:100121936%2CGenbank:XM_003425338.5%2CNASONIABASE:NV13843;Parent=rna-XM_003425338.5
NC_045758.1	Gnomon	exon	16210430	16210570	.	-	.	ID=exon-XM_003425338.5-2;Dbxref=GeneID:100121936%2CGenbank:XM_003425338.5%2CNASONIABASE:NV13843;Parent=rna-XM_003425338.5
NC_045758.1	Gnomon	exon	16183657	16184227	.	-	.	ID=exon-XM_003425338.5-3;Dbxref=GeneID:100121936%2CGenbank:XM_003425338.5%2CNASONIABASE:NV13843;Parent=rna-XM_003425338.5
NC_045758.1	Gnomon	exon	16183185	16183386	.	-	.	ID=exon-XM_003425338.5-4;Dbxref=GeneID:100121936%2CGenbank:XM_003425338.5%2CNASONIABASE:NV13843;Parent=rna-XM_003425338.5
NC_045758.1	Gnomon	exon	25983397	25983507	.	+	.	ID=exon-XM_016982078.3-10;Dbxref=GeneID:100121727%2CGenbank:XM_016982078.3%2CNASONIABASE:NV13453;Parent=rna-XM_016982078.3
NC_045758.1	Gnomon	CDS	30692825	30692942	.	-	0	Name=XP_032453227.1;ID=cds-XP_032453227.1;Dbxref=GeneID:100122475%2CGenbank:XP_032453227.1%2CNASONIABASE:NV14672;Parent=rna-XM_032597336.1
NC_045758.1	Gnomon	CDS	30692551	30692656	.	-	0	Name=XP_032453227.1;ID=cds-XP_032453227.1;Dbxref=GeneID:100122475%2CGenbank:XP_032453227.1%2CNASONIABASE:NV14672;Parent=rna-XM_032597336.1
NC_045758.1	Gnomon	CDS	30686636	30686860	.	-	0	Name=XP_032453227.1;ID=cds-XP_032453227.1;Dbxref=GeneID:100122475%2CGenbank:XP_032453227.1%2CNASONIABASE:NV14672;Parent=rna-XM_032597336.1
NC_045758.1	Gnomon	CDS	30686254	30686414	.	-	0	Name=XP_032453227.1;ID=cds-XP_032453227.1;Dbxref=GeneID:100122475%2CGenbank:XP_032453227.1%2CNASONIABASE:NV14672;Parent=rna-XM_032597336.1
NC_045758.1	Gnomon	CDS	30685955	30686166	.	-	0	Name=XP_032453227.1;ID=cds-XP_032453227.1;Dbxref=GeneID:100122475%2CGenbank:XP_032453227.1%2CNASONIABASE:NV14672;Parent=rna-XM_032597336.1
NC_045758.1	Gnomon	CDS	30685597	30685801	.	-	0	Name=XP_032453227.1;ID=cds-XP_032453227.1;Dbxref=GeneID:100122475%2CGenbank:XP_032453227.1%2CNASONIABASE:NV14672;Parent=rna-XM_032597336.1
NC_045758.1	Gnomon	CDS	30684279	30684477	.	-	0	Name=XP_032453227.1;ID=cds-XP_032453227.1;Dbxref=GeneID:100122475%2CGenbank:XP_032453227.1%2CNASONIABASE:NV14672;Parent=rna-XM_032597336.1
NC_045758.1	Gnomon	CDS	30684045	30684180	.	-	0	Name=XP_032453227.1;ID=cds-XP_032453227.1;Dbxref=GeneID:100122475%2CGenbank:XP_032453227.1%2CNASONIABASE:NV14672;Parent=rna-XM_032597336.1
NC_045758.1	Gnomon	CDS	30683626	30683956	.	-	0	Name=XP_032453227.1;ID=cds-XP_032453227.1;Dbxref=GeneID:100122475%2CGenbank:XP_032453227.1%2CNASONIABASE:NV14672;Parent=rna-XM_032597336.1
NC_045758.1	Gnomon	CDS	30683321	30683524	.	-	0	Name=XP_032453227.1;ID=cds-XP_032453227.1;Dbxref=GeneID:100122475%2CGenbank:XP_032453227.1%2CNASONIABASE:NV14672;Parent=rna-XM_032597336.1
NC_045758.1	Gnomon	CDS	30682058	30682299	.	-	0	Name=XP_032453227.1;ID=cds-XP_032453227.1;Dbxref=GeneID:100122475%2CGenbank:XP_032453227.1%2CNASONIABASE:NV14672;Parent=rna-XM_032597336.1
NC_045758.1	Gnomon	CDS	30681658	30681709	.	-	0	Name=XP_032453227.1;ID=cds-XP_032453227.1;Dbxref=GeneID:100122475%2CGenbank:XP_032453227.1%2CNASONIABASE:NV14672;Parent=rna-XM_032597336.1
NC_045758.1	Gnomon	CDS	30680911	30681141	.	-	0	Name=XP_032453227.1;ID=cds-XP_032453227.1;Dbxref=GeneID:100122475%2CGenbank:XP_032453227.1%2CNASONIABASE:NV14672;Parent=rna-XM_032597336.1
NC_045758.1	Gnomon	CDS	30663319	30679746	.	-	0	Name=XP_032453227.1;ID=cds-XP_032453227.1;Dbxref=GeneID:100122475%2CGenbank:XP_032453227.1%2CNASONIABASE:NV14672;Parent=rna-XM_032597336.1
NC_045758.1	Gnomon	CDS	30662239	30662307	.	-	0	Name=XP_032453227.1;ID=cds-XP_032453227.1;Dbxref=GeneID:100122475%2CGenbank:XP_032453227.1%2CNASONIABASE:NV14672;Parent=rna-XM_032597336.1
NC_045758.1	Gnomon	CDS	30660492	30661331	.	-	0	Name=XP_032453227.1;ID=cds-XP_032453227.1;Dbxref=GeneID:100122475%2CGenbank:XP_032453227.1%2CNASONIABASE:NV14672;Parent=rna-XM_032597336.1
NC_045758.1	Gnomon	CDS	30659274	30659508	.	-	0	Name=XP_032453227.1;ID=cds-XP_032453227.1;Dbxref=GeneID:100122475%2CGenbank:XP_032453227.1%2CNASONIABASE:NV14672;Parent=rna-XM_032597336.1
NC_045758.1	Gnomon	CDS	30657064	30657070	.	-	0	Name=XP_032453227.1;ID=cds-XP_032453227.1;Dbxref=GeneID:100122475%2CGenbank:XP_032453227.1%2CNASONIABASE:NV14672;Parent=rna-XM_032597336.1
NC_045758.1	Gnomon	mRNA	322627	328058	.	+	.	Name=XM_003424794.5;ID=rna-XM_003424794.5;Dbxref=GeneID:100679285%2CGenbank:XM_003424794.5;Parent=gene-LOC100679285
NC_045758.1	Gnomon	exon	16152300	16152628	.	-	.	ID=exon-XM_003425338.5-5;Dbxref=GeneID:100121936%2CGenbank:XM_003425338.5%2CNASONIABASE:NV13843;Parent=rna-XM_003425338.5
NC_045758.1	Gnomon	exon	25986105	25986233	.	+	.	ID=exon-XM_016982078.3-11;Dbxref=GeneID:100121727%2CGenbank:XM_016982078.3%2CNASONIABASE:NV13453;Parent=rna-XM_016982078.3
NC_045758.1	Gnomon	exon	16127766	16127913	.	-	.	ID=exon-XM_003425338.5-6;Dbxref=GeneID:100121936%2CGenbank:XM_003425338.5%2CNASONIABASE:NV13843;Parent=rna-XM_003425338.5
NC_045758.1	Gnomon	exon	25987663	25989702	.	+	.	ID=exon-XM_016982078.3-12;Dbxref=GeneID:100121727%2CGenbank:XM_016982078.3%2CNASONIABASE:NV13453;Parent=rna-XM_016982078.3
NC_045758.1	Gnomon	exon	16125145	16125349	.	-	.	ID=exon-XM_003425338.5-7;Dbxref=GeneID:100121936%2CGenbank:XM_003425338.5%2CNASONIABASE:NV13843;Parent=rna-XM_003425338.5
NC_045758.1	Gnomon	exon	16123190	16125065	.	-	.	ID=exon-XM_003425338.5-8;Dbxref=GeneID:100121936%2CGenbank:XM_003425338.5%2CNASONIABASE:NV13843;Parent=rna-XM_003425338.5
NC_045758.1	Gnomon	exon	35209943	35210014	.	+	.	ID=exon-XM_008217909.4-4;Dbxref=GeneID:103317893%2CGenbank:XM_008217909.4;Parent=rna-XM_008217909.4
NC_045758.1	Gnomon	exon	1341863	1343285	.	-	.	ID=exon-XM_032597412.1-10;Dbxref=GeneID:100121037%2CGenbank:XM_032597412.1%2CNASONIABASE:NV12460;Parent=rna-XM_032597412.1
NC_045758.1	Gnomon	exon	35210122	35211856	.	+	.	ID=exon-XM_008217909.4-5;Dbxref=GeneID:103317893%2CGenbank:XM_008217909.4;Parent=rna-XM_008217909.4
NC_045758.1	Gnomon	exon	35211918	35212465	.	+	.	ID=exon-XM_008217909.4-6;Dbxref=GeneID:103317893%2CGenbank:XM_008217909.4;Parent=rna-XM_008217909.4
NC_045758.1	Gnomon	exon	3387910	3387951	.	+	.	ID=exon-XM_031923580.2-7;Dbxref=GeneID:100119488%2CGenbank:XM_031923580.2%2CNASONIABASE:NV11101;Parent=rna-XM_031923580.2
NC_045758.1	Gnomon	exon	3390390	3403228	.	+	.	ID=exon-XM_031923580.2-8;Dbxref=GeneID:100119488%2CGenbank:XM_031923580.2%2CNASONIABASE:NV11101;Parent=rna-XM_031923580.2
NC_045758.1	Gnomon	exon	1180319	1182552	.	+	.	ID=exon-XM_031922828.2-5;Dbxref=GeneID:100679842%2CGenbank:XM_031922828.2;Parent=rna-XM_031922828.2
NC_045758.1	Gnomon	exon	985865	986081	.	+	.	ID=exon-XM_008218226.3-1;Dbxref=GeneID:100119840%2CGenbank:XM_008218226.3%2CNASONIABASE:NV12416;Parent=rna-XM_008218226.3
NC_045758.1	Gnomon	exon	35209082	35209165	.	+	.	ID=exon-XM_008217909.4-1;Dbxref=GeneID:103317893%2CGenbank:XM_008217909.4;Parent=rna-XM_008217909.4
NC_045758.1	Gnomon	exon	35209259	35209461	.	+	.	ID=exon-XM_008217909.4-2;Dbxref=GeneID:103317893%2CGenbank:XM_008217909.4;Parent=rna-XM_008217909.4
NC_045758.1	Gnomon	exon	35209550	35209631	.	+	.	ID=exon-XM_008217909.4-3;Dbxref=GeneID:103317893%2CGenbank:XM_008217909.4;Parent=rna-XM_008217909.4
NC_045758.1	Gnomon	exon	987300	987509	.	+	.	ID=exon-XM_008218226.3-6;Dbxref=GeneID:100119840%2CGenbank:XM_008218226.3%2CNASONIABASE:NV12416;Parent=rna-XM_008218226.3
NC_045758.1	Gnomon	exon	987582	987768	.	+	.	ID=exon-XM_008218226.3-7;Dbxref=GeneID:100119840%2CGenbank:XM_008218226.3%2CNASONIABASE:NV12416;Parent=rna-XM_008218226.3
NC_045758.1	Gnomon	exon	987834	988080	.	+	.	ID=exon-XM_008218226.3-8;Dbxref=GeneID:100119840%2CGenbank:XM_008218226.3%2CNASONIABASE:NV12416;Parent=rna-XM_008218226.3
NC_045758.1	Gnomon	mRNA	17553262	17555405	.	+	.	Name=XM_031922903.1;ID=rna-XM_031922903.1;Dbxref=GeneID:116416110%2CGenbank:XM_031922903.1;Parent=gene-LOC116416110
NC_045758.1	Gnomon	exon	988162	988573	.	+	.	ID=exon-XM_008218226.3-9;Dbxref=GeneID:100119840%2CGenbank:XM_008218226.3%2CNASONIABASE:NV12416;Parent=rna-XM_008218226.3
NC_045758.1	Gnomon	exon	986332	986450	.	+	.	ID=exon-XM_008218226.3-2;Dbxref=GeneID:100119840%2CGenbank:XM_008218226.3%2CNASONIABASE:NV12416;Parent=rna-XM_008218226.3
NC_045758.1	Gnomon	exon	1179894	1180007	.	+	.	ID=exon-XM_031922828.2-3;Dbxref=GeneID:100679842%2CGenbank:XM_031922828.2;Parent=rna-XM_031922828.2
NC_045758.1	Gnomon	exon	986537	986648	.	+	.	ID=exon-XM_008218226.3-3;Dbxref=GeneID:100119840%2CGenbank:XM_008218226.3%2CNASONIABASE:NV12416;Parent=rna-XM_008218226.3
NC_045758.1	Gnomon	exon	1180079	1180232	.	+	.	ID=exon-XM_031922828.2-4;Dbxref=GeneID:100679842%2CGenbank:XM_031922828.2;Parent=rna-XM_031922828.2
NC_045758.1	Gnomon	exon	986730	986954	.	+	.	ID=exon-XM_008218226.3-4;Dbxref=GeneID:100119840%2CGenbank:XM_008218226.3%2CNASONIABASE:NV12416;Parent=rna-XM_008218226.3
NC_045758.1	Gnomon	exon	1175737	1175940	.	+	.	ID=exon-XM_031922828.2-1;Dbxref=GeneID:100679842%2CGenbank:XM_031922828.2;Parent=rna-XM_031922828.2
NC_045758.1	Gnomon	exon	987029	987229	.	+	.	ID=exon-XM_008218226.3-5;Dbxref=GeneID:100119840%2CGenbank:XM_008218226.3%2CNASONIABASE:NV12416;Parent=rna-XM_008218226.3
NC_045758.1	Gnomon	exon	1176137	1179816	.	+	.	ID=exon-XM_031922828.2-2;Dbxref=GeneID:100679842%2CGenbank:XM_031922828.2;Parent=rna-XM_031922828.2
NC_045758.1	Gnomon	CDS	3411428	3411509	.	+	0	Name=XP_031779451.1;ID=cds-XP_031779451.1;Dbxref=GeneID:103316646%2CGenbank:XP_031779451.1;Parent=rna-XM_031923591.2
NC_045758.1	Gnomon	CDS	3411707	3411931	.	+	0	Name=XP_031779451.1;ID=cds-XP_031779451.1;Dbxref=GeneID:103316646%2CGenbank:XP_031779451.1;Parent=rna-XM_031923591.2
NC_045758.1	Gnomon	CDS	3415885	3415916	.	+	0	Name=XP_031779451.1;ID=cds-XP_031779451.1;Dbxref=GeneID:103316646%2CGenbank:XP_031779451.1;Parent=rna-XM_031923591.2
NC_045758.1	Gnomon	exon	27327635	27328791	.	+	.	ID=exon-XM_016982101.3-3;Dbxref=GeneID:100117590%2CGenbank:XM_016982101.3%2CNASONIABASE:NV13392;Parent=rna-XM_016982101.3
NC_045758.1	Gnomon	exon	26810412	26810558	.	-	.	ID=exon-XM_016982883.3-10;Dbxref=GeneID:100677798%2CGenbank:XM_016982883.3;Parent=rna-XM_016982883.3
NC_045758.1	Gnomon	exon	26801730	26801813	.	-	.	ID=exon-XM_016982883.3-11;Dbxref=GeneID:100677798%2CGenbank:XM_016982883.3;Parent=rna-XM_016982883.3
NC_045758.1	Gnomon	exon	26798771	26800109	.	-	.	ID=exon-XM_016982883.3-12;Dbxref=GeneID:100677798%2CGenbank:XM_016982883.3;Parent=rna-XM_016982883.3
NC_045758.1	Gnomon	CDS	18646429	18646478	.	-	0	Name=XP_032452731.1;ID=cds-XP_032452731.1;Dbxref=GeneID:100115702%2CGenbank:XP_032452731.1%2CNASONIABASE:NV18413;Parent=rna-XM_032596840.1
NC_045758.1	Gnomon	CDS	18645531	18645694	.	-	0	Name=XP_032452731.1;ID=cds-XP_032452731.1;Dbxref=GeneID:100115702%2CGenbank:XP_032452731.1%2CNASONIABASE:NV18413;Parent=rna-XM_032596840.1
NC_045758.1	Gnomon	CDS	18645080	18645415	.	-	0	Name=XP_032452731.1;ID=cds-XP_032452731.1;Dbxref=GeneID:100115702%2CGenbank:XP_032452731.1%2CNASONIABASE:NV18413;Parent=rna-XM_032596840.1
NC_045758.1	Gnomon	CDS	18643145	18643732	.	-	0	Name=XP_032452731.1;ID=cds-XP_032452731.1;Dbxref=GeneID:100115702%2CGenbank:XP_032452731.1%2CNASONIABASE:NV18413;Parent=rna-XM_032596840.1
NC_045758.1	Gnomon	CDS	18642253	18642545	.	-	0	Name=XP_032452731.1;ID=cds-XP_032452731.1;Dbxref=GeneID:100115702%2CGenbank:XP_032452731.1%2CNASONIABASE:NV18413;Parent=rna-XM_032596840.1
NC_045758.1	Gnomon	CDS	18641201	18641618	.	-	0	Name=XP_032452731.1;ID=cds-XP_032452731.1;Dbxref=GeneID:100115702%2CGenbank:XP_032452731.1%2CNASONIABASE:NV18413;Parent=rna-XM_032596840.1
NC_045758.1	Gnomon	CDS	18640865	18641111	.	-	0	Name=XP_032452731.1;ID=cds-XP_032452731.1;Dbxref=GeneID:100115702%2CGenbank:XP_032452731.1%2CNASONIABASE:NV18413;Parent=rna-XM_032596840.1
NC_045758.1	Gnomon	CDS	18640586	18640773	.	-	0	Name=XP_032452731.1;ID=cds-XP_032452731.1;Dbxref=GeneID:100115702%2CGenbank:XP_032452731.1%2CNASONIABASE:NV18413;Parent=rna-XM_032596840.1
NC_045758.1	Gnomon	CDS	18639181	18639326	.	-	0	Name=XP_032452731.1;ID=cds-XP_032452731.1;Dbxref=GeneID:100115702%2CGenbank:XP_032452731.1%2CNASONIABASE:NV18413;Parent=rna-XM_032596840.1
NC_045758.1	Gnomon	CDS	18637657	18637752	.	-	0	Name=XP_032452731.1;ID=cds-XP_032452731.1;Dbxref=GeneID:100115702%2CGenbank:XP_032452731.1%2CNASONIABASE:NV18413;Parent=rna-XM_032596840.1
NC_045758.1	Gnomon	CDS	18637453	18637573	.	-	0	Name=XP_032452731.1;ID=cds-XP_032452731.1;Dbxref=GeneID:100115702%2CGenbank:XP_032452731.1%2CNASONIABASE:NV18413;Parent=rna-XM_032596840.1
NC_045758.1	Gnomon	CDS	18636896	18637179	.	-	0	Name=XP_032452731.1;ID=cds-XP_032452731.1;Dbxref=GeneID:100115702%2CGenbank:XP_032452731.1%2CNASONIABASE:NV18413;Parent=rna-XM_032596840.1
NC_045758.1	Gnomon	mRNA	27780283	27797692	.	-	.	Name=XM_032596508.1;ID=rna-XM_032596508.1;Dbxref=GeneID:100118313%2CGenbank:XM_032596508.1%2CNASONIABASE:NV13352;Parent=gene-LOC100118313
NC_045758.1	Gnomon	exon	27316333	27316671	.	+	.	ID=exon-XM_016982101.3-1;Dbxref=GeneID:100117590%2CGenbank:XM_016982101.3%2CNASONIABASE:NV13392;Parent=rna-XM_016982101.3
NC_045758.1	Gnomon	exon	27327177	27327400	.	+	.	ID=exon-XM_016982101.3-2;Dbxref=GeneID:100117590%2CGenbank:XM_016982101.3%2CNASONIABASE:NV13392;Parent=rna-XM_016982101.3
NC_045758.1	Gnomon	exon	32722874	32723033	.	+	.	ID=exon-XM_031924720.2-20;Dbxref=GeneID:100119512%2CGenbank:XM_031924720.2%2CNASONIABASE:NV50234;Parent=rna-XM_031924720.2
NC_045758.1	Gnomon	exon	32724633	32724960	.	+	.	ID=exon-XM_031924720.2-21;Dbxref=GeneID:100119512%2CGenbank:XM_031924720.2%2CNASONIABASE:NV50234;Parent=rna-XM_031924720.2
NC_045758.1	Gnomon	exon	3379764	3379981	.	+	.	ID=exon-XM_031923580.2-3;Dbxref=GeneID:100119488%2CGenbank:XM_031923580.2%2CNASONIABASE:NV11101;Parent=rna-XM_031923580.2
NC_045758.1	Gnomon	exon	3382962	3383065	.	+	.	ID=exon-XM_031923580.2-4;Dbxref=GeneID:100119488%2CGenbank:XM_031923580.2%2CNASONIABASE:NV11101;Parent=rna-XM_031923580.2
NC_045758.1	Gnomon	exon	3383296	3383449	.	+	.	ID=exon-XM_031923580.2-5;Dbxref=GeneID:100119488%2CGenbank:XM_031923580.2%2CNASONIABASE:NV11101;Parent=rna-XM_031923580.2
NC_045758.1	Gnomon	exon	3386370	3386601	.	+	.	ID=exon-XM_031923580.2-6;Dbxref=GeneID:100119488%2CGenbank:XM_031923580.2%2CNASONIABASE:NV11101;Parent=rna-XM_031923580.2
NC_045758.1	Gnomon	mRNA	4501017	4507949	.	-	.	Name=XM_016982155.3;ID=rna-XM_016982155.3;Dbxref=GeneID:100121006%2CGenbank:XM_016982155.3%2CNASONIABASE:NV11131;Parent=gene-LOC100121006
NC_045758.1	Gnomon	exon	10777479	10777605	.	-	.	ID=exon-XM_016982236.3-1;Dbxref=GeneID:107980697%2CGenbank:XM_016982236.3;Parent=rna-XM_016982236.3
NC_045758.1	Gnomon	exon	3374641	3374951	.	+	.	ID=exon-XM_031923580.2-1;Dbxref=GeneID:100119488%2CGenbank:XM_031923580.2%2CNASONIABASE:NV11101;Parent=rna-XM_031923580.2
NC_045758.1	Gnomon	exon	10776349	10777311	.	-	.	ID=exon-XM_016982236.3-2;Dbxref=GeneID:107980697%2CGenbank:XM_016982236.3;Parent=rna-XM_016982236.3
NC_045758.1	Gnomon	exon	3379677	3379681	.	+	.	ID=exon-XM_031923580.2-2;Dbxref=GeneID:100119488%2CGenbank:XM_031923580.2%2CNASONIABASE:NV11101;Parent=rna-XM_031923580.2
NC_045758.1	Gnomon	CDS	2580383	2580457	.	+	0	Name=XP_032453071.1;ID=cds-XP_032453071.1;Dbxref=GeneID:100116923%2CGenbank:XP_032453071.1%2CNASONIABASE:NV11043;Parent=rna-XM_032597180.1
NC_045758.1	Gnomon	CDS	2580523	2580762	.	+	0	Name=XP_032453071.1;ID=cds-XP_032453071.1;Dbxref=GeneID:100116923%2CGenbank:XP_032453071.1%2CNASONIABASE:NV11043;Parent=rna-XM_032597180.1
NC_045758.1	Gnomon	CDS	2580834	2581025	.	+	0	Name=XP_032453071.1;ID=cds-XP_032453071.1;Dbxref=GeneID:100116923%2CGenbank:XP_032453071.1%2CNASONIABASE:NV11043;Parent=rna-XM_032597180.1
NC_045758.1	Gnomon	CDS	2581101	2581362	.	+	0	Name=XP_032453071.1;ID=cds-XP_032453071.1;Dbxref=GeneID:100116923%2CGenbank:XP_032453071.1%2CNASONIABASE:NV11043;Parent=rna-XM_032597180.1
NC_045758.1	Gnomon	CDS	2581436	2581632	.	+	0	Name=XP_032453071.1;ID=cds-XP_032453071.1;Dbxref=GeneID:100116923%2CGenbank:XP_032453071.1%2CNASONIABASE:NV11043;Parent=rna-XM_032597180.1
NC_045758.1	Gnomon	mRNA	6885785	6918945	.	-	.	Name=XM_031923003.2;ID=rna-XM_031923003.2;Dbxref=GeneID:100123149%2CGenbank:XM_031923003.2%2CNASONIABASE:NV11254;Parent=gene-LOC100123149
NC_045758.1	Gnomon	exon	5203008	5203206	.	+	.	ID=exon-XM_016982995.2-10;Dbxref=GeneID:100121945%2CGenbank:XM_016982995.2%2CNASONIABASE:NV11171;Parent=rna-XM_016982995.2
NC_045758.1	Gnomon	exon	3038284	3038617	.	+	.	ID=exon-XM_001602588.6-1;Dbxref=GeneID:100118741%2CGenbank:XM_001602588.6%2CNASONIABASE:NV11083;Parent=rna-XM_001602588.6
NC_045758.1	Gnomon	exon	5203273	5203501	.	+	.	ID=exon-XM_016982995.2-11;Dbxref=GeneID:100121945%2CGenbank:XM_016982995.2%2CNASONIABASE:NV11171;Parent=rna-XM_016982995.2
NC_045758.1	Gnomon	CDS	30865378	30865440	.	+	0	Name=XP_008205014.1;ID=cds-XP_008205014.1;Dbxref=GeneID:100122465%2CGenbank:XP_008205014.1%2CNASONIABASE:NV14968;Parent=rna-XM_008206792.4
NC_045758.1	Gnomon	CDS	30865542	30865596	.	+	0	Name=XP_008205014.1;ID=cds-XP_008205014.1;Dbxref=GeneID:100122465%2CGenbank:XP_008205014.1%2CNASONIABASE:NV14968;Parent=rna-XM_008206792.4
NC_045758.1	Gnomon	CDS	30865943	30866150	.	+	0	Name=XP_008205014.1;ID=cds-XP_008205014.1;Dbxref=GeneID:100122465%2CGenbank:XP_008205014.1%2CNASONIABASE:NV14968;Parent=rna-XM_008206792.4
NC_045758.1	Gnomon	CDS	30866221	30866355	.	+	0	Name=XP_008205014.1;ID=cds-XP_008205014.1;Dbxref=GeneID:100122465%2CGenbank:XP_008205014.1%2CNASONIABASE:NV14968;Parent=rna-XM_008206792.4
NC_045758.1	Gnomon	CDS	30866437	30866632	.	+	0	Name=XP_008205014.1;ID=cds-XP_008205014.1;Dbxref=GeneID:100122465%2CGenbank:XP_008205014.1%2CNASONIABASE:NV14968;Parent=rna-XM_008206792.4
NC_045758.1	Gnomon	CDS	30866724	30866825	.	+	0	Name=XP_008205014.1;ID=cds-XP_008205014.1;Dbxref=GeneID:100122465%2CGenbank:XP_008205014.1%2CNASONIABASE:NV14968;Parent=rna-XM_008206792.4
NC_045758.1	Gnomon	CDS	30866905	30867054	.	+	0	Name=XP_008205014.1;ID=cds-XP_008205014.1;Dbxref=GeneID:100122465%2CGenbank:XP_008205014.1%2CNASONIABASE:NV14968;Parent=rna-XM_008206792.4
NC_045758.1	Gnomon	CDS	30867133	30867975	.	+	0	Name=XP_008205014.1;ID=cds-XP_008205014.1;Dbxref=GeneID:100122465%2CGenbank:XP_008205014.1%2CNASONIABASE:NV14968;Parent=rna-XM_008206792.4
NC_045758.1	Gnomon	CDS	30868056	30868181	.	+	0	Name=XP_008205014.1;ID=cds-XP_008205014.1;Dbxref=GeneID:100122465%2CGenbank:XP_008205014.1%2CNASONIABASE:NV14968;Parent=rna-XM_008206792.4
NC_045758.1	Gnomon	CDS	30868258	30868455	.	+	0	Name=XP_008205014.1;ID=cds-XP_008205014.1;Dbxref=GeneID:100122465%2CGenbank:XP_008205014.1%2CNASONIABASE:NV14968;Parent=rna-XM_008206792.4
NC_045758.1	Gnomon	exon	5203573	5203682	.	+	.	ID=exon-XM_016982995.2-12;Dbxref=GeneID:100121945%2CGenbank:XM_016982995.2%2CNASONIABASE:NV11171;Parent=rna-XM_016982995.2
NC_045758.1	Gnomon	exon	5203768	5203914	.	+	.	ID=exon-XM_016982995.2-13;Dbxref=GeneID:100121945%2CGenbank:XM_016982995.2%2CNASONIABASE:NV11171;Parent=rna-XM_016982995.2
NC_045758.1	Gnomon	exon	3039236	3039355	.	+	.	ID=exon-XM_001602588.6-4;Dbxref=GeneID:100118741%2CGenbank:XM_001602588.6%2CNASONIABASE:NV11083;Parent=rna-XM_001602588.6
NC_045758.1	Gnomon	exon	5204007	5205151	.	+	.	ID=exon-XM_016982995.2-14;Dbxref=GeneID:100121945%2CGenbank:XM_016982995.2%2CNASONIABASE:NV11171;Parent=rna-XM_016982995.2
NC_045758.1	Gnomon	exon	3039443	3039651	.	+	.	ID=exon-XM_001602588.6-5;Dbxref=GeneID:100118741%2CGenbank:XM_001602588.6%2CNASONIABASE:NV11083;Parent=rna-XM_001602588.6
NC_045758.1	Gnomon	mRNA	12200258	12201500	.	+	.	Name=XM_031923879.1;ID=rna-XM_031923879.1;Dbxref=GeneID:103317247%2CGenbank:XM_031923879.1;Parent=gene-LOC103317247
NC_045758.1	Gnomon	exon	3038693	3038894	.	+	.	ID=exon-XM_001602588.6-2;Dbxref=GeneID:100118741%2CGenbank:XM_001602588.6%2CNASONIABASE:NV11083;Parent=rna-XM_001602588.6
NC_045758.1	Gnomon	exon	3038982	3039166	.	+	.	ID=exon-XM_001602588.6-3;Dbxref=GeneID:100118741%2CGenbank:XM_001602588.6%2CNASONIABASE:NV11083;Parent=rna-XM_001602588.6
NC_045758.1	Gnomon	exon	32717634	32717835	.	+	.	ID=exon-XM_031924720.2-10;Dbxref=GeneID:100119512%2CGenbank:XM_031924720.2%2CNASONIABASE:NV50234;Parent=rna-XM_031924720.2
NC_045758.1	Gnomon	CDS	7888917	7888990	.	+	0	Name=XP_031779607.1;ID=cds-XP_031779607.1;Dbxref=GeneID:100117275%2CGenbank:XP_031779607.1%2CNASONIABASE:NV17597;Parent=rna-XM_031923747.2
NC_045758.1	Gnomon	CDS	7889075	7889124	.	+	0	Name=XP_031779607.1;ID=cds-XP_031779607.1;Dbxref=GeneID:100117275%2CGenbank:XP_031779607.1%2CNASONIABASE:NV17597;Parent=rna-XM_031923747.2
NC_045758.1	Gnomon	CDS	7889340	7889523	.	+	0	Name=XP_031779607.1;ID=cds-XP_031779607.1;Dbxref=GeneID:100117275%2CGenbank:XP_031779607.1%2CNASONIABASE:NV17597;Parent=rna-XM_031923747.2
NC_045758.1	Gnomon	CDS	7889605	7889708	.	+	0	Name=XP_031779607.1;ID=cds-XP_031779607.1;Dbxref=GeneID:100117275%2CGenbank:XP_031779607.1%2CNASONIABASE:NV17597;Parent=rna-XM_031923747.2
NC_045758.1	Gnomon	CDS	7889791	7890109	.	+	0	Name=XP_031779607.1;ID=cds-XP_031779607.1;Dbxref=GeneID:100117275%2CGenbank:XP_031779607.1%2CNASONIABASE:NV17597;Parent=rna-XM_031923747.2
NC_045758.1	Gnomon	CDS	7890178	7890463	.	+	0	Name=XP_031779607.1;ID=cds-XP_031779607.1;Dbxref=GeneID:100117275%2CGenbank:XP_031779607.1%2CNASONIABASE:NV17597;Parent=rna-XM_031923747.2
NC_045758.1	Gnomon	CDS	7890545	7890658	.	+	0	Name=XP_031779607.1;ID=cds-XP_031779607.1;Dbxref=GeneID:100117275%2CGenbank:XP_031779607.1%2CNASONIABASE:NV17597;Parent=rna-XM_031923747.2
NC_045758.1	Gnomon	mRNA	20921793	20928401	.	+	.	Name=XM_031924810.2;ID=rna-XM_031924810.2;Dbxref=GeneID:100115651%2CGenbank:XM_031924810.2%2CNASONIABASE:NV13090;Parent=gene-LOC100115651
NC_045758.1	Gnomon	exon	32722362	32722543	.	+	.	ID=exon-XM_031924720.2-19;Dbxref=GeneID:100119512%2CGenbank:XM_031924720.2%2CNASONIABASE:NV50234;Parent=rna-XM_031924720.2
NC_045758.1	Gnomon	CDS	17605293	17605332	.	-	0	Name=XP_031779211.1;ID=cds-XP_031779211.1;Dbxref=GeneID:116416149%2CGenbank:XP_031779211.1;Parent=rna-XM_031923351.1
NC_045758.1	Gnomon	CDS	17604850	17605200	.	-	0	Name=XP_031779211.1;ID=cds-XP_031779211.1;Dbxref=GeneID:116416149%2CGenbank:XP_031779211.1;Parent=rna-XM_031923351.1
NC_045758.1	Gnomon	CDS	17604626	17604765	.	-	0	Name=XP_031779211.1;ID=cds-XP_031779211.1;Dbxref=GeneID:116416149%2CGenbank:XP_031779211.1;Parent=rna-XM_031923351.1
NC_045758.1	Gnomon	CDS	34765698	34765831	.	-	0	Name=XP_032453467.1;ID=cds-XP_032453467.1;Dbxref=GeneID:100118141%2CGenbank:XP_032453467.1%2CNASONIABASE:NV15251;Parent=rna-XM_032597576.1
NC_045758.1	Gnomon	CDS	34765295	34765610	.	-	0	Name=XP_032453467.1;ID=cds-XP_032453467.1;Dbxref=GeneID:100118141%2CGenbank:XP_032453467.1%2CNASONIABASE:NV15251;Parent=rna-XM_032597576.1
NC_045758.1	Gnomon	CDS	34765038	34765203	.	-	0	Name=XP_032453467.1;ID=cds-XP_032453467.1;Dbxref=GeneID:100118141%2CGenbank:XP_032453467.1%2CNASONIABASE:NV15251;Parent=rna-XM_032597576.1
NC_045758.1	Gnomon	CDS	34764799	34764971	.	-	0	Name=XP_032453467.1;ID=cds-XP_032453467.1;Dbxref=GeneID:100118141%2CGenbank:XP_032453467.1%2CNASONIABASE:NV15251;Parent=rna-XM_032597576.1
NC_045758.1	Gnomon	exon	3040239	3040581	.	+	.	ID=exon-XM_001602588.6-8;Dbxref=GeneID:100118741%2CGenbank:XM_001602588.6%2CNASONIABASE:NV11083;Parent=rna-XM_001602588.6
NC_045758.1	Gnomon	exon	32718373	32718728	.	+	.	ID=exon-XM_031924720.2-11;Dbxref=GeneID:100119512%2CGenbank:XM_031924720.2%2CNASONIABASE:NV50234;Parent=rna-XM_031924720.2
NC_045758.1	Gnomon	exon	3040657	3040843	.	+	.	ID=exon-XM_001602588.6-9;Dbxref=GeneID:100118741%2CGenbank:XM_001602588.6%2CNASONIABASE:NV11083;Parent=rna-XM_001602588.6
NC_045758.1	Gnomon	exon	32719117	32719394	.	+	.	ID=exon-XM_031924720.2-12;Dbxref=GeneID:100119512%2CGenbank:XM_031924720.2%2CNASONIABASE:NV50234;Parent=rna-XM_031924720.2
NC_045758.1	Gnomon	exon	3039724	3039882	.	+	.	ID=exon-XM_001602588.6-6;Dbxref=GeneID:100118741%2CGenbank:XM_001602588.6%2CNASONIABASE:NV11083;Parent=rna-XM_001602588.6
NC_045758.1	Gnomon	exon	32719534	32719794	.	+	.	ID=exon-XM_031924720.2-13;Dbxref=GeneID:100119512%2CGenbank:XM_031924720.2%2CNASONIABASE:NV50234;Parent=rna-XM_031924720.2
NC_045758.1	Gnomon	exon	3039962	3040155	.	+	.	ID=exon-XM_001602588.6-7;Dbxref=GeneID:100118741%2CGenbank:XM_001602588.6%2CNASONIABASE:NV11083;Parent=rna-XM_001602588.6
NC_045758.1	Gnomon	exon	32719960	32720065	.	+	.	ID=exon-XM_031924720.2-14;Dbxref=GeneID:100119512%2CGenbank:XM_031924720.2%2CNASONIABASE:NV50234;Parent=rna-XM_031924720.2
NC_045758.1	Gnomon	exon	32720320	32720487	.	+	.	ID=exon-XM_031924720.2-15;Dbxref=GeneID:100119512%2CGenbank:XM_031924720.2%2CNASONIABASE:NV50234;Parent=rna-XM_031924720.2
NC_045758.1	Gnomon	exon	32720562	32720806	.	+	.	ID=exon-XM_031924720.2-16;Dbxref=GeneID:100119512%2CGenbank:XM_031924720.2%2CNASONIABASE:NV50234;Parent=rna-XM_031924720.2
NC_045758.1	Gnomon	exon	32720916	32721027	.	+	.	ID=exon-XM_031924720.2-17;Dbxref=GeneID:100119512%2CGenbank:XM_031924720.2%2CNASONIABASE:NV50234;Parent=rna-XM_031924720.2
NC_045758.1	Gnomon	exon	32721174	32721398	.	+	.	ID=exon-XM_031924720.2-18;Dbxref=GeneID:100119512%2CGenbank:XM_031924720.2%2CNASONIABASE:NV50234;Parent=rna-XM_031924720.2
NC_045758.1	Gnomon	mRNA	12264347	12267411	.	-	.	Name=XM_032596592.1;ID=rna-XM_032596592.1;Dbxref=GeneID:100122951%2CGenbank:XM_032596592.1%2CNASONIABASE:NV11702;Parent=gene-LOC100122951
NC_045758.1	Gnomon	CDS	237919	237940	.	-	0	Name=XP_003424851.1;ID=cds-XP_003424851.1;Dbxref=GeneID:100116378%2CGenbank:XP_003424851.1%2CNASONIABASE:NV17854;Parent=rna-XM_003424803.4
NC_045758.1	Gnomon	CDS	237762	237814	.	-	0	Name=XP_003424851.1;ID=cds-XP_003424851.1;Dbxref=GeneID:100116378%2CGenbank:XP_003424851.1%2CNASONIABASE:NV17854;Parent=rna-XM_003424803.4
NC_045758.1	Gnomon	CDS	230707	230925	.	-	0	Name=XP_003424851.1;ID=cds-XP_003424851.1;Dbxref=GeneID:100116378%2CGenbank:XP_003424851.1%2CNASONIABASE:NV17854;Parent=rna-XM_003424803.4
NC_045758.1	Gnomon	exon	6888787	6888929	.	-	.	ID=exon-XM_031922986.2-11;Dbxref=GeneID:100123149%2CGenbank:XM_031922986.2%2CNASONIABASE:NV11254;Parent=rna-XM_031922986.2
NC_045758.1	Gnomon	exon	10179939	10180955	.	+	.	ID=exon-XR_001728903.3-2;Dbxref=GeneID:107980745%2CGenbank:XR_001728903.3;Parent=rna-XR_001728903.3
NC_045758.1	Gnomon	exon	6886555	6888618	.	-	.	ID=exon-XM_031922986.2-12;Dbxref=GeneID:100123149%2CGenbank:XM_031922986.2%2CNASONIABASE:NV11254;Parent=rna-XM_031922986.2
NC_045758.1	Gnomon	CDS	7898924	7898927	.	+	0	Name=XP_031779597.1;ID=cds-XP_031779597.1;Dbxref=GeneID:100117202%2CGenbank:XP_031779597.1%2CNASONIABASE:NV17595;Parent=rna-XM_031923737.2
NC_045758.1	Gnomon	CDS	7899306	7899490	.	+	0	Name=XP_031779597.1;ID=cds-XP_031779597.1;Dbxref=GeneID:100117202%2CGenbank:XP_031779597.1%2CNASONIABASE:NV17595;Parent=rna-XM_031923737.2
NC_045758.1	Gnomon	CDS	7899572	7899753	.	+	0	Name=XP_031779597.1;ID=cds-XP_031779597.1;Dbxref=GeneID:100117202%2CGenbank:XP_031779597.1%2CNASONIABASE:NV17595;Parent=rna-XM_031923737.2
NC_045758.1	Gnomon	CDS	7899834	7899957	.	+	0	Name=XP_031779597.1;ID=cds-XP_031779597.1;Dbxref=GeneID:100117202%2CGenbank:XP_031779597.1%2CNASONIABASE:NV17595;Parent=rna-XM_031923737.2
NC_045758.1	Gnomon	CDS	7900040	7901200	.	+	0	Name=XP_031779597.1;ID=cds-XP_031779597.1;Dbxref=GeneID:100117202%2CGenbank:XP_031779597.1%2CNASONIABASE:NV17595;Parent=rna-XM_031923737.2
NC_045758.1	Gnomon	CDS	5011665	5011842	.	-	0	Name=XP_032452877.1;ID=cds-XP_032452877.1;Dbxref=GeneID:100114203%2CGenbank:XP_032452877.1%2CNASONIABASE:NV11147;Parent=rna-XM_032596986.1
NC_045758.1	Gnomon	CDS	5011554	5011597	.	-	0	Name=XP_032452877.1;ID=cds-XP_032452877.1;Dbxref=GeneID:100114203%2CGenbank:XP_032452877.1%2CNASONIABASE:NV11147;Parent=rna-XM_032596986.1
NC_045758.1	Gnomon	exon	6889003	6889095	.	-	.	ID=exon-XM_031922986.2-10;Dbxref=GeneID:100123149%2CGenbank:XM_031922986.2%2CNASONIABASE:NV11254;Parent=rna-XM_031922986.2
NC_045758.1	Gnomon	mRNA	892100	897175	.	+	.	Name=XM_001603162.6;ID=rna-XM_001603162.6;Dbxref=GeneID:100119432%2CGenbank:XM_001603162.6%2CNASONIABASE:NV12406;Parent=gene-LOC100119432
NC_045758.1	Gnomon	exon	11906529	11906642	.	+	.	ID=exon-XM_001606933.6-10;Dbxref=GeneID:100123354%2CGenbank:XM_001606933.6%2CNASONIABASE:NV11746;Parent=rna-XM_001606933.6
NC_045758.1	Gnomon	exon	11906716	11906939	.	+	.	ID=exon-XM_001606933.6-11;Dbxref=GeneID:100123354%2CGenbank:XM_001606933.6%2CNASONIABASE:NV11746;Parent=rna-XM_001606933.6
NC_045758.1	Gnomon	mRNA	5016992	5026272	.	-	.	Name=XM_031923483.2;ID=rna-XM_031923483.2;Dbxref=GeneID:100121616%2CGenbank:XM_031923483.2%2CNASONIABASE:NV11150;Parent=gene-LOC100121616
NC_045758.1	Gnomon	exon	10179485	10179702	.	+	.	ID=exon-XR_001728903.3-1;Dbxref=GeneID:107980745%2CGenbank:XR_001728903.3;Parent=rna-XR_001728903.3
NC_045758.1	Gnomon	exon	11907017	11907265	.	+	.	ID=exon-XM_001606933.6-12;Dbxref=GeneID:100123354%2CGenbank:XM_001606933.6%2CNASONIABASE:NV11746;Parent=rna-XM_001606933.6
NC_045758.1	Gnomon	exon	8866614	8867071	.	-	.	ID=exon-XM_008209807.4-13;Dbxref=GeneID:100118112%2CGenbank:XM_008209807.4%2CNASONIABASE:NV15909;Parent=rna-XM_008209807.4
NC_045758.1	Gnomon	exon	11907339	11907448	.	+	.	ID=exon-XM_001606933.6-13;Dbxref=GeneID:100123354%2CGenbank:XM_001606933.6%2CNASONIABASE:NV11746;Parent=rna-XM_001606933.6
NC_045758.1	Gnomon	exon	8867712	8867812	.	-	.	ID=exon-XM_008209807.4-10;Dbxref=GeneID:100118112%2CGenbank:XM_008209807.4%2CNASONIABASE:NV15909;Parent=rna-XM_008209807.4
NC_045758.1	Gnomon	exon	8867521	8867643	.	-	.	ID=exon-XM_008209807.4-11;Dbxref=GeneID:100118112%2CGenbank:XM_008209807.4%2CNASONIABASE:NV15909;Parent=rna-XM_008209807.4
NC_045758.1	Gnomon	exon	8867141	8867462	.	-	.	ID=exon-XM_008209807.4-12;Dbxref=GeneID:100118112%2CGenbank:XM_008209807.4%2CNASONIABASE:NV15909;Parent=rna-XM_008209807.4
NC_045758.1	Gnomon	exon	932017	934694	.	+	.	ID=exon-XM_008218211.4-10;Dbxref=GeneID:100119603%2CGenbank:XM_008218211.4%2CNASONIABASE:NV12409;Parent=rna-XM_008218211.4
NC_045758.1	Gnomon	CDS	12266834	12266935	.	-	0	Name=XP_032452481.1;ID=cds-XP_032452481.1;Dbxref=GeneID:100122951%2CGenbank:XP_032452481.1%2CNASONIABASE:NV11702;Parent=rna-XM_032596590.1
NC_045758.1	Gnomon	CDS	12266606	12266773	.	-	0	Name=XP_032452481.1;ID=cds-XP_032452481.1;Dbxref=GeneID:100122951%2CGenbank:XP_032452481.1%2CNASONIABASE:NV11702;Parent=rna-XM_032596590.1
NC_045758.1	Gnomon	CDS	12266402	12266520	.	-	0	Name=XP_032452481.1;ID=cds-XP_032452481.1;Dbxref=GeneID:100122951%2CGenbank:XP_032452481.1%2CNASONIABASE:NV11702;Parent=rna-XM_032596590.1
NC_045758.1	Gnomon	CDS	12265993	12266326	.	-	0	Name=XP_032452481.1;ID=cds-XP_032452481.1;Dbxref=GeneID:100122951%2CGenbank:XP_032452481.1%2CNASONIABASE:NV11702;Parent=rna-XM_032596590.1
NC_045758.1	Gnomon	CDS	12265328	12265432	.	-	0	Name=XP_032452481.1;ID=cds-XP_032452481.1;Dbxref=GeneID:100122951%2CGenbank:XP_032452481.1%2CNASONIABASE:NV11702;Parent=rna-XM_032596590.1
NC_045758.1	Gnomon	CDS	12265068	12265250	.	-	0	Name=XP_032452481.1;ID=cds-XP_032452481.1;Dbxref=GeneID:100122951%2CGenbank:XP_032452481.1%2CNASONIABASE:NV11702;Parent=rna-XM_032596590.1
NC_045758.1	Gnomon	mRNA	27444475	27446318	.	+	.	Name=XM_016982395.3;ID=rna-XM_016982395.3;Dbxref=GeneID:100119439%2CGenbank:XM_016982395.3%2CNASONIABASE:NV13379;Parent=gene-LOC100119439
NC_045758.1	Gnomon	mRNA	20944365	20953420	.	+	.	Name=XM_008210740.4;ID=rna-XM_008210740.4;Dbxref=GeneID:100115780%2CGenbank:XM_008210740.4%2CNASONIABASE:NV13092;Parent=gene-LOC100115780
NC_045758.1	Gnomon	CDS	11933639	11933721	.	+	0	Name=XP_016837785.2;ID=cds-XP_016837785.2;Dbxref=GeneID:100123328%2CGenbank:XP_016837785.2%2CNASONIABASE:NV11742;Parent=rna-XM_016982296.3
NC_045758.1	Gnomon	CDS	11989001	11989282	.	+	0	Name=XP_016837785.2;ID=cds-XP_016837785.2;Dbxref=GeneID:100123328%2CGenbank:XP_016837785.2%2CNASONIABASE:NV11742;Parent=rna-XM_016982296.3
NC_045758.1	Gnomon	CDS	11993986	11994822	.	+	0	Name=XP_016837785.2;ID=cds-XP_016837785.2;Dbxref=GeneID:100123328%2CGenbank:XP_016837785.2%2CNASONIABASE:NV11742;Parent=rna-XM_016982296.3
NC_045758.1	Gnomon	CDS	11994901	11998369	.	+	0	Name=XP_016837785.2;ID=cds-XP_016837785.2;Dbxref=GeneID:100123328%2CGenbank:XP_016837785.2%2CNASONIABASE:NV11742;Parent=rna-XM_016982296.3
NC_045758.1	Gnomon	CDS	11998470	12004592	.	+	0	Name=XP_016837785.2;ID=cds-XP_016837785.2;Dbxref=GeneID:100123328%2CGenbank:XP_016837785.2%2CNASONIABASE:NV11742;Parent=rna-XM_016982296.3
NC_045758.1	Gnomon	CDS	12004671	12004787	.	+	0	Name=XP_016837785.2;ID=cds-XP_016837785.2;Dbxref=GeneID:100123328%2CGenbank:XP_016837785.2%2CNASONIABASE:NV11742;Parent=rna-XM_016982296.3
NC_045758.1	Gnomon	CDS	12005022	12005138	.	+	0	Name=XP_016837785.2;ID=cds-XP_016837785.2;Dbxref=GeneID:100123328%2CGenbank:XP_016837785.2%2CNASONIABASE:NV11742;Parent=rna-XM_016982296.3
NC_045758.1	Gnomon	CDS	12005325	12006059	.	+	0	Name=XP_016837785.2;ID=cds-XP_016837785.2;Dbxref=GeneID:100123328%2CGenbank:XP_016837785.2%2CNASONIABASE:NV11742;Parent=rna-XM_016982296.3
NC_045758.1	Gnomon	CDS	12006150	12006308	.	+	0	Name=XP_016837785.2;ID=cds-XP_016837785.2;Dbxref=GeneID:100123328%2CGenbank:XP_016837785.2%2CNASONIABASE:NV11742;Parent=rna-XM_016982296.3
NC_045758.1	Gnomon	CDS	12006395	12006523	.	+	0	Name=XP_016837785.2;ID=cds-XP_016837785.2;Dbxref=GeneID:100123328%2CGenbank:XP_016837785.2%2CNASONIABASE:NV11742;Parent=rna-XM_016982296.3
NC_045758.1	Gnomon	exon	2034563	2034773	.	-	.	ID=exon-XM_008211120.3-17;Dbxref=GeneID:100115442%2CGenbank:XM_008211120.3%2CNASONIABASE:NV11009;Parent=rna-XM_008211120.3
NC_045758.1	Gnomon	exon	2034278	2034423	.	-	.	ID=exon-XM_008211120.3-18;Dbxref=GeneID:100115442%2CGenbank:XM_008211120.3%2CNASONIABASE:NV11009;Parent=rna-XM_008211120.3
NC_045758.1	Gnomon	exon	2033544	2033699	.	-	.	ID=exon-XM_008211120.3-19;Dbxref=GeneID:100115442%2CGenbank:XM_008211120.3%2CNASONIABASE:NV11009;Parent=rna-XM_008211120.3
NC_045758.1	Gnomon	exon	2035699	2035831	.	-	.	ID=exon-XM_008211120.3-13;Dbxref=GeneID:100115442%2CGenbank:XM_008211120.3%2CNASONIABASE:NV11009;Parent=rna-XM_008211120.3
NC_045758.1	Gnomon	exon	2035392	2035623	.	-	.	ID=exon-XM_008211120.3-14;Dbxref=GeneID:100115442%2CGenbank:XM_008211120.3%2CNASONIABASE:NV11009;Parent=rna-XM_008211120.3
NC_045758.1	Gnomon	exon	2035119	2035328	.	-	.	ID=exon-XM_008211120.3-15;Dbxref=GeneID:100115442%2CGenbank:XM_008211120.3%2CNASONIABASE:NV11009;Parent=rna-XM_008211120.3
NC_045758.1	Gnomon	exon	2034864	2034975	.	-	.	ID=exon-XM_008211120.3-16;Dbxref=GeneID:100115442%2CGenbank:XM_008211120.3%2CNASONIABASE:NV11009;Parent=rna-XM_008211120.3
NC_045758.1	Gnomon	exon	2037452	2037756	.	-	.	ID=exon-XM_008211120.3-10;Dbxref=GeneID:100115442%2CGenbank:XM_008211120.3%2CNASONIABASE:NV11009;Parent=rna-XM_008211120.3
NC_045758.1	Gnomon	exon	2037157	2037258	.	-	.	ID=exon-XM_008211120.3-11;Dbxref=GeneID:100115442%2CGenbank:XM_008211120.3%2CNASONIABASE:NV11009;Parent=rna-XM_008211120.3
NC_045758.1	Gnomon	exon	2036938	2037055	.	-	.	ID=exon-XM_008211120.3-12;Dbxref=GeneID:100115442%2CGenbank:XM_008211120.3%2CNASONIABASE:NV11009;Parent=rna-XM_008211120.3
NC_045758.1	Gnomon	CDS	31749594	31749926	.	-	0	Name=XP_008204914.1;ID=cds-XP_008204914.1;Dbxref=GeneID:100680464%2CGenbank:XP_008204914.1;Parent=rna-XM_008206692.4
NC_045758.1	Gnomon	CDS	31749318	31749507	.	-	0	Name=XP_008204914.1;ID=cds-XP_008204914.1;Dbxref=GeneID:100680464%2CGenbank:XP_008204914.1;Parent=rna-XM_008206692.4
NC_045758.1	Gnomon	CDS	31748889	31749046	.	-	0	Name=XP_008204914.1;ID=cds-XP_008204914.1;Dbxref=GeneID:100680464%2CGenbank:XP_008204914.1;Parent=rna-XM_008206692.4
NC_045758.1	Gnomon	CDS	31748558	31748808	.	-	0	Name=XP_008204914.1;ID=cds-XP_008204914.1;Dbxref=GeneID:100680464%2CGenbank:XP_008204914.1;Parent=rna-XM_008206692.4
NC_045758.1	Gnomon	CDS	31748242	31748482	.	-	0	Name=XP_008204914.1;ID=cds-XP_008204914.1;Dbxref=GeneID:100680464%2CGenbank:XP_008204914.1;Parent=rna-XM_008206692.4
NC_045758.1	Gnomon	CDS	31747953	31748148	.	-	0	Name=XP_008204914.1;ID=cds-XP_008204914.1;Dbxref=GeneID:100680464%2CGenbank:XP_008204914.1;Parent=rna-XM_008206692.4
NC_045758.1	Gnomon	CDS	31744077	31747864	.	-	0	Name=XP_008204914.1;ID=cds-XP_008204914.1;Dbxref=GeneID:100680464%2CGenbank:XP_008204914.1;Parent=rna-XM_008206692.4
NC_045758.1	Gnomon	CDS	14465415	14465439	.	-	0	Name=XP_008202121.2;ID=cds-XP_008202121.2;Dbxref=GeneID:100119332%2CGenbank:XP_008202121.2%2CNASONIABASE:NV13753;Parent=rna-XM_008203899.4
NC_045758.1	Gnomon	CDS	14464861	14464878	.	-	0	Name=XP_008202121.2;ID=cds-XP_008202121.2;Dbxref=GeneID:100119332%2CGenbank:XP_008202121.2%2CNASONIABASE:NV13753;Parent=rna-XM_008203899.4
NC_045758.1	Gnomon	CDS	14464542	14464774	.	-	0	Name=XP_008202121.2;ID=cds-XP_008202121.2;Dbxref=GeneID:100119332%2CGenbank:XP_008202121.2%2CNASONIABASE:NV13753;Parent=rna-XM_008203899.4
NC_045758.1	Gnomon	CDS	14464303	14464458	.	-	0	Name=XP_008202121.2;ID=cds-XP_008202121.2;Dbxref=GeneID:100119332%2CGenbank:XP_008202121.2%2CNASONIABASE:NV13753;Parent=rna-XM_008203899.4
NC_045758.1	Gnomon	CDS	14464050	14464229	.	-	0	Name=XP_008202121.2;ID=cds-XP_008202121.2;Dbxref=GeneID:100119332%2CGenbank:XP_008202121.2%2CNASONIABASE:NV13753;Parent=rna-XM_008203899.4
NC_045758.1	Gnomon	CDS	14463681	14463968	.	-	0	Name=XP_008202121.2;ID=cds-XP_008202121.2;Dbxref=GeneID:100119332%2CGenbank:XP_008202121.2%2CNASONIABASE:NV13753;Parent=rna-XM_008203899.4
NC_045758.1	Gnomon	CDS	14463352	14463607	.	-	0	Name=XP_008202121.2;ID=cds-XP_008202121.2;Dbxref=GeneID:100119332%2CGenbank:XP_008202121.2%2CNASONIABASE:NV13753;Parent=rna-XM_008203899.4
NC_045758.1	Gnomon	CDS	14462418	14463265	.	-	0	Name=XP_008202121.2;ID=cds-XP_008202121.2;Dbxref=GeneID:100119332%2CGenbank:XP_008202121.2%2CNASONIABASE:NV13753;Parent=rna-XM_008203899.4
NC_045758.1	Gnomon	CDS	14462131	14462340	.	-	0	Name=XP_008202121.2;ID=cds-XP_008202121.2;Dbxref=GeneID:100119332%2CGenbank:XP_008202121.2%2CNASONIABASE:NV13753;Parent=rna-XM_008203899.4
NC_045758.1	Gnomon	CDS	14461958	14462056	.	-	0	Name=XP_008202121.2;ID=cds-XP_008202121.2;Dbxref=GeneID:100119332%2CGenbank:XP_008202121.2%2CNASONIABASE:NV13753;Parent=rna-XM_008203899.4
NC_045758.1	Gnomon	CDS	30725994	30726233	.	-	0	Name=XP_031780835.1;ID=cds-XP_031780835.1;Dbxref=GeneID:100122475%2CGenbank:XP_031780835.1%2CNASONIABASE:NV14672;Parent=rna-XM_031924975.2
NC_045758.1	Gnomon	CDS	30706895	30706996	.	-	0	Name=XP_031780835.1;ID=cds-XP_031780835.1;Dbxref=GeneID:100122475%2CGenbank:XP_031780835.1%2CNASONIABASE:NV14672;Parent=rna-XM_031924975.2
NC_045758.1	Gnomon	CDS	30705978	30706143	.	-	0	Name=XP_031780835.1;ID=cds-XP_031780835.1;Dbxref=GeneID:100122475%2CGenbank:XP_031780835.1%2CNASONIABASE:NV14672;Parent=rna-XM_031924975.2
NC_045758.1	Gnomon	CDS	30705720	30705883	.	-	0	Name=XP_031780835.1;ID=cds-XP_031780835.1;Dbxref=GeneID:100122475%2CGenbank:XP_031780835.1%2CNASONIABASE:NV14672;Parent=rna-XM_031924975.2
NC_045758.1	Gnomon	CDS	30705484	30705639	.	-	0	Name=XP_031780835.1;ID=cds-XP_031780835.1;Dbxref=GeneID:100122475%2CGenbank:XP_031780835.1%2CNASONIABASE:NV14672;Parent=rna-XM_031924975.2
NC_045758.1	Gnomon	CDS	30705275	30705403	.	-	0	Name=XP_031780835.1;ID=cds-XP_031780835.1;Dbxref=GeneID:100122475%2CGenbank:XP_031780835.1%2CNASONIABASE:NV14672;Parent=rna-XM_031924975.2
NC_045758.1	Gnomon	CDS	30705001	30705198	.	-	0	Name=XP_031780835.1;ID=cds-XP_031780835.1;Dbxref=GeneID:100122475%2CGenbank:XP_031780835.1%2CNASONIABASE:NV14672;Parent=rna-XM_031924975.2
NC_045758.1	Gnomon	CDS	30704460	30704756	.	-	0	Name=XP_031780835.1;ID=cds-XP_031780835.1;Dbxref=GeneID:100122475%2CGenbank:XP_031780835.1%2CNASONIABASE:NV14672;Parent=rna-XM_031924975.2
NC_045758.1	Gnomon	CDS	30704046	30704243	.	-	0	Name=XP_031780835.1;ID=cds-XP_031780835.1;Dbxref=GeneID:100122475%2CGenbank:XP_031780835.1%2CNASONIABASE:NV14672;Parent=rna-XM_031924975.2
NC_045758.1	Gnomon	CDS	30703808	30703954	.	-	0	Name=XP_031780835.1;ID=cds-XP_031780835.1;Dbxref=GeneID:100122475%2CGenbank:XP_031780835.1%2CNASONIABASE:NV14672;Parent=rna-XM_031924975.2
NC_045758.1	Gnomon	CDS	30703564	30703713	.	-	0	Name=XP_031780835.1;ID=cds-XP_031780835.1;Dbxref=GeneID:100122475%2CGenbank:XP_031780835.1%2CNASONIABASE:NV14672;Parent=rna-XM_031924975.2
NC_045758.1	Gnomon	CDS	30703340	30703480	.	-	0	Name=XP_031780835.1;ID=cds-XP_031780835.1;Dbxref=GeneID:100122475%2CGenbank:XP_031780835.1%2CNASONIABASE:NV14672;Parent=rna-XM_031924975.2
NC_045758.1	Gnomon	CDS	30703084	30703239	.	-	0	Name=XP_031780835.1;ID=cds-XP_031780835.1;Dbxref=GeneID:100122475%2CGenbank:XP_031780835.1%2CNASONIABASE:NV14672;Parent=rna-XM_031924975.2
NC_045758.1	Gnomon	CDS	30702899	30702997	.	-	0	Name=XP_031780835.1;ID=cds-XP_031780835.1;Dbxref=GeneID:100122475%2CGenbank:XP_031780835.1%2CNASONIABASE:NV14672;Parent=rna-XM_031924975.2
NC_045758.1	Gnomon	CDS	30702325	30702522	.	-	0	Name=XP_031780835.1;ID=cds-XP_031780835.1;Dbxref=GeneID:100122475%2CGenbank:XP_031780835.1%2CNASONIABASE:NV14672;Parent=rna-XM_031924975.2
NC_045758.1	Gnomon	CDS	30701907	30702090	.	-	0	Name=XP_031780835.1;ID=cds-XP_031780835.1;Dbxref=GeneID:100122475%2CGenbank:XP_031780835.1%2CNASONIABASE:NV14672;Parent=rna-XM_031924975.2
NC_045758.1	Gnomon	CDS	30700659	30700763	.	-	0	Name=XP_031780835.1;ID=cds-XP_031780835.1;Dbxref=GeneID:100122475%2CGenbank:XP_031780835.1%2CNASONIABASE:NV14672;Parent=rna-XM_031924975.2
NC_045758.1	Gnomon	CDS	30692825	30692953	.	-	0	Name=XP_031780835.1;ID=cds-XP_031780835.1;Dbxref=GeneID:100122475%2CGenbank:XP_031780835.1%2CNASONIABASE:NV14672;Parent=rna-XM_031924975.2
NC_045758.1	Gnomon	CDS	30692551	30692656	.	-	0	Name=XP_031780835.1;ID=cds-XP_031780835.1;Dbxref=GeneID:100122475%2CGenbank:XP_031780835.1%2CNASONIABASE:NV14672;Parent=rna-XM_031924975.2
NC_045758.1	Gnomon	CDS	30690853	30690930	.	-	0	Name=XP_031780835.1;ID=cds-XP_031780835.1;Dbxref=GeneID:100122475%2CGenbank:XP_031780835.1%2CNASONIABASE:NV14672;Parent=rna-XM_031924975.2
NC_045758.1	Gnomon	CDS	30686636	30686860	.	-	0	Name=XP_031780835.1;ID=cds-XP_031780835.1;Dbxref=GeneID:100122475%2CGenbank:XP_031780835.1%2CNASONIABASE:NV14672;Parent=rna-XM_031924975.2
NC_045758.1	Gnomon	CDS	30686254	30686414	.	-	0	Name=XP_031780835.1;ID=cds-XP_031780835.1;Dbxref=GeneID:100122475%2CGenbank:XP_031780835.1%2CNASONIABASE:NV14672;Parent=rna-XM_031924975.2
NC_045758.1	Gnomon	CDS	30685955	30686166	.	-	0	Name=XP_031780835.1;ID=cds-XP_031780835.1;Dbxref=GeneID:100122475%2CGenbank:XP_031780835.1%2CNASONIABASE:NV14672;Parent=rna-XM_031924975.2
NC_045758.1	Gnomon	CDS	30685597	30685801	.	-	0	Name=XP_031780835.1;ID=cds-XP_031780835.1;Dbxref=GeneID:100122475%2CGenbank:XP_031780835.1%2CNASONIABASE:NV14672;Parent=rna-XM_031924975.2
NC_045758.1	Gnomon	CDS	30684279	30684477	.	-	0	Name=XP_031780835.1;ID=cds-XP_031780835.1;Dbxref=GeneID:100122475%2CGenbank:XP_031780835.1%2CNASONIABASE:NV14672;Parent=rna-XM_031924975.2
NC_045758.1	Gnomon	CDS	30684045	30684180	.	-	0	Name=XP_031780835.1;ID=cds-XP_031780835.1;Dbxref=GeneID:100122475%2CGenbank:XP_031780835.1%2CNASONIABASE:NV14672;Parent=rna-XM_031924975.2
NC_045758.1	Gnomon	CDS	30683626	30683956	.	-	0	Name=XP_031780835.1;ID=cds-XP_031780835.1;Dbxref=GeneID:100122475%2CGenbank:XP_031780835.1%2CNASONIABASE:NV14672;Parent=rna-XM_031924975.2
NC_045758.1	Gnomon	CDS	30683321	30683524	.	-	0	Name=XP_031780835.1;ID=cds-XP_031780835.1;Dbxref=GeneID:100122475%2CGenbank:XP_031780835.1%2CNASONIABASE:NV14672;Parent=rna-XM_031924975.2
NC_045758.1	Gnomon	CDS	30682058	30682299	.	-	0	Name=XP_031780835.1;ID=cds-XP_031780835.1;Dbxref=GeneID:100122475%2CGenbank:XP_031780835.1%2CNASONIABASE:NV14672;Parent=rna-XM_031924975.2
NC_045758.1	Gnomon	CDS	30681658	30681709	.	-	0	Name=XP_031780835.1;ID=cds-XP_031780835.1;Dbxref=GeneID:100122475%2CGenbank:XP_031780835.1%2CNASONIABASE:NV14672;Parent=rna-XM_031924975.2
NC_045758.1	Gnomon	CDS	30680911	30681141	.	-	0	Name=XP_031780835.1;ID=cds-XP_031780835.1;Dbxref=GeneID:100122475%2CGenbank:XP_031780835.1%2CNASONIABASE:NV14672;Parent=rna-XM_031924975.2
NC_045758.1	Gnomon	CDS	30670634	30679746	.	-	0	Name=XP_031780835.1;ID=cds-XP_031780835.1;Dbxref=GeneID:100122475%2CGenbank:XP_031780835.1%2CNASONIABASE:NV14672;Parent=rna-XM_031924975.2
NC_045758.1	Gnomon	CDS	30663319	30669418	.	-	0	Name=XP_031780835.1;ID=cds-XP_031780835.1;Dbxref=GeneID:100122475%2CGenbank:XP_031780835.1%2CNASONIABASE:NV14672;Parent=rna-XM_031924975.2
NC_045758.1	Gnomon	CDS	30662239	30662307	.	-	0	Name=XP_031780835.1;ID=cds-XP_031780835.1;Dbxref=GeneID:100122475%2CGenbank:XP_031780835.1%2CNASONIABASE:NV14672;Parent=rna-XM_031924975.2
NC_045758.1	Gnomon	CDS	30660492	30661331	.	-	0	Name=XP_031780835.1;ID=cds-XP_031780835.1;Dbxref=GeneID:100122475%2CGenbank:XP_031780835.1%2CNASONIABASE:NV14672;Parent=rna-XM_031924975.2
NC_045758.1	Gnomon	CDS	30659274	30659508	.	-	0	Name=XP_031780835.1;ID=cds-XP_031780835.1;Dbxref=GeneID:100122475%2CGenbank:XP_031780835.1%2CNASONIABASE:NV14672;Parent=rna-XM_031924975.2
NC_045758.1	Gnomon	CDS	30657064	30657070	.	-	0	Name=XP_031780835.1;ID=cds-XP_031780835.1;Dbxref=GeneID:100122475%2CGenbank:XP_031780835.1%2CNASONIABASE:NV14672;Parent=rna-XM_031924975.2
NC_045758.1	Gnomon	exon	2033249	2033464	.	-	.	ID=exon-XM_008211120.3-20;Dbxref=GeneID:100115442%2CGenbank:XM_008211120.3%2CNASONIABASE:NV11009;Parent=rna-XM_008211120.3
NC_045758.1	Gnomon	exon	2032623	2032799	.	-	.	ID=exon-XM_008211120.3-21;Dbxref=GeneID:100115442%2CGenbank:XM_008211120.3%2CNASONIABASE:NV11009;Parent=rna-XM_008211120.3
NC_045758.1	Gnomon	mRNA	10880599	10915602	.	+	.	Name=XM_032596748.1;ID=rna-XM_032596748.1;Dbxref=GeneID:100123633%2CGenbank:XM_032596748.1%2CNASONIABASE:NV11782;Parent=gene-LOC100123633
NC_045758.1	Gnomon	exon	2032309	2032541	.	-	.	ID=exon-XM_008211120.3-22;Dbxref=GeneID:100115442%2CGenbank:XM_008211120.3%2CNASONIABASE:NV11009;Parent=rna-XM_008211120.3
NC_045758.1	Gnomon	mRNA	16924080	17030695	.	-	.	Name=XM_031922893.1;ID=rna-XM_031922893.1;Dbxref=GeneID:103317508%2CGenbank:XM_031922893.1;Parent=gene-LOC103317508
NC_045758.1	Gnomon	exon	2030935	2031109	.	-	.	ID=exon-XM_008211120.3-23;Dbxref=GeneID:100115442%2CGenbank:XM_008211120.3%2CNASONIABASE:NV11009;Parent=rna-XM_008211120.3
NC_045758.1	Gnomon	exon	27124954	27125570	.	-	.	ID=exon-XM_032596600.1-10;Dbxref=GeneID:100120449%2CGenbank:XM_032596600.1%2CNASONIABASE:NV13406;Parent=rna-XM_032596600.1
NC_045758.1	Gnomon	mRNA	14385047	14386997	.	-	.	Name=XM_008203873.4;ID=rna-XM_008203873.4;Dbxref=GeneID:100119016%2CGenbank:XM_008203873.4%2CNASONIABASE:NV13743;Parent=gene-LOC100119016
NC_045758.1	Gnomon	mRNA	23572497	23678353	.	-	.	Name=XM_032597086.1;ID=rna-XM_032597086.1;Dbxref=GeneID:100121268%2CGenbank:XM_032597086.1%2CNASONIABASE:NV13225;Parent=gene-LOC100121268
NC_045758.1	Gnomon	exon	4511883	4515624	.	-	.	ID=exon-XM_016982150.3-14;Dbxref=GeneID:100121029%2CGenbank:XM_016982150.3%2CNASONIABASE:NV11132;Parent=rna-XM_016982150.3
NC_045758.1	Gnomon	exon	4515994	4516223	.	-	.	ID=exon-XM_016982150.3-12;Dbxref=GeneID:100121029%2CGenbank:XM_016982150.3%2CNASONIABASE:NV11132;Parent=rna-XM_016982150.3
NC_045758.1	Gnomon	exon	4515815	4515907	.	-	.	ID=exon-XM_016982150.3-13;Dbxref=GeneID:100121029%2CGenbank:XM_016982150.3%2CNASONIABASE:NV11132;Parent=rna-XM_016982150.3
NC_045758.1	Gnomon	CDS	5045432	5045492	.	-	0	Name=XP_001607576.1;ID=cds-XP_001607576.1;Dbxref=GeneID:100114282%2CGenbank:XP_001607576.1%2CNASONIABASE:NV11154;Parent=rna-XM_001607526.6
NC_045758.1	Gnomon	CDS	5044675	5044907	.	-	0	Name=XP_001607576.1;ID=cds-XP_001607576.1;Dbxref=GeneID:100114282%2CGenbank:XP_001607576.1%2CNASONIABASE:NV11154;Parent=rna-XM_001607526.6
NC_045758.1	Gnomon	CDS	5044335	5044571	.	-	0	Name=XP_001607576.1;ID=cds-XP_001607576.1;Dbxref=GeneID:100114282%2CGenbank:XP_001607576.1%2CNASONIABASE:NV11154;Parent=rna-XM_001607526.6
NC_045758.1	Gnomon	exon	4516868	4517037	.	-	.	ID=exon-XM_016982150.3-10;Dbxref=GeneID:100121029%2CGenbank:XM_016982150.3%2CNASONIABASE:NV11132;Parent=rna-XM_016982150.3
NC_045758.1	Gnomon	exon	4516431	4516676	.	-	.	ID=exon-XM_016982150.3-11;Dbxref=GeneID:100121029%2CGenbank:XM_016982150.3%2CNASONIABASE:NV11132;Parent=rna-XM_016982150.3
NC_045758.1	Gnomon	CDS	21416106	21416366	.	+	0	Name=XP_001601458.2;ID=cds-XP_001601458.2;Dbxref=GeneID:100117130%2CGenbank:XP_001601458.2%2CNASONIABASE:NV13119;Parent=rna-XM_001601408.4
NC_045758.1	Gnomon	CDS	21416425	21416649	.	+	0	Name=XP_001601458.2;ID=cds-XP_001601458.2;Dbxref=GeneID:100117130%2CGenbank:XP_001601458.2%2CNASONIABASE:NV13119;Parent=rna-XM_001601408.4
NC_045758.1	Gnomon	CDS	21416714	21417290	.	+	0	Name=XP_001601458.2;ID=cds-XP_001601458.2;Dbxref=GeneID:100117130%2CGenbank:XP_001601458.2%2CNASONIABASE:NV13119;Parent=rna-XM_001601408.4
NC_045758.1	Gnomon	CDS	21417353	21417443	.	+	0	Name=XP_001601458.2;ID=cds-XP_001601458.2;Dbxref=GeneID:100117130%2CGenbank:XP_001601458.2%2CNASONIABASE:NV13119;Parent=rna-XM_001601408.4
NC_045758.1	Gnomon	CDS	21417508	21417917	.	+	0	Name=XP_001601458.2;ID=cds-XP_001601458.2;Dbxref=GeneID:100117130%2CGenbank:XP_001601458.2%2CNASONIABASE:NV13119;Parent=rna-XM_001601408.4
NC_045758.1	Gnomon	CDS	21418039	21418178	.	+	0	Name=XP_001601458.2;ID=cds-XP_001601458.2;Dbxref=GeneID:100117130%2CGenbank:XP_001601458.2%2CNASONIABASE:NV13119;Parent=rna-XM_001601408.4
NC_045758.1	Gnomon	mRNA	4572615	4575970	.	+	.	Name=XM_001604638.5;ID=rna-XM_001604638.5;Dbxref=GeneID:100121102%2CGenbank:XM_001604638.5%2CNASONIABASE:NV11134;Parent=gene-LOC100121102
NC_045758.1	Gnomon	exon	6222342	6222540	.	+	.	ID=exon-XM_032597007.1-6;Dbxref=GeneID:100122523%2CGenbank:XM_032597007.1%2CNASONIABASE:NV11205;Parent=rna-XM_032597007.1
NC_045758.1	Gnomon	CDS	7431409	7431666	.	+	0	Name=XP_008214424.1;ID=cds-XP_008214424.1;Dbxref=GeneID:100118600%2CGenbank:XP_008214424.1%2CNASONIABASE:NV17621;Parent=rna-XM_008216202.3
NC_045758.1	Gnomon	CDS	7435079	7435249	.	+	0	Name=XP_008214424.1;ID=cds-XP_008214424.1;Dbxref=GeneID:100118600%2CGenbank:XP_008214424.1%2CNASONIABASE:NV17621;Parent=rna-XM_008216202.3
NC_045758.1	Gnomon	CDS	7435849	7436004	.	+	0	Name=XP_008214424.1;ID=cds-XP_008214424.1;Dbxref=GeneID:100118600%2CGenbank:XP_008214424.1%2CNASONIABASE:NV17621;Parent=rna-XM_008216202.3
NC_045758.1	Gnomon	CDS	7436667	7436987	.	+	0	Name=XP_008214424.1;ID=cds-XP_008214424.1;Dbxref=GeneID:100118600%2CGenbank:XP_008214424.1%2CNASONIABASE:NV17621;Parent=rna-XM_008216202.3
NC_045758.1	Gnomon	exon	6223252	6223480	.	+	.	ID=exon-XM_032597007.1-7;Dbxref=GeneID:100122523%2CGenbank:XM_032597007.1%2CNASONIABASE:NV11205;Parent=rna-XM_032597007.1
NC_045758.1	Gnomon	exon	6224048	6224101	.	+	.	ID=exon-XM_032597007.1-8;Dbxref=GeneID:100122523%2CGenbank:XM_032597007.1%2CNASONIABASE:NV11205;Parent=rna-XM_032597007.1
NC_045758.1	Gnomon	exon	6225158	6225298	.	+	.	ID=exon-XM_032597007.1-9;Dbxref=GeneID:100122523%2CGenbank:XM_032597007.1%2CNASONIABASE:NV11205;Parent=rna-XM_032597007.1
NC_045758.1	Gnomon	exon	23949476	23951297	.	-	.	ID=exon-XM_031924102.2-22;Dbxref=GeneID:100680032%2CGenbank:XM_031924102.2;Parent=rna-XM_031924102.2
NC_045758.1	Gnomon	exon	23952484	23952588	.	-	.	ID=exon-XM_031924102.2-20;Dbxref=GeneID:100680032%2CGenbank:XM_031924102.2;Parent=rna-XM_031924102.2
NC_045758.1	Gnomon	exon	23952201	23952252	.	-	.	ID=exon-XM_031924102.2-21;Dbxref=GeneID:100680032%2CGenbank:XM_031924102.2;Parent=rna-XM_031924102.2
NC_045758.1	Gnomon	exon	1089193	1089609	.	-	.	ID=exon-XM_016983356.2-18;Dbxref=GeneID:100120496%2CGenbank:XM_016983356.2%2CNASONIABASE:NV12437;Parent=rna-XM_016983356.2
NC_045758.1	Gnomon	exon	2413696	2413850	.	+	.	ID=exon-XM_032597178.1-5;Dbxref=GeneID:100116075%2CGenbank:XM_032597178.1%2CNASONIABASE:NV11021;Parent=rna-XM_032597178.1
NC_045758.1	Gnomon	exon	6731116	6731401	.	+	.	ID=exon-XM_008211642.2-4;Dbxref=GeneID:100122986%2CGenbank:XM_008211642.2%2CNASONIABASE:NV11238;Parent=rna-XM_008211642.2
NC_045758.1	Gnomon	exon	21301961	21302108	.	+	.	ID=exon-XR_004226771.2-2;Dbxref=GeneID:103316629%2CGenbank:XR_004226771.2;Parent=rna-XR_004226771.2
NC_045758.1	Gnomon	exon	1087426	1089082	.	-	.	ID=exon-XM_016983356.2-19;Dbxref=GeneID:100120496%2CGenbank:XM_016983356.2%2CNASONIABASE:NV12437;Parent=rna-XM_016983356.2
NC_045758.1	Gnomon	exon	2413926	2414015	.	+	.	ID=exon-XM_032597178.1-6;Dbxref=GeneID:100116075%2CGenbank:XM_032597178.1%2CNASONIABASE:NV11021;Parent=rna-XM_032597178.1
NC_045758.1	Gnomon	exon	6731472	6732008	.	+	.	ID=exon-XM_008211642.2-5;Dbxref=GeneID:100122986%2CGenbank:XM_008211642.2%2CNASONIABASE:NV11238;Parent=rna-XM_008211642.2
NC_045758.1	Gnomon	exon	21378295	21378485	.	+	.	ID=exon-XR_004226771.2-3;Dbxref=GeneID:103316629%2CGenbank:XR_004226771.2;Parent=rna-XR_004226771.2
NC_045758.1	Gnomon	exon	1090863	1091232	.	-	.	ID=exon-XM_016983356.2-16;Dbxref=GeneID:100120496%2CGenbank:XM_016983356.2%2CNASONIABASE:NV12437;Parent=rna-XM_016983356.2
NC_045758.1	Gnomon	exon	2410792	2410903	.	+	.	ID=exon-XM_032597178.1-3;Dbxref=GeneID:100116075%2CGenbank:XM_032597178.1%2CNASONIABASE:NV11021;Parent=rna-XM_032597178.1
NC_045758.1	Gnomon	exon	6685540	6685940	.	+	.	ID=exon-XM_008211642.2-2;Dbxref=GeneID:100122986%2CGenbank:XM_008211642.2%2CNASONIABASE:NV11238;Parent=rna-XM_008211642.2
NC_045758.1	Gnomon	exon	1090098	1090413	.	-	.	ID=exon-XM_016983356.2-17;Dbxref=GeneID:100120496%2CGenbank:XM_016983356.2%2CNASONIABASE:NV12437;Parent=rna-XM_016983356.2
NC_045758.1	Gnomon	exon	2413501	2413623	.	+	.	ID=exon-XM_032597178.1-4;Dbxref=GeneID:100116075%2CGenbank:XM_032597178.1%2CNASONIABASE:NV11021;Parent=rna-XM_032597178.1
NC_045758.1	Gnomon	exon	6703446	6703525	.	+	.	ID=exon-XM_008211642.2-3;Dbxref=GeneID:100122986%2CGenbank:XM_008211642.2%2CNASONIABASE:NV11238;Parent=rna-XM_008211642.2
NC_045758.1	Gnomon	exon	21301563	21301888	.	+	.	ID=exon-XR_004226771.2-1;Dbxref=GeneID:103316629%2CGenbank:XR_004226771.2;Parent=rna-XR_004226771.2
NC_045758.1	Gnomon	exon	6643387	6644340	.	+	.	ID=exon-XM_008211642.2-1;Dbxref=GeneID:100122986%2CGenbank:XM_008211642.2%2CNASONIABASE:NV11238;Parent=rna-XM_008211642.2
NC_045758.1	Gnomon	exon	2414117	2414308	.	+	.	ID=exon-XM_032597178.1-7;Dbxref=GeneID:100116075%2CGenbank:XM_032597178.1%2CNASONIABASE:NV11021;Parent=rna-XM_032597178.1
NC_045758.1	Gnomon	exon	2414382	2415893	.	+	.	ID=exon-XM_032597178.1-8;Dbxref=GeneID:100116075%2CGenbank:XM_032597178.1%2CNASONIABASE:NV11021;Parent=rna-XM_032597178.1
NC_045758.1	Gnomon	exon	1094992	1095307	.	-	.	ID=exon-XM_016983356.2-10;Dbxref=GeneID:100120496%2CGenbank:XM_016983356.2%2CNASONIABASE:NV12437;Parent=rna-XM_016983356.2
NC_045758.1	Gnomon	exon	6215602	6215751	.	+	.	ID=exon-XM_032597007.1-2;Dbxref=GeneID:100122523%2CGenbank:XM_032597007.1%2CNASONIABASE:NV11205;Parent=rna-XM_032597007.1
NC_045758.1	Gnomon	exon	1094500	1094919	.	-	.	ID=exon-XM_016983356.2-11;Dbxref=GeneID:100120496%2CGenbank:XM_016983356.2%2CNASONIABASE:NV12437;Parent=rna-XM_016983356.2
NC_045758.1	Gnomon	exon	6220360	6220428	.	+	.	ID=exon-XM_032597007.1-3;Dbxref=GeneID:100122523%2CGenbank:XM_032597007.1%2CNASONIABASE:NV11205;Parent=rna-XM_032597007.1
NC_045758.1	Gnomon	exon	6220797	6220949	.	+	.	ID=exon-XM_032597007.1-4;Dbxref=GeneID:100122523%2CGenbank:XM_032597007.1%2CNASONIABASE:NV11205;Parent=rna-XM_032597007.1
NC_045758.1	Gnomon	exon	6221164	6221334	.	+	.	ID=exon-XM_032597007.1-5;Dbxref=GeneID:100122523%2CGenbank:XM_032597007.1%2CNASONIABASE:NV11205;Parent=rna-XM_032597007.1
NC_045758.1	Gnomon	CDS	27716114	27716303	.	-	0	Name=XP_032452387.1;ID=cds-XP_032452387.1;Dbxref=GeneID:100118500%2CGenbank:XP_032452387.1%2CNASONIABASE:NV13358;Parent=rna-XM_032596496.1
NC_045758.1	Gnomon	CDS	27715847	27715980	.	-	0	Name=XP_032452387.1;ID=cds-XP_032452387.1;Dbxref=GeneID:100118500%2CGenbank:XP_032452387.1%2CNASONIABASE:NV13358;Parent=rna-XM_032596496.1
NC_045758.1	Gnomon	CDS	27714069	27715614	.	-	0	Name=XP_032452387.1;ID=cds-XP_032452387.1;Dbxref=GeneID:100118500%2CGenbank:XP_032452387.1%2CNASONIABASE:NV13358;Parent=rna-XM_032596496.1
NC_045758.1	Gnomon	CDS	27713851	27714006	.	-	0	Name=XP_032452387.1;ID=cds-XP_032452387.1;Dbxref=GeneID:100118500%2CGenbank:XP_032452387.1%2CNASONIABASE:NV13358;Parent=rna-XM_032596496.1
NC_045758.1	Gnomon	CDS	27713720	27713766	.	-	0	Name=XP_032452387.1;ID=cds-XP_032452387.1;Dbxref=GeneID:100118500%2CGenbank:XP_032452387.1%2CNASONIABASE:NV13358;Parent=rna-XM_032596496.1
NC_045758.1	Gnomon	CDS	27713488	27713628	.	-	0	Name=XP_032452387.1;ID=cds-XP_032452387.1;Dbxref=GeneID:100118500%2CGenbank:XP_032452387.1%2CNASONIABASE:NV13358;Parent=rna-XM_032596496.1
NC_045758.1	Gnomon	CDS	27713279	27713395	.	-	0	Name=XP_032452387.1;ID=cds-XP_032452387.1;Dbxref=GeneID:100118500%2CGenbank:XP_032452387.1%2CNASONIABASE:NV13358;Parent=rna-XM_032596496.1
NC_045758.1	Gnomon	CDS	27713116	27713193	.	-	0	Name=XP_032452387.1;ID=cds-XP_032452387.1;Dbxref=GeneID:100118500%2CGenbank:XP_032452387.1%2CNASONIABASE:NV13358;Parent=rna-XM_032596496.1
NC_045758.1	Gnomon	CDS	27712802	27713029	.	-	0	Name=XP_032452387.1;ID=cds-XP_032452387.1;Dbxref=GeneID:100118500%2CGenbank:XP_032452387.1%2CNASONIABASE:NV13358;Parent=rna-XM_032596496.1
NC_045758.1	Gnomon	CDS	27712413	27712580	.	-	0	Name=XP_032452387.1;ID=cds-XP_032452387.1;Dbxref=GeneID:100118500%2CGenbank:XP_032452387.1%2CNASONIABASE:NV13358;Parent=rna-XM_032596496.1
NC_045758.1	Gnomon	CDS	27712109	27712331	.	-	0	Name=XP_032452387.1;ID=cds-XP_032452387.1;Dbxref=GeneID:100118500%2CGenbank:XP_032452387.1%2CNASONIABASE:NV13358;Parent=rna-XM_032596496.1
NC_045758.1	Gnomon	CDS	27711890	27712028	.	-	0	Name=XP_032452387.1;ID=cds-XP_032452387.1;Dbxref=GeneID:100118500%2CGenbank:XP_032452387.1%2CNASONIABASE:NV13358;Parent=rna-XM_032596496.1
NC_045758.1	Gnomon	CDS	27711718	27711807	.	-	0	Name=XP_032452387.1;ID=cds-XP_032452387.1;Dbxref=GeneID:100118500%2CGenbank:XP_032452387.1%2CNASONIABASE:NV13358;Parent=rna-XM_032596496.1
NC_045758.1	Gnomon	CDS	27711549	27711645	.	-	0	Name=XP_032452387.1;ID=cds-XP_032452387.1;Dbxref=GeneID:100118500%2CGenbank:XP_032452387.1%2CNASONIABASE:NV13358;Parent=rna-XM_032596496.1
NC_045758.1	Gnomon	CDS	27711350	27711473	.	-	0	Name=XP_032452387.1;ID=cds-XP_032452387.1;Dbxref=GeneID:100118500%2CGenbank:XP_032452387.1%2CNASONIABASE:NV13358;Parent=rna-XM_032596496.1
NC_045758.1	Gnomon	CDS	27710464	27711048	.	-	0	Name=XP_032452387.1;ID=cds-XP_032452387.1;Dbxref=GeneID:100118500%2CGenbank:XP_032452387.1%2CNASONIABASE:NV13358;Parent=rna-XM_032596496.1
NC_045758.1	Gnomon	CDS	27709778	27709836	.	-	0	Name=XP_032452387.1;ID=cds-XP_032452387.1;Dbxref=GeneID:100118500%2CGenbank:XP_032452387.1%2CNASONIABASE:NV13358;Parent=rna-XM_032596496.1
NC_045758.1	Gnomon	exon	1092225	1092971	.	-	.	ID=exon-XM_016983356.2-14;Dbxref=GeneID:100120496%2CGenbank:XM_016983356.2%2CNASONIABASE:NV12437;Parent=rna-XM_016983356.2
NC_045758.1	Gnomon	exon	2409691	2409908	.	+	.	ID=exon-XM_032597178.1-1;Dbxref=GeneID:100116075%2CGenbank:XM_032597178.1%2CNASONIABASE:NV11021;Parent=rna-XM_032597178.1
NC_045758.1	Gnomon	exon	6732694	6732882	.	+	.	ID=exon-XM_008211642.2-8;Dbxref=GeneID:100122986%2CGenbank:XM_008211642.2%2CNASONIABASE:NV11238;Parent=rna-XM_008211642.2
NC_045758.1	Gnomon	exon	1091318	1092146	.	-	.	ID=exon-XM_016983356.2-15;Dbxref=GeneID:100120496%2CGenbank:XM_016983356.2%2CNASONIABASE:NV12437;Parent=rna-XM_016983356.2
NC_045758.1	Gnomon	exon	2410057	2410351	.	+	.	ID=exon-XM_032597178.1-2;Dbxref=GeneID:100116075%2CGenbank:XM_032597178.1%2CNASONIABASE:NV11021;Parent=rna-XM_032597178.1
NC_045758.1	Gnomon	exon	6732980	6733091	.	+	.	ID=exon-XM_008211642.2-9;Dbxref=GeneID:100122986%2CGenbank:XM_008211642.2%2CNASONIABASE:NV11238;Parent=rna-XM_008211642.2
NC_045758.1	Gnomon	exon	1094011	1094413	.	-	.	ID=exon-XM_016983356.2-12;Dbxref=GeneID:100120496%2CGenbank:XM_016983356.2%2CNASONIABASE:NV12437;Parent=rna-XM_016983356.2
NC_045758.1	Gnomon	exon	6732084	6732244	.	+	.	ID=exon-XM_008211642.2-6;Dbxref=GeneID:100122986%2CGenbank:XM_008211642.2%2CNASONIABASE:NV11238;Parent=rna-XM_008211642.2
NC_045758.1	Gnomon	exon	1093057	1093512	.	-	.	ID=exon-XM_016983356.2-13;Dbxref=GeneID:100120496%2CGenbank:XM_016983356.2%2CNASONIABASE:NV12437;Parent=rna-XM_016983356.2
NC_045758.1	Gnomon	exon	6214648	6214894	.	+	.	ID=exon-XM_032597007.1-1;Dbxref=GeneID:100122523%2CGenbank:XM_032597007.1%2CNASONIABASE:NV11205;Parent=rna-XM_032597007.1
NC_045758.1	Gnomon	exon	6732339	6732603	.	+	.	ID=exon-XM_008211642.2-7;Dbxref=GeneID:100122986%2CGenbank:XM_008211642.2%2CNASONIABASE:NV11238;Parent=rna-XM_008211642.2
NC_045758.1	Gnomon	exon	33194313	33194494	.	+	.	ID=exon-XM_016983127.3-1;Dbxref=GeneID:100117367%2CGenbank:XM_016983127.3%2CNASONIABASE:NV14826;Parent=rna-XM_016983127.3
NC_045758.1	Gnomon	exon	33194571	33194675	.	+	.	ID=exon-XM_016983127.3-2;Dbxref=GeneID:100117367%2CGenbank:XM_016983127.3%2CNASONIABASE:NV14826;Parent=rna-XM_016983127.3
NC_045758.1	Gnomon	exon	33204482	33204741	.	+	.	ID=exon-XM_016983127.3-3;Dbxref=GeneID:100117367%2CGenbank:XM_016983127.3%2CNASONIABASE:NV14826;Parent=rna-XM_016983127.3
NC_045758.1	Gnomon	gene	30567373	30569151	.	+	.	Name=LOC100122309;ID=gene-LOC100122309;Dbxref=GeneID:100122309%2CNASONIABASE:NV14660
NC_045758.1	Gnomon	exon	33204809	33204928	.	+	.	ID=exon-XM_016983127.3-4;Dbxref=GeneID:100117367%2CGenbank:XM_016983127.3%2CNASONIABASE:NV14826;Parent=rna-XM_016983127.3
NC_045758.1	Gnomon	exon	33205139	33205237	.	+	.	ID=exon-XM_016983127.3-5;Dbxref=GeneID:100117367%2CGenbank:XM_016983127.3%2CNASONIABASE:NV14826;Parent=rna-XM_016983127.3
NC_045758.1	Gnomon	exon	33205304	33205510	.	+	.	ID=exon-XM_016983127.3-6;Dbxref=GeneID:100117367%2CGenbank:XM_016983127.3%2CNASONIABASE:NV14826;Parent=rna-XM_016983127.3
NC_045758.1	Gnomon	exon	33205695	33208111	.	+	.	ID=exon-XM_016983127.3-7;Dbxref=GeneID:100117367%2CGenbank:XM_016983127.3%2CNASONIABASE:NV14826;Parent=rna-XM_016983127.3
NC_045758.1	Gnomon	CDS	10882598	10882801	.	+	0	Name=XP_032452637.1;ID=cds-XP_032452637.1;Dbxref=GeneID:100123633%2CGenbank:XP_032452637.1%2CNASONIABASE:NV11782;Parent=rna-XM_032596746.1
NC_045758.1	Gnomon	CDS	10885688	10885831	.	+	0	Name=XP_032452637.1;ID=cds-XP_032452637.1;Dbxref=GeneID:100123633%2CGenbank:XP_032452637.1%2CNASONIABASE:NV11782;Parent=rna-XM_032596746.1
NC_045758.1	Gnomon	CDS	10886907	10887063	.	+	0	Name=XP_032452637.1;ID=cds-XP_032452637.1;Dbxref=GeneID:100123633%2CGenbank:XP_032452637.1%2CNASONIABASE:NV11782;Parent=rna-XM_032596746.1
NC_045758.1	Gnomon	CDS	10887159	10887385	.	+	0	Name=XP_032452637.1;ID=cds-XP_032452637.1;Dbxref=GeneID:100123633%2CGenbank:XP_032452637.1%2CNASONIABASE:NV11782;Parent=rna-XM_032596746.1
NC_045758.1	Gnomon	CDS	10887473	10887536	.	+	0	Name=XP_032452637.1;ID=cds-XP_032452637.1;Dbxref=GeneID:100123633%2CGenbank:XP_032452637.1%2CNASONIABASE:NV11782;Parent=rna-XM_032596746.1
NC_045758.1	Gnomon	CDS	10887612	10887710	.	+	0	Name=XP_032452637.1;ID=cds-XP_032452637.1;Dbxref=GeneID:100123633%2CGenbank:XP_032452637.1%2CNASONIABASE:NV11782;Parent=rna-XM_032596746.1
NC_045758.1	Gnomon	CDS	10892009	10892112	.	+	0	Name=XP_032452637.1;ID=cds-XP_032452637.1;Dbxref=GeneID:100123633%2CGenbank:XP_032452637.1%2CNASONIABASE:NV11782;Parent=rna-XM_032596746.1
NC_045758.1	Gnomon	CDS	10893531	10893668	.	+	0	Name=XP_032452637.1;ID=cds-XP_032452637.1;Dbxref=GeneID:100123633%2CGenbank:XP_032452637.1%2CNASONIABASE:NV11782;Parent=rna-XM_032596746.1
NC_045758.1	Gnomon	CDS	10893770	10894039	.	+	0	Name=XP_032452637.1;ID=cds-XP_032452637.1;Dbxref=GeneID:100123633%2CGenbank:XP_032452637.1%2CNASONIABASE:NV11782;Parent=rna-XM_032596746.1
NC_045758.1	Gnomon	CDS	10897609	10897779	.	+	0	Name=XP_032452637.1;ID=cds-XP_032452637.1;Dbxref=GeneID:100123633%2CGenbank:XP_032452637.1%2CNASONIABASE:NV11782;Parent=rna-XM_032596746.1
NC_045758.1	Gnomon	CDS	10900991	10901170	.	+	0	Name=XP_032452637.1;ID=cds-XP_032452637.1;Dbxref=GeneID:100123633%2CGenbank:XP_032452637.1%2CNASONIABASE:NV11782;Parent=rna-XM_032596746.1
NC_045758.1	Gnomon	CDS	10901250	10901662	.	+	0	Name=XP_032452637.1;ID=cds-XP_032452637.1;Dbxref=GeneID:100123633%2CGenbank:XP_032452637.1%2CNASONIABASE:NV11782;Parent=rna-XM_032596746.1
NC_045758.1	Gnomon	CDS	10901932	10902049	.	+	0	Name=XP_032452637.1;ID=cds-XP_032452637.1;Dbxref=GeneID:100123633%2CGenbank:XP_032452637.1%2CNASONIABASE:NV11782;Parent=rna-XM_032596746.1
NC_045758.1	Gnomon	CDS	10904575	10904838	.	+	0	Name=XP_032452637.1;ID=cds-XP_032452637.1;Dbxref=GeneID:100123633%2CGenbank:XP_032452637.1%2CNASONIABASE:NV11782;Parent=rna-XM_032596746.1
NC_045758.1	Gnomon	CDS	10906596	10906805	.	+	0	Name=XP_032452637.1;ID=cds-XP_032452637.1;Dbxref=GeneID:100123633%2CGenbank:XP_032452637.1%2CNASONIABASE:NV11782;Parent=rna-XM_032596746.1
NC_045758.1	Gnomon	CDS	10909820	10910193	.	+	0	Name=XP_032452637.1;ID=cds-XP_032452637.1;Dbxref=GeneID:100123633%2CGenbank:XP_032452637.1%2CNASONIABASE:NV11782;Parent=rna-XM_032596746.1
NC_045758.1	Gnomon	CDS	10910287	10910799	.	+	0	Name=XP_032452637.1;ID=cds-XP_032452637.1;Dbxref=GeneID:100123633%2CGenbank:XP_032452637.1%2CNASONIABASE:NV11782;Parent=rna-XM_032596746.1
NC_045758.1	Gnomon	CDS	10911311	10911389	.	+	0	Name=XP_032452637.1;ID=cds-XP_032452637.1;Dbxref=GeneID:100123633%2CGenbank:XP_032452637.1%2CNASONIABASE:NV11782;Parent=rna-XM_032596746.1
NC_045758.1	Gnomon	CDS	10911609	10913096	.	+	0	Name=XP_032452637.1;ID=cds-XP_032452637.1;Dbxref=GeneID:100123633%2CGenbank:XP_032452637.1%2CNASONIABASE:NV11782;Parent=rna-XM_032596746.1
NC_045758.1	Gnomon	CDS	10913176	10913769	.	+	0	Name=XP_032452637.1;ID=cds-XP_032452637.1;Dbxref=GeneID:100123633%2CGenbank:XP_032452637.1%2CNASONIABASE:NV11782;Parent=rna-XM_032596746.1
NC_045758.1	Gnomon	CDS	10915102	10915185	.	+	0	Name=XP_032452637.1;ID=cds-XP_032452637.1;Dbxref=GeneID:100123633%2CGenbank:XP_032452637.1%2CNASONIABASE:NV11782;Parent=rna-XM_032596746.1
NC_045758.1	Gnomon	gene	30565366	30567306	.	-	.	Name=LOC100122301;ID=gene-LOC100122301;Dbxref=GeneID:100122301%2CNASONIABASE:NV14659
NC_045758.1	Gnomon	gene	30995305	30996964	.	+	.	Name=LOC100122302;ID=gene-LOC100122302;Dbxref=GeneID:100122302%2CNASONIABASE:NV14956
NC_045758.1	Gnomon	exon	34629339	34629516	.	-	.	ID=exon-XM_031924300.2-1;Dbxref=GeneID:100118733%2CGenbank:XM_031924300.2%2CNASONIABASE:NV15260;Parent=rna-XM_031924300.2
NC_045758.1	Gnomon	gene	5384672	5392172	.	+	.	Name=LOC100122304;ID=gene-LOC100122304;Dbxref=GeneID:100122304%2CNASONIABASE:NV11192
NC_045758.1	Gnomon	exon	34628029	34628278	.	-	.	ID=exon-XM_031924300.2-4;Dbxref=GeneID:100118733%2CGenbank:XM_031924300.2%2CNASONIABASE:NV15260;Parent=rna-XM_031924300.2
NC_045758.1	Gnomon	exon	34625704	34626042	.	-	.	ID=exon-XM_031924300.2-5;Dbxref=GeneID:100118733%2CGenbank:XM_031924300.2%2CNASONIABASE:NV15260;Parent=rna-XM_031924300.2
NC_045758.1	Gnomon	exon	34628817	34629008	.	-	.	ID=exon-XM_031924300.2-2;Dbxref=GeneID:100118733%2CGenbank:XM_031924300.2%2CNASONIABASE:NV15260;Parent=rna-XM_031924300.2
NC_045758.1	Gnomon	exon	34628353	34628535	.	-	.	ID=exon-XM_031924300.2-3;Dbxref=GeneID:100118733%2CGenbank:XM_031924300.2%2CNASONIABASE:NV15260;Parent=rna-XM_031924300.2
NC_045758.1	Gnomon	exon	34624330	34625620	.	-	.	ID=exon-XM_031924300.2-6;Dbxref=GeneID:100118733%2CGenbank:XM_031924300.2%2CNASONIABASE:NV15260;Parent=rna-XM_031924300.2
NC_045758.1	Gnomon	mRNA	29793211	29865153	.	+	.	Name=XM_032596258.1;ID=rna-XM_032596258.1;Dbxref=GeneID:100101930%2CGenbank:XM_032596258.1%2CNASONIABASE:NV14617;Parent=gene-Para
NC_045758.1	Gnomon	exon	6499243	6499910	.	-	.	ID=exon-XM_016982460.3-1;Dbxref=GeneID:100122749%2CGenbank:XM_016982460.3%2CNASONIABASE:NV11222;Parent=rna-XM_016982460.3
NC_045758.1	Gnomon	exon	33630572	33630835	.	+	.	ID=exon-XM_031924172.2-5;Dbxref=GeneID:100120978%2CGenbank:XM_031924172.2%2CNASONIABASE:NV15312;Parent=rna-XM_031924172.2
NC_045758.1	Gnomon	exon	6498856	6499168	.	-	.	ID=exon-XM_016982460.3-2;Dbxref=GeneID:100122749%2CGenbank:XM_016982460.3%2CNASONIABASE:NV11222;Parent=rna-XM_016982460.3
NC_045758.1	Gnomon	exon	33630927	33631318	.	+	.	ID=exon-XM_031924172.2-6;Dbxref=GeneID:100120978%2CGenbank:XM_031924172.2%2CNASONIABASE:NV15312;Parent=rna-XM_031924172.2
NC_045758.1	Gnomon	exon	33632791	33632991	.	+	.	ID=exon-XM_031924172.2-7;Dbxref=GeneID:100120978%2CGenbank:XM_031924172.2%2CNASONIABASE:NV15312;Parent=rna-XM_031924172.2
NC_045758.1	Gnomon	exon	33633077	33633428	.	+	.	ID=exon-XM_031924172.2-8;Dbxref=GeneID:100120978%2CGenbank:XM_031924172.2%2CNASONIABASE:NV15312;Parent=rna-XM_031924172.2
NC_045758.1	Gnomon	exon	6496229	6496591	.	-	.	ID=exon-XM_016982460.3-5;Dbxref=GeneID:100122749%2CGenbank:XM_016982460.3%2CNASONIABASE:NV11222;Parent=rna-XM_016982460.3
NC_045758.1	Gnomon	exon	33586881	33587177	.	+	.	ID=exon-XM_031924172.2-1;Dbxref=GeneID:100120978%2CGenbank:XM_031924172.2%2CNASONIABASE:NV15312;Parent=rna-XM_031924172.2
NC_045758.1	Gnomon	exon	33609046	33609090	.	+	.	ID=exon-XM_031924172.2-2;Dbxref=GeneID:100120978%2CGenbank:XM_031924172.2%2CNASONIABASE:NV15312;Parent=rna-XM_031924172.2
NC_045758.1	Gnomon	exon	6498580	6498778	.	-	.	ID=exon-XM_016982460.3-3;Dbxref=GeneID:100122749%2CGenbank:XM_016982460.3%2CNASONIABASE:NV11222;Parent=rna-XM_016982460.3
NC_045758.1	Gnomon	exon	33618498	33618613	.	+	.	ID=exon-XM_031924172.2-3;Dbxref=GeneID:100120978%2CGenbank:XM_031924172.2%2CNASONIABASE:NV15312;Parent=rna-XM_031924172.2
NC_045758.1	Gnomon	exon	6498363	6498513	.	-	.	ID=exon-XM_016982460.3-4;Dbxref=GeneID:100122749%2CGenbank:XM_016982460.3%2CNASONIABASE:NV11222;Parent=rna-XM_016982460.3
NC_045758.1	Gnomon	exon	33630053	33630512	.	+	.	ID=exon-XM_031924172.2-4;Dbxref=GeneID:100120978%2CGenbank:XM_031924172.2%2CNASONIABASE:NV15312;Parent=rna-XM_031924172.2
NC_045758.1	Gnomon	exon	14274943	14275127	.	-	.	ID=exon-XM_016982360.3-4;Dbxref=GeneID:100119639%2CGenbank:XM_016982360.3%2CNASONIABASE:NV11607;Parent=rna-XM_016982360.3
NC_045758.1	Gnomon	exon	14274623	14274863	.	-	.	ID=exon-XM_016982360.3-5;Dbxref=GeneID:100119639%2CGenbank:XM_016982360.3%2CNASONIABASE:NV11607;Parent=rna-XM_016982360.3
NC_045758.1	Gnomon	gene	13162106	13167786	.	-	.	Name=LOC100122329;ID=gene-LOC100122329;Dbxref=GeneID:100122329%2CNASONIABASE:NV11672
NC_045758.1	Gnomon	exon	14274333	14274524	.	-	.	ID=exon-XM_016982360.3-6;Dbxref=GeneID:100119639%2CGenbank:XM_016982360.3%2CNASONIABASE:NV11607;Parent=rna-XM_016982360.3
NC_045758.1	Gnomon	exon	14274052	14274272	.	-	.	ID=exon-XM_016982360.3-7;Dbxref=GeneID:100119639%2CGenbank:XM_016982360.3%2CNASONIABASE:NV11607;Parent=rna-XM_016982360.3
NC_045758.1	Gnomon	exon	30200462	30200881	.	-	.	ID=exon-XM_008206107.4-6;Dbxref=GeneID:100122022%2CGenbank:XM_008206107.4%2CNASONIABASE:NV14644;Parent=rna-XM_008206107.4
NC_045758.1	Gnomon	exon	33634385	33634477	.	+	.	ID=exon-XM_031924172.2-9;Dbxref=GeneID:100120978%2CGenbank:XM_031924172.2%2CNASONIABASE:NV15312;Parent=rna-XM_031924172.2
NC_045758.1	Gnomon	exon	14275894	14275990	.	-	.	ID=exon-XM_016982360.3-1;Dbxref=GeneID:100119639%2CGenbank:XM_016982360.3%2CNASONIABASE:NV11607;Parent=rna-XM_016982360.3
NC_045758.1	Gnomon	exon	30199184	30200304	.	-	.	ID=exon-XM_008206107.4-7;Dbxref=GeneID:100122022%2CGenbank:XM_008206107.4%2CNASONIABASE:NV14644;Parent=rna-XM_008206107.4
NC_045758.1	Gnomon	exon	14275535	14275822	.	-	.	ID=exon-XM_016982360.3-2;Dbxref=GeneID:100119639%2CGenbank:XM_016982360.3%2CNASONIABASE:NV11607;Parent=rna-XM_016982360.3
NC_045758.1	Gnomon	exon	14275329	14275445	.	-	.	ID=exon-XM_016982360.3-3;Dbxref=GeneID:100119639%2CGenbank:XM_016982360.3%2CNASONIABASE:NV11607;Parent=rna-XM_016982360.3
NC_045758.1	Gnomon	exon	30203129	30203310	.	-	.	ID=exon-XM_008206107.4-2;Dbxref=GeneID:100122022%2CGenbank:XM_008206107.4%2CNASONIABASE:NV14644;Parent=rna-XM_008206107.4
NC_045758.1	Gnomon	exon	30201690	30202168	.	-	.	ID=exon-XM_008206107.4-3;Dbxref=GeneID:100122022%2CGenbank:XM_008206107.4%2CNASONIABASE:NV14644;Parent=rna-XM_008206107.4
NC_045758.1	Gnomon	CDS	12084782	12084936	.	+	0	Name=XP_031779701.1;ID=cds-XP_031779701.1;Dbxref=GeneID:100123219%2CGenbank:XP_031779701.1%2CNASONIABASE:NV11729;Parent=rna-XM_031923841.2
NC_045758.1	Gnomon	CDS	12085030	12085195	.	+	0	Name=XP_031779701.1;ID=cds-XP_031779701.1;Dbxref=GeneID:100123219%2CGenbank:XP_031779701.1%2CNASONIABASE:NV11729;Parent=rna-XM_031923841.2
NC_045758.1	Gnomon	CDS	12085285	12085503	.	+	0	Name=XP_031779701.1;ID=cds-XP_031779701.1;Dbxref=GeneID:100123219%2CGenbank:XP_031779701.1%2CNASONIABASE:NV11729;Parent=rna-XM_031923841.2
NC_045758.1	Gnomon	CDS	12085580	12085834	.	+	0	Name=XP_031779701.1;ID=cds-XP_031779701.1;Dbxref=GeneID:100123219%2CGenbank:XP_031779701.1%2CNASONIABASE:NV11729;Parent=rna-XM_031923841.2
NC_045758.1	Gnomon	CDS	12085910	12086203	.	+	0	Name=XP_031779701.1;ID=cds-XP_031779701.1;Dbxref=GeneID:100123219%2CGenbank:XP_031779701.1%2CNASONIABASE:NV11729;Parent=rna-XM_031923841.2
NC_045758.1	Gnomon	CDS	12086286	12086549	.	+	0	Name=XP_031779701.1;ID=cds-XP_031779701.1;Dbxref=GeneID:100123219%2CGenbank:XP_031779701.1%2CNASONIABASE:NV11729;Parent=rna-XM_031923841.2
NC_045758.1	Gnomon	CDS	12086632	12086811	.	+	0	Name=XP_031779701.1;ID=cds-XP_031779701.1;Dbxref=GeneID:100123219%2CGenbank:XP_031779701.1%2CNASONIABASE:NV11729;Parent=rna-XM_031923841.2
NC_045758.1	Gnomon	CDS	12086899	12087048	.	+	0	Name=XP_031779701.1;ID=cds-XP_031779701.1;Dbxref=GeneID:100123219%2CGenbank:XP_031779701.1%2CNASONIABASE:NV11729;Parent=rna-XM_031923841.2
NC_045758.1	Gnomon	CDS	12087132	12087250	.	+	0	Name=XP_031779701.1;ID=cds-XP_031779701.1;Dbxref=GeneID:100123219%2CGenbank:XP_031779701.1%2CNASONIABASE:NV11729;Parent=rna-XM_031923841.2
NC_045758.1	Gnomon	CDS	12087372	12087593	.	+	0	Name=XP_031779701.1;ID=cds-XP_031779701.1;Dbxref=GeneID:100123219%2CGenbank:XP_031779701.1%2CNASONIABASE:NV11729;Parent=rna-XM_031923841.2
NC_045758.1	Gnomon	CDS	12087685	12087904	.	+	0	Name=XP_031779701.1;ID=cds-XP_031779701.1;Dbxref=GeneID:100123219%2CGenbank:XP_031779701.1%2CNASONIABASE:NV11729;Parent=rna-XM_031923841.2
NC_045758.1	Gnomon	CDS	12087994	12088074	.	+	0	Name=XP_031779701.1;ID=cds-XP_031779701.1;Dbxref=GeneID:100123219%2CGenbank:XP_031779701.1%2CNASONIABASE:NV11729;Parent=rna-XM_031923841.2
NC_045758.1	Gnomon	exon	30201295	30201527	.	-	.	ID=exon-XM_008206107.4-4;Dbxref=GeneID:100122022%2CGenbank:XM_008206107.4%2CNASONIABASE:NV14644;Parent=rna-XM_008206107.4
NC_045758.1	Gnomon	exon	30200955	30201208	.	-	.	ID=exon-XM_008206107.4-5;Dbxref=GeneID:100122022%2CGenbank:XM_008206107.4%2CNASONIABASE:NV14644;Parent=rna-XM_008206107.4
NC_045758.1	Gnomon	exon	30205911	30206084	.	-	.	ID=exon-XM_008206107.4-1;Dbxref=GeneID:100122022%2CGenbank:XM_008206107.4%2CNASONIABASE:NV14644;Parent=rna-XM_008206107.4
NC_045758.1	Gnomon	exon	846484	846579	.	-	.	ID=exon-XM_031922741.2-9;Dbxref=GeneID:100679241%2CGenbank:XM_031922741.2;Parent=rna-XM_031922741.2
NC_045758.1	Gnomon	exon	4528229	4528381	.	-	.	ID=exon-XM_016982148.3-6;Dbxref=GeneID:100121029%2CGenbank:XM_016982148.3%2CNASONIABASE:NV11132;Parent=rna-XM_016982148.3
NC_045758.1	Gnomon	exon	4521936	4521989	.	-	.	ID=exon-XM_016982148.3-7;Dbxref=GeneID:100121029%2CGenbank:XM_016982148.3%2CNASONIABASE:NV11132;Parent=rna-XM_016982148.3
NC_045758.1	Gnomon	CDS	31176165	31176219	.	+	0	Name=XP_016838625.2;ID=cds-XP_016838625.2;Dbxref=GeneID:107980746%2CGenbank:XP_016838625.2;Parent=rna-XM_016983136.3
NC_045758.1	Gnomon	CDS	31176295	31176442	.	+	0	Name=XP_016838625.2;ID=cds-XP_016838625.2;Dbxref=GeneID:107980746%2CGenbank:XP_016838625.2;Parent=rna-XM_016983136.3
NC_045758.1	Gnomon	CDS	31176517	31176760	.	+	0	Name=XP_016838625.2;ID=cds-XP_016838625.2;Dbxref=GeneID:107980746%2CGenbank:XP_016838625.2;Parent=rna-XM_016983136.3
NC_045758.1	Gnomon	CDS	31176851	31176985	.	+	0	Name=XP_016838625.2;ID=cds-XP_016838625.2;Dbxref=GeneID:107980746%2CGenbank:XP_016838625.2;Parent=rna-XM_016983136.3
NC_045758.1	Gnomon	CDS	31177057	31177207	.	+	0	Name=XP_016838625.2;ID=cds-XP_016838625.2;Dbxref=GeneID:107980746%2CGenbank:XP_016838625.2;Parent=rna-XM_016983136.3
NC_045758.1	Gnomon	CDS	31177837	31177984	.	+	0	Name=XP_016838625.2;ID=cds-XP_016838625.2;Dbxref=GeneID:107980746%2CGenbank:XP_016838625.2;Parent=rna-XM_016983136.3
NC_045758.1	Gnomon	CDS	31178061	31178310	.	+	0	Name=XP_016838625.2;ID=cds-XP_016838625.2;Dbxref=GeneID:107980746%2CGenbank:XP_016838625.2;Parent=rna-XM_016983136.3
NC_045758.1	Gnomon	CDS	31178392	31178532	.	+	0	Name=XP_016838625.2;ID=cds-XP_016838625.2;Dbxref=GeneID:107980746%2CGenbank:XP_016838625.2;Parent=rna-XM_016983136.3
NC_045758.1	Gnomon	CDS	31178612	31178764	.	+	0	Name=XP_016838625.2;ID=cds-XP_016838625.2;Dbxref=GeneID:107980746%2CGenbank:XP_016838625.2;Parent=rna-XM_016983136.3
NC_045758.1	Gnomon	exon	846987	847464	.	-	.	ID=exon-XM_031922741.2-7;Dbxref=GeneID:100679241%2CGenbank:XM_031922741.2;Parent=rna-XM_031922741.2
NC_045758.1	Gnomon	exon	4533632	4533845	.	-	.	ID=exon-XM_016982148.3-4;Dbxref=GeneID:100121029%2CGenbank:XM_016982148.3%2CNASONIABASE:NV11132;Parent=rna-XM_016982148.3
NC_045758.1	Gnomon	exon	846716	846919	.	-	.	ID=exon-XM_031922741.2-8;Dbxref=GeneID:100679241%2CGenbank:XM_031922741.2;Parent=rna-XM_031922741.2
NC_045758.1	Gnomon	exon	4531633	4531746	.	-	.	ID=exon-XM_016982148.3-5;Dbxref=GeneID:100121029%2CGenbank:XM_016982148.3%2CNASONIABASE:NV11132;Parent=rna-XM_016982148.3
NC_045758.1	Gnomon	mRNA	9386715	9389415	.	-	.	Name=XM_031922653.2;ID=rna-XM_031922653.2;Dbxref=GeneID:100114665%2CGenbank:XM_031922653.2%2CNASONIABASE:NV15873;Parent=gene-LOC100114665
NC_045758.1	Gnomon	exon	4625487	4625781	.	-	.	ID=exon-XM_016982148.3-2;Dbxref=GeneID:100121029%2CGenbank:XM_016982148.3%2CNASONIABASE:NV11132;Parent=rna-XM_016982148.3
NC_045758.1	Gnomon	exon	10329890	10330074	.	-	.	ID=exon-XM_016983067.3-12;Dbxref=GeneID:100123797%2CGenbank:XM_016983067.3%2CNASONIABASE:NV11827;Parent=rna-XM_016983067.3
NC_045758.1	Gnomon	exon	4538513	4538758	.	-	.	ID=exon-XM_016982148.3-3;Dbxref=GeneID:100121029%2CGenbank:XM_016982148.3%2CNASONIABASE:NV11132;Parent=rna-XM_016982148.3
NC_045758.1	Gnomon	mRNA	10238183	10239053	.	-	.	Name=XM_001607503.5;ID=rna-XM_001607503.5;Dbxref=GeneID:100123821%2CGenbank:XM_001607503.5%2CNASONIABASE:NV11834;Parent=gene-LOC100123821
NC_045758.1	Gnomon	exon	10329640	10329813	.	-	.	ID=exon-XM_016983067.3-13;Dbxref=GeneID:100123797%2CGenbank:XM_016983067.3%2CNASONIABASE:NV11827;Parent=rna-XM_016983067.3
NC_045758.1	Gnomon	exon	10330393	10330578	.	-	.	ID=exon-XM_016983067.3-10;Dbxref=GeneID:100123797%2CGenbank:XM_016983067.3%2CNASONIABASE:NV11827;Parent=rna-XM_016983067.3
NC_045758.1	Gnomon	exon	4652595	4652819	.	-	.	ID=exon-XM_016982148.3-1;Dbxref=GeneID:100121029%2CGenbank:XM_016982148.3%2CNASONIABASE:NV11132;Parent=rna-XM_016982148.3
NC_045758.1	Gnomon	exon	10330155	10330308	.	-	.	ID=exon-XM_016983067.3-11;Dbxref=GeneID:100123797%2CGenbank:XM_016983067.3%2CNASONIABASE:NV11827;Parent=rna-XM_016983067.3
NC_045758.1	Gnomon	exon	853300	854401	.	-	.	ID=exon-XM_031922741.2-1;Dbxref=GeneID:100679241%2CGenbank:XM_031922741.2;Parent=rna-XM_031922741.2
NC_045758.1	Gnomon	exon	10328979	10329082	.	-	.	ID=exon-XM_016983067.3-16;Dbxref=GeneID:100123797%2CGenbank:XM_016983067.3%2CNASONIABASE:NV11827;Parent=rna-XM_016983067.3
NC_045758.1	Gnomon	exon	851959	852229	.	-	.	ID=exon-XM_031922741.2-2;Dbxref=GeneID:100679241%2CGenbank:XM_031922741.2;Parent=rna-XM_031922741.2
NC_045758.1	Gnomon	exon	10328778	10328807	.	-	.	ID=exon-XM_016983067.3-17;Dbxref=GeneID:100123797%2CGenbank:XM_016983067.3%2CNASONIABASE:NV11827;Parent=rna-XM_016983067.3
NC_045758.1	Gnomon	exon	10329411	10329573	.	-	.	ID=exon-XM_016983067.3-14;Dbxref=GeneID:100123797%2CGenbank:XM_016983067.3%2CNASONIABASE:NV11827;Parent=rna-XM_016983067.3
NC_045758.1	Gnomon	exon	10329144	10329333	.	-	.	ID=exon-XM_016983067.3-15;Dbxref=GeneID:100123797%2CGenbank:XM_016983067.3%2CNASONIABASE:NV11827;Parent=rna-XM_016983067.3
NC_045758.1	Gnomon	exon	848557	848634	.	-	.	ID=exon-XM_031922741.2-5;Dbxref=GeneID:100679241%2CGenbank:XM_031922741.2;Parent=rna-XM_031922741.2
NC_045758.1	Gnomon	exon	14273739	14273941	.	-	.	ID=exon-XM_016982360.3-8;Dbxref=GeneID:100119639%2CGenbank:XM_016982360.3%2CNASONIABASE:NV11607;Parent=rna-XM_016982360.3
NC_045758.1	Gnomon	exon	847528	848357	.	-	.	ID=exon-XM_031922741.2-6;Dbxref=GeneID:100679241%2CGenbank:XM_031922741.2;Parent=rna-XM_031922741.2
NC_045758.1	Gnomon	exon	849542	849891	.	-	.	ID=exon-XM_031922741.2-3;Dbxref=GeneID:100679241%2CGenbank:XM_031922741.2;Parent=rna-XM_031922741.2
NC_045758.1	Gnomon	exon	4519859	4520108	.	-	.	ID=exon-XM_016982148.3-8;Dbxref=GeneID:100121029%2CGenbank:XM_016982148.3%2CNASONIABASE:NV11132;Parent=rna-XM_016982148.3
NC_045758.1	Gnomon	gene	5409485	5418070	.	-	.	Name=LOC100122325;ID=gene-LOC100122325;Dbxref=GeneID:100122325%2CNASONIABASE:NV11194
NC_045758.1	Gnomon	exon	10326879	10328375	.	-	.	ID=exon-XM_016983067.3-18;Dbxref=GeneID:100123797%2CGenbank:XM_016983067.3%2CNASONIABASE:NV11827;Parent=rna-XM_016983067.3
NC_045758.1	Gnomon	exon	849053	849474	.	-	.	ID=exon-XM_031922741.2-4;Dbxref=GeneID:100679241%2CGenbank:XM_031922741.2;Parent=rna-XM_031922741.2
NC_045758.1	Gnomon	exon	4518837	4519094	.	-	.	ID=exon-XM_016982148.3-9;Dbxref=GeneID:100121029%2CGenbank:XM_016982148.3%2CNASONIABASE:NV11132;Parent=rna-XM_016982148.3
NC_045758.1	Gnomon	exon	34793907	34794095	.	-	.	ID=exon-XM_031924217.2-12;Dbxref=GeneID:100118026%2CGenbank:XM_031924217.2%2CNASONIABASE:NV15248;Parent=rna-XM_031924217.2
NC_045758.1	BestRefSeq	gene	1129757	1132836	.	+	.	Name=PMPCA;ID=gene-PMPCA;Dbxref=GeneID:100120518%2CNASONIABASE:NV12438
NC_045758.1	Gnomon	exon	34792138	34792268	.	-	.	ID=exon-XM_031924217.2-13;Dbxref=GeneID:100118026%2CGenbank:XM_031924217.2%2CNASONIABASE:NV15248;Parent=rna-XM_031924217.2
NC_045758.1	Gnomon	exon	34795071	34795641	.	-	.	ID=exon-XM_031924217.2-10;Dbxref=GeneID:100118026%2CGenbank:XM_031924217.2%2CNASONIABASE:NV15248;Parent=rna-XM_031924217.2
NC_045758.1	Gnomon	gene	16433766	16771241	.	-	.	Name=LOC100122319;ID=gene-LOC100122319;Dbxref=GeneID:100122319%2CNASONIABASE:NV13856
NC_045758.1	Gnomon	gene	18428814	18436074	.	+	.	Name=LOC107981425;ID=gene-LOC107981425;Dbxref=GeneID:107981425
NC_045758.1	Gnomon	exon	34794823	34794989	.	-	.	ID=exon-XM_031924217.2-11;Dbxref=GeneID:100118026%2CGenbank:XM_031924217.2%2CNASONIABASE:NV15248;Parent=rna-XM_031924217.2
NC_045758.1	Gnomon	CDS	2921806	2921991	.	+	0	Name=XP_032452241.1;ID=cds-XP_032452241.1;Dbxref=GeneID:100463114%2CGenbank:XP_032452241.1%2CNASONIABASE:NV23078;Parent=rna-XM_032596350.1
NC_045758.1	Gnomon	CDS	2922066	2922188	.	+	0	Name=XP_032452241.1;ID=cds-XP_032452241.1;Dbxref=GeneID:100463114%2CGenbank:XP_032452241.1%2CNASONIABASE:NV23078;Parent=rna-XM_032596350.1
NC_045758.1	Gnomon	CDS	2922264	2922381	.	+	0	Name=XP_032452241.1;ID=cds-XP_032452241.1;Dbxref=GeneID:100463114%2CGenbank:XP_032452241.1%2CNASONIABASE:NV23078;Parent=rna-XM_032596350.1
NC_045758.1	Gnomon	CDS	2922474	2922738	.	+	0	Name=XP_032452241.1;ID=cds-XP_032452241.1;Dbxref=GeneID:100463114%2CGenbank:XP_032452241.1%2CNASONIABASE:NV23078;Parent=rna-XM_032596350.1
NC_045758.1	Gnomon	CDS	2922810	2922908	.	+	0	Name=XP_032452241.1;ID=cds-XP_032452241.1;Dbxref=GeneID:100463114%2CGenbank:XP_032452241.1%2CNASONIABASE:NV23078;Parent=rna-XM_032596350.1
NC_045758.1	Gnomon	CDS	2922986	2923076	.	+	0	Name=XP_032452241.1;ID=cds-XP_032452241.1;Dbxref=GeneID:100463114%2CGenbank:XP_032452241.1%2CNASONIABASE:NV23078;Parent=rna-XM_032596350.1
NC_045758.1	Gnomon	CDS	2923157	2923293	.	+	0	Name=XP_032452241.1;ID=cds-XP_032452241.1;Dbxref=GeneID:100463114%2CGenbank:XP_032452241.1%2CNASONIABASE:NV23078;Parent=rna-XM_032596350.1
NC_045758.1	Gnomon	CDS	2923372	2923504	.	+	0	Name=XP_032452241.1;ID=cds-XP_032452241.1;Dbxref=GeneID:100463114%2CGenbank:XP_032452241.1%2CNASONIABASE:NV23078;Parent=rna-XM_032596350.1
NC_045758.1	Gnomon	CDS	2923592	2923648	.	+	0	Name=XP_032452241.1;ID=cds-XP_032452241.1;Dbxref=GeneID:100463114%2CGenbank:XP_032452241.1%2CNASONIABASE:NV23078;Parent=rna-XM_032596350.1
NC_045758.1	Gnomon	exon	7882968	7883234	.	-	.	ID=exon-XM_008216155.4-11;Dbxref=GeneID:100117315%2CGenbank:XM_008216155.4%2CNASONIABASE:NV17598;Parent=rna-XM_008216155.4
NC_045758.1	Gnomon	exon	7882232	7882884	.	-	.	ID=exon-XM_008216155.4-12;Dbxref=GeneID:100117315%2CGenbank:XM_008216155.4%2CNASONIABASE:NV17598;Parent=rna-XM_008216155.4
NC_045758.1	Gnomon	exon	7883305	7883447	.	-	.	ID=exon-XM_008216155.4-10;Dbxref=GeneID:100117315%2CGenbank:XM_008216155.4%2CNASONIABASE:NV17598;Parent=rna-XM_008216155.4
NC_045758.1	Gnomon	mRNA	16096491	16099144	.	-	.	Name=XM_031923389.1;ID=rna-XM_031923389.1;Dbxref=GeneID:107981373%2CGenbank:XM_031923389.1;Parent=gene-LOC107981373
NC_045758.1	Gnomon	exon	34789431	34789711	.	-	.	ID=exon-XM_031924217.2-18;Dbxref=GeneID:100118026%2CGenbank:XM_031924217.2%2CNASONIABASE:NV15248;Parent=rna-XM_031924217.2
NC_045758.1	Gnomon	gene	30977916	30994113	.	+	.	Name=LOC100122311;ID=gene-LOC100122311;Dbxref=GeneID:100122311%2CNASONIABASE:NV14958
NC_045758.1	Gnomon	exon	34789079	34789354	.	-	.	ID=exon-XM_031924217.2-19;Dbxref=GeneID:100118026%2CGenbank:XM_031924217.2%2CNASONIABASE:NV15248;Parent=rna-XM_031924217.2
NC_045758.1	Gnomon	gene	5391176	5397395	.	-	.	Name=LOC100122312;ID=gene-LOC100122312;Dbxref=GeneID:100122312%2CNASONIABASE:NV50046
NC_045758.1	Gnomon	exon	34791262	34791527	.	-	.	ID=exon-XM_031924217.2-16;Dbxref=GeneID:100118026%2CGenbank:XM_031924217.2%2CNASONIABASE:NV15248;Parent=rna-XM_031924217.2
NC_045758.1	Gnomon	exon	34789794	34789944	.	-	.	ID=exon-XM_031924217.2-17;Dbxref=GeneID:100118026%2CGenbank:XM_031924217.2%2CNASONIABASE:NV15248;Parent=rna-XM_031924217.2
NC_045758.1	Gnomon	gene	13168099	13177773	.	+	.	Name=LOC100122314;ID=gene-LOC100122314;Dbxref=GeneID:100122314%2CNASONIABASE:NV11671
NC_045758.1	Gnomon	exon	34791884	34792061	.	-	.	ID=exon-XM_031924217.2-14;Dbxref=GeneID:100118026%2CGenbank:XM_031924217.2%2CNASONIABASE:NV15248;Parent=rna-XM_031924217.2
NC_045758.1	Gnomon	exon	34791616	34791805	.	-	.	ID=exon-XM_031924217.2-15;Dbxref=GeneID:100118026%2CGenbank:XM_031924217.2%2CNASONIABASE:NV15248;Parent=rna-XM_031924217.2
NC_045758.1	Gnomon	gene	16543993	16549207	.	+	.	Name=LOC100122349;ID=gene-LOC100122349;Dbxref=GeneID:100122349%2CNASONIABASE:NV13857
NC_045758.1	Gnomon	exon	34787108	34787203	.	-	.	ID=exon-XM_031924217.2-23;Dbxref=GeneID:100118026%2CGenbank:XM_031924217.2%2CNASONIABASE:NV15248;Parent=rna-XM_031924217.2
NC_045758.1	Gnomon	exon	34786485	34786583	.	-	.	ID=exon-XM_031924217.2-24;Dbxref=GeneID:100118026%2CGenbank:XM_031924217.2%2CNASONIABASE:NV15248;Parent=rna-XM_031924217.2
NC_045758.1	Gnomon	exon	34788476	34788653	.	-	.	ID=exon-XM_031924217.2-21;Dbxref=GeneID:100118026%2CGenbank:XM_031924217.2%2CNASONIABASE:NV15248;Parent=rna-XM_031924217.2
NC_045758.1	Gnomon	exon	34787672	34787791	.	-	.	ID=exon-XM_031924217.2-22;Dbxref=GeneID:100118026%2CGenbank:XM_031924217.2%2CNASONIABASE:NV15248;Parent=rna-XM_031924217.2
NC_045758.1	Gnomon	exon	34788752	34788988	.	-	.	ID=exon-XM_031924217.2-20;Dbxref=GeneID:100118026%2CGenbank:XM_031924217.2%2CNASONIABASE:NV15248;Parent=rna-XM_031924217.2
NC_045758.1	Gnomon	mRNA	27709203	27716397	.	-	.	Name=XM_032596498.1;ID=rna-XM_032596498.1;Dbxref=GeneID:100118500%2CGenbank:XM_032596498.1%2CNASONIABASE:NV13358;Parent=gene-LOC100118500
NC_045758.1	Gnomon	mRNA	12421577	12457027	.	-	.	Name=XM_031923243.2;ID=rna-XM_031923243.2;Dbxref=GeneID:100122759%2CGenbank:XM_031923243.2%2CNASONIABASE:NV11693;Parent=gene-LOC100122759
NC_045758.1	Gnomon	gene	13157273	13163554	.	+	.	Name=LOC100122342;ID=gene-LOC100122342;Dbxref=GeneID:100122342%2CNASONIABASE:NV11673
NC_045758.1	Gnomon	exon	34783895	34784626	.	-	.	ID=exon-XM_031924217.2-27;Dbxref=GeneID:100118026%2CGenbank:XM_031924217.2%2CNASONIABASE:NV15248;Parent=rna-XM_031924217.2
NC_045758.1	Gnomon	CDS	8227380	8227398	.	+	0	Name=XP_031779691.1;ID=cds-XP_031779691.1;Dbxref=GeneID:103316393%2CGenbank:XP_031779691.1;Parent=rna-XM_031923831.2
NC_045758.1	Gnomon	CDS	8232826	8233072	.	+	0	Name=XP_031779691.1;ID=cds-XP_031779691.1;Dbxref=GeneID:103316393%2CGenbank:XP_031779691.1;Parent=rna-XM_031923831.2
NC_045758.1	Gnomon	CDS	8235463	8235588	.	+	0	Name=XP_031779691.1;ID=cds-XP_031779691.1;Dbxref=GeneID:103316393%2CGenbank:XP_031779691.1;Parent=rna-XM_031923831.2
NC_045758.1	Gnomon	CDS	8235827	8235957	.	+	0	Name=XP_031779691.1;ID=cds-XP_031779691.1;Dbxref=GeneID:103316393%2CGenbank:XP_031779691.1;Parent=rna-XM_031923831.2
NC_045758.1	Gnomon	CDS	8236071	8236198	.	+	0	Name=XP_031779691.1;ID=cds-XP_031779691.1;Dbxref=GeneID:103316393%2CGenbank:XP_031779691.1;Parent=rna-XM_031923831.2
NC_045758.1	Gnomon	CDS	8247704	8247820	.	+	0	Name=XP_031779691.1;ID=cds-XP_031779691.1;Dbxref=GeneID:103316393%2CGenbank:XP_031779691.1;Parent=rna-XM_031923831.2
NC_045758.1	Gnomon	gene	25389985	25475624	.	-	.	Name=LOC100122347;ID=gene-LOC100122347;Dbxref=GeneID:100122347%2CNASONIABASE:NV13484
NC_045758.1	Gnomon	exon	34785060	34785251	.	-	.	ID=exon-XM_031924217.2-25;Dbxref=GeneID:100118026%2CGenbank:XM_031924217.2%2CNASONIABASE:NV15248;Parent=rna-XM_031924217.2
NC_045758.1	Gnomon	exon	34784707	34784989	.	-	.	ID=exon-XM_031924217.2-26;Dbxref=GeneID:100118026%2CGenbank:XM_031924217.2%2CNASONIABASE:NV15248;Parent=rna-XM_031924217.2
NC_045758.1	Gnomon	transcript	209100	214253	.	-	.	Name=XR_004344587.1;ID=rna-XR_004344587.1;Dbxref=GeneID:100117669%2CGenbank:XR_004344587.1%2CNASONIABASE:NV17858;Parent=gene-LOC100117669
NC_045758.1	Gnomon	exon	101681	101698	.	+	.	ID=exon-XM_031923644.1-1;Dbxref=GeneID:100117976%2CGenbank:XM_031923644.1%2CNASONIABASE:NV17866;Parent=rna-XM_031923644.1
NC_045758.1	Gnomon	exon	101770	101841	.	+	.	ID=exon-XM_031923644.1-2;Dbxref=GeneID:100117976%2CGenbank:XM_031923644.1%2CNASONIABASE:NV17866;Parent=rna-XM_031923644.1
NC_045758.1	Gnomon	mRNA	2762785	2769609	.	-	.	Name=XM_008211234.4;ID=rna-XM_008211234.4;Dbxref=GeneID:100679341%2CGenbank:XM_008211234.4;Parent=gene-LOC100679341
NC_045758.1	Gnomon	exon	120190	120445	.	+	.	ID=exon-XM_031923644.1-3;Dbxref=GeneID:100117976%2CGenbank:XM_031923644.1%2CNASONIABASE:NV17866;Parent=rna-XM_031923644.1
NC_045758.1	Gnomon	exon	121662	121935	.	+	.	ID=exon-XM_031923644.1-4;Dbxref=GeneID:100117976%2CGenbank:XM_031923644.1%2CNASONIABASE:NV17866;Parent=rna-XM_031923644.1
NC_045758.1	Gnomon	mRNA	13672713	13676541	.	-	.	Name=XM_031922799.1;ID=rna-XM_031922799.1;Dbxref=GeneID:116416106%2CGenbank:XM_031922799.1;Parent=gene-LOC116416106
NC_045758.1	Gnomon	exon	122588	122752	.	+	.	ID=exon-XM_031923644.1-5;Dbxref=GeneID:100117976%2CGenbank:XM_031923644.1%2CNASONIABASE:NV17866;Parent=rna-XM_031923644.1
NC_045758.1	Gnomon	exon	127318	127394	.	+	.	ID=exon-XM_031923644.1-6;Dbxref=GeneID:100117976%2CGenbank:XM_031923644.1%2CNASONIABASE:NV17866;Parent=rna-XM_031923644.1
NC_045758.1	Gnomon	exon	127615	129021	.	+	.	ID=exon-XM_031923644.1-7;Dbxref=GeneID:100117976%2CGenbank:XM_031923644.1%2CNASONIABASE:NV17866;Parent=rna-XM_031923644.1
NC_045758.1	Gnomon	exon	14806004	14806121	.	+	.	ID=exon-XM_032597665.1-8;Dbxref=GeneID:100120196%2CGenbank:XM_032597665.1%2CNASONIABASE:NV13773;Parent=rna-XM_032597665.1
NC_045758.1	Gnomon	exon	14807273	14807386	.	+	.	ID=exon-XM_032597665.1-9;Dbxref=GeneID:100120196%2CGenbank:XM_032597665.1%2CNASONIABASE:NV13773;Parent=rna-XM_032597665.1
NC_045758.1	Gnomon	exon	14787742	14787776	.	+	.	ID=exon-XM_032597665.1-2;Dbxref=GeneID:100120196%2CGenbank:XM_032597665.1%2CNASONIABASE:NV13773;Parent=rna-XM_032597665.1
NC_045758.1	Gnomon	exon	14803543	14803692	.	+	.	ID=exon-XM_032597665.1-3;Dbxref=GeneID:100120196%2CGenbank:XM_032597665.1%2CNASONIABASE:NV13773;Parent=rna-XM_032597665.1
NC_045758.1	Gnomon	exon	14776582	14778278	.	+	.	ID=exon-XM_032597665.1-1;Dbxref=GeneID:100120196%2CGenbank:XM_032597665.1%2CNASONIABASE:NV13773;Parent=rna-XM_032597665.1
NC_045758.1	Gnomon	exon	14805072	14805521	.	+	.	ID=exon-XM_032597665.1-6;Dbxref=GeneID:100120196%2CGenbank:XM_032597665.1%2CNASONIABASE:NV13773;Parent=rna-XM_032597665.1
NC_045758.1	Gnomon	exon	14805746	14805882	.	+	.	ID=exon-XM_032597665.1-7;Dbxref=GeneID:100120196%2CGenbank:XM_032597665.1%2CNASONIABASE:NV13773;Parent=rna-XM_032597665.1
NC_045758.1	Gnomon	exon	14804111	14804297	.	+	.	ID=exon-XM_032597665.1-4;Dbxref=GeneID:100120196%2CGenbank:XM_032597665.1%2CNASONIABASE:NV13773;Parent=rna-XM_032597665.1
NC_045758.1	Gnomon	exon	14804577	14804959	.	+	.	ID=exon-XM_032597665.1-5;Dbxref=GeneID:100120196%2CGenbank:XM_032597665.1%2CNASONIABASE:NV13773;Parent=rna-XM_032597665.1
NC_045758.1	Gnomon	gene	25463199	25465612	.	-	.	Name=LOC100122334;ID=gene-LOC100122334;Dbxref=GeneID:100122334%2CNASONIABASE:NV13483
NC_045758.1	Gnomon	gene	30572228	30596269	.	-	.	Name=LOC100122337;ID=gene-LOC100122337;Dbxref=GeneID:100122337%2CNASONIABASE:NV14661
NC_045758.1	Gnomon	exon	9345163	9345340	.	+	.	ID=exon-XM_008209750.4-1;Dbxref=GeneID:100116818%2CGenbank:XM_008209750.4%2CNASONIABASE:NV15884;Parent=rna-XM_008209750.4
NC_045758.1	Gnomon	exon	25182648	25183217	.	-	.	ID=exon-XM_001607307.6-4;Dbxref=GeneID:100122515%2CGenbank:XM_001607307.6%2CNASONIABASE:NV13493;Parent=rna-XM_001607307.6
NC_045758.1	Gnomon	exon	9345436	9345557	.	+	.	ID=exon-XM_008209750.4-2;Dbxref=GeneID:100116818%2CGenbank:XM_008209750.4%2CNASONIABASE:NV15884;Parent=rna-XM_008209750.4
NC_045758.1	Gnomon	exon	25183568	25183701	.	-	.	ID=exon-XM_001607307.6-2;Dbxref=GeneID:100122515%2CGenbank:XM_001607307.6%2CNASONIABASE:NV13493;Parent=rna-XM_001607307.6
NC_045758.1	Gnomon	exon	27164814	27164901	.	+	.	ID=exon-XM_031924295.2-3;Dbxref=GeneID:100680462%2CGenbank:XM_031924295.2;Parent=rna-XM_031924295.2
NC_045758.1	Gnomon	CDS	10360531	10360635	.	+	0	Name=XP_008212757.1;ID=cds-XP_008212757.1;Dbxref=GeneID:100123794%2CGenbank:XP_008212757.1%2CNASONIABASE:NV11826;Parent=rna-XM_008214535.4
NC_045758.1	Gnomon	CDS	10360720	10360818	.	+	0	Name=XP_008212757.1;ID=cds-XP_008212757.1;Dbxref=GeneID:100123794%2CGenbank:XP_008212757.1%2CNASONIABASE:NV11826;Parent=rna-XM_008214535.4
NC_045758.1	Gnomon	CDS	10361480	10361590	.	+	0	Name=XP_008212757.1;ID=cds-XP_008212757.1;Dbxref=GeneID:100123794%2CGenbank:XP_008212757.1%2CNASONIABASE:NV11826;Parent=rna-XM_008214535.4
NC_045758.1	Gnomon	exon	25183296	25183478	.	-	.	ID=exon-XM_001607307.6-3;Dbxref=GeneID:100122515%2CGenbank:XM_001607307.6%2CNASONIABASE:NV13493;Parent=rna-XM_001607307.6
NC_045758.1	Gnomon	exon	27167062	27169114	.	+	.	ID=exon-XM_031924295.2-4;Dbxref=GeneID:100680462%2CGenbank:XM_031924295.2;Parent=rna-XM_031924295.2
NC_045758.1	Gnomon	exon	9346118	9346474	.	+	.	ID=exon-XM_008209750.4-5;Dbxref=GeneID:100116818%2CGenbank:XM_008209750.4%2CNASONIABASE:NV15884;Parent=rna-XM_008209750.4
NC_045758.1	Gnomon	exon	27152938	27153311	.	+	.	ID=exon-XM_031924295.2-1;Dbxref=GeneID:100680462%2CGenbank:XM_031924295.2;Parent=rna-XM_031924295.2
NC_045758.1	Gnomon	exon	9346544	9346741	.	+	.	ID=exon-XM_008209750.4-6;Dbxref=GeneID:100116818%2CGenbank:XM_008209750.4%2CNASONIABASE:NV15884;Parent=rna-XM_008209750.4
NC_045758.1	Gnomon	exon	25184602	25184786	.	-	.	ID=exon-XM_001607307.6-1;Dbxref=GeneID:100122515%2CGenbank:XM_001607307.6%2CNASONIABASE:NV13493;Parent=rna-XM_001607307.6
NC_045758.1	Gnomon	exon	27159681	27159925	.	+	.	ID=exon-XM_031924295.2-2;Dbxref=GeneID:100680462%2CGenbank:XM_031924295.2;Parent=rna-XM_031924295.2
NC_045758.1	Gnomon	exon	9345644	9345779	.	+	.	ID=exon-XM_008209750.4-3;Dbxref=GeneID:100116818%2CGenbank:XM_008209750.4%2CNASONIABASE:NV15884;Parent=rna-XM_008209750.4
NC_045758.1	Gnomon	exon	9345841	9346048	.	+	.	ID=exon-XM_008209750.4-4;Dbxref=GeneID:100116818%2CGenbank:XM_008209750.4%2CNASONIABASE:NV15884;Parent=rna-XM_008209750.4
NC_045758.1	Gnomon	exon	16848772	16848973	.	+	.	ID=exon-XM_032596674.1-1;Dbxref=GeneID:100678585%2CGenbank:XM_032596674.1;Parent=rna-XM_032596674.1
NC_045758.1	Gnomon	exon	26650934	26651007	.	-	.	ID=exon-XM_001604511.6-8;Dbxref=GeneID:100120969%2CGenbank:XM_001604511.6%2CNASONIABASE:NV13422;Parent=rna-XM_001604511.6
NC_045758.1	Gnomon	exon	16856893	16857067	.	+	.	ID=exon-XM_032596674.1-2;Dbxref=GeneID:100678585%2CGenbank:XM_032596674.1;Parent=rna-XM_032596674.1
NC_045758.1	Gnomon	exon	26649321	26650857	.	-	.	ID=exon-XM_001604511.6-9;Dbxref=GeneID:100120969%2CGenbank:XM_001604511.6%2CNASONIABASE:NV13422;Parent=rna-XM_001604511.6
NC_045758.1	Gnomon	exon	16865814	16866122	.	+	.	ID=exon-XM_032596674.1-3;Dbxref=GeneID:100678585%2CGenbank:XM_032596674.1;Parent=rna-XM_032596674.1
NC_045758.1	Gnomon	exon	16870012	16870357	.	+	.	ID=exon-XM_032596674.1-4;Dbxref=GeneID:100678585%2CGenbank:XM_032596674.1;Parent=rna-XM_032596674.1
NC_045758.1	Gnomon	exon	16870436	16871763	.	+	.	ID=exon-XM_032596674.1-5;Dbxref=GeneID:100678585%2CGenbank:XM_032596674.1;Parent=rna-XM_032596674.1
NC_045758.1	Gnomon	exon	16871860	16871979	.	+	.	ID=exon-XM_032596674.1-6;Dbxref=GeneID:100678585%2CGenbank:XM_032596674.1;Parent=rna-XM_032596674.1
NC_045758.1	Gnomon	exon	16872827	16873230	.	+	.	ID=exon-XM_032596674.1-7;Dbxref=GeneID:100678585%2CGenbank:XM_032596674.1;Parent=rna-XM_032596674.1
NC_045758.1	Gnomon	exon	16873581	16873841	.	+	.	ID=exon-XM_032596674.1-8;Dbxref=GeneID:100678585%2CGenbank:XM_032596674.1;Parent=rna-XM_032596674.1
NC_045758.1	Gnomon	exon	16874639	16875152	.	+	.	ID=exon-XM_032596674.1-9;Dbxref=GeneID:100678585%2CGenbank:XM_032596674.1;Parent=rna-XM_032596674.1
NC_045758.1	Gnomon	exon	26655355	26655669	.	-	.	ID=exon-XM_001604511.6-1;Dbxref=GeneID:100120969%2CGenbank:XM_001604511.6%2CNASONIABASE:NV13422;Parent=rna-XM_001604511.6
NC_045758.1	Gnomon	exon	6437887	6438036	.	-	.	ID=exon-XM_016981932.2-9;Dbxref=GeneID:100122689%2CGenbank:XM_016981932.2%2CNASONIABASE:NV11217;Parent=rna-XM_016981932.2
NC_045758.1	Gnomon	exon	26652487	26652631	.	-	.	ID=exon-XM_001604511.6-2;Dbxref=GeneID:100120969%2CGenbank:XM_001604511.6%2CNASONIABASE:NV13422;Parent=rna-XM_001604511.6
NC_045758.1	Gnomon	exon	26652258	26652421	.	-	.	ID=exon-XM_001604511.6-3;Dbxref=GeneID:100120969%2CGenbank:XM_001604511.6%2CNASONIABASE:NV13422;Parent=rna-XM_001604511.6
NC_045758.1	Gnomon	exon	6438378	6438449	.	-	.	ID=exon-XM_016981932.2-7;Dbxref=GeneID:100122689%2CGenbank:XM_016981932.2%2CNASONIABASE:NV11217;Parent=rna-XM_016981932.2
NC_045758.1	Gnomon	exon	26652041	26652182	.	-	.	ID=exon-XM_001604511.6-4;Dbxref=GeneID:100120969%2CGenbank:XM_001604511.6%2CNASONIABASE:NV13422;Parent=rna-XM_001604511.6
NC_045758.1	Gnomon	exon	6438114	6438306	.	-	.	ID=exon-XM_016981932.2-8;Dbxref=GeneID:100122689%2CGenbank:XM_016981932.2%2CNASONIABASE:NV11217;Parent=rna-XM_016981932.2
NC_045758.1	Gnomon	exon	26651760	26651960	.	-	.	ID=exon-XM_001604511.6-5;Dbxref=GeneID:100120969%2CGenbank:XM_001604511.6%2CNASONIABASE:NV13422;Parent=rna-XM_001604511.6
NC_045758.1	Gnomon	exon	6439122	6439228	.	-	.	ID=exon-XM_016981932.2-5;Dbxref=GeneID:100122689%2CGenbank:XM_016981932.2%2CNASONIABASE:NV11217;Parent=rna-XM_016981932.2
NC_045758.1	Gnomon	exon	26651470	26651681	.	-	.	ID=exon-XM_001604511.6-6;Dbxref=GeneID:100120969%2CGenbank:XM_001604511.6%2CNASONIABASE:NV13422;Parent=rna-XM_001604511.6
NC_045758.1	Gnomon	exon	6438527	6439051	.	-	.	ID=exon-XM_016981932.2-6;Dbxref=GeneID:100122689%2CGenbank:XM_016981932.2%2CNASONIABASE:NV11217;Parent=rna-XM_016981932.2
NC_045758.1	Gnomon	exon	26651087	26651381	.	-	.	ID=exon-XM_001604511.6-7;Dbxref=GeneID:100120969%2CGenbank:XM_001604511.6%2CNASONIABASE:NV13422;Parent=rna-XM_001604511.6
NC_045758.1	Gnomon	exon	6439555	6439680	.	-	.	ID=exon-XM_016981932.2-3;Dbxref=GeneID:100122689%2CGenbank:XM_016981932.2%2CNASONIABASE:NV11217;Parent=rna-XM_016981932.2
NC_045758.1	Gnomon	exon	9347442	9347456	.	+	.	ID=exon-XM_008209750.4-9;Dbxref=GeneID:100116818%2CGenbank:XM_008209750.4%2CNASONIABASE:NV15884;Parent=rna-XM_008209750.4
NC_045758.1	Gnomon	exon	6439303	6439479	.	-	.	ID=exon-XM_016981932.2-4;Dbxref=GeneID:100122689%2CGenbank:XM_016981932.2%2CNASONIABASE:NV11217;Parent=rna-XM_016981932.2
NC_045758.1	Gnomon	exon	10679351	10679525	.	+	.	ID=exon-XM_001607355.5-1;Dbxref=GeneID:100123711%2CGenbank:XM_001607355.5%2CNASONIABASE:NV11809;Parent=rna-XM_001607355.5
NC_045758.1	Gnomon	CDS	10789373	10789468	.	-	0	Name=XP_031778527.1;ID=cds-XP_031778527.1;Dbxref=GeneID:100680148%2CGenbank:XP_031778527.1;Parent=rna-XM_031922667.2
NC_045758.1	Gnomon	CDS	10788876	10789281	.	-	0	Name=XP_031778527.1;ID=cds-XP_031778527.1;Dbxref=GeneID:100680148%2CGenbank:XP_031778527.1;Parent=rna-XM_031922667.2
NC_045758.1	Gnomon	CDS	10788576	10788800	.	-	0	Name=XP_031778527.1;ID=cds-XP_031778527.1;Dbxref=GeneID:100680148%2CGenbank:XP_031778527.1;Parent=rna-XM_031922667.2
NC_045758.1	Gnomon	CDS	10788329	10788492	.	-	0	Name=XP_031778527.1;ID=cds-XP_031778527.1;Dbxref=GeneID:100680148%2CGenbank:XP_031778527.1;Parent=rna-XM_031922667.2
NC_045758.1	Gnomon	CDS	10788031	10788251	.	-	0	Name=XP_031778527.1;ID=cds-XP_031778527.1;Dbxref=GeneID:100680148%2CGenbank:XP_031778527.1;Parent=rna-XM_031922667.2
NC_045758.1	Gnomon	CDS	10780597	10780777	.	-	0	Name=XP_031778527.1;ID=cds-XP_031778527.1;Dbxref=GeneID:100680148%2CGenbank:XP_031778527.1;Parent=rna-XM_031922667.2
NC_045758.1	Gnomon	CDS	10780186	10780395	.	-	0	Name=XP_031778527.1;ID=cds-XP_031778527.1;Dbxref=GeneID:100680148%2CGenbank:XP_031778527.1;Parent=rna-XM_031922667.2
NC_045758.1	Gnomon	CDS	10779990	10780079	.	-	0	Name=XP_031778527.1;ID=cds-XP_031778527.1;Dbxref=GeneID:100680148%2CGenbank:XP_031778527.1;Parent=rna-XM_031922667.2
NC_045758.1	Gnomon	exon	6439953	6440243	.	-	.	ID=exon-XM_016981932.2-1;Dbxref=GeneID:100122689%2CGenbank:XM_016981932.2%2CNASONIABASE:NV11217;Parent=rna-XM_016981932.2
NC_045758.1	Gnomon	exon	9346809	9346947	.	+	.	ID=exon-XM_008209750.4-7;Dbxref=GeneID:100116818%2CGenbank:XM_008209750.4%2CNASONIABASE:NV15884;Parent=rna-XM_008209750.4
NC_045758.1	Gnomon	exon	6439757	6439871	.	-	.	ID=exon-XM_016981932.2-2;Dbxref=GeneID:100122689%2CGenbank:XM_016981932.2%2CNASONIABASE:NV11217;Parent=rna-XM_016981932.2
NC_045758.1	Gnomon	exon	9347014	9347288	.	+	.	ID=exon-XM_008209750.4-8;Dbxref=GeneID:100116818%2CGenbank:XM_008209750.4%2CNASONIABASE:NV15884;Parent=rna-XM_008209750.4
NC_045758.1	Gnomon	gene	30602343	30605885	.	+	.	Name=LOC100122366;ID=gene-LOC100122366;Dbxref=GeneID:100122366%2CNASONIABASE:NV14663
NC_045758.1	Gnomon	mRNA	29338104	29339237	.	+	.	Name=XM_031924718.2;ID=rna-XM_031924718.2;Dbxref=GeneID:103315726%2CGenbank:XM_031924718.2;Parent=gene-LOC103315726
NC_045758.1	Gnomon	exon	10679631	10681316	.	+	.	ID=exon-XM_001607355.5-2;Dbxref=GeneID:100123711%2CGenbank:XM_001607355.5%2CNASONIABASE:NV11809;Parent=rna-XM_001607355.5
NC_045758.1	Gnomon	exon	8822318	8822429	.	-	.	ID=exon-XM_032596603.1-1;Dbxref=GeneID:100118440%2CGenbank:XM_032596603.1%2CNASONIABASE:NV50277;Parent=rna-XM_032596603.1
NC_045758.1	Gnomon	exon	8821860	8822232	.	-	.	ID=exon-XM_032596603.1-2;Dbxref=GeneID:100118440%2CGenbank:XM_032596603.1%2CNASONIABASE:NV50277;Parent=rna-XM_032596603.1
NC_045758.1	Gnomon	exon	8821186	8821782	.	-	.	ID=exon-XM_032596603.1-3;Dbxref=GeneID:100118440%2CGenbank:XM_032596603.1%2CNASONIABASE:NV50277;Parent=rna-XM_032596603.1
NC_045758.1	Gnomon	exon	8820686	8821108	.	-	.	ID=exon-XM_032596603.1-4;Dbxref=GeneID:100118440%2CGenbank:XM_032596603.1%2CNASONIABASE:NV50277;Parent=rna-XM_032596603.1
NC_045758.1	Gnomon	exon	8819908	8820601	.	-	.	ID=exon-XM_032596603.1-5;Dbxref=GeneID:100118440%2CGenbank:XM_032596603.1%2CNASONIABASE:NV50277;Parent=rna-XM_032596603.1
NC_045758.1	Gnomon	exon	8819746	8819837	.	-	.	ID=exon-XM_032596603.1-6;Dbxref=GeneID:100118440%2CGenbank:XM_032596603.1%2CNASONIABASE:NV50277;Parent=rna-XM_032596603.1
NC_045758.1	Gnomon	exon	8819426	8819676	.	-	.	ID=exon-XM_032596603.1-7;Dbxref=GeneID:100118440%2CGenbank:XM_032596603.1%2CNASONIABASE:NV50277;Parent=rna-XM_032596603.1
NC_045758.1	Gnomon	exon	8819178	8819348	.	-	.	ID=exon-XM_032596603.1-8;Dbxref=GeneID:100118440%2CGenbank:XM_032596603.1%2CNASONIABASE:NV50277;Parent=rna-XM_032596603.1
NC_045758.1	Gnomon	exon	8818966	8819094	.	-	.	ID=exon-XM_032596603.1-9;Dbxref=GeneID:100118440%2CGenbank:XM_032596603.1%2CNASONIABASE:NV50277;Parent=rna-XM_032596603.1
NC_045758.1	Gnomon	gene	30596918	30602192	.	+	.	Name=LOC100122351;ID=gene-LOC100122351;Dbxref=GeneID:100122351%2CNASONIABASE:NV14662
NC_045758.1	Gnomon	gene	30951466	30959341	.	+	.	Name=LOC100122353;ID=gene-LOC100122353;Dbxref=GeneID:100122353%2CNASONIABASE:NV14962
NC_045758.1	Gnomon	lnc_RNA	21034257	21034749	.	+	.	Name=XR_004226819.2;ID=rna-XR_004226819.2;Dbxref=GeneID:116416370%2CGenbank:XR_004226819.2;Parent=gene-LOC116416370
NC_045758.1	Gnomon	gene	13154795	13157061	.	-	.	Name=LOC100122358;ID=gene-LOC100122358;Dbxref=GeneID:100122358%2CNASONIABASE:NV11674
NC_045758.1	Gnomon	exon	4973905	4974691	.	-	.	ID=exon-XM_008211442.4-8;Dbxref=GeneID:100680119%2CGenbank:XM_008211442.4;Parent=rna-XM_008211442.4
NC_045758.1	Gnomon	exon	4973088	4973776	.	-	.	ID=exon-XM_008211442.4-9;Dbxref=GeneID:100680119%2CGenbank:XM_008211442.4;Parent=rna-XM_008211442.4
NC_045758.1	Gnomon	exon	4975453	4975566	.	-	.	ID=exon-XM_008211442.4-6;Dbxref=GeneID:100680119%2CGenbank:XM_008211442.4;Parent=rna-XM_008211442.4
NC_045758.1	Gnomon	exon	4974777	4975308	.	-	.	ID=exon-XM_008211442.4-7;Dbxref=GeneID:100680119%2CGenbank:XM_008211442.4;Parent=rna-XM_008211442.4
NC_045758.1	Gnomon	exon	14488060	14488315	.	-	.	ID=exon-XM_008203908.4-1;Dbxref=GeneID:100119442%2CGenbank:XM_008203908.4%2CNASONIABASE:NV13756;Parent=rna-XM_008203908.4
NC_045758.1	Gnomon	exon	4978086	4978800	.	-	.	ID=exon-XM_008211442.4-1;Dbxref=GeneID:100680119%2CGenbank:XM_008211442.4;Parent=rna-XM_008211442.4
NC_045758.1	Gnomon	CDS	25583021	25583065	.	-	0	Name=XP_008217796.1;ID=cds-XP_008217796.1;Dbxref=GeneID:100122239%2CGenbank:XP_008217796.1%2CNASONIABASE:NV13478;Parent=rna-XM_008219574.3
NC_045758.1	Gnomon	CDS	25581568	25581649	.	-	0	Name=XP_008217796.1;ID=cds-XP_008217796.1;Dbxref=GeneID:100122239%2CGenbank:XP_008217796.1%2CNASONIABASE:NV13478;Parent=rna-XM_008219574.3
NC_045758.1	Gnomon	CDS	25581082	25581405	.	-	0	Name=XP_008217796.1;ID=cds-XP_008217796.1;Dbxref=GeneID:100122239%2CGenbank:XP_008217796.1%2CNASONIABASE:NV13478;Parent=rna-XM_008219574.3
NC_045758.1	Gnomon	CDS	25580519	25580724	.	-	0	Name=XP_008217796.1;ID=cds-XP_008217796.1;Dbxref=GeneID:100122239%2CGenbank:XP_008217796.1%2CNASONIABASE:NV13478;Parent=rna-XM_008219574.3
NC_045758.1	Gnomon	CDS	25579806	25580272	.	-	0	Name=XP_008217796.1;ID=cds-XP_008217796.1;Dbxref=GeneID:100122239%2CGenbank:XP_008217796.1%2CNASONIABASE:NV13478;Parent=rna-XM_008219574.3
NC_045758.1	Gnomon	CDS	25579419	25579723	.	-	0	Name=XP_008217796.1;ID=cds-XP_008217796.1;Dbxref=GeneID:100122239%2CGenbank:XP_008217796.1%2CNASONIABASE:NV13478;Parent=rna-XM_008219574.3
NC_045758.1	Gnomon	CDS	25579034	25579333	.	-	0	Name=XP_008217796.1;ID=cds-XP_008217796.1;Dbxref=GeneID:100122239%2CGenbank:XP_008217796.1%2CNASONIABASE:NV13478;Parent=rna-XM_008219574.3
NC_045758.1	Gnomon	CDS	25578670	25578939	.	-	0	Name=XP_008217796.1;ID=cds-XP_008217796.1;Dbxref=GeneID:100122239%2CGenbank:XP_008217796.1%2CNASONIABASE:NV13478;Parent=rna-XM_008219574.3
NC_045758.1	Gnomon	CDS	25578446	25578549	.	-	0	Name=XP_008217796.1;ID=cds-XP_008217796.1;Dbxref=GeneID:100122239%2CGenbank:XP_008217796.1%2CNASONIABASE:NV13478;Parent=rna-XM_008219574.3
NC_045758.1	Gnomon	exon	4975919	4976102	.	-	.	ID=exon-XM_008211442.4-4;Dbxref=GeneID:100680119%2CGenbank:XM_008211442.4;Parent=rna-XM_008211442.4
NC_045758.1	Gnomon	exon	4975654	4975820	.	-	.	ID=exon-XM_008211442.4-5;Dbxref=GeneID:100680119%2CGenbank:XM_008211442.4;Parent=rna-XM_008211442.4
NC_045758.1	BestRefSeq	CDS	22882065	22882271	.	+	0	Name=NP_001164385.1;ID=cds-NP_001164385.1;Dbxref=GeneID:100328540%2CGenbank:NP_001164385.1%2CNASONIABASE:NV25806;Parent=rna-NM_001170914.1
NC_045758.1	BestRefSeq	CDS	22882617	22882848	.	+	0	Name=NP_001164385.1;ID=cds-NP_001164385.1;Dbxref=GeneID:100328540%2CGenbank:NP_001164385.1%2CNASONIABASE:NV25806;Parent=rna-NM_001170914.1
NC_045758.1	BestRefSeq	CDS	22883593	22883728	.	+	0	Name=NP_001164385.1;ID=cds-NP_001164385.1;Dbxref=GeneID:100328540%2CGenbank:NP_001164385.1%2CNASONIABASE:NV25806;Parent=rna-NM_001170914.1
NC_045758.1	BestRefSeq	CDS	22884859	22885055	.	+	0	Name=NP_001164385.1;ID=cds-NP_001164385.1;Dbxref=GeneID:100328540%2CGenbank:NP_001164385.1%2CNASONIABASE:NV25806;Parent=rna-NM_001170914.1
NC_045758.1	BestRefSeq	CDS	22885459	22885550	.	+	0	Name=NP_001164385.1;ID=cds-NP_001164385.1;Dbxref=GeneID:100328540%2CGenbank:NP_001164385.1%2CNASONIABASE:NV25806;Parent=rna-NM_001170914.1
NC_045758.1	BestRefSeq	CDS	22885638	22885858	.	+	0	Name=NP_001164385.1;ID=cds-NP_001164385.1;Dbxref=GeneID:100328540%2CGenbank:NP_001164385.1%2CNASONIABASE:NV25806;Parent=rna-NM_001170914.1
NC_045758.1	BestRefSeq	CDS	22886048	22886219	.	+	0	Name=NP_001164385.1;ID=cds-NP_001164385.1;Dbxref=GeneID:100328540%2CGenbank:NP_001164385.1%2CNASONIABASE:NV25806;Parent=rna-NM_001170914.1
NC_045758.1	BestRefSeq	CDS	22886568	22886657	.	+	0	Name=NP_001164385.1;ID=cds-NP_001164385.1;Dbxref=GeneID:100328540%2CGenbank:NP_001164385.1%2CNASONIABASE:NV25806;Parent=rna-NM_001170914.1
NC_045758.1	BestRefSeq	CDS	22886739	22886843	.	+	0	Name=NP_001164385.1;ID=cds-NP_001164385.1;Dbxref=GeneID:100328540%2CGenbank:NP_001164385.1%2CNASONIABASE:NV25806;Parent=rna-NM_001170914.1
NC_045758.1	Gnomon	exon	4976324	4976525	.	-	.	ID=exon-XM_008211442.4-2;Dbxref=GeneID:100680119%2CGenbank:XM_008211442.4;Parent=rna-XM_008211442.4
NC_045758.1	Gnomon	exon	4976182	4976240	.	-	.	ID=exon-XM_008211442.4-3;Dbxref=GeneID:100680119%2CGenbank:XM_008211442.4;Parent=rna-XM_008211442.4
NC_045758.1	Gnomon	gene	30605629	30608896	.	-	.	Name=LOC100122382;ID=gene-LOC100122382;Dbxref=GeneID:100122382%2CNASONIABASE:NV14664
NC_045758.1	Gnomon	gene	30936522	30942263	.	-	.	Name=LOC100122384;ID=gene-LOC100122384;Dbxref=GeneID:100122384%2CNASONIABASE:NV14964
NC_045758.1	Gnomon	mRNA	18636003	18646605	.	-	.	Name=XM_032596840.1;ID=rna-XM_032596840.1;Dbxref=GeneID:100115702%2CGenbank:XM_032596840.1%2CNASONIABASE:NV18413;Parent=gene-LOC100115702
NC_045758.1	BestRefSeq	mRNA	10785538	10787848	.	+	.	Name=NM_001134319.1;ID=rna-NM_001134319.1;Dbxref=GeneID:100187593%2CGenbank:NM_001134319.1;Parent=gene-LOC100187593
NC_045758.1	Gnomon	lnc_RNA	5119501	5121936	.	-	.	Name=XR_004226663.1;ID=rna-XR_004226663.1;Dbxref=GeneID:116416134%2CGenbank:XR_004226663.1;Parent=gene-LOC116416134
NC_045758.1	Gnomon	gene	5534774	5536555	.	-	.	Name=LOC100122370;ID=gene-LOC100122370;Dbxref=GeneID:100122370%2CNASONIABASE:NV11196
NC_045758.1	Gnomon	mRNA	12314171	12389112	.	+	.	Name=XM_008214365.4;ID=rna-XM_008214365.4;Dbxref=GeneID:100122824%2CGenbank:XM_008214365.4%2CNASONIABASE:NV11696;Parent=gene-LOC100122824
NC_045758.1	Gnomon	exon	10641979	10642122	.	+	.	ID=exon-XM_001607379.4-1;Dbxref=GeneID:100123731%2CGenbank:XM_001607379.4%2CNASONIABASE:NV11815;Parent=rna-XM_001607379.4
NC_045758.1	Gnomon	exon	14487808	14487981	.	-	.	ID=exon-XM_008203908.4-2;Dbxref=GeneID:100119442%2CGenbank:XM_008203908.4%2CNASONIABASE:NV13756;Parent=rna-XM_008203908.4
NC_045758.1	Gnomon	exon	10642301	10642519	.	+	.	ID=exon-XM_001607379.4-2;Dbxref=GeneID:100123731%2CGenbank:XM_001607379.4%2CNASONIABASE:NV11815;Parent=rna-XM_001607379.4
NC_045758.1	Gnomon	exon	14484292	14484512	.	-	.	ID=exon-XM_008203908.4-3;Dbxref=GeneID:100119442%2CGenbank:XM_008203908.4%2CNASONIABASE:NV13756;Parent=rna-XM_008203908.4
NC_045758.1	Gnomon	CDS	15072193	15072556	.	+	0	Name=XP_031778767.1;ID=cds-XP_031778767.1;Dbxref=GeneID:100120822%2CGenbank:XP_031778767.1%2CNASONIABASE:NV13793;Parent=rna-XM_031922907.2
NC_045758.1	Gnomon	CDS	15078027	15078156	.	+	0	Name=XP_031778767.1;ID=cds-XP_031778767.1;Dbxref=GeneID:100120822%2CGenbank:XP_031778767.1%2CNASONIABASE:NV13793;Parent=rna-XM_031922907.2
NC_045758.1	Gnomon	CDS	15082881	15083080	.	+	0	Name=XP_031778767.1;ID=cds-XP_031778767.1;Dbxref=GeneID:100120822%2CGenbank:XP_031778767.1%2CNASONIABASE:NV13793;Parent=rna-XM_031922907.2
NC_045758.1	Gnomon	CDS	15083363	15083686	.	+	0	Name=XP_031778767.1;ID=cds-XP_031778767.1;Dbxref=GeneID:100120822%2CGenbank:XP_031778767.1%2CNASONIABASE:NV13793;Parent=rna-XM_031922907.2
NC_045758.1	Gnomon	CDS	15085184	15085696	.	+	0	Name=XP_031778767.1;ID=cds-XP_031778767.1;Dbxref=GeneID:100120822%2CGenbank:XP_031778767.1%2CNASONIABASE:NV13793;Parent=rna-XM_031922907.2
NC_045758.1	Gnomon	CDS	15086664	15087130	.	+	0	Name=XP_031778767.1;ID=cds-XP_031778767.1;Dbxref=GeneID:100120822%2CGenbank:XP_031778767.1%2CNASONIABASE:NV13793;Parent=rna-XM_031922907.2
NC_045758.1	Gnomon	CDS	15087220	15087528	.	+	0	Name=XP_031778767.1;ID=cds-XP_031778767.1;Dbxref=GeneID:100120822%2CGenbank:XP_031778767.1%2CNASONIABASE:NV13793;Parent=rna-XM_031922907.2
NC_045758.1	Gnomon	exon	10642764	10644608	.	+	.	ID=exon-XM_001607379.4-3;Dbxref=GeneID:100123731%2CGenbank:XM_001607379.4%2CNASONIABASE:NV11815;Parent=rna-XM_001607379.4
NC_045758.1	Gnomon	exon	14484081	14484211	.	-	.	ID=exon-XM_008203908.4-4;Dbxref=GeneID:100119442%2CGenbank:XM_008203908.4%2CNASONIABASE:NV13756;Parent=rna-XM_008203908.4
NC_045758.1	Gnomon	exon	14483762	14483991	.	-	.	ID=exon-XM_008203908.4-5;Dbxref=GeneID:100119442%2CGenbank:XM_008203908.4%2CNASONIABASE:NV13756;Parent=rna-XM_008203908.4
NC_045758.1	Gnomon	exon	14483468	14483682	.	-	.	ID=exon-XM_008203908.4-6;Dbxref=GeneID:100119442%2CGenbank:XM_008203908.4%2CNASONIABASE:NV13756;Parent=rna-XM_008203908.4
NC_045758.1	Gnomon	exon	14483204	14483386	.	-	.	ID=exon-XM_008203908.4-7;Dbxref=GeneID:100119442%2CGenbank:XM_008203908.4%2CNASONIABASE:NV13756;Parent=rna-XM_008203908.4
NC_045758.1	Gnomon	gene	25313940	25343996	.	-	.	Name=LOC100122379;ID=gene-LOC100122379;Dbxref=GeneID:100122379%2CNASONIABASE:NV13485
NC_045758.1	Gnomon	mRNA	30654850	30727008	.	-	.	Name=XM_031924958.2;ID=rna-XM_031924958.2;Dbxref=GeneID:100122475%2CGenbank:XM_031924958.2%2CNASONIABASE:NV14672;Parent=gene-LOC100122475
NC_045758.1	Gnomon	exon	14482767	14483125	.	-	.	ID=exon-XM_008203908.4-8;Dbxref=GeneID:100119442%2CGenbank:XM_008203908.4%2CNASONIABASE:NV13756;Parent=rna-XM_008203908.4
NC_045758.1	Gnomon	mRNA	24150976	24349553	.	+	.	Name=XM_031924322.2;ID=rna-XM_031924322.2;Dbxref=GeneID:100117285%2CGenbank:XM_031924322.2%2CNASONIABASE:NV18375;Parent=gene-LOC100117285
NC_045758.1	Gnomon	exon	14482106	14482686	.	-	.	ID=exon-XM_008203908.4-9;Dbxref=GeneID:100119442%2CGenbank:XM_008203908.4%2CNASONIABASE:NV13756;Parent=rna-XM_008203908.4
NC_045758.1	Gnomon	exon	13978584	13979065	.	-	.	ID=exon-XM_031923521.1-27;Dbxref=GeneID:100121288%2CGenbank:XM_031923521.1%2CNASONIABASE:NV11619;Parent=rna-XM_031923521.1
NC_045758.1	Gnomon	exon	13978339	13978443	.	-	.	ID=exon-XM_031923521.1-28;Dbxref=GeneID:100121288%2CGenbank:XM_031923521.1%2CNASONIABASE:NV11619;Parent=rna-XM_031923521.1
NC_045758.1	Gnomon	exon	13981352	13981417	.	-	.	ID=exon-XM_031923521.1-25;Dbxref=GeneID:100121288%2CGenbank:XM_031923521.1%2CNASONIABASE:NV11619;Parent=rna-XM_031923521.1
NC_045758.1	Gnomon	exon	13979953	13980044	.	-	.	ID=exon-XM_031923521.1-26;Dbxref=GeneID:100121288%2CGenbank:XM_031923521.1%2CNASONIABASE:NV11619;Parent=rna-XM_031923521.1
NC_045758.1	Gnomon	exon	13984821	13984868	.	-	.	ID=exon-XM_031923521.1-23;Dbxref=GeneID:100121288%2CGenbank:XM_031923521.1%2CNASONIABASE:NV11619;Parent=rna-XM_031923521.1
NC_045758.1	Gnomon	exon	13981515	13981631	.	-	.	ID=exon-XM_031923521.1-24;Dbxref=GeneID:100121288%2CGenbank:XM_031923521.1%2CNASONIABASE:NV11619;Parent=rna-XM_031923521.1
NC_045758.1	Gnomon	mRNA	18520456	18626414	.	-	.	Name=XM_031922559.1;ID=rna-XM_031922559.1;Dbxref=GeneID:100115744%2CGenbank:XM_031922559.1%2CNASONIABASE:NV18415;Parent=gene-LOC100115744
NC_045758.1	Gnomon	exon	13987462	13987572	.	-	.	ID=exon-XM_031923521.1-21;Dbxref=GeneID:100121288%2CGenbank:XM_031923521.1%2CNASONIABASE:NV11619;Parent=rna-XM_031923521.1
NC_045758.1	Gnomon	exon	13985489	13985572	.	-	.	ID=exon-XM_031923521.1-22;Dbxref=GeneID:100121288%2CGenbank:XM_031923521.1%2CNASONIABASE:NV11619;Parent=rna-XM_031923521.1
NC_045758.1	Gnomon	exon	30095941	30096089	.	-	.	ID=exon-XM_032597306.1-4;Dbxref=GeneID:100121680%2CGenbank:XM_032597306.1%2CNASONIABASE:NV14627;Parent=rna-XM_032597306.1
NC_045758.1	Gnomon	exon	30039893	30040077	.	-	.	ID=exon-XM_032597306.1-5;Dbxref=GeneID:100121680%2CGenbank:XM_032597306.1%2CNASONIABASE:NV14627;Parent=rna-XM_032597306.1
NC_045758.1	Gnomon	exon	4144590	4145047	.	+	.	ID=exon-XM_016982941.3-16;Dbxref=GeneID:100120812%2CGenbank:XM_016982941.3%2CNASONIABASE:NV11126;Parent=rna-XM_016982941.3
NC_045758.1	Gnomon	exon	30033706	30034420	.	-	.	ID=exon-XM_032597306.1-6;Dbxref=GeneID:100121680%2CGenbank:XM_032597306.1%2CNASONIABASE:NV14627;Parent=rna-XM_032597306.1
NC_045758.1	Gnomon	exon	4146321	4147444	.	+	.	ID=exon-XM_016982941.3-17;Dbxref=GeneID:100120812%2CGenbank:XM_016982941.3%2CNASONIABASE:NV11126;Parent=rna-XM_016982941.3
NC_045758.1	Gnomon	exon	4143662	4143766	.	+	.	ID=exon-XM_016982941.3-14;Dbxref=GeneID:100120812%2CGenbank:XM_016982941.3%2CNASONIABASE:NV11126;Parent=rna-XM_016982941.3
NC_045758.1	Gnomon	exon	4144170	4144327	.	+	.	ID=exon-XM_016982941.3-15;Dbxref=GeneID:100120812%2CGenbank:XM_016982941.3%2CNASONIABASE:NV11126;Parent=rna-XM_016982941.3
NC_045758.1	Gnomon	exon	4143057	4143221	.	+	.	ID=exon-XM_016982941.3-12;Dbxref=GeneID:100120812%2CGenbank:XM_016982941.3%2CNASONIABASE:NV11126;Parent=rna-XM_016982941.3
NC_045758.1	Gnomon	exon	13978162	13978262	.	-	.	ID=exon-XM_031923521.1-29;Dbxref=GeneID:100121288%2CGenbank:XM_031923521.1%2CNASONIABASE:NV11619;Parent=rna-XM_031923521.1
NC_045758.1	Gnomon	exon	4143445	4143571	.	+	.	ID=exon-XM_016982941.3-13;Dbxref=GeneID:100120812%2CGenbank:XM_016982941.3%2CNASONIABASE:NV11126;Parent=rna-XM_016982941.3
NC_045758.1	Gnomon	CDS	8120461	8120698	.	+	0	Name=XP_001603365.1;ID=cds-XP_001603365.1;Dbxref=GeneID:100119627%2CGenbank:XP_001603365.1%2CNASONIABASE:NV15947;Parent=rna-XM_001603315.5
NC_045758.1	Gnomon	CDS	8120789	8121020	.	+	0	Name=XP_001603365.1;ID=cds-XP_001603365.1;Dbxref=GeneID:100119627%2CGenbank:XP_001603365.1%2CNASONIABASE:NV15947;Parent=rna-XM_001603315.5
NC_045758.1	Gnomon	CDS	8121096	8121444	.	+	0	Name=XP_001603365.1;ID=cds-XP_001603365.1;Dbxref=GeneID:100119627%2CGenbank:XP_001603365.1%2CNASONIABASE:NV15947;Parent=rna-XM_001603315.5
NC_045758.1	Gnomon	CDS	8121572	8121757	.	+	0	Name=XP_001603365.1;ID=cds-XP_001603365.1;Dbxref=GeneID:100119627%2CGenbank:XP_001603365.1%2CNASONIABASE:NV15947;Parent=rna-XM_001603315.5
NC_045758.1	Gnomon	exon	30099019	30099473	.	-	.	ID=exon-XM_032597306.1-1;Dbxref=GeneID:100121680%2CGenbank:XM_032597306.1%2CNASONIABASE:NV14627;Parent=rna-XM_032597306.1
NC_045758.1	Gnomon	exon	30096382	30098944	.	-	.	ID=exon-XM_032597306.1-2;Dbxref=GeneID:100121680%2CGenbank:XM_032597306.1%2CNASONIABASE:NV14627;Parent=rna-XM_032597306.1
NC_045758.1	BestRefSeq	mRNA	31000012	31001256	.	-	.	Name=NM_001129847.2;ID=rna-NM_001129847.2;Dbxref=GeneID:100170129%2CGenbank:NM_001129847.2;Parent=gene-N6amt2
NC_045758.1	Gnomon	CDS	29821310	29821456	.	+	0	Name=XP_032452147.1;ID=cds-XP_032452147.1;Dbxref=GeneID:100101930%2CGenbank:XP_032452147.1%2CNASONIABASE:NV14617;Parent=rna-XM_032596256.1
NC_045758.1	Gnomon	CDS	29827597	29827752	.	+	0	Name=XP_032452147.1;ID=cds-XP_032452147.1;Dbxref=GeneID:100101930%2CGenbank:XP_032452147.1%2CNASONIABASE:NV14617;Parent=rna-XM_032596256.1
NC_045758.1	Gnomon	CDS	29828546	29828751	.	+	0	Name=XP_032452147.1;ID=cds-XP_032452147.1;Dbxref=GeneID:100101930%2CGenbank:XP_032452147.1%2CNASONIABASE:NV14617;Parent=rna-XM_032596256.1
NC_045758.1	Gnomon	CDS	29829008	29829136	.	+	0	Name=XP_032452147.1;ID=cds-XP_032452147.1;Dbxref=GeneID:100101930%2CGenbank:XP_032452147.1%2CNASONIABASE:NV14617;Parent=rna-XM_032596256.1
NC_045758.1	Gnomon	CDS	29831580	29831671	.	+	0	Name=XP_032452147.1;ID=cds-XP_032452147.1;Dbxref=GeneID:100101930%2CGenbank:XP_032452147.1%2CNASONIABASE:NV14617;Parent=rna-XM_032596256.1
NC_045758.1	Gnomon	CDS	29832817	29833029	.	+	0	Name=XP_032452147.1;ID=cds-XP_032452147.1;Dbxref=GeneID:100101930%2CGenbank:XP_032452147.1%2CNASONIABASE:NV14617;Parent=rna-XM_032596256.1
NC_045758.1	Gnomon	CDS	29833120	29833183	.	+	0	Name=XP_032452147.1;ID=cds-XP_032452147.1;Dbxref=GeneID:100101930%2CGenbank:XP_032452147.1%2CNASONIABASE:NV14617;Parent=rna-XM_032596256.1
NC_045758.1	Gnomon	CDS	29833262	29833571	.	+	0	Name=XP_032452147.1;ID=cds-XP_032452147.1;Dbxref=GeneID:100101930%2CGenbank:XP_032452147.1%2CNASONIABASE:NV14617;Parent=rna-XM_032596256.1
NC_045758.1	Gnomon	CDS	29833699	29833995	.	+	0	Name=XP_032452147.1;ID=cds-XP_032452147.1;Dbxref=GeneID:100101930%2CGenbank:XP_032452147.1%2CNASONIABASE:NV14617;Parent=rna-XM_032596256.1
NC_045758.1	Gnomon	CDS	29837960	29838379	.	+	0	Name=XP_032452147.1;ID=cds-XP_032452147.1;Dbxref=GeneID:100101930%2CGenbank:XP_032452147.1%2CNASONIABASE:NV14617;Parent=rna-XM_032596256.1
NC_045758.1	Gnomon	CDS	29838479	29838572	.	+	0	Name=XP_032452147.1;ID=cds-XP_032452147.1;Dbxref=GeneID:100101930%2CGenbank:XP_032452147.1%2CNASONIABASE:NV14617;Parent=rna-XM_032596256.1
NC_045758.1	Gnomon	CDS	29838650	29838718	.	+	0	Name=XP_032452147.1;ID=cds-XP_032452147.1;Dbxref=GeneID:100101930%2CGenbank:XP_032452147.1%2CNASONIABASE:NV14617;Parent=rna-XM_032596256.1
NC_045758.1	Gnomon	CDS	29840800	29841074	.	+	0	Name=XP_032452147.1;ID=cds-XP_032452147.1;Dbxref=GeneID:100101930%2CGenbank:XP_032452147.1%2CNASONIABASE:NV14617;Parent=rna-XM_032596256.1
NC_045758.1	Gnomon	CDS	29841680	29841853	.	+	0	Name=XP_032452147.1;ID=cds-XP_032452147.1;Dbxref=GeneID:100101930%2CGenbank:XP_032452147.1%2CNASONIABASE:NV14617;Parent=rna-XM_032596256.1
NC_045758.1	Gnomon	CDS	29841936	29842286	.	+	0	Name=XP_032452147.1;ID=cds-XP_032452147.1;Dbxref=GeneID:100101930%2CGenbank:XP_032452147.1%2CNASONIABASE:NV14617;Parent=rna-XM_032596256.1
NC_045758.1	Gnomon	CDS	29842392	29842626	.	+	0	Name=XP_032452147.1;ID=cds-XP_032452147.1;Dbxref=GeneID:100101930%2CGenbank:XP_032452147.1%2CNASONIABASE:NV14617;Parent=rna-XM_032596256.1
NC_045758.1	Gnomon	CDS	29844781	29844915	.	+	0	Name=XP_032452147.1;ID=cds-XP_032452147.1;Dbxref=GeneID:100101930%2CGenbank:XP_032452147.1%2CNASONIABASE:NV14617;Parent=rna-XM_032596256.1
NC_045758.1	Gnomon	CDS	29845219	29845351	.	+	0	Name=XP_032452147.1;ID=cds-XP_032452147.1;Dbxref=GeneID:100101930%2CGenbank:XP_032452147.1%2CNASONIABASE:NV14617;Parent=rna-XM_032596256.1
NC_045758.1	Gnomon	CDS	29845429	29845547	.	+	0	Name=XP_032452147.1;ID=cds-XP_032452147.1;Dbxref=GeneID:100101930%2CGenbank:XP_032452147.1%2CNASONIABASE:NV14617;Parent=rna-XM_032596256.1
NC_045758.1	Gnomon	CDS	29845622	29845902	.	+	0	Name=XP_032452147.1;ID=cds-XP_032452147.1;Dbxref=GeneID:100101930%2CGenbank:XP_032452147.1%2CNASONIABASE:NV14617;Parent=rna-XM_032596256.1
NC_045758.1	Gnomon	CDS	29845981	29846154	.	+	0	Name=XP_032452147.1;ID=cds-XP_032452147.1;Dbxref=GeneID:100101930%2CGenbank:XP_032452147.1%2CNASONIABASE:NV14617;Parent=rna-XM_032596256.1
NC_045758.1	Gnomon	CDS	29848986	29849108	.	+	0	Name=XP_032452147.1;ID=cds-XP_032452147.1;Dbxref=GeneID:100101930%2CGenbank:XP_032452147.1%2CNASONIABASE:NV14617;Parent=rna-XM_032596256.1
NC_045758.1	Gnomon	CDS	29851718	29851840	.	+	0	Name=XP_032452147.1;ID=cds-XP_032452147.1;Dbxref=GeneID:100101930%2CGenbank:XP_032452147.1%2CNASONIABASE:NV14617;Parent=rna-XM_032596256.1
NC_045758.1	Gnomon	CDS	29851924	29852118	.	+	0	Name=XP_032452147.1;ID=cds-XP_032452147.1;Dbxref=GeneID:100101930%2CGenbank:XP_032452147.1%2CNASONIABASE:NV14617;Parent=rna-XM_032596256.1
NC_045758.1	Gnomon	CDS	29852364	29852609	.	+	0	Name=XP_032452147.1;ID=cds-XP_032452147.1;Dbxref=GeneID:100101930%2CGenbank:XP_032452147.1%2CNASONIABASE:NV14617;Parent=rna-XM_032596256.1
NC_045758.1	Gnomon	CDS	29854773	29855043	.	+	0	Name=XP_032452147.1;ID=cds-XP_032452147.1;Dbxref=GeneID:100101930%2CGenbank:XP_032452147.1%2CNASONIABASE:NV14617;Parent=rna-XM_032596256.1
NC_045758.1	Gnomon	CDS	29857509	29857813	.	+	0	Name=XP_032452147.1;ID=cds-XP_032452147.1;Dbxref=GeneID:100101930%2CGenbank:XP_032452147.1%2CNASONIABASE:NV14617;Parent=rna-XM_032596256.1
NC_045758.1	Gnomon	CDS	29858052	29859014	.	+	0	Name=XP_032452147.1;ID=cds-XP_032452147.1;Dbxref=GeneID:100101930%2CGenbank:XP_032452147.1%2CNASONIABASE:NV14617;Parent=rna-XM_032596256.1
NC_045758.1	Gnomon	exon	30096173	30096295	.	-	.	ID=exon-XM_032597306.1-3;Dbxref=GeneID:100121680%2CGenbank:XM_032597306.1%2CNASONIABASE:NV14627;Parent=rna-XM_032597306.1
NC_045758.1	Gnomon	exon	13989442	13989552	.	-	.	ID=exon-XM_031923521.1-20;Dbxref=GeneID:100121288%2CGenbank:XM_031923521.1%2CNASONIABASE:NV11619;Parent=rna-XM_031923521.1
NC_045758.1	Gnomon	CDS	1836672	1836728	.	+	0	Name=XP_031779118.1;ID=cds-XP_031779118.1;Dbxref=GeneID:103316670%2CGenbank:XP_031779118.1;Parent=rna-XM_031923258.1
NC_045758.1	Gnomon	CDS	1836814	1836908	.	+	0	Name=XP_031779118.1;ID=cds-XP_031779118.1;Dbxref=GeneID:103316670%2CGenbank:XP_031779118.1;Parent=rna-XM_031923258.1
NC_045758.1	Gnomon	CDS	1836971	1837238	.	+	0	Name=XP_031779118.1;ID=cds-XP_031779118.1;Dbxref=GeneID:103316670%2CGenbank:XP_031779118.1;Parent=rna-XM_031923258.1
NC_045758.1	Gnomon	CDS	1837319	1837403	.	+	0	Name=XP_031779118.1;ID=cds-XP_031779118.1;Dbxref=GeneID:103316670%2CGenbank:XP_031779118.1;Parent=rna-XM_031923258.1
NC_045758.1	Gnomon	CDS	1837483	1837590	.	+	0	Name=XP_031779118.1;ID=cds-XP_031779118.1;Dbxref=GeneID:103316670%2CGenbank:XP_031779118.1;Parent=rna-XM_031923258.1
NC_045758.1	Gnomon	CDS	1837672	1837830	.	+	0	Name=XP_031779118.1;ID=cds-XP_031779118.1;Dbxref=GeneID:103316670%2CGenbank:XP_031779118.1;Parent=rna-XM_031923258.1
NC_045758.1	Gnomon	CDS	1837914	1838002	.	+	0	Name=XP_031779118.1;ID=cds-XP_031779118.1;Dbxref=GeneID:103316670%2CGenbank:XP_031779118.1;Parent=rna-XM_031923258.1
NC_045758.1	Gnomon	CDS	1875450	1875677	.	+	0	Name=XP_031779118.1;ID=cds-XP_031779118.1;Dbxref=GeneID:103316670%2CGenbank:XP_031779118.1;Parent=rna-XM_031923258.1
NC_045758.1	Gnomon	CDS	1875777	1875914	.	+	0	Name=XP_031779118.1;ID=cds-XP_031779118.1;Dbxref=GeneID:103316670%2CGenbank:XP_031779118.1;Parent=rna-XM_031923258.1
NC_045758.1	Gnomon	exon	13961627	13966519	.	-	.	ID=exon-XM_031923521.1-34;Dbxref=GeneID:100121288%2CGenbank:XM_031923521.1%2CNASONIABASE:NV11619;Parent=rna-XM_031923521.1
NC_045758.1	Gnomon	exon	13969774	13969925	.	-	.	ID=exon-XM_031923521.1-32;Dbxref=GeneID:100121288%2CGenbank:XM_031923521.1%2CNASONIABASE:NV11619;Parent=rna-XM_031923521.1
NC_045758.1	Gnomon	exon	13967200	13967729	.	-	.	ID=exon-XM_031923521.1-33;Dbxref=GeneID:100121288%2CGenbank:XM_031923521.1%2CNASONIABASE:NV11619;Parent=rna-XM_031923521.1
NC_045758.1	Gnomon	CDS	26736550	26736837	.	+	0	Name=XP_016838373.1;ID=cds-XP_016838373.1;Dbxref=GeneID:107980727%2CGenbank:XP_016838373.1;Parent=rna-XM_016982884.3
NC_045758.1	Gnomon	CDS	26736897	26737009	.	+	0	Name=XP_016838373.1;ID=cds-XP_016838373.1;Dbxref=GeneID:107980727%2CGenbank:XP_016838373.1;Parent=rna-XM_016982884.3
NC_045758.1	Gnomon	CDS	26737121	26737410	.	+	0	Name=XP_016838373.1;ID=cds-XP_016838373.1;Dbxref=GeneID:107980727%2CGenbank:XP_016838373.1;Parent=rna-XM_016982884.3
NC_045758.1	Gnomon	CDS	26737567	26737719	.	+	0	Name=XP_016838373.1;ID=cds-XP_016838373.1;Dbxref=GeneID:107980727%2CGenbank:XP_016838373.1;Parent=rna-XM_016982884.3
NC_045758.1	Gnomon	CDS	26737800	26738047	.	+	0	Name=XP_016838373.1;ID=cds-XP_016838373.1;Dbxref=GeneID:107980727%2CGenbank:XP_016838373.1;Parent=rna-XM_016982884.3
NC_045758.1	Gnomon	exon	581336	581493	.	-	.	ID=exon-XM_016982336.3-1;Dbxref=GeneID:107980701%2CGenbank:XM_016982336.3;Parent=rna-XM_016982336.3
NC_045758.1	Gnomon	exon	21416425	21416649	.	+	.	ID=exon-XM_008211079.2-2;Dbxref=GeneID:100117130%2CGenbank:XM_008211079.2%2CNASONIABASE:NV13119;Parent=rna-XM_008211079.2
NC_045758.1	Gnomon	exon	579262	581258	.	-	.	ID=exon-XM_016982336.3-2;Dbxref=GeneID:107980701%2CGenbank:XM_016982336.3;Parent=rna-XM_016982336.3
NC_045758.1	Gnomon	exon	21416714	21417290	.	+	.	ID=exon-XM_008211079.2-3;Dbxref=GeneID:100117130%2CGenbank:XM_008211079.2%2CNASONIABASE:NV13119;Parent=rna-XM_008211079.2
NC_045758.1	Gnomon	gene	13144229	13147406	.	-	.	Name=LOC100122390;ID=gene-LOC100122390;Dbxref=GeneID:100122390%2CNASONIABASE:NV11676
NC_045758.1	Gnomon	CDS	15898176	15898271	.	-	0	Name=XP_001605274.1;ID=cds-XP_001605274.1;Dbxref=GeneID:100121663%2CGenbank:XP_001605274.1%2CNASONIABASE:NV13831;Parent=rna-XM_001605224.6
NC_045758.1	Gnomon	CDS	15897466	15897645	.	-	0	Name=XP_001605274.1;ID=cds-XP_001605274.1;Dbxref=GeneID:100121663%2CGenbank:XP_001605274.1%2CNASONIABASE:NV13831;Parent=rna-XM_001605224.6
NC_045758.1	Gnomon	CDS	15897195	15897397	.	-	0	Name=XP_001605274.1;ID=cds-XP_001605274.1;Dbxref=GeneID:100121663%2CGenbank:XP_001605274.1%2CNASONIABASE:NV13831;Parent=rna-XM_001605224.6
NC_045758.1	Gnomon	CDS	15896950	15897121	.	-	0	Name=XP_001605274.1;ID=cds-XP_001605274.1;Dbxref=GeneID:100121663%2CGenbank:XP_001605274.1%2CNASONIABASE:NV13831;Parent=rna-XM_001605224.6
NC_045758.1	Gnomon	CDS	15896698	15896874	.	-	0	Name=XP_001605274.1;ID=cds-XP_001605274.1;Dbxref=GeneID:100121663%2CGenbank:XP_001605274.1%2CNASONIABASE:NV13831;Parent=rna-XM_001605224.6
NC_045758.1	Gnomon	CDS	15896407	15896620	.	-	0	Name=XP_001605274.1;ID=cds-XP_001605274.1;Dbxref=GeneID:100121663%2CGenbank:XP_001605274.1%2CNASONIABASE:NV13831;Parent=rna-XM_001605224.6
NC_045758.1	Gnomon	CDS	15896153	15896335	.	-	0	Name=XP_001605274.1;ID=cds-XP_001605274.1;Dbxref=GeneID:100121663%2CGenbank:XP_001605274.1%2CNASONIABASE:NV13831;Parent=rna-XM_001605224.6
NC_045758.1	Gnomon	CDS	15895829	15895998	.	-	0	Name=XP_001605274.1;ID=cds-XP_001605274.1;Dbxref=GeneID:100121663%2CGenbank:XP_001605274.1%2CNASONIABASE:NV13831;Parent=rna-XM_001605224.6
NC_045758.1	BestRefSeq	mRNA	27411714	27413897	.	+	.	Name=NM_001168548.1;ID=rna-NM_001168548.1;Dbxref=GeneID:100119650%2CGenbank:NM_001168548.1%2CNASONIABASE:NV13384;Parent=gene-LOC100119650
NC_045758.1	Gnomon	exon	21416038	21416266	.	+	.	ID=exon-XM_008211079.2-1;Dbxref=GeneID:100117130%2CGenbank:XM_008211079.2%2CNASONIABASE:NV13119;Parent=rna-XM_008211079.2
NC_045758.1	Gnomon	exon	21418039	21418346	.	+	.	ID=exon-XM_008211079.2-6;Dbxref=GeneID:100117130%2CGenbank:XM_008211079.2%2CNASONIABASE:NV13119;Parent=rna-XM_008211079.2
NC_045758.1	Gnomon	exon	21417353	21417443	.	+	.	ID=exon-XM_008211079.2-4;Dbxref=GeneID:100117130%2CGenbank:XM_008211079.2%2CNASONIABASE:NV13119;Parent=rna-XM_008211079.2
NC_045758.1	BestRefSeq,Gnomon	gene	25306937	25313203	.	-	.	Name=LOC100122394;ID=gene-LOC100122394;Dbxref=GeneID:100122394%2CNASONIABASE:NV13486
NC_045758.1	Gnomon	exon	21417508	21417917	.	+	.	ID=exon-XM_008211079.2-5;Dbxref=GeneID:100117130%2CGenbank:XM_008211079.2%2CNASONIABASE:NV13119;Parent=rna-XM_008211079.2
NC_045758.1	Gnomon	exon	13976381	13976437	.	-	.	ID=exon-XM_031923521.1-30;Dbxref=GeneID:100121288%2CGenbank:XM_031923521.1%2CNASONIABASE:NV11619;Parent=rna-XM_031923521.1
NC_045758.1	Gnomon	exon	13970030	13970160	.	-	.	ID=exon-XM_031923521.1-31;Dbxref=GeneID:100121288%2CGenbank:XM_031923521.1%2CNASONIABASE:NV11619;Parent=rna-XM_031923521.1
NC_045758.1	Gnomon	gene	30609202	30616858	.	+	.	Name=LOC100122397;ID=gene-LOC100122397;Dbxref=GeneID:100122397%2CNASONIABASE:NV14665
NC_045758.1	Gnomon	gene	30929213	30936521	.	+	.	Name=LOC100122399;ID=gene-LOC100122399;Dbxref=GeneID:100122399%2CNASONIABASE:NV14965
NC_045758.1	Gnomon	CDS	28203159	28203439	.	-	0	Name=XP_008204174.1;ID=cds-XP_008204174.1;Dbxref=GeneID:100118687%2CGenbank:XP_008204174.1%2CNASONIABASE:NV14557;Parent=rna-XM_008205952.4
NC_045758.1	Gnomon	CDS	28202451	28203075	.	-	0	Name=XP_008204174.1;ID=cds-XP_008204174.1;Dbxref=GeneID:100118687%2CGenbank:XP_008204174.1%2CNASONIABASE:NV14557;Parent=rna-XM_008205952.4
NC_045758.1	Gnomon	CDS	28202087	28202365	.	-	0	Name=XP_008204174.1;ID=cds-XP_008204174.1;Dbxref=GeneID:100118687%2CGenbank:XP_008204174.1%2CNASONIABASE:NV14557;Parent=rna-XM_008205952.4
NC_045758.1	Gnomon	CDS	28201834	28202007	.	-	0	Name=XP_008204174.1;ID=cds-XP_008204174.1;Dbxref=GeneID:100118687%2CGenbank:XP_008204174.1%2CNASONIABASE:NV14557;Parent=rna-XM_008205952.4
NC_045758.1	Gnomon	exon	9766667	9766848	.	+	.	ID=exon-XR_004226580.2-19;Dbxref=GeneID:100115546%2CGenbank:XR_004226580.2%2CNASONIABASE:NV15853;Parent=rna-XR_004226580.2
NC_045758.1	Gnomon	exon	6634815	6635003	.	+	.	ID=exon-XM_003427121.5-1;Dbxref=GeneID:100680087%2CGenbank:XM_003427121.5;Parent=rna-XM_003427121.5
NC_045758.1	Gnomon	exon	9762588	9762697	.	+	.	ID=exon-XR_004226580.2-11;Dbxref=GeneID:100115546%2CGenbank:XR_004226580.2%2CNASONIABASE:NV15853;Parent=rna-XR_004226580.2
NC_045758.1	BestRefSeq	mRNA	23418219	23421116	.	+	.	Name=NM_001172525.1;ID=rna-NM_001172525.1;Dbxref=GeneID:100121139%2CGenbank:NM_001172525.1%2CNASONIABASE:NV13220;Parent=gene-CYP6AQ5
NC_045758.1	Gnomon	exon	6635383	6635491	.	+	.	ID=exon-XM_003427121.5-2;Dbxref=GeneID:100680087%2CGenbank:XM_003427121.5;Parent=rna-XM_003427121.5
NC_045758.1	Gnomon	exon	9762796	9762933	.	+	.	ID=exon-XR_004226580.2-12;Dbxref=GeneID:100115546%2CGenbank:XR_004226580.2%2CNASONIABASE:NV15853;Parent=rna-XR_004226580.2
NC_045758.1	Gnomon	exon	9763765	9763794	.	+	.	ID=exon-XR_004226580.2-13;Dbxref=GeneID:100115546%2CGenbank:XR_004226580.2%2CNASONIABASE:NV15853;Parent=rna-XR_004226580.2
NC_045758.1	Gnomon	exon	9765005	9765239	.	+	.	ID=exon-XR_004226580.2-14;Dbxref=GeneID:100115546%2CGenbank:XR_004226580.2%2CNASONIABASE:NV15853;Parent=rna-XR_004226580.2
NC_045758.1	Gnomon	exon	9765327	9765535	.	+	.	ID=exon-XR_004226580.2-15;Dbxref=GeneID:100115546%2CGenbank:XR_004226580.2%2CNASONIABASE:NV15853;Parent=rna-XR_004226580.2
NC_045758.1	Gnomon	exon	9765618	9766096	.	+	.	ID=exon-XR_004226580.2-16;Dbxref=GeneID:100115546%2CGenbank:XR_004226580.2%2CNASONIABASE:NV15853;Parent=rna-XR_004226580.2
NC_045758.1	Gnomon	exon	9766160	9766399	.	+	.	ID=exon-XR_004226580.2-17;Dbxref=GeneID:100115546%2CGenbank:XR_004226580.2%2CNASONIABASE:NV15853;Parent=rna-XR_004226580.2
NC_045758.1	Gnomon	exon	34796169	34796442	.	-	.	ID=exon-XM_031924224.2-9;Dbxref=GeneID:100118026%2CGenbank:XM_031924224.2%2CNASONIABASE:NV15248;Parent=rna-XM_031924224.2
NC_045758.1	Gnomon	exon	9766482	9766595	.	+	.	ID=exon-XR_004226580.2-18;Dbxref=GeneID:100115546%2CGenbank:XR_004226580.2%2CNASONIABASE:NV15853;Parent=rna-XR_004226580.2
NC_045758.1	Gnomon	exon	6637143	6637585	.	+	.	ID=exon-XM_003427121.5-9;Dbxref=GeneID:100680087%2CGenbank:XM_003427121.5;Parent=rna-XM_003427121.5
NC_045758.1	Gnomon	exon	34798812	34798922	.	-	.	ID=exon-XM_031924224.2-7;Dbxref=GeneID:100118026%2CGenbank:XM_031924224.2%2CNASONIABASE:NV15248;Parent=rna-XM_031924224.2
NC_045758.1	Gnomon	exon	32954892	32955093	.	+	.	ID=exon-XM_032597490.1-1;Dbxref=GeneID:100118213%2CGenbank:XM_032597490.1%2CNASONIABASE:NV50232;Parent=rna-XM_032597490.1
NC_045758.1	Gnomon	exon	34797380	34797461	.	-	.	ID=exon-XM_031924224.2-8;Dbxref=GeneID:100118026%2CGenbank:XM_031924224.2%2CNASONIABASE:NV15248;Parent=rna-XM_031924224.2
NC_045758.1	Gnomon	exon	6636600	6636922	.	+	.	ID=exon-XM_003427121.5-7;Dbxref=GeneID:100680087%2CGenbank:XM_003427121.5;Parent=rna-XM_003427121.5
NC_045758.1	Gnomon	exon	32188925	32189313	.	-	.	ID=exon-XM_031924882.2-1;Dbxref=GeneID:100120806%2CGenbank:XM_031924882.2%2CNASONIABASE:NV14894;Parent=rna-XM_031924882.2
NC_045758.1	Gnomon	exon	34799918	34800387	.	-	.	ID=exon-XM_031924224.2-5;Dbxref=GeneID:100118026%2CGenbank:XM_031924224.2%2CNASONIABASE:NV15248;Parent=rna-XM_031924224.2
NC_045758.1	Gnomon	exon	6637005	6637058	.	+	.	ID=exon-XM_003427121.5-8;Dbxref=GeneID:100680087%2CGenbank:XM_003427121.5;Parent=rna-XM_003427121.5
NC_045758.1	Gnomon	exon	32187047	32188820	.	-	.	ID=exon-XM_031924882.2-2;Dbxref=GeneID:100120806%2CGenbank:XM_031924882.2%2CNASONIABASE:NV14894;Parent=rna-XM_031924882.2
NC_045758.1	Gnomon	exon	34799702	34799817	.	-	.	ID=exon-XM_031924224.2-6;Dbxref=GeneID:100118026%2CGenbank:XM_031924224.2%2CNASONIABASE:NV15248;Parent=rna-XM_031924224.2
NC_045758.1	Gnomon	exon	6636197	6636349	.	+	.	ID=exon-XM_003427121.5-5;Dbxref=GeneID:100680087%2CGenbank:XM_003427121.5;Parent=rna-XM_003427121.5
NC_045758.1	Gnomon	exon	34800818	34800913	.	-	.	ID=exon-XM_031924224.2-3;Dbxref=GeneID:100118026%2CGenbank:XM_031924224.2%2CNASONIABASE:NV15248;Parent=rna-XM_031924224.2
NC_045758.1	Gnomon	exon	6636429	6636520	.	+	.	ID=exon-XM_003427121.5-6;Dbxref=GeneID:100680087%2CGenbank:XM_003427121.5;Parent=rna-XM_003427121.5
NC_045758.1	Gnomon	exon	34800522	34800737	.	-	.	ID=exon-XM_031924224.2-4;Dbxref=GeneID:100118026%2CGenbank:XM_031924224.2%2CNASONIABASE:NV15248;Parent=rna-XM_031924224.2
NC_045758.1	Gnomon	exon	6635618	6635956	.	+	.	ID=exon-XM_003427121.5-3;Dbxref=GeneID:100680087%2CGenbank:XM_003427121.5;Parent=rna-XM_003427121.5
NC_045758.1	Gnomon	exon	34832008	34832415	.	-	.	ID=exon-XM_031924224.2-1;Dbxref=GeneID:100118026%2CGenbank:XM_031924224.2%2CNASONIABASE:NV15248;Parent=rna-XM_031924224.2
NC_045758.1	Gnomon	exon	6636051	6636124	.	+	.	ID=exon-XM_003427121.5-4;Dbxref=GeneID:100680087%2CGenbank:XM_003427121.5;Parent=rna-XM_003427121.5
NC_045758.1	Gnomon	exon	9762322	9762510	.	+	.	ID=exon-XR_004226580.2-10;Dbxref=GeneID:100115546%2CGenbank:XR_004226580.2%2CNASONIABASE:NV15853;Parent=rna-XR_004226580.2
NC_045758.1	Gnomon	exon	34830099	34830443	.	-	.	ID=exon-XM_031924224.2-2;Dbxref=GeneID:100118026%2CGenbank:XM_031924224.2%2CNASONIABASE:NV15248;Parent=rna-XM_031924224.2
NC_045758.1	Gnomon	exon	6860121	6860338	.	-	.	ID=exon-XM_008211665.4-5;Dbxref=GeneID:100114749%2CGenbank:XM_008211665.4%2CNASONIABASE:NV11250;Parent=rna-XM_008211665.4
NC_045758.1	Gnomon	exon	32958386	32958484	.	+	.	ID=exon-XM_032597490.1-8;Dbxref=GeneID:100118213%2CGenbank:XM_032597490.1%2CNASONIABASE:NV50232;Parent=rna-XM_032597490.1
NC_045758.1	Gnomon	exon	6858853	6860046	.	-	.	ID=exon-XM_008211665.4-6;Dbxref=GeneID:100114749%2CGenbank:XM_008211665.4%2CNASONIABASE:NV11250;Parent=rna-XM_008211665.4
NC_045758.1	Gnomon	exon	32958569	32958631	.	+	.	ID=exon-XM_032597490.1-9;Dbxref=GeneID:100118213%2CGenbank:XM_032597490.1%2CNASONIABASE:NV50232;Parent=rna-XM_032597490.1
NC_045758.1	Gnomon	exon	6860599	6860703	.	-	.	ID=exon-XM_008211665.4-3;Dbxref=GeneID:100114749%2CGenbank:XM_008211665.4%2CNASONIABASE:NV11250;Parent=rna-XM_008211665.4
NC_045758.1	Gnomon	exon	32957634	32958075	.	+	.	ID=exon-XM_032597490.1-6;Dbxref=GeneID:100118213%2CGenbank:XM_032597490.1%2CNASONIABASE:NV50232;Parent=rna-XM_032597490.1
NC_045758.1	Gnomon	exon	6860423	6860528	.	-	.	ID=exon-XM_008211665.4-4;Dbxref=GeneID:100114749%2CGenbank:XM_008211665.4%2CNASONIABASE:NV11250;Parent=rna-XM_008211665.4
NC_045758.1	Gnomon	exon	32958204	32958316	.	+	.	ID=exon-XM_032597490.1-7;Dbxref=GeneID:100118213%2CGenbank:XM_032597490.1%2CNASONIABASE:NV50232;Parent=rna-XM_032597490.1
NC_045758.1	Gnomon	exon	32178078	32186398	.	-	.	ID=exon-XM_031924882.2-3;Dbxref=GeneID:100120806%2CGenbank:XM_031924882.2%2CNASONIABASE:NV14894;Parent=rna-XM_031924882.2
NC_045758.1	Gnomon	exon	32957195	32957311	.	+	.	ID=exon-XM_032597490.1-4;Dbxref=GeneID:100118213%2CGenbank:XM_032597490.1%2CNASONIABASE:NV50232;Parent=rna-XM_032597490.1
NC_045758.1	Gnomon	exon	32176967	32177947	.	-	.	ID=exon-XM_031924882.2-4;Dbxref=GeneID:100120806%2CGenbank:XM_031924882.2%2CNASONIABASE:NV14894;Parent=rna-XM_031924882.2
NC_045758.1	Gnomon	exon	32957394	32957570	.	+	.	ID=exon-XM_032597490.1-5;Dbxref=GeneID:100118213%2CGenbank:XM_032597490.1%2CNASONIABASE:NV50232;Parent=rna-XM_032597490.1
NC_045758.1	Gnomon	exon	32956673	32956787	.	+	.	ID=exon-XM_032597490.1-2;Dbxref=GeneID:100118213%2CGenbank:XM_032597490.1%2CNASONIABASE:NV50232;Parent=rna-XM_032597490.1
NC_045758.1	Gnomon	exon	32956864	32957109	.	+	.	ID=exon-XM_032597490.1-3;Dbxref=GeneID:100118213%2CGenbank:XM_032597490.1%2CNASONIABASE:NV50232;Parent=rna-XM_032597490.1
NC_045758.1	Gnomon	exon	2576686	2576808	.	+	.	ID=exon-XR_004344627.1-4;Dbxref=GeneID:100678373%2CGenbank:XR_004344627.1;Parent=rna-XR_004344627.1
NC_045758.1	Gnomon	exon	2577365	2577474	.	+	.	ID=exon-XR_004344627.1-5;Dbxref=GeneID:100678373%2CGenbank:XR_004344627.1;Parent=rna-XR_004344627.1
NC_045758.1	Gnomon	exon	2577532	2577902	.	+	.	ID=exon-XR_004344627.1-6;Dbxref=GeneID:100678373%2CGenbank:XR_004344627.1;Parent=rna-XR_004344627.1
NC_045758.1	Gnomon	exon	2577985	2578388	.	+	.	ID=exon-XR_004344627.1-7;Dbxref=GeneID:100678373%2CGenbank:XR_004344627.1;Parent=rna-XR_004344627.1
NC_045758.1	Gnomon	exon	6864669	6864710	.	-	.	ID=exon-XM_008211665.4-1;Dbxref=GeneID:100114749%2CGenbank:XM_008211665.4%2CNASONIABASE:NV11250;Parent=rna-XM_008211665.4
NC_045758.1	Gnomon	exon	2561460	2563714	.	+	.	ID=exon-XR_004344627.1-1;Dbxref=GeneID:100678373%2CGenbank:XR_004344627.1;Parent=rna-XR_004344627.1
NC_045758.1	Gnomon	exon	6860782	6860874	.	-	.	ID=exon-XM_008211665.4-2;Dbxref=GeneID:100114749%2CGenbank:XM_008211665.4%2CNASONIABASE:NV11250;Parent=rna-XM_008211665.4
NC_045758.1	Gnomon	CDS	809206	809293	.	+	0	Name=XP_031778621.1;ID=cds-XP_031778621.1;Dbxref=GeneID:100119043%2CGenbank:XP_031778621.1%2CNASONIABASE:NV12394;Parent=rna-XM_031922761.1
NC_045758.1	Gnomon	CDS	816937	817044	.	+	0	Name=XP_031778621.1;ID=cds-XP_031778621.1;Dbxref=GeneID:100119043%2CGenbank:XP_031778621.1%2CNASONIABASE:NV12394;Parent=rna-XM_031922761.1
NC_045758.1	Gnomon	CDS	826259	826343	.	+	0	Name=XP_031778621.1;ID=cds-XP_031778621.1;Dbxref=GeneID:100119043%2CGenbank:XP_031778621.1%2CNASONIABASE:NV12394;Parent=rna-XM_031922761.1
NC_045758.1	Gnomon	CDS	829205	829333	.	+	0	Name=XP_031778621.1;ID=cds-XP_031778621.1;Dbxref=GeneID:100119043%2CGenbank:XP_031778621.1%2CNASONIABASE:NV12394;Parent=rna-XM_031922761.1
NC_045758.1	Gnomon	CDS	829953	830082	.	+	0	Name=XP_031778621.1;ID=cds-XP_031778621.1;Dbxref=GeneID:100119043%2CGenbank:XP_031778621.1%2CNASONIABASE:NV12394;Parent=rna-XM_031922761.1
NC_045758.1	Gnomon	CDS	830175	830285	.	+	0	Name=XP_031778621.1;ID=cds-XP_031778621.1;Dbxref=GeneID:100119043%2CGenbank:XP_031778621.1%2CNASONIABASE:NV12394;Parent=rna-XM_031922761.1
NC_045758.1	Gnomon	exon	2563784	2563923	.	+	.	ID=exon-XR_004344627.1-2;Dbxref=GeneID:100678373%2CGenbank:XR_004344627.1;Parent=rna-XR_004344627.1
NC_045758.1	Gnomon	exon	2576456	2576616	.	+	.	ID=exon-XR_004344627.1-3;Dbxref=GeneID:100678373%2CGenbank:XR_004344627.1;Parent=rna-XR_004344627.1
NC_045758.1	Gnomon	exon	4141013	4141068	.	+	.	ID=exon-XM_016982941.3-10;Dbxref=GeneID:100120812%2CGenbank:XM_016982941.3%2CNASONIABASE:NV11126;Parent=rna-XM_016982941.3
NC_045758.1	Gnomon	exon	4142787	4142913	.	+	.	ID=exon-XM_016982941.3-11;Dbxref=GeneID:100120812%2CGenbank:XM_016982941.3%2CNASONIABASE:NV11126;Parent=rna-XM_016982941.3
NC_045758.1	Gnomon	exon	14094262	14094669	.	-	.	ID=exon-XR_004226647.2-8;Dbxref=GeneID:100121224%2CGenbank:XR_004226647.2%2CNASONIABASE:NV11618;Parent=rna-XR_004226647.2
NC_045758.1	Gnomon	exon	14093948	14094182	.	-	.	ID=exon-XR_004226647.2-9;Dbxref=GeneID:100121224%2CGenbank:XR_004226647.2%2CNASONIABASE:NV11618;Parent=rna-XR_004226647.2
NC_045758.1	Gnomon	exon	14095131	14095583	.	-	.	ID=exon-XR_004226647.2-6;Dbxref=GeneID:100121224%2CGenbank:XR_004226647.2%2CNASONIABASE:NV11618;Parent=rna-XR_004226647.2
NC_045758.1	Gnomon	exon	14094741	14095053	.	-	.	ID=exon-XR_004226647.2-7;Dbxref=GeneID:100121224%2CGenbank:XR_004226647.2%2CNASONIABASE:NV11618;Parent=rna-XR_004226647.2
NC_045758.1	Gnomon	exon	14096048	14096596	.	-	.	ID=exon-XR_004226647.2-4;Dbxref=GeneID:100121224%2CGenbank:XR_004226647.2%2CNASONIABASE:NV11618;Parent=rna-XR_004226647.2
NC_045758.1	Gnomon	exon	14095658	14095972	.	-	.	ID=exon-XR_004226647.2-5;Dbxref=GeneID:100121224%2CGenbank:XR_004226647.2%2CNASONIABASE:NV11618;Parent=rna-XR_004226647.2
NC_045758.1	Gnomon	exon	14097903	14097954	.	-	.	ID=exon-XR_004226647.2-2;Dbxref=GeneID:100121224%2CGenbank:XR_004226647.2%2CNASONIABASE:NV11618;Parent=rna-XR_004226647.2
NC_045758.1	Gnomon	exon	14096803	14097828	.	-	.	ID=exon-XR_004226647.2-3;Dbxref=GeneID:100121224%2CGenbank:XR_004226647.2%2CNASONIABASE:NV11618;Parent=rna-XR_004226647.2
NC_045758.1	Gnomon	exon	30847456	30847660	.	+	.	ID=exon-XM_031924278.2-10;Dbxref=GeneID:100122520%2CGenbank:XM_031924278.2%2CNASONIABASE:NV14972;Parent=rna-XM_031924278.2
NC_045758.1	Gnomon	exon	30847741	30853485	.	+	.	ID=exon-XM_031924278.2-11;Dbxref=GeneID:100122520%2CGenbank:XM_031924278.2%2CNASONIABASE:NV14972;Parent=rna-XM_031924278.2
NC_045758.1	Gnomon	exon	14098564	14099002	.	-	.	ID=exon-XR_004226647.2-1;Dbxref=GeneID:100121224%2CGenbank:XR_004226647.2%2CNASONIABASE:NV11618;Parent=rna-XR_004226647.2
NC_045758.1	Gnomon	mRNA	30161338	30165058	.	-	.	Name=XM_001605465.5;ID=rna-XM_001605465.5;Dbxref=GeneID:100121908%2CGenbank:XM_001605465.5%2CNASONIABASE:NV14636;Parent=gene-LOC100121908
NC_045758.1	Gnomon	exon	16875888	16875945	.	+	.	ID=exon-XM_031923333.2-9;Dbxref=GeneID:100678585%2CGenbank:XM_031923333.2;Parent=rna-XM_031923333.2
NC_045758.1	Gnomon	CDS	27913943	27914086	.	+	0	Name=XP_001599602.1;ID=cds-XP_001599602.1;Dbxref=GeneID:100117021%2CGenbank:XP_001599602.1%2CNASONIABASE:NV14541;Parent=rna-XM_001599552.4
NC_045758.1	Gnomon	CDS	27914460	27914789	.	+	0	Name=XP_001599602.1;ID=cds-XP_001599602.1;Dbxref=GeneID:100117021%2CGenbank:XP_001599602.1%2CNASONIABASE:NV14541;Parent=rna-XM_001599552.4
NC_045758.1	Gnomon	mRNA	23403140	23408444	.	-	.	Name=XM_031925055.2;ID=rna-XM_031925055.2;Dbxref=GeneID:100121088%2CGenbank:XM_031925055.2%2CNASONIABASE:NV13217;Parent=gene-LOC100121088
NC_045758.1	Gnomon	CDS	1076909	1076974	.	+	0	Name=XP_032453321.1;ID=cds-XP_032453321.1;Dbxref=GeneID:100118305%2CGenbank:XP_032453321.1%2CNASONIABASE:NV12432;Parent=rna-XM_032597430.1
NC_045758.1	Gnomon	CDS	1077052	1077147	.	+	0	Name=XP_032453321.1;ID=cds-XP_032453321.1;Dbxref=GeneID:100118305%2CGenbank:XP_032453321.1%2CNASONIABASE:NV12432;Parent=rna-XM_032597430.1
NC_045758.1	Gnomon	CDS	1077217	1077372	.	+	0	Name=XP_032453321.1;ID=cds-XP_032453321.1;Dbxref=GeneID:100118305%2CGenbank:XP_032453321.1%2CNASONIABASE:NV12432;Parent=rna-XM_032597430.1
NC_045758.1	Gnomon	CDS	1077443	1077710	.	+	0	Name=XP_032453321.1;ID=cds-XP_032453321.1;Dbxref=GeneID:100118305%2CGenbank:XP_032453321.1%2CNASONIABASE:NV12432;Parent=rna-XM_032597430.1
NC_045758.1	Gnomon	CDS	1077781	1078029	.	+	0	Name=XP_032453321.1;ID=cds-XP_032453321.1;Dbxref=GeneID:100118305%2CGenbank:XP_032453321.1%2CNASONIABASE:NV12432;Parent=rna-XM_032597430.1
NC_045758.1	Gnomon	CDS	1078110	1078487	.	+	0	Name=XP_032453321.1;ID=cds-XP_032453321.1;Dbxref=GeneID:100118305%2CGenbank:XP_032453321.1%2CNASONIABASE:NV12432;Parent=rna-XM_032597430.1
NC_045758.1	Gnomon	CDS	1078562	1078803	.	+	0	Name=XP_032453321.1;ID=cds-XP_032453321.1;Dbxref=GeneID:100118305%2CGenbank:XP_032453321.1%2CNASONIABASE:NV12432;Parent=rna-XM_032597430.1
NC_045758.1	Gnomon	exon	16870012	16871979	.	+	.	ID=exon-XM_031923333.2-3;Dbxref=GeneID:100678585%2CGenbank:XM_031923333.2;Parent=rna-XM_031923333.2
NC_045758.1	Gnomon	exon	16872827	16873230	.	+	.	ID=exon-XM_031923333.2-4;Dbxref=GeneID:100678585%2CGenbank:XM_031923333.2;Parent=rna-XM_031923333.2
NC_045758.1	Gnomon	exon	16848772	16848973	.	+	.	ID=exon-XM_031923333.2-1;Dbxref=GeneID:100678585%2CGenbank:XM_031923333.2;Parent=rna-XM_031923333.2
NC_045758.1	Gnomon	exon	16856893	16857067	.	+	.	ID=exon-XM_031923333.2-2;Dbxref=GeneID:100678585%2CGenbank:XM_031923333.2;Parent=rna-XM_031923333.2
NC_045758.1	Gnomon	exon	16875236	16875414	.	+	.	ID=exon-XM_031923333.2-7;Dbxref=GeneID:100678585%2CGenbank:XM_031923333.2;Parent=rna-XM_031923333.2
NC_045758.1	Gnomon	exon	16875502	16875588	.	+	.	ID=exon-XM_031923333.2-8;Dbxref=GeneID:100678585%2CGenbank:XM_031923333.2;Parent=rna-XM_031923333.2
NC_045758.1	Gnomon	exon	16873581	16873841	.	+	.	ID=exon-XM_031923333.2-5;Dbxref=GeneID:100678585%2CGenbank:XM_031923333.2;Parent=rna-XM_031923333.2
NC_045758.1	Gnomon	exon	16874639	16875152	.	+	.	ID=exon-XM_031923333.2-6;Dbxref=GeneID:100678585%2CGenbank:XM_031923333.2;Parent=rna-XM_031923333.2
NC_045758.1	Gnomon	CDS	13613528	13614328	.	+	0	Name=XP_016837055.1;ID=cds-XP_016837055.1;Dbxref=GeneID:107980630%2CGenbank:XP_016837055.1;Parent=rna-XM_016981566.1
NC_045758.1	Gnomon	CDS	13614511	13615098	.	+	0	Name=XP_016837055.1;ID=cds-XP_016837055.1;Dbxref=GeneID:107980630%2CGenbank:XP_016837055.1;Parent=rna-XM_016981566.1
NC_045758.1	Gnomon	mRNA	20931110	20942911	.	+	.	Name=XM_031924812.2;ID=rna-XM_031924812.2;Dbxref=GeneID:100115694%2CGenbank:XM_031924812.2%2CNASONIABASE:NV13091;Parent=gene-LOC100115694
NC_045758.1	Gnomon	mRNA	5011214	5012350	.	-	.	Name=XM_032596986.1;ID=rna-XM_032596986.1;Dbxref=GeneID:100114203%2CGenbank:XM_032596986.1%2CNASONIABASE:NV11147;Parent=gene-LOC100114203
NC_045758.1	Gnomon	mRNA	12264347	12267791	.	-	.	Name=XM_032596590.1;ID=rna-XM_032596590.1;Dbxref=GeneID:100122951%2CGenbank:XM_032596590.1%2CNASONIABASE:NV11702;Parent=gene-LOC100122951
NC_045758.1	Gnomon	exon	26112602	26112724	.	-	.	ID=exon-XM_031924658.2-10;Dbxref=GeneID:100121536%2CGenbank:XM_031924658.2%2CNASONIABASE:NV13447;Parent=rna-XM_031924658.2
NC_045758.1	Gnomon	exon	28334158	28337773	.	-	.	ID=exon-XM_032596897.1-1;Dbxref=GeneID:100118982%2CGenbank:XM_032596897.1%2CNASONIABASE:NV14565;Parent=rna-XM_032596897.1
NC_045758.1	Gnomon	exon	26112409	26112456	.	-	.	ID=exon-XM_031924658.2-11;Dbxref=GeneID:100121536%2CGenbank:XM_031924658.2%2CNASONIABASE:NV13447;Parent=rna-XM_031924658.2
NC_045758.1	Gnomon	exon	28288982	28289393	.	-	.	ID=exon-XM_032596897.1-2;Dbxref=GeneID:100118982%2CGenbank:XM_032596897.1%2CNASONIABASE:NV14565;Parent=rna-XM_032596897.1
NC_045758.1	Gnomon	exon	26111607	26111840	.	-	.	ID=exon-XM_031924658.2-12;Dbxref=GeneID:100121536%2CGenbank:XM_031924658.2%2CNASONIABASE:NV13447;Parent=rna-XM_031924658.2
NC_045758.1	Gnomon	exon	28288211	28288435	.	-	.	ID=exon-XM_032596897.1-3;Dbxref=GeneID:100118982%2CGenbank:XM_032596897.1%2CNASONIABASE:NV14565;Parent=rna-XM_032596897.1
NC_045758.1	Gnomon	exon	26111333	26111486	.	-	.	ID=exon-XM_031924658.2-13;Dbxref=GeneID:100121536%2CGenbank:XM_031924658.2%2CNASONIABASE:NV13447;Parent=rna-XM_031924658.2
NC_045758.1	Gnomon	exon	28287840	28288025	.	-	.	ID=exon-XM_032596897.1-4;Dbxref=GeneID:100118982%2CGenbank:XM_032596897.1%2CNASONIABASE:NV14565;Parent=rna-XM_032596897.1
NC_045758.1	Gnomon	exon	26103085	26108742	.	-	.	ID=exon-XM_031924658.2-14;Dbxref=GeneID:100121536%2CGenbank:XM_031924658.2%2CNASONIABASE:NV13447;Parent=rna-XM_031924658.2
NC_045758.1	Gnomon	exon	28287420	28287745	.	-	.	ID=exon-XM_032596897.1-5;Dbxref=GeneID:100118982%2CGenbank:XM_032596897.1%2CNASONIABASE:NV14565;Parent=rna-XM_032596897.1
NC_045758.1	Gnomon	exon	9770974	9771417	.	+	.	ID=exon-XR_004226580.2-22;Dbxref=GeneID:100115546%2CGenbank:XR_004226580.2%2CNASONIABASE:NV15853;Parent=rna-XR_004226580.2
NC_045758.1	Gnomon	exon	28285388	28285504	.	-	.	ID=exon-XM_032596897.1-6;Dbxref=GeneID:100118982%2CGenbank:XM_032596897.1%2CNASONIABASE:NV14565;Parent=rna-XM_032596897.1
NC_045758.1	Gnomon	exon	9772561	9772782	.	+	.	ID=exon-XR_004226580.2-23;Dbxref=GeneID:100115546%2CGenbank:XR_004226580.2%2CNASONIABASE:NV15853;Parent=rna-XR_004226580.2
NC_045758.1	Gnomon	exon	28283060	28283397	.	-	.	ID=exon-XM_032596897.1-7;Dbxref=GeneID:100118982%2CGenbank:XM_032596897.1%2CNASONIABASE:NV14565;Parent=rna-XM_032596897.1
NC_045758.1	Gnomon	exon	9773089	9773367	.	+	.	ID=exon-XR_004226580.2-24;Dbxref=GeneID:100115546%2CGenbank:XR_004226580.2%2CNASONIABASE:NV15853;Parent=rna-XR_004226580.2
NC_045758.1	Gnomon	exon	28282710	28282923	.	-	.	ID=exon-XM_032596897.1-8;Dbxref=GeneID:100118982%2CGenbank:XM_032596897.1%2CNASONIABASE:NV14565;Parent=rna-XM_032596897.1
NC_045758.1	Gnomon	exon	9774201	9774292	.	+	.	ID=exon-XR_004226580.2-25;Dbxref=GeneID:100115546%2CGenbank:XR_004226580.2%2CNASONIABASE:NV15853;Parent=rna-XR_004226580.2
NC_045758.1	Gnomon	exon	28279555	28279750	.	-	.	ID=exon-XM_032596897.1-9;Dbxref=GeneID:100118982%2CGenbank:XM_032596897.1%2CNASONIABASE:NV14565;Parent=rna-XM_032596897.1
NC_045758.1	Gnomon	exon	9774382	9774493	.	+	.	ID=exon-XR_004226580.2-26;Dbxref=GeneID:100115546%2CGenbank:XR_004226580.2%2CNASONIABASE:NV15853;Parent=rna-XR_004226580.2
NC_045758.1	Gnomon	exon	9774575	9774943	.	+	.	ID=exon-XR_004226580.2-27;Dbxref=GeneID:100115546%2CGenbank:XR_004226580.2%2CNASONIABASE:NV15853;Parent=rna-XR_004226580.2
NC_045758.1	Gnomon	exon	9775300	9776733	.	+	.	ID=exon-XR_004226580.2-28;Dbxref=GeneID:100115546%2CGenbank:XR_004226580.2%2CNASONIABASE:NV15853;Parent=rna-XR_004226580.2
NC_045758.1	Gnomon	exon	9766923	9767071	.	+	.	ID=exon-XR_004226580.2-20;Dbxref=GeneID:100115546%2CGenbank:XR_004226580.2%2CNASONIABASE:NV15853;Parent=rna-XR_004226580.2
NC_045758.1	Gnomon	exon	9767898	9767945	.	+	.	ID=exon-XR_004226580.2-21;Dbxref=GeneID:100115546%2CGenbank:XR_004226580.2%2CNASONIABASE:NV15853;Parent=rna-XR_004226580.2
NC_045758.1	Gnomon	exon	13256850	13257188	.	+	.	ID=exon-XM_008214298.4-1;Dbxref=GeneID:100122193%2CGenbank:XM_008214298.4%2CNASONIABASE:NV11663;Parent=rna-XM_008214298.4
NC_045758.1	Gnomon	CDS	1140030	1140032	.	-	0	Name=XP_003424029.1;ID=cds-XP_003424029.1;Dbxref=GeneID:100677913%2CGenbank:XP_003424029.1;Parent=rna-XM_003423981.5
NC_045758.1	Gnomon	CDS	1139118	1139303	.	-	0	Name=XP_003424029.1;ID=cds-XP_003424029.1;Dbxref=GeneID:100677913%2CGenbank:XP_003424029.1;Parent=rna-XM_003423981.5
NC_045758.1	Gnomon	CDS	1138907	1139041	.	-	0	Name=XP_003424029.1;ID=cds-XP_003424029.1;Dbxref=GeneID:100677913%2CGenbank:XP_003424029.1;Parent=rna-XM_003423981.5
NC_045758.1	Gnomon	CDS	1138500	1138702	.	-	0	Name=XP_003424029.1;ID=cds-XP_003424029.1;Dbxref=GeneID:100677913%2CGenbank:XP_003424029.1;Parent=rna-XM_003423981.5
NC_045758.1	Gnomon	CDS	1138077	1138254	.	-	0	Name=XP_003424029.1;ID=cds-XP_003424029.1;Dbxref=GeneID:100677913%2CGenbank:XP_003424029.1;Parent=rna-XM_003423981.5
NC_045758.1	Gnomon	CDS	1137660	1137848	.	-	0	Name=XP_003424029.1;ID=cds-XP_003424029.1;Dbxref=GeneID:100677913%2CGenbank:XP_003424029.1;Parent=rna-XM_003423981.5
NC_045758.1	Gnomon	CDS	20995292	20995468	.	-	0	Name=XP_031780345.1;ID=cds-XP_031780345.1;Dbxref=GeneID:100115939%2CGenbank:XP_031780345.1%2CNASONIABASE:NV50134;Parent=rna-XM_031924485.2
NC_045758.1	Gnomon	CDS	20994140	20994971	.	-	0	Name=XP_031780345.1;ID=cds-XP_031780345.1;Dbxref=GeneID:100115939%2CGenbank:XP_031780345.1%2CNASONIABASE:NV50134;Parent=rna-XM_031924485.2
NC_045758.1	Gnomon	CDS	20993582	20993710	.	-	0	Name=XP_031780345.1;ID=cds-XP_031780345.1;Dbxref=GeneID:100115939%2CGenbank:XP_031780345.1%2CNASONIABASE:NV50134;Parent=rna-XM_031924485.2
NC_045758.1	Gnomon	CDS	20992319	20992542	.	-	0	Name=XP_031780345.1;ID=cds-XP_031780345.1;Dbxref=GeneID:100115939%2CGenbank:XP_031780345.1%2CNASONIABASE:NV50134;Parent=rna-XM_031924485.2
NC_045758.1	Gnomon	CDS	20991907	20992233	.	-	0	Name=XP_031780345.1;ID=cds-XP_031780345.1;Dbxref=GeneID:100115939%2CGenbank:XP_031780345.1%2CNASONIABASE:NV50134;Parent=rna-XM_031924485.2
NC_045758.1	Gnomon	CDS	20991452	20991659	.	-	0	Name=XP_031780345.1;ID=cds-XP_031780345.1;Dbxref=GeneID:100115939%2CGenbank:XP_031780345.1%2CNASONIABASE:NV50134;Parent=rna-XM_031924485.2
NC_045758.1	Gnomon	CDS	20991173	20991378	.	-	0	Name=XP_031780345.1;ID=cds-XP_031780345.1;Dbxref=GeneID:100115939%2CGenbank:XP_031780345.1%2CNASONIABASE:NV50134;Parent=rna-XM_031924485.2
NC_045758.1	Gnomon	CDS	20990860	20991091	.	-	0	Name=XP_031780345.1;ID=cds-XP_031780345.1;Dbxref=GeneID:100115939%2CGenbank:XP_031780345.1%2CNASONIABASE:NV50134;Parent=rna-XM_031924485.2
NC_045758.1	Gnomon	CDS	20990403	20990662	.	-	0	Name=XP_031780345.1;ID=cds-XP_031780345.1;Dbxref=GeneID:100115939%2CGenbank:XP_031780345.1%2CNASONIABASE:NV50134;Parent=rna-XM_031924485.2
NC_045758.1	Gnomon	CDS	20989456	20990133	.	-	0	Name=XP_031780345.1;ID=cds-XP_031780345.1;Dbxref=GeneID:100115939%2CGenbank:XP_031780345.1%2CNASONIABASE:NV50134;Parent=rna-XM_031924485.2
NC_045758.1	Gnomon	CDS	20989068	20989204	.	-	0	Name=XP_031780345.1;ID=cds-XP_031780345.1;Dbxref=GeneID:100115939%2CGenbank:XP_031780345.1%2CNASONIABASE:NV50134;Parent=rna-XM_031924485.2
NC_045758.1	Gnomon	CDS	20988809	20988995	.	-	0	Name=XP_031780345.1;ID=cds-XP_031780345.1;Dbxref=GeneID:100115939%2CGenbank:XP_031780345.1%2CNASONIABASE:NV50134;Parent=rna-XM_031924485.2
NC_045758.1	Gnomon	CDS	20988104	20988509	.	-	0	Name=XP_031780345.1;ID=cds-XP_031780345.1;Dbxref=GeneID:100115939%2CGenbank:XP_031780345.1%2CNASONIABASE:NV50134;Parent=rna-XM_031924485.2
NC_045758.1	Gnomon	CDS	20987626	20987886	.	-	0	Name=XP_031780345.1;ID=cds-XP_031780345.1;Dbxref=GeneID:100115939%2CGenbank:XP_031780345.1%2CNASONIABASE:NV50134;Parent=rna-XM_031924485.2
NC_045758.1	Gnomon	CDS	20986939	20987222	.	-	0	Name=XP_031780345.1;ID=cds-XP_031780345.1;Dbxref=GeneID:100115939%2CGenbank:XP_031780345.1%2CNASONIABASE:NV50134;Parent=rna-XM_031924485.2
NC_045758.1	Gnomon	CDS	20985976	20986641	.	-	0	Name=XP_031780345.1;ID=cds-XP_031780345.1;Dbxref=GeneID:100115939%2CGenbank:XP_031780345.1%2CNASONIABASE:NV50134;Parent=rna-XM_031924485.2
NC_045758.1	Gnomon	CDS	20985694	20985890	.	-	0	Name=XP_031780345.1;ID=cds-XP_031780345.1;Dbxref=GeneID:100115939%2CGenbank:XP_031780345.1%2CNASONIABASE:NV50134;Parent=rna-XM_031924485.2
NC_045758.1	Gnomon	CDS	20985321	20985435	.	-	0	Name=XP_031780345.1;ID=cds-XP_031780345.1;Dbxref=GeneID:100115939%2CGenbank:XP_031780345.1%2CNASONIABASE:NV50134;Parent=rna-XM_031924485.2
NC_045758.1	Gnomon	CDS	20984902	20985228	.	-	0	Name=XP_031780345.1;ID=cds-XP_031780345.1;Dbxref=GeneID:100115939%2CGenbank:XP_031780345.1%2CNASONIABASE:NV50134;Parent=rna-XM_031924485.2
NC_045758.1	Gnomon	CDS	20984328	20984549	.	-	0	Name=XP_031780345.1;ID=cds-XP_031780345.1;Dbxref=GeneID:100115939%2CGenbank:XP_031780345.1%2CNASONIABASE:NV50134;Parent=rna-XM_031924485.2
NC_045758.1	Gnomon	CDS	20978225	20978260	.	-	0	Name=XP_031780345.1;ID=cds-XP_031780345.1;Dbxref=GeneID:100115939%2CGenbank:XP_031780345.1%2CNASONIABASE:NV50134;Parent=rna-XM_031924485.2
NC_045758.1	Gnomon	CDS	20977743	20977911	.	-	0	Name=XP_031780345.1;ID=cds-XP_031780345.1;Dbxref=GeneID:100115939%2CGenbank:XP_031780345.1%2CNASONIABASE:NV50134;Parent=rna-XM_031924485.2
NC_045758.1	Gnomon	CDS	20977090	20977577	.	-	0	Name=XP_031780345.1;ID=cds-XP_031780345.1;Dbxref=GeneID:100115939%2CGenbank:XP_031780345.1%2CNASONIABASE:NV50134;Parent=rna-XM_031924485.2
NC_045758.1	Gnomon	CDS	20976695	20976991	.	-	0	Name=XP_031780345.1;ID=cds-XP_031780345.1;Dbxref=GeneID:100115939%2CGenbank:XP_031780345.1%2CNASONIABASE:NV50134;Parent=rna-XM_031924485.2
NC_045758.1	Gnomon	CDS	20975372	20976025	.	-	0	Name=XP_031780345.1;ID=cds-XP_031780345.1;Dbxref=GeneID:100115939%2CGenbank:XP_031780345.1%2CNASONIABASE:NV50134;Parent=rna-XM_031924485.2
NC_045758.1	Gnomon	CDS	20974777	20975223	.	-	0	Name=XP_031780345.1;ID=cds-XP_031780345.1;Dbxref=GeneID:100115939%2CGenbank:XP_031780345.1%2CNASONIABASE:NV50134;Parent=rna-XM_031924485.2
NC_045758.1	Gnomon	CDS	20974352	20974690	.	-	0	Name=XP_031780345.1;ID=cds-XP_031780345.1;Dbxref=GeneID:100115939%2CGenbank:XP_031780345.1%2CNASONIABASE:NV50134;Parent=rna-XM_031924485.2
NC_045758.1	BestRefSeq	exon	23567693	23568855	.	-	.	ID=exon-NM_001171056.1-4;Dbxref=GeneID:100121253%2CGenbank:NM_001171056.1%2CNASONIABASE:NV13224;Parent=rna-NM_001171056.1
NC_045758.1	Gnomon	exon	3327981	3331604	.	-	.	ID=exon-XM_008211318.4-1;Dbxref=GeneID:100114025%2CGenbank:XM_008211318.4%2CNASONIABASE:NV11096;Parent=rna-XM_008211318.4
NC_045758.1	Gnomon	exon	29852364	29852609	.	+	.	ID=exon-XM_032596240.1-30;Dbxref=GeneID:100101930%2CGenbank:XM_032596240.1%2CNASONIABASE:NV14617;Parent=rna-XM_032596240.1
NC_045758.1	Gnomon	exon	3324507	3325868	.	-	.	ID=exon-XM_008211318.4-4;Dbxref=GeneID:100114025%2CGenbank:XM_008211318.4%2CNASONIABASE:NV11096;Parent=rna-XM_008211318.4
NC_045758.1	Gnomon	exon	29854773	29855043	.	+	.	ID=exon-XM_032596240.1-31;Dbxref=GeneID:100101930%2CGenbank:XM_032596240.1%2CNASONIABASE:NV14617;Parent=rna-XM_032596240.1
NC_045758.1	BestRefSeq	exon	23571591	23571871	.	-	.	ID=exon-NM_001171056.1-1;Dbxref=GeneID:100121253%2CGenbank:NM_001171056.1%2CNASONIABASE:NV13224;Parent=rna-NM_001171056.1
NC_045758.1	Gnomon	exon	29857509	29857813	.	+	.	ID=exon-XM_032596240.1-32;Dbxref=GeneID:100101930%2CGenbank:XM_032596240.1%2CNASONIABASE:NV14617;Parent=rna-XM_032596240.1
NC_045758.1	Gnomon	exon	3326979	3327561	.	-	.	ID=exon-XM_008211318.4-2;Dbxref=GeneID:100114025%2CGenbank:XM_008211318.4%2CNASONIABASE:NV11096;Parent=rna-XM_008211318.4
NC_045758.1	Gnomon	CDS	7899317	7899490	.	+	0	Name=XP_031779598.1;ID=cds-XP_031779598.1;Dbxref=GeneID:100117202%2CGenbank:XP_031779598.1%2CNASONIABASE:NV17595;Parent=rna-XM_031923738.2
NC_045758.1	Gnomon	CDS	7899572	7899753	.	+	0	Name=XP_031779598.1;ID=cds-XP_031779598.1;Dbxref=GeneID:100117202%2CGenbank:XP_031779598.1%2CNASONIABASE:NV17595;Parent=rna-XM_031923738.2
NC_045758.1	Gnomon	CDS	7899834	7899957	.	+	0	Name=XP_031779598.1;ID=cds-XP_031779598.1;Dbxref=GeneID:100117202%2CGenbank:XP_031779598.1%2CNASONIABASE:NV17595;Parent=rna-XM_031923738.2
NC_045758.1	Gnomon	CDS	7900040	7901200	.	+	0	Name=XP_031779598.1;ID=cds-XP_031779598.1;Dbxref=GeneID:100117202%2CGenbank:XP_031779598.1%2CNASONIABASE:NV17595;Parent=rna-XM_031923738.2
NC_045758.1	BestRefSeq	exon	23570428	23570569	.	-	.	ID=exon-NM_001171056.1-2;Dbxref=GeneID:100121253%2CGenbank:NM_001171056.1%2CNASONIABASE:NV13224;Parent=rna-NM_001171056.1
NC_045758.1	Gnomon	exon	29858052	29865153	.	+	.	ID=exon-XM_032596240.1-33;Dbxref=GeneID:100101930%2CGenbank:XM_032596240.1%2CNASONIABASE:NV14617;Parent=rna-XM_032596240.1
NC_045758.1	Gnomon	exon	3326278	3326459	.	-	.	ID=exon-XM_008211318.4-3;Dbxref=GeneID:100114025%2CGenbank:XM_008211318.4%2CNASONIABASE:NV11096;Parent=rna-XM_008211318.4
NC_045758.1	Gnomon	CDS	15853350	15853645	.	-	0	Name=XP_031779212.1;ID=cds-XP_031779212.1;Dbxref=GeneID:100121553%2CGenbank:XP_031779212.1%2CNASONIABASE:NV13827;Parent=rna-XM_031923352.2
NC_045758.1	Gnomon	CDS	15852637	15853254	.	-	0	Name=XP_031779212.1;ID=cds-XP_031779212.1;Dbxref=GeneID:100121553%2CGenbank:XP_031779212.1%2CNASONIABASE:NV13827;Parent=rna-XM_031923352.2
NC_045758.1	Gnomon	CDS	15852220	15852518	.	-	0	Name=XP_031779212.1;ID=cds-XP_031779212.1;Dbxref=GeneID:100121553%2CGenbank:XP_031779212.1%2CNASONIABASE:NV13827;Parent=rna-XM_031923352.2
NC_045758.1	Gnomon	CDS	15851868	15852127	.	-	0	Name=XP_031779212.1;ID=cds-XP_031779212.1;Dbxref=GeneID:100121553%2CGenbank:XP_031779212.1%2CNASONIABASE:NV13827;Parent=rna-XM_031923352.2
NC_045758.1	Gnomon	CDS	15851476	15851783	.	-	0	Name=XP_031779212.1;ID=cds-XP_031779212.1;Dbxref=GeneID:100121553%2CGenbank:XP_031779212.1%2CNASONIABASE:NV13827;Parent=rna-XM_031923352.2
NC_045758.1	Gnomon	CDS	15851060	15851397	.	-	0	Name=XP_031779212.1;ID=cds-XP_031779212.1;Dbxref=GeneID:100121553%2CGenbank:XP_031779212.1%2CNASONIABASE:NV13827;Parent=rna-XM_031923352.2
NC_045758.1	Gnomon	CDS	15850921	15850981	.	-	0	Name=XP_031779212.1;ID=cds-XP_031779212.1;Dbxref=GeneID:100121553%2CGenbank:XP_031779212.1%2CNASONIABASE:NV13827;Parent=rna-XM_031923352.2
NC_045758.1	Gnomon	CDS	15849226	15849654	.	-	0	Name=XP_031779212.1;ID=cds-XP_031779212.1;Dbxref=GeneID:100121553%2CGenbank:XP_031779212.1%2CNASONIABASE:NV13827;Parent=rna-XM_031923352.2
NC_045758.1	Gnomon	CDS	15847051	15847326	.	-	0	Name=XP_031779212.1;ID=cds-XP_031779212.1;Dbxref=GeneID:100121553%2CGenbank:XP_031779212.1%2CNASONIABASE:NV13827;Parent=rna-XM_031923352.2
NC_045758.1	Gnomon	CDS	15846276	15846848	.	-	0	Name=XP_031779212.1;ID=cds-XP_031779212.1;Dbxref=GeneID:100121553%2CGenbank:XP_031779212.1%2CNASONIABASE:NV13827;Parent=rna-XM_031923352.2
NC_045758.1	Gnomon	CDS	15846110	15846202	.	-	0	Name=XP_031779212.1;ID=cds-XP_031779212.1;Dbxref=GeneID:100121553%2CGenbank:XP_031779212.1%2CNASONIABASE:NV13827;Parent=rna-XM_031923352.2
NC_045758.1	Gnomon	CDS	15845002	15845986	.	-	0	Name=XP_031779212.1;ID=cds-XP_031779212.1;Dbxref=GeneID:100121553%2CGenbank:XP_031779212.1%2CNASONIABASE:NV13827;Parent=rna-XM_031923352.2
NC_045758.1	Gnomon	CDS	15844381	15844890	.	-	0	Name=XP_031779212.1;ID=cds-XP_031779212.1;Dbxref=GeneID:100121553%2CGenbank:XP_031779212.1%2CNASONIABASE:NV13827;Parent=rna-XM_031923352.2
NC_045758.1	Gnomon	CDS	15843562	15844297	.	-	0	Name=XP_031779212.1;ID=cds-XP_031779212.1;Dbxref=GeneID:100121553%2CGenbank:XP_031779212.1%2CNASONIABASE:NV13827;Parent=rna-XM_031923352.2
NC_045758.1	Gnomon	CDS	15843048	15843468	.	-	0	Name=XP_031779212.1;ID=cds-XP_031779212.1;Dbxref=GeneID:100121553%2CGenbank:XP_031779212.1%2CNASONIABASE:NV13827;Parent=rna-XM_031923352.2
NC_045758.1	Gnomon	CDS	15842353	15842948	.	-	0	Name=XP_031779212.1;ID=cds-XP_031779212.1;Dbxref=GeneID:100121553%2CGenbank:XP_031779212.1%2CNASONIABASE:NV13827;Parent=rna-XM_031923352.2
NC_045758.1	Gnomon	CDS	15842135	15842232	.	-	0	Name=XP_031779212.1;ID=cds-XP_031779212.1;Dbxref=GeneID:100121553%2CGenbank:XP_031779212.1%2CNASONIABASE:NV13827;Parent=rna-XM_031923352.2
NC_045758.1	BestRefSeq	exon	23569232	23569477	.	-	.	ID=exon-NM_001171056.1-3;Dbxref=GeneID:100121253%2CGenbank:NM_001171056.1%2CNASONIABASE:NV13224;Parent=rna-NM_001171056.1
NC_045758.1	Gnomon	exon	13275031	13275151	.	+	.	ID=exon-XM_008214298.4-6;Dbxref=GeneID:100122193%2CGenbank:XM_008214298.4%2CNASONIABASE:NV11663;Parent=rna-XM_008214298.4
NC_045758.1	Gnomon	mRNA	10385682	10409762	.	-	.	Name=XM_003424064.4;ID=rna-XM_003424064.4;Dbxref=GeneID:100679474%2CGenbank:XM_003424064.4;Parent=gene-LOC100679474
NC_045758.1	Gnomon	exon	13275373	13277729	.	+	.	ID=exon-XM_008214298.4-7;Dbxref=GeneID:100122193%2CGenbank:XM_008214298.4%2CNASONIABASE:NV11663;Parent=rna-XM_008214298.4
NC_045758.1	BestRefSeq,Gnomon	gene	804827	807326	.	-	.	Name=Or98;ID=gene-Or98;Dbxref=GeneID:100119010%2CNASONIABASE:NV12393
NC_045758.1	Gnomon	exon	13274360	13274514	.	+	.	ID=exon-XM_008214298.4-4;Dbxref=GeneID:100122193%2CGenbank:XM_008214298.4%2CNASONIABASE:NV11663;Parent=rna-XM_008214298.4
NC_045758.1	BestRefSeq	gene	802817	804318	.	-	.	Name=Or99;ID=gene-Or99;Dbxref=GeneID:100463085
NC_045758.1	Gnomon	exon	13274736	13274959	.	+	.	ID=exon-XM_008214298.4-5;Dbxref=GeneID:100122193%2CGenbank:XM_008214298.4%2CNASONIABASE:NV11663;Parent=rna-XM_008214298.4
NC_045758.1	Gnomon	exon	13265083	13265175	.	+	.	ID=exon-XM_008214298.4-2;Dbxref=GeneID:100122193%2CGenbank:XM_008214298.4%2CNASONIABASE:NV11663;Parent=rna-XM_008214298.4
NC_045758.1	Gnomon	exon	13272718	13272874	.	+	.	ID=exon-XM_008214298.4-3;Dbxref=GeneID:100122193%2CGenbank:XM_008214298.4%2CNASONIABASE:NV11663;Parent=rna-XM_008214298.4
NC_045758.1	Gnomon	exon	30156072	30156337	.	+	.	ID=exon-XM_001605402.6-4;Dbxref=GeneID:100121843%2CGenbank:XM_001605402.6%2CNASONIABASE:NV14634;Parent=rna-XM_001605402.6
NC_045758.1	Gnomon	exon	30156960	30157243	.	+	.	ID=exon-XM_001605402.6-5;Dbxref=GeneID:100121843%2CGenbank:XM_001605402.6%2CNASONIABASE:NV14634;Parent=rna-XM_001605402.6
NC_045758.1	Gnomon	exon	30158507	30158715	.	+	.	ID=exon-XM_001605402.6-6;Dbxref=GeneID:100121843%2CGenbank:XM_001605402.6%2CNASONIABASE:NV14634;Parent=rna-XM_001605402.6
NC_045758.1	Gnomon	exon	30158791	30159051	.	+	.	ID=exon-XM_001605402.6-7;Dbxref=GeneID:100121843%2CGenbank:XM_001605402.6%2CNASONIABASE:NV14634;Parent=rna-XM_001605402.6
NC_045758.1	Gnomon	exon	30154281	30154698	.	+	.	ID=exon-XM_001605402.6-1;Dbxref=GeneID:100121843%2CGenbank:XM_001605402.6%2CNASONIABASE:NV14634;Parent=rna-XM_001605402.6
NC_045758.1	Gnomon	exon	30155634	30155786	.	+	.	ID=exon-XM_001605402.6-2;Dbxref=GeneID:100121843%2CGenbank:XM_001605402.6%2CNASONIABASE:NV14634;Parent=rna-XM_001605402.6
NC_045758.1	Gnomon	exon	30155887	30155991	.	+	.	ID=exon-XM_001605402.6-3;Dbxref=GeneID:100121843%2CGenbank:XM_001605402.6%2CNASONIABASE:NV14634;Parent=rna-XM_001605402.6
NC_045758.1	Gnomon	exon	29845429	29845547	.	+	.	ID=exon-XM_032596240.1-24;Dbxref=GeneID:100101930%2CGenbank:XM_032596240.1%2CNASONIABASE:NV14617;Parent=rna-XM_032596240.1
NC_045758.1	Gnomon	exon	29845610	29845902	.	+	.	ID=exon-XM_032596240.1-25;Dbxref=GeneID:100101930%2CGenbank:XM_032596240.1%2CNASONIABASE:NV14617;Parent=rna-XM_032596240.1
NC_045758.1	Gnomon	exon	29845981	29846154	.	+	.	ID=exon-XM_032596240.1-26;Dbxref=GeneID:100101930%2CGenbank:XM_032596240.1%2CNASONIABASE:NV14617;Parent=rna-XM_032596240.1
NC_045758.1	Gnomon	exon	29848986	29849108	.	+	.	ID=exon-XM_032596240.1-27;Dbxref=GeneID:100101930%2CGenbank:XM_032596240.1%2CNASONIABASE:NV14617;Parent=rna-XM_032596240.1
NC_045758.1	Gnomon	exon	29851718	29851840	.	+	.	ID=exon-XM_032596240.1-28;Dbxref=GeneID:100101930%2CGenbank:XM_032596240.1%2CNASONIABASE:NV14617;Parent=rna-XM_032596240.1
NC_045758.1	Gnomon	exon	29851924	29852118	.	+	.	ID=exon-XM_032596240.1-29;Dbxref=GeneID:100101930%2CGenbank:XM_032596240.1%2CNASONIABASE:NV14617;Parent=rna-XM_032596240.1
NC_045758.1	Gnomon	CDS	22270167	22270274	.	-	0	Name=XP_001602536.2;ID=cds-XP_001602536.2;Dbxref=GeneID:100118604%2CGenbank:XP_001602536.2%2CNASONIABASE:NV13152;Parent=rna-XM_001602486.6
NC_045758.1	Gnomon	CDS	22269842	22270087	.	-	0	Name=XP_001602536.2;ID=cds-XP_001602536.2;Dbxref=GeneID:100118604%2CGenbank:XP_001602536.2%2CNASONIABASE:NV13152;Parent=rna-XM_001602486.6
NC_045758.1	Gnomon	CDS	22269539	22269754	.	-	0	Name=XP_001602536.2;ID=cds-XP_001602536.2;Dbxref=GeneID:100118604%2CGenbank:XP_001602536.2%2CNASONIABASE:NV13152;Parent=rna-XM_001602486.6
NC_045758.1	Gnomon	CDS	22268995	22269414	.	-	0	Name=XP_001602536.2;ID=cds-XP_001602536.2;Dbxref=GeneID:100118604%2CGenbank:XP_001602536.2%2CNASONIABASE:NV13152;Parent=rna-XM_001602486.6
NC_045758.1	Gnomon	mRNA	10880599	10915602	.	+	.	Name=XM_032596746.1;ID=rna-XM_032596746.1;Dbxref=GeneID:100123633%2CGenbank:XM_032596746.1%2CNASONIABASE:NV11782;Parent=gene-LOC100123633
NC_045758.1	Gnomon	exon	29841936	29842286	.	+	.	ID=exon-XM_032596240.1-20;Dbxref=GeneID:100101930%2CGenbank:XM_032596240.1%2CNASONIABASE:NV14617;Parent=rna-XM_032596240.1
NC_045758.1	Gnomon	exon	29842392	29842596	.	+	.	ID=exon-XM_032596240.1-21;Dbxref=GeneID:100101930%2CGenbank:XM_032596240.1%2CNASONIABASE:NV14617;Parent=rna-XM_032596240.1
NC_045758.1	BestRefSeq	exon	30245683	30245694	.	+	.	ID=exon-NM_001167833.1-1;Dbxref=GeneID:100122158%2CGenbank:NM_001167833.1%2CNASONIABASE:NV14650;Parent=rna-NM_001167833.1
NC_045758.1	Gnomon	exon	29844781	29844915	.	+	.	ID=exon-XM_032596240.1-22;Dbxref=GeneID:100101930%2CGenbank:XM_032596240.1%2CNASONIABASE:NV14617;Parent=rna-XM_032596240.1
NC_045758.1	BestRefSeq	exon	30246159	30246527	.	+	.	ID=exon-NM_001167833.1-2;Dbxref=GeneID:100122158%2CGenbank:NM_001167833.1%2CNASONIABASE:NV14650;Parent=rna-NM_001167833.1
NC_045758.1	Gnomon	mRNA	7911239	7920271	.	-	.	Name=XM_031923733.2;ID=rna-XM_031923733.2;Dbxref=GeneID:100117052%2CGenbank:XM_031923733.2%2CNASONIABASE:NV17592;Parent=gene-LOC100117052
NC_045758.1	Gnomon	CDS	23708445	23708446	.	-	0	Name=XP_032452970.1;ID=cds-XP_032452970.1;Dbxref=GeneID:100121268%2CGenbank:XP_032452970.1%2CNASONIABASE:NV13225;Parent=rna-XM_032597079.1
NC_045758.1	Gnomon	CDS	23694893	23695208	.	-	0	Name=XP_032452970.1;ID=cds-XP_032452970.1;Dbxref=GeneID:100121268%2CGenbank:XP_032452970.1%2CNASONIABASE:NV13225;Parent=rna-XM_032597079.1
NC_045758.1	Gnomon	CDS	23645569	23645666	.	-	0	Name=XP_032452970.1;ID=cds-XP_032452970.1;Dbxref=GeneID:100121268%2CGenbank:XP_032452970.1%2CNASONIABASE:NV13225;Parent=rna-XM_032597079.1
NC_045758.1	Gnomon	CDS	23640970	23641033	.	-	0	Name=XP_032452970.1;ID=cds-XP_032452970.1;Dbxref=GeneID:100121268%2CGenbank:XP_032452970.1%2CNASONIABASE:NV13225;Parent=rna-XM_032597079.1
NC_045758.1	Gnomon	CDS	23633614	23633658	.	-	0	Name=XP_032452970.1;ID=cds-XP_032452970.1;Dbxref=GeneID:100121268%2CGenbank:XP_032452970.1%2CNASONIABASE:NV13225;Parent=rna-XM_032597079.1
NC_045758.1	Gnomon	CDS	23609863	23610000	.	-	0	Name=XP_032452970.1;ID=cds-XP_032452970.1;Dbxref=GeneID:100121268%2CGenbank:XP_032452970.1%2CNASONIABASE:NV13225;Parent=rna-XM_032597079.1
NC_045758.1	Gnomon	CDS	23602452	23602728	.	-	0	Name=XP_032452970.1;ID=cds-XP_032452970.1;Dbxref=GeneID:100121268%2CGenbank:XP_032452970.1%2CNASONIABASE:NV13225;Parent=rna-XM_032597079.1
NC_045758.1	Gnomon	CDS	23595974	23595999	.	-	0	Name=XP_032452970.1;ID=cds-XP_032452970.1;Dbxref=GeneID:100121268%2CGenbank:XP_032452970.1%2CNASONIABASE:NV13225;Parent=rna-XM_032597079.1
NC_045758.1	Gnomon	CDS	23580265	23580306	.	-	0	Name=XP_032452970.1;ID=cds-XP_032452970.1;Dbxref=GeneID:100121268%2CGenbank:XP_032452970.1%2CNASONIABASE:NV13225;Parent=rna-XM_032597079.1
NC_045758.1	Gnomon	CDS	23577425	23577553	.	-	0	Name=XP_032452970.1;ID=cds-XP_032452970.1;Dbxref=GeneID:100121268%2CGenbank:XP_032452970.1%2CNASONIABASE:NV13225;Parent=rna-XM_032597079.1
NC_045758.1	Gnomon	CDS	23576450	23576750	.	-	0	Name=XP_032452970.1;ID=cds-XP_032452970.1;Dbxref=GeneID:100121268%2CGenbank:XP_032452970.1%2CNASONIABASE:NV13225;Parent=rna-XM_032597079.1
NC_045758.1	Gnomon	CDS	23575941	23576211	.	-	0	Name=XP_032452970.1;ID=cds-XP_032452970.1;Dbxref=GeneID:100121268%2CGenbank:XP_032452970.1%2CNASONIABASE:NV13225;Parent=rna-XM_032597079.1
NC_045758.1	Gnomon	CDS	23574976	23575855	.	-	0	Name=XP_032452970.1;ID=cds-XP_032452970.1;Dbxref=GeneID:100121268%2CGenbank:XP_032452970.1%2CNASONIABASE:NV13225;Parent=rna-XM_032597079.1
NC_045758.1	Gnomon	CDS	23574777	23574884	.	-	0	Name=XP_032452970.1;ID=cds-XP_032452970.1;Dbxref=GeneID:100121268%2CGenbank:XP_032452970.1%2CNASONIABASE:NV13225;Parent=rna-XM_032597079.1
NC_045758.1	Gnomon	exon	29845219	29845351	.	+	.	ID=exon-XM_032596240.1-23;Dbxref=GeneID:100101930%2CGenbank:XM_032596240.1%2CNASONIABASE:NV14617;Parent=rna-XM_032596240.1
NC_045758.1	Gnomon	exon	32476120	32477883	.	+	.	ID=exon-XM_031924096.1-1;Dbxref=GeneID:100462993%2CGenbank:XM_031924096.1;Parent=rna-XM_031924096.1
NC_045758.1	Gnomon	exon	32478135	32478378	.	+	.	ID=exon-XM_031924096.1-2;Dbxref=GeneID:100462993%2CGenbank:XM_031924096.1;Parent=rna-XM_031924096.1
NC_045758.1	Gnomon	exon	32478560	32478858	.	+	.	ID=exon-XM_031924096.1-3;Dbxref=GeneID:100462993%2CGenbank:XM_031924096.1;Parent=rna-XM_031924096.1
NC_045758.1	Gnomon	exon	32479819	32479899	.	+	.	ID=exon-XM_031924096.1-4;Dbxref=GeneID:100462993%2CGenbank:XM_031924096.1;Parent=rna-XM_031924096.1
NC_045758.1	Gnomon	exon	32480562	32480908	.	+	.	ID=exon-XM_031924096.1-5;Dbxref=GeneID:100462993%2CGenbank:XM_031924096.1;Parent=rna-XM_031924096.1
NC_045758.1	Gnomon	exon	3519470	3519655	.	-	.	ID=exon-XM_001603461.6-23;Dbxref=GeneID:100119790%2CGenbank:XM_001603461.6%2CNASONIABASE:NV11106;Parent=rna-XM_001603461.6
NC_045758.1	Gnomon	exon	29833699	29833995	.	+	.	ID=exon-XM_032596240.1-13;Dbxref=GeneID:100101930%2CGenbank:XM_032596240.1%2CNASONIABASE:NV14617;Parent=rna-XM_032596240.1
NC_045758.1	Gnomon	exon	3519093	3519385	.	-	.	ID=exon-XM_001603461.6-24;Dbxref=GeneID:100119790%2CGenbank:XM_001603461.6%2CNASONIABASE:NV11106;Parent=rna-XM_001603461.6
NC_045758.1	Gnomon	exon	29836737	29836793	.	+	.	ID=exon-XM_032596240.1-14;Dbxref=GeneID:100101930%2CGenbank:XM_032596240.1%2CNASONIABASE:NV14617;Parent=rna-XM_032596240.1
NC_045758.1	Gnomon	exon	3520002	3520089	.	-	.	ID=exon-XM_001603461.6-21;Dbxref=GeneID:100119790%2CGenbank:XM_001603461.6%2CNASONIABASE:NV11106;Parent=rna-XM_001603461.6
NC_045758.1	Gnomon	exon	29837960	29838379	.	+	.	ID=exon-XM_032596240.1-15;Dbxref=GeneID:100101930%2CGenbank:XM_032596240.1%2CNASONIABASE:NV14617;Parent=rna-XM_032596240.1
NC_045758.1	Gnomon	exon	3519746	3519916	.	-	.	ID=exon-XM_001603461.6-22;Dbxref=GeneID:100119790%2CGenbank:XM_001603461.6%2CNASONIABASE:NV11106;Parent=rna-XM_001603461.6
NC_045758.1	Gnomon	exon	29838479	29838572	.	+	.	ID=exon-XM_032596240.1-16;Dbxref=GeneID:100101930%2CGenbank:XM_032596240.1%2CNASONIABASE:NV14617;Parent=rna-XM_032596240.1
NC_045758.1	Gnomon	exon	29838650	29838718	.	+	.	ID=exon-XM_032596240.1-17;Dbxref=GeneID:100101930%2CGenbank:XM_032596240.1%2CNASONIABASE:NV14617;Parent=rna-XM_032596240.1
NC_045758.1	Gnomon	exon	3520180	3520472	.	-	.	ID=exon-XM_001603461.6-20;Dbxref=GeneID:100119790%2CGenbank:XM_001603461.6%2CNASONIABASE:NV11106;Parent=rna-XM_001603461.6
NC_045758.1	Gnomon	exon	29840800	29841074	.	+	.	ID=exon-XM_032596240.1-18;Dbxref=GeneID:100101930%2CGenbank:XM_032596240.1%2CNASONIABASE:NV14617;Parent=rna-XM_032596240.1
NC_045758.1	Gnomon	exon	29628792	29629411	.	-	.	ID=exon-XM_031925029.2-10;Dbxref=GeneID:100677829%2CGenbank:XM_031925029.2;Parent=rna-XM_031925029.2
NC_045758.1	Gnomon	exon	29841680	29841853	.	+	.	ID=exon-XM_032596240.1-19;Dbxref=GeneID:100101930%2CGenbank:XM_032596240.1%2CNASONIABASE:NV14617;Parent=rna-XM_032596240.1
NC_045758.1	Gnomon	exon	33088403	33088781	.	+	.	ID=exon-XM_032596339.1-1;Dbxref=GeneID:100170011%2CGenbank:XM_032596339.1;Parent=rna-XM_032596339.1
NC_045758.1	Gnomon	exon	29628485	29628721	.	-	.	ID=exon-XM_031925029.2-11;Dbxref=GeneID:100677829%2CGenbank:XM_031925029.2;Parent=rna-XM_031925029.2
NC_045758.1	Gnomon	exon	33088891	33089032	.	+	.	ID=exon-XM_032596339.1-2;Dbxref=GeneID:100170011%2CGenbank:XM_032596339.1;Parent=rna-XM_032596339.1
NC_045758.1	Gnomon	exon	29628345	29628397	.	-	.	ID=exon-XM_031925029.2-12;Dbxref=GeneID:100677829%2CGenbank:XM_031925029.2;Parent=rna-XM_031925029.2
NC_045758.1	Gnomon	exon	33089117	33089223	.	+	.	ID=exon-XM_032596339.1-3;Dbxref=GeneID:100170011%2CGenbank:XM_032596339.1;Parent=rna-XM_032596339.1
NC_045758.1	Gnomon	exon	29625916	29626058	.	-	.	ID=exon-XM_031925029.2-13;Dbxref=GeneID:100677829%2CGenbank:XM_031925029.2;Parent=rna-XM_031925029.2
NC_045758.1	Gnomon	exon	33089302	33089605	.	+	.	ID=exon-XM_032596339.1-4;Dbxref=GeneID:100170011%2CGenbank:XM_032596339.1;Parent=rna-XM_032596339.1
NC_045758.1	Gnomon	exon	29623794	29623838	.	-	.	ID=exon-XM_031925029.2-14;Dbxref=GeneID:100677829%2CGenbank:XM_031925029.2;Parent=rna-XM_031925029.2
NC_045758.1	Gnomon	mRNA	30609552	30616858	.	+	.	Name=XM_031924562.2;ID=rna-XM_031924562.2;Dbxref=GeneID:100122397%2CGenbank:XM_031924562.2%2CNASONIABASE:NV14665;Parent=gene-LOC100122397
NC_045758.1	Gnomon	exon	33089691	33090059	.	+	.	ID=exon-XM_032596339.1-5;Dbxref=GeneID:100170011%2CGenbank:XM_032596339.1;Parent=rna-XM_032596339.1
NC_045758.1	Gnomon	exon	29623021	29623269	.	-	.	ID=exon-XM_031925029.2-15;Dbxref=GeneID:100677829%2CGenbank:XM_031925029.2;Parent=rna-XM_031925029.2
NC_045758.1	Gnomon	exon	33090183	33090575	.	+	.	ID=exon-XM_032596339.1-6;Dbxref=GeneID:100170011%2CGenbank:XM_032596339.1;Parent=rna-XM_032596339.1
NC_045758.1	Gnomon	exon	29619855	29622558	.	-	.	ID=exon-XM_031925029.2-16;Dbxref=GeneID:100677829%2CGenbank:XM_031925029.2;Parent=rna-XM_031925029.2
NC_045758.1	Gnomon	exon	33090657	33091030	.	+	.	ID=exon-XM_032596339.1-7;Dbxref=GeneID:100170011%2CGenbank:XM_032596339.1;Parent=rna-XM_032596339.1
NC_045758.1	Gnomon	exon	29832817	29833029	.	+	.	ID=exon-XM_032596240.1-10;Dbxref=GeneID:100101930%2CGenbank:XM_032596240.1%2CNASONIABASE:NV14617;Parent=rna-XM_032596240.1
NC_045758.1	Gnomon	exon	33091109	33091284	.	+	.	ID=exon-XM_032596339.1-8;Dbxref=GeneID:100170011%2CGenbank:XM_032596339.1;Parent=rna-XM_032596339.1
NC_045758.1	Gnomon	exon	3517259	3519014	.	-	.	ID=exon-XM_001603461.6-25;Dbxref=GeneID:100119790%2CGenbank:XM_001603461.6%2CNASONIABASE:NV11106;Parent=rna-XM_001603461.6
NC_045758.1	Gnomon	exon	29833120	29833183	.	+	.	ID=exon-XM_032596240.1-11;Dbxref=GeneID:100101930%2CGenbank:XM_032596240.1%2CNASONIABASE:NV14617;Parent=rna-XM_032596240.1
NC_045758.1	Gnomon	exon	33091358	33091624	.	+	.	ID=exon-XM_032596339.1-9;Dbxref=GeneID:100170011%2CGenbank:XM_032596339.1;Parent=rna-XM_032596339.1
NC_045758.1	Gnomon	exon	29833262	29833571	.	+	.	ID=exon-XM_032596240.1-12;Dbxref=GeneID:100101930%2CGenbank:XM_032596240.1%2CNASONIABASE:NV14617;Parent=rna-XM_032596240.1
NC_045758.1	Gnomon	CDS	18646429	18646478	.	-	0	Name=XP_032452730.1;ID=cds-XP_032452730.1;Dbxref=GeneID:100115702%2CGenbank:XP_032452730.1%2CNASONIABASE:NV18413;Parent=rna-XM_032596839.1
NC_045758.1	Gnomon	CDS	18645531	18645694	.	-	0	Name=XP_032452730.1;ID=cds-XP_032452730.1;Dbxref=GeneID:100115702%2CGenbank:XP_032452730.1%2CNASONIABASE:NV18413;Parent=rna-XM_032596839.1
NC_045758.1	Gnomon	CDS	18645080	18645415	.	-	0	Name=XP_032452730.1;ID=cds-XP_032452730.1;Dbxref=GeneID:100115702%2CGenbank:XP_032452730.1%2CNASONIABASE:NV18413;Parent=rna-XM_032596839.1
NC_045758.1	Gnomon	CDS	18643145	18643732	.	-	0	Name=XP_032452730.1;ID=cds-XP_032452730.1;Dbxref=GeneID:100115702%2CGenbank:XP_032452730.1%2CNASONIABASE:NV18413;Parent=rna-XM_032596839.1
NC_045758.1	Gnomon	CDS	18642253	18642545	.	-	0	Name=XP_032452730.1;ID=cds-XP_032452730.1;Dbxref=GeneID:100115702%2CGenbank:XP_032452730.1%2CNASONIABASE:NV18413;Parent=rna-XM_032596839.1
NC_045758.1	Gnomon	CDS	18641201	18641618	.	-	0	Name=XP_032452730.1;ID=cds-XP_032452730.1;Dbxref=GeneID:100115702%2CGenbank:XP_032452730.1%2CNASONIABASE:NV18413;Parent=rna-XM_032596839.1
NC_045758.1	Gnomon	CDS	18640865	18641114	.	-	0	Name=XP_032452730.1;ID=cds-XP_032452730.1;Dbxref=GeneID:100115702%2CGenbank:XP_032452730.1%2CNASONIABASE:NV18413;Parent=rna-XM_032596839.1
NC_045758.1	Gnomon	CDS	18640586	18640773	.	-	0	Name=XP_032452730.1;ID=cds-XP_032452730.1;Dbxref=GeneID:100115702%2CGenbank:XP_032452730.1%2CNASONIABASE:NV18413;Parent=rna-XM_032596839.1
NC_045758.1	Gnomon	CDS	18639181	18639326	.	-	0	Name=XP_032452730.1;ID=cds-XP_032452730.1;Dbxref=GeneID:100115702%2CGenbank:XP_032452730.1%2CNASONIABASE:NV18413;Parent=rna-XM_032596839.1
NC_045758.1	Gnomon	CDS	18637657	18637752	.	-	0	Name=XP_032452730.1;ID=cds-XP_032452730.1;Dbxref=GeneID:100115702%2CGenbank:XP_032452730.1%2CNASONIABASE:NV18413;Parent=rna-XM_032596839.1
NC_045758.1	Gnomon	CDS	18637453	18637573	.	-	0	Name=XP_032452730.1;ID=cds-XP_032452730.1;Dbxref=GeneID:100115702%2CGenbank:XP_032452730.1%2CNASONIABASE:NV18413;Parent=rna-XM_032596839.1
NC_045758.1	Gnomon	CDS	18636896	18637179	.	-	0	Name=XP_032452730.1;ID=cds-XP_032452730.1;Dbxref=GeneID:100115702%2CGenbank:XP_032452730.1%2CNASONIABASE:NV18413;Parent=rna-XM_032596839.1
NC_045758.1	Gnomon	exon	26145728	26145776	.	-	.	ID=exon-XM_032596774.1-6;Dbxref=GeneID:100121536%2CGenbank:XM_032596774.1%2CNASONIABASE:NV13447;Parent=rna-XM_032596774.1
NC_045758.1	Gnomon	CDS	28363871	28363999	.	+	0	Name=XP_031780585.1;ID=cds-XP_031780585.1;Dbxref=GeneID:100119276%2CGenbank:XP_031780585.1%2CNASONIABASE:NV14568;Parent=rna-XM_031924725.2
NC_045758.1	Gnomon	CDS	28364155	28364352	.	+	0	Name=XP_031780585.1;ID=cds-XP_031780585.1;Dbxref=GeneID:100119276%2CGenbank:XP_031780585.1%2CNASONIABASE:NV14568;Parent=rna-XM_031924725.2
NC_045758.1	Gnomon	CDS	28364450	28364635	.	+	0	Name=XP_031780585.1;ID=cds-XP_031780585.1;Dbxref=GeneID:100119276%2CGenbank:XP_031780585.1%2CNASONIABASE:NV14568;Parent=rna-XM_031924725.2
NC_045758.1	Gnomon	CDS	28364720	28364892	.	+	0	Name=XP_031780585.1;ID=cds-XP_031780585.1;Dbxref=GeneID:100119276%2CGenbank:XP_031780585.1%2CNASONIABASE:NV14568;Parent=rna-XM_031924725.2
NC_045758.1	Gnomon	CDS	28364983	28365178	.	+	0	Name=XP_031780585.1;ID=cds-XP_031780585.1;Dbxref=GeneID:100119276%2CGenbank:XP_031780585.1%2CNASONIABASE:NV14568;Parent=rna-XM_031924725.2
NC_045758.1	Gnomon	CDS	28365251	28365492	.	+	0	Name=XP_031780585.1;ID=cds-XP_031780585.1;Dbxref=GeneID:100119276%2CGenbank:XP_031780585.1%2CNASONIABASE:NV14568;Parent=rna-XM_031924725.2
NC_045758.1	Gnomon	CDS	28365698	28365883	.	+	0	Name=XP_031780585.1;ID=cds-XP_031780585.1;Dbxref=GeneID:100119276%2CGenbank:XP_031780585.1%2CNASONIABASE:NV14568;Parent=rna-XM_031924725.2
NC_045758.1	Gnomon	CDS	28366338	28366563	.	+	0	Name=XP_031780585.1;ID=cds-XP_031780585.1;Dbxref=GeneID:100119276%2CGenbank:XP_031780585.1%2CNASONIABASE:NV14568;Parent=rna-XM_031924725.2
NC_045758.1	Gnomon	CDS	28366656	28367195	.	+	0	Name=XP_031780585.1;ID=cds-XP_031780585.1;Dbxref=GeneID:100119276%2CGenbank:XP_031780585.1%2CNASONIABASE:NV14568;Parent=rna-XM_031924725.2
NC_045758.1	Gnomon	CDS	28367358	28367897	.	+	0	Name=XP_031780585.1;ID=cds-XP_031780585.1;Dbxref=GeneID:100119276%2CGenbank:XP_031780585.1%2CNASONIABASE:NV14568;Parent=rna-XM_031924725.2
NC_045758.1	Gnomon	exon	26119757	26119959	.	-	.	ID=exon-XM_032596774.1-7;Dbxref=GeneID:100121536%2CGenbank:XM_032596774.1%2CNASONIABASE:NV13447;Parent=rna-XM_032596774.1
NC_045758.1	Gnomon	exon	26188244	26188413	.	-	.	ID=exon-XM_032596774.1-4;Dbxref=GeneID:100121536%2CGenbank:XM_032596774.1%2CNASONIABASE:NV13447;Parent=rna-XM_032596774.1
NC_045758.1	Gnomon	exon	26155041	26155123	.	-	.	ID=exon-XM_032596774.1-5;Dbxref=GeneID:100121536%2CGenbank:XM_032596774.1%2CNASONIABASE:NV13447;Parent=rna-XM_032596774.1
NC_045758.1	Gnomon	exon	26368188	26368334	.	-	.	ID=exon-XM_032596774.1-2;Dbxref=GeneID:100121536%2CGenbank:XM_032596774.1%2CNASONIABASE:NV13447;Parent=rna-XM_032596774.1
NC_045758.1	Gnomon	exon	26321432	26321490	.	-	.	ID=exon-XM_032596774.1-3;Dbxref=GeneID:100121536%2CGenbank:XM_032596774.1%2CNASONIABASE:NV13447;Parent=rna-XM_032596774.1
NC_045758.1	Gnomon	exon	26370186	26370456	.	-	.	ID=exon-XM_032596774.1-1;Dbxref=GeneID:100121536%2CGenbank:XM_032596774.1%2CNASONIABASE:NV13447;Parent=rna-XM_032596774.1
NC_045758.1	Gnomon	exon	26116759	26116890	.	-	.	ID=exon-XM_032596774.1-8;Dbxref=GeneID:100121536%2CGenbank:XM_032596774.1%2CNASONIABASE:NV13447;Parent=rna-XM_032596774.1
NC_045758.1	Gnomon	exon	26115865	26116171	.	-	.	ID=exon-XM_032596774.1-9;Dbxref=GeneID:100121536%2CGenbank:XM_032596774.1%2CNASONIABASE:NV13447;Parent=rna-XM_032596774.1
NC_045758.1	Gnomon	mRNA	27124954	27130221	.	-	.	Name=XM_032596600.1;ID=rna-XM_032596600.1;Dbxref=GeneID:100120449%2CGenbank:XM_032596600.1%2CNASONIABASE:NV13406;Parent=gene-LOC100120449
NC_045758.1	Gnomon	exon	33582837	33583293	.	-	.	ID=exon-XM_001604558.6-3;Dbxref=GeneID:100121023%2CGenbank:XM_001604558.6%2CNASONIABASE:NV15314;Parent=rna-XM_001604558.6
NC_045758.1	Gnomon	exon	33582510	33582747	.	-	.	ID=exon-XM_001604558.6-4;Dbxref=GeneID:100121023%2CGenbank:XM_001604558.6%2CNASONIABASE:NV15314;Parent=rna-XM_001604558.6
NC_045758.1	Gnomon	exon	33583855	33584355	.	-	.	ID=exon-XM_001604558.6-1;Dbxref=GeneID:100121023%2CGenbank:XM_001604558.6%2CNASONIABASE:NV15314;Parent=rna-XM_001604558.6
NC_045758.1	Gnomon	exon	33583523	33583616	.	-	.	ID=exon-XM_001604558.6-2;Dbxref=GeneID:100121023%2CGenbank:XM_001604558.6%2CNASONIABASE:NV15314;Parent=rna-XM_001604558.6
NC_045758.1	BestRefSeq	exon	27413086	27413381	.	+	.	ID=exon-NM_001168548.1-6;Dbxref=GeneID:100119650%2CGenbank:NM_001168548.1%2CNASONIABASE:NV13384;Parent=rna-NM_001168548.1
NC_045758.1	BestRefSeq	exon	27413448	27413897	.	+	.	ID=exon-NM_001168548.1-7;Dbxref=GeneID:100119650%2CGenbank:NM_001168548.1%2CNASONIABASE:NV13384;Parent=rna-NM_001168548.1
NC_045758.1	BestRefSeq	exon	27412698	27412793	.	+	.	ID=exon-NM_001168548.1-4;Dbxref=GeneID:100119650%2CGenbank:NM_001168548.1%2CNASONIABASE:NV13384;Parent=rna-NM_001168548.1
NC_045758.1	BestRefSeq	exon	27412876	27413011	.	+	.	ID=exon-NM_001168548.1-5;Dbxref=GeneID:100119650%2CGenbank:NM_001168548.1%2CNASONIABASE:NV13384;Parent=rna-NM_001168548.1
NC_045758.1	BestRefSeq	exon	27412163	27412249	.	+	.	ID=exon-NM_001168548.1-2;Dbxref=GeneID:100119650%2CGenbank:NM_001168548.1%2CNASONIABASE:NV13384;Parent=rna-NM_001168548.1
NC_045758.1	BestRefSeq	exon	27412342	27412499	.	+	.	ID=exon-NM_001168548.1-3;Dbxref=GeneID:100119650%2CGenbank:NM_001168548.1%2CNASONIABASE:NV13384;Parent=rna-NM_001168548.1
NC_045758.1	BestRefSeq	exon	27411714	27411941	.	+	.	ID=exon-NM_001168548.1-1;Dbxref=GeneID:100119650%2CGenbank:NM_001168548.1%2CNASONIABASE:NV13384;Parent=rna-NM_001168548.1
NC_045758.1	Gnomon	mRNA	9353745	9355694	.	-	.	Name=XM_008209751.4;ID=rna-XM_008209751.4;Dbxref=GeneID:103316375%2CGenbank:XM_008209751.4;Parent=gene-LOC103316375
NC_045758.1	Gnomon	exon	21257247	21257732	.	+	.	ID=exon-XM_031924148.1-9;Dbxref=GeneID:100678088%2CGenbank:XM_031924148.1;Parent=rna-XM_031924148.1
NC_045758.1	Gnomon	exon	6494553	6494715	.	-	.	ID=exon-XM_001606288.5-6;Dbxref=GeneID:100122739%2CGenbank:XM_001606288.5%2CNASONIABASE:NV11221;Parent=rna-XM_001606288.5
NC_045758.1	Gnomon	exon	6494234	6494482	.	-	.	ID=exon-XM_001606288.5-7;Dbxref=GeneID:100122739%2CGenbank:XM_001606288.5%2CNASONIABASE:NV11221;Parent=rna-XM_001606288.5
NC_045758.1	Gnomon	exon	6495597	6495765	.	-	.	ID=exon-XM_001606288.5-2;Dbxref=GeneID:100122739%2CGenbank:XM_001606288.5%2CNASONIABASE:NV11221;Parent=rna-XM_001606288.5
NC_045758.1	Gnomon	exon	21256049	21256212	.	+	.	ID=exon-XM_031924148.1-3;Dbxref=GeneID:100678088%2CGenbank:XM_031924148.1;Parent=rna-XM_031924148.1
NC_045758.1	Gnomon	exon	6495341	6495527	.	-	.	ID=exon-XM_001606288.5-3;Dbxref=GeneID:100122739%2CGenbank:XM_001606288.5%2CNASONIABASE:NV11221;Parent=rna-XM_001606288.5
NC_045758.1	Gnomon	exon	21256292	21256485	.	+	.	ID=exon-XM_031924148.1-4;Dbxref=GeneID:100678088%2CGenbank:XM_031924148.1;Parent=rna-XM_031924148.1
NC_045758.1	Gnomon	exon	6495036	6495269	.	-	.	ID=exon-XM_001606288.5-4;Dbxref=GeneID:100122739%2CGenbank:XM_001606288.5%2CNASONIABASE:NV11221;Parent=rna-XM_001606288.5
NC_045758.1	Gnomon	exon	21238765	21239070	.	+	.	ID=exon-XM_031924148.1-1;Dbxref=GeneID:100678088%2CGenbank:XM_031924148.1;Parent=rna-XM_031924148.1
NC_045758.1	Gnomon	exon	6494790	6494962	.	-	.	ID=exon-XM_001606288.5-5;Dbxref=GeneID:100122739%2CGenbank:XM_001606288.5%2CNASONIABASE:NV11221;Parent=rna-XM_001606288.5
NC_045758.1	Gnomon	exon	21255823	21255975	.	+	.	ID=exon-XM_031924148.1-2;Dbxref=GeneID:100678088%2CGenbank:XM_031924148.1;Parent=rna-XM_031924148.1
NC_045758.1	Gnomon	exon	21256945	21257024	.	+	.	ID=exon-XM_031924148.1-7;Dbxref=GeneID:100678088%2CGenbank:XM_031924148.1;Parent=rna-XM_031924148.1
NC_045758.1	Gnomon	exon	33580798	33581577	.	-	.	ID=exon-XM_001604558.6-7;Dbxref=GeneID:100121023%2CGenbank:XM_001604558.6%2CNASONIABASE:NV15314;Parent=rna-XM_001604558.6
NC_045758.1	Gnomon	exon	21257094	21257163	.	+	.	ID=exon-XM_031924148.1-8;Dbxref=GeneID:100678088%2CGenbank:XM_031924148.1;Parent=rna-XM_031924148.1
NC_045758.1	Gnomon	exon	21256568	21256721	.	+	.	ID=exon-XM_031924148.1-5;Dbxref=GeneID:100678088%2CGenbank:XM_031924148.1;Parent=rna-XM_031924148.1
NC_045758.1	Gnomon	exon	33582066	33582426	.	-	.	ID=exon-XM_001604558.6-5;Dbxref=GeneID:100121023%2CGenbank:XM_001604558.6%2CNASONIABASE:NV15314;Parent=rna-XM_001604558.6
NC_045758.1	Gnomon	exon	6496018	6496181	.	-	.	ID=exon-XM_001606288.5-1;Dbxref=GeneID:100122739%2CGenbank:XM_001606288.5%2CNASONIABASE:NV11221;Parent=rna-XM_001606288.5
NC_045758.1	Gnomon	exon	21256779	21256872	.	+	.	ID=exon-XM_031924148.1-6;Dbxref=GeneID:100678088%2CGenbank:XM_031924148.1;Parent=rna-XM_031924148.1
NC_045758.1	Gnomon	exon	33581666	33581993	.	-	.	ID=exon-XM_001604558.6-6;Dbxref=GeneID:100121023%2CGenbank:XM_001604558.6%2CNASONIABASE:NV15314;Parent=rna-XM_001604558.6
NC_045758.1	Gnomon	CDS	14803576	14803692	.	+	0	Name=XP_032453561.1;ID=cds-XP_032453561.1;Dbxref=GeneID:100120196%2CGenbank:XP_032453561.1%2CNASONIABASE:NV13773;Parent=rna-XM_032597670.1
NC_045758.1	Gnomon	CDS	14804111	14804297	.	+	0	Name=XP_032453561.1;ID=cds-XP_032453561.1;Dbxref=GeneID:100120196%2CGenbank:XP_032453561.1%2CNASONIABASE:NV13773;Parent=rna-XM_032597670.1
NC_045758.1	Gnomon	CDS	14804577	14804959	.	+	0	Name=XP_032453561.1;ID=cds-XP_032453561.1;Dbxref=GeneID:100120196%2CGenbank:XP_032453561.1%2CNASONIABASE:NV13773;Parent=rna-XM_032597670.1
NC_045758.1	Gnomon	CDS	14805072	14805521	.	+	0	Name=XP_032453561.1;ID=cds-XP_032453561.1;Dbxref=GeneID:100120196%2CGenbank:XP_032453561.1%2CNASONIABASE:NV13773;Parent=rna-XM_032597670.1
NC_045758.1	Gnomon	CDS	14805746	14805882	.	+	0	Name=XP_032453561.1;ID=cds-XP_032453561.1;Dbxref=GeneID:100120196%2CGenbank:XP_032453561.1%2CNASONIABASE:NV13773;Parent=rna-XM_032597670.1
NC_045758.1	Gnomon	CDS	14806004	14806121	.	+	0	Name=XP_032453561.1;ID=cds-XP_032453561.1;Dbxref=GeneID:100120196%2CGenbank:XP_032453561.1%2CNASONIABASE:NV13773;Parent=rna-XM_032597670.1
NC_045758.1	Gnomon	CDS	14807273	14807386	.	+	0	Name=XP_032453561.1;ID=cds-XP_032453561.1;Dbxref=GeneID:100120196%2CGenbank:XP_032453561.1%2CNASONIABASE:NV13773;Parent=rna-XM_032597670.1
NC_045758.1	Gnomon	CDS	14807458	14807550	.	+	0	Name=XP_032453561.1;ID=cds-XP_032453561.1;Dbxref=GeneID:100120196%2CGenbank:XP_032453561.1%2CNASONIABASE:NV13773;Parent=rna-XM_032597670.1
NC_045758.1	Gnomon	CDS	14807753	14807948	.	+	0	Name=XP_032453561.1;ID=cds-XP_032453561.1;Dbxref=GeneID:100120196%2CGenbank:XP_032453561.1%2CNASONIABASE:NV13773;Parent=rna-XM_032597670.1
NC_045758.1	Gnomon	CDS	14808069	14808206	.	+	0	Name=XP_032453561.1;ID=cds-XP_032453561.1;Dbxref=GeneID:100120196%2CGenbank:XP_032453561.1%2CNASONIABASE:NV13773;Parent=rna-XM_032597670.1
NC_045758.1	Gnomon	CDS	14808293	14808364	.	+	0	Name=XP_032453561.1;ID=cds-XP_032453561.1;Dbxref=GeneID:100120196%2CGenbank:XP_032453561.1%2CNASONIABASE:NV13773;Parent=rna-XM_032597670.1
NC_045758.1	Gnomon	CDS	14815378	14815445	.	+	0	Name=XP_032453561.1;ID=cds-XP_032453561.1;Dbxref=GeneID:100120196%2CGenbank:XP_032453561.1%2CNASONIABASE:NV13773;Parent=rna-XM_032597670.1
NC_045758.1	Gnomon	CDS	14816134	14816262	.	+	0	Name=XP_032453561.1;ID=cds-XP_032453561.1;Dbxref=GeneID:100120196%2CGenbank:XP_032453561.1%2CNASONIABASE:NV13773;Parent=rna-XM_032597670.1
NC_045758.1	Gnomon	exon	9747266	9748210	.	-	.	ID=exon-XR_004226583.2-3;Dbxref=GeneID:116416088%2CGenbank:XR_004226583.2;Parent=rna-XR_004226583.2
NC_045758.1	Gnomon	exon	9750085	9750169	.	-	.	ID=exon-XR_004226583.2-1;Dbxref=GeneID:116416088%2CGenbank:XR_004226583.2;Parent=rna-XR_004226583.2
NC_045758.1	Gnomon	mRNA	34685932	34709731	.	-	.	Name=XM_032597575.1;ID=rna-XM_032597575.1;Dbxref=GeneID:100118396%2CGenbank:XM_032597575.1%2CNASONIABASE:NV15254;Parent=gene-LOC100118396
NC_045758.1	Gnomon	exon	9748283	9749081	.	-	.	ID=exon-XR_004226583.2-2;Dbxref=GeneID:116416088%2CGenbank:XR_004226583.2;Parent=rna-XR_004226583.2
NC_045758.1	BestRefSeq	CDS	30967216	30967332	.	+	0	Name=NP_001166052.1;ID=cds-NP_001166052.1;Dbxref=GeneID:100122322%2CGenbank:NP_001166052.1%2CNASONIABASE:NV14959;Note=The RefSeq protein has 1 substitution compared to this genomic sequence;Parent=rna-NM_001172581.1
NC_045758.1	BestRefSeq	CDS	30969029	30969122	.	+	0	Name=NP_001166052.1;ID=cds-NP_001166052.1;Dbxref=GeneID:100122322%2CGenbank:NP_001166052.1%2CNASONIABASE:NV14959;Note=The RefSeq protein has 1 substitution compared to this genomic sequence;Parent=rna-NM_001172581.1
NC_045758.1	BestRefSeq	CDS	30969202	30969323	.	+	0	Name=NP_001166052.1;ID=cds-NP_001166052.1;Dbxref=GeneID:100122322%2CGenbank:NP_001166052.1%2CNASONIABASE:NV14959;Note=The RefSeq protein has 1 substitution compared to this genomic sequence;Parent=rna-NM_001172581.1
NC_045758.1	BestRefSeq	CDS	30969407	30969511	.	+	0	Name=NP_001166052.1;ID=cds-NP_001166052.1;Dbxref=GeneID:100122322%2CGenbank:NP_001166052.1%2CNASONIABASE:NV14959;Note=The RefSeq protein has 1 substitution compared to this genomic sequence;Parent=rna-NM_001172581.1
NC_045758.1	BestRefSeq	CDS	30969603	30969736	.	+	0	Name=NP_001166052.1;ID=cds-NP_001166052.1;Dbxref=GeneID:100122322%2CGenbank:NP_001166052.1%2CNASONIABASE:NV14959;Note=The RefSeq protein has 1 substitution compared to this genomic sequence;Parent=rna-NM_001172581.1
NC_045758.1	BestRefSeq	CDS	30969812	30969945	.	+	0	Name=NP_001166052.1;ID=cds-NP_001166052.1;Dbxref=GeneID:100122322%2CGenbank:NP_001166052.1%2CNASONIABASE:NV14959;Note=The RefSeq protein has 1 substitution compared to this genomic sequence;Parent=rna-NM_001172581.1
NC_045758.1	BestRefSeq	CDS	30970033	30970223	.	+	0	Name=NP_001166052.1;ID=cds-NP_001166052.1;Dbxref=GeneID:100122322%2CGenbank:NP_001166052.1%2CNASONIABASE:NV14959;Note=The RefSeq protein has 1 substitution compared to this genomic sequence;Parent=rna-NM_001172581.1
NC_045758.1	BestRefSeq	CDS	30970342	30970476	.	+	0	Name=NP_001166052.1;ID=cds-NP_001166052.1;Dbxref=GeneID:100122322%2CGenbank:NP_001166052.1%2CNASONIABASE:NV14959;Note=The RefSeq protein has 1 substitution compared to this genomic sequence;Parent=rna-NM_001172581.1
NC_045758.1	BestRefSeq	CDS	30970551	30970775	.	+	0	Name=NP_001166052.1;ID=cds-NP_001166052.1;Dbxref=GeneID:100122322%2CGenbank:NP_001166052.1%2CNASONIABASE:NV14959;Note=The RefSeq protein has 1 substitution compared to this genomic sequence;Parent=rna-NM_001172581.1
NC_045758.1	BestRefSeq	CDS	30970850	30971146	.	+	0	Name=NP_001166052.1;ID=cds-NP_001166052.1;Dbxref=GeneID:100122322%2CGenbank:NP_001166052.1%2CNASONIABASE:NV14959;Note=The RefSeq protein has 1 substitution compared to this genomic sequence;Parent=rna-NM_001172581.1
NC_045758.1	Gnomon	exon	29776308	29776464	.	-	.	ID=exon-XM_001604993.6-1;Dbxref=GeneID:100121428%2CGenbank:XM_001604993.6%2CNASONIABASE:NV14614;Parent=rna-XM_001604993.6
NC_045758.1	Gnomon	CDS	11893971	11894112	.	-	0	Name=XP_031779358.1;ID=cds-XP_031779358.1;Dbxref=GeneID:100123360%2CGenbank:XP_031779358.1%2CNASONIABASE:NV11747;Parent=rna-XM_031923498.1
NC_045758.1	Gnomon	CDS	11893315	11893763	.	-	0	Name=XP_031779358.1;ID=cds-XP_031779358.1;Dbxref=GeneID:100123360%2CGenbank:XP_031779358.1%2CNASONIABASE:NV11747;Parent=rna-XM_031923498.1
NC_045758.1	Gnomon	CDS	11893013	11893258	.	-	0	Name=XP_031779358.1;ID=cds-XP_031779358.1;Dbxref=GeneID:100123360%2CGenbank:XP_031779358.1%2CNASONIABASE:NV11747;Parent=rna-XM_031923498.1
NC_045758.1	Gnomon	CDS	11892874	11892945	.	-	0	Name=XP_031779358.1;ID=cds-XP_031779358.1;Dbxref=GeneID:100123360%2CGenbank:XP_031779358.1%2CNASONIABASE:NV11747;Parent=rna-XM_031923498.1
NC_045758.1	Gnomon	CDS	11892529	11892804	.	-	0	Name=XP_031779358.1;ID=cds-XP_031779358.1;Dbxref=GeneID:100123360%2CGenbank:XP_031779358.1%2CNASONIABASE:NV11747;Parent=rna-XM_031923498.1
NC_045758.1	Gnomon	CDS	11892174	11892455	.	-	0	Name=XP_031779358.1;ID=cds-XP_031779358.1;Dbxref=GeneID:100123360%2CGenbank:XP_031779358.1%2CNASONIABASE:NV11747;Parent=rna-XM_031923498.1
NC_045758.1	Gnomon	CDS	11892038	11892099	.	-	0	Name=XP_031779358.1;ID=cds-XP_031779358.1;Dbxref=GeneID:100123360%2CGenbank:XP_031779358.1%2CNASONIABASE:NV11747;Parent=rna-XM_031923498.1
NC_045758.1	Gnomon	CDS	11891599	11891719	.	-	0	Name=XP_031779358.1;ID=cds-XP_031779358.1;Dbxref=GeneID:100123360%2CGenbank:XP_031779358.1%2CNASONIABASE:NV11747;Parent=rna-XM_031923498.1
NC_045758.1	Gnomon	mRNA	13252333	13254321	.	-	.	Name=XM_016982645.3;ID=rna-XM_016982645.3;Dbxref=GeneID:100122222%2CGenbank:XM_016982645.3%2CNASONIABASE:NV11665;Parent=gene-LOC100122222
NC_045758.1	Gnomon	exon	29775205	29776070	.	-	.	ID=exon-XM_001604993.6-2;Dbxref=GeneID:100121428%2CGenbank:XM_001604993.6%2CNASONIABASE:NV14614;Parent=rna-XM_001604993.6
NC_045758.1	Gnomon	exon	29773695	29775127	.	-	.	ID=exon-XM_001604993.6-3;Dbxref=GeneID:100121428%2CGenbank:XM_001604993.6%2CNASONIABASE:NV14614;Parent=rna-XM_001604993.6
NC_045758.1	Gnomon	exon	29773045	29773611	.	-	.	ID=exon-XM_001604993.6-4;Dbxref=GeneID:100121428%2CGenbank:XM_001604993.6%2CNASONIABASE:NV14614;Parent=rna-XM_001604993.6
NC_045758.1	Gnomon	exon	29771886	29772964	.	-	.	ID=exon-XM_001604993.6-5;Dbxref=GeneID:100121428%2CGenbank:XM_001604993.6%2CNASONIABASE:NV14614;Parent=rna-XM_001604993.6
NC_045758.1	Gnomon	exon	5219894	5220082	.	-	.	ID=exon-XM_032596959.1-14;Dbxref=GeneID:100121997%2CGenbank:XM_032596959.1%2CNASONIABASE:NV11173;Parent=rna-XM_032596959.1
NC_045758.1	Gnomon	exon	5219659	5219815	.	-	.	ID=exon-XM_032596959.1-15;Dbxref=GeneID:100121997%2CGenbank:XM_032596959.1%2CNASONIABASE:NV11173;Parent=rna-XM_032596959.1
NC_045758.1	Gnomon	exon	5220604	5220798	.	-	.	ID=exon-XM_032596959.1-12;Dbxref=GeneID:100121997%2CGenbank:XM_032596959.1%2CNASONIABASE:NV11173;Parent=rna-XM_032596959.1
NC_045758.1	Gnomon	exon	5220164	5220466	.	-	.	ID=exon-XM_032596959.1-13;Dbxref=GeneID:100121997%2CGenbank:XM_032596959.1%2CNASONIABASE:NV11173;Parent=rna-XM_032596959.1
NC_045758.1	Gnomon	exon	5218348	5218615	.	-	.	ID=exon-XM_032596959.1-18;Dbxref=GeneID:100121997%2CGenbank:XM_032596959.1%2CNASONIABASE:NV11173;Parent=rna-XM_032596959.1
NC_045758.1	Gnomon	exon	5217065	5218132	.	-	.	ID=exon-XM_032596959.1-19;Dbxref=GeneID:100121997%2CGenbank:XM_032596959.1%2CNASONIABASE:NV11173;Parent=rna-XM_032596959.1
NC_045758.1	Gnomon	exon	5218986	5219336	.	-	.	ID=exon-XM_032596959.1-16;Dbxref=GeneID:100121997%2CGenbank:XM_032596959.1%2CNASONIABASE:NV11173;Parent=rna-XM_032596959.1
NC_045758.1	Gnomon	exon	5218768	5218895	.	-	.	ID=exon-XM_032596959.1-17;Dbxref=GeneID:100121997%2CGenbank:XM_032596959.1%2CNASONIABASE:NV11173;Parent=rna-XM_032596959.1
NC_045758.1	Gnomon	mRNA	24908375	24915531	.	+	.	Name=XM_016981911.2;ID=rna-XM_016981911.2;Dbxref=GeneID:103318128%2CGenbank:XM_016981911.2;Parent=gene-LOC103318128
NC_045758.1	Gnomon	CDS	12266834	12266935	.	-	0	Name=XP_032452480.1;ID=cds-XP_032452480.1;Dbxref=GeneID:100122951%2CGenbank:XP_032452480.1%2CNASONIABASE:NV11702;Parent=rna-XM_032596589.1
NC_045758.1	Gnomon	CDS	12266606	12266773	.	-	0	Name=XP_032452480.1;ID=cds-XP_032452480.1;Dbxref=GeneID:100122951%2CGenbank:XP_032452480.1%2CNASONIABASE:NV11702;Parent=rna-XM_032596589.1
NC_045758.1	Gnomon	CDS	12266402	12266520	.	-	0	Name=XP_032452480.1;ID=cds-XP_032452480.1;Dbxref=GeneID:100122951%2CGenbank:XP_032452480.1%2CNASONIABASE:NV11702;Parent=rna-XM_032596589.1
NC_045758.1	Gnomon	CDS	12265993	12266326	.	-	0	Name=XP_032452480.1;ID=cds-XP_032452480.1;Dbxref=GeneID:100122951%2CGenbank:XP_032452480.1%2CNASONIABASE:NV11702;Parent=rna-XM_032596589.1
NC_045758.1	Gnomon	CDS	12265328	12265432	.	-	0	Name=XP_032452480.1;ID=cds-XP_032452480.1;Dbxref=GeneID:100122951%2CGenbank:XP_032452480.1%2CNASONIABASE:NV11702;Parent=rna-XM_032596589.1
NC_045758.1	Gnomon	CDS	12265068	12265250	.	-	0	Name=XP_032452480.1;ID=cds-XP_032452480.1;Dbxref=GeneID:100122951%2CGenbank:XP_032452480.1%2CNASONIABASE:NV11702;Parent=rna-XM_032596589.1
NC_045758.1	Gnomon	mRNA	27709203	27716389	.	-	.	Name=XM_032596497.1;ID=rna-XM_032596497.1;Dbxref=GeneID:100118500%2CGenbank:XM_032596497.1%2CNASONIABASE:NV13358;Parent=gene-LOC100118500
NC_045758.1	Gnomon	exon	28573012	28573290	.	+	.	ID=exon-XM_031924511.2-2;Dbxref=GeneID:100119446%2CGenbank:XM_031924511.2%2CNASONIABASE:NV14571;Parent=rna-XM_031924511.2
NC_045758.1	Gnomon	exon	28573418	28573466	.	+	.	ID=exon-XM_031924511.2-3;Dbxref=GeneID:100119446%2CGenbank:XM_031924511.2%2CNASONIABASE:NV14571;Parent=rna-XM_031924511.2
NC_045758.1	Gnomon	exon	28568366	28568567	.	+	.	ID=exon-XM_031924511.2-1;Dbxref=GeneID:100119446%2CGenbank:XM_031924511.2%2CNASONIABASE:NV14571;Parent=rna-XM_031924511.2
NC_045758.1	Gnomon	exon	28576611	28576790	.	+	.	ID=exon-XM_031924511.2-6;Dbxref=GeneID:100119446%2CGenbank:XM_031924511.2%2CNASONIABASE:NV14571;Parent=rna-XM_031924511.2
NC_045758.1	Gnomon	exon	28577283	28577360	.	+	.	ID=exon-XM_031924511.2-7;Dbxref=GeneID:100119446%2CGenbank:XM_031924511.2%2CNASONIABASE:NV14571;Parent=rna-XM_031924511.2
NC_045758.1	Gnomon	exon	28575186	28575434	.	+	.	ID=exon-XM_031924511.2-4;Dbxref=GeneID:100119446%2CGenbank:XM_031924511.2%2CNASONIABASE:NV14571;Parent=rna-XM_031924511.2
NC_045758.1	Gnomon	exon	28575517	28576173	.	+	.	ID=exon-XM_031924511.2-5;Dbxref=GeneID:100119446%2CGenbank:XM_031924511.2%2CNASONIABASE:NV14571;Parent=rna-XM_031924511.2
NC_045758.1	Gnomon	exon	28577794	28577889	.	+	.	ID=exon-XM_031924511.2-8;Dbxref=GeneID:100119446%2CGenbank:XM_031924511.2%2CNASONIABASE:NV14571;Parent=rna-XM_031924511.2
NC_045758.1	Gnomon	exon	28577971	28578072	.	+	.	ID=exon-XM_031924511.2-9;Dbxref=GeneID:100119446%2CGenbank:XM_031924511.2%2CNASONIABASE:NV14571;Parent=rna-XM_031924511.2
NC_045758.1	Gnomon	mRNA	12902270	12906623	.	-	.	Name=XM_031923244.2;ID=rna-XM_031923244.2;Dbxref=GeneID:100122692%2CGenbank:XM_031923244.2%2CNASONIABASE:NV11689;Parent=gene-LOC100122692
NC_045758.1	Gnomon	mRNA	27780283	27788714	.	-	.	Name=XM_032596507.1;ID=rna-XM_032596507.1;Dbxref=GeneID:100118313%2CGenbank:XM_032596507.1%2CNASONIABASE:NV13352;Parent=gene-LOC100118313
NC_045758.1	Gnomon	mRNA	27415051	27423511	.	-	.	Name=XM_016982406.3;ID=rna-XM_016982406.3;Dbxref=GeneID:100119610%2CGenbank:XM_016982406.3%2CNASONIABASE:NV13383;Parent=gene-LOC100119610
NC_045758.1	Gnomon	CDS	8227380	8227398	.	+	0	Name=XP_031779692.1;ID=cds-XP_031779692.1;Dbxref=GeneID:103316393%2CGenbank:XP_031779692.1;Parent=rna-XM_031923832.2
NC_045758.1	Gnomon	CDS	8232826	8233072	.	+	0	Name=XP_031779692.1;ID=cds-XP_031779692.1;Dbxref=GeneID:103316393%2CGenbank:XP_031779692.1;Parent=rna-XM_031923832.2
NC_045758.1	Gnomon	CDS	8235463	8235588	.	+	0	Name=XP_031779692.1;ID=cds-XP_031779692.1;Dbxref=GeneID:103316393%2CGenbank:XP_031779692.1;Parent=rna-XM_031923832.2
NC_045758.1	Gnomon	CDS	8235827	8235957	.	+	0	Name=XP_031779692.1;ID=cds-XP_031779692.1;Dbxref=GeneID:103316393%2CGenbank:XP_031779692.1;Parent=rna-XM_031923832.2
NC_045758.1	Gnomon	CDS	8236071	8236198	.	+	0	Name=XP_031779692.1;ID=cds-XP_031779692.1;Dbxref=GeneID:103316393%2CGenbank:XP_031779692.1;Parent=rna-XM_031923832.2
NC_045758.1	Gnomon	CDS	8247704	8247820	.	+	0	Name=XP_031779692.1;ID=cds-XP_031779692.1;Dbxref=GeneID:103316393%2CGenbank:XP_031779692.1;Parent=rna-XM_031923832.2
NC_045758.1	Gnomon	exon	15888657	15888798	.	+	.	ID=exon-XM_016987103.2-9;Dbxref=GeneID:100121627%2CGenbank:XM_016987103.2%2CNASONIABASE:NV13830;Parent=rna-XM_016987103.2
NC_045758.1	Gnomon	CDS	31751740	31751866	.	-	0	Name=XP_008204913.1;ID=cds-XP_008204913.1;Dbxref=GeneID:100680464%2CGenbank:XP_008204913.1;Parent=rna-XM_008206691.4
NC_045758.1	Gnomon	CDS	31749594	31750072	.	-	0	Name=XP_008204913.1;ID=cds-XP_008204913.1;Dbxref=GeneID:100680464%2CGenbank:XP_008204913.1;Parent=rna-XM_008206691.4
NC_045758.1	Gnomon	CDS	31749318	31749507	.	-	0	Name=XP_008204913.1;ID=cds-XP_008204913.1;Dbxref=GeneID:100680464%2CGenbank:XP_008204913.1;Parent=rna-XM_008206691.4
NC_045758.1	Gnomon	CDS	31748889	31749046	.	-	0	Name=XP_008204913.1;ID=cds-XP_008204913.1;Dbxref=GeneID:100680464%2CGenbank:XP_008204913.1;Parent=rna-XM_008206691.4
NC_045758.1	Gnomon	CDS	31748558	31748808	.	-	0	Name=XP_008204913.1;ID=cds-XP_008204913.1;Dbxref=GeneID:100680464%2CGenbank:XP_008204913.1;Parent=rna-XM_008206691.4
NC_045758.1	Gnomon	CDS	31748242	31748482	.	-	0	Name=XP_008204913.1;ID=cds-XP_008204913.1;Dbxref=GeneID:100680464%2CGenbank:XP_008204913.1;Parent=rna-XM_008206691.4
NC_045758.1	Gnomon	CDS	31747953	31748148	.	-	0	Name=XP_008204913.1;ID=cds-XP_008204913.1;Dbxref=GeneID:100680464%2CGenbank:XP_008204913.1;Parent=rna-XM_008206691.4
NC_045758.1	Gnomon	CDS	31744077	31747864	.	-	0	Name=XP_008204913.1;ID=cds-XP_008204913.1;Dbxref=GeneID:100680464%2CGenbank:XP_008204913.1;Parent=rna-XM_008206691.4
NC_045758.1	Gnomon	CDS	22953793	22954209	.	+	0	Name=XP_016838039.1;ID=cds-XP_016838039.1;Dbxref=GeneID:100120071%2CGenbank:XP_016838039.1%2CNASONIABASE:NV13187;Parent=rna-XM_016982550.3
NC_045758.1	Gnomon	CDS	22954297	22954455	.	+	0	Name=XP_016838039.1;ID=cds-XP_016838039.1;Dbxref=GeneID:100120071%2CGenbank:XP_016838039.1%2CNASONIABASE:NV13187;Parent=rna-XM_016982550.3
NC_045758.1	Gnomon	CDS	22954545	22954621	.	+	0	Name=XP_016838039.1;ID=cds-XP_016838039.1;Dbxref=GeneID:100120071%2CGenbank:XP_016838039.1%2CNASONIABASE:NV13187;Parent=rna-XM_016982550.3
NC_045758.1	Gnomon	CDS	22954696	22954762	.	+	0	Name=XP_016838039.1;ID=cds-XP_016838039.1;Dbxref=GeneID:100120071%2CGenbank:XP_016838039.1%2CNASONIABASE:NV13187;Parent=rna-XM_016982550.3
NC_045758.1	Gnomon	CDS	22954842	22954987	.	+	0	Name=XP_016838039.1;ID=cds-XP_016838039.1;Dbxref=GeneID:100120071%2CGenbank:XP_016838039.1%2CNASONIABASE:NV13187;Parent=rna-XM_016982550.3
NC_045758.1	Gnomon	CDS	22955067	22955187	.	+	0	Name=XP_016838039.1;ID=cds-XP_016838039.1;Dbxref=GeneID:100120071%2CGenbank:XP_016838039.1%2CNASONIABASE:NV13187;Parent=rna-XM_016982550.3
NC_045758.1	Gnomon	CDS	22955262	22955432	.	+	0	Name=XP_016838039.1;ID=cds-XP_016838039.1;Dbxref=GeneID:100120071%2CGenbank:XP_016838039.1%2CNASONIABASE:NV13187;Parent=rna-XM_016982550.3
NC_045758.1	Gnomon	CDS	22956770	22956867	.	+	0	Name=XP_016838039.1;ID=cds-XP_016838039.1;Dbxref=GeneID:100120071%2CGenbank:XP_016838039.1%2CNASONIABASE:NV13187;Parent=rna-XM_016982550.3
NC_045758.1	Gnomon	CDS	22958445	22958493	.	+	0	Name=XP_016838039.1;ID=cds-XP_016838039.1;Dbxref=GeneID:100120071%2CGenbank:XP_016838039.1%2CNASONIABASE:NV13187;Parent=rna-XM_016982550.3
NC_045758.1	Gnomon	CDS	22958582	22958671	.	+	0	Name=XP_016838039.1;ID=cds-XP_016838039.1;Dbxref=GeneID:100120071%2CGenbank:XP_016838039.1%2CNASONIABASE:NV13187;Parent=rna-XM_016982550.3
NC_045758.1	Gnomon	CDS	22958745	22958831	.	+	0	Name=XP_016838039.1;ID=cds-XP_016838039.1;Dbxref=GeneID:100120071%2CGenbank:XP_016838039.1%2CNASONIABASE:NV13187;Parent=rna-XM_016982550.3
NC_045758.1	Gnomon	CDS	22958913	22959071	.	+	0	Name=XP_016838039.1;ID=cds-XP_016838039.1;Dbxref=GeneID:100120071%2CGenbank:XP_016838039.1%2CNASONIABASE:NV13187;Parent=rna-XM_016982550.3
NC_045758.1	Gnomon	CDS	22959161	22959313	.	+	0	Name=XP_016838039.1;ID=cds-XP_016838039.1;Dbxref=GeneID:100120071%2CGenbank:XP_016838039.1%2CNASONIABASE:NV13187;Parent=rna-XM_016982550.3
NC_045758.1	Gnomon	CDS	22959397	22959505	.	+	0	Name=XP_016838039.1;ID=cds-XP_016838039.1;Dbxref=GeneID:100120071%2CGenbank:XP_016838039.1%2CNASONIABASE:NV13187;Parent=rna-XM_016982550.3
NC_045758.1	Gnomon	CDS	22959605	22959920	.	+	0	Name=XP_016838039.1;ID=cds-XP_016838039.1;Dbxref=GeneID:100120071%2CGenbank:XP_016838039.1%2CNASONIABASE:NV13187;Parent=rna-XM_016982550.3
NC_045758.1	Gnomon	CDS	22960012	22960339	.	+	0	Name=XP_016838039.1;ID=cds-XP_016838039.1;Dbxref=GeneID:100120071%2CGenbank:XP_016838039.1%2CNASONIABASE:NV13187;Parent=rna-XM_016982550.3
NC_045758.1	Gnomon	exon	15887365	15887482	.	+	.	ID=exon-XM_016987103.2-7;Dbxref=GeneID:100121627%2CGenbank:XM_016987103.2%2CNASONIABASE:NV13830;Parent=rna-XM_016987103.2
NC_045758.1	Gnomon	exon	15887559	15887671	.	+	.	ID=exon-XM_016987103.2-8;Dbxref=GeneID:100121627%2CGenbank:XM_016987103.2%2CNASONIABASE:NV13830;Parent=rna-XM_016987103.2
NC_045758.1	Gnomon	mRNA	19549971	19551819	.	+	.	Name=XM_031922892.1;ID=rna-XM_031922892.1;Dbxref=GeneID:103317100%2CGenbank:XM_031922892.1;Parent=gene-LOC103317100
NC_045758.1	Gnomon	exon	15884741	15884939	.	+	.	ID=exon-XM_016987103.2-1;Dbxref=GeneID:100121627%2CGenbank:XM_016987103.2%2CNASONIABASE:NV13830;Parent=rna-XM_016987103.2
NC_045758.1	Gnomon	CDS	2605990	2606013	.	+	0	Name=XP_032453072.1;ID=cds-XP_032453072.1;Dbxref=GeneID:100117115%2CGenbank:XP_032453072.1%2CNASONIABASE:NV11047;Parent=rna-XM_032597181.1
NC_045758.1	Gnomon	CDS	2606094	2606262	.	+	0	Name=XP_032453072.1;ID=cds-XP_032453072.1;Dbxref=GeneID:100117115%2CGenbank:XP_032453072.1%2CNASONIABASE:NV11047;Parent=rna-XM_032597181.1
NC_045758.1	Gnomon	CDS	2606408	2606808	.	+	0	Name=XP_032453072.1;ID=cds-XP_032453072.1;Dbxref=GeneID:100117115%2CGenbank:XP_032453072.1%2CNASONIABASE:NV11047;Parent=rna-XM_032597181.1
NC_045758.1	Gnomon	CDS	2606882	2606944	.	+	0	Name=XP_032453072.1;ID=cds-XP_032453072.1;Dbxref=GeneID:100117115%2CGenbank:XP_032453072.1%2CNASONIABASE:NV11047;Parent=rna-XM_032597181.1
NC_045758.1	Gnomon	CDS	2607020	2607217	.	+	0	Name=XP_032453072.1;ID=cds-XP_032453072.1;Dbxref=GeneID:100117115%2CGenbank:XP_032453072.1%2CNASONIABASE:NV11047;Parent=rna-XM_032597181.1
NC_045758.1	Gnomon	exon	15885641	15885821	.	+	.	ID=exon-XM_016987103.2-2;Dbxref=GeneID:100121627%2CGenbank:XM_016987103.2%2CNASONIABASE:NV13830;Parent=rna-XM_016987103.2
NC_045758.1	Gnomon	exon	5225471	5225919	.	-	.	ID=exon-XM_032596959.1-10;Dbxref=GeneID:100121997%2CGenbank:XM_032596959.1%2CNASONIABASE:NV11173;Parent=rna-XM_032596959.1
NC_045758.1	Gnomon	exon	15886876	15887013	.	+	.	ID=exon-XM_016987103.2-5;Dbxref=GeneID:100121627%2CGenbank:XM_016987103.2%2CNASONIABASE:NV13830;Parent=rna-XM_016987103.2
NC_045758.1	Gnomon	exon	5221287	5225381	.	-	.	ID=exon-XM_032596959.1-11;Dbxref=GeneID:100121997%2CGenbank:XM_032596959.1%2CNASONIABASE:NV11173;Parent=rna-XM_032596959.1
NC_045758.1	Gnomon	exon	15887087	15887241	.	+	.	ID=exon-XM_016987103.2-6;Dbxref=GeneID:100121627%2CGenbank:XM_016987103.2%2CNASONIABASE:NV13830;Parent=rna-XM_016987103.2
NC_045758.1	Gnomon	exon	15886209	15886369	.	+	.	ID=exon-XM_016987103.2-3;Dbxref=GeneID:100121627%2CGenbank:XM_016987103.2%2CNASONIABASE:NV13830;Parent=rna-XM_016987103.2
NC_045758.1	Gnomon	exon	15886442	15886600	.	+	.	ID=exon-XM_016987103.2-4;Dbxref=GeneID:100121627%2CGenbank:XM_016987103.2%2CNASONIABASE:NV13830;Parent=rna-XM_016987103.2
NC_045758.1	Gnomon	mRNA	340030	354838	.	+	.	Name=XM_003424793.3;ID=rna-XM_003424793.3;Dbxref=GeneID:100679231%2CGenbank:XM_003424793.3;Parent=gene-LOC100679231
NC_045758.1	Gnomon	CDS	9742960	9743178	.	+	0	Name=XP_001599509.1;ID=cds-XP_001599509.1;Dbxref=GeneID:100114558%2CGenbank:XP_001599509.1%2CNASONIABASE:NV15854;Parent=rna-XM_001599459.5
NC_045758.1	Gnomon	CDS	9743487	9743623	.	+	0	Name=XP_001599509.1;ID=cds-XP_001599509.1;Dbxref=GeneID:100114558%2CGenbank:XP_001599509.1%2CNASONIABASE:NV15854;Parent=rna-XM_001599459.5
NC_045758.1	Gnomon	CDS	9744015	9744063	.	+	0	Name=XP_001599509.1;ID=cds-XP_001599509.1;Dbxref=GeneID:100114558%2CGenbank:XP_001599509.1%2CNASONIABASE:NV15854;Parent=rna-XM_001599459.5
NC_045758.1	Gnomon	mRNA	9291350	9332319	.	+	.	Name=XM_031922652.2;ID=rna-XM_031922652.2;Dbxref=GeneID:100678037%2CGenbank:XM_031922652.2;Parent=gene-LOC100678037
NC_045758.1	Gnomon	exon	13704845	13705347	.	-	.	ID=exon-XM_008214251.3-1;Dbxref=GeneID:103317195%2CGenbank:XM_008214251.3;Parent=rna-XM_008214251.3
NC_045758.1	Gnomon	exon	13704209	13704780	.	-	.	ID=exon-XM_008214251.3-2;Dbxref=GeneID:103317195%2CGenbank:XM_008214251.3;Parent=rna-XM_008214251.3
NC_045758.1	Gnomon	CDS	34876781	34877560	.	-	0	Name=XP_032453468.1;ID=cds-XP_032453468.1;Dbxref=GeneID:103317897%2CGenbank:XP_032453468.1;Parent=rna-XM_032597577.1
NC_045758.1	Gnomon	exon	10689826	10689905	.	+	.	ID=exon-XM_001607818.5-2;Dbxref=GeneID:100120493%2CGenbank:XM_001607818.5%2CNASONIABASE:NV11807;Parent=rna-XM_001607818.5
NC_045758.1	Gnomon	exon	10689984	10690102	.	+	.	ID=exon-XM_001607818.5-3;Dbxref=GeneID:100120493%2CGenbank:XM_001607818.5%2CNASONIABASE:NV11807;Parent=rna-XM_001607818.5
NC_045758.1	Gnomon	exon	10690179	10690315	.	+	.	ID=exon-XM_001607818.5-4;Dbxref=GeneID:100120493%2CGenbank:XM_001607818.5%2CNASONIABASE:NV11807;Parent=rna-XM_001607818.5
NC_045758.1	Gnomon	exon	10690391	10690505	.	+	.	ID=exon-XM_001607818.5-5;Dbxref=GeneID:100120493%2CGenbank:XM_001607818.5%2CNASONIABASE:NV11807;Parent=rna-XM_001607818.5
NC_045758.1	Gnomon	exon	10690581	10691148	.	+	.	ID=exon-XM_001607818.5-6;Dbxref=GeneID:100120493%2CGenbank:XM_001607818.5%2CNASONIABASE:NV11807;Parent=rna-XM_001607818.5
NC_045758.1	Gnomon	exon	10691233	10691623	.	+	.	ID=exon-XM_001607818.5-7;Dbxref=GeneID:100120493%2CGenbank:XM_001607818.5%2CNASONIABASE:NV11807;Parent=rna-XM_001607818.5
NC_045758.1	Gnomon	CDS	5011665	5011842	.	-	0	Name=XP_032452876.1;ID=cds-XP_032452876.1;Dbxref=GeneID:100114203%2CGenbank:XP_032452876.1%2CNASONIABASE:NV11147;Parent=rna-XM_032596985.1
NC_045758.1	Gnomon	CDS	5011554	5011597	.	-	0	Name=XP_032452876.1;ID=cds-XP_032452876.1;Dbxref=GeneID:100114203%2CGenbank:XP_032452876.1%2CNASONIABASE:NV11147;Parent=rna-XM_032596985.1
NC_045758.1	Gnomon	CDS	34636653	34636842	.	+	0	Name=XP_008216235.1;ID=cds-XP_008216235.1;Dbxref=GeneID:100678661%2CGenbank:XP_008216235.1;Parent=rna-XM_008218013.4
NC_045758.1	Gnomon	CDS	34636916	34637336	.	+	0	Name=XP_008216235.1;ID=cds-XP_008216235.1;Dbxref=GeneID:100678661%2CGenbank:XP_008216235.1;Parent=rna-XM_008218013.4
NC_045758.1	Gnomon	CDS	34637500	34637609	.	+	0	Name=XP_008216235.1;ID=cds-XP_008216235.1;Dbxref=GeneID:100678661%2CGenbank:XP_008216235.1;Parent=rna-XM_008218013.4
NC_045758.1	Gnomon	CDS	34637694	34637815	.	+	0	Name=XP_008216235.1;ID=cds-XP_008216235.1;Dbxref=GeneID:100678661%2CGenbank:XP_008216235.1;Parent=rna-XM_008218013.4
NC_045758.1	Gnomon	CDS	34637899	34638047	.	+	0	Name=XP_008216235.1;ID=cds-XP_008216235.1;Dbxref=GeneID:100678661%2CGenbank:XP_008216235.1;Parent=rna-XM_008218013.4
NC_045758.1	Gnomon	CDS	34638126	34638181	.	+	0	Name=XP_008216235.1;ID=cds-XP_008216235.1;Dbxref=GeneID:100678661%2CGenbank:XP_008216235.1;Parent=rna-XM_008218013.4
NC_045758.1	Gnomon	CDS	34638260	34638392	.	+	0	Name=XP_008216235.1;ID=cds-XP_008216235.1;Dbxref=GeneID:100678661%2CGenbank:XP_008216235.1;Parent=rna-XM_008218013.4
NC_045758.1	Gnomon	CDS	34638464	34638671	.	+	0	Name=XP_008216235.1;ID=cds-XP_008216235.1;Dbxref=GeneID:100678661%2CGenbank:XP_008216235.1;Parent=rna-XM_008218013.4
NC_045758.1	Gnomon	CDS	34638763	34638990	.	+	0	Name=XP_008216235.1;ID=cds-XP_008216235.1;Dbxref=GeneID:100678661%2CGenbank:XP_008216235.1;Parent=rna-XM_008218013.4
NC_045758.1	Gnomon	CDS	34639071	34639153	.	+	0	Name=XP_008216235.1;ID=cds-XP_008216235.1;Dbxref=GeneID:100678661%2CGenbank:XP_008216235.1;Parent=rna-XM_008218013.4
NC_045758.1	Gnomon	CDS	34639237	34639366	.	+	0	Name=XP_008216235.1;ID=cds-XP_008216235.1;Dbxref=GeneID:100678661%2CGenbank:XP_008216235.1;Parent=rna-XM_008218013.4
NC_045758.1	Gnomon	exon	31478494	31478750	.	+	.	ID=exon-XM_031924535.2-2;Dbxref=GeneID:100121612%2CGenbank:XM_031924535.2%2CNASONIABASE:NV14925;Parent=rna-XM_031924535.2
NC_045758.1	Gnomon	exon	31525954	31526309	.	+	.	ID=exon-XM_031924535.2-3;Dbxref=GeneID:100121612%2CGenbank:XM_031924535.2%2CNASONIABASE:NV14925;Parent=rna-XM_031924535.2
NC_045758.1	Gnomon	exon	31527106	31527438	.	+	.	ID=exon-XM_031924535.2-4;Dbxref=GeneID:100121612%2CGenbank:XM_031924535.2%2CNASONIABASE:NV14925;Parent=rna-XM_031924535.2
NC_045758.1	Gnomon	exon	31527556	31527977	.	+	.	ID=exon-XM_031924535.2-5;Dbxref=GeneID:100121612%2CGenbank:XM_031924535.2%2CNASONIABASE:NV14925;Parent=rna-XM_031924535.2
NC_045758.1	Gnomon	exon	14230363	14230591	.	-	.	ID=exon-XM_032597617.1-9;Dbxref=GeneID:100121084%2CGenbank:XM_032597617.1%2CNASONIABASE:NV11612;Parent=rna-XM_032597617.1
NC_045758.1	Gnomon	exon	31476885	31477218	.	+	.	ID=exon-XM_031924535.2-1;Dbxref=GeneID:100121612%2CGenbank:XM_031924535.2%2CNASONIABASE:NV14925;Parent=rna-XM_031924535.2
NC_045758.1	Gnomon	exon	14231079	14231736	.	-	.	ID=exon-XM_032597617.1-7;Dbxref=GeneID:100121084%2CGenbank:XM_032597617.1%2CNASONIABASE:NV11612;Parent=rna-XM_032597617.1
NC_045758.1	Gnomon	exon	14230675	14231007	.	-	.	ID=exon-XM_032597617.1-8;Dbxref=GeneID:100121084%2CGenbank:XM_032597617.1%2CNASONIABASE:NV11612;Parent=rna-XM_032597617.1
NC_045758.1	Gnomon	exon	14232027	14232083	.	-	.	ID=exon-XM_032597617.1-5;Dbxref=GeneID:100121084%2CGenbank:XM_032597617.1%2CNASONIABASE:NV11612;Parent=rna-XM_032597617.1
NC_045758.1	Gnomon	CDS	29333654	29334055	.	-	0	Name=XP_003425836.1;ID=cds-XP_003425836.1;Dbxref=GeneID:100120478%2CGenbank:XP_003425836.1%2CNASONIABASE:NV14589;Parent=rna-XM_003425788.2
NC_045758.1	Gnomon	exon	14231819	14231946	.	-	.	ID=exon-XM_032597617.1-6;Dbxref=GeneID:100121084%2CGenbank:XM_032597617.1%2CNASONIABASE:NV11612;Parent=rna-XM_032597617.1
NC_045758.1	Gnomon	CDS	27505460	27505600	.	+	0	Name=XP_003425200.1;ID=cds-XP_003425200.1;Dbxref=GeneID:100119050%2CGenbank:XP_003425200.1%2CNASONIABASE:NV13369;Parent=rna-XM_003425152.5
NC_045758.1	Gnomon	CDS	27505698	27505904	.	+	0	Name=XP_003425200.1;ID=cds-XP_003425200.1;Dbxref=GeneID:100119050%2CGenbank:XP_003425200.1%2CNASONIABASE:NV13369;Parent=rna-XM_003425152.5
NC_045758.1	Gnomon	CDS	27505995	27506166	.	+	0	Name=XP_003425200.1;ID=cds-XP_003425200.1;Dbxref=GeneID:100119050%2CGenbank:XP_003425200.1%2CNASONIABASE:NV13369;Parent=rna-XM_003425152.5
NC_045758.1	Gnomon	CDS	27506398	27506548	.	+	0	Name=XP_003425200.1;ID=cds-XP_003425200.1;Dbxref=GeneID:100119050%2CGenbank:XP_003425200.1%2CNASONIABASE:NV13369;Parent=rna-XM_003425152.5
NC_045758.1	Gnomon	CDS	27506677	27506872	.	+	0	Name=XP_003425200.1;ID=cds-XP_003425200.1;Dbxref=GeneID:100119050%2CGenbank:XP_003425200.1%2CNASONIABASE:NV13369;Parent=rna-XM_003425152.5
NC_045758.1	Gnomon	CDS	27506957	27507127	.	+	0	Name=XP_003425200.1;ID=cds-XP_003425200.1;Dbxref=GeneID:100119050%2CGenbank:XP_003425200.1%2CNASONIABASE:NV13369;Parent=rna-XM_003425152.5
NC_045758.1	Gnomon	CDS	27507214	27507513	.	+	0	Name=XP_003425200.1;ID=cds-XP_003425200.1;Dbxref=GeneID:100119050%2CGenbank:XP_003425200.1%2CNASONIABASE:NV13369;Parent=rna-XM_003425152.5
NC_045758.1	Gnomon	exon	14233140	14234000	.	-	.	ID=exon-XM_032597617.1-3;Dbxref=GeneID:100121084%2CGenbank:XM_032597617.1%2CNASONIABASE:NV11612;Parent=rna-XM_032597617.1
NC_045758.1	Gnomon	exon	31528268	31528613	.	+	.	ID=exon-XM_031924535.2-6;Dbxref=GeneID:100121612%2CGenbank:XM_031924535.2%2CNASONIABASE:NV14925;Parent=rna-XM_031924535.2
NC_045758.1	Gnomon	exon	14232161	14233065	.	-	.	ID=exon-XM_032597617.1-4;Dbxref=GeneID:100121084%2CGenbank:XM_032597617.1%2CNASONIABASE:NV11612;Parent=rna-XM_032597617.1
NC_045758.1	Gnomon	exon	31529126	31532787	.	+	.	ID=exon-XM_031924535.2-7;Dbxref=GeneID:100121612%2CGenbank:XM_031924535.2%2CNASONIABASE:NV14925;Parent=rna-XM_031924535.2
NC_045758.1	Gnomon	exon	14237146	14237207	.	-	.	ID=exon-XM_032597617.1-1;Dbxref=GeneID:100121084%2CGenbank:XM_032597617.1%2CNASONIABASE:NV11612;Parent=rna-XM_032597617.1
NC_045758.1	Gnomon	exon	10689432	10689752	.	+	.	ID=exon-XM_001607818.5-1;Dbxref=GeneID:100120493%2CGenbank:XM_001607818.5%2CNASONIABASE:NV11807;Parent=rna-XM_001607818.5
NC_045758.1	Gnomon	exon	14236970	14237054	.	-	.	ID=exon-XM_032597617.1-2;Dbxref=GeneID:100121084%2CGenbank:XM_032597617.1%2CNASONIABASE:NV11612;Parent=rna-XM_032597617.1
NC_045758.1	Gnomon	exon	35358710	35358867	.	+	.	ID=exon-XM_031924782.2-2;Dbxref=GeneID:100114778%2CGenbank:XM_031924782.2%2CNASONIABASE:NV50886;Parent=rna-XM_031924782.2
NC_045758.1	Gnomon	exon	35359076	35359140	.	+	.	ID=exon-XM_031924782.2-3;Dbxref=GeneID:100114778%2CGenbank:XM_031924782.2%2CNASONIABASE:NV50886;Parent=rna-XM_031924782.2
NC_045758.1	Gnomon	exon	35358375	35358603	.	+	.	ID=exon-XM_031924782.2-1;Dbxref=GeneID:100114778%2CGenbank:XM_031924782.2%2CNASONIABASE:NV50886;Parent=rna-XM_031924782.2
NC_045758.1	Gnomon	exon	30705720	30705883	.	-	.	ID=exon-XM_031924969.2-5;Dbxref=GeneID:100122475%2CGenbank:XM_031924969.2%2CNASONIABASE:NV14672;Parent=rna-XM_031924969.2
NC_045758.1	Gnomon	exon	30705484	30705639	.	-	.	ID=exon-XM_031924969.2-6;Dbxref=GeneID:100122475%2CGenbank:XM_031924969.2%2CNASONIABASE:NV14672;Parent=rna-XM_031924969.2
NC_045758.1	Gnomon	CDS	10882598	10882801	.	+	0	Name=XP_032452636.1;ID=cds-XP_032452636.1;Dbxref=GeneID:100123633%2CGenbank:XP_032452636.1%2CNASONIABASE:NV11782;Parent=rna-XM_032596745.1
NC_045758.1	Gnomon	CDS	10885688	10885831	.	+	0	Name=XP_032452636.1;ID=cds-XP_032452636.1;Dbxref=GeneID:100123633%2CGenbank:XP_032452636.1%2CNASONIABASE:NV11782;Parent=rna-XM_032596745.1
NC_045758.1	Gnomon	CDS	10886907	10887063	.	+	0	Name=XP_032452636.1;ID=cds-XP_032452636.1;Dbxref=GeneID:100123633%2CGenbank:XP_032452636.1%2CNASONIABASE:NV11782;Parent=rna-XM_032596745.1
NC_045758.1	Gnomon	CDS	10887159	10887385	.	+	0	Name=XP_032452636.1;ID=cds-XP_032452636.1;Dbxref=GeneID:100123633%2CGenbank:XP_032452636.1%2CNASONIABASE:NV11782;Parent=rna-XM_032596745.1
NC_045758.1	Gnomon	CDS	10887473	10887536	.	+	0	Name=XP_032452636.1;ID=cds-XP_032452636.1;Dbxref=GeneID:100123633%2CGenbank:XP_032452636.1%2CNASONIABASE:NV11782;Parent=rna-XM_032596745.1
NC_045758.1	Gnomon	CDS	10887612	10887710	.	+	0	Name=XP_032452636.1;ID=cds-XP_032452636.1;Dbxref=GeneID:100123633%2CGenbank:XP_032452636.1%2CNASONIABASE:NV11782;Parent=rna-XM_032596745.1
NC_045758.1	Gnomon	CDS	10889569	10889672	.	+	0	Name=XP_032452636.1;ID=cds-XP_032452636.1;Dbxref=GeneID:100123633%2CGenbank:XP_032452636.1%2CNASONIABASE:NV11782;Parent=rna-XM_032596745.1
NC_045758.1	Gnomon	CDS	10893531	10893668	.	+	0	Name=XP_032452636.1;ID=cds-XP_032452636.1;Dbxref=GeneID:100123633%2CGenbank:XP_032452636.1%2CNASONIABASE:NV11782;Parent=rna-XM_032596745.1
NC_045758.1	Gnomon	CDS	10893770	10894039	.	+	0	Name=XP_032452636.1;ID=cds-XP_032452636.1;Dbxref=GeneID:100123633%2CGenbank:XP_032452636.1%2CNASONIABASE:NV11782;Parent=rna-XM_032596745.1
NC_045758.1	Gnomon	CDS	10896707	10896877	.	+	0	Name=XP_032452636.1;ID=cds-XP_032452636.1;Dbxref=GeneID:100123633%2CGenbank:XP_032452636.1%2CNASONIABASE:NV11782;Parent=rna-XM_032596745.1
NC_045758.1	Gnomon	CDS	10900991	10901170	.	+	0	Name=XP_032452636.1;ID=cds-XP_032452636.1;Dbxref=GeneID:100123633%2CGenbank:XP_032452636.1%2CNASONIABASE:NV11782;Parent=rna-XM_032596745.1
NC_045758.1	Gnomon	CDS	10901250	10901662	.	+	0	Name=XP_032452636.1;ID=cds-XP_032452636.1;Dbxref=GeneID:100123633%2CGenbank:XP_032452636.1%2CNASONIABASE:NV11782;Parent=rna-XM_032596745.1
NC_045758.1	Gnomon	CDS	10901932	10902049	.	+	0	Name=XP_032452636.1;ID=cds-XP_032452636.1;Dbxref=GeneID:100123633%2CGenbank:XP_032452636.1%2CNASONIABASE:NV11782;Parent=rna-XM_032596745.1
NC_045758.1	Gnomon	CDS	10904575	10904838	.	+	0	Name=XP_032452636.1;ID=cds-XP_032452636.1;Dbxref=GeneID:100123633%2CGenbank:XP_032452636.1%2CNASONIABASE:NV11782;Parent=rna-XM_032596745.1
NC_045758.1	Gnomon	CDS	10906596	10906805	.	+	0	Name=XP_032452636.1;ID=cds-XP_032452636.1;Dbxref=GeneID:100123633%2CGenbank:XP_032452636.1%2CNASONIABASE:NV11782;Parent=rna-XM_032596745.1
NC_045758.1	Gnomon	CDS	10909820	10910193	.	+	0	Name=XP_032452636.1;ID=cds-XP_032452636.1;Dbxref=GeneID:100123633%2CGenbank:XP_032452636.1%2CNASONIABASE:NV11782;Parent=rna-XM_032596745.1
NC_045758.1	Gnomon	CDS	10910287	10910799	.	+	0	Name=XP_032452636.1;ID=cds-XP_032452636.1;Dbxref=GeneID:100123633%2CGenbank:XP_032452636.1%2CNASONIABASE:NV11782;Parent=rna-XM_032596745.1
NC_045758.1	Gnomon	CDS	10911311	10911389	.	+	0	Name=XP_032452636.1;ID=cds-XP_032452636.1;Dbxref=GeneID:100123633%2CGenbank:XP_032452636.1%2CNASONIABASE:NV11782;Parent=rna-XM_032596745.1
NC_045758.1	Gnomon	CDS	10911609	10913096	.	+	0	Name=XP_032452636.1;ID=cds-XP_032452636.1;Dbxref=GeneID:100123633%2CGenbank:XP_032452636.1%2CNASONIABASE:NV11782;Parent=rna-XM_032596745.1
NC_045758.1	Gnomon	CDS	10913176	10913769	.	+	0	Name=XP_032452636.1;ID=cds-XP_032452636.1;Dbxref=GeneID:100123633%2CGenbank:XP_032452636.1%2CNASONIABASE:NV11782;Parent=rna-XM_032596745.1
NC_045758.1	Gnomon	CDS	10915102	10915185	.	+	0	Name=XP_032452636.1;ID=cds-XP_032452636.1;Dbxref=GeneID:100123633%2CGenbank:XP_032452636.1%2CNASONIABASE:NV11782;Parent=rna-XM_032596745.1
NC_045758.1	Gnomon	exon	30705275	30705403	.	-	.	ID=exon-XM_031924969.2-7;Dbxref=GeneID:100122475%2CGenbank:XM_031924969.2%2CNASONIABASE:NV14672;Parent=rna-XM_031924969.2
NC_045758.1	Gnomon	exon	30705001	30705198	.	-	.	ID=exon-XM_031924969.2-8;Dbxref=GeneID:100122475%2CGenbank:XM_031924969.2%2CNASONIABASE:NV14672;Parent=rna-XM_031924969.2
NC_045758.1	Gnomon	exon	30726831	30727015	.	-	.	ID=exon-XM_031924969.2-1;Dbxref=GeneID:100122475%2CGenbank:XM_031924969.2%2CNASONIABASE:NV14672;Parent=rna-XM_031924969.2
NC_045758.1	Gnomon	exon	30725994	30726266	.	-	.	ID=exon-XM_031924969.2-2;Dbxref=GeneID:100122475%2CGenbank:XM_031924969.2%2CNASONIABASE:NV14672;Parent=rna-XM_031924969.2
NC_045758.1	Gnomon	exon	14002023	14002126	.	-	.	ID=exon-XM_031923508.1-8;Dbxref=GeneID:100121288%2CGenbank:XM_031923508.1%2CNASONIABASE:NV11619;Parent=rna-XM_031923508.1
NC_045758.1	Gnomon	exon	30706895	30706996	.	-	.	ID=exon-XM_031924969.2-3;Dbxref=GeneID:100122475%2CGenbank:XM_031924969.2%2CNASONIABASE:NV14672;Parent=rna-XM_031924969.2
NC_045758.1	tRNAscan-SE	gene	3180993	3181076	.	-	.	Name=TRNAL-CAG;ID=gene-TRNAL-CAG;Dbxref=GeneID:107980781
NC_045758.1	Gnomon	exon	14001120	14001235	.	-	.	ID=exon-XM_031923508.1-9;Dbxref=GeneID:100121288%2CGenbank:XM_031923508.1%2CNASONIABASE:NV11619;Parent=rna-XM_031923508.1
NC_045758.1	Gnomon	exon	30705978	30706110	.	-	.	ID=exon-XM_031924969.2-4;Dbxref=GeneID:100122475%2CGenbank:XM_031924969.2%2CNASONIABASE:NV14672;Parent=rna-XM_031924969.2
NC_045758.1	Gnomon	exon	14005310	14005465	.	-	.	ID=exon-XM_031923508.1-6;Dbxref=GeneID:100121288%2CGenbank:XM_031923508.1%2CNASONIABASE:NV11619;Parent=rna-XM_031923508.1
NC_045758.1	Gnomon	exon	14005020	14005240	.	-	.	ID=exon-XM_031923508.1-7;Dbxref=GeneID:100121288%2CGenbank:XM_031923508.1%2CNASONIABASE:NV11619;Parent=rna-XM_031923508.1
NC_045758.1	Gnomon	exon	30763796	30765034	.	+	.	ID=exon-XM_031924993.2-1;Dbxref=GeneID:100122555%2CGenbank:XM_031924993.2%2CNASONIABASE:NV14677;Parent=rna-XM_031924993.2
NC_045758.1	Gnomon	exon	14011357	14011742	.	-	.	ID=exon-XM_031923508.1-4;Dbxref=GeneID:100121288%2CGenbank:XM_031923508.1%2CNASONIABASE:NV11619;Parent=rna-XM_031923508.1
NC_045758.1	Gnomon	exon	14010575	14010675	.	-	.	ID=exon-XM_031923508.1-5;Dbxref=GeneID:100121288%2CGenbank:XM_031923508.1%2CNASONIABASE:NV11619;Parent=rna-XM_031923508.1
NC_045758.1	Gnomon	exon	14036324	14036560	.	-	.	ID=exon-XM_031923508.1-2;Dbxref=GeneID:100121288%2CGenbank:XM_031923508.1%2CNASONIABASE:NV11619;Parent=rna-XM_031923508.1
NC_045758.1	Gnomon	exon	30704460	30704756	.	-	.	ID=exon-XM_031924969.2-9;Dbxref=GeneID:100122475%2CGenbank:XM_031924969.2%2CNASONIABASE:NV14672;Parent=rna-XM_031924969.2
NC_045758.1	Gnomon	exon	14011827	14011941	.	-	.	ID=exon-XM_031923508.1-3;Dbxref=GeneID:100121288%2CGenbank:XM_031923508.1%2CNASONIABASE:NV11619;Parent=rna-XM_031923508.1
NC_045758.1	Gnomon	mRNA	21179105	21205498	.	+	.	Name=XM_001600916.6;ID=rna-XM_001600916.6;Dbxref=GeneID:100116483%2CGenbank:XM_001600916.6%2CNASONIABASE:NV13105;Parent=gene-LOC100116483
NC_045758.1	Gnomon	exon	14079235	14079572	.	-	.	ID=exon-XM_031923508.1-1;Dbxref=GeneID:100121288%2CGenbank:XM_031923508.1%2CNASONIABASE:NV11619;Parent=rna-XM_031923508.1
NC_045758.1	Gnomon	mRNA	20976210	20998122	.	-	.	Name=XM_016982250.3;ID=rna-XM_016982250.3;Dbxref=GeneID:100115939%2CGenbank:XM_016982250.3%2CNASONIABASE:NV50134;Parent=gene-LOC100115939
NC_045758.1	Gnomon	lnc_RNA	13008115	13010590	.	-	.	Name=XR_004344680.1;ID=rna-XR_004344680.1;Dbxref=GeneID:116738525%2CGenbank:XR_004344680.1;Parent=gene-LOC116738525
NC_045758.1	Gnomon	exon	29781267	29781709	.	+	.	ID=exon-XM_031924395.2-6;Dbxref=GeneID:100121446%2CGenbank:XM_031924395.2%2CNASONIABASE:NV50215;Parent=rna-XM_031924395.2
NC_045758.1	Gnomon	exon	29781786	29782206	.	+	.	ID=exon-XM_031924395.2-7;Dbxref=GeneID:100121446%2CGenbank:XM_031924395.2%2CNASONIABASE:NV50215;Parent=rna-XM_031924395.2
NC_045758.1	Gnomon	exon	29782295	29782888	.	+	.	ID=exon-XM_031924395.2-8;Dbxref=GeneID:100121446%2CGenbank:XM_031924395.2%2CNASONIABASE:NV50215;Parent=rna-XM_031924395.2
NC_045758.1	Gnomon	exon	5198095	5198208	.	+	.	ID=exon-XM_016982994.2-1;Dbxref=GeneID:100121945%2CGenbank:XM_016982994.2%2CNASONIABASE:NV11171;Parent=rna-XM_016982994.2
NC_045758.1	Gnomon	exon	29782964	29783416	.	+	.	ID=exon-XM_031924395.2-9;Dbxref=GeneID:100121446%2CGenbank:XM_031924395.2%2CNASONIABASE:NV50215;Parent=rna-XM_031924395.2
NC_045758.1	Gnomon	CDS	30725994	30726233	.	-	0	Name=XP_031780834.1;ID=cds-XP_031780834.1;Dbxref=GeneID:100122475%2CGenbank:XP_031780834.1%2CNASONIABASE:NV14672;Parent=rna-XM_031924974.2
NC_045758.1	Gnomon	CDS	30706895	30706996	.	-	0	Name=XP_031780834.1;ID=cds-XP_031780834.1;Dbxref=GeneID:100122475%2CGenbank:XP_031780834.1%2CNASONIABASE:NV14672;Parent=rna-XM_031924974.2
NC_045758.1	Gnomon	CDS	30705978	30706143	.	-	0	Name=XP_031780834.1;ID=cds-XP_031780834.1;Dbxref=GeneID:100122475%2CGenbank:XP_031780834.1%2CNASONIABASE:NV14672;Parent=rna-XM_031924974.2
NC_045758.1	Gnomon	CDS	30705720	30705883	.	-	0	Name=XP_031780834.1;ID=cds-XP_031780834.1;Dbxref=GeneID:100122475%2CGenbank:XP_031780834.1%2CNASONIABASE:NV14672;Parent=rna-XM_031924974.2
NC_045758.1	Gnomon	CDS	30705484	30705639	.	-	0	Name=XP_031780834.1;ID=cds-XP_031780834.1;Dbxref=GeneID:100122475%2CGenbank:XP_031780834.1%2CNASONIABASE:NV14672;Parent=rna-XM_031924974.2
NC_045758.1	Gnomon	CDS	30705275	30705403	.	-	0	Name=XP_031780834.1;ID=cds-XP_031780834.1;Dbxref=GeneID:100122475%2CGenbank:XP_031780834.1%2CNASONIABASE:NV14672;Parent=rna-XM_031924974.2
NC_045758.1	Gnomon	CDS	30705001	30705198	.	-	0	Name=XP_031780834.1;ID=cds-XP_031780834.1;Dbxref=GeneID:100122475%2CGenbank:XP_031780834.1%2CNASONIABASE:NV14672;Parent=rna-XM_031924974.2
NC_045758.1	Gnomon	CDS	30704460	30704756	.	-	0	Name=XP_031780834.1;ID=cds-XP_031780834.1;Dbxref=GeneID:100122475%2CGenbank:XP_031780834.1%2CNASONIABASE:NV14672;Parent=rna-XM_031924974.2
NC_045758.1	Gnomon	CDS	30704046	30704243	.	-	0	Name=XP_031780834.1;ID=cds-XP_031780834.1;Dbxref=GeneID:100122475%2CGenbank:XP_031780834.1%2CNASONIABASE:NV14672;Parent=rna-XM_031924974.2
NC_045758.1	Gnomon	CDS	30703808	30703954	.	-	0	Name=XP_031780834.1;ID=cds-XP_031780834.1;Dbxref=GeneID:100122475%2CGenbank:XP_031780834.1%2CNASONIABASE:NV14672;Parent=rna-XM_031924974.2
NC_045758.1	Gnomon	CDS	30703564	30703713	.	-	0	Name=XP_031780834.1;ID=cds-XP_031780834.1;Dbxref=GeneID:100122475%2CGenbank:XP_031780834.1%2CNASONIABASE:NV14672;Parent=rna-XM_031924974.2
NC_045758.1	Gnomon	CDS	30703340	30703480	.	-	0	Name=XP_031780834.1;ID=cds-XP_031780834.1;Dbxref=GeneID:100122475%2CGenbank:XP_031780834.1%2CNASONIABASE:NV14672;Parent=rna-XM_031924974.2
NC_045758.1	Gnomon	CDS	30703084	30703239	.	-	0	Name=XP_031780834.1;ID=cds-XP_031780834.1;Dbxref=GeneID:100122475%2CGenbank:XP_031780834.1%2CNASONIABASE:NV14672;Parent=rna-XM_031924974.2
NC_045758.1	Gnomon	CDS	30702899	30702997	.	-	0	Name=XP_031780834.1;ID=cds-XP_031780834.1;Dbxref=GeneID:100122475%2CGenbank:XP_031780834.1%2CNASONIABASE:NV14672;Parent=rna-XM_031924974.2
NC_045758.1	Gnomon	CDS	30702325	30702522	.	-	0	Name=XP_031780834.1;ID=cds-XP_031780834.1;Dbxref=GeneID:100122475%2CGenbank:XP_031780834.1%2CNASONIABASE:NV14672;Parent=rna-XM_031924974.2
NC_045758.1	Gnomon	CDS	30701907	30702090	.	-	0	Name=XP_031780834.1;ID=cds-XP_031780834.1;Dbxref=GeneID:100122475%2CGenbank:XP_031780834.1%2CNASONIABASE:NV14672;Parent=rna-XM_031924974.2
NC_045758.1	Gnomon	CDS	30700659	30700763	.	-	0	Name=XP_031780834.1;ID=cds-XP_031780834.1;Dbxref=GeneID:100122475%2CGenbank:XP_031780834.1%2CNASONIABASE:NV14672;Parent=rna-XM_031924974.2
NC_045758.1	Gnomon	CDS	30692825	30692953	.	-	0	Name=XP_031780834.1;ID=cds-XP_031780834.1;Dbxref=GeneID:100122475%2CGenbank:XP_031780834.1%2CNASONIABASE:NV14672;Parent=rna-XM_031924974.2
NC_045758.1	Gnomon	CDS	30692551	30692656	.	-	0	Name=XP_031780834.1;ID=cds-XP_031780834.1;Dbxref=GeneID:100122475%2CGenbank:XP_031780834.1%2CNASONIABASE:NV14672;Parent=rna-XM_031924974.2
NC_045758.1	Gnomon	CDS	30690853	30690930	.	-	0	Name=XP_031780834.1;ID=cds-XP_031780834.1;Dbxref=GeneID:100122475%2CGenbank:XP_031780834.1%2CNASONIABASE:NV14672;Parent=rna-XM_031924974.2
NC_045758.1	Gnomon	CDS	30686636	30686860	.	-	0	Name=XP_031780834.1;ID=cds-XP_031780834.1;Dbxref=GeneID:100122475%2CGenbank:XP_031780834.1%2CNASONIABASE:NV14672;Parent=rna-XM_031924974.2
NC_045758.1	Gnomon	CDS	30686254	30686414	.	-	0	Name=XP_031780834.1;ID=cds-XP_031780834.1;Dbxref=GeneID:100122475%2CGenbank:XP_031780834.1%2CNASONIABASE:NV14672;Parent=rna-XM_031924974.2
NC_045758.1	Gnomon	CDS	30685955	30686166	.	-	0	Name=XP_031780834.1;ID=cds-XP_031780834.1;Dbxref=GeneID:100122475%2CGenbank:XP_031780834.1%2CNASONIABASE:NV14672;Parent=rna-XM_031924974.2
NC_045758.1	Gnomon	CDS	30685597	30685801	.	-	0	Name=XP_031780834.1;ID=cds-XP_031780834.1;Dbxref=GeneID:100122475%2CGenbank:XP_031780834.1%2CNASONIABASE:NV14672;Parent=rna-XM_031924974.2
NC_045758.1	Gnomon	CDS	30684279	30684477	.	-	0	Name=XP_031780834.1;ID=cds-XP_031780834.1;Dbxref=GeneID:100122475%2CGenbank:XP_031780834.1%2CNASONIABASE:NV14672;Parent=rna-XM_031924974.2
NC_045758.1	Gnomon	CDS	30684045	30684180	.	-	0	Name=XP_031780834.1;ID=cds-XP_031780834.1;Dbxref=GeneID:100122475%2CGenbank:XP_031780834.1%2CNASONIABASE:NV14672;Parent=rna-XM_031924974.2
NC_045758.1	Gnomon	CDS	30683626	30683956	.	-	0	Name=XP_031780834.1;ID=cds-XP_031780834.1;Dbxref=GeneID:100122475%2CGenbank:XP_031780834.1%2CNASONIABASE:NV14672;Parent=rna-XM_031924974.2
NC_045758.1	Gnomon	CDS	30683321	30683524	.	-	0	Name=XP_031780834.1;ID=cds-XP_031780834.1;Dbxref=GeneID:100122475%2CGenbank:XP_031780834.1%2CNASONIABASE:NV14672;Parent=rna-XM_031924974.2
NC_045758.1	Gnomon	CDS	30682058	30682299	.	-	0	Name=XP_031780834.1;ID=cds-XP_031780834.1;Dbxref=GeneID:100122475%2CGenbank:XP_031780834.1%2CNASONIABASE:NV14672;Parent=rna-XM_031924974.2
NC_045758.1	Gnomon	CDS	30681658	30681709	.	-	0	Name=XP_031780834.1;ID=cds-XP_031780834.1;Dbxref=GeneID:100122475%2CGenbank:XP_031780834.1%2CNASONIABASE:NV14672;Parent=rna-XM_031924974.2
NC_045758.1	Gnomon	CDS	30680911	30681141	.	-	0	Name=XP_031780834.1;ID=cds-XP_031780834.1;Dbxref=GeneID:100122475%2CGenbank:XP_031780834.1%2CNASONIABASE:NV14672;Parent=rna-XM_031924974.2
NC_045758.1	Gnomon	CDS	30663319	30679746	.	-	0	Name=XP_031780834.1;ID=cds-XP_031780834.1;Dbxref=GeneID:100122475%2CGenbank:XP_031780834.1%2CNASONIABASE:NV14672;Parent=rna-XM_031924974.2
NC_045758.1	Gnomon	CDS	30662239	30662307	.	-	0	Name=XP_031780834.1;ID=cds-XP_031780834.1;Dbxref=GeneID:100122475%2CGenbank:XP_031780834.1%2CNASONIABASE:NV14672;Parent=rna-XM_031924974.2
NC_045758.1	Gnomon	CDS	30656989	30657070	.	-	0	Name=XP_031780834.1;ID=cds-XP_031780834.1;Dbxref=GeneID:100122475%2CGenbank:XP_031780834.1%2CNASONIABASE:NV14672;Parent=rna-XM_031924974.2
NC_045758.1	Gnomon	CDS	30656892	30656907	.	-	0	Name=XP_031780834.1;ID=cds-XP_031780834.1;Dbxref=GeneID:100122475%2CGenbank:XP_031780834.1%2CNASONIABASE:NV14672;Parent=rna-XM_031924974.2
NC_045758.1	Gnomon	exon	5200372	5200479	.	+	.	ID=exon-XM_016982994.2-2;Dbxref=GeneID:100121945%2CGenbank:XM_016982994.2%2CNASONIABASE:NV11171;Parent=rna-XM_016982994.2
NC_045758.1	Gnomon	exon	32203013	32203253	.	-	.	ID=exon-XM_032597483.1-11;Dbxref=GeneID:100680114%2CGenbank:XM_032597483.1;Parent=rna-XM_032597483.1
NC_045758.1	Gnomon	exon	5200541	5200744	.	+	.	ID=exon-XM_016982994.2-3;Dbxref=GeneID:100121945%2CGenbank:XM_016982994.2%2CNASONIABASE:NV11171;Parent=rna-XM_016982994.2
NC_045758.1	Gnomon	exon	5200935	5201167	.	+	.	ID=exon-XM_016982994.2-4;Dbxref=GeneID:100121945%2CGenbank:XM_016982994.2%2CNASONIABASE:NV11171;Parent=rna-XM_016982994.2
NC_045758.1	Gnomon	exon	35360366	35360542	.	+	.	ID=exon-XM_031924782.2-8;Dbxref=GeneID:100114778%2CGenbank:XM_031924782.2%2CNASONIABASE:NV50886;Parent=rna-XM_031924782.2
NC_045758.1	Gnomon	exon	5201235	5201401	.	+	.	ID=exon-XM_016982994.2-5;Dbxref=GeneID:100121945%2CGenbank:XM_016982994.2%2CNASONIABASE:NV11171;Parent=rna-XM_016982994.2
NC_045758.1	Gnomon	exon	32203318	32203425	.	-	.	ID=exon-XM_032597483.1-10;Dbxref=GeneID:100680114%2CGenbank:XM_032597483.1;Parent=rna-XM_032597483.1
NC_045758.1	Gnomon	exon	35360615	35361636	.	+	.	ID=exon-XM_031924782.2-9;Dbxref=GeneID:100114778%2CGenbank:XM_031924782.2%2CNASONIABASE:NV50886;Parent=rna-XM_031924782.2
NC_045758.1	Gnomon	CDS	2787589	2787706	.	+	0	Name=XP_008209462.1;ID=cds-XP_008209462.1;Dbxref=GeneID:100113791%2CGenbank:XP_008209462.1%2CNASONIABASE:NV11069;Parent=rna-XM_008211240.4
NC_045758.1	Gnomon	CDS	2795053	2795070	.	+	0	Name=XP_008209462.1;ID=cds-XP_008209462.1;Dbxref=GeneID:100113791%2CGenbank:XP_008209462.1%2CNASONIABASE:NV11069;Parent=rna-XM_008211240.4
NC_045758.1	Gnomon	CDS	2797798	2797880	.	+	0	Name=XP_008209462.1;ID=cds-XP_008209462.1;Dbxref=GeneID:100113791%2CGenbank:XP_008209462.1%2CNASONIABASE:NV11069;Parent=rna-XM_008211240.4
NC_045758.1	Gnomon	CDS	2798003	2798877	.	+	0	Name=XP_008209462.1;ID=cds-XP_008209462.1;Dbxref=GeneID:100113791%2CGenbank:XP_008209462.1%2CNASONIABASE:NV11069;Parent=rna-XM_008211240.4
NC_045758.1	Gnomon	CDS	2798958	2799963	.	+	0	Name=XP_008209462.1;ID=cds-XP_008209462.1;Dbxref=GeneID:100113791%2CGenbank:XP_008209462.1%2CNASONIABASE:NV11069;Parent=rna-XM_008211240.4
NC_045758.1	Gnomon	CDS	2800047	2800267	.	+	0	Name=XP_008209462.1;ID=cds-XP_008209462.1;Dbxref=GeneID:100113791%2CGenbank:XP_008209462.1%2CNASONIABASE:NV11069;Parent=rna-XM_008211240.4
NC_045758.1	Gnomon	CDS	2800353	2800641	.	+	0	Name=XP_008209462.1;ID=cds-XP_008209462.1;Dbxref=GeneID:100113791%2CGenbank:XP_008209462.1%2CNASONIABASE:NV11069;Parent=rna-XM_008211240.4
NC_045758.1	Gnomon	CDS	2800717	2800850	.	+	0	Name=XP_008209462.1;ID=cds-XP_008209462.1;Dbxref=GeneID:100113791%2CGenbank:XP_008209462.1%2CNASONIABASE:NV11069;Parent=rna-XM_008211240.4
NC_045758.1	Gnomon	CDS	2800942	2801059	.	+	0	Name=XP_008209462.1;ID=cds-XP_008209462.1;Dbxref=GeneID:100113791%2CGenbank:XP_008209462.1%2CNASONIABASE:NV11069;Parent=rna-XM_008211240.4
NC_045758.1	Gnomon	CDS	2801211	2801411	.	+	0	Name=XP_008209462.1;ID=cds-XP_008209462.1;Dbxref=GeneID:100113791%2CGenbank:XP_008209462.1%2CNASONIABASE:NV11069;Parent=rna-XM_008211240.4
NC_045758.1	Gnomon	exon	5201478	5201619	.	+	.	ID=exon-XM_016982994.2-6;Dbxref=GeneID:100121945%2CGenbank:XM_016982994.2%2CNASONIABASE:NV11171;Parent=rna-XM_016982994.2
NC_045758.1	Gnomon	mRNA	6886899	6918945	.	-	.	Name=XM_031923004.2;ID=rna-XM_031923004.2;Dbxref=GeneID:100123149%2CGenbank:XM_031923004.2%2CNASONIABASE:NV11254;Parent=gene-LOC100123149
NC_045758.1	Gnomon	mRNA	10880599	10915602	.	+	.	Name=XM_032596747.1;ID=rna-XM_032596747.1;Dbxref=GeneID:100123633%2CGenbank:XM_032596747.1%2CNASONIABASE:NV11782;Parent=gene-LOC100123633
NC_045758.1	Gnomon	exon	35359613	35360033	.	+	.	ID=exon-XM_031924782.2-6;Dbxref=GeneID:100114778%2CGenbank:XM_031924782.2%2CNASONIABASE:NV50886;Parent=rna-XM_031924782.2
NC_045758.1	Gnomon	exon	5201678	5201989	.	+	.	ID=exon-XM_016982994.2-7;Dbxref=GeneID:100121945%2CGenbank:XM_016982994.2%2CNASONIABASE:NV11171;Parent=rna-XM_016982994.2
NC_045758.1	Gnomon	exon	35360111	35360291	.	+	.	ID=exon-XM_031924782.2-7;Dbxref=GeneID:100114778%2CGenbank:XM_031924782.2%2CNASONIABASE:NV50886;Parent=rna-XM_031924782.2
NC_045758.1	Gnomon	exon	5202082	5202276	.	+	.	ID=exon-XM_016982994.2-8;Dbxref=GeneID:100121945%2CGenbank:XM_016982994.2%2CNASONIABASE:NV11171;Parent=rna-XM_016982994.2
NC_045758.1	Gnomon	exon	35359204	35359272	.	+	.	ID=exon-XM_031924782.2-4;Dbxref=GeneID:100114778%2CGenbank:XM_031924782.2%2CNASONIABASE:NV50886;Parent=rna-XM_031924782.2
NC_045758.1	Gnomon	exon	5202347	5202927	.	+	.	ID=exon-XM_016982994.2-9;Dbxref=GeneID:100121945%2CGenbank:XM_016982994.2%2CNASONIABASE:NV11171;Parent=rna-XM_016982994.2
NC_045758.1	Gnomon	exon	35359340	35359532	.	+	.	ID=exon-XM_031924782.2-5;Dbxref=GeneID:100114778%2CGenbank:XM_031924782.2%2CNASONIABASE:NV50886;Parent=rna-XM_031924782.2
NC_045758.1	Gnomon	CDS	30871382	30871423	.	-	0	Name=XP_008205015.1;ID=cds-XP_008205015.1;Dbxref=GeneID:100122452%2CGenbank:XP_008205015.1%2CNASONIABASE:NV14967;Parent=rna-XM_008206793.4
NC_045758.1	Gnomon	CDS	30871168	30871287	.	-	0	Name=XP_008205015.1;ID=cds-XP_008205015.1;Dbxref=GeneID:100122452%2CGenbank:XP_008205015.1%2CNASONIABASE:NV14967;Parent=rna-XM_008206793.4
NC_045758.1	Gnomon	CDS	30870807	30870980	.	-	0	Name=XP_008205015.1;ID=cds-XP_008205015.1;Dbxref=GeneID:100122452%2CGenbank:XP_008205015.1%2CNASONIABASE:NV14967;Parent=rna-XM_008206793.4
NC_045758.1	Gnomon	exon	23984363	23984732	.	-	.	ID=exon-XM_031924124.2-1;Dbxref=GeneID:100680163%2CGenbank:XM_031924124.2;Parent=rna-XM_031924124.2
NC_045758.1	Gnomon	CDS	1076909	1076974	.	+	0	Name=XP_032453322.1;ID=cds-XP_032453322.1;Dbxref=GeneID:100118305%2CGenbank:XP_032453322.1%2CNASONIABASE:NV12432;Parent=rna-XM_032597431.1
NC_045758.1	Gnomon	CDS	1077052	1077147	.	+	0	Name=XP_032453322.1;ID=cds-XP_032453322.1;Dbxref=GeneID:100118305%2CGenbank:XP_032453322.1%2CNASONIABASE:NV12432;Parent=rna-XM_032597431.1
NC_045758.1	Gnomon	CDS	1077217	1077372	.	+	0	Name=XP_032453322.1;ID=cds-XP_032453322.1;Dbxref=GeneID:100118305%2CGenbank:XP_032453322.1%2CNASONIABASE:NV12432;Parent=rna-XM_032597431.1
NC_045758.1	Gnomon	CDS	1077443	1077710	.	+	0	Name=XP_032453322.1;ID=cds-XP_032453322.1;Dbxref=GeneID:100118305%2CGenbank:XP_032453322.1%2CNASONIABASE:NV12432;Parent=rna-XM_032597431.1
NC_045758.1	Gnomon	CDS	1077781	1078029	.	+	0	Name=XP_032453322.1;ID=cds-XP_032453322.1;Dbxref=GeneID:100118305%2CGenbank:XP_032453322.1%2CNASONIABASE:NV12432;Parent=rna-XM_032597431.1
NC_045758.1	Gnomon	CDS	1078110	1078487	.	+	0	Name=XP_032453322.1;ID=cds-XP_032453322.1;Dbxref=GeneID:100118305%2CGenbank:XP_032453322.1%2CNASONIABASE:NV12432;Parent=rna-XM_032597431.1
NC_045758.1	Gnomon	CDS	1078562	1078803	.	+	0	Name=XP_032453322.1;ID=cds-XP_032453322.1;Dbxref=GeneID:100118305%2CGenbank:XP_032453322.1%2CNASONIABASE:NV12432;Parent=rna-XM_032597431.1
NC_045758.1	Gnomon	CDS	7866475	7866624	.	-	0	Name=XP_031779608.1;ID=cds-XP_031779608.1;Dbxref=GeneID:100679934%2CGenbank:XP_031779608.1;Parent=rna-XM_031923748.2
NC_045758.1	Gnomon	CDS	7866179	7866305	.	-	0	Name=XP_031779608.1;ID=cds-XP_031779608.1;Dbxref=GeneID:100679934%2CGenbank:XP_031779608.1;Parent=rna-XM_031923748.2
NC_045758.1	Gnomon	CDS	7866021	7866115	.	-	0	Name=XP_031779608.1;ID=cds-XP_031779608.1;Dbxref=GeneID:100679934%2CGenbank:XP_031779608.1;Parent=rna-XM_031923748.2
NC_045758.1	Gnomon	CDS	7865749	7865927	.	-	0	Name=XP_031779608.1;ID=cds-XP_031779608.1;Dbxref=GeneID:100679934%2CGenbank:XP_031779608.1;Parent=rna-XM_031923748.2
NC_045758.1	Gnomon	CDS	7865336	7865663	.	-	0	Name=XP_031779608.1;ID=cds-XP_031779608.1;Dbxref=GeneID:100679934%2CGenbank:XP_031779608.1;Parent=rna-XM_031923748.2
NC_045758.1	Gnomon	CDS	7865032	7865256	.	-	0	Name=XP_031779608.1;ID=cds-XP_031779608.1;Dbxref=GeneID:100679934%2CGenbank:XP_031779608.1;Parent=rna-XM_031923748.2
NC_045758.1	Gnomon	exon	21625105	21625463	.	+	.	ID=exon-XM_008211131.4-5;Dbxref=GeneID:100117420%2CGenbank:XM_008211131.4%2CNASONIABASE:NV13126;Parent=rna-XM_008211131.4
NC_045758.1	Gnomon	mRNA	20921741	20927038	.	+	.	Name=XM_031924811.2;ID=rna-XM_031924811.2;Dbxref=GeneID:100115651%2CGenbank:XM_031924811.2%2CNASONIABASE:NV13090;Parent=gene-LOC100115651
NC_045758.1	Gnomon	exon	21625538	21625663	.	+	.	ID=exon-XM_008211131.4-6;Dbxref=GeneID:100117420%2CGenbank:XM_008211131.4%2CNASONIABASE:NV13126;Parent=rna-XM_008211131.4
NC_045758.1	Gnomon	exon	21625755	21625928	.	+	.	ID=exon-XM_008211131.4-7;Dbxref=GeneID:100117420%2CGenbank:XM_008211131.4%2CNASONIABASE:NV13126;Parent=rna-XM_008211131.4
NC_045758.1	Gnomon	exon	21626313	21626570	.	+	.	ID=exon-XM_008211131.4-8;Dbxref=GeneID:100117420%2CGenbank:XM_008211131.4%2CNASONIABASE:NV13126;Parent=rna-XM_008211131.4
NC_045758.1	Gnomon	exon	21623569	21623747	.	+	.	ID=exon-XM_008211131.4-1;Dbxref=GeneID:100117420%2CGenbank:XM_008211131.4%2CNASONIABASE:NV13126;Parent=rna-XM_008211131.4
NC_045758.1	Gnomon	exon	29189338	29189466	.	-	.	ID=exon-XM_031924711.2-8;Dbxref=GeneID:100120347%2CGenbank:XM_031924711.2%2CNASONIABASE:NV14587;Parent=rna-XM_031924711.2
NC_045758.1	Gnomon	exon	21623998	21624180	.	+	.	ID=exon-XM_008211131.4-2;Dbxref=GeneID:100117420%2CGenbank:XM_008211131.4%2CNASONIABASE:NV13126;Parent=rna-XM_008211131.4
NC_045758.1	Gnomon	exon	29188657	29188839	.	-	.	ID=exon-XM_031924711.2-9;Dbxref=GeneID:100120347%2CGenbank:XM_031924711.2%2CNASONIABASE:NV14587;Parent=rna-XM_031924711.2
NC_045758.1	Gnomon	exon	21624562	21624748	.	+	.	ID=exon-XM_008211131.4-3;Dbxref=GeneID:100117420%2CGenbank:XM_008211131.4%2CNASONIABASE:NV13126;Parent=rna-XM_008211131.4
NC_045758.1	Gnomon	exon	29190445	29190788	.	-	.	ID=exon-XM_031924711.2-6;Dbxref=GeneID:100120347%2CGenbank:XM_031924711.2%2CNASONIABASE:NV14587;Parent=rna-XM_031924711.2
NC_045758.1	Gnomon	exon	21624840	21625025	.	+	.	ID=exon-XM_008211131.4-4;Dbxref=GeneID:100117420%2CGenbank:XM_008211131.4%2CNASONIABASE:NV13126;Parent=rna-XM_008211131.4
NC_045758.1	Gnomon	exon	29190080	29190368	.	-	.	ID=exon-XM_031924711.2-7;Dbxref=GeneID:100120347%2CGenbank:XM_031924711.2%2CNASONIABASE:NV14587;Parent=rna-XM_031924711.2
NC_045758.1	Gnomon	exon	29199314	29199566	.	-	.	ID=exon-XM_031924711.2-4;Dbxref=GeneID:100120347%2CGenbank:XM_031924711.2%2CNASONIABASE:NV14587;Parent=rna-XM_031924711.2
NC_045758.1	Gnomon	exon	29778558	29779316	.	+	.	ID=exon-XM_031924395.2-2;Dbxref=GeneID:100121446%2CGenbank:XM_031924395.2%2CNASONIABASE:NV50215;Parent=rna-XM_031924395.2
NC_045758.1	Gnomon	exon	29198387	29198578	.	-	.	ID=exon-XM_031924711.2-5;Dbxref=GeneID:100120347%2CGenbank:XM_031924711.2%2CNASONIABASE:NV14587;Parent=rna-XM_031924711.2
NC_045758.1	Gnomon	exon	29779405	29779740	.	+	.	ID=exon-XM_031924395.2-3;Dbxref=GeneID:100121446%2CGenbank:XM_031924395.2%2CNASONIABASE:NV50215;Parent=rna-XM_031924395.2
NC_045758.1	Gnomon	exon	29252161	29253208	.	-	.	ID=exon-XM_031924711.2-2;Dbxref=GeneID:100120347%2CGenbank:XM_031924711.2%2CNASONIABASE:NV14587;Parent=rna-XM_031924711.2
NC_045758.1	Gnomon	exon	29779818	29780248	.	+	.	ID=exon-XM_031924395.2-4;Dbxref=GeneID:100121446%2CGenbank:XM_031924395.2%2CNASONIABASE:NV50215;Parent=rna-XM_031924395.2
NC_045758.1	Gnomon	exon	29226279	29226476	.	-	.	ID=exon-XM_031924711.2-3;Dbxref=GeneID:100120347%2CGenbank:XM_031924711.2%2CNASONIABASE:NV14587;Parent=rna-XM_031924711.2
NC_045758.1	Gnomon	exon	29780324	29781176	.	+	.	ID=exon-XM_031924395.2-5;Dbxref=GeneID:100121446%2CGenbank:XM_031924395.2%2CNASONIABASE:NV50215;Parent=rna-XM_031924395.2
NC_045758.1	Gnomon	exon	21626654	21626785	.	+	.	ID=exon-XM_008211131.4-9;Dbxref=GeneID:100117420%2CGenbank:XM_008211131.4%2CNASONIABASE:NV13126;Parent=rna-XM_008211131.4
NC_045758.1	Gnomon	exon	29290467	29290939	.	-	.	ID=exon-XM_031924711.2-1;Dbxref=GeneID:100120347%2CGenbank:XM_031924711.2%2CNASONIABASE:NV14587;Parent=rna-XM_031924711.2
NC_045758.1	Gnomon	mRNA	230462	238218	.	-	.	Name=XM_003424803.4;ID=rna-XM_003424803.4;Dbxref=GeneID:100116378%2CGenbank:XM_003424803.4%2CNASONIABASE:NV17854;Parent=gene-LOC100116378
NC_045758.1	Gnomon	exon	29777724	29777855	.	+	.	ID=exon-XM_031924395.2-1;Dbxref=GeneID:100121446%2CGenbank:XM_031924395.2%2CNASONIABASE:NV50215;Parent=rna-XM_031924395.2
NC_045758.1	Gnomon	exon	30799576	30799698	.	+	.	ID=exon-XM_031924993.2-8;Dbxref=GeneID:100122555%2CGenbank:XM_031924993.2%2CNASONIABASE:NV14677;Parent=rna-XM_031924993.2
NC_045758.1	Gnomon	exon	30799795	30799878	.	+	.	ID=exon-XM_031924993.2-9;Dbxref=GeneID:100122555%2CGenbank:XM_031924993.2%2CNASONIABASE:NV14677;Parent=rna-XM_031924993.2
NC_045758.1	Gnomon	exon	30798982	30799084	.	+	.	ID=exon-XM_031924993.2-6;Dbxref=GeneID:100122555%2CGenbank:XM_031924993.2%2CNASONIABASE:NV14677;Parent=rna-XM_031924993.2
NC_045758.1	Gnomon	exon	30799321	30799499	.	+	.	ID=exon-XM_031924993.2-7;Dbxref=GeneID:100122555%2CGenbank:XM_031924993.2%2CNASONIABASE:NV14677;Parent=rna-XM_031924993.2
NC_045758.1	Gnomon	exon	30798638	30798692	.	+	.	ID=exon-XM_031924993.2-4;Dbxref=GeneID:100122555%2CGenbank:XM_031924993.2%2CNASONIABASE:NV14677;Parent=rna-XM_031924993.2
NC_045758.1	Gnomon	exon	30798773	30798911	.	+	.	ID=exon-XM_031924993.2-5;Dbxref=GeneID:100122555%2CGenbank:XM_031924993.2%2CNASONIABASE:NV14677;Parent=rna-XM_031924993.2
NC_045758.1	Gnomon	exon	30788376	30788470	.	+	.	ID=exon-XM_031924993.2-2;Dbxref=GeneID:100122555%2CGenbank:XM_031924993.2%2CNASONIABASE:NV14677;Parent=rna-XM_031924993.2
NC_045758.1	Gnomon	exon	30794252	30794311	.	+	.	ID=exon-XM_031924993.2-3;Dbxref=GeneID:100122555%2CGenbank:XM_031924993.2%2CNASONIABASE:NV14677;Parent=rna-XM_031924993.2
NC_045758.1	Gnomon	mRNA	738752	760783	.	+	.	Name=XM_008208923.4;ID=rna-XM_008208923.4;Dbxref=GeneID:100679823%2CGenbank:XM_008208923.4;Parent=gene-LOC100679823
NC_045758.1	Gnomon	exon	23984041	23984262	.	-	.	ID=exon-XM_031924124.2-2;Dbxref=GeneID:100680163%2CGenbank:XM_031924124.2;Parent=rna-XM_031924124.2
NC_045758.1	Gnomon	exon	23983747	23983953	.	-	.	ID=exon-XM_031924124.2-3;Dbxref=GeneID:100680163%2CGenbank:XM_031924124.2;Parent=rna-XM_031924124.2
NC_045758.1	Gnomon	exon	23982849	23983559	.	-	.	ID=exon-XM_031924124.2-4;Dbxref=GeneID:100680163%2CGenbank:XM_031924124.2;Parent=rna-XM_031924124.2
NC_045758.1	Gnomon	CDS	3411428	3411509	.	+	0	Name=XP_031779452.1;ID=cds-XP_031779452.1;Dbxref=GeneID:103316646%2CGenbank:XP_031779452.1;Parent=rna-XM_031923592.2
NC_045758.1	Gnomon	CDS	3411707	3411931	.	+	0	Name=XP_031779452.1;ID=cds-XP_031779452.1;Dbxref=GeneID:103316646%2CGenbank:XP_031779452.1;Parent=rna-XM_031923592.2
NC_045758.1	Gnomon	CDS	3415885	3415916	.	+	0	Name=XP_031779452.1;ID=cds-XP_031779452.1;Dbxref=GeneID:103316646%2CGenbank:XP_031779452.1;Parent=rna-XM_031923592.2
NC_045758.1	Gnomon	mRNA	19659095	19663165	.	+	.	Name=XM_016988762.2;ID=rna-XM_016988762.2;Dbxref=GeneID:100677895%2CGenbank:XM_016988762.2;Parent=gene-LOC100677895
NC_045758.1	Gnomon	CDS	29760130	29760201	.	+	0	Name=XP_001604540.1;ID=cds-XP_001604540.1;Dbxref=GeneID:100117212%2CGenbank:XP_001604540.1%2CNASONIABASE:NV14611;Parent=rna-XM_001604490.6
NC_045758.1	Gnomon	CDS	29760684	29760853	.	+	0	Name=XP_001604540.1;ID=cds-XP_001604540.1;Dbxref=GeneID:100117212%2CGenbank:XP_001604540.1%2CNASONIABASE:NV14611;Parent=rna-XM_001604490.6
NC_045758.1	Gnomon	CDS	29760934	29761051	.	+	0	Name=XP_001604540.1;ID=cds-XP_001604540.1;Dbxref=GeneID:100117212%2CGenbank:XP_001604540.1%2CNASONIABASE:NV14611;Parent=rna-XM_001604490.6
NC_045758.1	Gnomon	CDS	29761135	29761263	.	+	0	Name=XP_001604540.1;ID=cds-XP_001604540.1;Dbxref=GeneID:100117212%2CGenbank:XP_001604540.1%2CNASONIABASE:NV14611;Parent=rna-XM_001604490.6
NC_045758.1	Gnomon	gene	13140334	13143426	.	-	.	Name=LOC100122405;ID=gene-LOC100122405;Dbxref=GeneID:100122405%2CNASONIABASE:NV11677
NC_045758.1	Gnomon	exon	34851218	34852009	.	+	.	ID=exon-XM_016982025.3-1;Dbxref=GeneID:100117836%2CGenbank:XM_016982025.3%2CNASONIABASE:NV15245;Parent=rna-XM_016982025.3
NC_045758.1	Gnomon	exon	29022381	29022508	.	+	.	ID=exon-XM_031924360.2-11;Dbxref=GeneID:100119978%2CGenbank:XM_031924360.2%2CNASONIABASE:NV14578;Parent=rna-XM_031924360.2
NC_045758.1	Gnomon	gene	25240135	25280513	.	-	.	Name=LOC100122409;ID=gene-LOC100122409;Dbxref=GeneID:100122409%2CNASONIABASE:NV13488
NC_045758.1	Gnomon	exon	29022628	29026973	.	+	.	ID=exon-XM_031924360.2-12;Dbxref=GeneID:100119978%2CGenbank:XM_031924360.2%2CNASONIABASE:NV14578;Parent=rna-XM_031924360.2
NC_045758.1	Gnomon	exon	6888768	6888929	.	-	.	ID=exon-XM_032597042.1-10;Dbxref=GeneID:100123149%2CGenbank:XM_032597042.1%2CNASONIABASE:NV11254;Parent=rna-XM_032597042.1
NC_045758.1	Gnomon	exon	6885785	6888618	.	-	.	ID=exon-XM_032597042.1-11;Dbxref=GeneID:100123149%2CGenbank:XM_032597042.1%2CNASONIABASE:NV11254;Parent=rna-XM_032597042.1
NC_045758.1	Gnomon	exon	29021955	29022147	.	+	.	ID=exon-XM_031924360.2-10;Dbxref=GeneID:100119978%2CGenbank:XM_031924360.2%2CNASONIABASE:NV14578;Parent=rna-XM_031924360.2
NC_045758.1	Gnomon	exon	27325085	27327400	.	+	.	ID=exon-XM_032596463.1-1;Dbxref=GeneID:100117590%2CGenbank:XM_032596463.1%2CNASONIABASE:NV13392;Parent=rna-XM_032596463.1
NC_045758.1	Gnomon	exon	27327635	27328791	.	+	.	ID=exon-XM_032596463.1-2;Dbxref=GeneID:100117590%2CGenbank:XM_032596463.1%2CNASONIABASE:NV13392;Parent=rna-XM_032596463.1
NC_045758.1	Gnomon	exon	34855500	34855694	.	+	.	ID=exon-XM_016982025.3-6;Dbxref=GeneID:100117836%2CGenbank:XM_016982025.3%2CNASONIABASE:NV15245;Parent=rna-XM_016982025.3
NC_045758.1	Gnomon	exon	34855778	34856869	.	+	.	ID=exon-XM_016982025.3-7;Dbxref=GeneID:100117836%2CGenbank:XM_016982025.3%2CNASONIABASE:NV15245;Parent=rna-XM_016982025.3
NC_045758.1	Gnomon	exon	34857110	34857247	.	+	.	ID=exon-XM_016982025.3-8;Dbxref=GeneID:100117836%2CGenbank:XM_016982025.3%2CNASONIABASE:NV15245;Parent=rna-XM_016982025.3
NC_045758.1	Gnomon	exon	34857350	34857904	.	+	.	ID=exon-XM_016982025.3-9;Dbxref=GeneID:100117836%2CGenbank:XM_016982025.3%2CNASONIABASE:NV15245;Parent=rna-XM_016982025.3
NC_045758.1	Gnomon	exon	34852240	34852329	.	+	.	ID=exon-XM_016982025.3-2;Dbxref=GeneID:100117836%2CGenbank:XM_016982025.3%2CNASONIABASE:NV15245;Parent=rna-XM_016982025.3
NC_045758.1	Gnomon	gene	5419947	5962578	.	+	.	Name=LOC100122401;ID=gene-LOC100122401;Dbxref=GeneID:100122401%2CNASONIABASE:NV11198
NC_045758.1	Gnomon	exon	34852680	34852802	.	+	.	ID=exon-XM_016982025.3-3;Dbxref=GeneID:100117836%2CGenbank:XM_016982025.3%2CNASONIABASE:NV15245;Parent=rna-XM_016982025.3
NC_045758.1	Gnomon	exon	34854797	34854967	.	+	.	ID=exon-XM_016982025.3-4;Dbxref=GeneID:100117836%2CGenbank:XM_016982025.3%2CNASONIABASE:NV15245;Parent=rna-XM_016982025.3
NC_045758.1	Gnomon	exon	34855192	34855355	.	+	.	ID=exon-XM_016982025.3-5;Dbxref=GeneID:100117836%2CGenbank:XM_016982025.3%2CNASONIABASE:NV15245;Parent=rna-XM_016982025.3
NC_045758.1	Gnomon	mRNA	2761225	2764616	.	+	.	Name=XM_008211235.4;ID=rna-XM_008211235.4;Dbxref=GeneID:100117847%2CGenbank:XM_008211235.4%2CNASONIABASE:NV11068;Parent=gene-LOC100117847
NC_045758.1	Gnomon	mRNA	854411	856940	.	+	.	Name=XM_001604387.6;ID=rna-XM_001604387.6;Dbxref=GeneID:100119185%2CGenbank:XM_001604387.6%2CNASONIABASE:NV12397;Parent=gene-LOC100119185
NC_045758.1	Gnomon	mRNA	13668131	13672134	.	-	.	Name=XM_031922798.2;ID=rna-XM_031922798.2;Dbxref=GeneID:116416105%2CGenbank:XM_031922798.2;Parent=gene-LOC116416105
[truncated: 132,831 more rows]
