# Supplementary material for: Prevalent bee venom genes evolved before the aculeate stinger and eusociality
Source: BMC Biol. 2023 Oct 23;21:229. doi: 10.1186/s12915-023-01656-5 (PMC10591384; doi:10.1186/s12915-023-01656-5)
Supplement: Supplementary file 42 — Additional file 42. Gff files of all toxin gene annotations. [file 12915_2023_1656_MOESM42_ESM.zip › AdditionalFile9_ToxinGeneAnnotations/NC_037650.1._PLA2.gff_modified_Koludarov_et_al_2021.gff3]

##gff-version 3
##source-version geneious 2020.2.2
##sequence-region	NC_037650.1	1	11279722
NC_037650.1	Koludarov_et_al_2021	gene	1214735	1218357	.	-	.	Name=VSP
NC_037650.1	Koludarov_et_al_2021	gene	3562941	3564376	.	+	.	Name=PLA2
NC_037650.1	Gnomon	CDS	1296996	1297026	.	-	0	Name=XP_026300572.1;ID=cds-XP_026300572.1;Dbxref=GeneID:727302%2CGenbank:XP_026300572.1%2CBEEBASE:GB48509;Parent=rna-XM_026444787.1
NC_037650.1	Gnomon	CDS	1296774	1296914	.	-	0	Name=XP_026300572.1;ID=cds-XP_026300572.1;Dbxref=GeneID:727302%2CGenbank:XP_026300572.1%2CBEEBASE:GB48509;Parent=rna-XM_026444787.1
NC_037650.1	Gnomon	CDS	1287503	1287877	.	-	0	Name=XP_026300572.1;ID=cds-XP_026300572.1;Dbxref=GeneID:727302%2CGenbank:XP_026300572.1%2CBEEBASE:GB48509;Parent=rna-XM_026444787.1
NC_037650.1	Gnomon	CDS	1278163	1278218	.	-	0	Name=XP_026300572.1;ID=cds-XP_026300572.1;Dbxref=GeneID:727302%2CGenbank:XP_026300572.1%2CBEEBASE:GB48509;Parent=rna-XM_026444787.1
NC_037650.1	Gnomon	CDS	1273454	1273629	.	-	0	Name=XP_026300572.1;ID=cds-XP_026300572.1;Dbxref=GeneID:727302%2CGenbank:XP_026300572.1%2CBEEBASE:GB48509;Parent=rna-XM_026444787.1
NC_037650.1	Gnomon	CDS	1266136	1266323	.	-	0	Name=XP_026300572.1;ID=cds-XP_026300572.1;Dbxref=GeneID:727302%2CGenbank:XP_026300572.1%2CBEEBASE:GB48509;Parent=rna-XM_026444787.1
NC_037650.1	Gnomon	CDS	1257290	1257385	.	-	0	Name=XP_026300572.1;ID=cds-XP_026300572.1;Dbxref=GeneID:727302%2CGenbank:XP_026300572.1%2CBEEBASE:GB48509;Parent=rna-XM_026444787.1
NC_037650.1	Gnomon	CDS	1254015	1254217	.	-	0	Name=XP_026300572.1;ID=cds-XP_026300572.1;Dbxref=GeneID:727302%2CGenbank:XP_026300572.1%2CBEEBASE:GB48509;Parent=rna-XM_026444787.1
NC_037650.1	Gnomon	CDS	1251984	1252119	.	-	0	Name=XP_026300572.1;ID=cds-XP_026300572.1;Dbxref=GeneID:727302%2CGenbank:XP_026300572.1%2CBEEBASE:GB48509;Parent=rna-XM_026444787.1
NC_037650.1	Gnomon	CDS	1251264	1251434	.	-	0	Name=XP_026300572.1;ID=cds-XP_026300572.1;Dbxref=GeneID:727302%2CGenbank:XP_026300572.1%2CBEEBASE:GB48509;Parent=rna-XM_026444787.1
NC_037650.1	Gnomon	CDS	1250289	1250388	.	-	0	Name=XP_026300572.1;ID=cds-XP_026300572.1;Dbxref=GeneID:727302%2CGenbank:XP_026300572.1%2CBEEBASE:GB48509;Parent=rna-XM_026444787.1
NC_037650.1	Gnomon	CDS	1247708	1247902	.	-	0	Name=XP_026300572.1;ID=cds-XP_026300572.1;Dbxref=GeneID:727302%2CGenbank:XP_026300572.1%2CBEEBASE:GB48509;Parent=rna-XM_026444787.1
NC_037650.1	Gnomon	CDS	1244268	1244490	.	-	0	Name=XP_026300572.1;ID=cds-XP_026300572.1;Dbxref=GeneID:727302%2CGenbank:XP_026300572.1%2CBEEBASE:GB48509;Parent=rna-XM_026444787.1
NC_037650.1	Gnomon	CDS	1242617	1242916	.	-	0	Name=XP_026300572.1;ID=cds-XP_026300572.1;Dbxref=GeneID:727302%2CGenbank:XP_026300572.1%2CBEEBASE:GB48509;Parent=rna-XM_026444787.1
NC_037650.1	Gnomon	CDS	1239456	1239614	.	-	0	Name=XP_026300572.1;ID=cds-XP_026300572.1;Dbxref=GeneID:727302%2CGenbank:XP_026300572.1%2CBEEBASE:GB48509;Parent=rna-XM_026444787.1
NC_037650.1	Gnomon	CDS	1239239	1239372	.	-	0	Name=XP_026300572.1;ID=cds-XP_026300572.1;Dbxref=GeneID:727302%2CGenbank:XP_026300572.1%2CBEEBASE:GB48509;Parent=rna-XM_026444787.1
NC_037650.1	Gnomon	CDS	1237351	1237401	.	-	0	Name=XP_026300572.1;ID=cds-XP_026300572.1;Dbxref=GeneID:727302%2CGenbank:XP_026300572.1%2CBEEBASE:GB48509;Parent=rna-XM_026444787.1
NC_037650.1	Gnomon	CDS	1236522	1236564	.	-	0	Name=XP_026300572.1;ID=cds-XP_026300572.1;Dbxref=GeneID:727302%2CGenbank:XP_026300572.1%2CBEEBASE:GB48509;Parent=rna-XM_026444787.1
NC_037650.1	BestRefSeq	exon	5314031	5314280	.	-	.	ID=exon-NM_001104949.1-3;Dbxref=GeneID:408423%2CGenbank:NM_001104949.1%2CBEEBASE:GB40150;Note=The RefSeq transcript has 8 substitutions%2C 3 non-frameshifting indels compared to this genomic sequence;Parent=rna-NM_001104949.1
NC_037650.1	BestRefSeq	exon	5313335	5313439	.	-	.	ID=exon-NM_001104949.1-4;Dbxref=GeneID:408423%2CGenbank:NM_001104949.1%2CBEEBASE:GB40150;Note=The RefSeq transcript has 8 substitutions%2C 3 non-frameshifting indels compared to this genomic sequence;Parent=rna-NM_001104949.1
NC_037650.1	BestRefSeq	exon	5316181	5317221	.	-	.	ID=exon-NM_001104949.1-1;Dbxref=GeneID:408423%2CGenbank:NM_001104949.1%2CBEEBASE:GB40150;Note=The RefSeq transcript has 8 substitutions%2C 3 non-frameshifting indels compared to this genomic sequence;Parent=rna-NM_001104949.1
NC_037650.1	BestRefSeq	exon	5315830	5315892	.	-	.	ID=exon-NM_001104949.1-2;Dbxref=GeneID:408423%2CGenbank:NM_001104949.1%2CBEEBASE:GB40150;Note=The RefSeq transcript has 8 substitutions%2C 3 non-frameshifting indels compared to this genomic sequence;Parent=rna-NM_001104949.1
NC_037650.1	Gnomon	CDS	5378412	5378534	.	-	0	Name=XP_026300332.1;ID=cds-XP_026300332.1;Dbxref=GeneID:408423%2CGenbank:XP_026300332.1%2CBEEBASE:GB40150;Parent=rna-XM_026444547.1
NC_037650.1	Gnomon	CDS	5316181	5316786	.	-	0	Name=XP_026300332.1;ID=cds-XP_026300332.1;Dbxref=GeneID:408423%2CGenbank:XP_026300332.1%2CBEEBASE:GB40150;Parent=rna-XM_026444547.1
NC_037650.1	Gnomon	CDS	5315830	5315892	.	-	0	Name=XP_026300332.1;ID=cds-XP_026300332.1;Dbxref=GeneID:408423%2CGenbank:XP_026300332.1%2CBEEBASE:GB40150;Parent=rna-XM_026444547.1
NC_037650.1	Gnomon	CDS	5314031	5314280	.	-	0	Name=XP_026300332.1;ID=cds-XP_026300332.1;Dbxref=GeneID:408423%2CGenbank:XP_026300332.1%2CBEEBASE:GB40150;Parent=rna-XM_026444547.1
NC_037650.1	Gnomon	CDS	5313335	5313439	.	-	0	Name=XP_026300332.1;ID=cds-XP_026300332.1;Dbxref=GeneID:408423%2CGenbank:XP_026300332.1%2CBEEBASE:GB40150;Parent=rna-XM_026444547.1
NC_037650.1	Gnomon	CDS	5312951	5313125	.	-	0	Name=XP_026300332.1;ID=cds-XP_026300332.1;Dbxref=GeneID:408423%2CGenbank:XP_026300332.1%2CBEEBASE:GB40150;Parent=rna-XM_026444547.1
NC_037650.1	Gnomon	CDS	5311617	5311803	.	-	0	Name=XP_026300332.1;ID=cds-XP_026300332.1;Dbxref=GeneID:408423%2CGenbank:XP_026300332.1%2CBEEBASE:GB40150;Parent=rna-XM_026444547.1
NC_037650.1	Gnomon	CDS	5310218	5310530	.	-	0	Name=XP_026300332.1;ID=cds-XP_026300332.1;Dbxref=GeneID:408423%2CGenbank:XP_026300332.1%2CBEEBASE:GB40150;Parent=rna-XM_026444547.1
NC_037650.1	Gnomon	CDS	5309725	5309793	.	-	0	Name=XP_026300332.1;ID=cds-XP_026300332.1;Dbxref=GeneID:408423%2CGenbank:XP_026300332.1%2CBEEBASE:GB40150;Parent=rna-XM_026444547.1
NC_037650.1	Gnomon	CDS	5307557	5307633	.	-	0	Name=XP_026300332.1;ID=cds-XP_026300332.1;Dbxref=GeneID:408423%2CGenbank:XP_026300332.1%2CBEEBASE:GB40150;Parent=rna-XM_026444547.1
NC_037650.1	Gnomon	CDS	5307259	5307360	.	-	0	Name=XP_026300332.1;ID=cds-XP_026300332.1;Dbxref=GeneID:408423%2CGenbank:XP_026300332.1%2CBEEBASE:GB40150;Parent=rna-XM_026444547.1
NC_037650.1	Gnomon	CDS	5302076	5302251	.	-	0	Name=XP_026300332.1;ID=cds-XP_026300332.1;Dbxref=GeneID:408423%2CGenbank:XP_026300332.1%2CBEEBASE:GB40150;Parent=rna-XM_026444547.1
NC_037650.1	Gnomon	CDS	5298899	5298974	.	-	0	Name=XP_026300332.1;ID=cds-XP_026300332.1;Dbxref=GeneID:408423%2CGenbank:XP_026300332.1%2CBEEBASE:GB40150;Parent=rna-XM_026444547.1
NC_037650.1	Gnomon	CDS	5298621	5298733	.	-	0	Name=XP_026300332.1;ID=cds-XP_026300332.1;Dbxref=GeneID:408423%2CGenbank:XP_026300332.1%2CBEEBASE:GB40150;Parent=rna-XM_026444547.1
NC_037650.1	Gnomon	CDS	5297791	5298040	.	-	0	Name=XP_026300332.1;ID=cds-XP_026300332.1;Dbxref=GeneID:408423%2CGenbank:XP_026300332.1%2CBEEBASE:GB40150;Parent=rna-XM_026444547.1
NC_037650.1	Gnomon	exon	8708035	8708260	.	+	.	ID=exon-XM_026444855.1-1;Dbxref=GeneID:551249%2CGenbank:XM_026444855.1%2CBEEBASE:GB47806;Parent=rna-XM_026444855.1
NC_037650.1	Gnomon	exon	8710474	8710634	.	+	.	ID=exon-XM_026444855.1-2;Dbxref=GeneID:551249%2CGenbank:XM_026444855.1%2CBEEBASE:GB47806;Parent=rna-XM_026444855.1
NC_037650.1	Gnomon	exon	8710709	8710837	.	+	.	ID=exon-XM_026444855.1-3;Dbxref=GeneID:551249%2CGenbank:XM_026444855.1%2CBEEBASE:GB47806;Parent=rna-XM_026444855.1
NC_037650.1	Gnomon	exon	8710905	8711084	.	+	.	ID=exon-XM_026444855.1-4;Dbxref=GeneID:551249%2CGenbank:XM_026444855.1%2CBEEBASE:GB47806;Parent=rna-XM_026444855.1
NC_037650.1	Gnomon	exon	8711166	8711408	.	+	.	ID=exon-XM_026444855.1-5;Dbxref=GeneID:551249%2CGenbank:XM_026444855.1%2CBEEBASE:GB47806;Parent=rna-XM_026444855.1
NC_037650.1	Gnomon	exon	8711535	8712113	.	+	.	ID=exon-XM_026444855.1-6;Dbxref=GeneID:551249%2CGenbank:XM_026444855.1%2CBEEBASE:GB47806;Parent=rna-XM_026444855.1
NC_037650.1	Gnomon	exon	8713275	8713487	.	+	.	ID=exon-XM_026444855.1-7;Dbxref=GeneID:551249%2CGenbank:XM_026444855.1%2CBEEBASE:GB47806;Parent=rna-XM_026444855.1
NC_037650.1	Gnomon	exon	8713742	8713905	.	+	.	ID=exon-XM_026444855.1-8;Dbxref=GeneID:551249%2CGenbank:XM_026444855.1%2CBEEBASE:GB47806;Parent=rna-XM_026444855.1
NC_037650.1	Gnomon	exon	8714217	8714364	.	+	.	ID=exon-XM_026444855.1-9;Dbxref=GeneID:551249%2CGenbank:XM_026444855.1%2CBEEBASE:GB47806;Parent=rna-XM_026444855.1
NC_037650.1	BestRefSeq	exon	5307557	5307633	.	-	.	ID=exon-NM_001104949.1-9;Dbxref=GeneID:408423%2CGenbank:NM_001104949.1%2CBEEBASE:GB40150;Note=The RefSeq transcript has 8 substitutions%2C 3 non-frameshifting indels compared to this genomic sequence;Parent=rna-NM_001104949.1
NC_037650.1	BestRefSeq	exon	5310218	5310530	.	-	.	ID=exon-NM_001104949.1-7;Dbxref=GeneID:408423%2CGenbank:NM_001104949.1%2CBEEBASE:GB40150;Note=The RefSeq transcript has 8 substitutions%2C 3 non-frameshifting indels compared to this genomic sequence;Parent=rna-NM_001104949.1
NC_037650.1	BestRefSeq	exon	5309725	5309793	.	-	.	ID=exon-NM_001104949.1-8;Dbxref=GeneID:408423%2CGenbank:NM_001104949.1%2CBEEBASE:GB40150;Note=The RefSeq transcript has 8 substitutions%2C 3 non-frameshifting indels compared to this genomic sequence;Parent=rna-NM_001104949.1
NC_037650.1	BestRefSeq	exon	5312951	5313107	.	-	.	ID=exon-NM_001104949.1-5;Dbxref=GeneID:408423%2CGenbank:NM_001104949.1%2CBEEBASE:GB40150;Note=The RefSeq transcript has 8 substitutions%2C 3 non-frameshifting indels compared to this genomic sequence;Parent=rna-NM_001104949.1
NC_037650.1	BestRefSeq	exon	5311617	5311803	.	-	.	ID=exon-NM_001104949.1-6;Dbxref=GeneID:408423%2CGenbank:NM_001104949.1%2CBEEBASE:GB40150;Note=The RefSeq transcript has 8 substitutions%2C 3 non-frameshifting indels compared to this genomic sequence;Parent=rna-NM_001104949.1
NC_037650.1	Gnomon	exon	2460134	2460560	.	+	.	ID=exon-XM_006557814.3-9;Dbxref=GeneID:410402%2CGenbank:XM_006557814.3%2CBEEBASE:GB54762;Parent=rna-XM_006557814.3
NC_037650.1	Gnomon	exon	2458902	2459002	.	+	.	ID=exon-XM_006557814.3-5;Dbxref=GeneID:410402%2CGenbank:XM_006557814.3%2CBEEBASE:GB54762;Parent=rna-XM_006557814.3
NC_037650.1	Gnomon	exon	2459098	2459197	.	+	.	ID=exon-XM_006557814.3-6;Dbxref=GeneID:410402%2CGenbank:XM_006557814.3%2CBEEBASE:GB54762;Parent=rna-XM_006557814.3
NC_037650.1	Gnomon	exon	3880389	3883739	.	-	.	ID=exon-XM_026444692.1-10;Dbxref=GeneID:410427%2CGenbank:XM_026444692.1%2CBEEBASE:GB50672;Parent=rna-XM_026444692.1
NC_037650.1	Gnomon	exon	2459355	2459567	.	+	.	ID=exon-XM_006557814.3-7;Dbxref=GeneID:410402%2CGenbank:XM_006557814.3%2CBEEBASE:GB54762;Parent=rna-XM_006557814.3
NC_037650.1	Gnomon	exon	2459925	2460038	.	+	.	ID=exon-XM_006557814.3-8;Dbxref=GeneID:410402%2CGenbank:XM_006557814.3%2CBEEBASE:GB54762;Parent=rna-XM_006557814.3
NC_037650.1	Gnomon	exon	2453516	2453666	.	+	.	ID=exon-XM_006557814.3-1;Dbxref=GeneID:410402%2CGenbank:XM_006557814.3%2CBEEBASE:GB54762;Parent=rna-XM_006557814.3
NC_037650.1	Gnomon	exon	2453838	2453918	.	+	.	ID=exon-XM_006557814.3-2;Dbxref=GeneID:410402%2CGenbank:XM_006557814.3%2CBEEBASE:GB54762;Parent=rna-XM_006557814.3
NC_037650.1	Gnomon	exon	2456944	2457129	.	+	.	ID=exon-XM_006557814.3-3;Dbxref=GeneID:410402%2CGenbank:XM_006557814.3%2CBEEBASE:GB54762;Parent=rna-XM_006557814.3
NC_037650.1	Gnomon	exon	2458695	2458771	.	+	.	ID=exon-XM_006557814.3-4;Dbxref=GeneID:410402%2CGenbank:XM_006557814.3%2CBEEBASE:GB54762;Parent=rna-XM_006557814.3
NC_037650.1	Gnomon	mRNA	6245221	6317285	.	+	.	Name=XM_026444588.1;ID=rna-XM_026444588.1;Dbxref=GeneID:408430%2CGenbank:XM_026444588.1%2CBEEBASE:GB40089;Parent=gene-LOC408430
NC_037650.1	Gnomon	exon	6098232	6098340	.	-	.	ID=exon-XM_006560369.3-2;Dbxref=GeneID:408429%2CGenbank:XM_006560369.3%2CBEEBASE:GB40134;Parent=rna-XM_006560369.3
NC_037650.1	Gnomon	exon	6097800	6097837	.	-	.	ID=exon-XM_006560369.3-3;Dbxref=GeneID:408429%2CGenbank:XM_006560369.3%2CBEEBASE:GB40134;Parent=rna-XM_006560369.3
NC_037650.1	Gnomon	exon	6064720	6064905	.	-	.	ID=exon-XM_006560369.3-4;Dbxref=GeneID:408429%2CGenbank:XM_006560369.3%2CBEEBASE:GB40134;Parent=rna-XM_006560369.3
NC_037650.1	Gnomon	exon	6044882	6044956	.	-	.	ID=exon-XM_006560369.3-5;Dbxref=GeneID:408429%2CGenbank:XM_006560369.3%2CBEEBASE:GB40134;Parent=rna-XM_006560369.3
NC_037650.1	Gnomon	exon	6039109	6039330	.	-	.	ID=exon-XM_006560369.3-6;Dbxref=GeneID:408429%2CGenbank:XM_006560369.3%2CBEEBASE:GB40134;Parent=rna-XM_006560369.3
NC_037650.1	Gnomon	exon	6038465	6038628	.	-	.	ID=exon-XM_006560369.3-7;Dbxref=GeneID:408429%2CGenbank:XM_006560369.3%2CBEEBASE:GB40134;Parent=rna-XM_006560369.3
NC_037650.1	Gnomon	exon	6038199	6038348	.	-	.	ID=exon-XM_006560369.3-8;Dbxref=GeneID:408429%2CGenbank:XM_006560369.3%2CBEEBASE:GB40134;Parent=rna-XM_006560369.3
NC_037650.1	Gnomon	exon	6034405	6034702	.	-	.	ID=exon-XM_006560369.3-9;Dbxref=GeneID:408429%2CGenbank:XM_006560369.3%2CBEEBASE:GB40134;Parent=rna-XM_006560369.3
NC_037650.1	Gnomon	exon	6150753	6151700	.	-	.	ID=exon-XM_006560369.3-1;Dbxref=GeneID:408429%2CGenbank:XM_006560369.3%2CBEEBASE:GB40134;Parent=rna-XM_006560369.3
NC_037650.1	Gnomon	CDS	6222770	6222976	.	-	0	Name=XP_006560419.1;ID=cds-XP_006560419.1;Dbxref=GeneID:726547%2CGenbank:XP_006560419.1%2CBEEBASE:GB40128;Parent=rna-XM_006560356.3
NC_037650.1	Gnomon	CDS	6204354	6204584	.	-	0	Name=XP_006560419.1;ID=cds-XP_006560419.1;Dbxref=GeneID:726547%2CGenbank:XP_006560419.1%2CBEEBASE:GB40128;Parent=rna-XM_006560356.3
NC_037650.1	Gnomon	CDS	6204052	6204258	.	-	0	Name=XP_006560419.1;ID=cds-XP_006560419.1;Dbxref=GeneID:726547%2CGenbank:XP_006560419.1%2CBEEBASE:GB40128;Parent=rna-XM_006560356.3
NC_037650.1	Gnomon	CDS	6203784	6203946	.	-	0	Name=XP_006560419.1;ID=cds-XP_006560419.1;Dbxref=GeneID:726547%2CGenbank:XP_006560419.1%2CBEEBASE:GB40128;Parent=rna-XM_006560356.3
NC_037650.1	Gnomon	CDS	6203538	6203591	.	-	0	Name=XP_006560419.1;ID=cds-XP_006560419.1;Dbxref=GeneID:726547%2CGenbank:XP_006560419.1%2CBEEBASE:GB40128;Parent=rna-XM_006560356.3
NC_037650.1	Gnomon	CDS	6184195	6185201	.	-	0	Name=XP_006560419.1;ID=cds-XP_006560419.1;Dbxref=GeneID:726547%2CGenbank:XP_006560419.1%2CBEEBASE:GB40128;Parent=rna-XM_006560356.3
NC_037650.1	Gnomon	exon	5984680	5985060	.	-	.	ID=exon-XM_026444720.1-1;Dbxref=GeneID:408427%2CGenbank:XM_026444720.1%2CBEEBASE:GB40140;Parent=rna-XM_026444720.1
NC_037650.1	Gnomon	exon	5979946	5980038	.	-	.	ID=exon-XM_026444720.1-2;Dbxref=GeneID:408427%2CGenbank:XM_026444720.1%2CBEEBASE:GB40140;Parent=rna-XM_026444720.1
NC_037650.1	Gnomon	exon	5977231	5977446	.	-	.	ID=exon-XM_026444720.1-3;Dbxref=GeneID:408427%2CGenbank:XM_026444720.1%2CBEEBASE:GB40140;Parent=rna-XM_026444720.1
NC_037650.1	Gnomon	mRNA	6739675	6829299	.	-	.	Name=XM_624751.6;ID=rna-XM_624751.6;Dbxref=GeneID:552377%2CGenbank:XM_624751.6%2CBEEBASE:GB40109;Parent=gene-LOC552377
NC_037650.1	Gnomon	exon	3392287	3396374	.	-	.	ID=exon-XM_006558530.3-7;Dbxref=GeneID:100577045%2CGenbank:XM_006558530.3%2CBEEBASE:GB48270;Parent=rna-XM_006558530.3
NC_037650.1	Gnomon	mRNA	4566319	4603276	.	+	.	Name=XM_026444838.1;ID=rna-XM_026444838.1;Dbxref=GeneID:724592%2CGenbank:XM_026444838.1%2CBEEBASE:GB48002;Parent=gene-LOC724592
NC_037650.1	Gnomon	exon	3434528	3434627	.	-	.	ID=exon-XM_006558530.3-3;Dbxref=GeneID:100577045%2CGenbank:XM_006558530.3%2CBEEBASE:GB48270;Parent=rna-XM_006558530.3
NC_037650.1	Gnomon	exon	5974266	5974375	.	-	.	ID=exon-XM_026444720.1-8;Dbxref=GeneID:408427%2CGenbank:XM_026444720.1%2CBEEBASE:GB40140;Parent=rna-XM_026444720.1
NC_037650.1	Gnomon	exon	3432422	3432584	.	-	.	ID=exon-XM_006558530.3-4;Dbxref=GeneID:100577045%2CGenbank:XM_006558530.3%2CBEEBASE:GB48270;Parent=rna-XM_006558530.3
NC_037650.1	Gnomon	exon	5973911	5974177	.	-	.	ID=exon-XM_026444720.1-9;Dbxref=GeneID:408427%2CGenbank:XM_026444720.1%2CBEEBASE:GB40140;Parent=rna-XM_026444720.1
NC_037650.1	Gnomon	exon	3396826	3397009	.	-	.	ID=exon-XM_006558530.3-5;Dbxref=GeneID:100577045%2CGenbank:XM_006558530.3%2CBEEBASE:GB48270;Parent=rna-XM_006558530.3
NC_037650.1	Gnomon	exon	3396468	3396760	.	-	.	ID=exon-XM_006558530.3-6;Dbxref=GeneID:100577045%2CGenbank:XM_006558530.3%2CBEEBASE:GB48270;Parent=rna-XM_006558530.3
NC_037650.1	Gnomon	exon	5976896	5977125	.	-	.	ID=exon-XM_026444720.1-4;Dbxref=GeneID:408427%2CGenbank:XM_026444720.1%2CBEEBASE:GB40140;Parent=rna-XM_026444720.1
NC_037650.1	Gnomon	exon	5976317	5976748	.	-	.	ID=exon-XM_026444720.1-5;Dbxref=GeneID:408427%2CGenbank:XM_026444720.1%2CBEEBASE:GB40140;Parent=rna-XM_026444720.1
NC_037650.1	Gnomon	exon	3449553	3449690	.	-	.	ID=exon-XM_006558530.3-1;Dbxref=GeneID:100577045%2CGenbank:XM_006558530.3%2CBEEBASE:GB48270;Parent=rna-XM_006558530.3
NC_037650.1	Gnomon	exon	5975659	5975811	.	-	.	ID=exon-XM_026444720.1-6;Dbxref=GeneID:408427%2CGenbank:XM_026444720.1%2CBEEBASE:GB40140;Parent=rna-XM_026444720.1
NC_037650.1	Gnomon	lnc_RNA	3065829	3067317	.	+	.	Name=XR_003305938.1;ID=rna-XR_003305938.1;Dbxref=GeneID:113219187%2CGenbank:XR_003305938.1;Parent=gene-LOC113219187
NC_037650.1	Gnomon	exon	3438594	3439356	.	-	.	ID=exon-XM_006558530.3-2;Dbxref=GeneID:100577045%2CGenbank:XM_006558530.3%2CBEEBASE:GB48270;Parent=rna-XM_006558530.3
NC_037650.1	Gnomon	exon	5974448	5974559	.	-	.	ID=exon-XM_026444720.1-7;Dbxref=GeneID:408427%2CGenbank:XM_026444720.1%2CBEEBASE:GB40140;Parent=rna-XM_026444720.1
NC_037650.1	Gnomon	CDS	10730765	10731100	.	-	0	Name=XP_006565062.2;ID=cds-XP_006565062.2;Dbxref=GeneID:413908%2CGenbank:XP_006565062.2%2CBEEBASE:GB49888;Parent=rna-XM_006564999.3
NC_037650.1	Gnomon	CDS	10729507	10730032	.	-	0	Name=XP_006565062.2;ID=cds-XP_006565062.2;Dbxref=GeneID:413908%2CGenbank:XP_006565062.2%2CBEEBASE:GB49888;Parent=rna-XM_006564999.3
NC_037650.1	Gnomon	CDS	10729184	10729405	.	-	0	Name=XP_006565062.2;ID=cds-XP_006565062.2;Dbxref=GeneID:413908%2CGenbank:XP_006565062.2%2CBEEBASE:GB49888;Parent=rna-XM_006564999.3
NC_037650.1	Gnomon	CDS	10728608	10728859	.	-	0	Name=XP_006565062.2;ID=cds-XP_006565062.2;Dbxref=GeneID:413908%2CGenbank:XP_006565062.2%2CBEEBASE:GB49888;Parent=rna-XM_006564999.3
NC_037650.1	Gnomon	CDS	10728250	10728416	.	-	0	Name=XP_006565062.2;ID=cds-XP_006565062.2;Dbxref=GeneID:413908%2CGenbank:XP_006565062.2%2CBEEBASE:GB49888;Parent=rna-XM_006564999.3
NC_037650.1	BestRefSeq	exon	3563979	3564128	.	+	.	ID=exon-NM_001011614.1-3;Dbxref=GeneID:406141%2CGenbank:NM_001011614.1%2CBEEBASE:GB48228;Note=The RefSeq transcript has 1 non-frameshifting indel compared to this genomic sequence;Parent=rna-NM_001011614.1
NC_037650.1	BestRefSeq	exon	3564244	3564376	.	+	.	ID=exon-NM_001011614.1-4;Dbxref=GeneID:406141%2CGenbank:NM_001011614.1%2CBEEBASE:GB48228;Note=The RefSeq transcript has 1 non-frameshifting indel compared to this genomic sequence;Parent=rna-NM_001011614.1
NC_037650.1	BestRefSeq	exon	3562941	3563186	.	+	.	ID=exon-NM_001011614.1-1;Dbxref=GeneID:406141%2CGenbank:NM_001011614.1%2CBEEBASE:GB48228;Note=The RefSeq transcript has 1 non-frameshifting indel compared to this genomic sequence;Parent=rna-NM_001011614.1
NC_037650.1	BestRefSeq	exon	3563268	3563427	.	+	.	ID=exon-NM_001011614.1-2;Dbxref=GeneID:406141%2CGenbank:NM_001011614.1%2CBEEBASE:GB48228;Note=The RefSeq transcript has 1 non-frameshifting indel compared to this genomic sequence;Parent=rna-NM_001011614.1
NC_037650.1	Gnomon	mRNA	3795324	3796441	.	+	.	Name=XM_006558482.3;ID=rna-XM_006558482.3;Dbxref=GeneID:102656183%2CGenbank:XM_006558482.3;Parent=gene-LOC102656183
NC_037650.1	Gnomon	mRNA	2899089	2920386	.	-	.	Name=XM_026444682.1;ID=rna-XM_026444682.1;Dbxref=GeneID:726790%2CGenbank:XM_026444682.1%2CBEEBASE:GB54723;Parent=gene-LOC726790
NC_037650.1	Gnomon	CDS	6222770	6222976	.	-	0	Name=XP_016771244.2;ID=cds-XP_016771244.2;Dbxref=GeneID:726547%2CGenbank:XP_016771244.2%2CBEEBASE:GB40128;Parent=rna-XM_016915755.2
NC_037650.1	Gnomon	CDS	6204354	6204584	.	-	0	Name=XP_016771244.2;ID=cds-XP_016771244.2;Dbxref=GeneID:726547%2CGenbank:XP_016771244.2%2CBEEBASE:GB40128;Parent=rna-XM_016915755.2
NC_037650.1	Gnomon	CDS	6204052	6204258	.	-	0	Name=XP_016771244.2;ID=cds-XP_016771244.2;Dbxref=GeneID:726547%2CGenbank:XP_016771244.2%2CBEEBASE:GB40128;Parent=rna-XM_016915755.2
NC_037650.1	Gnomon	CDS	6203784	6203946	.	-	0	Name=XP_016771244.2;ID=cds-XP_016771244.2;Dbxref=GeneID:726547%2CGenbank:XP_016771244.2%2CBEEBASE:GB40128;Parent=rna-XM_016915755.2
NC_037650.1	Gnomon	CDS	6203538	6203591	.	-	0	Name=XP_016771244.2;ID=cds-XP_016771244.2;Dbxref=GeneID:726547%2CGenbank:XP_016771244.2%2CBEEBASE:GB40128;Parent=rna-XM_016915755.2
NC_037650.1	Gnomon	CDS	6198326	6198495	.	-	0	Name=XP_016771244.2;ID=cds-XP_016771244.2;Dbxref=GeneID:726547%2CGenbank:XP_016771244.2%2CBEEBASE:GB40128;Parent=rna-XM_016915755.2
NC_037650.1	Gnomon	exon	1859171	1859511	.	-	.	ID=exon-XR_003305960.1-1;Dbxref=GeneID:113219197%2CGenbank:XR_003305960.1;Parent=rna-XR_003305960.1
NC_037650.1	Gnomon	exon	1810901	1812868	.	-	.	ID=exon-XR_003305960.1-4;Dbxref=GeneID:113219197%2CGenbank:XR_003305960.1;Parent=rna-XR_003305960.1
NC_037650.1	Gnomon	exon	1857662	1857798	.	-	.	ID=exon-XR_003305960.1-2;Dbxref=GeneID:113219197%2CGenbank:XR_003305960.1;Parent=rna-XR_003305960.1
NC_037650.1	Gnomon	exon	1857352	1857441	.	-	.	ID=exon-XR_003305960.1-3;Dbxref=GeneID:113219197%2CGenbank:XR_003305960.1;Parent=rna-XR_003305960.1
NC_037650.1	tRNAscan-SE	exon	6604693	6604765	.	-	.	ID=exon-TRNAM-CAU-8-1;Dbxref=GeneID:107965463;Note=transfer RNA methionine (anticodon CAU);Parent=rna-TRNAM-CAU-8
NC_037650.1	Gnomon	mRNA	11191706	11224591	.	-	.	Name=XM_016915856.2;ID=rna-XM_016915856.2;Dbxref=GeneID:100578220%2CGenbank:XM_016915856.2%2CBEEBASE:GB41544;Parent=gene-LOC100578220
NC_037650.1	Gnomon	exon	1859171	1859526	.	-	.	ID=exon-XR_003305959.1-1;Dbxref=GeneID:113219197%2CGenbank:XR_003305959.1;Parent=rna-XR_003305959.1
NC_037650.1	Gnomon	exon	1857352	1857798	.	-	.	ID=exon-XR_003305959.1-2;Dbxref=GeneID:113219197%2CGenbank:XR_003305959.1;Parent=rna-XR_003305959.1
NC_037650.1	Gnomon	exon	1810901	1812868	.	-	.	ID=exon-XR_003305959.1-3;Dbxref=GeneID:113219197%2CGenbank:XR_003305959.1;Parent=rna-XR_003305959.1
NC_037650.1	Gnomon	exon	7679755	7685425	.	-	.	ID=exon-XM_026444804.1-14;Dbxref=GeneID:408435%2CGenbank:XM_026444804.1%2CBEEBASE:GB47788;Parent=rna-XM_026444804.1
NC_037650.1	Gnomon	exon	7695089	7695269	.	-	.	ID=exon-XM_026444804.1-10;Dbxref=GeneID:408435%2CGenbank:XM_026444804.1%2CBEEBASE:GB47788;Parent=rna-XM_026444804.1
NC_037650.1	Gnomon	exon	7694072	7694128	.	-	.	ID=exon-XM_026444804.1-11;Dbxref=GeneID:408435%2CGenbank:XM_026444804.1%2CBEEBASE:GB47788;Parent=rna-XM_026444804.1
NC_037650.1	Gnomon	exon	7692777	7692860	.	-	.	ID=exon-XM_026444804.1-12;Dbxref=GeneID:408435%2CGenbank:XM_026444804.1%2CBEEBASE:GB47788;Parent=rna-XM_026444804.1
NC_037650.1	Gnomon	exon	7685684	7685820	.	-	.	ID=exon-XM_026444804.1-13;Dbxref=GeneID:408435%2CGenbank:XM_026444804.1%2CBEEBASE:GB47788;Parent=rna-XM_026444804.1
NC_037650.1	Gnomon	mRNA	2426989	2428617	.	+	.	Name=XM_006557809.3;ID=rna-XM_006557809.3;Dbxref=GeneID:551149%2CGenbank:XM_006557809.3%2CBEEBASE:GB10503;Parent=gene-LOC551149
NC_037650.1	Gnomon	exon	5314031	5314280	.	-	.	ID=exon-XM_026444544.1-6;Dbxref=GeneID:408423%2CGenbank:XM_026444544.1%2CBEEBASE:GB40150;Parent=rna-XM_026444544.1
NC_037650.1	Gnomon	exon	5313335	5313439	.	-	.	ID=exon-XM_026444544.1-7;Dbxref=GeneID:408423%2CGenbank:XM_026444544.1%2CBEEBASE:GB40150;Parent=rna-XM_026444544.1
NC_037650.1	Gnomon	exon	5316181	5316786	.	-	.	ID=exon-XM_026444544.1-4;Dbxref=GeneID:408423%2CGenbank:XM_026444544.1%2CBEEBASE:GB40150;Parent=rna-XM_026444544.1
NC_037650.1	Gnomon	exon	5315830	5315892	.	-	.	ID=exon-XM_026444544.1-5;Dbxref=GeneID:408423%2CGenbank:XM_026444544.1%2CBEEBASE:GB40150;Parent=rna-XM_026444544.1
NC_037650.1	Gnomon	exon	5312951	5313125	.	-	.	ID=exon-XM_026444544.1-8;Dbxref=GeneID:408423%2CGenbank:XM_026444544.1%2CBEEBASE:GB40150;Parent=rna-XM_026444544.1
NC_037650.1	Gnomon	exon	5311617	5311803	.	-	.	ID=exon-XM_026444544.1-9;Dbxref=GeneID:408423%2CGenbank:XM_026444544.1%2CBEEBASE:GB40150;Parent=rna-XM_026444544.1
NC_037650.1	Gnomon	exon	5407032	5407139	.	-	.	ID=exon-XM_026444544.1-2;Dbxref=GeneID:408423%2CGenbank:XM_026444544.1%2CBEEBASE:GB40150;Parent=rna-XM_026444544.1
NC_037650.1	Gnomon	exon	5378412	5378546	.	-	.	ID=exon-XM_026444544.1-3;Dbxref=GeneID:408423%2CGenbank:XM_026444544.1%2CBEEBASE:GB40150;Parent=rna-XM_026444544.1
NC_037650.1	Gnomon	exon	5494914	5495176	.	-	.	ID=exon-XM_026444544.1-1;Dbxref=GeneID:408423%2CGenbank:XM_026444544.1%2CBEEBASE:GB40150;Parent=rna-XM_026444544.1
NC_037650.1	Gnomon	exon	7308804	7309002	.	-	.	ID=exon-XR_001705305.2-1;Dbxref=GeneID:107965401%2CGenbank:XR_001705305.2;Parent=rna-XR_001705305.2
NC_037650.1	Gnomon	exon	7308554	7308733	.	-	.	ID=exon-XR_001705305.2-2;Dbxref=GeneID:107965401%2CGenbank:XR_001705305.2;Parent=rna-XR_001705305.2
NC_037650.1	Gnomon	exon	2862891	2865032	.	-	.	ID=exon-XM_393890.5-1;Dbxref=GeneID:410410%2CGenbank:XM_393890.5%2CBEEBASE:GB54729;Parent=rna-XM_393890.5
NC_037650.1	Gnomon	exon	6019015	6019298	.	-	.	ID=exon-XM_006560370.3-8;Dbxref=GeneID:408429%2CGenbank:XM_006560370.3%2CBEEBASE:GB40134;Parent=rna-XM_006560370.3
NC_037650.1	Gnomon	exon	6018261	6018883	.	-	.	ID=exon-XM_006560370.3-9;Dbxref=GeneID:408429%2CGenbank:XM_006560370.3%2CBEEBASE:GB40134;Parent=rna-XM_006560370.3
NC_037650.1	Gnomon	CDS	8362247	8362399	.	+	0	Name=XP_393948.3;ID=cds-XP_393948.3;Dbxref=GeneID:410468%2CGenbank:XP_393948.3%2CBEEBASE:GB47799;Parent=rna-XM_393948.7
NC_037650.1	Gnomon	CDS	8362838	8362933	.	+	0	Name=XP_393948.3;ID=cds-XP_393948.3;Dbxref=GeneID:410468%2CGenbank:XP_393948.3%2CBEEBASE:GB47799;Parent=rna-XM_393948.7
NC_037650.1	Gnomon	CDS	8363181	8364023	.	+	0	Name=XP_393948.3;ID=cds-XP_393948.3;Dbxref=GeneID:410468%2CGenbank:XP_393948.3%2CBEEBASE:GB47799;Parent=rna-XM_393948.7
NC_037650.1	Gnomon	exon	6034405	6034702	.	-	.	ID=exon-XM_006560370.3-6;Dbxref=GeneID:408429%2CGenbank:XM_006560370.3%2CBEEBASE:GB40134;Parent=rna-XM_006560370.3
NC_037650.1	Gnomon	exon	6033909	6034146	.	-	.	ID=exon-XM_006560370.3-7;Dbxref=GeneID:408429%2CGenbank:XM_006560370.3%2CBEEBASE:GB40134;Parent=rna-XM_006560370.3
NC_037650.1	Gnomon	exon	6038465	6038628	.	-	.	ID=exon-XM_006560370.3-4;Dbxref=GeneID:408429%2CGenbank:XM_006560370.3%2CBEEBASE:GB40134;Parent=rna-XM_006560370.3
NC_037650.1	Gnomon	exon	6038199	6038348	.	-	.	ID=exon-XM_006560370.3-5;Dbxref=GeneID:408429%2CGenbank:XM_006560370.3%2CBEEBASE:GB40134;Parent=rna-XM_006560370.3
NC_037650.1	Gnomon	exon	6044882	6044956	.	-	.	ID=exon-XM_006560370.3-2;Dbxref=GeneID:408429%2CGenbank:XM_006560370.3%2CBEEBASE:GB40134;Parent=rna-XM_006560370.3
NC_037650.1	Gnomon	exon	6039109	6039330	.	-	.	ID=exon-XM_006560370.3-3;Dbxref=GeneID:408429%2CGenbank:XM_006560370.3%2CBEEBASE:GB40134;Parent=rna-XM_006560370.3
NC_037650.1	Gnomon	exon	6045447	6045653	.	-	.	ID=exon-XM_006560370.3-1;Dbxref=GeneID:408429%2CGenbank:XM_006560370.3%2CBEEBASE:GB40134;Parent=rna-XM_006560370.3
NC_037650.1	Gnomon	CDS	1647314	1647536	.	-	0	Name=XP_006571975.2;ID=cds-XP_006571975.2;Dbxref=GeneID:102654099%2CGenbank:XP_006571975.2;Parent=rna-XM_006571912.3
NC_037650.1	Gnomon	CDS	1644247	1644731	.	-	0	Name=XP_006571975.2;ID=cds-XP_006571975.2;Dbxref=GeneID:102654099%2CGenbank:XP_006571975.2;Parent=rna-XM_006571912.3
NC_037650.1	Gnomon	mRNA	1200969	1208034	.	-	.	Name=XM_006571928.3;ID=rna-XM_006571928.3;Dbxref=GeneID:412515%2CGenbank:XM_006571928.3%2CBEEBASE:GB48511;Parent=gene-LOC412515
NC_037650.1	Gnomon	CDS	5378412	5378534	.	-	0	Name=XP_026300333.1;ID=cds-XP_026300333.1;Dbxref=GeneID:408423%2CGenbank:XP_026300333.1%2CBEEBASE:GB40150;Parent=rna-XM_026444548.1
NC_037650.1	Gnomon	CDS	5316181	5316786	.	-	0	Name=XP_026300333.1;ID=cds-XP_026300333.1;Dbxref=GeneID:408423%2CGenbank:XP_026300333.1%2CBEEBASE:GB40150;Parent=rna-XM_026444548.1
NC_037650.1	Gnomon	CDS	5315830	5315892	.	-	0	Name=XP_026300333.1;ID=cds-XP_026300333.1;Dbxref=GeneID:408423%2CGenbank:XP_026300333.1%2CBEEBASE:GB40150;Parent=rna-XM_026444548.1
NC_037650.1	Gnomon	CDS	5314031	5314280	.	-	0	Name=XP_026300333.1;ID=cds-XP_026300333.1;Dbxref=GeneID:408423%2CGenbank:XP_026300333.1%2CBEEBASE:GB40150;Parent=rna-XM_026444548.1
NC_037650.1	Gnomon	CDS	5313335	5313439	.	-	0	Name=XP_026300333.1;ID=cds-XP_026300333.1;Dbxref=GeneID:408423%2CGenbank:XP_026300333.1%2CBEEBASE:GB40150;Parent=rna-XM_026444548.1
NC_037650.1	Gnomon	CDS	5312951	5313125	.	-	0	Name=XP_026300333.1;ID=cds-XP_026300333.1;Dbxref=GeneID:408423%2CGenbank:XP_026300333.1%2CBEEBASE:GB40150;Parent=rna-XM_026444548.1
NC_037650.1	Gnomon	CDS	5311617	5311803	.	-	0	Name=XP_026300333.1;ID=cds-XP_026300333.1;Dbxref=GeneID:408423%2CGenbank:XP_026300333.1%2CBEEBASE:GB40150;Parent=rna-XM_026444548.1
NC_037650.1	Gnomon	CDS	5310218	5310530	.	-	0	Name=XP_026300333.1;ID=cds-XP_026300333.1;Dbxref=GeneID:408423%2CGenbank:XP_026300333.1%2CBEEBASE:GB40150;Parent=rna-XM_026444548.1
NC_037650.1	Gnomon	CDS	5309725	5309793	.	-	0	Name=XP_026300333.1;ID=cds-XP_026300333.1;Dbxref=GeneID:408423%2CGenbank:XP_026300333.1%2CBEEBASE:GB40150;Parent=rna-XM_026444548.1
NC_037650.1	Gnomon	CDS	5307557	5307633	.	-	0	Name=XP_026300333.1;ID=cds-XP_026300333.1;Dbxref=GeneID:408423%2CGenbank:XP_026300333.1%2CBEEBASE:GB40150;Parent=rna-XM_026444548.1
NC_037650.1	Gnomon	CDS	5307259	5307360	.	-	0	Name=XP_026300333.1;ID=cds-XP_026300333.1;Dbxref=GeneID:408423%2CGenbank:XP_026300333.1%2CBEEBASE:GB40150;Parent=rna-XM_026444548.1
NC_037650.1	Gnomon	CDS	5302076	5302251	.	-	0	Name=XP_026300333.1;ID=cds-XP_026300333.1;Dbxref=GeneID:408423%2CGenbank:XP_026300333.1%2CBEEBASE:GB40150;Parent=rna-XM_026444548.1
NC_037650.1	Gnomon	CDS	5298899	5298974	.	-	0	Name=XP_026300333.1;ID=cds-XP_026300333.1;Dbxref=GeneID:408423%2CGenbank:XP_026300333.1%2CBEEBASE:GB40150;Parent=rna-XM_026444548.1
NC_037650.1	Gnomon	CDS	5298621	5298733	.	-	0	Name=XP_026300333.1;ID=cds-XP_026300333.1;Dbxref=GeneID:408423%2CGenbank:XP_026300333.1%2CBEEBASE:GB40150;Parent=rna-XM_026444548.1
NC_037650.1	Gnomon	CDS	5297791	5298040	.	-	0	Name=XP_026300333.1;ID=cds-XP_026300333.1;Dbxref=GeneID:408423%2CGenbank:XP_026300333.1%2CBEEBASE:GB40150;Parent=rna-XM_026444548.1
NC_037650.1	Gnomon	CDS	6615404	6615485	.	-	0	Name=XP_391980.1;ID=cds-XP_391980.1;Dbxref=GeneID:408433%2CGenbank:XP_391980.1%2CBEEBASE:GB40113;Parent=rna-XM_391980.7
NC_037650.1	Gnomon	CDS	6615076	6615210	.	-	0	Name=XP_391980.1;ID=cds-XP_391980.1;Dbxref=GeneID:408433%2CGenbank:XP_391980.1%2CBEEBASE:GB40113;Parent=rna-XM_391980.7
NC_037650.1	Gnomon	CDS	6614531	6614931	.	-	0	Name=XP_391980.1;ID=cds-XP_391980.1;Dbxref=GeneID:408433%2CGenbank:XP_391980.1%2CBEEBASE:GB40113;Parent=rna-XM_391980.7
NC_037650.1	Gnomon	CDS	6614169	6614444	.	-	0	Name=XP_391980.1;ID=cds-XP_391980.1;Dbxref=GeneID:408433%2CGenbank:XP_391980.1%2CBEEBASE:GB40113;Parent=rna-XM_391980.7
NC_037650.1	Gnomon	CDS	6613777	6614079	.	-	0	Name=XP_391980.1;ID=cds-XP_391980.1;Dbxref=GeneID:408433%2CGenbank:XP_391980.1%2CBEEBASE:GB40113;Parent=rna-XM_391980.7
NC_037650.1	Gnomon	CDS	6613461	6613693	.	-	0	Name=XP_391980.1;ID=cds-XP_391980.1;Dbxref=GeneID:408433%2CGenbank:XP_391980.1%2CBEEBASE:GB40113;Parent=rna-XM_391980.7
NC_037650.1	Gnomon	CDS	6613245	6613380	.	-	0	Name=XP_391980.1;ID=cds-XP_391980.1;Dbxref=GeneID:408433%2CGenbank:XP_391980.1%2CBEEBASE:GB40113;Parent=rna-XM_391980.7
NC_037650.1	Gnomon	mRNA	4550397	4553118	.	-	.	Name=XM_391963.6;ID=rna-XM_391963.6;Dbxref=GeneID:408416%2CGenbank:XM_391963.6%2CBEEBASE:GB48009;Parent=gene-LOC408416
NC_037650.1	Gnomon	CDS	3967019	3967354	.	-	0	Name=XP_026300479.1;ID=cds-XP_026300479.1;Dbxref=GeneID:102654313%2CGenbank:XP_026300479.1;Parent=rna-XM_026444694.1
NC_037650.1	Gnomon	CDS	2123971	2124034	.	-	0	Name=XP_001122457.2;ID=cds-XP_001122457.2;Dbxref=GeneID:726736%2CGenbank:XP_001122457.2%2CBEEBASE:GB48203;Parent=rna-XM_001122457.5
NC_037650.1	Gnomon	CDS	2122196	2122240	.	-	0	Name=XP_001122457.2;ID=cds-XP_001122457.2;Dbxref=GeneID:726736%2CGenbank:XP_001122457.2%2CBEEBASE:GB48203;Parent=rna-XM_001122457.5
NC_037650.1	Gnomon	CDS	2119238	2119460	.	-	0	Name=XP_001122457.2;ID=cds-XP_001122457.2;Dbxref=GeneID:726736%2CGenbank:XP_001122457.2%2CBEEBASE:GB48203;Parent=rna-XM_001122457.5
NC_037650.1	Gnomon	CDS	2117562	2117867	.	-	0	Name=XP_001122457.2;ID=cds-XP_001122457.2;Dbxref=GeneID:726736%2CGenbank:XP_001122457.2%2CBEEBASE:GB48203;Parent=rna-XM_001122457.5
NC_037650.1	Gnomon	CDS	2115964	2116526	.	-	0	Name=XP_001122457.2;ID=cds-XP_001122457.2;Dbxref=GeneID:726736%2CGenbank:XP_001122457.2%2CBEEBASE:GB48203;Parent=rna-XM_001122457.5
NC_037650.1	Gnomon	CDS	2115099	2115278	.	-	0	Name=XP_001122457.2;ID=cds-XP_001122457.2;Dbxref=GeneID:726736%2CGenbank:XP_001122457.2%2CBEEBASE:GB48203;Parent=rna-XM_001122457.5
NC_037650.1	Gnomon	CDS	2113792	2114117	.	-	0	Name=XP_001122457.2;ID=cds-XP_001122457.2;Dbxref=GeneID:726736%2CGenbank:XP_001122457.2%2CBEEBASE:GB48203;Parent=rna-XM_001122457.5
NC_037650.1	Gnomon	CDS	2113097	2113507	.	-	0	Name=XP_001122457.2;ID=cds-XP_001122457.2;Dbxref=GeneID:726736%2CGenbank:XP_001122457.2%2CBEEBASE:GB48203;Parent=rna-XM_001122457.5
NC_037650.1	Gnomon	CDS	2112717	2112912	.	-	0	Name=XP_001122457.2;ID=cds-XP_001122457.2;Dbxref=GeneID:726736%2CGenbank:XP_001122457.2%2CBEEBASE:GB48203;Parent=rna-XM_001122457.5
NC_037650.1	Gnomon	CDS	2111350	2111796	.	-	0	Name=XP_001122457.2;ID=cds-XP_001122457.2;Dbxref=GeneID:726736%2CGenbank:XP_001122457.2%2CBEEBASE:GB48203;Parent=rna-XM_001122457.5
NC_037650.1	Gnomon	CDS	2109860	2110367	.	-	0	Name=XP_001122457.2;ID=cds-XP_001122457.2;Dbxref=GeneID:726736%2CGenbank:XP_001122457.2%2CBEEBASE:GB48203;Parent=rna-XM_001122457.5
NC_037650.1	Gnomon	CDS	2108453	2109536	.	-	0	Name=XP_001122457.2;ID=cds-XP_001122457.2;Dbxref=GeneID:726736%2CGenbank:XP_001122457.2%2CBEEBASE:GB48203;Parent=rna-XM_001122457.5
NC_037650.1	Gnomon	CDS	2106901	2107872	.	-	0	Name=XP_001122457.2;ID=cds-XP_001122457.2;Dbxref=GeneID:726736%2CGenbank:XP_001122457.2%2CBEEBASE:GB48203;Parent=rna-XM_001122457.5
NC_037650.1	Gnomon	mRNA	6245226	6325630	.	+	.	Name=XM_026444587.1;ID=rna-XM_026444587.1;Dbxref=GeneID:408430%2CGenbank:XM_026444587.1%2CBEEBASE:GB40089;Parent=gene-LOC408430
NC_037650.1	Gnomon	exon	614862	615000	.	+	.	ID=exon-XM_016917349.2-2;Dbxref=GeneID:727618%2CGenbank:XM_016917349.2%2CBEEBASE:GB48897;Parent=rna-XM_016917349.2
NC_037650.1	Gnomon	exon	616235	616375	.	+	.	ID=exon-XM_016917349.2-3;Dbxref=GeneID:727618%2CGenbank:XM_016917349.2%2CBEEBASE:GB48897;Parent=rna-XM_016917349.2
NC_037650.1	Gnomon	exon	616571	616768	.	+	.	ID=exon-XM_016917349.2-4;Dbxref=GeneID:727618%2CGenbank:XM_016917349.2%2CBEEBASE:GB48897;Parent=rna-XM_016917349.2
NC_037650.1	Gnomon	exon	617903	618070	.	+	.	ID=exon-XM_016917349.2-5;Dbxref=GeneID:727618%2CGenbank:XM_016917349.2%2CBEEBASE:GB48897;Parent=rna-XM_016917349.2
NC_037650.1	Gnomon	exon	618202	618420	.	+	.	ID=exon-XM_016917349.2-6;Dbxref=GeneID:727618%2CGenbank:XM_016917349.2%2CBEEBASE:GB48897;Parent=rna-XM_016917349.2
NC_037650.1	Gnomon	exon	618510	618941	.	+	.	ID=exon-XM_016917349.2-7;Dbxref=GeneID:727618%2CGenbank:XM_016917349.2%2CBEEBASE:GB48897;Parent=rna-XM_016917349.2
NC_037650.1	Gnomon	exon	613625	613796	.	+	.	ID=exon-XM_016917349.2-1;Dbxref=GeneID:727618%2CGenbank:XM_016917349.2%2CBEEBASE:GB48897;Parent=rna-XM_016917349.2
NC_037650.1	Gnomon	exon	7872871	7874979	.	-	.	ID=exon-XM_026444807.1-1;Dbxref=GeneID:408435%2CGenbank:XM_026444807.1%2CBEEBASE:GB47788;Parent=rna-XM_026444807.1
NC_037650.1	Gnomon	exon	7700116	7700289	.	-	.	ID=exon-XM_026444807.1-6;Dbxref=GeneID:408435%2CGenbank:XM_026444807.1%2CBEEBASE:GB47788;Parent=rna-XM_026444807.1
NC_037650.1	Gnomon	exon	7699555	7699808	.	-	.	ID=exon-XM_026444807.1-7;Dbxref=GeneID:408435%2CGenbank:XM_026444807.1%2CBEEBASE:GB47788;Parent=rna-XM_026444807.1
NC_037650.1	Gnomon	exon	7698289	7698508	.	-	.	ID=exon-XM_026444807.1-8;Dbxref=GeneID:408435%2CGenbank:XM_026444807.1%2CBEEBASE:GB47788;Parent=rna-XM_026444807.1
NC_037650.1	Gnomon	exon	7695089	7695269	.	-	.	ID=exon-XM_026444807.1-9;Dbxref=GeneID:408435%2CGenbank:XM_026444807.1%2CBEEBASE:GB47788;Parent=rna-XM_026444807.1
NC_037650.1	Gnomon	exon	7857274	7857569	.	-	.	ID=exon-XM_026444807.1-2;Dbxref=GeneID:408435%2CGenbank:XM_026444807.1%2CBEEBASE:GB47788;Parent=rna-XM_026444807.1
NC_037650.1	Gnomon	exon	7705841	7706015	.	-	.	ID=exon-XM_026444807.1-3;Dbxref=GeneID:408435%2CGenbank:XM_026444807.1%2CBEEBASE:GB47788;Parent=rna-XM_026444807.1
NC_037650.1	Gnomon	exon	7705356	7705514	.	-	.	ID=exon-XM_026444807.1-4;Dbxref=GeneID:408435%2CGenbank:XM_026444807.1%2CBEEBASE:GB47788;Parent=rna-XM_026444807.1
NC_037650.1	Gnomon	CDS	2372387	2373373	.	+	0	Name=XP_026300573.1;ID=cds-XP_026300573.1;Dbxref=GeneID:102654049%2CGenbank:XP_026300573.1;Parent=rna-XM_026444788.1
NC_037650.1	Gnomon	CDS	2373450	2373518	.	+	0	Name=XP_026300573.1;ID=cds-XP_026300573.1;Dbxref=GeneID:102654049%2CGenbank:XP_026300573.1;Parent=rna-XM_026444788.1
NC_037650.1	Gnomon	CDS	2373588	2373677	.	+	0	Name=XP_026300573.1;ID=cds-XP_026300573.1;Dbxref=GeneID:102654049%2CGenbank:XP_026300573.1;Parent=rna-XM_026444788.1
NC_037650.1	Gnomon	CDS	2373812	2373817	.	+	0	Name=XP_026300573.1;ID=cds-XP_026300573.1;Dbxref=GeneID:102654049%2CGenbank:XP_026300573.1;Parent=rna-XM_026444788.1
NC_037650.1	Gnomon	exon	7704455	7704667	.	-	.	ID=exon-XM_026444807.1-5;Dbxref=GeneID:408435%2CGenbank:XM_026444807.1%2CBEEBASE:GB47788;Parent=rna-XM_026444807.1
NC_037650.1	Gnomon	mRNA	4566320	4603276	.	+	.	Name=XM_026444837.1;ID=rna-XM_026444837.1;Dbxref=GeneID:724592%2CGenbank:XM_026444837.1%2CBEEBASE:GB48002;Parent=gene-LOC724592
NC_037650.1	Gnomon	lnc_RNA	3056282	3063402	.	+	.	Name=XR_003305937.1;ID=rna-XR_003305937.1;Dbxref=GeneID:113218526%2CGenbank:XR_003305937.1;Parent=gene-LOC113218526
NC_037650.1	Gnomon	CDS	6222770	6222976	.	-	0	Name=XP_016771243.1;ID=cds-XP_016771243.1;Dbxref=GeneID:726547%2CGenbank:XP_016771243.1%2CBEEBASE:GB40128;Parent=rna-XM_016915754.2
NC_037650.1	Gnomon	CDS	6204354	6204584	.	-	0	Name=XP_016771243.1;ID=cds-XP_016771243.1;Dbxref=GeneID:726547%2CGenbank:XP_016771243.1%2CBEEBASE:GB40128;Parent=rna-XM_016915754.2
NC_037650.1	Gnomon	CDS	6204052	6204258	.	-	0	Name=XP_016771243.1;ID=cds-XP_016771243.1;Dbxref=GeneID:726547%2CGenbank:XP_016771243.1%2CBEEBASE:GB40128;Parent=rna-XM_016915754.2
NC_037650.1	Gnomon	CDS	6203784	6203946	.	-	0	Name=XP_016771243.1;ID=cds-XP_016771243.1;Dbxref=GeneID:726547%2CGenbank:XP_016771243.1%2CBEEBASE:GB40128;Parent=rna-XM_016915754.2
NC_037650.1	Gnomon	CDS	6203538	6203591	.	-	0	Name=XP_016771243.1;ID=cds-XP_016771243.1;Dbxref=GeneID:726547%2CGenbank:XP_016771243.1%2CBEEBASE:GB40128;Parent=rna-XM_016915754.2
NC_037650.1	Gnomon	CDS	6187695	6188203	.	-	0	Name=XP_016771243.1;ID=cds-XP_016771243.1;Dbxref=GeneID:726547%2CGenbank:XP_016771243.1%2CBEEBASE:GB40128;Parent=rna-XM_016915754.2
NC_037650.1	Gnomon	mRNA	6737854	6829299	.	-	.	Name=XM_006560311.3;ID=rna-XM_006560311.3;Dbxref=GeneID:552377%2CGenbank:XM_006560311.3%2CBEEBASE:GB40109;Parent=gene-LOC552377
NC_037650.1	Gnomon	CDS	6222770	6222976	.	-	0	Name=XP_006560418.1;ID=cds-XP_006560418.1;Dbxref=GeneID:726547%2CGenbank:XP_006560418.1%2CBEEBASE:GB40128;Parent=rna-XM_006560355.3
NC_037650.1	Gnomon	CDS	6204354	6204584	.	-	0	Name=XP_006560418.1;ID=cds-XP_006560418.1;Dbxref=GeneID:726547%2CGenbank:XP_006560418.1%2CBEEBASE:GB40128;Parent=rna-XM_006560355.3
NC_037650.1	Gnomon	CDS	6204052	6204258	.	-	0	Name=XP_006560418.1;ID=cds-XP_006560418.1;Dbxref=GeneID:726547%2CGenbank:XP_006560418.1%2CBEEBASE:GB40128;Parent=rna-XM_006560355.3
NC_037650.1	Gnomon	CDS	6203784	6203946	.	-	0	Name=XP_006560418.1;ID=cds-XP_006560418.1;Dbxref=GeneID:726547%2CGenbank:XP_006560418.1%2CBEEBASE:GB40128;Parent=rna-XM_006560355.3
NC_037650.1	Gnomon	CDS	6203538	6203591	.	-	0	Name=XP_006560418.1;ID=cds-XP_006560418.1;Dbxref=GeneID:726547%2CGenbank:XP_006560418.1%2CBEEBASE:GB40128;Parent=rna-XM_006560355.3
NC_037650.1	Gnomon	CDS	6184195	6185201	.	-	0	Name=XP_006560418.1;ID=cds-XP_006560418.1;Dbxref=GeneID:726547%2CGenbank:XP_006560418.1%2CBEEBASE:GB40128;Parent=rna-XM_006560355.3
NC_037650.1	Gnomon	CDS	4787923	4788064	.	+	0	Name=XP_016771389.1;ID=cds-XP_016771389.1;Dbxref=GeneID:724803%2CGenbank:XP_016771389.1%2CBEEBASE:GB48006;Parent=rna-XM_016915900.2
NC_037650.1	Gnomon	CDS	4788129	4788212	.	+	0	Name=XP_016771389.1;ID=cds-XP_016771389.1;Dbxref=GeneID:724803%2CGenbank:XP_016771389.1%2CBEEBASE:GB48006;Parent=rna-XM_016915900.2
NC_037650.1	Gnomon	CDS	4788423	4788664	.	+	0	Name=XP_016771389.1;ID=cds-XP_016771389.1;Dbxref=GeneID:724803%2CGenbank:XP_016771389.1%2CBEEBASE:GB48006;Parent=rna-XM_016915900.2
NC_037650.1	Gnomon	CDS	4788730	4788954	.	+	0	Name=XP_016771389.1;ID=cds-XP_016771389.1;Dbxref=GeneID:724803%2CGenbank:XP_016771389.1%2CBEEBASE:GB48006;Parent=rna-XM_016915900.2
NC_037650.1	Gnomon	CDS	4789043	4789135	.	+	0	Name=XP_016771389.1;ID=cds-XP_016771389.1;Dbxref=GeneID:724803%2CGenbank:XP_016771389.1%2CBEEBASE:GB48006;Parent=rna-XM_016915900.2
NC_037650.1	Gnomon	CDS	4789219	4789360	.	+	0	Name=XP_016771389.1;ID=cds-XP_016771389.1;Dbxref=GeneID:724803%2CGenbank:XP_016771389.1%2CBEEBASE:GB48006;Parent=rna-XM_016915900.2
NC_037650.1	Gnomon	CDS	4789416	4789527	.	+	0	Name=XP_016771389.1;ID=cds-XP_016771389.1;Dbxref=GeneID:724803%2CGenbank:XP_016771389.1%2CBEEBASE:GB48006;Parent=rna-XM_016915900.2
NC_037650.1	Gnomon	CDS	4790336	4790426	.	+	0	Name=XP_016771389.1;ID=cds-XP_016771389.1;Dbxref=GeneID:724803%2CGenbank:XP_016771389.1%2CBEEBASE:GB48006;Parent=rna-XM_016915900.2
NC_037650.1	Gnomon	CDS	4790510	4790686	.	+	0	Name=XP_016771389.1;ID=cds-XP_016771389.1;Dbxref=GeneID:724803%2CGenbank:XP_016771389.1%2CBEEBASE:GB48006;Parent=rna-XM_016915900.2
NC_037650.1	Gnomon	CDS	4790763	4790863	.	+	0	Name=XP_016771389.1;ID=cds-XP_016771389.1;Dbxref=GeneID:724803%2CGenbank:XP_016771389.1%2CBEEBASE:GB48006;Parent=rna-XM_016915900.2
NC_037650.1	Gnomon	CDS	4790931	4790989	.	+	0	Name=XP_016771389.1;ID=cds-XP_016771389.1;Dbxref=GeneID:724803%2CGenbank:XP_016771389.1%2CBEEBASE:GB48006;Parent=rna-XM_016915900.2
NC_037650.1	Gnomon	CDS	4791072	4791123	.	+	0	Name=XP_016771389.1;ID=cds-XP_016771389.1;Dbxref=GeneID:724803%2CGenbank:XP_016771389.1%2CBEEBASE:GB48006;Parent=rna-XM_016915900.2
NC_037650.1	Gnomon	CDS	4791199	4791266	.	+	0	Name=XP_016771389.1;ID=cds-XP_016771389.1;Dbxref=GeneID:724803%2CGenbank:XP_016771389.1%2CBEEBASE:GB48006;Parent=rna-XM_016915900.2
NC_037650.1	Gnomon	CDS	4791328	4791467	.	+	0	Name=XP_016771389.1;ID=cds-XP_016771389.1;Dbxref=GeneID:724803%2CGenbank:XP_016771389.1%2CBEEBASE:GB48006;Parent=rna-XM_016915900.2
NC_037650.1	Gnomon	CDS	4791541	4791708	.	+	0	Name=XP_016771389.1;ID=cds-XP_016771389.1;Dbxref=GeneID:724803%2CGenbank:XP_016771389.1%2CBEEBASE:GB48006;Parent=rna-XM_016915900.2
NC_037650.1	Gnomon	CDS	4791828	4792010	.	+	0	Name=XP_016771389.1;ID=cds-XP_016771389.1;Dbxref=GeneID:724803%2CGenbank:XP_016771389.1%2CBEEBASE:GB48006;Parent=rna-XM_016915900.2
NC_037650.1	tRNAscan-SE	exon	8213891	8213962	.	+	.	ID=exon-TRNAM-CAU-9-1;Dbxref=GeneID:107965466;Note=transfer RNA methionine (anticodon CAU);Parent=rna-TRNAM-CAU-9
NC_037650.1	Gnomon	mRNA	3796097	3797485	.	-	.	Name=XM_006558483.3;ID=rna-XM_006558483.3;Dbxref=GeneID:410422%2CGenbank:XM_006558483.3%2CBEEBASE:GB48252;Parent=gene-LOC410422
NC_037650.1	Gnomon	mRNA	2426959	2428534	.	+	.	Name=XM_006557808.3;ID=rna-XM_006557808.3;Dbxref=GeneID:551149%2CGenbank:XM_006557808.3%2CBEEBASE:GB10503;Parent=gene-LOC551149
NC_037650.1	Gnomon	gene	2541510	2543323	.	-	.	Name=LOC551392;ID=gene-LOC551392;Dbxref=BEEBASE:GB54741%2CGeneID:551392
NC_037650.1	Gnomon	mRNA	2158153	2181277	.	+	.	Name=XM_006571771.3;ID=rna-XM_006571771.3;Dbxref=GeneID:552062%2CGenbank:XM_006571771.3%2CBEEBASE:GB48208;Parent=gene-LOC552062
NC_037650.1	Gnomon	mRNA	1200969	1208034	.	-	.	Name=XM_006571927.3;ID=rna-XM_006571927.3;Dbxref=GeneID:412515%2CGenbank:XM_006571927.3%2CBEEBASE:GB48511;Parent=gene-LOC412515
NC_037650.1	Gnomon	mRNA	953436	958233	.	+	.	Name=XM_026444680.1;ID=rna-XM_026444680.1;Dbxref=GeneID:102653652%2CGenbank:XM_026444680.1;Parent=gene-LOC102653652
NC_037650.1	Gnomon	gene	10324191	10326978	.	-	.	Name=LOC551363;ID=gene-LOC551363;Dbxref=BEEBASE:GB49903%2CGeneID:551363
NC_037650.1	Gnomon	gene	1139253	1142560	.	-	.	Name=LOC551343;ID=gene-LOC551343;Dbxref=BEEBASE:GB47904%2CGeneID:551343
NC_037650.1	Gnomon	exon	4331610	4331765	.	-	.	ID=exon-XM_016915791.2-7;Dbxref=GeneID:551739%2CGenbank:XM_016915791.2%2CBEEBASE:GB50658;Parent=rna-XM_016915791.2
NC_037650.1	Gnomon	exon	4331127	4331528	.	-	.	ID=exon-XM_016915791.2-8;Dbxref=GeneID:551739%2CGenbank:XM_016915791.2%2CBEEBASE:GB50658;Parent=rna-XM_016915791.2
NC_037650.1	Gnomon	exon	4332262	4332396	.	-	.	ID=exon-XM_016915791.2-5;Dbxref=GeneID:551739%2CGenbank:XM_016915791.2%2CBEEBASE:GB50658;Parent=rna-XM_016915791.2
NC_037650.1	Gnomon	exon	4331826	4332204	.	-	.	ID=exon-XM_016915791.2-6;Dbxref=GeneID:551739%2CGenbank:XM_016915791.2%2CBEEBASE:GB50658;Parent=rna-XM_016915791.2
NC_037650.1	Gnomon	exon	4332825	4333162	.	-	.	ID=exon-XM_016915791.2-3;Dbxref=GeneID:551739%2CGenbank:XM_016915791.2%2CBEEBASE:GB50658;Parent=rna-XM_016915791.2
NC_037650.1	Gnomon	exon	4332520	4332753	.	-	.	ID=exon-XM_016915791.2-4;Dbxref=GeneID:551739%2CGenbank:XM_016915791.2%2CBEEBASE:GB50658;Parent=rna-XM_016915791.2
NC_037650.1	Gnomon	exon	4333399	4333498	.	-	.	ID=exon-XM_016915791.2-1;Dbxref=GeneID:551739%2CGenbank:XM_016915791.2%2CBEEBASE:GB50658;Parent=rna-XM_016915791.2
NC_037650.1	Gnomon	exon	4333269	4333319	.	-	.	ID=exon-XM_016915791.2-2;Dbxref=GeneID:551739%2CGenbank:XM_016915791.2%2CBEEBASE:GB50658;Parent=rna-XM_016915791.2
NC_037650.1	Gnomon	exon	10235015	10235220	.	+	.	ID=exon-XM_026444767.1-3;Dbxref=GeneID:724120%2CGenbank:XM_026444767.1%2CBEEBASE:GB49866;Parent=rna-XM_026444767.1
NC_037650.1	Gnomon	exon	10246904	10247069	.	+	.	ID=exon-XM_026444767.1-4;Dbxref=GeneID:724120%2CGenbank:XM_026444767.1%2CBEEBASE:GB49866;Parent=rna-XM_026444767.1
NC_037650.1	Gnomon	exon	10197870	10199118	.	+	.	ID=exon-XM_026444767.1-1;Dbxref=GeneID:724120%2CGenbank:XM_026444767.1%2CBEEBASE:GB49866;Parent=rna-XM_026444767.1
NC_037650.1	Gnomon	exon	10226351	10226618	.	+	.	ID=exon-XM_026444767.1-2;Dbxref=GeneID:724120%2CGenbank:XM_026444767.1%2CBEEBASE:GB49866;Parent=rna-XM_026444767.1
NC_037650.1	Gnomon	exon	10247915	10248128	.	+	.	ID=exon-XM_026444767.1-5;Dbxref=GeneID:724120%2CGenbank:XM_026444767.1%2CBEEBASE:GB49866;Parent=rna-XM_026444767.1
NC_037650.1	Gnomon	exon	10255814	10259604	.	+	.	ID=exon-XM_026444767.1-6;Dbxref=GeneID:724120%2CGenbank:XM_026444767.1%2CBEEBASE:GB49866;Parent=rna-XM_026444767.1
NC_037650.1	Gnomon	exon	8727130	8727359	.	+	.	ID=exon-XM_026444667.1-6;Dbxref=GeneID:100576879%2CGenbank:XM_026444667.1%2CBEEBASE:GB47808;Parent=rna-XM_026444667.1
NC_037650.1	Gnomon	exon	8727459	8727671	.	+	.	ID=exon-XM_026444667.1-7;Dbxref=GeneID:100576879%2CGenbank:XM_026444667.1%2CBEEBASE:GB47808;Parent=rna-XM_026444667.1
NC_037650.1	Gnomon	exon	8727740	8727886	.	+	.	ID=exon-XM_026444667.1-8;Dbxref=GeneID:100576879%2CGenbank:XM_026444667.1%2CBEEBASE:GB47808;Parent=rna-XM_026444667.1
NC_037650.1	Gnomon	exon	8727958	8728104	.	+	.	ID=exon-XM_026444667.1-9;Dbxref=GeneID:100576879%2CGenbank:XM_026444667.1%2CBEEBASE:GB47808;Parent=rna-XM_026444667.1
NC_037650.1	Gnomon	exon	8725741	8725866	.	+	.	ID=exon-XM_026444667.1-2;Dbxref=GeneID:100576879%2CGenbank:XM_026444667.1%2CBEEBASE:GB47808;Parent=rna-XM_026444667.1
NC_037650.1	Gnomon	exon	8725933	8726404	.	+	.	ID=exon-XM_026444667.1-3;Dbxref=GeneID:100576879%2CGenbank:XM_026444667.1%2CBEEBASE:GB47808;Parent=rna-XM_026444667.1
NC_037650.1	Gnomon	exon	8726472	8726668	.	+	.	ID=exon-XM_026444667.1-4;Dbxref=GeneID:100576879%2CGenbank:XM_026444667.1%2CBEEBASE:GB47808;Parent=rna-XM_026444667.1
NC_037650.1	Gnomon	exon	8726745	8727028	.	+	.	ID=exon-XM_026444667.1-5;Dbxref=GeneID:100576879%2CGenbank:XM_026444667.1%2CBEEBASE:GB47808;Parent=rna-XM_026444667.1
NC_037650.1	Gnomon	exon	3434528	3434627	.	-	.	ID=exon-XM_006558529.3-3;Dbxref=GeneID:100577045%2CGenbank:XM_006558529.3%2CBEEBASE:GB48270;Parent=rna-XM_006558529.3
NC_037650.1	Gnomon	exon	3432422	3432584	.	-	.	ID=exon-XM_006558529.3-4;Dbxref=GeneID:100577045%2CGenbank:XM_006558529.3%2CBEEBASE:GB48270;Parent=rna-XM_006558529.3
NC_037650.1	Gnomon	exon	3449553	3449690	.	-	.	ID=exon-XM_006558529.3-1;Dbxref=GeneID:100577045%2CGenbank:XM_006558529.3%2CBEEBASE:GB48270;Parent=rna-XM_006558529.3
NC_037650.1	Gnomon	exon	3438594	3439356	.	-	.	ID=exon-XM_006558529.3-2;Dbxref=GeneID:100577045%2CGenbank:XM_006558529.3%2CBEEBASE:GB48270;Parent=rna-XM_006558529.3
NC_037650.1	Gnomon	exon	8725256	8725663	.	+	.	ID=exon-XM_026444667.1-1;Dbxref=GeneID:100576879%2CGenbank:XM_026444667.1%2CBEEBASE:GB47808;Parent=rna-XM_026444667.1
NC_037650.1	Gnomon	exon	3396468	3396760	.	-	.	ID=exon-XM_006558529.3-7;Dbxref=GeneID:100577045%2CGenbank:XM_006558529.3%2CBEEBASE:GB48270;Parent=rna-XM_006558529.3
NC_037650.1	Gnomon	exon	3392287	3396374	.	-	.	ID=exon-XM_006558529.3-8;Dbxref=GeneID:100577045%2CGenbank:XM_006558529.3%2CBEEBASE:GB48270;Parent=rna-XM_006558529.3
NC_037650.1	Gnomon	exon	3401390	3401575	.	-	.	ID=exon-XM_006558529.3-5;Dbxref=GeneID:100577045%2CGenbank:XM_006558529.3%2CBEEBASE:GB48270;Parent=rna-XM_006558529.3
NC_037650.1	Gnomon	exon	3396826	3397009	.	-	.	ID=exon-XM_006558529.3-6;Dbxref=GeneID:100577045%2CGenbank:XM_006558529.3%2CBEEBASE:GB48270;Parent=rna-XM_006558529.3
NC_037650.1	Gnomon	mRNA	2837775	2839713	.	-	.	Name=XM_001122399.5;ID=rna-XM_001122399.5;Dbxref=GeneID:726677%2CGenbank:XM_001122399.5%2CBEEBASE:GB54733;Parent=gene-LOC726677
NC_037650.1	RefSeq	region	1	11279722	.	+	.	Name=LG13;ID=NC_037650.1:1..11279722;Dbxref=taxon:7460
NC_037650.1	BestRefSeq,Gnomon	gene	4430259	4433365	.	+	.	Name=NPF;ID=gene-NPF;Dbxref=BEEBASE:GB50693%2CGeneID:726526
NC_037650.1	Gnomon	CDS	5378412	5378534	.	-	0	Name=XP_026300334.1;ID=cds-XP_026300334.1;Dbxref=GeneID:408423%2CGenbank:XP_026300334.1%2CBEEBASE:GB40150;Parent=rna-XM_026444549.1
NC_037650.1	Gnomon	CDS	5316181	5316786	.	-	0	Name=XP_026300334.1;ID=cds-XP_026300334.1;Dbxref=GeneID:408423%2CGenbank:XP_026300334.1%2CBEEBASE:GB40150;Parent=rna-XM_026444549.1
NC_037650.1	Gnomon	CDS	5315830	5315892	.	-	0	Name=XP_026300334.1;ID=cds-XP_026300334.1;Dbxref=GeneID:408423%2CGenbank:XP_026300334.1%2CBEEBASE:GB40150;Parent=rna-XM_026444549.1
NC_037650.1	Gnomon	CDS	5314031	5314280	.	-	0	Name=XP_026300334.1;ID=cds-XP_026300334.1;Dbxref=GeneID:408423%2CGenbank:XP_026300334.1%2CBEEBASE:GB40150;Parent=rna-XM_026444549.1
NC_037650.1	Gnomon	CDS	5313335	5313439	.	-	0	Name=XP_026300334.1;ID=cds-XP_026300334.1;Dbxref=GeneID:408423%2CGenbank:XP_026300334.1%2CBEEBASE:GB40150;Parent=rna-XM_026444549.1
NC_037650.1	Gnomon	CDS	5312951	5313125	.	-	0	Name=XP_026300334.1;ID=cds-XP_026300334.1;Dbxref=GeneID:408423%2CGenbank:XP_026300334.1%2CBEEBASE:GB40150;Parent=rna-XM_026444549.1
NC_037650.1	Gnomon	CDS	5311617	5311803	.	-	0	Name=XP_026300334.1;ID=cds-XP_026300334.1;Dbxref=GeneID:408423%2CGenbank:XP_026300334.1%2CBEEBASE:GB40150;Parent=rna-XM_026444549.1
NC_037650.1	Gnomon	CDS	5310218	5310530	.	-	0	Name=XP_026300334.1;ID=cds-XP_026300334.1;Dbxref=GeneID:408423%2CGenbank:XP_026300334.1%2CBEEBASE:GB40150;Parent=rna-XM_026444549.1
NC_037650.1	Gnomon	CDS	5309725	5309793	.	-	0	Name=XP_026300334.1;ID=cds-XP_026300334.1;Dbxref=GeneID:408423%2CGenbank:XP_026300334.1%2CBEEBASE:GB40150;Parent=rna-XM_026444549.1
NC_037650.1	Gnomon	CDS	5307557	5307633	.	-	0	Name=XP_026300334.1;ID=cds-XP_026300334.1;Dbxref=GeneID:408423%2CGenbank:XP_026300334.1%2CBEEBASE:GB40150;Parent=rna-XM_026444549.1
NC_037650.1	Gnomon	CDS	5307259	5307360	.	-	0	Name=XP_026300334.1;ID=cds-XP_026300334.1;Dbxref=GeneID:408423%2CGenbank:XP_026300334.1%2CBEEBASE:GB40150;Parent=rna-XM_026444549.1
NC_037650.1	Gnomon	CDS	5302076	5302251	.	-	0	Name=XP_026300334.1;ID=cds-XP_026300334.1;Dbxref=GeneID:408423%2CGenbank:XP_026300334.1%2CBEEBASE:GB40150;Parent=rna-XM_026444549.1
NC_037650.1	Gnomon	CDS	5298899	5298974	.	-	0	Name=XP_026300334.1;ID=cds-XP_026300334.1;Dbxref=GeneID:408423%2CGenbank:XP_026300334.1%2CBEEBASE:GB40150;Parent=rna-XM_026444549.1
NC_037650.1	Gnomon	CDS	5298621	5298733	.	-	0	Name=XP_026300334.1;ID=cds-XP_026300334.1;Dbxref=GeneID:408423%2CGenbank:XP_026300334.1%2CBEEBASE:GB40150;Parent=rna-XM_026444549.1
NC_037650.1	Gnomon	CDS	5297791	5298040	.	-	0	Name=XP_026300334.1;ID=cds-XP_026300334.1;Dbxref=GeneID:408423%2CGenbank:XP_026300334.1%2CBEEBASE:GB40150;Parent=rna-XM_026444549.1
NC_037650.1	Gnomon	lnc_RNA	3016254	3019518	.	-	.	Name=XR_407601.3;ID=rna-XR_407601.3;Dbxref=GeneID:100576397%2CGenbank:XR_407601.3;Parent=gene-LOC100576397
NC_037650.1	Gnomon	CDS	3026825	3026878	.	+	0	Name=XP_026300476.1;ID=cds-XP_026300476.1;Dbxref=GeneID:100577146%2CGenbank:XP_026300476.1%2CBEEBASE:GB54787;Parent=rna-XM_026444691.1
NC_037650.1	Gnomon	CDS	3026980	3027169	.	+	0	Name=XP_026300476.1;ID=cds-XP_026300476.1;Dbxref=GeneID:100577146%2CGenbank:XP_026300476.1%2CBEEBASE:GB54787;Parent=rna-XM_026444691.1
NC_037650.1	Gnomon	CDS	3027247	3027481	.	+	0	Name=XP_026300476.1;ID=cds-XP_026300476.1;Dbxref=GeneID:100577146%2CGenbank:XP_026300476.1%2CBEEBASE:GB54787;Parent=rna-XM_026444691.1
NC_037650.1	Gnomon	CDS	3027551	3027707	.	+	0	Name=XP_026300476.1;ID=cds-XP_026300476.1;Dbxref=GeneID:100577146%2CGenbank:XP_026300476.1%2CBEEBASE:GB54787;Parent=rna-XM_026444691.1
NC_037650.1	Gnomon	CDS	3027795	3027956	.	+	0	Name=XP_026300476.1;ID=cds-XP_026300476.1;Dbxref=GeneID:100577146%2CGenbank:XP_026300476.1%2CBEEBASE:GB54787;Parent=rna-XM_026444691.1
NC_037650.1	Gnomon	CDS	3028063	3028218	.	+	0	Name=XP_026300476.1;ID=cds-XP_026300476.1;Dbxref=GeneID:100577146%2CGenbank:XP_026300476.1%2CBEEBASE:GB54787;Parent=rna-XM_026444691.1
NC_037650.1	BestRefSeq	exon	796263	796284	.	-	.	ID=exon-Mir3758-1;Dbxref=GeneID:100629098%2CmiRBase:MIMAT0018530%2CmiRBase:MI0016160;Parent=rna-Mir3758
NC_037650.1	Gnomon	CDS	4389583	4389690	.	-	0	Name=XP_393315.2;ID=cds-XP_393315.2;Dbxref=GeneID:409825%2CGenbank:XP_393315.2%2CBEEBASE:GB50652;Parent=rna-XM_393315.7
NC_037650.1	Gnomon	CDS	4388696	4389120	.	-	0	Name=XP_393315.2;ID=cds-XP_393315.2;Dbxref=GeneID:409825%2CGenbank:XP_393315.2%2CBEEBASE:GB50652;Parent=rna-XM_393315.7
NC_037650.1	Gnomon	CDS	4388427	4388619	.	-	0	Name=XP_393315.2;ID=cds-XP_393315.2;Dbxref=GeneID:409825%2CGenbank:XP_393315.2%2CBEEBASE:GB50652;Parent=rna-XM_393315.7
NC_037650.1	Gnomon	CDS	4387836	4388105	.	-	0	Name=XP_393315.2;ID=cds-XP_393315.2;Dbxref=GeneID:409825%2CGenbank:XP_393315.2%2CBEEBASE:GB50652;Parent=rna-XM_393315.7
NC_037650.1	Gnomon	CDS	4387352	4387537	.	-	0	Name=XP_393315.2;ID=cds-XP_393315.2;Dbxref=GeneID:409825%2CGenbank:XP_393315.2%2CBEEBASE:GB50652;Parent=rna-XM_393315.7
NC_037650.1	Gnomon	CDS	4386792	4387110	.	-	0	Name=XP_393315.2;ID=cds-XP_393315.2;Dbxref=GeneID:409825%2CGenbank:XP_393315.2%2CBEEBASE:GB50652;Parent=rna-XM_393315.7
NC_037650.1	Gnomon	CDS	4386582	4386715	.	-	0	Name=XP_393315.2;ID=cds-XP_393315.2;Dbxref=GeneID:409825%2CGenbank:XP_393315.2%2CBEEBASE:GB50652;Parent=rna-XM_393315.7
NC_037650.1	Gnomon	exon	680399	680663	.	+	.	ID=exon-XM_026444620.1-7;Dbxref=GeneID:726969%2CGenbank:XM_026444620.1%2CBEEBASE:GB48898;Parent=rna-XM_026444620.1
NC_037650.1	Gnomon	exon	679807	679974	.	+	.	ID=exon-XM_026444620.1-5;Dbxref=GeneID:726969%2CGenbank:XM_026444620.1%2CBEEBASE:GB48898;Parent=rna-XM_026444620.1
NC_037650.1	Gnomon	exon	680097	680309	.	+	.	ID=exon-XM_026444620.1-6;Dbxref=GeneID:726969%2CGenbank:XM_026444620.1%2CBEEBASE:GB48898;Parent=rna-XM_026444620.1
NC_037650.1	Gnomon	exon	678072	678212	.	+	.	ID=exon-XM_026444620.1-3;Dbxref=GeneID:726969%2CGenbank:XM_026444620.1%2CBEEBASE:GB48898;Parent=rna-XM_026444620.1
NC_037650.1	Gnomon	exon	678421	678618	.	+	.	ID=exon-XM_026444620.1-4;Dbxref=GeneID:726969%2CGenbank:XM_026444620.1%2CBEEBASE:GB48898;Parent=rna-XM_026444620.1
NC_037650.1	Gnomon	exon	675640	675767	.	+	.	ID=exon-XM_026444620.1-1;Dbxref=GeneID:726969%2CGenbank:XM_026444620.1%2CBEEBASE:GB48898;Parent=rna-XM_026444620.1
NC_037650.1	Gnomon	exon	676825	676963	.	+	.	ID=exon-XM_026444620.1-2;Dbxref=GeneID:726969%2CGenbank:XM_026444620.1%2CBEEBASE:GB48898;Parent=rna-XM_026444620.1
NC_037650.1	Gnomon	mRNA	6245225	6325630	.	+	.	Name=XM_026444586.1;ID=rna-XM_026444586.1;Dbxref=GeneID:408430%2CGenbank:XM_026444586.1%2CBEEBASE:GB40089;Parent=gene-LOC408430
NC_037650.1	Gnomon	exon	3503195	3503730	.	-	.	ID=exon-XM_026444791.1-1;Dbxref=GeneID:410413%2CGenbank:XM_026444791.1%2CBEEBASE:GB48263;Parent=rna-XM_026444791.1
NC_037650.1	Gnomon	exon	3496729	3499066	.	-	.	ID=exon-XM_026444791.1-6;Dbxref=GeneID:410413%2CGenbank:XM_026444791.1%2CBEEBASE:GB48263;Parent=rna-XM_026444791.1
NC_037650.1	Gnomon	exon	3493538	3493785	.	-	.	ID=exon-XM_026444791.1-7;Dbxref=GeneID:410413%2CGenbank:XM_026444791.1%2CBEEBASE:GB48263;Parent=rna-XM_026444791.1
NC_037650.1	Gnomon	exon	3493258	3493442	.	-	.	ID=exon-XM_026444791.1-8;Dbxref=GeneID:410413%2CGenbank:XM_026444791.1%2CBEEBASE:GB48263;Parent=rna-XM_026444791.1
NC_037650.1	Gnomon	exon	3492549	3493133	.	-	.	ID=exon-XM_026444791.1-9;Dbxref=GeneID:410413%2CGenbank:XM_026444791.1%2CBEEBASE:GB48263;Parent=rna-XM_026444791.1
NC_037650.1	Gnomon	exon	3500012	3500157	.	-	.	ID=exon-XM_026444791.1-2;Dbxref=GeneID:410413%2CGenbank:XM_026444791.1%2CBEEBASE:GB48263;Parent=rna-XM_026444791.1
NC_037650.1	Gnomon	exon	3499845	3499935	.	-	.	ID=exon-XM_026444791.1-3;Dbxref=GeneID:410413%2CGenbank:XM_026444791.1%2CBEEBASE:GB48263;Parent=rna-XM_026444791.1
NC_037650.1	Gnomon	exon	3499663	3499766	.	-	.	ID=exon-XM_026444791.1-4;Dbxref=GeneID:410413%2CGenbank:XM_026444791.1%2CBEEBASE:GB48263;Parent=rna-XM_026444791.1
NC_037650.1	Gnomon	mRNA	6737854	6829299	.	-	.	Name=XM_006560312.3;ID=rna-XM_006560312.3;Dbxref=GeneID:552377%2CGenbank:XM_006560312.3%2CBEEBASE:GB40109;Parent=gene-LOC552377
NC_037650.1	Gnomon	exon	3499150	3499571	.	-	.	ID=exon-XM_026444791.1-5;Dbxref=GeneID:410413%2CGenbank:XM_026444791.1%2CBEEBASE:GB48263;Parent=rna-XM_026444791.1
NC_037650.1	Gnomon	CDS	7268292	7268378	.	-	0	Name=XP_016771340.2;ID=cds-XP_016771340.2;Dbxref=GeneID:413596%2CGenbank:XP_016771340.2%2CBEEBASE:GB53865;Parent=rna-XM_016915851.2
NC_037650.1	Gnomon	CDS	7261801	7261906	.	-	0	Name=XP_016771340.2;ID=cds-XP_016771340.2;Dbxref=GeneID:413596%2CGenbank:XP_016771340.2%2CBEEBASE:GB53865;Parent=rna-XM_016915851.2
NC_037650.1	Gnomon	CDS	7261457	7261676	.	-	0	Name=XP_016771340.2;ID=cds-XP_016771340.2;Dbxref=GeneID:413596%2CGenbank:XP_016771340.2%2CBEEBASE:GB53865;Parent=rna-XM_016915851.2
NC_037650.1	Gnomon	CDS	7260093	7260584	.	-	0	Name=XP_016771340.2;ID=cds-XP_016771340.2;Dbxref=GeneID:413596%2CGenbank:XP_016771340.2%2CBEEBASE:GB53865;Parent=rna-XM_016915851.2
NC_037650.1	Gnomon	CDS	7258557	7259466	.	-	0	Name=XP_016771340.2;ID=cds-XP_016771340.2;Dbxref=GeneID:413596%2CGenbank:XP_016771340.2%2CBEEBASE:GB53865;Parent=rna-XM_016915851.2
NC_037650.1	Gnomon	CDS	7257572	7257685	.	-	0	Name=XP_016771340.2;ID=cds-XP_016771340.2;Dbxref=GeneID:413596%2CGenbank:XP_016771340.2%2CBEEBASE:GB53865;Parent=rna-XM_016915851.2
NC_037650.1	Gnomon	CDS	7256637	7257032	.	-	0	Name=XP_016771340.2;ID=cds-XP_016771340.2;Dbxref=GeneID:413596%2CGenbank:XP_016771340.2%2CBEEBASE:GB53865;Parent=rna-XM_016915851.2
NC_037650.1	Gnomon	CDS	7255997	7256343	.	-	0	Name=XP_016771340.2;ID=cds-XP_016771340.2;Dbxref=GeneID:413596%2CGenbank:XP_016771340.2%2CBEEBASE:GB53865;Parent=rna-XM_016915851.2
NC_037650.1	Gnomon	CDS	7255367	7255882	.	-	0	Name=XP_016771340.2;ID=cds-XP_016771340.2;Dbxref=GeneID:413596%2CGenbank:XP_016771340.2%2CBEEBASE:GB53865;Parent=rna-XM_016915851.2
NC_037650.1	Gnomon	CDS	7255178	7255290	.	-	0	Name=XP_016771340.2;ID=cds-XP_016771340.2;Dbxref=GeneID:413596%2CGenbank:XP_016771340.2%2CBEEBASE:GB53865;Parent=rna-XM_016915851.2
NC_037650.1	Gnomon	CDS	7254884	7255091	.	-	0	Name=XP_016771340.2;ID=cds-XP_016771340.2;Dbxref=GeneID:413596%2CGenbank:XP_016771340.2%2CBEEBASE:GB53865;Parent=rna-XM_016915851.2
NC_037650.1	Gnomon	CDS	7254231	7254804	.	-	0	Name=XP_016771340.2;ID=cds-XP_016771340.2;Dbxref=GeneID:413596%2CGenbank:XP_016771340.2%2CBEEBASE:GB53865;Parent=rna-XM_016915851.2
NC_037650.1	Gnomon	CDS	6222770	6222976	.	-	0	Name=XP_006560417.1;ID=cds-XP_006560417.1;Dbxref=GeneID:726547%2CGenbank:XP_006560417.1%2CBEEBASE:GB40128;Parent=rna-XM_006560354.3
NC_037650.1	Gnomon	CDS	6204354	6204584	.	-	0	Name=XP_006560417.1;ID=cds-XP_006560417.1;Dbxref=GeneID:726547%2CGenbank:XP_006560417.1%2CBEEBASE:GB40128;Parent=rna-XM_006560354.3
NC_037650.1	Gnomon	CDS	6204052	6204258	.	-	0	Name=XP_006560417.1;ID=cds-XP_006560417.1;Dbxref=GeneID:726547%2CGenbank:XP_006560417.1%2CBEEBASE:GB40128;Parent=rna-XM_006560354.3
NC_037650.1	Gnomon	CDS	6203784	6203946	.	-	0	Name=XP_006560417.1;ID=cds-XP_006560417.1;Dbxref=GeneID:726547%2CGenbank:XP_006560417.1%2CBEEBASE:GB40128;Parent=rna-XM_006560354.3
NC_037650.1	Gnomon	CDS	6203538	6203591	.	-	0	Name=XP_006560417.1;ID=cds-XP_006560417.1;Dbxref=GeneID:726547%2CGenbank:XP_006560417.1%2CBEEBASE:GB40128;Parent=rna-XM_006560354.3
NC_037650.1	Gnomon	CDS	6184195	6185201	.	-	0	Name=XP_006560417.1;ID=cds-XP_006560417.1;Dbxref=GeneID:726547%2CGenbank:XP_006560417.1%2CBEEBASE:GB40128;Parent=rna-XM_006560354.3
NC_037650.1	Gnomon	CDS	904409	904681	.	+	0	Name=XP_026300570.1;ID=cds-XP_026300570.1;Dbxref=GeneID:113219204%2CGenbank:XP_026300570.1;Parent=rna-XM_026444785.1
NC_037650.1	Gnomon	CDS	905039	905131	.	+	0	Name=XP_026300570.1;ID=cds-XP_026300570.1;Dbxref=GeneID:113219204%2CGenbank:XP_026300570.1;Parent=rna-XM_026444785.1
NC_037650.1	Gnomon	mRNA	10556643	10560215	.	+	.	Name=XM_006565013.2;ID=rna-XM_006565013.2;Dbxref=GeneID:413083%2CGenbank:XM_006565013.2%2CBEEBASE:GB49878;Parent=gene-LOC413083
NC_037650.1	Gnomon	exon	3885348	3885493	.	-	.	ID=exon-XM_026444692.1-6;Dbxref=GeneID:410427%2CGenbank:XM_026444692.1%2CBEEBASE:GB50672;Parent=rna-XM_026444692.1
NC_037650.1	Gnomon	exon	3884780	3885062	.	-	.	ID=exon-XM_026444692.1-7;Dbxref=GeneID:410427%2CGenbank:XM_026444692.1%2CBEEBASE:GB50672;Parent=rna-XM_026444692.1
NC_037650.1	Gnomon	exon	3884259	3884603	.	-	.	ID=exon-XM_026444692.1-8;Dbxref=GeneID:410427%2CGenbank:XM_026444692.1%2CBEEBASE:GB50672;Parent=rna-XM_026444692.1
NC_037650.1	Gnomon	exon	3883884	3884110	.	-	.	ID=exon-XM_026444692.1-9;Dbxref=GeneID:410427%2CGenbank:XM_026444692.1%2CBEEBASE:GB50672;Parent=rna-XM_026444692.1
NC_037650.1	Gnomon	exon	3894802	3895026	.	-	.	ID=exon-XM_026444692.1-2;Dbxref=GeneID:410427%2CGenbank:XM_026444692.1%2CBEEBASE:GB50672;Parent=rna-XM_026444692.1
NC_037650.1	Gnomon	exon	3886675	3886840	.	-	.	ID=exon-XM_026444692.1-3;Dbxref=GeneID:410427%2CGenbank:XM_026444692.1%2CBEEBASE:GB50672;Parent=rna-XM_026444692.1
NC_037650.1	Gnomon	exon	3886366	3886523	.	-	.	ID=exon-XM_026444692.1-4;Dbxref=GeneID:410427%2CGenbank:XM_026444692.1%2CBEEBASE:GB50672;Parent=rna-XM_026444692.1
NC_037650.1	Gnomon	exon	3885664	3885849	.	-	.	ID=exon-XM_026444692.1-5;Dbxref=GeneID:410427%2CGenbank:XM_026444692.1%2CBEEBASE:GB50672;Parent=rna-XM_026444692.1
NC_037650.1	Gnomon	exon	3924275	3924571	.	-	.	ID=exon-XM_026444692.1-1;Dbxref=GeneID:410427%2CGenbank:XM_026444692.1%2CBEEBASE:GB50672;Parent=rna-XM_026444692.1
NC_037650.1	Gnomon	mRNA	4572862	4603276	.	+	.	Name=XM_026444836.1;ID=rna-XM_026444836.1;Dbxref=GeneID:724592%2CGenbank:XM_026444836.1%2CBEEBASE:GB48002;Parent=gene-LOC724592
NC_037650.1	Gnomon	mRNA	2867885	2884489	.	-	.	Name=XM_016915712.2;ID=rna-XM_016915712.2;Dbxref=GeneID:100578321%2CGenbank:XM_016915712.2%2CBEEBASE:GB54728;Parent=gene-LOC100578321
NC_037650.1	Gnomon	gene	10352676	10416646	.	+	.	Name=LOC551272;ID=gene-LOC551272;Dbxref=BEEBASE:GB41593%2CGeneID:551272
NC_037650.1	BestRefSeq	exon	7291761	7292042	.	-	.	ID=exon-NM_001134333.1-1;Dbxref=GeneID:100187599%2CGenbank:NM_001134333.1;Parent=rna-NM_001134333.1
NC_037650.1	Gnomon	gene	10296741	10307538	.	+	.	Name=LOC551250;ID=gene-LOC551250;Dbxref=BEEBASE:GB49869%2CGeneID:551250
NC_037650.1	Gnomon	mRNA	11191706	11224592	.	-	.	Name=XM_016915858.2;ID=rna-XM_016915858.2;Dbxref=GeneID:100578220%2CGenbank:XM_016915858.2%2CBEEBASE:GB41544;Parent=gene-LOC100578220
NC_037650.1	Gnomon	gene	8708008	8719657	.	+	.	Name=LOC551249;ID=gene-LOC551249;Dbxref=BEEBASE:GB47806%2CGeneID:551249
NC_037650.1	Gnomon	gene	5711443	5719422	.	-	.	Name=LOC551232;ID=gene-LOC551232;Dbxref=BEEBASE:GB49295%2CGeneID:551232
NC_037650.1	Gnomon	exon	3077797	3077907	.	-	.	ID=exon-XM_003249130.4-2;Dbxref=GeneID:409845%2CGenbank:XM_003249130.4%2CBEEBASE:GB54716;Parent=rna-XM_003249130.4
NC_037650.1	Gnomon	exon	3068168	3068401	.	-	.	ID=exon-XM_003249130.4-3;Dbxref=GeneID:409845%2CGenbank:XM_003249130.4%2CBEEBASE:GB54716;Parent=rna-XM_003249130.4
NC_037650.1	Gnomon	exon	3079371	3080430	.	-	.	ID=exon-XM_003249130.4-1;Dbxref=GeneID:409845%2CGenbank:XM_003249130.4%2CBEEBASE:GB54716;Parent=rna-XM_003249130.4
NC_037650.1	Gnomon	exon	3064319	3064532	.	-	.	ID=exon-XM_003249130.4-8;Dbxref=GeneID:409845%2CGenbank:XM_003249130.4%2CBEEBASE:GB54716;Parent=rna-XM_003249130.4
NC_037650.1	Gnomon	exon	3063526	3063705	.	-	.	ID=exon-XM_003249130.4-9;Dbxref=GeneID:409845%2CGenbank:XM_003249130.4%2CBEEBASE:GB54716;Parent=rna-XM_003249130.4
NC_037650.1	Gnomon	exon	3066476	3066704	.	-	.	ID=exon-XM_003249130.4-6;Dbxref=GeneID:409845%2CGenbank:XM_003249130.4%2CBEEBASE:GB54716;Parent=rna-XM_003249130.4
NC_037650.1	Gnomon	exon	3065350	3065513	.	-	.	ID=exon-XM_003249130.4-7;Dbxref=GeneID:409845%2CGenbank:XM_003249130.4%2CBEEBASE:GB54716;Parent=rna-XM_003249130.4
NC_037650.1	Gnomon	exon	3067553	3067684	.	-	.	ID=exon-XM_003249130.4-4;Dbxref=GeneID:409845%2CGenbank:XM_003249130.4%2CBEEBASE:GB54716;Parent=rna-XM_003249130.4
NC_037650.1	Gnomon	exon	3066778	3066905	.	-	.	ID=exon-XM_003249130.4-5;Dbxref=GeneID:409845%2CGenbank:XM_003249130.4%2CBEEBASE:GB54716;Parent=rna-XM_003249130.4
NC_037650.1	Gnomon	CDS	3894802	3894861	.	-	0	Name=XP_026300477.1;ID=cds-XP_026300477.1;Dbxref=GeneID:410427%2CGenbank:XP_026300477.1%2CBEEBASE:GB50672;Parent=rna-XM_026444692.1
NC_037650.1	Gnomon	CDS	3886675	3886840	.	-	0	Name=XP_026300477.1;ID=cds-XP_026300477.1;Dbxref=GeneID:410427%2CGenbank:XP_026300477.1%2CBEEBASE:GB50672;Parent=rna-XM_026444692.1
NC_037650.1	Gnomon	CDS	3886366	3886523	.	-	0	Name=XP_026300477.1;ID=cds-XP_026300477.1;Dbxref=GeneID:410427%2CGenbank:XP_026300477.1%2CBEEBASE:GB50672;Parent=rna-XM_026444692.1
NC_037650.1	Gnomon	CDS	3885664	3885849	.	-	0	Name=XP_026300477.1;ID=cds-XP_026300477.1;Dbxref=GeneID:410427%2CGenbank:XP_026300477.1%2CBEEBASE:GB50672;Parent=rna-XM_026444692.1
NC_037650.1	Gnomon	CDS	3885348	3885493	.	-	0	Name=XP_026300477.1;ID=cds-XP_026300477.1;Dbxref=GeneID:410427%2CGenbank:XP_026300477.1%2CBEEBASE:GB50672;Parent=rna-XM_026444692.1
NC_037650.1	Gnomon	CDS	3884780	3885062	.	-	0	Name=XP_026300477.1;ID=cds-XP_026300477.1;Dbxref=GeneID:410427%2CGenbank:XP_026300477.1%2CBEEBASE:GB50672;Parent=rna-XM_026444692.1
NC_037650.1	Gnomon	CDS	3884259	3884603	.	-	0	Name=XP_026300477.1;ID=cds-XP_026300477.1;Dbxref=GeneID:410427%2CGenbank:XP_026300477.1%2CBEEBASE:GB50672;Parent=rna-XM_026444692.1
NC_037650.1	Gnomon	CDS	3883884	3884110	.	-	0	Name=XP_026300477.1;ID=cds-XP_026300477.1;Dbxref=GeneID:410427%2CGenbank:XP_026300477.1%2CBEEBASE:GB50672;Parent=rna-XM_026444692.1
NC_037650.1	Gnomon	CDS	3883730	3883739	.	-	0	Name=XP_026300477.1;ID=cds-XP_026300477.1;Dbxref=GeneID:410427%2CGenbank:XP_026300477.1%2CBEEBASE:GB50672;Parent=rna-XM_026444692.1
NC_037650.1	Gnomon	exon	5307259	5307360	.	-	.	ID=exon-XM_026444539.1-13;Dbxref=GeneID:408423%2CGenbank:XM_026444539.1%2CBEEBASE:GB40150;Parent=rna-XM_026444539.1
NC_037650.1	Gnomon	exon	5304740	5304870	.	-	.	ID=exon-XM_026444539.1-14;Dbxref=GeneID:408423%2CGenbank:XM_026444539.1%2CBEEBASE:GB40150;Parent=rna-XM_026444539.1
NC_037650.1	Gnomon	exon	5298899	5298974	.	-	.	ID=exon-XM_026444539.1-15;Dbxref=GeneID:408423%2CGenbank:XM_026444539.1%2CBEEBASE:GB40150;Parent=rna-XM_026444539.1
NC_037650.1	Gnomon	exon	5298621	5298733	.	-	.	ID=exon-XM_026444539.1-16;Dbxref=GeneID:408423%2CGenbank:XM_026444539.1%2CBEEBASE:GB40150;Parent=rna-XM_026444539.1
NC_037650.1	Gnomon	exon	5292251	5298040	.	-	.	ID=exon-XM_026444539.1-17;Dbxref=GeneID:408423%2CGenbank:XM_026444539.1%2CBEEBASE:GB40150;Parent=rna-XM_026444539.1
NC_037650.1	Gnomon	exon	4622508	4622783	.	-	.	ID=exon-XM_026444832.1-6;Dbxref=GeneID:408420%2CGenbank:XM_026444832.1%2CBEEBASE:GB48007;Parent=rna-XM_026444832.1
NC_037650.1	Gnomon	exon	4619874	4620195	.	-	.	ID=exon-XM_026444832.1-7;Dbxref=GeneID:408420%2CGenbank:XM_026444832.1%2CBEEBASE:GB48007;Parent=rna-XM_026444832.1
NC_037650.1	Gnomon	exon	4618061	4618275	.	-	.	ID=exon-XM_026444832.1-8;Dbxref=GeneID:408420%2CGenbank:XM_026444832.1%2CBEEBASE:GB48007;Parent=rna-XM_026444832.1
NC_037650.1	Gnomon	exon	4616631	4616896	.	-	.	ID=exon-XM_026444832.1-9;Dbxref=GeneID:408420%2CGenbank:XM_026444832.1%2CBEEBASE:GB48007;Parent=rna-XM_026444832.1
NC_037650.1	Gnomon	exon	4647753	4647863	.	-	.	ID=exon-XM_026444832.1-2;Dbxref=GeneID:408420%2CGenbank:XM_026444832.1%2CBEEBASE:GB48007;Parent=rna-XM_026444832.1
NC_037650.1	Gnomon	exon	4629862	4630043	.	-	.	ID=exon-XM_026444832.1-3;Dbxref=GeneID:408420%2CGenbank:XM_026444832.1%2CBEEBASE:GB48007;Parent=rna-XM_026444832.1
NC_037650.1	Gnomon	mRNA	4519662	4525774	.	+	.	Name=XM_016915952.2;ID=rna-XM_016915952.2;Dbxref=GeneID:100578649%2CGenbank:XM_016915952.2%2CBEEBASE:GB47994;Parent=gene-LOC100578649
NC_037650.1	Gnomon	exon	4628938	4629171	.	-	.	ID=exon-XM_026444832.1-4;Dbxref=GeneID:408420%2CGenbank:XM_026444832.1%2CBEEBASE:GB48007;Parent=rna-XM_026444832.1
NC_037650.1	Gnomon	exon	4624572	4624921	.	-	.	ID=exon-XM_026444832.1-5;Dbxref=GeneID:408420%2CGenbank:XM_026444832.1%2CBEEBASE:GB48007;Parent=rna-XM_026444832.1
NC_037650.1	Gnomon	exon	4651026	4651065	.	-	.	ID=exon-XM_026444832.1-1;Dbxref=GeneID:408420%2CGenbank:XM_026444832.1%2CBEEBASE:GB48007;Parent=rna-XM_026444832.1
NC_037650.1	Gnomon	exon	924334	924479	.	+	.	ID=exon-XM_026444719.1-8;Dbxref=GeneID:102653897%2CGenbank:XM_026444719.1;Note=The sequence of the model RefSeq transcript was modified relative to this genomic sequence to represent the inferred CDS: deleted 2 bases in 1 codon;Parent=rna-XM_026444719.1
NC_037650.1	Gnomon	exon	924548	924680	.	+	.	ID=exon-XM_026444719.1-9;Dbxref=GeneID:102653897%2CGenbank:XM_026444719.1;Note=The sequence of the model RefSeq transcript was modified relative to this genomic sequence to represent the inferred CDS: deleted 2 bases in 1 codon;Parent=rna-XM_026444719.1
NC_037650.1	Gnomon	exon	922783	922847	.	+	.	ID=exon-XM_026444719.1-6;Dbxref=GeneID:102653897%2CGenbank:XM_026444719.1;Note=The sequence of the model RefSeq transcript was modified relative to this genomic sequence to represent the inferred CDS: deleted 2 bases in 1 codon;Parent=rna-XM_026444719.1
NC_037650.1	Gnomon	exon	922953	923043	.	+	.	ID=exon-XM_026444719.1-7;Dbxref=GeneID:102653897%2CGenbank:XM_026444719.1;Note=The sequence of the model RefSeq transcript was modified relative to this genomic sequence to represent the inferred CDS: deleted 2 bases in 1 codon;Parent=rna-XM_026444719.1
NC_037650.1	Gnomon	exon	921880	922141	.	+	.	ID=exon-XM_026444719.1-4;Dbxref=GeneID:102653897%2CGenbank:XM_026444719.1;Note=The sequence of the model RefSeq transcript was modified relative to this genomic sequence to represent the inferred CDS: deleted 2 bases in 1 codon;Parent=rna-XM_026444719.1
NC_037650.1	Gnomon	exon	922729	922780	.	+	.	ID=exon-XM_026444719.1-5;Dbxref=GeneID:102653897%2CGenbank:XM_026444719.1;Note=The sequence of the model RefSeq transcript was modified relative to this genomic sequence to represent the inferred CDS: deleted 2 bases in 1 codon;Parent=rna-XM_026444719.1
NC_037650.1	Gnomon	exon	921280	921399	.	+	.	ID=exon-XM_026444719.1-2;Dbxref=GeneID:102653897%2CGenbank:XM_026444719.1;Note=The sequence of the model RefSeq transcript was modified relative to this genomic sequence to represent the inferred CDS: deleted 2 bases in 1 codon;Parent=rna-XM_026444719.1
NC_037650.1	Gnomon	exon	921479	921596	.	+	.	ID=exon-XM_026444719.1-3;Dbxref=GeneID:102653897%2CGenbank:XM_026444719.1;Note=The sequence of the model RefSeq transcript was modified relative to this genomic sequence to represent the inferred CDS: deleted 2 bases in 1 codon;Parent=rna-XM_026444719.1
NC_037650.1	Gnomon	exon	919759	920429	.	+	.	ID=exon-XM_026444719.1-1;Dbxref=GeneID:102653897%2CGenbank:XM_026444719.1;Note=The sequence of the model RefSeq transcript was modified relative to this genomic sequence to represent the inferred CDS: deleted 2 bases in 1 codon;Parent=rna-XM_026444719.1
NC_037650.1	Gnomon	CDS	5378412	5378534	.	-	0	Name=XP_026300331.1;ID=cds-XP_026300331.1;Dbxref=GeneID:408423%2CGenbank:XP_026300331.1%2CBEEBASE:GB40150;Parent=rna-XM_026444546.1
NC_037650.1	Gnomon	CDS	5316181	5316786	.	-	0	Name=XP_026300331.1;ID=cds-XP_026300331.1;Dbxref=GeneID:408423%2CGenbank:XP_026300331.1%2CBEEBASE:GB40150;Parent=rna-XM_026444546.1
NC_037650.1	Gnomon	CDS	5315830	5315892	.	-	0	Name=XP_026300331.1;ID=cds-XP_026300331.1;Dbxref=GeneID:408423%2CGenbank:XP_026300331.1%2CBEEBASE:GB40150;Parent=rna-XM_026444546.1
NC_037650.1	Gnomon	CDS	5314031	5314280	.	-	0	Name=XP_026300331.1;ID=cds-XP_026300331.1;Dbxref=GeneID:408423%2CGenbank:XP_026300331.1%2CBEEBASE:GB40150;Parent=rna-XM_026444546.1
NC_037650.1	Gnomon	CDS	5313335	5313439	.	-	0	Name=XP_026300331.1;ID=cds-XP_026300331.1;Dbxref=GeneID:408423%2CGenbank:XP_026300331.1%2CBEEBASE:GB40150;Parent=rna-XM_026444546.1
NC_037650.1	Gnomon	CDS	5312951	5313125	.	-	0	Name=XP_026300331.1;ID=cds-XP_026300331.1;Dbxref=GeneID:408423%2CGenbank:XP_026300331.1%2CBEEBASE:GB40150;Parent=rna-XM_026444546.1
NC_037650.1	Gnomon	CDS	5311617	5311803	.	-	0	Name=XP_026300331.1;ID=cds-XP_026300331.1;Dbxref=GeneID:408423%2CGenbank:XP_026300331.1%2CBEEBASE:GB40150;Parent=rna-XM_026444546.1
NC_037650.1	Gnomon	CDS	5310218	5310530	.	-	0	Name=XP_026300331.1;ID=cds-XP_026300331.1;Dbxref=GeneID:408423%2CGenbank:XP_026300331.1%2CBEEBASE:GB40150;Parent=rna-XM_026444546.1
NC_037650.1	Gnomon	CDS	5309725	5309793	.	-	0	Name=XP_026300331.1;ID=cds-XP_026300331.1;Dbxref=GeneID:408423%2CGenbank:XP_026300331.1%2CBEEBASE:GB40150;Parent=rna-XM_026444546.1
NC_037650.1	Gnomon	CDS	5307557	5307633	.	-	0	Name=XP_026300331.1;ID=cds-XP_026300331.1;Dbxref=GeneID:408423%2CGenbank:XP_026300331.1%2CBEEBASE:GB40150;Parent=rna-XM_026444546.1
NC_037650.1	Gnomon	CDS	5307259	5307360	.	-	0	Name=XP_026300331.1;ID=cds-XP_026300331.1;Dbxref=GeneID:408423%2CGenbank:XP_026300331.1%2CBEEBASE:GB40150;Parent=rna-XM_026444546.1
NC_037650.1	Gnomon	CDS	5302076	5302251	.	-	0	Name=XP_026300331.1;ID=cds-XP_026300331.1;Dbxref=GeneID:408423%2CGenbank:XP_026300331.1%2CBEEBASE:GB40150;Parent=rna-XM_026444546.1
NC_037650.1	Gnomon	CDS	5298899	5298974	.	-	0	Name=XP_026300331.1;ID=cds-XP_026300331.1;Dbxref=GeneID:408423%2CGenbank:XP_026300331.1%2CBEEBASE:GB40150;Parent=rna-XM_026444546.1
NC_037650.1	Gnomon	CDS	5298621	5298733	.	-	0	Name=XP_026300331.1;ID=cds-XP_026300331.1;Dbxref=GeneID:408423%2CGenbank:XP_026300331.1%2CBEEBASE:GB40150;Parent=rna-XM_026444546.1
NC_037650.1	Gnomon	CDS	5297791	5298040	.	-	0	Name=XP_026300331.1;ID=cds-XP_026300331.1;Dbxref=GeneID:408423%2CGenbank:XP_026300331.1%2CBEEBASE:GB40150;Parent=rna-XM_026444546.1
NC_037650.1	Gnomon	CDS	1003643	1003783	.	+	0	Name=XP_026300571.1;ID=cds-XP_026300571.1;Dbxref=GeneID:102653858%2CGenbank:XP_026300571.1;Parent=rna-XM_026444786.1
NC_037650.1	Gnomon	CDS	1004850	1004966	.	+	0	Name=XP_026300571.1;ID=cds-XP_026300571.1;Dbxref=GeneID:102653858%2CGenbank:XP_026300571.1;Parent=rna-XM_026444786.1
NC_037650.1	Gnomon	CDS	1005043	1005160	.	+	0	Name=XP_026300571.1;ID=cds-XP_026300571.1;Dbxref=GeneID:102653858%2CGenbank:XP_026300571.1;Parent=rna-XM_026444786.1
NC_037650.1	Gnomon	CDS	1005454	1005715	.	+	0	Name=XP_026300571.1;ID=cds-XP_026300571.1;Dbxref=GeneID:102653858%2CGenbank:XP_026300571.1;Parent=rna-XM_026444786.1
NC_037650.1	Gnomon	CDS	1006547	1006663	.	+	0	Name=XP_026300571.1;ID=cds-XP_026300571.1;Dbxref=GeneID:102653858%2CGenbank:XP_026300571.1;Parent=rna-XM_026444786.1
NC_037650.1	Gnomon	CDS	1006753	1006843	.	+	0	Name=XP_026300571.1;ID=cds-XP_026300571.1;Dbxref=GeneID:102653858%2CGenbank:XP_026300571.1;Parent=rna-XM_026444786.1
NC_037650.1	Gnomon	CDS	1007878	1008032	.	+	0	Name=XP_026300571.1;ID=cds-XP_026300571.1;Dbxref=GeneID:102653858%2CGenbank:XP_026300571.1;Parent=rna-XM_026444786.1
NC_037650.1	Gnomon	CDS	1008100	1008293	.	+	0	Name=XP_026300571.1;ID=cds-XP_026300571.1;Dbxref=GeneID:102653858%2CGenbank:XP_026300571.1;Parent=rna-XM_026444786.1
NC_037650.1	Gnomon	CDS	1013203	1013279	.	+	0	Name=XP_026300571.1;ID=cds-XP_026300571.1;Dbxref=GeneID:102653858%2CGenbank:XP_026300571.1;Parent=rna-XM_026444786.1
NC_037650.1	Gnomon	CDS	10945344	10945800	.	-	0	Name=XP_006568109.1;ID=cds-XP_006568109.1;Dbxref=GeneID:100577322%2CGenbank:XP_006568109.1%2CBEEBASE:GB40279;Parent=rna-XM_006568046.3
NC_037650.1	Gnomon	CDS	10943339	10943754	.	-	0	Name=XP_006568109.1;ID=cds-XP_006568109.1;Dbxref=GeneID:100577322%2CGenbank:XP_006568109.1%2CBEEBASE:GB40279;Parent=rna-XM_006568046.3
NC_037650.1	Gnomon	CDS	10937604	10937813	.	-	0	Name=XP_006568109.1;ID=cds-XP_006568109.1;Dbxref=GeneID:100577322%2CGenbank:XP_006568109.1%2CBEEBASE:GB40279;Parent=rna-XM_006568046.3
NC_037650.1	Gnomon	exon	7304111	7304669	.	+	.	ID=exon-XM_006562749.3-1;Dbxref=GeneID:102656439%2CGenbank:XM_006562749.3;Parent=rna-XM_006562749.3
NC_037650.1	Gnomon	exon	7307615	7308050	.	+	.	ID=exon-XM_006562749.3-4;Dbxref=GeneID:102656439%2CGenbank:XM_006562749.3;Parent=rna-XM_006562749.3
NC_037650.1	Gnomon	exon	7305660	7306251	.	+	.	ID=exon-XM_006562749.3-2;Dbxref=GeneID:102656439%2CGenbank:XM_006562749.3;Parent=rna-XM_006562749.3
NC_037650.1	Gnomon	exon	7306844	7307167	.	+	.	ID=exon-XM_006562749.3-3;Dbxref=GeneID:102656439%2CGenbank:XM_006562749.3;Parent=rna-XM_006562749.3
NC_037650.1	Gnomon	exon	7394733	7394891	.	-	.	ID=exon-XM_006562730.3-10;Dbxref=GeneID:406150%2CGenbank:XM_006562730.3%2CBEEBASE:GB53857;Parent=rna-XM_006562730.3
NC_037650.1	Gnomon	exon	7392822	7392988	.	-	.	ID=exon-XM_006562730.3-11;Dbxref=GeneID:406150%2CGenbank:XM_006562730.3%2CBEEBASE:GB53857;Parent=rna-XM_006562730.3
NC_037650.1	Gnomon	exon	7391719	7392095	.	-	.	ID=exon-XM_006562730.3-12;Dbxref=GeneID:406150%2CGenbank:XM_006562730.3%2CBEEBASE:GB53857;Parent=rna-XM_006562730.3
NC_037650.1	Gnomon	mRNA	6245223	6325630	.	+	.	Name=XM_026444585.1;ID=rna-XM_026444585.1;Dbxref=GeneID:408430%2CGenbank:XM_026444585.1%2CBEEBASE:GB40089;Parent=gene-LOC408430
NC_037650.1	Gnomon	mRNA	5747378	5751584	.	-	.	Name=XM_393929.7;ID=rna-XM_393929.7;Dbxref=GeneID:410449%2CGenbank:XM_393929.7%2CBEEBASE:GB40145;Parent=gene-LOC410449
NC_037650.1	Gnomon	exon	7389865	7390016	.	-	.	ID=exon-XM_006562730.3-13;Dbxref=GeneID:406150%2CGenbank:XM_006562730.3%2CBEEBASE:GB53857;Parent=rna-XM_006562730.3
NC_037650.1	Gnomon	exon	7389568	7389775	.	-	.	ID=exon-XM_006562730.3-14;Dbxref=GeneID:406150%2CGenbank:XM_006562730.3%2CBEEBASE:GB53857;Parent=rna-XM_006562730.3
NC_037650.1	Gnomon	exon	7387213	7388781	.	-	.	ID=exon-XM_006562730.3-15;Dbxref=GeneID:406150%2CGenbank:XM_006562730.3%2CBEEBASE:GB53857;Parent=rna-XM_006562730.3
NC_037650.1	Gnomon	exon	7316203	7316271	.	+	.	ID=exon-XR_409528.3-10;Dbxref=GeneID:409050%2CGenbank:XR_409528.3%2CBEEBASE:GB53849;Parent=rna-XR_409528.3
NC_037650.1	Gnomon	lnc_RNA	2611215	2614356	.	+	.	Name=XR_003305939.1;ID=rna-XR_003305939.1;Dbxref=GeneID:102654730%2CGenbank:XR_003305939.1;Parent=gene-LOC102654730
NC_037650.1	Gnomon	exon	1224088	1224336	.	+	.	ID=exon-XM_026444744.1-1;Dbxref=GeneID:552829%2CGenbank:XM_026444744.1%2CBEEBASE:GB48512;Parent=rna-XM_026444744.1
NC_037650.1	Gnomon	exon	1227060	1227238	.	+	.	ID=exon-XM_026444744.1-6;Dbxref=GeneID:552829%2CGenbank:XM_026444744.1%2CBEEBASE:GB48512;Parent=rna-XM_026444744.1
NC_037650.1	Gnomon	exon	1227315	1227452	.	+	.	ID=exon-XM_026444744.1-7;Dbxref=GeneID:552829%2CGenbank:XM_026444744.1%2CBEEBASE:GB48512;Parent=rna-XM_026444744.1
NC_037650.1	Gnomon	exon	1225670	1225846	.	+	.	ID=exon-XM_026444744.1-4;Dbxref=GeneID:552829%2CGenbank:XM_026444744.1%2CBEEBASE:GB48512;Parent=rna-XM_026444744.1
NC_037650.1	Gnomon	exon	1226386	1226677	.	+	.	ID=exon-XM_026444744.1-5;Dbxref=GeneID:552829%2CGenbank:XM_026444744.1%2CBEEBASE:GB48512;Parent=rna-XM_026444744.1
NC_037650.1	Gnomon	exon	1224727	1224813	.	+	.	ID=exon-XM_026444744.1-2;Dbxref=GeneID:552829%2CGenbank:XM_026444744.1%2CBEEBASE:GB48512;Parent=rna-XM_026444744.1
NC_037650.1	Gnomon	exon	1224975	1225186	.	+	.	ID=exon-XM_026444744.1-3;Dbxref=GeneID:552829%2CGenbank:XM_026444744.1%2CBEEBASE:GB48512;Parent=rna-XM_026444744.1
NC_037650.1	Gnomon	exon	7316912	7317221	.	+	.	ID=exon-XR_409528.3-11;Dbxref=GeneID:409050%2CGenbank:XR_409528.3%2CBEEBASE:GB53849;Parent=rna-XR_409528.3
NC_037650.1	Gnomon	exon	7317813	7318914	.	+	.	ID=exon-XR_409528.3-12;Dbxref=GeneID:409050%2CGenbank:XR_409528.3%2CBEEBASE:GB53849;Parent=rna-XR_409528.3
NC_037650.1	Gnomon	mRNA	4566320	4603276	.	+	.	Name=XM_026444835.1;ID=rna-XM_026444835.1;Dbxref=GeneID:724592%2CGenbank:XM_026444835.1%2CBEEBASE:GB48002;Parent=gene-LOC724592
NC_037650.1	Gnomon	exon	801781	802209	.	+	.	ID=exon-XM_026444573.1-10;Dbxref=GeneID:551881%2CGenbank:XM_026444573.1%2CBEEBASE:GB52563;Parent=rna-XM_026444573.1
NC_037650.1	Gnomon	exon	802287	802444	.	+	.	ID=exon-XM_026444573.1-11;Dbxref=GeneID:551881%2CGenbank:XM_026444573.1%2CBEEBASE:GB52563;Parent=rna-XM_026444573.1
NC_037650.1	Gnomon	exon	802556	804530	.	+	.	ID=exon-XM_026444573.1-12;Dbxref=GeneID:551881%2CGenbank:XM_026444573.1%2CBEEBASE:GB52563;Parent=rna-XM_026444573.1
NC_037650.1	Gnomon	exon	804666	804840	.	+	.	ID=exon-XM_026444573.1-13;Dbxref=GeneID:551881%2CGenbank:XM_026444573.1%2CBEEBASE:GB52563;Parent=rna-XM_026444573.1
NC_037650.1	Gnomon	exon	804928	805196	.	+	.	ID=exon-XM_026444573.1-14;Dbxref=GeneID:551881%2CGenbank:XM_026444573.1%2CBEEBASE:GB52563;Parent=rna-XM_026444573.1
NC_037650.1	Gnomon	exon	3452732	3452883	.	-	.	ID=exon-XM_006558531.3-13;Dbxref=GeneID:100577569%2CGenbank:XM_006558531.3%2CBEEBASE:GB48269;Parent=rna-XM_006558531.3
NC_037650.1	Gnomon	exon	3452345	3452616	.	-	.	ID=exon-XM_006558531.3-14;Dbxref=GeneID:100577569%2CGenbank:XM_006558531.3%2CBEEBASE:GB48269;Parent=rna-XM_006558531.3
NC_037650.1	Gnomon	exon	3451467	3452098	.	-	.	ID=exon-XM_006558531.3-15;Dbxref=GeneID:100577569%2CGenbank:XM_006558531.3%2CBEEBASE:GB48269;Parent=rna-XM_006558531.3
NC_037650.1	Gnomon	CDS	6222770	6222976	.	-	0	Name=XP_016771245.1;ID=cds-XP_016771245.1;Dbxref=GeneID:726547%2CGenbank:XP_016771245.1%2CBEEBASE:GB40128;Parent=rna-XM_016915756.2
NC_037650.1	Gnomon	CDS	6204354	6204584	.	-	0	Name=XP_016771245.1;ID=cds-XP_016771245.1;Dbxref=GeneID:726547%2CGenbank:XP_016771245.1%2CBEEBASE:GB40128;Parent=rna-XM_016915756.2
NC_037650.1	Gnomon	CDS	6204052	6204258	.	-	0	Name=XP_016771245.1;ID=cds-XP_016771245.1;Dbxref=GeneID:726547%2CGenbank:XP_016771245.1%2CBEEBASE:GB40128;Parent=rna-XM_016915756.2
NC_037650.1	Gnomon	CDS	6203784	6203946	.	-	0	Name=XP_016771245.1;ID=cds-XP_016771245.1;Dbxref=GeneID:726547%2CGenbank:XP_016771245.1%2CBEEBASE:GB40128;Parent=rna-XM_016915756.2
NC_037650.1	Gnomon	CDS	6203538	6203591	.	-	0	Name=XP_016771245.1;ID=cds-XP_016771245.1;Dbxref=GeneID:726547%2CGenbank:XP_016771245.1%2CBEEBASE:GB40128;Parent=rna-XM_016915756.2
NC_037650.1	Gnomon	CDS	6192727	6192764	.	-	0	Name=XP_016771245.1;ID=cds-XP_016771245.1;Dbxref=GeneID:726547%2CGenbank:XP_016771245.1%2CBEEBASE:GB40128;Parent=rna-XM_016915756.2
NC_037650.1	Gnomon	exon	3459408	3459723	.	-	.	ID=exon-XM_006558531.3-10;Dbxref=GeneID:100577569%2CGenbank:XM_006558531.3%2CBEEBASE:GB48269;Parent=rna-XM_006558531.3
NC_037650.1	Gnomon	exon	3458860	3459336	.	-	.	ID=exon-XM_006558531.3-11;Dbxref=GeneID:100577569%2CGenbank:XM_006558531.3%2CBEEBASE:GB48269;Parent=rna-XM_006558531.3
NC_037650.1	Gnomon	exon	3457679	3457809	.	-	.	ID=exon-XM_006558531.3-12;Dbxref=GeneID:100577569%2CGenbank:XM_006558531.3%2CBEEBASE:GB48269;Parent=rna-XM_006558531.3
NC_037650.1	Gnomon	gene	702846	717713	.	+	.	Name=LOC551189;ID=gene-LOC551189;Dbxref=BEEBASE:GB52653%2CGeneID:551189
NC_037650.1	Gnomon	exon	5758355	5758550	.	+	.	ID=exon-XM_016915766.2-9;Dbxref=GeneID:726040%2CGenbank:XM_016915766.2%2CBEEBASE:GB40077;Parent=rna-XM_016915766.2
NC_037650.1	Gnomon	exon	5757231	5757414	.	+	.	ID=exon-XM_016915766.2-7;Dbxref=GeneID:726040%2CGenbank:XM_016915766.2%2CBEEBASE:GB40077;Parent=rna-XM_016915766.2
NC_037650.1	Gnomon	exon	5757551	5757876	.	+	.	ID=exon-XM_016915766.2-8;Dbxref=GeneID:726040%2CGenbank:XM_016915766.2%2CBEEBASE:GB40077;Parent=rna-XM_016915766.2
NC_037650.1	Gnomon	exon	5756715	5756910	.	+	.	ID=exon-XM_016915766.2-5;Dbxref=GeneID:726040%2CGenbank:XM_016915766.2%2CBEEBASE:GB40077;Parent=rna-XM_016915766.2
NC_037650.1	Gnomon	exon	5756994	5757148	.	+	.	ID=exon-XM_016915766.2-6;Dbxref=GeneID:726040%2CGenbank:XM_016915766.2%2CBEEBASE:GB40077;Parent=rna-XM_016915766.2
NC_037650.1	Gnomon	exon	5755267	5755474	.	+	.	ID=exon-XM_016915766.2-3;Dbxref=GeneID:726040%2CGenbank:XM_016915766.2%2CBEEBASE:GB40077;Parent=rna-XM_016915766.2
NC_037650.1	Gnomon	exon	5756407	5756576	.	+	.	ID=exon-XM_016915766.2-4;Dbxref=GeneID:726040%2CGenbank:XM_016915766.2%2CBEEBASE:GB40077;Parent=rna-XM_016915766.2
NC_037650.1	Gnomon	exon	5750297	5750468	.	+	.	ID=exon-XM_016915766.2-1;Dbxref=GeneID:726040%2CGenbank:XM_016915766.2%2CBEEBASE:GB40077;Parent=rna-XM_016915766.2
NC_037650.1	Gnomon	exon	5754775	5755072	.	+	.	ID=exon-XM_016915766.2-2;Dbxref=GeneID:726040%2CGenbank:XM_016915766.2%2CBEEBASE:GB40077;Parent=rna-XM_016915766.2
NC_037650.1	Gnomon	CDS	6222770	6222976	.	-	0	Name=XP_006560416.1;ID=cds-XP_006560416.1;Dbxref=GeneID:726547%2CGenbank:XP_006560416.1%2CBEEBASE:GB40128;Parent=rna-XM_006560353.3
NC_037650.1	Gnomon	CDS	6204354	6204584	.	-	0	Name=XP_006560416.1;ID=cds-XP_006560416.1;Dbxref=GeneID:726547%2CGenbank:XP_006560416.1%2CBEEBASE:GB40128;Parent=rna-XM_006560353.3
NC_037650.1	Gnomon	CDS	6204052	6204258	.	-	0	Name=XP_006560416.1;ID=cds-XP_006560416.1;Dbxref=GeneID:726547%2CGenbank:XP_006560416.1%2CBEEBASE:GB40128;Parent=rna-XM_006560353.3
NC_037650.1	Gnomon	CDS	6203784	6203946	.	-	0	Name=XP_006560416.1;ID=cds-XP_006560416.1;Dbxref=GeneID:726547%2CGenbank:XP_006560416.1%2CBEEBASE:GB40128;Parent=rna-XM_006560353.3
NC_037650.1	Gnomon	CDS	6203538	6203591	.	-	0	Name=XP_006560416.1;ID=cds-XP_006560416.1;Dbxref=GeneID:726547%2CGenbank:XP_006560416.1%2CBEEBASE:GB40128;Parent=rna-XM_006560353.3
NC_037650.1	Gnomon	CDS	6184195	6185201	.	-	0	Name=XP_006560416.1;ID=cds-XP_006560416.1;Dbxref=GeneID:726547%2CGenbank:XP_006560416.1%2CBEEBASE:GB40128;Parent=rna-XM_006560353.3
NC_037650.1	Gnomon	mRNA	10556643	10560215	.	+	.	Name=XM_006565014.2;ID=rna-XM_006565014.2;Dbxref=GeneID:413083%2CGenbank:XM_006565014.2%2CBEEBASE:GB49878;Parent=gene-LOC413083
NC_037650.1	BestRefSeq	mRNA	4753966	4783904	.	+	.	Name=NM_001171108.1;ID=rna-NM_001171108.1;Dbxref=GeneID:410435%2CGenbank:NM_001171108.1%2CBEEBASE:GB48005;Parent=gene-5-HT1
NC_037650.1	Gnomon	exon	10112208	10112427	.	-	.	ID=exon-XM_026444521.1-3;Dbxref=GeneID:406092%2CGenbank:XM_026444521.1%2CBEEBASE:GB49908;Parent=rna-XM_026444521.1
NC_037650.1	Gnomon	exon	10111216	10111279	.	-	.	ID=exon-XM_026444521.1-4;Dbxref=GeneID:406092%2CGenbank:XM_026444521.1%2CBEEBASE:GB49908;Parent=rna-XM_026444521.1
NC_037650.1	Gnomon	exon	10186806	10187775	.	-	.	ID=exon-XM_026444521.1-1;Dbxref=GeneID:406092%2CGenbank:XM_026444521.1%2CBEEBASE:GB49908;Parent=rna-XM_026444521.1
NC_037650.1	Gnomon	exon	10141504	10141670	.	-	.	ID=exon-XM_026444521.1-2;Dbxref=GeneID:406092%2CGenbank:XM_026444521.1%2CBEEBASE:GB49908;Parent=rna-XM_026444521.1
NC_037650.1	Gnomon	exon	10108485	10108547	.	-	.	ID=exon-XM_026444521.1-9;Dbxref=GeneID:406092%2CGenbank:XM_026444521.1%2CBEEBASE:GB49908;Parent=rna-XM_026444521.1
NC_037650.1	Gnomon	exon	10109064	10109510	.	-	.	ID=exon-XM_026444521.1-7;Dbxref=GeneID:406092%2CGenbank:XM_026444521.1%2CBEEBASE:GB49908;Parent=rna-XM_026444521.1
NC_037650.1	Gnomon	exon	10108656	10108955	.	-	.	ID=exon-XM_026444521.1-8;Dbxref=GeneID:406092%2CGenbank:XM_026444521.1%2CBEEBASE:GB49908;Parent=rna-XM_026444521.1
NC_037650.1	Gnomon	exon	10110655	10110827	.	-	.	ID=exon-XM_026444521.1-5;Dbxref=GeneID:406092%2CGenbank:XM_026444521.1%2CBEEBASE:GB49908;Parent=rna-XM_026444521.1
NC_037650.1	Gnomon	exon	10110271	10110417	.	-	.	ID=exon-XM_026444521.1-6;Dbxref=GeneID:406092%2CGenbank:XM_026444521.1%2CBEEBASE:GB49908;Parent=rna-XM_026444521.1
NC_037650.1	Gnomon	gene	2426959	2428617	.	+	.	Name=LOC551149;ID=gene-LOC551149;Dbxref=BEEBASE:GB10503%2CGeneID:551149
NC_037650.1	Gnomon	mRNA	4566183	4603276	.	+	.	Name=XM_026444834.1;ID=rna-XM_026444834.1;Dbxref=GeneID:724592%2CGenbank:XM_026444834.1%2CBEEBASE:GB48002;Parent=gene-LOC724592
NC_037650.1	Gnomon	mRNA	2899089	2920386	.	-	.	Name=XM_016915711.2;ID=rna-XM_016915711.2;Dbxref=GeneID:726790%2CGenbank:XM_016915711.2%2CBEEBASE:GB54723;Parent=gene-LOC726790
NC_037650.1	Gnomon	CDS	6860733	6860915	.	-	0	Name=XP_391981.3;ID=cds-XP_391981.3;Dbxref=GeneID:408434%2CGenbank:XP_391981.3%2CBEEBASE:GB40106;Parent=rna-XM_391981.6
NC_037650.1	Gnomon	CDS	6860280	6860486	.	-	0	Name=XP_391981.3;ID=cds-XP_391981.3;Dbxref=GeneID:408434%2CGenbank:XP_391981.3%2CBEEBASE:GB40106;Parent=rna-XM_391981.6
NC_037650.1	Gnomon	CDS	6860045	6860193	.	-	0	Name=XP_391981.3;ID=cds-XP_391981.3;Dbxref=GeneID:408434%2CGenbank:XP_391981.3%2CBEEBASE:GB40106;Parent=rna-XM_391981.6
NC_037650.1	Gnomon	CDS	6859816	6859979	.	-	0	Name=XP_391981.3;ID=cds-XP_391981.3;Dbxref=GeneID:408434%2CGenbank:XP_391981.3%2CBEEBASE:GB40106;Parent=rna-XM_391981.6
NC_037650.1	Gnomon	CDS	6859563	6859683	.	-	0	Name=XP_391981.3;ID=cds-XP_391981.3;Dbxref=GeneID:408434%2CGenbank:XP_391981.3%2CBEEBASE:GB40106;Parent=rna-XM_391981.6
NC_037650.1	Gnomon	CDS	6859323	6859476	.	-	0	Name=XP_391981.3;ID=cds-XP_391981.3;Dbxref=GeneID:408434%2CGenbank:XP_391981.3%2CBEEBASE:GB40106;Parent=rna-XM_391981.6
NC_037650.1	Gnomon	CDS	6859031	6859231	.	-	0	Name=XP_391981.3;ID=cds-XP_391981.3;Dbxref=GeneID:408434%2CGenbank:XP_391981.3%2CBEEBASE:GB40106;Parent=rna-XM_391981.6
NC_037650.1	Gnomon	CDS	6858824	6858957	.	-	0	Name=XP_391981.3;ID=cds-XP_391981.3;Dbxref=GeneID:408434%2CGenbank:XP_391981.3%2CBEEBASE:GB40106;Parent=rna-XM_391981.6
NC_037650.1	Gnomon	CDS	6858658	6858760	.	-	0	Name=XP_391981.3;ID=cds-XP_391981.3;Dbxref=GeneID:408434%2CGenbank:XP_391981.3%2CBEEBASE:GB40106;Parent=rna-XM_391981.6
NC_037650.1	Gnomon	CDS	6858325	6858591	.	-	0	Name=XP_391981.3;ID=cds-XP_391981.3;Dbxref=GeneID:408434%2CGenbank:XP_391981.3%2CBEEBASE:GB40106;Parent=rna-XM_391981.6
NC_037650.1	Gnomon	gene	8693156	8694616	.	-	.	Name=LOC551116;ID=gene-LOC551116;Dbxref=BEEBASE:GB47772%2CGeneID:551116
NC_037650.1	Gnomon	exon	785216	785270	.	-	.	ID=exon-XR_003305935.1-1;Dbxref=GeneID:113219186%2CGenbank:XR_003305935.1;Parent=rna-XR_003305935.1
NC_037650.1	Gnomon	exon	783930	784248	.	-	.	ID=exon-XR_003305935.1-2;Dbxref=GeneID:113219186%2CGenbank:XR_003305935.1;Parent=rna-XR_003305935.1
NC_037650.1	Gnomon	exon	783579	783721	.	-	.	ID=exon-XR_003305935.1-3;Dbxref=GeneID:113219186%2CGenbank:XR_003305935.1;Parent=rna-XR_003305935.1
NC_037650.1	Gnomon	mRNA	11199470	11224591	.	-	.	Name=XM_016915857.2;ID=rna-XM_016915857.2;Dbxref=GeneID:100578220%2CGenbank:XM_016915857.2%2CBEEBASE:GB41544;Parent=gene-LOC100578220
NC_037650.1	Gnomon	CDS	3874568	3874758	.	-	0	Name=XP_026300478.1;ID=cds-XP_026300478.1;Dbxref=GeneID:408408%2CGenbank:XP_026300478.1%2CBEEBASE:GB50675;Parent=rna-XM_026444693.1
NC_037650.1	Gnomon	CDS	3874341	3874483	.	-	0	Name=XP_026300478.1;ID=cds-XP_026300478.1;Dbxref=GeneID:408408%2CGenbank:XP_026300478.1%2CBEEBASE:GB50675;Parent=rna-XM_026444693.1
NC_037650.1	Gnomon	CDS	3874096	3874243	.	-	0	Name=XP_026300478.1;ID=cds-XP_026300478.1;Dbxref=GeneID:408408%2CGenbank:XP_026300478.1%2CBEEBASE:GB50675;Parent=rna-XM_026444693.1
NC_037650.1	Gnomon	CDS	3873788	3874022	.	-	0	Name=XP_026300478.1;ID=cds-XP_026300478.1;Dbxref=GeneID:408408%2CGenbank:XP_026300478.1%2CBEEBASE:GB50675;Parent=rna-XM_026444693.1
NC_037650.1	Gnomon	CDS	3873452	3873562	.	-	0	Name=XP_026300478.1;ID=cds-XP_026300478.1;Dbxref=GeneID:408408%2CGenbank:XP_026300478.1%2CBEEBASE:GB50675;Parent=rna-XM_026444693.1
NC_037650.1	Gnomon	exon	6420285	6420608	.	+	.	ID=exon-XM_006560322.3-3;Dbxref=GeneID:100578023%2CGenbank:XM_006560322.3%2CBEEBASE:GB40093;Parent=rna-XM_006560322.3
NC_037650.1	Gnomon	exon	6419461	6419541	.	+	.	ID=exon-XM_006560322.3-1;Dbxref=GeneID:100578023%2CGenbank:XM_006560322.3%2CBEEBASE:GB40093;Parent=rna-XM_006560322.3
NC_037650.1	Gnomon	exon	6420026	6420175	.	+	.	ID=exon-XM_006560322.3-2;Dbxref=GeneID:100578023%2CGenbank:XM_006560322.3%2CBEEBASE:GB40093;Parent=rna-XM_006560322.3
NC_037650.1	Gnomon	CDS	8687926	8688019	.	+	0	Name=XP_393949.2;ID=cds-XP_393949.2;Dbxref=GeneID:410469%2CGenbank:XP_393949.2%2CBEEBASE:GB47802;Parent=rna-XM_393949.6
NC_037650.1	Gnomon	CDS	8688680	8688846	.	+	0	Name=XP_393949.2;ID=cds-XP_393949.2;Dbxref=GeneID:410469%2CGenbank:XP_393949.2%2CBEEBASE:GB47802;Parent=rna-XM_393949.6
NC_037650.1	Gnomon	CDS	8688939	8689078	.	+	0	Name=XP_393949.2;ID=cds-XP_393949.2;Dbxref=GeneID:410469%2CGenbank:XP_393949.2%2CBEEBASE:GB47802;Parent=rna-XM_393949.6
NC_037650.1	Gnomon	CDS	8689147	8689480	.	+	0	Name=XP_393949.2;ID=cds-XP_393949.2;Dbxref=GeneID:410469%2CGenbank:XP_393949.2%2CBEEBASE:GB47802;Parent=rna-XM_393949.6
NC_037650.1	Gnomon	lnc_RNA	3007739	3014728	.	+	.	Name=XR_407603.3;ID=rna-XR_407603.3;Dbxref=GeneID:113218535%2CGenbank:XR_407603.3;Parent=gene-LOC113218535
NC_037650.1	Gnomon	CDS	2151146	2151346	.	+	0	Name=XP_006571832.1;ID=cds-XP_006571832.1;Dbxref=GeneID:413299%2CGenbank:XP_006571832.1%2CBEEBASE:GB48207;Parent=rna-XM_006571769.3
NC_037650.1	Gnomon	CDS	2151472	2151588	.	+	0	Name=XP_006571832.1;ID=cds-XP_006571832.1;Dbxref=GeneID:413299%2CGenbank:XP_006571832.1%2CBEEBASE:GB48207;Parent=rna-XM_006571769.3
NC_037650.1	Gnomon	CDS	2152382	2152724	.	+	0	Name=XP_006571832.1;ID=cds-XP_006571832.1;Dbxref=GeneID:413299%2CGenbank:XP_006571832.1%2CBEEBASE:GB48207;Parent=rna-XM_006571769.3
NC_037650.1	Gnomon	CDS	2152782	2152924	.	+	0	Name=XP_006571832.1;ID=cds-XP_006571832.1;Dbxref=GeneID:413299%2CGenbank:XP_006571832.1%2CBEEBASE:GB48207;Parent=rna-XM_006571769.3
NC_037650.1	Gnomon	CDS	2156488	2156715	.	+	0	Name=XP_006571832.1;ID=cds-XP_006571832.1;Dbxref=GeneID:413299%2CGenbank:XP_006571832.1%2CBEEBASE:GB48207;Parent=rna-XM_006571769.3
NC_037650.1	Gnomon	mRNA	4511216	4512111	.	+	.	Name=XM_391962.7;ID=rna-XM_391962.7;Dbxref=GeneID:408415%2CGenbank:XM_391962.7%2CBEEBASE:GB47991;Parent=gene-LOC408415
NC_037650.1	Gnomon	mRNA	2166214	2181277	.	+	.	Name=XM_006571773.3;ID=rna-XM_006571773.3;Dbxref=GeneID:552062%2CGenbank:XM_006571773.3%2CBEEBASE:GB48208;Parent=gene-LOC552062
NC_037650.1	Gnomon	CDS	5954308	5954557	.	+	0	Name=XP_003249685.1;ID=cds-XP_003249685.1;Dbxref=GeneID:408426%2CGenbank:XP_003249685.1%2CBEEBASE:GB40083;Parent=rna-XM_003249637.3
NC_037650.1	Gnomon	CDS	5954638	5954756	.	+	0	Name=XP_003249685.1;ID=cds-XP_003249685.1;Dbxref=GeneID:408426%2CGenbank:XP_003249685.1%2CBEEBASE:GB40083;Parent=rna-XM_003249637.3
NC_037650.1	Gnomon	CDS	5954821	5955174	.	+	0	Name=XP_003249685.1;ID=cds-XP_003249685.1;Dbxref=GeneID:408426%2CGenbank:XP_003249685.1%2CBEEBASE:GB40083;Parent=rna-XM_003249637.3
NC_037650.1	Gnomon	exon	4384756	4385038	.	+	.	ID=exon-XM_026444780.1-19;Dbxref=GeneID:726456%2CGenbank:XM_026444780.1%2CBEEBASE:GB50690;Parent=rna-XM_026444780.1
NC_037650.1	Gnomon	exon	4383774	4383944	.	+	.	ID=exon-XM_026444780.1-17;Dbxref=GeneID:726456%2CGenbank:XM_026444780.1%2CBEEBASE:GB50690;Parent=rna-XM_026444780.1
NC_037650.1	Gnomon	exon	4384016	4384691	.	+	.	ID=exon-XM_026444780.1-18;Dbxref=GeneID:726456%2CGenbank:XM_026444780.1%2CBEEBASE:GB50690;Parent=rna-XM_026444780.1
NC_037650.1	Gnomon	exon	4382970	4383168	.	+	.	ID=exon-XM_026444780.1-15;Dbxref=GeneID:726456%2CGenbank:XM_026444780.1%2CBEEBASE:GB50690;Parent=rna-XM_026444780.1
NC_037650.1	Gnomon	exon	8725933	8726404	.	+	.	ID=exon-XM_026444668.1-3;Dbxref=GeneID:100576879%2CGenbank:XM_026444668.1%2CBEEBASE:GB47808;Parent=rna-XM_026444668.1
NC_037650.1	Gnomon	exon	4383242	4383335	.	+	.	ID=exon-XM_026444780.1-16;Dbxref=GeneID:726456%2CGenbank:XM_026444780.1%2CBEEBASE:GB50690;Parent=rna-XM_026444780.1
NC_037650.1	Gnomon	exon	8726472	8726668	.	+	.	ID=exon-XM_026444668.1-4;Dbxref=GeneID:100576879%2CGenbank:XM_026444668.1%2CBEEBASE:GB47808;Parent=rna-XM_026444668.1
NC_037650.1	Gnomon	exon	4381758	4381863	.	+	.	ID=exon-XM_026444780.1-13;Dbxref=GeneID:726456%2CGenbank:XM_026444780.1%2CBEEBASE:GB50690;Parent=rna-XM_026444780.1
NC_037650.1	Gnomon	exon	8725256	8725663	.	+	.	ID=exon-XM_026444668.1-1;Dbxref=GeneID:100576879%2CGenbank:XM_026444668.1%2CBEEBASE:GB47808;Parent=rna-XM_026444668.1
NC_037650.1	Gnomon	exon	4382417	4382603	.	+	.	ID=exon-XM_026444780.1-14;Dbxref=GeneID:726456%2CGenbank:XM_026444780.1%2CBEEBASE:GB50690;Parent=rna-XM_026444780.1
NC_037650.1	Gnomon	exon	8725741	8725866	.	+	.	ID=exon-XM_026444668.1-2;Dbxref=GeneID:100576879%2CGenbank:XM_026444668.1%2CBEEBASE:GB47808;Parent=rna-XM_026444668.1
NC_037650.1	Gnomon	exon	4380925	4381290	.	+	.	ID=exon-XM_026444780.1-11;Dbxref=GeneID:726456%2CGenbank:XM_026444780.1%2CBEEBASE:GB50690;Parent=rna-XM_026444780.1
NC_037650.1	Gnomon	exon	8727459	8727671	.	+	.	ID=exon-XM_026444668.1-7;Dbxref=GeneID:100576879%2CGenbank:XM_026444668.1%2CBEEBASE:GB47808;Parent=rna-XM_026444668.1
NC_037650.1	Gnomon	exon	4381373	4381672	.	+	.	ID=exon-XM_026444780.1-12;Dbxref=GeneID:726456%2CGenbank:XM_026444780.1%2CBEEBASE:GB50690;Parent=rna-XM_026444780.1
NC_037650.1	Gnomon	exon	8727740	8727886	.	+	.	ID=exon-XM_026444668.1-8;Dbxref=GeneID:100576879%2CGenbank:XM_026444668.1%2CBEEBASE:GB47808;Parent=rna-XM_026444668.1
NC_037650.1	Gnomon	exon	8726745	8727028	.	+	.	ID=exon-XM_026444668.1-5;Dbxref=GeneID:100576879%2CGenbank:XM_026444668.1%2CBEEBASE:GB47808;Parent=rna-XM_026444668.1
NC_037650.1	Gnomon	exon	4380629	4380820	.	+	.	ID=exon-XM_026444780.1-10;Dbxref=GeneID:726456%2CGenbank:XM_026444780.1%2CBEEBASE:GB50690;Parent=rna-XM_026444780.1
NC_037650.1	Gnomon	exon	8727133	8727359	.	+	.	ID=exon-XM_026444668.1-6;Dbxref=GeneID:100576879%2CGenbank:XM_026444668.1%2CBEEBASE:GB47808;Parent=rna-XM_026444668.1
NC_037650.1	Gnomon	exon	8727958	8728104	.	+	.	ID=exon-XM_026444668.1-9;Dbxref=GeneID:100576879%2CGenbank:XM_026444668.1%2CBEEBASE:GB47808;Parent=rna-XM_026444668.1
NC_037650.1	Gnomon	exon	9602590	9602801	.	-	.	ID=exon-XM_001120619.4-6;Dbxref=GeneID:724728%2CGenbank:XM_001120619.4%2CBEEBASE:GB49918;Parent=rna-XM_001120619.4
NC_037650.1	Gnomon	gene	7284681	7286448	.	-	.	Name=LOC100577091;ID=gene-LOC100577091;Dbxref=BEEBASE:GB53864%2CGeneID:100577091
NC_037650.1	Gnomon	gene	9490849	9494391	.	+	.	Name=LOC100577092;ID=gene-LOC100577092;Dbxref=BEEBASE:GB49857%2CGeneID:100577092
NC_037650.1	Gnomon	lnc_RNA	428263	430551	.	-	.	Name=XR_003305934.1;ID=rna-XR_003305934.1;Dbxref=GeneID:113219184%2CGenbank:XR_003305934.1;Parent=gene-LOC113219184
NC_037650.1	Gnomon	exon	7316912	7318914	.	+	.	ID=exon-XM_392577.7-11;Dbxref=GeneID:409050%2CGenbank:XM_392577.7%2CBEEBASE:GB53849;Parent=rna-XM_392577.7
NC_037650.1	Gnomon	exon	7316203	7316271	.	+	.	ID=exon-XM_392577.7-10;Dbxref=GeneID:409050%2CGenbank:XM_392577.7%2CBEEBASE:GB53849;Parent=rna-XM_392577.7
NC_037650.1	Gnomon	CDS	3959163	3959305	.	+	0	Name=XP_006559372.1;ID=cds-XP_006559372.1;Dbxref=GeneID:408409%2CGenbank:XP_006559372.1%2CBEEBASE:GB50679;Parent=rna-XM_006559309.3
NC_037650.1	Gnomon	CDS	3959578	3959718	.	+	0	Name=XP_006559372.1;ID=cds-XP_006559372.1;Dbxref=GeneID:408409%2CGenbank:XP_006559372.1%2CBEEBASE:GB50679;Parent=rna-XM_006559309.3
NC_037650.1	Gnomon	CDS	3960425	3960650	.	+	0	Name=XP_006559372.1;ID=cds-XP_006559372.1;Dbxref=GeneID:408409%2CGenbank:XP_006559372.1%2CBEEBASE:GB50679;Parent=rna-XM_006559309.3
NC_037650.1	Gnomon	CDS	3963522	3963605	.	+	0	Name=XP_006559372.1;ID=cds-XP_006559372.1;Dbxref=GeneID:408409%2CGenbank:XP_006559372.1%2CBEEBASE:GB50679;Parent=rna-XM_006559309.3
NC_037650.1	Gnomon	CDS	3963672	3963836	.	+	0	Name=XP_006559372.1;ID=cds-XP_006559372.1;Dbxref=GeneID:408409%2CGenbank:XP_006559372.1%2CBEEBASE:GB50679;Parent=rna-XM_006559309.3
NC_037650.1	BestRefSeq	primary_transcript	10414392	10414491	.	+	.	Name=NR_034303.1;ID=rna-NR_034303.1;Dbxref=GeneID:100315689%2CGenbank:NR_034303.1%2CmiRBase:MI0005750;Parent=gene-Mir190
NC_037650.1	Gnomon	exon	1251264	1251434	.	-	.	ID=exon-XM_026444787.1-10;Dbxref=GeneID:727302%2CGenbank:XM_026444787.1%2CBEEBASE:GB48509;Parent=rna-XM_026444787.1
NC_037650.1	Gnomon	exon	1250289	1250388	.	-	.	ID=exon-XM_026444787.1-11;Dbxref=GeneID:727302%2CGenbank:XM_026444787.1%2CBEEBASE:GB48509;Parent=rna-XM_026444787.1
NC_037650.1	Gnomon	exon	1247708	1247902	.	-	.	ID=exon-XM_026444787.1-12;Dbxref=GeneID:727302%2CGenbank:XM_026444787.1%2CBEEBASE:GB48509;Parent=rna-XM_026444787.1
NC_037650.1	Gnomon	exon	1244268	1244490	.	-	.	ID=exon-XM_026444787.1-13;Dbxref=GeneID:727302%2CGenbank:XM_026444787.1%2CBEEBASE:GB48509;Parent=rna-XM_026444787.1
NC_037650.1	Gnomon	exon	1242617	1242916	.	-	.	ID=exon-XM_026444787.1-14;Dbxref=GeneID:727302%2CGenbank:XM_026444787.1%2CBEEBASE:GB48509;Parent=rna-XM_026444787.1
NC_037650.1	Gnomon	exon	1239456	1239614	.	-	.	ID=exon-XM_026444787.1-15;Dbxref=GeneID:727302%2CGenbank:XM_026444787.1%2CBEEBASE:GB48509;Parent=rna-XM_026444787.1
NC_037650.1	Gnomon	exon	1239239	1239372	.	-	.	ID=exon-XM_026444787.1-16;Dbxref=GeneID:727302%2CGenbank:XM_026444787.1%2CBEEBASE:GB48509;Parent=rna-XM_026444787.1
NC_037650.1	Gnomon	exon	1237351	1237401	.	-	.	ID=exon-XM_026444787.1-17;Dbxref=GeneID:727302%2CGenbank:XM_026444787.1%2CBEEBASE:GB48509;Parent=rna-XM_026444787.1
NC_037650.1	Gnomon	exon	1236508	1236564	.	-	.	ID=exon-XM_026444787.1-18;Dbxref=GeneID:727302%2CGenbank:XM_026444787.1%2CBEEBASE:GB48509;Parent=rna-XM_026444787.1
NC_037650.1	Gnomon	CDS	3096417	3101452	.	-	0	Name=XP_026300430.1;ID=cds-XP_026300430.1;Dbxref=GeneID:413266%2CGenbank:XP_026300430.1%2CBEEBASE:GB54714;Parent=rna-XM_026444645.1
NC_037650.1	Gnomon	CDS	3095803	3095862	.	-	0	Name=XP_026300430.1;ID=cds-XP_026300430.1;Dbxref=GeneID:413266%2CGenbank:XP_026300430.1%2CBEEBASE:GB54714;Parent=rna-XM_026444645.1
NC_037650.1	Gnomon	CDS	3094722	3094849	.	-	0	Name=XP_026300430.1;ID=cds-XP_026300430.1;Dbxref=GeneID:413266%2CGenbank:XP_026300430.1%2CBEEBASE:GB54714;Parent=rna-XM_026444645.1
NC_037650.1	Gnomon	CDS	3094351	3094526	.	-	0	Name=XP_026300430.1;ID=cds-XP_026300430.1;Dbxref=GeneID:413266%2CGenbank:XP_026300430.1%2CBEEBASE:GB54714;Parent=rna-XM_026444645.1
NC_037650.1	Gnomon	CDS	3093965	3094042	.	-	0	Name=XP_026300430.1;ID=cds-XP_026300430.1;Dbxref=GeneID:413266%2CGenbank:XP_026300430.1%2CBEEBASE:GB54714;Parent=rna-XM_026444645.1
NC_037650.1	Gnomon	CDS	3093793	3093890	.	-	0	Name=XP_026300430.1;ID=cds-XP_026300430.1;Dbxref=GeneID:413266%2CGenbank:XP_026300430.1%2CBEEBASE:GB54714;Parent=rna-XM_026444645.1
NC_037650.1	Gnomon	CDS	3093584	3093724	.	-	0	Name=XP_026300430.1;ID=cds-XP_026300430.1;Dbxref=GeneID:413266%2CGenbank:XP_026300430.1%2CBEEBASE:GB54714;Parent=rna-XM_026444645.1
NC_037650.1	Gnomon	CDS	3092306	3092402	.	-	0	Name=XP_026300430.1;ID=cds-XP_026300430.1;Dbxref=GeneID:413266%2CGenbank:XP_026300430.1%2CBEEBASE:GB54714;Parent=rna-XM_026444645.1
NC_037650.1	Gnomon	CDS	3092112	3092234	.	-	0	Name=XP_026300430.1;ID=cds-XP_026300430.1;Dbxref=GeneID:413266%2CGenbank:XP_026300430.1%2CBEEBASE:GB54714;Parent=rna-XM_026444645.1
NC_037650.1	Gnomon	CDS	3091934	3092044	.	-	0	Name=XP_026300430.1;ID=cds-XP_026300430.1;Dbxref=GeneID:413266%2CGenbank:XP_026300430.1%2CBEEBASE:GB54714;Parent=rna-XM_026444645.1
NC_037650.1	Gnomon	exon	9604228	9604581	.	-	.	ID=exon-XM_001120619.4-2;Dbxref=GeneID:724728%2CGenbank:XM_001120619.4%2CBEEBASE:GB49918;Parent=rna-XM_001120619.4
NC_037650.1	Gnomon	exon	9603867	9604160	.	-	.	ID=exon-XM_001120619.4-3;Dbxref=GeneID:724728%2CGenbank:XM_001120619.4%2CBEEBASE:GB49918;Parent=rna-XM_001120619.4
NC_037650.1	Gnomon	exon	9603257	9603799	.	-	.	ID=exon-XM_001120619.4-4;Dbxref=GeneID:724728%2CGenbank:XM_001120619.4%2CBEEBASE:GB49918;Parent=rna-XM_001120619.4
NC_037650.1	Gnomon	exon	9602961	9603152	.	-	.	ID=exon-XM_001120619.4-5;Dbxref=GeneID:724728%2CGenbank:XM_001120619.4%2CBEEBASE:GB49918;Parent=rna-XM_001120619.4
NC_037650.1	BestRefSeq,Gnomon	gene	3298951	3357708	.	-	.	Name=Br-c;ID=gene-Br-c;Dbxref=BEEBASE:GB48271%2CGeneID:552255
NC_037650.1	Gnomon	exon	9604812	9605068	.	-	.	ID=exon-XM_001120619.4-1;Dbxref=GeneID:724728%2CGenbank:XM_001120619.4%2CBEEBASE:GB49918;Parent=rna-XM_001120619.4
NC_037650.1	Gnomon	exon	4385125	4386313	.	+	.	ID=exon-XM_026444780.1-20;Dbxref=GeneID:726456%2CGenbank:XM_026444780.1%2CBEEBASE:GB50690;Parent=rna-XM_026444780.1
NC_037650.1	RefSeq	cDNA_match	10291279	10293245	.	+	.	ID=b6e0e5cc-ff83-4d91-b21a-f8b1ef68d5df;Target=XM_006565032.3 1 1968;Gap=M1028 I1 M939
NC_037650.1	RefSeq	cDNA_match	10293309	10293440	.	+	.	ID=b6e0e5cc-ff83-4d91-b21a-f8b1ef68d5df;Target=XM_006565032.3 1 1968;Gap=M1028 I1 M939
NC_037650.1	RefSeq	cDNA_match	10293526	10293573	.	+	.	ID=b6e0e5cc-ff83-4d91-b21a-f8b1ef68d5df;Target=XM_006565032.3 1 1968;Gap=M1028 I1 M939
NC_037650.1	Gnomon	exon	2460134	2460560	.	+	.	ID=exon-XM_006557813.3-10;Dbxref=GeneID:410402%2CGenbank:XM_006557813.3%2CBEEBASE:GB54762;Parent=rna-XM_006557813.3
NC_037650.1	Gnomon	exon	2871482	2871638	.	-	.	ID=exon-XM_016915718.2-4;Dbxref=GeneID:100578321%2CGenbank:XM_016915718.2%2CBEEBASE:GB54728;Parent=rna-XM_016915718.2
NC_037650.1	Gnomon	exon	2871109	2871405	.	-	.	ID=exon-XM_016915718.2-5;Dbxref=GeneID:100578321%2CGenbank:XM_016915718.2%2CBEEBASE:GB54728;Parent=rna-XM_016915718.2
NC_037650.1	Gnomon	exon	2876811	2876971	.	-	.	ID=exon-XM_016915718.2-2;Dbxref=GeneID:100578321%2CGenbank:XM_016915718.2%2CBEEBASE:GB54728;Parent=rna-XM_016915718.2
NC_037650.1	Gnomon	exon	2873157	2873314	.	-	.	ID=exon-XM_016915718.2-3;Dbxref=GeneID:100578321%2CGenbank:XM_016915718.2%2CBEEBASE:GB54728;Parent=rna-XM_016915718.2
NC_037650.1	Gnomon	exon	2868415	2869205	.	-	.	ID=exon-XM_016915718.2-8;Dbxref=GeneID:100578321%2CGenbank:XM_016915718.2%2CBEEBASE:GB54728;Parent=rna-XM_016915718.2
NC_037650.1	Gnomon	exon	2867884	2868341	.	-	.	ID=exon-XM_016915718.2-9;Dbxref=GeneID:100578321%2CGenbank:XM_016915718.2%2CBEEBASE:GB54728;Parent=rna-XM_016915718.2
NC_037650.1	Gnomon	exon	2869807	2870117	.	-	.	ID=exon-XM_016915718.2-6;Dbxref=GeneID:100578321%2CGenbank:XM_016915718.2%2CBEEBASE:GB54728;Parent=rna-XM_016915718.2
NC_037650.1	Gnomon	exon	2869283	2869641	.	-	.	ID=exon-XM_016915718.2-7;Dbxref=GeneID:100578321%2CGenbank:XM_016915718.2%2CBEEBASE:GB54728;Parent=rna-XM_016915718.2
NC_037650.1	Gnomon	exon	2880395	2880668	.	-	.	ID=exon-XM_016915718.2-1;Dbxref=GeneID:100578321%2CGenbank:XM_016915718.2%2CBEEBASE:GB54728;Parent=rna-XM_016915718.2
NC_037650.1	Gnomon	mRNA	10560537	10583277	.	+	.	Name=XM_006565011.3;ID=rna-XM_006565011.3;Dbxref=GeneID:551845%2CGenbank:XM_006565011.3%2CBEEBASE:GB49879;Parent=gene-LOC551845
NC_037650.1	Gnomon	mRNA	5292251	5495180	.	-	.	Name=XM_026444540.1;ID=rna-XM_026444540.1;Dbxref=GeneID:408423%2CGenbank:XM_026444540.1%2CBEEBASE:GB40150;Parent=gene-Foxp
NC_037650.1	Gnomon	exon	4316899	4317502	.	-	.	ID=exon-XM_003249429.3-2;Dbxref=GeneID:726205%2CGenbank:XM_003249429.3%2CBEEBASE:GB50661;Parent=rna-XM_003249429.3
NC_037650.1	Gnomon	exon	4317593	4317795	.	-	.	ID=exon-XM_003249429.3-1;Dbxref=GeneID:726205%2CGenbank:XM_003249429.3%2CBEEBASE:GB50661;Parent=rna-XM_003249429.3
NC_037650.1	Gnomon	exon	6311806	6312175	.	+	.	ID=exon-XM_026444593.1-10;Dbxref=GeneID:408430%2CGenbank:XM_026444593.1%2CBEEBASE:GB40089;Parent=rna-XM_026444593.1
NC_037650.1	Gnomon	exon	6313128	6313166	.	+	.	ID=exon-XM_026444593.1-11;Dbxref=GeneID:408430%2CGenbank:XM_026444593.1%2CBEEBASE:GB40089;Parent=rna-XM_026444593.1
NC_037650.1	Gnomon	gene	7035026	7047740	.	-	.	Name=LOC100577013;ID=gene-LOC100577013;Dbxref=BEEBASE:GB53869%2CGeneID:100577013
NC_037650.1	Gnomon	exon	6317019	6317285	.	+	.	ID=exon-XM_026444593.1-12;Dbxref=GeneID:408430%2CGenbank:XM_026444593.1%2CBEEBASE:GB40089;Parent=rna-XM_026444593.1
NC_037650.1	Gnomon	exon	6318641	6325630	.	+	.	ID=exon-XM_026444593.1-13;Dbxref=GeneID:408430%2CGenbank:XM_026444593.1%2CBEEBASE:GB40089;Parent=rna-XM_026444593.1
NC_037650.1	Gnomon	CDS	7304462	7304669	.	+	0	Name=XP_006562812.1;ID=cds-XP_006562812.1;Dbxref=GeneID:102656439%2CGenbank:XP_006562812.1;Parent=rna-XM_006562749.3
NC_037650.1	Gnomon	CDS	7305660	7306251	.	+	0	Name=XP_006562812.1;ID=cds-XP_006562812.1;Dbxref=GeneID:102656439%2CGenbank:XP_006562812.1;Parent=rna-XM_006562749.3
NC_037650.1	Gnomon	CDS	7306844	7307167	.	+	0	Name=XP_006562812.1;ID=cds-XP_006562812.1;Dbxref=GeneID:102656439%2CGenbank:XP_006562812.1;Parent=rna-XM_006562749.3
NC_037650.1	Gnomon	CDS	7307615	7308002	.	+	0	Name=XP_006562812.1;ID=cds-XP_006562812.1;Dbxref=GeneID:102656439%2CGenbank:XP_006562812.1;Parent=rna-XM_006562749.3
NC_037650.1	Gnomon	CDS	10916048	10916180	.	-	0	Name=XP_006568106.1;ID=cds-XP_006568106.1;Dbxref=GeneID:412876%2CGenbank:XP_006568106.1%2CBEEBASE:GB40280;Parent=rna-XM_006568043.3
NC_037650.1	Gnomon	CDS	10914029	10914348	.	-	0	Name=XP_006568106.1;ID=cds-XP_006568106.1;Dbxref=GeneID:412876%2CGenbank:XP_006568106.1%2CBEEBASE:GB40280;Parent=rna-XM_006568043.3
NC_037650.1	Gnomon	CDS	10912638	10912788	.	-	0	Name=XP_006568106.1;ID=cds-XP_006568106.1;Dbxref=GeneID:412876%2CGenbank:XP_006568106.1%2CBEEBASE:GB40280;Parent=rna-XM_006568043.3
NC_037650.1	Gnomon	CDS	10910849	10911060	.	-	0	Name=XP_006568106.1;ID=cds-XP_006568106.1;Dbxref=GeneID:412876%2CGenbank:XP_006568106.1%2CBEEBASE:GB40280;Parent=rna-XM_006568043.3
NC_037650.1	Gnomon	CDS	10909631	10909833	.	-	0	Name=XP_006568106.1;ID=cds-XP_006568106.1;Dbxref=GeneID:412876%2CGenbank:XP_006568106.1%2CBEEBASE:GB40280;Parent=rna-XM_006568043.3
NC_037650.1	Gnomon	CDS	10909019	10909280	.	-	0	Name=XP_006568106.1;ID=cds-XP_006568106.1;Dbxref=GeneID:412876%2CGenbank:XP_006568106.1%2CBEEBASE:GB40280;Parent=rna-XM_006568043.3
NC_037650.1	Gnomon	CDS	10908542	10908860	.	-	0	Name=XP_006568106.1;ID=cds-XP_006568106.1;Dbxref=GeneID:412876%2CGenbank:XP_006568106.1%2CBEEBASE:GB40280;Parent=rna-XM_006568043.3
NC_037650.1	Gnomon	CDS	10905998	10906048	.	-	0	Name=XP_006568106.1;ID=cds-XP_006568106.1;Dbxref=GeneID:412876%2CGenbank:XP_006568106.1%2CBEEBASE:GB40280;Parent=rna-XM_006568043.3
NC_037650.1	Gnomon	CDS	10904497	10904964	.	-	0	Name=XP_006568106.1;ID=cds-XP_006568106.1;Dbxref=GeneID:412876%2CGenbank:XP_006568106.1%2CBEEBASE:GB40280;Parent=rna-XM_006568043.3
NC_037650.1	Gnomon	CDS	10902643	10903032	.	-	0	Name=XP_006568106.1;ID=cds-XP_006568106.1;Dbxref=GeneID:412876%2CGenbank:XP_006568106.1%2CBEEBASE:GB40280;Parent=rna-XM_006568043.3
NC_037650.1	Gnomon	CDS	10902013	10902448	.	-	0	Name=XP_006568106.1;ID=cds-XP_006568106.1;Dbxref=GeneID:412876%2CGenbank:XP_006568106.1%2CBEEBASE:GB40280;Parent=rna-XM_006568043.3
NC_037650.1	Gnomon	CDS	10901477	10901873	.	-	0	Name=XP_006568106.1;ID=cds-XP_006568106.1;Dbxref=GeneID:412876%2CGenbank:XP_006568106.1%2CBEEBASE:GB40280;Parent=rna-XM_006568043.3
NC_037650.1	Gnomon	CDS	10901151	10901399	.	-	0	Name=XP_006568106.1;ID=cds-XP_006568106.1;Dbxref=GeneID:412876%2CGenbank:XP_006568106.1%2CBEEBASE:GB40280;Parent=rna-XM_006568043.3
NC_037650.1	Gnomon	gene	1761527	1763439	.	-	.	Name=LOC727025;ID=gene-LOC727025;Dbxref=BEEBASE:GB40252%2CGeneID:727025
NC_037650.1	Gnomon	gene	3392287	3449690	.	-	.	Name=LOC100577045;ID=gene-LOC100577045;Dbxref=BEEBASE:GB48270%2CGeneID:100577045
NC_037650.1	Gnomon	gene	2388556	2406317	.	+	.	Name=LOC551053;ID=gene-LOC551053;Dbxref=BEEBASE:GB54756%2CGeneID:551053
NC_037650.1	Gnomon	exon	1647314	1647800	.	-	.	ID=exon-XM_006571912.3-1;Dbxref=GeneID:102654099%2CGenbank:XM_006571912.3;Parent=rna-XM_006571912.3
NC_037650.1	Gnomon	exon	1644170	1644731	.	-	.	ID=exon-XM_006571912.3-2;Dbxref=GeneID:102654099%2CGenbank:XM_006571912.3;Parent=rna-XM_006571912.3
NC_037650.1	Gnomon	mRNA	4370050	4386313	.	+	.	Name=XM_026444780.1;ID=rna-XM_026444780.1;Dbxref=GeneID:726456%2CGenbank:XM_026444780.1%2CBEEBASE:GB50690;Parent=gene-LOC726456
NC_037650.1	Gnomon	CDS	7261801	7261891	.	-	0	Name=XP_016771342.2;ID=cds-XP_016771342.2;Dbxref=GeneID:413596%2CGenbank:XP_016771342.2%2CBEEBASE:GB53865;Parent=rna-XM_016915853.2
NC_037650.1	Gnomon	CDS	7261457	7261676	.	-	0	Name=XP_016771342.2;ID=cds-XP_016771342.2;Dbxref=GeneID:413596%2CGenbank:XP_016771342.2%2CBEEBASE:GB53865;Parent=rna-XM_016915853.2
NC_037650.1	Gnomon	CDS	7260093	7260584	.	-	0	Name=XP_016771342.2;ID=cds-XP_016771342.2;Dbxref=GeneID:413596%2CGenbank:XP_016771342.2%2CBEEBASE:GB53865;Parent=rna-XM_016915853.2
NC_037650.1	Gnomon	CDS	7258557	7259466	.	-	0	Name=XP_016771342.2;ID=cds-XP_016771342.2;Dbxref=GeneID:413596%2CGenbank:XP_016771342.2%2CBEEBASE:GB53865;Parent=rna-XM_016915853.2
NC_037650.1	Gnomon	CDS	7257572	7257685	.	-	0	Name=XP_016771342.2;ID=cds-XP_016771342.2;Dbxref=GeneID:413596%2CGenbank:XP_016771342.2%2CBEEBASE:GB53865;Parent=rna-XM_016915853.2
NC_037650.1	Gnomon	CDS	7256637	7257032	.	-	0	Name=XP_016771342.2;ID=cds-XP_016771342.2;Dbxref=GeneID:413596%2CGenbank:XP_016771342.2%2CBEEBASE:GB53865;Parent=rna-XM_016915853.2
NC_037650.1	Gnomon	CDS	7255997	7256343	.	-	0	Name=XP_016771342.2;ID=cds-XP_016771342.2;Dbxref=GeneID:413596%2CGenbank:XP_016771342.2%2CBEEBASE:GB53865;Parent=rna-XM_016915853.2
NC_037650.1	Gnomon	CDS	7255367	7255882	.	-	0	Name=XP_016771342.2;ID=cds-XP_016771342.2;Dbxref=GeneID:413596%2CGenbank:XP_016771342.2%2CBEEBASE:GB53865;Parent=rna-XM_016915853.2
NC_037650.1	Gnomon	CDS	7255178	7255290	.	-	0	Name=XP_016771342.2;ID=cds-XP_016771342.2;Dbxref=GeneID:413596%2CGenbank:XP_016771342.2%2CBEEBASE:GB53865;Parent=rna-XM_016915853.2
NC_037650.1	Gnomon	CDS	7254884	7255091	.	-	0	Name=XP_016771342.2;ID=cds-XP_016771342.2;Dbxref=GeneID:413596%2CGenbank:XP_016771342.2%2CBEEBASE:GB53865;Parent=rna-XM_016915853.2
NC_037650.1	Gnomon	CDS	7254231	7254804	.	-	0	Name=XP_016771342.2;ID=cds-XP_016771342.2;Dbxref=GeneID:413596%2CGenbank:XP_016771342.2%2CBEEBASE:GB53865;Parent=rna-XM_016915853.2
NC_037650.1	Gnomon	exon	9497709	9497845	.	+	.	ID=exon-XM_006565059.3-7;Dbxref=GeneID:724505%2CGenbank:XM_006565059.3%2CBEEBASE:GB49859;Parent=rna-XM_006565059.3
NC_037650.1	Gnomon	exon	9497922	9498068	.	+	.	ID=exon-XM_006565059.3-8;Dbxref=GeneID:724505%2CGenbank:XM_006565059.3%2CBEEBASE:GB49859;Parent=rna-XM_006565059.3
NC_037650.1	Gnomon	exon	9497136	9497332	.	+	.	ID=exon-XM_006565059.3-5;Dbxref=GeneID:724505%2CGenbank:XM_006565059.3%2CBEEBASE:GB49859;Parent=rna-XM_006565059.3
NC_037650.1	Gnomon	exon	9497417	9497630	.	+	.	ID=exon-XM_006565059.3-6;Dbxref=GeneID:724505%2CGenbank:XM_006565059.3%2CBEEBASE:GB49859;Parent=rna-XM_006565059.3
NC_037650.1	Gnomon	exon	9496691	9496860	.	+	.	ID=exon-XM_006565059.3-3;Dbxref=GeneID:724505%2CGenbank:XM_006565059.3%2CBEEBASE:GB49859;Parent=rna-XM_006565059.3
NC_037650.1	Gnomon	exon	9496941	9497061	.	+	.	ID=exon-XM_006565059.3-4;Dbxref=GeneID:724505%2CGenbank:XM_006565059.3%2CBEEBASE:GB49859;Parent=rna-XM_006565059.3
NC_037650.1	Gnomon	exon	9495710	9495845	.	+	.	ID=exon-XM_006565059.3-1;Dbxref=GeneID:724505%2CGenbank:XM_006565059.3%2CBEEBASE:GB49859;Parent=rna-XM_006565059.3
NC_037650.1	Gnomon	exon	9496247	9496434	.	+	.	ID=exon-XM_006565059.3-2;Dbxref=GeneID:724505%2CGenbank:XM_006565059.3%2CBEEBASE:GB49859;Parent=rna-XM_006565059.3
NC_037650.1	Gnomon	exon	9498186	9498282	.	+	.	ID=exon-XM_006565059.3-9;Dbxref=GeneID:724505%2CGenbank:XM_006565059.3%2CBEEBASE:GB49859;Parent=rna-XM_006565059.3
NC_037650.1	Gnomon	CDS	7095465	7095579	.	-	0	Name=XP_393944.1;ID=cds-XP_393944.1;Dbxref=GeneID:410464%2CGenbank:XP_393944.1%2CBEEBASE:GB53867;Parent=rna-XM_393944.6
NC_037650.1	Gnomon	CDS	7093848	7095262	.	-	0	Name=XP_393944.1;ID=cds-XP_393944.1;Dbxref=GeneID:410464%2CGenbank:XP_393944.1%2CBEEBASE:GB53867;Parent=rna-XM_393944.6
NC_037650.1	Gnomon	mRNA	3484099	3488406	.	-	.	Name=XM_001120488.5;ID=rna-XM_001120488.5;Dbxref=GeneID:724591%2CGenbank:XM_001120488.5%2CBEEBASE:GB48266;Parent=gene-LOC724591
NC_037650.1	BestRefSeq	gene	10755659	10759881	.	-	.	Name=LOC551028;ID=gene-LOC551028;Dbxref=BEEBASE:GB40287%2CGeneID:551028
NC_037650.1	Gnomon	exon	6829788	6830167	.	+	.	ID=exon-XR_001705377.2-1;Dbxref=GeneID:102653949%2CGenbank:XR_001705377.2;Parent=rna-XR_001705377.2
NC_037650.1	Gnomon	exon	6830250	6830343	.	+	.	ID=exon-XR_001705377.2-2;Dbxref=GeneID:102653949%2CGenbank:XR_001705377.2;Parent=rna-XR_001705377.2
NC_037650.1	Gnomon	exon	6830423	6830570	.	+	.	ID=exon-XR_001705377.2-3;Dbxref=GeneID:102653949%2CGenbank:XR_001705377.2;Parent=rna-XR_001705377.2
NC_037650.1	Gnomon	mRNA	2867884	2879299	.	-	.	Name=XM_016915714.2;ID=rna-XM_016915714.2;Dbxref=GeneID:100578321%2CGenbank:XM_016915714.2%2CBEEBASE:GB54728;Parent=gene-LOC100578321
NC_037650.1	Gnomon	CDS	5378412	5378534	.	-	0	Name=XP_026300337.1;ID=cds-XP_026300337.1;Dbxref=GeneID:408423%2CGenbank:XP_026300337.1%2CBEEBASE:GB40150;Parent=rna-XM_026444552.1
NC_037650.1	Gnomon	CDS	5316181	5316786	.	-	0	Name=XP_026300337.1;ID=cds-XP_026300337.1;Dbxref=GeneID:408423%2CGenbank:XP_026300337.1%2CBEEBASE:GB40150;Parent=rna-XM_026444552.1
NC_037650.1	Gnomon	CDS	5315830	5315892	.	-	0	Name=XP_026300337.1;ID=cds-XP_026300337.1;Dbxref=GeneID:408423%2CGenbank:XP_026300337.1%2CBEEBASE:GB40150;Parent=rna-XM_026444552.1
NC_037650.1	Gnomon	CDS	5314031	5314280	.	-	0	Name=XP_026300337.1;ID=cds-XP_026300337.1;Dbxref=GeneID:408423%2CGenbank:XP_026300337.1%2CBEEBASE:GB40150;Parent=rna-XM_026444552.1
NC_037650.1	Gnomon	CDS	5313335	5313439	.	-	0	Name=XP_026300337.1;ID=cds-XP_026300337.1;Dbxref=GeneID:408423%2CGenbank:XP_026300337.1%2CBEEBASE:GB40150;Parent=rna-XM_026444552.1
NC_037650.1	Gnomon	CDS	5312951	5313125	.	-	0	Name=XP_026300337.1;ID=cds-XP_026300337.1;Dbxref=GeneID:408423%2CGenbank:XP_026300337.1%2CBEEBASE:GB40150;Parent=rna-XM_026444552.1
NC_037650.1	Gnomon	CDS	5311617	5311803	.	-	0	Name=XP_026300337.1;ID=cds-XP_026300337.1;Dbxref=GeneID:408423%2CGenbank:XP_026300337.1%2CBEEBASE:GB40150;Parent=rna-XM_026444552.1
NC_037650.1	Gnomon	CDS	5310218	5310530	.	-	0	Name=XP_026300337.1;ID=cds-XP_026300337.1;Dbxref=GeneID:408423%2CGenbank:XP_026300337.1%2CBEEBASE:GB40150;Parent=rna-XM_026444552.1
NC_037650.1	Gnomon	CDS	5309725	5309793	.	-	0	Name=XP_026300337.1;ID=cds-XP_026300337.1;Dbxref=GeneID:408423%2CGenbank:XP_026300337.1%2CBEEBASE:GB40150;Parent=rna-XM_026444552.1
NC_037650.1	Gnomon	CDS	5307557	5307633	.	-	0	Name=XP_026300337.1;ID=cds-XP_026300337.1;Dbxref=GeneID:408423%2CGenbank:XP_026300337.1%2CBEEBASE:GB40150;Parent=rna-XM_026444552.1
NC_037650.1	Gnomon	CDS	5307259	5307360	.	-	0	Name=XP_026300337.1;ID=cds-XP_026300337.1;Dbxref=GeneID:408423%2CGenbank:XP_026300337.1%2CBEEBASE:GB40150;Parent=rna-XM_026444552.1
NC_037650.1	Gnomon	CDS	5302076	5302251	.	-	0	Name=XP_026300337.1;ID=cds-XP_026300337.1;Dbxref=GeneID:408423%2CGenbank:XP_026300337.1%2CBEEBASE:GB40150;Parent=rna-XM_026444552.1
NC_037650.1	Gnomon	CDS	5298899	5298974	.	-	0	Name=XP_026300337.1;ID=cds-XP_026300337.1;Dbxref=GeneID:408423%2CGenbank:XP_026300337.1%2CBEEBASE:GB40150;Parent=rna-XM_026444552.1
NC_037650.1	Gnomon	CDS	5298621	5298733	.	-	0	Name=XP_026300337.1;ID=cds-XP_026300337.1;Dbxref=GeneID:408423%2CGenbank:XP_026300337.1%2CBEEBASE:GB40150;Parent=rna-XM_026444552.1
NC_037650.1	Gnomon	CDS	5297791	5298040	.	-	0	Name=XP_026300337.1;ID=cds-XP_026300337.1;Dbxref=GeneID:408423%2CGenbank:XP_026300337.1%2CBEEBASE:GB40150;Parent=rna-XM_026444552.1
NC_037650.1	Gnomon	exon	7316912	7318914	.	+	.	ID=exon-XM_006562747.3-10;Dbxref=GeneID:409050%2CGenbank:XM_006562747.3%2CBEEBASE:GB53849;Parent=rna-XM_006562747.3
NC_037650.1	Gnomon	gene	5064036	5067031	.	+	.	Name=LOC102655519;ID=gene-LOC102655519;Dbxref=GeneID:102655519
NC_037650.1	Gnomon	mRNA	3734878	3756655	.	+	.	Name=XM_006558487.3;ID=rna-XM_006558487.3;Dbxref=GeneID:725290%2CGenbank:XM_006558487.3%2CBEEBASE:GB48238;Parent=gene-LOC725290
NC_037650.1	Gnomon	mRNA	2249875	2288970	.	+	.	Name=XM_006571776.3;ID=rna-XM_006571776.3;Dbxref=GeneID:726538%2CGenbank:XM_006571776.3%2CBEEBASE:GB48210;Parent=gene-LOC726538
NC_037650.1	Gnomon	exon	9909626	9910090	.	+	.	ID=exon-XM_003250530.4-1;Dbxref=GeneID:724961%2CGenbank:XM_003250530.4%2CBEEBASE:GB10395;Parent=rna-XM_003250530.4
NC_037650.1	Gnomon	exon	9914724	9915418	.	+	.	ID=exon-XM_003250530.4-2;Dbxref=GeneID:724961%2CGenbank:XM_003250530.4%2CBEEBASE:GB10395;Parent=rna-XM_003250530.4
NC_037650.1	Gnomon	exon	9919063	9923468	.	+	.	ID=exon-XM_003250530.4-3;Dbxref=GeneID:724961%2CGenbank:XM_003250530.4%2CBEEBASE:GB10395;Parent=rna-XM_003250530.4
NC_037650.1	BestRefSeq	mRNA	3318475	3342282	.	-	.	Name=NM_001040266.2;ID=rna-NM_001040266.2;Dbxref=GeneID:552255%2CGenbank:NM_001040266.2%2CBEEBASE:GB48271;Note=The RefSeq transcript has 4 substitutions compared to this genomic sequence;Parent=gene-Br-c
NC_037650.1	Gnomon	exon	5959850	5960966	.	-	.	ID=exon-XM_006560378.3-37;Dbxref=GeneID:408427%2CGenbank:XM_006560378.3%2CBEEBASE:GB40140;Parent=rna-XM_006560378.3
NC_037650.1	Gnomon	exon	5962808	5962966	.	-	.	ID=exon-XM_006560378.3-31;Dbxref=GeneID:408427%2CGenbank:XM_006560378.3%2CBEEBASE:GB40140;Parent=rna-XM_006560378.3
NC_037650.1	Gnomon	exon	5962604	5962730	.	-	.	ID=exon-XM_006560378.3-32;Dbxref=GeneID:408427%2CGenbank:XM_006560378.3%2CBEEBASE:GB40140;Parent=rna-XM_006560378.3
NC_037650.1	Gnomon	exon	5963033	5963247	.	-	.	ID=exon-XM_006560378.3-30;Dbxref=GeneID:408427%2CGenbank:XM_006560378.3%2CBEEBASE:GB40140;Parent=rna-XM_006560378.3
NC_037650.1	Gnomon	exon	5961362	5961614	.	-	.	ID=exon-XM_006560378.3-35;Dbxref=GeneID:408427%2CGenbank:XM_006560378.3%2CBEEBASE:GB40140;Parent=rna-XM_006560378.3
NC_037650.1	Gnomon	exon	5961060	5961287	.	-	.	ID=exon-XM_006560378.3-36;Dbxref=GeneID:408427%2CGenbank:XM_006560378.3%2CBEEBASE:GB40140;Parent=rna-XM_006560378.3
NC_037650.1	Gnomon	exon	5962125	5962531	.	-	.	ID=exon-XM_006560378.3-33;Dbxref=GeneID:408427%2CGenbank:XM_006560378.3%2CBEEBASE:GB40140;Parent=rna-XM_006560378.3
NC_037650.1	Gnomon	exon	5961704	5961993	.	-	.	ID=exon-XM_006560378.3-34;Dbxref=GeneID:408427%2CGenbank:XM_006560378.3%2CBEEBASE:GB40140;Parent=rna-XM_006560378.3
NC_037650.1	Gnomon	CDS	935664	935849	.	+	0	Name=XP_026300431.1;ID=cds-XP_026300431.1;Dbxref=GeneID:102653615%2CGenbank:XP_026300431.1;Parent=rna-XM_026444646.1
NC_037650.1	Gnomon	CDS	936747	936866	.	+	0	Name=XP_026300431.1;ID=cds-XP_026300431.1;Dbxref=GeneID:102653615%2CGenbank:XP_026300431.1;Parent=rna-XM_026444646.1
NC_037650.1	Gnomon	CDS	936965	937082	.	+	0	Name=XP_026300431.1;ID=cds-XP_026300431.1;Dbxref=GeneID:102653615%2CGenbank:XP_026300431.1;Parent=rna-XM_026444646.1
NC_037650.1	Gnomon	CDS	937417	937678	.	+	0	Name=XP_026300431.1;ID=cds-XP_026300431.1;Dbxref=GeneID:102653615%2CGenbank:XP_026300431.1;Parent=rna-XM_026444646.1
NC_037650.1	Gnomon	CDS	938544	938664	.	+	0	Name=XP_026300431.1;ID=cds-XP_026300431.1;Dbxref=GeneID:102653615%2CGenbank:XP_026300431.1;Parent=rna-XM_026444646.1
NC_037650.1	Gnomon	CDS	939975	940120	.	+	0	Name=XP_026300431.1;ID=cds-XP_026300431.1;Dbxref=GeneID:102653615%2CGenbank:XP_026300431.1;Parent=rna-XM_026444646.1
NC_037650.1	Gnomon	CDS	940193	940325	.	+	0	Name=XP_026300431.1;ID=cds-XP_026300431.1;Dbxref=GeneID:102653615%2CGenbank:XP_026300431.1;Parent=rna-XM_026444646.1
NC_037650.1	Gnomon	CDS	940390	940440	.	+	0	Name=XP_026300431.1;ID=cds-XP_026300431.1;Dbxref=GeneID:102653615%2CGenbank:XP_026300431.1;Parent=rna-XM_026444646.1
NC_037650.1	Gnomon	exon	5963554	5963718	.	-	.	ID=exon-XM_006560378.3-28;Dbxref=GeneID:408427%2CGenbank:XM_006560378.3%2CBEEBASE:GB40140;Parent=rna-XM_006560378.3
NC_037650.1	Gnomon	exon	5963331	5963478	.	-	.	ID=exon-XM_006560378.3-29;Dbxref=GeneID:408427%2CGenbank:XM_006560378.3%2CBEEBASE:GB40140;Parent=rna-XM_006560378.3
NC_037650.1	Gnomon	exon	5964019	5964182	.	-	.	ID=exon-XM_006560378.3-26;Dbxref=GeneID:408427%2CGenbank:XM_006560378.3%2CBEEBASE:GB40140;Parent=rna-XM_006560378.3
NC_037650.1	Gnomon	exon	5963822	5963962	.	-	.	ID=exon-XM_006560378.3-27;Dbxref=GeneID:408427%2CGenbank:XM_006560378.3%2CBEEBASE:GB40140;Parent=rna-XM_006560378.3
NC_037650.1	Gnomon	exon	5968259	5968404	.	-	.	ID=exon-XM_006560378.3-20;Dbxref=GeneID:408427%2CGenbank:XM_006560378.3%2CBEEBASE:GB40140;Parent=rna-XM_006560378.3
NC_037650.1	Gnomon	exon	5967373	5967543	.	-	.	ID=exon-XM_006560378.3-21;Dbxref=GeneID:408427%2CGenbank:XM_006560378.3%2CBEEBASE:GB40140;Parent=rna-XM_006560378.3
NC_037650.1	Gnomon	exon	5965188	5965262	.	-	.	ID=exon-XM_006560378.3-24;Dbxref=GeneID:408427%2CGenbank:XM_006560378.3%2CBEEBASE:GB40140;Parent=rna-XM_006560378.3
NC_037650.1	Gnomon	exon	5964263	5964539	.	-	.	ID=exon-XM_006560378.3-25;Dbxref=GeneID:408427%2CGenbank:XM_006560378.3%2CBEEBASE:GB40140;Parent=rna-XM_006560378.3
NC_037650.1	Gnomon	exon	5965832	5966089	.	-	.	ID=exon-XM_006560378.3-22;Dbxref=GeneID:408427%2CGenbank:XM_006560378.3%2CBEEBASE:GB40140;Parent=rna-XM_006560378.3
NC_037650.1	Gnomon	exon	5965661	5965737	.	-	.	ID=exon-XM_006560378.3-23;Dbxref=GeneID:408427%2CGenbank:XM_006560378.3%2CBEEBASE:GB40140;Parent=rna-XM_006560378.3
NC_037650.1	Gnomon	exon	5971130	5971572	.	-	.	ID=exon-XM_006560378.3-17;Dbxref=GeneID:408427%2CGenbank:XM_006560378.3%2CBEEBASE:GB40140;Parent=rna-XM_006560378.3
NC_037650.1	Gnomon	exon	5970659	5971064	.	-	.	ID=exon-XM_006560378.3-18;Dbxref=GeneID:408427%2CGenbank:XM_006560378.3%2CBEEBASE:GB40140;Parent=rna-XM_006560378.3
NC_037650.1	Gnomon	exon	5971860	5972370	.	-	.	ID=exon-XM_006560378.3-15;Dbxref=GeneID:408427%2CGenbank:XM_006560378.3%2CBEEBASE:GB40140;Parent=rna-XM_006560378.3
NC_037650.1	Gnomon	exon	5971669	5971764	.	-	.	ID=exon-XM_006560378.3-16;Dbxref=GeneID:408427%2CGenbank:XM_006560378.3%2CBEEBASE:GB40140;Parent=rna-XM_006560378.3
NC_037650.1	Gnomon	exon	5968923	5968985	.	-	.	ID=exon-XM_006560378.3-19;Dbxref=GeneID:408427%2CGenbank:XM_006560378.3%2CBEEBASE:GB40140;Parent=rna-XM_006560378.3
NC_037650.1	Gnomon	exon	5973484	5973810	.	-	.	ID=exon-XM_006560378.3-10;Dbxref=GeneID:408427%2CGenbank:XM_006560378.3%2CBEEBASE:GB40140;Parent=rna-XM_006560378.3
NC_037650.1	Gnomon	exon	5972691	5972833	.	-	.	ID=exon-XM_006560378.3-13;Dbxref=GeneID:408427%2CGenbank:XM_006560378.3%2CBEEBASE:GB40140;Parent=rna-XM_006560378.3
NC_037650.1	Gnomon	exon	5972433	5972609	.	-	.	ID=exon-XM_006560378.3-14;Dbxref=GeneID:408427%2CGenbank:XM_006560378.3%2CBEEBASE:GB40140;Parent=rna-XM_006560378.3
NC_037650.1	Gnomon	exon	5973114	5973406	.	-	.	ID=exon-XM_006560378.3-11;Dbxref=GeneID:408427%2CGenbank:XM_006560378.3%2CBEEBASE:GB40140;Parent=rna-XM_006560378.3
NC_037650.1	Gnomon	exon	5972902	5973032	.	-	.	ID=exon-XM_006560378.3-12;Dbxref=GeneID:408427%2CGenbank:XM_006560378.3%2CBEEBASE:GB40140;Parent=rna-XM_006560378.3
NC_037650.1	Gnomon	CDS	2163941	2164052	.	+	0	Name=XP_006571833.1;ID=cds-XP_006571833.1;Dbxref=GeneID:552062%2CGenbank:XP_006571833.1%2CBEEBASE:GB48208;Parent=rna-XM_006571770.3
NC_037650.1	Gnomon	CDS	2169014	2169151	.	+	0	Name=XP_006571833.1;ID=cds-XP_006571833.1;Dbxref=GeneID:552062%2CGenbank:XP_006571833.1%2CBEEBASE:GB48208;Parent=rna-XM_006571770.3
NC_037650.1	Gnomon	CDS	2170809	2171089	.	+	0	Name=XP_006571833.1;ID=cds-XP_006571833.1;Dbxref=GeneID:552062%2CGenbank:XP_006571833.1%2CBEEBASE:GB48208;Parent=rna-XM_006571770.3
NC_037650.1	Gnomon	CDS	2171160	2171466	.	+	0	Name=XP_006571833.1;ID=cds-XP_006571833.1;Dbxref=GeneID:552062%2CGenbank:XP_006571833.1%2CBEEBASE:GB48208;Parent=rna-XM_006571770.3
NC_037650.1	Gnomon	CDS	2171553	2171775	.	+	0	Name=XP_006571833.1;ID=cds-XP_006571833.1;Dbxref=GeneID:552062%2CGenbank:XP_006571833.1%2CBEEBASE:GB48208;Parent=rna-XM_006571770.3
NC_037650.1	Gnomon	CDS	2171846	2171993	.	+	0	Name=XP_006571833.1;ID=cds-XP_006571833.1;Dbxref=GeneID:552062%2CGenbank:XP_006571833.1%2CBEEBASE:GB48208;Parent=rna-XM_006571770.3
NC_037650.1	Gnomon	CDS	2173629	2173892	.	+	0	Name=XP_006571833.1;ID=cds-XP_006571833.1;Dbxref=GeneID:552062%2CGenbank:XP_006571833.1%2CBEEBASE:GB48208;Parent=rna-XM_006571770.3
NC_037650.1	Gnomon	CDS	2174718	2175036	.	+	0	Name=XP_006571833.1;ID=cds-XP_006571833.1;Dbxref=GeneID:552062%2CGenbank:XP_006571833.1%2CBEEBASE:GB48208;Parent=rna-XM_006571770.3
NC_037650.1	Gnomon	CDS	2175374	2175725	.	+	0	Name=XP_006571833.1;ID=cds-XP_006571833.1;Dbxref=GeneID:552062%2CGenbank:XP_006571833.1%2CBEEBASE:GB48208;Parent=rna-XM_006571770.3
NC_037650.1	Gnomon	CDS	2176420	2176753	.	+	0	Name=XP_006571833.1;ID=cds-XP_006571833.1;Dbxref=GeneID:552062%2CGenbank:XP_006571833.1%2CBEEBASE:GB48208;Parent=rna-XM_006571770.3
NC_037650.1	Gnomon	CDS	2176842	2177041	.	+	0	Name=XP_006571833.1;ID=cds-XP_006571833.1;Dbxref=GeneID:552062%2CGenbank:XP_006571833.1%2CBEEBASE:GB48208;Parent=rna-XM_006571770.3
NC_037650.1	Gnomon	CDS	2178038	2178146	.	+	0	Name=XP_006571833.1;ID=cds-XP_006571833.1;Dbxref=GeneID:552062%2CGenbank:XP_006571833.1%2CBEEBASE:GB48208;Parent=rna-XM_006571770.3
NC_037650.1	Gnomon	exon	11150512	11150749	.	-	.	ID=exon-XM_006568080.3-8;Dbxref=GeneID:410078%2CGenbank:XM_006568080.3%2CBEEBASE:GB41547;Parent=rna-XM_006568080.3
NC_037650.1	Gnomon	exon	11150109	11150266	.	-	.	ID=exon-XM_006568080.3-9;Dbxref=GeneID:410078%2CGenbank:XM_006568080.3%2CBEEBASE:GB41547;Parent=rna-XM_006568080.3
NC_037650.1	Gnomon	exon	11160094	11160324	.	-	.	ID=exon-XM_006568080.3-2;Dbxref=GeneID:410078%2CGenbank:XM_006568080.3%2CBEEBASE:GB41547;Parent=rna-XM_006568080.3
NC_037650.1	Gnomon	exon	11158637	11158793	.	-	.	ID=exon-XM_006568080.3-3;Dbxref=GeneID:410078%2CGenbank:XM_006568080.3%2CBEEBASE:GB41547;Parent=rna-XM_006568080.3
NC_037650.1	Gnomon	exon	11160850	11161358	.	-	.	ID=exon-XM_006568080.3-1;Dbxref=GeneID:410078%2CGenbank:XM_006568080.3%2CBEEBASE:GB41547;Parent=rna-XM_006568080.3
NC_037650.1	Gnomon	exon	11151984	11152056	.	-	.	ID=exon-XM_006568080.3-6;Dbxref=GeneID:410078%2CGenbank:XM_006568080.3%2CBEEBASE:GB41547;Parent=rna-XM_006568080.3
NC_037650.1	Gnomon	exon	11151399	11151605	.	-	.	ID=exon-XM_006568080.3-7;Dbxref=GeneID:410078%2CGenbank:XM_006568080.3%2CBEEBASE:GB41547;Parent=rna-XM_006568080.3
NC_037650.1	Gnomon	exon	11158348	11158461	.	-	.	ID=exon-XM_006568080.3-4;Dbxref=GeneID:410078%2CGenbank:XM_006568080.3%2CBEEBASE:GB41547;Parent=rna-XM_006568080.3
NC_037650.1	Gnomon	exon	11152266	11152571	.	-	.	ID=exon-XM_006568080.3-5;Dbxref=GeneID:410078%2CGenbank:XM_006568080.3%2CBEEBASE:GB41547;Parent=rna-XM_006568080.3
NC_037650.1	Gnomon	CDS	4362538	4362686	.	-	0	Name=XP_026300577.1;ID=cds-XP_026300577.1;Dbxref=GeneID:726434%2CGenbank:XP_026300577.1%2CBEEBASE:GB50653;Parent=rna-XM_026444792.1
NC_037650.1	Gnomon	CDS	4361949	4362099	.	-	0	Name=XP_026300577.1;ID=cds-XP_026300577.1;Dbxref=GeneID:726434%2CGenbank:XP_026300577.1%2CBEEBASE:GB50653;Parent=rna-XM_026444792.1
NC_037650.1	Gnomon	CDS	4361693	4361852	.	-	0	Name=XP_026300577.1;ID=cds-XP_026300577.1;Dbxref=GeneID:726434%2CGenbank:XP_026300577.1%2CBEEBASE:GB50653;Parent=rna-XM_026444792.1
NC_037650.1	Gnomon	CDS	4361335	4361598	.	-	0	Name=XP_026300577.1;ID=cds-XP_026300577.1;Dbxref=GeneID:726434%2CGenbank:XP_026300577.1%2CBEEBASE:GB50653;Parent=rna-XM_026444792.1
NC_037650.1	Gnomon	CDS	4361059	4361272	.	-	0	Name=XP_026300577.1;ID=cds-XP_026300577.1;Dbxref=GeneID:726434%2CGenbank:XP_026300577.1%2CBEEBASE:GB50653;Parent=rna-XM_026444792.1
NC_037650.1	Gnomon	CDS	4360676	4360991	.	-	0	Name=XP_026300577.1;ID=cds-XP_026300577.1;Dbxref=GeneID:726434%2CGenbank:XP_026300577.1%2CBEEBASE:GB50653;Parent=rna-XM_026444792.1
NC_037650.1	Gnomon	CDS	4360307	4360614	.	-	0	Name=XP_026300577.1;ID=cds-XP_026300577.1;Dbxref=GeneID:726434%2CGenbank:XP_026300577.1%2CBEEBASE:GB50653;Parent=rna-XM_026444792.1
NC_037650.1	Gnomon	CDS	4359897	4360223	.	-	0	Name=XP_026300577.1;ID=cds-XP_026300577.1;Dbxref=GeneID:726434%2CGenbank:XP_026300577.1%2CBEEBASE:GB50653;Parent=rna-XM_026444792.1
NC_037650.1	Gnomon	CDS	4359480	4359818	.	-	0	Name=XP_026300577.1;ID=cds-XP_026300577.1;Dbxref=GeneID:726434%2CGenbank:XP_026300577.1%2CBEEBASE:GB50653;Parent=rna-XM_026444792.1
NC_037650.1	Gnomon	CDS	4359124	4359238	.	-	0	Name=XP_026300577.1;ID=cds-XP_026300577.1;Dbxref=GeneID:726434%2CGenbank:XP_026300577.1%2CBEEBASE:GB50653;Parent=rna-XM_026444792.1
NC_037650.1	Gnomon	CDS	4358674	4358994	.	-	0	Name=XP_026300577.1;ID=cds-XP_026300577.1;Dbxref=GeneID:726434%2CGenbank:XP_026300577.1%2CBEEBASE:GB50653;Parent=rna-XM_026444792.1
NC_037650.1	Gnomon	CDS	4358254	4358555	.	-	0	Name=XP_026300577.1;ID=cds-XP_026300577.1;Dbxref=GeneID:726434%2CGenbank:XP_026300577.1%2CBEEBASE:GB50653;Parent=rna-XM_026444792.1
NC_037650.1	Gnomon	CDS	4357547	4358188	.	-	0	Name=XP_026300577.1;ID=cds-XP_026300577.1;Dbxref=GeneID:726434%2CGenbank:XP_026300577.1%2CBEEBASE:GB50653;Parent=rna-XM_026444792.1
NC_037650.1	Gnomon	CDS	4356962	4357472	.	-	0	Name=XP_026300577.1;ID=cds-XP_026300577.1;Dbxref=GeneID:726434%2CGenbank:XP_026300577.1%2CBEEBASE:GB50653;Parent=rna-XM_026444792.1
NC_037650.1	Gnomon	CDS	4356638	4356883	.	-	0	Name=XP_026300577.1;ID=cds-XP_026300577.1;Dbxref=GeneID:726434%2CGenbank:XP_026300577.1%2CBEEBASE:GB50653;Parent=rna-XM_026444792.1
NC_037650.1	Gnomon	CDS	4356402	4356527	.	-	0	Name=XP_026300577.1;ID=cds-XP_026300577.1;Dbxref=GeneID:726434%2CGenbank:XP_026300577.1%2CBEEBASE:GB50653;Parent=rna-XM_026444792.1
NC_037650.1	Gnomon	lnc_RNA	151639	543334	.	+	.	Name=XR_003305933.1;ID=rna-XR_003305933.1;Dbxref=GeneID:102656601%2CGenbank:XR_003305933.1;Parent=gene-LOC102656601
NC_037650.1	Gnomon	mRNA	4316899	4317795	.	-	.	Name=XM_006559326.3;ID=rna-XM_006559326.3;Dbxref=GeneID:726205%2CGenbank:XM_006559326.3%2CBEEBASE:GB50661;Parent=gene-LOC726205
NC_037650.1	Gnomon	CDS	10916048	10916180	.	-	0	Name=XP_006568107.1;ID=cds-XP_006568107.1;Dbxref=GeneID:412876%2CGenbank:XP_006568107.1%2CBEEBASE:GB40280;Parent=rna-XM_006568044.3
NC_037650.1	Gnomon	CDS	10914029	10914348	.	-	0	Name=XP_006568107.1;ID=cds-XP_006568107.1;Dbxref=GeneID:412876%2CGenbank:XP_006568107.1%2CBEEBASE:GB40280;Parent=rna-XM_006568044.3
NC_037650.1	Gnomon	CDS	10912638	10912788	.	-	0	Name=XP_006568107.1;ID=cds-XP_006568107.1;Dbxref=GeneID:412876%2CGenbank:XP_006568107.1%2CBEEBASE:GB40280;Parent=rna-XM_006568044.3
NC_037650.1	Gnomon	CDS	10910849	10911060	.	-	0	Name=XP_006568107.1;ID=cds-XP_006568107.1;Dbxref=GeneID:412876%2CGenbank:XP_006568107.1%2CBEEBASE:GB40280;Parent=rna-XM_006568044.3
NC_037650.1	Gnomon	CDS	10909631	10909833	.	-	0	Name=XP_006568107.1;ID=cds-XP_006568107.1;Dbxref=GeneID:412876%2CGenbank:XP_006568107.1%2CBEEBASE:GB40280;Parent=rna-XM_006568044.3
NC_037650.1	Gnomon	CDS	10909019	10909280	.	-	0	Name=XP_006568107.1;ID=cds-XP_006568107.1;Dbxref=GeneID:412876%2CGenbank:XP_006568107.1%2CBEEBASE:GB40280;Parent=rna-XM_006568044.3
NC_037650.1	Gnomon	CDS	10908542	10908860	.	-	0	Name=XP_006568107.1;ID=cds-XP_006568107.1;Dbxref=GeneID:412876%2CGenbank:XP_006568107.1%2CBEEBASE:GB40280;Parent=rna-XM_006568044.3
NC_037650.1	Gnomon	CDS	10904497	10904964	.	-	0	Name=XP_006568107.1;ID=cds-XP_006568107.1;Dbxref=GeneID:412876%2CGenbank:XP_006568107.1%2CBEEBASE:GB40280;Parent=rna-XM_006568044.3
NC_037650.1	Gnomon	CDS	10902643	10903032	.	-	0	Name=XP_006568107.1;ID=cds-XP_006568107.1;Dbxref=GeneID:412876%2CGenbank:XP_006568107.1%2CBEEBASE:GB40280;Parent=rna-XM_006568044.3
NC_037650.1	Gnomon	CDS	10902013	10902448	.	-	0	Name=XP_006568107.1;ID=cds-XP_006568107.1;Dbxref=GeneID:412876%2CGenbank:XP_006568107.1%2CBEEBASE:GB40280;Parent=rna-XM_006568044.3
NC_037650.1	Gnomon	CDS	10901477	10901873	.	-	0	Name=XP_006568107.1;ID=cds-XP_006568107.1;Dbxref=GeneID:412876%2CGenbank:XP_006568107.1%2CBEEBASE:GB40280;Parent=rna-XM_006568044.3
NC_037650.1	Gnomon	CDS	10901151	10901399	.	-	0	Name=XP_006568107.1;ID=cds-XP_006568107.1;Dbxref=GeneID:412876%2CGenbank:XP_006568107.1%2CBEEBASE:GB40280;Parent=rna-XM_006568044.3
NC_037650.1	Gnomon	exon	7389865	7390016	.	-	.	ID=exon-XM_006562737.3-14;Dbxref=GeneID:406150%2CGenbank:XM_006562737.3%2CBEEBASE:GB53857;Parent=rna-XM_006562737.3
NC_037650.1	Gnomon	exon	7389568	7389775	.	-	.	ID=exon-XM_006562737.3-15;Dbxref=GeneID:406150%2CGenbank:XM_006562737.3%2CBEEBASE:GB53857;Parent=rna-XM_006562737.3
NC_037650.1	Gnomon	mRNA	2918638	2945548	.	-	.	Name=XM_026444685.1;ID=rna-XM_026444685.1;Dbxref=GeneID:551895%2CGenbank:XM_026444685.1%2CBEEBASE:GB54722;Parent=gene-LOC551895
NC_037650.1	Gnomon	exon	7392822	7392988	.	-	.	ID=exon-XM_006562737.3-12;Dbxref=GeneID:406150%2CGenbank:XM_006562737.3%2CBEEBASE:GB53857;Parent=rna-XM_006562737.3
NC_037650.1	Gnomon	exon	7391719	7392095	.	-	.	ID=exon-XM_006562737.3-13;Dbxref=GeneID:406150%2CGenbank:XM_006562737.3%2CBEEBASE:GB53857;Parent=rna-XM_006562737.3
NC_037650.1	Gnomon	exon	5310218	5310530	.	-	.	ID=exon-XM_026444539.1-10;Dbxref=GeneID:408423%2CGenbank:XM_026444539.1%2CBEEBASE:GB40150;Parent=rna-XM_026444539.1
NC_037650.1	Gnomon	exon	5309081	5309125	.	-	.	ID=exon-XM_026444539.1-11;Dbxref=GeneID:408423%2CGenbank:XM_026444539.1%2CBEEBASE:GB40150;Parent=rna-XM_026444539.1
NC_037650.1	Gnomon	exon	7387213	7388781	.	-	.	ID=exon-XM_006562737.3-16;Dbxref=GeneID:406150%2CGenbank:XM_006562737.3%2CBEEBASE:GB53857;Parent=rna-XM_006562737.3
NC_037650.1	Gnomon	exon	5307557	5307633	.	-	.	ID=exon-XM_026444539.1-12;Dbxref=GeneID:408423%2CGenbank:XM_026444539.1%2CBEEBASE:GB40150;Parent=rna-XM_026444539.1
NC_037650.1	Gnomon	exon	7395313	7395446	.	-	.	ID=exon-XM_006562737.3-10;Dbxref=GeneID:406150%2CGenbank:XM_006562737.3%2CBEEBASE:GB53857;Parent=rna-XM_006562737.3
NC_037650.1	Gnomon	exon	7394733	7394891	.	-	.	ID=exon-XM_006562737.3-11;Dbxref=GeneID:406150%2CGenbank:XM_006562737.3%2CBEEBASE:GB53857;Parent=rna-XM_006562737.3
NC_037650.1	Gnomon	exon	2801538	2802108	.	+	.	ID=exon-XM_393888.6-5;Dbxref=GeneID:410408%2CGenbank:XM_393888.6%2CBEEBASE:GB54778;Parent=rna-XM_393888.6
NC_037650.1	Gnomon	exon	2802178	2802411	.	+	.	ID=exon-XM_393888.6-6;Dbxref=GeneID:410408%2CGenbank:XM_393888.6%2CBEEBASE:GB54778;Parent=rna-XM_393888.6
NC_037650.1	Gnomon	exon	2800770	2801043	.	+	.	ID=exon-XM_393888.6-3;Dbxref=GeneID:410408%2CGenbank:XM_393888.6%2CBEEBASE:GB54778;Parent=rna-XM_393888.6
NC_037650.1	Gnomon	exon	2801147	2801463	.	+	.	ID=exon-XM_393888.6-4;Dbxref=GeneID:410408%2CGenbank:XM_393888.6%2CBEEBASE:GB54778;Parent=rna-XM_393888.6
NC_037650.1	Gnomon	exon	2803846	2804221	.	+	.	ID=exon-XM_393888.6-9;Dbxref=GeneID:410408%2CGenbank:XM_393888.6%2CBEEBASE:GB54778;Parent=rna-XM_393888.6
NC_037650.1	Gnomon	exon	2802493	2803137	.	+	.	ID=exon-XM_393888.6-7;Dbxref=GeneID:410408%2CGenbank:XM_393888.6%2CBEEBASE:GB54778;Parent=rna-XM_393888.6
NC_037650.1	Gnomon	exon	2803223	2803778	.	+	.	ID=exon-XM_393888.6-8;Dbxref=GeneID:410408%2CGenbank:XM_393888.6%2CBEEBASE:GB54778;Parent=rna-XM_393888.6
NC_037650.1	Gnomon	exon	2798881	2799294	.	+	.	ID=exon-XM_393888.6-1;Dbxref=GeneID:410408%2CGenbank:XM_393888.6%2CBEEBASE:GB54778;Parent=rna-XM_393888.6
NC_037650.1	Gnomon	exon	2800476	2800614	.	+	.	ID=exon-XM_393888.6-2;Dbxref=GeneID:410408%2CGenbank:XM_393888.6%2CBEEBASE:GB54778;Parent=rna-XM_393888.6
NC_037650.1	Gnomon	CDS	3959163	3959305	.	+	0	Name=XP_006559371.1;ID=cds-XP_006559371.1;Dbxref=GeneID:408409%2CGenbank:XP_006559371.1%2CBEEBASE:GB50679;Parent=rna-XM_006559308.3
NC_037650.1	Gnomon	CDS	3959578	3959718	.	+	0	Name=XP_006559371.1;ID=cds-XP_006559371.1;Dbxref=GeneID:408409%2CGenbank:XP_006559371.1%2CBEEBASE:GB50679;Parent=rna-XM_006559308.3
NC_037650.1	Gnomon	CDS	3960069	3960116	.	+	0	Name=XP_006559371.1;ID=cds-XP_006559371.1;Dbxref=GeneID:408409%2CGenbank:XP_006559371.1%2CBEEBASE:GB50679;Parent=rna-XM_006559308.3
NC_037650.1	Gnomon	CDS	3960425	3960650	.	+	0	Name=XP_006559371.1;ID=cds-XP_006559371.1;Dbxref=GeneID:408409%2CGenbank:XP_006559371.1%2CBEEBASE:GB50679;Parent=rna-XM_006559308.3
NC_037650.1	Gnomon	CDS	3963522	3963605	.	+	0	Name=XP_006559371.1;ID=cds-XP_006559371.1;Dbxref=GeneID:408409%2CGenbank:XP_006559371.1%2CBEEBASE:GB50679;Parent=rna-XM_006559308.3
NC_037650.1	Gnomon	CDS	3963672	3963836	.	+	0	Name=XP_006559371.1;ID=cds-XP_006559371.1;Dbxref=GeneID:408409%2CGenbank:XP_006559371.1%2CBEEBASE:GB50679;Parent=rna-XM_006559308.3
NC_037650.1	Gnomon	exon	3065350	3065513	.	-	.	ID=exon-XM_026444643.1-6;Dbxref=GeneID:409845%2CGenbank:XM_026444643.1%2CBEEBASE:GB54716;Parent=rna-XM_026444643.1
NC_037650.1	Gnomon	exon	3064319	3064532	.	-	.	ID=exon-XM_026444643.1-7;Dbxref=GeneID:409845%2CGenbank:XM_026444643.1%2CBEEBASE:GB54716;Parent=rna-XM_026444643.1
NC_037650.1	Gnomon	exon	3066778	3066905	.	-	.	ID=exon-XM_026444643.1-4;Dbxref=GeneID:409845%2CGenbank:XM_026444643.1%2CBEEBASE:GB54716;Parent=rna-XM_026444643.1
NC_037650.1	Gnomon	exon	3066476	3066704	.	-	.	ID=exon-XM_026444643.1-5;Dbxref=GeneID:409845%2CGenbank:XM_026444643.1%2CBEEBASE:GB54716;Parent=rna-XM_026444643.1
NC_037650.1	Gnomon	exon	3063526	3063705	.	-	.	ID=exon-XM_026444643.1-8;Dbxref=GeneID:409845%2CGenbank:XM_026444643.1%2CBEEBASE:GB54716;Parent=rna-XM_026444643.1
NC_037650.1	Gnomon	exon	3063050	3063249	.	-	.	ID=exon-XM_026444643.1-9;Dbxref=GeneID:409845%2CGenbank:XM_026444643.1%2CBEEBASE:GB54716;Parent=rna-XM_026444643.1
NC_037650.1	Gnomon	exon	3068168	3068401	.	-	.	ID=exon-XM_026444643.1-2;Dbxref=GeneID:409845%2CGenbank:XM_026444643.1%2CBEEBASE:GB54716;Parent=rna-XM_026444643.1
NC_037650.1	Gnomon	exon	3067553	3067684	.	-	.	ID=exon-XM_026444643.1-3;Dbxref=GeneID:409845%2CGenbank:XM_026444643.1%2CBEEBASE:GB54716;Parent=rna-XM_026444643.1
NC_037650.1	Gnomon	exon	3077797	3077872	.	-	.	ID=exon-XM_026444643.1-1;Dbxref=GeneID:409845%2CGenbank:XM_026444643.1%2CBEEBASE:GB54716;Parent=rna-XM_026444643.1
NC_037650.1	Gnomon	mRNA	11191706	11224592	.	-	.	Name=XM_016915859.2;ID=rna-XM_016915859.2;Dbxref=GeneID:100578220%2CGenbank:XM_016915859.2%2CBEEBASE:GB41544;Parent=gene-LOC100578220
NC_037650.1	Gnomon	exon	2438826	2438886	.	-	.	ID=exon-XM_016915889.2-7;Dbxref=GeneID:100577367%2CGenbank:XM_016915889.2%2CBEEBASE:GB54751;Parent=rna-XM_016915889.2
NC_037650.1	Gnomon	exon	2438510	2438725	.	-	.	ID=exon-XM_016915889.2-8;Dbxref=GeneID:100577367%2CGenbank:XM_016915889.2%2CBEEBASE:GB54751;Parent=rna-XM_016915889.2
NC_037650.1	Gnomon	exon	2438174	2438344	.	-	.	ID=exon-XM_016915889.2-9;Dbxref=GeneID:100577367%2CGenbank:XM_016915889.2%2CBEEBASE:GB54751;Parent=rna-XM_016915889.2
NC_037650.1	Gnomon	exon	2439888	2440484	.	-	.	ID=exon-XM_016915889.2-1;Dbxref=GeneID:100577367%2CGenbank:XM_016915889.2%2CBEEBASE:GB54751;Parent=rna-XM_016915889.2
NC_037650.1	Gnomon	exon	2439721	2439809	.	-	.	ID=exon-XM_016915889.2-2;Dbxref=GeneID:100577367%2CGenbank:XM_016915889.2%2CBEEBASE:GB54751;Parent=rna-XM_016915889.2
NC_037650.1	Gnomon	exon	2439576	2439633	.	-	.	ID=exon-XM_016915889.2-3;Dbxref=GeneID:100577367%2CGenbank:XM_016915889.2%2CBEEBASE:GB54751;Parent=rna-XM_016915889.2
NC_037650.1	Gnomon	exon	2439349	2439475	.	-	.	ID=exon-XM_016915889.2-4;Dbxref=GeneID:100577367%2CGenbank:XM_016915889.2%2CBEEBASE:GB54751;Parent=rna-XM_016915889.2
NC_037650.1	Gnomon	exon	2439143	2439261	.	-	.	ID=exon-XM_016915889.2-5;Dbxref=GeneID:100577367%2CGenbank:XM_016915889.2%2CBEEBASE:GB54751;Parent=rna-XM_016915889.2
NC_037650.1	Gnomon	exon	2438979	2439047	.	-	.	ID=exon-XM_016915889.2-6;Dbxref=GeneID:100577367%2CGenbank:XM_016915889.2%2CBEEBASE:GB54751;Parent=rna-XM_016915889.2
NC_037650.1	Gnomon	exon	10100248	10100691	.	-	.	ID=exon-XM_026444766.1-11;Dbxref=GeneID:725111%2CGenbank:XM_026444766.1%2CBEEBASE:GB49909;Parent=rna-XM_026444766.1
NC_037650.1	Gnomon	gene	1128903	1139187	.	+	.	Name=LOC727118;ID=gene-LOC727118;Dbxref=BEEBASE:GB47901%2CGeneID:727118
NC_037650.1	Gnomon	exon	10100765	10100956	.	-	.	ID=exon-XM_026444766.1-10;Dbxref=GeneID:725111%2CGenbank:XM_026444766.1%2CBEEBASE:GB49909;Parent=rna-XM_026444766.1
NC_037650.1	Gnomon	mRNA	10560537	10583286	.	+	.	Name=XM_006565012.3;ID=rna-XM_006565012.3;Dbxref=GeneID:551845%2CGenbank:XM_006565012.3%2CBEEBASE:GB49879;Parent=gene-LOC551845
NC_037650.1	Gnomon	exon	1224975	1225186	.	+	.	ID=exon-XM_026444743.1-3;Dbxref=GeneID:552829%2CGenbank:XM_026444743.1%2CBEEBASE:GB48512;Parent=rna-XM_026444743.1
NC_037650.1	Gnomon	exon	1225670	1225846	.	+	.	ID=exon-XM_026444743.1-4;Dbxref=GeneID:552829%2CGenbank:XM_026444743.1%2CBEEBASE:GB48512;Parent=rna-XM_026444743.1
NC_037650.1	Gnomon	exon	1226386	1226681	.	+	.	ID=exon-XM_026444743.1-5;Dbxref=GeneID:552829%2CGenbank:XM_026444743.1%2CBEEBASE:GB48512;Parent=rna-XM_026444743.1
NC_037650.1	Gnomon	exon	1227060	1227238	.	+	.	ID=exon-XM_026444743.1-6;Dbxref=GeneID:552829%2CGenbank:XM_026444743.1%2CBEEBASE:GB48512;Parent=rna-XM_026444743.1
NC_037650.1	Gnomon	exon	1227315	1227482	.	+	.	ID=exon-XM_026444743.1-7;Dbxref=GeneID:552829%2CGenbank:XM_026444743.1%2CBEEBASE:GB48512;Parent=rna-XM_026444743.1
NC_037650.1	Gnomon	exon	3754983	3756655	.	+	.	ID=exon-XM_016915772.2-13;Dbxref=GeneID:725290%2CGenbank:XM_016915772.2%2CBEEBASE:GB48238;Parent=rna-XM_016915772.2
NC_037650.1	Gnomon	exon	3754157	3754349	.	+	.	ID=exon-XM_016915772.2-11;Dbxref=GeneID:725290%2CGenbank:XM_016915772.2%2CBEEBASE:GB48238;Parent=rna-XM_016915772.2
NC_037650.1	Gnomon	exon	3754441	3754891	.	+	.	ID=exon-XM_016915772.2-12;Dbxref=GeneID:725290%2CGenbank:XM_016915772.2%2CBEEBASE:GB48238;Parent=rna-XM_016915772.2
NC_037650.1	Gnomon	exon	3749704	3749780	.	+	.	ID=exon-XM_016915772.2-10;Dbxref=GeneID:725290%2CGenbank:XM_016915772.2%2CBEEBASE:GB48238;Parent=rna-XM_016915772.2
NC_037650.1	Gnomon	exon	1224088	1224336	.	+	.	ID=exon-XM_026444743.1-1;Dbxref=GeneID:552829%2CGenbank:XM_026444743.1%2CBEEBASE:GB48512;Parent=rna-XM_026444743.1
NC_037650.1	Gnomon	exon	1224727	1224813	.	+	.	ID=exon-XM_026444743.1-2;Dbxref=GeneID:552829%2CGenbank:XM_026444743.1%2CBEEBASE:GB48512;Parent=rna-XM_026444743.1
NC_037650.1	Gnomon	CDS	3846451	3846553	.	-	0	Name=XP_006558542.1;ID=cds-XP_006558542.1;Dbxref=GeneID:410424%2CGenbank:XP_006558542.1%2CBEEBASE:GB48251;Parent=rna-XM_006558479.3
NC_037650.1	Gnomon	CDS	3836981	3837188	.	-	0	Name=XP_006558542.1;ID=cds-XP_006558542.1;Dbxref=GeneID:410424%2CGenbank:XP_006558542.1%2CBEEBASE:GB48251;Parent=rna-XM_006558479.3
NC_037650.1	Gnomon	CDS	3836686	3836870	.	-	0	Name=XP_006558542.1;ID=cds-XP_006558542.1;Dbxref=GeneID:410424%2CGenbank:XP_006558542.1%2CBEEBASE:GB48251;Parent=rna-XM_006558479.3
NC_037650.1	Gnomon	CDS	3836419	3836583	.	-	0	Name=XP_006558542.1;ID=cds-XP_006558542.1;Dbxref=GeneID:410424%2CGenbank:XP_006558542.1%2CBEEBASE:GB48251;Parent=rna-XM_006558479.3
NC_037650.1	Gnomon	CDS	3835875	3836050	.	-	0	Name=XP_006558542.1;ID=cds-XP_006558542.1;Dbxref=GeneID:410424%2CGenbank:XP_006558542.1%2CBEEBASE:GB48251;Parent=rna-XM_006558479.3
NC_037650.1	Gnomon	CDS	3835355	3835579	.	-	0	Name=XP_006558542.1;ID=cds-XP_006558542.1;Dbxref=GeneID:410424%2CGenbank:XP_006558542.1%2CBEEBASE:GB48251;Parent=rna-XM_006558479.3
NC_037650.1	Gnomon	CDS	3835083	3835271	.	-	0	Name=XP_006558542.1;ID=cds-XP_006558542.1;Dbxref=GeneID:410424%2CGenbank:XP_006558542.1%2CBEEBASE:GB48251;Parent=rna-XM_006558479.3
NC_037650.1	Gnomon	gene	2298085	2340846	.	-	.	Name=LOC727146;ID=gene-LOC727146;Dbxref=BEEBASE:GB48199%2CGeneID:727146
NC_037650.1	Gnomon	CDS	6855581	6855766	.	-	0	Name=XP_393943.5;ID=cds-XP_393943.5;Dbxref=GeneID:410463%2CGenbank:XP_393943.5%2CBEEBASE:GB40107;Parent=rna-XM_393943.6
NC_037650.1	Gnomon	CDS	6854661	6855483	.	-	0	Name=XP_393943.5;ID=cds-XP_393943.5;Dbxref=GeneID:410463%2CGenbank:XP_393943.5%2CBEEBASE:GB40107;Parent=rna-XM_393943.6
NC_037650.1	Gnomon	CDS	6854350	6854577	.	-	0	Name=XP_393943.5;ID=cds-XP_393943.5;Dbxref=GeneID:410463%2CGenbank:XP_393943.5%2CBEEBASE:GB40107;Parent=rna-XM_393943.6
NC_037650.1	Gnomon	CDS	6854191	6854288	.	-	0	Name=XP_393943.5;ID=cds-XP_393943.5;Dbxref=GeneID:410463%2CGenbank:XP_393943.5%2CBEEBASE:GB40107;Parent=rna-XM_393943.6
NC_037650.1	Gnomon	exon	785981	786366	.	-	.	ID=exon-XR_003305936.1-1;Dbxref=GeneID:113219186%2CGenbank:XR_003305936.1;Parent=rna-XR_003305936.1
NC_037650.1	Gnomon	exon	783930	784248	.	-	.	ID=exon-XR_003305936.1-2;Dbxref=GeneID:113219186%2CGenbank:XR_003305936.1;Parent=rna-XR_003305936.1
NC_037650.1	Gnomon	exon	783579	783721	.	-	.	ID=exon-XR_003305936.1-3;Dbxref=GeneID:113219186%2CGenbank:XR_003305936.1;Parent=rna-XR_003305936.1
NC_037650.1	Gnomon	mRNA	3734878	3756039	.	+	.	Name=XM_006558488.3;ID=rna-XM_006558488.3;Dbxref=GeneID:725290%2CGenbank:XM_006558488.3%2CBEEBASE:GB48238;Parent=gene-LOC725290
NC_037650.1	Gnomon	CDS	5378412	5378534	.	-	0	Name=XP_026300338.1;ID=cds-XP_026300338.1;Dbxref=GeneID:408423%2CGenbank:XP_026300338.1%2CBEEBASE:GB40150;Parent=rna-XM_026444553.1
NC_037650.1	Gnomon	CDS	5316181	5316786	.	-	0	Name=XP_026300338.1;ID=cds-XP_026300338.1;Dbxref=GeneID:408423%2CGenbank:XP_026300338.1%2CBEEBASE:GB40150;Parent=rna-XM_026444553.1
NC_037650.1	Gnomon	CDS	5315830	5315892	.	-	0	Name=XP_026300338.1;ID=cds-XP_026300338.1;Dbxref=GeneID:408423%2CGenbank:XP_026300338.1%2CBEEBASE:GB40150;Parent=rna-XM_026444553.1
NC_037650.1	Gnomon	CDS	5314031	5314280	.	-	0	Name=XP_026300338.1;ID=cds-XP_026300338.1;Dbxref=GeneID:408423%2CGenbank:XP_026300338.1%2CBEEBASE:GB40150;Parent=rna-XM_026444553.1
NC_037650.1	Gnomon	CDS	5313335	5313439	.	-	0	Name=XP_026300338.1;ID=cds-XP_026300338.1;Dbxref=GeneID:408423%2CGenbank:XP_026300338.1%2CBEEBASE:GB40150;Parent=rna-XM_026444553.1
NC_037650.1	Gnomon	CDS	5312951	5313125	.	-	0	Name=XP_026300338.1;ID=cds-XP_026300338.1;Dbxref=GeneID:408423%2CGenbank:XP_026300338.1%2CBEEBASE:GB40150;Parent=rna-XM_026444553.1
NC_037650.1	Gnomon	CDS	5311617	5311803	.	-	0	Name=XP_026300338.1;ID=cds-XP_026300338.1;Dbxref=GeneID:408423%2CGenbank:XP_026300338.1%2CBEEBASE:GB40150;Parent=rna-XM_026444553.1
NC_037650.1	Gnomon	CDS	5310218	5310530	.	-	0	Name=XP_026300338.1;ID=cds-XP_026300338.1;Dbxref=GeneID:408423%2CGenbank:XP_026300338.1%2CBEEBASE:GB40150;Parent=rna-XM_026444553.1
NC_037650.1	Gnomon	CDS	5309725	5309793	.	-	0	Name=XP_026300338.1;ID=cds-XP_026300338.1;Dbxref=GeneID:408423%2CGenbank:XP_026300338.1%2CBEEBASE:GB40150;Parent=rna-XM_026444553.1
NC_037650.1	Gnomon	CDS	5307557	5307633	.	-	0	Name=XP_026300338.1;ID=cds-XP_026300338.1;Dbxref=GeneID:408423%2CGenbank:XP_026300338.1%2CBEEBASE:GB40150;Parent=rna-XM_026444553.1
NC_037650.1	Gnomon	CDS	5307259	5307360	.	-	0	Name=XP_026300338.1;ID=cds-XP_026300338.1;Dbxref=GeneID:408423%2CGenbank:XP_026300338.1%2CBEEBASE:GB40150;Parent=rna-XM_026444553.1
NC_037650.1	Gnomon	CDS	5302076	5302251	.	-	0	Name=XP_026300338.1;ID=cds-XP_026300338.1;Dbxref=GeneID:408423%2CGenbank:XP_026300338.1%2CBEEBASE:GB40150;Parent=rna-XM_026444553.1
NC_037650.1	Gnomon	CDS	5298899	5298974	.	-	0	Name=XP_026300338.1;ID=cds-XP_026300338.1;Dbxref=GeneID:408423%2CGenbank:XP_026300338.1%2CBEEBASE:GB40150;Parent=rna-XM_026444553.1
NC_037650.1	Gnomon	CDS	5298621	5298733	.	-	0	Name=XP_026300338.1;ID=cds-XP_026300338.1;Dbxref=GeneID:408423%2CGenbank:XP_026300338.1%2CBEEBASE:GB40150;Parent=rna-XM_026444553.1
NC_037650.1	Gnomon	CDS	5297791	5298040	.	-	0	Name=XP_026300338.1;ID=cds-XP_026300338.1;Dbxref=GeneID:408423%2CGenbank:XP_026300338.1%2CBEEBASE:GB40150;Parent=rna-XM_026444553.1
NC_037650.1	Gnomon	mRNA	2867884	2884511	.	-	.	Name=XM_016915713.2;ID=rna-XM_016915713.2;Dbxref=GeneID:100578321%2CGenbank:XM_016915713.2%2CBEEBASE:GB54728;Parent=gene-LOC100578321
NC_037650.1	Gnomon	exon	6409252	6409496	.	-	.	ID=exon-XM_006560323.3-1;Dbxref=GeneID:408432%2CGenbank:XM_006560323.3%2CBEEBASE:GB40118;Parent=rna-XM_006560323.3
NC_037650.1	Gnomon	exon	6407690	6407780	.	-	.	ID=exon-XM_006560323.3-2;Dbxref=GeneID:408432%2CGenbank:XM_006560323.3%2CBEEBASE:GB40118;Parent=rna-XM_006560323.3
NC_037650.1	Gnomon	exon	6404873	6405109	.	-	.	ID=exon-XM_006560323.3-3;Dbxref=GeneID:408432%2CGenbank:XM_006560323.3%2CBEEBASE:GB40118;Parent=rna-XM_006560323.3
NC_037650.1	Gnomon	exon	6399394	6399710	.	-	.	ID=exon-XM_006560323.3-4;Dbxref=GeneID:408432%2CGenbank:XM_006560323.3%2CBEEBASE:GB40118;Parent=rna-XM_006560323.3
NC_037650.1	Gnomon	exon	6398914	6399165	.	-	.	ID=exon-XM_006560323.3-5;Dbxref=GeneID:408432%2CGenbank:XM_006560323.3%2CBEEBASE:GB40118;Parent=rna-XM_006560323.3
NC_037650.1	Gnomon	exon	6398467	6398534	.	-	.	ID=exon-XM_006560323.3-6;Dbxref=GeneID:408432%2CGenbank:XM_006560323.3%2CBEEBASE:GB40118;Parent=rna-XM_006560323.3
NC_037650.1	Gnomon	exon	6394627	6394705	.	-	.	ID=exon-XM_006560323.3-7;Dbxref=GeneID:408432%2CGenbank:XM_006560323.3%2CBEEBASE:GB40118;Parent=rna-XM_006560323.3
NC_037650.1	Gnomon	exon	6393286	6393435	.	-	.	ID=exon-XM_006560323.3-8;Dbxref=GeneID:408432%2CGenbank:XM_006560323.3%2CBEEBASE:GB40118;Parent=rna-XM_006560323.3
NC_037650.1	Gnomon	exon	6392870	6393064	.	-	.	ID=exon-XM_006560323.3-9;Dbxref=GeneID:408432%2CGenbank:XM_006560323.3%2CBEEBASE:GB40118;Parent=rna-XM_006560323.3
NC_037650.1	Gnomon	exon	5268974	5269037	.	-	.	ID=exon-XM_016915920.2-3;Dbxref=GeneID:410441%2CGenbank:XM_016915920.2%2CBEEBASE:GB40151;Parent=rna-XM_016915920.2
NC_037650.1	Gnomon	exon	5268749	5268877	.	-	.	ID=exon-XM_016915920.2-4;Dbxref=GeneID:410441%2CGenbank:XM_016915920.2%2CBEEBASE:GB40151;Parent=rna-XM_016915920.2
NC_037650.1	Gnomon	exon	5269816	5270028	.	-	.	ID=exon-XM_016915920.2-1;Dbxref=GeneID:410441%2CGenbank:XM_016915920.2%2CBEEBASE:GB40151;Parent=rna-XM_016915920.2
NC_037650.1	Gnomon	exon	5269126	5269389	.	-	.	ID=exon-XM_016915920.2-2;Dbxref=GeneID:410441%2CGenbank:XM_016915920.2%2CBEEBASE:GB40151;Parent=rna-XM_016915920.2
NC_037650.1	Gnomon	exon	5268098	5268224	.	-	.	ID=exon-XM_016915920.2-7;Dbxref=GeneID:410441%2CGenbank:XM_016915920.2%2CBEEBASE:GB40151;Parent=rna-XM_016915920.2
NC_037650.1	Gnomon	exon	5267804	5268003	.	-	.	ID=exon-XM_016915920.2-8;Dbxref=GeneID:410441%2CGenbank:XM_016915920.2%2CBEEBASE:GB40151;Parent=rna-XM_016915920.2
NC_037650.1	Gnomon	exon	5268470	5268626	.	-	.	ID=exon-XM_016915920.2-5;Dbxref=GeneID:410441%2CGenbank:XM_016915920.2%2CBEEBASE:GB40151;Parent=rna-XM_016915920.2
NC_037650.1	Gnomon	exon	5268301	5268402	.	-	.	ID=exon-XM_016915920.2-6;Dbxref=GeneID:410441%2CGenbank:XM_016915920.2%2CBEEBASE:GB40151;Parent=rna-XM_016915920.2
NC_037650.1	Gnomon	exon	5264741	5265351	.	-	.	ID=exon-XM_016915920.2-9;Dbxref=GeneID:410441%2CGenbank:XM_016915920.2%2CBEEBASE:GB40151;Parent=rna-XM_016915920.2
NC_037650.1	Gnomon	CDS	3175993	3176109	.	-	0	Name=XP_026300432.1;ID=cds-XP_026300432.1;Dbxref=GeneID:552146%2CGenbank:XP_026300432.1%2CBEEBASE:GB48278;Parent=rna-XM_026444647.1
NC_037650.1	Gnomon	CDS	3154148	3155216	.	-	0	Name=XP_026300432.1;ID=cds-XP_026300432.1;Dbxref=GeneID:552146%2CGenbank:XP_026300432.1%2CBEEBASE:GB48278;Parent=rna-XM_026444647.1
NC_037650.1	Gnomon	CDS	3153049	3154079	.	-	0	Name=XP_026300432.1;ID=cds-XP_026300432.1;Dbxref=GeneID:552146%2CGenbank:XP_026300432.1%2CBEEBASE:GB48278;Parent=rna-XM_026444647.1
NC_037650.1	BestRefSeq	gene	10749636	10753062	.	-	.	Name=LOC112939925;ID=gene-LOC112939925;Dbxref=GeneID:112939925
NC_037650.1	Gnomon	CDS	4842132	4842348	.	-	0	Name=XP_393453.3;ID=cds-XP_393453.3;Dbxref=GeneID:409963%2CGenbank:XP_393453.3%2CBEEBASE:GB40168;Parent=rna-XM_393453.7
NC_037650.1	Gnomon	CDS	4837817	4837981	.	-	0	Name=XP_393453.3;ID=cds-XP_393453.3;Dbxref=GeneID:409963%2CGenbank:XP_393453.3%2CBEEBASE:GB40168;Parent=rna-XM_393453.7
NC_037650.1	Gnomon	CDS	4837064	4837233	.	-	0	Name=XP_393453.3;ID=cds-XP_393453.3;Dbxref=GeneID:409963%2CGenbank:XP_393453.3%2CBEEBASE:GB40168;Parent=rna-XM_393453.7
NC_037650.1	Gnomon	CDS	4836026	4836409	.	-	0	Name=XP_393453.3;ID=cds-XP_393453.3;Dbxref=GeneID:409963%2CGenbank:XP_393453.3%2CBEEBASE:GB40168;Parent=rna-XM_393453.7
NC_037650.1	Gnomon	CDS	4835293	4835562	.	-	0	Name=XP_393453.3;ID=cds-XP_393453.3;Dbxref=GeneID:409963%2CGenbank:XP_393453.3%2CBEEBASE:GB40168;Parent=rna-XM_393453.7
NC_037650.1	Gnomon	CDS	4834509	4834937	.	-	0	Name=XP_393453.3;ID=cds-XP_393453.3;Dbxref=GeneID:409963%2CGenbank:XP_393453.3%2CBEEBASE:GB40168;Parent=rna-XM_393453.7
NC_037650.1	BestRefSeq	miRNA	796263	796284	.	-	.	ID=rna-Mir3758;Dbxref=GeneID:100629098%2CmiRBase:MIMAT0018530%2CmiRBase:MI0016160;Parent=rna-NR_039452.1
NC_037650.1	Gnomon	CDS	4484759	4485117	.	+	0	Name=XP_026300578.1;ID=cds-XP_026300578.1;Dbxref=GeneID:100578751%2CGenbank:XP_026300578.1%2CBEEBASE:GB47984;Parent=rna-XM_026444793.1
NC_037650.1	Gnomon	CDS	4485386	4485721	.	+	0	Name=XP_026300578.1;ID=cds-XP_026300578.1;Dbxref=GeneID:100578751%2CGenbank:XP_026300578.1%2CBEEBASE:GB47984;Parent=rna-XM_026444793.1
NC_037650.1	Gnomon	CDS	4485906	4486110	.	+	0	Name=XP_026300578.1;ID=cds-XP_026300578.1;Dbxref=GeneID:100578751%2CGenbank:XP_026300578.1%2CBEEBASE:GB47984;Parent=rna-XM_026444793.1
NC_037650.1	Gnomon	CDS	4486196	4486351	.	+	0	Name=XP_026300578.1;ID=cds-XP_026300578.1;Dbxref=GeneID:100578751%2CGenbank:XP_026300578.1%2CBEEBASE:GB47984;Parent=rna-XM_026444793.1
NC_037650.1	Gnomon	CDS	4486581	4486633	.	+	0	Name=XP_026300578.1;ID=cds-XP_026300578.1;Dbxref=GeneID:100578751%2CGenbank:XP_026300578.1%2CBEEBASE:GB47984;Parent=rna-XM_026444793.1
NC_037650.1	Gnomon	CDS	4487912	4488283	.	+	0	Name=XP_026300578.1;ID=cds-XP_026300578.1;Dbxref=GeneID:100578751%2CGenbank:XP_026300578.1%2CBEEBASE:GB47984;Parent=rna-XM_026444793.1
NC_037650.1	Gnomon	CDS	4488371	4488712	.	+	0	Name=XP_026300578.1;ID=cds-XP_026300578.1;Dbxref=GeneID:100578751%2CGenbank:XP_026300578.1%2CBEEBASE:GB47984;Parent=rna-XM_026444793.1
NC_037650.1	Gnomon	CDS	4488800	4489001	.	+	0	Name=XP_026300578.1;ID=cds-XP_026300578.1;Dbxref=GeneID:100578751%2CGenbank:XP_026300578.1%2CBEEBASE:GB47984;Parent=rna-XM_026444793.1
NC_037650.1	Gnomon	CDS	4489080	4489235	.	+	0	Name=XP_026300578.1;ID=cds-XP_026300578.1;Dbxref=GeneID:100578751%2CGenbank:XP_026300578.1%2CBEEBASE:GB47984;Parent=rna-XM_026444793.1
NC_037650.1	Gnomon	CDS	4489579	4489629	.	+	0	Name=XP_026300578.1;ID=cds-XP_026300578.1;Dbxref=GeneID:100578751%2CGenbank:XP_026300578.1%2CBEEBASE:GB47984;Parent=rna-XM_026444793.1
NC_037650.1	Gnomon	lnc_RNA	151624	543334	.	+	.	Name=XR_003305932.1;ID=rna-XR_003305932.1;Dbxref=GeneID:102656601%2CGenbank:XR_003305932.1;Parent=gene-LOC102656601
NC_037650.1	BestRefSeq	miRNA	3327306	3327329	.	-	.	ID=rna-Mir3782;Dbxref=GeneID:100629021%2CmiRBase:MIMAT0018560%2CmiRBase:MI0016190;Parent=rna-NR_039480.1
NC_037650.1	BestRefSeq	miRNA	6405538	6405560	.	-	.	ID=rna-Mir3783;Dbxref=GeneID:100629022%2CmiRBase:MIMAT0018561%2CmiRBase:MI0016191;Parent=rna-NR_039481.1
NC_037650.1	Gnomon	exon	3734656	3734846	.	-	.	ID=exon-XR_001705352.2-1;Dbxref=GeneID:107965416%2CGenbank:XR_001705352.2;Parent=rna-XR_001705352.2
NC_037650.1	Gnomon	exon	3734348	3734476	.	-	.	ID=exon-XR_001705352.2-2;Dbxref=GeneID:107965416%2CGenbank:XR_001705352.2;Parent=rna-XR_001705352.2
NC_037650.1	Gnomon	exon	3733480	3733583	.	-	.	ID=exon-XR_001705352.2-3;Dbxref=GeneID:107965416%2CGenbank:XR_001705352.2;Parent=rna-XR_001705352.2
NC_037650.1	Gnomon	exon	3733212	3733365	.	-	.	ID=exon-XR_001705352.2-4;Dbxref=GeneID:107965416%2CGenbank:XR_001705352.2;Parent=rna-XR_001705352.2
NC_037650.1	Gnomon	exon	3728933	3729026	.	-	.	ID=exon-XR_001705352.2-5;Dbxref=GeneID:107965416%2CGenbank:XR_001705352.2;Parent=rna-XR_001705352.2
NC_037650.1	Gnomon	exon	3728526	3728758	.	-	.	ID=exon-XR_001705352.2-6;Dbxref=GeneID:107965416%2CGenbank:XR_001705352.2;Parent=rna-XR_001705352.2
NC_037650.1	Gnomon	exon	3727436	3728455	.	-	.	ID=exon-XR_001705352.2-7;Dbxref=GeneID:107965416%2CGenbank:XR_001705352.2;Parent=rna-XR_001705352.2
NC_037650.1	Gnomon	exon	4869056	4869412	.	-	.	ID=exon-XM_006560421.3-5;Dbxref=GeneID:413549%2CGenbank:XM_006560421.3%2CBEEBASE:GB40162;Parent=rna-XM_006560421.3
NC_037650.1	Gnomon	exon	4866890	4868924	.	-	.	ID=exon-XM_006560421.3-6;Dbxref=GeneID:413549%2CGenbank:XM_006560421.3%2CBEEBASE:GB40162;Parent=rna-XM_006560421.3
NC_037650.1	Gnomon	exon	4931575	4931759	.	-	.	ID=exon-XM_026444730.1-14;Dbxref=GeneID:410438%2CGenbank:XM_026444730.1%2CBEEBASE:GB40158;Parent=rna-XM_026444730.1
NC_037650.1	Gnomon	exon	4932155	4932288	.	-	.	ID=exon-XM_026444730.1-12;Dbxref=GeneID:410438%2CGenbank:XM_026444730.1%2CBEEBASE:GB40158;Parent=rna-XM_026444730.1
NC_037650.1	Gnomon	CDS	2163941	2164052	.	+	0	Name=XP_006571834.1;ID=cds-XP_006571834.1;Dbxref=GeneID:552062%2CGenbank:XP_006571834.1%2CBEEBASE:GB48208;Parent=rna-XM_006571771.3
NC_037650.1	Gnomon	CDS	2169014	2169151	.	+	0	Name=XP_006571834.1;ID=cds-XP_006571834.1;Dbxref=GeneID:552062%2CGenbank:XP_006571834.1%2CBEEBASE:GB48208;Parent=rna-XM_006571771.3
NC_037650.1	Gnomon	CDS	2170809	2171089	.	+	0	Name=XP_006571834.1;ID=cds-XP_006571834.1;Dbxref=GeneID:552062%2CGenbank:XP_006571834.1%2CBEEBASE:GB48208;Parent=rna-XM_006571771.3
NC_037650.1	Gnomon	CDS	2171160	2171466	.	+	0	Name=XP_006571834.1;ID=cds-XP_006571834.1;Dbxref=GeneID:552062%2CGenbank:XP_006571834.1%2CBEEBASE:GB48208;Parent=rna-XM_006571771.3
NC_037650.1	Gnomon	CDS	2171553	2171775	.	+	0	Name=XP_006571834.1;ID=cds-XP_006571834.1;Dbxref=GeneID:552062%2CGenbank:XP_006571834.1%2CBEEBASE:GB48208;Parent=rna-XM_006571771.3
NC_037650.1	Gnomon	CDS	2171846	2171993	.	+	0	Name=XP_006571834.1;ID=cds-XP_006571834.1;Dbxref=GeneID:552062%2CGenbank:XP_006571834.1%2CBEEBASE:GB48208;Parent=rna-XM_006571771.3
NC_037650.1	Gnomon	CDS	2173629	2173892	.	+	0	Name=XP_006571834.1;ID=cds-XP_006571834.1;Dbxref=GeneID:552062%2CGenbank:XP_006571834.1%2CBEEBASE:GB48208;Parent=rna-XM_006571771.3
NC_037650.1	Gnomon	CDS	2174718	2175036	.	+	0	Name=XP_006571834.1;ID=cds-XP_006571834.1;Dbxref=GeneID:552062%2CGenbank:XP_006571834.1%2CBEEBASE:GB48208;Parent=rna-XM_006571771.3
NC_037650.1	Gnomon	CDS	2175374	2175725	.	+	0	Name=XP_006571834.1;ID=cds-XP_006571834.1;Dbxref=GeneID:552062%2CGenbank:XP_006571834.1%2CBEEBASE:GB48208;Parent=rna-XM_006571771.3
NC_037650.1	Gnomon	CDS	2176420	2176753	.	+	0	Name=XP_006571834.1;ID=cds-XP_006571834.1;Dbxref=GeneID:552062%2CGenbank:XP_006571834.1%2CBEEBASE:GB48208;Parent=rna-XM_006571771.3
NC_037650.1	Gnomon	CDS	2176842	2177041	.	+	0	Name=XP_006571834.1;ID=cds-XP_006571834.1;Dbxref=GeneID:552062%2CGenbank:XP_006571834.1%2CBEEBASE:GB48208;Parent=rna-XM_006571771.3
NC_037650.1	Gnomon	CDS	2178038	2178146	.	+	0	Name=XP_006571834.1;ID=cds-XP_006571834.1;Dbxref=GeneID:552062%2CGenbank:XP_006571834.1%2CBEEBASE:GB48208;Parent=rna-XM_006571771.3
NC_037650.1	Gnomon	exon	4931909	4932040	.	-	.	ID=exon-XM_026444730.1-13;Dbxref=GeneID:410438%2CGenbank:XM_026444730.1%2CBEEBASE:GB40158;Parent=rna-XM_026444730.1
NC_037650.1	Gnomon	exon	4934666	4934818	.	-	.	ID=exon-XM_026444730.1-10;Dbxref=GeneID:410438%2CGenbank:XM_026444730.1%2CBEEBASE:GB40158;Parent=rna-XM_026444730.1
NC_037650.1	Gnomon	exon	4933530	4933699	.	-	.	ID=exon-XM_026444730.1-11;Dbxref=GeneID:410438%2CGenbank:XM_026444730.1%2CBEEBASE:GB40158;Parent=rna-XM_026444730.1
NC_037650.1	Gnomon	exon	4870292	4870432	.	-	.	ID=exon-XM_006560421.3-3;Dbxref=GeneID:413549%2CGenbank:XM_006560421.3%2CBEEBASE:GB40162;Parent=rna-XM_006560421.3
NC_037650.1	Gnomon	exon	4870029	4870209	.	-	.	ID=exon-XM_006560421.3-4;Dbxref=GeneID:413549%2CGenbank:XM_006560421.3%2CBEEBASE:GB40162;Parent=rna-XM_006560421.3
NC_037650.1	Gnomon	exon	4876821	4877531	.	-	.	ID=exon-XM_006560421.3-1;Dbxref=GeneID:413549%2CGenbank:XM_006560421.3%2CBEEBASE:GB40162;Parent=rna-XM_006560421.3
NC_037650.1	Gnomon	exon	4872377	4873359	.	-	.	ID=exon-XM_006560421.3-2;Dbxref=GeneID:413549%2CGenbank:XM_006560421.3%2CBEEBASE:GB40162;Parent=rna-XM_006560421.3
NC_037650.1	Gnomon	CDS	7285098	7286132	.	-	0	Name=XP_006562814.2;ID=cds-XP_006562814.2;Dbxref=GeneID:100577091%2CGenbank:XP_006562814.2%2CBEEBASE:GB53864;Parent=rna-XM_006562751.3
NC_037650.1	Gnomon	CDS	7284946	7285032	.	-	0	Name=XP_006562814.2;ID=cds-XP_006562814.2;Dbxref=GeneID:100577091%2CGenbank:XP_006562814.2%2CBEEBASE:GB53864;Parent=rna-XM_006562751.3
NC_037650.1	Gnomon	CDS	7284807	7284872	.	-	0	Name=XP_006562814.2;ID=cds-XP_006562814.2;Dbxref=GeneID:100577091%2CGenbank:XP_006562814.2%2CBEEBASE:GB53864;Parent=rna-XM_006562751.3
NC_037650.1	RefSeq	cDNA_match	7148947	7149024	78.0	-	.	ID=d3d60bbe-35b7-435f-9849-dba069b915d6;Target=NR_127341.1 6 83
NC_037650.1	Gnomon	CDS	2166343	2166361	.	+	0	Name=XP_006571836.1;ID=cds-XP_006571836.1;Dbxref=GeneID:552062%2CGenbank:XP_006571836.1%2CBEEBASE:GB48208;Parent=rna-XM_006571773.3
NC_037650.1	Gnomon	CDS	2169014	2169151	.	+	0	Name=XP_006571836.1;ID=cds-XP_006571836.1;Dbxref=GeneID:552062%2CGenbank:XP_006571836.1%2CBEEBASE:GB48208;Parent=rna-XM_006571773.3
NC_037650.1	Gnomon	CDS	2170809	2171089	.	+	0	Name=XP_006571836.1;ID=cds-XP_006571836.1;Dbxref=GeneID:552062%2CGenbank:XP_006571836.1%2CBEEBASE:GB48208;Parent=rna-XM_006571773.3
NC_037650.1	Gnomon	CDS	2171160	2171466	.	+	0	Name=XP_006571836.1;ID=cds-XP_006571836.1;Dbxref=GeneID:552062%2CGenbank:XP_006571836.1%2CBEEBASE:GB48208;Parent=rna-XM_006571773.3
NC_037650.1	Gnomon	CDS	2171553	2171775	.	+	0	Name=XP_006571836.1;ID=cds-XP_006571836.1;Dbxref=GeneID:552062%2CGenbank:XP_006571836.1%2CBEEBASE:GB48208;Parent=rna-XM_006571773.3
NC_037650.1	Gnomon	CDS	2171846	2171993	.	+	0	Name=XP_006571836.1;ID=cds-XP_006571836.1;Dbxref=GeneID:552062%2CGenbank:XP_006571836.1%2CBEEBASE:GB48208;Parent=rna-XM_006571773.3
NC_037650.1	Gnomon	CDS	2173629	2173892	.	+	0	Name=XP_006571836.1;ID=cds-XP_006571836.1;Dbxref=GeneID:552062%2CGenbank:XP_006571836.1%2CBEEBASE:GB48208;Parent=rna-XM_006571773.3
NC_037650.1	Gnomon	CDS	2174718	2175036	.	+	0	Name=XP_006571836.1;ID=cds-XP_006571836.1;Dbxref=GeneID:552062%2CGenbank:XP_006571836.1%2CBEEBASE:GB48208;Parent=rna-XM_006571773.3
NC_037650.1	Gnomon	CDS	2175374	2175725	.	+	0	Name=XP_006571836.1;ID=cds-XP_006571836.1;Dbxref=GeneID:552062%2CGenbank:XP_006571836.1%2CBEEBASE:GB48208;Parent=rna-XM_006571773.3
NC_037650.1	Gnomon	CDS	2176420	2176753	.	+	0	Name=XP_006571836.1;ID=cds-XP_006571836.1;Dbxref=GeneID:552062%2CGenbank:XP_006571836.1%2CBEEBASE:GB48208;Parent=rna-XM_006571773.3
NC_037650.1	Gnomon	CDS	2176842	2177041	.	+	0	Name=XP_006571836.1;ID=cds-XP_006571836.1;Dbxref=GeneID:552062%2CGenbank:XP_006571836.1%2CBEEBASE:GB48208;Parent=rna-XM_006571773.3
NC_037650.1	Gnomon	CDS	2178038	2178146	.	+	0	Name=XP_006571836.1;ID=cds-XP_006571836.1;Dbxref=GeneID:552062%2CGenbank:XP_006571836.1%2CBEEBASE:GB48208;Parent=rna-XM_006571773.3
NC_037650.1	Gnomon	CDS	3041622	3042095	.	-	0	Name=XP_026300574.1;ID=cds-XP_026300574.1;Dbxref=GeneID:726852%2CGenbank:XP_026300574.1%2CBEEBASE:GB54719;Parent=rna-XM_026444789.1
NC_037650.1	Gnomon	CDS	3041332	3041550	.	-	0	Name=XP_026300574.1;ID=cds-XP_026300574.1;Dbxref=GeneID:726852%2CGenbank:XP_026300574.1%2CBEEBASE:GB54719;Parent=rna-XM_026444789.1
NC_037650.1	Gnomon	mRNA	2300568	2340846	.	-	.	Name=XM_006571779.3;ID=rna-XM_006571779.3;Dbxref=GeneID:727146%2CGenbank:XM_006571779.3%2CBEEBASE:GB48199;Parent=gene-LOC727146
NC_037650.1	Gnomon	lnc_RNA	783579	786366	.	-	.	Name=XR_003305936.1;ID=rna-XR_003305936.1;Dbxref=GeneID:113219186%2CGenbank:XR_003305936.1;Parent=gene-LOC113219186
NC_037650.1	Gnomon	exon	8713742	8713905	.	+	.	ID=exon-XM_026444856.1-8;Dbxref=GeneID:551249%2CGenbank:XM_026444856.1%2CBEEBASE:GB47806;Parent=rna-XM_026444856.1
NC_037650.1	Gnomon	exon	8714217	8714364	.	+	.	ID=exon-XM_026444856.1-9;Dbxref=GeneID:551249%2CGenbank:XM_026444856.1%2CBEEBASE:GB47806;Parent=rna-XM_026444856.1
NC_037650.1	Gnomon	exon	8711535	8712113	.	+	.	ID=exon-XM_026444856.1-6;Dbxref=GeneID:551249%2CGenbank:XM_026444856.1%2CBEEBASE:GB47806;Parent=rna-XM_026444856.1
NC_037650.1	Gnomon	exon	8713275	8713487	.	+	.	ID=exon-XM_026444856.1-7;Dbxref=GeneID:551249%2CGenbank:XM_026444856.1%2CBEEBASE:GB47806;Parent=rna-XM_026444856.1
NC_037650.1	Gnomon	exon	8710905	8711084	.	+	.	ID=exon-XM_026444856.1-4;Dbxref=GeneID:551249%2CGenbank:XM_026444856.1%2CBEEBASE:GB47806;Parent=rna-XM_026444856.1
NC_037650.1	Gnomon	exon	8711166	8711408	.	+	.	ID=exon-XM_026444856.1-5;Dbxref=GeneID:551249%2CGenbank:XM_026444856.1%2CBEEBASE:GB47806;Parent=rna-XM_026444856.1
NC_037650.1	Gnomon	exon	8710474	8710634	.	+	.	ID=exon-XM_026444856.1-2;Dbxref=GeneID:551249%2CGenbank:XM_026444856.1%2CBEEBASE:GB47806;Parent=rna-XM_026444856.1
NC_037650.1	Gnomon	exon	8710709	8710837	.	+	.	ID=exon-XM_026444856.1-3;Dbxref=GeneID:551249%2CGenbank:XM_026444856.1%2CBEEBASE:GB47806;Parent=rna-XM_026444856.1
NC_037650.1	Gnomon	exon	8708036	8708260	.	+	.	ID=exon-XM_026444856.1-1;Dbxref=GeneID:551249%2CGenbank:XM_026444856.1%2CBEEBASE:GB47806;Parent=rna-XM_026444856.1
NC_037650.1	Gnomon	exon	3884780	3885062	.	-	.	ID=exon-XM_016915742.2-7;Dbxref=GeneID:410427%2CGenbank:XM_016915742.2%2CBEEBASE:GB50672;Parent=rna-XM_016915742.2
NC_037650.1	Gnomon	exon	3884259	3884603	.	-	.	ID=exon-XM_016915742.2-8;Dbxref=GeneID:410427%2CGenbank:XM_016915742.2%2CBEEBASE:GB50672;Parent=rna-XM_016915742.2
NC_037650.1	Gnomon	exon	3883884	3884110	.	-	.	ID=exon-XM_016915742.2-9;Dbxref=GeneID:410427%2CGenbank:XM_016915742.2%2CBEEBASE:GB50672;Parent=rna-XM_016915742.2
NC_037650.1	Gnomon	exon	3886675	3886840	.	-	.	ID=exon-XM_016915742.2-3;Dbxref=GeneID:410427%2CGenbank:XM_016915742.2%2CBEEBASE:GB50672;Parent=rna-XM_016915742.2
NC_037650.1	Gnomon	exon	3886366	3886523	.	-	.	ID=exon-XM_016915742.2-4;Dbxref=GeneID:410427%2CGenbank:XM_016915742.2%2CBEEBASE:GB50672;Parent=rna-XM_016915742.2
NC_037650.1	Gnomon	exon	3885664	3885849	.	-	.	ID=exon-XM_016915742.2-5;Dbxref=GeneID:410427%2CGenbank:XM_016915742.2%2CBEEBASE:GB50672;Parent=rna-XM_016915742.2
NC_037650.1	Gnomon	exon	3885348	3885493	.	-	.	ID=exon-XM_016915742.2-6;Dbxref=GeneID:410427%2CGenbank:XM_016915742.2%2CBEEBASE:GB50672;Parent=rna-XM_016915742.2
NC_037650.1	Gnomon	exon	3957675	3958542	.	-	.	ID=exon-XM_016915742.2-1;Dbxref=GeneID:410427%2CGenbank:XM_016915742.2%2CBEEBASE:GB50672;Parent=rna-XM_016915742.2
NC_037650.1	Gnomon	exon	3894802	3895026	.	-	.	ID=exon-XM_016915742.2-2;Dbxref=GeneID:410427%2CGenbank:XM_016915742.2%2CBEEBASE:GB50672;Parent=rna-XM_016915742.2
NC_037650.1	Gnomon	CDS	3959163	3959305	.	+	0	Name=XP_006559374.1;ID=cds-XP_006559374.1;Dbxref=GeneID:408409%2CGenbank:XP_006559374.1%2CBEEBASE:GB50679;Parent=rna-XM_006559311.3
NC_037650.1	Gnomon	CDS	3959662	3959718	.	+	0	Name=XP_006559374.1;ID=cds-XP_006559374.1;Dbxref=GeneID:408409%2CGenbank:XP_006559374.1%2CBEEBASE:GB50679;Parent=rna-XM_006559311.3
NC_037650.1	Gnomon	CDS	3960425	3960650	.	+	0	Name=XP_006559374.1;ID=cds-XP_006559374.1;Dbxref=GeneID:408409%2CGenbank:XP_006559374.1%2CBEEBASE:GB50679;Parent=rna-XM_006559311.3
NC_037650.1	Gnomon	CDS	3963522	3963605	.	+	0	Name=XP_006559374.1;ID=cds-XP_006559374.1;Dbxref=GeneID:408409%2CGenbank:XP_006559374.1%2CBEEBASE:GB50679;Parent=rna-XM_006559311.3
NC_037650.1	Gnomon	CDS	3963672	3963836	.	+	0	Name=XP_006559374.1;ID=cds-XP_006559374.1;Dbxref=GeneID:408409%2CGenbank:XP_006559374.1%2CBEEBASE:GB50679;Parent=rna-XM_006559311.3
NC_037650.1	Gnomon	exon	10791351	10791472	.	-	.	ID=exon-XM_003251121.4-9;Dbxref=GeneID:409715%2CGenbank:XM_003251121.4%2CBEEBASE:GB40283;Parent=rna-XM_003251121.4
NC_037650.1	Gnomon	mRNA	2867884	2880388	.	-	.	Name=XM_016915716.2;ID=rna-XM_016915716.2;Dbxref=GeneID:100578321%2CGenbank:XM_016915716.2%2CBEEBASE:GB54728;Parent=gene-LOC100578321
NC_037650.1	Gnomon	exon	10797146	10797206	.	-	.	ID=exon-XM_003251121.4-3;Dbxref=GeneID:409715%2CGenbank:XM_003251121.4%2CBEEBASE:GB40283;Parent=rna-XM_003251121.4
NC_037650.1	Gnomon	exon	10794132	10794387	.	-	.	ID=exon-XM_003251121.4-4;Dbxref=GeneID:409715%2CGenbank:XM_003251121.4%2CBEEBASE:GB40283;Parent=rna-XM_003251121.4
NC_037650.1	Gnomon	exon	10804890	10805100	.	-	.	ID=exon-XM_003251121.4-1;Dbxref=GeneID:409715%2CGenbank:XM_003251121.4%2CBEEBASE:GB40283;Parent=rna-XM_003251121.4
NC_037650.1	Gnomon	exon	10798205	10798340	.	-	.	ID=exon-XM_003251121.4-2;Dbxref=GeneID:409715%2CGenbank:XM_003251121.4%2CBEEBASE:GB40283;Parent=rna-XM_003251121.4
NC_037650.1	Gnomon	exon	10792359	10792687	.	-	.	ID=exon-XM_003251121.4-7;Dbxref=GeneID:409715%2CGenbank:XM_003251121.4%2CBEEBASE:GB40283;Parent=rna-XM_003251121.4
NC_037650.1	Gnomon	exon	10791782	10792013	.	-	.	ID=exon-XM_003251121.4-8;Dbxref=GeneID:409715%2CGenbank:XM_003251121.4%2CBEEBASE:GB40283;Parent=rna-XM_003251121.4
NC_037650.1	Gnomon	exon	10793380	10793633	.	-	.	ID=exon-XM_003251121.4-5;Dbxref=GeneID:409715%2CGenbank:XM_003251121.4%2CBEEBASE:GB40283;Parent=rna-XM_003251121.4
NC_037650.1	Gnomon	exon	10793065	10793179	.	-	.	ID=exon-XM_003251121.4-6;Dbxref=GeneID:409715%2CGenbank:XM_003251121.4%2CBEEBASE:GB40283;Parent=rna-XM_003251121.4
NC_037650.1	Gnomon	exon	9117415	9117546	.	+	.	ID=exon-XM_016915967.2-6;Dbxref=GeneID:550732%2CGenbank:XM_016915967.2%2CBEEBASE:GB49853;Parent=rna-XM_016915967.2
NC_037650.1	Gnomon	exon	9117632	9117814	.	+	.	ID=exon-XM_016915967.2-7;Dbxref=GeneID:550732%2CGenbank:XM_016915967.2%2CBEEBASE:GB49853;Parent=rna-XM_016915967.2
NC_037650.1	Gnomon	exon	9119492	9119654	.	+	.	ID=exon-XM_016915967.2-8;Dbxref=GeneID:550732%2CGenbank:XM_016915967.2%2CBEEBASE:GB49853;Parent=rna-XM_016915967.2
NC_037650.1	Gnomon	exon	9119760	9123116	.	+	.	ID=exon-XM_016915967.2-9;Dbxref=GeneID:550732%2CGenbank:XM_016915967.2%2CBEEBASE:GB49853;Parent=rna-XM_016915967.2
NC_037650.1	Gnomon	exon	9110586	9111347	.	+	.	ID=exon-XM_016915967.2-1;Dbxref=GeneID:550732%2CGenbank:XM_016915967.2%2CBEEBASE:GB49853;Parent=rna-XM_016915967.2
NC_037650.1	Gnomon	exon	9113470	9113672	.	+	.	ID=exon-XM_016915967.2-2;Dbxref=GeneID:550732%2CGenbank:XM_016915967.2%2CBEEBASE:GB49853;Parent=rna-XM_016915967.2
NC_037650.1	Gnomon	exon	9113936	9114071	.	+	.	ID=exon-XM_016915967.2-3;Dbxref=GeneID:550732%2CGenbank:XM_016915967.2%2CBEEBASE:GB49853;Parent=rna-XM_016915967.2
NC_037650.1	Gnomon	exon	9116890	9117001	.	+	.	ID=exon-XM_016915967.2-4;Dbxref=GeneID:550732%2CGenbank:XM_016915967.2%2CBEEBASE:GB49853;Parent=rna-XM_016915967.2
NC_037650.1	Gnomon	exon	9117137	9117294	.	+	.	ID=exon-XM_016915967.2-5;Dbxref=GeneID:550732%2CGenbank:XM_016915967.2%2CBEEBASE:GB49853;Parent=rna-XM_016915967.2
NC_037650.1	Gnomon	mRNA	2899089	2920386	.	-	.	Name=XM_026444684.1;ID=rna-XM_026444684.1;Dbxref=GeneID:726790%2CGenbank:XM_026444684.1%2CBEEBASE:GB54723;Parent=gene-LOC726790
NC_037650.1	Gnomon	gene	8722655	8724318	.	-	.	Name=LOC102655841;ID=gene-LOC102655841;Dbxref=GeneID:102655841
NC_037650.1	Gnomon	gene	10161378	10163396	.	+	.	Name=LOC102655843;ID=gene-LOC102655843;Dbxref=GeneID:102655843
NC_037650.1	Gnomon	exon	3880197	3883739	.	-	.	ID=exon-XM_006559312.3-11;Dbxref=GeneID:410427%2CGenbank:XM_006559312.3%2CBEEBASE:GB50672;Parent=rna-XM_006559312.3
NC_037650.1	Gnomon	mRNA	4333582	4335732	.	-	.	Name=XM_006559323.3;ID=rna-XM_006559323.3;Dbxref=GeneID:413491%2CGenbank:XM_006559323.3%2CBEEBASE:GB50657;Parent=gene-LOC413491
NC_037650.1	Gnomon	exon	3883884	3884110	.	-	.	ID=exon-XM_006559312.3-10;Dbxref=GeneID:410427%2CGenbank:XM_006559312.3%2CBEEBASE:GB50672;Parent=rna-XM_006559312.3
NC_037650.1	Gnomon	exon	5746225	5747370	.	+	.	ID=exon-XM_016915769.2-11;Dbxref=GeneID:410448%2CGenbank:XM_016915769.2%2CBEEBASE:GB40076;Parent=rna-XM_016915769.2
NC_037650.1	Gnomon	exon	5745979	5746157	.	+	.	ID=exon-XM_016915769.2-10;Dbxref=GeneID:410448%2CGenbank:XM_016915769.2%2CBEEBASE:GB40076;Parent=rna-XM_016915769.2
NC_037650.1	Gnomon	exon	11147776	11147799	.	-	.	ID=exon-XM_006568080.3-13;Dbxref=GeneID:410078%2CGenbank:XM_006568080.3%2CBEEBASE:GB41547;Parent=rna-XM_006568080.3
NC_037650.1	Gnomon	exon	11146785	11146872	.	-	.	ID=exon-XM_006568080.3-14;Dbxref=GeneID:410078%2CGenbank:XM_006568080.3%2CBEEBASE:GB41547;Parent=rna-XM_006568080.3
NC_037650.1	Gnomon	exon	11149053	11149190	.	-	.	ID=exon-XM_006568080.3-11;Dbxref=GeneID:410078%2CGenbank:XM_006568080.3%2CBEEBASE:GB41547;Parent=rna-XM_006568080.3
NC_037650.1	Gnomon	exon	11148718	11148834	.	-	.	ID=exon-XM_006568080.3-12;Dbxref=GeneID:410078%2CGenbank:XM_006568080.3%2CBEEBASE:GB41547;Parent=rna-XM_006568080.3
NC_037650.1	Gnomon	exon	11146218	11146444	.	-	.	ID=exon-XM_006568080.3-15;Dbxref=GeneID:410078%2CGenbank:XM_006568080.3%2CBEEBASE:GB41547;Parent=rna-XM_006568080.3
NC_037650.1	Gnomon	exon	11144341	11145842	.	-	.	ID=exon-XM_006568080.3-16;Dbxref=GeneID:410078%2CGenbank:XM_006568080.3%2CBEEBASE:GB41547;Parent=rna-XM_006568080.3
NC_037650.1	Gnomon	exon	11149473	11149730	.	-	.	ID=exon-XM_006568080.3-10;Dbxref=GeneID:410078%2CGenbank:XM_006568080.3%2CBEEBASE:GB41547;Parent=rna-XM_006568080.3
NC_037650.1	BestRefSeq	exon	4783412	4783904	.	+	.	ID=exon-NM_001171108.1-6;Dbxref=GeneID:410435%2CGenbank:NM_001171108.1%2CBEEBASE:GB48005;Parent=rna-NM_001171108.1
NC_037650.1	BestRefSeq	exon	4782555	4782710	.	+	.	ID=exon-NM_001171108.1-4;Dbxref=GeneID:410435%2CGenbank:NM_001171108.1%2CBEEBASE:GB48005;Parent=rna-NM_001171108.1
NC_037650.1	BestRefSeq	exon	4782941	4783101	.	+	.	ID=exon-NM_001171108.1-5;Dbxref=GeneID:410435%2CGenbank:NM_001171108.1%2CBEEBASE:GB48005;Parent=rna-NM_001171108.1
NC_037650.1	BestRefSeq	exon	4763105	4763238	.	+	.	ID=exon-NM_001171108.1-2;Dbxref=GeneID:410435%2CGenbank:NM_001171108.1%2CBEEBASE:GB48005;Parent=rna-NM_001171108.1
NC_037650.1	BestRefSeq	exon	4781682	4781825	.	+	.	ID=exon-NM_001171108.1-3;Dbxref=GeneID:410435%2CGenbank:NM_001171108.1%2CBEEBASE:GB48005;Parent=rna-NM_001171108.1
NC_037650.1	BestRefSeq	exon	4753966	4754086	.	+	.	ID=exon-NM_001171108.1-1;Dbxref=GeneID:410435%2CGenbank:NM_001171108.1%2CBEEBASE:GB48005;Parent=rna-NM_001171108.1
NC_037650.1	Gnomon	mRNA	6616187	6620976	.	+	.	Name=XM_016915810.2;ID=rna-XM_016915810.2;Dbxref=GeneID:726759%2CGenbank:XM_016915810.2%2CBEEBASE:GB40100;Parent=gene-LOC726759
NC_037650.1	Gnomon	exon	7255178	7255290	.	-	.	ID=exon-XM_397038.7-10;Dbxref=GeneID:413596%2CGenbank:XM_397038.7%2CBEEBASE:GB53865;Parent=rna-XM_397038.7
NC_037650.1	Gnomon	exon	7254884	7255091	.	-	.	ID=exon-XM_397038.7-11;Dbxref=GeneID:413596%2CGenbank:XM_397038.7%2CBEEBASE:GB53865;Parent=rna-XM_397038.7
NC_037650.1	Gnomon	exon	7252933	7254804	.	-	.	ID=exon-XM_397038.7-12;Dbxref=GeneID:413596%2CGenbank:XM_397038.7%2CBEEBASE:GB53865;Parent=rna-XM_397038.7
NC_037650.1	Gnomon	mRNA	4561828	4565118	.	+	.	Name=XM_391965.7;ID=rna-XM_391965.7;Dbxref=GeneID:408418%2CGenbank:XM_391965.7%2CBEEBASE:GB47998;Parent=gene-LOC408418
NC_037650.1	Gnomon	exon	5292251	5298040	.	-	.	ID=exon-XM_026444542.1-17;Dbxref=GeneID:408423%2CGenbank:XM_026444542.1%2CBEEBASE:GB40150;Parent=rna-XM_026444542.1
NC_037650.1	Gnomon	exon	5307259	5307360	.	-	.	ID=exon-XM_026444542.1-13;Dbxref=GeneID:408423%2CGenbank:XM_026444542.1%2CBEEBASE:GB40150;Parent=rna-XM_026444542.1
NC_037650.1	Gnomon	exon	5823291	5823531	.	-	.	ID=exon-XR_003306005.1-5;Dbxref=GeneID:102654051%2CGenbank:XR_003306005.1;Parent=rna-XR_003306005.1
NC_037650.1	Gnomon	exon	5304740	5304870	.	-	.	ID=exon-XM_026444542.1-14;Dbxref=GeneID:408423%2CGenbank:XM_026444542.1%2CBEEBASE:GB40150;Parent=rna-XM_026444542.1
NC_037650.1	Gnomon	exon	5822976	5823208	.	-	.	ID=exon-XR_003306005.1-6;Dbxref=GeneID:102654051%2CGenbank:XR_003306005.1;Parent=rna-XR_003306005.1
NC_037650.1	Gnomon	exon	5298899	5298974	.	-	.	ID=exon-XM_026444542.1-15;Dbxref=GeneID:408423%2CGenbank:XM_026444542.1%2CBEEBASE:GB40150;Parent=rna-XM_026444542.1
NC_037650.1	Gnomon	exon	5298621	5298724	.	-	.	ID=exon-XM_026444542.1-16;Dbxref=GeneID:408423%2CGenbank:XM_026444542.1%2CBEEBASE:GB40150;Parent=rna-XM_026444542.1
NC_037650.1	Gnomon	exon	5310218	5310530	.	-	.	ID=exon-XM_026444542.1-10;Dbxref=GeneID:408423%2CGenbank:XM_026444542.1%2CBEEBASE:GB40150;Parent=rna-XM_026444542.1
NC_037650.1	Gnomon	exon	5309081	5309125	.	-	.	ID=exon-XM_026444542.1-11;Dbxref=GeneID:408423%2CGenbank:XM_026444542.1%2CBEEBASE:GB40150;Parent=rna-XM_026444542.1
NC_037650.1	Gnomon	gene	6696753	6716984	.	-	.	Name=LOC100577222;ID=gene-LOC100577222;Dbxref=BEEBASE:GB40110%2CGeneID:100577222
NC_037650.1	Gnomon	exon	5307557	5307633	.	-	.	ID=exon-XM_026444542.1-12;Dbxref=GeneID:408423%2CGenbank:XM_026444542.1%2CBEEBASE:GB40150;Parent=rna-XM_026444542.1
NC_037650.1	Gnomon	exon	2899911	2902464	.	-	.	ID=exon-XM_016915708.2-10;Dbxref=GeneID:726790%2CGenbank:XM_016915708.2%2CBEEBASE:GB54723;Parent=rna-XM_016915708.2
NC_037650.1	Gnomon	exon	5902664	5903122	.	-	.	ID=exon-XR_003306005.1-1;Dbxref=GeneID:102654051%2CGenbank:XR_003306005.1;Parent=rna-XR_003306005.1
NC_037650.1	Gnomon	exon	5864578	5865213	.	-	.	ID=exon-XR_003306005.1-2;Dbxref=GeneID:102654051%2CGenbank:XR_003306005.1;Parent=rna-XR_003306005.1
NC_037650.1	Gnomon	exon	5854436	5863904	.	-	.	ID=exon-XR_003306005.1-3;Dbxref=GeneID:102654051%2CGenbank:XR_003306005.1;Parent=rna-XR_003306005.1
NC_037650.1	Gnomon	exon	5826790	5827316	.	-	.	ID=exon-XR_003306005.1-4;Dbxref=GeneID:102654051%2CGenbank:XR_003306005.1;Parent=rna-XR_003306005.1
NC_037650.1	Gnomon	mRNA	10949823	10956414	.	-	.	Name=XM_006568047.3;ID=rna-XM_006568047.3;Dbxref=GeneID:409736%2CGenbank:XM_006568047.3%2CBEEBASE:GB40278;Parent=gene-LOC409736
NC_037650.1	Gnomon	CDS	3797169	3797180	.	-	0	Name=XP_006558546.1;ID=cds-XP_006558546.1;Dbxref=GeneID:410422%2CGenbank:XP_006558546.1%2CBEEBASE:GB48252;Parent=rna-XM_006558483.3
NC_037650.1	Gnomon	CDS	3796937	3797097	.	-	0	Name=XP_006558546.1;ID=cds-XP_006558546.1;Dbxref=GeneID:410422%2CGenbank:XP_006558546.1%2CBEEBASE:GB48252;Parent=rna-XM_006558483.3
NC_037650.1	Gnomon	CDS	3796738	3796855	.	-	0	Name=XP_006558546.1;ID=cds-XP_006558546.1;Dbxref=GeneID:410422%2CGenbank:XP_006558546.1%2CBEEBASE:GB48252;Parent=rna-XM_006558483.3
NC_037650.1	Gnomon	CDS	3796568	3796677	.	-	0	Name=XP_006558546.1;ID=cds-XP_006558546.1;Dbxref=GeneID:410422%2CGenbank:XP_006558546.1%2CBEEBASE:GB48252;Parent=rna-XM_006558483.3
NC_037650.1	Gnomon	CDS	3796420	3796495	.	-	0	Name=XP_006558546.1;ID=cds-XP_006558546.1;Dbxref=GeneID:410422%2CGenbank:XP_006558546.1%2CBEEBASE:GB48252;Parent=rna-XM_006558483.3
NC_037650.1	Gnomon	mRNA	5752773	5759779	.	+	.	Name=XM_001121814.5;ID=rna-XM_001121814.5;Dbxref=GeneID:726040%2CGenbank:XM_001121814.5%2CBEEBASE:GB40077;Parent=gene-LOC726040
NC_037650.1	Gnomon	exon	4509947	4510215	.	-	.	ID=exon-XM_006560082.3-2;Dbxref=GeneID:724205%2CGenbank:XM_006560082.3%2CBEEBASE:GB48010;Parent=rna-XM_006560082.3
NC_037650.1	Gnomon	exon	4505762	4509873	.	-	.	ID=exon-XM_006560082.3-3;Dbxref=GeneID:724205%2CGenbank:XM_006560082.3%2CBEEBASE:GB48010;Parent=rna-XM_006560082.3
NC_037650.1	Gnomon	exon	4510291	4511062	.	-	.	ID=exon-XM_006560082.3-1;Dbxref=GeneID:724205%2CGenbank:XM_006560082.3%2CBEEBASE:GB48010;Parent=rna-XM_006560082.3
NC_037650.1	BestRefSeq	CDS	7491246	7491816	.	-	0	Name=NP_001011623.1;ID=cds-NP_001011623.1;Dbxref=GeneID:406150%2CGenbank:NP_001011623.1%2CBEEBASE:GB53857;Note=The RefSeq protein has 3 substitutions compared to this genomic sequence;Parent=rna-NM_001011623.1
NC_037650.1	BestRefSeq	CDS	7425196	7425338	.	-	0	Name=NP_001011623.1;ID=cds-NP_001011623.1;Dbxref=GeneID:406150%2CGenbank:NP_001011623.1%2CBEEBASE:GB53857;Note=The RefSeq protein has 3 substitutions compared to this genomic sequence;Parent=rna-NM_001011623.1
NC_037650.1	BestRefSeq	CDS	7409567	7409737	.	-	0	Name=NP_001011623.1;ID=cds-NP_001011623.1;Dbxref=GeneID:406150%2CGenbank:NP_001011623.1%2CBEEBASE:GB53857;Note=The RefSeq protein has 3 substitutions compared to this genomic sequence;Parent=rna-NM_001011623.1
NC_037650.1	BestRefSeq	CDS	7400881	7401025	.	-	0	Name=NP_001011623.1;ID=cds-NP_001011623.1;Dbxref=GeneID:406150%2CGenbank:NP_001011623.1%2CBEEBASE:GB53857;Note=The RefSeq protein has 3 substitutions compared to this genomic sequence;Parent=rna-NM_001011623.1
NC_037650.1	BestRefSeq	CDS	7396767	7397018	.	-	0	Name=NP_001011623.1;ID=cds-NP_001011623.1;Dbxref=GeneID:406150%2CGenbank:NP_001011623.1%2CBEEBASE:GB53857;Note=The RefSeq protein has 3 substitutions compared to this genomic sequence;Parent=rna-NM_001011623.1
NC_037650.1	BestRefSeq	CDS	7396223	7396397	.	-	0	Name=NP_001011623.1;ID=cds-NP_001011623.1;Dbxref=GeneID:406150%2CGenbank:NP_001011623.1%2CBEEBASE:GB53857;Note=The RefSeq protein has 3 substitutions compared to this genomic sequence;Parent=rna-NM_001011623.1
NC_037650.1	BestRefSeq	CDS	7396015	7396121	.	-	0	Name=NP_001011623.1;ID=cds-NP_001011623.1;Dbxref=GeneID:406150%2CGenbank:NP_001011623.1%2CBEEBASE:GB53857;Note=The RefSeq protein has 3 substitutions compared to this genomic sequence;Parent=rna-NM_001011623.1
NC_037650.1	BestRefSeq	CDS	7395566	7395715	.	-	0	Name=NP_001011623.1;ID=cds-NP_001011623.1;Dbxref=GeneID:406150%2CGenbank:NP_001011623.1%2CBEEBASE:GB53857;Note=The RefSeq protein has 3 substitutions compared to this genomic sequence;Parent=rna-NM_001011623.1
NC_037650.1	BestRefSeq	CDS	7395313	7395446	.	-	0	Name=NP_001011623.1;ID=cds-NP_001011623.1;Dbxref=GeneID:406150%2CGenbank:NP_001011623.1%2CBEEBASE:GB53857;Note=The RefSeq protein has 3 substitutions compared to this genomic sequence;Parent=rna-NM_001011623.1
NC_037650.1	BestRefSeq	CDS	7394733	7394891	.	-	0	Name=NP_001011623.1;ID=cds-NP_001011623.1;Dbxref=GeneID:406150%2CGenbank:NP_001011623.1%2CBEEBASE:GB53857;Note=The RefSeq protein has 3 substitutions compared to this genomic sequence;Parent=rna-NM_001011623.1
NC_037650.1	BestRefSeq	CDS	7392822	7392988	.	-	0	Name=NP_001011623.1;ID=cds-NP_001011623.1;Dbxref=GeneID:406150%2CGenbank:NP_001011623.1%2CBEEBASE:GB53857;Note=The RefSeq protein has 3 substitutions compared to this genomic sequence;Parent=rna-NM_001011623.1
NC_037650.1	BestRefSeq	CDS	7391719	7392095	.	-	0	Name=NP_001011623.1;ID=cds-NP_001011623.1;Dbxref=GeneID:406150%2CGenbank:NP_001011623.1%2CBEEBASE:GB53857;Note=The RefSeq protein has 3 substitutions compared to this genomic sequence;Parent=rna-NM_001011623.1
NC_037650.1	BestRefSeq	CDS	7389865	7390016	.	-	0	Name=NP_001011623.1;ID=cds-NP_001011623.1;Dbxref=GeneID:406150%2CGenbank:NP_001011623.1%2CBEEBASE:GB53857;Note=The RefSeq protein has 3 substitutions compared to this genomic sequence;Parent=rna-NM_001011623.1
NC_037650.1	BestRefSeq	CDS	7389568	7389775	.	-	0	Name=NP_001011623.1;ID=cds-NP_001011623.1;Dbxref=GeneID:406150%2CGenbank:NP_001011623.1%2CBEEBASE:GB53857;Note=The RefSeq protein has 3 substitutions compared to this genomic sequence;Parent=rna-NM_001011623.1
NC_037650.1	BestRefSeq	CDS	7388570	7388781	.	-	0	Name=NP_001011623.1;ID=cds-NP_001011623.1;Dbxref=GeneID:406150%2CGenbank:NP_001011623.1%2CBEEBASE:GB53857;Note=The RefSeq protein has 3 substitutions compared to this genomic sequence;Parent=rna-NM_001011623.1
NC_037650.1	Gnomon	exon	715410	715607	.	+	.	ID=exon-XM_026444619.1-3;Dbxref=GeneID:551189%2CGenbank:XM_026444619.1%2CBEEBASE:GB52653;Parent=rna-XM_026444619.1
NC_037650.1	Gnomon	exon	716807	716974	.	+	.	ID=exon-XM_026444619.1-4;Dbxref=GeneID:551189%2CGenbank:XM_026444619.1%2CBEEBASE:GB52653;Parent=rna-XM_026444619.1
NC_037650.1	Gnomon	exon	717117	717329	.	+	.	ID=exon-XM_026444619.1-5;Dbxref=GeneID:551189%2CGenbank:XM_026444619.1%2CBEEBASE:GB52653;Parent=rna-XM_026444619.1
NC_037650.1	Gnomon	exon	717415	717712	.	+	.	ID=exon-XM_026444619.1-6;Dbxref=GeneID:551189%2CGenbank:XM_026444619.1%2CBEEBASE:GB52653;Parent=rna-XM_026444619.1
NC_037650.1	Gnomon	CDS	5378412	5378534	.	-	0	Name=XP_026300335.1;ID=cds-XP_026300335.1;Dbxref=GeneID:408423%2CGenbank:XP_026300335.1%2CBEEBASE:GB40150;Parent=rna-XM_026444550.1
NC_037650.1	Gnomon	CDS	5316181	5316786	.	-	0	Name=XP_026300335.1;ID=cds-XP_026300335.1;Dbxref=GeneID:408423%2CGenbank:XP_026300335.1%2CBEEBASE:GB40150;Parent=rna-XM_026444550.1
NC_037650.1	Gnomon	CDS	5315830	5315892	.	-	0	Name=XP_026300335.1;ID=cds-XP_026300335.1;Dbxref=GeneID:408423%2CGenbank:XP_026300335.1%2CBEEBASE:GB40150;Parent=rna-XM_026444550.1
NC_037650.1	Gnomon	CDS	5314031	5314280	.	-	0	Name=XP_026300335.1;ID=cds-XP_026300335.1;Dbxref=GeneID:408423%2CGenbank:XP_026300335.1%2CBEEBASE:GB40150;Parent=rna-XM_026444550.1
NC_037650.1	Gnomon	CDS	5313335	5313439	.	-	0	Name=XP_026300335.1;ID=cds-XP_026300335.1;Dbxref=GeneID:408423%2CGenbank:XP_026300335.1%2CBEEBASE:GB40150;Parent=rna-XM_026444550.1
NC_037650.1	Gnomon	CDS	5312951	5313125	.	-	0	Name=XP_026300335.1;ID=cds-XP_026300335.1;Dbxref=GeneID:408423%2CGenbank:XP_026300335.1%2CBEEBASE:GB40150;Parent=rna-XM_026444550.1
NC_037650.1	Gnomon	CDS	5311617	5311803	.	-	0	Name=XP_026300335.1;ID=cds-XP_026300335.1;Dbxref=GeneID:408423%2CGenbank:XP_026300335.1%2CBEEBASE:GB40150;Parent=rna-XM_026444550.1
NC_037650.1	Gnomon	CDS	5310218	5310530	.	-	0	Name=XP_026300335.1;ID=cds-XP_026300335.1;Dbxref=GeneID:408423%2CGenbank:XP_026300335.1%2CBEEBASE:GB40150;Parent=rna-XM_026444550.1
NC_037650.1	Gnomon	CDS	5309725	5309793	.	-	0	Name=XP_026300335.1;ID=cds-XP_026300335.1;Dbxref=GeneID:408423%2CGenbank:XP_026300335.1%2CBEEBASE:GB40150;Parent=rna-XM_026444550.1
NC_037650.1	Gnomon	CDS	5307557	5307633	.	-	0	Name=XP_026300335.1;ID=cds-XP_026300335.1;Dbxref=GeneID:408423%2CGenbank:XP_026300335.1%2CBEEBASE:GB40150;Parent=rna-XM_026444550.1
NC_037650.1	Gnomon	CDS	5307259	5307360	.	-	0	Name=XP_026300335.1;ID=cds-XP_026300335.1;Dbxref=GeneID:408423%2CGenbank:XP_026300335.1%2CBEEBASE:GB40150;Parent=rna-XM_026444550.1
NC_037650.1	Gnomon	CDS	5302076	5302251	.	-	0	Name=XP_026300335.1;ID=cds-XP_026300335.1;Dbxref=GeneID:408423%2CGenbank:XP_026300335.1%2CBEEBASE:GB40150;Parent=rna-XM_026444550.1
NC_037650.1	Gnomon	CDS	5298899	5298974	.	-	0	Name=XP_026300335.1;ID=cds-XP_026300335.1;Dbxref=GeneID:408423%2CGenbank:XP_026300335.1%2CBEEBASE:GB40150;Parent=rna-XM_026444550.1
NC_037650.1	Gnomon	CDS	5298621	5298733	.	-	0	Name=XP_026300335.1;ID=cds-XP_026300335.1;Dbxref=GeneID:408423%2CGenbank:XP_026300335.1%2CBEEBASE:GB40150;Parent=rna-XM_026444550.1
NC_037650.1	Gnomon	CDS	5297791	5298040	.	-	0	Name=XP_026300335.1;ID=cds-XP_026300335.1;Dbxref=GeneID:408423%2CGenbank:XP_026300335.1%2CBEEBASE:GB40150;Parent=rna-XM_026444550.1
NC_037650.1	Gnomon	exon	5298621	5298733	.	-	.	ID=exon-XM_026444549.1-18;Dbxref=GeneID:408423%2CGenbank:XM_026444549.1%2CBEEBASE:GB40150;Parent=rna-XM_026444549.1
NC_037650.1	Gnomon	exon	5292251	5298040	.	-	.	ID=exon-XM_026444549.1-19;Dbxref=GeneID:408423%2CGenbank:XM_026444549.1%2CBEEBASE:GB40150;Parent=rna-XM_026444549.1
NC_037650.1	Gnomon	exon	5302076	5302251	.	-	.	ID=exon-XM_026444549.1-16;Dbxref=GeneID:408423%2CGenbank:XM_026444549.1%2CBEEBASE:GB40150;Parent=rna-XM_026444549.1
NC_037650.1	Gnomon	exon	5298899	5298974	.	-	.	ID=exon-XM_026444549.1-17;Dbxref=GeneID:408423%2CGenbank:XM_026444549.1%2CBEEBASE:GB40150;Parent=rna-XM_026444549.1
NC_037650.1	Gnomon	exon	5307557	5307633	.	-	.	ID=exon-XM_026444549.1-14;Dbxref=GeneID:408423%2CGenbank:XM_026444549.1%2CBEEBASE:GB40150;Parent=rna-XM_026444549.1
NC_037650.1	Gnomon	exon	5307259	5307360	.	-	.	ID=exon-XM_026444549.1-15;Dbxref=GeneID:408423%2CGenbank:XM_026444549.1%2CBEEBASE:GB40150;Parent=rna-XM_026444549.1
NC_037650.1	Gnomon	exon	714439	714463	.	+	.	ID=exon-XM_026444619.1-1;Dbxref=GeneID:551189%2CGenbank:XM_026444619.1%2CBEEBASE:GB52653;Parent=rna-XM_026444619.1
NC_037650.1	Gnomon	exon	5310218	5310530	.	-	.	ID=exon-XM_026444549.1-12;Dbxref=GeneID:408423%2CGenbank:XM_026444549.1%2CBEEBASE:GB40150;Parent=rna-XM_026444549.1
NC_037650.1	Gnomon	exon	715068	715208	.	+	.	ID=exon-XM_026444619.1-2;Dbxref=GeneID:551189%2CGenbank:XM_026444619.1%2CBEEBASE:GB52653;Parent=rna-XM_026444619.1
NC_037650.1	Gnomon	exon	5309725	5309793	.	-	.	ID=exon-XM_026444549.1-13;Dbxref=GeneID:408423%2CGenbank:XM_026444549.1%2CBEEBASE:GB40150;Parent=rna-XM_026444549.1
NC_037650.1	Gnomon	CDS	8755133	8755188	.	-	0	Name=XP_001121375.2;ID=cds-XP_001121375.2;Dbxref=GeneID:725542%2CGenbank:XP_001121375.2%2CBEEBASE:GB47767;Parent=rna-XM_001121375.5
NC_037650.1	Gnomon	CDS	8754934	8755049	.	-	0	Name=XP_001121375.2;ID=cds-XP_001121375.2;Dbxref=GeneID:725542%2CGenbank:XP_001121375.2%2CBEEBASE:GB47767;Parent=rna-XM_001121375.5
NC_037650.1	Gnomon	CDS	8753110	8753229	.	-	0	Name=XP_001121375.2;ID=cds-XP_001121375.2;Dbxref=GeneID:725542%2CGenbank:XP_001121375.2%2CBEEBASE:GB47767;Parent=rna-XM_001121375.5
NC_037650.1	Gnomon	CDS	8752803	8753017	.	-	0	Name=XP_001121375.2;ID=cds-XP_001121375.2;Dbxref=GeneID:725542%2CGenbank:XP_001121375.2%2CBEEBASE:GB47767;Parent=rna-XM_001121375.5
NC_037650.1	Gnomon	CDS	8752317	8752490	.	-	0	Name=XP_001121375.2;ID=cds-XP_001121375.2;Dbxref=GeneID:725542%2CGenbank:XP_001121375.2%2CBEEBASE:GB47767;Parent=rna-XM_001121375.5
NC_037650.1	Gnomon	CDS	8751496	8751669	.	-	0	Name=XP_001121375.2;ID=cds-XP_001121375.2;Dbxref=GeneID:725542%2CGenbank:XP_001121375.2%2CBEEBASE:GB47767;Parent=rna-XM_001121375.5
NC_037650.1	Gnomon	CDS	8750588	8750834	.	-	0	Name=XP_001121375.2;ID=cds-XP_001121375.2;Dbxref=GeneID:725542%2CGenbank:XP_001121375.2%2CBEEBASE:GB47767;Parent=rna-XM_001121375.5
NC_037650.1	Gnomon	CDS	8749195	8749355	.	-	0	Name=XP_001121375.2;ID=cds-XP_001121375.2;Dbxref=GeneID:725542%2CGenbank:XP_001121375.2%2CBEEBASE:GB47767;Parent=rna-XM_001121375.5
NC_037650.1	Gnomon	exon	5312951	5313125	.	-	.	ID=exon-XM_026444549.1-10;Dbxref=GeneID:408423%2CGenbank:XM_026444549.1%2CBEEBASE:GB40150;Parent=rna-XM_026444549.1
NC_037650.1	Gnomon	exon	5311617	5311803	.	-	.	ID=exon-XM_026444549.1-11;Dbxref=GeneID:408423%2CGenbank:XM_026444549.1%2CBEEBASE:GB40150;Parent=rna-XM_026444549.1
NC_037650.1	Gnomon	CDS	3341988	3342070	.	+	0	Name=XP_026300575.1;ID=cds-XP_026300575.1;Dbxref=GeneID:107965398%2CGenbank:XP_026300575.1;Parent=rna-XM_026444790.1
NC_037650.1	Gnomon	CDS	3345500	3345776	.	+	0	Name=XP_026300575.1;ID=cds-XP_026300575.1;Dbxref=GeneID:107965398%2CGenbank:XP_026300575.1;Parent=rna-XM_026444790.1
NC_037650.1	BestRefSeq	exon	5297613	5298040	.	-	.	ID=exon-NM_001104949.1-14;Dbxref=GeneID:408423%2CGenbank:NM_001104949.1%2CBEEBASE:GB40150;Note=The RefSeq transcript has 8 substitutions%2C 3 non-frameshifting indels compared to this genomic sequence;Parent=rna-NM_001104949.1
NC_037650.1	BestRefSeq	exon	5298899	5298974	.	-	.	ID=exon-NM_001104949.1-12;Dbxref=GeneID:408423%2CGenbank:NM_001104949.1%2CBEEBASE:GB40150;Note=The RefSeq transcript has 8 substitutions%2C 3 non-frameshifting indels compared to this genomic sequence;Parent=rna-NM_001104949.1
NC_037650.1	BestRefSeq	exon	5298621	5298724	.	-	.	ID=exon-NM_001104949.1-13;Dbxref=GeneID:408423%2CGenbank:NM_001104949.1%2CBEEBASE:GB40150;Note=The RefSeq transcript has 8 substitutions%2C 3 non-frameshifting indels compared to this genomic sequence;Parent=rna-NM_001104949.1
NC_037650.1	BestRefSeq	exon	5307259	5307360	.	-	.	ID=exon-NM_001104949.1-10;Dbxref=GeneID:408423%2CGenbank:NM_001104949.1%2CBEEBASE:GB40150;Note=The RefSeq transcript has 8 substitutions%2C 3 non-frameshifting indels compared to this genomic sequence;Parent=rna-NM_001104949.1
NC_037650.1	BestRefSeq	exon	5304740	5304870	.	-	.	ID=exon-NM_001104949.1-11;Dbxref=GeneID:408423%2CGenbank:NM_001104949.1%2CBEEBASE:GB40150;Note=The RefSeq transcript has 8 substitutions%2C 3 non-frameshifting indels compared to this genomic sequence;Parent=rna-NM_001104949.1
NC_037650.1	Gnomon	mRNA	6245221	6317189	.	+	.	Name=XM_026444589.1;ID=rna-XM_026444589.1;Dbxref=GeneID:408430%2CGenbank:XM_026444589.1%2CBEEBASE:GB40089;Parent=gene-LOC408430
NC_037650.1	Gnomon	exon	3985689	3985828	.	+	.	ID=exon-XM_016915748.2-14;Dbxref=GeneID:726093%2CGenbank:XM_016915748.2%2CBEEBASE:GB50683;Parent=rna-XM_016915748.2
NC_037650.1	Gnomon	exon	3983156	3983463	.	+	.	ID=exon-XM_016915748.2-10;Dbxref=GeneID:726093%2CGenbank:XM_016915748.2%2CBEEBASE:GB50683;Parent=rna-XM_016915748.2
NC_037650.1	Gnomon	exon	3983729	3983865	.	+	.	ID=exon-XM_016915748.2-11;Dbxref=GeneID:726093%2CGenbank:XM_016915748.2%2CBEEBASE:GB50683;Parent=rna-XM_016915748.2
NC_037650.1	Gnomon	exon	3983948	3984074	.	+	.	ID=exon-XM_016915748.2-12;Dbxref=GeneID:726093%2CGenbank:XM_016915748.2%2CBEEBASE:GB50683;Parent=rna-XM_016915748.2
NC_037650.1	Gnomon	exon	3984171	3985503	.	+	.	ID=exon-XM_016915748.2-13;Dbxref=GeneID:726093%2CGenbank:XM_016915748.2%2CBEEBASE:GB50683;Parent=rna-XM_016915748.2
NC_037650.1	Gnomon	exon	7872871	7874979	.	-	.	ID=exon-XM_026444806.1-1;Dbxref=GeneID:408435%2CGenbank:XM_026444806.1%2CBEEBASE:GB47788;Parent=rna-XM_026444806.1
NC_037650.1	Gnomon	exon	7857274	7857569	.	-	.	ID=exon-XM_026444806.1-2;Dbxref=GeneID:408435%2CGenbank:XM_026444806.1%2CBEEBASE:GB47788;Parent=rna-XM_026444806.1
NC_037650.1	Gnomon	exon	7698289	7698508	.	-	.	ID=exon-XM_026444806.1-9;Dbxref=GeneID:408435%2CGenbank:XM_026444806.1%2CBEEBASE:GB47788;Parent=rna-XM_026444806.1
NC_037650.1	Gnomon	exon	7700116	7700289	.	-	.	ID=exon-XM_026444806.1-7;Dbxref=GeneID:408435%2CGenbank:XM_026444806.1%2CBEEBASE:GB47788;Parent=rna-XM_026444806.1
NC_037650.1	Gnomon	exon	7699555	7699808	.	-	.	ID=exon-XM_026444806.1-8;Dbxref=GeneID:408435%2CGenbank:XM_026444806.1%2CBEEBASE:GB47788;Parent=rna-XM_026444806.1
NC_037650.1	Gnomon	exon	7705356	7705514	.	-	.	ID=exon-XM_026444806.1-5;Dbxref=GeneID:408435%2CGenbank:XM_026444806.1%2CBEEBASE:GB47788;Parent=rna-XM_026444806.1
NC_037650.1	Gnomon	exon	7704455	7704646	.	-	.	ID=exon-XM_026444806.1-6;Dbxref=GeneID:408435%2CGenbank:XM_026444806.1%2CBEEBASE:GB47788;Parent=rna-XM_026444806.1
NC_037650.1	Gnomon	exon	7731692	7731739	.	-	.	ID=exon-XM_026444806.1-3;Dbxref=GeneID:408435%2CGenbank:XM_026444806.1%2CBEEBASE:GB47788;Parent=rna-XM_026444806.1
NC_037650.1	Gnomon	mRNA	4566319	4607029	.	+	.	Name=XM_026444839.1;ID=rna-XM_026444839.1;Dbxref=GeneID:724592%2CGenbank:XM_026444839.1%2CBEEBASE:GB48002;Parent=gene-LOC724592
NC_037650.1	Gnomon	exon	7705841	7706015	.	-	.	ID=exon-XM_026444806.1-4;Dbxref=GeneID:408435%2CGenbank:XM_026444806.1%2CBEEBASE:GB47788;Parent=rna-XM_026444806.1
NC_037650.1	Gnomon	lnc_RNA	783579	785270	.	-	.	Name=XR_003305935.1;ID=rna-XR_003305935.1;Dbxref=GeneID:113219186%2CGenbank:XR_003305935.1;Parent=gene-LOC113219186
NC_037650.1	Gnomon	exon	8717949	8718089	.	+	.	ID=exon-XM_026444855.1-14;Dbxref=GeneID:551249%2CGenbank:XM_026444855.1%2CBEEBASE:GB47806;Parent=rna-XM_026444855.1
NC_037650.1	Gnomon	exon	8718161	8718365	.	+	.	ID=exon-XM_026444855.1-15;Dbxref=GeneID:551249%2CGenbank:XM_026444855.1%2CBEEBASE:GB47806;Parent=rna-XM_026444855.1
NC_037650.1	Gnomon	exon	8718508	8718656	.	+	.	ID=exon-XM_026444855.1-16;Dbxref=GeneID:551249%2CGenbank:XM_026444855.1%2CBEEBASE:GB47806;Parent=rna-XM_026444855.1
NC_037650.1	Gnomon	exon	8718739	8718954	.	+	.	ID=exon-XM_026444855.1-17;Dbxref=GeneID:551249%2CGenbank:XM_026444855.1%2CBEEBASE:GB47806;Parent=rna-XM_026444855.1
NC_037650.1	Gnomon	exon	8714516	8714630	.	+	.	ID=exon-XM_026444855.1-10;Dbxref=GeneID:551249%2CGenbank:XM_026444855.1%2CBEEBASE:GB47806;Parent=rna-XM_026444855.1
NC_037650.1	Gnomon	exon	8715145	8715246	.	+	.	ID=exon-XM_026444855.1-11;Dbxref=GeneID:551249%2CGenbank:XM_026444855.1%2CBEEBASE:GB47806;Parent=rna-XM_026444855.1
NC_037650.1	Gnomon	exon	8717607	8717663	.	+	.	ID=exon-XM_026444855.1-12;Dbxref=GeneID:551249%2CGenbank:XM_026444855.1%2CBEEBASE:GB47806;Parent=rna-XM_026444855.1
NC_037650.1	Gnomon	exon	8717748	8717875	.	+	.	ID=exon-XM_026444855.1-13;Dbxref=GeneID:551249%2CGenbank:XM_026444855.1%2CBEEBASE:GB47806;Parent=rna-XM_026444855.1
NC_037650.1	Gnomon	exon	8719043	8719144	.	+	.	ID=exon-XM_026444855.1-18;Dbxref=GeneID:551249%2CGenbank:XM_026444855.1%2CBEEBASE:GB47806;Parent=rna-XM_026444855.1
NC_037650.1	Gnomon	exon	8719226	8719657	.	+	.	ID=exon-XM_026444855.1-19;Dbxref=GeneID:551249%2CGenbank:XM_026444855.1%2CBEEBASE:GB47806;Parent=rna-XM_026444855.1
NC_037650.1	Gnomon	CDS	7293765	7293919	.	+	0	Name=XP_006562815.1;ID=cds-XP_006562815.1;Dbxref=GeneID:413594%2CGenbank:XP_006562815.1%2CBEEBASE:GB53847;Parent=rna-XM_006562752.3
NC_037650.1	Gnomon	CDS	7297897	7298069	.	+	0	Name=XP_006562815.1;ID=cds-XP_006562815.1;Dbxref=GeneID:413594%2CGenbank:XP_006562815.1%2CBEEBASE:GB53847;Parent=rna-XM_006562752.3
NC_037650.1	Gnomon	CDS	7298940	7299107	.	+	0	Name=XP_006562815.1;ID=cds-XP_006562815.1;Dbxref=GeneID:413594%2CGenbank:XP_006562815.1%2CBEEBASE:GB53847;Parent=rna-XM_006562752.3
NC_037650.1	Gnomon	CDS	7299665	7299851	.	+	0	Name=XP_006562815.1;ID=cds-XP_006562815.1;Dbxref=GeneID:413594%2CGenbank:XP_006562815.1%2CBEEBASE:GB53847;Parent=rna-XM_006562752.3
NC_037650.1	Gnomon	CDS	7299960	7300158	.	+	0	Name=XP_006562815.1;ID=cds-XP_006562815.1;Dbxref=GeneID:413594%2CGenbank:XP_006562815.1%2CBEEBASE:GB53847;Parent=rna-XM_006562752.3
NC_037650.1	Gnomon	CDS	7300290	7300440	.	+	0	Name=XP_006562815.1;ID=cds-XP_006562815.1;Dbxref=GeneID:413594%2CGenbank:XP_006562815.1%2CBEEBASE:GB53847;Parent=rna-XM_006562752.3
NC_037650.1	Gnomon	CDS	7300515	7300684	.	+	0	Name=XP_006562815.1;ID=cds-XP_006562815.1;Dbxref=GeneID:413594%2CGenbank:XP_006562815.1%2CBEEBASE:GB53847;Parent=rna-XM_006562752.3
NC_037650.1	Gnomon	exon	2524744	2524899	.	-	.	ID=exon-XM_016915819.2-6;Dbxref=GeneID:408398%2CGenbank:XM_016915819.2%2CBEEBASE:GB54743;Parent=rna-XM_016915819.2
NC_037650.1	Gnomon	exon	2524485	2524659	.	-	.	ID=exon-XM_016915819.2-7;Dbxref=GeneID:408398%2CGenbank:XM_016915819.2%2CBEEBASE:GB54743;Parent=rna-XM_016915819.2
NC_037650.1	Gnomon	exon	2525368	2525570	.	-	.	ID=exon-XM_016915819.2-4;Dbxref=GeneID:408398%2CGenbank:XM_016915819.2%2CBEEBASE:GB54743;Parent=rna-XM_016915819.2
NC_037650.1	Gnomon	exon	2524956	2525262	.	-	.	ID=exon-XM_016915819.2-5;Dbxref=GeneID:408398%2CGenbank:XM_016915819.2%2CBEEBASE:GB54743;Parent=rna-XM_016915819.2
NC_037650.1	Gnomon	exon	2525918	2526274	.	-	.	ID=exon-XM_016915819.2-2;Dbxref=GeneID:408398%2CGenbank:XM_016915819.2%2CBEEBASE:GB54743;Parent=rna-XM_016915819.2
NC_037650.1	Gnomon	exon	2525706	2525854	.	-	.	ID=exon-XM_016915819.2-3;Dbxref=GeneID:408398%2CGenbank:XM_016915819.2%2CBEEBASE:GB54743;Parent=rna-XM_016915819.2
NC_037650.1	Gnomon	exon	2539834	2539984	.	-	.	ID=exon-XM_016915819.2-1;Dbxref=GeneID:408398%2CGenbank:XM_016915819.2%2CBEEBASE:GB54743;Parent=rna-XM_016915819.2
NC_037650.1	Gnomon	exon	2524238	2524429	.	-	.	ID=exon-XM_016915819.2-8;Dbxref=GeneID:408398%2CGenbank:XM_016915819.2%2CBEEBASE:GB54743;Parent=rna-XM_016915819.2
NC_037650.1	Gnomon	CDS	10421534	10421664	.	-	0	Name=XP_001120306.1;ID=cds-XP_001120306.1;Dbxref=GeneID:725099%2CGenbank:XP_001120306.1%2CBEEBASE:GB49902;Parent=rna-XM_001120306.5
NC_037650.1	Gnomon	CDS	10420904	10421024	.	-	0	Name=XP_001120306.1;ID=cds-XP_001120306.1;Dbxref=GeneID:725099%2CGenbank:XP_001120306.1%2CBEEBASE:GB49902;Parent=rna-XM_001120306.5
NC_037650.1	Gnomon	CDS	10420497	10420743	.	-	0	Name=XP_001120306.1;ID=cds-XP_001120306.1;Dbxref=GeneID:725099%2CGenbank:XP_001120306.1%2CBEEBASE:GB49902;Parent=rna-XM_001120306.5
NC_037650.1	Gnomon	CDS	10420042	10420271	.	-	0	Name=XP_001120306.1;ID=cds-XP_001120306.1;Dbxref=GeneID:725099%2CGenbank:XP_001120306.1%2CBEEBASE:GB49902;Parent=rna-XM_001120306.5
NC_037650.1	Gnomon	CDS	10419776	10419928	.	-	0	Name=XP_001120306.1;ID=cds-XP_001120306.1;Dbxref=GeneID:725099%2CGenbank:XP_001120306.1%2CBEEBASE:GB49902;Parent=rna-XM_001120306.5
NC_037650.1	Gnomon	gene	3020578	3028480	.	+	.	Name=LOC100577146;ID=gene-LOC100577146;Dbxref=BEEBASE:GB54787%2CGeneID:100577146
NC_037650.1	Gnomon	exon	2495406	2495764	.	-	.	ID=exon-XM_003249131.4-1;Dbxref=GeneID:100577451%2CGenbank:XM_003249131.4%2CBEEBASE:GB54746;Parent=rna-XM_003249131.4
NC_037650.1	Gnomon	exon	2495265	2495320	.	-	.	ID=exon-XM_003249131.4-2;Dbxref=GeneID:100577451%2CGenbank:XM_003249131.4%2CBEEBASE:GB54746;Parent=rna-XM_003249131.4
NC_037650.1	Gnomon	exon	2495057	2495178	.	-	.	ID=exon-XM_003249131.4-3;Dbxref=GeneID:100577451%2CGenbank:XM_003249131.4%2CBEEBASE:GB54746;Parent=rna-XM_003249131.4
NC_037650.1	Gnomon	exon	2494743	2494893	.	-	.	ID=exon-XM_003249131.4-4;Dbxref=GeneID:100577451%2CGenbank:XM_003249131.4%2CBEEBASE:GB54746;Parent=rna-XM_003249131.4
NC_037650.1	Gnomon	exon	2494080	2494597	.	-	.	ID=exon-XM_003249131.4-5;Dbxref=GeneID:100577451%2CGenbank:XM_003249131.4%2CBEEBASE:GB54746;Parent=rna-XM_003249131.4
NC_037650.1	Gnomon	CDS	3959163	3959305	.	+	0	Name=XP_006559373.1;ID=cds-XP_006559373.1;Dbxref=GeneID:408409%2CGenbank:XP_006559373.1%2CBEEBASE:GB50679;Parent=rna-XM_006559310.3
NC_037650.1	Gnomon	CDS	3959662	3959718	.	+	0	Name=XP_006559373.1;ID=cds-XP_006559373.1;Dbxref=GeneID:408409%2CGenbank:XP_006559373.1%2CBEEBASE:GB50679;Parent=rna-XM_006559310.3
NC_037650.1	Gnomon	CDS	3960069	3960116	.	+	0	Name=XP_006559373.1;ID=cds-XP_006559373.1;Dbxref=GeneID:408409%2CGenbank:XP_006559373.1%2CBEEBASE:GB50679;Parent=rna-XM_006559310.3
NC_037650.1	Gnomon	CDS	3960425	3960650	.	+	0	Name=XP_006559373.1;ID=cds-XP_006559373.1;Dbxref=GeneID:408409%2CGenbank:XP_006559373.1%2CBEEBASE:GB50679;Parent=rna-XM_006559310.3
NC_037650.1	Gnomon	CDS	3963522	3963605	.	+	0	Name=XP_006559373.1;ID=cds-XP_006559373.1;Dbxref=GeneID:408409%2CGenbank:XP_006559373.1%2CBEEBASE:GB50679;Parent=rna-XM_006559310.3
NC_037650.1	Gnomon	CDS	3963672	3963836	.	+	0	Name=XP_006559373.1;ID=cds-XP_006559373.1;Dbxref=GeneID:408409%2CGenbank:XP_006559373.1%2CBEEBASE:GB50679;Parent=rna-XM_006559310.3
NC_037650.1	Gnomon	mRNA	2867884	2884489	.	-	.	Name=XM_016915715.2;ID=rna-XM_016915715.2;Dbxref=GeneID:100578321%2CGenbank:XM_016915715.2%2CBEEBASE:GB54728;Parent=gene-LOC100578321
NC_037650.1	Gnomon	exon	7319822	7320201	.	-	.	ID=exon-XM_016915887.2-14;Dbxref=GeneID:411396%2CGenbank:XM_016915887.2%2CBEEBASE:GB53862;Parent=rna-XM_016915887.2
NC_037650.1	Gnomon	exon	7320528	7320737	.	-	.	ID=exon-XM_016915887.2-12;Dbxref=GeneID:411396%2CGenbank:XM_016915887.2%2CBEEBASE:GB53862;Parent=rna-XM_016915887.2
NC_037650.1	Gnomon	exon	7320342	7320448	.	-	.	ID=exon-XM_016915887.2-13;Dbxref=GeneID:411396%2CGenbank:XM_016915887.2%2CBEEBASE:GB53862;Parent=rna-XM_016915887.2
NC_037650.1	Gnomon	exon	7321157	7321333	.	-	.	ID=exon-XM_016915887.2-10;Dbxref=GeneID:411396%2CGenbank:XM_016915887.2%2CBEEBASE:GB53862;Parent=rna-XM_016915887.2
NC_037650.1	Gnomon	exon	7320894	7321056	.	-	.	ID=exon-XM_016915887.2-11;Dbxref=GeneID:411396%2CGenbank:XM_016915887.2%2CBEEBASE:GB53862;Parent=rna-XM_016915887.2
NC_037650.1	Gnomon	mRNA	3724455	3727435	.	+	.	Name=XM_006558485.3;ID=rna-XM_006558485.3;Dbxref=GeneID:100577348%2CGenbank:XM_006558485.3%2CBEEBASE:GB48233;Parent=gene-LOC100577348
NC_037650.1	Gnomon	exon	9504746	9505007	.	+	.	ID=exon-XM_006565058.3-20;Dbxref=GeneID:724505%2CGenbank:XM_006565058.3%2CBEEBASE:GB49859;Parent=rna-XM_006565058.3
NC_037650.1	Gnomon	exon	9505105	9506882	.	+	.	ID=exon-XM_006565058.3-21;Dbxref=GeneID:724505%2CGenbank:XM_006565058.3%2CBEEBASE:GB49859;Parent=rna-XM_006565058.3
NC_037650.1	Gnomon	gene	1149934	1152707	.	-	.	Name=LOC727392;ID=gene-LOC727392;Dbxref=BEEBASE:GB47903%2CGeneID:727392
NC_037650.1	Gnomon	exon	9500336	9500569	.	+	.	ID=exon-XM_006565058.3-10;Dbxref=GeneID:724505%2CGenbank:XM_006565058.3%2CBEEBASE:GB49859;Parent=rna-XM_006565058.3
NC_037650.1	Gnomon	exon	9500673	9500918	.	+	.	ID=exon-XM_006565058.3-11;Dbxref=GeneID:724505%2CGenbank:XM_006565058.3%2CBEEBASE:GB49859;Parent=rna-XM_006565058.3
NC_037650.1	Gnomon	exon	2441422	2441608	.	-	.	ID=exon-XM_016915925.2-10;Dbxref=GeneID:100576722%2CGenbank:XM_016915925.2%2CBEEBASE:GB54750;Parent=rna-XM_016915925.2
NC_037650.1	Gnomon	exon	9501172	9501418	.	+	.	ID=exon-XM_006565058.3-12;Dbxref=GeneID:724505%2CGenbank:XM_006565058.3%2CBEEBASE:GB49859;Parent=rna-XM_006565058.3
NC_037650.1	Gnomon	exon	2441116	2441340	.	-	.	ID=exon-XM_016915925.2-11;Dbxref=GeneID:100576722%2CGenbank:XM_016915925.2%2CBEEBASE:GB54750;Parent=rna-XM_016915925.2
NC_037650.1	Gnomon	exon	9502297	9502476	.	+	.	ID=exon-XM_006565058.3-13;Dbxref=GeneID:724505%2CGenbank:XM_006565058.3%2CBEEBASE:GB49859;Parent=rna-XM_006565058.3
NC_037650.1	Gnomon	exon	9502566	9502732	.	+	.	ID=exon-XM_006565058.3-14;Dbxref=GeneID:724505%2CGenbank:XM_006565058.3%2CBEEBASE:GB49859;Parent=rna-XM_006565058.3
NC_037650.1	Gnomon	exon	9503010	9503178	.	+	.	ID=exon-XM_006565058.3-15;Dbxref=GeneID:724505%2CGenbank:XM_006565058.3%2CBEEBASE:GB49859;Parent=rna-XM_006565058.3
NC_037650.1	Gnomon	exon	9503257	9503788	.	+	.	ID=exon-XM_006565058.3-16;Dbxref=GeneID:724505%2CGenbank:XM_006565058.3%2CBEEBASE:GB49859;Parent=rna-XM_006565058.3
NC_037650.1	Gnomon	exon	9503965	9504182	.	+	.	ID=exon-XM_006565058.3-17;Dbxref=GeneID:724505%2CGenbank:XM_006565058.3%2CBEEBASE:GB49859;Parent=rna-XM_006565058.3
NC_037650.1	Gnomon	exon	9504262	9504391	.	+	.	ID=exon-XM_006565058.3-18;Dbxref=GeneID:724505%2CGenbank:XM_006565058.3%2CBEEBASE:GB49859;Parent=rna-XM_006565058.3
NC_037650.1	Gnomon	exon	9504461	9504682	.	+	.	ID=exon-XM_006565058.3-19;Dbxref=GeneID:724505%2CGenbank:XM_006565058.3%2CBEEBASE:GB49859;Parent=rna-XM_006565058.3
NC_037650.1	BestRefSeq	primary_transcript	3327229	3327363	.	-	.	Name=NR_039480.1;ID=rna-NR_039480.1;Dbxref=GeneID:100629021%2CGenbank:NR_039480.1%2CmiRBase:MI0016190;Parent=gene-Mir3782
NC_037650.1	Gnomon	exon	5024904	5026923	.	+	.	ID=exon-XM_016915917.2-1;Dbxref=GeneID:410439%2CGenbank:XM_016915917.2%2CBEEBASE:GB40061;Parent=rna-XM_016915917.2
NC_037650.1	Gnomon	exon	5037199	5037327	.	+	.	ID=exon-XM_016915917.2-2;Dbxref=GeneID:410439%2CGenbank:XM_016915917.2%2CBEEBASE:GB40061;Parent=rna-XM_016915917.2
NC_037650.1	Gnomon	exon	5078657	5078811	.	+	.	ID=exon-XM_016915917.2-3;Dbxref=GeneID:410439%2CGenbank:XM_016915917.2%2CBEEBASE:GB40061;Parent=rna-XM_016915917.2
NC_037650.1	Gnomon	exon	5141822	5142032	.	+	.	ID=exon-XM_016915917.2-4;Dbxref=GeneID:410439%2CGenbank:XM_016915917.2%2CBEEBASE:GB40061;Parent=rna-XM_016915917.2
NC_037650.1	Gnomon	exon	5144016	5144075	.	+	.	ID=exon-XM_016915917.2-5;Dbxref=GeneID:410439%2CGenbank:XM_016915917.2%2CBEEBASE:GB40061;Parent=rna-XM_016915917.2
NC_037650.1	Gnomon	exon	5146267	5146417	.	+	.	ID=exon-XM_016915917.2-6;Dbxref=GeneID:410439%2CGenbank:XM_016915917.2%2CBEEBASE:GB40061;Parent=rna-XM_016915917.2
NC_037650.1	Gnomon	exon	5146983	5147143	.	+	.	ID=exon-XM_016915917.2-7;Dbxref=GeneID:410439%2CGenbank:XM_016915917.2%2CBEEBASE:GB40061;Parent=rna-XM_016915917.2
NC_037650.1	Gnomon	exon	5155492	5155563	.	+	.	ID=exon-XM_016915917.2-8;Dbxref=GeneID:410439%2CGenbank:XM_016915917.2%2CBEEBASE:GB40061;Parent=rna-XM_016915917.2
NC_037650.1	Gnomon	exon	5169627	5169646	.	+	.	ID=exon-XM_016915917.2-9;Dbxref=GeneID:410439%2CGenbank:XM_016915917.2%2CBEEBASE:GB40061;Parent=rna-XM_016915917.2
NC_037650.1	Gnomon	CDS	10846857	10846902	.	-	0	Name=XP_006568105.2;ID=cds-XP_006568105.2;Dbxref=GeneID:409714%2CGenbank:XP_006568105.2%2CBEEBASE:GB40282;Parent=rna-XM_006568042.3
NC_037650.1	Gnomon	CDS	10838771	10841663	.	-	0	Name=XP_006568105.2;ID=cds-XP_006568105.2;Dbxref=GeneID:409714%2CGenbank:XP_006568105.2%2CBEEBASE:GB40282;Parent=rna-XM_006568042.3
NC_037650.1	Gnomon	CDS	10836968	10837172	.	-	0	Name=XP_006568105.2;ID=cds-XP_006568105.2;Dbxref=GeneID:409714%2CGenbank:XP_006568105.2%2CBEEBASE:GB40282;Parent=rna-XM_006568042.3
NC_037650.1	Gnomon	CDS	10836404	10836493	.	-	0	Name=XP_006568105.2;ID=cds-XP_006568105.2;Dbxref=GeneID:409714%2CGenbank:XP_006568105.2%2CBEEBASE:GB40282;Parent=rna-XM_006568042.3
NC_037650.1	Gnomon	CDS	10833970	10834137	.	-	0	Name=XP_006568105.2;ID=cds-XP_006568105.2;Dbxref=GeneID:409714%2CGenbank:XP_006568105.2%2CBEEBASE:GB40282;Parent=rna-XM_006568042.3
NC_037650.1	Gnomon	CDS	10832770	10833012	.	-	0	Name=XP_006568105.2;ID=cds-XP_006568105.2;Dbxref=GeneID:409714%2CGenbank:XP_006568105.2%2CBEEBASE:GB40282;Parent=rna-XM_006568042.3
NC_037650.1	Gnomon	CDS	10829763	10830029	.	-	0	Name=XP_006568105.2;ID=cds-XP_006568105.2;Dbxref=GeneID:409714%2CGenbank:XP_006568105.2%2CBEEBASE:GB40282;Parent=rna-XM_006568042.3
NC_037650.1	Gnomon	CDS	10828815	10829129	.	-	0	Name=XP_006568105.2;ID=cds-XP_006568105.2;Dbxref=GeneID:409714%2CGenbank:XP_006568105.2%2CBEEBASE:GB40282;Parent=rna-XM_006568042.3
NC_037650.1	Gnomon	CDS	10828450	10828503	.	-	0	Name=XP_006568105.2;ID=cds-XP_006568105.2;Dbxref=GeneID:409714%2CGenbank:XP_006568105.2%2CBEEBASE:GB40282;Parent=rna-XM_006568042.3
NC_037650.1	BestRefSeq	primary_transcript	6405509	6405626	.	-	.	Name=NR_039481.1;ID=rna-NR_039481.1;Dbxref=GeneID:100629022%2CGenbank:NR_039481.1%2CmiRBase:MI0016191;Parent=gene-Mir3783
NC_037650.1	Gnomon	lnc_RNA	2756876	2759023	.	-	.	Name=XR_407597.3;ID=rna-XR_407597.3;Dbxref=GeneID:102654895%2CGenbank:XR_407597.3;Parent=gene-LOC102654895
NC_037650.1	Gnomon	exon	10559497	10560215	.	+	.	ID=exon-XM_006565013.2-6;Dbxref=GeneID:413083%2CGenbank:XM_006565013.2%2CBEEBASE:GB49878;Parent=rna-XM_006565013.2
NC_037650.1	Gnomon	exon	10558652	10558873	.	+	.	ID=exon-XM_006565013.2-4;Dbxref=GeneID:413083%2CGenbank:XM_006565013.2%2CBEEBASE:GB49878;Parent=rna-XM_006565013.2
NC_037650.1	Gnomon	exon	10559150	10559401	.	+	.	ID=exon-XM_006565013.2-5;Dbxref=GeneID:413083%2CGenbank:XM_006565013.2%2CBEEBASE:GB49878;Parent=rna-XM_006565013.2
NC_037650.1	Gnomon	exon	10556924	10557337	.	+	.	ID=exon-XM_006565013.2-2;Dbxref=GeneID:413083%2CGenbank:XM_006565013.2%2CBEEBASE:GB49878;Parent=rna-XM_006565013.2
NC_037650.1	Gnomon	exon	10557736	10558258	.	+	.	ID=exon-XM_006565013.2-3;Dbxref=GeneID:413083%2CGenbank:XM_006565013.2%2CBEEBASE:GB49878;Parent=rna-XM_006565013.2
NC_037650.1	Gnomon	exon	10556643	10556832	.	+	.	ID=exon-XM_006565013.2-1;Dbxref=GeneID:413083%2CGenbank:XM_006565013.2%2CBEEBASE:GB49878;Parent=rna-XM_006565013.2
NC_037650.1	Gnomon	exon	6300565	6300948	.	+	.	ID=exon-XM_026444592.1-1;Dbxref=GeneID:408430%2CGenbank:XM_026444592.1%2CBEEBASE:GB40089;Parent=rna-XM_026444592.1
NC_037650.1	Gnomon	exon	6303079	6303655	.	+	.	ID=exon-XM_026444592.1-2;Dbxref=GeneID:408430%2CGenbank:XM_026444592.1%2CBEEBASE:GB40089;Parent=rna-XM_026444592.1
NC_037650.1	Gnomon	exon	6311554	6311719	.	+	.	ID=exon-XM_026444592.1-9;Dbxref=GeneID:408430%2CGenbank:XM_026444592.1%2CBEEBASE:GB40089;Parent=rna-XM_026444592.1
NC_037650.1	Gnomon	exon	6311262	6311267	.	+	.	ID=exon-XM_026444592.1-7;Dbxref=GeneID:408430%2CGenbank:XM_026444592.1%2CBEEBASE:GB40089;Parent=rna-XM_026444592.1
NC_037650.1	Gnomon	exon	6311355	6311491	.	+	.	ID=exon-XM_026444592.1-8;Dbxref=GeneID:408430%2CGenbank:XM_026444592.1%2CBEEBASE:GB40089;Parent=rna-XM_026444592.1
NC_037650.1	Gnomon	exon	6308655	6308865	.	+	.	ID=exon-XM_026444592.1-5;Dbxref=GeneID:408430%2CGenbank:XM_026444592.1%2CBEEBASE:GB40089;Parent=rna-XM_026444592.1
NC_037650.1	Gnomon	exon	6309994	6310082	.	+	.	ID=exon-XM_026444592.1-6;Dbxref=GeneID:408430%2CGenbank:XM_026444592.1%2CBEEBASE:GB40089;Parent=rna-XM_026444592.1
NC_037650.1	Gnomon	exon	6307031	6307147	.	+	.	ID=exon-XM_026444592.1-3;Dbxref=GeneID:408430%2CGenbank:XM_026444592.1%2CBEEBASE:GB40089;Parent=rna-XM_026444592.1
NC_037650.1	Gnomon	exon	6308326	6308445	.	+	.	ID=exon-XM_026444592.1-4;Dbxref=GeneID:408430%2CGenbank:XM_026444592.1%2CBEEBASE:GB40089;Parent=rna-XM_026444592.1
NC_037650.1	Gnomon	exon	1763219	1763439	.	-	.	ID=exon-XM_001122738.5-1;Dbxref=GeneID:727025%2CGenbank:XM_001122738.5%2CBEEBASE:GB40252;Parent=rna-XM_001122738.5
NC_037650.1	Gnomon	exon	1761748	1761840	.	-	.	ID=exon-XM_001122738.5-2;Dbxref=GeneID:727025%2CGenbank:XM_001122738.5%2CBEEBASE:GB40252;Parent=rna-XM_001122738.5
NC_037650.1	Gnomon	exon	1761527	1761600	.	-	.	ID=exon-XM_001122738.5-3;Dbxref=GeneID:727025%2CGenbank:XM_001122738.5%2CBEEBASE:GB40252;Parent=rna-XM_001122738.5
NC_037650.1	Gnomon	mRNA	10936313	10949253	.	-	.	Name=XM_006568046.3;ID=rna-XM_006568046.3;Dbxref=GeneID:100577322%2CGenbank:XM_006568046.3%2CBEEBASE:GB40279;Parent=gene-LOC100577322
NC_037650.1	Gnomon	CDS	3795441	3795644	.	+	0	Name=XP_006558545.1;ID=cds-XP_006558545.1;Dbxref=GeneID:102656183%2CGenbank:XP_006558545.1;Parent=rna-XM_006558482.3
NC_037650.1	Gnomon	CDS	3795976	3796245	.	+	0	Name=XP_006558545.1;ID=cds-XP_006558545.1;Dbxref=GeneID:102656183%2CGenbank:XP_006558545.1;Parent=rna-XM_006558482.3
NC_037650.1	Gnomon	gene	1236508	1297026	.	-	.	Name=LOC727302;ID=gene-LOC727302;Dbxref=BEEBASE:GB48509%2CGeneID:727302
NC_037650.1	Gnomon	mRNA	3734878	3756655	.	+	.	Name=XM_006558486.3;ID=rna-XM_006558486.3;Dbxref=GeneID:725290%2CGenbank:XM_006558486.3%2CBEEBASE:GB48238;Parent=gene-LOC725290
NC_037650.1	Gnomon	exon	8725256	8725663	.	+	.	ID=exon-XM_026444666.1-1;Dbxref=GeneID:100576879%2CGenbank:XM_026444666.1%2CBEEBASE:GB47808;Parent=rna-XM_026444666.1
NC_037650.1	Gnomon	exon	8725741	8725866	.	+	.	ID=exon-XM_026444666.1-2;Dbxref=GeneID:100576879%2CGenbank:XM_026444666.1%2CBEEBASE:GB47808;Parent=rna-XM_026444666.1
NC_037650.1	Gnomon	exon	8727958	8728104	.	+	.	ID=exon-XM_026444666.1-9;Dbxref=GeneID:100576879%2CGenbank:XM_026444666.1%2CBEEBASE:GB47808;Parent=rna-XM_026444666.1
NC_037650.1	Gnomon	exon	8727459	8727671	.	+	.	ID=exon-XM_026444666.1-7;Dbxref=GeneID:100576879%2CGenbank:XM_026444666.1%2CBEEBASE:GB47808;Parent=rna-XM_026444666.1
NC_037650.1	Gnomon	exon	8727740	8727886	.	+	.	ID=exon-XM_026444666.1-8;Dbxref=GeneID:100576879%2CGenbank:XM_026444666.1%2CBEEBASE:GB47808;Parent=rna-XM_026444666.1
NC_037650.1	Gnomon	exon	8726745	8727028	.	+	.	ID=exon-XM_026444666.1-5;Dbxref=GeneID:100576879%2CGenbank:XM_026444666.1%2CBEEBASE:GB47808;Parent=rna-XM_026444666.1
NC_037650.1	Gnomon	exon	8727130	8727359	.	+	.	ID=exon-XM_026444666.1-6;Dbxref=GeneID:100576879%2CGenbank:XM_026444666.1%2CBEEBASE:GB47808;Parent=rna-XM_026444666.1
NC_037650.1	Gnomon	exon	8725933	8726404	.	+	.	ID=exon-XM_026444666.1-3;Dbxref=GeneID:100576879%2CGenbank:XM_026444666.1%2CBEEBASE:GB47808;Parent=rna-XM_026444666.1
NC_037650.1	Gnomon	exon	8726472	8726668	.	+	.	ID=exon-XM_026444666.1-4;Dbxref=GeneID:100576879%2CGenbank:XM_026444666.1%2CBEEBASE:GB47808;Parent=rna-XM_026444666.1
NC_037650.1	Gnomon	mRNA	10599903	10658392	.	+	.	Name=XM_006565010.3;ID=rna-XM_006565010.3;Dbxref=GeneID:412934%2CGenbank:XM_006565010.3%2CBEEBASE:GB49882;Parent=gene-LOC412934
NC_037650.1	Gnomon	CDS	10311746	10311820	.	+	0	Name=XP_395996.1;ID=cds-XP_395996.1;Dbxref=GeneID:412541%2CGenbank:XP_395996.1%2CBEEBASE:GB49870;Parent=rna-XM_395996.7
NC_037650.1	Gnomon	CDS	10312381	10312504	.	+	0	Name=XP_395996.1;ID=cds-XP_395996.1;Dbxref=GeneID:412541%2CGenbank:XP_395996.1%2CBEEBASE:GB49870;Parent=rna-XM_395996.7
NC_037650.1	Gnomon	CDS	10313732	10314068	.	+	0	Name=XP_395996.1;ID=cds-XP_395996.1;Dbxref=GeneID:412541%2CGenbank:XP_395996.1%2CBEEBASE:GB49870;Parent=rna-XM_395996.7
NC_037650.1	Gnomon	CDS	10314806	10315274	.	+	0	Name=XP_395996.1;ID=cds-XP_395996.1;Dbxref=GeneID:412541%2CGenbank:XP_395996.1%2CBEEBASE:GB49870;Parent=rna-XM_395996.7
NC_037650.1	Gnomon	CDS	10319090	10319380	.	+	0	Name=XP_395996.1;ID=cds-XP_395996.1;Dbxref=GeneID:412541%2CGenbank:XP_395996.1%2CBEEBASE:GB49870;Parent=rna-XM_395996.7
NC_037650.1	Gnomon	CDS	10321905	10322126	.	+	0	Name=XP_395996.1;ID=cds-XP_395996.1;Dbxref=GeneID:412541%2CGenbank:XP_395996.1%2CBEEBASE:GB49870;Parent=rna-XM_395996.7
NC_037650.1	Gnomon	CDS	10322909	10323226	.	+	0	Name=XP_395996.1;ID=cds-XP_395996.1;Dbxref=GeneID:412541%2CGenbank:XP_395996.1%2CBEEBASE:GB49870;Parent=rna-XM_395996.7
NC_037650.1	Gnomon	CDS	10323456	10323593	.	+	0	Name=XP_395996.1;ID=cds-XP_395996.1;Dbxref=GeneID:412541%2CGenbank:XP_395996.1%2CBEEBASE:GB49870;Parent=rna-XM_395996.7
NC_037650.1	Gnomon	CDS	3503195	3503388	.	-	0	Name=XP_026300576.1;ID=cds-XP_026300576.1;Dbxref=GeneID:410413%2CGenbank:XP_026300576.1%2CBEEBASE:GB48263;Parent=rna-XM_026444791.1
NC_037650.1	Gnomon	CDS	3500012	3500157	.	-	0	Name=XP_026300576.1;ID=cds-XP_026300576.1;Dbxref=GeneID:410413%2CGenbank:XP_026300576.1%2CBEEBASE:GB48263;Parent=rna-XM_026444791.1
NC_037650.1	Gnomon	CDS	3499845	3499935	.	-	0	Name=XP_026300576.1;ID=cds-XP_026300576.1;Dbxref=GeneID:410413%2CGenbank:XP_026300576.1%2CBEEBASE:GB48263;Parent=rna-XM_026444791.1
NC_037650.1	Gnomon	CDS	3499663	3499766	.	-	0	Name=XP_026300576.1;ID=cds-XP_026300576.1;Dbxref=GeneID:410413%2CGenbank:XP_026300576.1%2CBEEBASE:GB48263;Parent=rna-XM_026444791.1
NC_037650.1	Gnomon	CDS	3499150	3499571	.	-	0	Name=XP_026300576.1;ID=cds-XP_026300576.1;Dbxref=GeneID:410413%2CGenbank:XP_026300576.1%2CBEEBASE:GB48263;Parent=rna-XM_026444791.1
NC_037650.1	Gnomon	CDS	3496729	3499066	.	-	0	Name=XP_026300576.1;ID=cds-XP_026300576.1;Dbxref=GeneID:410413%2CGenbank:XP_026300576.1%2CBEEBASE:GB48263;Parent=rna-XM_026444791.1
NC_037650.1	Gnomon	CDS	3493538	3493785	.	-	0	Name=XP_026300576.1;ID=cds-XP_026300576.1;Dbxref=GeneID:410413%2CGenbank:XP_026300576.1%2CBEEBASE:GB48263;Parent=rna-XM_026444791.1
NC_037650.1	Gnomon	CDS	3493258	3493442	.	-	0	Name=XP_026300576.1;ID=cds-XP_026300576.1;Dbxref=GeneID:410413%2CGenbank:XP_026300576.1%2CBEEBASE:GB48263;Parent=rna-XM_026444791.1
NC_037650.1	Gnomon	CDS	3492549	3493133	.	-	0	Name=XP_026300576.1;ID=cds-XP_026300576.1;Dbxref=GeneID:410413%2CGenbank:XP_026300576.1%2CBEEBASE:GB48263;Parent=rna-XM_026444791.1
NC_037650.1	Gnomon	CDS	3492219	3492465	.	-	0	Name=XP_026300576.1;ID=cds-XP_026300576.1;Dbxref=GeneID:410413%2CGenbank:XP_026300576.1%2CBEEBASE:GB48263;Parent=rna-XM_026444791.1
NC_037650.1	Gnomon	CDS	5378412	5378534	.	-	0	Name=XP_026300336.1;ID=cds-XP_026300336.1;Dbxref=GeneID:408423%2CGenbank:XP_026300336.1%2CBEEBASE:GB40150;Parent=rna-XM_026444551.1
NC_037650.1	Gnomon	CDS	5316181	5316786	.	-	0	Name=XP_026300336.1;ID=cds-XP_026300336.1;Dbxref=GeneID:408423%2CGenbank:XP_026300336.1%2CBEEBASE:GB40150;Parent=rna-XM_026444551.1
NC_037650.1	Gnomon	CDS	5315830	5315892	.	-	0	Name=XP_026300336.1;ID=cds-XP_026300336.1;Dbxref=GeneID:408423%2CGenbank:XP_026300336.1%2CBEEBASE:GB40150;Parent=rna-XM_026444551.1
NC_037650.1	Gnomon	CDS	5314031	5314280	.	-	0	Name=XP_026300336.1;ID=cds-XP_026300336.1;Dbxref=GeneID:408423%2CGenbank:XP_026300336.1%2CBEEBASE:GB40150;Parent=rna-XM_026444551.1
NC_037650.1	Gnomon	CDS	5313335	5313439	.	-	0	Name=XP_026300336.1;ID=cds-XP_026300336.1;Dbxref=GeneID:408423%2CGenbank:XP_026300336.1%2CBEEBASE:GB40150;Parent=rna-XM_026444551.1
NC_037650.1	Gnomon	CDS	5312951	5313125	.	-	0	Name=XP_026300336.1;ID=cds-XP_026300336.1;Dbxref=GeneID:408423%2CGenbank:XP_026300336.1%2CBEEBASE:GB40150;Parent=rna-XM_026444551.1
NC_037650.1	Gnomon	CDS	5311617	5311803	.	-	0	Name=XP_026300336.1;ID=cds-XP_026300336.1;Dbxref=GeneID:408423%2CGenbank:XP_026300336.1%2CBEEBASE:GB40150;Parent=rna-XM_026444551.1
NC_037650.1	Gnomon	CDS	5310218	5310530	.	-	0	Name=XP_026300336.1;ID=cds-XP_026300336.1;Dbxref=GeneID:408423%2CGenbank:XP_026300336.1%2CBEEBASE:GB40150;Parent=rna-XM_026444551.1
NC_037650.1	Gnomon	CDS	5309725	5309793	.	-	0	Name=XP_026300336.1;ID=cds-XP_026300336.1;Dbxref=GeneID:408423%2CGenbank:XP_026300336.1%2CBEEBASE:GB40150;Parent=rna-XM_026444551.1
NC_037650.1	Gnomon	CDS	5307557	5307633	.	-	0	Name=XP_026300336.1;ID=cds-XP_026300336.1;Dbxref=GeneID:408423%2CGenbank:XP_026300336.1%2CBEEBASE:GB40150;Parent=rna-XM_026444551.1
NC_037650.1	Gnomon	CDS	5307259	5307360	.	-	0	Name=XP_026300336.1;ID=cds-XP_026300336.1;Dbxref=GeneID:408423%2CGenbank:XP_026300336.1%2CBEEBASE:GB40150;Parent=rna-XM_026444551.1
NC_037650.1	Gnomon	CDS	5302076	5302251	.	-	0	Name=XP_026300336.1;ID=cds-XP_026300336.1;Dbxref=GeneID:408423%2CGenbank:XP_026300336.1%2CBEEBASE:GB40150;Parent=rna-XM_026444551.1
NC_037650.1	Gnomon	CDS	5298899	5298974	.	-	0	Name=XP_026300336.1;ID=cds-XP_026300336.1;Dbxref=GeneID:408423%2CGenbank:XP_026300336.1%2CBEEBASE:GB40150;Parent=rna-XM_026444551.1
NC_037650.1	Gnomon	CDS	5298621	5298733	.	-	0	Name=XP_026300336.1;ID=cds-XP_026300336.1;Dbxref=GeneID:408423%2CGenbank:XP_026300336.1%2CBEEBASE:GB40150;Parent=rna-XM_026444551.1
NC_037650.1	Gnomon	CDS	5297791	5298040	.	-	0	Name=XP_026300336.1;ID=cds-XP_026300336.1;Dbxref=GeneID:408423%2CGenbank:XP_026300336.1%2CBEEBASE:GB40150;Parent=rna-XM_026444551.1
NC_037650.1	Gnomon	exon	5954308	5954557	.	+	.	ID=exon-XM_391973.6-2;Dbxref=GeneID:408426%2CGenbank:XM_391973.6%2CBEEBASE:GB40083;Parent=rna-XM_391973.6
NC_037650.1	Gnomon	exon	5954638	5954756	.	+	.	ID=exon-XM_391973.6-3;Dbxref=GeneID:408426%2CGenbank:XM_391973.6%2CBEEBASE:GB40083;Parent=rna-XM_391973.6
NC_037650.1	Gnomon	exon	5953969	5954175	.	+	.	ID=exon-XM_391973.6-1;Dbxref=GeneID:408426%2CGenbank:XM_391973.6%2CBEEBASE:GB40083;Parent=rna-XM_391973.6
NC_037650.1	Gnomon	exon	5954821	5955496	.	+	.	ID=exon-XM_391973.6-4;Dbxref=GeneID:408426%2CGenbank:XM_391973.6%2CBEEBASE:GB40083;Parent=rna-XM_391973.6
NC_037650.1	Gnomon	exon	2431817	2432066	.	+	.	ID=exon-XM_026444568.1-2;Dbxref=GeneID:100576851%2CGenbank:XM_026444568.1;Parent=rna-XM_026444568.1
NC_037650.1	Gnomon	exon	2432157	2432313	.	+	.	ID=exon-XM_026444568.1-3;Dbxref=GeneID:100576851%2CGenbank:XM_026444568.1;Parent=rna-XM_026444568.1
NC_037650.1	Gnomon	exon	2432503	2434652	.	+	.	ID=exon-XM_026444568.1-4;Dbxref=GeneID:100576851%2CGenbank:XM_026444568.1;Parent=rna-XM_026444568.1
NC_037650.1	Gnomon	exon	2431447	2431578	.	+	.	ID=exon-XM_026444568.1-1;Dbxref=GeneID:100576851%2CGenbank:XM_026444568.1;Parent=rna-XM_026444568.1
NC_037650.1	Gnomon	exon	2814962	2815667	.	+	.	ID=exon-XM_026444699.1-25;Dbxref=GeneID:410408%2CGenbank:XM_026444699.1%2CBEEBASE:GB54778;Parent=rna-XM_026444699.1
NC_037650.1	Gnomon	exon	2814209	2814387	.	+	.	ID=exon-XM_026444699.1-23;Dbxref=GeneID:410408%2CGenbank:XM_026444699.1%2CBEEBASE:GB54778;Parent=rna-XM_026444699.1
NC_037650.1	Gnomon	exon	2814468	2814672	.	+	.	ID=exon-XM_026444699.1-24;Dbxref=GeneID:410408%2CGenbank:XM_026444699.1%2CBEEBASE:GB54778;Parent=rna-XM_026444699.1
NC_037650.1	Gnomon	exon	2813859	2814000	.	+	.	ID=exon-XM_026444699.1-21;Dbxref=GeneID:410408%2CGenbank:XM_026444699.1%2CBEEBASE:GB54778;Parent=rna-XM_026444699.1
NC_037650.1	Gnomon	exon	2814062	2814132	.	+	.	ID=exon-XM_026444699.1-22;Dbxref=GeneID:410408%2CGenbank:XM_026444699.1%2CBEEBASE:GB54778;Parent=rna-XM_026444699.1
NC_037650.1	Gnomon	exon	2812985	2813800	.	+	.	ID=exon-XM_026444699.1-20;Dbxref=GeneID:410408%2CGenbank:XM_026444699.1%2CBEEBASE:GB54778;Parent=rna-XM_026444699.1
NC_037650.1	Gnomon	exon	3874096	3874243	.	-	.	ID=exon-XM_026444693.1-3;Dbxref=GeneID:408408%2CGenbank:XM_026444693.1%2CBEEBASE:GB50675;Parent=rna-XM_026444693.1
NC_037650.1	Gnomon	mRNA	5292251	5495176	.	-	.	Name=XM_026444544.1;ID=rna-XM_026444544.1;Dbxref=GeneID:408423%2CGenbank:XM_026444544.1%2CBEEBASE:GB40150;Parent=gene-Foxp
NC_037650.1	Gnomon	exon	3873788	3874022	.	-	.	ID=exon-XM_026444693.1-4;Dbxref=GeneID:408408%2CGenbank:XM_026444693.1%2CBEEBASE:GB50675;Parent=rna-XM_026444693.1
NC_037650.1	Gnomon	exon	3874568	3879248	.	-	.	ID=exon-XM_026444693.1-1;Dbxref=GeneID:408408%2CGenbank:XM_026444693.1%2CBEEBASE:GB50675;Parent=rna-XM_026444693.1
NC_037650.1	Gnomon	exon	3874341	3874483	.	-	.	ID=exon-XM_026444693.1-2;Dbxref=GeneID:408408%2CGenbank:XM_026444693.1%2CBEEBASE:GB50675;Parent=rna-XM_026444693.1
NC_037650.1	Gnomon	exon	3873175	3873562	.	-	.	ID=exon-XM_026444693.1-5;Dbxref=GeneID:408408%2CGenbank:XM_026444693.1%2CBEEBASE:GB50675;Parent=rna-XM_026444693.1
NC_037650.1	Gnomon	CDS	3590528	3590578	.	+	0	Name=XP_016771382.1;ID=cds-XP_016771382.1;Dbxref=GeneID:100576527%2CGenbank:XP_016771382.1%2CBEEBASE:GB48230;Parent=rna-XM_016915893.2
NC_037650.1	Gnomon	CDS	3590715	3590808	.	+	0	Name=XP_016771382.1;ID=cds-XP_016771382.1;Dbxref=GeneID:100576527%2CGenbank:XP_016771382.1%2CBEEBASE:GB48230;Parent=rna-XM_016915893.2
NC_037650.1	Gnomon	CDS	3590908	3591050	.	+	0	Name=XP_016771382.1;ID=cds-XP_016771382.1;Dbxref=GeneID:100576527%2CGenbank:XP_016771382.1%2CBEEBASE:GB48230;Parent=rna-XM_016915893.2
NC_037650.1	Gnomon	CDS	3591132	3591457	.	+	0	Name=XP_016771382.1;ID=cds-XP_016771382.1;Dbxref=GeneID:100576527%2CGenbank:XP_016771382.1%2CBEEBASE:GB48230;Parent=rna-XM_016915893.2
NC_037650.1	Gnomon	CDS	3591550	3591766	.	+	0	Name=XP_016771382.1;ID=cds-XP_016771382.1;Dbxref=GeneID:100576527%2CGenbank:XP_016771382.1%2CBEEBASE:GB48230;Parent=rna-XM_016915893.2
NC_037650.1	Gnomon	CDS	3591842	3592187	.	+	0	Name=XP_016771382.1;ID=cds-XP_016771382.1;Dbxref=GeneID:100576527%2CGenbank:XP_016771382.1%2CBEEBASE:GB48230;Parent=rna-XM_016915893.2
NC_037650.1	Gnomon	CDS	3592252	3592655	.	+	0	Name=XP_016771382.1;ID=cds-XP_016771382.1;Dbxref=GeneID:100576527%2CGenbank:XP_016771382.1%2CBEEBASE:GB48230;Parent=rna-XM_016915893.2
NC_037650.1	Gnomon	gene	6612635	6615657	.	-	.	Name=LOC408433;ID=gene-LOC408433;Dbxref=BEEBASE:GB40113%2CGeneID:408433
NC_037650.1	Gnomon	gene	6858151	6861688	.	-	.	Name=LOC408434;ID=gene-LOC408434;Dbxref=BEEBASE:GB40106%2CGeneID:408434
NC_037650.1	Gnomon	gene	7679755	7874980	.	-	.	Name=LOC408435;ID=gene-LOC408435;Dbxref=BEEBASE:GB47788%2CGeneID:408435
NC_037650.1	Gnomon	gene	10087421	10098733	.	-	.	Name=LOC408438;ID=gene-LOC408438;Dbxref=BEEBASE:GB49911%2CGeneID:408438
NC_037650.1	Gnomon	gene	9894448	9897181	.	-	.	Name=LOC408439;ID=gene-LOC408439;Dbxref=BEEBASE:GB49915%2CGeneID:408439
NC_037650.1	Gnomon	gene	6241811	6325630	.	+	.	Name=LOC408430;ID=gene-LOC408430;Dbxref=BEEBASE:GB40089%2CGeneID:408430
NC_037650.1	Gnomon	gene	6368552	6375807	.	+	.	Name=LOC408431;ID=gene-LOC408431;Dbxref=BEEBASE:GB40091%2CGeneID:408431
NC_037650.1	Gnomon	gene	6391428	6409497	.	-	.	Name=LOC408432;ID=gene-LOC408432;Dbxref=BEEBASE:GB40118%2CGeneID:408432
NC_037650.1	Gnomon	exon	3341968	3342070	.	+	.	ID=exon-XM_026444790.1-1;Dbxref=GeneID:107965398%2CGenbank:XM_026444790.1;Parent=rna-XM_026444790.1
NC_037650.1	Gnomon	exon	7287062	7287212	.	-	.	ID=exon-XM_016915642.2-2;Dbxref=GeneID:100187599%2CGenbank:XM_016915642.2;Parent=rna-XM_016915642.2
NC_037650.1	Gnomon	exon	3345500	3346301	.	+	.	ID=exon-XM_026444790.1-2;Dbxref=GeneID:107965398%2CGenbank:XM_026444790.1;Parent=rna-XM_026444790.1
NC_037650.1	Gnomon	gene	5654080	5656491	.	+	.	Name=LOC408424;ID=gene-LOC408424;Dbxref=BEEBASE:GB40073%2CGeneID:408424
NC_037650.1	Gnomon	exon	7291740	7292660	.	-	.	ID=exon-XM_016915642.2-1;Dbxref=GeneID:100187599%2CGenbank:XM_016915642.2;Parent=rna-XM_016915642.2
NC_037650.1	Gnomon	exon	2812401	2812572	.	+	.	ID=exon-XM_026444699.1-18;Dbxref=GeneID:410408%2CGenbank:XM_026444699.1%2CBEEBASE:GB54778;Parent=rna-XM_026444699.1
NC_037650.1	Gnomon	gene	5953969	5955496	.	+	.	Name=LOC408426;ID=gene-LOC408426;Dbxref=BEEBASE:GB40083%2CGeneID:408426
NC_037650.1	Gnomon	exon	2812658	2812773	.	+	.	ID=exon-XM_026444699.1-19;Dbxref=GeneID:410408%2CGenbank:XM_026444699.1%2CBEEBASE:GB54778;Parent=rna-XM_026444699.1
NC_037650.1	Gnomon	gene	5959237	5985060	.	-	.	Name=LOC408427;ID=gene-LOC408427;Dbxref=BEEBASE:GB40140%2CGeneID:408427
NC_037650.1	Gnomon	exon	2811949	2812113	.	+	.	ID=exon-XM_026444699.1-16;Dbxref=GeneID:410408%2CGenbank:XM_026444699.1%2CBEEBASE:GB54778;Parent=rna-XM_026444699.1
NC_037650.1	Gnomon	gene	5985384	5988321	.	-	.	Name=LOC408428;ID=gene-LOC408428;Dbxref=BEEBASE:GB40139%2CGeneID:408428
NC_037650.1	Gnomon	exon	2812175	2812336	.	+	.	ID=exon-XM_026444699.1-17;Dbxref=GeneID:410408%2CGenbank:XM_026444699.1%2CBEEBASE:GB54778;Parent=rna-XM_026444699.1
NC_037650.1	Gnomon	gene	6004509	6151702	.	-	.	Name=LOC408429;ID=gene-LOC408429;Dbxref=BEEBASE:GB40134%2CGeneID:408429
NC_037650.1	Gnomon	exon	2810883	2811131	.	+	.	ID=exon-XM_026444699.1-14;Dbxref=GeneID:410408%2CGenbank:XM_026444699.1%2CBEEBASE:GB54778;Parent=rna-XM_026444699.1
NC_037650.1	Gnomon	exon	2811621	2811872	.	+	.	ID=exon-XM_026444699.1-15;Dbxref=GeneID:410408%2CGenbank:XM_026444699.1%2CBEEBASE:GB54778;Parent=rna-XM_026444699.1
NC_037650.1	Gnomon	exon	2805058	2805209	.	+	.	ID=exon-XM_026444699.1-12;Dbxref=GeneID:410408%2CGenbank:XM_026444699.1%2CBEEBASE:GB54778;Parent=rna-XM_026444699.1
NC_037650.1	Gnomon	exon	2805284	2805388	.	+	.	ID=exon-XM_026444699.1-13;Dbxref=GeneID:410408%2CGenbank:XM_026444699.1%2CBEEBASE:GB54778;Parent=rna-XM_026444699.1
NC_037650.1	Gnomon	exon	2804289	2804715	.	+	.	ID=exon-XM_026444699.1-10;Dbxref=GeneID:410408%2CGenbank:XM_026444699.1%2CBEEBASE:GB54778;Parent=rna-XM_026444699.1
NC_037650.1	Gnomon	exon	2804778	2804976	.	+	.	ID=exon-XM_026444699.1-11;Dbxref=GeneID:410408%2CGenbank:XM_026444699.1%2CBEEBASE:GB54778;Parent=rna-XM_026444699.1
NC_037650.1	Gnomon	gene	4607007	4651551	.	-	.	Name=LOC408420;ID=gene-LOC408420;Dbxref=BEEBASE:GB48007%2CGeneID:408420
NC_037650.1	Gnomon	gene	5048647	5053777	.	-	.	Name=LOC408421;ID=gene-LOC408421;Dbxref=BEEBASE:GB40157%2CGeneID:408421
NC_037650.1	Gnomon	gene	4189927	4280836	.	+	.	Name=LOC408411;ID=gene-LOC408411;Dbxref=BEEBASE:GB50686%2CGeneID:408411
NC_037650.1	Gnomon	mRNA	6696754	6716984	.	-	.	Name=XM_026444784.1;ID=rna-XM_026444784.1;Dbxref=GeneID:100577222%2CGenbank:XM_026444784.1%2CBEEBASE:GB40110;Parent=gene-LOC100577222
NC_037650.1	Gnomon	gene	4307133	4308827	.	-	.	Name=LOC408412;ID=gene-LOC408412;Dbxref=BEEBASE:GB50663%2CGeneID:408412
NC_037650.1	Gnomon	gene	4318140	4320109	.	+	.	Name=LOC408413;ID=gene-LOC408413;Dbxref=BEEBASE:GB50688%2CGeneID:408413
NC_037650.1	Gnomon	gene	4498926	4504785	.	+	.	Name=LOC408414;ID=gene-LOC408414;Dbxref=BEEBASE:GB47990%2CGeneID:408414
NC_037650.1	Gnomon	gene	4511216	4512111	.	+	.	Name=LOC408415;ID=gene-LOC408415;Dbxref=BEEBASE:GB47991%2CGeneID:408415
NC_037650.1	Gnomon	gene	4550397	4553118	.	-	.	Name=LOC408416;ID=gene-LOC408416;Dbxref=BEEBASE:GB48009%2CGeneID:408416
NC_037650.1	Gnomon	gene	4553995	4559167	.	+	.	Name=LOC408417;ID=gene-LOC408417;Dbxref=BEEBASE:GB47996%2CGeneID:408417
NC_037650.1	Gnomon	gene	4561828	4565118	.	+	.	Name=LOC408418;ID=gene-LOC408418;Dbxref=BEEBASE:GB47998%2CGeneID:408418
NC_037650.1	Gnomon	gene	2843683	2854002	.	-	.	Name=LOC408400;ID=gene-LOC408400;Dbxref=BEEBASE:GB54731%2CGeneID:408400
NC_037650.1	Gnomon	gene	2857957	2862610	.	+	.	Name=LOC408401;ID=gene-LOC408401;Dbxref=BEEBASE:GB54780%2CGeneID:408401
NC_037650.1	Gnomon	gene	2884583	2888264	.	+	.	Name=LOC408402;ID=gene-LOC408402;Dbxref=BEEBASE:GB54783%2CGeneID:408402
NC_037650.1	Gnomon	gene	3768097	3780972	.	-	.	Name=LOC408405;ID=gene-LOC408405;Dbxref=BEEBASE:GB48254%2CGeneID:408405
NC_037650.1	Gnomon	gene	3775097	3795441	.	+	.	Name=LOC408406;ID=gene-LOC408406;Dbxref=BEEBASE:GB48243%2CGeneID:408406
NC_037650.1	Gnomon	gene	3798077	3799166	.	+	.	Name=LOC408407;ID=gene-LOC408407;Dbxref=BEEBASE:GB48245%2CGeneID:408407
NC_037650.1	Gnomon	gene	3873175	3879248	.	-	.	Name=LOC408408;ID=gene-LOC408408;Dbxref=BEEBASE:GB50675%2CGeneID:408408
NC_037650.1	Gnomon	gene	3958963	3964238	.	+	.	Name=LOC408409;ID=gene-LOC408409;Dbxref=BEEBASE:GB50679%2CGeneID:408409
NC_037650.1	Gnomon	exon	6856153	6856244	.	-	.	ID=exon-XM_393943.6-1;Dbxref=GeneID:410463%2CGenbank:XM_393943.6%2CBEEBASE:GB40107;Parent=rna-XM_393943.6
NC_037650.1	Gnomon	exon	6855581	6855896	.	-	.	ID=exon-XM_393943.6-2;Dbxref=GeneID:410463%2CGenbank:XM_393943.6%2CBEEBASE:GB40107;Parent=rna-XM_393943.6
NC_037650.1	Gnomon	exon	6854011	6854288	.	-	.	ID=exon-XM_393943.6-5;Dbxref=GeneID:410463%2CGenbank:XM_393943.6%2CBEEBASE:GB40107;Parent=rna-XM_393943.6
NC_037650.1	Gnomon	exon	6854661	6855483	.	-	.	ID=exon-XM_393943.6-3;Dbxref=GeneID:410463%2CGenbank:XM_393943.6%2CBEEBASE:GB40107;Parent=rna-XM_393943.6
NC_037650.1	Gnomon	exon	6854350	6854577	.	-	.	ID=exon-XM_393943.6-4;Dbxref=GeneID:410463%2CGenbank:XM_393943.6%2CBEEBASE:GB40107;Parent=rna-XM_393943.6
NC_037650.1	BestRefSeq	exon	10414392	10414491	.	+	.	ID=exon-NR_034303.1-1;Dbxref=GeneID:100315689%2CGenbank:NR_034303.1%2CmiRBase:MI0005750;Parent=rna-NR_034303.1
NC_037650.1	BestRefSeq	mRNA	3562941	3564376	.	+	.	Name=NM_001011614.1;ID=rna-NM_001011614.1;Dbxref=GeneID:406141%2CGenbank:NM_001011614.1%2CBEEBASE:GB48228;Note=The RefSeq transcript has 1 non-frameshifting indel compared to this genomic sequence;Parent=gene-Pla2
NC_037650.1	Gnomon	mRNA	2867884	2880668	.	-	.	Name=XM_016915718.2;ID=rna-XM_016915718.2;Dbxref=GeneID:100578321%2CGenbank:XM_016915718.2%2CBEEBASE:GB54728;Parent=gene-LOC100578321
NC_037650.1	Gnomon	exon	8547828	8548615	.	+	.	ID=exon-XR_003305982.1-1;Dbxref=GeneID:100576617%2CGenbank:XR_003305982.1;Parent=rna-XR_003305982.1
NC_037650.1	Gnomon	exon	8557087	8562463	.	+	.	ID=exon-XR_003305982.1-2;Dbxref=GeneID:100576617%2CGenbank:XR_003305982.1;Parent=rna-XR_003305982.1
NC_037650.1	Gnomon	mRNA	9495710	9506882	.	+	.	Name=XM_006565059.3;ID=rna-XM_006565059.3;Dbxref=GeneID:724505%2CGenbank:XM_006565059.3%2CBEEBASE:GB49859;Parent=gene-LOC724505
NC_037650.1	Gnomon	exon	10675175	10675478	.	+	.	ID=exon-XR_001705442.2-2;Dbxref=GeneID:107965455%2CGenbank:XR_001705442.2;Parent=rna-XR_001705442.2
NC_037650.1	Gnomon	exon	10675624	10675825	.	+	.	ID=exon-XR_001705442.2-3;Dbxref=GeneID:107965455%2CGenbank:XR_001705442.2;Parent=rna-XR_001705442.2
NC_037650.1	Gnomon	exon	10674965	10675029	.	+	.	ID=exon-XR_001705442.2-1;Dbxref=GeneID:107965455%2CGenbank:XR_001705442.2;Parent=rna-XR_001705442.2
NC_037650.1	BestRefSeq,Gnomon	gene	6443136	6519079	.	+	.	Name=Dll;ID=gene-Dll;Dbxref=BEEBASE:GB40095%2CGeneID:726710
NC_037650.1	Gnomon	mRNA	10899999	10928389	.	-	.	Name=XM_006568044.3;ID=rna-XM_006568044.3;Dbxref=GeneID:412876%2CGenbank:XM_006568044.3%2CBEEBASE:GB40280;Parent=gene-LOC412876
NC_037650.1	Gnomon	exon	5826790	5827316	.	-	.	ID=exon-XR_003306004.1-4;Dbxref=GeneID:102654051%2CGenbank:XR_003306004.1;Parent=rna-XR_003306004.1
NC_037650.1	Gnomon	exon	5823291	5823531	.	-	.	ID=exon-XR_003306004.1-5;Dbxref=GeneID:102654051%2CGenbank:XR_003306004.1;Parent=rna-XR_003306004.1
NC_037650.1	Gnomon	exon	5864578	5865213	.	-	.	ID=exon-XR_003306004.1-2;Dbxref=GeneID:102654051%2CGenbank:XR_003306004.1;Parent=rna-XR_003306004.1
NC_037650.1	Gnomon	exon	5854436	5854832	.	-	.	ID=exon-XR_003306004.1-3;Dbxref=GeneID:102654051%2CGenbank:XR_003306004.1;Parent=rna-XR_003306004.1
NC_037650.1	Gnomon	exon	5902664	5903069	.	-	.	ID=exon-XR_003306004.1-1;Dbxref=GeneID:102654051%2CGenbank:XR_003306004.1;Parent=rna-XR_003306004.1
NC_037650.1	Gnomon	lnc_RNA	11239211	11239839	.	+	.	Name=XR_411084.3;ID=rna-XR_411084.3;Dbxref=GeneID:102654492%2CGenbank:XR_411084.3;Parent=gene-LOC102654492
NC_037650.1	Gnomon	mRNA	7284689	7286448	.	-	.	Name=XM_006562751.3;ID=rna-XM_006562751.3;Dbxref=GeneID:100577091%2CGenbank:XM_006562751.3%2CBEEBASE:GB53864;Parent=gene-LOC100577091
NC_037650.1	Gnomon	exon	5822979	5823208	.	-	.	ID=exon-XR_003306004.1-6;Dbxref=GeneID:102654051%2CGenbank:XR_003306004.1;Parent=rna-XR_003306004.1
NC_037650.1	Gnomon	exon	4515126	4515336	.	+	.	ID=exon-XM_006560081.3-3;Dbxref=GeneID:102656244%2CGenbank:XM_006560081.3;Parent=rna-XM_006560081.3
NC_037650.1	Gnomon	exon	4515732	4518261	.	+	.	ID=exon-XM_006560081.3-4;Dbxref=GeneID:102656244%2CGenbank:XM_006560081.3;Parent=rna-XM_006560081.3
NC_037650.1	Gnomon	exon	4514207	4514487	.	+	.	ID=exon-XM_006560081.3-1;Dbxref=GeneID:102656244%2CGenbank:XM_006560081.3;Parent=rna-XM_006560081.3
NC_037650.1	Gnomon	exon	4514578	4514967	.	+	.	ID=exon-XM_006560081.3-2;Dbxref=GeneID:102656244%2CGenbank:XM_006560081.3;Parent=rna-XM_006560081.3
NC_037650.1	Gnomon	exon	2837775	2838117	.	-	.	ID=exon-XM_001122399.5-4;Dbxref=GeneID:726677%2CGenbank:XM_001122399.5%2CBEEBASE:GB54733;Parent=rna-XM_001122399.5
NC_037650.1	Gnomon	exon	2838418	2838600	.	-	.	ID=exon-XM_001122399.5-2;Dbxref=GeneID:726677%2CGenbank:XM_001122399.5%2CBEEBASE:GB54733;Parent=rna-XM_001122399.5
NC_037650.1	Gnomon	exon	2838192	2838332	.	-	.	ID=exon-XM_001122399.5-3;Dbxref=GeneID:726677%2CGenbank:XM_001122399.5%2CBEEBASE:GB54733;Parent=rna-XM_001122399.5
NC_037650.1	Gnomon	exon	2838686	2839713	.	-	.	ID=exon-XM_001122399.5-1;Dbxref=GeneID:726677%2CGenbank:XM_001122399.5%2CBEEBASE:GB54733;Parent=rna-XM_001122399.5
NC_037650.1	Gnomon	exon	717117	717329	.	+	.	ID=exon-XM_026444618.1-6;Dbxref=GeneID:551189%2CGenbank:XM_026444618.1%2CBEEBASE:GB52653;Parent=rna-XM_026444618.1
NC_037650.1	Gnomon	exon	717415	717712	.	+	.	ID=exon-XM_026444618.1-7;Dbxref=GeneID:551189%2CGenbank:XM_026444618.1%2CBEEBASE:GB52653;Parent=rna-XM_026444618.1
NC_037650.1	Gnomon	exon	715410	715607	.	+	.	ID=exon-XM_026444618.1-4;Dbxref=GeneID:551189%2CGenbank:XM_026444618.1%2CBEEBASE:GB52653;Parent=rna-XM_026444618.1
NC_037650.1	Gnomon	exon	716807	716974	.	+	.	ID=exon-XM_026444618.1-5;Dbxref=GeneID:551189%2CGenbank:XM_026444618.1%2CBEEBASE:GB52653;Parent=rna-XM_026444618.1
NC_037650.1	Gnomon	CDS	7309911	7310071	.	+	0	Name=XP_392577.4;ID=cds-XP_392577.4;Dbxref=GeneID:409050%2CGenbank:XP_392577.4%2CBEEBASE:GB53849;Parent=rna-XM_392577.7
NC_037650.1	Gnomon	CDS	7310516	7310585	.	+	0	Name=XP_392577.4;ID=cds-XP_392577.4;Dbxref=GeneID:409050%2CGenbank:XP_392577.4%2CBEEBASE:GB53849;Parent=rna-XM_392577.7
NC_037650.1	Gnomon	CDS	7310918	7311170	.	+	0	Name=XP_392577.4;ID=cds-XP_392577.4;Dbxref=GeneID:409050%2CGenbank:XP_392577.4%2CBEEBASE:GB53849;Parent=rna-XM_392577.7
NC_037650.1	Gnomon	CDS	7311304	7311486	.	+	0	Name=XP_392577.4;ID=cds-XP_392577.4;Dbxref=GeneID:409050%2CGenbank:XP_392577.4%2CBEEBASE:GB53849;Parent=rna-XM_392577.7
NC_037650.1	Gnomon	CDS	7311564	7311774	.	+	0	Name=XP_392577.4;ID=cds-XP_392577.4;Dbxref=GeneID:409050%2CGenbank:XP_392577.4%2CBEEBASE:GB53849;Parent=rna-XM_392577.7
NC_037650.1	Gnomon	CDS	7311918	7312046	.	+	0	Name=XP_392577.4;ID=cds-XP_392577.4;Dbxref=GeneID:409050%2CGenbank:XP_392577.4%2CBEEBASE:GB53849;Parent=rna-XM_392577.7
NC_037650.1	Gnomon	CDS	7312128	7312342	.	+	0	Name=XP_392577.4;ID=cds-XP_392577.4;Dbxref=GeneID:409050%2CGenbank:XP_392577.4%2CBEEBASE:GB53849;Parent=rna-XM_392577.7
NC_037650.1	Gnomon	CDS	7312432	7312923	.	+	0	Name=XP_392577.4;ID=cds-XP_392577.4;Dbxref=GeneID:409050%2CGenbank:XP_392577.4%2CBEEBASE:GB53849;Parent=rna-XM_392577.7
NC_037650.1	Gnomon	CDS	7313002	7313250	.	+	0	Name=XP_392577.4;ID=cds-XP_392577.4;Dbxref=GeneID:409050%2CGenbank:XP_392577.4%2CBEEBASE:GB53849;Parent=rna-XM_392577.7
NC_037650.1	Gnomon	CDS	7316203	7316271	.	+	0	Name=XP_392577.4;ID=cds-XP_392577.4;Dbxref=GeneID:409050%2CGenbank:XP_392577.4%2CBEEBASE:GB53849;Parent=rna-XM_392577.7
NC_037650.1	Gnomon	CDS	7316912	7316952	.	+	0	Name=XP_392577.4;ID=cds-XP_392577.4;Dbxref=GeneID:409050%2CGenbank:XP_392577.4%2CBEEBASE:GB53849;Parent=rna-XM_392577.7
NC_037650.1	Gnomon	CDS	2316039	2316111	.	-	0	Name=XP_026300435.1;ID=cds-XP_026300435.1;Dbxref=GeneID:727146%2CGenbank:XP_026300435.1%2CBEEBASE:GB48199;Parent=rna-XM_026444650.1
NC_037650.1	Gnomon	CDS	2311132	2311340	.	-	0	Name=XP_026300435.1;ID=cds-XP_026300435.1;Dbxref=GeneID:727146%2CGenbank:XP_026300435.1%2CBEEBASE:GB48199;Parent=rna-XM_026444650.1
NC_037650.1	Gnomon	CDS	2308357	2308653	.	-	0	Name=XP_026300435.1;ID=cds-XP_026300435.1;Dbxref=GeneID:727146%2CGenbank:XP_026300435.1%2CBEEBASE:GB48199;Parent=rna-XM_026444650.1
NC_037650.1	Gnomon	CDS	2307231	2307623	.	-	0	Name=XP_026300435.1;ID=cds-XP_026300435.1;Dbxref=GeneID:727146%2CGenbank:XP_026300435.1%2CBEEBASE:GB48199;Parent=rna-XM_026444650.1
NC_037650.1	Gnomon	CDS	2305775	2305947	.	-	0	Name=XP_026300435.1;ID=cds-XP_026300435.1;Dbxref=GeneID:727146%2CGenbank:XP_026300435.1%2CBEEBASE:GB48199;Parent=rna-XM_026444650.1
NC_037650.1	Gnomon	CDS	2304683	2305045	.	-	0	Name=XP_026300435.1;ID=cds-XP_026300435.1;Dbxref=GeneID:727146%2CGenbank:XP_026300435.1%2CBEEBASE:GB48199;Parent=rna-XM_026444650.1
NC_037650.1	Gnomon	CDS	2304242	2304434	.	-	0	Name=XP_026300435.1;ID=cds-XP_026300435.1;Dbxref=GeneID:727146%2CGenbank:XP_026300435.1%2CBEEBASE:GB48199;Parent=rna-XM_026444650.1
NC_037650.1	Gnomon	CDS	2303236	2303420	.	-	0	Name=XP_026300435.1;ID=cds-XP_026300435.1;Dbxref=GeneID:727146%2CGenbank:XP_026300435.1%2CBEEBASE:GB48199;Parent=rna-XM_026444650.1
NC_037650.1	Gnomon	CDS	2302327	2302512	.	-	0	Name=XP_026300435.1;ID=cds-XP_026300435.1;Dbxref=GeneID:727146%2CGenbank:XP_026300435.1%2CBEEBASE:GB48199;Parent=rna-XM_026444650.1
NC_037650.1	Gnomon	CDS	2298151	2298220	.	-	0	Name=XP_026300435.1;ID=cds-XP_026300435.1;Dbxref=GeneID:727146%2CGenbank:XP_026300435.1%2CBEEBASE:GB48199;Parent=rna-XM_026444650.1
NC_037650.1	Gnomon	exon	712272	712410	.	+	.	ID=exon-XM_026444618.1-2;Dbxref=GeneID:551189%2CGenbank:XM_026444618.1%2CBEEBASE:GB52653;Parent=rna-XM_026444618.1
NC_037650.1	Gnomon	exon	715068	715208	.	+	.	ID=exon-XM_026444618.1-3;Dbxref=GeneID:551189%2CGenbank:XM_026444618.1%2CBEEBASE:GB52653;Parent=rna-XM_026444618.1
NC_037650.1	Gnomon	mRNA	6173085	6242846	.	-	.	Name=XM_006560354.3;ID=rna-XM_006560354.3;Dbxref=GeneID:726547%2CGenbank:XM_006560354.3%2CBEEBASE:GB40128;Parent=gene-LOC726547
NC_037650.1	Gnomon	exon	704657	704675	.	+	.	ID=exon-XM_026444618.1-1;Dbxref=GeneID:551189%2CGenbank:XM_026444618.1%2CBEEBASE:GB52653;Parent=rna-XM_026444618.1
NC_037650.1	Gnomon	gene	1942755	2067717	.	+	.	Name=LOC727444;ID=gene-LOC727444;Dbxref=BEEBASE:GB48205%2CGeneID:727444
NC_037650.1	Gnomon	exon	5745698	5745879	.	+	.	ID=exon-XM_016915768.2-9;Dbxref=GeneID:410448%2CGenbank:XM_016915768.2%2CBEEBASE:GB40076;Parent=rna-XM_016915768.2
NC_037650.1	Gnomon	exon	5744886	5745134	.	+	.	ID=exon-XM_016915768.2-7;Dbxref=GeneID:410448%2CGenbank:XM_016915768.2%2CBEEBASE:GB40076;Parent=rna-XM_016915768.2
NC_037650.1	Gnomon	exon	5745346	5745560	.	+	.	ID=exon-XM_016915768.2-8;Dbxref=GeneID:410448%2CGenbank:XM_016915768.2%2CBEEBASE:GB40076;Parent=rna-XM_016915768.2
NC_037650.1	Gnomon	exon	5742806	5742947	.	+	.	ID=exon-XM_016915768.2-1;Dbxref=GeneID:410448%2CGenbank:XM_016915768.2%2CBEEBASE:GB40076;Parent=rna-XM_016915768.2
NC_037650.1	Gnomon	exon	5743253	5743474	.	+	.	ID=exon-XM_016915768.2-2;Dbxref=GeneID:410448%2CGenbank:XM_016915768.2%2CBEEBASE:GB40076;Parent=rna-XM_016915768.2
NC_037650.1	Gnomon	exon	5744332	5744486	.	+	.	ID=exon-XM_016915768.2-5;Dbxref=GeneID:410448%2CGenbank:XM_016915768.2%2CBEEBASE:GB40076;Parent=rna-XM_016915768.2
NC_037650.1	Gnomon	exon	5744609	5744777	.	+	.	ID=exon-XM_016915768.2-6;Dbxref=GeneID:410448%2CGenbank:XM_016915768.2%2CBEEBASE:GB40076;Parent=rna-XM_016915768.2
NC_037650.1	Gnomon	exon	5743873	5744046	.	+	.	ID=exon-XM_016915768.2-3;Dbxref=GeneID:410448%2CGenbank:XM_016915768.2%2CBEEBASE:GB40076;Parent=rna-XM_016915768.2
NC_037650.1	Gnomon	exon	5744164	5744267	.	+	.	ID=exon-XM_016915768.2-4;Dbxref=GeneID:410448%2CGenbank:XM_016915768.2%2CBEEBASE:GB40076;Parent=rna-XM_016915768.2
NC_037650.1	Gnomon	CDS	6222770	6222976	.	-	0	Name=XP_006560411.1;ID=cds-XP_006560411.1;Dbxref=GeneID:726547%2CGenbank:XP_006560411.1%2CBEEBASE:GB40128;Parent=rna-XM_006560348.3
NC_037650.1	Gnomon	CDS	6204354	6204584	.	-	0	Name=XP_006560411.1;ID=cds-XP_006560411.1;Dbxref=GeneID:726547%2CGenbank:XP_006560411.1%2CBEEBASE:GB40128;Parent=rna-XM_006560348.3
NC_037650.1	Gnomon	CDS	6204052	6204258	.	-	0	Name=XP_006560411.1;ID=cds-XP_006560411.1;Dbxref=GeneID:726547%2CGenbank:XP_006560411.1%2CBEEBASE:GB40128;Parent=rna-XM_006560348.3
NC_037650.1	Gnomon	CDS	6203784	6203946	.	-	0	Name=XP_006560411.1;ID=cds-XP_006560411.1;Dbxref=GeneID:726547%2CGenbank:XP_006560411.1%2CBEEBASE:GB40128;Parent=rna-XM_006560348.3
NC_037650.1	Gnomon	CDS	6203538	6203591	.	-	0	Name=XP_006560411.1;ID=cds-XP_006560411.1;Dbxref=GeneID:726547%2CGenbank:XP_006560411.1%2CBEEBASE:GB40128;Parent=rna-XM_006560348.3
NC_037650.1	Gnomon	CDS	6184195	6185201	.	-	0	Name=XP_006560411.1;ID=cds-XP_006560411.1;Dbxref=GeneID:726547%2CGenbank:XP_006560411.1%2CBEEBASE:GB40128;Parent=rna-XM_006560348.3
NC_037650.1	Gnomon	CDS	3725021	3725639	.	+	0	Name=XP_006558548.3;ID=cds-XP_006558548.3;Dbxref=GeneID:100577348%2CGenbank:XP_006558548.3%2CBEEBASE:GB48233;Parent=rna-XM_006558485.3
NC_037650.1	Gnomon	CDS	3725747	3725995	.	+	0	Name=XP_006558548.3;ID=cds-XP_006558548.3;Dbxref=GeneID:100577348%2CGenbank:XP_006558548.3%2CBEEBASE:GB48233;Parent=rna-XM_006558485.3
NC_037650.1	Gnomon	CDS	3726101	3726477	.	+	0	Name=XP_006558548.3;ID=cds-XP_006558548.3;Dbxref=GeneID:100577348%2CGenbank:XP_006558548.3%2CBEEBASE:GB48233;Parent=rna-XM_006558485.3
NC_037650.1	Gnomon	CDS	3726556	3726710	.	+	0	Name=XP_006558548.3;ID=cds-XP_006558548.3;Dbxref=GeneID:100577348%2CGenbank:XP_006558548.3%2CBEEBASE:GB48233;Parent=rna-XM_006558485.3
NC_037650.1	Gnomon	CDS	3726785	3727091	.	+	0	Name=XP_006558548.3;ID=cds-XP_006558548.3;Dbxref=GeneID:100577348%2CGenbank:XP_006558548.3%2CBEEBASE:GB48233;Parent=rna-XM_006558485.3
NC_037650.1	Gnomon	exon	5310218	5310530	.	-	.	ID=exon-XM_026444552.1-10;Dbxref=GeneID:408423%2CGenbank:XM_026444552.1%2CBEEBASE:GB40150;Parent=rna-XM_026444552.1
NC_037650.1	Gnomon	exon	5309725	5309793	.	-	.	ID=exon-XM_026444552.1-11;Dbxref=GeneID:408423%2CGenbank:XM_026444552.1%2CBEEBASE:GB40150;Parent=rna-XM_026444552.1
NC_037650.1	Gnomon	exon	5302076	5302251	.	-	.	ID=exon-XM_026444552.1-14;Dbxref=GeneID:408423%2CGenbank:XM_026444552.1%2CBEEBASE:GB40150;Parent=rna-XM_026444552.1
NC_037650.1	Gnomon	exon	5298899	5298974	.	-	.	ID=exon-XM_026444552.1-15;Dbxref=GeneID:408423%2CGenbank:XM_026444552.1%2CBEEBASE:GB40150;Parent=rna-XM_026444552.1
NC_037650.1	Gnomon	exon	5307557	5307633	.	-	.	ID=exon-XM_026444552.1-12;Dbxref=GeneID:408423%2CGenbank:XM_026444552.1%2CBEEBASE:GB40150;Parent=rna-XM_026444552.1
NC_037650.1	Gnomon	exon	5307259	5307360	.	-	.	ID=exon-XM_026444552.1-13;Dbxref=GeneID:408423%2CGenbank:XM_026444552.1%2CBEEBASE:GB40150;Parent=rna-XM_026444552.1
NC_037650.1	Gnomon	exon	5298621	5298733	.	-	.	ID=exon-XM_026444552.1-16;Dbxref=GeneID:408423%2CGenbank:XM_026444552.1%2CBEEBASE:GB40150;Parent=rna-XM_026444552.1
NC_037650.1	Gnomon	exon	5292251	5298040	.	-	.	ID=exon-XM_026444552.1-17;Dbxref=GeneID:408423%2CGenbank:XM_026444552.1%2CBEEBASE:GB40150;Parent=rna-XM_026444552.1
NC_037650.1	Gnomon	exon	5972902	5973032	.	-	.	ID=exon-XM_026444725.1-12;Dbxref=GeneID:408427%2CGenbank:XM_026444725.1%2CBEEBASE:GB40140;Parent=rna-XM_026444725.1
NC_037650.1	Gnomon	exon	5972691	5972833	.	-	.	ID=exon-XM_026444725.1-13;Dbxref=GeneID:408427%2CGenbank:XM_026444725.1%2CBEEBASE:GB40140;Parent=rna-XM_026444725.1
NC_037650.1	Gnomon	exon	5972433	5972609	.	-	.	ID=exon-XM_026444725.1-14;Dbxref=GeneID:408427%2CGenbank:XM_026444725.1%2CBEEBASE:GB40140;Parent=rna-XM_026444725.1
NC_037650.1	Gnomon	exon	5971860	5972370	.	-	.	ID=exon-XM_026444725.1-15;Dbxref=GeneID:408427%2CGenbank:XM_026444725.1%2CBEEBASE:GB40140;Parent=rna-XM_026444725.1
NC_037650.1	Gnomon	exon	5971669	5971764	.	-	.	ID=exon-XM_026444725.1-16;Dbxref=GeneID:408427%2CGenbank:XM_026444725.1%2CBEEBASE:GB40140;Parent=rna-XM_026444725.1
NC_037650.1	Gnomon	exon	5971130	5971572	.	-	.	ID=exon-XM_026444725.1-17;Dbxref=GeneID:408427%2CGenbank:XM_026444725.1%2CBEEBASE:GB40140;Parent=rna-XM_026444725.1
NC_037650.1	Gnomon	exon	5970659	5971064	.	-	.	ID=exon-XM_026444725.1-18;Dbxref=GeneID:408427%2CGenbank:XM_026444725.1%2CBEEBASE:GB40140;Parent=rna-XM_026444725.1
NC_037650.1	Gnomon	exon	5968923	5968985	.	-	.	ID=exon-XM_026444725.1-19;Dbxref=GeneID:408427%2CGenbank:XM_026444725.1%2CBEEBASE:GB40140;Parent=rna-XM_026444725.1
NC_037650.1	Gnomon	exon	5968259	5968404	.	-	.	ID=exon-XM_026444725.1-20;Dbxref=GeneID:408427%2CGenbank:XM_026444725.1%2CBEEBASE:GB40140;Parent=rna-XM_026444725.1
NC_037650.1	Gnomon	exon	5965832	5966089	.	-	.	ID=exon-XM_026444725.1-21;Dbxref=GeneID:408427%2CGenbank:XM_026444725.1%2CBEEBASE:GB40140;Parent=rna-XM_026444725.1
NC_037650.1	Gnomon	exon	5965661	5965737	.	-	.	ID=exon-XM_026444725.1-22;Dbxref=GeneID:408427%2CGenbank:XM_026444725.1%2CBEEBASE:GB40140;Parent=rna-XM_026444725.1
NC_037650.1	Gnomon	exon	5964263	5964539	.	-	.	ID=exon-XM_026444725.1-23;Dbxref=GeneID:408427%2CGenbank:XM_026444725.1%2CBEEBASE:GB40140;Parent=rna-XM_026444725.1
NC_037650.1	Gnomon	exon	11202676	11202824	.	-	.	ID=exon-XM_016915856.2-10;Dbxref=GeneID:100578220%2CGenbank:XM_016915856.2%2CBEEBASE:GB41544;Parent=rna-XM_016915856.2
NC_037650.1	Gnomon	exon	5964019	5964182	.	-	.	ID=exon-XM_026444725.1-24;Dbxref=GeneID:408427%2CGenbank:XM_026444725.1%2CBEEBASE:GB40140;Parent=rna-XM_026444725.1
NC_037650.1	Gnomon	exon	11201604	11201786	.	-	.	ID=exon-XM_016915856.2-11;Dbxref=GeneID:100578220%2CGenbank:XM_016915856.2%2CBEEBASE:GB41544;Parent=rna-XM_016915856.2
NC_037650.1	Gnomon	exon	5963822	5963962	.	-	.	ID=exon-XM_026444725.1-25;Dbxref=GeneID:408427%2CGenbank:XM_026444725.1%2CBEEBASE:GB40140;Parent=rna-XM_026444725.1
NC_037650.1	Gnomon	exon	5963554	5963718	.	-	.	ID=exon-XM_026444725.1-26;Dbxref=GeneID:408427%2CGenbank:XM_026444725.1%2CBEEBASE:GB40140;Parent=rna-XM_026444725.1
NC_037650.1	Gnomon	exon	5963331	5963478	.	-	.	ID=exon-XM_026444725.1-27;Dbxref=GeneID:408427%2CGenbank:XM_026444725.1%2CBEEBASE:GB40140;Parent=rna-XM_026444725.1
NC_037650.1	Gnomon	exon	5963033	5963247	.	-	.	ID=exon-XM_026444725.1-28;Dbxref=GeneID:408427%2CGenbank:XM_026444725.1%2CBEEBASE:GB40140;Parent=rna-XM_026444725.1
NC_037650.1	Gnomon	exon	5962808	5962966	.	-	.	ID=exon-XM_026444725.1-29;Dbxref=GeneID:408427%2CGenbank:XM_026444725.1%2CBEEBASE:GB40140;Parent=rna-XM_026444725.1
NC_037650.1	Gnomon	exon	11199998	11200155	.	-	.	ID=exon-XM_016915856.2-14;Dbxref=GeneID:100578220%2CGenbank:XM_016915856.2%2CBEEBASE:GB41544;Parent=rna-XM_016915856.2
NC_037650.1	Gnomon	exon	11191706	11191917	.	-	.	ID=exon-XM_016915856.2-15;Dbxref=GeneID:100578220%2CGenbank:XM_016915856.2%2CBEEBASE:GB41544;Parent=rna-XM_016915856.2
NC_037650.1	Gnomon	exon	11201287	11201391	.	-	.	ID=exon-XM_016915856.2-12;Dbxref=GeneID:100578220%2CGenbank:XM_016915856.2%2CBEEBASE:GB41544;Parent=rna-XM_016915856.2
NC_037650.1	Gnomon	exon	11200776	11200976	.	-	.	ID=exon-XM_016915856.2-13;Dbxref=GeneID:100578220%2CGenbank:XM_016915856.2%2CBEEBASE:GB41544;Parent=rna-XM_016915856.2
NC_037650.1	Gnomon	exon	5962604	5962730	.	-	.	ID=exon-XM_026444725.1-30;Dbxref=GeneID:408427%2CGenbank:XM_026444725.1%2CBEEBASE:GB40140;Parent=rna-XM_026444725.1
NC_037650.1	Gnomon	exon	5962125	5962531	.	-	.	ID=exon-XM_026444725.1-31;Dbxref=GeneID:408427%2CGenbank:XM_026444725.1%2CBEEBASE:GB40140;Parent=rna-XM_026444725.1
NC_037650.1	Gnomon	exon	5961704	5961993	.	-	.	ID=exon-XM_026444725.1-32;Dbxref=GeneID:408427%2CGenbank:XM_026444725.1%2CBEEBASE:GB40140;Parent=rna-XM_026444725.1
NC_037650.1	Gnomon	exon	5961362	5961614	.	-	.	ID=exon-XM_026444725.1-33;Dbxref=GeneID:408427%2CGenbank:XM_026444725.1%2CBEEBASE:GB40140;Parent=rna-XM_026444725.1
NC_037650.1	Gnomon	exon	5961060	5961287	.	-	.	ID=exon-XM_026444725.1-34;Dbxref=GeneID:408427%2CGenbank:XM_026444725.1%2CBEEBASE:GB40140;Parent=rna-XM_026444725.1
NC_037650.1	Gnomon	exon	5959850	5960966	.	-	.	ID=exon-XM_026444725.1-35;Dbxref=GeneID:408427%2CGenbank:XM_026444725.1%2CBEEBASE:GB40140;Parent=rna-XM_026444725.1
NC_037650.1	Gnomon	exon	3852016	3852345	.	-	.	ID=exon-XM_006558476.3-4;Dbxref=GeneID:550955%2CGenbank:XM_006558476.3%2CBEEBASE:GB48250;Parent=rna-XM_006558476.3
NC_037650.1	Gnomon	exon	3853118	3853306	.	-	.	ID=exon-XM_006558476.3-2;Dbxref=GeneID:550955%2CGenbank:XM_006558476.3%2CBEEBASE:GB48250;Parent=rna-XM_006558476.3
NC_037650.1	Gnomon	exon	3852580	3852729	.	-	.	ID=exon-XM_006558476.3-3;Dbxref=GeneID:550955%2CGenbank:XM_006558476.3%2CBEEBASE:GB48250;Parent=rna-XM_006558476.3
NC_037650.1	Gnomon	exon	3854132	3854279	.	-	.	ID=exon-XM_006558476.3-1;Dbxref=GeneID:550955%2CGenbank:XM_006558476.3%2CBEEBASE:GB48250;Parent=rna-XM_006558476.3
NC_037650.1	Gnomon	CDS	3525474	3525719	.	-	0	Name=XP_393894.1;ID=cds-XP_393894.1;Dbxref=GeneID:410414%2CGenbank:XP_393894.1%2CBEEBASE:GB48261;Parent=rna-XM_393894.7
NC_037650.1	Gnomon	CDS	3525127	3525398	.	-	0	Name=XP_393894.1;ID=cds-XP_393894.1;Dbxref=GeneID:410414%2CGenbank:XP_393894.1%2CBEEBASE:GB48261;Parent=rna-XM_393894.7
NC_037650.1	Gnomon	CDS	3524352	3525040	.	-	0	Name=XP_393894.1;ID=cds-XP_393894.1;Dbxref=GeneID:410414%2CGenbank:XP_393894.1%2CBEEBASE:GB48261;Parent=rna-XM_393894.7
NC_037650.1	Gnomon	CDS	3524049	3524278	.	-	0	Name=XP_393894.1;ID=cds-XP_393894.1;Dbxref=GeneID:410414%2CGenbank:XP_393894.1%2CBEEBASE:GB48261;Parent=rna-XM_393894.7
NC_037650.1	Gnomon	CDS	3523257	3523975	.	-	0	Name=XP_393894.1;ID=cds-XP_393894.1;Dbxref=GeneID:410414%2CGenbank:XP_393894.1%2CBEEBASE:GB48261;Parent=rna-XM_393894.7
NC_037650.1	Gnomon	CDS	3522910	3523190	.	-	0	Name=XP_393894.1;ID=cds-XP_393894.1;Dbxref=GeneID:410414%2CGenbank:XP_393894.1%2CBEEBASE:GB48261;Parent=rna-XM_393894.7
NC_037650.1	Gnomon	CDS	3522325	3522830	.	-	0	Name=XP_393894.1;ID=cds-XP_393894.1;Dbxref=GeneID:410414%2CGenbank:XP_393894.1%2CBEEBASE:GB48261;Parent=rna-XM_393894.7
NC_037650.1	Gnomon	exon	3730685	3730956	.	+	.	ID=exon-XM_006558538.3-10;Dbxref=GeneID:410417%2CGenbank:XM_006558538.3%2CBEEBASE:GB48234;Parent=rna-XM_006558538.3
NC_037650.1	Gnomon	exon	3731027	3731306	.	+	.	ID=exon-XM_006558538.3-11;Dbxref=GeneID:410417%2CGenbank:XM_006558538.3%2CBEEBASE:GB48234;Parent=rna-XM_006558538.3
NC_037650.1	Gnomon	mRNA	5292251	5495176	.	-	.	Name=XM_026444543.1;ID=rna-XM_026444543.1;Dbxref=GeneID:408423%2CGenbank:XM_026444543.1%2CBEEBASE:GB40150;Parent=gene-Foxp
NC_037650.1	Gnomon	exon	10828815	10829129	.	-	.	ID=exon-XM_016915878.2-10;Dbxref=GeneID:409714%2CGenbank:XM_016915878.2%2CBEEBASE:GB40282;Parent=rna-XM_016915878.2
NC_037650.1	Gnomon	exon	10827178	10828503	.	-	.	ID=exon-XM_016915878.2-11;Dbxref=GeneID:409714%2CGenbank:XM_016915878.2%2CBEEBASE:GB40282;Parent=rna-XM_016915878.2
NC_037650.1	Gnomon	exon	5973484	5973810	.	-	.	ID=exon-XM_026444725.1-10;Dbxref=GeneID:408427%2CGenbank:XM_026444725.1%2CBEEBASE:GB40140;Parent=rna-XM_026444725.1
NC_037650.1	Gnomon	exon	5973114	5973406	.	-	.	ID=exon-XM_026444725.1-11;Dbxref=GeneID:408427%2CGenbank:XM_026444725.1%2CBEEBASE:GB40140;Parent=rna-XM_026444725.1
NC_037650.1	Gnomon	exon	6388145	6388301	.	-	.	ID=exon-XM_026444830.1-1;Dbxref=GeneID:552210%2CGenbank:XM_026444830.1%2CBEEBASE:GB40119;Parent=rna-XM_026444830.1
NC_037650.1	Gnomon	exon	6387452	6387681	.	-	.	ID=exon-XM_026444830.1-2;Dbxref=GeneID:552210%2CGenbank:XM_026444830.1%2CBEEBASE:GB40119;Parent=rna-XM_026444830.1
NC_037650.1	Gnomon	exon	6387238	6387378	.	-	.	ID=exon-XM_026444830.1-3;Dbxref=GeneID:552210%2CGenbank:XM_026444830.1%2CBEEBASE:GB40119;Parent=rna-XM_026444830.1
NC_037650.1	Gnomon	exon	6386925	6387178	.	-	.	ID=exon-XM_026444830.1-4;Dbxref=GeneID:552210%2CGenbank:XM_026444830.1%2CBEEBASE:GB40119;Parent=rna-XM_026444830.1
NC_037650.1	Gnomon	exon	6386642	6386848	.	-	.	ID=exon-XM_026444830.1-5;Dbxref=GeneID:552210%2CGenbank:XM_026444830.1%2CBEEBASE:GB40119;Parent=rna-XM_026444830.1
NC_037650.1	Gnomon	exon	6386404	6386549	.	-	.	ID=exon-XM_026444830.1-6;Dbxref=GeneID:552210%2CGenbank:XM_026444830.1%2CBEEBASE:GB40119;Parent=rna-XM_026444830.1
NC_037650.1	Gnomon	exon	6386186	6386303	.	-	.	ID=exon-XM_026444830.1-7;Dbxref=GeneID:552210%2CGenbank:XM_026444830.1%2CBEEBASE:GB40119;Parent=rna-XM_026444830.1
NC_037650.1	Gnomon	exon	6385884	6386106	.	-	.	ID=exon-XM_026444830.1-8;Dbxref=GeneID:552210%2CGenbank:XM_026444830.1%2CBEEBASE:GB40119;Parent=rna-XM_026444830.1
NC_037650.1	Gnomon	mRNA	4396000	4412453	.	-	.	Name=XM_026444783.1;ID=rna-XM_026444783.1;Dbxref=GeneID:409826%2CGenbank:XM_026444783.1%2CBEEBASE:GB50650;Parent=gene-LOC409826
NC_037650.1	Gnomon	CDS	9594796	9594974	.	-	0	Name=XP_006565115.2;ID=cds-XP_006565115.2;Dbxref=GeneID:724548%2CGenbank:XP_006565115.2%2CBEEBASE:GB49921;Parent=rna-XM_006565052.3
NC_037650.1	Gnomon	CDS	9566653	9566774	.	-	0	Name=XP_006565115.2;ID=cds-XP_006565115.2;Dbxref=GeneID:724548%2CGenbank:XP_006565115.2%2CBEEBASE:GB49921;Parent=rna-XM_006565052.3
NC_037650.1	Gnomon	CDS	9559972	9560090	.	-	0	Name=XP_006565115.2;ID=cds-XP_006565115.2;Dbxref=GeneID:724548%2CGenbank:XP_006565115.2%2CBEEBASE:GB49921;Parent=rna-XM_006565052.3
NC_037650.1	Gnomon	CDS	9540920	9541088	.	-	0	Name=XP_006565115.2;ID=cds-XP_006565115.2;Dbxref=GeneID:724548%2CGenbank:XP_006565115.2%2CBEEBASE:GB49921;Parent=rna-XM_006565052.3
NC_037650.1	Gnomon	CDS	9527538	9527599	.	-	0	Name=XP_006565115.2;ID=cds-XP_006565115.2;Dbxref=GeneID:724548%2CGenbank:XP_006565115.2%2CBEEBASE:GB49921;Parent=rna-XM_006565052.3
NC_037650.1	Gnomon	CDS	9516533	9516581	.	-	0	Name=XP_006565115.2;ID=cds-XP_006565115.2;Dbxref=GeneID:724548%2CGenbank:XP_006565115.2%2CBEEBASE:GB49921;Parent=rna-XM_006565052.3
NC_037650.1	Gnomon	CDS	9513982	9514157	.	-	0	Name=XP_006565115.2;ID=cds-XP_006565115.2;Dbxref=GeneID:724548%2CGenbank:XP_006565115.2%2CBEEBASE:GB49921;Parent=rna-XM_006565052.3
NC_037650.1	Gnomon	CDS	9513487	9513725	.	-	0	Name=XP_006565115.2;ID=cds-XP_006565115.2;Dbxref=GeneID:724548%2CGenbank:XP_006565115.2%2CBEEBASE:GB49921;Parent=rna-XM_006565052.3
NC_037650.1	Gnomon	CDS	9512419	9513034	.	-	0	Name=XP_006565115.2;ID=cds-XP_006565115.2;Dbxref=GeneID:724548%2CGenbank:XP_006565115.2%2CBEEBASE:GB49921;Parent=rna-XM_006565052.3
NC_037650.1	Gnomon	CDS	9511419	9512321	.	-	0	Name=XP_006565115.2;ID=cds-XP_006565115.2;Dbxref=GeneID:724548%2CGenbank:XP_006565115.2%2CBEEBASE:GB49921;Parent=rna-XM_006565052.3
NC_037650.1	Gnomon	CDS	9509188	9511314	.	-	0	Name=XP_006565115.2;ID=cds-XP_006565115.2;Dbxref=GeneID:724548%2CGenbank:XP_006565115.2%2CBEEBASE:GB49921;Parent=rna-XM_006565052.3
NC_037650.1	Gnomon	CDS	9508877	9508969	.	-	0	Name=XP_006565115.2;ID=cds-XP_006565115.2;Dbxref=GeneID:724548%2CGenbank:XP_006565115.2%2CBEEBASE:GB49921;Parent=rna-XM_006565052.3
NC_037650.1	BestRefSeq	gene	6421600	6423296	.	+	.	Name=Eth;ID=gene-Eth;Dbxref=BEEBASE:GB40094%2CGeneID:100216489
NC_037650.1	Gnomon	exon	429649	430551	.	-	.	ID=exon-XR_003305934.1-1;Dbxref=GeneID:113219184%2CGenbank:XR_003305934.1;Parent=rna-XR_003305934.1
NC_037650.1	Gnomon	exon	428263	428342	.	-	.	ID=exon-XR_003305934.1-2;Dbxref=GeneID:113219184%2CGenbank:XR_003305934.1;Parent=rna-XR_003305934.1
NC_037650.1	Gnomon	exon	3449023	3449273	.	-	.	ID=exon-XM_003249275.4-1;Dbxref=GeneID:100577045%2CGenbank:XM_003249275.4%2CBEEBASE:GB48270;Parent=rna-XM_003249275.4
NC_037650.1	Gnomon	exon	3392287	3396374	.	-	.	ID=exon-XM_003249275.4-8;Dbxref=GeneID:100577045%2CGenbank:XM_003249275.4%2CBEEBASE:GB48270;Parent=rna-XM_003249275.4
NC_037650.1	Gnomon	exon	3396826	3397009	.	-	.	ID=exon-XM_003249275.4-6;Dbxref=GeneID:100577045%2CGenbank:XM_003249275.4%2CBEEBASE:GB48270;Parent=rna-XM_003249275.4
NC_037650.1	Gnomon	exon	3396468	3396760	.	-	.	ID=exon-XM_003249275.4-7;Dbxref=GeneID:100577045%2CGenbank:XM_003249275.4%2CBEEBASE:GB48270;Parent=rna-XM_003249275.4
NC_037650.1	Gnomon	exon	3432422	3432584	.	-	.	ID=exon-XM_003249275.4-4;Dbxref=GeneID:100577045%2CGenbank:XM_003249275.4%2CBEEBASE:GB48270;Parent=rna-XM_003249275.4
NC_037650.1	Gnomon	exon	3401390	3401575	.	-	.	ID=exon-XM_003249275.4-5;Dbxref=GeneID:100577045%2CGenbank:XM_003249275.4%2CBEEBASE:GB48270;Parent=rna-XM_003249275.4
NC_037650.1	Gnomon	exon	3438594	3439356	.	-	.	ID=exon-XM_003249275.4-2;Dbxref=GeneID:100577045%2CGenbank:XM_003249275.4%2CBEEBASE:GB48270;Parent=rna-XM_003249275.4
NC_037650.1	Gnomon	exon	3434528	3434627	.	-	.	ID=exon-XM_003249275.4-3;Dbxref=GeneID:100577045%2CGenbank:XM_003249275.4%2CBEEBASE:GB48270;Parent=rna-XM_003249275.4
NC_037650.1	Gnomon	gene	1052829	1075434	.	-	.	Name=LOC727578;ID=gene-LOC727578;Dbxref=BEEBASE:GB43353%2CGeneID:727578
NC_037650.1	Gnomon	CDS	10783604	10784548	.	+	0	Name=XP_006568103.1;ID=cds-XP_006568103.1;Dbxref=GeneID:550956%2CGenbank:XP_006568103.1%2CBEEBASE:GB40289;Parent=rna-XM_006568040.3
NC_037650.1	Gnomon	gene	10738114	10742837	.	-	.	Name=LOC727598;ID=gene-LOC727598;Dbxref=BEEBASE:GB46842%2CGeneID:727598
NC_037650.1	Gnomon	mRNA	10899999	10928390	.	-	.	Name=XM_006568043.3;ID=rna-XM_006568043.3;Dbxref=GeneID:412876%2CGenbank:XM_006568043.3%2CBEEBASE:GB40280;Parent=gene-LOC412876
NC_037650.1	Gnomon	mRNA	6173085	6242848	.	-	.	Name=XM_006560355.3;ID=rna-XM_006560355.3;Dbxref=GeneID:726547%2CGenbank:XM_006560355.3%2CBEEBASE:GB40128;Parent=gene-LOC726547
NC_037650.1	Gnomon	CDS	3902003	3902299	.	-	0	Name=XP_006559375.2;ID=cds-XP_006559375.2;Dbxref=GeneID:410427%2CGenbank:XP_006559375.2%2CBEEBASE:GB50672;Parent=rna-XM_006559312.3
NC_037650.1	Gnomon	CDS	3894802	3895026	.	-	0	Name=XP_006559375.2;ID=cds-XP_006559375.2;Dbxref=GeneID:410427%2CGenbank:XP_006559375.2%2CBEEBASE:GB50672;Parent=rna-XM_006559312.3
NC_037650.1	Gnomon	CDS	3886675	3886840	.	-	0	Name=XP_006559375.2;ID=cds-XP_006559375.2;Dbxref=GeneID:410427%2CGenbank:XP_006559375.2%2CBEEBASE:GB50672;Parent=rna-XM_006559312.3
NC_037650.1	Gnomon	CDS	3886366	3886523	.	-	0	Name=XP_006559375.2;ID=cds-XP_006559375.2;Dbxref=GeneID:410427%2CGenbank:XP_006559375.2%2CBEEBASE:GB50672;Parent=rna-XM_006559312.3
NC_037650.1	Gnomon	CDS	3885664	3885849	.	-	0	Name=XP_006559375.2;ID=cds-XP_006559375.2;Dbxref=GeneID:410427%2CGenbank:XP_006559375.2%2CBEEBASE:GB50672;Parent=rna-XM_006559312.3
NC_037650.1	Gnomon	CDS	3885348	3885493	.	-	0	Name=XP_006559375.2;ID=cds-XP_006559375.2;Dbxref=GeneID:410427%2CGenbank:XP_006559375.2%2CBEEBASE:GB50672;Parent=rna-XM_006559312.3
NC_037650.1	Gnomon	CDS	3884780	3885062	.	-	0	Name=XP_006559375.2;ID=cds-XP_006559375.2;Dbxref=GeneID:410427%2CGenbank:XP_006559375.2%2CBEEBASE:GB50672;Parent=rna-XM_006559312.3
NC_037650.1	Gnomon	CDS	3884259	3884603	.	-	0	Name=XP_006559375.2;ID=cds-XP_006559375.2;Dbxref=GeneID:410427%2CGenbank:XP_006559375.2%2CBEEBASE:GB50672;Parent=rna-XM_006559312.3
NC_037650.1	Gnomon	CDS	3883884	3884110	.	-	0	Name=XP_006559375.2;ID=cds-XP_006559375.2;Dbxref=GeneID:410427%2CGenbank:XP_006559375.2%2CBEEBASE:GB50672;Parent=rna-XM_006559312.3
NC_037650.1	Gnomon	CDS	3883730	3883739	.	-	0	Name=XP_006559375.2;ID=cds-XP_006559375.2;Dbxref=GeneID:410427%2CGenbank:XP_006559375.2%2CBEEBASE:GB50672;Parent=rna-XM_006559312.3
NC_037650.1	Gnomon	exon	6241646	6242864	.	-	.	ID=exon-XM_006560347.3-1;Dbxref=GeneID:726547%2CGenbank:XM_006560347.3%2CBEEBASE:GB40128;Parent=rna-XM_006560347.3
NC_037650.1	Gnomon	mRNA	2867884	2880388	.	-	.	Name=XM_016915717.2;ID=rna-XM_016915717.2;Dbxref=GeneID:100578321%2CGenbank:XM_016915717.2%2CBEEBASE:GB54728;Parent=gene-LOC100578321
NC_037650.1	Gnomon	exon	6204354	6204584	.	-	.	ID=exon-XM_006560347.3-4;Dbxref=GeneID:726547%2CGenbank:XM_006560347.3%2CBEEBASE:GB40128;Parent=rna-XM_006560347.3
NC_037650.1	Gnomon	exon	6204052	6204258	.	-	.	ID=exon-XM_006560347.3-5;Dbxref=GeneID:726547%2CGenbank:XM_006560347.3%2CBEEBASE:GB40128;Parent=rna-XM_006560347.3
NC_037650.1	Gnomon	exon	6223837	6224260	.	-	.	ID=exon-XM_006560347.3-2;Dbxref=GeneID:726547%2CGenbank:XM_006560347.3%2CBEEBASE:GB40128;Parent=rna-XM_006560347.3
NC_037650.1	Gnomon	exon	6222770	6223585	.	-	.	ID=exon-XM_006560347.3-3;Dbxref=GeneID:726547%2CGenbank:XM_006560347.3%2CBEEBASE:GB40128;Parent=rna-XM_006560347.3
NC_037650.1	Gnomon	exon	6173085	6185201	.	-	.	ID=exon-XM_006560347.3-8;Dbxref=GeneID:726547%2CGenbank:XM_006560347.3%2CBEEBASE:GB40128;Parent=rna-XM_006560347.3
NC_037650.1	Gnomon	exon	3733875	3734106	.	+	.	ID=exon-XM_006558538.3-23;Dbxref=GeneID:410417%2CGenbank:XM_006558538.3%2CBEEBASE:GB48234;Parent=rna-XM_006558538.3
NC_037650.1	Gnomon	exon	6203784	6203946	.	-	.	ID=exon-XM_006560347.3-6;Dbxref=GeneID:726547%2CGenbank:XM_006560347.3%2CBEEBASE:GB40128;Parent=rna-XM_006560347.3
NC_037650.1	Gnomon	exon	6203538	6203591	.	-	.	ID=exon-XM_006560347.3-7;Dbxref=GeneID:726547%2CGenbank:XM_006560347.3%2CBEEBASE:GB40128;Parent=rna-XM_006560347.3
NC_037650.1	Gnomon	exon	3733407	3733561	.	+	.	ID=exon-XM_006558538.3-21;Dbxref=GeneID:410417%2CGenbank:XM_006558538.3%2CBEEBASE:GB48234;Parent=rna-XM_006558538.3
NC_037650.1	Gnomon	exon	3733660	3733795	.	+	.	ID=exon-XM_006558538.3-22;Dbxref=GeneID:410417%2CGenbank:XM_006558538.3%2CBEEBASE:GB48234;Parent=rna-XM_006558538.3
NC_037650.1	Gnomon	exon	3733222	3733347	.	+	.	ID=exon-XM_006558538.3-20;Dbxref=GeneID:410417%2CGenbank:XM_006558538.3%2CBEEBASE:GB48234;Parent=rna-XM_006558538.3
NC_037650.1	Gnomon	exon	3732722	3732828	.	+	.	ID=exon-XM_006558538.3-18;Dbxref=GeneID:410417%2CGenbank:XM_006558538.3%2CBEEBASE:GB48234;Parent=rna-XM_006558538.3
NC_037650.1	Gnomon	exon	3732913	3733127	.	+	.	ID=exon-XM_006558538.3-19;Dbxref=GeneID:410417%2CGenbank:XM_006558538.3%2CBEEBASE:GB48234;Parent=rna-XM_006558538.3
NC_037650.1	Gnomon	exon	3732147	3732344	.	+	.	ID=exon-XM_006558538.3-16;Dbxref=GeneID:410417%2CGenbank:XM_006558538.3%2CBEEBASE:GB48234;Parent=rna-XM_006558538.3
NC_037650.1	Gnomon	exon	3732426	3732622	.	+	.	ID=exon-XM_006558538.3-17;Dbxref=GeneID:410417%2CGenbank:XM_006558538.3%2CBEEBASE:GB48234;Parent=rna-XM_006558538.3
NC_037650.1	Gnomon	exon	3731729	3731863	.	+	.	ID=exon-XM_006558538.3-14;Dbxref=GeneID:410417%2CGenbank:XM_006558538.3%2CBEEBASE:GB48234;Parent=rna-XM_006558538.3
NC_037650.1	Gnomon	exon	3731927	3732067	.	+	.	ID=exon-XM_006558538.3-15;Dbxref=GeneID:410417%2CGenbank:XM_006558538.3%2CBEEBASE:GB48234;Parent=rna-XM_006558538.3
NC_037650.1	Gnomon	exon	3731396	3731483	.	+	.	ID=exon-XM_006558538.3-12;Dbxref=GeneID:410417%2CGenbank:XM_006558538.3%2CBEEBASE:GB48234;Parent=rna-XM_006558538.3
NC_037650.1	Gnomon	exon	3731560	3731636	.	+	.	ID=exon-XM_006558538.3-13;Dbxref=GeneID:410417%2CGenbank:XM_006558538.3%2CBEEBASE:GB48234;Parent=rna-XM_006558538.3
NC_037650.1	Gnomon	CDS	2316039	2316111	.	-	0	Name=XP_026300436.1;ID=cds-XP_026300436.1;Dbxref=GeneID:727146%2CGenbank:XP_026300436.1%2CBEEBASE:GB48199;Parent=rna-XM_026444651.1
NC_037650.1	Gnomon	CDS	2311132	2311340	.	-	0	Name=XP_026300436.1;ID=cds-XP_026300436.1;Dbxref=GeneID:727146%2CGenbank:XP_026300436.1%2CBEEBASE:GB48199;Parent=rna-XM_026444651.1
NC_037650.1	Gnomon	CDS	2308357	2308653	.	-	0	Name=XP_026300436.1;ID=cds-XP_026300436.1;Dbxref=GeneID:727146%2CGenbank:XP_026300436.1%2CBEEBASE:GB48199;Parent=rna-XM_026444651.1
NC_037650.1	Gnomon	CDS	2307231	2307623	.	-	0	Name=XP_026300436.1;ID=cds-XP_026300436.1;Dbxref=GeneID:727146%2CGenbank:XP_026300436.1%2CBEEBASE:GB48199;Parent=rna-XM_026444651.1
NC_037650.1	Gnomon	CDS	2305775	2305947	.	-	0	Name=XP_026300436.1;ID=cds-XP_026300436.1;Dbxref=GeneID:727146%2CGenbank:XP_026300436.1%2CBEEBASE:GB48199;Parent=rna-XM_026444651.1
NC_037650.1	Gnomon	CDS	2304683	2305045	.	-	0	Name=XP_026300436.1;ID=cds-XP_026300436.1;Dbxref=GeneID:727146%2CGenbank:XP_026300436.1%2CBEEBASE:GB48199;Parent=rna-XM_026444651.1
NC_037650.1	Gnomon	CDS	2304242	2304434	.	-	0	Name=XP_026300436.1;ID=cds-XP_026300436.1;Dbxref=GeneID:727146%2CGenbank:XP_026300436.1%2CBEEBASE:GB48199;Parent=rna-XM_026444651.1
NC_037650.1	Gnomon	CDS	2303236	2303420	.	-	0	Name=XP_026300436.1;ID=cds-XP_026300436.1;Dbxref=GeneID:727146%2CGenbank:XP_026300436.1%2CBEEBASE:GB48199;Parent=rna-XM_026444651.1
NC_037650.1	Gnomon	CDS	2302327	2302512	.	-	0	Name=XP_026300436.1;ID=cds-XP_026300436.1;Dbxref=GeneID:727146%2CGenbank:XP_026300436.1%2CBEEBASE:GB48199;Parent=rna-XM_026444651.1
NC_037650.1	Gnomon	CDS	2298151	2298220	.	-	0	Name=XP_026300436.1;ID=cds-XP_026300436.1;Dbxref=GeneID:727146%2CGenbank:XP_026300436.1%2CBEEBASE:GB48199;Parent=rna-XM_026444651.1
NC_037650.1	BestRefSeq	primary_transcript	7148947	7149024	.	-	.	Name=NR_127341.1;ID=rna-NR_127341.1;Dbxref=GeneID:104794357%2CGenbank:NR_127341.1%2CmiRBase:MI0020338;Note=The RefSeq transcript has 2 non-frameshifting indels compared to this genomic sequence;Parent=gene-Mir6066
NC_037650.1	Gnomon	exon	5962808	5962966	.	-	.	ID=exon-XM_006560383.3-31;Dbxref=GeneID:408427%2CGenbank:XM_006560383.3%2CBEEBASE:GB40140;Parent=rna-XM_006560383.3
NC_037650.1	Gnomon	exon	5962604	5962730	.	-	.	ID=exon-XM_006560383.3-32;Dbxref=GeneID:408427%2CGenbank:XM_006560383.3%2CBEEBASE:GB40140;Parent=rna-XM_006560383.3
NC_037650.1	Gnomon	exon	5962125	5962531	.	-	.	ID=exon-XM_006560383.3-33;Dbxref=GeneID:408427%2CGenbank:XM_006560383.3%2CBEEBASE:GB40140;Parent=rna-XM_006560383.3
NC_037650.1	Gnomon	exon	5961704	5961993	.	-	.	ID=exon-XM_006560383.3-34;Dbxref=GeneID:408427%2CGenbank:XM_006560383.3%2CBEEBASE:GB40140;Parent=rna-XM_006560383.3
NC_037650.1	Gnomon	exon	5961362	5961614	.	-	.	ID=exon-XM_006560383.3-35;Dbxref=GeneID:408427%2CGenbank:XM_006560383.3%2CBEEBASE:GB40140;Parent=rna-XM_006560383.3
NC_037650.1	Gnomon	exon	5961060	5961287	.	-	.	ID=exon-XM_006560383.3-36;Dbxref=GeneID:408427%2CGenbank:XM_006560383.3%2CBEEBASE:GB40140;Parent=rna-XM_006560383.3
NC_037650.1	Gnomon	exon	5959850	5960966	.	-	.	ID=exon-XM_006560383.3-37;Dbxref=GeneID:408427%2CGenbank:XM_006560383.3%2CBEEBASE:GB40140;Parent=rna-XM_006560383.3
NC_037650.1	Gnomon	CDS	10783604	10784548	.	+	0	Name=XP_006568102.1;ID=cds-XP_006568102.1;Dbxref=GeneID:550956%2CGenbank:XP_006568102.1%2CBEEBASE:GB40289;Parent=rna-XM_006568039.2
NC_037650.1	Gnomon	exon	6300565	6300948	.	+	.	ID=exon-XM_026444593.1-1;Dbxref=GeneID:408430%2CGenbank:XM_026444593.1%2CBEEBASE:GB40089;Parent=rna-XM_026444593.1
NC_037650.1	Gnomon	exon	6309994	6310082	.	+	.	ID=exon-XM_026444593.1-6;Dbxref=GeneID:408430%2CGenbank:XM_026444593.1%2CBEEBASE:GB40089;Parent=rna-XM_026444593.1
NC_037650.1	Gnomon	exon	6311262	6311267	.	+	.	ID=exon-XM_026444593.1-7;Dbxref=GeneID:408430%2CGenbank:XM_026444593.1%2CBEEBASE:GB40089;Parent=rna-XM_026444593.1
NC_037650.1	Gnomon	exon	6311355	6311491	.	+	.	ID=exon-XM_026444593.1-8;Dbxref=GeneID:408430%2CGenbank:XM_026444593.1%2CBEEBASE:GB40089;Parent=rna-XM_026444593.1
NC_037650.1	Gnomon	exon	6311554	6311719	.	+	.	ID=exon-XM_026444593.1-9;Dbxref=GeneID:408430%2CGenbank:XM_026444593.1%2CBEEBASE:GB40089;Parent=rna-XM_026444593.1
NC_037650.1	Gnomon	exon	6303076	6303655	.	+	.	ID=exon-XM_026444593.1-2;Dbxref=GeneID:408430%2CGenbank:XM_026444593.1%2CBEEBASE:GB40089;Parent=rna-XM_026444593.1
NC_037650.1	Gnomon	exon	6307031	6307147	.	+	.	ID=exon-XM_026444593.1-3;Dbxref=GeneID:408430%2CGenbank:XM_026444593.1%2CBEEBASE:GB40089;Parent=rna-XM_026444593.1
NC_037650.1	Gnomon	exon	6308326	6308445	.	+	.	ID=exon-XM_026444593.1-4;Dbxref=GeneID:408430%2CGenbank:XM_026444593.1%2CBEEBASE:GB40089;Parent=rna-XM_026444593.1
NC_037650.1	Gnomon	exon	6308655	6308865	.	+	.	ID=exon-XM_026444593.1-5;Dbxref=GeneID:408430%2CGenbank:XM_026444593.1%2CBEEBASE:GB40089;Parent=rna-XM_026444593.1
NC_037650.1	Gnomon	exon	5971130	5971572	.	-	.	ID=exon-XM_006560383.3-17;Dbxref=GeneID:408427%2CGenbank:XM_006560383.3%2CBEEBASE:GB40140;Parent=rna-XM_006560383.3
NC_037650.1	Gnomon	exon	5970659	5971064	.	-	.	ID=exon-XM_006560383.3-18;Dbxref=GeneID:408427%2CGenbank:XM_006560383.3%2CBEEBASE:GB40140;Parent=rna-XM_006560383.3
NC_037650.1	Gnomon	exon	5968923	5968985	.	-	.	ID=exon-XM_006560383.3-19;Dbxref=GeneID:408427%2CGenbank:XM_006560383.3%2CBEEBASE:GB40140;Parent=rna-XM_006560383.3
NC_037650.1	Gnomon	exon	5973484	5973810	.	-	.	ID=exon-XM_006560383.3-10;Dbxref=GeneID:408427%2CGenbank:XM_006560383.3%2CBEEBASE:GB40140;Parent=rna-XM_006560383.3
NC_037650.1	Gnomon	exon	5973114	5973406	.	-	.	ID=exon-XM_006560383.3-11;Dbxref=GeneID:408427%2CGenbank:XM_006560383.3%2CBEEBASE:GB40140;Parent=rna-XM_006560383.3
NC_037650.1	Gnomon	exon	5972902	5973032	.	-	.	ID=exon-XM_006560383.3-12;Dbxref=GeneID:408427%2CGenbank:XM_006560383.3%2CBEEBASE:GB40140;Parent=rna-XM_006560383.3
NC_037650.1	Gnomon	exon	5972691	5972833	.	-	.	ID=exon-XM_006560383.3-13;Dbxref=GeneID:408427%2CGenbank:XM_006560383.3%2CBEEBASE:GB40140;Parent=rna-XM_006560383.3
NC_037650.1	Gnomon	exon	5972433	5972609	.	-	.	ID=exon-XM_006560383.3-14;Dbxref=GeneID:408427%2CGenbank:XM_006560383.3%2CBEEBASE:GB40140;Parent=rna-XM_006560383.3
NC_037650.1	Gnomon	exon	5971860	5972370	.	-	.	ID=exon-XM_006560383.3-15;Dbxref=GeneID:408427%2CGenbank:XM_006560383.3%2CBEEBASE:GB40140;Parent=rna-XM_006560383.3
NC_037650.1	Gnomon	exon	5971669	5971764	.	-	.	ID=exon-XM_006560383.3-16;Dbxref=GeneID:408427%2CGenbank:XM_006560383.3%2CBEEBASE:GB40140;Parent=rna-XM_006560383.3
NC_037650.1	Gnomon	exon	5963033	5963247	.	-	.	ID=exon-XM_006560383.3-30;Dbxref=GeneID:408427%2CGenbank:XM_006560383.3%2CBEEBASE:GB40140;Parent=rna-XM_006560383.3
NC_037650.1	Gnomon	exon	5963554	5963718	.	-	.	ID=exon-XM_006560383.3-28;Dbxref=GeneID:408427%2CGenbank:XM_006560383.3%2CBEEBASE:GB40140;Parent=rna-XM_006560383.3
NC_037650.1	Gnomon	exon	5963331	5963478	.	-	.	ID=exon-XM_006560383.3-29;Dbxref=GeneID:408427%2CGenbank:XM_006560383.3%2CBEEBASE:GB40140;Parent=rna-XM_006560383.3
NC_037650.1	Gnomon	exon	5968259	5968404	.	-	.	ID=exon-XM_006560383.3-20;Dbxref=GeneID:408427%2CGenbank:XM_006560383.3%2CBEEBASE:GB40140;Parent=rna-XM_006560383.3
NC_037650.1	Gnomon	exon	5967373	5967543	.	-	.	ID=exon-XM_006560383.3-21;Dbxref=GeneID:408427%2CGenbank:XM_006560383.3%2CBEEBASE:GB40140;Parent=rna-XM_006560383.3
NC_037650.1	Gnomon	exon	5965832	5966089	.	-	.	ID=exon-XM_006560383.3-22;Dbxref=GeneID:408427%2CGenbank:XM_006560383.3%2CBEEBASE:GB40140;Parent=rna-XM_006560383.3
NC_037650.1	Gnomon	exon	5965661	5965737	.	-	.	ID=exon-XM_006560383.3-23;Dbxref=GeneID:408427%2CGenbank:XM_006560383.3%2CBEEBASE:GB40140;Parent=rna-XM_006560383.3
NC_037650.1	Gnomon	exon	5965188	5965262	.	-	.	ID=exon-XM_006560383.3-24;Dbxref=GeneID:408427%2CGenbank:XM_006560383.3%2CBEEBASE:GB40140;Parent=rna-XM_006560383.3
NC_037650.1	Gnomon	exon	5964263	5964539	.	-	.	ID=exon-XM_006560383.3-25;Dbxref=GeneID:408427%2CGenbank:XM_006560383.3%2CBEEBASE:GB40140;Parent=rna-XM_006560383.3
NC_037650.1	Gnomon	exon	5964019	5964182	.	-	.	ID=exon-XM_006560383.3-26;Dbxref=GeneID:408427%2CGenbank:XM_006560383.3%2CBEEBASE:GB40140;Parent=rna-XM_006560383.3
NC_037650.1	Gnomon	exon	5963822	5963962	.	-	.	ID=exon-XM_006560383.3-27;Dbxref=GeneID:408427%2CGenbank:XM_006560383.3%2CBEEBASE:GB40140;Parent=rna-XM_006560383.3
NC_037650.1	Gnomon	CDS	10765999	10766334	.	-	0	Name=XP_026300530.1;ID=cds-XP_026300530.1;Dbxref=GeneID:725087%2CGenbank:XP_026300530.1%2CBEEBASE:GB40286;Parent=rna-XM_026444745.1
NC_037650.1	Gnomon	CDS	10765165	10765690	.	-	0	Name=XP_026300530.1;ID=cds-XP_026300530.1;Dbxref=GeneID:725087%2CGenbank:XP_026300530.1%2CBEEBASE:GB40286;Parent=rna-XM_026444745.1
NC_037650.1	Gnomon	CDS	10764252	10764473	.	-	0	Name=XP_026300530.1;ID=cds-XP_026300530.1;Dbxref=GeneID:725087%2CGenbank:XP_026300530.1%2CBEEBASE:GB40286;Parent=rna-XM_026444745.1
NC_037650.1	Gnomon	CDS	10763247	10763498	.	-	0	Name=XP_026300530.1;ID=cds-XP_026300530.1;Dbxref=GeneID:725087%2CGenbank:XP_026300530.1%2CBEEBASE:GB40286;Parent=rna-XM_026444745.1
NC_037650.1	Gnomon	CDS	10762797	10762966	.	-	0	Name=XP_026300530.1;ID=cds-XP_026300530.1;Dbxref=GeneID:725087%2CGenbank:XP_026300530.1%2CBEEBASE:GB40286;Parent=rna-XM_026444745.1
NC_037650.1	Gnomon	exon	2538657	2538801	.	-	.	ID=exon-XM_026444569.1-3;Dbxref=GeneID:726525%2CGenbank:XM_026444569.1%2CBEEBASE:GB54742;Parent=rna-XM_026444569.1
NC_037650.1	Gnomon	exon	2538375	2538571	.	-	.	ID=exon-XM_026444569.1-4;Dbxref=GeneID:726525%2CGenbank:XM_026444569.1%2CBEEBASE:GB54742;Parent=rna-XM_026444569.1
NC_037650.1	Gnomon	exon	2539330	2539443	.	-	.	ID=exon-XM_026444569.1-1;Dbxref=GeneID:726525%2CGenbank:XM_026444569.1%2CBEEBASE:GB54742;Parent=rna-XM_026444569.1
NC_037650.1	Gnomon	exon	2538879	2539058	.	-	.	ID=exon-XM_026444569.1-2;Dbxref=GeneID:726525%2CGenbank:XM_026444569.1%2CBEEBASE:GB54742;Parent=rna-XM_026444569.1
NC_037650.1	Gnomon	exon	2536125	2536287	.	-	.	ID=exon-XM_026444569.1-7;Dbxref=GeneID:726525%2CGenbank:XM_026444569.1%2CBEEBASE:GB54742;Parent=rna-XM_026444569.1
NC_037650.1	Gnomon	exon	2536747	2537966	.	-	.	ID=exon-XM_026444569.1-5;Dbxref=GeneID:726525%2CGenbank:XM_026444569.1%2CBEEBASE:GB54742;Parent=rna-XM_026444569.1
NC_037650.1	Gnomon	exon	2536372	2536556	.	-	.	ID=exon-XM_026444569.1-6;Dbxref=GeneID:726525%2CGenbank:XM_026444569.1%2CBEEBASE:GB54742;Parent=rna-XM_026444569.1
NC_037650.1	Gnomon	CDS	6222770	6222976	.	-	0	Name=XP_006560410.1;ID=cds-XP_006560410.1;Dbxref=GeneID:726547%2CGenbank:XP_006560410.1%2CBEEBASE:GB40128;Parent=rna-XM_006560347.3
NC_037650.1	Gnomon	CDS	6204354	6204584	.	-	0	Name=XP_006560410.1;ID=cds-XP_006560410.1;Dbxref=GeneID:726547%2CGenbank:XP_006560410.1%2CBEEBASE:GB40128;Parent=rna-XM_006560347.3
NC_037650.1	Gnomon	CDS	6204052	6204258	.	-	0	Name=XP_006560410.1;ID=cds-XP_006560410.1;Dbxref=GeneID:726547%2CGenbank:XP_006560410.1%2CBEEBASE:GB40128;Parent=rna-XM_006560347.3
NC_037650.1	Gnomon	CDS	6203784	6203946	.	-	0	Name=XP_006560410.1;ID=cds-XP_006560410.1;Dbxref=GeneID:726547%2CGenbank:XP_006560410.1%2CBEEBASE:GB40128;Parent=rna-XM_006560347.3
NC_037650.1	Gnomon	CDS	6203538	6203591	.	-	0	Name=XP_006560410.1;ID=cds-XP_006560410.1;Dbxref=GeneID:726547%2CGenbank:XP_006560410.1%2CBEEBASE:GB40128;Parent=rna-XM_006560347.3
NC_037650.1	Gnomon	CDS	6184195	6185201	.	-	0	Name=XP_006560410.1;ID=cds-XP_006560410.1;Dbxref=GeneID:726547%2CGenbank:XP_006560410.1%2CBEEBASE:GB40128;Parent=rna-XM_006560347.3
NC_037650.1	Gnomon	mRNA	3024325	3028204	.	+	.	Name=XM_026444689.1;ID=rna-XM_026444689.1;Dbxref=GeneID:100577146%2CGenbank:XM_026444689.1%2CBEEBASE:GB54787;Parent=gene-LOC100577146
NC_037650.1	Gnomon	exon	4460859	4461096	.	+	.	ID=id-LOC113219205;Dbxref=GeneID:113219205;Parent=gene-LOC113219205
NC_037650.1	Gnomon	exon	4469069	4469273	.	+	.	ID=id-LOC113219206;Dbxref=GeneID:113219206;Parent=gene-LOC113219206
NC_037650.1	Gnomon	exon	8725256	8725663	.	+	.	ID=exon-XM_026444669.1-1;Dbxref=GeneID:100576879%2CGenbank:XM_026444669.1%2CBEEBASE:GB47808;Parent=rna-XM_026444669.1
NC_037650.1	Gnomon	exon	8725741	8725866	.	+	.	ID=exon-XM_026444669.1-2;Dbxref=GeneID:100576879%2CGenbank:XM_026444669.1%2CBEEBASE:GB47808;Parent=rna-XM_026444669.1
NC_037650.1	Gnomon	exon	8725933	8726404	.	+	.	ID=exon-XM_026444669.1-3;Dbxref=GeneID:100576879%2CGenbank:XM_026444669.1%2CBEEBASE:GB47808;Parent=rna-XM_026444669.1
NC_037650.1	Gnomon	exon	8726472	8726668	.	+	.	ID=exon-XM_026444669.1-4;Dbxref=GeneID:100576879%2CGenbank:XM_026444669.1%2CBEEBASE:GB47808;Parent=rna-XM_026444669.1
NC_037650.1	Gnomon	exon	8726745	8727028	.	+	.	ID=exon-XM_026444669.1-5;Dbxref=GeneID:100576879%2CGenbank:XM_026444669.1%2CBEEBASE:GB47808;Parent=rna-XM_026444669.1
NC_037650.1	Gnomon	exon	8727130	8727359	.	+	.	ID=exon-XM_026444669.1-6;Dbxref=GeneID:100576879%2CGenbank:XM_026444669.1%2CBEEBASE:GB47808;Parent=rna-XM_026444669.1
NC_037650.1	Gnomon	exon	5700811	5701118	.	-	.	ID=id-LOC113219208;Dbxref=GeneID:113219208;Parent=gene-LOC113219208
NC_037650.1	Gnomon	exon	8727459	8727671	.	+	.	ID=exon-XM_026444669.1-7;Dbxref=GeneID:100576879%2CGenbank:XM_026444669.1%2CBEEBASE:GB47808;Parent=rna-XM_026444669.1
NC_037650.1	Gnomon	exon	8727740	8727886	.	+	.	ID=exon-XM_026444669.1-8;Dbxref=GeneID:100576879%2CGenbank:XM_026444669.1%2CBEEBASE:GB47808;Parent=rna-XM_026444669.1
NC_037650.1	Gnomon	exon	8727958	8728104	.	+	.	ID=exon-XM_026444669.1-9;Dbxref=GeneID:100576879%2CGenbank:XM_026444669.1%2CBEEBASE:GB47808;Parent=rna-XM_026444669.1
NC_037650.1	Gnomon	gene	2490772	2492953	.	-	.	Name=LOC408397;ID=gene-LOC408397;Dbxref=BEEBASE:GB54747%2CGeneID:408397
NC_037650.1	Gnomon	gene	2524150	2539984	.	-	.	Name=LOC408398;ID=gene-LOC408398;Dbxref=BEEBASE:GB54743%2CGeneID:408398
NC_037650.1	Gnomon	mRNA	3020578	3028480	.	+	.	Name=XM_026444688.1;ID=rna-XM_026444688.1;Dbxref=GeneID:100577146%2CGenbank:XM_026444688.1%2CBEEBASE:GB54787;Parent=gene-LOC100577146
NC_037650.1	Gnomon	CDS	9491046	9491741	.	+	0	Name=XP_006565118.2;ID=cds-XP_006565118.2;Dbxref=GeneID:100577092%2CGenbank:XP_006565118.2%2CBEEBASE:GB49857;Parent=rna-XM_006565055.3
NC_037650.1	Gnomon	CDS	9492567	9492705	.	+	0	Name=XP_006565118.2;ID=cds-XP_006565118.2;Dbxref=GeneID:100577092%2CGenbank:XP_006565118.2%2CBEEBASE:GB49857;Parent=rna-XM_006565055.3
NC_037650.1	Gnomon	CDS	9492779	9492966	.	+	0	Name=XP_006565118.2;ID=cds-XP_006565118.2;Dbxref=GeneID:100577092%2CGenbank:XP_006565118.2%2CBEEBASE:GB49857;Parent=rna-XM_006565055.3
NC_037650.1	Gnomon	mRNA	4307133	4308827	.	-	.	Name=XM_006559327.3;ID=rna-XM_006559327.3;Dbxref=GeneID:408412%2CGenbank:XM_006559327.3%2CBEEBASE:GB50663;Parent=gene-LOC408412
NC_037650.1	Gnomon	exon	3463990	3464580	.	-	.	ID=exon-XM_006558531.3-1;Dbxref=GeneID:100577569%2CGenbank:XM_006558531.3%2CBEEBASE:GB48269;Parent=rna-XM_006558531.3
NC_037650.1	Gnomon	exon	10104343	10104394	.	-	.	ID=exon-XM_026444766.1-1;Dbxref=GeneID:725111%2CGenbank:XM_026444766.1%2CBEEBASE:GB49909;Parent=rna-XM_026444766.1
NC_037650.1	Gnomon	exon	3462856	3463096	.	-	.	ID=exon-XM_006558531.3-4;Dbxref=GeneID:100577569%2CGenbank:XM_006558531.3%2CBEEBASE:GB48269;Parent=rna-XM_006558531.3
NC_037650.1	Gnomon	exon	3462604	3462717	.	-	.	ID=exon-XM_006558531.3-5;Dbxref=GeneID:100577569%2CGenbank:XM_006558531.3%2CBEEBASE:GB48269;Parent=rna-XM_006558531.3
NC_037650.1	Gnomon	exon	3463504	3463644	.	-	.	ID=exon-XM_006558531.3-2;Dbxref=GeneID:100577569%2CGenbank:XM_006558531.3%2CBEEBASE:GB48269;Parent=rna-XM_006558531.3
NC_037650.1	Gnomon	exon	3463243	3463376	.	-	.	ID=exon-XM_006558531.3-3;Dbxref=GeneID:100577569%2CGenbank:XM_006558531.3%2CBEEBASE:GB48269;Parent=rna-XM_006558531.3
NC_037650.1	Gnomon	exon	3460550	3460787	.	-	.	ID=exon-XM_006558531.3-8;Dbxref=GeneID:100577569%2CGenbank:XM_006558531.3%2CBEEBASE:GB48269;Parent=rna-XM_006558531.3
NC_037650.1	Gnomon	exon	10101915	10102265	.	-	.	ID=exon-XM_026444766.1-6;Dbxref=GeneID:725111%2CGenbank:XM_026444766.1%2CBEEBASE:GB49909;Parent=rna-XM_026444766.1
NC_037650.1	Gnomon	exon	3459793	3460076	.	-	.	ID=exon-XM_006558531.3-9;Dbxref=GeneID:100577569%2CGenbank:XM_006558531.3%2CBEEBASE:GB48269;Parent=rna-XM_006558531.3
NC_037650.1	Gnomon	exon	10101597	10101847	.	-	.	ID=exon-XM_026444766.1-7;Dbxref=GeneID:725111%2CGenbank:XM_026444766.1%2CBEEBASE:GB49909;Parent=rna-XM_026444766.1
NC_037650.1	Gnomon	exon	3461963	3462183	.	-	.	ID=exon-XM_006558531.3-6;Dbxref=GeneID:100577569%2CGenbank:XM_006558531.3%2CBEEBASE:GB48269;Parent=rna-XM_006558531.3
NC_037650.1	Gnomon	exon	10101380	10101530	.	-	.	ID=exon-XM_026444766.1-8;Dbxref=GeneID:725111%2CGenbank:XM_026444766.1%2CBEEBASE:GB49909;Parent=rna-XM_026444766.1
NC_037650.1	Gnomon	exon	3461005	3461217	.	-	.	ID=exon-XM_006558531.3-7;Dbxref=GeneID:100577569%2CGenbank:XM_006558531.3%2CBEEBASE:GB48269;Parent=rna-XM_006558531.3
NC_037650.1	Gnomon	exon	10101112	10101312	.	-	.	ID=exon-XM_026444766.1-9;Dbxref=GeneID:725111%2CGenbank:XM_026444766.1%2CBEEBASE:GB49909;Parent=rna-XM_026444766.1
NC_037650.1	Gnomon	exon	10103435	10103593	.	-	.	ID=exon-XM_026444766.1-2;Dbxref=GeneID:725111%2CGenbank:XM_026444766.1%2CBEEBASE:GB49909;Parent=rna-XM_026444766.1
NC_037650.1	Gnomon	exon	10103149	10103347	.	-	.	ID=exon-XM_026444766.1-3;Dbxref=GeneID:725111%2CGenbank:XM_026444766.1%2CBEEBASE:GB49909;Parent=rna-XM_026444766.1
NC_037650.1	Gnomon	exon	10102691	10103004	.	-	.	ID=exon-XM_026444766.1-4;Dbxref=GeneID:725111%2CGenbank:XM_026444766.1%2CBEEBASE:GB49909;Parent=rna-XM_026444766.1
NC_037650.1	Gnomon	exon	10102351	10102612	.	-	.	ID=exon-XM_026444766.1-5;Dbxref=GeneID:725111%2CGenbank:XM_026444766.1%2CBEEBASE:GB49909;Parent=rna-XM_026444766.1
NC_037650.1	Gnomon	mRNA	2466375	2480053	.	+	.	Name=XM_001122113.5;ID=rna-XM_001122113.5;Dbxref=GeneID:726370%2CGenbank:XM_001122113.5%2CBEEBASE:GB54763;Parent=gene-LOC726370
NC_037650.1	Gnomon	mRNA	5292251	5495178	.	-	.	Name=XM_026444542.1;ID=rna-XM_026444542.1;Dbxref=GeneID:408423%2CGenbank:XM_026444542.1%2CBEEBASE:GB40150;Parent=gene-Foxp
NC_037650.1	Gnomon	CDS	7309911	7310071	.	+	0	Name=XP_006562810.1;ID=cds-XP_006562810.1;Dbxref=GeneID:409050%2CGenbank:XP_006562810.1%2CBEEBASE:GB53849;Parent=rna-XM_006562747.3
NC_037650.1	Gnomon	CDS	7310516	7310585	.	+	0	Name=XP_006562810.1;ID=cds-XP_006562810.1;Dbxref=GeneID:409050%2CGenbank:XP_006562810.1%2CBEEBASE:GB53849;Parent=rna-XM_006562747.3
NC_037650.1	Gnomon	CDS	7310918	7311170	.	+	0	Name=XP_006562810.1;ID=cds-XP_006562810.1;Dbxref=GeneID:409050%2CGenbank:XP_006562810.1%2CBEEBASE:GB53849;Parent=rna-XM_006562747.3
NC_037650.1	Gnomon	CDS	7311304	7311486	.	+	0	Name=XP_006562810.1;ID=cds-XP_006562810.1;Dbxref=GeneID:409050%2CGenbank:XP_006562810.1%2CBEEBASE:GB53849;Parent=rna-XM_006562747.3
NC_037650.1	Gnomon	CDS	7311564	7311774	.	+	0	Name=XP_006562810.1;ID=cds-XP_006562810.1;Dbxref=GeneID:409050%2CGenbank:XP_006562810.1%2CBEEBASE:GB53849;Parent=rna-XM_006562747.3
NC_037650.1	Gnomon	CDS	7311918	7312046	.	+	0	Name=XP_006562810.1;ID=cds-XP_006562810.1;Dbxref=GeneID:409050%2CGenbank:XP_006562810.1%2CBEEBASE:GB53849;Parent=rna-XM_006562747.3
NC_037650.1	Gnomon	CDS	7312128	7312342	.	+	0	Name=XP_006562810.1;ID=cds-XP_006562810.1;Dbxref=GeneID:409050%2CGenbank:XP_006562810.1%2CBEEBASE:GB53849;Parent=rna-XM_006562747.3
NC_037650.1	Gnomon	CDS	7312432	7312923	.	+	0	Name=XP_006562810.1;ID=cds-XP_006562810.1;Dbxref=GeneID:409050%2CGenbank:XP_006562810.1%2CBEEBASE:GB53849;Parent=rna-XM_006562747.3
NC_037650.1	Gnomon	CDS	7313002	7313250	.	+	0	Name=XP_006562810.1;ID=cds-XP_006562810.1;Dbxref=GeneID:409050%2CGenbank:XP_006562810.1%2CBEEBASE:GB53849;Parent=rna-XM_006562747.3
NC_037650.1	Gnomon	CDS	7316912	7316952	.	+	0	Name=XP_006562810.1;ID=cds-XP_006562810.1;Dbxref=GeneID:409050%2CGenbank:XP_006562810.1%2CBEEBASE:GB53849;Parent=rna-XM_006562747.3
NC_037650.1	Gnomon	mRNA	9495119	9506882	.	+	.	Name=XM_006565057.3;ID=rna-XM_006565057.3;Dbxref=GeneID:724505%2CGenbank:XM_006565057.3%2CBEEBASE:GB49859;Parent=gene-LOC724505
NC_037650.1	Gnomon	mRNA	10827178	10885388	.	-	.	Name=XM_006568042.3;ID=rna-XM_006568042.3;Dbxref=GeneID:409714%2CGenbank:XM_006568042.3%2CBEEBASE:GB40282;Parent=gene-LOC409714
NC_037650.1	Gnomon	mRNA	4377810	4386313	.	+	.	Name=XM_026444782.1;ID=rna-XM_026444782.1;Dbxref=GeneID:726456%2CGenbank:XM_026444782.1%2CBEEBASE:GB50690;Parent=gene-LOC726456
NC_037650.1	Gnomon	transcript	8547846	8562463	.	+	.	Name=XR_003305980.1;ID=rna-XR_003305980.1;Dbxref=GeneID:100576617%2CGenbank:XR_003305980.1;Parent=gene-LOC100576617
NC_037650.1	Gnomon	lnc_RNA	4933706	4937034	.	+	.	Name=XR_408726.3;ID=rna-XR_408726.3;Dbxref=GeneID:102655361%2CGenbank:XR_408726.3;Parent=gene-LOC102655361
NC_037650.1	Gnomon	exon	10583059	10583277	.	+	.	ID=exon-XM_624230.6-7;Dbxref=GeneID:551845%2CGenbank:XM_624230.6%2CBEEBASE:GB49879;Parent=rna-XM_624230.6
NC_037650.1	Gnomon	exon	10560537	10560868	.	+	.	ID=exon-XM_624230.6-1;Dbxref=GeneID:551845%2CGenbank:XM_624230.6%2CBEEBASE:GB49879;Parent=rna-XM_624230.6
NC_037650.1	Gnomon	exon	10561970	10562344	.	+	.	ID=exon-XM_624230.6-2;Dbxref=GeneID:551845%2CGenbank:XM_624230.6%2CBEEBASE:GB49879;Parent=rna-XM_624230.6
NC_037650.1	Gnomon	exon	10579799	10580008	.	+	.	ID=exon-XM_624230.6-5;Dbxref=GeneID:551845%2CGenbank:XM_624230.6%2CBEEBASE:GB49879;Parent=rna-XM_624230.6
NC_037650.1	Gnomon	exon	10581262	10581432	.	+	.	ID=exon-XM_624230.6-6;Dbxref=GeneID:551845%2CGenbank:XM_624230.6%2CBEEBASE:GB49879;Parent=rna-XM_624230.6
NC_037650.1	Gnomon	exon	10565515	10565919	.	+	.	ID=exon-XM_624230.6-3;Dbxref=GeneID:551845%2CGenbank:XM_624230.6%2CBEEBASE:GB49879;Parent=rna-XM_624230.6
NC_037650.1	Gnomon	exon	10569277	10569564	.	+	.	ID=exon-XM_624230.6-4;Dbxref=GeneID:551845%2CGenbank:XM_624230.6%2CBEEBASE:GB49879;Parent=rna-XM_624230.6
NC_037650.1	BestRefSeq	CDS	3472867	3473047	.	+	0	Name=NP_001314888.1;ID=cds-NP_001314888.1;Dbxref=GeneID:552398%2CGenbank:NP_001314888.1%2CBEEBASE:GB48222;Parent=rna-NM_001327959.1
NC_037650.1	BestRefSeq	CDS	3473642	3473907	.	+	0	Name=NP_001314888.1;ID=cds-NP_001314888.1;Dbxref=GeneID:552398%2CGenbank:NP_001314888.1%2CBEEBASE:GB48222;Parent=rna-NM_001327959.1
NC_037650.1	BestRefSeq	CDS	3474056	3474330	.	+	0	Name=NP_001314888.1;ID=cds-NP_001314888.1;Dbxref=GeneID:552398%2CGenbank:NP_001314888.1%2CBEEBASE:GB48222;Parent=rna-NM_001327959.1
NC_037650.1	BestRefSeq	CDS	3474428	3474809	.	+	0	Name=NP_001314888.1;ID=cds-NP_001314888.1;Dbxref=GeneID:552398%2CGenbank:NP_001314888.1%2CBEEBASE:GB48222;Parent=rna-NM_001327959.1
NC_037650.1	Gnomon	mRNA	6173085	6242846	.	-	.	Name=XM_006560356.3;ID=rna-XM_006560356.3;Dbxref=GeneID:726547%2CGenbank:XM_006560356.3%2CBEEBASE:GB40128;Parent=gene-LOC726547
NC_037650.1	Gnomon	exon	3982362	3983061	.	+	.	ID=exon-XM_016915744.2-9;Dbxref=GeneID:726093%2CGenbank:XM_016915744.2%2CBEEBASE:GB50683;Parent=rna-XM_016915744.2
NC_037650.1	Gnomon	CDS	5494914	5494943	.	-	0	Name=XP_026300339.1;ID=cds-XP_026300339.1;Dbxref=GeneID:408423%2CGenbank:XP_026300339.1%2CBEEBASE:GB40150;Parent=rna-XM_026444554.1
NC_037650.1	Gnomon	CDS	5407032	5407139	.	-	0	Name=XP_026300339.1;ID=cds-XP_026300339.1;Dbxref=GeneID:408423%2CGenbank:XP_026300339.1%2CBEEBASE:GB40150;Parent=rna-XM_026444554.1
NC_037650.1	Gnomon	CDS	5378412	5378546	.	-	0	Name=XP_026300339.1;ID=cds-XP_026300339.1;Dbxref=GeneID:408423%2CGenbank:XP_026300339.1%2CBEEBASE:GB40150;Parent=rna-XM_026444554.1
NC_037650.1	Gnomon	CDS	5316181	5316786	.	-	0	Name=XP_026300339.1;ID=cds-XP_026300339.1;Dbxref=GeneID:408423%2CGenbank:XP_026300339.1%2CBEEBASE:GB40150;Parent=rna-XM_026444554.1
NC_037650.1	Gnomon	CDS	5315830	5315892	.	-	0	Name=XP_026300339.1;ID=cds-XP_026300339.1;Dbxref=GeneID:408423%2CGenbank:XP_026300339.1%2CBEEBASE:GB40150;Parent=rna-XM_026444554.1
NC_037650.1	Gnomon	CDS	5314031	5314280	.	-	0	Name=XP_026300339.1;ID=cds-XP_026300339.1;Dbxref=GeneID:408423%2CGenbank:XP_026300339.1%2CBEEBASE:GB40150;Parent=rna-XM_026444554.1
NC_037650.1	Gnomon	CDS	5313335	5313439	.	-	0	Name=XP_026300339.1;ID=cds-XP_026300339.1;Dbxref=GeneID:408423%2CGenbank:XP_026300339.1%2CBEEBASE:GB40150;Parent=rna-XM_026444554.1
NC_037650.1	Gnomon	CDS	5312951	5313125	.	-	0	Name=XP_026300339.1;ID=cds-XP_026300339.1;Dbxref=GeneID:408423%2CGenbank:XP_026300339.1%2CBEEBASE:GB40150;Parent=rna-XM_026444554.1
NC_037650.1	Gnomon	CDS	5311617	5311803	.	-	0	Name=XP_026300339.1;ID=cds-XP_026300339.1;Dbxref=GeneID:408423%2CGenbank:XP_026300339.1%2CBEEBASE:GB40150;Parent=rna-XM_026444554.1
NC_037650.1	Gnomon	CDS	5310218	5310530	.	-	0	Name=XP_026300339.1;ID=cds-XP_026300339.1;Dbxref=GeneID:408423%2CGenbank:XP_026300339.1%2CBEEBASE:GB40150;Parent=rna-XM_026444554.1
NC_037650.1	Gnomon	CDS	5309725	5309793	.	-	0	Name=XP_026300339.1;ID=cds-XP_026300339.1;Dbxref=GeneID:408423%2CGenbank:XP_026300339.1%2CBEEBASE:GB40150;Parent=rna-XM_026444554.1
NC_037650.1	Gnomon	CDS	5307557	5307633	.	-	0	Name=XP_026300339.1;ID=cds-XP_026300339.1;Dbxref=GeneID:408423%2CGenbank:XP_026300339.1%2CBEEBASE:GB40150;Parent=rna-XM_026444554.1
NC_037650.1	Gnomon	CDS	5307259	5307360	.	-	0	Name=XP_026300339.1;ID=cds-XP_026300339.1;Dbxref=GeneID:408423%2CGenbank:XP_026300339.1%2CBEEBASE:GB40150;Parent=rna-XM_026444554.1
NC_037650.1	Gnomon	CDS	5302076	5302251	.	-	0	Name=XP_026300339.1;ID=cds-XP_026300339.1;Dbxref=GeneID:408423%2CGenbank:XP_026300339.1%2CBEEBASE:GB40150;Parent=rna-XM_026444554.1
NC_037650.1	Gnomon	CDS	5298899	5298974	.	-	0	Name=XP_026300339.1;ID=cds-XP_026300339.1;Dbxref=GeneID:408423%2CGenbank:XP_026300339.1%2CBEEBASE:GB40150;Parent=rna-XM_026444554.1
NC_037650.1	Gnomon	CDS	5298621	5298733	.	-	0	Name=XP_026300339.1;ID=cds-XP_026300339.1;Dbxref=GeneID:408423%2CGenbank:XP_026300339.1%2CBEEBASE:GB40150;Parent=rna-XM_026444554.1
NC_037650.1	Gnomon	CDS	5298009	5298060	.	-	0	Name=XP_026300339.1;ID=cds-XP_026300339.1;Dbxref=GeneID:408423%2CGenbank:XP_026300339.1%2CBEEBASE:GB40150;Parent=rna-XM_026444554.1
NC_037650.1	Gnomon	exon	3977864	3978020	.	+	.	ID=exon-XM_016915744.2-1;Dbxref=GeneID:726093%2CGenbank:XM_016915744.2%2CBEEBASE:GB50683;Parent=rna-XM_016915744.2
NC_037650.1	Gnomon	exon	3978649	3978846	.	+	.	ID=exon-XM_016915744.2-2;Dbxref=GeneID:726093%2CGenbank:XM_016915744.2%2CBEEBASE:GB50683;Parent=rna-XM_016915744.2
NC_037650.1	Gnomon	exon	3978935	3979059	.	+	.	ID=exon-XM_016915744.2-3;Dbxref=GeneID:726093%2CGenbank:XM_016915744.2%2CBEEBASE:GB50683;Parent=rna-XM_016915744.2
NC_037650.1	Gnomon	exon	3979153	3979229	.	+	.	ID=exon-XM_016915744.2-4;Dbxref=GeneID:726093%2CGenbank:XM_016915744.2%2CBEEBASE:GB50683;Parent=rna-XM_016915744.2
NC_037650.1	Gnomon	exon	3979313	3979435	.	+	.	ID=exon-XM_016915744.2-5;Dbxref=GeneID:726093%2CGenbank:XM_016915744.2%2CBEEBASE:GB50683;Parent=rna-XM_016915744.2
NC_037650.1	Gnomon	exon	3979521	3979735	.	+	.	ID=exon-XM_016915744.2-6;Dbxref=GeneID:726093%2CGenbank:XM_016915744.2%2CBEEBASE:GB50683;Parent=rna-XM_016915744.2
NC_037650.1	Gnomon	exon	3981804	3981944	.	+	.	ID=exon-XM_016915744.2-7;Dbxref=GeneID:726093%2CGenbank:XM_016915744.2%2CBEEBASE:GB50683;Parent=rna-XM_016915744.2
NC_037650.1	Gnomon	exon	3982074	3982265	.	+	.	ID=exon-XM_016915744.2-8;Dbxref=GeneID:726093%2CGenbank:XM_016915744.2%2CBEEBASE:GB50683;Parent=rna-XM_016915744.2
NC_037650.1	Gnomon	gene	613625	618941	.	+	.	Name=LOC727618;ID=gene-LOC727618;Dbxref=BEEBASE:GB48897%2CGeneID:727618
NC_037650.1	Gnomon	exon	2882821	2882947	.	+	.	ID=exon-XM_006557840.3-2;Dbxref=GeneID:100576994%2CGenbank:XM_006557840.3%2CBEEBASE:GB54782;Parent=rna-XM_006557840.3
NC_037650.1	Gnomon	exon	2883017	2883112	.	+	.	ID=exon-XM_006557840.3-3;Dbxref=GeneID:100576994%2CGenbank:XM_006557840.3%2CBEEBASE:GB54782;Parent=rna-XM_006557840.3
NC_037650.1	Gnomon	exon	2882145	2882743	.	+	.	ID=exon-XM_006557840.3-1;Dbxref=GeneID:100576994%2CGenbank:XM_006557840.3%2CBEEBASE:GB54782;Parent=rna-XM_006557840.3
NC_037650.1	Gnomon	exon	2883800	2883945	.	+	.	ID=exon-XM_006557840.3-6;Dbxref=GeneID:100576994%2CGenbank:XM_006557840.3%2CBEEBASE:GB54782;Parent=rna-XM_006557840.3
NC_037650.1	Gnomon	exon	2884030	2884258	.	+	.	ID=exon-XM_006557840.3-7;Dbxref=GeneID:100576994%2CGenbank:XM_006557840.3%2CBEEBASE:GB54782;Parent=rna-XM_006557840.3
NC_037650.1	Gnomon	exon	2883198	2883459	.	+	.	ID=exon-XM_006557840.3-4;Dbxref=GeneID:100576994%2CGenbank:XM_006557840.3%2CBEEBASE:GB54782;Parent=rna-XM_006557840.3
NC_037650.1	Gnomon	exon	2883539	2883718	.	+	.	ID=exon-XM_006557840.3-5;Dbxref=GeneID:100576994%2CGenbank:XM_006557840.3%2CBEEBASE:GB54782;Parent=rna-XM_006557840.3
NC_037650.1	Gnomon	gene	2129040	2130332	.	-	.	Name=LOC727631;ID=gene-LOC727631;Dbxref=BEEBASE:GB41588%2CGeneID:727631
NC_037650.1	Gnomon	mRNA	3743235	3756655	.	+	.	Name=XM_006558489.3;ID=rna-XM_006558489.3;Dbxref=GeneID:725290%2CGenbank:XM_006558489.3%2CBEEBASE:GB48238;Parent=gene-LOC725290
NC_037650.1	Gnomon	CDS	4824101	4824340	.	+	0	Name=XP_026300579.1;ID=cds-XP_026300579.1;Dbxref=GeneID:413550%2CGenbank:XP_026300579.1%2CBEEBASE:GB40053;Parent=rna-XM_026444794.1
NC_037650.1	Gnomon	CDS	4825826	4825974	.	+	0	Name=XP_026300579.1;ID=cds-XP_026300579.1;Dbxref=GeneID:413550%2CGenbank:XP_026300579.1%2CBEEBASE:GB40053;Parent=rna-XM_026444794.1
NC_037650.1	Gnomon	CDS	4826295	4826494	.	+	0	Name=XP_026300579.1;ID=cds-XP_026300579.1;Dbxref=GeneID:413550%2CGenbank:XP_026300579.1%2CBEEBASE:GB40053;Parent=rna-XM_026444794.1
NC_037650.1	Gnomon	CDS	4826651	4826832	.	+	0	Name=XP_026300579.1;ID=cds-XP_026300579.1;Dbxref=GeneID:413550%2CGenbank:XP_026300579.1%2CBEEBASE:GB40053;Parent=rna-XM_026444794.1
NC_037650.1	Gnomon	CDS	4828208	4828422	.	+	0	Name=XP_026300579.1;ID=cds-XP_026300579.1;Dbxref=GeneID:413550%2CGenbank:XP_026300579.1%2CBEEBASE:GB40053;Parent=rna-XM_026444794.1
NC_037650.1	Gnomon	CDS	4828899	4829140	.	+	0	Name=XP_026300579.1;ID=cds-XP_026300579.1;Dbxref=GeneID:413550%2CGenbank:XP_026300579.1%2CBEEBASE:GB40053;Parent=rna-XM_026444794.1
NC_037650.1	Gnomon	CDS	4831445	4831533	.	+	0	Name=XP_026300579.1;ID=cds-XP_026300579.1;Dbxref=GeneID:413550%2CGenbank:XP_026300579.1%2CBEEBASE:GB40053;Parent=rna-XM_026444794.1
NC_037650.1	Gnomon	CDS	4831659	4831764	.	+	0	Name=XP_026300579.1;ID=cds-XP_026300579.1;Dbxref=GeneID:413550%2CGenbank:XP_026300579.1%2CBEEBASE:GB40053;Parent=rna-XM_026444794.1
NC_037650.1	Gnomon	CDS	4832006	4832442	.	+	0	Name=XP_026300579.1;ID=cds-XP_026300579.1;Dbxref=GeneID:413550%2CGenbank:XP_026300579.1%2CBEEBASE:GB40053;Parent=rna-XM_026444794.1
NC_037650.1	Gnomon	exon	10565515	10565919	.	+	.	ID=exon-XM_006565011.3-3;Dbxref=GeneID:551845%2CGenbank:XM_006565011.3%2CBEEBASE:GB49879;Parent=rna-XM_006565011.3
NC_037650.1	Gnomon	exon	10569277	10569564	.	+	.	ID=exon-XM_006565011.3-4;Dbxref=GeneID:551845%2CGenbank:XM_006565011.3%2CBEEBASE:GB49879;Parent=rna-XM_006565011.3
NC_037650.1	Gnomon	exon	10560537	10560868	.	+	.	ID=exon-XM_006565011.3-1;Dbxref=GeneID:551845%2CGenbank:XM_006565011.3%2CBEEBASE:GB49879;Parent=rna-XM_006565011.3
NC_037650.1	Gnomon	exon	10561970	10562344	.	+	.	ID=exon-XM_006565011.3-2;Dbxref=GeneID:551845%2CGenbank:XM_006565011.3%2CBEEBASE:GB49879;Parent=rna-XM_006565011.3
NC_037650.1	Gnomon	exon	10581262	10581432	.	+	.	ID=exon-XM_006565011.3-5;Dbxref=GeneID:551845%2CGenbank:XM_006565011.3%2CBEEBASE:GB49879;Parent=rna-XM_006565011.3
NC_037650.1	Gnomon	exon	10583059	10583277	.	+	.	ID=exon-XM_006565011.3-6;Dbxref=GeneID:551845%2CGenbank:XM_006565011.3%2CBEEBASE:GB49879;Parent=rna-XM_006565011.3
NC_037650.1	Gnomon	exon	10469348	10470244	.	-	.	ID=exon-XM_016915836.2-16;Dbxref=GeneID:724962%2CGenbank:XM_016915836.2%2CBEEBASE:GB49899;Parent=rna-XM_016915836.2
NC_037650.1	Gnomon	exon	10475559	10475862	.	-	.	ID=exon-XM_016915836.2-14;Dbxref=GeneID:724962%2CGenbank:XM_016915836.2%2CBEEBASE:GB49899;Parent=rna-XM_016915836.2
NC_037650.1	Gnomon	exon	10472838	10473113	.	-	.	ID=exon-XM_016915836.2-15;Dbxref=GeneID:724962%2CGenbank:XM_016915836.2%2CBEEBASE:GB49899;Parent=rna-XM_016915836.2
NC_037650.1	Gnomon	exon	10478665	10478676	.	-	.	ID=exon-XM_016915836.2-12;Dbxref=GeneID:724962%2CGenbank:XM_016915836.2%2CBEEBASE:GB49899;Parent=rna-XM_016915836.2
NC_037650.1	Gnomon	exon	10477419	10477712	.	-	.	ID=exon-XM_016915836.2-13;Dbxref=GeneID:724962%2CGenbank:XM_016915836.2%2CBEEBASE:GB49899;Parent=rna-XM_016915836.2
NC_037650.1	Gnomon	exon	10481751	10481966	.	-	.	ID=exon-XM_016915836.2-10;Dbxref=GeneID:724962%2CGenbank:XM_016915836.2%2CBEEBASE:GB49899;Parent=rna-XM_016915836.2
NC_037650.1	Gnomon	exon	10478963	10479508	.	-	.	ID=exon-XM_016915836.2-11;Dbxref=GeneID:724962%2CGenbank:XM_016915836.2%2CBEEBASE:GB49899;Parent=rna-XM_016915836.2
NC_037650.1	Gnomon	exon	3598337	3598820	.	-	.	ID=exon-XR_003305958.1-3;Dbxref=GeneID:100577428%2CGenbank:XR_003305958.1;Parent=rna-XR_003305958.1
NC_037650.1	Gnomon	exon	3595213	3597589	.	-	.	ID=exon-XR_003305958.1-4;Dbxref=GeneID:100577428%2CGenbank:XR_003305958.1;Parent=rna-XR_003305958.1
NC_037650.1	Gnomon	CDS	3170721	3170807	.	-	0	Name=XP_026300433.1;ID=cds-XP_026300433.1;Dbxref=GeneID:552146%2CGenbank:XP_026300433.1%2CBEEBASE:GB48278;Parent=rna-XM_026444648.1
NC_037650.1	Gnomon	CDS	3154148	3155216	.	-	0	Name=XP_026300433.1;ID=cds-XP_026300433.1;Dbxref=GeneID:552146%2CGenbank:XP_026300433.1%2CBEEBASE:GB48278;Parent=rna-XM_026444648.1
NC_037650.1	Gnomon	CDS	3153049	3154079	.	-	0	Name=XP_026300433.1;ID=cds-XP_026300433.1;Dbxref=GeneID:552146%2CGenbank:XP_026300433.1%2CBEEBASE:GB48278;Parent=rna-XM_026444648.1
NC_037650.1	Gnomon	exon	3622811	3623293	.	-	.	ID=exon-XR_003305958.1-1;Dbxref=GeneID:100577428%2CGenbank:XR_003305958.1;Parent=rna-XR_003305958.1
NC_037650.1	Gnomon	exon	3598886	3599609	.	-	.	ID=exon-XR_003305958.1-2;Dbxref=GeneID:100577428%2CGenbank:XR_003305958.1;Parent=rna-XR_003305958.1
NC_037650.1	Gnomon	exon	9089857	9089985	.	+	.	ID=exon-XM_006565067.3-10;Dbxref=GeneID:410470%2CGenbank:XM_006565067.3%2CBEEBASE:GB49852;Parent=rna-XM_006565067.3
NC_037650.1	Gnomon	exon	9104121	9104945	.	+	.	ID=exon-XM_006565067.3-13;Dbxref=GeneID:410470%2CGenbank:XM_006565067.3%2CBEEBASE:GB49852;Parent=rna-XM_006565067.3
NC_037650.1	Gnomon	exon	9098427	9098537	.	+	.	ID=exon-XM_006565067.3-11;Dbxref=GeneID:410470%2CGenbank:XM_006565067.3%2CBEEBASE:GB49852;Parent=rna-XM_006565067.3
NC_037650.1	Gnomon	exon	9103415	9103543	.	+	.	ID=exon-XM_006565067.3-12;Dbxref=GeneID:410470%2CGenbank:XM_006565067.3%2CBEEBASE:GB49852;Parent=rna-XM_006565067.3
NC_037650.1	Gnomon	mRNA	3020580	3028204	.	+	.	Name=XM_026444687.1;ID=rna-XM_026444687.1;Dbxref=GeneID:100577146%2CGenbank:XM_026444687.1%2CBEEBASE:GB54787;Parent=gene-LOC100577146
NC_037650.1	Gnomon	exon	3041622	3042095	.	-	.	ID=exon-XM_026444789.1-1;Dbxref=GeneID:726852%2CGenbank:XM_026444789.1%2CBEEBASE:GB54719;Parent=rna-XM_026444789.1
NC_037650.1	Gnomon	exon	3041332	3041550	.	-	.	ID=exon-XM_026444789.1-2;Dbxref=GeneID:726852%2CGenbank:XM_026444789.1%2CBEEBASE:GB54719;Parent=rna-XM_026444789.1
NC_037650.1	BestRefSeq	mRNA	10755659	10759881	.	-	.	Name=NM_001365199.1;ID=rna-NM_001365199.1;Dbxref=GeneID:551028%2CGenbank:NM_001365199.1%2CBEEBASE:GB40287;Note=The RefSeq transcript has 3 substitutions compared to this genomic sequence;Parent=gene-LOC551028
NC_037650.1	Gnomon	exon	7698289	7698508	.	-	.	ID=exon-XM_026444808.1-9;Dbxref=GeneID:408435%2CGenbank:XM_026444808.1%2CBEEBASE:GB47788;Parent=rna-XM_026444808.1
NC_037650.1	Gnomon	mRNA	5292251	5495176	.	-	.	Name=XM_026444541.1;ID=rna-XM_026444541.1;Dbxref=GeneID:408423%2CGenbank:XM_026444541.1%2CBEEBASE:GB40150;Parent=gene-Foxp
NC_037650.1	Gnomon	mRNA	4331127	4333706	.	-	.	Name=XM_624127.5;ID=rna-XM_624127.5;Dbxref=GeneID:551739%2CGenbank:XM_624127.5%2CBEEBASE:GB50658;Parent=gene-LOC551739
NC_037650.1	Gnomon	mRNA	4307133	4308795	.	-	.	Name=XM_006559328.3;ID=rna-XM_006559328.3;Dbxref=GeneID:408412%2CGenbank:XM_006559328.3%2CBEEBASE:GB50663;Parent=gene-LOC408412
NC_037650.1	Gnomon	mRNA	6173085	6242865	.	-	.	Name=XM_006560357.3;ID=rna-XM_006560357.3;Dbxref=GeneID:726547%2CGenbank:XM_006560357.3%2CBEEBASE:GB40128;Parent=gene-LOC726547
NC_037650.1	Gnomon	mRNA	4370795	4386313	.	+	.	Name=XM_026444781.1;ID=rna-XM_026444781.1;Dbxref=GeneID:726456%2CGenbank:XM_026444781.1%2CBEEBASE:GB50690;Parent=gene-LOC726456
NC_037650.1	Gnomon	exon	11152266	11152571	.	-	.	ID=exon-XM_006568079.3-6;Dbxref=GeneID:410078%2CGenbank:XM_006568079.3%2CBEEBASE:GB41547;Parent=rna-XM_006568079.3
NC_037650.1	Gnomon	exon	11151984	11152056	.	-	.	ID=exon-XM_006568079.3-7;Dbxref=GeneID:410078%2CGenbank:XM_006568079.3%2CBEEBASE:GB41547;Parent=rna-XM_006568079.3
NC_037650.1	Gnomon	exon	11151399	11151605	.	-	.	ID=exon-XM_006568079.3-8;Dbxref=GeneID:410078%2CGenbank:XM_006568079.3%2CBEEBASE:GB41547;Parent=rna-XM_006568079.3
NC_037650.1	Gnomon	exon	11150512	11150749	.	-	.	ID=exon-XM_006568079.3-9;Dbxref=GeneID:410078%2CGenbank:XM_006568079.3%2CBEEBASE:GB41547;Parent=rna-XM_006568079.3
NC_037650.1	Gnomon	exon	7731692	7731739	.	-	.	ID=exon-XM_026444808.1-3;Dbxref=GeneID:408435%2CGenbank:XM_026444808.1%2CBEEBASE:GB47788;Parent=rna-XM_026444808.1
NC_037650.1	Gnomon	mRNA	9496005	9506882	.	+	.	Name=XM_006565058.3;ID=rna-XM_006565058.3;Dbxref=GeneID:724505%2CGenbank:XM_006565058.3%2CBEEBASE:GB49859;Parent=gene-LOC724505
NC_037650.1	Gnomon	exon	7705841	7706015	.	-	.	ID=exon-XM_026444808.1-4;Dbxref=GeneID:408435%2CGenbank:XM_026444808.1%2CBEEBASE:GB47788;Parent=rna-XM_026444808.1
NC_037650.1	Gnomon	exon	7872871	7874980	.	-	.	ID=exon-XM_026444808.1-1;Dbxref=GeneID:408435%2CGenbank:XM_026444808.1%2CBEEBASE:GB47788;Parent=rna-XM_026444808.1
NC_037650.1	Gnomon	exon	7857274	7857569	.	-	.	ID=exon-XM_026444808.1-2;Dbxref=GeneID:408435%2CGenbank:XM_026444808.1%2CBEEBASE:GB47788;Parent=rna-XM_026444808.1
NC_037650.1	Gnomon	exon	7700116	7700289	.	-	.	ID=exon-XM_026444808.1-7;Dbxref=GeneID:408435%2CGenbank:XM_026444808.1%2CBEEBASE:GB47788;Parent=rna-XM_026444808.1
NC_037650.1	Gnomon	exon	7699555	7699808	.	-	.	ID=exon-XM_026444808.1-8;Dbxref=GeneID:408435%2CGenbank:XM_026444808.1%2CBEEBASE:GB47788;Parent=rna-XM_026444808.1
NC_037650.1	Gnomon	exon	7705356	7705514	.	-	.	ID=exon-XM_026444808.1-5;Dbxref=GeneID:408435%2CGenbank:XM_026444808.1%2CBEEBASE:GB47788;Parent=rna-XM_026444808.1
NC_037650.1	Gnomon	exon	7704455	7704667	.	-	.	ID=exon-XM_026444808.1-6;Dbxref=GeneID:408435%2CGenbank:XM_026444808.1%2CBEEBASE:GB47788;Parent=rna-XM_026444808.1
NC_037650.1	Gnomon	exon	10902643	10903032	.	-	.	ID=exon-XM_006568044.3-10;Dbxref=GeneID:412876%2CGenbank:XM_006568044.3%2CBEEBASE:GB40280;Parent=rna-XM_006568044.3
NC_037650.1	Gnomon	exon	11160094	11160324	.	-	.	ID=exon-XM_006568079.3-2;Dbxref=GeneID:410078%2CGenbank:XM_006568079.3%2CBEEBASE:GB41547;Parent=rna-XM_006568079.3
NC_037650.1	Gnomon	exon	11158637	11158793	.	-	.	ID=exon-XM_006568079.3-3;Dbxref=GeneID:410078%2CGenbank:XM_006568079.3%2CBEEBASE:GB41547;Parent=rna-XM_006568079.3
NC_037650.1	Gnomon	exon	11158348	11158461	.	-	.	ID=exon-XM_006568079.3-4;Dbxref=GeneID:410078%2CGenbank:XM_006568079.3%2CBEEBASE:GB41547;Parent=rna-XM_006568079.3
NC_037650.1	Gnomon	exon	11157247	11157375	.	-	.	ID=exon-XM_006568079.3-5;Dbxref=GeneID:410078%2CGenbank:XM_006568079.3%2CBEEBASE:GB41547;Parent=rna-XM_006568079.3
NC_037650.1	Gnomon	exon	10902013	10902448	.	-	.	ID=exon-XM_006568044.3-11;Dbxref=GeneID:412876%2CGenbank:XM_006568044.3%2CBEEBASE:GB40280;Parent=rna-XM_006568044.3
NC_037650.1	Gnomon	exon	10901477	10901873	.	-	.	ID=exon-XM_006568044.3-12;Dbxref=GeneID:412876%2CGenbank:XM_006568044.3%2CBEEBASE:GB40280;Parent=rna-XM_006568044.3
NC_037650.1	Gnomon	exon	10899999	10901399	.	-	.	ID=exon-XM_006568044.3-13;Dbxref=GeneID:412876%2CGenbank:XM_006568044.3%2CBEEBASE:GB40280;Parent=rna-XM_006568044.3
NC_037650.1	Gnomon	exon	11160850	11161358	.	-	.	ID=exon-XM_006568079.3-1;Dbxref=GeneID:410078%2CGenbank:XM_006568079.3%2CBEEBASE:GB41547;Parent=rna-XM_006568079.3
NC_037650.1	Gnomon	exon	8725256	8725663	.	+	.	ID=exon-XM_026444670.1-1;Dbxref=GeneID:100576879%2CGenbank:XM_026444670.1%2CBEEBASE:GB47808;Parent=rna-XM_026444670.1
NC_037650.1	Gnomon	exon	8727740	8727886	.	+	.	ID=exon-XM_026444670.1-8;Dbxref=GeneID:100576879%2CGenbank:XM_026444670.1%2CBEEBASE:GB47808;Parent=rna-XM_026444670.1
NC_037650.1	Gnomon	exon	8727958	8728104	.	+	.	ID=exon-XM_026444670.1-9;Dbxref=GeneID:100576879%2CGenbank:XM_026444670.1%2CBEEBASE:GB47808;Parent=rna-XM_026444670.1
NC_037650.1	Gnomon	exon	8727130	8727359	.	+	.	ID=exon-XM_026444670.1-6;Dbxref=GeneID:100576879%2CGenbank:XM_026444670.1%2CBEEBASE:GB47808;Parent=rna-XM_026444670.1
NC_037650.1	Gnomon	exon	8727459	8727671	.	+	.	ID=exon-XM_026444670.1-7;Dbxref=GeneID:100576879%2CGenbank:XM_026444670.1%2CBEEBASE:GB47808;Parent=rna-XM_026444670.1
NC_037650.1	Gnomon	exon	8726472	8726668	.	+	.	ID=exon-XM_026444670.1-4;Dbxref=GeneID:100576879%2CGenbank:XM_026444670.1%2CBEEBASE:GB47808;Parent=rna-XM_026444670.1
NC_037650.1	Gnomon	exon	8726745	8727028	.	+	.	ID=exon-XM_026444670.1-5;Dbxref=GeneID:100576879%2CGenbank:XM_026444670.1%2CBEEBASE:GB47808;Parent=rna-XM_026444670.1
NC_037650.1	Gnomon	exon	8725741	8725866	.	+	.	ID=exon-XM_026444670.1-2;Dbxref=GeneID:100576879%2CGenbank:XM_026444670.1%2CBEEBASE:GB47808;Parent=rna-XM_026444670.1
NC_037650.1	Gnomon	exon	8725933	8726404	.	+	.	ID=exon-XM_026444670.1-3;Dbxref=GeneID:100576879%2CGenbank:XM_026444670.1%2CBEEBASE:GB47808;Parent=rna-XM_026444670.1
NC_037650.1	Gnomon	exon	3051826	3052278	.	-	.	ID=exon-XM_026444642.1-1;Dbxref=GeneID:726862%2CGenbank:XM_026444642.1%2CBEEBASE:GB54718;Parent=rna-XM_026444642.1
NC_037650.1	Gnomon	exon	3050333	3051758	.	-	.	ID=exon-XM_026444642.1-2;Dbxref=GeneID:726862%2CGenbank:XM_026444642.1%2CBEEBASE:GB54718;Parent=rna-XM_026444642.1
NC_037650.1	Gnomon	exon	3049814	3050255	.	-	.	ID=exon-XM_026444642.1-3;Dbxref=GeneID:726862%2CGenbank:XM_026444642.1%2CBEEBASE:GB54718;Parent=rna-XM_026444642.1
NC_037650.1	Gnomon	exon	3047605	3048763	.	-	.	ID=exon-XM_026444642.1-4;Dbxref=GeneID:726862%2CGenbank:XM_026444642.1%2CBEEBASE:GB54718;Parent=rna-XM_026444642.1
NC_037650.1	Gnomon	exon	1932705	1933324	.	-	.	ID=exon-XM_396696.6-1;Dbxref=GeneID:413250%2CGenbank:XM_396696.6%2CBEEBASE:GB44232;Parent=rna-XM_396696.6
NC_037650.1	Gnomon	exon	3047197	3047381	.	-	.	ID=exon-XM_026444642.1-5;Dbxref=GeneID:726862%2CGenbank:XM_026444642.1%2CBEEBASE:GB54718;Parent=rna-XM_026444642.1
NC_037650.1	Gnomon	exon	1929751	1931026	.	-	.	ID=exon-XM_396696.6-2;Dbxref=GeneID:413250%2CGenbank:XM_396696.6%2CBEEBASE:GB44232;Parent=rna-XM_396696.6
NC_037650.1	Gnomon	exon	3046943	3047073	.	-	.	ID=exon-XM_026444642.1-6;Dbxref=GeneID:726862%2CGenbank:XM_026444642.1%2CBEEBASE:GB54718;Parent=rna-XM_026444642.1
NC_037650.1	Gnomon	mRNA	7292986	7301150	.	+	.	Name=XM_006562752.3;ID=rna-XM_006562752.3;Dbxref=GeneID:413594%2CGenbank:XM_006562752.3%2CBEEBASE:GB53847;Parent=gene-LOC413594
NC_037650.1	Gnomon	CDS	2968703	2968836	.	-	0	Name=XP_624284.3;ID=cds-XP_624284.3;Dbxref=GeneID:551895%2CGenbank:XP_624284.3%2CBEEBASE:GB54722;Parent=rna-XM_624281.5
NC_037650.1	Gnomon	CDS	2933756	2933968	.	-	0	Name=XP_624284.3;ID=cds-XP_624284.3;Dbxref=GeneID:551895%2CGenbank:XP_624284.3%2CBEEBASE:GB54722;Parent=rna-XM_624281.5
NC_037650.1	Gnomon	CDS	2933212	2933350	.	-	0	Name=XP_624284.3;ID=cds-XP_624284.3;Dbxref=GeneID:551895%2CGenbank:XP_624284.3%2CBEEBASE:GB54722;Parent=rna-XM_624281.5
NC_037650.1	Gnomon	CDS	2924861	2924987	.	-	0	Name=XP_624284.3;ID=cds-XP_624284.3;Dbxref=GeneID:551895%2CGenbank:XP_624284.3%2CBEEBASE:GB54722;Parent=rna-XM_624281.5
NC_037650.1	Gnomon	CDS	2923693	2923921	.	-	0	Name=XP_624284.3;ID=cds-XP_624284.3;Dbxref=GeneID:551895%2CGenbank:XP_624284.3%2CBEEBASE:GB54722;Parent=rna-XM_624281.5
NC_037650.1	Gnomon	CDS	2921762	2922791	.	-	0	Name=XP_624284.3;ID=cds-XP_624284.3;Dbxref=GeneID:551895%2CGenbank:XP_624284.3%2CBEEBASE:GB54722;Parent=rna-XM_624281.5
NC_037650.1	Gnomon	mRNA	3756782	3758883	.	-	.	Name=XM_001121276.5;ID=rna-XM_001121276.5;Dbxref=GeneID:725426%2CGenbank:XM_001121276.5%2CBEEBASE:GB48256;Parent=gene-LOC725426
NC_037650.1	Gnomon	exon	4664872	4665203	.	+	.	ID=exon-XM_026444845.1-10;Dbxref=GeneID:113218548%2CGenbank:XM_026444845.1;Parent=rna-XM_026444845.1
NC_037650.1	Gnomon	exon	2968703	2968813	.	-	.	ID=exon-XM_016915721.2-1;Dbxref=GeneID:551895%2CGenbank:XM_016915721.2%2CBEEBASE:GB54722;Parent=rna-XM_016915721.2
NC_037650.1	Gnomon	exon	2923693	2923921	.	-	.	ID=exon-XM_016915721.2-6;Dbxref=GeneID:551895%2CGenbank:XM_016915721.2%2CBEEBASE:GB54722;Parent=rna-XM_016915721.2
NC_037650.1	Gnomon	exon	2918638	2922791	.	-	.	ID=exon-XM_016915721.2-7;Dbxref=GeneID:551895%2CGenbank:XM_016915721.2%2CBEEBASE:GB54722;Parent=rna-XM_016915721.2
NC_037650.1	Gnomon	exon	2945377	2945548	.	-	.	ID=exon-XM_016915721.2-2;Dbxref=GeneID:551895%2CGenbank:XM_016915721.2%2CBEEBASE:GB54722;Parent=rna-XM_016915721.2
NC_037650.1	Gnomon	exon	2933756	2933968	.	-	.	ID=exon-XM_016915721.2-3;Dbxref=GeneID:551895%2CGenbank:XM_016915721.2%2CBEEBASE:GB54722;Parent=rna-XM_016915721.2
NC_037650.1	Gnomon	exon	2933212	2933350	.	-	.	ID=exon-XM_016915721.2-4;Dbxref=GeneID:551895%2CGenbank:XM_016915721.2%2CBEEBASE:GB54722;Parent=rna-XM_016915721.2
NC_037650.1	Gnomon	exon	2924861	2924987	.	-	.	ID=exon-XM_016915721.2-5;Dbxref=GeneID:551895%2CGenbank:XM_016915721.2%2CBEEBASE:GB54722;Parent=rna-XM_016915721.2
NC_037650.1	Gnomon	exon	3092306	3092402	.	-	.	ID=exon-XM_006557863.3-9;Dbxref=GeneID:413266%2CGenbank:XM_006557863.3%2CBEEBASE:GB54714;Parent=rna-XM_006557863.3
NC_037650.1	Gnomon	exon	3093793	3093890	.	-	.	ID=exon-XM_006557863.3-7;Dbxref=GeneID:413266%2CGenbank:XM_006557863.3%2CBEEBASE:GB54714;Parent=rna-XM_006557863.3
NC_037650.1	Gnomon	exon	3093584	3093724	.	-	.	ID=exon-XM_006557863.3-8;Dbxref=GeneID:413266%2CGenbank:XM_006557863.3%2CBEEBASE:GB54714;Parent=rna-XM_006557863.3
NC_037650.1	Gnomon	exon	3094351	3094526	.	-	.	ID=exon-XM_006557863.3-5;Dbxref=GeneID:413266%2CGenbank:XM_006557863.3%2CBEEBASE:GB54714;Parent=rna-XM_006557863.3
NC_037650.1	Gnomon	exon	3093965	3094042	.	-	.	ID=exon-XM_006557863.3-6;Dbxref=GeneID:413266%2CGenbank:XM_006557863.3%2CBEEBASE:GB54714;Parent=rna-XM_006557863.3
NC_037650.1	Gnomon	exon	3095803	3095863	.	-	.	ID=exon-XM_006557863.3-3;Dbxref=GeneID:413266%2CGenbank:XM_006557863.3%2CBEEBASE:GB54714;Parent=rna-XM_006557863.3
NC_037650.1	Gnomon	exon	3094722	3094849	.	-	.	ID=exon-XM_006557863.3-4;Dbxref=GeneID:413266%2CGenbank:XM_006557863.3%2CBEEBASE:GB54714;Parent=rna-XM_006557863.3
NC_037650.1	Gnomon	mRNA	8695403	8696959	.	+	.	Name=XM_001121036.5;ID=rna-XM_001121036.5;Dbxref=GeneID:725158%2CGenbank:XM_001121036.5%2CBEEBASE:GB47804;Parent=gene-LOC725158
NC_037650.1	Gnomon	exon	3103385	3103519	.	-	.	ID=exon-XM_006557863.3-1;Dbxref=GeneID:413266%2CGenbank:XM_006557863.3%2CBEEBASE:GB54714;Parent=rna-XM_006557863.3
NC_037650.1	Gnomon	exon	3101642	3101823	.	-	.	ID=exon-XM_006557863.3-2;Dbxref=GeneID:413266%2CGenbank:XM_006557863.3%2CBEEBASE:GB54714;Parent=rna-XM_006557863.3
NC_037650.1	Gnomon	mRNA	5954012	5955496	.	+	.	Name=XM_003249637.3;ID=rna-XM_003249637.3;Dbxref=GeneID:408426%2CGenbank:XM_003249637.3%2CBEEBASE:GB40083;Parent=gene-LOC408426
NC_037650.1	Gnomon	exon	4325039	4326209	.	-	.	ID=exon-XM_016915790.2-2;Dbxref=GeneID:726248%2CGenbank:XM_016915790.2%2CBEEBASE:GB50660;Parent=rna-XM_016915790.2
NC_037650.1	Gnomon	exon	4324265	4324971	.	-	.	ID=exon-XM_016915790.2-3;Dbxref=GeneID:726248%2CGenbank:XM_016915790.2%2CBEEBASE:GB50660;Parent=rna-XM_016915790.2
NC_037650.1	Gnomon	exon	4323422	4323746	.	-	.	ID=exon-XM_016915790.2-4;Dbxref=GeneID:726248%2CGenbank:XM_016915790.2%2CBEEBASE:GB50660;Parent=rna-XM_016915790.2
NC_037650.1	Gnomon	exon	4323067	4323333	.	-	.	ID=exon-XM_016915790.2-5;Dbxref=GeneID:726248%2CGenbank:XM_016915790.2%2CBEEBASE:GB50660;Parent=rna-XM_016915790.2
NC_037650.1	Gnomon	exon	4322548	4322701	.	-	.	ID=exon-XM_016915790.2-6;Dbxref=GeneID:726248%2CGenbank:XM_016915790.2%2CBEEBASE:GB50660;Parent=rna-XM_016915790.2
NC_037650.1	Gnomon	exon	4322237	4322449	.	-	.	ID=exon-XM_016915790.2-7;Dbxref=GeneID:726248%2CGenbank:XM_016915790.2%2CBEEBASE:GB50660;Parent=rna-XM_016915790.2
NC_037650.1	Gnomon	exon	4321445	4322165	.	-	.	ID=exon-XM_016915790.2-8;Dbxref=GeneID:726248%2CGenbank:XM_016915790.2%2CBEEBASE:GB50660;Parent=rna-XM_016915790.2
NC_037650.1	Gnomon	exon	4321038	4321369	.	-	.	ID=exon-XM_016915790.2-9;Dbxref=GeneID:726248%2CGenbank:XM_016915790.2%2CBEEBASE:GB50660;Parent=rna-XM_016915790.2
NC_037650.1	Gnomon	exon	4326278	4326476	.	-	.	ID=exon-XM_016915790.2-1;Dbxref=GeneID:726248%2CGenbank:XM_016915790.2%2CBEEBASE:GB50660;Parent=rna-XM_016915790.2
NC_037650.1	Gnomon	CDS	3742578	3742715	.	+	0	Name=XP_006558549.2;ID=cds-XP_006558549.2;Dbxref=GeneID:725290%2CGenbank:XP_006558549.2%2CBEEBASE:GB48238;Parent=rna-XM_006558486.3
NC_037650.1	Gnomon	CDS	3742965	3743193	.	+	0	Name=XP_006558549.2;ID=cds-XP_006558549.2;Dbxref=GeneID:725290%2CGenbank:XP_006558549.2%2CBEEBASE:GB48238;Parent=rna-XM_006558486.3
NC_037650.1	Gnomon	CDS	3744417	3744561	.	+	0	Name=XP_006558549.2;ID=cds-XP_006558549.2;Dbxref=GeneID:725290%2CGenbank:XP_006558549.2%2CBEEBASE:GB48238;Parent=rna-XM_006558486.3
NC_037650.1	Gnomon	CDS	3747051	3747128	.	+	0	Name=XP_006558549.2;ID=cds-XP_006558549.2;Dbxref=GeneID:725290%2CGenbank:XP_006558549.2%2CBEEBASE:GB48238;Parent=rna-XM_006558486.3
NC_037650.1	Gnomon	CDS	3748203	3748412	.	+	0	Name=XP_006558549.2;ID=cds-XP_006558549.2;Dbxref=GeneID:725290%2CGenbank:XP_006558549.2%2CBEEBASE:GB48238;Parent=rna-XM_006558486.3
NC_037650.1	Gnomon	CDS	3748495	3748639	.	+	0	Name=XP_006558549.2;ID=cds-XP_006558549.2;Dbxref=GeneID:725290%2CGenbank:XP_006558549.2%2CBEEBASE:GB48238;Parent=rna-XM_006558486.3
NC_037650.1	Gnomon	CDS	3748910	3749146	.	+	0	Name=XP_006558549.2;ID=cds-XP_006558549.2;Dbxref=GeneID:725290%2CGenbank:XP_006558549.2%2CBEEBASE:GB48238;Parent=rna-XM_006558486.3
NC_037650.1	Gnomon	CDS	3749385	3749633	.	+	0	Name=XP_006558549.2;ID=cds-XP_006558549.2;Dbxref=GeneID:725290%2CGenbank:XP_006558549.2%2CBEEBASE:GB48238;Parent=rna-XM_006558486.3
NC_037650.1	Gnomon	CDS	3749704	3749780	.	+	0	Name=XP_006558549.2;ID=cds-XP_006558549.2;Dbxref=GeneID:725290%2CGenbank:XP_006558549.2%2CBEEBASE:GB48238;Parent=rna-XM_006558486.3
NC_037650.1	Gnomon	CDS	3754157	3754349	.	+	0	Name=XP_006558549.2;ID=cds-XP_006558549.2;Dbxref=GeneID:725290%2CGenbank:XP_006558549.2%2CBEEBASE:GB48238;Parent=rna-XM_006558486.3
NC_037650.1	Gnomon	CDS	3754441	3754891	.	+	0	Name=XP_006558549.2;ID=cds-XP_006558549.2;Dbxref=GeneID:725290%2CGenbank:XP_006558549.2%2CBEEBASE:GB48238;Parent=rna-XM_006558486.3
NC_037650.1	Gnomon	CDS	3754983	3755035	.	+	0	Name=XP_006558549.2;ID=cds-XP_006558549.2;Dbxref=GeneID:725290%2CGenbank:XP_006558549.2%2CBEEBASE:GB48238;Parent=rna-XM_006558486.3
NC_037650.1	Gnomon	CDS	3154148	3155183	.	-	0	Name=XP_026300434.1;ID=cds-XP_026300434.1;Dbxref=GeneID:552146%2CGenbank:XP_026300434.1%2CBEEBASE:GB48278;Parent=rna-XM_026444649.1
NC_037650.1	Gnomon	CDS	3153049	3154079	.	-	0	Name=XP_026300434.1;ID=cds-XP_026300434.1;Dbxref=GeneID:552146%2CGenbank:XP_026300434.1%2CBEEBASE:GB48278;Parent=rna-XM_026444649.1
NC_037650.1	Gnomon	exon	2854916	2855072	.	+	.	ID=exon-XM_624040.6-1;Dbxref=GeneID:551650%2CGenbank:XM_624040.6%2CBEEBASE:GB54779;Parent=rna-XM_624040.6
NC_037650.1	Gnomon	exon	2855685	2855795	.	+	.	ID=exon-XM_624040.6-4;Dbxref=GeneID:551650%2CGenbank:XM_624040.6%2CBEEBASE:GB54779;Parent=rna-XM_624040.6
NC_037650.1	Gnomon	exon	2855946	2856181	.	+	.	ID=exon-XM_624040.6-5;Dbxref=GeneID:551650%2CGenbank:XM_624040.6%2CBEEBASE:GB54779;Parent=rna-XM_624040.6
NC_037650.1	Gnomon	exon	2855288	2855353	.	+	.	ID=exon-XM_624040.6-2;Dbxref=GeneID:551650%2CGenbank:XM_624040.6%2CBEEBASE:GB54779;Parent=rna-XM_624040.6
NC_037650.1	Gnomon	exon	2855436	2855624	.	+	.	ID=exon-XM_624040.6-3;Dbxref=GeneID:551650%2CGenbank:XM_624040.6%2CBEEBASE:GB54779;Parent=rna-XM_624040.6
NC_037650.1	Gnomon	exon	2856663	2856855	.	+	.	ID=exon-XM_624040.6-8;Dbxref=GeneID:551650%2CGenbank:XM_624040.6%2CBEEBASE:GB54779;Parent=rna-XM_624040.6
NC_037650.1	Gnomon	exon	2856249	2856402	.	+	.	ID=exon-XM_624040.6-6;Dbxref=GeneID:551650%2CGenbank:XM_624040.6%2CBEEBASE:GB54779;Parent=rna-XM_624040.6
NC_037650.1	Gnomon	exon	2856477	2856586	.	+	.	ID=exon-XM_624040.6-7;Dbxref=GeneID:551650%2CGenbank:XM_624040.6%2CBEEBASE:GB54779;Parent=rna-XM_624040.6
NC_037650.1	Gnomon	exon	10409794	10410540	.	+	.	ID=exon-XM_026444825.1-11;Dbxref=GeneID:551272%2CGenbank:XM_026444825.1%2CBEEBASE:GB41593;Parent=rna-XM_026444825.1
NC_037650.1	Gnomon	exon	10411721	10412571	.	+	.	ID=exon-XM_026444825.1-12;Dbxref=GeneID:551272%2CGenbank:XM_026444825.1%2CBEEBASE:GB41593;Parent=rna-XM_026444825.1
NC_037650.1	Gnomon	exon	10407822	10409724	.	+	.	ID=exon-XM_026444825.1-10;Dbxref=GeneID:551272%2CGenbank:XM_026444825.1%2CBEEBASE:GB41593;Parent=rna-XM_026444825.1
NC_037650.1	Gnomon	transcript	10324191	10326978	.	-	.	Name=XR_410114.3;ID=rna-XR_410114.3;Dbxref=GeneID:551363%2CGenbank:XR_410114.3%2CBEEBASE:GB49903;Parent=gene-LOC551363
NC_037650.1	Gnomon	CDS	6222770	6222976	.	-	0	Name=XP_006560415.1;ID=cds-XP_006560415.1;Dbxref=GeneID:726547%2CGenbank:XP_006560415.1%2CBEEBASE:GB40128;Parent=rna-XM_006560352.3
NC_037650.1	Gnomon	CDS	6204354	6204584	.	-	0	Name=XP_006560415.1;ID=cds-XP_006560415.1;Dbxref=GeneID:726547%2CGenbank:XP_006560415.1%2CBEEBASE:GB40128;Parent=rna-XM_006560352.3
NC_037650.1	Gnomon	CDS	6204052	6204258	.	-	0	Name=XP_006560415.1;ID=cds-XP_006560415.1;Dbxref=GeneID:726547%2CGenbank:XP_006560415.1%2CBEEBASE:GB40128;Parent=rna-XM_006560352.3
NC_037650.1	Gnomon	CDS	6203784	6203946	.	-	0	Name=XP_006560415.1;ID=cds-XP_006560415.1;Dbxref=GeneID:726547%2CGenbank:XP_006560415.1%2CBEEBASE:GB40128;Parent=rna-XM_006560352.3
NC_037650.1	Gnomon	CDS	6203538	6203591	.	-	0	Name=XP_006560415.1;ID=cds-XP_006560415.1;Dbxref=GeneID:726547%2CGenbank:XP_006560415.1%2CBEEBASE:GB40128;Parent=rna-XM_006560352.3
NC_037650.1	Gnomon	CDS	6184195	6185201	.	-	0	Name=XP_006560415.1;ID=cds-XP_006560415.1;Dbxref=GeneID:726547%2CGenbank:XP_006560415.1%2CBEEBASE:GB40128;Parent=rna-XM_006560352.3
NC_037650.1	Gnomon	mRNA	3046943	3052278	.	-	.	Name=XM_026444642.1;ID=rna-XM_026444642.1;Dbxref=GeneID:726862%2CGenbank:XM_026444642.1%2CBEEBASE:GB54718;Parent=gene-LOC726862
NC_037650.1	Gnomon	exon	10101380	10101530	.	-	.	ID=exon-XM_026444765.1-9;Dbxref=GeneID:725111%2CGenbank:XM_026444765.1%2CBEEBASE:GB49909;Parent=rna-XM_026444765.1
NC_037650.1	Gnomon	exon	10101915	10102265	.	-	.	ID=exon-XM_026444765.1-7;Dbxref=GeneID:725111%2CGenbank:XM_026444765.1%2CBEEBASE:GB49909;Parent=rna-XM_026444765.1
NC_037650.1	Gnomon	exon	10101597	10101847	.	-	.	ID=exon-XM_026444765.1-8;Dbxref=GeneID:725111%2CGenbank:XM_026444765.1%2CBEEBASE:GB49909;Parent=rna-XM_026444765.1
NC_037650.1	Gnomon	exon	10102691	10103004	.	-	.	ID=exon-XM_026444765.1-5;Dbxref=GeneID:725111%2CGenbank:XM_026444765.1%2CBEEBASE:GB49909;Parent=rna-XM_026444765.1
NC_037650.1	Gnomon	exon	10102351	10102612	.	-	.	ID=exon-XM_026444765.1-6;Dbxref=GeneID:725111%2CGenbank:XM_026444765.1%2CBEEBASE:GB49909;Parent=rna-XM_026444765.1
NC_037650.1	Gnomon	exon	10103435	10103593	.	-	.	ID=exon-XM_026444765.1-3;Dbxref=GeneID:725111%2CGenbank:XM_026444765.1%2CBEEBASE:GB49909;Parent=rna-XM_026444765.1
NC_037650.1	Gnomon	exon	10103149	10103347	.	-	.	ID=exon-XM_026444765.1-4;Dbxref=GeneID:725111%2CGenbank:XM_026444765.1%2CBEEBASE:GB49909;Parent=rna-XM_026444765.1
NC_037650.1	Gnomon	exon	10105837	10105984	.	-	.	ID=exon-XM_026444765.1-1;Dbxref=GeneID:725111%2CGenbank:XM_026444765.1%2CBEEBASE:GB49909;Parent=rna-XM_026444765.1
NC_037650.1	Gnomon	exon	10104546	10104879	.	-	.	ID=exon-XM_026444765.1-2;Dbxref=GeneID:725111%2CGenbank:XM_026444765.1%2CBEEBASE:GB49909;Parent=rna-XM_026444765.1
NC_037650.1	Gnomon	mRNA	10782573	10784991	.	+	.	Name=XM_006568040.3;ID=rna-XM_006568040.3;Dbxref=GeneID:550956%2CGenbank:XM_006568040.3%2CBEEBASE:GB40289;Parent=gene-LOC550956
NC_037650.1	Gnomon	lnc_RNA	5064036	5067031	.	+	.	Name=XR_408728.3;ID=rna-XR_408728.3;Dbxref=GeneID:102655519%2CGenbank:XR_408728.3;Parent=gene-LOC102655519
NC_037650.1	Gnomon	CDS	7261801	7261891	.	-	0	Name=XP_397038.5;ID=cds-XP_397038.5;Dbxref=GeneID:413596%2CGenbank:XP_397038.5%2CBEEBASE:GB53865;Parent=rna-XM_397038.7
NC_037650.1	Gnomon	CDS	7261457	7261676	.	-	0	Name=XP_397038.5;ID=cds-XP_397038.5;Dbxref=GeneID:413596%2CGenbank:XP_397038.5%2CBEEBASE:GB53865;Parent=rna-XM_397038.7
NC_037650.1	Gnomon	CDS	7260093	7260584	.	-	0	Name=XP_397038.5;ID=cds-XP_397038.5;Dbxref=GeneID:413596%2CGenbank:XP_397038.5%2CBEEBASE:GB53865;Parent=rna-XM_397038.7
NC_037650.1	Gnomon	CDS	7258557	7259466	.	-	0	Name=XP_397038.5;ID=cds-XP_397038.5;Dbxref=GeneID:413596%2CGenbank:XP_397038.5%2CBEEBASE:GB53865;Parent=rna-XM_397038.7
NC_037650.1	Gnomon	CDS	7257572	7257685	.	-	0	Name=XP_397038.5;ID=cds-XP_397038.5;Dbxref=GeneID:413596%2CGenbank:XP_397038.5%2CBEEBASE:GB53865;Parent=rna-XM_397038.7
NC_037650.1	Gnomon	CDS	7256637	7257032	.	-	0	Name=XP_397038.5;ID=cds-XP_397038.5;Dbxref=GeneID:413596%2CGenbank:XP_397038.5%2CBEEBASE:GB53865;Parent=rna-XM_397038.7
NC_037650.1	Gnomon	CDS	7255997	7256343	.	-	0	Name=XP_397038.5;ID=cds-XP_397038.5;Dbxref=GeneID:413596%2CGenbank:XP_397038.5%2CBEEBASE:GB53865;Parent=rna-XM_397038.7
NC_037650.1	Gnomon	CDS	7255367	7255882	.	-	0	Name=XP_397038.5;ID=cds-XP_397038.5;Dbxref=GeneID:413596%2CGenbank:XP_397038.5%2CBEEBASE:GB53865;Parent=rna-XM_397038.7
NC_037650.1	Gnomon	CDS	7255178	7255290	.	-	0	Name=XP_397038.5;ID=cds-XP_397038.5;Dbxref=GeneID:413596%2CGenbank:XP_397038.5%2CBEEBASE:GB53865;Parent=rna-XM_397038.7
NC_037650.1	Gnomon	CDS	7254884	7255091	.	-	0	Name=XP_397038.5;ID=cds-XP_397038.5;Dbxref=GeneID:413596%2CGenbank:XP_397038.5%2CBEEBASE:GB53865;Parent=rna-XM_397038.7
NC_037650.1	Gnomon	CDS	7254231	7254804	.	-	0	Name=XP_397038.5;ID=cds-XP_397038.5;Dbxref=GeneID:413596%2CGenbank:XP_397038.5%2CBEEBASE:GB53865;Parent=rna-XM_397038.7
NC_037650.1	Gnomon	exon	4417107	4417378	.	-	.	ID=exon-XM_006559334.3-10;Dbxref=GeneID:409827%2CGenbank:XM_006559334.3%2CBEEBASE:GB50648;Parent=rna-XM_006559334.3
NC_037650.1	Gnomon	exon	4416861	4417015	.	-	.	ID=exon-XM_006559334.3-11;Dbxref=GeneID:409827%2CGenbank:XM_006559334.3%2CBEEBASE:GB50648;Parent=rna-XM_006559334.3
NC_037650.1	Gnomon	exon	4416572	4416736	.	-	.	ID=exon-XM_006559334.3-12;Dbxref=GeneID:409827%2CGenbank:XM_006559334.3%2CBEEBASE:GB50648;Parent=rna-XM_006559334.3
NC_037650.1	Gnomon	CDS	2855303	2855353	.	+	0	Name=XP_624043.2;ID=cds-XP_624043.2;Dbxref=GeneID:551650%2CGenbank:XP_624043.2%2CBEEBASE:GB54779;Parent=rna-XM_624040.6
NC_037650.1	Gnomon	CDS	2855436	2855624	.	+	0	Name=XP_624043.2;ID=cds-XP_624043.2;Dbxref=GeneID:551650%2CGenbank:XP_624043.2%2CBEEBASE:GB54779;Parent=rna-XM_624040.6
NC_037650.1	Gnomon	CDS	2855685	2855795	.	+	0	Name=XP_624043.2;ID=cds-XP_624043.2;Dbxref=GeneID:551650%2CGenbank:XP_624043.2%2CBEEBASE:GB54779;Parent=rna-XM_624040.6
NC_037650.1	Gnomon	CDS	2855946	2856181	.	+	0	Name=XP_624043.2;ID=cds-XP_624043.2;Dbxref=GeneID:551650%2CGenbank:XP_624043.2%2CBEEBASE:GB54779;Parent=rna-XM_624040.6
NC_037650.1	Gnomon	CDS	2856249	2856402	.	+	0	Name=XP_624043.2;ID=cds-XP_624043.2;Dbxref=GeneID:551650%2CGenbank:XP_624043.2%2CBEEBASE:GB54779;Parent=rna-XM_624040.6
NC_037650.1	Gnomon	CDS	2856477	2856586	.	+	0	Name=XP_624043.2;ID=cds-XP_624043.2;Dbxref=GeneID:551650%2CGenbank:XP_624043.2%2CBEEBASE:GB54779;Parent=rna-XM_624040.6
NC_037650.1	Gnomon	CDS	2856663	2856717	.	+	0	Name=XP_624043.2;ID=cds-XP_624043.2;Dbxref=GeneID:551650%2CGenbank:XP_624043.2%2CBEEBASE:GB54779;Parent=rna-XM_624040.6
NC_037650.1	Gnomon	lnc_RNA	11107949	11142339	.	-	.	Name=XR_411089.3;ID=rna-XR_411089.3;Dbxref=GeneID:102654950%2CGenbank:XR_411089.3;Parent=gene-LOC102654950
NC_037650.1	Gnomon	exon	2460134	2460560	.	+	.	ID=exon-XM_016915930.2-10;Dbxref=GeneID:410402%2CGenbank:XM_016915930.2%2CBEEBASE:GB54762;Parent=rna-XM_016915930.2
NC_037650.1	Gnomon	exon	6007818	6008001	.	-	.	ID=exon-XM_006560371.3-16;Dbxref=GeneID:408429%2CGenbank:XM_006560371.3%2CBEEBASE:GB40134;Parent=rna-XM_006560371.3
NC_037650.1	Gnomon	exon	6007344	6007709	.	-	.	ID=exon-XM_006560371.3-17;Dbxref=GeneID:408429%2CGenbank:XM_006560371.3%2CBEEBASE:GB40134;Parent=rna-XM_006560371.3
NC_037650.1	Gnomon	exon	6006919	6007201	.	-	.	ID=exon-XM_006560371.3-18;Dbxref=GeneID:408429%2CGenbank:XM_006560371.3%2CBEEBASE:GB40134;Parent=rna-XM_006560371.3
NC_037650.1	Gnomon	exon	6004509	6006779	.	-	.	ID=exon-XM_006560371.3-19;Dbxref=GeneID:408429%2CGenbank:XM_006560371.3%2CBEEBASE:GB40134;Parent=rna-XM_006560371.3
NC_037650.1	Gnomon	exon	6012746	6012959	.	-	.	ID=exon-XM_006560371.3-10;Dbxref=GeneID:408429%2CGenbank:XM_006560371.3%2CBEEBASE:GB40134;Parent=rna-XM_006560371.3
NC_037650.1	Gnomon	exon	6012336	6012527	.	-	.	ID=exon-XM_006560371.3-11;Dbxref=GeneID:408429%2CGenbank:XM_006560371.3%2CBEEBASE:GB40134;Parent=rna-XM_006560371.3
NC_037650.1	Gnomon	exon	6010545	6011204	.	-	.	ID=exon-XM_006560371.3-12;Dbxref=GeneID:408429%2CGenbank:XM_006560371.3%2CBEEBASE:GB40134;Parent=rna-XM_006560371.3
NC_037650.1	Gnomon	exon	6009737	6010083	.	-	.	ID=exon-XM_006560371.3-13;Dbxref=GeneID:408429%2CGenbank:XM_006560371.3%2CBEEBASE:GB40134;Parent=rna-XM_006560371.3
NC_037650.1	Gnomon	exon	6009276	6009365	.	-	.	ID=exon-XM_006560371.3-14;Dbxref=GeneID:408429%2CGenbank:XM_006560371.3%2CBEEBASE:GB40134;Parent=rna-XM_006560371.3
NC_037650.1	Gnomon	exon	6008099	6008213	.	-	.	ID=exon-XM_006560371.3-15;Dbxref=GeneID:408429%2CGenbank:XM_006560371.3%2CBEEBASE:GB40134;Parent=rna-XM_006560371.3
NC_037650.1	Gnomon	exon	10579799	10580008	.	+	.	ID=exon-XM_006565012.3-4;Dbxref=GeneID:551845%2CGenbank:XM_006565012.3%2CBEEBASE:GB49879;Parent=rna-XM_006565012.3
NC_037650.1	Gnomon	exon	10581262	10581432	.	+	.	ID=exon-XM_006565012.3-5;Dbxref=GeneID:551845%2CGenbank:XM_006565012.3%2CBEEBASE:GB49879;Parent=rna-XM_006565012.3
NC_037650.1	Gnomon	exon	10583059	10583286	.	+	.	ID=exon-XM_006565012.3-6;Dbxref=GeneID:551845%2CGenbank:XM_006565012.3%2CBEEBASE:GB49879;Parent=rna-XM_006565012.3
NC_037650.1	Gnomon	exon	9220609	9220835	.	-	.	ID=exon-XM_016915968.2-3;Dbxref=GeneID:100578423%2CGenbank:XM_016915968.2%2CBEEBASE:GB49924;Parent=rna-XM_016915968.2
NC_037650.1	Gnomon	exon	9217811	9218112	.	-	.	ID=exon-XM_016915968.2-4;Dbxref=GeneID:100578423%2CGenbank:XM_016915968.2%2CBEEBASE:GB49924;Parent=rna-XM_016915968.2
NC_037650.1	Gnomon	exon	9299750	9302298	.	-	.	ID=exon-XM_016915968.2-1;Dbxref=GeneID:100578423%2CGenbank:XM_016915968.2%2CBEEBASE:GB49924;Parent=rna-XM_016915968.2
NC_037650.1	Gnomon	exon	9223928	9224163	.	-	.	ID=exon-XM_016915968.2-2;Dbxref=GeneID:100578423%2CGenbank:XM_016915968.2%2CBEEBASE:GB49924;Parent=rna-XM_016915968.2
NC_037650.1	Gnomon	exon	9216128	9216405	.	-	.	ID=exon-XM_016915968.2-5;Dbxref=GeneID:100578423%2CGenbank:XM_016915968.2%2CBEEBASE:GB49924;Parent=rna-XM_016915968.2
NC_037650.1	Gnomon	exon	9136195	9137984	.	-	.	ID=exon-XM_016915968.2-6;Dbxref=GeneID:100578423%2CGenbank:XM_016915968.2%2CBEEBASE:GB49924;Parent=rna-XM_016915968.2
NC_037650.1	Gnomon	exon	10560537	10560868	.	+	.	ID=exon-XM_006565012.3-1;Dbxref=GeneID:551845%2CGenbank:XM_006565012.3%2CBEEBASE:GB49879;Parent=rna-XM_006565012.3
NC_037650.1	Gnomon	exon	10561970	10562344	.	+	.	ID=exon-XM_006565012.3-2;Dbxref=GeneID:551845%2CGenbank:XM_006565012.3%2CBEEBASE:GB49879;Parent=rna-XM_006565012.3
NC_037650.1	Gnomon	exon	10565515	10565919	.	+	.	ID=exon-XM_006565012.3-3;Dbxref=GeneID:551845%2CGenbank:XM_006565012.3%2CBEEBASE:GB49879;Parent=rna-XM_006565012.3
NC_037650.1	Gnomon	CDS	10740349	10740681	.	-	0	Name=XP_026300533.1;ID=cds-XP_026300533.1;Dbxref=GeneID:727598%2CGenbank:XP_026300533.1%2CBEEBASE:GB46842;Parent=rna-XM_026444748.1
NC_037650.1	Gnomon	CDS	10739612	10740137	.	-	0	Name=XP_026300533.1;ID=cds-XP_026300533.1;Dbxref=GeneID:727598%2CGenbank:XP_026300533.1%2CBEEBASE:GB46842;Parent=rna-XM_026444748.1
NC_037650.1	Gnomon	CDS	10739053	10739274	.	-	0	Name=XP_026300533.1;ID=cds-XP_026300533.1;Dbxref=GeneID:727598%2CGenbank:XP_026300533.1%2CBEEBASE:GB46842;Parent=rna-XM_026444748.1
NC_037650.1	Gnomon	CDS	10738654	10738905	.	-	0	Name=XP_026300533.1;ID=cds-XP_026300533.1;Dbxref=GeneID:727598%2CGenbank:XP_026300533.1%2CBEEBASE:GB46842;Parent=rna-XM_026444748.1
NC_037650.1	Gnomon	CDS	10738354	10738520	.	-	0	Name=XP_026300533.1;ID=cds-XP_026300533.1;Dbxref=GeneID:727598%2CGenbank:XP_026300533.1%2CBEEBASE:GB46842;Parent=rna-XM_026444748.1
NC_037650.1	Gnomon	mRNA	9490849	9494391	.	+	.	Name=XM_006565055.3;ID=rna-XM_006565055.3;Dbxref=GeneID:100577092%2CGenbank:XM_006565055.3%2CBEEBASE:GB49857;Parent=gene-LOC100577092
NC_037650.1	Gnomon	CDS	3761198	3761326	.	-	0	Name=XP_393900.2;ID=cds-XP_393900.2;Dbxref=GeneID:410420%2CGenbank:XP_393900.2%2CBEEBASE:GB48255;Parent=rna-XM_393900.7
NC_037650.1	Gnomon	CDS	3760880	3761023	.	-	0	Name=XP_393900.2;ID=cds-XP_393900.2;Dbxref=GeneID:410420%2CGenbank:XP_393900.2%2CBEEBASE:GB48255;Parent=rna-XM_393900.7
NC_037650.1	Gnomon	CDS	3760616	3760801	.	-	0	Name=XP_393900.2;ID=cds-XP_393900.2;Dbxref=GeneID:410420%2CGenbank:XP_393900.2%2CBEEBASE:GB48255;Parent=rna-XM_393900.7
NC_037650.1	Gnomon	CDS	3760370	3760522	.	-	0	Name=XP_393900.2;ID=cds-XP_393900.2;Dbxref=GeneID:410420%2CGenbank:XP_393900.2%2CBEEBASE:GB48255;Parent=rna-XM_393900.7
NC_037650.1	Gnomon	CDS	2862891	2864747	.	-	0	Name=XP_393890.1;ID=cds-XP_393890.1;Dbxref=GeneID:410410%2CGenbank:XP_393890.1%2CBEEBASE:GB54729;Parent=rna-XM_393890.5
NC_037650.1	Gnomon	exon	4866890	4868924	.	-	.	ID=exon-XM_006560420.2-7;Dbxref=GeneID:413549%2CGenbank:XM_006560420.2%2CBEEBASE:GB40162;Parent=rna-XM_006560420.2
NC_037650.1	Gnomon	exon	4872377	4873359	.	-	.	ID=exon-XM_006560420.2-3;Dbxref=GeneID:413549%2CGenbank:XM_006560420.2%2CBEEBASE:GB40162;Parent=rna-XM_006560420.2
NC_037650.1	Gnomon	exon	4870292	4870432	.	-	.	ID=exon-XM_006560420.2-4;Dbxref=GeneID:413549%2CGenbank:XM_006560420.2%2CBEEBASE:GB40162;Parent=rna-XM_006560420.2
NC_037650.1	Gnomon	exon	4870029	4870209	.	-	.	ID=exon-XM_006560420.2-5;Dbxref=GeneID:413549%2CGenbank:XM_006560420.2%2CBEEBASE:GB40162;Parent=rna-XM_006560420.2
NC_037650.1	Gnomon	exon	4869056	4869412	.	-	.	ID=exon-XM_006560420.2-6;Dbxref=GeneID:413549%2CGenbank:XM_006560420.2%2CBEEBASE:GB40162;Parent=rna-XM_006560420.2
NC_037650.1	Gnomon	exon	4876548	4876813	.	-	.	ID=exon-XM_006560420.2-1;Dbxref=GeneID:413549%2CGenbank:XM_006560420.2%2CBEEBASE:GB40162;Parent=rna-XM_006560420.2
NC_037650.1	Gnomon	exon	4873799	4873900	.	-	.	ID=exon-XM_006560420.2-2;Dbxref=GeneID:413549%2CGenbank:XM_006560420.2%2CBEEBASE:GB40162;Parent=rna-XM_006560420.2
NC_037650.1	Gnomon	exon	5314031	5314280	.	-	.	ID=exon-XM_026444546.1-8;Dbxref=GeneID:408423%2CGenbank:XM_026444546.1%2CBEEBASE:GB40150;Parent=rna-XM_026444546.1
NC_037650.1	Gnomon	exon	5313335	5313439	.	-	.	ID=exon-XM_026444546.1-9;Dbxref=GeneID:408423%2CGenbank:XM_026444546.1%2CBEEBASE:GB40150;Parent=rna-XM_026444546.1
NC_037650.1	Gnomon	exon	5316181	5316786	.	-	.	ID=exon-XM_026444546.1-6;Dbxref=GeneID:408423%2CGenbank:XM_026444546.1%2CBEEBASE:GB40150;Parent=rna-XM_026444546.1
NC_037650.1	Gnomon	exon	5315830	5315892	.	-	.	ID=exon-XM_026444546.1-7;Dbxref=GeneID:408423%2CGenbank:XM_026444546.1%2CBEEBASE:GB40150;Parent=rna-XM_026444546.1
NC_037650.1	Gnomon	exon	5407032	5407139	.	-	.	ID=exon-XM_026444546.1-4;Dbxref=GeneID:408423%2CGenbank:XM_026444546.1%2CBEEBASE:GB40150;Parent=rna-XM_026444546.1
NC_037650.1	Gnomon	exon	5378412	5378546	.	-	.	ID=exon-XM_026444546.1-5;Dbxref=GeneID:408423%2CGenbank:XM_026444546.1%2CBEEBASE:GB40150;Parent=rna-XM_026444546.1
NC_037650.1	Gnomon	exon	5449051	5449269	.	-	.	ID=exon-XM_026444546.1-2;Dbxref=GeneID:408423%2CGenbank:XM_026444546.1%2CBEEBASE:GB40150;Parent=rna-XM_026444546.1
NC_037650.1	Gnomon	exon	5440165	5440218	.	-	.	ID=exon-XM_026444546.1-3;Dbxref=GeneID:408423%2CGenbank:XM_026444546.1%2CBEEBASE:GB40150;Parent=rna-XM_026444546.1
NC_037650.1	Gnomon	exon	5469258	5470450	.	-	.	ID=exon-XM_026444546.1-1;Dbxref=GeneID:408423%2CGenbank:XM_026444546.1%2CBEEBASE:GB40150;Parent=rna-XM_026444546.1
NC_037650.1	Gnomon	mRNA	2899911	2913734	.	-	.	Name=XM_006557853.3;ID=rna-XM_006557853.3;Dbxref=GeneID:726790%2CGenbank:XM_006557853.3%2CBEEBASE:GB54723;Parent=gene-LOC726790
NC_037650.1	Gnomon	mRNA	5292251	5495180	.	-	.	Name=XM_026444548.1;ID=rna-XM_026444548.1;Dbxref=GeneID:408423%2CGenbank:XM_026444548.1%2CBEEBASE:GB40150;Parent=gene-Foxp
NC_037650.1	Gnomon	exon	3618170	3619645	.	-	.	ID=exon-XR_003305957.1-1;Dbxref=GeneID:100577428%2CGenbank:XR_003305957.1;Parent=rna-XR_003305957.1
NC_037650.1	Gnomon	exon	3598886	3599609	.	-	.	ID=exon-XR_003305957.1-2;Dbxref=GeneID:100577428%2CGenbank:XR_003305957.1;Parent=rna-XR_003305957.1
NC_037650.1	Gnomon	exon	3598337	3598820	.	-	.	ID=exon-XR_003305957.1-3;Dbxref=GeneID:100577428%2CGenbank:XR_003305957.1;Parent=rna-XR_003305957.1
NC_037650.1	Gnomon	exon	3595213	3597589	.	-	.	ID=exon-XR_003305957.1-4;Dbxref=GeneID:100577428%2CGenbank:XR_003305957.1;Parent=rna-XR_003305957.1
NC_037650.1	Gnomon	mRNA	6173085	6242860	.	-	.	Name=XM_006560350.3;ID=rna-XM_006560350.3;Dbxref=GeneID:726547%2CGenbank:XM_006560350.3%2CBEEBASE:GB40128;Parent=gene-LOC726547
NC_037650.1	Gnomon	lnc_RNA	6367327	6367751	.	+	.	Name=XR_001705342.1;ID=rna-XR_001705342.1;Dbxref=GeneID:107965409%2CGenbank:XR_001705342.1;Parent=gene-LOC107965409
NC_037650.1	Gnomon	mRNA	2372387	2373817	.	+	.	Name=XM_026444788.1;ID=rna-XM_026444788.1;Dbxref=GeneID:102654049%2CGenbank:XM_026444788.1;Parent=gene-LOC102654049
NC_037650.1	Gnomon	mRNA	3046889	3052278	.	-	.	Name=XM_026444641.1;ID=rna-XM_026444641.1;Dbxref=GeneID:726862%2CGenbank:XM_026444641.1%2CBEEBASE:GB54718;Parent=gene-LOC726862
NC_037650.1	Gnomon	exon	4384016	4384691	.	+	.	ID=exon-XM_026444776.1-20;Dbxref=GeneID:726456%2CGenbank:XM_026444776.1%2CBEEBASE:GB50690;Parent=rna-XM_026444776.1
NC_037650.1	Gnomon	exon	4384756	4385038	.	+	.	ID=exon-XM_026444776.1-21;Dbxref=GeneID:726456%2CGenbank:XM_026444776.1%2CBEEBASE:GB50690;Parent=rna-XM_026444776.1
NC_037650.1	Gnomon	exon	4385125	4386313	.	+	.	ID=exon-XM_026444776.1-22;Dbxref=GeneID:726456%2CGenbank:XM_026444776.1%2CBEEBASE:GB50690;Parent=rna-XM_026444776.1
NC_037650.1	Gnomon	exon	2887336	2887691	.	+	.	ID=exon-XM_006557838.3-9;Dbxref=GeneID:408402%2CGenbank:XM_006557838.3%2CBEEBASE:GB54783;Parent=rna-XM_006557838.3
[truncated: 16,792 more rows]
