# Supplementary material for: Prevalent bee venom genes evolved before the aculeate stinger and eusociality
Source: BMC Biol. 2023 Oct 23;21:229. doi: 10.1186/s12915-023-01656-5 (PMC10591384; doi:10.1186/s12915-023-01656-5)
Supplement: Supplementary file 42 — Additional file 42. Gff files of all toxin gene annotations. [file 12915_2023_1656_MOESM42_ESM.zip › AdditionalFile9_ToxinGeneAnnotations/NW_021683712.1._HYAL.gff_modified_Koludarov_et_al_2021.gff3]

##gff-version 3
##source-version geneious 2020.2.2
##sequence-region	NW_021683712.1	1	859819
NW_021683712.1	Koludarov_et_al_2021	gene	348556	350614	.	-	.	Name=HYAL
NW_021683712.1	Koludarov_et_al_2021	exon	350403	350464	.	-	.	Name=
NW_021683712.1	Koludarov_et_al_2021	exon	349984	350198	.	-	.	Name=
NW_021683712.1	Koludarov_et_al_2021	exon	349472	349898	.	-	.	Name=
NW_021683712.1	Koludarov_et_al_2021	exon	348910	349114	.	-	.	Name=
NW_021683712.1	Koludarov_et_al_2021	exon	348577	348810	.	-	.	Name=
NW_021683712.1	Koludarov_et_al_2021	CDS	350403	350464	.	-	.	Name=Osbi712;ID=EWKMg4ru1zPvdBw+uzMEhS+PpGo.1624892223611.92207
NW_021683712.1	Koludarov_et_al_2021	CDS	349984	350198	.	-	.	Name=Osbi712;ID=EWKMg4ru1zPvdBw+uzMEhS+PpGo.1624892223611.92207
NW_021683712.1	Koludarov_et_al_2021	CDS	349472	349898	.	-	.	Name=Osbi712;ID=EWKMg4ru1zPvdBw+uzMEhS+PpGo.1624892223611.92207
NW_021683712.1	Koludarov_et_al_2021	CDS	348910	349114	.	-	.	Name=Osbi712;ID=EWKMg4ru1zPvdBw+uzMEhS+PpGo.1624892223611.92207
NW_021683712.1	Koludarov_et_al_2021	CDS	348577	348810	.	-	.	Name=Osbi712;ID=EWKMg4ru1zPvdBw+uzMEhS+PpGo.1624892223611.92207
NW_021683712.1	Gnomon	mRNA	23455	25184	.	+	.	Name=XM_029183334.1;ID=rna-XM_029183334.1;Dbxref=GeneID:114874230%2CGenbank:XM_029183334.1;Parent=gene-LOC114874230
NW_021683712.1	Gnomon	exon	142678	142895	.	+	.	ID=exon-XM_029183374.1-6;Dbxref=GeneID:114874246%2CGenbank:XM_029183374.1;Parent=rna-XM_029183374.1
NW_021683712.1	Gnomon	exon	142961	143712	.	+	.	ID=exon-XM_029183374.1-7;Dbxref=GeneID:114874246%2CGenbank:XM_029183374.1;Parent=rna-XM_029183374.1
NW_021683712.1	Gnomon	exon	142106	142342	.	+	.	ID=exon-XM_029183374.1-4;Dbxref=GeneID:114874246%2CGenbank:XM_029183374.1;Parent=rna-XM_029183374.1
NW_021683712.1	Gnomon	exon	142417	142596	.	+	.	ID=exon-XM_029183374.1-5;Dbxref=GeneID:114874246%2CGenbank:XM_029183374.1;Parent=rna-XM_029183374.1
NW_021683712.1	Gnomon	exon	141568	141740	.	+	.	ID=exon-XM_029183374.1-2;Dbxref=GeneID:114874246%2CGenbank:XM_029183374.1;Parent=rna-XM_029183374.1
NW_021683712.1	Gnomon	exon	141856	142021	.	+	.	ID=exon-XM_029183374.1-3;Dbxref=GeneID:114874246%2CGenbank:XM_029183374.1;Parent=rna-XM_029183374.1
NW_021683712.1	Gnomon	exon	141060	141101	.	+	.	ID=exon-XM_029183374.1-1;Dbxref=GeneID:114874246%2CGenbank:XM_029183374.1;Parent=rna-XM_029183374.1
NW_021683712.1	Gnomon	exon	177115	177217	.	-	.	ID=exon-XM_029183203.1-1;Dbxref=GeneID:114874171%2CGenbank:XM_029183203.1;Parent=rna-XM_029183203.1
NW_021683712.1	Gnomon	exon	176918	177017	.	-	.	ID=exon-XM_029183203.1-2;Dbxref=GeneID:114874171%2CGenbank:XM_029183203.1;Parent=rna-XM_029183203.1
NW_021683712.1	Gnomon	exon	176563	176839	.	-	.	ID=exon-XM_029183203.1-3;Dbxref=GeneID:114874171%2CGenbank:XM_029183203.1;Parent=rna-XM_029183203.1
NW_021683712.1	Gnomon	exon	171375	171694	.	-	.	ID=exon-XM_029183203.1-4;Dbxref=GeneID:114874171%2CGenbank:XM_029183203.1;Parent=rna-XM_029183203.1
NW_021683712.1	Gnomon	exon	169341	171290	.	-	.	ID=exon-XM_029183203.1-5;Dbxref=GeneID:114874171%2CGenbank:XM_029183203.1;Parent=rna-XM_029183203.1
NW_021683712.1	Gnomon	exon	165364	165572	.	-	.	ID=exon-XM_029183198.1-2;Dbxref=GeneID:114874168%2CGenbank:XM_029183198.1;Parent=rna-XM_029183198.1
NW_021683712.1	Gnomon	exon	164771	165281	.	-	.	ID=exon-XM_029183198.1-3;Dbxref=GeneID:114874168%2CGenbank:XM_029183198.1;Parent=rna-XM_029183198.1
NW_021683712.1	Gnomon	exon	164509	164688	.	-	.	ID=exon-XM_029183198.1-4;Dbxref=GeneID:114874168%2CGenbank:XM_029183198.1;Parent=rna-XM_029183198.1
NW_021683712.1	Gnomon	exon	164215	164433	.	-	.	ID=exon-XM_029183198.1-5;Dbxref=GeneID:114874168%2CGenbank:XM_029183198.1;Parent=rna-XM_029183198.1
NW_021683712.1	Gnomon	exon	165704	165979	.	-	.	ID=exon-XM_029183198.1-1;Dbxref=GeneID:114874168%2CGenbank:XM_029183198.1;Parent=rna-XM_029183198.1
NW_021683712.1	Gnomon	exon	163974	164144	.	-	.	ID=exon-XM_029183198.1-6;Dbxref=GeneID:114874168%2CGenbank:XM_029183198.1;Parent=rna-XM_029183198.1
NW_021683712.1	Gnomon	exon	162960	163904	.	-	.	ID=exon-XM_029183198.1-7;Dbxref=GeneID:114874168%2CGenbank:XM_029183198.1;Parent=rna-XM_029183198.1
NW_021683712.1	Gnomon	exon	162443	162901	.	-	.	ID=exon-XM_029183198.1-8;Dbxref=GeneID:114874168%2CGenbank:XM_029183198.1;Parent=rna-XM_029183198.1
NW_021683712.1	Gnomon	CDS	795021	795147	.	-	0	Name=XP_029039183.1;ID=cds-XP_029039183.1;Dbxref=GeneID:114874237%2CGenbank:XP_029039183.1;Parent=rna-XM_029183350.1
NW_021683712.1	Gnomon	CDS	792550	792865	.	-	0	Name=XP_029039183.1;ID=cds-XP_029039183.1;Dbxref=GeneID:114874237%2CGenbank:XP_029039183.1;Parent=rna-XM_029183350.1
NW_021683712.1	Gnomon	CDS	792307	792484	.	-	0	Name=XP_029039183.1;ID=cds-XP_029039183.1;Dbxref=GeneID:114874237%2CGenbank:XP_029039183.1;Parent=rna-XM_029183350.1
NW_021683712.1	Gnomon	CDS	791660	792242	.	-	0	Name=XP_029039183.1;ID=cds-XP_029039183.1;Dbxref=GeneID:114874237%2CGenbank:XP_029039183.1;Parent=rna-XM_029183350.1
NW_021683712.1	Gnomon	CDS	791335	791588	.	-	0	Name=XP_029039183.1;ID=cds-XP_029039183.1;Dbxref=GeneID:114874237%2CGenbank:XP_029039183.1;Parent=rna-XM_029183350.1
NW_021683712.1	Gnomon	CDS	791090	791265	.	-	0	Name=XP_029039183.1;ID=cds-XP_029039183.1;Dbxref=GeneID:114874237%2CGenbank:XP_029039183.1;Parent=rna-XM_029183350.1
NW_021683712.1	Gnomon	CDS	790772	791006	.	-	0	Name=XP_029039183.1;ID=cds-XP_029039183.1;Dbxref=GeneID:114874237%2CGenbank:XP_029039183.1;Parent=rna-XM_029183350.1
NW_021683712.1	Gnomon	CDS	790531	790711	.	-	0	Name=XP_029039183.1;ID=cds-XP_029039183.1;Dbxref=GeneID:114874237%2CGenbank:XP_029039183.1;Parent=rna-XM_029183350.1
NW_021683712.1	Gnomon	CDS	790246	790468	.	-	0	Name=XP_029039183.1;ID=cds-XP_029039183.1;Dbxref=GeneID:114874237%2CGenbank:XP_029039183.1;Parent=rna-XM_029183350.1
NW_021683712.1	Gnomon	CDS	789887	790163	.	-	0	Name=XP_029039183.1;ID=cds-XP_029039183.1;Dbxref=GeneID:114874237%2CGenbank:XP_029039183.1;Parent=rna-XM_029183350.1
NW_021683712.1	Gnomon	exon	23450	23541	.	-	.	ID=exon-XR_003789064.1-1;Dbxref=GeneID:114874231%2CGenbank:XR_003789064.1;Parent=rna-XR_003789064.1
NW_021683712.1	Gnomon	exon	22089	22236	.	-	.	ID=exon-XR_003789064.1-2;Dbxref=GeneID:114874231%2CGenbank:XR_003789064.1;Parent=rna-XR_003789064.1
NW_021683712.1	Gnomon	exon	21613	22008	.	-	.	ID=exon-XR_003789064.1-3;Dbxref=GeneID:114874231%2CGenbank:XR_003789064.1;Parent=rna-XR_003789064.1
NW_021683712.1	Gnomon	exon	21035	21248	.	-	.	ID=exon-XR_003789064.1-4;Dbxref=GeneID:114874231%2CGenbank:XR_003789064.1;Parent=rna-XR_003789064.1
NW_021683712.1	Gnomon	exon	20753	20964	.	-	.	ID=exon-XR_003789064.1-5;Dbxref=GeneID:114874231%2CGenbank:XR_003789064.1;Parent=rna-XR_003789064.1
NW_021683712.1	Gnomon	exon	20576	20643	.	-	.	ID=exon-XR_003789064.1-6;Dbxref=GeneID:114874231%2CGenbank:XR_003789064.1;Parent=rna-XR_003789064.1
NW_021683712.1	Gnomon	exon	15772	16165	.	-	.	ID=exon-XR_003789064.1-7;Dbxref=GeneID:114874231%2CGenbank:XR_003789064.1;Parent=rna-XR_003789064.1
NW_021683712.1	Gnomon	exon	3129	3316	.	+	.	ID=exon-XM_029183326.1-9;Dbxref=GeneID:114874226%2CGenbank:XM_029183326.1;Parent=rna-XM_029183326.1
NW_021683712.1	Gnomon	exon	2642	2790	.	+	.	ID=exon-XM_029183326.1-7;Dbxref=GeneID:114874226%2CGenbank:XM_029183326.1;Parent=rna-XM_029183326.1
NW_021683712.1	Gnomon	exon	2873	3061	.	+	.	ID=exon-XM_029183326.1-8;Dbxref=GeneID:114874226%2CGenbank:XM_029183326.1;Parent=rna-XM_029183326.1
NW_021683712.1	Gnomon	exon	977	1097	.	+	.	ID=exon-XM_029183326.1-1;Dbxref=GeneID:114874226%2CGenbank:XM_029183326.1;Parent=rna-XM_029183326.1
NW_021683712.1	Gnomon	exon	1201	1352	.	+	.	ID=exon-XM_029183326.1-2;Dbxref=GeneID:114874226%2CGenbank:XM_029183326.1;Parent=rna-XM_029183326.1
NW_021683712.1	Gnomon	exon	2146	2302	.	+	.	ID=exon-XM_029183326.1-5;Dbxref=GeneID:114874226%2CGenbank:XM_029183326.1;Parent=rna-XM_029183326.1
NW_021683712.1	Gnomon	exon	2377	2562	.	+	.	ID=exon-XM_029183326.1-6;Dbxref=GeneID:114874226%2CGenbank:XM_029183326.1;Parent=rna-XM_029183326.1
NW_021683712.1	Gnomon	exon	1528	1803	.	+	.	ID=exon-XM_029183326.1-3;Dbxref=GeneID:114874226%2CGenbank:XM_029183326.1;Parent=rna-XM_029183326.1
NW_021683712.1	Gnomon	exon	1912	2079	.	+	.	ID=exon-XM_029183326.1-4;Dbxref=GeneID:114874226%2CGenbank:XM_029183326.1;Parent=rna-XM_029183326.1
NW_021683712.1	Gnomon	mRNA	217645	232275	.	+	.	Name=XM_029183239.1;ID=rna-XM_029183239.1;Dbxref=GeneID:114874184%2CGenbank:XM_029183239.1;Parent=gene-LOC114874184
NW_021683712.1	Gnomon	CDS	795021	795147	.	-	0	Name=XP_029039184.1;ID=cds-XP_029039184.1;Dbxref=GeneID:114874237%2CGenbank:XP_029039184.1;Parent=rna-XM_029183351.1
NW_021683712.1	Gnomon	CDS	792550	792865	.	-	0	Name=XP_029039184.1;ID=cds-XP_029039184.1;Dbxref=GeneID:114874237%2CGenbank:XP_029039184.1;Parent=rna-XM_029183351.1
NW_021683712.1	Gnomon	CDS	792307	792484	.	-	0	Name=XP_029039184.1;ID=cds-XP_029039184.1;Dbxref=GeneID:114874237%2CGenbank:XP_029039184.1;Parent=rna-XM_029183351.1
NW_021683712.1	Gnomon	CDS	791666	792242	.	-	0	Name=XP_029039184.1;ID=cds-XP_029039184.1;Dbxref=GeneID:114874237%2CGenbank:XP_029039184.1;Parent=rna-XM_029183351.1
NW_021683712.1	Gnomon	CDS	791335	791588	.	-	0	Name=XP_029039184.1;ID=cds-XP_029039184.1;Dbxref=GeneID:114874237%2CGenbank:XP_029039184.1;Parent=rna-XM_029183351.1
NW_021683712.1	Gnomon	CDS	791090	791265	.	-	0	Name=XP_029039184.1;ID=cds-XP_029039184.1;Dbxref=GeneID:114874237%2CGenbank:XP_029039184.1;Parent=rna-XM_029183351.1
NW_021683712.1	Gnomon	CDS	790772	791006	.	-	0	Name=XP_029039184.1;ID=cds-XP_029039184.1;Dbxref=GeneID:114874237%2CGenbank:XP_029039184.1;Parent=rna-XM_029183351.1
NW_021683712.1	Gnomon	CDS	790531	790711	.	-	0	Name=XP_029039184.1;ID=cds-XP_029039184.1;Dbxref=GeneID:114874237%2CGenbank:XP_029039184.1;Parent=rna-XM_029183351.1
NW_021683712.1	Gnomon	CDS	790246	790468	.	-	0	Name=XP_029039184.1;ID=cds-XP_029039184.1;Dbxref=GeneID:114874237%2CGenbank:XP_029039184.1;Parent=rna-XM_029183351.1
NW_021683712.1	Gnomon	CDS	789887	790163	.	-	0	Name=XP_029039184.1;ID=cds-XP_029039184.1;Dbxref=GeneID:114874237%2CGenbank:XP_029039184.1;Parent=rna-XM_029183351.1
NW_021683712.1	Gnomon	mRNA	4531	21929	.	-	.	Name=XM_029183336.1;ID=rna-XM_029183336.1;Dbxref=GeneID:114874231%2CGenbank:XM_029183336.1;Parent=gene-LOC114874231
NW_021683712.1	Gnomon	CDS	535427	535511	.	+	0	Name=XP_029039088.1;ID=cds-XP_029039088.1;Dbxref=GeneID:114874191%2CGenbank:XP_029039088.1;Parent=rna-XM_029183255.1
NW_021683712.1	Gnomon	CDS	535596	536167	.	+	0	Name=XP_029039088.1;ID=cds-XP_029039088.1;Dbxref=GeneID:114874191%2CGenbank:XP_029039088.1;Parent=rna-XM_029183255.1
NW_021683712.1	Gnomon	mRNA	188176	210876	.	-	.	Name=XM_029183180.1;ID=rna-XM_029183180.1;Dbxref=GeneID:114874165%2CGenbank:XM_029183180.1;Parent=gene-LOC114874165
NW_021683712.1	Gnomon	exon	328536	330007	.	-	.	ID=exon-XM_029183303.1-8;Dbxref=GeneID:114874208%2CGenbank:XM_029183303.1;Parent=rna-XM_029183303.1
NW_021683712.1	Gnomon	exon	328281	328462	.	-	.	ID=exon-XM_029183303.1-9;Dbxref=GeneID:114874208%2CGenbank:XM_029183303.1;Parent=rna-XM_029183303.1
NW_021683712.1	Gnomon	mRNA	688677	692660	.	-	.	Name=XM_029183430.1;ID=rna-XM_029183430.1;Dbxref=GeneID:114874269%2CGenbank:XM_029183430.1;Parent=gene-LOC114874269
NW_021683712.1	Gnomon	exon	330507	330711	.	-	.	ID=exon-XM_029183303.1-6;Dbxref=GeneID:114874208%2CGenbank:XM_029183303.1;Parent=rna-XM_029183303.1
NW_021683712.1	Gnomon	exon	330089	330427	.	-	.	ID=exon-XM_029183303.1-7;Dbxref=GeneID:114874208%2CGenbank:XM_029183303.1;Parent=rna-XM_029183303.1
NW_021683712.1	Gnomon	exon	331039	331172	.	-	.	ID=exon-XM_029183303.1-4;Dbxref=GeneID:114874208%2CGenbank:XM_029183303.1;Parent=rna-XM_029183303.1
NW_021683712.1	Gnomon	exon	330798	330954	.	-	.	ID=exon-XM_029183303.1-5;Dbxref=GeneID:114874208%2CGenbank:XM_029183303.1;Parent=rna-XM_029183303.1
NW_021683712.1	Gnomon	exon	331539	331620	.	-	.	ID=exon-XM_029183303.1-2;Dbxref=GeneID:114874208%2CGenbank:XM_029183303.1;Parent=rna-XM_029183303.1
NW_021683712.1	Gnomon	exon	331243	331470	.	-	.	ID=exon-XM_029183303.1-3;Dbxref=GeneID:114874208%2CGenbank:XM_029183303.1;Parent=rna-XM_029183303.1
NW_021683712.1	Gnomon	exon	331841	331964	.	-	.	ID=exon-XM_029183303.1-1;Dbxref=GeneID:114874208%2CGenbank:XM_029183303.1;Parent=rna-XM_029183303.1
NW_021683712.1	Gnomon	exon	49190	49312	.	-	.	ID=exon-XM_029183274.1-7;Dbxref=GeneID:114874198%2CGenbank:XM_029183274.1;Parent=rna-XM_029183274.1
NW_021683712.1	Gnomon	exon	48971	49111	.	-	.	ID=exon-XM_029183274.1-8;Dbxref=GeneID:114874198%2CGenbank:XM_029183274.1;Parent=rna-XM_029183274.1
NW_021683712.1	Gnomon	exon	48585	48891	.	-	.	ID=exon-XM_029183274.1-9;Dbxref=GeneID:114874198%2CGenbank:XM_029183274.1;Parent=rna-XM_029183274.1
NW_021683712.1	Gnomon	exon	51324	51478	.	-	.	ID=exon-XM_029183274.1-1;Dbxref=GeneID:114874198%2CGenbank:XM_029183274.1;Parent=rna-XM_029183274.1
NW_021683712.1	Gnomon	exon	51152	51235	.	-	.	ID=exon-XM_029183274.1-2;Dbxref=GeneID:114874198%2CGenbank:XM_029183274.1;Parent=rna-XM_029183274.1
NW_021683712.1	Gnomon	exon	50420	50671	.	-	.	ID=exon-XM_029183274.1-3;Dbxref=GeneID:114874198%2CGenbank:XM_029183274.1;Parent=rna-XM_029183274.1
NW_021683712.1	Gnomon	exon	50164	50345	.	-	.	ID=exon-XM_029183274.1-4;Dbxref=GeneID:114874198%2CGenbank:XM_029183274.1;Parent=rna-XM_029183274.1
NW_021683712.1	Gnomon	exon	49907	50075	.	-	.	ID=exon-XM_029183274.1-5;Dbxref=GeneID:114874198%2CGenbank:XM_029183274.1;Parent=rna-XM_029183274.1
NW_021683712.1	Gnomon	exon	49402	49717	.	-	.	ID=exon-XM_029183274.1-6;Dbxref=GeneID:114874198%2CGenbank:XM_029183274.1;Parent=rna-XM_029183274.1
NW_021683712.1	Gnomon	exon	212606	213745	.	-	.	ID=exon-XM_029183175.1-1;Dbxref=GeneID:114874165%2CGenbank:XM_029183175.1;Parent=rna-XM_029183175.1
NW_021683712.1	Gnomon	exon	193877	194162	.	-	.	ID=exon-XM_029183175.1-2;Dbxref=GeneID:114874165%2CGenbank:XM_029183175.1;Parent=rna-XM_029183175.1
NW_021683712.1	Gnomon	exon	193351	193562	.	-	.	ID=exon-XM_029183175.1-3;Dbxref=GeneID:114874165%2CGenbank:XM_029183175.1;Parent=rna-XM_029183175.1
NW_021683712.1	Gnomon	exon	192487	193007	.	-	.	ID=exon-XM_029183175.1-4;Dbxref=GeneID:114874165%2CGenbank:XM_029183175.1;Parent=rna-XM_029183175.1
NW_021683712.1	Gnomon	exon	192119	192353	.	-	.	ID=exon-XM_029183175.1-5;Dbxref=GeneID:114874165%2CGenbank:XM_029183175.1;Parent=rna-XM_029183175.1
NW_021683712.1	Gnomon	exon	191887	192049	.	-	.	ID=exon-XM_029183175.1-6;Dbxref=GeneID:114874165%2CGenbank:XM_029183175.1;Parent=rna-XM_029183175.1
NW_021683712.1	Gnomon	exon	191587	191817	.	-	.	ID=exon-XM_029183175.1-7;Dbxref=GeneID:114874165%2CGenbank:XM_029183175.1;Parent=rna-XM_029183175.1
NW_021683712.1	Gnomon	exon	191178	191401	.	-	.	ID=exon-XM_029183175.1-8;Dbxref=GeneID:114874165%2CGenbank:XM_029183175.1;Parent=rna-XM_029183175.1
NW_021683712.1	Gnomon	exon	190901	191092	.	-	.	ID=exon-XM_029183175.1-9;Dbxref=GeneID:114874165%2CGenbank:XM_029183175.1;Parent=rna-XM_029183175.1
NW_021683712.1	Gnomon	exon	238661	238748	.	+	.	ID=exon-XM_029183234.1-10;Dbxref=GeneID:114874180%2CGenbank:XM_029183234.1;Parent=rna-XM_029183234.1
NW_021683712.1	Gnomon	exon	238807	238984	.	+	.	ID=exon-XM_029183234.1-11;Dbxref=GeneID:114874180%2CGenbank:XM_029183234.1;Parent=rna-XM_029183234.1
NW_021683712.1	Gnomon	exon	798800	799267	.	-	.	ID=exon-XM_029183349.1-10;Dbxref=GeneID:114874236%2CGenbank:XM_029183349.1;Parent=rna-XM_029183349.1
NW_021683712.1	Gnomon	exon	798492	798707	.	-	.	ID=exon-XM_029183349.1-11;Dbxref=GeneID:114874236%2CGenbank:XM_029183349.1;Parent=rna-XM_029183349.1
NW_021683712.1	Gnomon	exon	797932	798410	.	-	.	ID=exon-XM_029183349.1-12;Dbxref=GeneID:114874236%2CGenbank:XM_029183349.1;Parent=rna-XM_029183349.1
NW_021683712.1	Gnomon	exon	795652	797840	.	-	.	ID=exon-XM_029183349.1-13;Dbxref=GeneID:114874236%2CGenbank:XM_029183349.1;Parent=rna-XM_029183349.1
NW_021683712.1	Gnomon	CDS	540415	540490	.	-	0	Name=XP_029039087.1;ID=cds-XP_029039087.1;Dbxref=GeneID:114874190%2CGenbank:XP_029039087.1;Parent=rna-XM_029183254.1
NW_021683712.1	Gnomon	CDS	539862	540064	.	-	0	Name=XP_029039087.1;ID=cds-XP_029039087.1;Dbxref=GeneID:114874190%2CGenbank:XP_029039087.1;Parent=rna-XM_029183254.1
NW_021683712.1	Gnomon	CDS	539594	539786	.	-	0	Name=XP_029039087.1;ID=cds-XP_029039087.1;Dbxref=GeneID:114874190%2CGenbank:XP_029039087.1;Parent=rna-XM_029183254.1
NW_021683712.1	Gnomon	CDS	539340	539503	.	-	0	Name=XP_029039087.1;ID=cds-XP_029039087.1;Dbxref=GeneID:114874190%2CGenbank:XP_029039087.1;Parent=rna-XM_029183254.1
NW_021683712.1	Gnomon	CDS	538839	539186	.	-	0	Name=XP_029039087.1;ID=cds-XP_029039087.1;Dbxref=GeneID:114874190%2CGenbank:XP_029039087.1;Parent=rna-XM_029183254.1
NW_021683712.1	Gnomon	CDS	538563	538761	.	-	0	Name=XP_029039087.1;ID=cds-XP_029039087.1;Dbxref=GeneID:114874190%2CGenbank:XP_029039087.1;Parent=rna-XM_029183254.1
NW_021683712.1	Gnomon	CDS	538279	538500	.	-	0	Name=XP_029039087.1;ID=cds-XP_029039087.1;Dbxref=GeneID:114874190%2CGenbank:XP_029039087.1;Parent=rna-XM_029183254.1
NW_021683712.1	Gnomon	CDS	538019	538209	.	-	0	Name=XP_029039087.1;ID=cds-XP_029039087.1;Dbxref=GeneID:114874190%2CGenbank:XP_029039087.1;Parent=rna-XM_029183254.1
NW_021683712.1	Gnomon	exon	779315	779332	.	+	.	ID=exon-XM_029183407.1-10;Dbxref=GeneID:114874264%2CGenbank:XM_029183407.1;Parent=rna-XM_029183407.1
NW_021683712.1	Gnomon	mRNA	21585	25184	.	+	.	Name=XM_029183335.1;ID=rna-XM_029183335.1;Dbxref=GeneID:114874230%2CGenbank:XM_029183335.1;Parent=gene-LOC114874230
NW_021683712.1	Gnomon	exon	625572	625924	.	+	.	ID=exon-XM_029183414.1-7;Dbxref=GeneID:114874266%2CGenbank:XM_029183414.1;Parent=rna-XM_029183414.1
NW_021683712.1	Gnomon	exon	626423	626505	.	+	.	ID=exon-XM_029183414.1-8;Dbxref=GeneID:114874266%2CGenbank:XM_029183414.1;Parent=rna-XM_029183414.1
NW_021683712.1	Gnomon	exon	627046	628330	.	+	.	ID=exon-XM_029183414.1-9;Dbxref=GeneID:114874266%2CGenbank:XM_029183414.1;Parent=rna-XM_029183414.1
NW_021683712.1	Gnomon	exon	615083	615292	.	+	.	ID=exon-XM_029183414.1-1;Dbxref=GeneID:114874266%2CGenbank:XM_029183414.1;Parent=rna-XM_029183414.1
NW_021683712.1	Gnomon	exon	616292	616651	.	+	.	ID=exon-XM_029183414.1-2;Dbxref=GeneID:114874266%2CGenbank:XM_029183414.1;Parent=rna-XM_029183414.1
NW_021683712.1	Gnomon	exon	621640	621723	.	+	.	ID=exon-XM_029183414.1-3;Dbxref=GeneID:114874266%2CGenbank:XM_029183414.1;Parent=rna-XM_029183414.1
NW_021683712.1	Gnomon	exon	623986	624115	.	+	.	ID=exon-XM_029183414.1-4;Dbxref=GeneID:114874266%2CGenbank:XM_029183414.1;Parent=rna-XM_029183414.1
NW_021683712.1	Gnomon	exon	624506	624631	.	+	.	ID=exon-XM_029183414.1-5;Dbxref=GeneID:114874266%2CGenbank:XM_029183414.1;Parent=rna-XM_029183414.1
NW_021683712.1	Gnomon	exon	624716	624887	.	+	.	ID=exon-XM_029183414.1-6;Dbxref=GeneID:114874266%2CGenbank:XM_029183414.1;Parent=rna-XM_029183414.1
NW_021683712.1	Gnomon	exon	707025	707114	.	+	.	ID=exon-XM_029183398.1-1;Dbxref=GeneID:114874264%2CGenbank:XM_029183398.1;Parent=rna-XM_029183398.1
NW_021683712.1	Gnomon	exon	717044	717548	.	+	.	ID=exon-XM_029183398.1-2;Dbxref=GeneID:114874264%2CGenbank:XM_029183398.1;Parent=rna-XM_029183398.1
NW_021683712.1	Gnomon	exon	717629	717859	.	+	.	ID=exon-XM_029183398.1-3;Dbxref=GeneID:114874264%2CGenbank:XM_029183398.1;Parent=rna-XM_029183398.1
NW_021683712.1	Gnomon	exon	721274	721399	.	+	.	ID=exon-XM_029183398.1-4;Dbxref=GeneID:114874264%2CGenbank:XM_029183398.1;Parent=rna-XM_029183398.1
NW_021683712.1	Gnomon	exon	724192	724380	.	+	.	ID=exon-XM_029183398.1-5;Dbxref=GeneID:114874264%2CGenbank:XM_029183398.1;Parent=rna-XM_029183398.1
NW_021683712.1	Gnomon	exon	725937	726236	.	+	.	ID=exon-XM_029183398.1-6;Dbxref=GeneID:114874264%2CGenbank:XM_029183398.1;Parent=rna-XM_029183398.1
NW_021683712.1	Gnomon	exon	727726	728115	.	+	.	ID=exon-XM_029183398.1-7;Dbxref=GeneID:114874264%2CGenbank:XM_029183398.1;Parent=rna-XM_029183398.1
NW_021683712.1	Gnomon	exon	732730	732811	.	+	.	ID=exon-XM_029183398.1-8;Dbxref=GeneID:114874264%2CGenbank:XM_029183398.1;Parent=rna-XM_029183398.1
NW_021683712.1	Gnomon	exon	778504	781151	.	+	.	ID=exon-XM_029183398.1-9;Dbxref=GeneID:114874264%2CGenbank:XM_029183398.1;Parent=rna-XM_029183398.1
NW_021683712.1	Gnomon	exon	244756	244914	.	+	.	ID=exon-XM_029183227.1-1;Dbxref=GeneID:114874179%2CGenbank:XM_029183227.1;Parent=rna-XM_029183227.1
NW_021683712.1	Gnomon	exon	246597	246879	.	+	.	ID=exon-XM_029183227.1-2;Dbxref=GeneID:114874179%2CGenbank:XM_029183227.1;Parent=rna-XM_029183227.1
NW_021683712.1	Gnomon	exon	248139	248460	.	+	.	ID=exon-XM_029183227.1-5;Dbxref=GeneID:114874179%2CGenbank:XM_029183227.1;Parent=rna-XM_029183227.1
NW_021683712.1	Gnomon	exon	248536	248694	.	+	.	ID=exon-XM_029183227.1-6;Dbxref=GeneID:114874179%2CGenbank:XM_029183227.1;Parent=rna-XM_029183227.1
NW_021683712.1	Gnomon	exon	247659	247806	.	+	.	ID=exon-XM_029183227.1-3;Dbxref=GeneID:114874179%2CGenbank:XM_029183227.1;Parent=rna-XM_029183227.1
NW_021683712.1	Gnomon	exon	247877	248057	.	+	.	ID=exon-XM_029183227.1-4;Dbxref=GeneID:114874179%2CGenbank:XM_029183227.1;Parent=rna-XM_029183227.1
NW_021683712.1	Gnomon	exon	249144	249263	.	+	.	ID=exon-XM_029183227.1-9;Dbxref=GeneID:114874179%2CGenbank:XM_029183227.1;Parent=rna-XM_029183227.1
NW_021683712.1	Gnomon	exon	248760	248848	.	+	.	ID=exon-XM_029183227.1-7;Dbxref=GeneID:114874179%2CGenbank:XM_029183227.1;Parent=rna-XM_029183227.1
NW_021683712.1	Gnomon	exon	248918	249082	.	+	.	ID=exon-XM_029183227.1-8;Dbxref=GeneID:114874179%2CGenbank:XM_029183227.1;Parent=rna-XM_029183227.1
NW_021683712.1	Gnomon	exon	266617	266755	.	+	.	ID=exon-XM_029183251.1-4;Dbxref=GeneID:114874188%2CGenbank:XM_029183251.1;Parent=rna-XM_029183251.1
NW_021683712.1	Gnomon	exon	266843	267084	.	+	.	ID=exon-XM_029183251.1-5;Dbxref=GeneID:114874188%2CGenbank:XM_029183251.1;Parent=rna-XM_029183251.1
NW_021683712.1	Gnomon	exon	267200	267456	.	+	.	ID=exon-XM_029183251.1-6;Dbxref=GeneID:114874188%2CGenbank:XM_029183251.1;Parent=rna-XM_029183251.1
NW_021683712.1	Gnomon	exon	267548	267683	.	+	.	ID=exon-XM_029183251.1-7;Dbxref=GeneID:114874188%2CGenbank:XM_029183251.1;Parent=rna-XM_029183251.1
NW_021683712.1	Gnomon	exon	264211	264299	.	+	.	ID=exon-XM_029183251.1-1;Dbxref=GeneID:114874188%2CGenbank:XM_029183251.1;Parent=rna-XM_029183251.1
NW_021683712.1	Gnomon	exon	264794	264894	.	+	.	ID=exon-XM_029183251.1-2;Dbxref=GeneID:114874188%2CGenbank:XM_029183251.1;Parent=rna-XM_029183251.1
NW_021683712.1	Gnomon	exon	265627	265962	.	+	.	ID=exon-XM_029183251.1-3;Dbxref=GeneID:114874188%2CGenbank:XM_029183251.1;Parent=rna-XM_029183251.1
NW_021683712.1	Gnomon	exon	267776	268078	.	+	.	ID=exon-XM_029183251.1-8;Dbxref=GeneID:114874188%2CGenbank:XM_029183251.1;Parent=rna-XM_029183251.1
NW_021683712.1	Gnomon	exon	268318	268469	.	+	.	ID=exon-XM_029183251.1-9;Dbxref=GeneID:114874188%2CGenbank:XM_029183251.1;Parent=rna-XM_029183251.1
NW_021683712.1	Gnomon	CDS	824391	824518	.	-	0	Name=XP_029039182.1;ID=cds-XP_029039182.1;Dbxref=GeneID:114874236%2CGenbank:XP_029039182.1;Parent=rna-XM_029183349.1
NW_021683712.1	Gnomon	CDS	818123	818232	.	-	0	Name=XP_029039182.1;ID=cds-XP_029039182.1;Dbxref=GeneID:114874236%2CGenbank:XP_029039182.1;Parent=rna-XM_029183349.1
NW_021683712.1	Gnomon	CDS	817845	817939	.	-	0	Name=XP_029039182.1;ID=cds-XP_029039182.1;Dbxref=GeneID:114874236%2CGenbank:XP_029039182.1;Parent=rna-XM_029183349.1
NW_021683712.1	Gnomon	CDS	801831	801939	.	-	0	Name=XP_029039182.1;ID=cds-XP_029039182.1;Dbxref=GeneID:114874236%2CGenbank:XP_029039182.1;Parent=rna-XM_029183349.1
NW_021683712.1	Gnomon	CDS	801454	801613	.	-	0	Name=XP_029039182.1;ID=cds-XP_029039182.1;Dbxref=GeneID:114874236%2CGenbank:XP_029039182.1;Parent=rna-XM_029183349.1
NW_021683712.1	Gnomon	CDS	799831	801357	.	-	0	Name=XP_029039182.1;ID=cds-XP_029039182.1;Dbxref=GeneID:114874236%2CGenbank:XP_029039182.1;Parent=rna-XM_029183349.1
NW_021683712.1	Gnomon	CDS	799643	799729	.	-	0	Name=XP_029039182.1;ID=cds-XP_029039182.1;Dbxref=GeneID:114874236%2CGenbank:XP_029039182.1;Parent=rna-XM_029183349.1
NW_021683712.1	Gnomon	CDS	799377	799566	.	-	0	Name=XP_029039182.1;ID=cds-XP_029039182.1;Dbxref=GeneID:114874236%2CGenbank:XP_029039182.1;Parent=rna-XM_029183349.1
NW_021683712.1	Gnomon	CDS	798800	799267	.	-	0	Name=XP_029039182.1;ID=cds-XP_029039182.1;Dbxref=GeneID:114874236%2CGenbank:XP_029039182.1;Parent=rna-XM_029183349.1
NW_021683712.1	Gnomon	CDS	798492	798707	.	-	0	Name=XP_029039182.1;ID=cds-XP_029039182.1;Dbxref=GeneID:114874236%2CGenbank:XP_029039182.1;Parent=rna-XM_029183349.1
NW_021683712.1	Gnomon	CDS	797932	798410	.	-	0	Name=XP_029039182.1;ID=cds-XP_029039182.1;Dbxref=GeneID:114874236%2CGenbank:XP_029039182.1;Parent=rna-XM_029183349.1
NW_021683712.1	Gnomon	CDS	797378	797840	.	-	0	Name=XP_029039182.1;ID=cds-XP_029039182.1;Dbxref=GeneID:114874236%2CGenbank:XP_029039182.1;Parent=rna-XM_029183349.1
NW_021683712.1	Gnomon	mRNA	645649	646967	.	-	.	Name=XM_029183432.1;ID=rna-XM_029183432.1;Dbxref=GeneID:114874271%2CGenbank:XM_029183432.1;Parent=gene-LOC114874271
NW_021683712.1	Gnomon	exon	482647	482714	.	+	.	ID=exon-XM_029183437.1-2;Dbxref=GeneID:114874274%2CGenbank:XM_029183437.1;Parent=rna-XM_029183437.1
NW_021683712.1	Gnomon	exon	483190	483635	.	+	.	ID=exon-XM_029183437.1-3;Dbxref=GeneID:114874274%2CGenbank:XM_029183437.1;Parent=rna-XM_029183437.1
NW_021683712.1	Gnomon	exon	483713	483998	.	+	.	ID=exon-XM_029183437.1-4;Dbxref=GeneID:114874274%2CGenbank:XM_029183437.1;Parent=rna-XM_029183437.1
NW_021683712.1	Gnomon	exon	498563	498981	.	+	.	ID=exon-XM_029183437.1-5;Dbxref=GeneID:114874274%2CGenbank:XM_029183437.1;Parent=rna-XM_029183437.1
NW_021683712.1	Gnomon	exon	456190	457395	.	+	.	ID=exon-XM_029183437.1-1;Dbxref=GeneID:114874274%2CGenbank:XM_029183437.1;Parent=rna-XM_029183437.1
NW_021683712.1	Gnomon	exon	503985	504048	.	+	.	ID=exon-XM_029183437.1-6;Dbxref=GeneID:114874274%2CGenbank:XM_029183437.1;Parent=rna-XM_029183437.1
NW_021683712.1	Gnomon	exon	518866	519444	.	+	.	ID=exon-XM_029183437.1-7;Dbxref=GeneID:114874274%2CGenbank:XM_029183437.1;Parent=rna-XM_029183437.1
NW_021683712.1	Gnomon	exon	519597	519703	.	+	.	ID=exon-XM_029183437.1-8;Dbxref=GeneID:114874274%2CGenbank:XM_029183437.1;Parent=rna-XM_029183437.1
NW_021683712.1	Gnomon	exon	519767	521339	.	+	.	ID=exon-XM_029183437.1-9;Dbxref=GeneID:114874274%2CGenbank:XM_029183437.1;Parent=rna-XM_029183437.1
NW_021683712.1	RefSeq	region	1	859819	.	+	.	Name=Unknown;ID=NW_021683712.1:1..859819;Dbxref=taxon:1437191
NW_021683712.1	Gnomon	mRNA	4531	11527	.	-	.	Name=XM_029183338.1;ID=rna-XM_029183338.1;Dbxref=GeneID:114874231%2CGenbank:XM_029183338.1;Parent=gene-LOC114874231
NW_021683712.1	Gnomon	mRNA	149282	157216	.	-	.	Name=XM_029183182.1;ID=rna-XM_029183182.1;Dbxref=GeneID:114874167%2CGenbank:XM_029183182.1;Parent=gene-LOC114874167
NW_021683712.1	Gnomon	transcript	15772	23541	.	-	.	Name=XR_003789061.1;ID=rna-XR_003789061.1;Dbxref=GeneID:114874231%2CGenbank:XR_003789061.1;Parent=gene-LOC114874231
NW_021683712.1	Gnomon	CDS	265810	265962	.	+	0	Name=XP_029039085.1;ID=cds-XP_029039085.1;Dbxref=GeneID:114874188%2CGenbank:XP_029039085.1;Parent=rna-XM_029183252.1
NW_021683712.1	Gnomon	CDS	266617	266755	.	+	0	Name=XP_029039085.1;ID=cds-XP_029039085.1;Dbxref=GeneID:114874188%2CGenbank:XP_029039085.1;Parent=rna-XM_029183252.1
NW_021683712.1	Gnomon	CDS	266843	267084	.	+	0	Name=XP_029039085.1;ID=cds-XP_029039085.1;Dbxref=GeneID:114874188%2CGenbank:XP_029039085.1;Parent=rna-XM_029183252.1
NW_021683712.1	Gnomon	CDS	267200	267456	.	+	0	Name=XP_029039085.1;ID=cds-XP_029039085.1;Dbxref=GeneID:114874188%2CGenbank:XP_029039085.1;Parent=rna-XM_029183252.1
NW_021683712.1	Gnomon	CDS	267548	267683	.	+	0	Name=XP_029039085.1;ID=cds-XP_029039085.1;Dbxref=GeneID:114874188%2CGenbank:XP_029039085.1;Parent=rna-XM_029183252.1
NW_021683712.1	Gnomon	CDS	267776	268078	.	+	0	Name=XP_029039085.1;ID=cds-XP_029039085.1;Dbxref=GeneID:114874188%2CGenbank:XP_029039085.1;Parent=rna-XM_029183252.1
NW_021683712.1	Gnomon	CDS	268318	268469	.	+	0	Name=XP_029039085.1;ID=cds-XP_029039085.1;Dbxref=GeneID:114874188%2CGenbank:XP_029039085.1;Parent=rna-XM_029183252.1
NW_021683712.1	Gnomon	CDS	268562	268693	.	+	0	Name=XP_029039085.1;ID=cds-XP_029039085.1;Dbxref=GeneID:114874188%2CGenbank:XP_029039085.1;Parent=rna-XM_029183252.1
NW_021683712.1	Gnomon	CDS	268771	269736	.	+	0	Name=XP_029039085.1;ID=cds-XP_029039085.1;Dbxref=GeneID:114874188%2CGenbank:XP_029039085.1;Parent=rna-XM_029183252.1
NW_021683712.1	Gnomon	CDS	269966	270083	.	+	0	Name=XP_029039085.1;ID=cds-XP_029039085.1;Dbxref=GeneID:114874188%2CGenbank:XP_029039085.1;Parent=rna-XM_029183252.1
NW_021683712.1	Gnomon	mRNA	188176	200117	.	-	.	Name=XM_029183181.1;ID=rna-XM_029183181.1;Dbxref=GeneID:114874165%2CGenbank:XM_029183181.1;Parent=gene-LOC114874165
NW_021683712.1	Gnomon	mRNA	646998	651860	.	+	.	Name=XM_029183431.1;ID=rna-XM_029183431.1;Dbxref=GeneID:114874270%2CGenbank:XM_029183431.1;Parent=gene-LOC114874270
NW_021683712.1	Gnomon	exon	79007	79262	.	-	.	ID=exon-XM_029183265.1-10;Dbxref=GeneID:114874194%2CGenbank:XM_029183265.1;Parent=rna-XM_029183265.1
NW_021683712.1	Gnomon	exon	78495	78948	.	-	.	ID=exon-XM_029183265.1-11;Dbxref=GeneID:114874194%2CGenbank:XM_029183265.1;Parent=rna-XM_029183265.1
NW_021683712.1	Gnomon	exon	78256	78423	.	-	.	ID=exon-XM_029183265.1-12;Dbxref=GeneID:114874194%2CGenbank:XM_029183265.1;Parent=rna-XM_029183265.1
NW_021683712.1	Gnomon	exon	78060	78189	.	-	.	ID=exon-XM_029183265.1-13;Dbxref=GeneID:114874194%2CGenbank:XM_029183265.1;Parent=rna-XM_029183265.1
NW_021683712.1	Gnomon	exon	717629	717859	.	+	.	ID=exon-XM_029183397.1-3;Dbxref=GeneID:114874264%2CGenbank:XM_029183397.1;Parent=rna-XM_029183397.1
NW_021683712.1	Gnomon	exon	721274	721399	.	+	.	ID=exon-XM_029183397.1-4;Dbxref=GeneID:114874264%2CGenbank:XM_029183397.1;Parent=rna-XM_029183397.1
NW_021683712.1	Gnomon	exon	707025	707114	.	+	.	ID=exon-XM_029183397.1-1;Dbxref=GeneID:114874264%2CGenbank:XM_029183397.1;Parent=rna-XM_029183397.1
NW_021683712.1	Gnomon	exon	717044	717548	.	+	.	ID=exon-XM_029183397.1-2;Dbxref=GeneID:114874264%2CGenbank:XM_029183397.1;Parent=rna-XM_029183397.1
NW_021683712.1	Gnomon	exon	727726	728356	.	+	.	ID=exon-XM_029183397.1-7;Dbxref=GeneID:114874264%2CGenbank:XM_029183397.1;Parent=rna-XM_029183397.1
NW_021683712.1	Gnomon	exon	732730	732811	.	+	.	ID=exon-XM_029183397.1-8;Dbxref=GeneID:114874264%2CGenbank:XM_029183397.1;Parent=rna-XM_029183397.1
NW_021683712.1	Gnomon	exon	724192	724380	.	+	.	ID=exon-XM_029183397.1-5;Dbxref=GeneID:114874264%2CGenbank:XM_029183397.1;Parent=rna-XM_029183397.1
NW_021683712.1	Gnomon	exon	725937	726236	.	+	.	ID=exon-XM_029183397.1-6;Dbxref=GeneID:114874264%2CGenbank:XM_029183397.1;Parent=rna-XM_029183397.1
NW_021683712.1	Gnomon	exon	248918	249082	.	+	.	ID=exon-XM_029183226.1-8;Dbxref=GeneID:114874179%2CGenbank:XM_029183226.1;Parent=rna-XM_029183226.1
NW_021683712.1	Gnomon	exon	249144	249263	.	+	.	ID=exon-XM_029183226.1-9;Dbxref=GeneID:114874179%2CGenbank:XM_029183226.1;Parent=rna-XM_029183226.1
NW_021683712.1	Gnomon	exon	778504	781151	.	+	.	ID=exon-XM_029183397.1-9;Dbxref=GeneID:114874264%2CGenbank:XM_029183397.1;Parent=rna-XM_029183397.1
NW_021683712.1	Gnomon	exon	247877	248057	.	+	.	ID=exon-XM_029183226.1-4;Dbxref=GeneID:114874179%2CGenbank:XM_029183226.1;Parent=rna-XM_029183226.1
NW_021683712.1	Gnomon	exon	248139	248460	.	+	.	ID=exon-XM_029183226.1-5;Dbxref=GeneID:114874179%2CGenbank:XM_029183226.1;Parent=rna-XM_029183226.1
NW_021683712.1	Gnomon	exon	248536	248694	.	+	.	ID=exon-XM_029183226.1-6;Dbxref=GeneID:114874179%2CGenbank:XM_029183226.1;Parent=rna-XM_029183226.1
NW_021683712.1	Gnomon	exon	248760	248848	.	+	.	ID=exon-XM_029183226.1-7;Dbxref=GeneID:114874179%2CGenbank:XM_029183226.1;Parent=rna-XM_029183226.1
NW_021683712.1	Gnomon	exon	245403	245735	.	+	.	ID=exon-XM_029183226.1-1;Dbxref=GeneID:114874179%2CGenbank:XM_029183226.1;Parent=rna-XM_029183226.1
NW_021683712.1	Gnomon	exon	246597	246879	.	+	.	ID=exon-XM_029183226.1-2;Dbxref=GeneID:114874179%2CGenbank:XM_029183226.1;Parent=rna-XM_029183226.1
NW_021683712.1	Gnomon	exon	247659	247806	.	+	.	ID=exon-XM_029183226.1-3;Dbxref=GeneID:114874179%2CGenbank:XM_029183226.1;Parent=rna-XM_029183226.1
NW_021683712.1	Gnomon	exon	37919	38074	.	-	.	ID=exon-XM_029183297.1-6;Dbxref=GeneID:114874206%2CGenbank:XM_029183297.1;Parent=rna-XM_029183297.1
NW_021683712.1	Gnomon	exon	37687	37843	.	-	.	ID=exon-XM_029183297.1-7;Dbxref=GeneID:114874206%2CGenbank:XM_029183297.1;Parent=rna-XM_029183297.1
NW_021683712.1	Gnomon	exon	37394	37605	.	-	.	ID=exon-XM_029183297.1-8;Dbxref=GeneID:114874206%2CGenbank:XM_029183297.1;Parent=rna-XM_029183297.1
NW_021683712.1	Gnomon	exon	37206	37325	.	-	.	ID=exon-XM_029183297.1-9;Dbxref=GeneID:114874206%2CGenbank:XM_029183297.1;Parent=rna-XM_029183297.1
NW_021683712.1	Gnomon	exon	38999	39091	.	-	.	ID=exon-XM_029183297.1-2;Dbxref=GeneID:114874206%2CGenbank:XM_029183297.1;Parent=rna-XM_029183297.1
NW_021683712.1	Gnomon	exon	38676	38809	.	-	.	ID=exon-XM_029183297.1-3;Dbxref=GeneID:114874206%2CGenbank:XM_029183297.1;Parent=rna-XM_029183297.1
NW_021683712.1	Gnomon	exon	38409	38539	.	-	.	ID=exon-XM_029183297.1-4;Dbxref=GeneID:114874206%2CGenbank:XM_029183297.1;Parent=rna-XM_029183297.1
NW_021683712.1	Gnomon	exon	38155	38303	.	-	.	ID=exon-XM_029183297.1-5;Dbxref=GeneID:114874206%2CGenbank:XM_029183297.1;Parent=rna-XM_029183297.1
NW_021683712.1	Gnomon	exon	39180	39776	.	-	.	ID=exon-XM_029183297.1-1;Dbxref=GeneID:114874206%2CGenbank:XM_029183297.1;Parent=rna-XM_029183297.1
NW_021683712.1	Gnomon	mRNA	4531	9091	.	-	.	Name=XM_029183337.1;ID=rna-XM_029183337.1;Dbxref=GeneID:114874231%2CGenbank:XM_029183337.1;Parent=gene-LOC114874231
NW_021683712.1	Gnomon	transcript	15772	23541	.	-	.	Name=XR_003789060.1;ID=rna-XR_003789060.1;Dbxref=GeneID:114874231%2CGenbank:XR_003789060.1;Parent=gene-LOC114874231
NW_021683712.1	Gnomon	CDS	824391	824518	.	-	0	Name=XP_029039180.1;ID=cds-XP_029039180.1;Dbxref=GeneID:114874236%2CGenbank:XP_029039180.1;Parent=rna-XM_029183347.1
NW_021683712.1	Gnomon	CDS	818123	818232	.	-	0	Name=XP_029039180.1;ID=cds-XP_029039180.1;Dbxref=GeneID:114874236%2CGenbank:XP_029039180.1;Parent=rna-XM_029183347.1
NW_021683712.1	Gnomon	CDS	817845	817939	.	-	0	Name=XP_029039180.1;ID=cds-XP_029039180.1;Dbxref=GeneID:114874236%2CGenbank:XP_029039180.1;Parent=rna-XM_029183347.1
NW_021683712.1	Gnomon	CDS	801831	801939	.	-	0	Name=XP_029039180.1;ID=cds-XP_029039180.1;Dbxref=GeneID:114874236%2CGenbank:XP_029039180.1;Parent=rna-XM_029183347.1
NW_021683712.1	Gnomon	CDS	801454	801613	.	-	0	Name=XP_029039180.1;ID=cds-XP_029039180.1;Dbxref=GeneID:114874236%2CGenbank:XP_029039180.1;Parent=rna-XM_029183347.1
NW_021683712.1	Gnomon	CDS	799831	801357	.	-	0	Name=XP_029039180.1;ID=cds-XP_029039180.1;Dbxref=GeneID:114874236%2CGenbank:XP_029039180.1;Parent=rna-XM_029183347.1
NW_021683712.1	Gnomon	CDS	799643	799729	.	-	0	Name=XP_029039180.1;ID=cds-XP_029039180.1;Dbxref=GeneID:114874236%2CGenbank:XP_029039180.1;Parent=rna-XM_029183347.1
NW_021683712.1	Gnomon	CDS	799377	799566	.	-	0	Name=XP_029039180.1;ID=cds-XP_029039180.1;Dbxref=GeneID:114874236%2CGenbank:XP_029039180.1;Parent=rna-XM_029183347.1
NW_021683712.1	Gnomon	CDS	798800	799267	.	-	0	Name=XP_029039180.1;ID=cds-XP_029039180.1;Dbxref=GeneID:114874236%2CGenbank:XP_029039180.1;Parent=rna-XM_029183347.1
NW_021683712.1	Gnomon	CDS	798492	798707	.	-	0	Name=XP_029039180.1;ID=cds-XP_029039180.1;Dbxref=GeneID:114874236%2CGenbank:XP_029039180.1;Parent=rna-XM_029183347.1
NW_021683712.1	Gnomon	CDS	797932	798410	.	-	0	Name=XP_029039180.1;ID=cds-XP_029039180.1;Dbxref=GeneID:114874236%2CGenbank:XP_029039180.1;Parent=rna-XM_029183347.1
NW_021683712.1	Gnomon	CDS	797378	797840	.	-	0	Name=XP_029039180.1;ID=cds-XP_029039180.1;Dbxref=GeneID:114874236%2CGenbank:XP_029039180.1;Parent=rna-XM_029183347.1
NW_021683712.1	Gnomon	exon	77712	77986	.	-	.	ID=exon-XM_029183265.1-14;Dbxref=GeneID:114874194%2CGenbank:XM_029183265.1;Parent=rna-XM_029183265.1
NW_021683712.1	Gnomon	exon	77518	77634	.	-	.	ID=exon-XM_029183265.1-15;Dbxref=GeneID:114874194%2CGenbank:XM_029183265.1;Parent=rna-XM_029183265.1
NW_021683712.1	Gnomon	exon	77234	77446	.	-	.	ID=exon-XM_029183265.1-16;Dbxref=GeneID:114874194%2CGenbank:XM_029183265.1;Parent=rna-XM_029183265.1
NW_021683712.1	Gnomon	exon	76032	77160	.	-	.	ID=exon-XM_029183265.1-17;Dbxref=GeneID:114874194%2CGenbank:XM_029183265.1;Parent=rna-XM_029183265.1
NW_021683712.1	Gnomon	CDS	264251	264347	.	-	0	Name=XP_029039086.1;ID=cds-XP_029039086.1;Dbxref=GeneID:114874189%2CGenbank:XP_029039086.1;Parent=rna-XM_029183253.1
NW_021683712.1	Gnomon	CDS	263648	264022	.	-	0	Name=XP_029039086.1;ID=cds-XP_029039086.1;Dbxref=GeneID:114874189%2CGenbank:XP_029039086.1;Parent=rna-XM_029183253.1
NW_021683712.1	Gnomon	CDS	263202	263566	.	-	0	Name=XP_029039086.1;ID=cds-XP_029039086.1;Dbxref=GeneID:114874189%2CGenbank:XP_029039086.1;Parent=rna-XM_029183253.1
NW_021683712.1	Gnomon	CDS	262999	263130	.	-	0	Name=XP_029039086.1;ID=cds-XP_029039086.1;Dbxref=GeneID:114874189%2CGenbank:XP_029039086.1;Parent=rna-XM_029183253.1
NW_021683712.1	Gnomon	exon	268318	268469	.	+	.	ID=exon-XM_029183250.1-7;Dbxref=GeneID:114874188%2CGenbank:XM_029183250.1;Parent=rna-XM_029183250.1
NW_021683712.1	Gnomon	exon	268562	268693	.	+	.	ID=exon-XM_029183250.1-8;Dbxref=GeneID:114874188%2CGenbank:XM_029183250.1;Parent=rna-XM_029183250.1
NW_021683712.1	Gnomon	exon	267548	267683	.	+	.	ID=exon-XM_029183250.1-5;Dbxref=GeneID:114874188%2CGenbank:XM_029183250.1;Parent=rna-XM_029183250.1
NW_021683712.1	Gnomon	exon	267776	268078	.	+	.	ID=exon-XM_029183250.1-6;Dbxref=GeneID:114874188%2CGenbank:XM_029183250.1;Parent=rna-XM_029183250.1
NW_021683712.1	Gnomon	exon	266843	267084	.	+	.	ID=exon-XM_029183250.1-3;Dbxref=GeneID:114874188%2CGenbank:XM_029183250.1;Parent=rna-XM_029183250.1
NW_021683712.1	Gnomon	exon	267200	267456	.	+	.	ID=exon-XM_029183250.1-4;Dbxref=GeneID:114874188%2CGenbank:XM_029183250.1;Parent=rna-XM_029183250.1
NW_021683712.1	Gnomon	exon	265379	265962	.	+	.	ID=exon-XM_029183250.1-1;Dbxref=GeneID:114874188%2CGenbank:XM_029183250.1;Parent=rna-XM_029183250.1
NW_021683712.1	Gnomon	exon	266617	266755	.	+	.	ID=exon-XM_029183250.1-2;Dbxref=GeneID:114874188%2CGenbank:XM_029183250.1;Parent=rna-XM_029183250.1
NW_021683712.1	Gnomon	exon	268771	269736	.	+	.	ID=exon-XM_029183250.1-9;Dbxref=GeneID:114874188%2CGenbank:XM_029183250.1;Parent=rna-XM_029183250.1
NW_021683712.1	Gnomon	exon	36980	37132	.	-	.	ID=exon-XM_029183295.1-10;Dbxref=GeneID:114874206%2CGenbank:XM_029183295.1;Parent=rna-XM_029183295.1
NW_021683712.1	Gnomon	exon	36731	36917	.	-	.	ID=exon-XM_029183295.1-11;Dbxref=GeneID:114874206%2CGenbank:XM_029183295.1;Parent=rna-XM_029183295.1
NW_021683712.1	Gnomon	exon	35422	36636	.	-	.	ID=exon-XM_029183295.1-12;Dbxref=GeneID:114874206%2CGenbank:XM_029183295.1;Parent=rna-XM_029183295.1
NW_021683712.1	Gnomon	mRNA	149281	158513	.	-	.	Name=XM_029183184.1;ID=rna-XM_029183184.1;Dbxref=GeneID:114874167%2CGenbank:XM_029183184.1;Parent=gene-LOC114874167
NW_021683712.1	Gnomon	transcript	15772	23541	.	-	.	Name=XR_003789063.1;ID=rna-XR_003789063.1;Dbxref=GeneID:114874231%2CGenbank:XR_003789063.1;Parent=gene-LOC114874231
NW_021683712.1	Gnomon	CDS	265810	265962	.	+	0	Name=XP_029039083.1;ID=cds-XP_029039083.1;Dbxref=GeneID:114874188%2CGenbank:XP_029039083.1;Parent=rna-XM_029183250.1
NW_021683712.1	Gnomon	CDS	266617	266755	.	+	0	Name=XP_029039083.1;ID=cds-XP_029039083.1;Dbxref=GeneID:114874188%2CGenbank:XP_029039083.1;Parent=rna-XM_029183250.1
NW_021683712.1	Gnomon	CDS	266843	267084	.	+	0	Name=XP_029039083.1;ID=cds-XP_029039083.1;Dbxref=GeneID:114874188%2CGenbank:XP_029039083.1;Parent=rna-XM_029183250.1
NW_021683712.1	Gnomon	CDS	267200	267456	.	+	0	Name=XP_029039083.1;ID=cds-XP_029039083.1;Dbxref=GeneID:114874188%2CGenbank:XP_029039083.1;Parent=rna-XM_029183250.1
NW_021683712.1	Gnomon	CDS	267548	267683	.	+	0	Name=XP_029039083.1;ID=cds-XP_029039083.1;Dbxref=GeneID:114874188%2CGenbank:XP_029039083.1;Parent=rna-XM_029183250.1
NW_021683712.1	Gnomon	CDS	267776	268078	.	+	0	Name=XP_029039083.1;ID=cds-XP_029039083.1;Dbxref=GeneID:114874188%2CGenbank:XP_029039083.1;Parent=rna-XM_029183250.1
NW_021683712.1	Gnomon	CDS	268318	268469	.	+	0	Name=XP_029039083.1;ID=cds-XP_029039083.1;Dbxref=GeneID:114874188%2CGenbank:XP_029039083.1;Parent=rna-XM_029183250.1
NW_021683712.1	Gnomon	CDS	268562	268693	.	+	0	Name=XP_029039083.1;ID=cds-XP_029039083.1;Dbxref=GeneID:114874188%2CGenbank:XP_029039083.1;Parent=rna-XM_029183250.1
NW_021683712.1	Gnomon	CDS	268771	269736	.	+	0	Name=XP_029039083.1;ID=cds-XP_029039083.1;Dbxref=GeneID:114874188%2CGenbank:XP_029039083.1;Parent=rna-XM_029183250.1
NW_021683712.1	Gnomon	CDS	269966	270083	.	+	0	Name=XP_029039083.1;ID=cds-XP_029039083.1;Dbxref=GeneID:114874188%2CGenbank:XP_029039083.1;Parent=rna-XM_029183250.1
NW_021683712.1	Gnomon	exon	164783	165281	.	-	.	ID=exon-XM_029183199.1-3;Dbxref=GeneID:114874168%2CGenbank:XM_029183199.1;Parent=rna-XM_029183199.1
NW_021683712.1	Gnomon	exon	164509	164688	.	-	.	ID=exon-XM_029183199.1-4;Dbxref=GeneID:114874168%2CGenbank:XM_029183199.1;Parent=rna-XM_029183199.1
NW_021683712.1	Gnomon	exon	165997	166608	.	-	.	ID=exon-XM_029183199.1-1;Dbxref=GeneID:114874168%2CGenbank:XM_029183199.1;Parent=rna-XM_029183199.1
NW_021683712.1	Gnomon	exon	165364	165572	.	-	.	ID=exon-XM_029183199.1-2;Dbxref=GeneID:114874168%2CGenbank:XM_029183199.1;Parent=rna-XM_029183199.1
NW_021683712.1	Gnomon	exon	162960	163904	.	-	.	ID=exon-XM_029183199.1-7;Dbxref=GeneID:114874168%2CGenbank:XM_029183199.1;Parent=rna-XM_029183199.1
NW_021683712.1	Gnomon	exon	162445	162901	.	-	.	ID=exon-XM_029183199.1-8;Dbxref=GeneID:114874168%2CGenbank:XM_029183199.1;Parent=rna-XM_029183199.1
NW_021683712.1	Gnomon	exon	164215	164433	.	-	.	ID=exon-XM_029183199.1-5;Dbxref=GeneID:114874168%2CGenbank:XM_029183199.1;Parent=rna-XM_029183199.1
NW_021683712.1	Gnomon	exon	163974	164144	.	-	.	ID=exon-XM_029183199.1-6;Dbxref=GeneID:114874168%2CGenbank:XM_029183199.1;Parent=rna-XM_029183199.1
NW_021683712.1	Gnomon	CDS	717389	717548	.	+	0	Name=XP_029039239.1;ID=cds-XP_029039239.1;Dbxref=GeneID:114874264%2CGenbank:XP_029039239.1;Parent=rna-XM_029183406.1
NW_021683712.1	Gnomon	CDS	717629	717859	.	+	0	Name=XP_029039239.1;ID=cds-XP_029039239.1;Dbxref=GeneID:114874264%2CGenbank:XP_029039239.1;Parent=rna-XM_029183406.1
NW_021683712.1	Gnomon	CDS	721274	721399	.	+	0	Name=XP_029039239.1;ID=cds-XP_029039239.1;Dbxref=GeneID:114874264%2CGenbank:XP_029039239.1;Parent=rna-XM_029183406.1
NW_021683712.1	Gnomon	CDS	724192	724380	.	+	0	Name=XP_029039239.1;ID=cds-XP_029039239.1;Dbxref=GeneID:114874264%2CGenbank:XP_029039239.1;Parent=rna-XM_029183406.1
NW_021683712.1	Gnomon	CDS	725937	726236	.	+	0	Name=XP_029039239.1;ID=cds-XP_029039239.1;Dbxref=GeneID:114874264%2CGenbank:XP_029039239.1;Parent=rna-XM_029183406.1
NW_021683712.1	Gnomon	CDS	727726	728066	.	+	0	Name=XP_029039239.1;ID=cds-XP_029039239.1;Dbxref=GeneID:114874264%2CGenbank:XP_029039239.1;Parent=rna-XM_029183406.1
NW_021683712.1	Gnomon	mRNA	549181	550164	.	-	.	Name=XM_029183433.1;ID=rna-XM_029183433.1;Dbxref=GeneID:114874272%2CGenbank:XM_029183433.1;Parent=gene-LOC114874272
NW_021683712.1	Gnomon	exon	1186	1352	.	+	.	ID=exon-XM_029183327.1-1;Dbxref=GeneID:114874226%2CGenbank:XM_029183327.1;Parent=rna-XM_029183327.1
NW_021683712.1	Gnomon	exon	1528	1803	.	+	.	ID=exon-XM_029183327.1-2;Dbxref=GeneID:114874226%2CGenbank:XM_029183327.1;Parent=rna-XM_029183327.1
NW_021683712.1	Gnomon	exon	1912	2079	.	+	.	ID=exon-XM_029183327.1-3;Dbxref=GeneID:114874226%2CGenbank:XM_029183327.1;Parent=rna-XM_029183327.1
NW_021683712.1	Gnomon	exon	2146	2302	.	+	.	ID=exon-XM_029183327.1-4;Dbxref=GeneID:114874226%2CGenbank:XM_029183327.1;Parent=rna-XM_029183327.1
NW_021683712.1	Gnomon	exon	2377	2562	.	+	.	ID=exon-XM_029183327.1-5;Dbxref=GeneID:114874226%2CGenbank:XM_029183327.1;Parent=rna-XM_029183327.1
NW_021683712.1	Gnomon	transcript	15772	23541	.	-	.	Name=XR_003789062.1;ID=rna-XR_003789062.1;Dbxref=GeneID:114874231%2CGenbank:XR_003789062.1;Parent=gene-LOC114874231
NW_021683712.1	Gnomon	mRNA	4531	10447	.	-	.	Name=XM_029183339.1;ID=rna-XM_029183339.1;Dbxref=GeneID:114874231%2CGenbank:XM_029183339.1;Parent=gene-LOC114874231
NW_021683712.1	Gnomon	mRNA	149282	158545	.	-	.	Name=XM_029183183.1;ID=rna-XM_029183183.1;Dbxref=GeneID:114874167%2CGenbank:XM_029183183.1;Parent=gene-LOC114874167
NW_021683712.1	Gnomon	exon	2642	2790	.	+	.	ID=exon-XM_029183327.1-6;Dbxref=GeneID:114874226%2CGenbank:XM_029183327.1;Parent=rna-XM_029183327.1
NW_021683712.1	Gnomon	exon	2873	3061	.	+	.	ID=exon-XM_029183327.1-7;Dbxref=GeneID:114874226%2CGenbank:XM_029183327.1;Parent=rna-XM_029183327.1
NW_021683712.1	Gnomon	exon	3129	3316	.	+	.	ID=exon-XM_029183327.1-8;Dbxref=GeneID:114874226%2CGenbank:XM_029183327.1;Parent=rna-XM_029183327.1
NW_021683712.1	Gnomon	exon	3394	3520	.	+	.	ID=exon-XM_029183327.1-9;Dbxref=GeneID:114874226%2CGenbank:XM_029183327.1;Parent=rna-XM_029183327.1
NW_021683712.1	Gnomon	CDS	265810	265962	.	+	0	Name=XP_029039084.1;ID=cds-XP_029039084.1;Dbxref=GeneID:114874188%2CGenbank:XP_029039084.1;Parent=rna-XM_029183251.1
NW_021683712.1	Gnomon	CDS	266617	266755	.	+	0	Name=XP_029039084.1;ID=cds-XP_029039084.1;Dbxref=GeneID:114874188%2CGenbank:XP_029039084.1;Parent=rna-XM_029183251.1
NW_021683712.1	Gnomon	CDS	266843	267084	.	+	0	Name=XP_029039084.1;ID=cds-XP_029039084.1;Dbxref=GeneID:114874188%2CGenbank:XP_029039084.1;Parent=rna-XM_029183251.1
NW_021683712.1	Gnomon	CDS	267200	267456	.	+	0	Name=XP_029039084.1;ID=cds-XP_029039084.1;Dbxref=GeneID:114874188%2CGenbank:XP_029039084.1;Parent=rna-XM_029183251.1
NW_021683712.1	Gnomon	CDS	267548	267683	.	+	0	Name=XP_029039084.1;ID=cds-XP_029039084.1;Dbxref=GeneID:114874188%2CGenbank:XP_029039084.1;Parent=rna-XM_029183251.1
NW_021683712.1	Gnomon	CDS	267776	268078	.	+	0	Name=XP_029039084.1;ID=cds-XP_029039084.1;Dbxref=GeneID:114874188%2CGenbank:XP_029039084.1;Parent=rna-XM_029183251.1
NW_021683712.1	Gnomon	CDS	268318	268469	.	+	0	Name=XP_029039084.1;ID=cds-XP_029039084.1;Dbxref=GeneID:114874188%2CGenbank:XP_029039084.1;Parent=rna-XM_029183251.1
NW_021683712.1	Gnomon	CDS	268562	268693	.	+	0	Name=XP_029039084.1;ID=cds-XP_029039084.1;Dbxref=GeneID:114874188%2CGenbank:XP_029039084.1;Parent=rna-XM_029183251.1
NW_021683712.1	Gnomon	CDS	268771	269736	.	+	0	Name=XP_029039084.1;ID=cds-XP_029039084.1;Dbxref=GeneID:114874188%2CGenbank:XP_029039084.1;Parent=rna-XM_029183251.1
NW_021683712.1	Gnomon	CDS	269966	270083	.	+	0	Name=XP_029039084.1;ID=cds-XP_029039084.1;Dbxref=GeneID:114874188%2CGenbank:XP_029039084.1;Parent=rna-XM_029183251.1
NW_021683712.1	Gnomon	exon	790246	790468	.	-	.	ID=exon-XM_029183351.1-9;Dbxref=GeneID:114874237%2CGenbank:XM_029183351.1;Parent=rna-XM_029183351.1
NW_021683712.1	Gnomon	exon	790772	791006	.	-	.	ID=exon-XM_029183351.1-7;Dbxref=GeneID:114874237%2CGenbank:XM_029183351.1;Parent=rna-XM_029183351.1
NW_021683712.1	Gnomon	exon	790531	790711	.	-	.	ID=exon-XM_029183351.1-8;Dbxref=GeneID:114874237%2CGenbank:XM_029183351.1;Parent=rna-XM_029183351.1
NW_021683712.1	Gnomon	exon	795021	795552	.	-	.	ID=exon-XM_029183351.1-1;Dbxref=GeneID:114874237%2CGenbank:XM_029183351.1;Parent=rna-XM_029183351.1
NW_021683712.1	Gnomon	exon	792550	792865	.	-	.	ID=exon-XM_029183351.1-2;Dbxref=GeneID:114874237%2CGenbank:XM_029183351.1;Parent=rna-XM_029183351.1
NW_021683712.1	Gnomon	exon	791335	791588	.	-	.	ID=exon-XM_029183351.1-5;Dbxref=GeneID:114874237%2CGenbank:XM_029183351.1;Parent=rna-XM_029183351.1
NW_021683712.1	Gnomon	exon	791090	791265	.	-	.	ID=exon-XM_029183351.1-6;Dbxref=GeneID:114874237%2CGenbank:XM_029183351.1;Parent=rna-XM_029183351.1
NW_021683712.1	Gnomon	exon	792307	792484	.	-	.	ID=exon-XM_029183351.1-3;Dbxref=GeneID:114874237%2CGenbank:XM_029183351.1;Parent=rna-XM_029183351.1
NW_021683712.1	Gnomon	exon	791666	792242	.	-	.	ID=exon-XM_029183351.1-4;Dbxref=GeneID:114874237%2CGenbank:XM_029183351.1;Parent=rna-XM_029183351.1
NW_021683712.1	Gnomon	exon	190279	190447	.	-	.	ID=exon-XM_029183181.1-11;Dbxref=GeneID:114874165%2CGenbank:XM_029183181.1;Parent=rna-XM_029183181.1
NW_021683712.1	Gnomon	exon	189970	190197	.	-	.	ID=exon-XM_029183181.1-12;Dbxref=GeneID:114874165%2CGenbank:XM_029183181.1;Parent=rna-XM_029183181.1
NW_021683712.1	Gnomon	exon	188176	189852	.	-	.	ID=exon-XM_029183181.1-13;Dbxref=GeneID:114874165%2CGenbank:XM_029183181.1;Parent=rna-XM_029183181.1
NW_021683712.1	Gnomon	exon	190635	190777	.	-	.	ID=exon-XM_029183181.1-10;Dbxref=GeneID:114874165%2CGenbank:XM_029183181.1;Parent=rna-XM_029183181.1
NW_021683712.1	Gnomon	exon	191178	191401	.	-	.	ID=exon-XM_029183176.1-8;Dbxref=GeneID:114874165%2CGenbank:XM_029183176.1;Parent=rna-XM_029183176.1
NW_021683712.1	Gnomon	exon	190901	191092	.	-	.	ID=exon-XM_029183176.1-9;Dbxref=GeneID:114874165%2CGenbank:XM_029183176.1;Parent=rna-XM_029183176.1
NW_021683712.1	Gnomon	exon	191887	192049	.	-	.	ID=exon-XM_029183176.1-6;Dbxref=GeneID:114874165%2CGenbank:XM_029183176.1;Parent=rna-XM_029183176.1
NW_021683712.1	Gnomon	exon	191587	191817	.	-	.	ID=exon-XM_029183176.1-7;Dbxref=GeneID:114874165%2CGenbank:XM_029183176.1;Parent=rna-XM_029183176.1
NW_021683712.1	Gnomon	exon	192487	193007	.	-	.	ID=exon-XM_029183176.1-4;Dbxref=GeneID:114874165%2CGenbank:XM_029183176.1;Parent=rna-XM_029183176.1
NW_021683712.1	Gnomon	exon	192119	192353	.	-	.	ID=exon-XM_029183176.1-5;Dbxref=GeneID:114874165%2CGenbank:XM_029183176.1;Parent=rna-XM_029183176.1
NW_021683712.1	Gnomon	exon	193877	194162	.	-	.	ID=exon-XM_029183176.1-2;Dbxref=GeneID:114874165%2CGenbank:XM_029183176.1;Parent=rna-XM_029183176.1
NW_021683712.1	Gnomon	exon	193351	193562	.	-	.	ID=exon-XM_029183176.1-3;Dbxref=GeneID:114874165%2CGenbank:XM_029183176.1;Parent=rna-XM_029183176.1
NW_021683712.1	Gnomon	exon	195055	195730	.	-	.	ID=exon-XM_029183176.1-1;Dbxref=GeneID:114874165%2CGenbank:XM_029183176.1;Parent=rna-XM_029183176.1
NW_021683712.1	Gnomon	CDS	215559	215877	.	-	0	Name=XP_029039081.1;ID=cds-XP_029039081.1;Dbxref=GeneID:114874186%2CGenbank:XP_029039081.1;Parent=rna-XM_029183248.1
NW_021683712.1	Gnomon	CDS	215431	215474	.	-	0	Name=XP_029039081.1;ID=cds-XP_029039081.1;Dbxref=GeneID:114874186%2CGenbank:XP_029039081.1;Parent=rna-XM_029183248.1
NW_021683712.1	Gnomon	exon	45095	45364	.	+	.	ID=exon-XM_029183273.1-8;Dbxref=GeneID:114874197%2CGenbank:XM_029183273.1;Parent=rna-XM_029183273.1
NW_021683712.1	Gnomon	exon	45465	45641	.	+	.	ID=exon-XM_029183273.1-9;Dbxref=GeneID:114874197%2CGenbank:XM_029183273.1;Parent=rna-XM_029183273.1
NW_021683712.1	Gnomon	exon	42465	43164	.	+	.	ID=exon-XM_029183273.1-2;Dbxref=GeneID:114874197%2CGenbank:XM_029183273.1;Parent=rna-XM_029183273.1
NW_021683712.1	Gnomon	exon	43871	43935	.	+	.	ID=exon-XM_029183273.1-3;Dbxref=GeneID:114874197%2CGenbank:XM_029183273.1;Parent=rna-XM_029183273.1
NW_021683712.1	Gnomon	exon	40759	41055	.	+	.	ID=exon-XM_029183273.1-1;Dbxref=GeneID:114874197%2CGenbank:XM_029183273.1;Parent=rna-XM_029183273.1
NW_021683712.1	Gnomon	exon	44621	44815	.	+	.	ID=exon-XM_029183273.1-6;Dbxref=GeneID:114874197%2CGenbank:XM_029183273.1;Parent=rna-XM_029183273.1
NW_021683712.1	Gnomon	CDS	717389	717548	.	+	0	Name=XP_029039237.1;ID=cds-XP_029039237.1;Dbxref=GeneID:114874264%2CGenbank:XP_029039237.1;Parent=rna-XM_029183404.1
NW_021683712.1	Gnomon	CDS	717629	717859	.	+	0	Name=XP_029039237.1;ID=cds-XP_029039237.1;Dbxref=GeneID:114874264%2CGenbank:XP_029039237.1;Parent=rna-XM_029183404.1
NW_021683712.1	Gnomon	CDS	721274	721399	.	+	0	Name=XP_029039237.1;ID=cds-XP_029039237.1;Dbxref=GeneID:114874264%2CGenbank:XP_029039237.1;Parent=rna-XM_029183404.1
NW_021683712.1	Gnomon	CDS	724192	724380	.	+	0	Name=XP_029039237.1;ID=cds-XP_029039237.1;Dbxref=GeneID:114874264%2CGenbank:XP_029039237.1;Parent=rna-XM_029183404.1
NW_021683712.1	Gnomon	CDS	725937	726236	.	+	0	Name=XP_029039237.1;ID=cds-XP_029039237.1;Dbxref=GeneID:114874264%2CGenbank:XP_029039237.1;Parent=rna-XM_029183404.1
NW_021683712.1	Gnomon	CDS	727726	728066	.	+	0	Name=XP_029039237.1;ID=cds-XP_029039237.1;Dbxref=GeneID:114874264%2CGenbank:XP_029039237.1;Parent=rna-XM_029183404.1
NW_021683712.1	Gnomon	exon	44901	45030	.	+	.	ID=exon-XM_029183273.1-7;Dbxref=GeneID:114874197%2CGenbank:XM_029183273.1;Parent=rna-XM_029183273.1
NW_021683712.1	Gnomon	exon	44048	44288	.	+	.	ID=exon-XM_029183273.1-4;Dbxref=GeneID:114874197%2CGenbank:XM_029183273.1;Parent=rna-XM_029183273.1
NW_021683712.1	Gnomon	exon	44378	44547	.	+	.	ID=exon-XM_029183273.1-5;Dbxref=GeneID:114874197%2CGenbank:XM_029183273.1;Parent=rna-XM_029183273.1
NW_021683712.1	Gnomon	mRNA	102615	106584	.	-	.	Name=XM_029183378.1;ID=rna-XM_029183378.1;Dbxref=GeneID:114874250%2CGenbank:XM_029183378.1;Parent=gene-LOC114874250
NW_021683712.1	Gnomon	mRNA	236561	238984	.	+	.	Name=XM_029183232.1;ID=rna-XM_029183232.1;Dbxref=GeneID:114874180%2CGenbank:XM_029183232.1;Parent=gene-LOC114874180
NW_021683712.1	Gnomon	CDS	234704	234793	.	+	0	Name=XP_029039082.1;ID=cds-XP_029039082.1;Dbxref=GeneID:114874187%2CGenbank:XP_029039082.1;Parent=rna-XM_029183249.1
NW_021683712.1	Gnomon	CDS	235485	235682	.	+	0	Name=XP_029039082.1;ID=cds-XP_029039082.1;Dbxref=GeneID:114874187%2CGenbank:XP_029039082.1;Parent=rna-XM_029183249.1
NW_021683712.1	Gnomon	CDS	235766	235831	.	+	0	Name=XP_029039082.1;ID=cds-XP_029039082.1;Dbxref=GeneID:114874187%2CGenbank:XP_029039082.1;Parent=rna-XM_029183249.1
NW_021683712.1	Gnomon	mRNA	137963	140303	.	-	.	Name=XM_029183377.1;ID=rna-XM_029183377.1;Dbxref=GeneID:114874248%2CGenbank:XM_029183377.1;Parent=gene-LOC114874248
NW_021683712.1	Gnomon	CDS	717389	717548	.	+	0	Name=XP_029039238.1;ID=cds-XP_029039238.1;Dbxref=GeneID:114874264%2CGenbank:XP_029039238.1;Parent=rna-XM_029183405.1
NW_021683712.1	Gnomon	CDS	717629	717859	.	+	0	Name=XP_029039238.1;ID=cds-XP_029039238.1;Dbxref=GeneID:114874264%2CGenbank:XP_029039238.1;Parent=rna-XM_029183405.1
NW_021683712.1	Gnomon	CDS	721274	721399	.	+	0	Name=XP_029039238.1;ID=cds-XP_029039238.1;Dbxref=GeneID:114874264%2CGenbank:XP_029039238.1;Parent=rna-XM_029183405.1
NW_021683712.1	Gnomon	CDS	724192	724380	.	+	0	Name=XP_029039238.1;ID=cds-XP_029039238.1;Dbxref=GeneID:114874264%2CGenbank:XP_029039238.1;Parent=rna-XM_029183405.1
NW_021683712.1	Gnomon	CDS	725937	726236	.	+	0	Name=XP_029039238.1;ID=cds-XP_029039238.1;Dbxref=GeneID:114874264%2CGenbank:XP_029039238.1;Parent=rna-XM_029183405.1
NW_021683712.1	Gnomon	CDS	727726	728066	.	+	0	Name=XP_029039238.1;ID=cds-XP_029039238.1;Dbxref=GeneID:114874264%2CGenbank:XP_029039238.1;Parent=rna-XM_029183405.1
NW_021683712.1	Gnomon	mRNA	236561	238984	.	+	.	Name=XM_029183231.1;ID=rna-XM_029183231.1;Dbxref=GeneID:114874180%2CGenbank:XM_029183231.1;Parent=gene-LOC114874180
NW_021683712.1	Gnomon	mRNA	236561	238984	.	+	.	Name=XM_029183234.1;ID=rna-XM_029183234.1;Dbxref=GeneID:114874180%2CGenbank:XM_029183234.1;Parent=gene-LOC114874180
NW_021683712.1	Gnomon	exon	234344	234793	.	+	.	ID=exon-XM_029183249.1-1;Dbxref=GeneID:114874187%2CGenbank:XM_029183249.1;Parent=rna-XM_029183249.1
NW_021683712.1	Gnomon	exon	235485	235682	.	+	.	ID=exon-XM_029183249.1-2;Dbxref=GeneID:114874187%2CGenbank:XM_029183249.1;Parent=rna-XM_029183249.1
NW_021683712.1	Gnomon	exon	235766	236036	.	+	.	ID=exon-XM_029183249.1-3;Dbxref=GeneID:114874187%2CGenbank:XM_029183249.1;Parent=rna-XM_029183249.1
NW_021683712.1	Gnomon	CDS	717389	717548	.	+	0	Name=XP_029039235.1;ID=cds-XP_029039235.1;Dbxref=GeneID:114874264%2CGenbank:XP_029039235.1;Parent=rna-XM_029183402.1
NW_021683712.1	Gnomon	CDS	717629	717859	.	+	0	Name=XP_029039235.1;ID=cds-XP_029039235.1;Dbxref=GeneID:114874264%2CGenbank:XP_029039235.1;Parent=rna-XM_029183402.1
NW_021683712.1	Gnomon	CDS	721274	721399	.	+	0	Name=XP_029039235.1;ID=cds-XP_029039235.1;Dbxref=GeneID:114874264%2CGenbank:XP_029039235.1;Parent=rna-XM_029183402.1
NW_021683712.1	Gnomon	CDS	724192	724380	.	+	0	Name=XP_029039235.1;ID=cds-XP_029039235.1;Dbxref=GeneID:114874264%2CGenbank:XP_029039235.1;Parent=rna-XM_029183402.1
NW_021683712.1	Gnomon	CDS	725937	726236	.	+	0	Name=XP_029039235.1;ID=cds-XP_029039235.1;Dbxref=GeneID:114874264%2CGenbank:XP_029039235.1;Parent=rna-XM_029183402.1
NW_021683712.1	Gnomon	CDS	727726	728066	.	+	0	Name=XP_029039235.1;ID=cds-XP_029039235.1;Dbxref=GeneID:114874264%2CGenbank:XP_029039235.1;Parent=rna-XM_029183402.1
NW_021683712.1	Gnomon	exon	134173	134355	.	+	.	ID=exon-XM_029183369.1-10;Dbxref=GeneID:114874245%2CGenbank:XM_029183369.1;Parent=rna-XM_029183369.1
NW_021683712.1	Gnomon	exon	134430	134658	.	+	.	ID=exon-XM_029183369.1-11;Dbxref=GeneID:114874245%2CGenbank:XM_029183369.1;Parent=rna-XM_029183369.1
NW_021683712.1	Gnomon	exon	304484	304889	.	-	.	ID=exon-XM_029183325.1-1;Dbxref=GeneID:114874225%2CGenbank:XM_029183325.1;Parent=rna-XM_029183325.1
NW_021683712.1	Gnomon	exon	303871	304315	.	-	.	ID=exon-XM_029183325.1-2;Dbxref=GeneID:114874225%2CGenbank:XM_029183325.1;Parent=rna-XM_029183325.1
NW_021683712.1	Gnomon	exon	783530	783929	.	+	.	ID=exon-XM_029183402.1-13;Dbxref=GeneID:114874264%2CGenbank:XM_029183402.1;Parent=rna-XM_029183402.1
NW_021683712.1	Gnomon	exon	784006	784220	.	+	.	ID=exon-XM_029183402.1-14;Dbxref=GeneID:114874264%2CGenbank:XM_029183402.1;Parent=rna-XM_029183402.1
NW_021683712.1	Gnomon	exon	781229	781640	.	+	.	ID=exon-XM_029183402.1-11;Dbxref=GeneID:114874264%2CGenbank:XM_029183402.1;Parent=rna-XM_029183402.1
NW_021683712.1	Gnomon	exon	782992	783243	.	+	.	ID=exon-XM_029183402.1-12;Dbxref=GeneID:114874264%2CGenbank:XM_029183402.1;Parent=rna-XM_029183402.1
NW_021683712.1	Gnomon	exon	784339	785191	.	+	.	ID=exon-XM_029183402.1-15;Dbxref=GeneID:114874264%2CGenbank:XM_029183402.1;Parent=rna-XM_029183402.1
NW_021683712.1	Gnomon	exon	781092	781151	.	+	.	ID=exon-XM_029183402.1-10;Dbxref=GeneID:114874264%2CGenbank:XM_029183402.1;Parent=rna-XM_029183402.1
NW_021683712.1	Gnomon	mRNA	88982	93709	.	+	.	Name=XM_029183379.1;ID=rna-XM_029183379.1;Dbxref=GeneID:114874251%2CGenbank:XM_029183379.1;Parent=gene-LOC114874251
NW_021683712.1	Gnomon	exon	29427	29538	.	-	.	ID=exon-XM_029183344.1-16;Dbxref=GeneID:114874232%2CGenbank:XM_029183344.1;Parent=rna-XM_029183344.1
NW_021683712.1	Gnomon	exon	29227	29310	.	-	.	ID=exon-XM_029183344.1-17;Dbxref=GeneID:114874232%2CGenbank:XM_029183344.1;Parent=rna-XM_029183344.1
NW_021683712.1	Gnomon	CDS	717389	717548	.	+	0	Name=XP_029039236.1;ID=cds-XP_029039236.1;Dbxref=GeneID:114874264%2CGenbank:XP_029039236.1;Parent=rna-XM_029183403.1
NW_021683712.1	Gnomon	CDS	717629	717859	.	+	0	Name=XP_029039236.1;ID=cds-XP_029039236.1;Dbxref=GeneID:114874264%2CGenbank:XP_029039236.1;Parent=rna-XM_029183403.1
NW_021683712.1	Gnomon	CDS	721274	721399	.	+	0	Name=XP_029039236.1;ID=cds-XP_029039236.1;Dbxref=GeneID:114874264%2CGenbank:XP_029039236.1;Parent=rna-XM_029183403.1
NW_021683712.1	Gnomon	CDS	724192	724380	.	+	0	Name=XP_029039236.1;ID=cds-XP_029039236.1;Dbxref=GeneID:114874264%2CGenbank:XP_029039236.1;Parent=rna-XM_029183403.1
NW_021683712.1	Gnomon	CDS	725937	726236	.	+	0	Name=XP_029039236.1;ID=cds-XP_029039236.1;Dbxref=GeneID:114874264%2CGenbank:XP_029039236.1;Parent=rna-XM_029183403.1
NW_021683712.1	Gnomon	CDS	727726	728066	.	+	0	Name=XP_029039236.1;ID=cds-XP_029039236.1;Dbxref=GeneID:114874264%2CGenbank:XP_029039236.1;Parent=rna-XM_029183403.1
NW_021683712.1	Gnomon	exon	30612	30956	.	-	.	ID=exon-XM_029183344.1-12;Dbxref=GeneID:114874232%2CGenbank:XM_029183344.1;Parent=rna-XM_029183344.1
NW_021683712.1	Gnomon	exon	30324	30545	.	-	.	ID=exon-XM_029183344.1-13;Dbxref=GeneID:114874232%2CGenbank:XM_029183344.1;Parent=rna-XM_029183344.1
NW_021683712.1	Gnomon	exon	29857	30248	.	-	.	ID=exon-XM_029183344.1-14;Dbxref=GeneID:114874232%2CGenbank:XM_029183344.1;Parent=rna-XM_029183344.1
NW_021683712.1	Gnomon	exon	29611	29776	.	-	.	ID=exon-XM_029183344.1-15;Dbxref=GeneID:114874232%2CGenbank:XM_029183344.1;Parent=rna-XM_029183344.1
NW_021683712.1	Gnomon	exon	31525	31701	.	-	.	ID=exon-XM_029183344.1-10;Dbxref=GeneID:114874232%2CGenbank:XM_029183344.1;Parent=rna-XM_029183344.1
NW_021683712.1	Gnomon	exon	31028	31454	.	-	.	ID=exon-XM_029183344.1-11;Dbxref=GeneID:114874232%2CGenbank:XM_029183344.1;Parent=rna-XM_029183344.1
NW_021683712.1	Gnomon	mRNA	236781	238984	.	+	.	Name=XM_029183233.1;ID=rna-XM_029183233.1;Dbxref=GeneID:114874180%2CGenbank:XM_029183233.1;Parent=gene-LOC114874180
NW_021683712.1	Gnomon	exon	341875	341960	.	-	.	ID=exon-XM_029183302.1-9;Dbxref=GeneID:114874207%2CGenbank:XM_029183302.1;Parent=rna-XM_029183302.1
NW_021683712.1	Gnomon	exon	799643	799729	.	-	.	ID=exon-XM_029183349.1-8;Dbxref=GeneID:114874236%2CGenbank:XM_029183349.1;Parent=rna-XM_029183349.1
NW_021683712.1	Gnomon	exon	799377	799566	.	-	.	ID=exon-XM_029183349.1-9;Dbxref=GeneID:114874236%2CGenbank:XM_029183349.1;Parent=rna-XM_029183349.1
NW_021683712.1	Gnomon	exon	801454	801613	.	-	.	ID=exon-XM_029183349.1-6;Dbxref=GeneID:114874236%2CGenbank:XM_029183349.1;Parent=rna-XM_029183349.1
NW_021683712.1	Gnomon	exon	799831	801357	.	-	.	ID=exon-XM_029183349.1-7;Dbxref=GeneID:114874236%2CGenbank:XM_029183349.1;Parent=rna-XM_029183349.1
NW_021683712.1	Gnomon	exon	817845	817939	.	-	.	ID=exon-XM_029183349.1-4;Dbxref=GeneID:114874236%2CGenbank:XM_029183349.1;Parent=rna-XM_029183349.1
NW_021683712.1	Gnomon	exon	801831	801939	.	-	.	ID=exon-XM_029183349.1-5;Dbxref=GeneID:114874236%2CGenbank:XM_029183349.1;Parent=rna-XM_029183349.1
NW_021683712.1	Gnomon	exon	824391	824531	.	-	.	ID=exon-XM_029183349.1-2;Dbxref=GeneID:114874236%2CGenbank:XM_029183349.1;Parent=rna-XM_029183349.1
NW_021683712.1	Gnomon	exon	818123	818232	.	-	.	ID=exon-XM_029183349.1-3;Dbxref=GeneID:114874236%2CGenbank:XM_029183349.1;Parent=rna-XM_029183349.1
NW_021683712.1	Gnomon	exon	824966	826673	.	-	.	ID=exon-XM_029183349.1-1;Dbxref=GeneID:114874236%2CGenbank:XM_029183349.1;Parent=rna-XM_029183349.1
NW_021683712.1	Gnomon	exon	350403	351887	.	-	.	ID=exon-XM_029183302.1-1;Dbxref=GeneID:114874207%2CGenbank:XM_029183302.1;Parent=rna-XM_029183302.1
NW_021683712.1	Gnomon	exon	349984	350198	.	-	.	ID=exon-XM_029183302.1-2;Dbxref=GeneID:114874207%2CGenbank:XM_029183302.1;Parent=rna-XM_029183302.1
NW_021683712.1	Gnomon	exon	349472	349898	.	-	.	ID=exon-XM_029183302.1-3;Dbxref=GeneID:114874207%2CGenbank:XM_029183302.1;Parent=rna-XM_029183302.1
NW_021683712.1	Gnomon	exon	348910	349114	.	-	.	ID=exon-XM_029183302.1-4;Dbxref=GeneID:114874207%2CGenbank:XM_029183302.1;Parent=rna-XM_029183302.1
NW_021683712.1	Gnomon	exon	348583	348810	.	-	.	ID=exon-XM_029183302.1-5;Dbxref=GeneID:114874207%2CGenbank:XM_029183302.1;Parent=rna-XM_029183302.1
NW_021683712.1	Gnomon	exon	348446	348483	.	-	.	ID=exon-XM_029183302.1-6;Dbxref=GeneID:114874207%2CGenbank:XM_029183302.1;Parent=rna-XM_029183302.1
NW_021683712.1	Gnomon	exon	347808	347956	.	-	.	ID=exon-XM_029183302.1-7;Dbxref=GeneID:114874207%2CGenbank:XM_029183302.1;Parent=rna-XM_029183302.1
NW_021683712.1	Gnomon	exon	347603	347641	.	-	.	ID=exon-XM_029183302.1-8;Dbxref=GeneID:114874207%2CGenbank:XM_029183302.1;Parent=rna-XM_029183302.1
NW_021683712.1	Gnomon	mRNA	241488	243539	.	+	.	Name=XM_029183236.1;ID=rna-XM_029183236.1;Dbxref=GeneID:114874182%2CGenbank:XM_029183236.1;Parent=gene-LOC114874182
NW_021683712.1	Gnomon	exon	523000	526861	.	+	.	ID=exon-XM_029183438.1-10;Dbxref=GeneID:114874274%2CGenbank:XM_029183438.1;Parent=rna-XM_029183438.1
NW_021683712.1	Gnomon	CDS	717389	717548	.	+	0	Name=XP_029039233.1;ID=cds-XP_029039233.1;Dbxref=GeneID:114874264%2CGenbank:XP_029039233.1;Parent=rna-XM_029183400.1
NW_021683712.1	Gnomon	CDS	717629	717859	.	+	0	Name=XP_029039233.1;ID=cds-XP_029039233.1;Dbxref=GeneID:114874264%2CGenbank:XP_029039233.1;Parent=rna-XM_029183400.1
NW_021683712.1	Gnomon	CDS	721274	721399	.	+	0	Name=XP_029039233.1;ID=cds-XP_029039233.1;Dbxref=GeneID:114874264%2CGenbank:XP_029039233.1;Parent=rna-XM_029183400.1
NW_021683712.1	Gnomon	CDS	724192	724380	.	+	0	Name=XP_029039233.1;ID=cds-XP_029039233.1;Dbxref=GeneID:114874264%2CGenbank:XP_029039233.1;Parent=rna-XM_029183400.1
NW_021683712.1	Gnomon	CDS	725937	726236	.	+	0	Name=XP_029039233.1;ID=cds-XP_029039233.1;Dbxref=GeneID:114874264%2CGenbank:XP_029039233.1;Parent=rna-XM_029183400.1
NW_021683712.1	Gnomon	CDS	727726	728066	.	+	0	Name=XP_029039233.1;ID=cds-XP_029039233.1;Dbxref=GeneID:114874264%2CGenbank:XP_029039233.1;Parent=rna-XM_029183400.1
NW_021683712.1	Gnomon	exon	215559	215881	.	-	.	ID=exon-XM_029183248.1-2;Dbxref=GeneID:114874186%2CGenbank:XM_029183248.1;Parent=rna-XM_029183248.1
NW_021683712.1	Gnomon	exon	215054	215474	.	-	.	ID=exon-XM_029183248.1-3;Dbxref=GeneID:114874186%2CGenbank:XM_029183248.1;Parent=rna-XM_029183248.1
NW_021683712.1	Gnomon	exon	216019	216037	.	-	.	ID=exon-XM_029183248.1-1;Dbxref=GeneID:114874186%2CGenbank:XM_029183248.1;Parent=rna-XM_029183248.1
NW_021683712.1	Gnomon	CDS	321208	321709	.	+	0	Name=XP_029039139.1;ID=cds-XP_029039139.1;Dbxref=GeneID:114874209%2CGenbank:XP_029039139.1;Parent=rna-XM_029183306.1
NW_021683712.1	Gnomon	CDS	321794	321838	.	+	0	Name=XP_029039139.1;ID=cds-XP_029039139.1;Dbxref=GeneID:114874209%2CGenbank:XP_029039139.1;Parent=rna-XM_029183306.1
NW_021683712.1	Gnomon	CDS	323453	323711	.	+	0	Name=XP_029039139.1;ID=cds-XP_029039139.1;Dbxref=GeneID:114874209%2CGenbank:XP_029039139.1;Parent=rna-XM_029183306.1
NW_021683712.1	Gnomon	CDS	323789	323926	.	+	0	Name=XP_029039139.1;ID=cds-XP_029039139.1;Dbxref=GeneID:114874209%2CGenbank:XP_029039139.1;Parent=rna-XM_029183306.1
NW_021683712.1	Gnomon	CDS	323999	324135	.	+	0	Name=XP_029039139.1;ID=cds-XP_029039139.1;Dbxref=GeneID:114874209%2CGenbank:XP_029039139.1;Parent=rna-XM_029183306.1
NW_021683712.1	Gnomon	CDS	324220	324377	.	+	0	Name=XP_029039139.1;ID=cds-XP_029039139.1;Dbxref=GeneID:114874209%2CGenbank:XP_029039139.1;Parent=rna-XM_029183306.1
NW_021683712.1	Gnomon	CDS	324735	324893	.	+	0	Name=XP_029039139.1;ID=cds-XP_029039139.1;Dbxref=GeneID:114874209%2CGenbank:XP_029039139.1;Parent=rna-XM_029183306.1
NW_021683712.1	Gnomon	mRNA	12458	18921	.	+	.	Name=XM_029183330.1;ID=rna-XM_029183330.1;Dbxref=GeneID:114874227%2CGenbank:XM_029183330.1;Parent=gene-LOC114874227
NW_021683712.1	Gnomon	exon	623986	624115	.	+	.	ID=exon-XM_029183415.1-4;Dbxref=GeneID:114874266%2CGenbank:XM_029183415.1;Parent=rna-XM_029183415.1
NW_021683712.1	Gnomon	exon	624506	624631	.	+	.	ID=exon-XM_029183415.1-5;Dbxref=GeneID:114874266%2CGenbank:XM_029183415.1;Parent=rna-XM_029183415.1
NW_021683712.1	Gnomon	exon	610657	610710	.	+	.	ID=exon-XM_029183415.1-2;Dbxref=GeneID:114874266%2CGenbank:XM_029183415.1;Parent=rna-XM_029183415.1
NW_021683712.1	Gnomon	exon	621640	621723	.	+	.	ID=exon-XM_029183415.1-3;Dbxref=GeneID:114874266%2CGenbank:XM_029183415.1;Parent=rna-XM_029183415.1
NW_021683712.1	Gnomon	exon	609023	609321	.	+	.	ID=exon-XM_029183415.1-1;Dbxref=GeneID:114874266%2CGenbank:XM_029183415.1;Parent=rna-XM_029183415.1
NW_021683712.1	Gnomon	exon	626563	626645	.	+	.	ID=exon-XM_029183415.1-8;Dbxref=GeneID:114874266%2CGenbank:XM_029183415.1;Parent=rna-XM_029183415.1
NW_021683712.1	Gnomon	exon	627046	628330	.	+	.	ID=exon-XM_029183415.1-9;Dbxref=GeneID:114874266%2CGenbank:XM_029183415.1;Parent=rna-XM_029183415.1
NW_021683712.1	Gnomon	exon	624716	624887	.	+	.	ID=exon-XM_029183415.1-6;Dbxref=GeneID:114874266%2CGenbank:XM_029183415.1;Parent=rna-XM_029183415.1
NW_021683712.1	Gnomon	exon	625572	625924	.	+	.	ID=exon-XM_029183415.1-7;Dbxref=GeneID:114874266%2CGenbank:XM_029183415.1;Parent=rna-XM_029183415.1
NW_021683712.1	Gnomon	mRNA	238966	241464	.	-	.	Name=XM_029183235.1;ID=rna-XM_029183235.1;Dbxref=GeneID:114874181%2CGenbank:XM_029183235.1;Parent=gene-LOC114874181
NW_021683712.1	Gnomon	CDS	717389	717548	.	+	0	Name=XP_029039234.1;ID=cds-XP_029039234.1;Dbxref=GeneID:114874264%2CGenbank:XP_029039234.1;Parent=rna-XM_029183401.1
NW_021683712.1	Gnomon	CDS	717629	717859	.	+	0	Name=XP_029039234.1;ID=cds-XP_029039234.1;Dbxref=GeneID:114874264%2CGenbank:XP_029039234.1;Parent=rna-XM_029183401.1
NW_021683712.1	Gnomon	CDS	721274	721399	.	+	0	Name=XP_029039234.1;ID=cds-XP_029039234.1;Dbxref=GeneID:114874264%2CGenbank:XP_029039234.1;Parent=rna-XM_029183401.1
NW_021683712.1	Gnomon	CDS	724192	724380	.	+	0	Name=XP_029039234.1;ID=cds-XP_029039234.1;Dbxref=GeneID:114874264%2CGenbank:XP_029039234.1;Parent=rna-XM_029183401.1
NW_021683712.1	Gnomon	CDS	725937	726236	.	+	0	Name=XP_029039234.1;ID=cds-XP_029039234.1;Dbxref=GeneID:114874264%2CGenbank:XP_029039234.1;Parent=rna-XM_029183401.1
NW_021683712.1	Gnomon	CDS	727726	728066	.	+	0	Name=XP_029039234.1;ID=cds-XP_029039234.1;Dbxref=GeneID:114874264%2CGenbank:XP_029039234.1;Parent=rna-XM_029183401.1
NW_021683712.1	Gnomon	exon	790531	790711	.	-	.	ID=exon-XM_029183350.1-8;Dbxref=GeneID:114874237%2CGenbank:XM_029183350.1;Parent=rna-XM_029183350.1
NW_021683712.1	Gnomon	exon	790246	790468	.	-	.	ID=exon-XM_029183350.1-9;Dbxref=GeneID:114874237%2CGenbank:XM_029183350.1;Parent=rna-XM_029183350.1
NW_021683712.1	Gnomon	exon	791660	792242	.	-	.	ID=exon-XM_029183350.1-4;Dbxref=GeneID:114874237%2CGenbank:XM_029183350.1;Parent=rna-XM_029183350.1
NW_021683712.1	Gnomon	exon	791335	791588	.	-	.	ID=exon-XM_029183350.1-5;Dbxref=GeneID:114874237%2CGenbank:XM_029183350.1;Parent=rna-XM_029183350.1
NW_021683712.1	Gnomon	exon	791090	791265	.	-	.	ID=exon-XM_029183350.1-6;Dbxref=GeneID:114874237%2CGenbank:XM_029183350.1;Parent=rna-XM_029183350.1
NW_021683712.1	Gnomon	exon	790772	791006	.	-	.	ID=exon-XM_029183350.1-7;Dbxref=GeneID:114874237%2CGenbank:XM_029183350.1;Parent=rna-XM_029183350.1
NW_021683712.1	Gnomon	exon	795021	795147	.	-	.	ID=exon-XM_029183350.1-1;Dbxref=GeneID:114874237%2CGenbank:XM_029183350.1;Parent=rna-XM_029183350.1
NW_021683712.1	Gnomon	exon	792550	792865	.	-	.	ID=exon-XM_029183350.1-2;Dbxref=GeneID:114874237%2CGenbank:XM_029183350.1;Parent=rna-XM_029183350.1
NW_021683712.1	Gnomon	exon	792307	792484	.	-	.	ID=exon-XM_029183350.1-3;Dbxref=GeneID:114874237%2CGenbank:XM_029183350.1;Parent=rna-XM_029183350.1
NW_021683712.1	Gnomon	exon	141113	141377	.	+	.	ID=exon-XM_029183373.1-1;Dbxref=GeneID:114874246%2CGenbank:XM_029183373.1;Parent=rna-XM_029183373.1
NW_021683712.1	Gnomon	exon	141568	141740	.	+	.	ID=exon-XM_029183373.1-2;Dbxref=GeneID:114874246%2CGenbank:XM_029183373.1;Parent=rna-XM_029183373.1
NW_021683712.1	Gnomon	exon	141856	142021	.	+	.	ID=exon-XM_029183373.1-3;Dbxref=GeneID:114874246%2CGenbank:XM_029183373.1;Parent=rna-XM_029183373.1
NW_021683712.1	Gnomon	exon	142106	142342	.	+	.	ID=exon-XM_029183373.1-4;Dbxref=GeneID:114874246%2CGenbank:XM_029183373.1;Parent=rna-XM_029183373.1
NW_021683712.1	Gnomon	exon	142417	142596	.	+	.	ID=exon-XM_029183373.1-5;Dbxref=GeneID:114874246%2CGenbank:XM_029183373.1;Parent=rna-XM_029183373.1
NW_021683712.1	Gnomon	exon	142678	142895	.	+	.	ID=exon-XM_029183373.1-6;Dbxref=GeneID:114874246%2CGenbank:XM_029183373.1;Parent=rna-XM_029183373.1
NW_021683712.1	Gnomon	exon	142961	143712	.	+	.	ID=exon-XM_029183373.1-7;Dbxref=GeneID:114874246%2CGenbank:XM_029183373.1;Parent=rna-XM_029183373.1
NW_021683712.1	Gnomon	mRNA	21856	25184	.	+	.	Name=XM_029183332.1;ID=rna-XM_029183332.1;Dbxref=GeneID:114874230%2CGenbank:XM_029183332.1;Parent=gene-LOC114874230
NW_021683712.1	Gnomon	CDS	717389	717548	.	+	0	Name=XP_029039231.1;ID=cds-XP_029039231.1;Dbxref=GeneID:114874264%2CGenbank:XP_029039231.1;Parent=rna-XM_029183398.1
NW_021683712.1	Gnomon	CDS	717629	717859	.	+	0	Name=XP_029039231.1;ID=cds-XP_029039231.1;Dbxref=GeneID:114874264%2CGenbank:XP_029039231.1;Parent=rna-XM_029183398.1
NW_021683712.1	Gnomon	CDS	721274	721399	.	+	0	Name=XP_029039231.1;ID=cds-XP_029039231.1;Dbxref=GeneID:114874264%2CGenbank:XP_029039231.1;Parent=rna-XM_029183398.1
NW_021683712.1	Gnomon	CDS	724192	724380	.	+	0	Name=XP_029039231.1;ID=cds-XP_029039231.1;Dbxref=GeneID:114874264%2CGenbank:XP_029039231.1;Parent=rna-XM_029183398.1
NW_021683712.1	Gnomon	CDS	725937	726236	.	+	0	Name=XP_029039231.1;ID=cds-XP_029039231.1;Dbxref=GeneID:114874264%2CGenbank:XP_029039231.1;Parent=rna-XM_029183398.1
NW_021683712.1	Gnomon	CDS	727726	728066	.	+	0	Name=XP_029039231.1;ID=cds-XP_029039231.1;Dbxref=GeneID:114874264%2CGenbank:XP_029039231.1;Parent=rna-XM_029183398.1
NW_021683712.1	Gnomon	exon	191178	191401	.	-	.	ID=exon-XM_029183177.1-9;Dbxref=GeneID:114874165%2CGenbank:XM_029183177.1;Parent=rna-XM_029183177.1
NW_021683712.1	Gnomon	exon	192487	193007	.	-	.	ID=exon-XM_029183177.1-5;Dbxref=GeneID:114874165%2CGenbank:XM_029183177.1;Parent=rna-XM_029183177.1
NW_021683712.1	Gnomon	exon	192119	192353	.	-	.	ID=exon-XM_029183177.1-6;Dbxref=GeneID:114874165%2CGenbank:XM_029183177.1;Parent=rna-XM_029183177.1
NW_021683712.1	Gnomon	exon	191887	192049	.	-	.	ID=exon-XM_029183177.1-7;Dbxref=GeneID:114874165%2CGenbank:XM_029183177.1;Parent=rna-XM_029183177.1
NW_021683712.1	Gnomon	exon	191587	191817	.	-	.	ID=exon-XM_029183177.1-8;Dbxref=GeneID:114874165%2CGenbank:XM_029183177.1;Parent=rna-XM_029183177.1
NW_021683712.1	Gnomon	exon	195236	195730	.	-	.	ID=exon-XM_029183177.1-1;Dbxref=GeneID:114874165%2CGenbank:XM_029183177.1;Parent=rna-XM_029183177.1
NW_021683712.1	Gnomon	exon	195055	195150	.	-	.	ID=exon-XM_029183177.1-2;Dbxref=GeneID:114874165%2CGenbank:XM_029183177.1;Parent=rna-XM_029183177.1
NW_021683712.1	Gnomon	exon	193877	194162	.	-	.	ID=exon-XM_029183177.1-3;Dbxref=GeneID:114874165%2CGenbank:XM_029183177.1;Parent=rna-XM_029183177.1
NW_021683712.1	Gnomon	exon	193351	193562	.	-	.	ID=exon-XM_029183177.1-4;Dbxref=GeneID:114874165%2CGenbank:XM_029183177.1;Parent=rna-XM_029183177.1
NW_021683712.1	Gnomon	exon	45465	45641	.	+	.	ID=exon-XM_029183272.1-9;Dbxref=GeneID:114874197%2CGenbank:XM_029183272.1;Parent=rna-XM_029183272.1
NW_021683712.1	Gnomon	exon	44378	44547	.	+	.	ID=exon-XM_029183272.1-5;Dbxref=GeneID:114874197%2CGenbank:XM_029183272.1;Parent=rna-XM_029183272.1
NW_021683712.1	Gnomon	exon	44621	44815	.	+	.	ID=exon-XM_029183272.1-6;Dbxref=GeneID:114874197%2CGenbank:XM_029183272.1;Parent=rna-XM_029183272.1
NW_021683712.1	Gnomon	exon	44901	45030	.	+	.	ID=exon-XM_029183272.1-7;Dbxref=GeneID:114874197%2CGenbank:XM_029183272.1;Parent=rna-XM_029183272.1
NW_021683712.1	Gnomon	exon	45095	45364	.	+	.	ID=exon-XM_029183272.1-8;Dbxref=GeneID:114874197%2CGenbank:XM_029183272.1;Parent=rna-XM_029183272.1
NW_021683712.1	Gnomon	exon	40759	40985	.	+	.	ID=exon-XM_029183272.1-1;Dbxref=GeneID:114874197%2CGenbank:XM_029183272.1;Parent=rna-XM_029183272.1
NW_021683712.1	Gnomon	exon	42465	43164	.	+	.	ID=exon-XM_029183272.1-2;Dbxref=GeneID:114874197%2CGenbank:XM_029183272.1;Parent=rna-XM_029183272.1
NW_021683712.1	Gnomon	exon	43871	43935	.	+	.	ID=exon-XM_029183272.1-3;Dbxref=GeneID:114874197%2CGenbank:XM_029183272.1;Parent=rna-XM_029183272.1
NW_021683712.1	Gnomon	exon	44048	44288	.	+	.	ID=exon-XM_029183272.1-4;Dbxref=GeneID:114874197%2CGenbank:XM_029183272.1;Parent=rna-XM_029183272.1
NW_021683712.1	Gnomon	CDS	339220	339226	.	-	0	Name=XP_029039137.1;ID=cds-XP_029039137.1;Dbxref=GeneID:114874208%2CGenbank:XP_029039137.1;Parent=rna-XM_029183304.1
NW_021683712.1	Gnomon	CDS	331539	331620	.	-	0	Name=XP_029039137.1;ID=cds-XP_029039137.1;Dbxref=GeneID:114874208%2CGenbank:XP_029039137.1;Parent=rna-XM_029183304.1
NW_021683712.1	Gnomon	CDS	331243	331470	.	-	0	Name=XP_029039137.1;ID=cds-XP_029039137.1;Dbxref=GeneID:114874208%2CGenbank:XP_029039137.1;Parent=rna-XM_029183304.1
NW_021683712.1	Gnomon	CDS	331039	331172	.	-	0	Name=XP_029039137.1;ID=cds-XP_029039137.1;Dbxref=GeneID:114874208%2CGenbank:XP_029039137.1;Parent=rna-XM_029183304.1
NW_021683712.1	Gnomon	CDS	330798	330954	.	-	0	Name=XP_029039137.1;ID=cds-XP_029039137.1;Dbxref=GeneID:114874208%2CGenbank:XP_029039137.1;Parent=rna-XM_029183304.1
NW_021683712.1	Gnomon	CDS	330507	330711	.	-	0	Name=XP_029039137.1;ID=cds-XP_029039137.1;Dbxref=GeneID:114874208%2CGenbank:XP_029039137.1;Parent=rna-XM_029183304.1
NW_021683712.1	Gnomon	CDS	330089	330427	.	-	0	Name=XP_029039137.1;ID=cds-XP_029039137.1;Dbxref=GeneID:114874208%2CGenbank:XP_029039137.1;Parent=rna-XM_029183304.1
NW_021683712.1	Gnomon	CDS	328536	330007	.	-	0	Name=XP_029039137.1;ID=cds-XP_029039137.1;Dbxref=GeneID:114874208%2CGenbank:XP_029039137.1;Parent=rna-XM_029183304.1
NW_021683712.1	Gnomon	CDS	328281	328462	.	-	0	Name=XP_029039137.1;ID=cds-XP_029039137.1;Dbxref=GeneID:114874208%2CGenbank:XP_029039137.1;Parent=rna-XM_029183304.1
NW_021683712.1	Gnomon	CDS	326766	328198	.	-	0	Name=XP_029039137.1;ID=cds-XP_029039137.1;Dbxref=GeneID:114874208%2CGenbank:XP_029039137.1;Parent=rna-XM_029183304.1
NW_021683712.1	Gnomon	exon	186223	186364	.	+	.	ID=exon-XM_029183202.1-4;Dbxref=GeneID:114874170%2CGenbank:XM_029183202.1;Parent=rna-XM_029183202.1
NW_021683712.1	Gnomon	exon	186456	186606	.	+	.	ID=exon-XM_029183202.1-5;Dbxref=GeneID:114874170%2CGenbank:XM_029183202.1;Parent=rna-XM_029183202.1
NW_021683712.1	Gnomon	exon	185651	185907	.	+	.	ID=exon-XM_029183202.1-2;Dbxref=GeneID:114874170%2CGenbank:XM_029183202.1;Parent=rna-XM_029183202.1
NW_021683712.1	Gnomon	exon	186007	186153	.	+	.	ID=exon-XM_029183202.1-3;Dbxref=GeneID:114874170%2CGenbank:XM_029183202.1;Parent=rna-XM_029183202.1
NW_021683712.1	Gnomon	exon	187238	187672	.	+	.	ID=exon-XM_029183202.1-8;Dbxref=GeneID:114874170%2CGenbank:XM_029183202.1;Parent=rna-XM_029183202.1
NW_021683712.1	Gnomon	exon	187749	187847	.	+	.	ID=exon-XM_029183202.1-9;Dbxref=GeneID:114874170%2CGenbank:XM_029183202.1;Parent=rna-XM_029183202.1
NW_021683712.1	Gnomon	exon	186677	186906	.	+	.	ID=exon-XM_029183202.1-6;Dbxref=GeneID:114874170%2CGenbank:XM_029183202.1;Parent=rna-XM_029183202.1
NW_021683712.1	Gnomon	exon	186992	187174	.	+	.	ID=exon-XM_029183202.1-7;Dbxref=GeneID:114874170%2CGenbank:XM_029183202.1;Parent=rna-XM_029183202.1
NW_021683712.1	Gnomon	exon	184394	185587	.	+	.	ID=exon-XM_029183202.1-1;Dbxref=GeneID:114874170%2CGenbank:XM_029183202.1;Parent=rna-XM_029183202.1
NW_021683712.1	Gnomon	exon	254880	255448	.	+	.	ID=exon-XM_029183224.1-13;Dbxref=GeneID:114874179%2CGenbank:XM_029183224.1;Parent=rna-XM_029183224.1
NW_021683712.1	Gnomon	exon	249792	254252	.	+	.	ID=exon-XM_029183224.1-11;Dbxref=GeneID:114874179%2CGenbank:XM_029183224.1;Parent=rna-XM_029183224.1
NW_021683712.1	Gnomon	exon	254343	254617	.	+	.	ID=exon-XM_029183224.1-12;Dbxref=GeneID:114874179%2CGenbank:XM_029183224.1;Parent=rna-XM_029183224.1
NW_021683712.1	Gnomon	exon	249335	249718	.	+	.	ID=exon-XM_029183224.1-10;Dbxref=GeneID:114874179%2CGenbank:XM_029183224.1;Parent=rna-XM_029183224.1
NW_021683712.1	Gnomon	exon	657316	657459	.	-	.	ID=exon-XM_029183396.1-2;Dbxref=GeneID:114874263%2CGenbank:XM_029183396.1;Parent=rna-XM_029183396.1
NW_021683712.1	Gnomon	exon	655301	655573	.	-	.	ID=exon-XM_029183396.1-3;Dbxref=GeneID:114874263%2CGenbank:XM_029183396.1;Parent=rna-XM_029183396.1
NW_021683712.1	Gnomon	exon	654964	655237	.	-	.	ID=exon-XM_029183396.1-4;Dbxref=GeneID:114874263%2CGenbank:XM_029183396.1;Parent=rna-XM_029183396.1
NW_021683712.1	Gnomon	exon	654563	654871	.	-	.	ID=exon-XM_029183396.1-5;Dbxref=GeneID:114874263%2CGenbank:XM_029183396.1;Parent=rna-XM_029183396.1
NW_021683712.1	Gnomon	exon	658642	659045	.	-	.	ID=exon-XM_029183396.1-1;Dbxref=GeneID:114874263%2CGenbank:XM_029183396.1;Parent=rna-XM_029183396.1
NW_021683712.1	Gnomon	exon	654235	654436	.	-	.	ID=exon-XM_029183396.1-6;Dbxref=GeneID:114874263%2CGenbank:XM_029183396.1;Parent=rna-XM_029183396.1
NW_021683712.1	Gnomon	exon	653643	654123	.	-	.	ID=exon-XM_029183396.1-7;Dbxref=GeneID:114874263%2CGenbank:XM_029183396.1;Parent=rna-XM_029183396.1
NW_021683712.1	Gnomon	mRNA	258627	262777	.	+	.	Name=XM_029183237.1;ID=rna-XM_029183237.1;Dbxref=GeneID:114874183%2CGenbank:XM_029183237.1;Parent=gene-LOC114874183
NW_021683712.1	Gnomon	exon	21613	22236	.	-	.	ID=exon-XR_003789063.1-2;Dbxref=GeneID:114874231%2CGenbank:XR_003789063.1;Parent=rna-XR_003789063.1
NW_021683712.1	Gnomon	exon	21035	21248	.	-	.	ID=exon-XR_003789063.1-3;Dbxref=GeneID:114874231%2CGenbank:XR_003789063.1;Parent=rna-XR_003789063.1
NW_021683712.1	Gnomon	exon	23450	23541	.	-	.	ID=exon-XR_003789063.1-1;Dbxref=GeneID:114874231%2CGenbank:XR_003789063.1;Parent=rna-XR_003789063.1
NW_021683712.1	Gnomon	exon	15772	16165	.	-	.	ID=exon-XR_003789063.1-6;Dbxref=GeneID:114874231%2CGenbank:XR_003789063.1;Parent=rna-XR_003789063.1
NW_021683712.1	Gnomon	exon	20753	20959	.	-	.	ID=exon-XR_003789063.1-4;Dbxref=GeneID:114874231%2CGenbank:XR_003789063.1;Parent=rna-XR_003789063.1
NW_021683712.1	Gnomon	exon	20576	20643	.	-	.	ID=exon-XR_003789063.1-5;Dbxref=GeneID:114874231%2CGenbank:XR_003789063.1;Parent=rna-XR_003789063.1
NW_021683712.1	Gnomon	CDS	717389	717548	.	+	0	Name=XP_029039232.1;ID=cds-XP_029039232.1;Dbxref=GeneID:114874264%2CGenbank:XP_029039232.1;Parent=rna-XM_029183399.1
NW_021683712.1	Gnomon	CDS	717629	717859	.	+	0	Name=XP_029039232.1;ID=cds-XP_029039232.1;Dbxref=GeneID:114874264%2CGenbank:XP_029039232.1;Parent=rna-XM_029183399.1
NW_021683712.1	Gnomon	CDS	721274	721399	.	+	0	Name=XP_029039232.1;ID=cds-XP_029039232.1;Dbxref=GeneID:114874264%2CGenbank:XP_029039232.1;Parent=rna-XM_029183399.1
NW_021683712.1	Gnomon	CDS	724192	724380	.	+	0	Name=XP_029039232.1;ID=cds-XP_029039232.1;Dbxref=GeneID:114874264%2CGenbank:XP_029039232.1;Parent=rna-XM_029183399.1
NW_021683712.1	Gnomon	CDS	725937	726236	.	+	0	Name=XP_029039232.1;ID=cds-XP_029039232.1;Dbxref=GeneID:114874264%2CGenbank:XP_029039232.1;Parent=rna-XM_029183399.1
NW_021683712.1	Gnomon	CDS	727726	728066	.	+	0	Name=XP_029039232.1;ID=cds-XP_029039232.1;Dbxref=GeneID:114874264%2CGenbank:XP_029039232.1;Parent=rna-XM_029183399.1
NW_021683712.1	Gnomon	exon	249144	249263	.	+	.	ID=exon-XM_029183225.1-9;Dbxref=GeneID:114874179%2CGenbank:XM_029183225.1;Parent=rna-XM_029183225.1
NW_021683712.1	Gnomon	exon	248760	248848	.	+	.	ID=exon-XM_029183225.1-7;Dbxref=GeneID:114874179%2CGenbank:XM_029183225.1;Parent=rna-XM_029183225.1
NW_021683712.1	Gnomon	exon	248918	249082	.	+	.	ID=exon-XM_029183225.1-8;Dbxref=GeneID:114874179%2CGenbank:XM_029183225.1;Parent=rna-XM_029183225.1
NW_021683712.1	Gnomon	exon	248139	248460	.	+	.	ID=exon-XM_029183225.1-5;Dbxref=GeneID:114874179%2CGenbank:XM_029183225.1;Parent=rna-XM_029183225.1
NW_021683712.1	Gnomon	exon	248536	248694	.	+	.	ID=exon-XM_029183225.1-6;Dbxref=GeneID:114874179%2CGenbank:XM_029183225.1;Parent=rna-XM_029183225.1
NW_021683712.1	Gnomon	exon	247659	247806	.	+	.	ID=exon-XM_029183225.1-3;Dbxref=GeneID:114874179%2CGenbank:XM_029183225.1;Parent=rna-XM_029183225.1
NW_021683712.1	Gnomon	exon	247877	248057	.	+	.	ID=exon-XM_029183225.1-4;Dbxref=GeneID:114874179%2CGenbank:XM_029183225.1;Parent=rna-XM_029183225.1
NW_021683712.1	Gnomon	exon	243696	244169	.	+	.	ID=exon-XM_029183225.1-1;Dbxref=GeneID:114874179%2CGenbank:XM_029183225.1;Parent=rna-XM_029183225.1
NW_021683712.1	Gnomon	exon	246597	246879	.	+	.	ID=exon-XM_029183225.1-2;Dbxref=GeneID:114874179%2CGenbank:XM_029183225.1;Parent=rna-XM_029183225.1
NW_021683712.1	Gnomon	exon	782992	783243	.	+	.	ID=exon-XM_029183412.1-10;Dbxref=GeneID:114874264%2CGenbank:XM_029183412.1;Parent=rna-XM_029183412.1
NW_021683712.1	Gnomon	exon	783530	783929	.	+	.	ID=exon-XM_029183412.1-11;Dbxref=GeneID:114874264%2CGenbank:XM_029183412.1;Parent=rna-XM_029183412.1
NW_021683712.1	Gnomon	exon	784006	784220	.	+	.	ID=exon-XM_029183412.1-12;Dbxref=GeneID:114874264%2CGenbank:XM_029183412.1;Parent=rna-XM_029183412.1
NW_021683712.1	Gnomon	exon	784339	785196	.	+	.	ID=exon-XM_029183412.1-13;Dbxref=GeneID:114874264%2CGenbank:XM_029183412.1;Parent=rna-XM_029183412.1
NW_021683712.1	Gnomon	CDS	321208	321709	.	+	0	Name=XP_029039138.1;ID=cds-XP_029039138.1;Dbxref=GeneID:114874209%2CGenbank:XP_029039138.1;Parent=rna-XM_029183305.1
NW_021683712.1	Gnomon	CDS	321794	321838	.	+	0	Name=XP_029039138.1;ID=cds-XP_029039138.1;Dbxref=GeneID:114874209%2CGenbank:XP_029039138.1;Parent=rna-XM_029183305.1
NW_021683712.1	Gnomon	CDS	322291	322542	.	+	0	Name=XP_029039138.1;ID=cds-XP_029039138.1;Dbxref=GeneID:114874209%2CGenbank:XP_029039138.1;Parent=rna-XM_029183305.1
NW_021683712.1	Gnomon	CDS	323453	323538	.	+	0	Name=XP_029039138.1;ID=cds-XP_029039138.1;Dbxref=GeneID:114874209%2CGenbank:XP_029039138.1;Parent=rna-XM_029183305.1
NW_021683712.1	Gnomon	CDS	323626	323711	.	+	0	Name=XP_029039138.1;ID=cds-XP_029039138.1;Dbxref=GeneID:114874209%2CGenbank:XP_029039138.1;Parent=rna-XM_029183305.1
NW_021683712.1	Gnomon	CDS	323789	323926	.	+	0	Name=XP_029039138.1;ID=cds-XP_029039138.1;Dbxref=GeneID:114874209%2CGenbank:XP_029039138.1;Parent=rna-XM_029183305.1
NW_021683712.1	Gnomon	CDS	323999	324135	.	+	0	Name=XP_029039138.1;ID=cds-XP_029039138.1;Dbxref=GeneID:114874209%2CGenbank:XP_029039138.1;Parent=rna-XM_029183305.1
NW_021683712.1	Gnomon	CDS	324220	324377	.	+	0	Name=XP_029039138.1;ID=cds-XP_029039138.1;Dbxref=GeneID:114874209%2CGenbank:XP_029039138.1;Parent=rna-XM_029183305.1
NW_021683712.1	Gnomon	CDS	324735	324893	.	+	0	Name=XP_029039138.1;ID=cds-XP_029039138.1;Dbxref=GeneID:114874209%2CGenbank:XP_029039138.1;Parent=rna-XM_029183305.1
NW_021683712.1	Gnomon	mRNA	27766	29495	.	+	.	Name=XM_029183331.1;ID=rna-XM_029183331.1;Dbxref=GeneID:114874229%2CGenbank:XM_029183331.1;Parent=gene-LOC114874229
NW_021683712.1	Gnomon	exon	483190	483635	.	+	.	ID=exon-XM_029183438.1-3;Dbxref=GeneID:114874274%2CGenbank:XM_029183438.1;Parent=rna-XM_029183438.1
NW_021683712.1	Gnomon	exon	483713	483998	.	+	.	ID=exon-XM_029183438.1-4;Dbxref=GeneID:114874274%2CGenbank:XM_029183438.1;Parent=rna-XM_029183438.1
NW_021683712.1	Gnomon	exon	456190	457395	.	+	.	ID=exon-XM_029183438.1-1;Dbxref=GeneID:114874274%2CGenbank:XM_029183438.1;Parent=rna-XM_029183438.1
NW_021683712.1	Gnomon	exon	482647	482714	.	+	.	ID=exon-XM_029183438.1-2;Dbxref=GeneID:114874274%2CGenbank:XM_029183438.1;Parent=rna-XM_029183438.1
NW_021683712.1	Gnomon	exon	518866	519444	.	+	.	ID=exon-XM_029183438.1-7;Dbxref=GeneID:114874274%2CGenbank:XM_029183438.1;Parent=rna-XM_029183438.1
NW_021683712.1	Gnomon	exon	519597	521339	.	+	.	ID=exon-XM_029183438.1-8;Dbxref=GeneID:114874274%2CGenbank:XM_029183438.1;Parent=rna-XM_029183438.1
NW_021683712.1	Gnomon	exon	498563	498981	.	+	.	ID=exon-XM_029183438.1-5;Dbxref=GeneID:114874274%2CGenbank:XM_029183438.1;Parent=rna-XM_029183438.1
NW_021683712.1	Gnomon	exon	503985	504048	.	+	.	ID=exon-XM_029183438.1-6;Dbxref=GeneID:114874274%2CGenbank:XM_029183438.1;Parent=rna-XM_029183438.1
NW_021683712.1	Gnomon	exon	521995	522916	.	+	.	ID=exon-XM_029183438.1-9;Dbxref=GeneID:114874274%2CGenbank:XM_029183438.1;Parent=rna-XM_029183438.1
NW_021683712.1	Gnomon	exon	238661	238748	.	+	.	ID=exon-XM_029183230.1-7;Dbxref=GeneID:114874180%2CGenbank:XM_029183230.1;Parent=rna-XM_029183230.1
NW_021683712.1	Gnomon	exon	238807	238984	.	+	.	ID=exon-XM_029183230.1-8;Dbxref=GeneID:114874180%2CGenbank:XM_029183230.1;Parent=rna-XM_029183230.1
NW_021683712.1	Gnomon	exon	237272	237429	.	+	.	ID=exon-XM_029183230.1-3;Dbxref=GeneID:114874180%2CGenbank:XM_029183230.1;Parent=rna-XM_029183230.1
NW_021683712.1	Gnomon	exon	237489	237600	.	+	.	ID=exon-XM_029183230.1-4;Dbxref=GeneID:114874180%2CGenbank:XM_029183230.1;Parent=rna-XM_029183230.1
NW_021683712.1	Gnomon	exon	237683	237888	.	+	.	ID=exon-XM_029183230.1-5;Dbxref=GeneID:114874180%2CGenbank:XM_029183230.1;Parent=rna-XM_029183230.1
NW_021683712.1	Gnomon	exon	237963	238585	.	+	.	ID=exon-XM_029183230.1-6;Dbxref=GeneID:114874180%2CGenbank:XM_029183230.1;Parent=rna-XM_029183230.1
NW_021683712.1	Gnomon	exon	236561	236867	.	+	.	ID=exon-XM_029183230.1-1;Dbxref=GeneID:114874180%2CGenbank:XM_029183230.1;Parent=rna-XM_029183230.1
NW_021683712.1	Gnomon	exon	236924	237209	.	+	.	ID=exon-XM_029183230.1-2;Dbxref=GeneID:114874180%2CGenbank:XM_029183230.1;Parent=rna-XM_029183230.1
NW_021683712.1	Gnomon	exon	799643	799729	.	-	.	ID=exon-XM_029183347.1-8;Dbxref=GeneID:114874236%2CGenbank:XM_029183347.1;Parent=rna-XM_029183347.1
NW_021683712.1	Gnomon	exon	799377	799566	.	-	.	ID=exon-XM_029183347.1-9;Dbxref=GeneID:114874236%2CGenbank:XM_029183347.1;Parent=rna-XM_029183347.1
NW_021683712.1	Gnomon	exon	70086	70200	.	+	.	ID=exon-XM_029183277.1-2;Dbxref=GeneID:114874199%2CGenbank:XM_029183277.1;Parent=rna-XM_029183277.1
NW_021683712.1	Gnomon	exon	70297	70405	.	+	.	ID=exon-XM_029183277.1-3;Dbxref=GeneID:114874199%2CGenbank:XM_029183277.1;Parent=rna-XM_029183277.1
NW_021683712.1	Gnomon	exon	69689	69964	.	+	.	ID=exon-XM_029183277.1-1;Dbxref=GeneID:114874199%2CGenbank:XM_029183277.1;Parent=rna-XM_029183277.1
NW_021683712.1	Gnomon	exon	71043	71255	.	+	.	ID=exon-XM_029183277.1-6;Dbxref=GeneID:114874199%2CGenbank:XM_029183277.1;Parent=rna-XM_029183277.1
NW_021683712.1	Gnomon	exon	71334	71520	.	+	.	ID=exon-XM_029183277.1-7;Dbxref=GeneID:114874199%2CGenbank:XM_029183277.1;Parent=rna-XM_029183277.1
NW_021683712.1	Gnomon	exon	70472	70696	.	+	.	ID=exon-XM_029183277.1-4;Dbxref=GeneID:114874199%2CGenbank:XM_029183277.1;Parent=rna-XM_029183277.1
NW_021683712.1	Gnomon	exon	70769	70969	.	+	.	ID=exon-XM_029183277.1-5;Dbxref=GeneID:114874199%2CGenbank:XM_029183277.1;Parent=rna-XM_029183277.1
NW_021683712.1	Gnomon	exon	71579	71825	.	+	.	ID=exon-XM_029183277.1-8;Dbxref=GeneID:114874199%2CGenbank:XM_029183277.1;Parent=rna-XM_029183277.1
NW_021683712.1	Gnomon	exon	71896	72228	.	+	.	ID=exon-XM_029183277.1-9;Dbxref=GeneID:114874199%2CGenbank:XM_029183277.1;Parent=rna-XM_029183277.1
NW_021683712.1	Gnomon	exon	824391	824531	.	-	.	ID=exon-XM_029183347.1-2;Dbxref=GeneID:114874236%2CGenbank:XM_029183347.1;Parent=rna-XM_029183347.1
NW_021683712.1	Gnomon	exon	818123	818232	.	-	.	ID=exon-XM_029183347.1-3;Dbxref=GeneID:114874236%2CGenbank:XM_029183347.1;Parent=rna-XM_029183347.1
NW_021683712.1	Gnomon	exon	824918	826673	.	-	.	ID=exon-XM_029183347.1-1;Dbxref=GeneID:114874236%2CGenbank:XM_029183347.1;Parent=rna-XM_029183347.1
NW_021683712.1	Gnomon	exon	801454	801613	.	-	.	ID=exon-XM_029183347.1-6;Dbxref=GeneID:114874236%2CGenbank:XM_029183347.1;Parent=rna-XM_029183347.1
NW_021683712.1	Gnomon	exon	799831	801357	.	-	.	ID=exon-XM_029183347.1-7;Dbxref=GeneID:114874236%2CGenbank:XM_029183347.1;Parent=rna-XM_029183347.1
NW_021683712.1	Gnomon	exon	817845	817939	.	-	.	ID=exon-XM_029183347.1-4;Dbxref=GeneID:114874236%2CGenbank:XM_029183347.1;Parent=rna-XM_029183347.1
NW_021683712.1	Gnomon	exon	801831	801939	.	-	.	ID=exon-XM_029183347.1-5;Dbxref=GeneID:114874236%2CGenbank:XM_029183347.1;Parent=rna-XM_029183347.1
NW_021683712.1	Gnomon	CDS	717389	717548	.	+	0	Name=XP_029039242.1;ID=cds-XP_029039242.1;Dbxref=GeneID:114874264%2CGenbank:XP_029039242.1;Parent=rna-XM_029183409.1
NW_021683712.1	Gnomon	CDS	717629	717859	.	+	0	Name=XP_029039242.1;ID=cds-XP_029039242.1;Dbxref=GeneID:114874264%2CGenbank:XP_029039242.1;Parent=rna-XM_029183409.1
NW_021683712.1	Gnomon	CDS	721274	721399	.	+	0	Name=XP_029039242.1;ID=cds-XP_029039242.1;Dbxref=GeneID:114874264%2CGenbank:XP_029039242.1;Parent=rna-XM_029183409.1
NW_021683712.1	Gnomon	CDS	724207	724380	.	+	0	Name=XP_029039242.1;ID=cds-XP_029039242.1;Dbxref=GeneID:114874264%2CGenbank:XP_029039242.1;Parent=rna-XM_029183409.1
NW_021683712.1	Gnomon	CDS	725937	726236	.	+	0	Name=XP_029039242.1;ID=cds-XP_029039242.1;Dbxref=GeneID:114874264%2CGenbank:XP_029039242.1;Parent=rna-XM_029183409.1
NW_021683712.1	Gnomon	CDS	727726	728066	.	+	0	Name=XP_029039242.1;ID=cds-XP_029039242.1;Dbxref=GeneID:114874264%2CGenbank:XP_029039242.1;Parent=rna-XM_029183409.1
NW_021683712.1	Gnomon	CDS	291704	291810	.	-	0	Name=XP_029039148.1;ID=cds-XP_029039148.1;Dbxref=GeneID:114874216%2CGenbank:XP_029039148.1;Parent=rna-XM_029183315.1
NW_021683712.1	Gnomon	CDS	291001	291208	.	-	0	Name=XP_029039148.1;ID=cds-XP_029039148.1;Dbxref=GeneID:114874216%2CGenbank:XP_029039148.1;Parent=rna-XM_029183315.1
NW_021683712.1	Gnomon	CDS	290450	290607	.	-	0	Name=XP_029039148.1;ID=cds-XP_029039148.1;Dbxref=GeneID:114874216%2CGenbank:XP_029039148.1;Parent=rna-XM_029183315.1
NW_021683712.1	Gnomon	CDS	290180	290320	.	-	0	Name=XP_029039148.1;ID=cds-XP_029039148.1;Dbxref=GeneID:114874216%2CGenbank:XP_029039148.1;Parent=rna-XM_029183315.1
NW_021683712.1	Gnomon	CDS	289948	290110	.	-	0	Name=XP_029039148.1;ID=cds-XP_029039148.1;Dbxref=GeneID:114874216%2CGenbank:XP_029039148.1;Parent=rna-XM_029183315.1
NW_021683712.1	Gnomon	CDS	289658	289891	.	-	0	Name=XP_029039148.1;ID=cds-XP_029039148.1;Dbxref=GeneID:114874216%2CGenbank:XP_029039148.1;Parent=rna-XM_029183315.1
NW_021683712.1	Gnomon	CDS	289397	289567	.	-	0	Name=XP_029039148.1;ID=cds-XP_029039148.1;Dbxref=GeneID:114874216%2CGenbank:XP_029039148.1;Parent=rna-XM_029183315.1
NW_021683712.1	Gnomon	mRNA	107598	112694	.	+	.	Name=XM_029183383.1;ID=rna-XM_029183383.1;Dbxref=GeneID:114874255%2CGenbank:XM_029183383.1;Note=The sequence of the model RefSeq transcript was modified relative to this genomic sequence to represent the inferred CDS: deleted 2 bases in 1 codon;Parent=gene-LOC114874255
NW_021683712.1	Gnomon	exon	39180	39758	.	-	.	ID=exon-XM_029183300.1-1;Dbxref=GeneID:114874206%2CGenbank:XM_029183300.1;Parent=rna-XM_029183300.1
NW_021683712.1	Gnomon	exon	38999	39091	.	-	.	ID=exon-XM_029183300.1-2;Dbxref=GeneID:114874206%2CGenbank:XM_029183300.1;Parent=rna-XM_029183300.1
NW_021683712.1	Gnomon	exon	37687	37843	.	-	.	ID=exon-XM_029183300.1-7;Dbxref=GeneID:114874206%2CGenbank:XM_029183300.1;Parent=rna-XM_029183300.1
NW_021683712.1	Gnomon	exon	37394	37605	.	-	.	ID=exon-XM_029183300.1-8;Dbxref=GeneID:114874206%2CGenbank:XM_029183300.1;Parent=rna-XM_029183300.1
NW_021683712.1	Gnomon	exon	37206	37325	.	-	.	ID=exon-XM_029183300.1-9;Dbxref=GeneID:114874206%2CGenbank:XM_029183300.1;Parent=rna-XM_029183300.1
NW_021683712.1	Gnomon	exon	38718	38809	.	-	.	ID=exon-XM_029183300.1-3;Dbxref=GeneID:114874206%2CGenbank:XM_029183300.1;Parent=rna-XM_029183300.1
NW_021683712.1	Gnomon	exon	38409	38539	.	-	.	ID=exon-XM_029183300.1-4;Dbxref=GeneID:114874206%2CGenbank:XM_029183300.1;Parent=rna-XM_029183300.1
NW_021683712.1	Gnomon	exon	38155	38303	.	-	.	ID=exon-XM_029183300.1-5;Dbxref=GeneID:114874206%2CGenbank:XM_029183300.1;Parent=rna-XM_029183300.1
NW_021683712.1	Gnomon	exon	37919	38074	.	-	.	ID=exon-XM_029183300.1-6;Dbxref=GeneID:114874206%2CGenbank:XM_029183300.1;Parent=rna-XM_029183300.1
NW_021683712.1	Gnomon	exon	625572	625924	.	+	.	ID=exon-XM_029183417.1-6;Dbxref=GeneID:114874266%2CGenbank:XM_029183417.1;Parent=rna-XM_029183417.1
NW_021683712.1	Gnomon	exon	626563	626645	.	+	.	ID=exon-XM_029183417.1-7;Dbxref=GeneID:114874266%2CGenbank:XM_029183417.1;Parent=rna-XM_029183417.1
NW_021683712.1	Gnomon	exon	624506	624631	.	+	.	ID=exon-XM_029183417.1-4;Dbxref=GeneID:114874266%2CGenbank:XM_029183417.1;Parent=rna-XM_029183417.1
NW_021683712.1	Gnomon	exon	624716	624887	.	+	.	ID=exon-XM_029183417.1-5;Dbxref=GeneID:114874266%2CGenbank:XM_029183417.1;Parent=rna-XM_029183417.1
NW_021683712.1	Gnomon	exon	627046	628330	.	+	.	ID=exon-XM_029183417.1-8;Dbxref=GeneID:114874266%2CGenbank:XM_029183417.1;Parent=rna-XM_029183417.1
NW_021683712.1	Gnomon	mRNA	115296	120497	.	+	.	Name=XM_029183289.1;ID=rna-XM_029183289.1;Dbxref=GeneID:114874204%2CGenbank:XM_029183289.1;Parent=gene-LOC114874204
NW_021683712.1	Gnomon	exon	621640	621723	.	+	.	ID=exon-XM_029183417.1-2;Dbxref=GeneID:114874266%2CGenbank:XM_029183417.1;Parent=rna-XM_029183417.1
NW_021683712.1	Gnomon	exon	623986	624115	.	+	.	ID=exon-XM_029183417.1-3;Dbxref=GeneID:114874266%2CGenbank:XM_029183417.1;Parent=rna-XM_029183417.1
NW_021683712.1	Gnomon	exon	619936	620207	.	+	.	ID=exon-XM_029183417.1-1;Dbxref=GeneID:114874266%2CGenbank:XM_029183417.1;Parent=rna-XM_029183417.1
NW_021683712.1	Gnomon	exon	654563	654871	.	-	.	ID=exon-XM_029183395.1-5;Dbxref=GeneID:114874263%2CGenbank:XM_029183395.1;Parent=rna-XM_029183395.1
NW_021683712.1	Gnomon	exon	654235	654436	.	-	.	ID=exon-XM_029183395.1-6;Dbxref=GeneID:114874263%2CGenbank:XM_029183395.1;Parent=rna-XM_029183395.1
NW_021683712.1	Gnomon	exon	655301	655573	.	-	.	ID=exon-XM_029183395.1-3;Dbxref=GeneID:114874263%2CGenbank:XM_029183395.1;Parent=rna-XM_029183395.1
NW_021683712.1	Gnomon	exon	654973	655237	.	-	.	ID=exon-XM_029183395.1-4;Dbxref=GeneID:114874263%2CGenbank:XM_029183395.1;Parent=rna-XM_029183395.1
NW_021683712.1	Gnomon	exon	658642	659063	.	-	.	ID=exon-XM_029183395.1-1;Dbxref=GeneID:114874263%2CGenbank:XM_029183395.1;Parent=rna-XM_029183395.1
NW_021683712.1	Gnomon	exon	657316	657459	.	-	.	ID=exon-XM_029183395.1-2;Dbxref=GeneID:114874263%2CGenbank:XM_029183395.1;Parent=rna-XM_029183395.1
NW_021683712.1	Gnomon	exon	653643	654147	.	-	.	ID=exon-XM_029183395.1-7;Dbxref=GeneID:114874263%2CGenbank:XM_029183395.1;Parent=rna-XM_029183395.1
NW_021683712.1	Gnomon	mRNA	99900	102561	.	+	.	Name=XM_029183381.1;ID=rna-XM_029183381.1;Dbxref=GeneID:114874253%2CGenbank:XM_029183381.1;Parent=gene-LOC114874253
NW_021683712.1	Gnomon	CDS	281102	281137	.	+	0	Name=XP_029039149.1;ID=cds-XP_029039149.1;Dbxref=GeneID:114874217%2CGenbank:XP_029039149.1;Parent=rna-XM_029183316.1
NW_021683712.1	Gnomon	CDS	281209	281448	.	+	0	Name=XP_029039149.1;ID=cds-XP_029039149.1;Dbxref=GeneID:114874217%2CGenbank:XP_029039149.1;Parent=rna-XM_029183316.1
NW_021683712.1	Gnomon	CDS	281516	281707	.	+	0	Name=XP_029039149.1;ID=cds-XP_029039149.1;Dbxref=GeneID:114874217%2CGenbank:XP_029039149.1;Parent=rna-XM_029183316.1
NW_021683712.1	Gnomon	CDS	281790	281940	.	+	0	Name=XP_029039149.1;ID=cds-XP_029039149.1;Dbxref=GeneID:114874217%2CGenbank:XP_029039149.1;Parent=rna-XM_029183316.1
NW_021683712.1	Gnomon	CDS	282003	282113	.	+	0	Name=XP_029039149.1;ID=cds-XP_029039149.1;Dbxref=GeneID:114874217%2CGenbank:XP_029039149.1;Parent=rna-XM_029183316.1
NW_021683712.1	Gnomon	CDS	282179	282369	.	+	0	Name=XP_029039149.1;ID=cds-XP_029039149.1;Dbxref=GeneID:114874217%2CGenbank:XP_029039149.1;Parent=rna-XM_029183316.1
NW_021683712.1	Gnomon	mRNA	97962	102561	.	+	.	Name=XM_029183382.1;ID=rna-XM_029183382.1;Dbxref=GeneID:114874253%2CGenbank:XM_029183382.1;Parent=gene-LOC114874253
NW_021683712.1	Gnomon	mRNA	115015	120497	.	+	.	Name=XM_029183288.1;ID=rna-XM_029183288.1;Dbxref=GeneID:114874204%2CGenbank:XM_029183288.1;Parent=gene-LOC114874204
NW_021683712.1	Gnomon	CDS	717389	717548	.	+	0	Name=XP_029039240.1;ID=cds-XP_029039240.1;Dbxref=GeneID:114874264%2CGenbank:XP_029039240.1;Parent=rna-XM_029183407.1
NW_021683712.1	Gnomon	CDS	717629	717859	.	+	0	Name=XP_029039240.1;ID=cds-XP_029039240.1;Dbxref=GeneID:114874264%2CGenbank:XP_029039240.1;Parent=rna-XM_029183407.1
NW_021683712.1	Gnomon	CDS	721274	721399	.	+	0	Name=XP_029039240.1;ID=cds-XP_029039240.1;Dbxref=GeneID:114874264%2CGenbank:XP_029039240.1;Parent=rna-XM_029183407.1
NW_021683712.1	Gnomon	CDS	724192	724380	.	+	0	Name=XP_029039240.1;ID=cds-XP_029039240.1;Dbxref=GeneID:114874264%2CGenbank:XP_029039240.1;Parent=rna-XM_029183407.1
NW_021683712.1	Gnomon	CDS	725937	726236	.	+	0	Name=XP_029039240.1;ID=cds-XP_029039240.1;Dbxref=GeneID:114874264%2CGenbank:XP_029039240.1;Parent=rna-XM_029183407.1
NW_021683712.1	Gnomon	CDS	727726	728066	.	+	0	Name=XP_029039240.1;ID=cds-XP_029039240.1;Dbxref=GeneID:114874264%2CGenbank:XP_029039240.1;Parent=rna-XM_029183407.1
NW_021683712.1	Gnomon	CDS	286478	286541	.	-	0	Name=XP_029039146.1;ID=cds-XP_029039146.1;Dbxref=GeneID:114874215%2CGenbank:XP_029039146.1;Parent=rna-XM_029183313.1
NW_021683712.1	Gnomon	CDS	285646	285843	.	-	0	Name=XP_029039146.1;ID=cds-XP_029039146.1;Dbxref=GeneID:114874215%2CGenbank:XP_029039146.1;Parent=rna-XM_029183313.1
NW_021683712.1	Gnomon	CDS	285405	285570	.	-	0	Name=XP_029039146.1;ID=cds-XP_029039146.1;Dbxref=GeneID:114874215%2CGenbank:XP_029039146.1;Parent=rna-XM_029183313.1
NW_021683712.1	Gnomon	CDS	285231	285327	.	-	0	Name=XP_029039146.1;ID=cds-XP_029039146.1;Dbxref=GeneID:114874215%2CGenbank:XP_029039146.1;Parent=rna-XM_029183313.1
NW_021683712.1	Gnomon	CDS	284947	285153	.	-	0	Name=XP_029039146.1;ID=cds-XP_029039146.1;Dbxref=GeneID:114874215%2CGenbank:XP_029039146.1;Parent=rna-XM_029183313.1
NW_021683712.1	Gnomon	CDS	284680	284877	.	-	0	Name=XP_029039146.1;ID=cds-XP_029039146.1;Dbxref=GeneID:114874215%2CGenbank:XP_029039146.1;Parent=rna-XM_029183313.1
NW_021683712.1	Gnomon	CDS	284382	284507	.	-	0	Name=XP_029039146.1;ID=cds-XP_029039146.1;Dbxref=GeneID:114874215%2CGenbank:XP_029039146.1;Parent=rna-XM_029183313.1
NW_021683712.1	Gnomon	CDS	284086	284307	.	-	0	Name=XP_029039146.1;ID=cds-XP_029039146.1;Dbxref=GeneID:114874215%2CGenbank:XP_029039146.1;Parent=rna-XM_029183313.1
NW_021683712.1	tRNAscan-SE	tRNA	844131	844203	.	+	.	ID=rna-Trnar-ucu-3;Dbxref=GeneID:114874277;Note=transfer RNA arginine (anticodon UCU);Parent=gene-Trnar-ucu-3
NW_021683712.1	Gnomon	mRNA	628567	636672	.	-	.	Name=XM_029183385.1;ID=rna-XM_029183385.1;Dbxref=GeneID:114874257%2CGenbank:XM_029183385.1;Parent=gene-LOC114874257
NW_021683712.1	Gnomon	exon	142106	142342	.	+	.	ID=exon-XM_029183371.1-5;Dbxref=GeneID:114874246%2CGenbank:XM_029183371.1;Parent=rna-XM_029183371.1
NW_021683712.1	Gnomon	exon	142417	142596	.	+	.	ID=exon-XM_029183371.1-6;Dbxref=GeneID:114874246%2CGenbank:XM_029183371.1;Parent=rna-XM_029183371.1
NW_021683712.1	Gnomon	exon	142678	142895	.	+	.	ID=exon-XM_029183371.1-7;Dbxref=GeneID:114874246%2CGenbank:XM_029183371.1;Parent=rna-XM_029183371.1
NW_021683712.1	Gnomon	exon	142961	143712	.	+	.	ID=exon-XM_029183371.1-8;Dbxref=GeneID:114874246%2CGenbank:XM_029183371.1;Parent=rna-XM_029183371.1
NW_021683712.1	Gnomon	exon	140583	140856	.	+	.	ID=exon-XM_029183371.1-1;Dbxref=GeneID:114874246%2CGenbank:XM_029183371.1;Parent=rna-XM_029183371.1
NW_021683712.1	Gnomon	exon	140971	141070	.	+	.	ID=exon-XM_029183371.1-2;Dbxref=GeneID:114874246%2CGenbank:XM_029183371.1;Parent=rna-XM_029183371.1
NW_021683712.1	Gnomon	exon	141568	141740	.	+	.	ID=exon-XM_029183371.1-3;Dbxref=GeneID:114874246%2CGenbank:XM_029183371.1;Parent=rna-XM_029183371.1
NW_021683712.1	Gnomon	exon	141856	142021	.	+	.	ID=exon-XM_029183371.1-4;Dbxref=GeneID:114874246%2CGenbank:XM_029183371.1;Parent=rna-XM_029183371.1
NW_021683712.1	Gnomon	CDS	717389	717548	.	+	0	Name=XP_029039241.1;ID=cds-XP_029039241.1;Dbxref=GeneID:114874264%2CGenbank:XP_029039241.1;Parent=rna-XM_029183408.1
NW_021683712.1	Gnomon	CDS	717629	717859	.	+	0	Name=XP_029039241.1;ID=cds-XP_029039241.1;Dbxref=GeneID:114874264%2CGenbank:XP_029039241.1;Parent=rna-XM_029183408.1
NW_021683712.1	Gnomon	CDS	721274	721387	.	+	0	Name=XP_029039241.1;ID=cds-XP_029039241.1;Dbxref=GeneID:114874264%2CGenbank:XP_029039241.1;Parent=rna-XM_029183408.1
NW_021683712.1	Gnomon	CDS	724192	724380	.	+	0	Name=XP_029039241.1;ID=cds-XP_029039241.1;Dbxref=GeneID:114874264%2CGenbank:XP_029039241.1;Parent=rna-XM_029183408.1
NW_021683712.1	Gnomon	CDS	725937	726236	.	+	0	Name=XP_029039241.1;ID=cds-XP_029039241.1;Dbxref=GeneID:114874264%2CGenbank:XP_029039241.1;Parent=rna-XM_029183408.1
NW_021683712.1	Gnomon	CDS	727726	728066	.	+	0	Name=XP_029039241.1;ID=cds-XP_029039241.1;Dbxref=GeneID:114874264%2CGenbank:XP_029039241.1;Parent=rna-XM_029183408.1
NW_021683712.1	Gnomon	CDS	291704	291810	.	-	0	Name=XP_029039147.1;ID=cds-XP_029039147.1;Dbxref=GeneID:114874216%2CGenbank:XP_029039147.1;Parent=rna-XM_029183314.1
NW_021683712.1	Gnomon	CDS	290983	291208	.	-	0	Name=XP_029039147.1;ID=cds-XP_029039147.1;Dbxref=GeneID:114874216%2CGenbank:XP_029039147.1;Parent=rna-XM_029183314.1
NW_021683712.1	Gnomon	CDS	290450	290607	.	-	0	Name=XP_029039147.1;ID=cds-XP_029039147.1;Dbxref=GeneID:114874216%2CGenbank:XP_029039147.1;Parent=rna-XM_029183314.1
NW_021683712.1	Gnomon	CDS	290180	290320	.	-	0	Name=XP_029039147.1;ID=cds-XP_029039147.1;Dbxref=GeneID:114874216%2CGenbank:XP_029039147.1;Parent=rna-XM_029183314.1
NW_021683712.1	Gnomon	CDS	289948	290110	.	-	0	Name=XP_029039147.1;ID=cds-XP_029039147.1;Dbxref=GeneID:114874216%2CGenbank:XP_029039147.1;Parent=rna-XM_029183314.1
NW_021683712.1	Gnomon	CDS	289658	289891	.	-	0	Name=XP_029039147.1;ID=cds-XP_029039147.1;Dbxref=GeneID:114874216%2CGenbank:XP_029039147.1;Parent=rna-XM_029183314.1
NW_021683712.1	Gnomon	CDS	289397	289567	.	-	0	Name=XP_029039147.1;ID=cds-XP_029039147.1;Dbxref=GeneID:114874216%2CGenbank:XP_029039147.1;Parent=rna-XM_029183314.1
NW_021683712.1	Gnomon	mRNA	628567	636673	.	-	.	Name=XM_029183384.1;ID=rna-XM_029183384.1;Dbxref=GeneID:114874257%2CGenbank:XM_029183384.1;Parent=gene-LOC114874257
NW_021683712.1	Gnomon	exon	249792	254252	.	+	.	ID=exon-XM_029183226.1-11;Dbxref=GeneID:114874179%2CGenbank:XM_029183226.1;Parent=rna-XM_029183226.1
NW_021683712.1	Gnomon	exon	254343	254617	.	+	.	ID=exon-XM_029183226.1-12;Dbxref=GeneID:114874179%2CGenbank:XM_029183226.1;Parent=rna-XM_029183226.1
NW_021683712.1	Gnomon	exon	254880	255448	.	+	.	ID=exon-XM_029183226.1-13;Dbxref=GeneID:114874179%2CGenbank:XM_029183226.1;Parent=rna-XM_029183226.1
NW_021683712.1	Gnomon	exon	249335	249718	.	+	.	ID=exon-XM_029183226.1-10;Dbxref=GeneID:114874179%2CGenbank:XM_029183226.1;Parent=rna-XM_029183226.1
NW_021683712.1	Gnomon	exon	192119	192353	.	-	.	ID=exon-XM_029183178.1-6;Dbxref=GeneID:114874165%2CGenbank:XM_029183178.1;Parent=rna-XM_029183178.1
NW_021683712.1	Gnomon	exon	191887	192049	.	-	.	ID=exon-XM_029183178.1-7;Dbxref=GeneID:114874165%2CGenbank:XM_029183178.1;Parent=rna-XM_029183178.1
NW_021683712.1	Gnomon	exon	193351	193562	.	-	.	ID=exon-XM_029183178.1-4;Dbxref=GeneID:114874165%2CGenbank:XM_029183178.1;Parent=rna-XM_029183178.1
NW_021683712.1	Gnomon	exon	192487	193007	.	-	.	ID=exon-XM_029183178.1-5;Dbxref=GeneID:114874165%2CGenbank:XM_029183178.1;Parent=rna-XM_029183178.1
NW_021683712.1	Gnomon	exon	191587	191817	.	-	.	ID=exon-XM_029183178.1-8;Dbxref=GeneID:114874165%2CGenbank:XM_029183178.1;Parent=rna-XM_029183178.1
NW_021683712.1	Gnomon	exon	191178	191401	.	-	.	ID=exon-XM_029183178.1-9;Dbxref=GeneID:114874165%2CGenbank:XM_029183178.1;Parent=rna-XM_029183178.1
NW_021683712.1	Gnomon	exon	195055	195150	.	-	.	ID=exon-XM_029183178.1-2;Dbxref=GeneID:114874165%2CGenbank:XM_029183178.1;Parent=rna-XM_029183178.1
NW_021683712.1	Gnomon	exon	193877	194162	.	-	.	ID=exon-XM_029183178.1-3;Dbxref=GeneID:114874165%2CGenbank:XM_029183178.1;Parent=rna-XM_029183178.1
NW_021683712.1	Gnomon	exon	195240	195730	.	-	.	ID=exon-XM_029183178.1-1;Dbxref=GeneID:114874165%2CGenbank:XM_029183178.1;Parent=rna-XM_029183178.1
NW_021683712.1	Gnomon	CDS	292749	292886	.	+	0	Name=XP_029039144.1;ID=cds-XP_029039144.1;Dbxref=GeneID:114874213%2CGenbank:XP_029039144.1;Parent=rna-XM_029183311.1
NW_021683712.1	Gnomon	CDS	293663	293760	.	+	0	Name=XP_029039144.1;ID=cds-XP_029039144.1;Dbxref=GeneID:114874213%2CGenbank:XP_029039144.1;Parent=rna-XM_029183311.1
NW_021683712.1	Gnomon	CDS	294179	294289	.	+	0	Name=XP_029039144.1;ID=cds-XP_029039144.1;Dbxref=GeneID:114874213%2CGenbank:XP_029039144.1;Parent=rna-XM_029183311.1
NW_021683712.1	Gnomon	CDS	295091	295276	.	+	0	Name=XP_029039144.1;ID=cds-XP_029039144.1;Dbxref=GeneID:114874213%2CGenbank:XP_029039144.1;Parent=rna-XM_029183311.1
NW_021683712.1	Gnomon	CDS	295834	295972	.	+	0	Name=XP_029039144.1;ID=cds-XP_029039144.1;Dbxref=GeneID:114874213%2CGenbank:XP_029039144.1;Parent=rna-XM_029183311.1
NW_021683712.1	Gnomon	CDS	296050	296349	.	+	0	Name=XP_029039144.1;ID=cds-XP_029039144.1;Dbxref=GeneID:114874213%2CGenbank:XP_029039144.1;Parent=rna-XM_029183311.1
NW_021683712.1	Gnomon	CDS	296417	296592	.	+	0	Name=XP_029039144.1;ID=cds-XP_029039144.1;Dbxref=GeneID:114874213%2CGenbank:XP_029039144.1;Parent=rna-XM_029183311.1
NW_021683712.1	Gnomon	CDS	296662	296804	.	+	0	Name=XP_029039144.1;ID=cds-XP_029039144.1;Dbxref=GeneID:114874213%2CGenbank:XP_029039144.1;Parent=rna-XM_029183311.1
NW_021683712.1	Gnomon	CDS	296870	297057	.	+	0	Name=XP_029039144.1;ID=cds-XP_029039144.1;Dbxref=GeneID:114874213%2CGenbank:XP_029039144.1;Parent=rna-XM_029183311.1
NW_021683712.1	Gnomon	mRNA	217644	228670	.	+	.	Name=XM_029183241.1;ID=rna-XM_029183241.1;Dbxref=GeneID:114874184%2CGenbank:XM_029183241.1;Parent=gene-LOC114874184
NW_021683712.1	Gnomon	exon	140971	141034	.	+	.	ID=exon-XM_029183372.1-2;Dbxref=GeneID:114874246%2CGenbank:XM_029183372.1;Parent=rna-XM_029183372.1
NW_021683712.1	Gnomon	exon	141568	141740	.	+	.	ID=exon-XM_029183372.1-3;Dbxref=GeneID:114874246%2CGenbank:XM_029183372.1;Parent=rna-XM_029183372.1
NW_021683712.1	Gnomon	exon	140583	140856	.	+	.	ID=exon-XM_029183372.1-1;Dbxref=GeneID:114874246%2CGenbank:XM_029183372.1;Parent=rna-XM_029183372.1
NW_021683712.1	Gnomon	exon	142417	142596	.	+	.	ID=exon-XM_029183372.1-6;Dbxref=GeneID:114874246%2CGenbank:XM_029183372.1;Parent=rna-XM_029183372.1
NW_021683712.1	Gnomon	mRNA	578892	605825	.	+	.	Name=XM_029183387.1;ID=rna-XM_029183387.1;Dbxref=GeneID:114874259%2CGenbank:XM_029183387.1;Parent=gene-LOC114874259
NW_021683712.1	Gnomon	exon	142678	142895	.	+	.	ID=exon-XM_029183372.1-7;Dbxref=GeneID:114874246%2CGenbank:XM_029183372.1;Parent=rna-XM_029183372.1
NW_021683712.1	Gnomon	exon	141856	142021	.	+	.	ID=exon-XM_029183372.1-4;Dbxref=GeneID:114874246%2CGenbank:XM_029183372.1;Parent=rna-XM_029183372.1
NW_021683712.1	Gnomon	exon	142106	142342	.	+	.	ID=exon-XM_029183372.1-5;Dbxref=GeneID:114874246%2CGenbank:XM_029183372.1;Parent=rna-XM_029183372.1
NW_021683712.1	Gnomon	exon	142961	143712	.	+	.	ID=exon-XM_029183372.1-8;Dbxref=GeneID:114874246%2CGenbank:XM_029183372.1;Parent=rna-XM_029183372.1
NW_021683712.1	Gnomon	exon	309334	309621	.	+	.	ID=exon-XM_029183324.1-3;Dbxref=GeneID:114874224%2CGenbank:XM_029183324.1;Parent=rna-XM_029183324.1
NW_021683712.1	Gnomon	exon	309872	310090	.	+	.	ID=exon-XM_029183324.1-4;Dbxref=GeneID:114874224%2CGenbank:XM_029183324.1;Parent=rna-XM_029183324.1
NW_021683712.1	Gnomon	exon	307700	307985	.	+	.	ID=exon-XM_029183324.1-1;Dbxref=GeneID:114874224%2CGenbank:XM_029183324.1;Parent=rna-XM_029183324.1
NW_021683712.1	Gnomon	exon	308097	308261	.	+	.	ID=exon-XM_029183324.1-2;Dbxref=GeneID:114874224%2CGenbank:XM_029183324.1;Parent=rna-XM_029183324.1
NW_021683712.1	Gnomon	CDS	292749	292886	.	+	0	Name=XP_029039145.1;ID=cds-XP_029039145.1;Dbxref=GeneID:114874213%2CGenbank:XP_029039145.1;Parent=rna-XM_029183312.1
NW_021683712.1	Gnomon	CDS	293663	293760	.	+	0	Name=XP_029039145.1;ID=cds-XP_029039145.1;Dbxref=GeneID:114874213%2CGenbank:XP_029039145.1;Parent=rna-XM_029183312.1
NW_021683712.1	Gnomon	CDS	294179	294289	.	+	0	Name=XP_029039145.1;ID=cds-XP_029039145.1;Dbxref=GeneID:114874213%2CGenbank:XP_029039145.1;Parent=rna-XM_029183312.1
NW_021683712.1	Gnomon	CDS	295834	295972	.	+	0	Name=XP_029039145.1;ID=cds-XP_029039145.1;Dbxref=GeneID:114874213%2CGenbank:XP_029039145.1;Parent=rna-XM_029183312.1
NW_021683712.1	Gnomon	CDS	296050	296349	.	+	0	Name=XP_029039145.1;ID=cds-XP_029039145.1;Dbxref=GeneID:114874213%2CGenbank:XP_029039145.1;Parent=rna-XM_029183312.1
NW_021683712.1	Gnomon	CDS	296417	296592	.	+	0	Name=XP_029039145.1;ID=cds-XP_029039145.1;Dbxref=GeneID:114874213%2CGenbank:XP_029039145.1;Parent=rna-XM_029183312.1
NW_021683712.1	Gnomon	CDS	296662	296804	.	+	0	Name=XP_029039145.1;ID=cds-XP_029039145.1;Dbxref=GeneID:114874213%2CGenbank:XP_029039145.1;Parent=rna-XM_029183312.1
NW_021683712.1	Gnomon	CDS	296870	297057	.	+	0	Name=XP_029039145.1;ID=cds-XP_029039145.1;Dbxref=GeneID:114874213%2CGenbank:XP_029039145.1;Parent=rna-XM_029183312.1
NW_021683712.1	Gnomon	mRNA	217643	228670	.	+	.	Name=XM_029183240.1;ID=rna-XM_029183240.1;Dbxref=GeneID:114874184%2CGenbank:XM_029183240.1;Parent=gene-LOC114874184
NW_021683712.1	Gnomon	mRNA	628567	636673	.	-	.	Name=XM_029183386.1;ID=rna-XM_029183386.1;Dbxref=GeneID:114874257%2CGenbank:XM_029183386.1;Parent=gene-LOC114874257
NW_021683712.1	Gnomon	exon	205592	206382	.	-	.	ID=exon-XM_029183206.1-1;Dbxref=GeneID:114874172%2CGenbank:XM_029183206.1;Parent=rna-XM_029183206.1
NW_021683712.1	Gnomon	exon	204752	204929	.	-	.	ID=exon-XM_029183206.1-2;Dbxref=GeneID:114874172%2CGenbank:XM_029183206.1;Parent=rna-XM_029183206.1
NW_021683712.1	Gnomon	exon	203644	204587	.	-	.	ID=exon-XM_029183206.1-3;Dbxref=GeneID:114874172%2CGenbank:XM_029183206.1;Parent=rna-XM_029183206.1
NW_021683712.1	Gnomon	CDS	159311	159366	.	+	0	Name=XP_029039048.1;ID=cds-XP_029039048.1;Dbxref=GeneID:114874176%2CGenbank:XP_029039048.1;Parent=rna-XM_029183215.1
NW_021683712.1	Gnomon	CDS	159453	159710	.	+	0	Name=XP_029039048.1;ID=cds-XP_029039048.1;Dbxref=GeneID:114874176%2CGenbank:XP_029039048.1;Parent=rna-XM_029183215.1
NW_021683712.1	Gnomon	CDS	159800	159881	.	+	0	Name=XP_029039048.1;ID=cds-XP_029039048.1;Dbxref=GeneID:114874176%2CGenbank:XP_029039048.1;Parent=rna-XM_029183215.1
NW_021683712.1	Gnomon	exon	51324	51478	.	-	.	ID=exon-XM_029183276.1-1;Dbxref=GeneID:114874198%2CGenbank:XM_029183276.1;Parent=rna-XM_029183276.1
NW_021683712.1	Gnomon	exon	51152	51235	.	-	.	ID=exon-XM_029183276.1-2;Dbxref=GeneID:114874198%2CGenbank:XM_029183276.1;Parent=rna-XM_029183276.1
NW_021683712.1	Gnomon	exon	50420	50671	.	-	.	ID=exon-XM_029183276.1-3;Dbxref=GeneID:114874198%2CGenbank:XM_029183276.1;Parent=rna-XM_029183276.1
NW_021683712.1	Gnomon	exon	50164	50345	.	-	.	ID=exon-XM_029183276.1-4;Dbxref=GeneID:114874198%2CGenbank:XM_029183276.1;Parent=rna-XM_029183276.1
NW_021683712.1	Gnomon	exon	48585	48891	.	-	.	ID=exon-XM_029183276.1-9;Dbxref=GeneID:114874198%2CGenbank:XM_029183276.1;Parent=rna-XM_029183276.1
NW_021683712.1	Gnomon	exon	49907	50075	.	-	.	ID=exon-XM_029183276.1-5;Dbxref=GeneID:114874198%2CGenbank:XM_029183276.1;Parent=rna-XM_029183276.1
NW_021683712.1	Gnomon	exon	49402	49702	.	-	.	ID=exon-XM_029183276.1-6;Dbxref=GeneID:114874198%2CGenbank:XM_029183276.1;Parent=rna-XM_029183276.1
NW_021683712.1	Gnomon	exon	49190	49312	.	-	.	ID=exon-XM_029183276.1-7;Dbxref=GeneID:114874198%2CGenbank:XM_029183276.1;Parent=rna-XM_029183276.1
NW_021683712.1	Gnomon	exon	48971	49111	.	-	.	ID=exon-XM_029183276.1-8;Dbxref=GeneID:114874198%2CGenbank:XM_029183276.1;Parent=rna-XM_029183276.1
NW_021683712.1	Gnomon	exon	609021	609321	.	+	.	ID=exon-XM_029183416.1-1;Dbxref=GeneID:114874266%2CGenbank:XM_029183416.1;Parent=rna-XM_029183416.1
NW_021683712.1	Gnomon	exon	610657	610710	.	+	.	ID=exon-XM_029183416.1-2;Dbxref=GeneID:114874266%2CGenbank:XM_029183416.1;Parent=rna-XM_029183416.1
NW_021683712.1	Gnomon	exon	621640	621723	.	+	.	ID=exon-XM_029183416.1-3;Dbxref=GeneID:114874266%2CGenbank:XM_029183416.1;Parent=rna-XM_029183416.1
NW_021683712.1	Gnomon	exon	623986	624115	.	+	.	ID=exon-XM_029183416.1-4;Dbxref=GeneID:114874266%2CGenbank:XM_029183416.1;Parent=rna-XM_029183416.1
NW_021683712.1	Gnomon	mRNA	641476	645926	.	+	.	Name=XM_029183389.1;ID=rna-XM_029183389.1;Dbxref=GeneID:114874261%2CGenbank:XM_029183389.1;Parent=gene-LOC114874261
NW_021683712.1	Gnomon	exon	627046	628330	.	+	.	ID=exon-XM_029183416.1-9;Dbxref=GeneID:114874266%2CGenbank:XM_029183416.1;Parent=rna-XM_029183416.1
NW_021683712.1	Gnomon	exon	624506	624631	.	+	.	ID=exon-XM_029183416.1-5;Dbxref=GeneID:114874266%2CGenbank:XM_029183416.1;Parent=rna-XM_029183416.1
NW_021683712.1	Gnomon	exon	624716	624887	.	+	.	ID=exon-XM_029183416.1-6;Dbxref=GeneID:114874266%2CGenbank:XM_029183416.1;Parent=rna-XM_029183416.1
NW_021683712.1	Gnomon	exon	625572	625924	.	+	.	ID=exon-XM_029183416.1-7;Dbxref=GeneID:114874266%2CGenbank:XM_029183416.1;Parent=rna-XM_029183416.1
NW_021683712.1	Gnomon	exon	626423	626505	.	+	.	ID=exon-XM_029183416.1-8;Dbxref=GeneID:114874266%2CGenbank:XM_029183416.1;Parent=rna-XM_029183416.1
NW_021683712.1	Gnomon	exon	39180	40151	.	-	.	ID=exon-XM_029183301.1-1;Dbxref=GeneID:114874206%2CGenbank:XM_029183301.1;Parent=rna-XM_029183301.1
NW_021683712.1	Gnomon	exon	38409	38539	.	-	.	ID=exon-XM_029183301.1-4;Dbxref=GeneID:114874206%2CGenbank:XM_029183301.1;Parent=rna-XM_029183301.1
NW_021683712.1	Gnomon	exon	38155	38330	.	-	.	ID=exon-XM_029183301.1-5;Dbxref=GeneID:114874206%2CGenbank:XM_029183301.1;Parent=rna-XM_029183301.1
NW_021683712.1	Gnomon	exon	38999	39091	.	-	.	ID=exon-XM_029183301.1-2;Dbxref=GeneID:114874206%2CGenbank:XM_029183301.1;Parent=rna-XM_029183301.1
NW_021683712.1	Gnomon	exon	38676	38809	.	-	.	ID=exon-XM_029183301.1-3;Dbxref=GeneID:114874206%2CGenbank:XM_029183301.1;Parent=rna-XM_029183301.1
NW_021683712.1	Gnomon	exon	37394	37605	.	-	.	ID=exon-XM_029183301.1-8;Dbxref=GeneID:114874206%2CGenbank:XM_029183301.1;Parent=rna-XM_029183301.1
NW_021683712.1	Gnomon	exon	37206	37325	.	-	.	ID=exon-XM_029183301.1-9;Dbxref=GeneID:114874206%2CGenbank:XM_029183301.1;Parent=rna-XM_029183301.1
NW_021683712.1	Gnomon	exon	37919	38074	.	-	.	ID=exon-XM_029183301.1-6;Dbxref=GeneID:114874206%2CGenbank:XM_029183301.1;Parent=rna-XM_029183301.1
NW_021683712.1	Gnomon	exon	37687	37843	.	-	.	ID=exon-XM_029183301.1-7;Dbxref=GeneID:114874206%2CGenbank:XM_029183301.1;Parent=rna-XM_029183301.1
NW_021683712.1	Gnomon	mRNA	232586	233743	.	+	.	Name=XM_029183243.1;ID=rna-XM_029183243.1;Dbxref=GeneID:114874185%2CGenbank:XM_029183243.1;Parent=gene-LOC114874185
NW_021683712.1	Gnomon	exon	781229	781640	.	+	.	ID=exon-XM_029183400.1-10;Dbxref=GeneID:114874264%2CGenbank:XM_029183400.1;Parent=rna-XM_029183400.1
NW_021683712.1	Gnomon	exon	782992	783243	.	+	.	ID=exon-XM_029183400.1-11;Dbxref=GeneID:114874264%2CGenbank:XM_029183400.1;Parent=rna-XM_029183400.1
NW_021683712.1	Gnomon	exon	783530	783929	.	+	.	ID=exon-XM_029183400.1-12;Dbxref=GeneID:114874264%2CGenbank:XM_029183400.1;Parent=rna-XM_029183400.1
NW_021683712.1	Gnomon	exon	784006	784220	.	+	.	ID=exon-XM_029183400.1-13;Dbxref=GeneID:114874264%2CGenbank:XM_029183400.1;Parent=rna-XM_029183400.1
NW_021683712.1	Gnomon	exon	784339	785196	.	+	.	ID=exon-XM_029183400.1-14;Dbxref=GeneID:114874264%2CGenbank:XM_029183400.1;Parent=rna-XM_029183400.1
NW_021683712.1	Gnomon	exon	36980	37132	.	-	.	ID=exon-XM_029183297.1-10;Dbxref=GeneID:114874206%2CGenbank:XM_029183297.1;Parent=rna-XM_029183297.1
NW_021683712.1	Gnomon	exon	36710	36917	.	-	.	ID=exon-XM_029183297.1-11;Dbxref=GeneID:114874206%2CGenbank:XM_029183297.1;Parent=rna-XM_029183297.1
NW_021683712.1	Gnomon	exon	35422	36636	.	-	.	ID=exon-XM_029183297.1-12;Dbxref=GeneID:114874206%2CGenbank:XM_029183297.1;Parent=rna-XM_029183297.1
NW_021683712.1	Gnomon	exon	264496	264630	.	-	.	ID=exon-XM_029183253.1-1;Dbxref=GeneID:114874189%2CGenbank:XM_029183253.1;Parent=rna-XM_029183253.1
NW_021683712.1	Gnomon	exon	264251	264388	.	-	.	ID=exon-XM_029183253.1-2;Dbxref=GeneID:114874189%2CGenbank:XM_029183253.1;Parent=rna-XM_029183253.1
NW_021683712.1	Gnomon	exon	263648	264022	.	-	.	ID=exon-XM_029183253.1-3;Dbxref=GeneID:114874189%2CGenbank:XM_029183253.1;Parent=rna-XM_029183253.1
NW_021683712.1	Gnomon	exon	263202	263566	.	-	.	ID=exon-XM_029183253.1-4;Dbxref=GeneID:114874189%2CGenbank:XM_029183253.1;Parent=rna-XM_029183253.1
NW_021683712.1	Gnomon	exon	262864	263130	.	-	.	ID=exon-XM_029183253.1-5;Dbxref=GeneID:114874189%2CGenbank:XM_029183253.1;Parent=rna-XM_029183253.1
NW_021683712.1	Gnomon	exon	356768	358989	.	-	.	ID=exon-XM_029183440.1-6;Dbxref=GeneID:114874275%2CGenbank:XM_029183440.1;Parent=rna-XM_029183440.1
NW_021683712.1	Gnomon	exon	360112	360210	.	-	.	ID=exon-XM_029183440.1-4;Dbxref=GeneID:114874275%2CGenbank:XM_029183440.1;Parent=rna-XM_029183440.1
NW_021683712.1	Gnomon	exon	359158	359232	.	-	.	ID=exon-XM_029183440.1-5;Dbxref=GeneID:114874275%2CGenbank:XM_029183440.1;Parent=rna-XM_029183440.1
NW_021683712.1	Gnomon	exon	362336	362491	.	-	.	ID=exon-XM_029183440.1-2;Dbxref=GeneID:114874275%2CGenbank:XM_029183440.1;Parent=rna-XM_029183440.1
NW_021683712.1	Gnomon	exon	361404	361444	.	-	.	ID=exon-XM_029183440.1-3;Dbxref=GeneID:114874275%2CGenbank:XM_029183440.1;Parent=rna-XM_029183440.1
NW_021683712.1	Gnomon	exon	397196	398091	.	-	.	ID=exon-XM_029183440.1-1;Dbxref=GeneID:114874275%2CGenbank:XM_029183440.1;Parent=rna-XM_029183440.1
NW_021683712.1	Gnomon	CDS	146650	146827	.	+	0	Name=XP_029039049.1;ID=cds-XP_029039049.1;Dbxref=GeneID:114874178%2CGenbank:XP_029039049.1;Parent=rna-XM_029183216.1
NW_021683712.1	Gnomon	CDS	147134	147297	.	+	0	Name=XP_029039049.1;ID=cds-XP_029039049.1;Dbxref=GeneID:114874178%2CGenbank:XP_029039049.1;Parent=rna-XM_029183216.1
NW_021683712.1	Gnomon	CDS	147430	147666	.	+	0	Name=XP_029039049.1;ID=cds-XP_029039049.1;Dbxref=GeneID:114874178%2CGenbank:XP_029039049.1;Parent=rna-XM_029183216.1
NW_021683712.1	Gnomon	CDS	147739	147957	.	+	0	Name=XP_029039049.1;ID=cds-XP_029039049.1;Dbxref=GeneID:114874178%2CGenbank:XP_029039049.1;Parent=rna-XM_029183216.1
NW_021683712.1	Gnomon	CDS	148048	148256	.	+	0	Name=XP_029039049.1;ID=cds-XP_029039049.1;Dbxref=GeneID:114874178%2CGenbank:XP_029039049.1;Parent=rna-XM_029183216.1
NW_021683712.1	Gnomon	CDS	148334	148554	.	+	0	Name=XP_029039049.1;ID=cds-XP_029039049.1;Dbxref=GeneID:114874178%2CGenbank:XP_029039049.1;Parent=rna-XM_029183216.1
NW_021683712.1	Gnomon	CDS	148621	149072	.	+	0	Name=XP_029039049.1;ID=cds-XP_029039049.1;Dbxref=GeneID:114874178%2CGenbank:XP_029039049.1;Parent=rna-XM_029183216.1
NW_021683712.1	Gnomon	exon	26407	26567	.	-	.	ID=exon-XR_003789067.1-2;Dbxref=GeneID:114874233%2CGenbank:XR_003789067.1;Parent=rna-XR_003789067.1
NW_021683712.1	Gnomon	exon	25182	26131	.	-	.	ID=exon-XR_003789067.1-3;Dbxref=GeneID:114874233%2CGenbank:XR_003789067.1;Parent=rna-XR_003789067.1
NW_021683712.1	Gnomon	exon	26684	27574	.	-	.	ID=exon-XR_003789067.1-1;Dbxref=GeneID:114874233%2CGenbank:XR_003789067.1;Parent=rna-XR_003789067.1
NW_021683712.1	Gnomon	exon	24576	24660	.	-	.	ID=exon-XR_003789067.1-4;Dbxref=GeneID:114874233%2CGenbank:XR_003789067.1;Parent=rna-XR_003789067.1
NW_021683712.1	Gnomon	mRNA	758468	777959	.	-	.	Name=XM_029183388.1;ID=rna-XM_029183388.1;Dbxref=GeneID:114874260%2CGenbank:XM_029183388.1;Parent=gene-LOC114874260
NW_021683712.1	Gnomon	mRNA	217644	228670	.	+	.	Name=XM_029183242.1;ID=rna-XM_029183242.1;Dbxref=GeneID:114874184%2CGenbank:XM_029183242.1;Parent=gene-LOC114874184
NW_021683712.1	Gnomon	CDS	355899	355975	.	-	0	Name=XP_029039140.1;ID=cds-XP_029039140.1;Dbxref=GeneID:114874211%2CGenbank:XP_029039140.1;Parent=rna-XM_029183307.1
NW_021683712.1	Gnomon	CDS	355104	355339	.	-	0	Name=XP_029039140.1;ID=cds-XP_029039140.1;Dbxref=GeneID:114874211%2CGenbank:XP_029039140.1;Parent=rna-XM_029183307.1
NW_021683712.1	Gnomon	CDS	354815	355025	.	-	0	Name=XP_029039140.1;ID=cds-XP_029039140.1;Dbxref=GeneID:114874211%2CGenbank:XP_029039140.1;Parent=rna-XM_029183307.1
NW_021683712.1	Gnomon	CDS	354628	354744	.	-	0	Name=XP_029039140.1;ID=cds-XP_029039140.1;Dbxref=GeneID:114874211%2CGenbank:XP_029039140.1;Parent=rna-XM_029183307.1
NW_021683712.1	Gnomon	CDS	354395	354565	.	-	0	Name=XP_029039140.1;ID=cds-XP_029039140.1;Dbxref=GeneID:114874211%2CGenbank:XP_029039140.1;Parent=rna-XM_029183307.1
NW_021683712.1	Gnomon	CDS	354143	354323	.	-	0	Name=XP_029039140.1;ID=cds-XP_029039140.1;Dbxref=GeneID:114874211%2CGenbank:XP_029039140.1;Parent=rna-XM_029183307.1
NW_021683712.1	Gnomon	CDS	353809	354072	.	-	0	Name=XP_029039140.1;ID=cds-XP_029039140.1;Dbxref=GeneID:114874211%2CGenbank:XP_029039140.1;Parent=rna-XM_029183307.1
NW_021683712.1	Gnomon	CDS	353584	353742	.	-	0	Name=XP_029039140.1;ID=cds-XP_029039140.1;Dbxref=GeneID:114874211%2CGenbank:XP_029039140.1;Parent=rna-XM_029183307.1
NW_021683712.1	Gnomon	CDS	159123	159163	.	+	0	Name=XP_029039046.1;ID=cds-XP_029039046.1;Dbxref=GeneID:114874176%2CGenbank:XP_029039046.1;Parent=rna-XM_029183213.1
NW_021683712.1	Gnomon	CDS	159304	159366	.	+	0	Name=XP_029039046.1;ID=cds-XP_029039046.1;Dbxref=GeneID:114874176%2CGenbank:XP_029039046.1;Parent=rna-XM_029183213.1
NW_021683712.1	Gnomon	CDS	159453	159710	.	+	0	Name=XP_029039046.1;ID=cds-XP_029039046.1;Dbxref=GeneID:114874176%2CGenbank:XP_029039046.1;Parent=rna-XM_029183213.1
NW_021683712.1	Gnomon	CDS	159800	159881	.	+	0	Name=XP_029039046.1;ID=cds-XP_029039046.1;Dbxref=GeneID:114874176%2CGenbank:XP_029039046.1;Parent=rna-XM_029183213.1
NW_021683712.1	Gnomon	mRNA	454456	526861	.	+	.	Name=XM_029183436.1;ID=rna-XM_029183436.1;Dbxref=GeneID:114874274%2CGenbank:XM_029183436.1;Parent=gene-LOC114874274
NW_021683712.1	Gnomon	mRNA	72262	73675	.	+	.	Name=XM_029183280.1;ID=rna-XM_029183280.1;Dbxref=GeneID:114874201%2CGenbank:XM_029183280.1;Parent=gene-LOC114874201
NW_021683712.1	Gnomon	exon	142678	142895	.	+	.	ID=exon-XM_029183370.1-6;Dbxref=GeneID:114874246%2CGenbank:XM_029183370.1;Parent=rna-XM_029183370.1
NW_021683712.1	Gnomon	mRNA	149282	158545	.	-	.	Name=XM_029183187.1;ID=rna-XM_029183187.1;Dbxref=GeneID:114874167%2CGenbank:XM_029183187.1;Parent=gene-LOC114874167
NW_021683712.1	Gnomon	exon	142961	143712	.	+	.	ID=exon-XM_029183370.1-7;Dbxref=GeneID:114874246%2CGenbank:XM_029183370.1;Parent=rna-XM_029183370.1
NW_021683712.1	Gnomon	exon	142106	142342	.	+	.	ID=exon-XM_029183370.1-4;Dbxref=GeneID:114874246%2CGenbank:XM_029183370.1;Parent=rna-XM_029183370.1
NW_021683712.1	Gnomon	exon	142417	142596	.	+	.	ID=exon-XM_029183370.1-5;Dbxref=GeneID:114874246%2CGenbank:XM_029183370.1;Parent=rna-XM_029183370.1
NW_021683712.1	Gnomon	exon	141568	141740	.	+	.	ID=exon-XM_029183370.1-2;Dbxref=GeneID:114874246%2CGenbank:XM_029183370.1;Parent=rna-XM_029183370.1
NW_021683712.1	Gnomon	exon	141856	142021	.	+	.	ID=exon-XM_029183370.1-3;Dbxref=GeneID:114874246%2CGenbank:XM_029183370.1;Parent=rna-XM_029183370.1
NW_021683712.1	Gnomon	exon	141113	141398	.	+	.	ID=exon-XM_029183370.1-1;Dbxref=GeneID:114874246%2CGenbank:XM_029183370.1;Parent=rna-XM_029183370.1
NW_021683712.1	Gnomon	exon	38409	38539	.	-	.	ID=exon-XM_029183299.1-4;Dbxref=GeneID:114874206%2CGenbank:XM_029183299.1;Parent=rna-XM_029183299.1
NW_021683712.1	Gnomon	exon	38155	38303	.	-	.	ID=exon-XM_029183299.1-5;Dbxref=GeneID:114874206%2CGenbank:XM_029183299.1;Parent=rna-XM_029183299.1
NW_021683712.1	Gnomon	exon	37919	38074	.	-	.	ID=exon-XM_029183299.1-6;Dbxref=GeneID:114874206%2CGenbank:XM_029183299.1;Parent=rna-XM_029183299.1
NW_021683712.1	Gnomon	exon	37687	37843	.	-	.	ID=exon-XM_029183299.1-7;Dbxref=GeneID:114874206%2CGenbank:XM_029183299.1;Parent=rna-XM_029183299.1
NW_021683712.1	Gnomon	exon	37394	37605	.	-	.	ID=exon-XM_029183299.1-8;Dbxref=GeneID:114874206%2CGenbank:XM_029183299.1;Parent=rna-XM_029183299.1
NW_021683712.1	Gnomon	exon	37206	37325	.	-	.	ID=exon-XM_029183299.1-9;Dbxref=GeneID:114874206%2CGenbank:XM_029183299.1;Parent=rna-XM_029183299.1
NW_021683712.1	Gnomon	exon	39180	39764	.	-	.	ID=exon-XM_029183299.1-1;Dbxref=GeneID:114874206%2CGenbank:XM_029183299.1;Parent=rna-XM_029183299.1
NW_021683712.1	Gnomon	exon	38999	39091	.	-	.	ID=exon-XM_029183299.1-2;Dbxref=GeneID:114874206%2CGenbank:XM_029183299.1;Parent=rna-XM_029183299.1
NW_021683712.1	Gnomon	exon	38718	38809	.	-	.	ID=exon-XM_029183299.1-3;Dbxref=GeneID:114874206%2CGenbank:XM_029183299.1;Parent=rna-XM_029183299.1
NW_021683712.1	Gnomon	CDS	276310	276423	.	+	0	Name=XP_029039141.1;ID=cds-XP_029039141.1;Dbxref=GeneID:114874212%2CGenbank:XP_029039141.1;Parent=rna-XM_029183308.1
NW_021683712.1	Gnomon	CDS	276520	277826	.	+	0	Name=XP_029039141.1;ID=cds-XP_029039141.1;Dbxref=GeneID:114874212%2CGenbank:XP_029039141.1;Parent=rna-XM_029183308.1
NW_021683712.1	Gnomon	CDS	277907	278035	.	+	0	Name=XP_029039141.1;ID=cds-XP_029039141.1;Dbxref=GeneID:114874212%2CGenbank:XP_029039141.1;Parent=rna-XM_029183308.1
NW_021683712.1	Gnomon	CDS	278101	278547	.	+	0	Name=XP_029039141.1;ID=cds-XP_029039141.1;Dbxref=GeneID:114874212%2CGenbank:XP_029039141.1;Parent=rna-XM_029183308.1
NW_021683712.1	Gnomon	CDS	278606	279020	.	+	0	Name=XP_029039141.1;ID=cds-XP_029039141.1;Dbxref=GeneID:114874212%2CGenbank:XP_029039141.1;Parent=rna-XM_029183308.1
NW_021683712.1	Gnomon	CDS	279086	279208	.	+	0	Name=XP_029039141.1;ID=cds-XP_029039141.1;Dbxref=GeneID:114874212%2CGenbank:XP_029039141.1;Parent=rna-XM_029183308.1
NW_021683712.1	Gnomon	CDS	279286	279397	.	+	0	Name=XP_029039141.1;ID=cds-XP_029039141.1;Dbxref=GeneID:114874212%2CGenbank:XP_029039141.1;Parent=rna-XM_029183308.1
NW_021683712.1	Gnomon	CDS	279534	279574	.	+	0	Name=XP_029039141.1;ID=cds-XP_029039141.1;Dbxref=GeneID:114874212%2CGenbank:XP_029039141.1;Parent=rna-XM_029183308.1
NW_021683712.1	Gnomon	exon	247042	247430	.	+	.	ID=exon-XM_029183228.1-1;Dbxref=GeneID:114874179%2CGenbank:XM_029183228.1;Parent=rna-XM_029183228.1
NW_021683712.1	Gnomon	exon	247659	247806	.	+	.	ID=exon-XM_029183228.1-2;Dbxref=GeneID:114874179%2CGenbank:XM_029183228.1;Parent=rna-XM_029183228.1
NW_021683712.1	Gnomon	exon	247877	248057	.	+	.	ID=exon-XM_029183228.1-3;Dbxref=GeneID:114874179%2CGenbank:XM_029183228.1;Parent=rna-XM_029183228.1
NW_021683712.1	Gnomon	exon	248139	248460	.	+	.	ID=exon-XM_029183228.1-4;Dbxref=GeneID:114874179%2CGenbank:XM_029183228.1;Parent=rna-XM_029183228.1
NW_021683712.1	Gnomon	exon	248536	248694	.	+	.	ID=exon-XM_029183228.1-5;Dbxref=GeneID:114874179%2CGenbank:XM_029183228.1;Parent=rna-XM_029183228.1
NW_021683712.1	Gnomon	exon	248760	248848	.	+	.	ID=exon-XM_029183228.1-6;Dbxref=GeneID:114874179%2CGenbank:XM_029183228.1;Parent=rna-XM_029183228.1
NW_021683712.1	Gnomon	exon	248918	249082	.	+	.	ID=exon-XM_029183228.1-7;Dbxref=GeneID:114874179%2CGenbank:XM_029183228.1;Parent=rna-XM_029183228.1
NW_021683712.1	Gnomon	exon	249144	249263	.	+	.	ID=exon-XM_029183228.1-8;Dbxref=GeneID:114874179%2CGenbank:XM_029183228.1;Parent=rna-XM_029183228.1
NW_021683712.1	Gnomon	exon	249335	249718	.	+	.	ID=exon-XM_029183228.1-9;Dbxref=GeneID:114874179%2CGenbank:XM_029183228.1;Parent=rna-XM_029183228.1
NW_021683712.1	Gnomon	exon	264281	264299	.	+	.	ID=exon-XM_029183252.1-1;Dbxref=GeneID:114874188%2CGenbank:XM_029183252.1;Parent=rna-XM_029183252.1
NW_021683712.1	Gnomon	exon	265627	265962	.	+	.	ID=exon-XM_029183252.1-2;Dbxref=GeneID:114874188%2CGenbank:XM_029183252.1;Parent=rna-XM_029183252.1
NW_021683712.1	Gnomon	exon	267200	267456	.	+	.	ID=exon-XM_029183252.1-5;Dbxref=GeneID:114874188%2CGenbank:XM_029183252.1;Parent=rna-XM_029183252.1
NW_021683712.1	Gnomon	exon	267548	267683	.	+	.	ID=exon-XM_029183252.1-6;Dbxref=GeneID:114874188%2CGenbank:XM_029183252.1;Parent=rna-XM_029183252.1
NW_021683712.1	Gnomon	exon	266617	266755	.	+	.	ID=exon-XM_029183252.1-3;Dbxref=GeneID:114874188%2CGenbank:XM_029183252.1;Parent=rna-XM_029183252.1
NW_021683712.1	Gnomon	exon	266843	267084	.	+	.	ID=exon-XM_029183252.1-4;Dbxref=GeneID:114874188%2CGenbank:XM_029183252.1;Parent=rna-XM_029183252.1
NW_021683712.1	Gnomon	exon	268562	268693	.	+	.	ID=exon-XM_029183252.1-9;Dbxref=GeneID:114874188%2CGenbank:XM_029183252.1;Parent=rna-XM_029183252.1
NW_021683712.1	Gnomon	exon	267776	268078	.	+	.	ID=exon-XM_029183252.1-7;Dbxref=GeneID:114874188%2CGenbank:XM_029183252.1;Parent=rna-XM_029183252.1
NW_021683712.1	Gnomon	exon	268318	268469	.	+	.	ID=exon-XM_029183252.1-8;Dbxref=GeneID:114874188%2CGenbank:XM_029183252.1;Parent=rna-XM_029183252.1
NW_021683712.1	Gnomon	CDS	159311	159366	.	+	0	Name=XP_029039047.1;ID=cds-XP_029039047.1;Dbxref=GeneID:114874176%2CGenbank:XP_029039047.1;Parent=rna-XM_029183214.1
NW_021683712.1	Gnomon	CDS	159453	159710	.	+	0	Name=XP_029039047.1;ID=cds-XP_029039047.1;Dbxref=GeneID:114874176%2CGenbank:XP_029039047.1;Parent=rna-XM_029183214.1
NW_021683712.1	Gnomon	CDS	159800	159881	.	+	0	Name=XP_029039047.1;ID=cds-XP_029039047.1;Dbxref=GeneID:114874176%2CGenbank:XP_029039047.1;Parent=rna-XM_029183214.1
NW_021683712.1	Gnomon	mRNA	456190	526861	.	+	.	Name=XM_029183435.1;ID=rna-XM_029183435.1;Dbxref=GeneID:114874274%2CGenbank:XM_029183435.1;Parent=gene-LOC114874274
NW_021683712.1	Gnomon	exon	132190	132381	.	+	.	ID=exon-XM_029183369.1-1;Dbxref=GeneID:114874245%2CGenbank:XM_029183369.1;Parent=rna-XM_029183369.1
NW_021683712.1	Gnomon	exon	132501	132635	.	+	.	ID=exon-XM_029183369.1-2;Dbxref=GeneID:114874245%2CGenbank:XM_029183369.1;Parent=rna-XM_029183369.1
NW_021683712.1	Gnomon	exon	132708	132858	.	+	.	ID=exon-XM_029183369.1-3;Dbxref=GeneID:114874245%2CGenbank:XM_029183369.1;Parent=rna-XM_029183369.1
NW_021683712.1	Gnomon	exon	132921	133055	.	+	.	ID=exon-XM_029183369.1-4;Dbxref=GeneID:114874245%2CGenbank:XM_029183369.1;Parent=rna-XM_029183369.1
NW_021683712.1	Gnomon	exon	133119	133227	.	+	.	ID=exon-XM_029183369.1-5;Dbxref=GeneID:114874245%2CGenbank:XM_029183369.1;Parent=rna-XM_029183369.1
NW_021683712.1	Gnomon	exon	133309	133459	.	+	.	ID=exon-XM_029183369.1-6;Dbxref=GeneID:114874245%2CGenbank:XM_029183369.1;Parent=rna-XM_029183369.1
NW_021683712.1	Gnomon	exon	133560	133702	.	+	.	ID=exon-XM_029183369.1-7;Dbxref=GeneID:114874245%2CGenbank:XM_029183369.1;Parent=rna-XM_029183369.1
NW_021683712.1	Gnomon	exon	326766	328198	.	-	.	ID=exon-XM_029183303.1-10;Dbxref=GeneID:114874208%2CGenbank:XM_029183303.1;Parent=rna-XM_029183303.1
NW_021683712.1	Gnomon	exon	133772	133923	.	+	.	ID=exon-XM_029183369.1-8;Dbxref=GeneID:114874245%2CGenbank:XM_029183369.1;Parent=rna-XM_029183369.1
NW_021683712.1	Gnomon	exon	133987	134102	.	+	.	ID=exon-XM_029183369.1-9;Dbxref=GeneID:114874245%2CGenbank:XM_029183369.1;Parent=rna-XM_029183369.1
NW_021683712.1	Gnomon	mRNA	149282	158545	.	-	.	Name=XM_029183186.1;ID=rna-XM_029183186.1;Dbxref=GeneID:114874167%2CGenbank:XM_029183186.1;Parent=gene-LOC114874167
NW_021683712.1	Gnomon	exon	238807	238984	.	+	.	ID=exon-XM_029183232.1-10;Dbxref=GeneID:114874180%2CGenbank:XM_029183232.1;Parent=rna-XM_029183232.1
NW_021683712.1	Gnomon	exon	193351	193562	.	-	.	ID=exon-XM_029183179.1-3;Dbxref=GeneID:114874165%2CGenbank:XM_029183179.1;Parent=rna-XM_029183179.1
NW_021683712.1	Gnomon	exon	192487	193007	.	-	.	ID=exon-XM_029183179.1-4;Dbxref=GeneID:114874165%2CGenbank:XM_029183179.1;Parent=rna-XM_029183179.1
NW_021683712.1	Gnomon	exon	192119	192353	.	-	.	ID=exon-XM_029183179.1-5;Dbxref=GeneID:114874165%2CGenbank:XM_029183179.1;Parent=rna-XM_029183179.1
NW_021683712.1	Gnomon	exon	191887	192049	.	-	.	ID=exon-XM_029183179.1-6;Dbxref=GeneID:114874165%2CGenbank:XM_029183179.1;Parent=rna-XM_029183179.1
NW_021683712.1	Gnomon	exon	191587	191817	.	-	.	ID=exon-XM_029183179.1-7;Dbxref=GeneID:114874165%2CGenbank:XM_029183179.1;Parent=rna-XM_029183179.1
NW_021683712.1	Gnomon	exon	191178	191401	.	-	.	ID=exon-XM_029183179.1-8;Dbxref=GeneID:114874165%2CGenbank:XM_029183179.1;Parent=rna-XM_029183179.1
NW_021683712.1	Gnomon	exon	190901	191092	.	-	.	ID=exon-XM_029183179.1-9;Dbxref=GeneID:114874165%2CGenbank:XM_029183179.1;Parent=rna-XM_029183179.1
NW_021683712.1	Gnomon	exon	194319	195018	.	-	.	ID=exon-XM_029183179.1-1;Dbxref=GeneID:114874165%2CGenbank:XM_029183179.1;Parent=rna-XM_029183179.1
NW_021683712.1	Gnomon	exon	193877	194162	.	-	.	ID=exon-XM_029183179.1-2;Dbxref=GeneID:114874165%2CGenbank:XM_029183179.1;Parent=rna-XM_029183179.1
NW_021683712.1	Gnomon	CDS	167442	167971	.	+	0	Name=XP_029039044.1;ID=cds-XP_029039044.1;Dbxref=GeneID:114874175%2CGenbank:XP_029039044.1;Parent=rna-XM_029183211.1
NW_021683712.1	Gnomon	CDS	168044	168092	.	+	0	Name=XP_029039044.1;ID=cds-XP_029039044.1;Dbxref=GeneID:114874175%2CGenbank:XP_029039044.1;Parent=rna-XM_029183211.1
NW_021683712.1	Gnomon	mRNA	456190	526861	.	+	.	Name=XM_029183438.1;ID=rna-XM_029183438.1;Dbxref=GeneID:114874274%2CGenbank:XM_029183438.1;Parent=gene-LOC114874274
NW_021683712.1	Gnomon	mRNA	72346	73675	.	+	.	Name=XM_029183282.1;ID=rna-XM_029183282.1;Dbxref=GeneID:114874201%2CGenbank:XM_029183282.1;Parent=gene-LOC114874201
NW_021683712.1	Gnomon	exon	169341	171290	.	-	.	ID=exon-XM_029183204.1-4;Dbxref=GeneID:114874171%2CGenbank:XM_029183204.1;Parent=rna-XM_029183204.1
NW_021683712.1	Gnomon	exon	174300	174608	.	-	.	ID=exon-XM_029183204.1-2;Dbxref=GeneID:114874171%2CGenbank:XM_029183204.1;Parent=rna-XM_029183204.1
NW_021683712.1	Gnomon	exon	171375	171694	.	-	.	ID=exon-XM_029183204.1-3;Dbxref=GeneID:114874171%2CGenbank:XM_029183204.1;Parent=rna-XM_029183204.1
NW_021683712.1	Gnomon	exon	174700	174787	.	-	.	ID=exon-XM_029183204.1-1;Dbxref=GeneID:114874171%2CGenbank:XM_029183204.1;Parent=rna-XM_029183204.1
NW_021683712.1	Gnomon	mRNA	149281	158545	.	-	.	Name=XM_029183189.1;ID=rna-XM_029183189.1;Dbxref=GeneID:114874167%2CGenbank:XM_029183189.1;Parent=gene-LOC114874167
NW_021683712.1	Gnomon	exon	623986	624115	.	+	.	ID=exon-XM_029183418.1-3;Dbxref=GeneID:114874266%2CGenbank:XM_029183418.1;Parent=rna-XM_029183418.1
NW_021683712.1	Gnomon	exon	624506	624631	.	+	.	ID=exon-XM_029183418.1-4;Dbxref=GeneID:114874266%2CGenbank:XM_029183418.1;Parent=rna-XM_029183418.1
NW_021683712.1	Gnomon	exon	624716	624887	.	+	.	ID=exon-XM_029183418.1-5;Dbxref=GeneID:114874266%2CGenbank:XM_029183418.1;Parent=rna-XM_029183418.1
NW_021683712.1	Gnomon	exon	625572	625924	.	+	.	ID=exon-XM_029183418.1-6;Dbxref=GeneID:114874266%2CGenbank:XM_029183418.1;Parent=rna-XM_029183418.1
NW_021683712.1	Gnomon	exon	626563	626645	.	+	.	ID=exon-XM_029183418.1-7;Dbxref=GeneID:114874266%2CGenbank:XM_029183418.1;Parent=rna-XM_029183418.1
NW_021683712.1	Gnomon	exon	627046	628330	.	+	.	ID=exon-XM_029183418.1-8;Dbxref=GeneID:114874266%2CGenbank:XM_029183418.1;Parent=rna-XM_029183418.1
NW_021683712.1	Gnomon	exon	609023	609321	.	+	.	ID=exon-XM_029183418.1-1;Dbxref=GeneID:114874266%2CGenbank:XM_029183418.1;Parent=rna-XM_029183418.1
NW_021683712.1	Gnomon	exon	621640	621723	.	+	.	ID=exon-XM_029183418.1-2;Dbxref=GeneID:114874266%2CGenbank:XM_029183418.1;Parent=rna-XM_029183418.1
NW_021683712.1	tRNAscan-SE	gene	844131	844203	.	+	.	Name=Trnar-ucu;ID=gene-Trnar-ucu-3;Dbxref=GeneID:114874277
NW_021683712.1	Gnomon	CDS	167442	167971	.	+	0	Name=XP_029039045.1;ID=cds-XP_029039045.1;Dbxref=GeneID:114874175%2CGenbank:XP_029039045.1;Parent=rna-XM_029183212.1
NW_021683712.1	Gnomon	CDS	168044	168092	.	+	0	Name=XP_029039045.1;ID=cds-XP_029039045.1;Dbxref=GeneID:114874175%2CGenbank:XP_029039045.1;Parent=rna-XM_029183212.1
NW_021683712.1	Gnomon	exon	11526	11854	.	-	.	ID=exon-XR_003789065.1-6;Dbxref=GeneID:114874231%2CGenbank:XR_003789065.1;Parent=rna-XR_003789065.1
NW_021683712.1	Gnomon	exon	20753	20964	.	-	.	ID=exon-XR_003789065.1-4;Dbxref=GeneID:114874231%2CGenbank:XR_003789065.1;Parent=rna-XR_003789065.1
NW_021683712.1	Gnomon	exon	20576	20643	.	-	.	ID=exon-XR_003789065.1-5;Dbxref=GeneID:114874231%2CGenbank:XR_003789065.1;Parent=rna-XR_003789065.1
NW_021683712.1	Gnomon	exon	21613	22236	.	-	.	ID=exon-XR_003789065.1-2;Dbxref=GeneID:114874231%2CGenbank:XR_003789065.1;Parent=rna-XR_003789065.1
NW_021683712.1	Gnomon	exon	21035	21248	.	-	.	ID=exon-XR_003789065.1-3;Dbxref=GeneID:114874231%2CGenbank:XR_003789065.1;Parent=rna-XR_003789065.1
NW_021683712.1	Gnomon	exon	23450	23541	.	-	.	ID=exon-XR_003789065.1-1;Dbxref=GeneID:114874231%2CGenbank:XR_003789065.1;Parent=rna-XR_003789065.1
NW_021683712.1	RefSeq	cDNA_match	107598	108016	.	+	.	ID=b9b6dc68-6bc0-4f3b-a129-fed63960053f;Target=XM_029183383.1 1 419
NW_021683712.1	RefSeq	cDNA_match	108343	108729	.	+	.	ID=b9b6dc68-6bc0-4f3b-a129-fed63960053f;Target=XM_029183383.1 1 419
NW_021683712.1	RefSeq	cDNA_match	109011	109286	.	+	.	ID=b9b6dc68-6bc0-4f3b-a129-fed63960053f;Target=XM_029183383.1 1 419
NW_021683712.1	RefSeq	cDNA_match	109377	109671	.	+	.	ID=b9b6dc68-6bc0-4f3b-a129-fed63960053f;Target=XM_029183383.1 1 419
NW_021683712.1	RefSeq	cDNA_match	109762	109913	.	+	.	ID=b9b6dc68-6bc0-4f3b-a129-fed63960053f;Target=XM_029183383.1 1 419
NW_021683712.1	RefSeq	cDNA_match	109987	110536	.	+	.	ID=b9b6dc68-6bc0-4f3b-a129-fed63960053f;Target=XM_029183383.1 1 419
NW_021683712.1	RefSeq	cDNA_match	110617	111065	.	+	.	ID=b9b6dc68-6bc0-4f3b-a129-fed63960053f;Target=XM_029183383.1 1 419
NW_021683712.1	RefSeq	cDNA_match	111321	112694	.	+	.	ID=b9b6dc68-6bc0-4f3b-a129-fed63960053f;Target=XM_029183383.1 1 419
NW_021683712.1	Gnomon	mRNA	456190	526861	.	+	.	Name=XM_029183437.1;ID=rna-XM_029183437.1;Dbxref=GeneID:114874274%2CGenbank:XM_029183437.1;Parent=gene-LOC114874274
NW_021683712.1	Gnomon	mRNA	72238	73675	.	+	.	Name=XM_029183281.1;ID=rna-XM_029183281.1;Dbxref=GeneID:114874201%2CGenbank:XM_029183281.1;Parent=gene-LOC114874201
NW_021683712.1	Gnomon	mRNA	149282	158545	.	-	.	Name=XM_029183188.1;ID=rna-XM_029183188.1;Dbxref=GeneID:114874167%2CGenbank:XM_029183188.1;Parent=gene-LOC114874167
NW_021683712.1	Gnomon	transcript	73670	80788	.	+	.	Name=XR_003789056.1;ID=rna-XR_003789056.1;Dbxref=GeneID:114874202%2CGenbank:XR_003789056.1;Parent=gene-LOC114874202
NW_021683712.1	Gnomon	CDS	832782	832843	.	-	0	Name=XP_029039188.1;ID=cds-XP_029039188.1;Dbxref=GeneID:114874239%2CGenbank:XP_029039188.1;Parent=rna-XM_029183355.1
NW_021683712.1	Gnomon	CDS	832325	832671	.	-	0	Name=XP_029039188.1;ID=cds-XP_029039188.1;Dbxref=GeneID:114874239%2CGenbank:XP_029039188.1;Parent=rna-XM_029183355.1
NW_021683712.1	Gnomon	CDS	832033	832246	.	-	0	Name=XP_029039188.1;ID=cds-XP_029039188.1;Dbxref=GeneID:114874239%2CGenbank:XP_029039188.1;Parent=rna-XM_029183355.1
NW_021683712.1	Gnomon	CDS	831582	831955	.	-	0	Name=XP_029039188.1;ID=cds-XP_029039188.1;Dbxref=GeneID:114874239%2CGenbank:XP_029039188.1;Parent=rna-XM_029183355.1
NW_021683712.1	Gnomon	CDS	831298	831519	.	-	0	Name=XP_029039188.1;ID=cds-XP_029039188.1;Dbxref=GeneID:114874239%2CGenbank:XP_029039188.1;Parent=rna-XM_029183355.1
NW_021683712.1	Gnomon	CDS	831146	831220	.	-	0	Name=XP_029039188.1;ID=cds-XP_029039188.1;Dbxref=GeneID:114874239%2CGenbank:XP_029039188.1;Parent=rna-XM_029183355.1
NW_021683712.1	Gnomon	CDS	830110	830297	.	-	0	Name=XP_029039188.1;ID=cds-XP_029039188.1;Dbxref=GeneID:114874239%2CGenbank:XP_029039188.1;Parent=rna-XM_029183355.1
NW_021683712.1	Gnomon	exon	50164	50345	.	-	.	ID=exon-XM_029183275.1-4;Dbxref=GeneID:114874198%2CGenbank:XM_029183275.1;Parent=rna-XM_029183275.1
NW_021683712.1	Gnomon	exon	49907	50075	.	-	.	ID=exon-XM_029183275.1-5;Dbxref=GeneID:114874198%2CGenbank:XM_029183275.1;Parent=rna-XM_029183275.1
NW_021683712.1	Gnomon	exon	51152	51235	.	-	.	ID=exon-XM_029183275.1-2;Dbxref=GeneID:114874198%2CGenbank:XM_029183275.1;Parent=rna-XM_029183275.1
NW_021683712.1	Gnomon	exon	50420	50671	.	-	.	ID=exon-XM_029183275.1-3;Dbxref=GeneID:114874198%2CGenbank:XM_029183275.1;Parent=rna-XM_029183275.1
NW_021683712.1	Gnomon	exon	51487	51572	.	-	.	ID=exon-XM_029183275.1-1;Dbxref=GeneID:114874198%2CGenbank:XM_029183275.1;Parent=rna-XM_029183275.1
NW_021683712.1	Gnomon	exon	48971	49111	.	-	.	ID=exon-XM_029183275.1-8;Dbxref=GeneID:114874198%2CGenbank:XM_029183275.1;Parent=rna-XM_029183275.1
NW_021683712.1	Gnomon	exon	48585	48891	.	-	.	ID=exon-XM_029183275.1-9;Dbxref=GeneID:114874198%2CGenbank:XM_029183275.1;Parent=rna-XM_029183275.1
NW_021683712.1	Gnomon	exon	49402	49717	.	-	.	ID=exon-XM_029183275.1-6;Dbxref=GeneID:114874198%2CGenbank:XM_029183275.1;Parent=rna-XM_029183275.1
NW_021683712.1	Gnomon	exon	49190	49312	.	-	.	ID=exon-XM_029183275.1-7;Dbxref=GeneID:114874198%2CGenbank:XM_029183275.1;Parent=rna-XM_029183275.1
NW_021683712.1	Gnomon	exon	169341	171290	.	-	.	ID=exon-XM_029183205.1-3;Dbxref=GeneID:114874171%2CGenbank:XM_029183205.1;Parent=rna-XM_029183205.1
NW_021683712.1	Gnomon	exon	174700	174939	.	-	.	ID=exon-XM_029183205.1-1;Dbxref=GeneID:114874171%2CGenbank:XM_029183205.1;Parent=rna-XM_029183205.1
NW_021683712.1	Gnomon	exon	171375	171694	.	-	.	ID=exon-XM_029183205.1-2;Dbxref=GeneID:114874171%2CGenbank:XM_029183205.1;Parent=rna-XM_029183205.1
NW_021683712.1	Gnomon	mRNA	73670	75761	.	+	.	Name=XM_029183285.1;ID=rna-XM_029183285.1;Dbxref=GeneID:114874202%2CGenbank:XM_029183285.1;Parent=gene-LOC114874202
NW_021683712.1	Gnomon	CDS	168381	168435	.	+	0	Name=XP_029039041.1;ID=cds-XP_029039041.1;Dbxref=GeneID:114874174%2CGenbank:XP_029039041.1;Parent=rna-XM_029183208.1
NW_021683712.1	Gnomon	CDS	168546	169198	.	+	0	Name=XP_029039041.1;ID=cds-XP_029039041.1;Dbxref=GeneID:114874174%2CGenbank:XP_029039041.1;Parent=rna-XM_029183208.1
NW_021683712.1	Gnomon	CDS	167069	167071	.	+	0	Name=XP_029039043.1;ID=cds-XP_029039043.1;Dbxref=GeneID:114874175%2CGenbank:XP_029039043.1;Parent=rna-XM_029183210.1
NW_021683712.1	Gnomon	CDS	167406	167971	.	+	0	Name=XP_029039043.1;ID=cds-XP_029039043.1;Dbxref=GeneID:114874175%2CGenbank:XP_029039043.1;Parent=rna-XM_029183210.1
NW_021683712.1	Gnomon	CDS	168044	168092	.	+	0	Name=XP_029039043.1;ID=cds-XP_029039043.1;Dbxref=GeneID:114874175%2CGenbank:XP_029039043.1;Parent=rna-XM_029183210.1
NW_021683712.1	Gnomon	lnc_RNA	151617	152288	.	+	.	Name=XR_003789055.1;ID=rna-XR_003789055.1;Dbxref=GeneID:114874177%2CGenbank:XR_003789055.1;Parent=gene-LOC114874177
NW_021683712.1	Gnomon	exon	190901	191092	.	-	.	ID=exon-XM_029183180.1-9;Dbxref=GeneID:114874165%2CGenbank:XM_029183180.1;Parent=rna-XM_029183180.1
NW_021683712.1	Gnomon	exon	191587	191817	.	-	.	ID=exon-XM_029183180.1-7;Dbxref=GeneID:114874165%2CGenbank:XM_029183180.1;Parent=rna-XM_029183180.1
NW_021683712.1	Gnomon	exon	191178	191401	.	-	.	ID=exon-XM_029183180.1-8;Dbxref=GeneID:114874165%2CGenbank:XM_029183180.1;Parent=rna-XM_029183180.1
NW_021683712.1	Gnomon	exon	192119	192353	.	-	.	ID=exon-XM_029183180.1-5;Dbxref=GeneID:114874165%2CGenbank:XM_029183180.1;Parent=rna-XM_029183180.1
NW_021683712.1	Gnomon	exon	191887	192049	.	-	.	ID=exon-XM_029183180.1-6;Dbxref=GeneID:114874165%2CGenbank:XM_029183180.1;Parent=rna-XM_029183180.1
NW_021683712.1	Gnomon	exon	193351	193562	.	-	.	ID=exon-XM_029183180.1-3;Dbxref=GeneID:114874165%2CGenbank:XM_029183180.1;Parent=rna-XM_029183180.1
NW_021683712.1	Gnomon	exon	192487	193007	.	-	.	ID=exon-XM_029183180.1-4;Dbxref=GeneID:114874165%2CGenbank:XM_029183180.1;Parent=rna-XM_029183180.1
NW_021683712.1	Gnomon	exon	210790	210876	.	-	.	ID=exon-XM_029183180.1-1;Dbxref=GeneID:114874165%2CGenbank:XM_029183180.1;Parent=rna-XM_029183180.1
NW_021683712.1	Gnomon	exon	193877	194162	.	-	.	ID=exon-XM_029183180.1-2;Dbxref=GeneID:114874165%2CGenbank:XM_029183180.1;Parent=rna-XM_029183180.1
NW_021683712.1	Gnomon	CDS	832782	832843	.	-	0	Name=XP_029039189.1;ID=cds-XP_029039189.1;Dbxref=GeneID:114874239%2CGenbank:XP_029039189.1;Parent=rna-XM_029183356.1
NW_021683712.1	Gnomon	CDS	832343	832671	.	-	0	Name=XP_029039189.1;ID=cds-XP_029039189.1;Dbxref=GeneID:114874239%2CGenbank:XP_029039189.1;Parent=rna-XM_029183356.1
NW_021683712.1	Gnomon	CDS	832033	832246	.	-	0	Name=XP_029039189.1;ID=cds-XP_029039189.1;Dbxref=GeneID:114874239%2CGenbank:XP_029039189.1;Parent=rna-XM_029183356.1
NW_021683712.1	Gnomon	CDS	831582	831955	.	-	0	Name=XP_029039189.1;ID=cds-XP_029039189.1;Dbxref=GeneID:114874239%2CGenbank:XP_029039189.1;Parent=rna-XM_029183356.1
NW_021683712.1	Gnomon	CDS	831298	831519	.	-	0	Name=XP_029039189.1;ID=cds-XP_029039189.1;Dbxref=GeneID:114874239%2CGenbank:XP_029039189.1;Parent=rna-XM_029183356.1
NW_021683712.1	Gnomon	CDS	831146	831220	.	-	0	Name=XP_029039189.1;ID=cds-XP_029039189.1;Dbxref=GeneID:114874239%2CGenbank:XP_029039189.1;Parent=rna-XM_029183356.1
NW_021683712.1	Gnomon	CDS	830110	830297	.	-	0	Name=XP_029039189.1;ID=cds-XP_029039189.1;Dbxref=GeneID:114874239%2CGenbank:XP_029039189.1;Parent=rna-XM_029183356.1
NW_021683712.1	Gnomon	mRNA	72489	73675	.	+	.	Name=XM_029183283.1;ID=rna-XM_029183283.1;Dbxref=GeneID:114874201%2CGenbank:XM_029183283.1;Parent=gene-LOC114874201
NW_021683712.1	Gnomon	exon	300995	301099	.	-	.	ID=exon-XM_029183323.1-11;Dbxref=GeneID:114874223%2CGenbank:XM_029183323.1;Parent=rna-XM_029183323.1
NW_021683712.1	Gnomon	exon	300768	300914	.	-	.	ID=exon-XM_029183323.1-12;Dbxref=GeneID:114874223%2CGenbank:XM_029183323.1;Parent=rna-XM_029183323.1
NW_021683712.1	Gnomon	exon	301157	301260	.	-	.	ID=exon-XM_029183323.1-10;Dbxref=GeneID:114874223%2CGenbank:XM_029183323.1;Parent=rna-XM_029183323.1
NW_021683712.1	Gnomon	exon	299860	300062	.	-	.	ID=exon-XM_029183323.1-15;Dbxref=GeneID:114874223%2CGenbank:XM_029183323.1;Parent=rna-XM_029183323.1
NW_021683712.1	Gnomon	exon	300434	300706	.	-	.	ID=exon-XM_029183323.1-13;Dbxref=GeneID:114874223%2CGenbank:XM_029183323.1;Parent=rna-XM_029183323.1
NW_021683712.1	Gnomon	exon	300133	300369	.	-	.	ID=exon-XM_029183323.1-14;Dbxref=GeneID:114874223%2CGenbank:XM_029183323.1;Parent=rna-XM_029183323.1
NW_021683712.1	Gnomon	exon	20576	20643	.	-	.	ID=exon-XR_003789066.1-5;Dbxref=GeneID:114874231%2CGenbank:XR_003789066.1;Parent=rna-XR_003789066.1
NW_021683712.1	Gnomon	exon	15906	16165	.	-	.	ID=exon-XR_003789066.1-6;Dbxref=GeneID:114874231%2CGenbank:XR_003789066.1;Parent=rna-XR_003789066.1
NW_021683712.1	Gnomon	exon	11526	11854	.	-	.	ID=exon-XR_003789066.1-7;Dbxref=GeneID:114874231%2CGenbank:XR_003789066.1;Parent=rna-XR_003789066.1
NW_021683712.1	Gnomon	exon	23450	23541	.	-	.	ID=exon-XR_003789066.1-1;Dbxref=GeneID:114874231%2CGenbank:XR_003789066.1;Parent=rna-XR_003789066.1
NW_021683712.1	Gnomon	exon	21613	22236	.	-	.	ID=exon-XR_003789066.1-2;Dbxref=GeneID:114874231%2CGenbank:XR_003789066.1;Parent=rna-XR_003789066.1
NW_021683712.1	Gnomon	exon	21035	21248	.	-	.	ID=exon-XR_003789066.1-3;Dbxref=GeneID:114874231%2CGenbank:XR_003789066.1;Parent=rna-XR_003789066.1
NW_021683712.1	Gnomon	exon	20753	20964	.	-	.	ID=exon-XR_003789066.1-4;Dbxref=GeneID:114874231%2CGenbank:XR_003789066.1;Parent=rna-XR_003789066.1
NW_021683712.1	Gnomon	exon	655301	655573	.	-	.	ID=exon-XM_029183393.1-3;Dbxref=GeneID:114874263%2CGenbank:XM_029183393.1;Parent=rna-XM_029183393.1
NW_021683712.1	Gnomon	exon	654964	655237	.	-	.	ID=exon-XM_029183393.1-4;Dbxref=GeneID:114874263%2CGenbank:XM_029183393.1;Parent=rna-XM_029183393.1
NW_021683712.1	Gnomon	exon	658642	659061	.	-	.	ID=exon-XM_029183393.1-1;Dbxref=GeneID:114874263%2CGenbank:XM_029183393.1;Parent=rna-XM_029183393.1
NW_021683712.1	Gnomon	exon	657316	657459	.	-	.	ID=exon-XM_029183393.1-2;Dbxref=GeneID:114874263%2CGenbank:XM_029183393.1;Parent=rna-XM_029183393.1
NW_021683712.1	Gnomon	exon	653643	654147	.	-	.	ID=exon-XM_029183393.1-7;Dbxref=GeneID:114874263%2CGenbank:XM_029183393.1;Parent=rna-XM_029183393.1
NW_021683712.1	Gnomon	exon	654563	654871	.	-	.	ID=exon-XM_029183393.1-5;Dbxref=GeneID:114874263%2CGenbank:XM_029183393.1;Parent=rna-XM_029183393.1
NW_021683712.1	Gnomon	exon	654235	654436	.	-	.	ID=exon-XM_029183393.1-6;Dbxref=GeneID:114874263%2CGenbank:XM_029183393.1;Parent=rna-XM_029183393.1
NW_021683712.1	Gnomon	CDS	795021	795147	.	-	0	Name=XP_029039186.1;ID=cds-XP_029039186.1;Dbxref=GeneID:114874237%2CGenbank:XP_029039186.1;Parent=rna-XM_029183353.1
NW_021683712.1	Gnomon	CDS	792550	792865	.	-	0	Name=XP_029039186.1;ID=cds-XP_029039186.1;Dbxref=GeneID:114874237%2CGenbank:XP_029039186.1;Parent=rna-XM_029183353.1
NW_021683712.1	Gnomon	CDS	792307	792484	.	-	0	Name=XP_029039186.1;ID=cds-XP_029039186.1;Dbxref=GeneID:114874237%2CGenbank:XP_029039186.1;Parent=rna-XM_029183353.1
NW_021683712.1	Gnomon	CDS	792002	792242	.	-	0	Name=XP_029039186.1;ID=cds-XP_029039186.1;Dbxref=GeneID:114874237%2CGenbank:XP_029039186.1;Parent=rna-XM_029183353.1
NW_021683712.1	Gnomon	CDS	791660	791764	.	-	0	Name=XP_029039186.1;ID=cds-XP_029039186.1;Dbxref=GeneID:114874237%2CGenbank:XP_029039186.1;Parent=rna-XM_029183353.1
NW_021683712.1	Gnomon	CDS	791335	791588	.	-	0	Name=XP_029039186.1;ID=cds-XP_029039186.1;Dbxref=GeneID:114874237%2CGenbank:XP_029039186.1;Parent=rna-XM_029183353.1
NW_021683712.1	Gnomon	CDS	791090	791265	.	-	0	Name=XP_029039186.1;ID=cds-XP_029039186.1;Dbxref=GeneID:114874237%2CGenbank:XP_029039186.1;Parent=rna-XM_029183353.1
NW_021683712.1	Gnomon	CDS	790772	791006	.	-	0	Name=XP_029039186.1;ID=cds-XP_029039186.1;Dbxref=GeneID:114874237%2CGenbank:XP_029039186.1;Parent=rna-XM_029183353.1
NW_021683712.1	Gnomon	CDS	790531	790711	.	-	0	Name=XP_029039186.1;ID=cds-XP_029039186.1;Dbxref=GeneID:114874237%2CGenbank:XP_029039186.1;Parent=rna-XM_029183353.1
NW_021683712.1	Gnomon	CDS	790246	790468	.	-	0	Name=XP_029039186.1;ID=cds-XP_029039186.1;Dbxref=GeneID:114874237%2CGenbank:XP_029039186.1;Parent=rna-XM_029183353.1
NW_021683712.1	Gnomon	CDS	789887	790163	.	-	0	Name=XP_029039186.1;ID=cds-XP_029039186.1;Dbxref=GeneID:114874237%2CGenbank:XP_029039186.1;Parent=rna-XM_029183353.1
NW_021683712.1	Gnomon	mRNA	92471	97813	.	-	.	Name=XM_029183380.1;ID=rna-XM_029183380.1;Dbxref=GeneID:114874252%2CGenbank:XM_029183380.1;Parent=gene-LOC114874252
NW_021683712.1	Gnomon	mRNA	113147	120497	.	+	.	Name=XM_029183287.1;ID=rna-XM_029183287.1;Dbxref=GeneID:114874204%2CGenbank:XM_029183287.1;Parent=gene-LOC114874204
NW_021683712.1	Gnomon	exon	799377	799566	.	-	.	ID=exon-XM_029183346.1-9;Dbxref=GeneID:114874236%2CGenbank:XM_029183346.1;Parent=rna-XM_029183346.1
NW_021683712.1	Gnomon	exon	801831	801939	.	-	.	ID=exon-XM_029183346.1-5;Dbxref=GeneID:114874236%2CGenbank:XM_029183346.1;Parent=rna-XM_029183346.1
NW_021683712.1	Gnomon	exon	801454	801613	.	-	.	ID=exon-XM_029183346.1-6;Dbxref=GeneID:114874236%2CGenbank:XM_029183346.1;Parent=rna-XM_029183346.1
NW_021683712.1	Gnomon	exon	799831	801357	.	-	.	ID=exon-XM_029183346.1-7;Dbxref=GeneID:114874236%2CGenbank:XM_029183346.1;Parent=rna-XM_029183346.1
NW_021683712.1	Gnomon	exon	799643	799729	.	-	.	ID=exon-XM_029183346.1-8;Dbxref=GeneID:114874236%2CGenbank:XM_029183346.1;Parent=rna-XM_029183346.1
NW_021683712.1	Gnomon	exon	824918	826673	.	-	.	ID=exon-XM_029183346.1-1;Dbxref=GeneID:114874236%2CGenbank:XM_029183346.1;Parent=rna-XM_029183346.1
NW_021683712.1	Gnomon	exon	824391	824619	.	-	.	ID=exon-XM_029183346.1-2;Dbxref=GeneID:114874236%2CGenbank:XM_029183346.1;Parent=rna-XM_029183346.1
NW_021683712.1	Gnomon	exon	818123	818232	.	-	.	ID=exon-XM_029183346.1-3;Dbxref=GeneID:114874236%2CGenbank:XM_029183346.1;Parent=rna-XM_029183346.1
NW_021683712.1	Gnomon	exon	817845	817939	.	-	.	ID=exon-XM_029183346.1-4;Dbxref=GeneID:114874236%2CGenbank:XM_029183346.1;Parent=rna-XM_029183346.1
NW_021683712.1	Gnomon	lnc_RNA	284748	285398	.	+	.	Name=XR_003789059.1;ID=rna-XR_003789059.1;Dbxref=GeneID:114874222%2CGenbank:XR_003789059.1;Parent=gene-LOC114874222
NW_021683712.1	Gnomon	exon	45713	45900	.	+	.	ID=exon-XM_029183270.1-10;Dbxref=GeneID:114874197%2CGenbank:XM_029183270.1;Parent=rna-XM_029183270.1
NW_021683712.1	Gnomon	exon	45966	48316	.	+	.	ID=exon-XM_029183270.1-11;Dbxref=GeneID:114874197%2CGenbank:XM_029183270.1;Parent=rna-XM_029183270.1
NW_021683712.1	Gnomon	CDS	795021	795147	.	-	0	Name=XP_029039185.1;ID=cds-XP_029039185.1;Dbxref=GeneID:114874237%2CGenbank:XP_029039185.1;Parent=rna-XM_029183352.1
NW_021683712.1	Gnomon	CDS	792550	792865	.	-	0	Name=XP_029039185.1;ID=cds-XP_029039185.1;Dbxref=GeneID:114874237%2CGenbank:XP_029039185.1;Parent=rna-XM_029183352.1
NW_021683712.1	Gnomon	CDS	792307	792484	.	-	0	Name=XP_029039185.1;ID=cds-XP_029039185.1;Dbxref=GeneID:114874237%2CGenbank:XP_029039185.1;Parent=rna-XM_029183352.1
NW_021683712.1	Gnomon	CDS	791660	792242	.	-	0	Name=XP_029039185.1;ID=cds-XP_029039185.1;Dbxref=GeneID:114874237%2CGenbank:XP_029039185.1;Parent=rna-XM_029183352.1
NW_021683712.1	Gnomon	CDS	791347	791588	.	-	0	Name=XP_029039185.1;ID=cds-XP_029039185.1;Dbxref=GeneID:114874237%2CGenbank:XP_029039185.1;Parent=rna-XM_029183352.1
NW_021683712.1	Gnomon	CDS	791090	791265	.	-	0	Name=XP_029039185.1;ID=cds-XP_029039185.1;Dbxref=GeneID:114874237%2CGenbank:XP_029039185.1;Parent=rna-XM_029183352.1
NW_021683712.1	Gnomon	CDS	790772	791006	.	-	0	Name=XP_029039185.1;ID=cds-XP_029039185.1;Dbxref=GeneID:114874237%2CGenbank:XP_029039185.1;Parent=rna-XM_029183352.1
NW_021683712.1	Gnomon	CDS	790531	790711	.	-	0	Name=XP_029039185.1;ID=cds-XP_029039185.1;Dbxref=GeneID:114874237%2CGenbank:XP_029039185.1;Parent=rna-XM_029183352.1
NW_021683712.1	Gnomon	CDS	790246	790468	.	-	0	Name=XP_029039185.1;ID=cds-XP_029039185.1;Dbxref=GeneID:114874237%2CGenbank:XP_029039185.1;Parent=rna-XM_029183352.1
NW_021683712.1	Gnomon	CDS	789887	790163	.	-	0	Name=XP_029039185.1;ID=cds-XP_029039185.1;Dbxref=GeneID:114874237%2CGenbank:XP_029039185.1;Parent=rna-XM_029183352.1
NW_021683712.1	Gnomon	CDS	827155	828166	.	+	0	Name=XP_029039187.1;ID=cds-XP_029039187.1;Dbxref=GeneID:114874238%2CGenbank:XP_029039187.1;Parent=rna-XM_029183354.1
NW_021683712.1	Gnomon	CDS	828279	828874	.	+	0	Name=XP_029039187.1;ID=cds-XP_029039187.1;Dbxref=GeneID:114874238%2CGenbank:XP_029039187.1;Parent=rna-XM_029183354.1
NW_021683712.1	Gnomon	CDS	828937	829254	.	+	0	Name=XP_029039187.1;ID=cds-XP_029039187.1;Dbxref=GeneID:114874238%2CGenbank:XP_029039187.1;Parent=rna-XM_029183354.1
NW_021683712.1	Gnomon	CDS	829321	829395	.	+	0	Name=XP_029039187.1;ID=cds-XP_029039187.1;Dbxref=GeneID:114874238%2CGenbank:XP_029039187.1;Parent=rna-XM_029183354.1
NW_021683712.1	Gnomon	lnc_RNA	80810	81474	.	+	.	Name=XR_003789057.1;ID=rna-XR_003789057.1;Dbxref=GeneID:114874203%2CGenbank:XR_003789057.1;Parent=gene-LOC114874203
NW_021683712.1	Gnomon	exon	268771	269736	.	+	.	ID=exon-XM_029183251.1-11;Dbxref=GeneID:114874188%2CGenbank:XM_029183251.1;Parent=rna-XM_029183251.1
NW_021683712.1	Gnomon	exon	269966	274614	.	+	.	ID=exon-XM_029183251.1-12;Dbxref=GeneID:114874188%2CGenbank:XM_029183251.1;Parent=rna-XM_029183251.1
NW_021683712.1	Gnomon	exon	268562	268693	.	+	.	ID=exon-XM_029183251.1-10;Dbxref=GeneID:114874188%2CGenbank:XM_029183251.1;Parent=rna-XM_029183251.1
NW_021683712.1	Gnomon	exon	37687	37843	.	-	.	ID=exon-XM_029183298.1-7;Dbxref=GeneID:114874206%2CGenbank:XM_029183298.1;Parent=rna-XM_029183298.1
NW_021683712.1	Gnomon	exon	37394	37605	.	-	.	ID=exon-XM_029183298.1-8;Dbxref=GeneID:114874206%2CGenbank:XM_029183298.1;Parent=rna-XM_029183298.1
NW_021683712.1	Gnomon	exon	38155	38330	.	-	.	ID=exon-XM_029183298.1-5;Dbxref=GeneID:114874206%2CGenbank:XM_029183298.1;Parent=rna-XM_029183298.1
NW_021683712.1	Gnomon	exon	37919	38074	.	-	.	ID=exon-XM_029183298.1-6;Dbxref=GeneID:114874206%2CGenbank:XM_029183298.1;Parent=rna-XM_029183298.1
NW_021683712.1	Gnomon	exon	37206	37325	.	-	.	ID=exon-XM_029183298.1-9;Dbxref=GeneID:114874206%2CGenbank:XM_029183298.1;Parent=rna-XM_029183298.1
NW_021683712.1	Gnomon	exon	38718	38809	.	-	.	ID=exon-XM_029183298.1-3;Dbxref=GeneID:114874206%2CGenbank:XM_029183298.1;Parent=rna-XM_029183298.1
NW_021683712.1	Gnomon	exon	38409	38539	.	-	.	ID=exon-XM_029183298.1-4;Dbxref=GeneID:114874206%2CGenbank:XM_029183298.1;Parent=rna-XM_029183298.1
NW_021683712.1	Gnomon	exon	39180	39771	.	-	.	ID=exon-XM_029183298.1-1;Dbxref=GeneID:114874206%2CGenbank:XM_029183298.1;Parent=rna-XM_029183298.1
NW_021683712.1	Gnomon	exon	38999	39091	.	-	.	ID=exon-XM_029183298.1-2;Dbxref=GeneID:114874206%2CGenbank:XM_029183298.1;Parent=rna-XM_029183298.1
NW_021683712.1	Gnomon	mRNA	113147	120497	.	+	.	Name=XM_029183286.1;ID=rna-XM_029183286.1;Dbxref=GeneID:114874204%2CGenbank:XM_029183286.1;Parent=gene-LOC114874204
NW_021683712.1	Gnomon	lnc_RNA	80810	81474	.	+	.	Name=XR_003789058.1;ID=rna-XR_003789058.1;Dbxref=GeneID:114874203%2CGenbank:XR_003789058.1;Parent=gene-LOC114874203
NW_021683712.1	Gnomon	exon	302846	303409	.	-	.	ID=exon-XM_029183323.1-2;Dbxref=GeneID:114874223%2CGenbank:XM_029183323.1;Parent=rna-XM_029183323.1
NW_021683712.1	Gnomon	exon	302599	302769	.	-	.	ID=exon-XM_029183323.1-3;Dbxref=GeneID:114874223%2CGenbank:XM_029183323.1;Parent=rna-XM_029183323.1
NW_021683712.1	Gnomon	exon	302334	302532	.	-	.	ID=exon-XM_029183323.1-4;Dbxref=GeneID:114874223%2CGenbank:XM_029183323.1;Parent=rna-XM_029183323.1
NW_021683712.1	Gnomon	exon	302136	302274	.	-	.	ID=exon-XM_029183323.1-5;Dbxref=GeneID:114874223%2CGenbank:XM_029183323.1;Parent=rna-XM_029183323.1
NW_021683712.1	Gnomon	exon	301877	302076	.	-	.	ID=exon-XM_029183323.1-6;Dbxref=GeneID:114874223%2CGenbank:XM_029183323.1;Parent=rna-XM_029183323.1
NW_021683712.1	Gnomon	exon	301701	301805	.	-	.	ID=exon-XM_029183323.1-7;Dbxref=GeneID:114874223%2CGenbank:XM_029183323.1;Parent=rna-XM_029183323.1
NW_021683712.1	Gnomon	exon	301539	301624	.	-	.	ID=exon-XM_029183323.1-8;Dbxref=GeneID:114874223%2CGenbank:XM_029183323.1;Parent=rna-XM_029183323.1
NW_021683712.1	Gnomon	exon	301339	301469	.	-	.	ID=exon-XM_029183323.1-9;Dbxref=GeneID:114874223%2CGenbank:XM_029183323.1;Parent=rna-XM_029183323.1
NW_021683712.1	Gnomon	exon	303557	303780	.	-	.	ID=exon-XM_029183323.1-1;Dbxref=GeneID:114874223%2CGenbank:XM_029183323.1;Parent=rna-XM_029183323.1
NW_021683712.1	Gnomon	CDS	160792	161005	.	+	0	Name=XP_029039040.1;ID=cds-XP_029039040.1;Dbxref=GeneID:114874173%2CGenbank:XP_029039040.1;Parent=rna-XM_029183207.1
NW_021683712.1	Gnomon	CDS	161360	161562	.	+	0	Name=XP_029039040.1;ID=cds-XP_029039040.1;Dbxref=GeneID:114874173%2CGenbank:XP_029039040.1;Parent=rna-XM_029183207.1
NW_021683712.1	Gnomon	CDS	161647	161997	.	+	0	Name=XP_029039040.1;ID=cds-XP_029039040.1;Dbxref=GeneID:114874173%2CGenbank:XP_029039040.1;Parent=rna-XM_029183207.1
NW_021683712.1	Gnomon	exon	247659	247806	.	+	.	ID=exon-XM_029183221.1-3;Dbxref=GeneID:114874179%2CGenbank:XM_029183221.1;Parent=rna-XM_029183221.1
NW_021683712.1	Gnomon	exon	247877	248057	.	+	.	ID=exon-XM_029183221.1-4;Dbxref=GeneID:114874179%2CGenbank:XM_029183221.1;Parent=rna-XM_029183221.1
NW_021683712.1	Gnomon	exon	243696	244662	.	+	.	ID=exon-XM_029183221.1-1;Dbxref=GeneID:114874179%2CGenbank:XM_029183221.1;Parent=rna-XM_029183221.1
NW_021683712.1	Gnomon	exon	246597	246879	.	+	.	ID=exon-XM_029183221.1-2;Dbxref=GeneID:114874179%2CGenbank:XM_029183221.1;Parent=rna-XM_029183221.1
NW_021683712.1	Gnomon	exon	249144	249263	.	+	.	ID=exon-XM_029183221.1-9;Dbxref=GeneID:114874179%2CGenbank:XM_029183221.1;Parent=rna-XM_029183221.1
NW_021683712.1	Gnomon	exon	248760	248848	.	+	.	ID=exon-XM_029183221.1-7;Dbxref=GeneID:114874179%2CGenbank:XM_029183221.1;Parent=rna-XM_029183221.1
NW_021683712.1	Gnomon	exon	248918	249082	.	+	.	ID=exon-XM_029183221.1-8;Dbxref=GeneID:114874179%2CGenbank:XM_029183221.1;Parent=rna-XM_029183221.1
NW_021683712.1	Gnomon	exon	248139	248460	.	+	.	ID=exon-XM_029183221.1-5;Dbxref=GeneID:114874179%2CGenbank:XM_029183221.1;Parent=rna-XM_029183221.1
NW_021683712.1	Gnomon	exon	248536	248694	.	+	.	ID=exon-XM_029183221.1-6;Dbxref=GeneID:114874179%2CGenbank:XM_029183221.1;Parent=rna-XM_029183221.1
NW_021683712.1	Gnomon	mRNA	795652	826673	.	-	.	Name=XM_029183347.1;ID=rna-XM_029183347.1;Dbxref=GeneID:114874236%2CGenbank:XM_029183347.1;Parent=gene-LOC114874236
NW_021683712.1	Gnomon	CDS	215559	215877	.	-	0	Name=XP_029039077.1;ID=cds-XP_029039077.1;Dbxref=GeneID:114874186%2CGenbank:XP_029039077.1;Parent=rna-XM_029183244.1
NW_021683712.1	Gnomon	CDS	215431	215474	.	-	0	Name=XP_029039077.1;ID=cds-XP_029039077.1;Dbxref=GeneID:114874186%2CGenbank:XP_029039077.1;Parent=rna-XM_029183244.1
NW_021683712.1	Gnomon	exon	44621	44815	.	+	.	ID=exon-XM_029183268.1-6;Dbxref=GeneID:114874197%2CGenbank:XM_029183268.1;Parent=rna-XM_029183268.1
NW_021683712.1	Gnomon	exon	44901	45030	.	+	.	ID=exon-XM_029183268.1-7;Dbxref=GeneID:114874197%2CGenbank:XM_029183268.1;Parent=rna-XM_029183268.1
NW_021683712.1	Gnomon	exon	45095	45364	.	+	.	ID=exon-XM_029183268.1-8;Dbxref=GeneID:114874197%2CGenbank:XM_029183268.1;Parent=rna-XM_029183268.1
NW_021683712.1	Gnomon	exon	45465	45641	.	+	.	ID=exon-XM_029183268.1-9;Dbxref=GeneID:114874197%2CGenbank:XM_029183268.1;Parent=rna-XM_029183268.1
NW_021683712.1	Gnomon	exon	42465	43164	.	+	.	ID=exon-XM_029183268.1-2;Dbxref=GeneID:114874197%2CGenbank:XM_029183268.1;Parent=rna-XM_029183268.1
NW_021683712.1	Gnomon	exon	43871	43935	.	+	.	ID=exon-XM_029183268.1-3;Dbxref=GeneID:114874197%2CGenbank:XM_029183268.1;Parent=rna-XM_029183268.1
NW_021683712.1	Gnomon	exon	44048	44288	.	+	.	ID=exon-XM_029183268.1-4;Dbxref=GeneID:114874197%2CGenbank:XM_029183268.1;Parent=rna-XM_029183268.1
NW_021683712.1	Gnomon	exon	44378	44547	.	+	.	ID=exon-XM_029183268.1-5;Dbxref=GeneID:114874197%2CGenbank:XM_029183268.1;Parent=rna-XM_029183268.1
NW_021683712.1	Gnomon	exon	40762	41055	.	+	.	ID=exon-XM_029183268.1-1;Dbxref=GeneID:114874197%2CGenbank:XM_029183268.1;Parent=rna-XM_029183268.1
NW_021683712.1	Gnomon	mRNA	149283	155546	.	-	.	Name=XM_029183191.1;ID=rna-XM_029183191.1;Dbxref=GeneID:114874167%2CGenbank:XM_029183191.1;Parent=gene-LOC114874167
NW_021683712.1	Gnomon	mRNA	182453	188708	.	+	.	Name=XM_029183201.1;ID=rna-XM_029183201.1;Dbxref=GeneID:114874170%2CGenbank:XM_029183201.1;Parent=gene-LOC114874170
NW_021683712.1	Gnomon	exon	782992	783243	.	+	.	ID=exon-XM_029183404.1-10;Dbxref=GeneID:114874264%2CGenbank:XM_029183404.1;Parent=rna-XM_029183404.1
NW_021683712.1	Gnomon	exon	783530	783929	.	+	.	ID=exon-XM_029183404.1-11;Dbxref=GeneID:114874264%2CGenbank:XM_029183404.1;Parent=rna-XM_029183404.1
NW_021683712.1	Gnomon	exon	784006	784220	.	+	.	ID=exon-XM_029183404.1-12;Dbxref=GeneID:114874264%2CGenbank:XM_029183404.1;Parent=rna-XM_029183404.1
NW_021683712.1	Gnomon	exon	784339	785192	.	+	.	ID=exon-XM_029183404.1-13;Dbxref=GeneID:114874264%2CGenbank:XM_029183404.1;Parent=rna-XM_029183404.1
NW_021683712.1	Gnomon	CDS	7578	7657	.	-	0	Name=XP_029039170.1;ID=cds-XP_029039170.1;Dbxref=GeneID:114874231%2CGenbank:XP_029039170.1;Parent=rna-XM_029183337.1
NW_021683712.1	Gnomon	CDS	6572	6911	.	-	0	Name=XP_029039170.1;ID=cds-XP_029039170.1;Dbxref=GeneID:114874231%2CGenbank:XP_029039170.1;Parent=rna-XM_029183337.1
NW_021683712.1	Gnomon	mRNA	795652	826673	.	-	.	Name=XM_029183346.1;ID=rna-XM_029183346.1;Dbxref=GeneID:114874236%2CGenbank:XM_029183346.1;Parent=gene-LOC114874236
NW_021683712.1	Gnomon	mRNA	149282	155546	.	-	.	Name=XM_029183190.1;ID=rna-XM_029183190.1;Dbxref=GeneID:114874167%2CGenbank:XM_029183190.1;Parent=gene-LOC114874167
NW_021683712.1	Gnomon	CDS	215559	215877	.	-	0	Name=XP_029039078.1;ID=cds-XP_029039078.1;Dbxref=GeneID:114874186%2CGenbank:XP_029039078.1;Parent=rna-XM_029183245.1
NW_021683712.1	Gnomon	CDS	215431	215474	.	-	0	Name=XP_029039078.1;ID=cds-XP_029039078.1;Dbxref=GeneID:114874186%2CGenbank:XP_029039078.1;Parent=rna-XM_029183245.1
NW_021683712.1	Gnomon	exon	789662	790163	.	-	.	ID=exon-XM_029183350.1-10;Dbxref=GeneID:114874237%2CGenbank:XM_029183350.1;Parent=rna-XM_029183350.1
NW_021683712.1	Gnomon	mRNA	356768	398091	.	-	.	Name=XM_029183440.1;ID=rna-XM_029183440.1;Dbxref=GeneID:114874275%2CGenbank:XM_029183440.1;Parent=gene-LOC114874275
NW_021683712.1	Gnomon	CDS	7578	7657	.	-	0	Name=XP_029039171.1;ID=cds-XP_029039171.1;Dbxref=GeneID:114874231%2CGenbank:XP_029039171.1;Parent=rna-XM_029183338.1
NW_021683712.1	Gnomon	CDS	6572	6911	.	-	0	Name=XP_029039171.1;ID=cds-XP_029039171.1;Dbxref=GeneID:114874231%2CGenbank:XP_029039171.1;Parent=rna-XM_029183338.1
NW_021683712.1	Gnomon	mRNA	169341	177217	.	-	.	Name=XM_029183203.1;ID=rna-XM_029183203.1;Dbxref=GeneID:114874171%2CGenbank:XM_029183203.1;Parent=gene-LOC114874171
NW_021683712.1	Gnomon	exon	120050	120497	.	+	.	ID=exon-XM_029183292.1-9;Dbxref=GeneID:114874204%2CGenbank:XM_029183292.1;Parent=rna-XM_029183292.1
NW_021683712.1	Gnomon	exon	118900	119064	.	+	.	ID=exon-XM_029183292.1-7;Dbxref=GeneID:114874204%2CGenbank:XM_029183292.1;Parent=rna-XM_029183292.1
NW_021683712.1	Gnomon	exon	119153	119294	.	+	.	ID=exon-XM_029183292.1-8;Dbxref=GeneID:114874204%2CGenbank:XM_029183292.1;Parent=rna-XM_029183292.1
NW_021683712.1	Gnomon	exon	118569	118643	.	+	.	ID=exon-XM_029183292.1-5;Dbxref=GeneID:114874204%2CGenbank:XM_029183292.1;Parent=rna-XM_029183292.1
NW_021683712.1	Gnomon	exon	118717	118824	.	+	.	ID=exon-XM_029183292.1-6;Dbxref=GeneID:114874204%2CGenbank:XM_029183292.1;Parent=rna-XM_029183292.1
NW_021683712.1	Gnomon	exon	117891	117989	.	+	.	ID=exon-XM_029183292.1-3;Dbxref=GeneID:114874204%2CGenbank:XM_029183292.1;Parent=rna-XM_029183292.1
NW_021683712.1	Gnomon	exon	118368	118496	.	+	.	ID=exon-XM_029183292.1-4;Dbxref=GeneID:114874204%2CGenbank:XM_029183292.1;Parent=rna-XM_029183292.1
NW_021683712.1	Gnomon	exon	113147	113357	.	+	.	ID=exon-XM_029183292.1-1;Dbxref=GeneID:114874204%2CGenbank:XM_029183292.1;Parent=rna-XM_029183292.1
NW_021683712.1	Gnomon	exon	117627	117712	.	+	.	ID=exon-XM_029183292.1-2;Dbxref=GeneID:114874204%2CGenbank:XM_029183292.1;Parent=rna-XM_029183292.1
NW_021683712.1	Gnomon	mRNA	795652	826673	.	-	.	Name=XM_029183349.1;ID=rna-XM_029183349.1;Dbxref=GeneID:114874236%2CGenbank:XM_029183349.1;Parent=gene-LOC114874236
NW_021683712.1	Gnomon	mRNA	149282	154812	.	-	.	Name=XM_029183193.1;ID=rna-XM_029183193.1;Dbxref=GeneID:114874167%2CGenbank:XM_029183193.1;Parent=gene-LOC114874167
NW_021683712.1	Gnomon	exon	254343	254617	.	+	.	ID=exon-XM_029183227.1-12;Dbxref=GeneID:114874179%2CGenbank:XM_029183227.1;Parent=rna-XM_029183227.1
NW_021683712.1	Gnomon	exon	254880	255448	.	+	.	ID=exon-XM_029183227.1-13;Dbxref=GeneID:114874179%2CGenbank:XM_029183227.1;Parent=rna-XM_029183227.1
NW_021683712.1	Gnomon	exon	249335	249718	.	+	.	ID=exon-XM_029183227.1-10;Dbxref=GeneID:114874179%2CGenbank:XM_029183227.1;Parent=rna-XM_029183227.1
NW_021683712.1	Gnomon	exon	249792	254252	.	+	.	ID=exon-XM_029183227.1-11;Dbxref=GeneID:114874179%2CGenbank:XM_029183227.1;Parent=rna-XM_029183227.1
NW_021683712.1	Gnomon	exon	34834	34953	.	-	.	ID=exon-XM_029183344.1-1;Dbxref=GeneID:114874232%2CGenbank:XM_029183344.1;Parent=rna-XM_029183344.1
NW_021683712.1	Gnomon	exon	34687	34777	.	-	.	ID=exon-XM_029183344.1-2;Dbxref=GeneID:114874232%2CGenbank:XM_029183344.1;Parent=rna-XM_029183344.1
NW_021683712.1	Gnomon	exon	34288	34455	.	-	.	ID=exon-XM_029183344.1-3;Dbxref=GeneID:114874232%2CGenbank:XM_029183344.1;Parent=rna-XM_029183344.1
NW_021683712.1	Gnomon	exon	33983	34167	.	-	.	ID=exon-XM_029183344.1-4;Dbxref=GeneID:114874232%2CGenbank:XM_029183344.1;Parent=rna-XM_029183344.1
NW_021683712.1	Gnomon	exon	33730	33886	.	-	.	ID=exon-XM_029183344.1-5;Dbxref=GeneID:114874232%2CGenbank:XM_029183344.1;Parent=rna-XM_029183344.1
NW_021683712.1	Gnomon	exon	33464	33657	.	-	.	ID=exon-XM_029183344.1-6;Dbxref=GeneID:114874232%2CGenbank:XM_029183344.1;Parent=rna-XM_029183344.1
NW_021683712.1	Gnomon	exon	32484	32891	.	-	.	ID=exon-XM_029183344.1-7;Dbxref=GeneID:114874232%2CGenbank:XM_029183344.1;Parent=rna-XM_029183344.1
NW_021683712.1	Gnomon	exon	32224	32421	.	-	.	ID=exon-XM_029183344.1-8;Dbxref=GeneID:114874232%2CGenbank:XM_029183344.1;Parent=rna-XM_029183344.1
NW_021683712.1	Gnomon	exon	31790	32147	.	-	.	ID=exon-XM_029183344.1-9;Dbxref=GeneID:114874232%2CGenbank:XM_029183344.1;Parent=rna-XM_029183344.1
NW_021683712.1	Gnomon	CDS	217789	217790	.	+	0	Name=XP_029039074.1;ID=cds-XP_029039074.1;Dbxref=GeneID:114874184%2CGenbank:XP_029039074.1;Parent=rna-XM_029183241.1
NW_021683712.1	Gnomon	CDS	221798	222021	.	+	0	Name=XP_029039074.1;ID=cds-XP_029039074.1;Dbxref=GeneID:114874184%2CGenbank:XP_029039074.1;Parent=rna-XM_029183241.1
NW_021683712.1	Gnomon	CDS	222533	222612	.	+	0	Name=XP_029039074.1;ID=cds-XP_029039074.1;Dbxref=GeneID:114874184%2CGenbank:XP_029039074.1;Parent=rna-XM_029183241.1
NW_021683712.1	Gnomon	CDS	222695	222746	.	+	0	Name=XP_029039074.1;ID=cds-XP_029039074.1;Dbxref=GeneID:114874184%2CGenbank:XP_029039074.1;Parent=rna-XM_029183241.1
NW_021683712.1	Gnomon	CDS	223423	223436	.	+	0	Name=XP_029039074.1;ID=cds-XP_029039074.1;Dbxref=GeneID:114874184%2CGenbank:XP_029039074.1;Parent=rna-XM_029183241.1
NW_021683712.1	Gnomon	mRNA	149282	155546	.	-	.	Name=XM_029183192.1;ID=rna-XM_029183192.1;Dbxref=GeneID:114874167%2CGenbank:XM_029183192.1;Parent=gene-LOC114874167
NW_021683712.1	Gnomon	mRNA	184394	188708	.	+	.	Name=XM_029183202.1;ID=rna-XM_029183202.1;Dbxref=GeneID:114874170%2CGenbank:XM_029183202.1;Parent=gene-LOC114874170
NW_021683712.1	Gnomon	CDS	232687	232695	.	+	0	Name=XP_029039076.1;ID=cds-XP_029039076.1;Dbxref=GeneID:114874185%2CGenbank:XP_029039076.1;Parent=rna-XM_029183243.1
NW_021683712.1	Gnomon	CDS	232962	233102	.	+	0	Name=XP_029039076.1;ID=cds-XP_029039076.1;Dbxref=GeneID:114874185%2CGenbank:XP_029039076.1;Parent=rna-XM_029183243.1
NW_021683712.1	Gnomon	CDS	233274	233395	.	+	0	Name=XP_029039076.1;ID=cds-XP_029039076.1;Dbxref=GeneID:114874185%2CGenbank:XP_029039076.1;Parent=rna-XM_029183243.1
NW_021683712.1	Gnomon	CDS	233535	233682	.	+	0	Name=XP_029039076.1;ID=cds-XP_029039076.1;Dbxref=GeneID:114874185%2CGenbank:XP_029039076.1;Parent=rna-XM_029183243.1
NW_021683712.1	Gnomon	exon	215054	215474	.	-	.	ID=exon-XM_029183245.1-3;Dbxref=GeneID:114874186%2CGenbank:XM_029183245.1;Parent=rna-XM_029183245.1
NW_021683712.1	Gnomon	exon	216880	217313	.	-	.	ID=exon-XM_029183245.1-1;Dbxref=GeneID:114874186%2CGenbank:XM_029183245.1;Parent=rna-XM_029183245.1
NW_021683712.1	Gnomon	exon	215559	215881	.	-	.	ID=exon-XM_029183245.1-2;Dbxref=GeneID:114874186%2CGenbank:XM_029183245.1;Parent=rna-XM_029183245.1
NW_021683712.1	Gnomon	exon	282680	282878	.	-	.	ID=exon-XM_029183321.1-4;Dbxref=GeneID:114874221%2CGenbank:XM_029183321.1;Parent=rna-XM_029183321.1
NW_021683712.1	Gnomon	exon	282468	282608	.	-	.	ID=exon-XM_029183321.1-5;Dbxref=GeneID:114874221%2CGenbank:XM_029183321.1;Parent=rna-XM_029183321.1
NW_021683712.1	Gnomon	exon	283555	283731	.	-	.	ID=exon-XM_029183321.1-1;Dbxref=GeneID:114874221%2CGenbank:XM_029183321.1;Parent=rna-XM_029183321.1
NW_021683712.1	Gnomon	exon	283173	283379	.	-	.	ID=exon-XM_029183321.1-2;Dbxref=GeneID:114874221%2CGenbank:XM_029183321.1;Parent=rna-XM_029183321.1
NW_021683712.1	Gnomon	exon	282955	283101	.	-	.	ID=exon-XM_029183321.1-3;Dbxref=GeneID:114874221%2CGenbank:XM_029183321.1;Parent=rna-XM_029183321.1
NW_021683712.1	Gnomon	CDS	217789	217790	.	+	0	Name=XP_029039075.1;ID=cds-XP_029039075.1;Dbxref=GeneID:114874184%2CGenbank:XP_029039075.1;Parent=rna-XM_029183242.1
NW_021683712.1	Gnomon	CDS	221798	222021	.	+	0	Name=XP_029039075.1;ID=cds-XP_029039075.1;Dbxref=GeneID:114874184%2CGenbank:XP_029039075.1;Parent=rna-XM_029183242.1
NW_021683712.1	Gnomon	CDS	222533	222612	.	+	0	Name=XP_029039075.1;ID=cds-XP_029039075.1;Dbxref=GeneID:114874184%2CGenbank:XP_029039075.1;Parent=rna-XM_029183242.1
NW_021683712.1	Gnomon	CDS	222695	222746	.	+	0	Name=XP_029039075.1;ID=cds-XP_029039075.1;Dbxref=GeneID:114874184%2CGenbank:XP_029039075.1;Parent=rna-XM_029183242.1
NW_021683712.1	Gnomon	CDS	223423	223436	.	+	0	Name=XP_029039075.1;ID=cds-XP_029039075.1;Dbxref=GeneID:114874184%2CGenbank:XP_029039075.1;Parent=rna-XM_029183242.1
NW_021683712.1	Gnomon	mRNA	162443	166608	.	-	.	Name=XM_029183195.1;ID=rna-XM_029183195.1;Dbxref=GeneID:114874168%2CGenbank:XM_029183195.1;Parent=gene-LOC114874168
NW_021683712.1	Gnomon	mRNA	169341	174939	.	-	.	Name=XM_029183205.1;ID=rna-XM_029183205.1;Dbxref=GeneID:114874171%2CGenbank:XM_029183205.1;Parent=gene-LOC114874171
NW_021683712.1	Gnomon	exon	799643	799729	.	-	.	ID=exon-XM_029183345.1-8;Dbxref=GeneID:114874236%2CGenbank:XM_029183345.1;Parent=rna-XM_029183345.1
NW_021683712.1	Gnomon	exon	799377	799566	.	-	.	ID=exon-XM_029183345.1-9;Dbxref=GeneID:114874236%2CGenbank:XM_029183345.1;Parent=rna-XM_029183345.1
NW_021683712.1	Gnomon	exon	801454	801613	.	-	.	ID=exon-XM_029183345.1-6;Dbxref=GeneID:114874236%2CGenbank:XM_029183345.1;Parent=rna-XM_029183345.1
NW_021683712.1	Gnomon	exon	799831	801357	.	-	.	ID=exon-XM_029183345.1-7;Dbxref=GeneID:114874236%2CGenbank:XM_029183345.1;Parent=rna-XM_029183345.1
NW_021683712.1	Gnomon	exon	817845	817939	.	-	.	ID=exon-XM_029183345.1-4;Dbxref=GeneID:114874236%2CGenbank:XM_029183345.1;Parent=rna-XM_029183345.1
NW_021683712.1	Gnomon	exon	801831	801939	.	-	.	ID=exon-XM_029183345.1-5;Dbxref=GeneID:114874236%2CGenbank:XM_029183345.1;Parent=rna-XM_029183345.1
NW_021683712.1	Gnomon	exon	824391	824619	.	-	.	ID=exon-XM_029183345.1-2;Dbxref=GeneID:114874236%2CGenbank:XM_029183345.1;Parent=rna-XM_029183345.1
NW_021683712.1	Gnomon	exon	818123	818232	.	-	.	ID=exon-XM_029183345.1-3;Dbxref=GeneID:114874236%2CGenbank:XM_029183345.1;Parent=rna-XM_029183345.1
NW_021683712.1	Gnomon	exon	189970	190197	.	-	.	ID=exon-XM_029183179.1-12;Dbxref=GeneID:114874165%2CGenbank:XM_029183179.1;Parent=rna-XM_029183179.1
NW_021683712.1	Gnomon	exon	188176	189852	.	-	.	ID=exon-XM_029183179.1-13;Dbxref=GeneID:114874165%2CGenbank:XM_029183179.1;Parent=rna-XM_029183179.1
NW_021683712.1	Gnomon	exon	824966	826673	.	-	.	ID=exon-XM_029183345.1-1;Dbxref=GeneID:114874236%2CGenbank:XM_029183345.1;Parent=rna-XM_029183345.1
NW_021683712.1	Gnomon	exon	190635	190777	.	-	.	ID=exon-XM_029183179.1-10;Dbxref=GeneID:114874165%2CGenbank:XM_029183179.1;Parent=rna-XM_029183179.1
NW_021683712.1	Gnomon	exon	190279	190447	.	-	.	ID=exon-XM_029183179.1-11;Dbxref=GeneID:114874165%2CGenbank:XM_029183179.1;Parent=rna-XM_029183179.1
NW_021683712.1	Gnomon	exon	627046	628330	.	+	.	ID=exon-XM_029183419.1-8;Dbxref=GeneID:114874266%2CGenbank:XM_029183419.1;Parent=rna-XM_029183419.1
NW_021683712.1	Gnomon	exon	645457	645926	.	+	.	ID=exon-XM_029183391.1-12;Dbxref=GeneID:114874261%2CGenbank:XM_029183391.1;Parent=rna-XM_029183391.1
NW_021683712.1	Gnomon	exon	625572	625924	.	+	.	ID=exon-XM_029183419.1-6;Dbxref=GeneID:114874266%2CGenbank:XM_029183419.1;Parent=rna-XM_029183419.1
NW_021683712.1	Gnomon	exon	626563	626645	.	+	.	ID=exon-XM_029183419.1-7;Dbxref=GeneID:114874266%2CGenbank:XM_029183419.1;Parent=rna-XM_029183419.1
NW_021683712.1	Gnomon	exon	624506	624631	.	+	.	ID=exon-XM_029183419.1-4;Dbxref=GeneID:114874266%2CGenbank:XM_029183419.1;Parent=rna-XM_029183419.1
NW_021683712.1	Gnomon	exon	624716	624887	.	+	.	ID=exon-XM_029183419.1-5;Dbxref=GeneID:114874266%2CGenbank:XM_029183419.1;Parent=rna-XM_029183419.1
NW_021683712.1	Gnomon	exon	621640	621723	.	+	.	ID=exon-XM_029183419.1-2;Dbxref=GeneID:114874266%2CGenbank:XM_029183419.1;Parent=rna-XM_029183419.1
NW_021683712.1	Gnomon	exon	644811	644979	.	+	.	ID=exon-XM_029183391.1-10;Dbxref=GeneID:114874261%2CGenbank:XM_029183391.1;Parent=rna-XM_029183391.1
NW_021683712.1	Gnomon	exon	623986	624115	.	+	.	ID=exon-XM_029183419.1-3;Dbxref=GeneID:114874266%2CGenbank:XM_029183419.1;Parent=rna-XM_029183419.1
NW_021683712.1	Gnomon	exon	645048	645387	.	+	.	ID=exon-XM_029183391.1-11;Dbxref=GeneID:114874261%2CGenbank:XM_029183391.1;Parent=rna-XM_029183391.1
NW_021683712.1	Gnomon	exon	612435	612544	.	+	.	ID=exon-XM_029183419.1-1;Dbxref=GeneID:114874266%2CGenbank:XM_029183419.1;Parent=rna-XM_029183419.1
NW_021683712.1	Gnomon	CDS	658642	658664	.	-	0	Name=XP_029039228.1;ID=cds-XP_029039228.1;Dbxref=GeneID:114874263%2CGenbank:XP_029039228.1;Parent=rna-XM_029183395.1
NW_021683712.1	Gnomon	CDS	657316	657459	.	-	0	Name=XP_029039228.1;ID=cds-XP_029039228.1;Dbxref=GeneID:114874263%2CGenbank:XP_029039228.1;Parent=rna-XM_029183395.1
NW_021683712.1	Gnomon	CDS	655301	655573	.	-	0	Name=XP_029039228.1;ID=cds-XP_029039228.1;Dbxref=GeneID:114874263%2CGenbank:XP_029039228.1;Parent=rna-XM_029183395.1
NW_021683712.1	Gnomon	CDS	654973	655237	.	-	0	Name=XP_029039228.1;ID=cds-XP_029039228.1;Dbxref=GeneID:114874263%2CGenbank:XP_029039228.1;Parent=rna-XM_029183395.1
NW_021683712.1	Gnomon	CDS	654563	654871	.	-	0	Name=XP_029039228.1;ID=cds-XP_029039228.1;Dbxref=GeneID:114874263%2CGenbank:XP_029039228.1;Parent=rna-XM_029183395.1
NW_021683712.1	Gnomon	CDS	654235	654436	.	-	0	Name=XP_029039228.1;ID=cds-XP_029039228.1;Dbxref=GeneID:114874263%2CGenbank:XP_029039228.1;Parent=rna-XM_029183395.1
NW_021683712.1	Gnomon	CDS	653879	654147	.	-	0	Name=XP_029039228.1;ID=cds-XP_029039228.1;Dbxref=GeneID:114874263%2CGenbank:XP_029039228.1;Parent=rna-XM_029183395.1
NW_021683712.1	Gnomon	CDS	217789	217790	.	+	0	Name=XP_029039072.1;ID=cds-XP_029039072.1;Dbxref=GeneID:114874184%2CGenbank:XP_029039072.1;Parent=rna-XM_029183239.1
NW_021683712.1	Gnomon	CDS	221798	222021	.	+	0	Name=XP_029039072.1;ID=cds-XP_029039072.1;Dbxref=GeneID:114874184%2CGenbank:XP_029039072.1;Parent=rna-XM_029183239.1
NW_021683712.1	Gnomon	CDS	222533	222612	.	+	0	Name=XP_029039072.1;ID=cds-XP_029039072.1;Dbxref=GeneID:114874184%2CGenbank:XP_029039072.1;Parent=rna-XM_029183239.1
NW_021683712.1	Gnomon	CDS	222695	222746	.	+	0	Name=XP_029039072.1;ID=cds-XP_029039072.1;Dbxref=GeneID:114874184%2CGenbank:XP_029039072.1;Parent=rna-XM_029183239.1
NW_021683712.1	Gnomon	CDS	229608	229792	.	+	0	Name=XP_029039072.1;ID=cds-XP_029039072.1;Dbxref=GeneID:114874184%2CGenbank:XP_029039072.1;Parent=rna-XM_029183239.1
NW_021683712.1	Gnomon	exon	215559	215881	.	-	.	ID=exon-XM_029183244.1-2;Dbxref=GeneID:114874186%2CGenbank:XM_029183244.1;Parent=rna-XM_029183244.1
NW_021683712.1	Gnomon	exon	215054	215474	.	-	.	ID=exon-XM_029183244.1-3;Dbxref=GeneID:114874186%2CGenbank:XM_029183244.1;Parent=rna-XM_029183244.1
NW_021683712.1	Gnomon	exon	216274	216472	.	-	.	ID=exon-XM_029183244.1-1;Dbxref=GeneID:114874186%2CGenbank:XM_029183244.1;Parent=rna-XM_029183244.1
NW_021683712.1	Gnomon	mRNA	162443	166608	.	-	.	Name=XM_029183194.1;ID=rna-XM_029183194.1;Dbxref=GeneID:114874168%2CGenbank:XM_029183194.1;Parent=gene-LOC114874168
NW_021683712.1	Gnomon	mRNA	169341	174787	.	-	.	Name=XM_029183204.1;ID=rna-XM_029183204.1;Dbxref=GeneID:114874171%2CGenbank:XM_029183204.1;Parent=gene-LOC114874171
NW_021683712.1	Gnomon	exon	622847	622954	.	+	.	ID=exon-XM_029183420.1-1;Dbxref=GeneID:114874266%2CGenbank:XM_029183420.1;Parent=rna-XM_029183420.1
NW_021683712.1	Gnomon	exon	623986	624115	.	+	.	ID=exon-XM_029183420.1-2;Dbxref=GeneID:114874266%2CGenbank:XM_029183420.1;Parent=rna-XM_029183420.1
NW_021683712.1	Gnomon	exon	624506	624631	.	+	.	ID=exon-XM_029183420.1-3;Dbxref=GeneID:114874266%2CGenbank:XM_029183420.1;Parent=rna-XM_029183420.1
NW_021683712.1	Gnomon	exon	624716	624887	.	+	.	ID=exon-XM_029183420.1-4;Dbxref=GeneID:114874266%2CGenbank:XM_029183420.1;Parent=rna-XM_029183420.1
NW_021683712.1	Gnomon	exon	625572	625924	.	+	.	ID=exon-XM_029183420.1-5;Dbxref=GeneID:114874266%2CGenbank:XM_029183420.1;Parent=rna-XM_029183420.1
NW_021683712.1	Gnomon	exon	626563	626645	.	+	.	ID=exon-XM_029183420.1-6;Dbxref=GeneID:114874266%2CGenbank:XM_029183420.1;Parent=rna-XM_029183420.1
NW_021683712.1	Gnomon	exon	627046	628330	.	+	.	ID=exon-XM_029183420.1-7;Dbxref=GeneID:114874266%2CGenbank:XM_029183420.1;Parent=rna-XM_029183420.1
NW_021683712.1	Gnomon	exon	152260	152679	.	-	.	ID=exon-XM_029183193.1-5;Dbxref=GeneID:114874167%2CGenbank:XM_029183193.1;Parent=rna-XM_029183193.1
NW_021683712.1	Gnomon	exon	149282	151660	.	-	.	ID=exon-XM_029183193.1-6;Dbxref=GeneID:114874167%2CGenbank:XM_029183193.1;Parent=rna-XM_029183193.1
NW_021683712.1	Gnomon	exon	153110	153457	.	-	.	ID=exon-XM_029183193.1-3;Dbxref=GeneID:114874167%2CGenbank:XM_029183193.1;Parent=rna-XM_029183193.1
NW_021683712.1	Gnomon	exon	152748	153030	.	-	.	ID=exon-XM_029183193.1-4;Dbxref=GeneID:114874167%2CGenbank:XM_029183193.1;Parent=rna-XM_029183193.1
NW_021683712.1	Gnomon	exon	154736	154812	.	-	.	ID=exon-XM_029183193.1-1;Dbxref=GeneID:114874167%2CGenbank:XM_029183193.1;Parent=rna-XM_029183193.1
NW_021683712.1	Gnomon	exon	153849	154652	.	-	.	ID=exon-XM_029183193.1-2;Dbxref=GeneID:114874167%2CGenbank:XM_029183193.1;Parent=rna-XM_029183193.1
NW_021683712.1	Gnomon	CDS	217789	217790	.	+	0	Name=XP_029039073.1;ID=cds-XP_029039073.1;Dbxref=GeneID:114874184%2CGenbank:XP_029039073.1;Parent=rna-XM_029183240.1
NW_021683712.1	Gnomon	CDS	221798	222021	.	+	0	Name=XP_029039073.1;ID=cds-XP_029039073.1;Dbxref=GeneID:114874184%2CGenbank:XP_029039073.1;Parent=rna-XM_029183240.1
NW_021683712.1	Gnomon	CDS	222533	222612	.	+	0	Name=XP_029039073.1;ID=cds-XP_029039073.1;Dbxref=GeneID:114874184%2CGenbank:XP_029039073.1;Parent=rna-XM_029183240.1
NW_021683712.1	Gnomon	CDS	222695	222746	.	+	0	Name=XP_029039073.1;ID=cds-XP_029039073.1;Dbxref=GeneID:114874184%2CGenbank:XP_029039073.1;Parent=rna-XM_029183240.1
NW_021683712.1	Gnomon	CDS	225871	225905	.	+	0	Name=XP_029039073.1;ID=cds-XP_029039073.1;Dbxref=GeneID:114874184%2CGenbank:XP_029039073.1;Parent=rna-XM_029183240.1
NW_021683712.1	Gnomon	CDS	658642	658664	.	-	0	Name=XP_029039229.1;ID=cds-XP_029039229.1;Dbxref=GeneID:114874263%2CGenbank:XP_029039229.1;Parent=rna-XM_029183396.1
NW_021683712.1	Gnomon	CDS	657316	657459	.	-	0	Name=XP_029039229.1;ID=cds-XP_029039229.1;Dbxref=GeneID:114874263%2CGenbank:XP_029039229.1;Parent=rna-XM_029183396.1
NW_021683712.1	Gnomon	CDS	655301	655573	.	-	0	Name=XP_029039229.1;ID=cds-XP_029039229.1;Dbxref=GeneID:114874263%2CGenbank:XP_029039229.1;Parent=rna-XM_029183396.1
NW_021683712.1	Gnomon	CDS	654964	655237	.	-	0	Name=XP_029039229.1;ID=cds-XP_029039229.1;Dbxref=GeneID:114874263%2CGenbank:XP_029039229.1;Parent=rna-XM_029183396.1
NW_021683712.1	Gnomon	CDS	654563	654871	.	-	0	Name=XP_029039229.1;ID=cds-XP_029039229.1;Dbxref=GeneID:114874263%2CGenbank:XP_029039229.1;Parent=rna-XM_029183396.1
NW_021683712.1	Gnomon	CDS	654235	654436	.	-	0	Name=XP_029039229.1;ID=cds-XP_029039229.1;Dbxref=GeneID:114874263%2CGenbank:XP_029039229.1;Parent=rna-XM_029183396.1
NW_021683712.1	Gnomon	CDS	653879	654123	.	-	0	Name=XP_029039229.1;ID=cds-XP_029039229.1;Dbxref=GeneID:114874263%2CGenbank:XP_029039229.1;Parent=rna-XM_029183396.1
NW_021683712.1	Gnomon	mRNA	35422	40151	.	-	.	Name=XM_029183301.1;ID=rna-XM_029183301.1;Dbxref=GeneID:114874206%2CGenbank:XM_029183301.1;Parent=gene-LOC114874206
NW_021683712.1	Gnomon	mRNA	160336	162658	.	+	.	Name=XM_029183207.1;ID=rna-XM_029183207.1;Dbxref=GeneID:114874173%2CGenbank:XM_029183207.1;Parent=gene-LOC114874173
NW_021683712.1	Gnomon	exon	45966	48316	.	+	.	ID=exon-XM_029183268.1-11;Dbxref=GeneID:114874197%2CGenbank:XM_029183268.1;Parent=rna-XM_029183268.1
NW_021683712.1	Gnomon	exon	45713	45900	.	+	.	ID=exon-XM_029183268.1-10;Dbxref=GeneID:114874197%2CGenbank:XM_029183268.1;Parent=rna-XM_029183268.1
NW_021683712.1	Gnomon	mRNA	113147	120497	.	+	.	Name=XM_029183291.1;ID=rna-XM_029183291.1;Dbxref=GeneID:114874204%2CGenbank:XM_029183291.1;Parent=gene-LOC114874204
NW_021683712.1	Gnomon	mRNA	162443	165979	.	-	.	Name=XM_029183198.1;ID=rna-XM_029183198.1;Dbxref=GeneID:114874168%2CGenbank:XM_029183198.1;Parent=gene-LOC114874168
NW_021683712.1	Gnomon	CDS	658642	658664	.	-	0	Name=XP_029039226.1;ID=cds-XP_029039226.1;Dbxref=GeneID:114874263%2CGenbank:XP_029039226.1;Parent=rna-XM_029183393.1
NW_021683712.1	Gnomon	CDS	657316	657459	.	-	0	Name=XP_029039226.1;ID=cds-XP_029039226.1;Dbxref=GeneID:114874263%2CGenbank:XP_029039226.1;Parent=rna-XM_029183393.1
NW_021683712.1	Gnomon	CDS	655301	655573	.	-	0	Name=XP_029039226.1;ID=cds-XP_029039226.1;Dbxref=GeneID:114874263%2CGenbank:XP_029039226.1;Parent=rna-XM_029183393.1
NW_021683712.1	Gnomon	CDS	654964	655237	.	-	0	Name=XP_029039226.1;ID=cds-XP_029039226.1;Dbxref=GeneID:114874263%2CGenbank:XP_029039226.1;Parent=rna-XM_029183393.1
NW_021683712.1	Gnomon	CDS	654563	654871	.	-	0	Name=XP_029039226.1;ID=cds-XP_029039226.1;Dbxref=GeneID:114874263%2CGenbank:XP_029039226.1;Parent=rna-XM_029183393.1
NW_021683712.1	Gnomon	CDS	654235	654436	.	-	0	Name=XP_029039226.1;ID=cds-XP_029039226.1;Dbxref=GeneID:114874263%2CGenbank:XP_029039226.1;Parent=rna-XM_029183393.1
NW_021683712.1	Gnomon	CDS	653879	654147	.	-	0	Name=XP_029039226.1;ID=cds-XP_029039226.1;Dbxref=GeneID:114874263%2CGenbank:XP_029039226.1;Parent=rna-XM_029183393.1
NW_021683712.1	Gnomon	mRNA	168276	169644	.	+	.	Name=XM_029183208.1;ID=rna-XM_029183208.1;Dbxref=GeneID:114874174%2CGenbank:XM_029183208.1;Parent=gene-LOC114874174
NW_021683712.1	Gnomon	CDS	261360	261572	.	+	0	Name=XP_029039070.1;ID=cds-XP_029039070.1;Dbxref=GeneID:114874183%2CGenbank:XP_029039070.1;Parent=rna-XM_029183237.1
NW_021683712.1	Gnomon	CDS	261921	262020	.	+	0	Name=XP_029039070.1;ID=cds-XP_029039070.1;Dbxref=GeneID:114874183%2CGenbank:XP_029039070.1;Parent=rna-XM_029183237.1
NW_021683712.1	Gnomon	CDS	262082	262297	.	+	0	Name=XP_029039070.1;ID=cds-XP_029039070.1;Dbxref=GeneID:114874183%2CGenbank:XP_029039070.1;Parent=rna-XM_029183237.1
NW_021683712.1	Gnomon	CDS	262381	262460	.	+	0	Name=XP_029039070.1;ID=cds-XP_029039070.1;Dbxref=GeneID:114874183%2CGenbank:XP_029039070.1;Parent=rna-XM_029183237.1
NW_021683712.1	Gnomon	CDS	262526	262762	.	+	0	Name=XP_029039070.1;ID=cds-XP_029039070.1;Dbxref=GeneID:114874183%2CGenbank:XP_029039070.1;Parent=rna-XM_029183237.1
NW_021683712.1	Gnomon	mRNA	116711	120497	.	+	.	Name=XM_029183290.1;ID=rna-XM_029183290.1;Dbxref=GeneID:114874204%2CGenbank:XM_029183290.1;Parent=gene-LOC114874204
NW_021683712.1	Gnomon	mRNA	35422	39758	.	-	.	Name=XM_029183300.1;ID=rna-XM_029183300.1;Dbxref=GeneID:114874206%2CGenbank:XM_029183300.1;Parent=gene-LOC114874206
NW_021683712.1	Gnomon	mRNA	162443	166608	.	-	.	Name=XM_029183196.1;ID=rna-XM_029183196.1;Dbxref=GeneID:114874168%2CGenbank:XM_029183196.1;Parent=gene-LOC114874168
NW_021683712.1	Gnomon	mRNA	203644	206382	.	-	.	Name=XM_029183206.1;ID=rna-XM_029183206.1;Dbxref=GeneID:114874172%2CGenbank:XM_029183206.1;Parent=gene-LOC114874172
NW_021683712.1	Gnomon	exon	81122	81176	.	+	.	ID=exon-XR_003789058.1-2;Dbxref=GeneID:114874203%2CGenbank:XR_003789058.1;Parent=rna-XR_003789058.1
NW_021683712.1	Gnomon	exon	81384	81474	.	+	.	ID=exon-XR_003789058.1-3;Dbxref=GeneID:114874203%2CGenbank:XR_003789058.1;Parent=rna-XR_003789058.1
NW_021683712.1	Gnomon	exon	80810	81059	.	+	.	ID=exon-XR_003789058.1-1;Dbxref=GeneID:114874203%2CGenbank:XR_003789058.1;Parent=rna-XR_003789058.1
NW_021683712.1	Gnomon	exon	136658	137038	.	+	.	ID=exon-XM_029183368.1-3;Dbxref=GeneID:114874244%2CGenbank:XM_029183368.1;Parent=rna-XM_029183368.1
NW_021683712.1	Gnomon	exon	137105	137277	.	+	.	ID=exon-XM_029183368.1-4;Dbxref=GeneID:114874244%2CGenbank:XM_029183368.1;Parent=rna-XM_029183368.1
NW_021683712.1	Gnomon	exon	134749	136071	.	+	.	ID=exon-XM_029183368.1-1;Dbxref=GeneID:114874244%2CGenbank:XM_029183368.1;Parent=rna-XM_029183368.1
NW_021683712.1	Gnomon	exon	136271	136581	.	+	.	ID=exon-XM_029183368.1-2;Dbxref=GeneID:114874244%2CGenbank:XM_029183368.1;Parent=rna-XM_029183368.1
NW_021683712.1	Gnomon	exon	138135	138325	.	+	.	ID=exon-XM_029183368.1-7;Dbxref=GeneID:114874244%2CGenbank:XM_029183368.1;Parent=rna-XM_029183368.1
NW_021683712.1	Gnomon	exon	138402	138525	.	+	.	ID=exon-XM_029183368.1-8;Dbxref=GeneID:114874244%2CGenbank:XM_029183368.1;Parent=rna-XM_029183368.1
NW_021683712.1	Gnomon	exon	137350	137550	.	+	.	ID=exon-XM_029183368.1-5;Dbxref=GeneID:114874244%2CGenbank:XM_029183368.1;Parent=rna-XM_029183368.1
NW_021683712.1	Gnomon	exon	137664	138009	.	+	.	ID=exon-XM_029183368.1-6;Dbxref=GeneID:114874244%2CGenbank:XM_029183368.1;Parent=rna-XM_029183368.1
NW_021683712.1	Gnomon	exon	643321	643486	.	+	.	ID=exon-XM_029183392.1-6;Dbxref=GeneID:114874261%2CGenbank:XM_029183392.1;Parent=rna-XM_029183392.1
NW_021683712.1	Gnomon	exon	643917	644111	.	+	.	ID=exon-XM_029183392.1-7;Dbxref=GeneID:114874261%2CGenbank:XM_029183392.1;Parent=rna-XM_029183392.1
NW_021683712.1	Gnomon	exon	644184	644345	.	+	.	ID=exon-XM_029183392.1-8;Dbxref=GeneID:114874261%2CGenbank:XM_029183392.1;Parent=rna-XM_029183392.1
NW_021683712.1	Gnomon	exon	644411	644504	.	+	.	ID=exon-XM_029183392.1-9;Dbxref=GeneID:114874261%2CGenbank:XM_029183392.1;Parent=rna-XM_029183392.1
NW_021683712.1	Gnomon	exon	631385	631480	.	+	.	ID=exon-XM_029183392.1-2;Dbxref=GeneID:114874261%2CGenbank:XM_029183392.1;Parent=rna-XM_029183392.1
NW_021683712.1	Gnomon	exon	642578	642634	.	+	.	ID=exon-XM_029183392.1-3;Dbxref=GeneID:114874261%2CGenbank:XM_029183392.1;Parent=rna-XM_029183392.1
NW_021683712.1	Gnomon	exon	642821	642989	.	+	.	ID=exon-XM_029183392.1-4;Dbxref=GeneID:114874261%2CGenbank:XM_029183392.1;Parent=rna-XM_029183392.1
NW_021683712.1	Gnomon	exon	643056	643227	.	+	.	ID=exon-XM_029183392.1-5;Dbxref=GeneID:114874261%2CGenbank:XM_029183392.1;Parent=rna-XM_029183392.1
NW_021683712.1	Gnomon	exon	629717	629805	.	+	.	ID=exon-XM_029183392.1-1;Dbxref=GeneID:114874261%2CGenbank:XM_029183392.1;Parent=rna-XM_029183392.1
NW_021683712.1	Gnomon	mRNA	162443	166608	.	-	.	Name=XM_029183197.1;ID=rna-XM_029183197.1;Dbxref=GeneID:114874168%2CGenbank:XM_029183197.1;Parent=gene-LOC114874168
NW_021683712.1	Gnomon	exon	165997	166608	.	-	.	ID=exon-XM_029183194.1-1;Dbxref=GeneID:114874168%2CGenbank:XM_029183194.1;Parent=rna-XM_029183194.1
NW_021683712.1	Gnomon	exon	113147	113357	.	+	.	ID=exon-XM_029183291.1-1;Dbxref=GeneID:114874204%2CGenbank:XM_029183291.1;Parent=rna-XM_029183291.1
NW_021683712.1	Gnomon	exon	117627	117712	.	+	.	ID=exon-XM_029183291.1-2;Dbxref=GeneID:114874204%2CGenbank:XM_029183291.1;Parent=rna-XM_029183291.1
NW_021683712.1	Gnomon	exon	117891	117989	.	+	.	ID=exon-XM_029183291.1-3;Dbxref=GeneID:114874204%2CGenbank:XM_029183291.1;Parent=rna-XM_029183291.1
NW_021683712.1	Gnomon	exon	118368	118496	.	+	.	ID=exon-XM_029183291.1-4;Dbxref=GeneID:114874204%2CGenbank:XM_029183291.1;Parent=rna-XM_029183291.1
NW_021683712.1	Gnomon	exon	163974	164144	.	-	.	ID=exon-XM_029183194.1-6;Dbxref=GeneID:114874168%2CGenbank:XM_029183194.1;Parent=rna-XM_029183194.1
NW_021683712.1	Gnomon	exon	118569	118643	.	+	.	ID=exon-XM_029183291.1-5;Dbxref=GeneID:114874204%2CGenbank:XM_029183291.1;Parent=rna-XM_029183291.1
NW_021683712.1	Gnomon	exon	162960	163904	.	-	.	ID=exon-XM_029183194.1-7;Dbxref=GeneID:114874168%2CGenbank:XM_029183194.1;Parent=rna-XM_029183194.1
NW_021683712.1	Gnomon	exon	118717	118824	.	+	.	ID=exon-XM_029183291.1-6;Dbxref=GeneID:114874204%2CGenbank:XM_029183291.1;Parent=rna-XM_029183291.1
NW_021683712.1	Gnomon	exon	162443	162901	.	-	.	ID=exon-XM_029183194.1-8;Dbxref=GeneID:114874168%2CGenbank:XM_029183194.1;Parent=rna-XM_029183194.1
NW_021683712.1	Gnomon	exon	118900	119064	.	+	.	ID=exon-XM_029183291.1-7;Dbxref=GeneID:114874204%2CGenbank:XM_029183291.1;Parent=rna-XM_029183291.1
NW_021683712.1	Gnomon	exon	119153	119294	.	+	.	ID=exon-XM_029183291.1-8;Dbxref=GeneID:114874204%2CGenbank:XM_029183291.1;Parent=rna-XM_029183291.1
NW_021683712.1	Gnomon	exon	165364	165572	.	-	.	ID=exon-XM_029183194.1-2;Dbxref=GeneID:114874168%2CGenbank:XM_029183194.1;Parent=rna-XM_029183194.1
NW_021683712.1	Gnomon	exon	119476	119548	.	+	.	ID=exon-XM_029183291.1-9;Dbxref=GeneID:114874204%2CGenbank:XM_029183291.1;Parent=rna-XM_029183291.1
NW_021683712.1	Gnomon	exon	164771	165281	.	-	.	ID=exon-XM_029183194.1-3;Dbxref=GeneID:114874168%2CGenbank:XM_029183194.1;Parent=rna-XM_029183194.1
NW_021683712.1	Gnomon	exon	164509	164688	.	-	.	ID=exon-XM_029183194.1-4;Dbxref=GeneID:114874168%2CGenbank:XM_029183194.1;Parent=rna-XM_029183194.1
NW_021683712.1	Gnomon	exon	164215	164433	.	-	.	ID=exon-XM_029183194.1-5;Dbxref=GeneID:114874168%2CGenbank:XM_029183194.1;Parent=rna-XM_029183194.1
NW_021683712.1	Gnomon	exon	45966	48316	.	+	.	ID=exon-XM_029183271.1-11;Dbxref=GeneID:114874197%2CGenbank:XM_029183271.1;Parent=rna-XM_029183271.1
NW_021683712.1	Gnomon	exon	45713	45900	.	+	.	ID=exon-XM_029183271.1-10;Dbxref=GeneID:114874197%2CGenbank:XM_029183271.1;Parent=rna-XM_029183271.1
NW_021683712.1	Gnomon	CDS	642593	642634	.	+	0	Name=XP_029039224.1;ID=cds-XP_029039224.1;Dbxref=GeneID:114874261%2CGenbank:XP_029039224.1;Parent=rna-XM_029183391.1
NW_021683712.1	Gnomon	CDS	642821	642989	.	+	0	Name=XP_029039224.1;ID=cds-XP_029039224.1;Dbxref=GeneID:114874261%2CGenbank:XP_029039224.1;Parent=rna-XM_029183391.1
NW_021683712.1	Gnomon	CDS	643056	643227	.	+	0	Name=XP_029039224.1;ID=cds-XP_029039224.1;Dbxref=GeneID:114874261%2CGenbank:XP_029039224.1;Parent=rna-XM_029183391.1
NW_021683712.1	Gnomon	CDS	643321	643486	.	+	0	Name=XP_029039224.1;ID=cds-XP_029039224.1;Dbxref=GeneID:114874261%2CGenbank:XP_029039224.1;Parent=rna-XM_029183391.1
NW_021683712.1	Gnomon	CDS	643917	644111	.	+	0	Name=XP_029039224.1;ID=cds-XP_029039224.1;Dbxref=GeneID:114874261%2CGenbank:XP_029039224.1;Parent=rna-XM_029183391.1
NW_021683712.1	Gnomon	CDS	644184	644345	.	+	0	Name=XP_029039224.1;ID=cds-XP_029039224.1;Dbxref=GeneID:114874261%2CGenbank:XP_029039224.1;Parent=rna-XM_029183391.1
NW_021683712.1	Gnomon	CDS	644411	644504	.	+	0	Name=XP_029039224.1;ID=cds-XP_029039224.1;Dbxref=GeneID:114874261%2CGenbank:XP_029039224.1;Parent=rna-XM_029183391.1
NW_021683712.1	Gnomon	CDS	644589	644748	.	+	0	Name=XP_029039224.1;ID=cds-XP_029039224.1;Dbxref=GeneID:114874261%2CGenbank:XP_029039224.1;Parent=rna-XM_029183391.1
NW_021683712.1	Gnomon	CDS	644811	644979	.	+	0	Name=XP_029039224.1;ID=cds-XP_029039224.1;Dbxref=GeneID:114874261%2CGenbank:XP_029039224.1;Parent=rna-XM_029183391.1
NW_021683712.1	Gnomon	CDS	645048	645387	.	+	0	Name=XP_029039224.1;ID=cds-XP_029039224.1;Dbxref=GeneID:114874261%2CGenbank:XP_029039224.1;Parent=rna-XM_029183391.1
NW_021683712.1	Gnomon	CDS	645457	645530	.	+	0	Name=XP_029039224.1;ID=cds-XP_029039224.1;Dbxref=GeneID:114874261%2CGenbank:XP_029039224.1;Parent=rna-XM_029183391.1
NW_021683712.1	Gnomon	mRNA	215054	217313	.	-	.	Name=XM_029183245.1;ID=rna-XM_029183245.1;Dbxref=GeneID:114874186%2CGenbank:XM_029183245.1;Parent=gene-LOC114874186
NW_021683712.1	Gnomon	exon	232586	232695	.	+	.	ID=exon-XM_029183243.1-1;Dbxref=GeneID:114874185%2CGenbank:XM_029183243.1;Parent=rna-XM_029183243.1
NW_021683712.1	Gnomon	exon	232962	233102	.	+	.	ID=exon-XM_029183243.1-2;Dbxref=GeneID:114874185%2CGenbank:XM_029183243.1;Parent=rna-XM_029183243.1
NW_021683712.1	Gnomon	exon	233274	233395	.	+	.	ID=exon-XM_029183243.1-3;Dbxref=GeneID:114874185%2CGenbank:XM_029183243.1;Parent=rna-XM_029183243.1
NW_021683712.1	Gnomon	exon	233535	233743	.	+	.	ID=exon-XM_029183243.1-4;Dbxref=GeneID:114874185%2CGenbank:XM_029183243.1;Parent=rna-XM_029183243.1
NW_021683712.1	Gnomon	exon	612741	612758	.	+	.	ID=exon-XM_029183422.1-1;Dbxref=GeneID:114874266%2CGenbank:XM_029183422.1;Parent=rna-XM_029183422.1
NW_021683712.1	Gnomon	exon	621640	621723	.	+	.	ID=exon-XM_029183422.1-2;Dbxref=GeneID:114874266%2CGenbank:XM_029183422.1;Parent=rna-XM_029183422.1
NW_021683712.1	Gnomon	exon	623986	624115	.	+	.	ID=exon-XM_029183422.1-3;Dbxref=GeneID:114874266%2CGenbank:XM_029183422.1;Parent=rna-XM_029183422.1
NW_021683712.1	Gnomon	exon	624506	624631	.	+	.	ID=exon-XM_029183422.1-4;Dbxref=GeneID:114874266%2CGenbank:XM_029183422.1;Parent=rna-XM_029183422.1
NW_021683712.1	Gnomon	exon	624716	624887	.	+	.	ID=exon-XM_029183422.1-5;Dbxref=GeneID:114874266%2CGenbank:XM_029183422.1;Parent=rna-XM_029183422.1
NW_021683712.1	Gnomon	exon	625572	625924	.	+	.	ID=exon-XM_029183422.1-6;Dbxref=GeneID:114874266%2CGenbank:XM_029183422.1;Parent=rna-XM_029183422.1
NW_021683712.1	Gnomon	exon	626563	626645	.	+	.	ID=exon-XM_029183422.1-7;Dbxref=GeneID:114874266%2CGenbank:XM_029183422.1;Parent=rna-XM_029183422.1
NW_021683712.1	Gnomon	exon	627046	628330	.	+	.	ID=exon-XM_029183422.1-8;Dbxref=GeneID:114874266%2CGenbank:XM_029183422.1;Parent=rna-XM_029183422.1
NW_021683712.1	Gnomon	exon	641876	642392	.	+	.	ID=exon-XM_029183391.1-1;Dbxref=GeneID:114874261%2CGenbank:XM_029183391.1;Parent=rna-XM_029183391.1
NW_021683712.1	Gnomon	exon	642578	642634	.	+	.	ID=exon-XM_029183391.1-2;Dbxref=GeneID:114874261%2CGenbank:XM_029183391.1;Parent=rna-XM_029183391.1
NW_021683712.1	Gnomon	exon	644589	644748	.	+	.	ID=exon-XM_029183391.1-9;Dbxref=GeneID:114874261%2CGenbank:XM_029183391.1;Parent=rna-XM_029183391.1
NW_021683712.1	Gnomon	exon	644184	644345	.	+	.	ID=exon-XM_029183391.1-7;Dbxref=GeneID:114874261%2CGenbank:XM_029183391.1;Parent=rna-XM_029183391.1
NW_021683712.1	Gnomon	exon	644411	644504	.	+	.	ID=exon-XM_029183391.1-8;Dbxref=GeneID:114874261%2CGenbank:XM_029183391.1;Parent=rna-XM_029183391.1
NW_021683712.1	Gnomon	exon	643321	643486	.	+	.	ID=exon-XM_029183391.1-5;Dbxref=GeneID:114874261%2CGenbank:XM_029183391.1;Parent=rna-XM_029183391.1
NW_021683712.1	Gnomon	exon	643917	644111	.	+	.	ID=exon-XM_029183391.1-6;Dbxref=GeneID:114874261%2CGenbank:XM_029183391.1;Parent=rna-XM_029183391.1
NW_021683712.1	Gnomon	exon	642821	642989	.	+	.	ID=exon-XM_029183391.1-3;Dbxref=GeneID:114874261%2CGenbank:XM_029183391.1;Parent=rna-XM_029183391.1
NW_021683712.1	Gnomon	exon	643056	643227	.	+	.	ID=exon-XM_029183391.1-4;Dbxref=GeneID:114874261%2CGenbank:XM_029183391.1;Parent=rna-XM_029183391.1
NW_021683712.1	Gnomon	CDS	642593	642634	.	+	0	Name=XP_029039225.1;ID=cds-XP_029039225.1;Dbxref=GeneID:114874261%2CGenbank:XP_029039225.1;Parent=rna-XM_029183392.1
NW_021683712.1	Gnomon	CDS	642821	642989	.	+	0	Name=XP_029039225.1;ID=cds-XP_029039225.1;Dbxref=GeneID:114874261%2CGenbank:XP_029039225.1;Parent=rna-XM_029183392.1
NW_021683712.1	Gnomon	CDS	643056	643227	.	+	0	Name=XP_029039225.1;ID=cds-XP_029039225.1;Dbxref=GeneID:114874261%2CGenbank:XP_029039225.1;Parent=rna-XM_029183392.1
NW_021683712.1	Gnomon	CDS	643321	643486	.	+	0	Name=XP_029039225.1;ID=cds-XP_029039225.1;Dbxref=GeneID:114874261%2CGenbank:XP_029039225.1;Parent=rna-XM_029183392.1
NW_021683712.1	Gnomon	CDS	643917	644111	.	+	0	Name=XP_029039225.1;ID=cds-XP_029039225.1;Dbxref=GeneID:114874261%2CGenbank:XP_029039225.1;Parent=rna-XM_029183392.1
NW_021683712.1	Gnomon	CDS	644184	644345	.	+	0	Name=XP_029039225.1;ID=cds-XP_029039225.1;Dbxref=GeneID:114874261%2CGenbank:XP_029039225.1;Parent=rna-XM_029183392.1
NW_021683712.1	Gnomon	CDS	644411	644504	.	+	0	Name=XP_029039225.1;ID=cds-XP_029039225.1;Dbxref=GeneID:114874261%2CGenbank:XP_029039225.1;Parent=rna-XM_029183392.1
NW_021683712.1	Gnomon	CDS	644589	644748	.	+	0	Name=XP_029039225.1;ID=cds-XP_029039225.1;Dbxref=GeneID:114874261%2CGenbank:XP_029039225.1;Parent=rna-XM_029183392.1
NW_021683712.1	Gnomon	CDS	644811	644979	.	+	0	Name=XP_029039225.1;ID=cds-XP_029039225.1;Dbxref=GeneID:114874261%2CGenbank:XP_029039225.1;Parent=rna-XM_029183392.1
NW_021683712.1	Gnomon	CDS	645048	645387	.	+	0	Name=XP_029039225.1;ID=cds-XP_029039225.1;Dbxref=GeneID:114874261%2CGenbank:XP_029039225.1;Parent=rna-XM_029183392.1
NW_021683712.1	Gnomon	CDS	645457	645530	.	+	0	Name=XP_029039225.1;ID=cds-XP_029039225.1;Dbxref=GeneID:114874261%2CGenbank:XP_029039225.1;Parent=rna-XM_029183392.1
NW_021683712.1	Gnomon	mRNA	215054	216472	.	-	.	Name=XM_029183244.1;ID=rna-XM_029183244.1;Dbxref=GeneID:114874186%2CGenbank:XM_029183244.1;Parent=gene-LOC114874186
NW_021683712.1	Gnomon	exon	190279	190447	.	-	.	ID=exon-XM_029183174.1-11;Dbxref=GeneID:114874165%2CGenbank:XM_029183174.1;Parent=rna-XM_029183174.1
NW_021683712.1	Gnomon	exon	189970	190197	.	-	.	ID=exon-XM_029183174.1-12;Dbxref=GeneID:114874165%2CGenbank:XM_029183174.1;Parent=rna-XM_029183174.1
NW_021683712.1	Gnomon	exon	188176	189852	.	-	.	ID=exon-XM_029183174.1-13;Dbxref=GeneID:114874165%2CGenbank:XM_029183174.1;Parent=rna-XM_029183174.1
NW_021683712.1	Gnomon	exon	190635	190777	.	-	.	ID=exon-XM_029183174.1-10;Dbxref=GeneID:114874165%2CGenbank:XM_029183174.1;Parent=rna-XM_029183174.1
NW_021683712.1	Gnomon	exon	248536	248694	.	+	.	ID=exon-XM_029183220.1-6;Dbxref=GeneID:114874179%2CGenbank:XM_029183220.1;Parent=rna-XM_029183220.1
NW_021683712.1	Gnomon	exon	248760	248848	.	+	.	ID=exon-XM_029183220.1-7;Dbxref=GeneID:114874179%2CGenbank:XM_029183220.1;Parent=rna-XM_029183220.1
NW_021683712.1	Gnomon	exon	248918	249082	.	+	.	ID=exon-XM_029183220.1-8;Dbxref=GeneID:114874179%2CGenbank:XM_029183220.1;Parent=rna-XM_029183220.1
NW_021683712.1	Gnomon	exon	249144	249263	.	+	.	ID=exon-XM_029183220.1-9;Dbxref=GeneID:114874179%2CGenbank:XM_029183220.1;Parent=rna-XM_029183220.1
NW_021683712.1	Gnomon	exon	243696	244662	.	+	.	ID=exon-XM_029183220.1-1;Dbxref=GeneID:114874179%2CGenbank:XM_029183220.1;Parent=rna-XM_029183220.1
NW_021683712.1	Gnomon	exon	246597	246879	.	+	.	ID=exon-XM_029183220.1-2;Dbxref=GeneID:114874179%2CGenbank:XM_029183220.1;Parent=rna-XM_029183220.1
NW_021683712.1	Gnomon	exon	247659	247806	.	+	.	ID=exon-XM_029183220.1-3;Dbxref=GeneID:114874179%2CGenbank:XM_029183220.1;Parent=rna-XM_029183220.1
NW_021683712.1	Gnomon	exon	247877	248057	.	+	.	ID=exon-XM_029183220.1-4;Dbxref=GeneID:114874179%2CGenbank:XM_029183220.1;Parent=rna-XM_029183220.1
NW_021683712.1	Gnomon	exon	248139	248460	.	+	.	ID=exon-XM_029183220.1-5;Dbxref=GeneID:114874179%2CGenbank:XM_029183220.1;Parent=rna-XM_029183220.1
NW_021683712.1	Gnomon	exon	85930	86536	.	+	.	ID=exon-XM_029183267.1-3;Dbxref=GeneID:114874196%2CGenbank:XM_029183267.1;Parent=rna-XM_029183267.1
NW_021683712.1	Gnomon	exon	83154	85383	.	+	.	ID=exon-XM_029183267.1-1;Dbxref=GeneID:114874196%2CGenbank:XM_029183267.1;Parent=rna-XM_029183267.1
NW_021683712.1	Gnomon	exon	85454	85841	.	+	.	ID=exon-XM_029183267.1-2;Dbxref=GeneID:114874196%2CGenbank:XM_029183267.1;Parent=rna-XM_029183267.1
NW_021683712.1	Gnomon	exon	249792	254252	.	+	.	ID=exon-XM_029183220.1-11;Dbxref=GeneID:114874179%2CGenbank:XM_029183220.1;Parent=rna-XM_029183220.1
NW_021683712.1	Gnomon	exon	254343	254617	.	+	.	ID=exon-XM_029183220.1-12;Dbxref=GeneID:114874179%2CGenbank:XM_029183220.1;Parent=rna-XM_029183220.1
NW_021683712.1	Gnomon	exon	249335	249718	.	+	.	ID=exon-XM_029183220.1-10;Dbxref=GeneID:114874179%2CGenbank:XM_029183220.1;Parent=rna-XM_029183220.1
NW_021683712.1	Gnomon	exon	254880	255448	.	+	.	ID=exon-XM_029183220.1-13;Dbxref=GeneID:114874179%2CGenbank:XM_029183220.1;Parent=rna-XM_029183220.1
NW_021683712.1	Gnomon	CDS	641597	641650	.	+	0	Name=XP_029039222.1;ID=cds-XP_029039222.1;Dbxref=GeneID:114874261%2CGenbank:XP_029039222.1;Parent=rna-XM_029183389.1
NW_021683712.1	Gnomon	CDS	642578	642634	.	+	0	Name=XP_029039222.1;ID=cds-XP_029039222.1;Dbxref=GeneID:114874261%2CGenbank:XP_029039222.1;Parent=rna-XM_029183389.1
NW_021683712.1	Gnomon	CDS	642821	642989	.	+	0	Name=XP_029039222.1;ID=cds-XP_029039222.1;Dbxref=GeneID:114874261%2CGenbank:XP_029039222.1;Parent=rna-XM_029183389.1
NW_021683712.1	Gnomon	CDS	643056	643227	.	+	0	Name=XP_029039222.1;ID=cds-XP_029039222.1;Dbxref=GeneID:114874261%2CGenbank:XP_029039222.1;Parent=rna-XM_029183389.1
NW_021683712.1	Gnomon	CDS	643321	643486	.	+	0	Name=XP_029039222.1;ID=cds-XP_029039222.1;Dbxref=GeneID:114874261%2CGenbank:XP_029039222.1;Parent=rna-XM_029183389.1
NW_021683712.1	Gnomon	CDS	643917	644111	.	+	0	Name=XP_029039222.1;ID=cds-XP_029039222.1;Dbxref=GeneID:114874261%2CGenbank:XP_029039222.1;Parent=rna-XM_029183389.1
NW_021683712.1	Gnomon	CDS	644184	644345	.	+	0	Name=XP_029039222.1;ID=cds-XP_029039222.1;Dbxref=GeneID:114874261%2CGenbank:XP_029039222.1;Parent=rna-XM_029183389.1
NW_021683712.1	Gnomon	CDS	644411	644504	.	+	0	Name=XP_029039222.1;ID=cds-XP_029039222.1;Dbxref=GeneID:114874261%2CGenbank:XP_029039222.1;Parent=rna-XM_029183389.1
NW_021683712.1	Gnomon	CDS	644589	644748	.	+	0	Name=XP_029039222.1;ID=cds-XP_029039222.1;Dbxref=GeneID:114874261%2CGenbank:XP_029039222.1;Parent=rna-XM_029183389.1
NW_021683712.1	Gnomon	CDS	644811	644979	.	+	0	Name=XP_029039222.1;ID=cds-XP_029039222.1;Dbxref=GeneID:114874261%2CGenbank:XP_029039222.1;Parent=rna-XM_029183389.1
NW_021683712.1	Gnomon	CDS	645048	645387	.	+	0	Name=XP_029039222.1;ID=cds-XP_029039222.1;Dbxref=GeneID:114874261%2CGenbank:XP_029039222.1;Parent=rna-XM_029183389.1
NW_021683712.1	Gnomon	CDS	645457	645530	.	+	0	Name=XP_029039222.1;ID=cds-XP_029039222.1;Dbxref=GeneID:114874261%2CGenbank:XP_029039222.1;Parent=rna-XM_029183389.1
NW_021683712.1	Gnomon	CDS	39180	39317	.	-	0	Name=XP_029039128.1;ID=cds-XP_029039128.1;Dbxref=GeneID:114874206%2CGenbank:XP_029039128.1;Parent=rna-XM_029183295.1
NW_021683712.1	Gnomon	CDS	38999	39091	.	-	0	Name=XP_029039128.1;ID=cds-XP_029039128.1;Dbxref=GeneID:114874206%2CGenbank:XP_029039128.1;Parent=rna-XM_029183295.1
NW_021683712.1	Gnomon	CDS	38676	38809	.	-	0	Name=XP_029039128.1;ID=cds-XP_029039128.1;Dbxref=GeneID:114874206%2CGenbank:XP_029039128.1;Parent=rna-XM_029183295.1
NW_021683712.1	Gnomon	CDS	38409	38539	.	-	0	Name=XP_029039128.1;ID=cds-XP_029039128.1;Dbxref=GeneID:114874206%2CGenbank:XP_029039128.1;Parent=rna-XM_029183295.1
NW_021683712.1	Gnomon	CDS	38155	38330	.	-	0	Name=XP_029039128.1;ID=cds-XP_029039128.1;Dbxref=GeneID:114874206%2CGenbank:XP_029039128.1;Parent=rna-XM_029183295.1
NW_021683712.1	Gnomon	CDS	37919	38074	.	-	0	Name=XP_029039128.1;ID=cds-XP_029039128.1;Dbxref=GeneID:114874206%2CGenbank:XP_029039128.1;Parent=rna-XM_029183295.1
NW_021683712.1	Gnomon	CDS	37687	37843	.	-	0	Name=XP_029039128.1;ID=cds-XP_029039128.1;Dbxref=GeneID:114874206%2CGenbank:XP_029039128.1;Parent=rna-XM_029183295.1
NW_021683712.1	Gnomon	CDS	37394	37605	.	-	0	Name=XP_029039128.1;ID=cds-XP_029039128.1;Dbxref=GeneID:114874206%2CGenbank:XP_029039128.1;Parent=rna-XM_029183295.1
NW_021683712.1	Gnomon	CDS	37206	37325	.	-	0	Name=XP_029039128.1;ID=cds-XP_029039128.1;Dbxref=GeneID:114874206%2CGenbank:XP_029039128.1;Parent=rna-XM_029183295.1
NW_021683712.1	Gnomon	CDS	36980	37132	.	-	0	Name=XP_029039128.1;ID=cds-XP_029039128.1;Dbxref=GeneID:114874206%2CGenbank:XP_029039128.1;Parent=rna-XM_029183295.1
NW_021683712.1	Gnomon	CDS	36731	36917	.	-	0	Name=XP_029039128.1;ID=cds-XP_029039128.1;Dbxref=GeneID:114874206%2CGenbank:XP_029039128.1;Parent=rna-XM_029183295.1
NW_021683712.1	Gnomon	CDS	36491	36636	.	-	0	Name=XP_029039128.1;ID=cds-XP_029039128.1;Dbxref=GeneID:114874206%2CGenbank:XP_029039128.1;Parent=rna-XM_029183295.1
NW_021683712.1	Gnomon	mRNA	4531	12018	.	-	.	Name=XM_029183341.1;ID=rna-XM_029183341.1;Dbxref=GeneID:114874231%2CGenbank:XM_029183341.1;Parent=gene-LOC114874231
NW_021683712.1	Gnomon	exon	73670	73708	.	+	.	ID=exon-XR_003789056.1-1;Dbxref=GeneID:114874202%2CGenbank:XR_003789056.1;Parent=rna-XR_003789056.1
NW_021683712.1	Gnomon	exon	74131	74363	.	+	.	ID=exon-XR_003789056.1-2;Dbxref=GeneID:114874202%2CGenbank:XR_003789056.1;Parent=rna-XR_003789056.1
NW_021683712.1	Gnomon	exon	74607	74732	.	+	.	ID=exon-XR_003789056.1-3;Dbxref=GeneID:114874202%2CGenbank:XR_003789056.1;Parent=rna-XR_003789056.1
NW_021683712.1	Gnomon	exon	74816	75369	.	+	.	ID=exon-XR_003789056.1-4;Dbxref=GeneID:114874202%2CGenbank:XR_003789056.1;Parent=rna-XR_003789056.1
NW_021683712.1	Gnomon	exon	80705	80788	.	+	.	ID=exon-XR_003789056.1-5;Dbxref=GeneID:114874202%2CGenbank:XR_003789056.1;Parent=rna-XR_003789056.1
NW_021683712.1	Gnomon	mRNA	215054	246654	.	-	.	Name=XM_029183246.1;ID=rna-XM_029183246.1;Dbxref=GeneID:114874186%2CGenbank:XM_029183246.1;Parent=gene-LOC114874186
NW_021683712.1	Gnomon	exon	287067	287335	.	+	.	ID=exon-XM_029183319.1-1;Dbxref=GeneID:114874219%2CGenbank:XM_029183319.1;Parent=rna-XM_029183319.1
NW_021683712.1	Gnomon	exon	287501	287751	.	+	.	ID=exon-XM_029183319.1-2;Dbxref=GeneID:114874219%2CGenbank:XM_029183319.1;Parent=rna-XM_029183319.1
NW_021683712.1	Gnomon	exon	287821	287959	.	+	.	ID=exon-XM_029183319.1-3;Dbxref=GeneID:114874219%2CGenbank:XM_029183319.1;Parent=rna-XM_029183319.1
NW_021683712.1	Gnomon	exon	288043	288105	.	+	.	ID=exon-XM_029183319.1-4;Dbxref=GeneID:114874219%2CGenbank:XM_029183319.1;Parent=rna-XM_029183319.1
NW_021683712.1	Gnomon	exon	288237	288442	.	+	.	ID=exon-XM_029183319.1-5;Dbxref=GeneID:114874219%2CGenbank:XM_029183319.1;Parent=rna-XM_029183319.1
NW_021683712.1	Gnomon	CDS	642324	642353	.	+	0	Name=XP_029039223.1;ID=cds-XP_029039223.1;Dbxref=GeneID:114874261%2CGenbank:XP_029039223.1;Parent=rna-XM_029183390.1
NW_021683712.1	Gnomon	CDS	642578	642634	.	+	0	Name=XP_029039223.1;ID=cds-XP_029039223.1;Dbxref=GeneID:114874261%2CGenbank:XP_029039223.1;Parent=rna-XM_029183390.1
NW_021683712.1	Gnomon	CDS	642821	642989	.	+	0	Name=XP_029039223.1;ID=cds-XP_029039223.1;Dbxref=GeneID:114874261%2CGenbank:XP_029039223.1;Parent=rna-XM_029183390.1
NW_021683712.1	Gnomon	CDS	643056	643227	.	+	0	Name=XP_029039223.1;ID=cds-XP_029039223.1;Dbxref=GeneID:114874261%2CGenbank:XP_029039223.1;Parent=rna-XM_029183390.1
NW_021683712.1	Gnomon	CDS	643321	643486	.	+	0	Name=XP_029039223.1;ID=cds-XP_029039223.1;Dbxref=GeneID:114874261%2CGenbank:XP_029039223.1;Parent=rna-XM_029183390.1
NW_021683712.1	Gnomon	CDS	643917	644111	.	+	0	Name=XP_029039223.1;ID=cds-XP_029039223.1;Dbxref=GeneID:114874261%2CGenbank:XP_029039223.1;Parent=rna-XM_029183390.1
NW_021683712.1	Gnomon	CDS	644184	644345	.	+	0	Name=XP_029039223.1;ID=cds-XP_029039223.1;Dbxref=GeneID:114874261%2CGenbank:XP_029039223.1;Parent=rna-XM_029183390.1
NW_021683712.1	Gnomon	CDS	644411	644504	.	+	0	Name=XP_029039223.1;ID=cds-XP_029039223.1;Dbxref=GeneID:114874261%2CGenbank:XP_029039223.1;Parent=rna-XM_029183390.1
NW_021683712.1	Gnomon	CDS	644589	644748	.	+	0	Name=XP_029039223.1;ID=cds-XP_029039223.1;Dbxref=GeneID:114874261%2CGenbank:XP_029039223.1;Parent=rna-XM_029183390.1
NW_021683712.1	Gnomon	CDS	644811	644979	.	+	0	Name=XP_029039223.1;ID=cds-XP_029039223.1;Dbxref=GeneID:114874261%2CGenbank:XP_029039223.1;Parent=rna-XM_029183390.1
NW_021683712.1	Gnomon	CDS	645048	645387	.	+	0	Name=XP_029039223.1;ID=cds-XP_029039223.1;Dbxref=GeneID:114874261%2CGenbank:XP_029039223.1;Parent=rna-XM_029183390.1
NW_021683712.1	Gnomon	CDS	645457	645530	.	+	0	Name=XP_029039223.1;ID=cds-XP_029039223.1;Dbxref=GeneID:114874261%2CGenbank:XP_029039223.1;Parent=rna-XM_029183390.1
NW_021683712.1	Gnomon	exon	128184	128383	.	-	.	ID=exon-XM_029183366.1-1;Dbxref=GeneID:114874242%2CGenbank:XM_029183366.1;Parent=rna-XM_029183366.1
NW_021683712.1	Gnomon	exon	127923	128087	.	-	.	ID=exon-XM_029183366.1-2;Dbxref=GeneID:114874242%2CGenbank:XM_029183366.1;Parent=rna-XM_029183366.1
NW_021683712.1	Gnomon	exon	124704	124847	.	-	.	ID=exon-XM_029183366.1-9;Dbxref=GeneID:114874242%2CGenbank:XM_029183366.1;Parent=rna-XM_029183366.1
NW_021683712.1	Gnomon	exon	125422	125789	.	-	.	ID=exon-XM_029183366.1-7;Dbxref=GeneID:114874242%2CGenbank:XM_029183366.1;Parent=rna-XM_029183366.1
NW_021683712.1	Gnomon	exon	124919	125338	.	-	.	ID=exon-XM_029183366.1-8;Dbxref=GeneID:114874242%2CGenbank:XM_029183366.1;Parent=rna-XM_029183366.1
NW_021683712.1	Gnomon	exon	126609	126914	.	-	.	ID=exon-XM_029183366.1-5;Dbxref=GeneID:114874242%2CGenbank:XM_029183366.1;Parent=rna-XM_029183366.1
NW_021683712.1	Gnomon	exon	125864	126522	.	-	.	ID=exon-XM_029183366.1-6;Dbxref=GeneID:114874242%2CGenbank:XM_029183366.1;Parent=rna-XM_029183366.1
NW_021683712.1	Gnomon	exon	127249	127381	.	-	.	ID=exon-XM_029183366.1-3;Dbxref=GeneID:114874242%2CGenbank:XM_029183366.1;Parent=rna-XM_029183366.1
NW_021683712.1	Gnomon	exon	126994	127167	.	-	.	ID=exon-XM_029183366.1-4;Dbxref=GeneID:114874242%2CGenbank:XM_029183366.1;Parent=rna-XM_029183366.1
NW_021683712.1	Gnomon	mRNA	4531	12024	.	-	.	Name=XM_029183340.1;ID=rna-XM_029183340.1;Dbxref=GeneID:114874231%2CGenbank:XM_029183340.1;Parent=gene-LOC114874231
NW_021683712.1	Gnomon	mRNA	234344	236036	.	+	.	Name=XM_029183249.1;ID=rna-XM_029183249.1;Dbxref=GeneID:114874187%2CGenbank:XM_029183249.1;Parent=gene-LOC114874187
NW_021683712.1	Gnomon	exon	121181	121644	.	-	.	ID=exon-XM_029183366.1-20;Dbxref=GeneID:114874242%2CGenbank:XM_029183366.1;Parent=rna-XM_029183366.1
NW_021683712.1	Gnomon	exon	121911	122174	.	-	.	ID=exon-XM_029183366.1-18;Dbxref=GeneID:114874242%2CGenbank:XM_029183366.1;Parent=rna-XM_029183366.1
NW_021683712.1	Gnomon	exon	121706	121829	.	-	.	ID=exon-XM_029183366.1-19;Dbxref=GeneID:114874242%2CGenbank:XM_029183366.1;Parent=rna-XM_029183366.1
NW_021683712.1	Gnomon	exon	122612	122770	.	-	.	ID=exon-XM_029183366.1-16;Dbxref=GeneID:114874242%2CGenbank:XM_029183366.1;Parent=rna-XM_029183366.1
NW_021683712.1	Gnomon	exon	122265	122534	.	-	.	ID=exon-XM_029183366.1-17;Dbxref=GeneID:114874242%2CGenbank:XM_029183366.1;Parent=rna-XM_029183366.1
NW_021683712.1	Gnomon	CDS	580057	580159	.	+	0	Name=XP_029039220.1;ID=cds-XP_029039220.1;Dbxref=GeneID:114874259%2CGenbank:XP_029039220.1;Parent=rna-XM_029183387.1
NW_021683712.1	Gnomon	CDS	600640	600842	.	+	0	Name=XP_029039220.1;ID=cds-XP_029039220.1;Dbxref=GeneID:114874259%2CGenbank:XP_029039220.1;Parent=rna-XM_029183387.1
NW_021683712.1	Gnomon	CDS	601760	603313	.	+	0	Name=XP_029039220.1;ID=cds-XP_029039220.1;Dbxref=GeneID:114874259%2CGenbank:XP_029039220.1;Parent=rna-XM_029183387.1
NW_021683712.1	Gnomon	exon	641553	641650	.	+	.	ID=exon-XM_029183390.1-1;Dbxref=GeneID:114874261%2CGenbank:XM_029183390.1;Parent=rna-XM_029183390.1
NW_021683712.1	Gnomon	exon	642207	642353	.	+	.	ID=exon-XM_029183390.1-2;Dbxref=GeneID:114874261%2CGenbank:XM_029183390.1;Parent=rna-XM_029183390.1
NW_021683712.1	Gnomon	exon	642578	642634	.	+	.	ID=exon-XM_029183390.1-3;Dbxref=GeneID:114874261%2CGenbank:XM_029183390.1;Parent=rna-XM_029183390.1
NW_021683712.1	Gnomon	exon	642821	642989	.	+	.	ID=exon-XM_029183390.1-4;Dbxref=GeneID:114874261%2CGenbank:XM_029183390.1;Parent=rna-XM_029183390.1
NW_021683712.1	Gnomon	exon	643056	643227	.	+	.	ID=exon-XM_029183390.1-5;Dbxref=GeneID:114874261%2CGenbank:XM_029183390.1;Parent=rna-XM_029183390.1
NW_021683712.1	Gnomon	exon	643321	643486	.	+	.	ID=exon-XM_029183390.1-6;Dbxref=GeneID:114874261%2CGenbank:XM_029183390.1;Parent=rna-XM_029183390.1
NW_021683712.1	Gnomon	exon	643917	644111	.	+	.	ID=exon-XM_029183390.1-7;Dbxref=GeneID:114874261%2CGenbank:XM_029183390.1;Parent=rna-XM_029183390.1
NW_021683712.1	Gnomon	exon	644184	644345	.	+	.	ID=exon-XM_029183390.1-8;Dbxref=GeneID:114874261%2CGenbank:XM_029183390.1;Parent=rna-XM_029183390.1
NW_021683712.1	Gnomon	exon	644411	644504	.	+	.	ID=exon-XM_029183390.1-9;Dbxref=GeneID:114874261%2CGenbank:XM_029183390.1;Parent=rna-XM_029183390.1
NW_021683712.1	Gnomon	exon	124475	124618	.	-	.	ID=exon-XM_029183366.1-10;Dbxref=GeneID:114874242%2CGenbank:XM_029183366.1;Parent=rna-XM_029183366.1
NW_021683712.1	Gnomon	exon	124230	124402	.	-	.	ID=exon-XM_029183366.1-11;Dbxref=GeneID:114874242%2CGenbank:XM_029183366.1;Parent=rna-XM_029183366.1
NW_021683712.1	Gnomon	exon	123306	123552	.	-	.	ID=exon-XM_029183366.1-14;Dbxref=GeneID:114874242%2CGenbank:XM_029183366.1;Parent=rna-XM_029183366.1
NW_021683712.1	Gnomon	exon	122854	123224	.	-	.	ID=exon-XM_029183366.1-15;Dbxref=GeneID:114874242%2CGenbank:XM_029183366.1;Parent=rna-XM_029183366.1
NW_021683712.1	Gnomon	exon	123958	124152	.	-	.	ID=exon-XM_029183366.1-12;Dbxref=GeneID:114874242%2CGenbank:XM_029183366.1;Parent=rna-XM_029183366.1
NW_021683712.1	Gnomon	exon	123617	123880	.	-	.	ID=exon-XM_029183366.1-13;Dbxref=GeneID:114874242%2CGenbank:XM_029183366.1;Parent=rna-XM_029183366.1
NW_021683712.1	Gnomon	CDS	117653	117712	.	+	0	Name=XP_029039126.1;ID=cds-XP_029039126.1;Dbxref=GeneID:114874204%2CGenbank:XP_029039126.1;Parent=rna-XM_029183293.1
NW_021683712.1	Gnomon	CDS	117891	117989	.	+	0	Name=XP_029039126.1;ID=cds-XP_029039126.1;Dbxref=GeneID:114874204%2CGenbank:XP_029039126.1;Parent=rna-XM_029183293.1
NW_021683712.1	Gnomon	CDS	118368	118496	.	+	0	Name=XP_029039126.1;ID=cds-XP_029039126.1;Dbxref=GeneID:114874204%2CGenbank:XP_029039126.1;Parent=rna-XM_029183293.1
NW_021683712.1	Gnomon	CDS	118569	118643	.	+	0	Name=XP_029039126.1;ID=cds-XP_029039126.1;Dbxref=GeneID:114874204%2CGenbank:XP_029039126.1;Parent=rna-XM_029183293.1
NW_021683712.1	Gnomon	CDS	118717	118824	.	+	0	Name=XP_029039126.1;ID=cds-XP_029039126.1;Dbxref=GeneID:114874204%2CGenbank:XP_029039126.1;Parent=rna-XM_029183293.1
NW_021683712.1	Gnomon	CDS	118900	119064	.	+	0	Name=XP_029039126.1;ID=cds-XP_029039126.1;Dbxref=GeneID:114874204%2CGenbank:XP_029039126.1;Parent=rna-XM_029183293.1
NW_021683712.1	Gnomon	CDS	119153	119294	.	+	0	Name=XP_029039126.1;ID=cds-XP_029039126.1;Dbxref=GeneID:114874204%2CGenbank:XP_029039126.1;Parent=rna-XM_029183293.1
NW_021683712.1	Gnomon	CDS	120050	120075	.	+	0	Name=XP_029039126.1;ID=cds-XP_029039126.1;Dbxref=GeneID:114874204%2CGenbank:XP_029039126.1;Parent=rna-XM_029183293.1
NW_021683712.1	Gnomon	exon	784006	784220	.	+	.	ID=exon-XM_029183398.1-13;Dbxref=GeneID:114874264%2CGenbank:XM_029183398.1;Parent=rna-XM_029183398.1
NW_021683712.1	Gnomon	exon	784339	785196	.	+	.	ID=exon-XM_029183398.1-14;Dbxref=GeneID:114874264%2CGenbank:XM_029183398.1;Parent=rna-XM_029183398.1
NW_021683712.1	Gnomon	exon	782992	783243	.	+	.	ID=exon-XM_029183398.1-11;Dbxref=GeneID:114874264%2CGenbank:XM_029183398.1;Parent=rna-XM_029183398.1
NW_021683712.1	Gnomon	exon	783530	783929	.	+	.	ID=exon-XM_029183398.1-12;Dbxref=GeneID:114874264%2CGenbank:XM_029183398.1;Parent=rna-XM_029183398.1
NW_021683712.1	Gnomon	exon	781229	781640	.	+	.	ID=exon-XM_029183398.1-10;Dbxref=GeneID:114874264%2CGenbank:XM_029183398.1;Parent=rna-XM_029183398.1
NW_021683712.1	Gnomon	mRNA	215054	216037	.	-	.	Name=XM_029183248.1;ID=rna-XM_029183248.1;Dbxref=GeneID:114874186%2CGenbank:XM_029183248.1;Parent=gene-LOC114874186
NW_021683712.1	Gnomon	exon	784339	785196	.	+	.	ID=exon-XM_029183409.1-14;Dbxref=GeneID:114874264%2CGenbank:XM_029183409.1;Parent=rna-XM_029183409.1
NW_021683712.1	Gnomon	exon	781229	781640	.	+	.	ID=exon-XM_029183409.1-10;Dbxref=GeneID:114874264%2CGenbank:XM_029183409.1;Parent=rna-XM_029183409.1
NW_021683712.1	Gnomon	exon	782992	783243	.	+	.	ID=exon-XM_029183409.1-11;Dbxref=GeneID:114874264%2CGenbank:XM_029183409.1;Parent=rna-XM_029183409.1
NW_021683712.1	Gnomon	exon	783530	783929	.	+	.	ID=exon-XM_029183409.1-12;Dbxref=GeneID:114874264%2CGenbank:XM_029183409.1;Parent=rna-XM_029183409.1
NW_021683712.1	Gnomon	exon	784006	784220	.	+	.	ID=exon-XM_029183409.1-13;Dbxref=GeneID:114874264%2CGenbank:XM_029183409.1;Parent=rna-XM_029183409.1
NW_021683712.1	Gnomon	exon	81384	81474	.	+	.	ID=exon-XR_003789057.1-3;Dbxref=GeneID:114874203%2CGenbank:XR_003789057.1;Parent=rna-XR_003789057.1
NW_021683712.1	Gnomon	CDS	773459	773768	.	-	0	Name=XP_029039221.1;ID=cds-XP_029039221.1;Dbxref=GeneID:114874260%2CGenbank:XP_029039221.1;Parent=rna-XM_029183388.1
NW_021683712.1	Gnomon	CDS	773011	773241	.	-	0	Name=XP_029039221.1;ID=cds-XP_029039221.1;Dbxref=GeneID:114874260%2CGenbank:XP_029039221.1;Parent=rna-XM_029183388.1
NW_021683712.1	Gnomon	CDS	766927	767040	.	-	0	Name=XP_029039221.1;ID=cds-XP_029039221.1;Dbxref=GeneID:114874260%2CGenbank:XP_029039221.1;Parent=rna-XM_029183388.1
NW_021683712.1	Gnomon	CDS	766629	766715	.	-	0	Name=XP_029039221.1;ID=cds-XP_029039221.1;Dbxref=GeneID:114874260%2CGenbank:XP_029039221.1;Parent=rna-XM_029183388.1
NW_021683712.1	Gnomon	CDS	760305	760505	.	-	0	Name=XP_029039221.1;ID=cds-XP_029039221.1;Dbxref=GeneID:114874260%2CGenbank:XP_029039221.1;Parent=rna-XM_029183388.1
NW_021683712.1	Gnomon	CDS	759944	760129	.	-	0	Name=XP_029039221.1;ID=cds-XP_029039221.1;Dbxref=GeneID:114874260%2CGenbank:XP_029039221.1;Parent=rna-XM_029183388.1
NW_021683712.1	Gnomon	CDS	759135	759853	.	-	0	Name=XP_029039221.1;ID=cds-XP_029039221.1;Dbxref=GeneID:114874260%2CGenbank:XP_029039221.1;Parent=rna-XM_029183388.1
NW_021683712.1	Gnomon	exon	80810	81025	.	+	.	ID=exon-XR_003789057.1-1;Dbxref=GeneID:114874203%2CGenbank:XR_003789057.1;Parent=rna-XR_003789057.1
NW_021683712.1	Gnomon	exon	81122	81176	.	+	.	ID=exon-XR_003789057.1-2;Dbxref=GeneID:114874203%2CGenbank:XR_003789057.1;Parent=rna-XR_003789057.1
NW_021683712.1	Gnomon	exon	128515	129541	.	+	.	ID=exon-XM_029183367.1-1;Dbxref=GeneID:114874243%2CGenbank:XM_029183367.1;Parent=rna-XM_029183367.1
NW_021683712.1	Gnomon	exon	130750	130979	.	+	.	ID=exon-XM_029183367.1-6;Dbxref=GeneID:114874243%2CGenbank:XM_029183367.1;Parent=rna-XM_029183367.1
NW_021683712.1	Gnomon	exon	131073	131189	.	+	.	ID=exon-XM_029183367.1-7;Dbxref=GeneID:114874243%2CGenbank:XM_029183367.1;Parent=rna-XM_029183367.1
NW_021683712.1	Gnomon	exon	131264	131370	.	+	.	ID=exon-XM_029183367.1-8;Dbxref=GeneID:114874243%2CGenbank:XM_029183367.1;Parent=rna-XM_029183367.1
NW_021683712.1	Gnomon	exon	131436	131952	.	+	.	ID=exon-XM_029183367.1-9;Dbxref=GeneID:114874243%2CGenbank:XM_029183367.1;Parent=rna-XM_029183367.1
NW_021683712.1	Gnomon	exon	129617	129957	.	+	.	ID=exon-XM_029183367.1-2;Dbxref=GeneID:114874243%2CGenbank:XM_029183367.1;Parent=rna-XM_029183367.1
NW_021683712.1	Gnomon	exon	130033	130193	.	+	.	ID=exon-XM_029183367.1-3;Dbxref=GeneID:114874243%2CGenbank:XM_029183367.1;Parent=rna-XM_029183367.1
NW_021683712.1	Gnomon	exon	130281	130441	.	+	.	ID=exon-XM_029183367.1-4;Dbxref=GeneID:114874243%2CGenbank:XM_029183367.1;Parent=rna-XM_029183367.1
NW_021683712.1	Gnomon	exon	130533	130676	.	+	.	ID=exon-XM_029183367.1-5;Dbxref=GeneID:114874243%2CGenbank:XM_029183367.1;Parent=rna-XM_029183367.1
NW_021683712.1	Gnomon	CDS	39180	39317	.	-	0	Name=XP_029039127.1;ID=cds-XP_029039127.1;Dbxref=GeneID:114874206%2CGenbank:XP_029039127.1;Parent=rna-XM_029183294.1
NW_021683712.1	Gnomon	CDS	38999	39091	.	-	0	Name=XP_029039127.1;ID=cds-XP_029039127.1;Dbxref=GeneID:114874206%2CGenbank:XP_029039127.1;Parent=rna-XM_029183294.1
NW_021683712.1	Gnomon	CDS	38676	38809	.	-	0	Name=XP_029039127.1;ID=cds-XP_029039127.1;Dbxref=GeneID:114874206%2CGenbank:XP_029039127.1;Parent=rna-XM_029183294.1
NW_021683712.1	Gnomon	CDS	38409	38539	.	-	0	Name=XP_029039127.1;ID=cds-XP_029039127.1;Dbxref=GeneID:114874206%2CGenbank:XP_029039127.1;Parent=rna-XM_029183294.1
NW_021683712.1	Gnomon	CDS	38155	38330	.	-	0	Name=XP_029039127.1;ID=cds-XP_029039127.1;Dbxref=GeneID:114874206%2CGenbank:XP_029039127.1;Parent=rna-XM_029183294.1
NW_021683712.1	Gnomon	CDS	37919	38074	.	-	0	Name=XP_029039127.1;ID=cds-XP_029039127.1;Dbxref=GeneID:114874206%2CGenbank:XP_029039127.1;Parent=rna-XM_029183294.1
NW_021683712.1	Gnomon	CDS	37687	37843	.	-	0	Name=XP_029039127.1;ID=cds-XP_029039127.1;Dbxref=GeneID:114874206%2CGenbank:XP_029039127.1;Parent=rna-XM_029183294.1
NW_021683712.1	Gnomon	CDS	37394	37605	.	-	0	Name=XP_029039127.1;ID=cds-XP_029039127.1;Dbxref=GeneID:114874206%2CGenbank:XP_029039127.1;Parent=rna-XM_029183294.1
NW_021683712.1	Gnomon	CDS	37206	37325	.	-	0	Name=XP_029039127.1;ID=cds-XP_029039127.1;Dbxref=GeneID:114874206%2CGenbank:XP_029039127.1;Parent=rna-XM_029183294.1
NW_021683712.1	Gnomon	CDS	36980	37132	.	-	0	Name=XP_029039127.1;ID=cds-XP_029039127.1;Dbxref=GeneID:114874206%2CGenbank:XP_029039127.1;Parent=rna-XM_029183294.1
NW_021683712.1	Gnomon	CDS	36710	36917	.	-	0	Name=XP_029039127.1;ID=cds-XP_029039127.1;Dbxref=GeneID:114874206%2CGenbank:XP_029039127.1;Parent=rna-XM_029183294.1
NW_021683712.1	Gnomon	CDS	36491	36636	.	-	0	Name=XP_029039127.1;ID=cds-XP_029039127.1;Dbxref=GeneID:114874206%2CGenbank:XP_029039127.1;Parent=rna-XM_029183294.1
NW_021683712.1	Gnomon	exon	292449	292542	.	+	.	ID=exon-XM_029183320.1-5;Dbxref=GeneID:114874219%2CGenbank:XM_029183320.1;Parent=rna-XM_029183320.1
NW_021683712.1	Gnomon	exon	287821	287959	.	+	.	ID=exon-XM_029183320.1-3;Dbxref=GeneID:114874219%2CGenbank:XM_029183320.1;Parent=rna-XM_029183320.1
NW_021683712.1	Gnomon	exon	288043	288105	.	+	.	ID=exon-XM_029183320.1-4;Dbxref=GeneID:114874219%2CGenbank:XM_029183320.1;Parent=rna-XM_029183320.1
NW_021683712.1	Gnomon	exon	287085	287414	.	+	.	ID=exon-XM_029183320.1-1;Dbxref=GeneID:114874219%2CGenbank:XM_029183320.1;Parent=rna-XM_029183320.1
NW_021683712.1	Gnomon	exon	287490	287751	.	+	.	ID=exon-XM_029183320.1-2;Dbxref=GeneID:114874219%2CGenbank:XM_029183320.1;Parent=rna-XM_029183320.1
NW_021683712.1	Gnomon	mRNA	4531	10447	.	-	.	Name=XM_029183342.1;ID=rna-XM_029183342.1;Dbxref=GeneID:114874231%2CGenbank:XM_029183342.1;Parent=gene-LOC114874231
NW_021683712.1	Gnomon	exon	164771	165281	.	-	.	ID=exon-XM_029183195.1-3;Dbxref=GeneID:114874168%2CGenbank:XM_029183195.1;Parent=rna-XM_029183195.1
NW_021683712.1	Gnomon	exon	164509	164688	.	-	.	ID=exon-XM_029183195.1-4;Dbxref=GeneID:114874168%2CGenbank:XM_029183195.1;Parent=rna-XM_029183195.1
NW_021683712.1	Gnomon	exon	166193	166608	.	-	.	ID=exon-XM_029183195.1-1;Dbxref=GeneID:114874168%2CGenbank:XM_029183195.1;Parent=rna-XM_029183195.1
NW_021683712.1	Gnomon	exon	165364	165572	.	-	.	ID=exon-XM_029183195.1-2;Dbxref=GeneID:114874168%2CGenbank:XM_029183195.1;Parent=rna-XM_029183195.1
NW_021683712.1	Gnomon	exon	162960	163904	.	-	.	ID=exon-XM_029183195.1-7;Dbxref=GeneID:114874168%2CGenbank:XM_029183195.1;Parent=rna-XM_029183195.1
NW_021683712.1	Gnomon	exon	162443	162901	.	-	.	ID=exon-XM_029183195.1-8;Dbxref=GeneID:114874168%2CGenbank:XM_029183195.1;Parent=rna-XM_029183195.1
NW_021683712.1	Gnomon	exon	164215	164433	.	-	.	ID=exon-XM_029183195.1-5;Dbxref=GeneID:114874168%2CGenbank:XM_029183195.1;Parent=rna-XM_029183195.1
NW_021683712.1	Gnomon	exon	163974	164144	.	-	.	ID=exon-XM_029183195.1-6;Dbxref=GeneID:114874168%2CGenbank:XM_029183195.1;Parent=rna-XM_029183195.1
NW_021683712.1	Gnomon	mRNA	795652	826673	.	-	.	Name=XM_029183345.1;ID=rna-XM_029183345.1;Dbxref=GeneID:114874236%2CGenbank:XM_029183345.1;Parent=gene-LOC114874236
NW_021683712.1	Gnomon	exon	118900	119064	.	+	.	ID=exon-XM_029183290.1-7;Dbxref=GeneID:114874204%2CGenbank:XM_029183290.1;Parent=rna-XM_029183290.1
NW_021683712.1	Gnomon	exon	119153	120497	.	+	.	ID=exon-XM_029183290.1-8;Dbxref=GeneID:114874204%2CGenbank:XM_029183290.1;Parent=rna-XM_029183290.1
NW_021683712.1	Gnomon	exon	118569	118643	.	+	.	ID=exon-XM_029183290.1-5;Dbxref=GeneID:114874204%2CGenbank:XM_029183290.1;Parent=rna-XM_029183290.1
NW_021683712.1	Gnomon	exon	118717	118824	.	+	.	ID=exon-XM_029183290.1-6;Dbxref=GeneID:114874204%2CGenbank:XM_029183290.1;Parent=rna-XM_029183290.1
NW_021683712.1	Gnomon	exon	117891	117989	.	+	.	ID=exon-XM_029183290.1-3;Dbxref=GeneID:114874204%2CGenbank:XM_029183290.1;Parent=rna-XM_029183290.1
NW_021683712.1	Gnomon	exon	118368	118496	.	+	.	ID=exon-XM_029183290.1-4;Dbxref=GeneID:114874204%2CGenbank:XM_029183290.1;Parent=rna-XM_029183290.1
NW_021683712.1	Gnomon	exon	116711	117438	.	+	.	ID=exon-XM_029183290.1-1;Dbxref=GeneID:114874204%2CGenbank:XM_029183290.1;Parent=rna-XM_029183290.1
NW_021683712.1	Gnomon	exon	117627	117712	.	+	.	ID=exon-XM_029183290.1-2;Dbxref=GeneID:114874204%2CGenbank:XM_029183290.1;Parent=rna-XM_029183290.1
NW_021683712.1	Gnomon	CDS	117653	117712	.	+	0	Name=XP_029039124.1;ID=cds-XP_029039124.1;Dbxref=GeneID:114874204%2CGenbank:XP_029039124.1;Parent=rna-XM_029183291.1
NW_021683712.1	Gnomon	CDS	117891	117989	.	+	0	Name=XP_029039124.1;ID=cds-XP_029039124.1;Dbxref=GeneID:114874204%2CGenbank:XP_029039124.1;Parent=rna-XM_029183291.1
NW_021683712.1	Gnomon	CDS	118368	118496	.	+	0	Name=XP_029039124.1;ID=cds-XP_029039124.1;Dbxref=GeneID:114874204%2CGenbank:XP_029039124.1;Parent=rna-XM_029183291.1
NW_021683712.1	Gnomon	CDS	118569	118643	.	+	0	Name=XP_029039124.1;ID=cds-XP_029039124.1;Dbxref=GeneID:114874204%2CGenbank:XP_029039124.1;Parent=rna-XM_029183291.1
NW_021683712.1	Gnomon	CDS	118717	118824	.	+	0	Name=XP_029039124.1;ID=cds-XP_029039124.1;Dbxref=GeneID:114874204%2CGenbank:XP_029039124.1;Parent=rna-XM_029183291.1
NW_021683712.1	Gnomon	CDS	118900	119064	.	+	0	Name=XP_029039124.1;ID=cds-XP_029039124.1;Dbxref=GeneID:114874204%2CGenbank:XP_029039124.1;Parent=rna-XM_029183291.1
NW_021683712.1	Gnomon	CDS	119153	119294	.	+	0	Name=XP_029039124.1;ID=cds-XP_029039124.1;Dbxref=GeneID:114874204%2CGenbank:XP_029039124.1;Parent=rna-XM_029183291.1
NW_021683712.1	Gnomon	CDS	119476	119510	.	+	0	Name=XP_029039124.1;ID=cds-XP_029039124.1;Dbxref=GeneID:114874204%2CGenbank:XP_029039124.1;Parent=rna-XM_029183291.1
NW_021683712.1	Gnomon	exon	617569	617676	.	+	.	ID=exon-XM_029183421.1-1;Dbxref=GeneID:114874266%2CGenbank:XM_029183421.1;Parent=rna-XM_029183421.1
NW_021683712.1	Gnomon	exon	621640	621723	.	+	.	ID=exon-XM_029183421.1-2;Dbxref=GeneID:114874266%2CGenbank:XM_029183421.1;Parent=rna-XM_029183421.1
NW_021683712.1	Gnomon	exon	624716	624887	.	+	.	ID=exon-XM_029183421.1-5;Dbxref=GeneID:114874266%2CGenbank:XM_029183421.1;Parent=rna-XM_029183421.1
NW_021683712.1	Gnomon	exon	625572	625924	.	+	.	ID=exon-XM_029183421.1-6;Dbxref=GeneID:114874266%2CGenbank:XM_029183421.1;Parent=rna-XM_029183421.1
NW_021683712.1	Gnomon	exon	623986	624115	.	+	.	ID=exon-XM_029183421.1-3;Dbxref=GeneID:114874266%2CGenbank:XM_029183421.1;Parent=rna-XM_029183421.1
NW_021683712.1	Gnomon	exon	624506	624631	.	+	.	ID=exon-XM_029183421.1-4;Dbxref=GeneID:114874266%2CGenbank:XM_029183421.1;Parent=rna-XM_029183421.1
NW_021683712.1	Gnomon	exon	626563	626645	.	+	.	ID=exon-XM_029183421.1-7;Dbxref=GeneID:114874266%2CGenbank:XM_029183421.1;Parent=rna-XM_029183421.1
NW_021683712.1	Gnomon	exon	627046	628330	.	+	.	ID=exon-XM_029183421.1-8;Dbxref=GeneID:114874266%2CGenbank:XM_029183421.1;Parent=rna-XM_029183421.1
NW_021683712.1	Gnomon	mRNA	29227	34953	.	-	.	Name=XM_029183344.1;ID=rna-XM_029183344.1;Dbxref=GeneID:114874232%2CGenbank:XM_029183344.1;Parent=gene-LOC114874232
NW_021683712.1	Gnomon	exon	148334	148558	.	+	.	ID=exon-XM_029183219.1-6;Dbxref=GeneID:114874178%2CGenbank:XM_029183219.1;Parent=rna-XM_029183219.1
NW_021683712.1	Gnomon	exon	148621	148708	.	+	.	ID=exon-XM_029183219.1-7;Dbxref=GeneID:114874178%2CGenbank:XM_029183219.1;Parent=rna-XM_029183219.1
NW_021683712.1	Gnomon	exon	147739	147957	.	+	.	ID=exon-XM_029183219.1-4;Dbxref=GeneID:114874178%2CGenbank:XM_029183219.1;Parent=rna-XM_029183219.1
NW_021683712.1	Gnomon	exon	148048	148256	.	+	.	ID=exon-XM_029183219.1-5;Dbxref=GeneID:114874178%2CGenbank:XM_029183219.1;Parent=rna-XM_029183219.1
NW_021683712.1	Gnomon	exon	147134	147297	.	+	.	ID=exon-XM_029183219.1-2;Dbxref=GeneID:114874178%2CGenbank:XM_029183219.1;Parent=rna-XM_029183219.1
NW_021683712.1	Gnomon	exon	147430	147666	.	+	.	ID=exon-XM_029183219.1-3;Dbxref=GeneID:114874178%2CGenbank:XM_029183219.1;Parent=rna-XM_029183219.1
NW_021683712.1	Gnomon	exon	146611	146827	.	+	.	ID=exon-XM_029183219.1-1;Dbxref=GeneID:114874178%2CGenbank:XM_029183219.1;Parent=rna-XM_029183219.1
NW_021683712.1	Gnomon	CDS	117653	117712	.	+	0	Name=XP_029039125.1;ID=cds-XP_029039125.1;Dbxref=GeneID:114874204%2CGenbank:XP_029039125.1;Parent=rna-XM_029183292.1
NW_021683712.1	Gnomon	CDS	117891	117989	.	+	0	Name=XP_029039125.1;ID=cds-XP_029039125.1;Dbxref=GeneID:114874204%2CGenbank:XP_029039125.1;Parent=rna-XM_029183292.1
NW_021683712.1	Gnomon	CDS	118368	118496	.	+	0	Name=XP_029039125.1;ID=cds-XP_029039125.1;Dbxref=GeneID:114874204%2CGenbank:XP_029039125.1;Parent=rna-XM_029183292.1
NW_021683712.1	Gnomon	CDS	118569	118643	.	+	0	Name=XP_029039125.1;ID=cds-XP_029039125.1;Dbxref=GeneID:114874204%2CGenbank:XP_029039125.1;Parent=rna-XM_029183292.1
NW_021683712.1	Gnomon	CDS	118717	118824	.	+	0	Name=XP_029039125.1;ID=cds-XP_029039125.1;Dbxref=GeneID:114874204%2CGenbank:XP_029039125.1;Parent=rna-XM_029183292.1
NW_021683712.1	Gnomon	CDS	118900	119064	.	+	0	Name=XP_029039125.1;ID=cds-XP_029039125.1;Dbxref=GeneID:114874204%2CGenbank:XP_029039125.1;Parent=rna-XM_029183292.1
NW_021683712.1	Gnomon	CDS	119153	119294	.	+	0	Name=XP_029039125.1;ID=cds-XP_029039125.1;Dbxref=GeneID:114874204%2CGenbank:XP_029039125.1;Parent=rna-XM_029183292.1
NW_021683712.1	Gnomon	CDS	120050	120075	.	+	0	Name=XP_029039125.1;ID=cds-XP_029039125.1;Dbxref=GeneID:114874204%2CGenbank:XP_029039125.1;Parent=rna-XM_029183292.1
NW_021683712.1	tRNAscan-SE	exon	609928	609999	.	+	.	ID=exon-Trnag-ucc-5-1;Dbxref=GeneID:114874276;Note=transfer RNA glycine (anticodon UCC);Parent=rna-Trnag-ucc-5
NW_021683712.1	Gnomon	exon	81767	82695	.	-	.	ID=exon-XM_029183266.1-1;Dbxref=GeneID:114874194%2CGenbank:XM_029183266.1;Parent=rna-XM_029183266.1
NW_021683712.1	Gnomon	exon	81570	81681	.	-	.	ID=exon-XM_029183266.1-2;Dbxref=GeneID:114874194%2CGenbank:XM_029183266.1;Parent=rna-XM_029183266.1
NW_021683712.1	Gnomon	exon	81263	81482	.	-	.	ID=exon-XM_029183266.1-3;Dbxref=GeneID:114874194%2CGenbank:XM_029183266.1;Parent=rna-XM_029183266.1
NW_021683712.1	Gnomon	exon	81000	81186	.	-	.	ID=exon-XM_029183266.1-4;Dbxref=GeneID:114874194%2CGenbank:XM_029183266.1;Parent=rna-XM_029183266.1
NW_021683712.1	Gnomon	exon	80622	80843	.	-	.	ID=exon-XM_029183266.1-5;Dbxref=GeneID:114874194%2CGenbank:XM_029183266.1;Parent=rna-XM_029183266.1
NW_021683712.1	Gnomon	exon	80398	80547	.	-	.	ID=exon-XM_029183266.1-6;Dbxref=GeneID:114874194%2CGenbank:XM_029183266.1;Parent=rna-XM_029183266.1
NW_021683712.1	Gnomon	exon	79988	80336	.	-	.	ID=exon-XM_029183266.1-7;Dbxref=GeneID:114874194%2CGenbank:XM_029183266.1;Parent=rna-XM_029183266.1
NW_021683712.1	Gnomon	exon	79755	79885	.	-	.	ID=exon-XM_029183266.1-8;Dbxref=GeneID:114874194%2CGenbank:XM_029183266.1;Parent=rna-XM_029183266.1
NW_021683712.1	Gnomon	exon	79442	79693	.	-	.	ID=exon-XM_029183266.1-9;Dbxref=GeneID:114874194%2CGenbank:XM_029183266.1;Parent=rna-XM_029183266.1
NW_021683712.1	Gnomon	exon	795652	797840	.	-	.	ID=exon-XM_029183347.1-13;Dbxref=GeneID:114874236%2CGenbank:XM_029183347.1;Parent=rna-XM_029183347.1
NW_021683712.1	Gnomon	exon	798492	798707	.	-	.	ID=exon-XM_029183347.1-11;Dbxref=GeneID:114874236%2CGenbank:XM_029183347.1;Parent=rna-XM_029183347.1
NW_021683712.1	Gnomon	exon	797932	798410	.	-	.	ID=exon-XM_029183347.1-12;Dbxref=GeneID:114874236%2CGenbank:XM_029183347.1;Parent=rna-XM_029183347.1
NW_021683712.1	Gnomon	exon	798800	799267	.	-	.	ID=exon-XM_029183347.1-10;Dbxref=GeneID:114874236%2CGenbank:XM_029183347.1;Parent=rna-XM_029183347.1
NW_021683712.1	Gnomon	CDS	350403	350464	.	-	0	Name=XP_029039135.1;ID=cds-XP_029039135.1;Dbxref=GeneID:114874207%2CGenbank:XP_029039135.1;Parent=rna-XM_029183302.1
NW_021683712.1	Gnomon	CDS	349984	350198	.	-	0	Name=XP_029039135.1;ID=cds-XP_029039135.1;Dbxref=GeneID:114874207%2CGenbank:XP_029039135.1;Parent=rna-XM_029183302.1
NW_021683712.1	Gnomon	CDS	349472	349898	.	-	0	Name=XP_029039135.1;ID=cds-XP_029039135.1;Dbxref=GeneID:114874207%2CGenbank:XP_029039135.1;Parent=rna-XM_029183302.1
NW_021683712.1	Gnomon	CDS	348910	349114	.	-	0	Name=XP_029039135.1;ID=cds-XP_029039135.1;Dbxref=GeneID:114874207%2CGenbank:XP_029039135.1;Parent=rna-XM_029183302.1
NW_021683712.1	Gnomon	CDS	348583	348810	.	-	0	Name=XP_029039135.1;ID=cds-XP_029039135.1;Dbxref=GeneID:114874207%2CGenbank:XP_029039135.1;Parent=rna-XM_029183302.1
NW_021683712.1	Gnomon	CDS	348446	348483	.	-	0	Name=XP_029039135.1;ID=cds-XP_029039135.1;Dbxref=GeneID:114874207%2CGenbank:XP_029039135.1;Parent=rna-XM_029183302.1
NW_021683712.1	Gnomon	CDS	347808	347956	.	-	0	Name=XP_029039135.1;ID=cds-XP_029039135.1;Dbxref=GeneID:114874207%2CGenbank:XP_029039135.1;Parent=rna-XM_029183302.1
NW_021683712.1	Gnomon	CDS	347603	347641	.	-	0	Name=XP_029039135.1;ID=cds-XP_029039135.1;Dbxref=GeneID:114874207%2CGenbank:XP_029039135.1;Parent=rna-XM_029183302.1
NW_021683712.1	Gnomon	CDS	341875	341960	.	-	0	Name=XP_029039135.1;ID=cds-XP_029039135.1;Dbxref=GeneID:114874207%2CGenbank:XP_029039135.1;Parent=rna-XM_029183302.1
NW_021683712.1	Gnomon	CDS	341577	341801	.	-	0	Name=XP_029039135.1;ID=cds-XP_029039135.1;Dbxref=GeneID:114874207%2CGenbank:XP_029039135.1;Parent=rna-XM_029183302.1
NW_021683712.1	Gnomon	CDS	340823	341500	.	-	0	Name=XP_029039135.1;ID=cds-XP_029039135.1;Dbxref=GeneID:114874207%2CGenbank:XP_029039135.1;Parent=rna-XM_029183302.1
NW_021683712.1	Gnomon	mRNA	653643	659045	.	-	.	Name=XM_029183396.1;ID=rna-XM_029183396.1;Dbxref=GeneID:114874263%2CGenbank:XM_029183396.1;Parent=gene-LOC114874263
NW_021683712.1	Gnomon	mRNA	707025	729247	.	+	.	Name=XM_029183406.1;ID=rna-XM_029183406.1;Dbxref=GeneID:114874264%2CGenbank:XM_029183406.1;Parent=gene-LOC114874264
NW_021683712.1	Gnomon	mRNA	265379	274614	.	+	.	Name=XM_029183250.1;ID=rna-XM_029183250.1;Dbxref=GeneID:114874188%2CGenbank:XM_029183250.1;Parent=gene-LOC114874188
NW_021683712.1	Gnomon	exon	20753	20956	.	-	.	ID=exon-XR_003789061.1-4;Dbxref=GeneID:114874231%2CGenbank:XR_003789061.1;Parent=rna-XR_003789061.1
NW_021683712.1	Gnomon	exon	20576	20643	.	-	.	ID=exon-XR_003789061.1-5;Dbxref=GeneID:114874231%2CGenbank:XR_003789061.1;Parent=rna-XR_003789061.1
NW_021683712.1	Gnomon	exon	21613	22236	.	-	.	ID=exon-XR_003789061.1-2;Dbxref=GeneID:114874231%2CGenbank:XR_003789061.1;Parent=rna-XR_003789061.1
NW_021683712.1	Gnomon	exon	21035	21248	.	-	.	ID=exon-XR_003789061.1-3;Dbxref=GeneID:114874231%2CGenbank:XR_003789061.1;Parent=rna-XR_003789061.1
NW_021683712.1	Gnomon	exon	23450	23541	.	-	.	ID=exon-XR_003789061.1-1;Dbxref=GeneID:114874231%2CGenbank:XR_003789061.1;Parent=rna-XR_003789061.1
NW_021683712.1	Gnomon	exon	15772	16165	.	-	.	ID=exon-XR_003789061.1-6;Dbxref=GeneID:114874231%2CGenbank:XR_003789061.1;Parent=rna-XR_003789061.1
NW_021683712.1	Gnomon	CDS	717389	717548	.	+	0	Name=XP_029039230.1;ID=cds-XP_029039230.1;Dbxref=GeneID:114874264%2CGenbank:XP_029039230.1;Parent=rna-XM_029183397.1
NW_021683712.1	Gnomon	CDS	717629	717859	.	+	0	Name=XP_029039230.1;ID=cds-XP_029039230.1;Dbxref=GeneID:114874264%2CGenbank:XP_029039230.1;Parent=rna-XM_029183397.1
NW_021683712.1	Gnomon	CDS	721274	721399	.	+	0	Name=XP_029039230.1;ID=cds-XP_029039230.1;Dbxref=GeneID:114874264%2CGenbank:XP_029039230.1;Parent=rna-XM_029183397.1
NW_021683712.1	Gnomon	CDS	724192	724380	.	+	0	Name=XP_029039230.1;ID=cds-XP_029039230.1;Dbxref=GeneID:114874264%2CGenbank:XP_029039230.1;Parent=rna-XM_029183397.1
NW_021683712.1	Gnomon	CDS	725937	726236	.	+	0	Name=XP_029039230.1;ID=cds-XP_029039230.1;Dbxref=GeneID:114874264%2CGenbank:XP_029039230.1;Parent=rna-XM_029183397.1
NW_021683712.1	Gnomon	CDS	727726	728066	.	+	0	Name=XP_029039230.1;ID=cds-XP_029039230.1;Dbxref=GeneID:114874264%2CGenbank:XP_029039230.1;Parent=rna-XM_029183397.1
NW_021683712.1	Gnomon	exon	521995	522916	.	+	.	ID=exon-XM_029183436.1-10;Dbxref=GeneID:114874274%2CGenbank:XM_029183436.1;Parent=rna-XM_029183436.1
NW_021683712.1	Gnomon	exon	523000	526861	.	+	.	ID=exon-XM_029183436.1-11;Dbxref=GeneID:114874274%2CGenbank:XM_029183436.1;Parent=rna-XM_029183436.1
NW_021683712.1	Gnomon	mRNA	653643	659063	.	-	.	Name=XM_029183395.1;ID=rna-XM_029183395.1;Dbxref=GeneID:114874263%2CGenbank:XM_029183395.1;Parent=gene-LOC114874263
NW_021683712.1	Gnomon	CDS	331841	331964	.	-	0	Name=XP_029039136.1;ID=cds-XP_029039136.1;Dbxref=GeneID:114874208%2CGenbank:XP_029039136.1;Parent=rna-XM_029183303.1
NW_021683712.1	Gnomon	CDS	331539	331620	.	-	0	Name=XP_029039136.1;ID=cds-XP_029039136.1;Dbxref=GeneID:114874208%2CGenbank:XP_029039136.1;Parent=rna-XM_029183303.1
NW_021683712.1	Gnomon	CDS	331243	331470	.	-	0	Name=XP_029039136.1;ID=cds-XP_029039136.1;Dbxref=GeneID:114874208%2CGenbank:XP_029039136.1;Parent=rna-XM_029183303.1
NW_021683712.1	Gnomon	CDS	331039	331172	.	-	0	Name=XP_029039136.1;ID=cds-XP_029039136.1;Dbxref=GeneID:114874208%2CGenbank:XP_029039136.1;Parent=rna-XM_029183303.1
NW_021683712.1	Gnomon	CDS	330798	330954	.	-	0	Name=XP_029039136.1;ID=cds-XP_029039136.1;Dbxref=GeneID:114874208%2CGenbank:XP_029039136.1;Parent=rna-XM_029183303.1
NW_021683712.1	Gnomon	CDS	330507	330711	.	-	0	Name=XP_029039136.1;ID=cds-XP_029039136.1;Dbxref=GeneID:114874208%2CGenbank:XP_029039136.1;Parent=rna-XM_029183303.1
NW_021683712.1	Gnomon	CDS	330089	330427	.	-	0	Name=XP_029039136.1;ID=cds-XP_029039136.1;Dbxref=GeneID:114874208%2CGenbank:XP_029039136.1;Parent=rna-XM_029183303.1
NW_021683712.1	Gnomon	CDS	328536	330007	.	-	0	Name=XP_029039136.1;ID=cds-XP_029039136.1;Dbxref=GeneID:114874208%2CGenbank:XP_029039136.1;Parent=rna-XM_029183303.1
NW_021683712.1	Gnomon	CDS	328281	328462	.	-	0	Name=XP_029039136.1;ID=cds-XP_029039136.1;Dbxref=GeneID:114874208%2CGenbank:XP_029039136.1;Parent=rna-XM_029183303.1
NW_021683712.1	Gnomon	CDS	326766	328198	.	-	0	Name=XP_029039136.1;ID=cds-XP_029039136.1;Dbxref=GeneID:114874208%2CGenbank:XP_029039136.1;Parent=rna-XM_029183303.1
NW_021683712.1	Gnomon	exon	244756	244926	.	+	.	ID=exon-XM_029183224.1-1;Dbxref=GeneID:114874179%2CGenbank:XM_029183224.1;Parent=rna-XM_029183224.1
NW_021683712.1	Gnomon	exon	246597	246879	.	+	.	ID=exon-XM_029183224.1-2;Dbxref=GeneID:114874179%2CGenbank:XM_029183224.1;Parent=rna-XM_029183224.1
NW_021683712.1	Gnomon	exon	247659	247806	.	+	.	ID=exon-XM_029183224.1-3;Dbxref=GeneID:114874179%2CGenbank:XM_029183224.1;Parent=rna-XM_029183224.1
NW_021683712.1	Gnomon	exon	247877	248057	.	+	.	ID=exon-XM_029183224.1-4;Dbxref=GeneID:114874179%2CGenbank:XM_029183224.1;Parent=rna-XM_029183224.1
NW_021683712.1	Gnomon	exon	248139	248460	.	+	.	ID=exon-XM_029183224.1-5;Dbxref=GeneID:114874179%2CGenbank:XM_029183224.1;Parent=rna-XM_029183224.1
NW_021683712.1	Gnomon	exon	248536	248694	.	+	.	ID=exon-XM_029183224.1-6;Dbxref=GeneID:114874179%2CGenbank:XM_029183224.1;Parent=rna-XM_029183224.1
NW_021683712.1	Gnomon	exon	248760	248848	.	+	.	ID=exon-XM_029183224.1-7;Dbxref=GeneID:114874179%2CGenbank:XM_029183224.1;Parent=rna-XM_029183224.1
NW_021683712.1	Gnomon	exon	248918	249082	.	+	.	ID=exon-XM_029183224.1-8;Dbxref=GeneID:114874179%2CGenbank:XM_029183224.1;Parent=rna-XM_029183224.1
NW_021683712.1	Gnomon	exon	249144	249263	.	+	.	ID=exon-XM_029183224.1-9;Dbxref=GeneID:114874179%2CGenbank:XM_029183224.1;Parent=rna-XM_029183224.1
NW_021683712.1	Gnomon	mRNA	707025	782095	.	+	.	Name=XM_029183405.1;ID=rna-XM_029183405.1;Dbxref=GeneID:114874264%2CGenbank:XM_029183405.1;Parent=gene-LOC114874264
NW_021683712.1	Gnomon	exon	39180	39772	.	-	.	ID=exon-XM_029183295.1-1;Dbxref=GeneID:114874206%2CGenbank:XM_029183295.1;Parent=rna-XM_029183295.1
NW_021683712.1	Gnomon	exon	38999	39091	.	-	.	ID=exon-XM_029183295.1-2;Dbxref=GeneID:114874206%2CGenbank:XM_029183295.1;Parent=rna-XM_029183295.1
NW_021683712.1	Gnomon	exon	38676	38809	.	-	.	ID=exon-XM_029183295.1-3;Dbxref=GeneID:114874206%2CGenbank:XM_029183295.1;Parent=rna-XM_029183295.1
NW_021683712.1	Gnomon	exon	38409	38539	.	-	.	ID=exon-XM_029183295.1-4;Dbxref=GeneID:114874206%2CGenbank:XM_029183295.1;Parent=rna-XM_029183295.1
NW_021683712.1	Gnomon	exon	38155	38330	.	-	.	ID=exon-XM_029183295.1-5;Dbxref=GeneID:114874206%2CGenbank:XM_029183295.1;Parent=rna-XM_029183295.1
NW_021683712.1	Gnomon	exon	37919	38074	.	-	.	ID=exon-XM_029183295.1-6;Dbxref=GeneID:114874206%2CGenbank:XM_029183295.1;Parent=rna-XM_029183295.1
NW_021683712.1	Gnomon	exon	37687	37843	.	-	.	ID=exon-XM_029183295.1-7;Dbxref=GeneID:114874206%2CGenbank:XM_029183295.1;Parent=rna-XM_029183295.1
NW_021683712.1	Gnomon	exon	37394	37605	.	-	.	ID=exon-XM_029183295.1-8;Dbxref=GeneID:114874206%2CGenbank:XM_029183295.1;Parent=rna-XM_029183295.1
NW_021683712.1	Gnomon	exon	37206	37325	.	-	.	ID=exon-XM_029183295.1-9;Dbxref=GeneID:114874206%2CGenbank:XM_029183295.1;Parent=rna-XM_029183295.1
NW_021683712.1	Gnomon	exon	127249	127381	.	-	.	ID=exon-XM_029183365.1-4;Dbxref=GeneID:114874242%2CGenbank:XM_029183365.1;Parent=rna-XM_029183365.1
NW_021683712.1	Gnomon	exon	126994	127167	.	-	.	ID=exon-XM_029183365.1-5;Dbxref=GeneID:114874242%2CGenbank:XM_029183365.1;Parent=rna-XM_029183365.1
NW_021683712.1	Gnomon	exon	126609	126914	.	-	.	ID=exon-XM_029183365.1-6;Dbxref=GeneID:114874242%2CGenbank:XM_029183365.1;Parent=rna-XM_029183365.1
NW_021683712.1	Gnomon	exon	125864	126522	.	-	.	ID=exon-XM_029183365.1-7;Dbxref=GeneID:114874242%2CGenbank:XM_029183365.1;Parent=rna-XM_029183365.1
NW_021683712.1	Gnomon	exon	125422	125789	.	-	.	ID=exon-XM_029183365.1-8;Dbxref=GeneID:114874242%2CGenbank:XM_029183365.1;Parent=rna-XM_029183365.1
NW_021683712.1	Gnomon	exon	124919	125338	.	-	.	ID=exon-XM_029183365.1-9;Dbxref=GeneID:114874242%2CGenbank:XM_029183365.1;Parent=rna-XM_029183365.1
NW_021683712.1	Gnomon	exon	128184	128383	.	-	.	ID=exon-XM_029183365.1-1;Dbxref=GeneID:114874242%2CGenbank:XM_029183365.1;Parent=rna-XM_029183365.1
NW_021683712.1	Gnomon	exon	127923	128087	.	-	.	ID=exon-XM_029183365.1-2;Dbxref=GeneID:114874242%2CGenbank:XM_029183365.1;Parent=rna-XM_029183365.1
NW_021683712.1	Gnomon	exon	127455	127847	.	-	.	ID=exon-XM_029183365.1-3;Dbxref=GeneID:114874242%2CGenbank:XM_029183365.1;Parent=rna-XM_029183365.1
NW_021683712.1	Gnomon	CDS	39180	39317	.	-	0	Name=XP_029039133.1;ID=cds-XP_029039133.1;Dbxref=GeneID:114874206%2CGenbank:XP_029039133.1;Parent=rna-XM_029183300.1
NW_021683712.1	Gnomon	CDS	38999	39091	.	-	0	Name=XP_029039133.1;ID=cds-XP_029039133.1;Dbxref=GeneID:114874206%2CGenbank:XP_029039133.1;Parent=rna-XM_029183300.1
NW_021683712.1	Gnomon	CDS	38718	38809	.	-	0	Name=XP_029039133.1;ID=cds-XP_029039133.1;Dbxref=GeneID:114874206%2CGenbank:XP_029039133.1;Parent=rna-XM_029183300.1
NW_021683712.1	Gnomon	CDS	38409	38539	.	-	0	Name=XP_029039133.1;ID=cds-XP_029039133.1;Dbxref=GeneID:114874206%2CGenbank:XP_029039133.1;Parent=rna-XM_029183300.1
NW_021683712.1	Gnomon	CDS	38155	38303	.	-	0	Name=XP_029039133.1;ID=cds-XP_029039133.1;Dbxref=GeneID:114874206%2CGenbank:XP_029039133.1;Parent=rna-XM_029183300.1
NW_021683712.1	Gnomon	CDS	37919	38074	.	-	0	Name=XP_029039133.1;ID=cds-XP_029039133.1;Dbxref=GeneID:114874206%2CGenbank:XP_029039133.1;Parent=rna-XM_029183300.1
NW_021683712.1	Gnomon	CDS	37687	37843	.	-	0	Name=XP_029039133.1;ID=cds-XP_029039133.1;Dbxref=GeneID:114874206%2CGenbank:XP_029039133.1;Parent=rna-XM_029183300.1
NW_021683712.1	Gnomon	CDS	37394	37605	.	-	0	Name=XP_029039133.1;ID=cds-XP_029039133.1;Dbxref=GeneID:114874206%2CGenbank:XP_029039133.1;Parent=rna-XM_029183300.1
NW_021683712.1	Gnomon	CDS	37206	37325	.	-	0	Name=XP_029039133.1;ID=cds-XP_029039133.1;Dbxref=GeneID:114874206%2CGenbank:XP_029039133.1;Parent=rna-XM_029183300.1
NW_021683712.1	Gnomon	CDS	36980	37132	.	-	0	Name=XP_029039133.1;ID=cds-XP_029039133.1;Dbxref=GeneID:114874206%2CGenbank:XP_029039133.1;Parent=rna-XM_029183300.1
NW_021683712.1	Gnomon	CDS	36731	36917	.	-	0	Name=XP_029039133.1;ID=cds-XP_029039133.1;Dbxref=GeneID:114874206%2CGenbank:XP_029039133.1;Parent=rna-XM_029183300.1
NW_021683712.1	Gnomon	CDS	36491	36636	.	-	0	Name=XP_029039133.1;ID=cds-XP_029039133.1;Dbxref=GeneID:114874206%2CGenbank:XP_029039133.1;Parent=rna-XM_029183300.1
NW_021683712.1	Gnomon	mRNA	264281	274614	.	+	.	Name=XM_029183252.1;ID=rna-XM_029183252.1;Dbxref=GeneID:114874188%2CGenbank:XM_029183252.1;Parent=gene-LOC114874188
NW_021683712.1	Gnomon	CDS	205592	205936	.	-	0	Name=XP_029039039.1;ID=cds-XP_029039039.1;Dbxref=GeneID:114874172%2CGenbank:XP_029039039.1;Parent=rna-XM_029183206.1
NW_021683712.1	Gnomon	CDS	204752	204929	.	-	0	Name=XP_029039039.1;ID=cds-XP_029039039.1;Dbxref=GeneID:114874172%2CGenbank:XP_029039039.1;Parent=rna-XM_029183206.1
NW_021683712.1	Gnomon	CDS	203917	204587	.	-	0	Name=XP_029039039.1;ID=cds-XP_029039039.1;Dbxref=GeneID:114874172%2CGenbank:XP_029039039.1;Parent=rna-XM_029183206.1
NW_021683712.1	Gnomon	exon	721274	721399	.	+	.	ID=exon-XM_029183400.1-4;Dbxref=GeneID:114874264%2CGenbank:XM_029183400.1;Parent=rna-XM_029183400.1
NW_021683712.1	Gnomon	exon	724192	724380	.	+	.	ID=exon-XM_029183400.1-5;Dbxref=GeneID:114874264%2CGenbank:XM_029183400.1;Parent=rna-XM_029183400.1
NW_021683712.1	Gnomon	exon	717044	717548	.	+	.	ID=exon-XM_029183400.1-2;Dbxref=GeneID:114874264%2CGenbank:XM_029183400.1;Parent=rna-XM_029183400.1
NW_021683712.1	Gnomon	exon	717629	717859	.	+	.	ID=exon-XM_029183400.1-3;Dbxref=GeneID:114874264%2CGenbank:XM_029183400.1;Parent=rna-XM_029183400.1
NW_021683712.1	Gnomon	exon	732730	732811	.	+	.	ID=exon-XM_029183400.1-8;Dbxref=GeneID:114874264%2CGenbank:XM_029183400.1;Parent=rna-XM_029183400.1
NW_021683712.1	Gnomon	exon	778504	781151	.	+	.	ID=exon-XM_029183400.1-9;Dbxref=GeneID:114874264%2CGenbank:XM_029183400.1;Parent=rna-XM_029183400.1
NW_021683712.1	Gnomon	exon	725937	726236	.	+	.	ID=exon-XM_029183400.1-6;Dbxref=GeneID:114874264%2CGenbank:XM_029183400.1;Parent=rna-XM_029183400.1
NW_021683712.1	Gnomon	exon	727726	728356	.	+	.	ID=exon-XM_029183400.1-7;Dbxref=GeneID:114874264%2CGenbank:XM_029183400.1;Parent=rna-XM_029183400.1
NW_021683712.1	Gnomon	exon	713243	713297	.	+	.	ID=exon-XM_029183400.1-1;Dbxref=GeneID:114874264%2CGenbank:XM_029183400.1;Parent=rna-XM_029183400.1
NW_021683712.1	Gnomon	mRNA	707025	785196	.	+	.	Name=XM_029183398.1;ID=rna-XM_029183398.1;Dbxref=GeneID:114874264%2CGenbank:XM_029183398.1;Parent=gene-LOC114874264
NW_021683712.1	Gnomon	mRNA	707025	785196	.	+	.	Name=XM_029183408.1;ID=rna-XM_029183408.1;Dbxref=GeneID:114874264%2CGenbank:XM_029183408.1;Parent=gene-LOC114874264
NW_021683712.1	Gnomon	exon	759944	760129	.	-	.	ID=exon-XM_029183388.1-7;Dbxref=GeneID:114874260%2CGenbank:XM_029183388.1;Parent=rna-XM_029183388.1
NW_021683712.1	Gnomon	exon	758468	759853	.	-	.	ID=exon-XM_029183388.1-8;Dbxref=GeneID:114874260%2CGenbank:XM_029183388.1;Parent=rna-XM_029183388.1
NW_021683712.1	Gnomon	exon	773011	773241	.	-	.	ID=exon-XM_029183388.1-3;Dbxref=GeneID:114874260%2CGenbank:XM_029183388.1;Parent=rna-XM_029183388.1
NW_021683712.1	Gnomon	exon	766927	767040	.	-	.	ID=exon-XM_029183388.1-4;Dbxref=GeneID:114874260%2CGenbank:XM_029183388.1;Parent=rna-XM_029183388.1
NW_021683712.1	Gnomon	exon	766629	766715	.	-	.	ID=exon-XM_029183388.1-5;Dbxref=GeneID:114874260%2CGenbank:XM_029183388.1;Parent=rna-XM_029183388.1
NW_021683712.1	Gnomon	exon	760305	760505	.	-	.	ID=exon-XM_029183388.1-6;Dbxref=GeneID:114874260%2CGenbank:XM_029183388.1;Parent=rna-XM_029183388.1
NW_021683712.1	Gnomon	exon	777714	777959	.	-	.	ID=exon-XM_029183388.1-1;Dbxref=GeneID:114874260%2CGenbank:XM_029183388.1;Parent=rna-XM_029183388.1
NW_021683712.1	Gnomon	exon	773459	775771	.	-	.	ID=exon-XM_029183388.1-2;Dbxref=GeneID:114874260%2CGenbank:XM_029183388.1;Parent=rna-XM_029183388.1
NW_021683712.1	Gnomon	exon	77712	77986	.	-	.	ID=exon-XM_029183266.1-15;Dbxref=GeneID:114874194%2CGenbank:XM_029183266.1;Parent=rna-XM_029183266.1
NW_021683712.1	Gnomon	exon	77518	77634	.	-	.	ID=exon-XM_029183266.1-16;Dbxref=GeneID:114874194%2CGenbank:XM_029183266.1;Parent=rna-XM_029183266.1
NW_021683712.1	Gnomon	exon	77234	77446	.	-	.	ID=exon-XM_029183266.1-17;Dbxref=GeneID:114874194%2CGenbank:XM_029183266.1;Parent=rna-XM_029183266.1
NW_021683712.1	Gnomon	exon	76032	77160	.	-	.	ID=exon-XM_029183266.1-18;Dbxref=GeneID:114874194%2CGenbank:XM_029183266.1;Parent=rna-XM_029183266.1
NW_021683712.1	Gnomon	exon	79007	79262	.	-	.	ID=exon-XM_029183266.1-10;Dbxref=GeneID:114874194%2CGenbank:XM_029183266.1;Parent=rna-XM_029183266.1
NW_021683712.1	Gnomon	exon	78724	78948	.	-	.	ID=exon-XM_029183266.1-11;Dbxref=GeneID:114874194%2CGenbank:XM_029183266.1;Parent=rna-XM_029183266.1
NW_021683712.1	Gnomon	exon	78495	78645	.	-	.	ID=exon-XM_029183266.1-12;Dbxref=GeneID:114874194%2CGenbank:XM_029183266.1;Parent=rna-XM_029183266.1
NW_021683712.1	Gnomon	exon	78256	78423	.	-	.	ID=exon-XM_029183266.1-13;Dbxref=GeneID:114874194%2CGenbank:XM_029183266.1;Parent=rna-XM_029183266.1
NW_021683712.1	Gnomon	exon	78060	78189	.	-	.	ID=exon-XM_029183266.1-14;Dbxref=GeneID:114874194%2CGenbank:XM_029183266.1;Parent=rna-XM_029183266.1
NW_021683712.1	Gnomon	exon	45713	45900	.	+	.	ID=exon-XM_029183273.1-10;Dbxref=GeneID:114874197%2CGenbank:XM_029183273.1;Parent=rna-XM_029183273.1
NW_021683712.1	Gnomon	CDS	39180	39317	.	-	0	Name=XP_029039134.1;ID=cds-XP_029039134.1;Dbxref=GeneID:114874206%2CGenbank:XP_029039134.1;Parent=rna-XM_029183301.1
NW_021683712.1	Gnomon	CDS	38999	39091	.	-	0	Name=XP_029039134.1;ID=cds-XP_029039134.1;Dbxref=GeneID:114874206%2CGenbank:XP_029039134.1;Parent=rna-XM_029183301.1
NW_021683712.1	Gnomon	CDS	38676	38809	.	-	0	Name=XP_029039134.1;ID=cds-XP_029039134.1;Dbxref=GeneID:114874206%2CGenbank:XP_029039134.1;Parent=rna-XM_029183301.1
NW_021683712.1	Gnomon	CDS	38409	38539	.	-	0	Name=XP_029039134.1;ID=cds-XP_029039134.1;Dbxref=GeneID:114874206%2CGenbank:XP_029039134.1;Parent=rna-XM_029183301.1
NW_021683712.1	Gnomon	CDS	38155	38330	.	-	0	Name=XP_029039134.1;ID=cds-XP_029039134.1;Dbxref=GeneID:114874206%2CGenbank:XP_029039134.1;Parent=rna-XM_029183301.1
NW_021683712.1	Gnomon	CDS	37919	38074	.	-	0	Name=XP_029039134.1;ID=cds-XP_029039134.1;Dbxref=GeneID:114874206%2CGenbank:XP_029039134.1;Parent=rna-XM_029183301.1
NW_021683712.1	Gnomon	CDS	37687	37843	.	-	0	Name=XP_029039134.1;ID=cds-XP_029039134.1;Dbxref=GeneID:114874206%2CGenbank:XP_029039134.1;Parent=rna-XM_029183301.1
NW_021683712.1	Gnomon	CDS	37394	37605	.	-	0	Name=XP_029039134.1;ID=cds-XP_029039134.1;Dbxref=GeneID:114874206%2CGenbank:XP_029039134.1;Parent=rna-XM_029183301.1
NW_021683712.1	Gnomon	CDS	37206	37325	.	-	0	Name=XP_029039134.1;ID=cds-XP_029039134.1;Dbxref=GeneID:114874206%2CGenbank:XP_029039134.1;Parent=rna-XM_029183301.1
NW_021683712.1	Gnomon	CDS	36710	36917	.	-	0	Name=XP_029039134.1;ID=cds-XP_029039134.1;Dbxref=GeneID:114874206%2CGenbank:XP_029039134.1;Parent=rna-XM_029183301.1
NW_021683712.1	Gnomon	CDS	36491	36636	.	-	0	Name=XP_029039134.1;ID=cds-XP_029039134.1;Dbxref=GeneID:114874206%2CGenbank:XP_029039134.1;Parent=rna-XM_029183301.1
NW_021683712.1	Gnomon	mRNA	264211	274614	.	+	.	Name=XM_029183251.1;ID=rna-XM_029183251.1;Dbxref=GeneID:114874188%2CGenbank:XM_029183251.1;Parent=gene-LOC114874188
NW_021683712.1	Gnomon	mRNA	707025	779332	.	+	.	Name=XM_029183407.1;ID=rna-XM_029183407.1;Dbxref=GeneID:114874264%2CGenbank:XM_029183407.1;Parent=gene-LOC114874264
NW_021683712.1	Gnomon	exon	626423	626505	.	+	.	ID=exon-XM_029183423.1-7;Dbxref=GeneID:114874266%2CGenbank:XM_029183423.1;Parent=rna-XM_029183423.1
NW_021683712.1	Gnomon	exon	627046	628330	.	+	.	ID=exon-XM_029183423.1-8;Dbxref=GeneID:114874266%2CGenbank:XM_029183423.1;Parent=rna-XM_029183423.1
NW_021683712.1	Gnomon	exon	624716	624887	.	+	.	ID=exon-XM_029183423.1-5;Dbxref=GeneID:114874266%2CGenbank:XM_029183423.1;Parent=rna-XM_029183423.1
NW_021683712.1	Gnomon	exon	625572	625924	.	+	.	ID=exon-XM_029183423.1-6;Dbxref=GeneID:114874266%2CGenbank:XM_029183423.1;Parent=rna-XM_029183423.1
NW_021683712.1	Gnomon	exon	623986	624115	.	+	.	ID=exon-XM_029183423.1-3;Dbxref=GeneID:114874266%2CGenbank:XM_029183423.1;Parent=rna-XM_029183423.1
NW_021683712.1	Gnomon	exon	624506	624631	.	+	.	ID=exon-XM_029183423.1-4;Dbxref=GeneID:114874266%2CGenbank:XM_029183423.1;Parent=rna-XM_029183423.1
NW_021683712.1	Gnomon	exon	617527	617676	.	+	.	ID=exon-XM_029183423.1-1;Dbxref=GeneID:114874266%2CGenbank:XM_029183423.1;Parent=rna-XM_029183423.1
NW_021683712.1	Gnomon	exon	621640	621723	.	+	.	ID=exon-XM_029183423.1-2;Dbxref=GeneID:114874266%2CGenbank:XM_029183423.1;Parent=rna-XM_029183423.1
NW_021683712.1	Gnomon	mRNA	707025	785196	.	+	.	Name=XM_029183397.1;ID=rna-XM_029183397.1;Dbxref=GeneID:114874264%2CGenbank:XM_029183397.1;Parent=gene-LOC114874264
NW_021683712.1	Gnomon	CDS	39180	39317	.	-	0	Name=XP_029039131.1;ID=cds-XP_029039131.1;Dbxref=GeneID:114874206%2CGenbank:XP_029039131.1;Parent=rna-XM_029183298.1
NW_021683712.1	Gnomon	CDS	38999	39091	.	-	0	Name=XP_029039131.1;ID=cds-XP_029039131.1;Dbxref=GeneID:114874206%2CGenbank:XP_029039131.1;Parent=rna-XM_029183298.1
NW_021683712.1	Gnomon	CDS	38718	38809	.	-	0	Name=XP_029039131.1;ID=cds-XP_029039131.1;Dbxref=GeneID:114874206%2CGenbank:XP_029039131.1;Parent=rna-XM_029183298.1
NW_021683712.1	Gnomon	CDS	38409	38539	.	-	0	Name=XP_029039131.1;ID=cds-XP_029039131.1;Dbxref=GeneID:114874206%2CGenbank:XP_029039131.1;Parent=rna-XM_029183298.1
NW_021683712.1	Gnomon	CDS	38155	38330	.	-	0	Name=XP_029039131.1;ID=cds-XP_029039131.1;Dbxref=GeneID:114874206%2CGenbank:XP_029039131.1;Parent=rna-XM_029183298.1
NW_021683712.1	Gnomon	CDS	37919	38074	.	-	0	Name=XP_029039131.1;ID=cds-XP_029039131.1;Dbxref=GeneID:114874206%2CGenbank:XP_029039131.1;Parent=rna-XM_029183298.1
NW_021683712.1	Gnomon	CDS	37687	37843	.	-	0	Name=XP_029039131.1;ID=cds-XP_029039131.1;Dbxref=GeneID:114874206%2CGenbank:XP_029039131.1;Parent=rna-XM_029183298.1
NW_021683712.1	Gnomon	CDS	37394	37605	.	-	0	Name=XP_029039131.1;ID=cds-XP_029039131.1;Dbxref=GeneID:114874206%2CGenbank:XP_029039131.1;Parent=rna-XM_029183298.1
NW_021683712.1	Gnomon	CDS	37206	37325	.	-	0	Name=XP_029039131.1;ID=cds-XP_029039131.1;Dbxref=GeneID:114874206%2CGenbank:XP_029039131.1;Parent=rna-XM_029183298.1
NW_021683712.1	Gnomon	CDS	36980	37132	.	-	0	Name=XP_029039131.1;ID=cds-XP_029039131.1;Dbxref=GeneID:114874206%2CGenbank:XP_029039131.1;Parent=rna-XM_029183298.1
NW_021683712.1	Gnomon	CDS	36710	36917	.	-	0	Name=XP_029039131.1;ID=cds-XP_029039131.1;Dbxref=GeneID:114874206%2CGenbank:XP_029039131.1;Parent=rna-XM_029183298.1
NW_021683712.1	Gnomon	CDS	36491	36636	.	-	0	Name=XP_029039131.1;ID=cds-XP_029039131.1;Dbxref=GeneID:114874206%2CGenbank:XP_029039131.1;Parent=rna-XM_029183298.1
NW_021683712.1	Gnomon	exon	162443	162901	.	-	.	ID=exon-XM_029183196.1-8;Dbxref=GeneID:114874168%2CGenbank:XM_029183196.1;Parent=rna-XM_029183196.1
NW_021683712.1	Gnomon	exon	166071	166608	.	-	.	ID=exon-XM_029183196.1-1;Dbxref=GeneID:114874168%2CGenbank:XM_029183196.1;Parent=rna-XM_029183196.1
NW_021683712.1	Gnomon	exon	165364	165572	.	-	.	ID=exon-XM_029183196.1-2;Dbxref=GeneID:114874168%2CGenbank:XM_029183196.1;Parent=rna-XM_029183196.1
NW_021683712.1	Gnomon	exon	164771	165281	.	-	.	ID=exon-XM_029183196.1-3;Dbxref=GeneID:114874168%2CGenbank:XM_029183196.1;Parent=rna-XM_029183196.1
NW_021683712.1	Gnomon	exon	164509	164688	.	-	.	ID=exon-XM_029183196.1-4;Dbxref=GeneID:114874168%2CGenbank:XM_029183196.1;Parent=rna-XM_029183196.1
NW_021683712.1	Gnomon	exon	164215	164433	.	-	.	ID=exon-XM_029183196.1-5;Dbxref=GeneID:114874168%2CGenbank:XM_029183196.1;Parent=rna-XM_029183196.1
NW_021683712.1	Gnomon	exon	163974	164144	.	-	.	ID=exon-XM_029183196.1-6;Dbxref=GeneID:114874168%2CGenbank:XM_029183196.1;Parent=rna-XM_029183196.1
NW_021683712.1	Gnomon	exon	162960	163904	.	-	.	ID=exon-XM_029183196.1-7;Dbxref=GeneID:114874168%2CGenbank:XM_029183196.1;Parent=rna-XM_029183196.1
NW_021683712.1	Gnomon	CDS	174300	174319	.	-	0	Name=XP_029039037.1;ID=cds-XP_029039037.1;Dbxref=GeneID:114874171%2CGenbank:XP_029039037.1;Parent=rna-XM_029183204.1
NW_021683712.1	Gnomon	CDS	171375	171694	.	-	0	Name=XP_029039037.1;ID=cds-XP_029039037.1;Dbxref=GeneID:114874171%2CGenbank:XP_029039037.1;Parent=rna-XM_029183204.1
NW_021683712.1	Gnomon	CDS	169996	171290	.	-	0	Name=XP_029039037.1;ID=cds-XP_029039037.1;Dbxref=GeneID:114874171%2CGenbank:XP_029039037.1;Parent=rna-XM_029183204.1
NW_021683712.1	Gnomon	exon	186992	187174	.	+	.	ID=exon-XM_029183201.1-7;Dbxref=GeneID:114874170%2CGenbank:XM_029183201.1;Parent=rna-XM_029183201.1
NW_021683712.1	Gnomon	exon	187238	187672	.	+	.	ID=exon-XM_029183201.1-8;Dbxref=GeneID:114874170%2CGenbank:XM_029183201.1;Parent=rna-XM_029183201.1
NW_021683712.1	Gnomon	exon	187749	187847	.	+	.	ID=exon-XM_029183201.1-9;Dbxref=GeneID:114874170%2CGenbank:XM_029183201.1;Parent=rna-XM_029183201.1
NW_021683712.1	Gnomon	exon	186007	186153	.	+	.	ID=exon-XM_029183201.1-3;Dbxref=GeneID:114874170%2CGenbank:XM_029183201.1;Parent=rna-XM_029183201.1
NW_021683712.1	Gnomon	exon	186223	186364	.	+	.	ID=exon-XM_029183201.1-4;Dbxref=GeneID:114874170%2CGenbank:XM_029183201.1;Parent=rna-XM_029183201.1
NW_021683712.1	Gnomon	exon	186456	186606	.	+	.	ID=exon-XM_029183201.1-5;Dbxref=GeneID:114874170%2CGenbank:XM_029183201.1;Parent=rna-XM_029183201.1
NW_021683712.1	Gnomon	exon	186677	186906	.	+	.	ID=exon-XM_029183201.1-6;Dbxref=GeneID:114874170%2CGenbank:XM_029183201.1;Parent=rna-XM_029183201.1
NW_021683712.1	Gnomon	exon	182453	184380	.	+	.	ID=exon-XM_029183201.1-1;Dbxref=GeneID:114874170%2CGenbank:XM_029183201.1;Parent=rna-XM_029183201.1
NW_021683712.1	Gnomon	exon	185651	185907	.	+	.	ID=exon-XM_029183201.1-2;Dbxref=GeneID:114874170%2CGenbank:XM_029183201.1;Parent=rna-XM_029183201.1
NW_021683712.1	Gnomon	exon	45966	46151	.	+	.	ID=exon-XM_029183273.1-11;Dbxref=GeneID:114874197%2CGenbank:XM_029183273.1;Parent=rna-XM_029183273.1
NW_021683712.1	Gnomon	exon	46306	48316	.	+	.	ID=exon-XM_029183273.1-12;Dbxref=GeneID:114874197%2CGenbank:XM_029183273.1;Parent=rna-XM_029183273.1
NW_021683712.1	Gnomon	exon	789662	790163	.	-	.	ID=exon-XM_029183352.1-10;Dbxref=GeneID:114874237%2CGenbank:XM_029183352.1;Parent=rna-XM_029183352.1
NW_021683712.1	Gnomon	exon	119153	120497	.	+	.	ID=exon-XM_029183287.1-10;Dbxref=GeneID:114874204%2CGenbank:XM_029183287.1;Parent=rna-XM_029183287.1
NW_021683712.1	Gnomon	mRNA	537909	540559	.	-	.	Name=XM_029183254.1;ID=rna-XM_029183254.1;Dbxref=GeneID:114874190%2CGenbank:XM_029183254.1;Parent=gene-LOC114874190
NW_021683712.1	Gnomon	exon	45095	45364	.	+	.	ID=exon-XM_029183271.1-8;Dbxref=GeneID:114874197%2CGenbank:XM_029183271.1;Parent=rna-XM_029183271.1
NW_021683712.1	Gnomon	exon	45465	45641	.	+	.	ID=exon-XM_029183271.1-9;Dbxref=GeneID:114874197%2CGenbank:XM_029183271.1;Parent=rna-XM_029183271.1
NW_021683712.1	Gnomon	exon	44621	44815	.	+	.	ID=exon-XM_029183271.1-6;Dbxref=GeneID:114874197%2CGenbank:XM_029183271.1;Parent=rna-XM_029183271.1
NW_021683712.1	Gnomon	exon	44901	45030	.	+	.	ID=exon-XM_029183271.1-7;Dbxref=GeneID:114874197%2CGenbank:XM_029183271.1;Parent=rna-XM_029183271.1
NW_021683712.1	Gnomon	exon	44048	44288	.	+	.	ID=exon-XM_029183271.1-4;Dbxref=GeneID:114874197%2CGenbank:XM_029183271.1;Parent=rna-XM_029183271.1
NW_021683712.1	Gnomon	exon	44378	44547	.	+	.	ID=exon-XM_029183271.1-5;Dbxref=GeneID:114874197%2CGenbank:XM_029183271.1;Parent=rna-XM_029183271.1
NW_021683712.1	Gnomon	exon	42465	43164	.	+	.	ID=exon-XM_029183271.1-2;Dbxref=GeneID:114874197%2CGenbank:XM_029183271.1;Parent=rna-XM_029183271.1
NW_021683712.1	Gnomon	exon	43871	43935	.	+	.	ID=exon-XM_029183271.1-3;Dbxref=GeneID:114874197%2CGenbank:XM_029183271.1;Parent=rna-XM_029183271.1
NW_021683712.1	Gnomon	exon	41161	41605	.	+	.	ID=exon-XM_029183271.1-1;Dbxref=GeneID:114874197%2CGenbank:XM_029183271.1;Parent=rna-XM_029183271.1
NW_021683712.1	Gnomon	exon	287490	287751	.	+	.	ID=exon-XM_029183318.1-2;Dbxref=GeneID:114874219%2CGenbank:XM_029183318.1;Parent=rna-XM_029183318.1
NW_021683712.1	Gnomon	exon	287821	287959	.	+	.	ID=exon-XM_029183318.1-3;Dbxref=GeneID:114874219%2CGenbank:XM_029183318.1;Parent=rna-XM_029183318.1
NW_021683712.1	Gnomon	exon	287085	287414	.	+	.	ID=exon-XM_029183318.1-1;Dbxref=GeneID:114874219%2CGenbank:XM_029183318.1;Parent=rna-XM_029183318.1
NW_021683712.1	Gnomon	exon	288043	288105	.	+	.	ID=exon-XM_029183318.1-4;Dbxref=GeneID:114874219%2CGenbank:XM_029183318.1;Parent=rna-XM_029183318.1
NW_021683712.1	Gnomon	exon	288237	288442	.	+	.	ID=exon-XM_029183318.1-5;Dbxref=GeneID:114874219%2CGenbank:XM_029183318.1;Parent=rna-XM_029183318.1
NW_021683712.1	Gnomon	exon	643056	643227	.	+	.	ID=exon-XM_029183389.1-4;Dbxref=GeneID:114874261%2CGenbank:XM_029183389.1;Parent=rna-XM_029183389.1
NW_021683712.1	Gnomon	exon	643321	643486	.	+	.	ID=exon-XM_029183389.1-5;Dbxref=GeneID:114874261%2CGenbank:XM_029183389.1;Parent=rna-XM_029183389.1
NW_021683712.1	Gnomon	exon	642578	642634	.	+	.	ID=exon-XM_029183389.1-2;Dbxref=GeneID:114874261%2CGenbank:XM_029183389.1;Parent=rna-XM_029183389.1
NW_021683712.1	Gnomon	exon	642821	642989	.	+	.	ID=exon-XM_029183389.1-3;Dbxref=GeneID:114874261%2CGenbank:XM_029183389.1;Parent=rna-XM_029183389.1
NW_021683712.1	Gnomon	exon	644411	644504	.	+	.	ID=exon-XM_029183389.1-8;Dbxref=GeneID:114874261%2CGenbank:XM_029183389.1;Parent=rna-XM_029183389.1
NW_021683712.1	Gnomon	exon	644589	644748	.	+	.	ID=exon-XM_029183389.1-9;Dbxref=GeneID:114874261%2CGenbank:XM_029183389.1;Parent=rna-XM_029183389.1
NW_021683712.1	Gnomon	exon	643917	644111	.	+	.	ID=exon-XM_029183389.1-6;Dbxref=GeneID:114874261%2CGenbank:XM_029183389.1;Parent=rna-XM_029183389.1
NW_021683712.1	Gnomon	exon	644184	644345	.	+	.	ID=exon-XM_029183389.1-7;Dbxref=GeneID:114874261%2CGenbank:XM_029183389.1;Parent=rna-XM_029183389.1
NW_021683712.1	Gnomon	exon	641476	641650	.	+	.	ID=exon-XM_029183389.1-1;Dbxref=GeneID:114874261%2CGenbank:XM_029183389.1;Parent=rna-XM_029183389.1
NW_021683712.1	Gnomon	exon	23450	23541	.	-	.	ID=exon-XR_003789062.1-1;Dbxref=GeneID:114874231%2CGenbank:XR_003789062.1;Parent=rna-XR_003789062.1
NW_021683712.1	Gnomon	exon	22089	22236	.	-	.	ID=exon-XR_003789062.1-2;Dbxref=GeneID:114874231%2CGenbank:XR_003789062.1;Parent=rna-XR_003789062.1
NW_021683712.1	Gnomon	exon	21613	21988	.	-	.	ID=exon-XR_003789062.1-3;Dbxref=GeneID:114874231%2CGenbank:XR_003789062.1;Parent=rna-XR_003789062.1
NW_021683712.1	Gnomon	exon	21035	21248	.	-	.	ID=exon-XR_003789062.1-4;Dbxref=GeneID:114874231%2CGenbank:XR_003789062.1;Parent=rna-XR_003789062.1
NW_021683712.1	Gnomon	exon	20753	20964	.	-	.	ID=exon-XR_003789062.1-5;Dbxref=GeneID:114874231%2CGenbank:XR_003789062.1;Parent=rna-XR_003789062.1
NW_021683712.1	Gnomon	CDS	39180	39317	.	-	0	Name=XP_029039132.1;ID=cds-XP_029039132.1;Dbxref=GeneID:114874206%2CGenbank:XP_029039132.1;Parent=rna-XM_029183299.1
NW_021683712.1	Gnomon	CDS	38999	39091	.	-	0	Name=XP_029039132.1;ID=cds-XP_029039132.1;Dbxref=GeneID:114874206%2CGenbank:XP_029039132.1;Parent=rna-XM_029183299.1
NW_021683712.1	Gnomon	CDS	38718	38809	.	-	0	Name=XP_029039132.1;ID=cds-XP_029039132.1;Dbxref=GeneID:114874206%2CGenbank:XP_029039132.1;Parent=rna-XM_029183299.1
NW_021683712.1	Gnomon	CDS	38409	38539	.	-	0	Name=XP_029039132.1;ID=cds-XP_029039132.1;Dbxref=GeneID:114874206%2CGenbank:XP_029039132.1;Parent=rna-XM_029183299.1
NW_021683712.1	Gnomon	CDS	38155	38303	.	-	0	Name=XP_029039132.1;ID=cds-XP_029039132.1;Dbxref=GeneID:114874206%2CGenbank:XP_029039132.1;Parent=rna-XM_029183299.1
NW_021683712.1	Gnomon	CDS	37919	38074	.	-	0	Name=XP_029039132.1;ID=cds-XP_029039132.1;Dbxref=GeneID:114874206%2CGenbank:XP_029039132.1;Parent=rna-XM_029183299.1
NW_021683712.1	Gnomon	CDS	37687	37843	.	-	0	Name=XP_029039132.1;ID=cds-XP_029039132.1;Dbxref=GeneID:114874206%2CGenbank:XP_029039132.1;Parent=rna-XM_029183299.1
NW_021683712.1	Gnomon	CDS	37394	37605	.	-	0	Name=XP_029039132.1;ID=cds-XP_029039132.1;Dbxref=GeneID:114874206%2CGenbank:XP_029039132.1;Parent=rna-XM_029183299.1
NW_021683712.1	Gnomon	CDS	37206	37325	.	-	0	Name=XP_029039132.1;ID=cds-XP_029039132.1;Dbxref=GeneID:114874206%2CGenbank:XP_029039132.1;Parent=rna-XM_029183299.1
NW_021683712.1	Gnomon	CDS	36980	37132	.	-	0	Name=XP_029039132.1;ID=cds-XP_029039132.1;Dbxref=GeneID:114874206%2CGenbank:XP_029039132.1;Parent=rna-XM_029183299.1
NW_021683712.1	Gnomon	CDS	36710	36917	.	-	0	Name=XP_029039132.1;ID=cds-XP_029039132.1;Dbxref=GeneID:114874206%2CGenbank:XP_029039132.1;Parent=rna-XM_029183299.1
NW_021683712.1	Gnomon	CDS	36491	36636	.	-	0	Name=XP_029039132.1;ID=cds-XP_029039132.1;Dbxref=GeneID:114874206%2CGenbank:XP_029039132.1;Parent=rna-XM_029183299.1
NW_021683712.1	Gnomon	exon	20576	20643	.	-	.	ID=exon-XR_003789062.1-6;Dbxref=GeneID:114874231%2CGenbank:XR_003789062.1;Parent=rna-XR_003789062.1
NW_021683712.1	Gnomon	exon	15772	16165	.	-	.	ID=exon-XR_003789062.1-7;Dbxref=GeneID:114874231%2CGenbank:XR_003789062.1;Parent=rna-XR_003789062.1
NW_021683712.1	Gnomon	CDS	171375	171471	.	-	0	Name=XP_029039038.1;ID=cds-XP_029039038.1;Dbxref=GeneID:114874171%2CGenbank:XP_029039038.1;Parent=rna-XM_029183205.1
NW_021683712.1	Gnomon	CDS	169996	171290	.	-	0	Name=XP_029039038.1;ID=cds-XP_029039038.1;Dbxref=GeneID:114874171%2CGenbank:XP_029039038.1;Parent=rna-XM_029183205.1
NW_021683712.1	Gnomon	exon	187923	188708	.	+	.	ID=exon-XM_029183202.1-10;Dbxref=GeneID:114874170%2CGenbank:XM_029183202.1;Parent=rna-XM_029183202.1
NW_021683712.1	Gnomon	mRNA	707025	785194	.	+	.	Name=XM_029183399.1;ID=rna-XM_029183399.1;Dbxref=GeneID:114874264%2CGenbank:XM_029183399.1;Parent=gene-LOC114874264
NW_021683712.1	Gnomon	mRNA	262864	264630	.	-	.	Name=XM_029183253.1;ID=rna-XM_029183253.1;Dbxref=GeneID:114874189%2CGenbank:XM_029183253.1;Parent=gene-LOC114874189
NW_021683712.1	Gnomon	mRNA	707025	785196	.	+	.	Name=XM_029183409.1;ID=rna-XM_029183409.1;Dbxref=GeneID:114874264%2CGenbank:XM_029183409.1;Parent=gene-LOC114874264
NW_021683712.1	Gnomon	exon	36710	36917	.	-	.	ID=exon-XM_029183301.1-10;Dbxref=GeneID:114874206%2CGenbank:XM_029183301.1;Parent=rna-XM_029183301.1
NW_021683712.1	Gnomon	exon	35422	36636	.	-	.	ID=exon-XM_029183301.1-11;Dbxref=GeneID:114874206%2CGenbank:XM_029183301.1;Parent=rna-XM_029183301.1
NW_021683712.1	Gnomon	CDS	185468	185587	.	+	0	Name=XP_029039035.1;ID=cds-XP_029039035.1;Dbxref=GeneID:114874170%2CGenbank:XP_029039035.1;Parent=rna-XM_029183202.1
NW_021683712.1	Gnomon	CDS	185651	185907	.	+	0	Name=XP_029039035.1;ID=cds-XP_029039035.1;Dbxref=GeneID:114874170%2CGenbank:XP_029039035.1;Parent=rna-XM_029183202.1
NW_021683712.1	Gnomon	CDS	186007	186153	.	+	0	Name=XP_029039035.1;ID=cds-XP_029039035.1;Dbxref=GeneID:114874170%2CGenbank:XP_029039035.1;Parent=rna-XM_029183202.1
NW_021683712.1	Gnomon	CDS	186223	186364	.	+	0	Name=XP_029039035.1;ID=cds-XP_029039035.1;Dbxref=GeneID:114874170%2CGenbank:XP_029039035.1;Parent=rna-XM_029183202.1
NW_021683712.1	Gnomon	CDS	186456	186606	.	+	0	Name=XP_029039035.1;ID=cds-XP_029039035.1;Dbxref=GeneID:114874170%2CGenbank:XP_029039035.1;Parent=rna-XM_029183202.1
NW_021683712.1	Gnomon	CDS	186677	186906	.	+	0	Name=XP_029039035.1;ID=cds-XP_029039035.1;Dbxref=GeneID:114874170%2CGenbank:XP_029039035.1;Parent=rna-XM_029183202.1
NW_021683712.1	Gnomon	CDS	186992	187174	.	+	0	Name=XP_029039035.1;ID=cds-XP_029039035.1;Dbxref=GeneID:114874170%2CGenbank:XP_029039035.1;Parent=rna-XM_029183202.1
NW_021683712.1	Gnomon	CDS	187238	187672	.	+	0	Name=XP_029039035.1;ID=cds-XP_029039035.1;Dbxref=GeneID:114874170%2CGenbank:XP_029039035.1;Parent=rna-XM_029183202.1
NW_021683712.1	Gnomon	CDS	187749	187847	.	+	0	Name=XP_029039035.1;ID=cds-XP_029039035.1;Dbxref=GeneID:114874170%2CGenbank:XP_029039035.1;Parent=rna-XM_029183202.1
NW_021683712.1	Gnomon	CDS	187923	188093	.	+	0	Name=XP_029039035.1;ID=cds-XP_029039035.1;Dbxref=GeneID:114874170%2CGenbank:XP_029039035.1;Parent=rna-XM_029183202.1
NW_021683712.1	Gnomon	mRNA	789662	795147	.	-	.	Name=XM_029183350.1;ID=rna-XM_029183350.1;Dbxref=GeneID:114874237%2CGenbank:XM_029183350.1;Parent=gene-LOC114874237
NW_021683712.1	Gnomon	exon	9970	10447	.	-	.	ID=exon-XM_029183342.1-1;Dbxref=GeneID:114874231%2CGenbank:XM_029183342.1;Parent=rna-XM_029183342.1
NW_021683712.1	Gnomon	exon	4531	6911	.	-	.	ID=exon-XM_029183342.1-2;Dbxref=GeneID:114874231%2CGenbank:XM_029183342.1;Parent=rna-XM_029183342.1
NW_021683712.1	Gnomon	exon	192487	193007	.	-	.	ID=exon-XM_029183173.1-5;Dbxref=GeneID:114874165%2CGenbank:XM_029183173.1;Parent=rna-XM_029183173.1
NW_021683712.1	Gnomon	exon	192119	192353	.	-	.	ID=exon-XM_029183173.1-6;Dbxref=GeneID:114874165%2CGenbank:XM_029183173.1;Parent=rna-XM_029183173.1
NW_021683712.1	Gnomon	exon	191887	192049	.	-	.	ID=exon-XM_029183173.1-7;Dbxref=GeneID:114874165%2CGenbank:XM_029183173.1;Parent=rna-XM_029183173.1
NW_021683712.1	Gnomon	exon	191587	191817	.	-	.	ID=exon-XM_029183173.1-8;Dbxref=GeneID:114874165%2CGenbank:XM_029183173.1;Parent=rna-XM_029183173.1
NW_021683712.1	Gnomon	exon	198410	199276	.	-	.	ID=exon-XM_029183173.1-1;Dbxref=GeneID:114874165%2CGenbank:XM_029183173.1;Parent=rna-XM_029183173.1
NW_021683712.1	Gnomon	exon	197782	197869	.	-	.	ID=exon-XM_029183173.1-2;Dbxref=GeneID:114874165%2CGenbank:XM_029183173.1;Parent=rna-XM_029183173.1
NW_021683712.1	Gnomon	exon	193877	194162	.	-	.	ID=exon-XM_029183173.1-3;Dbxref=GeneID:114874165%2CGenbank:XM_029183173.1;Parent=rna-XM_029183173.1
NW_021683712.1	Gnomon	exon	193351	193562	.	-	.	ID=exon-XM_029183173.1-4;Dbxref=GeneID:114874165%2CGenbank:XM_029183173.1;Parent=rna-XM_029183173.1
NW_021683712.1	Gnomon	exon	191178	191401	.	-	.	ID=exon-XM_029183173.1-9;Dbxref=GeneID:114874165%2CGenbank:XM_029183173.1;Parent=rna-XM_029183173.1
NW_021683712.1	Gnomon	CDS	39180	39317	.	-	0	Name=XP_029039130.1;ID=cds-XP_029039130.1;Dbxref=GeneID:114874206%2CGenbank:XP_029039130.1;Parent=rna-XM_029183297.1
NW_021683712.1	Gnomon	CDS	38999	39091	.	-	0	Name=XP_029039130.1;ID=cds-XP_029039130.1;Dbxref=GeneID:114874206%2CGenbank:XP_029039130.1;Parent=rna-XM_029183297.1
NW_021683712.1	Gnomon	CDS	38676	38809	.	-	0	Name=XP_029039130.1;ID=cds-XP_029039130.1;Dbxref=GeneID:114874206%2CGenbank:XP_029039130.1;Parent=rna-XM_029183297.1
NW_021683712.1	Gnomon	CDS	38409	38539	.	-	0	Name=XP_029039130.1;ID=cds-XP_029039130.1;Dbxref=GeneID:114874206%2CGenbank:XP_029039130.1;Parent=rna-XM_029183297.1
NW_021683712.1	Gnomon	CDS	38155	38303	.	-	0	Name=XP_029039130.1;ID=cds-XP_029039130.1;Dbxref=GeneID:114874206%2CGenbank:XP_029039130.1;Parent=rna-XM_029183297.1
NW_021683712.1	Gnomon	CDS	37919	38074	.	-	0	Name=XP_029039130.1;ID=cds-XP_029039130.1;Dbxref=GeneID:114874206%2CGenbank:XP_029039130.1;Parent=rna-XM_029183297.1
NW_021683712.1	Gnomon	CDS	37687	37843	.	-	0	Name=XP_029039130.1;ID=cds-XP_029039130.1;Dbxref=GeneID:114874206%2CGenbank:XP_029039130.1;Parent=rna-XM_029183297.1
NW_021683712.1	Gnomon	CDS	37394	37605	.	-	0	Name=XP_029039130.1;ID=cds-XP_029039130.1;Dbxref=GeneID:114874206%2CGenbank:XP_029039130.1;Parent=rna-XM_029183297.1
NW_021683712.1	Gnomon	CDS	37206	37325	.	-	0	Name=XP_029039130.1;ID=cds-XP_029039130.1;Dbxref=GeneID:114874206%2CGenbank:XP_029039130.1;Parent=rna-XM_029183297.1
NW_021683712.1	Gnomon	CDS	36980	37132	.	-	0	Name=XP_029039130.1;ID=cds-XP_029039130.1;Dbxref=GeneID:114874206%2CGenbank:XP_029039130.1;Parent=rna-XM_029183297.1
NW_021683712.1	Gnomon	CDS	36710	36917	.	-	0	Name=XP_029039130.1;ID=cds-XP_029039130.1;Dbxref=GeneID:114874206%2CGenbank:XP_029039130.1;Parent=rna-XM_029183297.1
NW_021683712.1	Gnomon	CDS	36491	36636	.	-	0	Name=XP_029039130.1;ID=cds-XP_029039130.1;Dbxref=GeneID:114874206%2CGenbank:XP_029039130.1;Parent=rna-XM_029183297.1
NW_021683712.1	Gnomon	CDS	176563	176600	.	-	0	Name=XP_029039036.1;ID=cds-XP_029039036.1;Dbxref=GeneID:114874171%2CGenbank:XP_029039036.1;Parent=rna-XM_029183203.1
NW_021683712.1	Gnomon	CDS	171375	171694	.	-	0	Name=XP_029039036.1;ID=cds-XP_029039036.1;Dbxref=GeneID:114874171%2CGenbank:XP_029039036.1;Parent=rna-XM_029183203.1
NW_021683712.1	Gnomon	CDS	169996	171290	.	-	0	Name=XP_029039036.1;ID=cds-XP_029039036.1;Dbxref=GeneID:114874171%2CGenbank:XP_029039036.1;Parent=rna-XM_029183203.1
NW_021683712.1	Gnomon	exon	38676	38809	.	-	.	ID=exon-XM_029183294.1-3;Dbxref=GeneID:114874206%2CGenbank:XM_029183294.1;Parent=rna-XM_029183294.1
NW_021683712.1	Gnomon	exon	38409	38539	.	-	.	ID=exon-XM_029183294.1-4;Dbxref=GeneID:114874206%2CGenbank:XM_029183294.1;Parent=rna-XM_029183294.1
NW_021683712.1	Gnomon	exon	39180	40150	.	-	.	ID=exon-XM_029183294.1-1;Dbxref=GeneID:114874206%2CGenbank:XM_029183294.1;Parent=rna-XM_029183294.1
NW_021683712.1	Gnomon	exon	38999	39091	.	-	.	ID=exon-XM_029183294.1-2;Dbxref=GeneID:114874206%2CGenbank:XM_029183294.1;Parent=rna-XM_029183294.1
NW_021683712.1	Gnomon	exon	37687	37843	.	-	.	ID=exon-XM_029183294.1-7;Dbxref=GeneID:114874206%2CGenbank:XM_029183294.1;Parent=rna-XM_029183294.1
NW_021683712.1	Gnomon	exon	37394	37605	.	-	.	ID=exon-XM_029183294.1-8;Dbxref=GeneID:114874206%2CGenbank:XM_029183294.1;Parent=rna-XM_029183294.1
NW_021683712.1	Gnomon	exon	38155	38330	.	-	.	ID=exon-XM_029183294.1-5;Dbxref=GeneID:114874206%2CGenbank:XM_029183294.1;Parent=rna-XM_029183294.1
NW_021683712.1	Gnomon	exon	37919	38074	.	-	.	ID=exon-XM_029183294.1-6;Dbxref=GeneID:114874206%2CGenbank:XM_029183294.1;Parent=rna-XM_029183294.1
NW_021683712.1	Gnomon	exon	37206	37325	.	-	.	ID=exon-XM_029183294.1-9;Dbxref=GeneID:114874206%2CGenbank:XM_029183294.1;Parent=rna-XM_029183294.1
NW_021683712.1	Gnomon	mRNA	533321	537461	.	+	.	Name=XM_029183255.1;ID=rna-XM_029183255.1;Dbxref=GeneID:114874191%2CGenbank:XM_029183255.1;Parent=gene-LOC114874191
NW_021683712.1	Gnomon	exon	3813	3962	.	+	.	ID=exon-XM_029183327.1-11;Dbxref=GeneID:114874226%2CGenbank:XM_029183327.1;Parent=rna-XM_029183327.1
NW_021683712.1	Gnomon	exon	4044	5262	.	+	.	ID=exon-XM_029183327.1-12;Dbxref=GeneID:114874226%2CGenbank:XM_029183327.1;Parent=rna-XM_029183327.1
NW_021683712.1	Gnomon	exon	3586	3750	.	+	.	ID=exon-XM_029183327.1-10;Dbxref=GeneID:114874226%2CGenbank:XM_029183327.1;Parent=rna-XM_029183327.1
NW_021683712.1	Gnomon	CDS	362336	362480	.	-	0	Name=XP_029039273.1;ID=cds-XP_029039273.1;Dbxref=GeneID:114874275%2CGenbank:XP_029039273.1;Parent=rna-XM_029183440.1
NW_021683712.1	Gnomon	CDS	361404	361444	.	-	0	Name=XP_029039273.1;ID=cds-XP_029039273.1;Dbxref=GeneID:114874275%2CGenbank:XP_029039273.1;Parent=rna-XM_029183440.1
NW_021683712.1	Gnomon	CDS	360112	360210	.	-	0	Name=XP_029039273.1;ID=cds-XP_029039273.1;Dbxref=GeneID:114874275%2CGenbank:XP_029039273.1;Parent=rna-XM_029183440.1
NW_021683712.1	Gnomon	CDS	359158	359232	.	-	0	Name=XP_029039273.1;ID=cds-XP_029039273.1;Dbxref=GeneID:114874275%2CGenbank:XP_029039273.1;Parent=rna-XM_029183440.1
NW_021683712.1	Gnomon	CDS	358786	358989	.	-	0	Name=XP_029039273.1;ID=cds-XP_029039273.1;Dbxref=GeneID:114874275%2CGenbank:XP_029039273.1;Parent=rna-XM_029183440.1
NW_021683712.1	Gnomon	CDS	824391	824518	.	-	0	Name=XP_029039179.1;ID=cds-XP_029039179.1;Dbxref=GeneID:114874236%2CGenbank:XP_029039179.1;Parent=rna-XM_029183346.1
NW_021683712.1	Gnomon	CDS	818123	818232	.	-	0	Name=XP_029039179.1;ID=cds-XP_029039179.1;Dbxref=GeneID:114874236%2CGenbank:XP_029039179.1;Parent=rna-XM_029183346.1
NW_021683712.1	Gnomon	CDS	817845	817939	.	-	0	Name=XP_029039179.1;ID=cds-XP_029039179.1;Dbxref=GeneID:114874236%2CGenbank:XP_029039179.1;Parent=rna-XM_029183346.1
NW_021683712.1	Gnomon	CDS	801831	801939	.	-	0	Name=XP_029039179.1;ID=cds-XP_029039179.1;Dbxref=GeneID:114874236%2CGenbank:XP_029039179.1;Parent=rna-XM_029183346.1
NW_021683712.1	Gnomon	CDS	801454	801613	.	-	0	Name=XP_029039179.1;ID=cds-XP_029039179.1;Dbxref=GeneID:114874236%2CGenbank:XP_029039179.1;Parent=rna-XM_029183346.1
NW_021683712.1	Gnomon	CDS	799831	801357	.	-	0	Name=XP_029039179.1;ID=cds-XP_029039179.1;Dbxref=GeneID:114874236%2CGenbank:XP_029039179.1;Parent=rna-XM_029183346.1
NW_021683712.1	Gnomon	CDS	799643	799729	.	-	0	Name=XP_029039179.1;ID=cds-XP_029039179.1;Dbxref=GeneID:114874236%2CGenbank:XP_029039179.1;Parent=rna-XM_029183346.1
NW_021683712.1	Gnomon	CDS	799377	799566	.	-	0	Name=XP_029039179.1;ID=cds-XP_029039179.1;Dbxref=GeneID:114874236%2CGenbank:XP_029039179.1;Parent=rna-XM_029183346.1
NW_021683712.1	Gnomon	CDS	798800	799267	.	-	0	Name=XP_029039179.1;ID=cds-XP_029039179.1;Dbxref=GeneID:114874236%2CGenbank:XP_029039179.1;Parent=rna-XM_029183346.1
NW_021683712.1	Gnomon	CDS	798492	798707	.	-	0	Name=XP_029039179.1;ID=cds-XP_029039179.1;Dbxref=GeneID:114874236%2CGenbank:XP_029039179.1;Parent=rna-XM_029183346.1
NW_021683712.1	Gnomon	CDS	797932	798410	.	-	0	Name=XP_029039179.1;ID=cds-XP_029039179.1;Dbxref=GeneID:114874236%2CGenbank:XP_029039179.1;Parent=rna-XM_029183346.1
NW_021683712.1	Gnomon	CDS	797378	797840	.	-	0	Name=XP_029039179.1;ID=cds-XP_029039179.1;Dbxref=GeneID:114874236%2CGenbank:XP_029039179.1;Parent=rna-XM_029183346.1
NW_021683712.1	Gnomon	mRNA	116613	120497	.	+	.	Name=XM_029183293.1;ID=rna-XM_029183293.1;Dbxref=GeneID:114874204%2CGenbank:XM_029183293.1;Parent=gene-LOC114874204
NW_021683712.1	Gnomon	mRNA	326766	331964	.	-	.	Name=XM_029183303.1;ID=rna-XM_029183303.1;Dbxref=GeneID:114874208%2CGenbank:XM_029183303.1;Parent=gene-LOC114874208
NW_021683712.1	Gnomon	exon	285216	285398	.	+	.	ID=exon-XR_003789059.1-3;Dbxref=GeneID:114874222%2CGenbank:XR_003789059.1;Parent=rna-XR_003789059.1
NW_021683712.1	Gnomon	exon	284748	284840	.	+	.	ID=exon-XR_003789059.1-1;Dbxref=GeneID:114874222%2CGenbank:XR_003789059.1;Parent=rna-XR_003789059.1
NW_021683712.1	Gnomon	exon	284938	285018	.	+	.	ID=exon-XR_003789059.1-2;Dbxref=GeneID:114874222%2CGenbank:XR_003789059.1;Parent=rna-XR_003789059.1
NW_021683712.1	Gnomon	exon	778504	781151	.	+	.	ID=exon-XM_029183401.1-9;Dbxref=GeneID:114874264%2CGenbank:XM_029183401.1;Parent=rna-XM_029183401.1
NW_021683712.1	Gnomon	exon	600640	600842	.	+	.	ID=exon-XM_029183387.1-2;Dbxref=GeneID:114874259%2CGenbank:XM_029183387.1;Parent=rna-XM_029183387.1
NW_021683712.1	Gnomon	exon	601760	605825	.	+	.	ID=exon-XM_029183387.1-3;Dbxref=GeneID:114874259%2CGenbank:XM_029183387.1;Parent=rna-XM_029183387.1
NW_021683712.1	Gnomon	exon	578892	580159	.	+	.	ID=exon-XM_029183387.1-1;Dbxref=GeneID:114874259%2CGenbank:XM_029183387.1;Parent=rna-XM_029183387.1
NW_021683712.1	Gnomon	exon	715993	716022	.	+	.	ID=exon-XM_029183401.1-1;Dbxref=GeneID:114874264%2CGenbank:XM_029183401.1;Parent=rna-XM_029183401.1
NW_021683712.1	Gnomon	exon	717044	717548	.	+	.	ID=exon-XM_029183401.1-2;Dbxref=GeneID:114874264%2CGenbank:XM_029183401.1;Parent=rna-XM_029183401.1
NW_021683712.1	Gnomon	exon	717629	717859	.	+	.	ID=exon-XM_029183401.1-3;Dbxref=GeneID:114874264%2CGenbank:XM_029183401.1;Parent=rna-XM_029183401.1
NW_021683712.1	Gnomon	exon	721274	721399	.	+	.	ID=exon-XM_029183401.1-4;Dbxref=GeneID:114874264%2CGenbank:XM_029183401.1;Parent=rna-XM_029183401.1
NW_021683712.1	Gnomon	exon	724192	724380	.	+	.	ID=exon-XM_029183401.1-5;Dbxref=GeneID:114874264%2CGenbank:XM_029183401.1;Parent=rna-XM_029183401.1
NW_021683712.1	Gnomon	exon	725937	726236	.	+	.	ID=exon-XM_029183401.1-6;Dbxref=GeneID:114874264%2CGenbank:XM_029183401.1;Parent=rna-XM_029183401.1
NW_021683712.1	Gnomon	exon	727726	728356	.	+	.	ID=exon-XM_029183401.1-7;Dbxref=GeneID:114874264%2CGenbank:XM_029183401.1;Parent=rna-XM_029183401.1
NW_021683712.1	Gnomon	exon	732730	732811	.	+	.	ID=exon-XM_029183401.1-8;Dbxref=GeneID:114874264%2CGenbank:XM_029183401.1;Parent=rna-XM_029183401.1
NW_021683712.1	Gnomon	exon	188176	189852	.	-	.	ID=exon-XM_029183177.1-14;Dbxref=GeneID:114874165%2CGenbank:XM_029183177.1;Parent=rna-XM_029183177.1
NW_021683712.1	Gnomon	exon	190279	190447	.	-	.	ID=exon-XM_029183177.1-12;Dbxref=GeneID:114874165%2CGenbank:XM_029183177.1;Parent=rna-XM_029183177.1
NW_021683712.1	Gnomon	exon	189970	190197	.	-	.	ID=exon-XM_029183177.1-13;Dbxref=GeneID:114874165%2CGenbank:XM_029183177.1;Parent=rna-XM_029183177.1
NW_021683712.1	Gnomon	exon	190901	191092	.	-	.	ID=exon-XM_029183177.1-10;Dbxref=GeneID:114874165%2CGenbank:XM_029183177.1;Parent=rna-XM_029183177.1
NW_021683712.1	Gnomon	exon	190635	190777	.	-	.	ID=exon-XM_029183177.1-11;Dbxref=GeneID:114874165%2CGenbank:XM_029183177.1;Parent=rna-XM_029183177.1
NW_021683712.1	Gnomon	exon	246570	246654	.	-	.	ID=exon-XM_029183246.1-1;Dbxref=GeneID:114874186%2CGenbank:XM_029183246.1;Parent=rna-XM_029183246.1
NW_021683712.1	Gnomon	exon	215559	215881	.	-	.	ID=exon-XM_029183246.1-2;Dbxref=GeneID:114874186%2CGenbank:XM_029183246.1;Parent=rna-XM_029183246.1
NW_021683712.1	Gnomon	exon	215054	215474	.	-	.	ID=exon-XM_029183246.1-3;Dbxref=GeneID:114874186%2CGenbank:XM_029183246.1;Parent=rna-XM_029183246.1
NW_021683712.1	Gnomon	CDS	184183	184380	.	+	0	Name=XP_029039034.1;ID=cds-XP_029039034.1;Dbxref=GeneID:114874170%2CGenbank:XP_029039034.1;Parent=rna-XM_029183201.1
NW_021683712.1	Gnomon	CDS	185651	185907	.	+	0	Name=XP_029039034.1;ID=cds-XP_029039034.1;Dbxref=GeneID:114874170%2CGenbank:XP_029039034.1;Parent=rna-XM_029183201.1
NW_021683712.1	Gnomon	CDS	186007	186153	.	+	0	Name=XP_029039034.1;ID=cds-XP_029039034.1;Dbxref=GeneID:114874170%2CGenbank:XP_029039034.1;Parent=rna-XM_029183201.1
NW_021683712.1	Gnomon	CDS	186223	186364	.	+	0	Name=XP_029039034.1;ID=cds-XP_029039034.1;Dbxref=GeneID:114874170%2CGenbank:XP_029039034.1;Parent=rna-XM_029183201.1
NW_021683712.1	Gnomon	CDS	186456	186606	.	+	0	Name=XP_029039034.1;ID=cds-XP_029039034.1;Dbxref=GeneID:114874170%2CGenbank:XP_029039034.1;Parent=rna-XM_029183201.1
NW_021683712.1	Gnomon	CDS	186677	186906	.	+	0	Name=XP_029039034.1;ID=cds-XP_029039034.1;Dbxref=GeneID:114874170%2CGenbank:XP_029039034.1;Parent=rna-XM_029183201.1
NW_021683712.1	Gnomon	CDS	186992	187174	.	+	0	Name=XP_029039034.1;ID=cds-XP_029039034.1;Dbxref=GeneID:114874170%2CGenbank:XP_029039034.1;Parent=rna-XM_029183201.1
NW_021683712.1	Gnomon	CDS	187238	187672	.	+	0	Name=XP_029039034.1;ID=cds-XP_029039034.1;Dbxref=GeneID:114874170%2CGenbank:XP_029039034.1;Parent=rna-XM_029183201.1
NW_021683712.1	Gnomon	CDS	187749	187847	.	+	0	Name=XP_029039034.1;ID=cds-XP_029039034.1;Dbxref=GeneID:114874170%2CGenbank:XP_029039034.1;Parent=rna-XM_029183201.1
NW_021683712.1	Gnomon	CDS	187923	188093	.	+	0	Name=XP_029039034.1;ID=cds-XP_029039034.1;Dbxref=GeneID:114874170%2CGenbank:XP_029039034.1;Parent=rna-XM_029183201.1
NW_021683712.1	Gnomon	mRNA	113147	120497	.	+	.	Name=XM_029183292.1;ID=rna-XM_029183292.1;Dbxref=GeneID:114874204%2CGenbank:XM_029183292.1;Parent=gene-LOC114874204
NW_021683712.1	Gnomon	mRNA	340228	351887	.	-	.	Name=XM_029183302.1;ID=rna-XM_029183302.1;Dbxref=GeneID:114874207%2CGenbank:XM_029183302.1;Parent=gene-LOC114874207
NW_021683712.1	Gnomon	mRNA	162445	166608	.	-	.	Name=XM_029183199.1;ID=rna-XM_029183199.1;Dbxref=GeneID:114874168%2CGenbank:XM_029183199.1;Parent=gene-LOC114874168
NW_021683712.1	Gnomon	exon	4531	6911	.	-	.	ID=exon-XM_029183339.1-3;Dbxref=GeneID:114874231%2CGenbank:XM_029183339.1;Parent=rna-XM_029183339.1
NW_021683712.1	Gnomon	exon	9970	10447	.	-	.	ID=exon-XM_029183339.1-1;Dbxref=GeneID:114874231%2CGenbank:XM_029183339.1;Parent=rna-XM_029183339.1
NW_021683712.1	Gnomon	exon	7578	7794	.	-	.	ID=exon-XM_029183339.1-2;Dbxref=GeneID:114874231%2CGenbank:XM_029183339.1;Parent=rna-XM_029183339.1
NW_021683712.1	Gnomon	CDS	165364	165494	.	-	0	Name=XP_029039031.1;ID=cds-XP_029039031.1;Dbxref=GeneID:114874168%2CGenbank:XP_029039031.1;Parent=rna-XM_029183198.1
NW_021683712.1	Gnomon	CDS	164771	165281	.	-	0	Name=XP_029039031.1;ID=cds-XP_029039031.1;Dbxref=GeneID:114874168%2CGenbank:XP_029039031.1;Parent=rna-XM_029183198.1
NW_021683712.1	Gnomon	CDS	164509	164688	.	-	0	Name=XP_029039031.1;ID=cds-XP_029039031.1;Dbxref=GeneID:114874168%2CGenbank:XP_029039031.1;Parent=rna-XM_029183198.1
NW_021683712.1	Gnomon	CDS	164215	164433	.	-	0	Name=XP_029039031.1;ID=cds-XP_029039031.1;Dbxref=GeneID:114874168%2CGenbank:XP_029039031.1;Parent=rna-XM_029183198.1
NW_021683712.1	Gnomon	CDS	163974	164144	.	-	0	Name=XP_029039031.1;ID=cds-XP_029039031.1;Dbxref=GeneID:114874168%2CGenbank:XP_029039031.1;Parent=rna-XM_029183198.1
NW_021683712.1	Gnomon	CDS	162960	163904	.	-	0	Name=XP_029039031.1;ID=cds-XP_029039031.1;Dbxref=GeneID:114874168%2CGenbank:XP_029039031.1;Parent=rna-XM_029183198.1
NW_021683712.1	Gnomon	CDS	162770	162901	.	-	0	Name=XP_029039031.1;ID=cds-XP_029039031.1;Dbxref=GeneID:114874168%2CGenbank:XP_029039031.1;Parent=rna-XM_029183198.1
NW_021683712.1	Gnomon	CDS	34834	34892	.	-	0	Name=XP_029039177.1;ID=cds-XP_029039177.1;Dbxref=GeneID:114874232%2CGenbank:XP_029039177.1;Parent=rna-XM_029183344.1
NW_021683712.1	Gnomon	CDS	34687	34777	.	-	0	Name=XP_029039177.1;ID=cds-XP_029039177.1;Dbxref=GeneID:114874232%2CGenbank:XP_029039177.1;Parent=rna-XM_029183344.1
NW_021683712.1	Gnomon	CDS	34288	34455	.	-	0	Name=XP_029039177.1;ID=cds-XP_029039177.1;Dbxref=GeneID:114874232%2CGenbank:XP_029039177.1;Parent=rna-XM_029183344.1
NW_021683712.1	Gnomon	CDS	33983	34167	.	-	0	Name=XP_029039177.1;ID=cds-XP_029039177.1;Dbxref=GeneID:114874232%2CGenbank:XP_029039177.1;Parent=rna-XM_029183344.1
NW_021683712.1	Gnomon	CDS	33730	33886	.	-	0	Name=XP_029039177.1;ID=cds-XP_029039177.1;Dbxref=GeneID:114874232%2CGenbank:XP_029039177.1;Parent=rna-XM_029183344.1
NW_021683712.1	Gnomon	CDS	33464	33657	.	-	0	Name=XP_029039177.1;ID=cds-XP_029039177.1;Dbxref=GeneID:114874232%2CGenbank:XP_029039177.1;Parent=rna-XM_029183344.1
NW_021683712.1	Gnomon	CDS	32484	32891	.	-	0	Name=XP_029039177.1;ID=cds-XP_029039177.1;Dbxref=GeneID:114874232%2CGenbank:XP_029039177.1;Parent=rna-XM_029183344.1
NW_021683712.1	Gnomon	CDS	32224	32421	.	-	0	Name=XP_029039177.1;ID=cds-XP_029039177.1;Dbxref=GeneID:114874232%2CGenbank:XP_029039177.1;Parent=rna-XM_029183344.1
NW_021683712.1	Gnomon	CDS	31790	32147	.	-	0	Name=XP_029039177.1;ID=cds-XP_029039177.1;Dbxref=GeneID:114874232%2CGenbank:XP_029039177.1;Parent=rna-XM_029183344.1
NW_021683712.1	Gnomon	CDS	31525	31701	.	-	0	Name=XP_029039177.1;ID=cds-XP_029039177.1;Dbxref=GeneID:114874232%2CGenbank:XP_029039177.1;Parent=rna-XM_029183344.1
NW_021683712.1	Gnomon	CDS	31028	31454	.	-	0	Name=XP_029039177.1;ID=cds-XP_029039177.1;Dbxref=GeneID:114874232%2CGenbank:XP_029039177.1;Parent=rna-XM_029183344.1
NW_021683712.1	Gnomon	CDS	30612	30956	.	-	0	Name=XP_029039177.1;ID=cds-XP_029039177.1;Dbxref=GeneID:114874232%2CGenbank:XP_029039177.1;Parent=rna-XM_029183344.1
NW_021683712.1	Gnomon	CDS	30324	30545	.	-	0	Name=XP_029039177.1;ID=cds-XP_029039177.1;Dbxref=GeneID:114874232%2CGenbank:XP_029039177.1;Parent=rna-XM_029183344.1
NW_021683712.1	Gnomon	CDS	29857	30248	.	-	0	Name=XP_029039177.1;ID=cds-XP_029039177.1;Dbxref=GeneID:114874232%2CGenbank:XP_029039177.1;Parent=rna-XM_029183344.1
NW_021683712.1	Gnomon	CDS	29611	29776	.	-	0	Name=XP_029039177.1;ID=cds-XP_029039177.1;Dbxref=GeneID:114874232%2CGenbank:XP_029039177.1;Parent=rna-XM_029183344.1
NW_021683712.1	Gnomon	CDS	29498	29538	.	-	0	Name=XP_029039177.1;ID=cds-XP_029039177.1;Dbxref=GeneID:114874232%2CGenbank:XP_029039177.1;Parent=rna-XM_029183344.1
NW_021683712.1	Gnomon	mRNA	315784	326135	.	+	.	Name=XM_029183305.1;ID=rna-XM_029183305.1;Dbxref=GeneID:114874209%2CGenbank:XM_029183305.1;Parent=gene-LOC114874209
NW_021683712.1	Gnomon	exon	164215	164433	.	-	.	ID=exon-XM_029183197.1-5;Dbxref=GeneID:114874168%2CGenbank:XM_029183197.1;Parent=rna-XM_029183197.1
NW_021683712.1	Gnomon	exon	163974	164144	.	-	.	ID=exon-XM_029183197.1-6;Dbxref=GeneID:114874168%2CGenbank:XM_029183197.1;Parent=rna-XM_029183197.1
NW_021683712.1	Gnomon	exon	164771	165281	.	-	.	ID=exon-XM_029183197.1-3;Dbxref=GeneID:114874168%2CGenbank:XM_029183197.1;Parent=rna-XM_029183197.1
NW_021683712.1	Gnomon	exon	164509	164688	.	-	.	ID=exon-XM_029183197.1-4;Dbxref=GeneID:114874168%2CGenbank:XM_029183197.1;Parent=rna-XM_029183197.1
NW_021683712.1	Gnomon	exon	166116	166608	.	-	.	ID=exon-XM_029183197.1-1;Dbxref=GeneID:114874168%2CGenbank:XM_029183197.1;Parent=rna-XM_029183197.1
NW_021683712.1	Gnomon	exon	165364	165572	.	-	.	ID=exon-XM_029183197.1-2;Dbxref=GeneID:114874168%2CGenbank:XM_029183197.1;Parent=rna-XM_029183197.1
NW_021683712.1	Gnomon	exon	162960	163904	.	-	.	ID=exon-XM_029183197.1-7;Dbxref=GeneID:114874168%2CGenbank:XM_029183197.1;Parent=rna-XM_029183197.1
NW_021683712.1	Gnomon	exon	162443	162901	.	-	.	ID=exon-XM_029183197.1-8;Dbxref=GeneID:114874168%2CGenbank:XM_029183197.1;Parent=rna-XM_029183197.1
NW_021683712.1	Gnomon	mRNA	315784	326135	.	+	.	Name=XM_029183306.1;ID=rna-XM_029183306.1;Dbxref=GeneID:114874209%2CGenbank:XM_029183306.1;Parent=gene-LOC114874209
NW_021683712.1	Gnomon	exon	43871	43935	.	+	.	ID=exon-XM_029183270.1-3;Dbxref=GeneID:114874197%2CGenbank:XM_029183270.1;Parent=rna-XM_029183270.1
NW_021683712.1	Gnomon	exon	44048	44288	.	+	.	ID=exon-XM_029183270.1-4;Dbxref=GeneID:114874197%2CGenbank:XM_029183270.1;Parent=rna-XM_029183270.1
NW_021683712.1	Gnomon	exon	44378	44547	.	+	.	ID=exon-XM_029183270.1-5;Dbxref=GeneID:114874197%2CGenbank:XM_029183270.1;Parent=rna-XM_029183270.1
NW_021683712.1	Gnomon	exon	44621	44815	.	+	.	ID=exon-XM_029183270.1-6;Dbxref=GeneID:114874197%2CGenbank:XM_029183270.1;Parent=rna-XM_029183270.1
NW_021683712.1	Gnomon	exon	44901	45030	.	+	.	ID=exon-XM_029183270.1-7;Dbxref=GeneID:114874197%2CGenbank:XM_029183270.1;Parent=rna-XM_029183270.1
NW_021683712.1	Gnomon	exon	45095	45364	.	+	.	ID=exon-XM_029183270.1-8;Dbxref=GeneID:114874197%2CGenbank:XM_029183270.1;Parent=rna-XM_029183270.1
NW_021683712.1	Gnomon	exon	45465	45641	.	+	.	ID=exon-XM_029183270.1-9;Dbxref=GeneID:114874197%2CGenbank:XM_029183270.1;Parent=rna-XM_029183270.1
NW_021683712.1	Gnomon	exon	41612	42232	.	+	.	ID=exon-XM_029183270.1-1;Dbxref=GeneID:114874197%2CGenbank:XM_029183270.1;Parent=rna-XM_029183270.1
NW_021683712.1	Gnomon	exon	42465	43164	.	+	.	ID=exon-XM_029183270.1-2;Dbxref=GeneID:114874197%2CGenbank:XM_029183270.1;Parent=rna-XM_029183270.1
NW_021683712.1	Gnomon	exon	149281	151307	.	-	.	ID=exon-XM_029183189.1-10;Dbxref=GeneID:114874167%2CGenbank:XM_029183189.1;Parent=rna-XM_029183189.1
NW_021683712.1	Gnomon	CDS	482684	482714	.	+	0	Name=XP_029039270.1;ID=cds-XP_029039270.1;Dbxref=GeneID:114874274%2CGenbank:XP_029039270.1;Parent=rna-XM_029183437.1
NW_021683712.1	Gnomon	CDS	483190	483635	.	+	0	Name=XP_029039270.1;ID=cds-XP_029039270.1;Dbxref=GeneID:114874274%2CGenbank:XP_029039270.1;Parent=rna-XM_029183437.1
NW_021683712.1	Gnomon	CDS	483713	483998	.	+	0	Name=XP_029039270.1;ID=cds-XP_029039270.1;Dbxref=GeneID:114874274%2CGenbank:XP_029039270.1;Parent=rna-XM_029183437.1
NW_021683712.1	Gnomon	CDS	498563	498981	.	+	0	Name=XP_029039270.1;ID=cds-XP_029039270.1;Dbxref=GeneID:114874274%2CGenbank:XP_029039270.1;Parent=rna-XM_029183437.1
NW_021683712.1	Gnomon	CDS	503985	504048	.	+	0	Name=XP_029039270.1;ID=cds-XP_029039270.1;Dbxref=GeneID:114874274%2CGenbank:XP_029039270.1;Parent=rna-XM_029183437.1
NW_021683712.1	Gnomon	CDS	518866	519444	.	+	0	Name=XP_029039270.1;ID=cds-XP_029039270.1;Dbxref=GeneID:114874274%2CGenbank:XP_029039270.1;Parent=rna-XM_029183437.1
NW_021683712.1	Gnomon	CDS	519597	519703	.	+	0	Name=XP_029039270.1;ID=cds-XP_029039270.1;Dbxref=GeneID:114874274%2CGenbank:XP_029039270.1;Parent=rna-XM_029183437.1
NW_021683712.1	Gnomon	CDS	519767	521339	.	+	0	Name=XP_029039270.1;ID=cds-XP_029039270.1;Dbxref=GeneID:114874274%2CGenbank:XP_029039270.1;Parent=rna-XM_029183437.1
NW_021683712.1	Gnomon	CDS	521756	521854	.	+	0	Name=XP_029039270.1;ID=cds-XP_029039270.1;Dbxref=GeneID:114874274%2CGenbank:XP_029039270.1;Parent=rna-XM_029183437.1
NW_021683712.1	Gnomon	CDS	521995	522916	.	+	0	Name=XP_029039270.1;ID=cds-XP_029039270.1;Dbxref=GeneID:114874274%2CGenbank:XP_029039270.1;Parent=rna-XM_029183437.1
NW_021683712.1	Gnomon	CDS	523000	523504	.	+	0	Name=XP_029039270.1;ID=cds-XP_029039270.1;Dbxref=GeneID:114874274%2CGenbank:XP_029039270.1;Parent=rna-XM_029183437.1
NW_021683712.1	Gnomon	exon	282179	282458	.	+	.	ID=exon-XM_029183316.1-6;Dbxref=GeneID:114874217%2CGenbank:XM_029183316.1;Parent=rna-XM_029183316.1
NW_021683712.1	Gnomon	exon	281790	281940	.	+	.	ID=exon-XM_029183316.1-4;Dbxref=GeneID:114874217%2CGenbank:XM_029183316.1;Parent=rna-XM_029183316.1
NW_021683712.1	Gnomon	exon	282003	282113	.	+	.	ID=exon-XM_029183316.1-5;Dbxref=GeneID:114874217%2CGenbank:XM_029183316.1;Parent=rna-XM_029183316.1
NW_021683712.1	Gnomon	exon	281209	281448	.	+	.	ID=exon-XM_029183316.1-2;Dbxref=GeneID:114874217%2CGenbank:XM_029183316.1;Parent=rna-XM_029183316.1
NW_021683712.1	Gnomon	exon	281516	281707	.	+	.	ID=exon-XM_029183316.1-3;Dbxref=GeneID:114874217%2CGenbank:XM_029183316.1;Parent=rna-XM_029183316.1
NW_021683712.1	Gnomon	exon	281051	281137	.	+	.	ID=exon-XM_029183316.1-1;Dbxref=GeneID:114874217%2CGenbank:XM_029183316.1;Parent=rna-XM_029183316.1
NW_021683712.1	Gnomon	exon	36980	37132	.	-	.	ID=exon-XM_029183299.1-10;Dbxref=GeneID:114874206%2CGenbank:XM_029183299.1;Parent=rna-XM_029183299.1
NW_021683712.1	Gnomon	exon	36710	36917	.	-	.	ID=exon-XM_029183299.1-11;Dbxref=GeneID:114874206%2CGenbank:XM_029183299.1;Parent=rna-XM_029183299.1
NW_021683712.1	Gnomon	exon	35422	36636	.	-	.	ID=exon-XM_029183299.1-12;Dbxref=GeneID:114874206%2CGenbank:XM_029183299.1;Parent=rna-XM_029183299.1
NW_021683712.1	Gnomon	CDS	165364	165494	.	-	0	Name=XP_029039032.1;ID=cds-XP_029039032.1;Dbxref=GeneID:114874168%2CGenbank:XP_029039032.1;Parent=rna-XM_029183199.1
NW_021683712.1	Gnomon	CDS	164783	165281	.	-	0	Name=XP_029039032.1;ID=cds-XP_029039032.1;Dbxref=GeneID:114874168%2CGenbank:XP_029039032.1;Parent=rna-XM_029183199.1
NW_021683712.1	Gnomon	CDS	164509	164688	.	-	0	Name=XP_029039032.1;ID=cds-XP_029039032.1;Dbxref=GeneID:114874168%2CGenbank:XP_029039032.1;Parent=rna-XM_029183199.1
NW_021683712.1	Gnomon	CDS	164215	164433	.	-	0	Name=XP_029039032.1;ID=cds-XP_029039032.1;Dbxref=GeneID:114874168%2CGenbank:XP_029039032.1;Parent=rna-XM_029183199.1
NW_021683712.1	Gnomon	CDS	163974	164144	.	-	0	Name=XP_029039032.1;ID=cds-XP_029039032.1;Dbxref=GeneID:114874168%2CGenbank:XP_029039032.1;Parent=rna-XM_029183199.1
NW_021683712.1	Gnomon	CDS	162960	163904	.	-	0	Name=XP_029039032.1;ID=cds-XP_029039032.1;Dbxref=GeneID:114874168%2CGenbank:XP_029039032.1;Parent=rna-XM_029183199.1
NW_021683712.1	Gnomon	CDS	162770	162901	.	-	0	Name=XP_029039032.1;ID=cds-XP_029039032.1;Dbxref=GeneID:114874168%2CGenbank:XP_029039032.1;Parent=rna-XM_029183199.1
NW_021683712.1	Gnomon	exon	124704	124847	.	-	.	ID=exon-XM_029183364.1-10;Dbxref=GeneID:114874242%2CGenbank:XM_029183364.1;Parent=rna-XM_029183364.1
NW_021683712.1	Gnomon	mRNA	35422	40150	.	-	.	Name=XM_029183294.1;ID=rna-XM_029183294.1;Dbxref=GeneID:114874206%2CGenbank:XM_029183294.1;Parent=gene-LOC114874206
NW_021683712.1	Gnomon	exon	124475	124618	.	-	.	ID=exon-XM_029183364.1-11;Dbxref=GeneID:114874242%2CGenbank:XM_029183364.1;Parent=rna-XM_029183364.1
NW_021683712.1	Gnomon	exon	124230	124402	.	-	.	ID=exon-XM_029183364.1-12;Dbxref=GeneID:114874242%2CGenbank:XM_029183364.1;Parent=rna-XM_029183364.1
NW_021683712.1	Gnomon	exon	123958	124152	.	-	.	ID=exon-XM_029183364.1-13;Dbxref=GeneID:114874242%2CGenbank:XM_029183364.1;Parent=rna-XM_029183364.1
NW_021683712.1	Gnomon	exon	11922	12024	.	-	.	ID=exon-XM_029183340.1-1;Dbxref=GeneID:114874231%2CGenbank:XM_029183340.1;Parent=rna-XM_029183340.1
NW_021683712.1	Gnomon	exon	11444	11854	.	-	.	ID=exon-XM_029183340.1-2;Dbxref=GeneID:114874231%2CGenbank:XM_029183340.1;Parent=rna-XM_029183340.1
NW_021683712.1	Gnomon	exon	4531	6911	.	-	.	ID=exon-XM_029183340.1-3;Dbxref=GeneID:114874231%2CGenbank:XM_029183340.1;Parent=rna-XM_029183340.1
NW_021683712.1	Gnomon	mRNA	326766	339557	.	-	.	Name=XM_029183304.1;ID=rna-XM_029183304.1;Dbxref=GeneID:114874208%2CGenbank:XM_029183304.1;Parent=gene-LOC114874208
NW_021683712.1	Gnomon	exon	123617	123880	.	-	.	ID=exon-XM_029183364.1-14;Dbxref=GeneID:114874242%2CGenbank:XM_029183364.1;Parent=rna-XM_029183364.1
NW_021683712.1	Gnomon	exon	123306	123552	.	-	.	ID=exon-XM_029183364.1-15;Dbxref=GeneID:114874242%2CGenbank:XM_029183364.1;Parent=rna-XM_029183364.1
NW_021683712.1	Gnomon	exon	122854	123224	.	-	.	ID=exon-XM_029183364.1-16;Dbxref=GeneID:114874242%2CGenbank:XM_029183364.1;Parent=rna-XM_029183364.1
NW_021683712.1	Gnomon	exon	122612	122770	.	-	.	ID=exon-XM_029183364.1-17;Dbxref=GeneID:114874242%2CGenbank:XM_029183364.1;Parent=rna-XM_029183364.1
NW_021683712.1	Gnomon	exon	122265	122534	.	-	.	ID=exon-XM_029183364.1-18;Dbxref=GeneID:114874242%2CGenbank:XM_029183364.1;Parent=rna-XM_029183364.1
NW_021683712.1	Gnomon	exon	121911	122174	.	-	.	ID=exon-XM_029183364.1-19;Dbxref=GeneID:114874242%2CGenbank:XM_029183364.1;Parent=rna-XM_029183364.1
NW_021683712.1	Gnomon	exon	121706	121829	.	-	.	ID=exon-XM_029183364.1-20;Dbxref=GeneID:114874242%2CGenbank:XM_029183364.1;Parent=rna-XM_029183364.1
NW_021683712.1	Gnomon	exon	121180	121644	.	-	.	ID=exon-XM_029183364.1-21;Dbxref=GeneID:114874242%2CGenbank:XM_029183364.1;Parent=rna-XM_029183364.1
NW_021683712.1	Gnomon	CDS	824391	824518	.	-	0	Name=XP_029039178.1;ID=cds-XP_029039178.1;Dbxref=GeneID:114874236%2CGenbank:XP_029039178.1;Parent=rna-XM_029183345.1
NW_021683712.1	Gnomon	CDS	818123	818232	.	-	0	Name=XP_029039178.1;ID=cds-XP_029039178.1;Dbxref=GeneID:114874236%2CGenbank:XP_029039178.1;Parent=rna-XM_029183345.1
NW_021683712.1	Gnomon	CDS	817845	817939	.	-	0	Name=XP_029039178.1;ID=cds-XP_029039178.1;Dbxref=GeneID:114874236%2CGenbank:XP_029039178.1;Parent=rna-XM_029183345.1
NW_021683712.1	Gnomon	CDS	801831	801939	.	-	0	Name=XP_029039178.1;ID=cds-XP_029039178.1;Dbxref=GeneID:114874236%2CGenbank:XP_029039178.1;Parent=rna-XM_029183345.1
NW_021683712.1	Gnomon	CDS	801454	801613	.	-	0	Name=XP_029039178.1;ID=cds-XP_029039178.1;Dbxref=GeneID:114874236%2CGenbank:XP_029039178.1;Parent=rna-XM_029183345.1
NW_021683712.1	Gnomon	CDS	799831	801357	.	-	0	Name=XP_029039178.1;ID=cds-XP_029039178.1;Dbxref=GeneID:114874236%2CGenbank:XP_029039178.1;Parent=rna-XM_029183345.1
NW_021683712.1	Gnomon	CDS	799643	799729	.	-	0	Name=XP_029039178.1;ID=cds-XP_029039178.1;Dbxref=GeneID:114874236%2CGenbank:XP_029039178.1;Parent=rna-XM_029183345.1
NW_021683712.1	Gnomon	CDS	799377	799566	.	-	0	Name=XP_029039178.1;ID=cds-XP_029039178.1;Dbxref=GeneID:114874236%2CGenbank:XP_029039178.1;Parent=rna-XM_029183345.1
NW_021683712.1	Gnomon	CDS	798800	799267	.	-	0	Name=XP_029039178.1;ID=cds-XP_029039178.1;Dbxref=GeneID:114874236%2CGenbank:XP_029039178.1;Parent=rna-XM_029183345.1
NW_021683712.1	Gnomon	CDS	798492	798707	.	-	0	Name=XP_029039178.1;ID=cds-XP_029039178.1;Dbxref=GeneID:114874236%2CGenbank:XP_029039178.1;Parent=rna-XM_029183345.1
NW_021683712.1	Gnomon	CDS	797932	798410	.	-	0	Name=XP_029039178.1;ID=cds-XP_029039178.1;Dbxref=GeneID:114874236%2CGenbank:XP_029039178.1;Parent=rna-XM_029183345.1
NW_021683712.1	Gnomon	CDS	797378	797840	.	-	0	Name=XP_029039178.1;ID=cds-XP_029039178.1;Dbxref=GeneID:114874236%2CGenbank:XP_029039178.1;Parent=rna-XM_029183345.1
NW_021683712.1	Gnomon	mRNA	35422	39772	.	-	.	Name=XM_029183295.1;ID=rna-XM_029183295.1;Dbxref=GeneID:114874206%2CGenbank:XM_029183295.1;Parent=gene-LOC114874206
NW_021683712.1	Gnomon	exon	244948	245321	.	+	.	ID=exon-XM_029183223.1-1;Dbxref=GeneID:114874179%2CGenbank:XM_029183223.1;Parent=rna-XM_029183223.1
NW_021683712.1	Gnomon	exon	246597	246879	.	+	.	ID=exon-XM_029183223.1-2;Dbxref=GeneID:114874179%2CGenbank:XM_029183223.1;Parent=rna-XM_029183223.1
NW_021683712.1	Gnomon	exon	248139	248460	.	+	.	ID=exon-XM_029183223.1-5;Dbxref=GeneID:114874179%2CGenbank:XM_029183223.1;Parent=rna-XM_029183223.1
NW_021683712.1	Gnomon	exon	248536	248694	.	+	.	ID=exon-XM_029183223.1-6;Dbxref=GeneID:114874179%2CGenbank:XM_029183223.1;Parent=rna-XM_029183223.1
NW_021683712.1	Gnomon	exon	247659	247806	.	+	.	ID=exon-XM_029183223.1-3;Dbxref=GeneID:114874179%2CGenbank:XM_029183223.1;Parent=rna-XM_029183223.1
NW_021683712.1	Gnomon	exon	247877	248057	.	+	.	ID=exon-XM_029183223.1-4;Dbxref=GeneID:114874179%2CGenbank:XM_029183223.1;Parent=rna-XM_029183223.1
NW_021683712.1	Gnomon	exon	249144	249263	.	+	.	ID=exon-XM_029183223.1-9;Dbxref=GeneID:114874179%2CGenbank:XM_029183223.1;Parent=rna-XM_029183223.1
NW_021683712.1	Gnomon	exon	248760	248848	.	+	.	ID=exon-XM_029183223.1-7;Dbxref=GeneID:114874179%2CGenbank:XM_029183223.1;Parent=rna-XM_029183223.1
NW_021683712.1	Gnomon	exon	248918	249082	.	+	.	ID=exon-XM_029183223.1-8;Dbxref=GeneID:114874179%2CGenbank:XM_029183223.1;Parent=rna-XM_029183223.1
NW_021683712.1	Gnomon	CDS	482684	482714	.	+	0	Name=XP_029039271.1;ID=cds-XP_029039271.1;Dbxref=GeneID:114874274%2CGenbank:XP_029039271.1;Parent=rna-XM_029183438.1
NW_021683712.1	Gnomon	CDS	483190	483635	.	+	0	Name=XP_029039271.1;ID=cds-XP_029039271.1;Dbxref=GeneID:114874274%2CGenbank:XP_029039271.1;Parent=rna-XM_029183438.1
NW_021683712.1	Gnomon	CDS	483713	483998	.	+	0	Name=XP_029039271.1;ID=cds-XP_029039271.1;Dbxref=GeneID:114874274%2CGenbank:XP_029039271.1;Parent=rna-XM_029183438.1
NW_021683712.1	Gnomon	CDS	498563	498981	.	+	0	Name=XP_029039271.1;ID=cds-XP_029039271.1;Dbxref=GeneID:114874274%2CGenbank:XP_029039271.1;Parent=rna-XM_029183438.1
NW_021683712.1	Gnomon	CDS	503985	504048	.	+	0	Name=XP_029039271.1;ID=cds-XP_029039271.1;Dbxref=GeneID:114874274%2CGenbank:XP_029039271.1;Parent=rna-XM_029183438.1
NW_021683712.1	Gnomon	CDS	518866	519444	.	+	0	Name=XP_029039271.1;ID=cds-XP_029039271.1;Dbxref=GeneID:114874274%2CGenbank:XP_029039271.1;Parent=rna-XM_029183438.1
NW_021683712.1	Gnomon	CDS	519597	521339	.	+	0	Name=XP_029039271.1;ID=cds-XP_029039271.1;Dbxref=GeneID:114874274%2CGenbank:XP_029039271.1;Parent=rna-XM_029183438.1
NW_021683712.1	Gnomon	CDS	521995	522916	.	+	0	Name=XP_029039271.1;ID=cds-XP_029039271.1;Dbxref=GeneID:114874274%2CGenbank:XP_029039271.1;Parent=rna-XM_029183438.1
NW_021683712.1	Gnomon	CDS	523000	523504	.	+	0	Name=XP_029039271.1;ID=cds-XP_029039271.1;Dbxref=GeneID:114874274%2CGenbank:XP_029039271.1;Parent=rna-XM_029183438.1
NW_021683712.1	Gnomon	CDS	9970	10010	.	-	0	Name=XP_029039175.1;ID=cds-XP_029039175.1;Dbxref=GeneID:114874231%2CGenbank:XP_029039175.1;Parent=rna-XM_029183342.1
NW_021683712.1	Gnomon	CDS	6572	6911	.	-	0	Name=XP_029039175.1;ID=cds-XP_029039175.1;Dbxref=GeneID:114874231%2CGenbank:XP_029039175.1;Parent=rna-XM_029183342.1
NW_021683712.1	Gnomon	mRNA	641876	645926	.	+	.	Name=XM_029183391.1;ID=rna-XM_029183391.1;Dbxref=GeneID:114874261%2CGenbank:XM_029183391.1;Parent=gene-LOC114874261
NW_021683712.1	Gnomon	mRNA	715993	785196	.	+	.	Name=XM_029183401.1;ID=rna-XM_029183401.1;Dbxref=GeneID:114874264%2CGenbank:XM_029183401.1;Parent=gene-LOC114874264
NW_021683712.1	Gnomon	mRNA	35422	39771	.	-	.	Name=XM_029183298.1;ID=rna-XM_029183298.1;Dbxref=GeneID:114874206%2CGenbank:XM_029183298.1;Parent=gene-LOC114874206
NW_021683712.1	Gnomon	mRNA	275580	279739	.	+	.	Name=XM_029183308.1;ID=rna-XM_029183308.1;Dbxref=GeneID:114874212%2CGenbank:XM_029183308.1;Parent=gene-LOC114874212
NW_021683712.1	Gnomon	exon	193877	194162	.	-	.	ID=exon-XM_029183174.1-2;Dbxref=GeneID:114874165%2CGenbank:XM_029183174.1;Parent=rna-XM_029183174.1
NW_021683712.1	Gnomon	exon	193351	193562	.	-	.	ID=exon-XM_029183174.1-3;Dbxref=GeneID:114874165%2CGenbank:XM_029183174.1;Parent=rna-XM_029183174.1
NW_021683712.1	Gnomon	exon	198410	198548	.	-	.	ID=exon-XM_029183174.1-1;Dbxref=GeneID:114874165%2CGenbank:XM_029183174.1;Parent=rna-XM_029183174.1
NW_021683712.1	Gnomon	exon	191887	192049	.	-	.	ID=exon-XM_029183174.1-6;Dbxref=GeneID:114874165%2CGenbank:XM_029183174.1;Parent=rna-XM_029183174.1
NW_021683712.1	Gnomon	exon	191587	191817	.	-	.	ID=exon-XM_029183174.1-7;Dbxref=GeneID:114874165%2CGenbank:XM_029183174.1;Parent=rna-XM_029183174.1
NW_021683712.1	Gnomon	exon	192487	193007	.	-	.	ID=exon-XM_029183174.1-4;Dbxref=GeneID:114874165%2CGenbank:XM_029183174.1;Parent=rna-XM_029183174.1
NW_021683712.1	Gnomon	exon	192119	192353	.	-	.	ID=exon-XM_029183174.1-5;Dbxref=GeneID:114874165%2CGenbank:XM_029183174.1;Parent=rna-XM_029183174.1
NW_021683712.1	Gnomon	exon	191178	191401	.	-	.	ID=exon-XM_029183174.1-8;Dbxref=GeneID:114874165%2CGenbank:XM_029183174.1;Parent=rna-XM_029183174.1
NW_021683712.1	Gnomon	exon	190901	191092	.	-	.	ID=exon-XM_029183174.1-9;Dbxref=GeneID:114874165%2CGenbank:XM_029183174.1;Parent=rna-XM_029183174.1
NW_021683712.1	Gnomon	exon	188176	189852	.	-	.	ID=exon-XM_029183176.1-13;Dbxref=GeneID:114874165%2CGenbank:XM_029183176.1;Parent=rna-XM_029183176.1
NW_021683712.1	Gnomon	exon	190279	190447	.	-	.	ID=exon-XM_029183176.1-11;Dbxref=GeneID:114874165%2CGenbank:XM_029183176.1;Parent=rna-XM_029183176.1
NW_021683712.1	Gnomon	exon	189970	190197	.	-	.	ID=exon-XM_029183176.1-12;Dbxref=GeneID:114874165%2CGenbank:XM_029183176.1;Parent=rna-XM_029183176.1
NW_021683712.1	Gnomon	exon	798800	799267	.	-	.	ID=exon-XM_029183345.1-10;Dbxref=GeneID:114874236%2CGenbank:XM_029183345.1;Parent=rna-XM_029183345.1
NW_021683712.1	Gnomon	exon	798492	798707	.	-	.	ID=exon-XM_029183345.1-11;Dbxref=GeneID:114874236%2CGenbank:XM_029183345.1;Parent=rna-XM_029183345.1
NW_021683712.1	Gnomon	exon	190635	190777	.	-	.	ID=exon-XM_029183176.1-10;Dbxref=GeneID:114874165%2CGenbank:XM_029183176.1;Parent=rna-XM_029183176.1
NW_021683712.1	Gnomon	exon	797932	798410	.	-	.	ID=exon-XM_029183345.1-12;Dbxref=GeneID:114874236%2CGenbank:XM_029183345.1;Parent=rna-XM_029183345.1
NW_021683712.1	Gnomon	exon	795652	797840	.	-	.	ID=exon-XM_029183345.1-13;Dbxref=GeneID:114874236%2CGenbank:XM_029183345.1;Parent=rna-XM_029183345.1
NW_021683712.1	Gnomon	exon	11444	11872	.	-	.	ID=exon-XM_029183341.1-2;Dbxref=GeneID:114874231%2CGenbank:XM_029183341.1;Parent=rna-XM_029183341.1
NW_021683712.1	Gnomon	exon	4531	6911	.	-	.	ID=exon-XM_029183341.1-3;Dbxref=GeneID:114874231%2CGenbank:XM_029183341.1;Parent=rna-XM_029183341.1
NW_021683712.1	Gnomon	exon	11922	12018	.	-	.	ID=exon-XM_029183341.1-1;Dbxref=GeneID:114874231%2CGenbank:XM_029183341.1;Parent=rna-XM_029183341.1
NW_021683712.1	Gnomon	CDS	165364	165494	.	-	0	Name=XP_029039030.1;ID=cds-XP_029039030.1;Dbxref=GeneID:114874168%2CGenbank:XP_029039030.1;Parent=rna-XM_029183197.1
NW_021683712.1	Gnomon	CDS	164771	165281	.	-	0	Name=XP_029039030.1;ID=cds-XP_029039030.1;Dbxref=GeneID:114874168%2CGenbank:XP_029039030.1;Parent=rna-XM_029183197.1
NW_021683712.1	Gnomon	CDS	164509	164688	.	-	0	Name=XP_029039030.1;ID=cds-XP_029039030.1;Dbxref=GeneID:114874168%2CGenbank:XP_029039030.1;Parent=rna-XM_029183197.1
NW_021683712.1	Gnomon	CDS	164215	164433	.	-	0	Name=XP_029039030.1;ID=cds-XP_029039030.1;Dbxref=GeneID:114874168%2CGenbank:XP_029039030.1;Parent=rna-XM_029183197.1
NW_021683712.1	Gnomon	CDS	163974	164144	.	-	0	Name=XP_029039030.1;ID=cds-XP_029039030.1;Dbxref=GeneID:114874168%2CGenbank:XP_029039030.1;Parent=rna-XM_029183197.1
[truncated: 2,424 more rows]
