# Supplementary material for: Prevalent bee venom genes evolved before the aculeate stinger and eusociality
Source: BMC Biol. 2023 Oct 23;21:229. doi: 10.1186/s12915-023-01656-5 (PMC10591384; doi:10.1186/s12915-023-01656-5)
Supplement: Supplementary file 42 — Additional file 42. Gff files of all toxin gene annotations. [file 12915_2023_1656_MOESM42_ESM.zip › AdditionalFile9_ToxinGeneAnnotations/NW_022341425._SECA.gff_modified_Koludarov_et_al_2021.gff3]

##gff-version 3
##source-version geneious 2020.2.2
##sequence-region	NW_022341425	1	1288548
NW_022341425	Koludarov_et_al_2021	misc_RNA	322451	322882	.	+	.	Name=LOC116432693 RNA;ID=EWKMg4ru1zPvdBw+uzMEhS+PpGo.1624892359145.134962
NW_022341425	Koludarov_et_al_2021	misc_RNA	332674	332811	.	+	.	Name=LOC116432693 RNA;ID=EWKMg4ru1zPvdBw+uzMEhS+PpGo.1624892359145.134962
NW_022341425	Koludarov_et_al_2021	misc_RNA	332991	333215	.	+	.	Name=LOC116432693 RNA;ID=EWKMg4ru1zPvdBw+uzMEhS+PpGo.1624892359145.134962
NW_022341425	Koludarov_et_al_2021	misc_RNA	333363	333673	.	+	.	Name=LOC116432693 RNA;ID=EWKMg4ru1zPvdBw+uzMEhS+PpGo.1624892359145.134962
NW_022341425	Koludarov_et_al_2021	misc_RNA	333755	333993	.	+	.	Name=LOC116432693 RNA;ID=EWKMg4ru1zPvdBw+uzMEhS+PpGo.1624892359145.134962
NW_022341425	Koludarov_et_al_2021	misc_RNA	334085	334366	.	+	.	Name=LOC116432693 RNA;ID=EWKMg4ru1zPvdBw+uzMEhS+PpGo.1624892359145.134962
NW_022341425	Koludarov_et_al_2021	misc_RNA	334492	334716	.	+	.	Name=LOC116432693 RNA;ID=EWKMg4ru1zPvdBw+uzMEhS+PpGo.1624892359145.134962
NW_022341425	Koludarov_et_al_2021	misc_RNA	334946	337911	.	+	.	Name=LOC116432693 RNA;ID=EWKMg4ru1zPvdBw+uzMEhS+PpGo.1624892359145.134962
NW_022341425	Koludarov_et_al_2021	source	1	1288548	.	+	.	Name=source Nomia melanderi
NW_022341425	Koludarov_et_al_2021	exon	585623	586416	.	+	.	Name=LOC116432706 exon
NW_022341425	Koludarov_et_al_2021	exon	586488	586522	.	+	.	Name=LOC116432706 exon
NW_022341425	Koludarov_et_al_2021	exon	585482	585505	.	+	.	Name=LOC116432706 exon
NW_022341425	Koludarov_et_al_2021	gene	46160	140491	.	+	.	Name=LOC116432710 gene
NW_022341425	Koludarov_et_al_2021	gene	784648	875617	.	-	.	Name=LOC116432679 gene
NW_022341425	Koludarov_et_al_2021	gene	647921	731987	.	+	.	Name=LOC116432696 gene
NW_022341425	Koludarov_et_al_2021	gene	798753	874131	.	+	.	Name=LOC116432686 gene
NW_022341425	Koludarov_et_al_2021	gene	437269	501535	.	+	.	Name=LOC116432672 gene
NW_022341425	Koludarov_et_al_2021	gene	534549	592136	.	-	.	Name=LOC116432660 gene
NW_022341425	Koludarov_et_al_2021	gene	377083	418609	.	+	.	Name=LOC116432702 gene
NW_022341425	Koludarov_et_al_2021	gene	596489	630377	.	-	.	Name=LOC116432691 gene
NW_022341425	Koludarov_et_al_2021	gene	279639	311998	.	+	.	Name=LOC116432666 gene
NW_022341425	Koludarov_et_al_2021	gene	1094764	1116814	.	+	.	Name=LOC116432674 gene
NW_022341425	Koludarov_et_al_2021	gene	1018994	1038595	.	-	.	Name=LOC116432683 gene
NW_022341425	Koludarov_et_al_2021	gene	899526	917887	.	-	.	Name=LOC116432708 gene
NW_022341425	Koludarov_et_al_2021	gene	322451	337911	.	+	.	Name=LOC116432693 gene
NW_022341425	Koludarov_et_al_2021	gene	339398	354674	.	+	.	Name=LOC116432689 gene
NW_022341425	Koludarov_et_al_2021	gene	505519	518570	.	-	.	Name=LOC116432687 gene
NW_022341425	Koludarov_et_al_2021	gene	419404	432305	.	-	.	Name=LOC116432675 gene
NW_022341425	Koludarov_et_al_2021	gene	358934	369342	.	-	.	Name=LOC116432661 gene
NW_022341425	Koludarov_et_al_2021	gene	522550	532844	.	+	.	Name=LOC116432704 gene
NW_022341425	Koludarov_et_al_2021	gene	286691	296815	.	-	.	Name=LOC116432668 gene
NW_022341425	Koludarov_et_al_2021	gene	251911	260940	.	+	.	Name=LOC116432703 gene
NW_022341425	Koludarov_et_al_2021	gene	630856	639598	.	+	.	Name=LOC116432695 gene
NW_022341425	Koludarov_et_al_2021	gene	1009965	1017344	.	-	.	Name=LOC116432677 gene
NW_022341425	Koludarov_et_al_2021	gene	775849	782458	.	+	.	Name=LOC116432698 gene
NW_022341425	Koludarov_et_al_2021	gene	1088244	1094411	.	+	.	Name=LOC116432673 gene
NW_022341425	Koludarov_et_al_2021	gene	876220	881763	.	-	.	Name=LOC116432676 gene
NW_022341425	Koludarov_et_al_2021	gene	767591	773107	.	-	.	Name=LOC116432700 gene
NW_022341425	Koludarov_et_al_2021	gene	1115889	1120964	.	-	.	Name=LOC116432709 gene
NW_022341425	Koludarov_et_al_2021	gene	885408	889926	.	-	.	Name=LOC116432680 gene
NW_022341425	Koludarov_et_al_2021	gene	369795	374128	.	+	.	Name=LOC116432662 gene
NW_022341425	Koludarov_et_al_2021	gene	992642	995896	.	-	.	Name=LOC116432682 gene
NW_022341425	Koludarov_et_al_2021	gene	1004988	1008021	.	+	.	Name=LOC116432685 gene
NW_022341425	Koludarov_et_al_2021	gene	777025	779925	.	-	.	Name=LOC116432699 gene
NW_022341425	Koludarov_et_al_2021	gene	373442	376328	.	-	.	Name=LOC116432664 gene
NW_022341425	Koludarov_et_al_2021	gene	882086	884903	.	-	.	Name=LOC116432681 gene
NW_022341425	Koludarov_et_al_2021	gene	890104	892846	.	-	.	Name=LOC116432684 gene
NW_022341425	Koludarov_et_al_2021	gene	356586	359147	.	+	.	Name=LOC116432663 gene
NW_022341425	Koludarov_et_al_2021	gene	592868	595346	.	+	.	Name=LOC116432671 gene
NW_022341425	Koludarov_et_al_2021	gene	268899	271034	.	-	.	Name=LOC116432665 gene
NW_022341425	Koludarov_et_al_2021	gene	271655	273774	.	-	.	Name=LOC116432697 gene
NW_022341425	Koludarov_et_al_2021	gene	353726	355781	.	-	.	Name=LOC116432705 gene
NW_022341425	Koludarov_et_al_2021	gene	995269	997321	.	+	.	Name=LOC116432678 gene
NW_022341425	Koludarov_et_al_2021	gene	644775	646777	.	-	.	Name=LOC116432707 gene
NW_022341425	Koludarov_et_al_2021	gene	1084953	1086899	.	-	.	Name=LOC116432694 gene
NW_022341425	Koludarov_et_al_2021	gene	345923	347681	.	-	.	Name=LOC116432690 gene
NW_022341425	Koludarov_et_al_2021	gene	284776	286161	.	-	.	Name=LOC116432670 gene
NW_022341425	Koludarov_et_al_2021	gene	585482	586522	.	+	.	Name=LOC116432706 gene
NW_022341425	Koludarov_et_al_2021	CDS	48958	49084	.	+	0	Name=LOC116432710 CDS;ID=EWKMg4ru1zPvdBw+uzMEhS+PpGo.1624892359146.134963
NW_022341425	Koludarov_et_al_2021	CDS	133743	134006	.	+	0	Name=LOC116432710 CDS;ID=EWKMg4ru1zPvdBw+uzMEhS+PpGo.1624892359146.134963
NW_022341425	Koludarov_et_al_2021	CDS	137234	137463	.	+	0	Name=LOC116432710 CDS;ID=EWKMg4ru1zPvdBw+uzMEhS+PpGo.1624892359146.134963
NW_022341425	Koludarov_et_al_2021	CDS	138747	139091	.	+	0	Name=LOC116432710 CDS;ID=EWKMg4ru1zPvdBw+uzMEhS+PpGo.1624892359146.134963
NW_022341425	Koludarov_et_al_2021	CDS	663947	664117	.	+	0	Name=LOC116432696 CDS;ID=EWKMg4ru1zPvdBw+uzMEhS+PpGo.1624892359146.134964
NW_022341425	Koludarov_et_al_2021	CDS	687317	687841	.	+	0	Name=LOC116432696 CDS;ID=EWKMg4ru1zPvdBw+uzMEhS+PpGo.1624892359146.134964
NW_022341425	Koludarov_et_al_2021	CDS	719040	719241	.	+	0	Name=LOC116432696 CDS;ID=EWKMg4ru1zPvdBw+uzMEhS+PpGo.1624892359146.134964
NW_022341425	Koludarov_et_al_2021	CDS	720408	720492	.	+	0	Name=LOC116432696 CDS;ID=EWKMg4ru1zPvdBw+uzMEhS+PpGo.1624892359146.134964
NW_022341425	Koludarov_et_al_2021	CDS	721227	721626	.	+	0	Name=LOC116432696 CDS;ID=EWKMg4ru1zPvdBw+uzMEhS+PpGo.1624892359146.134964
NW_022341425	Koludarov_et_al_2021	CDS	722579	722993	.	+	0	Name=LOC116432696 CDS;ID=EWKMg4ru1zPvdBw+uzMEhS+PpGo.1624892359146.134964
NW_022341425	Koludarov_et_al_2021	CDS	730050	730957	.	+	0	Name=LOC116432696 CDS;ID=EWKMg4ru1zPvdBw+uzMEhS+PpGo.1624892359146.134964
NW_022341425	Koludarov_et_al_2021	CDS	663947	664117	.	+	0	Name=LOC116432696 CDS;ID=EWKMg4ru1zPvdBw+uzMEhS+PpGo.1624892359146.134965
NW_022341425	Koludarov_et_al_2021	CDS	687317	687841	.	+	0	Name=LOC116432696 CDS;ID=EWKMg4ru1zPvdBw+uzMEhS+PpGo.1624892359146.134965
NW_022341425	Koludarov_et_al_2021	CDS	719040	719241	.	+	0	Name=LOC116432696 CDS;ID=EWKMg4ru1zPvdBw+uzMEhS+PpGo.1624892359146.134965
NW_022341425	Koludarov_et_al_2021	CDS	720408	720492	.	+	0	Name=LOC116432696 CDS;ID=EWKMg4ru1zPvdBw+uzMEhS+PpGo.1624892359146.134965
NW_022341425	Koludarov_et_al_2021	CDS	721239	721626	.	+	0	Name=LOC116432696 CDS;ID=EWKMg4ru1zPvdBw+uzMEhS+PpGo.1624892359146.134965
NW_022341425	Koludarov_et_al_2021	CDS	722579	722993	.	+	0	Name=LOC116432696 CDS;ID=EWKMg4ru1zPvdBw+uzMEhS+PpGo.1624892359146.134965
NW_022341425	Koludarov_et_al_2021	CDS	730050	730957	.	+	0	Name=LOC116432696 CDS;ID=EWKMg4ru1zPvdBw+uzMEhS+PpGo.1624892359146.134965
NW_022341425	Koludarov_et_al_2021	CDS	437664	437742	.	+	0	Name=LOC116432672 CDS;ID=EWKMg4ru1zPvdBw+uzMEhS+PpGo.1624892359146.134966
NW_022341425	Koludarov_et_al_2021	CDS	493616	494137	.	+	0	Name=LOC116432672 CDS;ID=EWKMg4ru1zPvdBw+uzMEhS+PpGo.1624892359146.134966
NW_022341425	Koludarov_et_al_2021	CDS	495198	495409	.	+	0	Name=LOC116432672 CDS;ID=EWKMg4ru1zPvdBw+uzMEhS+PpGo.1624892359146.134966
NW_022341425	Koludarov_et_al_2021	CDS	495686	495786	.	+	0	Name=LOC116432672 CDS;ID=EWKMg4ru1zPvdBw+uzMEhS+PpGo.1624892359146.134966
NW_022341425	Koludarov_et_al_2021	CDS	495878	495994	.	+	0	Name=LOC116432672 CDS;ID=EWKMg4ru1zPvdBw+uzMEhS+PpGo.1624892359146.134966
NW_022341425	Koludarov_et_al_2021	CDS	496133	496283	.	+	0	Name=LOC116432672 CDS;ID=EWKMg4ru1zPvdBw+uzMEhS+PpGo.1624892359146.134966
NW_022341425	Koludarov_et_al_2021	CDS	496365	496703	.	+	0	Name=LOC116432672 CDS;ID=EWKMg4ru1zPvdBw+uzMEhS+PpGo.1624892359146.134966
NW_022341425	Koludarov_et_al_2021	CDS	496797	496892	.	+	0	Name=LOC116432672 CDS;ID=EWKMg4ru1zPvdBw+uzMEhS+PpGo.1624892359146.134966
NW_022341425	Koludarov_et_al_2021	CDS	496985	497114	.	+	0	Name=LOC116432672 CDS;ID=EWKMg4ru1zPvdBw+uzMEhS+PpGo.1624892359146.134966
NW_022341425	Koludarov_et_al_2021	CDS	497188	497345	.	+	0	Name=LOC116432672 CDS;ID=EWKMg4ru1zPvdBw+uzMEhS+PpGo.1624892359146.134966
NW_022341425	Koludarov_et_al_2021	CDS	497406	497510	.	+	0	Name=LOC116432672 CDS;ID=EWKMg4ru1zPvdBw+uzMEhS+PpGo.1624892359146.134966
NW_022341425	Koludarov_et_al_2021	CDS	497596	499806	.	+	0	Name=LOC116432672 CDS;ID=EWKMg4ru1zPvdBw+uzMEhS+PpGo.1624892359146.134966
NW_022341425	Koludarov_et_al_2021	CDS	822715	822745	.	+	0	Name=LOC116432686 CDS;ID=EWKMg4ru1zPvdBw+uzMEhS+PpGo.1624892359146.134967
NW_022341425	Koludarov_et_al_2021	CDS	833618	833684	.	+	0	Name=LOC116432686 CDS;ID=EWKMg4ru1zPvdBw+uzMEhS+PpGo.1624892359146.134967
NW_022341425	Koludarov_et_al_2021	CDS	863373	864307	.	+	0	Name=LOC116432686 CDS;ID=EWKMg4ru1zPvdBw+uzMEhS+PpGo.1624892359146.134967
NW_022341425	Koludarov_et_al_2021	CDS	864891	865775	.	+	0	Name=LOC116432686 CDS;ID=EWKMg4ru1zPvdBw+uzMEhS+PpGo.1624892359146.134967
NW_022341425	Koludarov_et_al_2021	CDS	867135	867498	.	+	0	Name=LOC116432686 CDS;ID=EWKMg4ru1zPvdBw+uzMEhS+PpGo.1624892359146.134967
NW_022341425	Koludarov_et_al_2021	CDS	867842	868038	.	+	0	Name=LOC116432686 CDS;ID=EWKMg4ru1zPvdBw+uzMEhS+PpGo.1624892359146.134967
NW_022341425	Koludarov_et_al_2021	CDS	870820	871209	.	+	0	Name=LOC116432686 CDS;ID=EWKMg4ru1zPvdBw+uzMEhS+PpGo.1624892359146.134967
NW_022341425	Koludarov_et_al_2021	CDS	872055	872257	.	+	0	Name=LOC116432686 CDS;ID=EWKMg4ru1zPvdBw+uzMEhS+PpGo.1624892359146.134967
NW_022341425	Koludarov_et_al_2021	CDS	872548	872623	.	+	0	Name=LOC116432686 CDS;ID=EWKMg4ru1zPvdBw+uzMEhS+PpGo.1624892359146.134967
NW_022341425	Koludarov_et_al_2021	CDS	574855	574912	.	-	0	Name=LOC116432660 CDS;ID=EWKMg4ru1zPvdBw+uzMEhS+PpGo.1624892359146.134968
NW_022341425	Koludarov_et_al_2021	CDS	569090	569340	.	-	0	Name=LOC116432660 CDS;ID=EWKMg4ru1zPvdBw+uzMEhS+PpGo.1624892359146.134968
NW_022341425	Koludarov_et_al_2021	CDS	568325	568492	.	-	0	Name=LOC116432660 CDS;ID=EWKMg4ru1zPvdBw+uzMEhS+PpGo.1624892359146.134968
NW_022341425	Koludarov_et_al_2021	CDS	548525	551632	.	-	0	Name=LOC116432660 CDS;ID=EWKMg4ru1zPvdBw+uzMEhS+PpGo.1624892359146.134968
NW_022341425	Koludarov_et_al_2021	CDS	548131	548447	.	-	0	Name=LOC116432660 CDS;ID=EWKMg4ru1zPvdBw+uzMEhS+PpGo.1624892359146.134968
NW_022341425	Koludarov_et_al_2021	CDS	547688	548065	.	-	0	Name=LOC116432660 CDS;ID=EWKMg4ru1zPvdBw+uzMEhS+PpGo.1624892359146.134968
NW_022341425	Koludarov_et_al_2021	CDS	546946	547611	.	-	0	Name=LOC116432660 CDS;ID=EWKMg4ru1zPvdBw+uzMEhS+PpGo.1624892359146.134968
NW_022341425	Koludarov_et_al_2021	CDS	546581	546866	.	-	0	Name=LOC116432660 CDS;ID=EWKMg4ru1zPvdBw+uzMEhS+PpGo.1624892359146.134968
NW_022341425	Koludarov_et_al_2021	CDS	545839	546057	.	-	0	Name=LOC116432660 CDS;ID=EWKMg4ru1zPvdBw+uzMEhS+PpGo.1624892359146.134968
NW_022341425	Koludarov_et_al_2021	CDS	545323	545765	.	-	0	Name=LOC116432660 CDS;ID=EWKMg4ru1zPvdBw+uzMEhS+PpGo.1624892359146.134968
NW_022341425	Koludarov_et_al_2021	CDS	544428	544833	.	-	0	Name=LOC116432660 CDS;ID=EWKMg4ru1zPvdBw+uzMEhS+PpGo.1624892359146.134968
NW_022341425	Koludarov_et_al_2021	CDS	544148	544348	.	-	0	Name=LOC116432660 CDS;ID=EWKMg4ru1zPvdBw+uzMEhS+PpGo.1624892359146.134968
NW_022341425	Koludarov_et_al_2021	CDS	542369	544075	.	-	0	Name=LOC116432660 CDS;ID=EWKMg4ru1zPvdBw+uzMEhS+PpGo.1624892359146.134968
NW_022341425	Koludarov_et_al_2021	CDS	541702	542179	.	-	0	Name=LOC116432660 CDS;ID=EWKMg4ru1zPvdBw+uzMEhS+PpGo.1624892359146.134968
NW_022341425	Koludarov_et_al_2021	CDS	540854	541632	.	-	0	Name=LOC116432660 CDS;ID=EWKMg4ru1zPvdBw+uzMEhS+PpGo.1624892359146.134968
NW_022341425	Koludarov_et_al_2021	CDS	540108	540476	.	-	0	Name=LOC116432660 CDS;ID=EWKMg4ru1zPvdBw+uzMEhS+PpGo.1624892359146.134968
NW_022341425	Koludarov_et_al_2021	CDS	539619	540038	.	-	0	Name=LOC116432660 CDS;ID=EWKMg4ru1zPvdBw+uzMEhS+PpGo.1624892359146.134968
NW_022341425	Koludarov_et_al_2021	CDS	537162	539124	.	-	0	Name=LOC116432660 CDS;ID=EWKMg4ru1zPvdBw+uzMEhS+PpGo.1624892359146.134968
NW_022341425	Koludarov_et_al_2021	CDS	536321	536458	.	-	0	Name=LOC116432660 CDS;ID=EWKMg4ru1zPvdBw+uzMEhS+PpGo.1624892359146.134968
NW_022341425	Koludarov_et_al_2021	CDS	536149	536223	.	-	0	Name=LOC116432660 CDS;ID=EWKMg4ru1zPvdBw+uzMEhS+PpGo.1624892359146.134968
NW_022341425	Koludarov_et_al_2021	CDS	535848	535879	.	-	0	Name=LOC116432660 CDS;ID=EWKMg4ru1zPvdBw+uzMEhS+PpGo.1624892359146.134968
NW_022341425	Koludarov_et_al_2021	CDS	535509	535745	.	-	0	Name=LOC116432660 CDS;ID=EWKMg4ru1zPvdBw+uzMEhS+PpGo.1624892359146.134968
NW_022341425	Koludarov_et_al_2021	CDS	574855	574912	.	-	0	Name=LOC116432660 CDS;ID=EWKMg4ru1zPvdBw+uzMEhS+PpGo.1624892359146.134969
NW_022341425	Koludarov_et_al_2021	CDS	569090	569340	.	-	0	Name=LOC116432660 CDS;ID=EWKMg4ru1zPvdBw+uzMEhS+PpGo.1624892359146.134969
NW_022341425	Koludarov_et_al_2021	CDS	568325	568492	.	-	0	Name=LOC116432660 CDS;ID=EWKMg4ru1zPvdBw+uzMEhS+PpGo.1624892359146.134969
NW_022341425	Koludarov_et_al_2021	CDS	548525	551632	.	-	0	Name=LOC116432660 CDS;ID=EWKMg4ru1zPvdBw+uzMEhS+PpGo.1624892359146.134969
NW_022341425	Koludarov_et_al_2021	CDS	548131	548447	.	-	0	Name=LOC116432660 CDS;ID=EWKMg4ru1zPvdBw+uzMEhS+PpGo.1624892359146.134969
NW_022341425	Koludarov_et_al_2021	CDS	547688	548065	.	-	0	Name=LOC116432660 CDS;ID=EWKMg4ru1zPvdBw+uzMEhS+PpGo.1624892359146.134969
NW_022341425	Koludarov_et_al_2021	CDS	546946	547611	.	-	0	Name=LOC116432660 CDS;ID=EWKMg4ru1zPvdBw+uzMEhS+PpGo.1624892359146.134969
NW_022341425	Koludarov_et_al_2021	CDS	546581	546866	.	-	0	Name=LOC116432660 CDS;ID=EWKMg4ru1zPvdBw+uzMEhS+PpGo.1624892359146.134969
NW_022341425	Koludarov_et_al_2021	CDS	545839	546057	.	-	0	Name=LOC116432660 CDS;ID=EWKMg4ru1zPvdBw+uzMEhS+PpGo.1624892359146.134969
NW_022341425	Koludarov_et_al_2021	CDS	545323	545765	.	-	0	Name=LOC116432660 CDS;ID=EWKMg4ru1zPvdBw+uzMEhS+PpGo.1624892359146.134969
NW_022341425	Koludarov_et_al_2021	CDS	544952	545005	.	-	0	Name=LOC116432660 CDS;ID=EWKMg4ru1zPvdBw+uzMEhS+PpGo.1624892359146.134969
NW_022341425	Koludarov_et_al_2021	CDS	544428	544833	.	-	0	Name=LOC116432660 CDS;ID=EWKMg4ru1zPvdBw+uzMEhS+PpGo.1624892359146.134969
NW_022341425	Koludarov_et_al_2021	CDS	544148	544348	.	-	0	Name=LOC116432660 CDS;ID=EWKMg4ru1zPvdBw+uzMEhS+PpGo.1624892359146.134969
NW_022341425	Koludarov_et_al_2021	CDS	542369	544075	.	-	0	Name=LOC116432660 CDS;ID=EWKMg4ru1zPvdBw+uzMEhS+PpGo.1624892359146.134969
NW_022341425	Koludarov_et_al_2021	CDS	541702	542179	.	-	0	Name=LOC116432660 CDS;ID=EWKMg4ru1zPvdBw+uzMEhS+PpGo.1624892359146.134969
NW_022341425	Koludarov_et_al_2021	CDS	540854	541632	.	-	0	Name=LOC116432660 CDS;ID=EWKMg4ru1zPvdBw+uzMEhS+PpGo.1624892359146.134969
NW_022341425	Koludarov_et_al_2021	CDS	540108	540476	.	-	0	Name=LOC116432660 CDS;ID=EWKMg4ru1zPvdBw+uzMEhS+PpGo.1624892359146.134969
NW_022341425	Koludarov_et_al_2021	CDS	539619	540038	.	-	0	Name=LOC116432660 CDS;ID=EWKMg4ru1zPvdBw+uzMEhS+PpGo.1624892359146.134969
NW_022341425	Koludarov_et_al_2021	CDS	537162	539124	.	-	0	Name=LOC116432660 CDS;ID=EWKMg4ru1zPvdBw+uzMEhS+PpGo.1624892359146.134969
NW_022341425	Koludarov_et_al_2021	CDS	536321	536458	.	-	0	Name=LOC116432660 CDS;ID=EWKMg4ru1zPvdBw+uzMEhS+PpGo.1624892359146.134969
NW_022341425	Koludarov_et_al_2021	CDS	535848	535879	.	-	0	Name=LOC116432660 CDS;ID=EWKMg4ru1zPvdBw+uzMEhS+PpGo.1624892359146.134969
NW_022341425	Koludarov_et_al_2021	CDS	535509	535745	.	-	0	Name=LOC116432660 CDS;ID=EWKMg4ru1zPvdBw+uzMEhS+PpGo.1624892359146.134969
NW_022341425	Koludarov_et_al_2021	CDS	574855	574912	.	-	0	Name=LOC116432660 CDS;ID=EWKMg4ru1zPvdBw+uzMEhS+PpGo.1624892359147.134970
NW_022341425	Koludarov_et_al_2021	CDS	569090	569340	.	-	0	Name=LOC116432660 CDS;ID=EWKMg4ru1zPvdBw+uzMEhS+PpGo.1624892359147.134970
NW_022341425	Koludarov_et_al_2021	CDS	568325	568492	.	-	0	Name=LOC116432660 CDS;ID=EWKMg4ru1zPvdBw+uzMEhS+PpGo.1624892359147.134970
NW_022341425	Koludarov_et_al_2021	CDS	548525	551632	.	-	0	Name=LOC116432660 CDS;ID=EWKMg4ru1zPvdBw+uzMEhS+PpGo.1624892359147.134970
NW_022341425	Koludarov_et_al_2021	CDS	548131	548447	.	-	0	Name=LOC116432660 CDS;ID=EWKMg4ru1zPvdBw+uzMEhS+PpGo.1624892359147.134970
NW_022341425	Koludarov_et_al_2021	CDS	547688	548065	.	-	0	Name=LOC116432660 CDS;ID=EWKMg4ru1zPvdBw+uzMEhS+PpGo.1624892359147.134970
NW_022341425	Koludarov_et_al_2021	CDS	546946	547611	.	-	0	Name=LOC116432660 CDS;ID=EWKMg4ru1zPvdBw+uzMEhS+PpGo.1624892359147.134970
NW_022341425	Koludarov_et_al_2021	CDS	546581	546866	.	-	0	Name=LOC116432660 CDS;ID=EWKMg4ru1zPvdBw+uzMEhS+PpGo.1624892359147.134970
NW_022341425	Koludarov_et_al_2021	CDS	545839	546057	.	-	0	Name=LOC116432660 CDS;ID=EWKMg4ru1zPvdBw+uzMEhS+PpGo.1624892359147.134970
NW_022341425	Koludarov_et_al_2021	CDS	545323	545765	.	-	0	Name=LOC116432660 CDS;ID=EWKMg4ru1zPvdBw+uzMEhS+PpGo.1624892359147.134970
NW_022341425	Koludarov_et_al_2021	CDS	544952	545005	.	-	0	Name=LOC116432660 CDS;ID=EWKMg4ru1zPvdBw+uzMEhS+PpGo.1624892359147.134970
NW_022341425	Koludarov_et_al_2021	CDS	544428	544833	.	-	0	Name=LOC116432660 CDS;ID=EWKMg4ru1zPvdBw+uzMEhS+PpGo.1624892359147.134970
NW_022341425	Koludarov_et_al_2021	CDS	544148	544348	.	-	0	Name=LOC116432660 CDS;ID=EWKMg4ru1zPvdBw+uzMEhS+PpGo.1624892359147.134970
NW_022341425	Koludarov_et_al_2021	CDS	542369	544075	.	-	0	Name=LOC116432660 CDS;ID=EWKMg4ru1zPvdBw+uzMEhS+PpGo.1624892359147.134970
NW_022341425	Koludarov_et_al_2021	CDS	541702	542179	.	-	0	Name=LOC116432660 CDS;ID=EWKMg4ru1zPvdBw+uzMEhS+PpGo.1624892359147.134970
NW_022341425	Koludarov_et_al_2021	CDS	540854	541632	.	-	0	Name=LOC116432660 CDS;ID=EWKMg4ru1zPvdBw+uzMEhS+PpGo.1624892359147.134970
NW_022341425	Koludarov_et_al_2021	CDS	540108	540476	.	-	0	Name=LOC116432660 CDS;ID=EWKMg4ru1zPvdBw+uzMEhS+PpGo.1624892359147.134970
NW_022341425	Koludarov_et_al_2021	CDS	539619	540038	.	-	0	Name=LOC116432660 CDS;ID=EWKMg4ru1zPvdBw+uzMEhS+PpGo.1624892359147.134970
NW_022341425	Koludarov_et_al_2021	CDS	537162	539124	.	-	0	Name=LOC116432660 CDS;ID=EWKMg4ru1zPvdBw+uzMEhS+PpGo.1624892359147.134970
NW_022341425	Koludarov_et_al_2021	CDS	536321	536458	.	-	0	Name=LOC116432660 CDS;ID=EWKMg4ru1zPvdBw+uzMEhS+PpGo.1624892359147.134970
NW_022341425	Koludarov_et_al_2021	CDS	536149	536223	.	-	0	Name=LOC116432660 CDS;ID=EWKMg4ru1zPvdBw+uzMEhS+PpGo.1624892359147.134970
NW_022341425	Koludarov_et_al_2021	CDS	535848	535879	.	-	0	Name=LOC116432660 CDS;ID=EWKMg4ru1zPvdBw+uzMEhS+PpGo.1624892359147.134970
NW_022341425	Koludarov_et_al_2021	CDS	535509	535745	.	-	0	Name=LOC116432660 CDS;ID=EWKMg4ru1zPvdBw+uzMEhS+PpGo.1624892359147.134970
NW_022341425	Koludarov_et_al_2021	CDS	569090	569209	.	-	0	Name=LOC116432660 CDS;ID=EWKMg4ru1zPvdBw+uzMEhS+PpGo.1624892359147.134971
NW_022341425	Koludarov_et_al_2021	CDS	568325	568492	.	-	0	Name=LOC116432660 CDS;ID=EWKMg4ru1zPvdBw+uzMEhS+PpGo.1624892359147.134971
NW_022341425	Koludarov_et_al_2021	CDS	548525	551632	.	-	0	Name=LOC116432660 CDS;ID=EWKMg4ru1zPvdBw+uzMEhS+PpGo.1624892359147.134971
NW_022341425	Koludarov_et_al_2021	CDS	548131	548447	.	-	0	Name=LOC116432660 CDS;ID=EWKMg4ru1zPvdBw+uzMEhS+PpGo.1624892359147.134971
NW_022341425	Koludarov_et_al_2021	CDS	547688	548065	.	-	0	Name=LOC116432660 CDS;ID=EWKMg4ru1zPvdBw+uzMEhS+PpGo.1624892359147.134971
NW_022341425	Koludarov_et_al_2021	CDS	546946	547611	.	-	0	Name=LOC116432660 CDS;ID=EWKMg4ru1zPvdBw+uzMEhS+PpGo.1624892359147.134971
NW_022341425	Koludarov_et_al_2021	CDS	546581	546866	.	-	0	Name=LOC116432660 CDS;ID=EWKMg4ru1zPvdBw+uzMEhS+PpGo.1624892359147.134971
NW_022341425	Koludarov_et_al_2021	CDS	545839	546057	.	-	0	Name=LOC116432660 CDS;ID=EWKMg4ru1zPvdBw+uzMEhS+PpGo.1624892359147.134971
NW_022341425	Koludarov_et_al_2021	CDS	545323	545765	.	-	0	Name=LOC116432660 CDS;ID=EWKMg4ru1zPvdBw+uzMEhS+PpGo.1624892359147.134971
NW_022341425	Koludarov_et_al_2021	CDS	544952	545005	.	-	0	Name=LOC116432660 CDS;ID=EWKMg4ru1zPvdBw+uzMEhS+PpGo.1624892359147.134971
NW_022341425	Koludarov_et_al_2021	CDS	544428	544833	.	-	0	Name=LOC116432660 CDS;ID=EWKMg4ru1zPvdBw+uzMEhS+PpGo.1624892359147.134971
NW_022341425	Koludarov_et_al_2021	CDS	544148	544348	.	-	0	Name=LOC116432660 CDS;ID=EWKMg4ru1zPvdBw+uzMEhS+PpGo.1624892359147.134971
NW_022341425	Koludarov_et_al_2021	CDS	542369	544075	.	-	0	Name=LOC116432660 CDS;ID=EWKMg4ru1zPvdBw+uzMEhS+PpGo.1624892359147.134971
NW_022341425	Koludarov_et_al_2021	CDS	541702	542179	.	-	0	Name=LOC116432660 CDS;ID=EWKMg4ru1zPvdBw+uzMEhS+PpGo.1624892359147.134971
NW_022341425	Koludarov_et_al_2021	CDS	540854	541632	.	-	0	Name=LOC116432660 CDS;ID=EWKMg4ru1zPvdBw+uzMEhS+PpGo.1624892359147.134971
NW_022341425	Koludarov_et_al_2021	CDS	540108	540476	.	-	0	Name=LOC116432660 CDS;ID=EWKMg4ru1zPvdBw+uzMEhS+PpGo.1624892359147.134971
NW_022341425	Koludarov_et_al_2021	CDS	539619	540038	.	-	0	Name=LOC116432660 CDS;ID=EWKMg4ru1zPvdBw+uzMEhS+PpGo.1624892359147.134971
NW_022341425	Koludarov_et_al_2021	CDS	537162	539124	.	-	0	Name=LOC116432660 CDS;ID=EWKMg4ru1zPvdBw+uzMEhS+PpGo.1624892359147.134971
NW_022341425	Koludarov_et_al_2021	CDS	536321	536458	.	-	0	Name=LOC116432660 CDS;ID=EWKMg4ru1zPvdBw+uzMEhS+PpGo.1624892359147.134971
NW_022341425	Koludarov_et_al_2021	CDS	536149	536223	.	-	0	Name=LOC116432660 CDS;ID=EWKMg4ru1zPvdBw+uzMEhS+PpGo.1624892359147.134971
NW_022341425	Koludarov_et_al_2021	CDS	535848	535879	.	-	0	Name=LOC116432660 CDS;ID=EWKMg4ru1zPvdBw+uzMEhS+PpGo.1624892359147.134971
NW_022341425	Koludarov_et_al_2021	CDS	535509	535745	.	-	0	Name=LOC116432660 CDS;ID=EWKMg4ru1zPvdBw+uzMEhS+PpGo.1624892359147.134971
NW_022341425	Koludarov_et_al_2021	CDS	569090	569209	.	-	0	Name=LOC116432660 CDS;ID=EWKMg4ru1zPvdBw+uzMEhS+PpGo.1624892359147.134972
NW_022341425	Koludarov_et_al_2021	CDS	568325	568492	.	-	0	Name=LOC116432660 CDS;ID=EWKMg4ru1zPvdBw+uzMEhS+PpGo.1624892359147.134972
NW_022341425	Koludarov_et_al_2021	CDS	548525	551632	.	-	0	Name=LOC116432660 CDS;ID=EWKMg4ru1zPvdBw+uzMEhS+PpGo.1624892359147.134972
NW_022341425	Koludarov_et_al_2021	CDS	548131	548447	.	-	0	Name=LOC116432660 CDS;ID=EWKMg4ru1zPvdBw+uzMEhS+PpGo.1624892359147.134972
NW_022341425	Koludarov_et_al_2021	CDS	547688	548065	.	-	0	Name=LOC116432660 CDS;ID=EWKMg4ru1zPvdBw+uzMEhS+PpGo.1624892359147.134972
NW_022341425	Koludarov_et_al_2021	CDS	546946	547611	.	-	0	Name=LOC116432660 CDS;ID=EWKMg4ru1zPvdBw+uzMEhS+PpGo.1624892359147.134972
NW_022341425	Koludarov_et_al_2021	CDS	546581	546866	.	-	0	Name=LOC116432660 CDS;ID=EWKMg4ru1zPvdBw+uzMEhS+PpGo.1624892359147.134972
NW_022341425	Koludarov_et_al_2021	CDS	545839	546057	.	-	0	Name=LOC116432660 CDS;ID=EWKMg4ru1zPvdBw+uzMEhS+PpGo.1624892359147.134972
NW_022341425	Koludarov_et_al_2021	CDS	545323	545765	.	-	0	Name=LOC116432660 CDS;ID=EWKMg4ru1zPvdBw+uzMEhS+PpGo.1624892359147.134972
NW_022341425	Koludarov_et_al_2021	CDS	544952	545005	.	-	0	Name=LOC116432660 CDS;ID=EWKMg4ru1zPvdBw+uzMEhS+PpGo.1624892359147.134972
NW_022341425	Koludarov_et_al_2021	CDS	544428	544833	.	-	0	Name=LOC116432660 CDS;ID=EWKMg4ru1zPvdBw+uzMEhS+PpGo.1624892359147.134972
NW_022341425	Koludarov_et_al_2021	CDS	544148	544348	.	-	0	Name=LOC116432660 CDS;ID=EWKMg4ru1zPvdBw+uzMEhS+PpGo.1624892359147.134972
NW_022341425	Koludarov_et_al_2021	CDS	542369	544075	.	-	0	Name=LOC116432660 CDS;ID=EWKMg4ru1zPvdBw+uzMEhS+PpGo.1624892359147.134972
NW_022341425	Koludarov_et_al_2021	CDS	541702	542179	.	-	0	Name=LOC116432660 CDS;ID=EWKMg4ru1zPvdBw+uzMEhS+PpGo.1624892359147.134972
NW_022341425	Koludarov_et_al_2021	CDS	540854	541632	.	-	0	Name=LOC116432660 CDS;ID=EWKMg4ru1zPvdBw+uzMEhS+PpGo.1624892359147.134972
NW_022341425	Koludarov_et_al_2021	CDS	540108	540476	.	-	0	Name=LOC116432660 CDS;ID=EWKMg4ru1zPvdBw+uzMEhS+PpGo.1624892359147.134972
NW_022341425	Koludarov_et_al_2021	CDS	539619	540038	.	-	0	Name=LOC116432660 CDS;ID=EWKMg4ru1zPvdBw+uzMEhS+PpGo.1624892359147.134972
NW_022341425	Koludarov_et_al_2021	CDS	537162	539124	.	-	0	Name=LOC116432660 CDS;ID=EWKMg4ru1zPvdBw+uzMEhS+PpGo.1624892359147.134972
NW_022341425	Koludarov_et_al_2021	CDS	536321	536458	.	-	0	Name=LOC116432660 CDS;ID=EWKMg4ru1zPvdBw+uzMEhS+PpGo.1624892359147.134972
NW_022341425	Koludarov_et_al_2021	CDS	536149	536223	.	-	0	Name=LOC116432660 CDS;ID=EWKMg4ru1zPvdBw+uzMEhS+PpGo.1624892359147.134972
NW_022341425	Koludarov_et_al_2021	CDS	535848	535879	.	-	0	Name=LOC116432660 CDS;ID=EWKMg4ru1zPvdBw+uzMEhS+PpGo.1624892359147.134972
NW_022341425	Koludarov_et_al_2021	CDS	535509	535745	.	-	0	Name=LOC116432660 CDS;ID=EWKMg4ru1zPvdBw+uzMEhS+PpGo.1624892359147.134972
NW_022341425	Koludarov_et_al_2021	CDS	629557	629593	.	-	0	Name=LOC116432691 CDS;ID=EWKMg4ru1zPvdBw+uzMEhS+PpGo.1624892359147.134973
NW_022341425	Koludarov_et_al_2021	CDS	628844	628898	.	-	0	Name=LOC116432691 CDS;ID=EWKMg4ru1zPvdBw+uzMEhS+PpGo.1624892359147.134973
NW_022341425	Koludarov_et_al_2021	CDS	612374	612454	.	-	0	Name=LOC116432691 CDS;ID=EWKMg4ru1zPvdBw+uzMEhS+PpGo.1624892359147.134973
NW_022341425	Koludarov_et_al_2021	CDS	603612	603769	.	-	0	Name=LOC116432691 CDS;ID=EWKMg4ru1zPvdBw+uzMEhS+PpGo.1624892359147.134973
NW_022341425	Koludarov_et_al_2021	CDS	599938	600255	.	-	0	Name=LOC116432691 CDS;ID=EWKMg4ru1zPvdBw+uzMEhS+PpGo.1624892359147.134973
NW_022341425	Koludarov_et_al_2021	CDS	599199	599399	.	-	0	Name=LOC116432691 CDS;ID=EWKMg4ru1zPvdBw+uzMEhS+PpGo.1624892359147.134973
NW_022341425	Koludarov_et_al_2021	CDS	598312	598503	.	-	0	Name=LOC116432691 CDS;ID=EWKMg4ru1zPvdBw+uzMEhS+PpGo.1624892359147.134973
NW_022341425	Koludarov_et_al_2021	CDS	598063	598221	.	-	0	Name=LOC116432691 CDS;ID=EWKMg4ru1zPvdBw+uzMEhS+PpGo.1624892359147.134973
NW_022341425	Koludarov_et_al_2021	CDS	597837	597987	.	-	0	Name=LOC116432691 CDS;ID=EWKMg4ru1zPvdBw+uzMEhS+PpGo.1624892359147.134973
NW_022341425	Koludarov_et_al_2021	CDS	597587	597744	.	-	0	Name=LOC116432691 CDS;ID=EWKMg4ru1zPvdBw+uzMEhS+PpGo.1624892359147.134973
NW_022341425	Koludarov_et_al_2021	CDS	597325	597509	.	-	0	Name=LOC116432691 CDS;ID=EWKMg4ru1zPvdBw+uzMEhS+PpGo.1624892359147.134973
NW_022341425	Koludarov_et_al_2021	CDS	597108	597249	.	-	0	Name=LOC116432691 CDS;ID=EWKMg4ru1zPvdBw+uzMEhS+PpGo.1624892359147.134973
NW_022341425	Koludarov_et_al_2021	CDS	596807	597024	.	-	0	Name=LOC116432691 CDS;ID=EWKMg4ru1zPvdBw+uzMEhS+PpGo.1624892359147.134973
NW_022341425	Koludarov_et_al_2021	CDS	629557	629593	.	-	0	Name=LOC116432691 CDS;ID=EWKMg4ru1zPvdBw+uzMEhS+PpGo.1624892359147.134974
NW_022341425	Koludarov_et_al_2021	CDS	628844	628898	.	-	0	Name=LOC116432691 CDS;ID=EWKMg4ru1zPvdBw+uzMEhS+PpGo.1624892359147.134974
NW_022341425	Koludarov_et_al_2021	CDS	612374	612454	.	-	0	Name=LOC116432691 CDS;ID=EWKMg4ru1zPvdBw+uzMEhS+PpGo.1624892359147.134974
NW_022341425	Koludarov_et_al_2021	CDS	603612	603772	.	-	0	Name=LOC116432691 CDS;ID=EWKMg4ru1zPvdBw+uzMEhS+PpGo.1624892359147.134974
NW_022341425	Koludarov_et_al_2021	CDS	599938	600255	.	-	0	Name=LOC116432691 CDS;ID=EWKMg4ru1zPvdBw+uzMEhS+PpGo.1624892359147.134974
NW_022341425	Koludarov_et_al_2021	CDS	599199	599399	.	-	0	Name=LOC116432691 CDS;ID=EWKMg4ru1zPvdBw+uzMEhS+PpGo.1624892359147.134974
NW_022341425	Koludarov_et_al_2021	CDS	598312	598419	.	-	0	Name=LOC116432691 CDS;ID=EWKMg4ru1zPvdBw+uzMEhS+PpGo.1624892359147.134974
NW_022341425	Koludarov_et_al_2021	CDS	598063	598221	.	-	0	Name=LOC116432691 CDS;ID=EWKMg4ru1zPvdBw+uzMEhS+PpGo.1624892359147.134974
NW_022341425	Koludarov_et_al_2021	CDS	597837	597987	.	-	0	Name=LOC116432691 CDS;ID=EWKMg4ru1zPvdBw+uzMEhS+PpGo.1624892359147.134974
NW_022341425	Koludarov_et_al_2021	CDS	597587	597744	.	-	0	Name=LOC116432691 CDS;ID=EWKMg4ru1zPvdBw+uzMEhS+PpGo.1624892359147.134974
NW_022341425	Koludarov_et_al_2021	CDS	597325	597509	.	-	0	Name=LOC116432691 CDS;ID=EWKMg4ru1zPvdBw+uzMEhS+PpGo.1624892359147.134974
NW_022341425	Koludarov_et_al_2021	CDS	597108	597249	.	-	0	Name=LOC116432691 CDS;ID=EWKMg4ru1zPvdBw+uzMEhS+PpGo.1624892359147.134974
NW_022341425	Koludarov_et_al_2021	CDS	596807	597024	.	-	0	Name=LOC116432691 CDS;ID=EWKMg4ru1zPvdBw+uzMEhS+PpGo.1624892359147.134974
NW_022341425	Koludarov_et_al_2021	CDS	629557	629593	.	-	0	Name=LOC116432691 CDS;ID=EWKMg4ru1zPvdBw+uzMEhS+PpGo.1624892359147.134975
NW_022341425	Koludarov_et_al_2021	CDS	628844	628898	.	-	0	Name=LOC116432691 CDS;ID=EWKMg4ru1zPvdBw+uzMEhS+PpGo.1624892359147.134975
NW_022341425	Koludarov_et_al_2021	CDS	612374	612454	.	-	0	Name=LOC116432691 CDS;ID=EWKMg4ru1zPvdBw+uzMEhS+PpGo.1624892359147.134975
NW_022341425	Koludarov_et_al_2021	CDS	603612	603772	.	-	0	Name=LOC116432691 CDS;ID=EWKMg4ru1zPvdBw+uzMEhS+PpGo.1624892359147.134975
NW_022341425	Koludarov_et_al_2021	CDS	599938	600255	.	-	0	Name=LOC116432691 CDS;ID=EWKMg4ru1zPvdBw+uzMEhS+PpGo.1624892359147.134975
NW_022341425	Koludarov_et_al_2021	CDS	599199	599399	.	-	0	Name=LOC116432691 CDS;ID=EWKMg4ru1zPvdBw+uzMEhS+PpGo.1624892359147.134975
NW_022341425	Koludarov_et_al_2021	CDS	598312	598464	.	-	0	Name=LOC116432691 CDS;ID=EWKMg4ru1zPvdBw+uzMEhS+PpGo.1624892359147.134975
NW_022341425	Koludarov_et_al_2021	CDS	598063	598221	.	-	0	Name=LOC116432691 CDS;ID=EWKMg4ru1zPvdBw+uzMEhS+PpGo.1624892359147.134975
NW_022341425	Koludarov_et_al_2021	CDS	597837	597987	.	-	0	Name=LOC116432691 CDS;ID=EWKMg4ru1zPvdBw+uzMEhS+PpGo.1624892359147.134975
NW_022341425	Koludarov_et_al_2021	CDS	597587	597744	.	-	0	Name=LOC116432691 CDS;ID=EWKMg4ru1zPvdBw+uzMEhS+PpGo.1624892359147.134975
NW_022341425	Koludarov_et_al_2021	CDS	597325	597509	.	-	0	Name=LOC116432691 CDS;ID=EWKMg4ru1zPvdBw+uzMEhS+PpGo.1624892359147.134975
NW_022341425	Koludarov_et_al_2021	CDS	597108	597249	.	-	0	Name=LOC116432691 CDS;ID=EWKMg4ru1zPvdBw+uzMEhS+PpGo.1624892359147.134975
NW_022341425	Koludarov_et_al_2021	CDS	596807	597024	.	-	0	Name=LOC116432691 CDS;ID=EWKMg4ru1zPvdBw+uzMEhS+PpGo.1624892359147.134975
NW_022341425	Koludarov_et_al_2021	CDS	629557	629593	.	-	0	Name=LOC116432691 CDS;ID=EWKMg4ru1zPvdBw+uzMEhS+PpGo.1624892359147.134976
NW_022341425	Koludarov_et_al_2021	CDS	628844	628898	.	-	0	Name=LOC116432691 CDS;ID=EWKMg4ru1zPvdBw+uzMEhS+PpGo.1624892359147.134976
NW_022341425	Koludarov_et_al_2021	CDS	612374	612454	.	-	0	Name=LOC116432691 CDS;ID=EWKMg4ru1zPvdBw+uzMEhS+PpGo.1624892359147.134976
NW_022341425	Koludarov_et_al_2021	CDS	603612	603772	.	-	0	Name=LOC116432691 CDS;ID=EWKMg4ru1zPvdBw+uzMEhS+PpGo.1624892359147.134976
NW_022341425	Koludarov_et_al_2021	CDS	599938	600255	.	-	0	Name=LOC116432691 CDS;ID=EWKMg4ru1zPvdBw+uzMEhS+PpGo.1624892359147.134976
NW_022341425	Koludarov_et_al_2021	CDS	599199	599399	.	-	0	Name=LOC116432691 CDS;ID=EWKMg4ru1zPvdBw+uzMEhS+PpGo.1624892359147.134976
NW_022341425	Koludarov_et_al_2021	CDS	598312	598503	.	-	0	Name=LOC116432691 CDS;ID=EWKMg4ru1zPvdBw+uzMEhS+PpGo.1624892359147.134976
NW_022341425	Koludarov_et_al_2021	CDS	598063	598221	.	-	0	Name=LOC116432691 CDS;ID=EWKMg4ru1zPvdBw+uzMEhS+PpGo.1624892359147.134976
NW_022341425	Koludarov_et_al_2021	CDS	597837	597987	.	-	0	Name=LOC116432691 CDS;ID=EWKMg4ru1zPvdBw+uzMEhS+PpGo.1624892359147.134976
NW_022341425	Koludarov_et_al_2021	CDS	597587	597744	.	-	0	Name=LOC116432691 CDS;ID=EWKMg4ru1zPvdBw+uzMEhS+PpGo.1624892359147.134976
NW_022341425	Koludarov_et_al_2021	CDS	597325	597509	.	-	0	Name=LOC116432691 CDS;ID=EWKMg4ru1zPvdBw+uzMEhS+PpGo.1624892359147.134976
NW_022341425	Koludarov_et_al_2021	CDS	597108	597246	.	-	0	Name=LOC116432691 CDS;ID=EWKMg4ru1zPvdBw+uzMEhS+PpGo.1624892359147.134976
NW_022341425	Koludarov_et_al_2021	CDS	596807	597024	.	-	0	Name=LOC116432691 CDS;ID=EWKMg4ru1zPvdBw+uzMEhS+PpGo.1624892359147.134976
NW_022341425	Koludarov_et_al_2021	CDS	629557	629593	.	-	0	Name=LOC116432691 CDS;ID=EWKMg4ru1zPvdBw+uzMEhS+PpGo.1624892359147.134977
NW_022341425	Koludarov_et_al_2021	CDS	628844	628898	.	-	0	Name=LOC116432691 CDS;ID=EWKMg4ru1zPvdBw+uzMEhS+PpGo.1624892359147.134977
NW_022341425	Koludarov_et_al_2021	CDS	612374	612454	.	-	0	Name=LOC116432691 CDS;ID=EWKMg4ru1zPvdBw+uzMEhS+PpGo.1624892359147.134977
NW_022341425	Koludarov_et_al_2021	CDS	603612	603772	.	-	0	Name=LOC116432691 CDS;ID=EWKMg4ru1zPvdBw+uzMEhS+PpGo.1624892359147.134977
NW_022341425	Koludarov_et_al_2021	CDS	599938	600255	.	-	0	Name=LOC116432691 CDS;ID=EWKMg4ru1zPvdBw+uzMEhS+PpGo.1624892359147.134977
NW_022341425	Koludarov_et_al_2021	CDS	599199	599399	.	-	0	Name=LOC116432691 CDS;ID=EWKMg4ru1zPvdBw+uzMEhS+PpGo.1624892359147.134977
NW_022341425	Koludarov_et_al_2021	CDS	598312	598503	.	-	0	Name=LOC116432691 CDS;ID=EWKMg4ru1zPvdBw+uzMEhS+PpGo.1624892359147.134977
NW_022341425	Koludarov_et_al_2021	CDS	598063	598221	.	-	0	Name=LOC116432691 CDS;ID=EWKMg4ru1zPvdBw+uzMEhS+PpGo.1624892359147.134977
NW_022341425	Koludarov_et_al_2021	CDS	597837	597987	.	-	0	Name=LOC116432691 CDS;ID=EWKMg4ru1zPvdBw+uzMEhS+PpGo.1624892359147.134977
NW_022341425	Koludarov_et_al_2021	CDS	597587	597744	.	-	0	Name=LOC116432691 CDS;ID=EWKMg4ru1zPvdBw+uzMEhS+PpGo.1624892359147.134977
NW_022341425	Koludarov_et_al_2021	CDS	597325	597509	.	-	0	Name=LOC116432691 CDS;ID=EWKMg4ru1zPvdBw+uzMEhS+PpGo.1624892359147.134977
NW_022341425	Koludarov_et_al_2021	CDS	597108	597249	.	-	0	Name=LOC116432691 CDS;ID=EWKMg4ru1zPvdBw+uzMEhS+PpGo.1624892359147.134977
NW_022341425	Koludarov_et_al_2021	CDS	596807	597024	.	-	0	Name=LOC116432691 CDS;ID=EWKMg4ru1zPvdBw+uzMEhS+PpGo.1624892359147.134977
NW_022341425	Koludarov_et_al_2021	CDS	629557	629593	.	-	0	Name=LOC116432691 CDS;ID=EWKMg4ru1zPvdBw+uzMEhS+PpGo.1624892359147.134978
NW_022341425	Koludarov_et_al_2021	CDS	628844	628898	.	-	0	Name=LOC116432691 CDS;ID=EWKMg4ru1zPvdBw+uzMEhS+PpGo.1624892359147.134978
NW_022341425	Koludarov_et_al_2021	CDS	612374	612454	.	-	0	Name=LOC116432691 CDS;ID=EWKMg4ru1zPvdBw+uzMEhS+PpGo.1624892359147.134978
NW_022341425	Koludarov_et_al_2021	CDS	603612	603772	.	-	0	Name=LOC116432691 CDS;ID=EWKMg4ru1zPvdBw+uzMEhS+PpGo.1624892359147.134978
NW_022341425	Koludarov_et_al_2021	CDS	599938	600255	.	-	0	Name=LOC116432691 CDS;ID=EWKMg4ru1zPvdBw+uzMEhS+PpGo.1624892359147.134978
NW_022341425	Koludarov_et_al_2021	CDS	599199	599399	.	-	0	Name=LOC116432691 CDS;ID=EWKMg4ru1zPvdBw+uzMEhS+PpGo.1624892359147.134978
NW_022341425	Koludarov_et_al_2021	CDS	598312	598503	.	-	0	Name=LOC116432691 CDS;ID=EWKMg4ru1zPvdBw+uzMEhS+PpGo.1624892359147.134978
NW_022341425	Koludarov_et_al_2021	CDS	598063	598221	.	-	0	Name=LOC116432691 CDS;ID=EWKMg4ru1zPvdBw+uzMEhS+PpGo.1624892359147.134978
NW_022341425	Koludarov_et_al_2021	CDS	597837	597987	.	-	0	Name=LOC116432691 CDS;ID=EWKMg4ru1zPvdBw+uzMEhS+PpGo.1624892359147.134978
NW_022341425	Koludarov_et_al_2021	CDS	597587	597744	.	-	0	Name=LOC116432691 CDS;ID=EWKMg4ru1zPvdBw+uzMEhS+PpGo.1624892359147.134978
NW_022341425	Koludarov_et_al_2021	CDS	597325	597509	.	-	0	Name=LOC116432691 CDS;ID=EWKMg4ru1zPvdBw+uzMEhS+PpGo.1624892359147.134978
NW_022341425	Koludarov_et_al_2021	CDS	597108	597249	.	-	0	Name=LOC116432691 CDS;ID=EWKMg4ru1zPvdBw+uzMEhS+PpGo.1624892359147.134978
NW_022341425	Koludarov_et_al_2021	CDS	596807	597024	.	-	0	Name=LOC116432691 CDS;ID=EWKMg4ru1zPvdBw+uzMEhS+PpGo.1624892359147.134978
NW_022341425	Koludarov_et_al_2021	CDS	279787	279908	.	+	0	Name=LOC116432666 CDS;ID=EWKMg4ru1zPvdBw+uzMEhS+PpGo.1624892359147.134979
NW_022341425	Koludarov_et_al_2021	CDS	297321	297573	.	+	0	Name=LOC116432666 CDS;ID=EWKMg4ru1zPvdBw+uzMEhS+PpGo.1624892359147.134979
NW_022341425	Koludarov_et_al_2021	CDS	305789	305953	.	+	0	Name=LOC116432666 CDS;ID=EWKMg4ru1zPvdBw+uzMEhS+PpGo.1624892359147.134979
NW_022341425	Koludarov_et_al_2021	CDS	306031	306209	.	+	0	Name=LOC116432666 CDS;ID=EWKMg4ru1zPvdBw+uzMEhS+PpGo.1624892359147.134979
NW_022341425	Koludarov_et_al_2021	CDS	306280	306324	.	+	0	Name=LOC116432666 CDS;ID=EWKMg4ru1zPvdBw+uzMEhS+PpGo.1624892359147.134979
NW_022341425	Koludarov_et_al_2021	CDS	306391	306550	.	+	0	Name=LOC116432666 CDS;ID=EWKMg4ru1zPvdBw+uzMEhS+PpGo.1624892359147.134979
NW_022341425	Koludarov_et_al_2021	CDS	306701	307224	.	+	0	Name=LOC116432666 CDS;ID=EWKMg4ru1zPvdBw+uzMEhS+PpGo.1624892359147.134979
NW_022341425	Koludarov_et_al_2021	CDS	307305	307451	.	+	0	Name=LOC116432666 CDS;ID=EWKMg4ru1zPvdBw+uzMEhS+PpGo.1624892359147.134979
NW_022341425	Koludarov_et_al_2021	CDS	307526	307663	.	+	0	Name=LOC116432666 CDS;ID=EWKMg4ru1zPvdBw+uzMEhS+PpGo.1624892359147.134979
NW_022341425	Koludarov_et_al_2021	CDS	307734	307922	.	+	0	Name=LOC116432666 CDS;ID=EWKMg4ru1zPvdBw+uzMEhS+PpGo.1624892359147.134979
NW_022341425	Koludarov_et_al_2021	CDS	308035	308329	.	+	0	Name=LOC116432666 CDS;ID=EWKMg4ru1zPvdBw+uzMEhS+PpGo.1624892359147.134979
NW_022341425	Koludarov_et_al_2021	CDS	308501	308859	.	+	0	Name=LOC116432666 CDS;ID=EWKMg4ru1zPvdBw+uzMEhS+PpGo.1624892359147.134979
NW_022341425	Koludarov_et_al_2021	CDS	308946	309135	.	+	0	Name=LOC116432666 CDS;ID=EWKMg4ru1zPvdBw+uzMEhS+PpGo.1624892359147.134979
NW_022341425	Koludarov_et_al_2021	CDS	309206	309512	.	+	0	Name=LOC116432666 CDS;ID=EWKMg4ru1zPvdBw+uzMEhS+PpGo.1624892359147.134979
NW_022341425	Koludarov_et_al_2021	CDS	309863	309943	.	+	0	Name=LOC116432666 CDS;ID=EWKMg4ru1zPvdBw+uzMEhS+PpGo.1624892359147.134979
NW_022341425	Koludarov_et_al_2021	CDS	310450	310573	.	+	0	Name=LOC116432666 CDS;ID=EWKMg4ru1zPvdBw+uzMEhS+PpGo.1624892359147.134979
NW_022341425	Koludarov_et_al_2021	CDS	310654	310847	.	+	0	Name=LOC116432666 CDS;ID=EWKMg4ru1zPvdBw+uzMEhS+PpGo.1624892359147.134979
NW_022341425	Koludarov_et_al_2021	CDS	310924	311018	.	+	0	Name=LOC116432666 CDS;ID=EWKMg4ru1zPvdBw+uzMEhS+PpGo.1624892359147.134979
NW_022341425	Koludarov_et_al_2021	CDS	281373	281788	.	+	0	Name=LOC116432666 CDS;ID=EWKMg4ru1zPvdBw+uzMEhS+PpGo.1624892359147.134980
NW_022341425	Koludarov_et_al_2021	CDS	297321	297573	.	+	0	Name=LOC116432666 CDS;ID=EWKMg4ru1zPvdBw+uzMEhS+PpGo.1624892359147.134980
NW_022341425	Koludarov_et_al_2021	CDS	305789	305953	.	+	0	Name=LOC116432666 CDS;ID=EWKMg4ru1zPvdBw+uzMEhS+PpGo.1624892359147.134980
NW_022341425	Koludarov_et_al_2021	CDS	306031	306209	.	+	0	Name=LOC116432666 CDS;ID=EWKMg4ru1zPvdBw+uzMEhS+PpGo.1624892359147.134980
NW_022341425	Koludarov_et_al_2021	CDS	306280	306324	.	+	0	Name=LOC116432666 CDS;ID=EWKMg4ru1zPvdBw+uzMEhS+PpGo.1624892359147.134980
NW_022341425	Koludarov_et_al_2021	CDS	306391	306550	.	+	0	Name=LOC116432666 CDS;ID=EWKMg4ru1zPvdBw+uzMEhS+PpGo.1624892359147.134980
NW_022341425	Koludarov_et_al_2021	CDS	306701	307224	.	+	0	Name=LOC116432666 CDS;ID=EWKMg4ru1zPvdBw+uzMEhS+PpGo.1624892359147.134980
NW_022341425	Koludarov_et_al_2021	CDS	307305	307451	.	+	0	Name=LOC116432666 CDS;ID=EWKMg4ru1zPvdBw+uzMEhS+PpGo.1624892359147.134980
NW_022341425	Koludarov_et_al_2021	CDS	307526	307663	.	+	0	Name=LOC116432666 CDS;ID=EWKMg4ru1zPvdBw+uzMEhS+PpGo.1624892359147.134980
NW_022341425	Koludarov_et_al_2021	CDS	307734	307922	.	+	0	Name=LOC116432666 CDS;ID=EWKMg4ru1zPvdBw+uzMEhS+PpGo.1624892359147.134980
NW_022341425	Koludarov_et_al_2021	CDS	308035	308329	.	+	0	Name=LOC116432666 CDS;ID=EWKMg4ru1zPvdBw+uzMEhS+PpGo.1624892359147.134980
NW_022341425	Koludarov_et_al_2021	CDS	308501	308859	.	+	0	Name=LOC116432666 CDS;ID=EWKMg4ru1zPvdBw+uzMEhS+PpGo.1624892359147.134980
NW_022341425	Koludarov_et_al_2021	CDS	308946	309135	.	+	0	Name=LOC116432666 CDS;ID=EWKMg4ru1zPvdBw+uzMEhS+PpGo.1624892359147.134980
NW_022341425	Koludarov_et_al_2021	CDS	309206	309512	.	+	0	Name=LOC116432666 CDS;ID=EWKMg4ru1zPvdBw+uzMEhS+PpGo.1624892359147.134980
NW_022341425	Koludarov_et_al_2021	CDS	309863	309943	.	+	0	Name=LOC116432666 CDS;ID=EWKMg4ru1zPvdBw+uzMEhS+PpGo.1624892359147.134980
NW_022341425	Koludarov_et_al_2021	CDS	310450	310573	.	+	0	Name=LOC116432666 CDS;ID=EWKMg4ru1zPvdBw+uzMEhS+PpGo.1624892359147.134980
NW_022341425	Koludarov_et_al_2021	CDS	310654	310847	.	+	0	Name=LOC116432666 CDS;ID=EWKMg4ru1zPvdBw+uzMEhS+PpGo.1624892359147.134980
NW_022341425	Koludarov_et_al_2021	CDS	310924	311018	.	+	0	Name=LOC116432666 CDS;ID=EWKMg4ru1zPvdBw+uzMEhS+PpGo.1624892359147.134980
NW_022341425	Koludarov_et_al_2021	CDS	281373	281788	.	+	0	Name=LOC116432666 CDS;ID=EWKMg4ru1zPvdBw+uzMEhS+PpGo.1624892359148.134981
NW_022341425	Koludarov_et_al_2021	CDS	297321	297573	.	+	0	Name=LOC116432666 CDS;ID=EWKMg4ru1zPvdBw+uzMEhS+PpGo.1624892359148.134981
NW_022341425	Koludarov_et_al_2021	CDS	305789	305953	.	+	0	Name=LOC116432666 CDS;ID=EWKMg4ru1zPvdBw+uzMEhS+PpGo.1624892359148.134981
NW_022341425	Koludarov_et_al_2021	CDS	306031	306209	.	+	0	Name=LOC116432666 CDS;ID=EWKMg4ru1zPvdBw+uzMEhS+PpGo.1624892359148.134981
NW_022341425	Koludarov_et_al_2021	CDS	306280	306324	.	+	0	Name=LOC116432666 CDS;ID=EWKMg4ru1zPvdBw+uzMEhS+PpGo.1624892359148.134981
NW_022341425	Koludarov_et_al_2021	CDS	306391	306550	.	+	0	Name=LOC116432666 CDS;ID=EWKMg4ru1zPvdBw+uzMEhS+PpGo.1624892359148.134981
NW_022341425	Koludarov_et_al_2021	CDS	306701	307224	.	+	0	Name=LOC116432666 CDS;ID=EWKMg4ru1zPvdBw+uzMEhS+PpGo.1624892359148.134981
NW_022341425	Koludarov_et_al_2021	CDS	307305	307451	.	+	0	Name=LOC116432666 CDS;ID=EWKMg4ru1zPvdBw+uzMEhS+PpGo.1624892359148.134981
NW_022341425	Koludarov_et_al_2021	CDS	307526	307663	.	+	0	Name=LOC116432666 CDS;ID=EWKMg4ru1zPvdBw+uzMEhS+PpGo.1624892359148.134981
NW_022341425	Koludarov_et_al_2021	CDS	307734	307922	.	+	0	Name=LOC116432666 CDS;ID=EWKMg4ru1zPvdBw+uzMEhS+PpGo.1624892359148.134981
NW_022341425	Koludarov_et_al_2021	CDS	308035	308329	.	+	0	Name=LOC116432666 CDS;ID=EWKMg4ru1zPvdBw+uzMEhS+PpGo.1624892359148.134981
NW_022341425	Koludarov_et_al_2021	CDS	308501	308859	.	+	0	Name=LOC116432666 CDS;ID=EWKMg4ru1zPvdBw+uzMEhS+PpGo.1624892359148.134981
NW_022341425	Koludarov_et_al_2021	CDS	308946	309135	.	+	0	Name=LOC116432666 CDS;ID=EWKMg4ru1zPvdBw+uzMEhS+PpGo.1624892359148.134981
NW_022341425	Koludarov_et_al_2021	CDS	309206	309512	.	+	0	Name=LOC116432666 CDS;ID=EWKMg4ru1zPvdBw+uzMEhS+PpGo.1624892359148.134981
NW_022341425	Koludarov_et_al_2021	CDS	310450	310573	.	+	0	Name=LOC116432666 CDS;ID=EWKMg4ru1zPvdBw+uzMEhS+PpGo.1624892359148.134981
NW_022341425	Koludarov_et_al_2021	CDS	310654	310847	.	+	0	Name=LOC116432666 CDS;ID=EWKMg4ru1zPvdBw+uzMEhS+PpGo.1624892359148.134981
NW_022341425	Koludarov_et_al_2021	CDS	310924	311018	.	+	0	Name=LOC116432666 CDS;ID=EWKMg4ru1zPvdBw+uzMEhS+PpGo.1624892359148.134981
NW_022341425	Koludarov_et_al_2021	CDS	1095237	1095363	.	+	0	Name=LOC116432674 CDS;ID=EWKMg4ru1zPvdBw+uzMEhS+PpGo.1624892359148.134982
NW_022341425	Koludarov_et_al_2021	CDS	1110234	1110362	.	+	0	Name=LOC116432674 CDS;ID=EWKMg4ru1zPvdBw+uzMEhS+PpGo.1624892359148.134982
NW_022341425	Koludarov_et_al_2021	CDS	1112941	1113081	.	+	0	Name=LOC116432674 CDS;ID=EWKMg4ru1zPvdBw+uzMEhS+PpGo.1624892359148.134982
NW_022341425	Koludarov_et_al_2021	CDS	1114379	1114507	.	+	0	Name=LOC116432674 CDS;ID=EWKMg4ru1zPvdBw+uzMEhS+PpGo.1624892359148.134982
NW_022341425	Koludarov_et_al_2021	CDS	1114575	1114835	.	+	0	Name=LOC116432674 CDS;ID=EWKMg4ru1zPvdBw+uzMEhS+PpGo.1624892359148.134982
NW_022341425	Koludarov_et_al_2021	CDS	1115247	1115342	.	+	0	Name=LOC116432674 CDS;ID=EWKMg4ru1zPvdBw+uzMEhS+PpGo.1624892359148.134982
NW_022341425	Koludarov_et_al_2021	CDS	1115411	1115482	.	+	0	Name=LOC116432674 CDS;ID=EWKMg4ru1zPvdBw+uzMEhS+PpGo.1624892359148.134982
NW_022341425	Koludarov_et_al_2021	CDS	1115633	1115706	.	+	0	Name=LOC116432674 CDS;ID=EWKMg4ru1zPvdBw+uzMEhS+PpGo.1624892359148.134982
NW_022341425	Koludarov_et_al_2021	CDS	290587	290687	.	+	0	Name=LOC116432666 CDS;ID=EWKMg4ru1zPvdBw+uzMEhS+PpGo.1624892359148.134983
NW_022341425	Koludarov_et_al_2021	CDS	296031	296189	.	+	0	Name=LOC116432666 CDS;ID=EWKMg4ru1zPvdBw+uzMEhS+PpGo.1624892359148.134983
NW_022341425	Koludarov_et_al_2021	CDS	297321	297573	.	+	0	Name=LOC116432666 CDS;ID=EWKMg4ru1zPvdBw+uzMEhS+PpGo.1624892359148.134983
NW_022341425	Koludarov_et_al_2021	CDS	305789	305953	.	+	0	Name=LOC116432666 CDS;ID=EWKMg4ru1zPvdBw+uzMEhS+PpGo.1624892359148.134983
NW_022341425	Koludarov_et_al_2021	CDS	306031	306209	.	+	0	Name=LOC116432666 CDS;ID=EWKMg4ru1zPvdBw+uzMEhS+PpGo.1624892359148.134983
NW_022341425	Koludarov_et_al_2021	CDS	306280	306324	.	+	0	Name=LOC116432666 CDS;ID=EWKMg4ru1zPvdBw+uzMEhS+PpGo.1624892359148.134983
NW_022341425	Koludarov_et_al_2021	CDS	306391	306550	.	+	0	Name=LOC116432666 CDS;ID=EWKMg4ru1zPvdBw+uzMEhS+PpGo.1624892359148.134983
NW_022341425	Koludarov_et_al_2021	CDS	306701	307224	.	+	0	Name=LOC116432666 CDS;ID=EWKMg4ru1zPvdBw+uzMEhS+PpGo.1624892359148.134983
NW_022341425	Koludarov_et_al_2021	CDS	307305	307451	.	+	0	Name=LOC116432666 CDS;ID=EWKMg4ru1zPvdBw+uzMEhS+PpGo.1624892359148.134983
NW_022341425	Koludarov_et_al_2021	CDS	307526	307663	.	+	0	Name=LOC116432666 CDS;ID=EWKMg4ru1zPvdBw+uzMEhS+PpGo.1624892359148.134983
NW_022341425	Koludarov_et_al_2021	CDS	307734	307922	.	+	0	Name=LOC116432666 CDS;ID=EWKMg4ru1zPvdBw+uzMEhS+PpGo.1624892359148.134983
NW_022341425	Koludarov_et_al_2021	CDS	308035	308329	.	+	0	Name=LOC116432666 CDS;ID=EWKMg4ru1zPvdBw+uzMEhS+PpGo.1624892359148.134983
NW_022341425	Koludarov_et_al_2021	CDS	308501	308859	.	+	0	Name=LOC116432666 CDS;ID=EWKMg4ru1zPvdBw+uzMEhS+PpGo.1624892359148.134983
NW_022341425	Koludarov_et_al_2021	CDS	308946	309135	.	+	0	Name=LOC116432666 CDS;ID=EWKMg4ru1zPvdBw+uzMEhS+PpGo.1624892359148.134983
NW_022341425	Koludarov_et_al_2021	CDS	309206	309512	.	+	0	Name=LOC116432666 CDS;ID=EWKMg4ru1zPvdBw+uzMEhS+PpGo.1624892359148.134983
NW_022341425	Koludarov_et_al_2021	CDS	309863	309943	.	+	0	Name=LOC116432666 CDS;ID=EWKMg4ru1zPvdBw+uzMEhS+PpGo.1624892359148.134983
NW_022341425	Koludarov_et_al_2021	CDS	310450	310573	.	+	0	Name=LOC116432666 CDS;ID=EWKMg4ru1zPvdBw+uzMEhS+PpGo.1624892359148.134983
NW_022341425	Koludarov_et_al_2021	CDS	310654	310847	.	+	0	Name=LOC116432666 CDS;ID=EWKMg4ru1zPvdBw+uzMEhS+PpGo.1624892359148.134983
NW_022341425	Koludarov_et_al_2021	CDS	310924	311018	.	+	0	Name=LOC116432666 CDS;ID=EWKMg4ru1zPvdBw+uzMEhS+PpGo.1624892359148.134983
NW_022341425	Koludarov_et_al_2021	CDS	290587	290687	.	+	0	Name=LOC116432666 CDS;ID=EWKMg4ru1zPvdBw+uzMEhS+PpGo.1624892359148.134984
NW_022341425	Koludarov_et_al_2021	CDS	296034	296189	.	+	0	Name=LOC116432666 CDS;ID=EWKMg4ru1zPvdBw+uzMEhS+PpGo.1624892359148.134984
NW_022341425	Koludarov_et_al_2021	CDS	297321	297573	.	+	0	Name=LOC116432666 CDS;ID=EWKMg4ru1zPvdBw+uzMEhS+PpGo.1624892359148.134984
NW_022341425	Koludarov_et_al_2021	CDS	305789	305953	.	+	0	Name=LOC116432666 CDS;ID=EWKMg4ru1zPvdBw+uzMEhS+PpGo.1624892359148.134984
NW_022341425	Koludarov_et_al_2021	CDS	306031	306209	.	+	0	Name=LOC116432666 CDS;ID=EWKMg4ru1zPvdBw+uzMEhS+PpGo.1624892359148.134984
NW_022341425	Koludarov_et_al_2021	CDS	306280	306324	.	+	0	Name=LOC116432666 CDS;ID=EWKMg4ru1zPvdBw+uzMEhS+PpGo.1624892359148.134984
NW_022341425	Koludarov_et_al_2021	CDS	306391	306550	.	+	0	Name=LOC116432666 CDS;ID=EWKMg4ru1zPvdBw+uzMEhS+PpGo.1624892359148.134984
NW_022341425	Koludarov_et_al_2021	CDS	306701	307224	.	+	0	Name=LOC116432666 CDS;ID=EWKMg4ru1zPvdBw+uzMEhS+PpGo.1624892359148.134984
NW_022341425	Koludarov_et_al_2021	CDS	307305	307451	.	+	0	Name=LOC116432666 CDS;ID=EWKMg4ru1zPvdBw+uzMEhS+PpGo.1624892359148.134984
NW_022341425	Koludarov_et_al_2021	CDS	307526	307663	.	+	0	Name=LOC116432666 CDS;ID=EWKMg4ru1zPvdBw+uzMEhS+PpGo.1624892359148.134984
NW_022341425	Koludarov_et_al_2021	CDS	307734	307922	.	+	0	Name=LOC116432666 CDS;ID=EWKMg4ru1zPvdBw+uzMEhS+PpGo.1624892359148.134984
NW_022341425	Koludarov_et_al_2021	CDS	308035	308329	.	+	0	Name=LOC116432666 CDS;ID=EWKMg4ru1zPvdBw+uzMEhS+PpGo.1624892359148.134984
NW_022341425	Koludarov_et_al_2021	CDS	308501	308859	.	+	0	Name=LOC116432666 CDS;ID=EWKMg4ru1zPvdBw+uzMEhS+PpGo.1624892359148.134984
NW_022341425	Koludarov_et_al_2021	CDS	308946	309135	.	+	0	Name=LOC116432666 CDS;ID=EWKMg4ru1zPvdBw+uzMEhS+PpGo.1624892359148.134984
NW_022341425	Koludarov_et_al_2021	CDS	309206	309512	.	+	0	Name=LOC116432666 CDS;ID=EWKMg4ru1zPvdBw+uzMEhS+PpGo.1624892359148.134984
NW_022341425	Koludarov_et_al_2021	CDS	309863	309943	.	+	0	Name=LOC116432666 CDS;ID=EWKMg4ru1zPvdBw+uzMEhS+PpGo.1624892359148.134984
NW_022341425	Koludarov_et_al_2021	CDS	310450	310573	.	+	0	Name=LOC116432666 CDS;ID=EWKMg4ru1zPvdBw+uzMEhS+PpGo.1624892359148.134984
NW_022341425	Koludarov_et_al_2021	CDS	310654	310847	.	+	0	Name=LOC116432666 CDS;ID=EWKMg4ru1zPvdBw+uzMEhS+PpGo.1624892359148.134984
NW_022341425	Koludarov_et_al_2021	CDS	310924	311018	.	+	0	Name=LOC116432666 CDS;ID=EWKMg4ru1zPvdBw+uzMEhS+PpGo.1624892359148.134984
NW_022341425	Koludarov_et_al_2021	CDS	290587	290687	.	+	0	Name=LOC116432666 CDS;ID=EWKMg4ru1zPvdBw+uzMEhS+PpGo.1624892359148.134985
NW_022341425	Koludarov_et_al_2021	CDS	297321	297573	.	+	0	Name=LOC116432666 CDS;ID=EWKMg4ru1zPvdBw+uzMEhS+PpGo.1624892359148.134985
NW_022341425	Koludarov_et_al_2021	CDS	305789	305953	.	+	0	Name=LOC116432666 CDS;ID=EWKMg4ru1zPvdBw+uzMEhS+PpGo.1624892359148.134985
NW_022341425	Koludarov_et_al_2021	CDS	306031	306209	.	+	0	Name=LOC116432666 CDS;ID=EWKMg4ru1zPvdBw+uzMEhS+PpGo.1624892359148.134985
NW_022341425	Koludarov_et_al_2021	CDS	306280	306324	.	+	0	Name=LOC116432666 CDS;ID=EWKMg4ru1zPvdBw+uzMEhS+PpGo.1624892359148.134985
NW_022341425	Koludarov_et_al_2021	CDS	306391	306550	.	+	0	Name=LOC116432666 CDS;ID=EWKMg4ru1zPvdBw+uzMEhS+PpGo.1624892359148.134985
NW_022341425	Koludarov_et_al_2021	CDS	306701	307224	.	+	0	Name=LOC116432666 CDS;ID=EWKMg4ru1zPvdBw+uzMEhS+PpGo.1624892359148.134985
NW_022341425	Koludarov_et_al_2021	CDS	307305	307451	.	+	0	Name=LOC116432666 CDS;ID=EWKMg4ru1zPvdBw+uzMEhS+PpGo.1624892359148.134985
NW_022341425	Koludarov_et_al_2021	CDS	307526	307663	.	+	0	Name=LOC116432666 CDS;ID=EWKMg4ru1zPvdBw+uzMEhS+PpGo.1624892359148.134985
NW_022341425	Koludarov_et_al_2021	CDS	307734	307922	.	+	0	Name=LOC116432666 CDS;ID=EWKMg4ru1zPvdBw+uzMEhS+PpGo.1624892359148.134985
NW_022341425	Koludarov_et_al_2021	CDS	308035	308329	.	+	0	Name=LOC116432666 CDS;ID=EWKMg4ru1zPvdBw+uzMEhS+PpGo.1624892359148.134985
NW_022341425	Koludarov_et_al_2021	CDS	308501	308859	.	+	0	Name=LOC116432666 CDS;ID=EWKMg4ru1zPvdBw+uzMEhS+PpGo.1624892359148.134985
NW_022341425	Koludarov_et_al_2021	CDS	308946	309135	.	+	0	Name=LOC116432666 CDS;ID=EWKMg4ru1zPvdBw+uzMEhS+PpGo.1624892359148.134985
NW_022341425	Koludarov_et_al_2021	CDS	309206	309512	.	+	0	Name=LOC116432666 CDS;ID=EWKMg4ru1zPvdBw+uzMEhS+PpGo.1624892359148.134985
NW_022341425	Koludarov_et_al_2021	CDS	309863	309943	.	+	0	Name=LOC116432666 CDS;ID=EWKMg4ru1zPvdBw+uzMEhS+PpGo.1624892359148.134985
NW_022341425	Koludarov_et_al_2021	CDS	310450	310573	.	+	0	Name=LOC116432666 CDS;ID=EWKMg4ru1zPvdBw+uzMEhS+PpGo.1624892359148.134985
NW_022341425	Koludarov_et_al_2021	CDS	310654	310847	.	+	0	Name=LOC116432666 CDS;ID=EWKMg4ru1zPvdBw+uzMEhS+PpGo.1624892359148.134985
NW_022341425	Koludarov_et_al_2021	CDS	310924	311018	.	+	0	Name=LOC116432666 CDS;ID=EWKMg4ru1zPvdBw+uzMEhS+PpGo.1624892359148.134985
NW_022341425	Koludarov_et_al_2021	CDS	917836	917887	.	-	0	Name=LOC116432708 CDS;ID=EWKMg4ru1zPvdBw+uzMEhS+PpGo.1624892359148.134986
NW_022341425	Koludarov_et_al_2021	CDS	913701	913851	.	-	0	Name=LOC116432708 CDS;ID=EWKMg4ru1zPvdBw+uzMEhS+PpGo.1624892359148.134986
NW_022341425	Koludarov_et_al_2021	CDS	912022	912304	.	-	0	Name=LOC116432708 CDS;ID=EWKMg4ru1zPvdBw+uzMEhS+PpGo.1624892359148.134986
NW_022341425	Koludarov_et_al_2021	CDS	911750	911905	.	-	0	Name=LOC116432708 CDS;ID=EWKMg4ru1zPvdBw+uzMEhS+PpGo.1624892359148.134986
NW_022341425	Koludarov_et_al_2021	CDS	911431	911653	.	-	0	Name=LOC116432708 CDS;ID=EWKMg4ru1zPvdBw+uzMEhS+PpGo.1624892359148.134986
NW_022341425	Koludarov_et_al_2021	CDS	911142	911333	.	-	0	Name=LOC116432708 CDS;ID=EWKMg4ru1zPvdBw+uzMEhS+PpGo.1624892359148.134986
NW_022341425	Koludarov_et_al_2021	CDS	910473	910592	.	-	0	Name=LOC116432708 CDS;ID=EWKMg4ru1zPvdBw+uzMEhS+PpGo.1624892359148.134986
NW_022341425	Koludarov_et_al_2021	CDS	909808	910068	.	-	0	Name=LOC116432708 CDS;ID=EWKMg4ru1zPvdBw+uzMEhS+PpGo.1624892359148.134986
NW_022341425	Koludarov_et_al_2021	CDS	909270	909647	.	-	0	Name=LOC116432708 CDS;ID=EWKMg4ru1zPvdBw+uzMEhS+PpGo.1624892359148.134986
NW_022341425	Koludarov_et_al_2021	CDS	908924	909183	.	-	0	Name=LOC116432708 CDS;ID=EWKMg4ru1zPvdBw+uzMEhS+PpGo.1624892359148.134986
NW_022341425	Koludarov_et_al_2021	CDS	908553	908795	.	-	0	Name=LOC116432708 CDS;ID=EWKMg4ru1zPvdBw+uzMEhS+PpGo.1624892359148.134986
NW_022341425	Koludarov_et_al_2021	CDS	905745	905765	.	-	0	Name=LOC116432708 CDS;ID=EWKMg4ru1zPvdBw+uzMEhS+PpGo.1624892359148.134986
NW_022341425	Koludarov_et_al_2021	CDS	902112	902909	.	-	0	Name=LOC116432708 CDS;ID=EWKMg4ru1zPvdBw+uzMEhS+PpGo.1624892359148.134986
NW_022341425	Koludarov_et_al_2021	CDS	295640	295695	.	+	0	Name=LOC116432666 CDS;ID=EWKMg4ru1zPvdBw+uzMEhS+PpGo.1624892359148.134987
NW_022341425	Koludarov_et_al_2021	CDS	296031	296189	.	+	0	Name=LOC116432666 CDS;ID=EWKMg4ru1zPvdBw+uzMEhS+PpGo.1624892359148.134987
NW_022341425	Koludarov_et_al_2021	CDS	297321	297573	.	+	0	Name=LOC116432666 CDS;ID=EWKMg4ru1zPvdBw+uzMEhS+PpGo.1624892359148.134987
NW_022341425	Koludarov_et_al_2021	CDS	305789	305953	.	+	0	Name=LOC116432666 CDS;ID=EWKMg4ru1zPvdBw+uzMEhS+PpGo.1624892359148.134987
NW_022341425	Koludarov_et_al_2021	CDS	306031	306209	.	+	0	Name=LOC116432666 CDS;ID=EWKMg4ru1zPvdBw+uzMEhS+PpGo.1624892359148.134987
NW_022341425	Koludarov_et_al_2021	CDS	306280	306324	.	+	0	Name=LOC116432666 CDS;ID=EWKMg4ru1zPvdBw+uzMEhS+PpGo.1624892359148.134987
NW_022341425	Koludarov_et_al_2021	CDS	306391	306550	.	+	0	Name=LOC116432666 CDS;ID=EWKMg4ru1zPvdBw+uzMEhS+PpGo.1624892359148.134987
NW_022341425	Koludarov_et_al_2021	CDS	306701	307224	.	+	0	Name=LOC116432666 CDS;ID=EWKMg4ru1zPvdBw+uzMEhS+PpGo.1624892359148.134987
NW_022341425	Koludarov_et_al_2021	CDS	307305	307451	.	+	0	Name=LOC116432666 CDS;ID=EWKMg4ru1zPvdBw+uzMEhS+PpGo.1624892359148.134987
NW_022341425	Koludarov_et_al_2021	CDS	307526	307663	.	+	0	Name=LOC116432666 CDS;ID=EWKMg4ru1zPvdBw+uzMEhS+PpGo.1624892359148.134987
NW_022341425	Koludarov_et_al_2021	CDS	307734	307922	.	+	0	Name=LOC116432666 CDS;ID=EWKMg4ru1zPvdBw+uzMEhS+PpGo.1624892359148.134987
NW_022341425	Koludarov_et_al_2021	CDS	308035	308329	.	+	0	Name=LOC116432666 CDS;ID=EWKMg4ru1zPvdBw+uzMEhS+PpGo.1624892359148.134987
NW_022341425	Koludarov_et_al_2021	CDS	308501	308859	.	+	0	Name=LOC116432666 CDS;ID=EWKMg4ru1zPvdBw+uzMEhS+PpGo.1624892359148.134987
NW_022341425	Koludarov_et_al_2021	CDS	308946	309135	.	+	0	Name=LOC116432666 CDS;ID=EWKMg4ru1zPvdBw+uzMEhS+PpGo.1624892359148.134987
NW_022341425	Koludarov_et_al_2021	CDS	309206	309512	.	+	0	Name=LOC116432666 CDS;ID=EWKMg4ru1zPvdBw+uzMEhS+PpGo.1624892359148.134987
NW_022341425	Koludarov_et_al_2021	CDS	309863	309943	.	+	0	Name=LOC116432666 CDS;ID=EWKMg4ru1zPvdBw+uzMEhS+PpGo.1624892359148.134987
NW_022341425	Koludarov_et_al_2021	CDS	310450	310573	.	+	0	Name=LOC116432666 CDS;ID=EWKMg4ru1zPvdBw+uzMEhS+PpGo.1624892359148.134987
NW_022341425	Koludarov_et_al_2021	CDS	310654	310847	.	+	0	Name=LOC116432666 CDS;ID=EWKMg4ru1zPvdBw+uzMEhS+PpGo.1624892359148.134987
NW_022341425	Koludarov_et_al_2021	CDS	310924	311018	.	+	0	Name=LOC116432666 CDS;ID=EWKMg4ru1zPvdBw+uzMEhS+PpGo.1624892359148.134987
NW_022341425	Koludarov_et_al_2021	CDS	295640	295695	.	+	0	Name=LOC116432666 CDS;ID=EWKMg4ru1zPvdBw+uzMEhS+PpGo.1624892359148.134988
NW_022341425	Koludarov_et_al_2021	CDS	296034	296189	.	+	0	Name=LOC116432666 CDS;ID=EWKMg4ru1zPvdBw+uzMEhS+PpGo.1624892359148.134988
NW_022341425	Koludarov_et_al_2021	CDS	297321	297573	.	+	0	Name=LOC116432666 CDS;ID=EWKMg4ru1zPvdBw+uzMEhS+PpGo.1624892359148.134988
NW_022341425	Koludarov_et_al_2021	CDS	305789	305953	.	+	0	Name=LOC116432666 CDS;ID=EWKMg4ru1zPvdBw+uzMEhS+PpGo.1624892359148.134988
NW_022341425	Koludarov_et_al_2021	CDS	306031	306209	.	+	0	Name=LOC116432666 CDS;ID=EWKMg4ru1zPvdBw+uzMEhS+PpGo.1624892359148.134988
NW_022341425	Koludarov_et_al_2021	CDS	306280	306324	.	+	0	Name=LOC116432666 CDS;ID=EWKMg4ru1zPvdBw+uzMEhS+PpGo.1624892359148.134988
NW_022341425	Koludarov_et_al_2021	CDS	306391	306550	.	+	0	Name=LOC116432666 CDS;ID=EWKMg4ru1zPvdBw+uzMEhS+PpGo.1624892359148.134988
NW_022341425	Koludarov_et_al_2021	CDS	306701	307224	.	+	0	Name=LOC116432666 CDS;ID=EWKMg4ru1zPvdBw+uzMEhS+PpGo.1624892359148.134988
NW_022341425	Koludarov_et_al_2021	CDS	307305	307451	.	+	0	Name=LOC116432666 CDS;ID=EWKMg4ru1zPvdBw+uzMEhS+PpGo.1624892359148.134988
NW_022341425	Koludarov_et_al_2021	CDS	307526	307663	.	+	0	Name=LOC116432666 CDS;ID=EWKMg4ru1zPvdBw+uzMEhS+PpGo.1624892359148.134988
NW_022341425	Koludarov_et_al_2021	CDS	307734	307922	.	+	0	Name=LOC116432666 CDS;ID=EWKMg4ru1zPvdBw+uzMEhS+PpGo.1624892359148.134988
NW_022341425	Koludarov_et_al_2021	CDS	308035	308329	.	+	0	Name=LOC116432666 CDS;ID=EWKMg4ru1zPvdBw+uzMEhS+PpGo.1624892359148.134988
NW_022341425	Koludarov_et_al_2021	CDS	308501	308859	.	+	0	Name=LOC116432666 CDS;ID=EWKMg4ru1zPvdBw+uzMEhS+PpGo.1624892359148.134988
NW_022341425	Koludarov_et_al_2021	CDS	308946	309135	.	+	0	Name=LOC116432666 CDS;ID=EWKMg4ru1zPvdBw+uzMEhS+PpGo.1624892359148.134988
NW_022341425	Koludarov_et_al_2021	CDS	309206	309512	.	+	0	Name=LOC116432666 CDS;ID=EWKMg4ru1zPvdBw+uzMEhS+PpGo.1624892359148.134988
NW_022341425	Koludarov_et_al_2021	CDS	309863	309943	.	+	0	Name=LOC116432666 CDS;ID=EWKMg4ru1zPvdBw+uzMEhS+PpGo.1624892359148.134988
NW_022341425	Koludarov_et_al_2021	CDS	310450	310573	.	+	0	Name=LOC116432666 CDS;ID=EWKMg4ru1zPvdBw+uzMEhS+PpGo.1624892359148.134988
NW_022341425	Koludarov_et_al_2021	CDS	310654	310847	.	+	0	Name=LOC116432666 CDS;ID=EWKMg4ru1zPvdBw+uzMEhS+PpGo.1624892359148.134988
NW_022341425	Koludarov_et_al_2021	CDS	310924	311018	.	+	0	Name=LOC116432666 CDS;ID=EWKMg4ru1zPvdBw+uzMEhS+PpGo.1624892359148.134988
NW_022341425	Koludarov_et_al_2021	CDS	1034602	1034665	.	-	0	Name=LOC116432683 CDS;ID=EWKMg4ru1zPvdBw+uzMEhS+PpGo.1624892359148.134989
NW_022341425	Koludarov_et_al_2021	CDS	1034202	1034252	.	-	0	Name=LOC116432683 CDS;ID=EWKMg4ru1zPvdBw+uzMEhS+PpGo.1624892359148.134989
NW_022341425	Koludarov_et_al_2021	CDS	1032980	1033308	.	-	0	Name=LOC116432683 CDS;ID=EWKMg4ru1zPvdBw+uzMEhS+PpGo.1624892359148.134989
NW_022341425	Koludarov_et_al_2021	CDS	1030554	1030649	.	-	0	Name=LOC116432683 CDS;ID=EWKMg4ru1zPvdBw+uzMEhS+PpGo.1624892359148.134989
NW_022341425	Koludarov_et_al_2021	CDS	1030379	1030445	.	-	0	Name=LOC116432683 CDS;ID=EWKMg4ru1zPvdBw+uzMEhS+PpGo.1624892359148.134989
NW_022341425	Koludarov_et_al_2021	CDS	1028006	1028160	.	-	0	Name=LOC116432683 CDS;ID=EWKMg4ru1zPvdBw+uzMEhS+PpGo.1624892359148.134989
NW_022341425	Koludarov_et_al_2021	CDS	1020594	1020722	.	-	0	Name=LOC116432683 CDS;ID=EWKMg4ru1zPvdBw+uzMEhS+PpGo.1624892359148.134989
NW_022341425	Koludarov_et_al_2021	CDS	1020430	1020475	.	-	0	Name=LOC116432683 CDS;ID=EWKMg4ru1zPvdBw+uzMEhS+PpGo.1624892359148.134989
NW_022341425	Koludarov_et_al_2021	CDS	1019408	1019424	.	-	0	Name=LOC116432683 CDS;ID=EWKMg4ru1zPvdBw+uzMEhS+PpGo.1624892359148.134989
NW_022341425	Koludarov_et_al_2021	CDS	296047	296189	.	+	0	Name=LOC116432666 CDS;ID=EWKMg4ru1zPvdBw+uzMEhS+PpGo.1624892359148.134990
NW_022341425	Koludarov_et_al_2021	CDS	297321	297573	.	+	0	Name=LOC116432666 CDS;ID=EWKMg4ru1zPvdBw+uzMEhS+PpGo.1624892359148.134990
NW_022341425	Koludarov_et_al_2021	CDS	305789	305953	.	+	0	Name=LOC116432666 CDS;ID=EWKMg4ru1zPvdBw+uzMEhS+PpGo.1624892359148.134990
NW_022341425	Koludarov_et_al_2021	CDS	306031	306209	.	+	0	Name=LOC116432666 CDS;ID=EWKMg4ru1zPvdBw+uzMEhS+PpGo.1624892359148.134990
NW_022341425	Koludarov_et_al_2021	CDS	306280	306324	.	+	0	Name=LOC116432666 CDS;ID=EWKMg4ru1zPvdBw+uzMEhS+PpGo.1624892359148.134990
NW_022341425	Koludarov_et_al_2021	CDS	306391	306550	.	+	0	Name=LOC116432666 CDS;ID=EWKMg4ru1zPvdBw+uzMEhS+PpGo.1624892359148.134990
NW_022341425	Koludarov_et_al_2021	CDS	306701	307224	.	+	0	Name=LOC116432666 CDS;ID=EWKMg4ru1zPvdBw+uzMEhS+PpGo.1624892359148.134990
NW_022341425	Koludarov_et_al_2021	CDS	307305	307451	.	+	0	Name=LOC116432666 CDS;ID=EWKMg4ru1zPvdBw+uzMEhS+PpGo.1624892359148.134990
NW_022341425	Koludarov_et_al_2021	CDS	307526	307663	.	+	0	Name=LOC116432666 CDS;ID=EWKMg4ru1zPvdBw+uzMEhS+PpGo.1624892359148.134990
NW_022341425	Koludarov_et_al_2021	CDS	307734	307922	.	+	0	Name=LOC116432666 CDS;ID=EWKMg4ru1zPvdBw+uzMEhS+PpGo.1624892359148.134990
NW_022341425	Koludarov_et_al_2021	CDS	308035	308329	.	+	0	Name=LOC116432666 CDS;ID=EWKMg4ru1zPvdBw+uzMEhS+PpGo.1624892359148.134990
NW_022341425	Koludarov_et_al_2021	CDS	308501	308859	.	+	0	Name=LOC116432666 CDS;ID=EWKMg4ru1zPvdBw+uzMEhS+PpGo.1624892359148.134990
NW_022341425	Koludarov_et_al_2021	CDS	308946	309135	.	+	0	Name=LOC116432666 CDS;ID=EWKMg4ru1zPvdBw+uzMEhS+PpGo.1624892359148.134990
NW_022341425	Koludarov_et_al_2021	CDS	309206	309512	.	+	0	Name=LOC116432666 CDS;ID=EWKMg4ru1zPvdBw+uzMEhS+PpGo.1624892359148.134990
NW_022341425	Koludarov_et_al_2021	CDS	309863	309943	.	+	0	Name=LOC116432666 CDS;ID=EWKMg4ru1zPvdBw+uzMEhS+PpGo.1624892359148.134990
NW_022341425	Koludarov_et_al_2021	CDS	310450	310573	.	+	0	Name=LOC116432666 CDS;ID=EWKMg4ru1zPvdBw+uzMEhS+PpGo.1624892359148.134990
NW_022341425	Koludarov_et_al_2021	CDS	310654	310847	.	+	0	Name=LOC116432666 CDS;ID=EWKMg4ru1zPvdBw+uzMEhS+PpGo.1624892359148.134990
NW_022341425	Koludarov_et_al_2021	CDS	310924	311018	.	+	0	Name=LOC116432666 CDS;ID=EWKMg4ru1zPvdBw+uzMEhS+PpGo.1624892359148.134990
NW_022341425	Koludarov_et_al_2021	CDS	339683	339727	.	+	0	Name=LOC116432689 CDS;ID=EWKMg4ru1zPvdBw+uzMEhS+PpGo.1624892359148.134991
NW_022341425	Koludarov_et_al_2021	CDS	344404	344684	.	+	0	Name=LOC116432689 CDS;ID=EWKMg4ru1zPvdBw+uzMEhS+PpGo.1624892359148.134991
NW_022341425	Koludarov_et_al_2021	CDS	344999	345229	.	+	0	Name=LOC116432689 CDS;ID=EWKMg4ru1zPvdBw+uzMEhS+PpGo.1624892359148.134991
NW_022341425	Koludarov_et_al_2021	CDS	345302	345568	.	+	0	Name=LOC116432689 CDS;ID=EWKMg4ru1zPvdBw+uzMEhS+PpGo.1624892359148.134991
NW_022341425	Koludarov_et_al_2021	CDS	345766	345854	.	+	0	Name=LOC116432689 CDS;ID=EWKMg4ru1zPvdBw+uzMEhS+PpGo.1624892359148.134991
NW_022341425	Koludarov_et_al_2021	CDS	347536	347744	.	+	0	Name=LOC116432689 CDS;ID=EWKMg4ru1zPvdBw+uzMEhS+PpGo.1624892359148.134991
NW_022341425	Koludarov_et_al_2021	CDS	349215	349351	.	+	0	Name=LOC116432689 CDS;ID=EWKMg4ru1zPvdBw+uzMEhS+PpGo.1624892359148.134991
NW_022341425	Koludarov_et_al_2021	CDS	350693	350911	.	+	0	Name=LOC116432689 CDS;ID=EWKMg4ru1zPvdBw+uzMEhS+PpGo.1624892359148.134991
NW_022341425	Koludarov_et_al_2021	CDS	351007	351117	.	+	0	Name=LOC116432689 CDS;ID=EWKMg4ru1zPvdBw+uzMEhS+PpGo.1624892359148.134991
NW_022341425	Koludarov_et_al_2021	CDS	351220	351504	.	+	0	Name=LOC116432689 CDS;ID=EWKMg4ru1zPvdBw+uzMEhS+PpGo.1624892359148.134991
NW_022341425	Koludarov_et_al_2021	CDS	351661	352371	.	+	0	Name=LOC116432689 CDS;ID=EWKMg4ru1zPvdBw+uzMEhS+PpGo.1624892359148.134991
NW_022341425	Koludarov_et_al_2021	CDS	352465	353371	.	+	0	Name=LOC116432689 CDS;ID=EWKMg4ru1zPvdBw+uzMEhS+PpGo.1624892359148.134991
NW_022341425	Koludarov_et_al_2021	CDS	322551	322882	.	+	0	Name=LOC116432693 CDS;ID=EWKMg4ru1zPvdBw+uzMEhS+PpGo.1624892359148.134992
NW_022341425	Koludarov_et_al_2021	CDS	332674	332811	.	+	0	Name=LOC116432693 CDS;ID=EWKMg4ru1zPvdBw+uzMEhS+PpGo.1624892359148.134992
NW_022341425	Koludarov_et_al_2021	CDS	332991	333215	.	+	0	Name=LOC116432693 CDS;ID=EWKMg4ru1zPvdBw+uzMEhS+PpGo.1624892359148.134992
NW_022341425	Koludarov_et_al_2021	CDS	333363	333673	.	+	0	Name=LOC116432693 CDS;ID=EWKMg4ru1zPvdBw+uzMEhS+PpGo.1624892359148.134992
NW_022341425	Koludarov_et_al_2021	CDS	333755	333993	.	+	0	Name=LOC116432693 CDS;ID=EWKMg4ru1zPvdBw+uzMEhS+PpGo.1624892359148.134992
NW_022341425	Koludarov_et_al_2021	CDS	334085	334366	.	+	0	Name=LOC116432693 CDS;ID=EWKMg4ru1zPvdBw+uzMEhS+PpGo.1624892359148.134992
NW_022341425	Koludarov_et_al_2021	CDS	334492	334560	.	+	0	Name=LOC116432693 CDS;ID=EWKMg4ru1zPvdBw+uzMEhS+PpGo.1624892359148.134992
NW_022341425	Koludarov_et_al_2021	CDS	432141	432296	.	-	0	Name=LOC116432675 CDS;ID=EWKMg4ru1zPvdBw+uzMEhS+PpGo.1624892359148.134993
NW_022341425	Koludarov_et_al_2021	CDS	428587	428860	.	-	0	Name=LOC116432675 CDS;ID=EWKMg4ru1zPvdBw+uzMEhS+PpGo.1624892359148.134993
NW_022341425	Koludarov_et_al_2021	CDS	423150	423259	.	-	0	Name=LOC116432675 CDS;ID=EWKMg4ru1zPvdBw+uzMEhS+PpGo.1624892359148.134993
NW_022341425	Koludarov_et_al_2021	CDS	420472	421800	.	-	0	Name=LOC116432675 CDS;ID=EWKMg4ru1zPvdBw+uzMEhS+PpGo.1624892359148.134993
NW_022341425	Koludarov_et_al_2021	CDS	522550	522904	.	+	0	Name=LOC116432704 CDS;ID=EWKMg4ru1zPvdBw+uzMEhS+PpGo.1624892359148.134994
NW_022341425	Koludarov_et_al_2021	CDS	526098	526227	.	+	0	Name=LOC116432704 CDS;ID=EWKMg4ru1zPvdBw+uzMEhS+PpGo.1624892359148.134994
NW_022341425	Koludarov_et_al_2021	CDS	529057	529256	.	+	0	Name=LOC116432704 CDS;ID=EWKMg4ru1zPvdBw+uzMEhS+PpGo.1624892359148.134994
NW_022341425	Koludarov_et_al_2021	CDS	529758	530078	.	+	0	Name=LOC116432704 CDS;ID=EWKMg4ru1zPvdBw+uzMEhS+PpGo.1624892359148.134994
NW_022341425	Koludarov_et_al_2021	CDS	531266	531754	.	+	0	Name=LOC116432704 CDS;ID=EWKMg4ru1zPvdBw+uzMEhS+PpGo.1624892359148.134994
NW_022341425	Koludarov_et_al_2021	CDS	532297	532844	.	+	0	Name=LOC116432704 CDS;ID=EWKMg4ru1zPvdBw+uzMEhS+PpGo.1624892359148.134994
NW_022341425	Koludarov_et_al_2021	CDS	369056	369144	.	-	0	Name=LOC116432661 CDS;ID=EWKMg4ru1zPvdBw+uzMEhS+PpGo.1624892359149.134995
NW_022341425	Koludarov_et_al_2021	CDS	368798	368978	.	-	0	Name=LOC116432661 CDS;ID=EWKMg4ru1zPvdBw+uzMEhS+PpGo.1624892359149.134995
NW_022341425	Koludarov_et_al_2021	CDS	368448	368726	.	-	0	Name=LOC116432661 CDS;ID=EWKMg4ru1zPvdBw+uzMEhS+PpGo.1624892359149.134995
NW_022341425	Koludarov_et_al_2021	CDS	367665	368382	.	-	0	Name=LOC116432661 CDS;ID=EWKMg4ru1zPvdBw+uzMEhS+PpGo.1624892359149.134995
NW_022341425	Koludarov_et_al_2021	CDS	366985	367580	.	-	0	Name=LOC116432661 CDS;ID=EWKMg4ru1zPvdBw+uzMEhS+PpGo.1624892359149.134995
NW_022341425	Koludarov_et_al_2021	CDS	366588	366901	.	-	0	Name=LOC116432661 CDS;ID=EWKMg4ru1zPvdBw+uzMEhS+PpGo.1624892359149.134995
NW_022341425	Koludarov_et_al_2021	CDS	365202	366512	.	-	0	Name=LOC116432661 CDS;ID=EWKMg4ru1zPvdBw+uzMEhS+PpGo.1624892359149.134995
NW_022341425	Koludarov_et_al_2021	CDS	360965	365006	.	-	0	Name=LOC116432661 CDS;ID=EWKMg4ru1zPvdBw+uzMEhS+PpGo.1624892359149.134995
NW_022341425	Koludarov_et_al_2021	CDS	360688	360893	.	-	0	Name=LOC116432661 CDS;ID=EWKMg4ru1zPvdBw+uzMEhS+PpGo.1624892359149.134995
NW_022341425	Koludarov_et_al_2021	CDS	360453	360627	.	-	0	Name=LOC116432661 CDS;ID=EWKMg4ru1zPvdBw+uzMEhS+PpGo.1624892359149.134995
NW_022341425	Koludarov_et_al_2021	CDS	359913	360317	.	-	0	Name=LOC116432661 CDS;ID=EWKMg4ru1zPvdBw+uzMEhS+PpGo.1624892359149.134995
NW_022341425	Koludarov_et_al_2021	CDS	359479	359639	.	-	0	Name=LOC116432661 CDS;ID=EWKMg4ru1zPvdBw+uzMEhS+PpGo.1624892359149.134995
NW_022341425	Koludarov_et_al_2021	CDS	359312	359399	.	-	0	Name=LOC116432661 CDS;ID=EWKMg4ru1zPvdBw+uzMEhS+PpGo.1624892359149.134995
NW_022341425	Koludarov_et_al_2021	CDS	359141	359239	.	-	0	Name=LOC116432661 CDS;ID=EWKMg4ru1zPvdBw+uzMEhS+PpGo.1624892359149.134995
NW_022341425	Koludarov_et_al_2021	CDS	369056	369144	.	-	0	Name=LOC116432661 CDS;ID=EWKMg4ru1zPvdBw+uzMEhS+PpGo.1624892359149.134996
NW_022341425	Koludarov_et_al_2021	CDS	368798	368978	.	-	0	Name=LOC116432661 CDS;ID=EWKMg4ru1zPvdBw+uzMEhS+PpGo.1624892359149.134996
NW_022341425	Koludarov_et_al_2021	CDS	368448	368726	.	-	0	Name=LOC116432661 CDS;ID=EWKMg4ru1zPvdBw+uzMEhS+PpGo.1624892359149.134996
NW_022341425	Koludarov_et_al_2021	CDS	367665	368382	.	-	0	Name=LOC116432661 CDS;ID=EWKMg4ru1zPvdBw+uzMEhS+PpGo.1624892359149.134996
NW_022341425	Koludarov_et_al_2021	CDS	366985	367580	.	-	0	Name=LOC116432661 CDS;ID=EWKMg4ru1zPvdBw+uzMEhS+PpGo.1624892359149.134996
NW_022341425	Koludarov_et_al_2021	CDS	366588	366901	.	-	0	Name=LOC116432661 CDS;ID=EWKMg4ru1zPvdBw+uzMEhS+PpGo.1624892359149.134996
NW_022341425	Koludarov_et_al_2021	CDS	365202	366512	.	-	0	Name=LOC116432661 CDS;ID=EWKMg4ru1zPvdBw+uzMEhS+PpGo.1624892359149.134996
NW_022341425	Koludarov_et_al_2021	CDS	360965	365006	.	-	0	Name=LOC116432661 CDS;ID=EWKMg4ru1zPvdBw+uzMEhS+PpGo.1624892359149.134996
NW_022341425	Koludarov_et_al_2021	CDS	360688	360893	.	-	0	Name=LOC116432661 CDS;ID=EWKMg4ru1zPvdBw+uzMEhS+PpGo.1624892359149.134996
NW_022341425	Koludarov_et_al_2021	CDS	360453	360627	.	-	0	Name=LOC116432661 CDS;ID=EWKMg4ru1zPvdBw+uzMEhS+PpGo.1624892359149.134996
NW_022341425	Koludarov_et_al_2021	CDS	359904	360317	.	-	0	Name=LOC116432661 CDS;ID=EWKMg4ru1zPvdBw+uzMEhS+PpGo.1624892359149.134996
NW_022341425	Koludarov_et_al_2021	CDS	359479	359639	.	-	0	Name=LOC116432661 CDS;ID=EWKMg4ru1zPvdBw+uzMEhS+PpGo.1624892359149.134996
NW_022341425	Koludarov_et_al_2021	CDS	359312	359399	.	-	0	Name=LOC116432661 CDS;ID=EWKMg4ru1zPvdBw+uzMEhS+PpGo.1624892359149.134996
NW_022341425	Koludarov_et_al_2021	CDS	359141	359239	.	-	0	Name=LOC116432661 CDS;ID=EWKMg4ru1zPvdBw+uzMEhS+PpGo.1624892359149.134996
NW_022341425	Koludarov_et_al_2021	CDS	518117	518230	.	-	0	Name=LOC116432687 CDS;ID=EWKMg4ru1zPvdBw+uzMEhS+PpGo.1624892359149.134997
NW_022341425	Koludarov_et_al_2021	CDS	517984	518041	.	-	0	Name=LOC116432687 CDS;ID=EWKMg4ru1zPvdBw+uzMEhS+PpGo.1624892359149.134997
NW_022341425	Koludarov_et_al_2021	CDS	517460	517615	.	-	0	Name=LOC116432687 CDS;ID=EWKMg4ru1zPvdBw+uzMEhS+PpGo.1624892359149.134997
NW_022341425	Koludarov_et_al_2021	CDS	517145	517377	.	-	0	Name=LOC116432687 CDS;ID=EWKMg4ru1zPvdBw+uzMEhS+PpGo.1624892359149.134997
NW_022341425	Koludarov_et_al_2021	CDS	516804	517067	.	-	0	Name=LOC116432687 CDS;ID=EWKMg4ru1zPvdBw+uzMEhS+PpGo.1624892359149.134997
NW_022341425	Koludarov_et_al_2021	CDS	516528	516723	.	-	0	Name=LOC116432687 CDS;ID=EWKMg4ru1zPvdBw+uzMEhS+PpGo.1624892359149.134997
NW_022341425	Koludarov_et_al_2021	CDS	516371	516465	.	-	0	Name=LOC116432687 CDS;ID=EWKMg4ru1zPvdBw+uzMEhS+PpGo.1624892359149.134997
NW_022341425	Koludarov_et_al_2021	CDS	516209	516276	.	-	0	Name=LOC116432687 CDS;ID=EWKMg4ru1zPvdBw+uzMEhS+PpGo.1624892359149.134997
NW_022341425	Koludarov_et_al_2021	CDS	512781	512848	.	-	0	Name=LOC116432687 CDS;ID=EWKMg4ru1zPvdBw+uzMEhS+PpGo.1624892359149.134997
NW_022341425	Koludarov_et_al_2021	CDS	512379	512525	.	-	0	Name=LOC116432687 CDS;ID=EWKMg4ru1zPvdBw+uzMEhS+PpGo.1624892359149.134997
NW_022341425	Koludarov_et_al_2021	CDS	511809	511984	.	-	0	Name=LOC116432687 CDS;ID=EWKMg4ru1zPvdBw+uzMEhS+PpGo.1624892359149.134997
NW_022341425	Koludarov_et_al_2021	CDS	511513	511717	.	-	0	Name=LOC116432687 CDS;ID=EWKMg4ru1zPvdBw+uzMEhS+PpGo.1624892359149.134997
NW_022341425	Koludarov_et_al_2021	CDS	511256	511439	.	-	0	Name=LOC116432687 CDS;ID=EWKMg4ru1zPvdBw+uzMEhS+PpGo.1624892359149.134997
NW_022341425	Koludarov_et_al_2021	CDS	510371	510648	.	-	0	Name=LOC116432687 CDS;ID=EWKMg4ru1zPvdBw+uzMEhS+PpGo.1624892359149.134997
NW_022341425	Koludarov_et_al_2021	CDS	509905	509988	.	-	0	Name=LOC116432687 CDS;ID=EWKMg4ru1zPvdBw+uzMEhS+PpGo.1624892359149.134997
NW_022341425	Koludarov_et_al_2021	CDS	509742	509834	.	-	0	Name=LOC116432687 CDS;ID=EWKMg4ru1zPvdBw+uzMEhS+PpGo.1624892359149.134997
NW_022341425	Koludarov_et_al_2021	CDS	509542	509668	.	-	0	Name=LOC116432687 CDS;ID=EWKMg4ru1zPvdBw+uzMEhS+PpGo.1624892359149.134997
NW_022341425	Koludarov_et_al_2021	CDS	509359	509458	.	-	0	Name=LOC116432687 CDS;ID=EWKMg4ru1zPvdBw+uzMEhS+PpGo.1624892359149.134997
NW_022341425	Koludarov_et_al_2021	CDS	518117	518230	.	-	0	Name=LOC116432687 CDS;ID=EWKMg4ru1zPvdBw+uzMEhS+PpGo.1624892359149.134998
NW_022341425	Koludarov_et_al_2021	CDS	517984	518041	.	-	0	Name=LOC116432687 CDS;ID=EWKMg4ru1zPvdBw+uzMEhS+PpGo.1624892359149.134998
NW_022341425	Koludarov_et_al_2021	CDS	517460	517615	.	-	0	Name=LOC116432687 CDS;ID=EWKMg4ru1zPvdBw+uzMEhS+PpGo.1624892359149.134998
NW_022341425	Koludarov_et_al_2021	CDS	517145	517377	.	-	0	Name=LOC116432687 CDS;ID=EWKMg4ru1zPvdBw+uzMEhS+PpGo.1624892359149.134998
NW_022341425	Koludarov_et_al_2021	CDS	516804	517067	.	-	0	Name=LOC116432687 CDS;ID=EWKMg4ru1zPvdBw+uzMEhS+PpGo.1624892359149.134998
NW_022341425	Koludarov_et_al_2021	CDS	516528	516723	.	-	0	Name=LOC116432687 CDS;ID=EWKMg4ru1zPvdBw+uzMEhS+PpGo.1624892359149.134998
NW_022341425	Koludarov_et_al_2021	CDS	516371	516465	.	-	0	Name=LOC116432687 CDS;ID=EWKMg4ru1zPvdBw+uzMEhS+PpGo.1624892359149.134998
NW_022341425	Koludarov_et_al_2021	CDS	516209	516276	.	-	0	Name=LOC116432687 CDS;ID=EWKMg4ru1zPvdBw+uzMEhS+PpGo.1624892359149.134998
NW_022341425	Koludarov_et_al_2021	CDS	514680	514718	.	-	0	Name=LOC116432687 CDS;ID=EWKMg4ru1zPvdBw+uzMEhS+PpGo.1624892359149.134998
NW_022341425	Koludarov_et_al_2021	CDS	512781	512848	.	-	0	Name=LOC116432687 CDS;ID=EWKMg4ru1zPvdBw+uzMEhS+PpGo.1624892359149.134998
NW_022341425	Koludarov_et_al_2021	CDS	512379	512525	.	-	0	Name=LOC116432687 CDS;ID=EWKMg4ru1zPvdBw+uzMEhS+PpGo.1624892359149.134998
NW_022341425	Koludarov_et_al_2021	CDS	511809	511984	.	-	0	Name=LOC116432687 CDS;ID=EWKMg4ru1zPvdBw+uzMEhS+PpGo.1624892359149.134998
NW_022341425	Koludarov_et_al_2021	CDS	511513	511717	.	-	0	Name=LOC116432687 CDS;ID=EWKMg4ru1zPvdBw+uzMEhS+PpGo.1624892359149.134998
NW_022341425	Koludarov_et_al_2021	CDS	511256	511439	.	-	0	Name=LOC116432687 CDS;ID=EWKMg4ru1zPvdBw+uzMEhS+PpGo.1624892359149.134998
NW_022341425	Koludarov_et_al_2021	CDS	510371	510648	.	-	0	Name=LOC116432687 CDS;ID=EWKMg4ru1zPvdBw+uzMEhS+PpGo.1624892359149.134998
NW_022341425	Koludarov_et_al_2021	CDS	509905	509988	.	-	0	Name=LOC116432687 CDS;ID=EWKMg4ru1zPvdBw+uzMEhS+PpGo.1624892359149.134998
NW_022341425	Koludarov_et_al_2021	CDS	509742	509834	.	-	0	Name=LOC116432687 CDS;ID=EWKMg4ru1zPvdBw+uzMEhS+PpGo.1624892359149.134998
NW_022341425	Koludarov_et_al_2021	CDS	509542	509668	.	-	0	Name=LOC116432687 CDS;ID=EWKMg4ru1zPvdBw+uzMEhS+PpGo.1624892359149.134998
NW_022341425	Koludarov_et_al_2021	CDS	509359	509458	.	-	0	Name=LOC116432687 CDS;ID=EWKMg4ru1zPvdBw+uzMEhS+PpGo.1624892359149.134998
NW_022341425	Koludarov_et_al_2021	CDS	518117	518230	.	-	0	Name=LOC116432687 CDS;ID=EWKMg4ru1zPvdBw+uzMEhS+PpGo.1624892359149.134999
NW_022341425	Koludarov_et_al_2021	CDS	517984	518041	.	-	0	Name=LOC116432687 CDS;ID=EWKMg4ru1zPvdBw+uzMEhS+PpGo.1624892359149.134999
NW_022341425	Koludarov_et_al_2021	CDS	517460	517615	.	-	0	Name=LOC116432687 CDS;ID=EWKMg4ru1zPvdBw+uzMEhS+PpGo.1624892359149.134999
NW_022341425	Koludarov_et_al_2021	CDS	517145	517377	.	-	0	Name=LOC116432687 CDS;ID=EWKMg4ru1zPvdBw+uzMEhS+PpGo.1624892359149.134999
NW_022341425	Koludarov_et_al_2021	CDS	516804	517067	.	-	0	Name=LOC116432687 CDS;ID=EWKMg4ru1zPvdBw+uzMEhS+PpGo.1624892359149.134999
NW_022341425	Koludarov_et_al_2021	CDS	516528	516723	.	-	0	Name=LOC116432687 CDS;ID=EWKMg4ru1zPvdBw+uzMEhS+PpGo.1624892359149.134999
NW_022341425	Koludarov_et_al_2021	CDS	516371	516465	.	-	0	Name=LOC116432687 CDS;ID=EWKMg4ru1zPvdBw+uzMEhS+PpGo.1624892359149.134999
NW_022341425	Koludarov_et_al_2021	CDS	516209	516276	.	-	0	Name=LOC116432687 CDS;ID=EWKMg4ru1zPvdBw+uzMEhS+PpGo.1624892359149.134999
NW_022341425	Koludarov_et_al_2021	CDS	515656	515739	.	-	0	Name=LOC116432687 CDS;ID=EWKMg4ru1zPvdBw+uzMEhS+PpGo.1624892359149.134999
NW_022341425	Koludarov_et_al_2021	CDS	514680	514718	.	-	0	Name=LOC116432687 CDS;ID=EWKMg4ru1zPvdBw+uzMEhS+PpGo.1624892359149.134999
NW_022341425	Koludarov_et_al_2021	CDS	512781	512848	.	-	0	Name=LOC116432687 CDS;ID=EWKMg4ru1zPvdBw+uzMEhS+PpGo.1624892359149.134999
NW_022341425	Koludarov_et_al_2021	CDS	512379	512525	.	-	0	Name=LOC116432687 CDS;ID=EWKMg4ru1zPvdBw+uzMEhS+PpGo.1624892359149.134999
NW_022341425	Koludarov_et_al_2021	CDS	511809	511984	.	-	0	Name=LOC116432687 CDS;ID=EWKMg4ru1zPvdBw+uzMEhS+PpGo.1624892359149.134999
NW_022341425	Koludarov_et_al_2021	CDS	511513	511717	.	-	0	Name=LOC116432687 CDS;ID=EWKMg4ru1zPvdBw+uzMEhS+PpGo.1624892359149.134999
NW_022341425	Koludarov_et_al_2021	CDS	511256	511439	.	-	0	Name=LOC116432687 CDS;ID=EWKMg4ru1zPvdBw+uzMEhS+PpGo.1624892359149.134999
NW_022341425	Koludarov_et_al_2021	CDS	510371	510648	.	-	0	Name=LOC116432687 CDS;ID=EWKMg4ru1zPvdBw+uzMEhS+PpGo.1624892359149.134999
NW_022341425	Koludarov_et_al_2021	CDS	509905	509988	.	-	0	Name=LOC116432687 CDS;ID=EWKMg4ru1zPvdBw+uzMEhS+PpGo.1624892359149.134999
NW_022341425	Koludarov_et_al_2021	CDS	509742	509834	.	-	0	Name=LOC116432687 CDS;ID=EWKMg4ru1zPvdBw+uzMEhS+PpGo.1624892359149.134999
NW_022341425	Koludarov_et_al_2021	CDS	509542	509668	.	-	0	Name=LOC116432687 CDS;ID=EWKMg4ru1zPvdBw+uzMEhS+PpGo.1624892359149.134999
NW_022341425	Koludarov_et_al_2021	CDS	509359	509458	.	-	0	Name=LOC116432687 CDS;ID=EWKMg4ru1zPvdBw+uzMEhS+PpGo.1624892359149.134999
NW_022341425	Koludarov_et_al_2021	CDS	518117	518230	.	-	0	Name=LOC116432687 CDS;ID=EWKMg4ru1zPvdBw+uzMEhS+PpGo.1624892359149.135000
NW_022341425	Koludarov_et_al_2021	CDS	517984	518041	.	-	0	Name=LOC116432687 CDS;ID=EWKMg4ru1zPvdBw+uzMEhS+PpGo.1624892359149.135000
NW_022341425	Koludarov_et_al_2021	CDS	517460	517615	.	-	0	Name=LOC116432687 CDS;ID=EWKMg4ru1zPvdBw+uzMEhS+PpGo.1624892359149.135000
NW_022341425	Koludarov_et_al_2021	CDS	517145	517377	.	-	0	Name=LOC116432687 CDS;ID=EWKMg4ru1zPvdBw+uzMEhS+PpGo.1624892359149.135000
NW_022341425	Koludarov_et_al_2021	CDS	516804	517067	.	-	0	Name=LOC116432687 CDS;ID=EWKMg4ru1zPvdBw+uzMEhS+PpGo.1624892359149.135000
NW_022341425	Koludarov_et_al_2021	CDS	516528	516723	.	-	0	Name=LOC116432687 CDS;ID=EWKMg4ru1zPvdBw+uzMEhS+PpGo.1624892359149.135000
NW_022341425	Koludarov_et_al_2021	CDS	516365	516465	.	-	0	Name=LOC116432687 CDS;ID=EWKMg4ru1zPvdBw+uzMEhS+PpGo.1624892359149.135000
NW_022341425	Koludarov_et_al_2021	CDS	516209	516276	.	-	0	Name=LOC116432687 CDS;ID=EWKMg4ru1zPvdBw+uzMEhS+PpGo.1624892359149.135000
NW_022341425	Koludarov_et_al_2021	CDS	512781	512848	.	-	0	Name=LOC116432687 CDS;ID=EWKMg4ru1zPvdBw+uzMEhS+PpGo.1624892359149.135000
NW_022341425	Koludarov_et_al_2021	CDS	511809	511984	.	-	0	Name=LOC116432687 CDS;ID=EWKMg4ru1zPvdBw+uzMEhS+PpGo.1624892359149.135000
NW_022341425	Koludarov_et_al_2021	CDS	511513	511717	.	-	0	Name=LOC116432687 CDS;ID=EWKMg4ru1zPvdBw+uzMEhS+PpGo.1624892359149.135000
NW_022341425	Koludarov_et_al_2021	CDS	511256	511439	.	-	0	Name=LOC116432687 CDS;ID=EWKMg4ru1zPvdBw+uzMEhS+PpGo.1624892359149.135000
NW_022341425	Koludarov_et_al_2021	CDS	510371	510648	.	-	0	Name=LOC116432687 CDS;ID=EWKMg4ru1zPvdBw+uzMEhS+PpGo.1624892359149.135000
NW_022341425	Koludarov_et_al_2021	CDS	509905	509988	.	-	0	Name=LOC116432687 CDS;ID=EWKMg4ru1zPvdBw+uzMEhS+PpGo.1624892359149.135000
NW_022341425	Koludarov_et_al_2021	CDS	509742	509834	.	-	0	Name=LOC116432687 CDS;ID=EWKMg4ru1zPvdBw+uzMEhS+PpGo.1624892359149.135000
NW_022341425	Koludarov_et_al_2021	CDS	509542	509668	.	-	0	Name=LOC116432687 CDS;ID=EWKMg4ru1zPvdBw+uzMEhS+PpGo.1624892359149.135000
NW_022341425	Koludarov_et_al_2021	CDS	509359	509458	.	-	0	Name=LOC116432687 CDS;ID=EWKMg4ru1zPvdBw+uzMEhS+PpGo.1624892359149.135000
NW_022341425	Koludarov_et_al_2021	CDS	518117	518230	.	-	0	Name=LOC116432687 CDS;ID=EWKMg4ru1zPvdBw+uzMEhS+PpGo.1624892359149.135001
NW_022341425	Koludarov_et_al_2021	CDS	517984	518041	.	-	0	Name=LOC116432687 CDS;ID=EWKMg4ru1zPvdBw+uzMEhS+PpGo.1624892359149.135001
NW_022341425	Koludarov_et_al_2021	CDS	517460	517615	.	-	0	Name=LOC116432687 CDS;ID=EWKMg4ru1zPvdBw+uzMEhS+PpGo.1624892359149.135001
NW_022341425	Koludarov_et_al_2021	CDS	517145	517377	.	-	0	Name=LOC116432687 CDS;ID=EWKMg4ru1zPvdBw+uzMEhS+PpGo.1624892359149.135001
NW_022341425	Koludarov_et_al_2021	CDS	516804	517067	.	-	0	Name=LOC116432687 CDS;ID=EWKMg4ru1zPvdBw+uzMEhS+PpGo.1624892359149.135001
NW_022341425	Koludarov_et_al_2021	CDS	516528	516723	.	-	0	Name=LOC116432687 CDS;ID=EWKMg4ru1zPvdBw+uzMEhS+PpGo.1624892359149.135001
NW_022341425	Koludarov_et_al_2021	CDS	516365	516465	.	-	0	Name=LOC116432687 CDS;ID=EWKMg4ru1zPvdBw+uzMEhS+PpGo.1624892359149.135001
NW_022341425	Koludarov_et_al_2021	CDS	516209	516276	.	-	0	Name=LOC116432687 CDS;ID=EWKMg4ru1zPvdBw+uzMEhS+PpGo.1624892359149.135001
NW_022341425	Koludarov_et_al_2021	CDS	512781	512848	.	-	0	Name=LOC116432687 CDS;ID=EWKMg4ru1zPvdBw+uzMEhS+PpGo.1624892359149.135001
NW_022341425	Koludarov_et_al_2021	CDS	512379	512525	.	-	0	Name=LOC116432687 CDS;ID=EWKMg4ru1zPvdBw+uzMEhS+PpGo.1624892359149.135001
NW_022341425	Koludarov_et_al_2021	CDS	511809	511984	.	-	0	Name=LOC116432687 CDS;ID=EWKMg4ru1zPvdBw+uzMEhS+PpGo.1624892359149.135001
NW_022341425	Koludarov_et_al_2021	CDS	511513	511717	.	-	0	Name=LOC116432687 CDS;ID=EWKMg4ru1zPvdBw+uzMEhS+PpGo.1624892359149.135001
NW_022341425	Koludarov_et_al_2021	CDS	511256	511439	.	-	0	Name=LOC116432687 CDS;ID=EWKMg4ru1zPvdBw+uzMEhS+PpGo.1624892359149.135001
NW_022341425	Koludarov_et_al_2021	CDS	510371	510648	.	-	0	Name=LOC116432687 CDS;ID=EWKMg4ru1zPvdBw+uzMEhS+PpGo.1624892359149.135001
NW_022341425	Koludarov_et_al_2021	CDS	509905	509988	.	-	0	Name=LOC116432687 CDS;ID=EWKMg4ru1zPvdBw+uzMEhS+PpGo.1624892359149.135001
NW_022341425	Koludarov_et_al_2021	CDS	509742	509834	.	-	0	Name=LOC116432687 CDS;ID=EWKMg4ru1zPvdBw+uzMEhS+PpGo.1624892359149.135001
NW_022341425	Koludarov_et_al_2021	CDS	509542	509668	.	-	0	Name=LOC116432687 CDS;ID=EWKMg4ru1zPvdBw+uzMEhS+PpGo.1624892359149.135001
NW_022341425	Koludarov_et_al_2021	CDS	509359	509458	.	-	0	Name=LOC116432687 CDS;ID=EWKMg4ru1zPvdBw+uzMEhS+PpGo.1624892359149.135001
NW_022341425	Koludarov_et_al_2021	CDS	518117	518230	.	-	0	Name=LOC116432687 CDS;ID=EWKMg4ru1zPvdBw+uzMEhS+PpGo.1624892359149.135002
NW_022341425	Koludarov_et_al_2021	CDS	517984	518041	.	-	0	Name=LOC116432687 CDS;ID=EWKMg4ru1zPvdBw+uzMEhS+PpGo.1624892359149.135002
NW_022341425	Koludarov_et_al_2021	CDS	517460	517615	.	-	0	Name=LOC116432687 CDS;ID=EWKMg4ru1zPvdBw+uzMEhS+PpGo.1624892359149.135002
NW_022341425	Koludarov_et_al_2021	CDS	517145	517377	.	-	0	Name=LOC116432687 CDS;ID=EWKMg4ru1zPvdBw+uzMEhS+PpGo.1624892359149.135002
NW_022341425	Koludarov_et_al_2021	CDS	516804	517067	.	-	0	Name=LOC116432687 CDS;ID=EWKMg4ru1zPvdBw+uzMEhS+PpGo.1624892359149.135002
NW_022341425	Koludarov_et_al_2021	CDS	516528	516723	.	-	0	Name=LOC116432687 CDS;ID=EWKMg4ru1zPvdBw+uzMEhS+PpGo.1624892359149.135002
NW_022341425	Koludarov_et_al_2021	CDS	516365	516465	.	-	0	Name=LOC116432687 CDS;ID=EWKMg4ru1zPvdBw+uzMEhS+PpGo.1624892359149.135002
NW_022341425	Koludarov_et_al_2021	CDS	516209	516276	.	-	0	Name=LOC116432687 CDS;ID=EWKMg4ru1zPvdBw+uzMEhS+PpGo.1624892359149.135002
NW_022341425	Koludarov_et_al_2021	CDS	514680	514718	.	-	0	Name=LOC116432687 CDS;ID=EWKMg4ru1zPvdBw+uzMEhS+PpGo.1624892359149.135002
NW_022341425	Koludarov_et_al_2021	CDS	512781	512848	.	-	0	Name=LOC116432687 CDS;ID=EWKMg4ru1zPvdBw+uzMEhS+PpGo.1624892359149.135002
NW_022341425	Koludarov_et_al_2021	CDS	511809	511984	.	-	0	Name=LOC116432687 CDS;ID=EWKMg4ru1zPvdBw+uzMEhS+PpGo.1624892359149.135002
NW_022341425	Koludarov_et_al_2021	CDS	511513	511717	.	-	0	Name=LOC116432687 CDS;ID=EWKMg4ru1zPvdBw+uzMEhS+PpGo.1624892359149.135002
NW_022341425	Koludarov_et_al_2021	CDS	511256	511439	.	-	0	Name=LOC116432687 CDS;ID=EWKMg4ru1zPvdBw+uzMEhS+PpGo.1624892359149.135002
NW_022341425	Koludarov_et_al_2021	CDS	510371	510648	.	-	0	Name=LOC116432687 CDS;ID=EWKMg4ru1zPvdBw+uzMEhS+PpGo.1624892359149.135002
NW_022341425	Koludarov_et_al_2021	CDS	509905	509988	.	-	0	Name=LOC116432687 CDS;ID=EWKMg4ru1zPvdBw+uzMEhS+PpGo.1624892359149.135002
NW_022341425	Koludarov_et_al_2021	CDS	509742	509834	.	-	0	Name=LOC116432687 CDS;ID=EWKMg4ru1zPvdBw+uzMEhS+PpGo.1624892359149.135002
NW_022341425	Koludarov_et_al_2021	CDS	509542	509668	.	-	0	Name=LOC116432687 CDS;ID=EWKMg4ru1zPvdBw+uzMEhS+PpGo.1624892359149.135002
NW_022341425	Koludarov_et_al_2021	CDS	509359	509458	.	-	0	Name=LOC116432687 CDS;ID=EWKMg4ru1zPvdBw+uzMEhS+PpGo.1624892359149.135002
NW_022341425	Koludarov_et_al_2021	CDS	518117	518230	.	-	0	Name=LOC116432687 CDS;ID=EWKMg4ru1zPvdBw+uzMEhS+PpGo.1624892359149.135003
NW_022341425	Koludarov_et_al_2021	CDS	517984	518041	.	-	0	Name=LOC116432687 CDS;ID=EWKMg4ru1zPvdBw+uzMEhS+PpGo.1624892359149.135003
NW_022341425	Koludarov_et_al_2021	CDS	517460	517615	.	-	0	Name=LOC116432687 CDS;ID=EWKMg4ru1zPvdBw+uzMEhS+PpGo.1624892359149.135003
NW_022341425	Koludarov_et_al_2021	CDS	517145	517377	.	-	0	Name=LOC116432687 CDS;ID=EWKMg4ru1zPvdBw+uzMEhS+PpGo.1624892359149.135003
NW_022341425	Koludarov_et_al_2021	CDS	516804	517067	.	-	0	Name=LOC116432687 CDS;ID=EWKMg4ru1zPvdBw+uzMEhS+PpGo.1624892359149.135003
NW_022341425	Koludarov_et_al_2021	CDS	516528	516723	.	-	0	Name=LOC116432687 CDS;ID=EWKMg4ru1zPvdBw+uzMEhS+PpGo.1624892359149.135003
NW_022341425	Koludarov_et_al_2021	CDS	516365	516465	.	-	0	Name=LOC116432687 CDS;ID=EWKMg4ru1zPvdBw+uzMEhS+PpGo.1624892359149.135003
NW_022341425	Koludarov_et_al_2021	CDS	516209	516276	.	-	0	Name=LOC116432687 CDS;ID=EWKMg4ru1zPvdBw+uzMEhS+PpGo.1624892359149.135003
NW_022341425	Koludarov_et_al_2021	CDS	514680	514718	.	-	0	Name=LOC116432687 CDS;ID=EWKMg4ru1zPvdBw+uzMEhS+PpGo.1624892359149.135003
NW_022341425	Koludarov_et_al_2021	CDS	512781	512848	.	-	0	Name=LOC116432687 CDS;ID=EWKMg4ru1zPvdBw+uzMEhS+PpGo.1624892359149.135003
NW_022341425	Koludarov_et_al_2021	CDS	512379	512525	.	-	0	Name=LOC116432687 CDS;ID=EWKMg4ru1zPvdBw+uzMEhS+PpGo.1624892359149.135003
NW_022341425	Koludarov_et_al_2021	CDS	511809	511984	.	-	0	Name=LOC116432687 CDS;ID=EWKMg4ru1zPvdBw+uzMEhS+PpGo.1624892359149.135003
NW_022341425	Koludarov_et_al_2021	CDS	511513	511717	.	-	0	Name=LOC116432687 CDS;ID=EWKMg4ru1zPvdBw+uzMEhS+PpGo.1624892359149.135003
NW_022341425	Koludarov_et_al_2021	CDS	511256	511439	.	-	0	Name=LOC116432687 CDS;ID=EWKMg4ru1zPvdBw+uzMEhS+PpGo.1624892359149.135003
NW_022341425	Koludarov_et_al_2021	CDS	510371	510648	.	-	0	Name=LOC116432687 CDS;ID=EWKMg4ru1zPvdBw+uzMEhS+PpGo.1624892359149.135003
NW_022341425	Koludarov_et_al_2021	CDS	509905	509988	.	-	0	Name=LOC116432687 CDS;ID=EWKMg4ru1zPvdBw+uzMEhS+PpGo.1624892359149.135003
NW_022341425	Koludarov_et_al_2021	CDS	509742	509834	.	-	0	Name=LOC116432687 CDS;ID=EWKMg4ru1zPvdBw+uzMEhS+PpGo.1624892359149.135003
NW_022341425	Koludarov_et_al_2021	CDS	509542	509668	.	-	0	Name=LOC116432687 CDS;ID=EWKMg4ru1zPvdBw+uzMEhS+PpGo.1624892359149.135003
NW_022341425	Koludarov_et_al_2021	CDS	509359	509458	.	-	0	Name=LOC116432687 CDS;ID=EWKMg4ru1zPvdBw+uzMEhS+PpGo.1624892359149.135003
NW_022341425	Koludarov_et_al_2021	CDS	518117	518230	.	-	0	Name=LOC116432687 CDS;ID=EWKMg4ru1zPvdBw+uzMEhS+PpGo.1624892359149.135004
NW_022341425	Koludarov_et_al_2021	CDS	517984	518041	.	-	0	Name=LOC116432687 CDS;ID=EWKMg4ru1zPvdBw+uzMEhS+PpGo.1624892359149.135004
NW_022341425	Koludarov_et_al_2021	CDS	517460	517615	.	-	0	Name=LOC116432687 CDS;ID=EWKMg4ru1zPvdBw+uzMEhS+PpGo.1624892359149.135004
NW_022341425	Koludarov_et_al_2021	CDS	517145	517377	.	-	0	Name=LOC116432687 CDS;ID=EWKMg4ru1zPvdBw+uzMEhS+PpGo.1624892359149.135004
NW_022341425	Koludarov_et_al_2021	CDS	516804	517067	.	-	0	Name=LOC116432687 CDS;ID=EWKMg4ru1zPvdBw+uzMEhS+PpGo.1624892359149.135004
NW_022341425	Koludarov_et_al_2021	CDS	516528	516723	.	-	0	Name=LOC116432687 CDS;ID=EWKMg4ru1zPvdBw+uzMEhS+PpGo.1624892359149.135004
NW_022341425	Koludarov_et_al_2021	CDS	516365	516465	.	-	0	Name=LOC116432687 CDS;ID=EWKMg4ru1zPvdBw+uzMEhS+PpGo.1624892359149.135004
NW_022341425	Koludarov_et_al_2021	CDS	516209	516276	.	-	0	Name=LOC116432687 CDS;ID=EWKMg4ru1zPvdBw+uzMEhS+PpGo.1624892359149.135004
NW_022341425	Koludarov_et_al_2021	CDS	515656	515739	.	-	0	Name=LOC116432687 CDS;ID=EWKMg4ru1zPvdBw+uzMEhS+PpGo.1624892359149.135004
NW_022341425	Koludarov_et_al_2021	CDS	514680	514718	.	-	0	Name=LOC116432687 CDS;ID=EWKMg4ru1zPvdBw+uzMEhS+PpGo.1624892359149.135004
NW_022341425	Koludarov_et_al_2021	CDS	512781	512848	.	-	0	Name=LOC116432687 CDS;ID=EWKMg4ru1zPvdBw+uzMEhS+PpGo.1624892359149.135004
NW_022341425	Koludarov_et_al_2021	CDS	512379	512525	.	-	0	Name=LOC116432687 CDS;ID=EWKMg4ru1zPvdBw+uzMEhS+PpGo.1624892359149.135004
NW_022341425	Koludarov_et_al_2021	CDS	511809	511984	.	-	0	Name=LOC116432687 CDS;ID=EWKMg4ru1zPvdBw+uzMEhS+PpGo.1624892359149.135004
NW_022341425	Koludarov_et_al_2021	CDS	511513	511717	.	-	0	Name=LOC116432687 CDS;ID=EWKMg4ru1zPvdBw+uzMEhS+PpGo.1624892359149.135004
NW_022341425	Koludarov_et_al_2021	CDS	511256	511439	.	-	0	Name=LOC116432687 CDS;ID=EWKMg4ru1zPvdBw+uzMEhS+PpGo.1624892359149.135004
NW_022341425	Koludarov_et_al_2021	CDS	510371	510648	.	-	0	Name=LOC116432687 CDS;ID=EWKMg4ru1zPvdBw+uzMEhS+PpGo.1624892359149.135004
NW_022341425	Koludarov_et_al_2021	CDS	509905	509988	.	-	0	Name=LOC116432687 CDS;ID=EWKMg4ru1zPvdBw+uzMEhS+PpGo.1624892359149.135004
NW_022341425	Koludarov_et_al_2021	CDS	509742	509834	.	-	0	Name=LOC116432687 CDS;ID=EWKMg4ru1zPvdBw+uzMEhS+PpGo.1624892359149.135004
NW_022341425	Koludarov_et_al_2021	CDS	509542	509668	.	-	0	Name=LOC116432687 CDS;ID=EWKMg4ru1zPvdBw+uzMEhS+PpGo.1624892359149.135004
NW_022341425	Koludarov_et_al_2021	CDS	509359	509458	.	-	0	Name=LOC116432687 CDS;ID=EWKMg4ru1zPvdBw+uzMEhS+PpGo.1624892359149.135004
NW_022341425	Koludarov_et_al_2021	CDS	252392	252535	.	+	0	Name=LOC116432703 CDS;ID=EWKMg4ru1zPvdBw+uzMEhS+PpGo.1624892359149.135005
NW_022341425	Koludarov_et_al_2021	CDS	252618	252796	.	+	0	Name=LOC116432703 CDS;ID=EWKMg4ru1zPvdBw+uzMEhS+PpGo.1624892359149.135005
NW_022341425	Koludarov_et_al_2021	CDS	252873	253014	.	+	0	Name=LOC116432703 CDS;ID=EWKMg4ru1zPvdBw+uzMEhS+PpGo.1624892359149.135005
NW_022341425	Koludarov_et_al_2021	CDS	253081	253284	.	+	0	Name=LOC116432703 CDS;ID=EWKMg4ru1zPvdBw+uzMEhS+PpGo.1624892359149.135005
NW_022341425	Koludarov_et_al_2021	CDS	253347	253763	.	+	0	Name=LOC116432703 CDS;ID=EWKMg4ru1zPvdBw+uzMEhS+PpGo.1624892359149.135005
NW_022341425	Koludarov_et_al_2021	CDS	253827	254101	.	+	0	Name=LOC116432703 CDS;ID=EWKMg4ru1zPvdBw+uzMEhS+PpGo.1624892359149.135005
NW_022341425	Koludarov_et_al_2021	CDS	254164	254479	.	+	0	Name=LOC116432703 CDS;ID=EWKMg4ru1zPvdBw+uzMEhS+PpGo.1624892359149.135005
NW_022341425	Koludarov_et_al_2021	CDS	254554	254859	.	+	0	Name=LOC116432703 CDS;ID=EWKMg4ru1zPvdBw+uzMEhS+PpGo.1624892359149.135005
NW_022341425	Koludarov_et_al_2021	CDS	254934	255139	.	+	0	Name=LOC116432703 CDS;ID=EWKMg4ru1zPvdBw+uzMEhS+PpGo.1624892359149.135005
NW_022341425	Koludarov_et_al_2021	CDS	255207	256970	.	+	0	Name=LOC116432703 CDS;ID=EWKMg4ru1zPvdBw+uzMEhS+PpGo.1624892359149.135005
NW_022341425	Koludarov_et_al_2021	CDS	257038	257165	.	+	0	Name=LOC116432703 CDS;ID=EWKMg4ru1zPvdBw+uzMEhS+PpGo.1624892359149.135005
NW_022341425	Koludarov_et_al_2021	CDS	257247	257509	.	+	0	Name=LOC116432703 CDS;ID=EWKMg4ru1zPvdBw+uzMEhS+PpGo.1624892359149.135005
NW_022341425	Koludarov_et_al_2021	CDS	257585	257844	.	+	0	Name=LOC116432703 CDS;ID=EWKMg4ru1zPvdBw+uzMEhS+PpGo.1624892359149.135005
NW_022341425	Koludarov_et_al_2021	CDS	257911	258345	.	+	0	Name=LOC116432703 CDS;ID=EWKMg4ru1zPvdBw+uzMEhS+PpGo.1624892359149.135005
NW_022341425	Koludarov_et_al_2021	CDS	258427	258779	.	+	0	Name=LOC116432703 CDS;ID=EWKMg4ru1zPvdBw+uzMEhS+PpGo.1624892359149.135005
NW_022341425	Koludarov_et_al_2021	CDS	258848	259050	.	+	0	Name=LOC116432703 CDS;ID=EWKMg4ru1zPvdBw+uzMEhS+PpGo.1624892359149.135005
NW_022341425	Koludarov_et_al_2021	CDS	259120	259439	.	+	0	Name=LOC116432703 CDS;ID=EWKMg4ru1zPvdBw+uzMEhS+PpGo.1624892359149.135005
NW_022341425	Koludarov_et_al_2021	CDS	259515	259569	.	+	0	Name=LOC116432703 CDS;ID=EWKMg4ru1zPvdBw+uzMEhS+PpGo.1624892359149.135005
NW_022341425	Koludarov_et_al_2021	CDS	252392	252535	.	+	0	Name=LOC116432703 CDS;ID=EWKMg4ru1zPvdBw+uzMEhS+PpGo.1624892359149.135006
NW_022341425	Koludarov_et_al_2021	CDS	252618	252796	.	+	0	Name=LOC116432703 CDS;ID=EWKMg4ru1zPvdBw+uzMEhS+PpGo.1624892359149.135006
NW_022341425	Koludarov_et_al_2021	CDS	252873	253014	.	+	0	Name=LOC116432703 CDS;ID=EWKMg4ru1zPvdBw+uzMEhS+PpGo.1624892359149.135006
NW_022341425	Koludarov_et_al_2021	CDS	253081	253284	.	+	0	Name=LOC116432703 CDS;ID=EWKMg4ru1zPvdBw+uzMEhS+PpGo.1624892359149.135006
NW_022341425	Koludarov_et_al_2021	CDS	253347	253763	.	+	0	Name=LOC116432703 CDS;ID=EWKMg4ru1zPvdBw+uzMEhS+PpGo.1624892359149.135006
NW_022341425	Koludarov_et_al_2021	CDS	253827	254101	.	+	0	Name=LOC116432703 CDS;ID=EWKMg4ru1zPvdBw+uzMEhS+PpGo.1624892359149.135006
NW_022341425	Koludarov_et_al_2021	CDS	254164	254479	.	+	0	Name=LOC116432703 CDS;ID=EWKMg4ru1zPvdBw+uzMEhS+PpGo.1624892359149.135006
NW_022341425	Koludarov_et_al_2021	CDS	254554	254859	.	+	0	Name=LOC116432703 CDS;ID=EWKMg4ru1zPvdBw+uzMEhS+PpGo.1624892359149.135006
NW_022341425	Koludarov_et_al_2021	CDS	254934	255139	.	+	0	Name=LOC116432703 CDS;ID=EWKMg4ru1zPvdBw+uzMEhS+PpGo.1624892359149.135006
NW_022341425	Koludarov_et_al_2021	CDS	255207	256970	.	+	0	Name=LOC116432703 CDS;ID=EWKMg4ru1zPvdBw+uzMEhS+PpGo.1624892359149.135006
NW_022341425	Koludarov_et_al_2021	CDS	257038	257165	.	+	0	Name=LOC116432703 CDS;ID=EWKMg4ru1zPvdBw+uzMEhS+PpGo.1624892359149.135006
NW_022341425	Koludarov_et_al_2021	CDS	257247	257509	.	+	0	Name=LOC116432703 CDS;ID=EWKMg4ru1zPvdBw+uzMEhS+PpGo.1624892359149.135006
NW_022341425	Koludarov_et_al_2021	CDS	257585	257844	.	+	0	Name=LOC116432703 CDS;ID=EWKMg4ru1zPvdBw+uzMEhS+PpGo.1624892359149.135006
NW_022341425	Koludarov_et_al_2021	CDS	257911	258345	.	+	0	Name=LOC116432703 CDS;ID=EWKMg4ru1zPvdBw+uzMEhS+PpGo.1624892359149.135006
NW_022341425	Koludarov_et_al_2021	CDS	258427	258779	.	+	0	Name=LOC116432703 CDS;ID=EWKMg4ru1zPvdBw+uzMEhS+PpGo.1624892359149.135006
NW_022341425	Koludarov_et_al_2021	CDS	258848	259050	.	+	0	Name=LOC116432703 CDS;ID=EWKMg4ru1zPvdBw+uzMEhS+PpGo.1624892359149.135006
NW_022341425	Koludarov_et_al_2021	CDS	259120	259439	.	+	0	Name=LOC116432703 CDS;ID=EWKMg4ru1zPvdBw+uzMEhS+PpGo.1624892359149.135006
NW_022341425	Koludarov_et_al_2021	CDS	259515	259569	.	+	0	Name=LOC116432703 CDS;ID=EWKMg4ru1zPvdBw+uzMEhS+PpGo.1624892359149.135006
NW_022341425	Koludarov_et_al_2021	CDS	632718	639296	.	+	0	Name=LOC116432695 CDS
NW_022341425	Koludarov_et_al_2021	CDS	632718	633279	.	+	0	Name=LOC116432695 CDS;ID=EWKMg4ru1zPvdBw+uzMEhS+PpGo.1624892359150.135007
NW_022341425	Koludarov_et_al_2021	CDS	633589	639296	.	+	0	Name=LOC116432695 CDS;ID=EWKMg4ru1zPvdBw+uzMEhS+PpGo.1624892359150.135007
NW_022341425	Koludarov_et_al_2021	CDS	304549	304671	.	+	0	Name=LOC116432666 CDS;ID=EWKMg4ru1zPvdBw+uzMEhS+PpGo.1624892359150.135008
NW_022341425	Koludarov_et_al_2021	CDS	305789	305953	.	+	0	Name=LOC116432666 CDS;ID=EWKMg4ru1zPvdBw+uzMEhS+PpGo.1624892359150.135008
NW_022341425	Koludarov_et_al_2021	CDS	306031	306209	.	+	0	Name=LOC116432666 CDS;ID=EWKMg4ru1zPvdBw+uzMEhS+PpGo.1624892359150.135008
NW_022341425	Koludarov_et_al_2021	CDS	306280	306324	.	+	0	Name=LOC116432666 CDS;ID=EWKMg4ru1zPvdBw+uzMEhS+PpGo.1624892359150.135008
NW_022341425	Koludarov_et_al_2021	CDS	306391	306550	.	+	0	Name=LOC116432666 CDS;ID=EWKMg4ru1zPvdBw+uzMEhS+PpGo.1624892359150.135008
NW_022341425	Koludarov_et_al_2021	CDS	306701	307224	.	+	0	Name=LOC116432666 CDS;ID=EWKMg4ru1zPvdBw+uzMEhS+PpGo.1624892359150.135008
NW_022341425	Koludarov_et_al_2021	CDS	307305	307451	.	+	0	Name=LOC116432666 CDS;ID=EWKMg4ru1zPvdBw+uzMEhS+PpGo.1624892359150.135008
NW_022341425	Koludarov_et_al_2021	CDS	307526	307663	.	+	0	Name=LOC116432666 CDS;ID=EWKMg4ru1zPvdBw+uzMEhS+PpGo.1624892359150.135008
NW_022341425	Koludarov_et_al_2021	CDS	307734	307922	.	+	0	Name=LOC116432666 CDS;ID=EWKMg4ru1zPvdBw+uzMEhS+PpGo.1624892359150.135008
NW_022341425	Koludarov_et_al_2021	CDS	308035	308329	.	+	0	Name=LOC116432666 CDS;ID=EWKMg4ru1zPvdBw+uzMEhS+PpGo.1624892359150.135008
NW_022341425	Koludarov_et_al_2021	CDS	308501	308859	.	+	0	Name=LOC116432666 CDS;ID=EWKMg4ru1zPvdBw+uzMEhS+PpGo.1624892359150.135008
NW_022341425	Koludarov_et_al_2021	CDS	308946	309135	.	+	0	Name=LOC116432666 CDS;ID=EWKMg4ru1zPvdBw+uzMEhS+PpGo.1624892359150.135008
NW_022341425	Koludarov_et_al_2021	CDS	309206	309512	.	+	0	Name=LOC116432666 CDS;ID=EWKMg4ru1zPvdBw+uzMEhS+PpGo.1624892359150.135008
NW_022341425	Koludarov_et_al_2021	CDS	309863	309943	.	+	0	Name=LOC116432666 CDS;ID=EWKMg4ru1zPvdBw+uzMEhS+PpGo.1624892359150.135008
NW_022341425	Koludarov_et_al_2021	CDS	310450	310573	.	+	0	Name=LOC116432666 CDS;ID=EWKMg4ru1zPvdBw+uzMEhS+PpGo.1624892359150.135008
NW_022341425	Koludarov_et_al_2021	CDS	310654	310847	.	+	0	Name=LOC116432666 CDS;ID=EWKMg4ru1zPvdBw+uzMEhS+PpGo.1624892359150.135008
NW_022341425	Koludarov_et_al_2021	CDS	310924	311018	.	+	0	Name=LOC116432666 CDS;ID=EWKMg4ru1zPvdBw+uzMEhS+PpGo.1624892359150.135008
NW_022341425	Koludarov_et_al_2021	CDS	304549	304671	.	+	0	Name=LOC116432666 CDS;ID=EWKMg4ru1zPvdBw+uzMEhS+PpGo.1624892359150.135009
NW_022341425	Koludarov_et_al_2021	CDS	305789	305953	.	+	0	Name=LOC116432666 CDS;ID=EWKMg4ru1zPvdBw+uzMEhS+PpGo.1624892359150.135009
NW_022341425	Koludarov_et_al_2021	CDS	306031	306209	.	+	0	Name=LOC116432666 CDS;ID=EWKMg4ru1zPvdBw+uzMEhS+PpGo.1624892359150.135009
NW_022341425	Koludarov_et_al_2021	CDS	306280	306324	.	+	0	Name=LOC116432666 CDS;ID=EWKMg4ru1zPvdBw+uzMEhS+PpGo.1624892359150.135009
NW_022341425	Koludarov_et_al_2021	CDS	306391	306550	.	+	0	Name=LOC116432666 CDS;ID=EWKMg4ru1zPvdBw+uzMEhS+PpGo.1624892359150.135009
NW_022341425	Koludarov_et_al_2021	CDS	306701	307224	.	+	0	Name=LOC116432666 CDS;ID=EWKMg4ru1zPvdBw+uzMEhS+PpGo.1624892359150.135009
NW_022341425	Koludarov_et_al_2021	CDS	307305	307451	.	+	0	Name=LOC116432666 CDS;ID=EWKMg4ru1zPvdBw+uzMEhS+PpGo.1624892359150.135009
NW_022341425	Koludarov_et_al_2021	CDS	307526	307663	.	+	0	Name=LOC116432666 CDS;ID=EWKMg4ru1zPvdBw+uzMEhS+PpGo.1624892359150.135009
NW_022341425	Koludarov_et_al_2021	CDS	307734	307922	.	+	0	Name=LOC116432666 CDS;ID=EWKMg4ru1zPvdBw+uzMEhS+PpGo.1624892359150.135009
NW_022341425	Koludarov_et_al_2021	CDS	308035	308329	.	+	0	Name=LOC116432666 CDS;ID=EWKMg4ru1zPvdBw+uzMEhS+PpGo.1624892359150.135009
NW_022341425	Koludarov_et_al_2021	CDS	308501	308859	.	+	0	Name=LOC116432666 CDS;ID=EWKMg4ru1zPvdBw+uzMEhS+PpGo.1624892359150.135009
NW_022341425	Koludarov_et_al_2021	CDS	308946	309135	.	+	0	Name=LOC116432666 CDS;ID=EWKMg4ru1zPvdBw+uzMEhS+PpGo.1624892359150.135009
NW_022341425	Koludarov_et_al_2021	CDS	309206	309512	.	+	0	Name=LOC116432666 CDS;ID=EWKMg4ru1zPvdBw+uzMEhS+PpGo.1624892359150.135009
NW_022341425	Koludarov_et_al_2021	CDS	309863	309943	.	+	0	Name=LOC116432666 CDS;ID=EWKMg4ru1zPvdBw+uzMEhS+PpGo.1624892359150.135009
NW_022341425	Koludarov_et_al_2021	CDS	310450	310573	.	+	0	Name=LOC116432666 CDS;ID=EWKMg4ru1zPvdBw+uzMEhS+PpGo.1624892359150.135009
NW_022341425	Koludarov_et_al_2021	CDS	310654	310847	.	+	0	Name=LOC116432666 CDS;ID=EWKMg4ru1zPvdBw+uzMEhS+PpGo.1624892359150.135009
NW_022341425	Koludarov_et_al_2021	CDS	310924	311018	.	+	0	Name=LOC116432666 CDS;ID=EWKMg4ru1zPvdBw+uzMEhS+PpGo.1624892359150.135009
NW_022341425	Koludarov_et_al_2021	CDS	304549	304671	.	+	0	Name=LOC116432666 CDS;ID=EWKMg4ru1zPvdBw+uzMEhS+PpGo.1624892359150.135010
NW_022341425	Koludarov_et_al_2021	CDS	305789	305953	.	+	0	Name=LOC116432666 CDS;ID=EWKMg4ru1zPvdBw+uzMEhS+PpGo.1624892359150.135010
NW_022341425	Koludarov_et_al_2021	CDS	306031	306209	.	+	0	Name=LOC116432666 CDS;ID=EWKMg4ru1zPvdBw+uzMEhS+PpGo.1624892359150.135010
NW_022341425	Koludarov_et_al_2021	CDS	306280	306324	.	+	0	Name=LOC116432666 CDS;ID=EWKMg4ru1zPvdBw+uzMEhS+PpGo.1624892359150.135010
NW_022341425	Koludarov_et_al_2021	CDS	306391	306550	.	+	0	Name=LOC116432666 CDS;ID=EWKMg4ru1zPvdBw+uzMEhS+PpGo.1624892359150.135010
NW_022341425	Koludarov_et_al_2021	CDS	306701	307224	.	+	0	Name=LOC116432666 CDS;ID=EWKMg4ru1zPvdBw+uzMEhS+PpGo.1624892359150.135010
NW_022341425	Koludarov_et_al_2021	CDS	307305	307451	.	+	0	Name=LOC116432666 CDS;ID=EWKMg4ru1zPvdBw+uzMEhS+PpGo.1624892359150.135010
NW_022341425	Koludarov_et_al_2021	CDS	307526	307663	.	+	0	Name=LOC116432666 CDS;ID=EWKMg4ru1zPvdBw+uzMEhS+PpGo.1624892359150.135010
NW_022341425	Koludarov_et_al_2021	CDS	307734	307922	.	+	0	Name=LOC116432666 CDS;ID=EWKMg4ru1zPvdBw+uzMEhS+PpGo.1624892359150.135010
NW_022341425	Koludarov_et_al_2021	CDS	308035	308329	.	+	0	Name=LOC116432666 CDS;ID=EWKMg4ru1zPvdBw+uzMEhS+PpGo.1624892359150.135010
NW_022341425	Koludarov_et_al_2021	CDS	308501	308859	.	+	0	Name=LOC116432666 CDS;ID=EWKMg4ru1zPvdBw+uzMEhS+PpGo.1624892359150.135010
NW_022341425	Koludarov_et_al_2021	CDS	308946	309135	.	+	0	Name=LOC116432666 CDS;ID=EWKMg4ru1zPvdBw+uzMEhS+PpGo.1624892359150.135010
NW_022341425	Koludarov_et_al_2021	CDS	309206	309512	.	+	0	Name=LOC116432666 CDS;ID=EWKMg4ru1zPvdBw+uzMEhS+PpGo.1624892359150.135010
NW_022341425	Koludarov_et_al_2021	CDS	309863	309943	.	+	0	Name=LOC116432666 CDS;ID=EWKMg4ru1zPvdBw+uzMEhS+PpGo.1624892359150.135010
NW_022341425	Koludarov_et_al_2021	CDS	310450	310573	.	+	0	Name=LOC116432666 CDS;ID=EWKMg4ru1zPvdBw+uzMEhS+PpGo.1624892359150.135010
NW_022341425	Koludarov_et_al_2021	CDS	310654	310847	.	+	0	Name=LOC116432666 CDS;ID=EWKMg4ru1zPvdBw+uzMEhS+PpGo.1624892359150.135010
NW_022341425	Koludarov_et_al_2021	CDS	310924	311018	.	+	0	Name=LOC116432666 CDS;ID=EWKMg4ru1zPvdBw+uzMEhS+PpGo.1624892359150.135010
NW_022341425	Koludarov_et_al_2021	CDS	304549	304671	.	+	0	Name=LOC116432666 CDS;ID=EWKMg4ru1zPvdBw+uzMEhS+PpGo.1624892359150.135011
NW_022341425	Koludarov_et_al_2021	CDS	305789	305953	.	+	0	Name=LOC116432666 CDS;ID=EWKMg4ru1zPvdBw+uzMEhS+PpGo.1624892359150.135011
NW_022341425	Koludarov_et_al_2021	CDS	306031	306209	.	+	0	Name=LOC116432666 CDS;ID=EWKMg4ru1zPvdBw+uzMEhS+PpGo.1624892359150.135011
NW_022341425	Koludarov_et_al_2021	CDS	306280	306324	.	+	0	Name=LOC116432666 CDS;ID=EWKMg4ru1zPvdBw+uzMEhS+PpGo.1624892359150.135011
NW_022341425	Koludarov_et_al_2021	CDS	306391	306550	.	+	0	Name=LOC116432666 CDS;ID=EWKMg4ru1zPvdBw+uzMEhS+PpGo.1624892359150.135011
NW_022341425	Koludarov_et_al_2021	CDS	306701	307224	.	+	0	Name=LOC116432666 CDS;ID=EWKMg4ru1zPvdBw+uzMEhS+PpGo.1624892359150.135011
NW_022341425	Koludarov_et_al_2021	CDS	307305	307451	.	+	0	Name=LOC116432666 CDS;ID=EWKMg4ru1zPvdBw+uzMEhS+PpGo.1624892359150.135011
NW_022341425	Koludarov_et_al_2021	CDS	307526	307663	.	+	0	Name=LOC116432666 CDS;ID=EWKMg4ru1zPvdBw+uzMEhS+PpGo.1624892359150.135011
NW_022341425	Koludarov_et_al_2021	CDS	307734	307922	.	+	0	Name=LOC116432666 CDS;ID=EWKMg4ru1zPvdBw+uzMEhS+PpGo.1624892359150.135011
NW_022341425	Koludarov_et_al_2021	CDS	308035	308329	.	+	0	Name=LOC116432666 CDS;ID=EWKMg4ru1zPvdBw+uzMEhS+PpGo.1624892359150.135011
NW_022341425	Koludarov_et_al_2021	CDS	308501	308859	.	+	0	Name=LOC116432666 CDS;ID=EWKMg4ru1zPvdBw+uzMEhS+PpGo.1624892359150.135011
NW_022341425	Koludarov_et_al_2021	CDS	308946	309135	.	+	0	Name=LOC116432666 CDS;ID=EWKMg4ru1zPvdBw+uzMEhS+PpGo.1624892359150.135011
NW_022341425	Koludarov_et_al_2021	CDS	309206	309512	.	+	0	Name=LOC116432666 CDS;ID=EWKMg4ru1zPvdBw+uzMEhS+PpGo.1624892359150.135011
NW_022341425	Koludarov_et_al_2021	CDS	309863	309943	.	+	0	Name=LOC116432666 CDS;ID=EWKMg4ru1zPvdBw+uzMEhS+PpGo.1624892359150.135011
NW_022341425	Koludarov_et_al_2021	CDS	310450	310573	.	+	0	Name=LOC116432666 CDS;ID=EWKMg4ru1zPvdBw+uzMEhS+PpGo.1624892359150.135011
NW_022341425	Koludarov_et_al_2021	CDS	310654	310847	.	+	0	Name=LOC116432666 CDS;ID=EWKMg4ru1zPvdBw+uzMEhS+PpGo.1624892359150.135011
NW_022341425	Koludarov_et_al_2021	CDS	310924	311018	.	+	0	Name=LOC116432666 CDS;ID=EWKMg4ru1zPvdBw+uzMEhS+PpGo.1624892359150.135011
NW_022341425	Koludarov_et_al_2021	CDS	304549	304671	.	+	0	Name=LOC116432666 CDS;ID=EWKMg4ru1zPvdBw+uzMEhS+PpGo.1624892359150.135012
NW_022341425	Koludarov_et_al_2021	CDS	305789	305953	.	+	0	Name=LOC116432666 CDS;ID=EWKMg4ru1zPvdBw+uzMEhS+PpGo.1624892359150.135012
NW_022341425	Koludarov_et_al_2021	CDS	306031	306209	.	+	0	Name=LOC116432666 CDS;ID=EWKMg4ru1zPvdBw+uzMEhS+PpGo.1624892359150.135012
NW_022341425	Koludarov_et_al_2021	CDS	306280	306324	.	+	0	Name=LOC116432666 CDS;ID=EWKMg4ru1zPvdBw+uzMEhS+PpGo.1624892359150.135012
NW_022341425	Koludarov_et_al_2021	CDS	306391	306550	.	+	0	Name=LOC116432666 CDS;ID=EWKMg4ru1zPvdBw+uzMEhS+PpGo.1624892359150.135012
NW_022341425	Koludarov_et_al_2021	CDS	306701	307224	.	+	0	Name=LOC116432666 CDS;ID=EWKMg4ru1zPvdBw+uzMEhS+PpGo.1624892359150.135012
NW_022341425	Koludarov_et_al_2021	CDS	307305	307451	.	+	0	Name=LOC116432666 CDS;ID=EWKMg4ru1zPvdBw+uzMEhS+PpGo.1624892359150.135012
NW_022341425	Koludarov_et_al_2021	CDS	307526	307663	.	+	0	Name=LOC116432666 CDS;ID=EWKMg4ru1zPvdBw+uzMEhS+PpGo.1624892359150.135012
NW_022341425	Koludarov_et_al_2021	CDS	307734	307922	.	+	0	Name=LOC116432666 CDS;ID=EWKMg4ru1zPvdBw+uzMEhS+PpGo.1624892359150.135012
NW_022341425	Koludarov_et_al_2021	CDS	308035	308329	.	+	0	Name=LOC116432666 CDS;ID=EWKMg4ru1zPvdBw+uzMEhS+PpGo.1624892359150.135012
NW_022341425	Koludarov_et_al_2021	CDS	308501	308859	.	+	0	Name=LOC116432666 CDS;ID=EWKMg4ru1zPvdBw+uzMEhS+PpGo.1624892359150.135012
NW_022341425	Koludarov_et_al_2021	CDS	308946	309135	.	+	0	Name=LOC116432666 CDS;ID=EWKMg4ru1zPvdBw+uzMEhS+PpGo.1624892359150.135012
NW_022341425	Koludarov_et_al_2021	CDS	309206	309512	.	+	0	Name=LOC116432666 CDS;ID=EWKMg4ru1zPvdBw+uzMEhS+PpGo.1624892359150.135012
NW_022341425	Koludarov_et_al_2021	CDS	309863	309943	.	+	0	Name=LOC116432666 CDS;ID=EWKMg4ru1zPvdBw+uzMEhS+PpGo.1624892359150.135012
NW_022341425	Koludarov_et_al_2021	CDS	310450	310573	.	+	0	Name=LOC116432666 CDS;ID=EWKMg4ru1zPvdBw+uzMEhS+PpGo.1624892359150.135012
NW_022341425	Koludarov_et_al_2021	CDS	310654	310847	.	+	0	Name=LOC116432666 CDS;ID=EWKMg4ru1zPvdBw+uzMEhS+PpGo.1624892359150.135012
NW_022341425	Koludarov_et_al_2021	CDS	310924	311018	.	+	0	Name=LOC116432666 CDS;ID=EWKMg4ru1zPvdBw+uzMEhS+PpGo.1624892359150.135012
NW_022341425	Koludarov_et_al_2021	CDS	304549	304671	.	+	0	Name=LOC116432666 CDS;ID=EWKMg4ru1zPvdBw+uzMEhS+PpGo.1624892359150.135013
NW_022341425	Koludarov_et_al_2021	CDS	305789	305953	.	+	0	Name=LOC116432666 CDS;ID=EWKMg4ru1zPvdBw+uzMEhS+PpGo.1624892359150.135013
NW_022341425	Koludarov_et_al_2021	CDS	306031	306209	.	+	0	Name=LOC116432666 CDS;ID=EWKMg4ru1zPvdBw+uzMEhS+PpGo.1624892359150.135013
NW_022341425	Koludarov_et_al_2021	CDS	306280	306324	.	+	0	Name=LOC116432666 CDS;ID=EWKMg4ru1zPvdBw+uzMEhS+PpGo.1624892359150.135013
NW_022341425	Koludarov_et_al_2021	CDS	306391	306550	.	+	0	Name=LOC116432666 CDS;ID=EWKMg4ru1zPvdBw+uzMEhS+PpGo.1624892359150.135013
NW_022341425	Koludarov_et_al_2021	CDS	306701	307224	.	+	0	Name=LOC116432666 CDS;ID=EWKMg4ru1zPvdBw+uzMEhS+PpGo.1624892359150.135013
NW_022341425	Koludarov_et_al_2021	CDS	307305	307451	.	+	0	Name=LOC116432666 CDS;ID=EWKMg4ru1zPvdBw+uzMEhS+PpGo.1624892359150.135013
NW_022341425	Koludarov_et_al_2021	CDS	307526	307663	.	+	0	Name=LOC116432666 CDS;ID=EWKMg4ru1zPvdBw+uzMEhS+PpGo.1624892359150.135013
NW_022341425	Koludarov_et_al_2021	CDS	307734	307922	.	+	0	Name=LOC116432666 CDS;ID=EWKMg4ru1zPvdBw+uzMEhS+PpGo.1624892359150.135013
NW_022341425	Koludarov_et_al_2021	CDS	308035	308329	.	+	0	Name=LOC116432666 CDS;ID=EWKMg4ru1zPvdBw+uzMEhS+PpGo.1624892359150.135013
NW_022341425	Koludarov_et_al_2021	CDS	308501	308859	.	+	0	Name=LOC116432666 CDS;ID=EWKMg4ru1zPvdBw+uzMEhS+PpGo.1624892359150.135013
NW_022341425	Koludarov_et_al_2021	CDS	308946	309135	.	+	0	Name=LOC116432666 CDS;ID=EWKMg4ru1zPvdBw+uzMEhS+PpGo.1624892359150.135013
NW_022341425	Koludarov_et_al_2021	CDS	309206	309512	.	+	0	Name=LOC116432666 CDS;ID=EWKMg4ru1zPvdBw+uzMEhS+PpGo.1624892359150.135013
NW_022341425	Koludarov_et_al_2021	CDS	309863	309943	.	+	0	Name=LOC116432666 CDS;ID=EWKMg4ru1zPvdBw+uzMEhS+PpGo.1624892359150.135013
NW_022341425	Koludarov_et_al_2021	CDS	310450	310573	.	+	0	Name=LOC116432666 CDS;ID=EWKMg4ru1zPvdBw+uzMEhS+PpGo.1624892359150.135013
NW_022341425	Koludarov_et_al_2021	CDS	310654	310847	.	+	0	Name=LOC116432666 CDS;ID=EWKMg4ru1zPvdBw+uzMEhS+PpGo.1624892359150.135013
NW_022341425	Koludarov_et_al_2021	CDS	310924	311018	.	+	0	Name=LOC116432666 CDS;ID=EWKMg4ru1zPvdBw+uzMEhS+PpGo.1624892359150.135013
NW_022341425	Koludarov_et_al_2021	CDS	304549	304671	.	+	0	Name=LOC116432666 CDS;ID=EWKMg4ru1zPvdBw+uzMEhS+PpGo.1624892359150.135014
NW_022341425	Koludarov_et_al_2021	CDS	305789	305953	.	+	0	Name=LOC116432666 CDS;ID=EWKMg4ru1zPvdBw+uzMEhS+PpGo.1624892359150.135014
NW_022341425	Koludarov_et_al_2021	CDS	306031	306209	.	+	0	Name=LOC116432666 CDS;ID=EWKMg4ru1zPvdBw+uzMEhS+PpGo.1624892359150.135014
NW_022341425	Koludarov_et_al_2021	CDS	306280	306324	.	+	0	Name=LOC116432666 CDS;ID=EWKMg4ru1zPvdBw+uzMEhS+PpGo.1624892359150.135014
NW_022341425	Koludarov_et_al_2021	CDS	306391	306550	.	+	0	Name=LOC116432666 CDS;ID=EWKMg4ru1zPvdBw+uzMEhS+PpGo.1624892359150.135014
NW_022341425	Koludarov_et_al_2021	CDS	306701	307224	.	+	0	Name=LOC116432666 CDS;ID=EWKMg4ru1zPvdBw+uzMEhS+PpGo.1624892359150.135014
NW_022341425	Koludarov_et_al_2021	CDS	307305	307451	.	+	0	Name=LOC116432666 CDS;ID=EWKMg4ru1zPvdBw+uzMEhS+PpGo.1624892359150.135014
NW_022341425	Koludarov_et_al_2021	CDS	307526	307663	.	+	0	Name=LOC116432666 CDS;ID=EWKMg4ru1zPvdBw+uzMEhS+PpGo.1624892359150.135014
NW_022341425	Koludarov_et_al_2021	CDS	307734	307922	.	+	0	Name=LOC116432666 CDS;ID=EWKMg4ru1zPvdBw+uzMEhS+PpGo.1624892359150.135014
NW_022341425	Koludarov_et_al_2021	CDS	308035	308329	.	+	0	Name=LOC116432666 CDS;ID=EWKMg4ru1zPvdBw+uzMEhS+PpGo.1624892359150.135014
NW_022341425	Koludarov_et_al_2021	CDS	308501	308859	.	+	0	Name=LOC116432666 CDS;ID=EWKMg4ru1zPvdBw+uzMEhS+PpGo.1624892359150.135014
NW_022341425	Koludarov_et_al_2021	CDS	308946	309135	.	+	0	Name=LOC116432666 CDS;ID=EWKMg4ru1zPvdBw+uzMEhS+PpGo.1624892359150.135014
NW_022341425	Koludarov_et_al_2021	CDS	309206	309512	.	+	0	Name=LOC116432666 CDS;ID=EWKMg4ru1zPvdBw+uzMEhS+PpGo.1624892359150.135014
NW_022341425	Koludarov_et_al_2021	CDS	309863	309943	.	+	0	Name=LOC116432666 CDS;ID=EWKMg4ru1zPvdBw+uzMEhS+PpGo.1624892359150.135014
NW_022341425	Koludarov_et_al_2021	CDS	310450	310573	.	+	0	Name=LOC116432666 CDS;ID=EWKMg4ru1zPvdBw+uzMEhS+PpGo.1624892359150.135014
NW_022341425	Koludarov_et_al_2021	CDS	310654	310847	.	+	0	Name=LOC116432666 CDS;ID=EWKMg4ru1zPvdBw+uzMEhS+PpGo.1624892359150.135014
NW_022341425	Koludarov_et_al_2021	CDS	310924	311018	.	+	0	Name=LOC116432666 CDS;ID=EWKMg4ru1zPvdBw+uzMEhS+PpGo.1624892359150.135014
NW_022341425	Koludarov_et_al_2021	CDS	304549	304671	.	+	0	Name=LOC116432666 CDS;ID=EWKMg4ru1zPvdBw+uzMEhS+PpGo.1624892359150.135015
NW_022341425	Koludarov_et_al_2021	CDS	305789	305953	.	+	0	Name=LOC116432666 CDS;ID=EWKMg4ru1zPvdBw+uzMEhS+PpGo.1624892359150.135015
NW_022341425	Koludarov_et_al_2021	CDS	306031	306209	.	+	0	Name=LOC116432666 CDS;ID=EWKMg4ru1zPvdBw+uzMEhS+PpGo.1624892359150.135015
NW_022341425	Koludarov_et_al_2021	CDS	306280	306324	.	+	0	Name=LOC116432666 CDS;ID=EWKMg4ru1zPvdBw+uzMEhS+PpGo.1624892359150.135015
NW_022341425	Koludarov_et_al_2021	CDS	306391	306550	.	+	0	Name=LOC116432666 CDS;ID=EWKMg4ru1zPvdBw+uzMEhS+PpGo.1624892359150.135015
NW_022341425	Koludarov_et_al_2021	CDS	306701	307224	.	+	0	Name=LOC116432666 CDS;ID=EWKMg4ru1zPvdBw+uzMEhS+PpGo.1624892359150.135015
NW_022341425	Koludarov_et_al_2021	CDS	307305	307451	.	+	0	Name=LOC116432666 CDS;ID=EWKMg4ru1zPvdBw+uzMEhS+PpGo.1624892359150.135015
NW_022341425	Koludarov_et_al_2021	CDS	307526	307663	.	+	0	Name=LOC116432666 CDS;ID=EWKMg4ru1zPvdBw+uzMEhS+PpGo.1624892359150.135015
NW_022341425	Koludarov_et_al_2021	CDS	307734	307922	.	+	0	Name=LOC116432666 CDS;ID=EWKMg4ru1zPvdBw+uzMEhS+PpGo.1624892359150.135015
NW_022341425	Koludarov_et_al_2021	CDS	308035	308329	.	+	0	Name=LOC116432666 CDS;ID=EWKMg4ru1zPvdBw+uzMEhS+PpGo.1624892359150.135015
NW_022341425	Koludarov_et_al_2021	CDS	308501	308859	.	+	0	Name=LOC116432666 CDS;ID=EWKMg4ru1zPvdBw+uzMEhS+PpGo.1624892359150.135015
NW_022341425	Koludarov_et_al_2021	CDS	308946	309135	.	+	0	Name=LOC116432666 CDS;ID=EWKMg4ru1zPvdBw+uzMEhS+PpGo.1624892359150.135015
NW_022341425	Koludarov_et_al_2021	CDS	309206	309512	.	+	0	Name=LOC116432666 CDS;ID=EWKMg4ru1zPvdBw+uzMEhS+PpGo.1624892359150.135015
NW_022341425	Koludarov_et_al_2021	CDS	309863	309943	.	+	0	Name=LOC116432666 CDS;ID=EWKMg4ru1zPvdBw+uzMEhS+PpGo.1624892359150.135015
NW_022341425	Koludarov_et_al_2021	CDS	310450	310573	.	+	0	Name=LOC116432666 CDS;ID=EWKMg4ru1zPvdBw+uzMEhS+PpGo.1624892359150.135015
NW_022341425	Koludarov_et_al_2021	CDS	310654	310847	.	+	0	Name=LOC116432666 CDS;ID=EWKMg4ru1zPvdBw+uzMEhS+PpGo.1624892359150.135015
NW_022341425	Koludarov_et_al_2021	CDS	310924	311018	.	+	0	Name=LOC116432666 CDS;ID=EWKMg4ru1zPvdBw+uzMEhS+PpGo.1624892359150.135015
NW_022341425	Koludarov_et_al_2021	CDS	1109338	1109464	.	+	0	Name=LOC116432674 CDS;ID=EWKMg4ru1zPvdBw+uzMEhS+PpGo.1624892359150.135016
NW_022341425	Koludarov_et_al_2021	CDS	1110234	1110362	.	+	0	Name=LOC116432674 CDS;ID=EWKMg4ru1zPvdBw+uzMEhS+PpGo.1624892359150.135016
NW_022341425	Koludarov_et_al_2021	CDS	1112941	1113081	.	+	0	Name=LOC116432674 CDS;ID=EWKMg4ru1zPvdBw+uzMEhS+PpGo.1624892359150.135016
NW_022341425	Koludarov_et_al_2021	CDS	1114379	1114507	.	+	0	Name=LOC116432674 CDS;ID=EWKMg4ru1zPvdBw+uzMEhS+PpGo.1624892359150.135016
NW_022341425	Koludarov_et_al_2021	CDS	1114575	1114835	.	+	0	Name=LOC116432674 CDS;ID=EWKMg4ru1zPvdBw+uzMEhS+PpGo.1624892359150.135016
NW_022341425	Koludarov_et_al_2021	CDS	1115247	1115342	.	+	0	Name=LOC116432674 CDS;ID=EWKMg4ru1zPvdBw+uzMEhS+PpGo.1624892359150.135016
NW_022341425	Koludarov_et_al_2021	CDS	1115411	1115482	.	+	0	Name=LOC116432674 CDS;ID=EWKMg4ru1zPvdBw+uzMEhS+PpGo.1624892359150.135016
NW_022341425	Koludarov_et_al_2021	CDS	1115633	1115706	.	+	0	Name=LOC116432674 CDS;ID=EWKMg4ru1zPvdBw+uzMEhS+PpGo.1624892359150.135016
NW_022341425	Koludarov_et_al_2021	CDS	1109338	1109464	.	+	0	Name=LOC116432674 CDS;ID=EWKMg4ru1zPvdBw+uzMEhS+PpGo.1624892359150.135017
NW_022341425	Koludarov_et_al_2021	CDS	1110234	1110362	.	+	0	Name=LOC116432674 CDS;ID=EWKMg4ru1zPvdBw+uzMEhS+PpGo.1624892359150.135017
NW_022341425	Koludarov_et_al_2021	CDS	1112941	1113081	.	+	0	Name=LOC116432674 CDS;ID=EWKMg4ru1zPvdBw+uzMEhS+PpGo.1624892359150.135017
NW_022341425	Koludarov_et_al_2021	CDS	1114379	1114507	.	+	0	Name=LOC116432674 CDS;ID=EWKMg4ru1zPvdBw+uzMEhS+PpGo.1624892359150.135017
NW_022341425	Koludarov_et_al_2021	CDS	1114575	1114835	.	+	0	Name=LOC116432674 CDS;ID=EWKMg4ru1zPvdBw+uzMEhS+PpGo.1624892359150.135017
NW_022341425	Koludarov_et_al_2021	CDS	1115247	1115342	.	+	0	Name=LOC116432674 CDS;ID=EWKMg4ru1zPvdBw+uzMEhS+PpGo.1624892359150.135017
NW_022341425	Koludarov_et_al_2021	CDS	1115411	1115482	.	+	0	Name=LOC116432674 CDS;ID=EWKMg4ru1zPvdBw+uzMEhS+PpGo.1624892359150.135017
NW_022341425	Koludarov_et_al_2021	CDS	1115633	1115706	.	+	0	Name=LOC116432674 CDS;ID=EWKMg4ru1zPvdBw+uzMEhS+PpGo.1624892359150.135017
NW_022341425	Koludarov_et_al_2021	CDS	1109338	1109464	.	+	0	Name=LOC116432674 CDS;ID=EWKMg4ru1zPvdBw+uzMEhS+PpGo.1624892359150.135018
NW_022341425	Koludarov_et_al_2021	CDS	1110234	1110362	.	+	0	Name=LOC116432674 CDS;ID=EWKMg4ru1zPvdBw+uzMEhS+PpGo.1624892359150.135018
NW_022341425	Koludarov_et_al_2021	CDS	1112941	1113081	.	+	0	Name=LOC116432674 CDS;ID=EWKMg4ru1zPvdBw+uzMEhS+PpGo.1624892359150.135018
NW_022341425	Koludarov_et_al_2021	CDS	1114379	1114507	.	+	0	Name=LOC116432674 CDS;ID=EWKMg4ru1zPvdBw+uzMEhS+PpGo.1624892359150.135018
NW_022341425	Koludarov_et_al_2021	CDS	1114575	1114835	.	+	0	Name=LOC116432674 CDS;ID=EWKMg4ru1zPvdBw+uzMEhS+PpGo.1624892359150.135018
NW_022341425	Koludarov_et_al_2021	CDS	1115247	1115342	.	+	0	Name=LOC116432674 CDS;ID=EWKMg4ru1zPvdBw+uzMEhS+PpGo.1624892359150.135018
NW_022341425	Koludarov_et_al_2021	CDS	1115411	1115482	.	+	0	Name=LOC116432674 CDS;ID=EWKMg4ru1zPvdBw+uzMEhS+PpGo.1624892359150.135018
NW_022341425	Koludarov_et_al_2021	CDS	1115633	1115706	.	+	0	Name=LOC116432674 CDS;ID=EWKMg4ru1zPvdBw+uzMEhS+PpGo.1624892359150.135018
NW_022341425	Koludarov_et_al_2021	CDS	1109338	1109464	.	+	0	Name=LOC116432674 CDS;ID=EWKMg4ru1zPvdBw+uzMEhS+PpGo.1624892359150.135019
NW_022341425	Koludarov_et_al_2021	CDS	1110234	1110362	.	+	0	Name=LOC116432674 CDS;ID=EWKMg4ru1zPvdBw+uzMEhS+PpGo.1624892359150.135019
NW_022341425	Koludarov_et_al_2021	CDS	1112941	1113081	.	+	0	Name=LOC116432674 CDS;ID=EWKMg4ru1zPvdBw+uzMEhS+PpGo.1624892359150.135019
NW_022341425	Koludarov_et_al_2021	CDS	1114379	1114507	.	+	0	Name=LOC116432674 CDS;ID=EWKMg4ru1zPvdBw+uzMEhS+PpGo.1624892359150.135019
NW_022341425	Koludarov_et_al_2021	CDS	1114575	1114835	.	+	0	Name=LOC116432674 CDS;ID=EWKMg4ru1zPvdBw+uzMEhS+PpGo.1624892359150.135019
NW_022341425	Koludarov_et_al_2021	CDS	1115247	1115342	.	+	0	Name=LOC116432674 CDS;ID=EWKMg4ru1zPvdBw+uzMEhS+PpGo.1624892359150.135019
NW_022341425	Koludarov_et_al_2021	CDS	1115411	1115482	.	+	0	Name=LOC116432674 CDS;ID=EWKMg4ru1zPvdBw+uzMEhS+PpGo.1624892359150.135019
NW_022341425	Koludarov_et_al_2021	CDS	1115633	1115706	.	+	0	Name=LOC116432674 CDS;ID=EWKMg4ru1zPvdBw+uzMEhS+PpGo.1624892359150.135019
NW_022341425	Koludarov_et_al_2021	CDS	1109338	1109464	.	+	0	Name=LOC116432674 CDS;ID=EWKMg4ru1zPvdBw+uzMEhS+PpGo.1624892359150.135020
NW_022341425	Koludarov_et_al_2021	CDS	1110234	1110362	.	+	0	Name=LOC116432674 CDS;ID=EWKMg4ru1zPvdBw+uzMEhS+PpGo.1624892359150.135020
NW_022341425	Koludarov_et_al_2021	CDS	1112941	1113081	.	+	0	Name=LOC116432674 CDS;ID=EWKMg4ru1zPvdBw+uzMEhS+PpGo.1624892359150.135020
NW_022341425	Koludarov_et_al_2021	CDS	1114379	1114507	.	+	0	Name=LOC116432674 CDS;ID=EWKMg4ru1zPvdBw+uzMEhS+PpGo.1624892359150.135020
NW_022341425	Koludarov_et_al_2021	CDS	1114575	1114835	.	+	0	Name=LOC116432674 CDS;ID=EWKMg4ru1zPvdBw+uzMEhS+PpGo.1624892359150.135020
NW_022341425	Koludarov_et_al_2021	CDS	1115247	1115342	.	+	0	Name=LOC116432674 CDS;ID=EWKMg4ru1zPvdBw+uzMEhS+PpGo.1624892359150.135020
NW_022341425	Koludarov_et_al_2021	CDS	1115411	1115482	.	+	0	Name=LOC116432674 CDS;ID=EWKMg4ru1zPvdBw+uzMEhS+PpGo.1624892359150.135020
NW_022341425	Koludarov_et_al_2021	CDS	1115633	1115706	.	+	0	Name=LOC116432674 CDS;ID=EWKMg4ru1zPvdBw+uzMEhS+PpGo.1624892359150.135020
NW_022341425	Koludarov_et_al_2021	CDS	1109338	1109464	.	+	0	Name=LOC116432674 CDS;ID=EWKMg4ru1zPvdBw+uzMEhS+PpGo.1624892359151.135021
NW_022341425	Koludarov_et_al_2021	CDS	1110234	1110362	.	+	0	Name=LOC116432674 CDS;ID=EWKMg4ru1zPvdBw+uzMEhS+PpGo.1624892359151.135021
NW_022341425	Koludarov_et_al_2021	CDS	1112941	1113081	.	+	0	Name=LOC116432674 CDS;ID=EWKMg4ru1zPvdBw+uzMEhS+PpGo.1624892359151.135021
NW_022341425	Koludarov_et_al_2021	CDS	1114379	1114507	.	+	0	Name=LOC116432674 CDS;ID=EWKMg4ru1zPvdBw+uzMEhS+PpGo.1624892359151.135021
NW_022341425	Koludarov_et_al_2021	CDS	1114575	1114835	.	+	0	Name=LOC116432674 CDS;ID=EWKMg4ru1zPvdBw+uzMEhS+PpGo.1624892359151.135021
NW_022341425	Koludarov_et_al_2021	CDS	1115247	1115342	.	+	0	Name=LOC116432674 CDS;ID=EWKMg4ru1zPvdBw+uzMEhS+PpGo.1624892359151.135021
NW_022341425	Koludarov_et_al_2021	CDS	1115411	1115482	.	+	0	Name=LOC116432674 CDS;ID=EWKMg4ru1zPvdBw+uzMEhS+PpGo.1624892359151.135021
NW_022341425	Koludarov_et_al_2021	CDS	1115633	1115706	.	+	0	Name=LOC116432674 CDS;ID=EWKMg4ru1zPvdBw+uzMEhS+PpGo.1624892359151.135021
NW_022341425	Koludarov_et_al_2021	CDS	1109338	1109464	.	+	0	Name=LOC116432674 CDS;ID=EWKMg4ru1zPvdBw+uzMEhS+PpGo.1624892359151.135022
NW_022341425	Koludarov_et_al_2021	CDS	1110234	1110362	.	+	0	Name=LOC116432674 CDS;ID=EWKMg4ru1zPvdBw+uzMEhS+PpGo.1624892359151.135022
NW_022341425	Koludarov_et_al_2021	CDS	1112941	1113081	.	+	0	Name=LOC116432674 CDS;ID=EWKMg4ru1zPvdBw+uzMEhS+PpGo.1624892359151.135022
NW_022341425	Koludarov_et_al_2021	CDS	1114379	1114507	.	+	0	Name=LOC116432674 CDS;ID=EWKMg4ru1zPvdBw+uzMEhS+PpGo.1624892359151.135022
NW_022341425	Koludarov_et_al_2021	CDS	1114575	1114835	.	+	0	Name=LOC116432674 CDS;ID=EWKMg4ru1zPvdBw+uzMEhS+PpGo.1624892359151.135022
NW_022341425	Koludarov_et_al_2021	CDS	1115247	1115342	.	+	0	Name=LOC116432674 CDS;ID=EWKMg4ru1zPvdBw+uzMEhS+PpGo.1624892359151.135022
NW_022341425	Koludarov_et_al_2021	CDS	1115411	1115482	.	+	0	Name=LOC116432674 CDS;ID=EWKMg4ru1zPvdBw+uzMEhS+PpGo.1624892359151.135022
NW_022341425	Koludarov_et_al_2021	CDS	1115633	1115706	.	+	0	Name=LOC116432674 CDS;ID=EWKMg4ru1zPvdBw+uzMEhS+PpGo.1624892359151.135022
NW_022341425	Koludarov_et_al_2021	CDS	1109338	1109464	.	+	0	Name=LOC116432674 CDS;ID=EWKMg4ru1zPvdBw+uzMEhS+PpGo.1624892359151.135023
NW_022341425	Koludarov_et_al_2021	CDS	1110234	1110362	.	+	0	Name=LOC116432674 CDS;ID=EWKMg4ru1zPvdBw+uzMEhS+PpGo.1624892359151.135023
NW_022341425	Koludarov_et_al_2021	CDS	1112941	1113081	.	+	0	Name=LOC116432674 CDS;ID=EWKMg4ru1zPvdBw+uzMEhS+PpGo.1624892359151.135023
NW_022341425	Koludarov_et_al_2021	CDS	1114379	1114507	.	+	0	Name=LOC116432674 CDS;ID=EWKMg4ru1zPvdBw+uzMEhS+PpGo.1624892359151.135023
NW_022341425	Koludarov_et_al_2021	CDS	1114575	1114835	.	+	0	Name=LOC116432674 CDS;ID=EWKMg4ru1zPvdBw+uzMEhS+PpGo.1624892359151.135023
NW_022341425	Koludarov_et_al_2021	CDS	1115247	1115342	.	+	0	Name=LOC116432674 CDS;ID=EWKMg4ru1zPvdBw+uzMEhS+PpGo.1624892359151.135023
NW_022341425	Koludarov_et_al_2021	CDS	1115411	1115482	.	+	0	Name=LOC116432674 CDS;ID=EWKMg4ru1zPvdBw+uzMEhS+PpGo.1624892359151.135023
NW_022341425	Koludarov_et_al_2021	CDS	1115633	1115706	.	+	0	Name=LOC116432674 CDS;ID=EWKMg4ru1zPvdBw+uzMEhS+PpGo.1624892359151.135023
NW_022341425	Koludarov_et_al_2021	CDS	1109338	1109464	.	+	0	Name=LOC116432674 CDS;ID=EWKMg4ru1zPvdBw+uzMEhS+PpGo.1624892359151.135024
NW_022341425	Koludarov_et_al_2021	CDS	1110234	1110362	.	+	0	Name=LOC116432674 CDS;ID=EWKMg4ru1zPvdBw+uzMEhS+PpGo.1624892359151.135024
NW_022341425	Koludarov_et_al_2021	CDS	1112941	1113081	.	+	0	Name=LOC116432674 CDS;ID=EWKMg4ru1zPvdBw+uzMEhS+PpGo.1624892359151.135024
NW_022341425	Koludarov_et_al_2021	CDS	1114379	1114507	.	+	0	Name=LOC116432674 CDS;ID=EWKMg4ru1zPvdBw+uzMEhS+PpGo.1624892359151.135024
NW_022341425	Koludarov_et_al_2021	CDS	1114575	1114835	.	+	0	Name=LOC116432674 CDS;ID=EWKMg4ru1zPvdBw+uzMEhS+PpGo.1624892359151.135024
NW_022341425	Koludarov_et_al_2021	CDS	1115247	1115342	.	+	0	Name=LOC116432674 CDS;ID=EWKMg4ru1zPvdBw+uzMEhS+PpGo.1624892359151.135024
NW_022341425	Koludarov_et_al_2021	CDS	1115411	1115482	.	+	0	Name=LOC116432674 CDS;ID=EWKMg4ru1zPvdBw+uzMEhS+PpGo.1624892359151.135024
NW_022341425	Koludarov_et_al_2021	CDS	1115633	1115706	.	+	0	Name=LOC116432674 CDS;ID=EWKMg4ru1zPvdBw+uzMEhS+PpGo.1624892359151.135024
NW_022341425	Koludarov_et_al_2021	CDS	1109338	1109464	.	+	0	Name=LOC116432674 CDS;ID=EWKMg4ru1zPvdBw+uzMEhS+PpGo.1624892359151.135025
NW_022341425	Koludarov_et_al_2021	CDS	1110234	1110362	.	+	0	Name=LOC116432674 CDS;ID=EWKMg4ru1zPvdBw+uzMEhS+PpGo.1624892359151.135025
NW_022341425	Koludarov_et_al_2021	CDS	1112941	1113081	.	+	0	Name=LOC116432674 CDS;ID=EWKMg4ru1zPvdBw+uzMEhS+PpGo.1624892359151.135025
NW_022341425	Koludarov_et_al_2021	CDS	1114379	1114507	.	+	0	Name=LOC116432674 CDS;ID=EWKMg4ru1zPvdBw+uzMEhS+PpGo.1624892359151.135025
NW_022341425	Koludarov_et_al_2021	CDS	1114575	1114835	.	+	0	Name=LOC116432674 CDS;ID=EWKMg4ru1zPvdBw+uzMEhS+PpGo.1624892359151.135025
NW_022341425	Koludarov_et_al_2021	CDS	1115247	1115342	.	+	0	Name=LOC116432674 CDS;ID=EWKMg4ru1zPvdBw+uzMEhS+PpGo.1624892359151.135025
NW_022341425	Koludarov_et_al_2021	CDS	1115411	1115482	.	+	0	Name=LOC116432674 CDS;ID=EWKMg4ru1zPvdBw+uzMEhS+PpGo.1624892359151.135025
NW_022341425	Koludarov_et_al_2021	CDS	1115633	1115706	.	+	0	Name=LOC116432674 CDS;ID=EWKMg4ru1zPvdBw+uzMEhS+PpGo.1624892359151.135025
NW_022341425	Koludarov_et_al_2021	CDS	1109338	1109464	.	+	0	Name=LOC116432674 CDS;ID=EWKMg4ru1zPvdBw+uzMEhS+PpGo.1624892359151.135026
NW_022341425	Koludarov_et_al_2021	CDS	1110234	1110362	.	+	0	Name=LOC116432674 CDS;ID=EWKMg4ru1zPvdBw+uzMEhS+PpGo.1624892359151.135026
NW_022341425	Koludarov_et_al_2021	CDS	1112941	1113081	.	+	0	Name=LOC116432674 CDS;ID=EWKMg4ru1zPvdBw+uzMEhS+PpGo.1624892359151.135026
NW_022341425	Koludarov_et_al_2021	CDS	1114379	1114507	.	+	0	Name=LOC116432674 CDS;ID=EWKMg4ru1zPvdBw+uzMEhS+PpGo.1624892359151.135026
NW_022341425	Koludarov_et_al_2021	CDS	1114575	1114835	.	+	0	Name=LOC116432674 CDS;ID=EWKMg4ru1zPvdBw+uzMEhS+PpGo.1624892359151.135026
NW_022341425	Koludarov_et_al_2021	CDS	1115247	1115342	.	+	0	Name=LOC116432674 CDS;ID=EWKMg4ru1zPvdBw+uzMEhS+PpGo.1624892359151.135026
NW_022341425	Koludarov_et_al_2021	CDS	1115411	1115482	.	+	0	Name=LOC116432674 CDS;ID=EWKMg4ru1zPvdBw+uzMEhS+PpGo.1624892359151.135026
NW_022341425	Koludarov_et_al_2021	CDS	1115633	1115706	.	+	0	Name=LOC116432674 CDS;ID=EWKMg4ru1zPvdBw+uzMEhS+PpGo.1624892359151.135026
NW_022341425	Koludarov_et_al_2021	CDS	493642	494137	.	+	0	Name=LOC116432672 CDS;ID=EWKMg4ru1zPvdBw+uzMEhS+PpGo.1624892359151.135027
NW_022341425	Koludarov_et_al_2021	CDS	495198	495409	.	+	0	Name=LOC116432672 CDS;ID=EWKMg4ru1zPvdBw+uzMEhS+PpGo.1624892359151.135027
NW_022341425	Koludarov_et_al_2021	CDS	495686	495786	.	+	0	Name=LOC116432672 CDS;ID=EWKMg4ru1zPvdBw+uzMEhS+PpGo.1624892359151.135027
NW_022341425	Koludarov_et_al_2021	CDS	495878	495994	.	+	0	Name=LOC116432672 CDS;ID=EWKMg4ru1zPvdBw+uzMEhS+PpGo.1624892359151.135027
NW_022341425	Koludarov_et_al_2021	CDS	496133	496283	.	+	0	Name=LOC116432672 CDS;ID=EWKMg4ru1zPvdBw+uzMEhS+PpGo.1624892359151.135027
NW_022341425	Koludarov_et_al_2021	CDS	496365	496703	.	+	0	Name=LOC116432672 CDS;ID=EWKMg4ru1zPvdBw+uzMEhS+PpGo.1624892359151.135027
NW_022341425	Koludarov_et_al_2021	CDS	496797	496892	.	+	0	Name=LOC116432672 CDS;ID=EWKMg4ru1zPvdBw+uzMEhS+PpGo.1624892359151.135027
NW_022341425	Koludarov_et_al_2021	CDS	496985	497114	.	+	0	Name=LOC116432672 CDS;ID=EWKMg4ru1zPvdBw+uzMEhS+PpGo.1624892359151.135027
NW_022341425	Koludarov_et_al_2021	CDS	497188	497345	.	+	0	Name=LOC116432672 CDS;ID=EWKMg4ru1zPvdBw+uzMEhS+PpGo.1624892359151.135027
NW_022341425	Koludarov_et_al_2021	CDS	497406	497510	.	+	0	Name=LOC116432672 CDS;ID=EWKMg4ru1zPvdBw+uzMEhS+PpGo.1624892359151.135027
NW_022341425	Koludarov_et_al_2021	CDS	497596	499806	.	+	0	Name=LOC116432672 CDS;ID=EWKMg4ru1zPvdBw+uzMEhS+PpGo.1624892359151.135027
NW_022341425	Koludarov_et_al_2021	CDS	493642	494137	.	+	0	Name=LOC116432672 CDS;ID=EWKMg4ru1zPvdBw+uzMEhS+PpGo.1624892359151.135028
NW_022341425	Koludarov_et_al_2021	CDS	495198	495409	.	+	0	Name=LOC116432672 CDS;ID=EWKMg4ru1zPvdBw+uzMEhS+PpGo.1624892359151.135028
NW_022341425	Koludarov_et_al_2021	CDS	495686	495786	.	+	0	Name=LOC116432672 CDS;ID=EWKMg4ru1zPvdBw+uzMEhS+PpGo.1624892359151.135028
NW_022341425	Koludarov_et_al_2021	CDS	495878	495994	.	+	0	Name=LOC116432672 CDS;ID=EWKMg4ru1zPvdBw+uzMEhS+PpGo.1624892359151.135028
NW_022341425	Koludarov_et_al_2021	CDS	496133	496283	.	+	0	Name=LOC116432672 CDS;ID=EWKMg4ru1zPvdBw+uzMEhS+PpGo.1624892359151.135028
NW_022341425	Koludarov_et_al_2021	CDS	496365	496703	.	+	0	Name=LOC116432672 CDS;ID=EWKMg4ru1zPvdBw+uzMEhS+PpGo.1624892359151.135028
NW_022341425	Koludarov_et_al_2021	CDS	496797	496892	.	+	0	Name=LOC116432672 CDS;ID=EWKMg4ru1zPvdBw+uzMEhS+PpGo.1624892359151.135028
NW_022341425	Koludarov_et_al_2021	CDS	496985	497114	.	+	0	Name=LOC116432672 CDS;ID=EWKMg4ru1zPvdBw+uzMEhS+PpGo.1624892359151.135028
NW_022341425	Koludarov_et_al_2021	CDS	497188	497345	.	+	0	Name=LOC116432672 CDS;ID=EWKMg4ru1zPvdBw+uzMEhS+PpGo.1624892359151.135028
NW_022341425	Koludarov_et_al_2021	CDS	497406	497510	.	+	0	Name=LOC116432672 CDS;ID=EWKMg4ru1zPvdBw+uzMEhS+PpGo.1624892359151.135028
NW_022341425	Koludarov_et_al_2021	CDS	497596	499806	.	+	0	Name=LOC116432672 CDS;ID=EWKMg4ru1zPvdBw+uzMEhS+PpGo.1624892359151.135028
NW_022341425	Koludarov_et_al_2021	CDS	347694	347744	.	+	0	Name=LOC116432689 CDS;ID=EWKMg4ru1zPvdBw+uzMEhS+PpGo.1624892359151.135029
NW_022341425	Koludarov_et_al_2021	CDS	349215	349351	.	+	0	Name=LOC116432689 CDS;ID=EWKMg4ru1zPvdBw+uzMEhS+PpGo.1624892359151.135029
NW_022341425	Koludarov_et_al_2021	CDS	350693	350911	.	+	0	Name=LOC116432689 CDS;ID=EWKMg4ru1zPvdBw+uzMEhS+PpGo.1624892359151.135029
NW_022341425	Koludarov_et_al_2021	CDS	351007	351117	.	+	0	Name=LOC116432689 CDS;ID=EWKMg4ru1zPvdBw+uzMEhS+PpGo.1624892359151.135029
NW_022341425	Koludarov_et_al_2021	CDS	351220	351504	.	+	0	Name=LOC116432689 CDS;ID=EWKMg4ru1zPvdBw+uzMEhS+PpGo.1624892359151.135029
NW_022341425	Koludarov_et_al_2021	CDS	351661	352371	.	+	0	Name=LOC116432689 CDS;ID=EWKMg4ru1zPvdBw+uzMEhS+PpGo.1624892359151.135029
NW_022341425	Koludarov_et_al_2021	CDS	352465	353371	.	+	0	Name=LOC116432689 CDS;ID=EWKMg4ru1zPvdBw+uzMEhS+PpGo.1624892359151.135029
NW_022341425	Koludarov_et_al_2021	CDS	772940	773009	.	-	0	Name=LOC116432700 CDS;ID=EWKMg4ru1zPvdBw+uzMEhS+PpGo.1624892359151.135030
NW_022341425	Koludarov_et_al_2021	CDS	771675	771773	.	-	0	Name=LOC116432700 CDS;ID=EWKMg4ru1zPvdBw+uzMEhS+PpGo.1624892359151.135030
NW_022341425	Koludarov_et_al_2021	CDS	769897	770047	.	-	0	Name=LOC116432700 CDS;ID=EWKMg4ru1zPvdBw+uzMEhS+PpGo.1624892359151.135030
NW_022341425	Koludarov_et_al_2021	CDS	769528	769661	.	-	0	Name=LOC116432700 CDS;ID=EWKMg4ru1zPvdBw+uzMEhS+PpGo.1624892359151.135030
NW_022341425	Koludarov_et_al_2021	CDS	769301	769450	.	-	0	Name=LOC116432700 CDS;ID=EWKMg4ru1zPvdBw+uzMEhS+PpGo.1624892359151.135030
NW_022341425	Koludarov_et_al_2021	CDS	767853	768007	.	-	0	Name=LOC116432700 CDS;ID=EWKMg4ru1zPvdBw+uzMEhS+PpGo.1624892359151.135030
NW_022341425	Koludarov_et_al_2021	CDS	348374	348562	.	+	0	Name=LOC116432689 CDS;ID=EWKMg4ru1zPvdBw+uzMEhS+PpGo.1624892359151.135031
NW_022341425	Koludarov_et_al_2021	CDS	349215	349351	.	+	0	Name=LOC116432689 CDS;ID=EWKMg4ru1zPvdBw+uzMEhS+PpGo.1624892359151.135031
NW_022341425	Koludarov_et_al_2021	CDS	350693	350911	.	+	0	Name=LOC116432689 CDS;ID=EWKMg4ru1zPvdBw+uzMEhS+PpGo.1624892359151.135031
NW_022341425	Koludarov_et_al_2021	CDS	351007	351117	.	+	0	Name=LOC116432689 CDS;ID=EWKMg4ru1zPvdBw+uzMEhS+PpGo.1624892359151.135031
NW_022341425	Koludarov_et_al_2021	CDS	351220	351504	.	+	0	Name=LOC116432689 CDS;ID=EWKMg4ru1zPvdBw+uzMEhS+PpGo.1624892359151.135031
NW_022341425	Koludarov_et_al_2021	CDS	351661	352371	.	+	0	Name=LOC116432689 CDS;ID=EWKMg4ru1zPvdBw+uzMEhS+PpGo.1624892359151.135031
NW_022341425	Koludarov_et_al_2021	CDS	352465	353371	.	+	0	Name=LOC116432689 CDS;ID=EWKMg4ru1zPvdBw+uzMEhS+PpGo.1624892359151.135031
NW_022341425	Koludarov_et_al_2021	CDS	1120159	1120736	.	-	0	Name=LOC116432709 CDS;ID=EWKMg4ru1zPvdBw+uzMEhS+PpGo.1624892359151.135032
NW_022341425	Koludarov_et_al_2021	CDS	1118827	1119182	.	-	0	Name=LOC116432709 CDS;ID=EWKMg4ru1zPvdBw+uzMEhS+PpGo.1624892359151.135032
NW_022341425	Koludarov_et_al_2021	CDS	1117959	1118276	.	-	0	Name=LOC116432709 CDS;ID=EWKMg4ru1zPvdBw+uzMEhS+PpGo.1624892359151.135032
NW_022341425	Koludarov_et_al_2021	CDS	1116836	1117206	.	-	0	Name=LOC116432709 CDS;ID=EWKMg4ru1zPvdBw+uzMEhS+PpGo.1624892359151.135032
NW_022341425	Koludarov_et_al_2021	CDS	1115889	1116326	.	-	0	Name=LOC116432709 CDS;ID=EWKMg4ru1zPvdBw+uzMEhS+PpGo.1624892359151.135032
NW_022341425	Koludarov_et_al_2021	CDS	1088367	1088460	.	+	0	Name=LOC116432673 CDS;ID=EWKMg4ru1zPvdBw+uzMEhS+PpGo.1624892359151.135033
NW_022341425	Koludarov_et_al_2021	CDS	1090455	1090613	.	+	0	Name=LOC116432673 CDS;ID=EWKMg4ru1zPvdBw+uzMEhS+PpGo.1624892359151.135033
NW_022341425	Koludarov_et_al_2021	CDS	1090699	1090833	.	+	0	Name=LOC116432673 CDS;ID=EWKMg4ru1zPvdBw+uzMEhS+PpGo.1624892359151.135033
NW_022341425	Koludarov_et_al_2021	CDS	1091658	1091795	.	+	0	Name=LOC116432673 CDS;ID=EWKMg4ru1zPvdBw+uzMEhS+PpGo.1624892359151.135033
NW_022341425	Koludarov_et_al_2021	CDS	1091899	1092174	.	+	0	Name=LOC116432673 CDS;ID=EWKMg4ru1zPvdBw+uzMEhS+PpGo.1624892359151.135033
NW_022341425	Koludarov_et_al_2021	CDS	1092781	1092927	.	+	0	Name=LOC116432673 CDS;ID=EWKMg4ru1zPvdBw+uzMEhS+PpGo.1624892359151.135033
NW_022341425	Koludarov_et_al_2021	CDS	1093009	1093079	.	+	0	Name=LOC116432673 CDS;ID=EWKMg4ru1zPvdBw+uzMEhS+PpGo.1624892359151.135033
NW_022341425	Koludarov_et_al_2021	CDS	413981	414163	.	+	0	Name=LOC116432702 CDS;ID=EWKMg4ru1zPvdBw+uzMEhS+PpGo.1624892359151.135034
NW_022341425	Koludarov_et_al_2021	CDS	414856	415137	.	+	0	Name=LOC116432702 CDS;ID=EWKMg4ru1zPvdBw+uzMEhS+PpGo.1624892359151.135034
NW_022341425	Koludarov_et_al_2021	CDS	418463	418552	.	+	0	Name=LOC116432702 CDS;ID=EWKMg4ru1zPvdBw+uzMEhS+PpGo.1624892359151.135034
NW_022341425	Koludarov_et_al_2021	CDS	413981	414163	.	+	0	Name=LOC116432702 CDS;ID=EWKMg4ru1zPvdBw+uzMEhS+PpGo.1624892359151.135035
NW_022341425	Koludarov_et_al_2021	CDS	414856	415137	.	+	0	Name=LOC116432702 CDS;ID=EWKMg4ru1zPvdBw+uzMEhS+PpGo.1624892359151.135035
NW_022341425	Koludarov_et_al_2021	CDS	418463	418552	.	+	0	Name=LOC116432702 CDS;ID=EWKMg4ru1zPvdBw+uzMEhS+PpGo.1624892359151.135035
NW_022341425	Koludarov_et_al_2021	CDS	413981	414163	.	+	0	Name=LOC116432702 CDS;ID=EWKMg4ru1zPvdBw+uzMEhS+PpGo.1624892359151.135036
NW_022341425	Koludarov_et_al_2021	CDS	414856	415137	.	+	0	Name=LOC116432702 CDS;ID=EWKMg4ru1zPvdBw+uzMEhS+PpGo.1624892359151.135036
NW_022341425	Koludarov_et_al_2021	CDS	418463	418552	.	+	0	Name=LOC116432702 CDS;ID=EWKMg4ru1zPvdBw+uzMEhS+PpGo.1624892359151.135036
NW_022341425	Koludarov_et_al_2021	CDS	881604	881679	.	-	0	Name=LOC116432676 CDS;ID=EWKMg4ru1zPvdBw+uzMEhS+PpGo.1624892359151.135037
NW_022341425	Koludarov_et_al_2021	CDS	881257	881420	.	-	0	Name=LOC116432676 CDS;ID=EWKMg4ru1zPvdBw+uzMEhS+PpGo.1624892359151.135037
NW_022341425	Koludarov_et_al_2021	CDS	880858	881036	.	-	0	Name=LOC116432676 CDS;ID=EWKMg4ru1zPvdBw+uzMEhS+PpGo.1624892359151.135037
NW_022341425	Koludarov_et_al_2021	CDS	880556	880774	.	-	0	Name=LOC116432676 CDS;ID=EWKMg4ru1zPvdBw+uzMEhS+PpGo.1624892359151.135037
NW_022341425	Koludarov_et_al_2021	CDS	879829	880056	.	-	0	Name=LOC116432676 CDS;ID=EWKMg4ru1zPvdBw+uzMEhS+PpGo.1624892359151.135037
NW_022341425	Koludarov_et_al_2021	CDS	879686	879749	.	-	0	Name=LOC116432676 CDS;ID=EWKMg4ru1zPvdBw+uzMEhS+PpGo.1624892359151.135037
NW_022341425	Koludarov_et_al_2021	CDS	879469	879614	.	-	0	Name=LOC116432676 CDS;ID=EWKMg4ru1zPvdBw+uzMEhS+PpGo.1624892359151.135037
NW_022341425	Koludarov_et_al_2021	CDS	879303	879387	.	-	0	Name=LOC116432676 CDS;ID=EWKMg4ru1zPvdBw+uzMEhS+PpGo.1624892359151.135037
NW_022341425	Koludarov_et_al_2021	CDS	879074	879223	.	-	0	Name=LOC116432676 CDS;ID=EWKMg4ru1zPvdBw+uzMEhS+PpGo.1624892359151.135037
NW_022341425	Koludarov_et_al_2021	CDS	878737	878879	.	-	0	Name=LOC116432676 CDS;ID=EWKMg4ru1zPvdBw+uzMEhS+PpGo.1624892359151.135037
NW_022341425	Koludarov_et_al_2021	CDS	878298	878457	.	-	0	Name=LOC116432676 CDS;ID=EWKMg4ru1zPvdBw+uzMEhS+PpGo.1624892359151.135037
NW_022341425	Koludarov_et_al_2021	CDS	878041	878231	.	-	0	Name=LOC116432676 CDS;ID=EWKMg4ru1zPvdBw+uzMEhS+PpGo.1624892359151.135037
NW_022341425	Koludarov_et_al_2021	CDS	877328	877713	.	-	0	Name=LOC116432676 CDS;ID=EWKMg4ru1zPvdBw+uzMEhS+PpGo.1624892359151.135037
NW_022341425	Koludarov_et_al_2021	CDS	877110	877258	.	-	0	Name=LOC116432676 CDS;ID=EWKMg4ru1zPvdBw+uzMEhS+PpGo.1624892359151.135037
NW_022341425	Koludarov_et_al_2021	CDS	790441	790482	.	-	0	Name=LOC116432679 CDS;ID=EWKMg4ru1zPvdBw+uzMEhS+PpGo.1624892359151.135038
NW_022341425	Koludarov_et_al_2021	CDS	789187	789267	.	-	0	Name=LOC116432679 CDS;ID=EWKMg4ru1zPvdBw+uzMEhS+PpGo.1624892359151.135038
NW_022341425	Koludarov_et_al_2021	CDS	788077	788837	.	-	0	Name=LOC116432679 CDS;ID=EWKMg4ru1zPvdBw+uzMEhS+PpGo.1624892359151.135038
NW_022341425	Koludarov_et_al_2021	CDS	787083	787464	.	-	0	Name=LOC116432679 CDS;ID=EWKMg4ru1zPvdBw+uzMEhS+PpGo.1624892359151.135038
NW_022341425	Koludarov_et_al_2021	CDS	888962	888976	.	-	0	Name=LOC116432680 CDS;ID=EWKMg4ru1zPvdBw+uzMEhS+PpGo.1624892359152.135039
NW_022341425	Koludarov_et_al_2021	CDS	887634	887992	.	-	0	Name=LOC116432680 CDS;ID=EWKMg4ru1zPvdBw+uzMEhS+PpGo.1624892359152.135039
NW_022341425	Koludarov_et_al_2021	CDS	887016	887267	.	-	0	Name=LOC116432680 CDS;ID=EWKMg4ru1zPvdBw+uzMEhS+PpGo.1624892359152.135039
NW_022341425	Koludarov_et_al_2021	CDS	886375	886498	.	-	0	Name=LOC116432680 CDS;ID=EWKMg4ru1zPvdBw+uzMEhS+PpGo.1624892359152.135039
NW_022341425	Koludarov_et_al_2021	CDS	886095	886300	.	-	0	Name=LOC116432680 CDS;ID=EWKMg4ru1zPvdBw+uzMEhS+PpGo.1624892359152.135039
NW_022341425	Koludarov_et_al_2021	CDS	885928	885999	.	-	0	Name=LOC116432680 CDS;ID=EWKMg4ru1zPvdBw+uzMEhS+PpGo.1624892359152.135039
NW_022341425	Koludarov_et_al_2021	CDS	885634	885790	.	-	0	Name=LOC116432680 CDS;ID=EWKMg4ru1zPvdBw+uzMEhS+PpGo.1624892359152.135039
NW_022341425	Koludarov_et_al_2021	CDS	350538	350581	.	+	0	Name=LOC116432689 CDS;ID=EWKMg4ru1zPvdBw+uzMEhS+PpGo.1624892359152.135040
NW_022341425	Koludarov_et_al_2021	CDS	350693	350911	.	+	0	Name=LOC116432689 CDS;ID=EWKMg4ru1zPvdBw+uzMEhS+PpGo.1624892359152.135040
NW_022341425	Koludarov_et_al_2021	CDS	351007	351117	.	+	0	Name=LOC116432689 CDS;ID=EWKMg4ru1zPvdBw+uzMEhS+PpGo.1624892359152.135040
NW_022341425	Koludarov_et_al_2021	CDS	351220	351504	.	+	0	Name=LOC116432689 CDS;ID=EWKMg4ru1zPvdBw+uzMEhS+PpGo.1624892359152.135040
NW_022341425	Koludarov_et_al_2021	CDS	351661	352371	.	+	0	Name=LOC116432689 CDS;ID=EWKMg4ru1zPvdBw+uzMEhS+PpGo.1624892359152.135040
NW_022341425	Koludarov_et_al_2021	CDS	352465	353371	.	+	0	Name=LOC116432689 CDS;ID=EWKMg4ru1zPvdBw+uzMEhS+PpGo.1624892359152.135040
NW_022341425	Koludarov_et_al_2021	CDS	350538	350581	.	+	0	Name=LOC116432689 CDS;ID=EWKMg4ru1zPvdBw+uzMEhS+PpGo.1624892359152.135041
NW_022341425	Koludarov_et_al_2021	CDS	350693	350911	.	+	0	Name=LOC116432689 CDS;ID=EWKMg4ru1zPvdBw+uzMEhS+PpGo.1624892359152.135041
NW_022341425	Koludarov_et_al_2021	CDS	351007	351117	.	+	0	Name=LOC116432689 CDS;ID=EWKMg4ru1zPvdBw+uzMEhS+PpGo.1624892359152.135041
NW_022341425	Koludarov_et_al_2021	CDS	351220	351504	.	+	0	Name=LOC116432689 CDS;ID=EWKMg4ru1zPvdBw+uzMEhS+PpGo.1624892359152.135041
NW_022341425	Koludarov_et_al_2021	CDS	351661	352371	.	+	0	Name=LOC116432689 CDS;ID=EWKMg4ru1zPvdBw+uzMEhS+PpGo.1624892359152.135041
NW_022341425	Koludarov_et_al_2021	CDS	352465	353371	.	+	0	Name=LOC116432689 CDS;ID=EWKMg4ru1zPvdBw+uzMEhS+PpGo.1624892359152.135041
NW_022341425	Koludarov_et_al_2021	CDS	1005056	1005119	.	+	0	Name=LOC116432685 CDS;ID=EWKMg4ru1zPvdBw+uzMEhS+PpGo.1624892359152.135042
NW_022341425	Koludarov_et_al_2021	CDS	1005690	1005953	.	+	0	Name=LOC116432685 CDS;ID=EWKMg4ru1zPvdBw+uzMEhS+PpGo.1624892359152.135042
NW_022341425	Koludarov_et_al_2021	CDS	1006693	1006818	.	+	0	Name=LOC116432685 CDS;ID=EWKMg4ru1zPvdBw+uzMEhS+PpGo.1624892359152.135042
NW_022341425	Koludarov_et_al_2021	CDS	1007794	1007882	.	+	0	Name=LOC116432685 CDS;ID=EWKMg4ru1zPvdBw+uzMEhS+PpGo.1624892359152.135042
NW_022341425	Koludarov_et_al_2021	CDS	1005056	1005119	.	+	0	Name=LOC116432685 CDS;ID=EWKMg4ru1zPvdBw+uzMEhS+PpGo.1624892359152.135043
NW_022341425	Koludarov_et_al_2021	CDS	1005690	1005953	.	+	0	Name=LOC116432685 CDS;ID=EWKMg4ru1zPvdBw+uzMEhS+PpGo.1624892359152.135043
NW_022341425	Koludarov_et_al_2021	CDS	1006693	1006818	.	+	0	Name=LOC116432685 CDS;ID=EWKMg4ru1zPvdBw+uzMEhS+PpGo.1624892359152.135043
NW_022341425	Koludarov_et_al_2021	CDS	1007815	1007882	.	+	0	Name=LOC116432685 CDS;ID=EWKMg4ru1zPvdBw+uzMEhS+PpGo.1624892359152.135043
NW_022341425	Koludarov_et_al_2021	CDS	371060	373753	.	+	0	Name=LOC116432662 CDS
NW_022341425	Koludarov_et_al_2021	CDS	371060	373753	.	+	0	Name=LOC116432662 CDS
NW_022341425	Koludarov_et_al_2021	CDS	289368	289404	.	-	0	Name=LOC116432668 CDS;ID=EWKMg4ru1zPvdBw+uzMEhS+PpGo.1624892359152.135044
NW_022341425	Koludarov_et_al_2021	CDS	288836	289299	.	-	0	Name=LOC116432668 CDS;ID=EWKMg4ru1zPvdBw+uzMEhS+PpGo.1624892359152.135044
NW_022341425	Koludarov_et_al_2021	CDS	287968	288695	.	-	0	Name=LOC116432668 CDS;ID=EWKMg4ru1zPvdBw+uzMEhS+PpGo.1624892359152.135044
NW_022341425	Koludarov_et_al_2021	CDS	287494	287840	.	-	0	Name=LOC116432668 CDS;ID=EWKMg4ru1zPvdBw+uzMEhS+PpGo.1624892359152.135044
NW_022341425	Koludarov_et_al_2021	CDS	286761	287101	.	-	0	Name=LOC116432668 CDS;ID=EWKMg4ru1zPvdBw+uzMEhS+PpGo.1624892359152.135044
NW_022341425	Koludarov_et_al_2021	CDS	289368	289404	.	-	0	Name=LOC116432668 CDS;ID=EWKMg4ru1zPvdBw+uzMEhS+PpGo.1624892359152.135045
NW_022341425	Koludarov_et_al_2021	CDS	288836	289299	.	-	0	Name=LOC116432668 CDS;ID=EWKMg4ru1zPvdBw+uzMEhS+PpGo.1624892359152.135045
NW_022341425	Koludarov_et_al_2021	CDS	287968	288695	.	-	0	Name=LOC116432668 CDS;ID=EWKMg4ru1zPvdBw+uzMEhS+PpGo.1624892359152.135045
NW_022341425	Koludarov_et_al_2021	CDS	287494	287840	.	-	0	Name=LOC116432668 CDS;ID=EWKMg4ru1zPvdBw+uzMEhS+PpGo.1624892359152.135045
NW_022341425	Koludarov_et_al_2021	CDS	286761	287101	.	-	0	Name=LOC116432668 CDS;ID=EWKMg4ru1zPvdBw+uzMEhS+PpGo.1624892359152.135045
NW_022341425	Koludarov_et_al_2021	CDS	289368	289404	.	-	0	Name=LOC116432668 CDS;ID=EWKMg4ru1zPvdBw+uzMEhS+PpGo.1624892359152.135046
NW_022341425	Koludarov_et_al_2021	CDS	288836	289299	.	-	0	Name=LOC116432668 CDS;ID=EWKMg4ru1zPvdBw+uzMEhS+PpGo.1624892359152.135046
NW_022341425	Koludarov_et_al_2021	CDS	287968	288695	.	-	0	Name=LOC116432668 CDS;ID=EWKMg4ru1zPvdBw+uzMEhS+PpGo.1624892359152.135046
NW_022341425	Koludarov_et_al_2021	CDS	287494	287840	.	-	0	Name=LOC116432668 CDS;ID=EWKMg4ru1zPvdBw+uzMEhS+PpGo.1624892359152.135046
NW_022341425	Koludarov_et_al_2021	CDS	286761	287101	.	-	0	Name=LOC116432668 CDS;ID=EWKMg4ru1zPvdBw+uzMEhS+PpGo.1624892359152.135046
NW_022341425	Koludarov_et_al_2021	CDS	884571	884838	.	-	0	Name=LOC116432681 CDS;ID=EWKMg4ru1zPvdBw+uzMEhS+PpGo.1624892359152.135047
NW_022341425	Koludarov_et_al_2021	CDS	884011	884171	.	-	0	Name=LOC116432681 CDS;ID=EWKMg4ru1zPvdBw+uzMEhS+PpGo.1624892359152.135047
NW_022341425	Koludarov_et_al_2021	CDS	883172	883309	.	-	0	Name=LOC116432681 CDS;ID=EWKMg4ru1zPvdBw+uzMEhS+PpGo.1624892359152.135047
NW_022341425	Koludarov_et_al_2021	CDS	882840	883050	.	-	0	Name=LOC116432681 CDS;ID=EWKMg4ru1zPvdBw+uzMEhS+PpGo.1624892359152.135047
NW_022341425	Koludarov_et_al_2021	CDS	882451	882595	.	-	0	Name=LOC116432681 CDS;ID=EWKMg4ru1zPvdBw+uzMEhS+PpGo.1624892359152.135047
NW_022341425	Koludarov_et_al_2021	CDS	882201	882357	.	-	0	Name=LOC116432681 CDS;ID=EWKMg4ru1zPvdBw+uzMEhS+PpGo.1624892359152.135047
NW_022341425	Koludarov_et_al_2021	CDS	356586	356854	.	+	0	Name=LOC116432663 CDS;ID=EWKMg4ru1zPvdBw+uzMEhS+PpGo.1624892359152.135048
NW_022341425	Koludarov_et_al_2021	CDS	357169	357369	.	+	0	Name=LOC116432663 CDS;ID=EWKMg4ru1zPvdBw+uzMEhS+PpGo.1624892359152.135048
NW_022341425	Koludarov_et_al_2021	CDS	357465	357719	.	+	0	Name=LOC116432663 CDS;ID=EWKMg4ru1zPvdBw+uzMEhS+PpGo.1624892359152.135048
NW_022341425	Koludarov_et_al_2021	CDS	357797	357908	.	+	0	Name=LOC116432663 CDS;ID=EWKMg4ru1zPvdBw+uzMEhS+PpGo.1624892359152.135048
NW_022341425	Koludarov_et_al_2021	CDS	357975	358251	.	+	0	Name=LOC116432663 CDS;ID=EWKMg4ru1zPvdBw+uzMEhS+PpGo.1624892359152.135048
NW_022341425	Koludarov_et_al_2021	CDS	358318	358471	.	+	0	Name=LOC116432663 CDS;ID=EWKMg4ru1zPvdBw+uzMEhS+PpGo.1624892359152.135048
NW_022341425	Koludarov_et_al_2021	CDS	358565	358662	.	+	0	Name=LOC116432663 CDS;ID=EWKMg4ru1zPvdBw+uzMEhS+PpGo.1624892359152.135048
NW_022341425	Koludarov_et_al_2021	CDS	358719	358844	.	+	0	Name=LOC116432663 CDS;ID=EWKMg4ru1zPvdBw+uzMEhS+PpGo.1624892359152.135048
NW_022341425	Koludarov_et_al_2021	CDS	358963	358976	.	+	0	Name=LOC116432663 CDS;ID=EWKMg4ru1zPvdBw+uzMEhS+PpGo.1624892359152.135048
NW_022341425	Koludarov_et_al_2021	CDS	779790	779969	.	+	0	Name=LOC116432698 CDS;ID=EWKMg4ru1zPvdBw+uzMEhS+PpGo.1624892359152.135049
NW_022341425	Koludarov_et_al_2021	CDS	780056	780316	.	+	0	Name=LOC116432698 CDS;ID=EWKMg4ru1zPvdBw+uzMEhS+PpGo.1624892359152.135049
NW_022341425	Koludarov_et_al_2021	CDS	780390	780902	.	+	0	Name=LOC116432698 CDS;ID=EWKMg4ru1zPvdBw+uzMEhS+PpGo.1624892359152.135049
NW_022341425	Koludarov_et_al_2021	CDS	780975	781510	.	+	0	Name=LOC116432698 CDS;ID=EWKMg4ru1zPvdBw+uzMEhS+PpGo.1624892359152.135049
NW_022341425	Koludarov_et_al_2021	CDS	782133	782160	.	+	0	Name=LOC116432698 CDS;ID=EWKMg4ru1zPvdBw+uzMEhS+PpGo.1624892359152.135049
NW_022341425	Koludarov_et_al_2021	CDS	892609	892693	.	-	0	Name=LOC116432684 CDS;ID=EWKMg4ru1zPvdBw+uzMEhS+PpGo.1624892359152.135050
NW_022341425	Koludarov_et_al_2021	CDS	892121	892281	.	-	0	Name=LOC116432684 CDS;ID=EWKMg4ru1zPvdBw+uzMEhS+PpGo.1624892359152.135050
NW_022341425	Koludarov_et_al_2021	CDS	891815	891952	.	-	0	Name=LOC116432684 CDS;ID=EWKMg4ru1zPvdBw+uzMEhS+PpGo.1624892359152.135050
NW_022341425	Koludarov_et_al_2021	CDS	891231	891441	.	-	0	Name=LOC116432684 CDS;ID=EWKMg4ru1zPvdBw+uzMEhS+PpGo.1624892359152.135050
NW_022341425	Koludarov_et_al_2021	CDS	890623	890767	.	-	0	Name=LOC116432684 CDS;ID=EWKMg4ru1zPvdBw+uzMEhS+PpGo.1624892359152.135050
NW_022341425	Koludarov_et_al_2021	CDS	890361	890553	.	-	0	Name=LOC116432684 CDS;ID=EWKMg4ru1zPvdBw+uzMEhS+PpGo.1624892359152.135050
NW_022341425	Koludarov_et_al_2021	CDS	887634	887926	.	-	0	Name=LOC116432680 CDS;ID=EWKMg4ru1zPvdBw+uzMEhS+PpGo.1624892359152.135051
NW_022341425	Koludarov_et_al_2021	CDS	887016	887267	.	-	0	Name=LOC116432680 CDS;ID=EWKMg4ru1zPvdBw+uzMEhS+PpGo.1624892359152.135051
NW_022341425	Koludarov_et_al_2021	CDS	886375	886498	.	-	0	Name=LOC116432680 CDS;ID=EWKMg4ru1zPvdBw+uzMEhS+PpGo.1624892359152.135051
NW_022341425	Koludarov_et_al_2021	CDS	886095	886300	.	-	0	Name=LOC116432680 CDS;ID=EWKMg4ru1zPvdBw+uzMEhS+PpGo.1624892359152.135051
NW_022341425	Koludarov_et_al_2021	CDS	885928	885999	.	-	0	Name=LOC116432680 CDS;ID=EWKMg4ru1zPvdBw+uzMEhS+PpGo.1624892359152.135051
NW_022341425	Koludarov_et_al_2021	CDS	885634	885790	.	-	0	Name=LOC116432680 CDS;ID=EWKMg4ru1zPvdBw+uzMEhS+PpGo.1624892359152.135051
NW_022341425	Koludarov_et_al_2021	CDS	887634	887926	.	-	0	Name=LOC116432680 CDS;ID=EWKMg4ru1zPvdBw+uzMEhS+PpGo.1624892359152.135052
NW_022341425	Koludarov_et_al_2021	CDS	887016	887267	.	-	0	Name=LOC116432680 CDS;ID=EWKMg4ru1zPvdBw+uzMEhS+PpGo.1624892359152.135052
NW_022341425	Koludarov_et_al_2021	CDS	886375	886498	.	-	0	Name=LOC116432680 CDS;ID=EWKMg4ru1zPvdBw+uzMEhS+PpGo.1624892359152.135052
NW_022341425	Koludarov_et_al_2021	CDS	886095	886300	.	-	0	Name=LOC116432680 CDS;ID=EWKMg4ru1zPvdBw+uzMEhS+PpGo.1624892359152.135052
NW_022341425	Koludarov_et_al_2021	CDS	885928	885999	.	-	0	Name=LOC116432680 CDS;ID=EWKMg4ru1zPvdBw+uzMEhS+PpGo.1624892359152.135052
NW_022341425	Koludarov_et_al_2021	CDS	885634	885790	.	-	0	Name=LOC116432680 CDS;ID=EWKMg4ru1zPvdBw+uzMEhS+PpGo.1624892359152.135052
NW_022341425	Koludarov_et_al_2021	CDS	270910	271034	.	-	0	Name=LOC116432665 CDS;ID=EWKMg4ru1zPvdBw+uzMEhS+PpGo.1624892359152.135053
NW_022341425	Koludarov_et_al_2021	CDS	270507	270793	.	-	0	Name=LOC116432665 CDS;ID=EWKMg4ru1zPvdBw+uzMEhS+PpGo.1624892359152.135053
NW_022341425	Koludarov_et_al_2021	CDS	270143	270383	.	-	0	Name=LOC116432665 CDS;ID=EWKMg4ru1zPvdBw+uzMEhS+PpGo.1624892359152.135053
NW_022341425	Koludarov_et_al_2021	CDS	269594	269931	.	-	0	Name=LOC116432665 CDS;ID=EWKMg4ru1zPvdBw+uzMEhS+PpGo.1624892359152.135053
NW_022341425	Koludarov_et_al_2021	CDS	268899	269203	.	-	0	Name=LOC116432665 CDS;ID=EWKMg4ru1zPvdBw+uzMEhS+PpGo.1624892359152.135053
NW_022341425	Koludarov_et_al_2021	CDS	592995	593071	.	+	0	Name=LOC116432671 CDS;ID=EWKMg4ru1zPvdBw+uzMEhS+PpGo.1624892359152.135054
NW_022341425	Koludarov_et_al_2021	CDS	593131	594487	.	+	0	Name=LOC116432671 CDS;ID=EWKMg4ru1zPvdBw+uzMEhS+PpGo.1624892359152.135054
NW_022341425	Koludarov_et_al_2021	CDS	594573	594681	.	+	0	Name=LOC116432671 CDS;ID=EWKMg4ru1zPvdBw+uzMEhS+PpGo.1624892359152.135054
NW_022341425	Koludarov_et_al_2021	CDS	594758	595128	.	+	0	Name=LOC116432671 CDS;ID=EWKMg4ru1zPvdBw+uzMEhS+PpGo.1624892359152.135054
NW_022341425	Koludarov_et_al_2021	CDS	272856	273774	.	-	0	Name=LOC116432697 CDS;ID=EWKMg4ru1zPvdBw+uzMEhS+PpGo.1624892359152.135055
NW_022341425	Koludarov_et_al_2021	CDS	271655	271986	.	-	0	Name=LOC116432697 CDS;ID=EWKMg4ru1zPvdBw+uzMEhS+PpGo.1624892359152.135055
NW_022341425	Koludarov_et_al_2021	CDS	789187	789192	.	-	0	Name=LOC116432679 CDS;ID=EWKMg4ru1zPvdBw+uzMEhS+PpGo.1624892359153.135056
NW_022341425	Koludarov_et_al_2021	CDS	788077	788837	.	-	0	Name=LOC116432679 CDS;ID=EWKMg4ru1zPvdBw+uzMEhS+PpGo.1624892359153.135056
NW_022341425	Koludarov_et_al_2021	CDS	787083	787464	.	-	0	Name=LOC116432679 CDS;ID=EWKMg4ru1zPvdBw+uzMEhS+PpGo.1624892359153.135056
NW_022341425	Koludarov_et_al_2021	CDS	789187	789192	.	-	0	Name=LOC116432679 CDS;ID=EWKMg4ru1zPvdBw+uzMEhS+PpGo.1624892359153.135057
NW_022341425	Koludarov_et_al_2021	CDS	788077	788837	.	-	0	Name=LOC116432679 CDS;ID=EWKMg4ru1zPvdBw+uzMEhS+PpGo.1624892359153.135057
NW_022341425	Koludarov_et_al_2021	CDS	787083	787464	.	-	0	Name=LOC116432679 CDS;ID=EWKMg4ru1zPvdBw+uzMEhS+PpGo.1624892359153.135057
NW_022341425	Koludarov_et_al_2021	CDS	789187	789192	.	-	0	Name=LOC116432679 CDS;ID=EWKMg4ru1zPvdBw+uzMEhS+PpGo.1624892359153.135058
NW_022341425	Koludarov_et_al_2021	CDS	788077	788837	.	-	0	Name=LOC116432679 CDS;ID=EWKMg4ru1zPvdBw+uzMEhS+PpGo.1624892359153.135058
NW_022341425	Koludarov_et_al_2021	CDS	787083	787464	.	-	0	Name=LOC116432679 CDS;ID=EWKMg4ru1zPvdBw+uzMEhS+PpGo.1624892359153.135058
NW_022341425	Koludarov_et_al_2021	CDS	789187	789192	.	-	0	Name=LOC116432679 CDS;ID=EWKMg4ru1zPvdBw+uzMEhS+PpGo.1624892359153.135059
NW_022341425	Koludarov_et_al_2021	CDS	788077	788837	.	-	0	Name=LOC116432679 CDS;ID=EWKMg4ru1zPvdBw+uzMEhS+PpGo.1624892359153.135059
NW_022341425	Koludarov_et_al_2021	CDS	787083	787464	.	-	0	Name=LOC116432679 CDS;ID=EWKMg4ru1zPvdBw+uzMEhS+PpGo.1624892359153.135059
NW_022341425	Koludarov_et_al_2021	CDS	332509	332603	.	+	0	Name=LOC116432693 CDS;ID=EWKMg4ru1zPvdBw+uzMEhS+PpGo.1624892359153.135060
NW_022341425	Koludarov_et_al_2021	CDS	332674	332811	.	+	0	Name=LOC116432693 CDS;ID=EWKMg4ru1zPvdBw+uzMEhS+PpGo.1624892359153.135060
NW_022341425	Koludarov_et_al_2021	CDS	332991	333215	.	+	0	Name=LOC116432693 CDS;ID=EWKMg4ru1zPvdBw+uzMEhS+PpGo.1624892359153.135060
NW_022341425	Koludarov_et_al_2021	CDS	333363	333673	.	+	0	Name=LOC116432693 CDS;ID=EWKMg4ru1zPvdBw+uzMEhS+PpGo.1624892359153.135060
NW_022341425	Koludarov_et_al_2021	CDS	333755	333993	.	+	0	Name=LOC116432693 CDS;ID=EWKMg4ru1zPvdBw+uzMEhS+PpGo.1624892359153.135060
NW_022341425	Koludarov_et_al_2021	CDS	334085	334366	.	+	0	Name=LOC116432693 CDS;ID=EWKMg4ru1zPvdBw+uzMEhS+PpGo.1624892359153.135060
NW_022341425	Koludarov_et_al_2021	CDS	334492	334560	.	+	0	Name=LOC116432693 CDS;ID=EWKMg4ru1zPvdBw+uzMEhS+PpGo.1624892359153.135060
NW_022341425	Koludarov_et_al_2021	CDS	892347	892371	.	-	0	Name=LOC116432684 CDS;ID=EWKMg4ru1zPvdBw+uzMEhS+PpGo.1624892359153.135061
NW_022341425	Koludarov_et_al_2021	CDS	892121	892281	.	-	0	Name=LOC116432684 CDS;ID=EWKMg4ru1zPvdBw+uzMEhS+PpGo.1624892359153.135061
NW_022341425	Koludarov_et_al_2021	CDS	891815	891952	.	-	0	Name=LOC116432684 CDS;ID=EWKMg4ru1zPvdBw+uzMEhS+PpGo.1624892359153.135061
NW_022341425	Koludarov_et_al_2021	CDS	891231	891441	.	-	0	Name=LOC116432684 CDS;ID=EWKMg4ru1zPvdBw+uzMEhS+PpGo.1624892359153.135061
NW_022341425	Koludarov_et_al_2021	CDS	890623	890767	.	-	0	Name=LOC116432684 CDS;ID=EWKMg4ru1zPvdBw+uzMEhS+PpGo.1624892359153.135061
NW_022341425	Koludarov_et_al_2021	CDS	890361	890553	.	-	0	Name=LOC116432684 CDS;ID=EWKMg4ru1zPvdBw+uzMEhS+PpGo.1624892359153.135061
NW_022341425	Koludarov_et_al_2021	CDS	1010231	1012219	.	-	0	Name=LOC116432677 CDS
NW_022341425	Koludarov_et_al_2021	CDS	646566	646777	.	-	0	Name=LOC116432707 CDS;ID=EWKMg4ru1zPvdBw+uzMEhS+PpGo.1624892359153.135062
NW_022341425	Koludarov_et_al_2021	CDS	646373	646476	.	-	0	Name=LOC116432707 CDS;ID=EWKMg4ru1zPvdBw+uzMEhS+PpGo.1624892359153.135062
NW_022341425	Koludarov_et_al_2021	CDS	646018	646278	.	-	0	Name=LOC116432707 CDS;ID=EWKMg4ru1zPvdBw+uzMEhS+PpGo.1624892359153.135062
NW_022341425	Koludarov_et_al_2021	CDS	645251	645893	.	-	0	Name=LOC116432707 CDS;ID=EWKMg4ru1zPvdBw+uzMEhS+PpGo.1624892359153.135062
NW_022341425	Koludarov_et_al_2021	CDS	644974	645192	.	-	0	Name=LOC116432707 CDS;ID=EWKMg4ru1zPvdBw+uzMEhS+PpGo.1624892359153.135062
NW_022341425	Koludarov_et_al_2021	CDS	644853	644913	.	-	0	Name=LOC116432707 CDS;ID=EWKMg4ru1zPvdBw+uzMEhS+PpGo.1624892359153.135062
NW_022341425	Koludarov_et_al_2021	CDS	355749	355781	.	-	0	Name=LOC116432705 CDS;ID=EWKMg4ru1zPvdBw+uzMEhS+PpGo.1624892359153.135063
NW_022341425	Koludarov_et_al_2021	CDS	355540	355694	.	-	0	Name=LOC116432705 CDS;ID=EWKMg4ru1zPvdBw+uzMEhS+PpGo.1624892359153.135063
NW_022341425	Koludarov_et_al_2021	CDS	355210	355462	.	-	0	Name=LOC116432705 CDS;ID=EWKMg4ru1zPvdBw+uzMEhS+PpGo.1624892359153.135063
NW_022341425	Koludarov_et_al_2021	CDS	354765	354995	.	-	0	Name=LOC116432705 CDS;ID=EWKMg4ru1zPvdBw+uzMEhS+PpGo.1624892359153.135063
NW_022341425	Koludarov_et_al_2021	CDS	354380	354694	.	-	0	Name=LOC116432705 CDS;ID=EWKMg4ru1zPvdBw+uzMEhS+PpGo.1624892359153.135063
NW_022341425	Koludarov_et_al_2021	CDS	353920	354237	.	-	0	Name=LOC116432705 CDS;ID=EWKMg4ru1zPvdBw+uzMEhS+PpGo.1624892359153.135063
NW_022341425	Koludarov_et_al_2021	CDS	1086743	1086812	.	-	0	Name=LOC116432694 CDS;ID=EWKMg4ru1zPvdBw+uzMEhS+PpGo.1624892359153.135064
NW_022341425	Koludarov_et_al_2021	CDS	1086512	1086661	.	-	0	Name=LOC116432694 CDS;ID=EWKMg4ru1zPvdBw+uzMEhS+PpGo.1624892359153.135064
NW_022341425	Koludarov_et_al_2021	CDS	1085540	1085668	.	-	0	Name=LOC116432694 CDS;ID=EWKMg4ru1zPvdBw+uzMEhS+PpGo.1624892359153.135064
NW_022341425	Koludarov_et_al_2021	CDS	1085318	1085461	.	-	0	Name=LOC116432694 CDS;ID=EWKMg4ru1zPvdBw+uzMEhS+PpGo.1624892359153.135064
NW_022341425	Koludarov_et_al_2021	CDS	1085135	1085248	.	-	0	Name=LOC116432694 CDS;ID=EWKMg4ru1zPvdBw+uzMEhS+PpGo.1624892359153.135064
NW_022341425	Koludarov_et_al_2021	CDS	1084989	1085053	.	-	0	Name=LOC116432694 CDS;ID=EWKMg4ru1zPvdBw+uzMEhS+PpGo.1624892359153.135064
NW_022341425	Koludarov_et_al_2021	CDS	778676	778800	.	-	0	Name=LOC116432699 CDS;ID=EWKMg4ru1zPvdBw+uzMEhS+PpGo.1624892359153.135065
NW_022341425	Koludarov_et_al_2021	CDS	777282	778599	.	-	0	Name=LOC116432699 CDS;ID=EWKMg4ru1zPvdBw+uzMEhS+PpGo.1624892359153.135065
NW_022341425	Koludarov_et_al_2021	CDS	347025	347279	.	-	0	Name=LOC116432690 CDS;ID=EWKMg4ru1zPvdBw+uzMEhS+PpGo.1624892359153.135066
NW_022341425	Koludarov_et_al_2021	CDS	346534	346926	.	-	0	Name=LOC116432690 CDS;ID=EWKMg4ru1zPvdBw+uzMEhS+PpGo.1624892359153.135066
NW_022341425	Koludarov_et_al_2021	CDS	346323	346461	.	-	0	Name=LOC116432690 CDS;ID=EWKMg4ru1zPvdBw+uzMEhS+PpGo.1624892359153.135066
NW_022341425	Koludarov_et_al_2021	CDS	345923	346185	.	-	0	Name=LOC116432690 CDS;ID=EWKMg4ru1zPvdBw+uzMEhS+PpGo.1624892359153.135066
NW_022341425	Koludarov_et_al_2021	CDS	994963	995072	.	-	0	Name=LOC116432682 CDS;ID=EWKMg4ru1zPvdBw+uzMEhS+PpGo.1624892359153.135067
NW_022341425	Koludarov_et_al_2021	CDS	994723	994888	.	-	0	Name=LOC116432682 CDS;ID=EWKMg4ru1zPvdBw+uzMEhS+PpGo.1624892359153.135067
NW_022341425	Koludarov_et_al_2021	CDS	994417	994634	.	-	0	Name=LOC116432682 CDS;ID=EWKMg4ru1zPvdBw+uzMEhS+PpGo.1624892359153.135067
NW_022341425	Koludarov_et_al_2021	CDS	994174	994341	.	-	0	Name=LOC116432682 CDS;ID=EWKMg4ru1zPvdBw+uzMEhS+PpGo.1624892359153.135067
NW_022341425	Koludarov_et_al_2021	CDS	993932	994110	.	-	0	Name=LOC116432682 CDS;ID=EWKMg4ru1zPvdBw+uzMEhS+PpGo.1624892359153.135067
NW_022341425	Koludarov_et_al_2021	CDS	993723	993862	.	-	0	Name=LOC116432682 CDS;ID=EWKMg4ru1zPvdBw+uzMEhS+PpGo.1624892359153.135067
NW_022341425	Koludarov_et_al_2021	CDS	994963	995072	.	-	0	Name=LOC116432682 CDS;ID=EWKMg4ru1zPvdBw+uzMEhS+PpGo.1624892359153.135068
NW_022341425	Koludarov_et_al_2021	CDS	994723	994888	.	-	0	Name=LOC116432682 CDS;ID=EWKMg4ru1zPvdBw+uzMEhS+PpGo.1624892359153.135068
NW_022341425	Koludarov_et_al_2021	CDS	994417	994634	.	-	0	Name=LOC116432682 CDS;ID=EWKMg4ru1zPvdBw+uzMEhS+PpGo.1624892359153.135068
NW_022341425	Koludarov_et_al_2021	CDS	994174	994341	.	-	0	Name=LOC116432682 CDS;ID=EWKMg4ru1zPvdBw+uzMEhS+PpGo.1624892359153.135068
NW_022341425	Koludarov_et_al_2021	CDS	993932	994110	.	-	0	Name=LOC116432682 CDS;ID=EWKMg4ru1zPvdBw+uzMEhS+PpGo.1624892359153.135068
NW_022341425	Koludarov_et_al_2021	CDS	993723	993862	.	-	0	Name=LOC116432682 CDS;ID=EWKMg4ru1zPvdBw+uzMEhS+PpGo.1624892359153.135068
NW_022341425	Koludarov_et_al_2021	CDS	375464	375566	.	-	0	Name=LOC116432664 CDS;ID=EWKMg4ru1zPvdBw+uzMEhS+PpGo.1624892359153.135069
NW_022341425	Koludarov_et_al_2021	CDS	375150	375364	.	-	0	Name=LOC116432664 CDS;ID=EWKMg4ru1zPvdBw+uzMEhS+PpGo.1624892359153.135069
NW_022341425	Koludarov_et_al_2021	CDS	374843	375066	.	-	0	Name=LOC116432664 CDS;ID=EWKMg4ru1zPvdBw+uzMEhS+PpGo.1624892359153.135069
NW_022341425	Koludarov_et_al_2021	CDS	374623	374769	.	-	0	Name=LOC116432664 CDS;ID=EWKMg4ru1zPvdBw+uzMEhS+PpGo.1624892359153.135069
NW_022341425	Koludarov_et_al_2021	CDS	374241	374532	.	-	0	Name=LOC116432664 CDS;ID=EWKMg4ru1zPvdBw+uzMEhS+PpGo.1624892359153.135069
NW_022341425	Koludarov_et_al_2021	CDS	286065	286098	.	-	0	Name=LOC116432670 CDS;ID=EWKMg4ru1zPvdBw+uzMEhS+PpGo.1624892359153.135070
NW_022341425	Koludarov_et_al_2021	CDS	285859	285956	.	-	0	Name=LOC116432670 CDS;ID=EWKMg4ru1zPvdBw+uzMEhS+PpGo.1624892359153.135070
NW_022341425	Koludarov_et_al_2021	CDS	285710	285792	.	-	0	Name=LOC116432670 CDS;ID=EWKMg4ru1zPvdBw+uzMEhS+PpGo.1624892359153.135070
NW_022341425	Koludarov_et_al_2021	CDS	285141	285420	.	-	0	Name=LOC116432670 CDS;ID=EWKMg4ru1zPvdBw+uzMEhS+PpGo.1624892359153.135070
NW_022341425	Koludarov_et_al_2021	CDS	284776	285060	.	-	0	Name=LOC116432670 CDS;ID=EWKMg4ru1zPvdBw+uzMEhS+PpGo.1624892359153.135070
NW_022341425	Koludarov_et_al_2021	CDS	995854	997125	.	+	0	Name=LOC116432678 CDS
NW_022341425	Koludarov_et_al_2021	mRNA	46160	49084	.	+	.	Name=LOC116432710 mRNA;ID=EWKMg4ru1zPvdBw+uzMEhS+PpGo.1624892359153.135071
NW_022341425	Koludarov_et_al_2021	mRNA	133743	134006	.	+	.	Name=LOC116432710 mRNA;ID=EWKMg4ru1zPvdBw+uzMEhS+PpGo.1624892359153.135071
NW_022341425	Koludarov_et_al_2021	mRNA	137234	137463	.	+	.	Name=LOC116432710 mRNA;ID=EWKMg4ru1zPvdBw+uzMEhS+PpGo.1624892359153.135071
NW_022341425	Koludarov_et_al_2021	mRNA	138747	140491	.	+	.	Name=LOC116432710 mRNA;ID=EWKMg4ru1zPvdBw+uzMEhS+PpGo.1624892359153.135071
NW_022341425	Koludarov_et_al_2021	mRNA	875553	875617	.	-	.	Name=LOC116432679 mRNA;ID=EWKMg4ru1zPvdBw+uzMEhS+PpGo.1624892359153.135072
NW_022341425	Koludarov_et_al_2021	mRNA	814809	814926	.	-	.	Name=LOC116432679 mRNA;ID=EWKMg4ru1zPvdBw+uzMEhS+PpGo.1624892359153.135072
NW_022341425	Koludarov_et_al_2021	mRNA	789187	789267	.	-	.	Name=LOC116432679 mRNA;ID=EWKMg4ru1zPvdBw+uzMEhS+PpGo.1624892359153.135072
NW_022341425	Koludarov_et_al_2021	mRNA	788077	788837	.	-	.	Name=LOC116432679 mRNA;ID=EWKMg4ru1zPvdBw+uzMEhS+PpGo.1624892359153.135072
NW_022341425	Koludarov_et_al_2021	mRNA	785729	787464	.	-	.	Name=LOC116432679 mRNA;ID=EWKMg4ru1zPvdBw+uzMEhS+PpGo.1624892359153.135072
NW_022341425	Koludarov_et_al_2021	mRNA	784648	784786	.	-	.	Name=LOC116432679 mRNA;ID=EWKMg4ru1zPvdBw+uzMEhS+PpGo.1624892359153.135072
NW_022341425	Koludarov_et_al_2021	mRNA	875553	875613	.	-	.	Name=LOC116432679 mRNA;ID=EWKMg4ru1zPvdBw+uzMEhS+PpGo.1624892359153.135073
NW_022341425	Koludarov_et_al_2021	mRNA	856524	856792	.	-	.	Name=LOC116432679 mRNA;ID=EWKMg4ru1zPvdBw+uzMEhS+PpGo.1624892359153.135073
NW_022341425	Koludarov_et_al_2021	mRNA	814809	814926	.	-	.	Name=LOC116432679 mRNA;ID=EWKMg4ru1zPvdBw+uzMEhS+PpGo.1624892359153.135073
NW_022341425	Koludarov_et_al_2021	mRNA	789187	789267	.	-	.	Name=LOC116432679 mRNA;ID=EWKMg4ru1zPvdBw+uzMEhS+PpGo.1624892359153.135073
NW_022341425	Koludarov_et_al_2021	mRNA	788077	788837	.	-	.	Name=LOC116432679 mRNA;ID=EWKMg4ru1zPvdBw+uzMEhS+PpGo.1624892359153.135073
NW_022341425	Koludarov_et_al_2021	mRNA	785729	787464	.	-	.	Name=LOC116432679 mRNA;ID=EWKMg4ru1zPvdBw+uzMEhS+PpGo.1624892359153.135073
NW_022341425	Koludarov_et_al_2021	mRNA	784648	784786	.	-	.	Name=LOC116432679 mRNA;ID=EWKMg4ru1zPvdBw+uzMEhS+PpGo.1624892359153.135073
NW_022341425	Koludarov_et_al_2021	mRNA	869093	869201	.	-	.	Name=LOC116432679 mRNA;ID=EWKMg4ru1zPvdBw+uzMEhS+PpGo.1624892359154.135074
NW_022341425	Koludarov_et_al_2021	mRNA	856524	856792	.	-	.	Name=LOC116432679 mRNA;ID=EWKMg4ru1zPvdBw+uzMEhS+PpGo.1624892359154.135074
NW_022341425	Koludarov_et_al_2021	mRNA	814809	814926	.	-	.	Name=LOC116432679 mRNA;ID=EWKMg4ru1zPvdBw+uzMEhS+PpGo.1624892359154.135074
NW_022341425	Koludarov_et_al_2021	mRNA	789187	789267	.	-	.	Name=LOC116432679 mRNA;ID=EWKMg4ru1zPvdBw+uzMEhS+PpGo.1624892359154.135074
NW_022341425	Koludarov_et_al_2021	mRNA	788077	788837	.	-	.	Name=LOC116432679 mRNA;ID=EWKMg4ru1zPvdBw+uzMEhS+PpGo.1624892359154.135074
NW_022341425	Koludarov_et_al_2021	mRNA	785729	787464	.	-	.	Name=LOC116432679 mRNA;ID=EWKMg4ru1zPvdBw+uzMEhS+PpGo.1624892359154.135074
NW_022341425	Koludarov_et_al_2021	mRNA	784648	784786	.	-	.	Name=LOC116432679 mRNA;ID=EWKMg4ru1zPvdBw+uzMEhS+PpGo.1624892359154.135074
NW_022341425	Koludarov_et_al_2021	mRNA	647921	648472	.	+	.	Name=LOC116432696 mRNA;ID=EWKMg4ru1zPvdBw+uzMEhS+PpGo.1624892359154.135075
NW_022341425	Koludarov_et_al_2021	mRNA	663931	664117	.	+	.	Name=LOC116432696 mRNA;ID=EWKMg4ru1zPvdBw+uzMEhS+PpGo.1624892359154.135075
NW_022341425	Koludarov_et_al_2021	mRNA	687317	687841	.	+	.	Name=LOC116432696 mRNA;ID=EWKMg4ru1zPvdBw+uzMEhS+PpGo.1624892359154.135075
NW_022341425	Koludarov_et_al_2021	mRNA	719040	719241	.	+	.	Name=LOC116432696 mRNA;ID=EWKMg4ru1zPvdBw+uzMEhS+PpGo.1624892359154.135075
NW_022341425	Koludarov_et_al_2021	mRNA	720408	720492	.	+	.	Name=LOC116432696 mRNA;ID=EWKMg4ru1zPvdBw+uzMEhS+PpGo.1624892359154.135075
NW_022341425	Koludarov_et_al_2021	mRNA	721227	721626	.	+	.	Name=LOC116432696 mRNA;ID=EWKMg4ru1zPvdBw+uzMEhS+PpGo.1624892359154.135075
NW_022341425	Koludarov_et_al_2021	mRNA	722579	722993	.	+	.	Name=LOC116432696 mRNA;ID=EWKMg4ru1zPvdBw+uzMEhS+PpGo.1624892359154.135075
NW_022341425	Koludarov_et_al_2021	mRNA	730050	731987	.	+	.	Name=LOC116432696 mRNA;ID=EWKMg4ru1zPvdBw+uzMEhS+PpGo.1624892359154.135075
NW_022341425	Koludarov_et_al_2021	mRNA	647921	648472	.	+	.	Name=LOC116432696 mRNA;ID=EWKMg4ru1zPvdBw+uzMEhS+PpGo.1624892359154.135076
NW_022341425	Koludarov_et_al_2021	mRNA	663931	664117	.	+	.	Name=LOC116432696 mRNA;ID=EWKMg4ru1zPvdBw+uzMEhS+PpGo.1624892359154.135076
NW_022341425	Koludarov_et_al_2021	mRNA	687317	687841	.	+	.	Name=LOC116432696 mRNA;ID=EWKMg4ru1zPvdBw+uzMEhS+PpGo.1624892359154.135076
NW_022341425	Koludarov_et_al_2021	mRNA	719040	719241	.	+	.	Name=LOC116432696 mRNA;ID=EWKMg4ru1zPvdBw+uzMEhS+PpGo.1624892359154.135076
NW_022341425	Koludarov_et_al_2021	mRNA	720408	720492	.	+	.	Name=LOC116432696 mRNA;ID=EWKMg4ru1zPvdBw+uzMEhS+PpGo.1624892359154.135076
NW_022341425	Koludarov_et_al_2021	mRNA	721239	721626	.	+	.	Name=LOC116432696 mRNA;ID=EWKMg4ru1zPvdBw+uzMEhS+PpGo.1624892359154.135076
NW_022341425	Koludarov_et_al_2021	mRNA	722579	722993	.	+	.	Name=LOC116432696 mRNA;ID=EWKMg4ru1zPvdBw+uzMEhS+PpGo.1624892359154.135076
NW_022341425	Koludarov_et_al_2021	mRNA	730050	731987	.	+	.	Name=LOC116432696 mRNA;ID=EWKMg4ru1zPvdBw+uzMEhS+PpGo.1624892359154.135076
NW_022341425	Koludarov_et_al_2021	mRNA	798753	799138	.	+	.	Name=LOC116432686 mRNA;ID=EWKMg4ru1zPvdBw+uzMEhS+PpGo.1624892359154.135077
NW_022341425	Koludarov_et_al_2021	mRNA	822278	822745	.	+	.	Name=LOC116432686 mRNA;ID=EWKMg4ru1zPvdBw+uzMEhS+PpGo.1624892359154.135077
NW_022341425	Koludarov_et_al_2021	mRNA	833618	833684	.	+	.	Name=LOC116432686 mRNA;ID=EWKMg4ru1zPvdBw+uzMEhS+PpGo.1624892359154.135077
NW_022341425	Koludarov_et_al_2021	mRNA	863373	864307	.	+	.	Name=LOC116432686 mRNA;ID=EWKMg4ru1zPvdBw+uzMEhS+PpGo.1624892359154.135077
NW_022341425	Koludarov_et_al_2021	mRNA	864891	865775	.	+	.	Name=LOC116432686 mRNA;ID=EWKMg4ru1zPvdBw+uzMEhS+PpGo.1624892359154.135077
NW_022341425	Koludarov_et_al_2021	mRNA	867135	867498	.	+	.	Name=LOC116432686 mRNA;ID=EWKMg4ru1zPvdBw+uzMEhS+PpGo.1624892359154.135077
NW_022341425	Koludarov_et_al_2021	mRNA	867842	868038	.	+	.	Name=LOC116432686 mRNA;ID=EWKMg4ru1zPvdBw+uzMEhS+PpGo.1624892359154.135077
NW_022341425	Koludarov_et_al_2021	mRNA	870820	871209	.	+	.	Name=LOC116432686 mRNA;ID=EWKMg4ru1zPvdBw+uzMEhS+PpGo.1624892359154.135077
NW_022341425	Koludarov_et_al_2021	mRNA	872055	872257	.	+	.	Name=LOC116432686 mRNA;ID=EWKMg4ru1zPvdBw+uzMEhS+PpGo.1624892359154.135077
NW_022341425	Koludarov_et_al_2021	mRNA	872548	872685	.	+	.	Name=LOC116432686 mRNA;ID=EWKMg4ru1zPvdBw+uzMEhS+PpGo.1624892359154.135077
NW_022341425	Koludarov_et_al_2021	mRNA	872759	874131	.	+	.	Name=LOC116432686 mRNA;ID=EWKMg4ru1zPvdBw+uzMEhS+PpGo.1624892359154.135077
NW_022341425	Koludarov_et_al_2021	mRNA	437269	437742	.	+	.	Name=LOC116432672 mRNA;ID=EWKMg4ru1zPvdBw+uzMEhS+PpGo.1624892359154.135078
NW_022341425	Koludarov_et_al_2021	mRNA	493616	494137	.	+	.	Name=LOC116432672 mRNA;ID=EWKMg4ru1zPvdBw+uzMEhS+PpGo.1624892359154.135078
NW_022341425	Koludarov_et_al_2021	mRNA	495198	495409	.	+	.	Name=LOC116432672 mRNA;ID=EWKMg4ru1zPvdBw+uzMEhS+PpGo.1624892359154.135078
NW_022341425	Koludarov_et_al_2021	mRNA	495686	495786	.	+	.	Name=LOC116432672 mRNA;ID=EWKMg4ru1zPvdBw+uzMEhS+PpGo.1624892359154.135078
NW_022341425	Koludarov_et_al_2021	mRNA	495878	495994	.	+	.	Name=LOC116432672 mRNA;ID=EWKMg4ru1zPvdBw+uzMEhS+PpGo.1624892359154.135078
NW_022341425	Koludarov_et_al_2021	mRNA	496133	496283	.	+	.	Name=LOC116432672 mRNA;ID=EWKMg4ru1zPvdBw+uzMEhS+PpGo.1624892359154.135078
NW_022341425	Koludarov_et_al_2021	mRNA	496365	496703	.	+	.	Name=LOC116432672 mRNA;ID=EWKMg4ru1zPvdBw+uzMEhS+PpGo.1624892359154.135078
NW_022341425	Koludarov_et_al_2021	mRNA	496797	496892	.	+	.	Name=LOC116432672 mRNA;ID=EWKMg4ru1zPvdBw+uzMEhS+PpGo.1624892359154.135078
NW_022341425	Koludarov_et_al_2021	mRNA	496985	497114	.	+	.	Name=LOC116432672 mRNA;ID=EWKMg4ru1zPvdBw+uzMEhS+PpGo.1624892359154.135078
NW_022341425	Koludarov_et_al_2021	mRNA	497188	497345	.	+	.	Name=LOC116432672 mRNA;ID=EWKMg4ru1zPvdBw+uzMEhS+PpGo.1624892359154.135078
NW_022341425	Koludarov_et_al_2021	mRNA	497406	497510	.	+	.	Name=LOC116432672 mRNA;ID=EWKMg4ru1zPvdBw+uzMEhS+PpGo.1624892359154.135078
NW_022341425	Koludarov_et_al_2021	mRNA	497596	501535	.	+	.	Name=LOC116432672 mRNA;ID=EWKMg4ru1zPvdBw+uzMEhS+PpGo.1624892359154.135078
NW_022341425	Koludarov_et_al_2021	mRNA	591836	592136	.	-	.	Name=LOC116432660 mRNA;ID=EWKMg4ru1zPvdBw+uzMEhS+PpGo.1624892359154.135079
NW_022341425	Koludarov_et_al_2021	mRNA	569090	569340	.	-	.	Name=LOC116432660 mRNA;ID=EWKMg4ru1zPvdBw+uzMEhS+PpGo.1624892359154.135079
NW_022341425	Koludarov_et_al_2021	mRNA	568325	568492	.	-	.	Name=LOC116432660 mRNA;ID=EWKMg4ru1zPvdBw+uzMEhS+PpGo.1624892359154.135079
NW_022341425	Koludarov_et_al_2021	mRNA	548525	551632	.	-	.	Name=LOC116432660 mRNA;ID=EWKMg4ru1zPvdBw+uzMEhS+PpGo.1624892359154.135079
NW_022341425	Koludarov_et_al_2021	mRNA	548131	548447	.	-	.	Name=LOC116432660 mRNA;ID=EWKMg4ru1zPvdBw+uzMEhS+PpGo.1624892359154.135079
NW_022341425	Koludarov_et_al_2021	mRNA	547688	548065	.	-	.	Name=LOC116432660 mRNA;ID=EWKMg4ru1zPvdBw+uzMEhS+PpGo.1624892359154.135079
NW_022341425	Koludarov_et_al_2021	mRNA	546946	547611	.	-	.	Name=LOC116432660 mRNA;ID=EWKMg4ru1zPvdBw+uzMEhS+PpGo.1624892359154.135079
NW_022341425	Koludarov_et_al_2021	mRNA	546581	546866	.	-	.	Name=LOC116432660 mRNA;ID=EWKMg4ru1zPvdBw+uzMEhS+PpGo.1624892359154.135079
NW_022341425	Koludarov_et_al_2021	mRNA	545839	546057	.	-	.	Name=LOC116432660 mRNA;ID=EWKMg4ru1zPvdBw+uzMEhS+PpGo.1624892359154.135079
NW_022341425	Koludarov_et_al_2021	mRNA	545323	545765	.	-	.	Name=LOC116432660 mRNA;ID=EWKMg4ru1zPvdBw+uzMEhS+PpGo.1624892359154.135079
NW_022341425	Koludarov_et_al_2021	mRNA	544952	545005	.	-	.	Name=LOC116432660 mRNA;ID=EWKMg4ru1zPvdBw+uzMEhS+PpGo.1624892359154.135079
NW_022341425	Koludarov_et_al_2021	mRNA	544428	544833	.	-	.	Name=LOC116432660 mRNA;ID=EWKMg4ru1zPvdBw+uzMEhS+PpGo.1624892359154.135079
NW_022341425	Koludarov_et_al_2021	mRNA	544148	544348	.	-	.	Name=LOC116432660 mRNA;ID=EWKMg4ru1zPvdBw+uzMEhS+PpGo.1624892359154.135079
NW_022341425	Koludarov_et_al_2021	mRNA	542369	544075	.	-	.	Name=LOC116432660 mRNA;ID=EWKMg4ru1zPvdBw+uzMEhS+PpGo.1624892359154.135079
NW_022341425	Koludarov_et_al_2021	mRNA	541702	542179	.	-	.	Name=LOC116432660 mRNA;ID=EWKMg4ru1zPvdBw+uzMEhS+PpGo.1624892359154.135079
NW_022341425	Koludarov_et_al_2021	mRNA	540854	541632	.	-	.	Name=LOC116432660 mRNA;ID=EWKMg4ru1zPvdBw+uzMEhS+PpGo.1624892359154.135079
NW_022341425	Koludarov_et_al_2021	mRNA	540108	540476	.	-	.	Name=LOC116432660 mRNA;ID=EWKMg4ru1zPvdBw+uzMEhS+PpGo.1624892359154.135079
NW_022341425	Koludarov_et_al_2021	mRNA	539619	540038	.	-	.	Name=LOC116432660 mRNA;ID=EWKMg4ru1zPvdBw+uzMEhS+PpGo.1624892359154.135079
NW_022341425	Koludarov_et_al_2021	mRNA	537162	539124	.	-	.	Name=LOC116432660 mRNA;ID=EWKMg4ru1zPvdBw+uzMEhS+PpGo.1624892359154.135079
NW_022341425	Koludarov_et_al_2021	mRNA	536321	536458	.	-	.	Name=LOC116432660 mRNA;ID=EWKMg4ru1zPvdBw+uzMEhS+PpGo.1624892359154.135079
NW_022341425	Koludarov_et_al_2021	mRNA	536149	536223	.	-	.	Name=LOC116432660 mRNA;ID=EWKMg4ru1zPvdBw+uzMEhS+PpGo.1624892359154.135079
NW_022341425	Koludarov_et_al_2021	mRNA	535848	535879	.	-	.	Name=LOC116432660 mRNA;ID=EWKMg4ru1zPvdBw+uzMEhS+PpGo.1624892359154.135079
NW_022341425	Koludarov_et_al_2021	mRNA	534549	535745	.	-	.	Name=LOC116432660 mRNA;ID=EWKMg4ru1zPvdBw+uzMEhS+PpGo.1624892359154.135079
NW_022341425	Koludarov_et_al_2021	mRNA	577363	577424	.	-	.	Name=LOC116432660 mRNA;ID=EWKMg4ru1zPvdBw+uzMEhS+PpGo.1624892359154.135080
NW_022341425	Koludarov_et_al_2021	mRNA	570049	570092	.	-	.	Name=LOC116432660 mRNA;ID=EWKMg4ru1zPvdBw+uzMEhS+PpGo.1624892359154.135080
NW_022341425	Koludarov_et_al_2021	mRNA	569090	569340	.	-	.	Name=LOC116432660 mRNA;ID=EWKMg4ru1zPvdBw+uzMEhS+PpGo.1624892359154.135080
NW_022341425	Koludarov_et_al_2021	mRNA	568325	568492	.	-	.	Name=LOC116432660 mRNA;ID=EWKMg4ru1zPvdBw+uzMEhS+PpGo.1624892359154.135080
NW_022341425	Koludarov_et_al_2021	mRNA	548525	551632	.	-	.	Name=LOC116432660 mRNA;ID=EWKMg4ru1zPvdBw+uzMEhS+PpGo.1624892359154.135080
NW_022341425	Koludarov_et_al_2021	mRNA	548131	548447	.	-	.	Name=LOC116432660 mRNA;ID=EWKMg4ru1zPvdBw+uzMEhS+PpGo.1624892359154.135080
NW_022341425	Koludarov_et_al_2021	mRNA	547688	548065	.	-	.	Name=LOC116432660 mRNA;ID=EWKMg4ru1zPvdBw+uzMEhS+PpGo.1624892359154.135080
NW_022341425	Koludarov_et_al_2021	mRNA	546946	547611	.	-	.	Name=LOC116432660 mRNA;ID=EWKMg4ru1zPvdBw+uzMEhS+PpGo.1624892359154.135080
NW_022341425	Koludarov_et_al_2021	mRNA	546581	546866	.	-	.	Name=LOC116432660 mRNA;ID=EWKMg4ru1zPvdBw+uzMEhS+PpGo.1624892359154.135080
NW_022341425	Koludarov_et_al_2021	mRNA	545839	546057	.	-	.	Name=LOC116432660 mRNA;ID=EWKMg4ru1zPvdBw+uzMEhS+PpGo.1624892359154.135080
NW_022341425	Koludarov_et_al_2021	mRNA	545323	545765	.	-	.	Name=LOC116432660 mRNA;ID=EWKMg4ru1zPvdBw+uzMEhS+PpGo.1624892359154.135080
NW_022341425	Koludarov_et_al_2021	mRNA	544952	545005	.	-	.	Name=LOC116432660 mRNA;ID=EWKMg4ru1zPvdBw+uzMEhS+PpGo.1624892359154.135080
NW_022341425	Koludarov_et_al_2021	mRNA	544428	544833	.	-	.	Name=LOC116432660 mRNA;ID=EWKMg4ru1zPvdBw+uzMEhS+PpGo.1624892359154.135080
NW_022341425	Koludarov_et_al_2021	mRNA	544148	544348	.	-	.	Name=LOC116432660 mRNA;ID=EWKMg4ru1zPvdBw+uzMEhS+PpGo.1624892359154.135080
NW_022341425	Koludarov_et_al_2021	mRNA	542369	544075	.	-	.	Name=LOC116432660 mRNA;ID=EWKMg4ru1zPvdBw+uzMEhS+PpGo.1624892359154.135080
NW_022341425	Koludarov_et_al_2021	mRNA	541702	542179	.	-	.	Name=LOC116432660 mRNA;ID=EWKMg4ru1zPvdBw+uzMEhS+PpGo.1624892359154.135080
NW_022341425	Koludarov_et_al_2021	mRNA	540854	541632	.	-	.	Name=LOC116432660 mRNA;ID=EWKMg4ru1zPvdBw+uzMEhS+PpGo.1624892359154.135080
NW_022341425	Koludarov_et_al_2021	mRNA	540108	540476	.	-	.	Name=LOC116432660 mRNA;ID=EWKMg4ru1zPvdBw+uzMEhS+PpGo.1624892359154.135080
NW_022341425	Koludarov_et_al_2021	mRNA	539619	540038	.	-	.	Name=LOC116432660 mRNA;ID=EWKMg4ru1zPvdBw+uzMEhS+PpGo.1624892359154.135080
NW_022341425	Koludarov_et_al_2021	mRNA	537162	539124	.	-	.	Name=LOC116432660 mRNA;ID=EWKMg4ru1zPvdBw+uzMEhS+PpGo.1624892359154.135080
NW_022341425	Koludarov_et_al_2021	mRNA	536321	536458	.	-	.	Name=LOC116432660 mRNA;ID=EWKMg4ru1zPvdBw+uzMEhS+PpGo.1624892359154.135080
NW_022341425	Koludarov_et_al_2021	mRNA	536149	536223	.	-	.	Name=LOC116432660 mRNA;ID=EWKMg4ru1zPvdBw+uzMEhS+PpGo.1624892359154.135080
NW_022341425	Koludarov_et_al_2021	mRNA	535848	535879	.	-	.	Name=LOC116432660 mRNA;ID=EWKMg4ru1zPvdBw+uzMEhS+PpGo.1624892359154.135080
NW_022341425	Koludarov_et_al_2021	mRNA	534549	535745	.	-	.	Name=LOC116432660 mRNA;ID=EWKMg4ru1zPvdBw+uzMEhS+PpGo.1624892359154.135080
NW_022341425	Koludarov_et_al_2021	mRNA	377083	377806	.	+	.	Name=LOC116432702 mRNA;ID=EWKMg4ru1zPvdBw+uzMEhS+PpGo.1624892359154.135081
NW_022341425	Koludarov_et_al_2021	mRNA	413885	414163	.	+	.	Name=LOC116432702 mRNA;ID=EWKMg4ru1zPvdBw+uzMEhS+PpGo.1624892359154.135081
NW_022341425	Koludarov_et_al_2021	mRNA	414856	415137	.	+	.	Name=LOC116432702 mRNA;ID=EWKMg4ru1zPvdBw+uzMEhS+PpGo.1624892359154.135081
NW_022341425	Koludarov_et_al_2021	mRNA	418463	418609	.	+	.	Name=LOC116432702 mRNA;ID=EWKMg4ru1zPvdBw+uzMEhS+PpGo.1624892359154.135081
NW_022341425	Koludarov_et_al_2021	mRNA	574855	575154	.	-	.	Name=LOC116432660 mRNA;ID=EWKMg4ru1zPvdBw+uzMEhS+PpGo.1624892359154.135082
NW_022341425	Koludarov_et_al_2021	mRNA	569090	569340	.	-	.	Name=LOC116432660 mRNA;ID=EWKMg4ru1zPvdBw+uzMEhS+PpGo.1624892359154.135082
NW_022341425	Koludarov_et_al_2021	mRNA	568325	568492	.	-	.	Name=LOC116432660 mRNA;ID=EWKMg4ru1zPvdBw+uzMEhS+PpGo.1624892359154.135082
NW_022341425	Koludarov_et_al_2021	mRNA	548525	551632	.	-	.	Name=LOC116432660 mRNA;ID=EWKMg4ru1zPvdBw+uzMEhS+PpGo.1624892359154.135082
NW_022341425	Koludarov_et_al_2021	mRNA	548131	548447	.	-	.	Name=LOC116432660 mRNA;ID=EWKMg4ru1zPvdBw+uzMEhS+PpGo.1624892359154.135082
NW_022341425	Koludarov_et_al_2021	mRNA	547688	548065	.	-	.	Name=LOC116432660 mRNA;ID=EWKMg4ru1zPvdBw+uzMEhS+PpGo.1624892359154.135082
NW_022341425	Koludarov_et_al_2021	mRNA	546946	547611	.	-	.	Name=LOC116432660 mRNA;ID=EWKMg4ru1zPvdBw+uzMEhS+PpGo.1624892359154.135082
NW_022341425	Koludarov_et_al_2021	mRNA	546581	546866	.	-	.	Name=LOC116432660 mRNA;ID=EWKMg4ru1zPvdBw+uzMEhS+PpGo.1624892359154.135082
NW_022341425	Koludarov_et_al_2021	mRNA	545839	546057	.	-	.	Name=LOC116432660 mRNA;ID=EWKMg4ru1zPvdBw+uzMEhS+PpGo.1624892359154.135082
NW_022341425	Koludarov_et_al_2021	mRNA	545323	545765	.	-	.	Name=LOC116432660 mRNA;ID=EWKMg4ru1zPvdBw+uzMEhS+PpGo.1624892359154.135082
NW_022341425	Koludarov_et_al_2021	mRNA	544428	544833	.	-	.	Name=LOC116432660 mRNA;ID=EWKMg4ru1zPvdBw+uzMEhS+PpGo.1624892359154.135082
NW_022341425	Koludarov_et_al_2021	mRNA	544148	544348	.	-	.	Name=LOC116432660 mRNA;ID=EWKMg4ru1zPvdBw+uzMEhS+PpGo.1624892359154.135082
NW_022341425	Koludarov_et_al_2021	mRNA	542369	544075	.	-	.	Name=LOC116432660 mRNA;ID=EWKMg4ru1zPvdBw+uzMEhS+PpGo.1624892359154.135082
NW_022341425	Koludarov_et_al_2021	mRNA	541702	542179	.	-	.	Name=LOC116432660 mRNA;ID=EWKMg4ru1zPvdBw+uzMEhS+PpGo.1624892359154.135082
NW_022341425	Koludarov_et_al_2021	mRNA	540854	541632	.	-	.	Name=LOC116432660 mRNA;ID=EWKMg4ru1zPvdBw+uzMEhS+PpGo.1624892359154.135082
NW_022341425	Koludarov_et_al_2021	mRNA	540108	540476	.	-	.	Name=LOC116432660 mRNA;ID=EWKMg4ru1zPvdBw+uzMEhS+PpGo.1624892359154.135082
NW_022341425	Koludarov_et_al_2021	mRNA	539619	540038	.	-	.	Name=LOC116432660 mRNA;ID=EWKMg4ru1zPvdBw+uzMEhS+PpGo.1624892359154.135082
NW_022341425	Koludarov_et_al_2021	mRNA	537162	539124	.	-	.	Name=LOC116432660 mRNA;ID=EWKMg4ru1zPvdBw+uzMEhS+PpGo.1624892359154.135082
NW_022341425	Koludarov_et_al_2021	mRNA	536321	536458	.	-	.	Name=LOC116432660 mRNA;ID=EWKMg4ru1zPvdBw+uzMEhS+PpGo.1624892359154.135082
NW_022341425	Koludarov_et_al_2021	mRNA	536149	536223	.	-	.	Name=LOC116432660 mRNA;ID=EWKMg4ru1zPvdBw+uzMEhS+PpGo.1624892359154.135082
NW_022341425	Koludarov_et_al_2021	mRNA	535848	535879	.	-	.	Name=LOC116432660 mRNA;ID=EWKMg4ru1zPvdBw+uzMEhS+PpGo.1624892359154.135082
NW_022341425	Koludarov_et_al_2021	mRNA	534549	535745	.	-	.	Name=LOC116432660 mRNA;ID=EWKMg4ru1zPvdBw+uzMEhS+PpGo.1624892359154.135082
NW_022341425	Koludarov_et_al_2021	mRNA	574855	575154	.	-	.	Name=LOC116432660 mRNA;ID=EWKMg4ru1zPvdBw+uzMEhS+PpGo.1624892359154.135083
NW_022341425	Koludarov_et_al_2021	mRNA	569090	569340	.	-	.	Name=LOC116432660 mRNA;ID=EWKMg4ru1zPvdBw+uzMEhS+PpGo.1624892359154.135083
NW_022341425	Koludarov_et_al_2021	mRNA	568325	568492	.	-	.	Name=LOC116432660 mRNA;ID=EWKMg4ru1zPvdBw+uzMEhS+PpGo.1624892359154.135083
NW_022341425	Koludarov_et_al_2021	mRNA	548525	551632	.	-	.	Name=LOC116432660 mRNA;ID=EWKMg4ru1zPvdBw+uzMEhS+PpGo.1624892359154.135083
NW_022341425	Koludarov_et_al_2021	mRNA	548131	548447	.	-	.	Name=LOC116432660 mRNA;ID=EWKMg4ru1zPvdBw+uzMEhS+PpGo.1624892359154.135083
NW_022341425	Koludarov_et_al_2021	mRNA	547688	548065	.	-	.	Name=LOC116432660 mRNA;ID=EWKMg4ru1zPvdBw+uzMEhS+PpGo.1624892359154.135083
NW_022341425	Koludarov_et_al_2021	mRNA	546946	547611	.	-	.	Name=LOC116432660 mRNA;ID=EWKMg4ru1zPvdBw+uzMEhS+PpGo.1624892359154.135083
NW_022341425	Koludarov_et_al_2021	mRNA	546581	546866	.	-	.	Name=LOC116432660 mRNA;ID=EWKMg4ru1zPvdBw+uzMEhS+PpGo.1624892359154.135083
NW_022341425	Koludarov_et_al_2021	mRNA	545839	546057	.	-	.	Name=LOC116432660 mRNA;ID=EWKMg4ru1zPvdBw+uzMEhS+PpGo.1624892359154.135083
NW_022341425	Koludarov_et_al_2021	mRNA	545323	545765	.	-	.	Name=LOC116432660 mRNA;ID=EWKMg4ru1zPvdBw+uzMEhS+PpGo.1624892359154.135083
NW_022341425	Koludarov_et_al_2021	mRNA	544952	545005	.	-	.	Name=LOC116432660 mRNA;ID=EWKMg4ru1zPvdBw+uzMEhS+PpGo.1624892359154.135083
NW_022341425	Koludarov_et_al_2021	mRNA	544428	544833	.	-	.	Name=LOC116432660 mRNA;ID=EWKMg4ru1zPvdBw+uzMEhS+PpGo.1624892359154.135083
NW_022341425	Koludarov_et_al_2021	mRNA	544148	544348	.	-	.	Name=LOC116432660 mRNA;ID=EWKMg4ru1zPvdBw+uzMEhS+PpGo.1624892359154.135083
NW_022341425	Koludarov_et_al_2021	mRNA	542369	544075	.	-	.	Name=LOC116432660 mRNA;ID=EWKMg4ru1zPvdBw+uzMEhS+PpGo.1624892359154.135083
NW_022341425	Koludarov_et_al_2021	mRNA	541702	542179	.	-	.	Name=LOC116432660 mRNA;ID=EWKMg4ru1zPvdBw+uzMEhS+PpGo.1624892359154.135083
NW_022341425	Koludarov_et_al_2021	mRNA	540854	541632	.	-	.	Name=LOC116432660 mRNA;ID=EWKMg4ru1zPvdBw+uzMEhS+PpGo.1624892359154.135083
NW_022341425	Koludarov_et_al_2021	mRNA	540108	540476	.	-	.	Name=LOC116432660 mRNA;ID=EWKMg4ru1zPvdBw+uzMEhS+PpGo.1624892359154.135083
NW_022341425	Koludarov_et_al_2021	mRNA	539619	540038	.	-	.	Name=LOC116432660 mRNA;ID=EWKMg4ru1zPvdBw+uzMEhS+PpGo.1624892359154.135083
NW_022341425	Koludarov_et_al_2021	mRNA	537162	539124	.	-	.	Name=LOC116432660 mRNA;ID=EWKMg4ru1zPvdBw+uzMEhS+PpGo.1624892359154.135083
NW_022341425	Koludarov_et_al_2021	mRNA	536321	536458	.	-	.	Name=LOC116432660 mRNA;ID=EWKMg4ru1zPvdBw+uzMEhS+PpGo.1624892359154.135083
NW_022341425	Koludarov_et_al_2021	mRNA	536149	536223	.	-	.	Name=LOC116432660 mRNA;ID=EWKMg4ru1zPvdBw+uzMEhS+PpGo.1624892359154.135083
NW_022341425	Koludarov_et_al_2021	mRNA	535848	535879	.	-	.	Name=LOC116432660 mRNA;ID=EWKMg4ru1zPvdBw+uzMEhS+PpGo.1624892359154.135083
NW_022341425	Koludarov_et_al_2021	mRNA	534549	535745	.	-	.	Name=LOC116432660 mRNA;ID=EWKMg4ru1zPvdBw+uzMEhS+PpGo.1624892359154.135083
NW_022341425	Koludarov_et_al_2021	mRNA	574855	575153	.	-	.	Name=LOC116432660 mRNA;ID=EWKMg4ru1zPvdBw+uzMEhS+PpGo.1624892359154.135084
NW_022341425	Koludarov_et_al_2021	mRNA	569090	569340	.	-	.	Name=LOC116432660 mRNA;ID=EWKMg4ru1zPvdBw+uzMEhS+PpGo.1624892359154.135084
NW_022341425	Koludarov_et_al_2021	mRNA	568325	568492	.	-	.	Name=LOC116432660 mRNA;ID=EWKMg4ru1zPvdBw+uzMEhS+PpGo.1624892359154.135084
NW_022341425	Koludarov_et_al_2021	mRNA	548525	551632	.	-	.	Name=LOC116432660 mRNA;ID=EWKMg4ru1zPvdBw+uzMEhS+PpGo.1624892359154.135084
NW_022341425	Koludarov_et_al_2021	mRNA	548131	548447	.	-	.	Name=LOC116432660 mRNA;ID=EWKMg4ru1zPvdBw+uzMEhS+PpGo.1624892359154.135084
NW_022341425	Koludarov_et_al_2021	mRNA	547688	548065	.	-	.	Name=LOC116432660 mRNA;ID=EWKMg4ru1zPvdBw+uzMEhS+PpGo.1624892359154.135084
NW_022341425	Koludarov_et_al_2021	mRNA	546946	547611	.	-	.	Name=LOC116432660 mRNA;ID=EWKMg4ru1zPvdBw+uzMEhS+PpGo.1624892359154.135084
NW_022341425	Koludarov_et_al_2021	mRNA	546581	546866	.	-	.	Name=LOC116432660 mRNA;ID=EWKMg4ru1zPvdBw+uzMEhS+PpGo.1624892359154.135084
NW_022341425	Koludarov_et_al_2021	mRNA	545839	546057	.	-	.	Name=LOC116432660 mRNA;ID=EWKMg4ru1zPvdBw+uzMEhS+PpGo.1624892359154.135084
NW_022341425	Koludarov_et_al_2021	mRNA	545323	545765	.	-	.	Name=LOC116432660 mRNA;ID=EWKMg4ru1zPvdBw+uzMEhS+PpGo.1624892359154.135084
NW_022341425	Koludarov_et_al_2021	mRNA	544952	545005	.	-	.	Name=LOC116432660 mRNA;ID=EWKMg4ru1zPvdBw+uzMEhS+PpGo.1624892359154.135084
NW_022341425	Koludarov_et_al_2021	mRNA	544428	544833	.	-	.	Name=LOC116432660 mRNA;ID=EWKMg4ru1zPvdBw+uzMEhS+PpGo.1624892359154.135084
NW_022341425	Koludarov_et_al_2021	mRNA	544148	544348	.	-	.	Name=LOC116432660 mRNA;ID=EWKMg4ru1zPvdBw+uzMEhS+PpGo.1624892359154.135084
NW_022341425	Koludarov_et_al_2021	mRNA	542369	544075	.	-	.	Name=LOC116432660 mRNA;ID=EWKMg4ru1zPvdBw+uzMEhS+PpGo.1624892359154.135084
NW_022341425	Koludarov_et_al_2021	mRNA	541702	542179	.	-	.	Name=LOC116432660 mRNA;ID=EWKMg4ru1zPvdBw+uzMEhS+PpGo.1624892359154.135084
NW_022341425	Koludarov_et_al_2021	mRNA	540854	541632	.	-	.	Name=LOC116432660 mRNA;ID=EWKMg4ru1zPvdBw+uzMEhS+PpGo.1624892359154.135084
NW_022341425	Koludarov_et_al_2021	mRNA	540108	540476	.	-	.	Name=LOC116432660 mRNA;ID=EWKMg4ru1zPvdBw+uzMEhS+PpGo.1624892359154.135084
NW_022341425	Koludarov_et_al_2021	mRNA	539619	540038	.	-	.	Name=LOC116432660 mRNA;ID=EWKMg4ru1zPvdBw+uzMEhS+PpGo.1624892359154.135084
NW_022341425	Koludarov_et_al_2021	mRNA	537162	539124	.	-	.	Name=LOC116432660 mRNA;ID=EWKMg4ru1zPvdBw+uzMEhS+PpGo.1624892359154.135084
NW_022341425	Koludarov_et_al_2021	mRNA	536321	536458	.	-	.	Name=LOC116432660 mRNA;ID=EWKMg4ru1zPvdBw+uzMEhS+PpGo.1624892359154.135084
NW_022341425	Koludarov_et_al_2021	mRNA	535848	535879	.	-	.	Name=LOC116432660 mRNA;ID=EWKMg4ru1zPvdBw+uzMEhS+PpGo.1624892359154.135084
NW_022341425	Koludarov_et_al_2021	mRNA	534549	535745	.	-	.	Name=LOC116432660 mRNA;ID=EWKMg4ru1zPvdBw+uzMEhS+PpGo.1624892359154.135084
NW_022341425	Koludarov_et_al_2021	mRNA	630334	630377	.	-	.	Name=LOC116432691 mRNA;ID=EWKMg4ru1zPvdBw+uzMEhS+PpGo.1624892359154.135085
NW_022341425	Koludarov_et_al_2021	mRNA	629557	629803	.	-	.	Name=LOC116432691 mRNA;ID=EWKMg4ru1zPvdBw+uzMEhS+PpGo.1624892359154.135085
NW_022341425	Koludarov_et_al_2021	mRNA	628844	628898	.	-	.	Name=LOC116432691 mRNA;ID=EWKMg4ru1zPvdBw+uzMEhS+PpGo.1624892359154.135085
NW_022341425	Koludarov_et_al_2021	mRNA	612374	612454	.	-	.	Name=LOC116432691 mRNA;ID=EWKMg4ru1zPvdBw+uzMEhS+PpGo.1624892359154.135085
NW_022341425	Koludarov_et_al_2021	mRNA	603612	603769	.	-	.	Name=LOC116432691 mRNA;ID=EWKMg4ru1zPvdBw+uzMEhS+PpGo.1624892359154.135085
NW_022341425	Koludarov_et_al_2021	mRNA	599938	600255	.	-	.	Name=LOC116432691 mRNA;ID=EWKMg4ru1zPvdBw+uzMEhS+PpGo.1624892359154.135085
NW_022341425	Koludarov_et_al_2021	mRNA	599199	599399	.	-	.	Name=LOC116432691 mRNA;ID=EWKMg4ru1zPvdBw+uzMEhS+PpGo.1624892359154.135085
NW_022341425	Koludarov_et_al_2021	mRNA	598312	598503	.	-	.	Name=LOC116432691 mRNA;ID=EWKMg4ru1zPvdBw+uzMEhS+PpGo.1624892359154.135085
NW_022341425	Koludarov_et_al_2021	mRNA	598063	598221	.	-	.	Name=LOC116432691 mRNA;ID=EWKMg4ru1zPvdBw+uzMEhS+PpGo.1624892359154.135085
NW_022341425	Koludarov_et_al_2021	mRNA	597837	597987	.	-	.	Name=LOC116432691 mRNA;ID=EWKMg4ru1zPvdBw+uzMEhS+PpGo.1624892359154.135085
NW_022341425	Koludarov_et_al_2021	mRNA	597587	597744	.	-	.	Name=LOC116432691 mRNA;ID=EWKMg4ru1zPvdBw+uzMEhS+PpGo.1624892359154.135085
NW_022341425	Koludarov_et_al_2021	mRNA	597325	597509	.	-	.	Name=LOC116432691 mRNA;ID=EWKMg4ru1zPvdBw+uzMEhS+PpGo.1624892359154.135085
NW_022341425	Koludarov_et_al_2021	mRNA	597108	597249	.	-	.	Name=LOC116432691 mRNA;ID=EWKMg4ru1zPvdBw+uzMEhS+PpGo.1624892359154.135085
NW_022341425	Koludarov_et_al_2021	mRNA	596489	597024	.	-	.	Name=LOC116432691 mRNA;ID=EWKMg4ru1zPvdBw+uzMEhS+PpGo.1624892359154.135085
NW_022341425	Koludarov_et_al_2021	mRNA	630334	630377	.	-	.	Name=LOC116432691 mRNA;ID=EWKMg4ru1zPvdBw+uzMEhS+PpGo.1624892359154.135086
NW_022341425	Koludarov_et_al_2021	mRNA	629557	629803	.	-	.	Name=LOC116432691 mRNA;ID=EWKMg4ru1zPvdBw+uzMEhS+PpGo.1624892359154.135086
NW_022341425	Koludarov_et_al_2021	mRNA	628844	628898	.	-	.	Name=LOC116432691 mRNA;ID=EWKMg4ru1zPvdBw+uzMEhS+PpGo.1624892359154.135086
NW_022341425	Koludarov_et_al_2021	mRNA	612374	612454	.	-	.	Name=LOC116432691 mRNA;ID=EWKMg4ru1zPvdBw+uzMEhS+PpGo.1624892359154.135086
NW_022341425	Koludarov_et_al_2021	mRNA	603612	603772	.	-	.	Name=LOC116432691 mRNA;ID=EWKMg4ru1zPvdBw+uzMEhS+PpGo.1624892359154.135086
NW_022341425	Koludarov_et_al_2021	mRNA	599938	600255	.	-	.	Name=LOC116432691 mRNA;ID=EWKMg4ru1zPvdBw+uzMEhS+PpGo.1624892359154.135086
NW_022341425	Koludarov_et_al_2021	mRNA	599199	599399	.	-	.	Name=LOC116432691 mRNA;ID=EWKMg4ru1zPvdBw+uzMEhS+PpGo.1624892359154.135086
NW_022341425	Koludarov_et_al_2021	mRNA	598312	598419	.	-	.	Name=LOC116432691 mRNA;ID=EWKMg4ru1zPvdBw+uzMEhS+PpGo.1624892359154.135086
NW_022341425	Koludarov_et_al_2021	mRNA	598063	598221	.	-	.	Name=LOC116432691 mRNA;ID=EWKMg4ru1zPvdBw+uzMEhS+PpGo.1624892359154.135086
NW_022341425	Koludarov_et_al_2021	mRNA	597837	597987	.	-	.	Name=LOC116432691 mRNA;ID=EWKMg4ru1zPvdBw+uzMEhS+PpGo.1624892359154.135086
NW_022341425	Koludarov_et_al_2021	mRNA	597587	597744	.	-	.	Name=LOC116432691 mRNA;ID=EWKMg4ru1zPvdBw+uzMEhS+PpGo.1624892359154.135086
NW_022341425	Koludarov_et_al_2021	mRNA	597325	597509	.	-	.	Name=LOC116432691 mRNA;ID=EWKMg4ru1zPvdBw+uzMEhS+PpGo.1624892359154.135086
NW_022341425	Koludarov_et_al_2021	mRNA	597108	597249	.	-	.	Name=LOC116432691 mRNA;ID=EWKMg4ru1zPvdBw+uzMEhS+PpGo.1624892359154.135086
NW_022341425	Koludarov_et_al_2021	mRNA	596489	597024	.	-	.	Name=LOC116432691 mRNA;ID=EWKMg4ru1zPvdBw+uzMEhS+PpGo.1624892359154.135086
NW_022341425	Koludarov_et_al_2021	mRNA	630334	630377	.	-	.	Name=LOC116432691 mRNA;ID=EWKMg4ru1zPvdBw+uzMEhS+PpGo.1624892359154.135087
NW_022341425	Koludarov_et_al_2021	mRNA	629557	629803	.	-	.	Name=LOC116432691 mRNA;ID=EWKMg4ru1zPvdBw+uzMEhS+PpGo.1624892359154.135087
NW_022341425	Koludarov_et_al_2021	mRNA	628844	628898	.	-	.	Name=LOC116432691 mRNA;ID=EWKMg4ru1zPvdBw+uzMEhS+PpGo.1624892359154.135087
NW_022341425	Koludarov_et_al_2021	mRNA	612374	612454	.	-	.	Name=LOC116432691 mRNA;ID=EWKMg4ru1zPvdBw+uzMEhS+PpGo.1624892359154.135087
NW_022341425	Koludarov_et_al_2021	mRNA	603612	603772	.	-	.	Name=LOC116432691 mRNA;ID=EWKMg4ru1zPvdBw+uzMEhS+PpGo.1624892359154.135087
NW_022341425	Koludarov_et_al_2021	mRNA	599938	600255	.	-	.	Name=LOC116432691 mRNA;ID=EWKMg4ru1zPvdBw+uzMEhS+PpGo.1624892359154.135087
NW_022341425	Koludarov_et_al_2021	mRNA	599199	599399	.	-	.	Name=LOC116432691 mRNA;ID=EWKMg4ru1zPvdBw+uzMEhS+PpGo.1624892359154.135087
NW_022341425	Koludarov_et_al_2021	mRNA	598312	598464	.	-	.	Name=LOC116432691 mRNA;ID=EWKMg4ru1zPvdBw+uzMEhS+PpGo.1624892359154.135087
NW_022341425	Koludarov_et_al_2021	mRNA	598063	598221	.	-	.	Name=LOC116432691 mRNA;ID=EWKMg4ru1zPvdBw+uzMEhS+PpGo.1624892359154.135087
NW_022341425	Koludarov_et_al_2021	mRNA	597837	597987	.	-	.	Name=LOC116432691 mRNA;ID=EWKMg4ru1zPvdBw+uzMEhS+PpGo.1624892359154.135087
NW_022341425	Koludarov_et_al_2021	mRNA	597587	597744	.	-	.	Name=LOC116432691 mRNA;ID=EWKMg4ru1zPvdBw+uzMEhS+PpGo.1624892359154.135087
NW_022341425	Koludarov_et_al_2021	mRNA	597325	597509	.	-	.	Name=LOC116432691 mRNA;ID=EWKMg4ru1zPvdBw+uzMEhS+PpGo.1624892359154.135087
NW_022341425	Koludarov_et_al_2021	mRNA	597108	597249	.	-	.	Name=LOC116432691 mRNA;ID=EWKMg4ru1zPvdBw+uzMEhS+PpGo.1624892359154.135087
NW_022341425	Koludarov_et_al_2021	mRNA	596489	597024	.	-	.	Name=LOC116432691 mRNA;ID=EWKMg4ru1zPvdBw+uzMEhS+PpGo.1624892359154.135087
NW_022341425	Koludarov_et_al_2021	mRNA	630334	630377	.	-	.	Name=LOC116432691 mRNA;ID=EWKMg4ru1zPvdBw+uzMEhS+PpGo.1624892359154.135088
NW_022341425	Koludarov_et_al_2021	mRNA	629557	629803	.	-	.	Name=LOC116432691 mRNA;ID=EWKMg4ru1zPvdBw+uzMEhS+PpGo.1624892359154.135088
NW_022341425	Koludarov_et_al_2021	mRNA	628844	628898	.	-	.	Name=LOC116432691 mRNA;ID=EWKMg4ru1zPvdBw+uzMEhS+PpGo.1624892359154.135088
NW_022341425	Koludarov_et_al_2021	mRNA	612374	612454	.	-	.	Name=LOC116432691 mRNA;ID=EWKMg4ru1zPvdBw+uzMEhS+PpGo.1624892359154.135088
NW_022341425	Koludarov_et_al_2021	mRNA	603612	603772	.	-	.	Name=LOC116432691 mRNA;ID=EWKMg4ru1zPvdBw+uzMEhS+PpGo.1624892359154.135088
NW_022341425	Koludarov_et_al_2021	mRNA	599938	600255	.	-	.	Name=LOC116432691 mRNA;ID=EWKMg4ru1zPvdBw+uzMEhS+PpGo.1624892359154.135088
NW_022341425	Koludarov_et_al_2021	mRNA	599199	599399	.	-	.	Name=LOC116432691 mRNA;ID=EWKMg4ru1zPvdBw+uzMEhS+PpGo.1624892359154.135088
NW_022341425	Koludarov_et_al_2021	mRNA	598312	598503	.	-	.	Name=LOC116432691 mRNA;ID=EWKMg4ru1zPvdBw+uzMEhS+PpGo.1624892359154.135088
NW_022341425	Koludarov_et_al_2021	mRNA	598063	598221	.	-	.	Name=LOC116432691 mRNA;ID=EWKMg4ru1zPvdBw+uzMEhS+PpGo.1624892359154.135088
NW_022341425	Koludarov_et_al_2021	mRNA	597837	597987	.	-	.	Name=LOC116432691 mRNA;ID=EWKMg4ru1zPvdBw+uzMEhS+PpGo.1624892359154.135088
NW_022341425	Koludarov_et_al_2021	mRNA	597587	597744	.	-	.	Name=LOC116432691 mRNA;ID=EWKMg4ru1zPvdBw+uzMEhS+PpGo.1624892359154.135088
NW_022341425	Koludarov_et_al_2021	mRNA	597325	597509	.	-	.	Name=LOC116432691 mRNA;ID=EWKMg4ru1zPvdBw+uzMEhS+PpGo.1624892359154.135088
NW_022341425	Koludarov_et_al_2021	mRNA	597108	597246	.	-	.	Name=LOC116432691 mRNA;ID=EWKMg4ru1zPvdBw+uzMEhS+PpGo.1624892359154.135088
NW_022341425	Koludarov_et_al_2021	mRNA	596489	597024	.	-	.	Name=LOC116432691 mRNA;ID=EWKMg4ru1zPvdBw+uzMEhS+PpGo.1624892359154.135088
NW_022341425	Koludarov_et_al_2021	mRNA	630334	630377	.	-	.	Name=LOC116432691 mRNA;ID=EWKMg4ru1zPvdBw+uzMEhS+PpGo.1624892359154.135089
NW_022341425	Koludarov_et_al_2021	mRNA	629557	629803	.	-	.	Name=LOC116432691 mRNA;ID=EWKMg4ru1zPvdBw+uzMEhS+PpGo.1624892359154.135089
NW_022341425	Koludarov_et_al_2021	mRNA	628844	628898	.	-	.	Name=LOC116432691 mRNA;ID=EWKMg4ru1zPvdBw+uzMEhS+PpGo.1624892359154.135089
NW_022341425	Koludarov_et_al_2021	mRNA	612374	612454	.	-	.	Name=LOC116432691 mRNA;ID=EWKMg4ru1zPvdBw+uzMEhS+PpGo.1624892359154.135089
NW_022341425	Koludarov_et_al_2021	mRNA	603612	603772	.	-	.	Name=LOC116432691 mRNA;ID=EWKMg4ru1zPvdBw+uzMEhS+PpGo.1624892359154.135089
NW_022341425	Koludarov_et_al_2021	mRNA	599938	600255	.	-	.	Name=LOC116432691 mRNA;ID=EWKMg4ru1zPvdBw+uzMEhS+PpGo.1624892359154.135089
NW_022341425	Koludarov_et_al_2021	mRNA	599199	599399	.	-	.	Name=LOC116432691 mRNA;ID=EWKMg4ru1zPvdBw+uzMEhS+PpGo.1624892359154.135089
NW_022341425	Koludarov_et_al_2021	mRNA	598312	598503	.	-	.	Name=LOC116432691 mRNA;ID=EWKMg4ru1zPvdBw+uzMEhS+PpGo.1624892359154.135089
NW_022341425	Koludarov_et_al_2021	mRNA	598063	598221	.	-	.	Name=LOC116432691 mRNA;ID=EWKMg4ru1zPvdBw+uzMEhS+PpGo.1624892359154.135089
NW_022341425	Koludarov_et_al_2021	mRNA	597837	597987	.	-	.	Name=LOC116432691 mRNA;ID=EWKMg4ru1zPvdBw+uzMEhS+PpGo.1624892359154.135089
NW_022341425	Koludarov_et_al_2021	mRNA	597587	597744	.	-	.	Name=LOC116432691 mRNA;ID=EWKMg4ru1zPvdBw+uzMEhS+PpGo.1624892359154.135089
NW_022341425	Koludarov_et_al_2021	mRNA	597325	597509	.	-	.	Name=LOC116432691 mRNA;ID=EWKMg4ru1zPvdBw+uzMEhS+PpGo.1624892359154.135089
NW_022341425	Koludarov_et_al_2021	mRNA	597108	597249	.	-	.	Name=LOC116432691 mRNA;ID=EWKMg4ru1zPvdBw+uzMEhS+PpGo.1624892359154.135089
NW_022341425	Koludarov_et_al_2021	mRNA	596489	597024	.	-	.	Name=LOC116432691 mRNA;ID=EWKMg4ru1zPvdBw+uzMEhS+PpGo.1624892359154.135089
NW_022341425	Koludarov_et_al_2021	mRNA	629557	629864	.	-	.	Name=LOC116432691 mRNA;ID=EWKMg4ru1zPvdBw+uzMEhS+PpGo.1624892359154.135090
NW_022341425	Koludarov_et_al_2021	mRNA	628844	628898	.	-	.	Name=LOC116432691 mRNA;ID=EWKMg4ru1zPvdBw+uzMEhS+PpGo.1624892359154.135090
NW_022341425	Koludarov_et_al_2021	mRNA	612374	612454	.	-	.	Name=LOC116432691 mRNA;ID=EWKMg4ru1zPvdBw+uzMEhS+PpGo.1624892359154.135090
NW_022341425	Koludarov_et_al_2021	mRNA	603612	603772	.	-	.	Name=LOC116432691 mRNA;ID=EWKMg4ru1zPvdBw+uzMEhS+PpGo.1624892359154.135090
NW_022341425	Koludarov_et_al_2021	mRNA	599938	600255	.	-	.	Name=LOC116432691 mRNA;ID=EWKMg4ru1zPvdBw+uzMEhS+PpGo.1624892359154.135090
NW_022341425	Koludarov_et_al_2021	mRNA	599199	599399	.	-	.	Name=LOC116432691 mRNA;ID=EWKMg4ru1zPvdBw+uzMEhS+PpGo.1624892359154.135090
NW_022341425	Koludarov_et_al_2021	mRNA	598312	598503	.	-	.	Name=LOC116432691 mRNA;ID=EWKMg4ru1zPvdBw+uzMEhS+PpGo.1624892359154.135090
NW_022341425	Koludarov_et_al_2021	mRNA	598063	598221	.	-	.	Name=LOC116432691 mRNA;ID=EWKMg4ru1zPvdBw+uzMEhS+PpGo.1624892359154.135090
NW_022341425	Koludarov_et_al_2021	mRNA	597837	597987	.	-	.	Name=LOC116432691 mRNA;ID=EWKMg4ru1zPvdBw+uzMEhS+PpGo.1624892359154.135090
NW_022341425	Koludarov_et_al_2021	mRNA	597587	597744	.	-	.	Name=LOC116432691 mRNA;ID=EWKMg4ru1zPvdBw+uzMEhS+PpGo.1624892359154.135090
NW_022341425	Koludarov_et_al_2021	mRNA	597325	597509	.	-	.	Name=LOC116432691 mRNA;ID=EWKMg4ru1zPvdBw+uzMEhS+PpGo.1624892359154.135090
NW_022341425	Koludarov_et_al_2021	mRNA	597108	597249	.	-	.	Name=LOC116432691 mRNA;ID=EWKMg4ru1zPvdBw+uzMEhS+PpGo.1624892359154.135090
NW_022341425	Koludarov_et_al_2021	mRNA	596489	597024	.	-	.	Name=LOC116432691 mRNA;ID=EWKMg4ru1zPvdBw+uzMEhS+PpGo.1624892359154.135090
NW_022341425	Koludarov_et_al_2021	mRNA	816996	817102	.	-	.	Name=LOC116432679 mRNA;ID=EWKMg4ru1zPvdBw+uzMEhS+PpGo.1624892359154.135091
NW_022341425	Koludarov_et_al_2021	mRNA	814809	814926	.	-	.	Name=LOC116432679 mRNA;ID=EWKMg4ru1zPvdBw+uzMEhS+PpGo.1624892359154.135091
NW_022341425	Koludarov_et_al_2021	mRNA	789187	789267	.	-	.	Name=LOC116432679 mRNA;ID=EWKMg4ru1zPvdBw+uzMEhS+PpGo.1624892359154.135091
NW_022341425	Koludarov_et_al_2021	mRNA	788077	788837	.	-	.	Name=LOC116432679 mRNA;ID=EWKMg4ru1zPvdBw+uzMEhS+PpGo.1624892359154.135091
NW_022341425	Koludarov_et_al_2021	mRNA	785729	787464	.	-	.	Name=LOC116432679 mRNA;ID=EWKMg4ru1zPvdBw+uzMEhS+PpGo.1624892359154.135091
NW_022341425	Koludarov_et_al_2021	mRNA	784648	784786	.	-	.	Name=LOC116432679 mRNA;ID=EWKMg4ru1zPvdBw+uzMEhS+PpGo.1624892359154.135091
NW_022341425	Koludarov_et_al_2021	mRNA	279639	279908	.	+	.	Name=LOC116432666 mRNA;ID=EWKMg4ru1zPvdBw+uzMEhS+PpGo.1624892359154.135092
NW_022341425	Koludarov_et_al_2021	mRNA	297321	297573	.	+	.	Name=LOC116432666 mRNA;ID=EWKMg4ru1zPvdBw+uzMEhS+PpGo.1624892359154.135092
NW_022341425	Koludarov_et_al_2021	mRNA	305789	305953	.	+	.	Name=LOC116432666 mRNA;ID=EWKMg4ru1zPvdBw+uzMEhS+PpGo.1624892359154.135092
NW_022341425	Koludarov_et_al_2021	mRNA	306031	306209	.	+	.	Name=LOC116432666 mRNA;ID=EWKMg4ru1zPvdBw+uzMEhS+PpGo.1624892359154.135092
NW_022341425	Koludarov_et_al_2021	mRNA	306280	306324	.	+	.	Name=LOC116432666 mRNA;ID=EWKMg4ru1zPvdBw+uzMEhS+PpGo.1624892359154.135092
NW_022341425	Koludarov_et_al_2021	mRNA	306391	306550	.	+	.	Name=LOC116432666 mRNA;ID=EWKMg4ru1zPvdBw+uzMEhS+PpGo.1624892359154.135092
NW_022341425	Koludarov_et_al_2021	mRNA	306701	307224	.	+	.	Name=LOC116432666 mRNA;ID=EWKMg4ru1zPvdBw+uzMEhS+PpGo.1624892359154.135092
NW_022341425	Koludarov_et_al_2021	mRNA	307305	307451	.	+	.	Name=LOC116432666 mRNA;ID=EWKMg4ru1zPvdBw+uzMEhS+PpGo.1624892359154.135092
NW_022341425	Koludarov_et_al_2021	mRNA	307526	307663	.	+	.	Name=LOC116432666 mRNA;ID=EWKMg4ru1zPvdBw+uzMEhS+PpGo.1624892359154.135092
NW_022341425	Koludarov_et_al_2021	mRNA	307734	307922	.	+	.	Name=LOC116432666 mRNA;ID=EWKMg4ru1zPvdBw+uzMEhS+PpGo.1624892359154.135092
NW_022341425	Koludarov_et_al_2021	mRNA	308035	308329	.	+	.	Name=LOC116432666 mRNA;ID=EWKMg4ru1zPvdBw+uzMEhS+PpGo.1624892359154.135092
NW_022341425	Koludarov_et_al_2021	mRNA	308501	308859	.	+	.	Name=LOC116432666 mRNA;ID=EWKMg4ru1zPvdBw+uzMEhS+PpGo.1624892359154.135092
NW_022341425	Koludarov_et_al_2021	mRNA	308946	309135	.	+	.	Name=LOC116432666 mRNA;ID=EWKMg4ru1zPvdBw+uzMEhS+PpGo.1624892359154.135092
NW_022341425	Koludarov_et_al_2021	mRNA	309206	309512	.	+	.	Name=LOC116432666 mRNA;ID=EWKMg4ru1zPvdBw+uzMEhS+PpGo.1624892359154.135092
NW_022341425	Koludarov_et_al_2021	mRNA	309863	309943	.	+	.	Name=LOC116432666 mRNA;ID=EWKMg4ru1zPvdBw+uzMEhS+PpGo.1624892359154.135092
NW_022341425	Koludarov_et_al_2021	mRNA	310450	310573	.	+	.	Name=LOC116432666 mRNA;ID=EWKMg4ru1zPvdBw+uzMEhS+PpGo.1624892359154.135092
NW_022341425	Koludarov_et_al_2021	mRNA	310654	310847	.	+	.	Name=LOC116432666 mRNA;ID=EWKMg4ru1zPvdBw+uzMEhS+PpGo.1624892359154.135092
NW_022341425	Koludarov_et_al_2021	mRNA	310924	311998	.	+	.	Name=LOC116432666 mRNA;ID=EWKMg4ru1zPvdBw+uzMEhS+PpGo.1624892359154.135092
NW_022341425	Koludarov_et_al_2021	mRNA	281073	281788	.	+	.	Name=LOC116432666 mRNA;ID=EWKMg4ru1zPvdBw+uzMEhS+PpGo.1624892359154.135093
NW_022341425	Koludarov_et_al_2021	mRNA	297321	297573	.	+	.	Name=LOC116432666 mRNA;ID=EWKMg4ru1zPvdBw+uzMEhS+PpGo.1624892359154.135093
NW_022341425	Koludarov_et_al_2021	mRNA	305789	305953	.	+	.	Name=LOC116432666 mRNA;ID=EWKMg4ru1zPvdBw+uzMEhS+PpGo.1624892359154.135093
NW_022341425	Koludarov_et_al_2021	mRNA	306031	306209	.	+	.	Name=LOC116432666 mRNA;ID=EWKMg4ru1zPvdBw+uzMEhS+PpGo.1624892359154.135093
NW_022341425	Koludarov_et_al_2021	mRNA	306280	306324	.	+	.	Name=LOC116432666 mRNA;ID=EWKMg4ru1zPvdBw+uzMEhS+PpGo.1624892359154.135093
NW_022341425	Koludarov_et_al_2021	mRNA	306391	306550	.	+	.	Name=LOC116432666 mRNA;ID=EWKMg4ru1zPvdBw+uzMEhS+PpGo.1624892359154.135093
NW_022341425	Koludarov_et_al_2021	mRNA	306701	307224	.	+	.	Name=LOC116432666 mRNA;ID=EWKMg4ru1zPvdBw+uzMEhS+PpGo.1624892359154.135093
NW_022341425	Koludarov_et_al_2021	mRNA	307305	307451	.	+	.	Name=LOC116432666 mRNA;ID=EWKMg4ru1zPvdBw+uzMEhS+PpGo.1624892359154.135093
NW_022341425	Koludarov_et_al_2021	mRNA	307526	307663	.	+	.	Name=LOC116432666 mRNA;ID=EWKMg4ru1zPvdBw+uzMEhS+PpGo.1624892359154.135093
NW_022341425	Koludarov_et_al_2021	mRNA	307734	307922	.	+	.	Name=LOC116432666 mRNA;ID=EWKMg4ru1zPvdBw+uzMEhS+PpGo.1624892359154.135093
NW_022341425	Koludarov_et_al_2021	mRNA	308035	308329	.	+	.	Name=LOC116432666 mRNA;ID=EWKMg4ru1zPvdBw+uzMEhS+PpGo.1624892359154.135093
NW_022341425	Koludarov_et_al_2021	mRNA	308501	308859	.	+	.	Name=LOC116432666 mRNA;ID=EWKMg4ru1zPvdBw+uzMEhS+PpGo.1624892359154.135093
NW_022341425	Koludarov_et_al_2021	mRNA	308946	309135	.	+	.	Name=LOC116432666 mRNA;ID=EWKMg4ru1zPvdBw+uzMEhS+PpGo.1624892359154.135093
NW_022341425	Koludarov_et_al_2021	mRNA	309206	309512	.	+	.	Name=LOC116432666 mRNA;ID=EWKMg4ru1zPvdBw+uzMEhS+PpGo.1624892359154.135093
NW_022341425	Koludarov_et_al_2021	mRNA	309863	309943	.	+	.	Name=LOC116432666 mRNA;ID=EWKMg4ru1zPvdBw+uzMEhS+PpGo.1624892359154.135093
NW_022341425	Koludarov_et_al_2021	mRNA	310450	310573	.	+	.	Name=LOC116432666 mRNA;ID=EWKMg4ru1zPvdBw+uzMEhS+PpGo.1624892359154.135093
NW_022341425	Koludarov_et_al_2021	mRNA	310654	310847	.	+	.	Name=LOC116432666 mRNA;ID=EWKMg4ru1zPvdBw+uzMEhS+PpGo.1624892359154.135093
NW_022341425	Koludarov_et_al_2021	mRNA	310924	311998	.	+	.	Name=LOC116432666 mRNA;ID=EWKMg4ru1zPvdBw+uzMEhS+PpGo.1624892359154.135093
NW_022341425	Koludarov_et_al_2021	mRNA	281074	281788	.	+	.	Name=LOC116432666 mRNA;ID=EWKMg4ru1zPvdBw+uzMEhS+PpGo.1624892359154.135094
NW_022341425	Koludarov_et_al_2021	mRNA	297321	297573	.	+	.	Name=LOC116432666 mRNA;ID=EWKMg4ru1zPvdBw+uzMEhS+PpGo.1624892359154.135094
NW_022341425	Koludarov_et_al_2021	mRNA	305789	305953	.	+	.	Name=LOC116432666 mRNA;ID=EWKMg4ru1zPvdBw+uzMEhS+PpGo.1624892359154.135094
NW_022341425	Koludarov_et_al_2021	mRNA	306031	306209	.	+	.	Name=LOC116432666 mRNA;ID=EWKMg4ru1zPvdBw+uzMEhS+PpGo.1624892359154.135094
NW_022341425	Koludarov_et_al_2021	mRNA	306280	306324	.	+	.	Name=LOC116432666 mRNA;ID=EWKMg4ru1zPvdBw+uzMEhS+PpGo.1624892359154.135094
NW_022341425	Koludarov_et_al_2021	mRNA	306391	306550	.	+	.	Name=LOC116432666 mRNA;ID=EWKMg4ru1zPvdBw+uzMEhS+PpGo.1624892359154.135094
NW_022341425	Koludarov_et_al_2021	mRNA	306701	307224	.	+	.	Name=LOC116432666 mRNA;ID=EWKMg4ru1zPvdBw+uzMEhS+PpGo.1624892359154.135094
NW_022341425	Koludarov_et_al_2021	mRNA	307305	307451	.	+	.	Name=LOC116432666 mRNA;ID=EWKMg4ru1zPvdBw+uzMEhS+PpGo.1624892359154.135094
NW_022341425	Koludarov_et_al_2021	mRNA	307526	307663	.	+	.	Name=LOC116432666 mRNA;ID=EWKMg4ru1zPvdBw+uzMEhS+PpGo.1624892359154.135094
NW_022341425	Koludarov_et_al_2021	mRNA	307734	307922	.	+	.	Name=LOC116432666 mRNA;ID=EWKMg4ru1zPvdBw+uzMEhS+PpGo.1624892359154.135094
NW_022341425	Koludarov_et_al_2021	mRNA	308035	308329	.	+	.	Name=LOC116432666 mRNA;ID=EWKMg4ru1zPvdBw+uzMEhS+PpGo.1624892359154.135094
NW_022341425	Koludarov_et_al_2021	mRNA	308501	308859	.	+	.	Name=LOC116432666 mRNA;ID=EWKMg4ru1zPvdBw+uzMEhS+PpGo.1624892359154.135094
NW_022341425	Koludarov_et_al_2021	mRNA	308946	309135	.	+	.	Name=LOC116432666 mRNA;ID=EWKMg4ru1zPvdBw+uzMEhS+PpGo.1624892359154.135094
NW_022341425	Koludarov_et_al_2021	mRNA	309206	309512	.	+	.	Name=LOC116432666 mRNA;ID=EWKMg4ru1zPvdBw+uzMEhS+PpGo.1624892359154.135094
NW_022341425	Koludarov_et_al_2021	mRNA	310450	310573	.	+	.	Name=LOC116432666 mRNA;ID=EWKMg4ru1zPvdBw+uzMEhS+PpGo.1624892359154.135094
NW_022341425	Koludarov_et_al_2021	mRNA	310654	310847	.	+	.	Name=LOC116432666 mRNA;ID=EWKMg4ru1zPvdBw+uzMEhS+PpGo.1624892359154.135094
NW_022341425	Koludarov_et_al_2021	mRNA	310924	311998	.	+	.	Name=LOC116432666 mRNA;ID=EWKMg4ru1zPvdBw+uzMEhS+PpGo.1624892359154.135094
NW_022341425	Koludarov_et_al_2021	mRNA	479134	479607	.	+	.	Name=LOC116432672 mRNA;ID=EWKMg4ru1zPvdBw+uzMEhS+PpGo.1624892359155.135095
NW_022341425	Koludarov_et_al_2021	mRNA	493616	494137	.	+	.	Name=LOC116432672 mRNA;ID=EWKMg4ru1zPvdBw+uzMEhS+PpGo.1624892359155.135095
NW_022341425	Koludarov_et_al_2021	mRNA	495198	495409	.	+	.	Name=LOC116432672 mRNA;ID=EWKMg4ru1zPvdBw+uzMEhS+PpGo.1624892359155.135095
NW_022341425	Koludarov_et_al_2021	mRNA	495686	495786	.	+	.	Name=LOC116432672 mRNA;ID=EWKMg4ru1zPvdBw+uzMEhS+PpGo.1624892359155.135095
NW_022341425	Koludarov_et_al_2021	mRNA	495878	495994	.	+	.	Name=LOC116432672 mRNA;ID=EWKMg4ru1zPvdBw+uzMEhS+PpGo.1624892359155.135095
NW_022341425	Koludarov_et_al_2021	mRNA	496133	496283	.	+	.	Name=LOC116432672 mRNA;ID=EWKMg4ru1zPvdBw+uzMEhS+PpGo.1624892359155.135095
NW_022341425	Koludarov_et_al_2021	mRNA	496365	496703	.	+	.	Name=LOC116432672 mRNA;ID=EWKMg4ru1zPvdBw+uzMEhS+PpGo.1624892359155.135095
NW_022341425	Koludarov_et_al_2021	mRNA	496797	496892	.	+	.	Name=LOC116432672 mRNA;ID=EWKMg4ru1zPvdBw+uzMEhS+PpGo.1624892359155.135095
NW_022341425	Koludarov_et_al_2021	mRNA	496985	497114	.	+	.	Name=LOC116432672 mRNA;ID=EWKMg4ru1zPvdBw+uzMEhS+PpGo.1624892359155.135095
NW_022341425	Koludarov_et_al_2021	mRNA	497188	497345	.	+	.	Name=LOC116432672 mRNA;ID=EWKMg4ru1zPvdBw+uzMEhS+PpGo.1624892359155.135095
NW_022341425	Koludarov_et_al_2021	mRNA	497406	497510	.	+	.	Name=LOC116432672 mRNA;ID=EWKMg4ru1zPvdBw+uzMEhS+PpGo.1624892359155.135095
NW_022341425	Koludarov_et_al_2021	mRNA	497596	501535	.	+	.	Name=LOC116432672 mRNA;ID=EWKMg4ru1zPvdBw+uzMEhS+PpGo.1624892359155.135095
NW_022341425	Koludarov_et_al_2021	mRNA	479134	479557	.	+	.	Name=LOC116432672 mRNA;ID=EWKMg4ru1zPvdBw+uzMEhS+PpGo.1624892359155.135096
NW_022341425	Koludarov_et_al_2021	mRNA	493616	494137	.	+	.	Name=LOC116432672 mRNA;ID=EWKMg4ru1zPvdBw+uzMEhS+PpGo.1624892359155.135096
NW_022341425	Koludarov_et_al_2021	mRNA	495198	495409	.	+	.	Name=LOC116432672 mRNA;ID=EWKMg4ru1zPvdBw+uzMEhS+PpGo.1624892359155.135096
NW_022341425	Koludarov_et_al_2021	mRNA	495686	495786	.	+	.	Name=LOC116432672 mRNA;ID=EWKMg4ru1zPvdBw+uzMEhS+PpGo.1624892359155.135096
NW_022341425	Koludarov_et_al_2021	mRNA	495878	495994	.	+	.	Name=LOC116432672 mRNA;ID=EWKMg4ru1zPvdBw+uzMEhS+PpGo.1624892359155.135096
NW_022341425	Koludarov_et_al_2021	mRNA	496133	496283	.	+	.	Name=LOC116432672 mRNA;ID=EWKMg4ru1zPvdBw+uzMEhS+PpGo.1624892359155.135096
NW_022341425	Koludarov_et_al_2021	mRNA	496365	496703	.	+	.	Name=LOC116432672 mRNA;ID=EWKMg4ru1zPvdBw+uzMEhS+PpGo.1624892359155.135096
NW_022341425	Koludarov_et_al_2021	mRNA	496797	496892	.	+	.	Name=LOC116432672 mRNA;ID=EWKMg4ru1zPvdBw+uzMEhS+PpGo.1624892359155.135096
NW_022341425	Koludarov_et_al_2021	mRNA	496985	497114	.	+	.	Name=LOC116432672 mRNA;ID=EWKMg4ru1zPvdBw+uzMEhS+PpGo.1624892359155.135096
NW_022341425	Koludarov_et_al_2021	mRNA	497188	497345	.	+	.	Name=LOC116432672 mRNA;ID=EWKMg4ru1zPvdBw+uzMEhS+PpGo.1624892359155.135096
NW_022341425	Koludarov_et_al_2021	mRNA	497406	497510	.	+	.	Name=LOC116432672 mRNA;ID=EWKMg4ru1zPvdBw+uzMEhS+PpGo.1624892359155.135096
NW_022341425	Koludarov_et_al_2021	mRNA	497596	501535	.	+	.	Name=LOC116432672 mRNA;ID=EWKMg4ru1zPvdBw+uzMEhS+PpGo.1624892359155.135096
NW_022341425	Koludarov_et_al_2021	mRNA	290069	290687	.	+	.	Name=LOC116432666 mRNA;ID=EWKMg4ru1zPvdBw+uzMEhS+PpGo.1624892359155.135097
NW_022341425	Koludarov_et_al_2021	mRNA	296031	296189	.	+	.	Name=LOC116432666 mRNA;ID=EWKMg4ru1zPvdBw+uzMEhS+PpGo.1624892359155.135097
NW_022341425	Koludarov_et_al_2021	mRNA	297321	297573	.	+	.	Name=LOC116432666 mRNA;ID=EWKMg4ru1zPvdBw+uzMEhS+PpGo.1624892359155.135097
NW_022341425	Koludarov_et_al_2021	mRNA	305789	305953	.	+	.	Name=LOC116432666 mRNA;ID=EWKMg4ru1zPvdBw+uzMEhS+PpGo.1624892359155.135097
NW_022341425	Koludarov_et_al_2021	mRNA	306031	306209	.	+	.	Name=LOC116432666 mRNA;ID=EWKMg4ru1zPvdBw+uzMEhS+PpGo.1624892359155.135097
NW_022341425	Koludarov_et_al_2021	mRNA	306280	306324	.	+	.	Name=LOC116432666 mRNA;ID=EWKMg4ru1zPvdBw+uzMEhS+PpGo.1624892359155.135097
NW_022341425	Koludarov_et_al_2021	mRNA	306391	306550	.	+	.	Name=LOC116432666 mRNA;ID=EWKMg4ru1zPvdBw+uzMEhS+PpGo.1624892359155.135097
NW_022341425	Koludarov_et_al_2021	mRNA	306701	307224	.	+	.	Name=LOC116432666 mRNA;ID=EWKMg4ru1zPvdBw+uzMEhS+PpGo.1624892359155.135097
NW_022341425	Koludarov_et_al_2021	mRNA	307305	307451	.	+	.	Name=LOC116432666 mRNA;ID=EWKMg4ru1zPvdBw+uzMEhS+PpGo.1624892359155.135097
NW_022341425	Koludarov_et_al_2021	mRNA	307526	307663	.	+	.	Name=LOC116432666 mRNA;ID=EWKMg4ru1zPvdBw+uzMEhS+PpGo.1624892359155.135097
NW_022341425	Koludarov_et_al_2021	mRNA	307734	307922	.	+	.	Name=LOC116432666 mRNA;ID=EWKMg4ru1zPvdBw+uzMEhS+PpGo.1624892359155.135097
NW_022341425	Koludarov_et_al_2021	mRNA	308035	308329	.	+	.	Name=LOC116432666 mRNA;ID=EWKMg4ru1zPvdBw+uzMEhS+PpGo.1624892359155.135097
NW_022341425	Koludarov_et_al_2021	mRNA	308501	308859	.	+	.	Name=LOC116432666 mRNA;ID=EWKMg4ru1zPvdBw+uzMEhS+PpGo.1624892359155.135097
NW_022341425	Koludarov_et_al_2021	mRNA	308946	309135	.	+	.	Name=LOC116432666 mRNA;ID=EWKMg4ru1zPvdBw+uzMEhS+PpGo.1624892359155.135097
NW_022341425	Koludarov_et_al_2021	mRNA	309206	309512	.	+	.	Name=LOC116432666 mRNA;ID=EWKMg4ru1zPvdBw+uzMEhS+PpGo.1624892359155.135097
NW_022341425	Koludarov_et_al_2021	mRNA	309863	309943	.	+	.	Name=LOC116432666 mRNA;ID=EWKMg4ru1zPvdBw+uzMEhS+PpGo.1624892359155.135097
NW_022341425	Koludarov_et_al_2021	mRNA	310450	310573	.	+	.	Name=LOC116432666 mRNA;ID=EWKMg4ru1zPvdBw+uzMEhS+PpGo.1624892359155.135097
NW_022341425	Koludarov_et_al_2021	mRNA	310654	310847	.	+	.	Name=LOC116432666 mRNA;ID=EWKMg4ru1zPvdBw+uzMEhS+PpGo.1624892359155.135097
NW_022341425	Koludarov_et_al_2021	mRNA	310924	311998	.	+	.	Name=LOC116432666 mRNA;ID=EWKMg4ru1zPvdBw+uzMEhS+PpGo.1624892359155.135097
NW_022341425	Koludarov_et_al_2021	mRNA	290069	290687	.	+	.	Name=LOC116432666 mRNA;ID=EWKMg4ru1zPvdBw+uzMEhS+PpGo.1624892359155.135098
NW_022341425	Koludarov_et_al_2021	mRNA	296034	296189	.	+	.	Name=LOC116432666 mRNA;ID=EWKMg4ru1zPvdBw+uzMEhS+PpGo.1624892359155.135098
NW_022341425	Koludarov_et_al_2021	mRNA	297321	297573	.	+	.	Name=LOC116432666 mRNA;ID=EWKMg4ru1zPvdBw+uzMEhS+PpGo.1624892359155.135098
NW_022341425	Koludarov_et_al_2021	mRNA	305789	305953	.	+	.	Name=LOC116432666 mRNA;ID=EWKMg4ru1zPvdBw+uzMEhS+PpGo.1624892359155.135098
NW_022341425	Koludarov_et_al_2021	mRNA	306031	306209	.	+	.	Name=LOC116432666 mRNA;ID=EWKMg4ru1zPvdBw+uzMEhS+PpGo.1624892359155.135098
NW_022341425	Koludarov_et_al_2021	mRNA	306280	306324	.	+	.	Name=LOC116432666 mRNA;ID=EWKMg4ru1zPvdBw+uzMEhS+PpGo.1624892359155.135098
NW_022341425	Koludarov_et_al_2021	mRNA	306391	306550	.	+	.	Name=LOC116432666 mRNA;ID=EWKMg4ru1zPvdBw+uzMEhS+PpGo.1624892359155.135098
NW_022341425	Koludarov_et_al_2021	mRNA	306701	307224	.	+	.	Name=LOC116432666 mRNA;ID=EWKMg4ru1zPvdBw+uzMEhS+PpGo.1624892359155.135098
NW_022341425	Koludarov_et_al_2021	mRNA	307305	307451	.	+	.	Name=LOC116432666 mRNA;ID=EWKMg4ru1zPvdBw+uzMEhS+PpGo.1624892359155.135098
NW_022341425	Koludarov_et_al_2021	mRNA	307526	307663	.	+	.	Name=LOC116432666 mRNA;ID=EWKMg4ru1zPvdBw+uzMEhS+PpGo.1624892359155.135098
NW_022341425	Koludarov_et_al_2021	mRNA	307734	307922	.	+	.	Name=LOC116432666 mRNA;ID=EWKMg4ru1zPvdBw+uzMEhS+PpGo.1624892359155.135098
NW_022341425	Koludarov_et_al_2021	mRNA	308035	308329	.	+	.	Name=LOC116432666 mRNA;ID=EWKMg4ru1zPvdBw+uzMEhS+PpGo.1624892359155.135098
NW_022341425	Koludarov_et_al_2021	mRNA	308501	308859	.	+	.	Name=LOC116432666 mRNA;ID=EWKMg4ru1zPvdBw+uzMEhS+PpGo.1624892359155.135098
NW_022341425	Koludarov_et_al_2021	mRNA	308946	309135	.	+	.	Name=LOC116432666 mRNA;ID=EWKMg4ru1zPvdBw+uzMEhS+PpGo.1624892359155.135098
NW_022341425	Koludarov_et_al_2021	mRNA	309206	309512	.	+	.	Name=LOC116432666 mRNA;ID=EWKMg4ru1zPvdBw+uzMEhS+PpGo.1624892359155.135098
NW_022341425	Koludarov_et_al_2021	mRNA	309863	309943	.	+	.	Name=LOC116432666 mRNA;ID=EWKMg4ru1zPvdBw+uzMEhS+PpGo.1624892359155.135098
NW_022341425	Koludarov_et_al_2021	mRNA	310450	310573	.	+	.	Name=LOC116432666 mRNA;ID=EWKMg4ru1zPvdBw+uzMEhS+PpGo.1624892359155.135098
NW_022341425	Koludarov_et_al_2021	mRNA	310654	310847	.	+	.	Name=LOC116432666 mRNA;ID=EWKMg4ru1zPvdBw+uzMEhS+PpGo.1624892359155.135098
NW_022341425	Koludarov_et_al_2021	mRNA	310924	311998	.	+	.	Name=LOC116432666 mRNA;ID=EWKMg4ru1zPvdBw+uzMEhS+PpGo.1624892359155.135098
NW_022341425	Koludarov_et_al_2021	mRNA	290069	290687	.	+	.	Name=LOC116432666 mRNA;ID=EWKMg4ru1zPvdBw+uzMEhS+PpGo.1624892359155.135099
NW_022341425	Koludarov_et_al_2021	mRNA	297321	297573	.	+	.	Name=LOC116432666 mRNA;ID=EWKMg4ru1zPvdBw+uzMEhS+PpGo.1624892359155.135099
NW_022341425	Koludarov_et_al_2021	mRNA	305789	305953	.	+	.	Name=LOC116432666 mRNA;ID=EWKMg4ru1zPvdBw+uzMEhS+PpGo.1624892359155.135099
NW_022341425	Koludarov_et_al_2021	mRNA	306031	306209	.	+	.	Name=LOC116432666 mRNA;ID=EWKMg4ru1zPvdBw+uzMEhS+PpGo.1624892359155.135099
NW_022341425	Koludarov_et_al_2021	mRNA	306280	306324	.	+	.	Name=LOC116432666 mRNA;ID=EWKMg4ru1zPvdBw+uzMEhS+PpGo.1624892359155.135099
NW_022341425	Koludarov_et_al_2021	mRNA	306391	306550	.	+	.	Name=LOC116432666 mRNA;ID=EWKMg4ru1zPvdBw+uzMEhS+PpGo.1624892359155.135099
NW_022341425	Koludarov_et_al_2021	mRNA	306701	307224	.	+	.	Name=LOC116432666 mRNA;ID=EWKMg4ru1zPvdBw+uzMEhS+PpGo.1624892359155.135099
NW_022341425	Koludarov_et_al_2021	mRNA	307305	307451	.	+	.	Name=LOC116432666 mRNA;ID=EWKMg4ru1zPvdBw+uzMEhS+PpGo.1624892359155.135099
NW_022341425	Koludarov_et_al_2021	mRNA	307526	307663	.	+	.	Name=LOC116432666 mRNA;ID=EWKMg4ru1zPvdBw+uzMEhS+PpGo.1624892359155.135099
NW_022341425	Koludarov_et_al_2021	mRNA	307734	307922	.	+	.	Name=LOC116432666 mRNA;ID=EWKMg4ru1zPvdBw+uzMEhS+PpGo.1624892359155.135099
NW_022341425	Koludarov_et_al_2021	mRNA	308035	308329	.	+	.	Name=LOC116432666 mRNA;ID=EWKMg4ru1zPvdBw+uzMEhS+PpGo.1624892359155.135099
NW_022341425	Koludarov_et_al_2021	mRNA	308501	308859	.	+	.	Name=LOC116432666 mRNA;ID=EWKMg4ru1zPvdBw+uzMEhS+PpGo.1624892359155.135099
NW_022341425	Koludarov_et_al_2021	mRNA	308946	309135	.	+	.	Name=LOC116432666 mRNA;ID=EWKMg4ru1zPvdBw+uzMEhS+PpGo.1624892359155.135099
NW_022341425	Koludarov_et_al_2021	mRNA	309206	309512	.	+	.	Name=LOC116432666 mRNA;ID=EWKMg4ru1zPvdBw+uzMEhS+PpGo.1624892359155.135099
NW_022341425	Koludarov_et_al_2021	mRNA	309863	309943	.	+	.	Name=LOC116432666 mRNA;ID=EWKMg4ru1zPvdBw+uzMEhS+PpGo.1624892359155.135099
NW_022341425	Koludarov_et_al_2021	mRNA	310450	310573	.	+	.	Name=LOC116432666 mRNA;ID=EWKMg4ru1zPvdBw+uzMEhS+PpGo.1624892359155.135099
NW_022341425	Koludarov_et_al_2021	mRNA	310654	310847	.	+	.	Name=LOC116432666 mRNA;ID=EWKMg4ru1zPvdBw+uzMEhS+PpGo.1624892359155.135099
NW_022341425	Koludarov_et_al_2021	mRNA	310924	311998	.	+	.	Name=LOC116432666 mRNA;ID=EWKMg4ru1zPvdBw+uzMEhS+PpGo.1624892359155.135099
NW_022341425	Koludarov_et_al_2021	mRNA	1095227	1095363	.	+	.	Name=LOC116432674 mRNA;ID=EWKMg4ru1zPvdBw+uzMEhS+PpGo.1624892359155.135100
NW_022341425	Koludarov_et_al_2021	mRNA	1108916	1109464	.	+	.	Name=LOC116432674 mRNA;ID=EWKMg4ru1zPvdBw+uzMEhS+PpGo.1624892359155.135100
NW_022341425	Koludarov_et_al_2021	mRNA	1110234	1110362	.	+	.	Name=LOC116432674 mRNA;ID=EWKMg4ru1zPvdBw+uzMEhS+PpGo.1624892359155.135100
NW_022341425	Koludarov_et_al_2021	mRNA	1112941	1113081	.	+	.	Name=LOC116432674 mRNA;ID=EWKMg4ru1zPvdBw+uzMEhS+PpGo.1624892359155.135100
NW_022341425	Koludarov_et_al_2021	mRNA	1114379	1114507	.	+	.	Name=LOC116432674 mRNA;ID=EWKMg4ru1zPvdBw+uzMEhS+PpGo.1624892359155.135100
NW_022341425	Koludarov_et_al_2021	mRNA	1114575	1114835	.	+	.	Name=LOC116432674 mRNA;ID=EWKMg4ru1zPvdBw+uzMEhS+PpGo.1624892359155.135100
NW_022341425	Koludarov_et_al_2021	mRNA	1115247	1115342	.	+	.	Name=LOC116432674 mRNA;ID=EWKMg4ru1zPvdBw+uzMEhS+PpGo.1624892359155.135100
NW_022341425	Koludarov_et_al_2021	mRNA	1115411	1115482	.	+	.	Name=LOC116432674 mRNA;ID=EWKMg4ru1zPvdBw+uzMEhS+PpGo.1624892359155.135100
NW_022341425	Koludarov_et_al_2021	mRNA	1115633	1116814	.	+	.	Name=LOC116432674 mRNA;ID=EWKMg4ru1zPvdBw+uzMEhS+PpGo.1624892359155.135100
NW_022341425	Koludarov_et_al_2021	mRNA	1095240	1095363	.	+	.	Name=LOC116432674 mRNA;ID=EWKMg4ru1zPvdBw+uzMEhS+PpGo.1624892359155.135101
NW_022341425	Koludarov_et_al_2021	mRNA	1108932	1109464	.	+	.	Name=LOC116432674 mRNA;ID=EWKMg4ru1zPvdBw+uzMEhS+PpGo.1624892359155.135101
NW_022341425	Koludarov_et_al_2021	mRNA	1110234	1110362	.	+	.	Name=LOC116432674 mRNA;ID=EWKMg4ru1zPvdBw+uzMEhS+PpGo.1624892359155.135101
NW_022341425	Koludarov_et_al_2021	mRNA	1112941	1113081	.	+	.	Name=LOC116432674 mRNA;ID=EWKMg4ru1zPvdBw+uzMEhS+PpGo.1624892359155.135101
NW_022341425	Koludarov_et_al_2021	mRNA	1114379	1114507	.	+	.	Name=LOC116432674 mRNA;ID=EWKMg4ru1zPvdBw+uzMEhS+PpGo.1624892359155.135101
NW_022341425	Koludarov_et_al_2021	mRNA	1114575	1114835	.	+	.	Name=LOC116432674 mRNA;ID=EWKMg4ru1zPvdBw+uzMEhS+PpGo.1624892359155.135101
NW_022341425	Koludarov_et_al_2021	mRNA	1115247	1115342	.	+	.	Name=LOC116432674 mRNA;ID=EWKMg4ru1zPvdBw+uzMEhS+PpGo.1624892359155.135101
NW_022341425	Koludarov_et_al_2021	mRNA	1115411	1115482	.	+	.	Name=LOC116432674 mRNA;ID=EWKMg4ru1zPvdBw+uzMEhS+PpGo.1624892359155.135101
NW_022341425	Koludarov_et_al_2021	mRNA	1115633	1116814	.	+	.	Name=LOC116432674 mRNA;ID=EWKMg4ru1zPvdBw+uzMEhS+PpGo.1624892359155.135101
NW_022341425	Koludarov_et_al_2021	mRNA	1095250	1095363	.	+	.	Name=LOC116432674 mRNA;ID=EWKMg4ru1zPvdBw+uzMEhS+PpGo.1624892359155.135102
NW_022341425	Koludarov_et_al_2021	mRNA	1109011	1109464	.	+	.	Name=LOC116432674 mRNA;ID=EWKMg4ru1zPvdBw+uzMEhS+PpGo.1624892359155.135102
NW_022341425	Koludarov_et_al_2021	mRNA	1110234	1110362	.	+	.	Name=LOC116432674 mRNA;ID=EWKMg4ru1zPvdBw+uzMEhS+PpGo.1624892359155.135102
NW_022341425	Koludarov_et_al_2021	mRNA	1112941	1113081	.	+	.	Name=LOC116432674 mRNA;ID=EWKMg4ru1zPvdBw+uzMEhS+PpGo.1624892359155.135102
NW_022341425	Koludarov_et_al_2021	mRNA	1114379	1114507	.	+	.	Name=LOC116432674 mRNA;ID=EWKMg4ru1zPvdBw+uzMEhS+PpGo.1624892359155.135102
NW_022341425	Koludarov_et_al_2021	mRNA	1114575	1114835	.	+	.	Name=LOC116432674 mRNA;ID=EWKMg4ru1zPvdBw+uzMEhS+PpGo.1624892359155.135102
NW_022341425	Koludarov_et_al_2021	mRNA	1115247	1115342	.	+	.	Name=LOC116432674 mRNA;ID=EWKMg4ru1zPvdBw+uzMEhS+PpGo.1624892359155.135102
NW_022341425	Koludarov_et_al_2021	mRNA	1115411	1115482	.	+	.	Name=LOC116432674 mRNA;ID=EWKMg4ru1zPvdBw+uzMEhS+PpGo.1624892359155.135102
NW_022341425	Koludarov_et_al_2021	mRNA	1115633	1116814	.	+	.	Name=LOC116432674 mRNA;ID=EWKMg4ru1zPvdBw+uzMEhS+PpGo.1624892359155.135102
NW_022341425	Koludarov_et_al_2021	mRNA	1095325	1095363	.	+	.	Name=LOC116432674 mRNA;ID=EWKMg4ru1zPvdBw+uzMEhS+PpGo.1624892359155.135103
NW_022341425	Koludarov_et_al_2021	mRNA	1095913	1095943	.	+	.	Name=LOC116432674 mRNA;ID=EWKMg4ru1zPvdBw+uzMEhS+PpGo.1624892359155.135103
NW_022341425	Koludarov_et_al_2021	mRNA	1108932	1109464	.	+	.	Name=LOC116432674 mRNA;ID=EWKMg4ru1zPvdBw+uzMEhS+PpGo.1624892359155.135103
NW_022341425	Koludarov_et_al_2021	mRNA	1110234	1110362	.	+	.	Name=LOC116432674 mRNA;ID=EWKMg4ru1zPvdBw+uzMEhS+PpGo.1624892359155.135103
NW_022341425	Koludarov_et_al_2021	mRNA	1112941	1113081	.	+	.	Name=LOC116432674 mRNA;ID=EWKMg4ru1zPvdBw+uzMEhS+PpGo.1624892359155.135103
NW_022341425	Koludarov_et_al_2021	mRNA	1114379	1114507	.	+	.	Name=LOC116432674 mRNA;ID=EWKMg4ru1zPvdBw+uzMEhS+PpGo.1624892359155.135103
NW_022341425	Koludarov_et_al_2021	mRNA	1114575	1114835	.	+	.	Name=LOC116432674 mRNA;ID=EWKMg4ru1zPvdBw+uzMEhS+PpGo.1624892359155.135103
NW_022341425	Koludarov_et_al_2021	mRNA	1115247	1115342	.	+	.	Name=LOC116432674 mRNA;ID=EWKMg4ru1zPvdBw+uzMEhS+PpGo.1624892359155.135103
NW_022341425	Koludarov_et_al_2021	mRNA	1115411	1115482	.	+	.	Name=LOC116432674 mRNA;ID=EWKMg4ru1zPvdBw+uzMEhS+PpGo.1624892359155.135103
NW_022341425	Koludarov_et_al_2021	mRNA	1115633	1116814	.	+	.	Name=LOC116432674 mRNA;ID=EWKMg4ru1zPvdBw+uzMEhS+PpGo.1624892359155.135103
NW_022341425	Koludarov_et_al_2021	mRNA	1095326	1095363	.	+	.	Name=LOC116432674 mRNA;ID=EWKMg4ru1zPvdBw+uzMEhS+PpGo.1624892359155.135104
NW_022341425	Koludarov_et_al_2021	mRNA	1095913	1095943	.	+	.	Name=LOC116432674 mRNA;ID=EWKMg4ru1zPvdBw+uzMEhS+PpGo.1624892359155.135104
NW_022341425	Koludarov_et_al_2021	mRNA	1108916	1109464	.	+	.	Name=LOC116432674 mRNA;ID=EWKMg4ru1zPvdBw+uzMEhS+PpGo.1624892359155.135104
NW_022341425	Koludarov_et_al_2021	mRNA	1110234	1110362	.	+	.	Name=LOC116432674 mRNA;ID=EWKMg4ru1zPvdBw+uzMEhS+PpGo.1624892359155.135104
NW_022341425	Koludarov_et_al_2021	mRNA	1112941	1113081	.	+	.	Name=LOC116432674 mRNA;ID=EWKMg4ru1zPvdBw+uzMEhS+PpGo.1624892359155.135104
NW_022341425	Koludarov_et_al_2021	mRNA	1114379	1114507	.	+	.	Name=LOC116432674 mRNA;ID=EWKMg4ru1zPvdBw+uzMEhS+PpGo.1624892359155.135104
NW_022341425	Koludarov_et_al_2021	mRNA	1114575	1114835	.	+	.	Name=LOC116432674 mRNA;ID=EWKMg4ru1zPvdBw+uzMEhS+PpGo.1624892359155.135104
NW_022341425	Koludarov_et_al_2021	mRNA	1115247	1115342	.	+	.	Name=LOC116432674 mRNA;ID=EWKMg4ru1zPvdBw+uzMEhS+PpGo.1624892359155.135104
NW_022341425	Koludarov_et_al_2021	mRNA	1115411	1115482	.	+	.	Name=LOC116432674 mRNA;ID=EWKMg4ru1zPvdBw+uzMEhS+PpGo.1624892359155.135104
NW_022341425	Koludarov_et_al_2021	mRNA	1115633	1116814	.	+	.	Name=LOC116432674 mRNA;ID=EWKMg4ru1zPvdBw+uzMEhS+PpGo.1624892359155.135104
NW_022341425	Koludarov_et_al_2021	mRNA	1095370	1095663	.	+	.	Name=LOC116432674 mRNA;ID=EWKMg4ru1zPvdBw+uzMEhS+PpGo.1624892359155.135105
NW_022341425	Koludarov_et_al_2021	mRNA	1108916	1109464	.	+	.	Name=LOC116432674 mRNA;ID=EWKMg4ru1zPvdBw+uzMEhS+PpGo.1624892359155.135105
NW_022341425	Koludarov_et_al_2021	mRNA	1110234	1110362	.	+	.	Name=LOC116432674 mRNA;ID=EWKMg4ru1zPvdBw+uzMEhS+PpGo.1624892359155.135105
NW_022341425	Koludarov_et_al_2021	mRNA	1112941	1113081	.	+	.	Name=LOC116432674 mRNA;ID=EWKMg4ru1zPvdBw+uzMEhS+PpGo.1624892359155.135105
NW_022341425	Koludarov_et_al_2021	mRNA	1114379	1114507	.	+	.	Name=LOC116432674 mRNA;ID=EWKMg4ru1zPvdBw+uzMEhS+PpGo.1624892359155.135105
NW_022341425	Koludarov_et_al_2021	mRNA	1114575	1114835	.	+	.	Name=LOC116432674 mRNA;ID=EWKMg4ru1zPvdBw+uzMEhS+PpGo.1624892359155.135105
NW_022341425	Koludarov_et_al_2021	mRNA	1115247	1115342	.	+	.	Name=LOC116432674 mRNA;ID=EWKMg4ru1zPvdBw+uzMEhS+PpGo.1624892359155.135105
NW_022341425	Koludarov_et_al_2021	mRNA	1115411	1115482	.	+	.	Name=LOC116432674 mRNA;ID=EWKMg4ru1zPvdBw+uzMEhS+PpGo.1624892359155.135105
NW_022341425	Koludarov_et_al_2021	mRNA	1115633	1116814	.	+	.	Name=LOC116432674 mRNA;ID=EWKMg4ru1zPvdBw+uzMEhS+PpGo.1624892359155.135105
NW_022341425	Koludarov_et_al_2021	mRNA	1094764	1095363	.	+	.	Name=LOC116432674 mRNA;ID=EWKMg4ru1zPvdBw+uzMEhS+PpGo.1624892359155.135106
NW_022341425	Koludarov_et_al_2021	mRNA	1110234	1110362	.	+	.	Name=LOC116432674 mRNA;ID=EWKMg4ru1zPvdBw+uzMEhS+PpGo.1624892359155.135106
NW_022341425	Koludarov_et_al_2021	mRNA	1112941	1113081	.	+	.	Name=LOC116432674 mRNA;ID=EWKMg4ru1zPvdBw+uzMEhS+PpGo.1624892359155.135106
NW_022341425	Koludarov_et_al_2021	mRNA	1114379	1114507	.	+	.	Name=LOC116432674 mRNA;ID=EWKMg4ru1zPvdBw+uzMEhS+PpGo.1624892359155.135106
NW_022341425	Koludarov_et_al_2021	mRNA	1114575	1114835	.	+	.	Name=LOC116432674 mRNA;ID=EWKMg4ru1zPvdBw+uzMEhS+PpGo.1624892359155.135106
NW_022341425	Koludarov_et_al_2021	mRNA	1115247	1115342	.	+	.	Name=LOC116432674 mRNA;ID=EWKMg4ru1zPvdBw+uzMEhS+PpGo.1624892359155.135106
NW_022341425	Koludarov_et_al_2021	mRNA	1115411	1115482	.	+	.	Name=LOC116432674 mRNA;ID=EWKMg4ru1zPvdBw+uzMEhS+PpGo.1624892359155.135106
NW_022341425	Koludarov_et_al_2021	mRNA	1115633	1116028	.	+	.	Name=LOC116432674 mRNA;ID=EWKMg4ru1zPvdBw+uzMEhS+PpGo.1624892359155.135106
NW_022341425	Koludarov_et_al_2021	mRNA	1038169	1038595	.	-	.	Name=LOC116432683 mRNA;ID=EWKMg4ru1zPvdBw+uzMEhS+PpGo.1624892359160.135107
NW_022341425	Koludarov_et_al_2021	mRNA	1034602	1034713	.	-	.	Name=LOC116432683 mRNA;ID=EWKMg4ru1zPvdBw+uzMEhS+PpGo.1624892359160.135107
NW_022341425	Koludarov_et_al_2021	mRNA	1034202	1034252	.	-	.	Name=LOC116432683 mRNA;ID=EWKMg4ru1zPvdBw+uzMEhS+PpGo.1624892359160.135107
NW_022341425	Koludarov_et_al_2021	mRNA	1032980	1033308	.	-	.	Name=LOC116432683 mRNA;ID=EWKMg4ru1zPvdBw+uzMEhS+PpGo.1624892359160.135107
NW_022341425	Koludarov_et_al_2021	mRNA	1030554	1030649	.	-	.	Name=LOC116432683 mRNA;ID=EWKMg4ru1zPvdBw+uzMEhS+PpGo.1624892359160.135107
NW_022341425	Koludarov_et_al_2021	mRNA	1030379	1030445	.	-	.	Name=LOC116432683 mRNA;ID=EWKMg4ru1zPvdBw+uzMEhS+PpGo.1624892359160.135107
NW_022341425	Koludarov_et_al_2021	mRNA	1028006	1028160	.	-	.	Name=LOC116432683 mRNA;ID=EWKMg4ru1zPvdBw+uzMEhS+PpGo.1624892359160.135107
NW_022341425	Koludarov_et_al_2021	mRNA	1020594	1020722	.	-	.	Name=LOC116432683 mRNA;ID=EWKMg4ru1zPvdBw+uzMEhS+PpGo.1624892359160.135107
NW_022341425	Koludarov_et_al_2021	mRNA	1020430	1020475	.	-	.	Name=LOC116432683 mRNA;ID=EWKMg4ru1zPvdBw+uzMEhS+PpGo.1624892359160.135107
NW_022341425	Koludarov_et_al_2021	mRNA	1018994	1019424	.	-	.	Name=LOC116432683 mRNA;ID=EWKMg4ru1zPvdBw+uzMEhS+PpGo.1624892359160.135107
NW_022341425	Koludarov_et_al_2021	mRNA	917836	917887	.	-	.	Name=LOC116432708 mRNA;ID=EWKMg4ru1zPvdBw+uzMEhS+PpGo.1624892359160.135108
NW_022341425	Koludarov_et_al_2021	mRNA	913701	913851	.	-	.	Name=LOC116432708 mRNA;ID=EWKMg4ru1zPvdBw+uzMEhS+PpGo.1624892359160.135108
NW_022341425	Koludarov_et_al_2021	mRNA	912022	912304	.	-	.	Name=LOC116432708 mRNA;ID=EWKMg4ru1zPvdBw+uzMEhS+PpGo.1624892359160.135108
NW_022341425	Koludarov_et_al_2021	mRNA	911750	911905	.	-	.	Name=LOC116432708 mRNA;ID=EWKMg4ru1zPvdBw+uzMEhS+PpGo.1624892359160.135108
NW_022341425	Koludarov_et_al_2021	mRNA	911431	911653	.	-	.	Name=LOC116432708 mRNA;ID=EWKMg4ru1zPvdBw+uzMEhS+PpGo.1624892359160.135108
NW_022341425	Koludarov_et_al_2021	mRNA	911142	911333	.	-	.	Name=LOC116432708 mRNA;ID=EWKMg4ru1zPvdBw+uzMEhS+PpGo.1624892359160.135108
NW_022341425	Koludarov_et_al_2021	mRNA	910473	910592	.	-	.	Name=LOC116432708 mRNA;ID=EWKMg4ru1zPvdBw+uzMEhS+PpGo.1624892359160.135108
NW_022341425	Koludarov_et_al_2021	mRNA	909808	910068	.	-	.	Name=LOC116432708 mRNA;ID=EWKMg4ru1zPvdBw+uzMEhS+PpGo.1624892359160.135108
NW_022341425	Koludarov_et_al_2021	mRNA	909270	909647	.	-	.	Name=LOC116432708 mRNA;ID=EWKMg4ru1zPvdBw+uzMEhS+PpGo.1624892359160.135108
NW_022341425	Koludarov_et_al_2021	mRNA	908924	909183	.	-	.	Name=LOC116432708 mRNA;ID=EWKMg4ru1zPvdBw+uzMEhS+PpGo.1624892359160.135108
NW_022341425	Koludarov_et_al_2021	mRNA	908553	908795	.	-	.	Name=LOC116432708 mRNA;ID=EWKMg4ru1zPvdBw+uzMEhS+PpGo.1624892359160.135108
NW_022341425	Koludarov_et_al_2021	mRNA	905745	905765	.	-	.	Name=LOC116432708 mRNA;ID=EWKMg4ru1zPvdBw+uzMEhS+PpGo.1624892359160.135108
NW_022341425	Koludarov_et_al_2021	mRNA	899526	902909	.	-	.	Name=LOC116432708 mRNA;ID=EWKMg4ru1zPvdBw+uzMEhS+PpGo.1624892359160.135108
NW_022341425	Koludarov_et_al_2021	mRNA	295512	295695	.	+	.	Name=LOC116432666 mRNA;ID=EWKMg4ru1zPvdBw+uzMEhS+PpGo.1624892359160.135109
NW_022341425	Koludarov_et_al_2021	mRNA	296031	296189	.	+	.	Name=LOC116432666 mRNA;ID=EWKMg4ru1zPvdBw+uzMEhS+PpGo.1624892359160.135109
NW_022341425	Koludarov_et_al_2021	mRNA	297321	297573	.	+	.	Name=LOC116432666 mRNA;ID=EWKMg4ru1zPvdBw+uzMEhS+PpGo.1624892359160.135109
NW_022341425	Koludarov_et_al_2021	mRNA	305789	305953	.	+	.	Name=LOC116432666 mRNA;ID=EWKMg4ru1zPvdBw+uzMEhS+PpGo.1624892359160.135109
NW_022341425	Koludarov_et_al_2021	mRNA	306031	306209	.	+	.	Name=LOC116432666 mRNA;ID=EWKMg4ru1zPvdBw+uzMEhS+PpGo.1624892359160.135109
NW_022341425	Koludarov_et_al_2021	mRNA	306280	306324	.	+	.	Name=LOC116432666 mRNA;ID=EWKMg4ru1zPvdBw+uzMEhS+PpGo.1624892359160.135109
NW_022341425	Koludarov_et_al_2021	mRNA	306391	306550	.	+	.	Name=LOC116432666 mRNA;ID=EWKMg4ru1zPvdBw+uzMEhS+PpGo.1624892359160.135109
NW_022341425	Koludarov_et_al_2021	mRNA	306701	307224	.	+	.	Name=LOC116432666 mRNA;ID=EWKMg4ru1zPvdBw+uzMEhS+PpGo.1624892359160.135109
NW_022341425	Koludarov_et_al_2021	mRNA	307305	307451	.	+	.	Name=LOC116432666 mRNA;ID=EWKMg4ru1zPvdBw+uzMEhS+PpGo.1624892359160.135109
NW_022341425	Koludarov_et_al_2021	mRNA	307526	307663	.	+	.	Name=LOC116432666 mRNA;ID=EWKMg4ru1zPvdBw+uzMEhS+PpGo.1624892359160.135109
NW_022341425	Koludarov_et_al_2021	mRNA	307734	307922	.	+	.	Name=LOC116432666 mRNA;ID=EWKMg4ru1zPvdBw+uzMEhS+PpGo.1624892359160.135109
NW_022341425	Koludarov_et_al_2021	mRNA	308035	308329	.	+	.	Name=LOC116432666 mRNA;ID=EWKMg4ru1zPvdBw+uzMEhS+PpGo.1624892359160.135109
NW_022341425	Koludarov_et_al_2021	mRNA	308501	308859	.	+	.	Name=LOC116432666 mRNA;ID=EWKMg4ru1zPvdBw+uzMEhS+PpGo.1624892359160.135109
NW_022341425	Koludarov_et_al_2021	mRNA	308946	309135	.	+	.	Name=LOC116432666 mRNA;ID=EWKMg4ru1zPvdBw+uzMEhS+PpGo.1624892359160.135109
NW_022341425	Koludarov_et_al_2021	mRNA	309206	309512	.	+	.	Name=LOC116432666 mRNA;ID=EWKMg4ru1zPvdBw+uzMEhS+PpGo.1624892359160.135109
NW_022341425	Koludarov_et_al_2021	mRNA	309863	309943	.	+	.	Name=LOC116432666 mRNA;ID=EWKMg4ru1zPvdBw+uzMEhS+PpGo.1624892359160.135109
NW_022341425	Koludarov_et_al_2021	mRNA	310450	310573	.	+	.	Name=LOC116432666 mRNA;ID=EWKMg4ru1zPvdBw+uzMEhS+PpGo.1624892359160.135109
NW_022341425	Koludarov_et_al_2021	mRNA	310654	310847	.	+	.	Name=LOC116432666 mRNA;ID=EWKMg4ru1zPvdBw+uzMEhS+PpGo.1624892359160.135109
NW_022341425	Koludarov_et_al_2021	mRNA	310924	311998	.	+	.	Name=LOC116432666 mRNA;ID=EWKMg4ru1zPvdBw+uzMEhS+PpGo.1624892359160.135109
NW_022341425	Koludarov_et_al_2021	mRNA	295512	295695	.	+	.	Name=LOC116432666 mRNA;ID=EWKMg4ru1zPvdBw+uzMEhS+PpGo.1624892359160.135110
NW_022341425	Koludarov_et_al_2021	mRNA	296034	296189	.	+	.	Name=LOC116432666 mRNA;ID=EWKMg4ru1zPvdBw+uzMEhS+PpGo.1624892359160.135110
NW_022341425	Koludarov_et_al_2021	mRNA	297321	297573	.	+	.	Name=LOC116432666 mRNA;ID=EWKMg4ru1zPvdBw+uzMEhS+PpGo.1624892359160.135110
NW_022341425	Koludarov_et_al_2021	mRNA	305789	305953	.	+	.	Name=LOC116432666 mRNA;ID=EWKMg4ru1zPvdBw+uzMEhS+PpGo.1624892359160.135110
NW_022341425	Koludarov_et_al_2021	mRNA	306031	306209	.	+	.	Name=LOC116432666 mRNA;ID=EWKMg4ru1zPvdBw+uzMEhS+PpGo.1624892359160.135110
NW_022341425	Koludarov_et_al_2021	mRNA	306280	306324	.	+	.	Name=LOC116432666 mRNA;ID=EWKMg4ru1zPvdBw+uzMEhS+PpGo.1624892359160.135110
NW_022341425	Koludarov_et_al_2021	mRNA	306391	306550	.	+	.	Name=LOC116432666 mRNA;ID=EWKMg4ru1zPvdBw+uzMEhS+PpGo.1624892359160.135110
NW_022341425	Koludarov_et_al_2021	mRNA	306701	307224	.	+	.	Name=LOC116432666 mRNA;ID=EWKMg4ru1zPvdBw+uzMEhS+PpGo.1624892359160.135110
NW_022341425	Koludarov_et_al_2021	mRNA	307305	307451	.	+	.	Name=LOC116432666 mRNA;ID=EWKMg4ru1zPvdBw+uzMEhS+PpGo.1624892359160.135110
NW_022341425	Koludarov_et_al_2021	mRNA	307526	307663	.	+	.	Name=LOC116432666 mRNA;ID=EWKMg4ru1zPvdBw+uzMEhS+PpGo.1624892359160.135110
NW_022341425	Koludarov_et_al_2021	mRNA	307734	307922	.	+	.	Name=LOC116432666 mRNA;ID=EWKMg4ru1zPvdBw+uzMEhS+PpGo.1624892359160.135110
NW_022341425	Koludarov_et_al_2021	mRNA	308035	308329	.	+	.	Name=LOC116432666 mRNA;ID=EWKMg4ru1zPvdBw+uzMEhS+PpGo.1624892359160.135110
NW_022341425	Koludarov_et_al_2021	mRNA	308501	308859	.	+	.	Name=LOC116432666 mRNA;ID=EWKMg4ru1zPvdBw+uzMEhS+PpGo.1624892359160.135110
NW_022341425	Koludarov_et_al_2021	mRNA	308946	309135	.	+	.	Name=LOC116432666 mRNA;ID=EWKMg4ru1zPvdBw+uzMEhS+PpGo.1624892359160.135110
NW_022341425	Koludarov_et_al_2021	mRNA	309206	309512	.	+	.	Name=LOC116432666 mRNA;ID=EWKMg4ru1zPvdBw+uzMEhS+PpGo.1624892359160.135110
NW_022341425	Koludarov_et_al_2021	mRNA	309863	309943	.	+	.	Name=LOC116432666 mRNA;ID=EWKMg4ru1zPvdBw+uzMEhS+PpGo.1624892359160.135110
NW_022341425	Koludarov_et_al_2021	mRNA	310450	310573	.	+	.	Name=LOC116432666 mRNA;ID=EWKMg4ru1zPvdBw+uzMEhS+PpGo.1624892359160.135110
NW_022341425	Koludarov_et_al_2021	mRNA	310654	310847	.	+	.	Name=LOC116432666 mRNA;ID=EWKMg4ru1zPvdBw+uzMEhS+PpGo.1624892359160.135110
NW_022341425	Koludarov_et_al_2021	mRNA	310924	311998	.	+	.	Name=LOC116432666 mRNA;ID=EWKMg4ru1zPvdBw+uzMEhS+PpGo.1624892359160.135110
NW_022341425	Koludarov_et_al_2021	mRNA	295518	295670	.	+	.	Name=LOC116432666 mRNA;ID=EWKMg4ru1zPvdBw+uzMEhS+PpGo.1624892359160.135111
NW_022341425	Koludarov_et_al_2021	mRNA	296034	296189	.	+	.	Name=LOC116432666 mRNA;ID=EWKMg4ru1zPvdBw+uzMEhS+PpGo.1624892359160.135111
NW_022341425	Koludarov_et_al_2021	mRNA	297321	297573	.	+	.	Name=LOC116432666 mRNA;ID=EWKMg4ru1zPvdBw+uzMEhS+PpGo.1624892359160.135111
NW_022341425	Koludarov_et_al_2021	mRNA	305789	305953	.	+	.	Name=LOC116432666 mRNA;ID=EWKMg4ru1zPvdBw+uzMEhS+PpGo.1624892359160.135111
NW_022341425	Koludarov_et_al_2021	mRNA	306031	306209	.	+	.	Name=LOC116432666 mRNA;ID=EWKMg4ru1zPvdBw+uzMEhS+PpGo.1624892359160.135111
NW_022341425	Koludarov_et_al_2021	mRNA	306280	306324	.	+	.	Name=LOC116432666 mRNA;ID=EWKMg4ru1zPvdBw+uzMEhS+PpGo.1624892359160.135111
NW_022341425	Koludarov_et_al_2021	mRNA	306391	306550	.	+	.	Name=LOC116432666 mRNA;ID=EWKMg4ru1zPvdBw+uzMEhS+PpGo.1624892359160.135111
NW_022341425	Koludarov_et_al_2021	mRNA	306701	307224	.	+	.	Name=LOC116432666 mRNA;ID=EWKMg4ru1zPvdBw+uzMEhS+PpGo.1624892359160.135111
NW_022341425	Koludarov_et_al_2021	mRNA	307305	307451	.	+	.	Name=LOC116432666 mRNA;ID=EWKMg4ru1zPvdBw+uzMEhS+PpGo.1624892359160.135111
NW_022341425	Koludarov_et_al_2021	mRNA	307526	307663	.	+	.	Name=LOC116432666 mRNA;ID=EWKMg4ru1zPvdBw+uzMEhS+PpGo.1624892359160.135111
NW_022341425	Koludarov_et_al_2021	mRNA	307734	307922	.	+	.	Name=LOC116432666 mRNA;ID=EWKMg4ru1zPvdBw+uzMEhS+PpGo.1624892359160.135111
NW_022341425	Koludarov_et_al_2021	mRNA	308035	308329	.	+	.	Name=LOC116432666 mRNA;ID=EWKMg4ru1zPvdBw+uzMEhS+PpGo.1624892359160.135111
NW_022341425	Koludarov_et_al_2021	mRNA	308501	308859	.	+	.	Name=LOC116432666 mRNA;ID=EWKMg4ru1zPvdBw+uzMEhS+PpGo.1624892359160.135111
NW_022341425	Koludarov_et_al_2021	mRNA	308946	309135	.	+	.	Name=LOC116432666 mRNA;ID=EWKMg4ru1zPvdBw+uzMEhS+PpGo.1624892359160.135111
NW_022341425	Koludarov_et_al_2021	mRNA	309206	309512	.	+	.	Name=LOC116432666 mRNA;ID=EWKMg4ru1zPvdBw+uzMEhS+PpGo.1624892359160.135111
NW_022341425	Koludarov_et_al_2021	mRNA	309863	309943	.	+	.	Name=LOC116432666 mRNA;ID=EWKMg4ru1zPvdBw+uzMEhS+PpGo.1624892359160.135111
NW_022341425	Koludarov_et_al_2021	mRNA	310450	310573	.	+	.	Name=LOC116432666 mRNA;ID=EWKMg4ru1zPvdBw+uzMEhS+PpGo.1624892359160.135111
NW_022341425	Koludarov_et_al_2021	mRNA	310654	310847	.	+	.	Name=LOC116432666 mRNA;ID=EWKMg4ru1zPvdBw+uzMEhS+PpGo.1624892359160.135111
NW_022341425	Koludarov_et_al_2021	mRNA	310924	311998	.	+	.	Name=LOC116432666 mRNA;ID=EWKMg4ru1zPvdBw+uzMEhS+PpGo.1624892359160.135111
NW_022341425	Koludarov_et_al_2021	mRNA	322451	322882	.	+	.	Name=LOC116432693 mRNA;ID=EWKMg4ru1zPvdBw+uzMEhS+PpGo.1624892359160.135112
NW_022341425	Koludarov_et_al_2021	mRNA	332674	332811	.	+	.	Name=LOC116432693 mRNA;ID=EWKMg4ru1zPvdBw+uzMEhS+PpGo.1624892359160.135112
NW_022341425	Koludarov_et_al_2021	mRNA	332991	333215	.	+	.	Name=LOC116432693 mRNA;ID=EWKMg4ru1zPvdBw+uzMEhS+PpGo.1624892359160.135112
NW_022341425	Koludarov_et_al_2021	mRNA	333363	333673	.	+	.	Name=LOC116432693 mRNA;ID=EWKMg4ru1zPvdBw+uzMEhS+PpGo.1624892359160.135112
NW_022341425	Koludarov_et_al_2021	mRNA	333755	333993	.	+	.	Name=LOC116432693 mRNA;ID=EWKMg4ru1zPvdBw+uzMEhS+PpGo.1624892359160.135112
NW_022341425	Koludarov_et_al_2021	mRNA	334085	334366	.	+	.	Name=LOC116432693 mRNA;ID=EWKMg4ru1zPvdBw+uzMEhS+PpGo.1624892359160.135112
NW_022341425	Koludarov_et_al_2021	mRNA	334492	337911	.	+	.	Name=LOC116432693 mRNA;ID=EWKMg4ru1zPvdBw+uzMEhS+PpGo.1624892359160.135112
NW_022341425	Koludarov_et_al_2021	mRNA	339398	339727	.	+	.	Name=LOC116432689 mRNA;ID=EWKMg4ru1zPvdBw+uzMEhS+PpGo.1624892359160.135113
NW_022341425	Koludarov_et_al_2021	mRNA	344404	344684	.	+	.	Name=LOC116432689 mRNA;ID=EWKMg4ru1zPvdBw+uzMEhS+PpGo.1624892359160.135113
NW_022341425	Koludarov_et_al_2021	mRNA	344999	345229	.	+	.	Name=LOC116432689 mRNA;ID=EWKMg4ru1zPvdBw+uzMEhS+PpGo.1624892359160.135113
NW_022341425	Koludarov_et_al_2021	mRNA	345302	345568	.	+	.	Name=LOC116432689 mRNA;ID=EWKMg4ru1zPvdBw+uzMEhS+PpGo.1624892359160.135113
NW_022341425	Koludarov_et_al_2021	mRNA	345766	345854	.	+	.	Name=LOC116432689 mRNA;ID=EWKMg4ru1zPvdBw+uzMEhS+PpGo.1624892359160.135113
NW_022341425	Koludarov_et_al_2021	mRNA	347536	347744	.	+	.	Name=LOC116432689 mRNA;ID=EWKMg4ru1zPvdBw+uzMEhS+PpGo.1624892359160.135113
NW_022341425	Koludarov_et_al_2021	mRNA	349215	349351	.	+	.	Name=LOC116432689 mRNA;ID=EWKMg4ru1zPvdBw+uzMEhS+PpGo.1624892359160.135113
NW_022341425	Koludarov_et_al_2021	mRNA	350693	350911	.	+	.	Name=LOC116432689 mRNA;ID=EWKMg4ru1zPvdBw+uzMEhS+PpGo.1624892359160.135113
NW_022341425	Koludarov_et_al_2021	mRNA	351007	351117	.	+	.	Name=LOC116432689 mRNA;ID=EWKMg4ru1zPvdBw+uzMEhS+PpGo.1624892359160.135113
NW_022341425	Koludarov_et_al_2021	mRNA	351220	351504	.	+	.	Name=LOC116432689 mRNA;ID=EWKMg4ru1zPvdBw+uzMEhS+PpGo.1624892359160.135113
NW_022341425	Koludarov_et_al_2021	mRNA	351661	352371	.	+	.	Name=LOC116432689 mRNA;ID=EWKMg4ru1zPvdBw+uzMEhS+PpGo.1624892359160.135113
NW_022341425	Koludarov_et_al_2021	mRNA	352465	354654	.	+	.	Name=LOC116432689 mRNA;ID=EWKMg4ru1zPvdBw+uzMEhS+PpGo.1624892359160.135113
NW_022341425	Koludarov_et_al_2021	mRNA	518117	518570	.	-	.	Name=LOC116432687 mRNA;ID=EWKMg4ru1zPvdBw+uzMEhS+PpGo.1624892359160.135114
NW_022341425	Koludarov_et_al_2021	mRNA	517984	518041	.	-	.	Name=LOC116432687 mRNA;ID=EWKMg4ru1zPvdBw+uzMEhS+PpGo.1624892359160.135114
NW_022341425	Koludarov_et_al_2021	mRNA	517460	517615	.	-	.	Name=LOC116432687 mRNA;ID=EWKMg4ru1zPvdBw+uzMEhS+PpGo.1624892359160.135114
NW_022341425	Koludarov_et_al_2021	mRNA	517145	517377	.	-	.	Name=LOC116432687 mRNA;ID=EWKMg4ru1zPvdBw+uzMEhS+PpGo.1624892359160.135114
NW_022341425	Koludarov_et_al_2021	mRNA	516804	517067	.	-	.	Name=LOC116432687 mRNA;ID=EWKMg4ru1zPvdBw+uzMEhS+PpGo.1624892359160.135114
NW_022341425	Koludarov_et_al_2021	mRNA	516528	516723	.	-	.	Name=LOC116432687 mRNA;ID=EWKMg4ru1zPvdBw+uzMEhS+PpGo.1624892359160.135114
NW_022341425	Koludarov_et_al_2021	mRNA	516371	516465	.	-	.	Name=LOC116432687 mRNA;ID=EWKMg4ru1zPvdBw+uzMEhS+PpGo.1624892359160.135114
NW_022341425	Koludarov_et_al_2021	mRNA	516209	516276	.	-	.	Name=LOC116432687 mRNA;ID=EWKMg4ru1zPvdBw+uzMEhS+PpGo.1624892359160.135114
NW_022341425	Koludarov_et_al_2021	mRNA	512781	512848	.	-	.	Name=LOC116432687 mRNA;ID=EWKMg4ru1zPvdBw+uzMEhS+PpGo.1624892359160.135114
NW_022341425	Koludarov_et_al_2021	mRNA	512379	512525	.	-	.	Name=LOC116432687 mRNA;ID=EWKMg4ru1zPvdBw+uzMEhS+PpGo.1624892359160.135114
NW_022341425	Koludarov_et_al_2021	mRNA	511809	511984	.	-	.	Name=LOC116432687 mRNA;ID=EWKMg4ru1zPvdBw+uzMEhS+PpGo.1624892359160.135114
NW_022341425	Koludarov_et_al_2021	mRNA	511513	511717	.	-	.	Name=LOC116432687 mRNA;ID=EWKMg4ru1zPvdBw+uzMEhS+PpGo.1624892359160.135114
NW_022341425	Koludarov_et_al_2021	mRNA	511256	511439	.	-	.	Name=LOC116432687 mRNA;ID=EWKMg4ru1zPvdBw+uzMEhS+PpGo.1624892359160.135114
NW_022341425	Koludarov_et_al_2021	mRNA	510371	510648	.	-	.	Name=LOC116432687 mRNA;ID=EWKMg4ru1zPvdBw+uzMEhS+PpGo.1624892359160.135114
NW_022341425	Koludarov_et_al_2021	mRNA	509905	509988	.	-	.	Name=LOC116432687 mRNA;ID=EWKMg4ru1zPvdBw+uzMEhS+PpGo.1624892359160.135114
NW_022341425	Koludarov_et_al_2021	mRNA	509742	509834	.	-	.	Name=LOC116432687 mRNA;ID=EWKMg4ru1zPvdBw+uzMEhS+PpGo.1624892359160.135114
NW_022341425	Koludarov_et_al_2021	mRNA	509542	509668	.	-	.	Name=LOC116432687 mRNA;ID=EWKMg4ru1zPvdBw+uzMEhS+PpGo.1624892359160.135114
NW_022341425	Koludarov_et_al_2021	mRNA	505519	509458	.	-	.	Name=LOC116432687 mRNA;ID=EWKMg4ru1zPvdBw+uzMEhS+PpGo.1624892359160.135114
NW_022341425	Koludarov_et_al_2021	mRNA	518117	518570	.	-	.	Name=LOC116432687 mRNA;ID=EWKMg4ru1zPvdBw+uzMEhS+PpGo.1624892359160.135115
NW_022341425	Koludarov_et_al_2021	mRNA	517984	518041	.	-	.	Name=LOC116432687 mRNA;ID=EWKMg4ru1zPvdBw+uzMEhS+PpGo.1624892359160.135115
NW_022341425	Koludarov_et_al_2021	mRNA	517460	517615	.	-	.	Name=LOC116432687 mRNA;ID=EWKMg4ru1zPvdBw+uzMEhS+PpGo.1624892359160.135115
NW_022341425	Koludarov_et_al_2021	mRNA	517145	517377	.	-	.	Name=LOC116432687 mRNA;ID=EWKMg4ru1zPvdBw+uzMEhS+PpGo.1624892359160.135115
NW_022341425	Koludarov_et_al_2021	mRNA	516804	517067	.	-	.	Name=LOC116432687 mRNA;ID=EWKMg4ru1zPvdBw+uzMEhS+PpGo.1624892359160.135115
NW_022341425	Koludarov_et_al_2021	mRNA	516528	516723	.	-	.	Name=LOC116432687 mRNA;ID=EWKMg4ru1zPvdBw+uzMEhS+PpGo.1624892359160.135115
NW_022341425	Koludarov_et_al_2021	mRNA	516371	516465	.	-	.	Name=LOC116432687 mRNA;ID=EWKMg4ru1zPvdBw+uzMEhS+PpGo.1624892359160.135115
NW_022341425	Koludarov_et_al_2021	mRNA	516209	516276	.	-	.	Name=LOC116432687 mRNA;ID=EWKMg4ru1zPvdBw+uzMEhS+PpGo.1624892359160.135115
NW_022341425	Koludarov_et_al_2021	mRNA	514680	514718	.	-	.	Name=LOC116432687 mRNA;ID=EWKMg4ru1zPvdBw+uzMEhS+PpGo.1624892359160.135115
NW_022341425	Koludarov_et_al_2021	mRNA	512781	512848	.	-	.	Name=LOC116432687 mRNA;ID=EWKMg4ru1zPvdBw+uzMEhS+PpGo.1624892359160.135115
NW_022341425	Koludarov_et_al_2021	mRNA	512379	512525	.	-	.	Name=LOC116432687 mRNA;ID=EWKMg4ru1zPvdBw+uzMEhS+PpGo.1624892359160.135115
NW_022341425	Koludarov_et_al_2021	mRNA	511809	511984	.	-	.	Name=LOC116432687 mRNA;ID=EWKMg4ru1zPvdBw+uzMEhS+PpGo.1624892359160.135115
NW_022341425	Koludarov_et_al_2021	mRNA	511513	511717	.	-	.	Name=LOC116432687 mRNA;ID=EWKMg4ru1zPvdBw+uzMEhS+PpGo.1624892359160.135115
NW_022341425	Koludarov_et_al_2021	mRNA	511256	511439	.	-	.	Name=LOC116432687 mRNA;ID=EWKMg4ru1zPvdBw+uzMEhS+PpGo.1624892359160.135115
NW_022341425	Koludarov_et_al_2021	mRNA	510371	510648	.	-	.	Name=LOC116432687 mRNA;ID=EWKMg4ru1zPvdBw+uzMEhS+PpGo.1624892359160.135115
NW_022341425	Koludarov_et_al_2021	mRNA	509905	509988	.	-	.	Name=LOC116432687 mRNA;ID=EWKMg4ru1zPvdBw+uzMEhS+PpGo.1624892359160.135115
NW_022341425	Koludarov_et_al_2021	mRNA	509742	509834	.	-	.	Name=LOC116432687 mRNA;ID=EWKMg4ru1zPvdBw+uzMEhS+PpGo.1624892359160.135115
NW_022341425	Koludarov_et_al_2021	mRNA	509542	509668	.	-	.	Name=LOC116432687 mRNA;ID=EWKMg4ru1zPvdBw+uzMEhS+PpGo.1624892359160.135115
NW_022341425	Koludarov_et_al_2021	mRNA	505519	509458	.	-	.	Name=LOC116432687 mRNA;ID=EWKMg4ru1zPvdBw+uzMEhS+PpGo.1624892359160.135115
NW_022341425	Koludarov_et_al_2021	mRNA	518117	518570	.	-	.	Name=LOC116432687 mRNA;ID=EWKMg4ru1zPvdBw+uzMEhS+PpGo.1624892359160.135116
NW_022341425	Koludarov_et_al_2021	mRNA	517984	518041	.	-	.	Name=LOC116432687 mRNA;ID=EWKMg4ru1zPvdBw+uzMEhS+PpGo.1624892359160.135116
NW_022341425	Koludarov_et_al_2021	mRNA	517460	517615	.	-	.	Name=LOC116432687 mRNA;ID=EWKMg4ru1zPvdBw+uzMEhS+PpGo.1624892359160.135116
NW_022341425	Koludarov_et_al_2021	mRNA	517145	517377	.	-	.	Name=LOC116432687 mRNA;ID=EWKMg4ru1zPvdBw+uzMEhS+PpGo.1624892359160.135116
NW_022341425	Koludarov_et_al_2021	mRNA	516804	517067	.	-	.	Name=LOC116432687 mRNA;ID=EWKMg4ru1zPvdBw+uzMEhS+PpGo.1624892359160.135116
NW_022341425	Koludarov_et_al_2021	mRNA	516528	516723	.	-	.	Name=LOC116432687 mRNA;ID=EWKMg4ru1zPvdBw+uzMEhS+PpGo.1624892359160.135116
NW_022341425	Koludarov_et_al_2021	mRNA	516371	516465	.	-	.	Name=LOC116432687 mRNA;ID=EWKMg4ru1zPvdBw+uzMEhS+PpGo.1624892359160.135116
NW_022341425	Koludarov_et_al_2021	mRNA	516209	516276	.	-	.	Name=LOC116432687 mRNA;ID=EWKMg4ru1zPvdBw+uzMEhS+PpGo.1624892359160.135116
NW_022341425	Koludarov_et_al_2021	mRNA	515656	515739	.	-	.	Name=LOC116432687 mRNA;ID=EWKMg4ru1zPvdBw+uzMEhS+PpGo.1624892359160.135116
NW_022341425	Koludarov_et_al_2021	mRNA	514680	514718	.	-	.	Name=LOC116432687 mRNA;ID=EWKMg4ru1zPvdBw+uzMEhS+PpGo.1624892359160.135116
NW_022341425	Koludarov_et_al_2021	mRNA	512781	512848	.	-	.	Name=LOC116432687 mRNA;ID=EWKMg4ru1zPvdBw+uzMEhS+PpGo.1624892359160.135116
NW_022341425	Koludarov_et_al_2021	mRNA	512379	512525	.	-	.	Name=LOC116432687 mRNA;ID=EWKMg4ru1zPvdBw+uzMEhS+PpGo.1624892359160.135116
NW_022341425	Koludarov_et_al_2021	mRNA	511809	511984	.	-	.	Name=LOC116432687 mRNA;ID=EWKMg4ru1zPvdBw+uzMEhS+PpGo.1624892359160.135116
NW_022341425	Koludarov_et_al_2021	mRNA	511513	511717	.	-	.	Name=LOC116432687 mRNA;ID=EWKMg4ru1zPvdBw+uzMEhS+PpGo.1624892359160.135116
NW_022341425	Koludarov_et_al_2021	mRNA	511256	511439	.	-	.	Name=LOC116432687 mRNA;ID=EWKMg4ru1zPvdBw+uzMEhS+PpGo.1624892359160.135116
NW_022341425	Koludarov_et_al_2021	mRNA	510371	510648	.	-	.	Name=LOC116432687 mRNA;ID=EWKMg4ru1zPvdBw+uzMEhS+PpGo.1624892359160.135116
NW_022341425	Koludarov_et_al_2021	mRNA	509905	509988	.	-	.	Name=LOC116432687 mRNA;ID=EWKMg4ru1zPvdBw+uzMEhS+PpGo.1624892359160.135116
NW_022341425	Koludarov_et_al_2021	mRNA	509742	509834	.	-	.	Name=LOC116432687 mRNA;ID=EWKMg4ru1zPvdBw+uzMEhS+PpGo.1624892359160.135116
NW_022341425	Koludarov_et_al_2021	mRNA	509542	509668	.	-	.	Name=LOC116432687 mRNA;ID=EWKMg4ru1zPvdBw+uzMEhS+PpGo.1624892359160.135116
NW_022341425	Koludarov_et_al_2021	mRNA	505519	509458	.	-	.	Name=LOC116432687 mRNA;ID=EWKMg4ru1zPvdBw+uzMEhS+PpGo.1624892359160.135116
NW_022341425	Koludarov_et_al_2021	mRNA	518117	518570	.	-	.	Name=LOC116432687 mRNA;ID=EWKMg4ru1zPvdBw+uzMEhS+PpGo.1624892359160.135117
NW_022341425	Koludarov_et_al_2021	mRNA	517984	518041	.	-	.	Name=LOC116432687 mRNA;ID=EWKMg4ru1zPvdBw+uzMEhS+PpGo.1624892359160.135117
NW_022341425	Koludarov_et_al_2021	mRNA	517460	517615	.	-	.	Name=LOC116432687 mRNA;ID=EWKMg4ru1zPvdBw+uzMEhS+PpGo.1624892359160.135117
NW_022341425	Koludarov_et_al_2021	mRNA	517145	517377	.	-	.	Name=LOC116432687 mRNA;ID=EWKMg4ru1zPvdBw+uzMEhS+PpGo.1624892359160.135117
NW_022341425	Koludarov_et_al_2021	mRNA	516804	517067	.	-	.	Name=LOC116432687 mRNA;ID=EWKMg4ru1zPvdBw+uzMEhS+PpGo.1624892359160.135117
NW_022341425	Koludarov_et_al_2021	mRNA	516528	516723	.	-	.	Name=LOC116432687 mRNA;ID=EWKMg4ru1zPvdBw+uzMEhS+PpGo.1624892359160.135117
NW_022341425	Koludarov_et_al_2021	mRNA	516365	516465	.	-	.	Name=LOC116432687 mRNA;ID=EWKMg4ru1zPvdBw+uzMEhS+PpGo.1624892359160.135117
NW_022341425	Koludarov_et_al_2021	mRNA	516209	516276	.	-	.	Name=LOC116432687 mRNA;ID=EWKMg4ru1zPvdBw+uzMEhS+PpGo.1624892359160.135117
NW_022341425	Koludarov_et_al_2021	mRNA	512781	512848	.	-	.	Name=LOC116432687 mRNA;ID=EWKMg4ru1zPvdBw+uzMEhS+PpGo.1624892359160.135117
NW_022341425	Koludarov_et_al_2021	mRNA	511809	511984	.	-	.	Name=LOC116432687 mRNA;ID=EWKMg4ru1zPvdBw+uzMEhS+PpGo.1624892359160.135117
NW_022341425	Koludarov_et_al_2021	mRNA	511513	511717	.	-	.	Name=LOC116432687 mRNA;ID=EWKMg4ru1zPvdBw+uzMEhS+PpGo.1624892359160.135117
NW_022341425	Koludarov_et_al_2021	mRNA	511256	511439	.	-	.	Name=LOC116432687 mRNA;ID=EWKMg4ru1zPvdBw+uzMEhS+PpGo.1624892359160.135117
NW_022341425	Koludarov_et_al_2021	mRNA	510371	510648	.	-	.	Name=LOC116432687 mRNA;ID=EWKMg4ru1zPvdBw+uzMEhS+PpGo.1624892359160.135117
NW_022341425	Koludarov_et_al_2021	mRNA	509905	509988	.	-	.	Name=LOC116432687 mRNA;ID=EWKMg4ru1zPvdBw+uzMEhS+PpGo.1624892359160.135117
NW_022341425	Koludarov_et_al_2021	mRNA	509742	509834	.	-	.	Name=LOC116432687 mRNA;ID=EWKMg4ru1zPvdBw+uzMEhS+PpGo.1624892359160.135117
NW_022341425	Koludarov_et_al_2021	mRNA	509542	509668	.	-	.	Name=LOC116432687 mRNA;ID=EWKMg4ru1zPvdBw+uzMEhS+PpGo.1624892359160.135117
NW_022341425	Koludarov_et_al_2021	mRNA	505519	509458	.	-	.	Name=LOC116432687 mRNA;ID=EWKMg4ru1zPvdBw+uzMEhS+PpGo.1624892359160.135117
NW_022341425	Koludarov_et_al_2021	mRNA	518117	518570	.	-	.	Name=LOC116432687 mRNA;ID=EWKMg4ru1zPvdBw+uzMEhS+PpGo.1624892359160.135118
NW_022341425	Koludarov_et_al_2021	mRNA	517984	518041	.	-	.	Name=LOC116432687 mRNA;ID=EWKMg4ru1zPvdBw+uzMEhS+PpGo.1624892359160.135118
NW_022341425	Koludarov_et_al_2021	mRNA	517460	517615	.	-	.	Name=LOC116432687 mRNA;ID=EWKMg4ru1zPvdBw+uzMEhS+PpGo.1624892359160.135118
NW_022341425	Koludarov_et_al_2021	mRNA	517145	517377	.	-	.	Name=LOC116432687 mRNA;ID=EWKMg4ru1zPvdBw+uzMEhS+PpGo.1624892359160.135118
NW_022341425	Koludarov_et_al_2021	mRNA	516804	517067	.	-	.	Name=LOC116432687 mRNA;ID=EWKMg4ru1zPvdBw+uzMEhS+PpGo.1624892359160.135118
NW_022341425	Koludarov_et_al_2021	mRNA	516528	516723	.	-	.	Name=LOC116432687 mRNA;ID=EWKMg4ru1zPvdBw+uzMEhS+PpGo.1624892359160.135118
NW_022341425	Koludarov_et_al_2021	mRNA	516365	516465	.	-	.	Name=LOC116432687 mRNA;ID=EWKMg4ru1zPvdBw+uzMEhS+PpGo.1624892359160.135118
NW_022341425	Koludarov_et_al_2021	mRNA	516209	516276	.	-	.	Name=LOC116432687 mRNA;ID=EWKMg4ru1zPvdBw+uzMEhS+PpGo.1624892359160.135118
NW_022341425	Koludarov_et_al_2021	mRNA	512781	512848	.	-	.	Name=LOC116432687 mRNA;ID=EWKMg4ru1zPvdBw+uzMEhS+PpGo.1624892359160.135118
NW_022341425	Koludarov_et_al_2021	mRNA	512379	512525	.	-	.	Name=LOC116432687 mRNA;ID=EWKMg4ru1zPvdBw+uzMEhS+PpGo.1624892359160.135118
NW_022341425	Koludarov_et_al_2021	mRNA	511809	511984	.	-	.	Name=LOC116432687 mRNA;ID=EWKMg4ru1zPvdBw+uzMEhS+PpGo.1624892359160.135118
NW_022341425	Koludarov_et_al_2021	mRNA	511513	511717	.	-	.	Name=LOC116432687 mRNA;ID=EWKMg4ru1zPvdBw+uzMEhS+PpGo.1624892359160.135118
NW_022341425	Koludarov_et_al_2021	mRNA	511256	511439	.	-	.	Name=LOC116432687 mRNA;ID=EWKMg4ru1zPvdBw+uzMEhS+PpGo.1624892359160.135118
NW_022341425	Koludarov_et_al_2021	mRNA	510371	510648	.	-	.	Name=LOC116432687 mRNA;ID=EWKMg4ru1zPvdBw+uzMEhS+PpGo.1624892359160.135118
NW_022341425	Koludarov_et_al_2021	mRNA	509905	509988	.	-	.	Name=LOC116432687 mRNA;ID=EWKMg4ru1zPvdBw+uzMEhS+PpGo.1624892359160.135118
NW_022341425	Koludarov_et_al_2021	mRNA	509742	509834	.	-	.	Name=LOC116432687 mRNA;ID=EWKMg4ru1zPvdBw+uzMEhS+PpGo.1624892359160.135118
NW_022341425	Koludarov_et_al_2021	mRNA	509542	509668	.	-	.	Name=LOC116432687 mRNA;ID=EWKMg4ru1zPvdBw+uzMEhS+PpGo.1624892359160.135118
NW_022341425	Koludarov_et_al_2021	mRNA	505519	509458	.	-	.	Name=LOC116432687 mRNA;ID=EWKMg4ru1zPvdBw+uzMEhS+PpGo.1624892359160.135118
NW_022341425	Koludarov_et_al_2021	mRNA	518117	518570	.	-	.	Name=LOC116432687 mRNA;ID=EWKMg4ru1zPvdBw+uzMEhS+PpGo.1624892359160.135119
NW_022341425	Koludarov_et_al_2021	mRNA	517984	518041	.	-	.	Name=LOC116432687 mRNA;ID=EWKMg4ru1zPvdBw+uzMEhS+PpGo.1624892359160.135119
NW_022341425	Koludarov_et_al_2021	mRNA	517460	517615	.	-	.	Name=LOC116432687 mRNA;ID=EWKMg4ru1zPvdBw+uzMEhS+PpGo.1624892359160.135119
NW_022341425	Koludarov_et_al_2021	mRNA	517145	517377	.	-	.	Name=LOC116432687 mRNA;ID=EWKMg4ru1zPvdBw+uzMEhS+PpGo.1624892359160.135119
NW_022341425	Koludarov_et_al_2021	mRNA	516804	517067	.	-	.	Name=LOC116432687 mRNA;ID=EWKMg4ru1zPvdBw+uzMEhS+PpGo.1624892359160.135119
NW_022341425	Koludarov_et_al_2021	mRNA	516528	516723	.	-	.	Name=LOC116432687 mRNA;ID=EWKMg4ru1zPvdBw+uzMEhS+PpGo.1624892359160.135119
NW_022341425	Koludarov_et_al_2021	mRNA	516365	516465	.	-	.	Name=LOC116432687 mRNA;ID=EWKMg4ru1zPvdBw+uzMEhS+PpGo.1624892359160.135119
NW_022341425	Koludarov_et_al_2021	mRNA	516209	516276	.	-	.	Name=LOC116432687 mRNA;ID=EWKMg4ru1zPvdBw+uzMEhS+PpGo.1624892359160.135119
NW_022341425	Koludarov_et_al_2021	mRNA	514680	514718	.	-	.	Name=LOC116432687 mRNA;ID=EWKMg4ru1zPvdBw+uzMEhS+PpGo.1624892359160.135119
NW_022341425	Koludarov_et_al_2021	mRNA	512781	512848	.	-	.	Name=LOC116432687 mRNA;ID=EWKMg4ru1zPvdBw+uzMEhS+PpGo.1624892359160.135119
NW_022341425	Koludarov_et_al_2021	mRNA	511809	511984	.	-	.	Name=LOC116432687 mRNA;ID=EWKMg4ru1zPvdBw+uzMEhS+PpGo.1624892359160.135119
NW_022341425	Koludarov_et_al_2021	mRNA	511513	511717	.	-	.	Name=LOC116432687 mRNA;ID=EWKMg4ru1zPvdBw+uzMEhS+PpGo.1624892359160.135119
NW_022341425	Koludarov_et_al_2021	mRNA	511256	511439	.	-	.	Name=LOC116432687 mRNA;ID=EWKMg4ru1zPvdBw+uzMEhS+PpGo.1624892359160.135119
NW_022341425	Koludarov_et_al_2021	mRNA	510371	510648	.	-	.	Name=LOC116432687 mRNA;ID=EWKMg4ru1zPvdBw+uzMEhS+PpGo.1624892359160.135119
NW_022341425	Koludarov_et_al_2021	mRNA	509905	509988	.	-	.	Name=LOC116432687 mRNA;ID=EWKMg4ru1zPvdBw+uzMEhS+PpGo.1624892359160.135119
NW_022341425	Koludarov_et_al_2021	mRNA	509742	509834	.	-	.	Name=LOC116432687 mRNA;ID=EWKMg4ru1zPvdBw+uzMEhS+PpGo.1624892359160.135119
NW_022341425	Koludarov_et_al_2021	mRNA	509542	509668	.	-	.	Name=LOC116432687 mRNA;ID=EWKMg4ru1zPvdBw+uzMEhS+PpGo.1624892359160.135119
NW_022341425	Koludarov_et_al_2021	mRNA	505519	509458	.	-	.	Name=LOC116432687 mRNA;ID=EWKMg4ru1zPvdBw+uzMEhS+PpGo.1624892359160.135119
NW_022341425	Koludarov_et_al_2021	mRNA	518117	518570	.	-	.	Name=LOC116432687 mRNA;ID=EWKMg4ru1zPvdBw+uzMEhS+PpGo.1624892359160.135120
NW_022341425	Koludarov_et_al_2021	mRNA	517984	518041	.	-	.	Name=LOC116432687 mRNA;ID=EWKMg4ru1zPvdBw+uzMEhS+PpGo.1624892359160.135120
NW_022341425	Koludarov_et_al_2021	mRNA	517460	517615	.	-	.	Name=LOC116432687 mRNA;ID=EWKMg4ru1zPvdBw+uzMEhS+PpGo.1624892359160.135120
NW_022341425	Koludarov_et_al_2021	mRNA	517145	517377	.	-	.	Name=LOC116432687 mRNA;ID=EWKMg4ru1zPvdBw+uzMEhS+PpGo.1624892359160.135120
NW_022341425	Koludarov_et_al_2021	mRNA	516804	517067	.	-	.	Name=LOC116432687 mRNA;ID=EWKMg4ru1zPvdBw+uzMEhS+PpGo.1624892359160.135120
NW_022341425	Koludarov_et_al_2021	mRNA	516528	516723	.	-	.	Name=LOC116432687 mRNA;ID=EWKMg4ru1zPvdBw+uzMEhS+PpGo.1624892359160.135120
NW_022341425	Koludarov_et_al_2021	mRNA	516365	516465	.	-	.	Name=LOC116432687 mRNA;ID=EWKMg4ru1zPvdBw+uzMEhS+PpGo.1624892359160.135120
NW_022341425	Koludarov_et_al_2021	mRNA	516209	516276	.	-	.	Name=LOC116432687 mRNA;ID=EWKMg4ru1zPvdBw+uzMEhS+PpGo.1624892359160.135120
NW_022341425	Koludarov_et_al_2021	mRNA	514680	514718	.	-	.	Name=LOC116432687 mRNA;ID=EWKMg4ru1zPvdBw+uzMEhS+PpGo.1624892359160.135120
NW_022341425	Koludarov_et_al_2021	mRNA	512781	512848	.	-	.	Name=LOC116432687 mRNA;ID=EWKMg4ru1zPvdBw+uzMEhS+PpGo.1624892359160.135120
NW_022341425	Koludarov_et_al_2021	mRNA	512379	512525	.	-	.	Name=LOC116432687 mRNA;ID=EWKMg4ru1zPvdBw+uzMEhS+PpGo.1624892359160.135120
NW_022341425	Koludarov_et_al_2021	mRNA	511809	511984	.	-	.	Name=LOC116432687 mRNA;ID=EWKMg4ru1zPvdBw+uzMEhS+PpGo.1624892359160.135120
NW_022341425	Koludarov_et_al_2021	mRNA	511513	511717	.	-	.	Name=LOC116432687 mRNA;ID=EWKMg4ru1zPvdBw+uzMEhS+PpGo.1624892359160.135120
NW_022341425	Koludarov_et_al_2021	mRNA	511256	511439	.	-	.	Name=LOC116432687 mRNA;ID=EWKMg4ru1zPvdBw+uzMEhS+PpGo.1624892359160.135120
NW_022341425	Koludarov_et_al_2021	mRNA	510371	510648	.	-	.	Name=LOC116432687 mRNA;ID=EWKMg4ru1zPvdBw+uzMEhS+PpGo.1624892359160.135120
NW_022341425	Koludarov_et_al_2021	mRNA	509905	509988	.	-	.	Name=LOC116432687 mRNA;ID=EWKMg4ru1zPvdBw+uzMEhS+PpGo.1624892359160.135120
NW_022341425	Koludarov_et_al_2021	mRNA	509742	509834	.	-	.	Name=LOC116432687 mRNA;ID=EWKMg4ru1zPvdBw+uzMEhS+PpGo.1624892359160.135120
NW_022341425	Koludarov_et_al_2021	mRNA	509542	509668	.	-	.	Name=LOC116432687 mRNA;ID=EWKMg4ru1zPvdBw+uzMEhS+PpGo.1624892359160.135120
NW_022341425	Koludarov_et_al_2021	mRNA	505519	509458	.	-	.	Name=LOC116432687 mRNA;ID=EWKMg4ru1zPvdBw+uzMEhS+PpGo.1624892359160.135120
NW_022341425	Koludarov_et_al_2021	mRNA	518117	518570	.	-	.	Name=LOC116432687 mRNA;ID=EWKMg4ru1zPvdBw+uzMEhS+PpGo.1624892359160.135121
NW_022341425	Koludarov_et_al_2021	mRNA	517984	518041	.	-	.	Name=LOC116432687 mRNA;ID=EWKMg4ru1zPvdBw+uzMEhS+PpGo.1624892359160.135121
NW_022341425	Koludarov_et_al_2021	mRNA	517460	517615	.	-	.	Name=LOC116432687 mRNA;ID=EWKMg4ru1zPvdBw+uzMEhS+PpGo.1624892359160.135121
NW_022341425	Koludarov_et_al_2021	mRNA	517145	517377	.	-	.	Name=LOC116432687 mRNA;ID=EWKMg4ru1zPvdBw+uzMEhS+PpGo.1624892359160.135121
NW_022341425	Koludarov_et_al_2021	mRNA	516804	517067	.	-	.	Name=LOC116432687 mRNA;ID=EWKMg4ru1zPvdBw+uzMEhS+PpGo.1624892359160.135121
NW_022341425	Koludarov_et_al_2021	mRNA	516528	516723	.	-	.	Name=LOC116432687 mRNA;ID=EWKMg4ru1zPvdBw+uzMEhS+PpGo.1624892359160.135121
NW_022341425	Koludarov_et_al_2021	mRNA	516365	516465	.	-	.	Name=LOC116432687 mRNA;ID=EWKMg4ru1zPvdBw+uzMEhS+PpGo.1624892359160.135121
NW_022341425	Koludarov_et_al_2021	mRNA	516209	516276	.	-	.	Name=LOC116432687 mRNA;ID=EWKMg4ru1zPvdBw+uzMEhS+PpGo.1624892359160.135121
NW_022341425	Koludarov_et_al_2021	mRNA	515656	515739	.	-	.	Name=LOC116432687 mRNA;ID=EWKMg4ru1zPvdBw+uzMEhS+PpGo.1624892359160.135121
NW_022341425	Koludarov_et_al_2021	mRNA	514680	514718	.	-	.	Name=LOC116432687 mRNA;ID=EWKMg4ru1zPvdBw+uzMEhS+PpGo.1624892359160.135121
NW_022341425	Koludarov_et_al_2021	mRNA	512781	512848	.	-	.	Name=LOC116432687 mRNA;ID=EWKMg4ru1zPvdBw+uzMEhS+PpGo.1624892359160.135121
NW_022341425	Koludarov_et_al_2021	mRNA	512379	512525	.	-	.	Name=LOC116432687 mRNA;ID=EWKMg4ru1zPvdBw+uzMEhS+PpGo.1624892359160.135121
NW_022341425	Koludarov_et_al_2021	mRNA	511809	511984	.	-	.	Name=LOC116432687 mRNA;ID=EWKMg4ru1zPvdBw+uzMEhS+PpGo.1624892359160.135121
NW_022341425	Koludarov_et_al_2021	mRNA	511513	511717	.	-	.	Name=LOC116432687 mRNA;ID=EWKMg4ru1zPvdBw+uzMEhS+PpGo.1624892359160.135121
NW_022341425	Koludarov_et_al_2021	mRNA	511256	511439	.	-	.	Name=LOC116432687 mRNA;ID=EWKMg4ru1zPvdBw+uzMEhS+PpGo.1624892359160.135121
NW_022341425	Koludarov_et_al_2021	mRNA	510371	510648	.	-	.	Name=LOC116432687 mRNA;ID=EWKMg4ru1zPvdBw+uzMEhS+PpGo.1624892359160.135121
NW_022341425	Koludarov_et_al_2021	mRNA	509905	509988	.	-	.	Name=LOC116432687 mRNA;ID=EWKMg4ru1zPvdBw+uzMEhS+PpGo.1624892359160.135121
NW_022341425	Koludarov_et_al_2021	mRNA	509742	509834	.	-	.	Name=LOC116432687 mRNA;ID=EWKMg4ru1zPvdBw+uzMEhS+PpGo.1624892359160.135121
NW_022341425	Koludarov_et_al_2021	mRNA	509542	509668	.	-	.	Name=LOC116432687 mRNA;ID=EWKMg4ru1zPvdBw+uzMEhS+PpGo.1624892359160.135121
NW_022341425	Koludarov_et_al_2021	mRNA	505519	509458	.	-	.	Name=LOC116432687 mRNA;ID=EWKMg4ru1zPvdBw+uzMEhS+PpGo.1624892359160.135121
NW_022341425	Koludarov_et_al_2021	mRNA	432141	432305	.	-	.	Name=LOC116432675 mRNA;ID=EWKMg4ru1zPvdBw+uzMEhS+PpGo.1624892359161.135122
NW_022341425	Koludarov_et_al_2021	mRNA	428587	428860	.	-	.	Name=LOC116432675 mRNA;ID=EWKMg4ru1zPvdBw+uzMEhS+PpGo.1624892359161.135122
NW_022341425	Koludarov_et_al_2021	mRNA	423150	423259	.	-	.	Name=LOC116432675 mRNA;ID=EWKMg4ru1zPvdBw+uzMEhS+PpGo.1624892359161.135122
NW_022341425	Koludarov_et_al_2021	mRNA	419404	421800	.	-	.	Name=LOC116432675 mRNA;ID=EWKMg4ru1zPvdBw+uzMEhS+PpGo.1624892359161.135122
NW_022341425	Koludarov_et_al_2021	mRNA	300146	300513	.	+	.	Name=LOC116432666 mRNA;ID=EWKMg4ru1zPvdBw+uzMEhS+PpGo.1624892359161.135123
NW_022341425	Koludarov_et_al_2021	mRNA	304257	304671	.	+	.	Name=LOC116432666 mRNA;ID=EWKMg4ru1zPvdBw+uzMEhS+PpGo.1624892359161.135123
NW_022341425	Koludarov_et_al_2021	mRNA	305789	305953	.	+	.	Name=LOC116432666 mRNA;ID=EWKMg4ru1zPvdBw+uzMEhS+PpGo.1624892359161.135123
NW_022341425	Koludarov_et_al_2021	mRNA	306031	306209	.	+	.	Name=LOC116432666 mRNA;ID=EWKMg4ru1zPvdBw+uzMEhS+PpGo.1624892359161.135123
NW_022341425	Koludarov_et_al_2021	mRNA	306280	306324	.	+	.	Name=LOC116432666 mRNA;ID=EWKMg4ru1zPvdBw+uzMEhS+PpGo.1624892359161.135123
NW_022341425	Koludarov_et_al_2021	mRNA	306391	306550	.	+	.	Name=LOC116432666 mRNA;ID=EWKMg4ru1zPvdBw+uzMEhS+PpGo.1624892359161.135123
NW_022341425	Koludarov_et_al_2021	mRNA	306701	307224	.	+	.	Name=LOC116432666 mRNA;ID=EWKMg4ru1zPvdBw+uzMEhS+PpGo.1624892359161.135123
NW_022341425	Koludarov_et_al_2021	mRNA	307305	307451	.	+	.	Name=LOC116432666 mRNA;ID=EWKMg4ru1zPvdBw+uzMEhS+PpGo.1624892359161.135123
NW_022341425	Koludarov_et_al_2021	mRNA	307526	307663	.	+	.	Name=LOC116432666 mRNA;ID=EWKMg4ru1zPvdBw+uzMEhS+PpGo.1624892359161.135123
NW_022341425	Koludarov_et_al_2021	mRNA	307734	307922	.	+	.	Name=LOC116432666 mRNA;ID=EWKMg4ru1zPvdBw+uzMEhS+PpGo.1624892359161.135123
NW_022341425	Koludarov_et_al_2021	mRNA	308035	308329	.	+	.	Name=LOC116432666 mRNA;ID=EWKMg4ru1zPvdBw+uzMEhS+PpGo.1624892359161.135123
NW_022341425	Koludarov_et_al_2021	mRNA	308501	308859	.	+	.	Name=LOC116432666 mRNA;ID=EWKMg4ru1zPvdBw+uzMEhS+PpGo.1624892359161.135123
NW_022341425	Koludarov_et_al_2021	mRNA	308946	309135	.	+	.	Name=LOC116432666 mRNA;ID=EWKMg4ru1zPvdBw+uzMEhS+PpGo.1624892359161.135123
NW_022341425	Koludarov_et_al_2021	mRNA	309206	309512	.	+	.	Name=LOC116432666 mRNA;ID=EWKMg4ru1zPvdBw+uzMEhS+PpGo.1624892359161.135123
NW_022341425	Koludarov_et_al_2021	mRNA	309863	309943	.	+	.	Name=LOC116432666 mRNA;ID=EWKMg4ru1zPvdBw+uzMEhS+PpGo.1624892359161.135123
NW_022341425	Koludarov_et_al_2021	mRNA	310450	310573	.	+	.	Name=LOC116432666 mRNA;ID=EWKMg4ru1zPvdBw+uzMEhS+PpGo.1624892359161.135123
NW_022341425	Koludarov_et_al_2021	mRNA	310654	310847	.	+	.	Name=LOC116432666 mRNA;ID=EWKMg4ru1zPvdBw+uzMEhS+PpGo.1624892359161.135123
NW_022341425	Koludarov_et_al_2021	mRNA	310924	311998	.	+	.	Name=LOC116432666 mRNA;ID=EWKMg4ru1zPvdBw+uzMEhS+PpGo.1624892359161.135123
NW_022341425	Koludarov_et_al_2021	mRNA	300146	300513	.	+	.	Name=LOC116432666 mRNA;ID=EWKMg4ru1zPvdBw+uzMEhS+PpGo.1624892359161.135124
NW_022341425	Koludarov_et_al_2021	mRNA	304401	304671	.	+	.	Name=LOC116432666 mRNA;ID=EWKMg4ru1zPvdBw+uzMEhS+PpGo.1624892359161.135124
NW_022341425	Koludarov_et_al_2021	mRNA	305789	305953	.	+	.	Name=LOC116432666 mRNA;ID=EWKMg4ru1zPvdBw+uzMEhS+PpGo.1624892359161.135124
NW_022341425	Koludarov_et_al_2021	mRNA	306031	306209	.	+	.	Name=LOC116432666 mRNA;ID=EWKMg4ru1zPvdBw+uzMEhS+PpGo.1624892359161.135124
NW_022341425	Koludarov_et_al_2021	mRNA	306280	306324	.	+	.	Name=LOC116432666 mRNA;ID=EWKMg4ru1zPvdBw+uzMEhS+PpGo.1624892359161.135124
NW_022341425	Koludarov_et_al_2021	mRNA	306391	306550	.	+	.	Name=LOC116432666 mRNA;ID=EWKMg4ru1zPvdBw+uzMEhS+PpGo.1624892359161.135124
NW_022341425	Koludarov_et_al_2021	mRNA	306701	307224	.	+	.	Name=LOC116432666 mRNA;ID=EWKMg4ru1zPvdBw+uzMEhS+PpGo.1624892359161.135124
NW_022341425	Koludarov_et_al_2021	mRNA	307305	307451	.	+	.	Name=LOC116432666 mRNA;ID=EWKMg4ru1zPvdBw+uzMEhS+PpGo.1624892359161.135124
NW_022341425	Koludarov_et_al_2021	mRNA	307526	307663	.	+	.	Name=LOC116432666 mRNA;ID=EWKMg4ru1zPvdBw+uzMEhS+PpGo.1624892359161.135124
NW_022341425	Koludarov_et_al_2021	mRNA	307734	307922	.	+	.	Name=LOC116432666 mRNA;ID=EWKMg4ru1zPvdBw+uzMEhS+PpGo.1624892359161.135124
NW_022341425	Koludarov_et_al_2021	mRNA	308035	308329	.	+	.	Name=LOC116432666 mRNA;ID=EWKMg4ru1zPvdBw+uzMEhS+PpGo.1624892359161.135124
NW_022341425	Koludarov_et_al_2021	mRNA	308501	308859	.	+	.	Name=LOC116432666 mRNA;ID=EWKMg4ru1zPvdBw+uzMEhS+PpGo.1624892359161.135124
NW_022341425	Koludarov_et_al_2021	mRNA	308946	309135	.	+	.	Name=LOC116432666 mRNA;ID=EWKMg4ru1zPvdBw+uzMEhS+PpGo.1624892359161.135124
NW_022341425	Koludarov_et_al_2021	mRNA	309206	309512	.	+	.	Name=LOC116432666 mRNA;ID=EWKMg4ru1zPvdBw+uzMEhS+PpGo.1624892359161.135124
NW_022341425	Koludarov_et_al_2021	mRNA	309863	309943	.	+	.	Name=LOC116432666 mRNA;ID=EWKMg4ru1zPvdBw+uzMEhS+PpGo.1624892359161.135124
NW_022341425	Koludarov_et_al_2021	mRNA	310450	310573	.	+	.	Name=LOC116432666 mRNA;ID=EWKMg4ru1zPvdBw+uzMEhS+PpGo.1624892359161.135124
NW_022341425	Koludarov_et_al_2021	mRNA	310654	310847	.	+	.	Name=LOC116432666 mRNA;ID=EWKMg4ru1zPvdBw+uzMEhS+PpGo.1624892359161.135124
NW_022341425	Koludarov_et_al_2021	mRNA	310924	311998	.	+	.	Name=LOC116432666 mRNA;ID=EWKMg4ru1zPvdBw+uzMEhS+PpGo.1624892359161.135124
NW_022341425	Koludarov_et_al_2021	mRNA	300157	300196	.	+	.	Name=LOC116432666 mRNA;ID=EWKMg4ru1zPvdBw+uzMEhS+PpGo.1624892359161.135125
NW_022341425	Koludarov_et_al_2021	mRNA	304401	304671	.	+	.	Name=LOC116432666 mRNA;ID=EWKMg4ru1zPvdBw+uzMEhS+PpGo.1624892359161.135125
NW_022341425	Koludarov_et_al_2021	mRNA	305789	305953	.	+	.	Name=LOC116432666 mRNA;ID=EWKMg4ru1zPvdBw+uzMEhS+PpGo.1624892359161.135125
NW_022341425	Koludarov_et_al_2021	mRNA	306031	306209	.	+	.	Name=LOC116432666 mRNA;ID=EWKMg4ru1zPvdBw+uzMEhS+PpGo.1624892359161.135125
NW_022341425	Koludarov_et_al_2021	mRNA	306280	306324	.	+	.	Name=LOC116432666 mRNA;ID=EWKMg4ru1zPvdBw+uzMEhS+PpGo.1624892359161.135125
NW_022341425	Koludarov_et_al_2021	mRNA	306391	306550	.	+	.	Name=LOC116432666 mRNA;ID=EWKMg4ru1zPvdBw+uzMEhS+PpGo.1624892359161.135125
NW_022341425	Koludarov_et_al_2021	mRNA	306701	307224	.	+	.	Name=LOC116432666 mRNA;ID=EWKMg4ru1zPvdBw+uzMEhS+PpGo.1624892359161.135125
NW_022341425	Koludarov_et_al_2021	mRNA	307305	307451	.	+	.	Name=LOC116432666 mRNA;ID=EWKMg4ru1zPvdBw+uzMEhS+PpGo.1624892359161.135125
NW_022341425	Koludarov_et_al_2021	mRNA	307526	307663	.	+	.	Name=LOC116432666 mRNA;ID=EWKMg4ru1zPvdBw+uzMEhS+PpGo.1624892359161.135125
NW_022341425	Koludarov_et_al_2021	mRNA	307734	307922	.	+	.	Name=LOC116432666 mRNA;ID=EWKMg4ru1zPvdBw+uzMEhS+PpGo.1624892359161.135125
NW_022341425	Koludarov_et_al_2021	mRNA	308035	308329	.	+	.	Name=LOC116432666 mRNA;ID=EWKMg4ru1zPvdBw+uzMEhS+PpGo.1624892359161.135125
NW_022341425	Koludarov_et_al_2021	mRNA	308501	308859	.	+	.	Name=LOC116432666 mRNA;ID=EWKMg4ru1zPvdBw+uzMEhS+PpGo.1624892359161.135125
NW_022341425	Koludarov_et_al_2021	mRNA	308946	309135	.	+	.	Name=LOC116432666 mRNA;ID=EWKMg4ru1zPvdBw+uzMEhS+PpGo.1624892359161.135125
NW_022341425	Koludarov_et_al_2021	mRNA	309206	309512	.	+	.	Name=LOC116432666 mRNA;ID=EWKMg4ru1zPvdBw+uzMEhS+PpGo.1624892359161.135125
NW_022341425	Koludarov_et_al_2021	mRNA	309863	309943	.	+	.	Name=LOC116432666 mRNA;ID=EWKMg4ru1zPvdBw+uzMEhS+PpGo.1624892359161.135125
NW_022341425	Koludarov_et_al_2021	mRNA	310450	310573	.	+	.	Name=LOC116432666 mRNA;ID=EWKMg4ru1zPvdBw+uzMEhS+PpGo.1624892359161.135125
NW_022341425	Koludarov_et_al_2021	mRNA	310654	310847	.	+	.	Name=LOC116432666 mRNA;ID=EWKMg4ru1zPvdBw+uzMEhS+PpGo.1624892359161.135125
NW_022341425	Koludarov_et_al_2021	mRNA	310924	311998	.	+	.	Name=LOC116432666 mRNA;ID=EWKMg4ru1zPvdBw+uzMEhS+PpGo.1624892359161.135125
NW_022341425	Koludarov_et_al_2021	mRNA	300611	300767	.	+	.	Name=LOC116432666 mRNA;ID=EWKMg4ru1zPvdBw+uzMEhS+PpGo.1624892359161.135126
NW_022341425	Koludarov_et_al_2021	mRNA	304401	304671	.	+	.	Name=LOC116432666 mRNA;ID=EWKMg4ru1zPvdBw+uzMEhS+PpGo.1624892359161.135126
NW_022341425	Koludarov_et_al_2021	mRNA	305789	305953	.	+	.	Name=LOC116432666 mRNA;ID=EWKMg4ru1zPvdBw+uzMEhS+PpGo.1624892359161.135126
NW_022341425	Koludarov_et_al_2021	mRNA	306031	306209	.	+	.	Name=LOC116432666 mRNA;ID=EWKMg4ru1zPvdBw+uzMEhS+PpGo.1624892359161.135126
NW_022341425	Koludarov_et_al_2021	mRNA	306280	306324	.	+	.	Name=LOC116432666 mRNA;ID=EWKMg4ru1zPvdBw+uzMEhS+PpGo.1624892359161.135126
NW_022341425	Koludarov_et_al_2021	mRNA	306391	306550	.	+	.	Name=LOC116432666 mRNA;ID=EWKMg4ru1zPvdBw+uzMEhS+PpGo.1624892359161.135126
NW_022341425	Koludarov_et_al_2021	mRNA	306701	307224	.	+	.	Name=LOC116432666 mRNA;ID=EWKMg4ru1zPvdBw+uzMEhS+PpGo.1624892359161.135126
NW_022341425	Koludarov_et_al_2021	mRNA	307305	307451	.	+	.	Name=LOC116432666 mRNA;ID=EWKMg4ru1zPvdBw+uzMEhS+PpGo.1624892359161.135126
NW_022341425	Koludarov_et_al_2021	mRNA	307526	307663	.	+	.	Name=LOC116432666 mRNA;ID=EWKMg4ru1zPvdBw+uzMEhS+PpGo.1624892359161.135126
NW_022341425	Koludarov_et_al_2021	mRNA	307734	307922	.	+	.	Name=LOC116432666 mRNA;ID=EWKMg4ru1zPvdBw+uzMEhS+PpGo.1624892359161.135126
NW_022341425	Koludarov_et_al_2021	mRNA	308035	308329	.	+	.	Name=LOC116432666 mRNA;ID=EWKMg4ru1zPvdBw+uzMEhS+PpGo.1624892359161.135126
NW_022341425	Koludarov_et_al_2021	mRNA	308501	308859	.	+	.	Name=LOC116432666 mRNA;ID=EWKMg4ru1zPvdBw+uzMEhS+PpGo.1624892359161.135126
NW_022341425	Koludarov_et_al_2021	mRNA	308946	309135	.	+	.	Name=LOC116432666 mRNA;ID=EWKMg4ru1zPvdBw+uzMEhS+PpGo.1624892359161.135126
NW_022341425	Koludarov_et_al_2021	mRNA	309206	309512	.	+	.	Name=LOC116432666 mRNA;ID=EWKMg4ru1zPvdBw+uzMEhS+PpGo.1624892359161.135126
NW_022341425	Koludarov_et_al_2021	mRNA	309863	309943	.	+	.	Name=LOC116432666 mRNA;ID=EWKMg4ru1zPvdBw+uzMEhS+PpGo.1624892359161.135126
NW_022341425	Koludarov_et_al_2021	mRNA	310450	310573	.	+	.	Name=LOC116432666 mRNA;ID=EWKMg4ru1zPvdBw+uzMEhS+PpGo.1624892359161.135126
NW_022341425	Koludarov_et_al_2021	mRNA	310654	310847	.	+	.	Name=LOC116432666 mRNA;ID=EWKMg4ru1zPvdBw+uzMEhS+PpGo.1624892359161.135126
NW_022341425	Koludarov_et_al_2021	mRNA	310924	311998	.	+	.	Name=LOC116432666 mRNA;ID=EWKMg4ru1zPvdBw+uzMEhS+PpGo.1624892359161.135126
NW_022341425	Koludarov_et_al_2021	mRNA	300656	300751	.	+	.	Name=LOC116432666 mRNA;ID=EWKMg4ru1zPvdBw+uzMEhS+PpGo.1624892359161.135127
NW_022341425	Koludarov_et_al_2021	mRNA	304401	304671	.	+	.	Name=LOC116432666 mRNA;ID=EWKMg4ru1zPvdBw+uzMEhS+PpGo.1624892359161.135127
NW_022341425	Koludarov_et_al_2021	mRNA	305789	305953	.	+	.	Name=LOC116432666 mRNA;ID=EWKMg4ru1zPvdBw+uzMEhS+PpGo.1624892359161.135127
NW_022341425	Koludarov_et_al_2021	mRNA	306031	306209	.	+	.	Name=LOC116432666 mRNA;ID=EWKMg4ru1zPvdBw+uzMEhS+PpGo.1624892359161.135127
NW_022341425	Koludarov_et_al_2021	mRNA	306280	306324	.	+	.	Name=LOC116432666 mRNA;ID=EWKMg4ru1zPvdBw+uzMEhS+PpGo.1624892359161.135127
NW_022341425	Koludarov_et_al_2021	mRNA	306391	306550	.	+	.	Name=LOC116432666 mRNA;ID=EWKMg4ru1zPvdBw+uzMEhS+PpGo.1624892359161.135127
NW_022341425	Koludarov_et_al_2021	mRNA	306701	307224	.	+	.	Name=LOC116432666 mRNA;ID=EWKMg4ru1zPvdBw+uzMEhS+PpGo.1624892359161.135127
NW_022341425	Koludarov_et_al_2021	mRNA	307305	307451	.	+	.	Name=LOC116432666 mRNA;ID=EWKMg4ru1zPvdBw+uzMEhS+PpGo.1624892359161.135127
NW_022341425	Koludarov_et_al_2021	mRNA	307526	307663	.	+	.	Name=LOC116432666 mRNA;ID=EWKMg4ru1zPvdBw+uzMEhS+PpGo.1624892359161.135127
[truncated: 417 more rows]
