# Supplementary material for: Prevalent bee venom genes evolved before the aculeate stinger and eusociality
Source: BMC Biol. 2023 Oct 23;21:229. doi: 10.1186/s12915-023-01656-5 (PMC10591384; doi:10.1186/s12915-023-01656-5)
Supplement: Supplementary file 42 — Additional file 42. Gff files of all toxin gene annotations. [file 12915_2023_1656_MOESM42_ESM.zip › AdditionalFile9_ToxinGeneAnnotations/NC_045759._SECA.gff_modified_Koludarov_et_al_2021.gff3]

##gff-version 3
##source-version geneious 2020.2.2
##sequence-region	NC_045759	1	24760113
NC_045759	Koludarov_et_al_2021	misc_feature	19063355	19063441	.	+	.	Name=Region: bHLH domain;ID=EWKMg4ru1zPvdBw+uzMEhS+PpGo.1624892357909.124049
NC_045759	Koludarov_et_al_2021	misc_feature	19063538	19063624	.	+	.	Name=Region: bHLH domain;ID=EWKMg4ru1zPvdBw+uzMEhS+PpGo.1624892357909.124049
NC_045759	Koludarov_et_al_2021	source	1	24760113	.	+	.	Name=source Nasonia vitripennis
NC_045759	Koludarov_et_al_2021	precursor_RNA	8267403	8267489	.	-	.	Name=Mir9a precursor RNA
NC_045759	Koludarov_et_al_2021	precursor_RNA	8354519	8354605	.	-	.	Name=bantam precursor RNA
NC_045759	Koludarov_et_al_2021	precursor_RNA	9004824	9004908	.	+	.	Name=Mir210 precursor RNA
NC_045759	Koludarov_et_al_2021	precursor_RNA	11681761	11681842	.	-	.	Name=Mir315 precursor RNA
NC_045759	Koludarov_et_al_2021	precursor_RNA	19769382	19769462	.	-	.	Name=Mir263b precursor RNA
NC_045759	Koludarov_et_al_2021	rRNA	10630502	10630620	.	+	.	Name=LOC116416830 rRNA
NC_045759	Koludarov_et_al_2021	rRNA	13429083	13429201	.	-	.	Name=LOC116416993 rRNA
NC_045759	Koludarov_et_al_2021	rRNA	13429458	13429576	.	+	.	Name=LOC116416987 rRNA
NC_045759	Koludarov_et_al_2021	rRNA	15924034	15924152	.	+	.	Name=LOC116416995 rRNA
NC_045759	Koludarov_et_al_2021	rRNA	17688186	17688304	.	-	.	Name=LOC116416994 rRNA
NC_045759	Koludarov_et_al_2021	rRNA	17766052	17766170	.	-	.	Name=LOC116416996 rRNA
NC_045759	Koludarov_et_al_2021	tRNA	20870275	20870311	.	-	.	Name=TRNAY-GUA;ID=EWKMg4ru1zPvdBw+uzMEhS+PpGo.1624892357910.124050
NC_045759	Koludarov_et_al_2021	tRNA	20870209	20870244	.	-	.	Name=TRNAY-GUA;ID=EWKMg4ru1zPvdBw+uzMEhS+PpGo.1624892357910.124050
NC_045759	Koludarov_et_al_2021	tRNA	20873917	20873953	.	-	.	Name=TRNAY-GUA;ID=EWKMg4ru1zPvdBw+uzMEhS+PpGo.1624892357910.124051
NC_045759	Koludarov_et_al_2021	tRNA	20873858	20873893	.	-	.	Name=TRNAY-GUA;ID=EWKMg4ru1zPvdBw+uzMEhS+PpGo.1624892357910.124051
NC_045759	Koludarov_et_al_2021	tRNA	20869882	20869918	.	-	.	Name=TRNAY-GUA;ID=EWKMg4ru1zPvdBw+uzMEhS+PpGo.1624892357910.124052
NC_045759	Koludarov_et_al_2021	tRNA	20869824	20869859	.	-	.	Name=TRNAY-GUA;ID=EWKMg4ru1zPvdBw+uzMEhS+PpGo.1624892357910.124052
NC_045759	Koludarov_et_al_2021	tRNA	20870756	20870792	.	-	.	Name=TRNAY-GUA;ID=EWKMg4ru1zPvdBw+uzMEhS+PpGo.1624892357910.124053
NC_045759	Koludarov_et_al_2021	tRNA	20870698	20870733	.	-	.	Name=TRNAY-GUA;ID=EWKMg4ru1zPvdBw+uzMEhS+PpGo.1624892357910.124053
NC_045759	Koludarov_et_al_2021	tRNA	20871397	20871433	.	+	.	Name=TRNAY-GUA;ID=EWKMg4ru1zPvdBw+uzMEhS+PpGo.1624892357910.124054
NC_045759	Koludarov_et_al_2021	tRNA	20871456	20871491	.	+	.	Name=TRNAY-GUA;ID=EWKMg4ru1zPvdBw+uzMEhS+PpGo.1624892357910.124054
NC_045759	Koludarov_et_al_2021	tRNA	20874266	20874302	.	-	.	Name=TRNAY-GUA;ID=EWKMg4ru1zPvdBw+uzMEhS+PpGo.1624892357910.124055
NC_045759	Koludarov_et_al_2021	tRNA	20874208	20874243	.	-	.	Name=TRNAY-GUA;ID=EWKMg4ru1zPvdBw+uzMEhS+PpGo.1624892357910.124055
NC_045759	Koludarov_et_al_2021	tRNA	20710	20791	.	-	.	Name=TRNAS-AGA
NC_045759	Koludarov_et_al_2021	tRNA	7064960	7065041	.	-	.	Name=TRNAS-CGA
NC_045759	Koludarov_et_al_2021	tRNA	15199372	15199453	.	+	.	Name=TRNAS-GCU
NC_045759	Koludarov_et_al_2021	tRNA	13775565	13775638	.	-	.	Name=TRNAI-AAU
NC_045759	Koludarov_et_al_2021	tRNA	20369352	20369425	.	+	.	Name=TRNAN-GUU
NC_045759	Koludarov_et_al_2021	tRNA	61641	61713	.	+	.	Name=TRNAF-GAA
NC_045759	Koludarov_et_al_2021	tRNA	2045890	2045962	.	+	.	Name=TRNAF-GAA
NC_045759	Koludarov_et_al_2021	tRNA	2046065	2046137	.	+	.	Name=TRNAF-GAA
NC_045759	Koludarov_et_al_2021	tRNA	5397833	5397905	.	-	.	Name=TRNAK-UUU
NC_045759	Koludarov_et_al_2021	tRNA	6827116	6827188	.	-	.	Name=TRNAR-UCU
NC_045759	Koludarov_et_al_2021	tRNA	12047866	12047938	.	+	.	Name=TRNAF-GAA
NC_045759	Koludarov_et_al_2021	tRNA	13727998	13728070	.	-	.	Name=TRNAV-CAC
NC_045759	Koludarov_et_al_2021	tRNA	13729375	13729447	.	-	.	Name=TRNAV-CAC
NC_045759	Koludarov_et_al_2021	tRNA	15048386	15048458	.	+	.	Name=TRNAV-AAC
NC_045759	Koludarov_et_al_2021	tRNA	15049432	15049504	.	+	.	Name=TRNAV-AAC
NC_045759	Koludarov_et_al_2021	tRNA	15050527	15050599	.	+	.	Name=TRNAV-AAC
NC_045759	Koludarov_et_al_2021	tRNA	19138729	19138801	.	-	.	Name=TRNAF-GAA
NC_045759	Koludarov_et_al_2021	tRNA	20285835	20285907	.	+	.	Name=TRNAN-GUU
NC_045759	Koludarov_et_al_2021	tRNA	1682356	1682427	.	-	.	Name=TRNAD-GUC
NC_045759	Koludarov_et_al_2021	tRNA	2411507	2411578	.	+	.	Name=TRNAG-UCC
NC_045759	Koludarov_et_al_2021	tRNA	6208560	6208631	.	+	.	Name=TRNAM-CAU
NC_045759	Koludarov_et_al_2021	tRNA	6649437	6649508	.	+	.	Name=TRNAP-AGG
NC_045759	Koludarov_et_al_2021	tRNA	6649639	6649710	.	+	.	Name=TRNAP-AGG
NC_045759	Koludarov_et_al_2021	tRNA	15622428	15622499	.	+	.	Name=TRNAE-CUC
NC_045759	Koludarov_et_al_2021	tRNA	15622966	15623037	.	-	.	Name=TRNAE-UUC
NC_045759	Koludarov_et_al_2021	tRNA	15625331	15625402	.	-	.	Name=TRNAE-CUC
NC_045759	Koludarov_et_al_2021	tRNA	16252250	16252321	.	-	.	Name=TRNAE-CUC
NC_045759	Koludarov_et_al_2021	tRNA	19648088	19648159	.	+	.	Name=TRNAE-CUC
NC_045759	Koludarov_et_al_2021	sig_peptide	4712069	4712073	.	-	.	Name=Y-e signal peptide;ID=EWKMg4ru1zPvdBw+uzMEhS+PpGo.1624892357911.124056
NC_045759	Koludarov_et_al_2021	sig_peptide	4710068	4710122	.	-	.	Name=Y-e signal peptide;ID=EWKMg4ru1zPvdBw+uzMEhS+PpGo.1624892357911.124056
NC_045759	Koludarov_et_al_2021	sig_peptide	20257692	20257743	.	-	.	Name=nAChRa3 signal peptide;ID=EWKMg4ru1zPvdBw+uzMEhS+PpGo.1624892357911.124057
NC_045759	Koludarov_et_al_2021	sig_peptide	20255998	20256008	.	-	.	Name=nAChRa3 signal peptide;ID=EWKMg4ru1zPvdBw+uzMEhS+PpGo.1624892357911.124057
NC_045759	Koludarov_et_al_2021	sig_peptide	15423528	15423539	.	+	.	Name=CPR37 signal peptide;ID=EWKMg4ru1zPvdBw+uzMEhS+PpGo.1624892357911.124058
NC_045759	Koludarov_et_al_2021	sig_peptide	15424694	15424732	.	+	.	Name=CPR37 signal peptide;ID=EWKMg4ru1zPvdBw+uzMEhS+PpGo.1624892357911.124058
NC_045759	Koludarov_et_al_2021	sig_peptide	15509267	15509284	.	+	.	Name=LOC100123222 signal peptide;ID=EWKMg4ru1zPvdBw+uzMEhS+PpGo.1624892357911.124059
NC_045759	Koludarov_et_al_2021	sig_peptide	15509805	15509852	.	+	.	Name=LOC100123222 signal peptide;ID=EWKMg4ru1zPvdBw+uzMEhS+PpGo.1624892357911.124059
NC_045759	Koludarov_et_al_2021	sig_peptide	16708001	16708015	.	-	.	Name=CPR35 signal peptide;ID=EWKMg4ru1zPvdBw+uzMEhS+PpGo.1624892357911.124060
NC_045759	Koludarov_et_al_2021	sig_peptide	16707579	16707611	.	-	.	Name=CPR35 signal peptide;ID=EWKMg4ru1zPvdBw+uzMEhS+PpGo.1624892357911.124060
NC_045759	Koludarov_et_al_2021	sig_peptide	17675979	17675990	.	-	.	Name=CPR54 signal peptide;ID=EWKMg4ru1zPvdBw+uzMEhS+PpGo.1624892357911.124061
NC_045759	Koludarov_et_al_2021	sig_peptide	17675737	17675772	.	-	.	Name=CPR54 signal peptide;ID=EWKMg4ru1zPvdBw+uzMEhS+PpGo.1624892357911.124061
NC_045759	Koludarov_et_al_2021	sig_peptide	2930584	2930634	.	-	.	Name=LOC100123138 signal peptide;ID=EWKMg4ru1zPvdBw+uzMEhS+PpGo.1624892357911.124062
NC_045759	Koludarov_et_al_2021	sig_peptide	2930431	2930448	.	-	.	Name=LOC100123138 signal peptide;ID=EWKMg4ru1zPvdBw+uzMEhS+PpGo.1624892357911.124062
NC_045759	Koludarov_et_al_2021	sig_peptide	2928791	2928841	.	-	.	Name=LOC100302006 signal peptide;ID=EWKMg4ru1zPvdBw+uzMEhS+PpGo.1624892357911.124063
NC_045759	Koludarov_et_al_2021	sig_peptide	2928640	2928657	.	-	.	Name=LOC100302006 signal peptide;ID=EWKMg4ru1zPvdBw+uzMEhS+PpGo.1624892357911.124063
NC_045759	Koludarov_et_al_2021	sig_peptide	2840432	2840482	.	+	.	Name=LOC100123037 signal peptide;ID=EWKMg4ru1zPvdBw+uzMEhS+PpGo.1624892357911.124064
NC_045759	Koludarov_et_al_2021	sig_peptide	2840630	2840632	.	+	.	Name=LOC100123037 signal peptide;ID=EWKMg4ru1zPvdBw+uzMEhS+PpGo.1624892357911.124064
NC_045759	Koludarov_et_al_2021	sig_peptide	13209942	13209996	.	-	.	Name=SP27 signal peptide;ID=EWKMg4ru1zPvdBw+uzMEhS+PpGo.1624892357911.124065
NC_045759	Koludarov_et_al_2021	sig_peptide	13209809	13209813	.	-	.	Name=SP27 signal peptide;ID=EWKMg4ru1zPvdBw+uzMEhS+PpGo.1624892357911.124065
NC_045759	Koludarov_et_al_2021	sig_peptide	23771496	23771572	.	-	.	Name=GRD signal peptide;ID=EWKMg4ru1zPvdBw+uzMEhS+PpGo.1624892357911.124066
NC_045759	Koludarov_et_al_2021	sig_peptide	23771400	23771412	.	-	.	Name=GRD signal peptide;ID=EWKMg4ru1zPvdBw+uzMEhS+PpGo.1624892357911.124066
NC_045759	Koludarov_et_al_2021	sig_peptide	12468940	12468954	.	+	.	Name=CPR49 signal peptide;ID=EWKMg4ru1zPvdBw+uzMEhS+PpGo.1624892357911.124067
NC_045759	Koludarov_et_al_2021	sig_peptide	12469074	12469103	.	+	.	Name=CPR49 signal peptide;ID=EWKMg4ru1zPvdBw+uzMEhS+PpGo.1624892357911.124067
NC_045759	Koludarov_et_al_2021	sig_peptide	9961664	9961681	.	-	.	Name=Wds signal peptide;ID=EWKMg4ru1zPvdBw+uzMEhS+PpGo.1624892357911.124068
NC_045759	Koludarov_et_al_2021	sig_peptide	9961525	9961563	.	-	.	Name=Wds signal peptide;ID=EWKMg4ru1zPvdBw+uzMEhS+PpGo.1624892357911.124068
NC_045759	Koludarov_et_al_2021	sig_peptide	2843439	2843501	.	+	.	Name=hmm716344 signal peptide;ID=EWKMg4ru1zPvdBw+uzMEhS+PpGo.1624892357911.124069
NC_045759	Koludarov_et_al_2021	sig_peptide	2843587	2843589	.	+	.	Name=hmm716344 signal peptide;ID=EWKMg4ru1zPvdBw+uzMEhS+PpGo.1624892357911.124069
NC_045759	Koludarov_et_al_2021	sig_peptide	2948277	2948325	.	-	.	Name=LOC100123154 signal peptide;ID=EWKMg4ru1zPvdBw+uzMEhS+PpGo.1624892357911.124070
NC_045759	Koludarov_et_al_2021	sig_peptide	2948185	2948186	.	-	.	Name=LOC100123154 signal peptide;ID=EWKMg4ru1zPvdBw+uzMEhS+PpGo.1624892357911.124070
NC_045759	Koludarov_et_al_2021	sig_peptide	753269	753329	.	+	.	Name=SP82 signal peptide;ID=EWKMg4ru1zPvdBw+uzMEhS+PpGo.1624892357911.124071
NC_045759	Koludarov_et_al_2021	sig_peptide	753405	753406	.	+	.	Name=SP82 signal peptide;ID=EWKMg4ru1zPvdBw+uzMEhS+PpGo.1624892357911.124071
NC_045759	Koludarov_et_al_2021	sig_peptide	11336147	11336212	.	+	.	Name=LOC100302000 signal peptide;ID=EWKMg4ru1zPvdBw+uzMEhS+PpGo.1624892357911.124072
NC_045759	Koludarov_et_al_2021	sig_peptide	11336280	11336282	.	+	.	Name=LOC100302000 signal peptide;ID=EWKMg4ru1zPvdBw+uzMEhS+PpGo.1624892357911.124072
NC_045759	Koludarov_et_al_2021	sig_peptide	14886180	14886230	.	-	.	Name=OBP67 signal peptide;ID=EWKMg4ru1zPvdBw+uzMEhS+PpGo.1624892357911.124073
NC_045759	Koludarov_et_al_2021	sig_peptide	14886099	14886113	.	-	.	Name=OBP67 signal peptide;ID=EWKMg4ru1zPvdBw+uzMEhS+PpGo.1624892357911.124073
NC_045759	Koludarov_et_al_2021	sig_peptide	5352132	5352183	.	-	.	Name=SPH93 signal peptide;ID=EWKMg4ru1zPvdBw+uzMEhS+PpGo.1624892357911.124074
NC_045759	Koludarov_et_al_2021	sig_peptide	5352055	5352056	.	-	.	Name=SPH93 signal peptide;ID=EWKMg4ru1zPvdBw+uzMEhS+PpGo.1624892357911.124074
NC_045759	Koludarov_et_al_2021	sig_peptide	2950335	2950383	.	-	.	Name=LOC100123161 signal peptide;ID=EWKMg4ru1zPvdBw+uzMEhS+PpGo.1624892357911.124075
NC_045759	Koludarov_et_al_2021	sig_peptide	2950257	2950258	.	-	.	Name=LOC100123161 signal peptide;ID=EWKMg4ru1zPvdBw+uzMEhS+PpGo.1624892357911.124075
NC_045759	Koludarov_et_al_2021	sig_peptide	17570335	17570427	.	-	.	Name=NV 30145 signal peptide
NC_045759	Koludarov_et_al_2021	sig_peptide	21106388	21106468	.	+	.	Name=LCCH3 signal peptide
NC_045759	Koludarov_et_al_2021	sig_peptide	23732879	23732947	.	-	.	Name=LOC112939937 signal peptide
NC_045759	Koludarov_et_al_2021	sig_peptide	4681603	4681668	.	-	.	Name=Y-h signal peptide
NC_045759	Koludarov_et_al_2021	sig_peptide	5664574	5664639	.	-	.	Name=LOC100302046 signal peptide
NC_045759	Koludarov_et_al_2021	sig_peptide	20740151	20740216	.	-	.	Name=LOC100115013 signal peptide
NC_045759	Koludarov_et_al_2021	sig_peptide	9138998	9139060	.	+	.	Name=LOC100120101 signal peptide
NC_045759	Koludarov_et_al_2021	sig_peptide	3766376	3766435	.	-	.	Name=Mrjpl9 signal peptide
NC_045759	Koludarov_et_al_2021	sig_peptide	4701813	4701872	.	-	.	Name=Y-e3 signal peptide
NC_045759	Koludarov_et_al_2021	sig_peptide	9235175	9235234	.	-	.	Name=LOC100117047 signal peptide
NC_045759	Koludarov_et_al_2021	sig_peptide	16748842	16748898	.	-	.	Name=LOC100122694 signal peptide
NC_045759	Koludarov_et_al_2021	sig_peptide	16748842	16748898	.	-	.	Name=LOC100122694 signal peptide
NC_045759	Koludarov_et_al_2021	sig_peptide	4695746	4695799	.	-	.	Name=Mrjpl2 signal peptide
NC_045759	Koludarov_et_al_2021	sig_peptide	4721047	4721100	.	-	.	Name=Y-g2b signal peptide
NC_045759	Koludarov_et_al_2021	sig_peptide	7812846	7812899	.	+	.	Name=LOC100302004 signal peptide
NC_045759	Koludarov_et_al_2021	sig_peptide	18059181	18059234	.	-	.	Name=Nvit 12344 signal peptide
NC_045759	Koludarov_et_al_2021	sig_peptide	19171817	19171870	.	+	.	Name=CYP4AB12 signal peptide
NC_045759	Koludarov_et_al_2021	sig_peptide	21742071	21742124	.	+	.	Name=Cnpy2 signal peptide
NC_045759	Koludarov_et_al_2021	sig_peptide	2995048	2995098	.	-	.	Name=SP122 signal peptide
NC_045759	Koludarov_et_al_2021	sig_peptide	3925194	3925244	.	-	.	Name=LOC100301994 signal peptide
NC_045759	Koludarov_et_al_2021	sig_peptide	4688495	4688545	.	-	.	Name=Mrjpl5 signal peptide
NC_045759	Koludarov_et_al_2021	sig_peptide	6254138	6254188	.	+	.	Name=LOC100379125 signal peptide
NC_045759	Koludarov_et_al_2021	sig_peptide	6256825	6256875	.	+	.	Name=LOC100379126 signal peptide
NC_045759	Koludarov_et_al_2021	sig_peptide	942352	942399	.	+	.	Name=LOC100120974 signal peptide
NC_045759	Koludarov_et_al_2021	sig_peptide	4690859	4690906	.	-	.	Name=Mrjpl4 signal peptide
NC_045759	Koludarov_et_al_2021	sig_peptide	4693081	4693128	.	-	.	Name=Mrjpl3 signal peptide
NC_045759	Koludarov_et_al_2021	sig_peptide	175670	175714	.	+	.	Name=CYP4AB21 signal peptide
NC_045759	Koludarov_et_al_2021	exon	19242276	19243609	.	-	.	Name=LOC116416949 exon
NC_045759	Koludarov_et_al_2021	exon	17971586	17972859	.	-	.	Name=LOC100121743 exon
NC_045759	Koludarov_et_al_2021	exon	1869105	1869815	.	-	.	Name=LOC116416793 exon
NC_045759	Koludarov_et_al_2021	exon	1566833	1567481	.	+	.	Name=LOC103315263 exon
NC_045759	Koludarov_et_al_2021	exon	6004695	6005330	.	-	.	Name=LOC100678402 exon
NC_045759	Koludarov_et_al_2021	exon	17973183	17973776	.	-	.	Name=LOC100121743 exon
NC_045759	Koludarov_et_al_2021	exon	6068169	6068736	.	+	.	Name=LOC100123463 exon
NC_045759	Koludarov_et_al_2021	exon	8003991	8004485	.	+	.	Name=LOC100122030 exon
NC_045759	Koludarov_et_al_2021	exon	583438	583873	.	+	.	Name=LOC100120577 exon
NC_045759	Koludarov_et_al_2021	exon	1870984	1871415	.	-	.	Name=LOC103315676 exon
NC_045759	Koludarov_et_al_2021	exon	3805357	3805764	.	-	.	Name=LOC100677918 exon
NC_045759	Koludarov_et_al_2021	exon	582503	582905	.	+	.	Name=LOC100120577 exon
NC_045759	Koludarov_et_al_2021	exon	582985	583355	.	+	.	Name=LOC100120577 exon
NC_045759	Koludarov_et_al_2021	exon	1567551	1567919	.	+	.	Name=LOC103315263 exon
NC_045759	Koludarov_et_al_2021	exon	8001909	8002245	.	+	.	Name=LOC100122030 exon
NC_045759	Koludarov_et_al_2021	exon	1567980	1568298	.	+	.	Name=LOC103315263 exon
NC_045759	Koludarov_et_al_2021	exon	8002765	8003075	.	+	.	Name=LOC100122030 exon
NC_045759	Koludarov_et_al_2021	exon	6069713	6070016	.	+	.	Name=LOC100123463 exon
NC_045759	Koludarov_et_al_2021	exon	1870621	1870914	.	-	.	Name=LOC103315676 exon
NC_045759	Koludarov_et_al_2021	exon	1869893	1870158	.	-	.	Name=LOC116416793 exon
NC_045759	Koludarov_et_al_2021	exon	1568674	1568925	.	+	.	Name=LOC103315263 exon
NC_045759	Koludarov_et_al_2021	exon	17637534	17637774	.	+	.	Name=LOC116416951 exon
NC_045759	Koludarov_et_al_2021	exon	1568373	1568608	.	+	.	Name=LOC103315263 exon
NC_045759	Koludarov_et_al_2021	exon	6005961	6006180	.	-	.	Name=LOC100678402 exon
NC_045759	Koludarov_et_al_2021	exon	17635272	17635488	.	+	.	Name=LOC116416951 exon
NC_045759	Koludarov_et_al_2021	exon	8000824	8001038	.	+	.	Name=LOC100122030 exon
NC_045759	Koludarov_et_al_2021	exon	17671301	17671514	.	+	.	Name=LOC116416950 exon
NC_045759	Koludarov_et_al_2021	exon	8002335	8002542	.	+	.	Name=LOC100122030 exon
NC_045759	Koludarov_et_al_2021	exon	6068799	6069005	.	+	.	Name=LOC100123463 exon
NC_045759	Koludarov_et_al_2021	exon	8003445	8003644	.	+	.	Name=LOC100122030 exon
NC_045759	Koludarov_et_al_2021	exon	17634984	17635183	.	+	.	Name=LOC116416951 exon
NC_045759	Koludarov_et_al_2021	exon	17632854	17633052	.	+	.	Name=LOC116416951 exon
NC_045759	Koludarov_et_al_2021	exon	6006593	6006782	.	-	.	Name=LOC100678402 exon
NC_045759	Koludarov_et_al_2021	exon	1568990	1569177	.	+	.	Name=LOC103315263 exon
NC_045759	Koludarov_et_al_2021	exon	17972928	17973112	.	-	.	Name=LOC100121743 exon
NC_045759	Koludarov_et_al_2021	exon	6005644	6005826	.	-	.	Name=LOC100678402 exon
NC_045759	Koludarov_et_al_2021	exon	8001664	8001846	.	+	.	Name=LOC100122030 exon
NC_045759	Koludarov_et_al_2021	exon	17974334	17974516	.	+	.	Name=LOC103317952 exon
NC_045759	Koludarov_et_al_2021	exon	6006268	6006440	.	-	.	Name=LOC100678402 exon
NC_045759	Koludarov_et_al_2021	exon	6005394	6005565	.	-	.	Name=LOC100678402 exon
NC_045759	Koludarov_et_al_2021	exon	6069080	6069245	.	+	.	Name=LOC100123463 exon
NC_045759	Koludarov_et_al_2021	exon	583954	584114	.	+	.	Name=LOC100120577 exon
NC_045759	Koludarov_et_al_2021	exon	17671623	17671781	.	+	.	Name=LOC116416950 exon
NC_045759	Koludarov_et_al_2021	exon	3806216	3806373	.	-	.	Name=LOC100677918 exon
NC_045759	Koludarov_et_al_2021	exon	19244856	19245013	.	-	.	Name=LOC116416949 exon
NC_045759	Koludarov_et_al_2021	exon	17672016	17672172	.	+	.	Name=LOC116416950 exon
NC_045759	Koludarov_et_al_2021	exon	17672254	17672409	.	+	.	Name=LOC116416950 exon
NC_045759	Koludarov_et_al_2021	exon	6069306	6069457	.	+	.	Name=LOC100123463 exon
NC_045759	Koludarov_et_al_2021	exon	8001456	8001596	.	+	.	Name=LOC100122030 exon
NC_045759	Koludarov_et_al_2021	exon	6070520	6070659	.	+	.	Name=LOC100123463 exon
NC_045759	Koludarov_et_al_2021	exon	17632655	17632786	.	+	.	Name=LOC116416951 exon
NC_045759	Koludarov_et_al_2021	exon	1870399	1870529	.	-	.	Name=LOC103315676 exon
NC_045759	Koludarov_et_al_2021	exon	3806014	3806141	.	-	.	Name=LOC100677918 exon
NC_045759	Koludarov_et_al_2021	exon	15923768	15923888	.	+	.	Name=LOC116416988 exon
NC_045759	Koludarov_et_al_2021	exon	16042786	16042904	.	-	.	Name=LOC116416991 exon
NC_045759	Koludarov_et_al_2021	exon	16043188	16043306	.	-	.	Name=LOC116416989 exon
NC_045759	Koludarov_et_al_2021	exon	16152799	16152917	.	-	.	Name=LOC116416990 exon
NC_045759	Koludarov_et_al_2021	exon	3805826	3805941	.	-	.	Name=LOC100677918 exon
NC_045759	Koludarov_et_al_2021	exon	17671115	17671229	.	+	.	Name=LOC116416950 exon
NC_045759	Koludarov_et_al_2021	exon	584194	584302	.	+	.	Name=LOC100120577 exon
NC_045759	Koludarov_et_al_2021	exon	6069530	6069638	.	+	.	Name=LOC100123463 exon
NC_045759	Koludarov_et_al_2021	exon	6070343	6070449	.	+	.	Name=LOC100123463 exon
NC_045759	Koludarov_et_al_2021	exon	8003824	8003928	.	+	.	Name=LOC100122030 exon
NC_045759	Koludarov_et_al_2021	exon	17671874	17671962	.	+	.	Name=LOC116416950 exon
NC_045759	Koludarov_et_al_2021	exon	1870235	1870320	.	-	.	Name=LOC116416793 exon
NC_045759	Koludarov_et_al_2021	exon	17974171	17974245	.	+	.	Name=LOC103317952 exon
NC_045759	Koludarov_et_al_2021	exon	3805194	3805266	.	-	.	Name=LOC100677918 exon
NC_045759	Koludarov_et_al_2021	exon	8002622	8002682	.	+	.	Name=LOC100122030 exon
NC_045759	Koludarov_et_al_2021	exon	8003300	8003350	.	+	.	Name=LOC100122030 exon
NC_045759	Koludarov_et_al_2021	exon	6070091	6070139	.	+	.	Name=LOC100123463 exon
NC_045759	Koludarov_et_al_2021	exon	17670977	17671025	.	+	.	Name=LOC116416950 exon
NC_045759	Koludarov_et_al_2021	exon	581324	581366	.	+	.	Name=LOC100120577 exon
NC_045759	Koludarov_et_al_2021	exon	17637404	17637446	.	+	.	Name=LOC116416951 exon
NC_045759	Koludarov_et_al_2021	ncRNA	8567312	8567662	.	+	.	Name=LOC107980951 ncRNA;ID=EWKMg4ru1zPvdBw+uzMEhS+PpGo.1624892357915.124076
NC_045759	Koludarov_et_al_2021	ncRNA	8606546	8610124	.	+	.	Name=LOC107980951 ncRNA;ID=EWKMg4ru1zPvdBw+uzMEhS+PpGo.1624892357915.124076
NC_045759	Koludarov_et_al_2021	ncRNA	13933001	13933324	.	+	.	Name=LOC116416982 ncRNA;ID=EWKMg4ru1zPvdBw+uzMEhS+PpGo.1624892357915.124077
NC_045759	Koludarov_et_al_2021	ncRNA	13933440	13933475	.	+	.	Name=LOC116416982 ncRNA;ID=EWKMg4ru1zPvdBw+uzMEhS+PpGo.1624892357915.124077
NC_045759	Koludarov_et_al_2021	ncRNA	13972287	13972510	.	+	.	Name=LOC116416982 ncRNA;ID=EWKMg4ru1zPvdBw+uzMEhS+PpGo.1624892357915.124077
NC_045759	Koludarov_et_al_2021	ncRNA	13681778	13681920	.	+	.	Name=LOC116416918 ncRNA;ID=EWKMg4ru1zPvdBw+uzMEhS+PpGo.1624892357915.124078
NC_045759	Koludarov_et_al_2021	ncRNA	13682502	13682712	.	+	.	Name=LOC116416918 ncRNA;ID=EWKMg4ru1zPvdBw+uzMEhS+PpGo.1624892357915.124078
NC_045759	Koludarov_et_al_2021	ncRNA	13712288	13713298	.	+	.	Name=LOC116416918 ncRNA;ID=EWKMg4ru1zPvdBw+uzMEhS+PpGo.1624892357915.124078
NC_045759	Koludarov_et_al_2021	ncRNA	11528223	11528356	.	-	.	Name=LOC116416789 ncRNA;ID=EWKMg4ru1zPvdBw+uzMEhS+PpGo.1624892357915.124079
NC_045759	Koludarov_et_al_2021	ncRNA	11519318	11519320	.	-	.	Name=LOC116416789 ncRNA;ID=EWKMg4ru1zPvdBw+uzMEhS+PpGo.1624892357915.124079
NC_045759	Koludarov_et_al_2021	ncRNA	11505887	11505899	.	-	.	Name=LOC116416789 ncRNA;ID=EWKMg4ru1zPvdBw+uzMEhS+PpGo.1624892357915.124079
NC_045759	Koludarov_et_al_2021	ncRNA	609841	610192	.	+	.	Name=LOC103315651 ncRNA;ID=EWKMg4ru1zPvdBw+uzMEhS+PpGo.1624892357915.124080
NC_045759	Koludarov_et_al_2021	ncRNA	610274	610442	.	+	.	Name=LOC103315651 ncRNA;ID=EWKMg4ru1zPvdBw+uzMEhS+PpGo.1624892357915.124080
NC_045759	Koludarov_et_al_2021	ncRNA	628461	628871	.	+	.	Name=LOC103315651 ncRNA;ID=EWKMg4ru1zPvdBw+uzMEhS+PpGo.1624892357915.124080
NC_045759	Koludarov_et_al_2021	ncRNA	8371803	8372055	.	-	.	Name=LOC116738551 ncRNA;ID=EWKMg4ru1zPvdBw+uzMEhS+PpGo.1624892357915.124081
NC_045759	Koludarov_et_al_2021	ncRNA	8367538	8367580	.	-	.	Name=LOC116738551 ncRNA;ID=EWKMg4ru1zPvdBw+uzMEhS+PpGo.1624892357915.124081
NC_045759	Koludarov_et_al_2021	ncRNA	8360549	8360612	.	-	.	Name=LOC116738551 ncRNA;ID=EWKMg4ru1zPvdBw+uzMEhS+PpGo.1624892357915.124081
NC_045759	Koludarov_et_al_2021	ncRNA	8354789	8355088	.	-	.	Name=LOC116738551 ncRNA;ID=EWKMg4ru1zPvdBw+uzMEhS+PpGo.1624892357915.124081
NC_045759	Koludarov_et_al_2021	ncRNA	6735688	6737792	.	-	.	Name=LOC116416749 ncRNA;ID=EWKMg4ru1zPvdBw+uzMEhS+PpGo.1624892357915.124082
NC_045759	Koludarov_et_al_2021	ncRNA	6734202	6735324	.	-	.	Name=LOC116416749 ncRNA;ID=EWKMg4ru1zPvdBw+uzMEhS+PpGo.1624892357915.124082
NC_045759	Koludarov_et_al_2021	ncRNA	6734016	6734132	.	-	.	Name=LOC116416749 ncRNA;ID=EWKMg4ru1zPvdBw+uzMEhS+PpGo.1624892357915.124082
NC_045759	Koludarov_et_al_2021	ncRNA	6723425	6723811	.	-	.	Name=LOC116416749 ncRNA;ID=EWKMg4ru1zPvdBw+uzMEhS+PpGo.1624892357915.124082
NC_045759	Koludarov_et_al_2021	ncRNA	6735508	6737792	.	-	.	Name=LOC116416749 ncRNA;ID=EWKMg4ru1zPvdBw+uzMEhS+PpGo.1624892357915.124083
NC_045759	Koludarov_et_al_2021	ncRNA	6734501	6735324	.	-	.	Name=LOC116416749 ncRNA;ID=EWKMg4ru1zPvdBw+uzMEhS+PpGo.1624892357915.124083
NC_045759	Koludarov_et_al_2021	ncRNA	6734202	6734419	.	-	.	Name=LOC116416749 ncRNA;ID=EWKMg4ru1zPvdBw+uzMEhS+PpGo.1624892357915.124083
NC_045759	Koludarov_et_al_2021	ncRNA	6734016	6734132	.	-	.	Name=LOC116416749 ncRNA;ID=EWKMg4ru1zPvdBw+uzMEhS+PpGo.1624892357915.124083
NC_045759	Koludarov_et_al_2021	ncRNA	6723425	6723811	.	-	.	Name=LOC116416749 ncRNA;ID=EWKMg4ru1zPvdBw+uzMEhS+PpGo.1624892357915.124083
NC_045759	Koludarov_et_al_2021	ncRNA	6735508	6737791	.	-	.	Name=LOC116416749 ncRNA;ID=EWKMg4ru1zPvdBw+uzMEhS+PpGo.1624892357915.124084
NC_045759	Koludarov_et_al_2021	ncRNA	6734202	6735324	.	-	.	Name=LOC116416749 ncRNA;ID=EWKMg4ru1zPvdBw+uzMEhS+PpGo.1624892357915.124084
NC_045759	Koludarov_et_al_2021	ncRNA	6734016	6734132	.	-	.	Name=LOC116416749 ncRNA;ID=EWKMg4ru1zPvdBw+uzMEhS+PpGo.1624892357915.124084
NC_045759	Koludarov_et_al_2021	ncRNA	6723425	6723811	.	-	.	Name=LOC116416749 ncRNA;ID=EWKMg4ru1zPvdBw+uzMEhS+PpGo.1624892357915.124084
NC_045759	Koludarov_et_al_2021	ncRNA	6735508	6737790	.	-	.	Name=LOC116416749 ncRNA;ID=EWKMg4ru1zPvdBw+uzMEhS+PpGo.1624892357915.124085
NC_045759	Koludarov_et_al_2021	ncRNA	6735046	6735324	.	-	.	Name=LOC116416749 ncRNA;ID=EWKMg4ru1zPvdBw+uzMEhS+PpGo.1624892357915.124085
NC_045759	Koludarov_et_al_2021	ncRNA	6734202	6734909	.	-	.	Name=LOC116416749 ncRNA;ID=EWKMg4ru1zPvdBw+uzMEhS+PpGo.1624892357915.124085
NC_045759	Koludarov_et_al_2021	ncRNA	6734016	6734132	.	-	.	Name=LOC116416749 ncRNA;ID=EWKMg4ru1zPvdBw+uzMEhS+PpGo.1624892357915.124085
NC_045759	Koludarov_et_al_2021	ncRNA	6723425	6723811	.	-	.	Name=LOC116416749 ncRNA;ID=EWKMg4ru1zPvdBw+uzMEhS+PpGo.1624892357915.124085
NC_045759	Koludarov_et_al_2021	ncRNA	3171980	3181871	.	-	.	Name=LOC107980876 ncRNA;ID=EWKMg4ru1zPvdBw+uzMEhS+PpGo.1624892357915.124086
NC_045759	Koludarov_et_al_2021	ncRNA	3170983	3171787	.	-	.	Name=LOC107980876 ncRNA;ID=EWKMg4ru1zPvdBw+uzMEhS+PpGo.1624892357915.124086
NC_045759	Koludarov_et_al_2021	ncRNA	8364507	8365501	.	-	.	Name=LOC116738551 ncRNA;ID=EWKMg4ru1zPvdBw+uzMEhS+PpGo.1624892357915.124087
NC_045759	Koludarov_et_al_2021	ncRNA	8360549	8360612	.	-	.	Name=LOC116738551 ncRNA;ID=EWKMg4ru1zPvdBw+uzMEhS+PpGo.1624892357915.124087
NC_045759	Koludarov_et_al_2021	ncRNA	8354789	8355088	.	-	.	Name=LOC116738551 ncRNA;ID=EWKMg4ru1zPvdBw+uzMEhS+PpGo.1624892357915.124087
NC_045759	Koludarov_et_al_2021	ncRNA	23517594	23517707	.	+	.	Name=LOC116416962 ncRNA;ID=EWKMg4ru1zPvdBw+uzMEhS+PpGo.1624892357915.124088
NC_045759	Koludarov_et_al_2021	ncRNA	23519700	23524261	.	+	.	Name=LOC116416962 ncRNA;ID=EWKMg4ru1zPvdBw+uzMEhS+PpGo.1624892357915.124088
NC_045759	Koludarov_et_al_2021	ncRNA	23527103	23528265	.	+	.	Name=LOC116416962 ncRNA;ID=EWKMg4ru1zPvdBw+uzMEhS+PpGo.1624892357915.124088
NC_045759	Koludarov_et_al_2021	ncRNA	14526861	14527150	.	-	.	Name=LOC116415720 ncRNA;ID=EWKMg4ru1zPvdBw+uzMEhS+PpGo.1624892357915.124089
NC_045759	Koludarov_et_al_2021	ncRNA	14526549	14526761	.	-	.	Name=LOC116415720 ncRNA;ID=EWKMg4ru1zPvdBw+uzMEhS+PpGo.1624892357915.124089
NC_045759	Koludarov_et_al_2021	ncRNA	14517379	14517545	.	-	.	Name=LOC116415720 ncRNA;ID=EWKMg4ru1zPvdBw+uzMEhS+PpGo.1624892357915.124089
NC_045759	Koludarov_et_al_2021	ncRNA	12257054	12257357	.	+	.	Name=LOC116416797 ncRNA;ID=EWKMg4ru1zPvdBw+uzMEhS+PpGo.1624892357916.124090
NC_045759	Koludarov_et_al_2021	ncRNA	12258461	12258463	.	+	.	Name=LOC116416797 ncRNA;ID=EWKMg4ru1zPvdBw+uzMEhS+PpGo.1624892357916.124090
NC_045759	Koludarov_et_al_2021	ncRNA	12265478	12265490	.	+	.	Name=LOC116416797 ncRNA;ID=EWKMg4ru1zPvdBw+uzMEhS+PpGo.1624892357916.124090
NC_045759	Koludarov_et_al_2021	ncRNA	6873876	6874574	.	+	.	Name=LOC107980918 ncRNA;ID=EWKMg4ru1zPvdBw+uzMEhS+PpGo.1624892357916.124091
NC_045759	Koludarov_et_al_2021	ncRNA	6875749	6881548	.	+	.	Name=LOC107980918 ncRNA;ID=EWKMg4ru1zPvdBw+uzMEhS+PpGo.1624892357916.124091
NC_045759	Koludarov_et_al_2021	ncRNA	6873876	6874293	.	+	.	Name=LOC107980918 ncRNA;ID=EWKMg4ru1zPvdBw+uzMEhS+PpGo.1624892357916.124092
NC_045759	Koludarov_et_al_2021	ncRNA	6875749	6881548	.	+	.	Name=LOC107980918 ncRNA;ID=EWKMg4ru1zPvdBw+uzMEhS+PpGo.1624892357916.124092
NC_045759	Koludarov_et_al_2021	ncRNA	6874329	6874442	.	+	.	Name=LOC107980918 ncRNA;ID=EWKMg4ru1zPvdBw+uzMEhS+PpGo.1624892357916.124093
NC_045759	Koludarov_et_al_2021	ncRNA	6874509	6874574	.	+	.	Name=LOC107980918 ncRNA;ID=EWKMg4ru1zPvdBw+uzMEhS+PpGo.1624892357916.124093
NC_045759	Koludarov_et_al_2021	ncRNA	6875749	6881548	.	+	.	Name=LOC107980918 ncRNA;ID=EWKMg4ru1zPvdBw+uzMEhS+PpGo.1624892357916.124093
NC_045759	Koludarov_et_al_2021	ncRNA	6874340	6874442	.	+	.	Name=LOC107980918 ncRNA;ID=EWKMg4ru1zPvdBw+uzMEhS+PpGo.1624892357916.124094
NC_045759	Koludarov_et_al_2021	ncRNA	6875749	6881548	.	+	.	Name=LOC107980918 ncRNA;ID=EWKMg4ru1zPvdBw+uzMEhS+PpGo.1624892357916.124094
NC_045759	Koludarov_et_al_2021	ncRNA	6874364	6874574	.	+	.	Name=LOC107980918 ncRNA;ID=EWKMg4ru1zPvdBw+uzMEhS+PpGo.1624892357916.124095
NC_045759	Koludarov_et_al_2021	ncRNA	6875749	6878282	.	+	.	Name=LOC107980918 ncRNA;ID=EWKMg4ru1zPvdBw+uzMEhS+PpGo.1624892357916.124095
NC_045759	Koludarov_et_al_2021	ncRNA	6878469	6881548	.	+	.	Name=LOC107980918 ncRNA;ID=EWKMg4ru1zPvdBw+uzMEhS+PpGo.1624892357916.124095
NC_045759	Koludarov_et_al_2021	ncRNA	6874364	6874574	.	+	.	Name=LOC107980918 ncRNA;ID=EWKMg4ru1zPvdBw+uzMEhS+PpGo.1624892357916.124096
NC_045759	Koludarov_et_al_2021	ncRNA	6875749	6877714	.	+	.	Name=LOC107980918 ncRNA;ID=EWKMg4ru1zPvdBw+uzMEhS+PpGo.1624892357916.124096
NC_045759	Koludarov_et_al_2021	ncRNA	6877823	6881548	.	+	.	Name=LOC107980918 ncRNA;ID=EWKMg4ru1zPvdBw+uzMEhS+PpGo.1624892357916.124096
NC_045759	Koludarov_et_al_2021	ncRNA	6874581	6874754	.	+	.	Name=LOC107980918 ncRNA;ID=EWKMg4ru1zPvdBw+uzMEhS+PpGo.1624892357916.124097
NC_045759	Koludarov_et_al_2021	ncRNA	6875749	6881548	.	+	.	Name=LOC107980918 ncRNA;ID=EWKMg4ru1zPvdBw+uzMEhS+PpGo.1624892357916.124097
NC_045759	Koludarov_et_al_2021	ncRNA	6874581	6874750	.	+	.	Name=LOC107980918 ncRNA;ID=EWKMg4ru1zPvdBw+uzMEhS+PpGo.1624892357916.124098
NC_045759	Koludarov_et_al_2021	ncRNA	6875749	6881548	.	+	.	Name=LOC107980918 ncRNA;ID=EWKMg4ru1zPvdBw+uzMEhS+PpGo.1624892357916.124098
NC_045759	Koludarov_et_al_2021	ncRNA	8281651	8281771	.	+	.	Name=LOC116416809 ncRNA;ID=EWKMg4ru1zPvdBw+uzMEhS+PpGo.1624892357916.124099
NC_045759	Koludarov_et_al_2021	ncRNA	8285466	8286806	.	+	.	Name=LOC116416809 ncRNA;ID=EWKMg4ru1zPvdBw+uzMEhS+PpGo.1624892357916.124099
NC_045759	Koludarov_et_al_2021	ncRNA	8286871	8288406	.	+	.	Name=LOC116416809 ncRNA;ID=EWKMg4ru1zPvdBw+uzMEhS+PpGo.1624892357916.124099
NC_045759	Koludarov_et_al_2021	ncRNA	995206	995656	.	+	.	Name=LOC103315655 ncRNA;ID=EWKMg4ru1zPvdBw+uzMEhS+PpGo.1624892357916.124100
NC_045759	Koludarov_et_al_2021	ncRNA	995775	995927	.	+	.	Name=LOC103315655 ncRNA;ID=EWKMg4ru1zPvdBw+uzMEhS+PpGo.1624892357916.124100
NC_045759	Koludarov_et_al_2021	ncRNA	1000693	1000821	.	+	.	Name=LOC103315655 ncRNA;ID=EWKMg4ru1zPvdBw+uzMEhS+PpGo.1624892357916.124100
NC_045759	Koludarov_et_al_2021	ncRNA	1000914	1001093	.	+	.	Name=LOC103315655 ncRNA;ID=EWKMg4ru1zPvdBw+uzMEhS+PpGo.1624892357916.124100
NC_045759	Koludarov_et_al_2021	ncRNA	1001168	1001811	.	+	.	Name=LOC103315655 ncRNA;ID=EWKMg4ru1zPvdBw+uzMEhS+PpGo.1624892357916.124100
NC_045759	Koludarov_et_al_2021	ncRNA	19751356	19751604	.	-	.	Name=LOC100678422 ncRNA;ID=EWKMg4ru1zPvdBw+uzMEhS+PpGo.1624892357916.124101
NC_045759	Koludarov_et_al_2021	ncRNA	19751170	19751285	.	-	.	Name=LOC100678422 ncRNA;ID=EWKMg4ru1zPvdBw+uzMEhS+PpGo.1624892357916.124101
NC_045759	Koludarov_et_al_2021	ncRNA	19745172	19750201	.	-	.	Name=LOC100678422 ncRNA;ID=EWKMg4ru1zPvdBw+uzMEhS+PpGo.1624892357916.124101
NC_045759	Koludarov_et_al_2021	ncRNA	995382	995656	.	+	.	Name=LOC103315655 ncRNA;ID=EWKMg4ru1zPvdBw+uzMEhS+PpGo.1624892357916.124102
NC_045759	Koludarov_et_al_2021	ncRNA	995775	995927	.	+	.	Name=LOC103315655 ncRNA;ID=EWKMg4ru1zPvdBw+uzMEhS+PpGo.1624892357916.124102
NC_045759	Koludarov_et_al_2021	ncRNA	999176	999307	.	+	.	Name=LOC103315655 ncRNA;ID=EWKMg4ru1zPvdBw+uzMEhS+PpGo.1624892357916.124102
NC_045759	Koludarov_et_al_2021	ncRNA	1000693	1000821	.	+	.	Name=LOC103315655 ncRNA;ID=EWKMg4ru1zPvdBw+uzMEhS+PpGo.1624892357916.124102
NC_045759	Koludarov_et_al_2021	ncRNA	1000914	1001098	.	+	.	Name=LOC103315655 ncRNA;ID=EWKMg4ru1zPvdBw+uzMEhS+PpGo.1624892357916.124102
NC_045759	Koludarov_et_al_2021	ncRNA	1001168	1001813	.	+	.	Name=LOC103315655 ncRNA;ID=EWKMg4ru1zPvdBw+uzMEhS+PpGo.1624892357916.124102
NC_045759	Koludarov_et_al_2021	ncRNA	995401	995656	.	+	.	Name=LOC103315655 ncRNA;ID=EWKMg4ru1zPvdBw+uzMEhS+PpGo.1624892357916.124103
NC_045759	Koludarov_et_al_2021	ncRNA	995775	995927	.	+	.	Name=LOC103315655 ncRNA;ID=EWKMg4ru1zPvdBw+uzMEhS+PpGo.1624892357916.124103
NC_045759	Koludarov_et_al_2021	ncRNA	1000693	1000821	.	+	.	Name=LOC103315655 ncRNA;ID=EWKMg4ru1zPvdBw+uzMEhS+PpGo.1624892357916.124103
NC_045759	Koludarov_et_al_2021	ncRNA	1000914	1001098	.	+	.	Name=LOC103315655 ncRNA;ID=EWKMg4ru1zPvdBw+uzMEhS+PpGo.1624892357916.124103
NC_045759	Koludarov_et_al_2021	ncRNA	1001168	1001812	.	+	.	Name=LOC103315655 ncRNA;ID=EWKMg4ru1zPvdBw+uzMEhS+PpGo.1624892357916.124103
NC_045759	Koludarov_et_al_2021	ncRNA	995444	995656	.	+	.	Name=LOC103315655 ncRNA;ID=EWKMg4ru1zPvdBw+uzMEhS+PpGo.1624892357916.124104
NC_045759	Koludarov_et_al_2021	ncRNA	995775	995896	.	+	.	Name=LOC103315655 ncRNA;ID=EWKMg4ru1zPvdBw+uzMEhS+PpGo.1624892357916.124104
NC_045759	Koludarov_et_al_2021	ncRNA	999176	999307	.	+	.	Name=LOC103315655 ncRNA;ID=EWKMg4ru1zPvdBw+uzMEhS+PpGo.1624892357916.124104
NC_045759	Koludarov_et_al_2021	ncRNA	1000693	1000821	.	+	.	Name=LOC103315655 ncRNA;ID=EWKMg4ru1zPvdBw+uzMEhS+PpGo.1624892357916.124104
NC_045759	Koludarov_et_al_2021	ncRNA	1000914	1001098	.	+	.	Name=LOC103315655 ncRNA;ID=EWKMg4ru1zPvdBw+uzMEhS+PpGo.1624892357916.124104
NC_045759	Koludarov_et_al_2021	ncRNA	1001168	1001814	.	+	.	Name=LOC103315655 ncRNA;ID=EWKMg4ru1zPvdBw+uzMEhS+PpGo.1624892357916.124104
NC_045759	Koludarov_et_al_2021	ncRNA	19194843	19195073	.	-	.	Name=LOC103315919 ncRNA;ID=EWKMg4ru1zPvdBw+uzMEhS+PpGo.1624892357916.124105
NC_045759	Koludarov_et_al_2021	ncRNA	19193821	19194023	.	-	.	Name=LOC103315919 ncRNA;ID=EWKMg4ru1zPvdBw+uzMEhS+PpGo.1624892357916.124105
NC_045759	Koludarov_et_al_2021	ncRNA	19193269	19193360	.	-	.	Name=LOC103315919 ncRNA;ID=EWKMg4ru1zPvdBw+uzMEhS+PpGo.1624892357916.124105
NC_045759	Koludarov_et_al_2021	ncRNA	19192751	19193183	.	-	.	Name=LOC103315919 ncRNA;ID=EWKMg4ru1zPvdBw+uzMEhS+PpGo.1624892357916.124105
NC_045759	Koludarov_et_al_2021	ncRNA	19188826	19192556	.	-	.	Name=LOC103315919 ncRNA;ID=EWKMg4ru1zPvdBw+uzMEhS+PpGo.1624892357916.124105
NC_045759	Koludarov_et_al_2021	ncRNA	7907326	7912470	.	+	.	Name=LOC116416822 ncRNA;ID=EWKMg4ru1zPvdBw+uzMEhS+PpGo.1624892357916.124106
NC_045759	Koludarov_et_al_2021	ncRNA	7912541	7912618	.	+	.	Name=LOC116416822 ncRNA;ID=EWKMg4ru1zPvdBw+uzMEhS+PpGo.1624892357916.124106
NC_045759	Koludarov_et_al_2021	ncRNA	24273808	24274176	.	+	.	Name=LOC103316137 ncRNA;ID=EWKMg4ru1zPvdBw+uzMEhS+PpGo.1624892357917.124107
NC_045759	Koludarov_et_al_2021	ncRNA	24278866	24279018	.	+	.	Name=LOC103316137 ncRNA;ID=EWKMg4ru1zPvdBw+uzMEhS+PpGo.1624892357917.124107
NC_045759	Koludarov_et_al_2021	ncRNA	11663111	11663217	.	+	.	Name=LOC116416818 ncRNA;ID=EWKMg4ru1zPvdBw+uzMEhS+PpGo.1624892357917.124108
NC_045759	Koludarov_et_al_2021	ncRNA	11667186	11667362	.	+	.	Name=LOC116416818 ncRNA;ID=EWKMg4ru1zPvdBw+uzMEhS+PpGo.1624892357917.124108
NC_045759	Koludarov_et_al_2021	ncRNA	11667442	11668097	.	+	.	Name=LOC116416818 ncRNA;ID=EWKMg4ru1zPvdBw+uzMEhS+PpGo.1624892357917.124108
NC_045759	Koludarov_et_al_2021	ncRNA	15500957	15504820	.	+	.	Name=LOC116416923 ncRNA;ID=EWKMg4ru1zPvdBw+uzMEhS+PpGo.1624892357917.124109
NC_045759	Koludarov_et_al_2021	ncRNA	15504898	15505126	.	+	.	Name=LOC116416923 ncRNA;ID=EWKMg4ru1zPvdBw+uzMEhS+PpGo.1624892357917.124109
NC_045759	Koludarov_et_al_2021	ncRNA	15505211	15505432	.	+	.	Name=LOC116416923 ncRNA;ID=EWKMg4ru1zPvdBw+uzMEhS+PpGo.1624892357917.124109
NC_045759	Koludarov_et_al_2021	ncRNA	15500957	15504515	.	+	.	Name=LOC116416923 ncRNA;ID=EWKMg4ru1zPvdBw+uzMEhS+PpGo.1624892357917.124110
NC_045759	Koludarov_et_al_2021	ncRNA	15504584	15504820	.	+	.	Name=LOC116416923 ncRNA;ID=EWKMg4ru1zPvdBw+uzMEhS+PpGo.1624892357917.124110
NC_045759	Koludarov_et_al_2021	ncRNA	15504898	15505126	.	+	.	Name=LOC116416923 ncRNA;ID=EWKMg4ru1zPvdBw+uzMEhS+PpGo.1624892357917.124110
NC_045759	Koludarov_et_al_2021	ncRNA	15505211	15505432	.	+	.	Name=LOC116416923 ncRNA;ID=EWKMg4ru1zPvdBw+uzMEhS+PpGo.1624892357917.124110
NC_045759	Koludarov_et_al_2021	ncRNA	9001982	9003974	.	+	.	Name=LOC116738530 ncRNA;ID=EWKMg4ru1zPvdBw+uzMEhS+PpGo.1624892357917.124111
NC_045759	Koludarov_et_al_2021	ncRNA	9004747	9006416	.	+	.	Name=LOC116738530 ncRNA;ID=EWKMg4ru1zPvdBw+uzMEhS+PpGo.1624892357917.124111
NC_045759	Koludarov_et_al_2021	ncRNA	5976738	5977069	.	-	.	Name=LOC116416825 ncRNA;ID=EWKMg4ru1zPvdBw+uzMEhS+PpGo.1624892357917.124112
NC_045759	Koludarov_et_al_2021	ncRNA	5976483	5976654	.	-	.	Name=LOC116416825 ncRNA;ID=EWKMg4ru1zPvdBw+uzMEhS+PpGo.1624892357917.124112
NC_045759	Koludarov_et_al_2021	ncRNA	5975289	5975456	.	-	.	Name=LOC116416825 ncRNA;ID=EWKMg4ru1zPvdBw+uzMEhS+PpGo.1624892357917.124112
NC_045759	Koludarov_et_al_2021	ncRNA	5974931	5974987	.	-	.	Name=LOC116416825 ncRNA;ID=EWKMg4ru1zPvdBw+uzMEhS+PpGo.1624892357917.124112
NC_045759	Koludarov_et_al_2021	ncRNA	5974640	5974855	.	-	.	Name=LOC116416825 ncRNA;ID=EWKMg4ru1zPvdBw+uzMEhS+PpGo.1624892357917.124112
NC_045759	Koludarov_et_al_2021	ncRNA	5972878	5974499	.	-	.	Name=LOC116416825 ncRNA;ID=EWKMg4ru1zPvdBw+uzMEhS+PpGo.1624892357917.124112
NC_045759	Koludarov_et_al_2021	ncRNA	12615379	12615530	.	+	.	Name=LOC103317668 ncRNA;ID=EWKMg4ru1zPvdBw+uzMEhS+PpGo.1624892357917.124113
NC_045759	Koludarov_et_al_2021	ncRNA	12617473	12617609	.	+	.	Name=LOC103317668 ncRNA;ID=EWKMg4ru1zPvdBw+uzMEhS+PpGo.1624892357917.124113
NC_045759	Koludarov_et_al_2021	ncRNA	12619116	12619480	.	+	.	Name=LOC103317668 ncRNA;ID=EWKMg4ru1zPvdBw+uzMEhS+PpGo.1624892357917.124113
NC_045759	Koludarov_et_al_2021	ncRNA	11592739	11592899	.	-	.	Name=LOC107980891 ncRNA;ID=EWKMg4ru1zPvdBw+uzMEhS+PpGo.1624892357917.124114
NC_045759	Koludarov_et_al_2021	ncRNA	11591892	11592274	.	-	.	Name=LOC107980891 ncRNA;ID=EWKMg4ru1zPvdBw+uzMEhS+PpGo.1624892357917.124114
NC_045759	Koludarov_et_al_2021	ncRNA	11590269	11590459	.	-	.	Name=LOC107980891 ncRNA;ID=EWKMg4ru1zPvdBw+uzMEhS+PpGo.1624892357917.124114
NC_045759	Koludarov_et_al_2021	ncRNA	11588847	11589144	.	-	.	Name=LOC107980891 ncRNA;ID=EWKMg4ru1zPvdBw+uzMEhS+PpGo.1624892357917.124114
NC_045759	Koludarov_et_al_2021	ncRNA	20647714	20648001	.	-	.	Name=LOC116416906 ncRNA;ID=EWKMg4ru1zPvdBw+uzMEhS+PpGo.1624892357917.124115
NC_045759	Koludarov_et_al_2021	ncRNA	20646991	20647646	.	-	.	Name=LOC116416906 ncRNA;ID=EWKMg4ru1zPvdBw+uzMEhS+PpGo.1624892357917.124115
NC_045759	Koludarov_et_al_2021	ncRNA	20646430	20646902	.	-	.	Name=LOC116416906 ncRNA;ID=EWKMg4ru1zPvdBw+uzMEhS+PpGo.1624892357917.124115
NC_045759	Koludarov_et_al_2021	ncRNA	20645406	20645485	.	-	.	Name=LOC116416906 ncRNA;ID=EWKMg4ru1zPvdBw+uzMEhS+PpGo.1624892357917.124115
NC_045759	Koludarov_et_al_2021	ncRNA	20643963	20645320	.	-	.	Name=LOC116416906 ncRNA;ID=EWKMg4ru1zPvdBw+uzMEhS+PpGo.1624892357917.124115
NC_045759	Koludarov_et_al_2021	ncRNA	6239216	6241884	.	-	.	Name=LOC116738528 ncRNA;ID=EWKMg4ru1zPvdBw+uzMEhS+PpGo.1624892357917.124116
NC_045759	Koludarov_et_al_2021	ncRNA	6238985	6239143	.	-	.	Name=LOC116738528 ncRNA;ID=EWKMg4ru1zPvdBw+uzMEhS+PpGo.1624892357917.124116
NC_045759	Koludarov_et_al_2021	ncRNA	6238190	6238919	.	-	.	Name=LOC116738528 ncRNA;ID=EWKMg4ru1zPvdBw+uzMEhS+PpGo.1624892357917.124116
NC_045759	Koludarov_et_al_2021	ncRNA	6237963	6238121	.	-	.	Name=LOC116738528 ncRNA;ID=EWKMg4ru1zPvdBw+uzMEhS+PpGo.1624892357917.124116
NC_045759	Koludarov_et_al_2021	ncRNA	9117124	9117222	.	+	.	Name=LOC107980892 ncRNA;ID=EWKMg4ru1zPvdBw+uzMEhS+PpGo.1624892357917.124117
NC_045759	Koludarov_et_al_2021	ncRNA	9120114	9120225	.	+	.	Name=LOC107980892 ncRNA;ID=EWKMg4ru1zPvdBw+uzMEhS+PpGo.1624892357917.124117
NC_045759	Koludarov_et_al_2021	ncRNA	9120679	9120881	.	+	.	Name=LOC107980892 ncRNA;ID=EWKMg4ru1zPvdBw+uzMEhS+PpGo.1624892357917.124117
NC_045759	Koludarov_et_al_2021	ncRNA	18137019	18139628	.	-	.	Name=LOC116738539 ncRNA;ID=EWKMg4ru1zPvdBw+uzMEhS+PpGo.1624892357917.124118
NC_045759	Koludarov_et_al_2021	ncRNA	18136001	18136906	.	-	.	Name=LOC116738539 ncRNA;ID=EWKMg4ru1zPvdBw+uzMEhS+PpGo.1624892357917.124118
NC_045759	Koludarov_et_al_2021	ncRNA	8969970	8970215	.	+	.	Name=LOC116416824 ncRNA;ID=EWKMg4ru1zPvdBw+uzMEhS+PpGo.1624892357917.124119
NC_045759	Koludarov_et_al_2021	ncRNA	8972273	8973255	.	+	.	Name=LOC116416824 ncRNA;ID=EWKMg4ru1zPvdBw+uzMEhS+PpGo.1624892357917.124119
NC_045759	Koludarov_et_al_2021	ncRNA	13140549	13141110	.	+	.	Name=LOC116416937 ncRNA;ID=EWKMg4ru1zPvdBw+uzMEhS+PpGo.1624892357917.124120
NC_045759	Koludarov_et_al_2021	ncRNA	13141202	13141951	.	+	.	Name=LOC116416937 ncRNA;ID=EWKMg4ru1zPvdBw+uzMEhS+PpGo.1624892357917.124120
NC_045759	Koludarov_et_al_2021	ncRNA	13142229	13143813	.	+	.	Name=LOC116416937 ncRNA;ID=EWKMg4ru1zPvdBw+uzMEhS+PpGo.1624892357917.124120
NC_045759	Koludarov_et_al_2021	ncRNA	8285193	8286806	.	+	.	Name=LOC116416809 ncRNA;ID=EWKMg4ru1zPvdBw+uzMEhS+PpGo.1624892357917.124121
NC_045759	Koludarov_et_al_2021	ncRNA	8286871	8288406	.	+	.	Name=LOC116416809 ncRNA;ID=EWKMg4ru1zPvdBw+uzMEhS+PpGo.1624892357917.124121
NC_045759	Koludarov_et_al_2021	ncRNA	8285193	8285401	.	+	.	Name=LOC116416809 ncRNA;ID=EWKMg4ru1zPvdBw+uzMEhS+PpGo.1624892357917.124122
NC_045759	Koludarov_et_al_2021	ncRNA	8285466	8286806	.	+	.	Name=LOC116416809 ncRNA;ID=EWKMg4ru1zPvdBw+uzMEhS+PpGo.1624892357917.124122
NC_045759	Koludarov_et_al_2021	ncRNA	8286871	8288406	.	+	.	Name=LOC116416809 ncRNA;ID=EWKMg4ru1zPvdBw+uzMEhS+PpGo.1624892357917.124122
NC_045759	Koludarov_et_al_2021	ncRNA	19066163	19068749	.	-	.	Name=LOC116416921 ncRNA;ID=EWKMg4ru1zPvdBw+uzMEhS+PpGo.1624892357918.124123
NC_045759	Koludarov_et_al_2021	ncRNA	19065550	19066095	.	-	.	Name=LOC116416921 ncRNA;ID=EWKMg4ru1zPvdBw+uzMEhS+PpGo.1624892357918.124123
NC_045759	Koludarov_et_al_2021	ncRNA	12633248	12633813	.	-	.	Name=LOC116416764 ncRNA;ID=EWKMg4ru1zPvdBw+uzMEhS+PpGo.1624892357918.124124
NC_045759	Koludarov_et_al_2021	ncRNA	12631269	12631498	.	-	.	Name=LOC116416764 ncRNA;ID=EWKMg4ru1zPvdBw+uzMEhS+PpGo.1624892357918.124124
NC_045759	Koludarov_et_al_2021	ncRNA	12630677	12631180	.	-	.	Name=LOC116416764 ncRNA;ID=EWKMg4ru1zPvdBw+uzMEhS+PpGo.1624892357918.124124
NC_045759	Koludarov_et_al_2021	ncRNA	12633248	12633813	.	-	.	Name=LOC116416764 ncRNA;ID=EWKMg4ru1zPvdBw+uzMEhS+PpGo.1624892357918.124125
NC_045759	Koludarov_et_al_2021	ncRNA	12630677	12631498	.	-	.	Name=LOC116416764 ncRNA;ID=EWKMg4ru1zPvdBw+uzMEhS+PpGo.1624892357918.124125
NC_045759	Koludarov_et_al_2021	ncRNA	11928162	11930038	.	-	.	Name=LOC100679601 ncRNA;ID=EWKMg4ru1zPvdBw+uzMEhS+PpGo.1624892357918.124126
NC_045759	Koludarov_et_al_2021	ncRNA	11927109	11928081	.	-	.	Name=LOC100679601 ncRNA;ID=EWKMg4ru1zPvdBw+uzMEhS+PpGo.1624892357918.124126
NC_045759	Koludarov_et_al_2021	ncRNA	20108555	20108778	.	-	.	Name=LOC107980931 ncRNA;ID=EWKMg4ru1zPvdBw+uzMEhS+PpGo.1624892357918.124127
NC_045759	Koludarov_et_al_2021	ncRNA	20108352	20108476	.	-	.	Name=LOC107980931 ncRNA;ID=EWKMg4ru1zPvdBw+uzMEhS+PpGo.1624892357918.124127
NC_045759	Koludarov_et_al_2021	ncRNA	20108191	20108305	.	-	.	Name=LOC107980931 ncRNA;ID=EWKMg4ru1zPvdBw+uzMEhS+PpGo.1624892357918.124127
NC_045759	Koludarov_et_al_2021	ncRNA	20106971	20108114	.	-	.	Name=LOC107980931 ncRNA;ID=EWKMg4ru1zPvdBw+uzMEhS+PpGo.1624892357918.124127
NC_045759	Koludarov_et_al_2021	ncRNA	20105972	20106072	.	-	.	Name=LOC107980931 ncRNA;ID=EWKMg4ru1zPvdBw+uzMEhS+PpGo.1624892357918.124127
NC_045759	Koludarov_et_al_2021	ncRNA	20108555	20108776	.	-	.	Name=LOC107980931 ncRNA;ID=EWKMg4ru1zPvdBw+uzMEhS+PpGo.1624892357918.124128
NC_045759	Koludarov_et_al_2021	ncRNA	20108352	20108476	.	-	.	Name=LOC107980931 ncRNA;ID=EWKMg4ru1zPvdBw+uzMEhS+PpGo.1624892357918.124128
NC_045759	Koludarov_et_al_2021	ncRNA	20108191	20108292	.	-	.	Name=LOC107980931 ncRNA;ID=EWKMg4ru1zPvdBw+uzMEhS+PpGo.1624892357918.124128
NC_045759	Koludarov_et_al_2021	ncRNA	20106971	20108114	.	-	.	Name=LOC107980931 ncRNA;ID=EWKMg4ru1zPvdBw+uzMEhS+PpGo.1624892357918.124128
NC_045759	Koludarov_et_al_2021	ncRNA	20105972	20106072	.	-	.	Name=LOC107980931 ncRNA;ID=EWKMg4ru1zPvdBw+uzMEhS+PpGo.1624892357918.124128
NC_045759	Koludarov_et_al_2021	ncRNA	11519299	11519614	.	+	.	Name=LOC103316804 ncRNA;ID=EWKMg4ru1zPvdBw+uzMEhS+PpGo.1624892357918.124129
NC_045759	Koludarov_et_al_2021	ncRNA	11519716	11519882	.	+	.	Name=LOC103316804 ncRNA;ID=EWKMg4ru1zPvdBw+uzMEhS+PpGo.1624892357918.124129
NC_045759	Koludarov_et_al_2021	ncRNA	11520276	11520511	.	+	.	Name=LOC103316804 ncRNA;ID=EWKMg4ru1zPvdBw+uzMEhS+PpGo.1624892357918.124129
NC_045759	Koludarov_et_al_2021	ncRNA	11520932	11522096	.	+	.	Name=LOC103316804 ncRNA;ID=EWKMg4ru1zPvdBw+uzMEhS+PpGo.1624892357918.124129
NC_045759	Koludarov_et_al_2021	ncRNA	16794351	16795865	.	+	.	Name=LOC116416985 ncRNA;ID=EWKMg4ru1zPvdBw+uzMEhS+PpGo.1624892357918.124130
NC_045759	Koludarov_et_al_2021	ncRNA	16795985	16797084	.	+	.	Name=LOC116416985 ncRNA;ID=EWKMg4ru1zPvdBw+uzMEhS+PpGo.1624892357918.124130
NC_045759	Koludarov_et_al_2021	ncRNA	5975289	5975572	.	-	.	Name=LOC116416825 ncRNA;ID=EWKMg4ru1zPvdBw+uzMEhS+PpGo.1624892357918.124131
NC_045759	Koludarov_et_al_2021	ncRNA	5974931	5974987	.	-	.	Name=LOC116416825 ncRNA;ID=EWKMg4ru1zPvdBw+uzMEhS+PpGo.1624892357918.124131
NC_045759	Koludarov_et_al_2021	ncRNA	5974640	5974855	.	-	.	Name=LOC116416825 ncRNA;ID=EWKMg4ru1zPvdBw+uzMEhS+PpGo.1624892357918.124131
NC_045759	Koludarov_et_al_2021	ncRNA	5972878	5974499	.	-	.	Name=LOC116416825 ncRNA;ID=EWKMg4ru1zPvdBw+uzMEhS+PpGo.1624892357918.124131
NC_045759	Koludarov_et_al_2021	ncRNA	22578629	22581003	.	-	.	Name=LOC116416919 ncRNA;ID=EWKMg4ru1zPvdBw+uzMEhS+PpGo.1624892357918.124132
NC_045759	Koludarov_et_al_2021	ncRNA	22578312	22578532	.	-	.	Name=LOC116416919 ncRNA;ID=EWKMg4ru1zPvdBw+uzMEhS+PpGo.1624892357918.124132
NC_045759	Koludarov_et_al_2021	ncRNA	10616904	10617146	.	+	.	Name=LOC116738553 ncRNA;ID=EWKMg4ru1zPvdBw+uzMEhS+PpGo.1624892357918.124133
NC_045759	Koludarov_et_al_2021	ncRNA	10617272	10617283	.	+	.	Name=LOC116738553 ncRNA;ID=EWKMg4ru1zPvdBw+uzMEhS+PpGo.1624892357918.124133
NC_045759	Koludarov_et_al_2021	ncRNA	10617722	10619136	.	+	.	Name=LOC116738553 ncRNA;ID=EWKMg4ru1zPvdBw+uzMEhS+PpGo.1624892357918.124133
NC_045759	Koludarov_et_al_2021	ncRNA	10619421	10619530	.	+	.	Name=LOC116738553 ncRNA;ID=EWKMg4ru1zPvdBw+uzMEhS+PpGo.1624892357918.124133
NC_045759	Koludarov_et_al_2021	ncRNA	5975289	5975497	.	-	.	Name=LOC116416825 ncRNA;ID=EWKMg4ru1zPvdBw+uzMEhS+PpGo.1624892357918.124134
NC_045759	Koludarov_et_al_2021	ncRNA	5974931	5974987	.	-	.	Name=LOC116416825 ncRNA;ID=EWKMg4ru1zPvdBw+uzMEhS+PpGo.1624892357918.124134
NC_045759	Koludarov_et_al_2021	ncRNA	5974640	5974855	.	-	.	Name=LOC116416825 ncRNA;ID=EWKMg4ru1zPvdBw+uzMEhS+PpGo.1624892357918.124134
NC_045759	Koludarov_et_al_2021	ncRNA	5972878	5974566	.	-	.	Name=LOC116416825 ncRNA;ID=EWKMg4ru1zPvdBw+uzMEhS+PpGo.1624892357918.124134
NC_045759	Koludarov_et_al_2021	ncRNA	8268656	8268893	.	-	.	Name=LOC116416815 ncRNA;ID=EWKMg4ru1zPvdBw+uzMEhS+PpGo.1624892357918.124135
NC_045759	Koludarov_et_al_2021	ncRNA	8266281	8267585	.	-	.	Name=LOC116416815 ncRNA;ID=EWKMg4ru1zPvdBw+uzMEhS+PpGo.1624892357918.124135
NC_045759	Koludarov_et_al_2021	ncRNA	8073059	8073170	.	+	.	Name=LOC103317409 ncRNA;ID=EWKMg4ru1zPvdBw+uzMEhS+PpGo.1624892357918.124136
NC_045759	Koludarov_et_al_2021	ncRNA	8073729	8074302	.	+	.	Name=LOC103317409 ncRNA;ID=EWKMg4ru1zPvdBw+uzMEhS+PpGo.1624892357918.124136
NC_045759	Koludarov_et_al_2021	ncRNA	8074382	8074729	.	+	.	Name=LOC103317409 ncRNA;ID=EWKMg4ru1zPvdBw+uzMEhS+PpGo.1624892357918.124136
NC_045759	Koludarov_et_al_2021	ncRNA	8074801	8075514	.	+	.	Name=LOC103317409 ncRNA;ID=EWKMg4ru1zPvdBw+uzMEhS+PpGo.1624892357918.124136
NC_045759	Koludarov_et_al_2021	ncRNA	13149413	13149987	.	+	.	Name=LOC116416912 ncRNA;ID=EWKMg4ru1zPvdBw+uzMEhS+PpGo.1624892357918.124137
NC_045759	Koludarov_et_al_2021	ncRNA	13150265	13151849	.	+	.	Name=LOC116416912 ncRNA;ID=EWKMg4ru1zPvdBw+uzMEhS+PpGo.1624892357918.124137
NC_045759	Koludarov_et_al_2021	ncRNA	13148837	13149403	.	-	.	Name=LOC116416914 ncRNA;ID=EWKMg4ru1zPvdBw+uzMEhS+PpGo.1624892357918.124138
NC_045759	Koludarov_et_al_2021	ncRNA	13146975	13148559	.	-	.	Name=LOC116416914 ncRNA;ID=EWKMg4ru1zPvdBw+uzMEhS+PpGo.1624892357918.124138
NC_045759	Koludarov_et_al_2021	ncRNA	13178033	13178598	.	-	.	Name=LOC116416931 ncRNA;ID=EWKMg4ru1zPvdBw+uzMEhS+PpGo.1624892357918.124139
NC_045759	Koludarov_et_al_2021	ncRNA	13176171	13177755	.	-	.	Name=LOC116416931 ncRNA;ID=EWKMg4ru1zPvdBw+uzMEhS+PpGo.1624892357918.124139
NC_045759	Koludarov_et_al_2021	ncRNA	11683046	11683157	.	-	.	Name=LOC116416779 ncRNA;ID=EWKMg4ru1zPvdBw+uzMEhS+PpGo.1624892357919.124140
NC_045759	Koludarov_et_al_2021	ncRNA	11680779	11681900	.	-	.	Name=LOC116416779 ncRNA;ID=EWKMg4ru1zPvdBw+uzMEhS+PpGo.1624892357919.124140
NC_045759	Koludarov_et_al_2021	ncRNA	7468991	7469367	.	+	.	Name=LOC116416807 ncRNA;ID=EWKMg4ru1zPvdBw+uzMEhS+PpGo.1624892357919.124141
NC_045759	Koludarov_et_al_2021	ncRNA	7469492	7469557	.	+	.	Name=LOC116416807 ncRNA;ID=EWKMg4ru1zPvdBw+uzMEhS+PpGo.1624892357919.124141
NC_045759	Koludarov_et_al_2021	ncRNA	7469662	7469870	.	+	.	Name=LOC116416807 ncRNA;ID=EWKMg4ru1zPvdBw+uzMEhS+PpGo.1624892357919.124141
NC_045759	Koludarov_et_al_2021	ncRNA	7470252	7471279	.	+	.	Name=LOC116416807 ncRNA;ID=EWKMg4ru1zPvdBw+uzMEhS+PpGo.1624892357919.124141
NC_045759	Koludarov_et_al_2021	ncRNA	17877832	17879150	.	-	.	Name=LOC107980942 ncRNA;ID=EWKMg4ru1zPvdBw+uzMEhS+PpGo.1624892357919.124142
NC_045759	Koludarov_et_al_2021	ncRNA	17877621	17877725	.	-	.	Name=LOC107980942 ncRNA;ID=EWKMg4ru1zPvdBw+uzMEhS+PpGo.1624892357919.124142
NC_045759	Koludarov_et_al_2021	ncRNA	17876941	17877547	.	-	.	Name=LOC107980942 ncRNA;ID=EWKMg4ru1zPvdBw+uzMEhS+PpGo.1624892357919.124142
NC_045759	Koludarov_et_al_2021	ncRNA	24421606	24421772	.	+	.	Name=LOC116416944 ncRNA;ID=EWKMg4ru1zPvdBw+uzMEhS+PpGo.1624892357919.124143
NC_045759	Koludarov_et_al_2021	ncRNA	24422278	24423803	.	+	.	Name=LOC116416944 ncRNA;ID=EWKMg4ru1zPvdBw+uzMEhS+PpGo.1624892357919.124143
NC_045759	Koludarov_et_al_2021	ncRNA	8312325	8312801	.	+	.	Name=LOC116416795 ncRNA;ID=EWKMg4ru1zPvdBw+uzMEhS+PpGo.1624892357919.124144
NC_045759	Koludarov_et_al_2021	ncRNA	8312890	8313124	.	+	.	Name=LOC116416795 ncRNA;ID=EWKMg4ru1zPvdBw+uzMEhS+PpGo.1624892357919.124144
NC_045759	Koludarov_et_al_2021	ncRNA	8313215	8313273	.	+	.	Name=LOC116416795 ncRNA;ID=EWKMg4ru1zPvdBw+uzMEhS+PpGo.1624892357919.124144
NC_045759	Koludarov_et_al_2021	ncRNA	8313403	8313463	.	+	.	Name=LOC116416795 ncRNA;ID=EWKMg4ru1zPvdBw+uzMEhS+PpGo.1624892357919.124144
NC_045759	Koludarov_et_al_2021	ncRNA	8313524	8313977	.	+	.	Name=LOC116416795 ncRNA;ID=EWKMg4ru1zPvdBw+uzMEhS+PpGo.1624892357919.124144
NC_045759	Koludarov_et_al_2021	ncRNA	8314062	8314227	.	+	.	Name=LOC116416795 ncRNA;ID=EWKMg4ru1zPvdBw+uzMEhS+PpGo.1624892357919.124144
NC_045759	Koludarov_et_al_2021	ncRNA	8314301	8314497	.	+	.	Name=LOC116416795 ncRNA;ID=EWKMg4ru1zPvdBw+uzMEhS+PpGo.1624892357919.124144
NC_045759	Koludarov_et_al_2021	ncRNA	8073377	8073583	.	+	.	Name=LOC103317409 ncRNA;ID=EWKMg4ru1zPvdBw+uzMEhS+PpGo.1624892357919.124145
NC_045759	Koludarov_et_al_2021	ncRNA	8073729	8074302	.	+	.	Name=LOC103317409 ncRNA;ID=EWKMg4ru1zPvdBw+uzMEhS+PpGo.1624892357919.124145
NC_045759	Koludarov_et_al_2021	ncRNA	8074382	8074729	.	+	.	Name=LOC103317409 ncRNA;ID=EWKMg4ru1zPvdBw+uzMEhS+PpGo.1624892357919.124145
NC_045759	Koludarov_et_al_2021	ncRNA	8074801	8075514	.	+	.	Name=LOC103317409 ncRNA;ID=EWKMg4ru1zPvdBw+uzMEhS+PpGo.1624892357919.124145
NC_045759	Koludarov_et_al_2021	ncRNA	8312373	8312483	.	+	.	Name=LOC116416795 ncRNA;ID=EWKMg4ru1zPvdBw+uzMEhS+PpGo.1624892357919.124146
NC_045759	Koludarov_et_al_2021	ncRNA	8312625	8312801	.	+	.	Name=LOC116416795 ncRNA;ID=EWKMg4ru1zPvdBw+uzMEhS+PpGo.1624892357919.124146
NC_045759	Koludarov_et_al_2021	ncRNA	8312890	8313124	.	+	.	Name=LOC116416795 ncRNA;ID=EWKMg4ru1zPvdBw+uzMEhS+PpGo.1624892357919.124146
NC_045759	Koludarov_et_al_2021	ncRNA	8313215	8313273	.	+	.	Name=LOC116416795 ncRNA;ID=EWKMg4ru1zPvdBw+uzMEhS+PpGo.1624892357919.124146
NC_045759	Koludarov_et_al_2021	ncRNA	8313403	8313463	.	+	.	Name=LOC116416795 ncRNA;ID=EWKMg4ru1zPvdBw+uzMEhS+PpGo.1624892357919.124146
NC_045759	Koludarov_et_al_2021	ncRNA	8313524	8313977	.	+	.	Name=LOC116416795 ncRNA;ID=EWKMg4ru1zPvdBw+uzMEhS+PpGo.1624892357919.124146
NC_045759	Koludarov_et_al_2021	ncRNA	8314062	8314227	.	+	.	Name=LOC116416795 ncRNA;ID=EWKMg4ru1zPvdBw+uzMEhS+PpGo.1624892357919.124146
NC_045759	Koludarov_et_al_2021	ncRNA	8314301	8314497	.	+	.	Name=LOC116416795 ncRNA;ID=EWKMg4ru1zPvdBw+uzMEhS+PpGo.1624892357919.124146
NC_045759	Koludarov_et_al_2021	ncRNA	16341558	16341810	.	+	.	Name=LOC116416943 ncRNA;ID=EWKMg4ru1zPvdBw+uzMEhS+PpGo.1624892357919.124147
NC_045759	Koludarov_et_al_2021	ncRNA	16342786	16343665	.	+	.	Name=LOC116416943 ncRNA;ID=EWKMg4ru1zPvdBw+uzMEhS+PpGo.1624892357919.124147
NC_045759	Koludarov_et_al_2021	ncRNA	18588062	18588849	.	+	.	Name=LOC116416920 ncRNA;ID=EWKMg4ru1zPvdBw+uzMEhS+PpGo.1624892357919.124148
NC_045759	Koludarov_et_al_2021	ncRNA	18589685	18590167	.	+	.	Name=LOC116416920 ncRNA;ID=EWKMg4ru1zPvdBw+uzMEhS+PpGo.1624892357919.124148
NC_045759	Koludarov_et_al_2021	ncRNA	12044918	12045243	.	-	.	Name=LOC103316811 ncRNA;ID=EWKMg4ru1zPvdBw+uzMEhS+PpGo.1624892357919.124149
NC_045759	Koludarov_et_al_2021	ncRNA	12043273	12044388	.	-	.	Name=LOC103316811 ncRNA;ID=EWKMg4ru1zPvdBw+uzMEhS+PpGo.1624892357919.124149
NC_045759	Koludarov_et_al_2021	ncRNA	9089065	9089740	.	+	.	Name=LOC100117195 ncRNA;ID=EWKMg4ru1zPvdBw+uzMEhS+PpGo.1624892357919.124150
NC_045759	Koludarov_et_al_2021	ncRNA	9090494	9090998	.	+	.	Name=LOC100117195 ncRNA;ID=EWKMg4ru1zPvdBw+uzMEhS+PpGo.1624892357919.124150
NC_045759	Koludarov_et_al_2021	ncRNA	10776022	10776300	.	-	.	Name=LOC116738554 ncRNA;ID=EWKMg4ru1zPvdBw+uzMEhS+PpGo.1624892357919.124151
NC_045759	Koludarov_et_al_2021	ncRNA	10774401	10775658	.	-	.	Name=LOC116738554 ncRNA;ID=EWKMg4ru1zPvdBw+uzMEhS+PpGo.1624892357919.124151
NC_045759	Koludarov_et_al_2021	ncRNA	16315766	16316050	.	+	.	Name=LOC103317944 ncRNA;ID=EWKMg4ru1zPvdBw+uzMEhS+PpGo.1624892357919.124152
NC_045759	Koludarov_et_al_2021	ncRNA	16316420	16316768	.	+	.	Name=LOC103317944 ncRNA;ID=EWKMg4ru1zPvdBw+uzMEhS+PpGo.1624892357919.124152
NC_045759	Koludarov_et_al_2021	ncRNA	16316865	16317623	.	+	.	Name=LOC103317944 ncRNA;ID=EWKMg4ru1zPvdBw+uzMEhS+PpGo.1624892357919.124152
NC_045759	Koludarov_et_al_2021	ncRNA	10406436	10406582	.	+	.	Name=LOC116738552 ncRNA;ID=EWKMg4ru1zPvdBw+uzMEhS+PpGo.1624892357919.124153
NC_045759	Koludarov_et_al_2021	ncRNA	10407007	10407156	.	+	.	Name=LOC116738552 ncRNA;ID=EWKMg4ru1zPvdBw+uzMEhS+PpGo.1624892357919.124153
NC_045759	Koludarov_et_al_2021	ncRNA	10407255	10407370	.	+	.	Name=LOC116738552 ncRNA;ID=EWKMg4ru1zPvdBw+uzMEhS+PpGo.1624892357919.124153
NC_045759	Koludarov_et_al_2021	ncRNA	10407451	10408284	.	+	.	Name=LOC116738552 ncRNA;ID=EWKMg4ru1zPvdBw+uzMEhS+PpGo.1624892357919.124153
NC_045759	Koludarov_et_al_2021	ncRNA	10687280	10687626	.	-	.	Name=LOC107980839 ncRNA;ID=EWKMg4ru1zPvdBw+uzMEhS+PpGo.1624892357919.124154
NC_045759	Koludarov_et_al_2021	ncRNA	10687041	10687200	.	-	.	Name=LOC107980839 ncRNA;ID=EWKMg4ru1zPvdBw+uzMEhS+PpGo.1624892357919.124154
NC_045759	Koludarov_et_al_2021	ncRNA	10686683	10686794	.	-	.	Name=LOC107980839 ncRNA;ID=EWKMg4ru1zPvdBw+uzMEhS+PpGo.1624892357919.124154
NC_045759	Koludarov_et_al_2021	ncRNA	10686568	10686628	.	-	.	Name=LOC107980839 ncRNA;ID=EWKMg4ru1zPvdBw+uzMEhS+PpGo.1624892357919.124154
NC_045759	Koludarov_et_al_2021	ncRNA	10686418	10686489	.	-	.	Name=LOC107980839 ncRNA;ID=EWKMg4ru1zPvdBw+uzMEhS+PpGo.1624892357919.124154
NC_045759	Koludarov_et_al_2021	ncRNA	10685880	10686267	.	-	.	Name=LOC107980839 ncRNA;ID=EWKMg4ru1zPvdBw+uzMEhS+PpGo.1624892357919.124154
NC_045759	Koludarov_et_al_2021	ncRNA	9938949	9939468	.	+	.	Name=LOC107980938 ncRNA;ID=EWKMg4ru1zPvdBw+uzMEhS+PpGo.1624892357919.124155
NC_045759	Koludarov_et_al_2021	ncRNA	9939546	9939748	.	+	.	Name=LOC107980938 ncRNA;ID=EWKMg4ru1zPvdBw+uzMEhS+PpGo.1624892357919.124155
NC_045759	Koludarov_et_al_2021	ncRNA	9939831	9940667	.	+	.	Name=LOC107980938 ncRNA;ID=EWKMg4ru1zPvdBw+uzMEhS+PpGo.1624892357919.124155
NC_045759	Koludarov_et_al_2021	ncRNA	10687280	10687626	.	-	.	Name=LOC107980839 ncRNA;ID=EWKMg4ru1zPvdBw+uzMEhS+PpGo.1624892357920.124156
NC_045759	Koludarov_et_al_2021	ncRNA	10687041	10687200	.	-	.	Name=LOC107980839 ncRNA;ID=EWKMg4ru1zPvdBw+uzMEhS+PpGo.1624892357920.124156
NC_045759	Koludarov_et_al_2021	ncRNA	10686568	10686794	.	-	.	Name=LOC107980839 ncRNA;ID=EWKMg4ru1zPvdBw+uzMEhS+PpGo.1624892357920.124156
NC_045759	Koludarov_et_al_2021	ncRNA	10686418	10686489	.	-	.	Name=LOC107980839 ncRNA;ID=EWKMg4ru1zPvdBw+uzMEhS+PpGo.1624892357920.124156
NC_045759	Koludarov_et_al_2021	ncRNA	10685917	10686267	.	-	.	Name=LOC107980839 ncRNA;ID=EWKMg4ru1zPvdBw+uzMEhS+PpGo.1624892357920.124156
NC_045759	Koludarov_et_al_2021	ncRNA	9099296	9099730	.	-	.	Name=LOC116738531 ncRNA;ID=EWKMg4ru1zPvdBw+uzMEhS+PpGo.1624892357920.124157
NC_045759	Koludarov_et_al_2021	ncRNA	9098029	9098631	.	-	.	Name=LOC116738531 ncRNA;ID=EWKMg4ru1zPvdBw+uzMEhS+PpGo.1624892357920.124157
NC_045759	Koludarov_et_al_2021	ncRNA	8101038	8101402	.	-	.	Name=LOC116416802 ncRNA;ID=EWKMg4ru1zPvdBw+uzMEhS+PpGo.1624892357920.124158
NC_045759	Koludarov_et_al_2021	ncRNA	8099783	8100921	.	-	.	Name=LOC116416802 ncRNA;ID=EWKMg4ru1zPvdBw+uzMEhS+PpGo.1624892357920.124158
NC_045759	Koludarov_et_al_2021	ncRNA	5959978	5960357	.	-	.	Name=LOC103317432 ncRNA;ID=EWKMg4ru1zPvdBw+uzMEhS+PpGo.1624892357920.124159
NC_045759	Koludarov_et_al_2021	ncRNA	5959845	5959912	.	-	.	Name=LOC103317432 ncRNA;ID=EWKMg4ru1zPvdBw+uzMEhS+PpGo.1624892357920.124159
NC_045759	Koludarov_et_al_2021	ncRNA	5959600	5959768	.	-	.	Name=LOC103317432 ncRNA;ID=EWKMg4ru1zPvdBw+uzMEhS+PpGo.1624892357920.124159
NC_045759	Koludarov_et_al_2021	ncRNA	5959275	5959535	.	-	.	Name=LOC103317432 ncRNA;ID=EWKMg4ru1zPvdBw+uzMEhS+PpGo.1624892357920.124159
NC_045759	Koludarov_et_al_2021	ncRNA	5958817	5959205	.	-	.	Name=LOC103317432 ncRNA;ID=EWKMg4ru1zPvdBw+uzMEhS+PpGo.1624892357920.124159
NC_045759	Koludarov_et_al_2021	ncRNA	8279793	8280118	.	+	.	Name=LOC116416810 ncRNA;ID=EWKMg4ru1zPvdBw+uzMEhS+PpGo.1624892357920.124160
NC_045759	Koludarov_et_al_2021	ncRNA	8280198	8281027	.	+	.	Name=LOC116416810 ncRNA;ID=EWKMg4ru1zPvdBw+uzMEhS+PpGo.1624892357920.124160
NC_045759	Koludarov_et_al_2021	ncRNA	8281182	8281316	.	+	.	Name=LOC116416810 ncRNA;ID=EWKMg4ru1zPvdBw+uzMEhS+PpGo.1624892357920.124160
NC_045759	Koludarov_et_al_2021	ncRNA	5641657	5642594	.	+	.	Name=LOC107980853 ncRNA;ID=EWKMg4ru1zPvdBw+uzMEhS+PpGo.1624892357920.124161
NC_045759	Koludarov_et_al_2021	ncRNA	5642933	5643173	.	+	.	Name=LOC107980853 ncRNA;ID=EWKMg4ru1zPvdBw+uzMEhS+PpGo.1624892357920.124161
NC_045759	Koludarov_et_al_2021	ncRNA	9119370	9119479	.	+	.	Name=LOC107980892 ncRNA;ID=EWKMg4ru1zPvdBw+uzMEhS+PpGo.1624892357920.124162
NC_045759	Koludarov_et_al_2021	ncRNA	9120114	9120225	.	+	.	Name=LOC107980892 ncRNA;ID=EWKMg4ru1zPvdBw+uzMEhS+PpGo.1624892357920.124162
NC_045759	Koludarov_et_al_2021	ncRNA	9120679	9120881	.	+	.	Name=LOC107980892 ncRNA;ID=EWKMg4ru1zPvdBw+uzMEhS+PpGo.1624892357920.124162
NC_045759	Koludarov_et_al_2021	ncRNA	9119371	9119602	.	+	.	Name=LOC107980892 ncRNA;ID=EWKMg4ru1zPvdBw+uzMEhS+PpGo.1624892357920.124163
NC_045759	Koludarov_et_al_2021	ncRNA	9120114	9120225	.	+	.	Name=LOC107980892 ncRNA;ID=EWKMg4ru1zPvdBw+uzMEhS+PpGo.1624892357920.124163
NC_045759	Koludarov_et_al_2021	ncRNA	9120679	9120881	.	+	.	Name=LOC107980892 ncRNA;ID=EWKMg4ru1zPvdBw+uzMEhS+PpGo.1624892357920.124163
NC_045759	Koludarov_et_al_2021	ncRNA	13567477	13567592	.	+	.	Name=LOC116416917 ncRNA;ID=EWKMg4ru1zPvdBw+uzMEhS+PpGo.1624892357920.124164
NC_045759	Koludarov_et_al_2021	ncRNA	13567699	13568946	.	+	.	Name=LOC116416917 ncRNA;ID=EWKMg4ru1zPvdBw+uzMEhS+PpGo.1624892357920.124164
NC_045759	Koludarov_et_al_2021	ncRNA	10086173	10086590	.	-	.	Name=LOC100678433 ncRNA;ID=EWKMg4ru1zPvdBw+uzMEhS+PpGo.1624892357920.124165
NC_045759	Koludarov_et_al_2021	ncRNA	10085840	10085959	.	-	.	Name=LOC100678433 ncRNA;ID=EWKMg4ru1zPvdBw+uzMEhS+PpGo.1624892357920.124165
NC_045759	Koludarov_et_al_2021	ncRNA	10085128	10085600	.	-	.	Name=LOC100678433 ncRNA;ID=EWKMg4ru1zPvdBw+uzMEhS+PpGo.1624892357920.124165
NC_045759	Koludarov_et_al_2021	ncRNA	6990047	6990909	.	-	.	Name=LOC116416814 ncRNA;ID=EWKMg4ru1zPvdBw+uzMEhS+PpGo.1624892357920.124166
NC_045759	Koludarov_et_al_2021	ncRNA	6989457	6989840	.	-	.	Name=LOC116416814 ncRNA;ID=EWKMg4ru1zPvdBw+uzMEhS+PpGo.1624892357920.124166
NC_045759	Koludarov_et_al_2021	ncRNA	24685416	24686115	.	-	.	Name=LOC116416957 ncRNA;ID=EWKMg4ru1zPvdBw+uzMEhS+PpGo.1624892357920.124167
NC_045759	Koludarov_et_al_2021	ncRNA	24684755	24685225	.	-	.	Name=LOC116416957 ncRNA;ID=EWKMg4ru1zPvdBw+uzMEhS+PpGo.1624892357920.124167
NC_045759	Koludarov_et_al_2021	ncRNA	17770704	17771765	.	-	.	Name=LOC107980943 ncRNA;ID=EWKMg4ru1zPvdBw+uzMEhS+PpGo.1624892357920.124168
NC_045759	Koludarov_et_al_2021	ncRNA	17770481	17770633	.	-	.	Name=LOC107980943 ncRNA;ID=EWKMg4ru1zPvdBw+uzMEhS+PpGo.1624892357920.124168
NC_045759	Koludarov_et_al_2021	ncRNA	24656253	24657059	.	-	.	Name=LOC116416956 ncRNA;ID=EWKMg4ru1zPvdBw+uzMEhS+PpGo.1624892357920.124169
NC_045759	Koludarov_et_al_2021	ncRNA	24655829	24656147	.	-	.	Name=LOC116416956 ncRNA;ID=EWKMg4ru1zPvdBw+uzMEhS+PpGo.1624892357920.124169
NC_045759	Koludarov_et_al_2021	ncRNA	13163433	13163874	.	-	.	Name=LOC116416913 ncRNA;ID=EWKMg4ru1zPvdBw+uzMEhS+PpGo.1624892357920.124170
NC_045759	Koludarov_et_al_2021	ncRNA	13162651	13163155	.	-	.	Name=LOC116416913 ncRNA;ID=EWKMg4ru1zPvdBw+uzMEhS+PpGo.1624892357920.124170
NC_045759	Koludarov_et_al_2021	ncRNA	6366814	6366928	.	-	.	Name=LOC103317428 ncRNA;ID=EWKMg4ru1zPvdBw+uzMEhS+PpGo.1624892357920.124171
NC_045759	Koludarov_et_al_2021	ncRNA	6366367	6366719	.	-	.	Name=LOC103317428 ncRNA;ID=EWKMg4ru1zPvdBw+uzMEhS+PpGo.1624892357920.124171
NC_045759	Koludarov_et_al_2021	ncRNA	6366133	6366271	.	-	.	Name=LOC103317428 ncRNA;ID=EWKMg4ru1zPvdBw+uzMEhS+PpGo.1624892357920.124171
NC_045759	Koludarov_et_al_2021	ncRNA	6365765	6366068	.	-	.	Name=LOC103317428 ncRNA;ID=EWKMg4ru1zPvdBw+uzMEhS+PpGo.1624892357920.124171
NC_045759	Koludarov_et_al_2021	ncRNA	11987898	11988326	.	-	.	Name=LOC103316810 ncRNA;ID=EWKMg4ru1zPvdBw+uzMEhS+PpGo.1624892357921.124172
NC_045759	Koludarov_et_al_2021	ncRNA	11987448	11987690	.	-	.	Name=LOC103316810 ncRNA;ID=EWKMg4ru1zPvdBw+uzMEhS+PpGo.1624892357921.124172
NC_045759	Koludarov_et_al_2021	ncRNA	11987195	11987373	.	-	.	Name=LOC103316810 ncRNA;ID=EWKMg4ru1zPvdBw+uzMEhS+PpGo.1624892357921.124172
NC_045759	Koludarov_et_al_2021	ncRNA	17970384	17970476	.	+	.	Name=LOC116416960 ncRNA;ID=EWKMg4ru1zPvdBw+uzMEhS+PpGo.1624892357921.124173
NC_045759	Koludarov_et_al_2021	ncRNA	17970573	17971512	.	+	.	Name=LOC116416960 ncRNA;ID=EWKMg4ru1zPvdBw+uzMEhS+PpGo.1624892357921.124173
NC_045759	Koludarov_et_al_2021	ncRNA	10796948	10797005	.	-	.	Name=LOC100117162 ncRNA;ID=EWKMg4ru1zPvdBw+uzMEhS+PpGo.1624892357921.124174
NC_045759	Koludarov_et_al_2021	ncRNA	10795917	10796638	.	-	.	Name=LOC100117162 ncRNA;ID=EWKMg4ru1zPvdBw+uzMEhS+PpGo.1624892357921.124174
NC_045759	Koludarov_et_al_2021	ncRNA	18775419	18775587	.	-	.	Name=LOC107980961 ncRNA;ID=EWKMg4ru1zPvdBw+uzMEhS+PpGo.1624892357921.124175
NC_045759	Koludarov_et_al_2021	ncRNA	18775061	18775354	.	-	.	Name=LOC107980961 ncRNA;ID=EWKMg4ru1zPvdBw+uzMEhS+PpGo.1624892357921.124175
NC_045759	Koludarov_et_al_2021	ncRNA	18774806	18774879	.	-	.	Name=LOC107980961 ncRNA;ID=EWKMg4ru1zPvdBw+uzMEhS+PpGo.1624892357921.124175
NC_045759	Koludarov_et_al_2021	ncRNA	18774511	18774703	.	-	.	Name=LOC107980961 ncRNA;ID=EWKMg4ru1zPvdBw+uzMEhS+PpGo.1624892357921.124175
NC_045759	Koludarov_et_al_2021	ncRNA	18775419	18775587	.	-	.	Name=LOC107980961 ncRNA;ID=EWKMg4ru1zPvdBw+uzMEhS+PpGo.1624892357921.124176
NC_045759	Koludarov_et_al_2021	ncRNA	18775061	18775354	.	-	.	Name=LOC107980961 ncRNA;ID=EWKMg4ru1zPvdBw+uzMEhS+PpGo.1624892357921.124176
NC_045759	Koludarov_et_al_2021	ncRNA	18774782	18774879	.	-	.	Name=LOC107980961 ncRNA;ID=EWKMg4ru1zPvdBw+uzMEhS+PpGo.1624892357921.124176
NC_045759	Koludarov_et_al_2021	ncRNA	18774511	18774703	.	-	.	Name=LOC107980961 ncRNA;ID=EWKMg4ru1zPvdBw+uzMEhS+PpGo.1624892357921.124176
NC_045759	Koludarov_et_al_2021	ncRNA	2301739	2301986	.	+	.	Name=LOC103315662 ncRNA;ID=EWKMg4ru1zPvdBw+uzMEhS+PpGo.1624892357921.124177
NC_045759	Koludarov_et_al_2021	ncRNA	2302277	2302407	.	+	.	Name=LOC103315662 ncRNA;ID=EWKMg4ru1zPvdBw+uzMEhS+PpGo.1624892357921.124177
NC_045759	Koludarov_et_al_2021	ncRNA	2302611	2302765	.	+	.	Name=LOC103315662 ncRNA;ID=EWKMg4ru1zPvdBw+uzMEhS+PpGo.1624892357921.124177
NC_045759	Koludarov_et_al_2021	ncRNA	10792734	10793198	.	-	.	Name=LOC100117122 ncRNA;ID=EWKMg4ru1zPvdBw+uzMEhS+PpGo.1624892357921.124178
NC_045759	Koludarov_et_al_2021	ncRNA	10792192	10792650	.	-	.	Name=LOC100117122 ncRNA;ID=EWKMg4ru1zPvdBw+uzMEhS+PpGo.1624892357921.124178
NC_045759	Koludarov_et_al_2021	ncRNA	4648533	4648644	.	+	.	Name=LOC116416800 ncRNA;ID=EWKMg4ru1zPvdBw+uzMEhS+PpGo.1624892357921.124179
NC_045759	Koludarov_et_al_2021	ncRNA	4648827	4649491	.	+	.	Name=LOC116416800 ncRNA;ID=EWKMg4ru1zPvdBw+uzMEhS+PpGo.1624892357921.124179
NC_045759	Koludarov_et_al_2021	ncRNA	14703249	14703881	.	+	.	Name=LOC116416954 ncRNA;ID=EWKMg4ru1zPvdBw+uzMEhS+PpGo.1624892357921.124180
NC_045759	Koludarov_et_al_2021	ncRNA	14703964	14704174	.	+	.	Name=LOC116416954 ncRNA;ID=EWKMg4ru1zPvdBw+uzMEhS+PpGo.1624892357921.124180
NC_045759	Koludarov_et_al_2021	ncRNA	17727936	17728059	.	+	.	Name=LOC116738542 ncRNA;ID=EWKMg4ru1zPvdBw+uzMEhS+PpGo.1624892357921.124181
NC_045759	Koludarov_et_al_2021	ncRNA	17728241	17728754	.	+	.	Name=LOC116738542 ncRNA;ID=EWKMg4ru1zPvdBw+uzMEhS+PpGo.1624892357921.124181
NC_045759	Koludarov_et_al_2021	ncRNA	9958272	9958418	.	+	.	Name=LOC116416752 ncRNA;ID=EWKMg4ru1zPvdBw+uzMEhS+PpGo.1624892357921.124182
NC_045759	Koludarov_et_al_2021	ncRNA	9958543	9959085	.	+	.	Name=LOC116416752 ncRNA;ID=EWKMg4ru1zPvdBw+uzMEhS+PpGo.1624892357921.124182
NC_045759	Koludarov_et_al_2021	ncRNA	927568	927701	.	+	.	Name=LOC116738538 ncRNA;ID=EWKMg4ru1zPvdBw+uzMEhS+PpGo.1624892357921.124183
NC_045759	Koludarov_et_al_2021	ncRNA	927862	928355	.	+	.	Name=LOC116738538 ncRNA;ID=EWKMg4ru1zPvdBw+uzMEhS+PpGo.1624892357921.124183
NC_045759	Koludarov_et_al_2021	ncRNA	11670447	11670842	.	+	.	Name=LOC103316806 ncRNA;ID=EWKMg4ru1zPvdBw+uzMEhS+PpGo.1624892357921.124184
NC_045759	Koludarov_et_al_2021	ncRNA	11670942	11671223	.	+	.	Name=LOC103316806 ncRNA;ID=EWKMg4ru1zPvdBw+uzMEhS+PpGo.1624892357921.124184
NC_045759	Koludarov_et_al_2021	ncRNA	24731481	24731575	.	+	.	Name=LOC103316146 ncRNA;ID=EWKMg4ru1zPvdBw+uzMEhS+PpGo.1624892357921.124185
NC_045759	Koludarov_et_al_2021	ncRNA	24731674	24732254	.	+	.	Name=LOC103316146 ncRNA;ID=EWKMg4ru1zPvdBw+uzMEhS+PpGo.1624892357921.124185
NC_045759	Koludarov_et_al_2021	ncRNA	3561017	3561347	.	+	.	Name=LOC107980941 ncRNA;ID=EWKMg4ru1zPvdBw+uzMEhS+PpGo.1624892357921.124186
NC_045759	Koludarov_et_al_2021	ncRNA	3561456	3561724	.	+	.	Name=LOC107980941 ncRNA;ID=EWKMg4ru1zPvdBw+uzMEhS+PpGo.1624892357921.124186
NC_045759	Koludarov_et_al_2021	ncRNA	24718252	24718426	.	+	.	Name=LOC103316145 ncRNA;ID=EWKMg4ru1zPvdBw+uzMEhS+PpGo.1624892357921.124187
NC_045759	Koludarov_et_al_2021	ncRNA	24718668	24718922	.	+	.	Name=LOC103316145 ncRNA;ID=EWKMg4ru1zPvdBw+uzMEhS+PpGo.1624892357921.124187
NC_045759	Koludarov_et_al_2021	ncRNA	7167820	7167929	.	-	.	Name=LOC107980878 ncRNA;ID=EWKMg4ru1zPvdBw+uzMEhS+PpGo.1624892357921.124188
NC_045759	Koludarov_et_al_2021	ncRNA	7167263	7167746	.	-	.	Name=LOC107980878 ncRNA;ID=EWKMg4ru1zPvdBw+uzMEhS+PpGo.1624892357921.124188
NC_045759	Koludarov_et_al_2021	ncRNA	6881963	6882167	.	+	.	Name=LOC116738548 ncRNA;ID=EWKMg4ru1zPvdBw+uzMEhS+PpGo.1624892357922.124189
NC_045759	Koludarov_et_al_2021	ncRNA	6882312	6882613	.	+	.	Name=LOC116738548 ncRNA;ID=EWKMg4ru1zPvdBw+uzMEhS+PpGo.1624892357922.124189
NC_045759	Koludarov_et_al_2021	ncRNA	11083146	11083237	.	+	.	Name=LOC107980922 ncRNA;ID=EWKMg4ru1zPvdBw+uzMEhS+PpGo.1624892357922.124190
NC_045759	Koludarov_et_al_2021	ncRNA	11083315	11083377	.	+	.	Name=LOC107980922 ncRNA;ID=EWKMg4ru1zPvdBw+uzMEhS+PpGo.1624892357922.124190
NC_045759	Koludarov_et_al_2021	ncRNA	11083477	11083783	.	+	.	Name=LOC107980922 ncRNA;ID=EWKMg4ru1zPvdBw+uzMEhS+PpGo.1624892357922.124190
NC_045759	Koludarov_et_al_2021	ncRNA	19475077	19475325	.	-	.	Name=LOC116416928 ncRNA;ID=EWKMg4ru1zPvdBw+uzMEhS+PpGo.1624892357922.124191
NC_045759	Koludarov_et_al_2021	ncRNA	19474719	19475005	.	-	.	Name=LOC116416928 ncRNA;ID=EWKMg4ru1zPvdBw+uzMEhS+PpGo.1624892357922.124191
NC_045759	Koludarov_et_al_2021	ncRNA	11083178	11083377	.	+	.	Name=LOC107980922 ncRNA;ID=EWKMg4ru1zPvdBw+uzMEhS+PpGo.1624892357922.124192
NC_045759	Koludarov_et_al_2021	ncRNA	11083477	11083783	.	+	.	Name=LOC107980922 ncRNA;ID=EWKMg4ru1zPvdBw+uzMEhS+PpGo.1624892357922.124192
NC_045759	Koludarov_et_al_2021	ncRNA	20003377	20003729	.	-	.	Name=LOC103315926 ncRNA;ID=EWKMg4ru1zPvdBw+uzMEhS+PpGo.1624892357922.124193
NC_045759	Koludarov_et_al_2021	ncRNA	20003144	20003297	.	-	.	Name=LOC103315926 ncRNA;ID=EWKMg4ru1zPvdBw+uzMEhS+PpGo.1624892357922.124193
NC_045759	Koludarov_et_al_2021	ncRNA	24718457	24718554	.	+	.	Name=LOC103316145 ncRNA;ID=EWKMg4ru1zPvdBw+uzMEhS+PpGo.1624892357922.124194
NC_045759	Koludarov_et_al_2021	ncRNA	24718668	24719029	.	+	.	Name=LOC103316145 ncRNA;ID=EWKMg4ru1zPvdBw+uzMEhS+PpGo.1624892357922.124194
NC_045759	Koludarov_et_al_2021	ncRNA	22046856	22046963	.	+	.	Name=LOC107980934 ncRNA;ID=EWKMg4ru1zPvdBw+uzMEhS+PpGo.1624892357922.124195
NC_045759	Koludarov_et_al_2021	ncRNA	22047040	22047121	.	+	.	Name=LOC107980934 ncRNA;ID=EWKMg4ru1zPvdBw+uzMEhS+PpGo.1624892357922.124195
NC_045759	Koludarov_et_al_2021	ncRNA	22047183	22047318	.	+	.	Name=LOC107980934 ncRNA;ID=EWKMg4ru1zPvdBw+uzMEhS+PpGo.1624892357922.124195
NC_045759	Koludarov_et_al_2021	ncRNA	6399800	6399901	.	-	.	Name=LOC116416756 ncRNA;ID=EWKMg4ru1zPvdBw+uzMEhS+PpGo.1624892357922.124196
NC_045759	Koludarov_et_al_2021	ncRNA	6399444	6399728	.	-	.	Name=LOC116416756 ncRNA;ID=EWKMg4ru1zPvdBw+uzMEhS+PpGo.1624892357922.124196
NC_045759	Koludarov_et_al_2021	ncRNA	8033690	8033777	.	-	.	Name=LOC103317411 ncRNA;ID=EWKMg4ru1zPvdBw+uzMEhS+PpGo.1624892357922.124197
NC_045759	Koludarov_et_al_2021	ncRNA	8033519	8033612	.	-	.	Name=LOC103317411 ncRNA;ID=EWKMg4ru1zPvdBw+uzMEhS+PpGo.1624892357922.124197
NC_045759	Koludarov_et_al_2021	ncRNA	8033363	8033441	.	-	.	Name=LOC103317411 ncRNA;ID=EWKMg4ru1zPvdBw+uzMEhS+PpGo.1624892357922.124197
NC_045759	Koludarov_et_al_2021	ncRNA	17674128	17674286	.	+	.	Name=LOC116738541 ncRNA;ID=EWKMg4ru1zPvdBw+uzMEhS+PpGo.1624892357922.124198
NC_045759	Koludarov_et_al_2021	ncRNA	17674367	17674451	.	+	.	Name=LOC116738541 ncRNA;ID=EWKMg4ru1zPvdBw+uzMEhS+PpGo.1624892357922.124198
NC_045759	Koludarov_et_al_2021	ncRNA	21128922	21129012	.	-	.	Name=LOC116416969 ncRNA;ID=EWKMg4ru1zPvdBw+uzMEhS+PpGo.1624892357922.124199
NC_045759	Koludarov_et_al_2021	ncRNA	21128737	21128847	.	-	.	Name=LOC116416969 ncRNA;ID=EWKMg4ru1zPvdBw+uzMEhS+PpGo.1624892357922.124199
NC_045759	Koludarov_et_al_2021	ncRNA	5355785	5355946	.	+	.	Name=LOC116416831 ncRNA
NC_045759	Koludarov_et_al_2021	ncRNA	472222	472362	.	+	.	Name=LOC116416833 ncRNA
NC_045759	Koludarov_et_al_2021	ncRNA	4199014	4199154	.	-	.	Name=LOC116416832 ncRNA
NC_045759	Koludarov_et_al_2021	ncRNA	1387548	1387654	.	+	.	Name=LOC116416834 ncRNA
NC_045759	Koludarov_et_al_2021	ncRNA	13389571	13389677	.	+	.	Name=LOC116416992 ncRNA
NC_045759	Koludarov_et_al_2021	ncRNA	8267453	8267475	.	-	.	Name=Mir9a ncRNA
NC_045759	Koludarov_et_al_2021	ncRNA	8354534	8354556	.	-	.	Name=bantam ncRNA
NC_045759	Koludarov_et_al_2021	ncRNA	11681810	11681831	.	-	.	Name=Mir315 ncRNA
NC_045759	Koludarov_et_al_2021	ncRNA	9004874	9004894	.	+	.	Name=Mir210 ncRNA
NC_045759	Koludarov_et_al_2021	ncRNA	19769433	19769452	.	-	.	Name=Mir263b ncRNA
NC_045759	Koludarov_et_al_2021	misc_RNA	20394498	20396151	.	+	.	Name=LOC100121276 RNA;ID=EWKMg4ru1zPvdBw+uzMEhS+PpGo.1624892357923.124200
NC_045759	Koludarov_et_al_2021	misc_RNA	20398080	20399594	.	+	.	Name=LOC100121276 RNA;ID=EWKMg4ru1zPvdBw+uzMEhS+PpGo.1624892357923.124200
NC_045759	Koludarov_et_al_2021	misc_RNA	20479104	20479227	.	+	.	Name=LOC100121276 RNA;ID=EWKMg4ru1zPvdBw+uzMEhS+PpGo.1624892357923.124200
NC_045759	Koludarov_et_al_2021	misc_RNA	20530630	20530867	.	+	.	Name=LOC100121276 RNA;ID=EWKMg4ru1zPvdBw+uzMEhS+PpGo.1624892357923.124200
NC_045759	Koludarov_et_al_2021	misc_RNA	20543675	20543874	.	+	.	Name=LOC100121276 RNA;ID=EWKMg4ru1zPvdBw+uzMEhS+PpGo.1624892357923.124200
NC_045759	Koludarov_et_al_2021	misc_RNA	20544790	20545563	.	+	.	Name=LOC100121276 RNA;ID=EWKMg4ru1zPvdBw+uzMEhS+PpGo.1624892357923.124200
NC_045759	Koludarov_et_al_2021	misc_RNA	20545648	20546419	.	+	.	Name=LOC100121276 RNA;ID=EWKMg4ru1zPvdBw+uzMEhS+PpGo.1624892357923.124200
NC_045759	Koludarov_et_al_2021	misc_RNA	20546739	20547133	.	+	.	Name=LOC100121276 RNA;ID=EWKMg4ru1zPvdBw+uzMEhS+PpGo.1624892357923.124200
NC_045759	Koludarov_et_al_2021	misc_RNA	20547212	20548207	.	+	.	Name=LOC100121276 RNA;ID=EWKMg4ru1zPvdBw+uzMEhS+PpGo.1624892357923.124200
NC_045759	Koludarov_et_al_2021	misc_RNA	20548303	20548773	.	+	.	Name=LOC100121276 RNA;ID=EWKMg4ru1zPvdBw+uzMEhS+PpGo.1624892357923.124200
NC_045759	Koludarov_et_al_2021	misc_RNA	20548864	20549362	.	+	.	Name=LOC100121276 RNA;ID=EWKMg4ru1zPvdBw+uzMEhS+PpGo.1624892357923.124200
NC_045759	Koludarov_et_al_2021	misc_RNA	20549442	20549752	.	+	.	Name=LOC100121276 RNA;ID=EWKMg4ru1zPvdBw+uzMEhS+PpGo.1624892357923.124200
NC_045759	Koludarov_et_al_2021	misc_RNA	20549868	20550178	.	+	.	Name=LOC100121276 RNA;ID=EWKMg4ru1zPvdBw+uzMEhS+PpGo.1624892357923.124200
NC_045759	Koludarov_et_al_2021	misc_RNA	20550277	20550807	.	+	.	Name=LOC100121276 RNA;ID=EWKMg4ru1zPvdBw+uzMEhS+PpGo.1624892357923.124200
NC_045759	Koludarov_et_al_2021	misc_RNA	20550947	20551122	.	+	.	Name=LOC100121276 RNA;ID=EWKMg4ru1zPvdBw+uzMEhS+PpGo.1624892357923.124200
NC_045759	Koludarov_et_al_2021	misc_RNA	319766	320555	.	-	.	Name=LOC100119616 RNA;ID=EWKMg4ru1zPvdBw+uzMEhS+PpGo.1624892357923.124201
NC_045759	Koludarov_et_al_2021	misc_RNA	311858	312129	.	-	.	Name=LOC100119616 RNA;ID=EWKMg4ru1zPvdBw+uzMEhS+PpGo.1624892357923.124201
NC_045759	Koludarov_et_al_2021	misc_RNA	309957	310170	.	-	.	Name=LOC100119616 RNA;ID=EWKMg4ru1zPvdBw+uzMEhS+PpGo.1624892357923.124201
NC_045759	Koludarov_et_al_2021	misc_RNA	308952	309102	.	-	.	Name=LOC100119616 RNA;ID=EWKMg4ru1zPvdBw+uzMEhS+PpGo.1624892357923.124201
NC_045759	Koludarov_et_al_2021	misc_RNA	307025	307173	.	-	.	Name=LOC100119616 RNA;ID=EWKMg4ru1zPvdBw+uzMEhS+PpGo.1624892357923.124201
NC_045759	Koludarov_et_al_2021	misc_RNA	206724	206842	.	-	.	Name=LOC100119616 RNA;ID=EWKMg4ru1zPvdBw+uzMEhS+PpGo.1624892357923.124201
NC_045759	Koludarov_et_al_2021	misc_RNA	201815	201913	.	-	.	Name=LOC100119616 RNA;ID=EWKMg4ru1zPvdBw+uzMEhS+PpGo.1624892357923.124201
NC_045759	Koludarov_et_al_2021	misc_RNA	201171	201195	.	-	.	Name=LOC100119616 RNA;ID=EWKMg4ru1zPvdBw+uzMEhS+PpGo.1624892357923.124201
NC_045759	Koludarov_et_al_2021	misc_RNA	1051173	1052601	.	-	.	Name=LOC100120998 RNA;ID=EWKMg4ru1zPvdBw+uzMEhS+PpGo.1624892357923.124202
NC_045759	Koludarov_et_al_2021	misc_RNA	1001939	1001991	.	-	.	Name=LOC100120998 RNA;ID=EWKMg4ru1zPvdBw+uzMEhS+PpGo.1624892357923.124202
NC_045759	Koludarov_et_al_2021	misc_RNA	969546	969910	.	-	.	Name=LOC100120998 RNA;ID=EWKMg4ru1zPvdBw+uzMEhS+PpGo.1624892357923.124202
NC_045759	Koludarov_et_al_2021	misc_RNA	963040	963170	.	-	.	Name=LOC100120998 RNA;ID=EWKMg4ru1zPvdBw+uzMEhS+PpGo.1624892357923.124202
NC_045759	Koludarov_et_al_2021	misc_RNA	961685	961952	.	-	.	Name=LOC100120998 RNA;ID=EWKMg4ru1zPvdBw+uzMEhS+PpGo.1624892357923.124202
NC_045759	Koludarov_et_al_2021	misc_RNA	960651	960799	.	-	.	Name=LOC100120998 RNA;ID=EWKMg4ru1zPvdBw+uzMEhS+PpGo.1624892357923.124202
NC_045759	Koludarov_et_al_2021	misc_RNA	960305	960500	.	-	.	Name=LOC100120998 RNA;ID=EWKMg4ru1zPvdBw+uzMEhS+PpGo.1624892357923.124202
NC_045759	Koludarov_et_al_2021	misc_RNA	958023	958193	.	-	.	Name=LOC100120998 RNA;ID=EWKMg4ru1zPvdBw+uzMEhS+PpGo.1624892357923.124202
NC_045759	Koludarov_et_al_2021	misc_RNA	957304	957538	.	-	.	Name=LOC100120998 RNA;ID=EWKMg4ru1zPvdBw+uzMEhS+PpGo.1624892357923.124202
NC_045759	Koludarov_et_al_2021	misc_RNA	955937	956057	.	-	.	Name=LOC100120998 RNA;ID=EWKMg4ru1zPvdBw+uzMEhS+PpGo.1624892357923.124202
NC_045759	Koludarov_et_al_2021	misc_RNA	955578	955856	.	-	.	Name=LOC100120998 RNA;ID=EWKMg4ru1zPvdBw+uzMEhS+PpGo.1624892357923.124202
NC_045759	Koludarov_et_al_2021	misc_RNA	955372	955505	.	-	.	Name=LOC100120998 RNA;ID=EWKMg4ru1zPvdBw+uzMEhS+PpGo.1624892357923.124202
NC_045759	Koludarov_et_al_2021	misc_RNA	955171	955303	.	-	.	Name=LOC100120998 RNA;ID=EWKMg4ru1zPvdBw+uzMEhS+PpGo.1624892357923.124202
NC_045759	Koludarov_et_al_2021	misc_RNA	954894	955089	.	-	.	Name=LOC100120998 RNA;ID=EWKMg4ru1zPvdBw+uzMEhS+PpGo.1624892357923.124202
NC_045759	Koludarov_et_al_2021	misc_RNA	954627	954821	.	-	.	Name=LOC100120998 RNA;ID=EWKMg4ru1zPvdBw+uzMEhS+PpGo.1624892357923.124202
NC_045759	Koludarov_et_al_2021	misc_RNA	953984	954209	.	-	.	Name=LOC100120998 RNA;ID=EWKMg4ru1zPvdBw+uzMEhS+PpGo.1624892357923.124202
NC_045759	Koludarov_et_al_2021	misc_RNA	952191	952607	.	-	.	Name=LOC100120998 RNA;ID=EWKMg4ru1zPvdBw+uzMEhS+PpGo.1624892357923.124202
NC_045759	Koludarov_et_al_2021	misc_RNA	951355	951978	.	-	.	Name=LOC100120998 RNA;ID=EWKMg4ru1zPvdBw+uzMEhS+PpGo.1624892357923.124202
NC_045759	Koludarov_et_al_2021	misc_RNA	950727	951263	.	-	.	Name=LOC100120998 RNA;ID=EWKMg4ru1zPvdBw+uzMEhS+PpGo.1624892357923.124202
NC_045759	Koludarov_et_al_2021	misc_RNA	946578	949969	.	-	.	Name=LOC100120998 RNA;ID=EWKMg4ru1zPvdBw+uzMEhS+PpGo.1624892357923.124202
NC_045759	Koludarov_et_al_2021	misc_RNA	6192002	6192698	.	-	.	Name=LOC100123436 RNA;ID=EWKMg4ru1zPvdBw+uzMEhS+PpGo.1624892357923.124203
NC_045759	Koludarov_et_al_2021	misc_RNA	6100694	6100898	.	-	.	Name=LOC100123436 RNA;ID=EWKMg4ru1zPvdBw+uzMEhS+PpGo.1624892357923.124203
NC_045759	Koludarov_et_al_2021	misc_RNA	6099744	6099932	.	-	.	Name=LOC100123436 RNA;ID=EWKMg4ru1zPvdBw+uzMEhS+PpGo.1624892357923.124203
NC_045759	Koludarov_et_al_2021	misc_RNA	6099371	6099661	.	-	.	Name=LOC100123436 RNA;ID=EWKMg4ru1zPvdBw+uzMEhS+PpGo.1624892357923.124203
NC_045759	Koludarov_et_al_2021	misc_RNA	6098420	6099310	.	-	.	Name=LOC100123436 RNA;ID=EWKMg4ru1zPvdBw+uzMEhS+PpGo.1624892357923.124203
NC_045759	Koludarov_et_al_2021	misc_RNA	6097882	6098355	.	-	.	Name=LOC100123436 RNA;ID=EWKMg4ru1zPvdBw+uzMEhS+PpGo.1624892357923.124203
NC_045759	Koludarov_et_al_2021	misc_RNA	6093821	6094201	.	-	.	Name=LOC100123436 RNA;ID=EWKMg4ru1zPvdBw+uzMEhS+PpGo.1624892357923.124203
NC_045759	Koludarov_et_al_2021	misc_RNA	6092637	6092864	.	-	.	Name=LOC100123436 RNA;ID=EWKMg4ru1zPvdBw+uzMEhS+PpGo.1624892357923.124203
NC_045759	Koludarov_et_al_2021	misc_RNA	6091859	6092220	.	-	.	Name=LOC100123436 RNA;ID=EWKMg4ru1zPvdBw+uzMEhS+PpGo.1624892357923.124203
NC_045759	Koludarov_et_al_2021	misc_RNA	6091429	6091765	.	-	.	Name=LOC100123436 RNA;ID=EWKMg4ru1zPvdBw+uzMEhS+PpGo.1624892357923.124203
NC_045759	Koludarov_et_al_2021	misc_RNA	6091200	6091256	.	-	.	Name=LOC100123436 RNA;ID=EWKMg4ru1zPvdBw+uzMEhS+PpGo.1624892357923.124203
NC_045759	Koludarov_et_al_2021	misc_RNA	6090605	6090963	.	-	.	Name=LOC100123436 RNA;ID=EWKMg4ru1zPvdBw+uzMEhS+PpGo.1624892357923.124203
NC_045759	Koludarov_et_al_2021	misc_RNA	6089938	6090202	.	-	.	Name=LOC100123436 RNA;ID=EWKMg4ru1zPvdBw+uzMEhS+PpGo.1624892357923.124203
NC_045759	Koludarov_et_al_2021	misc_RNA	6089651	6089850	.	-	.	Name=LOC100123436 RNA;ID=EWKMg4ru1zPvdBw+uzMEhS+PpGo.1624892357923.124203
NC_045759	Koludarov_et_al_2021	misc_RNA	6089378	6089565	.	-	.	Name=LOC100123436 RNA;ID=EWKMg4ru1zPvdBw+uzMEhS+PpGo.1624892357923.124203
NC_045759	Koludarov_et_al_2021	misc_RNA	6089010	6089278	.	-	.	Name=LOC100123436 RNA;ID=EWKMg4ru1zPvdBw+uzMEhS+PpGo.1624892357923.124203
NC_045759	Koludarov_et_al_2021	misc_RNA	6087956	6088661	.	-	.	Name=LOC100123436 RNA;ID=EWKMg4ru1zPvdBw+uzMEhS+PpGo.1624892357923.124203
NC_045759	Koludarov_et_al_2021	misc_RNA	6192002	6192806	.	-	.	Name=LOC100123436 RNA;ID=EWKMg4ru1zPvdBw+uzMEhS+PpGo.1624892357923.124204
NC_045759	Koludarov_et_al_2021	misc_RNA	6100694	6100898	.	-	.	Name=LOC100123436 RNA;ID=EWKMg4ru1zPvdBw+uzMEhS+PpGo.1624892357923.124204
NC_045759	Koludarov_et_al_2021	misc_RNA	6099744	6099932	.	-	.	Name=LOC100123436 RNA;ID=EWKMg4ru1zPvdBw+uzMEhS+PpGo.1624892357923.124204
NC_045759	Koludarov_et_al_2021	misc_RNA	6099371	6099661	.	-	.	Name=LOC100123436 RNA;ID=EWKMg4ru1zPvdBw+uzMEhS+PpGo.1624892357923.124204
NC_045759	Koludarov_et_al_2021	misc_RNA	6098420	6099310	.	-	.	Name=LOC100123436 RNA;ID=EWKMg4ru1zPvdBw+uzMEhS+PpGo.1624892357923.124204
NC_045759	Koludarov_et_al_2021	misc_RNA	6097882	6098355	.	-	.	Name=LOC100123436 RNA;ID=EWKMg4ru1zPvdBw+uzMEhS+PpGo.1624892357923.124204
NC_045759	Koludarov_et_al_2021	misc_RNA	6097059	6097631	.	-	.	Name=LOC100123436 RNA;ID=EWKMg4ru1zPvdBw+uzMEhS+PpGo.1624892357923.124204
NC_045759	Koludarov_et_al_2021	misc_RNA	6093821	6094201	.	-	.	Name=LOC100123436 RNA;ID=EWKMg4ru1zPvdBw+uzMEhS+PpGo.1624892357923.124204
NC_045759	Koludarov_et_al_2021	misc_RNA	6092637	6092864	.	-	.	Name=LOC100123436 RNA;ID=EWKMg4ru1zPvdBw+uzMEhS+PpGo.1624892357923.124204
NC_045759	Koludarov_et_al_2021	misc_RNA	6091859	6092220	.	-	.	Name=LOC100123436 RNA;ID=EWKMg4ru1zPvdBw+uzMEhS+PpGo.1624892357923.124204
NC_045759	Koludarov_et_al_2021	misc_RNA	6091429	6091765	.	-	.	Name=LOC100123436 RNA;ID=EWKMg4ru1zPvdBw+uzMEhS+PpGo.1624892357923.124204
NC_045759	Koludarov_et_al_2021	misc_RNA	6091200	6091256	.	-	.	Name=LOC100123436 RNA;ID=EWKMg4ru1zPvdBw+uzMEhS+PpGo.1624892357923.124204
NC_045759	Koludarov_et_al_2021	misc_RNA	6090605	6090963	.	-	.	Name=LOC100123436 RNA;ID=EWKMg4ru1zPvdBw+uzMEhS+PpGo.1624892357923.124204
NC_045759	Koludarov_et_al_2021	misc_RNA	6089938	6090202	.	-	.	Name=LOC100123436 RNA;ID=EWKMg4ru1zPvdBw+uzMEhS+PpGo.1624892357923.124204
NC_045759	Koludarov_et_al_2021	misc_RNA	6089651	6089850	.	-	.	Name=LOC100123436 RNA;ID=EWKMg4ru1zPvdBw+uzMEhS+PpGo.1624892357923.124204
NC_045759	Koludarov_et_al_2021	misc_RNA	6089378	6089565	.	-	.	Name=LOC100123436 RNA;ID=EWKMg4ru1zPvdBw+uzMEhS+PpGo.1624892357923.124204
NC_045759	Koludarov_et_al_2021	misc_RNA	6089010	6089278	.	-	.	Name=LOC100123436 RNA;ID=EWKMg4ru1zPvdBw+uzMEhS+PpGo.1624892357923.124204
NC_045759	Koludarov_et_al_2021	misc_RNA	6088523	6088661	.	-	.	Name=LOC100123436 RNA;ID=EWKMg4ru1zPvdBw+uzMEhS+PpGo.1624892357923.124204
NC_045759	Koludarov_et_al_2021	misc_RNA	15152214	15152416	.	+	.	Name=LOC100119980 RNA;ID=EWKMg4ru1zPvdBw+uzMEhS+PpGo.1624892357923.124205
NC_045759	Koludarov_et_al_2021	misc_RNA	15195079	15195141	.	+	.	Name=LOC100119980 RNA;ID=EWKMg4ru1zPvdBw+uzMEhS+PpGo.1624892357923.124205
NC_045759	Koludarov_et_al_2021	misc_RNA	15218325	15218659	.	+	.	Name=LOC100119980 RNA;ID=EWKMg4ru1zPvdBw+uzMEhS+PpGo.1624892357923.124205
NC_045759	Koludarov_et_al_2021	misc_RNA	15218738	15219069	.	+	.	Name=LOC100119980 RNA;ID=EWKMg4ru1zPvdBw+uzMEhS+PpGo.1624892357923.124205
NC_045759	Koludarov_et_al_2021	misc_RNA	15219536	15220045	.	+	.	Name=LOC100119980 RNA;ID=EWKMg4ru1zPvdBw+uzMEhS+PpGo.1624892357923.124205
NC_045759	Koludarov_et_al_2021	misc_RNA	15220125	15220450	.	+	.	Name=LOC100119980 RNA;ID=EWKMg4ru1zPvdBw+uzMEhS+PpGo.1624892357923.124205
NC_045759	Koludarov_et_al_2021	misc_RNA	15220536	15220634	.	+	.	Name=LOC100119980 RNA;ID=EWKMg4ru1zPvdBw+uzMEhS+PpGo.1624892357923.124205
NC_045759	Koludarov_et_al_2021	misc_RNA	15220738	15222554	.	+	.	Name=LOC100119980 RNA;ID=EWKMg4ru1zPvdBw+uzMEhS+PpGo.1624892357923.124205
NC_045759	Koludarov_et_al_2021	misc_RNA	15224329	15227781	.	+	.	Name=LOC100119980 RNA;ID=EWKMg4ru1zPvdBw+uzMEhS+PpGo.1624892357923.124205
NC_045759	Koludarov_et_al_2021	misc_RNA	15152320	15152416	.	+	.	Name=LOC100119980 RNA;ID=EWKMg4ru1zPvdBw+uzMEhS+PpGo.1624892357923.124206
NC_045759	Koludarov_et_al_2021	misc_RNA	15195079	15195141	.	+	.	Name=LOC100119980 RNA;ID=EWKMg4ru1zPvdBw+uzMEhS+PpGo.1624892357923.124206
NC_045759	Koludarov_et_al_2021	misc_RNA	15218325	15218659	.	+	.	Name=LOC100119980 RNA;ID=EWKMg4ru1zPvdBw+uzMEhS+PpGo.1624892357923.124206
NC_045759	Koludarov_et_al_2021	misc_RNA	15218735	15219069	.	+	.	Name=LOC100119980 RNA;ID=EWKMg4ru1zPvdBw+uzMEhS+PpGo.1624892357923.124206
NC_045759	Koludarov_et_al_2021	misc_RNA	15219488	15220045	.	+	.	Name=LOC100119980 RNA;ID=EWKMg4ru1zPvdBw+uzMEhS+PpGo.1624892357923.124206
NC_045759	Koludarov_et_al_2021	misc_RNA	15220125	15220450	.	+	.	Name=LOC100119980 RNA;ID=EWKMg4ru1zPvdBw+uzMEhS+PpGo.1624892357923.124206
NC_045759	Koludarov_et_al_2021	misc_RNA	15220536	15220634	.	+	.	Name=LOC100119980 RNA;ID=EWKMg4ru1zPvdBw+uzMEhS+PpGo.1624892357923.124206
NC_045759	Koludarov_et_al_2021	misc_RNA	15220738	15222554	.	+	.	Name=LOC100119980 RNA;ID=EWKMg4ru1zPvdBw+uzMEhS+PpGo.1624892357923.124206
NC_045759	Koludarov_et_al_2021	misc_RNA	15224329	15227781	.	+	.	Name=LOC100119980 RNA;ID=EWKMg4ru1zPvdBw+uzMEhS+PpGo.1624892357923.124206
NC_045759	Koludarov_et_al_2021	misc_RNA	15152320	15152416	.	+	.	Name=LOC100119980 RNA;ID=EWKMg4ru1zPvdBw+uzMEhS+PpGo.1624892357923.124207
NC_045759	Koludarov_et_al_2021	misc_RNA	15195079	15195141	.	+	.	Name=LOC100119980 RNA;ID=EWKMg4ru1zPvdBw+uzMEhS+PpGo.1624892357923.124207
NC_045759	Koludarov_et_al_2021	misc_RNA	15218325	15218659	.	+	.	Name=LOC100119980 RNA;ID=EWKMg4ru1zPvdBw+uzMEhS+PpGo.1624892357923.124207
NC_045759	Koludarov_et_al_2021	misc_RNA	15218735	15219069	.	+	.	Name=LOC100119980 RNA;ID=EWKMg4ru1zPvdBw+uzMEhS+PpGo.1624892357923.124207
NC_045759	Koludarov_et_al_2021	misc_RNA	15219488	15220045	.	+	.	Name=LOC100119980 RNA;ID=EWKMg4ru1zPvdBw+uzMEhS+PpGo.1624892357923.124207
NC_045759	Koludarov_et_al_2021	misc_RNA	15220125	15220450	.	+	.	Name=LOC100119980 RNA;ID=EWKMg4ru1zPvdBw+uzMEhS+PpGo.1624892357923.124207
NC_045759	Koludarov_et_al_2021	misc_RNA	15220536	15220634	.	+	.	Name=LOC100119980 RNA;ID=EWKMg4ru1zPvdBw+uzMEhS+PpGo.1624892357923.124207
NC_045759	Koludarov_et_al_2021	misc_RNA	15220738	15221523	.	+	.	Name=LOC100119980 RNA;ID=EWKMg4ru1zPvdBw+uzMEhS+PpGo.1624892357923.124207
NC_045759	Koludarov_et_al_2021	misc_RNA	15221694	15222554	.	+	.	Name=LOC100119980 RNA;ID=EWKMg4ru1zPvdBw+uzMEhS+PpGo.1624892357923.124207
NC_045759	Koludarov_et_al_2021	misc_RNA	15224329	15227781	.	+	.	Name=LOC100119980 RNA;ID=EWKMg4ru1zPvdBw+uzMEhS+PpGo.1624892357923.124207
NC_045759	Koludarov_et_al_2021	misc_RNA	5659934	5660568	.	+	.	Name=LOC103317451 RNA;ID=EWKMg4ru1zPvdBw+uzMEhS+PpGo.1624892357923.124208
NC_045759	Koludarov_et_al_2021	misc_RNA	5661135	5661222	.	+	.	Name=LOC103317451 RNA;ID=EWKMg4ru1zPvdBw+uzMEhS+PpGo.1624892357923.124208
NC_045759	Koludarov_et_al_2021	misc_RNA	5661313	5661451	.	+	.	Name=LOC103317451 RNA;ID=EWKMg4ru1zPvdBw+uzMEhS+PpGo.1624892357923.124208
NC_045759	Koludarov_et_al_2021	misc_RNA	5694532	5694723	.	+	.	Name=LOC103317451 RNA;ID=EWKMg4ru1zPvdBw+uzMEhS+PpGo.1624892357923.124208
NC_045759	Koludarov_et_al_2021	misc_RNA	5731112	5731276	.	+	.	Name=LOC103317451 RNA;ID=EWKMg4ru1zPvdBw+uzMEhS+PpGo.1624892357923.124208
NC_045759	Koludarov_et_al_2021	misc_RNA	5731346	5731452	.	+	.	Name=LOC103317451 RNA;ID=EWKMg4ru1zPvdBw+uzMEhS+PpGo.1624892357923.124208
NC_045759	Koludarov_et_al_2021	misc_RNA	5731772	5731857	.	+	.	Name=LOC103317451 RNA;ID=EWKMg4ru1zPvdBw+uzMEhS+PpGo.1624892357923.124208
NC_045759	Koludarov_et_al_2021	misc_RNA	5731982	5732252	.	+	.	Name=LOC103317451 RNA;ID=EWKMg4ru1zPvdBw+uzMEhS+PpGo.1624892357923.124208
NC_045759	Koludarov_et_al_2021	misc_RNA	5732353	5733067	.	+	.	Name=LOC103317451 RNA;ID=EWKMg4ru1zPvdBw+uzMEhS+PpGo.1624892357923.124208
NC_045759	Koludarov_et_al_2021	misc_RNA	16859902	16860176	.	+	.	Name=LOC100122600 RNA;ID=EWKMg4ru1zPvdBw+uzMEhS+PpGo.1624892357923.124209
NC_045759	Koludarov_et_al_2021	misc_RNA	16863075	16863260	.	+	.	Name=LOC100122600 RNA;ID=EWKMg4ru1zPvdBw+uzMEhS+PpGo.1624892357923.124209
NC_045759	Koludarov_et_al_2021	misc_RNA	16863710	16863853	.	+	.	Name=LOC100122600 RNA;ID=EWKMg4ru1zPvdBw+uzMEhS+PpGo.1624892357923.124209
NC_045759	Koludarov_et_al_2021	misc_RNA	16864280	16864456	.	+	.	Name=LOC100122600 RNA;ID=EWKMg4ru1zPvdBw+uzMEhS+PpGo.1624892357923.124209
NC_045759	Koludarov_et_al_2021	misc_RNA	16864576	16864703	.	+	.	Name=LOC100122600 RNA;ID=EWKMg4ru1zPvdBw+uzMEhS+PpGo.1624892357923.124209
NC_045759	Koludarov_et_al_2021	misc_RNA	16864851	16865049	.	+	.	Name=LOC100122600 RNA;ID=EWKMg4ru1zPvdBw+uzMEhS+PpGo.1624892357923.124209
NC_045759	Koludarov_et_al_2021	misc_RNA	16865668	16865874	.	+	.	Name=LOC100122600 RNA;ID=EWKMg4ru1zPvdBw+uzMEhS+PpGo.1624892357923.124209
NC_045759	Koludarov_et_al_2021	misc_RNA	16914928	16915050	.	+	.	Name=LOC100122600 RNA;ID=EWKMg4ru1zPvdBw+uzMEhS+PpGo.1624892357923.124209
NC_045759	Koludarov_et_al_2021	misc_RNA	16918231	16918425	.	+	.	Name=LOC100122600 RNA;ID=EWKMg4ru1zPvdBw+uzMEhS+PpGo.1624892357923.124209
NC_045759	Koludarov_et_al_2021	misc_RNA	16920373	16920609	.	+	.	Name=LOC100122600 RNA;ID=EWKMg4ru1zPvdBw+uzMEhS+PpGo.1624892357923.124209
NC_045759	Koludarov_et_al_2021	misc_RNA	16920758	16920853	.	+	.	Name=LOC100122600 RNA;ID=EWKMg4ru1zPvdBw+uzMEhS+PpGo.1624892357923.124209
NC_045759	Koludarov_et_al_2021	misc_RNA	16920941	16921111	.	+	.	Name=LOC100122600 RNA;ID=EWKMg4ru1zPvdBw+uzMEhS+PpGo.1624892357923.124209
NC_045759	Koludarov_et_al_2021	misc_RNA	16922263	16922378	.	+	.	Name=LOC100122600 RNA;ID=EWKMg4ru1zPvdBw+uzMEhS+PpGo.1624892357923.124209
NC_045759	Koludarov_et_al_2021	misc_RNA	16922466	16922634	.	+	.	Name=LOC100122600 RNA;ID=EWKMg4ru1zPvdBw+uzMEhS+PpGo.1624892357923.124209
NC_045759	Koludarov_et_al_2021	misc_RNA	16922731	16923158	.	+	.	Name=LOC100122600 RNA;ID=EWKMg4ru1zPvdBw+uzMEhS+PpGo.1624892357923.124209
NC_045759	Koludarov_et_al_2021	misc_RNA	16923238	16924023	.	+	.	Name=LOC100122600 RNA;ID=EWKMg4ru1zPvdBw+uzMEhS+PpGo.1624892357923.124209
NC_045759	Koludarov_et_al_2021	misc_RNA	16859902	16860176	.	+	.	Name=LOC100122600 RNA;ID=EWKMg4ru1zPvdBw+uzMEhS+PpGo.1624892357923.124210
NC_045759	Koludarov_et_al_2021	misc_RNA	16863075	16863260	.	+	.	Name=LOC100122600 RNA;ID=EWKMg4ru1zPvdBw+uzMEhS+PpGo.1624892357923.124210
NC_045759	Koludarov_et_al_2021	misc_RNA	16863710	16863853	.	+	.	Name=LOC100122600 RNA;ID=EWKMg4ru1zPvdBw+uzMEhS+PpGo.1624892357923.124210
NC_045759	Koludarov_et_al_2021	misc_RNA	16864280	16864456	.	+	.	Name=LOC100122600 RNA;ID=EWKMg4ru1zPvdBw+uzMEhS+PpGo.1624892357923.124210
NC_045759	Koludarov_et_al_2021	misc_RNA	16864576	16864703	.	+	.	Name=LOC100122600 RNA;ID=EWKMg4ru1zPvdBw+uzMEhS+PpGo.1624892357923.124210
NC_045759	Koludarov_et_al_2021	misc_RNA	16864851	16865049	.	+	.	Name=LOC100122600 RNA;ID=EWKMg4ru1zPvdBw+uzMEhS+PpGo.1624892357923.124210
NC_045759	Koludarov_et_al_2021	misc_RNA	16865668	16865874	.	+	.	Name=LOC100122600 RNA;ID=EWKMg4ru1zPvdBw+uzMEhS+PpGo.1624892357923.124210
NC_045759	Koludarov_et_al_2021	misc_RNA	16914928	16915050	.	+	.	Name=LOC100122600 RNA;ID=EWKMg4ru1zPvdBw+uzMEhS+PpGo.1624892357923.124210
NC_045759	Koludarov_et_al_2021	misc_RNA	16918231	16918425	.	+	.	Name=LOC100122600 RNA;ID=EWKMg4ru1zPvdBw+uzMEhS+PpGo.1624892357923.124210
NC_045759	Koludarov_et_al_2021	misc_RNA	16920373	16920609	.	+	.	Name=LOC100122600 RNA;ID=EWKMg4ru1zPvdBw+uzMEhS+PpGo.1624892357923.124210
NC_045759	Koludarov_et_al_2021	misc_RNA	16920758	16920853	.	+	.	Name=LOC100122600 RNA;ID=EWKMg4ru1zPvdBw+uzMEhS+PpGo.1624892357923.124210
NC_045759	Koludarov_et_al_2021	misc_RNA	16920941	16921111	.	+	.	Name=LOC100122600 RNA;ID=EWKMg4ru1zPvdBw+uzMEhS+PpGo.1624892357923.124210
NC_045759	Koludarov_et_al_2021	misc_RNA	16922263	16922378	.	+	.	Name=LOC100122600 RNA;ID=EWKMg4ru1zPvdBw+uzMEhS+PpGo.1624892357923.124210
NC_045759	Koludarov_et_al_2021	misc_RNA	16922466	16922634	.	+	.	Name=LOC100122600 RNA;ID=EWKMg4ru1zPvdBw+uzMEhS+PpGo.1624892357923.124210
NC_045759	Koludarov_et_al_2021	misc_RNA	16922731	16922830	.	+	.	Name=LOC100122600 RNA;ID=EWKMg4ru1zPvdBw+uzMEhS+PpGo.1624892357923.124210
NC_045759	Koludarov_et_al_2021	misc_RNA	16922990	16924023	.	+	.	Name=LOC100122600 RNA;ID=EWKMg4ru1zPvdBw+uzMEhS+PpGo.1624892357923.124210
NC_045759	Koludarov_et_al_2021	misc_RNA	16859902	16860176	.	+	.	Name=LOC100122600 RNA;ID=EWKMg4ru1zPvdBw+uzMEhS+PpGo.1624892357923.124211
NC_045759	Koludarov_et_al_2021	misc_RNA	16863075	16863260	.	+	.	Name=LOC100122600 RNA;ID=EWKMg4ru1zPvdBw+uzMEhS+PpGo.1624892357923.124211
NC_045759	Koludarov_et_al_2021	misc_RNA	16863710	16863853	.	+	.	Name=LOC100122600 RNA;ID=EWKMg4ru1zPvdBw+uzMEhS+PpGo.1624892357923.124211
NC_045759	Koludarov_et_al_2021	misc_RNA	16864280	16864456	.	+	.	Name=LOC100122600 RNA;ID=EWKMg4ru1zPvdBw+uzMEhS+PpGo.1624892357923.124211
NC_045759	Koludarov_et_al_2021	misc_RNA	16864576	16864703	.	+	.	Name=LOC100122600 RNA;ID=EWKMg4ru1zPvdBw+uzMEhS+PpGo.1624892357923.124211
NC_045759	Koludarov_et_al_2021	misc_RNA	16864851	16865049	.	+	.	Name=LOC100122600 RNA;ID=EWKMg4ru1zPvdBw+uzMEhS+PpGo.1624892357923.124211
NC_045759	Koludarov_et_al_2021	misc_RNA	16865668	16865874	.	+	.	Name=LOC100122600 RNA;ID=EWKMg4ru1zPvdBw+uzMEhS+PpGo.1624892357923.124211
NC_045759	Koludarov_et_al_2021	misc_RNA	16914928	16915050	.	+	.	Name=LOC100122600 RNA;ID=EWKMg4ru1zPvdBw+uzMEhS+PpGo.1624892357923.124211
NC_045759	Koludarov_et_al_2021	misc_RNA	16918231	16918425	.	+	.	Name=LOC100122600 RNA;ID=EWKMg4ru1zPvdBw+uzMEhS+PpGo.1624892357923.124211
NC_045759	Koludarov_et_al_2021	misc_RNA	16920373	16920609	.	+	.	Name=LOC100122600 RNA;ID=EWKMg4ru1zPvdBw+uzMEhS+PpGo.1624892357923.124211
NC_045759	Koludarov_et_al_2021	misc_RNA	16920758	16920853	.	+	.	Name=LOC100122600 RNA;ID=EWKMg4ru1zPvdBw+uzMEhS+PpGo.1624892357923.124211
NC_045759	Koludarov_et_al_2021	misc_RNA	16920941	16921111	.	+	.	Name=LOC100122600 RNA;ID=EWKMg4ru1zPvdBw+uzMEhS+PpGo.1624892357923.124211
NC_045759	Koludarov_et_al_2021	misc_RNA	16922263	16922378	.	+	.	Name=LOC100122600 RNA;ID=EWKMg4ru1zPvdBw+uzMEhS+PpGo.1624892357923.124211
NC_045759	Koludarov_et_al_2021	misc_RNA	16922466	16922634	.	+	.	Name=LOC100122600 RNA;ID=EWKMg4ru1zPvdBw+uzMEhS+PpGo.1624892357923.124211
NC_045759	Koludarov_et_al_2021	misc_RNA	16922731	16922830	.	+	.	Name=LOC100122600 RNA;ID=EWKMg4ru1zPvdBw+uzMEhS+PpGo.1624892357923.124211
NC_045759	Koludarov_et_al_2021	misc_RNA	16922990	16923158	.	+	.	Name=LOC100122600 RNA;ID=EWKMg4ru1zPvdBw+uzMEhS+PpGo.1624892357923.124211
NC_045759	Koludarov_et_al_2021	misc_RNA	16923238	16924023	.	+	.	Name=LOC100122600 RNA;ID=EWKMg4ru1zPvdBw+uzMEhS+PpGo.1624892357923.124211
NC_045759	Koludarov_et_al_2021	misc_RNA	16859904	16860176	.	+	.	Name=LOC100122600 RNA;ID=EWKMg4ru1zPvdBw+uzMEhS+PpGo.1624892357924.124212
NC_045759	Koludarov_et_al_2021	misc_RNA	16863083	16863260	.	+	.	Name=LOC100122600 RNA;ID=EWKMg4ru1zPvdBw+uzMEhS+PpGo.1624892357924.124212
NC_045759	Koludarov_et_al_2021	misc_RNA	16863710	16863853	.	+	.	Name=LOC100122600 RNA;ID=EWKMg4ru1zPvdBw+uzMEhS+PpGo.1624892357924.124212
NC_045759	Koludarov_et_al_2021	misc_RNA	16864280	16864456	.	+	.	Name=LOC100122600 RNA;ID=EWKMg4ru1zPvdBw+uzMEhS+PpGo.1624892357924.124212
NC_045759	Koludarov_et_al_2021	misc_RNA	16864576	16864703	.	+	.	Name=LOC100122600 RNA;ID=EWKMg4ru1zPvdBw+uzMEhS+PpGo.1624892357924.124212
NC_045759	Koludarov_et_al_2021	misc_RNA	16864851	16865049	.	+	.	Name=LOC100122600 RNA;ID=EWKMg4ru1zPvdBw+uzMEhS+PpGo.1624892357924.124212
NC_045759	Koludarov_et_al_2021	misc_RNA	16865668	16865874	.	+	.	Name=LOC100122600 RNA;ID=EWKMg4ru1zPvdBw+uzMEhS+PpGo.1624892357924.124212
NC_045759	Koludarov_et_al_2021	misc_RNA	16914928	16915050	.	+	.	Name=LOC100122600 RNA;ID=EWKMg4ru1zPvdBw+uzMEhS+PpGo.1624892357924.124212
NC_045759	Koludarov_et_al_2021	misc_RNA	16918231	16918425	.	+	.	Name=LOC100122600 RNA;ID=EWKMg4ru1zPvdBw+uzMEhS+PpGo.1624892357924.124212
NC_045759	Koludarov_et_al_2021	misc_RNA	16920373	16920609	.	+	.	Name=LOC100122600 RNA;ID=EWKMg4ru1zPvdBw+uzMEhS+PpGo.1624892357924.124212
NC_045759	Koludarov_et_al_2021	misc_RNA	16920758	16920853	.	+	.	Name=LOC100122600 RNA;ID=EWKMg4ru1zPvdBw+uzMEhS+PpGo.1624892357924.124212
NC_045759	Koludarov_et_al_2021	misc_RNA	16920941	16921111	.	+	.	Name=LOC100122600 RNA;ID=EWKMg4ru1zPvdBw+uzMEhS+PpGo.1624892357924.124212
NC_045759	Koludarov_et_al_2021	misc_RNA	16922263	16922378	.	+	.	Name=LOC100122600 RNA;ID=EWKMg4ru1zPvdBw+uzMEhS+PpGo.1624892357924.124212
NC_045759	Koludarov_et_al_2021	misc_RNA	16922466	16922634	.	+	.	Name=LOC100122600 RNA;ID=EWKMg4ru1zPvdBw+uzMEhS+PpGo.1624892357924.124212
NC_045759	Koludarov_et_al_2021	misc_RNA	16922731	16922830	.	+	.	Name=LOC100122600 RNA;ID=EWKMg4ru1zPvdBw+uzMEhS+PpGo.1624892357924.124212
NC_045759	Koludarov_et_al_2021	misc_RNA	16922990	16923729	.	+	.	Name=LOC100122600 RNA;ID=EWKMg4ru1zPvdBw+uzMEhS+PpGo.1624892357924.124212
NC_045759	Koludarov_et_al_2021	misc_RNA	22783160	22783805	.	-	.	Name=LOC100121257 RNA;ID=EWKMg4ru1zPvdBw+uzMEhS+PpGo.1624892357924.124213
NC_045759	Koludarov_et_al_2021	misc_RNA	22778494	22778580	.	-	.	Name=LOC100121257 RNA;ID=EWKMg4ru1zPvdBw+uzMEhS+PpGo.1624892357924.124213
NC_045759	Koludarov_et_al_2021	misc_RNA	22772318	22772417	.	-	.	Name=LOC100121257 RNA;ID=EWKMg4ru1zPvdBw+uzMEhS+PpGo.1624892357924.124213
NC_045759	Koludarov_et_al_2021	misc_RNA	22754951	22755025	.	-	.	Name=LOC100121257 RNA;ID=EWKMg4ru1zPvdBw+uzMEhS+PpGo.1624892357924.124213
NC_045759	Koludarov_et_al_2021	misc_RNA	22754700	22754882	.	-	.	Name=LOC100121257 RNA;ID=EWKMg4ru1zPvdBw+uzMEhS+PpGo.1624892357924.124213
NC_045759	Koludarov_et_al_2021	misc_RNA	22754550	22754623	.	-	.	Name=LOC100121257 RNA;ID=EWKMg4ru1zPvdBw+uzMEhS+PpGo.1624892357924.124213
NC_045759	Koludarov_et_al_2021	misc_RNA	22753945	22754082	.	-	.	Name=LOC100121257 RNA;ID=EWKMg4ru1zPvdBw+uzMEhS+PpGo.1624892357924.124213
NC_045759	Koludarov_et_al_2021	misc_RNA	22744776	22746728	.	-	.	Name=LOC100121257 RNA;ID=EWKMg4ru1zPvdBw+uzMEhS+PpGo.1624892357924.124213
NC_045759	Koludarov_et_al_2021	misc_RNA	22742420	22742514	.	-	.	Name=LOC100121257 RNA;ID=EWKMg4ru1zPvdBw+uzMEhS+PpGo.1624892357924.124213
NC_045759	Koludarov_et_al_2021	misc_RNA	22736461	22742337	.	-	.	Name=LOC100121257 RNA;ID=EWKMg4ru1zPvdBw+uzMEhS+PpGo.1624892357924.124213
NC_045759	Koludarov_et_al_2021	misc_RNA	22783160	22783800	.	-	.	Name=LOC100121257 RNA;ID=EWKMg4ru1zPvdBw+uzMEhS+PpGo.1624892357924.124214
NC_045759	Koludarov_et_al_2021	misc_RNA	22778494	22778580	.	-	.	Name=LOC100121257 RNA;ID=EWKMg4ru1zPvdBw+uzMEhS+PpGo.1624892357924.124214
NC_045759	Koludarov_et_al_2021	misc_RNA	22772318	22772417	.	-	.	Name=LOC100121257 RNA;ID=EWKMg4ru1zPvdBw+uzMEhS+PpGo.1624892357924.124214
NC_045759	Koludarov_et_al_2021	misc_RNA	22754951	22755025	.	-	.	Name=LOC100121257 RNA;ID=EWKMg4ru1zPvdBw+uzMEhS+PpGo.1624892357924.124214
NC_045759	Koludarov_et_al_2021	misc_RNA	22754700	22754882	.	-	.	Name=LOC100121257 RNA;ID=EWKMg4ru1zPvdBw+uzMEhS+PpGo.1624892357924.124214
NC_045759	Koludarov_et_al_2021	misc_RNA	22754550	22754623	.	-	.	Name=LOC100121257 RNA;ID=EWKMg4ru1zPvdBw+uzMEhS+PpGo.1624892357924.124214
NC_045759	Koludarov_et_al_2021	misc_RNA	22753945	22754082	.	-	.	Name=LOC100121257 RNA;ID=EWKMg4ru1zPvdBw+uzMEhS+PpGo.1624892357924.124214
NC_045759	Koludarov_et_al_2021	misc_RNA	22752713	22752823	.	-	.	Name=LOC100121257 RNA;ID=EWKMg4ru1zPvdBw+uzMEhS+PpGo.1624892357924.124214
NC_045759	Koludarov_et_al_2021	misc_RNA	22744776	22746728	.	-	.	Name=LOC100121257 RNA;ID=EWKMg4ru1zPvdBw+uzMEhS+PpGo.1624892357924.124214
NC_045759	Koludarov_et_al_2021	misc_RNA	22742420	22742514	.	-	.	Name=LOC100121257 RNA;ID=EWKMg4ru1zPvdBw+uzMEhS+PpGo.1624892357924.124214
NC_045759	Koludarov_et_al_2021	misc_RNA	22736461	22742337	.	-	.	Name=LOC100121257 RNA;ID=EWKMg4ru1zPvdBw+uzMEhS+PpGo.1624892357924.124214
NC_045759	Koludarov_et_al_2021	misc_RNA	22783160	22783780	.	-	.	Name=LOC100121257 RNA;ID=EWKMg4ru1zPvdBw+uzMEhS+PpGo.1624892357924.124215
NC_045759	Koludarov_et_al_2021	misc_RNA	22778494	22778580	.	-	.	Name=LOC100121257 RNA;ID=EWKMg4ru1zPvdBw+uzMEhS+PpGo.1624892357924.124215
NC_045759	Koludarov_et_al_2021	misc_RNA	22772318	22772417	.	-	.	Name=LOC100121257 RNA;ID=EWKMg4ru1zPvdBw+uzMEhS+PpGo.1624892357924.124215
NC_045759	Koludarov_et_al_2021	misc_RNA	22754951	22755025	.	-	.	Name=LOC100121257 RNA;ID=EWKMg4ru1zPvdBw+uzMEhS+PpGo.1624892357924.124215
NC_045759	Koludarov_et_al_2021	misc_RNA	22754700	22754882	.	-	.	Name=LOC100121257 RNA;ID=EWKMg4ru1zPvdBw+uzMEhS+PpGo.1624892357924.124215
NC_045759	Koludarov_et_al_2021	misc_RNA	22754550	22754623	.	-	.	Name=LOC100121257 RNA;ID=EWKMg4ru1zPvdBw+uzMEhS+PpGo.1624892357924.124215
NC_045759	Koludarov_et_al_2021	misc_RNA	22753945	22754082	.	-	.	Name=LOC100121257 RNA;ID=EWKMg4ru1zPvdBw+uzMEhS+PpGo.1624892357924.124215
NC_045759	Koludarov_et_al_2021	misc_RNA	22752713	22752823	.	-	.	Name=LOC100121257 RNA;ID=EWKMg4ru1zPvdBw+uzMEhS+PpGo.1624892357924.124215
NC_045759	Koludarov_et_al_2021	misc_RNA	22744776	22748982	.	-	.	Name=LOC100121257 RNA;ID=EWKMg4ru1zPvdBw+uzMEhS+PpGo.1624892357924.124215
NC_045759	Koludarov_et_al_2021	misc_RNA	22742420	22742514	.	-	.	Name=LOC100121257 RNA;ID=EWKMg4ru1zPvdBw+uzMEhS+PpGo.1624892357924.124215
NC_045759	Koludarov_et_al_2021	misc_RNA	22736461	22742337	.	-	.	Name=LOC100121257 RNA;ID=EWKMg4ru1zPvdBw+uzMEhS+PpGo.1624892357924.124215
NC_045759	Koludarov_et_al_2021	misc_RNA	22783160	22783762	.	-	.	Name=LOC100121257 RNA;ID=EWKMg4ru1zPvdBw+uzMEhS+PpGo.1624892357924.124216
NC_045759	Koludarov_et_al_2021	misc_RNA	22778494	22778580	.	-	.	Name=LOC100121257 RNA;ID=EWKMg4ru1zPvdBw+uzMEhS+PpGo.1624892357924.124216
NC_045759	Koludarov_et_al_2021	misc_RNA	22772318	22772417	.	-	.	Name=LOC100121257 RNA;ID=EWKMg4ru1zPvdBw+uzMEhS+PpGo.1624892357924.124216
NC_045759	Koludarov_et_al_2021	misc_RNA	22754951	22755025	.	-	.	Name=LOC100121257 RNA;ID=EWKMg4ru1zPvdBw+uzMEhS+PpGo.1624892357924.124216
NC_045759	Koludarov_et_al_2021	misc_RNA	22754700	22754882	.	-	.	Name=LOC100121257 RNA;ID=EWKMg4ru1zPvdBw+uzMEhS+PpGo.1624892357924.124216
NC_045759	Koludarov_et_al_2021	misc_RNA	22754550	22754623	.	-	.	Name=LOC100121257 RNA;ID=EWKMg4ru1zPvdBw+uzMEhS+PpGo.1624892357924.124216
NC_045759	Koludarov_et_al_2021	misc_RNA	22753945	22754082	.	-	.	Name=LOC100121257 RNA;ID=EWKMg4ru1zPvdBw+uzMEhS+PpGo.1624892357924.124216
NC_045759	Koludarov_et_al_2021	misc_RNA	22751398	22751508	.	-	.	Name=LOC100121257 RNA;ID=EWKMg4ru1zPvdBw+uzMEhS+PpGo.1624892357924.124216
NC_045759	Koludarov_et_al_2021	misc_RNA	22744776	22746728	.	-	.	Name=LOC100121257 RNA;ID=EWKMg4ru1zPvdBw+uzMEhS+PpGo.1624892357924.124216
NC_045759	Koludarov_et_al_2021	misc_RNA	22742420	22742514	.	-	.	Name=LOC100121257 RNA;ID=EWKMg4ru1zPvdBw+uzMEhS+PpGo.1624892357924.124216
NC_045759	Koludarov_et_al_2021	misc_RNA	22736461	22742337	.	-	.	Name=LOC100121257 RNA;ID=EWKMg4ru1zPvdBw+uzMEhS+PpGo.1624892357924.124216
NC_045759	Koludarov_et_al_2021	misc_RNA	1685577	1685988	.	-	.	Name=LOC100118612 RNA;ID=EWKMg4ru1zPvdBw+uzMEhS+PpGo.1624892357924.124217
NC_045759	Koludarov_et_al_2021	misc_RNA	1668640	1668694	.	-	.	Name=LOC100118612 RNA;ID=EWKMg4ru1zPvdBw+uzMEhS+PpGo.1624892357924.124217
NC_045759	Koludarov_et_al_2021	misc_RNA	1641802	1642336	.	-	.	Name=LOC100118612 RNA;ID=EWKMg4ru1zPvdBw+uzMEhS+PpGo.1624892357924.124217
NC_045759	Koludarov_et_al_2021	misc_RNA	1641154	1641729	.	-	.	Name=LOC100118612 RNA;ID=EWKMg4ru1zPvdBw+uzMEhS+PpGo.1624892357924.124217
NC_045759	Koludarov_et_al_2021	misc_RNA	1685577	1685988	.	-	.	Name=LOC100118612 RNA;ID=EWKMg4ru1zPvdBw+uzMEhS+PpGo.1624892357924.124218
NC_045759	Koludarov_et_al_2021	misc_RNA	1668640	1668694	.	-	.	Name=LOC100118612 RNA;ID=EWKMg4ru1zPvdBw+uzMEhS+PpGo.1624892357924.124218
NC_045759	Koludarov_et_al_2021	misc_RNA	1642422	1642663	.	-	.	Name=LOC100118612 RNA;ID=EWKMg4ru1zPvdBw+uzMEhS+PpGo.1624892357924.124218
NC_045759	Koludarov_et_al_2021	misc_RNA	1641802	1642336	.	-	.	Name=LOC100118612 RNA;ID=EWKMg4ru1zPvdBw+uzMEhS+PpGo.1624892357924.124218
NC_045759	Koludarov_et_al_2021	misc_RNA	1641154	1641729	.	-	.	Name=LOC100118612 RNA;ID=EWKMg4ru1zPvdBw+uzMEhS+PpGo.1624892357924.124218
NC_045759	Koludarov_et_al_2021	misc_RNA	14767529	14768038	.	+	.	Name=LOC100680082 RNA;ID=EWKMg4ru1zPvdBw+uzMEhS+PpGo.1624892357924.124219
NC_045759	Koludarov_et_al_2021	misc_RNA	14768301	14768493	.	+	.	Name=LOC100680082 RNA;ID=EWKMg4ru1zPvdBw+uzMEhS+PpGo.1624892357924.124219
NC_045759	Koludarov_et_al_2021	misc_RNA	14768799	14768984	.	+	.	Name=LOC100680082 RNA;ID=EWKMg4ru1zPvdBw+uzMEhS+PpGo.1624892357924.124219
NC_045759	Koludarov_et_al_2021	misc_RNA	14772033	14772142	.	+	.	Name=LOC100680082 RNA;ID=EWKMg4ru1zPvdBw+uzMEhS+PpGo.1624892357924.124219
NC_045759	Koludarov_et_al_2021	misc_RNA	14772264	14772303	.	+	.	Name=LOC100680082 RNA;ID=EWKMg4ru1zPvdBw+uzMEhS+PpGo.1624892357924.124219
NC_045759	Koludarov_et_al_2021	misc_RNA	14772409	14772597	.	+	.	Name=LOC100680082 RNA;ID=EWKMg4ru1zPvdBw+uzMEhS+PpGo.1624892357924.124219
NC_045759	Koludarov_et_al_2021	misc_RNA	14772746	14772911	.	+	.	Name=LOC100680082 RNA;ID=EWKMg4ru1zPvdBw+uzMEhS+PpGo.1624892357924.124219
NC_045759	Koludarov_et_al_2021	misc_RNA	14772986	14773180	.	+	.	Name=LOC100680082 RNA;ID=EWKMg4ru1zPvdBw+uzMEhS+PpGo.1624892357924.124219
NC_045759	Koludarov_et_al_2021	misc_RNA	14773243	14773332	.	+	.	Name=LOC100680082 RNA;ID=EWKMg4ru1zPvdBw+uzMEhS+PpGo.1624892357924.124219
NC_045759	Koludarov_et_al_2021	misc_RNA	14773422	14773526	.	+	.	Name=LOC100680082 RNA;ID=EWKMg4ru1zPvdBw+uzMEhS+PpGo.1624892357924.124219
NC_045759	Koludarov_et_al_2021	misc_RNA	14773665	14773759	.	+	.	Name=LOC100680082 RNA;ID=EWKMg4ru1zPvdBw+uzMEhS+PpGo.1624892357924.124219
NC_045759	Koludarov_et_al_2021	misc_RNA	14773827	14773941	.	+	.	Name=LOC100680082 RNA;ID=EWKMg4ru1zPvdBw+uzMEhS+PpGo.1624892357924.124219
NC_045759	Koludarov_et_al_2021	misc_RNA	14774666	14774811	.	+	.	Name=LOC100680082 RNA;ID=EWKMg4ru1zPvdBw+uzMEhS+PpGo.1624892357924.124219
NC_045759	Koludarov_et_al_2021	misc_RNA	14780944	14781207	.	+	.	Name=LOC100680082 RNA;ID=EWKMg4ru1zPvdBw+uzMEhS+PpGo.1624892357924.124219
NC_045759	Koludarov_et_al_2021	misc_RNA	14781331	14782490	.	+	.	Name=LOC100680082 RNA;ID=EWKMg4ru1zPvdBw+uzMEhS+PpGo.1624892357924.124219
NC_045759	Koludarov_et_al_2021	misc_RNA	14782991	14783442	.	+	.	Name=LOC100680082 RNA;ID=EWKMg4ru1zPvdBw+uzMEhS+PpGo.1624892357924.124219
NC_045759	Koludarov_et_al_2021	misc_RNA	14789120	14789298	.	+	.	Name=LOC100680082 RNA;ID=EWKMg4ru1zPvdBw+uzMEhS+PpGo.1624892357924.124219
NC_045759	Koludarov_et_al_2021	misc_RNA	14790509	14790536	.	+	.	Name=LOC100680082 RNA;ID=EWKMg4ru1zPvdBw+uzMEhS+PpGo.1624892357924.124219
NC_045759	Koludarov_et_al_2021	misc_RNA	14790722	14790742	.	+	.	Name=LOC100680082 RNA;ID=EWKMg4ru1zPvdBw+uzMEhS+PpGo.1624892357924.124219
NC_045759	Koludarov_et_al_2021	misc_RNA	14791520	14791660	.	+	.	Name=LOC100680082 RNA;ID=EWKMg4ru1zPvdBw+uzMEhS+PpGo.1624892357924.124219
NC_045759	Koludarov_et_al_2021	misc_RNA	14792011	14792240	.	+	.	Name=LOC100680082 RNA;ID=EWKMg4ru1zPvdBw+uzMEhS+PpGo.1624892357924.124219
NC_045759	Koludarov_et_al_2021	misc_RNA	14792477	14792585	.	+	.	Name=LOC100680082 RNA;ID=EWKMg4ru1zPvdBw+uzMEhS+PpGo.1624892357924.124219
NC_045759	Koludarov_et_al_2021	misc_RNA	14793404	14793897	.	+	.	Name=LOC100680082 RNA;ID=EWKMg4ru1zPvdBw+uzMEhS+PpGo.1624892357924.124219
NC_045759	Koludarov_et_al_2021	misc_RNA	14793961	14794076	.	+	.	Name=LOC100680082 RNA;ID=EWKMg4ru1zPvdBw+uzMEhS+PpGo.1624892357924.124219
NC_045759	Koludarov_et_al_2021	misc_RNA	14794252	14794488	.	+	.	Name=LOC100680082 RNA;ID=EWKMg4ru1zPvdBw+uzMEhS+PpGo.1624892357924.124219
NC_045759	Koludarov_et_al_2021	misc_RNA	14794571	14795335	.	+	.	Name=LOC100680082 RNA;ID=EWKMg4ru1zPvdBw+uzMEhS+PpGo.1624892357924.124219
NC_045759	Koludarov_et_al_2021	misc_RNA	14767529	14768038	.	+	.	Name=LOC100680082 RNA;ID=EWKMg4ru1zPvdBw+uzMEhS+PpGo.1624892357924.124220
NC_045759	Koludarov_et_al_2021	misc_RNA	14768301	14768493	.	+	.	Name=LOC100680082 RNA;ID=EWKMg4ru1zPvdBw+uzMEhS+PpGo.1624892357924.124220
NC_045759	Koludarov_et_al_2021	misc_RNA	14768799	14768984	.	+	.	Name=LOC100680082 RNA;ID=EWKMg4ru1zPvdBw+uzMEhS+PpGo.1624892357924.124220
NC_045759	Koludarov_et_al_2021	misc_RNA	14772033	14772142	.	+	.	Name=LOC100680082 RNA;ID=EWKMg4ru1zPvdBw+uzMEhS+PpGo.1624892357924.124220
NC_045759	Koludarov_et_al_2021	misc_RNA	14772264	14772303	.	+	.	Name=LOC100680082 RNA;ID=EWKMg4ru1zPvdBw+uzMEhS+PpGo.1624892357924.124220
NC_045759	Koludarov_et_al_2021	misc_RNA	14772409	14772597	.	+	.	Name=LOC100680082 RNA;ID=EWKMg4ru1zPvdBw+uzMEhS+PpGo.1624892357924.124220
NC_045759	Koludarov_et_al_2021	misc_RNA	14772746	14772911	.	+	.	Name=LOC100680082 RNA;ID=EWKMg4ru1zPvdBw+uzMEhS+PpGo.1624892357924.124220
NC_045759	Koludarov_et_al_2021	misc_RNA	14772986	14773180	.	+	.	Name=LOC100680082 RNA;ID=EWKMg4ru1zPvdBw+uzMEhS+PpGo.1624892357924.124220
NC_045759	Koludarov_et_al_2021	misc_RNA	14773243	14773332	.	+	.	Name=LOC100680082 RNA;ID=EWKMg4ru1zPvdBw+uzMEhS+PpGo.1624892357924.124220
NC_045759	Koludarov_et_al_2021	misc_RNA	14773422	14773526	.	+	.	Name=LOC100680082 RNA;ID=EWKMg4ru1zPvdBw+uzMEhS+PpGo.1624892357924.124220
NC_045759	Koludarov_et_al_2021	misc_RNA	14773665	14773759	.	+	.	Name=LOC100680082 RNA;ID=EWKMg4ru1zPvdBw+uzMEhS+PpGo.1624892357924.124220
NC_045759	Koludarov_et_al_2021	misc_RNA	14773827	14773941	.	+	.	Name=LOC100680082 RNA;ID=EWKMg4ru1zPvdBw+uzMEhS+PpGo.1624892357924.124220
NC_045759	Koludarov_et_al_2021	misc_RNA	14774666	14774811	.	+	.	Name=LOC100680082 RNA;ID=EWKMg4ru1zPvdBw+uzMEhS+PpGo.1624892357924.124220
NC_045759	Koludarov_et_al_2021	misc_RNA	14780944	14781207	.	+	.	Name=LOC100680082 RNA;ID=EWKMg4ru1zPvdBw+uzMEhS+PpGo.1624892357924.124220
NC_045759	Koludarov_et_al_2021	misc_RNA	14781331	14782490	.	+	.	Name=LOC100680082 RNA;ID=EWKMg4ru1zPvdBw+uzMEhS+PpGo.1624892357924.124220
NC_045759	Koludarov_et_al_2021	misc_RNA	14782991	14783442	.	+	.	Name=LOC100680082 RNA;ID=EWKMg4ru1zPvdBw+uzMEhS+PpGo.1624892357924.124220
NC_045759	Koludarov_et_al_2021	misc_RNA	14789120	14789298	.	+	.	Name=LOC100680082 RNA;ID=EWKMg4ru1zPvdBw+uzMEhS+PpGo.1624892357924.124220
NC_045759	Koludarov_et_al_2021	misc_RNA	14790509	14790536	.	+	.	Name=LOC100680082 RNA;ID=EWKMg4ru1zPvdBw+uzMEhS+PpGo.1624892357924.124220
NC_045759	Koludarov_et_al_2021	misc_RNA	14790722	14790742	.	+	.	Name=LOC100680082 RNA;ID=EWKMg4ru1zPvdBw+uzMEhS+PpGo.1624892357924.124220
NC_045759	Koludarov_et_al_2021	misc_RNA	14791520	14791660	.	+	.	Name=LOC100680082 RNA;ID=EWKMg4ru1zPvdBw+uzMEhS+PpGo.1624892357924.124220
NC_045759	Koludarov_et_al_2021	misc_RNA	14792011	14792240	.	+	.	Name=LOC100680082 RNA;ID=EWKMg4ru1zPvdBw+uzMEhS+PpGo.1624892357924.124220
NC_045759	Koludarov_et_al_2021	misc_RNA	14792477	14792577	.	+	.	Name=LOC100680082 RNA;ID=EWKMg4ru1zPvdBw+uzMEhS+PpGo.1624892357924.124220
NC_045759	Koludarov_et_al_2021	misc_RNA	14793404	14793475	.	+	.	Name=LOC100680082 RNA;ID=EWKMg4ru1zPvdBw+uzMEhS+PpGo.1624892357924.124220
NC_045759	Koludarov_et_al_2021	misc_RNA	14793961	14794076	.	+	.	Name=LOC100680082 RNA;ID=EWKMg4ru1zPvdBw+uzMEhS+PpGo.1624892357924.124220
NC_045759	Koludarov_et_al_2021	misc_RNA	14794252	14794488	.	+	.	Name=LOC100680082 RNA;ID=EWKMg4ru1zPvdBw+uzMEhS+PpGo.1624892357924.124220
NC_045759	Koludarov_et_al_2021	misc_RNA	14794571	14795335	.	+	.	Name=LOC100680082 RNA;ID=EWKMg4ru1zPvdBw+uzMEhS+PpGo.1624892357924.124220
NC_045759	Koludarov_et_al_2021	misc_RNA	14767529	14768038	.	+	.	Name=LOC100680082 RNA;ID=EWKMg4ru1zPvdBw+uzMEhS+PpGo.1624892357924.124221
NC_045759	Koludarov_et_al_2021	misc_RNA	14768301	14768493	.	+	.	Name=LOC100680082 RNA;ID=EWKMg4ru1zPvdBw+uzMEhS+PpGo.1624892357924.124221
NC_045759	Koludarov_et_al_2021	misc_RNA	14768799	14768984	.	+	.	Name=LOC100680082 RNA;ID=EWKMg4ru1zPvdBw+uzMEhS+PpGo.1624892357924.124221
NC_045759	Koludarov_et_al_2021	misc_RNA	14772033	14772142	.	+	.	Name=LOC100680082 RNA;ID=EWKMg4ru1zPvdBw+uzMEhS+PpGo.1624892357924.124221
NC_045759	Koludarov_et_al_2021	misc_RNA	14772264	14772303	.	+	.	Name=LOC100680082 RNA;ID=EWKMg4ru1zPvdBw+uzMEhS+PpGo.1624892357924.124221
NC_045759	Koludarov_et_al_2021	misc_RNA	14772409	14772597	.	+	.	Name=LOC100680082 RNA;ID=EWKMg4ru1zPvdBw+uzMEhS+PpGo.1624892357924.124221
NC_045759	Koludarov_et_al_2021	misc_RNA	14772746	14772911	.	+	.	Name=LOC100680082 RNA;ID=EWKMg4ru1zPvdBw+uzMEhS+PpGo.1624892357924.124221
NC_045759	Koludarov_et_al_2021	misc_RNA	14772986	14773180	.	+	.	Name=LOC100680082 RNA;ID=EWKMg4ru1zPvdBw+uzMEhS+PpGo.1624892357924.124221
NC_045759	Koludarov_et_al_2021	misc_RNA	14773243	14773332	.	+	.	Name=LOC100680082 RNA;ID=EWKMg4ru1zPvdBw+uzMEhS+PpGo.1624892357924.124221
NC_045759	Koludarov_et_al_2021	misc_RNA	14773422	14773526	.	+	.	Name=LOC100680082 RNA;ID=EWKMg4ru1zPvdBw+uzMEhS+PpGo.1624892357924.124221
NC_045759	Koludarov_et_al_2021	misc_RNA	14773665	14773759	.	+	.	Name=LOC100680082 RNA;ID=EWKMg4ru1zPvdBw+uzMEhS+PpGo.1624892357924.124221
NC_045759	Koludarov_et_al_2021	misc_RNA	14773827	14773941	.	+	.	Name=LOC100680082 RNA;ID=EWKMg4ru1zPvdBw+uzMEhS+PpGo.1624892357924.124221
NC_045759	Koludarov_et_al_2021	misc_RNA	14774666	14774811	.	+	.	Name=LOC100680082 RNA;ID=EWKMg4ru1zPvdBw+uzMEhS+PpGo.1624892357924.124221
NC_045759	Koludarov_et_al_2021	misc_RNA	14780944	14781207	.	+	.	Name=LOC100680082 RNA;ID=EWKMg4ru1zPvdBw+uzMEhS+PpGo.1624892357924.124221
NC_045759	Koludarov_et_al_2021	misc_RNA	14781331	14782490	.	+	.	Name=LOC100680082 RNA;ID=EWKMg4ru1zPvdBw+uzMEhS+PpGo.1624892357924.124221
NC_045759	Koludarov_et_al_2021	misc_RNA	14782991	14783442	.	+	.	Name=LOC100680082 RNA;ID=EWKMg4ru1zPvdBw+uzMEhS+PpGo.1624892357924.124221
NC_045759	Koludarov_et_al_2021	misc_RNA	14789120	14789298	.	+	.	Name=LOC100680082 RNA;ID=EWKMg4ru1zPvdBw+uzMEhS+PpGo.1624892357924.124221
NC_045759	Koludarov_et_al_2021	misc_RNA	14790509	14790536	.	+	.	Name=LOC100680082 RNA;ID=EWKMg4ru1zPvdBw+uzMEhS+PpGo.1624892357924.124221
NC_045759	Koludarov_et_al_2021	misc_RNA	14790722	14790742	.	+	.	Name=LOC100680082 RNA;ID=EWKMg4ru1zPvdBw+uzMEhS+PpGo.1624892357924.124221
NC_045759	Koludarov_et_al_2021	misc_RNA	14791520	14791660	.	+	.	Name=LOC100680082 RNA;ID=EWKMg4ru1zPvdBw+uzMEhS+PpGo.1624892357924.124221
NC_045759	Koludarov_et_al_2021	misc_RNA	14792011	14792240	.	+	.	Name=LOC100680082 RNA;ID=EWKMg4ru1zPvdBw+uzMEhS+PpGo.1624892357924.124221
NC_045759	Koludarov_et_al_2021	misc_RNA	14792477	14792577	.	+	.	Name=LOC100680082 RNA;ID=EWKMg4ru1zPvdBw+uzMEhS+PpGo.1624892357924.124221
NC_045759	Koludarov_et_al_2021	misc_RNA	14793961	14794076	.	+	.	Name=LOC100680082 RNA;ID=EWKMg4ru1zPvdBw+uzMEhS+PpGo.1624892357924.124221
NC_045759	Koludarov_et_al_2021	misc_RNA	14794252	14794488	.	+	.	Name=LOC100680082 RNA;ID=EWKMg4ru1zPvdBw+uzMEhS+PpGo.1624892357924.124221
NC_045759	Koludarov_et_al_2021	misc_RNA	14794571	14795335	.	+	.	Name=LOC100680082 RNA;ID=EWKMg4ru1zPvdBw+uzMEhS+PpGo.1624892357924.124221
NC_045759	Koludarov_et_al_2021	misc_RNA	14767529	14768038	.	+	.	Name=LOC100680082 RNA;ID=EWKMg4ru1zPvdBw+uzMEhS+PpGo.1624892357924.124222
NC_045759	Koludarov_et_al_2021	misc_RNA	14768301	14768493	.	+	.	Name=LOC100680082 RNA;ID=EWKMg4ru1zPvdBw+uzMEhS+PpGo.1624892357924.124222
NC_045759	Koludarov_et_al_2021	misc_RNA	14768799	14768984	.	+	.	Name=LOC100680082 RNA;ID=EWKMg4ru1zPvdBw+uzMEhS+PpGo.1624892357924.124222
NC_045759	Koludarov_et_al_2021	misc_RNA	14772033	14772142	.	+	.	Name=LOC100680082 RNA;ID=EWKMg4ru1zPvdBw+uzMEhS+PpGo.1624892357924.124222
NC_045759	Koludarov_et_al_2021	misc_RNA	14772264	14772303	.	+	.	Name=LOC100680082 RNA;ID=EWKMg4ru1zPvdBw+uzMEhS+PpGo.1624892357924.124222
NC_045759	Koludarov_et_al_2021	misc_RNA	14772409	14772597	.	+	.	Name=LOC100680082 RNA;ID=EWKMg4ru1zPvdBw+uzMEhS+PpGo.1624892357924.124222
NC_045759	Koludarov_et_al_2021	misc_RNA	14772746	14772911	.	+	.	Name=LOC100680082 RNA;ID=EWKMg4ru1zPvdBw+uzMEhS+PpGo.1624892357924.124222
NC_045759	Koludarov_et_al_2021	misc_RNA	14772986	14773180	.	+	.	Name=LOC100680082 RNA;ID=EWKMg4ru1zPvdBw+uzMEhS+PpGo.1624892357924.124222
NC_045759	Koludarov_et_al_2021	misc_RNA	14773243	14773332	.	+	.	Name=LOC100680082 RNA;ID=EWKMg4ru1zPvdBw+uzMEhS+PpGo.1624892357924.124222
NC_045759	Koludarov_et_al_2021	misc_RNA	14773422	14773526	.	+	.	Name=LOC100680082 RNA;ID=EWKMg4ru1zPvdBw+uzMEhS+PpGo.1624892357924.124222
NC_045759	Koludarov_et_al_2021	misc_RNA	14773665	14773759	.	+	.	Name=LOC100680082 RNA;ID=EWKMg4ru1zPvdBw+uzMEhS+PpGo.1624892357924.124222
NC_045759	Koludarov_et_al_2021	misc_RNA	14773827	14773941	.	+	.	Name=LOC100680082 RNA;ID=EWKMg4ru1zPvdBw+uzMEhS+PpGo.1624892357924.124222
NC_045759	Koludarov_et_al_2021	misc_RNA	14774666	14774811	.	+	.	Name=LOC100680082 RNA;ID=EWKMg4ru1zPvdBw+uzMEhS+PpGo.1624892357924.124222
NC_045759	Koludarov_et_al_2021	misc_RNA	14780944	14781207	.	+	.	Name=LOC100680082 RNA;ID=EWKMg4ru1zPvdBw+uzMEhS+PpGo.1624892357924.124222
NC_045759	Koludarov_et_al_2021	misc_RNA	14781331	14782490	.	+	.	Name=LOC100680082 RNA;ID=EWKMg4ru1zPvdBw+uzMEhS+PpGo.1624892357924.124222
NC_045759	Koludarov_et_al_2021	misc_RNA	14782991	14783442	.	+	.	Name=LOC100680082 RNA;ID=EWKMg4ru1zPvdBw+uzMEhS+PpGo.1624892357924.124222
NC_045759	Koludarov_et_al_2021	misc_RNA	14789120	14789298	.	+	.	Name=LOC100680082 RNA;ID=EWKMg4ru1zPvdBw+uzMEhS+PpGo.1624892357924.124222
NC_045759	Koludarov_et_al_2021	misc_RNA	14790509	14790536	.	+	.	Name=LOC100680082 RNA;ID=EWKMg4ru1zPvdBw+uzMEhS+PpGo.1624892357924.124222
NC_045759	Koludarov_et_al_2021	misc_RNA	14791520	14791660	.	+	.	Name=LOC100680082 RNA;ID=EWKMg4ru1zPvdBw+uzMEhS+PpGo.1624892357924.124222
NC_045759	Koludarov_et_al_2021	misc_RNA	14792011	14792240	.	+	.	Name=LOC100680082 RNA;ID=EWKMg4ru1zPvdBw+uzMEhS+PpGo.1624892357924.124222
NC_045759	Koludarov_et_al_2021	misc_RNA	14792477	14792577	.	+	.	Name=LOC100680082 RNA;ID=EWKMg4ru1zPvdBw+uzMEhS+PpGo.1624892357924.124222
NC_045759	Koludarov_et_al_2021	misc_RNA	14793404	14793475	.	+	.	Name=LOC100680082 RNA;ID=EWKMg4ru1zPvdBw+uzMEhS+PpGo.1624892357924.124222
NC_045759	Koludarov_et_al_2021	misc_RNA	14793961	14794076	.	+	.	Name=LOC100680082 RNA;ID=EWKMg4ru1zPvdBw+uzMEhS+PpGo.1624892357924.124222
NC_045759	Koludarov_et_al_2021	misc_RNA	14794252	14794488	.	+	.	Name=LOC100680082 RNA;ID=EWKMg4ru1zPvdBw+uzMEhS+PpGo.1624892357924.124222
NC_045759	Koludarov_et_al_2021	misc_RNA	14794571	14795335	.	+	.	Name=LOC100680082 RNA;ID=EWKMg4ru1zPvdBw+uzMEhS+PpGo.1624892357924.124222
NC_045759	Koludarov_et_al_2021	misc_RNA	14767529	14768038	.	+	.	Name=LOC100680082 RNA;ID=EWKMg4ru1zPvdBw+uzMEhS+PpGo.1624892357924.124223
NC_045759	Koludarov_et_al_2021	misc_RNA	14768301	14768493	.	+	.	Name=LOC100680082 RNA;ID=EWKMg4ru1zPvdBw+uzMEhS+PpGo.1624892357924.124223
NC_045759	Koludarov_et_al_2021	misc_RNA	14768799	14768984	.	+	.	Name=LOC100680082 RNA;ID=EWKMg4ru1zPvdBw+uzMEhS+PpGo.1624892357924.124223
NC_045759	Koludarov_et_al_2021	misc_RNA	14772033	14772142	.	+	.	Name=LOC100680082 RNA;ID=EWKMg4ru1zPvdBw+uzMEhS+PpGo.1624892357924.124223
NC_045759	Koludarov_et_al_2021	misc_RNA	14772264	14772303	.	+	.	Name=LOC100680082 RNA;ID=EWKMg4ru1zPvdBw+uzMEhS+PpGo.1624892357924.124223
NC_045759	Koludarov_et_al_2021	misc_RNA	14772409	14772597	.	+	.	Name=LOC100680082 RNA;ID=EWKMg4ru1zPvdBw+uzMEhS+PpGo.1624892357924.124223
NC_045759	Koludarov_et_al_2021	misc_RNA	14772746	14772911	.	+	.	Name=LOC100680082 RNA;ID=EWKMg4ru1zPvdBw+uzMEhS+PpGo.1624892357924.124223
NC_045759	Koludarov_et_al_2021	misc_RNA	14772986	14773180	.	+	.	Name=LOC100680082 RNA;ID=EWKMg4ru1zPvdBw+uzMEhS+PpGo.1624892357924.124223
NC_045759	Koludarov_et_al_2021	misc_RNA	14773243	14773332	.	+	.	Name=LOC100680082 RNA;ID=EWKMg4ru1zPvdBw+uzMEhS+PpGo.1624892357924.124223
NC_045759	Koludarov_et_al_2021	misc_RNA	14773422	14773526	.	+	.	Name=LOC100680082 RNA;ID=EWKMg4ru1zPvdBw+uzMEhS+PpGo.1624892357924.124223
NC_045759	Koludarov_et_al_2021	misc_RNA	14773665	14773759	.	+	.	Name=LOC100680082 RNA;ID=EWKMg4ru1zPvdBw+uzMEhS+PpGo.1624892357924.124223
NC_045759	Koludarov_et_al_2021	misc_RNA	14773827	14773941	.	+	.	Name=LOC100680082 RNA;ID=EWKMg4ru1zPvdBw+uzMEhS+PpGo.1624892357924.124223
NC_045759	Koludarov_et_al_2021	misc_RNA	14774666	14774811	.	+	.	Name=LOC100680082 RNA;ID=EWKMg4ru1zPvdBw+uzMEhS+PpGo.1624892357924.124223
NC_045759	Koludarov_et_al_2021	misc_RNA	14780944	14781207	.	+	.	Name=LOC100680082 RNA;ID=EWKMg4ru1zPvdBw+uzMEhS+PpGo.1624892357924.124223
NC_045759	Koludarov_et_al_2021	misc_RNA	14781331	14782490	.	+	.	Name=LOC100680082 RNA;ID=EWKMg4ru1zPvdBw+uzMEhS+PpGo.1624892357924.124223
NC_045759	Koludarov_et_al_2021	misc_RNA	14782991	14783442	.	+	.	Name=LOC100680082 RNA;ID=EWKMg4ru1zPvdBw+uzMEhS+PpGo.1624892357924.124223
NC_045759	Koludarov_et_al_2021	misc_RNA	14789120	14789298	.	+	.	Name=LOC100680082 RNA;ID=EWKMg4ru1zPvdBw+uzMEhS+PpGo.1624892357924.124223
NC_045759	Koludarov_et_al_2021	misc_RNA	14790509	14790536	.	+	.	Name=LOC100680082 RNA;ID=EWKMg4ru1zPvdBw+uzMEhS+PpGo.1624892357924.124223
NC_045759	Koludarov_et_al_2021	misc_RNA	14791520	14791660	.	+	.	Name=LOC100680082 RNA;ID=EWKMg4ru1zPvdBw+uzMEhS+PpGo.1624892357924.124223
NC_045759	Koludarov_et_al_2021	misc_RNA	14792011	14792240	.	+	.	Name=LOC100680082 RNA;ID=EWKMg4ru1zPvdBw+uzMEhS+PpGo.1624892357924.124223
NC_045759	Koludarov_et_al_2021	misc_RNA	14792477	14792577	.	+	.	Name=LOC100680082 RNA;ID=EWKMg4ru1zPvdBw+uzMEhS+PpGo.1624892357924.124223
NC_045759	Koludarov_et_al_2021	misc_RNA	14793961	14794076	.	+	.	Name=LOC100680082 RNA;ID=EWKMg4ru1zPvdBw+uzMEhS+PpGo.1624892357924.124223
NC_045759	Koludarov_et_al_2021	misc_RNA	14794252	14794488	.	+	.	Name=LOC100680082 RNA;ID=EWKMg4ru1zPvdBw+uzMEhS+PpGo.1624892357924.124223
NC_045759	Koludarov_et_al_2021	misc_RNA	14794571	14795335	.	+	.	Name=LOC100680082 RNA;ID=EWKMg4ru1zPvdBw+uzMEhS+PpGo.1624892357924.124223
NC_045759	Koludarov_et_al_2021	misc_RNA	14767529	14768038	.	+	.	Name=LOC100680082 RNA;ID=EWKMg4ru1zPvdBw+uzMEhS+PpGo.1624892357924.124224
NC_045759	Koludarov_et_al_2021	misc_RNA	14768301	14768493	.	+	.	Name=LOC100680082 RNA;ID=EWKMg4ru1zPvdBw+uzMEhS+PpGo.1624892357924.124224
NC_045759	Koludarov_et_al_2021	misc_RNA	14768799	14768984	.	+	.	Name=LOC100680082 RNA;ID=EWKMg4ru1zPvdBw+uzMEhS+PpGo.1624892357924.124224
NC_045759	Koludarov_et_al_2021	misc_RNA	14772033	14772142	.	+	.	Name=LOC100680082 RNA;ID=EWKMg4ru1zPvdBw+uzMEhS+PpGo.1624892357924.124224
NC_045759	Koludarov_et_al_2021	misc_RNA	14772264	14772303	.	+	.	Name=LOC100680082 RNA;ID=EWKMg4ru1zPvdBw+uzMEhS+PpGo.1624892357924.124224
NC_045759	Koludarov_et_al_2021	misc_RNA	14772409	14772597	.	+	.	Name=LOC100680082 RNA;ID=EWKMg4ru1zPvdBw+uzMEhS+PpGo.1624892357924.124224
NC_045759	Koludarov_et_al_2021	misc_RNA	14772746	14772911	.	+	.	Name=LOC100680082 RNA;ID=EWKMg4ru1zPvdBw+uzMEhS+PpGo.1624892357924.124224
NC_045759	Koludarov_et_al_2021	misc_RNA	14772986	14773180	.	+	.	Name=LOC100680082 RNA;ID=EWKMg4ru1zPvdBw+uzMEhS+PpGo.1624892357924.124224
NC_045759	Koludarov_et_al_2021	misc_RNA	14773243	14773332	.	+	.	Name=LOC100680082 RNA;ID=EWKMg4ru1zPvdBw+uzMEhS+PpGo.1624892357924.124224
NC_045759	Koludarov_et_al_2021	misc_RNA	14773422	14773526	.	+	.	Name=LOC100680082 RNA;ID=EWKMg4ru1zPvdBw+uzMEhS+PpGo.1624892357924.124224
NC_045759	Koludarov_et_al_2021	misc_RNA	14773665	14773759	.	+	.	Name=LOC100680082 RNA;ID=EWKMg4ru1zPvdBw+uzMEhS+PpGo.1624892357924.124224
NC_045759	Koludarov_et_al_2021	misc_RNA	14773827	14773941	.	+	.	Name=LOC100680082 RNA;ID=EWKMg4ru1zPvdBw+uzMEhS+PpGo.1624892357924.124224
NC_045759	Koludarov_et_al_2021	misc_RNA	14774666	14774811	.	+	.	Name=LOC100680082 RNA;ID=EWKMg4ru1zPvdBw+uzMEhS+PpGo.1624892357924.124224
NC_045759	Koludarov_et_al_2021	misc_RNA	14780944	14781207	.	+	.	Name=LOC100680082 RNA;ID=EWKMg4ru1zPvdBw+uzMEhS+PpGo.1624892357924.124224
NC_045759	Koludarov_et_al_2021	misc_RNA	14781331	14782490	.	+	.	Name=LOC100680082 RNA;ID=EWKMg4ru1zPvdBw+uzMEhS+PpGo.1624892357924.124224
NC_045759	Koludarov_et_al_2021	misc_RNA	14782991	14783442	.	+	.	Name=LOC100680082 RNA;ID=EWKMg4ru1zPvdBw+uzMEhS+PpGo.1624892357924.124224
NC_045759	Koludarov_et_al_2021	misc_RNA	14789120	14789298	.	+	.	Name=LOC100680082 RNA;ID=EWKMg4ru1zPvdBw+uzMEhS+PpGo.1624892357924.124224
NC_045759	Koludarov_et_al_2021	misc_RNA	14790509	14790536	.	+	.	Name=LOC100680082 RNA;ID=EWKMg4ru1zPvdBw+uzMEhS+PpGo.1624892357924.124224
NC_045759	Koludarov_et_al_2021	misc_RNA	14791523	14791660	.	+	.	Name=LOC100680082 RNA;ID=EWKMg4ru1zPvdBw+uzMEhS+PpGo.1624892357924.124224
NC_045759	Koludarov_et_al_2021	misc_RNA	14792011	14792240	.	+	.	Name=LOC100680082 RNA;ID=EWKMg4ru1zPvdBw+uzMEhS+PpGo.1624892357924.124224
NC_045759	Koludarov_et_al_2021	misc_RNA	14792477	14792577	.	+	.	Name=LOC100680082 RNA;ID=EWKMg4ru1zPvdBw+uzMEhS+PpGo.1624892357924.124224
NC_045759	Koludarov_et_al_2021	misc_RNA	14793961	14794076	.	+	.	Name=LOC100680082 RNA;ID=EWKMg4ru1zPvdBw+uzMEhS+PpGo.1624892357924.124224
NC_045759	Koludarov_et_al_2021	misc_RNA	14794252	14794488	.	+	.	Name=LOC100680082 RNA;ID=EWKMg4ru1zPvdBw+uzMEhS+PpGo.1624892357924.124224
NC_045759	Koludarov_et_al_2021	misc_RNA	14794571	14795335	.	+	.	Name=LOC100680082 RNA;ID=EWKMg4ru1zPvdBw+uzMEhS+PpGo.1624892357924.124224
NC_045759	Koludarov_et_al_2021	misc_RNA	22219689	22219955	.	+	.	Name=LOC100679033 RNA;ID=EWKMg4ru1zPvdBw+uzMEhS+PpGo.1624892357924.124225
NC_045759	Koludarov_et_al_2021	misc_RNA	22224314	22224420	.	+	.	Name=LOC100679033 RNA;ID=EWKMg4ru1zPvdBw+uzMEhS+PpGo.1624892357924.124225
NC_045759	Koludarov_et_al_2021	misc_RNA	22229356	22229543	.	+	.	Name=LOC100679033 RNA;ID=EWKMg4ru1zPvdBw+uzMEhS+PpGo.1624892357924.124225
NC_045759	Koludarov_et_al_2021	misc_RNA	22229623	22229856	.	+	.	Name=LOC100679033 RNA;ID=EWKMg4ru1zPvdBw+uzMEhS+PpGo.1624892357924.124225
NC_045759	Koludarov_et_al_2021	misc_RNA	22230773	22231122	.	+	.	Name=LOC100679033 RNA;ID=EWKMg4ru1zPvdBw+uzMEhS+PpGo.1624892357924.124225
NC_045759	Koludarov_et_al_2021	misc_RNA	22231260	22231538	.	+	.	Name=LOC100679033 RNA;ID=EWKMg4ru1zPvdBw+uzMEhS+PpGo.1624892357924.124225
NC_045759	Koludarov_et_al_2021	misc_RNA	22233227	22233539	.	+	.	Name=LOC100679033 RNA;ID=EWKMg4ru1zPvdBw+uzMEhS+PpGo.1624892357924.124225
NC_045759	Koludarov_et_al_2021	misc_RNA	22235247	22235485	.	+	.	Name=LOC100679033 RNA;ID=EWKMg4ru1zPvdBw+uzMEhS+PpGo.1624892357924.124225
NC_045759	Koludarov_et_al_2021	misc_RNA	22235586	22235851	.	+	.	Name=LOC100679033 RNA;ID=EWKMg4ru1zPvdBw+uzMEhS+PpGo.1624892357924.124225
NC_045759	Koludarov_et_al_2021	misc_RNA	22236146	22236500	.	+	.	Name=LOC100679033 RNA;ID=EWKMg4ru1zPvdBw+uzMEhS+PpGo.1624892357924.124225
NC_045759	Koludarov_et_al_2021	misc_RNA	22238879	22238968	.	+	.	Name=LOC100679033 RNA;ID=EWKMg4ru1zPvdBw+uzMEhS+PpGo.1624892357924.124225
NC_045759	Koludarov_et_al_2021	misc_RNA	22239467	22240406	.	+	.	Name=LOC100679033 RNA;ID=EWKMg4ru1zPvdBw+uzMEhS+PpGo.1624892357924.124225
NC_045759	Koludarov_et_al_2021	misc_RNA	22245220	22245384	.	+	.	Name=LOC100679033 RNA;ID=EWKMg4ru1zPvdBw+uzMEhS+PpGo.1624892357924.124225
NC_045759	Koludarov_et_al_2021	misc_RNA	22245811	22245955	.	+	.	Name=LOC100679033 RNA;ID=EWKMg4ru1zPvdBw+uzMEhS+PpGo.1624892357924.124225
NC_045759	Koludarov_et_al_2021	misc_RNA	22246043	22247366	.	+	.	Name=LOC100679033 RNA;ID=EWKMg4ru1zPvdBw+uzMEhS+PpGo.1624892357924.124225
NC_045759	Koludarov_et_al_2021	misc_RNA	22219689	22219955	.	+	.	Name=LOC100679033 RNA;ID=EWKMg4ru1zPvdBw+uzMEhS+PpGo.1624892357924.124226
NC_045759	Koludarov_et_al_2021	misc_RNA	22224314	22224420	.	+	.	Name=LOC100679033 RNA;ID=EWKMg4ru1zPvdBw+uzMEhS+PpGo.1624892357924.124226
NC_045759	Koludarov_et_al_2021	misc_RNA	22229356	22229543	.	+	.	Name=LOC100679033 RNA;ID=EWKMg4ru1zPvdBw+uzMEhS+PpGo.1624892357924.124226
NC_045759	Koludarov_et_al_2021	misc_RNA	22229623	22229856	.	+	.	Name=LOC100679033 RNA;ID=EWKMg4ru1zPvdBw+uzMEhS+PpGo.1624892357924.124226
NC_045759	Koludarov_et_al_2021	misc_RNA	22230773	22231122	.	+	.	Name=LOC100679033 RNA;ID=EWKMg4ru1zPvdBw+uzMEhS+PpGo.1624892357924.124226
NC_045759	Koludarov_et_al_2021	misc_RNA	22231260	22231538	.	+	.	Name=LOC100679033 RNA;ID=EWKMg4ru1zPvdBw+uzMEhS+PpGo.1624892357924.124226
NC_045759	Koludarov_et_al_2021	misc_RNA	22233227	22233539	.	+	.	Name=LOC100679033 RNA;ID=EWKMg4ru1zPvdBw+uzMEhS+PpGo.1624892357924.124226
NC_045759	Koludarov_et_al_2021	misc_RNA	22235247	22235485	.	+	.	Name=LOC100679033 RNA;ID=EWKMg4ru1zPvdBw+uzMEhS+PpGo.1624892357924.124226
NC_045759	Koludarov_et_al_2021	misc_RNA	22235586	22235851	.	+	.	Name=LOC100679033 RNA;ID=EWKMg4ru1zPvdBw+uzMEhS+PpGo.1624892357924.124226
NC_045759	Koludarov_et_al_2021	misc_RNA	22236146	22236500	.	+	.	Name=LOC100679033 RNA;ID=EWKMg4ru1zPvdBw+uzMEhS+PpGo.1624892357924.124226
NC_045759	Koludarov_et_al_2021	misc_RNA	22238879	22238968	.	+	.	Name=LOC100679033 RNA;ID=EWKMg4ru1zPvdBw+uzMEhS+PpGo.1624892357924.124226
NC_045759	Koludarov_et_al_2021	misc_RNA	22239467	22240406	.	+	.	Name=LOC100679033 RNA;ID=EWKMg4ru1zPvdBw+uzMEhS+PpGo.1624892357924.124226
NC_045759	Koludarov_et_al_2021	misc_RNA	22242656	22243186	.	+	.	Name=LOC100679033 RNA;ID=EWKMg4ru1zPvdBw+uzMEhS+PpGo.1624892357924.124226
NC_045759	Koludarov_et_al_2021	misc_RNA	22245220	22245354	.	+	.	Name=LOC100679033 RNA;ID=EWKMg4ru1zPvdBw+uzMEhS+PpGo.1624892357924.124226
NC_045759	Koludarov_et_al_2021	misc_RNA	22219689	22219955	.	+	.	Name=LOC100679033 RNA;ID=EWKMg4ru1zPvdBw+uzMEhS+PpGo.1624892357925.124227
NC_045759	Koludarov_et_al_2021	misc_RNA	22224314	22224420	.	+	.	Name=LOC100679033 RNA;ID=EWKMg4ru1zPvdBw+uzMEhS+PpGo.1624892357925.124227
NC_045759	Koludarov_et_al_2021	misc_RNA	22229356	22229543	.	+	.	Name=LOC100679033 RNA;ID=EWKMg4ru1zPvdBw+uzMEhS+PpGo.1624892357925.124227
NC_045759	Koludarov_et_al_2021	misc_RNA	22229623	22229856	.	+	.	Name=LOC100679033 RNA;ID=EWKMg4ru1zPvdBw+uzMEhS+PpGo.1624892357925.124227
NC_045759	Koludarov_et_al_2021	misc_RNA	22230773	22231122	.	+	.	Name=LOC100679033 RNA;ID=EWKMg4ru1zPvdBw+uzMEhS+PpGo.1624892357925.124227
NC_045759	Koludarov_et_al_2021	misc_RNA	22231260	22231538	.	+	.	Name=LOC100679033 RNA;ID=EWKMg4ru1zPvdBw+uzMEhS+PpGo.1624892357925.124227
NC_045759	Koludarov_et_al_2021	misc_RNA	22233227	22233539	.	+	.	Name=LOC100679033 RNA;ID=EWKMg4ru1zPvdBw+uzMEhS+PpGo.1624892357925.124227
NC_045759	Koludarov_et_al_2021	misc_RNA	22235247	22235485	.	+	.	Name=LOC100679033 RNA;ID=EWKMg4ru1zPvdBw+uzMEhS+PpGo.1624892357925.124227
NC_045759	Koludarov_et_al_2021	misc_RNA	22235586	22235851	.	+	.	Name=LOC100679033 RNA;ID=EWKMg4ru1zPvdBw+uzMEhS+PpGo.1624892357925.124227
NC_045759	Koludarov_et_al_2021	misc_RNA	22236146	22236500	.	+	.	Name=LOC100679033 RNA;ID=EWKMg4ru1zPvdBw+uzMEhS+PpGo.1624892357925.124227
NC_045759	Koludarov_et_al_2021	misc_RNA	22238879	22238968	.	+	.	Name=LOC100679033 RNA;ID=EWKMg4ru1zPvdBw+uzMEhS+PpGo.1624892357925.124227
NC_045759	Koludarov_et_al_2021	misc_RNA	22239467	22240406	.	+	.	Name=LOC100679033 RNA;ID=EWKMg4ru1zPvdBw+uzMEhS+PpGo.1624892357925.124227
NC_045759	Koludarov_et_al_2021	misc_RNA	22242656	22243186	.	+	.	Name=LOC100679033 RNA;ID=EWKMg4ru1zPvdBw+uzMEhS+PpGo.1624892357925.124227
NC_045759	Koludarov_et_al_2021	misc_RNA	22244195	22244260	.	+	.	Name=LOC100679033 RNA;ID=EWKMg4ru1zPvdBw+uzMEhS+PpGo.1624892357925.124227
NC_045759	Koludarov_et_al_2021	misc_RNA	22244502	22244655	.	+	.	Name=LOC100679033 RNA;ID=EWKMg4ru1zPvdBw+uzMEhS+PpGo.1624892357925.124227
NC_045759	Koludarov_et_al_2021	misc_RNA	22219689	22219955	.	+	.	Name=LOC100679033 RNA;ID=EWKMg4ru1zPvdBw+uzMEhS+PpGo.1624892357925.124228
NC_045759	Koludarov_et_al_2021	misc_RNA	22224314	22224420	.	+	.	Name=LOC100679033 RNA;ID=EWKMg4ru1zPvdBw+uzMEhS+PpGo.1624892357925.124228
NC_045759	Koludarov_et_al_2021	misc_RNA	22229356	22229543	.	+	.	Name=LOC100679033 RNA;ID=EWKMg4ru1zPvdBw+uzMEhS+PpGo.1624892357925.124228
NC_045759	Koludarov_et_al_2021	misc_RNA	22229623	22229856	.	+	.	Name=LOC100679033 RNA;ID=EWKMg4ru1zPvdBw+uzMEhS+PpGo.1624892357925.124228
NC_045759	Koludarov_et_al_2021	misc_RNA	22230773	22231122	.	+	.	Name=LOC100679033 RNA;ID=EWKMg4ru1zPvdBw+uzMEhS+PpGo.1624892357925.124228
NC_045759	Koludarov_et_al_2021	misc_RNA	22231260	22231538	.	+	.	Name=LOC100679033 RNA;ID=EWKMg4ru1zPvdBw+uzMEhS+PpGo.1624892357925.124228
NC_045759	Koludarov_et_al_2021	misc_RNA	22233227	22233539	.	+	.	Name=LOC100679033 RNA;ID=EWKMg4ru1zPvdBw+uzMEhS+PpGo.1624892357925.124228
NC_045759	Koludarov_et_al_2021	misc_RNA	22235247	22235485	.	+	.	Name=LOC100679033 RNA;ID=EWKMg4ru1zPvdBw+uzMEhS+PpGo.1624892357925.124228
NC_045759	Koludarov_et_al_2021	misc_RNA	22235586	22235851	.	+	.	Name=LOC100679033 RNA;ID=EWKMg4ru1zPvdBw+uzMEhS+PpGo.1624892357925.124228
NC_045759	Koludarov_et_al_2021	misc_RNA	22236146	22236500	.	+	.	Name=LOC100679033 RNA;ID=EWKMg4ru1zPvdBw+uzMEhS+PpGo.1624892357925.124228
NC_045759	Koludarov_et_al_2021	misc_RNA	22238879	22238968	.	+	.	Name=LOC100679033 RNA;ID=EWKMg4ru1zPvdBw+uzMEhS+PpGo.1624892357925.124228
NC_045759	Koludarov_et_al_2021	misc_RNA	22239467	22240406	.	+	.	Name=LOC100679033 RNA;ID=EWKMg4ru1zPvdBw+uzMEhS+PpGo.1624892357925.124228
NC_045759	Koludarov_et_al_2021	misc_RNA	22242656	22243186	.	+	.	Name=LOC100679033 RNA;ID=EWKMg4ru1zPvdBw+uzMEhS+PpGo.1624892357925.124228
NC_045759	Koludarov_et_al_2021	misc_RNA	22244502	22244564	.	+	.	Name=LOC100679033 RNA;ID=EWKMg4ru1zPvdBw+uzMEhS+PpGo.1624892357925.124228
NC_045759	Koludarov_et_al_2021	misc_RNA	22219689	22219955	.	+	.	Name=LOC100679033 RNA;ID=EWKMg4ru1zPvdBw+uzMEhS+PpGo.1624892357925.124229
NC_045759	Koludarov_et_al_2021	misc_RNA	22224314	22224420	.	+	.	Name=LOC100679033 RNA;ID=EWKMg4ru1zPvdBw+uzMEhS+PpGo.1624892357925.124229
NC_045759	Koludarov_et_al_2021	misc_RNA	22229356	22229543	.	+	.	Name=LOC100679033 RNA;ID=EWKMg4ru1zPvdBw+uzMEhS+PpGo.1624892357925.124229
NC_045759	Koludarov_et_al_2021	misc_RNA	22229623	22229856	.	+	.	Name=LOC100679033 RNA;ID=EWKMg4ru1zPvdBw+uzMEhS+PpGo.1624892357925.124229
NC_045759	Koludarov_et_al_2021	misc_RNA	22230773	22231122	.	+	.	Name=LOC100679033 RNA;ID=EWKMg4ru1zPvdBw+uzMEhS+PpGo.1624892357925.124229
NC_045759	Koludarov_et_al_2021	misc_RNA	22231260	22231538	.	+	.	Name=LOC100679033 RNA;ID=EWKMg4ru1zPvdBw+uzMEhS+PpGo.1624892357925.124229
NC_045759	Koludarov_et_al_2021	misc_RNA	22233227	22233539	.	+	.	Name=LOC100679033 RNA;ID=EWKMg4ru1zPvdBw+uzMEhS+PpGo.1624892357925.124229
NC_045759	Koludarov_et_al_2021	misc_RNA	22235247	22235485	.	+	.	Name=LOC100679033 RNA;ID=EWKMg4ru1zPvdBw+uzMEhS+PpGo.1624892357925.124229
NC_045759	Koludarov_et_al_2021	misc_RNA	22235586	22235851	.	+	.	Name=LOC100679033 RNA;ID=EWKMg4ru1zPvdBw+uzMEhS+PpGo.1624892357925.124229
NC_045759	Koludarov_et_al_2021	misc_RNA	22236146	22236500	.	+	.	Name=LOC100679033 RNA;ID=EWKMg4ru1zPvdBw+uzMEhS+PpGo.1624892357925.124229
NC_045759	Koludarov_et_al_2021	misc_RNA	22238879	22238968	.	+	.	Name=LOC100679033 RNA;ID=EWKMg4ru1zPvdBw+uzMEhS+PpGo.1624892357925.124229
NC_045759	Koludarov_et_al_2021	misc_RNA	22239467	22240406	.	+	.	Name=LOC100679033 RNA;ID=EWKMg4ru1zPvdBw+uzMEhS+PpGo.1624892357925.124229
NC_045759	Koludarov_et_al_2021	misc_RNA	22242656	22243186	.	+	.	Name=LOC100679033 RNA;ID=EWKMg4ru1zPvdBw+uzMEhS+PpGo.1624892357925.124229
NC_045759	Koludarov_et_al_2021	misc_RNA	22243440	22243461	.	+	.	Name=LOC100679033 RNA;ID=EWKMg4ru1zPvdBw+uzMEhS+PpGo.1624892357925.124229
NC_045759	Koludarov_et_al_2021	misc_RNA	22244502	22244519	.	+	.	Name=LOC100679033 RNA;ID=EWKMg4ru1zPvdBw+uzMEhS+PpGo.1624892357925.124229
NC_045759	Koludarov_et_al_2021	misc_RNA	22219689	22219955	.	+	.	Name=LOC100679033 RNA;ID=EWKMg4ru1zPvdBw+uzMEhS+PpGo.1624892357925.124230
NC_045759	Koludarov_et_al_2021	misc_RNA	22224314	22224420	.	+	.	Name=LOC100679033 RNA;ID=EWKMg4ru1zPvdBw+uzMEhS+PpGo.1624892357925.124230
NC_045759	Koludarov_et_al_2021	misc_RNA	22229356	22229543	.	+	.	Name=LOC100679033 RNA;ID=EWKMg4ru1zPvdBw+uzMEhS+PpGo.1624892357925.124230
NC_045759	Koludarov_et_al_2021	misc_RNA	22229623	22229856	.	+	.	Name=LOC100679033 RNA;ID=EWKMg4ru1zPvdBw+uzMEhS+PpGo.1624892357925.124230
NC_045759	Koludarov_et_al_2021	misc_RNA	22230773	22231122	.	+	.	Name=LOC100679033 RNA;ID=EWKMg4ru1zPvdBw+uzMEhS+PpGo.1624892357925.124230
NC_045759	Koludarov_et_al_2021	misc_RNA	22231260	22231538	.	+	.	Name=LOC100679033 RNA;ID=EWKMg4ru1zPvdBw+uzMEhS+PpGo.1624892357925.124230
NC_045759	Koludarov_et_al_2021	misc_RNA	22233227	22233539	.	+	.	Name=LOC100679033 RNA;ID=EWKMg4ru1zPvdBw+uzMEhS+PpGo.1624892357925.124230
NC_045759	Koludarov_et_al_2021	misc_RNA	22235247	22235485	.	+	.	Name=LOC100679033 RNA;ID=EWKMg4ru1zPvdBw+uzMEhS+PpGo.1624892357925.124230
NC_045759	Koludarov_et_al_2021	misc_RNA	22235586	22235851	.	+	.	Name=LOC100679033 RNA;ID=EWKMg4ru1zPvdBw+uzMEhS+PpGo.1624892357925.124230
NC_045759	Koludarov_et_al_2021	misc_RNA	22236146	22236500	.	+	.	Name=LOC100679033 RNA;ID=EWKMg4ru1zPvdBw+uzMEhS+PpGo.1624892357925.124230
NC_045759	Koludarov_et_al_2021	misc_RNA	22238879	22238968	.	+	.	Name=LOC100679033 RNA;ID=EWKMg4ru1zPvdBw+uzMEhS+PpGo.1624892357925.124230
NC_045759	Koludarov_et_al_2021	misc_RNA	22239467	22240406	.	+	.	Name=LOC100679033 RNA;ID=EWKMg4ru1zPvdBw+uzMEhS+PpGo.1624892357925.124230
NC_045759	Koludarov_et_al_2021	misc_RNA	22242656	22243186	.	+	.	Name=LOC100679033 RNA;ID=EWKMg4ru1zPvdBw+uzMEhS+PpGo.1624892357925.124230
NC_045759	Koludarov_et_al_2021	misc_RNA	22243440	22243461	.	+	.	Name=LOC100679033 RNA;ID=EWKMg4ru1zPvdBw+uzMEhS+PpGo.1624892357925.124230
NC_045759	Koludarov_et_al_2021	misc_RNA	22244195	22244211	.	+	.	Name=LOC100679033 RNA;ID=EWKMg4ru1zPvdBw+uzMEhS+PpGo.1624892357925.124230
NC_045759	Koludarov_et_al_2021	misc_RNA	23926488	23927983	.	-	.	Name=LOC100121505 RNA;ID=EWKMg4ru1zPvdBw+uzMEhS+PpGo.1624892357925.124231
NC_045759	Koludarov_et_al_2021	misc_RNA	23908333	23908441	.	-	.	Name=LOC100121505 RNA;ID=EWKMg4ru1zPvdBw+uzMEhS+PpGo.1624892357925.124231
NC_045759	Koludarov_et_al_2021	misc_RNA	23907749	23907913	.	-	.	Name=LOC100121505 RNA;ID=EWKMg4ru1zPvdBw+uzMEhS+PpGo.1624892357925.124231
NC_045759	Koludarov_et_al_2021	misc_RNA	23907249	23907686	.	-	.	Name=LOC100121505 RNA;ID=EWKMg4ru1zPvdBw+uzMEhS+PpGo.1624892357925.124231
NC_045759	Koludarov_et_al_2021	misc_RNA	23903890	23907185	.	-	.	Name=LOC100121505 RNA;ID=EWKMg4ru1zPvdBw+uzMEhS+PpGo.1624892357925.124231
NC_045759	Koludarov_et_al_2021	misc_RNA	22219690	22219955	.	+	.	Name=LOC100679033 RNA;ID=EWKMg4ru1zPvdBw+uzMEhS+PpGo.1624892357925.124232
NC_045759	Koludarov_et_al_2021	misc_RNA	22224314	22224420	.	+	.	Name=LOC100679033 RNA;ID=EWKMg4ru1zPvdBw+uzMEhS+PpGo.1624892357925.124232
NC_045759	Koludarov_et_al_2021	misc_RNA	22229356	22229543	.	+	.	Name=LOC100679033 RNA;ID=EWKMg4ru1zPvdBw+uzMEhS+PpGo.1624892357925.124232
NC_045759	Koludarov_et_al_2021	misc_RNA	22229623	22229856	.	+	.	Name=LOC100679033 RNA;ID=EWKMg4ru1zPvdBw+uzMEhS+PpGo.1624892357925.124232
NC_045759	Koludarov_et_al_2021	misc_RNA	22230773	22231122	.	+	.	Name=LOC100679033 RNA;ID=EWKMg4ru1zPvdBw+uzMEhS+PpGo.1624892357925.124232
NC_045759	Koludarov_et_al_2021	misc_RNA	22231260	22231538	.	+	.	Name=LOC100679033 RNA;ID=EWKMg4ru1zPvdBw+uzMEhS+PpGo.1624892357925.124232
NC_045759	Koludarov_et_al_2021	misc_RNA	22233227	22233539	.	+	.	Name=LOC100679033 RNA;ID=EWKMg4ru1zPvdBw+uzMEhS+PpGo.1624892357925.124232
NC_045759	Koludarov_et_al_2021	misc_RNA	22235247	22235485	.	+	.	Name=LOC100679033 RNA;ID=EWKMg4ru1zPvdBw+uzMEhS+PpGo.1624892357925.124232
NC_045759	Koludarov_et_al_2021	misc_RNA	22235586	22235851	.	+	.	Name=LOC100679033 RNA;ID=EWKMg4ru1zPvdBw+uzMEhS+PpGo.1624892357925.124232
NC_045759	Koludarov_et_al_2021	misc_RNA	22236146	22236500	.	+	.	Name=LOC100679033 RNA;ID=EWKMg4ru1zPvdBw+uzMEhS+PpGo.1624892357925.124232
NC_045759	Koludarov_et_al_2021	misc_RNA	22238879	22238968	.	+	.	Name=LOC100679033 RNA;ID=EWKMg4ru1zPvdBw+uzMEhS+PpGo.1624892357925.124232
NC_045759	Koludarov_et_al_2021	misc_RNA	22239467	22240406	.	+	.	Name=LOC100679033 RNA;ID=EWKMg4ru1zPvdBw+uzMEhS+PpGo.1624892357925.124232
NC_045759	Koludarov_et_al_2021	misc_RNA	22242656	22243186	.	+	.	Name=LOC100679033 RNA;ID=EWKMg4ru1zPvdBw+uzMEhS+PpGo.1624892357925.124232
NC_045759	Koludarov_et_al_2021	misc_RNA	22243440	22243658	.	+	.	Name=LOC100679033 RNA;ID=EWKMg4ru1zPvdBw+uzMEhS+PpGo.1624892357925.124232
NC_045759	Koludarov_et_al_2021	misc_RNA	22219691	22219955	.	+	.	Name=LOC100679033 RNA;ID=EWKMg4ru1zPvdBw+uzMEhS+PpGo.1624892357925.124233
NC_045759	Koludarov_et_al_2021	misc_RNA	22224314	22224420	.	+	.	Name=LOC100679033 RNA;ID=EWKMg4ru1zPvdBw+uzMEhS+PpGo.1624892357925.124233
NC_045759	Koludarov_et_al_2021	misc_RNA	22229356	22229543	.	+	.	Name=LOC100679033 RNA;ID=EWKMg4ru1zPvdBw+uzMEhS+PpGo.1624892357925.124233
NC_045759	Koludarov_et_al_2021	misc_RNA	22229623	22229856	.	+	.	Name=LOC100679033 RNA;ID=EWKMg4ru1zPvdBw+uzMEhS+PpGo.1624892357925.124233
NC_045759	Koludarov_et_al_2021	misc_RNA	22230773	22231122	.	+	.	Name=LOC100679033 RNA;ID=EWKMg4ru1zPvdBw+uzMEhS+PpGo.1624892357925.124233
NC_045759	Koludarov_et_al_2021	misc_RNA	22231260	22231538	.	+	.	Name=LOC100679033 RNA;ID=EWKMg4ru1zPvdBw+uzMEhS+PpGo.1624892357925.124233
NC_045759	Koludarov_et_al_2021	misc_RNA	22233227	22233539	.	+	.	Name=LOC100679033 RNA;ID=EWKMg4ru1zPvdBw+uzMEhS+PpGo.1624892357925.124233
NC_045759	Koludarov_et_al_2021	misc_RNA	22235247	22235485	.	+	.	Name=LOC100679033 RNA;ID=EWKMg4ru1zPvdBw+uzMEhS+PpGo.1624892357925.124233
NC_045759	Koludarov_et_al_2021	misc_RNA	22235586	22235845	.	+	.	Name=LOC100679033 RNA;ID=EWKMg4ru1zPvdBw+uzMEhS+PpGo.1624892357925.124233
NC_045759	Koludarov_et_al_2021	misc_RNA	22236146	22236500	.	+	.	Name=LOC100679033 RNA;ID=EWKMg4ru1zPvdBw+uzMEhS+PpGo.1624892357925.124233
NC_045759	Koludarov_et_al_2021	misc_RNA	22238879	22238968	.	+	.	Name=LOC100679033 RNA;ID=EWKMg4ru1zPvdBw+uzMEhS+PpGo.1624892357925.124233
NC_045759	Koludarov_et_al_2021	misc_RNA	22239467	22240406	.	+	.	Name=LOC100679033 RNA;ID=EWKMg4ru1zPvdBw+uzMEhS+PpGo.1624892357925.124233
NC_045759	Koludarov_et_al_2021	misc_RNA	22242656	22243186	.	+	.	Name=LOC100679033 RNA;ID=EWKMg4ru1zPvdBw+uzMEhS+PpGo.1624892357925.124233
NC_045759	Koludarov_et_al_2021	misc_RNA	22243440	22243658	.	+	.	Name=LOC100679033 RNA;ID=EWKMg4ru1zPvdBw+uzMEhS+PpGo.1624892357925.124233
NC_045759	Koludarov_et_al_2021	misc_RNA	1085481	1085692	.	+	.	Name=LOC100121166 RNA;ID=EWKMg4ru1zPvdBw+uzMEhS+PpGo.1624892357925.124234
NC_045759	Koludarov_et_al_2021	misc_RNA	1086004	1086218	.	+	.	Name=LOC100121166 RNA;ID=EWKMg4ru1zPvdBw+uzMEhS+PpGo.1624892357925.124234
NC_045759	Koludarov_et_al_2021	misc_RNA	1086360	1087580	.	+	.	Name=LOC100121166 RNA;ID=EWKMg4ru1zPvdBw+uzMEhS+PpGo.1624892357925.124234
NC_045759	Koludarov_et_al_2021	misc_RNA	1098828	1098946	.	+	.	Name=LOC100121166 RNA;ID=EWKMg4ru1zPvdBw+uzMEhS+PpGo.1624892357925.124234
NC_045759	Koludarov_et_al_2021	misc_RNA	1103919	1104113	.	+	.	Name=LOC100121166 RNA;ID=EWKMg4ru1zPvdBw+uzMEhS+PpGo.1624892357925.124234
NC_045759	Koludarov_et_al_2021	misc_RNA	1104252	1104440	.	+	.	Name=LOC100121166 RNA;ID=EWKMg4ru1zPvdBw+uzMEhS+PpGo.1624892357925.124234
NC_045759	Koludarov_et_al_2021	misc_RNA	1105150	1105884	.	+	.	Name=LOC100121166 RNA;ID=EWKMg4ru1zPvdBw+uzMEhS+PpGo.1624892357925.124234
NC_045759	Koludarov_et_al_2021	misc_RNA	1106838	1107993	.	+	.	Name=LOC100121166 RNA;ID=EWKMg4ru1zPvdBw+uzMEhS+PpGo.1624892357925.124234
NC_045759	Koludarov_et_al_2021	misc_RNA	4319196	4319603	.	-	.	Name=LOC100119134 RNA;ID=EWKMg4ru1zPvdBw+uzMEhS+PpGo.1624892357925.124235
NC_045759	Koludarov_et_al_2021	misc_RNA	4316287	4316539	.	-	.	Name=LOC100119134 RNA;ID=EWKMg4ru1zPvdBw+uzMEhS+PpGo.1624892357925.124235
NC_045759	Koludarov_et_al_2021	misc_RNA	4309988	4310058	.	-	.	Name=LOC100119134 RNA;ID=EWKMg4ru1zPvdBw+uzMEhS+PpGo.1624892357925.124235
NC_045759	Koludarov_et_al_2021	misc_RNA	4305586	4305683	.	-	.	Name=LOC100119134 RNA;ID=EWKMg4ru1zPvdBw+uzMEhS+PpGo.1624892357925.124235
NC_045759	Koludarov_et_al_2021	misc_RNA	4305344	4305467	.	-	.	Name=LOC100119134 RNA;ID=EWKMg4ru1zPvdBw+uzMEhS+PpGo.1624892357925.124235
NC_045759	Koludarov_et_al_2021	misc_RNA	4304858	4305089	.	-	.	Name=LOC100119134 RNA;ID=EWKMg4ru1zPvdBw+uzMEhS+PpGo.1624892357925.124235
NC_045759	Koludarov_et_al_2021	misc_RNA	4304288	4304731	.	-	.	Name=LOC100119134 RNA;ID=EWKMg4ru1zPvdBw+uzMEhS+PpGo.1624892357925.124235
NC_045759	Koludarov_et_al_2021	misc_RNA	4304127	4304168	.	-	.	Name=LOC100119134 RNA;ID=EWKMg4ru1zPvdBw+uzMEhS+PpGo.1624892357925.124235
NC_045759	Koludarov_et_al_2021	misc_RNA	4302352	4302891	.	-	.	Name=LOC100119134 RNA;ID=EWKMg4ru1zPvdBw+uzMEhS+PpGo.1624892357925.124235
NC_045759	Koludarov_et_al_2021	misc_RNA	4301861	4302150	.	-	.	Name=LOC100119134 RNA;ID=EWKMg4ru1zPvdBw+uzMEhS+PpGo.1624892357925.124235
NC_045759	Koludarov_et_al_2021	misc_RNA	4301614	4301773	.	-	.	Name=LOC100119134 RNA;ID=EWKMg4ru1zPvdBw+uzMEhS+PpGo.1624892357925.124235
NC_045759	Koludarov_et_al_2021	misc_RNA	4301166	4301308	.	-	.	Name=LOC100119134 RNA;ID=EWKMg4ru1zPvdBw+uzMEhS+PpGo.1624892357925.124235
NC_045759	Koludarov_et_al_2021	misc_RNA	4301014	4301091	.	-	.	Name=LOC100119134 RNA;ID=EWKMg4ru1zPvdBw+uzMEhS+PpGo.1624892357925.124235
NC_045759	Koludarov_et_al_2021	misc_RNA	4300591	4300933	.	-	.	Name=LOC100119134 RNA;ID=EWKMg4ru1zPvdBw+uzMEhS+PpGo.1624892357925.124235
NC_045759	Koludarov_et_al_2021	misc_RNA	4300308	4300515	.	-	.	Name=LOC100119134 RNA;ID=EWKMg4ru1zPvdBw+uzMEhS+PpGo.1624892357925.124235
NC_045759	Koludarov_et_al_2021	misc_RNA	4300037	4300224	.	-	.	Name=LOC100119134 RNA;ID=EWKMg4ru1zPvdBw+uzMEhS+PpGo.1624892357925.124235
NC_045759	Koludarov_et_al_2021	misc_RNA	4299767	4299948	.	-	.	Name=LOC100119134 RNA;ID=EWKMg4ru1zPvdBw+uzMEhS+PpGo.1624892357925.124235
NC_045759	Koludarov_et_al_2021	misc_RNA	4298871	4299212	.	-	.	Name=LOC100119134 RNA;ID=EWKMg4ru1zPvdBw+uzMEhS+PpGo.1624892357925.124235
NC_045759	Koludarov_et_al_2021	misc_RNA	4297123	4298628	.	-	.	Name=LOC100119134 RNA;ID=EWKMg4ru1zPvdBw+uzMEhS+PpGo.1624892357925.124235
NC_045759	Koludarov_et_al_2021	misc_RNA	1685577	1685988	.	-	.	Name=LOC100118612 RNA;ID=EWKMg4ru1zPvdBw+uzMEhS+PpGo.1624892357925.124236
NC_045759	Koludarov_et_al_2021	misc_RNA	1668640	1668694	.	-	.	Name=LOC100118612 RNA;ID=EWKMg4ru1zPvdBw+uzMEhS+PpGo.1624892357925.124236
NC_045759	Koludarov_et_al_2021	misc_RNA	1664667	1664762	.	-	.	Name=LOC100118612 RNA;ID=EWKMg4ru1zPvdBw+uzMEhS+PpGo.1624892357925.124236
NC_045759	Koludarov_et_al_2021	misc_RNA	1664569	1664589	.	-	.	Name=LOC100118612 RNA;ID=EWKMg4ru1zPvdBw+uzMEhS+PpGo.1624892357925.124236
NC_045759	Koludarov_et_al_2021	misc_RNA	4319196	4319603	.	-	.	Name=LOC100119134 RNA;ID=EWKMg4ru1zPvdBw+uzMEhS+PpGo.1624892357925.124237
NC_045759	Koludarov_et_al_2021	misc_RNA	4316287	4316539	.	-	.	Name=LOC100119134 RNA;ID=EWKMg4ru1zPvdBw+uzMEhS+PpGo.1624892357925.124237
NC_045759	Koludarov_et_al_2021	misc_RNA	4309988	4310058	.	-	.	Name=LOC100119134 RNA;ID=EWKMg4ru1zPvdBw+uzMEhS+PpGo.1624892357925.124237
NC_045759	Koludarov_et_al_2021	misc_RNA	4305586	4305683	.	-	.	Name=LOC100119134 RNA;ID=EWKMg4ru1zPvdBw+uzMEhS+PpGo.1624892357925.124237
NC_045759	Koludarov_et_al_2021	misc_RNA	4305344	4305467	.	-	.	Name=LOC100119134 RNA;ID=EWKMg4ru1zPvdBw+uzMEhS+PpGo.1624892357925.124237
NC_045759	Koludarov_et_al_2021	misc_RNA	4304858	4305089	.	-	.	Name=LOC100119134 RNA;ID=EWKMg4ru1zPvdBw+uzMEhS+PpGo.1624892357925.124237
NC_045759	Koludarov_et_al_2021	misc_RNA	4304288	4304731	.	-	.	Name=LOC100119134 RNA;ID=EWKMg4ru1zPvdBw+uzMEhS+PpGo.1624892357925.124237
NC_045759	Koludarov_et_al_2021	misc_RNA	4304127	4304168	.	-	.	Name=LOC100119134 RNA;ID=EWKMg4ru1zPvdBw+uzMEhS+PpGo.1624892357925.124237
NC_045759	Koludarov_et_al_2021	misc_RNA	4302352	4302891	.	-	.	Name=LOC100119134 RNA;ID=EWKMg4ru1zPvdBw+uzMEhS+PpGo.1624892357925.124237
NC_045759	Koludarov_et_al_2021	misc_RNA	4301861	4302150	.	-	.	Name=LOC100119134 RNA;ID=EWKMg4ru1zPvdBw+uzMEhS+PpGo.1624892357925.124237
NC_045759	Koludarov_et_al_2021	misc_RNA	4301614	4301773	.	-	.	Name=LOC100119134 RNA;ID=EWKMg4ru1zPvdBw+uzMEhS+PpGo.1624892357925.124237
NC_045759	Koludarov_et_al_2021	misc_RNA	4301166	4301308	.	-	.	Name=LOC100119134 RNA;ID=EWKMg4ru1zPvdBw+uzMEhS+PpGo.1624892357925.124237
NC_045759	Koludarov_et_al_2021	misc_RNA	4301014	4301091	.	-	.	Name=LOC100119134 RNA;ID=EWKMg4ru1zPvdBw+uzMEhS+PpGo.1624892357925.124237
NC_045759	Koludarov_et_al_2021	misc_RNA	4300591	4300933	.	-	.	Name=LOC100119134 RNA;ID=EWKMg4ru1zPvdBw+uzMEhS+PpGo.1624892357925.124237
NC_045759	Koludarov_et_al_2021	misc_RNA	4300308	4300515	.	-	.	Name=LOC100119134 RNA;ID=EWKMg4ru1zPvdBw+uzMEhS+PpGo.1624892357925.124237
NC_045759	Koludarov_et_al_2021	misc_RNA	4300037	4300224	.	-	.	Name=LOC100119134 RNA;ID=EWKMg4ru1zPvdBw+uzMEhS+PpGo.1624892357925.124237
NC_045759	Koludarov_et_al_2021	misc_RNA	4299767	4299948	.	-	.	Name=LOC100119134 RNA;ID=EWKMg4ru1zPvdBw+uzMEhS+PpGo.1624892357925.124237
NC_045759	Koludarov_et_al_2021	misc_RNA	4298871	4299212	.	-	.	Name=LOC100119134 RNA;ID=EWKMg4ru1zPvdBw+uzMEhS+PpGo.1624892357925.124237
NC_045759	Koludarov_et_al_2021	misc_RNA	4298395	4298610	.	-	.	Name=LOC100119134 RNA;ID=EWKMg4ru1zPvdBw+uzMEhS+PpGo.1624892357925.124237
NC_045759	Koludarov_et_al_2021	misc_RNA	22024464	22024531	.	+	.	Name=LOC103315587 RNA;ID=EWKMg4ru1zPvdBw+uzMEhS+PpGo.1624892357925.124238
NC_045759	Koludarov_et_al_2021	misc_RNA	22024619	22024660	.	+	.	Name=LOC103315587 RNA;ID=EWKMg4ru1zPvdBw+uzMEhS+PpGo.1624892357925.124238
NC_045759	Koludarov_et_al_2021	misc_RNA	22024776	22024946	.	+	.	Name=LOC103315587 RNA;ID=EWKMg4ru1zPvdBw+uzMEhS+PpGo.1624892357925.124238
NC_045759	Koludarov_et_al_2021	misc_RNA	22025339	22025567	.	+	.	Name=LOC103315587 RNA;ID=EWKMg4ru1zPvdBw+uzMEhS+PpGo.1624892357925.124238
NC_045759	Koludarov_et_al_2021	misc_RNA	22032607	22032864	.	+	.	Name=LOC103315587 RNA;ID=EWKMg4ru1zPvdBw+uzMEhS+PpGo.1624892357925.124238
NC_045759	Koludarov_et_al_2021	misc_RNA	22032946	22033012	.	+	.	Name=LOC103315587 RNA;ID=EWKMg4ru1zPvdBw+uzMEhS+PpGo.1624892357925.124238
NC_045759	Koludarov_et_al_2021	misc_RNA	22045347	22045435	.	+	.	Name=LOC103315587 RNA;ID=EWKMg4ru1zPvdBw+uzMEhS+PpGo.1624892357925.124238
NC_045759	Koludarov_et_al_2021	misc_RNA	22024469	22024531	.	+	.	Name=LOC103315587 RNA;ID=EWKMg4ru1zPvdBw+uzMEhS+PpGo.1624892357925.124239
NC_045759	Koludarov_et_al_2021	misc_RNA	22024623	22024697	.	+	.	Name=LOC103315587 RNA;ID=EWKMg4ru1zPvdBw+uzMEhS+PpGo.1624892357925.124239
NC_045759	Koludarov_et_al_2021	misc_RNA	22024776	22024946	.	+	.	Name=LOC103315587 RNA;ID=EWKMg4ru1zPvdBw+uzMEhS+PpGo.1624892357925.124239
NC_045759	Koludarov_et_al_2021	misc_RNA	22025339	22025567	.	+	.	Name=LOC103315587 RNA;ID=EWKMg4ru1zPvdBw+uzMEhS+PpGo.1624892357925.124239
NC_045759	Koludarov_et_al_2021	misc_RNA	22032607	22032864	.	+	.	Name=LOC103315587 RNA;ID=EWKMg4ru1zPvdBw+uzMEhS+PpGo.1624892357925.124239
NC_045759	Koludarov_et_al_2021	misc_RNA	22032946	22033012	.	+	.	Name=LOC103315587 RNA;ID=EWKMg4ru1zPvdBw+uzMEhS+PpGo.1624892357925.124239
NC_045759	Koludarov_et_al_2021	misc_RNA	22045347	22045435	.	+	.	Name=LOC103315587 RNA;ID=EWKMg4ru1zPvdBw+uzMEhS+PpGo.1624892357925.124239
NC_045759	Koludarov_et_al_2021	misc_RNA	22024469	22024531	.	+	.	Name=LOC103315587 RNA;ID=EWKMg4ru1zPvdBw+uzMEhS+PpGo.1624892357925.124240
NC_045759	Koludarov_et_al_2021	misc_RNA	22024623	22024697	.	+	.	Name=LOC103315587 RNA;ID=EWKMg4ru1zPvdBw+uzMEhS+PpGo.1624892357925.124240
NC_045759	Koludarov_et_al_2021	misc_RNA	22024784	22024946	.	+	.	Name=LOC103315587 RNA;ID=EWKMg4ru1zPvdBw+uzMEhS+PpGo.1624892357925.124240
NC_045759	Koludarov_et_al_2021	misc_RNA	22025339	22025567	.	+	.	Name=LOC103315587 RNA;ID=EWKMg4ru1zPvdBw+uzMEhS+PpGo.1624892357925.124240
NC_045759	Koludarov_et_al_2021	misc_RNA	22032607	22032864	.	+	.	Name=LOC103315587 RNA;ID=EWKMg4ru1zPvdBw+uzMEhS+PpGo.1624892357925.124240
NC_045759	Koludarov_et_al_2021	misc_RNA	22032946	22033012	.	+	.	Name=LOC103315587 RNA;ID=EWKMg4ru1zPvdBw+uzMEhS+PpGo.1624892357925.124240
NC_045759	Koludarov_et_al_2021	misc_RNA	22045347	22045435	.	+	.	Name=LOC103315587 RNA;ID=EWKMg4ru1zPvdBw+uzMEhS+PpGo.1624892357925.124240
NC_045759	Koludarov_et_al_2021	misc_RNA	22024482	22024531	.	+	.	Name=LOC103315587 RNA;ID=EWKMg4ru1zPvdBw+uzMEhS+PpGo.1624892357925.124241
NC_045759	Koludarov_et_al_2021	misc_RNA	22024619	22024660	.	+	.	Name=LOC103315587 RNA;ID=EWKMg4ru1zPvdBw+uzMEhS+PpGo.1624892357925.124241
NC_045759	Koludarov_et_al_2021	misc_RNA	22024784	22024946	.	+	.	Name=LOC103315587 RNA;ID=EWKMg4ru1zPvdBw+uzMEhS+PpGo.1624892357925.124241
NC_045759	Koludarov_et_al_2021	misc_RNA	22025339	22025567	.	+	.	Name=LOC103315587 RNA;ID=EWKMg4ru1zPvdBw+uzMEhS+PpGo.1624892357925.124241
NC_045759	Koludarov_et_al_2021	misc_RNA	22032607	22032864	.	+	.	Name=LOC103315587 RNA;ID=EWKMg4ru1zPvdBw+uzMEhS+PpGo.1624892357925.124241
NC_045759	Koludarov_et_al_2021	misc_RNA	22032946	22033012	.	+	.	Name=LOC103315587 RNA;ID=EWKMg4ru1zPvdBw+uzMEhS+PpGo.1624892357925.124241
NC_045759	Koludarov_et_al_2021	misc_RNA	22045347	22045435	.	+	.	Name=LOC103315587 RNA;ID=EWKMg4ru1zPvdBw+uzMEhS+PpGo.1624892357925.124241
NC_045759	Koludarov_et_al_2021	misc_RNA	22024482	22024531	.	+	.	Name=LOC103315587 RNA;ID=EWKMg4ru1zPvdBw+uzMEhS+PpGo.1624892357926.124242
NC_045759	Koludarov_et_al_2021	misc_RNA	22024623	22024660	.	+	.	Name=LOC103315587 RNA;ID=EWKMg4ru1zPvdBw+uzMEhS+PpGo.1624892357926.124242
NC_045759	Koludarov_et_al_2021	misc_RNA	22024784	22024946	.	+	.	Name=LOC103315587 RNA;ID=EWKMg4ru1zPvdBw+uzMEhS+PpGo.1624892357926.124242
NC_045759	Koludarov_et_al_2021	misc_RNA	22025339	22025567	.	+	.	Name=LOC103315587 RNA;ID=EWKMg4ru1zPvdBw+uzMEhS+PpGo.1624892357926.124242
NC_045759	Koludarov_et_al_2021	misc_RNA	22032607	22032864	.	+	.	Name=LOC103315587 RNA;ID=EWKMg4ru1zPvdBw+uzMEhS+PpGo.1624892357926.124242
NC_045759	Koludarov_et_al_2021	misc_RNA	22032946	22033012	.	+	.	Name=LOC103315587 RNA;ID=EWKMg4ru1zPvdBw+uzMEhS+PpGo.1624892357926.124242
NC_045759	Koludarov_et_al_2021	misc_RNA	22045347	22045435	.	+	.	Name=LOC103315587 RNA;ID=EWKMg4ru1zPvdBw+uzMEhS+PpGo.1624892357926.124242
NC_045759	Koludarov_et_al_2021	misc_RNA	22024496	22024660	.	+	.	Name=LOC103315587 RNA;ID=EWKMg4ru1zPvdBw+uzMEhS+PpGo.1624892357926.124243
NC_045759	Koludarov_et_al_2021	misc_RNA	22024776	22024946	.	+	.	Name=LOC103315587 RNA;ID=EWKMg4ru1zPvdBw+uzMEhS+PpGo.1624892357926.124243
NC_045759	Koludarov_et_al_2021	misc_RNA	22025339	22025567	.	+	.	Name=LOC103315587 RNA;ID=EWKMg4ru1zPvdBw+uzMEhS+PpGo.1624892357926.124243
NC_045759	Koludarov_et_al_2021	misc_RNA	22032607	22032864	.	+	.	Name=LOC103315587 RNA;ID=EWKMg4ru1zPvdBw+uzMEhS+PpGo.1624892357926.124243
NC_045759	Koludarov_et_al_2021	misc_RNA	22032946	22033012	.	+	.	Name=LOC103315587 RNA;ID=EWKMg4ru1zPvdBw+uzMEhS+PpGo.1624892357926.124243
NC_045759	Koludarov_et_al_2021	misc_RNA	22045347	22045435	.	+	.	Name=LOC103315587 RNA;ID=EWKMg4ru1zPvdBw+uzMEhS+PpGo.1624892357926.124243
NC_045759	Koludarov_et_al_2021	misc_RNA	22024502	22024660	.	+	.	Name=LOC103315587 RNA;ID=EWKMg4ru1zPvdBw+uzMEhS+PpGo.1624892357926.124244
NC_045759	Koludarov_et_al_2021	misc_RNA	22024784	22024946	.	+	.	Name=LOC103315587 RNA;ID=EWKMg4ru1zPvdBw+uzMEhS+PpGo.1624892357926.124244
NC_045759	Koludarov_et_al_2021	misc_RNA	22032607	22032864	.	+	.	Name=LOC103315587 RNA;ID=EWKMg4ru1zPvdBw+uzMEhS+PpGo.1624892357926.124244
NC_045759	Koludarov_et_al_2021	misc_RNA	22032946	22033012	.	+	.	Name=LOC103315587 RNA;ID=EWKMg4ru1zPvdBw+uzMEhS+PpGo.1624892357926.124244
NC_045759	Koludarov_et_al_2021	misc_RNA	22045347	22045435	.	+	.	Name=LOC103315587 RNA;ID=EWKMg4ru1zPvdBw+uzMEhS+PpGo.1624892357926.124244
NC_045759	Koludarov_et_al_2021	misc_RNA	22024502	22024531	.	+	.	Name=LOC103315587 RNA;ID=EWKMg4ru1zPvdBw+uzMEhS+PpGo.1624892357926.124245
NC_045759	Koludarov_et_al_2021	misc_RNA	22024619	22024697	.	+	.	Name=LOC103315587 RNA;ID=EWKMg4ru1zPvdBw+uzMEhS+PpGo.1624892357926.124245
NC_045759	Koludarov_et_al_2021	misc_RNA	22024776	22024946	.	+	.	Name=LOC103315587 RNA;ID=EWKMg4ru1zPvdBw+uzMEhS+PpGo.1624892357926.124245
NC_045759	Koludarov_et_al_2021	misc_RNA	22025339	22025567	.	+	.	Name=LOC103315587 RNA;ID=EWKMg4ru1zPvdBw+uzMEhS+PpGo.1624892357926.124245
NC_045759	Koludarov_et_al_2021	misc_RNA	22032607	22032864	.	+	.	Name=LOC103315587 RNA;ID=EWKMg4ru1zPvdBw+uzMEhS+PpGo.1624892357926.124245
NC_045759	Koludarov_et_al_2021	misc_RNA	22032946	22033012	.	+	.	Name=LOC103315587 RNA;ID=EWKMg4ru1zPvdBw+uzMEhS+PpGo.1624892357926.124245
NC_045759	Koludarov_et_al_2021	misc_RNA	22045347	22045435	.	+	.	Name=LOC103315587 RNA;ID=EWKMg4ru1zPvdBw+uzMEhS+PpGo.1624892357926.124245
NC_045759	Koludarov_et_al_2021	misc_RNA	22024502	22024531	.	+	.	Name=LOC103315587 RNA;ID=EWKMg4ru1zPvdBw+uzMEhS+PpGo.1624892357926.124246
NC_045759	Koludarov_et_al_2021	misc_RNA	22024619	22024697	.	+	.	Name=LOC103315587 RNA;ID=EWKMg4ru1zPvdBw+uzMEhS+PpGo.1624892357926.124246
NC_045759	Koludarov_et_al_2021	misc_RNA	22024784	22024946	.	+	.	Name=LOC103315587 RNA;ID=EWKMg4ru1zPvdBw+uzMEhS+PpGo.1624892357926.124246
NC_045759	Koludarov_et_al_2021	misc_RNA	22025339	22025567	.	+	.	Name=LOC103315587 RNA;ID=EWKMg4ru1zPvdBw+uzMEhS+PpGo.1624892357926.124246
NC_045759	Koludarov_et_al_2021	misc_RNA	22032607	22032864	.	+	.	Name=LOC103315587 RNA;ID=EWKMg4ru1zPvdBw+uzMEhS+PpGo.1624892357926.124246
NC_045759	Koludarov_et_al_2021	misc_RNA	22032946	22033012	.	+	.	Name=LOC103315587 RNA;ID=EWKMg4ru1zPvdBw+uzMEhS+PpGo.1624892357926.124246
NC_045759	Koludarov_et_al_2021	misc_RNA	22045347	22045435	.	+	.	Name=LOC103315587 RNA;ID=EWKMg4ru1zPvdBw+uzMEhS+PpGo.1624892357926.124246
NC_045759	Koludarov_et_al_2021	misc_RNA	22024534	22024660	.	+	.	Name=LOC103315587 RNA;ID=EWKMg4ru1zPvdBw+uzMEhS+PpGo.1624892357926.124247
NC_045759	Koludarov_et_al_2021	misc_RNA	22024776	22024946	.	+	.	Name=LOC103315587 RNA;ID=EWKMg4ru1zPvdBw+uzMEhS+PpGo.1624892357926.124247
NC_045759	Koludarov_et_al_2021	misc_RNA	22025310	22025567	.	+	.	Name=LOC103315587 RNA;ID=EWKMg4ru1zPvdBw+uzMEhS+PpGo.1624892357926.124247
NC_045759	Koludarov_et_al_2021	misc_RNA	22032607	22032864	.	+	.	Name=LOC103315587 RNA;ID=EWKMg4ru1zPvdBw+uzMEhS+PpGo.1624892357926.124247
NC_045759	Koludarov_et_al_2021	misc_RNA	22032946	22033012	.	+	.	Name=LOC103315587 RNA;ID=EWKMg4ru1zPvdBw+uzMEhS+PpGo.1624892357926.124247
NC_045759	Koludarov_et_al_2021	misc_RNA	22045347	22045435	.	+	.	Name=LOC103315587 RNA;ID=EWKMg4ru1zPvdBw+uzMEhS+PpGo.1624892357926.124247
NC_045759	Koludarov_et_al_2021	misc_RNA	22024569	22024660	.	+	.	Name=LOC103315587 RNA;ID=EWKMg4ru1zPvdBw+uzMEhS+PpGo.1624892357926.124248
NC_045759	Koludarov_et_al_2021	misc_RNA	22024784	22024946	.	+	.	Name=LOC103315587 RNA;ID=EWKMg4ru1zPvdBw+uzMEhS+PpGo.1624892357926.124248
NC_045759	Koludarov_et_al_2021	misc_RNA	22025310	22025567	.	+	.	Name=LOC103315587 RNA;ID=EWKMg4ru1zPvdBw+uzMEhS+PpGo.1624892357926.124248
NC_045759	Koludarov_et_al_2021	misc_RNA	22032607	22032864	.	+	.	Name=LOC103315587 RNA;ID=EWKMg4ru1zPvdBw+uzMEhS+PpGo.1624892357926.124248
NC_045759	Koludarov_et_al_2021	misc_RNA	22032946	22033012	.	+	.	Name=LOC103315587 RNA;ID=EWKMg4ru1zPvdBw+uzMEhS+PpGo.1624892357926.124248
NC_045759	Koludarov_et_al_2021	misc_RNA	22045347	22045435	.	+	.	Name=LOC103315587 RNA;ID=EWKMg4ru1zPvdBw+uzMEhS+PpGo.1624892357926.124248
NC_045759	Koludarov_et_al_2021	misc_RNA	22024569	22024660	.	+	.	Name=LOC103315587 RNA;ID=EWKMg4ru1zPvdBw+uzMEhS+PpGo.1624892357926.124249
NC_045759	Koludarov_et_al_2021	misc_RNA	22024784	22024946	.	+	.	Name=LOC103315587 RNA;ID=EWKMg4ru1zPvdBw+uzMEhS+PpGo.1624892357926.124249
NC_045759	Koludarov_et_al_2021	misc_RNA	22025339	22025567	.	+	.	Name=LOC103315587 RNA;ID=EWKMg4ru1zPvdBw+uzMEhS+PpGo.1624892357926.124249
NC_045759	Koludarov_et_al_2021	misc_RNA	22032607	22032864	.	+	.	Name=LOC103315587 RNA;ID=EWKMg4ru1zPvdBw+uzMEhS+PpGo.1624892357926.124249
NC_045759	Koludarov_et_al_2021	misc_RNA	22032946	22033012	.	+	.	Name=LOC103315587 RNA;ID=EWKMg4ru1zPvdBw+uzMEhS+PpGo.1624892357926.124249
NC_045759	Koludarov_et_al_2021	misc_RNA	22045347	22045435	.	+	.	Name=LOC103315587 RNA;ID=EWKMg4ru1zPvdBw+uzMEhS+PpGo.1624892357926.124249
NC_045759	Koludarov_et_al_2021	misc_RNA	22024589	22024697	.	+	.	Name=LOC103315587 RNA;ID=EWKMg4ru1zPvdBw+uzMEhS+PpGo.1624892357926.124250
NC_045759	Koludarov_et_al_2021	misc_RNA	22024776	22024946	.	+	.	Name=LOC103315587 RNA;ID=EWKMg4ru1zPvdBw+uzMEhS+PpGo.1624892357926.124250
NC_045759	Koludarov_et_al_2021	misc_RNA	22025339	22025567	.	+	.	Name=LOC103315587 RNA;ID=EWKMg4ru1zPvdBw+uzMEhS+PpGo.1624892357926.124250
NC_045759	Koludarov_et_al_2021	misc_RNA	22032607	22032864	.	+	.	Name=LOC103315587 RNA;ID=EWKMg4ru1zPvdBw+uzMEhS+PpGo.1624892357926.124250
NC_045759	Koludarov_et_al_2021	misc_RNA	22032946	22033012	.	+	.	Name=LOC103315587 RNA;ID=EWKMg4ru1zPvdBw+uzMEhS+PpGo.1624892357926.124250
NC_045759	Koludarov_et_al_2021	misc_RNA	22045347	22045435	.	+	.	Name=LOC103315587 RNA;ID=EWKMg4ru1zPvdBw+uzMEhS+PpGo.1624892357926.124250
NC_045759	Koludarov_et_al_2021	misc_RNA	22024589	22024697	.	+	.	Name=LOC103315587 RNA;ID=EWKMg4ru1zPvdBw+uzMEhS+PpGo.1624892357926.124251
NC_045759	Koludarov_et_al_2021	misc_RNA	22024784	22024946	.	+	.	Name=LOC103315587 RNA;ID=EWKMg4ru1zPvdBw+uzMEhS+PpGo.1624892357926.124251
NC_045759	Koludarov_et_al_2021	misc_RNA	22025339	22025567	.	+	.	Name=LOC103315587 RNA;ID=EWKMg4ru1zPvdBw+uzMEhS+PpGo.1624892357926.124251
NC_045759	Koludarov_et_al_2021	misc_RNA	22032607	22032864	.	+	.	Name=LOC103315587 RNA;ID=EWKMg4ru1zPvdBw+uzMEhS+PpGo.1624892357926.124251
NC_045759	Koludarov_et_al_2021	misc_RNA	22032946	22033012	.	+	.	Name=LOC103315587 RNA;ID=EWKMg4ru1zPvdBw+uzMEhS+PpGo.1624892357926.124251
NC_045759	Koludarov_et_al_2021	misc_RNA	22045347	22045435	.	+	.	Name=LOC103315587 RNA;ID=EWKMg4ru1zPvdBw+uzMEhS+PpGo.1624892357926.124251
NC_045759	Koludarov_et_al_2021	misc_RNA	19948975	19950423	.	+	.	Name=LOC100120175 RNA;ID=EWKMg4ru1zPvdBw+uzMEhS+PpGo.1624892357926.124252
NC_045759	Koludarov_et_al_2021	misc_RNA	19953365	19953684	.	+	.	Name=LOC100120175 RNA;ID=EWKMg4ru1zPvdBw+uzMEhS+PpGo.1624892357926.124252
NC_045759	Koludarov_et_al_2021	misc_RNA	19958150	19958294	.	+	.	Name=LOC100120175 RNA;ID=EWKMg4ru1zPvdBw+uzMEhS+PpGo.1624892357926.124252
NC_045759	Koludarov_et_al_2021	misc_RNA	19958405	19958648	.	+	.	Name=LOC100120175 RNA;ID=EWKMg4ru1zPvdBw+uzMEhS+PpGo.1624892357926.124252
NC_045759	Koludarov_et_al_2021	misc_RNA	19958978	19959073	.	+	.	Name=LOC100120175 RNA;ID=EWKMg4ru1zPvdBw+uzMEhS+PpGo.1624892357926.124252
NC_045759	Koludarov_et_al_2021	misc_RNA	19959945	19960182	.	+	.	Name=LOC100120175 RNA;ID=EWKMg4ru1zPvdBw+uzMEhS+PpGo.1624892357926.124252
NC_045759	Koludarov_et_al_2021	misc_RNA	19960352	19960701	.	+	.	Name=LOC100120175 RNA;ID=EWKMg4ru1zPvdBw+uzMEhS+PpGo.1624892357926.124252
NC_045759	Koludarov_et_al_2021	misc_RNA	19961176	19961685	.	+	.	Name=LOC100120175 RNA;ID=EWKMg4ru1zPvdBw+uzMEhS+PpGo.1624892357926.124252
NC_045759	Koludarov_et_al_2021	misc_RNA	19961760	19962353	.	+	.	Name=LOC100120175 RNA;ID=EWKMg4ru1zPvdBw+uzMEhS+PpGo.1624892357926.124252
NC_045759	Koludarov_et_al_2021	misc_RNA	19962441	19962879	.	+	.	Name=LOC100120175 RNA;ID=EWKMg4ru1zPvdBw+uzMEhS+PpGo.1624892357926.124252
NC_045759	Koludarov_et_al_2021	misc_RNA	19963804	19964078	.	+	.	Name=LOC100120175 RNA;ID=EWKMg4ru1zPvdBw+uzMEhS+PpGo.1624892357926.124252
NC_045759	Koludarov_et_al_2021	misc_RNA	19964150	19964243	.	+	.	Name=LOC100120175 RNA;ID=EWKMg4ru1zPvdBw+uzMEhS+PpGo.1624892357926.124252
NC_045759	Koludarov_et_al_2021	misc_RNA	19964330	19964672	.	+	.	Name=LOC100120175 RNA;ID=EWKMg4ru1zPvdBw+uzMEhS+PpGo.1624892357926.124252
NC_045759	Koludarov_et_al_2021	misc_RNA	19964887	19965410	.	+	.	Name=LOC100120175 RNA;ID=EWKMg4ru1zPvdBw+uzMEhS+PpGo.1624892357926.124252
NC_045759	Koludarov_et_al_2021	misc_RNA	19965490	19966197	.	+	.	Name=LOC100120175 RNA;ID=EWKMg4ru1zPvdBw+uzMEhS+PpGo.1624892357926.124252
NC_045759	Koludarov_et_al_2021	misc_RNA	19966293	19967553	.	+	.	Name=LOC100120175 RNA;ID=EWKMg4ru1zPvdBw+uzMEhS+PpGo.1624892357926.124252
NC_045759	Koludarov_et_al_2021	misc_RNA	16678272	16679522	.	+	.	Name=LOC100122813 RNA;ID=EWKMg4ru1zPvdBw+uzMEhS+PpGo.1624892357926.124253
NC_045759	Koludarov_et_al_2021	misc_RNA	16687253	16687419	.	+	.	Name=LOC100122813 RNA;ID=EWKMg4ru1zPvdBw+uzMEhS+PpGo.1624892357926.124253
NC_045759	Koludarov_et_al_2021	misc_RNA	16691094	16691330	.	+	.	Name=LOC100122813 RNA;ID=EWKMg4ru1zPvdBw+uzMEhS+PpGo.1624892357926.124253
NC_045759	Koludarov_et_al_2021	misc_RNA	16694333	16694536	.	+	.	Name=LOC100122813 RNA;ID=EWKMg4ru1zPvdBw+uzMEhS+PpGo.1624892357926.124253
NC_045759	Koludarov_et_al_2021	misc_RNA	16695668	16696658	.	+	.	Name=LOC100122813 RNA;ID=EWKMg4ru1zPvdBw+uzMEhS+PpGo.1624892357926.124253
NC_045759	Koludarov_et_al_2021	misc_RNA	1089834	1089977	.	+	.	Name=LOC100121166 RNA;ID=EWKMg4ru1zPvdBw+uzMEhS+PpGo.1624892357926.124254
NC_045759	Koludarov_et_al_2021	misc_RNA	1098828	1098946	.	+	.	Name=LOC100121166 RNA;ID=EWKMg4ru1zPvdBw+uzMEhS+PpGo.1624892357926.124254
NC_045759	Koludarov_et_al_2021	misc_RNA	1103919	1104113	.	+	.	Name=LOC100121166 RNA;ID=EWKMg4ru1zPvdBw+uzMEhS+PpGo.1624892357926.124254
NC_045759	Koludarov_et_al_2021	misc_RNA	1104252	1104440	.	+	.	Name=LOC100121166 RNA;ID=EWKMg4ru1zPvdBw+uzMEhS+PpGo.1624892357926.124254
NC_045759	Koludarov_et_al_2021	misc_RNA	1105150	1105884	.	+	.	Name=LOC100121166 RNA;ID=EWKMg4ru1zPvdBw+uzMEhS+PpGo.1624892357926.124254
NC_045759	Koludarov_et_al_2021	misc_RNA	1106838	1107993	.	+	.	Name=LOC100121166 RNA;ID=EWKMg4ru1zPvdBw+uzMEhS+PpGo.1624892357926.124254
NC_045759	Koludarov_et_al_2021	misc_RNA	1089846	1089977	.	+	.	Name=LOC100121166 RNA;ID=EWKMg4ru1zPvdBw+uzMEhS+PpGo.1624892357926.124255
NC_045759	Koludarov_et_al_2021	misc_RNA	1098828	1098946	.	+	.	Name=LOC100121166 RNA;ID=EWKMg4ru1zPvdBw+uzMEhS+PpGo.1624892357926.124255
NC_045759	Koludarov_et_al_2021	misc_RNA	1103919	1104113	.	+	.	Name=LOC100121166 RNA;ID=EWKMg4ru1zPvdBw+uzMEhS+PpGo.1624892357926.124255
NC_045759	Koludarov_et_al_2021	misc_RNA	1104252	1104440	.	+	.	Name=LOC100121166 RNA;ID=EWKMg4ru1zPvdBw+uzMEhS+PpGo.1624892357926.124255
NC_045759	Koludarov_et_al_2021	misc_RNA	1105150	1105428	.	+	.	Name=LOC100121166 RNA;ID=EWKMg4ru1zPvdBw+uzMEhS+PpGo.1624892357926.124255
NC_045759	Koludarov_et_al_2021	misc_RNA	1105602	1105884	.	+	.	Name=LOC100121166 RNA;ID=EWKMg4ru1zPvdBw+uzMEhS+PpGo.1624892357926.124255
NC_045759	Koludarov_et_al_2021	misc_RNA	1106838	1107993	.	+	.	Name=LOC100121166 RNA;ID=EWKMg4ru1zPvdBw+uzMEhS+PpGo.1624892357926.124255
NC_045759	Koludarov_et_al_2021	misc_RNA	19405686	19406014	.	+	.	Name=LOC100119059 RNA;ID=EWKMg4ru1zPvdBw+uzMEhS+PpGo.1624892357926.124256
NC_045759	Koludarov_et_al_2021	misc_RNA	19406499	19406577	.	+	.	Name=LOC100119059 RNA;ID=EWKMg4ru1zPvdBw+uzMEhS+PpGo.1624892357926.124256
NC_045759	Koludarov_et_al_2021	misc_RNA	19406648	19406842	.	+	.	Name=LOC100119059 RNA;ID=EWKMg4ru1zPvdBw+uzMEhS+PpGo.1624892357926.124256
NC_045759	Koludarov_et_al_2021	misc_RNA	19407080	19407158	.	+	.	Name=LOC100119059 RNA;ID=EWKMg4ru1zPvdBw+uzMEhS+PpGo.1624892357926.124256
NC_045759	Koludarov_et_al_2021	misc_RNA	19415188	19416895	.	+	.	Name=LOC100119059 RNA;ID=EWKMg4ru1zPvdBw+uzMEhS+PpGo.1624892357926.124256
NC_045759	Koludarov_et_al_2021	misc_RNA	19416958	19417231	.	+	.	Name=LOC100119059 RNA;ID=EWKMg4ru1zPvdBw+uzMEhS+PpGo.1624892357926.124256
NC_045759	Koludarov_et_al_2021	misc_RNA	19417762	19418170	.	+	.	Name=LOC100119059 RNA;ID=EWKMg4ru1zPvdBw+uzMEhS+PpGo.1624892357926.124256
NC_045759	Koludarov_et_al_2021	misc_RNA	19418573	19418688	.	+	.	Name=LOC100119059 RNA;ID=EWKMg4ru1zPvdBw+uzMEhS+PpGo.1624892357926.124256
NC_045759	Koludarov_et_al_2021	misc_RNA	19419373	19419543	.	+	.	Name=LOC100119059 RNA;ID=EWKMg4ru1zPvdBw+uzMEhS+PpGo.1624892357926.124256
NC_045759	Koludarov_et_al_2021	misc_RNA	19420067	19420305	.	+	.	Name=LOC100119059 RNA;ID=EWKMg4ru1zPvdBw+uzMEhS+PpGo.1624892357926.124256
NC_045759	Koludarov_et_al_2021	misc_RNA	19421279	19422116	.	+	.	Name=LOC100119059 RNA;ID=EWKMg4ru1zPvdBw+uzMEhS+PpGo.1624892357926.124256
NC_045759	Koludarov_et_al_2021	misc_RNA	19422246	19422446	.	+	.	Name=LOC100119059 RNA;ID=EWKMg4ru1zPvdBw+uzMEhS+PpGo.1624892357926.124256
NC_045759	Koludarov_et_al_2021	misc_RNA	19423197	19423517	.	+	.	Name=LOC100119059 RNA;ID=EWKMg4ru1zPvdBw+uzMEhS+PpGo.1624892357926.124256
NC_045759	Koludarov_et_al_2021	misc_RNA	24610776	24611310	.	+	.	Name=LOC100122877 RNA;ID=EWKMg4ru1zPvdBw+uzMEhS+PpGo.1624892357926.124257
NC_045759	Koludarov_et_al_2021	misc_RNA	24611823	24612583	.	+	.	Name=LOC100122877 RNA;ID=EWKMg4ru1zPvdBw+uzMEhS+PpGo.1624892357926.124257
NC_045759	Koludarov_et_al_2021	misc_RNA	24612723	24612914	.	+	.	Name=LOC100122877 RNA;ID=EWKMg4ru1zPvdBw+uzMEhS+PpGo.1624892357926.124257
NC_045759	Koludarov_et_al_2021	misc_RNA	24612997	24613286	.	+	.	Name=LOC100122877 RNA;ID=EWKMg4ru1zPvdBw+uzMEhS+PpGo.1624892357926.124257
NC_045759	Koludarov_et_al_2021	misc_RNA	24613379	24613547	.	+	.	Name=LOC100122877 RNA;ID=EWKMg4ru1zPvdBw+uzMEhS+PpGo.1624892357926.124257
NC_045759	Koludarov_et_al_2021	misc_RNA	24613624	24613956	.	+	.	Name=LOC100122877 RNA;ID=EWKMg4ru1zPvdBw+uzMEhS+PpGo.1624892357926.124257
NC_045759	Koludarov_et_al_2021	misc_RNA	24614193	24614399	.	+	.	Name=LOC100122877 RNA;ID=EWKMg4ru1zPvdBw+uzMEhS+PpGo.1624892357926.124257
NC_045759	Koludarov_et_al_2021	misc_RNA	24614477	24614928	.	+	.	Name=LOC100122877 RNA;ID=EWKMg4ru1zPvdBw+uzMEhS+PpGo.1624892357926.124257
NC_045759	Koludarov_et_al_2021	misc_RNA	24615001	24615218	.	+	.	Name=LOC100122877 RNA;ID=EWKMg4ru1zPvdBw+uzMEhS+PpGo.1624892357926.124257
NC_045759	Koludarov_et_al_2021	misc_RNA	24615305	24615507	.	+	.	Name=LOC100122877 RNA;ID=EWKMg4ru1zPvdBw+uzMEhS+PpGo.1624892357926.124257
NC_045759	Koludarov_et_al_2021	misc_RNA	24615581	24615846	.	+	.	Name=LOC100122877 RNA;ID=EWKMg4ru1zPvdBw+uzMEhS+PpGo.1624892357926.124257
NC_045759	Koludarov_et_al_2021	misc_RNA	24615943	24616024	.	+	.	Name=LOC100122877 RNA;ID=EWKMg4ru1zPvdBw+uzMEhS+PpGo.1624892357926.124257
NC_045759	Koludarov_et_al_2021	misc_RNA	24616093	24616274	.	+	.	Name=LOC100122877 RNA;ID=EWKMg4ru1zPvdBw+uzMEhS+PpGo.1624892357926.124257
NC_045759	Koludarov_et_al_2021	misc_RNA	24618866	24618942	.	+	.	Name=LOC100122877 RNA;ID=EWKMg4ru1zPvdBw+uzMEhS+PpGo.1624892357926.124257
NC_045759	Koludarov_et_al_2021	misc_RNA	24619012	24619219	.	+	.	Name=LOC100122877 RNA;ID=EWKMg4ru1zPvdBw+uzMEhS+PpGo.1624892357926.124257
NC_045759	Koludarov_et_al_2021	misc_RNA	24619971	24620066	.	+	.	Name=LOC100122877 RNA;ID=EWKMg4ru1zPvdBw+uzMEhS+PpGo.1624892357926.124257
NC_045759	Koludarov_et_al_2021	misc_RNA	24623401	24623562	.	+	.	Name=LOC100122877 RNA;ID=EWKMg4ru1zPvdBw+uzMEhS+PpGo.1624892357926.124257
NC_045759	Koludarov_et_al_2021	misc_RNA	24623630	24624668	.	+	.	Name=LOC100122877 RNA;ID=EWKMg4ru1zPvdBw+uzMEhS+PpGo.1624892357926.124257
NC_045759	Koludarov_et_al_2021	misc_RNA	24625658	24625766	.	+	.	Name=LOC100122877 RNA;ID=EWKMg4ru1zPvdBw+uzMEhS+PpGo.1624892357926.124257
NC_045759	Koludarov_et_al_2021	misc_RNA	24610776	24611310	.	+	.	Name=LOC100122877 RNA;ID=EWKMg4ru1zPvdBw+uzMEhS+PpGo.1624892357927.124258
NC_045759	Koludarov_et_al_2021	misc_RNA	24611823	24612583	.	+	.	Name=LOC100122877 RNA;ID=EWKMg4ru1zPvdBw+uzMEhS+PpGo.1624892357927.124258
NC_045759	Koludarov_et_al_2021	misc_RNA	24612723	24612914	.	+	.	Name=LOC100122877 RNA;ID=EWKMg4ru1zPvdBw+uzMEhS+PpGo.1624892357927.124258
NC_045759	Koludarov_et_al_2021	misc_RNA	24612997	24613286	.	+	.	Name=LOC100122877 RNA;ID=EWKMg4ru1zPvdBw+uzMEhS+PpGo.1624892357927.124258
NC_045759	Koludarov_et_al_2021	misc_RNA	24613379	24613547	.	+	.	Name=LOC100122877 RNA;ID=EWKMg4ru1zPvdBw+uzMEhS+PpGo.1624892357927.124258
NC_045759	Koludarov_et_al_2021	misc_RNA	24613624	24613956	.	+	.	Name=LOC100122877 RNA;ID=EWKMg4ru1zPvdBw+uzMEhS+PpGo.1624892357927.124258
NC_045759	Koludarov_et_al_2021	misc_RNA	24614193	24614399	.	+	.	Name=LOC100122877 RNA;ID=EWKMg4ru1zPvdBw+uzMEhS+PpGo.1624892357927.124258
NC_045759	Koludarov_et_al_2021	misc_RNA	24614477	24614928	.	+	.	Name=LOC100122877 RNA;ID=EWKMg4ru1zPvdBw+uzMEhS+PpGo.1624892357927.124258
NC_045759	Koludarov_et_al_2021	misc_RNA	24615001	24615218	.	+	.	Name=LOC100122877 RNA;ID=EWKMg4ru1zPvdBw+uzMEhS+PpGo.1624892357927.124258
NC_045759	Koludarov_et_al_2021	misc_RNA	24615305	24615507	.	+	.	Name=LOC100122877 RNA;ID=EWKMg4ru1zPvdBw+uzMEhS+PpGo.1624892357927.124258
NC_045759	Koludarov_et_al_2021	misc_RNA	24615581	24615846	.	+	.	Name=LOC100122877 RNA;ID=EWKMg4ru1zPvdBw+uzMEhS+PpGo.1624892357927.124258
NC_045759	Koludarov_et_al_2021	misc_RNA	24615943	24616024	.	+	.	Name=LOC100122877 RNA;ID=EWKMg4ru1zPvdBw+uzMEhS+PpGo.1624892357927.124258
NC_045759	Koludarov_et_al_2021	misc_RNA	24616093	24616274	.	+	.	Name=LOC100122877 RNA;ID=EWKMg4ru1zPvdBw+uzMEhS+PpGo.1624892357927.124258
NC_045759	Koludarov_et_al_2021	misc_RNA	24618866	24618942	.	+	.	Name=LOC100122877 RNA;ID=EWKMg4ru1zPvdBw+uzMEhS+PpGo.1624892357927.124258
NC_045759	Koludarov_et_al_2021	misc_RNA	24619012	24619219	.	+	.	Name=LOC100122877 RNA;ID=EWKMg4ru1zPvdBw+uzMEhS+PpGo.1624892357927.124258
NC_045759	Koludarov_et_al_2021	misc_RNA	24619971	24620066	.	+	.	Name=LOC100122877 RNA;ID=EWKMg4ru1zPvdBw+uzMEhS+PpGo.1624892357927.124258
NC_045759	Koludarov_et_al_2021	misc_RNA	24623401	24623562	.	+	.	Name=LOC100122877 RNA;ID=EWKMg4ru1zPvdBw+uzMEhS+PpGo.1624892357927.124258
NC_045759	Koludarov_et_al_2021	misc_RNA	24623630	24624664	.	+	.	Name=LOC100122877 RNA;ID=EWKMg4ru1zPvdBw+uzMEhS+PpGo.1624892357927.124258
NC_045759	Koludarov_et_al_2021	misc_RNA	24625658	24625757	.	+	.	Name=LOC100122877 RNA;ID=EWKMg4ru1zPvdBw+uzMEhS+PpGo.1624892357927.124258
NC_045759	Koludarov_et_al_2021	misc_RNA	21105173	21105643	.	+	.	Name=LCCH3 RNA;ID=EWKMg4ru1zPvdBw+uzMEhS+PpGo.1624892357927.124259
NC_045759	Koludarov_et_al_2021	misc_RNA	21106222	21106491	.	+	.	Name=LCCH3 RNA;ID=EWKMg4ru1zPvdBw+uzMEhS+PpGo.1624892357927.124259
NC_045759	Koludarov_et_al_2021	misc_RNA	21107218	21107327	.	+	.	Name=LCCH3 RNA;ID=EWKMg4ru1zPvdBw+uzMEhS+PpGo.1624892357927.124259
NC_045759	Koludarov_et_al_2021	misc_RNA	21108056	21108123	.	+	.	Name=LCCH3 RNA;ID=EWKMg4ru1zPvdBw+uzMEhS+PpGo.1624892357927.124259
NC_045759	Koludarov_et_al_2021	misc_RNA	21110735	21110880	.	+	.	Name=LCCH3 RNA;ID=EWKMg4ru1zPvdBw+uzMEhS+PpGo.1624892357927.124259
NC_045759	Koludarov_et_al_2021	misc_RNA	21112024	21112181	.	+	.	Name=LCCH3 RNA;ID=EWKMg4ru1zPvdBw+uzMEhS+PpGo.1624892357927.124259
NC_045759	Koludarov_et_al_2021	misc_RNA	21112909	21113193	.	+	.	Name=LCCH3 RNA;ID=EWKMg4ru1zPvdBw+uzMEhS+PpGo.1624892357927.124259
NC_045759	Koludarov_et_al_2021	misc_RNA	21113803	21114036	.	+	.	Name=LCCH3 RNA;ID=EWKMg4ru1zPvdBw+uzMEhS+PpGo.1624892357927.124259
NC_045759	Koludarov_et_al_2021	misc_RNA	21114305	21114585	.	+	.	Name=LCCH3 RNA;ID=EWKMg4ru1zPvdBw+uzMEhS+PpGo.1624892357927.124259
NC_045759	Koludarov_et_al_2021	misc_RNA	21114745	21115332	.	+	.	Name=LCCH3 RNA;ID=EWKMg4ru1zPvdBw+uzMEhS+PpGo.1624892357927.124259
NC_045759	Koludarov_et_al_2021	misc_RNA	21115423	21119671	.	+	.	Name=LCCH3 RNA;ID=EWKMg4ru1zPvdBw+uzMEhS+PpGo.1624892357927.124259
NC_045759	Koludarov_et_al_2021	misc_RNA	23157193	23159461	.	-	.	Name=LOC100119093 RNA;ID=EWKMg4ru1zPvdBw+uzMEhS+PpGo.1624892357927.124260
NC_045759	Koludarov_et_al_2021	misc_RNA	23156972	23157111	.	-	.	Name=LOC100119093 RNA;ID=EWKMg4ru1zPvdBw+uzMEhS+PpGo.1624892357927.124260
NC_045759	Koludarov_et_al_2021	misc_RNA	23156651	23156889	.	-	.	Name=LOC100119093 RNA;ID=EWKMg4ru1zPvdBw+uzMEhS+PpGo.1624892357927.124260
NC_045759	Koludarov_et_al_2021	misc_RNA	23156382	23156581	.	-	.	Name=LOC100119093 RNA;ID=EWKMg4ru1zPvdBw+uzMEhS+PpGo.1624892357927.124260
NC_045759	Koludarov_et_al_2021	misc_RNA	23154875	23156303	.	-	.	Name=LOC100119093 RNA;ID=EWKMg4ru1zPvdBw+uzMEhS+PpGo.1624892357927.124260
NC_045759	Koludarov_et_al_2021	misc_RNA	23154086	23154667	.	-	.	Name=LOC100119093 RNA;ID=EWKMg4ru1zPvdBw+uzMEhS+PpGo.1624892357927.124260
NC_045759	Koludarov_et_al_2021	misc_RNA	23145596	23149993	.	-	.	Name=LOC100119093 RNA;ID=EWKMg4ru1zPvdBw+uzMEhS+PpGo.1624892357927.124260
NC_045759	Koludarov_et_al_2021	misc_RNA	22031854	22032299	.	+	.	Name=LOC103315587 RNA;ID=EWKMg4ru1zPvdBw+uzMEhS+PpGo.1624892357927.124261
NC_045759	Koludarov_et_al_2021	misc_RNA	22032607	22032864	.	+	.	Name=LOC103315587 RNA;ID=EWKMg4ru1zPvdBw+uzMEhS+PpGo.1624892357927.124261
NC_045759	Koludarov_et_al_2021	misc_RNA	22032946	22033012	.	+	.	Name=LOC103315587 RNA;ID=EWKMg4ru1zPvdBw+uzMEhS+PpGo.1624892357927.124261
NC_045759	Koludarov_et_al_2021	misc_RNA	22045347	22045435	.	+	.	Name=LOC103315587 RNA;ID=EWKMg4ru1zPvdBw+uzMEhS+PpGo.1624892357927.124261
NC_045759	Koludarov_et_al_2021	misc_RNA	1128435	1129032	.	-	.	Name=LOC100121212 RNA;ID=EWKMg4ru1zPvdBw+uzMEhS+PpGo.1624892357927.124262
NC_045759	Koludarov_et_al_2021	misc_RNA	1120266	1120449	.	-	.	Name=LOC100121212 RNA;ID=EWKMg4ru1zPvdBw+uzMEhS+PpGo.1624892357927.124262
NC_045759	Koludarov_et_al_2021	misc_RNA	1119316	1119539	.	-	.	Name=LOC100121212 RNA;ID=EWKMg4ru1zPvdBw+uzMEhS+PpGo.1624892357927.124262
NC_045759	Koludarov_et_al_2021	misc_RNA	1119171	1119236	.	-	.	Name=LOC100121212 RNA;ID=EWKMg4ru1zPvdBw+uzMEhS+PpGo.1624892357927.124262
NC_045759	Koludarov_et_al_2021	misc_RNA	1117673	1117887	.	-	.	Name=LOC100121212 RNA;ID=EWKMg4ru1zPvdBw+uzMEhS+PpGo.1624892357927.124262
NC_045759	Koludarov_et_al_2021	misc_RNA	1116345	1116894	.	-	.	Name=LOC100121212 RNA;ID=EWKMg4ru1zPvdBw+uzMEhS+PpGo.1624892357927.124262
NC_045759	Koludarov_et_al_2021	misc_RNA	14287559	14287986	.	+	.	Name=LOC100117832 RNA;ID=EWKMg4ru1zPvdBw+uzMEhS+PpGo.1624892357927.124263
NC_045759	Koludarov_et_al_2021	misc_RNA	14288399	14289169	.	+	.	Name=LOC100117832 RNA;ID=EWKMg4ru1zPvdBw+uzMEhS+PpGo.1624892357927.124263
NC_045759	Koludarov_et_al_2021	misc_RNA	14290913	14291151	.	+	.	Name=LOC100117832 RNA;ID=EWKMg4ru1zPvdBw+uzMEhS+PpGo.1624892357927.124263
NC_045759	Koludarov_et_al_2021	misc_RNA	14291469	14291917	.	+	.	Name=LOC100117832 RNA;ID=EWKMg4ru1zPvdBw+uzMEhS+PpGo.1624892357927.124263
NC_045759	Koludarov_et_al_2021	misc_RNA	14292506	14292724	.	+	.	Name=LOC100117832 RNA;ID=EWKMg4ru1zPvdBw+uzMEhS+PpGo.1624892357927.124263
NC_045759	Koludarov_et_al_2021	misc_RNA	14292887	14298204	.	+	.	Name=LOC100117832 RNA;ID=EWKMg4ru1zPvdBw+uzMEhS+PpGo.1624892357927.124263
NC_045759	Koludarov_et_al_2021	misc_RNA	7365751	7366198	.	-	.	Name=LOC100678471 RNA;ID=EWKMg4ru1zPvdBw+uzMEhS+PpGo.1624892357927.124264
NC_045759	Koludarov_et_al_2021	misc_RNA	7365267	7365458	.	-	.	Name=LOC100678471 RNA;ID=EWKMg4ru1zPvdBw+uzMEhS+PpGo.1624892357927.124264
NC_045759	Koludarov_et_al_2021	misc_RNA	7364454	7365184	.	-	.	Name=LOC100678471 RNA;ID=EWKMg4ru1zPvdBw+uzMEhS+PpGo.1624892357927.124264
NC_045759	Koludarov_et_al_2021	misc_RNA	7364330	7364379	.	-	.	Name=LOC100678471 RNA;ID=EWKMg4ru1zPvdBw+uzMEhS+PpGo.1624892357927.124264
NC_045759	Koludarov_et_al_2021	misc_RNA	7364130	7364258	.	-	.	Name=LOC100678471 RNA;ID=EWKMg4ru1zPvdBw+uzMEhS+PpGo.1624892357927.124264
NC_045759	Koludarov_et_al_2021	misc_RNA	7363770	7364063	.	-	.	Name=LOC100678471 RNA;ID=EWKMg4ru1zPvdBw+uzMEhS+PpGo.1624892357927.124264
NC_045759	Koludarov_et_al_2021	misc_RNA	7363011	7363134	.	-	.	Name=LOC100678471 RNA;ID=EWKMg4ru1zPvdBw+uzMEhS+PpGo.1624892357927.124264
NC_045759	Koludarov_et_al_2021	misc_RNA	7361938	7362107	.	-	.	Name=LOC100678471 RNA;ID=EWKMg4ru1zPvdBw+uzMEhS+PpGo.1624892357927.124264
NC_045759	Koludarov_et_al_2021	misc_RNA	7357960	7358078	.	-	.	Name=LOC100678471 RNA;ID=EWKMg4ru1zPvdBw+uzMEhS+PpGo.1624892357927.124264
NC_045759	Koludarov_et_al_2021	misc_RNA	7357781	7357888	.	-	.	Name=LOC100678471 RNA;ID=EWKMg4ru1zPvdBw+uzMEhS+PpGo.1624892357927.124264
NC_045759	Koludarov_et_al_2021	misc_RNA	7357569	7357706	.	-	.	Name=LOC100678471 RNA;ID=EWKMg4ru1zPvdBw+uzMEhS+PpGo.1624892357927.124264
NC_045759	Koludarov_et_al_2021	misc_RNA	7357311	7357493	.	-	.	Name=LOC100678471 RNA;ID=EWKMg4ru1zPvdBw+uzMEhS+PpGo.1624892357927.124264
NC_045759	Koludarov_et_al_2021	misc_RNA	7356845	7357232	.	-	.	Name=LOC100678471 RNA;ID=EWKMg4ru1zPvdBw+uzMEhS+PpGo.1624892357927.124264
NC_045759	Koludarov_et_al_2021	misc_RNA	7356354	7356764	.	-	.	Name=LOC100678471 RNA;ID=EWKMg4ru1zPvdBw+uzMEhS+PpGo.1624892357927.124264
NC_045759	Koludarov_et_al_2021	misc_RNA	7356135	7356277	.	-	.	Name=LOC100678471 RNA;ID=EWKMg4ru1zPvdBw+uzMEhS+PpGo.1624892357927.124264
NC_045759	Koludarov_et_al_2021	misc_RNA	7355959	7356049	.	-	.	Name=LOC100678471 RNA;ID=EWKMg4ru1zPvdBw+uzMEhS+PpGo.1624892357927.124264
NC_045759	Koludarov_et_al_2021	misc_RNA	7355675	7355875	.	-	.	Name=LOC100678471 RNA;ID=EWKMg4ru1zPvdBw+uzMEhS+PpGo.1624892357927.124264
NC_045759	Koludarov_et_al_2021	misc_RNA	7437806	7438205	.	+	.	Name=LOC100679309 RNA;ID=EWKMg4ru1zPvdBw+uzMEhS+PpGo.1624892357927.124265
NC_045759	Koludarov_et_al_2021	misc_RNA	7438734	7438828	.	+	.	Name=LOC100679309 RNA;ID=EWKMg4ru1zPvdBw+uzMEhS+PpGo.1624892357927.124265
NC_045759	Koludarov_et_al_2021	misc_RNA	7438909	7439481	.	+	.	Name=LOC100679309 RNA;ID=EWKMg4ru1zPvdBw+uzMEhS+PpGo.1624892357927.124265
NC_045759	Koludarov_et_al_2021	misc_RNA	7439554	7439805	.	+	.	Name=LOC100679309 RNA;ID=EWKMg4ru1zPvdBw+uzMEhS+PpGo.1624892357927.124265
NC_045759	Koludarov_et_al_2021	misc_RNA	7439880	7440069	.	+	.	Name=LOC100679309 RNA;ID=EWKMg4ru1zPvdBw+uzMEhS+PpGo.1624892357927.124265
NC_045759	Koludarov_et_al_2021	misc_RNA	7440141	7442365	.	+	.	Name=LOC100679309 RNA;ID=EWKMg4ru1zPvdBw+uzMEhS+PpGo.1624892357927.124265
NC_045759	Koludarov_et_al_2021	misc_RNA	7442745	7448129	.	+	.	Name=LOC100679309 RNA;ID=EWKMg4ru1zPvdBw+uzMEhS+PpGo.1624892357927.124265
NC_045759	Koludarov_et_al_2021	misc_RNA	331166	332653	.	+	.	Name=LOC100680212 RNA;ID=EWKMg4ru1zPvdBw+uzMEhS+PpGo.1624892357927.124266
NC_045759	Koludarov_et_al_2021	misc_RNA	333002	336807	.	+	.	Name=LOC100680212 RNA;ID=EWKMg4ru1zPvdBw+uzMEhS+PpGo.1624892357927.124266
NC_045759	Koludarov_et_al_2021	misc_RNA	337017	338065	.	+	.	Name=LOC100680212 RNA;ID=EWKMg4ru1zPvdBw+uzMEhS+PpGo.1624892357927.124266
NC_045759	Koludarov_et_al_2021	misc_RNA	338135	338413	.	+	.	Name=LOC100680212 RNA;ID=EWKMg4ru1zPvdBw+uzMEhS+PpGo.1624892357927.124266
NC_045759	Koludarov_et_al_2021	misc_RNA	338488	340017	.	+	.	Name=LOC100680212 RNA;ID=EWKMg4ru1zPvdBw+uzMEhS+PpGo.1624892357927.124266
NC_045759	Koludarov_et_al_2021	misc_RNA	340188	340334	.	+	.	Name=LOC100680212 RNA;ID=EWKMg4ru1zPvdBw+uzMEhS+PpGo.1624892357927.124266
NC_045759	Koludarov_et_al_2021	misc_RNA	340579	341157	.	+	.	Name=LOC100680212 RNA;ID=EWKMg4ru1zPvdBw+uzMEhS+PpGo.1624892357927.124266
NC_045759	Koludarov_et_al_2021	misc_RNA	331166	332653	.	+	.	Name=LOC100680212 RNA;ID=EWKMg4ru1zPvdBw+uzMEhS+PpGo.1624892357927.124267
NC_045759	Koludarov_et_al_2021	misc_RNA	333002	336807	.	+	.	Name=LOC100680212 RNA;ID=EWKMg4ru1zPvdBw+uzMEhS+PpGo.1624892357927.124267
NC_045759	Koludarov_et_al_2021	misc_RNA	337017	338065	.	+	.	Name=LOC100680212 RNA;ID=EWKMg4ru1zPvdBw+uzMEhS+PpGo.1624892357927.124267
NC_045759	Koludarov_et_al_2021	misc_RNA	338135	338413	.	+	.	Name=LOC100680212 RNA;ID=EWKMg4ru1zPvdBw+uzMEhS+PpGo.1624892357927.124267
NC_045759	Koludarov_et_al_2021	misc_RNA	338488	340017	.	+	.	Name=LOC100680212 RNA;ID=EWKMg4ru1zPvdBw+uzMEhS+PpGo.1624892357927.124267
NC_045759	Koludarov_et_al_2021	misc_RNA	340188	340329	.	+	.	Name=LOC100680212 RNA;ID=EWKMg4ru1zPvdBw+uzMEhS+PpGo.1624892357927.124267
NC_045759	Koludarov_et_al_2021	misc_RNA	340579	341157	.	+	.	Name=LOC100680212 RNA;ID=EWKMg4ru1zPvdBw+uzMEhS+PpGo.1624892357927.124267
NC_045759	Koludarov_et_al_2021	misc_RNA	12595160	12595320	.	-	.	Name=LOC100115453 RNA;ID=EWKMg4ru1zPvdBw+uzMEhS+PpGo.1624892357927.124268
NC_045759	Koludarov_et_al_2021	misc_RNA	12594440	12594491	.	-	.	Name=LOC100115453 RNA;ID=EWKMg4ru1zPvdBw+uzMEhS+PpGo.1624892357927.124268
NC_045759	Koludarov_et_al_2021	misc_RNA	12589531	12589589	.	-	.	Name=LOC100115453 RNA;ID=EWKMg4ru1zPvdBw+uzMEhS+PpGo.1624892357927.124268
NC_045759	Koludarov_et_al_2021	misc_RNA	12589001	12589356	.	-	.	Name=LOC100115453 RNA;ID=EWKMg4ru1zPvdBw+uzMEhS+PpGo.1624892357927.124268
NC_045759	Koludarov_et_al_2021	misc_RNA	12588607	12588915	.	-	.	Name=LOC100115453 RNA;ID=EWKMg4ru1zPvdBw+uzMEhS+PpGo.1624892357927.124268
NC_045759	Koludarov_et_al_2021	misc_RNA	12587596	12587662	.	-	.	Name=LOC100115453 RNA;ID=EWKMg4ru1zPvdBw+uzMEhS+PpGo.1624892357927.124268
NC_045759	Koludarov_et_al_2021	misc_RNA	12585512	12587562	.	-	.	Name=LOC100115453 RNA;ID=EWKMg4ru1zPvdBw+uzMEhS+PpGo.1624892357927.124268
NC_045759	Koludarov_et_al_2021	misc_RNA	10126796	10127039	.	+	.	Name=LOC100114497 RNA;ID=EWKMg4ru1zPvdBw+uzMEhS+PpGo.1624892357927.124269
NC_045759	Koludarov_et_al_2021	misc_RNA	10132424	10132663	.	+	.	Name=LOC100114497 RNA;ID=EWKMg4ru1zPvdBw+uzMEhS+PpGo.1624892357927.124269
NC_045759	Koludarov_et_al_2021	misc_RNA	10132745	10132993	.	+	.	Name=LOC100114497 RNA;ID=EWKMg4ru1zPvdBw+uzMEhS+PpGo.1624892357927.124269
NC_045759	Koludarov_et_al_2021	misc_RNA	10133075	10133647	.	+	.	Name=LOC100114497 RNA;ID=EWKMg4ru1zPvdBw+uzMEhS+PpGo.1624892357927.124269
NC_045759	Koludarov_et_al_2021	misc_RNA	10133730	10133840	.	+	.	Name=LOC100114497 RNA;ID=EWKMg4ru1zPvdBw+uzMEhS+PpGo.1624892357927.124269
NC_045759	Koludarov_et_al_2021	misc_RNA	10133922	10134473	.	+	.	Name=LOC100114497 RNA;ID=EWKMg4ru1zPvdBw+uzMEhS+PpGo.1624892357927.124269
NC_045759	Koludarov_et_al_2021	misc_RNA	10135453	10135665	.	+	.	Name=LOC100114497 RNA;ID=EWKMg4ru1zPvdBw+uzMEhS+PpGo.1624892357927.124269
NC_045759	Koludarov_et_al_2021	misc_RNA	10135741	10136428	.	+	.	Name=LOC100114497 RNA;ID=EWKMg4ru1zPvdBw+uzMEhS+PpGo.1624892357927.124269
NC_045759	Koludarov_et_al_2021	misc_RNA	19453738	19453915	.	-	.	Name=LOC100119280 RNA;ID=EWKMg4ru1zPvdBw+uzMEhS+PpGo.1624892357927.124270
NC_045759	Koludarov_et_al_2021	misc_RNA	19451603	19451938	.	-	.	Name=LOC100119280 RNA;ID=EWKMg4ru1zPvdBw+uzMEhS+PpGo.1624892357927.124270
NC_045759	Koludarov_et_al_2021	misc_RNA	19451270	19451527	.	-	.	Name=LOC100119280 RNA;ID=EWKMg4ru1zPvdBw+uzMEhS+PpGo.1624892357927.124270
NC_045759	Koludarov_et_al_2021	misc_RNA	19450902	19451198	.	-	.	Name=LOC100119280 RNA;ID=EWKMg4ru1zPvdBw+uzMEhS+PpGo.1624892357927.124270
NC_045759	Koludarov_et_al_2021	misc_RNA	19450163	19450819	.	-	.	Name=LOC100119280 RNA;ID=EWKMg4ru1zPvdBw+uzMEhS+PpGo.1624892357927.124270
NC_045759	Koludarov_et_al_2021	misc_RNA	19449734	19450072	.	-	.	Name=LOC100119280 RNA;ID=EWKMg4ru1zPvdBw+uzMEhS+PpGo.1624892357927.124270
NC_045759	Koludarov_et_al_2021	misc_RNA	19449373	19449663	.	-	.	Name=LOC100119280 RNA;ID=EWKMg4ru1zPvdBw+uzMEhS+PpGo.1624892357927.124270
NC_045759	Koludarov_et_al_2021	misc_RNA	19448769	19448972	.	-	.	Name=LOC100119280 RNA;ID=EWKMg4ru1zPvdBw+uzMEhS+PpGo.1624892357927.124270
NC_045759	Koludarov_et_al_2021	misc_RNA	19448584	19448689	.	-	.	Name=LOC100119280 RNA;ID=EWKMg4ru1zPvdBw+uzMEhS+PpGo.1624892357927.124270
NC_045759	Koludarov_et_al_2021	misc_RNA	19447265	19447491	.	-	.	Name=LOC100119280 RNA;ID=EWKMg4ru1zPvdBw+uzMEhS+PpGo.1624892357927.124270
NC_045759	Koludarov_et_al_2021	misc_RNA	19447104	19447180	.	-	.	Name=LOC100119280 RNA;ID=EWKMg4ru1zPvdBw+uzMEhS+PpGo.1624892357927.124270
NC_045759	Koludarov_et_al_2021	misc_RNA	19446891	19447025	.	-	.	Name=LOC100119280 RNA;ID=EWKMg4ru1zPvdBw+uzMEhS+PpGo.1624892357927.124270
NC_045759	Koludarov_et_al_2021	misc_RNA	19446698	19446820	.	-	.	Name=LOC100119280 RNA;ID=EWKMg4ru1zPvdBw+uzMEhS+PpGo.1624892357927.124270
NC_045759	Koludarov_et_al_2021	misc_RNA	19446467	19446615	.	-	.	Name=LOC100119280 RNA;ID=EWKMg4ru1zPvdBw+uzMEhS+PpGo.1624892357927.124270
NC_045759	Koludarov_et_al_2021	misc_RNA	19446261	19446396	.	-	.	Name=LOC100119280 RNA;ID=EWKMg4ru1zPvdBw+uzMEhS+PpGo.1624892357927.124270
NC_045759	Koludarov_et_al_2021	misc_RNA	19446114	19446180	.	-	.	Name=LOC100119280 RNA;ID=EWKMg4ru1zPvdBw+uzMEhS+PpGo.1624892357927.124270
NC_045759	Koludarov_et_al_2021	misc_RNA	19445779	19446034	.	-	.	Name=LOC100119280 RNA;ID=EWKMg4ru1zPvdBw+uzMEhS+PpGo.1624892357927.124270
NC_045759	Koludarov_et_al_2021	misc_RNA	19445498	19445587	.	-	.	Name=LOC100119280 RNA;ID=EWKMg4ru1zPvdBw+uzMEhS+PpGo.1624892357927.124270
NC_045759	Koludarov_et_al_2021	misc_RNA	19445352	19445423	.	-	.	Name=LOC100119280 RNA;ID=EWKMg4ru1zPvdBw+uzMEhS+PpGo.1624892357927.124270
NC_045759	Koludarov_et_al_2021	misc_RNA	19445077	19445268	.	-	.	Name=LOC100119280 RNA;ID=EWKMg4ru1zPvdBw+uzMEhS+PpGo.1624892357927.124270
NC_045759	Koludarov_et_al_2021	misc_RNA	19444396	19444999	.	-	.	Name=LOC100119280 RNA;ID=EWKMg4ru1zPvdBw+uzMEhS+PpGo.1624892357927.124270
NC_045759	Koludarov_et_al_2021	misc_RNA	372304	372759	.	+	.	Name=LOC100119886 RNA;ID=EWKMg4ru1zPvdBw+uzMEhS+PpGo.1624892357927.124271
NC_045759	Koludarov_et_al_2021	misc_RNA	374434	374497	.	+	.	Name=LOC100119886 RNA;ID=EWKMg4ru1zPvdBw+uzMEhS+PpGo.1624892357927.124271
NC_045759	Koludarov_et_al_2021	misc_RNA	374579	374726	.	+	.	Name=LOC100119886 RNA;ID=EWKMg4ru1zPvdBw+uzMEhS+PpGo.1624892357927.124271
NC_045759	Koludarov_et_al_2021	misc_RNA	375072	375388	.	+	.	Name=LOC100119886 RNA;ID=EWKMg4ru1zPvdBw+uzMEhS+PpGo.1624892357927.124271
NC_045759	Koludarov_et_al_2021	misc_RNA	375638	375981	.	+	.	Name=LOC100119886 RNA;ID=EWKMg4ru1zPvdBw+uzMEhS+PpGo.1624892357927.124271
NC_045759	Koludarov_et_al_2021	misc_RNA	376321	376749	.	+	.	Name=LOC100119886 RNA;ID=EWKMg4ru1zPvdBw+uzMEhS+PpGo.1624892357927.124271
NC_045759	Koludarov_et_al_2021	misc_RNA	376835	377009	.	+	.	Name=LOC100119886 RNA;ID=EWKMg4ru1zPvdBw+uzMEhS+PpGo.1624892357927.124271
NC_045759	Koludarov_et_al_2021	misc_RNA	377185	381587	.	+	.	Name=LOC100119886 RNA;ID=EWKMg4ru1zPvdBw+uzMEhS+PpGo.1624892357927.124271
NC_045759	Koludarov_et_al_2021	misc_RNA	23125561	23125922	.	-	.	Name=LOC100118913 RNA;ID=EWKMg4ru1zPvdBw+uzMEhS+PpGo.1624892357928.124272
NC_045759	Koludarov_et_al_2021	misc_RNA	23124518	23124608	.	-	.	Name=LOC100118913 RNA;ID=EWKMg4ru1zPvdBw+uzMEhS+PpGo.1624892357928.124272
NC_045759	Koludarov_et_al_2021	misc_RNA	23121726	23121929	.	-	.	Name=LOC100118913 RNA;ID=EWKMg4ru1zPvdBw+uzMEhS+PpGo.1624892357928.124272
NC_045759	Koludarov_et_al_2021	misc_RNA	23121214	23121355	.	-	.	Name=LOC100118913 RNA;ID=EWKMg4ru1zPvdBw+uzMEhS+PpGo.1624892357928.124272
NC_045759	Koludarov_et_al_2021	misc_RNA	23120948	23121147	.	-	.	Name=LOC100118913 RNA;ID=EWKMg4ru1zPvdBw+uzMEhS+PpGo.1624892357928.124272
NC_045759	Koludarov_et_al_2021	misc_RNA	23120726	23120878	.	-	.	Name=LOC100118913 RNA;ID=EWKMg4ru1zPvdBw+uzMEhS+PpGo.1624892357928.124272
NC_045759	Koludarov_et_al_2021	misc_RNA	23118694	23120310	.	-	.	Name=LOC100118913 RNA;ID=EWKMg4ru1zPvdBw+uzMEhS+PpGo.1624892357928.124272
NC_045759	Koludarov_et_al_2021	misc_RNA	23116837	23117537	.	-	.	Name=LOC100118913 RNA;ID=EWKMg4ru1zPvdBw+uzMEhS+PpGo.1624892357928.124272
NC_045759	Koludarov_et_al_2021	misc_RNA	21015056	21015741	.	-	.	Name=LOC100115982 RNA;ID=EWKMg4ru1zPvdBw+uzMEhS+PpGo.1624892357928.124273
NC_045759	Koludarov_et_al_2021	misc_RNA	21012186	21012400	.	-	.	Name=LOC100115982 RNA;ID=EWKMg4ru1zPvdBw+uzMEhS+PpGo.1624892357928.124273
NC_045759	Koludarov_et_al_2021	misc_RNA	21011850	21011951	.	-	.	Name=LOC100115982 RNA;ID=EWKMg4ru1zPvdBw+uzMEhS+PpGo.1624892357928.124273
NC_045759	Koludarov_et_al_2021	misc_RNA	21011650	21011774	.	-	.	Name=LOC100115982 RNA;ID=EWKMg4ru1zPvdBw+uzMEhS+PpGo.1624892357928.124273
NC_045759	Koludarov_et_al_2021	misc_RNA	21011377	21011560	.	-	.	Name=LOC100115982 RNA;ID=EWKMg4ru1zPvdBw+uzMEhS+PpGo.1624892357928.124273
NC_045759	Koludarov_et_al_2021	misc_RNA	21011189	21011292	.	-	.	Name=LOC100115982 RNA;ID=EWKMg4ru1zPvdBw+uzMEhS+PpGo.1624892357928.124273
NC_045759	Koludarov_et_al_2021	misc_RNA	21011000	21011116	.	-	.	Name=LOC100115982 RNA;ID=EWKMg4ru1zPvdBw+uzMEhS+PpGo.1624892357928.124273
NC_045759	Koludarov_et_al_2021	misc_RNA	21010811	21010926	.	-	.	Name=LOC100115982 RNA;ID=EWKMg4ru1zPvdBw+uzMEhS+PpGo.1624892357928.124273
NC_045759	Koludarov_et_al_2021	misc_RNA	21010664	21010730	.	-	.	Name=LOC100115982 RNA;ID=EWKMg4ru1zPvdBw+uzMEhS+PpGo.1624892357928.124273
NC_045759	Koludarov_et_al_2021	misc_RNA	21010391	21010576	.	-	.	Name=LOC100115982 RNA;ID=EWKMg4ru1zPvdBw+uzMEhS+PpGo.1624892357928.124273
NC_045759	Koludarov_et_al_2021	misc_RNA	21010149	21010320	.	-	.	Name=LOC100115982 RNA;ID=EWKMg4ru1zPvdBw+uzMEhS+PpGo.1624892357928.124273
NC_045759	Koludarov_et_al_2021	misc_RNA	21009474	21010058	.	-	.	Name=LOC100115982 RNA;ID=EWKMg4ru1zPvdBw+uzMEhS+PpGo.1624892357928.124273
NC_045759	Koludarov_et_al_2021	misc_RNA	21008928	21009069	.	-	.	Name=LOC100115982 RNA;ID=EWKMg4ru1zPvdBw+uzMEhS+PpGo.1624892357928.124273
NC_045759	Koludarov_et_al_2021	misc_RNA	21008313	21008475	.	-	.	Name=LOC100115982 RNA;ID=EWKMg4ru1zPvdBw+uzMEhS+PpGo.1624892357928.124273
NC_045759	Koludarov_et_al_2021	misc_RNA	21006750	21008190	.	-	.	Name=LOC100115982 RNA;ID=EWKMg4ru1zPvdBw+uzMEhS+PpGo.1624892357928.124273
NC_045759	Koludarov_et_al_2021	misc_RNA	21015056	21015741	.	-	.	Name=LOC100115982 RNA;ID=EWKMg4ru1zPvdBw+uzMEhS+PpGo.1624892357928.124274
NC_045759	Koludarov_et_al_2021	misc_RNA	21012186	21012400	.	-	.	Name=LOC100115982 RNA;ID=EWKMg4ru1zPvdBw+uzMEhS+PpGo.1624892357928.124274
NC_045759	Koludarov_et_al_2021	misc_RNA	21011850	21011951	.	-	.	Name=LOC100115982 RNA;ID=EWKMg4ru1zPvdBw+uzMEhS+PpGo.1624892357928.124274
NC_045759	Koludarov_et_al_2021	misc_RNA	21011650	21011774	.	-	.	Name=LOC100115982 RNA;ID=EWKMg4ru1zPvdBw+uzMEhS+PpGo.1624892357928.124274
NC_045759	Koludarov_et_al_2021	misc_RNA	21011377	21011560	.	-	.	Name=LOC100115982 RNA;ID=EWKMg4ru1zPvdBw+uzMEhS+PpGo.1624892357928.124274
NC_045759	Koludarov_et_al_2021	misc_RNA	21011189	21011292	.	-	.	Name=LOC100115982 RNA;ID=EWKMg4ru1zPvdBw+uzMEhS+PpGo.1624892357928.124274
NC_045759	Koludarov_et_al_2021	misc_RNA	21011000	21011116	.	-	.	Name=LOC100115982 RNA;ID=EWKMg4ru1zPvdBw+uzMEhS+PpGo.1624892357928.124274
NC_045759	Koludarov_et_al_2021	misc_RNA	21010811	21010926	.	-	.	Name=LOC100115982 RNA;ID=EWKMg4ru1zPvdBw+uzMEhS+PpGo.1624892357928.124274
NC_045759	Koludarov_et_al_2021	misc_RNA	21010664	21010730	.	-	.	Name=LOC100115982 RNA;ID=EWKMg4ru1zPvdBw+uzMEhS+PpGo.1624892357928.124274
NC_045759	Koludarov_et_al_2021	misc_RNA	21010391	21010576	.	-	.	Name=LOC100115982 RNA;ID=EWKMg4ru1zPvdBw+uzMEhS+PpGo.1624892357928.124274
NC_045759	Koludarov_et_al_2021	misc_RNA	21010149	21010320	.	-	.	Name=LOC100115982 RNA;ID=EWKMg4ru1zPvdBw+uzMEhS+PpGo.1624892357928.124274
NC_045759	Koludarov_et_al_2021	misc_RNA	21009474	21010058	.	-	.	Name=LOC100115982 RNA;ID=EWKMg4ru1zPvdBw+uzMEhS+PpGo.1624892357928.124274
NC_045759	Koludarov_et_al_2021	misc_RNA	21008928	21009108	.	-	.	Name=LOC100115982 RNA;ID=EWKMg4ru1zPvdBw+uzMEhS+PpGo.1624892357928.124274
NC_045759	Koludarov_et_al_2021	misc_RNA	21008313	21008475	.	-	.	Name=LOC100115982 RNA;ID=EWKMg4ru1zPvdBw+uzMEhS+PpGo.1624892357928.124274
NC_045759	Koludarov_et_al_2021	misc_RNA	21006750	21008190	.	-	.	Name=LOC100115982 RNA;ID=EWKMg4ru1zPvdBw+uzMEhS+PpGo.1624892357928.124274
NC_045759	Koludarov_et_al_2021	misc_RNA	22024481	22024531	.	+	.	Name=LOC103315587 RNA;ID=EWKMg4ru1zPvdBw+uzMEhS+PpGo.1624892357928.124275
NC_045759	Koludarov_et_al_2021	misc_RNA	22024623	22024660	.	+	.	Name=LOC103315587 RNA;ID=EWKMg4ru1zPvdBw+uzMEhS+PpGo.1624892357928.124275
NC_045759	Koludarov_et_al_2021	misc_RNA	22024784	22024946	.	+	.	Name=LOC103315587 RNA;ID=EWKMg4ru1zPvdBw+uzMEhS+PpGo.1624892357928.124275
NC_045759	Koludarov_et_al_2021	misc_RNA	22025310	22025567	.	+	.	Name=LOC103315587 RNA;ID=EWKMg4ru1zPvdBw+uzMEhS+PpGo.1624892357928.124275
NC_045759	Koludarov_et_al_2021	misc_RNA	22032607	22032864	.	+	.	Name=LOC103315587 RNA;ID=EWKMg4ru1zPvdBw+uzMEhS+PpGo.1624892357928.124275
NC_045759	Koludarov_et_al_2021	misc_RNA	22032946	22033012	.	+	.	Name=LOC103315587 RNA;ID=EWKMg4ru1zPvdBw+uzMEhS+PpGo.1624892357928.124275
NC_045759	Koludarov_et_al_2021	misc_RNA	22033197	22033446	.	+	.	Name=LOC103315587 RNA;ID=EWKMg4ru1zPvdBw+uzMEhS+PpGo.1624892357928.124275
NC_045759	Koludarov_et_al_2021	misc_RNA	12805558	12812203	.	-	.	Name=LOC103316494 RNA;ID=EWKMg4ru1zPvdBw+uzMEhS+PpGo.1624892357928.124276
NC_045759	Koludarov_et_al_2021	misc_RNA	12805288	12805401	.	-	.	Name=LOC103316494 RNA;ID=EWKMg4ru1zPvdBw+uzMEhS+PpGo.1624892357928.124276
NC_045759	Koludarov_et_al_2021	misc_RNA	12805110	12805216	.	-	.	Name=LOC103316494 RNA;ID=EWKMg4ru1zPvdBw+uzMEhS+PpGo.1624892357928.124276
NC_045759	Koludarov_et_al_2021	misc_RNA	12804951	12805023	.	-	.	Name=LOC103316494 RNA;ID=EWKMg4ru1zPvdBw+uzMEhS+PpGo.1624892357928.124276
NC_045759	Koludarov_et_al_2021	misc_RNA	12804817	12804882	.	-	.	Name=LOC103316494 RNA;ID=EWKMg4ru1zPvdBw+uzMEhS+PpGo.1624892357928.124276
NC_045759	Koludarov_et_al_2021	misc_RNA	12804487	12804738	.	-	.	Name=LOC103316494 RNA;ID=EWKMg4ru1zPvdBw+uzMEhS+PpGo.1624892357928.124276
NC_045759	Koludarov_et_al_2021	misc_RNA	12803531	12804395	.	-	.	Name=LOC103316494 RNA;ID=EWKMg4ru1zPvdBw+uzMEhS+PpGo.1624892357928.124276
NC_045759	Koludarov_et_al_2021	misc_RNA	12805505	12812203	.	-	.	Name=LOC103316494 RNA;ID=EWKMg4ru1zPvdBw+uzMEhS+PpGo.1624892357928.124277
NC_045759	Koludarov_et_al_2021	misc_RNA	12805288	12805401	.	-	.	Name=LOC103316494 RNA;ID=EWKMg4ru1zPvdBw+uzMEhS+PpGo.1624892357928.124277
NC_045759	Koludarov_et_al_2021	misc_RNA	12805110	12805216	.	-	.	Name=LOC103316494 RNA;ID=EWKMg4ru1zPvdBw+uzMEhS+PpGo.1624892357928.124277
NC_045759	Koludarov_et_al_2021	misc_RNA	12804951	12805023	.	-	.	Name=LOC103316494 RNA;ID=EWKMg4ru1zPvdBw+uzMEhS+PpGo.1624892357928.124277
NC_045759	Koludarov_et_al_2021	misc_RNA	12804817	12804882	.	-	.	Name=LOC103316494 RNA;ID=EWKMg4ru1zPvdBw+uzMEhS+PpGo.1624892357928.124277
NC_045759	Koludarov_et_al_2021	misc_RNA	12804487	12804738	.	-	.	Name=LOC103316494 RNA;ID=EWKMg4ru1zPvdBw+uzMEhS+PpGo.1624892357928.124277
NC_045759	Koludarov_et_al_2021	misc_RNA	12803531	12804395	.	-	.	Name=LOC103316494 RNA;ID=EWKMg4ru1zPvdBw+uzMEhS+PpGo.1624892357928.124277
NC_045759	Koludarov_et_al_2021	misc_RNA	12805288	12812203	.	-	.	Name=LOC103316494 RNA;ID=EWKMg4ru1zPvdBw+uzMEhS+PpGo.1624892357928.124278
NC_045759	Koludarov_et_al_2021	misc_RNA	12805110	12805216	.	-	.	Name=LOC103316494 RNA;ID=EWKMg4ru1zPvdBw+uzMEhS+PpGo.1624892357928.124278
NC_045759	Koludarov_et_al_2021	misc_RNA	12804951	12805023	.	-	.	Name=LOC103316494 RNA;ID=EWKMg4ru1zPvdBw+uzMEhS+PpGo.1624892357928.124278
NC_045759	Koludarov_et_al_2021	misc_RNA	12804817	12804882	.	-	.	Name=LOC103316494 RNA;ID=EWKMg4ru1zPvdBw+uzMEhS+PpGo.1624892357928.124278
NC_045759	Koludarov_et_al_2021	misc_RNA	12804487	12804738	.	-	.	Name=LOC103316494 RNA;ID=EWKMg4ru1zPvdBw+uzMEhS+PpGo.1624892357928.124278
NC_045759	Koludarov_et_al_2021	misc_RNA	12803531	12804395	.	-	.	Name=LOC103316494 RNA;ID=EWKMg4ru1zPvdBw+uzMEhS+PpGo.1624892357928.124278
NC_045759	Koludarov_et_al_2021	misc_RNA	24729073	24729947	.	-	.	Name=LOC100123026 RNA;ID=EWKMg4ru1zPvdBw+uzMEhS+PpGo.1624892357928.124279
NC_045759	Koludarov_et_al_2021	misc_RNA	24725977	24726210	.	-	.	Name=LOC100123026 RNA;ID=EWKMg4ru1zPvdBw+uzMEhS+PpGo.1624892357928.124279
NC_045759	Koludarov_et_al_2021	misc_RNA	24725580	24725886	.	-	.	Name=LOC100123026 RNA;ID=EWKMg4ru1zPvdBw+uzMEhS+PpGo.1624892357928.124279
NC_045759	Koludarov_et_al_2021	misc_RNA	24724723	24725516	.	-	.	Name=LOC100123026 RNA;ID=EWKMg4ru1zPvdBw+uzMEhS+PpGo.1624892357928.124279
NC_045759	Koludarov_et_al_2021	misc_RNA	24724048	24724617	.	-	.	Name=LOC100123026 RNA;ID=EWKMg4ru1zPvdBw+uzMEhS+PpGo.1624892357928.124279
NC_045759	Koludarov_et_al_2021	misc_RNA	24721290	24721395	.	-	.	Name=LOC100123026 RNA;ID=EWKMg4ru1zPvdBw+uzMEhS+PpGo.1624892357928.124279
NC_045759	Koludarov_et_al_2021	misc_RNA	11031241	11031995	.	+	.	Name=LOC100679709 RNA;ID=EWKMg4ru1zPvdBw+uzMEhS+PpGo.1624892357928.124280
NC_045759	Koludarov_et_al_2021	misc_RNA	11032268	11032337	.	+	.	Name=LOC100679709 RNA;ID=EWKMg4ru1zPvdBw+uzMEhS+PpGo.1624892357928.124280
NC_045759	Koludarov_et_al_2021	misc_RNA	11032423	11032696	.	+	.	Name=LOC100679709 RNA;ID=EWKMg4ru1zPvdBw+uzMEhS+PpGo.1624892357928.124280
NC_045759	Koludarov_et_al_2021	misc_RNA	11035472	11035700	.	+	.	Name=LOC100679709 RNA;ID=EWKMg4ru1zPvdBw+uzMEhS+PpGo.1624892357928.124280
NC_045759	Koludarov_et_al_2021	misc_RNA	11036274	11036500	.	+	.	Name=LOC100679709 RNA;ID=EWKMg4ru1zPvdBw+uzMEhS+PpGo.1624892357928.124280
NC_045759	Koludarov_et_al_2021	misc_RNA	11037005	11037294	.	+	.	Name=LOC100679709 RNA;ID=EWKMg4ru1zPvdBw+uzMEhS+PpGo.1624892357928.124280
NC_045759	Koludarov_et_al_2021	misc_RNA	11037364	11037636	.	+	.	Name=LOC100679709 RNA;ID=EWKMg4ru1zPvdBw+uzMEhS+PpGo.1624892357928.124280
NC_045759	Koludarov_et_al_2021	misc_RNA	11038185	11038548	.	+	.	Name=LOC100679709 RNA;ID=EWKMg4ru1zPvdBw+uzMEhS+PpGo.1624892357928.124280
NC_045759	Koludarov_et_al_2021	misc_RNA	11038622	11038710	.	+	.	Name=LOC100679709 RNA;ID=EWKMg4ru1zPvdBw+uzMEhS+PpGo.1624892357928.124280
NC_045759	Koludarov_et_al_2021	misc_RNA	11038783	11038896	.	+	.	Name=LOC100679709 RNA;ID=EWKMg4ru1zPvdBw+uzMEhS+PpGo.1624892357928.124280
NC_045759	Koludarov_et_al_2021	misc_RNA	11038989	11039403	.	+	.	Name=LOC100679709 RNA;ID=EWKMg4ru1zPvdBw+uzMEhS+PpGo.1624892357928.124280
NC_045759	Koludarov_et_al_2021	misc_RNA	11039467	11039791	.	+	.	Name=LOC100679709 RNA;ID=EWKMg4ru1zPvdBw+uzMEhS+PpGo.1624892357928.124280
NC_045759	Koludarov_et_al_2021	misc_RNA	15230952	15231056	.	+	.	Name=LOC103317950 RNA;ID=EWKMg4ru1zPvdBw+uzMEhS+PpGo.1624892357928.124281
NC_045759	Koludarov_et_al_2021	misc_RNA	15233118	15233214	.	+	.	Name=LOC103317950 RNA;ID=EWKMg4ru1zPvdBw+uzMEhS+PpGo.1624892357928.124281
NC_045759	Koludarov_et_al_2021	misc_RNA	15233297	15233450	.	+	.	Name=LOC103317950 RNA;ID=EWKMg4ru1zPvdBw+uzMEhS+PpGo.1624892357928.124281
NC_045759	Koludarov_et_al_2021	misc_RNA	15233836	15234042	.	+	.	Name=LOC103317950 RNA;ID=EWKMg4ru1zPvdBw+uzMEhS+PpGo.1624892357928.124281
NC_045759	Koludarov_et_al_2021	misc_RNA	15236661	15237106	.	+	.	Name=LOC103317950 RNA;ID=EWKMg4ru1zPvdBw+uzMEhS+PpGo.1624892357928.124281
NC_045759	Koludarov_et_al_2021	misc_RNA	15238500	15238663	.	+	.	Name=LOC103317950 RNA;ID=EWKMg4ru1zPvdBw+uzMEhS+PpGo.1624892357928.124281
NC_045759	Koludarov_et_al_2021	misc_RNA	15238757	15238836	.	+	.	Name=LOC103317950 RNA;ID=EWKMg4ru1zPvdBw+uzMEhS+PpGo.1624892357928.124281
NC_045759	Koludarov_et_al_2021	misc_RNA	15238919	15239019	.	+	.	Name=LOC103317950 RNA;ID=EWKMg4ru1zPvdBw+uzMEhS+PpGo.1624892357928.124281
NC_045759	Koludarov_et_al_2021	misc_RNA	23939427	23939507	.	-	.	Name=LOC100121543 RNA;ID=EWKMg4ru1zPvdBw+uzMEhS+PpGo.1624892357928.124282
NC_045759	Koludarov_et_al_2021	misc_RNA	23938455	23938624	.	-	.	Name=LOC100121543 RNA;ID=EWKMg4ru1zPvdBw+uzMEhS+PpGo.1624892357928.124282
NC_045759	Koludarov_et_al_2021	misc_RNA	23936059	23936486	.	-	.	Name=LOC100121543 RNA;ID=EWKMg4ru1zPvdBw+uzMEhS+PpGo.1624892357928.124282
NC_045759	Koludarov_et_al_2021	misc_RNA	23935516	23935989	.	-	.	Name=LOC100121543 RNA;ID=EWKMg4ru1zPvdBw+uzMEhS+PpGo.1624892357928.124282
NC_045759	Koludarov_et_al_2021	misc_RNA	23935190	23935424	.	-	.	Name=LOC100121543 RNA;ID=EWKMg4ru1zPvdBw+uzMEhS+PpGo.1624892357928.124282
NC_045759	Koludarov_et_al_2021	misc_RNA	23933294	23934778	.	-	.	Name=LOC100121543 RNA;ID=EWKMg4ru1zPvdBw+uzMEhS+PpGo.1624892357928.124282
NC_045759	Koludarov_et_al_2021	misc_RNA	23932231	23933058	.	-	.	Name=LOC100121543 RNA;ID=EWKMg4ru1zPvdBw+uzMEhS+PpGo.1624892357928.124282
NC_045759	Koludarov_et_al_2021	misc_RNA	23938455	23939313	.	-	.	Name=LOC100121543 RNA;ID=EWKMg4ru1zPvdBw+uzMEhS+PpGo.1624892357928.124283
NC_045759	Koludarov_et_al_2021	misc_RNA	23936059	23936486	.	-	.	Name=LOC100121543 RNA;ID=EWKMg4ru1zPvdBw+uzMEhS+PpGo.1624892357928.124283
NC_045759	Koludarov_et_al_2021	misc_RNA	23935516	23935989	.	-	.	Name=LOC100121543 RNA;ID=EWKMg4ru1zPvdBw+uzMEhS+PpGo.1624892357928.124283
NC_045759	Koludarov_et_al_2021	misc_RNA	23935190	23935424	.	-	.	Name=LOC100121543 RNA;ID=EWKMg4ru1zPvdBw+uzMEhS+PpGo.1624892357928.124283
NC_045759	Koludarov_et_al_2021	misc_RNA	23933294	23934832	.	-	.	Name=LOC100121543 RNA;ID=EWKMg4ru1zPvdBw+uzMEhS+PpGo.1624892357928.124283
NC_045759	Koludarov_et_al_2021	misc_RNA	23932231	23933058	.	-	.	Name=LOC100121543 RNA;ID=EWKMg4ru1zPvdBw+uzMEhS+PpGo.1624892357928.124283
NC_045759	Koludarov_et_al_2021	misc_RNA	23938838	23939310	.	-	.	Name=LOC100121543 RNA;ID=EWKMg4ru1zPvdBw+uzMEhS+PpGo.1624892357928.124284
NC_045759	Koludarov_et_al_2021	misc_RNA	23936059	23936486	.	-	.	Name=LOC100121543 RNA;ID=EWKMg4ru1zPvdBw+uzMEhS+PpGo.1624892357928.124284
NC_045759	Koludarov_et_al_2021	misc_RNA	23935516	23935989	.	-	.	Name=LOC100121543 RNA;ID=EWKMg4ru1zPvdBw+uzMEhS+PpGo.1624892357928.124284
NC_045759	Koludarov_et_al_2021	misc_RNA	23935190	23935424	.	-	.	Name=LOC100121543 RNA;ID=EWKMg4ru1zPvdBw+uzMEhS+PpGo.1624892357928.124284
NC_045759	Koludarov_et_al_2021	misc_RNA	23933294	23934778	.	-	.	Name=LOC100121543 RNA;ID=EWKMg4ru1zPvdBw+uzMEhS+PpGo.1624892357928.124284
NC_045759	Koludarov_et_al_2021	misc_RNA	23932231	23933058	.	-	.	Name=LOC100121543 RNA;ID=EWKMg4ru1zPvdBw+uzMEhS+PpGo.1624892357928.124284
NC_045759	Koludarov_et_al_2021	misc_RNA	23938917	23939309	.	-	.	Name=LOC100121543 RNA;ID=EWKMg4ru1zPvdBw+uzMEhS+PpGo.1624892357928.124285
NC_045759	Koludarov_et_al_2021	misc_RNA	23938455	23938624	.	-	.	Name=LOC100121543 RNA;ID=EWKMg4ru1zPvdBw+uzMEhS+PpGo.1624892357928.124285
NC_045759	Koludarov_et_al_2021	misc_RNA	23936059	23936486	.	-	.	Name=LOC100121543 RNA;ID=EWKMg4ru1zPvdBw+uzMEhS+PpGo.1624892357928.124285
NC_045759	Koludarov_et_al_2021	misc_RNA	23935516	23935989	.	-	.	Name=LOC100121543 RNA;ID=EWKMg4ru1zPvdBw+uzMEhS+PpGo.1624892357928.124285
NC_045759	Koludarov_et_al_2021	misc_RNA	23935190	23935424	.	-	.	Name=LOC100121543 RNA;ID=EWKMg4ru1zPvdBw+uzMEhS+PpGo.1624892357928.124285
NC_045759	Koludarov_et_al_2021	misc_RNA	23933294	23934778	.	-	.	Name=LOC100121543 RNA;ID=EWKMg4ru1zPvdBw+uzMEhS+PpGo.1624892357928.124285
NC_045759	Koludarov_et_al_2021	misc_RNA	23932231	23933058	.	-	.	Name=LOC100121543 RNA;ID=EWKMg4ru1zPvdBw+uzMEhS+PpGo.1624892357928.124285
NC_045759	Koludarov_et_al_2021	misc_RNA	23938838	23939309	.	-	.	Name=LOC100121543 RNA;ID=EWKMg4ru1zPvdBw+uzMEhS+PpGo.1624892357928.124286
NC_045759	Koludarov_et_al_2021	misc_RNA	23938455	23938624	.	-	.	Name=LOC100121543 RNA;ID=EWKMg4ru1zPvdBw+uzMEhS+PpGo.1624892357928.124286
NC_045759	Koludarov_et_al_2021	misc_RNA	23936059	23936486	.	-	.	Name=LOC100121543 RNA;ID=EWKMg4ru1zPvdBw+uzMEhS+PpGo.1624892357928.124286
NC_045759	Koludarov_et_al_2021	misc_RNA	23935516	23935989	.	-	.	Name=LOC100121543 RNA;ID=EWKMg4ru1zPvdBw+uzMEhS+PpGo.1624892357928.124286
NC_045759	Koludarov_et_al_2021	misc_RNA	23935190	23935424	.	-	.	Name=LOC100121543 RNA;ID=EWKMg4ru1zPvdBw+uzMEhS+PpGo.1624892357928.124286
NC_045759	Koludarov_et_al_2021	misc_RNA	23933294	23934778	.	-	.	Name=LOC100121543 RNA;ID=EWKMg4ru1zPvdBw+uzMEhS+PpGo.1624892357928.124286
NC_045759	Koludarov_et_al_2021	misc_RNA	23932231	23933058	.	-	.	Name=LOC100121543 RNA;ID=EWKMg4ru1zPvdBw+uzMEhS+PpGo.1624892357928.124286
NC_045759	Koludarov_et_al_2021	misc_RNA	23938721	23939309	.	-	.	Name=LOC100121543 RNA;ID=EWKMg4ru1zPvdBw+uzMEhS+PpGo.1624892357929.124287
NC_045759	Koludarov_et_al_2021	misc_RNA	23938455	23938624	.	-	.	Name=LOC100121543 RNA;ID=EWKMg4ru1zPvdBw+uzMEhS+PpGo.1624892357929.124287
NC_045759	Koludarov_et_al_2021	misc_RNA	23936059	23936486	.	-	.	Name=LOC100121543 RNA;ID=EWKMg4ru1zPvdBw+uzMEhS+PpGo.1624892357929.124287
NC_045759	Koludarov_et_al_2021	misc_RNA	23935516	23935989	.	-	.	Name=LOC100121543 RNA;ID=EWKMg4ru1zPvdBw+uzMEhS+PpGo.1624892357929.124287
NC_045759	Koludarov_et_al_2021	misc_RNA	23935190	23935424	.	-	.	Name=LOC100121543 RNA;ID=EWKMg4ru1zPvdBw+uzMEhS+PpGo.1624892357929.124287
NC_045759	Koludarov_et_al_2021	misc_RNA	23933294	23934778	.	-	.	Name=LOC100121543 RNA;ID=EWKMg4ru1zPvdBw+uzMEhS+PpGo.1624892357929.124287
NC_045759	Koludarov_et_al_2021	misc_RNA	23932231	23933058	.	-	.	Name=LOC100121543 RNA;ID=EWKMg4ru1zPvdBw+uzMEhS+PpGo.1624892357929.124287
NC_045759	Koludarov_et_al_2021	misc_RNA	24691646	24692565	.	+	.	Name=LOC100122977 RNA;ID=EWKMg4ru1zPvdBw+uzMEhS+PpGo.1624892357929.124288
NC_045759	Koludarov_et_al_2021	misc_RNA	24692895	24693037	.	+	.	Name=LOC100122977 RNA;ID=EWKMg4ru1zPvdBw+uzMEhS+PpGo.1624892357929.124288
NC_045759	Koludarov_et_al_2021	misc_RNA	24693131	24693293	.	+	.	Name=LOC100122977 RNA;ID=EWKMg4ru1zPvdBw+uzMEhS+PpGo.1624892357929.124288
NC_045759	Koludarov_et_al_2021	misc_RNA	24695284	24695413	.	+	.	Name=LOC100122977 RNA;ID=EWKMg4ru1zPvdBw+uzMEhS+PpGo.1624892357929.124288
NC_045759	Koludarov_et_al_2021	misc_RNA	24695808	24695904	.	+	.	Name=LOC100122977 RNA;ID=EWKMg4ru1zPvdBw+uzMEhS+PpGo.1624892357929.124288
NC_045759	Koludarov_et_al_2021	misc_RNA	24697015	24697311	.	+	.	Name=LOC100122977 RNA;ID=EWKMg4ru1zPvdBw+uzMEhS+PpGo.1624892357929.124288
NC_045759	Koludarov_et_al_2021	misc_RNA	24697401	24697721	.	+	.	Name=LOC100122977 RNA;ID=EWKMg4ru1zPvdBw+uzMEhS+PpGo.1624892357929.124288
NC_045759	Koludarov_et_al_2021	misc_RNA	24697797	24698617	.	+	.	Name=LOC100122977 RNA;ID=EWKMg4ru1zPvdBw+uzMEhS+PpGo.1624892357929.124288
NC_045759	Koludarov_et_al_2021	misc_RNA	24691646	24692565	.	+	.	Name=LOC100122977 RNA;ID=EWKMg4ru1zPvdBw+uzMEhS+PpGo.1624892357929.124289
NC_045759	Koludarov_et_al_2021	misc_RNA	24692895	24693037	.	+	.	Name=LOC100122977 RNA;ID=EWKMg4ru1zPvdBw+uzMEhS+PpGo.1624892357929.124289
NC_045759	Koludarov_et_al_2021	misc_RNA	24693131	24693293	.	+	.	Name=LOC100122977 RNA;ID=EWKMg4ru1zPvdBw+uzMEhS+PpGo.1624892357929.124289
NC_045759	Koludarov_et_al_2021	misc_RNA	24695284	24695413	.	+	.	Name=LOC100122977 RNA;ID=EWKMg4ru1zPvdBw+uzMEhS+PpGo.1624892357929.124289
NC_045759	Koludarov_et_al_2021	misc_RNA	24697015	24697311	.	+	.	Name=LOC100122977 RNA;ID=EWKMg4ru1zPvdBw+uzMEhS+PpGo.1624892357929.124289
NC_045759	Koludarov_et_al_2021	misc_RNA	24697401	24697721	.	+	.	Name=LOC100122977 RNA;ID=EWKMg4ru1zPvdBw+uzMEhS+PpGo.1624892357929.124289
NC_045759	Koludarov_et_al_2021	misc_RNA	24697797	24698617	.	+	.	Name=LOC100122977 RNA;ID=EWKMg4ru1zPvdBw+uzMEhS+PpGo.1624892357929.124289
NC_045759	Koludarov_et_al_2021	misc_RNA	1848511	1849473	.	-	.	Name=LOC100122053 RNA;ID=EWKMg4ru1zPvdBw+uzMEhS+PpGo.1624892357929.124290
NC_045759	Koludarov_et_al_2021	misc_RNA	1846847	1847733	.	-	.	Name=LOC100122053 RNA;ID=EWKMg4ru1zPvdBw+uzMEhS+PpGo.1624892357929.124290
NC_045759	Koludarov_et_al_2021	misc_RNA	1846573	1846772	.	-	.	Name=LOC100122053 RNA;ID=EWKMg4ru1zPvdBw+uzMEhS+PpGo.1624892357929.124290
NC_045759	Koludarov_et_al_2021	misc_RNA	1845977	1846371	.	-	.	Name=LOC100122053 RNA;ID=EWKMg4ru1zPvdBw+uzMEhS+PpGo.1624892357929.124290
NC_045759	Koludarov_et_al_2021	misc_RNA	1842555	1845233	.	-	.	Name=LOC100122053 RNA;ID=EWKMg4ru1zPvdBw+uzMEhS+PpGo.1624892357929.124290
NC_045759	Koludarov_et_al_2021	misc_RNA	17606727	17608369	.	+	.	Name=LOC100122166 RNA;ID=EWKMg4ru1zPvdBw+uzMEhS+PpGo.1624892357929.124291
NC_045759	Koludarov_et_al_2021	misc_RNA	17608444	17608717	.	+	.	Name=LOC100122166 RNA;ID=EWKMg4ru1zPvdBw+uzMEhS+PpGo.1624892357929.124291
NC_045759	Koludarov_et_al_2021	misc_RNA	17608791	17609150	.	+	.	Name=LOC100122166 RNA;ID=EWKMg4ru1zPvdBw+uzMEhS+PpGo.1624892357929.124291
NC_045759	Koludarov_et_al_2021	misc_RNA	17609245	17610039	.	+	.	Name=LOC100122166 RNA;ID=EWKMg4ru1zPvdBw+uzMEhS+PpGo.1624892357929.124291
NC_045759	Koludarov_et_al_2021	misc_RNA	17610148	17610239	.	+	.	Name=LOC100122166 RNA;ID=EWKMg4ru1zPvdBw+uzMEhS+PpGo.1624892357929.124291
NC_045759	Koludarov_et_al_2021	misc_RNA	17610306	17610477	.	+	.	Name=LOC100122166 RNA;ID=EWKMg4ru1zPvdBw+uzMEhS+PpGo.1624892357929.124291
NC_045759	Koludarov_et_al_2021	misc_RNA	17610574	17610825	.	+	.	Name=LOC100122166 RNA;ID=EWKMg4ru1zPvdBw+uzMEhS+PpGo.1624892357929.124291
NC_045759	Koludarov_et_al_2021	misc_RNA	17610953	17611310	.	+	.	Name=LOC100122166 RNA;ID=EWKMg4ru1zPvdBw+uzMEhS+PpGo.1624892357929.124291
NC_045759	Koludarov_et_al_2021	misc_RNA	17611373	17611688	.	+	.	Name=LOC100122166 RNA;ID=EWKMg4ru1zPvdBw+uzMEhS+PpGo.1624892357929.124291
NC_045759	Koludarov_et_al_2021	misc_RNA	17611775	17611981	.	+	.	Name=LOC100122166 RNA;ID=EWKMg4ru1zPvdBw+uzMEhS+PpGo.1624892357929.124291
NC_045759	Koludarov_et_al_2021	misc_RNA	17612069	17612363	.	+	.	Name=LOC100122166 RNA;ID=EWKMg4ru1zPvdBw+uzMEhS+PpGo.1624892357929.124291
NC_045759	Koludarov_et_al_2021	misc_RNA	17612430	17612647	.	+	.	Name=LOC100122166 RNA;ID=EWKMg4ru1zPvdBw+uzMEhS+PpGo.1624892357929.124291
NC_045759	Koludarov_et_al_2021	misc_RNA	17612722	17612930	.	+	.	Name=LOC100122166 RNA;ID=EWKMg4ru1zPvdBw+uzMEhS+PpGo.1624892357929.124291
NC_045759	Koludarov_et_al_2021	misc_RNA	17613009	17613189	.	+	.	Name=LOC100122166 RNA;ID=EWKMg4ru1zPvdBw+uzMEhS+PpGo.1624892357929.124291
NC_045759	Koludarov_et_al_2021	misc_RNA	17613498	17613624	.	+	.	Name=LOC100122166 RNA;ID=EWKMg4ru1zPvdBw+uzMEhS+PpGo.1624892357929.124291
NC_045759	Koludarov_et_al_2021	misc_RNA	8182548	8182751	.	-	.	Name=LOC100679789 RNA;ID=EWKMg4ru1zPvdBw+uzMEhS+PpGo.1624892357929.124292
NC_045759	Koludarov_et_al_2021	misc_RNA	8182372	8182477	.	-	.	Name=LOC100679789 RNA;ID=EWKMg4ru1zPvdBw+uzMEhS+PpGo.1624892357929.124292
NC_045759	Koludarov_et_al_2021	misc_RNA	8181780	8182307	.	-	.	Name=LOC100679789 RNA;ID=EWKMg4ru1zPvdBw+uzMEhS+PpGo.1624892357929.124292
NC_045759	Koludarov_et_al_2021	misc_RNA	8181603	8181705	.	-	.	Name=LOC100679789 RNA;ID=EWKMg4ru1zPvdBw+uzMEhS+PpGo.1624892357929.124292
NC_045759	Koludarov_et_al_2021	misc_RNA	8181309	8181530	.	-	.	Name=LOC100679789 RNA;ID=EWKMg4ru1zPvdBw+uzMEhS+PpGo.1624892357929.124292
NC_045759	Koludarov_et_al_2021	misc_RNA	8180923	8181210	.	-	.	Name=LOC100679789 RNA;ID=EWKMg4ru1zPvdBw+uzMEhS+PpGo.1624892357929.124292
NC_045759	Koludarov_et_al_2021	misc_RNA	8180659	8180846	.	-	.	Name=LOC100679789 RNA;ID=EWKMg4ru1zPvdBw+uzMEhS+PpGo.1624892357929.124292
NC_045759	Koludarov_et_al_2021	misc_RNA	8180268	8180578	.	-	.	Name=LOC100679789 RNA;ID=EWKMg4ru1zPvdBw+uzMEhS+PpGo.1624892357929.124292
NC_045759	Koludarov_et_al_2021	misc_RNA	8180079	8180191	.	-	.	Name=LOC100679789 RNA;ID=EWKMg4ru1zPvdBw+uzMEhS+PpGo.1624892357929.124292
NC_045759	Koludarov_et_al_2021	misc_RNA	8176243	8176380	.	-	.	Name=LOC100679789 RNA;ID=EWKMg4ru1zPvdBw+uzMEhS+PpGo.1624892357929.124292
NC_045759	Koludarov_et_al_2021	misc_RNA	8175922	8176145	.	-	.	Name=LOC100679789 RNA;ID=EWKMg4ru1zPvdBw+uzMEhS+PpGo.1624892357929.124292
NC_045759	Koludarov_et_al_2021	misc_RNA	8182548	8182751	.	-	.	Name=LOC100679789 RNA;ID=EWKMg4ru1zPvdBw+uzMEhS+PpGo.1624892357929.124293
NC_045759	Koludarov_et_al_2021	misc_RNA	8182372	8182477	.	-	.	Name=LOC100679789 RNA;ID=EWKMg4ru1zPvdBw+uzMEhS+PpGo.1624892357929.124293
NC_045759	Koludarov_et_al_2021	misc_RNA	8181780	8182307	.	-	.	Name=LOC100679789 RNA;ID=EWKMg4ru1zPvdBw+uzMEhS+PpGo.1624892357929.124293
NC_045759	Koludarov_et_al_2021	misc_RNA	8181603	8181705	.	-	.	Name=LOC100679789 RNA;ID=EWKMg4ru1zPvdBw+uzMEhS+PpGo.1624892357929.124293
NC_045759	Koludarov_et_al_2021	misc_RNA	8181309	8181530	.	-	.	Name=LOC100679789 RNA;ID=EWKMg4ru1zPvdBw+uzMEhS+PpGo.1624892357929.124293
NC_045759	Koludarov_et_al_2021	misc_RNA	8180923	8181210	.	-	.	Name=LOC100679789 RNA;ID=EWKMg4ru1zPvdBw+uzMEhS+PpGo.1624892357929.124293
NC_045759	Koludarov_et_al_2021	misc_RNA	8180659	8180846	.	-	.	Name=LOC100679789 RNA;ID=EWKMg4ru1zPvdBw+uzMEhS+PpGo.1624892357929.124293
NC_045759	Koludarov_et_al_2021	misc_RNA	8180268	8180578	.	-	.	Name=LOC100679789 RNA;ID=EWKMg4ru1zPvdBw+uzMEhS+PpGo.1624892357929.124293
NC_045759	Koludarov_et_al_2021	misc_RNA	8180079	8180191	.	-	.	Name=LOC100679789 RNA;ID=EWKMg4ru1zPvdBw+uzMEhS+PpGo.1624892357929.124293
NC_045759	Koludarov_et_al_2021	misc_RNA	8176243	8176380	.	-	.	Name=LOC100679789 RNA;ID=EWKMg4ru1zPvdBw+uzMEhS+PpGo.1624892357929.124293
NC_045759	Koludarov_et_al_2021	misc_RNA	8175922	8176164	.	-	.	Name=LOC100679789 RNA;ID=EWKMg4ru1zPvdBw+uzMEhS+PpGo.1624892357929.124293
NC_045759	Koludarov_et_al_2021	misc_RNA	224054	229132	.	+	.	Name=LOC100119576 RNA;ID=EWKMg4ru1zPvdBw+uzMEhS+PpGo.1624892357929.124294
NC_045759	Koludarov_et_al_2021	misc_RNA	229202	229350	.	+	.	Name=LOC100119576 RNA;ID=EWKMg4ru1zPvdBw+uzMEhS+PpGo.1624892357929.124294
NC_045759	Koludarov_et_al_2021	misc_RNA	229449	230020	.	+	.	Name=LOC100119576 RNA;ID=EWKMg4ru1zPvdBw+uzMEhS+PpGo.1624892357929.124294
NC_045759	Koludarov_et_al_2021	misc_RNA	230081	230242	.	+	.	Name=LOC100119576 RNA;ID=EWKMg4ru1zPvdBw+uzMEhS+PpGo.1624892357929.124294
NC_045759	Koludarov_et_al_2021	misc_RNA	230311	230476	.	+	.	Name=LOC100119576 RNA;ID=EWKMg4ru1zPvdBw+uzMEhS+PpGo.1624892357929.124294
NC_045759	Koludarov_et_al_2021	misc_RNA	230572	230768	.	+	.	Name=LOC100119576 RNA;ID=EWKMg4ru1zPvdBw+uzMEhS+PpGo.1624892357929.124294
NC_045759	Koludarov_et_al_2021	misc_RNA	4994383	4995038	.	-	.	Name=LOC100120789 RNA;ID=EWKMg4ru1zPvdBw+uzMEhS+PpGo.1624892357929.124295
NC_045759	Koludarov_et_al_2021	misc_RNA	4993631	4993927	.	-	.	Name=LOC100120789 RNA;ID=EWKMg4ru1zPvdBw+uzMEhS+PpGo.1624892357929.124295
NC_045759	Koludarov_et_al_2021	misc_RNA	4992385	4993556	.	-	.	Name=LOC100120789 RNA;ID=EWKMg4ru1zPvdBw+uzMEhS+PpGo.1624892357929.124295
NC_045759	Koludarov_et_al_2021	misc_RNA	4988518	4991519	.	-	.	Name=LOC100120789 RNA;ID=EWKMg4ru1zPvdBw+uzMEhS+PpGo.1624892357929.124295
NC_045759	Koludarov_et_al_2021	misc_RNA	19534156	19536164	.	+	.	Name=LOC100115540 RNA;ID=EWKMg4ru1zPvdBw+uzMEhS+PpGo.1624892357929.124296
NC_045759	Koludarov_et_al_2021	misc_RNA	19536582	19536662	.	+	.	Name=LOC100115540 RNA;ID=EWKMg4ru1zPvdBw+uzMEhS+PpGo.1624892357929.124296
NC_045759	Koludarov_et_al_2021	misc_RNA	19537065	19537269	.	+	.	Name=LOC100115540 RNA;ID=EWKMg4ru1zPvdBw+uzMEhS+PpGo.1624892357929.124296
NC_045759	Koludarov_et_al_2021	misc_RNA	19538044	19538211	.	+	.	Name=LOC100115540 RNA;ID=EWKMg4ru1zPvdBw+uzMEhS+PpGo.1624892357929.124296
NC_045759	Koludarov_et_al_2021	misc_RNA	19539963	19540133	.	+	.	Name=LOC100115540 RNA;ID=EWKMg4ru1zPvdBw+uzMEhS+PpGo.1624892357929.124296
NC_045759	Koludarov_et_al_2021	misc_RNA	19540317	19540647	.	+	.	Name=LOC100115540 RNA;ID=EWKMg4ru1zPvdBw+uzMEhS+PpGo.1624892357929.124296
NC_045759	Koludarov_et_al_2021	misc_RNA	19534156	19536164	.	+	.	Name=LOC100115540 RNA;ID=EWKMg4ru1zPvdBw+uzMEhS+PpGo.1624892357929.124297
NC_045759	Koludarov_et_al_2021	misc_RNA	19536582	19536662	.	+	.	Name=LOC100115540 RNA;ID=EWKMg4ru1zPvdBw+uzMEhS+PpGo.1624892357929.124297
NC_045759	Koludarov_et_al_2021	misc_RNA	19537065	19537269	.	+	.	Name=LOC100115540 RNA;ID=EWKMg4ru1zPvdBw+uzMEhS+PpGo.1624892357929.124297
NC_045759	Koludarov_et_al_2021	misc_RNA	19538044	19538211	.	+	.	Name=LOC100115540 RNA;ID=EWKMg4ru1zPvdBw+uzMEhS+PpGo.1624892357929.124297
NC_045759	Koludarov_et_al_2021	misc_RNA	19538662	19540133	.	+	.	Name=LOC100115540 RNA;ID=EWKMg4ru1zPvdBw+uzMEhS+PpGo.1624892357929.124297
NC_045759	Koludarov_et_al_2021	misc_RNA	19540317	19540589	.	+	.	Name=LOC100115540 RNA;ID=EWKMg4ru1zPvdBw+uzMEhS+PpGo.1624892357929.124297
NC_045759	Koludarov_et_al_2021	misc_RNA	4994383	4994882	.	-	.	Name=LOC100120789 RNA;ID=EWKMg4ru1zPvdBw+uzMEhS+PpGo.1624892357929.124298
NC_045759	Koludarov_et_al_2021	misc_RNA	4993631	4993927	.	-	.	Name=LOC100120789 RNA;ID=EWKMg4ru1zPvdBw+uzMEhS+PpGo.1624892357929.124298
NC_045759	Koludarov_et_al_2021	misc_RNA	4993428	4993556	.	-	.	Name=LOC100120789 RNA;ID=EWKMg4ru1zPvdBw+uzMEhS+PpGo.1624892357929.124298
NC_045759	Koludarov_et_al_2021	misc_RNA	4992385	4992557	.	-	.	Name=LOC100120789 RNA;ID=EWKMg4ru1zPvdBw+uzMEhS+PpGo.1624892357929.124298
NC_045759	Koludarov_et_al_2021	misc_RNA	4988518	4991519	.	-	.	Name=LOC100120789 RNA;ID=EWKMg4ru1zPvdBw+uzMEhS+PpGo.1624892357929.124298
NC_045759	Koludarov_et_al_2021	misc_RNA	888173	888304	.	+	.	Name=LOC100120804 RNA;ID=EWKMg4ru1zPvdBw+uzMEhS+PpGo.1624892357929.124299
NC_045759	Koludarov_et_al_2021	misc_RNA	888471	888515	.	+	.	Name=LOC100120804 RNA;ID=EWKMg4ru1zPvdBw+uzMEhS+PpGo.1624892357929.124299
NC_045759	Koludarov_et_al_2021	misc_RNA	888934	889104	.	+	.	Name=LOC100120804 RNA;ID=EWKMg4ru1zPvdBw+uzMEhS+PpGo.1624892357929.124299
NC_045759	Koludarov_et_al_2021	misc_RNA	889411	889818	.	+	.	Name=LOC100120804 RNA;ID=EWKMg4ru1zPvdBw+uzMEhS+PpGo.1624892357929.124299
NC_045759	Koludarov_et_al_2021	misc_RNA	889920	890201	.	+	.	Name=LOC100120804 RNA;ID=EWKMg4ru1zPvdBw+uzMEhS+PpGo.1624892357929.124299
NC_045759	Koludarov_et_al_2021	misc_RNA	890284	890355	.	+	.	Name=LOC100120804 RNA;ID=EWKMg4ru1zPvdBw+uzMEhS+PpGo.1624892357929.124299
NC_045759	Koludarov_et_al_2021	misc_RNA	890757	890993	.	+	.	Name=LOC100120804 RNA;ID=EWKMg4ru1zPvdBw+uzMEhS+PpGo.1624892357929.124299
NC_045759	Koludarov_et_al_2021	misc_RNA	891308	891652	.	+	.	Name=LOC100120804 RNA;ID=EWKMg4ru1zPvdBw+uzMEhS+PpGo.1624892357929.124299
NC_045759	Koludarov_et_al_2021	misc_RNA	891739	892024	.	+	.	Name=LOC100120804 RNA;ID=EWKMg4ru1zPvdBw+uzMEhS+PpGo.1624892357929.124299
NC_045759	Koludarov_et_al_2021	misc_RNA	892101	892358	.	+	.	Name=LOC100120804 RNA;ID=EWKMg4ru1zPvdBw+uzMEhS+PpGo.1624892357929.124299
NC_045759	Koludarov_et_al_2021	misc_RNA	892554	892689	.	+	.	Name=LOC100120804 RNA;ID=EWKMg4ru1zPvdBw+uzMEhS+PpGo.1624892357929.124299
NC_045759	Koludarov_et_al_2021	misc_RNA	893023	894117	.	+	.	Name=LOC100120804 RNA;ID=EWKMg4ru1zPvdBw+uzMEhS+PpGo.1624892357929.124299
NC_045759	Koludarov_et_al_2021	misc_RNA	21367538	21368118	.	+	.	Name=LOC100117329 RNA;ID=EWKMg4ru1zPvdBw+uzMEhS+PpGo.1624892357929.124300
NC_045759	Koludarov_et_al_2021	misc_RNA	21368463	21368815	.	+	.	Name=LOC100117329 RNA;ID=EWKMg4ru1zPvdBw+uzMEhS+PpGo.1624892357929.124300
NC_045759	Koludarov_et_al_2021	misc_RNA	21368894	21369542	.	+	.	Name=LOC100117329 RNA;ID=EWKMg4ru1zPvdBw+uzMEhS+PpGo.1624892357929.124300
NC_045759	Koludarov_et_al_2021	misc_RNA	21369619	21370341	.	+	.	Name=LOC100117329 RNA;ID=EWKMg4ru1zPvdBw+uzMEhS+PpGo.1624892357929.124300
NC_045759	Koludarov_et_al_2021	misc_RNA	21371773	21373459	.	+	.	Name=LOC100117329 RNA;ID=EWKMg4ru1zPvdBw+uzMEhS+PpGo.1624892357929.124300
NC_045759	Koludarov_et_al_2021	misc_RNA	24704157	24704628	.	-	.	Name=LOC100122985 RNA;ID=EWKMg4ru1zPvdBw+uzMEhS+PpGo.1624892357929.124301
NC_045759	Koludarov_et_al_2021	misc_RNA	24703802	24703998	.	-	.	Name=LOC100122985 RNA;ID=EWKMg4ru1zPvdBw+uzMEhS+PpGo.1624892357929.124301
NC_045759	Koludarov_et_al_2021	misc_RNA	24699232	24700409	.	-	.	Name=LOC100122985 RNA;ID=EWKMg4ru1zPvdBw+uzMEhS+PpGo.1624892357929.124301
NC_045759	Koludarov_et_al_2021	misc_RNA	24698712	24699105	.	-	.	Name=LOC100122985 RNA;ID=EWKMg4ru1zPvdBw+uzMEhS+PpGo.1624892357929.124301
NC_045759	Koludarov_et_al_2021	misc_RNA	24692391	24692565	.	+	.	Name=LOC100122977 RNA;ID=EWKMg4ru1zPvdBw+uzMEhS+PpGo.1624892357936.124302
NC_045759	Koludarov_et_al_2021	misc_RNA	24692895	24693037	.	+	.	Name=LOC100122977 RNA;ID=EWKMg4ru1zPvdBw+uzMEhS+PpGo.1624892357936.124302
NC_045759	Koludarov_et_al_2021	misc_RNA	24693131	24693293	.	+	.	Name=LOC100122977 RNA;ID=EWKMg4ru1zPvdBw+uzMEhS+PpGo.1624892357936.124302
NC_045759	Koludarov_et_al_2021	misc_RNA	24695284	24695413	.	+	.	Name=LOC100122977 RNA;ID=EWKMg4ru1zPvdBw+uzMEhS+PpGo.1624892357936.124302
NC_045759	Koludarov_et_al_2021	misc_RNA	24696321	24696417	.	+	.	Name=LOC100122977 RNA;ID=EWKMg4ru1zPvdBw+uzMEhS+PpGo.1624892357936.124302
NC_045759	Koludarov_et_al_2021	misc_RNA	24696505	24696589	.	+	.	Name=LOC100122977 RNA;ID=EWKMg4ru1zPvdBw+uzMEhS+PpGo.1624892357936.124302
NC_045759	Koludarov_et_al_2021	misc_RNA	24696738	24697311	.	+	.	Name=LOC100122977 RNA;ID=EWKMg4ru1zPvdBw+uzMEhS+PpGo.1624892357936.124302
NC_045759	Koludarov_et_al_2021	misc_RNA	24697401	24697721	.	+	.	Name=LOC100122977 RNA;ID=EWKMg4ru1zPvdBw+uzMEhS+PpGo.1624892357936.124302
NC_045759	Koludarov_et_al_2021	misc_RNA	24697797	24698248	.	+	.	Name=LOC100122977 RNA;ID=EWKMg4ru1zPvdBw+uzMEhS+PpGo.1624892357936.124302
NC_045759	Koludarov_et_al_2021	misc_RNA	17915412	17915653	.	-	.	Name=LOC100121950 RNA;ID=EWKMg4ru1zPvdBw+uzMEhS+PpGo.1624892357937.124303
NC_045759	Koludarov_et_al_2021	misc_RNA	17913436	17913582	.	-	.	Name=LOC100121950 RNA;ID=EWKMg4ru1zPvdBw+uzMEhS+PpGo.1624892357937.124303
NC_045759	Koludarov_et_al_2021	misc_RNA	17912953	17913115	.	-	.	Name=LOC100121950 RNA;ID=EWKMg4ru1zPvdBw+uzMEhS+PpGo.1624892357937.124303
NC_045759	Koludarov_et_al_2021	misc_RNA	17912363	17912522	.	-	.	Name=LOC100121950 RNA;ID=EWKMg4ru1zPvdBw+uzMEhS+PpGo.1624892357937.124303
NC_045759	Koludarov_et_al_2021	misc_RNA	17912107	17912258	.	-	.	Name=LOC100121950 RNA;ID=EWKMg4ru1zPvdBw+uzMEhS+PpGo.1624892357937.124303
NC_045759	Koludarov_et_al_2021	misc_RNA	17911782	17911982	.	-	.	Name=LOC100121950 RNA;ID=EWKMg4ru1zPvdBw+uzMEhS+PpGo.1624892357937.124303
NC_045759	Koludarov_et_al_2021	misc_RNA	17911436	17911577	.	-	.	Name=LOC100121950 RNA;ID=EWKMg4ru1zPvdBw+uzMEhS+PpGo.1624892357937.124303
NC_045759	Koludarov_et_al_2021	misc_RNA	17910757	17910957	.	-	.	Name=LOC100121950 RNA;ID=EWKMg4ru1zPvdBw+uzMEhS+PpGo.1624892357937.124303
NC_045759	Koludarov_et_al_2021	misc_RNA	17909903	17910561	.	-	.	Name=LOC100121950 RNA;ID=EWKMg4ru1zPvdBw+uzMEhS+PpGo.1624892357937.124303
NC_045759	Koludarov_et_al_2021	misc_RNA	23234920	23235069	.	-	.	Name=LOC100680235 RNA;ID=EWKMg4ru1zPvdBw+uzMEhS+PpGo.1624892357937.124304
NC_045759	Koludarov_et_al_2021	misc_RNA	23234568	23234729	.	-	.	Name=LOC100680235 RNA;ID=EWKMg4ru1zPvdBw+uzMEhS+PpGo.1624892357937.124304
NC_045759	Koludarov_et_al_2021	misc_RNA	23234373	23234465	.	-	.	Name=LOC100680235 RNA;ID=EWKMg4ru1zPvdBw+uzMEhS+PpGo.1624892357937.124304
NC_045759	Koludarov_et_al_2021	misc_RNA	23234004	23234296	.	-	.	Name=LOC100680235 RNA;ID=EWKMg4ru1zPvdBw+uzMEhS+PpGo.1624892357937.124304
NC_045759	Koludarov_et_al_2021	misc_RNA	23233804	23233921	.	-	.	Name=LOC100680235 RNA;ID=EWKMg4ru1zPvdBw+uzMEhS+PpGo.1624892357937.124304
NC_045759	Koludarov_et_al_2021	misc_RNA	23233606	23233730	.	-	.	Name=LOC100680235 RNA;ID=EWKMg4ru1zPvdBw+uzMEhS+PpGo.1624892357937.124304
NC_045759	Koludarov_et_al_2021	misc_RNA	23233388	23233520	.	-	.	Name=LOC100680235 RNA;ID=EWKMg4ru1zPvdBw+uzMEhS+PpGo.1624892357937.124304
NC_045759	Koludarov_et_al_2021	misc_RNA	23233140	23233313	.	-	.	Name=LOC100680235 RNA;ID=EWKMg4ru1zPvdBw+uzMEhS+PpGo.1624892357937.124304
NC_045759	Koludarov_et_al_2021	misc_RNA	23232905	23233003	.	-	.	Name=LOC100680235 RNA;ID=EWKMg4ru1zPvdBw+uzMEhS+PpGo.1624892357937.124304
NC_045759	Koludarov_et_al_2021	misc_RNA	23232713	23232834	.	-	.	Name=LOC100680235 RNA;ID=EWKMg4ru1zPvdBw+uzMEhS+PpGo.1624892357937.124304
NC_045759	Koludarov_et_al_2021	misc_RNA	23232516	23232616	.	-	.	Name=LOC100680235 RNA;ID=EWKMg4ru1zPvdBw+uzMEhS+PpGo.1624892357937.124304
NC_045759	Koludarov_et_al_2021	misc_RNA	23232287	23232441	.	-	.	Name=LOC100680235 RNA;ID=EWKMg4ru1zPvdBw+uzMEhS+PpGo.1624892357937.124304
NC_045759	Koludarov_et_al_2021	misc_RNA	23231696	23232204	.	-	.	Name=LOC100680235 RNA;ID=EWKMg4ru1zPvdBw+uzMEhS+PpGo.1624892357937.124304
NC_045759	Koludarov_et_al_2021	misc_RNA	23231534	23231626	.	-	.	Name=LOC100680235 RNA;ID=EWKMg4ru1zPvdBw+uzMEhS+PpGo.1624892357937.124304
NC_045759	Koludarov_et_al_2021	misc_RNA	23231313	23231460	.	-	.	Name=LOC100680235 RNA;ID=EWKMg4ru1zPvdBw+uzMEhS+PpGo.1624892357937.124304
NC_045759	Koludarov_et_al_2021	misc_RNA	23230829	23231237	.	-	.	Name=LOC100680235 RNA;ID=EWKMg4ru1zPvdBw+uzMEhS+PpGo.1624892357937.124304
NC_045759	Koludarov_et_al_2021	misc_RNA	23230172	23230601	.	-	.	Name=LOC100680235 RNA;ID=EWKMg4ru1zPvdBw+uzMEhS+PpGo.1624892357937.124304
NC_045759	Koludarov_et_al_2021	misc_RNA	23230001	23230084	.	-	.	Name=LOC100680235 RNA;ID=EWKMg4ru1zPvdBw+uzMEhS+PpGo.1624892357937.124304
NC_045759	Koludarov_et_al_2021	misc_RNA	23229814	23229935	.	-	.	Name=LOC100680235 RNA;ID=EWKMg4ru1zPvdBw+uzMEhS+PpGo.1624892357937.124304
NC_045759	Koludarov_et_al_2021	misc_RNA	23229677	23229738	.	-	.	Name=LOC100680235 RNA;ID=EWKMg4ru1zPvdBw+uzMEhS+PpGo.1624892357937.124304
NC_045759	Koludarov_et_al_2021	misc_RNA	23229454	23229522	.	-	.	Name=LOC100680235 RNA;ID=EWKMg4ru1zPvdBw+uzMEhS+PpGo.1624892357937.124304
NC_045759	Koludarov_et_al_2021	misc_RNA	23229320	23229361	.	-	.	Name=LOC100680235 RNA;ID=EWKMg4ru1zPvdBw+uzMEhS+PpGo.1624892357937.124304
NC_045759	Koludarov_et_al_2021	misc_RNA	17915393	17915608	.	-	.	Name=LOC100121950 RNA;ID=EWKMg4ru1zPvdBw+uzMEhS+PpGo.1624892357937.124305
NC_045759	Koludarov_et_al_2021	misc_RNA	17913436	17913582	.	-	.	Name=LOC100121950 RNA;ID=EWKMg4ru1zPvdBw+uzMEhS+PpGo.1624892357937.124305
NC_045759	Koludarov_et_al_2021	misc_RNA	17912953	17913115	.	-	.	Name=LOC100121950 RNA;ID=EWKMg4ru1zPvdBw+uzMEhS+PpGo.1624892357937.124305
NC_045759	Koludarov_et_al_2021	misc_RNA	17912363	17912522	.	-	.	Name=LOC100121950 RNA;ID=EWKMg4ru1zPvdBw+uzMEhS+PpGo.1624892357937.124305
NC_045759	Koludarov_et_al_2021	misc_RNA	17912107	17912258	.	-	.	Name=LOC100121950 RNA;ID=EWKMg4ru1zPvdBw+uzMEhS+PpGo.1624892357937.124305
NC_045759	Koludarov_et_al_2021	misc_RNA	17911782	17911982	.	-	.	Name=LOC100121950 RNA;ID=EWKMg4ru1zPvdBw+uzMEhS+PpGo.1624892357937.124305
NC_045759	Koludarov_et_al_2021	misc_RNA	17911436	17911577	.	-	.	Name=LOC100121950 RNA;ID=EWKMg4ru1zPvdBw+uzMEhS+PpGo.1624892357937.124305
NC_045759	Koludarov_et_al_2021	misc_RNA	17910757	17910957	.	-	.	Name=LOC100121950 RNA;ID=EWKMg4ru1zPvdBw+uzMEhS+PpGo.1624892357937.124305
NC_045759	Koludarov_et_al_2021	misc_RNA	17909903	17910561	.	-	.	Name=LOC100121950 RNA;ID=EWKMg4ru1zPvdBw+uzMEhS+PpGo.1624892357937.124305
NC_045759	Koludarov_et_al_2021	misc_RNA	8283882	8284441	.	-	.	Name=LOC100121494 RNA;ID=EWKMg4ru1zPvdBw+uzMEhS+PpGo.1624892357937.124306
NC_045759	Koludarov_et_al_2021	misc_RNA	8283108	8283242	.	-	.	Name=LOC100121494 RNA;ID=EWKMg4ru1zPvdBw+uzMEhS+PpGo.1624892357937.124306
NC_045759	Koludarov_et_al_2021	misc_RNA	8282698	8283022	.	-	.	Name=LOC100121494 RNA;ID=EWKMg4ru1zPvdBw+uzMEhS+PpGo.1624892357937.124306
NC_045759	Koludarov_et_al_2021	misc_RNA	8281804	8282554	.	-	.	Name=LOC100121494 RNA;ID=EWKMg4ru1zPvdBw+uzMEhS+PpGo.1624892357937.124306
NC_045759	Koludarov_et_al_2021	misc_RNA	8281501	8281739	.	-	.	Name=LOC100121494 RNA;ID=EWKMg4ru1zPvdBw+uzMEhS+PpGo.1624892357937.124306
NC_045759	Koludarov_et_al_2021	misc_RNA	8281288	8281411	.	-	.	Name=LOC100121494 RNA;ID=EWKMg4ru1zPvdBw+uzMEhS+PpGo.1624892357937.124306
NC_045759	Koludarov_et_al_2021	misc_RNA	8279862	8279947	.	-	.	Name=LOC100121494 RNA;ID=EWKMg4ru1zPvdBw+uzMEhS+PpGo.1624892357937.124306
NC_045759	Koludarov_et_al_2021	misc_RNA	8278842	8279793	.	-	.	Name=LOC100121494 RNA;ID=EWKMg4ru1zPvdBw+uzMEhS+PpGo.1624892357937.124306
NC_045759	Koludarov_et_al_2021	misc_RNA	8283882	8284441	.	-	.	Name=LOC100121494 RNA;ID=EWKMg4ru1zPvdBw+uzMEhS+PpGo.1624892357937.124307
NC_045759	Koludarov_et_al_2021	misc_RNA	8283108	8283242	.	-	.	Name=LOC100121494 RNA;ID=EWKMg4ru1zPvdBw+uzMEhS+PpGo.1624892357937.124307
NC_045759	Koludarov_et_al_2021	misc_RNA	8282698	8283022	.	-	.	Name=LOC100121494 RNA;ID=EWKMg4ru1zPvdBw+uzMEhS+PpGo.1624892357937.124307
NC_045759	Koludarov_et_al_2021	misc_RNA	8281804	8282554	.	-	.	Name=LOC100121494 RNA;ID=EWKMg4ru1zPvdBw+uzMEhS+PpGo.1624892357937.124307
NC_045759	Koludarov_et_al_2021	misc_RNA	8281501	8281739	.	-	.	Name=LOC100121494 RNA;ID=EWKMg4ru1zPvdBw+uzMEhS+PpGo.1624892357937.124307
NC_045759	Koludarov_et_al_2021	misc_RNA	8281288	8281411	.	-	.	Name=LOC100121494 RNA;ID=EWKMg4ru1zPvdBw+uzMEhS+PpGo.1624892357937.124307
NC_045759	Koludarov_et_al_2021	misc_RNA	8280193	8280360	.	-	.	Name=LOC100121494 RNA;ID=EWKMg4ru1zPvdBw+uzMEhS+PpGo.1624892357937.124307
NC_045759	Koludarov_et_al_2021	misc_RNA	8279862	8279947	.	-	.	Name=LOC100121494 RNA;ID=EWKMg4ru1zPvdBw+uzMEhS+PpGo.1624892357937.124307
NC_045759	Koludarov_et_al_2021	misc_RNA	8278842	8279793	.	-	.	Name=LOC100121494 RNA;ID=EWKMg4ru1zPvdBw+uzMEhS+PpGo.1624892357937.124307
NC_045759	Koludarov_et_al_2021	misc_RNA	8283882	8284441	.	-	.	Name=LOC100121494 RNA;ID=EWKMg4ru1zPvdBw+uzMEhS+PpGo.1624892357937.124308
NC_045759	Koludarov_et_al_2021	misc_RNA	8283108	8283242	.	-	.	Name=LOC100121494 RNA;ID=EWKMg4ru1zPvdBw+uzMEhS+PpGo.1624892357937.124308
NC_045759	Koludarov_et_al_2021	misc_RNA	8282698	8283022	.	-	.	Name=LOC100121494 RNA;ID=EWKMg4ru1zPvdBw+uzMEhS+PpGo.1624892357937.124308
NC_045759	Koludarov_et_al_2021	misc_RNA	8281804	8282554	.	-	.	Name=LOC100121494 RNA;ID=EWKMg4ru1zPvdBw+uzMEhS+PpGo.1624892357937.124308
NC_045759	Koludarov_et_al_2021	misc_RNA	8281501	8281739	.	-	.	Name=LOC100121494 RNA;ID=EWKMg4ru1zPvdBw+uzMEhS+PpGo.1624892357937.124308
NC_045759	Koludarov_et_al_2021	misc_RNA	8281288	8281411	.	-	.	Name=LOC100121494 RNA;ID=EWKMg4ru1zPvdBw+uzMEhS+PpGo.1624892357937.124308
NC_045759	Koludarov_et_al_2021	misc_RNA	8280193	8280363	.	-	.	Name=LOC100121494 RNA;ID=EWKMg4ru1zPvdBw+uzMEhS+PpGo.1624892357937.124308
NC_045759	Koludarov_et_al_2021	misc_RNA	8279862	8279947	.	-	.	Name=LOC100121494 RNA;ID=EWKMg4ru1zPvdBw+uzMEhS+PpGo.1624892357937.124308
NC_045759	Koludarov_et_al_2021	misc_RNA	8278842	8279793	.	-	.	Name=LOC100121494 RNA;ID=EWKMg4ru1zPvdBw+uzMEhS+PpGo.1624892357937.124308
NC_045759	Koludarov_et_al_2021	misc_RNA	8283882	8284441	.	-	.	Name=LOC100121494 RNA;ID=EWKMg4ru1zPvdBw+uzMEhS+PpGo.1624892357937.124309
NC_045759	Koludarov_et_al_2021	misc_RNA	8283108	8283242	.	-	.	Name=LOC100121494 RNA;ID=EWKMg4ru1zPvdBw+uzMEhS+PpGo.1624892357937.124309
NC_045759	Koludarov_et_al_2021	misc_RNA	8282698	8283022	.	-	.	Name=LOC100121494 RNA;ID=EWKMg4ru1zPvdBw+uzMEhS+PpGo.1624892357937.124309
NC_045759	Koludarov_et_al_2021	misc_RNA	8281804	8282554	.	-	.	Name=LOC100121494 RNA;ID=EWKMg4ru1zPvdBw+uzMEhS+PpGo.1624892357937.124309
NC_045759	Koludarov_et_al_2021	misc_RNA	8281501	8281739	.	-	.	Name=LOC100121494 RNA;ID=EWKMg4ru1zPvdBw+uzMEhS+PpGo.1624892357937.124309
NC_045759	Koludarov_et_al_2021	misc_RNA	8281288	8281411	.	-	.	Name=LOC100121494 RNA;ID=EWKMg4ru1zPvdBw+uzMEhS+PpGo.1624892357937.124309
NC_045759	Koludarov_et_al_2021	misc_RNA	8280842	8280959	.	-	.	Name=LOC100121494 RNA;ID=EWKMg4ru1zPvdBw+uzMEhS+PpGo.1624892357937.124309
NC_045759	Koludarov_et_al_2021	misc_RNA	8280215	8280363	.	-	.	Name=LOC100121494 RNA;ID=EWKMg4ru1zPvdBw+uzMEhS+PpGo.1624892357937.124309
NC_045759	Koludarov_et_al_2021	misc_RNA	8279862	8279947	.	-	.	Name=LOC100121494 RNA;ID=EWKMg4ru1zPvdBw+uzMEhS+PpGo.1624892357937.124309
NC_045759	Koludarov_et_al_2021	misc_RNA	8278842	8279793	.	-	.	Name=LOC100121494 RNA;ID=EWKMg4ru1zPvdBw+uzMEhS+PpGo.1624892357937.124309
NC_045759	Koludarov_et_al_2021	misc_RNA	19169223	19169359	.	+	.	Name=CYP4AB12 RNA;ID=EWKMg4ru1zPvdBw+uzMEhS+PpGo.1624892357937.124310
NC_045759	Koludarov_et_al_2021	misc_RNA	19171670	19171964	.	+	.	Name=CYP4AB12 RNA;ID=EWKMg4ru1zPvdBw+uzMEhS+PpGo.1624892357937.124310
NC_045759	Koludarov_et_al_2021	misc_RNA	19172201	19172310	.	+	.	Name=CYP4AB12 RNA;ID=EWKMg4ru1zPvdBw+uzMEhS+PpGo.1624892357937.124310
NC_045759	Koludarov_et_al_2021	misc_RNA	19172388	19172478	.	+	.	Name=CYP4AB12 RNA;ID=EWKMg4ru1zPvdBw+uzMEhS+PpGo.1624892357937.124310
NC_045759	Koludarov_et_al_2021	misc_RNA	19172563	19172745	.	+	.	Name=CYP4AB12 RNA;ID=EWKMg4ru1zPvdBw+uzMEhS+PpGo.1624892357937.124310
NC_045759	Koludarov_et_al_2021	misc_RNA	19172824	19172920	.	+	.	Name=CYP4AB12 RNA;ID=EWKMg4ru1zPvdBw+uzMEhS+PpGo.1624892357937.124310
NC_045759	Koludarov_et_al_2021	misc_RNA	19172994	19173096	.	+	.	Name=CYP4AB12 RNA;ID=EWKMg4ru1zPvdBw+uzMEhS+PpGo.1624892357937.124310
NC_045759	Koludarov_et_al_2021	misc_RNA	19173163	19173265	.	+	.	Name=CYP4AB12 RNA;ID=EWKMg4ru1zPvdBw+uzMEhS+PpGo.1624892357937.124310
NC_045759	Koludarov_et_al_2021	misc_RNA	19173334	19173440	.	+	.	Name=CYP4AB12 RNA;ID=EWKMg4ru1zPvdBw+uzMEhS+PpGo.1624892357937.124310
NC_045759	Koludarov_et_al_2021	misc_RNA	19173511	19173579	.	+	.	Name=CYP4AB12 RNA;ID=EWKMg4ru1zPvdBw+uzMEhS+PpGo.1624892357937.124310
NC_045759	Koludarov_et_al_2021	misc_RNA	19173660	19173828	.	+	.	Name=CYP4AB12 RNA;ID=EWKMg4ru1zPvdBw+uzMEhS+PpGo.1624892357937.124310
NC_045759	Koludarov_et_al_2021	misc_RNA	19173903	19174082	.	+	.	Name=CYP4AB12 RNA;ID=EWKMg4ru1zPvdBw+uzMEhS+PpGo.1624892357937.124310
NC_045759	Koludarov_et_al_2021	misc_RNA	19174153	19174376	.	+	.	Name=CYP4AB12 RNA;ID=EWKMg4ru1zPvdBw+uzMEhS+PpGo.1624892357937.124310
NC_045759	Koludarov_et_al_2021	misc_RNA	19174653	19174804	.	+	.	Name=CYP4AB12 RNA;ID=EWKMg4ru1zPvdBw+uzMEhS+PpGo.1624892357937.124310
NC_045759	Koludarov_et_al_2021	misc_RNA	24691646	24692565	.	+	.	Name=LOC100122977 RNA;ID=EWKMg4ru1zPvdBw+uzMEhS+PpGo.1624892357937.124311
NC_045759	Koludarov_et_al_2021	misc_RNA	24692895	24693037	.	+	.	Name=LOC100122977 RNA;ID=EWKMg4ru1zPvdBw+uzMEhS+PpGo.1624892357937.124311
NC_045759	Koludarov_et_al_2021	misc_RNA	24693131	24693293	.	+	.	Name=LOC100122977 RNA;ID=EWKMg4ru1zPvdBw+uzMEhS+PpGo.1624892357937.124311
NC_045759	Koludarov_et_al_2021	misc_RNA	24695284	24695413	.	+	.	Name=LOC100122977 RNA;ID=EWKMg4ru1zPvdBw+uzMEhS+PpGo.1624892357937.124311
NC_045759	Koludarov_et_al_2021	misc_RNA	24695808	24695904	.	+	.	Name=LOC100122977 RNA;ID=EWKMg4ru1zPvdBw+uzMEhS+PpGo.1624892357937.124311
NC_045759	Koludarov_et_al_2021	misc_RNA	24696321	24696417	.	+	.	Name=LOC100122977 RNA;ID=EWKMg4ru1zPvdBw+uzMEhS+PpGo.1624892357937.124311
NC_045759	Koludarov_et_al_2021	misc_RNA	24696505	24696589	.	+	.	Name=LOC100122977 RNA;ID=EWKMg4ru1zPvdBw+uzMEhS+PpGo.1624892357937.124311
NC_045759	Koludarov_et_al_2021	misc_RNA	24697015	24697186	.	+	.	Name=LOC100122977 RNA;ID=EWKMg4ru1zPvdBw+uzMEhS+PpGo.1624892357937.124311
NC_045759	Koludarov_et_al_2021	misc_RNA	9043493	9043785	.	+	.	Name=LOC100120620 RNA;ID=EWKMg4ru1zPvdBw+uzMEhS+PpGo.1624892357937.124312
NC_045759	Koludarov_et_al_2021	misc_RNA	9044459	9044761	.	+	.	Name=LOC100120620 RNA;ID=EWKMg4ru1zPvdBw+uzMEhS+PpGo.1624892357937.124312
NC_045759	Koludarov_et_al_2021	misc_RNA	9045121	9045484	.	+	.	Name=LOC100120620 RNA;ID=EWKMg4ru1zPvdBw+uzMEhS+PpGo.1624892357937.124312
NC_045759	Koludarov_et_al_2021	misc_RNA	9045771	9045876	.	+	.	Name=LOC100120620 RNA;ID=EWKMg4ru1zPvdBw+uzMEhS+PpGo.1624892357937.124312
NC_045759	Koludarov_et_al_2021	misc_RNA	9046007	9047302	.	+	.	Name=LOC100120620 RNA;ID=EWKMg4ru1zPvdBw+uzMEhS+PpGo.1624892357937.124312
NC_045759	Koludarov_et_al_2021	misc_RNA	9047375	9047773	.	+	.	Name=LOC100120620 RNA;ID=EWKMg4ru1zPvdBw+uzMEhS+PpGo.1624892357937.124312
NC_045759	Koludarov_et_al_2021	misc_RNA	9047843	9048680	.	+	.	Name=LOC100120620 RNA;ID=EWKMg4ru1zPvdBw+uzMEhS+PpGo.1624892357937.124312
NC_045759	Koludarov_et_al_2021	misc_RNA	9043547	9043785	.	+	.	Name=LOC100120620 RNA;ID=EWKMg4ru1zPvdBw+uzMEhS+PpGo.1624892357937.124313
NC_045759	Koludarov_et_al_2021	misc_RNA	9044459	9044761	.	+	.	Name=LOC100120620 RNA;ID=EWKMg4ru1zPvdBw+uzMEhS+PpGo.1624892357937.124313
NC_045759	Koludarov_et_al_2021	misc_RNA	9045121	9045484	.	+	.	Name=LOC100120620 RNA;ID=EWKMg4ru1zPvdBw+uzMEhS+PpGo.1624892357937.124313
NC_045759	Koludarov_et_al_2021	misc_RNA	9045771	9045876	.	+	.	Name=LOC100120620 RNA;ID=EWKMg4ru1zPvdBw+uzMEhS+PpGo.1624892357937.124313
NC_045759	Koludarov_et_al_2021	misc_RNA	9047027	9047302	.	+	.	Name=LOC100120620 RNA;ID=EWKMg4ru1zPvdBw+uzMEhS+PpGo.1624892357937.124313
NC_045759	Koludarov_et_al_2021	misc_RNA	9047375	9047773	.	+	.	Name=LOC100120620 RNA;ID=EWKMg4ru1zPvdBw+uzMEhS+PpGo.1624892357937.124313
NC_045759	Koludarov_et_al_2021	misc_RNA	9047843	9048681	.	+	.	Name=LOC100120620 RNA;ID=EWKMg4ru1zPvdBw+uzMEhS+PpGo.1624892357937.124313
NC_045759	Koludarov_et_al_2021	misc_RNA	3873766	3874932	.	-	.	Name=LOC100679195 RNA;ID=EWKMg4ru1zPvdBw+uzMEhS+PpGo.1624892357937.124314
NC_045759	Koludarov_et_al_2021	misc_RNA	3872835	3873691	.	-	.	Name=LOC100679195 RNA;ID=EWKMg4ru1zPvdBw+uzMEhS+PpGo.1624892357937.124314
NC_045759	Koludarov_et_al_2021	misc_RNA	3869878	3869982	.	-	.	Name=LOC100679195 RNA;ID=EWKMg4ru1zPvdBw+uzMEhS+PpGo.1624892357937.124314
NC_045759	Koludarov_et_al_2021	misc_RNA	3873766	3874932	.	-	.	Name=LOC100679195 RNA;ID=EWKMg4ru1zPvdBw+uzMEhS+PpGo.1624892357937.124315
NC_045759	Koludarov_et_al_2021	misc_RNA	3872835	3873691	.	-	.	Name=LOC100679195 RNA;ID=EWKMg4ru1zPvdBw+uzMEhS+PpGo.1624892357937.124315
NC_045759	Koludarov_et_al_2021	misc_RNA	3872559	3872758	.	-	.	Name=LOC100679195 RNA;ID=EWKMg4ru1zPvdBw+uzMEhS+PpGo.1624892357937.124315
NC_045759	Koludarov_et_al_2021	misc_RNA	3869878	3869982	.	-	.	Name=LOC100679195 RNA;ID=EWKMg4ru1zPvdBw+uzMEhS+PpGo.1624892357937.124315
NC_045759	Koludarov_et_al_2021	misc_RNA	9043631	9043785	.	+	.	Name=LOC100120620 RNA;ID=EWKMg4ru1zPvdBw+uzMEhS+PpGo.1624892357937.124316
NC_045759	Koludarov_et_al_2021	misc_RNA	9043893	9044113	.	+	.	Name=LOC100120620 RNA;ID=EWKMg4ru1zPvdBw+uzMEhS+PpGo.1624892357937.124316
NC_045759	Koludarov_et_al_2021	misc_RNA	9044459	9044761	.	+	.	Name=LOC100120620 RNA;ID=EWKMg4ru1zPvdBw+uzMEhS+PpGo.1624892357937.124316
NC_045759	Koludarov_et_al_2021	misc_RNA	9045121	9045484	.	+	.	Name=LOC100120620 RNA;ID=EWKMg4ru1zPvdBw+uzMEhS+PpGo.1624892357937.124316
NC_045759	Koludarov_et_al_2021	misc_RNA	9045771	9045876	.	+	.	Name=LOC100120620 RNA;ID=EWKMg4ru1zPvdBw+uzMEhS+PpGo.1624892357937.124316
NC_045759	Koludarov_et_al_2021	misc_RNA	9046007	9047302	.	+	.	Name=LOC100120620 RNA;ID=EWKMg4ru1zPvdBw+uzMEhS+PpGo.1624892357937.124316
NC_045759	Koludarov_et_al_2021	misc_RNA	9047375	9047773	.	+	.	Name=LOC100120620 RNA;ID=EWKMg4ru1zPvdBw+uzMEhS+PpGo.1624892357937.124316
NC_045759	Koludarov_et_al_2021	misc_RNA	9047843	9048680	.	+	.	Name=LOC100120620 RNA;ID=EWKMg4ru1zPvdBw+uzMEhS+PpGo.1624892357937.124316
NC_045759	Koludarov_et_al_2021	misc_RNA	9043634	9043785	.	+	.	Name=LOC100120620 RNA;ID=EWKMg4ru1zPvdBw+uzMEhS+PpGo.1624892357937.124317
NC_045759	Koludarov_et_al_2021	misc_RNA	9043893	9043908	.	+	.	Name=LOC100120620 RNA;ID=EWKMg4ru1zPvdBw+uzMEhS+PpGo.1624892357937.124317
NC_045759	Koludarov_et_al_2021	misc_RNA	9044459	9044761	.	+	.	Name=LOC100120620 RNA;ID=EWKMg4ru1zPvdBw+uzMEhS+PpGo.1624892357937.124317
NC_045759	Koludarov_et_al_2021	misc_RNA	9045121	9045484	.	+	.	Name=LOC100120620 RNA;ID=EWKMg4ru1zPvdBw+uzMEhS+PpGo.1624892357937.124317
NC_045759	Koludarov_et_al_2021	misc_RNA	9045771	9045876	.	+	.	Name=LOC100120620 RNA;ID=EWKMg4ru1zPvdBw+uzMEhS+PpGo.1624892357937.124317
NC_045759	Koludarov_et_al_2021	misc_RNA	9046007	9047302	.	+	.	Name=LOC100120620 RNA;ID=EWKMg4ru1zPvdBw+uzMEhS+PpGo.1624892357937.124317
NC_045759	Koludarov_et_al_2021	misc_RNA	9047375	9047773	.	+	.	Name=LOC100120620 RNA;ID=EWKMg4ru1zPvdBw+uzMEhS+PpGo.1624892357937.124317
NC_045759	Koludarov_et_al_2021	misc_RNA	9047843	9048680	.	+	.	Name=LOC100120620 RNA;ID=EWKMg4ru1zPvdBw+uzMEhS+PpGo.1624892357937.124317
NC_045759	Koludarov_et_al_2021	misc_RNA	17530291	17531683	.	+	.	Name=LOC100122295 RNA;ID=EWKMg4ru1zPvdBw+uzMEhS+PpGo.1624892357938.124318
NC_045759	Koludarov_et_al_2021	misc_RNA	17532110	17532194	.	+	.	Name=LOC100122295 RNA;ID=EWKMg4ru1zPvdBw+uzMEhS+PpGo.1624892357938.124318
NC_045759	Koludarov_et_al_2021	misc_RNA	17532269	17532451	.	+	.	Name=LOC100122295 RNA;ID=EWKMg4ru1zPvdBw+uzMEhS+PpGo.1624892357938.124318
NC_045759	Koludarov_et_al_2021	misc_RNA	17532544	17532656	.	+	.	Name=LOC100122295 RNA;ID=EWKMg4ru1zPvdBw+uzMEhS+PpGo.1624892357938.124318
NC_045759	Koludarov_et_al_2021	misc_RNA	17532736	17532874	.	+	.	Name=LOC100122295 RNA;ID=EWKMg4ru1zPvdBw+uzMEhS+PpGo.1624892357938.124318
NC_045759	Koludarov_et_al_2021	misc_RNA	17533183	17533380	.	+	.	Name=LOC100122295 RNA;ID=EWKMg4ru1zPvdBw+uzMEhS+PpGo.1624892357938.124318
NC_045759	Koludarov_et_al_2021	misc_RNA	17533455	17533578	.	+	.	Name=LOC100122295 RNA;ID=EWKMg4ru1zPvdBw+uzMEhS+PpGo.1624892357938.124318
NC_045759	Koludarov_et_al_2021	misc_RNA	17534154	17534397	.	+	.	Name=LOC100122295 RNA;ID=EWKMg4ru1zPvdBw+uzMEhS+PpGo.1624892357938.124318
NC_045759	Koludarov_et_al_2021	misc_RNA	17534479	17534783	.	+	.	Name=LOC100122295 RNA;ID=EWKMg4ru1zPvdBw+uzMEhS+PpGo.1624892357938.124318
NC_045759	Koludarov_et_al_2021	misc_RNA	17534854	17535327	.	+	.	Name=LOC100122295 RNA;ID=EWKMg4ru1zPvdBw+uzMEhS+PpGo.1624892357938.124318
NC_045759	Koludarov_et_al_2021	misc_RNA	17530291	17531683	.	+	.	Name=LOC100122295 RNA;ID=EWKMg4ru1zPvdBw+uzMEhS+PpGo.1624892357938.124319
NC_045759	Koludarov_et_al_2021	misc_RNA	17532110	17532194	.	+	.	Name=LOC100122295 RNA;ID=EWKMg4ru1zPvdBw+uzMEhS+PpGo.1624892357938.124319
NC_045759	Koludarov_et_al_2021	misc_RNA	17532269	17532451	.	+	.	Name=LOC100122295 RNA;ID=EWKMg4ru1zPvdBw+uzMEhS+PpGo.1624892357938.124319
NC_045759	Koludarov_et_al_2021	misc_RNA	17532544	17532656	.	+	.	Name=LOC100122295 RNA;ID=EWKMg4ru1zPvdBw+uzMEhS+PpGo.1624892357938.124319
NC_045759	Koludarov_et_al_2021	misc_RNA	17532736	17532874	.	+	.	Name=LOC100122295 RNA;ID=EWKMg4ru1zPvdBw+uzMEhS+PpGo.1624892357938.124319
NC_045759	Koludarov_et_al_2021	misc_RNA	17533183	17533380	.	+	.	Name=LOC100122295 RNA;ID=EWKMg4ru1zPvdBw+uzMEhS+PpGo.1624892357938.124319
NC_045759	Koludarov_et_al_2021	misc_RNA	17533455	17533704	.	+	.	Name=LOC100122295 RNA;ID=EWKMg4ru1zPvdBw+uzMEhS+PpGo.1624892357938.124319
NC_045759	Koludarov_et_al_2021	misc_RNA	17534154	17534397	.	+	.	Name=LOC100122295 RNA;ID=EWKMg4ru1zPvdBw+uzMEhS+PpGo.1624892357938.124319
NC_045759	Koludarov_et_al_2021	misc_RNA	17534479	17534783	.	+	.	Name=LOC100122295 RNA;ID=EWKMg4ru1zPvdBw+uzMEhS+PpGo.1624892357938.124319
NC_045759	Koludarov_et_al_2021	misc_RNA	17534854	17534928	.	+	.	Name=LOC100122295 RNA;ID=EWKMg4ru1zPvdBw+uzMEhS+PpGo.1624892357938.124319
NC_045759	Koludarov_et_al_2021	misc_RNA	17534996	17535323	.	+	.	Name=LOC100122295 RNA;ID=EWKMg4ru1zPvdBw+uzMEhS+PpGo.1624892357938.124319
NC_045759	Koludarov_et_al_2021	misc_RNA	17530291	17531683	.	+	.	Name=LOC100122295 RNA;ID=EWKMg4ru1zPvdBw+uzMEhS+PpGo.1624892357938.124320
NC_045759	Koludarov_et_al_2021	misc_RNA	17532110	17532194	.	+	.	Name=LOC100122295 RNA;ID=EWKMg4ru1zPvdBw+uzMEhS+PpGo.1624892357938.124320
NC_045759	Koludarov_et_al_2021	misc_RNA	17532269	17532451	.	+	.	Name=LOC100122295 RNA;ID=EWKMg4ru1zPvdBw+uzMEhS+PpGo.1624892357938.124320
NC_045759	Koludarov_et_al_2021	misc_RNA	17532544	17532656	.	+	.	Name=LOC100122295 RNA;ID=EWKMg4ru1zPvdBw+uzMEhS+PpGo.1624892357938.124320
NC_045759	Koludarov_et_al_2021	misc_RNA	17532736	17532874	.	+	.	Name=LOC100122295 RNA;ID=EWKMg4ru1zPvdBw+uzMEhS+PpGo.1624892357938.124320
NC_045759	Koludarov_et_al_2021	misc_RNA	17533183	17533380	.	+	.	Name=LOC100122295 RNA;ID=EWKMg4ru1zPvdBw+uzMEhS+PpGo.1624892357938.124320
NC_045759	Koludarov_et_al_2021	misc_RNA	17533455	17533704	.	+	.	Name=LOC100122295 RNA;ID=EWKMg4ru1zPvdBw+uzMEhS+PpGo.1624892357938.124320
NC_045759	Koludarov_et_al_2021	misc_RNA	17534112	17534397	.	+	.	Name=LOC100122295 RNA;ID=EWKMg4ru1zPvdBw+uzMEhS+PpGo.1624892357938.124320
NC_045759	Koludarov_et_al_2021	misc_RNA	17534479	17534783	.	+	.	Name=LOC100122295 RNA;ID=EWKMg4ru1zPvdBw+uzMEhS+PpGo.1624892357938.124320
NC_045759	Koludarov_et_al_2021	misc_RNA	17534854	17535299	.	+	.	Name=LOC100122295 RNA;ID=EWKMg4ru1zPvdBw+uzMEhS+PpGo.1624892357938.124320
NC_045759	Koludarov_et_al_2021	misc_RNA	17530291	17531683	.	+	.	Name=LOC100122295 RNA;ID=EWKMg4ru1zPvdBw+uzMEhS+PpGo.1624892357938.124321
NC_045759	Koludarov_et_al_2021	misc_RNA	17532110	17532194	.	+	.	Name=LOC100122295 RNA;ID=EWKMg4ru1zPvdBw+uzMEhS+PpGo.1624892357938.124321
NC_045759	Koludarov_et_al_2021	misc_RNA	17532269	17532451	.	+	.	Name=LOC100122295 RNA;ID=EWKMg4ru1zPvdBw+uzMEhS+PpGo.1624892357938.124321
NC_045759	Koludarov_et_al_2021	misc_RNA	17532544	17532656	.	+	.	Name=LOC100122295 RNA;ID=EWKMg4ru1zPvdBw+uzMEhS+PpGo.1624892357938.124321
NC_045759	Koludarov_et_al_2021	misc_RNA	17532736	17532874	.	+	.	Name=LOC100122295 RNA;ID=EWKMg4ru1zPvdBw+uzMEhS+PpGo.1624892357938.124321
NC_045759	Koludarov_et_al_2021	misc_RNA	17533183	17533380	.	+	.	Name=LOC100122295 RNA;ID=EWKMg4ru1zPvdBw+uzMEhS+PpGo.1624892357938.124321
NC_045759	Koludarov_et_al_2021	misc_RNA	17533455	17533704	.	+	.	Name=LOC100122295 RNA;ID=EWKMg4ru1zPvdBw+uzMEhS+PpGo.1624892357938.124321
NC_045759	Koludarov_et_al_2021	misc_RNA	17534112	17534397	.	+	.	Name=LOC100122295 RNA;ID=EWKMg4ru1zPvdBw+uzMEhS+PpGo.1624892357938.124321
NC_045759	Koludarov_et_al_2021	misc_RNA	17534479	17534783	.	+	.	Name=LOC100122295 RNA;ID=EWKMg4ru1zPvdBw+uzMEhS+PpGo.1624892357938.124321
NC_045759	Koludarov_et_al_2021	misc_RNA	17534854	17534928	.	+	.	Name=LOC100122295 RNA;ID=EWKMg4ru1zPvdBw+uzMEhS+PpGo.1624892357938.124321
NC_045759	Koludarov_et_al_2021	misc_RNA	17534996	17535299	.	+	.	Name=LOC100122295 RNA;ID=EWKMg4ru1zPvdBw+uzMEhS+PpGo.1624892357938.124321
NC_045759	Koludarov_et_al_2021	misc_RNA	17530291	17531683	.	+	.	Name=LOC100122295 RNA;ID=EWKMg4ru1zPvdBw+uzMEhS+PpGo.1624892357938.124322
NC_045759	Koludarov_et_al_2021	misc_RNA	17532110	17532194	.	+	.	Name=LOC100122295 RNA;ID=EWKMg4ru1zPvdBw+uzMEhS+PpGo.1624892357938.124322
NC_045759	Koludarov_et_al_2021	misc_RNA	17532269	17532451	.	+	.	Name=LOC100122295 RNA;ID=EWKMg4ru1zPvdBw+uzMEhS+PpGo.1624892357938.124322
NC_045759	Koludarov_et_al_2021	misc_RNA	17532544	17532656	.	+	.	Name=LOC100122295 RNA;ID=EWKMg4ru1zPvdBw+uzMEhS+PpGo.1624892357938.124322
NC_045759	Koludarov_et_al_2021	misc_RNA	17532736	17532874	.	+	.	Name=LOC100122295 RNA;ID=EWKMg4ru1zPvdBw+uzMEhS+PpGo.1624892357938.124322
NC_045759	Koludarov_et_al_2021	misc_RNA	17533183	17533380	.	+	.	Name=LOC100122295 RNA;ID=EWKMg4ru1zPvdBw+uzMEhS+PpGo.1624892357938.124322
NC_045759	Koludarov_et_al_2021	misc_RNA	17533455	17533704	.	+	.	Name=LOC100122295 RNA;ID=EWKMg4ru1zPvdBw+uzMEhS+PpGo.1624892357938.124322
NC_045759	Koludarov_et_al_2021	misc_RNA	17534154	17534397	.	+	.	Name=LOC100122295 RNA;ID=EWKMg4ru1zPvdBw+uzMEhS+PpGo.1624892357938.124322
NC_045759	Koludarov_et_al_2021	misc_RNA	17534479	17534783	.	+	.	Name=LOC100122295 RNA;ID=EWKMg4ru1zPvdBw+uzMEhS+PpGo.1624892357938.124322
NC_045759	Koludarov_et_al_2021	misc_RNA	17534854	17535299	.	+	.	Name=LOC100122295 RNA;ID=EWKMg4ru1zPvdBw+uzMEhS+PpGo.1624892357938.124322
NC_045759	Koludarov_et_al_2021	misc_RNA	3904902	3905523	.	+	.	Name=LOC100117848 RNA;ID=EWKMg4ru1zPvdBw+uzMEhS+PpGo.1624892357938.124323
NC_045759	Koludarov_et_al_2021	misc_RNA	3905647	3905793	.	+	.	Name=LOC100117848 RNA;ID=EWKMg4ru1zPvdBw+uzMEhS+PpGo.1624892357938.124323
NC_045759	Koludarov_et_al_2021	misc_RNA	3905911	3906072	.	+	.	Name=LOC100117848 RNA;ID=EWKMg4ru1zPvdBw+uzMEhS+PpGo.1624892357938.124323
NC_045759	Koludarov_et_al_2021	misc_RNA	3906179	3906643	.	+	.	Name=LOC100117848 RNA;ID=EWKMg4ru1zPvdBw+uzMEhS+PpGo.1624892357938.124323
NC_045759	Koludarov_et_al_2021	misc_RNA	3906705	3906861	.	+	.	Name=LOC100117848 RNA;ID=EWKMg4ru1zPvdBw+uzMEhS+PpGo.1624892357938.124323
NC_045759	Koludarov_et_al_2021	misc_RNA	3906949	3907100	.	+	.	Name=LOC100117848 RNA;ID=EWKMg4ru1zPvdBw+uzMEhS+PpGo.1624892357938.124323
NC_045759	Koludarov_et_al_2021	misc_RNA	3907185	3907327	.	+	.	Name=LOC100117848 RNA;ID=EWKMg4ru1zPvdBw+uzMEhS+PpGo.1624892357938.124323
NC_045759	Koludarov_et_al_2021	misc_RNA	3907400	3907508	.	+	.	Name=LOC100117848 RNA;ID=EWKMg4ru1zPvdBw+uzMEhS+PpGo.1624892357938.124323
NC_045759	Koludarov_et_al_2021	misc_RNA	3907584	3907912	.	+	.	Name=LOC100117848 RNA;ID=EWKMg4ru1zPvdBw+uzMEhS+PpGo.1624892357938.124323
NC_045759	Koludarov_et_al_2021	misc_RNA	3907989	3908099	.	+	.	Name=LOC100117848 RNA;ID=EWKMg4ru1zPvdBw+uzMEhS+PpGo.1624892357938.124323
NC_045759	Koludarov_et_al_2021	misc_RNA	3908182	3908295	.	+	.	Name=LOC100117848 RNA;ID=EWKMg4ru1zPvdBw+uzMEhS+PpGo.1624892357938.124323
NC_045759	Koludarov_et_al_2021	misc_RNA	3908808	3908873	.	+	.	Name=LOC100117848 RNA;ID=EWKMg4ru1zPvdBw+uzMEhS+PpGo.1624892357938.124323
NC_045759	Koludarov_et_al_2021	misc_RNA	3909195	3909426	.	+	.	Name=LOC100117848 RNA;ID=EWKMg4ru1zPvdBw+uzMEhS+PpGo.1624892357938.124323
NC_045759	Koludarov_et_al_2021	misc_RNA	3909524	3909639	.	+	.	Name=LOC100117848 RNA;ID=EWKMg4ru1zPvdBw+uzMEhS+PpGo.1624892357938.124323
NC_045759	Koludarov_et_al_2021	misc_RNA	3909727	3909865	.	+	.	Name=LOC100117848 RNA;ID=EWKMg4ru1zPvdBw+uzMEhS+PpGo.1624892357938.124323
NC_045759	Koludarov_et_al_2021	misc_RNA	9043628	9043785	.	+	.	Name=LOC100120620 RNA;ID=EWKMg4ru1zPvdBw+uzMEhS+PpGo.1624892357938.124324
NC_045759	Koludarov_et_al_2021	misc_RNA	9044459	9044761	.	+	.	Name=LOC100120620 RNA;ID=EWKMg4ru1zPvdBw+uzMEhS+PpGo.1624892357938.124324
NC_045759	Koludarov_et_al_2021	misc_RNA	9045121	9045484	.	+	.	Name=LOC100120620 RNA;ID=EWKMg4ru1zPvdBw+uzMEhS+PpGo.1624892357938.124324
NC_045759	Koludarov_et_al_2021	misc_RNA	9045771	9045876	.	+	.	Name=LOC100120620 RNA;ID=EWKMg4ru1zPvdBw+uzMEhS+PpGo.1624892357938.124324
NC_045759	Koludarov_et_al_2021	misc_RNA	9046007	9046425	.	+	.	Name=LOC100120620 RNA;ID=EWKMg4ru1zPvdBw+uzMEhS+PpGo.1624892357938.124324
NC_045759	Koludarov_et_al_2021	misc_RNA	9047027	9047302	.	+	.	Name=LOC100120620 RNA;ID=EWKMg4ru1zPvdBw+uzMEhS+PpGo.1624892357938.124324
NC_045759	Koludarov_et_al_2021	misc_RNA	9047375	9047773	.	+	.	Name=LOC100120620 RNA;ID=EWKMg4ru1zPvdBw+uzMEhS+PpGo.1624892357938.124324
NC_045759	Koludarov_et_al_2021	misc_RNA	9047843	9048542	.	+	.	Name=LOC100120620 RNA;ID=EWKMg4ru1zPvdBw+uzMEhS+PpGo.1624892357938.124324
NC_045759	Koludarov_et_al_2021	misc_RNA	18157046	18157294	.	-	.	Name=LOC100116671 RNA;ID=EWKMg4ru1zPvdBw+uzMEhS+PpGo.1624892357938.124325
NC_045759	Koludarov_et_al_2021	misc_RNA	18156065	18156583	.	-	.	Name=LOC100116671 RNA;ID=EWKMg4ru1zPvdBw+uzMEhS+PpGo.1624892357938.124325
NC_045759	Koludarov_et_al_2021	misc_RNA	18155556	18155815	.	-	.	Name=LOC100116671 RNA;ID=EWKMg4ru1zPvdBw+uzMEhS+PpGo.1624892357938.124325
NC_045759	Koludarov_et_al_2021	misc_RNA	18155380	18155483	.	-	.	Name=LOC100116671 RNA;ID=EWKMg4ru1zPvdBw+uzMEhS+PpGo.1624892357938.124325
NC_045759	Koludarov_et_al_2021	misc_RNA	18153804	18154228	.	-	.	Name=LOC100116671 RNA;ID=EWKMg4ru1zPvdBw+uzMEhS+PpGo.1624892357938.124325
NC_045759	Koludarov_et_al_2021	misc_RNA	18152646	18153302	.	-	.	Name=LOC100116671 RNA;ID=EWKMg4ru1zPvdBw+uzMEhS+PpGo.1624892357938.124325
NC_045759	Koludarov_et_al_2021	misc_RNA	18157046	18157293	.	-	.	Name=LOC100116671 RNA;ID=EWKMg4ru1zPvdBw+uzMEhS+PpGo.1624892357938.124326
NC_045759	Koludarov_et_al_2021	misc_RNA	18156065	18156559	.	-	.	Name=LOC100116671 RNA;ID=EWKMg4ru1zPvdBw+uzMEhS+PpGo.1624892357938.124326
NC_045759	Koludarov_et_al_2021	misc_RNA	18155556	18155815	.	-	.	Name=LOC100116671 RNA;ID=EWKMg4ru1zPvdBw+uzMEhS+PpGo.1624892357938.124326
NC_045759	Koludarov_et_al_2021	misc_RNA	18155380	18155483	.	-	.	Name=LOC100116671 RNA;ID=EWKMg4ru1zPvdBw+uzMEhS+PpGo.1624892357938.124326
NC_045759	Koludarov_et_al_2021	misc_RNA	18153804	18154228	.	-	.	Name=LOC100116671 RNA;ID=EWKMg4ru1zPvdBw+uzMEhS+PpGo.1624892357938.124326
NC_045759	Koludarov_et_al_2021	misc_RNA	18152646	18153302	.	-	.	Name=LOC100116671 RNA;ID=EWKMg4ru1zPvdBw+uzMEhS+PpGo.1624892357938.124326
NC_045759	Koludarov_et_al_2021	misc_RNA	18157046	18157293	.	-	.	Name=LOC100116671 RNA;ID=EWKMg4ru1zPvdBw+uzMEhS+PpGo.1624892357938.124327
NC_045759	Koludarov_et_al_2021	misc_RNA	18156065	18156559	.	-	.	Name=LOC100116671 RNA;ID=EWKMg4ru1zPvdBw+uzMEhS+PpGo.1624892357938.124327
NC_045759	Koludarov_et_al_2021	misc_RNA	18155556	18155815	.	-	.	Name=LOC100116671 RNA;ID=EWKMg4ru1zPvdBw+uzMEhS+PpGo.1624892357938.124327
NC_045759	Koludarov_et_al_2021	misc_RNA	18155380	18155483	.	-	.	Name=LOC100116671 RNA;ID=EWKMg4ru1zPvdBw+uzMEhS+PpGo.1624892357938.124327
NC_045759	Koludarov_et_al_2021	misc_RNA	18153804	18154913	.	-	.	Name=LOC100116671 RNA;ID=EWKMg4ru1zPvdBw+uzMEhS+PpGo.1624892357938.124327
NC_045759	Koludarov_et_al_2021	misc_RNA	18152646	18153302	.	-	.	Name=LOC100116671 RNA;ID=EWKMg4ru1zPvdBw+uzMEhS+PpGo.1624892357938.124327
NC_045759	Koludarov_et_al_2021	misc_RNA	8096317	8096780	.	+	.	Name=LOC100121917 RNA;ID=EWKMg4ru1zPvdBw+uzMEhS+PpGo.1624892357938.124328
NC_045759	Koludarov_et_al_2021	misc_RNA	8096951	8098956	.	+	.	Name=LOC100121917 RNA;ID=EWKMg4ru1zPvdBw+uzMEhS+PpGo.1624892357938.124328
NC_045759	Koludarov_et_al_2021	misc_RNA	8099021	8099172	.	+	.	Name=LOC100121917 RNA;ID=EWKMg4ru1zPvdBw+uzMEhS+PpGo.1624892357938.124328
NC_045759	Koludarov_et_al_2021	misc_RNA	8100784	8100930	.	+	.	Name=LOC100121917 RNA;ID=EWKMg4ru1zPvdBw+uzMEhS+PpGo.1624892357938.124328
NC_045759	Koludarov_et_al_2021	misc_RNA	23936595	23936729	.	-	.	Name=LOC100121543 RNA;ID=EWKMg4ru1zPvdBw+uzMEhS+PpGo.1624892357938.124329
NC_045759	Koludarov_et_al_2021	misc_RNA	23936059	23936486	.	-	.	Name=LOC100121543 RNA;ID=EWKMg4ru1zPvdBw+uzMEhS+PpGo.1624892357938.124329
NC_045759	Koludarov_et_al_2021	misc_RNA	23935516	23935989	.	-	.	Name=LOC100121543 RNA;ID=EWKMg4ru1zPvdBw+uzMEhS+PpGo.1624892357938.124329
NC_045759	Koludarov_et_al_2021	misc_RNA	23935190	23935424	.	-	.	Name=LOC100121543 RNA;ID=EWKMg4ru1zPvdBw+uzMEhS+PpGo.1624892357938.124329
NC_045759	Koludarov_et_al_2021	misc_RNA	23933294	23934778	.	-	.	Name=LOC100121543 RNA;ID=EWKMg4ru1zPvdBw+uzMEhS+PpGo.1624892357938.124329
NC_045759	Koludarov_et_al_2021	misc_RNA	23932231	23933058	.	-	.	Name=LOC100121543 RNA;ID=EWKMg4ru1zPvdBw+uzMEhS+PpGo.1624892357938.124329
NC_045759	Koludarov_et_al_2021	misc_RNA	10018233	10018527	.	+	.	Name=LOC100118563 RNA;ID=EWKMg4ru1zPvdBw+uzMEhS+PpGo.1624892357938.124330
NC_045759	Koludarov_et_al_2021	misc_RNA	10019046	10019132	.	+	.	Name=LOC100118563 RNA;ID=EWKMg4ru1zPvdBw+uzMEhS+PpGo.1624892357938.124330
NC_045759	Koludarov_et_al_2021	misc_RNA	10019538	10019594	.	+	.	Name=LOC100118563 RNA;ID=EWKMg4ru1zPvdBw+uzMEhS+PpGo.1624892357938.124330
NC_045759	Koludarov_et_al_2021	misc_RNA	10020126	10020247	.	+	.	Name=LOC100118563 RNA;ID=EWKMg4ru1zPvdBw+uzMEhS+PpGo.1624892357938.124330
NC_045759	Koludarov_et_al_2021	misc_RNA	10021110	10021439	.	+	.	Name=LOC100118563 RNA;ID=EWKMg4ru1zPvdBw+uzMEhS+PpGo.1624892357938.124330
NC_045759	Koludarov_et_al_2021	misc_RNA	10021522	10021927	.	+	.	Name=LOC100118563 RNA;ID=EWKMg4ru1zPvdBw+uzMEhS+PpGo.1624892357938.124330
NC_045759	Koludarov_et_al_2021	misc_RNA	10022009	10022686	.	+	.	Name=LOC100118563 RNA;ID=EWKMg4ru1zPvdBw+uzMEhS+PpGo.1624892357938.124330
NC_045759	Koludarov_et_al_2021	misc_RNA	3904902	3905523	.	+	.	Name=LOC100117848 RNA;ID=EWKMg4ru1zPvdBw+uzMEhS+PpGo.1624892357938.124331
NC_045759	Koludarov_et_al_2021	misc_RNA	3905647	3905793	.	+	.	Name=LOC100117848 RNA;ID=EWKMg4ru1zPvdBw+uzMEhS+PpGo.1624892357938.124331
NC_045759	Koludarov_et_al_2021	misc_RNA	3905911	3906072	.	+	.	Name=LOC100117848 RNA;ID=EWKMg4ru1zPvdBw+uzMEhS+PpGo.1624892357938.124331
NC_045759	Koludarov_et_al_2021	misc_RNA	3906179	3906643	.	+	.	Name=LOC100117848 RNA;ID=EWKMg4ru1zPvdBw+uzMEhS+PpGo.1624892357938.124331
NC_045759	Koludarov_et_al_2021	misc_RNA	3906705	3906861	.	+	.	Name=LOC100117848 RNA;ID=EWKMg4ru1zPvdBw+uzMEhS+PpGo.1624892357938.124331
NC_045759	Koludarov_et_al_2021	misc_RNA	3906949	3907100	.	+	.	Name=LOC100117848 RNA;ID=EWKMg4ru1zPvdBw+uzMEhS+PpGo.1624892357938.124331
NC_045759	Koludarov_et_al_2021	misc_RNA	3907185	3907327	.	+	.	Name=LOC100117848 RNA;ID=EWKMg4ru1zPvdBw+uzMEhS+PpGo.1624892357938.124331
NC_045759	Koludarov_et_al_2021	misc_RNA	3907400	3907508	.	+	.	Name=LOC100117848 RNA;ID=EWKMg4ru1zPvdBw+uzMEhS+PpGo.1624892357938.124331
NC_045759	Koludarov_et_al_2021	misc_RNA	3907584	3907912	.	+	.	Name=LOC100117848 RNA;ID=EWKMg4ru1zPvdBw+uzMEhS+PpGo.1624892357938.124331
NC_045759	Koludarov_et_al_2021	misc_RNA	3907989	3908099	.	+	.	Name=LOC100117848 RNA;ID=EWKMg4ru1zPvdBw+uzMEhS+PpGo.1624892357938.124331
NC_045759	Koludarov_et_al_2021	misc_RNA	3908182	3908873	.	+	.	Name=LOC100117848 RNA;ID=EWKMg4ru1zPvdBw+uzMEhS+PpGo.1624892357938.124331
NC_045759	Koludarov_et_al_2021	misc_RNA	3909195	3909252	.	+	.	Name=LOC100117848 RNA;ID=EWKMg4ru1zPvdBw+uzMEhS+PpGo.1624892357938.124331
NC_045759	Koludarov_et_al_2021	misc_RNA	8096303	8096417	.	+	.	Name=LOC100121917 RNA;ID=EWKMg4ru1zPvdBw+uzMEhS+PpGo.1624892357939.124332
NC_045759	Koludarov_et_al_2021	misc_RNA	8096506	8096780	.	+	.	Name=LOC100121917 RNA;ID=EWKMg4ru1zPvdBw+uzMEhS+PpGo.1624892357939.124332
NC_045759	Koludarov_et_al_2021	misc_RNA	8096951	8098956	.	+	.	Name=LOC100121917 RNA;ID=EWKMg4ru1zPvdBw+uzMEhS+PpGo.1624892357939.124332
NC_045759	Koludarov_et_al_2021	misc_RNA	8099021	8099209	.	+	.	Name=LOC100121917 RNA;ID=EWKMg4ru1zPvdBw+uzMEhS+PpGo.1624892357939.124332
NC_045759	Koludarov_et_al_2021	misc_RNA	8099290	8100637	.	+	.	Name=LOC100121917 RNA;ID=EWKMg4ru1zPvdBw+uzMEhS+PpGo.1624892357939.124332
NC_045759	Koludarov_et_al_2021	misc_RNA	8096317	8096780	.	+	.	Name=LOC100121917 RNA;ID=EWKMg4ru1zPvdBw+uzMEhS+PpGo.1624892357939.124333
NC_045759	Koludarov_et_al_2021	misc_RNA	8096951	8098956	.	+	.	Name=LOC100121917 RNA;ID=EWKMg4ru1zPvdBw+uzMEhS+PpGo.1624892357939.124333
NC_045759	Koludarov_et_al_2021	misc_RNA	8099021	8099209	.	+	.	Name=LOC100121917 RNA;ID=EWKMg4ru1zPvdBw+uzMEhS+PpGo.1624892357939.124333
NC_045759	Koludarov_et_al_2021	misc_RNA	8099290	8100637	.	+	.	Name=LOC100121917 RNA;ID=EWKMg4ru1zPvdBw+uzMEhS+PpGo.1624892357939.124333
NC_045759	Koludarov_et_al_2021	misc_RNA	8096317	8096780	.	+	.	Name=LOC100121917 RNA;ID=EWKMg4ru1zPvdBw+uzMEhS+PpGo.1624892357939.124334
NC_045759	Koludarov_et_al_2021	misc_RNA	8096951	8098956	.	+	.	Name=LOC100121917 RNA;ID=EWKMg4ru1zPvdBw+uzMEhS+PpGo.1624892357939.124334
NC_045759	Koludarov_et_al_2021	misc_RNA	8099021	8099172	.	+	.	Name=LOC100121917 RNA;ID=EWKMg4ru1zPvdBw+uzMEhS+PpGo.1624892357939.124334
NC_045759	Koludarov_et_al_2021	misc_RNA	8099290	8100637	.	+	.	Name=LOC100121917 RNA;ID=EWKMg4ru1zPvdBw+uzMEhS+PpGo.1624892357939.124334
NC_045759	Koludarov_et_al_2021	misc_RNA	10018235	10018527	.	+	.	Name=LOC100118563 RNA;ID=EWKMg4ru1zPvdBw+uzMEhS+PpGo.1624892357939.124335
NC_045759	Koludarov_et_al_2021	misc_RNA	10019046	10019132	.	+	.	Name=LOC100118563 RNA;ID=EWKMg4ru1zPvdBw+uzMEhS+PpGo.1624892357939.124335
NC_045759	Koludarov_et_al_2021	misc_RNA	10019538	10019594	.	+	.	Name=LOC100118563 RNA;ID=EWKMg4ru1zPvdBw+uzMEhS+PpGo.1624892357939.124335
NC_045759	Koludarov_et_al_2021	misc_RNA	10020126	10020247	.	+	.	Name=LOC100118563 RNA;ID=EWKMg4ru1zPvdBw+uzMEhS+PpGo.1624892357939.124335
NC_045759	Koludarov_et_al_2021	misc_RNA	10021128	10021439	.	+	.	Name=LOC100118563 RNA;ID=EWKMg4ru1zPvdBw+uzMEhS+PpGo.1624892357939.124335
NC_045759	Koludarov_et_al_2021	misc_RNA	10021522	10021927	.	+	.	Name=LOC100118563 RNA;ID=EWKMg4ru1zPvdBw+uzMEhS+PpGo.1624892357939.124335
NC_045759	Koludarov_et_al_2021	misc_RNA	10022009	10022535	.	+	.	Name=LOC100118563 RNA;ID=EWKMg4ru1zPvdBw+uzMEhS+PpGo.1624892357939.124335
NC_045759	Koludarov_et_al_2021	misc_RNA	20109576	20111494	.	+	.	Name=LOC100679182 RNA;ID=EWKMg4ru1zPvdBw+uzMEhS+PpGo.1624892357939.124336
NC_045759	Koludarov_et_al_2021	misc_RNA	20111580	20111717	.	+	.	Name=LOC100679182 RNA;ID=EWKMg4ru1zPvdBw+uzMEhS+PpGo.1624892357939.124336
NC_045759	Koludarov_et_al_2021	misc_RNA	20111791	20111938	.	+	.	Name=LOC100679182 RNA;ID=EWKMg4ru1zPvdBw+uzMEhS+PpGo.1624892357939.124336
NC_045759	Koludarov_et_al_2021	misc_RNA	20112017	20112138	.	+	.	Name=LOC100679182 RNA;ID=EWKMg4ru1zPvdBw+uzMEhS+PpGo.1624892357939.124336
NC_045759	Koludarov_et_al_2021	misc_RNA	20112208	20112318	.	+	.	Name=LOC100679182 RNA;ID=EWKMg4ru1zPvdBw+uzMEhS+PpGo.1624892357939.124336
NC_045759	Koludarov_et_al_2021	misc_RNA	20112413	20113172	.	+	.	Name=LOC100679182 RNA;ID=EWKMg4ru1zPvdBw+uzMEhS+PpGo.1624892357939.124336
NC_045759	Koludarov_et_al_2021	misc_RNA	20113435	20113834	.	+	.	Name=LOC100679182 RNA;ID=EWKMg4ru1zPvdBw+uzMEhS+PpGo.1624892357939.124336
NC_045759	Koludarov_et_al_2021	misc_RNA	17531100	17531683	.	+	.	Name=LOC100122295 RNA;ID=EWKMg4ru1zPvdBw+uzMEhS+PpGo.1624892357939.124337
NC_045759	Koludarov_et_al_2021	misc_RNA	17532110	17532194	.	+	.	Name=LOC100122295 RNA;ID=EWKMg4ru1zPvdBw+uzMEhS+PpGo.1624892357939.124337
NC_045759	Koludarov_et_al_2021	misc_RNA	17532269	17532451	.	+	.	Name=LOC100122295 RNA;ID=EWKMg4ru1zPvdBw+uzMEhS+PpGo.1624892357939.124337
NC_045759	Koludarov_et_al_2021	misc_RNA	17532544	17532656	.	+	.	Name=LOC100122295 RNA;ID=EWKMg4ru1zPvdBw+uzMEhS+PpGo.1624892357939.124337
NC_045759	Koludarov_et_al_2021	misc_RNA	17532736	17532874	.	+	.	Name=LOC100122295 RNA;ID=EWKMg4ru1zPvdBw+uzMEhS+PpGo.1624892357939.124337
NC_045759	Koludarov_et_al_2021	misc_RNA	17533183	17533380	.	+	.	Name=LOC100122295 RNA;ID=EWKMg4ru1zPvdBw+uzMEhS+PpGo.1624892357939.124337
NC_045759	Koludarov_et_al_2021	misc_RNA	17533455	17533704	.	+	.	Name=LOC100122295 RNA;ID=EWKMg4ru1zPvdBw+uzMEhS+PpGo.1624892357939.124337
NC_045759	Koludarov_et_al_2021	misc_RNA	17534112	17534397	.	+	.	Name=LOC100122295 RNA;ID=EWKMg4ru1zPvdBw+uzMEhS+PpGo.1624892357939.124337
NC_045759	Koludarov_et_al_2021	misc_RNA	17534479	17534928	.	+	.	Name=LOC100122295 RNA;ID=EWKMg4ru1zPvdBw+uzMEhS+PpGo.1624892357939.124337
NC_045759	Koludarov_et_al_2021	misc_RNA	17534996	17535327	.	+	.	Name=LOC100122295 RNA;ID=EWKMg4ru1zPvdBw+uzMEhS+PpGo.1624892357939.124337
NC_045759	Koludarov_et_al_2021	misc_RNA	11085673	11085827	.	+	.	Name=LOC107980968 RNA;ID=EWKMg4ru1zPvdBw+uzMEhS+PpGo.1624892357939.124338
NC_045759	Koludarov_et_al_2021	misc_RNA	11085918	11086254	.	+	.	Name=LOC107980968 RNA;ID=EWKMg4ru1zPvdBw+uzMEhS+PpGo.1624892357939.124338
NC_045759	Koludarov_et_al_2021	misc_RNA	11086325	11086517	.	+	.	Name=LOC107980968 RNA;ID=EWKMg4ru1zPvdBw+uzMEhS+PpGo.1624892357939.124338
NC_045759	Koludarov_et_al_2021	misc_RNA	11086590	11086787	.	+	.	Name=LOC107980968 RNA;ID=EWKMg4ru1zPvdBw+uzMEhS+PpGo.1624892357939.124338
NC_045759	Koludarov_et_al_2021	misc_RNA	11086871	11087340	.	+	.	Name=LOC107980968 RNA;ID=EWKMg4ru1zPvdBw+uzMEhS+PpGo.1624892357939.124338
NC_045759	Koludarov_et_al_2021	misc_RNA	11087422	11087797	.	+	.	Name=LOC107980968 RNA;ID=EWKMg4ru1zPvdBw+uzMEhS+PpGo.1624892357939.124338
NC_045759	Koludarov_et_al_2021	misc_RNA	11087870	11088049	.	+	.	Name=LOC107980968 RNA;ID=EWKMg4ru1zPvdBw+uzMEhS+PpGo.1624892357939.124338
NC_045759	Koludarov_et_al_2021	misc_RNA	11088123	11088374	.	+	.	Name=LOC107980968 RNA;ID=EWKMg4ru1zPvdBw+uzMEhS+PpGo.1624892357939.124338
NC_045759	Koludarov_et_al_2021	misc_RNA	11088450	11088761	.	+	.	Name=LOC107980968 RNA;ID=EWKMg4ru1zPvdBw+uzMEhS+PpGo.1624892357939.124338
NC_045759	Koludarov_et_al_2021	misc_RNA	11088841	11088968	.	+	.	Name=LOC107980968 RNA;ID=EWKMg4ru1zPvdBw+uzMEhS+PpGo.1624892357939.124338
NC_045759	Koludarov_et_al_2021	misc_RNA	11089044	11089131	.	+	.	Name=LOC107980968 RNA;ID=EWKMg4ru1zPvdBw+uzMEhS+PpGo.1624892357939.124338
NC_045759	Koludarov_et_al_2021	misc_RNA	11089208	11089398	.	+	.	Name=LOC107980968 RNA;ID=EWKMg4ru1zPvdBw+uzMEhS+PpGo.1624892357939.124338
NC_045759	Koludarov_et_al_2021	misc_RNA	11089480	11089542	.	+	.	Name=LOC107980968 RNA;ID=EWKMg4ru1zPvdBw+uzMEhS+PpGo.1624892357939.124338
NC_045759	Koludarov_et_al_2021	misc_RNA	11089624	11089676	.	+	.	Name=LOC107980968 RNA;ID=EWKMg4ru1zPvdBw+uzMEhS+PpGo.1624892357939.124338
NC_045759	Koludarov_et_al_2021	misc_RNA	4075130	4075195	.	-	.	Name=LOC100118555 RNA;ID=EWKMg4ru1zPvdBw+uzMEhS+PpGo.1624892357939.124339
NC_045759	Koludarov_et_al_2021	misc_RNA	4073686	4073964	.	-	.	Name=LOC100118555 RNA;ID=EWKMg4ru1zPvdBw+uzMEhS+PpGo.1624892357939.124339
NC_045759	Koludarov_et_al_2021	misc_RNA	4073494	4073611	.	-	.	Name=LOC100118555 RNA;ID=EWKMg4ru1zPvdBw+uzMEhS+PpGo.1624892357939.124339
NC_045759	Koludarov_et_al_2021	misc_RNA	4073234	4073401	.	-	.	Name=LOC100118555 RNA;ID=EWKMg4ru1zPvdBw+uzMEhS+PpGo.1624892357939.124339
NC_045759	Koludarov_et_al_2021	misc_RNA	4072926	4073152	.	-	.	Name=LOC100118555 RNA;ID=EWKMg4ru1zPvdBw+uzMEhS+PpGo.1624892357939.124339
NC_045759	Koludarov_et_al_2021	misc_RNA	4072622	4072846	.	-	.	Name=LOC100118555 RNA;ID=EWKMg4ru1zPvdBw+uzMEhS+PpGo.1624892357939.124339
NC_045759	Koludarov_et_al_2021	misc_RNA	4072305	4072539	.	-	.	Name=LOC100118555 RNA;ID=EWKMg4ru1zPvdBw+uzMEhS+PpGo.1624892357939.124339
NC_045759	Koludarov_et_al_2021	misc_RNA	4072049	4072169	.	-	.	Name=LOC100118555 RNA;ID=EWKMg4ru1zPvdBw+uzMEhS+PpGo.1624892357939.124339
NC_045759	Koludarov_et_al_2021	misc_RNA	4071209	4071990	.	-	.	Name=LOC100118555 RNA;ID=EWKMg4ru1zPvdBw+uzMEhS+PpGo.1624892357939.124339
NC_045759	Koludarov_et_al_2021	misc_RNA	15147334	15147929	.	+	.	Name=LOC103315804 RNA;ID=EWKMg4ru1zPvdBw+uzMEhS+PpGo.1624892357939.124340
NC_045759	Koludarov_et_al_2021	misc_RNA	15148197	15150163	.	+	.	Name=LOC103315804 RNA;ID=EWKMg4ru1zPvdBw+uzMEhS+PpGo.1624892357939.124340
NC_045759	Koludarov_et_al_2021	misc_RNA	15150385	15150996	.	+	.	Name=LOC103315804 RNA;ID=EWKMg4ru1zPvdBw+uzMEhS+PpGo.1624892357939.124340
NC_045759	Koludarov_et_al_2021	misc_RNA	17335906	17336823	.	+	.	Name=LOC100122407 RNA;ID=EWKMg4ru1zPvdBw+uzMEhS+PpGo.1624892357939.124341
NC_045759	Koludarov_et_al_2021	misc_RNA	17337561	17338754	.	+	.	Name=LOC100122407 RNA;ID=EWKMg4ru1zPvdBw+uzMEhS+PpGo.1624892357939.124341
NC_045759	Koludarov_et_al_2021	misc_RNA	17338927	17339090	.	+	.	Name=LOC100122407 RNA;ID=EWKMg4ru1zPvdBw+uzMEhS+PpGo.1624892357939.124341
NC_045759	Koludarov_et_al_2021	misc_RNA	17339201	17339348	.	+	.	Name=LOC100122407 RNA;ID=EWKMg4ru1zPvdBw+uzMEhS+PpGo.1624892357939.124341
NC_045759	Koludarov_et_al_2021	misc_RNA	17339432	17339535	.	+	.	Name=LOC100122407 RNA;ID=EWKMg4ru1zPvdBw+uzMEhS+PpGo.1624892357939.124341
NC_045759	Koludarov_et_al_2021	misc_RNA	4995130	4995921	.	+	.	Name=LOC100120814 RNA;ID=EWKMg4ru1zPvdBw+uzMEhS+PpGo.1624892357939.124342
NC_045759	Koludarov_et_al_2021	misc_RNA	4996045	4996212	.	+	.	Name=LOC100120814 RNA;ID=EWKMg4ru1zPvdBw+uzMEhS+PpGo.1624892357939.124342
NC_045759	Koludarov_et_al_2021	misc_RNA	4996300	4996532	.	+	.	Name=LOC100120814 RNA;ID=EWKMg4ru1zPvdBw+uzMEhS+PpGo.1624892357939.124342
NC_045759	Koludarov_et_al_2021	misc_RNA	4996614	4996829	.	+	.	Name=LOC100120814 RNA;ID=EWKMg4ru1zPvdBw+uzMEhS+PpGo.1624892357939.124342
NC_045759	Koludarov_et_al_2021	misc_RNA	4997053	4998507	.	+	.	Name=LOC100120814 RNA;ID=EWKMg4ru1zPvdBw+uzMEhS+PpGo.1624892357939.124342
NC_045759	Koludarov_et_al_2021	misc_RNA	16260	16555	.	-	.	Name=LOC107980639 RNA;ID=EWKMg4ru1zPvdBw+uzMEhS+PpGo.1624892357939.124343
NC_045759	Koludarov_et_al_2021	misc_RNA	15861	16181	.	-	.	Name=LOC107980639 RNA;ID=EWKMg4ru1zPvdBw+uzMEhS+PpGo.1624892357939.124343
NC_045759	Koludarov_et_al_2021	misc_RNA	14587	15772	.	-	.	Name=LOC107980639 RNA;ID=EWKMg4ru1zPvdBw+uzMEhS+PpGo.1624892357939.124343
[truncated: 90,589 more rows]
