# Supplementary material for: Prevalent bee venom genes evolved before the aculeate stinger and eusociality
Source: BMC Biol. 2023 Oct 23;21:229. doi: 10.1186/s12915-023-01656-5 (PMC10591384; doi:10.1186/s12915-023-01656-5)
Supplement: Supplementary file 42 — Additional file 42. Gff files of all toxin gene annotations. [file 12915_2023_1656_MOESM42_ESM.zip › AdditionalFile9_ToxinGeneAnnotations/WNWW01000326.1._VA.gff_modified_Koludarov_et_al_2021.gff3]

##gff-version 3
##source-version geneious 2020.2.2
##sequence-region	WNWW01000326.1	1	934585
WNWW01000326.1	Koludarov_et_al_2021	gene	464988	490624	.	+	.	Name=VA
WNWW01000326.1	Koludarov_et_al_2021	gene	235214	239028	.	-	.	Name=Ica
WNWW01000326.1	Koludarov_et_al_2021	gene	270162	270338	.	.	.	Name=ica
WNWW01000326.1	Koludarov_et_al_2021	CDS	466072	466245	.	+	.	Name=Frva326a;ID=EWKMg4ru1zPvdBw+uzMEhS+PpGo.1624892515554.153956
WNWW01000326.1	Koludarov_et_al_2021	CDS	466732	466929	.	+	.	Name=Frva326a;ID=EWKMg4ru1zPvdBw+uzMEhS+PpGo.1624892515554.153956
WNWW01000326.1	Koludarov_et_al_2021	CDS	467435	467452	.	+	.	Name=Frva326a;ID=EWKMg4ru1zPvdBw+uzMEhS+PpGo.1624892515554.153956
WNWW01000326.1	Koludarov_et_al_2021	CDS	473746	473843	.	+	.	Name=Frva326b;ID=EWKMg4ru1zPvdBw+uzMEhS+PpGo.1624892515554.153957
WNWW01000326.1	Koludarov_et_al_2021	CDS	473994	474075	.	+	.	Name=Frva326b;ID=EWKMg4ru1zPvdBw+uzMEhS+PpGo.1624892515554.153957
WNWW01000326.1	Koludarov_et_al_2021	CDS	489409	489723	.	+	.	Name=Frva326c
WNWW01000326.1	Genbank	exon	77939	78010	.	-	.	ID=exon-E2986_13501-1;Parent=rna-E2986_13501
WNWW01000326.1	Genbank	CDS	145089	145269	.	-	0	Name=KAF3426333.1;ID=cds-KAF3426333.1;Dbxref=NCBI_GP:KAF3426333.1;Parent=rna-gnl|WGS:WNWW|mRNA:Fvar06858-2.2
WNWW01000326.1	Genbank	CDS	144715	145014	.	-	0	Name=KAF3426333.1;ID=cds-KAF3426333.1;Dbxref=NCBI_GP:KAF3426333.1;Parent=rna-gnl|WGS:WNWW|mRNA:Fvar06858-2.2
WNWW01000326.1	Genbank	CDS	144382	144626	.	-	0	Name=KAF3426333.1;ID=cds-KAF3426333.1;Dbxref=NCBI_GP:KAF3426333.1;Parent=rna-gnl|WGS:WNWW|mRNA:Fvar06858-2.2
WNWW01000326.1	Genbank	CDS	143985	144284	.	-	0	Name=KAF3426333.1;ID=cds-KAF3426333.1;Dbxref=NCBI_GP:KAF3426333.1;Parent=rna-gnl|WGS:WNWW|mRNA:Fvar06858-2.2
WNWW01000326.1	Genbank	CDS	143716	143913	.	-	0	Name=KAF3426333.1;ID=cds-KAF3426333.1;Dbxref=NCBI_GP:KAF3426333.1;Parent=rna-gnl|WGS:WNWW|mRNA:Fvar06858-2.2
WNWW01000326.1	Genbank	CDS	143403	143625	.	-	0	Name=KAF3426333.1;ID=cds-KAF3426333.1;Dbxref=NCBI_GP:KAF3426333.1;Parent=rna-gnl|WGS:WNWW|mRNA:Fvar06858-2.2
WNWW01000326.1	Genbank	CDS	142775	143319	.	-	0	Name=KAF3426333.1;ID=cds-KAF3426333.1;Dbxref=NCBI_GP:KAF3426333.1;Parent=rna-gnl|WGS:WNWW|mRNA:Fvar06858-2.2
WNWW01000326.1	Genbank	CDS	142521	142700	.	-	0	Name=KAF3426333.1;ID=cds-KAF3426333.1;Dbxref=NCBI_GP:KAF3426333.1;Parent=rna-gnl|WGS:WNWW|mRNA:Fvar06858-2.2
WNWW01000326.1	Genbank	mRNA	793854	819860	.	+	.	ID=rna-gnl|WGS:WNWW|mRNA:Fvar13515-1.2;Note=GMC oxidoreductase;Parent=gene-E2986_13515
WNWW01000326.1	Genbank	CDS	219777	219918	.	+	0	Name=KAF3426334.1;ID=cds-KAF3426334.1;Dbxref=NCBI_GP:KAF3426334.1;Parent=rna-gnl|WGS:WNWW|mRNA:Fvar06857-1.2
WNWW01000326.1	Genbank	CDS	220015	220148	.	+	0	Name=KAF3426334.1;ID=cds-KAF3426334.1;Dbxref=NCBI_GP:KAF3426334.1;Parent=rna-gnl|WGS:WNWW|mRNA:Fvar06857-1.2
WNWW01000326.1	Genbank	CDS	220357	222529	.	+	0	Name=KAF3426334.1;ID=cds-KAF3426334.1;Dbxref=NCBI_GP:KAF3426334.1;Parent=rna-gnl|WGS:WNWW|mRNA:Fvar06857-1.2
WNWW01000326.1	Genbank	CDS	222617	222693	.	+	0	Name=KAF3426334.1;ID=cds-KAF3426334.1;Dbxref=NCBI_GP:KAF3426334.1;Parent=rna-gnl|WGS:WNWW|mRNA:Fvar06857-1.2
WNWW01000326.1	Genbank	CDS	222776	222910	.	+	0	Name=KAF3426334.1;ID=cds-KAF3426334.1;Dbxref=NCBI_GP:KAF3426334.1;Parent=rna-gnl|WGS:WNWW|mRNA:Fvar06857-1.2
WNWW01000326.1	Genbank	CDS	223063	223179	.	+	0	Name=KAF3426334.1;ID=cds-KAF3426334.1;Dbxref=NCBI_GP:KAF3426334.1;Parent=rna-gnl|WGS:WNWW|mRNA:Fvar06857-1.2
WNWW01000326.1	Genbank	CDS	223244	223321	.	+	0	Name=KAF3426334.1;ID=cds-KAF3426334.1;Dbxref=NCBI_GP:KAF3426334.1;Parent=rna-gnl|WGS:WNWW|mRNA:Fvar06857-1.2
WNWW01000326.1	Genbank	CDS	223394	223618	.	+	0	Name=KAF3426334.1;ID=cds-KAF3426334.1;Dbxref=NCBI_GP:KAF3426334.1;Parent=rna-gnl|WGS:WNWW|mRNA:Fvar06857-1.2
WNWW01000326.1	Genbank	CDS	224269	224436	.	+	0	Name=KAF3426334.1;ID=cds-KAF3426334.1;Dbxref=NCBI_GP:KAF3426334.1;Parent=rna-gnl|WGS:WNWW|mRNA:Fvar06857-1.2
WNWW01000326.1	Genbank	CDS	224528	224750	.	+	0	Name=KAF3426334.1;ID=cds-KAF3426334.1;Dbxref=NCBI_GP:KAF3426334.1;Parent=rna-gnl|WGS:WNWW|mRNA:Fvar06857-1.2
WNWW01000326.1	Genbank	CDS	224814	224952	.	+	0	Name=KAF3426334.1;ID=cds-KAF3426334.1;Dbxref=NCBI_GP:KAF3426334.1;Parent=rna-gnl|WGS:WNWW|mRNA:Fvar06857-1.2
WNWW01000326.1	Genbank	CDS	225046	225135	.	+	0	Name=KAF3426334.1;ID=cds-KAF3426334.1;Dbxref=NCBI_GP:KAF3426334.1;Parent=rna-gnl|WGS:WNWW|mRNA:Fvar06857-1.2
WNWW01000326.1	Genbank	CDS	225219	225315	.	+	0	Name=KAF3426334.1;ID=cds-KAF3426334.1;Dbxref=NCBI_GP:KAF3426334.1;Parent=rna-gnl|WGS:WNWW|mRNA:Fvar06857-1.2
WNWW01000326.1	Genbank	CDS	225392	225515	.	+	0	Name=KAF3426334.1;ID=cds-KAF3426334.1;Dbxref=NCBI_GP:KAF3426334.1;Parent=rna-gnl|WGS:WNWW|mRNA:Fvar06857-1.2
WNWW01000326.1	Genbank	CDS	225863	226363	.	+	0	Name=KAF3426334.1;ID=cds-KAF3426334.1;Dbxref=NCBI_GP:KAF3426334.1;Parent=rna-gnl|WGS:WNWW|mRNA:Fvar06857-1.2
WNWW01000326.1	Genbank	CDS	227024	227082	.	+	0	Name=KAF3426334.1;ID=cds-KAF3426334.1;Dbxref=NCBI_GP:KAF3426334.1;Parent=rna-gnl|WGS:WNWW|mRNA:Fvar06857-1.2
WNWW01000326.1	Genbank	exon	78399	78470	.	-	.	ID=exon-E2986_13502-1;Parent=rna-E2986_13502
WNWW01000326.1	Genbank	mRNA	227923	231003	.	-	.	ID=rna-gnl|WGS:WNWW|mRNA:Fvar06856-1.2;Note=Helical region found in SNAREs;Parent=gene-E2986_06856
WNWW01000326.1	Genbank	mRNA	623751	624487	.	+	.	ID=rna-gnl|WGS:WNWW|mRNA:Fvar06493-1.2;Note=Spindle and kinetochore-associated protein 2;Parent=gene-E2986_06493
WNWW01000326.1	Genbank	CDS	139295	139298	.	+	0	Name=KAF3426330.1;ID=cds-KAF3426330.1;Dbxref=NCBI_GP:KAF3426330.1;Parent=rna-gnl|WGS:WNWW|mRNA:Fvar06859-1.2
WNWW01000326.1	Genbank	CDS	139421	139482	.	+	0	Name=KAF3426330.1;ID=cds-KAF3426330.1;Dbxref=NCBI_GP:KAF3426330.1;Parent=rna-gnl|WGS:WNWW|mRNA:Fvar06859-1.2
WNWW01000326.1	Genbank	CDS	139563	139654	.	+	0	Name=KAF3426330.1;ID=cds-KAF3426330.1;Dbxref=NCBI_GP:KAF3426330.1;Parent=rna-gnl|WGS:WNWW|mRNA:Fvar06859-1.2
WNWW01000326.1	Genbank	CDS	139776	140067	.	+	0	Name=KAF3426330.1;ID=cds-KAF3426330.1;Dbxref=NCBI_GP:KAF3426330.1;Parent=rna-gnl|WGS:WNWW|mRNA:Fvar06859-1.2
WNWW01000326.1	Genbank	CDS	142261	142389	.	-	0	Name=KAF3426332.1;ID=cds-KAF3426332.1;Dbxref=NCBI_GP:KAF3426332.1;Parent=rna-gnl|WGS:WNWW|mRNA:Fvar06858-3.2
WNWW01000326.1	Genbank	CDS	142071	142195	.	-	0	Name=KAF3426332.1;ID=cds-KAF3426332.1;Dbxref=NCBI_GP:KAF3426332.1;Parent=rna-gnl|WGS:WNWW|mRNA:Fvar06858-3.2
WNWW01000326.1	Genbank	CDS	141900	142001	.	-	0	Name=KAF3426332.1;ID=cds-KAF3426332.1;Dbxref=NCBI_GP:KAF3426332.1;Parent=rna-gnl|WGS:WNWW|mRNA:Fvar06858-3.2
WNWW01000326.1	Genbank	CDS	141616	141829	.	-	0	Name=KAF3426332.1;ID=cds-KAF3426332.1;Dbxref=NCBI_GP:KAF3426332.1;Parent=rna-gnl|WGS:WNWW|mRNA:Fvar06858-3.2
WNWW01000326.1	Genbank	CDS	141433	141527	.	-	0	Name=KAF3426332.1;ID=cds-KAF3426332.1;Dbxref=NCBI_GP:KAF3426332.1;Parent=rna-gnl|WGS:WNWW|mRNA:Fvar06858-3.2
WNWW01000326.1	Genbank	CDS	141139	141238	.	-	0	Name=KAF3426332.1;ID=cds-KAF3426332.1;Dbxref=NCBI_GP:KAF3426332.1;Parent=rna-gnl|WGS:WNWW|mRNA:Fvar06858-3.2
WNWW01000326.1	Genbank	CDS	150945	150976	.	-	0	Name=KAF3426331.1;ID=cds-KAF3426331.1;Dbxref=NCBI_GP:KAF3426331.1;Parent=rna-gnl|WGS:WNWW|mRNA:Fvar06858-1.2
WNWW01000326.1	Genbank	CDS	150563	150731	.	-	0	Name=KAF3426331.1;ID=cds-KAF3426331.1;Dbxref=NCBI_GP:KAF3426331.1;Parent=rna-gnl|WGS:WNWW|mRNA:Fvar06858-1.2
WNWW01000326.1	Genbank	CDS	150353	150545	.	-	0	Name=KAF3426331.1;ID=cds-KAF3426331.1;Dbxref=NCBI_GP:KAF3426331.1;Parent=rna-gnl|WGS:WNWW|mRNA:Fvar06858-1.2
WNWW01000326.1	Genbank	CDS	149380	149690	.	-	0	Name=KAF3426331.1;ID=cds-KAF3426331.1;Dbxref=NCBI_GP:KAF3426331.1;Parent=rna-gnl|WGS:WNWW|mRNA:Fvar06858-1.2
WNWW01000326.1	Genbank	CDS	148457	148615	.	-	0	Name=KAF3426331.1;ID=cds-KAF3426331.1;Dbxref=NCBI_GP:KAF3426331.1;Parent=rna-gnl|WGS:WNWW|mRNA:Fvar06858-1.2
WNWW01000326.1	Genbank	CDS	148189	148376	.	-	0	Name=KAF3426331.1;ID=cds-KAF3426331.1;Dbxref=NCBI_GP:KAF3426331.1;Parent=rna-gnl|WGS:WNWW|mRNA:Fvar06858-1.2
WNWW01000326.1	Genbank	CDS	147951	148113	.	-	0	Name=KAF3426331.1;ID=cds-KAF3426331.1;Dbxref=NCBI_GP:KAF3426331.1;Parent=rna-gnl|WGS:WNWW|mRNA:Fvar06858-1.2
WNWW01000326.1	Genbank	CDS	146500	146944	.	-	0	Name=KAF3426331.1;ID=cds-KAF3426331.1;Dbxref=NCBI_GP:KAF3426331.1;Parent=rna-gnl|WGS:WNWW|mRNA:Fvar06858-1.2
WNWW01000326.1	Genbank	CDS	146208	146399	.	-	0	Name=KAF3426331.1;ID=cds-KAF3426331.1;Dbxref=NCBI_GP:KAF3426331.1;Parent=rna-gnl|WGS:WNWW|mRNA:Fvar06858-1.2
WNWW01000326.1	Genbank	CDS	145800	146053	.	-	0	Name=KAF3426331.1;ID=cds-KAF3426331.1;Dbxref=NCBI_GP:KAF3426331.1;Parent=rna-gnl|WGS:WNWW|mRNA:Fvar06858-1.2
WNWW01000326.1	Genbank	CDS	145586	145718	.	-	0	Name=KAF3426331.1;ID=cds-KAF3426331.1;Dbxref=NCBI_GP:KAF3426331.1;Parent=rna-gnl|WGS:WNWW|mRNA:Fvar06858-1.2
WNWW01000326.1	Genbank	CDS	145089	145304	.	-	0	Name=KAF3426331.1;ID=cds-KAF3426331.1;Dbxref=NCBI_GP:KAF3426331.1;Parent=rna-gnl|WGS:WNWW|mRNA:Fvar06858-1.2
WNWW01000326.1	Genbank	CDS	144715	145014	.	-	0	Name=KAF3426331.1;ID=cds-KAF3426331.1;Dbxref=NCBI_GP:KAF3426331.1;Parent=rna-gnl|WGS:WNWW|mRNA:Fvar06858-1.2
WNWW01000326.1	Genbank	CDS	144382	144626	.	-	0	Name=KAF3426331.1;ID=cds-KAF3426331.1;Dbxref=NCBI_GP:KAF3426331.1;Parent=rna-gnl|WGS:WNWW|mRNA:Fvar06858-1.2
WNWW01000326.1	Genbank	CDS	143991	144284	.	-	0	Name=KAF3426331.1;ID=cds-KAF3426331.1;Dbxref=NCBI_GP:KAF3426331.1;Parent=rna-gnl|WGS:WNWW|mRNA:Fvar06858-1.2
WNWW01000326.1	Genbank	CDS	143716	143913	.	-	0	Name=KAF3426331.1;ID=cds-KAF3426331.1;Dbxref=NCBI_GP:KAF3426331.1;Parent=rna-gnl|WGS:WNWW|mRNA:Fvar06858-1.2
WNWW01000326.1	Genbank	CDS	143403	143625	.	-	0	Name=KAF3426331.1;ID=cds-KAF3426331.1;Dbxref=NCBI_GP:KAF3426331.1;Parent=rna-gnl|WGS:WNWW|mRNA:Fvar06858-1.2
WNWW01000326.1	Genbank	CDS	142775	143319	.	-	0	Name=KAF3426331.1;ID=cds-KAF3426331.1;Dbxref=NCBI_GP:KAF3426331.1;Parent=rna-gnl|WGS:WNWW|mRNA:Fvar06858-1.2
WNWW01000326.1	Genbank	CDS	142525	142700	.	-	0	Name=KAF3426331.1;ID=cds-KAF3426331.1;Dbxref=NCBI_GP:KAF3426331.1;Parent=rna-gnl|WGS:WNWW|mRNA:Fvar06858-1.2
WNWW01000326.1	Genbank	CDS	142261	142396	.	-	0	Name=KAF3426331.1;ID=cds-KAF3426331.1;Dbxref=NCBI_GP:KAF3426331.1;Parent=rna-gnl|WGS:WNWW|mRNA:Fvar06858-1.2
WNWW01000326.1	Genbank	CDS	142071	142195	.	-	0	Name=KAF3426331.1;ID=cds-KAF3426331.1;Dbxref=NCBI_GP:KAF3426331.1;Parent=rna-gnl|WGS:WNWW|mRNA:Fvar06858-1.2
WNWW01000326.1	Genbank	CDS	141900	142001	.	-	0	Name=KAF3426331.1;ID=cds-KAF3426331.1;Dbxref=NCBI_GP:KAF3426331.1;Parent=rna-gnl|WGS:WNWW|mRNA:Fvar06858-1.2
WNWW01000326.1	Genbank	CDS	141616	141829	.	-	0	Name=KAF3426331.1;ID=cds-KAF3426331.1;Dbxref=NCBI_GP:KAF3426331.1;Parent=rna-gnl|WGS:WNWW|mRNA:Fvar06858-1.2
WNWW01000326.1	Genbank	CDS	141417	141527	.	-	0	Name=KAF3426331.1;ID=cds-KAF3426331.1;Dbxref=NCBI_GP:KAF3426331.1;Parent=rna-gnl|WGS:WNWW|mRNA:Fvar06858-1.2
WNWW01000326.1	Genbank	CDS	141087	141158	.	-	0	Name=KAF3426331.1;ID=cds-KAF3426331.1;Dbxref=NCBI_GP:KAF3426331.1;Parent=rna-gnl|WGS:WNWW|mRNA:Fvar06858-1.2
WNWW01000326.1	Genbank	exon	473746	473843	.	+	.	ID=exon-gnl|WGS:WNWW|mRNA:Fvar13507-1.2-1;Parent=rna-gnl|WGS:WNWW|mRNA:Fvar13507-1.2
WNWW01000326.1	Genbank	CDS	318175	318288	.	+	0	Name=KAF3426337.1;ID=cds-KAF3426337.1;Dbxref=NCBI_GP:KAF3426337.1;Parent=rna-gnl|WGS:WNWW|mRNA:Fvar13504-1.2
WNWW01000326.1	Genbank	CDS	318303	318431	.	+	0	Name=KAF3426337.1;ID=cds-KAF3426337.1;Dbxref=NCBI_GP:KAF3426337.1;Parent=rna-gnl|WGS:WNWW|mRNA:Fvar13504-1.2
WNWW01000326.1	Genbank	mRNA	655591	666621	.	+	.	ID=rna-gnl|WGS:WNWW|mRNA:Fvar06494-1.2;Note=Lytic polysaccharide mono-oxygenase%3B cellulose-degrading;Parent=gene-E2986_06494
WNWW01000326.1	Genbank	CDS	363371	363376	.	+	0	Name=KAF3426338.1;ID=cds-KAF3426338.1;Dbxref=NCBI_GP:KAF3426338.1;Parent=rna-gnl|WGS:WNWW|mRNA:Fvar05808-1.2
WNWW01000326.1	Genbank	CDS	363394	363630	.	+	0	Name=KAF3426338.1;ID=cds-KAF3426338.1;Dbxref=NCBI_GP:KAF3426338.1;Parent=rna-gnl|WGS:WNWW|mRNA:Fvar05808-1.2
WNWW01000326.1	Genbank	CDS	364856	365007	.	+	0	Name=KAF3426338.1;ID=cds-KAF3426338.1;Dbxref=NCBI_GP:KAF3426338.1;Parent=rna-gnl|WGS:WNWW|mRNA:Fvar05808-1.2
WNWW01000326.1	Genbank	CDS	365273	365381	.	+	0	Name=KAF3426338.1;ID=cds-KAF3426338.1;Dbxref=NCBI_GP:KAF3426338.1;Parent=rna-gnl|WGS:WNWW|mRNA:Fvar05808-1.2
WNWW01000326.1	Genbank	exon	473994	474075	.	+	.	ID=exon-gnl|WGS:WNWW|mRNA:Fvar13507-1.2-2;Parent=rna-gnl|WGS:WNWW|mRNA:Fvar13507-1.2
WNWW01000326.1	Genbank	exon	489409	489723	.	+	.	ID=exon-gnl|WGS:WNWW|mRNA:Fvar13508-1.2-1;Note=peptidase inhibitor activity;Parent=rna-gnl|WGS:WNWW|mRNA:Fvar13508-1.2
WNWW01000326.1	Genbank	CDS	230853	231003	.	-	0	Name=KAF3426335.1;ID=cds-KAF3426335.1;Dbxref=NCBI_GP:KAF3426335.1;Parent=rna-gnl|WGS:WNWW|mRNA:Fvar06856-1.2
WNWW01000326.1	Genbank	CDS	230220	230476	.	-	0	Name=KAF3426335.1;ID=cds-KAF3426335.1;Dbxref=NCBI_GP:KAF3426335.1;Parent=rna-gnl|WGS:WNWW|mRNA:Fvar06856-1.2
WNWW01000326.1	Genbank	CDS	229940	230131	.	-	0	Name=KAF3426335.1;ID=cds-KAF3426335.1;Dbxref=NCBI_GP:KAF3426335.1;Parent=rna-gnl|WGS:WNWW|mRNA:Fvar06856-1.2
WNWW01000326.1	Genbank	CDS	229753	229874	.	-	0	Name=KAF3426335.1;ID=cds-KAF3426335.1;Dbxref=NCBI_GP:KAF3426335.1;Parent=rna-gnl|WGS:WNWW|mRNA:Fvar06856-1.2
WNWW01000326.1	Genbank	CDS	227923	228082	.	-	0	Name=KAF3426335.1;ID=cds-KAF3426335.1;Dbxref=NCBI_GP:KAF3426335.1;Parent=rna-gnl|WGS:WNWW|mRNA:Fvar06856-1.2
WNWW01000326.1	Genbank	CDS	239023	239028	.	-	0	Name=KAF3426336.1;ID=cds-KAF3426336.1;Dbxref=NCBI_GP:KAF3426336.1;Parent=rna-gnl|WGS:WNWW|mRNA:Fvar06855-1.2
WNWW01000326.1	Genbank	CDS	238923	238971	.	-	0	Name=KAF3426336.1;ID=cds-KAF3426336.1;Dbxref=NCBI_GP:KAF3426336.1;Parent=rna-gnl|WGS:WNWW|mRNA:Fvar06855-1.2
WNWW01000326.1	Genbank	CDS	238363	238478	.	-	0	Name=KAF3426336.1;ID=cds-KAF3426336.1;Dbxref=NCBI_GP:KAF3426336.1;Parent=rna-gnl|WGS:WNWW|mRNA:Fvar06855-1.2
WNWW01000326.1	Genbank	CDS	235214	235486	.	-	0	Name=KAF3426336.1;ID=cds-KAF3426336.1;Dbxref=NCBI_GP:KAF3426336.1;Parent=rna-gnl|WGS:WNWW|mRNA:Fvar06855-1.2
WNWW01000326.1	Genbank	mRNA	667213	671478	.	-	.	ID=rna-gnl|WGS:WNWW|mRNA:Fvar06495-1.2;Note=HAT (Half-A-TPR) repeats;Parent=gene-E2986_06495
WNWW01000326.1	Genbank	mRNA	839018	839337	.	+	.	ID=rna-gnl|WGS:WNWW|mRNA:Fvar13516-1.2;Note=Glucose dehydrogenase acceptor -like;Parent=gene-E2986_13516
WNWW01000326.1	Genbank	exon	695038	695242	.	-	.	ID=exon-gnl|WGS:WNWW|mRNA:Fvar06497-1.2-10;Note=Regulator of Ty1 transposition protein 107 BRCT domain;Parent=rna-gnl|WGS:WNWW|mRNA:Fvar06497-1.2
WNWW01000326.1	Genbank	exon	694858	694925	.	-	.	ID=exon-gnl|WGS:WNWW|mRNA:Fvar06497-1.2-11;Note=Regulator of Ty1 transposition protein 107 BRCT domain;Parent=rna-gnl|WGS:WNWW|mRNA:Fvar06497-1.2
WNWW01000326.1	Genbank	mRNA	845970	850925	.	+	.	ID=rna-gnl|WGS:WNWW|mRNA:Fvar13517-1.2;Note=GMC oxidoreductase;Parent=gene-E2986_13517
WNWW01000326.1	Genbank	exon	466072	466245	.	+	.	ID=exon-gnl|WGS:WNWW|mRNA:Fvar13506-1.2-1;Note=peptidase inhibitor activity;Parent=rna-gnl|WGS:WNWW|mRNA:Fvar13506-1.2
WNWW01000326.1	Genbank	exon	466732	466929	.	+	.	ID=exon-gnl|WGS:WNWW|mRNA:Fvar13506-1.2-2;Note=peptidase inhibitor activity;Parent=rna-gnl|WGS:WNWW|mRNA:Fvar13506-1.2
WNWW01000326.1	Genbank	exon	467435	467452	.	+	.	ID=exon-gnl|WGS:WNWW|mRNA:Fvar13506-1.2-3;Note=peptidase inhibitor activity;Parent=rna-gnl|WGS:WNWW|mRNA:Fvar13506-1.2
WNWW01000326.1	Genbank	mRNA	219777	227114	.	+	.	ID=rna-gnl|WGS:WNWW|mRNA:Fvar06857-1.2;Note=Src homology 3 domains;Parent=gene-E2986_06857
WNWW01000326.1	Genbank	exon	597205	597369	.	-	.	ID=exon-gnl|WGS:WNWW|mRNA:Fvar06488-1.2-11;Note=Eukaryotic glutathione synthase;Parent=rna-gnl|WGS:WNWW|mRNA:Fvar06488-1.2
WNWW01000326.1	Genbank	exon	597403	597696	.	-	.	ID=exon-gnl|WGS:WNWW|mRNA:Fvar06488-1.2-10;Note=Eukaryotic glutathione synthase;Parent=rna-gnl|WGS:WNWW|mRNA:Fvar06488-1.2
WNWW01000326.1	Genbank	exon	709079	709552	.	-	.	ID=exon-gnl|WGS:WNWW|mRNA:Fvar13513-1.2-3;Note=Cyclic nucleotide-monophosphate binding domain;Parent=rna-gnl|WGS:WNWW|mRNA:Fvar13513-1.2
WNWW01000326.1	Genbank	exon	705939	706541	.	-	.	ID=exon-gnl|WGS:WNWW|mRNA:Fvar13513-1.2-4;Note=Cyclic nucleotide-monophosphate binding domain;Parent=rna-gnl|WGS:WNWW|mRNA:Fvar13513-1.2
WNWW01000326.1	Genbank	exon	712381	712403	.	-	.	ID=exon-gnl|WGS:WNWW|mRNA:Fvar13513-1.2-1;Note=Cyclic nucleotide-monophosphate binding domain;Parent=rna-gnl|WGS:WNWW|mRNA:Fvar13513-1.2
WNWW01000326.1	Genbank	exon	711077	712307	.	-	.	ID=exon-gnl|WGS:WNWW|mRNA:Fvar13513-1.2-2;Note=Cyclic nucleotide-monophosphate binding domain;Parent=rna-gnl|WGS:WNWW|mRNA:Fvar13513-1.2
WNWW01000326.1	Genbank	mRNA	137929	138691	.	+	.	ID=rna-gnl|WGS:WNWW|mRNA:Fvar06860-1.2;Parent=gene-E2986_06860
WNWW01000326.1	Genbank	mRNA	686814	687208	.	+	.	ID=rna-gnl|WGS:WNWW|mRNA:Fvar13512-1.2;Note=Serine protease gd N-terminus;Parent=gene-E2986_13512
WNWW01000326.1	Genbank	mRNA	139295	140067	.	+	.	ID=rna-gnl|WGS:WNWW|mRNA:Fvar06859-1.2;Note=RNAse P Rpr2/Rpp21/SNM1 subunit domain;Parent=gene-E2986_06859
WNWW01000326.1	Genbank	mRNA	705939	712403	.	-	.	ID=rna-gnl|WGS:WNWW|mRNA:Fvar13513-1.2;Note=Cyclic nucleotide-monophosphate binding domain;Parent=gene-E2986_13513
WNWW01000326.1	Genbank	exon	583267	583458	.	+	.	ID=exon-gnl|WGS:WNWW|mRNA:Fvar13511-1.2-1;Note=Coagulation Factor Xa inhibitory site;Parent=rna-gnl|WGS:WNWW|mRNA:Fvar13511-1.2
WNWW01000326.1	Genbank	exon	583532	583652	.	+	.	ID=exon-gnl|WGS:WNWW|mRNA:Fvar13511-1.2-2;Note=Coagulation Factor Xa inhibitory site;Parent=rna-gnl|WGS:WNWW|mRNA:Fvar13511-1.2
WNWW01000326.1	Genbank	exon	583745	583885	.	+	.	ID=exon-gnl|WGS:WNWW|mRNA:Fvar13511-1.2-3;Note=Coagulation Factor Xa inhibitory site;Parent=rna-gnl|WGS:WNWW|mRNA:Fvar13511-1.2
WNWW01000326.1	Genbank	exon	584134	584386	.	+	.	ID=exon-gnl|WGS:WNWW|mRNA:Fvar13511-1.2-4;Note=Coagulation Factor Xa inhibitory site;Parent=rna-gnl|WGS:WNWW|mRNA:Fvar13511-1.2
WNWW01000326.1	Genbank	exon	584483	584685	.	+	.	ID=exon-gnl|WGS:WNWW|mRNA:Fvar13511-1.2-5;Note=Coagulation Factor Xa inhibitory site;Parent=rna-gnl|WGS:WNWW|mRNA:Fvar13511-1.2
WNWW01000326.1	Genbank	exon	585185	585337	.	+	.	ID=exon-gnl|WGS:WNWW|mRNA:Fvar13511-1.2-6;Note=Coagulation Factor Xa inhibitory site;Parent=rna-gnl|WGS:WNWW|mRNA:Fvar13511-1.2
WNWW01000326.1	Genbank	exon	586372	586499	.	+	.	ID=exon-gnl|WGS:WNWW|mRNA:Fvar13511-1.2-7;Note=Coagulation Factor Xa inhibitory site;Parent=rna-gnl|WGS:WNWW|mRNA:Fvar13511-1.2
WNWW01000326.1	Genbank	exon	586576	586700	.	+	.	ID=exon-gnl|WGS:WNWW|mRNA:Fvar13511-1.2-8;Note=Coagulation Factor Xa inhibitory site;Parent=rna-gnl|WGS:WNWW|mRNA:Fvar13511-1.2
WNWW01000326.1	Genbank	exon	588607	588809	.	+	.	ID=exon-gnl|WGS:WNWW|mRNA:Fvar13511-1.2-9;Note=Coagulation Factor Xa inhibitory site;Parent=rna-gnl|WGS:WNWW|mRNA:Fvar13511-1.2
WNWW01000326.1	Genbank	mRNA	142521	145269	.	-	.	ID=rna-gnl|WGS:WNWW|mRNA:Fvar06858-2.2;Note=Cadherin repeats.;Parent=gene-E2986_06858
WNWW01000326.1	Genbank	mRNA	141087	150976	.	-	.	ID=rna-gnl|WGS:WNWW|mRNA:Fvar06858-1.2;Note=Cadherin repeats.;Parent=gene-E2986_06858
WNWW01000326.1	Genbank	mRNA	614131	616002	.	-	.	ID=rna-gnl|WGS:WNWW|mRNA:Fvar06491-1.2;Note=FKBP-type peptidyl-prolyl cis-trans isomerase;Parent=gene-E2986_06491
WNWW01000326.1	Genbank	exon	235214	235486	.	-	.	ID=exon-gnl|WGS:WNWW|mRNA:Fvar06855-1.2-4;Parent=rna-gnl|WGS:WNWW|mRNA:Fvar06855-1.2
WNWW01000326.1	Genbank	exon	238923	238971	.	-	.	ID=exon-gnl|WGS:WNWW|mRNA:Fvar06855-1.2-2;Parent=rna-gnl|WGS:WNWW|mRNA:Fvar06855-1.2
WNWW01000326.1	Genbank	exon	238363	238478	.	-	.	ID=exon-gnl|WGS:WNWW|mRNA:Fvar06855-1.2-3;Parent=rna-gnl|WGS:WNWW|mRNA:Fvar06855-1.2
WNWW01000326.1	Genbank	exon	239023	239028	.	-	.	ID=exon-gnl|WGS:WNWW|mRNA:Fvar06855-1.2-1;Parent=rna-gnl|WGS:WNWW|mRNA:Fvar06855-1.2
WNWW01000326.1	Genbank	mRNA	141139	142389	.	-	.	ID=rna-gnl|WGS:WNWW|mRNA:Fvar06858-3.2;Note=Cadherin repeats.;Parent=gene-E2986_06858
WNWW01000326.1	Genbank	CDS	135886	136113	.	-	0	Name=KAF3426328.1;ID=cds-KAF3426328.1;Dbxref=NCBI_GP:KAF3426328.1;Parent=rna-gnl|WGS:WNWW|mRNA:Fvar06861-1.2
WNWW01000326.1	Genbank	CDS	135570	135799	.	-	0	Name=KAF3426328.1;ID=cds-KAF3426328.1;Dbxref=NCBI_GP:KAF3426328.1;Parent=rna-gnl|WGS:WNWW|mRNA:Fvar06861-1.2
WNWW01000326.1	Genbank	CDS	134960	135504	.	-	0	Name=KAF3426328.1;ID=cds-KAF3426328.1;Dbxref=NCBI_GP:KAF3426328.1;Parent=rna-gnl|WGS:WNWW|mRNA:Fvar06861-1.2
WNWW01000326.1	Genbank	CDS	134695	134887	.	-	0	Name=KAF3426328.1;ID=cds-KAF3426328.1;Dbxref=NCBI_GP:KAF3426328.1;Parent=rna-gnl|WGS:WNWW|mRNA:Fvar06861-1.2
WNWW01000326.1	Genbank	CDS	134051	134609	.	-	0	Name=KAF3426328.1;ID=cds-KAF3426328.1;Dbxref=NCBI_GP:KAF3426328.1;Parent=rna-gnl|WGS:WNWW|mRNA:Fvar06861-1.2
WNWW01000326.1	Genbank	mRNA	621325	622495	.	-	.	ID=rna-gnl|WGS:WNWW|mRNA:Fvar06492-1.2;Note=Snare region anchored in the vesicle membrane C-terminus;Parent=gene-E2986_06492
WNWW01000326.1	Genbank	exon	41060	41293	.	+	.	ID=exon-gnl|WGS:WNWW|mRNA:Fvar13500-1.2-1;Parent=rna-gnl|WGS:WNWW|mRNA:Fvar13500-1.2
WNWW01000326.1	Genbank	exon	41307	41453	.	+	.	ID=exon-gnl|WGS:WNWW|mRNA:Fvar13500-1.2-2;Parent=rna-gnl|WGS:WNWW|mRNA:Fvar13500-1.2
WNWW01000326.1	Genbank	exon	622226	622495	.	-	.	ID=exon-gnl|WGS:WNWW|mRNA:Fvar06492-1.2-1;Note=Snare region anchored in the vesicle membrane C-terminus;Parent=rna-gnl|WGS:WNWW|mRNA:Fvar06492-1.2
WNWW01000326.1	Genbank	exon	621325	621840	.	-	.	ID=exon-gnl|WGS:WNWW|mRNA:Fvar06492-1.2-2;Note=Snare region anchored in the vesicle membrane C-terminus;Parent=rna-gnl|WGS:WNWW|mRNA:Fvar06492-1.2
WNWW01000326.1	Genbank	gene	363371	365381	.	+	.	Name=E2986_05808;ID=gene-E2986_05808
WNWW01000326.1	Genbank	CDS	137929	138105	.	+	0	Name=KAF3426329.1;ID=cds-KAF3426329.1;Dbxref=NCBI_GP:KAF3426329.1;Parent=rna-gnl|WGS:WNWW|mRNA:Fvar06860-1.2
WNWW01000326.1	Genbank	CDS	138197	138372	.	+	0	Name=KAF3426329.1;ID=cds-KAF3426329.1;Dbxref=NCBI_GP:KAF3426329.1;Parent=rna-gnl|WGS:WNWW|mRNA:Fvar06860-1.2
WNWW01000326.1	Genbank	CDS	138445	138691	.	+	0	Name=KAF3426329.1;ID=cds-KAF3426329.1;Dbxref=NCBI_GP:KAF3426329.1;Parent=rna-gnl|WGS:WNWW|mRNA:Fvar06860-1.2
WNWW01000326.1	Genbank	exon	523598	523822	.	-	.	ID=exon-gnl|WGS:WNWW|mRNA:Fvar13509-1.2-1;Note=ATP:guanido phosphotransferase%3B C-terminal catalytic domain;Parent=rna-gnl|WGS:WNWW|mRNA:Fvar13509-1.2
WNWW01000326.1	Genbank	exon	523451	523530	.	-	.	ID=exon-gnl|WGS:WNWW|mRNA:Fvar13509-1.2-2;Note=ATP:guanido phosphotransferase%3B C-terminal catalytic domain;Parent=rna-gnl|WGS:WNWW|mRNA:Fvar13509-1.2
WNWW01000326.1	Genbank	exon	523330	523362	.	-	.	ID=exon-gnl|WGS:WNWW|mRNA:Fvar13509-1.2-3;Note=ATP:guanido phosphotransferase%3B C-terminal catalytic domain;Parent=rna-gnl|WGS:WNWW|mRNA:Fvar13509-1.2
WNWW01000326.1	Genbank	exon	523245	523269	.	-	.	ID=exon-gnl|WGS:WNWW|mRNA:Fvar13509-1.2-4;Note=ATP:guanido phosphotransferase%3B C-terminal catalytic domain;Parent=rna-gnl|WGS:WNWW|mRNA:Fvar13509-1.2
WNWW01000326.1	Genbank	CDS	41060	41293	.	+	0	Name=KAF3426326.1;ID=cds-KAF3426326.1;Dbxref=NCBI_GP:KAF3426326.1;Parent=rna-gnl|WGS:WNWW|mRNA:Fvar13500-1.2
WNWW01000326.1	Genbank	CDS	41307	41453	.	+	0	Name=KAF3426326.1;ID=cds-KAF3426326.1;Dbxref=NCBI_GP:KAF3426326.1;Parent=rna-gnl|WGS:WNWW|mRNA:Fvar13500-1.2
WNWW01000326.1	Genbank	CDS	131545	131571	.	-	0	Name=KAF3426327.1;ID=cds-KAF3426327.1;Dbxref=NCBI_GP:KAF3426327.1;Parent=rna-gnl|WGS:WNWW|mRNA:Fvar13503-1.2
WNWW01000326.1	Genbank	CDS	131263	131427	.	-	0	Name=KAF3426327.1;ID=cds-KAF3426327.1;Dbxref=NCBI_GP:KAF3426327.1;Parent=rna-gnl|WGS:WNWW|mRNA:Fvar13503-1.2
WNWW01000326.1	Genbank	CDS	130464	130808	.	-	0	Name=KAF3426327.1;ID=cds-KAF3426327.1;Dbxref=NCBI_GP:KAF3426327.1;Parent=rna-gnl|WGS:WNWW|mRNA:Fvar13503-1.2
WNWW01000326.1	Genbank	mRNA	134051	136113	.	-	.	ID=rna-gnl|WGS:WNWW|mRNA:Fvar06861-1.2;Note=Ubiquitin carboxyl-terminal hydrolase;Parent=gene-E2986_06861
WNWW01000326.1	Genbank	exon	135886	136113	.	-	.	ID=exon-gnl|WGS:WNWW|mRNA:Fvar06861-1.2-1;Note=Ubiquitin carboxyl-terminal hydrolase;Parent=rna-gnl|WGS:WNWW|mRNA:Fvar06861-1.2
WNWW01000326.1	Genbank	exon	135570	135799	.	-	.	ID=exon-gnl|WGS:WNWW|mRNA:Fvar06861-1.2-2;Note=Ubiquitin carboxyl-terminal hydrolase;Parent=rna-gnl|WGS:WNWW|mRNA:Fvar06861-1.2
WNWW01000326.1	Genbank	exon	134051	134609	.	-	.	ID=exon-gnl|WGS:WNWW|mRNA:Fvar06861-1.2-5;Note=Ubiquitin carboxyl-terminal hydrolase;Parent=rna-gnl|WGS:WNWW|mRNA:Fvar06861-1.2
WNWW01000326.1	Genbank	exon	134960	135504	.	-	.	ID=exon-gnl|WGS:WNWW|mRNA:Fvar06861-1.2-3;Note=Ubiquitin carboxyl-terminal hydrolase;Parent=rna-gnl|WGS:WNWW|mRNA:Fvar06861-1.2
WNWW01000326.1	Genbank	exon	134695	134887	.	-	.	ID=exon-gnl|WGS:WNWW|mRNA:Fvar06861-1.2-4;Note=Ubiquitin carboxyl-terminal hydrolase;Parent=rna-gnl|WGS:WNWW|mRNA:Fvar06861-1.2
WNWW01000326.1	Genbank	mRNA	714055	714470	.	-	.	ID=rna-gnl|WGS:WNWW|mRNA:Fvar13514-1.2;Note=Cyclic nucleotide-monophosphate binding domain;Parent=gene-E2986_13514
WNWW01000326.1	Genbank	exon	781225	781439	.	-	.	ID=exon-gnl|WGS:WNWW|mRNA:Fvar06500-1.2-5;Note=prohibitin homologues;Parent=rna-gnl|WGS:WNWW|mRNA:Fvar06500-1.2
WNWW01000326.1	Genbank	exon	780138	780321	.	-	.	ID=exon-gnl|WGS:WNWW|mRNA:Fvar06500-1.2-6;Note=prohibitin homologues;Parent=rna-gnl|WGS:WNWW|mRNA:Fvar06500-1.2
WNWW01000326.1	Genbank	exon	779034	779180	.	-	.	ID=exon-gnl|WGS:WNWW|mRNA:Fvar06500-1.2-7;Note=prohibitin homologues;Parent=rna-gnl|WGS:WNWW|mRNA:Fvar06500-1.2
WNWW01000326.1	Genbank	exon	772686	772742	.	-	.	ID=exon-gnl|WGS:WNWW|mRNA:Fvar06500-1.2-8;Note=prohibitin homologues;Parent=rna-gnl|WGS:WNWW|mRNA:Fvar06500-1.2
WNWW01000326.1	Genbank	exon	785583	785591	.	-	.	ID=exon-gnl|WGS:WNWW|mRNA:Fvar06500-1.2-1;Note=prohibitin homologues;Parent=rna-gnl|WGS:WNWW|mRNA:Fvar06500-1.2
WNWW01000326.1	Genbank	exon	785228	785552	.	-	.	ID=exon-gnl|WGS:WNWW|mRNA:Fvar06500-1.2-2;Note=prohibitin homologues;Parent=rna-gnl|WGS:WNWW|mRNA:Fvar06500-1.2
WNWW01000326.1	Genbank	exon	783771	784003	.	-	.	ID=exon-gnl|WGS:WNWW|mRNA:Fvar06500-1.2-3;Note=prohibitin homologues;Parent=rna-gnl|WGS:WNWW|mRNA:Fvar06500-1.2
WNWW01000326.1	Genbank	exon	782246	782365	.	-	.	ID=exon-gnl|WGS:WNWW|mRNA:Fvar06500-1.2-4;Note=prohibitin homologues;Parent=rna-gnl|WGS:WNWW|mRNA:Fvar06500-1.2
WNWW01000326.1	Genbank	mRNA	363371	365381	.	+	.	ID=rna-gnl|WGS:WNWW|mRNA:Fvar05808-1.2;Note=Belongs to the transient receptor (TC 1.A.4) family;Parent=gene-E2986_05808
WNWW01000326.1	Genbank	exon	364856	365007	.	+	.	ID=exon-gnl|WGS:WNWW|mRNA:Fvar05808-1.2-3;Note=Belongs to the transient receptor (TC 1.A.4) family;Parent=rna-gnl|WGS:WNWW|mRNA:Fvar05808-1.2
WNWW01000326.1	Genbank	exon	365273	365381	.	+	.	ID=exon-gnl|WGS:WNWW|mRNA:Fvar05808-1.2-4;Note=Belongs to the transient receptor (TC 1.A.4) family;Parent=rna-gnl|WGS:WNWW|mRNA:Fvar05808-1.2
WNWW01000326.1	Genbank	exon	363371	363376	.	+	.	ID=exon-gnl|WGS:WNWW|mRNA:Fvar05808-1.2-1;Note=Belongs to the transient receptor (TC 1.A.4) family;Parent=rna-gnl|WGS:WNWW|mRNA:Fvar05808-1.2
WNWW01000326.1	Genbank	exon	363394	363630	.	+	.	ID=exon-gnl|WGS:WNWW|mRNA:Fvar05808-1.2-2;Note=Belongs to the transient receptor (TC 1.A.4) family;Parent=rna-gnl|WGS:WNWW|mRNA:Fvar05808-1.2
WNWW01000326.1	Genbank	exon	695967	696208	.	-	.	ID=exon-gnl|WGS:WNWW|mRNA:Fvar06497-1.2-8;Note=Regulator of Ty1 transposition protein 107 BRCT domain;Parent=rna-gnl|WGS:WNWW|mRNA:Fvar06497-1.2
WNWW01000326.1	Genbank	exon	695367	695636	.	-	.	ID=exon-gnl|WGS:WNWW|mRNA:Fvar06497-1.2-9;Note=Regulator of Ty1 transposition protein 107 BRCT domain;Parent=rna-gnl|WGS:WNWW|mRNA:Fvar06497-1.2
WNWW01000326.1	Genbank	exon	700505	700689	.	-	.	ID=exon-gnl|WGS:WNWW|mRNA:Fvar06497-1.2-2;Note=Regulator of Ty1 transposition protein 107 BRCT domain;Parent=rna-gnl|WGS:WNWW|mRNA:Fvar06497-1.2
WNWW01000326.1	Genbank	exon	699647	700328	.	-	.	ID=exon-gnl|WGS:WNWW|mRNA:Fvar06497-1.2-3;Note=Regulator of Ty1 transposition protein 107 BRCT domain;Parent=rna-gnl|WGS:WNWW|mRNA:Fvar06497-1.2
WNWW01000326.1	Genbank	exon	701215	701310	.	-	.	ID=exon-gnl|WGS:WNWW|mRNA:Fvar06497-1.2-1;Note=Regulator of Ty1 transposition protein 107 BRCT domain;Parent=rna-gnl|WGS:WNWW|mRNA:Fvar06497-1.2
WNWW01000326.1	Genbank	exon	696808	697252	.	-	.	ID=exon-gnl|WGS:WNWW|mRNA:Fvar06497-1.2-6;Note=Regulator of Ty1 transposition protein 107 BRCT domain;Parent=rna-gnl|WGS:WNWW|mRNA:Fvar06497-1.2
WNWW01000326.1	Genbank	exon	696320	696504	.	-	.	ID=exon-gnl|WGS:WNWW|mRNA:Fvar06497-1.2-7;Note=Regulator of Ty1 transposition protein 107 BRCT domain;Parent=rna-gnl|WGS:WNWW|mRNA:Fvar06497-1.2
WNWW01000326.1	Genbank	exon	698423	699256	.	-	.	ID=exon-gnl|WGS:WNWW|mRNA:Fvar06497-1.2-4;Note=Regulator of Ty1 transposition protein 107 BRCT domain;Parent=rna-gnl|WGS:WNWW|mRNA:Fvar06497-1.2
WNWW01000326.1	Genbank	exon	697888	698158	.	-	.	ID=exon-gnl|WGS:WNWW|mRNA:Fvar06497-1.2-5;Note=Regulator of Ty1 transposition protein 107 BRCT domain;Parent=rna-gnl|WGS:WNWW|mRNA:Fvar06497-1.2
WNWW01000326.1	Genbank	mRNA	554255	560153	.	+	.	ID=rna-gnl|WGS:WNWW|mRNA:Fvar13510-1.2;Parent=gene-E2986_13510
WNWW01000326.1	Genbank	gene	885340	886987	.	+	.	Name=E2986_05993;ID=gene-E2986_05993
WNWW01000326.1	Genbank	mRNA	523245	523822	.	-	.	ID=rna-gnl|WGS:WNWW|mRNA:Fvar13509-1.2;Note=ATP:guanido phosphotransferase%3B C-terminal catalytic domain;Parent=gene-E2986_13509
WNWW01000326.1	Genbank	CDS	840106	840292	.	+	0	Name=KAF3426363.1;ID=cds-KAF3426363.1;Dbxref=NCBI_GP:KAF3426363.1;Parent=rna-gnl|WGS:WNWW|mRNA:Fvar06219-1.2
WNWW01000326.1	Genbank	CDS	840617	842124	.	+	0	Name=KAF3426363.1;ID=cds-KAF3426363.1;Dbxref=NCBI_GP:KAF3426363.1;Parent=rna-gnl|WGS:WNWW|mRNA:Fvar06219-1.2
WNWW01000326.1	Genbank	CDS	842186	842233	.	+	0	Name=KAF3426363.1;ID=cds-KAF3426363.1;Dbxref=NCBI_GP:KAF3426363.1;Parent=rna-gnl|WGS:WNWW|mRNA:Fvar06219-1.2
WNWW01000326.1	Genbank	CDS	842276	842347	.	+	0	Name=KAF3426363.1;ID=cds-KAF3426363.1;Dbxref=NCBI_GP:KAF3426363.1;Parent=rna-gnl|WGS:WNWW|mRNA:Fvar06219-1.2
WNWW01000326.1	Genbank	CDS	845970	846350	.	+	0	Name=KAF3426364.1;ID=cds-KAF3426364.1;Dbxref=NCBI_GP:KAF3426364.1;Parent=rna-gnl|WGS:WNWW|mRNA:Fvar13517-1.2
WNWW01000326.1	Genbank	CDS	850560	850925	.	+	0	Name=KAF3426364.1;ID=cds-KAF3426364.1;Dbxref=NCBI_GP:KAF3426364.1;Parent=rna-gnl|WGS:WNWW|mRNA:Fvar13517-1.2
WNWW01000326.1	Genbank	CDS	793854	794049	.	+	0	Name=KAF3426361.1;ID=cds-KAF3426361.1;Dbxref=NCBI_GP:KAF3426361.1;Parent=rna-gnl|WGS:WNWW|mRNA:Fvar13515-1.2
WNWW01000326.1	Genbank	CDS	796254	796424	.	+	0	Name=KAF3426361.1;ID=cds-KAF3426361.1;Dbxref=NCBI_GP:KAF3426361.1;Parent=rna-gnl|WGS:WNWW|mRNA:Fvar13515-1.2
WNWW01000326.1	Genbank	CDS	798316	799758	.	+	0	Name=KAF3426361.1;ID=cds-KAF3426361.1;Dbxref=NCBI_GP:KAF3426361.1;Parent=rna-gnl|WGS:WNWW|mRNA:Fvar13515-1.2
WNWW01000326.1	Genbank	CDS	806852	807022	.	+	0	Name=KAF3426361.1;ID=cds-KAF3426361.1;Dbxref=NCBI_GP:KAF3426361.1;Parent=rna-gnl|WGS:WNWW|mRNA:Fvar13515-1.2
WNWW01000326.1	Genbank	CDS	807315	808727	.	+	0	Name=KAF3426361.1;ID=cds-KAF3426361.1;Dbxref=NCBI_GP:KAF3426361.1;Parent=rna-gnl|WGS:WNWW|mRNA:Fvar13515-1.2
WNWW01000326.1	Genbank	CDS	813554	813724	.	+	0	Name=KAF3426361.1;ID=cds-KAF3426361.1;Dbxref=NCBI_GP:KAF3426361.1;Parent=rna-gnl|WGS:WNWW|mRNA:Fvar13515-1.2
WNWW01000326.1	Genbank	CDS	818359	819860	.	+	0	Name=KAF3426361.1;ID=cds-KAF3426361.1;Dbxref=NCBI_GP:KAF3426361.1;Parent=rna-gnl|WGS:WNWW|mRNA:Fvar13515-1.2
WNWW01000326.1	Genbank	CDS	839018	839204	.	+	0	Name=KAF3426362.1;ID=cds-KAF3426362.1;Dbxref=NCBI_GP:KAF3426362.1;Parent=rna-gnl|WGS:WNWW|mRNA:Fvar13516-1.2
WNWW01000326.1	Genbank	CDS	839324	839337	.	+	0	Name=KAF3426362.1;ID=cds-KAF3426362.1;Dbxref=NCBI_GP:KAF3426362.1;Parent=rna-gnl|WGS:WNWW|mRNA:Fvar13516-1.2
WNWW01000326.1	Genbank	exon	536079	536252	.	-	.	ID=exon-gnl|WGS:WNWW|mRNA:Fvar06486-1.2-2;Note=ATP:guanido phosphotransferase%3B C-terminal catalytic domain;Parent=rna-gnl|WGS:WNWW|mRNA:Fvar06486-1.2
WNWW01000326.1	Genbank	CDS	919487	919891	.	+	0	Name=KAF3426368.1;ID=cds-KAF3426368.1;Dbxref=NCBI_GP:KAF3426368.1;Parent=rna-gnl|WGS:WNWW|mRNA:Fvar13520-1.2
WNWW01000326.1	Genbank	CDS	920828	921011	.	+	0	Name=KAF3426368.1;ID=cds-KAF3426368.1;Dbxref=NCBI_GP:KAF3426368.1;Parent=rna-gnl|WGS:WNWW|mRNA:Fvar13520-1.2
WNWW01000326.1	Genbank	CDS	924220	924561	.	+	0	Name=KAF3426368.1;ID=cds-KAF3426368.1;Dbxref=NCBI_GP:KAF3426368.1;Parent=rna-gnl|WGS:WNWW|mRNA:Fvar13520-1.2
WNWW01000326.1	Genbank	CDS	926750	927711	.	+	0	Name=KAF3426368.1;ID=cds-KAF3426368.1;Dbxref=NCBI_GP:KAF3426368.1;Parent=rna-gnl|WGS:WNWW|mRNA:Fvar13520-1.2
WNWW01000326.1	Genbank	exon	539761	540264	.	-	.	ID=exon-gnl|WGS:WNWW|mRNA:Fvar06486-1.2-1;Note=ATP:guanido phosphotransferase%3B C-terminal catalytic domain;Parent=rna-gnl|WGS:WNWW|mRNA:Fvar06486-1.2
WNWW01000326.1	Genbank	exon	611156	611355	.	-	.	ID=exon-gnl|WGS:WNWW|mRNA:Fvar06490-1.2-5;Note=Catalyzes the irreversible NADPH-dependent deamination of GMP to IMP. It functions in the conversion of nucleobase%3B nucleoside and nucleotide derivatives of G to A nucleotides%3B and in maintaining the intracellular balance of A and G nucleotides;Parent=rna-gnl|WGS:WNWW|mRNA:Fvar06490-1.2
WNWW01000326.1	Genbank	exon	610895	611090	.	-	.	ID=exon-gnl|WGS:WNWW|mRNA:Fvar06490-1.2-6;Note=Catalyzes the irreversible NADPH-dependent deamination of GMP to IMP. It functions in the conversion of nucleobase%3B nucleoside and nucleotide derivatives of G to A nucleotides%3B and in maintaining the intracellular balance of A and G nucleotides;Parent=rna-gnl|WGS:WNWW|mRNA:Fvar06490-1.2
WNWW01000326.1	Genbank	exon	611754	612011	.	-	.	ID=exon-gnl|WGS:WNWW|mRNA:Fvar06490-1.2-3;Note=Catalyzes the irreversible NADPH-dependent deamination of GMP to IMP. It functions in the conversion of nucleobase%3B nucleoside and nucleotide derivatives of G to A nucleotides%3B and in maintaining the intracellular balance of A and G nucleotides;Parent=rna-gnl|WGS:WNWW|mRNA:Fvar06490-1.2
WNWW01000326.1	Genbank	exon	611452	611640	.	-	.	ID=exon-gnl|WGS:WNWW|mRNA:Fvar06490-1.2-4;Note=Catalyzes the irreversible NADPH-dependent deamination of GMP to IMP. It functions in the conversion of nucleobase%3B nucleoside and nucleotide derivatives of G to A nucleotides%3B and in maintaining the intracellular balance of A and G nucleotides;Parent=rna-gnl|WGS:WNWW|mRNA:Fvar06490-1.2
WNWW01000326.1	Genbank	exon	612700	612786	.	-	.	ID=exon-gnl|WGS:WNWW|mRNA:Fvar06490-1.2-1;Note=Catalyzes the irreversible NADPH-dependent deamination of GMP to IMP. It functions in the conversion of nucleobase%3B nucleoside and nucleotide derivatives of G to A nucleotides%3B and in maintaining the intracellular balance of A and G nucleotides;Parent=rna-gnl|WGS:WNWW|mRNA:Fvar06490-1.2
WNWW01000326.1	Genbank	exon	612231	612350	.	-	.	ID=exon-gnl|WGS:WNWW|mRNA:Fvar06490-1.2-2;Note=Catalyzes the irreversible NADPH-dependent deamination of GMP to IMP. It functions in the conversion of nucleobase%3B nucleoside and nucleotide derivatives of G to A nucleotides%3B and in maintaining the intracellular balance of A and G nucleotides;Parent=rna-gnl|WGS:WNWW|mRNA:Fvar06490-1.2
WNWW01000326.1	Genbank	exon	225863	226363	.	+	.	ID=exon-gnl|WGS:WNWW|mRNA:Fvar06857-1.2-15;Note=Src homology 3 domains;Parent=rna-gnl|WGS:WNWW|mRNA:Fvar06857-1.2
WNWW01000326.1	Genbank	exon	227024	227114	.	+	.	ID=exon-gnl|WGS:WNWW|mRNA:Fvar06857-1.2-16;Note=Src homology 3 domains;Parent=rna-gnl|WGS:WNWW|mRNA:Fvar06857-1.2
WNWW01000326.1	Genbank	exon	225219	225315	.	+	.	ID=exon-gnl|WGS:WNWW|mRNA:Fvar06857-1.2-13;Note=Src homology 3 domains;Parent=rna-gnl|WGS:WNWW|mRNA:Fvar06857-1.2
WNWW01000326.1	Genbank	exon	225392	225515	.	+	.	ID=exon-gnl|WGS:WNWW|mRNA:Fvar06857-1.2-14;Note=Src homology 3 domains;Parent=rna-gnl|WGS:WNWW|mRNA:Fvar06857-1.2
WNWW01000326.1	Genbank	exon	224814	224952	.	+	.	ID=exon-gnl|WGS:WNWW|mRNA:Fvar06857-1.2-11;Note=Src homology 3 domains;Parent=rna-gnl|WGS:WNWW|mRNA:Fvar06857-1.2
WNWW01000326.1	Genbank	exon	225046	225135	.	+	.	ID=exon-gnl|WGS:WNWW|mRNA:Fvar06857-1.2-12;Note=Src homology 3 domains;Parent=rna-gnl|WGS:WNWW|mRNA:Fvar06857-1.2
WNWW01000326.1	Genbank	exon	224528	224750	.	+	.	ID=exon-gnl|WGS:WNWW|mRNA:Fvar06857-1.2-10;Note=Src homology 3 domains;Parent=rna-gnl|WGS:WNWW|mRNA:Fvar06857-1.2
WNWW01000326.1	Genbank	CDS	885340	885360	.	+	0	Name=KAF3426366.1;ID=cds-KAF3426366.1;Dbxref=NCBI_GP:KAF3426366.1;Parent=rna-gnl|WGS:WNWW|mRNA:Fvar05993-1.2
WNWW01000326.1	Genbank	CDS	885371	886987	.	+	0	Name=KAF3426366.1;ID=cds-KAF3426366.1;Dbxref=NCBI_GP:KAF3426366.1;Parent=rna-gnl|WGS:WNWW|mRNA:Fvar05993-1.2
WNWW01000326.1	Genbank	CDS	862993	863001	.	+	0	Name=KAF3426365.1;ID=cds-KAF3426365.1;Dbxref=NCBI_GP:KAF3426365.1;Parent=rna-gnl|WGS:WNWW|mRNA:Fvar13518-1.2
WNWW01000326.1	Genbank	CDS	863095	863285	.	+	0	Name=KAF3426365.1;ID=cds-KAF3426365.1;Dbxref=NCBI_GP:KAF3426365.1;Parent=rna-gnl|WGS:WNWW|mRNA:Fvar13518-1.2
WNWW01000326.1	Genbank	CDS	863330	863337	.	+	0	Name=KAF3426365.1;ID=cds-KAF3426365.1;Dbxref=NCBI_GP:KAF3426365.1;Parent=rna-gnl|WGS:WNWW|mRNA:Fvar13518-1.2
WNWW01000326.1	Genbank	CDS	864572	864793	.	+	0	Name=KAF3426365.1;ID=cds-KAF3426365.1;Dbxref=NCBI_GP:KAF3426365.1;Parent=rna-gnl|WGS:WNWW|mRNA:Fvar13518-1.2
WNWW01000326.1	Genbank	CDS	866436	867205	.	+	0	Name=KAF3426365.1;ID=cds-KAF3426365.1;Dbxref=NCBI_GP:KAF3426365.1;Parent=rna-gnl|WGS:WNWW|mRNA:Fvar13518-1.2
WNWW01000326.1	Genbank	CDS	867834	868330	.	+	0	Name=KAF3426365.1;ID=cds-KAF3426365.1;Dbxref=NCBI_GP:KAF3426365.1;Parent=rna-gnl|WGS:WNWW|mRNA:Fvar13518-1.2
WNWW01000326.1	Genbank	CDS	870068	870338	.	+	0	Name=KAF3426365.1;ID=cds-KAF3426365.1;Dbxref=NCBI_GP:KAF3426365.1;Parent=rna-gnl|WGS:WNWW|mRNA:Fvar13518-1.2
WNWW01000326.1	Genbank	region	1	934585	.	+	.	ID=WNWW01000326.1:1..934585;Dbxref=taxon:561572
WNWW01000326.1	Genbank	CDS	889653	890156	.	+	0	Name=KAF3426367.1;ID=cds-KAF3426367.1;Dbxref=NCBI_GP:KAF3426367.1;Parent=rna-gnl|WGS:WNWW|mRNA:Fvar13519-1.2
WNWW01000326.1	Genbank	CDS	897697	897849	.	+	0	Name=KAF3426367.1;ID=cds-KAF3426367.1;Dbxref=NCBI_GP:KAF3426367.1;Parent=rna-gnl|WGS:WNWW|mRNA:Fvar13519-1.2
WNWW01000326.1	Genbank	CDS	899761	901077	.	+	0	Name=KAF3426367.1;ID=cds-KAF3426367.1;Dbxref=NCBI_GP:KAF3426367.1;Parent=rna-gnl|WGS:WNWW|mRNA:Fvar13519-1.2
WNWW01000326.1	Genbank	mRNA	583267	596850	.	+	.	ID=rna-gnl|WGS:WNWW|mRNA:Fvar13511-1.2;Note=Coagulation Factor Xa inhibitory site;Parent=gene-E2986_13511
WNWW01000326.1	Genbank	mRNA	466072	467452	.	+	.	ID=rna-gnl|WGS:WNWW|mRNA:Fvar13506-1.2;Note=peptidase inhibitor activity;Parent=gene-E2986_13506
WNWW01000326.1	Genbank	exon	714363	714470	.	-	.	ID=exon-gnl|WGS:WNWW|mRNA:Fvar13514-1.2-1;Note=Cyclic nucleotide-monophosphate binding domain;Parent=rna-gnl|WGS:WNWW|mRNA:Fvar13514-1.2
WNWW01000326.1	Genbank	exon	714055	714282	.	-	.	ID=exon-gnl|WGS:WNWW|mRNA:Fvar13514-1.2-2;Note=Cyclic nucleotide-monophosphate binding domain;Parent=rna-gnl|WGS:WNWW|mRNA:Fvar13514-1.2
WNWW01000326.1	Genbank	gene	840106	842347	.	+	.	Name=E2986_06219;ID=gene-E2986_06219
WNWW01000326.1	Genbank	exon	595921	596098	.	+	.	ID=exon-gnl|WGS:WNWW|mRNA:Fvar13511-1.2-18;Note=Coagulation Factor Xa inhibitory site;Parent=rna-gnl|WGS:WNWW|mRNA:Fvar13511-1.2
WNWW01000326.1	Genbank	exon	596210	596498	.	+	.	ID=exon-gnl|WGS:WNWW|mRNA:Fvar13511-1.2-19;Note=Coagulation Factor Xa inhibitory site;Parent=rna-gnl|WGS:WNWW|mRNA:Fvar13511-1.2
WNWW01000326.1	Genbank	exon	596731	596850	.	+	.	ID=exon-gnl|WGS:WNWW|mRNA:Fvar13511-1.2-21;Note=Coagulation Factor Xa inhibitory site;Parent=rna-gnl|WGS:WNWW|mRNA:Fvar13511-1.2
WNWW01000326.1	Genbank	exon	596559	596667	.	+	.	ID=exon-gnl|WGS:WNWW|mRNA:Fvar13511-1.2-20;Note=Coagulation Factor Xa inhibitory site;Parent=rna-gnl|WGS:WNWW|mRNA:Fvar13511-1.2
WNWW01000326.1	Genbank	exon	593775	593927	.	+	.	ID=exon-gnl|WGS:WNWW|mRNA:Fvar13511-1.2-14;Note=Coagulation Factor Xa inhibitory site;Parent=rna-gnl|WGS:WNWW|mRNA:Fvar13511-1.2
WNWW01000326.1	Genbank	exon	594799	594947	.	+	.	ID=exon-gnl|WGS:WNWW|mRNA:Fvar13511-1.2-15;Note=Coagulation Factor Xa inhibitory site;Parent=rna-gnl|WGS:WNWW|mRNA:Fvar13511-1.2
WNWW01000326.1	Genbank	exon	595021	595112	.	+	.	ID=exon-gnl|WGS:WNWW|mRNA:Fvar13511-1.2-16;Note=Coagulation Factor Xa inhibitory site;Parent=rna-gnl|WGS:WNWW|mRNA:Fvar13511-1.2
WNWW01000326.1	Genbank	exon	595584	595809	.	+	.	ID=exon-gnl|WGS:WNWW|mRNA:Fvar13511-1.2-17;Note=Coagulation Factor Xa inhibitory site;Parent=rna-gnl|WGS:WNWW|mRNA:Fvar13511-1.2
WNWW01000326.1	Genbank	exon	589564	589739	.	+	.	ID=exon-gnl|WGS:WNWW|mRNA:Fvar13511-1.2-10;Note=Coagulation Factor Xa inhibitory site;Parent=rna-gnl|WGS:WNWW|mRNA:Fvar13511-1.2
WNWW01000326.1	Genbank	exon	590885	591129	.	+	.	ID=exon-gnl|WGS:WNWW|mRNA:Fvar13511-1.2-11;Note=Coagulation Factor Xa inhibitory site;Parent=rna-gnl|WGS:WNWW|mRNA:Fvar13511-1.2
WNWW01000326.1	Genbank	exon	592547	592854	.	+	.	ID=exon-gnl|WGS:WNWW|mRNA:Fvar13511-1.2-12;Note=Coagulation Factor Xa inhibitory site;Parent=rna-gnl|WGS:WNWW|mRNA:Fvar13511-1.2
WNWW01000326.1	Genbank	exon	593395	593634	.	+	.	ID=exon-gnl|WGS:WNWW|mRNA:Fvar13511-1.2-13;Note=Coagulation Factor Xa inhibitory site;Parent=rna-gnl|WGS:WNWW|mRNA:Fvar13511-1.2
WNWW01000326.1	Genbank	exon	687149	687208	.	+	.	ID=exon-gnl|WGS:WNWW|mRNA:Fvar13512-1.2-2;Note=Serine protease gd N-terminus;Parent=rna-gnl|WGS:WNWW|mRNA:Fvar13512-1.2
WNWW01000326.1	Genbank	exon	686814	687035	.	+	.	ID=exon-gnl|WGS:WNWW|mRNA:Fvar13512-1.2-1;Note=Serine protease gd N-terminus;Parent=rna-gnl|WGS:WNWW|mRNA:Fvar13512-1.2
WNWW01000326.1	Genbank	exon	230853	231003	.	-	.	ID=exon-gnl|WGS:WNWW|mRNA:Fvar06856-1.2-1;Note=Helical region found in SNAREs;Parent=rna-gnl|WGS:WNWW|mRNA:Fvar06856-1.2
WNWW01000326.1	Genbank	exon	230220	230476	.	-	.	ID=exon-gnl|WGS:WNWW|mRNA:Fvar06856-1.2-2;Note=Helical region found in SNAREs;Parent=rna-gnl|WGS:WNWW|mRNA:Fvar06856-1.2
WNWW01000326.1	Genbank	exon	229940	230131	.	-	.	ID=exon-gnl|WGS:WNWW|mRNA:Fvar06856-1.2-3;Note=Helical region found in SNAREs;Parent=rna-gnl|WGS:WNWW|mRNA:Fvar06856-1.2
WNWW01000326.1	Genbank	exon	229753	229874	.	-	.	ID=exon-gnl|WGS:WNWW|mRNA:Fvar06856-1.2-4;Note=Helical region found in SNAREs;Parent=rna-gnl|WGS:WNWW|mRNA:Fvar06856-1.2
WNWW01000326.1	Genbank	exon	227923	228082	.	-	.	ID=exon-gnl|WGS:WNWW|mRNA:Fvar06856-1.2-5;Note=Helical region found in SNAREs;Parent=rna-gnl|WGS:WNWW|mRNA:Fvar06856-1.2
WNWW01000326.1	Genbank	mRNA	688099	693542	.	+	.	ID=rna-gnl|WGS:WNWW|mRNA:Fvar06496-1.2;Note=Serine protease gd N-terminus;Parent=gene-E2986_06496
WNWW01000326.1	Genbank	mRNA	694858	701310	.	-	.	ID=rna-gnl|WGS:WNWW|mRNA:Fvar06497-1.2;Note=Regulator of Ty1 transposition protein 107 BRCT domain;Parent=gene-E2986_06497
WNWW01000326.1	Genbank	exon	615453	615573	.	-	.	ID=exon-gnl|WGS:WNWW|mRNA:Fvar06491-1.2-2;Note=FKBP-type peptidyl-prolyl cis-trans isomerase;Parent=rna-gnl|WGS:WNWW|mRNA:Fvar06491-1.2
WNWW01000326.1	Genbank	exon	615133	615380	.	-	.	ID=exon-gnl|WGS:WNWW|mRNA:Fvar06491-1.2-3;Note=FKBP-type peptidyl-prolyl cis-trans isomerase;Parent=rna-gnl|WGS:WNWW|mRNA:Fvar06491-1.2
WNWW01000326.1	Genbank	exon	614544	615053	.	-	.	ID=exon-gnl|WGS:WNWW|mRNA:Fvar06491-1.2-4;Note=FKBP-type peptidyl-prolyl cis-trans isomerase;Parent=rna-gnl|WGS:WNWW|mRNA:Fvar06491-1.2
WNWW01000326.1	Genbank	exon	614131	614298	.	-	.	ID=exon-gnl|WGS:WNWW|mRNA:Fvar06491-1.2-5;Note=FKBP-type peptidyl-prolyl cis-trans isomerase;Parent=rna-gnl|WGS:WNWW|mRNA:Fvar06491-1.2
WNWW01000326.1	Genbank	exon	615670	616002	.	-	.	ID=exon-gnl|WGS:WNWW|mRNA:Fvar06491-1.2-1;Note=FKBP-type peptidyl-prolyl cis-trans isomerase;Parent=rna-gnl|WGS:WNWW|mRNA:Fvar06491-1.2
WNWW01000326.1	Genbank	CDS	785583	785591	.	-	0	Name=KAF3426360.1;ID=cds-KAF3426360.1;Dbxref=NCBI_GP:KAF3426360.1;Parent=rna-gnl|WGS:WNWW|mRNA:Fvar06500-1.2
WNWW01000326.1	Genbank	CDS	785228	785552	.	-	0	Name=KAF3426360.1;ID=cds-KAF3426360.1;Dbxref=NCBI_GP:KAF3426360.1;Parent=rna-gnl|WGS:WNWW|mRNA:Fvar06500-1.2
WNWW01000326.1	Genbank	CDS	783771	784003	.	-	0	Name=KAF3426360.1;ID=cds-KAF3426360.1;Dbxref=NCBI_GP:KAF3426360.1;Parent=rna-gnl|WGS:WNWW|mRNA:Fvar06500-1.2
WNWW01000326.1	Genbank	CDS	782246	782365	.	-	0	Name=KAF3426360.1;ID=cds-KAF3426360.1;Dbxref=NCBI_GP:KAF3426360.1;Parent=rna-gnl|WGS:WNWW|mRNA:Fvar06500-1.2
WNWW01000326.1	Genbank	CDS	781225	781439	.	-	0	Name=KAF3426360.1;ID=cds-KAF3426360.1;Dbxref=NCBI_GP:KAF3426360.1;Parent=rna-gnl|WGS:WNWW|mRNA:Fvar06500-1.2
WNWW01000326.1	Genbank	CDS	780138	780321	.	-	0	Name=KAF3426360.1;ID=cds-KAF3426360.1;Dbxref=NCBI_GP:KAF3426360.1;Parent=rna-gnl|WGS:WNWW|mRNA:Fvar06500-1.2
WNWW01000326.1	Genbank	CDS	779034	779180	.	-	0	Name=KAF3426360.1;ID=cds-KAF3426360.1;Dbxref=NCBI_GP:KAF3426360.1;Parent=rna-gnl|WGS:WNWW|mRNA:Fvar06500-1.2
WNWW01000326.1	Genbank	CDS	772686	772742	.	-	0	Name=KAF3426360.1;ID=cds-KAF3426360.1;Dbxref=NCBI_GP:KAF3426360.1;Parent=rna-gnl|WGS:WNWW|mRNA:Fvar06500-1.2
WNWW01000326.1	Genbank	mRNA	885340	886987	.	+	.	ID=rna-gnl|WGS:WNWW|mRNA:Fvar05993-1.2;Note=Glucose dehydrogenase FAD%3B quinone -like;Parent=gene-E2986_05993
WNWW01000326.1	Genbank	mRNA	473746	474075	.	+	.	ID=rna-gnl|WGS:WNWW|mRNA:Fvar13507-1.2;Parent=gene-E2986_13507
WNWW01000326.1	Genbank	gene	134051	136113	.	-	.	Name=E2986_06861;ID=gene-E2986_06861
WNWW01000326.1	Genbank	gene	137929	138691	.	+	.	Name=E2986_06860;ID=gene-E2986_06860
WNWW01000326.1	Genbank	gene	141087	150976	.	-	.	Name=E2986_06858;ID=gene-E2986_06858
WNWW01000326.1	Genbank	gene	139295	140067	.	+	.	Name=E2986_06859;ID=gene-E2986_06859
WNWW01000326.1	Genbank	gene	227923	231003	.	-	.	Name=E2986_06856;ID=gene-E2986_06856
WNWW01000326.1	Genbank	gene	219777	227114	.	+	.	Name=E2986_06857;ID=gene-E2986_06857
WNWW01000326.1	Genbank	gene	235214	239028	.	-	.	Name=E2986_06855;ID=gene-E2986_06855
WNWW01000326.1	Genbank	mRNA	489409	489723	.	+	.	ID=rna-gnl|WGS:WNWW|mRNA:Fvar13508-1.2;Note=peptidase inhibitor activity;Parent=gene-E2986_13508
WNWW01000326.1	Genbank	exon	137929	138105	.	+	.	ID=exon-gnl|WGS:WNWW|mRNA:Fvar06860-1.2-1;Parent=rna-gnl|WGS:WNWW|mRNA:Fvar06860-1.2
WNWW01000326.1	Genbank	exon	138197	138372	.	+	.	ID=exon-gnl|WGS:WNWW|mRNA:Fvar06860-1.2-2;Parent=rna-gnl|WGS:WNWW|mRNA:Fvar06860-1.2
WNWW01000326.1	Genbank	exon	138445	138691	.	+	.	ID=exon-gnl|WGS:WNWW|mRNA:Fvar06860-1.2-3;Parent=rna-gnl|WGS:WNWW|mRNA:Fvar06860-1.2
WNWW01000326.1	Genbank	mRNA	772686	785591	.	-	.	ID=rna-gnl|WGS:WNWW|mRNA:Fvar06500-1.2;Note=prohibitin homologues;Parent=gene-E2986_06500
WNWW01000326.1	Genbank	exon	842276	842347	.	+	.	ID=exon-gnl|WGS:WNWW|mRNA:Fvar06219-1.2-4;Note=Glucose dehydrogenase acceptor -like;Parent=rna-gnl|WGS:WNWW|mRNA:Fvar06219-1.2
WNWW01000326.1	Genbank	exon	840106	840292	.	+	.	ID=exon-gnl|WGS:WNWW|mRNA:Fvar06219-1.2-1;Note=Glucose dehydrogenase acceptor -like;Parent=rna-gnl|WGS:WNWW|mRNA:Fvar06219-1.2
WNWW01000326.1	Genbank	exon	840617	842124	.	+	.	ID=exon-gnl|WGS:WNWW|mRNA:Fvar06219-1.2-2;Note=Glucose dehydrogenase acceptor -like;Parent=rna-gnl|WGS:WNWW|mRNA:Fvar06219-1.2
WNWW01000326.1	Genbank	exon	842186	842233	.	+	.	ID=exon-gnl|WGS:WNWW|mRNA:Fvar06219-1.2-3;Note=Glucose dehydrogenase acceptor -like;Parent=rna-gnl|WGS:WNWW|mRNA:Fvar06219-1.2
WNWW01000326.1	Genbank	gene	536079	540264	.	-	.	Name=E2986_06486;ID=gene-E2986_06486
WNWW01000326.1	Genbank	gene	688099	693542	.	+	.	Name=E2986_06496;ID=gene-E2986_06496
WNWW01000326.1	Genbank	gene	694858	701310	.	-	.	Name=E2986_06497;ID=gene-E2986_06497
WNWW01000326.1	Genbank	gene	655591	666621	.	+	.	Name=E2986_06494;ID=gene-E2986_06494
WNWW01000326.1	Genbank	gene	667213	671478	.	-	.	Name=E2986_06495;ID=gene-E2986_06495
WNWW01000326.1	Genbank	gene	621325	622495	.	-	.	Name=E2986_06492;ID=gene-E2986_06492
WNWW01000326.1	Genbank	gene	623751	624487	.	+	.	Name=E2986_06493;ID=gene-E2986_06493
WNWW01000326.1	Genbank	gene	610895	612786	.	-	.	Name=E2986_06490;ID=gene-E2986_06490
WNWW01000326.1	Genbank	gene	614131	616002	.	-	.	Name=E2986_06491;ID=gene-E2986_06491
WNWW01000326.1	Genbank	gene	600894	606947	.	+	.	Name=E2986_06489;ID=gene-E2986_06489
WNWW01000326.1	Genbank	gene	597205	599472	.	-	.	Name=E2986_06488;ID=gene-E2986_06488
WNWW01000326.1	Genbank	gene	772686	785591	.	-	.	Name=E2986_06500;ID=gene-E2986_06500
WNWW01000326.1	Genbank	CDS	714363	714470	.	-	0	Name=KAF3426359.1;ID=cds-KAF3426359.1;Dbxref=NCBI_GP:KAF3426359.1;Parent=rna-gnl|WGS:WNWW|mRNA:Fvar13514-1.2
WNWW01000326.1	Genbank	CDS	714055	714282	.	-	0	Name=KAF3426359.1;ID=cds-KAF3426359.1;Dbxref=NCBI_GP:KAF3426359.1;Parent=rna-gnl|WGS:WNWW|mRNA:Fvar13514-1.2
WNWW01000326.1	Genbank	exon	451585	451755	.	+	.	ID=exon-gnl|WGS:WNWW|mRNA:Fvar13505-1.2-1;Note=peptidase inhibitor activity;Parent=rna-gnl|WGS:WNWW|mRNA:Fvar13505-1.2
WNWW01000326.1	Genbank	exon	318303	318431	.	+	.	ID=exon-gnl|WGS:WNWW|mRNA:Fvar13504-1.2-2;Parent=rna-gnl|WGS:WNWW|mRNA:Fvar13504-1.2
WNWW01000326.1	Genbank	exon	318175	318288	.	+	.	ID=exon-gnl|WGS:WNWW|mRNA:Fvar13504-1.2-1;Parent=rna-gnl|WGS:WNWW|mRNA:Fvar13504-1.2
WNWW01000326.1	Genbank	CDS	701215	701310	.	-	0	Name=KAF3426357.1;ID=cds-KAF3426357.1;Dbxref=NCBI_GP:KAF3426357.1;Parent=rna-gnl|WGS:WNWW|mRNA:Fvar06497-1.2
WNWW01000326.1	Genbank	CDS	700505	700689	.	-	0	Name=KAF3426357.1;ID=cds-KAF3426357.1;Dbxref=NCBI_GP:KAF3426357.1;Parent=rna-gnl|WGS:WNWW|mRNA:Fvar06497-1.2
WNWW01000326.1	Genbank	CDS	699647	700328	.	-	0	Name=KAF3426357.1;ID=cds-KAF3426357.1;Dbxref=NCBI_GP:KAF3426357.1;Parent=rna-gnl|WGS:WNWW|mRNA:Fvar06497-1.2
WNWW01000326.1	Genbank	CDS	698423	699256	.	-	0	Name=KAF3426357.1;ID=cds-KAF3426357.1;Dbxref=NCBI_GP:KAF3426357.1;Parent=rna-gnl|WGS:WNWW|mRNA:Fvar06497-1.2
WNWW01000326.1	Genbank	CDS	697888	698158	.	-	0	Name=KAF3426357.1;ID=cds-KAF3426357.1;Dbxref=NCBI_GP:KAF3426357.1;Parent=rna-gnl|WGS:WNWW|mRNA:Fvar06497-1.2
WNWW01000326.1	Genbank	CDS	696808	697252	.	-	0	Name=KAF3426357.1;ID=cds-KAF3426357.1;Dbxref=NCBI_GP:KAF3426357.1;Parent=rna-gnl|WGS:WNWW|mRNA:Fvar06497-1.2
WNWW01000326.1	Genbank	CDS	696320	696504	.	-	0	Name=KAF3426357.1;ID=cds-KAF3426357.1;Dbxref=NCBI_GP:KAF3426357.1;Parent=rna-gnl|WGS:WNWW|mRNA:Fvar06497-1.2
WNWW01000326.1	Genbank	CDS	695967	696208	.	-	0	Name=KAF3426357.1;ID=cds-KAF3426357.1;Dbxref=NCBI_GP:KAF3426357.1;Parent=rna-gnl|WGS:WNWW|mRNA:Fvar06497-1.2
WNWW01000326.1	Genbank	CDS	695367	695636	.	-	0	Name=KAF3426357.1;ID=cds-KAF3426357.1;Dbxref=NCBI_GP:KAF3426357.1;Parent=rna-gnl|WGS:WNWW|mRNA:Fvar06497-1.2
WNWW01000326.1	Genbank	CDS	695038	695242	.	-	0	Name=KAF3426357.1;ID=cds-KAF3426357.1;Dbxref=NCBI_GP:KAF3426357.1;Parent=rna-gnl|WGS:WNWW|mRNA:Fvar06497-1.2
WNWW01000326.1	Genbank	CDS	694858	694925	.	-	0	Name=KAF3426357.1;ID=cds-KAF3426357.1;Dbxref=NCBI_GP:KAF3426357.1;Parent=rna-gnl|WGS:WNWW|mRNA:Fvar06497-1.2
WNWW01000326.1	Genbank	mRNA	130464	131571	.	-	.	ID=rna-gnl|WGS:WNWW|mRNA:Fvar13503-1.2;Parent=gene-E2986_13503
WNWW01000326.1	Genbank	CDS	712381	712403	.	-	0	Name=KAF3426358.1;ID=cds-KAF3426358.1;Dbxref=NCBI_GP:KAF3426358.1;Parent=rna-gnl|WGS:WNWW|mRNA:Fvar13513-1.2
WNWW01000326.1	Genbank	CDS	711077	712307	.	-	0	Name=KAF3426358.1;ID=cds-KAF3426358.1;Dbxref=NCBI_GP:KAF3426358.1;Parent=rna-gnl|WGS:WNWW|mRNA:Fvar13513-1.2
WNWW01000326.1	Genbank	CDS	709079	709552	.	-	0	Name=KAF3426358.1;ID=cds-KAF3426358.1;Dbxref=NCBI_GP:KAF3426358.1;Parent=rna-gnl|WGS:WNWW|mRNA:Fvar13513-1.2
WNWW01000326.1	Genbank	CDS	705939	706541	.	-	0	Name=KAF3426358.1;ID=cds-KAF3426358.1;Dbxref=NCBI_GP:KAF3426358.1;Parent=rna-gnl|WGS:WNWW|mRNA:Fvar13513-1.2
WNWW01000326.1	Genbank	mRNA	318175	318431	.	+	.	ID=rna-gnl|WGS:WNWW|mRNA:Fvar13504-1.2;Parent=gene-E2986_13504
WNWW01000326.1	Genbank	exon	131545	131571	.	-	.	ID=exon-gnl|WGS:WNWW|mRNA:Fvar13503-1.2-1;Parent=rna-gnl|WGS:WNWW|mRNA:Fvar13503-1.2
WNWW01000326.1	Genbank	exon	130464	130808	.	-	.	ID=exon-gnl|WGS:WNWW|mRNA:Fvar13503-1.2-3;Parent=rna-gnl|WGS:WNWW|mRNA:Fvar13503-1.2
WNWW01000326.1	Genbank	exon	131263	131427	.	-	.	ID=exon-gnl|WGS:WNWW|mRNA:Fvar13503-1.2-2;Parent=rna-gnl|WGS:WNWW|mRNA:Fvar13503-1.2
WNWW01000326.1	Genbank	exon	141139	141238	.	-	.	ID=exon-gnl|WGS:WNWW|mRNA:Fvar06858-3.2-6;Note=Cadherin repeats.;Parent=rna-gnl|WGS:WNWW|mRNA:Fvar06858-3.2
WNWW01000326.1	Genbank	exon	141433	141527	.	-	.	ID=exon-gnl|WGS:WNWW|mRNA:Fvar06858-3.2-5;Note=Cadherin repeats.;Parent=rna-gnl|WGS:WNWW|mRNA:Fvar06858-3.2
WNWW01000326.1	Genbank	exon	142071	142195	.	-	.	ID=exon-gnl|WGS:WNWW|mRNA:Fvar06858-3.2-2;Note=Cadherin repeats.;Parent=rna-gnl|WGS:WNWW|mRNA:Fvar06858-3.2
WNWW01000326.1	Genbank	exon	142261	142389	.	-	.	ID=exon-gnl|WGS:WNWW|mRNA:Fvar06858-3.2-1;Note=Cadherin repeats.;Parent=rna-gnl|WGS:WNWW|mRNA:Fvar06858-3.2
WNWW01000326.1	Genbank	exon	141616	141829	.	-	.	ID=exon-gnl|WGS:WNWW|mRNA:Fvar06858-3.2-4;Note=Cadherin repeats.;Parent=rna-gnl|WGS:WNWW|mRNA:Fvar06858-3.2
WNWW01000326.1	Genbank	exon	141900	142001	.	-	.	ID=exon-gnl|WGS:WNWW|mRNA:Fvar06858-3.2-3;Note=Cadherin repeats.;Parent=rna-gnl|WGS:WNWW|mRNA:Fvar06858-3.2
WNWW01000326.1	Genbank	CDS	615670	616002	.	-	0	Name=KAF3426350.1;ID=cds-KAF3426350.1;Dbxref=NCBI_GP:KAF3426350.1;Parent=rna-gnl|WGS:WNWW|mRNA:Fvar06491-1.2
WNWW01000326.1	Genbank	CDS	615453	615573	.	-	0	Name=KAF3426350.1;ID=cds-KAF3426350.1;Dbxref=NCBI_GP:KAF3426350.1;Parent=rna-gnl|WGS:WNWW|mRNA:Fvar06491-1.2
WNWW01000326.1	Genbank	CDS	615133	615380	.	-	0	Name=KAF3426350.1;ID=cds-KAF3426350.1;Dbxref=NCBI_GP:KAF3426350.1;Parent=rna-gnl|WGS:WNWW|mRNA:Fvar06491-1.2
WNWW01000326.1	Genbank	CDS	614544	615053	.	-	0	Name=KAF3426350.1;ID=cds-KAF3426350.1;Dbxref=NCBI_GP:KAF3426350.1;Parent=rna-gnl|WGS:WNWW|mRNA:Fvar06491-1.2
WNWW01000326.1	Genbank	CDS	614131	614298	.	-	0	Name=KAF3426350.1;ID=cds-KAF3426350.1;Dbxref=NCBI_GP:KAF3426350.1;Parent=rna-gnl|WGS:WNWW|mRNA:Fvar06491-1.2
WNWW01000326.1	Genbank	CDS	622226	622495	.	-	0	Name=KAF3426351.1;ID=cds-KAF3426351.1;Dbxref=NCBI_GP:KAF3426351.1;Parent=rna-gnl|WGS:WNWW|mRNA:Fvar06492-1.2
WNWW01000326.1	Genbank	CDS	621325	621840	.	-	0	Name=KAF3426351.1;ID=cds-KAF3426351.1;Dbxref=NCBI_GP:KAF3426351.1;Parent=rna-gnl|WGS:WNWW|mRNA:Fvar06492-1.2
WNWW01000326.1	Genbank	exon	866436	867205	.	+	.	ID=exon-gnl|WGS:WNWW|mRNA:Fvar13518-1.2-5;Note=GMC oxidoreductase;Parent=rna-gnl|WGS:WNWW|mRNA:Fvar13518-1.2
WNWW01000326.1	Genbank	exon	864572	864793	.	+	.	ID=exon-gnl|WGS:WNWW|mRNA:Fvar13518-1.2-4;Note=GMC oxidoreductase;Parent=rna-gnl|WGS:WNWW|mRNA:Fvar13518-1.2
WNWW01000326.1	Genbank	exon	863330	863337	.	+	.	ID=exon-gnl|WGS:WNWW|mRNA:Fvar13518-1.2-3;Note=GMC oxidoreductase;Parent=rna-gnl|WGS:WNWW|mRNA:Fvar13518-1.2
WNWW01000326.1	Genbank	exon	863095	863285	.	+	.	ID=exon-gnl|WGS:WNWW|mRNA:Fvar13518-1.2-2;Note=GMC oxidoreductase;Parent=rna-gnl|WGS:WNWW|mRNA:Fvar13518-1.2
WNWW01000326.1	Genbank	exon	870068	870338	.	+	.	ID=exon-gnl|WGS:WNWW|mRNA:Fvar13518-1.2-7;Note=GMC oxidoreductase;Parent=rna-gnl|WGS:WNWW|mRNA:Fvar13518-1.2
WNWW01000326.1	Genbank	exon	867834	868330	.	+	.	ID=exon-gnl|WGS:WNWW|mRNA:Fvar13518-1.2-6;Note=GMC oxidoreductase;Parent=rna-gnl|WGS:WNWW|mRNA:Fvar13518-1.2
WNWW01000326.1	Genbank	exon	862993	863001	.	+	.	ID=exon-gnl|WGS:WNWW|mRNA:Fvar13518-1.2-1;Note=GMC oxidoreductase;Parent=rna-gnl|WGS:WNWW|mRNA:Fvar13518-1.2
WNWW01000326.1	Genbank	exon	885371	886987	.	+	.	ID=exon-gnl|WGS:WNWW|mRNA:Fvar05993-1.2-2;Note=Glucose dehydrogenase FAD%3B quinone -like;Parent=rna-gnl|WGS:WNWW|mRNA:Fvar05993-1.2
WNWW01000326.1	Genbank	exon	885340	885360	.	+	.	ID=exon-gnl|WGS:WNWW|mRNA:Fvar05993-1.2-1;Note=Glucose dehydrogenase FAD%3B quinone -like;Parent=rna-gnl|WGS:WNWW|mRNA:Fvar05993-1.2
WNWW01000326.1	Genbank	CDS	686814	687035	.	+	0	Name=KAF3426355.1;ID=cds-KAF3426355.1;Dbxref=NCBI_GP:KAF3426355.1;Parent=rna-gnl|WGS:WNWW|mRNA:Fvar13512-1.2
WNWW01000326.1	Genbank	CDS	687149	687208	.	+	0	Name=KAF3426355.1;ID=cds-KAF3426355.1;Dbxref=NCBI_GP:KAF3426355.1;Parent=rna-gnl|WGS:WNWW|mRNA:Fvar13512-1.2
WNWW01000326.1	Genbank	exon	839324	839337	.	+	.	ID=exon-gnl|WGS:WNWW|mRNA:Fvar13516-1.2-2;Note=Glucose dehydrogenase acceptor -like;Parent=rna-gnl|WGS:WNWW|mRNA:Fvar13516-1.2
WNWW01000326.1	Genbank	exon	839018	839204	.	+	.	ID=exon-gnl|WGS:WNWW|mRNA:Fvar13516-1.2-1;Note=Glucose dehydrogenase acceptor -like;Parent=rna-gnl|WGS:WNWW|mRNA:Fvar13516-1.2
WNWW01000326.1	Genbank	CDS	671031	671478	.	-	0	Name=KAF3426354.1;ID=cds-KAF3426354.1;Dbxref=NCBI_GP:KAF3426354.1;Parent=rna-gnl|WGS:WNWW|mRNA:Fvar06495-1.2
WNWW01000326.1	Genbank	CDS	670782	670963	.	-	0	Name=KAF3426354.1;ID=cds-KAF3426354.1;Dbxref=NCBI_GP:KAF3426354.1;Parent=rna-gnl|WGS:WNWW|mRNA:Fvar06495-1.2
WNWW01000326.1	Genbank	CDS	669829	670706	.	-	0	Name=KAF3426354.1;ID=cds-KAF3426354.1;Dbxref=NCBI_GP:KAF3426354.1;Parent=rna-gnl|WGS:WNWW|mRNA:Fvar06495-1.2
WNWW01000326.1	Genbank	CDS	669247	669737	.	-	0	Name=KAF3426354.1;ID=cds-KAF3426354.1;Dbxref=NCBI_GP:KAF3426354.1;Parent=rna-gnl|WGS:WNWW|mRNA:Fvar06495-1.2
WNWW01000326.1	Genbank	CDS	669110	669237	.	-	0	Name=KAF3426354.1;ID=cds-KAF3426354.1;Dbxref=NCBI_GP:KAF3426354.1;Parent=rna-gnl|WGS:WNWW|mRNA:Fvar06495-1.2
WNWW01000326.1	Genbank	CDS	668895	669042	.	-	0	Name=KAF3426354.1;ID=cds-KAF3426354.1;Dbxref=NCBI_GP:KAF3426354.1;Parent=rna-gnl|WGS:WNWW|mRNA:Fvar06495-1.2
WNWW01000326.1	Genbank	CDS	667213	667634	.	-	0	Name=KAF3426354.1;ID=cds-KAF3426354.1;Dbxref=NCBI_GP:KAF3426354.1;Parent=rna-gnl|WGS:WNWW|mRNA:Fvar06495-1.2
WNWW01000326.1	Genbank	CDS	688099	688140	.	+	0	Name=KAF3426356.1;ID=cds-KAF3426356.1;Dbxref=NCBI_GP:KAF3426356.1;Parent=rna-gnl|WGS:WNWW|mRNA:Fvar06496-1.2
WNWW01000326.1	Genbank	CDS	688344	688362	.	+	0	Name=KAF3426356.1;ID=cds-KAF3426356.1;Dbxref=NCBI_GP:KAF3426356.1;Parent=rna-gnl|WGS:WNWW|mRNA:Fvar06496-1.2
WNWW01000326.1	Genbank	CDS	688383	688402	.	+	0	Name=KAF3426356.1;ID=cds-KAF3426356.1;Dbxref=NCBI_GP:KAF3426356.1;Parent=rna-gnl|WGS:WNWW|mRNA:Fvar06496-1.2
WNWW01000326.1	Genbank	CDS	688412	688577	.	+	0	Name=KAF3426356.1;ID=cds-KAF3426356.1;Dbxref=NCBI_GP:KAF3426356.1;Parent=rna-gnl|WGS:WNWW|mRNA:Fvar06496-1.2
WNWW01000326.1	Genbank	CDS	688961	689335	.	+	0	Name=KAF3426356.1;ID=cds-KAF3426356.1;Dbxref=NCBI_GP:KAF3426356.1;Parent=rna-gnl|WGS:WNWW|mRNA:Fvar06496-1.2
WNWW01000326.1	Genbank	CDS	690936	691297	.	+	0	Name=KAF3426356.1;ID=cds-KAF3426356.1;Dbxref=NCBI_GP:KAF3426356.1;Parent=rna-gnl|WGS:WNWW|mRNA:Fvar06496-1.2
WNWW01000326.1	Genbank	CDS	693270	693542	.	+	0	Name=KAF3426356.1;ID=cds-KAF3426356.1;Dbxref=NCBI_GP:KAF3426356.1;Parent=rna-gnl|WGS:WNWW|mRNA:Fvar06496-1.2
WNWW01000326.1	Genbank	mRNA	451585	451755	.	+	.	ID=rna-gnl|WGS:WNWW|mRNA:Fvar13505-1.2;Note=peptidase inhibitor activity;Parent=gene-E2986_13505
WNWW01000326.1	Genbank	exon	850560	850925	.	+	.	ID=exon-gnl|WGS:WNWW|mRNA:Fvar13517-1.2-2;Note=GMC oxidoreductase;Parent=rna-gnl|WGS:WNWW|mRNA:Fvar13517-1.2
WNWW01000326.1	Genbank	exon	845970	846350	.	+	.	ID=exon-gnl|WGS:WNWW|mRNA:Fvar13517-1.2-1;Note=GMC oxidoreductase;Parent=rna-gnl|WGS:WNWW|mRNA:Fvar13517-1.2
WNWW01000326.1	Genbank	CDS	623751	623783	.	+	0	Name=KAF3426352.1;ID=cds-KAF3426352.1;Dbxref=NCBI_GP:KAF3426352.1;Parent=rna-gnl|WGS:WNWW|mRNA:Fvar06493-1.2
WNWW01000326.1	Genbank	CDS	623942	624025	.	+	0	Name=KAF3426352.1;ID=cds-KAF3426352.1;Dbxref=NCBI_GP:KAF3426352.1;Parent=rna-gnl|WGS:WNWW|mRNA:Fvar06493-1.2
WNWW01000326.1	Genbank	CDS	624287	624487	.	+	0	Name=KAF3426352.1;ID=cds-KAF3426352.1;Dbxref=NCBI_GP:KAF3426352.1;Parent=rna-gnl|WGS:WNWW|mRNA:Fvar06493-1.2
WNWW01000326.1	Genbank	CDS	655591	655596	.	+	0	Name=KAF3426353.1;ID=cds-KAF3426353.1;Dbxref=NCBI_GP:KAF3426353.1;Parent=rna-gnl|WGS:WNWW|mRNA:Fvar06494-1.2
WNWW01000326.1	Genbank	CDS	655608	655865	.	+	0	Name=KAF3426353.1;ID=cds-KAF3426353.1;Dbxref=NCBI_GP:KAF3426353.1;Parent=rna-gnl|WGS:WNWW|mRNA:Fvar06494-1.2
WNWW01000326.1	Genbank	CDS	663684	664034	.	+	0	Name=KAF3426353.1;ID=cds-KAF3426353.1;Dbxref=NCBI_GP:KAF3426353.1;Parent=rna-gnl|WGS:WNWW|mRNA:Fvar06494-1.2
WNWW01000326.1	Genbank	CDS	666196	666621	.	+	0	Name=KAF3426353.1;ID=cds-KAF3426353.1;Dbxref=NCBI_GP:KAF3426353.1;Parent=rna-gnl|WGS:WNWW|mRNA:Fvar06494-1.2
WNWW01000326.1	Genbank	mRNA	840106	842347	.	+	.	ID=rna-gnl|WGS:WNWW|mRNA:Fvar06219-1.2;Note=Glucose dehydrogenase acceptor -like;Parent=gene-E2986_06219
WNWW01000326.1	Genbank	exon	141087	141158	.	-	.	ID=exon-gnl|WGS:WNWW|mRNA:Fvar06858-1.2-25;Note=Cadherin repeats.;Parent=rna-gnl|WGS:WNWW|mRNA:Fvar06858-1.2
WNWW01000326.1	Genbank	exon	141417	141527	.	-	.	ID=exon-gnl|WGS:WNWW|mRNA:Fvar06858-1.2-24;Note=Cadherin repeats.;Parent=rna-gnl|WGS:WNWW|mRNA:Fvar06858-1.2
WNWW01000326.1	Genbank	exon	141616	141829	.	-	.	ID=exon-gnl|WGS:WNWW|mRNA:Fvar06858-1.2-23;Note=Cadherin repeats.;Parent=rna-gnl|WGS:WNWW|mRNA:Fvar06858-1.2
WNWW01000326.1	Genbank	exon	141900	142001	.	-	.	ID=exon-gnl|WGS:WNWW|mRNA:Fvar06858-1.2-22;Note=Cadherin repeats.;Parent=rna-gnl|WGS:WNWW|mRNA:Fvar06858-1.2
WNWW01000326.1	Genbank	exon	142071	142195	.	-	.	ID=exon-gnl|WGS:WNWW|mRNA:Fvar06858-1.2-21;Note=Cadherin repeats.;Parent=rna-gnl|WGS:WNWW|mRNA:Fvar06858-1.2
WNWW01000326.1	Genbank	exon	142261	142396	.	-	.	ID=exon-gnl|WGS:WNWW|mRNA:Fvar06858-1.2-20;Note=Cadherin repeats.;Parent=rna-gnl|WGS:WNWW|mRNA:Fvar06858-1.2
WNWW01000326.1	Genbank	exon	142525	142700	.	-	.	ID=exon-gnl|WGS:WNWW|mRNA:Fvar06858-1.2-19;Note=Cadherin repeats.;Parent=rna-gnl|WGS:WNWW|mRNA:Fvar06858-1.2
WNWW01000326.1	Genbank	exon	142775	143319	.	-	.	ID=exon-gnl|WGS:WNWW|mRNA:Fvar06858-1.2-18;Note=Cadherin repeats.;Parent=rna-gnl|WGS:WNWW|mRNA:Fvar06858-1.2
WNWW01000326.1	Genbank	exon	143403	143625	.	-	.	ID=exon-gnl|WGS:WNWW|mRNA:Fvar06858-1.2-17;Note=Cadherin repeats.;Parent=rna-gnl|WGS:WNWW|mRNA:Fvar06858-1.2
WNWW01000326.1	Genbank	exon	143716	143913	.	-	.	ID=exon-gnl|WGS:WNWW|mRNA:Fvar06858-1.2-16;Note=Cadherin repeats.;Parent=rna-gnl|WGS:WNWW|mRNA:Fvar06858-1.2
WNWW01000326.1	Genbank	exon	143991	144284	.	-	.	ID=exon-gnl|WGS:WNWW|mRNA:Fvar06858-1.2-15;Note=Cadherin repeats.;Parent=rna-gnl|WGS:WNWW|mRNA:Fvar06858-1.2
WNWW01000326.1	Genbank	exon	144382	144626	.	-	.	ID=exon-gnl|WGS:WNWW|mRNA:Fvar06858-1.2-14;Note=Cadherin repeats.;Parent=rna-gnl|WGS:WNWW|mRNA:Fvar06858-1.2
WNWW01000326.1	Genbank	exon	144715	145014	.	-	.	ID=exon-gnl|WGS:WNWW|mRNA:Fvar06858-1.2-13;Note=Cadherin repeats.;Parent=rna-gnl|WGS:WNWW|mRNA:Fvar06858-1.2
WNWW01000326.1	Genbank	exon	145089	145304	.	-	.	ID=exon-gnl|WGS:WNWW|mRNA:Fvar06858-1.2-12;Note=Cadherin repeats.;Parent=rna-gnl|WGS:WNWW|mRNA:Fvar06858-1.2
WNWW01000326.1	Genbank	exon	145586	145718	.	-	.	ID=exon-gnl|WGS:WNWW|mRNA:Fvar06858-1.2-11;Note=Cadherin repeats.;Parent=rna-gnl|WGS:WNWW|mRNA:Fvar06858-1.2
WNWW01000326.1	Genbank	exon	145800	146053	.	-	.	ID=exon-gnl|WGS:WNWW|mRNA:Fvar06858-1.2-10;Note=Cadherin repeats.;Parent=rna-gnl|WGS:WNWW|mRNA:Fvar06858-1.2
WNWW01000326.1	Genbank	mRNA	41060	41453	.	+	.	ID=rna-gnl|WGS:WNWW|mRNA:Fvar13500-1.2;Parent=gene-E2986_13500
WNWW01000326.1	Genbank	exon	813554	813724	.	+	.	ID=exon-gnl|WGS:WNWW|mRNA:Fvar13515-1.2-6;Note=GMC oxidoreductase;Parent=rna-gnl|WGS:WNWW|mRNA:Fvar13515-1.2
WNWW01000326.1	Genbank	exon	807315	808727	.	+	.	ID=exon-gnl|WGS:WNWW|mRNA:Fvar13515-1.2-5;Note=GMC oxidoreductase;Parent=rna-gnl|WGS:WNWW|mRNA:Fvar13515-1.2
WNWW01000326.1	Genbank	exon	818359	819860	.	+	.	ID=exon-gnl|WGS:WNWW|mRNA:Fvar13515-1.2-7;Note=GMC oxidoreductase;Parent=rna-gnl|WGS:WNWW|mRNA:Fvar13515-1.2
WNWW01000326.1	Genbank	exon	796254	796424	.	+	.	ID=exon-gnl|WGS:WNWW|mRNA:Fvar13515-1.2-2;Note=GMC oxidoreductase;Parent=rna-gnl|WGS:WNWW|mRNA:Fvar13515-1.2
WNWW01000326.1	Genbank	exon	793854	794049	.	+	.	ID=exon-gnl|WGS:WNWW|mRNA:Fvar13515-1.2-1;Note=GMC oxidoreductase;Parent=rna-gnl|WGS:WNWW|mRNA:Fvar13515-1.2
WNWW01000326.1	Genbank	exon	806852	807022	.	+	.	ID=exon-gnl|WGS:WNWW|mRNA:Fvar13515-1.2-4;Note=GMC oxidoreductase;Parent=rna-gnl|WGS:WNWW|mRNA:Fvar13515-1.2
WNWW01000326.1	Genbank	exon	798316	799758	.	+	.	ID=exon-gnl|WGS:WNWW|mRNA:Fvar13515-1.2-3;Note=GMC oxidoreductase;Parent=rna-gnl|WGS:WNWW|mRNA:Fvar13515-1.2
WNWW01000326.1	Genbank	exon	597804	597911	.	-	.	ID=exon-gnl|WGS:WNWW|mRNA:Fvar06488-1.2-9;Note=Eukaryotic glutathione synthase;Parent=rna-gnl|WGS:WNWW|mRNA:Fvar06488-1.2
WNWW01000326.1	Genbank	exon	597967	598120	.	-	.	ID=exon-gnl|WGS:WNWW|mRNA:Fvar06488-1.2-8;Note=Eukaryotic glutathione synthase;Parent=rna-gnl|WGS:WNWW|mRNA:Fvar06488-1.2
WNWW01000326.1	Genbank	exon	598248	598412	.	-	.	ID=exon-gnl|WGS:WNWW|mRNA:Fvar06488-1.2-7;Note=Eukaryotic glutathione synthase;Parent=rna-gnl|WGS:WNWW|mRNA:Fvar06488-1.2
WNWW01000326.1	Genbank	exon	598488	598561	.	-	.	ID=exon-gnl|WGS:WNWW|mRNA:Fvar06488-1.2-6;Note=Eukaryotic glutathione synthase;Parent=rna-gnl|WGS:WNWW|mRNA:Fvar06488-1.2
WNWW01000326.1	Genbank	exon	598626	598668	.	-	.	ID=exon-gnl|WGS:WNWW|mRNA:Fvar06488-1.2-5;Note=Eukaryotic glutathione synthase;Parent=rna-gnl|WGS:WNWW|mRNA:Fvar06488-1.2
WNWW01000326.1	Genbank	exon	598733	598857	.	-	.	ID=exon-gnl|WGS:WNWW|mRNA:Fvar06488-1.2-4;Note=Eukaryotic glutathione synthase;Parent=rna-gnl|WGS:WNWW|mRNA:Fvar06488-1.2
WNWW01000326.1	Genbank	exon	598950	599025	.	-	.	ID=exon-gnl|WGS:WNWW|mRNA:Fvar06488-1.2-3;Note=Eukaryotic glutathione synthase;Parent=rna-gnl|WGS:WNWW|mRNA:Fvar06488-1.2
WNWW01000326.1	Genbank	exon	599096	599279	.	-	.	ID=exon-gnl|WGS:WNWW|mRNA:Fvar06488-1.2-2;Note=Eukaryotic glutathione synthase;Parent=rna-gnl|WGS:WNWW|mRNA:Fvar06488-1.2
WNWW01000326.1	Genbank	exon	599373	599472	.	-	.	ID=exon-gnl|WGS:WNWW|mRNA:Fvar06488-1.2-1;Note=Eukaryotic glutathione synthase;Parent=rna-gnl|WGS:WNWW|mRNA:Fvar06488-1.2
WNWW01000326.1	Genbank	exon	139295	139298	.	+	.	ID=exon-gnl|WGS:WNWW|mRNA:Fvar06859-1.2-1;Note=RNAse P Rpr2/Rpp21/SNM1 subunit domain;Parent=rna-gnl|WGS:WNWW|mRNA:Fvar06859-1.2
WNWW01000326.1	Genbank	exon	139776	140067	.	+	.	ID=exon-gnl|WGS:WNWW|mRNA:Fvar06859-1.2-4;Note=RNAse P Rpr2/Rpp21/SNM1 subunit domain;Parent=rna-gnl|WGS:WNWW|mRNA:Fvar06859-1.2
WNWW01000326.1	Genbank	exon	139563	139654	.	+	.	ID=exon-gnl|WGS:WNWW|mRNA:Fvar06859-1.2-3;Note=RNAse P Rpr2/Rpp21/SNM1 subunit domain;Parent=rna-gnl|WGS:WNWW|mRNA:Fvar06859-1.2
WNWW01000326.1	Genbank	exon	139421	139482	.	+	.	ID=exon-gnl|WGS:WNWW|mRNA:Fvar06859-1.2-2;Note=RNAse P Rpr2/Rpp21/SNM1 subunit domain;Parent=rna-gnl|WGS:WNWW|mRNA:Fvar06859-1.2
WNWW01000326.1	Genbank	exon	655608	655865	.	+	.	ID=exon-gnl|WGS:WNWW|mRNA:Fvar06494-1.2-2;Note=Lytic polysaccharide mono-oxygenase%3B cellulose-degrading;Parent=rna-gnl|WGS:WNWW|mRNA:Fvar06494-1.2
WNWW01000326.1	Genbank	exon	655591	655596	.	+	.	ID=exon-gnl|WGS:WNWW|mRNA:Fvar06494-1.2-1;Note=Lytic polysaccharide mono-oxygenase%3B cellulose-degrading;Parent=rna-gnl|WGS:WNWW|mRNA:Fvar06494-1.2
WNWW01000326.1	Genbank	exon	666196	666621	.	+	.	ID=exon-gnl|WGS:WNWW|mRNA:Fvar06494-1.2-4;Note=Lytic polysaccharide mono-oxygenase%3B cellulose-degrading;Parent=rna-gnl|WGS:WNWW|mRNA:Fvar06494-1.2
WNWW01000326.1	Genbank	exon	663684	664034	.	+	.	ID=exon-gnl|WGS:WNWW|mRNA:Fvar06494-1.2-3;Note=Lytic polysaccharide mono-oxygenase%3B cellulose-degrading;Parent=rna-gnl|WGS:WNWW|mRNA:Fvar06494-1.2
WNWW01000326.1	Genbank	exon	224269	224436	.	+	.	ID=exon-gnl|WGS:WNWW|mRNA:Fvar06857-1.2-9;Note=Src homology 3 domains;Parent=rna-gnl|WGS:WNWW|mRNA:Fvar06857-1.2
WNWW01000326.1	Genbank	exon	223394	223618	.	+	.	ID=exon-gnl|WGS:WNWW|mRNA:Fvar06857-1.2-8;Note=Src homology 3 domains;Parent=rna-gnl|WGS:WNWW|mRNA:Fvar06857-1.2
WNWW01000326.1	Genbank	exon	223244	223321	.	+	.	ID=exon-gnl|WGS:WNWW|mRNA:Fvar06857-1.2-7;Note=Src homology 3 domains;Parent=rna-gnl|WGS:WNWW|mRNA:Fvar06857-1.2
WNWW01000326.1	Genbank	exon	223063	223179	.	+	.	ID=exon-gnl|WGS:WNWW|mRNA:Fvar06857-1.2-6;Note=Src homology 3 domains;Parent=rna-gnl|WGS:WNWW|mRNA:Fvar06857-1.2
WNWW01000326.1	Genbank	exon	222776	222910	.	+	.	ID=exon-gnl|WGS:WNWW|mRNA:Fvar06857-1.2-5;Note=Src homology 3 domains;Parent=rna-gnl|WGS:WNWW|mRNA:Fvar06857-1.2
WNWW01000326.1	Genbank	exon	222617	222693	.	+	.	ID=exon-gnl|WGS:WNWW|mRNA:Fvar06857-1.2-4;Note=Src homology 3 domains;Parent=rna-gnl|WGS:WNWW|mRNA:Fvar06857-1.2
WNWW01000326.1	Genbank	exon	220357	222529	.	+	.	ID=exon-gnl|WGS:WNWW|mRNA:Fvar06857-1.2-3;Note=Src homology 3 domains;Parent=rna-gnl|WGS:WNWW|mRNA:Fvar06857-1.2
WNWW01000326.1	Genbank	exon	220015	220148	.	+	.	ID=exon-gnl|WGS:WNWW|mRNA:Fvar06857-1.2-2;Note=Src homology 3 domains;Parent=rna-gnl|WGS:WNWW|mRNA:Fvar06857-1.2
WNWW01000326.1	Genbank	exon	219777	219918	.	+	.	ID=exon-gnl|WGS:WNWW|mRNA:Fvar06857-1.2-1;Note=Src homology 3 domains;Parent=rna-gnl|WGS:WNWW|mRNA:Fvar06857-1.2
WNWW01000326.1	Genbank	CDS	583267	583458	.	+	0	Name=KAF3426346.1;ID=cds-KAF3426346.1;Dbxref=NCBI_GP:KAF3426346.1;Parent=rna-gnl|WGS:WNWW|mRNA:Fvar13511-1.2
WNWW01000326.1	Genbank	CDS	583532	583652	.	+	0	Name=KAF3426346.1;ID=cds-KAF3426346.1;Dbxref=NCBI_GP:KAF3426346.1;Parent=rna-gnl|WGS:WNWW|mRNA:Fvar13511-1.2
WNWW01000326.1	Genbank	CDS	583745	583885	.	+	0	Name=KAF3426346.1;ID=cds-KAF3426346.1;Dbxref=NCBI_GP:KAF3426346.1;Parent=rna-gnl|WGS:WNWW|mRNA:Fvar13511-1.2
WNWW01000326.1	Genbank	CDS	584134	584386	.	+	0	Name=KAF3426346.1;ID=cds-KAF3426346.1;Dbxref=NCBI_GP:KAF3426346.1;Parent=rna-gnl|WGS:WNWW|mRNA:Fvar13511-1.2
WNWW01000326.1	Genbank	CDS	584483	584685	.	+	0	Name=KAF3426346.1;ID=cds-KAF3426346.1;Dbxref=NCBI_GP:KAF3426346.1;Parent=rna-gnl|WGS:WNWW|mRNA:Fvar13511-1.2
WNWW01000326.1	Genbank	CDS	585185	585337	.	+	0	Name=KAF3426346.1;ID=cds-KAF3426346.1;Dbxref=NCBI_GP:KAF3426346.1;Parent=rna-gnl|WGS:WNWW|mRNA:Fvar13511-1.2
WNWW01000326.1	Genbank	CDS	586372	586499	.	+	0	Name=KAF3426346.1;ID=cds-KAF3426346.1;Dbxref=NCBI_GP:KAF3426346.1;Parent=rna-gnl|WGS:WNWW|mRNA:Fvar13511-1.2
WNWW01000326.1	Genbank	CDS	586576	586700	.	+	0	Name=KAF3426346.1;ID=cds-KAF3426346.1;Dbxref=NCBI_GP:KAF3426346.1;Parent=rna-gnl|WGS:WNWW|mRNA:Fvar13511-1.2
WNWW01000326.1	Genbank	CDS	588607	588809	.	+	0	Name=KAF3426346.1;ID=cds-KAF3426346.1;Dbxref=NCBI_GP:KAF3426346.1;Parent=rna-gnl|WGS:WNWW|mRNA:Fvar13511-1.2
WNWW01000326.1	Genbank	CDS	589564	589739	.	+	0	Name=KAF3426346.1;ID=cds-KAF3426346.1;Dbxref=NCBI_GP:KAF3426346.1;Parent=rna-gnl|WGS:WNWW|mRNA:Fvar13511-1.2
WNWW01000326.1	Genbank	CDS	590885	591129	.	+	0	Name=KAF3426346.1;ID=cds-KAF3426346.1;Dbxref=NCBI_GP:KAF3426346.1;Parent=rna-gnl|WGS:WNWW|mRNA:Fvar13511-1.2
WNWW01000326.1	Genbank	CDS	592547	592854	.	+	0	Name=KAF3426346.1;ID=cds-KAF3426346.1;Dbxref=NCBI_GP:KAF3426346.1;Parent=rna-gnl|WGS:WNWW|mRNA:Fvar13511-1.2
WNWW01000326.1	Genbank	CDS	593395	593634	.	+	0	Name=KAF3426346.1;ID=cds-KAF3426346.1;Dbxref=NCBI_GP:KAF3426346.1;Parent=rna-gnl|WGS:WNWW|mRNA:Fvar13511-1.2
WNWW01000326.1	Genbank	CDS	593775	593927	.	+	0	Name=KAF3426346.1;ID=cds-KAF3426346.1;Dbxref=NCBI_GP:KAF3426346.1;Parent=rna-gnl|WGS:WNWW|mRNA:Fvar13511-1.2
WNWW01000326.1	Genbank	CDS	594799	594947	.	+	0	Name=KAF3426346.1;ID=cds-KAF3426346.1;Dbxref=NCBI_GP:KAF3426346.1;Parent=rna-gnl|WGS:WNWW|mRNA:Fvar13511-1.2
WNWW01000326.1	Genbank	CDS	595021	595112	.	+	0	Name=KAF3426346.1;ID=cds-KAF3426346.1;Dbxref=NCBI_GP:KAF3426346.1;Parent=rna-gnl|WGS:WNWW|mRNA:Fvar13511-1.2
WNWW01000326.1	Genbank	CDS	595584	595809	.	+	0	Name=KAF3426346.1;ID=cds-KAF3426346.1;Dbxref=NCBI_GP:KAF3426346.1;Parent=rna-gnl|WGS:WNWW|mRNA:Fvar13511-1.2
WNWW01000326.1	Genbank	CDS	595921	596098	.	+	0	Name=KAF3426346.1;ID=cds-KAF3426346.1;Dbxref=NCBI_GP:KAF3426346.1;Parent=rna-gnl|WGS:WNWW|mRNA:Fvar13511-1.2
WNWW01000326.1	Genbank	CDS	596210	596498	.	+	0	Name=KAF3426346.1;ID=cds-KAF3426346.1;Dbxref=NCBI_GP:KAF3426346.1;Parent=rna-gnl|WGS:WNWW|mRNA:Fvar13511-1.2
WNWW01000326.1	Genbank	CDS	596559	596667	.	+	0	Name=KAF3426346.1;ID=cds-KAF3426346.1;Dbxref=NCBI_GP:KAF3426346.1;Parent=rna-gnl|WGS:WNWW|mRNA:Fvar13511-1.2
WNWW01000326.1	Genbank	CDS	596731	596850	.	+	0	Name=KAF3426346.1;ID=cds-KAF3426346.1;Dbxref=NCBI_GP:KAF3426346.1;Parent=rna-gnl|WGS:WNWW|mRNA:Fvar13511-1.2
WNWW01000326.1	Genbank	tRNA	77939	78010	.	-	.	ID=rna-E2986_13501;Parent=gene-E2986_13501
WNWW01000326.1	Genbank	tRNA	78399	78470	.	-	.	ID=rna-E2986_13502;Parent=gene-E2986_13502
WNWW01000326.1	Genbank	CDS	599373	599472	.	-	0	Name=KAF3426347.1;ID=cds-KAF3426347.1;Dbxref=NCBI_GP:KAF3426347.1;Parent=rna-gnl|WGS:WNWW|mRNA:Fvar06488-1.2
WNWW01000326.1	Genbank	CDS	599096	599279	.	-	0	Name=KAF3426347.1;ID=cds-KAF3426347.1;Dbxref=NCBI_GP:KAF3426347.1;Parent=rna-gnl|WGS:WNWW|mRNA:Fvar06488-1.2
WNWW01000326.1	Genbank	CDS	598950	599025	.	-	0	Name=KAF3426347.1;ID=cds-KAF3426347.1;Dbxref=NCBI_GP:KAF3426347.1;Parent=rna-gnl|WGS:WNWW|mRNA:Fvar06488-1.2
WNWW01000326.1	Genbank	CDS	598733	598857	.	-	0	Name=KAF3426347.1;ID=cds-KAF3426347.1;Dbxref=NCBI_GP:KAF3426347.1;Parent=rna-gnl|WGS:WNWW|mRNA:Fvar06488-1.2
WNWW01000326.1	Genbank	CDS	598626	598668	.	-	0	Name=KAF3426347.1;ID=cds-KAF3426347.1;Dbxref=NCBI_GP:KAF3426347.1;Parent=rna-gnl|WGS:WNWW|mRNA:Fvar06488-1.2
WNWW01000326.1	Genbank	CDS	598488	598561	.	-	0	Name=KAF3426347.1;ID=cds-KAF3426347.1;Dbxref=NCBI_GP:KAF3426347.1;Parent=rna-gnl|WGS:WNWW|mRNA:Fvar06488-1.2
WNWW01000326.1	Genbank	CDS	598248	598412	.	-	0	Name=KAF3426347.1;ID=cds-KAF3426347.1;Dbxref=NCBI_GP:KAF3426347.1;Parent=rna-gnl|WGS:WNWW|mRNA:Fvar06488-1.2
WNWW01000326.1	Genbank	CDS	597967	598120	.	-	0	Name=KAF3426347.1;ID=cds-KAF3426347.1;Dbxref=NCBI_GP:KAF3426347.1;Parent=rna-gnl|WGS:WNWW|mRNA:Fvar06488-1.2
WNWW01000326.1	Genbank	CDS	597804	597911	.	-	0	Name=KAF3426347.1;ID=cds-KAF3426347.1;Dbxref=NCBI_GP:KAF3426347.1;Parent=rna-gnl|WGS:WNWW|mRNA:Fvar06488-1.2
WNWW01000326.1	Genbank	CDS	597403	597696	.	-	0	Name=KAF3426347.1;ID=cds-KAF3426347.1;Dbxref=NCBI_GP:KAF3426347.1;Parent=rna-gnl|WGS:WNWW|mRNA:Fvar06488-1.2
WNWW01000326.1	Genbank	CDS	597205	597369	.	-	0	Name=KAF3426347.1;ID=cds-KAF3426347.1;Dbxref=NCBI_GP:KAF3426347.1;Parent=rna-gnl|WGS:WNWW|mRNA:Fvar06488-1.2
WNWW01000326.1	Genbank	CDS	539761	540264	.	-	0	Name=KAF3426344.1;ID=cds-KAF3426344.1;Dbxref=NCBI_GP:KAF3426344.1;Parent=rna-gnl|WGS:WNWW|mRNA:Fvar06486-1.2
WNWW01000326.1	Genbank	CDS	536079	536252	.	-	0	Name=KAF3426344.1;ID=cds-KAF3426344.1;Dbxref=NCBI_GP:KAF3426344.1;Parent=rna-gnl|WGS:WNWW|mRNA:Fvar06486-1.2
WNWW01000326.1	Genbank	CDS	554255	554314	.	+	0	Name=KAF3426345.1;ID=cds-KAF3426345.1;Dbxref=NCBI_GP:KAF3426345.1;Parent=rna-gnl|WGS:WNWW|mRNA:Fvar13510-1.2
WNWW01000326.1	Genbank	CDS	554450	554572	.	+	0	Name=KAF3426345.1;ID=cds-KAF3426345.1;Dbxref=NCBI_GP:KAF3426345.1;Parent=rna-gnl|WGS:WNWW|mRNA:Fvar13510-1.2
WNWW01000326.1	Genbank	CDS	559511	559573	.	+	0	Name=KAF3426345.1;ID=cds-KAF3426345.1;Dbxref=NCBI_GP:KAF3426345.1;Parent=rna-gnl|WGS:WNWW|mRNA:Fvar13510-1.2
WNWW01000326.1	Genbank	CDS	559953	560153	.	+	0	Name=KAF3426345.1;ID=cds-KAF3426345.1;Dbxref=NCBI_GP:KAF3426345.1;Parent=rna-gnl|WGS:WNWW|mRNA:Fvar13510-1.2
WNWW01000326.1	Genbank	mRNA	597205	599472	.	-	.	ID=rna-gnl|WGS:WNWW|mRNA:Fvar06488-1.2;Note=Eukaryotic glutathione synthase;Parent=gene-E2986_06488
WNWW01000326.1	Genbank	exon	671031	671478	.	-	.	ID=exon-gnl|WGS:WNWW|mRNA:Fvar06495-1.2-1;Note=HAT (Half-A-TPR) repeats;Parent=rna-gnl|WGS:WNWW|mRNA:Fvar06495-1.2
WNWW01000326.1	Genbank	exon	667213	667634	.	-	.	ID=exon-gnl|WGS:WNWW|mRNA:Fvar06495-1.2-7;Note=HAT (Half-A-TPR) repeats;Parent=rna-gnl|WGS:WNWW|mRNA:Fvar06495-1.2
WNWW01000326.1	Genbank	exon	668895	669042	.	-	.	ID=exon-gnl|WGS:WNWW|mRNA:Fvar06495-1.2-6;Note=HAT (Half-A-TPR) repeats;Parent=rna-gnl|WGS:WNWW|mRNA:Fvar06495-1.2
WNWW01000326.1	Genbank	exon	669829	670706	.	-	.	ID=exon-gnl|WGS:WNWW|mRNA:Fvar06495-1.2-3;Note=HAT (Half-A-TPR) repeats;Parent=rna-gnl|WGS:WNWW|mRNA:Fvar06495-1.2
WNWW01000326.1	Genbank	exon	670782	670963	.	-	.	ID=exon-gnl|WGS:WNWW|mRNA:Fvar06495-1.2-2;Note=HAT (Half-A-TPR) repeats;Parent=rna-gnl|WGS:WNWW|mRNA:Fvar06495-1.2
WNWW01000326.1	Genbank	exon	669110	669237	.	-	.	ID=exon-gnl|WGS:WNWW|mRNA:Fvar06495-1.2-5;Note=HAT (Half-A-TPR) repeats;Parent=rna-gnl|WGS:WNWW|mRNA:Fvar06495-1.2
WNWW01000326.1	Genbank	exon	669247	669737	.	-	.	ID=exon-gnl|WGS:WNWW|mRNA:Fvar06495-1.2-4;Note=HAT (Half-A-TPR) repeats;Parent=rna-gnl|WGS:WNWW|mRNA:Fvar06495-1.2
WNWW01000326.1	Genbank	exon	688412	688577	.	+	.	ID=exon-gnl|WGS:WNWW|mRNA:Fvar06496-1.2-4;Note=Serine protease gd N-terminus;Parent=rna-gnl|WGS:WNWW|mRNA:Fvar06496-1.2
WNWW01000326.1	Genbank	exon	688383	688402	.	+	.	ID=exon-gnl|WGS:WNWW|mRNA:Fvar06496-1.2-3;Note=Serine protease gd N-terminus;Parent=rna-gnl|WGS:WNWW|mRNA:Fvar06496-1.2
WNWW01000326.1	Genbank	exon	688344	688362	.	+	.	ID=exon-gnl|WGS:WNWW|mRNA:Fvar06496-1.2-2;Note=Serine protease gd N-terminus;Parent=rna-gnl|WGS:WNWW|mRNA:Fvar06496-1.2
WNWW01000326.1	Genbank	exon	688099	688140	.	+	.	ID=exon-gnl|WGS:WNWW|mRNA:Fvar06496-1.2-1;Note=Serine protease gd N-terminus;Parent=rna-gnl|WGS:WNWW|mRNA:Fvar06496-1.2
WNWW01000326.1	Genbank	exon	693270	693542	.	+	.	ID=exon-gnl|WGS:WNWW|mRNA:Fvar06496-1.2-7;Note=Serine protease gd N-terminus;Parent=rna-gnl|WGS:WNWW|mRNA:Fvar06496-1.2
WNWW01000326.1	Genbank	exon	690936	691297	.	+	.	ID=exon-gnl|WGS:WNWW|mRNA:Fvar06496-1.2-6;Note=Serine protease gd N-terminus;Parent=rna-gnl|WGS:WNWW|mRNA:Fvar06496-1.2
WNWW01000326.1	Genbank	exon	688961	689335	.	+	.	ID=exon-gnl|WGS:WNWW|mRNA:Fvar06496-1.2-5;Note=Serine protease gd N-terminus;Parent=rna-gnl|WGS:WNWW|mRNA:Fvar06496-1.2
WNWW01000326.1	Genbank	CDS	600894	600977	.	+	0	Name=KAF3426348.1;ID=cds-KAF3426348.1;Dbxref=NCBI_GP:KAF3426348.1;Parent=rna-gnl|WGS:WNWW|mRNA:Fvar06489-1.2
WNWW01000326.1	Genbank	CDS	601473	601551	.	+	0	Name=KAF3426348.1;ID=cds-KAF3426348.1;Dbxref=NCBI_GP:KAF3426348.1;Parent=rna-gnl|WGS:WNWW|mRNA:Fvar06489-1.2
WNWW01000326.1	Genbank	CDS	602232	602432	.	+	0	Name=KAF3426348.1;ID=cds-KAF3426348.1;Dbxref=NCBI_GP:KAF3426348.1;Parent=rna-gnl|WGS:WNWW|mRNA:Fvar06489-1.2
WNWW01000326.1	Genbank	CDS	603200	603329	.	+	0	Name=KAF3426348.1;ID=cds-KAF3426348.1;Dbxref=NCBI_GP:KAF3426348.1;Parent=rna-gnl|WGS:WNWW|mRNA:Fvar06489-1.2
WNWW01000326.1	Genbank	CDS	604514	604762	.	+	0	Name=KAF3426348.1;ID=cds-KAF3426348.1;Dbxref=NCBI_GP:KAF3426348.1;Parent=rna-gnl|WGS:WNWW|mRNA:Fvar06489-1.2
WNWW01000326.1	Genbank	CDS	604892	605063	.	+	0	Name=KAF3426348.1;ID=cds-KAF3426348.1;Dbxref=NCBI_GP:KAF3426348.1;Parent=rna-gnl|WGS:WNWW|mRNA:Fvar06489-1.2
WNWW01000326.1	Genbank	CDS	605168	605374	.	+	0	Name=KAF3426348.1;ID=cds-KAF3426348.1;Dbxref=NCBI_GP:KAF3426348.1;Parent=rna-gnl|WGS:WNWW|mRNA:Fvar06489-1.2
WNWW01000326.1	Genbank	CDS	605452	605635	.	+	0	Name=KAF3426348.1;ID=cds-KAF3426348.1;Dbxref=NCBI_GP:KAF3426348.1;Parent=rna-gnl|WGS:WNWW|mRNA:Fvar06489-1.2
WNWW01000326.1	Genbank	CDS	605707	605864	.	+	0	Name=KAF3426348.1;ID=cds-KAF3426348.1;Dbxref=NCBI_GP:KAF3426348.1;Parent=rna-gnl|WGS:WNWW|mRNA:Fvar06489-1.2
WNWW01000326.1	Genbank	CDS	605954	606068	.	+	0	Name=KAF3426348.1;ID=cds-KAF3426348.1;Dbxref=NCBI_GP:KAF3426348.1;Parent=rna-gnl|WGS:WNWW|mRNA:Fvar06489-1.2
WNWW01000326.1	Genbank	CDS	606154	606315	.	+	0	Name=KAF3426348.1;ID=cds-KAF3426348.1;Dbxref=NCBI_GP:KAF3426348.1;Parent=rna-gnl|WGS:WNWW|mRNA:Fvar06489-1.2
WNWW01000326.1	Genbank	CDS	606390	606607	.	+	0	Name=KAF3426348.1;ID=cds-KAF3426348.1;Dbxref=NCBI_GP:KAF3426348.1;Parent=rna-gnl|WGS:WNWW|mRNA:Fvar06489-1.2
WNWW01000326.1	Genbank	CDS	606687	606947	.	+	0	Name=KAF3426348.1;ID=cds-KAF3426348.1;Dbxref=NCBI_GP:KAF3426348.1;Parent=rna-gnl|WGS:WNWW|mRNA:Fvar06489-1.2
WNWW01000326.1	Genbank	CDS	612700	612786	.	-	0	Name=KAF3426349.1;ID=cds-KAF3426349.1;Dbxref=NCBI_GP:KAF3426349.1;Parent=rna-gnl|WGS:WNWW|mRNA:Fvar06490-1.2
WNWW01000326.1	Genbank	CDS	612231	612350	.	-	0	Name=KAF3426349.1;ID=cds-KAF3426349.1;Dbxref=NCBI_GP:KAF3426349.1;Parent=rna-gnl|WGS:WNWW|mRNA:Fvar06490-1.2
WNWW01000326.1	Genbank	CDS	611754	612011	.	-	0	Name=KAF3426349.1;ID=cds-KAF3426349.1;Dbxref=NCBI_GP:KAF3426349.1;Parent=rna-gnl|WGS:WNWW|mRNA:Fvar06490-1.2
WNWW01000326.1	Genbank	CDS	611452	611640	.	-	0	Name=KAF3426349.1;ID=cds-KAF3426349.1;Dbxref=NCBI_GP:KAF3426349.1;Parent=rna-gnl|WGS:WNWW|mRNA:Fvar06490-1.2
WNWW01000326.1	Genbank	CDS	611156	611355	.	-	0	Name=KAF3426349.1;ID=cds-KAF3426349.1;Dbxref=NCBI_GP:KAF3426349.1;Parent=rna-gnl|WGS:WNWW|mRNA:Fvar06490-1.2
WNWW01000326.1	Genbank	CDS	610895	611090	.	-	0	Name=KAF3426349.1;ID=cds-KAF3426349.1;Dbxref=NCBI_GP:KAF3426349.1;Parent=rna-gnl|WGS:WNWW|mRNA:Fvar06490-1.2
WNWW01000326.1	Genbank	exon	606687	606947	.	+	.	ID=exon-gnl|WGS:WNWW|mRNA:Fvar06489-1.2-13;Note=Domain of unknown function (DUF1897);Parent=rna-gnl|WGS:WNWW|mRNA:Fvar06489-1.2
WNWW01000326.1	Genbank	exon	606390	606607	.	+	.	ID=exon-gnl|WGS:WNWW|mRNA:Fvar06489-1.2-12;Note=Domain of unknown function (DUF1897);Parent=rna-gnl|WGS:WNWW|mRNA:Fvar06489-1.2
WNWW01000326.1	Genbank	exon	606154	606315	.	+	.	ID=exon-gnl|WGS:WNWW|mRNA:Fvar06489-1.2-11;Note=Domain of unknown function (DUF1897);Parent=rna-gnl|WGS:WNWW|mRNA:Fvar06489-1.2
WNWW01000326.1	Genbank	exon	605954	606068	.	+	.	ID=exon-gnl|WGS:WNWW|mRNA:Fvar06489-1.2-10;Note=Domain of unknown function (DUF1897);Parent=rna-gnl|WGS:WNWW|mRNA:Fvar06489-1.2
WNWW01000326.1	Genbank	exon	554255	554314	.	+	.	ID=exon-gnl|WGS:WNWW|mRNA:Fvar13510-1.2-1;Parent=rna-gnl|WGS:WNWW|mRNA:Fvar13510-1.2
WNWW01000326.1	Genbank	exon	559511	559573	.	+	.	ID=exon-gnl|WGS:WNWW|mRNA:Fvar13510-1.2-3;Parent=rna-gnl|WGS:WNWW|mRNA:Fvar13510-1.2
WNWW01000326.1	Genbank	exon	554450	554572	.	+	.	ID=exon-gnl|WGS:WNWW|mRNA:Fvar13510-1.2-2;Parent=rna-gnl|WGS:WNWW|mRNA:Fvar13510-1.2
WNWW01000326.1	Genbank	exon	559953	560153	.	+	.	ID=exon-gnl|WGS:WNWW|mRNA:Fvar13510-1.2-4;Parent=rna-gnl|WGS:WNWW|mRNA:Fvar13510-1.2
WNWW01000326.1	Genbank	mRNA	610895	612786	.	-	.	ID=rna-gnl|WGS:WNWW|mRNA:Fvar06490-1.2;Note=Catalyzes the irreversible NADPH-dependent deamination of GMP to IMP. It functions in the conversion of nucleobase%3B nucleoside and nucleotide derivatives of G to A nucleotides%3B and in maintaining the intracellular balance of A and G nucleotides;Parent=gene-E2986_06490
WNWW01000326.1	Genbank	CDS	473746	473843	.	+	0	Name=KAF3426341.1;ID=cds-KAF3426341.1;Dbxref=NCBI_GP:KAF3426341.1;Parent=rna-gnl|WGS:WNWW|mRNA:Fvar13507-1.2
WNWW01000326.1	Genbank	CDS	473994	474075	.	+	0	Name=KAF3426341.1;ID=cds-KAF3426341.1;Dbxref=NCBI_GP:KAF3426341.1;Parent=rna-gnl|WGS:WNWW|mRNA:Fvar13507-1.2
WNWW01000326.1	Genbank	CDS	523598	523822	.	-	0	Name=KAF3426343.1;ID=cds-KAF3426343.1;Dbxref=NCBI_GP:KAF3426343.1;Parent=rna-gnl|WGS:WNWW|mRNA:Fvar13509-1.2
WNWW01000326.1	Genbank	CDS	523451	523530	.	-	0	Name=KAF3426343.1;ID=cds-KAF3426343.1;Dbxref=NCBI_GP:KAF3426343.1;Parent=rna-gnl|WGS:WNWW|mRNA:Fvar13509-1.2
WNWW01000326.1	Genbank	CDS	523330	523362	.	-	0	Name=KAF3426343.1;ID=cds-KAF3426343.1;Dbxref=NCBI_GP:KAF3426343.1;Parent=rna-gnl|WGS:WNWW|mRNA:Fvar13509-1.2
WNWW01000326.1	Genbank	CDS	523245	523269	.	-	0	Name=KAF3426343.1;ID=cds-KAF3426343.1;Dbxref=NCBI_GP:KAF3426343.1;Parent=rna-gnl|WGS:WNWW|mRNA:Fvar13509-1.2
WNWW01000326.1	Genbank	CDS	489409	489723	.	+	0	Name=KAF3426342.1;ID=cds-KAF3426342.1;Dbxref=NCBI_GP:KAF3426342.1;Parent=rna-gnl|WGS:WNWW|mRNA:Fvar13508-1.2
WNWW01000326.1	Genbank	gene	919487	927711	.	+	.	Name=E2986_13520;ID=gene-E2986_13520
WNWW01000326.1	Genbank	gene	839018	839337	.	+	.	Name=E2986_13516;ID=gene-E2986_13516
WNWW01000326.1	Genbank	gene	793854	819860	.	+	.	Name=E2986_13515;ID=gene-E2986_13515
WNWW01000326.1	Genbank	gene	714055	714470	.	-	.	Name=E2986_13514;ID=gene-E2986_13514
WNWW01000326.1	Genbank	gene	705939	712403	.	-	.	Name=E2986_13513;ID=gene-E2986_13513
WNWW01000326.1	Genbank	gene	889653	901077	.	+	.	Name=E2986_13519;ID=gene-E2986_13519
WNWW01000326.1	Genbank	gene	862993	870338	.	+	.	Name=E2986_13518;ID=gene-E2986_13518
WNWW01000326.1	Genbank	gene	845970	850925	.	+	.	Name=E2986_13517;ID=gene-E2986_13517
WNWW01000326.1	Genbank	gene	686814	687208	.	+	.	Name=E2986_13512;ID=gene-E2986_13512
WNWW01000326.1	Genbank	gene	583267	596850	.	+	.	Name=E2986_13511;ID=gene-E2986_13511
WNWW01000326.1	Genbank	gene	554255	560153	.	+	.	Name=E2986_13510;ID=gene-E2986_13510
WNWW01000326.1	Genbank	gene	451585	451755	.	+	.	Name=E2986_13505;ID=gene-E2986_13505
WNWW01000326.1	Genbank	gene	318175	318431	.	+	.	Name=E2986_13504;ID=gene-E2986_13504
WNWW01000326.1	Genbank	gene	130464	131571	.	-	.	Name=E2986_13503;ID=gene-E2986_13503
WNWW01000326.1	Genbank	gene	78399	78470	.	-	.	Name=E2986_13502;ID=gene-E2986_13502
WNWW01000326.1	Genbank	gene	523245	523822	.	-	.	Name=E2986_13509;ID=gene-E2986_13509
WNWW01000326.1	Genbank	gene	489409	489723	.	+	.	Name=E2986_13508;ID=gene-E2986_13508
WNWW01000326.1	Genbank	gene	473746	474075	.	+	.	Name=E2986_13507;ID=gene-E2986_13507
WNWW01000326.1	Genbank	gene	466072	467452	.	+	.	Name=E2986_13506;ID=gene-E2986_13506
WNWW01000326.1	Genbank	gene	77939	78010	.	-	.	Name=E2986_13501;ID=gene-E2986_13501
WNWW01000326.1	Genbank	gene	41060	41453	.	+	.	Name=E2986_13500;ID=gene-E2986_13500
WNWW01000326.1	Genbank	mRNA	600894	606947	.	+	.	ID=rna-gnl|WGS:WNWW|mRNA:Fvar06489-1.2;Note=Domain of unknown function (DUF1897);Parent=gene-E2986_06489
WNWW01000326.1	Genbank	exon	920828	921011	.	+	.	ID=exon-gnl|WGS:WNWW|mRNA:Fvar13520-1.2-2;Note=GMC oxidoreductase;Parent=rna-gnl|WGS:WNWW|mRNA:Fvar13520-1.2
WNWW01000326.1	Genbank	CDS	466072	466245	.	+	0	Name=KAF3426340.1;ID=cds-KAF3426340.1;Dbxref=NCBI_GP:KAF3426340.1;Parent=rna-gnl|WGS:WNWW|mRNA:Fvar13506-1.2
WNWW01000326.1	Genbank	CDS	466732	466929	.	+	0	Name=KAF3426340.1;ID=cds-KAF3426340.1;Dbxref=NCBI_GP:KAF3426340.1;Parent=rna-gnl|WGS:WNWW|mRNA:Fvar13506-1.2
WNWW01000326.1	Genbank	CDS	467435	467452	.	+	0	Name=KAF3426340.1;ID=cds-KAF3426340.1;Dbxref=NCBI_GP:KAF3426340.1;Parent=rna-gnl|WGS:WNWW|mRNA:Fvar13506-1.2
WNWW01000326.1	Genbank	exon	919487	919891	.	+	.	ID=exon-gnl|WGS:WNWW|mRNA:Fvar13520-1.2-1;Note=GMC oxidoreductase;Parent=rna-gnl|WGS:WNWW|mRNA:Fvar13520-1.2
WNWW01000326.1	Genbank	exon	926750	927711	.	+	.	ID=exon-gnl|WGS:WNWW|mRNA:Fvar13520-1.2-4;Note=GMC oxidoreductase;Parent=rna-gnl|WGS:WNWW|mRNA:Fvar13520-1.2
WNWW01000326.1	Genbank	exon	924220	924561	.	+	.	ID=exon-gnl|WGS:WNWW|mRNA:Fvar13520-1.2-3;Note=GMC oxidoreductase;Parent=rna-gnl|WGS:WNWW|mRNA:Fvar13520-1.2
WNWW01000326.1	Genbank	exon	601473	601551	.	+	.	ID=exon-gnl|WGS:WNWW|mRNA:Fvar06489-1.2-2;Note=Domain of unknown function (DUF1897);Parent=rna-gnl|WGS:WNWW|mRNA:Fvar06489-1.2
WNWW01000326.1	Genbank	exon	600894	600977	.	+	.	ID=exon-gnl|WGS:WNWW|mRNA:Fvar06489-1.2-1;Note=Domain of unknown function (DUF1897);Parent=rna-gnl|WGS:WNWW|mRNA:Fvar06489-1.2
WNWW01000326.1	Genbank	exon	603200	603329	.	+	.	ID=exon-gnl|WGS:WNWW|mRNA:Fvar06489-1.2-4;Note=Domain of unknown function (DUF1897);Parent=rna-gnl|WGS:WNWW|mRNA:Fvar06489-1.2
WNWW01000326.1	Genbank	exon	602232	602432	.	+	.	ID=exon-gnl|WGS:WNWW|mRNA:Fvar06489-1.2-3;Note=Domain of unknown function (DUF1897);Parent=rna-gnl|WGS:WNWW|mRNA:Fvar06489-1.2
WNWW01000326.1	Genbank	exon	605707	605864	.	+	.	ID=exon-gnl|WGS:WNWW|mRNA:Fvar06489-1.2-9;Note=Domain of unknown function (DUF1897);Parent=rna-gnl|WGS:WNWW|mRNA:Fvar06489-1.2
WNWW01000326.1	Genbank	exon	604892	605063	.	+	.	ID=exon-gnl|WGS:WNWW|mRNA:Fvar06489-1.2-6;Note=Domain of unknown function (DUF1897);Parent=rna-gnl|WGS:WNWW|mRNA:Fvar06489-1.2
WNWW01000326.1	Genbank	exon	604514	604762	.	+	.	ID=exon-gnl|WGS:WNWW|mRNA:Fvar06489-1.2-5;Note=Domain of unknown function (DUF1897);Parent=rna-gnl|WGS:WNWW|mRNA:Fvar06489-1.2
WNWW01000326.1	Genbank	exon	605452	605635	.	+	.	ID=exon-gnl|WGS:WNWW|mRNA:Fvar06489-1.2-8;Note=Domain of unknown function (DUF1897);Parent=rna-gnl|WGS:WNWW|mRNA:Fvar06489-1.2
WNWW01000326.1	Genbank	exon	605168	605374	.	+	.	ID=exon-gnl|WGS:WNWW|mRNA:Fvar06489-1.2-7;Note=Domain of unknown function (DUF1897);Parent=rna-gnl|WGS:WNWW|mRNA:Fvar06489-1.2
WNWW01000326.1	Genbank	mRNA	862993	870338	.	+	.	ID=rna-gnl|WGS:WNWW|mRNA:Fvar13518-1.2;Note=GMC oxidoreductase;Parent=gene-E2986_13518
WNWW01000326.1	Genbank	mRNA	889653	901077	.	+	.	ID=rna-gnl|WGS:WNWW|mRNA:Fvar13519-1.2;Note=GMC oxidoreductase;Parent=gene-E2986_13519
WNWW01000326.1	Genbank	exon	897697	897849	.	+	.	ID=exon-gnl|WGS:WNWW|mRNA:Fvar13519-1.2-2;Note=GMC oxidoreductase;Parent=rna-gnl|WGS:WNWW|mRNA:Fvar13519-1.2
WNWW01000326.1	Genbank	exon	889653	890156	.	+	.	ID=exon-gnl|WGS:WNWW|mRNA:Fvar13519-1.2-1;Note=GMC oxidoreductase;Parent=rna-gnl|WGS:WNWW|mRNA:Fvar13519-1.2
WNWW01000326.1	Genbank	exon	899761	901077	.	+	.	ID=exon-gnl|WGS:WNWW|mRNA:Fvar13519-1.2-3;Note=GMC oxidoreductase;Parent=rna-gnl|WGS:WNWW|mRNA:Fvar13519-1.2
WNWW01000326.1	Genbank	mRNA	536079	540264	.	-	.	ID=rna-gnl|WGS:WNWW|mRNA:Fvar06486-1.2;Note=ATP:guanido phosphotransferase%3B C-terminal catalytic domain;Parent=gene-E2986_06486
WNWW01000326.1	Genbank	exon	623751	623783	.	+	.	ID=exon-gnl|WGS:WNWW|mRNA:Fvar06493-1.2-1;Note=Spindle and kinetochore-associated protein 2;Parent=rna-gnl|WGS:WNWW|mRNA:Fvar06493-1.2
WNWW01000326.1	Genbank	exon	624287	624487	.	+	.	ID=exon-gnl|WGS:WNWW|mRNA:Fvar06493-1.2-3;Note=Spindle and kinetochore-associated protein 2;Parent=rna-gnl|WGS:WNWW|mRNA:Fvar06493-1.2
WNWW01000326.1	Genbank	exon	623942	624025	.	+	.	ID=exon-gnl|WGS:WNWW|mRNA:Fvar06493-1.2-2;Note=Spindle and kinetochore-associated protein 2;Parent=rna-gnl|WGS:WNWW|mRNA:Fvar06493-1.2
WNWW01000326.1	Genbank	CDS	451585	451755	.	+	0	Name=KAF3426339.1;ID=cds-KAF3426339.1;Dbxref=NCBI_GP:KAF3426339.1;Parent=rna-gnl|WGS:WNWW|mRNA:Fvar13505-1.2
WNWW01000326.1	Genbank	exon	149380	149690	.	-	.	ID=exon-gnl|WGS:WNWW|mRNA:Fvar06858-1.2-4;Note=Cadherin repeats.;Parent=rna-gnl|WGS:WNWW|mRNA:Fvar06858-1.2
WNWW01000326.1	Genbank	exon	150353	150545	.	-	.	ID=exon-gnl|WGS:WNWW|mRNA:Fvar06858-1.2-3;Note=Cadherin repeats.;Parent=rna-gnl|WGS:WNWW|mRNA:Fvar06858-1.2
WNWW01000326.1	Genbank	exon	148189	148376	.	-	.	ID=exon-gnl|WGS:WNWW|mRNA:Fvar06858-1.2-6;Note=Cadherin repeats.;Parent=rna-gnl|WGS:WNWW|mRNA:Fvar06858-1.2
WNWW01000326.1	Genbank	exon	148457	148615	.	-	.	ID=exon-gnl|WGS:WNWW|mRNA:Fvar06858-1.2-5;Note=Cadherin repeats.;Parent=rna-gnl|WGS:WNWW|mRNA:Fvar06858-1.2
WNWW01000326.1	Genbank	exon	150563	150731	.	-	.	ID=exon-gnl|WGS:WNWW|mRNA:Fvar06858-1.2-2;Note=Cadherin repeats.;Parent=rna-gnl|WGS:WNWW|mRNA:Fvar06858-1.2
WNWW01000326.1	Genbank	exon	150945	150976	.	-	.	ID=exon-gnl|WGS:WNWW|mRNA:Fvar06858-1.2-1;Note=Cadherin repeats.;Parent=rna-gnl|WGS:WNWW|mRNA:Fvar06858-1.2
WNWW01000326.1	Genbank	exon	146500	146944	.	-	.	ID=exon-gnl|WGS:WNWW|mRNA:Fvar06858-1.2-8;Note=Cadherin repeats.;Parent=rna-gnl|WGS:WNWW|mRNA:Fvar06858-1.2
WNWW01000326.1	Genbank	exon	147951	148113	.	-	.	ID=exon-gnl|WGS:WNWW|mRNA:Fvar06858-1.2-7;Note=Cadherin repeats.;Parent=rna-gnl|WGS:WNWW|mRNA:Fvar06858-1.2
WNWW01000326.1	Genbank	exon	146208	146399	.	-	.	ID=exon-gnl|WGS:WNWW|mRNA:Fvar06858-1.2-9;Note=Cadherin repeats.;Parent=rna-gnl|WGS:WNWW|mRNA:Fvar06858-1.2
WNWW01000326.1	Genbank	mRNA	235214	239028	.	-	.	ID=rna-gnl|WGS:WNWW|mRNA:Fvar06855-1.2;Parent=gene-E2986_06855
WNWW01000326.1	Genbank	exon	145089	145269	.	-	.	ID=exon-gnl|WGS:WNWW|mRNA:Fvar06858-2.2-1;Note=Cadherin repeats.;Parent=rna-gnl|WGS:WNWW|mRNA:Fvar06858-2.2
WNWW01000326.1	Genbank	exon	143716	143913	.	-	.	ID=exon-gnl|WGS:WNWW|mRNA:Fvar06858-2.2-5;Note=Cadherin repeats.;Parent=rna-gnl|WGS:WNWW|mRNA:Fvar06858-2.2
WNWW01000326.1	Genbank	exon	143985	144284	.	-	.	ID=exon-gnl|WGS:WNWW|mRNA:Fvar06858-2.2-4;Note=Cadherin repeats.;Parent=rna-gnl|WGS:WNWW|mRNA:Fvar06858-2.2
WNWW01000326.1	Genbank	exon	144382	144626	.	-	.	ID=exon-gnl|WGS:WNWW|mRNA:Fvar06858-2.2-3;Note=Cadherin repeats.;Parent=rna-gnl|WGS:WNWW|mRNA:Fvar06858-2.2
WNWW01000326.1	Genbank	exon	144715	145014	.	-	.	ID=exon-gnl|WGS:WNWW|mRNA:Fvar06858-2.2-2;Note=Cadherin repeats.;Parent=rna-gnl|WGS:WNWW|mRNA:Fvar06858-2.2
WNWW01000326.1	Genbank	exon	142521	142700	.	-	.	ID=exon-gnl|WGS:WNWW|mRNA:Fvar06858-2.2-8;Note=Cadherin repeats.;Parent=rna-gnl|WGS:WNWW|mRNA:Fvar06858-2.2
WNWW01000326.1	Genbank	exon	142775	143319	.	-	.	ID=exon-gnl|WGS:WNWW|mRNA:Fvar06858-2.2-7;Note=Cadherin repeats.;Parent=rna-gnl|WGS:WNWW|mRNA:Fvar06858-2.2
WNWW01000326.1	Genbank	exon	143403	143625	.	-	.	ID=exon-gnl|WGS:WNWW|mRNA:Fvar06858-2.2-6;Note=Cadherin repeats.;Parent=rna-gnl|WGS:WNWW|mRNA:Fvar06858-2.2
WNWW01000326.1	Genbank	mRNA	919487	927711	.	+	.	ID=rna-gnl|WGS:WNWW|mRNA:Fvar13520-1.2;Note=GMC oxidoreductase;Parent=gene-E2986_13520
