# Supplementary material for: Prevalent bee venom genes evolved before the aculeate stinger and eusociality
Source: BMC Biol. 2023 Oct 23;21:229. doi: 10.1186/s12915-023-01656-5 (PMC10591384; doi:10.1186/s12915-023-01656-5)
Supplement: Supplementary file 42 — Additional file 42. Gff files of all toxin gene annotations. [file 12915_2023_1656_MOESM42_ESM.zip › AdditionalFile9_ToxinGeneAnnotations/NW_012026892.1._SP.gff_modified_Koludarov_et_al_2021.gff3]

##gff-version 3
##source-version geneious 2020.2.2
##sequence-region	NW_012026892.1	1	1315600
NW_012026892.1	Koludarov_et_al_2021	gene	1020149	1024754	.	-	.	Name=SP b
NW_012026892.1	Koludarov_et_al_2021	gene	1012795	1017324	.	-	.	Name=SP a
NW_012026892.1	Gnomon	CDS	413311	413587	.	+	0	Name=XP_011693917.1;ID=cds-XP_011693917.1;Dbxref=GeneID:105453557%2CGenbank:XP_011693917.1;Parent=rna-XM_011695615.1
NW_012026892.1	Gnomon	CDS	413666	413971	.	+	0	Name=XP_011693917.1;ID=cds-XP_011693917.1;Dbxref=GeneID:105453557%2CGenbank:XP_011693917.1;Parent=rna-XM_011695615.1
NW_012026892.1	Gnomon	CDS	414122	414382	.	+	0	Name=XP_011693917.1;ID=cds-XP_011693917.1;Dbxref=GeneID:105453557%2CGenbank:XP_011693917.1;Parent=rna-XM_011695615.1
NW_012026892.1	Gnomon	CDS	414542	414935	.	+	0	Name=XP_011693917.1;ID=cds-XP_011693917.1;Dbxref=GeneID:105453557%2CGenbank:XP_011693917.1;Parent=rna-XM_011695615.1
NW_012026892.1	Gnomon	CDS	415131	415416	.	+	0	Name=XP_011693917.1;ID=cds-XP_011693917.1;Dbxref=GeneID:105453557%2CGenbank:XP_011693917.1;Parent=rna-XM_011695615.1
NW_012026892.1	Gnomon	CDS	415690	415974	.	+	0	Name=XP_011693917.1;ID=cds-XP_011693917.1;Dbxref=GeneID:105453557%2CGenbank:XP_011693917.1;Parent=rna-XM_011695615.1
NW_012026892.1	Gnomon	exon	1271491	1271569	.	-	.	ID=exon-XM_011695722.1-2;Dbxref=GeneID:105453611%2CGenbank:XM_011695722.1;Parent=rna-XM_011695722.1
NW_012026892.1	Gnomon	exon	1271290	1271420	.	-	.	ID=exon-XM_011695722.1-3;Dbxref=GeneID:105453611%2CGenbank:XM_011695722.1;Parent=rna-XM_011695722.1
NW_012026892.1	Gnomon	exon	1271722	1272026	.	-	.	ID=exon-XM_011695722.1-1;Dbxref=GeneID:105453611%2CGenbank:XM_011695722.1;Parent=rna-XM_011695722.1
NW_012026892.1	Gnomon	exon	1270586	1270739	.	-	.	ID=exon-XM_011695722.1-6;Dbxref=GeneID:105453611%2CGenbank:XM_011695722.1;Parent=rna-XM_011695722.1
NW_012026892.1	Gnomon	exon	1270352	1270517	.	-	.	ID=exon-XM_011695722.1-7;Dbxref=GeneID:105453611%2CGenbank:XM_011695722.1;Parent=rna-XM_011695722.1
NW_012026892.1	Gnomon	exon	1271092	1271227	.	-	.	ID=exon-XM_011695722.1-4;Dbxref=GeneID:105453611%2CGenbank:XM_011695722.1;Parent=rna-XM_011695722.1
NW_012026892.1	Gnomon	exon	1270811	1270983	.	-	.	ID=exon-XM_011695722.1-5;Dbxref=GeneID:105453611%2CGenbank:XM_011695722.1;Parent=rna-XM_011695722.1
NW_012026892.1	Gnomon	exon	1270025	1270212	.	-	.	ID=exon-XM_011695722.1-8;Dbxref=GeneID:105453611%2CGenbank:XM_011695722.1;Parent=rna-XM_011695722.1
NW_012026892.1	Gnomon	exon	1269813	1269913	.	-	.	ID=exon-XM_011695722.1-9;Dbxref=GeneID:105453611%2CGenbank:XM_011695722.1;Parent=rna-XM_011695722.1
NW_012026892.1	Gnomon	mRNA	402528	405358	.	-	.	Name=XM_011695620.1;ID=rna-XM_011695620.1;Dbxref=GeneID:105453559%2CGenbank:XM_011695620.1;Parent=gene-LOC105453559
NW_012026892.1	Gnomon	CDS	1218162	1218242	.	+	0	Name=XP_011694016.1;ID=cds-XP_011694016.1;Dbxref=GeneID:105453607%2CGenbank:XP_011694016.1;Parent=rna-XM_011695714.1
NW_012026892.1	Gnomon	CDS	1218308	1218397	.	+	0	Name=XP_011694016.1;ID=cds-XP_011694016.1;Dbxref=GeneID:105453607%2CGenbank:XP_011694016.1;Parent=rna-XM_011695714.1
NW_012026892.1	Gnomon	CDS	1218477	1218724	.	+	0	Name=XP_011694016.1;ID=cds-XP_011694016.1;Dbxref=GeneID:105453607%2CGenbank:XP_011694016.1;Parent=rna-XM_011695714.1
NW_012026892.1	Gnomon	CDS	1218788	1218987	.	+	0	Name=XP_011694016.1;ID=cds-XP_011694016.1;Dbxref=GeneID:105453607%2CGenbank:XP_011694016.1;Parent=rna-XM_011695714.1
NW_012026892.1	Gnomon	CDS	1219068	1219262	.	+	0	Name=XP_011694016.1;ID=cds-XP_011694016.1;Dbxref=GeneID:105453607%2CGenbank:XP_011694016.1;Parent=rna-XM_011695714.1
NW_012026892.1	Gnomon	CDS	1219340	1219470	.	+	0	Name=XP_011694016.1;ID=cds-XP_011694016.1;Dbxref=GeneID:105453607%2CGenbank:XP_011694016.1;Parent=rna-XM_011695714.1
NW_012026892.1	Gnomon	CDS	1219581	1219791	.	+	0	Name=XP_011694016.1;ID=cds-XP_011694016.1;Dbxref=GeneID:105453607%2CGenbank:XP_011694016.1;Parent=rna-XM_011695714.1
NW_012026892.1	Gnomon	CDS	1219862	1219997	.	+	0	Name=XP_011694016.1;ID=cds-XP_011694016.1;Dbxref=GeneID:105453607%2CGenbank:XP_011694016.1;Parent=rna-XM_011695714.1
NW_012026892.1	Gnomon	CDS	1220066	1220288	.	+	0	Name=XP_011694016.1;ID=cds-XP_011694016.1;Dbxref=GeneID:105453607%2CGenbank:XP_011694016.1;Parent=rna-XM_011695714.1
NW_012026892.1	Gnomon	CDS	1220358	1220552	.	+	0	Name=XP_011694016.1;ID=cds-XP_011694016.1;Dbxref=GeneID:105453607%2CGenbank:XP_011694016.1;Parent=rna-XM_011695714.1
NW_012026892.1	Gnomon	CDS	1220694	1220949	.	+	0	Name=XP_011694016.1;ID=cds-XP_011694016.1;Dbxref=GeneID:105453607%2CGenbank:XP_011694016.1;Parent=rna-XM_011695714.1
NW_012026892.1	Gnomon	CDS	1221055	1221258	.	+	0	Name=XP_011694016.1;ID=cds-XP_011694016.1;Dbxref=GeneID:105453607%2CGenbank:XP_011694016.1;Parent=rna-XM_011695714.1
NW_012026892.1	Gnomon	CDS	1221359	1221505	.	+	0	Name=XP_011694016.1;ID=cds-XP_011694016.1;Dbxref=GeneID:105453607%2CGenbank:XP_011694016.1;Parent=rna-XM_011695714.1
NW_012026892.1	Gnomon	CDS	1221578	1221846	.	+	0	Name=XP_011694016.1;ID=cds-XP_011694016.1;Dbxref=GeneID:105453607%2CGenbank:XP_011694016.1;Parent=rna-XM_011695714.1
NW_012026892.1	Gnomon	CDS	1221926	1222183	.	+	0	Name=XP_011694016.1;ID=cds-XP_011694016.1;Dbxref=GeneID:105453607%2CGenbank:XP_011694016.1;Parent=rna-XM_011695714.1
NW_012026892.1	Gnomon	CDS	1222312	1222497	.	+	0	Name=XP_011694016.1;ID=cds-XP_011694016.1;Dbxref=GeneID:105453607%2CGenbank:XP_011694016.1;Parent=rna-XM_011695714.1
NW_012026892.1	Gnomon	exon	143366	143659	.	-	.	ID=exon-XM_011695582.1-2;Dbxref=GeneID:105453534%2CGenbank:XM_011695582.1;Parent=rna-XM_011695582.1
NW_012026892.1	Gnomon	exon	142373	143283	.	-	.	ID=exon-XM_011695582.1-3;Dbxref=GeneID:105453534%2CGenbank:XM_011695582.1;Parent=rna-XM_011695582.1
NW_012026892.1	Gnomon	exon	146942	147509	.	-	.	ID=exon-XM_011695582.1-1;Dbxref=GeneID:105453534%2CGenbank:XM_011695582.1;Parent=rna-XM_011695582.1
NW_012026892.1	Gnomon	exon	140134	140276	.	-	.	ID=exon-XM_011695582.1-6;Dbxref=GeneID:105453534%2CGenbank:XM_011695582.1;Parent=rna-XM_011695582.1
NW_012026892.1	Gnomon	exon	139902	140053	.	-	.	ID=exon-XM_011695582.1-7;Dbxref=GeneID:105453534%2CGenbank:XM_011695582.1;Parent=rna-XM_011695582.1
NW_012026892.1	Gnomon	exon	141367	142150	.	-	.	ID=exon-XM_011695582.1-4;Dbxref=GeneID:105453534%2CGenbank:XM_011695582.1;Parent=rna-XM_011695582.1
NW_012026892.1	Gnomon	exon	140553	140967	.	-	.	ID=exon-XM_011695582.1-5;Dbxref=GeneID:105453534%2CGenbank:XM_011695582.1;Parent=rna-XM_011695582.1
NW_012026892.1	Gnomon	exon	139361	139747	.	-	.	ID=exon-XM_011695582.1-8;Dbxref=GeneID:105453534%2CGenbank:XM_011695582.1;Parent=rna-XM_011695582.1
NW_012026892.1	Gnomon	exon	134912	139237	.	-	.	ID=exon-XM_011695582.1-9;Dbxref=GeneID:105453534%2CGenbank:XM_011695582.1;Parent=rna-XM_011695582.1
NW_012026892.1	Gnomon	CDS	413311	413587	.	+	0	Name=XP_011693918.1;ID=cds-XP_011693918.1;Dbxref=GeneID:105453557%2CGenbank:XP_011693918.1;Parent=rna-XM_011695616.1
NW_012026892.1	Gnomon	CDS	413666	413971	.	+	0	Name=XP_011693918.1;ID=cds-XP_011693918.1;Dbxref=GeneID:105453557%2CGenbank:XP_011693918.1;Parent=rna-XM_011695616.1
NW_012026892.1	Gnomon	CDS	414122	414382	.	+	0	Name=XP_011693918.1;ID=cds-XP_011693918.1;Dbxref=GeneID:105453557%2CGenbank:XP_011693918.1;Parent=rna-XM_011695616.1
NW_012026892.1	Gnomon	CDS	414542	414935	.	+	0	Name=XP_011693918.1;ID=cds-XP_011693918.1;Dbxref=GeneID:105453557%2CGenbank:XP_011693918.1;Parent=rna-XM_011695616.1
NW_012026892.1	Gnomon	CDS	415131	415416	.	+	0	Name=XP_011693918.1;ID=cds-XP_011693918.1;Dbxref=GeneID:105453557%2CGenbank:XP_011693918.1;Parent=rna-XM_011695616.1
NW_012026892.1	Gnomon	CDS	415690	415974	.	+	0	Name=XP_011693918.1;ID=cds-XP_011693918.1;Dbxref=GeneID:105453557%2CGenbank:XP_011693918.1;Parent=rna-XM_011695616.1
NW_012026892.1	Gnomon	CDS	1228388	1228557	.	+	0	Name=XP_011694017.1;ID=cds-XP_011694017.1;Dbxref=GeneID:105453608%2CGenbank:XP_011694017.1;Parent=rna-XM_011695715.1
NW_012026892.1	Gnomon	CDS	1228643	1228767	.	+	0	Name=XP_011694017.1;ID=cds-XP_011694017.1;Dbxref=GeneID:105453608%2CGenbank:XP_011694017.1;Parent=rna-XM_011695715.1
NW_012026892.1	Gnomon	CDS	1228852	1228989	.	+	0	Name=XP_011694017.1;ID=cds-XP_011694017.1;Dbxref=GeneID:105453608%2CGenbank:XP_011694017.1;Parent=rna-XM_011695715.1
NW_012026892.1	Gnomon	CDS	1229113	1229228	.	+	0	Name=XP_011694017.1;ID=cds-XP_011694017.1;Dbxref=GeneID:105453608%2CGenbank:XP_011694017.1;Parent=rna-XM_011695715.1
NW_012026892.1	Gnomon	exon	1005516	1005734	.	+	.	ID=exon-XM_011695646.1-5;Dbxref=GeneID:105453576%2CGenbank:XM_011695646.1;Parent=rna-XM_011695646.1
NW_012026892.1	Gnomon	exon	1006040	1006339	.	+	.	ID=exon-XM_011695646.1-6;Dbxref=GeneID:105453576%2CGenbank:XM_011695646.1;Parent=rna-XM_011695646.1
NW_012026892.1	Gnomon	exon	1004612	1004839	.	+	.	ID=exon-XM_011695646.1-3;Dbxref=GeneID:105453576%2CGenbank:XM_011695646.1;Parent=rna-XM_011695646.1
NW_012026892.1	Gnomon	exon	1005274	1005344	.	+	.	ID=exon-XM_011695646.1-4;Dbxref=GeneID:105453576%2CGenbank:XM_011695646.1;Parent=rna-XM_011695646.1
NW_012026892.1	Gnomon	exon	991798	992380	.	+	.	ID=exon-XM_011695646.1-1;Dbxref=GeneID:105453576%2CGenbank:XM_011695646.1;Parent=rna-XM_011695646.1
NW_012026892.1	Gnomon	exon	992677	992893	.	+	.	ID=exon-XM_011695646.1-2;Dbxref=GeneID:105453576%2CGenbank:XM_011695646.1;Parent=rna-XM_011695646.1
NW_012026892.1	Gnomon	exon	1068504	1068756	.	-	.	ID=exon-XM_011695670.1-4;Dbxref=GeneID:105453586%2CGenbank:XM_011695670.1;Parent=rna-XM_011695670.1
NW_012026892.1	Gnomon	exon	1061800	1061856	.	-	.	ID=exon-XM_011695670.1-5;Dbxref=GeneID:105453586%2CGenbank:XM_011695670.1;Parent=rna-XM_011695670.1
NW_012026892.1	Gnomon	exon	1061006	1061404	.	-	.	ID=exon-XM_011695670.1-6;Dbxref=GeneID:105453586%2CGenbank:XM_011695670.1;Parent=rna-XM_011695670.1
NW_012026892.1	Gnomon	exon	1060004	1060408	.	-	.	ID=exon-XM_011695670.1-7;Dbxref=GeneID:105453586%2CGenbank:XM_011695670.1;Parent=rna-XM_011695670.1
NW_012026892.1	Gnomon	exon	1053171	1053267	.	-	.	ID=exon-XM_011695670.1-8;Dbxref=GeneID:105453586%2CGenbank:XM_011695670.1;Parent=rna-XM_011695670.1
NW_012026892.1	Gnomon	exon	1052156	1052435	.	-	.	ID=exon-XM_011695670.1-9;Dbxref=GeneID:105453586%2CGenbank:XM_011695670.1;Parent=rna-XM_011695670.1
NW_012026892.1	Gnomon	exon	1142347	1142629	.	-	.	ID=exon-XM_011695670.1-1;Dbxref=GeneID:105453586%2CGenbank:XM_011695670.1;Parent=rna-XM_011695670.1
NW_012026892.1	Gnomon	exon	1141850	1141967	.	-	.	ID=exon-XM_011695670.1-2;Dbxref=GeneID:105453586%2CGenbank:XM_011695670.1;Parent=rna-XM_011695670.1
NW_012026892.1	Gnomon	exon	1136139	1136270	.	-	.	ID=exon-XM_011695670.1-3;Dbxref=GeneID:105453586%2CGenbank:XM_011695670.1;Parent=rna-XM_011695670.1
NW_012026892.1	Gnomon	exon	410721	410920	.	+	.	ID=exon-XM_011695619.1-10;Dbxref=GeneID:105453558%2CGenbank:XM_011695619.1;Parent=rna-XM_011695619.1
NW_012026892.1	Gnomon	exon	411349	411614	.	+	.	ID=exon-XM_011695619.1-11;Dbxref=GeneID:105453558%2CGenbank:XM_011695619.1;Parent=rna-XM_011695619.1
NW_012026892.1	Gnomon	CDS	393127	393746	.	-	0	Name=XP_011693915.1;ID=cds-XP_011693915.1;Dbxref=GeneID:105453556%2CGenbank:XP_011693915.1;Parent=rna-XM_011695613.1
NW_012026892.1	Gnomon	CDS	391511	391863	.	-	0	Name=XP_011693915.1;ID=cds-XP_011693915.1;Dbxref=GeneID:105453556%2CGenbank:XP_011693915.1;Parent=rna-XM_011695613.1
NW_012026892.1	Gnomon	CDS	387461	387900	.	-	0	Name=XP_011693915.1;ID=cds-XP_011693915.1;Dbxref=GeneID:105453556%2CGenbank:XP_011693915.1;Parent=rna-XM_011695613.1
NW_012026892.1	Gnomon	CDS	1223941	1224060	.	-	0	Name=XP_011694014.1;ID=cds-XP_011694014.1;Dbxref=GeneID:105453606%2CGenbank:XP_011694014.1;Parent=rna-XM_011695712.1
NW_012026892.1	Gnomon	CDS	1223720	1223851	.	-	0	Name=XP_011694014.1;ID=cds-XP_011694014.1;Dbxref=GeneID:105453606%2CGenbank:XP_011694014.1;Parent=rna-XM_011695712.1
NW_012026892.1	Gnomon	CDS	1223551	1223640	.	-	0	Name=XP_011694014.1;ID=cds-XP_011694014.1;Dbxref=GeneID:105453606%2CGenbank:XP_011694014.1;Parent=rna-XM_011695712.1
NW_012026892.1	Gnomon	CDS	1223113	1223476	.	-	0	Name=XP_011694014.1;ID=cds-XP_011694014.1;Dbxref=GeneID:105453606%2CGenbank:XP_011694014.1;Parent=rna-XM_011695712.1
NW_012026892.1	Gnomon	CDS	1222942	1223042	.	-	0	Name=XP_011694014.1;ID=cds-XP_011694014.1;Dbxref=GeneID:105453606%2CGenbank:XP_011694014.1;Parent=rna-XM_011695712.1
NW_012026892.1	Gnomon	exon	360624	360820	.	+	.	ID=exon-XM_011695610.1-1;Dbxref=GeneID:105453554%2CGenbank:XM_011695610.1;Parent=rna-XM_011695610.1
NW_012026892.1	Gnomon	exon	361683	361841	.	+	.	ID=exon-XM_011695610.1-4;Dbxref=GeneID:105453554%2CGenbank:XM_011695610.1;Parent=rna-XM_011695610.1
NW_012026892.1	Gnomon	exon	361915	362074	.	+	.	ID=exon-XM_011695610.1-5;Dbxref=GeneID:105453554%2CGenbank:XM_011695610.1;Parent=rna-XM_011695610.1
NW_012026892.1	Gnomon	exon	361181	361256	.	+	.	ID=exon-XM_011695610.1-2;Dbxref=GeneID:105453554%2CGenbank:XM_011695610.1;Parent=rna-XM_011695610.1
NW_012026892.1	Gnomon	exon	361336	361514	.	+	.	ID=exon-XM_011695610.1-3;Dbxref=GeneID:105453554%2CGenbank:XM_011695610.1;Parent=rna-XM_011695610.1
NW_012026892.1	Gnomon	exon	362773	362886	.	+	.	ID=exon-XM_011695610.1-8;Dbxref=GeneID:105453554%2CGenbank:XM_011695610.1;Parent=rna-XM_011695610.1
NW_012026892.1	Gnomon	exon	362995	363245	.	+	.	ID=exon-XM_011695610.1-9;Dbxref=GeneID:105453554%2CGenbank:XM_011695610.1;Parent=rna-XM_011695610.1
NW_012026892.1	Gnomon	exon	362139	362424	.	+	.	ID=exon-XM_011695610.1-6;Dbxref=GeneID:105453554%2CGenbank:XM_011695610.1;Parent=rna-XM_011695610.1
NW_012026892.1	Gnomon	exon	362508	362682	.	+	.	ID=exon-XM_011695610.1-7;Dbxref=GeneID:105453554%2CGenbank:XM_011695610.1;Parent=rna-XM_011695610.1
NW_012026892.1	Gnomon	CDS	393127	393746	.	-	0	Name=XP_011693916.1;ID=cds-XP_011693916.1;Dbxref=GeneID:105453556%2CGenbank:XP_011693916.1;Parent=rna-XM_011695614.1
NW_012026892.1	Gnomon	CDS	391511	391863	.	-	0	Name=XP_011693916.1;ID=cds-XP_011693916.1;Dbxref=GeneID:105453556%2CGenbank:XP_011693916.1;Parent=rna-XM_011695614.1
NW_012026892.1	Gnomon	CDS	387461	387900	.	-	0	Name=XP_011693916.1;ID=cds-XP_011693916.1;Dbxref=GeneID:105453556%2CGenbank:XP_011693916.1;Parent=rna-XM_011695614.1
NW_012026892.1	Gnomon	CDS	1218162	1218242	.	+	0	Name=XP_011694015.1;ID=cds-XP_011694015.1;Dbxref=GeneID:105453607%2CGenbank:XP_011694015.1;Parent=rna-XM_011695713.1
NW_012026892.1	Gnomon	CDS	1218308	1218397	.	+	0	Name=XP_011694015.1;ID=cds-XP_011694015.1;Dbxref=GeneID:105453607%2CGenbank:XP_011694015.1;Parent=rna-XM_011695713.1
NW_012026892.1	Gnomon	CDS	1218477	1218724	.	+	0	Name=XP_011694015.1;ID=cds-XP_011694015.1;Dbxref=GeneID:105453607%2CGenbank:XP_011694015.1;Parent=rna-XM_011695713.1
NW_012026892.1	Gnomon	CDS	1218788	1218987	.	+	0	Name=XP_011694015.1;ID=cds-XP_011694015.1;Dbxref=GeneID:105453607%2CGenbank:XP_011694015.1;Parent=rna-XM_011695713.1
NW_012026892.1	Gnomon	CDS	1219068	1219262	.	+	0	Name=XP_011694015.1;ID=cds-XP_011694015.1;Dbxref=GeneID:105453607%2CGenbank:XP_011694015.1;Parent=rna-XM_011695713.1
NW_012026892.1	Gnomon	CDS	1219340	1219470	.	+	0	Name=XP_011694015.1;ID=cds-XP_011694015.1;Dbxref=GeneID:105453607%2CGenbank:XP_011694015.1;Parent=rna-XM_011695713.1
NW_012026892.1	Gnomon	CDS	1219581	1219791	.	+	0	Name=XP_011694015.1;ID=cds-XP_011694015.1;Dbxref=GeneID:105453607%2CGenbank:XP_011694015.1;Parent=rna-XM_011695713.1
NW_012026892.1	Gnomon	CDS	1219862	1219997	.	+	0	Name=XP_011694015.1;ID=cds-XP_011694015.1;Dbxref=GeneID:105453607%2CGenbank:XP_011694015.1;Parent=rna-XM_011695713.1
NW_012026892.1	Gnomon	CDS	1220066	1220288	.	+	0	Name=XP_011694015.1;ID=cds-XP_011694015.1;Dbxref=GeneID:105453607%2CGenbank:XP_011694015.1;Parent=rna-XM_011695713.1
NW_012026892.1	Gnomon	CDS	1220358	1220552	.	+	0	Name=XP_011694015.1;ID=cds-XP_011694015.1;Dbxref=GeneID:105453607%2CGenbank:XP_011694015.1;Parent=rna-XM_011695713.1
NW_012026892.1	Gnomon	CDS	1220694	1220949	.	+	0	Name=XP_011694015.1;ID=cds-XP_011694015.1;Dbxref=GeneID:105453607%2CGenbank:XP_011694015.1;Parent=rna-XM_011695713.1
NW_012026892.1	Gnomon	CDS	1221055	1221258	.	+	0	Name=XP_011694015.1;ID=cds-XP_011694015.1;Dbxref=GeneID:105453607%2CGenbank:XP_011694015.1;Parent=rna-XM_011695713.1
NW_012026892.1	Gnomon	CDS	1221359	1221505	.	+	0	Name=XP_011694015.1;ID=cds-XP_011694015.1;Dbxref=GeneID:105453607%2CGenbank:XP_011694015.1;Parent=rna-XM_011695713.1
NW_012026892.1	Gnomon	CDS	1221578	1221846	.	+	0	Name=XP_011694015.1;ID=cds-XP_011694015.1;Dbxref=GeneID:105453607%2CGenbank:XP_011694015.1;Parent=rna-XM_011695713.1
NW_012026892.1	Gnomon	CDS	1221926	1222183	.	+	0	Name=XP_011694015.1;ID=cds-XP_011694015.1;Dbxref=GeneID:105453607%2CGenbank:XP_011694015.1;Parent=rna-XM_011695713.1
NW_012026892.1	Gnomon	CDS	1222312	1222497	.	+	0	Name=XP_011694015.1;ID=cds-XP_011694015.1;Dbxref=GeneID:105453607%2CGenbank:XP_011694015.1;Parent=rna-XM_011695713.1
NW_012026892.1	Gnomon	exon	359808	360115	.	-	.	ID=exon-XM_011695609.1-1;Dbxref=GeneID:105453553%2CGenbank:XM_011695609.1;Parent=rna-XM_011695609.1
NW_012026892.1	Gnomon	exon	358961	359487	.	-	.	ID=exon-XM_011695609.1-2;Dbxref=GeneID:105453553%2CGenbank:XM_011695609.1;Parent=rna-XM_011695609.1
NW_012026892.1	Gnomon	exon	358121	358879	.	-	.	ID=exon-XM_011695609.1-3;Dbxref=GeneID:105453553%2CGenbank:XM_011695609.1;Parent=rna-XM_011695609.1
NW_012026892.1	Gnomon	mRNA	701207	745078	.	-	.	Name=XM_011695625.1;ID=rna-XM_011695625.1;Dbxref=GeneID:105453563%2CGenbank:XM_011695625.1;Parent=gene-LOC105453563
NW_012026892.1	Gnomon	exon	1269211	1269535	.	-	.	ID=exon-XM_011695722.1-11;Dbxref=GeneID:105453611%2CGenbank:XM_011695722.1;Parent=rna-XM_011695722.1
NW_012026892.1	Gnomon	exon	1268991	1269128	.	-	.	ID=exon-XM_011695722.1-12;Dbxref=GeneID:105453611%2CGenbank:XM_011695722.1;Parent=rna-XM_011695722.1
NW_012026892.1	Gnomon	exon	1268409	1268870	.	-	.	ID=exon-XM_011695722.1-13;Dbxref=GeneID:105453611%2CGenbank:XM_011695722.1;Parent=rna-XM_011695722.1
NW_012026892.1	Gnomon	exon	1269612	1269737	.	-	.	ID=exon-XM_011695722.1-10;Dbxref=GeneID:105453611%2CGenbank:XM_011695722.1;Parent=rna-XM_011695722.1
NW_012026892.1	Gnomon	mRNA	620170	623875	.	+	.	Name=XM_011695624.1;ID=rna-XM_011695624.1;Dbxref=GeneID:105453562%2CGenbank:XM_011695624.1;Parent=gene-LOC105453562
NW_012026892.1	Gnomon	CDS	1273414	1273632	.	+	0	Name=XP_011694018.1;ID=cds-XP_011694018.1;Dbxref=GeneID:105453609%2CGenbank:XP_011694018.1;Parent=rna-XM_011695716.1
NW_012026892.1	Gnomon	CDS	1274040	1274301	.	+	0	Name=XP_011694018.1;ID=cds-XP_011694018.1;Dbxref=GeneID:105453609%2CGenbank:XP_011694018.1;Parent=rna-XM_011695716.1
NW_012026892.1	Gnomon	CDS	1274375	1274466	.	+	0	Name=XP_011694018.1;ID=cds-XP_011694018.1;Dbxref=GeneID:105453609%2CGenbank:XP_011694018.1;Parent=rna-XM_011695716.1
NW_012026892.1	Gnomon	CDS	1274529	1274721	.	+	0	Name=XP_011694018.1;ID=cds-XP_011694018.1;Dbxref=GeneID:105453609%2CGenbank:XP_011694018.1;Parent=rna-XM_011695716.1
NW_012026892.1	Gnomon	CDS	1274841	1275130	.	+	0	Name=XP_011694018.1;ID=cds-XP_011694018.1;Dbxref=GeneID:105453609%2CGenbank:XP_011694018.1;Parent=rna-XM_011695716.1
NW_012026892.1	Gnomon	exon	1156513	1156663	.	+	.	ID=exon-XM_011695694.1-4;Dbxref=GeneID:105453591%2CGenbank:XM_011695694.1;Parent=rna-XM_011695694.1
NW_012026892.1	Gnomon	exon	1156748	1156928	.	+	.	ID=exon-XM_011695694.1-5;Dbxref=GeneID:105453591%2CGenbank:XM_011695694.1;Parent=rna-XM_011695694.1
NW_012026892.1	Gnomon	exon	1154568	1154662	.	+	.	ID=exon-XM_011695694.1-2;Dbxref=GeneID:105453591%2CGenbank:XM_011695694.1;Parent=rna-XM_011695694.1
NW_012026892.1	Gnomon	exon	1156217	1156432	.	+	.	ID=exon-XM_011695694.1-3;Dbxref=GeneID:105453591%2CGenbank:XM_011695694.1;Parent=rna-XM_011695694.1
NW_012026892.1	Gnomon	exon	1157027	1157769	.	+	.	ID=exon-XM_011695694.1-6;Dbxref=GeneID:105453591%2CGenbank:XM_011695694.1;Parent=rna-XM_011695694.1
NW_012026892.1	Gnomon	exon	1154437	1154507	.	+	.	ID=exon-XM_011695694.1-1;Dbxref=GeneID:105453591%2CGenbank:XM_011695694.1;Parent=rna-XM_011695694.1
NW_012026892.1	Gnomon	CDS	80260	80271	.	+	0	Name=XP_011693860.1;ID=cds-XP_011693860.1;Dbxref=GeneID:105453523%2CGenbank:XP_011693860.1;Parent=rna-XM_011695558.1
NW_012026892.1	Gnomon	CDS	85893	86050	.	+	0	Name=XP_011693860.1;ID=cds-XP_011693860.1;Dbxref=GeneID:105453523%2CGenbank:XP_011693860.1;Parent=rna-XM_011695558.1
NW_012026892.1	Gnomon	CDS	86705	86871	.	+	0	Name=XP_011693860.1;ID=cds-XP_011693860.1;Dbxref=GeneID:105453523%2CGenbank:XP_011693860.1;Parent=rna-XM_011695558.1
NW_012026892.1	Gnomon	CDS	89009	89177	.	+	0	Name=XP_011693860.1;ID=cds-XP_011693860.1;Dbxref=GeneID:105453523%2CGenbank:XP_011693860.1;Parent=rna-XM_011695558.1
NW_012026892.1	Gnomon	CDS	90274	90466	.	+	0	Name=XP_011693860.1;ID=cds-XP_011693860.1;Dbxref=GeneID:105453523%2CGenbank:XP_011693860.1;Parent=rna-XM_011695558.1
NW_012026892.1	Gnomon	exon	1001361	1001964	.	+	.	ID=exon-XM_011695647.1-1;Dbxref=GeneID:105453576%2CGenbank:XM_011695647.1;Parent=rna-XM_011695647.1
NW_012026892.1	Gnomon	exon	80182	80271	.	+	.	ID=exon-XM_011695558.1-1;Dbxref=GeneID:105453523%2CGenbank:XM_011695558.1;Parent=rna-XM_011695558.1
NW_012026892.1	Gnomon	exon	85893	86050	.	+	.	ID=exon-XM_011695558.1-2;Dbxref=GeneID:105453523%2CGenbank:XM_011695558.1;Parent=rna-XM_011695558.1
NW_012026892.1	Gnomon	exon	86705	86871	.	+	.	ID=exon-XM_011695558.1-3;Dbxref=GeneID:105453523%2CGenbank:XM_011695558.1;Parent=rna-XM_011695558.1
NW_012026892.1	Gnomon	exon	89009	89177	.	+	.	ID=exon-XM_011695558.1-4;Dbxref=GeneID:105453523%2CGenbank:XM_011695558.1;Parent=rna-XM_011695558.1
NW_012026892.1	Gnomon	exon	90274	90924	.	+	.	ID=exon-XM_011695558.1-5;Dbxref=GeneID:105453523%2CGenbank:XM_011695558.1;Parent=rna-XM_011695558.1
NW_012026892.1	Gnomon	exon	1004612	1004839	.	+	.	ID=exon-XM_011695647.1-2;Dbxref=GeneID:105453576%2CGenbank:XM_011695647.1;Parent=rna-XM_011695647.1
NW_012026892.1	Gnomon	exon	1005274	1005344	.	+	.	ID=exon-XM_011695647.1-3;Dbxref=GeneID:105453576%2CGenbank:XM_011695647.1;Parent=rna-XM_011695647.1
NW_012026892.1	Gnomon	exon	1005516	1005734	.	+	.	ID=exon-XM_011695647.1-4;Dbxref=GeneID:105453576%2CGenbank:XM_011695647.1;Parent=rna-XM_011695647.1
NW_012026892.1	Gnomon	exon	1006040	1006339	.	+	.	ID=exon-XM_011695647.1-5;Dbxref=GeneID:105453576%2CGenbank:XM_011695647.1;Parent=rna-XM_011695647.1
NW_012026892.1	Gnomon	mRNA	420077	503638	.	-	.	Name=XM_011695622.1;ID=rna-XM_011695622.1;Dbxref=GeneID:105453560%2CGenbank:XM_011695622.1;Parent=gene-LOC105453560
NW_012026892.1	Gnomon	exon	1142347	1142613	.	-	.	ID=exon-XM_011695671.1-1;Dbxref=GeneID:105453586%2CGenbank:XM_011695671.1;Parent=rna-XM_011695671.1
NW_012026892.1	Gnomon	exon	1141850	1141967	.	-	.	ID=exon-XM_011695671.1-2;Dbxref=GeneID:105453586%2CGenbank:XM_011695671.1;Parent=rna-XM_011695671.1
NW_012026892.1	Gnomon	exon	1052156	1052435	.	-	.	ID=exon-XM_011695671.1-9;Dbxref=GeneID:105453586%2CGenbank:XM_011695671.1;Parent=rna-XM_011695671.1
NW_012026892.1	Gnomon	exon	1060286	1060408	.	-	.	ID=exon-XM_011695671.1-7;Dbxref=GeneID:105453586%2CGenbank:XM_011695671.1;Parent=rna-XM_011695671.1
NW_012026892.1	Gnomon	exon	1053171	1053267	.	-	.	ID=exon-XM_011695671.1-8;Dbxref=GeneID:105453586%2CGenbank:XM_011695671.1;Parent=rna-XM_011695671.1
NW_012026892.1	Gnomon	exon	1061800	1061856	.	-	.	ID=exon-XM_011695671.1-5;Dbxref=GeneID:105453586%2CGenbank:XM_011695671.1;Parent=rna-XM_011695671.1
NW_012026892.1	Gnomon	exon	1061006	1061404	.	-	.	ID=exon-XM_011695671.1-6;Dbxref=GeneID:105453586%2CGenbank:XM_011695671.1;Parent=rna-XM_011695671.1
NW_012026892.1	Gnomon	exon	1136139	1136270	.	-	.	ID=exon-XM_011695671.1-3;Dbxref=GeneID:105453586%2CGenbank:XM_011695671.1;Parent=rna-XM_011695671.1
NW_012026892.1	Gnomon	exon	1068504	1068756	.	-	.	ID=exon-XM_011695671.1-4;Dbxref=GeneID:105453586%2CGenbank:XM_011695671.1;Parent=rna-XM_011695671.1
NW_012026892.1	Gnomon	mRNA	402528	412511	.	-	.	Name=XM_011695621.1;ID=rna-XM_011695621.1;Dbxref=GeneID:105453559%2CGenbank:XM_011695621.1;Parent=gene-LOC105453559
NW_012026892.1	Gnomon	mRNA	685582	775188	.	+	.	Name=XM_011695629.1;ID=rna-XM_011695629.1;Dbxref=GeneID:105453564%2CGenbank:XM_011695629.1;Parent=gene-LOC105453564
NW_012026892.1	Gnomon	mRNA	1268409	1272906	.	-	.	Name=XM_011695723.1;ID=rna-XM_011695723.1;Dbxref=GeneID:105453611%2CGenbank:XM_011695723.1;Parent=gene-LOC105453611
NW_012026892.1	Gnomon	CDS	94758	94948	.	-	0	Name=XP_011693862.1;ID=cds-XP_011693862.1;Dbxref=GeneID:105453524%2CGenbank:XP_011693862.1;Parent=rna-XM_011695560.1
NW_012026892.1	Gnomon	CDS	80124	80250	.	-	0	Name=XP_011693862.1;ID=cds-XP_011693862.1;Dbxref=GeneID:105453524%2CGenbank:XP_011693862.1;Parent=rna-XM_011695560.1
NW_012026892.1	Gnomon	exon	119927	120228	.	-	.	ID=exon-XM_011695576.1-10;Dbxref=GeneID:105453532%2CGenbank:XM_011695576.1;Parent=rna-XM_011695576.1
NW_012026892.1	Gnomon	exon	119386	119707	.	-	.	ID=exon-XM_011695576.1-11;Dbxref=GeneID:105453532%2CGenbank:XM_011695576.1;Parent=rna-XM_011695576.1
NW_012026892.1	Gnomon	exon	119093	119194	.	-	.	ID=exon-XM_011695576.1-12;Dbxref=GeneID:105453532%2CGenbank:XM_011695576.1;Parent=rna-XM_011695576.1
NW_012026892.1	Gnomon	exon	116761	118788	.	-	.	ID=exon-XM_011695576.1-13;Dbxref=GeneID:105453532%2CGenbank:XM_011695576.1;Parent=rna-XM_011695576.1
NW_012026892.1	Gnomon	mRNA	687947	775188	.	+	.	Name=XM_011695628.1;ID=rna-XM_011695628.1;Dbxref=GeneID:105453564%2CGenbank:XM_011695628.1;Parent=gene-LOC105453564
NW_012026892.1	Gnomon	mRNA	1268409	1272026	.	-	.	Name=XM_011695722.1;ID=rna-XM_011695722.1;Dbxref=GeneID:105453611%2CGenbank:XM_011695722.1;Parent=gene-LOC105453611
NW_012026892.1	Gnomon	exon	1269813	1269913	.	-	.	ID=exon-XM_011695721.1-9;Dbxref=GeneID:105453611%2CGenbank:XM_011695721.1;Parent=rna-XM_011695721.1
NW_012026892.1	Gnomon	exon	1270811	1270983	.	-	.	ID=exon-XM_011695721.1-5;Dbxref=GeneID:105453611%2CGenbank:XM_011695721.1;Parent=rna-XM_011695721.1
NW_012026892.1	Gnomon	exon	1270586	1270739	.	-	.	ID=exon-XM_011695721.1-6;Dbxref=GeneID:105453611%2CGenbank:XM_011695721.1;Parent=rna-XM_011695721.1
NW_012026892.1	Gnomon	exon	1270352	1270517	.	-	.	ID=exon-XM_011695721.1-7;Dbxref=GeneID:105453611%2CGenbank:XM_011695721.1;Parent=rna-XM_011695721.1
NW_012026892.1	Gnomon	exon	1270025	1270212	.	-	.	ID=exon-XM_011695721.1-8;Dbxref=GeneID:105453611%2CGenbank:XM_011695721.1;Parent=rna-XM_011695721.1
NW_012026892.1	Gnomon	mRNA	701207	711379	.	-	.	Name=XM_011695627.1;ID=rna-XM_011695627.1;Dbxref=GeneID:105453563%2CGenbank:XM_011695627.1;Parent=gene-LOC105453563
NW_012026892.1	Gnomon	exon	1271708	1272026	.	-	.	ID=exon-XM_011695721.1-1;Dbxref=GeneID:105453611%2CGenbank:XM_011695721.1;Parent=rna-XM_011695721.1
NW_012026892.1	Gnomon	exon	1271491	1271569	.	-	.	ID=exon-XM_011695721.1-2;Dbxref=GeneID:105453611%2CGenbank:XM_011695721.1;Parent=rna-XM_011695721.1
NW_012026892.1	Gnomon	exon	1271290	1271420	.	-	.	ID=exon-XM_011695721.1-3;Dbxref=GeneID:105453611%2CGenbank:XM_011695721.1;Parent=rna-XM_011695721.1
NW_012026892.1	Gnomon	exon	1271092	1271227	.	-	.	ID=exon-XM_011695721.1-4;Dbxref=GeneID:105453611%2CGenbank:XM_011695721.1;Parent=rna-XM_011695721.1
NW_012026892.1	Gnomon	CDS	74302	74374	.	-	0	Name=XP_011693865.1;ID=cds-XP_011693865.1;Dbxref=GeneID:105453526%2CGenbank:XP_011693865.1;Parent=rna-XM_011695563.1
NW_012026892.1	Gnomon	CDS	73856	74221	.	-	0	Name=XP_011693865.1;ID=cds-XP_011693865.1;Dbxref=GeneID:105453526%2CGenbank:XP_011693865.1;Parent=rna-XM_011695563.1
NW_012026892.1	Gnomon	CDS	73565	73764	.	-	0	Name=XP_011693865.1;ID=cds-XP_011693865.1;Dbxref=GeneID:105453526%2CGenbank:XP_011693865.1;Parent=rna-XM_011695563.1
NW_012026892.1	Gnomon	mRNA	1268409	1272026	.	-	.	Name=XM_011695721.1;ID=rna-XM_011695721.1;Dbxref=GeneID:105453611%2CGenbank:XM_011695721.1;Parent=gene-LOC105453611
NW_012026892.1	Gnomon	CDS	75170	75271	.	+	0	Name=XP_011693864.1;ID=cds-XP_011693864.1;Dbxref=GeneID:105453525%2CGenbank:XP_011693864.1;Parent=rna-XM_011695562.1
NW_012026892.1	Gnomon	CDS	75494	77116	.	+	0	Name=XP_011693864.1;ID=cds-XP_011693864.1;Dbxref=GeneID:105453525%2CGenbank:XP_011693864.1;Parent=rna-XM_011695562.1
NW_012026892.1	Gnomon	CDS	77380	77463	.	+	0	Name=XP_011693864.1;ID=cds-XP_011693864.1;Dbxref=GeneID:105453525%2CGenbank:XP_011693864.1;Parent=rna-XM_011695562.1
NW_012026892.1	Gnomon	CDS	78260	78415	.	+	0	Name=XP_011693864.1;ID=cds-XP_011693864.1;Dbxref=GeneID:105453525%2CGenbank:XP_011693864.1;Parent=rna-XM_011695562.1
NW_012026892.1	Gnomon	mRNA	701207	745078	.	-	.	Name=XM_011695626.1;ID=rna-XM_011695626.1;Dbxref=GeneID:105453563%2CGenbank:XM_011695626.1;Parent=gene-LOC105453563
NW_012026892.1	Gnomon	exon	153360	153590	.	+	.	ID=exon-XM_011695584.1-8;Dbxref=GeneID:105453535%2CGenbank:XM_011695584.1;Parent=rna-XM_011695584.1
NW_012026892.1	Gnomon	exon	153669	153947	.	+	.	ID=exon-XM_011695584.1-9;Dbxref=GeneID:105453535%2CGenbank:XM_011695584.1;Parent=rna-XM_011695584.1
NW_012026892.1	Gnomon	exon	152105	152297	.	+	.	ID=exon-XM_011695584.1-6;Dbxref=GeneID:105453535%2CGenbank:XM_011695584.1;Parent=rna-XM_011695584.1
NW_012026892.1	Gnomon	exon	152455	152756	.	+	.	ID=exon-XM_011695584.1-7;Dbxref=GeneID:105453535%2CGenbank:XM_011695584.1;Parent=rna-XM_011695584.1
NW_012026892.1	Gnomon	exon	151589	151735	.	+	.	ID=exon-XM_011695584.1-4;Dbxref=GeneID:105453535%2CGenbank:XM_011695584.1;Parent=rna-XM_011695584.1
NW_012026892.1	Gnomon	exon	151841	152027	.	+	.	ID=exon-XM_011695584.1-5;Dbxref=GeneID:105453535%2CGenbank:XM_011695584.1;Parent=rna-XM_011695584.1
NW_012026892.1	Gnomon	exon	150754	151117	.	+	.	ID=exon-XM_011695584.1-2;Dbxref=GeneID:105453535%2CGenbank:XM_011695584.1;Parent=rna-XM_011695584.1
NW_012026892.1	Gnomon	exon	151201	151389	.	+	.	ID=exon-XM_011695584.1-3;Dbxref=GeneID:105453535%2CGenbank:XM_011695584.1;Parent=rna-XM_011695584.1
NW_012026892.1	Gnomon	exon	150115	150263	.	+	.	ID=exon-XM_011695584.1-1;Dbxref=GeneID:105453535%2CGenbank:XM_011695584.1;Parent=rna-XM_011695584.1
NW_012026892.1	Gnomon	mRNA	1268409	1272989	.	-	.	Name=XM_011695720.1;ID=rna-XM_011695720.1;Dbxref=GeneID:105453611%2CGenbank:XM_011695720.1;Parent=gene-LOC105453611
NW_012026892.1	Gnomon	exon	421987	422512	.	-	.	ID=exon-XM_011695622.1-10;Dbxref=GeneID:105453560%2CGenbank:XM_011695622.1;Parent=rna-XM_011695622.1
NW_012026892.1	Gnomon	exon	420077	421772	.	-	.	ID=exon-XM_011695622.1-11;Dbxref=GeneID:105453560%2CGenbank:XM_011695622.1;Parent=rna-XM_011695622.1
NW_012026892.1	Gnomon	CDS	75170	75271	.	+	0	Name=XP_011693863.1;ID=cds-XP_011693863.1;Dbxref=GeneID:105453525%2CGenbank:XP_011693863.1;Parent=rna-XM_011695561.1
NW_012026892.1	Gnomon	CDS	75494	77116	.	+	0	Name=XP_011693863.1;ID=cds-XP_011693863.1;Dbxref=GeneID:105453525%2CGenbank:XP_011693863.1;Parent=rna-XM_011695561.1
NW_012026892.1	Gnomon	CDS	77660	78085	.	+	0	Name=XP_011693863.1;ID=cds-XP_011693863.1;Dbxref=GeneID:105453525%2CGenbank:XP_011693863.1;Parent=rna-XM_011695561.1
NW_012026892.1	Gnomon	CDS	1011733	1012362	.	+	0	Name=XP_011693961.1;ID=cds-XP_011693961.1;Dbxref=GeneID:105453580%2CGenbank:XP_011693961.1;Parent=rna-XM_011695659.1
NW_012026892.1	Gnomon	CDS	1012469	1012779	.	+	0	Name=XP_011693961.1;ID=cds-XP_011693961.1;Dbxref=GeneID:105453580%2CGenbank:XP_011693961.1;Parent=rna-XM_011695659.1
NW_012026892.1	Gnomon	CDS	1013336	1013426	.	+	0	Name=XP_011693961.1;ID=cds-XP_011693961.1;Dbxref=GeneID:105453580%2CGenbank:XP_011693961.1;Parent=rna-XM_011695659.1
NW_012026892.1	Gnomon	mRNA	1263096	1265593	.	+	.	Name=XM_011695727.1;ID=rna-XM_011695727.1;Dbxref=GeneID:105453613%2CGenbank:XM_011695727.1;Parent=gene-LOC105453613
NW_012026892.1	Gnomon	exon	1271092	1271227	.	-	.	ID=exon-XM_011695720.1-4;Dbxref=GeneID:105453611%2CGenbank:XM_011695720.1;Parent=rna-XM_011695720.1
NW_012026892.1	Gnomon	exon	1270811	1270983	.	-	.	ID=exon-XM_011695720.1-5;Dbxref=GeneID:105453611%2CGenbank:XM_011695720.1;Parent=rna-XM_011695720.1
NW_012026892.1	Gnomon	exon	1271491	1271569	.	-	.	ID=exon-XM_011695720.1-2;Dbxref=GeneID:105453611%2CGenbank:XM_011695720.1;Parent=rna-XM_011695720.1
NW_012026892.1	Gnomon	exon	1271290	1271420	.	-	.	ID=exon-XM_011695720.1-3;Dbxref=GeneID:105453611%2CGenbank:XM_011695720.1;Parent=rna-XM_011695720.1
NW_012026892.1	Gnomon	exon	1272913	1272989	.	-	.	ID=exon-XM_011695720.1-1;Dbxref=GeneID:105453611%2CGenbank:XM_011695720.1;Parent=rna-XM_011695720.1
NW_012026892.1	Gnomon	exon	1270025	1270212	.	-	.	ID=exon-XM_011695720.1-8;Dbxref=GeneID:105453611%2CGenbank:XM_011695720.1;Parent=rna-XM_011695720.1
NW_012026892.1	Gnomon	exon	1269813	1269913	.	-	.	ID=exon-XM_011695720.1-9;Dbxref=GeneID:105453611%2CGenbank:XM_011695720.1;Parent=rna-XM_011695720.1
NW_012026892.1	Gnomon	exon	1270586	1270739	.	-	.	ID=exon-XM_011695720.1-6;Dbxref=GeneID:105453611%2CGenbank:XM_011695720.1;Parent=rna-XM_011695720.1
NW_012026892.1	Gnomon	exon	1270352	1270517	.	-	.	ID=exon-XM_011695720.1-7;Dbxref=GeneID:105453611%2CGenbank:XM_011695720.1;Parent=rna-XM_011695720.1
NW_012026892.1	Gnomon	CDS	74302	74374	.	-	0	Name=XP_011693867.1;ID=cds-XP_011693867.1;Dbxref=GeneID:105453526%2CGenbank:XP_011693867.1;Parent=rna-XM_011695565.1
NW_012026892.1	Gnomon	CDS	73856	74221	.	-	0	Name=XP_011693867.1;ID=cds-XP_011693867.1;Dbxref=GeneID:105453526%2CGenbank:XP_011693867.1;Parent=rna-XM_011695565.1
NW_012026892.1	Gnomon	CDS	73634	73764	.	-	0	Name=XP_011693867.1;ID=cds-XP_011693867.1;Dbxref=GeneID:105453526%2CGenbank:XP_011693867.1;Parent=rna-XM_011695565.1
NW_012026892.1	Gnomon	CDS	66372	66386	.	-	0	Name=XP_011693867.1;ID=cds-XP_011693867.1;Dbxref=GeneID:105453526%2CGenbank:XP_011693867.1;Parent=rna-XM_011695565.1
NW_012026892.1	Gnomon	CDS	1011733	1012362	.	+	0	Name=XP_011693962.1;ID=cds-XP_011693962.1;Dbxref=GeneID:105453580%2CGenbank:XP_011693962.1;Parent=rna-XM_011695660.1
NW_012026892.1	Gnomon	CDS	1012469	1012779	.	+	0	Name=XP_011693962.1;ID=cds-XP_011693962.1;Dbxref=GeneID:105453580%2CGenbank:XP_011693962.1;Parent=rna-XM_011695660.1
NW_012026892.1	Gnomon	CDS	1013336	1013426	.	+	0	Name=XP_011693962.1;ID=cds-XP_011693962.1;Dbxref=GeneID:105453580%2CGenbank:XP_011693962.1;Parent=rna-XM_011695660.1
NW_012026892.1	Gnomon	mRNA	101127	116120	.	+	.	Name=XM_011695570.1;ID=rna-XM_011695570.1;Dbxref=GeneID:105453531%2CGenbank:XM_011695570.1;Parent=gene-LOC105453531
NW_012026892.1	Gnomon	exon	150115	150312	.	+	.	ID=exon-XM_011695583.1-1;Dbxref=GeneID:105453535%2CGenbank:XM_011695583.1;Parent=rna-XM_011695583.1
NW_012026892.1	Gnomon	exon	150754	151117	.	+	.	ID=exon-XM_011695583.1-2;Dbxref=GeneID:105453535%2CGenbank:XM_011695583.1;Parent=rna-XM_011695583.1
NW_012026892.1	Gnomon	exon	151201	151389	.	+	.	ID=exon-XM_011695583.1-3;Dbxref=GeneID:105453535%2CGenbank:XM_011695583.1;Parent=rna-XM_011695583.1
NW_012026892.1	Gnomon	exon	151589	151735	.	+	.	ID=exon-XM_011695583.1-4;Dbxref=GeneID:105453535%2CGenbank:XM_011695583.1;Parent=rna-XM_011695583.1
NW_012026892.1	Gnomon	exon	151841	152027	.	+	.	ID=exon-XM_011695583.1-5;Dbxref=GeneID:105453535%2CGenbank:XM_011695583.1;Parent=rna-XM_011695583.1
NW_012026892.1	Gnomon	exon	152105	152297	.	+	.	ID=exon-XM_011695583.1-6;Dbxref=GeneID:105453535%2CGenbank:XM_011695583.1;Parent=rna-XM_011695583.1
NW_012026892.1	Gnomon	exon	152455	152756	.	+	.	ID=exon-XM_011695583.1-7;Dbxref=GeneID:105453535%2CGenbank:XM_011695583.1;Parent=rna-XM_011695583.1
NW_012026892.1	Gnomon	exon	153360	153590	.	+	.	ID=exon-XM_011695583.1-8;Dbxref=GeneID:105453535%2CGenbank:XM_011695583.1;Parent=rna-XM_011695583.1
NW_012026892.1	Gnomon	exon	153669	153947	.	+	.	ID=exon-XM_011695583.1-9;Dbxref=GeneID:105453535%2CGenbank:XM_011695583.1;Parent=rna-XM_011695583.1
NW_012026892.1	Gnomon	CDS	74302	74374	.	-	0	Name=XP_011693866.1;ID=cds-XP_011693866.1;Dbxref=GeneID:105453526%2CGenbank:XP_011693866.1;Parent=rna-XM_011695564.1
NW_012026892.1	Gnomon	CDS	73856	74221	.	-	0	Name=XP_011693866.1;ID=cds-XP_011693866.1;Dbxref=GeneID:105453526%2CGenbank:XP_011693866.1;Parent=rna-XM_011695564.1
NW_012026892.1	Gnomon	CDS	73634	73764	.	-	0	Name=XP_011693866.1;ID=cds-XP_011693866.1;Dbxref=GeneID:105453526%2CGenbank:XP_011693866.1;Parent=rna-XM_011695564.1
NW_012026892.1	Gnomon	CDS	40428	40463	.	-	0	Name=XP_011693866.1;ID=cds-XP_011693866.1;Dbxref=GeneID:105453526%2CGenbank:XP_011693866.1;Parent=rna-XM_011695564.1
NW_012026892.1	Gnomon	exon	1142347	1142606	.	-	.	ID=exon-XM_011695672.1-1;Dbxref=GeneID:105453586%2CGenbank:XM_011695672.1;Parent=rna-XM_011695672.1
NW_012026892.1	Gnomon	exon	1061006	1061404	.	-	.	ID=exon-XM_011695672.1-6;Dbxref=GeneID:105453586%2CGenbank:XM_011695672.1;Parent=rna-XM_011695672.1
NW_012026892.1	Gnomon	exon	1060286	1060408	.	-	.	ID=exon-XM_011695672.1-7;Dbxref=GeneID:105453586%2CGenbank:XM_011695672.1;Parent=rna-XM_011695672.1
NW_012026892.1	Gnomon	exon	1053171	1053267	.	-	.	ID=exon-XM_011695672.1-8;Dbxref=GeneID:105453586%2CGenbank:XM_011695672.1;Parent=rna-XM_011695672.1
NW_012026892.1	Gnomon	exon	1052156	1052435	.	-	.	ID=exon-XM_011695672.1-9;Dbxref=GeneID:105453586%2CGenbank:XM_011695672.1;Parent=rna-XM_011695672.1
NW_012026892.1	Gnomon	exon	1141850	1141967	.	-	.	ID=exon-XM_011695672.1-2;Dbxref=GeneID:105453586%2CGenbank:XM_011695672.1;Parent=rna-XM_011695672.1
NW_012026892.1	Gnomon	exon	1136139	1136270	.	-	.	ID=exon-XM_011695672.1-3;Dbxref=GeneID:105453586%2CGenbank:XM_011695672.1;Parent=rna-XM_011695672.1
NW_012026892.1	Gnomon	exon	1068504	1068756	.	-	.	ID=exon-XM_011695672.1-4;Dbxref=GeneID:105453586%2CGenbank:XM_011695672.1;Parent=rna-XM_011695672.1
NW_012026892.1	Gnomon	exon	1061800	1061856	.	-	.	ID=exon-XM_011695672.1-5;Dbxref=GeneID:105453586%2CGenbank:XM_011695672.1;Parent=rna-XM_011695672.1
NW_012026892.1	Gnomon	CDS	1024583	1024649	.	-	0	Name=XP_011693963.1;ID=cds-XP_011693963.1;Dbxref=GeneID:105453581%2CGenbank:XP_011693963.1;Parent=rna-XM_011695661.1
NW_012026892.1	Gnomon	CDS	1023292	1023483	.	-	0	Name=XP_011693963.1;ID=cds-XP_011693963.1;Dbxref=GeneID:105453581%2CGenbank:XP_011693963.1;Parent=rna-XM_011695661.1
NW_012026892.1	Gnomon	CDS	1022423	1022860	.	-	0	Name=XP_011693963.1;ID=cds-XP_011693963.1;Dbxref=GeneID:105453581%2CGenbank:XP_011693963.1;Parent=rna-XM_011695661.1
NW_012026892.1	Gnomon	CDS	1021960	1022227	.	-	0	Name=XP_011693963.1;ID=cds-XP_011693963.1;Dbxref=GeneID:105453581%2CGenbank:XP_011693963.1;Parent=rna-XM_011695661.1
NW_012026892.1	Gnomon	CDS	1021369	1021628	.	-	0	Name=XP_011693963.1;ID=cds-XP_011693963.1;Dbxref=GeneID:105453581%2CGenbank:XP_011693963.1;Parent=rna-XM_011695661.1
NW_012026892.1	Gnomon	CDS	1020772	1021109	.	-	0	Name=XP_011693963.1;ID=cds-XP_011693963.1;Dbxref=GeneID:105453581%2CGenbank:XP_011693963.1;Parent=rna-XM_011695661.1
NW_012026892.1	Gnomon	exon	1005274	1005344	.	+	.	ID=exon-XM_011695648.1-3;Dbxref=GeneID:105453576%2CGenbank:XM_011695648.1;Parent=rna-XM_011695648.1
NW_012026892.1	Gnomon	exon	1005516	1005734	.	+	.	ID=exon-XM_011695648.1-4;Dbxref=GeneID:105453576%2CGenbank:XM_011695648.1;Parent=rna-XM_011695648.1
NW_012026892.1	Gnomon	exon	1001361	1001737	.	+	.	ID=exon-XM_011695648.1-1;Dbxref=GeneID:105453576%2CGenbank:XM_011695648.1;Parent=rna-XM_011695648.1
NW_012026892.1	Gnomon	exon	1004645	1004839	.	+	.	ID=exon-XM_011695648.1-2;Dbxref=GeneID:105453576%2CGenbank:XM_011695648.1;Parent=rna-XM_011695648.1
NW_012026892.1	Gnomon	exon	1006040	1006339	.	+	.	ID=exon-XM_011695648.1-5;Dbxref=GeneID:105453576%2CGenbank:XM_011695648.1;Parent=rna-XM_011695648.1
NW_012026892.1	Gnomon	mRNA	1265690	1268556	.	+	.	Name=XM_011695725.1;ID=rna-XM_011695725.1;Dbxref=GeneID:105453612%2CGenbank:XM_011695725.1;Parent=gene-LOC105453612
NW_012026892.1	Gnomon	CDS	95966	96105	.	+	0	Name=XP_011693869.1;ID=cds-XP_011693869.1;Dbxref=GeneID:105453528%2CGenbank:XP_011693869.1;Parent=rna-XM_011695567.1
NW_012026892.1	Gnomon	CDS	96181	96679	.	+	0	Name=XP_011693869.1;ID=cds-XP_011693869.1;Dbxref=GeneID:105453528%2CGenbank:XP_011693869.1;Parent=rna-XM_011695567.1
NW_012026892.1	tRNAscan-SE	exon	1150484	1150555	.	-	.	ID=exon-Trnap-cgg-3-1;Dbxref=GeneID:105447673;Note=transfer RNA proline (anticodon CGG);Parent=rna-Trnap-cgg-3
NW_012026892.1	Gnomon	mRNA	1265690	1268556	.	+	.	Name=XM_011695724.1;ID=rna-XM_011695724.1;Dbxref=GeneID:105453612%2CGenbank:XM_011695724.1;Parent=gene-LOC105453612
NW_012026892.1	Gnomon	CDS	1011733	1012362	.	+	0	Name=XP_011693960.1;ID=cds-XP_011693960.1;Dbxref=GeneID:105453580%2CGenbank:XP_011693960.1;Parent=rna-XM_011695658.1
NW_012026892.1	Gnomon	CDS	1012469	1012779	.	+	0	Name=XP_011693960.1;ID=cds-XP_011693960.1;Dbxref=GeneID:105453580%2CGenbank:XP_011693960.1;Parent=rna-XM_011695658.1
NW_012026892.1	Gnomon	CDS	1013336	1013426	.	+	0	Name=XP_011693960.1;ID=cds-XP_011693960.1;Dbxref=GeneID:105453580%2CGenbank:XP_011693960.1;Parent=rna-XM_011695658.1
NW_012026892.1	Gnomon	CDS	7068	7120	.	+	0	Name=XP_011693868.1;ID=cds-XP_011693868.1;Dbxref=GeneID:105453527%2CGenbank:XP_011693868.1;Parent=rna-XM_011695566.1
NW_012026892.1	Gnomon	CDS	33328	33454	.	+	0	Name=XP_011693868.1;ID=cds-XP_011693868.1;Dbxref=GeneID:105453527%2CGenbank:XP_011693868.1;Parent=rna-XM_011695566.1
NW_012026892.1	Gnomon	exon	94758	95289	.	-	.	ID=exon-XM_011695560.1-1;Dbxref=GeneID:105453524%2CGenbank:XM_011695560.1;Parent=rna-XM_011695560.1
NW_012026892.1	Gnomon	exon	80012	80250	.	-	.	ID=exon-XM_011695560.1-2;Dbxref=GeneID:105453524%2CGenbank:XM_011695560.1;Parent=rna-XM_011695560.1
NW_012026892.1	Gnomon	exon	359808	360116	.	-	.	ID=exon-XM_011695607.1-1;Dbxref=GeneID:105453553%2CGenbank:XM_011695607.1;Parent=rna-XM_011695607.1
NW_012026892.1	Gnomon	exon	358961	359487	.	-	.	ID=exon-XM_011695607.1-2;Dbxref=GeneID:105453553%2CGenbank:XM_011695607.1;Parent=rna-XM_011695607.1
NW_012026892.1	Gnomon	exon	358714	358879	.	-	.	ID=exon-XM_011695607.1-3;Dbxref=GeneID:105453553%2CGenbank:XM_011695607.1;Parent=rna-XM_011695607.1
NW_012026892.1	Gnomon	exon	358121	358416	.	-	.	ID=exon-XM_011695607.1-4;Dbxref=GeneID:105453553%2CGenbank:XM_011695607.1;Parent=rna-XM_011695607.1
NW_012026892.1	Gnomon	CDS	997888	998103	.	-	0	Name=XP_011693953.1;ID=cds-XP_011693953.1;Dbxref=GeneID:105453577%2CGenbank:XP_011693953.1;Parent=rna-XM_011695651.1
NW_012026892.1	Gnomon	CDS	995954	996199	.	-	0	Name=XP_011693953.1;ID=cds-XP_011693953.1;Dbxref=GeneID:105453577%2CGenbank:XP_011693953.1;Parent=rna-XM_011695651.1
NW_012026892.1	Gnomon	CDS	994635	995778	.	-	0	Name=XP_011693953.1;ID=cds-XP_011693953.1;Dbxref=GeneID:105453577%2CGenbank:XP_011693953.1;Parent=rna-XM_011695651.1
NW_012026892.1	Gnomon	CDS	993940	994427	.	-	0	Name=XP_011693953.1;ID=cds-XP_011693953.1;Dbxref=GeneID:105453577%2CGenbank:XP_011693953.1;Parent=rna-XM_011695651.1
NW_012026892.1	Gnomon	mRNA	75046	78916	.	+	.	Name=XM_011695562.1;ID=rna-XM_011695562.1;Dbxref=GeneID:105453525%2CGenbank:XM_011695562.1;Parent=gene-LOC105453525
NW_012026892.1	Gnomon	mRNA	1268409	1272971	.	-	.	Name=XM_011695718.1;ID=rna-XM_011695718.1;Dbxref=GeneID:105453611%2CGenbank:XM_011695718.1;Parent=gene-LOC105453611
NW_012026892.1	Gnomon	mRNA	75046	78347	.	+	.	Name=XM_011695561.1;ID=rna-XM_011695561.1;Dbxref=GeneID:105453525%2CGenbank:XM_011695561.1;Parent=gene-LOC105453525
NW_012026892.1	Gnomon	CDS	1000210	1000215	.	-	0	Name=XP_011693954.1;ID=cds-XP_011693954.1;Dbxref=GeneID:105453577%2CGenbank:XP_011693954.1;Parent=rna-XM_011695652.1
NW_012026892.1	Gnomon	CDS	995954	996199	.	-	0	Name=XP_011693954.1;ID=cds-XP_011693954.1;Dbxref=GeneID:105453577%2CGenbank:XP_011693954.1;Parent=rna-XM_011695652.1
NW_012026892.1	Gnomon	CDS	994635	995796	.	-	0	Name=XP_011693954.1;ID=cds-XP_011693954.1;Dbxref=GeneID:105453577%2CGenbank:XP_011693954.1;Parent=rna-XM_011695652.1
NW_012026892.1	Gnomon	CDS	993940	994427	.	-	0	Name=XP_011693954.1;ID=cds-XP_011693954.1;Dbxref=GeneID:105453577%2CGenbank:XP_011693954.1;Parent=rna-XM_011695652.1
NW_012026892.1	Gnomon	CDS	1001710	1001737	.	+	0	Name=XP_011693950.1;ID=cds-XP_011693950.1;Dbxref=GeneID:105453576%2CGenbank:XP_011693950.1;Parent=rna-XM_011695648.1
NW_012026892.1	Gnomon	CDS	1004645	1004839	.	+	0	Name=XP_011693950.1;ID=cds-XP_011693950.1;Dbxref=GeneID:105453576%2CGenbank:XP_011693950.1;Parent=rna-XM_011695648.1
NW_012026892.1	Gnomon	CDS	1005274	1005344	.	+	0	Name=XP_011693950.1;ID=cds-XP_011693950.1;Dbxref=GeneID:105453576%2CGenbank:XP_011693950.1;Parent=rna-XM_011695648.1
NW_012026892.1	Gnomon	CDS	1005516	1005734	.	+	0	Name=XP_011693950.1;ID=cds-XP_011693950.1;Dbxref=GeneID:105453576%2CGenbank:XP_011693950.1;Parent=rna-XM_011695648.1
NW_012026892.1	Gnomon	CDS	1006040	1006150	.	+	0	Name=XP_011693950.1;ID=cds-XP_011693950.1;Dbxref=GeneID:105453576%2CGenbank:XP_011693950.1;Parent=rna-XM_011695648.1
NW_012026892.1	Gnomon	exon	1150933	1152921	.	-	.	ID=exon-XM_011695696.1-6;Dbxref=GeneID:105453593%2CGenbank:XM_011695696.1;Parent=rna-XM_011695696.1
NW_012026892.1	Gnomon	exon	1153304	1153582	.	-	.	ID=exon-XM_011695696.1-4;Dbxref=GeneID:105453593%2CGenbank:XM_011695696.1;Parent=rna-XM_011695696.1
NW_012026892.1	Gnomon	exon	1153001	1153210	.	-	.	ID=exon-XM_011695696.1-5;Dbxref=GeneID:105453593%2CGenbank:XM_011695696.1;Parent=rna-XM_011695696.1
NW_012026892.1	Gnomon	exon	1153955	1154026	.	-	.	ID=exon-XM_011695696.1-2;Dbxref=GeneID:105453593%2CGenbank:XM_011695696.1;Parent=rna-XM_011695696.1
NW_012026892.1	Gnomon	exon	1153695	1153829	.	-	.	ID=exon-XM_011695696.1-3;Dbxref=GeneID:105453593%2CGenbank:XM_011695696.1;Parent=rna-XM_011695696.1
NW_012026892.1	Gnomon	exon	1154306	1154391	.	-	.	ID=exon-XM_011695696.1-1;Dbxref=GeneID:105453593%2CGenbank:XM_011695696.1;Parent=rna-XM_011695696.1
NW_012026892.1	Gnomon	mRNA	80012	95289	.	-	.	Name=XM_011695560.1;ID=rna-XM_011695560.1;Dbxref=GeneID:105453524%2CGenbank:XM_011695560.1;Parent=gene-LOC105453524
NW_012026892.1	Gnomon	exon	1267806	1268042	.	+	.	ID=exon-XM_011695725.1-5;Dbxref=GeneID:105453612%2CGenbank:XM_011695725.1;Parent=rna-XM_011695725.1
NW_012026892.1	Gnomon	exon	1268120	1268556	.	+	.	ID=exon-XM_011695725.1-6;Dbxref=GeneID:105453612%2CGenbank:XM_011695725.1;Parent=rna-XM_011695725.1
NW_012026892.1	Gnomon	exon	1265690	1266089	.	+	.	ID=exon-XM_011695725.1-1;Dbxref=GeneID:105453612%2CGenbank:XM_011695725.1;Parent=rna-XM_011695725.1
NW_012026892.1	Gnomon	exon	1266166	1266281	.	+	.	ID=exon-XM_011695725.1-2;Dbxref=GeneID:105453612%2CGenbank:XM_011695725.1;Parent=rna-XM_011695725.1
NW_012026892.1	Gnomon	exon	1266357	1266480	.	+	.	ID=exon-XM_011695725.1-3;Dbxref=GeneID:105453612%2CGenbank:XM_011695725.1;Parent=rna-XM_011695725.1
NW_012026892.1	Gnomon	exon	1266578	1266957	.	+	.	ID=exon-XM_011695725.1-4;Dbxref=GeneID:105453612%2CGenbank:XM_011695725.1;Parent=rna-XM_011695725.1
NW_012026892.1	Gnomon	mRNA	1273011	1275397	.	+	.	Name=XM_011695716.1;ID=rna-XM_011695716.1;Dbxref=GeneID:105453609%2CGenbank:XM_011695716.1;Parent=gene-LOC105453609
NW_012026892.1	Gnomon	CDS	1001952	1001964	.	+	0	Name=XP_011693951.1;ID=cds-XP_011693951.1;Dbxref=GeneID:105453576%2CGenbank:XP_011693951.1;Parent=rna-XM_011695649.1
NW_012026892.1	Gnomon	CDS	1004645	1004839	.	+	0	Name=XP_011693951.1;ID=cds-XP_011693951.1;Dbxref=GeneID:105453576%2CGenbank:XP_011693951.1;Parent=rna-XM_011695649.1
NW_012026892.1	Gnomon	CDS	1005274	1005344	.	+	0	Name=XP_011693951.1;ID=cds-XP_011693951.1;Dbxref=GeneID:105453576%2CGenbank:XP_011693951.1;Parent=rna-XM_011695649.1
NW_012026892.1	Gnomon	CDS	1005516	1005734	.	+	0	Name=XP_011693951.1;ID=cds-XP_011693951.1;Dbxref=GeneID:105453576%2CGenbank:XP_011693951.1;Parent=rna-XM_011695649.1
NW_012026892.1	Gnomon	CDS	1006040	1006150	.	+	0	Name=XP_011693951.1;ID=cds-XP_011693951.1;Dbxref=GeneID:105453576%2CGenbank:XP_011693951.1;Parent=rna-XM_011695649.1
NW_012026892.1	Gnomon	exon	154100	154252	.	+	.	ID=exon-XM_011695584.1-10;Dbxref=GeneID:105453535%2CGenbank:XM_011695584.1;Parent=rna-XM_011695584.1
NW_012026892.1	Gnomon	exon	154462	155181	.	+	.	ID=exon-XM_011695584.1-11;Dbxref=GeneID:105453535%2CGenbank:XM_011695584.1;Parent=rna-XM_011695584.1
NW_012026892.1	Gnomon	mRNA	1227576	1230000	.	+	.	Name=XM_011695715.1;ID=rna-XM_011695715.1;Dbxref=GeneID:105453608%2CGenbank:XM_011695715.1;Parent=gene-LOC105453608
NW_012026892.1	Gnomon	exon	1268409	1268870	.	-	.	ID=exon-XM_011695720.1-13;Dbxref=GeneID:105453611%2CGenbank:XM_011695720.1;Parent=rna-XM_011695720.1
NW_012026892.1	Gnomon	exon	1269211	1269535	.	-	.	ID=exon-XM_011695720.1-11;Dbxref=GeneID:105453611%2CGenbank:XM_011695720.1;Parent=rna-XM_011695720.1
NW_012026892.1	Gnomon	exon	1268991	1269128	.	-	.	ID=exon-XM_011695720.1-12;Dbxref=GeneID:105453611%2CGenbank:XM_011695720.1;Parent=rna-XM_011695720.1
NW_012026892.1	Gnomon	exon	1269612	1269737	.	-	.	ID=exon-XM_011695720.1-10;Dbxref=GeneID:105453611%2CGenbank:XM_011695720.1;Parent=rna-XM_011695720.1
NW_012026892.1	Gnomon	exon	1146491	1146625	.	+	.	ID=exon-XM_011695673.1-3;Dbxref=GeneID:105453587%2CGenbank:XM_011695673.1;Parent=rna-XM_011695673.1
NW_012026892.1	Gnomon	exon	1147224	1147495	.	+	.	ID=exon-XM_011695673.1-4;Dbxref=GeneID:105453587%2CGenbank:XM_011695673.1;Parent=rna-XM_011695673.1
NW_012026892.1	Gnomon	exon	1145695	1145840	.	+	.	ID=exon-XM_011695673.1-1;Dbxref=GeneID:105453587%2CGenbank:XM_011695673.1;Parent=rna-XM_011695673.1
NW_012026892.1	Gnomon	exon	1146262	1146393	.	+	.	ID=exon-XM_011695673.1-2;Dbxref=GeneID:105453587%2CGenbank:XM_011695673.1;Parent=rna-XM_011695673.1
NW_012026892.1	Gnomon	exon	1147778	1147861	.	+	.	ID=exon-XM_011695673.1-5;Dbxref=GeneID:105453587%2CGenbank:XM_011695673.1;Parent=rna-XM_011695673.1
NW_012026892.1	Gnomon	exon	1148150	1148660	.	+	.	ID=exon-XM_011695673.1-6;Dbxref=GeneID:105453587%2CGenbank:XM_011695673.1;Parent=rna-XM_011695673.1
NW_012026892.1	Gnomon	exon	124711	124816	.	+	.	ID=exon-XM_011695579.1-1;Dbxref=GeneID:105453533%2CGenbank:XM_011695579.1;Parent=rna-XM_011695579.1
NW_012026892.1	Gnomon	exon	124958	125330	.	+	.	ID=exon-XM_011695579.1-2;Dbxref=GeneID:105453533%2CGenbank:XM_011695579.1;Parent=rna-XM_011695579.1
NW_012026892.1	Gnomon	exon	125847	125915	.	+	.	ID=exon-XM_011695579.1-3;Dbxref=GeneID:105453533%2CGenbank:XM_011695579.1;Parent=rna-XM_011695579.1
NW_012026892.1	Gnomon	exon	125999	126073	.	+	.	ID=exon-XM_011695579.1-4;Dbxref=GeneID:105453533%2CGenbank:XM_011695579.1;Parent=rna-XM_011695579.1
NW_012026892.1	Gnomon	exon	126168	126382	.	+	.	ID=exon-XM_011695579.1-5;Dbxref=GeneID:105453533%2CGenbank:XM_011695579.1;Parent=rna-XM_011695579.1
NW_012026892.1	Gnomon	exon	126990	127172	.	+	.	ID=exon-XM_011695579.1-6;Dbxref=GeneID:105453533%2CGenbank:XM_011695579.1;Parent=rna-XM_011695579.1
NW_012026892.1	Gnomon	exon	127812	127922	.	+	.	ID=exon-XM_011695579.1-7;Dbxref=GeneID:105453533%2CGenbank:XM_011695579.1;Parent=rna-XM_011695579.1
NW_012026892.1	Gnomon	exon	128385	128473	.	+	.	ID=exon-XM_011695579.1-8;Dbxref=GeneID:105453533%2CGenbank:XM_011695579.1;Parent=rna-XM_011695579.1
NW_012026892.1	Gnomon	exon	128847	129021	.	+	.	ID=exon-XM_011695579.1-9;Dbxref=GeneID:105453533%2CGenbank:XM_011695579.1;Parent=rna-XM_011695579.1
NW_012026892.1	Gnomon	exon	1001361	1001964	.	+	.	ID=exon-XM_011695649.1-1;Dbxref=GeneID:105453576%2CGenbank:XM_011695649.1;Parent=rna-XM_011695649.1
NW_012026892.1	Gnomon	exon	1004645	1004839	.	+	.	ID=exon-XM_011695649.1-2;Dbxref=GeneID:105453576%2CGenbank:XM_011695649.1;Parent=rna-XM_011695649.1
NW_012026892.1	Gnomon	exon	1005274	1005344	.	+	.	ID=exon-XM_011695649.1-3;Dbxref=GeneID:105453576%2CGenbank:XM_011695649.1;Parent=rna-XM_011695649.1
NW_012026892.1	Gnomon	exon	1005516	1005734	.	+	.	ID=exon-XM_011695649.1-4;Dbxref=GeneID:105453576%2CGenbank:XM_011695649.1;Parent=rna-XM_011695649.1
NW_012026892.1	Gnomon	exon	1006040	1006339	.	+	.	ID=exon-XM_011695649.1-5;Dbxref=GeneID:105453576%2CGenbank:XM_011695649.1;Parent=rna-XM_011695649.1
NW_012026892.1	Gnomon	CDS	997888	998103	.	-	0	Name=XP_011693952.1;ID=cds-XP_011693952.1;Dbxref=GeneID:105453577%2CGenbank:XP_011693952.1;Parent=rna-XM_011695650.1
NW_012026892.1	Gnomon	CDS	995954	996199	.	-	0	Name=XP_011693952.1;ID=cds-XP_011693952.1;Dbxref=GeneID:105453577%2CGenbank:XP_011693952.1;Parent=rna-XM_011695650.1
NW_012026892.1	Gnomon	CDS	994635	995796	.	-	0	Name=XP_011693952.1;ID=cds-XP_011693952.1;Dbxref=GeneID:105453577%2CGenbank:XP_011693952.1;Parent=rna-XM_011695650.1
NW_012026892.1	Gnomon	CDS	993940	994427	.	-	0	Name=XP_011693952.1;ID=cds-XP_011693952.1;Dbxref=GeneID:105453577%2CGenbank:XP_011693952.1;Parent=rna-XM_011695650.1
NW_012026892.1	Gnomon	exon	993021	994427	.	-	.	ID=exon-XM_011695650.1-4;Dbxref=GeneID:105453577%2CGenbank:XM_011695650.1;Parent=rna-XM_011695650.1
NW_012026892.1	Gnomon	exon	995954	996199	.	-	.	ID=exon-XM_011695650.1-2;Dbxref=GeneID:105453577%2CGenbank:XM_011695650.1;Parent=rna-XM_011695650.1
NW_012026892.1	Gnomon	exon	994635	995796	.	-	.	ID=exon-XM_011695650.1-3;Dbxref=GeneID:105453577%2CGenbank:XM_011695650.1;Parent=rna-XM_011695650.1
NW_012026892.1	Gnomon	exon	997888	998473	.	-	.	ID=exon-XM_011695650.1-1;Dbxref=GeneID:105453577%2CGenbank:XM_011695650.1;Parent=rna-XM_011695650.1
NW_012026892.1	Gnomon	mRNA	7046	33523	.	+	.	Name=XM_011695566.1;ID=rna-XM_011695566.1;Dbxref=GeneID:105453527%2CGenbank:XM_011695566.1;Parent=gene-LOC105453527
NW_012026892.1	Gnomon	CDS	1009156	1009202	.	+	0	Name=XP_011693957.1;ID=cds-XP_011693957.1;Dbxref=GeneID:105453580%2CGenbank:XP_011693957.1;Parent=rna-XM_011695655.1
NW_012026892.1	Gnomon	CDS	1009426	1009573	.	+	0	Name=XP_011693957.1;ID=cds-XP_011693957.1;Dbxref=GeneID:105453580%2CGenbank:XP_011693957.1;Parent=rna-XM_011695655.1
NW_012026892.1	Gnomon	CDS	1011721	1012362	.	+	0	Name=XP_011693957.1;ID=cds-XP_011693957.1;Dbxref=GeneID:105453580%2CGenbank:XP_011693957.1;Parent=rna-XM_011695655.1
NW_012026892.1	Gnomon	CDS	1012469	1012779	.	+	0	Name=XP_011693957.1;ID=cds-XP_011693957.1;Dbxref=GeneID:105453580%2CGenbank:XP_011693957.1;Parent=rna-XM_011695655.1
NW_012026892.1	Gnomon	CDS	1013336	1013426	.	+	0	Name=XP_011693957.1;ID=cds-XP_011693957.1;Dbxref=GeneID:105453580%2CGenbank:XP_011693957.1;Parent=rna-XM_011695655.1
NW_012026892.1	Gnomon	exon	1268120	1268556	.	+	.	ID=exon-XM_011695724.1-6;Dbxref=GeneID:105453612%2CGenbank:XM_011695724.1;Parent=rna-XM_011695724.1
NW_012026892.1	Gnomon	exon	1266578	1266957	.	+	.	ID=exon-XM_011695724.1-4;Dbxref=GeneID:105453612%2CGenbank:XM_011695724.1;Parent=rna-XM_011695724.1
NW_012026892.1	Gnomon	exon	1267806	1268051	.	+	.	ID=exon-XM_011695724.1-5;Dbxref=GeneID:105453612%2CGenbank:XM_011695724.1;Parent=rna-XM_011695724.1
NW_012026892.1	Gnomon	exon	1266166	1266281	.	+	.	ID=exon-XM_011695724.1-2;Dbxref=GeneID:105453612%2CGenbank:XM_011695724.1;Parent=rna-XM_011695724.1
NW_012026892.1	Gnomon	exon	1266357	1266480	.	+	.	ID=exon-XM_011695724.1-3;Dbxref=GeneID:105453612%2CGenbank:XM_011695724.1;Parent=rna-XM_011695724.1
NW_012026892.1	Gnomon	exon	1265690	1266089	.	+	.	ID=exon-XM_011695724.1-1;Dbxref=GeneID:105453612%2CGenbank:XM_011695724.1;Parent=rna-XM_011695724.1
NW_012026892.1	Gnomon	exon	1181615	1181784	.	-	.	ID=exon-XM_011695697.1-7;Dbxref=GeneID:105453594%2CGenbank:XM_011695697.1;Parent=rna-XM_011695697.1
NW_012026892.1	Gnomon	exon	1180704	1181541	.	-	.	ID=exon-XM_011695697.1-8;Dbxref=GeneID:105453594%2CGenbank:XM_011695697.1;Parent=rna-XM_011695697.1
NW_012026892.1	Gnomon	exon	1182653	1182809	.	-	.	ID=exon-XM_011695697.1-3;Dbxref=GeneID:105453594%2CGenbank:XM_011695697.1;Parent=rna-XM_011695697.1
NW_012026892.1	Gnomon	exon	1182452	1182569	.	-	.	ID=exon-XM_011695697.1-4;Dbxref=GeneID:105453594%2CGenbank:XM_011695697.1;Parent=rna-XM_011695697.1
NW_012026892.1	Gnomon	exon	1182144	1182378	.	-	.	ID=exon-XM_011695697.1-5;Dbxref=GeneID:105453594%2CGenbank:XM_011695697.1;Parent=rna-XM_011695697.1
NW_012026892.1	Gnomon	exon	1181869	1181999	.	-	.	ID=exon-XM_011695697.1-6;Dbxref=GeneID:105453594%2CGenbank:XM_011695697.1;Parent=rna-XM_011695697.1
NW_012026892.1	Gnomon	exon	1183083	1183289	.	-	.	ID=exon-XM_011695697.1-1;Dbxref=GeneID:105453594%2CGenbank:XM_011695697.1;Parent=rna-XM_011695697.1
NW_012026892.1	Gnomon	exon	1182901	1182992	.	-	.	ID=exon-XM_011695697.1-2;Dbxref=GeneID:105453594%2CGenbank:XM_011695697.1;Parent=rna-XM_011695697.1
NW_012026892.1	Gnomon	mRNA	1011334	1013811	.	+	.	Name=XM_011695660.1;ID=rna-XM_011695660.1;Dbxref=GeneID:105453580%2CGenbank:XM_011695660.1;Parent=gene-LOC105453580
NW_012026892.1	Gnomon	exon	1259213	1259299	.	-	.	ID=exon-XM_011695729.1-14;Dbxref=GeneID:105453614%2CGenbank:XM_011695729.1;Parent=rna-XM_011695729.1
NW_012026892.1	Gnomon	exon	1259950	1260124	.	-	.	ID=exon-XM_011695729.1-12;Dbxref=GeneID:105453614%2CGenbank:XM_011695729.1;Parent=rna-XM_011695729.1
NW_012026892.1	Gnomon	exon	1259475	1259863	.	-	.	ID=exon-XM_011695729.1-13;Dbxref=GeneID:105453614%2CGenbank:XM_011695729.1;Parent=rna-XM_011695729.1
NW_012026892.1	Gnomon	exon	1260370	1260528	.	-	.	ID=exon-XM_011695729.1-10;Dbxref=GeneID:105453614%2CGenbank:XM_011695729.1;Parent=rna-XM_011695729.1
NW_012026892.1	Gnomon	exon	1260186	1260293	.	-	.	ID=exon-XM_011695729.1-11;Dbxref=GeneID:105453614%2CGenbank:XM_011695729.1;Parent=rna-XM_011695729.1
NW_012026892.1	Gnomon	CDS	1009156	1009202	.	+	0	Name=XP_011693958.1;ID=cds-XP_011693958.1;Dbxref=GeneID:105453580%2CGenbank:XP_011693958.1;Parent=rna-XM_011695656.1
NW_012026892.1	Gnomon	CDS	1009426	1009573	.	+	0	Name=XP_011693958.1;ID=cds-XP_011693958.1;Dbxref=GeneID:105453580%2CGenbank:XP_011693958.1;Parent=rna-XM_011695656.1
NW_012026892.1	Gnomon	CDS	1011721	1012030	.	+	0	Name=XP_011693958.1;ID=cds-XP_011693958.1;Dbxref=GeneID:105453580%2CGenbank:XP_011693958.1;Parent=rna-XM_011695656.1
NW_012026892.1	Gnomon	CDS	1012172	1012362	.	+	0	Name=XP_011693958.1;ID=cds-XP_011693958.1;Dbxref=GeneID:105453580%2CGenbank:XP_011693958.1;Parent=rna-XM_011695656.1
NW_012026892.1	Gnomon	CDS	1012469	1012779	.	+	0	Name=XP_011693958.1;ID=cds-XP_011693958.1;Dbxref=GeneID:105453580%2CGenbank:XP_011693958.1;Parent=rna-XM_011695656.1
NW_012026892.1	Gnomon	CDS	1013336	1013426	.	+	0	Name=XP_011693958.1;ID=cds-XP_011693958.1;Dbxref=GeneID:105453580%2CGenbank:XP_011693958.1;Parent=rna-XM_011695656.1
NW_012026892.1	Gnomon	exon	128385	128473	.	+	.	ID=exon-XM_011695578.1-7;Dbxref=GeneID:105453533%2CGenbank:XM_011695578.1;Parent=rna-XM_011695578.1
NW_012026892.1	Gnomon	exon	128847	129021	.	+	.	ID=exon-XM_011695578.1-8;Dbxref=GeneID:105453533%2CGenbank:XM_011695578.1;Parent=rna-XM_011695578.1
NW_012026892.1	Gnomon	exon	126990	127172	.	+	.	ID=exon-XM_011695578.1-5;Dbxref=GeneID:105453533%2CGenbank:XM_011695578.1;Parent=rna-XM_011695578.1
NW_012026892.1	Gnomon	exon	127812	127922	.	+	.	ID=exon-XM_011695578.1-6;Dbxref=GeneID:105453533%2CGenbank:XM_011695578.1;Parent=rna-XM_011695578.1
NW_012026892.1	Gnomon	exon	129375	129689	.	+	.	ID=exon-XM_011695578.1-9;Dbxref=GeneID:105453533%2CGenbank:XM_011695578.1;Parent=rna-XM_011695578.1
NW_012026892.1	Gnomon	exon	125999	126073	.	+	.	ID=exon-XM_011695578.1-3;Dbxref=GeneID:105453533%2CGenbank:XM_011695578.1;Parent=rna-XM_011695578.1
NW_012026892.1	Gnomon	exon	126168	126382	.	+	.	ID=exon-XM_011695578.1-4;Dbxref=GeneID:105453533%2CGenbank:XM_011695578.1;Parent=rna-XM_011695578.1
NW_012026892.1	Gnomon	exon	124709	125330	.	+	.	ID=exon-XM_011695578.1-1;Dbxref=GeneID:105453533%2CGenbank:XM_011695578.1;Parent=rna-XM_011695578.1
NW_012026892.1	Gnomon	exon	125847	125915	.	+	.	ID=exon-XM_011695578.1-2;Dbxref=GeneID:105453533%2CGenbank:XM_011695578.1;Parent=rna-XM_011695578.1
NW_012026892.1	Gnomon	mRNA	66214	74488	.	-	.	Name=XM_011695565.1;ID=rna-XM_011695565.1;Dbxref=GeneID:105453526%2CGenbank:XM_011695565.1;Parent=gene-LOC105453526
NW_012026892.1	Gnomon	CDS	1017113	1017188	.	-	0	Name=XP_011693955.1;ID=cds-XP_011693955.1;Dbxref=GeneID:105453579%2CGenbank:XP_011693955.1;Parent=rna-XM_011695653.1
NW_012026892.1	Gnomon	CDS	1015438	1015908	.	-	0	Name=XP_011693955.1;ID=cds-XP_011693955.1;Dbxref=GeneID:105453579%2CGenbank:XP_011693955.1;Parent=rna-XM_011695653.1
NW_012026892.1	Gnomon	CDS	1014954	1015218	.	-	0	Name=XP_011693955.1;ID=cds-XP_011693955.1;Dbxref=GeneID:105453579%2CGenbank:XP_011693955.1;Parent=rna-XM_011695653.1
NW_012026892.1	Gnomon	CDS	1014378	1014631	.	-	0	Name=XP_011693955.1;ID=cds-XP_011693955.1;Dbxref=GeneID:105453579%2CGenbank:XP_011693955.1;Parent=rna-XM_011695653.1
NW_012026892.1	Gnomon	CDS	1013822	1014153	.	-	0	Name=XP_011693955.1;ID=cds-XP_011693955.1;Dbxref=GeneID:105453579%2CGenbank:XP_011693955.1;Parent=rna-XM_011695653.1
NW_012026892.1	Gnomon	mRNA	40165	74489	.	-	.	Name=XM_011695564.1;ID=rna-XM_011695564.1;Dbxref=GeneID:105453526%2CGenbank:XM_011695564.1;Parent=gene-LOC105453526
NW_012026892.1	Gnomon	exon	1190628	1190906	.	+	.	ID=exon-XM_011695703.1-14;Dbxref=GeneID:105453599%2CGenbank:XM_011695703.1;Parent=rna-XM_011695703.1
NW_012026892.1	Gnomon	exon	1191002	1191167	.	+	.	ID=exon-XM_011695703.1-15;Dbxref=GeneID:105453599%2CGenbank:XM_011695703.1;Parent=rna-XM_011695703.1
NW_012026892.1	Gnomon	exon	1191255	1191598	.	+	.	ID=exon-XM_011695703.1-16;Dbxref=GeneID:105453599%2CGenbank:XM_011695703.1;Parent=rna-XM_011695703.1
NW_012026892.1	Gnomon	exon	1189017	1189155	.	+	.	ID=exon-XM_011695703.1-10;Dbxref=GeneID:105453599%2CGenbank:XM_011695703.1;Parent=rna-XM_011695703.1
NW_012026892.1	Gnomon	exon	1189269	1189627	.	+	.	ID=exon-XM_011695703.1-11;Dbxref=GeneID:105453599%2CGenbank:XM_011695703.1;Parent=rna-XM_011695703.1
NW_012026892.1	Gnomon	exon	1189733	1190060	.	+	.	ID=exon-XM_011695703.1-12;Dbxref=GeneID:105453599%2CGenbank:XM_011695703.1;Parent=rna-XM_011695703.1
NW_012026892.1	Gnomon	exon	1190363	1190560	.	+	.	ID=exon-XM_011695703.1-13;Dbxref=GeneID:105453599%2CGenbank:XM_011695703.1;Parent=rna-XM_011695703.1
NW_012026892.1	Gnomon	CDS	1017113	1017188	.	-	0	Name=XP_011693956.1;ID=cds-XP_011693956.1;Dbxref=GeneID:105453579%2CGenbank:XP_011693956.1;Parent=rna-XM_011695654.1
NW_012026892.1	Gnomon	CDS	1015438	1015536	.	-	0	Name=XP_011693956.1;ID=cds-XP_011693956.1;Dbxref=GeneID:105453579%2CGenbank:XP_011693956.1;Parent=rna-XM_011695654.1
NW_012026892.1	Gnomon	CDS	1014954	1015218	.	-	0	Name=XP_011693956.1;ID=cds-XP_011693956.1;Dbxref=GeneID:105453579%2CGenbank:XP_011693956.1;Parent=rna-XM_011695654.1
NW_012026892.1	Gnomon	CDS	1014378	1014631	.	-	0	Name=XP_011693956.1;ID=cds-XP_011693956.1;Dbxref=GeneID:105453579%2CGenbank:XP_011693956.1;Parent=rna-XM_011695654.1
NW_012026892.1	Gnomon	CDS	1013822	1014153	.	-	0	Name=XP_011693956.1;ID=cds-XP_011693956.1;Dbxref=GeneID:105453579%2CGenbank:XP_011693956.1;Parent=rna-XM_011695654.1
NW_012026892.1	Gnomon	mRNA	72735	74487	.	-	.	Name=XM_011695563.1;ID=rna-XM_011695563.1;Dbxref=GeneID:105453526%2CGenbank:XM_011695563.1;Parent=gene-LOC105453526
NW_012026892.1	Gnomon	exon	349600	349766	.	+	.	ID=exon-XM_011695606.1-9;Dbxref=GeneID:105453551%2CGenbank:XM_011695606.1;Parent=rna-XM_011695606.1
NW_012026892.1	Gnomon	exon	345589	347161	.	+	.	ID=exon-XM_011695606.1-7;Dbxref=GeneID:105453551%2CGenbank:XM_011695606.1;Parent=rna-XM_011695606.1
NW_012026892.1	Gnomon	exon	348451	349221	.	+	.	ID=exon-XM_011695606.1-8;Dbxref=GeneID:105453551%2CGenbank:XM_011695606.1;Parent=rna-XM_011695606.1
NW_012026892.1	Gnomon	exon	320162	320776	.	+	.	ID=exon-XM_011695606.1-1;Dbxref=GeneID:105453551%2CGenbank:XM_011695606.1;Parent=rna-XM_011695606.1
NW_012026892.1	Gnomon	exon	329721	330051	.	+	.	ID=exon-XM_011695606.1-2;Dbxref=GeneID:105453551%2CGenbank:XM_011695606.1;Parent=rna-XM_011695606.1
NW_012026892.1	Gnomon	exon	343734	343972	.	+	.	ID=exon-XM_011695606.1-5;Dbxref=GeneID:105453551%2CGenbank:XM_011695606.1;Parent=rna-XM_011695606.1
NW_012026892.1	Gnomon	exon	344856	345357	.	+	.	ID=exon-XM_011695606.1-6;Dbxref=GeneID:105453551%2CGenbank:XM_011695606.1;Parent=rna-XM_011695606.1
NW_012026892.1	Gnomon	exon	334233	334373	.	+	.	ID=exon-XM_011695606.1-3;Dbxref=GeneID:105453551%2CGenbank:XM_011695606.1;Parent=rna-XM_011695606.1
NW_012026892.1	Gnomon	exon	335107	335233	.	+	.	ID=exon-XM_011695606.1-4;Dbxref=GeneID:105453551%2CGenbank:XM_011695606.1;Parent=rna-XM_011695606.1
NW_012026892.1	Gnomon	mRNA	1268409	1272026	.	-	.	Name=XM_011695719.1;ID=rna-XM_011695719.1;Dbxref=GeneID:105453611%2CGenbank:XM_011695719.1;Parent=gene-LOC105453611
NW_012026892.1	Gnomon	mRNA	1140252	1141685	.	+	.	Name=XM_011695664.1;ID=rna-XM_011695664.1;Dbxref=GeneID:105453584%2CGenbank:XM_011695664.1;Parent=gene-LOC105453584
NW_012026892.1	Gnomon	exon	772345	772451	.	+	.	ID=exon-XM_011695629.1-8;Dbxref=GeneID:105453564%2CGenbank:XM_011695629.1;Parent=rna-XM_011695629.1
NW_012026892.1	Gnomon	exon	773445	775188	.	+	.	ID=exon-XM_011695629.1-9;Dbxref=GeneID:105453564%2CGenbank:XM_011695629.1;Parent=rna-XM_011695629.1
NW_012026892.1	Gnomon	exon	767694	767875	.	+	.	ID=exon-XM_011695629.1-6;Dbxref=GeneID:105453564%2CGenbank:XM_011695629.1;Parent=rna-XM_011695629.1
NW_012026892.1	Gnomon	exon	769963	770161	.	+	.	ID=exon-XM_011695629.1-7;Dbxref=GeneID:105453564%2CGenbank:XM_011695629.1;Parent=rna-XM_011695629.1
NW_012026892.1	Gnomon	exon	695251	695348	.	+	.	ID=exon-XM_011695629.1-4;Dbxref=GeneID:105453564%2CGenbank:XM_011695629.1;Parent=rna-XM_011695629.1
NW_012026892.1	Gnomon	exon	765808	765885	.	+	.	ID=exon-XM_011695629.1-5;Dbxref=GeneID:105453564%2CGenbank:XM_011695629.1;Parent=rna-XM_011695629.1
NW_012026892.1	Gnomon	exon	686527	686633	.	+	.	ID=exon-XM_011695629.1-2;Dbxref=GeneID:105453564%2CGenbank:XM_011695629.1;Parent=rna-XM_011695629.1
NW_012026892.1	Gnomon	exon	688216	688388	.	+	.	ID=exon-XM_011695629.1-3;Dbxref=GeneID:105453564%2CGenbank:XM_011695629.1;Parent=rna-XM_011695629.1
NW_012026892.1	Gnomon	exon	685582	685659	.	+	.	ID=exon-XM_011695629.1-1;Dbxref=GeneID:105453564%2CGenbank:XM_011695629.1;Parent=rna-XM_011695629.1
NW_012026892.1	RefSeq	cDNA_match	167146	167497	.	-	.	ID=4ef00aef-df7f-475d-b624-ee5e69fd978c;Target=XM_011695586.1 1 352
NW_012026892.1	RefSeq	cDNA_match	166513	166625	.	-	.	ID=4ef00aef-df7f-475d-b624-ee5e69fd978c;Target=XM_011695586.1 1 352
NW_012026892.1	RefSeq	cDNA_match	166276	166426	.	-	.	ID=4ef00aef-df7f-475d-b624-ee5e69fd978c;Target=XM_011695586.1 1 352
NW_012026892.1	RefSeq	cDNA_match	166049	166192	.	-	.	ID=4ef00aef-df7f-475d-b624-ee5e69fd978c;Target=XM_011695586.1 1 352
NW_012026892.1	RefSeq	cDNA_match	165797	165953	.	-	.	ID=4ef00aef-df7f-475d-b624-ee5e69fd978c;Target=XM_011695586.1 1 352
NW_012026892.1	RefSeq	cDNA_match	165519	165614	.	-	.	ID=4ef00aef-df7f-475d-b624-ee5e69fd978c;Target=XM_011695586.1 1 352
NW_012026892.1	RefSeq	cDNA_match	164728	165444	.	-	.	ID=4ef00aef-df7f-475d-b624-ee5e69fd978c;Target=XM_011695586.1 1 352
NW_012026892.1	Gnomon	exon	211321	211613	.	-	.	ID=exon-XM_011695598.1-14;Dbxref=GeneID:105453546%2CGenbank:XM_011695598.1;Parent=rna-XM_011695598.1
NW_012026892.1	Gnomon	exon	210374	210707	.	-	.	ID=exon-XM_011695598.1-15;Dbxref=GeneID:105453546%2CGenbank:XM_011695598.1;Parent=rna-XM_011695598.1
NW_012026892.1	Gnomon	exon	214723	215112	.	-	.	ID=exon-XM_011695598.1-12;Dbxref=GeneID:105453546%2CGenbank:XM_011695598.1;Parent=rna-XM_011695598.1
NW_012026892.1	Gnomon	exon	214041	214214	.	-	.	ID=exon-XM_011695598.1-13;Dbxref=GeneID:105453546%2CGenbank:XM_011695598.1;Parent=rna-XM_011695598.1
NW_012026892.1	Gnomon	exon	209273	209402	.	-	.	ID=exon-XM_011695598.1-18;Dbxref=GeneID:105453546%2CGenbank:XM_011695598.1;Parent=rna-XM_011695598.1
NW_012026892.1	Gnomon	exon	208979	209188	.	-	.	ID=exon-XM_011695598.1-19;Dbxref=GeneID:105453546%2CGenbank:XM_011695598.1;Parent=rna-XM_011695598.1
NW_012026892.1	Gnomon	exon	209838	210077	.	-	.	ID=exon-XM_011695598.1-16;Dbxref=GeneID:105453546%2CGenbank:XM_011695598.1;Parent=rna-XM_011695598.1
NW_012026892.1	Gnomon	exon	209511	209650	.	-	.	ID=exon-XM_011695598.1-17;Dbxref=GeneID:105453546%2CGenbank:XM_011695598.1;Parent=rna-XM_011695598.1
NW_012026892.1	Gnomon	exon	215945	216236	.	-	.	ID=exon-XM_011695598.1-10;Dbxref=GeneID:105453546%2CGenbank:XM_011695598.1;Parent=rna-XM_011695598.1
NW_012026892.1	Gnomon	exon	215424	215697	.	-	.	ID=exon-XM_011695598.1-11;Dbxref=GeneID:105453546%2CGenbank:XM_011695598.1;Parent=rna-XM_011695598.1
NW_012026892.1	Gnomon	exon	206027	208412	.	-	.	ID=exon-XM_011695598.1-21;Dbxref=GeneID:105453546%2CGenbank:XM_011695598.1;Parent=rna-XM_011695598.1
NW_012026892.1	Gnomon	exon	208757	208892	.	-	.	ID=exon-XM_011695598.1-20;Dbxref=GeneID:105453546%2CGenbank:XM_011695598.1;Parent=rna-XM_011695598.1
NW_012026892.1	Gnomon	mRNA	97538	100748	.	+	.	Name=XM_011695569.1;ID=rna-XM_011695569.1;Dbxref=GeneID:105453530%2CGenbank:XM_011695569.1;Parent=gene-LOC105453530
NW_012026892.1	Gnomon	exon	1145695	1145840	.	+	.	ID=exon-XM_011695674.1-1;Dbxref=GeneID:105453587%2CGenbank:XM_011695674.1;Parent=rna-XM_011695674.1
NW_012026892.1	Gnomon	exon	1146262	1146393	.	+	.	ID=exon-XM_011695674.1-2;Dbxref=GeneID:105453587%2CGenbank:XM_011695674.1;Parent=rna-XM_011695674.1
NW_012026892.1	Gnomon	exon	1146491	1146625	.	+	.	ID=exon-XM_011695674.1-3;Dbxref=GeneID:105453587%2CGenbank:XM_011695674.1;Parent=rna-XM_011695674.1
NW_012026892.1	Gnomon	exon	1147002	1147139	.	+	.	ID=exon-XM_011695674.1-4;Dbxref=GeneID:105453587%2CGenbank:XM_011695674.1;Parent=rna-XM_011695674.1
NW_012026892.1	Gnomon	exon	1147224	1147495	.	+	.	ID=exon-XM_011695674.1-5;Dbxref=GeneID:105453587%2CGenbank:XM_011695674.1;Parent=rna-XM_011695674.1
NW_012026892.1	Gnomon	exon	1147778	1147861	.	+	.	ID=exon-XM_011695674.1-6;Dbxref=GeneID:105453587%2CGenbank:XM_011695674.1;Parent=rna-XM_011695674.1
NW_012026892.1	Gnomon	exon	1148150	1148660	.	+	.	ID=exon-XM_011695674.1-7;Dbxref=GeneID:105453587%2CGenbank:XM_011695674.1;Parent=rna-XM_011695674.1
NW_012026892.1	Gnomon	mRNA	1026851	1030171	.	+	.	Name=XM_011695663.1;ID=rna-XM_011695663.1;Dbxref=GeneID:105453583%2CGenbank:XM_011695663.1;Parent=gene-LOC105453583
NW_012026892.1	Gnomon	exon	997888	998473	.	-	.	ID=exon-XM_011695651.1-1;Dbxref=GeneID:105453577%2CGenbank:XM_011695651.1;Parent=rna-XM_011695651.1
NW_012026892.1	Gnomon	exon	995954	996199	.	-	.	ID=exon-XM_011695651.1-2;Dbxref=GeneID:105453577%2CGenbank:XM_011695651.1;Parent=rna-XM_011695651.1
NW_012026892.1	Gnomon	exon	994635	995778	.	-	.	ID=exon-XM_011695651.1-3;Dbxref=GeneID:105453577%2CGenbank:XM_011695651.1;Parent=rna-XM_011695651.1
NW_012026892.1	Gnomon	exon	993021	994427	.	-	.	ID=exon-XM_011695651.1-4;Dbxref=GeneID:105453577%2CGenbank:XM_011695651.1;Parent=rna-XM_011695651.1
NW_012026892.1	Gnomon	CDS	1011607	1011620	.	+	0	Name=XP_011693959.1;ID=cds-XP_011693959.1;Dbxref=GeneID:105453580%2CGenbank:XP_011693959.1;Parent=rna-XM_011695657.1
NW_012026892.1	Gnomon	CDS	1011714	1012362	.	+	0	Name=XP_011693959.1;ID=cds-XP_011693959.1;Dbxref=GeneID:105453580%2CGenbank:XP_011693959.1;Parent=rna-XM_011695657.1
NW_012026892.1	Gnomon	CDS	1012469	1012779	.	+	0	Name=XP_011693959.1;ID=cds-XP_011693959.1;Dbxref=GeneID:105453580%2CGenbank:XP_011693959.1;Parent=rna-XM_011695657.1
NW_012026892.1	Gnomon	CDS	1013336	1013426	.	+	0	Name=XP_011693959.1;ID=cds-XP_011693959.1;Dbxref=GeneID:105453580%2CGenbank:XP_011693959.1;Parent=rna-XM_011695657.1
NW_012026892.1	Gnomon	mRNA	97538	100748	.	+	.	Name=XM_011695568.1;ID=rna-XM_011695568.1;Dbxref=GeneID:105453530%2CGenbank:XM_011695568.1;Parent=gene-LOC105453530
NW_012026892.1	Gnomon	exon	145044	145133	.	-	.	ID=exon-XM_011695581.1-1;Dbxref=GeneID:105453534%2CGenbank:XM_011695581.1;Parent=rna-XM_011695581.1
NW_012026892.1	Gnomon	exon	143366	143659	.	-	.	ID=exon-XM_011695581.1-2;Dbxref=GeneID:105453534%2CGenbank:XM_011695581.1;Parent=rna-XM_011695581.1
NW_012026892.1	Gnomon	exon	142373	143283	.	-	.	ID=exon-XM_011695581.1-3;Dbxref=GeneID:105453534%2CGenbank:XM_011695581.1;Parent=rna-XM_011695581.1
NW_012026892.1	Gnomon	exon	141367	142150	.	-	.	ID=exon-XM_011695581.1-4;Dbxref=GeneID:105453534%2CGenbank:XM_011695581.1;Parent=rna-XM_011695581.1
NW_012026892.1	Gnomon	exon	134912	139237	.	-	.	ID=exon-XM_011695581.1-9;Dbxref=GeneID:105453534%2CGenbank:XM_011695581.1;Parent=rna-XM_011695581.1
NW_012026892.1	Gnomon	exon	140553	140967	.	-	.	ID=exon-XM_011695581.1-5;Dbxref=GeneID:105453534%2CGenbank:XM_011695581.1;Parent=rna-XM_011695581.1
NW_012026892.1	Gnomon	exon	140134	140276	.	-	.	ID=exon-XM_011695581.1-6;Dbxref=GeneID:105453534%2CGenbank:XM_011695581.1;Parent=rna-XM_011695581.1
NW_012026892.1	Gnomon	exon	139902	140053	.	-	.	ID=exon-XM_011695581.1-7;Dbxref=GeneID:105453534%2CGenbank:XM_011695581.1;Parent=rna-XM_011695581.1
NW_012026892.1	Gnomon	exon	139361	139747	.	-	.	ID=exon-XM_011695581.1-8;Dbxref=GeneID:105453534%2CGenbank:XM_011695581.1;Parent=rna-XM_011695581.1
NW_012026892.1	Gnomon	mRNA	1020149	1024750	.	-	.	Name=XM_011695662.1;ID=rna-XM_011695662.1;Dbxref=GeneID:105453581%2CGenbank:XM_011695662.1;Parent=gene-LOC105453581
NW_012026892.1	Gnomon	mRNA	95837	97052	.	+	.	Name=XM_011695567.1;ID=rna-XM_011695567.1;Dbxref=GeneID:105453528%2CGenbank:XM_011695567.1;Parent=gene-LOC105453528
NW_012026892.1	Gnomon	exon	836530	837036	.	+	.	ID=exon-XM_011695740.1-20;Dbxref=GeneID:105453621%2CGenbank:XM_011695740.1;Parent=rna-XM_011695740.1
NW_012026892.1	Gnomon	mRNA	1020149	1024754	.	-	.	Name=XM_011695661.1;ID=rna-XM_011695661.1;Dbxref=GeneID:105453581%2CGenbank:XM_011695661.1;Parent=gene-LOC105453581
NW_012026892.1	Gnomon	exon	817912	819874	.	+	.	ID=exon-XM_011695740.1-10;Dbxref=GeneID:105453621%2CGenbank:XM_011695740.1;Parent=rna-XM_011695740.1
NW_012026892.1	Gnomon	exon	834480	834641	.	+	.	ID=exon-XM_011695740.1-17;Dbxref=GeneID:105453621%2CGenbank:XM_011695740.1;Parent=rna-XM_011695740.1
NW_012026892.1	Gnomon	exon	835352	835584	.	+	.	ID=exon-XM_011695740.1-18;Dbxref=GeneID:105453621%2CGenbank:XM_011695740.1;Parent=rna-XM_011695740.1
NW_012026892.1	Gnomon	exon	833855	834042	.	+	.	ID=exon-XM_011695740.1-15;Dbxref=GeneID:105453621%2CGenbank:XM_011695740.1;Parent=rna-XM_011695740.1
NW_012026892.1	Gnomon	exon	834302	834404	.	+	.	ID=exon-XM_011695740.1-16;Dbxref=GeneID:105453621%2CGenbank:XM_011695740.1;Parent=rna-XM_011695740.1
NW_012026892.1	Gnomon	exon	832261	832881	.	+	.	ID=exon-XM_011695740.1-13;Dbxref=GeneID:105453621%2CGenbank:XM_011695740.1;Parent=rna-XM_011695740.1
NW_012026892.1	Gnomon	exon	833408	833550	.	+	.	ID=exon-XM_011695740.1-14;Dbxref=GeneID:105453621%2CGenbank:XM_011695740.1;Parent=rna-XM_011695740.1
NW_012026892.1	Gnomon	exon	819905	823459	.	+	.	ID=exon-XM_011695740.1-11;Dbxref=GeneID:105453621%2CGenbank:XM_011695740.1;Parent=rna-XM_011695740.1
NW_012026892.1	Gnomon	exon	824534	825013	.	+	.	ID=exon-XM_011695740.1-12;Dbxref=GeneID:105453621%2CGenbank:XM_011695740.1;Parent=rna-XM_011695740.1
NW_012026892.1	Gnomon	exon	836055	836266	.	+	.	ID=exon-XM_011695740.1-19;Dbxref=GeneID:105453621%2CGenbank:XM_011695740.1;Parent=rna-XM_011695740.1
NW_012026892.1	Gnomon	mRNA	1140248	1141565	.	+	.	Name=XM_011695669.1;ID=rna-XM_011695669.1;Dbxref=GeneID:105453584%2CGenbank:XM_011695669.1;Parent=gene-LOC105453584
NW_012026892.1	Gnomon	CDS	370419	370430	.	-	0	Name=XP_011693913.1;ID=cds-XP_011693913.1;Dbxref=GeneID:105453555%2CGenbank:XP_011693913.1;Parent=rna-XM_011695611.1
NW_012026892.1	Gnomon	CDS	368468	370014	.	-	0	Name=XP_011693913.1;ID=cds-XP_011693913.1;Dbxref=GeneID:105453555%2CGenbank:XP_011693913.1;Parent=rna-XM_011695611.1
NW_012026892.1	Gnomon	CDS	367962	368034	.	-	0	Name=XP_011693913.1;ID=cds-XP_011693913.1;Dbxref=GeneID:105453555%2CGenbank:XP_011693913.1;Parent=rna-XM_011695611.1
NW_012026892.1	Gnomon	CDS	1224496	1224638	.	+	0	Name=XP_011694012.1;ID=cds-XP_011694012.1;Dbxref=GeneID:105453605%2CGenbank:XP_011694012.1;Parent=rna-XM_011695710.1
NW_012026892.1	Gnomon	CDS	1224719	1224806	.	+	0	Name=XP_011694012.1;ID=cds-XP_011694012.1;Dbxref=GeneID:105453605%2CGenbank:XP_011694012.1;Parent=rna-XM_011695710.1
NW_012026892.1	Gnomon	CDS	1224988	1225317	.	+	0	Name=XP_011694012.1;ID=cds-XP_011694012.1;Dbxref=GeneID:105453605%2CGenbank:XP_011694012.1;Parent=rna-XM_011695710.1
NW_012026892.1	Gnomon	exon	117229	118788	.	-	.	ID=exon-XR_974884.1-13;Dbxref=GeneID:105453532%2CGenbank:XR_974884.1;Parent=rna-XR_974884.1
NW_012026892.1	Gnomon	exon	116761	116942	.	-	.	ID=exon-XR_974884.1-14;Dbxref=GeneID:105453532%2CGenbank:XR_974884.1;Parent=rna-XR_974884.1
NW_012026892.1	Gnomon	exon	119386	119707	.	-	.	ID=exon-XR_974884.1-11;Dbxref=GeneID:105453532%2CGenbank:XR_974884.1;Parent=rna-XR_974884.1
NW_012026892.1	Gnomon	exon	119093	119194	.	-	.	ID=exon-XR_974884.1-12;Dbxref=GeneID:105453532%2CGenbank:XR_974884.1;Parent=rna-XR_974884.1
NW_012026892.1	Gnomon	exon	119927	120228	.	-	.	ID=exon-XR_974884.1-10;Dbxref=GeneID:105453532%2CGenbank:XR_974884.1;Parent=rna-XR_974884.1
NW_012026892.1	Gnomon	mRNA	1140253	1141685	.	+	.	Name=XM_011695668.1;ID=rna-XM_011695668.1;Dbxref=GeneID:105453584%2CGenbank:XM_011695668.1;Parent=gene-LOC105453584
NW_012026892.1	Gnomon	CDS	370419	370430	.	-	0	Name=XP_011693914.1;ID=cds-XP_011693914.1;Dbxref=GeneID:105453555%2CGenbank:XP_011693914.1;Parent=rna-XM_011695612.1
NW_012026892.1	Gnomon	CDS	368468	370014	.	-	0	Name=XP_011693914.1;ID=cds-XP_011693914.1;Dbxref=GeneID:105453555%2CGenbank:XP_011693914.1;Parent=rna-XM_011695612.1
NW_012026892.1	Gnomon	CDS	367962	368034	.	-	0	Name=XP_011693914.1;ID=cds-XP_011693914.1;Dbxref=GeneID:105453555%2CGenbank:XP_011693914.1;Parent=rna-XM_011695612.1
NW_012026892.1	Gnomon	mRNA	1140253	1141685	.	+	.	Name=XM_011695667.1;ID=rna-XM_011695667.1;Dbxref=GeneID:105453584%2CGenbank:XM_011695667.1;Parent=gene-LOC105453584
NW_012026892.1	Gnomon	exon	129997	132018	.	+	.	ID=exon-XM_011695578.1-10;Dbxref=GeneID:105453533%2CGenbank:XM_011695578.1;Parent=rna-XM_011695578.1
NW_012026892.1	Gnomon	exon	353486	353712	.	-	.	ID=exon-XM_011695605.1-4;Dbxref=GeneID:105453549%2CGenbank:XM_011695605.1;Parent=rna-XM_011695605.1
NW_012026892.1	Gnomon	exon	352096	353349	.	-	.	ID=exon-XM_011695605.1-5;Dbxref=GeneID:105453549%2CGenbank:XM_011695605.1;Parent=rna-XM_011695605.1
NW_012026892.1	Gnomon	exon	354932	355153	.	-	.	ID=exon-XM_011695605.1-1;Dbxref=GeneID:105453549%2CGenbank:XM_011695605.1;Parent=rna-XM_011695605.1
NW_012026892.1	Gnomon	exon	354431	354602	.	-	.	ID=exon-XM_011695605.1-2;Dbxref=GeneID:105453549%2CGenbank:XM_011695605.1;Parent=rna-XM_011695605.1
NW_012026892.1	Gnomon	exon	353878	354343	.	-	.	ID=exon-XM_011695605.1-3;Dbxref=GeneID:105453549%2CGenbank:XM_011695605.1;Parent=rna-XM_011695605.1
NW_012026892.1	Gnomon	CDS	1223941	1224060	.	-	0	Name=XP_011694013.1;ID=cds-XP_011694013.1;Dbxref=GeneID:105453606%2CGenbank:XP_011694013.1;Parent=rna-XM_011695711.1
NW_012026892.1	Gnomon	CDS	1223720	1223851	.	-	0	Name=XP_011694013.1;ID=cds-XP_011694013.1;Dbxref=GeneID:105453606%2CGenbank:XP_011694013.1;Parent=rna-XM_011695711.1
NW_012026892.1	Gnomon	CDS	1223551	1223640	.	-	0	Name=XP_011694013.1;ID=cds-XP_011694013.1;Dbxref=GeneID:105453606%2CGenbank:XP_011694013.1;Parent=rna-XM_011695711.1
NW_012026892.1	Gnomon	CDS	1223126	1223476	.	-	0	Name=XP_011694013.1;ID=cds-XP_011694013.1;Dbxref=GeneID:105453606%2CGenbank:XP_011694013.1;Parent=rna-XM_011695711.1
NW_012026892.1	Gnomon	CDS	1222638	1223042	.	-	0	Name=XP_011694013.1;ID=cds-XP_011694013.1;Dbxref=GeneID:105453606%2CGenbank:XP_011694013.1;Parent=rna-XM_011695711.1
NW_012026892.1	Gnomon	exon	1271290	1271420	.	-	.	ID=exon-XM_011695723.1-3;Dbxref=GeneID:105453611%2CGenbank:XM_011695723.1;Parent=rna-XM_011695723.1
NW_012026892.1	Gnomon	exon	1271092	1271227	.	-	.	ID=exon-XM_011695723.1-4;Dbxref=GeneID:105453611%2CGenbank:XM_011695723.1;Parent=rna-XM_011695723.1
NW_012026892.1	Gnomon	exon	1270811	1270983	.	-	.	ID=exon-XM_011695723.1-5;Dbxref=GeneID:105453611%2CGenbank:XM_011695723.1;Parent=rna-XM_011695723.1
NW_012026892.1	Gnomon	exon	1270586	1270739	.	-	.	ID=exon-XM_011695723.1-6;Dbxref=GeneID:105453611%2CGenbank:XM_011695723.1;Parent=rna-XM_011695723.1
NW_012026892.1	Gnomon	exon	1270352	1270517	.	-	.	ID=exon-XM_011695723.1-7;Dbxref=GeneID:105453611%2CGenbank:XM_011695723.1;Parent=rna-XM_011695723.1
NW_012026892.1	Gnomon	exon	1270025	1270212	.	-	.	ID=exon-XM_011695723.1-8;Dbxref=GeneID:105453611%2CGenbank:XM_011695723.1;Parent=rna-XM_011695723.1
NW_012026892.1	Gnomon	exon	1269813	1269913	.	-	.	ID=exon-XM_011695723.1-9;Dbxref=GeneID:105453611%2CGenbank:XM_011695723.1;Parent=rna-XM_011695723.1
NW_012026892.1	Gnomon	exon	1272809	1272906	.	-	.	ID=exon-XM_011695723.1-1;Dbxref=GeneID:105453611%2CGenbank:XM_011695723.1;Parent=rna-XM_011695723.1
NW_012026892.1	Gnomon	exon	1271491	1271569	.	-	.	ID=exon-XM_011695723.1-2;Dbxref=GeneID:105453611%2CGenbank:XM_011695723.1;Parent=rna-XM_011695723.1
NW_012026892.1	Gnomon	CDS	359808	359875	.	-	0	Name=XP_011693911.1;ID=cds-XP_011693911.1;Dbxref=GeneID:105453553%2CGenbank:XP_011693911.1;Parent=rna-XM_011695609.1
NW_012026892.1	Gnomon	CDS	358961	359487	.	-	0	Name=XP_011693911.1;ID=cds-XP_011693911.1;Dbxref=GeneID:105453553%2CGenbank:XP_011693911.1;Parent=rna-XM_011695609.1
NW_012026892.1	Gnomon	CDS	358710	358879	.	-	0	Name=XP_011693911.1;ID=cds-XP_011693911.1;Dbxref=GeneID:105453553%2CGenbank:XP_011693911.1;Parent=rna-XM_011695609.1
NW_012026892.1	Gnomon	exon	687947	688388	.	+	.	ID=exon-XM_011695628.1-1;Dbxref=GeneID:105453564%2CGenbank:XM_011695628.1;Parent=rna-XM_011695628.1
NW_012026892.1	Gnomon	exon	695251	695348	.	+	.	ID=exon-XM_011695628.1-2;Dbxref=GeneID:105453564%2CGenbank:XM_011695628.1;Parent=rna-XM_011695628.1
NW_012026892.1	Gnomon	exon	765808	765885	.	+	.	ID=exon-XM_011695628.1-3;Dbxref=GeneID:105453564%2CGenbank:XM_011695628.1;Parent=rna-XM_011695628.1
NW_012026892.1	Gnomon	exon	767694	767875	.	+	.	ID=exon-XM_011695628.1-4;Dbxref=GeneID:105453564%2CGenbank:XM_011695628.1;Parent=rna-XM_011695628.1
NW_012026892.1	Gnomon	exon	769963	770161	.	+	.	ID=exon-XM_011695628.1-5;Dbxref=GeneID:105453564%2CGenbank:XM_011695628.1;Parent=rna-XM_011695628.1
NW_012026892.1	Gnomon	exon	772345	772451	.	+	.	ID=exon-XM_011695628.1-6;Dbxref=GeneID:105453564%2CGenbank:XM_011695628.1;Parent=rna-XM_011695628.1
NW_012026892.1	Gnomon	exon	773445	775188	.	+	.	ID=exon-XM_011695628.1-7;Dbxref=GeneID:105453564%2CGenbank:XM_011695628.1;Parent=rna-XM_011695628.1
NW_012026892.1	Gnomon	CDS	1227328	1227404	.	-	0	Name=XP_011694010.1;ID=cds-XP_011694010.1;Dbxref=GeneID:105453604%2CGenbank:XP_011694010.1;Parent=rna-XM_011695708.1
NW_012026892.1	Gnomon	CDS	1227159	1227245	.	-	0	Name=XP_011694010.1;ID=cds-XP_011694010.1;Dbxref=GeneID:105453604%2CGenbank:XP_011694010.1;Parent=rna-XM_011695708.1
NW_012026892.1	Gnomon	CDS	1226735	1227016	.	-	0	Name=XP_011694010.1;ID=cds-XP_011694010.1;Dbxref=GeneID:105453604%2CGenbank:XP_011694010.1;Parent=rna-XM_011695708.1
NW_012026892.1	Gnomon	CDS	1226365	1226521	.	-	0	Name=XP_011694010.1;ID=cds-XP_011694010.1;Dbxref=GeneID:105453604%2CGenbank:XP_011694010.1;Parent=rna-XM_011695708.1
NW_012026892.1	Gnomon	CDS	1225870	1226264	.	-	0	Name=XP_011694010.1;ID=cds-XP_011694010.1;Dbxref=GeneID:105453604%2CGenbank:XP_011694010.1;Parent=rna-XM_011695708.1
NW_012026892.1	Gnomon	CDS	1225718	1225790	.	-	0	Name=XP_011694010.1;ID=cds-XP_011694010.1;Dbxref=GeneID:105453604%2CGenbank:XP_011694010.1;Parent=rna-XM_011695708.1
NW_012026892.1	Gnomon	mRNA	1140253	1141685	.	+	.	Name=XM_011695666.1;ID=rna-XM_011695666.1;Dbxref=GeneID:105453584%2CGenbank:XM_011695666.1;Parent=gene-LOC105453584
NW_012026892.1	Gnomon	exon	1177570	1178002	.	+	.	ID=exon-XM_011695698.1-1;Dbxref=GeneID:105453595%2CGenbank:XM_011695698.1;Parent=rna-XM_011695698.1
NW_012026892.1	Gnomon	exon	1179368	1179500	.	+	.	ID=exon-XM_011695698.1-4;Dbxref=GeneID:105453595%2CGenbank:XM_011695698.1;Parent=rna-XM_011695698.1
NW_012026892.1	Gnomon	exon	1180051	1180344	.	+	.	ID=exon-XM_011695698.1-5;Dbxref=GeneID:105453595%2CGenbank:XM_011695698.1;Parent=rna-XM_011695698.1
NW_012026892.1	Gnomon	exon	1178182	1178589	.	+	.	ID=exon-XM_011695698.1-2;Dbxref=GeneID:105453595%2CGenbank:XM_011695698.1;Parent=rna-XM_011695698.1
NW_012026892.1	Gnomon	exon	1178684	1179069	.	+	.	ID=exon-XM_011695698.1-3;Dbxref=GeneID:105453595%2CGenbank:XM_011695698.1;Parent=rna-XM_011695698.1
NW_012026892.1	Gnomon	exon	1180465	1181245	.	+	.	ID=exon-XM_011695698.1-6;Dbxref=GeneID:105453595%2CGenbank:XM_011695698.1;Parent=rna-XM_011695698.1
NW_012026892.1	Gnomon	exon	1194696	1195054	.	-	.	ID=exon-XM_011695700.1-1;Dbxref=GeneID:105453597%2CGenbank:XM_011695700.1;Parent=rna-XM_011695700.1
NW_012026892.1	Gnomon	exon	1194303	1194614	.	-	.	ID=exon-XM_011695700.1-2;Dbxref=GeneID:105453597%2CGenbank:XM_011695700.1;Parent=rna-XM_011695700.1
NW_012026892.1	Gnomon	CDS	360806	360820	.	+	0	Name=XP_011693912.1;ID=cds-XP_011693912.1;Dbxref=GeneID:105453554%2CGenbank:XP_011693912.1;Parent=rna-XM_011695610.1
NW_012026892.1	Gnomon	CDS	361181	361256	.	+	0	Name=XP_011693912.1;ID=cds-XP_011693912.1;Dbxref=GeneID:105453554%2CGenbank:XP_011693912.1;Parent=rna-XM_011695610.1
NW_012026892.1	Gnomon	CDS	361336	361514	.	+	0	Name=XP_011693912.1;ID=cds-XP_011693912.1;Dbxref=GeneID:105453554%2CGenbank:XP_011693912.1;Parent=rna-XM_011695610.1
NW_012026892.1	Gnomon	CDS	361683	361841	.	+	0	Name=XP_011693912.1;ID=cds-XP_011693912.1;Dbxref=GeneID:105453554%2CGenbank:XP_011693912.1;Parent=rna-XM_011695610.1
NW_012026892.1	Gnomon	CDS	361915	362074	.	+	0	Name=XP_011693912.1;ID=cds-XP_011693912.1;Dbxref=GeneID:105453554%2CGenbank:XP_011693912.1;Parent=rna-XM_011695610.1
NW_012026892.1	Gnomon	CDS	362139	362424	.	+	0	Name=XP_011693912.1;ID=cds-XP_011693912.1;Dbxref=GeneID:105453554%2CGenbank:XP_011693912.1;Parent=rna-XM_011695610.1
NW_012026892.1	Gnomon	CDS	362508	362682	.	+	0	Name=XP_011693912.1;ID=cds-XP_011693912.1;Dbxref=GeneID:105453554%2CGenbank:XP_011693912.1;Parent=rna-XM_011695610.1
NW_012026892.1	Gnomon	CDS	362773	362886	.	+	0	Name=XP_011693912.1;ID=cds-XP_011693912.1;Dbxref=GeneID:105453554%2CGenbank:XP_011693912.1;Parent=rna-XM_011695610.1
NW_012026892.1	Gnomon	CDS	362995	363245	.	+	0	Name=XP_011693912.1;ID=cds-XP_011693912.1;Dbxref=GeneID:105453554%2CGenbank:XP_011693912.1;Parent=rna-XM_011695610.1
NW_012026892.1	Gnomon	CDS	363325	363468	.	+	0	Name=XP_011693912.1;ID=cds-XP_011693912.1;Dbxref=GeneID:105453554%2CGenbank:XP_011693912.1;Parent=rna-XM_011695610.1
NW_012026892.1	Gnomon	CDS	363636	363947	.	+	0	Name=XP_011693912.1;ID=cds-XP_011693912.1;Dbxref=GeneID:105453554%2CGenbank:XP_011693912.1;Parent=rna-XM_011695610.1
NW_012026892.1	Gnomon	CDS	364048	364359	.	+	0	Name=XP_011693912.1;ID=cds-XP_011693912.1;Dbxref=GeneID:105453554%2CGenbank:XP_011693912.1;Parent=rna-XM_011695610.1
NW_012026892.1	Gnomon	CDS	364526	364727	.	+	0	Name=XP_011693912.1;ID=cds-XP_011693912.1;Dbxref=GeneID:105453554%2CGenbank:XP_011693912.1;Parent=rna-XM_011695610.1
NW_012026892.1	Gnomon	CDS	364808	365098	.	+	0	Name=XP_011693912.1;ID=cds-XP_011693912.1;Dbxref=GeneID:105453554%2CGenbank:XP_011693912.1;Parent=rna-XM_011695610.1
NW_012026892.1	Gnomon	CDS	365181	365443	.	+	0	Name=XP_011693912.1;ID=cds-XP_011693912.1;Dbxref=GeneID:105453554%2CGenbank:XP_011693912.1;Parent=rna-XM_011695610.1
NW_012026892.1	Gnomon	CDS	365569	365734	.	+	0	Name=XP_011693912.1;ID=cds-XP_011693912.1;Dbxref=GeneID:105453554%2CGenbank:XP_011693912.1;Parent=rna-XM_011695610.1
NW_012026892.1	Gnomon	CDS	365857	365995	.	+	0	Name=XP_011693912.1;ID=cds-XP_011693912.1;Dbxref=GeneID:105453554%2CGenbank:XP_011693912.1;Parent=rna-XM_011695610.1
NW_012026892.1	Gnomon	CDS	366154	366391	.	+	0	Name=XP_011693912.1;ID=cds-XP_011693912.1;Dbxref=GeneID:105453554%2CGenbank:XP_011693912.1;Parent=rna-XM_011695610.1
NW_012026892.1	Gnomon	CDS	366516	366642	.	+	0	Name=XP_011693912.1;ID=cds-XP_011693912.1;Dbxref=GeneID:105453554%2CGenbank:XP_011693912.1;Parent=rna-XM_011695610.1
NW_012026892.1	Gnomon	exon	1150192	1150420	.	-	.	ID=exon-XM_011695675.1-1;Dbxref=GeneID:105453589%2CGenbank:XM_011695675.1;Parent=rna-XM_011695675.1
NW_012026892.1	Gnomon	exon	1148999	1149625	.	-	.	ID=exon-XM_011695675.1-2;Dbxref=GeneID:105453589%2CGenbank:XM_011695675.1;Parent=rna-XM_011695675.1
NW_012026892.1	Gnomon	exon	1206511	1206717	.	+	.	ID=exon-XM_011695704.1-4;Dbxref=GeneID:105453600%2CGenbank:XM_011695704.1;Parent=rna-XM_011695704.1
NW_012026892.1	Gnomon	exon	1206837	1207247	.	+	.	ID=exon-XM_011695704.1-5;Dbxref=GeneID:105453600%2CGenbank:XM_011695704.1;Parent=rna-XM_011695704.1
NW_012026892.1	Gnomon	exon	1207339	1207687	.	+	.	ID=exon-XM_011695704.1-6;Dbxref=GeneID:105453600%2CGenbank:XM_011695704.1;Parent=rna-XM_011695704.1
NW_012026892.1	Gnomon	exon	1207805	1210029	.	+	.	ID=exon-XM_011695704.1-7;Dbxref=GeneID:105453600%2CGenbank:XM_011695704.1;Parent=rna-XM_011695704.1
NW_012026892.1	Gnomon	exon	1195922	1196134	.	+	.	ID=exon-XM_011695704.1-1;Dbxref=GeneID:105453600%2CGenbank:XM_011695704.1;Parent=rna-XM_011695704.1
NW_012026892.1	Gnomon	exon	1200911	1201057	.	+	.	ID=exon-XM_011695704.1-2;Dbxref=GeneID:105453600%2CGenbank:XM_011695704.1;Parent=rna-XM_011695704.1
NW_012026892.1	Gnomon	exon	1206204	1206357	.	+	.	ID=exon-XM_011695704.1-3;Dbxref=GeneID:105453600%2CGenbank:XM_011695704.1;Parent=rna-XM_011695704.1
NW_012026892.1	Gnomon	CDS	356070	356134	.	+	0	Name=XP_011693904.1;ID=cds-XP_011693904.1;Dbxref=GeneID:105453548%2CGenbank:XP_011693904.1;Parent=rna-XM_011695602.1
NW_012026892.1	Gnomon	CDS	356412	356603	.	+	0	Name=XP_011693904.1;ID=cds-XP_011693904.1;Dbxref=GeneID:105453548%2CGenbank:XP_011693904.1;Parent=rna-XM_011695602.1
NW_012026892.1	Gnomon	CDS	356751	356912	.	+	0	Name=XP_011693904.1;ID=cds-XP_011693904.1;Dbxref=GeneID:105453548%2CGenbank:XP_011693904.1;Parent=rna-XM_011695602.1
NW_012026892.1	Gnomon	CDS	356972	357223	.	+	0	Name=XP_011693904.1;ID=cds-XP_011693904.1;Dbxref=GeneID:105453548%2CGenbank:XP_011693904.1;Parent=rna-XM_011695602.1
NW_012026892.1	Gnomon	CDS	357312	357452	.	+	0	Name=XP_011693904.1;ID=cds-XP_011693904.1;Dbxref=GeneID:105453548%2CGenbank:XP_011693904.1;Parent=rna-XM_011695602.1
NW_012026892.1	Gnomon	CDS	357549	357738	.	+	0	Name=XP_011693904.1;ID=cds-XP_011693904.1;Dbxref=GeneID:105453548%2CGenbank:XP_011693904.1;Parent=rna-XM_011695602.1
NW_012026892.1	Gnomon	CDS	357826	357915	.	+	0	Name=XP_011693904.1;ID=cds-XP_011693904.1;Dbxref=GeneID:105453548%2CGenbank:XP_011693904.1;Parent=rna-XM_011695602.1
NW_012026892.1	Gnomon	exon	1000210	1000331	.	-	.	ID=exon-XM_011695652.1-2;Dbxref=GeneID:105453577%2CGenbank:XM_011695652.1;Parent=rna-XM_011695652.1
NW_012026892.1	Gnomon	exon	995954	996199	.	-	.	ID=exon-XM_011695652.1-3;Dbxref=GeneID:105453577%2CGenbank:XM_011695652.1;Parent=rna-XM_011695652.1
NW_012026892.1	Gnomon	exon	1000524	1000799	.	-	.	ID=exon-XM_011695652.1-1;Dbxref=GeneID:105453577%2CGenbank:XM_011695652.1;Parent=rna-XM_011695652.1
NW_012026892.1	Gnomon	exon	994635	995796	.	-	.	ID=exon-XM_011695652.1-4;Dbxref=GeneID:105453577%2CGenbank:XM_011695652.1;Parent=rna-XM_011695652.1
NW_012026892.1	Gnomon	exon	993021	994427	.	-	.	ID=exon-XM_011695652.1-5;Dbxref=GeneID:105453577%2CGenbank:XM_011695652.1;Parent=rna-XM_011695652.1
NW_012026892.1	Gnomon	exon	1184890	1185111	.	+	.	ID=exon-XM_011695699.1-5;Dbxref=GeneID:105453596%2CGenbank:XM_011695699.1;Parent=rna-XM_011695699.1
NW_012026892.1	Gnomon	exon	1185192	1185368	.	+	.	ID=exon-XM_011695699.1-6;Dbxref=GeneID:105453596%2CGenbank:XM_011695699.1;Parent=rna-XM_011695699.1
NW_012026892.1	Gnomon	exon	1183311	1183850	.	+	.	ID=exon-XM_011695699.1-1;Dbxref=GeneID:105453596%2CGenbank:XM_011695699.1;Parent=rna-XM_011695699.1
NW_012026892.1	Gnomon	exon	1183929	1184168	.	+	.	ID=exon-XM_011695699.1-2;Dbxref=GeneID:105453596%2CGenbank:XM_011695699.1;Parent=rna-XM_011695699.1
NW_012026892.1	Gnomon	exon	1184249	1184502	.	+	.	ID=exon-XM_011695699.1-3;Dbxref=GeneID:105453596%2CGenbank:XM_011695699.1;Parent=rna-XM_011695699.1
NW_012026892.1	Gnomon	exon	1184575	1184812	.	+	.	ID=exon-XM_011695699.1-4;Dbxref=GeneID:105453596%2CGenbank:XM_011695699.1;Parent=rna-XM_011695699.1
NW_012026892.1	Gnomon	CDS	169684	172413	.	+	0	Name=XP_011693893.1;ID=cds-XP_011693893.1;Dbxref=GeneID:105453540%2CGenbank:XP_011693893.1;Parent=rna-XM_011695591.1
NW_012026892.1	Gnomon	CDS	173298	174974	.	+	0	Name=XP_011693893.1;ID=cds-XP_011693893.1;Dbxref=GeneID:105453540%2CGenbank:XP_011693893.1;Parent=rna-XM_011695591.1
NW_012026892.1	Gnomon	CDS	355255	355366	.	-	0	Name=XP_011693905.1;ID=cds-XP_011693905.1;Dbxref=GeneID:105453549%2CGenbank:XP_011693905.1;Parent=rna-XM_011695603.1
NW_012026892.1	Gnomon	CDS	354431	354602	.	-	0	Name=XP_011693905.1;ID=cds-XP_011693905.1;Dbxref=GeneID:105453549%2CGenbank:XP_011693905.1;Parent=rna-XM_011695603.1
NW_012026892.1	Gnomon	CDS	353878	354343	.	-	0	Name=XP_011693905.1;ID=cds-XP_011693905.1;Dbxref=GeneID:105453549%2CGenbank:XP_011693905.1;Parent=rna-XM_011695603.1
NW_012026892.1	Gnomon	CDS	353486	353712	.	-	0	Name=XP_011693905.1;ID=cds-XP_011693905.1;Dbxref=GeneID:105453549%2CGenbank:XP_011693905.1;Parent=rna-XM_011695603.1
NW_012026892.1	Gnomon	CDS	353271	353349	.	-	0	Name=XP_011693905.1;ID=cds-XP_011693905.1;Dbxref=GeneID:105453549%2CGenbank:XP_011693905.1;Parent=rna-XM_011695603.1
NW_012026892.1	Gnomon	mRNA	1011340	1013811	.	+	.	Name=XM_011695659.1;ID=rna-XM_011695659.1;Dbxref=GeneID:105453580%2CGenbank:XM_011695659.1;Parent=gene-LOC105453580
NW_012026892.1	Gnomon	CDS	160960	161100	.	-	0	Name=XP_011693892.1;ID=cds-XP_011693892.1;Dbxref=GeneID:105453538%2CGenbank:XP_011693892.1;Note=The sequence of the model RefSeq protein was modified relative to this genomic sequence to represent the inferred CDS: deleted 2 bases in 1 codon;Parent=rna-XM_011695590.1
NW_012026892.1	Gnomon	CDS	160405	160667	.	-	0	Name=XP_011693892.1;ID=cds-XP_011693892.1;Dbxref=GeneID:105453538%2CGenbank:XP_011693892.1;Note=The sequence of the model RefSeq protein was modified relative to this genomic sequence to represent the inferred CDS: deleted 2 bases in 1 codon;Parent=rna-XM_011695590.1
NW_012026892.1	Gnomon	CDS	160005	160068	.	-	0	Name=XP_011693892.1;ID=cds-XP_011693892.1;Dbxref=GeneID:105453538%2CGenbank:XP_011693892.1;Note=The sequence of the model RefSeq protein was modified relative to this genomic sequence to represent the inferred CDS: deleted 2 bases in 1 codon;Parent=rna-XM_011695590.1
NW_012026892.1	Gnomon	CDS	159880	160002	.	-	0	Name=XP_011693892.1;ID=cds-XP_011693892.1;Dbxref=GeneID:105453538%2CGenbank:XP_011693892.1;Note=The sequence of the model RefSeq protein was modified relative to this genomic sequence to represent the inferred CDS: deleted 2 bases in 1 codon;Parent=rna-XM_011695590.1
NW_012026892.1	Gnomon	CDS	159729	159808	.	-	0	Name=XP_011693892.1;ID=cds-XP_011693892.1;Dbxref=GeneID:105453538%2CGenbank:XP_011693892.1;Note=The sequence of the model RefSeq protein was modified relative to this genomic sequence to represent the inferred CDS: deleted 2 bases in 1 codon;Parent=rna-XM_011695590.1
NW_012026892.1	Gnomon	CDS	159415	159603	.	-	0	Name=XP_011693892.1;ID=cds-XP_011693892.1;Dbxref=GeneID:105453538%2CGenbank:XP_011693892.1;Note=The sequence of the model RefSeq protein was modified relative to this genomic sequence to represent the inferred CDS: deleted 2 bases in 1 codon;Parent=rna-XM_011695590.1
NW_012026892.1	Gnomon	CDS	159208	159349	.	-	0	Name=XP_011693892.1;ID=cds-XP_011693892.1;Dbxref=GeneID:105453538%2CGenbank:XP_011693892.1;Note=The sequence of the model RefSeq protein was modified relative to this genomic sequence to represent the inferred CDS: deleted 2 bases in 1 codon;Parent=rna-XM_011695590.1
NW_012026892.1	Gnomon	CDS	158710	159048	.	-	0	Name=XP_011693892.1;ID=cds-XP_011693892.1;Dbxref=GeneID:105453538%2CGenbank:XP_011693892.1;Note=The sequence of the model RefSeq protein was modified relative to this genomic sequence to represent the inferred CDS: deleted 2 bases in 1 codon;Parent=rna-XM_011695590.1
NW_012026892.1	Gnomon	CDS	158307	158528	.	-	0	Name=XP_011693892.1;ID=cds-XP_011693892.1;Dbxref=GeneID:105453538%2CGenbank:XP_011693892.1;Note=The sequence of the model RefSeq protein was modified relative to this genomic sequence to represent the inferred CDS: deleted 2 bases in 1 codon;Parent=rna-XM_011695590.1
NW_012026892.1	Gnomon	CDS	157971	158201	.	-	0	Name=XP_011693892.1;ID=cds-XP_011693892.1;Dbxref=GeneID:105453538%2CGenbank:XP_011693892.1;Note=The sequence of the model RefSeq protein was modified relative to this genomic sequence to represent the inferred CDS: deleted 2 bases in 1 codon;Parent=rna-XM_011695590.1
NW_012026892.1	Gnomon	CDS	157383	157673	.	-	0	Name=XP_011693892.1;ID=cds-XP_011693892.1;Dbxref=GeneID:105453538%2CGenbank:XP_011693892.1;Note=The sequence of the model RefSeq protein was modified relative to this genomic sequence to represent the inferred CDS: deleted 2 bases in 1 codon;Parent=rna-XM_011695590.1
NW_012026892.1	Gnomon	CDS	1191897	1192055	.	+	0	Name=XP_011694004.1;ID=cds-XP_011694004.1;Dbxref=GeneID:105453598%2CGenbank:XP_011694004.1;Parent=rna-XM_011695702.1
NW_012026892.1	Gnomon	CDS	1192219	1192435	.	+	0	Name=XP_011694004.1;ID=cds-XP_011694004.1;Dbxref=GeneID:105453598%2CGenbank:XP_011694004.1;Parent=rna-XM_011695702.1
NW_012026892.1	Gnomon	CDS	1192526	1192713	.	+	0	Name=XP_011694004.1;ID=cds-XP_011694004.1;Dbxref=GeneID:105453598%2CGenbank:XP_011694004.1;Parent=rna-XM_011695702.1
NW_012026892.1	Gnomon	CDS	1192802	1193001	.	+	0	Name=XP_011694004.1;ID=cds-XP_011694004.1;Dbxref=GeneID:105453598%2CGenbank:XP_011694004.1;Parent=rna-XM_011695702.1
NW_012026892.1	Gnomon	CDS	1193075	1193190	.	+	0	Name=XP_011694004.1;ID=cds-XP_011694004.1;Dbxref=GeneID:105453598%2CGenbank:XP_011694004.1;Parent=rna-XM_011695702.1
NW_012026892.1	Gnomon	CDS	1193268	1193396	.	+	0	Name=XP_011694004.1;ID=cds-XP_011694004.1;Dbxref=GeneID:105453598%2CGenbank:XP_011694004.1;Parent=rna-XM_011695702.1
NW_012026892.1	Gnomon	CDS	1193457	1193566	.	+	0	Name=XP_011694004.1;ID=cds-XP_011694004.1;Dbxref=GeneID:105453598%2CGenbank:XP_011694004.1;Parent=rna-XM_011695702.1
NW_012026892.1	Gnomon	CDS	1193691	1193951	.	+	0	Name=XP_011694004.1;ID=cds-XP_011694004.1;Dbxref=GeneID:105453598%2CGenbank:XP_011694004.1;Parent=rna-XM_011695702.1
NW_012026892.1	Gnomon	CDS	1194071	1194283	.	+	0	Name=XP_011694004.1;ID=cds-XP_011694004.1;Dbxref=GeneID:105453598%2CGenbank:XP_011694004.1;Parent=rna-XM_011695702.1
NW_012026892.1	Gnomon	exon	120376	120543	.	-	.	ID=exon-XM_011695576.1-9;Dbxref=GeneID:105453532%2CGenbank:XM_011695576.1;Parent=rna-XM_011695576.1
NW_012026892.1	Gnomon	exon	120887	120977	.	-	.	ID=exon-XM_011695576.1-7;Dbxref=GeneID:105453532%2CGenbank:XM_011695576.1;Parent=rna-XM_011695576.1
NW_012026892.1	Gnomon	exon	120635	120812	.	-	.	ID=exon-XM_011695576.1-8;Dbxref=GeneID:105453532%2CGenbank:XM_011695576.1;Parent=rna-XM_011695576.1
NW_012026892.1	Gnomon	exon	121493	121673	.	-	.	ID=exon-XM_011695576.1-5;Dbxref=GeneID:105453532%2CGenbank:XM_011695576.1;Parent=rna-XM_011695576.1
NW_012026892.1	Gnomon	exon	121053	121144	.	-	.	ID=exon-XM_011695576.1-6;Dbxref=GeneID:105453532%2CGenbank:XM_011695576.1;Parent=rna-XM_011695576.1
NW_012026892.1	Gnomon	exon	121924	122108	.	-	.	ID=exon-XM_011695576.1-3;Dbxref=GeneID:105453532%2CGenbank:XM_011695576.1;Parent=rna-XM_011695576.1
NW_012026892.1	Gnomon	exon	121768	121841	.	-	.	ID=exon-XM_011695576.1-4;Dbxref=GeneID:105453532%2CGenbank:XM_011695576.1;Parent=rna-XM_011695576.1
NW_012026892.1	Gnomon	exon	123436	123524	.	-	.	ID=exon-XM_011695576.1-1;Dbxref=GeneID:105453532%2CGenbank:XM_011695576.1;Parent=rna-XM_011695576.1
NW_012026892.1	Gnomon	exon	122308	122508	.	-	.	ID=exon-XM_011695576.1-2;Dbxref=GeneID:105453532%2CGenbank:XM_011695576.1;Parent=rna-XM_011695576.1
NW_012026892.1	Gnomon	exon	115412	116120	.	+	.	ID=exon-XM_011695572.1-10;Dbxref=GeneID:105453531%2CGenbank:XM_011695572.1;Parent=rna-XM_011695572.1
NW_012026892.1	Gnomon	CDS	264742	264756	.	-	0	Name=XP_011693902.1;ID=cds-XP_011693902.1;Dbxref=GeneID:105453546%2CGenbank:XP_011693902.1;Parent=rna-XM_011695600.1
NW_012026892.1	Gnomon	CDS	225711	225773	.	-	0	Name=XP_011693902.1;ID=cds-XP_011693902.1;Dbxref=GeneID:105453546%2CGenbank:XP_011693902.1;Parent=rna-XM_011695600.1
NW_012026892.1	Gnomon	CDS	219192	219359	.	-	0	Name=XP_011693902.1;ID=cds-XP_011693902.1;Dbxref=GeneID:105453546%2CGenbank:XP_011693902.1;Parent=rna-XM_011695600.1
NW_012026892.1	Gnomon	CDS	218431	218616	.	-	0	Name=XP_011693902.1;ID=cds-XP_011693902.1;Dbxref=GeneID:105453546%2CGenbank:XP_011693902.1;Parent=rna-XM_011695600.1
NW_012026892.1	Gnomon	CDS	218013	218221	.	-	0	Name=XP_011693902.1;ID=cds-XP_011693902.1;Dbxref=GeneID:105453546%2CGenbank:XP_011693902.1;Parent=rna-XM_011695600.1
NW_012026892.1	Gnomon	CDS	217333	217561	.	-	0	Name=XP_011693902.1;ID=cds-XP_011693902.1;Dbxref=GeneID:105453546%2CGenbank:XP_011693902.1;Parent=rna-XM_011695600.1
NW_012026892.1	Gnomon	CDS	216998	217172	.	-	0	Name=XP_011693902.1;ID=cds-XP_011693902.1;Dbxref=GeneID:105453546%2CGenbank:XP_011693902.1;Parent=rna-XM_011695600.1
NW_012026892.1	Gnomon	CDS	216613	216849	.	-	0	Name=XP_011693902.1;ID=cds-XP_011693902.1;Dbxref=GeneID:105453546%2CGenbank:XP_011693902.1;Parent=rna-XM_011695600.1
NW_012026892.1	Gnomon	CDS	215945	216236	.	-	0	Name=XP_011693902.1;ID=cds-XP_011693902.1;Dbxref=GeneID:105453546%2CGenbank:XP_011693902.1;Parent=rna-XM_011695600.1
NW_012026892.1	Gnomon	CDS	215424	215697	.	-	0	Name=XP_011693902.1;ID=cds-XP_011693902.1;Dbxref=GeneID:105453546%2CGenbank:XP_011693902.1;Parent=rna-XM_011695600.1
NW_012026892.1	Gnomon	CDS	214723	215112	.	-	0	Name=XP_011693902.1;ID=cds-XP_011693902.1;Dbxref=GeneID:105453546%2CGenbank:XP_011693902.1;Parent=rna-XM_011695600.1
NW_012026892.1	Gnomon	CDS	214041	214214	.	-	0	Name=XP_011693902.1;ID=cds-XP_011693902.1;Dbxref=GeneID:105453546%2CGenbank:XP_011693902.1;Parent=rna-XM_011695600.1
NW_012026892.1	Gnomon	CDS	211321	211484	.	-	0	Name=XP_011693902.1;ID=cds-XP_011693902.1;Dbxref=GeneID:105453546%2CGenbank:XP_011693902.1;Parent=rna-XM_011695600.1
NW_012026892.1	Gnomon	CDS	210374	210707	.	-	0	Name=XP_011693902.1;ID=cds-XP_011693902.1;Dbxref=GeneID:105453546%2CGenbank:XP_011693902.1;Parent=rna-XM_011695600.1
NW_012026892.1	Gnomon	CDS	209838	210077	.	-	0	Name=XP_011693902.1;ID=cds-XP_011693902.1;Dbxref=GeneID:105453546%2CGenbank:XP_011693902.1;Parent=rna-XM_011695600.1
NW_012026892.1	Gnomon	CDS	209511	209650	.	-	0	Name=XP_011693902.1;ID=cds-XP_011693902.1;Dbxref=GeneID:105453546%2CGenbank:XP_011693902.1;Parent=rna-XM_011695600.1
NW_012026892.1	Gnomon	CDS	209273	209402	.	-	0	Name=XP_011693902.1;ID=cds-XP_011693902.1;Dbxref=GeneID:105453546%2CGenbank:XP_011693902.1;Parent=rna-XM_011695600.1
NW_012026892.1	Gnomon	CDS	208979	209188	.	-	0	Name=XP_011693902.1;ID=cds-XP_011693902.1;Dbxref=GeneID:105453546%2CGenbank:XP_011693902.1;Parent=rna-XM_011695600.1
NW_012026892.1	Gnomon	CDS	208757	208892	.	-	0	Name=XP_011693902.1;ID=cds-XP_011693902.1;Dbxref=GeneID:105453546%2CGenbank:XP_011693902.1;Parent=rna-XM_011695600.1
NW_012026892.1	Gnomon	CDS	208348	208412	.	-	0	Name=XP_011693902.1;ID=cds-XP_011693902.1;Dbxref=GeneID:105453546%2CGenbank:XP_011693902.1;Parent=rna-XM_011695600.1
NW_012026892.1	Gnomon	mRNA	1009486	1013811	.	+	.	Name=XM_011695658.1;ID=rna-XM_011695658.1;Dbxref=GeneID:105453580%2CGenbank:XM_011695658.1;Parent=gene-LOC105453580
NW_012026892.1	Gnomon	CDS	1183490	1183850	.	+	0	Name=XP_011694001.1;ID=cds-XP_011694001.1;Dbxref=GeneID:105453596%2CGenbank:XP_011694001.1;Parent=rna-XM_011695699.1
NW_012026892.1	Gnomon	CDS	1183929	1184168	.	+	0	Name=XP_011694001.1;ID=cds-XP_011694001.1;Dbxref=GeneID:105453596%2CGenbank:XP_011694001.1;Parent=rna-XM_011695699.1
NW_012026892.1	Gnomon	CDS	1184249	1184502	.	+	0	Name=XP_011694001.1;ID=cds-XP_011694001.1;Dbxref=GeneID:105453596%2CGenbank:XP_011694001.1;Parent=rna-XM_011695699.1
NW_012026892.1	Gnomon	CDS	1184575	1184812	.	+	0	Name=XP_011694001.1;ID=cds-XP_011694001.1;Dbxref=GeneID:105453596%2CGenbank:XP_011694001.1;Parent=rna-XM_011695699.1
NW_012026892.1	Gnomon	CDS	1184890	1185111	.	+	0	Name=XP_011694001.1;ID=cds-XP_011694001.1;Dbxref=GeneID:105453596%2CGenbank:XP_011694001.1;Parent=rna-XM_011695699.1
NW_012026892.1	Gnomon	CDS	1185192	1185331	.	+	0	Name=XP_011694001.1;ID=cds-XP_011694001.1;Dbxref=GeneID:105453596%2CGenbank:XP_011694001.1;Parent=rna-XM_011695699.1
NW_012026892.1	Gnomon	CDS	195410	195545	.	+	0	Name=XP_011693895.1;ID=cds-XP_011693895.1;Dbxref=GeneID:105453542%2CGenbank:XP_011693895.1;Parent=rna-XM_011695593.1
NW_012026892.1	Gnomon	CDS	195828	196013	.	+	0	Name=XP_011693895.1;ID=cds-XP_011693895.1;Dbxref=GeneID:105453542%2CGenbank:XP_011693895.1;Parent=rna-XM_011695593.1
NW_012026892.1	Gnomon	CDS	196354	196771	.	+	0	Name=XP_011693895.1;ID=cds-XP_011693895.1;Dbxref=GeneID:105453542%2CGenbank:XP_011693895.1;Parent=rna-XM_011695593.1
NW_012026892.1	Gnomon	CDS	196903	197140	.	+	0	Name=XP_011693895.1;ID=cds-XP_011693895.1;Dbxref=GeneID:105453542%2CGenbank:XP_011693895.1;Parent=rna-XM_011695593.1
NW_012026892.1	Gnomon	CDS	197218	197454	.	+	0	Name=XP_011693895.1;ID=cds-XP_011693895.1;Dbxref=GeneID:105453542%2CGenbank:XP_011693895.1;Parent=rna-XM_011695593.1
NW_012026892.1	Gnomon	CDS	197529	197774	.	+	0	Name=XP_011693895.1;ID=cds-XP_011693895.1;Dbxref=GeneID:105453542%2CGenbank:XP_011693895.1;Parent=rna-XM_011695593.1
NW_012026892.1	Gnomon	CDS	198024	198273	.	+	0	Name=XP_011693895.1;ID=cds-XP_011693895.1;Dbxref=GeneID:105453542%2CGenbank:XP_011693895.1;Parent=rna-XM_011695593.1
NW_012026892.1	Gnomon	CDS	198395	198805	.	+	0	Name=XP_011693895.1;ID=cds-XP_011693895.1;Dbxref=GeneID:105453542%2CGenbank:XP_011693895.1;Parent=rna-XM_011695593.1
NW_012026892.1	Gnomon	CDS	198883	199137	.	+	0	Name=XP_011693895.1;ID=cds-XP_011693895.1;Dbxref=GeneID:105453542%2CGenbank:XP_011693895.1;Parent=rna-XM_011695593.1
NW_012026892.1	Gnomon	CDS	199353	199602	.	+	0	Name=XP_011693895.1;ID=cds-XP_011693895.1;Dbxref=GeneID:105453542%2CGenbank:XP_011693895.1;Parent=rna-XM_011695593.1
NW_012026892.1	Gnomon	CDS	199799	199917	.	+	0	Name=XP_011693895.1;ID=cds-XP_011693895.1;Dbxref=GeneID:105453542%2CGenbank:XP_011693895.1;Parent=rna-XM_011695593.1
NW_012026892.1	Gnomon	CDS	200070	200419	.	+	0	Name=XP_011693895.1;ID=cds-XP_011693895.1;Dbxref=GeneID:105453542%2CGenbank:XP_011693895.1;Parent=rna-XM_011695593.1
NW_012026892.1	Gnomon	CDS	200665	200784	.	+	0	Name=XP_011693895.1;ID=cds-XP_011693895.1;Dbxref=GeneID:105453542%2CGenbank:XP_011693895.1;Parent=rna-XM_011695593.1
NW_012026892.1	Gnomon	exon	1261744	1261862	.	-	.	ID=exon-XM_011695728.1-4;Dbxref=GeneID:105453614%2CGenbank:XM_011695728.1;Parent=rna-XM_011695728.1
NW_012026892.1	Gnomon	exon	1261554	1261663	.	-	.	ID=exon-XM_011695728.1-5;Dbxref=GeneID:105453614%2CGenbank:XM_011695728.1;Parent=rna-XM_011695728.1
NW_012026892.1	Gnomon	exon	1262361	1262493	.	-	.	ID=exon-XM_011695728.1-2;Dbxref=GeneID:105453614%2CGenbank:XM_011695728.1;Parent=rna-XM_011695728.1
NW_012026892.1	Gnomon	exon	1261944	1262270	.	-	.	ID=exon-XM_011695728.1-3;Dbxref=GeneID:105453614%2CGenbank:XM_011695728.1;Parent=rna-XM_011695728.1
NW_012026892.1	Gnomon	exon	1262570	1262883	.	-	.	ID=exon-XM_011695728.1-1;Dbxref=GeneID:105453614%2CGenbank:XM_011695728.1;Parent=rna-XM_011695728.1
NW_012026892.1	Gnomon	exon	1260849	1261012	.	-	.	ID=exon-XM_011695728.1-8;Dbxref=GeneID:105453614%2CGenbank:XM_011695728.1;Parent=rna-XM_011695728.1
NW_012026892.1	Gnomon	exon	1260590	1260754	.	-	.	ID=exon-XM_011695728.1-9;Dbxref=GeneID:105453614%2CGenbank:XM_011695728.1;Parent=rna-XM_011695728.1
NW_012026892.1	Gnomon	exon	1261336	1261470	.	-	.	ID=exon-XM_011695728.1-6;Dbxref=GeneID:105453614%2CGenbank:XM_011695728.1;Parent=rna-XM_011695728.1
NW_012026892.1	Gnomon	exon	1261097	1261274	.	-	.	ID=exon-XM_011695728.1-7;Dbxref=GeneID:105453614%2CGenbank:XM_011695728.1;Parent=rna-XM_011695728.1
NW_012026892.1	Gnomon	exon	120887	120977	.	-	.	ID=exon-XR_974883.1-7;Dbxref=GeneID:105453532%2CGenbank:XR_974883.1;Parent=rna-XR_974883.1
NW_012026892.1	Gnomon	exon	120635	120812	.	-	.	ID=exon-XR_974883.1-8;Dbxref=GeneID:105453532%2CGenbank:XR_974883.1;Parent=rna-XR_974883.1
NW_012026892.1	Gnomon	exon	120376	120543	.	-	.	ID=exon-XR_974883.1-9;Dbxref=GeneID:105453532%2CGenbank:XR_974883.1;Parent=rna-XR_974883.1
NW_012026892.1	Gnomon	exon	121924	122108	.	-	.	ID=exon-XR_974883.1-3;Dbxref=GeneID:105453532%2CGenbank:XR_974883.1;Parent=rna-XR_974883.1
NW_012026892.1	Gnomon	exon	121768	121841	.	-	.	ID=exon-XR_974883.1-4;Dbxref=GeneID:105453532%2CGenbank:XR_974883.1;Parent=rna-XR_974883.1
NW_012026892.1	Gnomon	exon	121493	121673	.	-	.	ID=exon-XR_974883.1-5;Dbxref=GeneID:105453532%2CGenbank:XR_974883.1;Parent=rna-XR_974883.1
NW_012026892.1	Gnomon	exon	121053	121144	.	-	.	ID=exon-XR_974883.1-6;Dbxref=GeneID:105453532%2CGenbank:XR_974883.1;Parent=rna-XR_974883.1
NW_012026892.1	Gnomon	exon	123436	123524	.	-	.	ID=exon-XR_974883.1-1;Dbxref=GeneID:105453532%2CGenbank:XR_974883.1;Parent=rna-XR_974883.1
NW_012026892.1	Gnomon	exon	122308	122508	.	-	.	ID=exon-XR_974883.1-2;Dbxref=GeneID:105453532%2CGenbank:XR_974883.1;Parent=rna-XR_974883.1
NW_012026892.1	Gnomon	mRNA	1011365	1013811	.	+	.	Name=XM_011695657.1;ID=rna-XM_011695657.1;Dbxref=GeneID:105453580%2CGenbank:XM_011695657.1;Parent=gene-LOC105453580
NW_012026892.1	Gnomon	CDS	278140	278304	.	-	0	Name=XP_011693903.1;ID=cds-XP_011693903.1;Dbxref=GeneID:105453547%2CGenbank:XP_011693903.1;Parent=rna-XM_011695601.1
NW_012026892.1	Gnomon	CDS	277855	277995	.	-	0	Name=XP_011693903.1;ID=cds-XP_011693903.1;Dbxref=GeneID:105453547%2CGenbank:XP_011693903.1;Parent=rna-XM_011695601.1
NW_012026892.1	Gnomon	CDS	277071	277772	.	-	0	Name=XP_011693903.1;ID=cds-XP_011693903.1;Dbxref=GeneID:105453547%2CGenbank:XP_011693903.1;Parent=rna-XM_011695601.1
NW_012026892.1	Gnomon	CDS	276862	276971	.	-	0	Name=XP_011693903.1;ID=cds-XP_011693903.1;Dbxref=GeneID:105453547%2CGenbank:XP_011693903.1;Parent=rna-XM_011695601.1
NW_012026892.1	Gnomon	CDS	276480	276783	.	-	0	Name=XP_011693903.1;ID=cds-XP_011693903.1;Dbxref=GeneID:105453547%2CGenbank:XP_011693903.1;Parent=rna-XM_011695601.1
NW_012026892.1	Gnomon	CDS	276167	276412	.	-	0	Name=XP_011693903.1;ID=cds-XP_011693903.1;Dbxref=GeneID:105453547%2CGenbank:XP_011693903.1;Parent=rna-XM_011695601.1
NW_012026892.1	Gnomon	CDS	275723	276088	.	-	0	Name=XP_011693903.1;ID=cds-XP_011693903.1;Dbxref=GeneID:105453547%2CGenbank:XP_011693903.1;Parent=rna-XM_011695601.1
NW_012026892.1	Gnomon	CDS	275348	275623	.	-	0	Name=XP_011693903.1;ID=cds-XP_011693903.1;Dbxref=GeneID:105453547%2CGenbank:XP_011693903.1;Parent=rna-XM_011695601.1
NW_012026892.1	Gnomon	CDS	275077	275268	.	-	0	Name=XP_011693903.1;ID=cds-XP_011693903.1;Dbxref=GeneID:105453547%2CGenbank:XP_011693903.1;Parent=rna-XM_011695601.1
NW_012026892.1	Gnomon	CDS	274788	274978	.	-	0	Name=XP_011693903.1;ID=cds-XP_011693903.1;Dbxref=GeneID:105453547%2CGenbank:XP_011693903.1;Parent=rna-XM_011695601.1
NW_012026892.1	Gnomon	CDS	274167	274716	.	-	0	Name=XP_011693903.1;ID=cds-XP_011693903.1;Dbxref=GeneID:105453547%2CGenbank:XP_011693903.1;Parent=rna-XM_011695601.1
NW_012026892.1	Gnomon	CDS	273888	274026	.	-	0	Name=XP_011693903.1;ID=cds-XP_011693903.1;Dbxref=GeneID:105453547%2CGenbank:XP_011693903.1;Parent=rna-XM_011695601.1
NW_012026892.1	Gnomon	CDS	273550	273809	.	-	0	Name=XP_011693903.1;ID=cds-XP_011693903.1;Dbxref=GeneID:105453547%2CGenbank:XP_011693903.1;Parent=rna-XM_011695601.1
NW_012026892.1	Gnomon	CDS	273127	273456	.	-	0	Name=XP_011693903.1;ID=cds-XP_011693903.1;Dbxref=GeneID:105453547%2CGenbank:XP_011693903.1;Parent=rna-XM_011695601.1
NW_012026892.1	Gnomon	exon	352096	353349	.	-	.	ID=exon-XM_011695604.1-5;Dbxref=GeneID:105453549%2CGenbank:XM_011695604.1;Parent=rna-XM_011695604.1
NW_012026892.1	Gnomon	exon	353878	354343	.	-	.	ID=exon-XM_011695604.1-3;Dbxref=GeneID:105453549%2CGenbank:XM_011695604.1;Parent=rna-XM_011695604.1
NW_012026892.1	Gnomon	exon	353486	353712	.	-	.	ID=exon-XM_011695604.1-4;Dbxref=GeneID:105453549%2CGenbank:XM_011695604.1;Parent=rna-XM_011695604.1
NW_012026892.1	Gnomon	exon	354710	355153	.	-	.	ID=exon-XM_011695604.1-1;Dbxref=GeneID:105453549%2CGenbank:XM_011695604.1;Parent=rna-XM_011695604.1
NW_012026892.1	Gnomon	exon	354431	354602	.	-	.	ID=exon-XM_011695604.1-2;Dbxref=GeneID:105453549%2CGenbank:XM_011695604.1;Parent=rna-XM_011695604.1
NW_012026892.1	Gnomon	CDS	181411	183471	.	+	0	Name=XP_011693894.1;ID=cds-XP_011693894.1;Dbxref=GeneID:105453541%2CGenbank:XP_011693894.1;Parent=rna-XM_011695592.1
NW_012026892.1	Gnomon	CDS	1194696	1195035	.	-	0	Name=XP_011694002.1;ID=cds-XP_011694002.1;Dbxref=GeneID:105453597%2CGenbank:XP_011694002.1;Parent=rna-XM_011695700.1
NW_012026892.1	Gnomon	CDS	1194319	1194614	.	-	0	Name=XP_011694002.1;ID=cds-XP_011694002.1;Dbxref=GeneID:105453597%2CGenbank:XP_011694002.1;Parent=rna-XM_011695700.1
NW_012026892.1	Gnomon	CDS	329884	330051	.	+	0	Name=XP_011693908.1;ID=cds-XP_011693908.1;Dbxref=GeneID:105453551%2CGenbank:XP_011693908.1;Parent=rna-XM_011695606.1
NW_012026892.1	Gnomon	CDS	334233	334373	.	+	0	Name=XP_011693908.1;ID=cds-XP_011693908.1;Dbxref=GeneID:105453551%2CGenbank:XP_011693908.1;Parent=rna-XM_011695606.1
NW_012026892.1	Gnomon	CDS	335107	335233	.	+	0	Name=XP_011693908.1;ID=cds-XP_011693908.1;Dbxref=GeneID:105453551%2CGenbank:XP_011693908.1;Parent=rna-XM_011695606.1
NW_012026892.1	Gnomon	CDS	343734	343972	.	+	0	Name=XP_011693908.1;ID=cds-XP_011693908.1;Dbxref=GeneID:105453551%2CGenbank:XP_011693908.1;Parent=rna-XM_011695606.1
NW_012026892.1	Gnomon	CDS	344856	345357	.	+	0	Name=XP_011693908.1;ID=cds-XP_011693908.1;Dbxref=GeneID:105453551%2CGenbank:XP_011693908.1;Parent=rna-XM_011695606.1
NW_012026892.1	Gnomon	CDS	345589	347161	.	+	0	Name=XP_011693908.1;ID=cds-XP_011693908.1;Dbxref=GeneID:105453551%2CGenbank:XP_011693908.1;Parent=rna-XM_011695606.1
NW_012026892.1	Gnomon	CDS	348451	349221	.	+	0	Name=XP_011693908.1;ID=cds-XP_011693908.1;Dbxref=GeneID:105453551%2CGenbank:XP_011693908.1;Parent=rna-XM_011695606.1
NW_012026892.1	Gnomon	CDS	349600	349766	.	+	0	Name=XP_011693908.1;ID=cds-XP_011693908.1;Dbxref=GeneID:105453551%2CGenbank:XP_011693908.1;Parent=rna-XM_011695606.1
NW_012026892.1	Gnomon	CDS	349860	350059	.	+	0	Name=XP_011693908.1;ID=cds-XP_011693908.1;Dbxref=GeneID:105453551%2CGenbank:XP_011693908.1;Parent=rna-XM_011695606.1
NW_012026892.1	Gnomon	CDS	350513	350551	.	+	0	Name=XP_011693908.1;ID=cds-XP_011693908.1;Dbxref=GeneID:105453551%2CGenbank:XP_011693908.1;Parent=rna-XM_011695606.1
NW_012026892.1	Gnomon	CDS	1195644	1195671	.	-	0	Name=XP_011694007.1;ID=cds-XP_011694007.1;Dbxref=GeneID:105453601%2CGenbank:XP_011694007.1;Parent=rna-XM_011695705.1
NW_012026892.1	Gnomon	CDS	1195445	1195569	.	-	0	Name=XP_011694007.1;ID=cds-XP_011694007.1;Dbxref=GeneID:105453601%2CGenbank:XP_011694007.1;Parent=rna-XM_011695705.1
NW_012026892.1	Gnomon	CDS	1195212	1195364	.	-	0	Name=XP_011694007.1;ID=cds-XP_011694007.1;Dbxref=GeneID:105453601%2CGenbank:XP_011694007.1;Parent=rna-XM_011695705.1
NW_012026892.1	Gnomon	CDS	1161659	1161858	.	+	0	Name=XP_011693992.1;ID=cds-XP_011693992.1;Dbxref=GeneID:105453591%2CGenbank:XP_011693992.1;Parent=rna-XM_011695690.1
NW_012026892.1	Gnomon	CDS	1161932	1162082	.	+	0	Name=XP_011693992.1;ID=cds-XP_011693992.1;Dbxref=GeneID:105453591%2CGenbank:XP_011693992.1;Parent=rna-XM_011695690.1
NW_012026892.1	Gnomon	CDS	1162154	1162334	.	+	0	Name=XP_011693992.1;ID=cds-XP_011693992.1;Dbxref=GeneID:105453591%2CGenbank:XP_011693992.1;Parent=rna-XM_011695690.1
NW_012026892.1	Gnomon	CDS	1162418	1162551	.	+	0	Name=XP_011693992.1;ID=cds-XP_011693992.1;Dbxref=GeneID:105453591%2CGenbank:XP_011693992.1;Parent=rna-XM_011695690.1
NW_012026892.1	Gnomon	mRNA	367194	370672	.	-	.	Name=XM_011695612.1;ID=rna-XM_011695612.1;Dbxref=GeneID:105453555%2CGenbank:XM_011695612.1;Parent=gene-LOC105453555
NW_012026892.1	Gnomon	CDS	202339	202377	.	+	0	Name=XP_011693897.1;ID=cds-XP_011693897.1;Dbxref=GeneID:105453544%2CGenbank:XP_011693897.1;Parent=rna-XM_011695595.1
NW_012026892.1	Gnomon	CDS	202864	203168	.	+	0	Name=XP_011693897.1;ID=cds-XP_011693897.1;Dbxref=GeneID:105453544%2CGenbank:XP_011693897.1;Parent=rna-XM_011695595.1
NW_012026892.1	Gnomon	CDS	203434	203674	.	+	0	Name=XP_011693897.1;ID=cds-XP_011693897.1;Dbxref=GeneID:105453544%2CGenbank:XP_011693897.1;Parent=rna-XM_011695595.1
NW_012026892.1	Gnomon	exon	709644	709876	.	-	.	ID=exon-XM_011695627.1-2;Dbxref=GeneID:105453563%2CGenbank:XM_011695627.1;Parent=rna-XM_011695627.1
NW_012026892.1	Gnomon	exon	703225	706303	.	-	.	ID=exon-XM_011695627.1-3;Dbxref=GeneID:105453563%2CGenbank:XM_011695627.1;Parent=rna-XM_011695627.1
NW_012026892.1	Gnomon	exon	711296	711379	.	-	.	ID=exon-XM_011695627.1-1;Dbxref=GeneID:105453563%2CGenbank:XM_011695627.1;Parent=rna-XM_011695627.1
NW_012026892.1	Gnomon	exon	702283	702448	.	-	.	ID=exon-XM_011695627.1-4;Dbxref=GeneID:105453563%2CGenbank:XM_011695627.1;Parent=rna-XM_011695627.1
NW_012026892.1	Gnomon	exon	701207	701838	.	-	.	ID=exon-XM_011695627.1-5;Dbxref=GeneID:105453563%2CGenbank:XM_011695627.1;Parent=rna-XM_011695627.1
NW_012026892.1	Gnomon	CDS	359808	359875	.	-	0	Name=XP_011693909.1;ID=cds-XP_011693909.1;Dbxref=GeneID:105453553%2CGenbank:XP_011693909.1;Parent=rna-XM_011695607.1
NW_012026892.1	Gnomon	CDS	358961	359487	.	-	0	Name=XP_011693909.1;ID=cds-XP_011693909.1;Dbxref=GeneID:105453553%2CGenbank:XP_011693909.1;Parent=rna-XM_011695607.1
NW_012026892.1	Gnomon	CDS	358714	358879	.	-	0	Name=XP_011693909.1;ID=cds-XP_011693909.1;Dbxref=GeneID:105453553%2CGenbank:XP_011693909.1;Parent=rna-XM_011695607.1
NW_012026892.1	Gnomon	CDS	358338	358416	.	-	0	Name=XP_011693909.1;ID=cds-XP_011693909.1;Dbxref=GeneID:105453553%2CGenbank:XP_011693909.1;Parent=rna-XM_011695607.1
NW_012026892.1	Gnomon	CDS	1216458	1216622	.	-	0	Name=XP_011694008.1;ID=cds-XP_011694008.1;Dbxref=GeneID:105453602%2CGenbank:XP_011694008.1;Parent=rna-XM_011695706.1
NW_012026892.1	Gnomon	CDS	1215751	1216001	.	-	0	Name=XP_011694008.1;ID=cds-XP_011694008.1;Dbxref=GeneID:105453602%2CGenbank:XP_011694008.1;Parent=rna-XM_011695706.1
NW_012026892.1	Gnomon	CDS	1215113	1215410	.	-	0	Name=XP_011694008.1;ID=cds-XP_011694008.1;Dbxref=GeneID:105453602%2CGenbank:XP_011694008.1;Parent=rna-XM_011695706.1
NW_012026892.1	Gnomon	CDS	1214900	1215022	.	-	0	Name=XP_011694008.1;ID=cds-XP_011694008.1;Dbxref=GeneID:105453602%2CGenbank:XP_011694008.1;Parent=rna-XM_011695706.1
NW_012026892.1	Gnomon	CDS	1214635	1214772	.	-	0	Name=XP_011694008.1;ID=cds-XP_011694008.1;Dbxref=GeneID:105453602%2CGenbank:XP_011694008.1;Parent=rna-XM_011695706.1
NW_012026892.1	Gnomon	CDS	1161659	1161858	.	+	0	Name=XP_011693993.1;ID=cds-XP_011693993.1;Dbxref=GeneID:105453591%2CGenbank:XP_011693993.1;Parent=rna-XM_011695691.1
NW_012026892.1	Gnomon	CDS	1161932	1162082	.	+	0	Name=XP_011693993.1;ID=cds-XP_011693993.1;Dbxref=GeneID:105453591%2CGenbank:XP_011693993.1;Parent=rna-XM_011695691.1
NW_012026892.1	Gnomon	CDS	1162154	1162334	.	+	0	Name=XP_011693993.1;ID=cds-XP_011693993.1;Dbxref=GeneID:105453591%2CGenbank:XP_011693993.1;Parent=rna-XM_011695691.1
NW_012026892.1	Gnomon	CDS	1162418	1162551	.	+	0	Name=XP_011693993.1;ID=cds-XP_011693993.1;Dbxref=GeneID:105453591%2CGenbank:XP_011693993.1;Parent=rna-XM_011695691.1
NW_012026892.1	Gnomon	mRNA	367194	370671	.	-	.	Name=XM_011695611.1;ID=rna-XM_011695611.1;Dbxref=GeneID:105453555%2CGenbank:XM_011695611.1;Parent=gene-LOC105453555
NW_012026892.1	Gnomon	exon	199353	199602	.	+	.	ID=exon-XM_011695593.1-10;Dbxref=GeneID:105453542%2CGenbank:XM_011695593.1;Parent=rna-XM_011695593.1
NW_012026892.1	Gnomon	exon	200665	200951	.	+	.	ID=exon-XM_011695593.1-13;Dbxref=GeneID:105453542%2CGenbank:XM_011695593.1;Parent=rna-XM_011695593.1
NW_012026892.1	Gnomon	exon	199799	199917	.	+	.	ID=exon-XM_011695593.1-11;Dbxref=GeneID:105453542%2CGenbank:XM_011695593.1;Parent=rna-XM_011695593.1
NW_012026892.1	Gnomon	exon	200070	200419	.	+	.	ID=exon-XM_011695593.1-12;Dbxref=GeneID:105453542%2CGenbank:XM_011695593.1;Parent=rna-XM_011695593.1
NW_012026892.1	Gnomon	CDS	194160	194642	.	-	0	Name=XP_011693896.1;ID=cds-XP_011693896.1;Dbxref=GeneID:105453543%2CGenbank:XP_011693896.1;Note=The sequence of the model RefSeq protein was modified relative to this genomic sequence to represent the inferred CDS: deleted 2 bases in 1 codon;Parent=rna-XM_011695594.1
NW_012026892.1	Gnomon	CDS	193981	194157	.	-	0	Name=XP_011693896.1;ID=cds-XP_011693896.1;Dbxref=GeneID:105453543%2CGenbank:XP_011693896.1;Note=The sequence of the model RefSeq protein was modified relative to this genomic sequence to represent the inferred CDS: deleted 2 bases in 1 codon;Parent=rna-XM_011695594.1
NW_012026892.1	Gnomon	CDS	193171	193401	.	-	0	Name=XP_011693896.1;ID=cds-XP_011693896.1;Dbxref=GeneID:105453543%2CGenbank:XP_011693896.1;Note=The sequence of the model RefSeq protein was modified relative to this genomic sequence to represent the inferred CDS: deleted 2 bases in 1 codon;Parent=rna-XM_011695594.1
NW_012026892.1	Gnomon	CDS	192836	193089	.	-	0	Name=XP_011693896.1;ID=cds-XP_011693896.1;Dbxref=GeneID:105453543%2CGenbank:XP_011693896.1;Note=The sequence of the model RefSeq protein was modified relative to this genomic sequence to represent the inferred CDS: deleted 2 bases in 1 codon;Parent=rna-XM_011695594.1
NW_012026892.1	Gnomon	CDS	192617	192749	.	-	0	Name=XP_011693896.1;ID=cds-XP_011693896.1;Dbxref=GeneID:105453543%2CGenbank:XP_011693896.1;Note=The sequence of the model RefSeq protein was modified relative to this genomic sequence to represent the inferred CDS: deleted 2 bases in 1 codon;Parent=rna-XM_011695594.1
NW_012026892.1	Gnomon	CDS	192245	192446	.	-	0	Name=XP_011693896.1;ID=cds-XP_011693896.1;Dbxref=GeneID:105453543%2CGenbank:XP_011693896.1;Note=The sequence of the model RefSeq protein was modified relative to this genomic sequence to represent the inferred CDS: deleted 2 bases in 1 codon;Parent=rna-XM_011695594.1
NW_012026892.1	Gnomon	CDS	191847	192042	.	-	0	Name=XP_011693896.1;ID=cds-XP_011693896.1;Dbxref=GeneID:105453543%2CGenbank:XP_011693896.1;Note=The sequence of the model RefSeq protein was modified relative to this genomic sequence to represent the inferred CDS: deleted 2 bases in 1 codon;Parent=rna-XM_011695594.1
NW_012026892.1	Gnomon	CDS	191603	191772	.	-	0	Name=XP_011693896.1;ID=cds-XP_011693896.1;Dbxref=GeneID:105453543%2CGenbank:XP_011693896.1;Note=The sequence of the model RefSeq protein was modified relative to this genomic sequence to represent the inferred CDS: deleted 2 bases in 1 codon;Parent=rna-XM_011695594.1
NW_012026892.1	Gnomon	CDS	191097	191364	.	-	0	Name=XP_011693896.1;ID=cds-XP_011693896.1;Dbxref=GeneID:105453543%2CGenbank:XP_011693896.1;Note=The sequence of the model RefSeq protein was modified relative to this genomic sequence to represent the inferred CDS: deleted 2 bases in 1 codon;Parent=rna-XM_011695594.1
NW_012026892.1	Gnomon	CDS	190172	190502	.	-	0	Name=XP_011693896.1;ID=cds-XP_011693896.1;Dbxref=GeneID:105453543%2CGenbank:XP_011693896.1;Note=The sequence of the model RefSeq protein was modified relative to this genomic sequence to represent the inferred CDS: deleted 2 bases in 1 codon;Parent=rna-XM_011695594.1
NW_012026892.1	Gnomon	CDS	189928	190069	.	-	0	Name=XP_011693896.1;ID=cds-XP_011693896.1;Dbxref=GeneID:105453543%2CGenbank:XP_011693896.1;Note=The sequence of the model RefSeq protein was modified relative to this genomic sequence to represent the inferred CDS: deleted 2 bases in 1 codon;Parent=rna-XM_011695594.1
NW_012026892.1	Gnomon	CDS	189595	189838	.	-	0	Name=XP_011693896.1;ID=cds-XP_011693896.1;Dbxref=GeneID:105453543%2CGenbank:XP_011693896.1;Note=The sequence of the model RefSeq protein was modified relative to this genomic sequence to represent the inferred CDS: deleted 2 bases in 1 codon;Parent=rna-XM_011695594.1
NW_012026892.1	Gnomon	CDS	189236	189377	.	-	0	Name=XP_011693896.1;ID=cds-XP_011693896.1;Dbxref=GeneID:105453543%2CGenbank:XP_011693896.1;Note=The sequence of the model RefSeq protein was modified relative to this genomic sequence to represent the inferred CDS: deleted 2 bases in 1 codon;Parent=rna-XM_011695594.1
NW_012026892.1	Gnomon	CDS	187212	189141	.	-	0	Name=XP_011693896.1;ID=cds-XP_011693896.1;Dbxref=GeneID:105453543%2CGenbank:XP_011693896.1;Note=The sequence of the model RefSeq protein was modified relative to this genomic sequence to represent the inferred CDS: deleted 2 bases in 1 codon;Parent=rna-XM_011695594.1
NW_012026892.1	Gnomon	CDS	186896	187101	.	-	0	Name=XP_011693896.1;ID=cds-XP_011693896.1;Dbxref=GeneID:105453543%2CGenbank:XP_011693896.1;Note=The sequence of the model RefSeq protein was modified relative to this genomic sequence to represent the inferred CDS: deleted 2 bases in 1 codon;Parent=rna-XM_011695594.1
NW_012026892.1	Gnomon	CDS	186538	186739	.	-	0	Name=XP_011693896.1;ID=cds-XP_011693896.1;Dbxref=GeneID:105453543%2CGenbank:XP_011693896.1;Note=The sequence of the model RefSeq protein was modified relative to this genomic sequence to represent the inferred CDS: deleted 2 bases in 1 codon;Parent=rna-XM_011695594.1
NW_012026892.1	Gnomon	CDS	186283	186464	.	-	0	Name=XP_011693896.1;ID=cds-XP_011693896.1;Dbxref=GeneID:105453543%2CGenbank:XP_011693896.1;Note=The sequence of the model RefSeq protein was modified relative to this genomic sequence to represent the inferred CDS: deleted 2 bases in 1 codon;Parent=rna-XM_011695594.1
NW_012026892.1	Gnomon	CDS	185995	186114	.	-	0	Name=XP_011693896.1;ID=cds-XP_011693896.1;Dbxref=GeneID:105453543%2CGenbank:XP_011693896.1;Note=The sequence of the model RefSeq protein was modified relative to this genomic sequence to represent the inferred CDS: deleted 2 bases in 1 codon;Parent=rna-XM_011695594.1
NW_012026892.1	Gnomon	CDS	185382	185717	.	-	0	Name=XP_011693896.1;ID=cds-XP_011693896.1;Dbxref=GeneID:105453543%2CGenbank:XP_011693896.1;Note=The sequence of the model RefSeq protein was modified relative to this genomic sequence to represent the inferred CDS: deleted 2 bases in 1 codon;Parent=rna-XM_011695594.1
NW_012026892.1	Gnomon	CDS	185000	185264	.	-	0	Name=XP_011693896.1;ID=cds-XP_011693896.1;Dbxref=GeneID:105453543%2CGenbank:XP_011693896.1;Note=The sequence of the model RefSeq protein was modified relative to this genomic sequence to represent the inferred CDS: deleted 2 bases in 1 codon;Parent=rna-XM_011695594.1
NW_012026892.1	Gnomon	CDS	184703	184920	.	-	0	Name=XP_011693896.1;ID=cds-XP_011693896.1;Dbxref=GeneID:105453543%2CGenbank:XP_011693896.1;Note=The sequence of the model RefSeq protein was modified relative to this genomic sequence to represent the inferred CDS: deleted 2 bases in 1 codon;Parent=rna-XM_011695594.1
NW_012026892.1	Gnomon	CDS	184435	184572	.	-	0	Name=XP_011693896.1;ID=cds-XP_011693896.1;Dbxref=GeneID:105453543%2CGenbank:XP_011693896.1;Note=The sequence of the model RefSeq protein was modified relative to this genomic sequence to represent the inferred CDS: deleted 2 bases in 1 codon;Parent=rna-XM_011695594.1
NW_012026892.1	Gnomon	exon	1165673	1165776	.	-	.	ID=exon-XM_011695676.1-6;Dbxref=GeneID:105453590%2CGenbank:XM_011695676.1;Parent=rna-XM_011695676.1
NW_012026892.1	Gnomon	exon	1165388	1165583	.	-	.	ID=exon-XM_011695676.1-7;Dbxref=GeneID:105453590%2CGenbank:XM_011695676.1;Parent=rna-XM_011695676.1
NW_012026892.1	Gnomon	exon	1165071	1165292	.	-	.	ID=exon-XM_011695676.1-8;Dbxref=GeneID:105453590%2CGenbank:XM_011695676.1;Parent=rna-XM_011695676.1
NW_012026892.1	Gnomon	exon	1162823	1164897	.	-	.	ID=exon-XM_011695676.1-9;Dbxref=GeneID:105453590%2CGenbank:XM_011695676.1;Parent=rna-XM_011695676.1
NW_012026892.1	Gnomon	exon	1168711	1169111	.	-	.	ID=exon-XM_011695676.1-2;Dbxref=GeneID:105453590%2CGenbank:XM_011695676.1;Parent=rna-XM_011695676.1
NW_012026892.1	Gnomon	exon	1168006	1168360	.	-	.	ID=exon-XM_011695676.1-3;Dbxref=GeneID:105453590%2CGenbank:XM_011695676.1;Parent=rna-XM_011695676.1
NW_012026892.1	Gnomon	exon	1167255	1167778	.	-	.	ID=exon-XM_011695676.1-4;Dbxref=GeneID:105453590%2CGenbank:XM_011695676.1;Parent=rna-XM_011695676.1
NW_012026892.1	Gnomon	exon	1166146	1167066	.	-	.	ID=exon-XM_011695676.1-5;Dbxref=GeneID:105453590%2CGenbank:XM_011695676.1;Parent=rna-XM_011695676.1
NW_012026892.1	Gnomon	exon	1174833	1175380	.	-	.	ID=exon-XM_011695676.1-1;Dbxref=GeneID:105453590%2CGenbank:XM_011695676.1;Parent=rna-XM_011695676.1
NW_012026892.1	Gnomon	exon	129375	129689	.	+	.	ID=exon-XM_011695579.1-10;Dbxref=GeneID:105453533%2CGenbank:XM_011695579.1;Parent=rna-XM_011695579.1
NW_012026892.1	Gnomon	exon	129997	132018	.	+	.	ID=exon-XM_011695579.1-11;Dbxref=GeneID:105453533%2CGenbank:XM_011695579.1;Parent=rna-XM_011695579.1
NW_012026892.1	Gnomon	exon	264742	264759	.	-	.	ID=exon-XM_011695599.1-1;Dbxref=GeneID:105453546%2CGenbank:XM_011695599.1;Parent=rna-XM_011695599.1
NW_012026892.1	Gnomon	exon	218431	218616	.	-	.	ID=exon-XM_011695599.1-4;Dbxref=GeneID:105453546%2CGenbank:XM_011695599.1;Parent=rna-XM_011695599.1
NW_012026892.1	Gnomon	exon	218013	218221	.	-	.	ID=exon-XM_011695599.1-5;Dbxref=GeneID:105453546%2CGenbank:XM_011695599.1;Parent=rna-XM_011695599.1
NW_012026892.1	Gnomon	exon	225711	225773	.	-	.	ID=exon-XM_011695599.1-2;Dbxref=GeneID:105453546%2CGenbank:XM_011695599.1;Parent=rna-XM_011695599.1
NW_012026892.1	Gnomon	exon	219192	219359	.	-	.	ID=exon-XM_011695599.1-3;Dbxref=GeneID:105453546%2CGenbank:XM_011695599.1;Parent=rna-XM_011695599.1
NW_012026892.1	Gnomon	CDS	354431	354588	.	-	0	Name=XP_011693906.1;ID=cds-XP_011693906.1;Dbxref=GeneID:105453549%2CGenbank:XP_011693906.1;Parent=rna-XM_011695604.1
NW_012026892.1	Gnomon	CDS	353878	354343	.	-	0	Name=XP_011693906.1;ID=cds-XP_011693906.1;Dbxref=GeneID:105453549%2CGenbank:XP_011693906.1;Parent=rna-XM_011695604.1
NW_012026892.1	Gnomon	CDS	353486	353712	.	-	0	Name=XP_011693906.1;ID=cds-XP_011693906.1;Dbxref=GeneID:105453549%2CGenbank:XP_011693906.1;Parent=rna-XM_011695604.1
NW_012026892.1	Gnomon	CDS	353271	353349	.	-	0	Name=XP_011693906.1;ID=cds-XP_011693906.1;Dbxref=GeneID:105453549%2CGenbank:XP_011693906.1;Parent=rna-XM_011695604.1
NW_012026892.1	Gnomon	exon	216616	216849	.	-	.	ID=exon-XM_011695599.1-8;Dbxref=GeneID:105453546%2CGenbank:XM_011695599.1;Parent=rna-XM_011695599.1
NW_012026892.1	Gnomon	exon	215945	216236	.	-	.	ID=exon-XM_011695599.1-9;Dbxref=GeneID:105453546%2CGenbank:XM_011695599.1;Parent=rna-XM_011695599.1
NW_012026892.1	Gnomon	exon	217333	217561	.	-	.	ID=exon-XM_011695599.1-6;Dbxref=GeneID:105453546%2CGenbank:XM_011695599.1;Parent=rna-XM_011695599.1
NW_012026892.1	Gnomon	exon	216998	217172	.	-	.	ID=exon-XM_011695599.1-7;Dbxref=GeneID:105453546%2CGenbank:XM_011695599.1;Parent=rna-XM_011695599.1
NW_012026892.1	Gnomon	mRNA	360624	367085	.	+	.	Name=XM_011695610.1;ID=rna-XM_011695610.1;Dbxref=GeneID:105453554%2CGenbank:XM_011695610.1;Parent=gene-LOC105453554
NW_012026892.1	Gnomon	CDS	1156233	1156432	.	+	0	Name=XP_011693990.1;ID=cds-XP_011693990.1;Dbxref=GeneID:105453591%2CGenbank:XP_011693990.1;Parent=rna-XM_011695688.1
NW_012026892.1	Gnomon	CDS	1156513	1156663	.	+	0	Name=XP_011693990.1;ID=cds-XP_011693990.1;Dbxref=GeneID:105453591%2CGenbank:XP_011693990.1;Parent=rna-XM_011695688.1
NW_012026892.1	Gnomon	CDS	1156748	1156928	.	+	0	Name=XP_011693990.1;ID=cds-XP_011693990.1;Dbxref=GeneID:105453591%2CGenbank:XP_011693990.1;Parent=rna-XM_011695688.1
NW_012026892.1	Gnomon	CDS	1157027	1157190	.	+	0	Name=XP_011693990.1;ID=cds-XP_011693990.1;Dbxref=GeneID:105453591%2CGenbank:XP_011693990.1;Parent=rna-XM_011695688.1
NW_012026892.1	Gnomon	exon	1017113	1017324	.	-	.	ID=exon-XM_011695653.1-1;Dbxref=GeneID:105453579%2CGenbank:XM_011695653.1;Parent=rna-XM_011695653.1
NW_012026892.1	Gnomon	exon	1015438	1015908	.	-	.	ID=exon-XM_011695653.1-2;Dbxref=GeneID:105453579%2CGenbank:XM_011695653.1;Parent=rna-XM_011695653.1
NW_012026892.1	Gnomon	exon	1014954	1015218	.	-	.	ID=exon-XM_011695653.1-3;Dbxref=GeneID:105453579%2CGenbank:XM_011695653.1;Parent=rna-XM_011695653.1
NW_012026892.1	Gnomon	exon	1014378	1014631	.	-	.	ID=exon-XM_011695653.1-4;Dbxref=GeneID:105453579%2CGenbank:XM_011695653.1;Parent=rna-XM_011695653.1
NW_012026892.1	Gnomon	exon	1013795	1014153	.	-	.	ID=exon-XM_011695653.1-5;Dbxref=GeneID:105453579%2CGenbank:XM_011695653.1;Parent=rna-XM_011695653.1
NW_012026892.1	Gnomon	exon	1012795	1013608	.	-	.	ID=exon-XM_011695653.1-6;Dbxref=GeneID:105453579%2CGenbank:XM_011695653.1;Parent=rna-XM_011695653.1
NW_012026892.1	Gnomon	CDS	1186638	1186640	.	+	0	Name=XP_011694005.1;ID=cds-XP_011694005.1;Dbxref=GeneID:105453599%2CGenbank:XP_011694005.1;Parent=rna-XM_011695703.1
NW_012026892.1	Gnomon	CDS	1186791	1186994	.	+	0	Name=XP_011694005.1;ID=cds-XP_011694005.1;Dbxref=GeneID:105453599%2CGenbank:XP_011694005.1;Parent=rna-XM_011695703.1
NW_012026892.1	Gnomon	CDS	1187095	1187286	.	+	0	Name=XP_011694005.1;ID=cds-XP_011694005.1;Dbxref=GeneID:105453599%2CGenbank:XP_011694005.1;Parent=rna-XM_011695703.1
NW_012026892.1	Gnomon	CDS	1187379	1187538	.	+	0	Name=XP_011694005.1;ID=cds-XP_011694005.1;Dbxref=GeneID:105453599%2CGenbank:XP_011694005.1;Parent=rna-XM_011695703.1
NW_012026892.1	Gnomon	CDS	1187621	1187880	.	+	0	Name=XP_011694005.1;ID=cds-XP_011694005.1;Dbxref=GeneID:105453599%2CGenbank:XP_011694005.1;Parent=rna-XM_011695703.1
NW_012026892.1	Gnomon	CDS	1187966	1188132	.	+	0	Name=XP_011694005.1;ID=cds-XP_011694005.1;Dbxref=GeneID:105453599%2CGenbank:XP_011694005.1;Parent=rna-XM_011695703.1
NW_012026892.1	Gnomon	CDS	1188210	1188516	.	+	0	Name=XP_011694005.1;ID=cds-XP_011694005.1;Dbxref=GeneID:105453599%2CGenbank:XP_011694005.1;Parent=rna-XM_011695703.1
NW_012026892.1	Gnomon	CDS	1188611	1188703	.	+	0	Name=XP_011694005.1;ID=cds-XP_011694005.1;Dbxref=GeneID:105453599%2CGenbank:XP_011694005.1;Parent=rna-XM_011695703.1
NW_012026892.1	Gnomon	CDS	1188777	1188945	.	+	0	Name=XP_011694005.1;ID=cds-XP_011694005.1;Dbxref=GeneID:105453599%2CGenbank:XP_011694005.1;Parent=rna-XM_011695703.1
NW_012026892.1	Gnomon	CDS	1189017	1189155	.	+	0	Name=XP_011694005.1;ID=cds-XP_011694005.1;Dbxref=GeneID:105453599%2CGenbank:XP_011694005.1;Parent=rna-XM_011695703.1
NW_012026892.1	Gnomon	CDS	1189269	1189627	.	+	0	Name=XP_011694005.1;ID=cds-XP_011694005.1;Dbxref=GeneID:105453599%2CGenbank:XP_011694005.1;Parent=rna-XM_011695703.1
NW_012026892.1	Gnomon	CDS	1189733	1190060	.	+	0	Name=XP_011694005.1;ID=cds-XP_011694005.1;Dbxref=GeneID:105453599%2CGenbank:XP_011694005.1;Parent=rna-XM_011695703.1
NW_012026892.1	Gnomon	CDS	1190363	1190560	.	+	0	Name=XP_011694005.1;ID=cds-XP_011694005.1;Dbxref=GeneID:105453599%2CGenbank:XP_011694005.1;Parent=rna-XM_011695703.1
NW_012026892.1	Gnomon	CDS	1190628	1190906	.	+	0	Name=XP_011694005.1;ID=cds-XP_011694005.1;Dbxref=GeneID:105453599%2CGenbank:XP_011694005.1;Parent=rna-XM_011695703.1
NW_012026892.1	Gnomon	CDS	1191002	1191167	.	+	0	Name=XP_011694005.1;ID=cds-XP_011694005.1;Dbxref=GeneID:105453599%2CGenbank:XP_011694005.1;Parent=rna-XM_011695703.1
NW_012026892.1	Gnomon	CDS	1191255	1191332	.	+	0	Name=XP_011694005.1;ID=cds-XP_011694005.1;Dbxref=GeneID:105453599%2CGenbank:XP_011694005.1;Parent=rna-XM_011695703.1
NW_012026892.1	Gnomon	exon	1264919	1265026	.	+	.	ID=exon-XM_011695727.1-7;Dbxref=GeneID:105453613%2CGenbank:XM_011695727.1;Parent=rna-XM_011695727.1
NW_012026892.1	Gnomon	exon	1265094	1265593	.	+	.	ID=exon-XM_011695727.1-8;Dbxref=GeneID:105453613%2CGenbank:XM_011695727.1;Parent=rna-XM_011695727.1
NW_012026892.1	Gnomon	exon	1263096	1263459	.	+	.	ID=exon-XM_011695727.1-1;Dbxref=GeneID:105453613%2CGenbank:XM_011695727.1;Parent=rna-XM_011695727.1
NW_012026892.1	Gnomon	exon	1263552	1263637	.	+	.	ID=exon-XM_011695727.1-2;Dbxref=GeneID:105453613%2CGenbank:XM_011695727.1;Parent=rna-XM_011695727.1
NW_012026892.1	Gnomon	exon	1263864	1264067	.	+	.	ID=exon-XM_011695727.1-3;Dbxref=GeneID:105453613%2CGenbank:XM_011695727.1;Parent=rna-XM_011695727.1
NW_012026892.1	Gnomon	exon	1264175	1264398	.	+	.	ID=exon-XM_011695727.1-4;Dbxref=GeneID:105453613%2CGenbank:XM_011695727.1;Parent=rna-XM_011695727.1
NW_012026892.1	Gnomon	exon	1264489	1264613	.	+	.	ID=exon-XM_011695727.1-5;Dbxref=GeneID:105453613%2CGenbank:XM_011695727.1;Parent=rna-XM_011695727.1
NW_012026892.1	Gnomon	exon	1264693	1264793	.	+	.	ID=exon-XM_011695727.1-6;Dbxref=GeneID:105453613%2CGenbank:XM_011695727.1;Parent=rna-XM_011695727.1
NW_012026892.1	Gnomon	CDS	204656	204708	.	+	0	Name=XP_011693899.1;ID=cds-XP_011693899.1;Dbxref=GeneID:105453545%2CGenbank:XP_011693899.1;Parent=rna-XM_011695597.1
NW_012026892.1	Gnomon	CDS	204813	204837	.	+	0	Name=XP_011693899.1;ID=cds-XP_011693899.1;Dbxref=GeneID:105453545%2CGenbank:XP_011693899.1;Parent=rna-XM_011695597.1
NW_012026892.1	Gnomon	CDS	205082	205172	.	+	0	Name=XP_011693899.1;ID=cds-XP_011693899.1;Dbxref=GeneID:105453545%2CGenbank:XP_011693899.1;Parent=rna-XM_011695597.1
NW_012026892.1	Gnomon	CDS	205260	205389	.	+	0	Name=XP_011693899.1;ID=cds-XP_011693899.1;Dbxref=GeneID:105453545%2CGenbank:XP_011693899.1;Parent=rna-XM_011695597.1
NW_012026892.1	Gnomon	CDS	205470	205606	.	+	0	Name=XP_011693899.1;ID=cds-XP_011693899.1;Dbxref=GeneID:105453545%2CGenbank:XP_011693899.1;Parent=rna-XM_011695597.1
NW_012026892.1	Gnomon	CDS	205692	205777	.	+	0	Name=XP_011693899.1;ID=cds-XP_011693899.1;Dbxref=GeneID:105453545%2CGenbank:XP_011693899.1;Parent=rna-XM_011695597.1
NW_012026892.1	Gnomon	CDS	354431	354588	.	-	0	Name=XP_011693907.1;ID=cds-XP_011693907.1;Dbxref=GeneID:105453549%2CGenbank:XP_011693907.1;Parent=rna-XM_011695605.1
NW_012026892.1	Gnomon	CDS	353878	354343	.	-	0	Name=XP_011693907.1;ID=cds-XP_011693907.1;Dbxref=GeneID:105453549%2CGenbank:XP_011693907.1;Parent=rna-XM_011695605.1
NW_012026892.1	Gnomon	CDS	353486	353712	.	-	0	Name=XP_011693907.1;ID=cds-XP_011693907.1;Dbxref=GeneID:105453549%2CGenbank:XP_011693907.1;Parent=rna-XM_011695605.1
NW_012026892.1	Gnomon	CDS	353271	353349	.	-	0	Name=XP_011693907.1;ID=cds-XP_011693907.1;Dbxref=GeneID:105453549%2CGenbank:XP_011693907.1;Parent=rna-XM_011695605.1
NW_012026892.1	Gnomon	CDS	1201020	1201057	.	+	0	Name=XP_011694006.1;ID=cds-XP_011694006.1;Dbxref=GeneID:105453600%2CGenbank:XP_011694006.1;Parent=rna-XM_011695704.1
NW_012026892.1	Gnomon	CDS	1206204	1206357	.	+	0	Name=XP_011694006.1;ID=cds-XP_011694006.1;Dbxref=GeneID:105453600%2CGenbank:XP_011694006.1;Parent=rna-XM_011695704.1
NW_012026892.1	Gnomon	CDS	1206511	1206717	.	+	0	Name=XP_011694006.1;ID=cds-XP_011694006.1;Dbxref=GeneID:105453600%2CGenbank:XP_011694006.1;Parent=rna-XM_011695704.1
NW_012026892.1	Gnomon	CDS	1206837	1207247	.	+	0	Name=XP_011694006.1;ID=cds-XP_011694006.1;Dbxref=GeneID:105453600%2CGenbank:XP_011694006.1;Parent=rna-XM_011695704.1
NW_012026892.1	Gnomon	CDS	1207339	1207687	.	+	0	Name=XP_011694006.1;ID=cds-XP_011694006.1;Dbxref=GeneID:105453600%2CGenbank:XP_011694006.1;Parent=rna-XM_011695704.1
NW_012026892.1	Gnomon	CDS	1207805	1207878	.	+	0	Name=XP_011694006.1;ID=cds-XP_011694006.1;Dbxref=GeneID:105453600%2CGenbank:XP_011694006.1;Parent=rna-XM_011695704.1
NW_012026892.1	Gnomon	CDS	1156233	1156432	.	+	0	Name=XP_011693991.1;ID=cds-XP_011693991.1;Dbxref=GeneID:105453591%2CGenbank:XP_011693991.1;Parent=rna-XM_011695689.1
NW_012026892.1	Gnomon	CDS	1156513	1156663	.	+	0	Name=XP_011693991.1;ID=cds-XP_011693991.1;Dbxref=GeneID:105453591%2CGenbank:XP_011693991.1;Parent=rna-XM_011695689.1
NW_012026892.1	Gnomon	CDS	1156748	1156928	.	+	0	Name=XP_011693991.1;ID=cds-XP_011693991.1;Dbxref=GeneID:105453591%2CGenbank:XP_011693991.1;Parent=rna-XM_011695689.1
NW_012026892.1	Gnomon	CDS	1159171	1159319	.	+	0	Name=XP_011693991.1;ID=cds-XP_011693991.1;Dbxref=GeneID:105453591%2CGenbank:XP_011693991.1;Parent=rna-XM_011695689.1
NW_012026892.1	Gnomon	CDS	1156233	1156432	.	+	0	Name=XP_011693996.1;ID=cds-XP_011693996.1;Dbxref=GeneID:105453591%2CGenbank:XP_011693996.1;Parent=rna-XM_011695694.1
NW_012026892.1	Gnomon	CDS	1156513	1156663	.	+	0	Name=XP_011693996.1;ID=cds-XP_011693996.1;Dbxref=GeneID:105453591%2CGenbank:XP_011693996.1;Parent=rna-XM_011695694.1
NW_012026892.1	Gnomon	CDS	1156748	1156928	.	+	0	Name=XP_011693996.1;ID=cds-XP_011693996.1;Dbxref=GeneID:105453591%2CGenbank:XP_011693996.1;Parent=rna-XM_011695694.1
NW_012026892.1	Gnomon	CDS	1157027	1157190	.	+	0	Name=XP_011693996.1;ID=cds-XP_011693996.1;Dbxref=GeneID:105453591%2CGenbank:XP_011693996.1;Parent=rna-XM_011695694.1
NW_012026892.1	Gnomon	mRNA	412100	416904	.	+	.	Name=XM_011695616.1;ID=rna-XM_011695616.1;Dbxref=GeneID:105453557%2CGenbank:XM_011695616.1;Parent=gene-LOC105453557
NW_012026892.1	Gnomon	exon	772345	772451	.	+	.	ID=exon-XM_011695630.1-8;Dbxref=GeneID:105453564%2CGenbank:XM_011695630.1;Parent=rna-XM_011695630.1
NW_012026892.1	Gnomon	exon	773445	775188	.	+	.	ID=exon-XM_011695630.1-9;Dbxref=GeneID:105453564%2CGenbank:XM_011695630.1;Parent=rna-XM_011695630.1
NW_012026892.1	Gnomon	exon	695251	695348	.	+	.	ID=exon-XM_011695630.1-4;Dbxref=GeneID:105453564%2CGenbank:XM_011695630.1;Parent=rna-XM_011695630.1
NW_012026892.1	Gnomon	exon	765808	765885	.	+	.	ID=exon-XM_011695630.1-5;Dbxref=GeneID:105453564%2CGenbank:XM_011695630.1;Parent=rna-XM_011695630.1
NW_012026892.1	Gnomon	exon	767694	767875	.	+	.	ID=exon-XM_011695630.1-6;Dbxref=GeneID:105453564%2CGenbank:XM_011695630.1;Parent=rna-XM_011695630.1
NW_012026892.1	Gnomon	exon	769963	770161	.	+	.	ID=exon-XM_011695630.1-7;Dbxref=GeneID:105453564%2CGenbank:XM_011695630.1;Parent=rna-XM_011695630.1
NW_012026892.1	Gnomon	exon	686416	686441	.	+	.	ID=exon-XM_011695630.1-1;Dbxref=GeneID:105453564%2CGenbank:XM_011695630.1;Parent=rna-XM_011695630.1
NW_012026892.1	Gnomon	exon	686527	686633	.	+	.	ID=exon-XM_011695630.1-2;Dbxref=GeneID:105453564%2CGenbank:XM_011695630.1;Parent=rna-XM_011695630.1
NW_012026892.1	Gnomon	exon	688216	688388	.	+	.	ID=exon-XM_011695630.1-3;Dbxref=GeneID:105453564%2CGenbank:XM_011695630.1;Parent=rna-XM_011695630.1
NW_012026892.1	Gnomon	mRNA	1224278	1225821	.	+	.	Name=XM_011695710.1;ID=rna-XM_011695710.1;Dbxref=GeneID:105453605%2CGenbank:XM_011695710.1;Parent=gene-LOC105453605
NW_012026892.1	Gnomon	exon	1046248	1049028	.	-	.	ID=exon-XM_011695670.1-10;Dbxref=GeneID:105453586%2CGenbank:XM_011695670.1;Parent=rna-XM_011695670.1
NW_012026892.1	Gnomon	mRNA	412100	416904	.	+	.	Name=XM_011695615.1;ID=rna-XM_011695615.1;Dbxref=GeneID:105453557%2CGenbank:XM_011695615.1;Parent=gene-LOC105453557
NW_012026892.1	Gnomon	exon	73856	74221	.	-	.	ID=exon-XR_974882.1-2;Dbxref=GeneID:105453526%2CGenbank:XR_974882.1;Parent=rna-XR_974882.1
NW_012026892.1	Gnomon	exon	73634	73764	.	-	.	ID=exon-XR_974882.1-3;Dbxref=GeneID:105453526%2CGenbank:XR_974882.1;Parent=rna-XR_974882.1
NW_012026892.1	Gnomon	exon	74302	74489	.	-	.	ID=exon-XR_974882.1-1;Dbxref=GeneID:105453526%2CGenbank:XR_974882.1;Parent=rna-XR_974882.1
NW_012026892.1	Gnomon	exon	40363	40463	.	-	.	ID=exon-XR_974882.1-4;Dbxref=GeneID:105453526%2CGenbank:XR_974882.1;Parent=rna-XR_974882.1
NW_012026892.1	Gnomon	exon	19889	20157	.	-	.	ID=exon-XR_974882.1-5;Dbxref=GeneID:105453526%2CGenbank:XR_974882.1;Parent=rna-XR_974882.1
NW_012026892.1	Gnomon	exon	154100	154252	.	+	.	ID=exon-XM_011695583.1-10;Dbxref=GeneID:105453535%2CGenbank:XM_011695583.1;Parent=rna-XM_011695583.1
NW_012026892.1	Gnomon	exon	154462	155181	.	+	.	ID=exon-XM_011695583.1-11;Dbxref=GeneID:105453535%2CGenbank:XM_011695583.1;Parent=rna-XM_011695583.1
NW_012026892.1	Gnomon	exon	355255	355498	.	-	.	ID=exon-XM_011695603.1-1;Dbxref=GeneID:105453549%2CGenbank:XM_011695603.1;Parent=rna-XM_011695603.1
NW_012026892.1	Gnomon	exon	354431	354602	.	-	.	ID=exon-XM_011695603.1-2;Dbxref=GeneID:105453549%2CGenbank:XM_011695603.1;Parent=rna-XM_011695603.1
NW_012026892.1	Gnomon	exon	353878	354343	.	-	.	ID=exon-XM_011695603.1-3;Dbxref=GeneID:105453549%2CGenbank:XM_011695603.1;Parent=rna-XM_011695603.1
NW_012026892.1	Gnomon	exon	353486	353712	.	-	.	ID=exon-XM_011695603.1-4;Dbxref=GeneID:105453549%2CGenbank:XM_011695603.1;Parent=rna-XM_011695603.1
NW_012026892.1	Gnomon	exon	352096	353349	.	-	.	ID=exon-XM_011695603.1-5;Dbxref=GeneID:105453549%2CGenbank:XM_011695603.1;Parent=rna-XM_011695603.1
NW_012026892.1	Gnomon	CDS	1154306	1154341	.	-	0	Name=XP_011693998.1;ID=cds-XP_011693998.1;Dbxref=GeneID:105453593%2CGenbank:XP_011693998.1;Parent=rna-XM_011695696.1
NW_012026892.1	Gnomon	CDS	1153955	1154026	.	-	0	Name=XP_011693998.1;ID=cds-XP_011693998.1;Dbxref=GeneID:105453593%2CGenbank:XP_011693998.1;Parent=rna-XM_011695696.1
NW_012026892.1	Gnomon	CDS	1153695	1153829	.	-	0	Name=XP_011693998.1;ID=cds-XP_011693998.1;Dbxref=GeneID:105453593%2CGenbank:XP_011693998.1;Parent=rna-XM_011695696.1
NW_012026892.1	Gnomon	CDS	1153304	1153582	.	-	0	Name=XP_011693998.1;ID=cds-XP_011693998.1;Dbxref=GeneID:105453593%2CGenbank:XP_011693998.1;Parent=rna-XM_011695696.1
NW_012026892.1	Gnomon	CDS	1153001	1153210	.	-	0	Name=XP_011693998.1;ID=cds-XP_011693998.1;Dbxref=GeneID:105453593%2CGenbank:XP_011693998.1;Parent=rna-XM_011695696.1
NW_012026892.1	Gnomon	CDS	1152853	1152921	.	-	0	Name=XP_011693998.1;ID=cds-XP_011693998.1;Dbxref=GeneID:105453593%2CGenbank:XP_011693998.1;Parent=rna-XM_011695696.1
NW_012026892.1	Gnomon	CDS	1211411	1211561	.	+	0	Name=XP_011694009.1;ID=cds-XP_011694009.1;Dbxref=GeneID:105453603%2CGenbank:XP_011694009.1;Parent=rna-XM_011695707.1
NW_012026892.1	Gnomon	CDS	1211718	1211993	.	+	0	Name=XP_011694009.1;ID=cds-XP_011694009.1;Dbxref=GeneID:105453603%2CGenbank:XP_011694009.1;Parent=rna-XM_011695707.1
NW_012026892.1	Gnomon	CDS	1212079	1212335	.	+	0	Name=XP_011694009.1;ID=cds-XP_011694009.1;Dbxref=GeneID:105453603%2CGenbank:XP_011694009.1;Parent=rna-XM_011695707.1
NW_012026892.1	Gnomon	CDS	1212478	1212681	.	+	0	Name=XP_011694009.1;ID=cds-XP_011694009.1;Dbxref=GeneID:105453603%2CGenbank:XP_011694009.1;Parent=rna-XM_011695707.1
NW_012026892.1	Gnomon	CDS	1212760	1212933	.	+	0	Name=XP_011694009.1;ID=cds-XP_011694009.1;Dbxref=GeneID:105453603%2CGenbank:XP_011694009.1;Parent=rna-XM_011695707.1
NW_012026892.1	Gnomon	CDS	1213243	1213398	.	+	0	Name=XP_011694009.1;ID=cds-XP_011694009.1;Dbxref=GeneID:105453603%2CGenbank:XP_011694009.1;Parent=rna-XM_011695707.1
NW_012026892.1	Gnomon	CDS	1213471	1213671	.	+	0	Name=XP_011694009.1;ID=cds-XP_011694009.1;Dbxref=GeneID:105453603%2CGenbank:XP_011694009.1;Parent=rna-XM_011695707.1
NW_012026892.1	Gnomon	mRNA	385911	395351	.	-	.	Name=XM_011695614.1;ID=rna-XM_011695614.1;Dbxref=GeneID:105453556%2CGenbank:XM_011695614.1;Parent=gene-LOC105453556
NW_012026892.1	Gnomon	CDS	1161659	1161858	.	+	0	Name=XP_011693994.1;ID=cds-XP_011693994.1;Dbxref=GeneID:105453591%2CGenbank:XP_011693994.1;Parent=rna-XM_011695692.1
NW_012026892.1	Gnomon	CDS	1161932	1162082	.	+	0	Name=XP_011693994.1;ID=cds-XP_011693994.1;Dbxref=GeneID:105453591%2CGenbank:XP_011693994.1;Parent=rna-XM_011695692.1
NW_012026892.1	Gnomon	CDS	1162154	1162334	.	+	0	Name=XP_011693994.1;ID=cds-XP_011693994.1;Dbxref=GeneID:105453591%2CGenbank:XP_011693994.1;Parent=rna-XM_011695692.1
NW_012026892.1	Gnomon	CDS	1162418	1162551	.	+	0	Name=XP_011693994.1;ID=cds-XP_011693994.1;Dbxref=GeneID:105453591%2CGenbank:XP_011693994.1;Parent=rna-XM_011695692.1
NW_012026892.1	Gnomon	exon	1188210	1188516	.	+	.	ID=exon-XM_011695703.1-7;Dbxref=GeneID:105453599%2CGenbank:XM_011695703.1;Parent=rna-XM_011695703.1
NW_012026892.1	Gnomon	exon	1188611	1188703	.	+	.	ID=exon-XM_011695703.1-8;Dbxref=GeneID:105453599%2CGenbank:XM_011695703.1;Parent=rna-XM_011695703.1
NW_012026892.1	Gnomon	exon	1187621	1187880	.	+	.	ID=exon-XM_011695703.1-5;Dbxref=GeneID:105453599%2CGenbank:XM_011695703.1;Parent=rna-XM_011695703.1
NW_012026892.1	Gnomon	exon	1187966	1188132	.	+	.	ID=exon-XM_011695703.1-6;Dbxref=GeneID:105453599%2CGenbank:XM_011695703.1;Parent=rna-XM_011695703.1
NW_012026892.1	Gnomon	exon	1187095	1187286	.	+	.	ID=exon-XM_011695703.1-3;Dbxref=GeneID:105453599%2CGenbank:XM_011695703.1;Parent=rna-XM_011695703.1
NW_012026892.1	Gnomon	exon	1187379	1187538	.	+	.	ID=exon-XM_011695703.1-4;Dbxref=GeneID:105453599%2CGenbank:XM_011695703.1;Parent=rna-XM_011695703.1
NW_012026892.1	Gnomon	exon	1186413	1186640	.	+	.	ID=exon-XM_011695703.1-1;Dbxref=GeneID:105453599%2CGenbank:XM_011695703.1;Parent=rna-XM_011695703.1
NW_012026892.1	Gnomon	exon	1186791	1186994	.	+	.	ID=exon-XM_011695703.1-2;Dbxref=GeneID:105453599%2CGenbank:XM_011695703.1;Parent=rna-XM_011695703.1
NW_012026892.1	Gnomon	exon	1188777	1188945	.	+	.	ID=exon-XM_011695703.1-9;Dbxref=GeneID:105453599%2CGenbank:XM_011695703.1;Parent=rna-XM_011695703.1
NW_012026892.1	Gnomon	exon	702283	702448	.	-	.	ID=exon-XM_011695626.1-5;Dbxref=GeneID:105453563%2CGenbank:XM_011695626.1;Parent=rna-XM_011695626.1
NW_012026892.1	Gnomon	exon	701207	701838	.	-	.	ID=exon-XM_011695626.1-6;Dbxref=GeneID:105453563%2CGenbank:XM_011695626.1;Parent=rna-XM_011695626.1
NW_012026892.1	Gnomon	exon	744932	745078	.	-	.	ID=exon-XM_011695626.1-1;Dbxref=GeneID:105453563%2CGenbank:XM_011695626.1;Parent=rna-XM_011695626.1
NW_012026892.1	Gnomon	exon	744100	744631	.	-	.	ID=exon-XM_011695626.1-2;Dbxref=GeneID:105453563%2CGenbank:XM_011695626.1;Parent=rna-XM_011695626.1
NW_012026892.1	Gnomon	exon	709644	709876	.	-	.	ID=exon-XM_011695626.1-3;Dbxref=GeneID:105453563%2CGenbank:XM_011695626.1;Parent=rna-XM_011695626.1
NW_012026892.1	Gnomon	exon	703225	706303	.	-	.	ID=exon-XM_011695626.1-4;Dbxref=GeneID:105453563%2CGenbank:XM_011695626.1;Parent=rna-XM_011695626.1
NW_012026892.1	Gnomon	CDS	1156233	1156432	.	+	0	Name=XP_011693995.1;ID=cds-XP_011693995.1;Dbxref=GeneID:105453591%2CGenbank:XP_011693995.1;Parent=rna-XM_011695693.1
NW_012026892.1	Gnomon	CDS	1156513	1156663	.	+	0	Name=XP_011693995.1;ID=cds-XP_011693995.1;Dbxref=GeneID:105453591%2CGenbank:XP_011693995.1;Parent=rna-XM_011695693.1
NW_012026892.1	Gnomon	CDS	1156748	1156928	.	+	0	Name=XP_011693995.1;ID=cds-XP_011693995.1;Dbxref=GeneID:105453591%2CGenbank:XP_011693995.1;Parent=rna-XM_011695693.1
NW_012026892.1	Gnomon	CDS	1157027	1157126	.	+	0	Name=XP_011693995.1;ID=cds-XP_011693995.1;Dbxref=GeneID:105453591%2CGenbank:XP_011693995.1;Parent=rna-XM_011695693.1
NW_012026892.1	Gnomon	CDS	1162518	1162551	.	+	0	Name=XP_011693995.1;ID=cds-XP_011693995.1;Dbxref=GeneID:105453591%2CGenbank:XP_011693995.1;Parent=rna-XM_011695693.1
NW_012026892.1	Gnomon	mRNA	385911	395520	.	-	.	Name=XM_011695613.1;ID=rna-XM_011695613.1;Dbxref=GeneID:105453556%2CGenbank:XM_011695613.1;Parent=gene-LOC105453556
NW_012026892.1	Gnomon	exon	1192219	1192435	.	+	.	ID=exon-XM_011695702.1-2;Dbxref=GeneID:105453598%2CGenbank:XM_011695702.1;Parent=rna-XM_011695702.1
NW_012026892.1	Gnomon	exon	1192526	1192713	.	+	.	ID=exon-XM_011695702.1-3;Dbxref=GeneID:105453598%2CGenbank:XM_011695702.1;Parent=rna-XM_011695702.1
NW_012026892.1	Gnomon	exon	1192802	1193001	.	+	.	ID=exon-XM_011695702.1-4;Dbxref=GeneID:105453598%2CGenbank:XM_011695702.1;Parent=rna-XM_011695702.1
NW_012026892.1	Gnomon	exon	1193075	1193190	.	+	.	ID=exon-XM_011695702.1-5;Dbxref=GeneID:105453598%2CGenbank:XM_011695702.1;Parent=rna-XM_011695702.1
NW_012026892.1	Gnomon	exon	1193268	1193396	.	+	.	ID=exon-XM_011695702.1-6;Dbxref=GeneID:105453598%2CGenbank:XM_011695702.1;Parent=rna-XM_011695702.1
NW_012026892.1	Gnomon	exon	1193457	1193566	.	+	.	ID=exon-XM_011695702.1-7;Dbxref=GeneID:105453598%2CGenbank:XM_011695702.1;Parent=rna-XM_011695702.1
NW_012026892.1	Gnomon	exon	1193691	1193951	.	+	.	ID=exon-XM_011695702.1-8;Dbxref=GeneID:105453598%2CGenbank:XM_011695702.1;Parent=rna-XM_011695702.1
NW_012026892.1	Gnomon	exon	1194071	1194302	.	+	.	ID=exon-XM_011695702.1-9;Dbxref=GeneID:105453598%2CGenbank:XM_011695702.1;Parent=rna-XM_011695702.1
NW_012026892.1	Gnomon	exon	1191691	1192055	.	+	.	ID=exon-XM_011695702.1-1;Dbxref=GeneID:105453598%2CGenbank:XM_011695702.1;Parent=rna-XM_011695702.1
NW_012026892.1	Gnomon	exon	1168006	1168360	.	-	.	ID=exon-XM_011695677.1-3;Dbxref=GeneID:105453590%2CGenbank:XM_011695677.1;Parent=rna-XM_011695677.1
NW_012026892.1	Gnomon	exon	1167255	1167778	.	-	.	ID=exon-XM_011695677.1-4;Dbxref=GeneID:105453590%2CGenbank:XM_011695677.1;Parent=rna-XM_011695677.1
NW_012026892.1	Gnomon	exon	1169934	1171596	.	-	.	ID=exon-XM_011695677.1-1;Dbxref=GeneID:105453590%2CGenbank:XM_011695677.1;Parent=rna-XM_011695677.1
NW_012026892.1	Gnomon	exon	1168711	1169111	.	-	.	ID=exon-XM_011695677.1-2;Dbxref=GeneID:105453590%2CGenbank:XM_011695677.1;Parent=rna-XM_011695677.1
NW_012026892.1	Gnomon	exon	1165388	1165583	.	-	.	ID=exon-XM_011695677.1-7;Dbxref=GeneID:105453590%2CGenbank:XM_011695677.1;Parent=rna-XM_011695677.1
NW_012026892.1	Gnomon	exon	1165071	1165292	.	-	.	ID=exon-XM_011695677.1-8;Dbxref=GeneID:105453590%2CGenbank:XM_011695677.1;Parent=rna-XM_011695677.1
NW_012026892.1	Gnomon	exon	1166146	1167066	.	-	.	ID=exon-XM_011695677.1-5;Dbxref=GeneID:105453590%2CGenbank:XM_011695677.1;Parent=rna-XM_011695677.1
NW_012026892.1	Gnomon	exon	1165673	1165776	.	-	.	ID=exon-XM_011695677.1-6;Dbxref=GeneID:105453590%2CGenbank:XM_011695677.1;Parent=rna-XM_011695677.1
NW_012026892.1	Gnomon	exon	1162823	1164897	.	-	.	ID=exon-XM_011695677.1-9;Dbxref=GeneID:105453590%2CGenbank:XM_011695677.1;Parent=rna-XM_011695677.1
NW_012026892.1	Gnomon	mRNA	1217798	1222573	.	+	.	Name=XM_011695714.1;ID=rna-XM_011695714.1;Dbxref=GeneID:105453607%2CGenbank:XM_011695714.1;Parent=gene-LOC105453607
NW_012026892.1	Gnomon	exon	1012795	1013608	.	-	.	ID=exon-XM_011695654.1-6;Dbxref=GeneID:105453579%2CGenbank:XM_011695654.1;Parent=rna-XM_011695654.1
NW_012026892.1	Gnomon	exon	1014378	1014631	.	-	.	ID=exon-XM_011695654.1-4;Dbxref=GeneID:105453579%2CGenbank:XM_011695654.1;Parent=rna-XM_011695654.1
NW_012026892.1	Gnomon	exon	1013795	1014153	.	-	.	ID=exon-XM_011695654.1-5;Dbxref=GeneID:105453579%2CGenbank:XM_011695654.1;Parent=rna-XM_011695654.1
NW_012026892.1	Gnomon	exon	1015438	1015536	.	-	.	ID=exon-XM_011695654.1-2;Dbxref=GeneID:105453579%2CGenbank:XM_011695654.1;Parent=rna-XM_011695654.1
NW_012026892.1	Gnomon	exon	1014954	1015218	.	-	.	ID=exon-XM_011695654.1-3;Dbxref=GeneID:105453579%2CGenbank:XM_011695654.1;Parent=rna-XM_011695654.1
NW_012026892.1	Gnomon	exon	1017113	1017323	.	-	.	ID=exon-XM_011695654.1-1;Dbxref=GeneID:105453579%2CGenbank:XM_011695654.1;Parent=rna-XM_011695654.1
NW_012026892.1	Gnomon	mRNA	1217799	1222573	.	+	.	Name=XM_011695713.1;ID=rna-XM_011695713.1;Dbxref=GeneID:105453607%2CGenbank:XM_011695713.1;Parent=gene-LOC105453607
NW_012026892.1	Gnomon	gene	1191691	1194302	.	+	.	Name=LOC105453598;ID=gene-LOC105453598;Dbxref=GeneID:105453598
NW_012026892.1	Gnomon	gene	1186413	1191598	.	+	.	Name=LOC105453599;ID=gene-LOC105453599;Dbxref=GeneID:105453599
NW_012026892.1	Gnomon	gene	1162823	1175380	.	-	.	Name=LOC105453590;ID=gene-LOC105453590;Dbxref=GeneID:105453590
NW_012026892.1	Gnomon	gene	1154037	1162745	.	+	.	Name=LOC105453591;ID=gene-LOC105453591;Dbxref=GeneID:105453591
NW_012026892.1	Gnomon	gene	1150933	1154391	.	-	.	Name=LOC105453593;ID=gene-LOC105453593;Dbxref=GeneID:105453593
NW_012026892.1	Gnomon	gene	1180704	1183289	.	-	.	Name=LOC105453594;ID=gene-LOC105453594;Dbxref=GeneID:105453594
NW_012026892.1	Gnomon	gene	1177570	1181245	.	+	.	Name=LOC105453595;ID=gene-LOC105453595;Dbxref=GeneID:105453595
NW_012026892.1	Gnomon	gene	1183311	1185368	.	+	.	Name=LOC105453596;ID=gene-LOC105453596;Dbxref=GeneID:105453596
NW_012026892.1	Gnomon	gene	1194303	1195054	.	-	.	Name=LOC105453597;ID=gene-LOC105453597;Dbxref=GeneID:105453597
NW_012026892.1	Gnomon	gene	1145695	1148660	.	+	.	Name=LOC105453587;ID=gene-LOC105453587;Dbxref=GeneID:105453587
NW_012026892.1	Gnomon	gene	1148999	1150420	.	-	.	Name=LOC105453589;ID=gene-LOC105453589;Dbxref=GeneID:105453589
NW_012026892.1	Gnomon	gene	1008941	1013811	.	+	.	Name=LOC105453580;ID=gene-LOC105453580;Dbxref=GeneID:105453580
NW_012026892.1	Gnomon	gene	1020149	1024754	.	-	.	Name=LOC105453581;ID=gene-LOC105453581;Dbxref=GeneID:105453581
NW_012026892.1	Gnomon	gene	1026851	1030171	.	+	.	Name=LOC105453583;ID=gene-LOC105453583;Dbxref=GeneID:105453583
NW_012026892.1	Gnomon	gene	1140248	1141685	.	+	.	Name=LOC105453584;ID=gene-LOC105453584;Dbxref=GeneID:105453584
NW_012026892.1	Gnomon	gene	1115570	1117281	.	+	.	Name=LOC105453585;ID=gene-LOC105453585;Dbxref=GeneID:105453585
NW_012026892.1	Gnomon	gene	1044056	1142629	.	-	.	Name=LOC105453586;ID=gene-LOC105453586;Dbxref=GeneID:105453586
NW_012026892.1	Gnomon	gene	991798	1006339	.	+	.	Name=LOC105453576;ID=gene-LOC105453576;Dbxref=GeneID:105453576
NW_012026892.1	Gnomon	gene	993021	1000799	.	-	.	Name=LOC105453577;ID=gene-LOC105453577;Dbxref=GeneID:105453577
NW_012026892.1	Gnomon	gene	1012795	1017324	.	-	.	Name=LOC105453579;ID=gene-LOC105453579;Dbxref=GeneID:105453579
NW_012026892.1	Gnomon	gene	845608	847997	.	-	.	Name=LOC105453570;ID=gene-LOC105453570;Dbxref=GeneID:105453570
NW_012026892.1	Gnomon	gene	848875	867793	.	+	.	Name=LOC105453571;ID=gene-LOC105453571;Dbxref=GeneID:105453571
NW_012026892.1	Gnomon	gene	930962	968995	.	-	.	Name=LOC105453572;ID=gene-LOC105453572;Dbxref=GeneID:105453572
NW_012026892.1	Gnomon	gene	969838	975291	.	+	.	Name=LOC105453573;ID=gene-LOC105453573;Dbxref=GeneID:105453573
NW_012026892.1	Gnomon	gene	977481	986281	.	+	.	Name=LOC105453574;ID=gene-LOC105453574;Dbxref=GeneID:105453574
NW_012026892.1	Gnomon	gene	990053	991694	.	+	.	Name=LOC105453575;ID=gene-LOC105453575;Dbxref=GeneID:105453575
NW_012026892.1	Gnomon	gene	783316	787356	.	+	.	Name=LOC105453566;ID=gene-LOC105453566;Dbxref=GeneID:105453566
NW_012026892.1	Gnomon	gene	842843	845032	.	-	.	Name=LOC105453567;ID=gene-LOC105453567;Dbxref=GeneID:105453567
NW_012026892.1	Gnomon	gene	840310	842769	.	-	.	Name=LOC105453568;ID=gene-LOC105453568;Dbxref=GeneID:105453568
NW_012026892.1	Gnomon	gene	420077	503638	.	-	.	Name=LOC105453560;ID=gene-LOC105453560;Dbxref=GeneID:105453560
NW_012026892.1	Gnomon	gene	417813	448833	.	+	.	Name=LOC105453561;ID=gene-LOC105453561;Dbxref=GeneID:105453561
NW_012026892.1	Gnomon	gene	620170	623875	.	+	.	Name=LOC105453562;ID=gene-LOC105453562;Dbxref=GeneID:105453562
NW_012026892.1	Gnomon	gene	701207	745078	.	-	.	Name=LOC105453563;ID=gene-LOC105453563;Dbxref=GeneID:105453563
NW_012026892.1	Gnomon	gene	685136	775188	.	+	.	Name=LOC105453564;ID=gene-LOC105453564;Dbxref=GeneID:105453564
NW_012026892.1	Gnomon	gene	360624	367085	.	+	.	Name=LOC105453554;ID=gene-LOC105453554;Dbxref=GeneID:105453554
NW_012026892.1	Gnomon	gene	367194	370672	.	-	.	Name=LOC105453555;ID=gene-LOC105453555;Dbxref=GeneID:105453555
NW_012026892.1	Gnomon	gene	385911	395520	.	-	.	Name=LOC105453556;ID=gene-LOC105453556;Dbxref=GeneID:105453556
NW_012026892.1	Gnomon	gene	412100	416904	.	+	.	Name=LOC105453557;ID=gene-LOC105453557;Dbxref=GeneID:105453557
NW_012026892.1	Gnomon	gene	407925	411614	.	+	.	Name=LOC105453558;ID=gene-LOC105453558;Dbxref=GeneID:105453558
NW_012026892.1	Gnomon	gene	402528	412511	.	-	.	Name=LOC105453559;ID=gene-LOC105453559;Dbxref=GeneID:105453559
NW_012026892.1	Gnomon	gene	320162	352127	.	+	.	Name=LOC105453551;ID=gene-LOC105453551;Dbxref=GeneID:105453551
NW_012026892.1	Gnomon	gene	313993	315252	.	-	.	Name=LOC105453552;ID=gene-LOC105453552;Dbxref=GeneID:105453552
NW_012026892.1	Gnomon	gene	358121	360116	.	-	.	Name=LOC105453553;ID=gene-LOC105453553;Dbxref=GeneID:105453553
NW_012026892.1	Gnomon	exon	208979	209188	.	-	.	ID=exon-XM_011695600.1-18;Dbxref=GeneID:105453546%2CGenbank:XM_011695600.1;Parent=rna-XM_011695600.1
NW_012026892.1	Gnomon	exon	208757	208892	.	-	.	ID=exon-XM_011695600.1-19;Dbxref=GeneID:105453546%2CGenbank:XM_011695600.1;Parent=rna-XM_011695600.1
NW_012026892.1	Gnomon	exon	210374	210707	.	-	.	ID=exon-XM_011695600.1-14;Dbxref=GeneID:105453546%2CGenbank:XM_011695600.1;Parent=rna-XM_011695600.1
NW_012026892.1	Gnomon	exon	209838	210077	.	-	.	ID=exon-XM_011695600.1-15;Dbxref=GeneID:105453546%2CGenbank:XM_011695600.1;Parent=rna-XM_011695600.1
NW_012026892.1	Gnomon	exon	209511	209650	.	-	.	ID=exon-XM_011695600.1-16;Dbxref=GeneID:105453546%2CGenbank:XM_011695600.1;Parent=rna-XM_011695600.1
NW_012026892.1	Gnomon	exon	209273	209402	.	-	.	ID=exon-XM_011695600.1-17;Dbxref=GeneID:105453546%2CGenbank:XM_011695600.1;Parent=rna-XM_011695600.1
NW_012026892.1	Gnomon	gene	184150	194977	.	-	.	Name=LOC105453543;ID=gene-LOC105453543;Dbxref=GeneID:105453543
NW_012026892.1	Gnomon	exon	215424	215697	.	-	.	ID=exon-XM_011695600.1-10;Dbxref=GeneID:105453546%2CGenbank:XM_011695600.1;Parent=rna-XM_011695600.1
NW_012026892.1	Gnomon	gene	202108	203936	.	+	.	Name=LOC105453544;ID=gene-LOC105453544;Dbxref=GeneID:105453544
NW_012026892.1	Gnomon	exon	214723	215112	.	-	.	ID=exon-XM_011695600.1-11;Dbxref=GeneID:105453546%2CGenbank:XM_011695600.1;Parent=rna-XM_011695600.1
NW_012026892.1	Gnomon	gene	204516	205889	.	+	.	Name=LOC105453545;ID=gene-LOC105453545;Dbxref=GeneID:105453545
NW_012026892.1	Gnomon	exon	214041	214214	.	-	.	ID=exon-XM_011695600.1-12;Dbxref=GeneID:105453546%2CGenbank:XM_011695600.1;Parent=rna-XM_011695600.1
NW_012026892.1	Gnomon	gene	206027	271283	.	-	.	Name=LOC105453546;ID=gene-LOC105453546;Dbxref=GeneID:105453546
NW_012026892.1	Gnomon	exon	211321	211484	.	-	.	ID=exon-XM_011695600.1-13;Dbxref=GeneID:105453546%2CGenbank:XM_011695600.1;Parent=rna-XM_011695600.1
NW_012026892.1	Gnomon	gene	273021	278652	.	-	.	Name=LOC105453547;ID=gene-LOC105453547;Dbxref=GeneID:105453547
NW_012026892.1	Gnomon	gene	355628	358022	.	+	.	Name=LOC105453548;ID=gene-LOC105453548;Dbxref=GeneID:105453548
NW_012026892.1	Gnomon	gene	352096	355498	.	-	.	Name=LOC105453549;ID=gene-LOC105453549;Dbxref=GeneID:105453549
NW_012026892.1	Gnomon	gene	168867	176287	.	+	.	Name=LOC105453540;ID=gene-LOC105453540;Dbxref=GeneID:105453540
NW_012026892.1	Gnomon	gene	181101	183527	.	+	.	Name=LOC105453541;ID=gene-LOC105453541;Dbxref=GeneID:105453541
NW_012026892.1	Gnomon	gene	195289	200951	.	+	.	Name=LOC105453542;ID=gene-LOC105453542;Dbxref=GeneID:105453542
NW_012026892.1	Gnomon	gene	116761	123524	.	-	.	Name=LOC105453532;ID=gene-LOC105453532;Dbxref=GeneID:105453532
NW_012026892.1	Gnomon	gene	124709	132018	.	+	.	Name=LOC105453533;ID=gene-LOC105453533;Dbxref=GeneID:105453533
NW_012026892.1	Gnomon	gene	134912	147509	.	-	.	Name=LOC105453534;ID=gene-LOC105453534;Dbxref=GeneID:105453534
NW_012026892.1	Gnomon	gene	149636	155181	.	+	.	Name=LOC105453535;ID=gene-LOC105453535;Dbxref=GeneID:105453535
NW_012026892.1	Gnomon	gene	164728	167497	.	-	.	Name=LOC105453536;ID=gene-LOC105453536;Dbxref=GeneID:105453536
NW_012026892.1	Gnomon	gene	161428	164720	.	+	.	Name=LOC105453537;ID=gene-LOC105453537;Dbxref=GeneID:105453537
NW_012026892.1	Gnomon	gene	157270	161258	.	-	.	Name=LOC105453538;ID=gene-LOC105453538;Dbxref=GeneID:105453538
NW_012026892.1	Gnomon	gene	155794	158403	.	+	.	Name=LOC105453539;ID=gene-LOC105453539;Dbxref=GeneID:105453539
NW_012026892.1	Gnomon	exon	206027	208412	.	-	.	ID=exon-XM_011695600.1-20;Dbxref=GeneID:105453546%2CGenbank:XM_011695600.1;Parent=rna-XM_011695600.1
NW_012026892.1	Gnomon	gene	97538	100748	.	+	.	Name=LOC105453530;ID=gene-LOC105453530;Dbxref=GeneID:105453530
NW_012026892.1	Gnomon	gene	101125	116120	.	+	.	Name=LOC105453531;ID=gene-LOC105453531;Dbxref=GeneID:105453531
NW_012026892.1	Gnomon	gene	80182	90924	.	+	.	Name=LOC105453523;ID=gene-LOC105453523;Dbxref=GeneID:105453523
NW_012026892.1	Gnomon	gene	80012	95289	.	-	.	Name=LOC105453524;ID=gene-LOC105453524;Dbxref=GeneID:105453524
NW_012026892.1	Gnomon	gene	75046	78916	.	+	.	Name=LOC105453525;ID=gene-LOC105453525;Dbxref=GeneID:105453525
NW_012026892.1	Gnomon	gene	19889	74489	.	-	.	Name=LOC105453526;ID=gene-LOC105453526;Dbxref=GeneID:105453526
NW_012026892.1	Gnomon	gene	7046	33523	.	+	.	Name=LOC105453527;ID=gene-LOC105453527;Dbxref=GeneID:105453527
NW_012026892.1	Gnomon	gene	95837	97052	.	+	.	Name=LOC105453528;ID=gene-LOC105453528;Dbxref=GeneID:105453528
NW_012026892.1	Gnomon	gene	510608	511353	.	+	.	Name=LOC105453620;ID=gene-LOC105453620;Dbxref=GeneID:105453620
NW_012026892.1	Gnomon	gene	787977	837036	.	+	.	Name=LOC105453621;ID=gene-LOC105453621;Dbxref=GeneID:105453621
NW_012026892.1	Gnomon	gene	1275713	1276966	.	-	.	Name=LOC105453617;ID=gene-LOC105453617;Dbxref=GeneID:105453617
NW_012026892.1	Gnomon	gene	1277657	1313003	.	+	.	Name=LOC105453618;ID=gene-LOC105453618;Dbxref=GeneID:105453618
NW_012026892.1	Gnomon	gene	374816	382408	.	-	.	Name=LOC105453619;ID=gene-LOC105453619;Dbxref=GeneID:105453619
NW_012026892.1	Gnomon	gene	1272220	1272770	.	+	.	Name=LOC105453610;ID=gene-LOC105453610;Dbxref=GeneID:105453610
NW_012026892.1	Gnomon	gene	1268409	1272989	.	-	.	Name=LOC105453611;ID=gene-LOC105453611;Dbxref=GeneID:105453611
NW_012026892.1	Gnomon	gene	1265690	1268556	.	+	.	Name=LOC105453612;ID=gene-LOC105453612;Dbxref=GeneID:105453612
NW_012026892.1	Gnomon	gene	1263096	1265593	.	+	.	Name=LOC105453613;ID=gene-LOC105453613;Dbxref=GeneID:105453613
NW_012026892.1	Gnomon	gene	1259213	1262968	.	-	.	Name=LOC105453614;ID=gene-LOC105453614;Dbxref=GeneID:105453614
NW_012026892.1	Gnomon	gene	1237681	1257915	.	+	.	Name=LOC105453615;ID=gene-LOC105453615;Dbxref=GeneID:105453615
NW_012026892.1	Gnomon	gene	1230989	1259121	.	-	.	Name=LOC105453616;ID=gene-LOC105453616;Dbxref=GeneID:105453616
NW_012026892.1	Gnomon	gene	1222558	1224210	.	-	.	Name=LOC105453606;ID=gene-LOC105453606;Dbxref=GeneID:105453606
NW_012026892.1	Gnomon	gene	1217798	1222573	.	+	.	Name=LOC105453607;ID=gene-LOC105453607;Dbxref=GeneID:105453607
NW_012026892.1	Gnomon	gene	1227576	1230000	.	+	.	Name=LOC105453608;ID=gene-LOC105453608;Dbxref=GeneID:105453608
NW_012026892.1	Gnomon	gene	1273011	1275397	.	+	.	Name=LOC105453609;ID=gene-LOC105453609;Dbxref=GeneID:105453609
NW_012026892.1	Gnomon	gene	1195922	1210029	.	+	.	Name=LOC105453600;ID=gene-LOC105453600;Dbxref=GeneID:105453600
NW_012026892.1	Gnomon	gene	1195108	1195761	.	-	.	Name=LOC105453601;ID=gene-LOC105453601;Dbxref=GeneID:105453601
NW_012026892.1	Gnomon	gene	1214413	1216972	.	-	.	Name=LOC105453602;ID=gene-LOC105453602;Dbxref=GeneID:105453602
NW_012026892.1	Gnomon	gene	1211091	1214615	.	+	.	Name=LOC105453603;ID=gene-LOC105453603;Dbxref=GeneID:105453603
NW_012026892.1	Gnomon	gene	1225695	1227529	.	-	.	Name=LOC105453604;ID=gene-LOC105453604;Dbxref=GeneID:105453604
NW_012026892.1	Gnomon	gene	1224278	1225821	.	+	.	Name=LOC105453605;ID=gene-LOC105453605;Dbxref=GeneID:105453605
NW_012026892.1	Gnomon	mRNA	407925	411614	.	+	.	Name=XM_011695619.1;ID=rna-XM_011695619.1;Dbxref=GeneID:105453558%2CGenbank:XM_011695619.1;Parent=gene-LOC105453558
NW_012026892.1	Gnomon	mRNA	1222854	1224210	.	-	.	Name=XM_011695712.1;ID=rna-XM_011695712.1;Dbxref=GeneID:105453606%2CGenbank:XM_011695712.1;Parent=gene-LOC105453606
NW_012026892.1	Gnomon	exon	685581	685659	.	+	.	ID=exon-XM_011695631.1-1;Dbxref=GeneID:105453564%2CGenbank:XM_011695631.1;Parent=rna-XM_011695631.1
NW_012026892.1	Gnomon	exon	695251	695348	.	+	.	ID=exon-XM_011695631.1-2;Dbxref=GeneID:105453564%2CGenbank:XM_011695631.1;Parent=rna-XM_011695631.1
NW_012026892.1	Gnomon	exon	769963	770161	.	+	.	ID=exon-XM_011695631.1-5;Dbxref=GeneID:105453564%2CGenbank:XM_011695631.1;Parent=rna-XM_011695631.1
NW_012026892.1	Gnomon	exon	772345	772451	.	+	.	ID=exon-XM_011695631.1-6;Dbxref=GeneID:105453564%2CGenbank:XM_011695631.1;Parent=rna-XM_011695631.1
NW_012026892.1	Gnomon	exon	765808	765885	.	+	.	ID=exon-XM_011695631.1-3;Dbxref=GeneID:105453564%2CGenbank:XM_011695631.1;Parent=rna-XM_011695631.1
NW_012026892.1	Gnomon	exon	767694	767875	.	+	.	ID=exon-XM_011695631.1-4;Dbxref=GeneID:105453564%2CGenbank:XM_011695631.1;Parent=rna-XM_011695631.1
NW_012026892.1	Gnomon	exon	773445	775188	.	+	.	ID=exon-XM_011695631.1-7;Dbxref=GeneID:105453564%2CGenbank:XM_011695631.1;Parent=rna-XM_011695631.1
NW_012026892.1	Gnomon	mRNA	412634	416904	.	+	.	Name=XM_011695618.1;ID=rna-XM_011695618.1;Dbxref=GeneID:105453557%2CGenbank:XM_011695618.1;Parent=gene-LOC105453557
NW_012026892.1	Gnomon	CDS	1183083	1183193	.	-	0	Name=XP_011693999.1;ID=cds-XP_011693999.1;Dbxref=GeneID:105453594%2CGenbank:XP_011693999.1;Parent=rna-XM_011695697.1
NW_012026892.1	Gnomon	CDS	1182901	1182992	.	-	0	Name=XP_011693999.1;ID=cds-XP_011693999.1;Dbxref=GeneID:105453594%2CGenbank:XP_011693999.1;Parent=rna-XM_011695697.1
NW_012026892.1	Gnomon	CDS	1182653	1182809	.	-	0	Name=XP_011693999.1;ID=cds-XP_011693999.1;Dbxref=GeneID:105453594%2CGenbank:XP_011693999.1;Parent=rna-XM_011695697.1
NW_012026892.1	Gnomon	CDS	1182452	1182569	.	-	0	Name=XP_011693999.1;ID=cds-XP_011693999.1;Dbxref=GeneID:105453594%2CGenbank:XP_011693999.1;Parent=rna-XM_011695697.1
NW_012026892.1	Gnomon	CDS	1182144	1182378	.	-	0	Name=XP_011693999.1;ID=cds-XP_011693999.1;Dbxref=GeneID:105453594%2CGenbank:XP_011693999.1;Parent=rna-XM_011695697.1
NW_012026892.1	Gnomon	CDS	1181869	1181999	.	-	0	Name=XP_011693999.1;ID=cds-XP_011693999.1;Dbxref=GeneID:105453594%2CGenbank:XP_011693999.1;Parent=rna-XM_011695697.1
NW_012026892.1	Gnomon	CDS	1181615	1181784	.	-	0	Name=XP_011693999.1;ID=cds-XP_011693999.1;Dbxref=GeneID:105453594%2CGenbank:XP_011693999.1;Parent=rna-XM_011695697.1
NW_012026892.1	Gnomon	CDS	1181365	1181541	.	-	0	Name=XP_011693999.1;ID=cds-XP_011693999.1;Dbxref=GeneID:105453594%2CGenbank:XP_011693999.1;Parent=rna-XM_011695697.1
NW_012026892.1	Gnomon	exon	356972	357223	.	+	.	ID=exon-XM_011695602.1-5;Dbxref=GeneID:105453548%2CGenbank:XM_011695602.1;Parent=rna-XM_011695602.1
NW_012026892.1	Gnomon	exon	357312	357452	.	+	.	ID=exon-XM_011695602.1-6;Dbxref=GeneID:105453548%2CGenbank:XM_011695602.1;Parent=rna-XM_011695602.1
NW_012026892.1	Gnomon	exon	356412	356603	.	+	.	ID=exon-XM_011695602.1-3;Dbxref=GeneID:105453548%2CGenbank:XM_011695602.1;Parent=rna-XM_011695602.1
NW_012026892.1	Gnomon	exon	356751	356912	.	+	.	ID=exon-XM_011695602.1-4;Dbxref=GeneID:105453548%2CGenbank:XM_011695602.1;Parent=rna-XM_011695602.1
NW_012026892.1	Gnomon	exon	357549	357738	.	+	.	ID=exon-XM_011695602.1-7;Dbxref=GeneID:105453548%2CGenbank:XM_011695602.1;Parent=rna-XM_011695602.1
NW_012026892.1	Gnomon	exon	357826	358022	.	+	.	ID=exon-XM_011695602.1-8;Dbxref=GeneID:105453548%2CGenbank:XM_011695602.1;Parent=rna-XM_011695602.1
NW_012026892.1	Gnomon	exon	355628	355734	.	+	.	ID=exon-XM_011695602.1-1;Dbxref=GeneID:105453548%2CGenbank:XM_011695602.1;Parent=rna-XM_011695602.1
NW_012026892.1	Gnomon	exon	355916	356134	.	+	.	ID=exon-XM_011695602.1-2;Dbxref=GeneID:105453548%2CGenbank:XM_011695602.1;Parent=rna-XM_011695602.1
NW_012026892.1	Gnomon	mRNA	1222558	1224210	.	-	.	Name=XM_011695711.1;ID=rna-XM_011695711.1;Dbxref=GeneID:105453606%2CGenbank:XM_011695711.1;Parent=gene-LOC105453606
NW_012026892.1	tRNAscan-SE	gene	1144943	1145014	.	+	.	Name=Trnah-gug;ID=gene-Trnah-gug-3;Dbxref=GeneID:105447685
NW_012026892.1	Gnomon	exon	121924	122140	.	-	.	ID=exon-XM_011695577.1-2;Dbxref=GeneID:105453532%2CGenbank:XM_011695577.1;Parent=rna-XM_011695577.1
NW_012026892.1	Gnomon	exon	121768	121841	.	-	.	ID=exon-XM_011695577.1-3;Dbxref=GeneID:105453532%2CGenbank:XM_011695577.1;Parent=rna-XM_011695577.1
NW_012026892.1	Gnomon	exon	121493	121673	.	-	.	ID=exon-XM_011695577.1-4;Dbxref=GeneID:105453532%2CGenbank:XM_011695577.1;Parent=rna-XM_011695577.1
NW_012026892.1	Gnomon	exon	121053	121144	.	-	.	ID=exon-XM_011695577.1-5;Dbxref=GeneID:105453532%2CGenbank:XM_011695577.1;Parent=rna-XM_011695577.1
NW_012026892.1	Gnomon	exon	122308	122400	.	-	.	ID=exon-XM_011695577.1-1;Dbxref=GeneID:105453532%2CGenbank:XM_011695577.1;Parent=rna-XM_011695577.1
NW_012026892.1	Gnomon	exon	120887	120977	.	-	.	ID=exon-XM_011695577.1-6;Dbxref=GeneID:105453532%2CGenbank:XM_011695577.1;Parent=rna-XM_011695577.1
NW_012026892.1	Gnomon	exon	120635	120812	.	-	.	ID=exon-XM_011695577.1-7;Dbxref=GeneID:105453532%2CGenbank:XM_011695577.1;Parent=rna-XM_011695577.1
NW_012026892.1	Gnomon	exon	120376	120543	.	-	.	ID=exon-XM_011695577.1-8;Dbxref=GeneID:105453532%2CGenbank:XM_011695577.1;Parent=rna-XM_011695577.1
NW_012026892.1	Gnomon	exon	119927	120228	.	-	.	ID=exon-XM_011695577.1-9;Dbxref=GeneID:105453532%2CGenbank:XM_011695577.1;Parent=rna-XM_011695577.1
NW_012026892.1	Gnomon	exon	744100	745078	.	-	.	ID=exon-XM_011695625.1-1;Dbxref=GeneID:105453563%2CGenbank:XM_011695625.1;Parent=rna-XM_011695625.1
NW_012026892.1	Gnomon	exon	702283	702448	.	-	.	ID=exon-XM_011695625.1-4;Dbxref=GeneID:105453563%2CGenbank:XM_011695625.1;Parent=rna-XM_011695625.1
NW_012026892.1	Gnomon	exon	701207	701838	.	-	.	ID=exon-XM_011695625.1-5;Dbxref=GeneID:105453563%2CGenbank:XM_011695625.1;Parent=rna-XM_011695625.1
NW_012026892.1	Gnomon	exon	709644	709876	.	-	.	ID=exon-XM_011695625.1-2;Dbxref=GeneID:105453563%2CGenbank:XM_011695625.1;Parent=rna-XM_011695625.1
NW_012026892.1	Gnomon	exon	703225	706303	.	-	.	ID=exon-XM_011695625.1-3;Dbxref=GeneID:105453563%2CGenbank:XM_011695625.1;Parent=rna-XM_011695625.1
NW_012026892.1	Gnomon	exon	1237681	1238024	.	+	.	ID=exon-XM_011695731.1-1;Dbxref=GeneID:105453615%2CGenbank:XM_011695731.1;Parent=rna-XM_011695731.1
NW_012026892.1	Gnomon	exon	1252081	1252300	.	+	.	ID=exon-XM_011695731.1-2;Dbxref=GeneID:105453615%2CGenbank:XM_011695731.1;Parent=rna-XM_011695731.1
NW_012026892.1	Gnomon	exon	1252762	1253141	.	+	.	ID=exon-XM_011695731.1-3;Dbxref=GeneID:105453615%2CGenbank:XM_011695731.1;Parent=rna-XM_011695731.1
NW_012026892.1	Gnomon	exon	1253535	1253869	.	+	.	ID=exon-XM_011695731.1-4;Dbxref=GeneID:105453615%2CGenbank:XM_011695731.1;Parent=rna-XM_011695731.1
NW_012026892.1	Gnomon	exon	1255132	1257915	.	+	.	ID=exon-XM_011695731.1-5;Dbxref=GeneID:105453615%2CGenbank:XM_011695731.1;Parent=rna-XM_011695731.1
NW_012026892.1	tRNAscan-SE	tRNA	976581	976652	.	-	.	ID=rna-Trnaa-cgc-3;Dbxref=GeneID:105447681;Note=transfer RNA alanine (anticodon CGC);Parent=gene-Trnaa-cgc-3
NW_012026892.1	Gnomon	mRNA	1195108	1195761	.	-	.	Name=XM_011695705.1;ID=rna-XM_011695705.1;Dbxref=GeneID:105453601%2CGenbank:XM_011695705.1;Parent=gene-LOC105453601
NW_012026892.1	Gnomon	CDS	847759	847848	.	-	0	Name=XP_011693940.1;ID=cds-XP_011693940.1;Dbxref=GeneID:105453570%2CGenbank:XP_011693940.1;Parent=rna-XM_011695638.1
NW_012026892.1	Gnomon	CDS	847201	847487	.	-	0	Name=XP_011693940.1;ID=cds-XP_011693940.1;Dbxref=GeneID:105453570%2CGenbank:XP_011693940.1;Parent=rna-XM_011695638.1
NW_012026892.1	Gnomon	CDS	846683	846935	.	-	0	Name=XP_011693940.1;ID=cds-XP_011693940.1;Dbxref=GeneID:105453570%2CGenbank:XP_011693940.1;Parent=rna-XM_011695638.1
NW_012026892.1	Gnomon	CDS	846299	846461	.	-	0	Name=XP_011693940.1;ID=cds-XP_011693940.1;Dbxref=GeneID:105453570%2CGenbank:XP_011693940.1;Parent=rna-XM_011695638.1
NW_012026892.1	Gnomon	CDS	845706	846070	.	-	0	Name=XP_011693940.1;ID=cds-XP_011693940.1;Dbxref=GeneID:105453570%2CGenbank:XP_011693940.1;Parent=rna-XM_011695638.1
NW_012026892.1	Gnomon	mRNA	1195922	1210029	.	+	.	Name=XM_011695704.1;ID=rna-XM_011695704.1;Dbxref=GeneID:105453600%2CGenbank:XM_011695704.1;Parent=gene-LOC105453600
NW_012026892.1	Gnomon	exon	1213471	1214615	.	+	.	ID=exon-XM_011695707.1-7;Dbxref=GeneID:105453603%2CGenbank:XM_011695707.1;Parent=rna-XM_011695707.1
NW_012026892.1	Gnomon	exon	1212760	1212933	.	+	.	ID=exon-XM_011695707.1-5;Dbxref=GeneID:105453603%2CGenbank:XM_011695707.1;Parent=rna-XM_011695707.1
NW_012026892.1	Gnomon	exon	1213243	1213398	.	+	.	ID=exon-XM_011695707.1-6;Dbxref=GeneID:105453603%2CGenbank:XM_011695707.1;Parent=rna-XM_011695707.1
NW_012026892.1	Gnomon	exon	1212079	1212335	.	+	.	ID=exon-XM_011695707.1-3;Dbxref=GeneID:105453603%2CGenbank:XM_011695707.1;Parent=rna-XM_011695707.1
NW_012026892.1	Gnomon	exon	1212478	1212681	.	+	.	ID=exon-XM_011695707.1-4;Dbxref=GeneID:105453603%2CGenbank:XM_011695707.1;Parent=rna-XM_011695707.1
NW_012026892.1	Gnomon	exon	1211091	1211561	.	+	.	ID=exon-XM_011695707.1-1;Dbxref=GeneID:105453603%2CGenbank:XM_011695707.1;Parent=rna-XM_011695707.1
NW_012026892.1	Gnomon	exon	1211718	1211993	.	+	.	ID=exon-XM_011695707.1-2;Dbxref=GeneID:105453603%2CGenbank:XM_011695707.1;Parent=rna-XM_011695707.1
NW_012026892.1	Gnomon	mRNA	1154437	1157769	.	+	.	Name=XM_011695694.1;ID=rna-XM_011695694.1;Dbxref=GeneID:105453591%2CGenbank:XM_011695694.1;Parent=gene-LOC105453591
NW_012026892.1	Gnomon	CDS	847201	847436	.	-	0	Name=XP_011693941.1;ID=cds-XP_011693941.1;Dbxref=GeneID:105453570%2CGenbank:XP_011693941.1;Parent=rna-XM_011695639.1
NW_012026892.1	Gnomon	CDS	846683	846935	.	-	0	Name=XP_011693941.1;ID=cds-XP_011693941.1;Dbxref=GeneID:105453570%2CGenbank:XP_011693941.1;Parent=rna-XM_011695639.1
NW_012026892.1	Gnomon	CDS	846278	846461	.	-	0	Name=XP_011693941.1;ID=cds-XP_011693941.1;Dbxref=GeneID:105453570%2CGenbank:XP_011693941.1;Parent=rna-XM_011695639.1
NW_012026892.1	Gnomon	CDS	845706	846070	.	-	0	Name=XP_011693941.1;ID=cds-XP_011693941.1;Dbxref=GeneID:105453570%2CGenbank:XP_011693941.1;Parent=rna-XM_011695639.1
NW_012026892.1	Gnomon	mRNA	1154514	1162745	.	+	.	Name=XM_011695693.1;ID=rna-XM_011695693.1;Dbxref=GeneID:105453591%2CGenbank:XM_011695693.1;Parent=gene-LOC105453591
NW_012026892.1	Gnomon	mRNA	1186413	1191598	.	+	.	Name=XM_011695703.1;ID=rna-XM_011695703.1;Dbxref=GeneID:105453599%2CGenbank:XM_011695703.1;Parent=gene-LOC105453599
NW_012026892.1	Gnomon	exon	205692	205889	.	+	.	ID=exon-XM_011695597.1-6;Dbxref=GeneID:105453545%2CGenbank:XM_011695597.1;Parent=rna-XM_011695597.1
NW_012026892.1	Gnomon	exon	205260	205389	.	+	.	ID=exon-XM_011695597.1-4;Dbxref=GeneID:105453545%2CGenbank:XM_011695597.1;Parent=rna-XM_011695597.1
NW_012026892.1	Gnomon	exon	205470	205606	.	+	.	ID=exon-XM_011695597.1-5;Dbxref=GeneID:105453545%2CGenbank:XM_011695597.1;Parent=rna-XM_011695597.1
NW_012026892.1	Gnomon	exon	204813	204837	.	+	.	ID=exon-XM_011695597.1-2;Dbxref=GeneID:105453545%2CGenbank:XM_011695597.1;Parent=rna-XM_011695597.1
NW_012026892.1	Gnomon	exon	205082	205172	.	+	.	ID=exon-XM_011695597.1-3;Dbxref=GeneID:105453545%2CGenbank:XM_011695597.1;Parent=rna-XM_011695597.1
NW_012026892.1	Gnomon	exon	204516	204708	.	+	.	ID=exon-XM_011695597.1-1;Dbxref=GeneID:105453545%2CGenbank:XM_011695597.1;Parent=rna-XM_011695597.1
NW_012026892.1	Gnomon	mRNA	206027	264759	.	-	.	Name=XM_011695599.1;ID=rna-XM_011695599.1;Dbxref=GeneID:105453546%2CGenbank:XM_011695599.1;Parent=gene-LOC105453546
NW_012026892.1	Gnomon	exon	1008941	1009202	.	+	.	ID=exon-XM_011695655.1-1;Dbxref=GeneID:105453580%2CGenbank:XM_011695655.1;Parent=rna-XM_011695655.1
NW_012026892.1	Gnomon	exon	1009426	1009573	.	+	.	ID=exon-XM_011695655.1-2;Dbxref=GeneID:105453580%2CGenbank:XM_011695655.1;Parent=rna-XM_011695655.1
NW_012026892.1	Gnomon	exon	1011721	1012362	.	+	.	ID=exon-XM_011695655.1-3;Dbxref=GeneID:105453580%2CGenbank:XM_011695655.1;Parent=rna-XM_011695655.1
NW_012026892.1	Gnomon	exon	1012469	1012779	.	+	.	ID=exon-XM_011695655.1-4;Dbxref=GeneID:105453580%2CGenbank:XM_011695655.1;Parent=rna-XM_011695655.1
NW_012026892.1	Gnomon	exon	1013336	1013811	.	+	.	ID=exon-XM_011695655.1-5;Dbxref=GeneID:105453580%2CGenbank:XM_011695655.1;Parent=rna-XM_011695655.1
NW_012026892.1	Gnomon	mRNA	358121	360115	.	-	.	Name=XM_011695609.1;ID=rna-XM_011695609.1;Dbxref=GeneID:105453553%2CGenbank:XM_011695609.1;Parent=gene-LOC105453553
NW_012026892.1	Gnomon	mRNA	1191691	1194302	.	+	.	Name=XM_011695702.1;ID=rna-XM_011695702.1;Dbxref=GeneID:105453598%2CGenbank:XM_011695702.1;Parent=gene-LOC105453598
NW_012026892.1	Gnomon	mRNA	1158045	1162745	.	+	.	Name=XM_011695692.1;ID=rna-XM_011695692.1;Dbxref=GeneID:105453591%2CGenbank:XM_011695692.1;Parent=gene-LOC105453591
NW_012026892.1	Gnomon	exon	1220358	1220552	.	+	.	ID=exon-XM_011695713.1-11;Dbxref=GeneID:105453607%2CGenbank:XM_011695713.1;Parent=rna-XM_011695713.1
NW_012026892.1	Gnomon	exon	1220694	1220949	.	+	.	ID=exon-XM_011695713.1-12;Dbxref=GeneID:105453607%2CGenbank:XM_011695713.1;Parent=rna-XM_011695713.1
NW_012026892.1	Gnomon	exon	1220066	1220288	.	+	.	ID=exon-XM_011695713.1-10;Dbxref=GeneID:105453607%2CGenbank:XM_011695713.1;Parent=rna-XM_011695713.1
NW_012026892.1	Gnomon	exon	1221578	1221846	.	+	.	ID=exon-XM_011695713.1-15;Dbxref=GeneID:105453607%2CGenbank:XM_011695713.1;Parent=rna-XM_011695713.1
NW_012026892.1	Gnomon	exon	1221926	1222183	.	+	.	ID=exon-XM_011695713.1-16;Dbxref=GeneID:105453607%2CGenbank:XM_011695713.1;Parent=rna-XM_011695713.1
NW_012026892.1	Gnomon	exon	1221055	1221258	.	+	.	ID=exon-XM_011695713.1-13;Dbxref=GeneID:105453607%2CGenbank:XM_011695713.1;Parent=rna-XM_011695713.1
NW_012026892.1	Gnomon	exon	1221359	1221505	.	+	.	ID=exon-XM_011695713.1-14;Dbxref=GeneID:105453607%2CGenbank:XM_011695713.1;Parent=rna-XM_011695713.1
NW_012026892.1	Gnomon	exon	1222312	1222573	.	+	.	ID=exon-XM_011695713.1-17;Dbxref=GeneID:105453607%2CGenbank:XM_011695713.1;Parent=rna-XM_011695713.1
NW_012026892.1	Gnomon	mRNA	206027	271283	.	-	.	Name=XM_011695598.1;ID=rna-XM_011695598.1;Dbxref=GeneID:105453546%2CGenbank:XM_011695598.1;Parent=gene-LOC105453546
NW_012026892.1	Gnomon	exon	772345	772451	.	+	.	ID=exon-XM_011695632.1-6;Dbxref=GeneID:105453564%2CGenbank:XM_011695632.1;Parent=rna-XM_011695632.1
NW_012026892.1	Gnomon	exon	773445	775188	.	+	.	ID=exon-XM_011695632.1-7;Dbxref=GeneID:105453564%2CGenbank:XM_011695632.1;Parent=rna-XM_011695632.1
NW_012026892.1	Gnomon	exon	685136	685574	.	+	.	ID=exon-XM_011695632.1-1;Dbxref=GeneID:105453564%2CGenbank:XM_011695632.1;Parent=rna-XM_011695632.1
NW_012026892.1	Gnomon	exon	695251	695348	.	+	.	ID=exon-XM_011695632.1-2;Dbxref=GeneID:105453564%2CGenbank:XM_011695632.1;Parent=rna-XM_011695632.1
NW_012026892.1	Gnomon	exon	765808	765885	.	+	.	ID=exon-XM_011695632.1-3;Dbxref=GeneID:105453564%2CGenbank:XM_011695632.1;Parent=rna-XM_011695632.1
NW_012026892.1	Gnomon	exon	767694	767875	.	+	.	ID=exon-XM_011695632.1-4;Dbxref=GeneID:105453564%2CGenbank:XM_011695632.1;Parent=rna-XM_011695632.1
NW_012026892.1	Gnomon	exon	769963	770161	.	+	.	ID=exon-XM_011695632.1-5;Dbxref=GeneID:105453564%2CGenbank:XM_011695632.1;Parent=rna-XM_011695632.1
NW_012026892.1	tRNAscan-SE	gene	976581	976652	.	-	.	Name=Trnaa-cgc;ID=gene-Trnaa-cgc-3;Dbxref=GeneID:105447681
NW_012026892.1	Gnomon	CDS	788194	788282	.	+	0	Name=XP_011694042.1;ID=cds-XP_011694042.1;Dbxref=GeneID:105453621%2CGenbank:XP_011694042.1;Parent=rna-XM_011695740.1
NW_012026892.1	Gnomon	CDS	804600	804866	.	+	0	Name=XP_011694042.1;ID=cds-XP_011694042.1;Dbxref=GeneID:105453621%2CGenbank:XP_011694042.1;Parent=rna-XM_011695740.1
NW_012026892.1	Gnomon	CDS	805356	805486	.	+	0	Name=XP_011694042.1;ID=cds-XP_011694042.1;Dbxref=GeneID:105453621%2CGenbank:XP_011694042.1;Parent=rna-XM_011695740.1
NW_012026892.1	Gnomon	CDS	805728	806280	.	+	0	Name=XP_011694042.1;ID=cds-XP_011694042.1;Dbxref=GeneID:105453621%2CGenbank:XP_011694042.1;Parent=rna-XM_011695740.1
NW_012026892.1	Gnomon	CDS	806588	807422	.	+	0	Name=XP_011694042.1;ID=cds-XP_011694042.1;Dbxref=GeneID:105453621%2CGenbank:XP_011694042.1;Parent=rna-XM_011695740.1
NW_012026892.1	Gnomon	CDS	808089	808166	.	+	0	Name=XP_011694042.1;ID=cds-XP_011694042.1;Dbxref=GeneID:105453621%2CGenbank:XP_011694042.1;Parent=rna-XM_011695740.1
NW_012026892.1	Gnomon	CDS	808479	808687	.	+	0	Name=XP_011694042.1;ID=cds-XP_011694042.1;Dbxref=GeneID:105453621%2CGenbank:XP_011694042.1;Parent=rna-XM_011695740.1
NW_012026892.1	Gnomon	CDS	808888	809123	.	+	0	Name=XP_011694042.1;ID=cds-XP_011694042.1;Dbxref=GeneID:105453621%2CGenbank:XP_011694042.1;Parent=rna-XM_011695740.1
NW_012026892.1	Gnomon	CDS	816257	816726	.	+	0	Name=XP_011694042.1;ID=cds-XP_011694042.1;Dbxref=GeneID:105453621%2CGenbank:XP_011694042.1;Parent=rna-XM_011695740.1
NW_012026892.1	Gnomon	CDS	817912	819874	.	+	0	Name=XP_011694042.1;ID=cds-XP_011694042.1;Dbxref=GeneID:105453621%2CGenbank:XP_011694042.1;Parent=rna-XM_011695740.1
NW_012026892.1	Gnomon	CDS	819905	823459	.	+	0	Name=XP_011694042.1;ID=cds-XP_011694042.1;Dbxref=GeneID:105453621%2CGenbank:XP_011694042.1;Parent=rna-XM_011695740.1
NW_012026892.1	Gnomon	CDS	824534	825013	.	+	0	Name=XP_011694042.1;ID=cds-XP_011694042.1;Dbxref=GeneID:105453621%2CGenbank:XP_011694042.1;Parent=rna-XM_011695740.1
NW_012026892.1	Gnomon	CDS	832261	832881	.	+	0	Name=XP_011694042.1;ID=cds-XP_011694042.1;Dbxref=GeneID:105453621%2CGenbank:XP_011694042.1;Parent=rna-XM_011695740.1
NW_012026892.1	Gnomon	CDS	833408	833550	.	+	0	Name=XP_011694042.1;ID=cds-XP_011694042.1;Dbxref=GeneID:105453621%2CGenbank:XP_011694042.1;Parent=rna-XM_011695740.1
NW_012026892.1	Gnomon	CDS	833855	834042	.	+	0	Name=XP_011694042.1;ID=cds-XP_011694042.1;Dbxref=GeneID:105453621%2CGenbank:XP_011694042.1;Parent=rna-XM_011695740.1
NW_012026892.1	Gnomon	CDS	834302	834404	.	+	0	Name=XP_011694042.1;ID=cds-XP_011694042.1;Dbxref=GeneID:105453621%2CGenbank:XP_011694042.1;Parent=rna-XM_011695740.1
NW_012026892.1	Gnomon	CDS	834480	834641	.	+	0	Name=XP_011694042.1;ID=cds-XP_011694042.1;Dbxref=GeneID:105453621%2CGenbank:XP_011694042.1;Parent=rna-XM_011695740.1
NW_012026892.1	Gnomon	CDS	835352	835584	.	+	0	Name=XP_011694042.1;ID=cds-XP_011694042.1;Dbxref=GeneID:105453621%2CGenbank:XP_011694042.1;Parent=rna-XM_011695740.1
NW_012026892.1	Gnomon	CDS	836055	836266	.	+	0	Name=XP_011694042.1;ID=cds-XP_011694042.1;Dbxref=GeneID:105453621%2CGenbank:XP_011694042.1;Parent=rna-XM_011695740.1
NW_012026892.1	Gnomon	CDS	836530	836684	.	+	0	Name=XP_011694042.1;ID=cds-XP_011694042.1;Dbxref=GeneID:105453621%2CGenbank:XP_011694042.1;Parent=rna-XM_011695740.1
NW_012026892.1	Gnomon	mRNA	1183311	1185368	.	+	.	Name=XM_011695699.1;ID=rna-XM_011695699.1;Dbxref=GeneID:105453596%2CGenbank:XM_011695699.1;Parent=gene-LOC105453596
NW_012026892.1	Gnomon	CDS	970065	970225	.	+	0	Name=XP_011693944.1;ID=cds-XP_011693944.1;Dbxref=GeneID:105453573%2CGenbank:XP_011693944.1;Parent=rna-XM_011695642.1
NW_012026892.1	Gnomon	CDS	970635	970911	.	+	0	Name=XP_011693944.1;ID=cds-XP_011693944.1;Dbxref=GeneID:105453573%2CGenbank:XP_011693944.1;Parent=rna-XM_011695642.1
NW_012026892.1	Gnomon	CDS	971193	971409	.	+	0	Name=XP_011693944.1;ID=cds-XP_011693944.1;Dbxref=GeneID:105453573%2CGenbank:XP_011693944.1;Parent=rna-XM_011695642.1
NW_012026892.1	Gnomon	CDS	971655	971816	.	+	0	Name=XP_011693944.1;ID=cds-XP_011693944.1;Dbxref=GeneID:105453573%2CGenbank:XP_011693944.1;Parent=rna-XM_011695642.1
NW_012026892.1	Gnomon	CDS	972109	972236	.	+	0	Name=XP_011693944.1;ID=cds-XP_011693944.1;Dbxref=GeneID:105453573%2CGenbank:XP_011693944.1;Parent=rna-XM_011695642.1
NW_012026892.1	Gnomon	CDS	972542	972645	.	+	0	Name=XP_011693944.1;ID=cds-XP_011693944.1;Dbxref=GeneID:105453573%2CGenbank:XP_011693944.1;Parent=rna-XM_011695642.1
NW_012026892.1	Gnomon	CDS	972860	973730	.	+	0	Name=XP_011693944.1;ID=cds-XP_011693944.1;Dbxref=GeneID:105453573%2CGenbank:XP_011693944.1;Parent=rna-XM_011695642.1
NW_012026892.1	Gnomon	CDS	973932	974055	.	+	0	Name=XP_011693944.1;ID=cds-XP_011693944.1;Dbxref=GeneID:105453573%2CGenbank:XP_011693944.1;Parent=rna-XM_011695642.1
NW_012026892.1	Gnomon	CDS	974544	974714	.	+	0	Name=XP_011693944.1;ID=cds-XP_011693944.1;Dbxref=GeneID:105453573%2CGenbank:XP_011693944.1;Parent=rna-XM_011695642.1
NW_012026892.1	Gnomon	CDS	975198	975277	.	+	0	Name=XP_011693944.1;ID=cds-XP_011693944.1;Dbxref=GeneID:105453573%2CGenbank:XP_011693944.1;Parent=rna-XM_011695642.1
NW_012026892.1	Gnomon	exon	1162154	1162334	.	+	.	ID=exon-XM_011695680.1-5;Dbxref=GeneID:105453591%2CGenbank:XM_011695680.1;Parent=rna-XM_011695680.1
NW_012026892.1	Gnomon	exon	1162418	1162745	.	+	.	ID=exon-XM_011695680.1-6;Dbxref=GeneID:105453591%2CGenbank:XM_011695680.1;Parent=rna-XM_011695680.1
NW_012026892.1	Gnomon	exon	1160359	1160503	.	+	.	ID=exon-XM_011695680.1-1;Dbxref=GeneID:105453591%2CGenbank:XM_011695680.1;Parent=rna-XM_011695680.1
NW_012026892.1	Gnomon	exon	1160692	1160749	.	+	.	ID=exon-XM_011695680.1-2;Dbxref=GeneID:105453591%2CGenbank:XM_011695680.1;Parent=rna-XM_011695680.1
NW_012026892.1	Gnomon	exon	1161642	1161858	.	+	.	ID=exon-XM_011695680.1-3;Dbxref=GeneID:105453591%2CGenbank:XM_011695680.1;Parent=rna-XM_011695680.1
NW_012026892.1	Gnomon	exon	1161932	1162082	.	+	.	ID=exon-XM_011695680.1-4;Dbxref=GeneID:105453591%2CGenbank:XM_011695680.1;Parent=rna-XM_011695680.1
NW_012026892.1	Gnomon	exon	278140	278652	.	-	.	ID=exon-XM_011695601.1-1;Dbxref=GeneID:105453547%2CGenbank:XM_011695601.1;Parent=rna-XM_011695601.1
NW_012026892.1	Gnomon	exon	277855	277995	.	-	.	ID=exon-XM_011695601.1-2;Dbxref=GeneID:105453547%2CGenbank:XM_011695601.1;Parent=rna-XM_011695601.1
NW_012026892.1	Gnomon	exon	277071	277772	.	-	.	ID=exon-XM_011695601.1-3;Dbxref=GeneID:105453547%2CGenbank:XM_011695601.1;Parent=rna-XM_011695601.1
NW_012026892.1	Gnomon	exon	275348	275623	.	-	.	ID=exon-XM_011695601.1-8;Dbxref=GeneID:105453547%2CGenbank:XM_011695601.1;Parent=rna-XM_011695601.1
NW_012026892.1	Gnomon	exon	275077	275268	.	-	.	ID=exon-XM_011695601.1-9;Dbxref=GeneID:105453547%2CGenbank:XM_011695601.1;Parent=rna-XM_011695601.1
NW_012026892.1	Gnomon	exon	276862	276971	.	-	.	ID=exon-XM_011695601.1-4;Dbxref=GeneID:105453547%2CGenbank:XM_011695601.1;Parent=rna-XM_011695601.1
NW_012026892.1	Gnomon	exon	276480	276783	.	-	.	ID=exon-XM_011695601.1-5;Dbxref=GeneID:105453547%2CGenbank:XM_011695601.1;Parent=rna-XM_011695601.1
NW_012026892.1	Gnomon	exon	276167	276412	.	-	.	ID=exon-XM_011695601.1-6;Dbxref=GeneID:105453547%2CGenbank:XM_011695601.1;Parent=rna-XM_011695601.1
NW_012026892.1	Gnomon	exon	275723	276088	.	-	.	ID=exon-XM_011695601.1-7;Dbxref=GeneID:105453547%2CGenbank:XM_011695601.1;Parent=rna-XM_011695601.1
NW_012026892.1	Gnomon	mRNA	1177570	1181245	.	+	.	Name=XM_011695698.1;ID=rna-XM_011695698.1;Dbxref=GeneID:105453595%2CGenbank:XM_011695698.1;Parent=gene-LOC105453595
NW_012026892.1	Gnomon	mRNA	1225695	1227529	.	-	.	Name=XM_011695708.1;ID=rna-XM_011695708.1;Dbxref=GeneID:105453604%2CGenbank:XM_011695708.1;Parent=gene-LOC105453604
NW_012026892.1	Gnomon	exon	621042	621160	.	+	.	ID=exon-XM_011695624.1-3;Dbxref=GeneID:105453562%2CGenbank:XM_011695624.1;Parent=rna-XM_011695624.1
NW_012026892.1	Gnomon	exon	621431	621681	.	+	.	ID=exon-XM_011695624.1-4;Dbxref=GeneID:105453562%2CGenbank:XM_011695624.1;Parent=rna-XM_011695624.1
NW_012026892.1	Gnomon	exon	622707	623072	.	+	.	ID=exon-XM_011695624.1-5;Dbxref=GeneID:105453562%2CGenbank:XM_011695624.1;Parent=rna-XM_011695624.1
NW_012026892.1	Gnomon	exon	623634	623875	.	+	.	ID=exon-XM_011695624.1-6;Dbxref=GeneID:105453562%2CGenbank:XM_011695624.1;Parent=rna-XM_011695624.1
NW_012026892.1	Gnomon	exon	620170	620320	.	+	.	ID=exon-XM_011695624.1-1;Dbxref=GeneID:105453562%2CGenbank:XM_011695624.1;Parent=rna-XM_011695624.1
NW_012026892.1	Gnomon	exon	620423	620623	.	+	.	ID=exon-XM_011695624.1-2;Dbxref=GeneID:105453562%2CGenbank:XM_011695624.1;Parent=rna-XM_011695624.1
NW_012026892.1	tRNAscan-SE	tRNA	1144943	1145014	.	+	.	ID=rna-Trnah-gug-3;Dbxref=GeneID:105447685;Note=transfer RNA histidine(anticodon GUG);Parent=gene-Trnah-gug-3
NW_012026892.1	Gnomon	CDS	381789	382408	.	-	0	Name=XP_011694040.1;ID=cds-XP_011694040.1;Dbxref=GeneID:105453619%2CGenbank:XP_011694040.1;Note=The sequence of the model RefSeq protein was modified relative to this genomic sequence to represent the inferred CDS: deleted 1 base in 1 codon;Parent=rna-XM_011695738.1
NW_012026892.1	Gnomon	CDS	379880	380232	.	-	0	Name=XP_011694040.1;ID=cds-XP_011694040.1;Dbxref=GeneID:105453619%2CGenbank:XP_011694040.1;Note=The sequence of the model RefSeq protein was modified relative to this genomic sequence to represent the inferred CDS: deleted 1 base in 1 codon;Parent=rna-XM_011695738.1
NW_012026892.1	Gnomon	CDS	376839	376885	.	-	0	Name=XP_011694040.1;ID=cds-XP_011694040.1;Dbxref=GeneID:105453619%2CGenbank:XP_011694040.1;Note=The sequence of the model RefSeq protein was modified relative to this genomic sequence to represent the inferred CDS: deleted 1 base in 1 codon;Parent=rna-XM_011695738.1
NW_012026892.1	Gnomon	CDS	376810	376837	.	-	0	Name=XP_011694040.1;ID=cds-XP_011694040.1;Dbxref=GeneID:105453619%2CGenbank:XP_011694040.1;Note=The sequence of the model RefSeq protein was modified relative to this genomic sequence to represent the inferred CDS: deleted 1 base in 1 codon;Parent=rna-XM_011695738.1
NW_012026892.1	Gnomon	CDS	376020	376426	.	-	0	Name=XP_011694040.1;ID=cds-XP_011694040.1;Dbxref=GeneID:105453619%2CGenbank:XP_011694040.1;Note=The sequence of the model RefSeq protein was modified relative to this genomic sequence to represent the inferred CDS: deleted 1 base in 1 codon;Parent=rna-XM_011695738.1
NW_012026892.1	Gnomon	CDS	849990	850044	.	+	0	Name=XP_011693942.1;ID=cds-XP_011693942.1;Dbxref=GeneID:105453571%2CGenbank:XP_011693942.1;Parent=rna-XM_011695640.1
NW_012026892.1	Gnomon	CDS	862941	863191	.	+	0	Name=XP_011693942.1;ID=cds-XP_011693942.1;Dbxref=GeneID:105453571%2CGenbank:XP_011693942.1;Parent=rna-XM_011695640.1
NW_012026892.1	Gnomon	CDS	863581	863693	.	+	0	Name=XP_011693942.1;ID=cds-XP_011693942.1;Dbxref=GeneID:105453571%2CGenbank:XP_011693942.1;Parent=rna-XM_011695640.1
NW_012026892.1	Gnomon	CDS	864876	865284	.	+	0	Name=XP_011693942.1;ID=cds-XP_011693942.1;Dbxref=GeneID:105453571%2CGenbank:XP_011693942.1;Parent=rna-XM_011695640.1
NW_012026892.1	Gnomon	CDS	865417	865593	.	+	0	Name=XP_011693942.1;ID=cds-XP_011693942.1;Dbxref=GeneID:105453571%2CGenbank:XP_011693942.1;Parent=rna-XM_011695640.1
NW_012026892.1	Gnomon	CDS	865852	866202	.	+	0	Name=XP_011693942.1;ID=cds-XP_011693942.1;Dbxref=GeneID:105453571%2CGenbank:XP_011693942.1;Parent=rna-XM_011695640.1
NW_012026892.1	Gnomon	CDS	866283	866588	.	+	0	Name=XP_011693942.1;ID=cds-XP_011693942.1;Dbxref=GeneID:105453571%2CGenbank:XP_011693942.1;Parent=rna-XM_011695640.1
NW_012026892.1	Gnomon	CDS	866964	867200	.	+	0	Name=XP_011693942.1;ID=cds-XP_011693942.1;Dbxref=GeneID:105453571%2CGenbank:XP_011693942.1;Parent=rna-XM_011695640.1
NW_012026892.1	Gnomon	mRNA	1180704	1183289	.	-	.	Name=XM_011695697.1;ID=rna-XM_011695697.1;Dbxref=GeneID:105453594%2CGenbank:XM_011695697.1;Parent=gene-LOC105453594
NW_012026892.1	Gnomon	mRNA	1211091	1214615	.	+	.	Name=XM_011695707.1;ID=rna-XM_011695707.1;Dbxref=GeneID:105453603%2CGenbank:XM_011695707.1;Parent=gene-LOC105453603
NW_012026892.1	Gnomon	exon	1013336	1013811	.	+	.	ID=exon-XM_011695656.1-6;Dbxref=GeneID:105453580%2CGenbank:XM_011695656.1;Parent=rna-XM_011695656.1
NW_012026892.1	Gnomon	exon	1012172	1012362	.	+	.	ID=exon-XM_011695656.1-4;Dbxref=GeneID:105453580%2CGenbank:XM_011695656.1;Parent=rna-XM_011695656.1
NW_012026892.1	Gnomon	exon	1012469	1012779	.	+	.	ID=exon-XM_011695656.1-5;Dbxref=GeneID:105453580%2CGenbank:XM_011695656.1;Parent=rna-XM_011695656.1
NW_012026892.1	Gnomon	exon	1009426	1009573	.	+	.	ID=exon-XM_011695656.1-2;Dbxref=GeneID:105453580%2CGenbank:XM_011695656.1;Parent=rna-XM_011695656.1
NW_012026892.1	Gnomon	exon	1011721	1012030	.	+	.	ID=exon-XM_011695656.1-3;Dbxref=GeneID:105453580%2CGenbank:XM_011695656.1;Parent=rna-XM_011695656.1
NW_012026892.1	Gnomon	exon	1008942	1009202	.	+	.	ID=exon-XM_011695656.1-1;Dbxref=GeneID:105453580%2CGenbank:XM_011695656.1;Parent=rna-XM_011695656.1
NW_012026892.1	Gnomon	exon	113046	113227	.	+	.	ID=exon-XM_011695573.1-6;Dbxref=GeneID:105453531%2CGenbank:XM_011695573.1;Parent=rna-XM_011695573.1
NW_012026892.1	Gnomon	exon	113312	113459	.	+	.	ID=exon-XM_011695573.1-7;Dbxref=GeneID:105453531%2CGenbank:XM_011695573.1;Parent=rna-XM_011695573.1
NW_012026892.1	Gnomon	exon	113676	113882	.	+	.	ID=exon-XM_011695573.1-8;Dbxref=GeneID:105453531%2CGenbank:XM_011695573.1;Parent=rna-XM_011695573.1
NW_012026892.1	Gnomon	exon	114528	114643	.	+	.	ID=exon-XM_011695573.1-9;Dbxref=GeneID:105453531%2CGenbank:XM_011695573.1;Parent=rna-XM_011695573.1
NW_012026892.1	Gnomon	exon	102415	108544	.	+	.	ID=exon-XM_011695573.1-2;Dbxref=GeneID:105453531%2CGenbank:XM_011695573.1;Parent=rna-XM_011695573.1
NW_012026892.1	Gnomon	exon	109714	110346	.	+	.	ID=exon-XM_011695573.1-3;Dbxref=GeneID:105453531%2CGenbank:XM_011695573.1;Parent=rna-XM_011695573.1
NW_012026892.1	Gnomon	exon	111623	111952	.	+	.	ID=exon-XM_011695573.1-4;Dbxref=GeneID:105453531%2CGenbank:XM_011695573.1;Parent=rna-XM_011695573.1
NW_012026892.1	Gnomon	exon	112273	112783	.	+	.	ID=exon-XM_011695573.1-5;Dbxref=GeneID:105453531%2CGenbank:XM_011695573.1;Parent=rna-XM_011695573.1
NW_012026892.1	Gnomon	exon	101127	102294	.	+	.	ID=exon-XM_011695573.1-1;Dbxref=GeneID:105453531%2CGenbank:XM_011695573.1;Parent=rna-XM_011695573.1
NW_012026892.1	Gnomon	CDS	510608	511117	.	+	0	Name=XP_011694041.1;ID=cds-XP_011694041.1;Dbxref=GeneID:105453620%2CGenbank:XP_011694041.1;Parent=rna-XM_011695739.1
NW_012026892.1	Gnomon	exon	1260370	1260528	.	-	.	ID=exon-XM_011695730.1-10;Dbxref=GeneID:105453614%2CGenbank:XM_011695730.1;Parent=rna-XM_011695730.1
NW_012026892.1	Gnomon	exon	1260186	1260293	.	-	.	ID=exon-XM_011695730.1-11;Dbxref=GeneID:105453614%2CGenbank:XM_011695730.1;Parent=rna-XM_011695730.1
NW_012026892.1	Gnomon	exon	1259950	1260124	.	-	.	ID=exon-XM_011695730.1-12;Dbxref=GeneID:105453614%2CGenbank:XM_011695730.1;Parent=rna-XM_011695730.1
NW_012026892.1	Gnomon	exon	1259326	1259863	.	-	.	ID=exon-XM_011695730.1-13;Dbxref=GeneID:105453614%2CGenbank:XM_011695730.1;Parent=rna-XM_011695730.1
NW_012026892.1	Gnomon	CDS	964058	964118	.	-	0	Name=XP_011693943.1;ID=cds-XP_011693943.1;Dbxref=GeneID:105453572%2CGenbank:XP_011693943.1;Parent=rna-XM_011695641.1
NW_012026892.1	Gnomon	CDS	959431	959487	.	-	0	Name=XP_011693943.1;ID=cds-XP_011693943.1;Dbxref=GeneID:105453572%2CGenbank:XP_011693943.1;Parent=rna-XM_011695641.1
NW_012026892.1	Gnomon	CDS	954538	954614	.	-	0	Name=XP_011693943.1;ID=cds-XP_011693943.1;Dbxref=GeneID:105453572%2CGenbank:XP_011693943.1;Parent=rna-XM_011695641.1
NW_012026892.1	Gnomon	CDS	940638	940819	.	-	0	Name=XP_011693943.1;ID=cds-XP_011693943.1;Dbxref=GeneID:105453572%2CGenbank:XP_011693943.1;Parent=rna-XM_011695641.1
NW_012026892.1	Gnomon	CDS	933185	933443	.	-	0	Name=XP_011693943.1;ID=cds-XP_011693943.1;Dbxref=GeneID:105453572%2CGenbank:XP_011693943.1;Parent=rna-XM_011695641.1
NW_012026892.1	Gnomon	mRNA	1214413	1216972	.	-	.	Name=XM_011695706.1;ID=rna-XM_011695706.1;Dbxref=GeneID:105453602%2CGenbank:XM_011695706.1;Parent=gene-LOC105453602
NW_012026892.1	Gnomon	mRNA	1150933	1154391	.	-	.	Name=XM_011695696.1;ID=rna-XM_011695696.1;Dbxref=GeneID:105453593%2CGenbank:XM_011695696.1;Parent=gene-LOC105453593
NW_012026892.1	Gnomon	exon	217333	217561	.	-	.	ID=exon-XM_011695598.1-7;Dbxref=GeneID:105453546%2CGenbank:XM_011695598.1;Parent=rna-XM_011695598.1
NW_012026892.1	Gnomon	exon	216998	217172	.	-	.	ID=exon-XM_011695598.1-8;Dbxref=GeneID:105453546%2CGenbank:XM_011695598.1;Parent=rna-XM_011695598.1
NW_012026892.1	Gnomon	exon	216613	216849	.	-	.	ID=exon-XM_011695598.1-9;Dbxref=GeneID:105453546%2CGenbank:XM_011695598.1;Parent=rna-XM_011695598.1
NW_012026892.1	Gnomon	exon	225711	225773	.	-	.	ID=exon-XM_011695598.1-3;Dbxref=GeneID:105453546%2CGenbank:XM_011695598.1;Parent=rna-XM_011695598.1
NW_012026892.1	Gnomon	exon	219192	219359	.	-	.	ID=exon-XM_011695598.1-4;Dbxref=GeneID:105453546%2CGenbank:XM_011695598.1;Parent=rna-XM_011695598.1
NW_012026892.1	Gnomon	exon	218431	218616	.	-	.	ID=exon-XM_011695598.1-5;Dbxref=GeneID:105453546%2CGenbank:XM_011695598.1;Parent=rna-XM_011695598.1
NW_012026892.1	Gnomon	exon	218013	218221	.	-	.	ID=exon-XM_011695598.1-6;Dbxref=GeneID:105453546%2CGenbank:XM_011695598.1;Parent=rna-XM_011695598.1
NW_012026892.1	Gnomon	exon	271229	271283	.	-	.	ID=exon-XM_011695598.1-1;Dbxref=GeneID:105453546%2CGenbank:XM_011695598.1;Parent=rna-XM_011695598.1
NW_012026892.1	Gnomon	exon	264742	266080	.	-	.	ID=exon-XM_011695598.1-2;Dbxref=GeneID:105453546%2CGenbank:XM_011695598.1;Parent=rna-XM_011695598.1
NW_012026892.1	Gnomon	mRNA	80182	90924	.	+	.	Name=XM_011695558.1;ID=rna-XM_011695558.1;Dbxref=GeneID:105453523%2CGenbank:XM_011695558.1;Parent=gene-LOC105453523
NW_012026892.1	Gnomon	CDS	992731	992893	.	+	0	Name=XP_011693948.1;ID=cds-XP_011693948.1;Dbxref=GeneID:105453576%2CGenbank:XP_011693948.1;Parent=rna-XM_011695646.1
NW_012026892.1	Gnomon	CDS	1004612	1004839	.	+	0	Name=XP_011693948.1;ID=cds-XP_011693948.1;Dbxref=GeneID:105453576%2CGenbank:XP_011693948.1;Parent=rna-XM_011695646.1
NW_012026892.1	Gnomon	CDS	1005274	1005344	.	+	0	Name=XP_011693948.1;ID=cds-XP_011693948.1;Dbxref=GeneID:105453576%2CGenbank:XP_011693948.1;Parent=rna-XM_011695646.1
NW_012026892.1	Gnomon	CDS	1005516	1005734	.	+	0	Name=XP_011693948.1;ID=cds-XP_011693948.1;Dbxref=GeneID:105453576%2CGenbank:XP_011693948.1;Parent=rna-XM_011695646.1
NW_012026892.1	Gnomon	CDS	1006040	1006150	.	+	0	Name=XP_011693948.1;ID=cds-XP_011693948.1;Dbxref=GeneID:105453576%2CGenbank:XP_011693948.1;Parent=rna-XM_011695646.1
NW_012026892.1	Gnomon	mRNA	993021	998473	.	-	.	Name=XM_011695651.1;ID=rna-XM_011695651.1;Dbxref=GeneID:105453577%2CGenbank:XM_011695651.1;Parent=gene-LOC105453577
NW_012026892.1	Gnomon	exon	1262570	1262883	.	-	.	ID=exon-XM_011695729.1-1;Dbxref=GeneID:105453614%2CGenbank:XM_011695729.1;Parent=rna-XM_011695729.1
NW_012026892.1	Gnomon	exon	1262361	1262493	.	-	.	ID=exon-XM_011695729.1-2;Dbxref=GeneID:105453614%2CGenbank:XM_011695729.1;Parent=rna-XM_011695729.1
NW_012026892.1	Gnomon	exon	1261944	1262270	.	-	.	ID=exon-XM_011695729.1-3;Dbxref=GeneID:105453614%2CGenbank:XM_011695729.1;Parent=rna-XM_011695729.1
NW_012026892.1	Gnomon	exon	1261744	1261862	.	-	.	ID=exon-XM_011695729.1-4;Dbxref=GeneID:105453614%2CGenbank:XM_011695729.1;Parent=rna-XM_011695729.1
NW_012026892.1	Gnomon	exon	1260590	1260754	.	-	.	ID=exon-XM_011695729.1-9;Dbxref=GeneID:105453614%2CGenbank:XM_011695729.1;Parent=rna-XM_011695729.1
NW_012026892.1	Gnomon	exon	1261554	1261663	.	-	.	ID=exon-XM_011695729.1-5;Dbxref=GeneID:105453614%2CGenbank:XM_011695729.1;Parent=rna-XM_011695729.1
NW_012026892.1	Gnomon	exon	1261336	1261470	.	-	.	ID=exon-XM_011695729.1-6;Dbxref=GeneID:105453614%2CGenbank:XM_011695729.1;Parent=rna-XM_011695729.1
NW_012026892.1	Gnomon	exon	1261097	1261274	.	-	.	ID=exon-XM_011695729.1-7;Dbxref=GeneID:105453614%2CGenbank:XM_011695729.1;Parent=rna-XM_011695729.1
NW_012026892.1	Gnomon	exon	1260849	1261012	.	-	.	ID=exon-XM_011695729.1-8;Dbxref=GeneID:105453614%2CGenbank:XM_011695729.1;Parent=rna-XM_011695729.1
NW_012026892.1	Gnomon	CDS	1001952	1001964	.	+	0	Name=XP_011693949.1;ID=cds-XP_011693949.1;Dbxref=GeneID:105453576%2CGenbank:XP_011693949.1;Parent=rna-XM_011695647.1
NW_012026892.1	Gnomon	CDS	1004612	1004839	.	+	0	Name=XP_011693949.1;ID=cds-XP_011693949.1;Dbxref=GeneID:105453576%2CGenbank:XP_011693949.1;Parent=rna-XM_011695647.1
NW_012026892.1	Gnomon	CDS	1005274	1005344	.	+	0	Name=XP_011693949.1;ID=cds-XP_011693949.1;Dbxref=GeneID:105453576%2CGenbank:XP_011693949.1;Parent=rna-XM_011695647.1
NW_012026892.1	Gnomon	CDS	1005516	1005734	.	+	0	Name=XP_011693949.1;ID=cds-XP_011693949.1;Dbxref=GeneID:105453576%2CGenbank:XP_011693949.1;Parent=rna-XM_011695647.1
NW_012026892.1	Gnomon	CDS	1006040	1006150	.	+	0	Name=XP_011693949.1;ID=cds-XP_011693949.1;Dbxref=GeneID:105453576%2CGenbank:XP_011693949.1;Parent=rna-XM_011695647.1
NW_012026892.1	Gnomon	mRNA	993021	998473	.	-	.	Name=XM_011695650.1;ID=rna-XM_011695650.1;Dbxref=GeneID:105453577%2CGenbank:XM_011695650.1;Parent=gene-LOC105453577
NW_012026892.1	Gnomon	exon	784912	785057	.	+	.	ID=exon-XM_011695633.1-5;Dbxref=GeneID:105453566%2CGenbank:XM_011695633.1;Parent=rna-XM_011695633.1
NW_012026892.1	Gnomon	exon	785210	787356	.	+	.	ID=exon-XM_011695633.1-6;Dbxref=GeneID:105453566%2CGenbank:XM_011695633.1;Parent=rna-XM_011695633.1
NW_012026892.1	Gnomon	exon	784529	784595	.	+	.	ID=exon-XM_011695633.1-3;Dbxref=GeneID:105453566%2CGenbank:XM_011695633.1;Parent=rna-XM_011695633.1
NW_012026892.1	Gnomon	exon	784679	784773	.	+	.	ID=exon-XM_011695633.1-4;Dbxref=GeneID:105453566%2CGenbank:XM_011695633.1;Parent=rna-XM_011695633.1
NW_012026892.1	Gnomon	exon	783316	783447	.	+	.	ID=exon-XM_011695633.1-1;Dbxref=GeneID:105453566%2CGenbank:XM_011695633.1;Parent=rna-XM_011695633.1
NW_012026892.1	Gnomon	exon	784304	784462	.	+	.	ID=exon-XM_011695633.1-2;Dbxref=GeneID:105453566%2CGenbank:XM_011695633.1;Parent=rna-XM_011695633.1
NW_012026892.1	Gnomon	exon	1260590	1260754	.	-	.	ID=exon-XM_011695730.1-9;Dbxref=GeneID:105453614%2CGenbank:XM_011695730.1;Parent=rna-XM_011695730.1
NW_012026892.1	Gnomon	exon	1261097	1261274	.	-	.	ID=exon-XM_011695730.1-7;Dbxref=GeneID:105453614%2CGenbank:XM_011695730.1;Parent=rna-XM_011695730.1
NW_012026892.1	Gnomon	exon	1260849	1261012	.	-	.	ID=exon-XM_011695730.1-8;Dbxref=GeneID:105453614%2CGenbank:XM_011695730.1;Parent=rna-XM_011695730.1
NW_012026892.1	Gnomon	exon	1262893	1262968	.	-	.	ID=exon-XM_011695730.1-1;Dbxref=GeneID:105453614%2CGenbank:XM_011695730.1;Parent=rna-XM_011695730.1
NW_012026892.1	Gnomon	exon	1262361	1262381	.	-	.	ID=exon-XM_011695730.1-2;Dbxref=GeneID:105453614%2CGenbank:XM_011695730.1;Parent=rna-XM_011695730.1
NW_012026892.1	Gnomon	exon	1261554	1261663	.	-	.	ID=exon-XM_011695730.1-5;Dbxref=GeneID:105453614%2CGenbank:XM_011695730.1;Parent=rna-XM_011695730.1
NW_012026892.1	Gnomon	exon	1261336	1261470	.	-	.	ID=exon-XM_011695730.1-6;Dbxref=GeneID:105453614%2CGenbank:XM_011695730.1;Parent=rna-XM_011695730.1
NW_012026892.1	Gnomon	exon	1261944	1262270	.	-	.	ID=exon-XM_011695730.1-3;Dbxref=GeneID:105453614%2CGenbank:XM_011695730.1;Parent=rna-XM_011695730.1
NW_012026892.1	Gnomon	exon	1261744	1261862	.	-	.	ID=exon-XM_011695730.1-4;Dbxref=GeneID:105453614%2CGenbank:XM_011695730.1;Parent=rna-XM_011695730.1
NW_012026892.1	Gnomon	CDS	978306	978372	.	+	0	Name=XP_011693946.1;ID=cds-XP_011693946.1;Dbxref=GeneID:105453574%2CGenbank:XP_011693946.1;Parent=rna-XM_011695644.1
NW_012026892.1	Gnomon	CDS	978697	978845	.	+	0	Name=XP_011693946.1;ID=cds-XP_011693946.1;Dbxref=GeneID:105453574%2CGenbank:XP_011693946.1;Parent=rna-XM_011695644.1
NW_012026892.1	Gnomon	CDS	979941	980220	.	+	0	Name=XP_011693946.1;ID=cds-XP_011693946.1;Dbxref=GeneID:105453574%2CGenbank:XP_011693946.1;Parent=rna-XM_011695644.1
NW_012026892.1	Gnomon	CDS	980552	980818	.	+	0	Name=XP_011693946.1;ID=cds-XP_011693946.1;Dbxref=GeneID:105453574%2CGenbank:XP_011693946.1;Parent=rna-XM_011695644.1
NW_012026892.1	Gnomon	CDS	981311	981448	.	+	0	Name=XP_011693946.1;ID=cds-XP_011693946.1;Dbxref=GeneID:105453574%2CGenbank:XP_011693946.1;Parent=rna-XM_011695644.1
NW_012026892.1	Gnomon	CDS	982023	982217	.	+	0	Name=XP_011693946.1;ID=cds-XP_011693946.1;Dbxref=GeneID:105453574%2CGenbank:XP_011693946.1;Parent=rna-XM_011695644.1
NW_012026892.1	Gnomon	CDS	982370	982543	.	+	0	Name=XP_011693946.1;ID=cds-XP_011693946.1;Dbxref=GeneID:105453574%2CGenbank:XP_011693946.1;Parent=rna-XM_011695644.1
NW_012026892.1	Gnomon	CDS	982641	982895	.	+	0	Name=XP_011693946.1;ID=cds-XP_011693946.1;Dbxref=GeneID:105453574%2CGenbank:XP_011693946.1;Parent=rna-XM_011695644.1
NW_012026892.1	Gnomon	CDS	982981	983262	.	+	0	Name=XP_011693946.1;ID=cds-XP_011693946.1;Dbxref=GeneID:105453574%2CGenbank:XP_011693946.1;Parent=rna-XM_011695644.1
NW_012026892.1	Gnomon	CDS	983401	983531	.	+	0	Name=XP_011693946.1;ID=cds-XP_011693946.1;Dbxref=GeneID:105453574%2CGenbank:XP_011693946.1;Parent=rna-XM_011695644.1
NW_012026892.1	Gnomon	CDS	983850	983930	.	+	0	Name=XP_011693946.1;ID=cds-XP_011693946.1;Dbxref=GeneID:105453574%2CGenbank:XP_011693946.1;Parent=rna-XM_011695644.1
NW_012026892.1	Gnomon	exon	101125	108544	.	+	.	ID=exon-XM_011695575.1-1;Dbxref=GeneID:105453531%2CGenbank:XM_011695575.1;Parent=rna-XM_011695575.1
NW_012026892.1	Gnomon	exon	109714	110346	.	+	.	ID=exon-XM_011695575.1-2;Dbxref=GeneID:105453531%2CGenbank:XM_011695575.1;Parent=rna-XM_011695575.1
NW_012026892.1	Gnomon	exon	111623	111952	.	+	.	ID=exon-XM_011695575.1-3;Dbxref=GeneID:105453531%2CGenbank:XM_011695575.1;Parent=rna-XM_011695575.1
NW_012026892.1	Gnomon	exon	112273	112783	.	+	.	ID=exon-XM_011695575.1-4;Dbxref=GeneID:105453531%2CGenbank:XM_011695575.1;Parent=rna-XM_011695575.1
NW_012026892.1	Gnomon	exon	112881	112965	.	+	.	ID=exon-XM_011695575.1-5;Dbxref=GeneID:105453531%2CGenbank:XM_011695575.1;Parent=rna-XM_011695575.1
NW_012026892.1	Gnomon	exon	215945	216236	.	-	.	ID=exon-XM_011695600.1-9;Dbxref=GeneID:105453546%2CGenbank:XM_011695600.1;Parent=rna-XM_011695600.1
NW_012026892.1	Gnomon	exon	216998	217172	.	-	.	ID=exon-XM_011695600.1-7;Dbxref=GeneID:105453546%2CGenbank:XM_011695600.1;Parent=rna-XM_011695600.1
NW_012026892.1	Gnomon	exon	216613	216849	.	-	.	ID=exon-XM_011695600.1-8;Dbxref=GeneID:105453546%2CGenbank:XM_011695600.1;Parent=rna-XM_011695600.1
NW_012026892.1	Gnomon	exon	218013	218221	.	-	.	ID=exon-XM_011695600.1-5;Dbxref=GeneID:105453546%2CGenbank:XM_011695600.1;Parent=rna-XM_011695600.1
NW_012026892.1	Gnomon	exon	217333	217561	.	-	.	ID=exon-XM_011695600.1-6;Dbxref=GeneID:105453546%2CGenbank:XM_011695600.1;Parent=rna-XM_011695600.1
NW_012026892.1	Gnomon	exon	219192	219359	.	-	.	ID=exon-XM_011695600.1-3;Dbxref=GeneID:105453546%2CGenbank:XM_011695600.1;Parent=rna-XM_011695600.1
NW_012026892.1	Gnomon	exon	218431	218616	.	-	.	ID=exon-XM_011695600.1-4;Dbxref=GeneID:105453546%2CGenbank:XM_011695600.1;Parent=rna-XM_011695600.1
NW_012026892.1	Gnomon	exon	264742	264759	.	-	.	ID=exon-XM_011695600.1-1;Dbxref=GeneID:105453546%2CGenbank:XM_011695600.1;Parent=rna-XM_011695600.1
NW_012026892.1	Gnomon	exon	225711	225773	.	-	.	ID=exon-XM_011695600.1-2;Dbxref=GeneID:105453546%2CGenbank:XM_011695600.1;Parent=rna-XM_011695600.1
NW_012026892.1	Gnomon	CDS	990718	990959	.	+	0	Name=XP_011693947.1;ID=cds-XP_011693947.1;Dbxref=GeneID:105453575%2CGenbank:XP_011693947.1;Parent=rna-XM_011695645.1
NW_012026892.1	Gnomon	CDS	991113	991554	.	+	0	Name=XP_011693947.1;ID=cds-XP_011693947.1;Dbxref=GeneID:105453575%2CGenbank:XP_011693947.1;Parent=rna-XM_011695645.1
NW_012026892.1	Gnomon	exon	1216458	1216972	.	-	.	ID=exon-XM_011695706.1-1;Dbxref=GeneID:105453602%2CGenbank:XM_011695706.1;Parent=rna-XM_011695706.1
NW_012026892.1	Gnomon	exon	1215751	1216001	.	-	.	ID=exon-XM_011695706.1-2;Dbxref=GeneID:105453602%2CGenbank:XM_011695706.1;Parent=rna-XM_011695706.1
NW_012026892.1	Gnomon	exon	1215113	1215410	.	-	.	ID=exon-XM_011695706.1-3;Dbxref=GeneID:105453602%2CGenbank:XM_011695706.1;Parent=rna-XM_011695706.1
NW_012026892.1	Gnomon	exon	1214900	1215022	.	-	.	ID=exon-XM_011695706.1-4;Dbxref=GeneID:105453602%2CGenbank:XM_011695706.1;Parent=rna-XM_011695706.1
NW_012026892.1	Gnomon	exon	1214413	1214772	.	-	.	ID=exon-XM_011695706.1-5;Dbxref=GeneID:105453602%2CGenbank:XM_011695706.1;Parent=rna-XM_011695706.1
NW_012026892.1	Gnomon	mRNA	1008942	1013811	.	+	.	Name=XM_011695656.1;ID=rna-XM_011695656.1;Dbxref=GeneID:105453580%2CGenbank:XM_011695656.1;Parent=gene-LOC105453580
NW_012026892.1	Gnomon	CDS	264742	265809	.	-	0	Name=XP_011693900.1;ID=cds-XP_011693900.1;Dbxref=GeneID:105453546%2CGenbank:XP_011693900.1;Parent=rna-XM_011695598.1
NW_012026892.1	Gnomon	CDS	225711	225773	.	-	0	Name=XP_011693900.1;ID=cds-XP_011693900.1;Dbxref=GeneID:105453546%2CGenbank:XP_011693900.1;Parent=rna-XM_011695598.1
NW_012026892.1	Gnomon	CDS	219192	219359	.	-	0	Name=XP_011693900.1;ID=cds-XP_011693900.1;Dbxref=GeneID:105453546%2CGenbank:XP_011693900.1;Parent=rna-XM_011695598.1
NW_012026892.1	Gnomon	CDS	218431	218616	.	-	0	Name=XP_011693900.1;ID=cds-XP_011693900.1;Dbxref=GeneID:105453546%2CGenbank:XP_011693900.1;Parent=rna-XM_011695598.1
NW_012026892.1	Gnomon	CDS	218013	218221	.	-	0	Name=XP_011693900.1;ID=cds-XP_011693900.1;Dbxref=GeneID:105453546%2CGenbank:XP_011693900.1;Parent=rna-XM_011695598.1
NW_012026892.1	Gnomon	CDS	217333	217561	.	-	0	Name=XP_011693900.1;ID=cds-XP_011693900.1;Dbxref=GeneID:105453546%2CGenbank:XP_011693900.1;Parent=rna-XM_011695598.1
NW_012026892.1	Gnomon	CDS	216998	217172	.	-	0	Name=XP_011693900.1;ID=cds-XP_011693900.1;Dbxref=GeneID:105453546%2CGenbank:XP_011693900.1;Parent=rna-XM_011695598.1
NW_012026892.1	Gnomon	CDS	216613	216849	.	-	0	Name=XP_011693900.1;ID=cds-XP_011693900.1;Dbxref=GeneID:105453546%2CGenbank:XP_011693900.1;Parent=rna-XM_011695598.1
NW_012026892.1	Gnomon	CDS	215945	216236	.	-	0	Name=XP_011693900.1;ID=cds-XP_011693900.1;Dbxref=GeneID:105453546%2CGenbank:XP_011693900.1;Parent=rna-XM_011695598.1
NW_012026892.1	Gnomon	CDS	215424	215697	.	-	0	Name=XP_011693900.1;ID=cds-XP_011693900.1;Dbxref=GeneID:105453546%2CGenbank:XP_011693900.1;Parent=rna-XM_011695598.1
NW_012026892.1	Gnomon	CDS	214723	215112	.	-	0	Name=XP_011693900.1;ID=cds-XP_011693900.1;Dbxref=GeneID:105453546%2CGenbank:XP_011693900.1;Parent=rna-XM_011695598.1
NW_012026892.1	Gnomon	CDS	214041	214214	.	-	0	Name=XP_011693900.1;ID=cds-XP_011693900.1;Dbxref=GeneID:105453546%2CGenbank:XP_011693900.1;Parent=rna-XM_011695598.1
NW_012026892.1	Gnomon	CDS	211321	211613	.	-	0	Name=XP_011693900.1;ID=cds-XP_011693900.1;Dbxref=GeneID:105453546%2CGenbank:XP_011693900.1;Parent=rna-XM_011695598.1
NW_012026892.1	Gnomon	CDS	210374	210707	.	-	0	Name=XP_011693900.1;ID=cds-XP_011693900.1;Dbxref=GeneID:105453546%2CGenbank:XP_011693900.1;Parent=rna-XM_011695598.1
NW_012026892.1	Gnomon	CDS	209838	210077	.	-	0	Name=XP_011693900.1;ID=cds-XP_011693900.1;Dbxref=GeneID:105453546%2CGenbank:XP_011693900.1;Parent=rna-XM_011695598.1
NW_012026892.1	Gnomon	CDS	209511	209650	.	-	0	Name=XP_011693900.1;ID=cds-XP_011693900.1;Dbxref=GeneID:105453546%2CGenbank:XP_011693900.1;Parent=rna-XM_011695598.1
NW_012026892.1	Gnomon	CDS	209273	209402	.	-	0	Name=XP_011693900.1;ID=cds-XP_011693900.1;Dbxref=GeneID:105453546%2CGenbank:XP_011693900.1;Parent=rna-XM_011695598.1
NW_012026892.1	Gnomon	CDS	208979	209188	.	-	0	Name=XP_011693900.1;ID=cds-XP_011693900.1;Dbxref=GeneID:105453546%2CGenbank:XP_011693900.1;Parent=rna-XM_011695598.1
NW_012026892.1	Gnomon	CDS	208757	208892	.	-	0	Name=XP_011693900.1;ID=cds-XP_011693900.1;Dbxref=GeneID:105453546%2CGenbank:XP_011693900.1;Parent=rna-XM_011695598.1
NW_012026892.1	Gnomon	CDS	208348	208412	.	-	0	Name=XP_011693900.1;ID=cds-XP_011693900.1;Dbxref=GeneID:105453546%2CGenbank:XP_011693900.1;Parent=rna-XM_011695598.1
NW_012026892.1	Gnomon	mRNA	1008941	1013811	.	+	.	Name=XM_011695655.1;ID=rna-XM_011695655.1;Dbxref=GeneID:105453580%2CGenbank:XM_011695655.1;Parent=gene-LOC105453580
NW_012026892.1	Gnomon	exon	111623	111952	.	+	.	ID=exon-XM_011695574.1-3;Dbxref=GeneID:105453531%2CGenbank:XM_011695574.1;Parent=rna-XM_011695574.1
NW_012026892.1	Gnomon	exon	112273	112783	.	+	.	ID=exon-XM_011695574.1-4;Dbxref=GeneID:105453531%2CGenbank:XM_011695574.1;Parent=rna-XM_011695574.1
NW_012026892.1	Gnomon	exon	101127	108544	.	+	.	ID=exon-XM_011695574.1-1;Dbxref=GeneID:105453531%2CGenbank:XM_011695574.1;Parent=rna-XM_011695574.1
NW_012026892.1	Gnomon	exon	109714	110346	.	+	.	ID=exon-XM_011695574.1-2;Dbxref=GeneID:105453531%2CGenbank:XM_011695574.1;Parent=rna-XM_011695574.1
NW_012026892.1	Gnomon	exon	113676	113882	.	+	.	ID=exon-XM_011695574.1-7;Dbxref=GeneID:105453531%2CGenbank:XM_011695574.1;Parent=rna-XM_011695574.1
NW_012026892.1	Gnomon	exon	115412	115537	.	+	.	ID=exon-XM_011695574.1-8;Dbxref=GeneID:105453531%2CGenbank:XM_011695574.1;Parent=rna-XM_011695574.1
NW_012026892.1	Gnomon	exon	113046	113227	.	+	.	ID=exon-XM_011695574.1-5;Dbxref=GeneID:105453531%2CGenbank:XM_011695574.1;Parent=rna-XM_011695574.1
NW_012026892.1	Gnomon	exon	113312	113459	.	+	.	ID=exon-XM_011695574.1-6;Dbxref=GeneID:105453531%2CGenbank:XM_011695574.1;Parent=rna-XM_011695574.1
NW_012026892.1	Gnomon	exon	1011365	1011620	.	+	.	ID=exon-XM_011695657.1-1;Dbxref=GeneID:105453580%2CGenbank:XM_011695657.1;Parent=rna-XM_011695657.1
NW_012026892.1	Gnomon	exon	1011714	1012362	.	+	.	ID=exon-XM_011695657.1-2;Dbxref=GeneID:105453580%2CGenbank:XM_011695657.1;Parent=rna-XM_011695657.1
NW_012026892.1	Gnomon	exon	1012469	1012779	.	+	.	ID=exon-XM_011695657.1-3;Dbxref=GeneID:105453580%2CGenbank:XM_011695657.1;Parent=rna-XM_011695657.1
NW_012026892.1	Gnomon	exon	1013336	1013811	.	+	.	ID=exon-XM_011695657.1-4;Dbxref=GeneID:105453580%2CGenbank:XM_011695657.1;Parent=rna-XM_011695657.1
NW_012026892.1	Gnomon	CDS	264742	264756	.	-	0	Name=XP_011693901.1;ID=cds-XP_011693901.1;Dbxref=GeneID:105453546%2CGenbank:XP_011693901.1;Parent=rna-XM_011695599.1
NW_012026892.1	Gnomon	CDS	225711	225773	.	-	0	Name=XP_011693901.1;ID=cds-XP_011693901.1;Dbxref=GeneID:105453546%2CGenbank:XP_011693901.1;Parent=rna-XM_011695599.1
NW_012026892.1	Gnomon	CDS	219192	219359	.	-	0	Name=XP_011693901.1;ID=cds-XP_011693901.1;Dbxref=GeneID:105453546%2CGenbank:XP_011693901.1;Parent=rna-XM_011695599.1
NW_012026892.1	Gnomon	CDS	218431	218616	.	-	0	Name=XP_011693901.1;ID=cds-XP_011693901.1;Dbxref=GeneID:105453546%2CGenbank:XP_011693901.1;Parent=rna-XM_011695599.1
NW_012026892.1	Gnomon	CDS	218013	218221	.	-	0	Name=XP_011693901.1;ID=cds-XP_011693901.1;Dbxref=GeneID:105453546%2CGenbank:XP_011693901.1;Parent=rna-XM_011695599.1
NW_012026892.1	Gnomon	CDS	217333	217561	.	-	0	Name=XP_011693901.1;ID=cds-XP_011693901.1;Dbxref=GeneID:105453546%2CGenbank:XP_011693901.1;Parent=rna-XM_011695599.1
NW_012026892.1	Gnomon	CDS	216998	217172	.	-	0	Name=XP_011693901.1;ID=cds-XP_011693901.1;Dbxref=GeneID:105453546%2CGenbank:XP_011693901.1;Parent=rna-XM_011695599.1
NW_012026892.1	Gnomon	CDS	216616	216849	.	-	0	Name=XP_011693901.1;ID=cds-XP_011693901.1;Dbxref=GeneID:105453546%2CGenbank:XP_011693901.1;Parent=rna-XM_011695599.1
NW_012026892.1	Gnomon	CDS	215945	216236	.	-	0	Name=XP_011693901.1;ID=cds-XP_011693901.1;Dbxref=GeneID:105453546%2CGenbank:XP_011693901.1;Parent=rna-XM_011695599.1
NW_012026892.1	Gnomon	CDS	215424	215697	.	-	0	Name=XP_011693901.1;ID=cds-XP_011693901.1;Dbxref=GeneID:105453546%2CGenbank:XP_011693901.1;Parent=rna-XM_011695599.1
NW_012026892.1	Gnomon	CDS	214723	215112	.	-	0	Name=XP_011693901.1;ID=cds-XP_011693901.1;Dbxref=GeneID:105453546%2CGenbank:XP_011693901.1;Parent=rna-XM_011695599.1
NW_012026892.1	Gnomon	CDS	214041	214214	.	-	0	Name=XP_011693901.1;ID=cds-XP_011693901.1;Dbxref=GeneID:105453546%2CGenbank:XP_011693901.1;Parent=rna-XM_011695599.1
NW_012026892.1	Gnomon	CDS	211321	211613	.	-	0	Name=XP_011693901.1;ID=cds-XP_011693901.1;Dbxref=GeneID:105453546%2CGenbank:XP_011693901.1;Parent=rna-XM_011695599.1
NW_012026892.1	Gnomon	CDS	210374	210707	.	-	0	Name=XP_011693901.1;ID=cds-XP_011693901.1;Dbxref=GeneID:105453546%2CGenbank:XP_011693901.1;Parent=rna-XM_011695599.1
NW_012026892.1	Gnomon	CDS	209838	210077	.	-	0	Name=XP_011693901.1;ID=cds-XP_011693901.1;Dbxref=GeneID:105453546%2CGenbank:XP_011693901.1;Parent=rna-XM_011695599.1
NW_012026892.1	Gnomon	CDS	209511	209650	.	-	0	Name=XP_011693901.1;ID=cds-XP_011693901.1;Dbxref=GeneID:105453546%2CGenbank:XP_011693901.1;Parent=rna-XM_011695599.1
NW_012026892.1	Gnomon	CDS	209273	209402	.	-	0	Name=XP_011693901.1;ID=cds-XP_011693901.1;Dbxref=GeneID:105453546%2CGenbank:XP_011693901.1;Parent=rna-XM_011695599.1
NW_012026892.1	Gnomon	CDS	208979	209188	.	-	0	Name=XP_011693901.1;ID=cds-XP_011693901.1;Dbxref=GeneID:105453546%2CGenbank:XP_011693901.1;Parent=rna-XM_011695599.1
NW_012026892.1	Gnomon	CDS	208757	208892	.	-	0	Name=XP_011693901.1;ID=cds-XP_011693901.1;Dbxref=GeneID:105453546%2CGenbank:XP_011693901.1;Parent=rna-XM_011695599.1
NW_012026892.1	Gnomon	CDS	208348	208412	.	-	0	Name=XP_011693901.1;ID=cds-XP_011693901.1;Dbxref=GeneID:105453546%2CGenbank:XP_011693901.1;Parent=rna-XM_011695599.1
NW_012026892.1	Gnomon	CDS	1177832	1178002	.	+	0	Name=XP_011694000.1;ID=cds-XP_011694000.1;Dbxref=GeneID:105453595%2CGenbank:XP_011694000.1;Parent=rna-XM_011695698.1
NW_012026892.1	Gnomon	CDS	1178182	1178589	.	+	0	Name=XP_011694000.1;ID=cds-XP_011694000.1;Dbxref=GeneID:105453595%2CGenbank:XP_011694000.1;Parent=rna-XM_011695698.1
NW_012026892.1	Gnomon	CDS	1178684	1179069	.	+	0	Name=XP_011694000.1;ID=cds-XP_011694000.1;Dbxref=GeneID:105453595%2CGenbank:XP_011694000.1;Parent=rna-XM_011695698.1
NW_012026892.1	Gnomon	CDS	1179368	1179500	.	+	0	Name=XP_011694000.1;ID=cds-XP_011694000.1;Dbxref=GeneID:105453595%2CGenbank:XP_011694000.1;Parent=rna-XM_011695698.1
NW_012026892.1	Gnomon	CDS	1180051	1180344	.	+	0	Name=XP_011694000.1;ID=cds-XP_011694000.1;Dbxref=GeneID:105453595%2CGenbank:XP_011694000.1;Parent=rna-XM_011695698.1
NW_012026892.1	Gnomon	CDS	1180465	1180662	.	+	0	Name=XP_011694000.1;ID=cds-XP_011694000.1;Dbxref=GeneID:105453595%2CGenbank:XP_011694000.1;Parent=rna-XM_011695698.1
NW_012026892.1	Gnomon	mRNA	1012795	1017323	.	-	.	Name=XM_011695654.1;ID=rna-XM_011695654.1;Dbxref=GeneID:105453579%2CGenbank:XM_011695654.1;Parent=gene-LOC105453579
NW_012026892.1	Gnomon	exon	1195644	1195761	.	-	.	ID=exon-XM_011695705.1-1;Dbxref=GeneID:105453601%2CGenbank:XM_011695705.1;Parent=rna-XM_011695705.1
NW_012026892.1	Gnomon	exon	1195445	1195569	.	-	.	ID=exon-XM_011695705.1-2;Dbxref=GeneID:105453601%2CGenbank:XM_011695705.1;Parent=rna-XM_011695705.1
NW_012026892.1	Gnomon	exon	1195108	1195364	.	-	.	ID=exon-XM_011695705.1-3;Dbxref=GeneID:105453601%2CGenbank:XM_011695705.1;Parent=rna-XM_011695705.1
NW_012026892.1	Gnomon	mRNA	1012795	1017324	.	-	.	Name=XM_011695653.1;ID=rna-XM_011695653.1;Dbxref=GeneID:105453579%2CGenbank:XM_011695653.1;Parent=gene-LOC105453579
NW_012026892.1	Gnomon	exon	1162418	1162745	.	+	.	ID=exon-XM_011695681.1-6;Dbxref=GeneID:105453591%2CGenbank:XM_011695681.1;Parent=rna-XM_011695681.1
NW_012026892.1	Gnomon	exon	1161932	1162082	.	+	.	ID=exon-XM_011695681.1-4;Dbxref=GeneID:105453591%2CGenbank:XM_011695681.1;Parent=rna-XM_011695681.1
NW_012026892.1	Gnomon	exon	1162154	1162334	.	+	.	ID=exon-XM_011695681.1-5;Dbxref=GeneID:105453591%2CGenbank:XM_011695681.1;Parent=rna-XM_011695681.1
NW_012026892.1	Gnomon	exon	1160692	1160753	.	+	.	ID=exon-XM_011695681.1-2;Dbxref=GeneID:105453591%2CGenbank:XM_011695681.1;Parent=rna-XM_011695681.1
NW_012026892.1	Gnomon	exon	1161642	1161858	.	+	.	ID=exon-XM_011695681.1-3;Dbxref=GeneID:105453591%2CGenbank:XM_011695681.1;Parent=rna-XM_011695681.1
NW_012026892.1	Gnomon	exon	1160398	1160503	.	+	.	ID=exon-XM_011695681.1-1;Dbxref=GeneID:105453591%2CGenbank:XM_011695681.1;Parent=rna-XM_011695681.1
NW_012026892.1	Gnomon	CDS	162059	162094	.	+	0	Name=XP_011693890.1;ID=cds-XP_011693890.1;Dbxref=GeneID:105453537%2CGenbank:XP_011693890.1;Parent=rna-XM_011695588.1
NW_012026892.1	Gnomon	CDS	162467	162715	.	+	0	Name=XP_011693890.1;ID=cds-XP_011693890.1;Dbxref=GeneID:105453537%2CGenbank:XP_011693890.1;Parent=rna-XM_011695588.1
NW_012026892.1	Gnomon	CDS	162856	162990	.	+	0	Name=XP_011693890.1;ID=cds-XP_011693890.1;Dbxref=GeneID:105453537%2CGenbank:XP_011693890.1;Parent=rna-XM_011695588.1
NW_012026892.1	Gnomon	CDS	163051	163314	.	+	0	Name=XP_011693890.1;ID=cds-XP_011693890.1;Dbxref=GeneID:105453537%2CGenbank:XP_011693890.1;Parent=rna-XM_011695588.1
NW_012026892.1	Gnomon	CDS	163403	163541	.	+	0	Name=XP_011693890.1;ID=cds-XP_011693890.1;Dbxref=GeneID:105453537%2CGenbank:XP_011693890.1;Parent=rna-XM_011695588.1
NW_012026892.1	Gnomon	CDS	163661	163859	.	+	0	Name=XP_011693890.1;ID=cds-XP_011693890.1;Dbxref=GeneID:105453537%2CGenbank:XP_011693890.1;Parent=rna-XM_011695588.1
NW_012026892.1	Gnomon	CDS	163981	164107	.	+	0	Name=XP_011693890.1;ID=cds-XP_011693890.1;Dbxref=GeneID:105453537%2CGenbank:XP_011693890.1;Parent=rna-XM_011695588.1
NW_012026892.1	Gnomon	CDS	164339	164500	.	+	0	Name=XP_011693890.1;ID=cds-XP_011693890.1;Dbxref=GeneID:105453537%2CGenbank:XP_011693890.1;Parent=rna-XM_011695588.1
NW_012026892.1	Gnomon	mRNA	993021	1000799	.	-	.	Name=XM_011695652.1;ID=rna-XM_011695652.1;Dbxref=GeneID:105453577%2CGenbank:XM_011695652.1;Parent=gene-LOC105453577
NW_012026892.1	Gnomon	exon	844511	845032	.	-	.	ID=exon-XM_011695634.1-1;Dbxref=GeneID:105453567%2CGenbank:XM_011695634.1;Parent=rna-XM_011695634.1
NW_012026892.1	Gnomon	exon	843868	844201	.	-	.	ID=exon-XM_011695634.1-2;Dbxref=GeneID:105453567%2CGenbank:XM_011695634.1;Parent=rna-XM_011695634.1
NW_012026892.1	Gnomon	exon	843614	843785	.	-	.	ID=exon-XM_011695634.1-3;Dbxref=GeneID:105453567%2CGenbank:XM_011695634.1;Parent=rna-XM_011695634.1
NW_012026892.1	Gnomon	exon	842843	843550	.	-	.	ID=exon-XM_011695634.1-4;Dbxref=GeneID:105453567%2CGenbank:XM_011695634.1;Parent=rna-XM_011695634.1
NW_012026892.1	Gnomon	exon	1044056	1044502	.	-	.	ID=exon-XM_011695672.1-10;Dbxref=GeneID:105453586%2CGenbank:XM_011695672.1;Parent=rna-XM_011695672.1
NW_012026892.1	Gnomon	mRNA	1001361	1006339	.	+	.	Name=XM_011695647.1;ID=rna-XM_011695647.1;Dbxref=GeneID:105453576%2CGenbank:XM_011695647.1;Parent=gene-LOC105453576
NW_012026892.1	Gnomon	mRNA	787977	837036	.	+	.	Name=XM_011695740.1;ID=rna-XM_011695740.1;Dbxref=GeneID:105453621%2CGenbank:XM_011695740.1;Parent=gene-LOC105453621
NW_012026892.1	Gnomon	CDS	125228	125330	.	+	0	Name=XP_011693880.1;ID=cds-XP_011693880.1;Dbxref=GeneID:105453533%2CGenbank:XP_011693880.1;Parent=rna-XM_011695578.1
NW_012026892.1	Gnomon	CDS	125847	125915	.	+	0	Name=XP_011693880.1;ID=cds-XP_011693880.1;Dbxref=GeneID:105453533%2CGenbank:XP_011693880.1;Parent=rna-XM_011695578.1
NW_012026892.1	Gnomon	CDS	125999	126073	.	+	0	Name=XP_011693880.1;ID=cds-XP_011693880.1;Dbxref=GeneID:105453533%2CGenbank:XP_011693880.1;Parent=rna-XM_011695578.1
NW_012026892.1	Gnomon	CDS	126168	126382	.	+	0	Name=XP_011693880.1;ID=cds-XP_011693880.1;Dbxref=GeneID:105453533%2CGenbank:XP_011693880.1;Parent=rna-XM_011695578.1
NW_012026892.1	Gnomon	CDS	126990	127172	.	+	0	Name=XP_011693880.1;ID=cds-XP_011693880.1;Dbxref=GeneID:105453533%2CGenbank:XP_011693880.1;Parent=rna-XM_011695578.1
NW_012026892.1	Gnomon	CDS	127812	127922	.	+	0	Name=XP_011693880.1;ID=cds-XP_011693880.1;Dbxref=GeneID:105453533%2CGenbank:XP_011693880.1;Parent=rna-XM_011695578.1
NW_012026892.1	Gnomon	CDS	128385	128473	.	+	0	Name=XP_011693880.1;ID=cds-XP_011693880.1;Dbxref=GeneID:105453533%2CGenbank:XP_011693880.1;Parent=rna-XM_011695578.1
NW_012026892.1	Gnomon	CDS	128847	129021	.	+	0	Name=XP_011693880.1;ID=cds-XP_011693880.1;Dbxref=GeneID:105453533%2CGenbank:XP_011693880.1;Parent=rna-XM_011695578.1
NW_012026892.1	Gnomon	CDS	129375	129689	.	+	0	Name=XP_011693880.1;ID=cds-XP_011693880.1;Dbxref=GeneID:105453533%2CGenbank:XP_011693880.1;Parent=rna-XM_011695578.1
NW_012026892.1	Gnomon	CDS	129997	130080	.	+	0	Name=XP_011693880.1;ID=cds-XP_011693880.1;Dbxref=GeneID:105453533%2CGenbank:XP_011693880.1;Parent=rna-XM_011695578.1
NW_012026892.1	Gnomon	exon	194160	194664	.	-	.	ID=exon-XM_011695594.1-2;Dbxref=GeneID:105453543%2CGenbank:XM_011695594.1;Note=The sequence of the model RefSeq transcript was modified relative to this genomic sequence to represent the inferred CDS: deleted 2 bases in 1 codon;Parent=rna-XM_011695594.1
NW_012026892.1	Gnomon	exon	194805	194977	.	-	.	ID=exon-XM_011695594.1-1;Dbxref=GeneID:105453543%2CGenbank:XM_011695594.1;Note=The sequence of the model RefSeq transcript was modified relative to this genomic sequence to represent the inferred CDS: deleted 2 bases in 1 codon;Parent=rna-XM_011695594.1
NW_012026892.1	Gnomon	exon	192617	192749	.	-	.	ID=exon-XM_011695594.1-6;Dbxref=GeneID:105453543%2CGenbank:XM_011695594.1;Note=The sequence of the model RefSeq transcript was modified relative to this genomic sequence to represent the inferred CDS: deleted 2 bases in 1 codon;Parent=rna-XM_011695594.1
NW_012026892.1	Gnomon	exon	192836	193089	.	-	.	ID=exon-XM_011695594.1-5;Dbxref=GeneID:105453543%2CGenbank:XM_011695594.1;Note=The sequence of the model RefSeq transcript was modified relative to this genomic sequence to represent the inferred CDS: deleted 2 bases in 1 codon;Parent=rna-XM_011695594.1
NW_012026892.1	Gnomon	exon	193171	193401	.	-	.	ID=exon-XM_011695594.1-4;Dbxref=GeneID:105453543%2CGenbank:XM_011695594.1;Note=The sequence of the model RefSeq transcript was modified relative to this genomic sequence to represent the inferred CDS: deleted 2 bases in 1 codon;Parent=rna-XM_011695594.1
NW_012026892.1	Gnomon	exon	193981	194157	.	-	.	ID=exon-XM_011695594.1-3;Dbxref=GeneID:105453543%2CGenbank:XM_011695594.1;Note=The sequence of the model RefSeq transcript was modified relative to this genomic sequence to represent the inferred CDS: deleted 2 bases in 1 codon;Parent=rna-XM_011695594.1
NW_012026892.1	Gnomon	exon	191603	191772	.	-	.	ID=exon-XM_011695594.1-9;Dbxref=GeneID:105453543%2CGenbank:XM_011695594.1;Note=The sequence of the model RefSeq transcript was modified relative to this genomic sequence to represent the inferred CDS: deleted 2 bases in 1 codon;Parent=rna-XM_011695594.1
NW_012026892.1	Gnomon	exon	191847	192042	.	-	.	ID=exon-XM_011695594.1-8;Dbxref=GeneID:105453543%2CGenbank:XM_011695594.1;Note=The sequence of the model RefSeq transcript was modified relative to this genomic sequence to represent the inferred CDS: deleted 2 bases in 1 codon;Parent=rna-XM_011695594.1
NW_012026892.1	Gnomon	exon	192245	192446	.	-	.	ID=exon-XM_011695594.1-7;Dbxref=GeneID:105453543%2CGenbank:XM_011695594.1;Note=The sequence of the model RefSeq transcript was modified relative to this genomic sequence to represent the inferred CDS: deleted 2 bases in 1 codon;Parent=rna-XM_011695594.1
NW_012026892.1	Gnomon	exon	1161932	1162082	.	+	.	ID=exon-XM_011695682.1-4;Dbxref=GeneID:105453591%2CGenbank:XM_011695682.1;Parent=rna-XM_011695682.1
NW_012026892.1	Gnomon	exon	1161642	1161858	.	+	.	ID=exon-XM_011695682.1-3;Dbxref=GeneID:105453591%2CGenbank:XM_011695682.1;Parent=rna-XM_011695682.1
NW_012026892.1	Gnomon	exon	1162418	1162745	.	+	.	ID=exon-XM_011695682.1-6;Dbxref=GeneID:105453591%2CGenbank:XM_011695682.1;Parent=rna-XM_011695682.1
NW_012026892.1	Gnomon	exon	1162154	1162334	.	+	.	ID=exon-XM_011695682.1-5;Dbxref=GeneID:105453591%2CGenbank:XM_011695682.1;Parent=rna-XM_011695682.1
NW_012026892.1	Gnomon	exon	1160692	1160749	.	+	.	ID=exon-XM_011695682.1-2;Dbxref=GeneID:105453591%2CGenbank:XM_011695682.1;Parent=rna-XM_011695682.1
NW_012026892.1	Gnomon	exon	1157212	1158196	.	+	.	ID=exon-XM_011695682.1-1;Dbxref=GeneID:105453591%2CGenbank:XM_011695682.1;Parent=rna-XM_011695682.1
NW_012026892.1	Gnomon	mRNA	991798	1006339	.	+	.	Name=XM_011695646.1;ID=rna-XM_011695646.1;Dbxref=GeneID:105453576%2CGenbank:XM_011695646.1;Parent=gene-LOC105453576
NW_012026892.1	Gnomon	mRNA	990053	991694	.	+	.	Name=XM_011695645.1;ID=rna-XM_011695645.1;Dbxref=GeneID:105453575%2CGenbank:XM_011695645.1;Parent=gene-LOC105453575
NW_012026892.1	Gnomon	exon	433044	433340	.	-	.	ID=exon-XM_011695622.1-8;Dbxref=GeneID:105453560%2CGenbank:XM_011695622.1;Parent=rna-XM_011695622.1
NW_012026892.1	Gnomon	exon	433624	434506	.	-	.	ID=exon-XM_011695622.1-7;Dbxref=GeneID:105453560%2CGenbank:XM_011695622.1;Parent=rna-XM_011695622.1
NW_012026892.1	Gnomon	exon	435000	435447	.	-	.	ID=exon-XM_011695622.1-6;Dbxref=GeneID:105453560%2CGenbank:XM_011695622.1;Parent=rna-XM_011695622.1
NW_012026892.1	Gnomon	exon	435783	436364	.	-	.	ID=exon-XM_011695622.1-5;Dbxref=GeneID:105453560%2CGenbank:XM_011695622.1;Parent=rna-XM_011695622.1
NW_012026892.1	Gnomon	exon	422846	423476	.	-	.	ID=exon-XM_011695622.1-9;Dbxref=GeneID:105453560%2CGenbank:XM_011695622.1;Parent=rna-XM_011695622.1
NW_012026892.1	Gnomon	exon	437266	437463	.	-	.	ID=exon-XM_011695622.1-4;Dbxref=GeneID:105453560%2CGenbank:XM_011695622.1;Parent=rna-XM_011695622.1
NW_012026892.1	Gnomon	exon	438054	438220	.	-	.	ID=exon-XM_011695622.1-3;Dbxref=GeneID:105453560%2CGenbank:XM_011695622.1;Parent=rna-XM_011695622.1
NW_012026892.1	Gnomon	exon	441040	441290	.	-	.	ID=exon-XM_011695622.1-2;Dbxref=GeneID:105453560%2CGenbank:XM_011695622.1;Parent=rna-XM_011695622.1
NW_012026892.1	Gnomon	exon	503350	503638	.	-	.	ID=exon-XM_011695622.1-1;Dbxref=GeneID:105453560%2CGenbank:XM_011695622.1;Parent=rna-XM_011695622.1
NW_012026892.1	tRNAscan-SE	exon	976581	976652	.	-	.	ID=exon-Trnaa-cgc-3-1;Dbxref=GeneID:105447681;Note=transfer RNA alanine (anticodon CGC);Parent=rna-Trnaa-cgc-3
NW_012026892.1	Gnomon	mRNA	977481	986281	.	+	.	Name=XM_011695644.1;ID=rna-XM_011695644.1;Dbxref=GeneID:105453574%2CGenbank:XM_011695644.1;Parent=gene-LOC105453574
NW_012026892.1	Gnomon	exon	1268409	1268870	.	-	.	ID=exon-XM_011695718.1-14;Dbxref=GeneID:105453611%2CGenbank:XM_011695718.1;Parent=rna-XM_011695718.1
NW_012026892.1	Gnomon	exon	1009486	1009573	.	+	.	ID=exon-XM_011695658.1-1;Dbxref=GeneID:105453580%2CGenbank:XM_011695658.1;Parent=rna-XM_011695658.1
NW_012026892.1	Gnomon	exon	1268991	1269128	.	-	.	ID=exon-XM_011695718.1-13;Dbxref=GeneID:105453611%2CGenbank:XM_011695718.1;Parent=rna-XM_011695718.1
NW_012026892.1	Gnomon	exon	1269211	1269535	.	-	.	ID=exon-XM_011695718.1-12;Dbxref=GeneID:105453611%2CGenbank:XM_011695718.1;Parent=rna-XM_011695718.1
NW_012026892.1	Gnomon	exon	1269612	1269737	.	-	.	ID=exon-XM_011695718.1-11;Dbxref=GeneID:105453611%2CGenbank:XM_011695718.1;Parent=rna-XM_011695718.1
NW_012026892.1	Gnomon	exon	1269813	1269913	.	-	.	ID=exon-XM_011695718.1-10;Dbxref=GeneID:105453611%2CGenbank:XM_011695718.1;Parent=rna-XM_011695718.1
NW_012026892.1	Gnomon	exon	1013336	1013811	.	+	.	ID=exon-XM_011695658.1-4;Dbxref=GeneID:105453580%2CGenbank:XM_011695658.1;Parent=rna-XM_011695658.1
NW_012026892.1	Gnomon	exon	1012469	1012779	.	+	.	ID=exon-XM_011695658.1-3;Dbxref=GeneID:105453580%2CGenbank:XM_011695658.1;Parent=rna-XM_011695658.1
NW_012026892.1	Gnomon	exon	1011714	1012362	.	+	.	ID=exon-XM_011695658.1-2;Dbxref=GeneID:105453580%2CGenbank:XM_011695658.1;Parent=rna-XM_011695658.1
NW_012026892.1	Gnomon	CDS	125228	125330	.	+	0	Name=XP_011693881.1;ID=cds-XP_011693881.1;Dbxref=GeneID:105453533%2CGenbank:XP_011693881.1;Parent=rna-XM_011695579.1
NW_012026892.1	Gnomon	CDS	125847	125915	.	+	0	Name=XP_011693881.1;ID=cds-XP_011693881.1;Dbxref=GeneID:105453533%2CGenbank:XP_011693881.1;Parent=rna-XM_011695579.1
NW_012026892.1	Gnomon	CDS	125999	126073	.	+	0	Name=XP_011693881.1;ID=cds-XP_011693881.1;Dbxref=GeneID:105453533%2CGenbank:XP_011693881.1;Parent=rna-XM_011695579.1
NW_012026892.1	Gnomon	CDS	126168	126382	.	+	0	Name=XP_011693881.1;ID=cds-XP_011693881.1;Dbxref=GeneID:105453533%2CGenbank:XP_011693881.1;Parent=rna-XM_011695579.1
NW_012026892.1	Gnomon	CDS	126990	127172	.	+	0	Name=XP_011693881.1;ID=cds-XP_011693881.1;Dbxref=GeneID:105453533%2CGenbank:XP_011693881.1;Parent=rna-XM_011695579.1
NW_012026892.1	Gnomon	CDS	127812	127922	.	+	0	Name=XP_011693881.1;ID=cds-XP_011693881.1;Dbxref=GeneID:105453533%2CGenbank:XP_011693881.1;Parent=rna-XM_011695579.1
NW_012026892.1	Gnomon	CDS	128385	128473	.	+	0	Name=XP_011693881.1;ID=cds-XP_011693881.1;Dbxref=GeneID:105453533%2CGenbank:XP_011693881.1;Parent=rna-XM_011695579.1
NW_012026892.1	Gnomon	CDS	128847	129021	.	+	0	Name=XP_011693881.1;ID=cds-XP_011693881.1;Dbxref=GeneID:105453533%2CGenbank:XP_011693881.1;Parent=rna-XM_011695579.1
NW_012026892.1	Gnomon	CDS	129375	129689	.	+	0	Name=XP_011693881.1;ID=cds-XP_011693881.1;Dbxref=GeneID:105453533%2CGenbank:XP_011693881.1;Parent=rna-XM_011695579.1
NW_012026892.1	Gnomon	CDS	129997	130080	.	+	0	Name=XP_011693881.1;ID=cds-XP_011693881.1;Dbxref=GeneID:105453533%2CGenbank:XP_011693881.1;Parent=rna-XM_011695579.1
NW_012026892.1	Gnomon	exon	1232878	1232990	.	-	.	ID=exon-XM_011695734.1-6;Dbxref=GeneID:105453616%2CGenbank:XM_011695734.1;Parent=rna-XM_011695734.1
NW_012026892.1	Gnomon	exon	1233220	1233354	.	-	.	ID=exon-XM_011695734.1-5;Dbxref=GeneID:105453616%2CGenbank:XM_011695734.1;Parent=rna-XM_011695734.1
NW_012026892.1	Gnomon	exon	1233952	1234139	.	-	.	ID=exon-XM_011695734.1-4;Dbxref=GeneID:105453616%2CGenbank:XM_011695734.1;Parent=rna-XM_011695734.1
NW_012026892.1	Gnomon	exon	1258273	1258416	.	-	.	ID=exon-XM_011695734.1-3;Dbxref=GeneID:105453616%2CGenbank:XM_011695734.1;Parent=rna-XM_011695734.1
NW_012026892.1	Gnomon	exon	1230989	1232237	.	-	.	ID=exon-XM_011695734.1-9;Dbxref=GeneID:105453616%2CGenbank:XM_011695734.1;Parent=rna-XM_011695734.1
NW_012026892.1	Gnomon	exon	1232314	1232547	.	-	.	ID=exon-XM_011695734.1-8;Dbxref=GeneID:105453616%2CGenbank:XM_011695734.1;Parent=rna-XM_011695734.1
NW_012026892.1	Gnomon	exon	1232639	1232807	.	-	.	ID=exon-XM_011695734.1-7;Dbxref=GeneID:105453616%2CGenbank:XM_011695734.1;Parent=rna-XM_011695734.1
NW_012026892.1	Gnomon	exon	1258585	1258735	.	-	.	ID=exon-XM_011695734.1-2;Dbxref=GeneID:105453616%2CGenbank:XM_011695734.1;Parent=rna-XM_011695734.1
NW_012026892.1	Gnomon	exon	1258936	1259121	.	-	.	ID=exon-XM_011695734.1-1;Dbxref=GeneID:105453616%2CGenbank:XM_011695734.1;Parent=rna-XM_011695734.1
NW_012026892.1	Gnomon	CDS	143366	143455	.	-	0	Name=XP_011693884.1;ID=cds-XP_011693884.1;Dbxref=GeneID:105453534%2CGenbank:XP_011693884.1;Parent=rna-XM_011695582.1
NW_012026892.1	Gnomon	CDS	142373	143283	.	-	0	Name=XP_011693884.1;ID=cds-XP_011693884.1;Dbxref=GeneID:105453534%2CGenbank:XP_011693884.1;Parent=rna-XM_011695582.1
NW_012026892.1	Gnomon	CDS	141367	142150	.	-	0	Name=XP_011693884.1;ID=cds-XP_011693884.1;Dbxref=GeneID:105453534%2CGenbank:XP_011693884.1;Parent=rna-XM_011695582.1
NW_012026892.1	Gnomon	CDS	140553	140967	.	-	0	Name=XP_011693884.1;ID=cds-XP_011693884.1;Dbxref=GeneID:105453534%2CGenbank:XP_011693884.1;Parent=rna-XM_011695582.1
NW_012026892.1	Gnomon	CDS	140134	140276	.	-	0	Name=XP_011693884.1;ID=cds-XP_011693884.1;Dbxref=GeneID:105453534%2CGenbank:XP_011693884.1;Parent=rna-XM_011695582.1
NW_012026892.1	Gnomon	CDS	139902	140053	.	-	0	Name=XP_011693884.1;ID=cds-XP_011693884.1;Dbxref=GeneID:105453534%2CGenbank:XP_011693884.1;Parent=rna-XM_011695582.1
NW_012026892.1	Gnomon	CDS	139361	139747	.	-	0	Name=XP_011693884.1;ID=cds-XP_011693884.1;Dbxref=GeneID:105453534%2CGenbank:XP_011693884.1;Parent=rna-XM_011695582.1
NW_012026892.1	Gnomon	CDS	137383	139237	.	-	0	Name=XP_011693884.1;ID=cds-XP_011693884.1;Dbxref=GeneID:105453534%2CGenbank:XP_011693884.1;Parent=rna-XM_011695582.1
NW_012026892.1	Gnomon	exon	97731	98490	.	+	.	ID=exon-XM_011695569.1-2;Dbxref=GeneID:105453530%2CGenbank:XM_011695569.1;Parent=rna-XM_011695569.1
NW_012026892.1	Gnomon	exon	97538	97672	.	+	.	ID=exon-XM_011695569.1-1;Dbxref=GeneID:105453530%2CGenbank:XM_011695569.1;Parent=rna-XM_011695569.1
NW_012026892.1	Gnomon	exon	99410	99629	.	+	.	ID=exon-XM_011695569.1-6;Dbxref=GeneID:105453530%2CGenbank:XM_011695569.1;Parent=rna-XM_011695569.1
NW_012026892.1	Gnomon	exon	99116	99316	.	+	.	ID=exon-XM_011695569.1-5;Dbxref=GeneID:105453530%2CGenbank:XM_011695569.1;Parent=rna-XM_011695569.1
NW_012026892.1	Gnomon	exon	98928	99035	.	+	.	ID=exon-XM_011695569.1-4;Dbxref=GeneID:105453530%2CGenbank:XM_011695569.1;Parent=rna-XM_011695569.1
NW_012026892.1	Gnomon	exon	98575	98753	.	+	.	ID=exon-XM_011695569.1-3;Dbxref=GeneID:105453530%2CGenbank:XM_011695569.1;Parent=rna-XM_011695569.1
NW_012026892.1	Gnomon	exon	100592	100748	.	+	.	ID=exon-XM_011695569.1-8;Dbxref=GeneID:105453530%2CGenbank:XM_011695569.1;Parent=rna-XM_011695569.1
NW_012026892.1	Gnomon	exon	99703	100496	.	+	.	ID=exon-XM_011695569.1-7;Dbxref=GeneID:105453530%2CGenbank:XM_011695569.1;Parent=rna-XM_011695569.1
NW_012026892.1	Gnomon	exon	154462	155181	.	+	.	ID=exon-XM_011695585.1-11;Dbxref=GeneID:105453535%2CGenbank:XM_011695585.1;Parent=rna-XM_011695585.1
NW_012026892.1	Gnomon	exon	154100	154252	.	+	.	ID=exon-XM_011695585.1-10;Dbxref=GeneID:105453535%2CGenbank:XM_011695585.1;Parent=rna-XM_011695585.1
NW_012026892.1	Gnomon	exon	195289	195545	.	+	.	ID=exon-XM_011695593.1-1;Dbxref=GeneID:105453542%2CGenbank:XM_011695593.1;Parent=rna-XM_011695593.1
NW_012026892.1	Gnomon	exon	196354	196771	.	+	.	ID=exon-XM_011695593.1-3;Dbxref=GeneID:105453542%2CGenbank:XM_011695593.1;Parent=rna-XM_011695593.1
NW_012026892.1	Gnomon	exon	195828	196013	.	+	.	ID=exon-XM_011695593.1-2;Dbxref=GeneID:105453542%2CGenbank:XM_011695593.1;Parent=rna-XM_011695593.1
NW_012026892.1	Gnomon	exon	198883	199137	.	+	.	ID=exon-XM_011695593.1-9;Dbxref=GeneID:105453542%2CGenbank:XM_011695593.1;Parent=rna-XM_011695593.1
NW_012026892.1	Gnomon	exon	198395	198805	.	+	.	ID=exon-XM_011695593.1-8;Dbxref=GeneID:105453542%2CGenbank:XM_011695593.1;Parent=rna-XM_011695593.1
NW_012026892.1	Gnomon	exon	197218	197454	.	+	.	ID=exon-XM_011695593.1-5;Dbxref=GeneID:105453542%2CGenbank:XM_011695593.1;Parent=rna-XM_011695593.1
NW_012026892.1	Gnomon	exon	196903	197140	.	+	.	ID=exon-XM_011695593.1-4;Dbxref=GeneID:105453542%2CGenbank:XM_011695593.1;Parent=rna-XM_011695593.1
NW_012026892.1	Gnomon	exon	198024	198273	.	+	.	ID=exon-XM_011695593.1-7;Dbxref=GeneID:105453542%2CGenbank:XM_011695593.1;Parent=rna-XM_011695593.1
NW_012026892.1	Gnomon	exon	197529	197774	.	+	.	ID=exon-XM_011695593.1-6;Dbxref=GeneID:105453542%2CGenbank:XM_011695593.1;Parent=rna-XM_011695593.1
NW_012026892.1	Gnomon	exon	1251665	1251810	.	+	.	ID=exon-XM_011695733.1-1;Dbxref=GeneID:105453615%2CGenbank:XM_011695733.1;Parent=rna-XM_011695733.1
NW_012026892.1	Gnomon	exon	1252081	1252300	.	+	.	ID=exon-XM_011695733.1-3;Dbxref=GeneID:105453615%2CGenbank:XM_011695733.1;Parent=rna-XM_011695733.1
NW_012026892.1	Gnomon	exon	1251881	1251947	.	+	.	ID=exon-XM_011695733.1-2;Dbxref=GeneID:105453615%2CGenbank:XM_011695733.1;Parent=rna-XM_011695733.1
NW_012026892.1	Gnomon	exon	1253535	1253869	.	+	.	ID=exon-XM_011695733.1-5;Dbxref=GeneID:105453615%2CGenbank:XM_011695733.1;Parent=rna-XM_011695733.1
NW_012026892.1	Gnomon	exon	1252762	1253141	.	+	.	ID=exon-XM_011695733.1-4;Dbxref=GeneID:105453615%2CGenbank:XM_011695733.1;Parent=rna-XM_011695733.1
NW_012026892.1	Gnomon	exon	1255132	1257915	.	+	.	ID=exon-XM_011695733.1-6;Dbxref=GeneID:105453615%2CGenbank:XM_011695733.1;Parent=rna-XM_011695733.1
NW_012026892.1	Gnomon	CDS	143366	143455	.	-	0	Name=XP_011693883.1;ID=cds-XP_011693883.1;Dbxref=GeneID:105453534%2CGenbank:XP_011693883.1;Parent=rna-XM_011695581.1
NW_012026892.1	Gnomon	CDS	142373	143283	.	-	0	Name=XP_011693883.1;ID=cds-XP_011693883.1;Dbxref=GeneID:105453534%2CGenbank:XP_011693883.1;Parent=rna-XM_011695581.1
NW_012026892.1	Gnomon	CDS	141367	142150	.	-	0	Name=XP_011693883.1;ID=cds-XP_011693883.1;Dbxref=GeneID:105453534%2CGenbank:XP_011693883.1;Parent=rna-XM_011695581.1
NW_012026892.1	Gnomon	CDS	140553	140967	.	-	0	Name=XP_011693883.1;ID=cds-XP_011693883.1;Dbxref=GeneID:105453534%2CGenbank:XP_011693883.1;Parent=rna-XM_011695581.1
NW_012026892.1	Gnomon	CDS	140134	140276	.	-	0	Name=XP_011693883.1;ID=cds-XP_011693883.1;Dbxref=GeneID:105453534%2CGenbank:XP_011693883.1;Parent=rna-XM_011695581.1
NW_012026892.1	Gnomon	CDS	139902	140053	.	-	0	Name=XP_011693883.1;ID=cds-XP_011693883.1;Dbxref=GeneID:105453534%2CGenbank:XP_011693883.1;Parent=rna-XM_011695581.1
NW_012026892.1	Gnomon	CDS	139361	139747	.	-	0	Name=XP_011693883.1;ID=cds-XP_011693883.1;Dbxref=GeneID:105453534%2CGenbank:XP_011693883.1;Parent=rna-XM_011695581.1
NW_012026892.1	Gnomon	CDS	137383	139237	.	-	0	Name=XP_011693883.1;ID=cds-XP_011693883.1;Dbxref=GeneID:105453534%2CGenbank:XP_011693883.1;Parent=rna-XM_011695581.1
NW_012026892.1	Gnomon	CDS	149778	149961	.	+	0	Name=XP_011693887.1;ID=cds-XP_011693887.1;Dbxref=GeneID:105453535%2CGenbank:XP_011693887.1;Parent=rna-XM_011695585.1
NW_012026892.1	Gnomon	CDS	150733	151117	.	+	0	Name=XP_011693887.1;ID=cds-XP_011693887.1;Dbxref=GeneID:105453535%2CGenbank:XP_011693887.1;Parent=rna-XM_011695585.1
NW_012026892.1	Gnomon	CDS	151201	151389	.	+	0	Name=XP_011693887.1;ID=cds-XP_011693887.1;Dbxref=GeneID:105453535%2CGenbank:XP_011693887.1;Parent=rna-XM_011695585.1
NW_012026892.1	Gnomon	CDS	151589	151735	.	+	0	Name=XP_011693887.1;ID=cds-XP_011693887.1;Dbxref=GeneID:105453535%2CGenbank:XP_011693887.1;Parent=rna-XM_011695585.1
NW_012026892.1	Gnomon	CDS	151841	152027	.	+	0	Name=XP_011693887.1;ID=cds-XP_011693887.1;Dbxref=GeneID:105453535%2CGenbank:XP_011693887.1;Parent=rna-XM_011695585.1
NW_012026892.1	Gnomon	CDS	152105	152297	.	+	0	Name=XP_011693887.1;ID=cds-XP_011693887.1;Dbxref=GeneID:105453535%2CGenbank:XP_011693887.1;Parent=rna-XM_011695585.1
NW_012026892.1	Gnomon	CDS	152455	152756	.	+	0	Name=XP_011693887.1;ID=cds-XP_011693887.1;Dbxref=GeneID:105453535%2CGenbank:XP_011693887.1;Parent=rna-XM_011695585.1
NW_012026892.1	Gnomon	CDS	153360	153590	.	+	0	Name=XP_011693887.1;ID=cds-XP_011693887.1;Dbxref=GeneID:105453535%2CGenbank:XP_011693887.1;Parent=rna-XM_011695585.1
NW_012026892.1	Gnomon	CDS	153669	153947	.	+	0	Name=XP_011693887.1;ID=cds-XP_011693887.1;Dbxref=GeneID:105453535%2CGenbank:XP_011693887.1;Parent=rna-XM_011695585.1
NW_012026892.1	Gnomon	CDS	154100	154252	.	+	0	Name=XP_011693887.1;ID=cds-XP_011693887.1;Dbxref=GeneID:105453535%2CGenbank:XP_011693887.1;Parent=rna-XM_011695585.1
NW_012026892.1	Gnomon	CDS	154462	154557	.	+	0	Name=XP_011693887.1;ID=cds-XP_011693887.1;Dbxref=GeneID:105453535%2CGenbank:XP_011693887.1;Parent=rna-XM_011695585.1
NW_012026892.1	Gnomon	mRNA	1001361	1006339	.	+	.	Name=XM_011695649.1;ID=rna-XM_011695649.1;Dbxref=GeneID:105453576%2CGenbank:XM_011695649.1;Parent=gene-LOC105453576
NW_012026892.1	Gnomon	exon	968413	968995	.	-	.	ID=exon-XR_974888.1-1;Dbxref=GeneID:105453572%2CGenbank:XR_974888.1;Parent=rna-XR_974888.1
NW_012026892.1	Gnomon	exon	940638	940819	.	-	.	ID=exon-XR_974888.1-5;Dbxref=GeneID:105453572%2CGenbank:XR_974888.1;Parent=rna-XR_974888.1
NW_012026892.1	Gnomon	exon	954538	954614	.	-	.	ID=exon-XR_974888.1-4;Dbxref=GeneID:105453572%2CGenbank:XR_974888.1;Parent=rna-XR_974888.1
NW_012026892.1	Gnomon	exon	959431	959487	.	-	.	ID=exon-XR_974888.1-3;Dbxref=GeneID:105453572%2CGenbank:XR_974888.1;Parent=rna-XR_974888.1
NW_012026892.1	Gnomon	exon	964058	965770	.	-	.	ID=exon-XR_974888.1-2;Dbxref=GeneID:105453572%2CGenbank:XR_974888.1;Parent=rna-XR_974888.1
NW_012026892.1	Gnomon	exon	930962	931042	.	-	.	ID=exon-XR_974888.1-7;Dbxref=GeneID:105453572%2CGenbank:XR_974888.1;Parent=rna-XR_974888.1
NW_012026892.1	Gnomon	exon	932606	933443	.	-	.	ID=exon-XR_974888.1-6;Dbxref=GeneID:105453572%2CGenbank:XR_974888.1;Parent=rna-XR_974888.1
NW_012026892.1	Gnomon	exon	109714	110346	.	+	.	ID=exon-XM_011695570.1-2;Dbxref=GeneID:105453531%2CGenbank:XM_011695570.1;Parent=rna-XM_011695570.1
NW_012026892.1	Gnomon	exon	101127	108544	.	+	.	ID=exon-XM_011695570.1-1;Dbxref=GeneID:105453531%2CGenbank:XM_011695570.1;Parent=rna-XM_011695570.1
NW_012026892.1	Gnomon	exon	112273	112783	.	+	.	ID=exon-XM_011695570.1-4;Dbxref=GeneID:105453531%2CGenbank:XM_011695570.1;Parent=rna-XM_011695570.1
NW_012026892.1	Gnomon	exon	111623	111952	.	+	.	ID=exon-XM_011695570.1-3;Dbxref=GeneID:105453531%2CGenbank:XM_011695570.1;Parent=rna-XM_011695570.1
NW_012026892.1	Gnomon	exon	113312	113459	.	+	.	ID=exon-XM_011695570.1-6;Dbxref=GeneID:105453531%2CGenbank:XM_011695570.1;Parent=rna-XM_011695570.1
NW_012026892.1	Gnomon	exon	113046	113227	.	+	.	ID=exon-XM_011695570.1-5;Dbxref=GeneID:105453531%2CGenbank:XM_011695570.1;Parent=rna-XM_011695570.1
NW_012026892.1	Gnomon	exon	114528	114643	.	+	.	ID=exon-XM_011695570.1-8;Dbxref=GeneID:105453531%2CGenbank:XM_011695570.1;Parent=rna-XM_011695570.1
NW_012026892.1	Gnomon	exon	113676	113882	.	+	.	ID=exon-XM_011695570.1-7;Dbxref=GeneID:105453531%2CGenbank:XM_011695570.1;Parent=rna-XM_011695570.1
NW_012026892.1	Gnomon	exon	115412	116120	.	+	.	ID=exon-XM_011695570.1-9;Dbxref=GeneID:105453531%2CGenbank:XM_011695570.1;Parent=rna-XM_011695570.1
NW_012026892.1	Gnomon	exon	1224719	1224806	.	+	.	ID=exon-XM_011695710.1-2;Dbxref=GeneID:105453605%2CGenbank:XM_011695710.1;Parent=rna-XM_011695710.1
NW_012026892.1	Gnomon	exon	1224278	1224638	.	+	.	ID=exon-XM_011695710.1-1;Dbxref=GeneID:105453605%2CGenbank:XM_011695710.1;Parent=rna-XM_011695710.1
NW_012026892.1	Gnomon	exon	1224988	1225821	.	+	.	ID=exon-XM_011695710.1-3;Dbxref=GeneID:105453605%2CGenbank:XM_011695710.1;Parent=rna-XM_011695710.1
NW_012026892.1	Gnomon	CDS	150882	151117	.	+	0	Name=XP_011693886.1;ID=cds-XP_011693886.1;Dbxref=GeneID:105453535%2CGenbank:XP_011693886.1;Parent=rna-XM_011695584.1
NW_012026892.1	Gnomon	CDS	151201	151389	.	+	0	Name=XP_011693886.1;ID=cds-XP_011693886.1;Dbxref=GeneID:105453535%2CGenbank:XP_011693886.1;Parent=rna-XM_011695584.1
NW_012026892.1	Gnomon	CDS	151589	151735	.	+	0	Name=XP_011693886.1;ID=cds-XP_011693886.1;Dbxref=GeneID:105453535%2CGenbank:XP_011693886.1;Parent=rna-XM_011695584.1
NW_012026892.1	Gnomon	CDS	151841	152027	.	+	0	Name=XP_011693886.1;ID=cds-XP_011693886.1;Dbxref=GeneID:105453535%2CGenbank:XP_011693886.1;Parent=rna-XM_011695584.1
NW_012026892.1	Gnomon	CDS	152105	152297	.	+	0	Name=XP_011693886.1;ID=cds-XP_011693886.1;Dbxref=GeneID:105453535%2CGenbank:XP_011693886.1;Parent=rna-XM_011695584.1
NW_012026892.1	Gnomon	CDS	152455	152756	.	+	0	Name=XP_011693886.1;ID=cds-XP_011693886.1;Dbxref=GeneID:105453535%2CGenbank:XP_011693886.1;Parent=rna-XM_011695584.1
NW_012026892.1	Gnomon	CDS	153360	153590	.	+	0	Name=XP_011693886.1;ID=cds-XP_011693886.1;Dbxref=GeneID:105453535%2CGenbank:XP_011693886.1;Parent=rna-XM_011695584.1
NW_012026892.1	Gnomon	CDS	153669	153947	.	+	0	Name=XP_011693886.1;ID=cds-XP_011693886.1;Dbxref=GeneID:105453535%2CGenbank:XP_011693886.1;Parent=rna-XM_011695584.1
NW_012026892.1	Gnomon	CDS	154100	154252	.	+	0	Name=XP_011693886.1;ID=cds-XP_011693886.1;Dbxref=GeneID:105453535%2CGenbank:XP_011693886.1;Parent=rna-XM_011695584.1
NW_012026892.1	Gnomon	CDS	154462	154557	.	+	0	Name=XP_011693886.1;ID=cds-XP_011693886.1;Dbxref=GeneID:105453535%2CGenbank:XP_011693886.1;Parent=rna-XM_011695584.1
NW_012026892.1	Gnomon	exon	983401	983531	.	+	.	ID=exon-XM_011695644.1-11;Dbxref=GeneID:105453574%2CGenbank:XM_011695644.1;Parent=rna-XM_011695644.1
NW_012026892.1	Gnomon	exon	982981	983262	.	+	.	ID=exon-XM_011695644.1-10;Dbxref=GeneID:105453574%2CGenbank:XM_011695644.1;Parent=rna-XM_011695644.1
NW_012026892.1	Gnomon	exon	983850	986281	.	+	.	ID=exon-XM_011695644.1-12;Dbxref=GeneID:105453574%2CGenbank:XM_011695644.1;Parent=rna-XM_011695644.1
NW_012026892.1	Gnomon	mRNA	1001361	1006339	.	+	.	Name=XM_011695648.1;ID=rna-XM_011695648.1;Dbxref=GeneID:105453576%2CGenbank:XM_011695648.1;Parent=gene-LOC105453576
NW_012026892.1	Gnomon	exon	119386	119707	.	-	.	ID=exon-XR_974883.1-11;Dbxref=GeneID:105453532%2CGenbank:XR_974883.1;Parent=rna-XR_974883.1
NW_012026892.1	Gnomon	exon	119927	120228	.	-	.	ID=exon-XR_974883.1-10;Dbxref=GeneID:105453532%2CGenbank:XR_974883.1;Parent=rna-XR_974883.1
NW_012026892.1	Gnomon	exon	117711	118788	.	-	.	ID=exon-XR_974883.1-13;Dbxref=GeneID:105453532%2CGenbank:XR_974883.1;Parent=rna-XR_974883.1
NW_012026892.1	Gnomon	exon	119093	119194	.	-	.	ID=exon-XR_974883.1-12;Dbxref=GeneID:105453532%2CGenbank:XR_974883.1;Parent=rna-XR_974883.1
NW_012026892.1	Gnomon	exon	116761	117513	.	-	.	ID=exon-XR_974883.1-14;Dbxref=GeneID:105453532%2CGenbank:XR_974883.1;Parent=rna-XR_974883.1
NW_012026892.1	Gnomon	exon	404331	404395	.	-	.	ID=exon-XM_011695621.1-3;Dbxref=GeneID:105453559%2CGenbank:XM_011695621.1;Parent=rna-XM_011695621.1
NW_012026892.1	Gnomon	exon	404458	404528	.	-	.	ID=exon-XM_011695621.1-2;Dbxref=GeneID:105453559%2CGenbank:XM_011695621.1;Parent=rna-XM_011695621.1
NW_012026892.1	Gnomon	exon	402528	403385	.	-	.	ID=exon-XM_011695621.1-5;Dbxref=GeneID:105453559%2CGenbank:XM_011695621.1;Parent=rna-XM_011695621.1
NW_012026892.1	Gnomon	exon	403790	404093	.	-	.	ID=exon-XM_011695621.1-4;Dbxref=GeneID:105453559%2CGenbank:XM_011695621.1;Parent=rna-XM_011695621.1
NW_012026892.1	Gnomon	exon	412375	412511	.	-	.	ID=exon-XM_011695621.1-1;Dbxref=GeneID:105453559%2CGenbank:XM_011695621.1;Parent=rna-XM_011695621.1
NW_012026892.1	Gnomon	CDS	150882	151117	.	+	0	Name=XP_011693885.1;ID=cds-XP_011693885.1;Dbxref=GeneID:105453535%2CGenbank:XP_011693885.1;Parent=rna-XM_011695583.1
NW_012026892.1	Gnomon	CDS	151201	151389	.	+	0	Name=XP_011693885.1;ID=cds-XP_011693885.1;Dbxref=GeneID:105453535%2CGenbank:XP_011693885.1;Parent=rna-XM_011695583.1
NW_012026892.1	Gnomon	CDS	151589	151735	.	+	0	Name=XP_011693885.1;ID=cds-XP_011693885.1;Dbxref=GeneID:105453535%2CGenbank:XP_011693885.1;Parent=rna-XM_011695583.1
NW_012026892.1	Gnomon	CDS	151841	152027	.	+	0	Name=XP_011693885.1;ID=cds-XP_011693885.1;Dbxref=GeneID:105453535%2CGenbank:XP_011693885.1;Parent=rna-XM_011695583.1
NW_012026892.1	Gnomon	CDS	152105	152297	.	+	0	Name=XP_011693885.1;ID=cds-XP_011693885.1;Dbxref=GeneID:105453535%2CGenbank:XP_011693885.1;Parent=rna-XM_011695583.1
NW_012026892.1	Gnomon	CDS	152455	152756	.	+	0	Name=XP_011693885.1;ID=cds-XP_011693885.1;Dbxref=GeneID:105453535%2CGenbank:XP_011693885.1;Parent=rna-XM_011695583.1
NW_012026892.1	Gnomon	CDS	153360	153590	.	+	0	Name=XP_011693885.1;ID=cds-XP_011693885.1;Dbxref=GeneID:105453535%2CGenbank:XP_011693885.1;Parent=rna-XM_011695583.1
NW_012026892.1	Gnomon	CDS	153669	153947	.	+	0	Name=XP_011693885.1;ID=cds-XP_011693885.1;Dbxref=GeneID:105453535%2CGenbank:XP_011693885.1;Parent=rna-XM_011695583.1
NW_012026892.1	Gnomon	CDS	154100	154252	.	+	0	Name=XP_011693885.1;ID=cds-XP_011693885.1;Dbxref=GeneID:105453535%2CGenbank:XP_011693885.1;Parent=rna-XM_011695583.1
NW_012026892.1	Gnomon	CDS	154462	154557	.	+	0	Name=XP_011693885.1;ID=cds-XP_011693885.1;Dbxref=GeneID:105453535%2CGenbank:XP_011693885.1;Parent=rna-XM_011695583.1
NW_012026892.1	Gnomon	mRNA	195289	200951	.	+	.	Name=XM_011695593.1;ID=rna-XM_011695593.1;Dbxref=GeneID:105453542%2CGenbank:XM_011695593.1;Parent=gene-LOC105453542
NW_012026892.1	Gnomon	CDS	1160457	1160503	.	+	0	Name=XP_011693983.1;ID=cds-XP_011693983.1;Dbxref=GeneID:105453591%2CGenbank:XP_011693983.1;Parent=rna-XM_011695681.1
NW_012026892.1	Gnomon	CDS	1160692	1160753	.	+	0	Name=XP_011693983.1;ID=cds-XP_011693983.1;Dbxref=GeneID:105453591%2CGenbank:XP_011693983.1;Parent=rna-XM_011695681.1
NW_012026892.1	Gnomon	CDS	1161642	1161858	.	+	0	Name=XP_011693983.1;ID=cds-XP_011693983.1;Dbxref=GeneID:105453591%2CGenbank:XP_011693983.1;Parent=rna-XM_011695681.1
NW_012026892.1	Gnomon	CDS	1161932	1162082	.	+	0	Name=XP_011693983.1;ID=cds-XP_011693983.1;Dbxref=GeneID:105453591%2CGenbank:XP_011693983.1;Parent=rna-XM_011695681.1
NW_012026892.1	Gnomon	CDS	1162154	1162334	.	+	0	Name=XP_011693983.1;ID=cds-XP_011693983.1;Dbxref=GeneID:105453591%2CGenbank:XP_011693983.1;Parent=rna-XM_011695681.1
NW_012026892.1	Gnomon	CDS	1162418	1162551	.	+	0	Name=XP_011693983.1;ID=cds-XP_011693983.1;Dbxref=GeneID:105453591%2CGenbank:XP_011693983.1;Parent=rna-XM_011695681.1
NW_012026892.1	Gnomon	mRNA	352096	355498	.	-	.	Name=XM_011695603.1;ID=rna-XM_011695603.1;Dbxref=GeneID:105453549%2CGenbank:XM_011695603.1;Parent=gene-LOC105453549
NW_012026892.1	Gnomon	CDS	161540	161614	.	+	0	Name=XP_011693889.1;ID=cds-XP_011693889.1;Dbxref=GeneID:105453537%2CGenbank:XP_011693889.1;Parent=rna-XM_011695587.1
NW_012026892.1	Gnomon	CDS	162021	162086	.	+	0	Name=XP_011693889.1;ID=cds-XP_011693889.1;Dbxref=GeneID:105453537%2CGenbank:XP_011693889.1;Parent=rna-XM_011695587.1
NW_012026892.1	Gnomon	CDS	162467	162715	.	+	0	Name=XP_011693889.1;ID=cds-XP_011693889.1;Dbxref=GeneID:105453537%2CGenbank:XP_011693889.1;Parent=rna-XM_011695587.1
NW_012026892.1	Gnomon	CDS	162856	162990	.	+	0	Name=XP_011693889.1;ID=cds-XP_011693889.1;Dbxref=GeneID:105453537%2CGenbank:XP_011693889.1;Parent=rna-XM_011695587.1
NW_012026892.1	Gnomon	CDS	163051	163314	.	+	0	Name=XP_011693889.1;ID=cds-XP_011693889.1;Dbxref=GeneID:105453537%2CGenbank:XP_011693889.1;Parent=rna-XM_011695587.1
NW_012026892.1	Gnomon	CDS	163403	163541	.	+	0	Name=XP_011693889.1;ID=cds-XP_011693889.1;Dbxref=GeneID:105453537%2CGenbank:XP_011693889.1;Parent=rna-XM_011695587.1
NW_012026892.1	Gnomon	CDS	163661	163859	.	+	0	Name=XP_011693889.1;ID=cds-XP_011693889.1;Dbxref=GeneID:105453537%2CGenbank:XP_011693889.1;Parent=rna-XM_011695587.1
NW_012026892.1	Gnomon	CDS	163981	164107	.	+	0	Name=XP_011693889.1;ID=cds-XP_011693889.1;Dbxref=GeneID:105453537%2CGenbank:XP_011693889.1;Parent=rna-XM_011695587.1
NW_012026892.1	Gnomon	CDS	164339	164500	.	+	0	Name=XP_011693889.1;ID=cds-XP_011693889.1;Dbxref=GeneID:105453537%2CGenbank:XP_011693889.1;Parent=rna-XM_011695587.1
NW_012026892.1	Gnomon	CDS	1158182	1158196	.	+	0	Name=XP_011693984.1;ID=cds-XP_011693984.1;Dbxref=GeneID:105453591%2CGenbank:XP_011693984.1;Parent=rna-XM_011695682.1
NW_012026892.1	Gnomon	CDS	1160692	1160749	.	+	0	Name=XP_011693984.1;ID=cds-XP_011693984.1;Dbxref=GeneID:105453591%2CGenbank:XP_011693984.1;Parent=rna-XM_011695682.1
NW_012026892.1	Gnomon	CDS	1161642	1161858	.	+	0	Name=XP_011693984.1;ID=cds-XP_011693984.1;Dbxref=GeneID:105453591%2CGenbank:XP_011693984.1;Parent=rna-XM_011695682.1
NW_012026892.1	Gnomon	CDS	1161932	1162082	.	+	0	Name=XP_011693984.1;ID=cds-XP_011693984.1;Dbxref=GeneID:105453591%2CGenbank:XP_011693984.1;Parent=rna-XM_011695682.1
NW_012026892.1	Gnomon	CDS	1162154	1162334	.	+	0	Name=XP_011693984.1;ID=cds-XP_011693984.1;Dbxref=GeneID:105453591%2CGenbank:XP_011693984.1;Parent=rna-XM_011695682.1
NW_012026892.1	Gnomon	CDS	1162418	1162551	.	+	0	Name=XP_011693984.1;ID=cds-XP_011693984.1;Dbxref=GeneID:105453591%2CGenbank:XP_011693984.1;Parent=rna-XM_011695682.1
NW_012026892.1	Gnomon	CDS	167146	167179	.	-	0	Name=XP_011693888.1;ID=cds-XP_011693888.1;Dbxref=GeneID:105453536%2CGenbank:XP_011693888.1;Note=The sequence of the model RefSeq protein was modified relative to this genomic sequence to represent the inferred CDS: inserted 1 base in 1 codon;Parent=rna-XM_011695586.1
NW_012026892.1	Gnomon	CDS	166551	166625	.	-	0	Name=XP_011693888.1;ID=cds-XP_011693888.1;Dbxref=GeneID:105453536%2CGenbank:XP_011693888.1;Note=The sequence of the model RefSeq protein was modified relative to this genomic sequence to represent the inferred CDS: inserted 1 base in 1 codon;Parent=rna-XM_011695586.1
NW_012026892.1	Gnomon	CDS	166513	166548	.	-	0	Name=XP_011693888.1;ID=cds-XP_011693888.1;Dbxref=GeneID:105453536%2CGenbank:XP_011693888.1;Note=The sequence of the model RefSeq protein was modified relative to this genomic sequence to represent the inferred CDS: inserted 1 base in 1 codon;Parent=rna-XM_011695586.1
NW_012026892.1	Gnomon	CDS	166276	166426	.	-	0	Name=XP_011693888.1;ID=cds-XP_011693888.1;Dbxref=GeneID:105453536%2CGenbank:XP_011693888.1;Note=The sequence of the model RefSeq protein was modified relative to this genomic sequence to represent the inferred CDS: inserted 1 base in 1 codon;Parent=rna-XM_011695586.1
NW_012026892.1	Gnomon	CDS	166049	166192	.	-	0	Name=XP_011693888.1;ID=cds-XP_011693888.1;Dbxref=GeneID:105453536%2CGenbank:XP_011693888.1;Note=The sequence of the model RefSeq protein was modified relative to this genomic sequence to represent the inferred CDS: inserted 1 base in 1 codon;Parent=rna-XM_011695586.1
NW_012026892.1	Gnomon	CDS	165797	165953	.	-	0	Name=XP_011693888.1;ID=cds-XP_011693888.1;Dbxref=GeneID:105453536%2CGenbank:XP_011693888.1;Note=The sequence of the model RefSeq protein was modified relative to this genomic sequence to represent the inferred CDS: inserted 1 base in 1 codon;Parent=rna-XM_011695586.1
NW_012026892.1	Gnomon	CDS	165519	165614	.	-	0	Name=XP_011693888.1;ID=cds-XP_011693888.1;Dbxref=GeneID:105453536%2CGenbank:XP_011693888.1;Note=The sequence of the model RefSeq protein was modified relative to this genomic sequence to represent the inferred CDS: inserted 1 base in 1 codon;Parent=rna-XM_011695586.1
NW_012026892.1	Gnomon	CDS	165271	165444	.	-	0	Name=XP_011693888.1;ID=cds-XP_011693888.1;Dbxref=GeneID:105453536%2CGenbank:XP_011693888.1;Note=The sequence of the model RefSeq protein was modified relative to this genomic sequence to represent the inferred CDS: inserted 1 base in 1 codon;Parent=rna-XM_011695586.1
NW_012026892.1	Gnomon	mRNA	181101	183527	.	+	.	Name=XM_011695592.1;ID=rna-XM_011695592.1;Dbxref=GeneID:105453541%2CGenbank:XM_011695592.1;Parent=gene-LOC105453541
NW_012026892.1	Gnomon	exon	113676	113882	.	+	.	ID=exon-XM_011695572.1-8;Dbxref=GeneID:105453531%2CGenbank:XM_011695572.1;Parent=rna-XM_011695572.1
NW_012026892.1	Gnomon	exon	113312	113459	.	+	.	ID=exon-XM_011695572.1-7;Dbxref=GeneID:105453531%2CGenbank:XM_011695572.1;Parent=rna-XM_011695572.1
NW_012026892.1	Gnomon	exon	114528	114643	.	+	.	ID=exon-XM_011695572.1-9;Dbxref=GeneID:105453531%2CGenbank:XM_011695572.1;Parent=rna-XM_011695572.1
NW_012026892.1	Gnomon	exon	111623	111952	.	+	.	ID=exon-XM_011695572.1-4;Dbxref=GeneID:105453531%2CGenbank:XM_011695572.1;Parent=rna-XM_011695572.1
NW_012026892.1	Gnomon	exon	109714	110346	.	+	.	ID=exon-XM_011695572.1-3;Dbxref=GeneID:105453531%2CGenbank:XM_011695572.1;Parent=rna-XM_011695572.1
NW_012026892.1	Gnomon	exon	113046	113227	.	+	.	ID=exon-XM_011695572.1-6;Dbxref=GeneID:105453531%2CGenbank:XM_011695572.1;Parent=rna-XM_011695572.1
NW_012026892.1	Gnomon	exon	112273	112783	.	+	.	ID=exon-XM_011695572.1-5;Dbxref=GeneID:105453531%2CGenbank:XM_011695572.1;Parent=rna-XM_011695572.1
NW_012026892.1	Gnomon	exon	101589	108544	.	+	.	ID=exon-XM_011695572.1-2;Dbxref=GeneID:105453531%2CGenbank:XM_011695572.1;Parent=rna-XM_011695572.1
NW_012026892.1	Gnomon	exon	101127	101505	.	+	.	ID=exon-XM_011695572.1-1;Dbxref=GeneID:105453531%2CGenbank:XM_011695572.1;Parent=rna-XM_011695572.1
NW_012026892.1	Gnomon	mRNA	355628	358022	.	+	.	Name=XM_011695602.1;ID=rna-XM_011695602.1;Dbxref=GeneID:105453548%2CGenbank:XM_011695602.1;Parent=gene-LOC105453548
NW_012026892.1	Gnomon	exon	1011714	1012362	.	+	.	ID=exon-XM_011695659.1-2;Dbxref=GeneID:105453580%2CGenbank:XM_011695659.1;Parent=rna-XM_011695659.1
NW_012026892.1	Gnomon	exon	1011340	1011358	.	+	.	ID=exon-XM_011695659.1-1;Dbxref=GeneID:105453580%2CGenbank:XM_011695659.1;Parent=rna-XM_011695659.1
NW_012026892.1	Gnomon	exon	1013336	1013811	.	+	.	ID=exon-XM_011695659.1-4;Dbxref=GeneID:105453580%2CGenbank:XM_011695659.1;Parent=rna-XM_011695659.1
NW_012026892.1	Gnomon	exon	1012469	1012779	.	+	.	ID=exon-XM_011695659.1-3;Dbxref=GeneID:105453580%2CGenbank:XM_011695659.1;Parent=rna-XM_011695659.1
NW_012026892.1	Gnomon	CDS	1156233	1156432	.	+	0	Name=XP_011693985.1;ID=cds-XP_011693985.1;Dbxref=GeneID:105453591%2CGenbank:XP_011693985.1;Parent=rna-XM_011695683.1
NW_012026892.1	Gnomon	CDS	1156513	1156663	.	+	0	Name=XP_011693985.1;ID=cds-XP_011693985.1;Dbxref=GeneID:105453591%2CGenbank:XP_011693985.1;Parent=rna-XM_011695683.1
NW_012026892.1	Gnomon	CDS	1156748	1156928	.	+	0	Name=XP_011693985.1;ID=cds-XP_011693985.1;Dbxref=GeneID:105453591%2CGenbank:XP_011693985.1;Parent=rna-XM_011695683.1
NW_012026892.1	Gnomon	CDS	1157027	1157190	.	+	0	Name=XP_011693985.1;ID=cds-XP_011693985.1;Dbxref=GeneID:105453591%2CGenbank:XP_011693985.1;Parent=rna-XM_011695683.1
NW_012026892.1	tRNAscan-SE	exon	842769	842840	.	+	.	ID=exon-Trnap-agg-2-1;Dbxref=GeneID:105447670;Note=transfer RNA proline (anticodon AGG);Parent=rna-Trnap-agg-2
NW_012026892.1	Gnomon	mRNA	168867	176287	.	+	.	Name=XM_011695591.1;ID=rna-XM_011695591.1;Dbxref=GeneID:105453540%2CGenbank:XM_011695591.1;Parent=gene-LOC105453540
NW_012026892.1	Gnomon	mRNA	273021	278652	.	-	.	Name=XM_011695601.1;ID=rna-XM_011695601.1;Dbxref=GeneID:105453547%2CGenbank:XM_011695601.1;Parent=gene-LOC105453547
NW_012026892.1	Gnomon	exon	1154408	1154486	.	+	.	ID=exon-XM_011695683.1-1;Dbxref=GeneID:105453591%2CGenbank:XM_011695683.1;Parent=rna-XM_011695683.1
NW_012026892.1	Gnomon	exon	1157027	1157769	.	+	.	ID=exon-XM_011695683.1-6;Dbxref=GeneID:105453591%2CGenbank:XM_011695683.1;Parent=rna-XM_011695683.1
NW_012026892.1	Gnomon	exon	1156748	1156928	.	+	.	ID=exon-XM_011695683.1-5;Dbxref=GeneID:105453591%2CGenbank:XM_011695683.1;Parent=rna-XM_011695683.1
NW_012026892.1	Gnomon	exon	1156513	1156663	.	+	.	ID=exon-XM_011695683.1-4;Dbxref=GeneID:105453591%2CGenbank:XM_011695683.1;Parent=rna-XM_011695683.1
NW_012026892.1	Gnomon	exon	1156217	1156432	.	+	.	ID=exon-XM_011695683.1-3;Dbxref=GeneID:105453591%2CGenbank:XM_011695683.1;Parent=rna-XM_011695683.1
NW_012026892.1	Gnomon	exon	1154568	1154662	.	+	.	ID=exon-XM_011695683.1-2;Dbxref=GeneID:105453591%2CGenbank:XM_011695683.1;Parent=rna-XM_011695683.1
NW_012026892.1	Gnomon	CDS	1160408	1160503	.	+	0	Name=XP_011693982.1;ID=cds-XP_011693982.1;Dbxref=GeneID:105453591%2CGenbank:XP_011693982.1;Parent=rna-XM_011695680.1
NW_012026892.1	Gnomon	CDS	1160692	1160749	.	+	0	Name=XP_011693982.1;ID=cds-XP_011693982.1;Dbxref=GeneID:105453591%2CGenbank:XP_011693982.1;Parent=rna-XM_011695680.1
NW_012026892.1	Gnomon	CDS	1161642	1161858	.	+	0	Name=XP_011693982.1;ID=cds-XP_011693982.1;Dbxref=GeneID:105453591%2CGenbank:XP_011693982.1;Parent=rna-XM_011695680.1
NW_012026892.1	Gnomon	CDS	1161932	1162082	.	+	0	Name=XP_011693982.1;ID=cds-XP_011693982.1;Dbxref=GeneID:105453591%2CGenbank:XP_011693982.1;Parent=rna-XM_011695680.1
NW_012026892.1	Gnomon	CDS	1162154	1162334	.	+	0	Name=XP_011693982.1;ID=cds-XP_011693982.1;Dbxref=GeneID:105453591%2CGenbank:XP_011693982.1;Parent=rna-XM_011695680.1
NW_012026892.1	Gnomon	CDS	1162418	1162551	.	+	0	Name=XP_011693982.1;ID=cds-XP_011693982.1;Dbxref=GeneID:105453591%2CGenbank:XP_011693982.1;Parent=rna-XM_011695680.1
NW_012026892.1	Gnomon	mRNA	206027	264759	.	-	.	Name=XM_011695600.1;ID=rna-XM_011695600.1;Dbxref=GeneID:105453546%2CGenbank:XM_011695600.1;Parent=gene-LOC105453546
NW_012026892.1	Gnomon	mRNA	157270	161258	.	-	.	Name=XM_011695590.1;ID=rna-XM_011695590.1;Dbxref=GeneID:105453538%2CGenbank:XM_011695590.1;Note=The sequence of the model RefSeq transcript was modified relative to this genomic sequence to represent the inferred CDS: deleted 2 bases in 1 codon;Parent=gene-LOC105453538
NW_012026892.1	Gnomon	exon	1011721	1012362	.	+	.	ID=exon-XM_011695660.1-2;Dbxref=GeneID:105453580%2CGenbank:XM_011695660.1;Parent=rna-XM_011695660.1
NW_012026892.1	Gnomon	exon	1011334	1011358	.	+	.	ID=exon-XM_011695660.1-1;Dbxref=GeneID:105453580%2CGenbank:XM_011695660.1;Parent=rna-XM_011695660.1
NW_012026892.1	Gnomon	exon	1013336	1013811	.	+	.	ID=exon-XM_011695660.1-4;Dbxref=GeneID:105453580%2CGenbank:XM_011695660.1;Parent=rna-XM_011695660.1
NW_012026892.1	Gnomon	exon	1012469	1012779	.	+	.	ID=exon-XM_011695660.1-3;Dbxref=GeneID:105453580%2CGenbank:XM_011695660.1;Parent=rna-XM_011695660.1
NW_012026892.1	Gnomon	exon	448445	448833	.	+	.	ID=exon-XR_974887.1-3;Dbxref=GeneID:105453561%2CGenbank:XR_974887.1;Parent=rna-XR_974887.1
NW_012026892.1	Gnomon	exon	417997	418134	.	+	.	ID=exon-XR_974887.1-2;Dbxref=GeneID:105453561%2CGenbank:XR_974887.1;Parent=rna-XR_974887.1
NW_012026892.1	Gnomon	exon	842566	842769	.	-	.	ID=exon-XM_011695636.1-1;Dbxref=GeneID:105453568%2CGenbank:XM_011695636.1;Parent=rna-XM_011695636.1
NW_012026892.1	Gnomon	exon	417813	417922	.	+	.	ID=exon-XR_974887.1-1;Dbxref=GeneID:105453561%2CGenbank:XR_974887.1;Parent=rna-XR_974887.1
NW_012026892.1	Gnomon	exon	840858	841245	.	-	.	ID=exon-XM_011695636.1-3;Dbxref=GeneID:105453568%2CGenbank:XM_011695636.1;Parent=rna-XM_011695636.1
NW_012026892.1	Gnomon	exon	841430	841657	.	-	.	ID=exon-XM_011695636.1-2;Dbxref=GeneID:105453568%2CGenbank:XM_011695636.1;Parent=rna-XM_011695636.1
NW_012026892.1	Gnomon	exon	840310	840703	.	-	.	ID=exon-XM_011695636.1-4;Dbxref=GeneID:105453568%2CGenbank:XM_011695636.1;Parent=rna-XM_011695636.1
NW_012026892.1	Gnomon	mRNA	1159961	1162745	.	+	.	Name=XM_011695691.1;ID=rna-XM_011695691.1;Dbxref=GeneID:105453591%2CGenbank:XM_011695691.1;Parent=gene-LOC105453591
NW_012026892.1	Gnomon	exon	1157027	1157769	.	+	.	ID=exon-XM_011695684.1-6;Dbxref=GeneID:105453591%2CGenbank:XM_011695684.1;Parent=rna-XM_011695684.1
NW_012026892.1	Gnomon	exon	1156748	1156928	.	+	.	ID=exon-XM_011695684.1-5;Dbxref=GeneID:105453591%2CGenbank:XM_011695684.1;Parent=rna-XM_011695684.1
NW_012026892.1	Gnomon	exon	1154568	1154662	.	+	.	ID=exon-XM_011695684.1-2;Dbxref=GeneID:105453591%2CGenbank:XM_011695684.1;Parent=rna-XM_011695684.1
NW_012026892.1	Gnomon	exon	1154388	1154444	.	+	.	ID=exon-XM_011695684.1-1;Dbxref=GeneID:105453591%2CGenbank:XM_011695684.1;Parent=rna-XM_011695684.1
NW_012026892.1	Gnomon	exon	1156513	1156663	.	+	.	ID=exon-XM_011695684.1-4;Dbxref=GeneID:105453591%2CGenbank:XM_011695684.1;Parent=rna-XM_011695684.1
NW_012026892.1	Gnomon	exon	1156217	1156432	.	+	.	ID=exon-XM_011695684.1-3;Dbxref=GeneID:105453591%2CGenbank:XM_011695684.1;Parent=rna-XM_011695684.1
NW_012026892.1	Gnomon	mRNA	204516	205889	.	+	.	Name=XM_011695597.1;ID=rna-XM_011695597.1;Dbxref=GeneID:105453545%2CGenbank:XM_011695597.1;Parent=gene-LOC105453545
NW_012026892.1	Gnomon	CDS	1156233	1156432	.	+	0	Name=XP_011693988.1;ID=cds-XP_011693988.1;Dbxref=GeneID:105453591%2CGenbank:XP_011693988.1;Parent=rna-XM_011695686.1
NW_012026892.1	Gnomon	CDS	1156513	1156663	.	+	0	Name=XP_011693988.1;ID=cds-XP_011693988.1;Dbxref=GeneID:105453591%2CGenbank:XP_011693988.1;Parent=rna-XM_011695686.1
NW_012026892.1	Gnomon	CDS	1156748	1156928	.	+	0	Name=XP_011693988.1;ID=cds-XP_011693988.1;Dbxref=GeneID:105453591%2CGenbank:XP_011693988.1;Parent=rna-XM_011695686.1
NW_012026892.1	Gnomon	CDS	1157027	1157190	.	+	0	Name=XP_011693988.1;ID=cds-XP_011693988.1;Dbxref=GeneID:105453591%2CGenbank:XP_011693988.1;Parent=rna-XM_011695686.1
NW_012026892.1	Gnomon	mRNA	358121	360116	.	-	.	Name=XM_011695607.1;ID=rna-XM_011695607.1;Dbxref=GeneID:105453553%2CGenbank:XM_011695607.1;Parent=gene-LOC105453553
NW_012026892.1	Gnomon	mRNA	1159962	1162745	.	+	.	Name=XM_011695690.1;ID=rna-XM_011695690.1;Dbxref=GeneID:105453591%2CGenbank:XM_011695690.1;Parent=gene-LOC105453591
NW_012026892.1	Gnomon	mRNA	320162	352127	.	+	.	Name=XM_011695606.1;ID=rna-XM_011695606.1;Dbxref=GeneID:105453551%2CGenbank:XM_011695606.1;Parent=gene-LOC105453551
NW_012026892.1	Gnomon	mRNA	1194303	1195054	.	-	.	Name=XM_011695700.1;ID=rna-XM_011695700.1;Dbxref=GeneID:105453597%2CGenbank:XM_011695700.1;Parent=gene-LOC105453597
NW_012026892.1	Gnomon	exon	402528	403385	.	-	.	ID=exon-XM_011695620.1-5;Dbxref=GeneID:105453559%2CGenbank:XM_011695620.1;Parent=rna-XM_011695620.1
NW_012026892.1	Gnomon	exon	403790	404093	.	-	.	ID=exon-XM_011695620.1-4;Dbxref=GeneID:105453559%2CGenbank:XM_011695620.1;Parent=rna-XM_011695620.1
NW_012026892.1	Gnomon	exon	404331	404395	.	-	.	ID=exon-XM_011695620.1-3;Dbxref=GeneID:105453559%2CGenbank:XM_011695620.1;Parent=rna-XM_011695620.1
NW_012026892.1	Gnomon	exon	404458	404528	.	-	.	ID=exon-XM_011695620.1-2;Dbxref=GeneID:105453559%2CGenbank:XM_011695620.1;Parent=rna-XM_011695620.1
NW_012026892.1	Gnomon	exon	405139	405358	.	-	.	ID=exon-XM_011695620.1-1;Dbxref=GeneID:105453559%2CGenbank:XM_011695620.1;Parent=rna-XM_011695620.1
NW_012026892.1	Gnomon	CDS	1156233	1156432	.	+	0	Name=XP_011693989.1;ID=cds-XP_011693989.1;Dbxref=GeneID:105453591%2CGenbank:XP_011693989.1;Parent=rna-XM_011695687.1
NW_012026892.1	Gnomon	CDS	1156513	1156663	.	+	0	Name=XP_011693989.1;ID=cds-XP_011693989.1;Dbxref=GeneID:105453591%2CGenbank:XP_011693989.1;Parent=rna-XM_011695687.1
NW_012026892.1	Gnomon	CDS	1156748	1156928	.	+	0	Name=XP_011693989.1;ID=cds-XP_011693989.1;Dbxref=GeneID:105453591%2CGenbank:XP_011693989.1;Parent=rna-XM_011695687.1
NW_012026892.1	Gnomon	CDS	1157027	1157190	.	+	0	Name=XP_011693989.1;ID=cds-XP_011693989.1;Dbxref=GeneID:105453591%2CGenbank:XP_011693989.1;Parent=rna-XM_011695687.1
NW_012026892.1	Gnomon	mRNA	202108	203936	.	+	.	Name=XM_011695595.1;ID=rna-XM_011695595.1;Dbxref=GeneID:105453544%2CGenbank:XM_011695595.1;Parent=gene-LOC105453544
NW_012026892.1	Gnomon	mRNA	352096	355153	.	-	.	Name=XM_011695605.1;ID=rna-XM_011695605.1;Dbxref=GeneID:105453549%2CGenbank:XM_011695605.1;Parent=gene-LOC105453549
NW_012026892.1	Gnomon	exon	1269211	1269535	.	-	.	ID=exon-XM_011695723.1-11;Dbxref=GeneID:105453611%2CGenbank:XM_011695723.1;Parent=rna-XM_011695723.1
NW_012026892.1	Gnomon	exon	1269612	1269737	.	-	.	ID=exon-XM_011695723.1-10;Dbxref=GeneID:105453611%2CGenbank:XM_011695723.1;Parent=rna-XM_011695723.1
NW_012026892.1	Gnomon	exon	1268409	1268870	.	-	.	ID=exon-XM_011695723.1-13;Dbxref=GeneID:105453611%2CGenbank:XM_011695723.1;Parent=rna-XM_011695723.1
NW_012026892.1	Gnomon	exon	1268991	1269128	.	-	.	ID=exon-XM_011695723.1-12;Dbxref=GeneID:105453611%2CGenbank:XM_011695723.1;Parent=rna-XM_011695723.1
NW_012026892.1	Gnomon	exon	202108	202377	.	+	.	ID=exon-XM_011695595.1-1;Dbxref=GeneID:105453544%2CGenbank:XM_011695595.1;Parent=rna-XM_011695595.1
NW_012026892.1	Gnomon	exon	203434	203936	.	+	.	ID=exon-XM_011695595.1-3;Dbxref=GeneID:105453544%2CGenbank:XM_011695595.1;Parent=rna-XM_011695595.1
NW_012026892.1	Gnomon	exon	202864	203168	.	+	.	ID=exon-XM_011695595.1-2;Dbxref=GeneID:105453544%2CGenbank:XM_011695595.1;Parent=rna-XM_011695595.1
NW_012026892.1	Gnomon	CDS	1156233	1156432	.	+	0	Name=XP_011693986.1;ID=cds-XP_011693986.1;Dbxref=GeneID:105453591%2CGenbank:XP_011693986.1;Parent=rna-XM_011695684.1
NW_012026892.1	Gnomon	CDS	1156513	1156663	.	+	0	Name=XP_011693986.1;ID=cds-XP_011693986.1;Dbxref=GeneID:105453591%2CGenbank:XP_011693986.1;Parent=rna-XM_011695684.1
NW_012026892.1	Gnomon	CDS	1156748	1156928	.	+	0	Name=XP_011693986.1;ID=cds-XP_011693986.1;Dbxref=GeneID:105453591%2CGenbank:XP_011693986.1;Parent=rna-XM_011695684.1
NW_012026892.1	Gnomon	CDS	1157027	1157190	.	+	0	Name=XP_011693986.1;ID=cds-XP_011693986.1;Dbxref=GeneID:105453591%2CGenbank:XP_011693986.1;Parent=rna-XM_011695684.1
NW_012026892.1	Gnomon	mRNA	352096	355153	.	-	.	Name=XM_011695604.1;ID=rna-XM_011695604.1;Dbxref=GeneID:105453549%2CGenbank:XM_011695604.1;Parent=gene-LOC105453549
NW_012026892.1	Gnomon	mRNA	184150	194977	.	-	.	Name=XM_011695594.1;ID=rna-XM_011695594.1;Dbxref=GeneID:105453543%2CGenbank:XM_011695594.1;Note=The sequence of the model RefSeq transcript was modified relative to this genomic sequence to represent the inferred CDS: deleted 2 bases in 1 codon;Parent=gene-LOC105453543
NW_012026892.1	Gnomon	exon	1255132	1257915	.	+	.	ID=exon-XM_011695732.1-6;Dbxref=GeneID:105453615%2CGenbank:XM_011695732.1;Parent=rna-XM_011695732.1
NW_012026892.1	Gnomon	exon	1253535	1253869	.	+	.	ID=exon-XM_011695732.1-5;Dbxref=GeneID:105453615%2CGenbank:XM_011695732.1;Parent=rna-XM_011695732.1
NW_012026892.1	Gnomon	exon	1252762	1253141	.	+	.	ID=exon-XM_011695732.1-4;Dbxref=GeneID:105453615%2CGenbank:XM_011695732.1;Parent=rna-XM_011695732.1
NW_012026892.1	Gnomon	exon	1252081	1252300	.	+	.	ID=exon-XM_011695732.1-3;Dbxref=GeneID:105453615%2CGenbank:XM_011695732.1;Parent=rna-XM_011695732.1
NW_012026892.1	Gnomon	exon	1251881	1251947	.	+	.	ID=exon-XM_011695732.1-2;Dbxref=GeneID:105453615%2CGenbank:XM_011695732.1;Parent=rna-XM_011695732.1
NW_012026892.1	Gnomon	exon	1237681	1238024	.	+	.	ID=exon-XM_011695732.1-1;Dbxref=GeneID:105453615%2CGenbank:XM_011695732.1;Parent=rna-XM_011695732.1
NW_012026892.1	Gnomon	exon	409410	409513	.	+	.	ID=exon-XM_011695619.1-6;Dbxref=GeneID:105453558%2CGenbank:XM_011695619.1;Parent=rna-XM_011695619.1
NW_012026892.1	Gnomon	exon	409061	409161	.	+	.	ID=exon-XM_011695619.1-5;Dbxref=GeneID:105453558%2CGenbank:XM_011695619.1;Parent=rna-XM_011695619.1
NW_012026892.1	Gnomon	exon	410005	410180	.	+	.	ID=exon-XM_011695619.1-8;Dbxref=GeneID:105453558%2CGenbank:XM_011695619.1;Parent=rna-XM_011695619.1
NW_012026892.1	Gnomon	exon	409657	409898	.	+	.	ID=exon-XM_011695619.1-7;Dbxref=GeneID:105453558%2CGenbank:XM_011695619.1;Parent=rna-XM_011695619.1
NW_012026892.1	Gnomon	exon	410363	410507	.	+	.	ID=exon-XM_011695619.1-9;Dbxref=GeneID:105453558%2CGenbank:XM_011695619.1;Parent=rna-XM_011695619.1
NW_012026892.1	Gnomon	exon	408333	408447	.	+	.	ID=exon-XM_011695619.1-2;Dbxref=GeneID:105453558%2CGenbank:XM_011695619.1;Parent=rna-XM_011695619.1
NW_012026892.1	Gnomon	exon	407925	408001	.	+	.	ID=exon-XM_011695619.1-1;Dbxref=GeneID:105453558%2CGenbank:XM_011695619.1;Parent=rna-XM_011695619.1
NW_012026892.1	Gnomon	exon	408914	408985	.	+	.	ID=exon-XM_011695619.1-4;Dbxref=GeneID:105453558%2CGenbank:XM_011695619.1;Parent=rna-XM_011695619.1
NW_012026892.1	Gnomon	exon	408550	408653	.	+	.	ID=exon-XM_011695619.1-3;Dbxref=GeneID:105453558%2CGenbank:XM_011695619.1;Parent=rna-XM_011695619.1
NW_012026892.1	Gnomon	exon	1225870	1226264	.	-	.	ID=exon-XM_011695708.1-5;Dbxref=GeneID:105453604%2CGenbank:XM_011695708.1;Parent=rna-XM_011695708.1
NW_012026892.1	Gnomon	exon	1226365	1226521	.	-	.	ID=exon-XM_011695708.1-4;Dbxref=GeneID:105453604%2CGenbank:XM_011695708.1;Parent=rna-XM_011695708.1
NW_012026892.1	Gnomon	exon	1225695	1225790	.	-	.	ID=exon-XM_011695708.1-6;Dbxref=GeneID:105453604%2CGenbank:XM_011695708.1;Parent=rna-XM_011695708.1
NW_012026892.1	Gnomon	exon	1227328	1227529	.	-	.	ID=exon-XM_011695708.1-1;Dbxref=GeneID:105453604%2CGenbank:XM_011695708.1;Parent=rna-XM_011695708.1
NW_012026892.1	Gnomon	exon	1226735	1227016	.	-	.	ID=exon-XM_011695708.1-3;Dbxref=GeneID:105453604%2CGenbank:XM_011695708.1;Parent=rna-XM_011695708.1
NW_012026892.1	Gnomon	exon	1227159	1227245	.	-	.	ID=exon-XM_011695708.1-2;Dbxref=GeneID:105453604%2CGenbank:XM_011695708.1;Parent=rna-XM_011695708.1
NW_012026892.1	Gnomon	CDS	1156233	1156432	.	+	0	Name=XP_011693987.1;ID=cds-XP_011693987.1;Dbxref=GeneID:105453591%2CGenbank:XP_011693987.1;Parent=rna-XM_011695685.1
NW_012026892.1	Gnomon	CDS	1156513	1156663	.	+	0	Name=XP_011693987.1;ID=cds-XP_011693987.1;Dbxref=GeneID:105453591%2CGenbank:XP_011693987.1;Parent=rna-XM_011695685.1
NW_012026892.1	Gnomon	CDS	1156748	1156928	.	+	0	Name=XP_011693987.1;ID=cds-XP_011693987.1;Dbxref=GeneID:105453591%2CGenbank:XP_011693987.1;Parent=rna-XM_011695685.1
NW_012026892.1	Gnomon	CDS	1157027	1157190	.	+	0	Name=XP_011693987.1;ID=cds-XP_011693987.1;Dbxref=GeneID:105453591%2CGenbank:XP_011693987.1;Parent=rna-XM_011695685.1
NW_012026892.1	RefSeq	cDNA_match	160960	161258	.	-	.	ID=7a7675a0-abf9-428a-83e8-656e9e576c6c;Target=XM_011695590.1 1 299
NW_012026892.1	RefSeq	cDNA_match	160405	160667	.	-	.	ID=7a7675a0-abf9-428a-83e8-656e9e576c6c;Target=XM_011695590.1 1 299
NW_012026892.1	RefSeq	cDNA_match	159880	160068	.	-	.	ID=7a7675a0-abf9-428a-83e8-656e9e576c6c;Target=XM_011695590.1 1 299
NW_012026892.1	RefSeq	cDNA_match	159729	159808	.	-	.	ID=7a7675a0-abf9-428a-83e8-656e9e576c6c;Target=XM_011695590.1 1 299
NW_012026892.1	RefSeq	cDNA_match	159415	159603	.	-	.	ID=7a7675a0-abf9-428a-83e8-656e9e576c6c;Target=XM_011695590.1 1 299
NW_012026892.1	RefSeq	cDNA_match	159208	159349	.	-	.	ID=7a7675a0-abf9-428a-83e8-656e9e576c6c;Target=XM_011695590.1 1 299
NW_012026892.1	RefSeq	cDNA_match	158710	159048	.	-	.	ID=7a7675a0-abf9-428a-83e8-656e9e576c6c;Target=XM_011695590.1 1 299
NW_012026892.1	RefSeq	cDNA_match	158307	158528	.	-	.	ID=7a7675a0-abf9-428a-83e8-656e9e576c6c;Target=XM_011695590.1 1 299
NW_012026892.1	RefSeq	cDNA_match	157971	158201	.	-	.	ID=7a7675a0-abf9-428a-83e8-656e9e576c6c;Target=XM_011695590.1 1 299
NW_012026892.1	RefSeq	cDNA_match	157270	157673	.	-	.	ID=7a7675a0-abf9-428a-83e8-656e9e576c6c;Target=XM_011695590.1 1 299
NW_012026892.1	Gnomon	exon	1218788	1218987	.	+	.	ID=exon-XM_011695713.1-5;Dbxref=GeneID:105453607%2CGenbank:XM_011695713.1;Parent=rna-XM_011695713.1
NW_012026892.1	Gnomon	exon	1218477	1218724	.	+	.	ID=exon-XM_011695713.1-4;Dbxref=GeneID:105453607%2CGenbank:XM_011695713.1;Parent=rna-XM_011695713.1
NW_012026892.1	Gnomon	exon	1218308	1218397	.	+	.	ID=exon-XM_011695713.1-3;Dbxref=GeneID:105453607%2CGenbank:XM_011695713.1;Parent=rna-XM_011695713.1
NW_012026892.1	Gnomon	exon	1218162	1218242	.	+	.	ID=exon-XM_011695713.1-2;Dbxref=GeneID:105453607%2CGenbank:XM_011695713.1;Parent=rna-XM_011695713.1
NW_012026892.1	Gnomon	exon	1219862	1219997	.	+	.	ID=exon-XM_011695713.1-9;Dbxref=GeneID:105453607%2CGenbank:XM_011695713.1;Parent=rna-XM_011695713.1
NW_012026892.1	Gnomon	exon	1219581	1219791	.	+	.	ID=exon-XM_011695713.1-8;Dbxref=GeneID:105453607%2CGenbank:XM_011695713.1;Parent=rna-XM_011695713.1
NW_012026892.1	Gnomon	exon	1219340	1219470	.	+	.	ID=exon-XM_011695713.1-7;Dbxref=GeneID:105453607%2CGenbank:XM_011695713.1;Parent=rna-XM_011695713.1
NW_012026892.1	Gnomon	exon	1219068	1219262	.	+	.	ID=exon-XM_011695713.1-6;Dbxref=GeneID:105453607%2CGenbank:XM_011695713.1;Parent=rna-XM_011695713.1
NW_012026892.1	Gnomon	exon	1217799	1218023	.	+	.	ID=exon-XM_011695713.1-1;Dbxref=GeneID:105453607%2CGenbank:XM_011695713.1;Parent=rna-XM_011695713.1
NW_012026892.1	Gnomon	mRNA	1157212	1162745	.	+	.	Name=XM_011695682.1;ID=rna-XM_011695682.1;Dbxref=GeneID:105453591%2CGenbank:XM_011695682.1;Parent=gene-LOC105453591
NW_012026892.1	tRNAscan-SE	gene	1150484	1150555	.	-	.	Name=Trnap-cgg;ID=gene-Trnap-cgg-3;Dbxref=GeneID:105447673
NW_012026892.1	Gnomon	CDS	1169934	1170579	.	-	0	Name=XP_011693979.1;ID=cds-XP_011693979.1;Dbxref=GeneID:105453590%2CGenbank:XP_011693979.1;Parent=rna-XM_011695677.1
NW_012026892.1	Gnomon	CDS	1168711	1169111	.	-	0	Name=XP_011693979.1;ID=cds-XP_011693979.1;Dbxref=GeneID:105453590%2CGenbank:XP_011693979.1;Parent=rna-XM_011695677.1
NW_012026892.1	Gnomon	CDS	1168006	1168360	.	-	0	Name=XP_011693979.1;ID=cds-XP_011693979.1;Dbxref=GeneID:105453590%2CGenbank:XP_011693979.1;Parent=rna-XM_011695677.1
NW_012026892.1	Gnomon	CDS	1167255	1167778	.	-	0	Name=XP_011693979.1;ID=cds-XP_011693979.1;Dbxref=GeneID:105453590%2CGenbank:XP_011693979.1;Parent=rna-XM_011695677.1
NW_012026892.1	Gnomon	CDS	1166146	1167066	.	-	0	Name=XP_011693979.1;ID=cds-XP_011693979.1;Dbxref=GeneID:105453590%2CGenbank:XP_011693979.1;Parent=rna-XM_011695677.1
NW_012026892.1	Gnomon	CDS	1165673	1165776	.	-	0	Name=XP_011693979.1;ID=cds-XP_011693979.1;Dbxref=GeneID:105453590%2CGenbank:XP_011693979.1;Parent=rna-XM_011695677.1
NW_012026892.1	Gnomon	CDS	1165388	1165583	.	-	0	Name=XP_011693979.1;ID=cds-XP_011693979.1;Dbxref=GeneID:105453590%2CGenbank:XP_011693979.1;Parent=rna-XM_011695677.1
NW_012026892.1	Gnomon	CDS	1165071	1165292	.	-	0	Name=XP_011693979.1;ID=cds-XP_011693979.1;Dbxref=GeneID:105453590%2CGenbank:XP_011693979.1;Parent=rna-XM_011695677.1
NW_012026892.1	Gnomon	CDS	1163728	1164897	.	-	0	Name=XP_011693979.1;ID=cds-XP_011693979.1;Dbxref=GeneID:105453590%2CGenbank:XP_011693979.1;Parent=rna-XM_011695677.1
NW_012026892.1	Gnomon	mRNA	161526	164720	.	+	.	Name=XM_011695588.1;ID=rna-XM_011695588.1;Dbxref=GeneID:105453537%2CGenbank:XM_011695588.1;Parent=gene-LOC105453537
NW_012026892.1	Gnomon	exon	168867	172413	.	+	.	ID=exon-XM_011695591.1-1;Dbxref=GeneID:105453540%2CGenbank:XM_011695591.1;Parent=rna-XM_011695591.1
NW_012026892.1	Gnomon	exon	173298	176287	.	+	.	ID=exon-XM_011695591.1-2;Dbxref=GeneID:105453540%2CGenbank:XM_011695591.1;Parent=rna-XM_011695591.1
NW_012026892.1	Gnomon	exon	96181	97052	.	+	.	ID=exon-XM_011695567.1-2;Dbxref=GeneID:105453528%2CGenbank:XM_011695567.1;Parent=rna-XM_011695567.1
NW_012026892.1	Gnomon	exon	95837	96105	.	+	.	ID=exon-XM_011695567.1-1;Dbxref=GeneID:105453528%2CGenbank:XM_011695567.1;Parent=rna-XM_011695567.1
NW_012026892.1	Gnomon	mRNA	1160398	1162745	.	+	.	Name=XM_011695681.1;ID=rna-XM_011695681.1;Dbxref=GeneID:105453591%2CGenbank:XM_011695681.1;Parent=gene-LOC105453591
NW_012026892.1	Gnomon	exon	845608	846070	.	-	.	ID=exon-XM_011695637.1-5;Dbxref=GeneID:105453570%2CGenbank:XM_011695637.1;Parent=rna-XM_011695637.1
NW_012026892.1	Gnomon	exon	846278	846461	.	-	.	ID=exon-XM_011695637.1-4;Dbxref=GeneID:105453570%2CGenbank:XM_011695637.1;Parent=rna-XM_011695637.1
NW_012026892.1	Gnomon	exon	846683	846935	.	-	.	ID=exon-XM_011695637.1-3;Dbxref=GeneID:105453570%2CGenbank:XM_011695637.1;Parent=rna-XM_011695637.1
NW_012026892.1	Gnomon	exon	847201	847487	.	-	.	ID=exon-XM_011695637.1-2;Dbxref=GeneID:105453570%2CGenbank:XM_011695637.1;Parent=rna-XM_011695637.1
NW_012026892.1	Gnomon	exon	847759	847997	.	-	.	ID=exon-XM_011695637.1-1;Dbxref=GeneID:105453570%2CGenbank:XM_011695637.1;Parent=rna-XM_011695637.1
NW_012026892.1	Gnomon	exon	313993	314593	.	-	.	ID=exon-XR_974886.1-3;Dbxref=GeneID:105453552%2CGenbank:XR_974886.1;Parent=rna-XR_974886.1
NW_012026892.1	Gnomon	exon	314676	314787	.	-	.	ID=exon-XR_974886.1-2;Dbxref=GeneID:105453552%2CGenbank:XR_974886.1;Parent=rna-XR_974886.1
NW_012026892.1	Gnomon	exon	314915	315252	.	-	.	ID=exon-XR_974886.1-1;Dbxref=GeneID:105453552%2CGenbank:XR_974886.1;Parent=rna-XR_974886.1
NW_012026892.1	Gnomon	mRNA	161428	164720	.	+	.	Name=XM_011695587.1;ID=rna-XM_011695587.1;Dbxref=GeneID:105453537%2CGenbank:XM_011695587.1;Parent=gene-LOC105453537
NW_012026892.1	Gnomon	exon	1024583	1024754	.	-	.	ID=exon-XM_011695661.1-1;Dbxref=GeneID:105453581%2CGenbank:XM_011695661.1;Parent=rna-XM_011695661.1
NW_012026892.1	Gnomon	exon	1022423	1022860	.	-	.	ID=exon-XM_011695661.1-3;Dbxref=GeneID:105453581%2CGenbank:XM_011695661.1;Parent=rna-XM_011695661.1
NW_012026892.1	Gnomon	exon	1023292	1023483	.	-	.	ID=exon-XM_011695661.1-2;Dbxref=GeneID:105453581%2CGenbank:XM_011695661.1;Parent=rna-XM_011695661.1
NW_012026892.1	Gnomon	exon	1021369	1021628	.	-	.	ID=exon-XM_011695661.1-5;Dbxref=GeneID:105453581%2CGenbank:XM_011695661.1;Parent=rna-XM_011695661.1
NW_012026892.1	Gnomon	exon	1021960	1022227	.	-	.	ID=exon-XM_011695661.1-4;Dbxref=GeneID:105453581%2CGenbank:XM_011695661.1;Parent=rna-XM_011695661.1
NW_012026892.1	Gnomon	exon	1020149	1021109	.	-	.	ID=exon-XM_011695661.1-6;Dbxref=GeneID:105453581%2CGenbank:XM_011695661.1;Parent=rna-XM_011695661.1
NW_012026892.1	Gnomon	mRNA	1160359	1162745	.	+	.	Name=XM_011695680.1;ID=rna-XM_011695680.1;Dbxref=GeneID:105453591%2CGenbank:XM_011695680.1;Parent=gene-LOC105453591
NW_012026892.1	Gnomon	mRNA	164728	167497	.	-	.	Name=XM_011695586.1;ID=rna-XM_011695586.1;Dbxref=GeneID:105453536%2CGenbank:XM_011695586.1;Note=The sequence of the model RefSeq transcript was modified relative to this genomic sequence to represent the inferred CDS: inserted 1 base in 1 codon;Parent=gene-LOC105453536
NW_012026892.1	Gnomon	CDS	1150192	1150295	.	-	0	Name=XP_011693977.1;ID=cds-XP_011693977.1;Dbxref=GeneID:105453589%2CGenbank:XP_011693977.1;Parent=rna-XM_011695675.1
NW_012026892.1	Gnomon	CDS	1149232	1149625	.	-	0	Name=XP_011693977.1;ID=cds-XP_011693977.1;Dbxref=GeneID:105453589%2CGenbank:XP_011693977.1;Parent=rna-XM_011695675.1
NW_012026892.1	RefSeq	cDNA_match	381789	382408	.	-	.	ID=ccd1eba4-c11d-4003-8c3d-6fa97bb9604a;Target=XM_011695738.1 1 620
NW_012026892.1	RefSeq	cDNA_match	379880	380232	.	-	.	ID=ccd1eba4-c11d-4003-8c3d-6fa97bb9604a;Target=XM_011695738.1 1 620
NW_012026892.1	RefSeq	cDNA_match	376810	376885	.	-	.	ID=ccd1eba4-c11d-4003-8c3d-6fa97bb9604a;Target=XM_011695738.1 1 620
NW_012026892.1	RefSeq	cDNA_match	374816	376426	.	-	.	ID=ccd1eba4-c11d-4003-8c3d-6fa97bb9604a;Target=XM_011695738.1 1 620
NW_012026892.1	Gnomon	exon	975198	975291	.	+	.	ID=exon-XM_011695642.1-10;Dbxref=GeneID:105453573%2CGenbank:XM_011695642.1;Parent=rna-XM_011695642.1
NW_012026892.1	Gnomon	exon	119386	119707	.	-	.	ID=exon-XM_011695577.1-10;Dbxref=GeneID:105453532%2CGenbank:XM_011695577.1;Parent=rna-XM_011695577.1
NW_012026892.1	Gnomon	exon	116761	118788	.	-	.	ID=exon-XM_011695577.1-12;Dbxref=GeneID:105453532%2CGenbank:XM_011695577.1;Parent=rna-XM_011695577.1
NW_012026892.1	Gnomon	exon	119093	119194	.	-	.	ID=exon-XM_011695577.1-11;Dbxref=GeneID:105453532%2CGenbank:XM_011695577.1;Parent=rna-XM_011695577.1
NW_012026892.1	Gnomon	CDS	1168711	1169100	.	-	0	Name=XP_011693978.1;ID=cds-XP_011693978.1;Dbxref=GeneID:105453590%2CGenbank:XP_011693978.1;Parent=rna-XM_011695676.1
NW_012026892.1	Gnomon	CDS	1168006	1168360	.	-	0	Name=XP_011693978.1;ID=cds-XP_011693978.1;Dbxref=GeneID:105453590%2CGenbank:XP_011693978.1;Parent=rna-XM_011695676.1
NW_012026892.1	Gnomon	CDS	1167255	1167778	.	-	0	Name=XP_011693978.1;ID=cds-XP_011693978.1;Dbxref=GeneID:105453590%2CGenbank:XP_011693978.1;Parent=rna-XM_011695676.1
NW_012026892.1	Gnomon	CDS	1166146	1167066	.	-	0	Name=XP_011693978.1;ID=cds-XP_011693978.1;Dbxref=GeneID:105453590%2CGenbank:XP_011693978.1;Parent=rna-XM_011695676.1
NW_012026892.1	Gnomon	CDS	1165673	1165776	.	-	0	Name=XP_011693978.1;ID=cds-XP_011693978.1;Dbxref=GeneID:105453590%2CGenbank:XP_011693978.1;Parent=rna-XM_011695676.1
NW_012026892.1	Gnomon	CDS	1165388	1165583	.	-	0	Name=XP_011693978.1;ID=cds-XP_011693978.1;Dbxref=GeneID:105453590%2CGenbank:XP_011693978.1;Parent=rna-XM_011695676.1
NW_012026892.1	Gnomon	CDS	1165071	1165292	.	-	0	Name=XP_011693978.1;ID=cds-XP_011693978.1;Dbxref=GeneID:105453590%2CGenbank:XP_011693978.1;Parent=rna-XM_011695676.1
NW_012026892.1	Gnomon	CDS	1163728	1164897	.	-	0	Name=XP_011693978.1;ID=cds-XP_011693978.1;Dbxref=GeneID:105453590%2CGenbank:XP_011693978.1;Parent=rna-XM_011695676.1
NW_012026892.1	Gnomon	mRNA	149636	155181	.	+	.	Name=XM_011695585.1;ID=rna-XM_011695585.1;Dbxref=GeneID:105453535%2CGenbank:XM_011695585.1;Parent=gene-LOC105453535
NW_012026892.1	tRNAscan-SE	tRNA	1150484	1150555	.	-	.	ID=rna-Trnap-cgg-3;Dbxref=GeneID:105447673;Note=transfer RNA proline (anticodon CGG);Parent=gene-Trnap-cgg-3
NW_012026892.1	Gnomon	exon	415690	416904	.	+	.	ID=exon-XM_011695618.1-7;Dbxref=GeneID:105453557%2CGenbank:XM_011695618.1;Parent=rna-XM_011695618.1
NW_012026892.1	Gnomon	exon	415131	415416	.	+	.	ID=exon-XM_011695618.1-6;Dbxref=GeneID:105453557%2CGenbank:XM_011695618.1;Parent=rna-XM_011695618.1
NW_012026892.1	Gnomon	exon	412634	412716	.	+	.	ID=exon-XM_011695618.1-1;Dbxref=GeneID:105453557%2CGenbank:XM_011695618.1;Parent=rna-XM_011695618.1
NW_012026892.1	Gnomon	exon	414542	414935	.	+	.	ID=exon-XM_011695618.1-5;Dbxref=GeneID:105453557%2CGenbank:XM_011695618.1;Parent=rna-XM_011695618.1
NW_012026892.1	Gnomon	exon	414122	414382	.	+	.	ID=exon-XM_011695618.1-4;Dbxref=GeneID:105453557%2CGenbank:XM_011695618.1;Parent=rna-XM_011695618.1
NW_012026892.1	Gnomon	exon	413666	413971	.	+	.	ID=exon-XM_011695618.1-3;Dbxref=GeneID:105453557%2CGenbank:XM_011695618.1;Parent=rna-XM_011695618.1
NW_012026892.1	Gnomon	exon	413309	413587	.	+	.	ID=exon-XM_011695618.1-2;Dbxref=GeneID:105453557%2CGenbank:XM_011695618.1;Parent=rna-XM_011695618.1
NW_012026892.1	Gnomon	CDS	695306	695348	.	+	0	Name=XP_011693931.1;ID=cds-XP_011693931.1;Dbxref=GeneID:105453564%2CGenbank:XP_011693931.1;Parent=rna-XM_011695629.1
NW_012026892.1	Gnomon	CDS	765808	765885	.	+	0	Name=XP_011693931.1;ID=cds-XP_011693931.1;Dbxref=GeneID:105453564%2CGenbank:XP_011693931.1;Parent=rna-XM_011695629.1
NW_012026892.1	Gnomon	CDS	767694	767875	.	+	0	Name=XP_011693931.1;ID=cds-XP_011693931.1;Dbxref=GeneID:105453564%2CGenbank:XP_011693931.1;Parent=rna-XM_011695629.1
NW_012026892.1	Gnomon	CDS	769963	770161	.	+	0	Name=XP_011693931.1;ID=cds-XP_011693931.1;Dbxref=GeneID:105453564%2CGenbank:XP_011693931.1;Parent=rna-XM_011695629.1
NW_012026892.1	Gnomon	CDS	772345	772451	.	+	0	Name=XP_011693931.1;ID=cds-XP_011693931.1;Dbxref=GeneID:105453564%2CGenbank:XP_011693931.1;Parent=rna-XM_011695629.1
NW_012026892.1	Gnomon	CDS	773445	773570	.	+	0	Name=XP_011693931.1;ID=cds-XP_011693931.1;Dbxref=GeneID:105453564%2CGenbank:XP_011693931.1;Parent=rna-XM_011695629.1
NW_012026892.1	Gnomon	mRNA	1154379	1157769	.	+	.	Name=XM_011695686.1;ID=rna-XM_011695686.1;Dbxref=GeneID:105453591%2CGenbank:XM_011695686.1;Parent=gene-LOC105453591
NW_012026892.1	Gnomon	CDS	1262361	1262364	.	-	0	Name=XP_011694030.1;ID=cds-XP_011694030.1;Dbxref=GeneID:105453614%2CGenbank:XP_011694030.1;Parent=rna-XM_011695728.1
NW_012026892.1	Gnomon	CDS	1261944	1262270	.	-	0	Name=XP_011694030.1;ID=cds-XP_011694030.1;Dbxref=GeneID:105453614%2CGenbank:XP_011694030.1;Parent=rna-XM_011695728.1
NW_012026892.1	Gnomon	CDS	1261744	1261862	.	-	0	Name=XP_011694030.1;ID=cds-XP_011694030.1;Dbxref=GeneID:105453614%2CGenbank:XP_011694030.1;Parent=rna-XM_011695728.1
NW_012026892.1	Gnomon	CDS	1261554	1261663	.	-	0	Name=XP_011694030.1;ID=cds-XP_011694030.1;Dbxref=GeneID:105453614%2CGenbank:XP_011694030.1;Parent=rna-XM_011695728.1
NW_012026892.1	Gnomon	CDS	1261336	1261470	.	-	0	Name=XP_011694030.1;ID=cds-XP_011694030.1;Dbxref=GeneID:105453614%2CGenbank:XP_011694030.1;Parent=rna-XM_011695728.1
NW_012026892.1	Gnomon	CDS	1261097	1261274	.	-	0	Name=XP_011694030.1;ID=cds-XP_011694030.1;Dbxref=GeneID:105453614%2CGenbank:XP_011694030.1;Parent=rna-XM_011695728.1
NW_012026892.1	Gnomon	CDS	1260849	1261012	.	-	0	Name=XP_011694030.1;ID=cds-XP_011694030.1;Dbxref=GeneID:105453614%2CGenbank:XP_011694030.1;Parent=rna-XM_011695728.1
NW_012026892.1	Gnomon	CDS	1260590	1260754	.	-	0	Name=XP_011694030.1;ID=cds-XP_011694030.1;Dbxref=GeneID:105453614%2CGenbank:XP_011694030.1;Parent=rna-XM_011695728.1
NW_012026892.1	Gnomon	CDS	1260370	1260528	.	-	0	Name=XP_011694030.1;ID=cds-XP_011694030.1;Dbxref=GeneID:105453614%2CGenbank:XP_011694030.1;Parent=rna-XM_011695728.1
NW_012026892.1	Gnomon	CDS	1260186	1260293	.	-	0	Name=XP_011694030.1;ID=cds-XP_011694030.1;Dbxref=GeneID:105453614%2CGenbank:XP_011694030.1;Parent=rna-XM_011695728.1
NW_012026892.1	Gnomon	CDS	1259950	1260124	.	-	0	Name=XP_011694030.1;ID=cds-XP_011694030.1;Dbxref=GeneID:105453614%2CGenbank:XP_011694030.1;Parent=rna-XM_011695728.1
NW_012026892.1	Gnomon	CDS	1259471	1259863	.	-	0	Name=XP_011694030.1;ID=cds-XP_011694030.1;Dbxref=GeneID:105453614%2CGenbank:XP_011694030.1;Parent=rna-XM_011695728.1
NW_012026892.1	Gnomon	CDS	695306	695348	.	+	0	Name=XP_011693932.1;ID=cds-XP_011693932.1;Dbxref=GeneID:105453564%2CGenbank:XP_011693932.1;Parent=rna-XM_011695630.1
NW_012026892.1	Gnomon	CDS	765808	765885	.	+	0	Name=XP_011693932.1;ID=cds-XP_011693932.1;Dbxref=GeneID:105453564%2CGenbank:XP_011693932.1;Parent=rna-XM_011695630.1
NW_012026892.1	Gnomon	CDS	767694	767875	.	+	0	Name=XP_011693932.1;ID=cds-XP_011693932.1;Dbxref=GeneID:105453564%2CGenbank:XP_011693932.1;Parent=rna-XM_011695630.1
NW_012026892.1	Gnomon	CDS	769963	770161	.	+	0	Name=XP_011693932.1;ID=cds-XP_011693932.1;Dbxref=GeneID:105453564%2CGenbank:XP_011693932.1;Parent=rna-XM_011695630.1
NW_012026892.1	Gnomon	CDS	772345	772451	.	+	0	Name=XP_011693932.1;ID=cds-XP_011693932.1;Dbxref=GeneID:105453564%2CGenbank:XP_011693932.1;Parent=rna-XM_011695630.1
NW_012026892.1	Gnomon	CDS	773445	773570	.	+	0	Name=XP_011693932.1;ID=cds-XP_011693932.1;Dbxref=GeneID:105453564%2CGenbank:XP_011693932.1;Parent=rna-XM_011695630.1
NW_012026892.1	Gnomon	mRNA	1154514	1157769	.	+	.	Name=XM_011695685.1;ID=rna-XM_011695685.1;Dbxref=GeneID:105453591%2CGenbank:XM_011695685.1;Parent=gene-LOC105453591
NW_012026892.1	Gnomon	exon	1156217	1156432	.	+	.	ID=exon-XM_011695685.1-3;Dbxref=GeneID:105453591%2CGenbank:XM_011695685.1;Parent=rna-XM_011695685.1
NW_012026892.1	Gnomon	exon	1155245	1155300	.	+	.	ID=exon-XM_011695685.1-2;Dbxref=GeneID:105453591%2CGenbank:XM_011695685.1;Parent=rna-XM_011695685.1
NW_012026892.1	Gnomon	exon	1154514	1154662	.	+	.	ID=exon-XM_011695685.1-1;Dbxref=GeneID:105453591%2CGenbank:XM_011695685.1;Parent=rna-XM_011695685.1
NW_012026892.1	Gnomon	exon	1157027	1157769	.	+	.	ID=exon-XM_011695685.1-6;Dbxref=GeneID:105453591%2CGenbank:XM_011695685.1;Parent=rna-XM_011695685.1
NW_012026892.1	Gnomon	exon	1156748	1156928	.	+	.	ID=exon-XM_011695685.1-5;Dbxref=GeneID:105453591%2CGenbank:XM_011695685.1;Parent=rna-XM_011695685.1
NW_012026892.1	Gnomon	exon	1156513	1156663	.	+	.	ID=exon-XM_011695685.1-4;Dbxref=GeneID:105453591%2CGenbank:XM_011695685.1;Parent=rna-XM_011695685.1
NW_012026892.1	Gnomon	mRNA	1154388	1157769	.	+	.	Name=XM_011695684.1;ID=rna-XM_011695684.1;Dbxref=GeneID:105453591%2CGenbank:XM_011695684.1;Parent=gene-LOC105453591
NW_012026892.1	Gnomon	exon	1275713	1275953	.	-	.	ID=exon-XM_011695736.1-4;Dbxref=GeneID:105453617%2CGenbank:XM_011695736.1;Parent=rna-XM_011695736.1
NW_012026892.1	Gnomon	exon	1276040	1276182	.	-	.	ID=exon-XM_011695736.1-3;Dbxref=GeneID:105453617%2CGenbank:XM_011695736.1;Parent=rna-XM_011695736.1
NW_012026892.1	Gnomon	exon	1276313	1276567	.	-	.	ID=exon-XM_011695736.1-2;Dbxref=GeneID:105453617%2CGenbank:XM_011695736.1;Parent=rna-XM_011695736.1
NW_012026892.1	Gnomon	exon	1276807	1276966	.	-	.	ID=exon-XM_011695736.1-1;Dbxref=GeneID:105453617%2CGenbank:XM_011695736.1;Parent=rna-XM_011695736.1
NW_012026892.1	Gnomon	exon	845608	846070	.	-	.	ID=exon-XM_011695638.1-5;Dbxref=GeneID:105453570%2CGenbank:XM_011695638.1;Parent=rna-XM_011695638.1
NW_012026892.1	Gnomon	exon	846299	846461	.	-	.	ID=exon-XM_011695638.1-4;Dbxref=GeneID:105453570%2CGenbank:XM_011695638.1;Parent=rna-XM_011695638.1
NW_012026892.1	Gnomon	exon	847759	847996	.	-	.	ID=exon-XM_011695638.1-1;Dbxref=GeneID:105453570%2CGenbank:XM_011695638.1;Parent=rna-XM_011695638.1
NW_012026892.1	Gnomon	exon	846683	846935	.	-	.	ID=exon-XM_011695638.1-3;Dbxref=GeneID:105453570%2CGenbank:XM_011695638.1;Parent=rna-XM_011695638.1
NW_012026892.1	Gnomon	exon	847201	847487	.	-	.	ID=exon-XM_011695638.1-2;Dbxref=GeneID:105453570%2CGenbank:XM_011695638.1;Parent=rna-XM_011695638.1
NW_012026892.1	Gnomon	exon	156397	156670	.	+	.	ID=exon-XR_974885.1-2;Dbxref=GeneID:105453539%2CGenbank:XR_974885.1;Parent=rna-XR_974885.1
NW_012026892.1	Gnomon	exon	155794	156125	.	+	.	ID=exon-XR_974885.1-1;Dbxref=GeneID:105453539%2CGenbank:XR_974885.1;Parent=rna-XR_974885.1
NW_012026892.1	Gnomon	exon	158312	158403	.	+	.	ID=exon-XR_974885.1-4;Dbxref=GeneID:105453539%2CGenbank:XR_974885.1;Parent=rna-XR_974885.1
NW_012026892.1	Gnomon	CDS	695306	695348	.	+	0	Name=XP_011693930.1;ID=cds-XP_011693930.1;Dbxref=GeneID:105453564%2CGenbank:XP_011693930.1;Parent=rna-XM_011695628.1
NW_012026892.1	Gnomon	CDS	765808	765885	.	+	0	Name=XP_011693930.1;ID=cds-XP_011693930.1;Dbxref=GeneID:105453564%2CGenbank:XP_011693930.1;Parent=rna-XM_011695628.1
NW_012026892.1	Gnomon	CDS	767694	767875	.	+	0	Name=XP_011693930.1;ID=cds-XP_011693930.1;Dbxref=GeneID:105453564%2CGenbank:XP_011693930.1;Parent=rna-XM_011695628.1
NW_012026892.1	Gnomon	CDS	769963	770161	.	+	0	Name=XP_011693930.1;ID=cds-XP_011693930.1;Dbxref=GeneID:105453564%2CGenbank:XP_011693930.1;Parent=rna-XM_011695628.1
NW_012026892.1	Gnomon	CDS	772345	772451	.	+	0	Name=XP_011693930.1;ID=cds-XP_011693930.1;Dbxref=GeneID:105453564%2CGenbank:XP_011693930.1;Parent=rna-XM_011695628.1
NW_012026892.1	Gnomon	CDS	773445	773570	.	+	0	Name=XP_011693930.1;ID=cds-XP_011693930.1;Dbxref=GeneID:105453564%2CGenbank:XP_011693930.1;Parent=rna-XM_011695628.1
NW_012026892.1	Gnomon	exon	158105	158251	.	+	.	ID=exon-XR_974885.1-3;Dbxref=GeneID:105453539%2CGenbank:XR_974885.1;Parent=rna-XR_974885.1
NW_012026892.1	Gnomon	exon	1020149	1021109	.	-	.	ID=exon-XM_011695662.1-5;Dbxref=GeneID:105453581%2CGenbank:XM_011695662.1;Parent=rna-XM_011695662.1
NW_012026892.1	Gnomon	exon	1021369	1021628	.	-	.	ID=exon-XM_011695662.1-4;Dbxref=GeneID:105453581%2CGenbank:XM_011695662.1;Parent=rna-XM_011695662.1
NW_012026892.1	Gnomon	exon	1021960	1022227	.	-	.	ID=exon-XM_011695662.1-3;Dbxref=GeneID:105453581%2CGenbank:XM_011695662.1;Parent=rna-XM_011695662.1
NW_012026892.1	Gnomon	exon	1022423	1022860	.	-	.	ID=exon-XM_011695662.1-2;Dbxref=GeneID:105453581%2CGenbank:XM_011695662.1;Parent=rna-XM_011695662.1
NW_012026892.1	Gnomon	exon	1024583	1024750	.	-	.	ID=exon-XM_011695662.1-1;Dbxref=GeneID:105453581%2CGenbank:XM_011695662.1;Parent=rna-XM_011695662.1
NW_012026892.1	Gnomon	mRNA	1154408	1157769	.	+	.	Name=XM_011695683.1;ID=rna-XM_011695683.1;Dbxref=GeneID:105453591%2CGenbank:XM_011695683.1;Parent=gene-LOC105453591
NW_012026892.1	Gnomon	exon	1154568	1154662	.	+	.	ID=exon-XM_011695686.1-2;Dbxref=GeneID:105453591%2CGenbank:XM_011695686.1;Parent=rna-XM_011695686.1
NW_012026892.1	Gnomon	exon	1154379	1154420	.	+	.	ID=exon-XM_011695686.1-1;Dbxref=GeneID:105453591%2CGenbank:XM_011695686.1;Parent=rna-XM_011695686.1
NW_012026892.1	Gnomon	exon	1156513	1156663	.	+	.	ID=exon-XM_011695686.1-4;Dbxref=GeneID:105453591%2CGenbank:XM_011695686.1;Parent=rna-XM_011695686.1
NW_012026892.1	Gnomon	exon	1156217	1156432	.	+	.	ID=exon-XM_011695686.1-3;Dbxref=GeneID:105453591%2CGenbank:XM_011695686.1;Parent=rna-XM_011695686.1
NW_012026892.1	Gnomon	exon	1157027	1157769	.	+	.	ID=exon-XM_011695686.1-6;Dbxref=GeneID:105453591%2CGenbank:XM_011695686.1;Parent=rna-XM_011695686.1
NW_012026892.1	Gnomon	exon	1156748	1156928	.	+	.	ID=exon-XM_011695686.1-5;Dbxref=GeneID:105453591%2CGenbank:XM_011695686.1;Parent=rna-XM_011695686.1
NW_012026892.1	Gnomon	CDS	783370	783447	.	+	0	Name=XP_011693935.1;ID=cds-XP_011693935.1;Dbxref=GeneID:105453566%2CGenbank:XP_011693935.1;Parent=rna-XM_011695633.1
NW_012026892.1	Gnomon	CDS	784304	784462	.	+	0	Name=XP_011693935.1;ID=cds-XP_011693935.1;Dbxref=GeneID:105453566%2CGenbank:XP_011693935.1;Parent=rna-XM_011695633.1
NW_012026892.1	Gnomon	CDS	784529	784595	.	+	0	Name=XP_011693935.1;ID=cds-XP_011693935.1;Dbxref=GeneID:105453566%2CGenbank:XP_011693935.1;Parent=rna-XM_011695633.1
NW_012026892.1	Gnomon	CDS	784679	784773	.	+	0	Name=XP_011693935.1;ID=cds-XP_011693935.1;Dbxref=GeneID:105453566%2CGenbank:XP_011693935.1;Parent=rna-XM_011695633.1
NW_012026892.1	Gnomon	CDS	784912	785057	.	+	0	Name=XP_011693935.1;ID=cds-XP_011693935.1;Dbxref=GeneID:105453566%2CGenbank:XP_011693935.1;Parent=rna-XM_011695633.1
NW_012026892.1	Gnomon	CDS	785210	785444	.	+	0	Name=XP_011693935.1;ID=cds-XP_011693935.1;Dbxref=GeneID:105453566%2CGenbank:XP_011693935.1;Parent=rna-XM_011695633.1
NW_012026892.1	Gnomon	CDS	1252081	1252300	.	+	0	Name=XP_011694034.1;ID=cds-XP_011694034.1;Dbxref=GeneID:105453615%2CGenbank:XP_011694034.1;Parent=rna-XM_011695732.1
NW_012026892.1	Gnomon	CDS	1252762	1253141	.	+	0	Name=XP_011694034.1;ID=cds-XP_011694034.1;Dbxref=GeneID:105453615%2CGenbank:XP_011694034.1;Parent=rna-XM_011695732.1
NW_012026892.1	Gnomon	CDS	1253535	1253869	.	+	0	Name=XP_011694034.1;ID=cds-XP_011694034.1;Dbxref=GeneID:105453615%2CGenbank:XP_011694034.1;Parent=rna-XM_011695732.1
NW_012026892.1	Gnomon	CDS	1255132	1255699	.	+	0	Name=XP_011694034.1;ID=cds-XP_011694034.1;Dbxref=GeneID:105453615%2CGenbank:XP_011694034.1;Parent=rna-XM_011695732.1
NW_012026892.1	Gnomon	lnc_RNA	155794	158403	.	+	.	Name=XR_974885.1;ID=rna-XR_974885.1;Dbxref=GeneID:105453539%2CGenbank:XR_974885.1;Parent=gene-LOC105453539
NW_012026892.1	Gnomon	lnc_RNA	313993	315252	.	-	.	Name=XR_974886.1;ID=rna-XR_974886.1;Dbxref=GeneID:105453552%2CGenbank:XR_974886.1;Parent=gene-LOC105453552
NW_012026892.1	Gnomon	exon	1268409	1268870	.	-	.	ID=exon-XM_011695721.1-13;Dbxref=GeneID:105453611%2CGenbank:XM_011695721.1;Parent=rna-XM_011695721.1
NW_012026892.1	Gnomon	exon	1268991	1269128	.	-	.	ID=exon-XM_011695721.1-12;Dbxref=GeneID:105453611%2CGenbank:XM_011695721.1;Parent=rna-XM_011695721.1
NW_012026892.1	Gnomon	exon	1269211	1269535	.	-	.	ID=exon-XM_011695721.1-11;Dbxref=GeneID:105453611%2CGenbank:XM_011695721.1;Parent=rna-XM_011695721.1
NW_012026892.1	Gnomon	exon	1269612	1269737	.	-	.	ID=exon-XM_011695721.1-10;Dbxref=GeneID:105453611%2CGenbank:XM_011695721.1;Parent=rna-XM_011695721.1
NW_012026892.1	Gnomon	CDS	844511	844699	.	-	0	Name=XP_011693936.1;ID=cds-XP_011693936.1;Dbxref=GeneID:105453567%2CGenbank:XP_011693936.1;Parent=rna-XM_011695634.1
NW_012026892.1	Gnomon	CDS	843868	844201	.	-	0	Name=XP_011693936.1;ID=cds-XP_011693936.1;Dbxref=GeneID:105453567%2CGenbank:XP_011693936.1;Parent=rna-XM_011695634.1
NW_012026892.1	Gnomon	CDS	843614	843785	.	-	0	Name=XP_011693936.1;ID=cds-XP_011693936.1;Dbxref=GeneID:105453567%2CGenbank:XP_011693936.1;Parent=rna-XM_011695634.1
NW_012026892.1	Gnomon	CDS	843319	843550	.	-	0	Name=XP_011693936.1;ID=cds-XP_011693936.1;Dbxref=GeneID:105453567%2CGenbank:XP_011693936.1;Parent=rna-XM_011695634.1
NW_012026892.1	Gnomon	CDS	1252081	1252300	.	+	0	Name=XP_011694035.1;ID=cds-XP_011694035.1;Dbxref=GeneID:105453615%2CGenbank:XP_011694035.1;Parent=rna-XM_011695733.1
NW_012026892.1	Gnomon	CDS	1252762	1253141	.	+	0	Name=XP_011694035.1;ID=cds-XP_011694035.1;Dbxref=GeneID:105453615%2CGenbank:XP_011694035.1;Parent=rna-XM_011695733.1
NW_012026892.1	Gnomon	CDS	1253535	1253869	.	+	0	Name=XP_011694035.1;ID=cds-XP_011694035.1;Dbxref=GeneID:105453615%2CGenbank:XP_011694035.1;Parent=rna-XM_011695733.1
NW_012026892.1	Gnomon	CDS	1255132	1255699	.	+	0	Name=XP_011694035.1;ID=cds-XP_011694035.1;Dbxref=GeneID:105453615%2CGenbank:XP_011694035.1;Parent=rna-XM_011695733.1
NW_012026892.1	Gnomon	exon	157270	157673	.	-	.	ID=exon-XM_011695590.1-11;Dbxref=GeneID:105453538%2CGenbank:XM_011695590.1;Note=The sequence of the model RefSeq transcript was modified relative to this genomic sequence to represent the inferred CDS: deleted 2 bases in 1 codon;Parent=rna-XM_011695590.1
NW_012026892.1	Gnomon	exon	157971	158201	.	-	.	ID=exon-XM_011695590.1-10;Dbxref=GeneID:105453538%2CGenbank:XM_011695590.1;Note=The sequence of the model RefSeq transcript was modified relative to this genomic sequence to represent the inferred CDS: deleted 2 bases in 1 codon;Parent=rna-XM_011695590.1
NW_012026892.1	Gnomon	mRNA	1154514	1159477	.	+	.	Name=XM_011695689.1;ID=rna-XM_011695689.1;Dbxref=GeneID:105453591%2CGenbank:XM_011695689.1;Parent=gene-LOC105453591
NW_012026892.1	Gnomon	CDS	1262361	1262364	.	-	0	Name=XP_011694031.1;ID=cds-XP_011694031.1;Dbxref=GeneID:105453614%2CGenbank:XP_011694031.1;Parent=rna-XM_011695729.1
NW_012026892.1	Gnomon	CDS	1261944	1262270	.	-	0	Name=XP_011694031.1;ID=cds-XP_011694031.1;Dbxref=GeneID:105453614%2CGenbank:XP_011694031.1;Parent=rna-XM_011695729.1
NW_012026892.1	Gnomon	CDS	1261744	1261862	.	-	0	Name=XP_011694031.1;ID=cds-XP_011694031.1;Dbxref=GeneID:105453614%2CGenbank:XP_011694031.1;Parent=rna-XM_011695729.1
NW_012026892.1	Gnomon	CDS	1261554	1261663	.	-	0	Name=XP_011694031.1;ID=cds-XP_011694031.1;Dbxref=GeneID:105453614%2CGenbank:XP_011694031.1;Parent=rna-XM_011695729.1
NW_012026892.1	Gnomon	CDS	1261336	1261470	.	-	0	Name=XP_011694031.1;ID=cds-XP_011694031.1;Dbxref=GeneID:105453614%2CGenbank:XP_011694031.1;Parent=rna-XM_011695729.1
NW_012026892.1	Gnomon	CDS	1261097	1261274	.	-	0	Name=XP_011694031.1;ID=cds-XP_011694031.1;Dbxref=GeneID:105453614%2CGenbank:XP_011694031.1;Parent=rna-XM_011695729.1
NW_012026892.1	Gnomon	CDS	1260849	1261012	.	-	0	Name=XP_011694031.1;ID=cds-XP_011694031.1;Dbxref=GeneID:105453614%2CGenbank:XP_011694031.1;Parent=rna-XM_011695729.1
NW_012026892.1	Gnomon	CDS	1260590	1260754	.	-	0	Name=XP_011694031.1;ID=cds-XP_011694031.1;Dbxref=GeneID:105453614%2CGenbank:XP_011694031.1;Parent=rna-XM_011695729.1
NW_012026892.1	Gnomon	CDS	1260370	1260528	.	-	0	Name=XP_011694031.1;ID=cds-XP_011694031.1;Dbxref=GeneID:105453614%2CGenbank:XP_011694031.1;Parent=rna-XM_011695729.1
NW_012026892.1	Gnomon	CDS	1260186	1260293	.	-	0	Name=XP_011694031.1;ID=cds-XP_011694031.1;Dbxref=GeneID:105453614%2CGenbank:XP_011694031.1;Parent=rna-XM_011695729.1
NW_012026892.1	Gnomon	CDS	1259950	1260124	.	-	0	Name=XP_011694031.1;ID=cds-XP_011694031.1;Dbxref=GeneID:105453614%2CGenbank:XP_011694031.1;Parent=rna-XM_011695729.1
NW_012026892.1	Gnomon	CDS	1259475	1259863	.	-	0	Name=XP_011694031.1;ID=cds-XP_011694031.1;Dbxref=GeneID:105453614%2CGenbank:XP_011694031.1;Parent=rna-XM_011695729.1
NW_012026892.1	Gnomon	CDS	1259296	1259299	.	-	0	Name=XP_011694031.1;ID=cds-XP_011694031.1;Dbxref=GeneID:105453614%2CGenbank:XP_011694031.1;Parent=rna-XM_011695729.1
NW_012026892.1	RefSeq	cDNA_match	194805	194977	.	-	.	ID=6f38ba8e-02d2-4d19-8dde-01b2133eab8b;Target=XM_011695594.1 1 173
NW_012026892.1	RefSeq	cDNA_match	193981	194664	.	-	.	ID=6f38ba8e-02d2-4d19-8dde-01b2133eab8b;Target=XM_011695594.1 1 173
NW_012026892.1	RefSeq	cDNA_match	193171	193401	.	-	.	ID=6f38ba8e-02d2-4d19-8dde-01b2133eab8b;Target=XM_011695594.1 1 173
NW_012026892.1	RefSeq	cDNA_match	192836	193089	.	-	.	ID=6f38ba8e-02d2-4d19-8dde-01b2133eab8b;Target=XM_011695594.1 1 173
NW_012026892.1	RefSeq	cDNA_match	192617	192749	.	-	.	ID=6f38ba8e-02d2-4d19-8dde-01b2133eab8b;Target=XM_011695594.1 1 173
NW_012026892.1	RefSeq	cDNA_match	192245	192446	.	-	.	ID=6f38ba8e-02d2-4d19-8dde-01b2133eab8b;Target=XM_011695594.1 1 173
NW_012026892.1	RefSeq	cDNA_match	191847	192042	.	-	.	ID=6f38ba8e-02d2-4d19-8dde-01b2133eab8b;Target=XM_011695594.1 1 173
NW_012026892.1	RefSeq	cDNA_match	191603	191772	.	-	.	ID=6f38ba8e-02d2-4d19-8dde-01b2133eab8b;Target=XM_011695594.1 1 173
NW_012026892.1	RefSeq	cDNA_match	191097	191364	.	-	.	ID=6f38ba8e-02d2-4d19-8dde-01b2133eab8b;Target=XM_011695594.1 1 173
NW_012026892.1	RefSeq	cDNA_match	190172	190502	.	-	.	ID=6f38ba8e-02d2-4d19-8dde-01b2133eab8b;Target=XM_011695594.1 1 173
NW_012026892.1	RefSeq	cDNA_match	189928	190069	.	-	.	ID=6f38ba8e-02d2-4d19-8dde-01b2133eab8b;Target=XM_011695594.1 1 173
NW_012026892.1	RefSeq	cDNA_match	189595	189838	.	-	.	ID=6f38ba8e-02d2-4d19-8dde-01b2133eab8b;Target=XM_011695594.1 1 173
NW_012026892.1	RefSeq	cDNA_match	189236	189377	.	-	.	ID=6f38ba8e-02d2-4d19-8dde-01b2133eab8b;Target=XM_011695594.1 1 173
NW_012026892.1	RefSeq	cDNA_match	187212	189141	.	-	.	ID=6f38ba8e-02d2-4d19-8dde-01b2133eab8b;Target=XM_011695594.1 1 173
NW_012026892.1	RefSeq	cDNA_match	186896	187101	.	-	.	ID=6f38ba8e-02d2-4d19-8dde-01b2133eab8b;Target=XM_011695594.1 1 173
NW_012026892.1	RefSeq	cDNA_match	186538	186739	.	-	.	ID=6f38ba8e-02d2-4d19-8dde-01b2133eab8b;Target=XM_011695594.1 1 173
NW_012026892.1	RefSeq	cDNA_match	186283	186464	.	-	.	ID=6f38ba8e-02d2-4d19-8dde-01b2133eab8b;Target=XM_011695594.1 1 173
NW_012026892.1	RefSeq	cDNA_match	185995	186114	.	-	.	ID=6f38ba8e-02d2-4d19-8dde-01b2133eab8b;Target=XM_011695594.1 1 173
NW_012026892.1	RefSeq	cDNA_match	185382	185717	.	-	.	ID=6f38ba8e-02d2-4d19-8dde-01b2133eab8b;Target=XM_011695594.1 1 173
NW_012026892.1	RefSeq	cDNA_match	185000	185264	.	-	.	ID=6f38ba8e-02d2-4d19-8dde-01b2133eab8b;Target=XM_011695594.1 1 173
NW_012026892.1	RefSeq	cDNA_match	184703	184920	.	-	.	ID=6f38ba8e-02d2-4d19-8dde-01b2133eab8b;Target=XM_011695594.1 1 173
NW_012026892.1	RefSeq	cDNA_match	184150	184572	.	-	.	ID=6f38ba8e-02d2-4d19-8dde-01b2133eab8b;Target=XM_011695594.1 1 173
NW_012026892.1	Gnomon	mRNA	1154514	1158645	.	+	.	Name=XM_011695688.1;ID=rna-XM_011695688.1;Dbxref=GeneID:105453591%2CGenbank:XM_011695688.1;Parent=gene-LOC105453591
NW_012026892.1	Gnomon	transcript	116761	123524	.	-	.	Name=XR_974883.1;ID=rna-XR_974883.1;Dbxref=GeneID:105453532%2CGenbank:XR_974883.1;Parent=gene-LOC105453532
NW_012026892.1	Gnomon	CDS	695306	695348	.	+	0	Name=XP_011693933.1;ID=cds-XP_011693933.1;Dbxref=GeneID:105453564%2CGenbank:XP_011693933.1;Parent=rna-XM_011695631.1
NW_012026892.1	Gnomon	CDS	765808	765885	.	+	0	Name=XP_011693933.1;ID=cds-XP_011693933.1;Dbxref=GeneID:105453564%2CGenbank:XP_011693933.1;Parent=rna-XM_011695631.1
NW_012026892.1	Gnomon	CDS	767694	767875	.	+	0	Name=XP_011693933.1;ID=cds-XP_011693933.1;Dbxref=GeneID:105453564%2CGenbank:XP_011693933.1;Parent=rna-XM_011695631.1
NW_012026892.1	Gnomon	CDS	769963	770161	.	+	0	Name=XP_011693933.1;ID=cds-XP_011693933.1;Dbxref=GeneID:105453564%2CGenbank:XP_011693933.1;Parent=rna-XM_011695631.1
NW_012026892.1	Gnomon	CDS	772345	772451	.	+	0	Name=XP_011693933.1;ID=cds-XP_011693933.1;Dbxref=GeneID:105453564%2CGenbank:XP_011693933.1;Parent=rna-XM_011695631.1
NW_012026892.1	Gnomon	CDS	773445	773570	.	+	0	Name=XP_011693933.1;ID=cds-XP_011693933.1;Dbxref=GeneID:105453564%2CGenbank:XP_011693933.1;Parent=rna-XM_011695631.1
NW_012026892.1	Gnomon	CDS	1262361	1262364	.	-	0	Name=XP_011694032.1;ID=cds-XP_011694032.1;Dbxref=GeneID:105453614%2CGenbank:XP_011694032.1;Parent=rna-XM_011695730.1
NW_012026892.1	Gnomon	CDS	1261944	1262270	.	-	0	Name=XP_011694032.1;ID=cds-XP_011694032.1;Dbxref=GeneID:105453614%2CGenbank:XP_011694032.1;Parent=rna-XM_011695730.1
NW_012026892.1	Gnomon	CDS	1261744	1261862	.	-	0	Name=XP_011694032.1;ID=cds-XP_011694032.1;Dbxref=GeneID:105453614%2CGenbank:XP_011694032.1;Parent=rna-XM_011695730.1
NW_012026892.1	Gnomon	CDS	1261554	1261663	.	-	0	Name=XP_011694032.1;ID=cds-XP_011694032.1;Dbxref=GeneID:105453614%2CGenbank:XP_011694032.1;Parent=rna-XM_011695730.1
NW_012026892.1	Gnomon	CDS	1261336	1261470	.	-	0	Name=XP_011694032.1;ID=cds-XP_011694032.1;Dbxref=GeneID:105453614%2CGenbank:XP_011694032.1;Parent=rna-XM_011695730.1
NW_012026892.1	Gnomon	CDS	1261097	1261274	.	-	0	Name=XP_011694032.1;ID=cds-XP_011694032.1;Dbxref=GeneID:105453614%2CGenbank:XP_011694032.1;Parent=rna-XM_011695730.1
NW_012026892.1	Gnomon	CDS	1260849	1261012	.	-	0	Name=XP_011694032.1;ID=cds-XP_011694032.1;Dbxref=GeneID:105453614%2CGenbank:XP_011694032.1;Parent=rna-XM_011695730.1
NW_012026892.1	Gnomon	CDS	1260590	1260754	.	-	0	Name=XP_011694032.1;ID=cds-XP_011694032.1;Dbxref=GeneID:105453614%2CGenbank:XP_011694032.1;Parent=rna-XM_011695730.1
NW_012026892.1	Gnomon	CDS	1260370	1260528	.	-	0	Name=XP_011694032.1;ID=cds-XP_011694032.1;Dbxref=GeneID:105453614%2CGenbank:XP_011694032.1;Parent=rna-XM_011695730.1
NW_012026892.1	Gnomon	CDS	1260186	1260293	.	-	0	Name=XP_011694032.1;ID=cds-XP_011694032.1;Dbxref=GeneID:105453614%2CGenbank:XP_011694032.1;Parent=rna-XM_011695730.1
NW_012026892.1	Gnomon	CDS	1259950	1260124	.	-	0	Name=XP_011694032.1;ID=cds-XP_011694032.1;Dbxref=GeneID:105453614%2CGenbank:XP_011694032.1;Parent=rna-XM_011695730.1
NW_012026892.1	Gnomon	CDS	1259471	1259863	.	-	0	Name=XP_011694032.1;ID=cds-XP_011694032.1;Dbxref=GeneID:105453614%2CGenbank:XP_011694032.1;Parent=rna-XM_011695730.1
NW_012026892.1	Gnomon	exon	1223720	1223851	.	-	.	ID=exon-XM_011695712.1-2;Dbxref=GeneID:105453606%2CGenbank:XM_011695712.1;Parent=rna-XM_011695712.1
NW_012026892.1	Gnomon	exon	1223941	1224210	.	-	.	ID=exon-XM_011695712.1-1;Dbxref=GeneID:105453606%2CGenbank:XM_011695712.1;Parent=rna-XM_011695712.1
NW_012026892.1	Gnomon	exon	1223113	1223476	.	-	.	ID=exon-XM_011695712.1-4;Dbxref=GeneID:105453606%2CGenbank:XM_011695712.1;Parent=rna-XM_011695712.1
NW_012026892.1	Gnomon	exon	1223551	1223640	.	-	.	ID=exon-XM_011695712.1-3;Dbxref=GeneID:105453606%2CGenbank:XM_011695712.1;Parent=rna-XM_011695712.1
NW_012026892.1	Gnomon	exon	1222854	1223042	.	-	.	ID=exon-XM_011695712.1-5;Dbxref=GeneID:105453606%2CGenbank:XM_011695712.1;Parent=rna-XM_011695712.1
NW_012026892.1	Gnomon	CDS	695306	695348	.	+	0	Name=XP_011693934.1;ID=cds-XP_011693934.1;Dbxref=GeneID:105453564%2CGenbank:XP_011693934.1;Parent=rna-XM_011695632.1
NW_012026892.1	Gnomon	CDS	765808	765885	.	+	0	Name=XP_011693934.1;ID=cds-XP_011693934.1;Dbxref=GeneID:105453564%2CGenbank:XP_011693934.1;Parent=rna-XM_011695632.1
NW_012026892.1	Gnomon	CDS	767694	767875	.	+	0	Name=XP_011693934.1;ID=cds-XP_011693934.1;Dbxref=GeneID:105453564%2CGenbank:XP_011693934.1;Parent=rna-XM_011695632.1
NW_012026892.1	Gnomon	CDS	769963	770161	.	+	0	Name=XP_011693934.1;ID=cds-XP_011693934.1;Dbxref=GeneID:105453564%2CGenbank:XP_011693934.1;Parent=rna-XM_011695632.1
NW_012026892.1	Gnomon	CDS	772345	772451	.	+	0	Name=XP_011693934.1;ID=cds-XP_011693934.1;Dbxref=GeneID:105453564%2CGenbank:XP_011693934.1;Parent=rna-XM_011695632.1
NW_012026892.1	Gnomon	CDS	773445	773570	.	+	0	Name=XP_011693934.1;ID=cds-XP_011693934.1;Dbxref=GeneID:105453564%2CGenbank:XP_011693934.1;Parent=rna-XM_011695632.1
NW_012026892.1	Gnomon	mRNA	1154037	1157769	.	+	.	Name=XM_011695687.1;ID=rna-XM_011695687.1;Dbxref=GeneID:105453591%2CGenbank:XM_011695687.1;Parent=gene-LOC105453591
NW_012026892.1	Gnomon	CDS	1252081	1252300	.	+	0	Name=XP_011694033.1;ID=cds-XP_011694033.1;Dbxref=GeneID:105453615%2CGenbank:XP_011694033.1;Parent=rna-XM_011695731.1
NW_012026892.1	Gnomon	CDS	1252762	1253141	.	+	0	Name=XP_011694033.1;ID=cds-XP_011694033.1;Dbxref=GeneID:105453615%2CGenbank:XP_011694033.1;Parent=rna-XM_011695731.1
NW_012026892.1	Gnomon	CDS	1253535	1253869	.	+	0	Name=XP_011694033.1;ID=cds-XP_011694033.1;Dbxref=GeneID:105453615%2CGenbank:XP_011694033.1;Parent=rna-XM_011695731.1
NW_012026892.1	Gnomon	CDS	1255132	1255699	.	+	0	Name=XP_011694033.1;ID=cds-XP_011694033.1;Dbxref=GeneID:105453615%2CGenbank:XP_011694033.1;Parent=rna-XM_011695731.1
NW_012026892.1	Gnomon	transcript	116761	123524	.	-	.	Name=XR_974884.1;ID=rna-XR_974884.1;Dbxref=GeneID:105453532%2CGenbank:XR_974884.1;Parent=gene-LOC105453532
NW_012026892.1	Gnomon	CDS	847759	847848	.	-	0	Name=XP_011693939.1;ID=cds-XP_011693939.1;Dbxref=GeneID:105453570%2CGenbank:XP_011693939.1;Parent=rna-XM_011695637.1
NW_012026892.1	Gnomon	CDS	847201	847487	.	-	0	Name=XP_011693939.1;ID=cds-XP_011693939.1;Dbxref=GeneID:105453570%2CGenbank:XP_011693939.1;Parent=rna-XM_011695637.1
NW_012026892.1	Gnomon	CDS	846683	846935	.	-	0	Name=XP_011693939.1;ID=cds-XP_011693939.1;Dbxref=GeneID:105453570%2CGenbank:XP_011693939.1;Parent=rna-XM_011695637.1
NW_012026892.1	Gnomon	CDS	846278	846461	.	-	0	Name=XP_011693939.1;ID=cds-XP_011693939.1;Dbxref=GeneID:105453570%2CGenbank:XP_011693939.1;Parent=rna-XM_011695637.1
NW_012026892.1	Gnomon	CDS	845706	846070	.	-	0	Name=XP_011693939.1;ID=cds-XP_011693939.1;Dbxref=GeneID:105453570%2CGenbank:XP_011693939.1;Parent=rna-XM_011695637.1
NW_012026892.1	Gnomon	mRNA	969838	975291	.	+	.	Name=XM_011695642.1;ID=rna-XM_011695642.1;Dbxref=GeneID:105453573%2CGenbank:XM_011695642.1;Parent=gene-LOC105453573
NW_012026892.1	Gnomon	exon	1222558	1223042	.	-	.	ID=exon-XM_011695711.1-5;Dbxref=GeneID:105453606%2CGenbank:XM_011695711.1;Parent=rna-XM_011695711.1
NW_012026892.1	Gnomon	exon	1223126	1223476	.	-	.	ID=exon-XM_011695711.1-4;Dbxref=GeneID:105453606%2CGenbank:XM_011695711.1;Parent=rna-XM_011695711.1
NW_012026892.1	Gnomon	exon	1223551	1223640	.	-	.	ID=exon-XM_011695711.1-3;Dbxref=GeneID:105453606%2CGenbank:XM_011695711.1;Parent=rna-XM_011695711.1
NW_012026892.1	Gnomon	exon	1223720	1223851	.	-	.	ID=exon-XM_011695711.1-2;Dbxref=GeneID:105453606%2CGenbank:XM_011695711.1;Parent=rna-XM_011695711.1
NW_012026892.1	Gnomon	exon	1223941	1224210	.	-	.	ID=exon-XM_011695711.1-1;Dbxref=GeneID:105453606%2CGenbank:XM_011695711.1;Parent=rna-XM_011695711.1
NW_012026892.1	Gnomon	CDS	1276807	1276951	.	-	0	Name=XP_011694038.1;ID=cds-XP_011694038.1;Dbxref=GeneID:105453617%2CGenbank:XP_011694038.1;Parent=rna-XM_011695736.1
NW_012026892.1	Gnomon	CDS	1276313	1276567	.	-	0	Name=XP_011694038.1;ID=cds-XP_011694038.1;Dbxref=GeneID:105453617%2CGenbank:XP_011694038.1;Parent=rna-XM_011695736.1
NW_012026892.1	Gnomon	CDS	1276040	1276182	.	-	0	Name=XP_011694038.1;ID=cds-XP_011694038.1;Dbxref=GeneID:105453617%2CGenbank:XP_011694038.1;Parent=rna-XM_011695736.1
NW_012026892.1	Gnomon	CDS	1275834	1275953	.	-	0	Name=XP_011694038.1;ID=cds-XP_011694038.1;Dbxref=GeneID:105453617%2CGenbank:XP_011694038.1;Parent=rna-XM_011695736.1
NW_012026892.1	Gnomon	exon	847201	847487	.	-	.	ID=exon-XM_011695639.1-2;Dbxref=GeneID:105453570%2CGenbank:XM_011695639.1;Parent=rna-XM_011695639.1
NW_012026892.1	Gnomon	exon	847637	847852	.	-	.	ID=exon-XM_011695639.1-1;Dbxref=GeneID:105453570%2CGenbank:XM_011695639.1;Parent=rna-XM_011695639.1
NW_012026892.1	Gnomon	exon	845608	846070	.	-	.	ID=exon-XM_011695639.1-5;Dbxref=GeneID:105453570%2CGenbank:XM_011695639.1;Parent=rna-XM_011695639.1
NW_012026892.1	Gnomon	exon	846278	846461	.	-	.	ID=exon-XM_011695639.1-4;Dbxref=GeneID:105453570%2CGenbank:XM_011695639.1;Parent=rna-XM_011695639.1
NW_012026892.1	Gnomon	exon	846683	846935	.	-	.	ID=exon-XM_011695639.1-3;Dbxref=GeneID:105453570%2CGenbank:XM_011695639.1;Parent=rna-XM_011695639.1
NW_012026892.1	Gnomon	exon	1027845	1030171	.	+	.	ID=exon-XM_011695663.1-4;Dbxref=GeneID:105453583%2CGenbank:XM_011695663.1;Parent=rna-XM_011695663.1
NW_012026892.1	Gnomon	exon	1026851	1027197	.	+	.	ID=exon-XM_011695663.1-1;Dbxref=GeneID:105453583%2CGenbank:XM_011695663.1;Parent=rna-XM_011695663.1
NW_012026892.1	Gnomon	exon	1027715	1027774	.	+	.	ID=exon-XM_011695663.1-3;Dbxref=GeneID:105453583%2CGenbank:XM_011695663.1;Parent=rna-XM_011695663.1
NW_012026892.1	Gnomon	exon	1027497	1027562	.	+	.	ID=exon-XM_011695663.1-2;Dbxref=GeneID:105453583%2CGenbank:XM_011695663.1;Parent=rna-XM_011695663.1
NW_012026892.1	Gnomon	transcript	19889	74489	.	-	.	Name=XR_974882.1;ID=rna-XR_974882.1;Dbxref=GeneID:105453526%2CGenbank:XR_974882.1;Parent=gene-LOC105453526
NW_012026892.1	Gnomon	mRNA	930962	968995	.	-	.	Name=XM_011695641.1;ID=rna-XM_011695641.1;Dbxref=GeneID:105453572%2CGenbank:XM_011695641.1;Parent=gene-LOC105453572
NW_012026892.1	Gnomon	CDS	1277715	1277876	.	+	0	Name=XP_011694039.1;ID=cds-XP_011694039.1;Dbxref=GeneID:105453618%2CGenbank:XP_011694039.1;Parent=rna-XM_011695737.1
NW_012026892.1	Gnomon	CDS	1300508	1300660	.	+	0	Name=XP_011694039.1;ID=cds-XP_011694039.1;Dbxref=GeneID:105453618%2CGenbank:XP_011694039.1;Parent=rna-XM_011695737.1
NW_012026892.1	Gnomon	CDS	1303030	1303163	.	+	0	Name=XP_011694039.1;ID=cds-XP_011694039.1;Dbxref=GeneID:105453618%2CGenbank:XP_011694039.1;Parent=rna-XM_011695737.1
NW_012026892.1	Gnomon	CDS	1304457	1304598	.	+	0	Name=XP_011694039.1;ID=cds-XP_011694039.1;Dbxref=GeneID:105453618%2CGenbank:XP_011694039.1;Parent=rna-XM_011695737.1
NW_012026892.1	Gnomon	CDS	1309187	1309276	.	+	0	Name=XP_011694039.1;ID=cds-XP_011694039.1;Dbxref=GeneID:105453618%2CGenbank:XP_011694039.1;Parent=rna-XM_011695737.1
[truncated: 684 more rows]
