# Supplementary material for: Prevalent bee venom genes evolved before the aculeate stinger and eusociality
Source: BMC Biol. 2023 Oct 23;21:229. doi: 10.1186/s12915-023-01656-5 (PMC10591384; doi:10.1186/s12915-023-01656-5)
Supplement: Supplementary file 42 — Additional file 42. Gff files of all toxin gene annotations. [file 12915_2023_1656_MOESM42_ESM.zip › AdditionalFile9_ToxinGeneAnnotations/contig_2._APH.gff_modified_Koludarov_et_al_2021.gff3]

##gff-version 3
##source-version geneious 2020.2.2
##sequence-region	contig_2	1	8515742
contig_2	Koludarov_et_al_2021	gene	748365	750224	.	+	.	Name=APH
contig_2	funannotate	CDS	637224	637454	.	-	0	ID=MeliponaBeecheii_003648-T1.cds;Parent=MeliponaBeecheii_003648-T1
contig_2	funannotate	exon	2470669	2470822	.	-	.	ID=MeliponaBeecheii_003835-T1.exon9;Parent=MeliponaBeecheii_003835-T1
contig_2	funannotate	exon	2471727	2471927	.	-	.	ID=MeliponaBeecheii_003835-T1.exon7;Parent=MeliponaBeecheii_003835-T1
contig_2	funannotate	exon	2470965	2471185	.	-	.	ID=MeliponaBeecheii_003835-T1.exon8;Parent=MeliponaBeecheii_003835-T1
contig_2	funannotate	exon	1486782	1486904	.	+	.	ID=MeliponaBeecheii_003745-T1.exon2;Parent=MeliponaBeecheii_003745-T1
contig_2	funannotate	exon	1486585	1486676	.	+	.	ID=MeliponaBeecheii_003745-T1.exon1;Parent=MeliponaBeecheii_003745-T1
contig_2	funannotate	exon	1487343	1487561	.	+	.	ID=MeliponaBeecheii_003745-T1.exon4;Parent=MeliponaBeecheii_003745-T1
contig_2	funannotate	exon	1487027	1487243	.	+	.	ID=MeliponaBeecheii_003745-T1.exon3;Parent=MeliponaBeecheii_003745-T1
contig_2	funannotate	mRNA	5741929	5743538	.	-	.	ID=MeliponaBeecheii_004172-T1;Ontology_term=GO:0005739%2CGO:0050684;Dbxref=InterPro:IPR034629;Parent=MeliponaBeecheii_004172
contig_2	funannotate	mRNA	4913028	4914162	.	-	.	ID=MeliponaBeecheii_004057-T1;Parent=MeliponaBeecheii_004057
contig_2	funannotate	exon	2477704	2478201	.	-	.	ID=MeliponaBeecheii_003835-T1.exon1;Parent=MeliponaBeecheii_003835-T1
contig_2	funannotate	exon	2475368	2475500	.	-	.	ID=MeliponaBeecheii_003835-T1.exon2;Parent=MeliponaBeecheii_003835-T1
contig_2	funannotate	exon	2472680	2472802	.	-	.	ID=MeliponaBeecheii_003835-T1.exon5;Parent=MeliponaBeecheii_003835-T1
contig_2	funannotate	exon	2472428	2472565	.	-	.	ID=MeliponaBeecheii_003835-T1.exon6;Parent=MeliponaBeecheii_003835-T1
contig_2	funannotate	exon	2473522	2473758	.	-	.	ID=MeliponaBeecheii_003835-T1.exon3;Parent=MeliponaBeecheii_003835-T1
contig_2	funannotate	exon	2473090	2473347	.	-	.	ID=MeliponaBeecheii_003835-T1.exon4;Parent=MeliponaBeecheii_003835-T1
contig_2	funannotate	CDS	2893708	2893960	.	-	0	ID=MeliponaBeecheii_003876-T1.cds;Parent=MeliponaBeecheii_003876-T1
contig_2	funannotate	CDS	2893199	2893486	.	-	0	ID=MeliponaBeecheii_003876-T1.cds;Parent=MeliponaBeecheii_003876-T1
contig_2	funannotate	CDS	2892888	2893125	.	-	0	ID=MeliponaBeecheii_003876-T1.cds;Parent=MeliponaBeecheii_003876-T1
contig_2	funannotate	CDS	2892543	2892789	.	-	0	ID=MeliponaBeecheii_003876-T1.cds;Parent=MeliponaBeecheii_003876-T1
contig_2	funannotate	CDS	2892186	2892440	.	-	0	ID=MeliponaBeecheii_003876-T1.cds;Parent=MeliponaBeecheii_003876-T1
contig_2	funannotate	CDS	2891792	2892108	.	-	0	ID=MeliponaBeecheii_003876-T1.cds;Parent=MeliponaBeecheii_003876-T1
contig_2	funannotate	CDS	2891382	2891679	.	-	0	ID=MeliponaBeecheii_003876-T1.cds;Parent=MeliponaBeecheii_003876-T1
contig_2	funannotate	CDS	2890818	2891298	.	-	0	ID=MeliponaBeecheii_003876-T1.cds;Parent=MeliponaBeecheii_003876-T1
contig_2	funannotate	CDS	2890442	2890705	.	-	0	ID=MeliponaBeecheii_003876-T1.cds;Parent=MeliponaBeecheii_003876-T1
contig_2	funannotate	CDS	2890032	2890260	.	-	0	ID=MeliponaBeecheii_003876-T1.cds;Parent=MeliponaBeecheii_003876-T1
contig_2	funannotate	CDS	2889552	2889891	.	-	0	ID=MeliponaBeecheii_003876-T1.cds;Parent=MeliponaBeecheii_003876-T1
contig_2	funannotate	exon	4463195	4463357	.	-	.	ID=MeliponaBeecheii_004029-T1.exon1;Parent=MeliponaBeecheii_004029-T1
contig_2	funannotate	mRNA	7206077	7206388	.	-	.	ID=MeliponaBeecheii_004286-T1;Parent=MeliponaBeecheii_004286
contig_2	funannotate	CDS	7135333	7135631	.	+	2	ID=MeliponaBeecheii_004279-T1.cds;Parent=MeliponaBeecheii_004279-T1
contig_2	funannotate	mRNA	5837592	5838822	.	-	.	ID=MeliponaBeecheii_004184-T1;Parent=MeliponaBeecheii_004184
contig_2	funannotate	exon	5393017	5394089	.	-	.	ID=MeliponaBeecheii_004119-T1.exon3;Parent=MeliponaBeecheii_004119-T1
contig_2	funannotate	exon	5395175	5395294	.	-	.	ID=MeliponaBeecheii_004119-T1.exon1;Parent=MeliponaBeecheii_004119-T1
contig_2	funannotate	exon	5394182	5395100	.	-	.	ID=MeliponaBeecheii_004119-T1.exon2;Parent=MeliponaBeecheii_004119-T1
contig_2	funannotate	CDS	2242378	2242539	.	+	0	ID=MeliponaBeecheii_003805-T1.cds;Parent=MeliponaBeecheii_003805-T1
contig_2	funannotate	CDS	2243266	2243437	.	+	0	ID=MeliponaBeecheii_003805-T1.cds;Parent=MeliponaBeecheii_003805-T1
contig_2	funannotate	CDS	2243586	2243716	.	+	0	ID=MeliponaBeecheii_003805-T1.cds;Parent=MeliponaBeecheii_003805-T1
contig_2	funannotate	CDS	2243813	2243960	.	+	0	ID=MeliponaBeecheii_003805-T1.cds;Parent=MeliponaBeecheii_003805-T1
contig_2	funannotate	CDS	2244064	2244281	.	+	0	ID=MeliponaBeecheii_003805-T1.cds;Parent=MeliponaBeecheii_003805-T1
contig_2	funannotate	CDS	2244510	2244655	.	+	0	ID=MeliponaBeecheii_003805-T1.cds;Parent=MeliponaBeecheii_003805-T1
contig_2	funannotate	CDS	2244730	2244898	.	+	0	ID=MeliponaBeecheii_003805-T1.cds;Parent=MeliponaBeecheii_003805-T1
contig_2	funannotate	CDS	2244978	2245158	.	+	0	ID=MeliponaBeecheii_003805-T1.cds;Parent=MeliponaBeecheii_003805-T1
contig_2	funannotate	CDS	2245219	2245355	.	+	0	ID=MeliponaBeecheii_003805-T1.cds;Parent=MeliponaBeecheii_003805-T1
contig_2	funannotate	CDS	2245498	2245626	.	+	0	ID=MeliponaBeecheii_003805-T1.cds;Parent=MeliponaBeecheii_003805-T1
contig_2	funannotate	mRNA	7079169	7084666	.	+	.	ID=MeliponaBeecheii_004274-T1;Ontology_term=GO:0051539%2CGO:0003994%2CGO:0006099;Dbxref=InterPro:IPR015932%2CInterPro:IPR036008%2CPFAM:PF00694%2CInterPro:IPR001030%2CInterPro:IPR000573%2CInterPro:IPR015928%2CPFAM:PF00330%2CInterPro:IPR015931%2CInterPro:IPR006248%2CInterPro:IPR018136;Parent=MeliponaBeecheii_004274
contig_2	funannotate	CDS	6945216	6945339	.	+	0	ID=MeliponaBeecheii_004257-T1.cds;Parent=MeliponaBeecheii_004257-T1
contig_2	funannotate	CDS	6945764	6946047	.	+	0	ID=MeliponaBeecheii_004257-T1.cds;Parent=MeliponaBeecheii_004257-T1
contig_2	funannotate	CDS	1999634	1999783	.	+	0	ID=MeliponaBeecheii_003780-T1.cds;Parent=MeliponaBeecheii_003780-T1
contig_2	funannotate	CDS	2007515	2007730	.	+	0	ID=MeliponaBeecheii_003780-T1.cds;Parent=MeliponaBeecheii_003780-T1
contig_2	funannotate	CDS	2009202	2009312	.	+	0	ID=MeliponaBeecheii_003780-T1.cds;Parent=MeliponaBeecheii_003780-T1
contig_2	funannotate	CDS	2010600	2010731	.	+	0	ID=MeliponaBeecheii_003780-T1.cds;Parent=MeliponaBeecheii_003780-T1
contig_2	funannotate	CDS	2012250	2012429	.	+	0	ID=MeliponaBeecheii_003780-T1.cds;Parent=MeliponaBeecheii_003780-T1
contig_2	funannotate	CDS	2013895	2014064	.	+	0	ID=MeliponaBeecheii_003780-T1.cds;Parent=MeliponaBeecheii_003780-T1
contig_2	funannotate	CDS	2014581	2014735	.	+	0	ID=MeliponaBeecheii_003780-T1.cds;Parent=MeliponaBeecheii_003780-T1
contig_2	funannotate	CDS	2015476	2015721	.	+	0	ID=MeliponaBeecheii_003780-T1.cds;Parent=MeliponaBeecheii_003780-T1
contig_2	funannotate	CDS	2015880	2016035	.	+	0	ID=MeliponaBeecheii_003780-T1.cds;Parent=MeliponaBeecheii_003780-T1
contig_2	funannotate	CDS	2016622	2016748	.	+	0	ID=MeliponaBeecheii_003780-T1.cds;Parent=MeliponaBeecheii_003780-T1
contig_2	funannotate	CDS	2017057	2017168	.	+	0	ID=MeliponaBeecheii_003780-T1.cds;Parent=MeliponaBeecheii_003780-T1
contig_2	funannotate	CDS	2018101	2018324	.	+	0	ID=MeliponaBeecheii_003780-T1.cds;Parent=MeliponaBeecheii_003780-T1
contig_2	funannotate	CDS	2018402	2018682	.	+	0	ID=MeliponaBeecheii_003780-T1.cds;Parent=MeliponaBeecheii_003780-T1
contig_2	funannotate	CDS	2019015	2019319	.	+	0	ID=MeliponaBeecheii_003780-T1.cds;Parent=MeliponaBeecheii_003780-T1
contig_2	funannotate	CDS	2019649	2019777	.	+	0	ID=MeliponaBeecheii_003780-T1.cds;Parent=MeliponaBeecheii_003780-T1
contig_2	funannotate	CDS	2020120	2020320	.	+	0	ID=MeliponaBeecheii_003780-T1.cds;Parent=MeliponaBeecheii_003780-T1
contig_2	funannotate	exon	1488021	1488385	.	+	.	ID=MeliponaBeecheii_003745-T1.exon6;Parent=MeliponaBeecheii_003745-T1
contig_2	funannotate	exon	1487702	1487961	.	+	.	ID=MeliponaBeecheii_003745-T1.exon5;Parent=MeliponaBeecheii_003745-T1
contig_2	funannotate	exon	1488747	1489295	.	+	.	ID=MeliponaBeecheii_003745-T1.exon8;Parent=MeliponaBeecheii_003745-T1
contig_2	funannotate	exon	1488479	1488660	.	+	.	ID=MeliponaBeecheii_003745-T1.exon7;Parent=MeliponaBeecheii_003745-T1
contig_2	funannotate	mRNA	5541986	5550009	.	-	.	ID=MeliponaBeecheii_004147-T1;Ontology_term=GO:0005509;Dbxref=PFAM:PF00036%2CInterPro:IPR040365%2CPFAM:PF13202%2CInterPro:IPR011992%2CInterPro:IPR002048%2CInterPro:IPR018247%2CPFAM:PF13499;Parent=MeliponaBeecheii_004147
contig_2	funannotate	exon	3895725	3895852	.	-	.	ID=MeliponaBeecheii_003981-T1.exon4;Parent=MeliponaBeecheii_003981-T1
contig_2	funannotate	exon	3895958	3896093	.	-	.	ID=MeliponaBeecheii_003981-T1.exon3;Parent=MeliponaBeecheii_003981-T1
contig_2	funannotate	exon	3894963	3895196	.	-	.	ID=MeliponaBeecheii_003981-T1.exon6;Parent=MeliponaBeecheii_003981-T1
contig_2	funannotate	exon	5208161	5208316	.	+	.	ID=MeliponaBeecheii_004085-T1.exon6;Parent=MeliponaBeecheii_004085-T1
contig_2	funannotate	exon	3895347	3895646	.	-	.	ID=MeliponaBeecheii_003981-T1.exon5;Parent=MeliponaBeecheii_003981-T1
contig_2	funannotate	exon	5207676	5207797	.	+	.	ID=MeliponaBeecheii_004085-T1.exon5;Parent=MeliponaBeecheii_004085-T1
contig_2	funannotate	mRNA	4729209	4734153	.	-	.	ID=MeliponaBeecheii_004045-T1;Ontology_term=GO:0005813%2CGO:0008017;Dbxref=PFAM:PF15236%2CInterPro:IPR040467%2CInterPro:IPR039183;Parent=MeliponaBeecheii_004045
contig_2	funannotate	exon	5206940	5207125	.	+	.	ID=MeliponaBeecheii_004085-T1.exon4;Parent=MeliponaBeecheii_004085-T1
contig_2	funannotate	exon	5206737	5206873	.	+	.	ID=MeliponaBeecheii_004085-T1.exon3;Parent=MeliponaBeecheii_004085-T1
contig_2	funannotate	exon	3896167	3896319	.	-	.	ID=MeliponaBeecheii_003981-T1.exon2;Parent=MeliponaBeecheii_003981-T1
contig_2	funannotate	exon	5206355	5206645	.	+	.	ID=MeliponaBeecheii_004085-T1.exon2;Parent=MeliponaBeecheii_004085-T1
contig_2	funannotate	exon	3896764	3896974	.	-	.	ID=MeliponaBeecheii_003981-T1.exon1;Parent=MeliponaBeecheii_003981-T1
contig_2	funannotate	exon	5205989	5206074	.	+	.	ID=MeliponaBeecheii_004085-T1.exon1;Parent=MeliponaBeecheii_004085-T1
contig_2	funannotate	CDS	4463195	4463357	.	-	1	ID=MeliponaBeecheii_004029-T1.cds;Parent=MeliponaBeecheii_004029-T1
contig_2	funannotate	exon	3894566	3894687	.	-	.	ID=MeliponaBeecheii_003981-T1.exon7;Parent=MeliponaBeecheii_003981-T1
contig_2	funannotate	CDS	2629997	2630215	.	-	0	ID=MeliponaBeecheii_003854-T1.cds;Parent=MeliponaBeecheii_003854-T1
contig_2	funannotate	CDS	2629305	2629490	.	-	0	ID=MeliponaBeecheii_003854-T1.cds;Parent=MeliponaBeecheii_003854-T1
contig_2	funannotate	mRNA	4132556	4136440	.	+	.	ID=MeliponaBeecheii_004021-T1;Dbxref=InterPro:IPR000859%2CPFAM:PF00431%2CInterPro:IPR035914;Parent=MeliponaBeecheii_004021
contig_2	funannotate	CDS	3059408	3059617	.	-	0	ID=MeliponaBeecheii_003898-T1.cds;Parent=MeliponaBeecheii_003898-T1
contig_2	funannotate	exon	2993294	2993429	.	-	.	ID=MeliponaBeecheii_003891-T1.exon6;Parent=MeliponaBeecheii_003891-T1
contig_2	funannotate	exon	2996193	2996359	.	-	.	ID=MeliponaBeecheii_003891-T1.exon5;Parent=MeliponaBeecheii_003891-T1
contig_2	funannotate	exon	2990652	2990793	.	-	.	ID=MeliponaBeecheii_003891-T1.exon8;Parent=MeliponaBeecheii_003891-T1
contig_2	funannotate	exon	2992100	2992403	.	-	.	ID=MeliponaBeecheii_003891-T1.exon7;Parent=MeliponaBeecheii_003891-T1
contig_2	funannotate	mRNA	5619887	5621470	.	-	.	ID=MeliponaBeecheii_004159-T1;Ontology_term=GO:0001401;Dbxref=InterPro:IPR019564%2CInterPro:IPR033468%2CPFAM:PF10568%2CPFAM:PF17171%2CPFAM:PF17172%2CInterPro:IPR036282;Parent=MeliponaBeecheii_004159
contig_2	funannotate	exon	5600997	5601158	.	-	.	ID=MeliponaBeecheii_004156-T1.exon6;Parent=MeliponaBeecheii_004156-T1
contig_2	funannotate	exon	5600568	5600912	.	-	.	ID=MeliponaBeecheii_004156-T1.exon7;Parent=MeliponaBeecheii_004156-T1
contig_2	funannotate	exon	5600230	5600481	.	-	.	ID=MeliponaBeecheii_004156-T1.exon8;Parent=MeliponaBeecheii_004156-T1
contig_2	funannotate	exon	5599897	5600142	.	-	.	ID=MeliponaBeecheii_004156-T1.exon9;Parent=MeliponaBeecheii_004156-T1
contig_2	funannotate	exon	5601918	5601970	.	-	.	ID=MeliponaBeecheii_004156-T1.exon2;Parent=MeliponaBeecheii_004156-T1
contig_2	funannotate	exon	5601751	5601840	.	-	.	ID=MeliponaBeecheii_004156-T1.exon3;Parent=MeliponaBeecheii_004156-T1
contig_2	funannotate	exon	5601413	5601664	.	-	.	ID=MeliponaBeecheii_004156-T1.exon4;Parent=MeliponaBeecheii_004156-T1
contig_2	funannotate	exon	5601239	5601334	.	-	.	ID=MeliponaBeecheii_004156-T1.exon5;Parent=MeliponaBeecheii_004156-T1
contig_2	funannotate	exon	3002807	3003178	.	-	.	ID=MeliponaBeecheii_003891-T1.exon2;Parent=MeliponaBeecheii_003891-T1
contig_2	funannotate	mRNA	4535454	4536358	.	-	.	ID=MeliponaBeecheii_004033-T1;Parent=MeliponaBeecheii_004033
contig_2	funannotate	exon	3003254	3003361	.	-	.	ID=MeliponaBeecheii_003891-T1.exon1;Parent=MeliponaBeecheii_003891-T1
contig_2	funannotate	exon	2999827	2999860	.	-	.	ID=MeliponaBeecheii_003891-T1.exon4;Parent=MeliponaBeecheii_003891-T1
contig_2	funannotate	exon	3002154	3002267	.	-	.	ID=MeliponaBeecheii_003891-T1.exon3;Parent=MeliponaBeecheii_003891-T1
contig_2	funannotate	exon	5602280	5602388	.	-	.	ID=MeliponaBeecheii_004156-T1.exon1;Parent=MeliponaBeecheii_004156-T1
contig_2	funannotate	mRNA	5273505	5274026	.	-	.	ID=MeliponaBeecheii_004094-T1;Dbxref=InterPro:IPR017266;Parent=MeliponaBeecheii_004094
contig_2	funannotate	exon	5747040	5747133	.	+	.	ID=MeliponaBeecheii_004175-T1.exon1;Parent=MeliponaBeecheii_004175-T1
contig_2	funannotate	mRNA	7287280	7288208	.	-	.	ID=MeliponaBeecheii_004298-T1;Dbxref=InterPro:IPR009218;Parent=MeliponaBeecheii_004298
contig_2	funannotate	mRNA	5622342	5623682	.	+	.	ID=MeliponaBeecheii_004160-T1;Ontology_term=GO:0005840%2CGO:0003735%2CGO:0006412;Dbxref=InterPro:IPR019972%2CPFAM:PF00238%2CInterPro:IPR000218%2CInterPro:IPR036853;Parent=MeliponaBeecheii_004160
contig_2	funannotate	CDS	1395754	1395783	.	-	0	ID=MeliponaBeecheii_003731-T1.cds;Parent=MeliponaBeecheii_003731-T1
contig_2	funannotate	CDS	1395543	1395677	.	-	0	ID=MeliponaBeecheii_003731-T1.cds;Parent=MeliponaBeecheii_003731-T1
contig_2	funannotate	CDS	1392838	1392849	.	-	0	ID=MeliponaBeecheii_003731-T1.cds;Parent=MeliponaBeecheii_003731-T1
contig_2	funannotate	CDS	1387414	1387428	.	-	0	ID=MeliponaBeecheii_003731-T1.cds;Parent=MeliponaBeecheii_003731-T1
contig_2	funannotate	CDS	1380219	1380682	.	-	0	ID=MeliponaBeecheii_003731-T1.cds;Parent=MeliponaBeecheii_003731-T1
contig_2	funannotate	CDS	1379093	1379838	.	-	0	ID=MeliponaBeecheii_003731-T1.cds;Parent=MeliponaBeecheii_003731-T1
contig_2	funannotate	CDS	1378492	1378654	.	-	0	ID=MeliponaBeecheii_003731-T1.cds;Parent=MeliponaBeecheii_003731-T1
contig_2	funannotate	CDS	1376240	1376441	.	-	0	ID=MeliponaBeecheii_003731-T1.cds;Parent=MeliponaBeecheii_003731-T1
contig_2	funannotate	exon	1137588	1138007	.	-	.	ID=MeliponaBeecheii_003708-T1.exon1;Parent=MeliponaBeecheii_003708-T1
contig_2	funannotate	CDS	6164382	6164486	.	-	0	ID=MeliponaBeecheii_004208-T1.cds;Parent=MeliponaBeecheii_004208-T1
contig_2	funannotate	CDS	6164028	6164276	.	-	0	ID=MeliponaBeecheii_004208-T1.cds;Parent=MeliponaBeecheii_004208-T1
contig_2	funannotate	CDS	6163741	6163947	.	-	0	ID=MeliponaBeecheii_004208-T1.cds;Parent=MeliponaBeecheii_004208-T1
contig_2	funannotate	CDS	6163492	6163653	.	-	0	ID=MeliponaBeecheii_004208-T1.cds;Parent=MeliponaBeecheii_004208-T1
contig_2	funannotate	CDS	6163225	6163406	.	-	0	ID=MeliponaBeecheii_004208-T1.cds;Parent=MeliponaBeecheii_004208-T1
contig_2	funannotate	CDS	6163064	6163152	.	-	0	ID=MeliponaBeecheii_004208-T1.cds;Parent=MeliponaBeecheii_004208-T1
contig_2	funannotate	CDS	6162933	6163002	.	-	0	ID=MeliponaBeecheii_004208-T1.cds;Parent=MeliponaBeecheii_004208-T1
contig_2	funannotate	CDS	6162486	6162555	.	-	0	ID=MeliponaBeecheii_004208-T1.cds;Parent=MeliponaBeecheii_004208-T1
contig_2	funannotate	mRNA	8082614	8084272	.	-	.	ID=MeliponaBeecheii_004352-T1;Parent=MeliponaBeecheii_004352
contig_2	funannotate	CDS	2420381	2420482	.	-	0	ID=MeliponaBeecheii_003832-T1.cds;Parent=MeliponaBeecheii_003832-T1
contig_2	funannotate	CDS	2418076	2418159	.	-	0	ID=MeliponaBeecheii_003832-T1.cds;Parent=MeliponaBeecheii_003832-T1
contig_2	funannotate	CDS	2417795	2417831	.	-	0	ID=MeliponaBeecheii_003832-T1.cds;Parent=MeliponaBeecheii_003832-T1
contig_2	funannotate	CDS	2417373	2417720	.	-	0	ID=MeliponaBeecheii_003832-T1.cds;Parent=MeliponaBeecheii_003832-T1
contig_2	funannotate	CDS	2416866	2417298	.	-	0	ID=MeliponaBeecheii_003832-T1.cds;Parent=MeliponaBeecheii_003832-T1
contig_2	funannotate	CDS	2415420	2416794	.	-	0	ID=MeliponaBeecheii_003832-T1.cds;Parent=MeliponaBeecheii_003832-T1
contig_2	funannotate	CDS	2414957	2415340	.	-	0	ID=MeliponaBeecheii_003832-T1.cds;Parent=MeliponaBeecheii_003832-T1
contig_2	funannotate	exon	3113939	3114025	.	-	.	ID=MeliponaBeecheii_003906-T1.exon8;Parent=MeliponaBeecheii_003906-T1
contig_2	funannotate	exon	3114098	3114319	.	-	.	ID=MeliponaBeecheii_003906-T1.exon7;Parent=MeliponaBeecheii_003906-T1
contig_2	funannotate	exon	3114389	3114820	.	-	.	ID=MeliponaBeecheii_003906-T1.exon6;Parent=MeliponaBeecheii_003906-T1
contig_2	funannotate	exon	3114918	3115134	.	-	.	ID=MeliponaBeecheii_003906-T1.exon5;Parent=MeliponaBeecheii_003906-T1
contig_2	funannotate	exon	3115208	3115399	.	-	.	ID=MeliponaBeecheii_003906-T1.exon4;Parent=MeliponaBeecheii_003906-T1
contig_2	funannotate	exon	2867222	2867407	.	-	.	ID=MeliponaBeecheii_003872-T1.exon1;Parent=MeliponaBeecheii_003872-T1
contig_2	funannotate	exon	3115477	3115616	.	-	.	ID=MeliponaBeecheii_003906-T1.exon3;Parent=MeliponaBeecheii_003906-T1
contig_2	funannotate	exon	3115927	3115979	.	-	.	ID=MeliponaBeecheii_003906-T1.exon2;Parent=MeliponaBeecheii_003906-T1
contig_2	funannotate	exon	3116049	3116124	.	-	.	ID=MeliponaBeecheii_003906-T1.exon1;Parent=MeliponaBeecheii_003906-T1
contig_2	funannotate	exon	2866488	2866679	.	-	.	ID=MeliponaBeecheii_003872-T1.exon2;Parent=MeliponaBeecheii_003872-T1
contig_2	funannotate	CDS	793641	793686	.	-	0	ID=MeliponaBeecheii_003675-T1.cds;Parent=MeliponaBeecheii_003675-T1
contig_2	funannotate	CDS	793355	793569	.	-	0	ID=MeliponaBeecheii_003675-T1.cds;Parent=MeliponaBeecheii_003675-T1
contig_2	funannotate	CDS	793052	793278	.	-	0	ID=MeliponaBeecheii_003675-T1.cds;Parent=MeliponaBeecheii_003675-T1
contig_2	funannotate	CDS	792618	792972	.	-	0	ID=MeliponaBeecheii_003675-T1.cds;Parent=MeliponaBeecheii_003675-T1
contig_2	funannotate	exon	968651	968826	.	-	.	ID=MeliponaBeecheii_003692-T1.exon9;Parent=MeliponaBeecheii_003692-T1
contig_2	funannotate	exon	968908	969005	.	-	.	ID=MeliponaBeecheii_003692-T1.exon8;Parent=MeliponaBeecheii_003692-T1
contig_2	funannotate	exon	969069	969316	.	-	.	ID=MeliponaBeecheii_003692-T1.exon7;Parent=MeliponaBeecheii_003692-T1
contig_2	funannotate	exon	969379	969564	.	-	.	ID=MeliponaBeecheii_003692-T1.exon6;Parent=MeliponaBeecheii_003692-T1
contig_2	funannotate	exon	969644	969757	.	-	.	ID=MeliponaBeecheii_003692-T1.exon5;Parent=MeliponaBeecheii_003692-T1
contig_2	funannotate	exon	969846	970028	.	-	.	ID=MeliponaBeecheii_003692-T1.exon4;Parent=MeliponaBeecheii_003692-T1
contig_2	funannotate	exon	970087	970240	.	-	.	ID=MeliponaBeecheii_003692-T1.exon3;Parent=MeliponaBeecheii_003692-T1
contig_2	funannotate	exon	970296	970430	.	-	.	ID=MeliponaBeecheii_003692-T1.exon2;Parent=MeliponaBeecheii_003692-T1
contig_2	funannotate	exon	970523	970737	.	-	.	ID=MeliponaBeecheii_003692-T1.exon1;Parent=MeliponaBeecheii_003692-T1
contig_2	funannotate	CDS	1009435	1009721	.	-	0	ID=MeliponaBeecheii_003697-T1.cds;Parent=MeliponaBeecheii_003697-T1
contig_2	funannotate	CDS	1009143	1009346	.	-	0	ID=MeliponaBeecheii_003697-T1.cds;Parent=MeliponaBeecheii_003697-T1
contig_2	funannotate	CDS	1008807	1009051	.	-	0	ID=MeliponaBeecheii_003697-T1.cds;Parent=MeliponaBeecheii_003697-T1
contig_2	funannotate	CDS	1008516	1008731	.	-	0	ID=MeliponaBeecheii_003697-T1.cds;Parent=MeliponaBeecheii_003697-T1
contig_2	funannotate	CDS	1008221	1008396	.	-	0	ID=MeliponaBeecheii_003697-T1.cds;Parent=MeliponaBeecheii_003697-T1
contig_2	funannotate	CDS	1008018	1008143	.	-	0	ID=MeliponaBeecheii_003697-T1.cds;Parent=MeliponaBeecheii_003697-T1
contig_2	funannotate	CDS	1007828	1007941	.	-	0	ID=MeliponaBeecheii_003697-T1.cds;Parent=MeliponaBeecheii_003697-T1
contig_2	funannotate	CDS	1007544	1007759	.	-	0	ID=MeliponaBeecheii_003697-T1.cds;Parent=MeliponaBeecheii_003697-T1
contig_2	funannotate	CDS	1007298	1007480	.	-	0	ID=MeliponaBeecheii_003697-T1.cds;Parent=MeliponaBeecheii_003697-T1
contig_2	funannotate	CDS	1007087	1007203	.	-	0	ID=MeliponaBeecheii_003697-T1.cds;Parent=MeliponaBeecheii_003697-T1
contig_2	funannotate	CDS	1006816	1006962	.	-	0	ID=MeliponaBeecheii_003697-T1.cds;Parent=MeliponaBeecheii_003697-T1
contig_2	funannotate	exon	3754516	3754812	.	+	.	ID=MeliponaBeecheii_003962-T1.exon8;Parent=MeliponaBeecheii_003962-T1
contig_2	funannotate	CDS	2568317	2568557	.	+	0	ID=MeliponaBeecheii_003849-T1.cds;Parent=MeliponaBeecheii_003849-T1
contig_2	funannotate	CDS	2569690	2569931	.	+	0	ID=MeliponaBeecheii_003849-T1.cds;Parent=MeliponaBeecheii_003849-T1
contig_2	funannotate	exon	3764776	3764915	.	+	.	ID=MeliponaBeecheii_003962-T1.exon9;Parent=MeliponaBeecheii_003962-T1
contig_2	funannotate	exon	3751956	3752285	.	+	.	ID=MeliponaBeecheii_003962-T1.exon6;Parent=MeliponaBeecheii_003962-T1
contig_2	funannotate	mRNA	8012115	8012538	.	-	.	ID=MeliponaBeecheii_004339-T1;Parent=MeliponaBeecheii_004339
contig_2	funannotate	exon	3752912	3753062	.	+	.	ID=MeliponaBeecheii_003962-T1.exon7;Parent=MeliponaBeecheii_003962-T1
contig_2	funannotate	exon	3748905	3749189	.	+	.	ID=MeliponaBeecheii_003962-T1.exon4;Parent=MeliponaBeecheii_003962-T1
contig_2	funannotate	exon	264876	264882	.	+	.	ID=MeliponaBeecheii_003618-T1.exon1;Parent=MeliponaBeecheii_003618-T1
contig_2	funannotate	exon	3750939	3751039	.	+	.	ID=MeliponaBeecheii_003962-T1.exon5;Parent=MeliponaBeecheii_003962-T1
contig_2	funannotate	exon	3746973	3747083	.	+	.	ID=MeliponaBeecheii_003962-T1.exon2;Parent=MeliponaBeecheii_003962-T1
contig_2	funannotate	mRNA	8029816	8033505	.	-	.	ID=MeliponaBeecheii_004340-T1;Ontology_term=GO:0022857%2CGO:0016020%2CGO:0006811%2CGO:0055085;Dbxref=InterPro:IPR018491%2CInterPro:IPR004841%2CPFAM:PF00324%2CPFAM:PF13520;Parent=MeliponaBeecheii_004340
contig_2	funannotate	exon	3747979	3748254	.	+	.	ID=MeliponaBeecheii_003962-T1.exon3;Parent=MeliponaBeecheii_003962-T1
contig_2	funannotate	exon	265592	265597	.	+	.	ID=MeliponaBeecheii_003618-T1.exon2;Parent=MeliponaBeecheii_003618-T1
contig_2	funannotate	CDS	2396663	2396725	.	-	0	ID=MeliponaBeecheii_003827-T1.cds;Parent=MeliponaBeecheii_003827-T1
contig_2	funannotate	CDS	2396248	2396400	.	-	0	ID=MeliponaBeecheii_003827-T1.cds;Parent=MeliponaBeecheii_003827-T1
contig_2	funannotate	CDS	2395270	2395443	.	-	0	ID=MeliponaBeecheii_003827-T1.cds;Parent=MeliponaBeecheii_003827-T1
contig_2	funannotate	CDS	2394955	2395038	.	-	0	ID=MeliponaBeecheii_003827-T1.cds;Parent=MeliponaBeecheii_003827-T1
contig_2	funannotate	CDS	2394360	2394549	.	-	0	ID=MeliponaBeecheii_003827-T1.cds;Parent=MeliponaBeecheii_003827-T1
contig_2	funannotate	CDS	2393975	2394240	.	-	0	ID=MeliponaBeecheii_003827-T1.cds;Parent=MeliponaBeecheii_003827-T1
contig_2	funannotate	CDS	2393348	2393766	.	-	0	ID=MeliponaBeecheii_003827-T1.cds;Parent=MeliponaBeecheii_003827-T1
contig_2	funannotate	CDS	2393071	2393270	.	-	0	ID=MeliponaBeecheii_003827-T1.cds;Parent=MeliponaBeecheii_003827-T1
contig_2	funannotate	CDS	2392849	2392979	.	-	0	ID=MeliponaBeecheii_003827-T1.cds;Parent=MeliponaBeecheii_003827-T1
contig_2	funannotate	CDS	2391361	2391524	.	-	0	ID=MeliponaBeecheii_003827-T1.cds;Parent=MeliponaBeecheii_003827-T1
contig_2	funannotate	CDS	2389772	2391152	.	-	0	ID=MeliponaBeecheii_003827-T1.cds;Parent=MeliponaBeecheii_003827-T1
contig_2	funannotate	exon	267819	268333	.	+	.	ID=MeliponaBeecheii_003618-T1.exon3;Parent=MeliponaBeecheii_003618-T1
contig_2	funannotate	mRNA	5175801	5176682	.	-	.	ID=MeliponaBeecheii_004082-T1;Parent=MeliponaBeecheii_004082
contig_2	funannotate	CDS	6187551	6187770	.	-	0	ID=MeliponaBeecheii_004213-T1.cds;Parent=MeliponaBeecheii_004213-T1
contig_2	funannotate	CDS	6187147	6187453	.	-	0	ID=MeliponaBeecheii_004213-T1.cds;Parent=MeliponaBeecheii_004213-T1
contig_2	funannotate	CDS	6186771	6186980	.	-	0	ID=MeliponaBeecheii_004213-T1.cds;Parent=MeliponaBeecheii_004213-T1
contig_2	funannotate	CDS	6186184	6186592	.	-	0	ID=MeliponaBeecheii_004213-T1.cds;Parent=MeliponaBeecheii_004213-T1
contig_2	funannotate	exon	3743176	3743401	.	+	.	ID=MeliponaBeecheii_003962-T1.exon1;Parent=MeliponaBeecheii_003962-T1
contig_2	funannotate	CDS	6590241	6590510	.	+	0	ID=MeliponaBeecheii_004235-T1.cds;Parent=MeliponaBeecheii_004235-T1
contig_2	funannotate	exon	6799228	6799327	.	+	.	ID=MeliponaBeecheii_004246-T1.exon1;Parent=MeliponaBeecheii_004246-T1
contig_2	funannotate	exon	6799864	6800002	.	+	.	ID=MeliponaBeecheii_004246-T1.exon3;Parent=MeliponaBeecheii_004246-T1
contig_2	funannotate	exon	6799416	6799714	.	+	.	ID=MeliponaBeecheii_004246-T1.exon2;Parent=MeliponaBeecheii_004246-T1
contig_2	funannotate	exon	6800080	6800855	.	+	.	ID=MeliponaBeecheii_004246-T1.exon4;Parent=MeliponaBeecheii_004246-T1
contig_2	funannotate	exon	904907	904956	.	-	.	ID=MeliponaBeecheii_003686-T1.exon15;Parent=MeliponaBeecheii_003686-T1
contig_2	funannotate	exon	905842	905945	.	-	.	ID=MeliponaBeecheii_003686-T1.exon14;Parent=MeliponaBeecheii_003686-T1
contig_2	funannotate	exon	906141	906327	.	-	.	ID=MeliponaBeecheii_003686-T1.exon13;Parent=MeliponaBeecheii_003686-T1
contig_2	funannotate	exon	906405	906567	.	-	.	ID=MeliponaBeecheii_003686-T1.exon12;Parent=MeliponaBeecheii_003686-T1
contig_2	funannotate	exon	906637	906810	.	-	.	ID=MeliponaBeecheii_003686-T1.exon11;Parent=MeliponaBeecheii_003686-T1
contig_2	funannotate	mRNA	7846830	7849052	.	+	.	ID=MeliponaBeecheii_004327-T1;Ontology_term=GO:0034220%2CGO:0006811%2CGO:0005216%2CGO:0005230%2CGO:0004888%2CGO:0022848%2CGO:0045211%2CGO:0016021;Dbxref=InterPro:IPR036734%2CInterPro:IPR036719%2CPFAM:PF02931%2CInterPro:IPR018000%2CInterPro:IPR006029%2CInterPro:IPR006202%2CInterPro:IPR002394%2CInterPro:IPR006201%2CPFAM:PF02932;Parent=MeliponaBeecheii_004327
contig_2	funannotate	exon	906895	907085	.	-	.	ID=MeliponaBeecheii_003686-T1.exon10;Parent=MeliponaBeecheii_003686-T1
contig_2	funannotate	mRNA	6116753	6118106	.	-	.	ID=MeliponaBeecheii_004201-T1;Ontology_term=GO:0006890%2CGO:0030126;Dbxref=InterPro:IPR039652%2CInterPro:IPR011012%2CInterPro:IPR022775%2CPFAM:PF01217;Parent=MeliponaBeecheii_004201
contig_2	funannotate	CDS	7199174	7199604	.	-	0	ID=MeliponaBeecheii_004284-T1.cds;Parent=MeliponaBeecheii_004284-T1
contig_2	funannotate	CDS	7198379	7198506	.	-	0	ID=MeliponaBeecheii_004284-T1.cds;Parent=MeliponaBeecheii_004284-T1
contig_2	funannotate	CDS	7196374	7196644	.	-	0	ID=MeliponaBeecheii_004284-T1.cds;Parent=MeliponaBeecheii_004284-T1
contig_2	funannotate	CDS	7195658	7195748	.	-	0	ID=MeliponaBeecheii_004284-T1.cds;Parent=MeliponaBeecheii_004284-T1
contig_2	funannotate	CDS	7194535	7194783	.	-	0	ID=MeliponaBeecheii_004284-T1.cds;Parent=MeliponaBeecheii_004284-T1
contig_2	funannotate	exon	5299177	5299323	.	+	.	ID=MeliponaBeecheii_004100-T1.exon9;Parent=MeliponaBeecheii_004100-T1
contig_2	funannotate	exon	5297596	5297959	.	+	.	ID=MeliponaBeecheii_004100-T1.exon5;Parent=MeliponaBeecheii_004100-T1
contig_2	funannotate	exon	5298318	5298417	.	+	.	ID=MeliponaBeecheii_004100-T1.exon6;Parent=MeliponaBeecheii_004100-T1
contig_2	funannotate	exon	5298493	5298669	.	+	.	ID=MeliponaBeecheii_004100-T1.exon7;Parent=MeliponaBeecheii_004100-T1
contig_2	funannotate	exon	5299009	5299103	.	+	.	ID=MeliponaBeecheii_004100-T1.exon8;Parent=MeliponaBeecheii_004100-T1
contig_2	funannotate	CDS	3896764	3896974	.	-	0	ID=MeliponaBeecheii_003981-T1.cds;Parent=MeliponaBeecheii_003981-T1
contig_2	funannotate	CDS	3896167	3896319	.	-	0	ID=MeliponaBeecheii_003981-T1.cds;Parent=MeliponaBeecheii_003981-T1
contig_2	funannotate	CDS	3895958	3896093	.	-	0	ID=MeliponaBeecheii_003981-T1.cds;Parent=MeliponaBeecheii_003981-T1
contig_2	funannotate	CDS	3895725	3895852	.	-	0	ID=MeliponaBeecheii_003981-T1.cds;Parent=MeliponaBeecheii_003981-T1
contig_2	funannotate	CDS	3895347	3895646	.	-	0	ID=MeliponaBeecheii_003981-T1.cds;Parent=MeliponaBeecheii_003981-T1
contig_2	funannotate	CDS	3894963	3895196	.	-	0	ID=MeliponaBeecheii_003981-T1.cds;Parent=MeliponaBeecheii_003981-T1
contig_2	funannotate	CDS	3894566	3894687	.	-	0	ID=MeliponaBeecheii_003981-T1.cds;Parent=MeliponaBeecheii_003981-T1
contig_2	funannotate	exon	5295722	5295949	.	+	.	ID=MeliponaBeecheii_004100-T1.exon1;Parent=MeliponaBeecheii_004100-T1
contig_2	funannotate	exon	5296108	5296378	.	+	.	ID=MeliponaBeecheii_004100-T1.exon2;Parent=MeliponaBeecheii_004100-T1
contig_2	funannotate	exon	5296469	5296694	.	+	.	ID=MeliponaBeecheii_004100-T1.exon3;Parent=MeliponaBeecheii_004100-T1
contig_2	funannotate	exon	5296902	5297273	.	+	.	ID=MeliponaBeecheii_004100-T1.exon4;Parent=MeliponaBeecheii_004100-T1
contig_2	funannotate	CDS	4935152	4935158	.	+	0	ID=MeliponaBeecheii_004060-T1.cds;Parent=MeliponaBeecheii_004060-T1
contig_2	funannotate	CDS	4935725	4935967	.	+	0	ID=MeliponaBeecheii_004060-T1.cds;Parent=MeliponaBeecheii_004060-T1
contig_2	funannotate	CDS	4936733	4936890	.	+	0	ID=MeliponaBeecheii_004060-T1.cds;Parent=MeliponaBeecheii_004060-T1
contig_2	funannotate	exon	7196374	7196644	.	-	.	ID=MeliponaBeecheii_004284-T1.exon3;Parent=MeliponaBeecheii_004284-T1
contig_2	funannotate	exon	7198379	7198506	.	-	.	ID=MeliponaBeecheii_004284-T1.exon2;Parent=MeliponaBeecheii_004284-T1
contig_2	funannotate	exon	7194535	7194783	.	-	.	ID=MeliponaBeecheii_004284-T1.exon5;Parent=MeliponaBeecheii_004284-T1
contig_2	funannotate	exon	7195658	7195748	.	-	.	ID=MeliponaBeecheii_004284-T1.exon4;Parent=MeliponaBeecheii_004284-T1
contig_2	funannotate	mRNA	5124021	5125097	.	-	.	ID=MeliponaBeecheii_004070-T1;Ontology_term=GO:0003677;Dbxref=PFAM:PF00046%2CInterPro:IPR009057%2CInterPro:IPR001356;Parent=MeliponaBeecheii_004070
contig_2	funannotate	mRNA	7644467	7647248	.	-	.	ID=MeliponaBeecheii_004315-T1;Parent=MeliponaBeecheii_004315
contig_2	funannotate	exon	8383467	8383799	.	-	.	ID=MeliponaBeecheii_004373-T1.exon1;Parent=MeliponaBeecheii_004373-T1
contig_2	funannotate	exon	7199174	7199604	.	-	.	ID=MeliponaBeecheii_004284-T1.exon1;Parent=MeliponaBeecheii_004284-T1
contig_2	funannotate	exon	8128301	8128431	.	+	.	ID=MeliponaBeecheii_004355-T1.exon5;Parent=MeliponaBeecheii_004355-T1
contig_2	funannotate	exon	8124872	8125120	.	+	.	ID=MeliponaBeecheii_004355-T1.exon3;Parent=MeliponaBeecheii_004355-T1
contig_2	funannotate	exon	8125206	8125415	.	+	.	ID=MeliponaBeecheii_004355-T1.exon4;Parent=MeliponaBeecheii_004355-T1
contig_2	funannotate	exon	8122556	8122615	.	+	.	ID=MeliponaBeecheii_004355-T1.exon1;Parent=MeliponaBeecheii_004355-T1
contig_2	funannotate	exon	8123044	8123359	.	+	.	ID=MeliponaBeecheii_004355-T1.exon2;Parent=MeliponaBeecheii_004355-T1
contig_2	funannotate	mRNA	5112815	5121656	.	-	.	ID=MeliponaBeecheii_004069-T1;Ontology_term=GO:0004019%2CGO:0005525%2CGO:0006164;Dbxref=InterPro:IPR042111%2CInterPro:IPR042110%2CInterPro:IPR001114%2CInterPro:IPR018220%2CInterPro:IPR027417%2CInterPro:IPR033128%2CInterPro:IPR042109;Parent=MeliponaBeecheii_004069
contig_2	funannotate	exon	791411	791668	.	-	.	ID=MeliponaBeecheii_003674-T1.exon1;Parent=MeliponaBeecheii_003674-T1
contig_2	funannotate	exon	791238	791340	.	-	.	ID=MeliponaBeecheii_003674-T1.exon2;Parent=MeliponaBeecheii_003674-T1
contig_2	funannotate	exon	790850	791166	.	-	.	ID=MeliponaBeecheii_003674-T1.exon3;Parent=MeliponaBeecheii_003674-T1
contig_2	funannotate	exon	790398	790766	.	-	.	ID=MeliponaBeecheii_003674-T1.exon4;Parent=MeliponaBeecheii_003674-T1
contig_2	funannotate	exon	789967	790321	.	-	.	ID=MeliponaBeecheii_003674-T1.exon5;Parent=MeliponaBeecheii_003674-T1
contig_2	funannotate	exon	789571	789887	.	-	.	ID=MeliponaBeecheii_003674-T1.exon6;Parent=MeliponaBeecheii_003674-T1
contig_2	funannotate	exon	788952	789503	.	-	.	ID=MeliponaBeecheii_003674-T1.exon7;Parent=MeliponaBeecheii_003674-T1
contig_2	funannotate	exon	508592	508915	.	-	.	ID=MeliponaBeecheii_003636-T1.exon1;Parent=MeliponaBeecheii_003636-T1
contig_2	funannotate	exon	3438814	3439059	.	+	.	ID=MeliponaBeecheii_003944-T1.exon2;Parent=MeliponaBeecheii_003944-T1
contig_2	funannotate	exon	3438320	3438457	.	+	.	ID=MeliponaBeecheii_003944-T1.exon1;Parent=MeliponaBeecheii_003944-T1
contig_2	funannotate	CDS	367664	367873	.	+	0	ID=MeliponaBeecheii_003626-T1.cds;Parent=MeliponaBeecheii_003626-T1
contig_2	funannotate	CDS	370632	370778	.	+	0	ID=MeliponaBeecheii_003626-T1.cds;Parent=MeliponaBeecheii_003626-T1
contig_2	funannotate	mRNA	6056790	6061341	.	+	.	ID=MeliponaBeecheii_004196-T1;Ontology_term=GO:0005515%2CGO:0005737;Dbxref=InterPro:IPR001452%2CInterPro:IPR004148%2CInterPro:IPR036028%2CPFAM:PF00018%2CPFAM:PF14604%2CInterPro:IPR027267%2CPFAM:PF03114%2CPFAM:PF07653;Parent=MeliponaBeecheii_004196
contig_2	funannotate	exon	7658562	7658925	.	+	.	ID=MeliponaBeecheii_004317-T1.exon3;Parent=MeliponaBeecheii_004317-T1
contig_2	funannotate	exon	7658099	7658102	.	+	.	ID=MeliponaBeecheii_004317-T1.exon1;Parent=MeliponaBeecheii_004317-T1
contig_2	funannotate	exon	7658283	7658523	.	+	.	ID=MeliponaBeecheii_004317-T1.exon2;Parent=MeliponaBeecheii_004317-T1
contig_2	funannotate	CDS	99533	99808	.	-	0	ID=MeliponaBeecheii_003604-T1.cds;Parent=MeliponaBeecheii_003604-T1
contig_2	funannotate	exon	6356732	6356953	.	-	.	ID=MeliponaBeecheii_004228-T1.exon1;Parent=MeliponaBeecheii_004228-T1
contig_2	funannotate	mRNA	2381715	2386845	.	+	.	ID=MeliponaBeecheii_003825-T1;Dbxref=InterPro:IPR038774;Parent=MeliponaBeecheii_003825
contig_2	funannotate	exon	2308457	2308660	.	-	.	ID=MeliponaBeecheii_003815-T1.exon22;Parent=MeliponaBeecheii_003815-T1
contig_2	funannotate	exon	2308741	2308947	.	-	.	ID=MeliponaBeecheii_003815-T1.exon21;Parent=MeliponaBeecheii_003815-T1
contig_2	funannotate	exon	5174742	5175257	.	+	.	ID=MeliponaBeecheii_004081-T1.exon10;Parent=MeliponaBeecheii_004081-T1
contig_2	funannotate	exon	2309012	2309222	.	-	.	ID=MeliponaBeecheii_003815-T1.exon20;Parent=MeliponaBeecheii_003815-T1
contig_2	funannotate	CDS	7007427	7007471	.	-	0	ID=MeliponaBeecheii_004262-T1.cds;Parent=MeliponaBeecheii_004262-T1
contig_2	funannotate	CDS	7007164	7007290	.	-	0	ID=MeliponaBeecheii_004262-T1.cds;Parent=MeliponaBeecheii_004262-T1
contig_2	funannotate	CDS	7006698	7006795	.	-	0	ID=MeliponaBeecheii_004262-T1.cds;Parent=MeliponaBeecheii_004262-T1
contig_2	funannotate	CDS	7005429	7005648	.	-	0	ID=MeliponaBeecheii_004262-T1.cds;Parent=MeliponaBeecheii_004262-T1
contig_2	funannotate	CDS	7004830	7005361	.	-	0	ID=MeliponaBeecheii_004262-T1.cds;Parent=MeliponaBeecheii_004262-T1
contig_2	funannotate	CDS	7004412	7004733	.	-	0	ID=MeliponaBeecheii_004262-T1.cds;Parent=MeliponaBeecheii_004262-T1
contig_2	funannotate	CDS	1066448	1066455	.	-	0	ID=MeliponaBeecheii_003704-T1.cds;Parent=MeliponaBeecheii_003704-T1
contig_2	funannotate	CDS	1063989	1063994	.	-	0	ID=MeliponaBeecheii_003704-T1.cds;Parent=MeliponaBeecheii_003704-T1
contig_2	funannotate	CDS	1059020	1059027	.	-	0	ID=MeliponaBeecheii_003704-T1.cds;Parent=MeliponaBeecheii_003704-T1
contig_2	funannotate	CDS	1058643	1058800	.	-	0	ID=MeliponaBeecheii_003704-T1.cds;Parent=MeliponaBeecheii_003704-T1
contig_2	funannotate	mRNA	948847	950487	.	+	.	ID=MeliponaBeecheii_003688-T1;Dbxref=InterPro:IPR004000%2CInterPro:IPR043129%2CPFAM:PF00022;Parent=MeliponaBeecheii_003688
contig_2	funannotate	exon	2309299	2309458	.	-	.	ID=MeliponaBeecheii_003815-T1.exon19;Parent=MeliponaBeecheii_003815-T1
contig_2	funannotate	exon	2309537	2309669	.	-	.	ID=MeliponaBeecheii_003815-T1.exon18;Parent=MeliponaBeecheii_003815-T1
contig_2	funannotate	exon	2310872	2311175	.	-	.	ID=MeliponaBeecheii_003815-T1.exon15;Parent=MeliponaBeecheii_003815-T1
contig_2	funannotate	CDS	5175801	5176682	.	-	0	ID=MeliponaBeecheii_004082-T1.cds;Parent=MeliponaBeecheii_004082-T1
contig_2	funannotate	exon	2311257	2311588	.	-	.	ID=MeliponaBeecheii_003815-T1.exon14;Parent=MeliponaBeecheii_003815-T1
contig_2	funannotate	exon	2310413	2310563	.	-	.	ID=MeliponaBeecheii_003815-T1.exon17;Parent=MeliponaBeecheii_003815-T1
contig_2	funannotate	exon	2310628	2310791	.	-	.	ID=MeliponaBeecheii_003815-T1.exon16;Parent=MeliponaBeecheii_003815-T1
contig_2	funannotate	exon	2312733	2312913	.	-	.	ID=MeliponaBeecheii_003815-T1.exon11;Parent=MeliponaBeecheii_003815-T1
contig_2	funannotate	exon	2313008	2313103	.	-	.	ID=MeliponaBeecheii_003815-T1.exon10;Parent=MeliponaBeecheii_003815-T1
contig_2	funannotate	exon	2311736	2311801	.	-	.	ID=MeliponaBeecheii_003815-T1.exon13;Parent=MeliponaBeecheii_003815-T1
contig_2	funannotate	exon	2312428	2312662	.	-	.	ID=MeliponaBeecheii_003815-T1.exon12;Parent=MeliponaBeecheii_003815-T1
contig_2	funannotate	exon	2026740	2026900	.	-	.	ID=MeliponaBeecheii_003781-T1.exon13;Parent=MeliponaBeecheii_003781-T1
contig_2	funannotate	exon	2027888	2028020	.	-	.	ID=MeliponaBeecheii_003781-T1.exon12;Parent=MeliponaBeecheii_003781-T1
contig_2	funannotate	exon	2028115	2028297	.	-	.	ID=MeliponaBeecheii_003781-T1.exon11;Parent=MeliponaBeecheii_003781-T1
contig_2	funannotate	exon	2029296	2029653	.	-	.	ID=MeliponaBeecheii_003781-T1.exon10;Parent=MeliponaBeecheii_003781-T1
contig_2	funannotate	exon	971764	972029	.	-	.	ID=MeliponaBeecheii_003693-T1.exon5;Parent=MeliponaBeecheii_003693-T1
contig_2	funannotate	exon	971393	971700	.	-	.	ID=MeliponaBeecheii_003693-T1.exon6;Parent=MeliponaBeecheii_003693-T1
contig_2	funannotate	exon	2025486	2025663	.	-	.	ID=MeliponaBeecheii_003781-T1.exon16;Parent=MeliponaBeecheii_003781-T1
contig_2	funannotate	exon	2026145	2026358	.	-	.	ID=MeliponaBeecheii_003781-T1.exon15;Parent=MeliponaBeecheii_003781-T1
contig_2	funannotate	exon	2026558	2026672	.	-	.	ID=MeliponaBeecheii_003781-T1.exon14;Parent=MeliponaBeecheii_003781-T1
contig_2	funannotate	exon	972819	973073	.	-	.	ID=MeliponaBeecheii_003693-T1.exon1;Parent=MeliponaBeecheii_003693-T1
contig_2	funannotate	exon	972534	972730	.	-	.	ID=MeliponaBeecheii_003693-T1.exon2;Parent=MeliponaBeecheii_003693-T1
contig_2	funannotate	exon	972374	972477	.	-	.	ID=MeliponaBeecheii_003693-T1.exon3;Parent=MeliponaBeecheii_003693-T1
contig_2	funannotate	exon	972120	972279	.	-	.	ID=MeliponaBeecheii_003693-T1.exon4;Parent=MeliponaBeecheii_003693-T1
contig_2	funannotate	mRNA	796065	798055	.	+	.	ID=MeliponaBeecheii_003676-T1;Parent=MeliponaBeecheii_003676
contig_2	funannotate	exon	3429744	3429983	.	-	.	ID=MeliponaBeecheii_003943-T1.exon3;Parent=MeliponaBeecheii_003943-T1
contig_2	funannotate	exon	3432812	3432905	.	-	.	ID=MeliponaBeecheii_003943-T1.exon1;Parent=MeliponaBeecheii_003943-T1
contig_2	funannotate	CDS	3615845	3616021	.	-	0	ID=MeliponaBeecheii_003955-T1.cds;Parent=MeliponaBeecheii_003955-T1
contig_2	funannotate	CDS	3611617	3611761	.	-	0	ID=MeliponaBeecheii_003955-T1.cds;Parent=MeliponaBeecheii_003955-T1
contig_2	funannotate	CDS	3610731	3611023	.	-	0	ID=MeliponaBeecheii_003955-T1.cds;Parent=MeliponaBeecheii_003955-T1
contig_2	funannotate	exon	3430072	3430217	.	-	.	ID=MeliponaBeecheii_003943-T1.exon2;Parent=MeliponaBeecheii_003943-T1
contig_2	funannotate	CDS	3871716	3872102	.	+	0	ID=MeliponaBeecheii_003977-T1.cds;Parent=MeliponaBeecheii_003977-T1
contig_2	funannotate	CDS	3872191	3872973	.	+	0	ID=MeliponaBeecheii_003977-T1.cds;Parent=MeliponaBeecheii_003977-T1
contig_2	funannotate	CDS	3873043	3873699	.	+	0	ID=MeliponaBeecheii_003977-T1.cds;Parent=MeliponaBeecheii_003977-T1
contig_2	funannotate	CDS	3873795	3874248	.	+	0	ID=MeliponaBeecheii_003977-T1.cds;Parent=MeliponaBeecheii_003977-T1
contig_2	funannotate	CDS	3874365	3875086	.	+	0	ID=MeliponaBeecheii_003977-T1.cds;Parent=MeliponaBeecheii_003977-T1
contig_2	funannotate	exon	6348792	6349070	.	-	.	ID=MeliponaBeecheii_004227-T1.exon2;Parent=MeliponaBeecheii_004227-T1
contig_2	funannotate	exon	6350891	6351109	.	-	.	ID=MeliponaBeecheii_004227-T1.exon1;Parent=MeliponaBeecheii_004227-T1
contig_2	funannotate	exon	786130	786397	.	-	.	ID=MeliponaBeecheii_003673-T1.exon5;Parent=MeliponaBeecheii_003673-T1
contig_2	funannotate	exon	786461	786663	.	-	.	ID=MeliponaBeecheii_003673-T1.exon4;Parent=MeliponaBeecheii_003673-T1
contig_2	funannotate	exon	786743	786968	.	-	.	ID=MeliponaBeecheii_003673-T1.exon3;Parent=MeliponaBeecheii_003673-T1
contig_2	funannotate	exon	787051	787460	.	-	.	ID=MeliponaBeecheii_003673-T1.exon2;Parent=MeliponaBeecheii_003673-T1
contig_2	funannotate	exon	787535	787666	.	-	.	ID=MeliponaBeecheii_003673-T1.exon1;Parent=MeliponaBeecheii_003673-T1
contig_2	funannotate	mRNA	2568317	2569931	.	+	.	ID=MeliponaBeecheii_003849-T1;Parent=MeliponaBeecheii_003849
contig_2	funannotate	mRNA	2293641	2301636	.	+	.	ID=MeliponaBeecheii_003813-T1;Ontology_term=GO:0055085%2CGO:0016020%2CGO:0016021%2CGO:0022857;Dbxref=InterPro:IPR003663%2CInterPro:IPR005828%2CInterPro:IPR020846%2CPFAM:PF07690%2CPFAM:PF00083%2CInterPro:IPR036259;Parent=MeliponaBeecheii_003813
contig_2	funannotate	exon	527872	528045	.	-	.	ID=MeliponaBeecheii_003637-T1.exon1;Parent=MeliponaBeecheii_003637-T1
contig_2	funannotate	CDS	5773718	5773786	.	+	0	ID=MeliponaBeecheii_004178-T1.cds;Parent=MeliponaBeecheii_004178-T1
contig_2	funannotate	CDS	5775024	5775155	.	+	0	ID=MeliponaBeecheii_004178-T1.cds;Parent=MeliponaBeecheii_004178-T1
contig_2	funannotate	CDS	5775543	5775979	.	+	0	ID=MeliponaBeecheii_004178-T1.cds;Parent=MeliponaBeecheii_004178-T1
contig_2	funannotate	CDS	5776069	5776804	.	+	0	ID=MeliponaBeecheii_004178-T1.cds;Parent=MeliponaBeecheii_004178-T1
contig_2	funannotate	gene	230175	231668	.	-	.	ID=MeliponaBeecheii_003613
contig_2	funannotate	exon	6050985	6051341	.	+	.	ID=MeliponaBeecheii_004194-T1.exon4;Parent=MeliponaBeecheii_004194-T1
contig_2	funannotate	gene	225236	228093	.	-	.	ID=MeliponaBeecheii_003612
contig_2	funannotate	exon	6051423	6051565	.	+	.	ID=MeliponaBeecheii_004194-T1.exon5;Parent=MeliponaBeecheii_004194-T1
contig_2	funannotate	gene	216803	222794	.	+	.	ID=MeliponaBeecheii_003611
contig_2	funannotate	exon	6051646	6051781	.	+	.	ID=MeliponaBeecheii_004194-T1.exon6;Parent=MeliponaBeecheii_004194-T1
contig_2	funannotate	gene	203256	203327	.	+	.	ID=MeliponaBeecheii_003610
contig_2	funannotate	exon	6051856	6052051	.	+	.	ID=MeliponaBeecheii_004194-T1.exon7;Parent=MeliponaBeecheii_004194-T1
contig_2	funannotate	exon	6049977	6050112	.	+	.	ID=MeliponaBeecheii_004194-T1.exon1;Parent=MeliponaBeecheii_004194-T1
contig_2	funannotate	exon	6050332	6050527	.	+	.	ID=MeliponaBeecheii_004194-T1.exon2;Parent=MeliponaBeecheii_004194-T1
contig_2	funannotate	exon	6050608	6050920	.	+	.	ID=MeliponaBeecheii_004194-T1.exon3;Parent=MeliponaBeecheii_004194-T1
contig_2	funannotate	CDS	7480614	7480973	.	-	0	ID=MeliponaBeecheii_004309-T1.cds;Parent=MeliponaBeecheii_004309-T1
contig_2	funannotate	mRNA	1936077	1952722	.	-	.	ID=MeliponaBeecheii_003778-T1;Parent=MeliponaBeecheii_003778
contig_2	funannotate	exon	7189096	7189102	.	+	.	ID=MeliponaBeecheii_004283-T1.exon1;Parent=MeliponaBeecheii_004283-T1
contig_2	funannotate	gene	191731	203010	.	+	.	ID=MeliponaBeecheii_003609
contig_2	funannotate	exon	7192605	7192813	.	+	.	ID=MeliponaBeecheii_004283-T1.exon2;Parent=MeliponaBeecheii_004283-T1
contig_2	funannotate	gene	173311	178623	.	+	.	ID=MeliponaBeecheii_003608
contig_2	funannotate	gene	130002	130208	.	+	.	ID=MeliponaBeecheii_003607
contig_2	funannotate	gene	117350	120227	.	+	.	ID=MeliponaBeecheii_003606
contig_2	funannotate	exon	6052130	6052310	.	+	.	ID=MeliponaBeecheii_004194-T1.exon8;Parent=MeliponaBeecheii_004194-T1
contig_2	funannotate	gene	106375	111782	.	-	.	ID=MeliponaBeecheii_003605
contig_2	funannotate	exon	6052393	6052633	.	+	.	ID=MeliponaBeecheii_004194-T1.exon9;Parent=MeliponaBeecheii_004194-T1
contig_2	funannotate	gene	99533	99808	.	-	.	ID=MeliponaBeecheii_003604
contig_2	funannotate	gene	73837	78318	.	+	.	ID=MeliponaBeecheii_003603
contig_2	funannotate	gene	62760	68313	.	-	.	ID=MeliponaBeecheii_003602
contig_2	funannotate	gene	57898	60857	.	-	.	ID=MeliponaBeecheii_003601
contig_2	funannotate	gene	41347	45536	.	-	.	ID=MeliponaBeecheii_003600
contig_2	funannotate	CDS	414746	415315	.	+	0	ID=MeliponaBeecheii_003630-T1.cds;Parent=MeliponaBeecheii_003630-T1
contig_2	funannotate	CDS	2920419	2920630	.	+	0	ID=MeliponaBeecheii_003881-T1.cds;Parent=MeliponaBeecheii_003881-T1
contig_2	funannotate	CDS	2920706	2921013	.	+	0	ID=MeliponaBeecheii_003881-T1.cds;Parent=MeliponaBeecheii_003881-T1
contig_2	funannotate	CDS	2922691	2923031	.	+	0	ID=MeliponaBeecheii_003881-T1.cds;Parent=MeliponaBeecheii_003881-T1
contig_2	funannotate	mRNA	1700782	1703737	.	+	.	ID=MeliponaBeecheii_003766-T1;Ontology_term=GO:0055114%2CGO:0016491;Dbxref=InterPro:IPR023210%2CInterPro:IPR020471%2CPFAM:PF00248%2CInterPro:IPR036812%2CInterPro:IPR018170;Parent=MeliponaBeecheii_003766
contig_2	funannotate	exon	3890773	3890976	.	+	.	ID=MeliponaBeecheii_003980-T1.exon6;Parent=MeliponaBeecheii_003980-T1
contig_2	funannotate	exon	3891058	3891113	.	+	.	ID=MeliponaBeecheii_003980-T1.exon7;Parent=MeliponaBeecheii_003980-T1
contig_2	funannotate	exon	3891510	3891588	.	+	.	ID=MeliponaBeecheii_003980-T1.exon8;Parent=MeliponaBeecheii_003980-T1
contig_2	funannotate	exon	3891718	3891819	.	+	.	ID=MeliponaBeecheii_003980-T1.exon9;Parent=MeliponaBeecheii_003980-T1
contig_2	funannotate	exon	3887475	3887604	.	+	.	ID=MeliponaBeecheii_003980-T1.exon2;Parent=MeliponaBeecheii_003980-T1
contig_2	funannotate	exon	3889843	3889952	.	+	.	ID=MeliponaBeecheii_003980-T1.exon3;Parent=MeliponaBeecheii_003980-T1
contig_2	funannotate	exon	3890442	3890514	.	+	.	ID=MeliponaBeecheii_003980-T1.exon4;Parent=MeliponaBeecheii_003980-T1
contig_2	funannotate	exon	3890631	3890713	.	+	.	ID=MeliponaBeecheii_003980-T1.exon5;Parent=MeliponaBeecheii_003980-T1
contig_2	funannotate	exon	3885870	3885968	.	+	.	ID=MeliponaBeecheii_003980-T1.exon1;Parent=MeliponaBeecheii_003980-T1
contig_2	funannotate	mRNA	2485333	2489463	.	-	.	ID=MeliponaBeecheii_003837-T1;Dbxref=InterPro:IPR036236%2CPFAM:PF00096%2CInterPro:IPR013087;Parent=MeliponaBeecheii_003837
contig_2	funannotate	exon	4084866	4085198	.	-	.	ID=MeliponaBeecheii_004010-T1.exon4;Parent=MeliponaBeecheii_004010-T1
contig_2	funannotate	exon	4085292	4085364	.	-	.	ID=MeliponaBeecheii_004010-T1.exon3;Parent=MeliponaBeecheii_004010-T1
contig_2	funannotate	exon	4085456	4088425	.	-	.	ID=MeliponaBeecheii_004010-T1.exon2;Parent=MeliponaBeecheii_004010-T1
contig_2	funannotate	exon	4088492	4088559	.	-	.	ID=MeliponaBeecheii_004010-T1.exon1;Parent=MeliponaBeecheii_004010-T1
contig_2	funannotate	exon	7012474	7012629	.	+	.	ID=MeliponaBeecheii_004264-T1.exon1;Parent=MeliponaBeecheii_004264-T1
contig_2	funannotate	exon	7013146	7014441	.	+	.	ID=MeliponaBeecheii_004264-T1.exon2;Parent=MeliponaBeecheii_004264-T1
contig_2	funannotate	gene	734510	735913	.	+	.	Name=RFC38;ID=MeliponaBeecheii_003657
contig_2	funannotate	gene	730733	733171	.	+	.	ID=MeliponaBeecheii_003656
contig_2	funannotate	gene	728811	730084	.	-	.	ID=MeliponaBeecheii_003655
contig_2	funannotate	gene	725032	727810	.	+	.	ID=MeliponaBeecheii_003654
contig_2	funannotate	mRNA	5359318	5360659	.	-	.	ID=MeliponaBeecheii_004111-T1;Ontology_term=GO:0006468%2CGO:0004672%2CGO:0005524;Dbxref=InterPro:IPR011009%2CInterPro:IPR017441%2CInterPro:IPR000719%2CInterPro:IPR008271%2CPFAM:PF07714%2CPFAM:PF00069;Parent=MeliponaBeecheii_004111
contig_2	funannotate	gene	720334	722550	.	-	.	ID=MeliponaBeecheii_003653
contig_2	funannotate	gene	714910	719806	.	+	.	ID=MeliponaBeecheii_003652
contig_2	funannotate	CDS	5458064	5458112	.	-	0	ID=MeliponaBeecheii_004134-T1.cds;Parent=MeliponaBeecheii_004134-T1
contig_2	funannotate	CDS	5457855	5457992	.	-	0	ID=MeliponaBeecheii_004134-T1.cds;Parent=MeliponaBeecheii_004134-T1
contig_2	funannotate	CDS	5456433	5456667	.	-	0	ID=MeliponaBeecheii_004134-T1.cds;Parent=MeliponaBeecheii_004134-T1
contig_2	funannotate	CDS	5456160	5456368	.	-	0	ID=MeliponaBeecheii_004134-T1.cds;Parent=MeliponaBeecheii_004134-T1
contig_2	funannotate	CDS	5455875	5456101	.	-	0	ID=MeliponaBeecheii_004134-T1.cds;Parent=MeliponaBeecheii_004134-T1
contig_2	funannotate	CDS	5455669	5455805	.	-	0	ID=MeliponaBeecheii_004134-T1.cds;Parent=MeliponaBeecheii_004134-T1
contig_2	funannotate	CDS	5455463	5455577	.	-	0	ID=MeliponaBeecheii_004134-T1.cds;Parent=MeliponaBeecheii_004134-T1
contig_2	funannotate	CDS	5455148	5455387	.	-	0	ID=MeliponaBeecheii_004134-T1.cds;Parent=MeliponaBeecheii_004134-T1
contig_2	funannotate	CDS	5454952	5455068	.	-	0	ID=MeliponaBeecheii_004134-T1.cds;Parent=MeliponaBeecheii_004134-T1
contig_2	funannotate	CDS	5454730	5454884	.	-	0	ID=MeliponaBeecheii_004134-T1.cds;Parent=MeliponaBeecheii_004134-T1
contig_2	funannotate	CDS	5454500	5454666	.	-	0	ID=MeliponaBeecheii_004134-T1.cds;Parent=MeliponaBeecheii_004134-T1
contig_2	funannotate	CDS	5454103	5454205	.	-	0	ID=MeliponaBeecheii_004134-T1.cds;Parent=MeliponaBeecheii_004134-T1
contig_2	funannotate	CDS	5453947	5454009	.	-	0	ID=MeliponaBeecheii_004134-T1.cds;Parent=MeliponaBeecheii_004134-T1
contig_2	funannotate	CDS	5450594	5452014	.	-	0	ID=MeliponaBeecheii_004134-T1.cds;Parent=MeliponaBeecheii_004134-T1
contig_2	funannotate	CDS	5450192	5450465	.	-	0	ID=MeliponaBeecheii_004134-T1.cds;Parent=MeliponaBeecheii_004134-T1
contig_2	funannotate	CDS	5449907	5449998	.	-	0	ID=MeliponaBeecheii_004134-T1.cds;Parent=MeliponaBeecheii_004134-T1
contig_2	funannotate	CDS	5449700	5449811	.	-	0	ID=MeliponaBeecheii_004134-T1.cds;Parent=MeliponaBeecheii_004134-T1
contig_2	funannotate	CDS	5449251	5449619	.	-	0	ID=MeliponaBeecheii_004134-T1.cds;Parent=MeliponaBeecheii_004134-T1
contig_2	funannotate	CDS	5448691	5449168	.	-	0	ID=MeliponaBeecheii_004134-T1.cds;Parent=MeliponaBeecheii_004134-T1
contig_2	funannotate	gene	695847	706334	.	-	.	ID=MeliponaBeecheii_003651
contig_2	funannotate	gene	658587	659285	.	-	.	ID=MeliponaBeecheii_003650
contig_2	funannotate	mRNA	1585909	1588478	.	+	.	ID=MeliponaBeecheii_003754-T1;Parent=MeliponaBeecheii_003754
contig_2	funannotate	mRNA	3977117	3979216	.	+	.	ID=MeliponaBeecheii_003995-T1;Parent=MeliponaBeecheii_003995
contig_2	funannotate	gene	650675	652643	.	+	.	ID=MeliponaBeecheii_003649
contig_2	funannotate	gene	637224	637454	.	-	.	ID=MeliponaBeecheii_003648
contig_2	funannotate	gene	614827	631604	.	+	.	ID=MeliponaBeecheii_003647
contig_2	funannotate	gene	600101	604037	.	+	.	ID=MeliponaBeecheii_003646
contig_2	funannotate	gene	587701	599591	.	-	.	ID=MeliponaBeecheii_003645
contig_2	funannotate	gene	582310	585306	.	-	.	ID=MeliponaBeecheii_003644
contig_2	funannotate	exon	5526730	5526868	.	-	.	ID=MeliponaBeecheii_004144-T1.exon18;Parent=MeliponaBeecheii_004144-T1
contig_2	funannotate	gene	570241	574616	.	+	.	ID=MeliponaBeecheii_003643
contig_2	funannotate	exon	5526472	5526644	.	-	.	ID=MeliponaBeecheii_004144-T1.exon19;Parent=MeliponaBeecheii_004144-T1
contig_2	funannotate	gene	569127	569517	.	+	.	ID=MeliponaBeecheii_003642
contig_2	funannotate	exon	5527175	5527398	.	-	.	ID=MeliponaBeecheii_004144-T1.exon16;Parent=MeliponaBeecheii_004144-T1
contig_2	funannotate	gene	554323	554873	.	-	.	ID=MeliponaBeecheii_003641
contig_2	funannotate	exon	5106318	5106389	.	+	.	ID=MeliponaBeecheii_004066-T1.exon1;Parent=MeliponaBeecheii_004066-T1
contig_2	funannotate	exon	5526946	5527114	.	-	.	ID=MeliponaBeecheii_004144-T1.exon17;Parent=MeliponaBeecheii_004144-T1
contig_2	funannotate	gene	550099	553224	.	+	.	ID=MeliponaBeecheii_003640
contig_2	funannotate	exon	5106490	5106596	.	+	.	ID=MeliponaBeecheii_004066-T1.exon2;Parent=MeliponaBeecheii_004066-T1
contig_2	funannotate	exon	5527785	5528038	.	-	.	ID=MeliponaBeecheii_004144-T1.exon14;Parent=MeliponaBeecheii_004144-T1
contig_2	funannotate	exon	5106685	5106879	.	+	.	ID=MeliponaBeecheii_004066-T1.exon3;Parent=MeliponaBeecheii_004066-T1
contig_2	funannotate	exon	5527459	5527711	.	-	.	ID=MeliponaBeecheii_004144-T1.exon15;Parent=MeliponaBeecheii_004144-T1
contig_2	funannotate	exon	5106941	5107028	.	+	.	ID=MeliponaBeecheii_004066-T1.exon4;Parent=MeliponaBeecheii_004066-T1
contig_2	funannotate	CDS	1845043	1845363	.	-	0	ID=MeliponaBeecheii_003776-T1.cds;Parent=MeliponaBeecheii_003776-T1
contig_2	funannotate	exon	3940450	3940626	.	+	.	ID=MeliponaBeecheii_003988-T1.exon13;Parent=MeliponaBeecheii_003988-T1
contig_2	funannotate	mRNA	8182735	8184288	.	-	.	ID=MeliponaBeecheii_004364-T1;Ontology_term=GO:0020037%2CGO:0005506%2CGO:0016705%2CGO:0055114;Dbxref=InterPro:IPR017972%2CInterPro:IPR002401%2CInterPro:IPR036396%2CInterPro:IPR001128%2CPFAM:PF00067;Parent=MeliponaBeecheii_004364
contig_2	funannotate	exon	2037484	2037796	.	-	.	ID=MeliponaBeecheii_003782-T1.exon6;Parent=MeliponaBeecheii_003782-T1
contig_2	funannotate	exon	2037142	2037405	.	-	.	ID=MeliponaBeecheii_003782-T1.exon7;Parent=MeliponaBeecheii_003782-T1
contig_2	funannotate	exon	2036686	2037054	.	-	.	ID=MeliponaBeecheii_003782-T1.exon8;Parent=MeliponaBeecheii_003782-T1
contig_2	funannotate	CDS	3251570	3251814	.	-	0	ID=MeliponaBeecheii_003933-T1.cds;Parent=MeliponaBeecheii_003933-T1
contig_2	funannotate	CDS	3251407	3251545	.	-	0	ID=MeliponaBeecheii_003933-T1.cds;Parent=MeliponaBeecheii_003933-T1
contig_2	funannotate	exon	2040350	2040709	.	-	.	ID=MeliponaBeecheii_003782-T1.exon2;Parent=MeliponaBeecheii_003782-T1
contig_2	funannotate	exon	5528395	5528610	.	-	.	ID=MeliponaBeecheii_004144-T1.exon12;Parent=MeliponaBeecheii_004144-T1
contig_2	funannotate	exon	2039747	2039901	.	-	.	ID=MeliponaBeecheii_003782-T1.exon3;Parent=MeliponaBeecheii_003782-T1
contig_2	funannotate	exon	5528092	5528280	.	-	.	ID=MeliponaBeecheii_004144-T1.exon13;Parent=MeliponaBeecheii_004144-T1
contig_2	funannotate	exon	2038806	2038929	.	-	.	ID=MeliponaBeecheii_003782-T1.exon4;Parent=MeliponaBeecheii_003782-T1
contig_2	funannotate	exon	5529072	5529160	.	-	.	ID=MeliponaBeecheii_004144-T1.exon10;Parent=MeliponaBeecheii_004144-T1
contig_2	funannotate	exon	2038091	2038545	.	-	.	ID=MeliponaBeecheii_003782-T1.exon5;Parent=MeliponaBeecheii_003782-T1
contig_2	funannotate	mRNA	3901619	3903589	.	-	.	ID=MeliponaBeecheii_003983-T1;Ontology_term=GO:0005515;Dbxref=InterPro:IPR001680%2CInterPro:IPR017986%2CPFAM:PF00400%2CInterPro:IPR036322%2CInterPro:IPR015943;Parent=MeliponaBeecheii_003983
contig_2	funannotate	exon	5528714	5528999	.	-	.	ID=MeliponaBeecheii_004144-T1.exon11;Parent=MeliponaBeecheii_004144-T1
contig_2	funannotate	gene	545233	546113	.	+	.	ID=MeliponaBeecheii_003639
contig_2	funannotate	exon	3939958	3940104	.	+	.	ID=MeliponaBeecheii_003988-T1.exon11;Parent=MeliponaBeecheii_003988-T1
contig_2	funannotate	gene	539029	545068	.	+	.	ID=MeliponaBeecheii_003638
contig_2	funannotate	exon	3940182	3940321	.	+	.	ID=MeliponaBeecheii_003988-T1.exon12;Parent=MeliponaBeecheii_003988-T1
contig_2	funannotate	gene	527872	528045	.	-	.	ID=MeliponaBeecheii_003637
contig_2	funannotate	gene	508592	508915	.	-	.	ID=MeliponaBeecheii_003636
contig_2	funannotate	exon	2041974	2042789	.	-	.	ID=MeliponaBeecheii_003782-T1.exon1;Parent=MeliponaBeecheii_003782-T1
contig_2	funannotate	exon	3939426	3939885	.	+	.	ID=MeliponaBeecheii_003988-T1.exon10;Parent=MeliponaBeecheii_003988-T1
contig_2	funannotate	gene	502564	503261	.	-	.	ID=MeliponaBeecheii_003635
contig_2	funannotate	gene	470760	471841	.	-	.	ID=MeliponaBeecheii_003634
contig_2	funannotate	gene	458004	464053	.	+	.	ID=MeliponaBeecheii_003633
contig_2	funannotate	gene	425840	427008	.	-	.	ID=MeliponaBeecheii_003632
contig_2	funannotate	gene	416348	416623	.	+	.	ID=MeliponaBeecheii_003631
contig_2	funannotate	gene	414746	415315	.	+	.	ID=MeliponaBeecheii_003630
contig_2	funannotate	exon	2629305	2629490	.	-	.	ID=MeliponaBeecheii_003854-T1.exon2;Parent=MeliponaBeecheii_003854-T1
contig_2	funannotate	exon	2629997	2630215	.	-	.	ID=MeliponaBeecheii_003854-T1.exon1;Parent=MeliponaBeecheii_003854-T1
contig_2	funannotate	exon	5477928	5478052	.	-	.	ID=MeliponaBeecheii_004138-T1.exon4;Parent=MeliponaBeecheii_004138-T1
contig_2	funannotate	CDS	4014431	4014625	.	+	0	ID=MeliponaBeecheii_003999-T1.cds;Parent=MeliponaBeecheii_003999-T1
contig_2	funannotate	CDS	4015033	4015278	.	+	0	ID=MeliponaBeecheii_003999-T1.cds;Parent=MeliponaBeecheii_003999-T1
contig_2	funannotate	CDS	4015568	4015732	.	+	0	ID=MeliponaBeecheii_003999-T1.cds;Parent=MeliponaBeecheii_003999-T1
contig_2	funannotate	CDS	4016317	4016430	.	+	0	ID=MeliponaBeecheii_003999-T1.cds;Parent=MeliponaBeecheii_003999-T1
contig_2	funannotate	exon	5478375	5478510	.	-	.	ID=MeliponaBeecheii_004138-T1.exon2;Parent=MeliponaBeecheii_004138-T1
contig_2	funannotate	exon	5478139	5478281	.	-	.	ID=MeliponaBeecheii_004138-T1.exon3;Parent=MeliponaBeecheii_004138-T1
contig_2	funannotate	gene	405415	408282	.	-	.	ID=MeliponaBeecheii_003629
contig_2	funannotate	gene	401288	405179	.	-	.	ID=MeliponaBeecheii_003628
contig_2	funannotate	gene	378632	395619	.	-	.	ID=MeliponaBeecheii_003627
contig_2	funannotate	gene	367664	370778	.	+	.	ID=MeliponaBeecheii_003626
contig_2	funannotate	gene	366073	366411	.	+	.	ID=MeliponaBeecheii_003625
contig_2	funannotate	gene	343378	355538	.	+	.	ID=MeliponaBeecheii_003624
contig_2	funannotate	gene	309369	313599	.	+	.	ID=MeliponaBeecheii_003623
contig_2	funannotate	gene	298706	302198	.	+	.	ID=MeliponaBeecheii_003622
contig_2	funannotate	mRNA	8411186	8411632	.	-	.	ID=MeliponaBeecheii_004376-T1;Parent=MeliponaBeecheii_004376
contig_2	funannotate	gene	284628	297514	.	+	.	ID=MeliponaBeecheii_003621
contig_2	funannotate	gene	280452	283804	.	+	.	ID=MeliponaBeecheii_003620
contig_2	funannotate	CDS	1321414	1321422	.	+	0	ID=MeliponaBeecheii_003726-T1.cds;Parent=MeliponaBeecheii_003726-T1
contig_2	funannotate	CDS	1323208	1323801	.	+	0	ID=MeliponaBeecheii_003726-T1.cds;Parent=MeliponaBeecheii_003726-T1
contig_2	funannotate	exon	5478586	5478667	.	-	.	ID=MeliponaBeecheii_004138-T1.exon1;Parent=MeliponaBeecheii_004138-T1
contig_2	funannotate	CDS	4073968	4074055	.	-	0	ID=MeliponaBeecheii_004007-T1.cds;Parent=MeliponaBeecheii_004007-T1
contig_2	funannotate	CDS	4069641	4070640	.	-	0	ID=MeliponaBeecheii_004007-T1.cds;Parent=MeliponaBeecheii_004007-T1
contig_2	funannotate	CDS	4069167	4069482	.	-	0	ID=MeliponaBeecheii_004007-T1.cds;Parent=MeliponaBeecheii_004007-T1
contig_2	funannotate	CDS	4068963	4069091	.	-	0	ID=MeliponaBeecheii_004007-T1.cds;Parent=MeliponaBeecheii_004007-T1
contig_2	funannotate	mRNA	3843703	3851061	.	-	.	ID=MeliponaBeecheii_003971-T1;Dbxref=PFAM:PF12444%2CInterPro:IPR022151%2CInterPro:IPR009071%2CPFAM:PF09011%2CInterPro:IPR036910%2CPFAM:PF00505;Parent=MeliponaBeecheii_003971
contig_2	funannotate	gene	270920	272163	.	+	.	ID=MeliponaBeecheii_003619
contig_2	funannotate	mRNA	2065233	2073691	.	-	.	ID=MeliponaBeecheii_003784-T1;Ontology_term=GO:0003774%2CGO:0005524%2CGO:0016459;Dbxref=InterPro:IPR036961%2CInterPro:IPR036064%2CInterPro:IPR001609%2CPFAM:PF00063%2CInterPro:IPR027417;Parent=MeliponaBeecheii_003784
contig_2	funannotate	gene	264876	268333	.	+	.	ID=MeliponaBeecheii_003618
contig_2	funannotate	gene	256344	257559	.	+	.	ID=MeliponaBeecheii_003617
contig_2	funannotate	exon	1321414	1321422	.	+	.	ID=MeliponaBeecheii_003726-T1.exon1;Parent=MeliponaBeecheii_003726-T1
contig_2	funannotate	gene	248229	249242	.	-	.	ID=MeliponaBeecheii_003616
contig_2	funannotate	CDS	1526459	1526678	.	-	0	ID=MeliponaBeecheii_003748-T1.cds;Parent=MeliponaBeecheii_003748-T1
contig_2	funannotate	CDS	1525202	1525419	.	-	0	ID=MeliponaBeecheii_003748-T1.cds;Parent=MeliponaBeecheii_003748-T1
contig_2	funannotate	CDS	1524373	1524453	.	-	0	ID=MeliponaBeecheii_003748-T1.cds;Parent=MeliponaBeecheii_003748-T1
contig_2	funannotate	gene	243555	247736	.	+	.	ID=MeliponaBeecheii_003615
contig_2	funannotate	gene	237665	238036	.	-	.	ID=MeliponaBeecheii_003614
contig_2	funannotate	exon	1323208	1323801	.	+	.	ID=MeliponaBeecheii_003726-T1.exon2;Parent=MeliponaBeecheii_003726-T1
contig_2	funannotate	mRNA	1471787	1473081	.	-	.	ID=MeliponaBeecheii_003742-T1;Ontology_term=GO:0043022;Dbxref=InterPro:IPR011685%2CInterPro:IPR033122%2CPFAM:PF07766;Parent=MeliponaBeecheii_003742
contig_2	funannotate	exon	256344	256508	.	+	.	ID=MeliponaBeecheii_003617-T1.exon1;Parent=MeliponaBeecheii_003617-T1
contig_2	funannotate	exon	3775394	3775628	.	-	.	ID=MeliponaBeecheii_003963-T1.exon2;Parent=MeliponaBeecheii_003963-T1
contig_2	funannotate	exon	257075	257407	.	+	.	ID=MeliponaBeecheii_003617-T1.exon2;Parent=MeliponaBeecheii_003617-T1
contig_2	funannotate	exon	3775710	3775774	.	-	.	ID=MeliponaBeecheii_003963-T1.exon1;Parent=MeliponaBeecheii_003963-T1
contig_2	funannotate	exon	257482	257559	.	+	.	ID=MeliponaBeecheii_003617-T1.exon3;Parent=MeliponaBeecheii_003617-T1
contig_2	funannotate	gene	1017280	1019004	.	-	.	ID=MeliponaBeecheii_003699
contig_2	funannotate	gene	1010681	1016690	.	+	.	ID=MeliponaBeecheii_003698
contig_2	funannotate	gene	1006816	1009721	.	-	.	ID=MeliponaBeecheii_003697
contig_2	funannotate	gene	991025	1000485	.	+	.	ID=MeliponaBeecheii_003696
contig_2	funannotate	gene	983622	985921	.	-	.	ID=MeliponaBeecheii_003695
contig_2	funannotate	gene	973590	978495	.	+	.	ID=MeliponaBeecheii_003694
contig_2	funannotate	gene	971393	973073	.	-	.	Name=PCDP1;ID=MeliponaBeecheii_003693
contig_2	funannotate	gene	966053	970737	.	-	.	ID=MeliponaBeecheii_003692
contig_2	funannotate	CDS	5602280	5602388	.	-	0	ID=MeliponaBeecheii_004156-T1.cds;Parent=MeliponaBeecheii_004156-T1
contig_2	funannotate	CDS	5601918	5601970	.	-	0	ID=MeliponaBeecheii_004156-T1.cds;Parent=MeliponaBeecheii_004156-T1
contig_2	funannotate	CDS	5601751	5601840	.	-	0	ID=MeliponaBeecheii_004156-T1.cds;Parent=MeliponaBeecheii_004156-T1
contig_2	funannotate	CDS	5601413	5601664	.	-	0	ID=MeliponaBeecheii_004156-T1.cds;Parent=MeliponaBeecheii_004156-T1
contig_2	funannotate	CDS	5601239	5601334	.	-	0	ID=MeliponaBeecheii_004156-T1.cds;Parent=MeliponaBeecheii_004156-T1
contig_2	funannotate	CDS	5600997	5601158	.	-	0	ID=MeliponaBeecheii_004156-T1.cds;Parent=MeliponaBeecheii_004156-T1
contig_2	funannotate	CDS	5600568	5600912	.	-	0	ID=MeliponaBeecheii_004156-T1.cds;Parent=MeliponaBeecheii_004156-T1
contig_2	funannotate	CDS	5600230	5600481	.	-	0	ID=MeliponaBeecheii_004156-T1.cds;Parent=MeliponaBeecheii_004156-T1
contig_2	funannotate	CDS	5599897	5600142	.	-	0	ID=MeliponaBeecheii_004156-T1.cds;Parent=MeliponaBeecheii_004156-T1
contig_2	funannotate	gene	964227	965667	.	+	.	ID=MeliponaBeecheii_003691
contig_2	funannotate	gene	953390	963583	.	-	.	ID=MeliponaBeecheii_003690
contig_2	funannotate	CDS	2204945	2204991	.	+	0	ID=MeliponaBeecheii_003798-T1.cds;Parent=MeliponaBeecheii_003798-T1
contig_2	funannotate	CDS	2205145	2205430	.	+	0	ID=MeliponaBeecheii_003798-T1.cds;Parent=MeliponaBeecheii_003798-T1
contig_2	funannotate	CDS	2205524	2205725	.	+	0	ID=MeliponaBeecheii_003798-T1.cds;Parent=MeliponaBeecheii_003798-T1
contig_2	funannotate	CDS	2205862	2206142	.	+	0	ID=MeliponaBeecheii_003798-T1.cds;Parent=MeliponaBeecheii_003798-T1
contig_2	funannotate	CDS	2206303	2206455	.	+	0	ID=MeliponaBeecheii_003798-T1.cds;Parent=MeliponaBeecheii_003798-T1
contig_2	funannotate	CDS	2206568	2206721	.	+	0	ID=MeliponaBeecheii_003798-T1.cds;Parent=MeliponaBeecheii_003798-T1
contig_2	funannotate	CDS	2207543	2207701	.	+	0	ID=MeliponaBeecheii_003798-T1.cds;Parent=MeliponaBeecheii_003798-T1
contig_2	funannotate	CDS	2207844	2207965	.	+	0	ID=MeliponaBeecheii_003798-T1.cds;Parent=MeliponaBeecheii_003798-T1
contig_2	funannotate	CDS	2208068	2208260	.	+	0	ID=MeliponaBeecheii_003798-T1.cds;Parent=MeliponaBeecheii_003798-T1
contig_2	funannotate	CDS	2208327	2208551	.	+	0	ID=MeliponaBeecheii_003798-T1.cds;Parent=MeliponaBeecheii_003798-T1
contig_2	funannotate	CDS	2208643	2208796	.	+	0	ID=MeliponaBeecheii_003798-T1.cds;Parent=MeliponaBeecheii_003798-T1
contig_2	funannotate	CDS	2208868	2208988	.	+	0	ID=MeliponaBeecheii_003798-T1.cds;Parent=MeliponaBeecheii_003798-T1
contig_2	funannotate	CDS	2209062	2209193	.	+	0	ID=MeliponaBeecheii_003798-T1.cds;Parent=MeliponaBeecheii_003798-T1
contig_2	funannotate	CDS	5365726	5365863	.	-	0	ID=MeliponaBeecheii_004112-T1.cds;Parent=MeliponaBeecheii_004112-T1
contig_2	funannotate	CDS	5365456	5365548	.	-	0	ID=MeliponaBeecheii_004112-T1.cds;Parent=MeliponaBeecheii_004112-T1
contig_2	funannotate	CDS	5364802	5364893	.	-	0	ID=MeliponaBeecheii_004112-T1.cds;Parent=MeliponaBeecheii_004112-T1
contig_2	funannotate	CDS	5364509	5364642	.	-	0	ID=MeliponaBeecheii_004112-T1.cds;Parent=MeliponaBeecheii_004112-T1
contig_2	funannotate	CDS	5364183	5364331	.	-	0	ID=MeliponaBeecheii_004112-T1.cds;Parent=MeliponaBeecheii_004112-T1
contig_2	funannotate	CDS	5363923	5364078	.	-	0	ID=MeliponaBeecheii_004112-T1.cds;Parent=MeliponaBeecheii_004112-T1
contig_2	funannotate	CDS	5363702	5363858	.	-	0	ID=MeliponaBeecheii_004112-T1.cds;Parent=MeliponaBeecheii_004112-T1
contig_2	funannotate	CDS	5363415	5363626	.	-	0	ID=MeliponaBeecheii_004112-T1.cds;Parent=MeliponaBeecheii_004112-T1
contig_2	funannotate	CDS	5363198	5363317	.	-	0	ID=MeliponaBeecheii_004112-T1.cds;Parent=MeliponaBeecheii_004112-T1
contig_2	funannotate	CDS	5362967	5363122	.	-	0	ID=MeliponaBeecheii_004112-T1.cds;Parent=MeliponaBeecheii_004112-T1
contig_2	funannotate	CDS	5362703	5362889	.	-	0	ID=MeliponaBeecheii_004112-T1.cds;Parent=MeliponaBeecheii_004112-T1
contig_2	funannotate	CDS	5362433	5362578	.	-	0	ID=MeliponaBeecheii_004112-T1.cds;Parent=MeliponaBeecheii_004112-T1
contig_2	funannotate	gene	951650	953301	.	+	.	ID=MeliponaBeecheii_003689
contig_2	funannotate	CDS	1585909	1586091	.	+	0	ID=MeliponaBeecheii_003754-T1.cds;Parent=MeliponaBeecheii_003754-T1
contig_2	funannotate	CDS	1588233	1588478	.	+	0	ID=MeliponaBeecheii_003754-T1.cds;Parent=MeliponaBeecheii_003754-T1
contig_2	funannotate	gene	948847	950487	.	+	.	Name=BAP55;ID=MeliponaBeecheii_003688
contig_2	funannotate	gene	935656	942590	.	-	.	ID=MeliponaBeecheii_003687
contig_2	funannotate	gene	904907	920209	.	-	.	ID=MeliponaBeecheii_003686
contig_2	funannotate	gene	895959	902872	.	-	.	ID=MeliponaBeecheii_003685
contig_2	funannotate	gene	893234	893804	.	+	.	ID=MeliponaBeecheii_003684
contig_2	funannotate	CDS	8501695	8502366	.	-	0	ID=MeliponaBeecheii_004385-T1.cds;Parent=MeliponaBeecheii_004385-T1
contig_2	funannotate	CDS	8501230	8501619	.	-	0	ID=MeliponaBeecheii_004385-T1.cds;Parent=MeliponaBeecheii_004385-T1
contig_2	funannotate	gene	885728	888958	.	+	.	ID=MeliponaBeecheii_003683
contig_2	funannotate	mRNA	2218542	2222379	.	-	.	ID=MeliponaBeecheii_003801-T1;Ontology_term=GO:0032039%2CGO:0016180;Dbxref=PFAM:PF14750%2CInterPro:IPR029321%2CInterPro:IPR026236;Parent=MeliponaBeecheii_003801
contig_2	funannotate	gene	878963	880131	.	+	.	ID=MeliponaBeecheii_003682
contig_2	funannotate	gene	866782	867060	.	+	.	ID=MeliponaBeecheii_003681
contig_2	funannotate	gene	835450	835707	.	+	.	ID=MeliponaBeecheii_003680
contig_2	funannotate	mRNA	1370569	1372753	.	+	.	ID=MeliponaBeecheii_003730-T1;Ontology_term=GO:0003677%2CGO:0000981%2CGO:0006355;Dbxref=InterPro:IPR043565%2CInterPro:IPR017970%2CInterPro:IPR001356%2CInterPro:IPR000047%2CPFAM:PF00046%2CInterPro:IPR009057%2CPFAM:PF05920;Parent=MeliponaBeecheii_003730
contig_2	funannotate	mRNA	1220000	1221742	.	+	.	ID=MeliponaBeecheii_003717-T1;Ontology_term=GO:0006464%2CGO:0018095%2CGO:0005524;Dbxref=InterPro:IPR004344%2CInterPro:IPR027748%2CPFAM:PF03133%2CInterPro:IPR013815;Parent=MeliponaBeecheii_003717
contig_2	funannotate	exon	1620850	1620976	.	-	.	ID=MeliponaBeecheii_003756-T1.exon12;Parent=MeliponaBeecheii_003756-T1
contig_2	funannotate	exon	1620684	1620740	.	-	.	ID=MeliponaBeecheii_003756-T1.exon13;Parent=MeliponaBeecheii_003756-T1
contig_2	funannotate	exon	1621267	1621508	.	-	.	ID=MeliponaBeecheii_003756-T1.exon10;Parent=MeliponaBeecheii_003756-T1
contig_2	funannotate	exon	1621041	1621190	.	-	.	ID=MeliponaBeecheii_003756-T1.exon11;Parent=MeliponaBeecheii_003756-T1
contig_2	funannotate	mRNA	2199618	2200705	.	+	.	ID=MeliponaBeecheii_003796-T1;Ontology_term=GO:0043087%2CGO:0048193;Dbxref=InterPro:IPR037992%2CPFAM:PF04051%2CInterPro:IPR007194%2CInterPro:IPR024096;Parent=MeliponaBeecheii_003796
contig_2	funannotate	exon	3117878	3118111	.	-	.	ID=MeliponaBeecheii_003907-T1.exon1;Parent=MeliponaBeecheii_003907-T1
contig_2	funannotate	exon	1620396	1620586	.	-	.	ID=MeliponaBeecheii_003756-T1.exon14;Parent=MeliponaBeecheii_003756-T1
contig_2	funannotate	mRNA	5458223	5462694	.	-	.	ID=MeliponaBeecheii_004135-T1;Ontology_term=GO:0000829;Dbxref=InterPro:IPR029033%2CPFAM:PF18086%2CInterPro:IPR040557%2CInterPro:IPR037446%2CInterPro:IPR000560%2CInterPro:IPR033379;Parent=MeliponaBeecheii_004135
contig_2	funannotate	gene	808125	812879	.	-	.	ID=MeliponaBeecheii_003679
contig_2	funannotate	gene	803292	808070	.	+	.	ID=MeliponaBeecheii_003678
contig_2	funannotate	gene	801760	803019	.	+	.	ID=MeliponaBeecheii_003677
contig_2	funannotate	gene	796065	798055	.	+	.	ID=MeliponaBeecheii_003676
contig_2	funannotate	gene	792618	793686	.	-	.	ID=MeliponaBeecheii_003675
contig_2	funannotate	gene	788952	791668	.	-	.	ID=MeliponaBeecheii_003674
contig_2	funannotate	gene	786130	787666	.	-	.	ID=MeliponaBeecheii_003673
contig_2	funannotate	gene	783823	785821	.	+	.	ID=MeliponaBeecheii_003672
contig_2	funannotate	gene	780752	783196	.	+	.	ID=MeliponaBeecheii_003671
contig_2	funannotate	gene	777827	779605	.	-	.	ID=MeliponaBeecheii_003670
contig_2	funannotate	mRNA	5415153	5418315	.	+	.	ID=MeliponaBeecheii_004123-T1;Ontology_term=GO:0016021;Dbxref=InterPro:IPR018629%2CPFAM:PF09815;Parent=MeliponaBeecheii_004123
contig_2	funannotate	CDS	7598929	7599011	.	-	0	ID=MeliponaBeecheii_004313-T1.cds;Parent=MeliponaBeecheii_004313-T1
contig_2	funannotate	CDS	7598299	7598614	.	-	0	ID=MeliponaBeecheii_004313-T1.cds;Parent=MeliponaBeecheii_004313-T1
contig_2	funannotate	CDS	7597567	7597869	.	-	0	ID=MeliponaBeecheii_004313-T1.cds;Parent=MeliponaBeecheii_004313-T1
contig_2	funannotate	CDS	7597400	7597487	.	-	0	ID=MeliponaBeecheii_004313-T1.cds;Parent=MeliponaBeecheii_004313-T1
contig_2	funannotate	CDS	7596332	7596477	.	-	0	ID=MeliponaBeecheii_004313-T1.cds;Parent=MeliponaBeecheii_004313-T1
contig_2	funannotate	CDS	7596050	7596106	.	-	0	ID=MeliponaBeecheii_004313-T1.cds;Parent=MeliponaBeecheii_004313-T1
contig_2	funannotate	CDS	7595876	7595960	.	-	0	ID=MeliponaBeecheii_004313-T1.cds;Parent=MeliponaBeecheii_004313-T1
contig_2	funannotate	CDS	7595519	7595712	.	-	0	ID=MeliponaBeecheii_004313-T1.cds;Parent=MeliponaBeecheii_004313-T1
contig_2	funannotate	exon	7959867	7960052	.	-	.	ID=MeliponaBeecheii_004336-T1.exon1;Parent=MeliponaBeecheii_004336-T1
contig_2	funannotate	gene	774184	777760	.	+	.	ID=MeliponaBeecheii_003669
contig_2	funannotate	gene	772390	773730	.	-	.	ID=MeliponaBeecheii_003668
contig_2	funannotate	CDS	8145989	8145992	.	+	0	ID=MeliponaBeecheii_004357-T1.cds;Parent=MeliponaBeecheii_004357-T1
contig_2	funannotate	CDS	8146195	8146469	.	+	0	ID=MeliponaBeecheii_004357-T1.cds;Parent=MeliponaBeecheii_004357-T1
contig_2	funannotate	gene	769152	771863	.	+	.	ID=MeliponaBeecheii_003667
contig_2	funannotate	exon	6804083	6804206	.	-	.	ID=MeliponaBeecheii_004247-T1.exon3;Parent=MeliponaBeecheii_004247-T1
contig_2	funannotate	gene	766252	768738	.	-	.	ID=MeliponaBeecheii_003666
contig_2	funannotate	exon	6804384	6804565	.	-	.	ID=MeliponaBeecheii_004247-T1.exon2;Parent=MeliponaBeecheii_004247-T1
contig_2	funannotate	gene	762717	763904	.	+	.	ID=MeliponaBeecheii_003665
contig_2	funannotate	exon	6809463	6809546	.	-	.	ID=MeliponaBeecheii_004247-T1.exon1;Parent=MeliponaBeecheii_004247-T1
contig_2	funannotate	gene	750547	753555	.	-	.	ID=MeliponaBeecheii_003664
contig_2	funannotate	gene	748365	750224	.	+	.	ID=MeliponaBeecheii_003663
contig_2	funannotate	gene	744773	747083	.	-	.	ID=MeliponaBeecheii_003662
contig_2	funannotate	exon	7958876	7959124	.	-	.	ID=MeliponaBeecheii_004336-T1.exon2;Parent=MeliponaBeecheii_004336-T1
contig_2	funannotate	gene	743047	744218	.	+	.	ID=MeliponaBeecheii_003661
contig_2	funannotate	gene	739988	742354	.	+	.	ID=MeliponaBeecheii_003660
contig_2	funannotate	CDS	8476006	8476359	.	+	0	ID=MeliponaBeecheii_004379-T1.cds;Parent=MeliponaBeecheii_004379-T1
contig_2	funannotate	CDS	7955285	7955503	.	+	0	ID=MeliponaBeecheii_004335-T1.cds;Parent=MeliponaBeecheii_004335-T1
contig_2	funannotate	mRNA	1347310	1353141	.	+	.	ID=MeliponaBeecheii_003729-T1;Ontology_term=GO:0003677%2CGO:0006355;Dbxref=PFAM:PF13384%2CInterPro:IPR001523%2CInterPro:IPR043565%2CInterPro:IPR043182%2CInterPro:IPR036388%2CPFAM:PF00292%2CInterPro:IPR009057;Parent=MeliponaBeecheii_003729
contig_2	funannotate	gene	737601	739307	.	+	.	ID=MeliponaBeecheii_003659
contig_2	funannotate	exon	3774381	3774446	.	-	.	ID=MeliponaBeecheii_003963-T1.exon4;Parent=MeliponaBeecheii_003963-T1
contig_2	funannotate	gene	736154	737027	.	-	.	ID=MeliponaBeecheii_003658
contig_2	funannotate	exon	3774522	3774776	.	-	.	ID=MeliponaBeecheii_003963-T1.exon3;Parent=MeliponaBeecheii_003963-T1
contig_2	funannotate	exon	6148443	6148589	.	-	.	ID=MeliponaBeecheii_004205-T1.exon10;Parent=MeliponaBeecheii_004205-T1
contig_2	funannotate	CDS	4064843	4064986	.	-	0	ID=MeliponaBeecheii_004006-T1.cds;Parent=MeliponaBeecheii_004006-T1
contig_2	funannotate	CDS	4064114	4064659	.	-	0	ID=MeliponaBeecheii_004006-T1.cds;Parent=MeliponaBeecheii_004006-T1
contig_2	funannotate	CDS	4063869	4063938	.	-	0	ID=MeliponaBeecheii_004006-T1.cds;Parent=MeliponaBeecheii_004006-T1
contig_2	funannotate	CDS	4063655	4063754	.	-	0	ID=MeliponaBeecheii_004006-T1.cds;Parent=MeliponaBeecheii_004006-T1
contig_2	funannotate	CDS	4062585	4062666	.	-	0	ID=MeliponaBeecheii_004006-T1.cds;Parent=MeliponaBeecheii_004006-T1
contig_2	funannotate	CDS	3679945	3679950	.	-	0	ID=MeliponaBeecheii_003960-T1.cds;Parent=MeliponaBeecheii_003960-T1
contig_2	funannotate	CDS	3679086	3679091	.	-	0	ID=MeliponaBeecheii_003960-T1.cds;Parent=MeliponaBeecheii_003960-T1
contig_2	funannotate	CDS	3678805	3678993	.	-	0	ID=MeliponaBeecheii_003960-T1.cds;Parent=MeliponaBeecheii_003960-T1
contig_2	funannotate	exon	4016317	4016430	.	+	.	ID=MeliponaBeecheii_003999-T1.exon4;Parent=MeliponaBeecheii_003999-T1
contig_2	funannotate	exon	4015033	4015278	.	+	.	ID=MeliponaBeecheii_003999-T1.exon2;Parent=MeliponaBeecheii_003999-T1
contig_2	funannotate	exon	4015568	4015732	.	+	.	ID=MeliponaBeecheii_003999-T1.exon3;Parent=MeliponaBeecheii_003999-T1
contig_2	funannotate	exon	4014431	4014625	.	+	.	ID=MeliponaBeecheii_003999-T1.exon1;Parent=MeliponaBeecheii_003999-T1
contig_2	funannotate	exon	1695490	1695612	.	+	.	ID=MeliponaBeecheii_003765-T1.exon7;Parent=MeliponaBeecheii_003765-T1
contig_2	funannotate	exon	1694988	1695234	.	+	.	ID=MeliponaBeecheii_003765-T1.exon6;Parent=MeliponaBeecheii_003765-T1
contig_2	funannotate	exon	3724677	3724791	.	-	.	ID=MeliponaBeecheii_003961-T1.exon1;Parent=MeliponaBeecheii_003961-T1
contig_2	funannotate	exon	1694632	1694919	.	+	.	ID=MeliponaBeecheii_003765-T1.exon5;Parent=MeliponaBeecheii_003765-T1
contig_2	funannotate	exon	3722890	3723047	.	-	.	ID=MeliponaBeecheii_003961-T1.exon2;Parent=MeliponaBeecheii_003961-T1
contig_2	funannotate	exon	1694226	1694445	.	+	.	ID=MeliponaBeecheii_003765-T1.exon4;Parent=MeliponaBeecheii_003765-T1
contig_2	funannotate	exon	1693905	1694156	.	+	.	ID=MeliponaBeecheii_003765-T1.exon3;Parent=MeliponaBeecheii_003765-T1
contig_2	funannotate	CDS	1410761	1410858	.	-	0	ID=MeliponaBeecheii_003732-T1.cds;Parent=MeliponaBeecheii_003732-T1
contig_2	funannotate	CDS	1410361	1410564	.	-	0	ID=MeliponaBeecheii_003732-T1.cds;Parent=MeliponaBeecheii_003732-T1
contig_2	funannotate	CDS	1409977	1410271	.	-	0	ID=MeliponaBeecheii_003732-T1.cds;Parent=MeliponaBeecheii_003732-T1
contig_2	funannotate	CDS	1409567	1409913	.	-	0	ID=MeliponaBeecheii_003732-T1.cds;Parent=MeliponaBeecheii_003732-T1
contig_2	funannotate	CDS	1408910	1409489	.	-	0	ID=MeliponaBeecheii_003732-T1.cds;Parent=MeliponaBeecheii_003732-T1
contig_2	funannotate	CDS	1408599	1408801	.	-	0	ID=MeliponaBeecheii_003732-T1.cds;Parent=MeliponaBeecheii_003732-T1
contig_2	funannotate	CDS	1408369	1408512	.	-	0	ID=MeliponaBeecheii_003732-T1.cds;Parent=MeliponaBeecheii_003732-T1
contig_2	funannotate	CDS	1407929	1408299	.	-	0	ID=MeliponaBeecheii_003732-T1.cds;Parent=MeliponaBeecheii_003732-T1
contig_2	funannotate	CDS	1407627	1407838	.	-	0	ID=MeliponaBeecheii_003732-T1.cds;Parent=MeliponaBeecheii_003732-T1
contig_2	funannotate	CDS	1407131	1407532	.	-	0	ID=MeliponaBeecheii_003732-T1.cds;Parent=MeliponaBeecheii_003732-T1
contig_2	funannotate	CDS	1404444	1407032	.	-	0	ID=MeliponaBeecheii_003732-T1.cds;Parent=MeliponaBeecheii_003732-T1
contig_2	funannotate	CDS	1402777	1404293	.	-	0	ID=MeliponaBeecheii_003732-T1.cds;Parent=MeliponaBeecheii_003732-T1
contig_2	funannotate	CDS	1402359	1402644	.	-	0	ID=MeliponaBeecheii_003732-T1.cds;Parent=MeliponaBeecheii_003732-T1
contig_2	funannotate	CDS	1401573	1402283	.	-	0	ID=MeliponaBeecheii_003732-T1.cds;Parent=MeliponaBeecheii_003732-T1
contig_2	funannotate	gene	39097	40236	.	+	.	ID=MeliponaBeecheii_003599
contig_2	funannotate	gene	27710	28233	.	-	.	ID=MeliponaBeecheii_003598
contig_2	funannotate	gene	26388	26795	.	-	.	ID=MeliponaBeecheii_003597
contig_2	funannotate	gene	25543	25971	.	-	.	ID=MeliponaBeecheii_003596
contig_2	funannotate	gene	24797	25246	.	-	.	ID=MeliponaBeecheii_003595
contig_2	funannotate	gene	22091	22944	.	-	.	ID=MeliponaBeecheii_003594
contig_2	funannotate	gene	21323	22062	.	-	.	ID=MeliponaBeecheii_003593
contig_2	funannotate	exon	2313185	2313295	.	-	.	ID=MeliponaBeecheii_003815-T1.exon9;Parent=MeliponaBeecheii_003815-T1
contig_2	funannotate	gene	18865	19272	.	-	.	ID=MeliponaBeecheii_003592
contig_2	funannotate	gene	10977	12235	.	+	.	ID=MeliponaBeecheii_003591
contig_2	funannotate	gene	2554	6654	.	-	.	ID=MeliponaBeecheii_003590
contig_2	funannotate	exon	1693678	1693803	.	+	.	ID=MeliponaBeecheii_003765-T1.exon2;Parent=MeliponaBeecheii_003765-T1
contig_2	funannotate	exon	4753131	4753404	.	-	.	ID=MeliponaBeecheii_004049-T1.exon3;Parent=MeliponaBeecheii_004049-T1
contig_2	funannotate	exon	1693316	1693583	.	+	.	ID=MeliponaBeecheii_003765-T1.exon1;Parent=MeliponaBeecheii_003765-T1
contig_2	funannotate	exon	4752743	4753051	.	-	.	ID=MeliponaBeecheii_004049-T1.exon4;Parent=MeliponaBeecheii_004049-T1
contig_2	funannotate	exon	4756126	4756193	.	-	.	ID=MeliponaBeecheii_004049-T1.exon1;Parent=MeliponaBeecheii_004049-T1
contig_2	funannotate	exon	4753500	4753772	.	-	.	ID=MeliponaBeecheii_004049-T1.exon2;Parent=MeliponaBeecheii_004049-T1
contig_2	funannotate	CDS	4012428	4012595	.	-	0	ID=MeliponaBeecheii_003998-T1.cds;Parent=MeliponaBeecheii_003998-T1
contig_2	funannotate	CDS	4012161	4012355	.	-	0	ID=MeliponaBeecheii_003998-T1.cds;Parent=MeliponaBeecheii_003998-T1
contig_2	funannotate	CDS	4011453	4011744	.	-	0	ID=MeliponaBeecheii_003998-T1.cds;Parent=MeliponaBeecheii_003998-T1
contig_2	funannotate	CDS	4010891	4011278	.	-	0	ID=MeliponaBeecheii_003998-T1.cds;Parent=MeliponaBeecheii_003998-T1
contig_2	funannotate	CDS	4010374	4010647	.	-	0	ID=MeliponaBeecheii_003998-T1.cds;Parent=MeliponaBeecheii_003998-T1
contig_2	funannotate	exon	4752092	4752278	.	-	.	ID=MeliponaBeecheii_004049-T1.exon5;Parent=MeliponaBeecheii_004049-T1
contig_2	funannotate	exon	4751721	4751965	.	-	.	ID=MeliponaBeecheii_004049-T1.exon6;Parent=MeliponaBeecheii_004049-T1
contig_2	funannotate	CDS	2398843	2398926	.	+	0	ID=MeliponaBeecheii_003828-T1.cds;Parent=MeliponaBeecheii_003828-T1
contig_2	funannotate	CDS	2400263	2400272	.	+	0	ID=MeliponaBeecheii_003828-T1.cds;Parent=MeliponaBeecheii_003828-T1
contig_2	funannotate	CDS	2400375	2400600	.	+	0	ID=MeliponaBeecheii_003828-T1.cds;Parent=MeliponaBeecheii_003828-T1
contig_2	funannotate	CDS	2401177	2401369	.	+	0	ID=MeliponaBeecheii_003828-T1.cds;Parent=MeliponaBeecheii_003828-T1
contig_2	funannotate	mRNA	1076582	1077106	.	-	.	ID=MeliponaBeecheii_003705-T1;Ontology_term=GO:0007423%2CGO:0007219;Dbxref=InterPro:IPR029686%2CPFAM:PF15952;Parent=MeliponaBeecheii_003705
contig_2	funannotate	gene	28	2299	.	-	.	ID=MeliponaBeecheii_003589
contig_2	funannotate	exon	2316384	2316415	.	-	.	ID=MeliponaBeecheii_003815-T1.exon2;Parent=MeliponaBeecheii_003815-T1
contig_2	funannotate	exon	2316571	2316775	.	-	.	ID=MeliponaBeecheii_003815-T1.exon1;Parent=MeliponaBeecheii_003815-T1
contig_2	funannotate	exon	2315471	2315548	.	-	.	ID=MeliponaBeecheii_003815-T1.exon4;Parent=MeliponaBeecheii_003815-T1
contig_2	funannotate	exon	2316219	2316303	.	-	.	ID=MeliponaBeecheii_003815-T1.exon3;Parent=MeliponaBeecheii_003815-T1
contig_2	funannotate	exon	2314333	2314569	.	-	.	ID=MeliponaBeecheii_003815-T1.exon6;Parent=MeliponaBeecheii_003815-T1
contig_2	funannotate	exon	2314704	2314861	.	-	.	ID=MeliponaBeecheii_003815-T1.exon5;Parent=MeliponaBeecheii_003815-T1
contig_2	funannotate	exon	2313723	2313907	.	-	.	ID=MeliponaBeecheii_003815-T1.exon8;Parent=MeliponaBeecheii_003815-T1
contig_2	funannotate	exon	2313983	2314236	.	-	.	ID=MeliponaBeecheii_003815-T1.exon7;Parent=MeliponaBeecheii_003815-T1
contig_2	funannotate	exon	726727	727810	.	+	.	ID=MeliponaBeecheii_003654-T1.exon6;Parent=MeliponaBeecheii_003654-T1
contig_2	funannotate	exon	726428	726641	.	+	.	ID=MeliponaBeecheii_003654-T1.exon5;Parent=MeliponaBeecheii_003654-T1
contig_2	funannotate	CDS	3521036	3521150	.	+	0	ID=MeliponaBeecheii_003949-T1.cds;Parent=MeliponaBeecheii_003949-T1
contig_2	funannotate	CDS	3521914	3522028	.	+	0	ID=MeliponaBeecheii_003949-T1.cds;Parent=MeliponaBeecheii_003949-T1
contig_2	funannotate	CDS	3522105	3522282	.	+	0	ID=MeliponaBeecheii_003949-T1.cds;Parent=MeliponaBeecheii_003949-T1
contig_2	funannotate	exon	726153	726311	.	+	.	ID=MeliponaBeecheii_003654-T1.exon4;Parent=MeliponaBeecheii_003654-T1
contig_2	funannotate	exon	725797	726068	.	+	.	ID=MeliponaBeecheii_003654-T1.exon3;Parent=MeliponaBeecheii_003654-T1
contig_2	funannotate	exon	725496	725729	.	+	.	ID=MeliponaBeecheii_003654-T1.exon2;Parent=MeliponaBeecheii_003654-T1
contig_2	funannotate	CDS	3898464	3898730	.	+	0	ID=MeliponaBeecheii_003982-T1.cds;Parent=MeliponaBeecheii_003982-T1
contig_2	funannotate	CDS	3899071	3899562	.	+	0	ID=MeliponaBeecheii_003982-T1.cds;Parent=MeliponaBeecheii_003982-T1
contig_2	funannotate	CDS	3899638	3900099	.	+	0	ID=MeliponaBeecheii_003982-T1.cds;Parent=MeliponaBeecheii_003982-T1
contig_2	funannotate	CDS	3900197	3900397	.	+	0	ID=MeliponaBeecheii_003982-T1.cds;Parent=MeliponaBeecheii_003982-T1
contig_2	funannotate	CDS	3146142	3148078	.	-	0	ID=MeliponaBeecheii_003911-T1.cds;Parent=MeliponaBeecheii_003911-T1
contig_2	funannotate	CDS	3145961	3146062	.	-	0	ID=MeliponaBeecheii_003911-T1.cds;Parent=MeliponaBeecheii_003911-T1
contig_2	funannotate	CDS	3145574	3145843	.	-	0	ID=MeliponaBeecheii_003911-T1.cds;Parent=MeliponaBeecheii_003911-T1
contig_2	funannotate	CDS	3145144	3145482	.	-	0	ID=MeliponaBeecheii_003911-T1.cds;Parent=MeliponaBeecheii_003911-T1
contig_2	funannotate	CDS	3144824	3145036	.	-	0	ID=MeliponaBeecheii_003911-T1.cds;Parent=MeliponaBeecheii_003911-T1
contig_2	funannotate	CDS	3144611	3144757	.	-	0	ID=MeliponaBeecheii_003911-T1.cds;Parent=MeliponaBeecheii_003911-T1
contig_2	funannotate	CDS	3144127	3144519	.	-	0	ID=MeliponaBeecheii_003911-T1.cds;Parent=MeliponaBeecheii_003911-T1
contig_2	funannotate	CDS	3143828	3144065	.	-	0	ID=MeliponaBeecheii_003911-T1.cds;Parent=MeliponaBeecheii_003911-T1
contig_2	funannotate	CDS	3143612	3143735	.	-	0	ID=MeliponaBeecheii_003911-T1.cds;Parent=MeliponaBeecheii_003911-T1
contig_2	funannotate	CDS	3143199	3143485	.	-	0	ID=MeliponaBeecheii_003911-T1.cds;Parent=MeliponaBeecheii_003911-T1
contig_2	funannotate	mRNA	5326859	5328328	.	-	.	ID=MeliponaBeecheii_004104-T1;Parent=MeliponaBeecheii_004104
contig_2	funannotate	CDS	4453335	4453504	.	-	0	ID=MeliponaBeecheii_004028-T1.cds;Parent=MeliponaBeecheii_004028-T1
contig_2	funannotate	CDS	4447564	4447939	.	-	0	ID=MeliponaBeecheii_004028-T1.cds;Parent=MeliponaBeecheii_004028-T1
contig_2	funannotate	mRNA	3059408	3059617	.	-	.	ID=MeliponaBeecheii_003898-T1;Parent=MeliponaBeecheii_003898
contig_2	funannotate	exon	6777995	6778217	.	+	.	ID=MeliponaBeecheii_004245-T1.exon1;Parent=MeliponaBeecheii_004245-T1
contig_2	funannotate	exon	6780036	6780229	.	+	.	ID=MeliponaBeecheii_004245-T1.exon2;Parent=MeliponaBeecheii_004245-T1
contig_2	funannotate	exon	964393	964573	.	+	.	ID=MeliponaBeecheii_003691-T1.exon2;Parent=MeliponaBeecheii_003691-T1
contig_2	funannotate	exon	964227	964317	.	+	.	ID=MeliponaBeecheii_003691-T1.exon1;Parent=MeliponaBeecheii_003691-T1
contig_2	funannotate	CDS	3111540	3111671	.	+	0	ID=MeliponaBeecheii_003905-T1.cds;Parent=MeliponaBeecheii_003905-T1
contig_2	funannotate	CDS	3111750	3112281	.	+	0	ID=MeliponaBeecheii_003905-T1.cds;Parent=MeliponaBeecheii_003905-T1
contig_2	funannotate	CDS	3112359	3113386	.	+	0	ID=MeliponaBeecheii_003905-T1.cds;Parent=MeliponaBeecheii_003905-T1
contig_2	funannotate	CDS	3113457	3113585	.	+	0	ID=MeliponaBeecheii_003905-T1.cds;Parent=MeliponaBeecheii_003905-T1
contig_2	funannotate	mRNA	378632	395619	.	-	.	ID=MeliponaBeecheii_003627-T1;Ontology_term=GO:0003700%2CGO:0003677%2CGO:0005524%2CGO:0006355%2CGO:0005634;Dbxref=InterPro:IPR012346%2CInterPro:IPR000040%2CInterPro:IPR008967%2CInterPro:IPR013524;Parent=MeliponaBeecheii_003627
contig_2	funannotate	exon	965014	965095	.	+	.	ID=MeliponaBeecheii_003691-T1.exon4;Parent=MeliponaBeecheii_003691-T1
contig_2	funannotate	exon	964650	964929	.	+	.	ID=MeliponaBeecheii_003691-T1.exon3;Parent=MeliponaBeecheii_003691-T1
contig_2	funannotate	exon	965531	965667	.	+	.	ID=MeliponaBeecheii_003691-T1.exon6;Parent=MeliponaBeecheii_003691-T1
contig_2	funannotate	exon	965248	965463	.	+	.	ID=MeliponaBeecheii_003691-T1.exon5;Parent=MeliponaBeecheii_003691-T1
contig_2	funannotate	CDS	3230821	3230950	.	-	0	ID=MeliponaBeecheii_003927-T1.cds;Parent=MeliponaBeecheii_003927-T1
contig_2	funannotate	CDS	3229257	3230272	.	-	0	ID=MeliponaBeecheii_003927-T1.cds;Parent=MeliponaBeecheii_003927-T1
contig_2	funannotate	CDS	3228608	3228803	.	-	0	ID=MeliponaBeecheii_003927-T1.cds;Parent=MeliponaBeecheii_003927-T1
contig_2	funannotate	CDS	3227792	3228528	.	-	0	ID=MeliponaBeecheii_003927-T1.cds;Parent=MeliponaBeecheii_003927-T1
contig_2	funannotate	CDS	3227580	3227708	.	-	0	ID=MeliponaBeecheii_003927-T1.cds;Parent=MeliponaBeecheii_003927-T1
contig_2	funannotate	CDS	3227324	3227492	.	-	0	ID=MeliponaBeecheii_003927-T1.cds;Parent=MeliponaBeecheii_003927-T1
contig_2	funannotate	CDS	3226992	3227231	.	-	0	ID=MeliponaBeecheii_003927-T1.cds;Parent=MeliponaBeecheii_003927-T1
contig_2	funannotate	CDS	3226685	3226931	.	-	0	ID=MeliponaBeecheii_003927-T1.cds;Parent=MeliponaBeecheii_003927-T1
contig_2	funannotate	CDS	3226322	3226596	.	-	0	ID=MeliponaBeecheii_003927-T1.cds;Parent=MeliponaBeecheii_003927-T1
contig_2	funannotate	CDS	3225846	3225973	.	-	0	ID=MeliponaBeecheii_003927-T1.cds;Parent=MeliponaBeecheii_003927-T1
contig_2	funannotate	exon	272123	272163	.	+	.	ID=MeliponaBeecheii_003619-T1.exon3;Parent=MeliponaBeecheii_003619-T1
contig_2	funannotate	exon	271821	272051	.	+	.	ID=MeliponaBeecheii_003619-T1.exon2;Parent=MeliponaBeecheii_003619-T1
contig_2	funannotate	exon	270920	271229	.	+	.	ID=MeliponaBeecheii_003619-T1.exon1;Parent=MeliponaBeecheii_003619-T1
contig_2	funannotate	exon	5465409	5465587	.	-	.	ID=MeliponaBeecheii_004136-T1.exon3;Parent=MeliponaBeecheii_004136-T1
contig_2	funannotate	exon	5465656	5465756	.	-	.	ID=MeliponaBeecheii_004136-T1.exon2;Parent=MeliponaBeecheii_004136-T1
contig_2	funannotate	exon	5466142	5466253	.	-	.	ID=MeliponaBeecheii_004136-T1.exon1;Parent=MeliponaBeecheii_004136-T1
contig_2	funannotate	CDS	650675	650677	.	+	0	ID=MeliponaBeecheii_003649-T1.cds;Parent=MeliponaBeecheii_003649-T1
contig_2	funannotate	CDS	652314	652643	.	+	0	ID=MeliponaBeecheii_003649-T1.cds;Parent=MeliponaBeecheii_003649-T1
contig_2	funannotate	exon	5464913	5465042	.	-	.	ID=MeliponaBeecheii_004136-T1.exon5;Parent=MeliponaBeecheii_004136-T1
contig_2	funannotate	exon	5465109	5465336	.	-	.	ID=MeliponaBeecheii_004136-T1.exon4;Parent=MeliponaBeecheii_004136-T1
contig_2	funannotate	exon	5387122	5387528	.	-	.	ID=MeliponaBeecheii_004118-T1.exon9;Parent=MeliponaBeecheii_004118-T1
contig_2	funannotate	exon	5387619	5387835	.	-	.	ID=MeliponaBeecheii_004118-T1.exon8;Parent=MeliponaBeecheii_004118-T1
contig_2	funannotate	exon	5388622	5388740	.	-	.	ID=MeliponaBeecheii_004118-T1.exon5;Parent=MeliponaBeecheii_004118-T1
contig_2	funannotate	mRNA	5427415	5429662	.	+	.	ID=MeliponaBeecheii_004128-T1;Ontology_term=GO:0006468%2CGO:0004672%2CGO:0005524;Dbxref=InterPro:IPR011009%2CInterPro:IPR017441%2CInterPro:IPR000719%2CPFAM:PF16579%2CInterPro:IPR028375%2CInterPro:IPR008271%2CInterPro:IPR032270%2CPFAM:PF07714%2CPFAM:PF00069%2CPFAM:PF14531;Parent=MeliponaBeecheii_004128
contig_2	funannotate	mRNA	2972014	2975428	.	-	.	ID=MeliponaBeecheii_003886-T1;Parent=MeliponaBeecheii_003886
contig_2	funannotate	exon	5388825	5389123	.	-	.	ID=MeliponaBeecheii_004118-T1.exon4;Parent=MeliponaBeecheii_004118-T1
contig_2	funannotate	exon	5388111	5388332	.	-	.	ID=MeliponaBeecheii_004118-T1.exon7;Parent=MeliponaBeecheii_004118-T1
contig_2	funannotate	exon	5388418	5388551	.	-	.	ID=MeliponaBeecheii_004118-T1.exon6;Parent=MeliponaBeecheii_004118-T1
contig_2	funannotate	exon	2448324	2448640	.	-	.	ID=MeliponaBeecheii_003834-T1.exon1;Parent=MeliponaBeecheii_003834-T1
contig_2	funannotate	exon	2446934	2447253	.	-	.	ID=MeliponaBeecheii_003834-T1.exon3;Parent=MeliponaBeecheii_003834-T1
contig_2	funannotate	exon	2447325	2447862	.	-	.	ID=MeliponaBeecheii_003834-T1.exon2;Parent=MeliponaBeecheii_003834-T1
contig_2	funannotate	exon	2445836	2446173	.	-	.	ID=MeliponaBeecheii_003834-T1.exon5;Parent=MeliponaBeecheii_003834-T1
contig_2	funannotate	exon	3196321	3196415	.	-	.	ID=MeliponaBeecheii_003924-T1.exon8;Parent=MeliponaBeecheii_003924-T1
contig_2	funannotate	exon	2446714	2446796	.	-	.	ID=MeliponaBeecheii_003834-T1.exon4;Parent=MeliponaBeecheii_003834-T1
contig_2	funannotate	exon	3196176	3196199	.	-	.	ID=MeliponaBeecheii_003924-T1.exon9;Parent=MeliponaBeecheii_003924-T1
contig_2	funannotate	exon	730933	731043	.	+	.	ID=MeliponaBeecheii_003656-T1.exon2;Parent=MeliponaBeecheii_003656-T1
contig_2	funannotate	exon	731123	731422	.	+	.	ID=MeliponaBeecheii_003656-T1.exon3;Parent=MeliponaBeecheii_003656-T1
contig_2	funannotate	exon	730733	730804	.	+	.	ID=MeliponaBeecheii_003656-T1.exon1;Parent=MeliponaBeecheii_003656-T1
contig_2	funannotate	mRNA	4027846	4028956	.	+	.	ID=MeliponaBeecheii_004002-T1;Ontology_term=GO:0016042%2CGO:0050482%2CGO:0006644%2CGO:0005509%2CGO:0004623%2CGO:0005576;Dbxref=InterPro:IPR036444%2CInterPro:IPR033113%2CPFAM:PF06951%2CInterPro:IPR010711;Parent=MeliponaBeecheii_004002
contig_2	funannotate	exon	1339596	1339817	.	-	.	ID=MeliponaBeecheii_003728-T1.exon2;Parent=MeliponaBeecheii_003728-T1
contig_2	funannotate	exon	2603217	2603477	.	-	.	ID=MeliponaBeecheii_003852-T1.exon1;Parent=MeliponaBeecheii_003852-T1
contig_2	funannotate	exon	973590	973616	.	+	.	ID=MeliponaBeecheii_003694-T1.exon1;Parent=MeliponaBeecheii_003694-T1
contig_2	funannotate	exon	975256	975445	.	+	.	ID=MeliponaBeecheii_003694-T1.exon4;Parent=MeliponaBeecheii_003694-T1
contig_2	funannotate	exon	975517	975763	.	+	.	ID=MeliponaBeecheii_003694-T1.exon5;Parent=MeliponaBeecheii_003694-T1
contig_2	funannotate	exon	974515	974900	.	+	.	ID=MeliponaBeecheii_003694-T1.exon2;Parent=MeliponaBeecheii_003694-T1
contig_2	funannotate	exon	974985	975177	.	+	.	ID=MeliponaBeecheii_003694-T1.exon3;Parent=MeliponaBeecheii_003694-T1
contig_2	funannotate	exon	976422	976632	.	+	.	ID=MeliponaBeecheii_003694-T1.exon8;Parent=MeliponaBeecheii_003694-T1
contig_2	funannotate	exon	3197635	3197824	.	-	.	ID=MeliponaBeecheii_003924-T1.exon6;Parent=MeliponaBeecheii_003924-T1
contig_2	funannotate	exon	976693	977219	.	+	.	ID=MeliponaBeecheii_003694-T1.exon9;Parent=MeliponaBeecheii_003694-T1
contig_2	funannotate	exon	3197312	3197504	.	-	.	ID=MeliponaBeecheii_003924-T1.exon7;Parent=MeliponaBeecheii_003924-T1
contig_2	funannotate	exon	975842	975956	.	+	.	ID=MeliponaBeecheii_003694-T1.exon6;Parent=MeliponaBeecheii_003694-T1
contig_2	funannotate	exon	3198321	3198530	.	-	.	ID=MeliponaBeecheii_003924-T1.exon4;Parent=MeliponaBeecheii_003924-T1
contig_2	funannotate	exon	976030	976340	.	+	.	ID=MeliponaBeecheii_003694-T1.exon7;Parent=MeliponaBeecheii_003694-T1
contig_2	funannotate	exon	3197975	3198225	.	-	.	ID=MeliponaBeecheii_003924-T1.exon5;Parent=MeliponaBeecheii_003924-T1
contig_2	funannotate	exon	3198892	3198987	.	-	.	ID=MeliponaBeecheii_003924-T1.exon2;Parent=MeliponaBeecheii_003924-T1
contig_2	funannotate	exon	3198623	3198802	.	-	.	ID=MeliponaBeecheii_003924-T1.exon3;Parent=MeliponaBeecheii_003924-T1
contig_2	funannotate	exon	7961715	7961718	.	-	.	ID=MeliponaBeecheii_004337-T1.exon1;Parent=MeliponaBeecheii_004337-T1
contig_2	funannotate	exon	1340450	1340530	.	-	.	ID=MeliponaBeecheii_003728-T1.exon1;Parent=MeliponaBeecheii_003728-T1
contig_2	funannotate	exon	3199487	3200257	.	-	.	ID=MeliponaBeecheii_003924-T1.exon1;Parent=MeliponaBeecheii_003924-T1
contig_2	funannotate	exon	7960999	7961186	.	-	.	ID=MeliponaBeecheii_004337-T1.exon2;Parent=MeliponaBeecheii_004337-T1
contig_2	funannotate	exon	5391667	5391680	.	-	.	ID=MeliponaBeecheii_004118-T1.exon1;Parent=MeliponaBeecheii_004118-T1
contig_2	funannotate	exon	5389190	5391209	.	-	.	ID=MeliponaBeecheii_004118-T1.exon3;Parent=MeliponaBeecheii_004118-T1
contig_2	funannotate	exon	1503903	1504198	.	-	.	ID=MeliponaBeecheii_003746-T1.exon2;Parent=MeliponaBeecheii_003746-T1
contig_2	funannotate	exon	5391287	5391471	.	-	.	ID=MeliponaBeecheii_004118-T1.exon2;Parent=MeliponaBeecheii_004118-T1
contig_2	funannotate	exon	1511209	1511299	.	-	.	ID=MeliponaBeecheii_003746-T1.exon1;Parent=MeliponaBeecheii_003746-T1
contig_2	funannotate	mRNA	545233	546113	.	+	.	ID=MeliponaBeecheii_003639-T1;Ontology_term=GO:0006355%2CGO:0003700%2CGO:0003677%2CGO:0005524%2CGO:0005634;Dbxref=InterPro:IPR012346%2CInterPro:IPR000040%2CInterPro:IPR008967%2CInterPro:IPR013524;Parent=MeliponaBeecheii_003639
contig_2	funannotate	exon	6162933	6163002	.	-	.	ID=MeliponaBeecheii_004208-T1.exon7;Parent=MeliponaBeecheii_004208-T1
contig_2	funannotate	exon	6163064	6163152	.	-	.	ID=MeliponaBeecheii_004208-T1.exon6;Parent=MeliponaBeecheii_004208-T1
contig_2	funannotate	exon	6162486	6162555	.	-	.	ID=MeliponaBeecheii_004208-T1.exon8;Parent=MeliponaBeecheii_004208-T1
contig_2	funannotate	mRNA	2880671	2881326	.	-	.	ID=MeliponaBeecheii_003874-T1;Parent=MeliponaBeecheii_003874
contig_2	funannotate	CDS	3870580	3870660	.	-	0	ID=MeliponaBeecheii_003976-T1.cds;Parent=MeliponaBeecheii_003976-T1
contig_2	funannotate	CDS	3870141	3870487	.	-	0	ID=MeliponaBeecheii_003976-T1.cds;Parent=MeliponaBeecheii_003976-T1
contig_2	funannotate	CDS	3869943	3870061	.	-	0	ID=MeliponaBeecheii_003976-T1.cds;Parent=MeliponaBeecheii_003976-T1
contig_2	funannotate	CDS	3869510	3869856	.	-	0	ID=MeliponaBeecheii_003976-T1.cds;Parent=MeliponaBeecheii_003976-T1
contig_2	funannotate	CDS	3869143	3869431	.	-	0	ID=MeliponaBeecheii_003976-T1.cds;Parent=MeliponaBeecheii_003976-T1
contig_2	funannotate	CDS	3868564	3869062	.	-	0	ID=MeliponaBeecheii_003976-T1.cds;Parent=MeliponaBeecheii_003976-T1
contig_2	funannotate	CDS	3868148	3868484	.	-	0	ID=MeliponaBeecheii_003976-T1.cds;Parent=MeliponaBeecheii_003976-T1
contig_2	funannotate	CDS	3867527	3868058	.	-	0	ID=MeliponaBeecheii_003976-T1.cds;Parent=MeliponaBeecheii_003976-T1
contig_2	funannotate	CDS	3867232	3867451	.	-	0	ID=MeliponaBeecheii_003976-T1.cds;Parent=MeliponaBeecheii_003976-T1
contig_2	funannotate	CDS	3866796	3867153	.	-	0	ID=MeliponaBeecheii_003976-T1.cds;Parent=MeliponaBeecheii_003976-T1
contig_2	funannotate	exon	6164382	6164486	.	-	.	ID=MeliponaBeecheii_004208-T1.exon1;Parent=MeliponaBeecheii_004208-T1
contig_2	funannotate	CDS	5346639	5346939	.	+	0	ID=MeliponaBeecheii_004108-T1.cds;Parent=MeliponaBeecheii_004108-T1
contig_2	funannotate	CDS	5348233	5348534	.	+	0	ID=MeliponaBeecheii_004108-T1.cds;Parent=MeliponaBeecheii_004108-T1
contig_2	funannotate	CDS	5348777	5349031	.	+	0	ID=MeliponaBeecheii_004108-T1.cds;Parent=MeliponaBeecheii_004108-T1
contig_2	funannotate	exon	6163741	6163947	.	-	.	ID=MeliponaBeecheii_004208-T1.exon3;Parent=MeliponaBeecheii_004208-T1
contig_2	funannotate	exon	6164028	6164276	.	-	.	ID=MeliponaBeecheii_004208-T1.exon2;Parent=MeliponaBeecheii_004208-T1
contig_2	funannotate	exon	6163225	6163406	.	-	.	ID=MeliponaBeecheii_004208-T1.exon5;Parent=MeliponaBeecheii_004208-T1
contig_2	funannotate	exon	6163492	6163653	.	-	.	ID=MeliponaBeecheii_004208-T1.exon4;Parent=MeliponaBeecheii_004208-T1
contig_2	funannotate	mRNA	550099	553224	.	+	.	ID=MeliponaBeecheii_003640-T1;Parent=MeliponaBeecheii_003640
contig_2	funannotate	CDS	3608663	3608708	.	-	0	ID=MeliponaBeecheii_003954-T1.cds;Parent=MeliponaBeecheii_003954-T1
contig_2	funannotate	CDS	3608221	3608566	.	-	0	ID=MeliponaBeecheii_003954-T1.cds;Parent=MeliponaBeecheii_003954-T1
contig_2	funannotate	CDS	3607699	3608101	.	-	0	ID=MeliponaBeecheii_003954-T1.cds;Parent=MeliponaBeecheii_003954-T1
contig_2	funannotate	mRNA	4103717	4107343	.	+	.	ID=MeliponaBeecheii_004014-T1;Ontology_term=GO:0005515;Dbxref=InterPro:IPR001680%2CInterPro:IPR020472%2CInterPro:IPR017986%2CPFAM:PF00400%2CInterPro:IPR033015%2CInterPro:IPR036322%2CInterPro:IPR015943%2CInterPro:IPR019775;Parent=MeliponaBeecheii_004014
contig_2	funannotate	CDS	2254929	2255072	.	-	0	ID=MeliponaBeecheii_003806-T1.cds;Parent=MeliponaBeecheii_003806-T1
contig_2	funannotate	CDS	2253716	2253810	.	-	0	ID=MeliponaBeecheii_003806-T1.cds;Parent=MeliponaBeecheii_003806-T1
contig_2	funannotate	CDS	2253530	2253641	.	-	0	ID=MeliponaBeecheii_003806-T1.cds;Parent=MeliponaBeecheii_003806-T1
contig_2	funannotate	CDS	2252646	2252796	.	-	0	ID=MeliponaBeecheii_003806-T1.cds;Parent=MeliponaBeecheii_003806-T1
contig_2	funannotate	CDS	2252330	2252540	.	-	0	ID=MeliponaBeecheii_003806-T1.cds;Parent=MeliponaBeecheii_003806-T1
contig_2	funannotate	CDS	2251863	2252089	.	-	0	ID=MeliponaBeecheii_003806-T1.cds;Parent=MeliponaBeecheii_003806-T1
contig_2	funannotate	CDS	2251480	2251668	.	-	0	ID=MeliponaBeecheii_003806-T1.cds;Parent=MeliponaBeecheii_003806-T1
contig_2	funannotate	CDS	2251128	2251321	.	-	0	ID=MeliponaBeecheii_003806-T1.cds;Parent=MeliponaBeecheii_003806-T1
contig_2	funannotate	CDS	2250654	2250975	.	-	0	ID=MeliponaBeecheii_003806-T1.cds;Parent=MeliponaBeecheii_003806-T1
contig_2	funannotate	CDS	2250201	2250342	.	-	0	ID=MeliponaBeecheii_003806-T1.cds;Parent=MeliponaBeecheii_003806-T1
contig_2	funannotate	CDS	2249947	2250089	.	-	0	ID=MeliponaBeecheii_003806-T1.cds;Parent=MeliponaBeecheii_003806-T1
contig_2	funannotate	CDS	2249144	2249279	.	-	0	ID=MeliponaBeecheii_003806-T1.cds;Parent=MeliponaBeecheii_003806-T1
contig_2	funannotate	CDS	2248838	2249052	.	-	0	ID=MeliponaBeecheii_003806-T1.cds;Parent=MeliponaBeecheii_003806-T1
contig_2	funannotate	CDS	2248405	2248574	.	-	0	ID=MeliponaBeecheii_003806-T1.cds;Parent=MeliponaBeecheii_003806-T1
contig_2	funannotate	CDS	2247971	2248180	.	-	0	ID=MeliponaBeecheii_003806-T1.cds;Parent=MeliponaBeecheii_003806-T1
contig_2	funannotate	CDS	2247409	2247612	.	-	0	ID=MeliponaBeecheii_003806-T1.cds;Parent=MeliponaBeecheii_003806-T1
contig_2	funannotate	CDS	2246844	2247041	.	-	0	ID=MeliponaBeecheii_003806-T1.cds;Parent=MeliponaBeecheii_003806-T1
contig_2	funannotate	mRNA	3933320	3940626	.	+	.	ID=MeliponaBeecheii_003988-T1;Ontology_term=GO:0004222%2CGO:0008237%2CGO:0006508;Dbxref=PFAM:PF01431%2CInterPro:IPR024079%2CPFAM:PF05649%2CInterPro:IPR008753%2CInterPro:IPR042089%2CInterPro:IPR000718%2CInterPro:IPR018497;Parent=MeliponaBeecheii_003988
contig_2	funannotate	exon	732268	732384	.	+	.	ID=MeliponaBeecheii_003656-T1.exon6;Parent=MeliponaBeecheii_003656-T1
contig_2	funannotate	exon	732497	732636	.	+	.	ID=MeliponaBeecheii_003656-T1.exon7;Parent=MeliponaBeecheii_003656-T1
contig_2	funannotate	exon	731500	731859	.	+	.	ID=MeliponaBeecheii_003656-T1.exon4;Parent=MeliponaBeecheii_003656-T1
contig_2	funannotate	exon	732017	732178	.	+	.	ID=MeliponaBeecheii_003656-T1.exon5;Parent=MeliponaBeecheii_003656-T1
contig_2	funannotate	exon	732697	733004	.	+	.	ID=MeliponaBeecheii_003656-T1.exon8;Parent=MeliponaBeecheii_003656-T1
contig_2	funannotate	exon	733071	733171	.	+	.	ID=MeliponaBeecheii_003656-T1.exon9;Parent=MeliponaBeecheii_003656-T1
contig_2	funannotate	exon	725032	725414	.	+	.	ID=MeliponaBeecheii_003654-T1.exon1;Parent=MeliponaBeecheii_003654-T1
contig_2	funannotate	mRNA	5377371	5380447	.	+	.	ID=MeliponaBeecheii_004116-T1;Dbxref=PFAM:PF00096%2CInterPro:IPR013087;Parent=MeliponaBeecheii_004116
contig_2	funannotate	exon	5479569	5479744	.	+	.	ID=MeliponaBeecheii_004139-T1.exon2;Parent=MeliponaBeecheii_004139-T1
contig_2	funannotate	exon	5479120	5479199	.	+	.	ID=MeliponaBeecheii_004139-T1.exon1;Parent=MeliponaBeecheii_004139-T1
contig_2	funannotate	mRNA	2582633	2586331	.	-	.	ID=MeliponaBeecheii_003850-T1;Parent=MeliponaBeecheii_003850
contig_2	funannotate	exon	3215557	3215667	.	+	.	ID=MeliponaBeecheii_003926-T1.exon3;Parent=MeliponaBeecheii_003926-T1
contig_2	funannotate	exon	3215261	3215469	.	+	.	ID=MeliponaBeecheii_003926-T1.exon2;Parent=MeliponaBeecheii_003926-T1
contig_2	funannotate	exon	3219431	3219763	.	+	.	ID=MeliponaBeecheii_003926-T1.exon5;Parent=MeliponaBeecheii_003926-T1
contig_2	funannotate	exon	3215751	3219346	.	+	.	ID=MeliponaBeecheii_003926-T1.exon4;Parent=MeliponaBeecheii_003926-T1
contig_2	funannotate	CDS	2645584	2645796	.	-	0	ID=MeliponaBeecheii_003855-T1.cds;Parent=MeliponaBeecheii_003855-T1
contig_2	funannotate	CDS	2645234	2645404	.	-	0	ID=MeliponaBeecheii_003855-T1.cds;Parent=MeliponaBeecheii_003855-T1
contig_2	funannotate	CDS	2644538	2644663	.	-	0	ID=MeliponaBeecheii_003855-T1.cds;Parent=MeliponaBeecheii_003855-T1
contig_2	funannotate	CDS	2644178	2644353	.	-	0	ID=MeliponaBeecheii_003855-T1.cds;Parent=MeliponaBeecheii_003855-T1
contig_2	funannotate	CDS	2643071	2643350	.	-	0	ID=MeliponaBeecheii_003855-T1.cds;Parent=MeliponaBeecheii_003855-T1
contig_2	funannotate	exon	3220201	3220697	.	+	.	ID=MeliponaBeecheii_003926-T1.exon7;Parent=MeliponaBeecheii_003926-T1
contig_2	funannotate	exon	3219847	3220127	.	+	.	ID=MeliponaBeecheii_003926-T1.exon6;Parent=MeliponaBeecheii_003926-T1
contig_2	funannotate	exon	3221273	3221599	.	+	.	ID=MeliponaBeecheii_003926-T1.exon9;Parent=MeliponaBeecheii_003926-T1
contig_2	funannotate	exon	3220777	3221198	.	+	.	ID=MeliponaBeecheii_003926-T1.exon8;Parent=MeliponaBeecheii_003926-T1
contig_2	funannotate	exon	3214983	3215154	.	+	.	ID=MeliponaBeecheii_003926-T1.exon1;Parent=MeliponaBeecheii_003926-T1
contig_2	funannotate	mRNA	5491519	5500379	.	-	.	ID=MeliponaBeecheii_004141-T1;Ontology_term=GO:0005515;Dbxref=InterPro:IPR011646%2CPFAM:PF13857%2CPFAM:PF13637%2CInterPro:IPR020683%2CInterPro:IPR002110%2CPFAM:PF00023%2CPFAM:PF12796%2CInterPro:IPR013761%2CInterPro:IPR036770%2CPFAM:PF07693;Parent=MeliponaBeecheii_004141
contig_2	funannotate	mRNA	714910	719806	.	+	.	ID=MeliponaBeecheii_003652-T1;Ontology_term=GO:0009166%2CGO:0046872%2CGO:0000166%2CGO:0016787%2CGO:0016788;Dbxref=InterPro:IPR006179%2CInterPro:IPR008334%2CInterPro:IPR004843%2CInterPro:IPR036907%2CPFAM:PF00149%2CPFAM:PF02872%2CInterPro:IPR006146%2CInterPro:IPR029052;Parent=MeliponaBeecheii_003652
contig_2	funannotate	CDS	6157622	6157675	.	+	0	ID=MeliponaBeecheii_004207-T1.cds;Parent=MeliponaBeecheii_004207-T1
contig_2	funannotate	CDS	6158853	6158971	.	+	0	ID=MeliponaBeecheii_004207-T1.cds;Parent=MeliponaBeecheii_004207-T1
contig_2	funannotate	CDS	6159042	6159126	.	+	0	ID=MeliponaBeecheii_004207-T1.cds;Parent=MeliponaBeecheii_004207-T1
contig_2	funannotate	CDS	6159197	6159376	.	+	0	ID=MeliponaBeecheii_004207-T1.cds;Parent=MeliponaBeecheii_004207-T1
contig_2	funannotate	CDS	6159466	6159637	.	+	0	ID=MeliponaBeecheii_004207-T1.cds;Parent=MeliponaBeecheii_004207-T1
contig_2	funannotate	CDS	6159701	6160029	.	+	0	ID=MeliponaBeecheii_004207-T1.cds;Parent=MeliponaBeecheii_004207-T1
contig_2	funannotate	exon	1682458	1682801	.	-	.	ID=MeliponaBeecheii_003763-T1.exon9;Parent=MeliponaBeecheii_003763-T1
contig_2	funannotate	exon	1685909	1686057	.	-	.	ID=MeliponaBeecheii_003763-T1.exon5;Parent=MeliponaBeecheii_003763-T1
contig_2	funannotate	exon	1684816	1685598	.	-	.	ID=MeliponaBeecheii_003763-T1.exon6;Parent=MeliponaBeecheii_003763-T1
contig_2	funannotate	exon	1683863	1684617	.	-	.	ID=MeliponaBeecheii_003763-T1.exon7;Parent=MeliponaBeecheii_003763-T1
contig_2	funannotate	exon	1683265	1683781	.	-	.	ID=MeliponaBeecheii_003763-T1.exon8;Parent=MeliponaBeecheii_003763-T1
contig_2	funannotate	exon	1687937	1688021	.	-	.	ID=MeliponaBeecheii_003763-T1.exon1;Parent=MeliponaBeecheii_003763-T1
contig_2	funannotate	exon	2643071	2643350	.	-	.	ID=MeliponaBeecheii_003855-T1.exon5;Parent=MeliponaBeecheii_003855-T1
contig_2	funannotate	exon	1687508	1687655	.	-	.	ID=MeliponaBeecheii_003763-T1.exon2;Parent=MeliponaBeecheii_003763-T1
contig_2	funannotate	exon	1687276	1687386	.	-	.	ID=MeliponaBeecheii_003763-T1.exon3;Parent=MeliponaBeecheii_003763-T1
contig_2	funannotate	exon	1686231	1686977	.	-	.	ID=MeliponaBeecheii_003763-T1.exon4;Parent=MeliponaBeecheii_003763-T1
contig_2	funannotate	exon	1310093	1310344	.	+	.	ID=MeliponaBeecheii_003725-T1.exon3;Parent=MeliponaBeecheii_003725-T1
contig_2	funannotate	exon	2645584	2645796	.	-	.	ID=MeliponaBeecheii_003855-T1.exon1;Parent=MeliponaBeecheii_003855-T1
contig_2	funannotate	exon	1312034	1312205	.	+	.	ID=MeliponaBeecheii_003725-T1.exon4;Parent=MeliponaBeecheii_003725-T1
contig_2	funannotate	exon	2645234	2645404	.	-	.	ID=MeliponaBeecheii_003855-T1.exon2;Parent=MeliponaBeecheii_003855-T1
contig_2	funannotate	exon	1312939	1313223	.	+	.	ID=MeliponaBeecheii_003725-T1.exon5;Parent=MeliponaBeecheii_003725-T1
contig_2	funannotate	exon	2644538	2644663	.	-	.	ID=MeliponaBeecheii_003855-T1.exon3;Parent=MeliponaBeecheii_003855-T1
contig_2	funannotate	exon	1317975	1318236	.	+	.	ID=MeliponaBeecheii_003725-T1.exon6;Parent=MeliponaBeecheii_003725-T1
contig_2	funannotate	exon	2644178	2644353	.	-	.	ID=MeliponaBeecheii_003855-T1.exon4;Parent=MeliponaBeecheii_003855-T1
contig_2	funannotate	exon	1305598	1305828	.	+	.	ID=MeliponaBeecheii_003725-T1.exon1;Parent=MeliponaBeecheii_003725-T1
contig_2	funannotate	exon	1306126	1306252	.	+	.	ID=MeliponaBeecheii_003725-T1.exon2;Parent=MeliponaBeecheii_003725-T1
contig_2	funannotate	CDS	2902781	2902826	.	+	0	ID=MeliponaBeecheii_003877-T1.cds;Parent=MeliponaBeecheii_003877-T1
contig_2	funannotate	CDS	2902889	2902932	.	+	0	ID=MeliponaBeecheii_003877-T1.cds;Parent=MeliponaBeecheii_003877-T1
contig_2	funannotate	CDS	2903027	2903292	.	+	0	ID=MeliponaBeecheii_003877-T1.cds;Parent=MeliponaBeecheii_003877-T1
contig_2	funannotate	CDS	2903377	2903485	.	+	0	ID=MeliponaBeecheii_003877-T1.cds;Parent=MeliponaBeecheii_003877-T1
contig_2	funannotate	mRNA	2728819	2733879	.	-	.	ID=MeliponaBeecheii_003862-T1;Ontology_term=GO:0046983;Dbxref=InterPro:IPR011598%2CInterPro:IPR036638%2CPFAM:PF00010;Parent=MeliponaBeecheii_003862
contig_2	funannotate	mRNA	750547	753555	.	-	.	ID=MeliponaBeecheii_003664-T1;Ontology_term=GO:0005524%2CGO:0004386%2CGO:0003676;Dbxref=PFAM:PF00271%2CInterPro:IPR000629%2CPFAM:PF00270%2CInterPro:IPR011545%2CInterPro:IPR014001%2CInterPro:IPR027417%2CInterPro:IPR001650%2CInterPro:IPR014014;Parent=MeliponaBeecheii_003664
contig_2	funannotate	exon	5482457	5482654	.	+	.	ID=MeliponaBeecheii_004139-T1.exon8;Parent=MeliponaBeecheii_004139-T1
contig_2	funannotate	exon	5482110	5482265	.	+	.	ID=MeliponaBeecheii_004139-T1.exon7;Parent=MeliponaBeecheii_004139-T1
contig_2	funannotate	exon	4081620	4081753	.	+	.	ID=MeliponaBeecheii_004009-T1.exon1;Parent=MeliponaBeecheii_004009-T1
contig_2	funannotate	exon	5481678	5481880	.	+	.	ID=MeliponaBeecheii_004139-T1.exon6;Parent=MeliponaBeecheii_004139-T1
contig_2	funannotate	exon	4082568	4083216	.	+	.	ID=MeliponaBeecheii_004009-T1.exon2;Parent=MeliponaBeecheii_004009-T1
contig_2	funannotate	exon	5481270	5481456	.	+	.	ID=MeliponaBeecheii_004139-T1.exon5;Parent=MeliponaBeecheii_004139-T1
contig_2	funannotate	CDS	3067044	3067048	.	-	0	ID=MeliponaBeecheii_003899-T1.cds;Parent=MeliponaBeecheii_003899-T1
contig_2	funannotate	CDS	3067001	3067007	.	-	0	ID=MeliponaBeecheii_003899-T1.cds;Parent=MeliponaBeecheii_003899-T1
contig_2	funannotate	CDS	3065320	3065676	.	-	0	ID=MeliponaBeecheii_003899-T1.cds;Parent=MeliponaBeecheii_003899-T1
contig_2	funannotate	exon	4083387	4083602	.	+	.	ID=MeliponaBeecheii_004009-T1.exon3;Parent=MeliponaBeecheii_004009-T1
contig_2	funannotate	exon	5481063	5481198	.	+	.	ID=MeliponaBeecheii_004139-T1.exon4;Parent=MeliponaBeecheii_004139-T1
contig_2	funannotate	exon	5480675	5480843	.	+	.	ID=MeliponaBeecheii_004139-T1.exon3;Parent=MeliponaBeecheii_004139-T1
contig_2	funannotate	exon	4743679	4743829	.	-	.	ID=MeliponaBeecheii_004047-T1.exon1;Parent=MeliponaBeecheii_004047-T1
contig_2	funannotate	exon	4742693	4742997	.	-	.	ID=MeliponaBeecheii_004047-T1.exon2;Parent=MeliponaBeecheii_004047-T1
contig_2	funannotate	exon	4742480	4742614	.	-	.	ID=MeliponaBeecheii_004047-T1.exon3;Parent=MeliponaBeecheii_004047-T1
contig_2	funannotate	exon	4741698	4741973	.	-	.	ID=MeliponaBeecheii_004047-T1.exon4;Parent=MeliponaBeecheii_004047-T1
contig_2	funannotate	CDS	5445509	5445605	.	-	0	ID=MeliponaBeecheii_004133-T1.cds;Parent=MeliponaBeecheii_004133-T1
contig_2	funannotate	CDS	5444827	5444951	.	-	0	ID=MeliponaBeecheii_004133-T1.cds;Parent=MeliponaBeecheii_004133-T1
contig_2	funannotate	exon	4741490	4741639	.	-	.	ID=MeliponaBeecheii_004047-T1.exon5;Parent=MeliponaBeecheii_004047-T1
contig_2	funannotate	exon	5745069	5745091	.	-	.	ID=MeliponaBeecheii_004173-T1.exon1;Parent=MeliponaBeecheii_004173-T1
contig_2	funannotate	exon	5744612	5744819	.	-	.	ID=MeliponaBeecheii_004173-T1.exon2;Parent=MeliponaBeecheii_004173-T1
contig_2	funannotate	mRNA	3364480	3369184	.	-	.	ID=MeliponaBeecheii_003940-T1;Parent=MeliponaBeecheii_003940
contig_2	funannotate	exon	6176700	6176872	.	-	.	ID=MeliponaBeecheii_004210-T1.exon4;Parent=MeliponaBeecheii_004210-T1
contig_2	funannotate	mRNA	5045534	5045975	.	+	.	ID=MeliponaBeecheii_004063-T1;Parent=MeliponaBeecheii_004063
contig_2	funannotate	exon	6176951	6177144	.	-	.	ID=MeliponaBeecheii_004210-T1.exon3;Parent=MeliponaBeecheii_004210-T1
contig_2	funannotate	exon	6177233	6177489	.	-	.	ID=MeliponaBeecheii_004210-T1.exon2;Parent=MeliponaBeecheii_004210-T1
contig_2	funannotate	exon	6177704	6177754	.	-	.	ID=MeliponaBeecheii_004210-T1.exon1;Parent=MeliponaBeecheii_004210-T1
contig_2	funannotate	exon	6175571	6175838	.	-	.	ID=MeliponaBeecheii_004210-T1.exon8;Parent=MeliponaBeecheii_004210-T1
contig_2	funannotate	exon	6175918	6176081	.	-	.	ID=MeliponaBeecheii_004210-T1.exon7;Parent=MeliponaBeecheii_004210-T1
contig_2	funannotate	exon	6176160	6176362	.	-	.	ID=MeliponaBeecheii_004210-T1.exon6;Parent=MeliponaBeecheii_004210-T1
contig_2	funannotate	exon	6176435	6176633	.	-	.	ID=MeliponaBeecheii_004210-T1.exon5;Parent=MeliponaBeecheii_004210-T1
contig_2	funannotate	exon	2044395	2044490	.	-	.	ID=MeliponaBeecheii_003783-T1.exon4;Parent=MeliponaBeecheii_003783-T1
contig_2	funannotate	exon	8391171	8391294	.	-	.	ID=MeliponaBeecheii_004374-T1.exon2;Parent=MeliponaBeecheii_004374-T1
contig_2	funannotate	exon	2044834	2044977	.	-	.	ID=MeliponaBeecheii_003783-T1.exon3;Parent=MeliponaBeecheii_003783-T1
contig_2	funannotate	exon	8388154	8388291	.	-	.	ID=MeliponaBeecheii_004374-T1.exon3;Parent=MeliponaBeecheii_004374-T1
contig_2	funannotate	exon	8395053	8395130	.	-	.	ID=MeliponaBeecheii_004374-T1.exon1;Parent=MeliponaBeecheii_004374-T1
contig_2	funannotate	mRNA	3559116	3559781	.	+	.	ID=MeliponaBeecheii_003952-T1;Parent=MeliponaBeecheii_003952
contig_2	funannotate	exon	2045379	2045507	.	-	.	ID=MeliponaBeecheii_003783-T1.exon2;Parent=MeliponaBeecheii_003783-T1
contig_2	funannotate	exon	2047135	2049183	.	-	.	ID=MeliponaBeecheii_003783-T1.exon1;Parent=MeliponaBeecheii_003783-T1
contig_2	funannotate	exon	2326655	2326987	.	+	.	ID=MeliponaBeecheii_003817-T1.exon1;Parent=MeliponaBeecheii_003817-T1
contig_2	funannotate	exon	8385037	8385161	.	-	.	ID=MeliponaBeecheii_004374-T1.exon6;Parent=MeliponaBeecheii_004374-T1
contig_2	funannotate	exon	8387914	8388033	.	-	.	ID=MeliponaBeecheii_004374-T1.exon4;Parent=MeliponaBeecheii_004374-T1
contig_2	funannotate	exon	8385817	8385984	.	-	.	ID=MeliponaBeecheii_004374-T1.exon5;Parent=MeliponaBeecheii_004374-T1
contig_2	funannotate	CDS	6371725	6371731	.	-	0	ID=MeliponaBeecheii_004229-T1.cds;Parent=MeliponaBeecheii_004229-T1
contig_2	funannotate	CDS	6371374	6371380	.	-	0	ID=MeliponaBeecheii_004229-T1.cds;Parent=MeliponaBeecheii_004229-T1
contig_2	funannotate	CDS	6370814	6371141	.	-	0	ID=MeliponaBeecheii_004229-T1.cds;Parent=MeliponaBeecheii_004229-T1
contig_2	funannotate	exon	6809851	6810471	.	-	.	ID=MeliponaBeecheii_004248-T1.exon1;Parent=MeliponaBeecheii_004248-T1
contig_2	funannotate	mRNA	3355945	3359830	.	+	.	ID=MeliponaBeecheii_003939-T1;Parent=MeliponaBeecheii_003939
contig_2	funannotate	CDS	796065	796301	.	+	0	ID=MeliponaBeecheii_003676-T1.cds;Parent=MeliponaBeecheii_003676-T1
contig_2	funannotate	CDS	796572	796955	.	+	0	ID=MeliponaBeecheii_003676-T1.cds;Parent=MeliponaBeecheii_003676-T1
contig_2	funannotate	CDS	797300	798055	.	+	0	ID=MeliponaBeecheii_003676-T1.cds;Parent=MeliponaBeecheii_003676-T1
contig_2	funannotate	CDS	1010681	1010832	.	+	0	ID=MeliponaBeecheii_003698-T1.cds;Parent=MeliponaBeecheii_003698-T1
contig_2	funannotate	CDS	1011079	1011498	.	+	0	ID=MeliponaBeecheii_003698-T1.cds;Parent=MeliponaBeecheii_003698-T1
contig_2	funannotate	CDS	1011626	1012133	.	+	0	ID=MeliponaBeecheii_003698-T1.cds;Parent=MeliponaBeecheii_003698-T1
contig_2	funannotate	CDS	1012301	1013471	.	+	0	ID=MeliponaBeecheii_003698-T1.cds;Parent=MeliponaBeecheii_003698-T1
contig_2	funannotate	CDS	1013566	1013821	.	+	0	ID=MeliponaBeecheii_003698-T1.cds;Parent=MeliponaBeecheii_003698-T1
contig_2	funannotate	CDS	1013965	1014166	.	+	0	ID=MeliponaBeecheii_003698-T1.cds;Parent=MeliponaBeecheii_003698-T1
contig_2	funannotate	CDS	1014318	1014568	.	+	0	ID=MeliponaBeecheii_003698-T1.cds;Parent=MeliponaBeecheii_003698-T1
contig_2	funannotate	CDS	1014896	1014988	.	+	0	ID=MeliponaBeecheii_003698-T1.cds;Parent=MeliponaBeecheii_003698-T1
contig_2	funannotate	CDS	1015214	1015423	.	+	0	ID=MeliponaBeecheii_003698-T1.cds;Parent=MeliponaBeecheii_003698-T1
contig_2	funannotate	CDS	1015783	1015916	.	+	0	ID=MeliponaBeecheii_003698-T1.cds;Parent=MeliponaBeecheii_003698-T1
contig_2	funannotate	CDS	1016040	1016210	.	+	0	ID=MeliponaBeecheii_003698-T1.cds;Parent=MeliponaBeecheii_003698-T1
contig_2	funannotate	CDS	1016319	1016418	.	+	0	ID=MeliponaBeecheii_003698-T1.cds;Parent=MeliponaBeecheii_003698-T1
contig_2	funannotate	CDS	1016492	1016690	.	+	0	ID=MeliponaBeecheii_003698-T1.cds;Parent=MeliponaBeecheii_003698-T1
contig_2	funannotate	exon	3776333	3776513	.	+	.	ID=MeliponaBeecheii_003964-T1.exon1;Parent=MeliponaBeecheii_003964-T1
contig_2	funannotate	exon	3776643	3776803	.	+	.	ID=MeliponaBeecheii_003964-T1.exon2;Parent=MeliponaBeecheii_003964-T1
contig_2	funannotate	CDS	3128845	3129122	.	+	0	ID=MeliponaBeecheii_003910-T1.cds;Parent=MeliponaBeecheii_003910-T1
contig_2	funannotate	CDS	3129212	3129438	.	+	0	ID=MeliponaBeecheii_003910-T1.cds;Parent=MeliponaBeecheii_003910-T1
contig_2	funannotate	CDS	3129526	3129778	.	+	0	ID=MeliponaBeecheii_003910-T1.cds;Parent=MeliponaBeecheii_003910-T1
contig_2	funannotate	CDS	3129874	3130003	.	+	0	ID=MeliponaBeecheii_003910-T1.cds;Parent=MeliponaBeecheii_003910-T1
contig_2	funannotate	CDS	3130076	3131399	.	+	0	ID=MeliponaBeecheii_003910-T1.cds;Parent=MeliponaBeecheii_003910-T1
contig_2	funannotate	CDS	3131483	3131639	.	+	0	ID=MeliponaBeecheii_003910-T1.cds;Parent=MeliponaBeecheii_003910-T1
contig_2	funannotate	CDS	3131715	3132243	.	+	0	ID=MeliponaBeecheii_003910-T1.cds;Parent=MeliponaBeecheii_003910-T1
contig_2	funannotate	CDS	3132302	3132489	.	+	0	ID=MeliponaBeecheii_003910-T1.cds;Parent=MeliponaBeecheii_003910-T1
contig_2	funannotate	CDS	3132564	3136520	.	+	0	ID=MeliponaBeecheii_003910-T1.cds;Parent=MeliponaBeecheii_003910-T1
contig_2	funannotate	CDS	3136641	3136914	.	+	0	ID=MeliponaBeecheii_003910-T1.cds;Parent=MeliponaBeecheii_003910-T1
contig_2	funannotate	CDS	3136993	3137255	.	+	0	ID=MeliponaBeecheii_003910-T1.cds;Parent=MeliponaBeecheii_003910-T1
contig_2	funannotate	CDS	3137341	3137617	.	+	0	ID=MeliponaBeecheii_003910-T1.cds;Parent=MeliponaBeecheii_003910-T1
contig_2	funannotate	CDS	3137688	3139575	.	+	0	ID=MeliponaBeecheii_003910-T1.cds;Parent=MeliponaBeecheii_003910-T1
contig_2	funannotate	CDS	3139657	3140673	.	+	0	ID=MeliponaBeecheii_003910-T1.cds;Parent=MeliponaBeecheii_003910-T1
contig_2	funannotate	CDS	3140742	3140926	.	+	0	ID=MeliponaBeecheii_003910-T1.cds;Parent=MeliponaBeecheii_003910-T1
contig_2	funannotate	mRNA	7304121	7309447	.	+	.	ID=MeliponaBeecheii_004303-T1;Ontology_term=GO:0016592%2CGO:0005515;Dbxref=PFAM:PF11635%2CInterPro:IPR021665%2CInterPro:IPR036322;Parent=MeliponaBeecheii_004303
contig_2	funannotate	CDS	8498148	8498189	.	-	0	ID=MeliponaBeecheii_004384-T1.cds;Parent=MeliponaBeecheii_004384-T1
contig_2	funannotate	CDS	8496639	8497772	.	-	0	ID=MeliponaBeecheii_004384-T1.cds;Parent=MeliponaBeecheii_004384-T1
contig_2	funannotate	CDS	8496444	8496554	.	-	0	ID=MeliponaBeecheii_004384-T1.cds;Parent=MeliponaBeecheii_004384-T1
contig_2	funannotate	exon	6047314	6048344	.	-	.	ID=MeliponaBeecheii_004193-T1.exon2;Parent=MeliponaBeecheii_004193-T1
contig_2	funannotate	exon	6048427	6048955	.	-	.	ID=MeliponaBeecheii_004193-T1.exon1;Parent=MeliponaBeecheii_004193-T1
contig_2	funannotate	mRNA	4778501	4781442	.	-	.	ID=MeliponaBeecheii_004051-T1;Parent=MeliponaBeecheii_004051
contig_2	funannotate	mRNA	5216355	5216845	.	-	.	ID=MeliponaBeecheii_004087-T1;Ontology_term=GO:0000786%2CGO:0046982%2CGO:0003677;Dbxref=InterPro:IPR009072%2CPFAM:PF00125%2CInterPro:IPR007125%2CInterPro:IPR000164;Parent=MeliponaBeecheii_004087
contig_2	funannotate	CDS	3244177	3244251	.	+	0	ID=MeliponaBeecheii_003932-T1.cds;Parent=MeliponaBeecheii_003932-T1
contig_2	funannotate	CDS	3246722	3247057	.	+	0	ID=MeliponaBeecheii_003932-T1.cds;Parent=MeliponaBeecheii_003932-T1
contig_2	funannotate	exon	7292077	7292377	.	+	.	ID=MeliponaBeecheii_004299-T1.exon10;Parent=MeliponaBeecheii_004299-T1
contig_2	funannotate	exon	7292676	7292910	.	+	.	ID=MeliponaBeecheii_004299-T1.exon12;Parent=MeliponaBeecheii_004299-T1
contig_2	funannotate	exon	7292437	7292603	.	+	.	ID=MeliponaBeecheii_004299-T1.exon11;Parent=MeliponaBeecheii_004299-T1
contig_2	funannotate	mRNA	3866796	3870660	.	-	.	ID=MeliponaBeecheii_003976-T1;Ontology_term=GO:0003677%2CGO:0008270%2CGO:0003916%2CGO:0003917%2CGO:0006265%2CGO:0005694;Dbxref=InterPro:IPR023405%2CInterPro:IPR000380%2CInterPro:IPR010666%2CInterPro:IPR013498%2CInterPro:IPR013826%2CInterPro:IPR023406%2CInterPro:IPR013824%2CInterPro:IPR003602%2CInterPro:IPR013497%2CPFAM:PF01396%2CPFAM:PF01751%2CInterPro:IPR006171%2CInterPro:IPR034144%2CPFAM:PF0683…
contig_2	funannotate	CDS	7205254	7205302	.	-	0	ID=MeliponaBeecheii_004285-T1.cds;Parent=MeliponaBeecheii_004285-T1
contig_2	funannotate	CDS	7204384	7205231	.	-	0	ID=MeliponaBeecheii_004285-T1.cds;Parent=MeliponaBeecheii_004285-T1
contig_2	funannotate	CDS	2203793	2203875	.	-	0	ID=MeliponaBeecheii_003797-T1.cds;Parent=MeliponaBeecheii_003797-T1
contig_2	funannotate	CDS	2202794	2202903	.	-	0	ID=MeliponaBeecheii_003797-T1.cds;Parent=MeliponaBeecheii_003797-T1
contig_2	funannotate	CDS	2202375	2202724	.	-	0	ID=MeliponaBeecheii_003797-T1.cds;Parent=MeliponaBeecheii_003797-T1
contig_2	funannotate	CDS	2202041	2202285	.	-	0	ID=MeliponaBeecheii_003797-T1.cds;Parent=MeliponaBeecheii_003797-T1
contig_2	funannotate	CDS	2201693	2201963	.	-	0	ID=MeliponaBeecheii_003797-T1.cds;Parent=MeliponaBeecheii_003797-T1
contig_2	funannotate	CDS	2201157	2201612	.	-	0	ID=MeliponaBeecheii_003797-T1.cds;Parent=MeliponaBeecheii_003797-T1
contig_2	funannotate	exon	248229	248351	.	-	.	ID=MeliponaBeecheii_003616-T1.exon4;Parent=MeliponaBeecheii_003616-T1
contig_2	funannotate	exon	248426	248601	.	-	.	ID=MeliponaBeecheii_003616-T1.exon3;Parent=MeliponaBeecheii_003616-T1
contig_2	funannotate	exon	248675	248883	.	-	.	ID=MeliponaBeecheii_003616-T1.exon2;Parent=MeliponaBeecheii_003616-T1
contig_2	funannotate	mRNA	6186184	6187770	.	-	.	ID=MeliponaBeecheii_004213-T1;Ontology_term=GO:0004984%2CGO:0005549%2CGO:0007608%2CGO:0016020;Dbxref=PFAM:PF02949%2CInterPro:IPR004117;Parent=MeliponaBeecheii_004213
contig_2	funannotate	exon	249115	249242	.	-	.	ID=MeliponaBeecheii_003616-T1.exon1;Parent=MeliponaBeecheii_003616-T1
contig_2	funannotate	mRNA	4370237	4371294	.	-	.	ID=MeliponaBeecheii_004026-T1;Parent=MeliponaBeecheii_004026
contig_2	funannotate	mRNA	5292131	5292958	.	+	.	ID=MeliponaBeecheii_004099-T1;Ontology_term=GO:0016021;Dbxref=InterPro:IPR037272%2CInterPro:IPR000175;Parent=MeliponaBeecheii_004099
contig_2	funannotate	CDS	4099758	4099782	.	-	0	ID=MeliponaBeecheii_004012-T1.cds;Parent=MeliponaBeecheii_004012-T1
contig_2	funannotate	CDS	4097058	4097293	.	-	0	ID=MeliponaBeecheii_004012-T1.cds;Parent=MeliponaBeecheii_004012-T1
contig_2	funannotate	CDS	4095775	4096672	.	-	0	ID=MeliponaBeecheii_004012-T1.cds;Parent=MeliponaBeecheii_004012-T1
contig_2	funannotate	CDS	4095126	4095469	.	-	0	ID=MeliponaBeecheii_004012-T1.cds;Parent=MeliponaBeecheii_004012-T1
contig_2	funannotate	exon	5107828	5108040	.	+	.	ID=MeliponaBeecheii_004067-T1.exon2;Parent=MeliponaBeecheii_004067-T1
contig_2	funannotate	exon	5107687	5107726	.	+	.	ID=MeliponaBeecheii_004067-T1.exon1;Parent=MeliponaBeecheii_004067-T1
contig_2	funannotate	exon	5108487	5108742	.	+	.	ID=MeliponaBeecheii_004067-T1.exon4;Parent=MeliponaBeecheii_004067-T1
contig_2	funannotate	exon	5108128	5108332	.	+	.	ID=MeliponaBeecheii_004067-T1.exon3;Parent=MeliponaBeecheii_004067-T1
contig_2	funannotate	CDS	7593463	7593545	.	-	0	ID=MeliponaBeecheii_004312-T1.cds;Parent=MeliponaBeecheii_004312-T1
contig_2	funannotate	CDS	7592827	7593142	.	-	0	ID=MeliponaBeecheii_004312-T1.cds;Parent=MeliponaBeecheii_004312-T1
contig_2	funannotate	CDS	7592408	7592710	.	-	0	ID=MeliponaBeecheii_004312-T1.cds;Parent=MeliponaBeecheii_004312-T1
contig_2	funannotate	CDS	7592241	7592328	.	-	0	ID=MeliponaBeecheii_004312-T1.cds;Parent=MeliponaBeecheii_004312-T1
contig_2	funannotate	CDS	7590659	7590804	.	-	0	ID=MeliponaBeecheii_004312-T1.cds;Parent=MeliponaBeecheii_004312-T1
contig_2	funannotate	CDS	7590343	7590399	.	-	0	ID=MeliponaBeecheii_004312-T1.cds;Parent=MeliponaBeecheii_004312-T1
contig_2	funannotate	CDS	7590169	7590253	.	-	0	ID=MeliponaBeecheii_004312-T1.cds;Parent=MeliponaBeecheii_004312-T1
contig_2	funannotate	CDS	7589869	7590065	.	-	0	ID=MeliponaBeecheii_004312-T1.cds;Parent=MeliponaBeecheii_004312-T1
contig_2	funannotate	exon	7941648	7941820	.	-	.	ID=MeliponaBeecheii_004334-T1.exon2;Parent=MeliponaBeecheii_004334-T1
contig_2	funannotate	exon	7944841	7944955	.	-	.	ID=MeliponaBeecheii_004334-T1.exon1;Parent=MeliponaBeecheii_004334-T1
contig_2	funannotate	CDS	4844775	4845079	.	-	0	ID=MeliponaBeecheii_004056-T1.cds;Parent=MeliponaBeecheii_004056-T1
contig_2	funannotate	CDS	4843742	4843916	.	-	0	ID=MeliponaBeecheii_004056-T1.cds;Parent=MeliponaBeecheii_004056-T1
contig_2	funannotate	CDS	1837565	1837676	.	+	0	ID=MeliponaBeecheii_003775-T1.cds;Parent=MeliponaBeecheii_003775-T1
contig_2	funannotate	CDS	1837875	1838149	.	+	0	ID=MeliponaBeecheii_003775-T1.cds;Parent=MeliponaBeecheii_003775-T1
contig_2	funannotate	mRNA	3776333	3776803	.	+	.	ID=MeliponaBeecheii_003964-T1;Parent=MeliponaBeecheii_003964
contig_2	funannotate	mRNA	4699755	4702066	.	+	.	ID=MeliponaBeecheii_004038-T1;Dbxref=PFAM:PF00100%2CInterPro:IPR001507;Parent=MeliponaBeecheii_004038
contig_2	funannotate	mRNA	6313342	6315351	.	-	.	ID=MeliponaBeecheii_004225-T1;Parent=MeliponaBeecheii_004225
contig_2	funannotate	CDS	1582485	1582491	.	+	0	ID=MeliponaBeecheii_003753-T1.cds;Parent=MeliponaBeecheii_003753-T1
contig_2	funannotate	CDS	1583972	1584191	.	+	0	ID=MeliponaBeecheii_003753-T1.cds;Parent=MeliponaBeecheii_003753-T1
contig_2	funannotate	CDS	1584256	1584502	.	+	0	ID=MeliponaBeecheii_003753-T1.cds;Parent=MeliponaBeecheii_003753-T1
contig_2	funannotate	CDS	4586464	4586712	.	-	0	ID=MeliponaBeecheii_004034-T1.cds;Parent=MeliponaBeecheii_004034-T1
contig_2	funannotate	CDS	4585482	4585648	.	-	0	ID=MeliponaBeecheii_004034-T1.cds;Parent=MeliponaBeecheii_004034-T1
contig_2	funannotate	CDS	4585295	4585382	.	-	0	ID=MeliponaBeecheii_004034-T1.cds;Parent=MeliponaBeecheii_004034-T1
contig_2	funannotate	CDS	4585050	4585112	.	-	0	ID=MeliponaBeecheii_004034-T1.cds;Parent=MeliponaBeecheii_004034-T1
contig_2	funannotate	exon	5458223	5458415	.	-	.	ID=MeliponaBeecheii_004135-T1.exon10;Parent=MeliponaBeecheii_004135-T1
contig_2	funannotate	mRNA	6616900	6617609	.	+	.	ID=MeliponaBeecheii_004237-T1;Parent=MeliponaBeecheii_004237
contig_2	funannotate	CDS	5160909	5160979	.	+	0	ID=MeliponaBeecheii_004078-T1.cds;Parent=MeliponaBeecheii_004078-T1
contig_2	funannotate	CDS	5161470	5161603	.	+	0	ID=MeliponaBeecheii_004078-T1.cds;Parent=MeliponaBeecheii_004078-T1
contig_2	funannotate	CDS	5161723	5161812	.	+	0	ID=MeliponaBeecheii_004078-T1.cds;Parent=MeliponaBeecheii_004078-T1
contig_2	funannotate	CDS	5161960	5162067	.	+	0	ID=MeliponaBeecheii_004078-T1.cds;Parent=MeliponaBeecheii_004078-T1
contig_2	funannotate	CDS	5162141	5162256	.	+	0	ID=MeliponaBeecheii_004078-T1.cds;Parent=MeliponaBeecheii_004078-T1
contig_2	funannotate	exon	5200790	5200978	.	-	.	ID=MeliponaBeecheii_004084-T1.exon6;Parent=MeliponaBeecheii_004084-T1
contig_2	funannotate	exon	8146195	8146469	.	+	.	ID=MeliponaBeecheii_004357-T1.exon2;Parent=MeliponaBeecheii_004357-T1
contig_2	funannotate	exon	8145989	8145992	.	+	.	ID=MeliponaBeecheii_004357-T1.exon1;Parent=MeliponaBeecheii_004357-T1
contig_2	funannotate	exon	5201239	5201394	.	-	.	ID=MeliponaBeecheii_004084-T1.exon4;Parent=MeliponaBeecheii_004084-T1
contig_2	funannotate	exon	5201043	5201174	.	-	.	ID=MeliponaBeecheii_004084-T1.exon5;Parent=MeliponaBeecheii_004084-T1
contig_2	funannotate	exon	5201894	5202090	.	-	.	ID=MeliponaBeecheii_004084-T1.exon2;Parent=MeliponaBeecheii_004084-T1
contig_2	funannotate	exon	5201453	5201681	.	-	.	ID=MeliponaBeecheii_004084-T1.exon3;Parent=MeliponaBeecheii_004084-T1
contig_2	funannotate	exon	5202282	5202329	.	-	.	ID=MeliponaBeecheii_004084-T1.exon1;Parent=MeliponaBeecheii_004084-T1
contig_2	funannotate	exon	7204384	7205231	.	-	.	ID=MeliponaBeecheii_004285-T1.exon2;Parent=MeliponaBeecheii_004285-T1
contig_2	funannotate	exon	7205254	7205302	.	-	.	ID=MeliponaBeecheii_004285-T1.exon1;Parent=MeliponaBeecheii_004285-T1
contig_2	funannotate	CDS	2033961	2034111	.	-	0	ID=MeliponaBeecheii_003781-T1.cds;Parent=MeliponaBeecheii_003781-T1
contig_2	funannotate	CDS	2032834	2032970	.	-	0	ID=MeliponaBeecheii_003781-T1.cds;Parent=MeliponaBeecheii_003781-T1
contig_2	funannotate	CDS	2032580	2032750	.	-	0	ID=MeliponaBeecheii_003781-T1.cds;Parent=MeliponaBeecheii_003781-T1
contig_2	funannotate	CDS	2032188	2032341	.	-	0	ID=MeliponaBeecheii_003781-T1.cds;Parent=MeliponaBeecheii_003781-T1
contig_2	funannotate	CDS	2032053	2032118	.	-	0	ID=MeliponaBeecheii_003781-T1.cds;Parent=MeliponaBeecheii_003781-T1
contig_2	funannotate	CDS	2031067	2031261	.	-	0	ID=MeliponaBeecheii_003781-T1.cds;Parent=MeliponaBeecheii_003781-T1
contig_2	funannotate	CDS	2030638	2030941	.	-	0	ID=MeliponaBeecheii_003781-T1.cds;Parent=MeliponaBeecheii_003781-T1
contig_2	funannotate	CDS	2030355	2030489	.	-	0	ID=MeliponaBeecheii_003781-T1.cds;Parent=MeliponaBeecheii_003781-T1
contig_2	funannotate	CDS	2029787	2030113	.	-	0	ID=MeliponaBeecheii_003781-T1.cds;Parent=MeliponaBeecheii_003781-T1
contig_2	funannotate	CDS	2029296	2029653	.	-	0	ID=MeliponaBeecheii_003781-T1.cds;Parent=MeliponaBeecheii_003781-T1
contig_2	funannotate	CDS	2028115	2028297	.	-	0	ID=MeliponaBeecheii_003781-T1.cds;Parent=MeliponaBeecheii_003781-T1
contig_2	funannotate	CDS	2027888	2028020	.	-	0	ID=MeliponaBeecheii_003781-T1.cds;Parent=MeliponaBeecheii_003781-T1
contig_2	funannotate	CDS	2026740	2026900	.	-	0	ID=MeliponaBeecheii_003781-T1.cds;Parent=MeliponaBeecheii_003781-T1
contig_2	funannotate	CDS	2026558	2026672	.	-	0	ID=MeliponaBeecheii_003781-T1.cds;Parent=MeliponaBeecheii_003781-T1
contig_2	funannotate	CDS	2026145	2026358	.	-	0	ID=MeliponaBeecheii_003781-T1.cds;Parent=MeliponaBeecheii_003781-T1
contig_2	funannotate	CDS	2025486	2025663	.	-	0	ID=MeliponaBeecheii_003781-T1.cds;Parent=MeliponaBeecheii_003781-T1
contig_2	funannotate	CDS	5749442	5749696	.	+	0	ID=MeliponaBeecheii_004177-T1.cds;Parent=MeliponaBeecheii_004177-T1
contig_2	funannotate	CDS	5750266	5750313	.	+	0	ID=MeliponaBeecheii_004177-T1.cds;Parent=MeliponaBeecheii_004177-T1
contig_2	funannotate	CDS	5753817	5753918	.	+	0	ID=MeliponaBeecheii_004177-T1.cds;Parent=MeliponaBeecheii_004177-T1
contig_2	funannotate	mRNA	3107050	3107776	.	+	.	ID=MeliponaBeecheii_003903-T1;Ontology_term=GO:0006412%2CGO:0003735%2CGO:0005840;Dbxref=PFAM:PF01199%2CInterPro:IPR008195%2CInterPro:IPR038562%2CInterPro:IPR018065;Parent=MeliponaBeecheii_003903
contig_2	funannotate	mRNA	243555	247736	.	+	.	ID=MeliponaBeecheii_003615-T1;Ontology_term=GO:0005337%2CGO:0016020%2CGO:1901642;Dbxref=InterPro:IPR008276%2CPFAM:PF01773%2CPFAM:PF07662%2CInterPro:IPR018270%2CInterPro:IPR011642%2CInterPro:IPR002668%2CPFAM:PF07670%2CInterPro:IPR011657;Parent=MeliponaBeecheii_003615
contig_2	funannotate	mRNA	6812131	6812735	.	-	.	ID=MeliponaBeecheii_004249-T1;Parent=MeliponaBeecheii_004249
contig_2	funannotate	CDS	25759	25971	.	-	0	ID=MeliponaBeecheii_003596-T1.cds;Parent=MeliponaBeecheii_003596-T1
contig_2	funannotate	CDS	25543	25662	.	-	0	ID=MeliponaBeecheii_003596-T1.cds;Parent=MeliponaBeecheii_003596-T1
contig_2	funannotate	CDS	8173532	8173945	.	+	0	ID=MeliponaBeecheii_004362-T1.cds;Parent=MeliponaBeecheii_004362-T1
contig_2	funannotate	exon	7182252	7182580	.	+	.	ID=MeliponaBeecheii_004282-T1.exon2;Parent=MeliponaBeecheii_004282-T1
contig_2	funannotate	exon	7181032	7181338	.	+	.	ID=MeliponaBeecheii_004282-T1.exon1;Parent=MeliponaBeecheii_004282-T1
contig_2	funannotate	exon	3013750	3013767	.	-	.	ID=MeliponaBeecheii_003892-T1.exon1;Parent=MeliponaBeecheii_003892-T1
contig_2	funannotate	exon	3007592	3007645	.	-	.	ID=MeliponaBeecheii_003892-T1.exon2;Parent=MeliponaBeecheii_003892-T1
contig_2	funannotate	exon	3003831	3003932	.	-	.	ID=MeliponaBeecheii_003892-T1.exon3;Parent=MeliponaBeecheii_003892-T1
contig_2	funannotate	CDS	8033238	8033505	.	-	0	ID=MeliponaBeecheii_004340-T1.cds;Parent=MeliponaBeecheii_004340-T1
contig_2	funannotate	CDS	8033006	8033140	.	-	0	ID=MeliponaBeecheii_004340-T1.cds;Parent=MeliponaBeecheii_004340-T1
contig_2	funannotate	CDS	8032424	8032761	.	-	0	ID=MeliponaBeecheii_004340-T1.cds;Parent=MeliponaBeecheii_004340-T1
contig_2	funannotate	CDS	8032126	8032339	.	-	0	ID=MeliponaBeecheii_004340-T1.cds;Parent=MeliponaBeecheii_004340-T1
contig_2	funannotate	CDS	8031749	8032018	.	-	0	ID=MeliponaBeecheii_004340-T1.cds;Parent=MeliponaBeecheii_004340-T1
contig_2	funannotate	CDS	8031464	8031671	.	-	0	ID=MeliponaBeecheii_004340-T1.cds;Parent=MeliponaBeecheii_004340-T1
contig_2	funannotate	CDS	8030588	8031376	.	-	0	ID=MeliponaBeecheii_004340-T1.cds;Parent=MeliponaBeecheii_004340-T1
contig_2	funannotate	CDS	8030076	8030504	.	-	0	ID=MeliponaBeecheii_004340-T1.cds;Parent=MeliponaBeecheii_004340-T1
contig_2	funannotate	CDS	8029816	8030014	.	-	0	ID=MeliponaBeecheii_004340-T1.cds;Parent=MeliponaBeecheii_004340-T1
contig_2	funannotate	CDS	5590356	5590456	.	+	0	ID=MeliponaBeecheii_004155-T1.cds;Parent=MeliponaBeecheii_004155-T1
contig_2	funannotate	CDS	5590684	5590905	.	+	0	ID=MeliponaBeecheii_004155-T1.cds;Parent=MeliponaBeecheii_004155-T1
contig_2	funannotate	CDS	5591133	5591277	.	+	0	ID=MeliponaBeecheii_004155-T1.cds;Parent=MeliponaBeecheii_004155-T1
contig_2	funannotate	CDS	5591510	5591687	.	+	0	ID=MeliponaBeecheii_004155-T1.cds;Parent=MeliponaBeecheii_004155-T1
contig_2	funannotate	CDS	5591904	5592221	.	+	0	ID=MeliponaBeecheii_004155-T1.cds;Parent=MeliponaBeecheii_004155-T1
contig_2	funannotate	CDS	5592374	5592687	.	+	0	ID=MeliponaBeecheii_004155-T1.cds;Parent=MeliponaBeecheii_004155-T1
contig_2	funannotate	CDS	5593516	5593676	.	+	0	ID=MeliponaBeecheii_004155-T1.cds;Parent=MeliponaBeecheii_004155-T1
contig_2	funannotate	CDS	5594981	5595185	.	+	0	ID=MeliponaBeecheii_004155-T1.cds;Parent=MeliponaBeecheii_004155-T1
contig_2	funannotate	CDS	5595291	5595380	.	+	0	ID=MeliponaBeecheii_004155-T1.cds;Parent=MeliponaBeecheii_004155-T1
contig_2	funannotate	CDS	5595456	5595538	.	+	0	ID=MeliponaBeecheii_004155-T1.cds;Parent=MeliponaBeecheii_004155-T1
contig_2	funannotate	CDS	5595631	5595683	.	+	0	ID=MeliponaBeecheii_004155-T1.cds;Parent=MeliponaBeecheii_004155-T1
contig_2	funannotate	CDS	5595796	5595915	.	+	0	ID=MeliponaBeecheii_004155-T1.cds;Parent=MeliponaBeecheii_004155-T1
contig_2	funannotate	CDS	5596006	5596237	.	+	0	ID=MeliponaBeecheii_004155-T1.cds;Parent=MeliponaBeecheii_004155-T1
contig_2	funannotate	CDS	5596323	5596655	.	+	0	ID=MeliponaBeecheii_004155-T1.cds;Parent=MeliponaBeecheii_004155-T1
contig_2	funannotate	CDS	5596724	5596808	.	+	0	ID=MeliponaBeecheii_004155-T1.cds;Parent=MeliponaBeecheii_004155-T1
contig_2	funannotate	CDS	5596885	5598158	.	+	0	ID=MeliponaBeecheii_004155-T1.cds;Parent=MeliponaBeecheii_004155-T1
contig_2	funannotate	CDS	5598236	5598692	.	+	0	ID=MeliponaBeecheii_004155-T1.cds;Parent=MeliponaBeecheii_004155-T1
contig_2	funannotate	CDS	5598789	5599001	.	+	0	ID=MeliponaBeecheii_004155-T1.cds;Parent=MeliponaBeecheii_004155-T1
contig_2	funannotate	mRNA	73837	78318	.	+	.	ID=MeliponaBeecheii_003603-T1;Ontology_term=GO:0004806%2CGO:0006629;Dbxref=PFAM:PF00151%2CInterPro:IPR000734%2CInterPro:IPR013818%2CInterPro:IPR029058%2CInterPro:IPR033906;Parent=MeliponaBeecheii_003603
contig_2	funannotate	CDS	5360601	5360659	.	-	0	ID=MeliponaBeecheii_004111-T1.cds;Parent=MeliponaBeecheii_004111-T1
contig_2	funannotate	CDS	5360447	5360537	.	-	0	ID=MeliponaBeecheii_004111-T1.cds;Parent=MeliponaBeecheii_004111-T1
contig_2	funannotate	CDS	5360194	5360361	.	-	0	ID=MeliponaBeecheii_004111-T1.cds;Parent=MeliponaBeecheii_004111-T1
contig_2	funannotate	CDS	5359953	5360125	.	-	0	ID=MeliponaBeecheii_004111-T1.cds;Parent=MeliponaBeecheii_004111-T1
contig_2	funannotate	CDS	5359709	5359865	.	-	0	ID=MeliponaBeecheii_004111-T1.cds;Parent=MeliponaBeecheii_004111-T1
contig_2	funannotate	CDS	5359318	5359617	.	-	0	ID=MeliponaBeecheii_004111-T1.cds;Parent=MeliponaBeecheii_004111-T1
contig_2	funannotate	exon	5747433	5747729	.	-	.	ID=MeliponaBeecheii_004176-T1.exon2;Parent=MeliponaBeecheii_004176-T1
contig_2	funannotate	exon	7016223	7016324	.	-	.	ID=MeliponaBeecheii_004265-T1.exon6;Parent=MeliponaBeecheii_004265-T1
contig_2	funannotate	exon	7016403	7016468	.	-	.	ID=MeliponaBeecheii_004265-T1.exon5;Parent=MeliponaBeecheii_004265-T1
contig_2	funannotate	exon	7015943	7016011	.	-	.	ID=MeliponaBeecheii_004265-T1.exon8;Parent=MeliponaBeecheii_004265-T1
contig_2	funannotate	exon	5747913	5748035	.	-	.	ID=MeliponaBeecheii_004176-T1.exon1;Parent=MeliponaBeecheii_004176-T1
contig_2	funannotate	exon	7016074	7016148	.	-	.	ID=MeliponaBeecheii_004265-T1.exon7;Parent=MeliponaBeecheii_004265-T1
contig_2	funannotate	mRNA	3152058	3152720	.	-	.	ID=MeliponaBeecheii_003915-T1;Ontology_term=GO:0005739%2CGO:0003735;Dbxref=PFAM:PF16053%2CInterPro:IPR032053;Parent=MeliponaBeecheii_003915
contig_2	funannotate	exon	5216718	5216845	.	-	.	ID=MeliponaBeecheii_004087-T1.exon1;Parent=MeliponaBeecheii_004087-T1
contig_2	funannotate	exon	5216355	5216637	.	-	.	ID=MeliponaBeecheii_004087-T1.exon2;Parent=MeliponaBeecheii_004087-T1
contig_2	funannotate	exon	8112350	8112583	.	-	.	ID=MeliponaBeecheii_004354-T1.exon2;Parent=MeliponaBeecheii_004354-T1
contig_2	funannotate	exon	7018019	7018139	.	-	.	ID=MeliponaBeecheii_004265-T1.exon2;Parent=MeliponaBeecheii_004265-T1
contig_2	funannotate	mRNA	7004412	7007471	.	-	.	ID=MeliponaBeecheii_004262-T1;Parent=MeliponaBeecheii_004262
contig_2	funannotate	exon	7018557	7018659	.	-	.	ID=MeliponaBeecheii_004265-T1.exon1;Parent=MeliponaBeecheii_004265-T1
contig_2	funannotate	mRNA	27710	28233	.	-	.	ID=MeliponaBeecheii_003598-T1;Parent=MeliponaBeecheii_003598
contig_2	funannotate	exon	7016584	7016647	.	-	.	ID=MeliponaBeecheii_004265-T1.exon4;Parent=MeliponaBeecheii_004265-T1
contig_2	funannotate	exon	8113512	8113610	.	-	.	ID=MeliponaBeecheii_004354-T1.exon1;Parent=MeliponaBeecheii_004354-T1
contig_2	funannotate	exon	7017299	7017916	.	-	.	ID=MeliponaBeecheii_004265-T1.exon3;Parent=MeliponaBeecheii_004265-T1
contig_2	funannotate	CDS	6101011	6101040	.	-	0	ID=MeliponaBeecheii_004199-T1.cds;Parent=MeliponaBeecheii_004199-T1
contig_2	funannotate	CDS	6100811	6100855	.	-	0	ID=MeliponaBeecheii_004199-T1.cds;Parent=MeliponaBeecheii_004199-T1
contig_2	funannotate	CDS	6100508	6100726	.	-	0	ID=MeliponaBeecheii_004199-T1.cds;Parent=MeliponaBeecheii_004199-T1
contig_2	funannotate	mRNA	6840086	6841758	.	-	.	ID=MeliponaBeecheii_004250-T1;Ontology_term=GO:0003677;Dbxref=InterPro:IPR009057%2CInterPro:IPR001356;Parent=MeliponaBeecheii_004250
contig_2	funannotate	exon	5302130	5302504	.	-	.	ID=MeliponaBeecheii_004101-T1.exon4;Parent=MeliponaBeecheii_004101-T1
contig_2	funannotate	exon	5301800	5301989	.	-	.	ID=MeliponaBeecheii_004101-T1.exon5;Parent=MeliponaBeecheii_004101-T1
contig_2	funannotate	CDS	5626054	5626186	.	-	0	ID=MeliponaBeecheii_004161-T1.cds;Parent=MeliponaBeecheii_004161-T1
contig_2	funannotate	CDS	5625769	5625974	.	-	0	ID=MeliponaBeecheii_004161-T1.cds;Parent=MeliponaBeecheii_004161-T1
contig_2	funannotate	CDS	5625377	5625664	.	-	0	ID=MeliponaBeecheii_004161-T1.cds;Parent=MeliponaBeecheii_004161-T1
contig_2	funannotate	CDS	5624953	5625177	.	-	0	ID=MeliponaBeecheii_004161-T1.cds;Parent=MeliponaBeecheii_004161-T1
contig_2	funannotate	CDS	5624802	5624879	.	-	0	ID=MeliponaBeecheii_004161-T1.cds;Parent=MeliponaBeecheii_004161-T1
contig_2	funannotate	exon	5303017	5303377	.	-	.	ID=MeliponaBeecheii_004101-T1.exon2;Parent=MeliponaBeecheii_004101-T1
contig_2	funannotate	exon	5302593	5302842	.	-	.	ID=MeliponaBeecheii_004101-T1.exon3;Parent=MeliponaBeecheii_004101-T1
contig_2	funannotate	exon	4095775	4096672	.	-	.	ID=MeliponaBeecheii_004012-T1.exon3;Parent=MeliponaBeecheii_004012-T1
contig_2	funannotate	exon	4095126	4095469	.	-	.	ID=MeliponaBeecheii_004012-T1.exon4;Parent=MeliponaBeecheii_004012-T1
contig_2	funannotate	exon	5303980	5303982	.	-	.	ID=MeliponaBeecheii_004101-T1.exon1;Parent=MeliponaBeecheii_004101-T1
contig_2	funannotate	exon	4099758	4099782	.	-	.	ID=MeliponaBeecheii_004012-T1.exon1;Parent=MeliponaBeecheii_004012-T1
contig_2	funannotate	exon	4097058	4097293	.	-	.	ID=MeliponaBeecheii_004012-T1.exon2;Parent=MeliponaBeecheii_004012-T1
contig_2	funannotate	mRNA	5150740	5153074	.	+	.	ID=MeliponaBeecheii_004075-T1;Ontology_term=GO:0050909%2CGO:0016021;Dbxref=InterPro:IPR013604;Parent=MeliponaBeecheii_004075
contig_2	funannotate	exon	5300119	5300390	.	-	.	ID=MeliponaBeecheii_004101-T1.exon8;Parent=MeliponaBeecheii_004101-T1
contig_2	funannotate	exon	5299778	5299951	.	-	.	ID=MeliponaBeecheii_004101-T1.exon9;Parent=MeliponaBeecheii_004101-T1
contig_2	funannotate	exon	5301460	5301636	.	-	.	ID=MeliponaBeecheii_004101-T1.exon6;Parent=MeliponaBeecheii_004101-T1
contig_2	funannotate	exon	5300693	5300792	.	-	.	ID=MeliponaBeecheii_004101-T1.exon7;Parent=MeliponaBeecheii_004101-T1
contig_2	funannotate	mRNA	3225846	3230950	.	-	.	ID=MeliponaBeecheii_003927-T1;Ontology_term=GO:0005515;Dbxref=InterPro:IPR003877%2CInterPro:IPR043136%2CInterPro:IPR013320%2CInterPro:IPR035778%2CPFAM:PF13671%2CPFAM:PF00622%2CInterPro:IPR003034%2CInterPro:IPR001870%2CInterPro:IPR027417%2CInterPro:IPR036361%2CPFAM:PF02037;Parent=MeliponaBeecheii_003927
contig_2	funannotate	CDS	5825681	5825929	.	+	0	ID=MeliponaBeecheii_004183-T1.cds;Parent=MeliponaBeecheii_004183-T1
contig_2	funannotate	CDS	2916020	2916069	.	+	0	ID=MeliponaBeecheii_003880-T1.cds;Parent=MeliponaBeecheii_003880-T1
contig_2	funannotate	CDS	2916152	2916321	.	+	0	ID=MeliponaBeecheii_003880-T1.cds;Parent=MeliponaBeecheii_003880-T1
contig_2	funannotate	CDS	2916500	2916697	.	+	0	ID=MeliponaBeecheii_003880-T1.cds;Parent=MeliponaBeecheii_003880-T1
contig_2	funannotate	CDS	2916774	2916874	.	+	0	ID=MeliponaBeecheii_003880-T1.cds;Parent=MeliponaBeecheii_003880-T1
contig_2	funannotate	CDS	2916997	2917202	.	+	0	ID=MeliponaBeecheii_003880-T1.cds;Parent=MeliponaBeecheii_003880-T1
contig_2	funannotate	CDS	2917403	2917478	.	+	0	ID=MeliponaBeecheii_003880-T1.cds;Parent=MeliponaBeecheii_003880-T1
contig_2	funannotate	exon	5928397	5928784	.	-	.	ID=MeliponaBeecheii_004191-T1.exon5;Parent=MeliponaBeecheii_004191-T1
contig_2	funannotate	exon	5925552	5925641	.	-	.	ID=MeliponaBeecheii_004191-T1.exon6;Parent=MeliponaBeecheii_004191-T1
contig_2	funannotate	exon	5923850	5924060	.	-	.	ID=MeliponaBeecheii_004191-T1.exon7;Parent=MeliponaBeecheii_004191-T1
contig_2	funannotate	exon	5922503	5922773	.	-	.	ID=MeliponaBeecheii_004191-T1.exon8;Parent=MeliponaBeecheii_004191-T1
contig_2	funannotate	exon	5921486	5921833	.	-	.	ID=MeliponaBeecheii_004191-T1.exon9;Parent=MeliponaBeecheii_004191-T1
contig_2	funannotate	exon	7206077	7206388	.	-	.	ID=MeliponaBeecheii_004286-T1.exon1;Parent=MeliponaBeecheii_004286-T1
contig_2	funannotate	mRNA	1213029	1214706	.	+	.	ID=MeliponaBeecheii_003716-T1;Ontology_term=GO:0046983%2CGO:0003677%2CGO:0006355;Dbxref=InterPro:IPR011598%2CInterPro:IPR003650%2CInterPro:IPR036638%2CPFAM:PF00010%2CPFAM:PF07527;Parent=MeliponaBeecheii_003716
contig_2	funannotate	mRNA	2201157	2203875	.	-	.	ID=MeliponaBeecheii_003797-T1;Ontology_term=GO:0006535%2CGO:0019343%2CGO:0004122%2CGO:0005737;Dbxref=InterPro:IPR001216%2CInterPro:IPR001926%2CPFAM:PF00291%2CInterPro:IPR036052%2CInterPro:IPR005857;Parent=MeliponaBeecheii_003797
contig_2	funannotate	CDS	1097151	1097462	.	+	0	ID=MeliponaBeecheii_003706-T1.cds;Parent=MeliponaBeecheii_003706-T1
contig_2	funannotate	exon	5939217	5939643	.	-	.	ID=MeliponaBeecheii_004191-T1.exon1;Parent=MeliponaBeecheii_004191-T1
contig_2	funannotate	exon	5937758	5938129	.	-	.	ID=MeliponaBeecheii_004191-T1.exon2;Parent=MeliponaBeecheii_004191-T1
contig_2	funannotate	exon	5936102	5936490	.	-	.	ID=MeliponaBeecheii_004191-T1.exon3;Parent=MeliponaBeecheii_004191-T1
contig_2	funannotate	exon	5930958	5931164	.	-	.	ID=MeliponaBeecheii_004191-T1.exon4;Parent=MeliponaBeecheii_004191-T1
contig_2	funannotate	CDS	1524180	1524210	.	-	0	ID=MeliponaBeecheii_003747-T1.cds;Parent=MeliponaBeecheii_003747-T1
contig_2	funannotate	CDS	1521111	1521262	.	-	0	ID=MeliponaBeecheii_003747-T1.cds;Parent=MeliponaBeecheii_003747-T1
contig_2	funannotate	CDS	1519484	1519672	.	-	0	ID=MeliponaBeecheii_003747-T1.cds;Parent=MeliponaBeecheii_003747-T1
contig_2	funannotate	exon	5317484	5317657	.	+	.	ID=MeliponaBeecheii_004102-T1.exon9;Parent=MeliponaBeecheii_004102-T1
contig_2	funannotate	exon	5317048	5317142	.	+	.	ID=MeliponaBeecheii_004102-T1.exon8;Parent=MeliponaBeecheii_004102-T1
contig_2	funannotate	CDS	8130466	8130741	.	-	0	ID=MeliponaBeecheii_004356-T1.cds;Parent=MeliponaBeecheii_004356-T1
contig_2	funannotate	exon	5316219	5316495	.	+	.	ID=MeliponaBeecheii_004102-T1.exon7;Parent=MeliponaBeecheii_004102-T1
contig_2	funannotate	exon	5315828	5316004	.	+	.	ID=MeliponaBeecheii_004102-T1.exon6;Parent=MeliponaBeecheii_004102-T1
contig_2	funannotate	exon	5315209	5315398	.	+	.	ID=MeliponaBeecheii_004102-T1.exon5;Parent=MeliponaBeecheii_004102-T1
contig_2	funannotate	exon	5314110	5314484	.	+	.	ID=MeliponaBeecheii_004102-T1.exon4;Parent=MeliponaBeecheii_004102-T1
contig_2	funannotate	exon	5313562	5313802	.	+	.	ID=MeliponaBeecheii_004102-T1.exon3;Parent=MeliponaBeecheii_004102-T1
contig_2	funannotate	exon	545992	546113	.	+	.	ID=MeliponaBeecheii_003639-T1.exon2;Parent=MeliponaBeecheii_003639-T1
contig_2	funannotate	exon	5312452	5312701	.	+	.	ID=MeliponaBeecheii_004102-T1.exon2;Parent=MeliponaBeecheii_004102-T1
contig_2	funannotate	exon	545233	545326	.	+	.	ID=MeliponaBeecheii_003639-T1.exon1;Parent=MeliponaBeecheii_003639-T1
contig_2	funannotate	exon	5312135	5312194	.	+	.	ID=MeliponaBeecheii_004102-T1.exon1;Parent=MeliponaBeecheii_004102-T1
contig_2	funannotate	exon	985015	985795	.	-	.	ID=MeliponaBeecheii_003695-T1.exon2;Parent=MeliponaBeecheii_003695-T1
contig_2	funannotate	exon	985898	985921	.	-	.	ID=MeliponaBeecheii_003695-T1.exon1;Parent=MeliponaBeecheii_003695-T1
contig_2	funannotate	CDS	7647180	7647248	.	-	0	ID=MeliponaBeecheii_004315-T1.cds;Parent=MeliponaBeecheii_004315-T1
contig_2	funannotate	CDS	7646876	7647064	.	-	0	ID=MeliponaBeecheii_004315-T1.cds;Parent=MeliponaBeecheii_004315-T1
contig_2	funannotate	CDS	7644467	7645903	.	-	0	ID=MeliponaBeecheii_004315-T1.cds;Parent=MeliponaBeecheii_004315-T1
contig_2	funannotate	exon	983622	984844	.	-	.	ID=MeliponaBeecheii_003695-T1.exon3;Parent=MeliponaBeecheii_003695-T1
contig_2	funannotate	exon	5458489	5458575	.	-	.	ID=MeliponaBeecheii_004135-T1.exon9;Parent=MeliponaBeecheii_004135-T1
contig_2	funannotate	exon	5458949	5459241	.	-	.	ID=MeliponaBeecheii_004135-T1.exon7;Parent=MeliponaBeecheii_004135-T1
contig_2	funannotate	exon	5458668	5458862	.	-	.	ID=MeliponaBeecheii_004135-T1.exon8;Parent=MeliponaBeecheii_004135-T1
contig_2	funannotate	exon	5462662	5462694	.	-	.	ID=MeliponaBeecheii_004135-T1.exon1;Parent=MeliponaBeecheii_004135-T1
contig_2	funannotate	exon	5462302	5462409	.	-	.	ID=MeliponaBeecheii_004135-T1.exon2;Parent=MeliponaBeecheii_004135-T1
contig_2	funannotate	exon	5459536	5459626	.	-	.	ID=MeliponaBeecheii_004135-T1.exon5;Parent=MeliponaBeecheii_004135-T1
contig_2	funannotate	exon	5459308	5459462	.	-	.	ID=MeliponaBeecheii_004135-T1.exon6;Parent=MeliponaBeecheii_004135-T1
contig_2	funannotate	mRNA	1339596	1340530	.	-	.	ID=MeliponaBeecheii_003728-T1;Parent=MeliponaBeecheii_003728
contig_2	funannotate	exon	5459908	5460108	.	-	.	ID=MeliponaBeecheii_004135-T1.exon3;Parent=MeliponaBeecheii_004135-T1
contig_2	funannotate	exon	5459696	5459836	.	-	.	ID=MeliponaBeecheii_004135-T1.exon4;Parent=MeliponaBeecheii_004135-T1
contig_2	funannotate	exon	5595456	5595538	.	+	.	ID=MeliponaBeecheii_004155-T1.exon10;Parent=MeliponaBeecheii_004155-T1
contig_2	funannotate	exon	8284137	8284721	.	+	.	ID=MeliponaBeecheii_004371-T1.exon3;Parent=MeliponaBeecheii_004371-T1
contig_2	funannotate	exon	5595631	5595683	.	+	.	ID=MeliponaBeecheii_004155-T1.exon11;Parent=MeliponaBeecheii_004155-T1
contig_2	funannotate	exon	8284953	8285344	.	+	.	ID=MeliponaBeecheii_004371-T1.exon4;Parent=MeliponaBeecheii_004371-T1
contig_2	funannotate	exon	5595796	5595915	.	+	.	ID=MeliponaBeecheii_004155-T1.exon12;Parent=MeliponaBeecheii_004155-T1
contig_2	funannotate	exon	8283260	8283592	.	+	.	ID=MeliponaBeecheii_004371-T1.exon1;Parent=MeliponaBeecheii_004371-T1
contig_2	funannotate	exon	5596006	5596237	.	+	.	ID=MeliponaBeecheii_004155-T1.exon13;Parent=MeliponaBeecheii_004155-T1
contig_2	funannotate	exon	8283748	8284029	.	+	.	ID=MeliponaBeecheii_004371-T1.exon2;Parent=MeliponaBeecheii_004371-T1
contig_2	funannotate	exon	8286486	8286772	.	+	.	ID=MeliponaBeecheii_004371-T1.exon7;Parent=MeliponaBeecheii_004371-T1
contig_2	funannotate	exon	8286894	8287168	.	+	.	ID=MeliponaBeecheii_004371-T1.exon8;Parent=MeliponaBeecheii_004371-T1
contig_2	funannotate	exon	8285436	8285764	.	+	.	ID=MeliponaBeecheii_004371-T1.exon5;Parent=MeliponaBeecheii_004371-T1
contig_2	funannotate	exon	8285880	8286386	.	+	.	ID=MeliponaBeecheii_004371-T1.exon6;Parent=MeliponaBeecheii_004371-T1
contig_2	funannotate	exon	962316	962514	.	-	.	ID=MeliponaBeecheii_003690-T1.exon6;Parent=MeliponaBeecheii_003690-T1
contig_2	funannotate	exon	962111	962250	.	-	.	ID=MeliponaBeecheii_003690-T1.exon7;Parent=MeliponaBeecheii_003690-T1
contig_2	funannotate	CDS	4511770	4512001	.	+	1	ID=MeliponaBeecheii_004032-T1.cds;Parent=MeliponaBeecheii_004032-T1
contig_2	funannotate	exon	961535	962021	.	-	.	ID=MeliponaBeecheii_003690-T1.exon8;Parent=MeliponaBeecheii_003690-T1
contig_2	funannotate	exon	961455	961467	.	-	.	ID=MeliponaBeecheii_003690-T1.exon9;Parent=MeliponaBeecheii_003690-T1
contig_2	funannotate	exon	963261	963466	.	-	.	ID=MeliponaBeecheii_003690-T1.exon2;Parent=MeliponaBeecheii_003690-T1
contig_2	funannotate	exon	963020	963190	.	-	.	ID=MeliponaBeecheii_003690-T1.exon3;Parent=MeliponaBeecheii_003690-T1
contig_2	funannotate	exon	962803	962960	.	-	.	ID=MeliponaBeecheii_003690-T1.exon4;Parent=MeliponaBeecheii_003690-T1
contig_2	funannotate	exon	2587565	2587733	.	-	.	ID=MeliponaBeecheii_003851-T1.exon1;Parent=MeliponaBeecheii_003851-T1
contig_2	funannotate	exon	962581	962730	.	-	.	ID=MeliponaBeecheii_003690-T1.exon5;Parent=MeliponaBeecheii_003690-T1
contig_2	funannotate	exon	2586544	2587109	.	-	.	ID=MeliponaBeecheii_003851-T1.exon2;Parent=MeliponaBeecheii_003851-T1
contig_2	funannotate	exon	2663568	2663890	.	+	.	ID=MeliponaBeecheii_003856-T1.exon3;Parent=MeliponaBeecheii_003856-T1
contig_2	funannotate	exon	5598789	5599001	.	+	.	ID=MeliponaBeecheii_004155-T1.exon18;Parent=MeliponaBeecheii_004155-T1
contig_2	funannotate	exon	2663414	2663510	.	+	.	ID=MeliponaBeecheii_003856-T1.exon2;Parent=MeliponaBeecheii_003856-T1
contig_2	funannotate	exon	8287291	8287658	.	+	.	ID=MeliponaBeecheii_004371-T1.exon9;Parent=MeliponaBeecheii_004371-T1
contig_2	funannotate	exon	8411626	8411632	.	-	.	ID=MeliponaBeecheii_004376-T1.exon1;Parent=MeliponaBeecheii_004376-T1
contig_2	funannotate	exon	963543	963583	.	-	.	ID=MeliponaBeecheii_003690-T1.exon1;Parent=MeliponaBeecheii_003690-T1
contig_2	funannotate	exon	5596323	5596655	.	+	.	ID=MeliponaBeecheii_004155-T1.exon14;Parent=MeliponaBeecheii_004155-T1
contig_2	funannotate	exon	5596724	5596808	.	+	.	ID=MeliponaBeecheii_004155-T1.exon15;Parent=MeliponaBeecheii_004155-T1
contig_2	funannotate	exon	8411186	8411535	.	-	.	ID=MeliponaBeecheii_004376-T1.exon2;Parent=MeliponaBeecheii_004376-T1
contig_2	funannotate	exon	2662840	2662881	.	+	.	ID=MeliponaBeecheii_003856-T1.exon1;Parent=MeliponaBeecheii_003856-T1
contig_2	funannotate	exon	5596885	5598158	.	+	.	ID=MeliponaBeecheii_004155-T1.exon16;Parent=MeliponaBeecheii_004155-T1
contig_2	funannotate	exon	5598236	5598692	.	+	.	ID=MeliponaBeecheii_004155-T1.exon17;Parent=MeliponaBeecheii_004155-T1
contig_2	funannotate	mRNA	367664	370778	.	+	.	ID=MeliponaBeecheii_003626-T1;Parent=MeliponaBeecheii_003626
contig_2	funannotate	exon	1672790	1673008	.	-	.	ID=MeliponaBeecheii_003761-T1.exon1;Parent=MeliponaBeecheii_003761-T1
contig_2	funannotate	CDS	7181032	7181338	.	+	0	ID=MeliponaBeecheii_004282-T1.cds;Parent=MeliponaBeecheii_004282-T1
contig_2	funannotate	CDS	7182252	7182580	.	+	0	ID=MeliponaBeecheii_004282-T1.cds;Parent=MeliponaBeecheii_004282-T1
contig_2	funannotate	exon	2979417	2979503	.	-	.	ID=MeliponaBeecheii_003889-T1.exon4;Parent=MeliponaBeecheii_003889-T1
contig_2	funannotate	exon	2979562	2980115	.	-	.	ID=MeliponaBeecheii_003889-T1.exon3;Parent=MeliponaBeecheii_003889-T1
contig_2	funannotate	exon	2980213	2980654	.	-	.	ID=MeliponaBeecheii_003889-T1.exon2;Parent=MeliponaBeecheii_003889-T1
contig_2	funannotate	exon	2980880	2981029	.	-	.	ID=MeliponaBeecheii_003889-T1.exon1;Parent=MeliponaBeecheii_003889-T1
contig_2	funannotate	CDS	2210776	2211555	.	-	0	ID=MeliponaBeecheii_003799-T1.cds;Parent=MeliponaBeecheii_003799-T1
contig_2	funannotate	CDS	4947691	4947795	.	+	0	ID=MeliponaBeecheii_004062-T1.cds;Parent=MeliponaBeecheii_004062-T1
contig_2	funannotate	CDS	4950660	4950884	.	+	0	ID=MeliponaBeecheii_004062-T1.cds;Parent=MeliponaBeecheii_004062-T1
contig_2	funannotate	exon	1076582	1077106	.	-	.	ID=MeliponaBeecheii_003705-T1.exon1;Parent=MeliponaBeecheii_003705-T1
contig_2	funannotate	mRNA	3065320	3067048	.	-	.	ID=MeliponaBeecheii_003899-T1;Parent=MeliponaBeecheii_003899
contig_2	funannotate	exon	2210776	2211555	.	-	.	ID=MeliponaBeecheii_003799-T1.exon1;Parent=MeliponaBeecheii_003799-T1
contig_2	funannotate	exon	3456110	3456248	.	-	.	ID=MeliponaBeecheii_003946-T1.exon2;Parent=MeliponaBeecheii_003946-T1
contig_2	funannotate	exon	3455706	3456055	.	-	.	ID=MeliponaBeecheii_003946-T1.exon3;Parent=MeliponaBeecheii_003946-T1
contig_2	funannotate	exon	3456325	3456528	.	-	.	ID=MeliponaBeecheii_003946-T1.exon1;Parent=MeliponaBeecheii_003946-T1
contig_2	funannotate	mRNA	539029	545068	.	+	.	ID=MeliponaBeecheii_003638-T1;Ontology_term=GO:0006355%2CGO:0003700%2CGO:0003677%2CGO:0005524%2CGO:0005634;Dbxref=InterPro:IPR008967%2CPFAM:PF00853%2CInterPro:IPR013524%2CInterPro:IPR012346%2CInterPro:IPR000040;Parent=MeliponaBeecheii_003638
contig_2	funannotate	exon	4729365	4729680	.	-	.	ID=MeliponaBeecheii_004045-T1.exon9;Parent=MeliponaBeecheii_004045-T1
contig_2	funannotate	CDS	5171644	5171773	.	+	0	ID=MeliponaBeecheii_004081-T1.cds;Parent=MeliponaBeecheii_004081-T1
contig_2	funannotate	CDS	5171937	5172242	.	+	0	ID=MeliponaBeecheii_004081-T1.cds;Parent=MeliponaBeecheii_004081-T1
contig_2	funannotate	CDS	5172308	5172948	.	+	0	ID=MeliponaBeecheii_004081-T1.cds;Parent=MeliponaBeecheii_004081-T1
contig_2	funannotate	CDS	5173057	5173269	.	+	0	ID=MeliponaBeecheii_004081-T1.cds;Parent=MeliponaBeecheii_004081-T1
contig_2	funannotate	CDS	5173371	5173679	.	+	0	ID=MeliponaBeecheii_004081-T1.cds;Parent=MeliponaBeecheii_004081-T1
contig_2	funannotate	CDS	5173747	5173945	.	+	0	ID=MeliponaBeecheii_004081-T1.cds;Parent=MeliponaBeecheii_004081-T1
contig_2	funannotate	CDS	5174005	5174177	.	+	0	ID=MeliponaBeecheii_004081-T1.cds;Parent=MeliponaBeecheii_004081-T1
contig_2	funannotate	CDS	5174251	5174348	.	+	0	ID=MeliponaBeecheii_004081-T1.cds;Parent=MeliponaBeecheii_004081-T1
contig_2	funannotate	CDS	5174418	5174679	.	+	0	ID=MeliponaBeecheii_004081-T1.cds;Parent=MeliponaBeecheii_004081-T1
contig_2	funannotate	CDS	5174742	5175257	.	+	0	ID=MeliponaBeecheii_004081-T1.cds;Parent=MeliponaBeecheii_004081-T1
contig_2	funannotate	CDS	8182735	8184288	.	-	0	ID=MeliponaBeecheii_004364-T1.cds;Parent=MeliponaBeecheii_004364-T1
contig_2	funannotate	exon	4730337	4731149	.	-	.	ID=MeliponaBeecheii_004045-T1.exon6;Parent=MeliponaBeecheii_004045-T1
contig_2	funannotate	exon	4731228	4731514	.	-	.	ID=MeliponaBeecheii_004045-T1.exon5;Parent=MeliponaBeecheii_004045-T1
contig_2	funannotate	exon	4729750	4729854	.	-	.	ID=MeliponaBeecheii_004045-T1.exon8;Parent=MeliponaBeecheii_004045-T1
contig_2	funannotate	CDS	28217	28233	.	-	0	ID=MeliponaBeecheii_003598-T1.cds;Parent=MeliponaBeecheii_003598-T1
contig_2	funannotate	CDS	27710	28133	.	-	0	ID=MeliponaBeecheii_003598-T1.cds;Parent=MeliponaBeecheii_003598-T1
contig_2	funannotate	exon	4729920	4730030	.	-	.	ID=MeliponaBeecheii_004045-T1.exon7;Parent=MeliponaBeecheii_004045-T1
contig_2	funannotate	exon	4733218	4733500	.	-	.	ID=MeliponaBeecheii_004045-T1.exon2;Parent=MeliponaBeecheii_004045-T1
contig_2	funannotate	exon	4734026	4734153	.	-	.	ID=MeliponaBeecheii_004045-T1.exon1;Parent=MeliponaBeecheii_004045-T1
contig_2	funannotate	exon	4731647	4731873	.	-	.	ID=MeliponaBeecheii_004045-T1.exon4;Parent=MeliponaBeecheii_004045-T1
contig_2	funannotate	exon	4731996	4732179	.	-	.	ID=MeliponaBeecheii_004045-T1.exon3;Parent=MeliponaBeecheii_004045-T1
contig_2	funannotate	mRNA	2976492	2977634	.	+	.	ID=MeliponaBeecheii_003887-T1;Ontology_term=GO:0005515;Dbxref=InterPro:IPR011333%2CPFAM:PF00651%2CInterPro:IPR000210;Parent=MeliponaBeecheii_003887
contig_2	funannotate	mRNA	1058643	1066455	.	-	.	ID=MeliponaBeecheii_003704-T1;Parent=MeliponaBeecheii_003704
contig_2	funannotate	mRNA	2734373	2751034	.	-	.	ID=MeliponaBeecheii_003863-T1;Parent=MeliponaBeecheii_003863
contig_2	funannotate	CDS	7009634	7009715	.	+	0	ID=MeliponaBeecheii_004263-T1.cds;Parent=MeliponaBeecheii_004263-T1
contig_2	funannotate	CDS	7009962	7010425	.	+	0	ID=MeliponaBeecheii_004263-T1.cds;Parent=MeliponaBeecheii_004263-T1
contig_2	funannotate	CDS	7010542	7010752	.	+	0	ID=MeliponaBeecheii_004263-T1.cds;Parent=MeliponaBeecheii_004263-T1
contig_2	funannotate	CDS	7011712	7011821	.	+	0	ID=MeliponaBeecheii_004263-T1.cds;Parent=MeliponaBeecheii_004263-T1
contig_2	funannotate	CDS	1057740	1057748	.	-	0	ID=MeliponaBeecheii_003703-T1.cds;Parent=MeliponaBeecheii_003703-T1
contig_2	funannotate	CDS	1055984	1056322	.	-	0	ID=MeliponaBeecheii_003703-T1.cds;Parent=MeliponaBeecheii_003703-T1
contig_2	funannotate	mRNA	695847	706334	.	-	.	ID=MeliponaBeecheii_003651-T1;Ontology_term=GO:0009166%2CGO:0046872%2CGO:0000166%2CGO:0016787%2CGO:0016788;Dbxref=InterPro:IPR006179%2CInterPro:IPR008334%2CInterPro:IPR004843%2CInterPro:IPR036907%2CPFAM:PF00149%2CPFAM:PF02872%2CInterPro:IPR006146%2CInterPro:IPR029052;Parent=MeliponaBeecheii_003651
contig_2	funannotate	exon	4500401	4500814	.	+	.	ID=MeliponaBeecheii_004031-T1.exon1;Parent=MeliponaBeecheii_004031-T1
contig_2	funannotate	mRNA	3871716	3875086	.	+	.	ID=MeliponaBeecheii_003977-T1;Ontology_term=GO:0008270;Dbxref=InterPro:IPR013083%2CPFAM:PF12906%2CInterPro:IPR011016;Parent=MeliponaBeecheii_003977
contig_2	funannotate	mRNA	3949440	3949835	.	+	.	ID=MeliponaBeecheii_003990-T1;Dbxref=InterPro:IPR015615;Parent=MeliponaBeecheii_003990
contig_2	funannotate	exon	5377371	5377472	.	+	.	ID=MeliponaBeecheii_004116-T1.exon1;Parent=MeliponaBeecheii_004116-T1
contig_2	funannotate	mRNA	748365	750224	.	+	.	ID=MeliponaBeecheii_003663-T1;Ontology_term=GO:0003993;Dbxref=InterPro:IPR033379%2CPFAM:PF00328%2CInterPro:IPR029033%2CInterPro:IPR029630%2CInterPro:IPR000560;Parent=MeliponaBeecheii_003663
contig_2	funannotate	CDS	2703934	2703970	.	-	0	ID=MeliponaBeecheii_003860-T1.cds;Parent=MeliponaBeecheii_003860-T1
contig_2	funannotate	CDS	2703199	2703388	.	-	0	ID=MeliponaBeecheii_003860-T1.cds;Parent=MeliponaBeecheii_003860-T1
contig_2	funannotate	CDS	2700945	2701149	.	-	0	ID=MeliponaBeecheii_003860-T1.cds;Parent=MeliponaBeecheii_003860-T1
contig_2	funannotate	exon	8082614	8082855	.	-	.	ID=MeliponaBeecheii_004352-T1.exon2;Parent=MeliponaBeecheii_004352-T1
contig_2	funannotate	exon	8084269	8084272	.	-	.	ID=MeliponaBeecheii_004352-T1.exon1;Parent=MeliponaBeecheii_004352-T1
contig_2	funannotate	exon	782831	783196	.	+	.	ID=MeliponaBeecheii_003671-T1.exon9;Parent=MeliponaBeecheii_003671-T1
contig_2	funannotate	mRNA	3776933	3779924	.	+	.	ID=MeliponaBeecheii_003965-T1;Ontology_term=GO:0030001%2CGO:0055085%2CGO:0046873%2CGO:0016020;Dbxref=InterPro:IPR003689%2CPFAM:PF02535;Parent=MeliponaBeecheii_003965
contig_2	funannotate	exon	781877	782003	.	+	.	ID=MeliponaBeecheii_003671-T1.exon5;Parent=MeliponaBeecheii_003671-T1
contig_2	funannotate	CDS	725032	725414	.	+	0	ID=MeliponaBeecheii_003654-T1.cds;Parent=MeliponaBeecheii_003654-T1
contig_2	funannotate	CDS	725496	725729	.	+	0	ID=MeliponaBeecheii_003654-T1.cds;Parent=MeliponaBeecheii_003654-T1
contig_2	funannotate	CDS	725797	726068	.	+	0	ID=MeliponaBeecheii_003654-T1.cds;Parent=MeliponaBeecheii_003654-T1
contig_2	funannotate	CDS	726153	726311	.	+	0	ID=MeliponaBeecheii_003654-T1.cds;Parent=MeliponaBeecheii_003654-T1
contig_2	funannotate	CDS	726428	726641	.	+	0	ID=MeliponaBeecheii_003654-T1.cds;Parent=MeliponaBeecheii_003654-T1
contig_2	funannotate	CDS	726727	727810	.	+	0	ID=MeliponaBeecheii_003654-T1.cds;Parent=MeliponaBeecheii_003654-T1
contig_2	funannotate	exon	782110	782334	.	+	.	ID=MeliponaBeecheii_003671-T1.exon6;Parent=MeliponaBeecheii_003671-T1
contig_2	funannotate	exon	782416	782517	.	+	.	ID=MeliponaBeecheii_003671-T1.exon7;Parent=MeliponaBeecheii_003671-T1
contig_2	funannotate	exon	782627	782748	.	+	.	ID=MeliponaBeecheii_003671-T1.exon8;Parent=MeliponaBeecheii_003671-T1
contig_2	funannotate	exon	244684	244843	.	+	.	ID=MeliponaBeecheii_003615-T1.exon4;Parent=MeliponaBeecheii_003615-T1
contig_2	funannotate	exon	780752	781002	.	+	.	ID=MeliponaBeecheii_003671-T1.exon1;Parent=MeliponaBeecheii_003671-T1
contig_2	funannotate	exon	244459	244621	.	+	.	ID=MeliponaBeecheii_003615-T1.exon3;Parent=MeliponaBeecheii_003615-T1
contig_2	funannotate	exon	781106	781330	.	+	.	ID=MeliponaBeecheii_003671-T1.exon2;Parent=MeliponaBeecheii_003671-T1
contig_2	funannotate	exon	245958	246152	.	+	.	ID=MeliponaBeecheii_003615-T1.exon6;Parent=MeliponaBeecheii_003615-T1
contig_2	funannotate	exon	781409	781595	.	+	.	ID=MeliponaBeecheii_003671-T1.exon3;Parent=MeliponaBeecheii_003671-T1
contig_2	funannotate	exon	245385	245550	.	+	.	ID=MeliponaBeecheii_003615-T1.exon5;Parent=MeliponaBeecheii_003615-T1
contig_2	funannotate	exon	781670	781804	.	+	.	ID=MeliponaBeecheii_003671-T1.exon4;Parent=MeliponaBeecheii_003671-T1
contig_2	funannotate	exon	244188	244250	.	+	.	ID=MeliponaBeecheii_003615-T1.exon2;Parent=MeliponaBeecheii_003615-T1
contig_2	funannotate	exon	243555	243584	.	+	.	ID=MeliponaBeecheii_003615-T1.exon1;Parent=MeliponaBeecheii_003615-T1
contig_2	funannotate	mRNA	2881570	2883997	.	-	.	ID=MeliponaBeecheii_003875-T1;Parent=MeliponaBeecheii_003875
contig_2	funannotate	exon	246589	246682	.	+	.	ID=MeliponaBeecheii_003615-T1.exon8;Parent=MeliponaBeecheii_003615-T1
contig_2	funannotate	CDS	8168642	8169508	.	+	0	ID=MeliponaBeecheii_004359-T1.cds;Parent=MeliponaBeecheii_004359-T1
contig_2	funannotate	exon	246225	246386	.	+	.	ID=MeliponaBeecheii_003615-T1.exon7;Parent=MeliponaBeecheii_003615-T1
contig_2	funannotate	exon	246747	246906	.	+	.	ID=MeliponaBeecheii_003615-T1.exon9;Parent=MeliponaBeecheii_003615-T1
contig_2	funannotate	CDS	5158346	5158348	.	-	0	ID=MeliponaBeecheii_004076-T1.cds;Parent=MeliponaBeecheii_004076-T1
contig_2	funannotate	CDS	5158078	5158165	.	-	0	ID=MeliponaBeecheii_004076-T1.cds;Parent=MeliponaBeecheii_004076-T1
contig_2	funannotate	CDS	5157589	5157767	.	-	0	ID=MeliponaBeecheii_004076-T1.cds;Parent=MeliponaBeecheii_004076-T1
contig_2	funannotate	CDS	5157254	5157494	.	-	0	ID=MeliponaBeecheii_004076-T1.cds;Parent=MeliponaBeecheii_004076-T1
contig_2	funannotate	CDS	5156906	5157177	.	-	0	ID=MeliponaBeecheii_004076-T1.cds;Parent=MeliponaBeecheii_004076-T1
contig_2	funannotate	CDS	5155985	5156625	.	-	0	ID=MeliponaBeecheii_004076-T1.cds;Parent=MeliponaBeecheii_004076-T1
contig_2	funannotate	CDS	5155575	5155806	.	-	0	ID=MeliponaBeecheii_004076-T1.cds;Parent=MeliponaBeecheii_004076-T1
contig_2	funannotate	CDS	5155177	5155314	.	-	0	ID=MeliponaBeecheii_004076-T1.cds;Parent=MeliponaBeecheii_004076-T1
contig_2	funannotate	exon	2418076	2418159	.	-	.	ID=MeliponaBeecheii_003832-T1.exon2;Parent=MeliponaBeecheii_003832-T1
contig_2	funannotate	exon	2417795	2417831	.	-	.	ID=MeliponaBeecheii_003832-T1.exon3;Parent=MeliponaBeecheii_003832-T1
contig_2	funannotate	exon	2420381	2420482	.	-	.	ID=MeliponaBeecheii_003832-T1.exon1;Parent=MeliponaBeecheii_003832-T1
contig_2	funannotate	exon	5379954	5380079	.	+	.	ID=MeliponaBeecheii_004116-T1.exon4;Parent=MeliponaBeecheii_004116-T1
contig_2	funannotate	exon	5380159	5380447	.	+	.	ID=MeliponaBeecheii_004116-T1.exon5;Parent=MeliponaBeecheii_004116-T1
contig_2	funannotate	exon	5378506	5378606	.	+	.	ID=MeliponaBeecheii_004116-T1.exon2;Parent=MeliponaBeecheii_004116-T1
contig_2	funannotate	exon	5378689	5379666	.	+	.	ID=MeliponaBeecheii_004116-T1.exon3;Parent=MeliponaBeecheii_004116-T1
contig_2	funannotate	mRNA	2493659	2494677	.	-	.	ID=MeliponaBeecheii_003838-T1;Parent=MeliponaBeecheii_003838
contig_2	funannotate	CDS	3518503	3518790	.	-	0	ID=MeliponaBeecheii_003948-T1.cds;Parent=MeliponaBeecheii_003948-T1
contig_2	funannotate	CDS	2277661	2277687	.	-	0	ID=MeliponaBeecheii_003811-T1.cds;Parent=MeliponaBeecheii_003811-T1
contig_2	funannotate	CDS	2271891	2272238	.	-	0	ID=MeliponaBeecheii_003811-T1.cds;Parent=MeliponaBeecheii_003811-T1
contig_2	funannotate	CDS	2271533	2271690	.	-	0	ID=MeliponaBeecheii_003811-T1.cds;Parent=MeliponaBeecheii_003811-T1
contig_2	funannotate	CDS	2270783	2271235	.	-	0	ID=MeliponaBeecheii_003811-T1.cds;Parent=MeliponaBeecheii_003811-T1
contig_2	funannotate	CDS	2269831	2270407	.	-	0	ID=MeliponaBeecheii_003811-T1.cds;Parent=MeliponaBeecheii_003811-T1
contig_2	funannotate	CDS	2199618	2199743	.	+	0	ID=MeliponaBeecheii_003796-T1.cds;Parent=MeliponaBeecheii_003796-T1
contig_2	funannotate	CDS	2200304	2200705	.	+	0	ID=MeliponaBeecheii_003796-T1.cds;Parent=MeliponaBeecheii_003796-T1
contig_2	funannotate	CDS	5371958	5372450	.	-	0	ID=MeliponaBeecheii_004114-T1.cds;Parent=MeliponaBeecheii_004114-T1
contig_2	funannotate	CDS	5371232	5371889	.	-	0	ID=MeliponaBeecheii_004114-T1.cds;Parent=MeliponaBeecheii_004114-T1
contig_2	funannotate	CDS	5370936	5371146	.	-	0	ID=MeliponaBeecheii_004114-T1.cds;Parent=MeliponaBeecheii_004114-T1
contig_2	funannotate	CDS	3110533	3110575	.	-	0	ID=MeliponaBeecheii_003904-T1.cds;Parent=MeliponaBeecheii_003904-T1
contig_2	funannotate	CDS	3110063	3110204	.	-	0	ID=MeliponaBeecheii_003904-T1.cds;Parent=MeliponaBeecheii_003904-T1
contig_2	funannotate	CDS	3109709	3109940	.	-	0	ID=MeliponaBeecheii_003904-T1.cds;Parent=MeliponaBeecheii_003904-T1
contig_2	funannotate	CDS	3109202	3109630	.	-	0	ID=MeliponaBeecheii_003904-T1.cds;Parent=MeliponaBeecheii_003904-T1
contig_2	funannotate	CDS	3108209	3109115	.	-	0	ID=MeliponaBeecheii_003904-T1.cds;Parent=MeliponaBeecheii_003904-T1
contig_2	funannotate	CDS	3108034	3108104	.	-	0	ID=MeliponaBeecheii_003904-T1.cds;Parent=MeliponaBeecheii_003904-T1
contig_2	funannotate	mRNA	935656	942590	.	-	.	ID=MeliponaBeecheii_003687-T1;Ontology_term=GO:0005515%2CGO:0038023%2CGO:0016021%2CGO:0005887%2CGO:0007411%2CGO:0055072%2CGO:0030513%2CGO:0007399;Dbxref=InterPro:IPR007110%2CInterPro:IPR013783%2CInterPro:IPR013098%2CPFAM:PF00047%2CInterPro:IPR003599%2CInterPro:IPR036179%2CInterPro:IPR003598%2CPFAM:PF07679%2CInterPro:IPR036116%2CInterPro:IPR033024%2CPFAM:PF06583%2CPFAM:PF13927%2CPFAM:PF13895%2CInt…
contig_2	funannotate	CDS	1578882	1578888	.	+	0	ID=MeliponaBeecheii_003752-T1.cds;Parent=MeliponaBeecheii_003752-T1
contig_2	funannotate	CDS	1580804	1580812	.	+	0	ID=MeliponaBeecheii_003752-T1.cds;Parent=MeliponaBeecheii_003752-T1
contig_2	funannotate	CDS	1582027	1582202	.	+	0	ID=MeliponaBeecheii_003752-T1.cds;Parent=MeliponaBeecheii_003752-T1
contig_2	funannotate	CDS	4002430	4002560	.	-	0	ID=MeliponaBeecheii_003997-T1.cds;Parent=MeliponaBeecheii_003997-T1
contig_2	funannotate	CDS	4002217	4002407	.	-	0	ID=MeliponaBeecheii_003997-T1.cds;Parent=MeliponaBeecheii_003997-T1
contig_2	funannotate	CDS	4001590	4001732	.	-	0	ID=MeliponaBeecheii_003997-T1.cds;Parent=MeliponaBeecheii_003997-T1
contig_2	funannotate	CDS	3598119	3598124	.	-	0	ID=MeliponaBeecheii_003953-T1.cds;Parent=MeliponaBeecheii_003953-T1
contig_2	funannotate	CDS	3597510	3597917	.	-	0	ID=MeliponaBeecheii_003953-T1.cds;Parent=MeliponaBeecheii_003953-T1
contig_2	funannotate	exon	1703363	1703737	.	+	.	ID=MeliponaBeecheii_003766-T1.exon4;Parent=MeliponaBeecheii_003766-T1
contig_2	funannotate	exon	1700782	1700850	.	+	.	ID=MeliponaBeecheii_003766-T1.exon1;Parent=MeliponaBeecheii_003766-T1
contig_2	funannotate	exon	1702583	1702750	.	+	.	ID=MeliponaBeecheii_003766-T1.exon2;Parent=MeliponaBeecheii_003766-T1
contig_2	funannotate	mRNA	792618	793686	.	-	.	ID=MeliponaBeecheii_003675-T1;Dbxref=InterPro:IPR013766%2CInterPro:IPR042418%2CPFAM:PF00085%2CInterPro:IPR036249;Parent=MeliponaBeecheii_003675
contig_2	funannotate	exon	1702903	1703259	.	+	.	ID=MeliponaBeecheii_003766-T1.exon3;Parent=MeliponaBeecheii_003766-T1
contig_2	funannotate	CDS	5613655	5613864	.	+	0	ID=MeliponaBeecheii_004158-T1.cds;Parent=MeliponaBeecheii_004158-T1
contig_2	funannotate	CDS	5614196	5614336	.	+	0	ID=MeliponaBeecheii_004158-T1.cds;Parent=MeliponaBeecheii_004158-T1
contig_2	funannotate	CDS	5614424	5614667	.	+	0	ID=MeliponaBeecheii_004158-T1.cds;Parent=MeliponaBeecheii_004158-T1
contig_2	funannotate	CDS	5614750	5615306	.	+	0	ID=MeliponaBeecheii_004158-T1.cds;Parent=MeliponaBeecheii_004158-T1
contig_2	funannotate	CDS	5615443	5615799	.	+	0	ID=MeliponaBeecheii_004158-T1.cds;Parent=MeliponaBeecheii_004158-T1
contig_2	funannotate	CDS	5615887	5615982	.	+	0	ID=MeliponaBeecheii_004158-T1.cds;Parent=MeliponaBeecheii_004158-T1
contig_2	funannotate	CDS	5616053	5616118	.	+	0	ID=MeliponaBeecheii_004158-T1.cds;Parent=MeliponaBeecheii_004158-T1
contig_2	funannotate	exon	7174626	7174991	.	-	.	ID=MeliponaBeecheii_004281-T1.exon1;Parent=MeliponaBeecheii_004281-T1
contig_2	funannotate	CDS	4414738	4414919	.	-	0	ID=MeliponaBeecheii_004027-T1.cds;Parent=MeliponaBeecheii_004027-T1
contig_2	funannotate	CDS	4404683	4404808	.	-	0	ID=MeliponaBeecheii_004027-T1.cds;Parent=MeliponaBeecheii_004027-T1
contig_2	funannotate	CDS	4404299	4404420	.	-	0	ID=MeliponaBeecheii_004027-T1.cds;Parent=MeliponaBeecheii_004027-T1
contig_2	funannotate	CDS	4404107	4404234	.	-	0	ID=MeliponaBeecheii_004027-T1.cds;Parent=MeliponaBeecheii_004027-T1
contig_2	funannotate	CDS	4400379	4400537	.	-	0	ID=MeliponaBeecheii_004027-T1.cds;Parent=MeliponaBeecheii_004027-T1
contig_2	funannotate	CDS	4398136	4398306	.	-	0	ID=MeliponaBeecheii_004027-T1.cds;Parent=MeliponaBeecheii_004027-T1
contig_2	funannotate	CDS	4397964	4398044	.	-	0	ID=MeliponaBeecheii_004027-T1.cds;Parent=MeliponaBeecheii_004027-T1
contig_2	funannotate	mRNA	2586544	2587733	.	-	.	ID=MeliponaBeecheii_003851-T1;Parent=MeliponaBeecheii_003851
contig_2	funannotate	mRNA	3945779	3949279	.	+	.	ID=MeliponaBeecheii_003989-T1;Parent=MeliponaBeecheii_003989
contig_2	funannotate	gene	2269831	2277687	.	-	.	ID=MeliponaBeecheii_003811
contig_2	funannotate	gene	2265175	2265991	.	+	.	ID=MeliponaBeecheii_003810
contig_2	funannotate	mRNA	3231624	3232547	.	+	.	ID=MeliponaBeecheii_003928-T1;Ontology_term=GO:0005525%2CGO:0003924;Dbxref=InterPro:IPR039677%2CPFAM:PF08477%2CInterPro:IPR001806%2CPFAM:PF00071%2CInterPro:IPR027417;Parent=MeliponaBeecheii_003928
contig_2	funannotate	exon	6159466	6159637	.	+	.	ID=MeliponaBeecheii_004207-T1.exon5;Parent=MeliponaBeecheii_004207-T1
contig_2	funannotate	exon	6159701	6160029	.	+	.	ID=MeliponaBeecheii_004207-T1.exon6;Parent=MeliponaBeecheii_004207-T1
contig_2	funannotate	CDS	5165328	5165350	.	-	0	ID=MeliponaBeecheii_004079-T1.cds;Parent=MeliponaBeecheii_004079-T1
contig_2	funannotate	CDS	5165189	5165246	.	-	0	ID=MeliponaBeecheii_004079-T1.cds;Parent=MeliponaBeecheii_004079-T1
contig_2	funannotate	CDS	5165030	5165086	.	-	0	ID=MeliponaBeecheii_004079-T1.cds;Parent=MeliponaBeecheii_004079-T1
contig_2	funannotate	CDS	5164910	5164954	.	-	0	ID=MeliponaBeecheii_004079-T1.cds;Parent=MeliponaBeecheii_004079-T1
contig_2	funannotate	CDS	5164514	5164663	.	-	0	ID=MeliponaBeecheii_004079-T1.cds;Parent=MeliponaBeecheii_004079-T1
contig_2	funannotate	CDS	5164243	5164432	.	-	0	ID=MeliponaBeecheii_004079-T1.cds;Parent=MeliponaBeecheii_004079-T1
contig_2	funannotate	CDS	5163964	5164115	.	-	0	ID=MeliponaBeecheii_004079-T1.cds;Parent=MeliponaBeecheii_004079-T1
contig_2	funannotate	CDS	5163462	5163743	.	-	0	ID=MeliponaBeecheii_004079-T1.cds;Parent=MeliponaBeecheii_004079-T1
contig_2	funannotate	CDS	5163124	5163313	.	-	0	ID=MeliponaBeecheii_004079-T1.cds;Parent=MeliponaBeecheii_004079-T1
contig_2	funannotate	CDS	5162694	5162968	.	-	0	ID=MeliponaBeecheii_004079-T1.cds;Parent=MeliponaBeecheii_004079-T1
contig_2	funannotate	mRNA	7616013	7616483	.	-	.	ID=MeliponaBeecheii_004314-T1;Dbxref=InterPro:IPR009030;Parent=MeliponaBeecheii_004314
contig_2	funannotate	exon	3188215	3188568	.	+	.	ID=MeliponaBeecheii_003923-T1.exon1;Parent=MeliponaBeecheii_003923-T1
contig_2	funannotate	gene	2263606	2264386	.	+	.	ID=MeliponaBeecheii_003809
contig_2	funannotate	gene	2260649	2261392	.	-	.	ID=MeliponaBeecheii_003808
contig_2	funannotate	gene	2257805	2258580	.	-	.	ID=MeliponaBeecheii_003807
contig_2	funannotate	gene	2246844	2255072	.	-	.	ID=MeliponaBeecheii_003806
contig_2	funannotate	gene	2242378	2245626	.	+	.	ID=MeliponaBeecheii_003805
contig_2	funannotate	gene	2238326	2239936	.	+	.	ID=MeliponaBeecheii_003804
contig_2	funannotate	gene	2227478	2235544	.	-	.	ID=MeliponaBeecheii_003803
contig_2	funannotate	gene	2223962	2227232	.	+	.	ID=MeliponaBeecheii_003802
contig_2	funannotate	gene	2218542	2222379	.	-	.	Name=INTS2;ID=MeliponaBeecheii_003801
contig_2	funannotate	gene	2213146	2217293	.	-	.	ID=MeliponaBeecheii_003800
contig_2	funannotate	CDS	24797	25246	.	-	0	ID=MeliponaBeecheii_003595-T1.cds;Parent=MeliponaBeecheii_003595-T1
contig_2	funannotate	mRNA	7828666	7829422	.	+	.	ID=MeliponaBeecheii_004326-T1;Parent=MeliponaBeecheii_004326
contig_2	funannotate	CDS	8170745	8172376	.	+	0	ID=MeliponaBeecheii_004361-T1.cds;Parent=MeliponaBeecheii_004361-T1
contig_2	funannotate	exon	6157622	6157675	.	+	.	ID=MeliponaBeecheii_004207-T1.exon1;Parent=MeliponaBeecheii_004207-T1
contig_2	funannotate	CDS	6608522	6608572	.	+	0	ID=MeliponaBeecheii_004236-T1.cds;Parent=MeliponaBeecheii_004236-T1
contig_2	funannotate	CDS	6613518	6613817	.	+	0	ID=MeliponaBeecheii_004236-T1.cds;Parent=MeliponaBeecheii_004236-T1
contig_2	funannotate	exon	6158853	6158971	.	+	.	ID=MeliponaBeecheii_004207-T1.exon2;Parent=MeliponaBeecheii_004207-T1
contig_2	funannotate	exon	6159042	6159126	.	+	.	ID=MeliponaBeecheii_004207-T1.exon3;Parent=MeliponaBeecheii_004207-T1
contig_2	funannotate	exon	6159197	6159376	.	+	.	ID=MeliponaBeecheii_004207-T1.exon4;Parent=MeliponaBeecheii_004207-T1
contig_2	funannotate	mRNA	5749442	5753918	.	+	.	ID=MeliponaBeecheii_004177-T1;Parent=MeliponaBeecheii_004177
contig_2	funannotate	mRNA	5909643	5914797	.	-	.	ID=MeliponaBeecheii_004190-T1;Parent=MeliponaBeecheii_004190
contig_2	funannotate	exon	7009634	7009715	.	+	.	ID=MeliponaBeecheii_004263-T1.exon1;Parent=MeliponaBeecheii_004263-T1
contig_2	funannotate	exon	7009962	7010425	.	+	.	ID=MeliponaBeecheii_004263-T1.exon2;Parent=MeliponaBeecheii_004263-T1
contig_2	funannotate	CDS	5484969	5485121	.	+	0	ID=MeliponaBeecheii_004140-T1.cds;Parent=MeliponaBeecheii_004140-T1
contig_2	funannotate	CDS	5485508	5485655	.	+	0	ID=MeliponaBeecheii_004140-T1.cds;Parent=MeliponaBeecheii_004140-T1
contig_2	funannotate	CDS	5485802	5485978	.	+	0	ID=MeliponaBeecheii_004140-T1.cds;Parent=MeliponaBeecheii_004140-T1
contig_2	funannotate	CDS	5486061	5486756	.	+	0	ID=MeliponaBeecheii_004140-T1.cds;Parent=MeliponaBeecheii_004140-T1
contig_2	funannotate	CDS	5486848	5487281	.	+	0	ID=MeliponaBeecheii_004140-T1.cds;Parent=MeliponaBeecheii_004140-T1
contig_2	funannotate	CDS	5487690	5488115	.	+	0	ID=MeliponaBeecheii_004140-T1.cds;Parent=MeliponaBeecheii_004140-T1
contig_2	funannotate	CDS	5488360	5488491	.	+	0	ID=MeliponaBeecheii_004140-T1.cds;Parent=MeliponaBeecheii_004140-T1
contig_2	funannotate	exon	7010542	7010752	.	+	.	ID=MeliponaBeecheii_004263-T1.exon3;Parent=MeliponaBeecheii_004263-T1
contig_2	funannotate	exon	7011712	7011821	.	+	.	ID=MeliponaBeecheii_004263-T1.exon4;Parent=MeliponaBeecheii_004263-T1
contig_2	funannotate	mRNA	6183486	6185908	.	-	.	ID=MeliponaBeecheii_004212-T1;Ontology_term=GO:0003677%2CGO:0003905%2CGO:0003824%2CGO:0006284;Dbxref=InterPro:IPR003180%2CPFAM:PF02245%2CInterPro:IPR011034%2CInterPro:IPR036995;Parent=MeliponaBeecheii_004212
contig_2	funannotate	mRNA	26388	26795	.	-	.	ID=MeliponaBeecheii_003597-T1;Parent=MeliponaBeecheii_003597
contig_2	funannotate	mRNA	5903523	5905673	.	+	.	ID=MeliponaBeecheii_004189-T1;Dbxref=PFAM:PF16013%2CInterPro:IPR031962;Parent=MeliponaBeecheii_004189
contig_2	funannotate	exon	5045688	5045975	.	+	.	ID=MeliponaBeecheii_004063-T1.exon2;Parent=MeliponaBeecheii_004063-T1
contig_2	funannotate	exon	5045534	5045563	.	+	.	ID=MeliponaBeecheii_004063-T1.exon1;Parent=MeliponaBeecheii_004063-T1
contig_2	funannotate	exon	1478165	1478335	.	-	.	ID=MeliponaBeecheii_003743-T1.exon1;Parent=MeliponaBeecheii_003743-T1
contig_2	funannotate	exon	1477569	1478038	.	-	.	ID=MeliponaBeecheii_003743-T1.exon2;Parent=MeliponaBeecheii_003743-T1
contig_2	funannotate	exon	4397964	4398044	.	-	.	ID=MeliponaBeecheii_004027-T1.exon7;Parent=MeliponaBeecheii_004027-T1
contig_2	funannotate	exon	4400379	4400537	.	-	.	ID=MeliponaBeecheii_004027-T1.exon5;Parent=MeliponaBeecheii_004027-T1
contig_2	funannotate	exon	4398136	4398306	.	-	.	ID=MeliponaBeecheii_004027-T1.exon6;Parent=MeliponaBeecheii_004027-T1
contig_2	funannotate	exon	4404299	4404420	.	-	.	ID=MeliponaBeecheii_004027-T1.exon3;Parent=MeliponaBeecheii_004027-T1
contig_2	funannotate	exon	4404107	4404234	.	-	.	ID=MeliponaBeecheii_004027-T1.exon4;Parent=MeliponaBeecheii_004027-T1
contig_2	funannotate	exon	4414738	4414919	.	-	.	ID=MeliponaBeecheii_004027-T1.exon1;Parent=MeliponaBeecheii_004027-T1
contig_2	funannotate	exon	4404683	4404808	.	-	.	ID=MeliponaBeecheii_004027-T1.exon2;Parent=MeliponaBeecheii_004027-T1
contig_2	funannotate	CDS	3049781	3049827	.	-	0	ID=MeliponaBeecheii_003897-T1.cds;Parent=MeliponaBeecheii_003897-T1
contig_2	funannotate	CDS	3048954	3049248	.	-	0	ID=MeliponaBeecheii_003897-T1.cds;Parent=MeliponaBeecheii_003897-T1
contig_2	funannotate	gene	2643071	2645796	.	-	.	ID=MeliponaBeecheii_003855
contig_2	funannotate	gene	2629305	2630215	.	-	.	ID=MeliponaBeecheii_003854
contig_2	funannotate	gene	2608896	2609339	.	-	.	ID=MeliponaBeecheii_003853
contig_2	funannotate	gene	2603217	2603477	.	-	.	ID=MeliponaBeecheii_003852
contig_2	funannotate	gene	2586544	2587733	.	-	.	ID=MeliponaBeecheii_003851
contig_2	funannotate	mRNA	6289047	6290695	.	+	.	ID=MeliponaBeecheii_004224-T1;Parent=MeliponaBeecheii_004224
contig_2	funannotate	gene	2582633	2586331	.	-	.	ID=MeliponaBeecheii_003850
contig_2	funannotate	mRNA	3597510	3598124	.	-	.	ID=MeliponaBeecheii_003953-T1;Parent=MeliponaBeecheii_003953
contig_2	funannotate	exon	1476572	1476953	.	-	.	ID=MeliponaBeecheii_003743-T1.exon5;Parent=MeliponaBeecheii_003743-T1
contig_2	funannotate	exon	1475560	1476500	.	-	.	ID=MeliponaBeecheii_003743-T1.exon6;Parent=MeliponaBeecheii_003743-T1
contig_2	funannotate	exon	1477355	1477497	.	-	.	ID=MeliponaBeecheii_003743-T1.exon3;Parent=MeliponaBeecheii_003743-T1
contig_2	funannotate	CDS	2662840	2662881	.	+	0	ID=MeliponaBeecheii_003856-T1.cds;Parent=MeliponaBeecheii_003856-T1
contig_2	funannotate	CDS	2663414	2663510	.	+	0	ID=MeliponaBeecheii_003856-T1.cds;Parent=MeliponaBeecheii_003856-T1
contig_2	funannotate	CDS	2663568	2663890	.	+	0	ID=MeliponaBeecheii_003856-T1.cds;Parent=MeliponaBeecheii_003856-T1
contig_2	funannotate	exon	1477090	1477256	.	-	.	ID=MeliponaBeecheii_003743-T1.exon4;Parent=MeliponaBeecheii_003743-T1
contig_2	funannotate	exon	2415420	2416794	.	-	.	ID=MeliponaBeecheii_003832-T1.exon6;Parent=MeliponaBeecheii_003832-T1
contig_2	funannotate	exon	2414957	2415340	.	-	.	ID=MeliponaBeecheii_003832-T1.exon7;Parent=MeliponaBeecheii_003832-T1
contig_2	funannotate	exon	1475031	1475480	.	-	.	ID=MeliponaBeecheii_003743-T1.exon7;Parent=MeliponaBeecheii_003743-T1
contig_2	funannotate	exon	2417373	2417720	.	-	.	ID=MeliponaBeecheii_003832-T1.exon4;Parent=MeliponaBeecheii_003832-T1
contig_2	funannotate	exon	2416866	2417298	.	-	.	ID=MeliponaBeecheii_003832-T1.exon5;Parent=MeliponaBeecheii_003832-T1
contig_2	funannotate	gene	2568317	2569931	.	+	.	ID=MeliponaBeecheii_003849
contig_2	funannotate	gene	2564439	2566269	.	-	.	ID=MeliponaBeecheii_003848
contig_2	funannotate	mRNA	5580800	5583556	.	-	.	ID=MeliponaBeecheii_004153-T1;Parent=MeliponaBeecheii_004153
contig_2	funannotate	gene	2545258	2545626	.	-	.	ID=MeliponaBeecheii_003847
contig_2	funannotate	gene	2538233	2538580	.	+	.	ID=MeliponaBeecheii_003846
contig_2	funannotate	CDS	773628	773730	.	-	0	ID=MeliponaBeecheii_003668-T1.cds;Parent=MeliponaBeecheii_003668-T1
contig_2	funannotate	CDS	773470	773562	.	-	0	ID=MeliponaBeecheii_003668-T1.cds;Parent=MeliponaBeecheii_003668-T1
contig_2	funannotate	CDS	773249	773379	.	-	0	ID=MeliponaBeecheii_003668-T1.cds;Parent=MeliponaBeecheii_003668-T1
contig_2	funannotate	CDS	773064	773178	.	-	0	ID=MeliponaBeecheii_003668-T1.cds;Parent=MeliponaBeecheii_003668-T1
contig_2	funannotate	CDS	772703	772993	.	-	0	ID=MeliponaBeecheii_003668-T1.cds;Parent=MeliponaBeecheii_003668-T1
contig_2	funannotate	CDS	772518	772633	.	-	0	ID=MeliponaBeecheii_003668-T1.cds;Parent=MeliponaBeecheii_003668-T1
contig_2	funannotate	CDS	772390	772452	.	-	0	ID=MeliponaBeecheii_003668-T1.cds;Parent=MeliponaBeecheii_003668-T1
contig_2	funannotate	gene	2537573	2538136	.	+	.	ID=MeliponaBeecheii_003845
contig_2	funannotate	gene	2530198	2534098	.	-	.	ID=MeliponaBeecheii_003844
contig_2	funannotate	gene	2522785	2523219	.	-	.	ID=MeliponaBeecheii_003843
contig_2	funannotate	gene	2521942	2522388	.	+	.	ID=MeliponaBeecheii_003842
contig_2	funannotate	gene	2515050	2515583	.	-	.	ID=MeliponaBeecheii_003841
contig_2	funannotate	gene	2503213	2509988	.	-	.	ID=MeliponaBeecheii_003840
contig_2	funannotate	CDS	395421	395619	.	-	0	ID=MeliponaBeecheii_003627-T1.cds;Parent=MeliponaBeecheii_003627-T1
contig_2	funannotate	CDS	395118	395228	.	-	0	ID=MeliponaBeecheii_003627-T1.cds;Parent=MeliponaBeecheii_003627-T1
contig_2	funannotate	CDS	394884	394997	.	-	0	ID=MeliponaBeecheii_003627-T1.cds;Parent=MeliponaBeecheii_003627-T1
contig_2	funannotate	CDS	393719	394060	.	-	0	ID=MeliponaBeecheii_003627-T1.cds;Parent=MeliponaBeecheii_003627-T1
contig_2	funannotate	CDS	387596	387862	.	-	0	ID=MeliponaBeecheii_003627-T1.cds;Parent=MeliponaBeecheii_003627-T1
contig_2	funannotate	CDS	381695	381988	.	-	0	ID=MeliponaBeecheii_003627-T1.cds;Parent=MeliponaBeecheii_003627-T1
contig_2	funannotate	CDS	378632	378975	.	-	0	ID=MeliponaBeecheii_003627-T1.cds;Parent=MeliponaBeecheii_003627-T1
contig_2	funannotate	mRNA	3377136	3390786	.	-	.	ID=MeliponaBeecheii_003941-T1;Parent=MeliponaBeecheii_003941
contig_2	funannotate	gene	2495213	2499083	.	-	.	ID=MeliponaBeecheii_003839
contig_2	funannotate	gene	2493659	2494677	.	-	.	ID=MeliponaBeecheii_003838
contig_2	funannotate	gene	2485333	2489463	.	-	.	ID=MeliponaBeecheii_003837
contig_2	funannotate	gene	2482844	2484965	.	-	.	ID=MeliponaBeecheii_003836
contig_2	funannotate	gene	2469895	2478201	.	-	.	ID=MeliponaBeecheii_003835
contig_2	funannotate	gene	2445836	2448640	.	-	.	ID=MeliponaBeecheii_003834
contig_2	funannotate	gene	2432085	2435108	.	+	.	ID=MeliponaBeecheii_003833
contig_2	funannotate	gene	2414957	2420482	.	-	.	ID=MeliponaBeecheii_003832
contig_2	funannotate	gene	2410506	2414252	.	+	.	ID=MeliponaBeecheii_003831
contig_2	funannotate	gene	2403582	2405379	.	-	.	Name=MOXD1_3;ID=MeliponaBeecheii_003830
contig_2	funannotate	mRNA	7296734	7303085	.	-	.	ID=MeliponaBeecheii_004302-T1;Dbxref=InterPro:IPR039720;Parent=MeliponaBeecheii_004302
contig_2	funannotate	CDS	7108107	7108165	.	-	0	ID=MeliponaBeecheii_004277-T1.cds;Parent=MeliponaBeecheii_004277-T1
contig_2	funannotate	CDS	7104929	7105045	.	-	0	ID=MeliponaBeecheii_004277-T1.cds;Parent=MeliponaBeecheii_004277-T1
contig_2	funannotate	CDS	7103750	7104051	.	-	0	ID=MeliponaBeecheii_004277-T1.cds;Parent=MeliponaBeecheii_004277-T1
contig_2	funannotate	CDS	7103070	7103248	.	-	0	ID=MeliponaBeecheii_004277-T1.cds;Parent=MeliponaBeecheii_004277-T1
contig_2	funannotate	CDS	7100038	7100219	.	-	0	ID=MeliponaBeecheii_004277-T1.cds;Parent=MeliponaBeecheii_004277-T1
contig_2	funannotate	CDS	7098963	7099209	.	-	0	ID=MeliponaBeecheii_004277-T1.cds;Parent=MeliponaBeecheii_004277-T1
contig_2	funannotate	CDS	7097679	7098008	.	-	0	ID=MeliponaBeecheii_004277-T1.cds;Parent=MeliponaBeecheii_004277-T1
contig_2	funannotate	exon	4019060	4019155	.	-	.	ID=MeliponaBeecheii_004000-T1.exon15;Parent=MeliponaBeecheii_004000-T1
contig_2	funannotate	mRNA	5665689	5669793	.	-	.	ID=MeliponaBeecheii_004165-T1;Parent=MeliponaBeecheii_004165
contig_2	funannotate	CDS	1018928	1019004	.	-	0	ID=MeliponaBeecheii_003699-T1.cds;Parent=MeliponaBeecheii_003699-T1
contig_2	funannotate	CDS	1018381	1018596	.	-	0	ID=MeliponaBeecheii_003699-T1.cds;Parent=MeliponaBeecheii_003699-T1
contig_2	funannotate	CDS	1018154	1018290	.	-	0	ID=MeliponaBeecheii_003699-T1.cds;Parent=MeliponaBeecheii_003699-T1
contig_2	funannotate	CDS	1017872	1018042	.	-	0	ID=MeliponaBeecheii_003699-T1.cds;Parent=MeliponaBeecheii_003699-T1
contig_2	funannotate	CDS	1017566	1017665	.	-	0	ID=MeliponaBeecheii_003699-T1.cds;Parent=MeliponaBeecheii_003699-T1
contig_2	funannotate	CDS	1017280	1017472	.	-	0	ID=MeliponaBeecheii_003699-T1.cds;Parent=MeliponaBeecheii_003699-T1
contig_2	funannotate	exon	4022482	4022817	.	-	.	ID=MeliponaBeecheii_004000-T1.exon10;Parent=MeliponaBeecheii_004000-T1
contig_2	funannotate	exon	2669478	2669769	.	-	.	ID=MeliponaBeecheii_003857-T1.exon1;Parent=MeliponaBeecheii_003857-T1
contig_2	funannotate	exon	4019639	4021743	.	-	.	ID=MeliponaBeecheii_004000-T1.exon13;Parent=MeliponaBeecheii_004000-T1
contig_2	funannotate	exon	4019223	4019527	.	-	.	ID=MeliponaBeecheii_004000-T1.exon14;Parent=MeliponaBeecheii_004000-T1
contig_2	funannotate	exon	4022187	4022395	.	-	.	ID=MeliponaBeecheii_004000-T1.exon11;Parent=MeliponaBeecheii_004000-T1
contig_2	funannotate	exon	4021823	4022068	.	-	.	ID=MeliponaBeecheii_004000-T1.exon12;Parent=MeliponaBeecheii_004000-T1
contig_2	funannotate	gene	2401835	2402128	.	-	.	ID=MeliponaBeecheii_003829
contig_2	funannotate	gene	2398843	2401369	.	+	.	ID=MeliponaBeecheii_003828
contig_2	funannotate	gene	2389772	2396725	.	-	.	Name=MOXD1_2;ID=MeliponaBeecheii_003827
contig_2	funannotate	gene	2388580	2389704	.	-	.	Name=MOXD1_1;ID=MeliponaBeecheii_003826
contig_2	funannotate	gene	2381715	2386845	.	+	.	ID=MeliponaBeecheii_003825
contig_2	funannotate	gene	2377636	2380356	.	+	.	ID=MeliponaBeecheii_003824
contig_2	funannotate	gene	2375980	2376969	.	-	.	ID=MeliponaBeecheii_003823
contig_2	funannotate	gene	2370343	2375640	.	+	.	ID=MeliponaBeecheii_003822
contig_2	funannotate	gene	2357320	2363377	.	+	.	ID=MeliponaBeecheii_003821
contig_2	funannotate	gene	2352465	2355240	.	+	.	Name=CED-6;ID=MeliponaBeecheii_003820
contig_2	funannotate	exon	3230821	3230950	.	-	.	ID=MeliponaBeecheii_003927-T1.exon1;Parent=MeliponaBeecheii_003927-T1
contig_2	funannotate	exon	3229257	3230272	.	-	.	ID=MeliponaBeecheii_003927-T1.exon2;Parent=MeliponaBeecheii_003927-T1
contig_2	funannotate	exon	3227580	3227708	.	-	.	ID=MeliponaBeecheii_003927-T1.exon5;Parent=MeliponaBeecheii_003927-T1
contig_2	funannotate	exon	3227324	3227492	.	-	.	ID=MeliponaBeecheii_003927-T1.exon6;Parent=MeliponaBeecheii_003927-T1
contig_2	funannotate	exon	3228608	3228803	.	-	.	ID=MeliponaBeecheii_003927-T1.exon3;Parent=MeliponaBeecheii_003927-T1
contig_2	funannotate	CDS	6459723	6460592	.	+	0	ID=MeliponaBeecheii_004233-T1.cds;Parent=MeliponaBeecheii_004233-T1
contig_2	funannotate	exon	3227792	3228528	.	-	.	ID=MeliponaBeecheii_003927-T1.exon4;Parent=MeliponaBeecheii_003927-T1
contig_2	funannotate	exon	3226322	3226596	.	-	.	ID=MeliponaBeecheii_003927-T1.exon9;Parent=MeliponaBeecheii_003927-T1
contig_2	funannotate	CDS	4081620	4081753	.	+	0	ID=MeliponaBeecheii_004009-T1.cds;Parent=MeliponaBeecheii_004009-T1
contig_2	funannotate	CDS	4082568	4083216	.	+	0	ID=MeliponaBeecheii_004009-T1.cds;Parent=MeliponaBeecheii_004009-T1
contig_2	funannotate	CDS	4083387	4083602	.	+	0	ID=MeliponaBeecheii_004009-T1.cds;Parent=MeliponaBeecheii_004009-T1
contig_2	funannotate	mRNA	6608522	6613817	.	+	.	ID=MeliponaBeecheii_004236-T1;Parent=MeliponaBeecheii_004236
contig_2	funannotate	exon	3226992	3227231	.	-	.	ID=MeliponaBeecheii_003927-T1.exon7;Parent=MeliponaBeecheii_003927-T1
contig_2	funannotate	exon	3226685	3226931	.	-	.	ID=MeliponaBeecheii_003927-T1.exon8;Parent=MeliponaBeecheii_003927-T1
contig_2	funannotate	exon	8099585	8099697	.	-	.	ID=MeliponaBeecheii_004353-T1.exon3;Parent=MeliponaBeecheii_004353-T1
contig_2	funannotate	exon	2493659	2494555	.	-	.	ID=MeliponaBeecheii_003838-T1.exon2;Parent=MeliponaBeecheii_003838-T1
contig_2	funannotate	exon	8100872	8101112	.	-	.	ID=MeliponaBeecheii_004353-T1.exon2;Parent=MeliponaBeecheii_004353-T1
contig_2	funannotate	exon	8101218	8101310	.	-	.	ID=MeliponaBeecheii_004353-T1.exon1;Parent=MeliponaBeecheii_004353-T1
contig_2	funannotate	gene	2336492	2340258	.	-	.	ID=MeliponaBeecheii_003819
contig_2	funannotate	gene	2333208	2334233	.	-	.	ID=MeliponaBeecheii_003818
contig_2	funannotate	exon	2494672	2494677	.	-	.	ID=MeliponaBeecheii_003838-T1.exon1;Parent=MeliponaBeecheii_003838-T1
contig_2	funannotate	gene	2326655	2326987	.	+	.	ID=MeliponaBeecheii_003817
contig_2	funannotate	gene	2324151	2325330	.	-	.	ID=MeliponaBeecheii_003816
contig_2	funannotate	gene	2308457	2316775	.	-	.	ID=MeliponaBeecheii_003815
contig_2	funannotate	gene	2303649	2305361	.	+	.	ID=MeliponaBeecheii_003814
contig_2	funannotate	gene	2293641	2301636	.	+	.	ID=MeliponaBeecheii_003813
contig_2	funannotate	gene	2287302	2288494	.	-	.	Name=NDUFB5;ID=MeliponaBeecheii_003812
contig_2	funannotate	gene	3065320	3067048	.	-	.	ID=MeliponaBeecheii_003899
contig_2	funannotate	gene	3059408	3059617	.	-	.	ID=MeliponaBeecheii_003898
contig_2	funannotate	gene	3048954	3049827	.	-	.	ID=MeliponaBeecheii_003897
contig_2	funannotate	gene	3033536	3034297	.	-	.	ID=MeliponaBeecheii_003896
contig_2	funannotate	gene	3027661	3028714	.	+	.	ID=MeliponaBeecheii_003895
contig_2	funannotate	gene	3021715	3024525	.	+	.	ID=MeliponaBeecheii_003894
contig_2	funannotate	gene	3019811	3020068	.	-	.	ID=MeliponaBeecheii_003893
contig_2	funannotate	gene	3003831	3013767	.	-	.	ID=MeliponaBeecheii_003892
contig_2	funannotate	gene	2990652	3003361	.	-	.	ID=MeliponaBeecheii_003891
contig_2	funannotate	gene	2981431	2984800	.	+	.	ID=MeliponaBeecheii_003890
contig_2	funannotate	CDS	3724677	3724791	.	-	0	ID=MeliponaBeecheii_003961-T1.cds;Parent=MeliponaBeecheii_003961-T1
contig_2	funannotate	CDS	3722890	3723047	.	-	0	ID=MeliponaBeecheii_003961-T1.cds;Parent=MeliponaBeecheii_003961-T1
contig_2	funannotate	exon	7159947	7160137	.	-	.	ID=MeliponaBeecheii_004280-T1.exon2;Parent=MeliponaBeecheii_004280-T1
contig_2	funannotate	gene	2979417	2981029	.	-	.	ID=MeliponaBeecheii_003889
contig_2	funannotate	exon	7161289	7161355	.	-	.	ID=MeliponaBeecheii_004280-T1.exon1;Parent=MeliponaBeecheii_004280-T1
contig_2	funannotate	gene	2978375	2979342	.	+	.	Name=TTC12;ID=MeliponaBeecheii_003888
contig_2	funannotate	gene	2976492	2977634	.	+	.	ID=MeliponaBeecheii_003887
contig_2	funannotate	gene	2972014	2975428	.	-	.	ID=MeliponaBeecheii_003886
contig_2	funannotate	exon	7667447	7667547	.	+	.	ID=MeliponaBeecheii_004319-T1.exon2;Parent=MeliponaBeecheii_004319-T1
contig_2	funannotate	gene	2957336	2967433	.	+	.	ID=MeliponaBeecheii_003885
contig_2	funannotate	exon	7667205	7667330	.	+	.	ID=MeliponaBeecheii_004319-T1.exon1;Parent=MeliponaBeecheii_004319-T1
contig_2	funannotate	gene	2938310	2941482	.	+	.	ID=MeliponaBeecheii_003884
contig_2	funannotate	exon	7668373	7668554	.	+	.	ID=MeliponaBeecheii_004319-T1.exon4;Parent=MeliponaBeecheii_004319-T1
contig_2	funannotate	gene	2928264	2929965	.	-	.	ID=MeliponaBeecheii_003883
contig_2	funannotate	exon	7667858	7668015	.	+	.	ID=MeliponaBeecheii_004319-T1.exon3;Parent=MeliponaBeecheii_004319-T1
contig_2	funannotate	gene	2925327	2926518	.	+	.	ID=MeliponaBeecheii_003882
contig_2	funannotate	CDS	7890768	7890869	.	-	0	ID=MeliponaBeecheii_004329-T1.cds;Parent=MeliponaBeecheii_004329-T1
contig_2	funannotate	CDS	7890167	7890276	.	-	0	ID=MeliponaBeecheii_004329-T1.cds;Parent=MeliponaBeecheii_004329-T1
contig_2	funannotate	CDS	7887209	7887449	.	-	0	ID=MeliponaBeecheii_004329-T1.cds;Parent=MeliponaBeecheii_004329-T1
contig_2	funannotate	CDS	7882202	7882306	.	-	0	ID=MeliponaBeecheii_004329-T1.cds;Parent=MeliponaBeecheii_004329-T1
contig_2	funannotate	gene	2920419	2923031	.	+	.	ID=MeliponaBeecheii_003881
contig_2	funannotate	gene	2916020	2917478	.	+	.	ID=MeliponaBeecheii_003880
contig_2	funannotate	mRNA	4118115	4123836	.	-	.	ID=MeliponaBeecheii_004019-T1;Ontology_term=GO:0043015%2CGO:0005815%2CGO:0000922%2CGO:0000226%2CGO:0007020;Dbxref=PFAM:PF17681%2CInterPro:IPR041470%2CPFAM:PF04130%2CInterPro:IPR040457%2CInterPro:IPR007259%2CInterPro:IPR042241;Parent=MeliponaBeecheii_004019
contig_2	funannotate	mRNA	6809851	6810471	.	-	.	ID=MeliponaBeecheii_004248-T1;Parent=MeliponaBeecheii_004248
contig_2	funannotate	mRNA	6996936	7002858	.	+	.	ID=MeliponaBeecheii_004261-T1;Ontology_term=GO:0005856;Dbxref=InterPro:IPR019748%2CInterPro:IPR000857%2CInterPro:IPR038185%2CInterPro:IPR011993%2CInterPro:IPR035963%2CPFAM:PF00784%2CInterPro:IPR019749%2CInterPro:IPR000299%2CInterPro:IPR041795;Parent=MeliponaBeecheii_004261
contig_2	funannotate	CDS	4597284	4597362	.	+	0	ID=MeliponaBeecheii_004035-T1.cds;Parent=MeliponaBeecheii_004035-T1
contig_2	funannotate	CDS	4597751	4597970	.	+	0	ID=MeliponaBeecheii_004035-T1.cds;Parent=MeliponaBeecheii_004035-T1
contig_2	funannotate	CDS	4599300	4599495	.	+	0	ID=MeliponaBeecheii_004035-T1.cds;Parent=MeliponaBeecheii_004035-T1
contig_2	funannotate	gene	2914432	2915370	.	+	.	ID=MeliponaBeecheii_003879
contig_2	funannotate	gene	2904943	2911281	.	-	.	ID=MeliponaBeecheii_003878
contig_2	funannotate	gene	2902781	2903485	.	+	.	ID=MeliponaBeecheii_003877
contig_2	funannotate	gene	2889552	2893960	.	-	.	ID=MeliponaBeecheii_003876
contig_2	funannotate	gene	2881570	2883997	.	-	.	ID=MeliponaBeecheii_003875
contig_2	funannotate	gene	2880671	2881326	.	-	.	ID=MeliponaBeecheii_003874
contig_2	funannotate	gene	2875398	2877351	.	-	.	ID=MeliponaBeecheii_003873
contig_2	funannotate	gene	2866488	2867407	.	-	.	ID=MeliponaBeecheii_003872
contig_2	funannotate	gene	2859294	2864990	.	-	.	ID=MeliponaBeecheii_003871
contig_2	funannotate	exon	3369129	3369184	.	-	.	ID=MeliponaBeecheii_003940-T1.exon1;Parent=MeliponaBeecheii_003940-T1
contig_2	funannotate	gene	2855695	2858570	.	+	.	ID=MeliponaBeecheii_003870
contig_2	funannotate	exon	4739607	4739752	.	+	.	ID=MeliponaBeecheii_004046-T1.exon4;Parent=MeliponaBeecheii_004046-T1
contig_2	funannotate	exon	4738644	4738715	.	+	.	ID=MeliponaBeecheii_004046-T1.exon2;Parent=MeliponaBeecheii_004046-T1
contig_2	funannotate	exon	4739407	4739541	.	+	.	ID=MeliponaBeecheii_004046-T1.exon3;Parent=MeliponaBeecheii_004046-T1
contig_2	funannotate	exon	4738472	4738499	.	+	.	ID=MeliponaBeecheii_004046-T1.exon1;Parent=MeliponaBeecheii_004046-T1
contig_2	funannotate	exon	6289047	6289157	.	+	.	ID=MeliponaBeecheii_004224-T1.exon1;Parent=MeliponaBeecheii_004224-T1
contig_2	funannotate	gene	2832599	2834332	.	-	.	ID=MeliponaBeecheii_003869
contig_2	funannotate	gene	2829316	2829630	.	+	.	ID=MeliponaBeecheii_003868
contig_2	funannotate	exon	6290427	6290695	.	+	.	ID=MeliponaBeecheii_004224-T1.exon3;Parent=MeliponaBeecheii_004224-T1
contig_2	funannotate	gene	2802256	2810526	.	-	.	ID=MeliponaBeecheii_003867
contig_2	funannotate	exon	6289898	6290153	.	+	.	ID=MeliponaBeecheii_004224-T1.exon2;Parent=MeliponaBeecheii_004224-T1
contig_2	funannotate	gene	2792684	2793280	.	-	.	ID=MeliponaBeecheii_003866
contig_2	funannotate	gene	2790171	2790422	.	-	.	ID=MeliponaBeecheii_003865
contig_2	funannotate	gene	2760763	2761236	.	-	.	ID=MeliponaBeecheii_003864
contig_2	funannotate	gene	2734373	2751034	.	-	.	ID=MeliponaBeecheii_003863
contig_2	funannotate	gene	2728819	2733879	.	-	.	ID=MeliponaBeecheii_003862
contig_2	funannotate	gene	2722254	2724044	.	+	.	ID=MeliponaBeecheii_003861
contig_2	funannotate	gene	2700945	2703970	.	-	.	ID=MeliponaBeecheii_003860
contig_2	funannotate	exon	1675206	1675284	.	+	.	ID=MeliponaBeecheii_003762-T1.exon2;Parent=MeliponaBeecheii_003762-T1
contig_2	funannotate	exon	3108034	3108104	.	-	.	ID=MeliponaBeecheii_003904-T1.exon6;Parent=MeliponaBeecheii_003904-T1
contig_2	funannotate	exon	1676136	1676296	.	+	.	ID=MeliponaBeecheii_003762-T1.exon3;Parent=MeliponaBeecheii_003762-T1
contig_2	funannotate	exon	1675054	1675134	.	+	.	ID=MeliponaBeecheii_003762-T1.exon1;Parent=MeliponaBeecheii_003762-T1
contig_2	funannotate	exon	1677209	1677332	.	+	.	ID=MeliponaBeecheii_003762-T1.exon6;Parent=MeliponaBeecheii_003762-T1
contig_2	funannotate	exon	3110063	3110204	.	-	.	ID=MeliponaBeecheii_003904-T1.exon2;Parent=MeliponaBeecheii_003904-T1
contig_2	funannotate	CDS	343378	343533	.	+	0	ID=MeliponaBeecheii_003624-T1.cds;Parent=MeliponaBeecheii_003624-T1
contig_2	funannotate	CDS	345470	345595	.	+	0	ID=MeliponaBeecheii_003624-T1.cds;Parent=MeliponaBeecheii_003624-T1
contig_2	funannotate	CDS	346684	346809	.	+	0	ID=MeliponaBeecheii_003624-T1.cds;Parent=MeliponaBeecheii_003624-T1
contig_2	funannotate	CDS	349114	349290	.	+	0	ID=MeliponaBeecheii_003624-T1.cds;Parent=MeliponaBeecheii_003624-T1
contig_2	funannotate	CDS	350394	350570	.	+	0	ID=MeliponaBeecheii_003624-T1.cds;Parent=MeliponaBeecheii_003624-T1
contig_2	funannotate	CDS	352882	353058	.	+	0	ID=MeliponaBeecheii_003624-T1.cds;Parent=MeliponaBeecheii_003624-T1
contig_2	funannotate	CDS	354152	354277	.	+	0	ID=MeliponaBeecheii_003624-T1.cds;Parent=MeliponaBeecheii_003624-T1
contig_2	funannotate	CDS	355371	355538	.	+	0	ID=MeliponaBeecheii_003624-T1.cds;Parent=MeliponaBeecheii_003624-T1
contig_2	funannotate	exon	1677472	1677781	.	+	.	ID=MeliponaBeecheii_003762-T1.exon7;Parent=MeliponaBeecheii_003762-T1
contig_2	funannotate	exon	3109709	3109940	.	-	.	ID=MeliponaBeecheii_003904-T1.exon3;Parent=MeliponaBeecheii_003904-T1
contig_2	funannotate	exon	1676442	1676679	.	+	.	ID=MeliponaBeecheii_003762-T1.exon4;Parent=MeliponaBeecheii_003762-T1
contig_2	funannotate	exon	3109202	3109630	.	-	.	ID=MeliponaBeecheii_003904-T1.exon4;Parent=MeliponaBeecheii_003904-T1
contig_2	funannotate	CDS	3117878	3118111	.	-	0	ID=MeliponaBeecheii_003907-T1.cds;Parent=MeliponaBeecheii_003907-T1
contig_2	funannotate	exon	1676852	1677031	.	+	.	ID=MeliponaBeecheii_003762-T1.exon5;Parent=MeliponaBeecheii_003762-T1
contig_2	funannotate	exon	3108209	3109115	.	-	.	ID=MeliponaBeecheii_003904-T1.exon5;Parent=MeliponaBeecheii_003904-T1
contig_2	funannotate	exon	3364480	3364648	.	-	.	ID=MeliponaBeecheii_003940-T1.exon3;Parent=MeliponaBeecheii_003940-T1
contig_2	funannotate	exon	3368726	3368896	.	-	.	ID=MeliponaBeecheii_003940-T1.exon2;Parent=MeliponaBeecheii_003940-T1
contig_2	funannotate	exon	1678357	1678786	.	+	.	ID=MeliponaBeecheii_003762-T1.exon8;Parent=MeliponaBeecheii_003762-T1
contig_2	funannotate	exon	1678855	1679072	.	+	.	ID=MeliponaBeecheii_003762-T1.exon9;Parent=MeliponaBeecheii_003762-T1
contig_2	funannotate	exon	3110533	3110575	.	-	.	ID=MeliponaBeecheii_003904-T1.exon1;Parent=MeliponaBeecheii_003904-T1
contig_2	funannotate	gene	2690065	2690289	.	+	.	ID=MeliponaBeecheii_003859
contig_2	funannotate	gene	2681003	2681236	.	+	.	ID=MeliponaBeecheii_003858
contig_2	funannotate	gene	2669478	2669769	.	-	.	ID=MeliponaBeecheii_003857
contig_2	funannotate	mRNA	4125191	4127519	.	+	.	ID=MeliponaBeecheii_004020-T1;Ontology_term=GO:0005515%2CGO:0003700%2CGO:0043565%2CGO:0006355;Dbxref=InterPro:IPR001766%2CInterPro:IPR000253%2CInterPro:IPR036390%2CInterPro:IPR030456%2CInterPro:IPR036388%2CPFAM:PF00250%2CInterPro:IPR018122%2CPFAM:PF00498%2CInterPro:IPR008984;Parent=MeliponaBeecheii_004020
contig_2	funannotate	gene	2662840	2663890	.	+	.	ID=MeliponaBeecheii_003856
contig_2	funannotate	exon	7674855	7675149	.	+	.	ID=MeliponaBeecheii_004320-T1.exon6;Parent=MeliponaBeecheii_004320-T1
contig_2	funannotate	exon	7673616	7674223	.	+	.	ID=MeliponaBeecheii_004320-T1.exon5;Parent=MeliponaBeecheii_004320-T1
contig_2	funannotate	exon	2881319	2881326	.	-	.	ID=MeliponaBeecheii_003874-T1.exon1;Parent=MeliponaBeecheii_003874-T1
contig_2	funannotate	CDS	2608896	2609339	.	-	0	ID=MeliponaBeecheii_003853-T1.cds;Parent=MeliponaBeecheii_003853-T1
contig_2	funannotate	exon	7670820	7671248	.	+	.	ID=MeliponaBeecheii_004320-T1.exon2;Parent=MeliponaBeecheii_004320-T1
contig_2	funannotate	exon	7669567	7669724	.	+	.	ID=MeliponaBeecheii_004320-T1.exon1;Parent=MeliponaBeecheii_004320-T1
contig_2	funannotate	exon	5535601	5535821	.	-	.	ID=MeliponaBeecheii_004146-T1.exon10;Parent=MeliponaBeecheii_004146-T1
contig_2	funannotate	exon	7673002	7673274	.	+	.	ID=MeliponaBeecheii_004320-T1.exon4;Parent=MeliponaBeecheii_004320-T1
contig_2	funannotate	exon	5535439	5535518	.	-	.	ID=MeliponaBeecheii_004146-T1.exon11;Parent=MeliponaBeecheii_004146-T1
contig_2	funannotate	exon	7671906	7672188	.	+	.	ID=MeliponaBeecheii_004320-T1.exon3;Parent=MeliponaBeecheii_004320-T1
contig_2	funannotate	exon	3140742	3140926	.	+	.	ID=MeliponaBeecheii_003910-T1.exon15;Parent=MeliponaBeecheii_003910-T1
contig_2	funannotate	exon	5535342	5535374	.	-	.	ID=MeliponaBeecheii_004146-T1.exon12;Parent=MeliponaBeecheii_004146-T1
contig_2	funannotate	exon	3139657	3140673	.	+	.	ID=MeliponaBeecheii_003910-T1.exon14;Parent=MeliponaBeecheii_003910-T1
contig_2	funannotate	exon	5535004	5535225	.	-	.	ID=MeliponaBeecheii_004146-T1.exon13;Parent=MeliponaBeecheii_004146-T1
contig_2	funannotate	exon	5534812	5534914	.	-	.	ID=MeliponaBeecheii_004146-T1.exon14;Parent=MeliponaBeecheii_004146-T1
contig_2	funannotate	exon	5113806	5114169	.	-	.	ID=MeliponaBeecheii_004069-T1.exon3;Parent=MeliponaBeecheii_004069-T1
contig_2	funannotate	exon	5616053	5616118	.	+	.	ID=MeliponaBeecheii_004158-T1.exon7;Parent=MeliponaBeecheii_004158-T1
contig_2	funannotate	exon	5113287	5113679	.	-	.	ID=MeliponaBeecheii_004069-T1.exon4;Parent=MeliponaBeecheii_004069-T1
contig_2	funannotate	exon	5615887	5615982	.	+	.	ID=MeliponaBeecheii_004158-T1.exon6;Parent=MeliponaBeecheii_004158-T1
contig_2	funannotate	exon	5112934	5113190	.	-	.	ID=MeliponaBeecheii_004069-T1.exon5;Parent=MeliponaBeecheii_004069-T1
contig_2	funannotate	exon	5615443	5615799	.	+	.	ID=MeliponaBeecheii_004158-T1.exon5;Parent=MeliponaBeecheii_004158-T1
contig_2	funannotate	exon	5112815	5112864	.	-	.	ID=MeliponaBeecheii_004069-T1.exon6;Parent=MeliponaBeecheii_004069-T1
contig_2	funannotate	exon	5614750	5615306	.	+	.	ID=MeliponaBeecheii_004158-T1.exon4;Parent=MeliponaBeecheii_004158-T1
contig_2	funannotate	exon	3136993	3137255	.	+	.	ID=MeliponaBeecheii_003910-T1.exon11;Parent=MeliponaBeecheii_003910-T1
contig_2	funannotate	exon	5614424	5614667	.	+	.	ID=MeliponaBeecheii_004158-T1.exon3;Parent=MeliponaBeecheii_004158-T1
contig_2	funannotate	mRNA	7204384	7205302	.	-	.	ID=MeliponaBeecheii_004285-T1;Parent=MeliponaBeecheii_004285
contig_2	funannotate	exon	3136641	3136914	.	+	.	ID=MeliponaBeecheii_003910-T1.exon10;Parent=MeliponaBeecheii_003910-T1
contig_2	funannotate	exon	5614196	5614336	.	+	.	ID=MeliponaBeecheii_004158-T1.exon2;Parent=MeliponaBeecheii_004158-T1
contig_2	funannotate	exon	3137688	3139575	.	+	.	ID=MeliponaBeecheii_003910-T1.exon13;Parent=MeliponaBeecheii_003910-T1
contig_2	funannotate	exon	5121408	5121656	.	-	.	ID=MeliponaBeecheii_004069-T1.exon1;Parent=MeliponaBeecheii_004069-T1
contig_2	funannotate	exon	5613655	5613864	.	+	.	ID=MeliponaBeecheii_004158-T1.exon1;Parent=MeliponaBeecheii_004158-T1
contig_2	funannotate	exon	3137341	3137617	.	+	.	ID=MeliponaBeecheii_003910-T1.exon12;Parent=MeliponaBeecheii_003910-T1
contig_2	funannotate	exon	5115891	5115993	.	-	.	ID=MeliponaBeecheii_004069-T1.exon2;Parent=MeliponaBeecheii_004069-T1
contig_2	funannotate	mRNA	3108034	3110575	.	-	.	ID=MeliponaBeecheii_003904-T1;Ontology_term=GO:0017147%2CGO:0030178%2CGO:0005886;Dbxref=InterPro:IPR029405%2CPFAM:PF14921%2CInterPro:IPR042425;Parent=MeliponaBeecheii_003904
contig_2	funannotate	exon	4472395	4472554	.	-	.	ID=MeliponaBeecheii_004030-T1.exon1;Parent=MeliponaBeecheii_004030-T1
contig_2	funannotate	mRNA	6154601	6155924	.	-	.	ID=MeliponaBeecheii_004206-T1;Ontology_term=GO:0003723%2CGO:0019843%2CGO:0003735%2CGO:0015935%2CGO:0006412;Dbxref=InterPro:IPR022801%2CInterPro:IPR036986%2CInterPro:IPR002942%2CInterPro:IPR018079%2CInterPro:IPR001912%2CPFAM:PF00163%2CPFAM:PF01479%2CInterPro:IPR005710;Parent=MeliponaBeecheii_004206
contig_2	funannotate	mRNA	237665	238036	.	-	.	ID=MeliponaBeecheii_003614-T1;Parent=MeliponaBeecheii_003614
contig_2	funannotate	CDS	8034520	8034711	.	+	0	ID=MeliponaBeecheii_004341-T1.cds;Parent=MeliponaBeecheii_004341-T1
contig_2	funannotate	CDS	8034783	8035019	.	+	0	ID=MeliponaBeecheii_004341-T1.cds;Parent=MeliponaBeecheii_004341-T1
contig_2	funannotate	CDS	8035098	8035319	.	+	0	ID=MeliponaBeecheii_004341-T1.cds;Parent=MeliponaBeecheii_004341-T1
contig_2	funannotate	CDS	8035378	8035608	.	+	0	ID=MeliponaBeecheii_004341-T1.cds;Parent=MeliponaBeecheii_004341-T1
contig_2	funannotate	CDS	8035875	8036105	.	+	0	ID=MeliponaBeecheii_004341-T1.cds;Parent=MeliponaBeecheii_004341-T1
contig_2	funannotate	CDS	2381715	2381753	.	+	0	ID=MeliponaBeecheii_003825-T1.cds;Parent=MeliponaBeecheii_003825-T1
contig_2	funannotate	CDS	2381994	2382266	.	+	0	ID=MeliponaBeecheii_003825-T1.cds;Parent=MeliponaBeecheii_003825-T1
contig_2	funannotate	CDS	2382358	2382457	.	+	0	ID=MeliponaBeecheii_003825-T1.cds;Parent=MeliponaBeecheii_003825-T1
contig_2	funannotate	CDS	2382532	2386079	.	+	0	ID=MeliponaBeecheii_003825-T1.cds;Parent=MeliponaBeecheii_003825-T1
contig_2	funannotate	CDS	2386382	2386543	.	+	0	ID=MeliponaBeecheii_003825-T1.cds;Parent=MeliponaBeecheii_003825-T1
contig_2	funannotate	CDS	2386621	2386845	.	+	0	ID=MeliponaBeecheii_003825-T1.cds;Parent=MeliponaBeecheii_003825-T1
contig_2	funannotate	CDS	5427415	5427517	.	+	0	ID=MeliponaBeecheii_004128-T1.cds;Parent=MeliponaBeecheii_004128-T1
contig_2	funannotate	CDS	5427630	5427771	.	+	0	ID=MeliponaBeecheii_004128-T1.cds;Parent=MeliponaBeecheii_004128-T1
contig_2	funannotate	CDS	5427863	5428101	.	+	0	ID=MeliponaBeecheii_004128-T1.cds;Parent=MeliponaBeecheii_004128-T1
contig_2	funannotate	CDS	5428192	5428398	.	+	0	ID=MeliponaBeecheii_004128-T1.cds;Parent=MeliponaBeecheii_004128-T1
contig_2	funannotate	CDS	5428466	5428571	.	+	0	ID=MeliponaBeecheii_004128-T1.cds;Parent=MeliponaBeecheii_004128-T1
contig_2	funannotate	CDS	5428677	5429011	.	+	0	ID=MeliponaBeecheii_004128-T1.cds;Parent=MeliponaBeecheii_004128-T1
contig_2	funannotate	CDS	5429115	5429278	.	+	0	ID=MeliponaBeecheii_004128-T1.cds;Parent=MeliponaBeecheii_004128-T1
contig_2	funannotate	CDS	5429352	5429511	.	+	0	ID=MeliponaBeecheii_004128-T1.cds;Parent=MeliponaBeecheii_004128-T1
contig_2	funannotate	CDS	5429571	5429662	.	+	0	ID=MeliponaBeecheii_004128-T1.cds;Parent=MeliponaBeecheii_004128-T1
contig_2	funannotate	exon	57898	58228	.	-	.	ID=MeliponaBeecheii_003601-T1.exon5;Parent=MeliponaBeecheii_003601-T1
contig_2	funannotate	exon	58544	58674	.	-	.	ID=MeliponaBeecheii_003601-T1.exon4;Parent=MeliponaBeecheii_003601-T1
contig_2	funannotate	mRNA	4068963	4074055	.	-	.	ID=MeliponaBeecheii_004007-T1;Ontology_term=GO:0016020%2CGO:0004672%2CGO:0004675%2CGO:0005524%2CGO:0006468%2CGO:0007178;Dbxref=InterPro:IPR011009%2CInterPro:IPR003605%2CInterPro:IPR017441%2CPFAM:PF08515%2CInterPro:IPR000719%2CInterPro:IPR000472%2CInterPro:IPR008271%2CInterPro:IPR000333%2CPFAM:PF07714%2CPFAM:PF00069%2CPFAM:PF01064;Parent=MeliponaBeecheii_004007
contig_2	funannotate	exon	59061	59203	.	-	.	ID=MeliponaBeecheii_003601-T1.exon3;Parent=MeliponaBeecheii_003601-T1
contig_2	funannotate	exon	59277	59445	.	-	.	ID=MeliponaBeecheii_003601-T1.exon2;Parent=MeliponaBeecheii_003601-T1
contig_2	funannotate	exon	60768	60857	.	-	.	ID=MeliponaBeecheii_003601-T1.exon1;Parent=MeliponaBeecheii_003601-T1
contig_2	funannotate	CDS	1634254	1634745	.	-	0	ID=MeliponaBeecheii_003760-T1.cds;Parent=MeliponaBeecheii_003760-T1
contig_2	funannotate	mRNA	7060111	7061466	.	+	.	ID=MeliponaBeecheii_004273-T1;Parent=MeliponaBeecheii_004273
contig_2	funannotate	mRNA	62760	68313	.	-	.	ID=MeliponaBeecheii_003602-T1;Parent=MeliponaBeecheii_003602
contig_2	funannotate	exon	997930	998741	.	+	.	ID=MeliponaBeecheii_003696-T1.exon4;Parent=MeliponaBeecheii_003696-T1
contig_2	funannotate	exon	998828	1000485	.	+	.	ID=MeliponaBeecheii_003696-T1.exon5;Parent=MeliponaBeecheii_003696-T1
contig_2	funannotate	exon	991025	991044	.	+	.	ID=MeliponaBeecheii_003696-T1.exon1;Parent=MeliponaBeecheii_003696-T1
contig_2	funannotate	exon	991485	991567	.	+	.	ID=MeliponaBeecheii_003696-T1.exon2;Parent=MeliponaBeecheii_003696-T1
contig_2	funannotate	exon	996788	997067	.	+	.	ID=MeliponaBeecheii_003696-T1.exon3;Parent=MeliponaBeecheii_003696-T1
contig_2	funannotate	mRNA	3158153	3162503	.	-	.	ID=MeliponaBeecheii_003916-T1;Ontology_term=GO:0004252%2CGO:0006508;Dbxref=PFAM:PF00089%2CInterPro:IPR043504%2CInterPro:IPR001314%2CInterPro:IPR009003%2CInterPro:IPR001254%2CInterPro:IPR018114;Parent=MeliponaBeecheii_003916
contig_2	funannotate	exon	2095580	2095714	.	-	.	ID=MeliponaBeecheii_003785-T1.exon1;Parent=MeliponaBeecheii_003785-T1
contig_2	funannotate	exon	2090393	2091278	.	-	.	ID=MeliponaBeecheii_003785-T1.exon2;Parent=MeliponaBeecheii_003785-T1
contig_2	funannotate	exon	2090259	2090359	.	-	.	ID=MeliponaBeecheii_003785-T1.exon3;Parent=MeliponaBeecheii_003785-T1
contig_2	funannotate	exon	2089118	2089585	.	-	.	ID=MeliponaBeecheii_003785-T1.exon4;Parent=MeliponaBeecheii_003785-T1
contig_2	funannotate	exon	2880671	2881262	.	-	.	ID=MeliponaBeecheii_003874-T1.exon2;Parent=MeliponaBeecheii_003874-T1
contig_2	funannotate	exon	2086597	2086731	.	-	.	ID=MeliponaBeecheii_003785-T1.exon5;Parent=MeliponaBeecheii_003785-T1
contig_2	funannotate	exon	2085960	2086274	.	-	.	ID=MeliponaBeecheii_003785-T1.exon6;Parent=MeliponaBeecheii_003785-T1
contig_2	funannotate	exon	3111540	3111671	.	+	.	ID=MeliponaBeecheii_003905-T1.exon1;Parent=MeliponaBeecheii_003905-T1
contig_2	funannotate	CDS	5462662	5462694	.	-	0	ID=MeliponaBeecheii_004135-T1.cds;Parent=MeliponaBeecheii_004135-T1
contig_2	funannotate	CDS	5462302	5462409	.	-	0	ID=MeliponaBeecheii_004135-T1.cds;Parent=MeliponaBeecheii_004135-T1
contig_2	funannotate	CDS	5459908	5460108	.	-	0	ID=MeliponaBeecheii_004135-T1.cds;Parent=MeliponaBeecheii_004135-T1
contig_2	funannotate	CDS	5459696	5459836	.	-	0	ID=MeliponaBeecheii_004135-T1.cds;Parent=MeliponaBeecheii_004135-T1
contig_2	funannotate	CDS	5459536	5459626	.	-	0	ID=MeliponaBeecheii_004135-T1.cds;Parent=MeliponaBeecheii_004135-T1
contig_2	funannotate	CDS	5459308	5459462	.	-	0	ID=MeliponaBeecheii_004135-T1.cds;Parent=MeliponaBeecheii_004135-T1
contig_2	funannotate	CDS	5458949	5459241	.	-	0	ID=MeliponaBeecheii_004135-T1.cds;Parent=MeliponaBeecheii_004135-T1
contig_2	funannotate	CDS	5458668	5458862	.	-	0	ID=MeliponaBeecheii_004135-T1.cds;Parent=MeliponaBeecheii_004135-T1
contig_2	funannotate	CDS	5458489	5458575	.	-	0	ID=MeliponaBeecheii_004135-T1.cds;Parent=MeliponaBeecheii_004135-T1
contig_2	funannotate	CDS	5458223	5458415	.	-	0	ID=MeliponaBeecheii_004135-T1.cds;Parent=MeliponaBeecheii_004135-T1
contig_2	funannotate	exon	3111750	3112281	.	+	.	ID=MeliponaBeecheii_003905-T1.exon2;Parent=MeliponaBeecheii_003905-T1
contig_2	funannotate	mRNA	3260932	3262137	.	+	.	ID=MeliponaBeecheii_003934-T1;Parent=MeliponaBeecheii_003934
contig_2	funannotate	mRNA	7433205	7433885	.	-	.	ID=MeliponaBeecheii_004308-T1;Parent=MeliponaBeecheii_004308
contig_2	funannotate	exon	1148065	1148315	.	-	.	ID=MeliponaBeecheii_003709-T1.exon1;Parent=MeliponaBeecheii_003709-T1
contig_2	funannotate	exon	1147145	1147337	.	-	.	ID=MeliponaBeecheii_003709-T1.exon2;Parent=MeliponaBeecheii_003709-T1
contig_2	funannotate	exon	3112359	3113386	.	+	.	ID=MeliponaBeecheii_003905-T1.exon3;Parent=MeliponaBeecheii_003905-T1
contig_2	funannotate	exon	3113457	3113585	.	+	.	ID=MeliponaBeecheii_003905-T1.exon4;Parent=MeliponaBeecheii_003905-T1
contig_2	funannotate	mRNA	6053599	6056073	.	-	.	ID=MeliponaBeecheii_004195-T1;Ontology_term=GO:0008444%2CGO:0003824%2CGO:0032049;Dbxref=InterPro:IPR001736%2CInterPro:IPR016270%2CPFAM:PF13091%2CInterPro:IPR025202;Parent=MeliponaBeecheii_004195
contig_2	funannotate	CDS	2834038	2834332	.	-	0	ID=MeliponaBeecheii_003869-T1.cds;Parent=MeliponaBeecheii_003869-T1
contig_2	funannotate	CDS	2833803	2833920	.	-	0	ID=MeliponaBeecheii_003869-T1.cds;Parent=MeliponaBeecheii_003869-T1
contig_2	funannotate	CDS	2833571	2833667	.	-	0	ID=MeliponaBeecheii_003869-T1.cds;Parent=MeliponaBeecheii_003869-T1
contig_2	funannotate	CDS	2832599	2832751	.	-	0	ID=MeliponaBeecheii_003869-T1.cds;Parent=MeliponaBeecheii_003869-T1
contig_2	funannotate	mRNA	5825681	5825929	.	+	.	ID=MeliponaBeecheii_004183-T1;Parent=MeliponaBeecheii_004183
contig_2	funannotate	mRNA	973590	978495	.	+	.	ID=MeliponaBeecheii_003694-T1;Ontology_term=GO:0005515;Dbxref=PFAM:PF13857%2CPFAM:PF13637%2CInterPro:IPR020683%2CPFAM:PF00023%2CInterPro:IPR002110%2CPFAM:PF12796%2CInterPro:IPR036770%2CPFAM:PF13606;Parent=MeliponaBeecheii_003694
contig_2	funannotate	mRNA	5109531	5110603	.	+	.	ID=MeliponaBeecheii_004068-T1;Parent=MeliponaBeecheii_004068
contig_2	funannotate	mRNA	2336492	2340258	.	-	.	ID=MeliponaBeecheii_003819-T1;Ontology_term=GO:0035556;Dbxref=PFAM:PF05276%2CInterPro:IPR007940;Parent=MeliponaBeecheii_003819
contig_2	funannotate	CDS	73837	73891	.	+	0	ID=MeliponaBeecheii_003603-T1.cds;Parent=MeliponaBeecheii_003603-T1
contig_2	funannotate	CDS	74039	74138	.	+	0	ID=MeliponaBeecheii_003603-T1.cds;Parent=MeliponaBeecheii_003603-T1
contig_2	funannotate	CDS	74591	74739	.	+	0	ID=MeliponaBeecheii_003603-T1.cds;Parent=MeliponaBeecheii_003603-T1
contig_2	funannotate	CDS	76543	76820	.	+	0	ID=MeliponaBeecheii_003603-T1.cds;Parent=MeliponaBeecheii_003603-T1
contig_2	funannotate	CDS	76886	77129	.	+	0	ID=MeliponaBeecheii_003603-T1.cds;Parent=MeliponaBeecheii_003603-T1
contig_2	funannotate	CDS	78047	78318	.	+	0	ID=MeliponaBeecheii_003603-T1.cds;Parent=MeliponaBeecheii_003603-T1
contig_2	funannotate	mRNA	878963	880131	.	+	.	ID=MeliponaBeecheii_003682-T1;Parent=MeliponaBeecheii_003682
contig_2	funannotate	exon	3904166	3904310	.	-	.	ID=MeliponaBeecheii_003984-T1.exon10;Parent=MeliponaBeecheii_003984-T1
contig_2	funannotate	mRNA	4843742	4845079	.	-	.	ID=MeliponaBeecheii_004056-T1;Ontology_term=GO:0006508%2CGO:0070573;Dbxref=InterPro:IPR032466%2CInterPro:IPR008257;Parent=MeliponaBeecheii_004056
contig_2	funannotate	exon	1066448	1066455	.	-	.	ID=MeliponaBeecheii_003704-T1.exon1;Parent=MeliponaBeecheii_003704-T1
contig_2	funannotate	exon	1059020	1059027	.	-	.	ID=MeliponaBeecheii_003704-T1.exon3;Parent=MeliponaBeecheii_003704-T1
contig_2	funannotate	exon	1063989	1063994	.	-	.	ID=MeliponaBeecheii_003704-T1.exon2;Parent=MeliponaBeecheii_003704-T1
contig_2	funannotate	exon	1058643	1058800	.	-	.	ID=MeliponaBeecheii_003704-T1.exon4;Parent=MeliponaBeecheii_003704-T1
contig_2	funannotate	mRNA	3455706	3456528	.	-	.	ID=MeliponaBeecheii_003946-T1;Parent=MeliponaBeecheii_003946
contig_2	funannotate	mRNA	18865	19272	.	-	.	ID=MeliponaBeecheii_003592-T1;Parent=MeliponaBeecheii_003592
contig_2	funannotate	CDS	1784522	1784537	.	-	0	ID=MeliponaBeecheii_003773-T1.cds;Parent=MeliponaBeecheii_003773-T1
contig_2	funannotate	CDS	1783915	1784186	.	-	0	ID=MeliponaBeecheii_003773-T1.cds;Parent=MeliponaBeecheii_003773-T1
contig_2	funannotate	CDS	1782904	1783171	.	-	0	ID=MeliponaBeecheii_003773-T1.cds;Parent=MeliponaBeecheii_003773-T1
contig_2	funannotate	CDS	1781767	1782218	.	-	0	ID=MeliponaBeecheii_003773-T1.cds;Parent=MeliponaBeecheii_003773-T1
contig_2	funannotate	CDS	1780997	1781071	.	-	0	ID=MeliponaBeecheii_003773-T1.cds;Parent=MeliponaBeecheii_003773-T1
contig_2	funannotate	CDS	1780145	1780216	.	-	0	ID=MeliponaBeecheii_003773-T1.cds;Parent=MeliponaBeecheii_003773-T1
contig_2	funannotate	CDS	4918147	4918152	.	-	0	ID=MeliponaBeecheii_004058-T1.cds;Parent=MeliponaBeecheii_004058-T1
contig_2	funannotate	CDS	4915197	4915565	.	-	0	ID=MeliponaBeecheii_004058-T1.cds;Parent=MeliponaBeecheii_004058-T1
contig_2	funannotate	CDS	7939104	7939180	.	-	0	ID=MeliponaBeecheii_004333-T1.cds;Parent=MeliponaBeecheii_004333-T1
contig_2	funannotate	CDS	7932467	7932590	.	-	0	ID=MeliponaBeecheii_004333-T1.cds;Parent=MeliponaBeecheii_004333-T1
contig_2	funannotate	CDS	7931646	7931867	.	-	0	ID=MeliponaBeecheii_004333-T1.cds;Parent=MeliponaBeecheii_004333-T1
contig_2	funannotate	mRNA	2257805	2258580	.	-	.	ID=MeliponaBeecheii_003807-T1;Ontology_term=GO:0005783%2CGO:0016021%2CGO:0006886;Dbxref=InterPro:IPR008417%2CPFAM:PF05529%2CPFAM:PF18035%2CInterPro:IPR041672%2CInterPro:IPR040463;Parent=MeliponaBeecheii_003807
contig_2	funannotate	mRNA	5270113	5271381	.	-	.	ID=MeliponaBeecheii_004093-T1;Dbxref=InterPro:IPR017266%2CPFAM:PF09806;Parent=MeliponaBeecheii_004093
contig_2	funannotate	exon	7955285	7955503	.	+	.	ID=MeliponaBeecheii_004335-T1.exon1;Parent=MeliponaBeecheii_004335-T1
contig_2	funannotate	mRNA	6200889	6202335	.	-	.	ID=MeliponaBeecheii_004218-T1;Ontology_term=GO:0004984%2CGO:0005549%2CGO:0007608%2CGO:0016020;Dbxref=PFAM:PF02949%2CInterPro:IPR004117;Parent=MeliponaBeecheii_004218
contig_2	funannotate	exon	2586326	2586331	.	-	.	ID=MeliponaBeecheii_003850-T1.exon1;Parent=MeliponaBeecheii_003850-T1
contig_2	funannotate	exon	2582633	2582947	.	-	.	ID=MeliponaBeecheii_003850-T1.exon2;Parent=MeliponaBeecheii_003850-T1
contig_2	funannotate	mRNA	4727930	4729018	.	-	.	ID=MeliponaBeecheii_004044-T1;Parent=MeliponaBeecheii_004044
contig_2	funannotate	mRNA	4511770	4512001	.	+	.	ID=MeliponaBeecheii_004032-T1;Parent=MeliponaBeecheii_004032
contig_2	funannotate	exon	3650847	3651204	.	+	.	ID=MeliponaBeecheii_003959-T1.exon1;Parent=MeliponaBeecheii_003959-T1
contig_2	funannotate	exon	3651851	3652254	.	+	.	ID=MeliponaBeecheii_003959-T1.exon2;Parent=MeliponaBeecheii_003959-T1
contig_2	funannotate	CDS	5838810	5838822	.	-	0	ID=MeliponaBeecheii_004184-T1.cds;Parent=MeliponaBeecheii_004184-T1
contig_2	funannotate	CDS	5837592	5838379	.	-	0	ID=MeliponaBeecheii_004184-T1.cds;Parent=MeliponaBeecheii_004184-T1
contig_2	funannotate	mRNA	2414957	2420482	.	-	.	ID=MeliponaBeecheii_003832-T1;Ontology_term=GO:0005515%2CGO:0008191%2CGO:1904684;Dbxref=InterPro:IPR039016%2CPFAM:PF07648%2CInterPro:IPR002350%2CInterPro:IPR036058;Parent=MeliponaBeecheii_003832
contig_2	funannotate	exon	2978836	2979228	.	+	.	ID=MeliponaBeecheii_003888-T1.exon3;Parent=MeliponaBeecheii_003888-T1
contig_2	funannotate	exon	2979299	2979342	.	+	.	ID=MeliponaBeecheii_003888-T1.exon4;Parent=MeliponaBeecheii_003888-T1
contig_2	funannotate	exon	2978375	2978510	.	+	.	ID=MeliponaBeecheii_003888-T1.exon1;Parent=MeliponaBeecheii_003888-T1
contig_2	funannotate	exon	2978580	2978774	.	+	.	ID=MeliponaBeecheii_003888-T1.exon2;Parent=MeliponaBeecheii_003888-T1
contig_2	funannotate	CDS	5622342	5622354	.	+	0	ID=MeliponaBeecheii_004160-T1.cds;Parent=MeliponaBeecheii_004160-T1
contig_2	funannotate	CDS	5622578	5622661	.	+	0	ID=MeliponaBeecheii_004160-T1.cds;Parent=MeliponaBeecheii_004160-T1
contig_2	funannotate	CDS	5623162	5623290	.	+	0	ID=MeliponaBeecheii_004160-T1.cds;Parent=MeliponaBeecheii_004160-T1
contig_2	funannotate	CDS	5623486	5623682	.	+	0	ID=MeliponaBeecheii_004160-T1.cds;Parent=MeliponaBeecheii_004160-T1
contig_2	funannotate	mRNA	1770496	1771869	.	-	.	ID=MeliponaBeecheii_003772-T1;Parent=MeliponaBeecheii_003772
contig_2	funannotate	CDS	991025	991044	.	+	0	ID=MeliponaBeecheii_003696-T1.cds;Parent=MeliponaBeecheii_003696-T1
contig_2	funannotate	CDS	991485	991567	.	+	0	ID=MeliponaBeecheii_003696-T1.cds;Parent=MeliponaBeecheii_003696-T1
contig_2	funannotate	CDS	996788	997067	.	+	0	ID=MeliponaBeecheii_003696-T1.cds;Parent=MeliponaBeecheii_003696-T1
contig_2	funannotate	CDS	997930	998741	.	+	0	ID=MeliponaBeecheii_003696-T1.cds;Parent=MeliponaBeecheii_003696-T1
contig_2	funannotate	CDS	998828	1000485	.	+	0	ID=MeliponaBeecheii_003696-T1.cds;Parent=MeliponaBeecheii_003696-T1
contig_2	funannotate	CDS	714910	714981	.	+	0	ID=MeliponaBeecheii_003652-T1.cds;Parent=MeliponaBeecheii_003652-T1
contig_2	funannotate	CDS	715893	716095	.	+	0	ID=MeliponaBeecheii_003652-T1.cds;Parent=MeliponaBeecheii_003652-T1
contig_2	funannotate	CDS	716717	716948	.	+	0	ID=MeliponaBeecheii_003652-T1.cds;Parent=MeliponaBeecheii_003652-T1
contig_2	funannotate	CDS	717712	718311	.	+	0	ID=MeliponaBeecheii_003652-T1.cds;Parent=MeliponaBeecheii_003652-T1
contig_2	funannotate	CDS	718803	719240	.	+	0	ID=MeliponaBeecheii_003652-T1.cds;Parent=MeliponaBeecheii_003652-T1
contig_2	funannotate	CDS	719378	719567	.	+	0	ID=MeliponaBeecheii_003652-T1.cds;Parent=MeliponaBeecheii_003652-T1
contig_2	funannotate	CDS	719649	719806	.	+	0	ID=MeliponaBeecheii_003652-T1.cds;Parent=MeliponaBeecheii_003652-T1
contig_2	funannotate	mRNA	6446810	6448039	.	+	.	ID=MeliponaBeecheii_004231-T1;Parent=MeliponaBeecheii_004231
contig_2	funannotate	exon	5212884	5213166	.	-	.	ID=MeliponaBeecheii_004086-T1.exon2;Parent=MeliponaBeecheii_004086-T1
contig_2	funannotate	mRNA	2352465	2355240	.	+	.	ID=MeliponaBeecheii_003820-T1;Ontology_term=GO:0005515;Dbxref=PFAM:PF00640%2CInterPro:IPR011993%2CPFAM:PF14719%2CInterPro:IPR006020%2CPFAM:PF08416;Parent=MeliponaBeecheii_003820
contig_2	funannotate	CDS	3237700	3238863	.	-	0	ID=MeliponaBeecheii_003930-T1.cds;Parent=MeliponaBeecheii_003930-T1
contig_2	funannotate	mRNA	3633616	3638871	.	+	.	ID=MeliponaBeecheii_003958-T1;Dbxref=InterPro:IPR013783%2CInterPro:IPR013098%2CPFAM:PF00047%2CInterPro:IPR003599%2CInterPro:IPR036179%2CInterPro:IPR003598%2CPFAM:PF07679%2CPFAM:PF13927%2CPFAM:PF13895%2CInterPro:IPR007110;Parent=MeliponaBeecheii_003958
contig_2	funannotate	exon	5213246	5213373	.	-	.	ID=MeliponaBeecheii_004086-T1.exon1;Parent=MeliponaBeecheii_004086-T1
contig_2	funannotate	CDS	5747913	5748035	.	-	0	ID=MeliponaBeecheii_004176-T1.cds;Parent=MeliponaBeecheii_004176-T1
contig_2	funannotate	CDS	5747433	5747729	.	-	0	ID=MeliponaBeecheii_004176-T1.cds;Parent=MeliponaBeecheii_004176-T1
contig_2	funannotate	CDS	270920	271229	.	+	0	ID=MeliponaBeecheii_003619-T1.cds;Parent=MeliponaBeecheii_003619-T1
contig_2	funannotate	CDS	271821	272051	.	+	0	ID=MeliponaBeecheii_003619-T1.cds;Parent=MeliponaBeecheii_003619-T1
contig_2	funannotate	CDS	272123	272163	.	+	0	ID=MeliponaBeecheii_003619-T1.cds;Parent=MeliponaBeecheii_003619-T1
contig_2	funannotate	exon	5458064	5458112	.	-	.	ID=MeliponaBeecheii_004134-T1.exon1;Parent=MeliponaBeecheii_004134-T1
contig_2	funannotate	exon	5457855	5457992	.	-	.	ID=MeliponaBeecheii_004134-T1.exon2;Parent=MeliponaBeecheii_004134-T1
contig_2	funannotate	exon	5456433	5456667	.	-	.	ID=MeliponaBeecheii_004134-T1.exon3;Parent=MeliponaBeecheii_004134-T1
contig_2	funannotate	exon	5456160	5456368	.	-	.	ID=MeliponaBeecheii_004134-T1.exon4;Parent=MeliponaBeecheii_004134-T1
contig_2	funannotate	exon	5455875	5456101	.	-	.	ID=MeliponaBeecheii_004134-T1.exon5;Parent=MeliponaBeecheii_004134-T1
contig_2	funannotate	exon	5455669	5455805	.	-	.	ID=MeliponaBeecheii_004134-T1.exon6;Parent=MeliponaBeecheii_004134-T1
contig_2	funannotate	exon	1401573	1402283	.	-	.	ID=MeliponaBeecheii_003732-T1.exon14;Parent=MeliponaBeecheii_003732-T1
contig_2	funannotate	exon	5455463	5455577	.	-	.	ID=MeliponaBeecheii_004134-T1.exon7;Parent=MeliponaBeecheii_004134-T1
contig_2	funannotate	exon	1402359	1402644	.	-	.	ID=MeliponaBeecheii_003732-T1.exon13;Parent=MeliponaBeecheii_003732-T1
contig_2	funannotate	exon	5455148	5455387	.	-	.	ID=MeliponaBeecheii_004134-T1.exon8;Parent=MeliponaBeecheii_004134-T1
contig_2	funannotate	exon	1402777	1404293	.	-	.	ID=MeliponaBeecheii_003732-T1.exon12;Parent=MeliponaBeecheii_003732-T1
contig_2	funannotate	exon	5454952	5455068	.	-	.	ID=MeliponaBeecheii_004134-T1.exon9;Parent=MeliponaBeecheii_004134-T1
contig_2	funannotate	exon	1404444	1407032	.	-	.	ID=MeliponaBeecheii_003732-T1.exon11;Parent=MeliponaBeecheii_003732-T1
contig_2	funannotate	exon	1407131	1407532	.	-	.	ID=MeliponaBeecheii_003732-T1.exon10;Parent=MeliponaBeecheii_003732-T1
contig_2	funannotate	mRNA	5740812	5741060	.	+	.	ID=MeliponaBeecheii_004171-T1;Parent=MeliponaBeecheii_004171
contig_2	funannotate	exon	2219222	2219528	.	-	.	ID=MeliponaBeecheii_003801-T1.exon4;Parent=MeliponaBeecheii_003801-T1
contig_2	funannotate	exon	2218542	2218994	.	-	.	ID=MeliponaBeecheii_003801-T1.exon5;Parent=MeliponaBeecheii_003801-T1
contig_2	funannotate	exon	6061777	6061944	.	-	.	ID=MeliponaBeecheii_004197-T1.exon3;Parent=MeliponaBeecheii_004197-T1
contig_2	funannotate	exon	2219906	2221995	.	-	.	ID=MeliponaBeecheii_003801-T1.exon2;Parent=MeliponaBeecheii_003801-T1
contig_2	funannotate	exon	2219613	2219817	.	-	.	ID=MeliponaBeecheii_003801-T1.exon3;Parent=MeliponaBeecheii_003801-T1
contig_2	funannotate	mRNA	6740056	6740297	.	-	.	ID=MeliponaBeecheii_004243-T1;Parent=MeliponaBeecheii_004243
contig_2	funannotate	exon	2222096	2222379	.	-	.	ID=MeliponaBeecheii_003801-T1.exon1;Parent=MeliponaBeecheii_003801-T1
contig_2	funannotate	CDS	614827	615049	.	+	0	ID=MeliponaBeecheii_003647-T1.cds;Parent=MeliponaBeecheii_003647-T1
contig_2	funannotate	CDS	615860	616437	.	+	0	ID=MeliponaBeecheii_003647-T1.cds;Parent=MeliponaBeecheii_003647-T1
contig_2	funannotate	CDS	625718	625898	.	+	0	ID=MeliponaBeecheii_003647-T1.cds;Parent=MeliponaBeecheii_003647-T1
contig_2	funannotate	CDS	627551	627691	.	+	0	ID=MeliponaBeecheii_003647-T1.cds;Parent=MeliponaBeecheii_003647-T1
contig_2	funannotate	CDS	629427	629910	.	+	0	ID=MeliponaBeecheii_003647-T1.cds;Parent=MeliponaBeecheii_003647-T1
contig_2	funannotate	CDS	630530	630785	.	+	0	ID=MeliponaBeecheii_003647-T1.cds;Parent=MeliponaBeecheii_003647-T1
contig_2	funannotate	CDS	631062	631604	.	+	0	ID=MeliponaBeecheii_003647-T1.cds;Parent=MeliponaBeecheii_003647-T1
contig_2	funannotate	CDS	5442896	5442943	.	-	0	ID=MeliponaBeecheii_004132-T1.cds;Parent=MeliponaBeecheii_004132-T1
contig_2	funannotate	CDS	5442395	5442549	.	-	0	ID=MeliponaBeecheii_004132-T1.cds;Parent=MeliponaBeecheii_004132-T1
contig_2	funannotate	CDS	5442044	5442203	.	-	0	ID=MeliponaBeecheii_004132-T1.cds;Parent=MeliponaBeecheii_004132-T1
contig_2	funannotate	CDS	5441652	5441804	.	-	0	ID=MeliponaBeecheii_004132-T1.cds;Parent=MeliponaBeecheii_004132-T1
contig_2	funannotate	mRNA	8235924	8243896	.	-	.	ID=MeliponaBeecheii_004369-T1;Parent=MeliponaBeecheii_004369
contig_2	funannotate	exon	6062191	6062292	.	-	.	ID=MeliponaBeecheii_004197-T1.exon2;Parent=MeliponaBeecheii_004197-T1
contig_2	funannotate	exon	6062376	6062519	.	-	.	ID=MeliponaBeecheii_004197-T1.exon1;Parent=MeliponaBeecheii_004197-T1
contig_2	funannotate	exon	5322753	5322917	.	+	.	ID=MeliponaBeecheii_004103-T1.exon9;Parent=MeliponaBeecheii_004103-T1
contig_2	funannotate	exon	5322560	5322686	.	+	.	ID=MeliponaBeecheii_004103-T1.exon8;Parent=MeliponaBeecheii_004103-T1
contig_2	funannotate	exon	2984646	2984800	.	+	.	ID=MeliponaBeecheii_003890-T1.exon8;Parent=MeliponaBeecheii_003890-T1
contig_2	funannotate	exon	2984492	2984560	.	+	.	ID=MeliponaBeecheii_003890-T1.exon7;Parent=MeliponaBeecheii_003890-T1
contig_2	funannotate	exon	8405465	8405501	.	-	.	ID=MeliponaBeecheii_004375-T1.exon1;Parent=MeliponaBeecheii_004375-T1
contig_2	funannotate	exon	2984008	2984315	.	+	.	ID=MeliponaBeecheii_003890-T1.exon6;Parent=MeliponaBeecheii_003890-T1
contig_2	funannotate	exon	8403918	8404024	.	-	.	ID=MeliponaBeecheii_004375-T1.exon2;Parent=MeliponaBeecheii_004375-T1
contig_2	funannotate	CDS	835450	835707	.	+	0	ID=MeliponaBeecheii_003680-T1.cds;Parent=MeliponaBeecheii_003680-T1
contig_2	funannotate	exon	2983825	2983919	.	+	.	ID=MeliponaBeecheii_003890-T1.exon5;Parent=MeliponaBeecheii_003890-T1
contig_2	funannotate	exon	8400966	8401172	.	-	.	ID=MeliponaBeecheii_004375-T1.exon3;Parent=MeliponaBeecheii_004375-T1
contig_2	funannotate	exon	2983564	2983713	.	+	.	ID=MeliponaBeecheii_003890-T1.exon4;Parent=MeliponaBeecheii_003890-T1
contig_2	funannotate	exon	2983347	2983420	.	+	.	ID=MeliponaBeecheii_003890-T1.exon3;Parent=MeliponaBeecheii_003890-T1
contig_2	funannotate	exon	3912986	3913069	.	+	.	ID=MeliponaBeecheii_003985-T1.exon6;Parent=MeliponaBeecheii_003985-T1
contig_2	funannotate	exon	5320432	5320530	.	+	.	ID=MeliponaBeecheii_004103-T1.exon1;Parent=MeliponaBeecheii_004103-T1
contig_2	funannotate	exon	2982704	2983138	.	+	.	ID=MeliponaBeecheii_003890-T1.exon2;Parent=MeliponaBeecheii_003890-T1
contig_2	funannotate	exon	3912687	3912821	.	+	.	ID=MeliponaBeecheii_003985-T1.exon5;Parent=MeliponaBeecheii_003985-T1
contig_2	funannotate	exon	2981431	2981470	.	+	.	ID=MeliponaBeecheii_003890-T1.exon1;Parent=MeliponaBeecheii_003890-T1
contig_2	funannotate	exon	3912461	3912595	.	+	.	ID=MeliponaBeecheii_003985-T1.exon4;Parent=MeliponaBeecheii_003985-T1
contig_2	funannotate	exon	5320853	5321009	.	+	.	ID=MeliponaBeecheii_004103-T1.exon3;Parent=MeliponaBeecheii_004103-T1
contig_2	funannotate	exon	3912214	3912378	.	+	.	ID=MeliponaBeecheii_003985-T1.exon3;Parent=MeliponaBeecheii_003985-T1
contig_2	funannotate	exon	5320626	5320793	.	+	.	ID=MeliponaBeecheii_004103-T1.exon2;Parent=MeliponaBeecheii_004103-T1
contig_2	funannotate	exon	5321770	5321918	.	+	.	ID=MeliponaBeecheii_004103-T1.exon5;Parent=MeliponaBeecheii_004103-T1
contig_2	funannotate	CDS	6996936	6997052	.	+	0	ID=MeliponaBeecheii_004261-T1.cds;Parent=MeliponaBeecheii_004261-T1
contig_2	funannotate	CDS	6997489	6997865	.	+	0	ID=MeliponaBeecheii_004261-T1.cds;Parent=MeliponaBeecheii_004261-T1
contig_2	funannotate	CDS	6999192	6999495	.	+	0	ID=MeliponaBeecheii_004261-T1.cds;Parent=MeliponaBeecheii_004261-T1
contig_2	funannotate	CDS	7000111	7000506	.	+	0	ID=MeliponaBeecheii_004261-T1.cds;Parent=MeliponaBeecheii_004261-T1
contig_2	funannotate	CDS	7001629	7001813	.	+	0	ID=MeliponaBeecheii_004261-T1.cds;Parent=MeliponaBeecheii_004261-T1
contig_2	funannotate	CDS	7001907	7002039	.	+	0	ID=MeliponaBeecheii_004261-T1.cds;Parent=MeliponaBeecheii_004261-T1
contig_2	funannotate	CDS	7002143	7002347	.	+	0	ID=MeliponaBeecheii_004261-T1.cds;Parent=MeliponaBeecheii_004261-T1
contig_2	funannotate	CDS	7002414	7002550	.	+	0	ID=MeliponaBeecheii_004261-T1.cds;Parent=MeliponaBeecheii_004261-T1
contig_2	funannotate	CDS	7002628	7002858	.	+	0	ID=MeliponaBeecheii_004261-T1.cds;Parent=MeliponaBeecheii_004261-T1
contig_2	funannotate	exon	5321483	5321668	.	+	.	ID=MeliponaBeecheii_004103-T1.exon4;Parent=MeliponaBeecheii_004103-T1
contig_2	funannotate	exon	1007087	1007203	.	-	.	ID=MeliponaBeecheii_003697-T1.exon10;Parent=MeliponaBeecheii_003697-T1
contig_2	funannotate	mRNA	1634254	1634745	.	-	.	ID=MeliponaBeecheii_003760-T1;Dbxref=InterPro:IPR013219%2CPFAM:PF08293;Parent=MeliponaBeecheii_003760
contig_2	funannotate	exon	5322271	5322458	.	+	.	ID=MeliponaBeecheii_004103-T1.exon7;Parent=MeliponaBeecheii_004103-T1
contig_2	funannotate	exon	1006816	1006962	.	-	.	ID=MeliponaBeecheii_003697-T1.exon11;Parent=MeliponaBeecheii_003697-T1
contig_2	funannotate	exon	5322003	5322191	.	+	.	ID=MeliponaBeecheii_004103-T1.exon6;Parent=MeliponaBeecheii_004103-T1
contig_2	funannotate	exon	4102213	4102416	.	-	.	ID=MeliponaBeecheii_004013-T1.exon2;Parent=MeliponaBeecheii_004013-T1
contig_2	funannotate	exon	4102014	4102134	.	-	.	ID=MeliponaBeecheii_004013-T1.exon3;Parent=MeliponaBeecheii_004013-T1
contig_2	funannotate	mRNA	1632587	1634158	.	+	.	ID=MeliponaBeecheii_003759-T1;Ontology_term=GO:0004252%2CGO:0006508;Dbxref=PFAM:PF00089%2CInterPro:IPR043504%2CInterPro:IPR001314%2CInterPro:IPR009003%2CInterPro:IPR001254;Parent=MeliponaBeecheii_003759
contig_2	funannotate	exon	4101812	4101925	.	-	.	ID=MeliponaBeecheii_004013-T1.exon4;Parent=MeliponaBeecheii_004013-T1
contig_2	funannotate	exon	4102561	4102574	.	-	.	ID=MeliponaBeecheii_004013-T1.exon1;Parent=MeliponaBeecheii_004013-T1
contig_2	funannotate	exon	43049	43396	.	-	.	ID=MeliponaBeecheii_003600-T1.exon5;Parent=MeliponaBeecheii_003600-T1
contig_2	funannotate	exon	42742	42940	.	-	.	ID=MeliponaBeecheii_003600-T1.exon6;Parent=MeliponaBeecheii_003600-T1
contig_2	funannotate	exon	44156	44348	.	-	.	ID=MeliponaBeecheii_003600-T1.exon3;Parent=MeliponaBeecheii_003600-T1
contig_2	funannotate	exon	43559	43722	.	-	.	ID=MeliponaBeecheii_003600-T1.exon4;Parent=MeliponaBeecheii_003600-T1
contig_2	funannotate	mRNA	8250976	8251227	.	+	.	ID=MeliponaBeecheii_004370-T1;Parent=MeliponaBeecheii_004370
contig_2	funannotate	exon	42059	42265	.	-	.	ID=MeliponaBeecheii_003600-T1.exon7;Parent=MeliponaBeecheii_003600-T1
contig_2	funannotate	exon	41347	41522	.	-	.	ID=MeliponaBeecheii_003600-T1.exon8;Parent=MeliponaBeecheii_003600-T1
contig_2	funannotate	CDS	5791881	5792459	.	-	0	ID=MeliponaBeecheii_004179-T1.cds;Parent=MeliponaBeecheii_004179-T1
contig_2	funannotate	exon	5745669	5745790	.	+	.	ID=MeliponaBeecheii_004174-T1.exon1;Parent=MeliponaBeecheii_004174-T1
contig_2	funannotate	exon	2066619	2066781	.	-	.	ID=MeliponaBeecheii_003784-T1.exon9;Parent=MeliponaBeecheii_003784-T1
contig_2	funannotate	exon	2066875	2067137	.	-	.	ID=MeliponaBeecheii_003784-T1.exon8;Parent=MeliponaBeecheii_003784-T1
contig_2	funannotate	exon	2067919	2068101	.	-	.	ID=MeliponaBeecheii_003784-T1.exon7;Parent=MeliponaBeecheii_003784-T1
contig_2	funannotate	exon	5746648	5746793	.	+	.	ID=MeliponaBeecheii_004174-T1.exon5;Parent=MeliponaBeecheii_004174-T1
contig_2	funannotate	exon	2068176	2068759	.	-	.	ID=MeliponaBeecheii_003784-T1.exon6;Parent=MeliponaBeecheii_003784-T1
contig_2	funannotate	exon	5746353	5746586	.	+	.	ID=MeliponaBeecheii_004174-T1.exon4;Parent=MeliponaBeecheii_004174-T1
contig_2	funannotate	exon	2069193	2069345	.	-	.	ID=MeliponaBeecheii_003784-T1.exon5;Parent=MeliponaBeecheii_003784-T1
contig_2	funannotate	exon	5746156	5746285	.	+	.	ID=MeliponaBeecheii_004174-T1.exon3;Parent=MeliponaBeecheii_004174-T1
contig_2	funannotate	exon	2069450	2069650	.	-	.	ID=MeliponaBeecheii_003784-T1.exon4;Parent=MeliponaBeecheii_003784-T1
contig_2	funannotate	exon	5745861	5746080	.	+	.	ID=MeliponaBeecheii_004174-T1.exon2;Parent=MeliponaBeecheii_004174-T1
contig_2	funannotate	exon	45467	45536	.	-	.	ID=MeliponaBeecheii_003600-T1.exon1;Parent=MeliponaBeecheii_003600-T1
contig_2	funannotate	exon	2069839	2070036	.	-	.	ID=MeliponaBeecheii_003784-T1.exon3;Parent=MeliponaBeecheii_003784-T1
contig_2	funannotate	exon	44878	45080	.	-	.	ID=MeliponaBeecheii_003600-T1.exon2;Parent=MeliponaBeecheii_003600-T1
contig_2	funannotate	exon	2070359	2070547	.	-	.	ID=MeliponaBeecheii_003784-T1.exon2;Parent=MeliponaBeecheii_003784-T1
contig_2	funannotate	mRNA	6906323	6907403	.	+	.	ID=MeliponaBeecheii_004255-T1;Parent=MeliponaBeecheii_004255
contig_2	funannotate	exon	2072738	2073691	.	-	.	ID=MeliponaBeecheii_003784-T1.exon1;Parent=MeliponaBeecheii_003784-T1
contig_2	funannotate	mRNA	1519484	1524210	.	-	.	ID=MeliponaBeecheii_003747-T1;Dbxref=InterPro:IPR036236%2CPFAM:PF00096%2CPFAM:PF13894%2CInterPro:IPR013087;Parent=MeliponaBeecheii_003747
contig_2	funannotate	CDS	5188814	5188885	.	+	0	ID=MeliponaBeecheii_004083-T1.cds;Parent=MeliponaBeecheii_004083-T1
contig_2	funannotate	CDS	5194198	5196285	.	+	0	ID=MeliponaBeecheii_004083-T1.cds;Parent=MeliponaBeecheii_004083-T1
contig_2	funannotate	CDS	8438279	8438377	.	-	0	ID=MeliponaBeecheii_004377-T1.cds;Parent=MeliponaBeecheii_004377-T1
contig_2	funannotate	CDS	8438013	8438135	.	-	0	ID=MeliponaBeecheii_004377-T1.cds;Parent=MeliponaBeecheii_004377-T1
contig_2	funannotate	CDS	8428354	8428719	.	-	0	ID=MeliponaBeecheii_004377-T1.cds;Parent=MeliponaBeecheii_004377-T1
contig_2	funannotate	mRNA	8492323	8493873	.	-	.	ID=MeliponaBeecheii_004382-T1;Ontology_term=GO:0006468%2CGO:0004672%2CGO:0005524;Dbxref=InterPro:IPR011009%2CInterPro:IPR017441%2CInterPro:IPR000719%2CInterPro:IPR008271%2CPFAM:PF07714%2CPFAM:PF00069;Parent=MeliponaBeecheii_004382
contig_2	funannotate	CDS	6356732	6356953	.	-	0	ID=MeliponaBeecheii_004228-T1.cds;Parent=MeliponaBeecheii_004228-T1
contig_2	funannotate	exon	7211595	7211829	.	-	.	ID=MeliponaBeecheii_004287-T1.exon3;Parent=MeliponaBeecheii_004287-T1
contig_2	funannotate	exon	5109531	5109618	.	+	.	ID=MeliponaBeecheii_004068-T1.exon1;Parent=MeliponaBeecheii_004068-T1
contig_2	funannotate	exon	7210599	7210691	.	-	.	ID=MeliponaBeecheii_004287-T1.exon4;Parent=MeliponaBeecheii_004287-T1
contig_2	funannotate	exon	7218295	7218473	.	-	.	ID=MeliponaBeecheii_004287-T1.exon1;Parent=MeliponaBeecheii_004287-T1
contig_2	funannotate	exon	7214553	7214637	.	-	.	ID=MeliponaBeecheii_004287-T1.exon2;Parent=MeliponaBeecheii_004287-T1
contig_2	funannotate	exon	5110357	5110603	.	+	.	ID=MeliponaBeecheii_004068-T1.exon4;Parent=MeliponaBeecheii_004068-T1
contig_2	funannotate	exon	5109758	5109952	.	+	.	ID=MeliponaBeecheii_004068-T1.exon2;Parent=MeliponaBeecheii_004068-T1
contig_2	funannotate	exon	5110107	5110257	.	+	.	ID=MeliponaBeecheii_004068-T1.exon3;Parent=MeliponaBeecheii_004068-T1
contig_2	funannotate	exon	7208226	7208830	.	-	.	ID=MeliponaBeecheii_004287-T1.exon5;Parent=MeliponaBeecheii_004287-T1
contig_2	funannotate	mRNA	3125390	3126626	.	+	.	ID=MeliponaBeecheii_003909-T1;Ontology_term=GO:0000276%2CGO:0015078%2CGO:0015986;Dbxref=InterPro:IPR036228%2CInterPro:IPR008689%2CPFAM:PF05873;Parent=MeliponaBeecheii_003909
contig_2	funannotate	mRNA	1435037	1447800	.	+	.	ID=MeliponaBeecheii_003735-T1;Dbxref=InterPro:IPR000884%2CInterPro:IPR038178%2CInterPro:IPR036383%2CInterPro:IPR000001%2CInterPro:IPR018056%2CInterPro:IPR013806%2CPFAM:PF00051%2CPFAM:PF00090;Parent=MeliponaBeecheii_003735
contig_2	funannotate	CDS	5292131	5292431	.	+	0	ID=MeliponaBeecheii_004099-T1.cds;Parent=MeliponaBeecheii_004099-T1
contig_2	funannotate	CDS	5292512	5292606	.	+	0	ID=MeliponaBeecheii_004099-T1.cds;Parent=MeliponaBeecheii_004099-T1
contig_2	funannotate	CDS	5292821	5292958	.	+	0	ID=MeliponaBeecheii_004099-T1.cds;Parent=MeliponaBeecheii_004099-T1
contig_2	funannotate	mRNA	173311	178623	.	+	.	ID=MeliponaBeecheii_003608-T1;Parent=MeliponaBeecheii_003608
contig_2	funannotate	CDS	6185848	6185908	.	-	0	ID=MeliponaBeecheii_004212-T1.cds;Parent=MeliponaBeecheii_004212-T1
contig_2	funannotate	CDS	6185380	6185537	.	-	0	ID=MeliponaBeecheii_004212-T1.cds;Parent=MeliponaBeecheii_004212-T1
contig_2	funannotate	CDS	6185027	6185168	.	-	0	ID=MeliponaBeecheii_004212-T1.cds;Parent=MeliponaBeecheii_004212-T1
contig_2	funannotate	CDS	6184745	6184957	.	-	0	ID=MeliponaBeecheii_004212-T1.cds;Parent=MeliponaBeecheii_004212-T1
contig_2	funannotate	CDS	6184430	6184659	.	-	0	ID=MeliponaBeecheii_004212-T1.cds;Parent=MeliponaBeecheii_004212-T1
contig_2	funannotate	CDS	6183982	6184350	.	-	0	ID=MeliponaBeecheii_004212-T1.cds;Parent=MeliponaBeecheii_004212-T1
contig_2	funannotate	CDS	6183486	6183896	.	-	0	ID=MeliponaBeecheii_004212-T1.cds;Parent=MeliponaBeecheii_004212-T1
contig_2	funannotate	CDS	4829416	4829516	.	-	0	ID=MeliponaBeecheii_004055-T1.cds;Parent=MeliponaBeecheii_004055-T1
contig_2	funannotate	CDS	4829078	4829345	.	-	0	ID=MeliponaBeecheii_004055-T1.cds;Parent=MeliponaBeecheii_004055-T1
contig_2	funannotate	mRNA	7135333	7135631	.	+	.	ID=MeliponaBeecheii_004279-T1;Parent=MeliponaBeecheii_004279
contig_2	funannotate	mRNA	3128845	3140926	.	+	.	ID=MeliponaBeecheii_003910-T1;Ontology_term=GO:0005515%2CGO:0004674%2CGO:0016301%2CGO:0016310%2CGO:0000184;Dbxref=PFAM:PF02260%2CInterPro:IPR031559%2CInterPro:IPR011009%2CInterPro:IPR016024%2CPFAM:PF15785%2CInterPro:IPR018936%2CInterPro:IPR014009%2CPFAM:PF00454%2CInterPro:IPR003152%2CInterPro:IPR000403%2CInterPro:IPR039414%2CInterPro:IPR036940;Parent=MeliponaBeecheii_003910
[truncated: 7,234 more rows]
