# Supplementary material for: Prevalent bee venom genes evolved before the aculeate stinger and eusociality
Source: BMC Biol. 2023 Oct 23;21:229. doi: 10.1186/s12915-023-01656-5 (PMC10591384; doi:10.1186/s12915-023-01656-5)
Supplement: Supplementary file 42 — Additional file 42. Gff files of all toxin gene annotations. [file 12915_2023_1656_MOESM42_ESM.zip › AdditionalFile9_ToxinGeneAnnotations/WUUM01000002.1._PLA2.gff_modified_Koludarov_et_al_2021.gff3]

##gff-version 3
##source-version geneious 2020.2.2
##sequence-region	WUUM01000002.1	1	12259439
WUUM01000002.1	Koludarov_et_al_2021	gene	2672828	2678658	.	-	.	Name=PLA2 but probably misannotated CDS
WUUM01000002.1	Koludarov_et_al_2021	gene	2667750	2671223	.	-	.	Name=PLA2
WUUM01000002.1	funannotate	exon	5782010	5782250	.	-	.	ID=ColletesGigas_001587-T1.exon5;Parent=ColletesGigas_001587-T1
WUUM01000002.1	funannotate	exon	5783461	5783763	.	-	.	ID=ColletesGigas_001587-T1.exon4;Parent=ColletesGigas_001587-T1
WUUM01000002.1	funannotate	exon	5784442	5784568	.	-	.	ID=ColletesGigas_001587-T1.exon3;Parent=ColletesGigas_001587-T1
WUUM01000002.1	funannotate	exon	5784734	5784888	.	-	.	ID=ColletesGigas_001587-T1.exon2;Parent=ColletesGigas_001587-T1
WUUM01000002.1	funannotate	exon	5774783	5774907	.	-	.	ID=ColletesGigas_001587-T1.exon9;Parent=ColletesGigas_001587-T1
WUUM01000002.1	funannotate	exon	5780849	5781086	.	-	.	ID=ColletesGigas_001587-T1.exon8;Parent=ColletesGigas_001587-T1
WUUM01000002.1	funannotate	exon	5781404	5781410	.	-	.	ID=ColletesGigas_001587-T1.exon7;Parent=ColletesGigas_001587-T1
WUUM01000002.1	funannotate	exon	5781598	5781620	.	-	.	ID=ColletesGigas_001587-T1.exon6;Parent=ColletesGigas_001587-T1
WUUM01000002.1	funannotate	mRNA	10604022	10604655	.	-	.	ID=ColletesGigas_002019-T1;Parent=ColletesGigas_002019
WUUM01000002.1	funannotate	exon	5789309	5789384	.	-	.	ID=ColletesGigas_001587-T1.exon1;Parent=ColletesGigas_001587-T1
WUUM01000002.1	funannotate	CDS	4252869	4252941	.	+	0	ID=ColletesGigas_001455-T1.cds;Parent=ColletesGigas_001455-T1
WUUM01000002.1	funannotate	CDS	4257237	4257357	.	+	0	ID=ColletesGigas_001455-T1.cds;Parent=ColletesGigas_001455-T1
WUUM01000002.1	funannotate	CDS	4258361	4258542	.	+	0	ID=ColletesGigas_001455-T1.cds;Parent=ColletesGigas_001455-T1
WUUM01000002.1	funannotate	CDS	4259198	4259300	.	+	0	ID=ColletesGigas_001455-T1.cds;Parent=ColletesGigas_001455-T1
WUUM01000002.1	funannotate	CDS	4260836	4261008	.	+	0	ID=ColletesGigas_001455-T1.cds;Parent=ColletesGigas_001455-T1
WUUM01000002.1	funannotate	CDS	4263520	4264003	.	+	0	ID=ColletesGigas_001455-T1.cds;Parent=ColletesGigas_001455-T1
WUUM01000002.1	funannotate	CDS	4265049	4265445	.	+	0	ID=ColletesGigas_001455-T1.cds;Parent=ColletesGigas_001455-T1
WUUM01000002.1	funannotate	CDS	4265737	4265971	.	+	0	ID=ColletesGigas_001455-T1.cds;Parent=ColletesGigas_001455-T1
WUUM01000002.1	funannotate	CDS	4266114	4266285	.	+	0	ID=ColletesGigas_001455-T1.cds;Parent=ColletesGigas_001455-T1
WUUM01000002.1	funannotate	CDS	4266469	4266708	.	+	0	ID=ColletesGigas_001455-T1.cds;Parent=ColletesGigas_001455-T1
WUUM01000002.1	funannotate	CDS	4266818	4266973	.	+	0	ID=ColletesGigas_001455-T1.cds;Parent=ColletesGigas_001455-T1
WUUM01000002.1	funannotate	CDS	4268247	4268404	.	+	0	ID=ColletesGigas_001455-T1.cds;Parent=ColletesGigas_001455-T1
WUUM01000002.1	funannotate	CDS	4268467	4268576	.	+	0	ID=ColletesGigas_001455-T1.cds;Parent=ColletesGigas_001455-T1
WUUM01000002.1	funannotate	CDS	4268690	4269211	.	+	0	ID=ColletesGigas_001455-T1.cds;Parent=ColletesGigas_001455-T1
WUUM01000002.1	funannotate	CDS	4269449	4269592	.	+	0	ID=ColletesGigas_001455-T1.cds;Parent=ColletesGigas_001455-T1
WUUM01000002.1	funannotate	CDS	488150	488236	.	-	0	ID=ColletesGigas_001131-T1.cds;Parent=ColletesGigas_001131-T1
WUUM01000002.1	funannotate	CDS	487913	488072	.	-	0	ID=ColletesGigas_001131-T1.cds;Parent=ColletesGigas_001131-T1
WUUM01000002.1	funannotate	CDS	486503	487728	.	-	0	ID=ColletesGigas_001131-T1.cds;Parent=ColletesGigas_001131-T1
WUUM01000002.1	funannotate	CDS	486183	486432	.	-	0	ID=ColletesGigas_001131-T1.cds;Parent=ColletesGigas_001131-T1
WUUM01000002.1	funannotate	CDS	485751	486076	.	-	0	ID=ColletesGigas_001131-T1.cds;Parent=ColletesGigas_001131-T1
WUUM01000002.1	funannotate	exon	3591386	3591529	.	-	.	ID=ColletesGigas_001403-T1.exon3;Parent=ColletesGigas_001403-T1
WUUM01000002.1	funannotate	exon	3591151	3591309	.	-	.	ID=ColletesGigas_001403-T1.exon4;Parent=ColletesGigas_001403-T1
WUUM01000002.1	funannotate	exon	3591866	3593539	.	-	.	ID=ColletesGigas_001403-T1.exon1;Parent=ColletesGigas_001403-T1
WUUM01000002.1	funannotate	exon	3591615	3591788	.	-	.	ID=ColletesGigas_001403-T1.exon2;Parent=ColletesGigas_001403-T1
WUUM01000002.1	funannotate	mRNA	905802	921473	.	-	.	ID=ColletesGigas_001176-T1;Ontology_term=GO:0030286%2CGO:0005524%2CGO:0008569%2CGO:0007018;Dbxref=InterPro:IPR024743%2CPFAM:PF08393%2CInterPro:IPR003593%2CPFAM:PF12775%2CPFAM:PF18198%2CPFAM:PF07728%2CInterPro:IPR042228%2CPFAM:PF12780%2CPFAM:PF12781%2CInterPro:IPR043160%2CInterPro:IPR042219%2CInterPro:IPR041228%2CInterPro:IPR013602%2CInterPro:IPR035699%2CPFAM:PF12774%2CInterPro:IPR042222%2CInterPr…
WUUM01000002.1	funannotate	CDS	1656219	1656366	.	+	0	ID=ColletesGigas_001227-T1.cds;Parent=ColletesGigas_001227-T1
WUUM01000002.1	funannotate	CDS	1656864	1657195	.	+	0	ID=ColletesGigas_001227-T1.cds;Parent=ColletesGigas_001227-T1
WUUM01000002.1	funannotate	CDS	1657288	1657425	.	+	0	ID=ColletesGigas_001227-T1.cds;Parent=ColletesGigas_001227-T1
WUUM01000002.1	funannotate	CDS	1657515	1657745	.	+	0	ID=ColletesGigas_001227-T1.cds;Parent=ColletesGigas_001227-T1
WUUM01000002.1	funannotate	CDS	1657860	1658231	.	+	0	ID=ColletesGigas_001227-T1.cds;Parent=ColletesGigas_001227-T1
WUUM01000002.1	funannotate	CDS	1658316	1658444	.	+	0	ID=ColletesGigas_001227-T1.cds;Parent=ColletesGigas_001227-T1
WUUM01000002.1	funannotate	CDS	1658525	1658611	.	+	0	ID=ColletesGigas_001227-T1.cds;Parent=ColletesGigas_001227-T1
WUUM01000002.1	funannotate	CDS	1658737	1658787	.	+	0	ID=ColletesGigas_001227-T1.cds;Parent=ColletesGigas_001227-T1
WUUM01000002.1	funannotate	CDS	8070205	8070388	.	-	0	ID=ColletesGigas_001779-T1.cds;Parent=ColletesGigas_001779-T1
WUUM01000002.1	funannotate	CDS	8069888	8070046	.	-	0	ID=ColletesGigas_001779-T1.cds;Parent=ColletesGigas_001779-T1
WUUM01000002.1	funannotate	CDS	8069724	8069812	.	-	0	ID=ColletesGigas_001779-T1.cds;Parent=ColletesGigas_001779-T1
WUUM01000002.1	funannotate	CDS	8069523	8069652	.	-	0	ID=ColletesGigas_001779-T1.cds;Parent=ColletesGigas_001779-T1
WUUM01000002.1	funannotate	CDS	8069203	8069452	.	-	0	ID=ColletesGigas_001779-T1.cds;Parent=ColletesGigas_001779-T1
WUUM01000002.1	funannotate	CDS	8067657	8069048	.	-	0	ID=ColletesGigas_001779-T1.cds;Parent=ColletesGigas_001779-T1
WUUM01000002.1	funannotate	CDS	8066178	8066896	.	-	0	ID=ColletesGigas_001779-T1.cds;Parent=ColletesGigas_001779-T1
WUUM01000002.1	funannotate	CDS	8065859	8066103	.	-	0	ID=ColletesGigas_001779-T1.cds;Parent=ColletesGigas_001779-T1
WUUM01000002.1	funannotate	CDS	8065502	8065780	.	-	0	ID=ColletesGigas_001779-T1.cds;Parent=ColletesGigas_001779-T1
WUUM01000002.1	funannotate	CDS	8065309	8065319	.	-	0	ID=ColletesGigas_001779-T1.cds;Parent=ColletesGigas_001779-T1
WUUM01000002.1	funannotate	CDS	8064934	8065192	.	-	0	ID=ColletesGigas_001779-T1.cds;Parent=ColletesGigas_001779-T1
WUUM01000002.1	funannotate	CDS	8064564	8064840	.	-	0	ID=ColletesGigas_001779-T1.cds;Parent=ColletesGigas_001779-T1
WUUM01000002.1	funannotate	CDS	8064383	8064484	.	-	0	ID=ColletesGigas_001779-T1.cds;Parent=ColletesGigas_001779-T1
WUUM01000002.1	funannotate	CDS	8064129	8064297	.	-	0	ID=ColletesGigas_001779-T1.cds;Parent=ColletesGigas_001779-T1
WUUM01000002.1	funannotate	CDS	8063889	8064046	.	-	0	ID=ColletesGigas_001779-T1.cds;Parent=ColletesGigas_001779-T1
WUUM01000002.1	funannotate	CDS	8063583	8063824	.	-	0	ID=ColletesGigas_001779-T1.cds;Parent=ColletesGigas_001779-T1
WUUM01000002.1	funannotate	CDS	8063311	8063512	.	-	0	ID=ColletesGigas_001779-T1.cds;Parent=ColletesGigas_001779-T1
WUUM01000002.1	funannotate	CDS	8063083	8063234	.	-	0	ID=ColletesGigas_001779-T1.cds;Parent=ColletesGigas_001779-T1
WUUM01000002.1	funannotate	CDS	8062548	8063009	.	-	0	ID=ColletesGigas_001779-T1.cds;Parent=ColletesGigas_001779-T1
WUUM01000002.1	funannotate	CDS	8062322	8062472	.	-	0	ID=ColletesGigas_001779-T1.cds;Parent=ColletesGigas_001779-T1
WUUM01000002.1	funannotate	CDS	8062100	8062251	.	-	0	ID=ColletesGigas_001779-T1.cds;Parent=ColletesGigas_001779-T1
WUUM01000002.1	funannotate	CDS	8061752	8062024	.	-	0	ID=ColletesGigas_001779-T1.cds;Parent=ColletesGigas_001779-T1
WUUM01000002.1	funannotate	CDS	8061357	8061480	.	-	0	ID=ColletesGigas_001779-T1.cds;Parent=ColletesGigas_001779-T1
WUUM01000002.1	funannotate	CDS	8061089	8061283	.	-	0	ID=ColletesGigas_001779-T1.cds;Parent=ColletesGigas_001779-T1
WUUM01000002.1	funannotate	CDS	8060756	8061030	.	-	0	ID=ColletesGigas_001779-T1.cds;Parent=ColletesGigas_001779-T1
WUUM01000002.1	funannotate	CDS	8060527	8060682	.	-	0	ID=ColletesGigas_001779-T1.cds;Parent=ColletesGigas_001779-T1
WUUM01000002.1	funannotate	CDS	8060346	8060432	.	-	0	ID=ColletesGigas_001779-T1.cds;Parent=ColletesGigas_001779-T1
WUUM01000002.1	funannotate	CDS	9438304	9438384	.	+	0	ID=ColletesGigas_001914-T1.cds;Parent=ColletesGigas_001914-T1
WUUM01000002.1	funannotate	CDS	9438442	9438599	.	+	0	ID=ColletesGigas_001914-T1.cds;Parent=ColletesGigas_001914-T1
WUUM01000002.1	funannotate	CDS	9438671	9438931	.	+	0	ID=ColletesGigas_001914-T1.cds;Parent=ColletesGigas_001914-T1
WUUM01000002.1	funannotate	CDS	9438996	9439661	.	+	0	ID=ColletesGigas_001914-T1.cds;Parent=ColletesGigas_001914-T1
WUUM01000002.1	funannotate	CDS	9439735	9439897	.	+	0	ID=ColletesGigas_001914-T1.cds;Parent=ColletesGigas_001914-T1
WUUM01000002.1	funannotate	CDS	9439968	9440106	.	+	0	ID=ColletesGigas_001914-T1.cds;Parent=ColletesGigas_001914-T1
WUUM01000002.1	funannotate	CDS	9440177	9440763	.	+	0	ID=ColletesGigas_001914-T1.cds;Parent=ColletesGigas_001914-T1
WUUM01000002.1	funannotate	CDS	9440839	9440934	.	+	0	ID=ColletesGigas_001914-T1.cds;Parent=ColletesGigas_001914-T1
WUUM01000002.1	funannotate	mRNA	3402848	3404530	.	-	.	ID=ColletesGigas_001393-T1;Ontology_term=GO:0007165;Dbxref=InterPro:IPR000198%2CInterPro:IPR008936%2CInterPro:IPR039102;Parent=ColletesGigas_001393
WUUM01000002.1	funannotate	CDS	9586608	9586696	.	-	0	ID=ColletesGigas_001936-T1.cds;Parent=ColletesGigas_001936-T1
WUUM01000002.1	funannotate	CDS	9586318	9586504	.	-	0	ID=ColletesGigas_001936-T1.cds;Parent=ColletesGigas_001936-T1
WUUM01000002.1	funannotate	CDS	9585788	9586000	.	-	0	ID=ColletesGigas_001936-T1.cds;Parent=ColletesGigas_001936-T1
WUUM01000002.1	funannotate	CDS	9585363	9585507	.	-	0	ID=ColletesGigas_001936-T1.cds;Parent=ColletesGigas_001936-T1
WUUM01000002.1	funannotate	CDS	9584888	9585078	.	-	0	ID=ColletesGigas_001936-T1.cds;Parent=ColletesGigas_001936-T1
WUUM01000002.1	funannotate	exon	4643720	4643947	.	-	.	ID=ColletesGigas_001497-T1.exon8;Parent=ColletesGigas_001497-T1
WUUM01000002.1	funannotate	exon	4643578	4643652	.	-	.	ID=ColletesGigas_001497-T1.exon9;Parent=ColletesGigas_001497-T1
WUUM01000002.1	funannotate	CDS	7625072	7625449	.	-	0	ID=ColletesGigas_001708-T1.cds;Parent=ColletesGigas_001708-T1
WUUM01000002.1	funannotate	CDS	7622890	7623258	.	-	0	ID=ColletesGigas_001708-T1.cds;Parent=ColletesGigas_001708-T1
WUUM01000002.1	funannotate	CDS	7622602	7622814	.	-	0	ID=ColletesGigas_001708-T1.cds;Parent=ColletesGigas_001708-T1
WUUM01000002.1	funannotate	CDS	7622070	7622525	.	-	0	ID=ColletesGigas_001708-T1.cds;Parent=ColletesGigas_001708-T1
WUUM01000002.1	funannotate	CDS	7621133	7621568	.	-	0	ID=ColletesGigas_001708-T1.cds;Parent=ColletesGigas_001708-T1
WUUM01000002.1	funannotate	CDS	7618990	7620888	.	-	0	ID=ColletesGigas_001708-T1.cds;Parent=ColletesGigas_001708-T1
WUUM01000002.1	funannotate	CDS	7618296	7618490	.	-	0	ID=ColletesGigas_001708-T1.cds;Parent=ColletesGigas_001708-T1
WUUM01000002.1	funannotate	CDS	7618042	7618215	.	-	0	ID=ColletesGigas_001708-T1.cds;Parent=ColletesGigas_001708-T1
WUUM01000002.1	funannotate	CDS	7617400	7617782	.	-	0	ID=ColletesGigas_001708-T1.cds;Parent=ColletesGigas_001708-T1
WUUM01000002.1	funannotate	CDS	7617239	7617328	.	-	0	ID=ColletesGigas_001708-T1.cds;Parent=ColletesGigas_001708-T1
WUUM01000002.1	funannotate	exon	4644222	4644381	.	-	.	ID=ColletesGigas_001497-T1.exon6;Parent=ColletesGigas_001497-T1
WUUM01000002.1	funannotate	exon	4644024	4644150	.	-	.	ID=ColletesGigas_001497-T1.exon7;Parent=ColletesGigas_001497-T1
WUUM01000002.1	funannotate	exon	4645302	4645870	.	-	.	ID=ColletesGigas_001497-T1.exon4;Parent=ColletesGigas_001497-T1
WUUM01000002.1	funannotate	exon	4644466	4645222	.	-	.	ID=ColletesGigas_001497-T1.exon5;Parent=ColletesGigas_001497-T1
WUUM01000002.1	funannotate	exon	4646160	4646252	.	-	.	ID=ColletesGigas_001497-T1.exon2;Parent=ColletesGigas_001497-T1
WUUM01000002.1	funannotate	exon	4645960	4646092	.	-	.	ID=ColletesGigas_001497-T1.exon3;Parent=ColletesGigas_001497-T1
WUUM01000002.1	funannotate	exon	5772667	5772808	.	-	.	ID=ColletesGigas_001587-T1.exon10;Parent=ColletesGigas_001587-T1
WUUM01000002.1	funannotate	exon	4646313	4646636	.	-	.	ID=ColletesGigas_001497-T1.exon1;Parent=ColletesGigas_001497-T1
WUUM01000002.1	funannotate	mRNA	10613927	10614600	.	-	.	ID=ColletesGigas_002020-T1;Parent=ColletesGigas_002020
WUUM01000002.1	funannotate	mRNA	2210570	2211128	.	-	.	ID=ColletesGigas_001266-T1;Parent=ColletesGigas_001266
WUUM01000002.1	funannotate	mRNA	2393401	2395712	.	+	.	ID=ColletesGigas_001291-T1;Ontology_term=GO:0019904%2CGO:0005515;Dbxref=InterPro:IPR037959%2CInterPro:IPR030798%2CInterPro:IPR010504%2CInterPro:IPR036034%2CPFAM:PF06456%2CInterPro:IPR027267%2CInterPro:IPR001478;Parent=ColletesGigas_001291
WUUM01000002.1	funannotate	CDS	7326675	7326996	.	-	0	ID=ColletesGigas_001683-T1.cds;Parent=ColletesGigas_001683-T1
WUUM01000002.1	funannotate	CDS	7326469	7326582	.	-	0	ID=ColletesGigas_001683-T1.cds;Parent=ColletesGigas_001683-T1
WUUM01000002.1	funannotate	CDS	7325352	7325456	.	-	0	ID=ColletesGigas_001683-T1.cds;Parent=ColletesGigas_001683-T1
WUUM01000002.1	funannotate	CDS	7322131	7322540	.	-	0	ID=ColletesGigas_001683-T1.cds;Parent=ColletesGigas_001683-T1
WUUM01000002.1	funannotate	CDS	7096847	7097206	.	-	0	ID=ColletesGigas_001661-T1.cds;Parent=ColletesGigas_001661-T1
WUUM01000002.1	funannotate	mRNA	859179	861001	.	-	.	ID=ColletesGigas_001164-T1;Ontology_term=GO:0005515;Dbxref=InterPro:IPR036322%2CInterPro:IPR001680%2CInterPro:IPR015943%2CInterPro:IPR019775%2CInterPro:IPR017986%2CInterPro:IPR020472;Parent=ColletesGigas_001164
WUUM01000002.1	funannotate	exon	7271741	7271916	.	+	.	ID=ColletesGigas_001677-T1.exon1;Parent=ColletesGigas_001677-T1
WUUM01000002.1	funannotate	exon	7272375	7272507	.	+	.	ID=ColletesGigas_001677-T1.exon2;Parent=ColletesGigas_001677-T1
WUUM01000002.1	funannotate	CDS	669565	669632	.	+	0	ID=ColletesGigas_001153-T1.cds;Parent=ColletesGigas_001153-T1
WUUM01000002.1	funannotate	CDS	670088	670341	.	+	0	ID=ColletesGigas_001153-T1.cds;Parent=ColletesGigas_001153-T1
WUUM01000002.1	funannotate	CDS	670425	670533	.	+	0	ID=ColletesGigas_001153-T1.cds;Parent=ColletesGigas_001153-T1
WUUM01000002.1	funannotate	CDS	672443	672460	.	+	0	ID=ColletesGigas_001153-T1.cds;Parent=ColletesGigas_001153-T1
WUUM01000002.1	funannotate	CDS	672666	672853	.	+	0	ID=ColletesGigas_001153-T1.cds;Parent=ColletesGigas_001153-T1
WUUM01000002.1	funannotate	CDS	680367	680797	.	+	0	ID=ColletesGigas_001153-T1.cds;Parent=ColletesGigas_001153-T1
WUUM01000002.1	funannotate	CDS	682100	682261	.	+	0	ID=ColletesGigas_001153-T1.cds;Parent=ColletesGigas_001153-T1
WUUM01000002.1	funannotate	mRNA	11353400	11353740	.	+	.	ID=ColletesGigas_002044-T1;Parent=ColletesGigas_002044
WUUM01000002.1	funannotate	exon	665952	666134	.	-	.	ID=ColletesGigas_001152-T1.exon3;Parent=ColletesGigas_001152-T1
WUUM01000002.1	funannotate	exon	666871	667066	.	-	.	ID=ColletesGigas_001152-T1.exon2;Parent=ColletesGigas_001152-T1
WUUM01000002.1	funannotate	exon	667352	667512	.	-	.	ID=ColletesGigas_001152-T1.exon1;Parent=ColletesGigas_001152-T1
WUUM01000002.1	funannotate	exon	8696296	8696463	.	+	.	ID=ColletesGigas_001838-T1.exon1;Parent=ColletesGigas_001838-T1
WUUM01000002.1	funannotate	exon	8696543	8696714	.	+	.	ID=ColletesGigas_001838-T1.exon2;Parent=ColletesGigas_001838-T1
WUUM01000002.1	funannotate	exon	8833594	8833681	.	-	.	ID=ColletesGigas_001857-T1.exon2;Parent=ColletesGigas_001857-T1
WUUM01000002.1	funannotate	exon	8833271	8833387	.	-	.	ID=ColletesGigas_001857-T1.exon3;Parent=ColletesGigas_001857-T1
WUUM01000002.1	funannotate	CDS	2033497	2033658	.	-	0	ID=ColletesGigas_001249-T1.cds;Parent=ColletesGigas_001249-T1
WUUM01000002.1	funannotate	CDS	2033126	2033272	.	-	0	ID=ColletesGigas_001249-T1.cds;Parent=ColletesGigas_001249-T1
WUUM01000002.1	funannotate	exon	8833969	8834166	.	-	.	ID=ColletesGigas_001857-T1.exon1;Parent=ColletesGigas_001857-T1
WUUM01000002.1	funannotate	exon	8821500	8821618	.	-	.	ID=ColletesGigas_001857-T1.exon6;Parent=ColletesGigas_001857-T1
WUUM01000002.1	funannotate	mRNA	3257715	3258426	.	-	.	ID=ColletesGigas_001381-T1;Parent=ColletesGigas_001381
WUUM01000002.1	funannotate	exon	8826192	8826395	.	-	.	ID=ColletesGigas_001857-T1.exon4;Parent=ColletesGigas_001857-T1
WUUM01000002.1	funannotate	exon	8822156	8822416	.	-	.	ID=ColletesGigas_001857-T1.exon5;Parent=ColletesGigas_001857-T1
WUUM01000002.1	funannotate	CDS	10568363	10568562	.	-	0	ID=ColletesGigas_002015-T1.cds;Parent=ColletesGigas_002015-T1
WUUM01000002.1	funannotate	CDS	10567061	10567754	.	-	0	ID=ColletesGigas_002015-T1.cds;Parent=ColletesGigas_002015-T1
WUUM01000002.1	funannotate	exon	9498866	9499076	.	+	.	ID=ColletesGigas_001928-T1.exon4;Parent=ColletesGigas_001928-T1
WUUM01000002.1	funannotate	exon	9498641	9498792	.	+	.	ID=ColletesGigas_001928-T1.exon3;Parent=ColletesGigas_001928-T1
WUUM01000002.1	funannotate	exon	9498440	9498534	.	+	.	ID=ColletesGigas_001928-T1.exon2;Parent=ColletesGigas_001928-T1
WUUM01000002.1	funannotate	exon	9497989	9498205	.	+	.	ID=ColletesGigas_001928-T1.exon1;Parent=ColletesGigas_001928-T1
WUUM01000002.1	funannotate	CDS	10046189	10046387	.	+	0	ID=ColletesGigas_001985-T1.cds;Parent=ColletesGigas_001985-T1
WUUM01000002.1	funannotate	CDS	10047737	10047825	.	+	0	ID=ColletesGigas_001985-T1.cds;Parent=ColletesGigas_001985-T1
WUUM01000002.1	funannotate	CDS	10048765	10048975	.	+	0	ID=ColletesGigas_001985-T1.cds;Parent=ColletesGigas_001985-T1
WUUM01000002.1	funannotate	CDS	10049110	10049228	.	+	0	ID=ColletesGigas_001985-T1.cds;Parent=ColletesGigas_001985-T1
WUUM01000002.1	funannotate	mRNA	2084032	2084508	.	-	.	ID=ColletesGigas_001254-T1;Parent=ColletesGigas_001254
WUUM01000002.1	funannotate	CDS	1212491	1212579	.	+	0	ID=ColletesGigas_001205-T1.cds;Parent=ColletesGigas_001205-T1
WUUM01000002.1	funannotate	CDS	1213534	1213804	.	+	0	ID=ColletesGigas_001205-T1.cds;Parent=ColletesGigas_001205-T1
WUUM01000002.1	funannotate	CDS	1216716	1216790	.	+	0	ID=ColletesGigas_001205-T1.cds;Parent=ColletesGigas_001205-T1
WUUM01000002.1	funannotate	CDS	1216860	1216961	.	+	0	ID=ColletesGigas_001205-T1.cds;Parent=ColletesGigas_001205-T1
WUUM01000002.1	funannotate	exon	8260970	8261263	.	-	.	ID=ColletesGigas_001800-T1.exon1;Parent=ColletesGigas_001800-T1
WUUM01000002.1	funannotate	CDS	2445542	2445695	.	-	0	ID=ColletesGigas_001298-T1.cds;Parent=ColletesGigas_001298-T1
WUUM01000002.1	funannotate	CDS	2441638	2441720	.	-	0	ID=ColletesGigas_001298-T1.cds;Parent=ColletesGigas_001298-T1
WUUM01000002.1	funannotate	CDS	2436829	2436891	.	-	0	ID=ColletesGigas_001298-T1.cds;Parent=ColletesGigas_001298-T1
WUUM01000002.1	funannotate	CDS	2435808	2435935	.	-	0	ID=ColletesGigas_001298-T1.cds;Parent=ColletesGigas_001298-T1
WUUM01000002.1	funannotate	CDS	2435494	2435683	.	-	0	ID=ColletesGigas_001298-T1.cds;Parent=ColletesGigas_001298-T1
WUUM01000002.1	funannotate	mRNA	1894520	1898185	.	+	.	ID=ColletesGigas_001242-T1;Parent=ColletesGigas_001242
WUUM01000002.1	funannotate	CDS	12190303	12190359	.	+	0	ID=ColletesGigas_002086-T1.cds;Parent=ColletesGigas_002086-T1
WUUM01000002.1	funannotate	CDS	12190918	12193742	.	+	0	ID=ColletesGigas_002086-T1.cds;Parent=ColletesGigas_002086-T1
WUUM01000002.1	funannotate	CDS	12195855	12196088	.	+	0	ID=ColletesGigas_002086-T1.cds;Parent=ColletesGigas_002086-T1
WUUM01000002.1	funannotate	CDS	12196186	12196264	.	+	0	ID=ColletesGigas_002086-T1.cds;Parent=ColletesGigas_002086-T1
WUUM01000002.1	funannotate	CDS	12196526	12196548	.	+	0	ID=ColletesGigas_002086-T1.cds;Parent=ColletesGigas_002086-T1
WUUM01000002.1	funannotate	CDS	12198628	12198697	.	+	0	ID=ColletesGigas_002086-T1.cds;Parent=ColletesGigas_002086-T1
WUUM01000002.1	funannotate	mRNA	10987376	10987747	.	-	.	ID=ColletesGigas_002032-T1;Parent=ColletesGigas_002032
WUUM01000002.1	funannotate	exon	10039968	10040361	.	-	.	ID=ColletesGigas_001984-T1.exon2;Parent=ColletesGigas_001984-T1
WUUM01000002.1	funannotate	CDS	2318908	2319394	.	+	0	ID=ColletesGigas_001276-T1.cds;Parent=ColletesGigas_001276-T1
WUUM01000002.1	funannotate	CDS	2319455	2320128	.	+	0	ID=ColletesGigas_001276-T1.cds;Parent=ColletesGigas_001276-T1
WUUM01000002.1	funannotate	exon	10040476	10040546	.	-	.	ID=ColletesGigas_001984-T1.exon1;Parent=ColletesGigas_001984-T1
WUUM01000002.1	funannotate	CDS	3606884	3607014	.	-	0	ID=ColletesGigas_001406-T1.cds;Parent=ColletesGigas_001406-T1
WUUM01000002.1	funannotate	CDS	3604700	3604896	.	-	0	ID=ColletesGigas_001406-T1.cds;Parent=ColletesGigas_001406-T1
WUUM01000002.1	funannotate	CDS	3603846	3603987	.	-	0	ID=ColletesGigas_001406-T1.cds;Parent=ColletesGigas_001406-T1
WUUM01000002.1	funannotate	CDS	3603641	3603737	.	-	0	ID=ColletesGigas_001406-T1.cds;Parent=ColletesGigas_001406-T1
WUUM01000002.1	funannotate	CDS	3602778	3602972	.	-	0	ID=ColletesGigas_001406-T1.cds;Parent=ColletesGigas_001406-T1
WUUM01000002.1	funannotate	CDS	3602458	3602610	.	-	0	ID=ColletesGigas_001406-T1.cds;Parent=ColletesGigas_001406-T1
WUUM01000002.1	funannotate	CDS	3601628	3601904	.	-	0	ID=ColletesGigas_001406-T1.cds;Parent=ColletesGigas_001406-T1
WUUM01000002.1	funannotate	CDS	3601280	3601555	.	-	0	ID=ColletesGigas_001406-T1.cds;Parent=ColletesGigas_001406-T1
WUUM01000002.1	funannotate	CDS	3601003	3601210	.	-	0	ID=ColletesGigas_001406-T1.cds;Parent=ColletesGigas_001406-T1
WUUM01000002.1	funannotate	CDS	3600759	3600943	.	-	0	ID=ColletesGigas_001406-T1.cds;Parent=ColletesGigas_001406-T1
WUUM01000002.1	funannotate	CDS	3600385	3600677	.	-	0	ID=ColletesGigas_001406-T1.cds;Parent=ColletesGigas_001406-T1
WUUM01000002.1	funannotate	CDS	3599908	3600147	.	-	0	ID=ColletesGigas_001406-T1.cds;Parent=ColletesGigas_001406-T1
WUUM01000002.1	funannotate	CDS	3599066	3599248	.	-	0	ID=ColletesGigas_001406-T1.cds;Parent=ColletesGigas_001406-T1
WUUM01000002.1	funannotate	CDS	3598806	3598964	.	-	0	ID=ColletesGigas_001406-T1.cds;Parent=ColletesGigas_001406-T1
WUUM01000002.1	funannotate	mRNA	1010170	1011515	.	-	.	ID=ColletesGigas_001188-T1;Ontology_term=GO:0005525;Dbxref=InterPro:IPR039397%2CInterPro:IPR027417%2CPFAM:PF00025%2CInterPro:IPR006762;Parent=ColletesGigas_001188
WUUM01000002.1	funannotate	CDS	8895343	8895768	.	+	0	ID=ColletesGigas_001862-T1.cds;Parent=ColletesGigas_001862-T1
WUUM01000002.1	funannotate	CDS	8702431	8703495	.	-	0	ID=ColletesGigas_001840-T1.cds;Parent=ColletesGigas_001840-T1
WUUM01000002.1	funannotate	CDS	5049210	5049301	.	+	0	ID=ColletesGigas_001529-T1.cds;Parent=ColletesGigas_001529-T1
WUUM01000002.1	funannotate	CDS	5049601	5049703	.	+	0	ID=ColletesGigas_001529-T1.cds;Parent=ColletesGigas_001529-T1
WUUM01000002.1	funannotate	CDS	5049791	5049922	.	+	0	ID=ColletesGigas_001529-T1.cds;Parent=ColletesGigas_001529-T1
WUUM01000002.1	funannotate	exon	498713	498747	.	+	.	ID=ColletesGigas_001133-T1.exon2;Parent=ColletesGigas_001133-T1
WUUM01000002.1	funannotate	exon	498473	498632	.	+	.	ID=ColletesGigas_001133-T1.exon1;Parent=ColletesGigas_001133-T1
WUUM01000002.1	funannotate	CDS	11243877	11244057	.	-	0	ID=ColletesGigas_002042-T1.cds;Parent=ColletesGigas_002042-T1
WUUM01000002.1	funannotate	CDS	11241493	11241695	.	-	0	ID=ColletesGigas_002042-T1.cds;Parent=ColletesGigas_002042-T1
WUUM01000002.1	funannotate	exon	5074622	5074875	.	+	.	ID=ColletesGigas_001530-T1.exon1;Parent=ColletesGigas_001530-T1
WUUM01000002.1	funannotate	CDS	11785793	11785979	.	-	0	ID=ColletesGigas_002064-T1.cds;Parent=ColletesGigas_002064-T1
WUUM01000002.1	funannotate	CDS	11785181	11785407	.	-	0	ID=ColletesGigas_002064-T1.cds;Parent=ColletesGigas_002064-T1
WUUM01000002.1	funannotate	exon	5075266	5075518	.	+	.	ID=ColletesGigas_001530-T1.exon3;Parent=ColletesGigas_001530-T1
WUUM01000002.1	funannotate	exon	5074955	5075078	.	+	.	ID=ColletesGigas_001530-T1.exon2;Parent=ColletesGigas_001530-T1
WUUM01000002.1	funannotate	exon	5075728	5075849	.	+	.	ID=ColletesGigas_001530-T1.exon5;Parent=ColletesGigas_001530-T1
WUUM01000002.1	funannotate	exon	5075588	5075668	.	+	.	ID=ColletesGigas_001530-T1.exon4;Parent=ColletesGigas_001530-T1
WUUM01000002.1	funannotate	exon	5076221	5076340	.	+	.	ID=ColletesGigas_001530-T1.exon7;Parent=ColletesGigas_001530-T1
WUUM01000002.1	funannotate	exon	5075923	5076162	.	+	.	ID=ColletesGigas_001530-T1.exon6;Parent=ColletesGigas_001530-T1
WUUM01000002.1	funannotate	exon	3864537	3864843	.	+	.	ID=ColletesGigas_001422-T1.exon4;Parent=ColletesGigas_001422-T1
WUUM01000002.1	funannotate	exon	3864151	3864191	.	+	.	ID=ColletesGigas_001422-T1.exon2;Parent=ColletesGigas_001422-T1
WUUM01000002.1	funannotate	exon	3864227	3864459	.	+	.	ID=ColletesGigas_001422-T1.exon3;Parent=ColletesGigas_001422-T1
WUUM01000002.1	funannotate	exon	4018446	4018705	.	+	.	ID=ColletesGigas_001440-T1.exon2;Parent=ColletesGigas_001440-T1
WUUM01000002.1	funannotate	exon	3863862	3863886	.	+	.	ID=ColletesGigas_001422-T1.exon1;Parent=ColletesGigas_001422-T1
WUUM01000002.1	funannotate	exon	4018948	4019127	.	+	.	ID=ColletesGigas_001440-T1.exon3;Parent=ColletesGigas_001440-T1
WUUM01000002.1	funannotate	exon	4019291	4019953	.	+	.	ID=ColletesGigas_001440-T1.exon4;Parent=ColletesGigas_001440-T1
WUUM01000002.1	funannotate	mRNA	1674258	1676459	.	+	.	ID=ColletesGigas_001230-T1;Dbxref=InterPro:IPR036249%2CInterPro:IPR013766%2CInterPro:IPR017937;Parent=ColletesGigas_001230
WUUM01000002.1	funannotate	mRNA	4420704	4421141	.	+	.	ID=ColletesGigas_001471-T1;Parent=ColletesGigas_001471
WUUM01000002.1	funannotate	exon	4018195	4018315	.	+	.	ID=ColletesGigas_001440-T1.exon1;Parent=ColletesGigas_001440-T1
WUUM01000002.1	funannotate	mRNA	5959838	5960228	.	+	.	ID=ColletesGigas_001597-T1;Parent=ColletesGigas_001597
WUUM01000002.1	funannotate	mRNA	3028851	3034259	.	-	.	ID=ColletesGigas_001356-T1;Ontology_term=GO:0030246;Dbxref=PFAM:PF13715%2CInterPro:IPR013783%2CPFAM:PF13620%2CInterPro:IPR013784;Parent=ColletesGigas_001356
WUUM01000002.1	funannotate	CDS	3697319	3697493	.	+	0	ID=ColletesGigas_001411-T1.cds;Parent=ColletesGigas_001411-T1
WUUM01000002.1	funannotate	CDS	3697586	3697733	.	+	0	ID=ColletesGigas_001411-T1.cds;Parent=ColletesGigas_001411-T1
WUUM01000002.1	funannotate	CDS	3697798	3698253	.	+	0	ID=ColletesGigas_001411-T1.cds;Parent=ColletesGigas_001411-T1
WUUM01000002.1	funannotate	CDS	3698325	3698496	.	+	0	ID=ColletesGigas_001411-T1.cds;Parent=ColletesGigas_001411-T1
WUUM01000002.1	funannotate	exon	7052213	7052257	.	+	.	ID=ColletesGigas_001658-T1.exon1;Parent=ColletesGigas_001658-T1
WUUM01000002.1	funannotate	exon	7052316	7052606	.	+	.	ID=ColletesGigas_001658-T1.exon2;Parent=ColletesGigas_001658-T1
WUUM01000002.1	funannotate	mRNA	195989	199246	.	+	.	ID=ColletesGigas_001103-T1;Ontology_term=GO:0071203;Dbxref=InterPro:IPR027307%2CInterPro:IPR028283%2CInterPro:IPR028282%2CInterPro:IPR028191;Parent=ColletesGigas_001103
WUUM01000002.1	funannotate	mRNA	168675	171301	.	+	.	ID=ColletesGigas_001098-T1;Parent=ColletesGigas_001098
WUUM01000002.1	funannotate	exon	5594026	5594127	.	-	.	ID=ColletesGigas_001568-T1.exon2;Parent=ColletesGigas_001568-T1
WUUM01000002.1	funannotate	exon	5594434	5594706	.	-	.	ID=ColletesGigas_001568-T1.exon1;Parent=ColletesGigas_001568-T1
WUUM01000002.1	funannotate	tRNA	5770895	5770978	.	-	.	ID=ColletesGigas_001585-T1;Parent=ColletesGigas_001585
WUUM01000002.1	funannotate	mRNA	4552970	4565353	.	+	.	ID=ColletesGigas_001483-T1;Ontology_term=GO:0005515;Dbxref=InterPro:IPR036034%2CInterPro:IPR001478;Parent=ColletesGigas_001483
WUUM01000002.1	funannotate	mRNA	3110077	3113323	.	-	.	ID=ColletesGigas_001368-T1;Ontology_term=GO:0003677;Dbxref=InterPro:IPR039353%2CInterPro:IPR004210%2CPFAM:PF02944%2CInterPro:IPR006578;Parent=ColletesGigas_001368
WUUM01000002.1	funannotate	mRNA	4291492	4292232	.	-	.	ID=ColletesGigas_001458-T1;Parent=ColletesGigas_001458
WUUM01000002.1	funannotate	exon	7538854	7538871	.	-	.	ID=ColletesGigas_001696-T1.exon1;Parent=ColletesGigas_001696-T1
WUUM01000002.1	funannotate	exon	7538421	7538781	.	-	.	ID=ColletesGigas_001696-T1.exon2;Parent=ColletesGigas_001696-T1
WUUM01000002.1	funannotate	exon	7537427	7537657	.	-	.	ID=ColletesGigas_001696-T1.exon3;Parent=ColletesGigas_001696-T1
WUUM01000002.1	funannotate	exon	7535657	7535778	.	-	.	ID=ColletesGigas_001696-T1.exon4;Parent=ColletesGigas_001696-T1
WUUM01000002.1	funannotate	exon	9397018	9397176	.	-	.	ID=ColletesGigas_001910-T1.exon10;Parent=ColletesGigas_001910-T1
WUUM01000002.1	funannotate	exon	9396602	9396898	.	-	.	ID=ColletesGigas_001910-T1.exon11;Parent=ColletesGigas_001910-T1
WUUM01000002.1	funannotate	exon	9392706	9392860	.	-	.	ID=ColletesGigas_001910-T1.exon12;Parent=ColletesGigas_001910-T1
WUUM01000002.1	funannotate	mRNA	4638769	4640408	.	+	.	ID=ColletesGigas_001495-T1;Ontology_term=GO:0016787;Dbxref=PFAM:PF02230%2CInterPro:IPR029058%2CInterPro:IPR003140%2CPFAM:PF12697;Parent=ColletesGigas_001495
WUUM01000002.1	funannotate	exon	2105952	2106053	.	-	.	ID=ColletesGigas_001256-T1.exon12;Parent=ColletesGigas_001256-T1
WUUM01000002.1	funannotate	exon	4832909	4833089	.	-	.	ID=ColletesGigas_001512-T1.exon7;Parent=ColletesGigas_001512-T1
WUUM01000002.1	funannotate	exon	8697580	8697817	.	+	.	ID=ColletesGigas_001838-T1.exon5;Parent=ColletesGigas_001838-T1
WUUM01000002.1	funannotate	exon	2105703	2105874	.	-	.	ID=ColletesGigas_001256-T1.exon13;Parent=ColletesGigas_001256-T1
WUUM01000002.1	funannotate	exon	4834112	4834362	.	-	.	ID=ColletesGigas_001512-T1.exon6;Parent=ColletesGigas_001512-T1
WUUM01000002.1	funannotate	exon	8697903	8698064	.	+	.	ID=ColletesGigas_001838-T1.exon6;Parent=ColletesGigas_001838-T1
WUUM01000002.1	funannotate	exon	2106672	2107429	.	-	.	ID=ColletesGigas_001256-T1.exon10;Parent=ColletesGigas_001256-T1
WUUM01000002.1	funannotate	exon	4834446	4834712	.	-	.	ID=ColletesGigas_001512-T1.exon5;Parent=ColletesGigas_001512-T1
WUUM01000002.1	funannotate	exon	8696829	8697270	.	+	.	ID=ColletesGigas_001838-T1.exon3;Parent=ColletesGigas_001838-T1
WUUM01000002.1	funannotate	exon	2106137	2106525	.	-	.	ID=ColletesGigas_001256-T1.exon11;Parent=ColletesGigas_001256-T1
WUUM01000002.1	funannotate	exon	4834792	4835022	.	-	.	ID=ColletesGigas_001512-T1.exon4;Parent=ColletesGigas_001512-T1
WUUM01000002.1	funannotate	exon	8697390	8697489	.	+	.	ID=ColletesGigas_001838-T1.exon4;Parent=ColletesGigas_001838-T1
WUUM01000002.1	funannotate	exon	8698698	8698805	.	+	.	ID=ColletesGigas_001838-T1.exon9;Parent=ColletesGigas_001838-T1
WUUM01000002.1	funannotate	exon	273655	273672	.	-	.	ID=ColletesGigas_001115-T1.exon1;Parent=ColletesGigas_001115-T1
WUUM01000002.1	funannotate	exon	8698126	8698353	.	+	.	ID=ColletesGigas_001838-T1.exon7;Parent=ColletesGigas_001838-T1
WUUM01000002.1	funannotate	exon	273149	273577	.	-	.	ID=ColletesGigas_001115-T1.exon2;Parent=ColletesGigas_001115-T1
WUUM01000002.1	funannotate	mRNA	1666192	1671188	.	+	.	ID=ColletesGigas_001229-T1;Ontology_term=GO:0005515;Dbxref=InterPro:IPR036322%2CInterPro:IPR001680%2CInterPro:IPR015943%2CInterPro:IPR019775%2CInterPro:IPR017986;Parent=ColletesGigas_001229
WUUM01000002.1	funannotate	CDS	4649620	4649763	.	-	0	ID=ColletesGigas_001499-T1.cds;Parent=ColletesGigas_001499-T1
WUUM01000002.1	funannotate	CDS	4649190	4649534	.	-	0	ID=ColletesGigas_001499-T1.cds;Parent=ColletesGigas_001499-T1
WUUM01000002.1	funannotate	exon	8698434	8698624	.	+	.	ID=ColletesGigas_001838-T1.exon8;Parent=ColletesGigas_001838-T1
WUUM01000002.1	funannotate	CDS	4525096	4525170	.	-	0	ID=ColletesGigas_001477-T1.cds;Parent=ColletesGigas_001477-T1
WUUM01000002.1	funannotate	CDS	4524711	4524955	.	-	0	ID=ColletesGigas_001477-T1.cds;Parent=ColletesGigas_001477-T1
WUUM01000002.1	funannotate	CDS	4524322	4524475	.	-	0	ID=ColletesGigas_001477-T1.cds;Parent=ColletesGigas_001477-T1
WUUM01000002.1	funannotate	exon	9389423	9389810	.	-	.	ID=ColletesGigas_001910-T1.exon17;Parent=ColletesGigas_001910-T1
WUUM01000002.1	funannotate	exon	4835100	4835219	.	-	.	ID=ColletesGigas_001512-T1.exon3;Parent=ColletesGigas_001512-T1
WUUM01000002.1	funannotate	exon	9392044	9392530	.	-	.	ID=ColletesGigas_001910-T1.exon13;Parent=ColletesGigas_001910-T1
WUUM01000002.1	funannotate	exon	4835293	4835494	.	-	.	ID=ColletesGigas_001512-T1.exon2;Parent=ColletesGigas_001512-T1
WUUM01000002.1	funannotate	exon	9391587	9391906	.	-	.	ID=ColletesGigas_001910-T1.exon14;Parent=ColletesGigas_001910-T1
WUUM01000002.1	funannotate	exon	4835571	4836454	.	-	.	ID=ColletesGigas_001512-T1.exon1;Parent=ColletesGigas_001512-T1
WUUM01000002.1	funannotate	exon	9390751	9391110	.	-	.	ID=ColletesGigas_001910-T1.exon15;Parent=ColletesGigas_001910-T1
WUUM01000002.1	funannotate	exon	9390297	9390677	.	-	.	ID=ColletesGigas_001910-T1.exon16;Parent=ColletesGigas_001910-T1
WUUM01000002.1	funannotate	exon	2477360	2477445	.	-	.	ID=ColletesGigas_001299-T1.exon1;Parent=ColletesGigas_001299-T1
WUUM01000002.1	funannotate	exon	2473966	2474131	.	-	.	ID=ColletesGigas_001299-T1.exon2;Parent=ColletesGigas_001299-T1
WUUM01000002.1	funannotate	exon	7643415	7643561	.	+	.	ID=ColletesGigas_001710-T1.exon2;Parent=ColletesGigas_001710-T1
WUUM01000002.1	funannotate	exon	7643098	7643145	.	+	.	ID=ColletesGigas_001710-T1.exon1;Parent=ColletesGigas_001710-T1
WUUM01000002.1	funannotate	CDS	3969927	3970081	.	-	0	ID=ColletesGigas_001433-T1.cds;Parent=ColletesGigas_001433-T1
WUUM01000002.1	funannotate	CDS	3969661	3969839	.	-	0	ID=ColletesGigas_001433-T1.cds;Parent=ColletesGigas_001433-T1
WUUM01000002.1	funannotate	CDS	3969387	3969496	.	-	0	ID=ColletesGigas_001433-T1.cds;Parent=ColletesGigas_001433-T1
WUUM01000002.1	funannotate	CDS	3969175	3969300	.	-	0	ID=ColletesGigas_001433-T1.cds;Parent=ColletesGigas_001433-T1
WUUM01000002.1	funannotate	CDS	3968936	3969098	.	-	0	ID=ColletesGigas_001433-T1.cds;Parent=ColletesGigas_001433-T1
WUUM01000002.1	funannotate	CDS	3968614	3968859	.	-	0	ID=ColletesGigas_001433-T1.cds;Parent=ColletesGigas_001433-T1
WUUM01000002.1	funannotate	CDS	3968375	3968515	.	-	0	ID=ColletesGigas_001433-T1.cds;Parent=ColletesGigas_001433-T1
WUUM01000002.1	funannotate	CDS	3968158	3968297	.	-	0	ID=ColletesGigas_001433-T1.cds;Parent=ColletesGigas_001433-T1
WUUM01000002.1	funannotate	CDS	3967729	3967860	.	-	0	ID=ColletesGigas_001433-T1.cds;Parent=ColletesGigas_001433-T1
WUUM01000002.1	funannotate	CDS	3967479	3967652	.	-	0	ID=ColletesGigas_001433-T1.cds;Parent=ColletesGigas_001433-T1
WUUM01000002.1	funannotate	CDS	3966985	3967227	.	-	0	ID=ColletesGigas_001433-T1.cds;Parent=ColletesGigas_001433-T1
WUUM01000002.1	funannotate	exon	3322811	3322900	.	+	.	ID=ColletesGigas_001388-T1.exon2;Parent=ColletesGigas_001388-T1
WUUM01000002.1	funannotate	exon	3322461	3322601	.	+	.	ID=ColletesGigas_001388-T1.exon1;Parent=ColletesGigas_001388-T1
WUUM01000002.1	funannotate	exon	3323717	3324044	.	+	.	ID=ColletesGigas_001388-T1.exon4;Parent=ColletesGigas_001388-T1
WUUM01000002.1	funannotate	mRNA	1212491	1216961	.	+	.	ID=ColletesGigas_001205-T1;Parent=ColletesGigas_001205
WUUM01000002.1	funannotate	exon	3322973	3323194	.	+	.	ID=ColletesGigas_001388-T1.exon3;Parent=ColletesGigas_001388-T1
WUUM01000002.1	funannotate	exon	3325284	3325374	.	+	.	ID=ColletesGigas_001388-T1.exon6;Parent=ColletesGigas_001388-T1
WUUM01000002.1	funannotate	exon	3324160	3324253	.	+	.	ID=ColletesGigas_001388-T1.exon5;Parent=ColletesGigas_001388-T1
WUUM01000002.1	funannotate	exon	3325681	3325814	.	+	.	ID=ColletesGigas_001388-T1.exon8;Parent=ColletesGigas_001388-T1
WUUM01000002.1	funannotate	exon	3325447	3325615	.	+	.	ID=ColletesGigas_001388-T1.exon7;Parent=ColletesGigas_001388-T1
WUUM01000002.1	funannotate	exon	9244456	9244623	.	-	.	ID=ColletesGigas_001894-T1.exon1;Parent=ColletesGigas_001894-T1
WUUM01000002.1	funannotate	exon	9242625	9242801	.	-	.	ID=ColletesGigas_001894-T1.exon2;Parent=ColletesGigas_001894-T1
WUUM01000002.1	funannotate	exon	11895985	11896089	.	+	.	ID=ColletesGigas_002069-T1.exon4;Parent=ColletesGigas_002069-T1
WUUM01000002.1	funannotate	exon	11895804	11895844	.	+	.	ID=ColletesGigas_002069-T1.exon3;Parent=ColletesGigas_002069-T1
WUUM01000002.1	funannotate	exon	11895633	11895680	.	+	.	ID=ColletesGigas_002069-T1.exon2;Parent=ColletesGigas_002069-T1
WUUM01000002.1	funannotate	exon	11893588	11893726	.	+	.	ID=ColletesGigas_002069-T1.exon1;Parent=ColletesGigas_002069-T1
WUUM01000002.1	funannotate	exon	1898099	1898185	.	+	.	ID=ColletesGigas_001242-T1.exon2;Parent=ColletesGigas_001242-T1
WUUM01000002.1	funannotate	mRNA	2753358	2757775	.	+	.	ID=ColletesGigas_001332-T1;Ontology_term=GO:0008270%2CGO:0005634;Dbxref=InterPro:IPR012934%2CInterPro:IPR036236%2CInterPro:IPR013087;Parent=ColletesGigas_001332
WUUM01000002.1	funannotate	exon	1894520	1894675	.	+	.	ID=ColletesGigas_001242-T1.exon1;Parent=ColletesGigas_001242-T1
WUUM01000002.1	funannotate	CDS	4549841	4549907	.	-	0	ID=ColletesGigas_001482-T1.cds;Parent=ColletesGigas_001482-T1
WUUM01000002.1	funannotate	CDS	4548453	4548608	.	-	0	ID=ColletesGigas_001482-T1.cds;Parent=ColletesGigas_001482-T1
WUUM01000002.1	funannotate	CDS	4542790	4543014	.	-	0	ID=ColletesGigas_001482-T1.cds;Parent=ColletesGigas_001482-T1
WUUM01000002.1	funannotate	CDS	4542599	4542729	.	-	0	ID=ColletesGigas_001482-T1.cds;Parent=ColletesGigas_001482-T1
WUUM01000002.1	funannotate	CDS	6261124	6261228	.	+	0	ID=ColletesGigas_001612-T1.cds;Parent=ColletesGigas_001612-T1
WUUM01000002.1	funannotate	CDS	6263628	6263865	.	+	0	ID=ColletesGigas_001612-T1.cds;Parent=ColletesGigas_001612-T1
WUUM01000002.1	funannotate	CDS	6266979	6267265	.	+	0	ID=ColletesGigas_001612-T1.cds;Parent=ColletesGigas_001612-T1
WUUM01000002.1	funannotate	CDS	6268845	6269105	.	+	0	ID=ColletesGigas_001612-T1.cds;Parent=ColletesGigas_001612-T1
WUUM01000002.1	funannotate	CDS	6269379	6269810	.	+	0	ID=ColletesGigas_001612-T1.cds;Parent=ColletesGigas_001612-T1
WUUM01000002.1	funannotate	mRNA	1587732	1588563	.	-	.	ID=ColletesGigas_001217-T1;Ontology_term=GO:0007094;Dbxref=InterPro:IPR036570%2CInterPro:IPR027097%2CInterPro:IPR003511;Parent=ColletesGigas_001217
WUUM01000002.1	funannotate	exon	2661235	2661345	.	+	.	ID=ColletesGigas_001313-T1.exon2;Parent=ColletesGigas_001313-T1
WUUM01000002.1	funannotate	exon	2661119	2661163	.	+	.	ID=ColletesGigas_001313-T1.exon1;Parent=ColletesGigas_001313-T1
WUUM01000002.1	funannotate	exon	2662223	2662531	.	+	.	ID=ColletesGigas_001313-T1.exon4;Parent=ColletesGigas_001313-T1
WUUM01000002.1	funannotate	exon	2661808	2662140	.	+	.	ID=ColletesGigas_001313-T1.exon3;Parent=ColletesGigas_001313-T1
WUUM01000002.1	funannotate	exon	2663226	2663436	.	+	.	ID=ColletesGigas_001313-T1.exon6;Parent=ColletesGigas_001313-T1
WUUM01000002.1	funannotate	exon	2662817	2663140	.	+	.	ID=ColletesGigas_001313-T1.exon5;Parent=ColletesGigas_001313-T1
WUUM01000002.1	funannotate	exon	2664009	2664224	.	+	.	ID=ColletesGigas_001313-T1.exon8;Parent=ColletesGigas_001313-T1
WUUM01000002.1	funannotate	exon	2663760	2663944	.	+	.	ID=ColletesGigas_001313-T1.exon7;Parent=ColletesGigas_001313-T1
WUUM01000002.1	funannotate	exon	2664287	2664451	.	+	.	ID=ColletesGigas_001313-T1.exon9;Parent=ColletesGigas_001313-T1
WUUM01000002.1	funannotate	mRNA	10370102	10374122	.	-	.	ID=ColletesGigas_002007-T1;Ontology_term=GO:0003677;Dbxref=InterPro:IPR003350%2CPFAM:PF02376%2CInterPro:IPR010982;Parent=ColletesGigas_002007
WUUM01000002.1	funannotate	exon	7735045	7735103	.	+	.	ID=ColletesGigas_001729-T1.exon1;Parent=ColletesGigas_001729-T1
WUUM01000002.1	funannotate	exon	7735503	7735684	.	+	.	ID=ColletesGigas_001729-T1.exon3;Parent=ColletesGigas_001729-T1
WUUM01000002.1	funannotate	exon	7735258	7735429	.	+	.	ID=ColletesGigas_001729-T1.exon2;Parent=ColletesGigas_001729-T1
WUUM01000002.1	funannotate	exon	5723767	5723876	.	-	.	ID=ColletesGigas_001578-T1.exon14;Parent=ColletesGigas_001578-T1
WUUM01000002.1	funannotate	exon	7927960	7928295	.	+	.	ID=ColletesGigas_001767-T1.exon3;Parent=ColletesGigas_001767-T1
WUUM01000002.1	funannotate	exon	5723956	5723977	.	-	.	ID=ColletesGigas_001578-T1.exon13;Parent=ColletesGigas_001578-T1
WUUM01000002.1	funannotate	CDS	7279896	7280030	.	-	0	ID=ColletesGigas_001678-T1.cds;Parent=ColletesGigas_001678-T1
WUUM01000002.1	funannotate	CDS	7279485	7279526	.	-	0	ID=ColletesGigas_001678-T1.cds;Parent=ColletesGigas_001678-T1
WUUM01000002.1	funannotate	exon	7927530	7927862	.	+	.	ID=ColletesGigas_001767-T1.exon2;Parent=ColletesGigas_001767-T1
WUUM01000002.1	funannotate	exon	5724624	5724637	.	-	.	ID=ColletesGigas_001578-T1.exon12;Parent=ColletesGigas_001578-T1
WUUM01000002.1	funannotate	exon	7928570	7928902	.	+	.	ID=ColletesGigas_001767-T1.exon5;Parent=ColletesGigas_001767-T1
WUUM01000002.1	funannotate	mRNA	2940564	2946905	.	-	.	ID=ColletesGigas_001344-T1;Parent=ColletesGigas_001344
WUUM01000002.1	funannotate	exon	5725850	5726008	.	-	.	ID=ColletesGigas_001578-T1.exon11;Parent=ColletesGigas_001578-T1
WUUM01000002.1	funannotate	exon	7928370	7928491	.	+	.	ID=ColletesGigas_001767-T1.exon4;Parent=ColletesGigas_001767-T1
WUUM01000002.1	funannotate	exon	5726829	5726984	.	-	.	ID=ColletesGigas_001578-T1.exon10;Parent=ColletesGigas_001578-T1
WUUM01000002.1	funannotate	exon	7927373	7927450	.	+	.	ID=ColletesGigas_001767-T1.exon1;Parent=ColletesGigas_001767-T1
WUUM01000002.1	funannotate	exon	7929482	7929909	.	+	.	ID=ColletesGigas_001767-T1.exon7;Parent=ColletesGigas_001767-T1
WUUM01000002.1	funannotate	exon	7928980	7929407	.	+	.	ID=ColletesGigas_001767-T1.exon6;Parent=ColletesGigas_001767-T1
WUUM01000002.1	funannotate	mRNA	13729	21873	.	-	.	ID=ColletesGigas_001086-T1;Ontology_term=GO:0003682;Dbxref=InterPro:IPR001025%2CPFAM:PF01426;Parent=ColletesGigas_001086
WUUM01000002.1	funannotate	exon	11460652	11460717	.	-	.	ID=ColletesGigas_002050-T1.exon1;Parent=ColletesGigas_002050-T1
WUUM01000002.1	funannotate	CDS	4313477	4313728	.	-	0	ID=ColletesGigas_001460-T1.cds;Parent=ColletesGigas_001460-T1
WUUM01000002.1	funannotate	CDS	4310951	4311022	.	-	0	ID=ColletesGigas_001460-T1.cds;Parent=ColletesGigas_001460-T1
WUUM01000002.1	funannotate	CDS	6678324	6678486	.	-	0	ID=ColletesGigas_001634-T1.cds;Parent=ColletesGigas_001634-T1
WUUM01000002.1	funannotate	CDS	6676314	6676468	.	-	0	ID=ColletesGigas_001634-T1.cds;Parent=ColletesGigas_001634-T1
WUUM01000002.1	funannotate	exon	11459824	11460006	.	-	.	ID=ColletesGigas_002050-T1.exon2;Parent=ColletesGigas_002050-T1
WUUM01000002.1	funannotate	CDS	7042566	7042805	.	+	0	ID=ColletesGigas_001656-T1.cds;Parent=ColletesGigas_001656-T1
WUUM01000002.1	funannotate	CDS	6095406	6095463	.	+	0	ID=ColletesGigas_001607-T1.cds;Parent=ColletesGigas_001607-T1
WUUM01000002.1	funannotate	CDS	6095522	6095916	.	+	0	ID=ColletesGigas_001607-T1.cds;Parent=ColletesGigas_001607-T1
WUUM01000002.1	funannotate	exon	6714803	6715246	.	-	.	ID=ColletesGigas_001639-T1.exon1;Parent=ColletesGigas_001639-T1
WUUM01000002.1	funannotate	mRNA	3663258	3665117	.	+	.	ID=ColletesGigas_001410-T1;Parent=ColletesGigas_001410
WUUM01000002.1	funannotate	exon	4830406	4830439	.	-	.	ID=ColletesGigas_001511-T1.exon2;Parent=ColletesGigas_001511-T1
WUUM01000002.1	funannotate	exon	4832384	4832447	.	-	.	ID=ColletesGigas_001511-T1.exon1;Parent=ColletesGigas_001511-T1
WUUM01000002.1	funannotate	exon	4829955	4830059	.	-	.	ID=ColletesGigas_001511-T1.exon4;Parent=ColletesGigas_001511-T1
WUUM01000002.1	funannotate	exon	4830142	4830234	.	-	.	ID=ColletesGigas_001511-T1.exon3;Parent=ColletesGigas_001511-T1
WUUM01000002.1	funannotate	exon	4829630	4829685	.	-	.	ID=ColletesGigas_001511-T1.exon6;Parent=ColletesGigas_001511-T1
WUUM01000002.1	funannotate	exon	4829768	4829872	.	-	.	ID=ColletesGigas_001511-T1.exon5;Parent=ColletesGigas_001511-T1
WUUM01000002.1	funannotate	exon	4828756	4828920	.	-	.	ID=ColletesGigas_001511-T1.exon8;Parent=ColletesGigas_001511-T1
WUUM01000002.1	funannotate	exon	4828957	4829498	.	-	.	ID=ColletesGigas_001511-T1.exon7;Parent=ColletesGigas_001511-T1
WUUM01000002.1	funannotate	exon	7736386	7736515	.	+	.	ID=ColletesGigas_001729-T1.exon5;Parent=ColletesGigas_001729-T1
WUUM01000002.1	funannotate	exon	7735960	7736169	.	+	.	ID=ColletesGigas_001729-T1.exon4;Parent=ColletesGigas_001729-T1
WUUM01000002.1	funannotate	CDS	3019789	3019902	.	-	0	ID=ColletesGigas_001354-T1.cds;Parent=ColletesGigas_001354-T1
WUUM01000002.1	funannotate	CDS	3019417	3019685	.	-	0	ID=ColletesGigas_001354-T1.cds;Parent=ColletesGigas_001354-T1
WUUM01000002.1	funannotate	CDS	3018919	3019336	.	-	0	ID=ColletesGigas_001354-T1.cds;Parent=ColletesGigas_001354-T1
WUUM01000002.1	funannotate	CDS	3018395	3018839	.	-	0	ID=ColletesGigas_001354-T1.cds;Parent=ColletesGigas_001354-T1
WUUM01000002.1	funannotate	CDS	3018083	3018297	.	-	0	ID=ColletesGigas_001354-T1.cds;Parent=ColletesGigas_001354-T1
WUUM01000002.1	funannotate	CDS	3017744	3017994	.	-	0	ID=ColletesGigas_001354-T1.cds;Parent=ColletesGigas_001354-T1
WUUM01000002.1	funannotate	CDS	3017425	3017678	.	-	0	ID=ColletesGigas_001354-T1.cds;Parent=ColletesGigas_001354-T1
WUUM01000002.1	funannotate	CDS	3017033	3017316	.	-	0	ID=ColletesGigas_001354-T1.cds;Parent=ColletesGigas_001354-T1
WUUM01000002.1	funannotate	CDS	4832384	4832447	.	-	0	ID=ColletesGigas_001511-T1.cds;Parent=ColletesGigas_001511-T1
WUUM01000002.1	funannotate	CDS	4830406	4830439	.	-	0	ID=ColletesGigas_001511-T1.cds;Parent=ColletesGigas_001511-T1
WUUM01000002.1	funannotate	CDS	4830142	4830234	.	-	0	ID=ColletesGigas_001511-T1.cds;Parent=ColletesGigas_001511-T1
WUUM01000002.1	funannotate	CDS	4829955	4830059	.	-	0	ID=ColletesGigas_001511-T1.cds;Parent=ColletesGigas_001511-T1
WUUM01000002.1	funannotate	CDS	4829768	4829872	.	-	0	ID=ColletesGigas_001511-T1.cds;Parent=ColletesGigas_001511-T1
WUUM01000002.1	funannotate	CDS	4829630	4829685	.	-	0	ID=ColletesGigas_001511-T1.cds;Parent=ColletesGigas_001511-T1
WUUM01000002.1	funannotate	CDS	4828957	4829498	.	-	0	ID=ColletesGigas_001511-T1.cds;Parent=ColletesGigas_001511-T1
WUUM01000002.1	funannotate	CDS	4828756	4828920	.	-	0	ID=ColletesGigas_001511-T1.cds;Parent=ColletesGigas_001511-T1
WUUM01000002.1	funannotate	exon	6714036	6714689	.	-	.	ID=ColletesGigas_001639-T1.exon2;Parent=ColletesGigas_001639-T1
WUUM01000002.1	funannotate	mRNA	7138040	7139935	.	-	.	ID=ColletesGigas_001663-T1;Parent=ColletesGigas_001663
WUUM01000002.1	funannotate	mRNA	9180952	9181388	.	+	.	ID=ColletesGigas_001892-T1;Parent=ColletesGigas_001892
WUUM01000002.1	funannotate	CDS	8094167	8094234	.	+	0	ID=ColletesGigas_001784-T1.cds;Parent=ColletesGigas_001784-T1
WUUM01000002.1	funannotate	CDS	8094326	8094662	.	+	0	ID=ColletesGigas_001784-T1.cds;Parent=ColletesGigas_001784-T1
WUUM01000002.1	funannotate	mRNA	9029365	9030358	.	-	.	ID=ColletesGigas_001880-T1;Parent=ColletesGigas_001880
WUUM01000002.1	funannotate	exon	5079122	5079634	.	-	.	ID=ColletesGigas_001531-T1.exon9;Parent=ColletesGigas_001531-T1
WUUM01000002.1	funannotate	CDS	7903855	7903937	.	-	0	ID=ColletesGigas_001762-T1.cds;Parent=ColletesGigas_001762-T1
WUUM01000002.1	funannotate	CDS	7903275	7903443	.	-	0	ID=ColletesGigas_001762-T1.cds;Parent=ColletesGigas_001762-T1
WUUM01000002.1	funannotate	CDS	7902951	7903183	.	-	0	ID=ColletesGigas_001762-T1.cds;Parent=ColletesGigas_001762-T1
WUUM01000002.1	funannotate	CDS	7902707	7902884	.	-	0	ID=ColletesGigas_001762-T1.cds;Parent=ColletesGigas_001762-T1
WUUM01000002.1	funannotate	CDS	7901872	7902627	.	-	0	ID=ColletesGigas_001762-T1.cds;Parent=ColletesGigas_001762-T1
WUUM01000002.1	funannotate	exon	5081539	5081709	.	-	.	ID=ColletesGigas_001531-T1.exon4;Parent=ColletesGigas_001531-T1
WUUM01000002.1	funannotate	exon	8095745	8095845	.	-	.	ID=ColletesGigas_001785-T1.exon5;Parent=ColletesGigas_001785-T1
WUUM01000002.1	funannotate	exon	5083607	5083729	.	-	.	ID=ColletesGigas_001531-T1.exon3;Parent=ColletesGigas_001531-T1
WUUM01000002.1	funannotate	exon	8095928	8096468	.	-	.	ID=ColletesGigas_001785-T1.exon4;Parent=ColletesGigas_001785-T1
WUUM01000002.1	funannotate	exon	5083841	5083930	.	-	.	ID=ColletesGigas_001531-T1.exon2;Parent=ColletesGigas_001531-T1
WUUM01000002.1	funannotate	exon	8096551	8096749	.	-	.	ID=ColletesGigas_001785-T1.exon3;Parent=ColletesGigas_001785-T1
WUUM01000002.1	funannotate	exon	5084042	5084053	.	-	.	ID=ColletesGigas_001531-T1.exon1;Parent=ColletesGigas_001531-T1
WUUM01000002.1	funannotate	exon	8096820	8097057	.	-	.	ID=ColletesGigas_001785-T1.exon2;Parent=ColletesGigas_001785-T1
WUUM01000002.1	funannotate	CDS	8841573	8841623	.	+	0	ID=ColletesGigas_001858-T1.cds;Parent=ColletesGigas_001858-T1
WUUM01000002.1	funannotate	CDS	8841858	8842223	.	+	0	ID=ColletesGigas_001858-T1.cds;Parent=ColletesGigas_001858-T1
WUUM01000002.1	funannotate	exon	5079753	5079884	.	-	.	ID=ColletesGigas_001531-T1.exon8;Parent=ColletesGigas_001531-T1
WUUM01000002.1	funannotate	exon	5080016	5080822	.	-	.	ID=ColletesGigas_001531-T1.exon7;Parent=ColletesGigas_001531-T1
WUUM01000002.1	funannotate	exon	5080890	5081084	.	-	.	ID=ColletesGigas_001531-T1.exon6;Parent=ColletesGigas_001531-T1
WUUM01000002.1	funannotate	exon	8095107	8095313	.	-	.	ID=ColletesGigas_001785-T1.exon7;Parent=ColletesGigas_001785-T1
WUUM01000002.1	funannotate	exon	5081167	5081330	.	-	.	ID=ColletesGigas_001531-T1.exon5;Parent=ColletesGigas_001531-T1
WUUM01000002.1	funannotate	exon	8095513	8095666	.	-	.	ID=ColletesGigas_001785-T1.exon6;Parent=ColletesGigas_001785-T1
WUUM01000002.1	funannotate	exon	9888260	9888799	.	+	.	ID=ColletesGigas_001966-T1.exon4;Parent=ColletesGigas_001966-T1
WUUM01000002.1	funannotate	exon	9887871	9888111	.	+	.	ID=ColletesGigas_001966-T1.exon3;Parent=ColletesGigas_001966-T1
WUUM01000002.1	funannotate	exon	8097140	8097262	.	-	.	ID=ColletesGigas_001785-T1.exon1;Parent=ColletesGigas_001785-T1
WUUM01000002.1	funannotate	exon	9887152	9887348	.	+	.	ID=ColletesGigas_001966-T1.exon2;Parent=ColletesGigas_001966-T1
WUUM01000002.1	funannotate	exon	9887013	9887027	.	+	.	ID=ColletesGigas_001966-T1.exon1;Parent=ColletesGigas_001966-T1
WUUM01000002.1	funannotate	CDS	8680719	8681160	.	+	0	ID=ColletesGigas_001835-T1.cds;Parent=ColletesGigas_001835-T1
WUUM01000002.1	funannotate	CDS	8683327	8683616	.	+	0	ID=ColletesGigas_001835-T1.cds;Parent=ColletesGigas_001835-T1
WUUM01000002.1	funannotate	exon	10987376	10987747	.	-	.	ID=ColletesGigas_002032-T1.exon1;Parent=ColletesGigas_002032-T1
WUUM01000002.1	funannotate	CDS	2742466	2742487	.	-	0	ID=ColletesGigas_001328-T1.cds;Parent=ColletesGigas_001328-T1
WUUM01000002.1	funannotate	CDS	2742009	2742208	.	-	0	ID=ColletesGigas_001328-T1.cds;Parent=ColletesGigas_001328-T1
WUUM01000002.1	funannotate	CDS	2741037	2741212	.	-	0	ID=ColletesGigas_001328-T1.cds;Parent=ColletesGigas_001328-T1
WUUM01000002.1	funannotate	CDS	2740754	2740955	.	-	0	ID=ColletesGigas_001328-T1.cds;Parent=ColletesGigas_001328-T1
WUUM01000002.1	funannotate	CDS	2740436	2740665	.	-	0	ID=ColletesGigas_001328-T1.cds;Parent=ColletesGigas_001328-T1
WUUM01000002.1	funannotate	CDS	2740220	2740361	.	-	0	ID=ColletesGigas_001328-T1.cds;Parent=ColletesGigas_001328-T1
WUUM01000002.1	funannotate	mRNA	6907257	6910429	.	-	.	ID=ColletesGigas_001651-T1;Parent=ColletesGigas_001651
WUUM01000002.1	funannotate	mRNA	3863862	3864843	.	+	.	ID=ColletesGigas_001422-T1;Dbxref=InterPro:IPR001623%2CInterPro:IPR036869%2CPFAM:PF00226;Parent=ColletesGigas_001422
WUUM01000002.1	funannotate	exon	5997597	5998004	.	+	.	ID=ColletesGigas_001601-T1.exon1;Parent=ColletesGigas_001601-T1
WUUM01000002.1	funannotate	CDS	8511528	8511658	.	-	0	ID=ColletesGigas_001813-T1.cds;Parent=ColletesGigas_001813-T1
WUUM01000002.1	funannotate	CDS	8509664	8509877	.	-	0	ID=ColletesGigas_001813-T1.cds;Parent=ColletesGigas_001813-T1
WUUM01000002.1	funannotate	CDS	11684526	11684744	.	-	0	ID=ColletesGigas_002059-T1.cds;Parent=ColletesGigas_002059-T1
WUUM01000002.1	funannotate	CDS	11684213	11684284	.	-	0	ID=ColletesGigas_002059-T1.cds;Parent=ColletesGigas_002059-T1
WUUM01000002.1	funannotate	CDS	11684041	11684127	.	-	0	ID=ColletesGigas_002059-T1.cds;Parent=ColletesGigas_002059-T1
WUUM01000002.1	funannotate	exon	10106780	10106848	.	+	.	ID=ColletesGigas_001988-T1.exon10;Parent=ColletesGigas_001988-T1
WUUM01000002.1	funannotate	exon	1846967	1847041	.	-	.	ID=ColletesGigas_001241-T1.exon3;Parent=ColletesGigas_001241-T1
WUUM01000002.1	funannotate	exon	9381523	9381700	.	+	.	ID=ColletesGigas_001909-T1.exon3;Parent=ColletesGigas_001909-T1
WUUM01000002.1	funannotate	exon	1846573	1846898	.	-	.	ID=ColletesGigas_001241-T1.exon4;Parent=ColletesGigas_001241-T1
WUUM01000002.1	funannotate	exon	9381123	9381455	.	+	.	ID=ColletesGigas_001909-T1.exon2;Parent=ColletesGigas_001909-T1
WUUM01000002.1	funannotate	CDS	9648212	9648350	.	-	0	ID=ColletesGigas_001941-T1.cds;Parent=ColletesGigas_001941-T1
WUUM01000002.1	funannotate	CDS	9647958	9648122	.	-	0	ID=ColletesGigas_001941-T1.cds;Parent=ColletesGigas_001941-T1
WUUM01000002.1	funannotate	CDS	9646707	9646948	.	-	0	ID=ColletesGigas_001941-T1.cds;Parent=ColletesGigas_001941-T1
WUUM01000002.1	funannotate	exon	1848695	1848822	.	-	.	ID=ColletesGigas_001241-T1.exon1;Parent=ColletesGigas_001241-T1
WUUM01000002.1	funannotate	exon	9380915	9380973	.	+	.	ID=ColletesGigas_001909-T1.exon1;Parent=ColletesGigas_001909-T1
WUUM01000002.1	funannotate	exon	1848459	1848627	.	-	.	ID=ColletesGigas_001241-T1.exon2;Parent=ColletesGigas_001241-T1
WUUM01000002.1	funannotate	mRNA	6633764	6641896	.	+	.	ID=ColletesGigas_001626-T1;Parent=ColletesGigas_001626
WUUM01000002.1	funannotate	CDS	2596332	2596499	.	+	0	ID=ColletesGigas_001306-T1.cds;Parent=ColletesGigas_001306-T1
WUUM01000002.1	funannotate	CDS	2596789	2597169	.	+	0	ID=ColletesGigas_001306-T1.cds;Parent=ColletesGigas_001306-T1
WUUM01000002.1	funannotate	exon	9712780	9712960	.	-	.	ID=ColletesGigas_001946-T1.exon2;Parent=ColletesGigas_001946-T1
WUUM01000002.1	funannotate	exon	9718404	9718483	.	-	.	ID=ColletesGigas_001946-T1.exon1;Parent=ColletesGigas_001946-T1
WUUM01000002.1	funannotate	exon	9712101	9712517	.	-	.	ID=ColletesGigas_001946-T1.exon3;Parent=ColletesGigas_001946-T1
WUUM01000002.1	funannotate	exon	1844662	1844865	.	-	.	ID=ColletesGigas_001241-T1.exon7;Parent=ColletesGigas_001241-T1
WUUM01000002.1	funannotate	exon	1843690	1843825	.	-	.	ID=ColletesGigas_001241-T1.exon8;Parent=ColletesGigas_001241-T1
WUUM01000002.1	funannotate	exon	1845753	1846115	.	-	.	ID=ColletesGigas_001241-T1.exon5;Parent=ColletesGigas_001241-T1
WUUM01000002.1	funannotate	exon	1845309	1845640	.	-	.	ID=ColletesGigas_001241-T1.exon6;Parent=ColletesGigas_001241-T1
WUUM01000002.1	funannotate	exon	1842687	1842832	.	-	.	ID=ColletesGigas_001241-T1.exon9;Parent=ColletesGigas_001241-T1
WUUM01000002.1	funannotate	mRNA	4090455	4093268	.	-	.	ID=ColletesGigas_001446-T1;Parent=ColletesGigas_001446
WUUM01000002.1	funannotate	mRNA	3973076	3981108	.	+	.	ID=ColletesGigas_001434-T1;Ontology_term=GO:0005509%2CGO:0005576%2CGO:0007155;Dbxref=InterPro:IPR003367%2CInterPro:IPR017897%2CInterPro:IPR013320%2CInterPro:IPR028974%2CInterPro:IPR001881%2CPFAM:PF11598%2CInterPro:IPR024665%2CInterPro:IPR018097%2CInterPro:IPR008859%2CInterPro:IPR000742;Parent=ColletesGigas_001434
WUUM01000002.1	funannotate	CDS	1103871	1103972	.	+	0	ID=ColletesGigas_001197-T1.cds;Parent=ColletesGigas_001197-T1
WUUM01000002.1	funannotate	CDS	1107847	1107993	.	+	0	ID=ColletesGigas_001197-T1.cds;Parent=ColletesGigas_001197-T1
WUUM01000002.1	funannotate	exon	9883733	9883953	.	-	.	ID=ColletesGigas_001965-T1.exon3;Parent=ColletesGigas_001965-T1
WUUM01000002.1	funannotate	exon	9884302	9884353	.	-	.	ID=ColletesGigas_001965-T1.exon2;Parent=ColletesGigas_001965-T1
WUUM01000002.1	funannotate	exon	9882291	9882742	.	-	.	ID=ColletesGigas_001965-T1.exon5;Parent=ColletesGigas_001965-T1
WUUM01000002.1	funannotate	exon	9883233	9883458	.	-	.	ID=ColletesGigas_001965-T1.exon4;Parent=ColletesGigas_001965-T1
WUUM01000002.1	funannotate	exon	8992938	8993224	.	-	.	ID=ColletesGigas_001876-T1.exon3;Parent=ColletesGigas_001876-T1
WUUM01000002.1	funannotate	exon	8992702	8992872	.	-	.	ID=ColletesGigas_001876-T1.exon4;Parent=ColletesGigas_001876-T1
WUUM01000002.1	funannotate	exon	8993663	8993678	.	-	.	ID=ColletesGigas_001876-T1.exon1;Parent=ColletesGigas_001876-T1
WUUM01000002.1	funannotate	exon	9884926	9885180	.	-	.	ID=ColletesGigas_001965-T1.exon1;Parent=ColletesGigas_001965-T1
WUUM01000002.1	funannotate	exon	8993433	8993569	.	-	.	ID=ColletesGigas_001876-T1.exon2;Parent=ColletesGigas_001876-T1
WUUM01000002.1	funannotate	exon	8987988	8992632	.	-	.	ID=ColletesGigas_001876-T1.exon5;Parent=ColletesGigas_001876-T1
WUUM01000002.1	funannotate	mRNA	9908850	9910074	.	-	.	ID=ColletesGigas_001970-T1;Parent=ColletesGigas_001970
WUUM01000002.1	funannotate	mRNA	7643098	7643561	.	+	.	ID=ColletesGigas_001710-T1;Parent=ColletesGigas_001710
WUUM01000002.1	funannotate	CDS	3950380	3950464	.	-	0	ID=ColletesGigas_001428-T1.cds;Parent=ColletesGigas_001428-T1
WUUM01000002.1	funannotate	CDS	3949782	3949927	.	-	0	ID=ColletesGigas_001428-T1.cds;Parent=ColletesGigas_001428-T1
WUUM01000002.1	funannotate	CDS	3949372	3949710	.	-	0	ID=ColletesGigas_001428-T1.cds;Parent=ColletesGigas_001428-T1
WUUM01000002.1	funannotate	CDS	3949190	3949297	.	-	0	ID=ColletesGigas_001428-T1.cds;Parent=ColletesGigas_001428-T1
WUUM01000002.1	funannotate	CDS	3949017	3949109	.	-	0	ID=ColletesGigas_001428-T1.cds;Parent=ColletesGigas_001428-T1
WUUM01000002.1	funannotate	CDS	3948774	3948941	.	-	0	ID=ColletesGigas_001428-T1.cds;Parent=ColletesGigas_001428-T1
WUUM01000002.1	funannotate	CDS	3948578	3948707	.	-	0	ID=ColletesGigas_001428-T1.cds;Parent=ColletesGigas_001428-T1
WUUM01000002.1	funannotate	CDS	3948320	3948483	.	-	0	ID=ColletesGigas_001428-T1.cds;Parent=ColletesGigas_001428-T1
WUUM01000002.1	funannotate	CDS	3947917	3948106	.	-	0	ID=ColletesGigas_001428-T1.cds;Parent=ColletesGigas_001428-T1
WUUM01000002.1	funannotate	CDS	3947646	3947844	.	-	0	ID=ColletesGigas_001428-T1.cds;Parent=ColletesGigas_001428-T1
WUUM01000002.1	funannotate	CDS	3947306	3947566	.	-	0	ID=ColletesGigas_001428-T1.cds;Parent=ColletesGigas_001428-T1
WUUM01000002.1	funannotate	CDS	3947130	3947221	.	-	0	ID=ColletesGigas_001428-T1.cds;Parent=ColletesGigas_001428-T1
WUUM01000002.1	funannotate	CDS	3946755	3947058	.	-	0	ID=ColletesGigas_001428-T1.cds;Parent=ColletesGigas_001428-T1
WUUM01000002.1	funannotate	CDS	3946514	3946681	.	-	0	ID=ColletesGigas_001428-T1.cds;Parent=ColletesGigas_001428-T1
WUUM01000002.1	funannotate	CDS	3946134	3946444	.	-	0	ID=ColletesGigas_001428-T1.cds;Parent=ColletesGigas_001428-T1
WUUM01000002.1	funannotate	CDS	3945911	3946056	.	-	0	ID=ColletesGigas_001428-T1.cds;Parent=ColletesGigas_001428-T1
WUUM01000002.1	funannotate	exon	7523864	7523968	.	+	.	ID=ColletesGigas_001695-T1.exon2;Parent=ColletesGigas_001695-T1
WUUM01000002.1	funannotate	exon	7529065	7529079	.	+	.	ID=ColletesGigas_001695-T1.exon3;Parent=ColletesGigas_001695-T1
WUUM01000002.1	funannotate	exon	7523665	7523838	.	+	.	ID=ColletesGigas_001695-T1.exon1;Parent=ColletesGigas_001695-T1
WUUM01000002.1	funannotate	mRNA	6704088	6709860	.	-	.	ID=ColletesGigas_001638-T1;Ontology_term=GO:0005515;Dbxref=InterPro:IPR036034%2CInterPro:IPR017379%2CInterPro:IPR001478;Parent=ColletesGigas_001638
WUUM01000002.1	funannotate	tRNA	7640556	7640627	.	-	.	ID=ColletesGigas_001709-T1;Parent=ColletesGigas_001709
WUUM01000002.1	funannotate	CDS	4729853	4729939	.	+	0	ID=ColletesGigas_001507-T1.cds;Parent=ColletesGigas_001507-T1
WUUM01000002.1	funannotate	CDS	4730010	4730286	.	+	0	ID=ColletesGigas_001507-T1.cds;Parent=ColletesGigas_001507-T1
WUUM01000002.1	funannotate	CDS	4730580	4730714	.	+	0	ID=ColletesGigas_001507-T1.cds;Parent=ColletesGigas_001507-T1
WUUM01000002.1	funannotate	CDS	4730920	4731131	.	+	0	ID=ColletesGigas_001507-T1.cds;Parent=ColletesGigas_001507-T1
WUUM01000002.1	funannotate	CDS	4731377	4731551	.	+	0	ID=ColletesGigas_001507-T1.cds;Parent=ColletesGigas_001507-T1
WUUM01000002.1	funannotate	CDS	4731624	4731706	.	+	0	ID=ColletesGigas_001507-T1.cds;Parent=ColletesGigas_001507-T1
WUUM01000002.1	funannotate	CDS	4731762	4731898	.	+	0	ID=ColletesGigas_001507-T1.cds;Parent=ColletesGigas_001507-T1
WUUM01000002.1	funannotate	CDS	4731987	4732195	.	+	0	ID=ColletesGigas_001507-T1.cds;Parent=ColletesGigas_001507-T1
WUUM01000002.1	funannotate	CDS	4733779	4733885	.	+	0	ID=ColletesGigas_001507-T1.cds;Parent=ColletesGigas_001507-T1
WUUM01000002.1	funannotate	CDS	4733953	4734080	.	+	0	ID=ColletesGigas_001507-T1.cds;Parent=ColletesGigas_001507-T1
WUUM01000002.1	funannotate	CDS	4734258	4734390	.	+	0	ID=ColletesGigas_001507-T1.cds;Parent=ColletesGigas_001507-T1
WUUM01000002.1	funannotate	CDS	4734664	4734870	.	+	0	ID=ColletesGigas_001507-T1.cds;Parent=ColletesGigas_001507-T1
WUUM01000002.1	funannotate	CDS	4735103	4735377	.	+	0	ID=ColletesGigas_001507-T1.cds;Parent=ColletesGigas_001507-T1
WUUM01000002.1	funannotate	CDS	4736919	4737199	.	+	0	ID=ColletesGigas_001507-T1.cds;Parent=ColletesGigas_001507-T1
WUUM01000002.1	funannotate	CDS	4737285	4737429	.	+	0	ID=ColletesGigas_001507-T1.cds;Parent=ColletesGigas_001507-T1
WUUM01000002.1	funannotate	CDS	4737634	4737639	.	+	0	ID=ColletesGigas_001507-T1.cds;Parent=ColletesGigas_001507-T1
WUUM01000002.1	funannotate	CDS	4737842	4738050	.	+	0	ID=ColletesGigas_001507-T1.cds;Parent=ColletesGigas_001507-T1
WUUM01000002.1	funannotate	CDS	4738494	4738723	.	+	0	ID=ColletesGigas_001507-T1.cds;Parent=ColletesGigas_001507-T1
WUUM01000002.1	funannotate	CDS	4739314	4739509	.	+	0	ID=ColletesGigas_001507-T1.cds;Parent=ColletesGigas_001507-T1
WUUM01000002.1	funannotate	CDS	4739602	4739778	.	+	0	ID=ColletesGigas_001507-T1.cds;Parent=ColletesGigas_001507-T1
WUUM01000002.1	funannotate	CDS	4739839	4740030	.	+	0	ID=ColletesGigas_001507-T1.cds;Parent=ColletesGigas_001507-T1
WUUM01000002.1	funannotate	CDS	4740101	4740342	.	+	0	ID=ColletesGigas_001507-T1.cds;Parent=ColletesGigas_001507-T1
WUUM01000002.1	funannotate	CDS	4740892	4741148	.	+	0	ID=ColletesGigas_001507-T1.cds;Parent=ColletesGigas_001507-T1
WUUM01000002.1	funannotate	CDS	4741659	4741779	.	+	0	ID=ColletesGigas_001507-T1.cds;Parent=ColletesGigas_001507-T1
WUUM01000002.1	funannotate	CDS	4741835	4742018	.	+	0	ID=ColletesGigas_001507-T1.cds;Parent=ColletesGigas_001507-T1
WUUM01000002.1	funannotate	CDS	4742505	4742589	.	+	0	ID=ColletesGigas_001507-T1.cds;Parent=ColletesGigas_001507-T1
WUUM01000002.1	funannotate	CDS	4742649	4742745	.	+	0	ID=ColletesGigas_001507-T1.cds;Parent=ColletesGigas_001507-T1
WUUM01000002.1	funannotate	CDS	4742813	4743094	.	+	0	ID=ColletesGigas_001507-T1.cds;Parent=ColletesGigas_001507-T1
WUUM01000002.1	funannotate	CDS	4743742	4743894	.	+	0	ID=ColletesGigas_001507-T1.cds;Parent=ColletesGigas_001507-T1
WUUM01000002.1	funannotate	mRNA	9900972	9908167	.	+	.	ID=ColletesGigas_001969-T1;Parent=ColletesGigas_001969
WUUM01000002.1	funannotate	exon	7248960	7249178	.	-	.	ID=ColletesGigas_001676-T1.exon1;Parent=ColletesGigas_001676-T1
WUUM01000002.1	funannotate	exon	4647367	4647669	.	+	.	ID=ColletesGigas_001498-T1.exon1;Parent=ColletesGigas_001498-T1
WUUM01000002.1	funannotate	mRNA	273149	273672	.	-	.	ID=ColletesGigas_001115-T1;Parent=ColletesGigas_001115
WUUM01000002.1	funannotate	CDS	11091473	11091625	.	-	0	ID=ColletesGigas_002037-T1.cds;Parent=ColletesGigas_002037-T1
WUUM01000002.1	funannotate	CDS	5761644	5761682	.	+	0	ID=ColletesGigas_001583-T1.cds;Parent=ColletesGigas_001583-T1
WUUM01000002.1	funannotate	CDS	5761815	5761996	.	+	0	ID=ColletesGigas_001583-T1.cds;Parent=ColletesGigas_001583-T1
WUUM01000002.1	funannotate	CDS	5763159	5763362	.	+	0	ID=ColletesGigas_001583-T1.cds;Parent=ColletesGigas_001583-T1
WUUM01000002.1	funannotate	CDS	5763748	5763973	.	+	0	ID=ColletesGigas_001583-T1.cds;Parent=ColletesGigas_001583-T1
WUUM01000002.1	funannotate	CDS	5764425	5764618	.	+	0	ID=ColletesGigas_001583-T1.cds;Parent=ColletesGigas_001583-T1
WUUM01000002.1	funannotate	CDS	5764918	5765050	.	+	0	ID=ColletesGigas_001583-T1.cds;Parent=ColletesGigas_001583-T1
WUUM01000002.1	funannotate	CDS	5765355	5765514	.	+	0	ID=ColletesGigas_001583-T1.cds;Parent=ColletesGigas_001583-T1
WUUM01000002.1	funannotate	CDS	5765650	5765816	.	+	0	ID=ColletesGigas_001583-T1.cds;Parent=ColletesGigas_001583-T1
WUUM01000002.1	funannotate	CDS	5765905	5766024	.	+	0	ID=ColletesGigas_001583-T1.cds;Parent=ColletesGigas_001583-T1
WUUM01000002.1	funannotate	CDS	5767111	5767223	.	+	0	ID=ColletesGigas_001583-T1.cds;Parent=ColletesGigas_001583-T1
WUUM01000002.1	funannotate	CDS	5767331	5767418	.	+	0	ID=ColletesGigas_001583-T1.cds;Parent=ColletesGigas_001583-T1
WUUM01000002.1	funannotate	CDS	3466163	3466406	.	-	0	ID=ColletesGigas_001398-T1.cds;Parent=ColletesGigas_001398-T1
WUUM01000002.1	funannotate	CDS	3463567	3463779	.	-	0	ID=ColletesGigas_001398-T1.cds;Parent=ColletesGigas_001398-T1
WUUM01000002.1	funannotate	CDS	3462189	3462476	.	-	0	ID=ColletesGigas_001398-T1.cds;Parent=ColletesGigas_001398-T1
WUUM01000002.1	funannotate	CDS	3461660	3462177	.	-	0	ID=ColletesGigas_001398-T1.cds;Parent=ColletesGigas_001398-T1
WUUM01000002.1	funannotate	exon	175563	175577	.	+	.	ID=ColletesGigas_001099-T1.exon1;Parent=ColletesGigas_001099-T1
WUUM01000002.1	funannotate	exon	2667936	2668088	.	-	.	ID=ColletesGigas_001314-T1.exon4;Parent=ColletesGigas_001314-T1
WUUM01000002.1	funannotate	exon	8279020	8279338	.	+	.	ID=ColletesGigas_001801-T1.exon2;Parent=ColletesGigas_001801-T1
WUUM01000002.1	funannotate	exon	2667750	2667849	.	-	.	ID=ColletesGigas_001314-T1.exon5;Parent=ColletesGigas_001314-T1
WUUM01000002.1	funannotate	exon	8278862	8278894	.	+	.	ID=ColletesGigas_001801-T1.exon1;Parent=ColletesGigas_001801-T1
WUUM01000002.1	funannotate	mRNA	11888715	11889435	.	+	.	ID=ColletesGigas_002068-T1;Parent=ColletesGigas_002068
WUUM01000002.1	funannotate	exon	176306	176456	.	+	.	ID=ColletesGigas_001099-T1.exon4;Parent=ColletesGigas_001099-T1
WUUM01000002.1	funannotate	exon	176882	177054	.	+	.	ID=ColletesGigas_001099-T1.exon5;Parent=ColletesGigas_001099-T1
WUUM01000002.1	funannotate	exon	8279447	8279619	.	+	.	ID=ColletesGigas_001801-T1.exon3;Parent=ColletesGigas_001801-T1
WUUM01000002.1	funannotate	exon	175837	176041	.	+	.	ID=ColletesGigas_001099-T1.exon2;Parent=ColletesGigas_001099-T1
WUUM01000002.1	funannotate	exon	176174	176277	.	+	.	ID=ColletesGigas_001099-T1.exon3;Parent=ColletesGigas_001099-T1
WUUM01000002.1	funannotate	mRNA	7752395	7763430	.	-	.	ID=ColletesGigas_001734-T1;Ontology_term=GO:0046872%2CGO:0005634;Dbxref=InterPro:IPR017923%2CInterPro:IPR000571%2CInterPro:IPR036855%2CInterPro:IPR035441;Parent=ColletesGigas_001734
WUUM01000002.1	funannotate	exon	2669253	2669558	.	-	.	ID=ColletesGigas_001314-T1.exon2;Parent=ColletesGigas_001314-T1
WUUM01000002.1	funannotate	exon	2668613	2668772	.	-	.	ID=ColletesGigas_001314-T1.exon3;Parent=ColletesGigas_001314-T1
WUUM01000002.1	funannotate	mRNA	9834191	9835489	.	-	.	ID=ColletesGigas_001957-T1;Ontology_term=GO:0006486%2CGO:0016020;Dbxref=InterPro:IPR002659;Parent=ColletesGigas_001957
WUUM01000002.1	funannotate	exon	2671154	2671223	.	-	.	ID=ColletesGigas_001314-T1.exon1;Parent=ColletesGigas_001314-T1
WUUM01000002.1	funannotate	CDS	9875383	9875576	.	-	0	ID=ColletesGigas_001963-T1.cds;Parent=ColletesGigas_001963-T1
WUUM01000002.1	funannotate	CDS	9874920	9875136	.	-	0	ID=ColletesGigas_001963-T1.cds;Parent=ColletesGigas_001963-T1
WUUM01000002.1	funannotate	exon	9510937	9511078	.	-	.	ID=ColletesGigas_001929-T1.exon1;Parent=ColletesGigas_001929-T1
WUUM01000002.1	funannotate	exon	9510581	9510792	.	-	.	ID=ColletesGigas_001929-T1.exon2;Parent=ColletesGigas_001929-T1
WUUM01000002.1	funannotate	exon	9509651	9509768	.	-	.	ID=ColletesGigas_001929-T1.exon3;Parent=ColletesGigas_001929-T1
WUUM01000002.1	funannotate	exon	9509455	9509582	.	-	.	ID=ColletesGigas_001929-T1.exon4;Parent=ColletesGigas_001929-T1
WUUM01000002.1	funannotate	exon	9506084	9506490	.	-	.	ID=ColletesGigas_001929-T1.exon5;Parent=ColletesGigas_001929-T1
WUUM01000002.1	funannotate	CDS	902013	902105	.	+	0	ID=ColletesGigas_001175-T1.cds;Parent=ColletesGigas_001175-T1
WUUM01000002.1	funannotate	CDS	903209	904486	.	+	0	ID=ColletesGigas_001175-T1.cds;Parent=ColletesGigas_001175-T1
WUUM01000002.1	funannotate	mRNA	9691408	9691808	.	+	.	ID=ColletesGigas_001945-T1;Parent=ColletesGigas_001945
WUUM01000002.1	funannotate	exon	10532652	10532876	.	+	.	ID=ColletesGigas_002013-T1.exon3;Parent=ColletesGigas_002013-T1
WUUM01000002.1	funannotate	mRNA	374141	375487	.	+	.	ID=ColletesGigas_001127-T1;Dbxref=InterPro:IPR000742%2CInterPro:IPR008211%2CInterPro:IPR002049%2CInterPro:IPR038684;Parent=ColletesGigas_001127
WUUM01000002.1	funannotate	exon	10532404	10532478	.	+	.	ID=ColletesGigas_002013-T1.exon2;Parent=ColletesGigas_002013-T1
WUUM01000002.1	funannotate	exon	10531928	10531981	.	+	.	ID=ColletesGigas_002013-T1.exon1;Parent=ColletesGigas_002013-T1
WUUM01000002.1	funannotate	mRNA	7563553	7569099	.	+	.	ID=ColletesGigas_001699-T1;Ontology_term=GO:0004386%2CGO:0005524%2CGO:0003676;Dbxref=InterPro:IPR011709%2CPFAM:PF00270%2CInterPro:IPR011545%2CInterPro:IPR001650%2CInterPro:IPR002464%2CInterPro:IPR007502%2CInterPro:IPR027417%2CInterPro:IPR014001;Parent=ColletesGigas_001699
WUUM01000002.1	funannotate	exon	9505711	9505896	.	-	.	ID=ColletesGigas_001929-T1.exon6;Parent=ColletesGigas_001929-T1
WUUM01000002.1	funannotate	exon	9504858	9504996	.	-	.	ID=ColletesGigas_001929-T1.exon7;Parent=ColletesGigas_001929-T1
WUUM01000002.1	funannotate	exon	9504113	9504405	.	-	.	ID=ColletesGigas_001929-T1.exon8;Parent=ColletesGigas_001929-T1
WUUM01000002.1	funannotate	exon	9503359	9503518	.	-	.	ID=ColletesGigas_001929-T1.exon9;Parent=ColletesGigas_001929-T1
WUUM01000002.1	funannotate	mRNA	12103336	12104739	.	-	.	ID=ColletesGigas_002081-T1;Parent=ColletesGigas_002081
WUUM01000002.1	funannotate	CDS	7785111	7785346	.	-	0	ID=ColletesGigas_001740-T1.cds;Parent=ColletesGigas_001740-T1
WUUM01000002.1	funannotate	CDS	7784690	7784997	.	-	0	ID=ColletesGigas_001740-T1.cds;Parent=ColletesGigas_001740-T1
WUUM01000002.1	funannotate	CDS	7784423	7784619	.	-	0	ID=ColletesGigas_001740-T1.cds;Parent=ColletesGigas_001740-T1
WUUM01000002.1	funannotate	exon	6454336	6454548	.	+	.	ID=ColletesGigas_001620-T1.exon4;Parent=ColletesGigas_001620-T1
WUUM01000002.1	funannotate	exon	6458676	6458786	.	+	.	ID=ColletesGigas_001620-T1.exon5;Parent=ColletesGigas_001620-T1
WUUM01000002.1	funannotate	exon	6441571	6441759	.	+	.	ID=ColletesGigas_001620-T1.exon2;Parent=ColletesGigas_001620-T1
WUUM01000002.1	funannotate	exon	6445366	6445439	.	+	.	ID=ColletesGigas_001620-T1.exon3;Parent=ColletesGigas_001620-T1
WUUM01000002.1	funannotate	exon	6441423	6441429	.	+	.	ID=ColletesGigas_001620-T1.exon1;Parent=ColletesGigas_001620-T1
WUUM01000002.1	funannotate	mRNA	10090189	10097475	.	+	.	ID=ColletesGigas_001987-T1;Ontology_term=GO:0016021;Dbxref=InterPro:IPR036176%2CInterPro:IPR008155%2CInterPro:IPR011993%2CInterPro:IPR019745%2CInterPro:IPR024329%2CPFAM:PF12925%2CPFAM:PF10515%2CInterPro:IPR019543;Parent=ColletesGigas_001987
WUUM01000002.1	funannotate	exon	3123248	3123515	.	-	.	ID=ColletesGigas_001370-T1.exon1;Parent=ColletesGigas_001370-T1
WUUM01000002.1	funannotate	exon	3121426	3121577	.	-	.	ID=ColletesGigas_001370-T1.exon3;Parent=ColletesGigas_001370-T1
WUUM01000002.1	funannotate	exon	3121652	3121758	.	-	.	ID=ColletesGigas_001370-T1.exon2;Parent=ColletesGigas_001370-T1
WUUM01000002.1	funannotate	mRNA	11551172	11552992	.	+	.	ID=ColletesGigas_002056-T1;Parent=ColletesGigas_002056
WUUM01000002.1	funannotate	exon	3118973	3119108	.	-	.	ID=ColletesGigas_001370-T1.exon5;Parent=ColletesGigas_001370-T1
WUUM01000002.1	funannotate	exon	3121089	3121286	.	-	.	ID=ColletesGigas_001370-T1.exon4;Parent=ColletesGigas_001370-T1
WUUM01000002.1	funannotate	exon	3115131	3115209	.	-	.	ID=ColletesGigas_001369-T1.exon1;Parent=ColletesGigas_001369-T1
WUUM01000002.1	funannotate	exon	3118431	3118582	.	-	.	ID=ColletesGigas_001370-T1.exon7;Parent=ColletesGigas_001370-T1
WUUM01000002.1	funannotate	exon	3118669	3118818	.	-	.	ID=ColletesGigas_001370-T1.exon6;Parent=ColletesGigas_001370-T1
WUUM01000002.1	funannotate	exon	3113489	3113698	.	-	.	ID=ColletesGigas_001369-T1.exon3;Parent=ColletesGigas_001369-T1
WUUM01000002.1	funannotate	exon	10049110	10049228	.	+	.	ID=ColletesGigas_001985-T1.exon4;Parent=ColletesGigas_001985-T1
WUUM01000002.1	funannotate	exon	3114370	3114557	.	-	.	ID=ColletesGigas_001369-T1.exon2;Parent=ColletesGigas_001369-T1
WUUM01000002.1	funannotate	exon	3116673	3116919	.	-	.	ID=ColletesGigas_001370-T1.exon8;Parent=ColletesGigas_001370-T1
WUUM01000002.1	funannotate	mRNA	7704150	7705186	.	-	.	ID=ColletesGigas_001722-T1;Ontology_term=GO:0005515;Dbxref=InterPro:IPR000626%2CInterPro:IPR039336%2CInterPro:IPR029071;Parent=ColletesGigas_001722
WUUM01000002.1	funannotate	exon	10047737	10047825	.	+	.	ID=ColletesGigas_001985-T1.exon2;Parent=ColletesGigas_001985-T1
WUUM01000002.1	funannotate	exon	10048765	10048975	.	+	.	ID=ColletesGigas_001985-T1.exon3;Parent=ColletesGigas_001985-T1
WUUM01000002.1	funannotate	exon	10046189	10046387	.	+	.	ID=ColletesGigas_001985-T1.exon1;Parent=ColletesGigas_001985-T1
WUUM01000002.1	funannotate	mRNA	7892220	7894812	.	-	.	ID=ColletesGigas_001758-T1;Parent=ColletesGigas_001758
WUUM01000002.1	funannotate	mRNA	10226867	10227956	.	+	.	ID=ColletesGigas_001999-T1;Parent=ColletesGigas_001999
WUUM01000002.1	funannotate	mRNA	536464	538335	.	-	.	ID=ColletesGigas_001139-T1;Dbxref=InterPro:IPR026832%2CInterPro:IPR029060%2CInterPro:IPR039436;Parent=ColletesGigas_001139
WUUM01000002.1	funannotate	exon	12230016	12230690	.	+	.	ID=ColletesGigas_002088-T1.exon5;Parent=ColletesGigas_002088-T1
WUUM01000002.1	funannotate	exon	12226559	12226830	.	+	.	ID=ColletesGigas_002088-T1.exon4;Parent=ColletesGigas_002088-T1
WUUM01000002.1	funannotate	exon	12226238	12226481	.	+	.	ID=ColletesGigas_002088-T1.exon3;Parent=ColletesGigas_002088-T1
WUUM01000002.1	funannotate	mRNA	9558830	9562544	.	-	.	ID=ColletesGigas_001933-T1;Parent=ColletesGigas_001933
WUUM01000002.1	funannotate	exon	12225973	12226164	.	+	.	ID=ColletesGigas_002088-T1.exon2;Parent=ColletesGigas_002088-T1
WUUM01000002.1	funannotate	exon	12225402	12225419	.	+	.	ID=ColletesGigas_002088-T1.exon1;Parent=ColletesGigas_002088-T1
WUUM01000002.1	funannotate	mRNA	538638	539996	.	+	.	ID=ColletesGigas_001140-T1;Parent=ColletesGigas_001140
WUUM01000002.1	funannotate	exon	1213534	1213804	.	+	.	ID=ColletesGigas_001205-T1.exon2;Parent=ColletesGigas_001205-T1
WUUM01000002.1	funannotate	mRNA	7397297	7405916	.	+	.	ID=ColletesGigas_001687-T1;Ontology_term=GO:0005634%2CGO:0006355%2CGO:0003677%2CGO:0005524%2CGO:0003700;Dbxref=InterPro:IPR000040%2CInterPro:IPR013524%2CInterPro:IPR008967%2CInterPro:IPR012346;Parent=ColletesGigas_001687
WUUM01000002.1	funannotate	exon	1212491	1212579	.	+	.	ID=ColletesGigas_001205-T1.exon1;Parent=ColletesGigas_001205-T1
WUUM01000002.1	funannotate	CDS	9380915	9380973	.	+	0	ID=ColletesGigas_001909-T1.cds;Parent=ColletesGigas_001909-T1
WUUM01000002.1	funannotate	CDS	9381123	9381455	.	+	0	ID=ColletesGigas_001909-T1.cds;Parent=ColletesGigas_001909-T1
WUUM01000002.1	funannotate	CDS	9381523	9381700	.	+	0	ID=ColletesGigas_001909-T1.cds;Parent=ColletesGigas_001909-T1
WUUM01000002.1	funannotate	exon	1216860	1216961	.	+	.	ID=ColletesGigas_001205-T1.exon4;Parent=ColletesGigas_001205-T1
WUUM01000002.1	funannotate	exon	1216716	1216790	.	+	.	ID=ColletesGigas_001205-T1.exon3;Parent=ColletesGigas_001205-T1
WUUM01000002.1	funannotate	CDS	5404088	5404405	.	-	0	ID=ColletesGigas_001561-T1.cds;Parent=ColletesGigas_001561-T1
WUUM01000002.1	funannotate	CDS	5403633	5403638	.	-	0	ID=ColletesGigas_001561-T1.cds;Parent=ColletesGigas_001561-T1
WUUM01000002.1	funannotate	exon	6740943	6741183	.	+	.	ID=ColletesGigas_001640-T1.exon1;Parent=ColletesGigas_001640-T1
WUUM01000002.1	funannotate	exon	6741626	6741807	.	+	.	ID=ColletesGigas_001640-T1.exon2;Parent=ColletesGigas_001640-T1
WUUM01000002.1	funannotate	mRNA	9464673	9469250	.	-	.	ID=ColletesGigas_001921-T1;Ontology_term=GO:0055114%2CGO:0005515;Dbxref=InterPro:IPR019734%2CInterPro:IPR013026%2CPFAM:PF13561%2CPFAM:PF00106%2CInterPro:IPR036291%2CInterPro:IPR002347%2CInterPro:IPR011990;Parent=ColletesGigas_001921
WUUM01000002.1	funannotate	CDS	3215831	3215962	.	+	0	ID=ColletesGigas_001376-T1.cds;Parent=ColletesGigas_001376-T1
WUUM01000002.1	funannotate	CDS	3217056	3217232	.	+	0	ID=ColletesGigas_001376-T1.cds;Parent=ColletesGigas_001376-T1
WUUM01000002.1	funannotate	CDS	3217312	3217427	.	+	0	ID=ColletesGigas_001376-T1.cds;Parent=ColletesGigas_001376-T1
WUUM01000002.1	funannotate	CDS	3217500	3217712	.	+	0	ID=ColletesGigas_001376-T1.cds;Parent=ColletesGigas_001376-T1
WUUM01000002.1	funannotate	CDS	3217794	3217903	.	+	0	ID=ColletesGigas_001376-T1.cds;Parent=ColletesGigas_001376-T1
WUUM01000002.1	funannotate	CDS	3217984	3218271	.	+	0	ID=ColletesGigas_001376-T1.cds;Parent=ColletesGigas_001376-T1
WUUM01000002.1	funannotate	CDS	3218338	3218435	.	+	0	ID=ColletesGigas_001376-T1.cds;Parent=ColletesGigas_001376-T1
WUUM01000002.1	funannotate	CDS	5093632	5093670	.	+	0	ID=ColletesGigas_001533-T1.cds;Parent=ColletesGigas_001533-T1
WUUM01000002.1	funannotate	CDS	5093750	5093950	.	+	0	ID=ColletesGigas_001533-T1.cds;Parent=ColletesGigas_001533-T1
WUUM01000002.1	funannotate	CDS	5094026	5094308	.	+	0	ID=ColletesGigas_001533-T1.cds;Parent=ColletesGigas_001533-T1
WUUM01000002.1	funannotate	CDS	5094392	5094654	.	+	0	ID=ColletesGigas_001533-T1.cds;Parent=ColletesGigas_001533-T1
WUUM01000002.1	funannotate	CDS	5094740	5095129	.	+	0	ID=ColletesGigas_001533-T1.cds;Parent=ColletesGigas_001533-T1
WUUM01000002.1	funannotate	CDS	5095216	5095344	.	+	0	ID=ColletesGigas_001533-T1.cds;Parent=ColletesGigas_001533-T1
WUUM01000002.1	funannotate	exon	3340157	3340267	.	+	.	ID=ColletesGigas_001389-T1.exon4;Parent=ColletesGigas_001389-T1
WUUM01000002.1	funannotate	exon	3348178	3348333	.	+	.	ID=ColletesGigas_001389-T1.exon5;Parent=ColletesGigas_001389-T1
WUUM01000002.1	funannotate	exon	3332664	3332887	.	+	.	ID=ColletesGigas_001389-T1.exon2;Parent=ColletesGigas_001389-T1
WUUM01000002.1	funannotate	exon	9228556	9228682	.	-	.	ID=ColletesGigas_001893-T1.exon5;Parent=ColletesGigas_001893-T1
WUUM01000002.1	funannotate	exon	3333967	3334123	.	+	.	ID=ColletesGigas_001389-T1.exon3;Parent=ColletesGigas_001389-T1
WUUM01000002.1	funannotate	exon	9234226	9234341	.	-	.	ID=ColletesGigas_001893-T1.exon4;Parent=ColletesGigas_001893-T1
WUUM01000002.1	funannotate	exon	3352598	3352636	.	+	.	ID=ColletesGigas_001389-T1.exon8;Parent=ColletesGigas_001389-T1
WUUM01000002.1	funannotate	exon	9234602	9234704	.	-	.	ID=ColletesGigas_001893-T1.exon3;Parent=ColletesGigas_001893-T1
WUUM01000002.1	funannotate	exon	3353834	3353920	.	+	.	ID=ColletesGigas_001389-T1.exon9;Parent=ColletesGigas_001389-T1
WUUM01000002.1	funannotate	exon	9237946	9238056	.	-	.	ID=ColletesGigas_001893-T1.exon2;Parent=ColletesGigas_001893-T1
WUUM01000002.1	funannotate	exon	3349043	3349131	.	+	.	ID=ColletesGigas_001389-T1.exon6;Parent=ColletesGigas_001389-T1
WUUM01000002.1	funannotate	exon	9239196	9239326	.	-	.	ID=ColletesGigas_001893-T1.exon1;Parent=ColletesGigas_001893-T1
WUUM01000002.1	funannotate	exon	3352368	3352512	.	+	.	ID=ColletesGigas_001389-T1.exon7;Parent=ColletesGigas_001389-T1
WUUM01000002.1	funannotate	exon	4528817	4531486	.	+	.	ID=ColletesGigas_001478-T1.exon1;Parent=ColletesGigas_001478-T1
WUUM01000002.1	funannotate	CDS	2753358	2753534	.	+	0	ID=ColletesGigas_001332-T1.cds;Parent=ColletesGigas_001332-T1
WUUM01000002.1	funannotate	CDS	2753789	2754131	.	+	0	ID=ColletesGigas_001332-T1.cds;Parent=ColletesGigas_001332-T1
WUUM01000002.1	funannotate	CDS	2754200	2755703	.	+	0	ID=ColletesGigas_001332-T1.cds;Parent=ColletesGigas_001332-T1
WUUM01000002.1	funannotate	CDS	2755792	2757775	.	+	0	ID=ColletesGigas_001332-T1.cds;Parent=ColletesGigas_001332-T1
WUUM01000002.1	funannotate	exon	3330024	3330137	.	+	.	ID=ColletesGigas_001389-T1.exon1;Parent=ColletesGigas_001389-T1
WUUM01000002.1	funannotate	exon	7076713	7076768	.	-	.	ID=ColletesGigas_001659-T1.exon1;Parent=ColletesGigas_001659-T1
WUUM01000002.1	funannotate	exon	7828767	7828896	.	-	.	ID=ColletesGigas_001748-T1.exon6;Parent=ColletesGigas_001748-T1
WUUM01000002.1	funannotate	exon	7829011	7829169	.	-	.	ID=ColletesGigas_001748-T1.exon5;Parent=ColletesGigas_001748-T1
WUUM01000002.1	funannotate	exon	7075231	7075288	.	-	.	ID=ColletesGigas_001659-T1.exon3;Parent=ColletesGigas_001659-T1
WUUM01000002.1	funannotate	exon	7827995	7828173	.	-	.	ID=ColletesGigas_001748-T1.exon8;Parent=ColletesGigas_001748-T1
WUUM01000002.1	funannotate	exon	7075538	7075576	.	-	.	ID=ColletesGigas_001659-T1.exon2;Parent=ColletesGigas_001659-T1
WUUM01000002.1	funannotate	exon	7828559	7828674	.	-	.	ID=ColletesGigas_001748-T1.exon7;Parent=ColletesGigas_001748-T1
WUUM01000002.1	funannotate	mRNA	665952	667512	.	-	.	ID=ColletesGigas_001152-T1;Dbxref=InterPro:IPR007014;Parent=ColletesGigas_001152
WUUM01000002.1	funannotate	exon	7069904	7070021	.	-	.	ID=ColletesGigas_001659-T1.exon5;Parent=ColletesGigas_001659-T1
WUUM01000002.1	funannotate	exon	7829908	7830011	.	-	.	ID=ColletesGigas_001748-T1.exon2;Parent=ColletesGigas_001748-T1
WUUM01000002.1	funannotate	exon	2984024	2984633	.	-	.	ID=ColletesGigas_001350-T1.exon6;Parent=ColletesGigas_001350-T1
WUUM01000002.1	funannotate	exon	7070191	7070399	.	-	.	ID=ColletesGigas_001659-T1.exon4;Parent=ColletesGigas_001659-T1
WUUM01000002.1	funannotate	exon	7830733	7830999	.	-	.	ID=ColletesGigas_001748-T1.exon1;Parent=ColletesGigas_001748-T1
WUUM01000002.1	funannotate	exon	2984877	2985028	.	-	.	ID=ColletesGigas_001350-T1.exon5;Parent=ColletesGigas_001350-T1
WUUM01000002.1	funannotate	exon	7829328	7829517	.	-	.	ID=ColletesGigas_001748-T1.exon4;Parent=ColletesGigas_001748-T1
WUUM01000002.1	funannotate	exon	2985216	2985364	.	-	.	ID=ColletesGigas_001350-T1.exon4;Parent=ColletesGigas_001350-T1
WUUM01000002.1	funannotate	exon	7829616	7829801	.	-	.	ID=ColletesGigas_001748-T1.exon3;Parent=ColletesGigas_001748-T1
WUUM01000002.1	funannotate	exon	8694855	8694972	.	+	.	ID=ColletesGigas_001837-T1.exon2;Parent=ColletesGigas_001837-T1
WUUM01000002.1	funannotate	exon	8695041	8695273	.	+	.	ID=ColletesGigas_001837-T1.exon3;Parent=ColletesGigas_001837-T1
WUUM01000002.1	funannotate	CDS	2642519	2642595	.	+	0	ID=ColletesGigas_001310-T1.cds;Parent=ColletesGigas_001310-T1
WUUM01000002.1	funannotate	CDS	2642771	2642811	.	+	0	ID=ColletesGigas_001310-T1.cds;Parent=ColletesGigas_001310-T1
WUUM01000002.1	funannotate	CDS	2643156	2643290	.	+	0	ID=ColletesGigas_001310-T1.cds;Parent=ColletesGigas_001310-T1
WUUM01000002.1	funannotate	CDS	2643369	2643545	.	+	0	ID=ColletesGigas_001310-T1.cds;Parent=ColletesGigas_001310-T1
WUUM01000002.1	funannotate	CDS	2643629	2643938	.	+	0	ID=ColletesGigas_001310-T1.cds;Parent=ColletesGigas_001310-T1
WUUM01000002.1	funannotate	CDS	2644008	2650442	.	+	0	ID=ColletesGigas_001310-T1.cds;Parent=ColletesGigas_001310-T1
WUUM01000002.1	funannotate	CDS	2650454	2650464	.	+	0	ID=ColletesGigas_001310-T1.cds;Parent=ColletesGigas_001310-T1
WUUM01000002.1	funannotate	CDS	2650524	2650733	.	+	0	ID=ColletesGigas_001310-T1.cds;Parent=ColletesGigas_001310-T1
WUUM01000002.1	funannotate	CDS	2650805	2651149	.	+	0	ID=ColletesGigas_001310-T1.cds;Parent=ColletesGigas_001310-T1
WUUM01000002.1	funannotate	CDS	2651725	2652044	.	+	0	ID=ColletesGigas_001310-T1.cds;Parent=ColletesGigas_001310-T1
WUUM01000002.1	funannotate	CDS	2652123	2652248	.	+	0	ID=ColletesGigas_001310-T1.cds;Parent=ColletesGigas_001310-T1
WUUM01000002.1	funannotate	CDS	2652314	2652376	.	+	0	ID=ColletesGigas_001310-T1.cds;Parent=ColletesGigas_001310-T1
WUUM01000002.1	funannotate	exon	8695359	8695474	.	+	.	ID=ColletesGigas_001837-T1.exon4;Parent=ColletesGigas_001837-T1
WUUM01000002.1	funannotate	exon	8695624	8695703	.	+	.	ID=ColletesGigas_001837-T1.exon5;Parent=ColletesGigas_001837-T1
WUUM01000002.1	funannotate	exon	7827570	7827907	.	-	.	ID=ColletesGigas_001748-T1.exon9;Parent=ColletesGigas_001748-T1
WUUM01000002.1	funannotate	CDS	5712984	5714673	.	-	0	ID=ColletesGigas_001577-T1.cds;Parent=ColletesGigas_001577-T1
WUUM01000002.1	funannotate	CDS	5712351	5712732	.	-	0	ID=ColletesGigas_001577-T1.cds;Parent=ColletesGigas_001577-T1
WUUM01000002.1	funannotate	CDS	5711615	5712044	.	-	0	ID=ColletesGigas_001577-T1.cds;Parent=ColletesGigas_001577-T1
WUUM01000002.1	funannotate	exon	2986760	2986876	.	-	.	ID=ColletesGigas_001350-T1.exon3;Parent=ColletesGigas_001350-T1
WUUM01000002.1	funannotate	mRNA	7821568	7822028	.	+	.	ID=ColletesGigas_001746-T1;Ontology_term=GO:0000209%2CGO:0061630;Dbxref=InterPro:IPR033263;Parent=ColletesGigas_001746
WUUM01000002.1	funannotate	exon	2986955	2987148	.	-	.	ID=ColletesGigas_001350-T1.exon2;Parent=ColletesGigas_001350-T1
WUUM01000002.1	funannotate	CDS	5351755	5351965	.	+	0	ID=ColletesGigas_001555-T1.cds;Parent=ColletesGigas_001555-T1
WUUM01000002.1	funannotate	CDS	5354713	5354937	.	+	0	ID=ColletesGigas_001555-T1.cds;Parent=ColletesGigas_001555-T1
WUUM01000002.1	funannotate	CDS	5355141	5355145	.	+	0	ID=ColletesGigas_001555-T1.cds;Parent=ColletesGigas_001555-T1
WUUM01000002.1	funannotate	exon	2166040	2166149	.	-	.	ID=ColletesGigas_001261-T1.exon1;Parent=ColletesGigas_001261-T1
WUUM01000002.1	funannotate	exon	2989441	2989499	.	-	.	ID=ColletesGigas_001350-T1.exon1;Parent=ColletesGigas_001350-T1
WUUM01000002.1	funannotate	exon	2163006	2163294	.	-	.	ID=ColletesGigas_001261-T1.exon2;Parent=ColletesGigas_001261-T1
WUUM01000002.1	funannotate	mRNA	7232185	7238428	.	-	.	ID=ColletesGigas_001675-T1;Parent=ColletesGigas_001675
WUUM01000002.1	funannotate	exon	8694620	8694702	.	+	.	ID=ColletesGigas_001837-T1.exon1;Parent=ColletesGigas_001837-T1
WUUM01000002.1	funannotate	mRNA	3661814	3662140	.	-	.	ID=ColletesGigas_001409-T1;Parent=ColletesGigas_001409
WUUM01000002.1	funannotate	exon	8602843	8603206	.	+	.	ID=ColletesGigas_001820-T1.exon1;Parent=ColletesGigas_001820-T1
WUUM01000002.1	funannotate	exon	8603776	8603878	.	+	.	ID=ColletesGigas_001820-T1.exon3;Parent=ColletesGigas_001820-T1
WUUM01000002.1	funannotate	exon	8603287	8603704	.	+	.	ID=ColletesGigas_001820-T1.exon2;Parent=ColletesGigas_001820-T1
WUUM01000002.1	funannotate	exon	8603960	8604133	.	+	.	ID=ColletesGigas_001820-T1.exon4;Parent=ColletesGigas_001820-T1
WUUM01000002.1	funannotate	mRNA	2548016	2549044	.	-	.	ID=ColletesGigas_001301-T1;Parent=ColletesGigas_001301
WUUM01000002.1	funannotate	gene	9845168	9847210	.	+	.	ID=ColletesGigas_001959
WUUM01000002.1	funannotate	gene	9836771	9840776	.	+	.	Name=CDC27;ID=ColletesGigas_001958
WUUM01000002.1	funannotate	gene	9829270	9830471	.	-	.	ID=ColletesGigas_001955
WUUM01000002.1	funannotate	gene	9819035	9823957	.	-	.	ID=ColletesGigas_001954
WUUM01000002.1	funannotate	gene	9834191	9835489	.	-	.	ID=ColletesGigas_001957
WUUM01000002.1	funannotate	gene	9832799	9833434	.	+	.	ID=ColletesGigas_001956
WUUM01000002.1	funannotate	gene	9805681	9807987	.	-	.	ID=ColletesGigas_001951
WUUM01000002.1	funannotate	gene	9798051	9802462	.	+	.	Name=FAS2_2;ID=ColletesGigas_001950
WUUM01000002.1	funannotate	gene	9816299	9816848	.	-	.	ID=ColletesGigas_001953
WUUM01000002.1	funannotate	gene	9810380	9813967	.	-	.	ID=ColletesGigas_001952
WUUM01000002.1	funannotate	mRNA	3940607	3944911	.	-	.	ID=ColletesGigas_001427-T1;Ontology_term=GO:0016021;Dbxref=InterPro:IPR004240;Parent=ColletesGigas_001427
WUUM01000002.1	funannotate	CDS	7763422	7763430	.	-	0	ID=ColletesGigas_001734-T1.cds;Parent=ColletesGigas_001734-T1
WUUM01000002.1	funannotate	CDS	7762753	7762937	.	-	0	ID=ColletesGigas_001734-T1.cds;Parent=ColletesGigas_001734-T1
WUUM01000002.1	funannotate	CDS	7760515	7762406	.	-	0	ID=ColletesGigas_001734-T1.cds;Parent=ColletesGigas_001734-T1
WUUM01000002.1	funannotate	CDS	7754607	7754833	.	-	0	ID=ColletesGigas_001734-T1.cds;Parent=ColletesGigas_001734-T1
WUUM01000002.1	funannotate	CDS	7754059	7754215	.	-	0	ID=ColletesGigas_001734-T1.cds;Parent=ColletesGigas_001734-T1
WUUM01000002.1	funannotate	CDS	7753657	7753974	.	-	0	ID=ColletesGigas_001734-T1.cds;Parent=ColletesGigas_001734-T1
WUUM01000002.1	funannotate	CDS	7753410	7753569	.	-	0	ID=ColletesGigas_001734-T1.cds;Parent=ColletesGigas_001734-T1
WUUM01000002.1	funannotate	CDS	7752395	7753229	.	-	0	ID=ColletesGigas_001734-T1.cds;Parent=ColletesGigas_001734-T1
WUUM01000002.1	funannotate	CDS	8913214	8913372	.	-	0	ID=ColletesGigas_001863-T1.cds;Parent=ColletesGigas_001863-T1
WUUM01000002.1	funannotate	CDS	8912784	8913044	.	-	0	ID=ColletesGigas_001863-T1.cds;Parent=ColletesGigas_001863-T1
WUUM01000002.1	funannotate	exon	7045891	7046454	.	-	.	ID=ColletesGigas_001657-T1.exon1;Parent=ColletesGigas_001657-T1
WUUM01000002.1	funannotate	gene	9900972	9908167	.	+	.	ID=ColletesGigas_001969
WUUM01000002.1	funannotate	gene	9887013	9888799	.	+	.	ID=ColletesGigas_001966
WUUM01000002.1	funannotate	gene	9882291	9885180	.	-	.	Name=SNMP1_3;ID=ColletesGigas_001965
WUUM01000002.1	funannotate	gene	9894098	9895252	.	-	.	ID=ColletesGigas_001968
WUUM01000002.1	funannotate	CDS	6688289	6688401	.	-	0	ID=ColletesGigas_001635-T1.cds;Parent=ColletesGigas_001635-T1
WUUM01000002.1	funannotate	CDS	6687516	6688012	.	-	0	ID=ColletesGigas_001635-T1.cds;Parent=ColletesGigas_001635-T1
WUUM01000002.1	funannotate	CDS	6686720	6687002	.	-	0	ID=ColletesGigas_001635-T1.cds;Parent=ColletesGigas_001635-T1
WUUM01000002.1	funannotate	CDS	6686073	6686578	.	-	0	ID=ColletesGigas_001635-T1.cds;Parent=ColletesGigas_001635-T1
WUUM01000002.1	funannotate	CDS	6685374	6685840	.	-	0	ID=ColletesGigas_001635-T1.cds;Parent=ColletesGigas_001635-T1
WUUM01000002.1	funannotate	CDS	6684709	6685305	.	-	0	ID=ColletesGigas_001635-T1.cds;Parent=ColletesGigas_001635-T1
WUUM01000002.1	funannotate	gene	9891107	9892534	.	+	.	ID=ColletesGigas_001967
WUUM01000002.1	funannotate	mRNA	8090282	8090785	.	-	.	ID=ColletesGigas_001783-T1;Ontology_term=GO:0016020%2CGO:0008083;Dbxref=InterPro:IPR029034%2CInterPro:IPR000072;Parent=ColletesGigas_001783
WUUM01000002.1	funannotate	gene	9861640	9872610	.	+	.	ID=ColletesGigas_001962
WUUM01000002.1	funannotate	gene	9852117	9855613	.	-	.	ID=ColletesGigas_001961
WUUM01000002.1	funannotate	gene	9875809	9878357	.	-	.	Name=SNMP1_2;ID=ColletesGigas_001964
WUUM01000002.1	funannotate	gene	9874920	9875576	.	-	.	Name=SNMP1_1;ID=ColletesGigas_001963
WUUM01000002.1	funannotate	exon	11931974	11932151	.	-	.	ID=ColletesGigas_002070-T1.exon2;Parent=ColletesGigas_002070-T1
WUUM01000002.1	funannotate	exon	11932339	11932496	.	-	.	ID=ColletesGigas_002070-T1.exon1;Parent=ColletesGigas_002070-T1
WUUM01000002.1	funannotate	gene	9848308	9850560	.	+	.	ID=ColletesGigas_001960
WUUM01000002.1	funannotate	mRNA	4015624	4016470	.	+	.	ID=ColletesGigas_001439-T1;Dbxref=PFAM:PF01722%2CInterPro:IPR036065%2CInterPro:IPR002634;Parent=ColletesGigas_001439
WUUM01000002.1	funannotate	exon	1952925	1953051	.	+	.	ID=ColletesGigas_001243-T1.exon4;Parent=ColletesGigas_001243-T1
WUUM01000002.1	funannotate	mRNA	9305411	9321658	.	-	.	ID=ColletesGigas_001897-T1;Dbxref=InterPro:IPR001781%2CInterPro:IPR038765%2CInterPro:IPR002931;Parent=ColletesGigas_001897
WUUM01000002.1	funannotate	exon	1952255	1952429	.	+	.	ID=ColletesGigas_001243-T1.exon3;Parent=ColletesGigas_001243-T1
WUUM01000002.1	funannotate	gene	9973413	9979064	.	+	.	ID=ColletesGigas_001977
WUUM01000002.1	funannotate	gene	9957700	9965590	.	+	.	ID=ColletesGigas_001976
WUUM01000002.1	funannotate	exon	1944793	1945057	.	+	.	ID=ColletesGigas_001243-T1.exon2;Parent=ColletesGigas_001243-T1
WUUM01000002.1	funannotate	gene	9981882	9985156	.	-	.	ID=ColletesGigas_001979
WUUM01000002.1	funannotate	exon	1941073	1941576	.	+	.	ID=ColletesGigas_001243-T1.exon1;Parent=ColletesGigas_001243-T1
WUUM01000002.1	funannotate	gene	9979680	9981145	.	+	.	ID=ColletesGigas_001978
WUUM01000002.1	funannotate	gene	9926590	9927204	.	+	.	ID=ColletesGigas_001973
WUUM01000002.1	funannotate	gene	9922032	9923957	.	+	.	ID=ColletesGigas_001972
WUUM01000002.1	funannotate	gene	9952665	9952844	.	+	.	ID=ColletesGigas_001975
WUUM01000002.1	funannotate	gene	9934287	9934358	.	+	.	ID=ColletesGigas_001974
WUUM01000002.1	funannotate	exon	2672828	2672930	.	-	.	ID=ColletesGigas_001315-T1.exon10;Parent=ColletesGigas_001315-T1
WUUM01000002.1	funannotate	gene	9912826	9920155	.	-	.	ID=ColletesGigas_001971
WUUM01000002.1	funannotate	gene	9908850	9910074	.	-	.	ID=ColletesGigas_001970
WUUM01000002.1	funannotate	exon	9494930	9495255	.	-	.	ID=ColletesGigas_001927-T1.exon5;Parent=ColletesGigas_001927-T1
WUUM01000002.1	funannotate	gene	10102856	10106848	.	+	.	ID=ColletesGigas_001988
WUUM01000002.1	funannotate	CDS	1209865	1209974	.	+	0	ID=ColletesGigas_001204-T1.cds;Parent=ColletesGigas_001204-T1
WUUM01000002.1	funannotate	CDS	1209999	1210077	.	+	0	ID=ColletesGigas_001204-T1.cds;Parent=ColletesGigas_001204-T1
WUUM01000002.1	funannotate	exon	9495340	9495546	.	-	.	ID=ColletesGigas_001927-T1.exon4;Parent=ColletesGigas_001927-T1
WUUM01000002.1	funannotate	gene	10090189	10097475	.	+	.	ID=ColletesGigas_001987
WUUM01000002.1	funannotate	exon	9494444	9494762	.	-	.	ID=ColletesGigas_001927-T1.exon6;Parent=ColletesGigas_001927-T1
WUUM01000002.1	funannotate	gene	10107672	10108918	.	+	.	ID=ColletesGigas_001989
WUUM01000002.1	funannotate	mRNA	8188391	8189045	.	+	.	ID=ColletesGigas_001795-T1;Parent=ColletesGigas_001795
WUUM01000002.1	funannotate	gene	10039968	10040546	.	-	.	Name=RPS19A;ID=ColletesGigas_001984
WUUM01000002.1	funannotate	gene	10014907	10024179	.	-	.	ID=ColletesGigas_001983
WUUM01000002.1	funannotate	CDS	9845168	9845192	.	+	0	ID=ColletesGigas_001959-T1.cds;Parent=ColletesGigas_001959-T1
WUUM01000002.1	funannotate	CDS	9845444	9845603	.	+	0	ID=ColletesGigas_001959-T1.cds;Parent=ColletesGigas_001959-T1
WUUM01000002.1	funannotate	CDS	9845789	9845979	.	+	0	ID=ColletesGigas_001959-T1.cds;Parent=ColletesGigas_001959-T1
WUUM01000002.1	funannotate	CDS	9846197	9846337	.	+	0	ID=ColletesGigas_001959-T1.cds;Parent=ColletesGigas_001959-T1
WUUM01000002.1	funannotate	CDS	9846445	9846609	.	+	0	ID=ColletesGigas_001959-T1.cds;Parent=ColletesGigas_001959-T1
WUUM01000002.1	funannotate	CDS	9846702	9846922	.	+	0	ID=ColletesGigas_001959-T1.cds;Parent=ColletesGigas_001959-T1
WUUM01000002.1	funannotate	CDS	9847079	9847210	.	+	0	ID=ColletesGigas_001959-T1.cds;Parent=ColletesGigas_001959-T1
WUUM01000002.1	funannotate	gene	10049972	10051803	.	+	.	ID=ColletesGigas_001986
WUUM01000002.1	funannotate	gene	10046189	10049228	.	+	.	ID=ColletesGigas_001985
WUUM01000002.1	funannotate	gene	9986567	9991235	.	+	.	ID=ColletesGigas_001980
WUUM01000002.1	funannotate	CDS	9861640	9861756	.	+	0	ID=ColletesGigas_001962-T1.cds;Parent=ColletesGigas_001962-T1
WUUM01000002.1	funannotate	CDS	9865801	9866100	.	+	0	ID=ColletesGigas_001962-T1.cds;Parent=ColletesGigas_001962-T1
WUUM01000002.1	funannotate	CDS	9868796	9869034	.	+	0	ID=ColletesGigas_001962-T1.cds;Parent=ColletesGigas_001962-T1
WUUM01000002.1	funannotate	CDS	9870865	9871177	.	+	0	ID=ColletesGigas_001962-T1.cds;Parent=ColletesGigas_001962-T1
WUUM01000002.1	funannotate	CDS	9871663	9872610	.	+	0	ID=ColletesGigas_001962-T1.cds;Parent=ColletesGigas_001962-T1
WUUM01000002.1	funannotate	gene	9998107	10000615	.	+	.	ID=ColletesGigas_001982
WUUM01000002.1	funannotate	gene	9994792	9995745	.	+	.	ID=ColletesGigas_001981
WUUM01000002.1	funannotate	CDS	7880932	7881092	.	+	0	ID=ColletesGigas_001756-T1.cds;Parent=ColletesGigas_001756-T1
WUUM01000002.1	funannotate	CDS	7881852	7881958	.	+	0	ID=ColletesGigas_001756-T1.cds;Parent=ColletesGigas_001756-T1
WUUM01000002.1	funannotate	CDS	7884045	7884333	.	+	0	ID=ColletesGigas_001756-T1.cds;Parent=ColletesGigas_001756-T1
WUUM01000002.1	funannotate	CDS	7886325	7886464	.	+	0	ID=ColletesGigas_001756-T1.cds;Parent=ColletesGigas_001756-T1
WUUM01000002.1	funannotate	CDS	7887736	7887869	.	+	0	ID=ColletesGigas_001756-T1.cds;Parent=ColletesGigas_001756-T1
WUUM01000002.1	funannotate	CDS	7888821	7889015	.	+	0	ID=ColletesGigas_001756-T1.cds;Parent=ColletesGigas_001756-T1
WUUM01000002.1	funannotate	exon	9496327	9496342	.	-	.	ID=ColletesGigas_001927-T1.exon1;Parent=ColletesGigas_001927-T1
WUUM01000002.1	funannotate	exon	9495628	9495852	.	-	.	ID=ColletesGigas_001927-T1.exon3;Parent=ColletesGigas_001927-T1
WUUM01000002.1	funannotate	exon	9495948	9496141	.	-	.	ID=ColletesGigas_001927-T1.exon2;Parent=ColletesGigas_001927-T1
WUUM01000002.1	funannotate	gene	9379276	9379953	.	-	.	Name=MRPS24;ID=ColletesGigas_001908
WUUM01000002.1	funannotate	exon	10958900	10959051	.	+	.	ID=ColletesGigas_002030-T1.exon2;Parent=ColletesGigas_002030-T1
WUUM01000002.1	funannotate	gene	9372700	9379101	.	+	.	ID=ColletesGigas_001907
WUUM01000002.1	funannotate	mRNA	4182973	4186341	.	-	.	ID=ColletesGigas_001452-T1;Parent=ColletesGigas_001452
WUUM01000002.1	funannotate	gene	9380915	9381700	.	+	.	Name=NDUFS4;ID=ColletesGigas_001909
WUUM01000002.1	funannotate	gene	9441864	9449360	.	-	.	ID=ColletesGigas_001915
WUUM01000002.1	funannotate	gene	9438304	9440934	.	+	.	ID=ColletesGigas_001914
WUUM01000002.1	funannotate	gene	9452723	9454790	.	-	.	ID=ColletesGigas_001917
WUUM01000002.1	funannotate	gene	9450770	9452517	.	+	.	ID=ColletesGigas_001916
WUUM01000002.1	funannotate	exon	10958114	10958357	.	+	.	ID=ColletesGigas_002030-T1.exon1;Parent=ColletesGigas_002030-T1
WUUM01000002.1	funannotate	gene	9412195	9420207	.	-	.	ID=ColletesGigas_001911
WUUM01000002.1	funannotate	gene	9389423	9411347	.	-	.	ID=ColletesGigas_001910
WUUM01000002.1	funannotate	gene	9430885	9435058	.	-	.	ID=ColletesGigas_001913
WUUM01000002.1	funannotate	gene	9425802	9429246	.	-	.	ID=ColletesGigas_001912
WUUM01000002.1	funannotate	exon	8772166	8772392	.	-	.	ID=ColletesGigas_001851-T1.exon10;Parent=ColletesGigas_001851-T1
WUUM01000002.1	funannotate	exon	12213444	12213597	.	-	.	ID=ColletesGigas_002087-T1.exon6;Parent=ColletesGigas_002087-T1
WUUM01000002.1	funannotate	exon	12213275	12213375	.	-	.	ID=ColletesGigas_002087-T1.exon7;Parent=ColletesGigas_002087-T1
WUUM01000002.1	funannotate	exon	12215440	12215487	.	-	.	ID=ColletesGigas_002087-T1.exon4;Parent=ColletesGigas_002087-T1
WUUM01000002.1	funannotate	exon	12213712	12213824	.	-	.	ID=ColletesGigas_002087-T1.exon5;Parent=ColletesGigas_002087-T1
WUUM01000002.1	funannotate	gene	9460090	9462195	.	+	.	ID=ColletesGigas_001919
WUUM01000002.1	funannotate	mRNA	2732232	2733240	.	-	.	ID=ColletesGigas_001325-T1;Ontology_term=GO:0003677%2CGO:0005524%2CGO:0008094%2CGO:0006281;Dbxref=InterPro:IPR027417%2CInterPro:IPR020588%2CInterPro:IPR013632;Parent=ColletesGigas_001325
WUUM01000002.1	funannotate	gene	9456307	9458509	.	+	.	ID=ColletesGigas_001918
WUUM01000002.1	funannotate	gene	9487577	9492851	.	-	.	ID=ColletesGigas_001926
WUUM01000002.1	funannotate	gene	9485194	9487129	.	+	.	ID=ColletesGigas_001925
WUUM01000002.1	funannotate	gene	9497989	9499076	.	+	.	Name=TANGO11;ID=ColletesGigas_001928
WUUM01000002.1	funannotate	gene	9494444	9496342	.	-	.	ID=ColletesGigas_001927
WUUM01000002.1	funannotate	gene	9470443	9476553	.	-	.	ID=ColletesGigas_001922
WUUM01000002.1	funannotate	gene	9464673	9469250	.	-	.	ID=ColletesGigas_001921
WUUM01000002.1	funannotate	gene	9480146	9484388	.	-	.	ID=ColletesGigas_001924
WUUM01000002.1	funannotate	gene	9477770	9478629	.	+	.	ID=ColletesGigas_001923
WUUM01000002.1	funannotate	exon	12218064	12218430	.	-	.	ID=ColletesGigas_002087-T1.exon2;Parent=ColletesGigas_002087-T1
WUUM01000002.1	funannotate	exon	12215562	12215769	.	-	.	ID=ColletesGigas_002087-T1.exon3;Parent=ColletesGigas_002087-T1
WUUM01000002.1	funannotate	CDS	4528817	4531486	.	+	0	ID=ColletesGigas_001478-T1.cds;Parent=ColletesGigas_001478-T1
WUUM01000002.1	funannotate	CDS	7045891	7046454	.	-	0	ID=ColletesGigas_001657-T1.cds;Parent=ColletesGigas_001657-T1
WUUM01000002.1	funannotate	exon	8841858	8842223	.	+	.	ID=ColletesGigas_001858-T1.exon2;Parent=ColletesGigas_001858-T1
WUUM01000002.1	funannotate	gene	9462404	9463291	.	-	.	ID=ColletesGigas_001920
WUUM01000002.1	funannotate	exon	8841573	8841623	.	+	.	ID=ColletesGigas_001858-T1.exon1;Parent=ColletesGigas_001858-T1
WUUM01000002.1	funannotate	exon	12219545	12219672	.	-	.	ID=ColletesGigas_002087-T1.exon1;Parent=ColletesGigas_002087-T1
WUUM01000002.1	funannotate	CDS	9434903	9435058	.	-	0	ID=ColletesGigas_001913-T1.cds;Parent=ColletesGigas_001913-T1
WUUM01000002.1	funannotate	CDS	9434697	9434834	.	-	0	ID=ColletesGigas_001913-T1.cds;Parent=ColletesGigas_001913-T1
WUUM01000002.1	funannotate	CDS	9434052	9434364	.	-	0	ID=ColletesGigas_001913-T1.cds;Parent=ColletesGigas_001913-T1
WUUM01000002.1	funannotate	CDS	9433527	9433571	.	-	0	ID=ColletesGigas_001913-T1.cds;Parent=ColletesGigas_001913-T1
WUUM01000002.1	funannotate	CDS	9433317	9433442	.	-	0	ID=ColletesGigas_001913-T1.cds;Parent=ColletesGigas_001913-T1
WUUM01000002.1	funannotate	CDS	9433084	9433242	.	-	0	ID=ColletesGigas_001913-T1.cds;Parent=ColletesGigas_001913-T1
WUUM01000002.1	funannotate	CDS	9432854	9432982	.	-	0	ID=ColletesGigas_001913-T1.cds;Parent=ColletesGigas_001913-T1
WUUM01000002.1	funannotate	CDS	9432583	9432767	.	-	0	ID=ColletesGigas_001913-T1.cds;Parent=ColletesGigas_001913-T1
WUUM01000002.1	funannotate	CDS	9432405	9432513	.	-	0	ID=ColletesGigas_001913-T1.cds;Parent=ColletesGigas_001913-T1
WUUM01000002.1	funannotate	CDS	9432103	9432324	.	-	0	ID=ColletesGigas_001913-T1.cds;Parent=ColletesGigas_001913-T1
WUUM01000002.1	funannotate	CDS	9431799	9432016	.	-	0	ID=ColletesGigas_001913-T1.cds;Parent=ColletesGigas_001913-T1
WUUM01000002.1	funannotate	CDS	9431521	9431740	.	-	0	ID=ColletesGigas_001913-T1.cds;Parent=ColletesGigas_001913-T1
WUUM01000002.1	funannotate	CDS	9431263	9431446	.	-	0	ID=ColletesGigas_001913-T1.cds;Parent=ColletesGigas_001913-T1
WUUM01000002.1	funannotate	CDS	9431084	9431186	.	-	0	ID=ColletesGigas_001913-T1.cds;Parent=ColletesGigas_001913-T1
WUUM01000002.1	funannotate	CDS	9430885	9430995	.	-	0	ID=ColletesGigas_001913-T1.cds;Parent=ColletesGigas_001913-T1
WUUM01000002.1	funannotate	exon	1207047	1207097	.	+	.	ID=ColletesGigas_001203-T1.exon3;Parent=ColletesGigas_001203-T1
WUUM01000002.1	funannotate	CDS	8090282	8090785	.	-	0	ID=ColletesGigas_001783-T1.cds;Parent=ColletesGigas_001783-T1
WUUM01000002.1	funannotate	exon	1207337	1207447	.	+	.	ID=ColletesGigas_001203-T1.exon4;Parent=ColletesGigas_001203-T1
WUUM01000002.1	funannotate	mRNA	7980585	7981359	.	+	.	ID=ColletesGigas_001771-T1;Parent=ColletesGigas_001771
WUUM01000002.1	funannotate	exon	1205438	1205645	.	+	.	ID=ColletesGigas_001203-T1.exon1;Parent=ColletesGigas_001203-T1
WUUM01000002.1	funannotate	exon	1205759	1205895	.	+	.	ID=ColletesGigas_001203-T1.exon2;Parent=ColletesGigas_001203-T1
WUUM01000002.1	funannotate	gene	9502684	9511078	.	-	.	ID=ColletesGigas_001929
WUUM01000002.1	funannotate	gene	9588687	9590570	.	+	.	ID=ColletesGigas_001937
WUUM01000002.1	funannotate	gene	9584888	9586696	.	-	.	ID=ColletesGigas_001936
WUUM01000002.1	funannotate	gene	9634597	9635833	.	+	.	ID=ColletesGigas_001939
WUUM01000002.1	funannotate	gene	9608920	9609173	.	-	.	ID=ColletesGigas_001938
WUUM01000002.1	funannotate	gene	9558830	9562544	.	-	.	ID=ColletesGigas_001933
WUUM01000002.1	funannotate	gene	9542560	9557091	.	-	.	ID=ColletesGigas_001932
WUUM01000002.1	funannotate	gene	9575693	9580432	.	-	.	ID=ColletesGigas_001935
WUUM01000002.1	funannotate	gene	9562949	9564323	.	-	.	ID=ColletesGigas_001934
WUUM01000002.1	funannotate	gene	9522222	9522569	.	+	.	ID=ColletesGigas_001931
WUUM01000002.1	funannotate	gene	9513299	9516858	.	+	.	ID=ColletesGigas_001930
WUUM01000002.1	funannotate	mRNA	4018195	4019953	.	+	.	ID=ColletesGigas_001440-T1;Dbxref=InterPro:IPR013057;Parent=ColletesGigas_001440
WUUM01000002.1	funannotate	exon	3320081	3320266	.	-	.	ID=ColletesGigas_001387-T1.exon7;Parent=ColletesGigas_001387-T1
WUUM01000002.1	funannotate	exon	3320344	3320449	.	-	.	ID=ColletesGigas_001387-T1.exon6;Parent=ColletesGigas_001387-T1
WUUM01000002.1	funannotate	exon	3320509	3320666	.	-	.	ID=ColletesGigas_001387-T1.exon5;Parent=ColletesGigas_001387-T1
WUUM01000002.1	funannotate	exon	3320743	3321034	.	-	.	ID=ColletesGigas_001387-T1.exon4;Parent=ColletesGigas_001387-T1
WUUM01000002.1	funannotate	exon	3321100	3321276	.	-	.	ID=ColletesGigas_001387-T1.exon3;Parent=ColletesGigas_001387-T1
WUUM01000002.1	funannotate	exon	3321343	3321497	.	-	.	ID=ColletesGigas_001387-T1.exon2;Parent=ColletesGigas_001387-T1
WUUM01000002.1	funannotate	exon	3321574	3321651	.	-	.	ID=ColletesGigas_001387-T1.exon1;Parent=ColletesGigas_001387-T1
WUUM01000002.1	funannotate	mRNA	9952665	9952844	.	+	.	ID=ColletesGigas_001975-T1;Parent=ColletesGigas_001975
WUUM01000002.1	funannotate	gene	9771456	9771960	.	-	.	ID=ColletesGigas_001948
WUUM01000002.1	funannotate	gene	9752842	9753129	.	-	.	ID=ColletesGigas_001947
WUUM01000002.1	funannotate	gene	9777822	9788134	.	+	.	Name=FAS2_1;ID=ColletesGigas_001949
WUUM01000002.1	funannotate	gene	9682220	9682653	.	-	.	ID=ColletesGigas_001944
WUUM01000002.1	funannotate	gene	9659422	9660436	.	+	.	ID=ColletesGigas_001943
WUUM01000002.1	funannotate	exon	3319610	3319810	.	-	.	ID=ColletesGigas_001387-T1.exon9;Parent=ColletesGigas_001387-T1
WUUM01000002.1	funannotate	gene	9712101	9718483	.	-	.	ID=ColletesGigas_001946
WUUM01000002.1	funannotate	exon	3319900	3320013	.	-	.	ID=ColletesGigas_001387-T1.exon8;Parent=ColletesGigas_001387-T1
WUUM01000002.1	funannotate	gene	9691408	9691808	.	+	.	ID=ColletesGigas_001945
WUUM01000002.1	funannotate	gene	9644941	9646080	.	-	.	ID=ColletesGigas_001940
WUUM01000002.1	funannotate	gene	9648703	9650510	.	-	.	ID=ColletesGigas_001942
WUUM01000002.1	funannotate	gene	9646707	9648350	.	-	.	ID=ColletesGigas_001941
WUUM01000002.1	funannotate	mRNA	2661119	2666334	.	+	.	ID=ColletesGigas_001313-T1;Ontology_term=GO:0055114%2CGO:0006207%2CGO:0005737%2CGO:0004152%2CGO:0051536%2CGO:0016627%2CGO:0016491%2CGO:0003824;Dbxref=InterPro:IPR005720%2CInterPro:IPR028261%2CInterPro:IPR009051%2CInterPro:IPR036188%2CPFAM:PF01180%2CInterPro:IPR013785%2CInterPro:IPR017896%2CInterPro:IPR023753%2CInterPro:IPR017900%2CInterPro:IPR001295;Parent=ColletesGigas_001313
WUUM01000002.1	funannotate	exon	1018509	1018592	.	+	.	ID=ColletesGigas_001189-T1.exon9;Parent=ColletesGigas_001189-T1
WUUM01000002.1	funannotate	exon	1018167	1018385	.	+	.	ID=ColletesGigas_001189-T1.exon8;Parent=ColletesGigas_001189-T1
WUUM01000002.1	funannotate	exon	11018879	11019000	.	-	.	ID=ColletesGigas_002033-T1.exon1;Parent=ColletesGigas_002033-T1
WUUM01000002.1	funannotate	exon	11014025	11014256	.	-	.	ID=ColletesGigas_002033-T1.exon2;Parent=ColletesGigas_002033-T1
WUUM01000002.1	funannotate	exon	1017595	1018090	.	+	.	ID=ColletesGigas_001189-T1.exon7;Parent=ColletesGigas_001189-T1
WUUM01000002.1	funannotate	exon	1017229	1017512	.	+	.	ID=ColletesGigas_001189-T1.exon6;Parent=ColletesGigas_001189-T1
WUUM01000002.1	funannotate	exon	1017024	1017141	.	+	.	ID=ColletesGigas_001189-T1.exon5;Parent=ColletesGigas_001189-T1
WUUM01000002.1	funannotate	exon	1016820	1016946	.	+	.	ID=ColletesGigas_001189-T1.exon4;Parent=ColletesGigas_001189-T1
WUUM01000002.1	funannotate	exon	1016556	1016724	.	+	.	ID=ColletesGigas_001189-T1.exon3;Parent=ColletesGigas_001189-T1
WUUM01000002.1	funannotate	exon	1015222	1015417	.	+	.	ID=ColletesGigas_001189-T1.exon2;Parent=ColletesGigas_001189-T1
WUUM01000002.1	funannotate	exon	1014530	1014585	.	+	.	ID=ColletesGigas_001189-T1.exon1;Parent=ColletesGigas_001189-T1
WUUM01000002.1	funannotate	CDS	7290184	7290452	.	-	1	ID=ColletesGigas_001679-T1.cds;Parent=ColletesGigas_001679-T1
WUUM01000002.1	funannotate	CDS	8692866	8693099	.	-	0	ID=ColletesGigas_001836-T1.cds;Parent=ColletesGigas_001836-T1
WUUM01000002.1	funannotate	CDS	8692373	8692735	.	-	0	ID=ColletesGigas_001836-T1.cds;Parent=ColletesGigas_001836-T1
WUUM01000002.1	funannotate	CDS	8691960	8692299	.	-	0	ID=ColletesGigas_001836-T1.cds;Parent=ColletesGigas_001836-T1
WUUM01000002.1	funannotate	CDS	8691739	8691863	.	-	0	ID=ColletesGigas_001836-T1.cds;Parent=ColletesGigas_001836-T1
WUUM01000002.1	funannotate	CDS	8691544	8691624	.	-	0	ID=ColletesGigas_001836-T1.cds;Parent=ColletesGigas_001836-T1
WUUM01000002.1	funannotate	exon	8591695	8591729	.	-	.	ID=ColletesGigas_001818-T1.exon5;Parent=ColletesGigas_001818-T1
WUUM01000002.1	funannotate	CDS	7366087	7366143	.	-	0	ID=ColletesGigas_001684-T1.cds;Parent=ColletesGigas_001684-T1
WUUM01000002.1	funannotate	CDS	7365957	7365969	.	-	0	ID=ColletesGigas_001684-T1.cds;Parent=ColletesGigas_001684-T1
WUUM01000002.1	funannotate	CDS	7365000	7365211	.	-	0	ID=ColletesGigas_001684-T1.cds;Parent=ColletesGigas_001684-T1
WUUM01000002.1	funannotate	mRNA	9874920	9875576	.	-	.	ID=ColletesGigas_001963-T1;Ontology_term=GO:0016020;Dbxref=InterPro:IPR002159;Parent=ColletesGigas_001963
WUUM01000002.1	funannotate	CDS	6275995	6276339	.	+	0	ID=ColletesGigas_001613-T1.cds;Parent=ColletesGigas_001613-T1
WUUM01000002.1	funannotate	CDS	6277834	6278157	.	+	0	ID=ColletesGigas_001613-T1.cds;Parent=ColletesGigas_001613-T1
WUUM01000002.1	funannotate	exon	1235373	1236701	.	+	.	ID=ColletesGigas_001206-T1.exon1;Parent=ColletesGigas_001206-T1
WUUM01000002.1	funannotate	mRNA	9805681	9807987	.	-	.	ID=ColletesGigas_001951-T1;Ontology_term=GO:0015018%2CGO:0016020;Dbxref=InterPro:IPR029044%2CInterPro:IPR005027;Parent=ColletesGigas_001951
WUUM01000002.1	funannotate	mRNA	6305242	6306623	.	-	.	ID=ColletesGigas_001614-T1;Parent=ColletesGigas_001614
WUUM01000002.1	funannotate	CDS	9025811	9025956	.	-	0	ID=ColletesGigas_001879-T1.cds;Parent=ColletesGigas_001879-T1
WUUM01000002.1	funannotate	CDS	9025404	9025622	.	-	0	ID=ColletesGigas_001879-T1.cds;Parent=ColletesGigas_001879-T1
WUUM01000002.1	funannotate	CDS	9025206	9025329	.	-	0	ID=ColletesGigas_001879-T1.cds;Parent=ColletesGigas_001879-T1
WUUM01000002.1	funannotate	CDS	1654679	1654751	.	-	0	ID=ColletesGigas_001226-T1.cds;Parent=ColletesGigas_001226-T1
WUUM01000002.1	funannotate	CDS	1654450	1654581	.	-	0	ID=ColletesGigas_001226-T1.cds;Parent=ColletesGigas_001226-T1
WUUM01000002.1	funannotate	CDS	1654181	1654366	.	-	0	ID=ColletesGigas_001226-T1.cds;Parent=ColletesGigas_001226-T1
WUUM01000002.1	funannotate	CDS	1653934	1654101	.	-	0	ID=ColletesGigas_001226-T1.cds;Parent=ColletesGigas_001226-T1
WUUM01000002.1	funannotate	CDS	1653568	1653863	.	-	0	ID=ColletesGigas_001226-T1.cds;Parent=ColletesGigas_001226-T1
WUUM01000002.1	funannotate	CDS	8833969	8834166	.	-	0	ID=ColletesGigas_001857-T1.cds;Parent=ColletesGigas_001857-T1
WUUM01000002.1	funannotate	CDS	8833594	8833681	.	-	0	ID=ColletesGigas_001857-T1.cds;Parent=ColletesGigas_001857-T1
WUUM01000002.1	funannotate	CDS	8833271	8833387	.	-	0	ID=ColletesGigas_001857-T1.cds;Parent=ColletesGigas_001857-T1
WUUM01000002.1	funannotate	CDS	8826192	8826395	.	-	0	ID=ColletesGigas_001857-T1.cds;Parent=ColletesGigas_001857-T1
WUUM01000002.1	funannotate	CDS	8822156	8822416	.	-	0	ID=ColletesGigas_001857-T1.cds;Parent=ColletesGigas_001857-T1
WUUM01000002.1	funannotate	CDS	8821500	8821618	.	-	0	ID=ColletesGigas_001857-T1.cds;Parent=ColletesGigas_001857-T1
WUUM01000002.1	funannotate	CDS	10040476	10040546	.	-	0	ID=ColletesGigas_001984-T1.cds;Parent=ColletesGigas_001984-T1
WUUM01000002.1	funannotate	CDS	10039968	10040361	.	-	0	ID=ColletesGigas_001984-T1.cds;Parent=ColletesGigas_001984-T1
WUUM01000002.1	funannotate	CDS	6664999	6665131	.	-	0	ID=ColletesGigas_001629-T1.cds;Parent=ColletesGigas_001629-T1
WUUM01000002.1	funannotate	CDS	6664027	6664653	.	-	0	ID=ColletesGigas_001629-T1.cds;Parent=ColletesGigas_001629-T1
WUUM01000002.1	funannotate	CDS	6663280	6663824	.	-	0	ID=ColletesGigas_001629-T1.cds;Parent=ColletesGigas_001629-T1
WUUM01000002.1	funannotate	mRNA	9998107	10000615	.	+	.	ID=ColletesGigas_001982-T1;Ontology_term=GO:0030371%2CGO:0003723%2CGO:0005515%2CGO:0043488%2CGO:0017148%2CGO:0006355;Dbxref=InterPro:IPR037634%2CInterPro:IPR037093%2CInterPro:IPR013761%2CInterPro:IPR001660%2CInterPro:IPR015327;Parent=ColletesGigas_001982
WUUM01000002.1	funannotate	CDS	9645936	9646080	.	-	0	ID=ColletesGigas_001940-T1.cds;Parent=ColletesGigas_001940-T1
WUUM01000002.1	funannotate	CDS	9644941	9645041	.	-	0	ID=ColletesGigas_001940-T1.cds;Parent=ColletesGigas_001940-T1
WUUM01000002.1	funannotate	CDS	9088456	9088721	.	-	2	ID=ColletesGigas_001885-T1.cds;Parent=ColletesGigas_001885-T1
WUUM01000002.1	funannotate	mRNA	2259260	2259553	.	-	.	ID=ColletesGigas_001272-T1;Parent=ColletesGigas_001272
WUUM01000002.1	funannotate	gene	10226867	10227956	.	+	.	ID=ColletesGigas_001999
WUUM01000002.1	funannotate	gene	10203676	10204087	.	-	.	ID=ColletesGigas_001998
WUUM01000002.1	funannotate	gene	10147438	10150306	.	+	.	ID=ColletesGigas_001995
WUUM01000002.1	funannotate	gene	10128610	10133735	.	-	.	ID=ColletesGigas_001994
WUUM01000002.1	funannotate	gene	10197608	10199084	.	+	.	ID=ColletesGigas_001997
WUUM01000002.1	funannotate	gene	10151239	10160898	.	+	.	ID=ColletesGigas_001996
WUUM01000002.1	funannotate	gene	10112166	10114751	.	+	.	ID=ColletesGigas_001991
WUUM01000002.1	funannotate	exon	4308345	4308653	.	+	.	ID=ColletesGigas_001459-T1.exon1;Parent=ColletesGigas_001459-T1
WUUM01000002.1	funannotate	gene	10110010	10111168	.	-	.	ID=ColletesGigas_001990
WUUM01000002.1	funannotate	gene	10119497	10128479	.	+	.	ID=ColletesGigas_001993
WUUM01000002.1	funannotate	gene	10114834	10115297	.	-	.	ID=ColletesGigas_001992
WUUM01000002.1	funannotate	mRNA	8493677	8495499	.	+	.	ID=ColletesGigas_001812-T1;Parent=ColletesGigas_001812
WUUM01000002.1	funannotate	mRNA	3591151	3593539	.	-	.	ID=ColletesGigas_001403-T1;Dbxref=InterPro:IPR022226%2CPFAM:PF12572;Parent=ColletesGigas_001403
WUUM01000002.1	funannotate	exon	10530125	10530467	.	+	.	ID=ColletesGigas_002012-T1.exon3;Parent=ColletesGigas_002012-T1
WUUM01000002.1	funannotate	exon	10528910	10529006	.	+	.	ID=ColletesGigas_002012-T1.exon2;Parent=ColletesGigas_002012-T1
WUUM01000002.1	funannotate	CDS	8705645	8706319	.	+	0	ID=ColletesGigas_001841-T1.cds;Parent=ColletesGigas_001841-T1
WUUM01000002.1	funannotate	exon	10531524	10531861	.	+	.	ID=ColletesGigas_002012-T1.exon4;Parent=ColletesGigas_002012-T1
WUUM01000002.1	funannotate	mRNA	10128610	10133735	.	-	.	ID=ColletesGigas_001994-T1;Ontology_term=GO:0016021%2CGO:0004930%2CGO:0007186;Dbxref=InterPro:IPR017452%2CInterPro:IPR000276;Parent=ColletesGigas_001994
WUUM01000002.1	funannotate	exon	10525252	10525304	.	+	.	ID=ColletesGigas_002012-T1.exon1;Parent=ColletesGigas_002012-T1
WUUM01000002.1	funannotate	exon	5235897	5236026	.	+	.	ID=ColletesGigas_001550-T1.exon1;Parent=ColletesGigas_001550-T1
WUUM01000002.1	funannotate	exon	9982682	9982758	.	-	.	ID=ColletesGigas_001979-T1.exon10;Parent=ColletesGigas_001979-T1
WUUM01000002.1	funannotate	exon	9982483	9982600	.	-	.	ID=ColletesGigas_001979-T1.exon11;Parent=ColletesGigas_001979-T1
WUUM01000002.1	funannotate	exon	9982147	9982407	.	-	.	ID=ColletesGigas_001979-T1.exon12;Parent=ColletesGigas_001979-T1
WUUM01000002.1	funannotate	exon	9981882	9982055	.	-	.	ID=ColletesGigas_001979-T1.exon13;Parent=ColletesGigas_001979-T1
WUUM01000002.1	funannotate	exon	5239493	5239521	.	+	.	ID=ColletesGigas_001550-T1.exon2;Parent=ColletesGigas_001550-T1
WUUM01000002.1	funannotate	CDS	7106773	7106787	.	-	0	ID=ColletesGigas_001662-T1.cds;Parent=ColletesGigas_001662-T1
WUUM01000002.1	funannotate	CDS	7106235	7106441	.	-	0	ID=ColletesGigas_001662-T1.cds;Parent=ColletesGigas_001662-T1
WUUM01000002.1	funannotate	CDS	8565014	8565587	.	-	0	ID=ColletesGigas_001814-T1.cds;Parent=ColletesGigas_001814-T1
WUUM01000002.1	funannotate	CDS	8561957	8562076	.	-	0	ID=ColletesGigas_001814-T1.cds;Parent=ColletesGigas_001814-T1
WUUM01000002.1	funannotate	CDS	8560478	8560603	.	-	0	ID=ColletesGigas_001814-T1.cds;Parent=ColletesGigas_001814-T1
WUUM01000002.1	funannotate	CDS	623565	623888	.	+	0	ID=ColletesGigas_001149-T1.cds;Parent=ColletesGigas_001149-T1
WUUM01000002.1	funannotate	mRNA	2360158	2360490	.	-	.	ID=ColletesGigas_001284-T1;Parent=ColletesGigas_001284
WUUM01000002.1	funannotate	CDS	3596227	3596458	.	+	0	ID=ColletesGigas_001405-T1.cds;Parent=ColletesGigas_001405-T1
WUUM01000002.1	funannotate	CDS	3596537	3596820	.	+	0	ID=ColletesGigas_001405-T1.cds;Parent=ColletesGigas_001405-T1
WUUM01000002.1	funannotate	CDS	3596888	3597053	.	+	0	ID=ColletesGigas_001405-T1.cds;Parent=ColletesGigas_001405-T1
WUUM01000002.1	funannotate	CDS	3597137	3597330	.	+	0	ID=ColletesGigas_001405-T1.cds;Parent=ColletesGigas_001405-T1
WUUM01000002.1	funannotate	CDS	3597408	3597548	.	+	0	ID=ColletesGigas_001405-T1.cds;Parent=ColletesGigas_001405-T1
WUUM01000002.1	funannotate	exon	8592617	8592670	.	-	.	ID=ColletesGigas_001818-T1.exon1;Parent=ColletesGigas_001818-T1
WUUM01000002.1	funannotate	exon	8592327	8592529	.	-	.	ID=ColletesGigas_001818-T1.exon2;Parent=ColletesGigas_001818-T1
WUUM01000002.1	funannotate	exon	8592080	8592203	.	-	.	ID=ColletesGigas_001818-T1.exon3;Parent=ColletesGigas_001818-T1
WUUM01000002.1	funannotate	CDS	374141	375487	.	+	0	ID=ColletesGigas_001127-T1.cds;Parent=ColletesGigas_001127-T1
WUUM01000002.1	funannotate	exon	8591801	8592002	.	-	.	ID=ColletesGigas_001818-T1.exon4;Parent=ColletesGigas_001818-T1
WUUM01000002.1	funannotate	CDS	222890	222949	.	-	0	ID=ColletesGigas_001105-T1.cds;Parent=ColletesGigas_001105-T1
WUUM01000002.1	funannotate	CDS	220422	220740	.	-	0	ID=ColletesGigas_001105-T1.cds;Parent=ColletesGigas_001105-T1
WUUM01000002.1	funannotate	CDS	220128	220346	.	-	0	ID=ColletesGigas_001105-T1.cds;Parent=ColletesGigas_001105-T1
WUUM01000002.1	funannotate	CDS	219358	220045	.	-	0	ID=ColletesGigas_001105-T1.cds;Parent=ColletesGigas_001105-T1
WUUM01000002.1	funannotate	CDS	218572	218842	.	-	0	ID=ColletesGigas_001105-T1.cds;Parent=ColletesGigas_001105-T1
WUUM01000002.1	funannotate	CDS	218098	218475	.	-	0	ID=ColletesGigas_001105-T1.cds;Parent=ColletesGigas_001105-T1
WUUM01000002.1	funannotate	CDS	217812	217998	.	-	0	ID=ColletesGigas_001105-T1.cds;Parent=ColletesGigas_001105-T1
WUUM01000002.1	funannotate	CDS	217228	217269	.	-	0	ID=ColletesGigas_001105-T1.cds;Parent=ColletesGigas_001105-T1
WUUM01000002.1	funannotate	CDS	217014	217087	.	-	0	ID=ColletesGigas_001105-T1.cds;Parent=ColletesGigas_001105-T1
WUUM01000002.1	funannotate	CDS	215088	216826	.	-	0	ID=ColletesGigas_001105-T1.cds;Parent=ColletesGigas_001105-T1
WUUM01000002.1	funannotate	CDS	214419	214967	.	-	0	ID=ColletesGigas_001105-T1.cds;Parent=ColletesGigas_001105-T1
WUUM01000002.1	funannotate	CDS	214126	214320	.	-	0	ID=ColletesGigas_001105-T1.cds;Parent=ColletesGigas_001105-T1
WUUM01000002.1	funannotate	CDS	211813	213901	.	-	0	ID=ColletesGigas_001105-T1.cds;Parent=ColletesGigas_001105-T1
WUUM01000002.1	funannotate	CDS	211580	211720	.	-	0	ID=ColletesGigas_001105-T1.cds;Parent=ColletesGigas_001105-T1
WUUM01000002.1	funannotate	CDS	211248	211506	.	-	0	ID=ColletesGigas_001105-T1.cds;Parent=ColletesGigas_001105-T1
WUUM01000002.1	funannotate	CDS	211064	211179	.	-	0	ID=ColletesGigas_001105-T1.cds;Parent=ColletesGigas_001105-T1
WUUM01000002.1	funannotate	CDS	210824	210940	.	-	0	ID=ColletesGigas_001105-T1.cds;Parent=ColletesGigas_001105-T1
WUUM01000002.1	funannotate	CDS	210400	210486	.	-	0	ID=ColletesGigas_001105-T1.cds;Parent=ColletesGigas_001105-T1
WUUM01000002.1	funannotate	CDS	209819	210021	.	-	0	ID=ColletesGigas_001105-T1.cds;Parent=ColletesGigas_001105-T1
WUUM01000002.1	funannotate	CDS	209517	209703	.	-	0	ID=ColletesGigas_001105-T1.cds;Parent=ColletesGigas_001105-T1
WUUM01000002.1	funannotate	CDS	209167	209393	.	-	0	ID=ColletesGigas_001105-T1.cds;Parent=ColletesGigas_001105-T1
WUUM01000002.1	funannotate	CDS	208989	209079	.	-	0	ID=ColletesGigas_001105-T1.cds;Parent=ColletesGigas_001105-T1
WUUM01000002.1	funannotate	exon	1027328	1027385	.	+	.	ID=ColletesGigas_001191-T1.exon1;Parent=ColletesGigas_001191-T1
WUUM01000002.1	funannotate	exon	5215396	5215559	.	-	.	ID=ColletesGigas_001548-T1.exon2;Parent=ColletesGigas_001548-T1
WUUM01000002.1	funannotate	exon	1027693	1027980	.	+	.	ID=ColletesGigas_001191-T1.exon2;Parent=ColletesGigas_001191-T1
WUUM01000002.1	funannotate	exon	5215715	5215759	.	-	.	ID=ColletesGigas_001548-T1.exon1;Parent=ColletesGigas_001548-T1
WUUM01000002.1	funannotate	exon	1028373	1028719	.	+	.	ID=ColletesGigas_001191-T1.exon3;Parent=ColletesGigas_001191-T1
WUUM01000002.1	funannotate	exon	5214464	5214710	.	-	.	ID=ColletesGigas_001548-T1.exon4;Parent=ColletesGigas_001548-T1
WUUM01000002.1	funannotate	CDS	8424567	8424750	.	-	0	ID=ColletesGigas_001808-T1.cds;Parent=ColletesGigas_001808-T1
WUUM01000002.1	funannotate	CDS	8422437	8422810	.	-	0	ID=ColletesGigas_001808-T1.cds;Parent=ColletesGigas_001808-T1
WUUM01000002.1	funannotate	exon	1029229	1029573	.	+	.	ID=ColletesGigas_001191-T1.exon4;Parent=ColletesGigas_001191-T1
WUUM01000002.1	funannotate	exon	2327032	2328396	.	+	.	ID=ColletesGigas_001280-T1.exon1;Parent=ColletesGigas_001280-T1
WUUM01000002.1	funannotate	exon	5214799	5215318	.	-	.	ID=ColletesGigas_001548-T1.exon3;Parent=ColletesGigas_001548-T1
WUUM01000002.1	funannotate	exon	1029651	1030019	.	+	.	ID=ColletesGigas_001191-T1.exon5;Parent=ColletesGigas_001191-T1
WUUM01000002.1	funannotate	exon	5207261	5212361	.	-	.	ID=ColletesGigas_001548-T1.exon6;Parent=ColletesGigas_001548-T1
WUUM01000002.1	funannotate	exon	1030099	1030230	.	+	.	ID=ColletesGigas_001191-T1.exon6;Parent=ColletesGigas_001191-T1
WUUM01000002.1	funannotate	exon	5213548	5213875	.	-	.	ID=ColletesGigas_001548-T1.exon5;Parent=ColletesGigas_001548-T1
WUUM01000002.1	funannotate	mRNA	6009081	6011694	.	+	.	ID=ColletesGigas_001602-T1;Parent=ColletesGigas_001602
WUUM01000002.1	funannotate	mRNA	9608920	9609173	.	-	.	ID=ColletesGigas_001938-T1;Parent=ColletesGigas_001938
WUUM01000002.1	funannotate	mRNA	3709091	3711224	.	+	.	ID=ColletesGigas_001415-T1;Dbxref=InterPro:IPR007854;Parent=ColletesGigas_001415
WUUM01000002.1	funannotate	mRNA	8260970	8261263	.	-	.	ID=ColletesGigas_001800-T1;Parent=ColletesGigas_001800
WUUM01000002.1	funannotate	CDS	900955	901007	.	-	0	ID=ColletesGigas_001174-T1.cds;Parent=ColletesGigas_001174-T1
WUUM01000002.1	funannotate	CDS	900418	900571	.	-	0	ID=ColletesGigas_001174-T1.cds;Parent=ColletesGigas_001174-T1
WUUM01000002.1	funannotate	CDS	899955	900240	.	-	0	ID=ColletesGigas_001174-T1.cds;Parent=ColletesGigas_001174-T1
WUUM01000002.1	funannotate	CDS	899647	899871	.	-	0	ID=ColletesGigas_001174-T1.cds;Parent=ColletesGigas_001174-T1
WUUM01000002.1	funannotate	CDS	899272	899569	.	-	0	ID=ColletesGigas_001174-T1.cds;Parent=ColletesGigas_001174-T1
WUUM01000002.1	funannotate	CDS	898953	899192	.	-	0	ID=ColletesGigas_001174-T1.cds;Parent=ColletesGigas_001174-T1
WUUM01000002.1	funannotate	CDS	898047	898834	.	-	0	ID=ColletesGigas_001174-T1.cds;Parent=ColletesGigas_001174-T1
WUUM01000002.1	funannotate	CDS	897800	897975	.	-	0	ID=ColletesGigas_001174-T1.cds;Parent=ColletesGigas_001174-T1
WUUM01000002.1	funannotate	CDS	897115	897540	.	-	0	ID=ColletesGigas_001174-T1.cds;Parent=ColletesGigas_001174-T1
WUUM01000002.1	funannotate	mRNA	5115384	5116464	.	+	.	ID=ColletesGigas_001536-T1;Ontology_term=GO:0006412%2CGO:0006414%2CGO:0003735%2CGO:0005840;Dbxref=InterPro:IPR001859%2CInterPro:IPR038716%2CInterPro:IPR027534;Parent=ColletesGigas_001536
WUUM01000002.1	funannotate	CDS	6740943	6741183	.	+	0	ID=ColletesGigas_001640-T1.cds;Parent=ColletesGigas_001640-T1
WUUM01000002.1	funannotate	CDS	6741626	6741807	.	+	0	ID=ColletesGigas_001640-T1.cds;Parent=ColletesGigas_001640-T1
WUUM01000002.1	funannotate	mRNA	9438304	9440934	.	+	.	ID=ColletesGigas_001914-T1;Ontology_term=GO:0030261;Dbxref=InterPro:IPR031737%2CPFAM:PF16858%2CInterPro:IPR031739;Parent=ColletesGigas_001914
WUUM01000002.1	funannotate	mRNA	832543	835857	.	-	.	ID=ColletesGigas_001158-T1;Ontology_term=GO:0003723%2CGO:0003676;Dbxref=InterPro:IPR000504%2CInterPro:IPR012677%2CInterPro:IPR035979%2CInterPro:IPR036053%2CInterPro:IPR003954%2CInterPro:IPR006515%2CInterPro:IPR002004;Parent=ColletesGigas_001158
WUUM01000002.1	funannotate	exon	2322012	2322233	.	-	.	ID=ColletesGigas_001278-T1.exon4;Parent=ColletesGigas_001278-T1
WUUM01000002.1	funannotate	exon	2678458	2678658	.	-	.	ID=ColletesGigas_001315-T1.exon1;Parent=ColletesGigas_001315-T1
WUUM01000002.1	funannotate	exon	2322293	2322479	.	-	.	ID=ColletesGigas_001278-T1.exon3;Parent=ColletesGigas_001278-T1
WUUM01000002.1	funannotate	exon	2678094	2678385	.	-	.	ID=ColletesGigas_001315-T1.exon2;Parent=ColletesGigas_001315-T1
WUUM01000002.1	funannotate	exon	2322550	2322768	.	-	.	ID=ColletesGigas_001278-T1.exon2;Parent=ColletesGigas_001278-T1
WUUM01000002.1	funannotate	exon	2677858	2678028	.	-	.	ID=ColletesGigas_001315-T1.exon3;Parent=ColletesGigas_001315-T1
WUUM01000002.1	funannotate	CDS	11081434	11081646	.	-	0	ID=ColletesGigas_002036-T1.cds;Parent=ColletesGigas_002036-T1
WUUM01000002.1	funannotate	exon	2322859	2323040	.	-	.	ID=ColletesGigas_001278-T1.exon1;Parent=ColletesGigas_001278-T1
WUUM01000002.1	funannotate	exon	2677280	2677521	.	-	.	ID=ColletesGigas_001315-T1.exon4;Parent=ColletesGigas_001315-T1
WUUM01000002.1	funannotate	CDS	5752067	5752210	.	+	0	ID=ColletesGigas_001582-T1.cds;Parent=ColletesGigas_001582-T1
WUUM01000002.1	funannotate	CDS	5754643	5754710	.	+	0	ID=ColletesGigas_001582-T1.cds;Parent=ColletesGigas_001582-T1
WUUM01000002.1	funannotate	CDS	5758219	5758297	.	+	0	ID=ColletesGigas_001582-T1.cds;Parent=ColletesGigas_001582-T1
WUUM01000002.1	funannotate	CDS	5759978	5760078	.	+	0	ID=ColletesGigas_001582-T1.cds;Parent=ColletesGigas_001582-T1
WUUM01000002.1	funannotate	CDS	5760550	5760580	.	+	0	ID=ColletesGigas_001582-T1.cds;Parent=ColletesGigas_001582-T1
WUUM01000002.1	funannotate	CDS	5760901	5760987	.	+	0	ID=ColletesGigas_001582-T1.cds;Parent=ColletesGigas_001582-T1
WUUM01000002.1	funannotate	exon	2673010	2673162	.	-	.	ID=ColletesGigas_001315-T1.exon9;Parent=ColletesGigas_001315-T1
WUUM01000002.1	funannotate	exon	2676969	2677204	.	-	.	ID=ColletesGigas_001315-T1.exon5;Parent=ColletesGigas_001315-T1
WUUM01000002.1	funannotate	exon	2676544	2676786	.	-	.	ID=ColletesGigas_001315-T1.exon6;Parent=ColletesGigas_001315-T1
WUUM01000002.1	funannotate	exon	2674765	2675069	.	-	.	ID=ColletesGigas_001315-T1.exon7;Parent=ColletesGigas_001315-T1
WUUM01000002.1	funannotate	exon	2674402	2674561	.	-	.	ID=ColletesGigas_001315-T1.exon8;Parent=ColletesGigas_001315-T1
WUUM01000002.1	funannotate	exon	4533180	4533626	.	+	.	ID=ColletesGigas_001479-T1.exon3;Parent=ColletesGigas_001479-T1
WUUM01000002.1	funannotate	exon	4532907	4533108	.	+	.	ID=ColletesGigas_001479-T1.exon2;Parent=ColletesGigas_001479-T1
WUUM01000002.1	funannotate	exon	4532685	4532824	.	+	.	ID=ColletesGigas_001479-T1.exon1;Parent=ColletesGigas_001479-T1
WUUM01000002.1	funannotate	exon	3860372	3861433	.	+	.	ID=ColletesGigas_001421-T1.exon5;Parent=ColletesGigas_001421-T1
WUUM01000002.1	funannotate	CDS	1699174	1699213	.	-	0	ID=ColletesGigas_001232-T1.cds;Parent=ColletesGigas_001232-T1
WUUM01000002.1	funannotate	CDS	1697967	1698330	.	-	0	ID=ColletesGigas_001232-T1.cds;Parent=ColletesGigas_001232-T1
WUUM01000002.1	funannotate	CDS	1696116	1696483	.	-	0	ID=ColletesGigas_001232-T1.cds;Parent=ColletesGigas_001232-T1
WUUM01000002.1	funannotate	CDS	1694721	1695589	.	-	0	ID=ColletesGigas_001232-T1.cds;Parent=ColletesGigas_001232-T1
WUUM01000002.1	funannotate	CDS	1693442	1693626	.	-	0	ID=ColletesGigas_001232-T1.cds;Parent=ColletesGigas_001232-T1
WUUM01000002.1	funannotate	CDS	1690283	1690654	.	-	0	ID=ColletesGigas_001232-T1.cds;Parent=ColletesGigas_001232-T1
WUUM01000002.1	funannotate	CDS	1682781	1683045	.	-	0	ID=ColletesGigas_001232-T1.cds;Parent=ColletesGigas_001232-T1
WUUM01000002.1	funannotate	CDS	1682389	1682642	.	-	0	ID=ColletesGigas_001232-T1.cds;Parent=ColletesGigas_001232-T1
WUUM01000002.1	funannotate	CDS	1681443	1681825	.	-	0	ID=ColletesGigas_001232-T1.cds;Parent=ColletesGigas_001232-T1
WUUM01000002.1	funannotate	CDS	1680940	1681195	.	-	0	ID=ColletesGigas_001232-T1.cds;Parent=ColletesGigas_001232-T1
WUUM01000002.1	funannotate	CDS	1680238	1680843	.	-	0	ID=ColletesGigas_001232-T1.cds;Parent=ColletesGigas_001232-T1
WUUM01000002.1	funannotate	CDS	1679485	1679929	.	-	0	ID=ColletesGigas_001232-T1.cds;Parent=ColletesGigas_001232-T1
WUUM01000002.1	funannotate	exon	3859333	3859568	.	+	.	ID=ColletesGigas_001421-T1.exon1;Parent=ColletesGigas_001421-T1
WUUM01000002.1	funannotate	CDS	10111161	10111168	.	-	0	ID=ColletesGigas_001990-T1.cds;Parent=ColletesGigas_001990-T1
WUUM01000002.1	funannotate	CDS	10110507	10110663	.	-	0	ID=ColletesGigas_001990-T1.cds;Parent=ColletesGigas_001990-T1
WUUM01000002.1	funannotate	CDS	10110243	10110409	.	-	0	ID=ColletesGigas_001990-T1.cds;Parent=ColletesGigas_001990-T1
WUUM01000002.1	funannotate	CDS	10110010	10110184	.	-	0	ID=ColletesGigas_001990-T1.cds;Parent=ColletesGigas_001990-T1
WUUM01000002.1	funannotate	exon	3859670	3859843	.	+	.	ID=ColletesGigas_001421-T1.exon2;Parent=ColletesGigas_001421-T1
WUUM01000002.1	funannotate	exon	3859928	3860146	.	+	.	ID=ColletesGigas_001421-T1.exon3;Parent=ColletesGigas_001421-T1
WUUM01000002.1	funannotate	exon	3860213	3860294	.	+	.	ID=ColletesGigas_001421-T1.exon4;Parent=ColletesGigas_001421-T1
WUUM01000002.1	funannotate	exon	4020497	4020825	.	-	.	ID=ColletesGigas_001441-T1.exon10;Parent=ColletesGigas_001441-T1
WUUM01000002.1	funannotate	mRNA	5207261	5215759	.	-	.	ID=ColletesGigas_001548-T1;Ontology_term=GO:0005524%2CGO:0003676;Dbxref=InterPro:IPR041094%2CInterPro:IPR003593%2CInterPro:IPR014756%2CPFAM:PF00270%2CInterPro:IPR011545%2CInterPro:IPR001650%2CInterPro:IPR027417%2CInterPro:IPR036390%2CInterPro:IPR035892%2CInterPro:IPR014001%2CInterPro:IPR004179;Parent=ColletesGigas_001548
WUUM01000002.1	funannotate	exon	3722067	3722382	.	-	.	ID=ColletesGigas_001416-T1.exon10;Parent=ColletesGigas_001416-T1
WUUM01000002.1	funannotate	mRNA	11091473	11091625	.	-	.	ID=ColletesGigas_002037-T1;Parent=ColletesGigas_002037
WUUM01000002.1	funannotate	mRNA	2409988	2410958	.	+	.	ID=ColletesGigas_001296-T1;Ontology_term=GO:0008080;Dbxref=PFAM:PF13508%2CInterPro:IPR000182%2CInterPro:IPR016181%2CPFAM:PF00583%2CPFAM:PF13673;Parent=ColletesGigas_001296
WUUM01000002.1	funannotate	CDS	4552970	4553068	.	+	0	ID=ColletesGigas_001483-T1.cds;Parent=ColletesGigas_001483-T1
WUUM01000002.1	funannotate	CDS	4554506	4554657	.	+	0	ID=ColletesGigas_001483-T1.cds;Parent=ColletesGigas_001483-T1
WUUM01000002.1	funannotate	CDS	4554913	4555056	.	+	0	ID=ColletesGigas_001483-T1.cds;Parent=ColletesGigas_001483-T1
WUUM01000002.1	funannotate	CDS	4555640	4555746	.	+	0	ID=ColletesGigas_001483-T1.cds;Parent=ColletesGigas_001483-T1
WUUM01000002.1	funannotate	CDS	4556445	4556688	.	+	0	ID=ColletesGigas_001483-T1.cds;Parent=ColletesGigas_001483-T1
WUUM01000002.1	funannotate	CDS	4557381	4559085	.	+	0	ID=ColletesGigas_001483-T1.cds;Parent=ColletesGigas_001483-T1
WUUM01000002.1	funannotate	CDS	4561204	4561678	.	+	0	ID=ColletesGigas_001483-T1.cds;Parent=ColletesGigas_001483-T1
WUUM01000002.1	funannotate	CDS	4562038	4562340	.	+	0	ID=ColletesGigas_001483-T1.cds;Parent=ColletesGigas_001483-T1
WUUM01000002.1	funannotate	CDS	4562406	4562530	.	+	0	ID=ColletesGigas_001483-T1.cds;Parent=ColletesGigas_001483-T1
WUUM01000002.1	funannotate	CDS	4563143	4563315	.	+	0	ID=ColletesGigas_001483-T1.cds;Parent=ColletesGigas_001483-T1
WUUM01000002.1	funannotate	CDS	4564615	4564777	.	+	0	ID=ColletesGigas_001483-T1.cds;Parent=ColletesGigas_001483-T1
WUUM01000002.1	funannotate	CDS	4565297	4565353	.	+	0	ID=ColletesGigas_001483-T1.cds;Parent=ColletesGigas_001483-T1
WUUM01000002.1	funannotate	CDS	4775175	4775178	.	-	0	ID=ColletesGigas_001508-T1.cds;Parent=ColletesGigas_001508-T1
WUUM01000002.1	funannotate	CDS	4771224	4771398	.	-	0	ID=ColletesGigas_001508-T1.cds;Parent=ColletesGigas_001508-T1
WUUM01000002.1	funannotate	CDS	4767941	4768036	.	-	0	ID=ColletesGigas_001508-T1.cds;Parent=ColletesGigas_001508-T1
WUUM01000002.1	funannotate	CDS	4764170	4764539	.	-	0	ID=ColletesGigas_001508-T1.cds;Parent=ColletesGigas_001508-T1
WUUM01000002.1	funannotate	CDS	4762905	4762960	.	-	0	ID=ColletesGigas_001508-T1.cds;Parent=ColletesGigas_001508-T1
WUUM01000002.1	funannotate	CDS	4762171	4762325	.	-	0	ID=ColletesGigas_001508-T1.cds;Parent=ColletesGigas_001508-T1
WUUM01000002.1	funannotate	CDS	4761759	4761931	.	-	0	ID=ColletesGigas_001508-T1.cds;Parent=ColletesGigas_001508-T1
WUUM01000002.1	funannotate	CDS	4761359	4761480	.	-	0	ID=ColletesGigas_001508-T1.cds;Parent=ColletesGigas_001508-T1
WUUM01000002.1	funannotate	CDS	4760125	4760256	.	-	0	ID=ColletesGigas_001508-T1.cds;Parent=ColletesGigas_001508-T1
WUUM01000002.1	funannotate	CDS	4755463	4755656	.	-	0	ID=ColletesGigas_001508-T1.cds;Parent=ColletesGigas_001508-T1
WUUM01000002.1	funannotate	CDS	4751423	4751648	.	-	0	ID=ColletesGigas_001508-T1.cds;Parent=ColletesGigas_001508-T1
WUUM01000002.1	funannotate	CDS	4751035	4751069	.	-	0	ID=ColletesGigas_001508-T1.cds;Parent=ColletesGigas_001508-T1
WUUM01000002.1	funannotate	CDS	4749764	4749989	.	-	0	ID=ColletesGigas_001508-T1.cds;Parent=ColletesGigas_001508-T1
WUUM01000002.1	funannotate	CDS	4748363	4748492	.	-	0	ID=ColletesGigas_001508-T1.cds;Parent=ColletesGigas_001508-T1
WUUM01000002.1	funannotate	CDS	4747980	4748287	.	-	0	ID=ColletesGigas_001508-T1.cds;Parent=ColletesGigas_001508-T1
WUUM01000002.1	funannotate	CDS	4747701	4747899	.	-	0	ID=ColletesGigas_001508-T1.cds;Parent=ColletesGigas_001508-T1
WUUM01000002.1	funannotate	CDS	4746910	4747074	.	-	0	ID=ColletesGigas_001508-T1.cds;Parent=ColletesGigas_001508-T1
WUUM01000002.1	funannotate	mRNA	2163006	2166149	.	-	.	ID=ColletesGigas_001261-T1;Parent=ColletesGigas_001261
WUUM01000002.1	funannotate	exon	7797598	7797760	.	+	.	ID=ColletesGigas_001741-T1.exon10;Parent=ColletesGigas_001741-T1
WUUM01000002.1	funannotate	exon	7798127	7798314	.	+	.	ID=ColletesGigas_001741-T1.exon11;Parent=ColletesGigas_001741-T1
WUUM01000002.1	funannotate	mRNA	4954380	4961233	.	-	.	ID=ColletesGigas_001524-T1;Dbxref=InterPro:IPR001781%2CInterPro:IPR037987;Parent=ColletesGigas_001524
WUUM01000002.1	funannotate	mRNA	9487577	9492851	.	-	.	ID=ColletesGigas_001926-T1;Ontology_term=GO:0043015%2CGO:0005815%2CGO:0000922%2CGO:0000226%2CGO:0007020;Dbxref=InterPro:IPR040457%2CInterPro:IPR007259%2CInterPro:IPR041470%2CInterPro:IPR042241;Parent=ColletesGigas_001926
WUUM01000002.1	funannotate	CDS	150410	150979	.	+	0	ID=ColletesGigas_001097-T1.cds;Parent=ColletesGigas_001097-T1
WUUM01000002.1	funannotate	exon	7842327	7842416	.	+	.	ID=ColletesGigas_001749-T1.exon8;Parent=ColletesGigas_001749-T1
WUUM01000002.1	funannotate	exon	7842743	7842800	.	+	.	ID=ColletesGigas_001749-T1.exon9;Parent=ColletesGigas_001749-T1
WUUM01000002.1	funannotate	exon	7841831	7841975	.	+	.	ID=ColletesGigas_001749-T1.exon6;Parent=ColletesGigas_001749-T1
WUUM01000002.1	funannotate	exon	7842060	7842244	.	+	.	ID=ColletesGigas_001749-T1.exon7;Parent=ColletesGigas_001749-T1
WUUM01000002.1	funannotate	exon	1833293	1833326	.	+	.	ID=ColletesGigas_001240-T1.exon1;Parent=ColletesGigas_001240-T1
WUUM01000002.1	funannotate	exon	7841100	7841360	.	+	.	ID=ColletesGigas_001749-T1.exon4;Parent=ColletesGigas_001749-T1
WUUM01000002.1	funannotate	exon	7841444	7841764	.	+	.	ID=ColletesGigas_001749-T1.exon5;Parent=ColletesGigas_001749-T1
WUUM01000002.1	funannotate	exon	1835814	1836595	.	+	.	ID=ColletesGigas_001240-T1.exon3;Parent=ColletesGigas_001240-T1
WUUM01000002.1	funannotate	exon	7837826	7839736	.	+	.	ID=ColletesGigas_001749-T1.exon2;Parent=ColletesGigas_001749-T1
WUUM01000002.1	funannotate	exon	1835367	1835419	.	+	.	ID=ColletesGigas_001240-T1.exon2;Parent=ColletesGigas_001240-T1
WUUM01000002.1	funannotate	exon	7840647	7841011	.	+	.	ID=ColletesGigas_001749-T1.exon3;Parent=ColletesGigas_001749-T1
WUUM01000002.1	funannotate	exon	1837510	1837834	.	+	.	ID=ColletesGigas_001240-T1.exon5;Parent=ColletesGigas_001240-T1
WUUM01000002.1	funannotate	exon	1836680	1836997	.	+	.	ID=ColletesGigas_001240-T1.exon4;Parent=ColletesGigas_001240-T1
WUUM01000002.1	funannotate	exon	1838384	1838794	.	+	.	ID=ColletesGigas_001240-T1.exon6;Parent=ColletesGigas_001240-T1
WUUM01000002.1	funannotate	exon	4649620	4649763	.	-	.	ID=ColletesGigas_001499-T1.exon1;Parent=ColletesGigas_001499-T1
WUUM01000002.1	funannotate	mRNA	10855088	10857475	.	+	.	ID=ColletesGigas_002025-T1;Dbxref=InterPro:IPR041426;Parent=ColletesGigas_002025
WUUM01000002.1	funannotate	exon	4649190	4649534	.	-	.	ID=ColletesGigas_001499-T1.exon2;Parent=ColletesGigas_001499-T1
WUUM01000002.1	funannotate	exon	8798686	8799786	.	-	.	ID=ColletesGigas_001855-T1.exon4;Parent=ColletesGigas_001855-T1
WUUM01000002.1	funannotate	exon	8799868	8800029	.	-	.	ID=ColletesGigas_001855-T1.exon3;Parent=ColletesGigas_001855-T1
WUUM01000002.1	funannotate	exon	8800103	8800366	.	-	.	ID=ColletesGigas_001855-T1.exon2;Parent=ColletesGigas_001855-T1
WUUM01000002.1	funannotate	exon	8800432	8800494	.	-	.	ID=ColletesGigas_001855-T1.exon1;Parent=ColletesGigas_001855-T1
WUUM01000002.1	funannotate	CDS	2750299	2750495	.	+	0	ID=ColletesGigas_001331-T1.cds;Parent=ColletesGigas_001331-T1
WUUM01000002.1	funannotate	CDS	2750643	2750934	.	+	0	ID=ColletesGigas_001331-T1.cds;Parent=ColletesGigas_001331-T1
WUUM01000002.1	funannotate	CDS	2750999	2751099	.	+	0	ID=ColletesGigas_001331-T1.cds;Parent=ColletesGigas_001331-T1
WUUM01000002.1	funannotate	CDS	2751208	2752027	.	+	0	ID=ColletesGigas_001331-T1.cds;Parent=ColletesGigas_001331-T1
WUUM01000002.1	funannotate	exon	7812300	7812575	.	-	.	ID=ColletesGigas_001743-T1.exon10;Parent=ColletesGigas_001743-T1
WUUM01000002.1	funannotate	mRNA	5403633	5404405	.	-	.	ID=ColletesGigas_001561-T1;Parent=ColletesGigas_001561
WUUM01000002.1	funannotate	exon	7811973	7812224	.	-	.	ID=ColletesGigas_001743-T1.exon11;Parent=ColletesGigas_001743-T1
WUUM01000002.1	funannotate	CDS	11575068	11575157	.	-	0	ID=ColletesGigas_002058-T1.cds;Parent=ColletesGigas_002058-T1
WUUM01000002.1	funannotate	CDS	11569583	11569824	.	-	0	ID=ColletesGigas_002058-T1.cds;Parent=ColletesGigas_002058-T1
WUUM01000002.1	funannotate	CDS	11568064	11568328	.	-	0	ID=ColletesGigas_002058-T1.cds;Parent=ColletesGigas_002058-T1
WUUM01000002.1	funannotate	mRNA	11459824	11460717	.	-	.	ID=ColletesGigas_002050-T1;Parent=ColletesGigas_002050
WUUM01000002.1	funannotate	mRNA	8629373	8632159	.	-	.	ID=ColletesGigas_001824-T1;Ontology_term=GO:0008270%2CGO:0005634;Dbxref=InterPro:IPR012934%2CInterPro:IPR036236%2CInterPro:IPR013087;Parent=ColletesGigas_001824
WUUM01000002.1	funannotate	exon	7837428	7837692	.	+	.	ID=ColletesGigas_001749-T1.exon1;Parent=ColletesGigas_001749-T1
WUUM01000002.1	funannotate	CDS	2021034	2021119	.	+	0	ID=ColletesGigas_001248-T1.cds;Parent=ColletesGigas_001248-T1
WUUM01000002.1	funannotate	CDS	2021264	2021639	.	+	0	ID=ColletesGigas_001248-T1.cds;Parent=ColletesGigas_001248-T1
WUUM01000002.1	funannotate	CDS	10555531	10555566	.	-	0	ID=ColletesGigas_002014-T1.cds;Parent=ColletesGigas_002014-T1
WUUM01000002.1	funannotate	CDS	10551221	10551292	.	-	0	ID=ColletesGigas_002014-T1.cds;Parent=ColletesGigas_002014-T1
WUUM01000002.1	funannotate	CDS	10551095	10551134	.	-	0	ID=ColletesGigas_002014-T1.cds;Parent=ColletesGigas_002014-T1
WUUM01000002.1	funannotate	CDS	10550697	10550746	.	-	0	ID=ColletesGigas_002014-T1.cds;Parent=ColletesGigas_002014-T1
WUUM01000002.1	funannotate	CDS	5402126	5402182	.	-	0	ID=ColletesGigas_001560-T1.cds;Parent=ColletesGigas_001560-T1
WUUM01000002.1	funannotate	CDS	5400719	5400759	.	-	0	ID=ColletesGigas_001560-T1.cds;Parent=ColletesGigas_001560-T1
WUUM01000002.1	funannotate	CDS	5400374	5400482	.	-	0	ID=ColletesGigas_001560-T1.cds;Parent=ColletesGigas_001560-T1
WUUM01000002.1	funannotate	exon	2160917	2160985	.	+	.	ID=ColletesGigas_001260-T1.exon1;Parent=ColletesGigas_001260-T1
WUUM01000002.1	funannotate	mRNA	3461660	3466406	.	-	.	ID=ColletesGigas_001398-T1;Parent=ColletesGigas_001398
WUUM01000002.1	funannotate	mRNA	4832909	4836454	.	-	.	ID=ColletesGigas_001512-T1;Ontology_term=GO:0005783%2CGO:0016021%2CGO:0016757%2CGO:0015020%2CGO:0015012%2CGO:0006486;Dbxref=InterPro:IPR015338%2CInterPro:IPR004263%2CInterPro:IPR027670%2CInterPro:IPR040911%2CInterPro:IPR029044;Parent=ColletesGigas_001512
WUUM01000002.1	funannotate	exon	9464988	9465189	.	-	.	ID=ColletesGigas_001921-T1.exon11;Parent=ColletesGigas_001921-T1
WUUM01000002.1	funannotate	exon	9464673	9464915	.	-	.	ID=ColletesGigas_001921-T1.exon12;Parent=ColletesGigas_001921-T1
WUUM01000002.1	funannotate	exon	9465259	9465575	.	-	.	ID=ColletesGigas_001921-T1.exon10;Parent=ColletesGigas_001921-T1
WUUM01000002.1	funannotate	exon	7658692	7658874	.	+	.	ID=ColletesGigas_001711-T1.exon2;Parent=ColletesGigas_001711-T1
WUUM01000002.1	funannotate	CDS	1318994	1319311	.	-	0	ID=ColletesGigas_001210-T1.cds;Parent=ColletesGigas_001210-T1
WUUM01000002.1	funannotate	exon	7657645	7658039	.	+	.	ID=ColletesGigas_001711-T1.exon1;Parent=ColletesGigas_001711-T1
WUUM01000002.1	funannotate	exon	7661084	7661683	.	+	.	ID=ColletesGigas_001711-T1.exon4;Parent=ColletesGigas_001711-T1
WUUM01000002.1	funannotate	exon	7660244	7660367	.	+	.	ID=ColletesGigas_001711-T1.exon3;Parent=ColletesGigas_001711-T1
WUUM01000002.1	funannotate	exon	6474874	6475018	.	-	.	ID=ColletesGigas_001622-T1.exon1;Parent=ColletesGigas_001622-T1
WUUM01000002.1	funannotate	mRNA	2021034	2021639	.	+	.	ID=ColletesGigas_001248-T1;Parent=ColletesGigas_001248
WUUM01000002.1	funannotate	exon	893012	893596	.	+	.	ID=ColletesGigas_001171-T1.exon2;Parent=ColletesGigas_001171-T1
WUUM01000002.1	funannotate	exon	6473928	6474053	.	-	.	ID=ColletesGigas_001622-T1.exon3;Parent=ColletesGigas_001622-T1
WUUM01000002.1	funannotate	exon	892549	892713	.	+	.	ID=ColletesGigas_001171-T1.exon1;Parent=ColletesGigas_001171-T1
WUUM01000002.1	funannotate	exon	6474111	6474282	.	-	.	ID=ColletesGigas_001622-T1.exon2;Parent=ColletesGigas_001622-T1
WUUM01000002.1	funannotate	exon	6473353	6473536	.	-	.	ID=ColletesGigas_001622-T1.exon5;Parent=ColletesGigas_001622-T1
WUUM01000002.1	funannotate	exon	6473618	6473818	.	-	.	ID=ColletesGigas_001622-T1.exon4;Parent=ColletesGigas_001622-T1
WUUM01000002.1	funannotate	exon	7943564	7943899	.	-	.	ID=ColletesGigas_001769-T1.exon1;Parent=ColletesGigas_001769-T1
WUUM01000002.1	funannotate	exon	2162668	2162934	.	+	.	ID=ColletesGigas_001260-T1.exon2;Parent=ColletesGigas_001260-T1
WUUM01000002.1	funannotate	exon	7942552	7942848	.	-	.	ID=ColletesGigas_001769-T1.exon2;Parent=ColletesGigas_001769-T1
WUUM01000002.1	funannotate	exon	6473183	6473281	.	-	.	ID=ColletesGigas_001622-T1.exon6;Parent=ColletesGigas_001622-T1
WUUM01000002.1	funannotate	mRNA	972928	975902	.	-	.	ID=ColletesGigas_001183-T1;Dbxref=InterPro:IPR036236%2CInterPro:IPR013087;Parent=ColletesGigas_001183
WUUM01000002.1	funannotate	exon	7661763	7663292	.	+	.	ID=ColletesGigas_001711-T1.exon5;Parent=ColletesGigas_001711-T1
WUUM01000002.1	funannotate	exon	269321	269387	.	-	.	ID=ColletesGigas_001114-T1.exon1;Parent=ColletesGigas_001114-T1
WUUM01000002.1	funannotate	mRNA	8691544	8693099	.	-	.	ID=ColletesGigas_001836-T1;Ontology_term=GO:0016798;Dbxref=InterPro:IPR007342%2CInterPro:IPR022830;Parent=ColletesGigas_001836
WUUM01000002.1	funannotate	mRNA	1758137	1761712	.	+	.	ID=ColletesGigas_001236-T1;Ontology_term=GO:0004386%2CGO:0005524%2CGO:0003676;Dbxref=InterPro:IPR014014%2CPFAM:PF00270%2CInterPro:IPR011545%2CInterPro:IPR001650%2CInterPro:IPR027417%2CInterPro:IPR014001%2CInterPro:IPR000629;Parent=ColletesGigas_001236
WUUM01000002.1	funannotate	exon	263615	264127	.	-	.	ID=ColletesGigas_001114-T1.exon9;Parent=ColletesGigas_001114-T1
WUUM01000002.1	funannotate	exon	264216	264451	.	-	.	ID=ColletesGigas_001114-T1.exon8;Parent=ColletesGigas_001114-T1
WUUM01000002.1	funannotate	exon	264523	265378	.	-	.	ID=ColletesGigas_001114-T1.exon7;Parent=ColletesGigas_001114-T1
WUUM01000002.1	funannotate	exon	265461	265712	.	-	.	ID=ColletesGigas_001114-T1.exon6;Parent=ColletesGigas_001114-T1
WUUM01000002.1	funannotate	mRNA	892549	893596	.	+	.	ID=ColletesGigas_001171-T1;Dbxref=InterPro:IPR029063%2CInterPro:IPR019410;Parent=ColletesGigas_001171
WUUM01000002.1	funannotate	exon	265803	266083	.	-	.	ID=ColletesGigas_001114-T1.exon5;Parent=ColletesGigas_001114-T1
WUUM01000002.1	funannotate	exon	266187	266471	.	-	.	ID=ColletesGigas_001114-T1.exon4;Parent=ColletesGigas_001114-T1
WUUM01000002.1	funannotate	exon	266726	267656	.	-	.	ID=ColletesGigas_001114-T1.exon3;Parent=ColletesGigas_001114-T1
WUUM01000002.1	funannotate	exon	267878	268903	.	-	.	ID=ColletesGigas_001114-T1.exon2;Parent=ColletesGigas_001114-T1
WUUM01000002.1	funannotate	CDS	7899638	7899740	.	+	0	ID=ColletesGigas_001761-T1.cds;Parent=ColletesGigas_001761-T1
WUUM01000002.1	funannotate	CDS	7900004	7900207	.	+	0	ID=ColletesGigas_001761-T1.cds;Parent=ColletesGigas_001761-T1
WUUM01000002.1	funannotate	CDS	7900407	7900596	.	+	0	ID=ColletesGigas_001761-T1.cds;Parent=ColletesGigas_001761-T1
WUUM01000002.1	funannotate	CDS	7900675	7901038	.	+	0	ID=ColletesGigas_001761-T1.cds;Parent=ColletesGigas_001761-T1
WUUM01000002.1	funannotate	exon	9265122	9269045	.	-	.	ID=ColletesGigas_001895-T1.exon1;Parent=ColletesGigas_001895-T1
WUUM01000002.1	funannotate	CDS	2084032	2084508	.	-	0	ID=ColletesGigas_001254-T1.cds;Parent=ColletesGigas_001254-T1
WUUM01000002.1	funannotate	exon	9181210	9181388	.	+	.	ID=ColletesGigas_001892-T1.exon2;Parent=ColletesGigas_001892-T1
WUUM01000002.1	funannotate	exon	9180952	9181039	.	+	.	ID=ColletesGigas_001892-T1.exon1;Parent=ColletesGigas_001892-T1
WUUM01000002.1	funannotate	exon	4023084	4023187	.	-	.	ID=ColletesGigas_001441-T1.exon5;Parent=ColletesGigas_001441-T1
WUUM01000002.1	funannotate	exon	3012822	3012958	.	-	.	ID=ColletesGigas_001352-T1.exon1;Parent=ColletesGigas_001352-T1
WUUM01000002.1	funannotate	exon	4021783	4022918	.	-	.	ID=ColletesGigas_001441-T1.exon6;Parent=ColletesGigas_001441-T1
WUUM01000002.1	funannotate	exon	4023485	4024462	.	-	.	ID=ColletesGigas_001441-T1.exon3;Parent=ColletesGigas_001441-T1
WUUM01000002.1	funannotate	CDS	10614507	10614600	.	-	0	ID=ColletesGigas_002020-T1.cds;Parent=ColletesGigas_002020-T1
WUUM01000002.1	funannotate	CDS	10613927	10614201	.	-	0	ID=ColletesGigas_002020-T1.cds;Parent=ColletesGigas_002020-T1
WUUM01000002.1	funannotate	exon	4023275	4023411	.	-	.	ID=ColletesGigas_001441-T1.exon4;Parent=ColletesGigas_001441-T1
WUUM01000002.1	funannotate	exon	3012195	3012377	.	-	.	ID=ColletesGigas_001352-T1.exon4;Parent=ColletesGigas_001352-T1
WUUM01000002.1	funannotate	exon	4025005	4025102	.	-	.	ID=ColletesGigas_001441-T1.exon1;Parent=ColletesGigas_001441-T1
WUUM01000002.1	funannotate	exon	3011936	3012108	.	-	.	ID=ColletesGigas_001352-T1.exon5;Parent=ColletesGigas_001352-T1
WUUM01000002.1	funannotate	exon	4024614	4024936	.	-	.	ID=ColletesGigas_001441-T1.exon2;Parent=ColletesGigas_001441-T1
WUUM01000002.1	funannotate	exon	3012737	3012777	.	-	.	ID=ColletesGigas_001352-T1.exon2;Parent=ColletesGigas_001352-T1
WUUM01000002.1	funannotate	exon	3012450	3012679	.	-	.	ID=ColletesGigas_001352-T1.exon3;Parent=ColletesGigas_001352-T1
WUUM01000002.1	funannotate	exon	2436829	2436891	.	-	.	ID=ColletesGigas_001298-T1.exon3;Parent=ColletesGigas_001298-T1
WUUM01000002.1	funannotate	mRNA	11454111	11456420	.	-	.	ID=ColletesGigas_002049-T1;Parent=ColletesGigas_002049
WUUM01000002.1	funannotate	exon	2435808	2435935	.	-	.	ID=ColletesGigas_001298-T1.exon4;Parent=ColletesGigas_001298-T1
WUUM01000002.1	funannotate	exon	2435494	2435683	.	-	.	ID=ColletesGigas_001298-T1.exon5;Parent=ColletesGigas_001298-T1
WUUM01000002.1	funannotate	exon	2445542	2445695	.	-	.	ID=ColletesGigas_001298-T1.exon1;Parent=ColletesGigas_001298-T1
WUUM01000002.1	funannotate	exon	2441638	2441720	.	-	.	ID=ColletesGigas_001298-T1.exon2;Parent=ColletesGigas_001298-T1
WUUM01000002.1	funannotate	mRNA	4651698	4653814	.	+	.	ID=ColletesGigas_001500-T1;Ontology_term=GO:0035091%2CGO:0006886;Dbxref=InterPro:IPR001683%2CInterPro:IPR040842%2CInterPro:IPR011993%2CInterPro:IPR037831%2CInterPro:IPR037836%2CInterPro:IPR036871%2CInterPro:IPR028666;Parent=ColletesGigas_001500
WUUM01000002.1	funannotate	mRNA	5682368	5685372	.	+	.	ID=ColletesGigas_001573-T1;Dbxref=InterPro:IPR001279%2CInterPro:IPR036866;Parent=ColletesGigas_001573
WUUM01000002.1	funannotate	mRNA	3313389	3316991	.	+	.	ID=ColletesGigas_001386-T1;Ontology_term=GO:0009443%2CGO:0008478;Dbxref=InterPro:IPR029056%2CInterPro:IPR013749%2CInterPro:IPR004625;Parent=ColletesGigas_001386
WUUM01000002.1	funannotate	mRNA	9356215	9356645	.	+	.	ID=ColletesGigas_001902-T1;Ontology_term=GO:0031390%2CGO:0007064;Dbxref=InterPro:IPR018607;Parent=ColletesGigas_001902
WUUM01000002.1	funannotate	exon	3011134	3011258	.	-	.	ID=ColletesGigas_001352-T1.exon8;Parent=ColletesGigas_001352-T1
WUUM01000002.1	funannotate	exon	3010737	3010958	.	-	.	ID=ColletesGigas_001352-T1.exon9;Parent=ColletesGigas_001352-T1
WUUM01000002.1	funannotate	exon	3011661	3011856	.	-	.	ID=ColletesGigas_001352-T1.exon6;Parent=ColletesGigas_001352-T1
WUUM01000002.1	funannotate	exon	3011324	3011537	.	-	.	ID=ColletesGigas_001352-T1.exon7;Parent=ColletesGigas_001352-T1
WUUM01000002.1	funannotate	exon	4020888	4021034	.	-	.	ID=ColletesGigas_001441-T1.exon9;Parent=ColletesGigas_001441-T1
WUUM01000002.1	funannotate	exon	4021362	4021690	.	-	.	ID=ColletesGigas_001441-T1.exon7;Parent=ColletesGigas_001441-T1
WUUM01000002.1	funannotate	exon	4021124	4021289	.	-	.	ID=ColletesGigas_001441-T1.exon8;Parent=ColletesGigas_001441-T1
WUUM01000002.1	funannotate	exon	485751	486076	.	-	.	ID=ColletesGigas_001131-T1.exon5;Parent=ColletesGigas_001131-T1
WUUM01000002.1	funannotate	exon	7508980	7509116	.	-	.	ID=ColletesGigas_001694-T1.exon3;Parent=ColletesGigas_001694-T1
WUUM01000002.1	funannotate	exon	9891107	9892534	.	+	.	ID=ColletesGigas_001967-T1.exon1;Parent=ColletesGigas_001967-T1
WUUM01000002.1	funannotate	tRNA	3086780	3086853	.	+	.	ID=ColletesGigas_001362-T1;Parent=ColletesGigas_001362
WUUM01000002.1	funannotate	exon	7509284	7509370	.	-	.	ID=ColletesGigas_001694-T1.exon2;Parent=ColletesGigas_001694-T1
WUUM01000002.1	funannotate	exon	7511584	7511674	.	-	.	ID=ColletesGigas_001694-T1.exon1;Parent=ColletesGigas_001694-T1
WUUM01000002.1	funannotate	mRNA	8749988	8750672	.	+	.	ID=ColletesGigas_001848-T1;Parent=ColletesGigas_001848
WUUM01000002.1	funannotate	exon	3593870	3594985	.	-	.	ID=ColletesGigas_001404-T1.exon1;Parent=ColletesGigas_001404-T1
WUUM01000002.1	funannotate	mRNA	1643416	1645877	.	-	.	ID=ColletesGigas_001224-T1;Ontology_term=GO:0006424%2CGO:0043039%2CGO:0006418%2CGO:0004812%2CGO:0000049%2CGO:0005524%2CGO:0000166%2CGO:0008270%2CGO:0004818;Dbxref=InterPro:IPR014729%2CInterPro:IPR008925%2CInterPro:IPR000924%2CInterPro:IPR020751%2CInterPro:IPR020058%2CInterPro:IPR001412%2CInterPro:IPR004527%2CInterPro:IPR033910;Parent=ColletesGigas_001224
WUUM01000002.1	funannotate	exon	488150	488236	.	-	.	ID=ColletesGigas_001131-T1.exon1;Parent=ColletesGigas_001131-T1
WUUM01000002.1	funannotate	exon	487913	488072	.	-	.	ID=ColletesGigas_001131-T1.exon2;Parent=ColletesGigas_001131-T1
WUUM01000002.1	funannotate	exon	486503	487728	.	-	.	ID=ColletesGigas_001131-T1.exon3;Parent=ColletesGigas_001131-T1
WUUM01000002.1	funannotate	exon	486183	486432	.	-	.	ID=ColletesGigas_001131-T1.exon4;Parent=ColletesGigas_001131-T1
WUUM01000002.1	funannotate	mRNA	1400563	1400808	.	-	.	ID=ColletesGigas_001212-T1;Parent=ColletesGigas_001212
WUUM01000002.1	funannotate	exon	2753358	2753534	.	+	.	ID=ColletesGigas_001332-T1.exon1;Parent=ColletesGigas_001332-T1
WUUM01000002.1	funannotate	exon	2754200	2755703	.	+	.	ID=ColletesGigas_001332-T1.exon3;Parent=ColletesGigas_001332-T1
WUUM01000002.1	funannotate	exon	2753789	2754131	.	+	.	ID=ColletesGigas_001332-T1.exon2;Parent=ColletesGigas_001332-T1
WUUM01000002.1	funannotate	exon	2755792	2757775	.	+	.	ID=ColletesGigas_001332-T1.exon4;Parent=ColletesGigas_001332-T1
WUUM01000002.1	funannotate	exon	4806865	4807051	.	+	.	ID=ColletesGigas_001510-T1.exon1;Parent=ColletesGigas_001510-T1
WUUM01000002.1	funannotate	CDS	11932339	11932496	.	-	0	ID=ColletesGigas_002070-T1.cds;Parent=ColletesGigas_002070-T1
WUUM01000002.1	funannotate	CDS	11931974	11932151	.	-	0	ID=ColletesGigas_002070-T1.cds;Parent=ColletesGigas_002070-T1
WUUM01000002.1	funannotate	mRNA	8874498	8875229	.	+	.	ID=ColletesGigas_001861-T1;Parent=ColletesGigas_001861
WUUM01000002.1	funannotate	exon	9752842	9753129	.	-	.	ID=ColletesGigas_001947-T1.exon1;Parent=ColletesGigas_001947-T1
WUUM01000002.1	funannotate	mRNA	3188232	3194686	.	+	.	ID=ColletesGigas_001374-T1;Dbxref=InterPro:IPR000308%2CInterPro:IPR023410%2CInterPro:IPR023409%2CInterPro:IPR036815%2CPFAM:PF00244;Parent=ColletesGigas_001374
WUUM01000002.1	funannotate	CDS	951496	951825	.	-	0	ID=ColletesGigas_001180-T1.cds;Parent=ColletesGigas_001180-T1
WUUM01000002.1	funannotate	CDS	951068	951370	.	-	0	ID=ColletesGigas_001180-T1.cds;Parent=ColletesGigas_001180-T1
WUUM01000002.1	funannotate	exon	664336	664530	.	+	.	ID=ColletesGigas_001151-T1.exon8;Parent=ColletesGigas_001151-T1
WUUM01000002.1	funannotate	exon	784163	784418	.	+	.	ID=ColletesGigas_001154-T1.exon8;Parent=ColletesGigas_001154-T1
WUUM01000002.1	funannotate	exon	664075	664260	.	+	.	ID=ColletesGigas_001151-T1.exon7;Parent=ColletesGigas_001151-T1
WUUM01000002.1	funannotate	exon	784939	785276	.	+	.	ID=ColletesGigas_001154-T1.exon9;Parent=ColletesGigas_001154-T1
WUUM01000002.1	funannotate	exon	782142	782456	.	+	.	ID=ColletesGigas_001154-T1.exon6;Parent=ColletesGigas_001154-T1
WUUM01000002.1	funannotate	exon	664609	664728	.	+	.	ID=ColletesGigas_001151-T1.exon9;Parent=ColletesGigas_001151-T1
WUUM01000002.1	funannotate	exon	782631	784073	.	+	.	ID=ColletesGigas_001154-T1.exon7;Parent=ColletesGigas_001154-T1
WUUM01000002.1	funannotate	exon	663119	663299	.	+	.	ID=ColletesGigas_001151-T1.exon4;Parent=ColletesGigas_001151-T1
WUUM01000002.1	funannotate	exon	662808	663054	.	+	.	ID=ColletesGigas_001151-T1.exon3;Parent=ColletesGigas_001151-T1
WUUM01000002.1	funannotate	exon	663791	664002	.	+	.	ID=ColletesGigas_001151-T1.exon6;Parent=ColletesGigas_001151-T1
WUUM01000002.1	funannotate	exon	663380	663615	.	+	.	ID=ColletesGigas_001151-T1.exon5;Parent=ColletesGigas_001151-T1
WUUM01000002.1	funannotate	exon	769758	769854	.	+	.	ID=ColletesGigas_001154-T1.exon1;Parent=ColletesGigas_001154-T1
WUUM01000002.1	funannotate	exon	662341	662745	.	+	.	ID=ColletesGigas_001151-T1.exon2;Parent=ColletesGigas_001151-T1
WUUM01000002.1	funannotate	exon	662070	662264	.	+	.	ID=ColletesGigas_001151-T1.exon1;Parent=ColletesGigas_001151-T1
WUUM01000002.1	funannotate	exon	776026	776181	.	+	.	ID=ColletesGigas_001154-T1.exon4;Parent=ColletesGigas_001154-T1
WUUM01000002.1	funannotate	exon	781863	782049	.	+	.	ID=ColletesGigas_001154-T1.exon5;Parent=ColletesGigas_001154-T1
WUUM01000002.1	funannotate	exon	770858	771041	.	+	.	ID=ColletesGigas_001154-T1.exon2;Parent=ColletesGigas_001154-T1
WUUM01000002.1	funannotate	exon	774806	775111	.	+	.	ID=ColletesGigas_001154-T1.exon3;Parent=ColletesGigas_001154-T1
WUUM01000002.1	funannotate	CDS	3204338	3204431	.	+	0	ID=ColletesGigas_001375-T1.cds;Parent=ColletesGigas_001375-T1
WUUM01000002.1	funannotate	CDS	3204566	3204654	.	+	0	ID=ColletesGigas_001375-T1.cds;Parent=ColletesGigas_001375-T1
WUUM01000002.1	funannotate	CDS	3204917	3205037	.	+	0	ID=ColletesGigas_001375-T1.cds;Parent=ColletesGigas_001375-T1
WUUM01000002.1	funannotate	CDS	3205120	3205271	.	+	0	ID=ColletesGigas_001375-T1.cds;Parent=ColletesGigas_001375-T1
WUUM01000002.1	funannotate	CDS	3205354	3205543	.	+	0	ID=ColletesGigas_001375-T1.cds;Parent=ColletesGigas_001375-T1
WUUM01000002.1	funannotate	CDS	3205619	3205829	.	+	0	ID=ColletesGigas_001375-T1.cds;Parent=ColletesGigas_001375-T1
WUUM01000002.1	funannotate	CDS	3206935	3207043	.	+	0	ID=ColletesGigas_001375-T1.cds;Parent=ColletesGigas_001375-T1
WUUM01000002.1	funannotate	CDS	3207535	3207723	.	+	0	ID=ColletesGigas_001375-T1.cds;Parent=ColletesGigas_001375-T1
WUUM01000002.1	funannotate	CDS	3207840	3208030	.	+	0	ID=ColletesGigas_001375-T1.cds;Parent=ColletesGigas_001375-T1
WUUM01000002.1	funannotate	CDS	3208100	3208175	.	+	0	ID=ColletesGigas_001375-T1.cds;Parent=ColletesGigas_001375-T1
WUUM01000002.1	funannotate	CDS	3208413	3208439	.	+	0	ID=ColletesGigas_001375-T1.cds;Parent=ColletesGigas_001375-T1
WUUM01000002.1	funannotate	CDS	3208560	3208580	.	+	0	ID=ColletesGigas_001375-T1.cds;Parent=ColletesGigas_001375-T1
WUUM01000002.1	funannotate	CDS	3208812	3208913	.	+	0	ID=ColletesGigas_001375-T1.cds;Parent=ColletesGigas_001375-T1
WUUM01000002.1	funannotate	CDS	3208984	3209190	.	+	0	ID=ColletesGigas_001375-T1.cds;Parent=ColletesGigas_001375-T1
WUUM01000002.1	funannotate	CDS	3209280	3209432	.	+	0	ID=ColletesGigas_001375-T1.cds;Parent=ColletesGigas_001375-T1
WUUM01000002.1	funannotate	CDS	3209510	3209834	.	+	0	ID=ColletesGigas_001375-T1.cds;Parent=ColletesGigas_001375-T1
WUUM01000002.1	funannotate	CDS	3209920	3210142	.	+	0	ID=ColletesGigas_001375-T1.cds;Parent=ColletesGigas_001375-T1
WUUM01000002.1	funannotate	CDS	3210235	3210376	.	+	0	ID=ColletesGigas_001375-T1.cds;Parent=ColletesGigas_001375-T1
WUUM01000002.1	funannotate	mRNA	1083652	1086333	.	+	.	ID=ColletesGigas_001195-T1;Parent=ColletesGigas_001195
WUUM01000002.1	funannotate	exon	5793806	5794000	.	-	.	ID=ColletesGigas_001588-T1.exon1;Parent=ColletesGigas_001588-T1
WUUM01000002.1	funannotate	exon	5793687	5793764	.	-	.	ID=ColletesGigas_001588-T1.exon2;Parent=ColletesGigas_001588-T1
WUUM01000002.1	funannotate	exon	7924773	7924857	.	-	.	ID=ColletesGigas_001766-T1.exon5;Parent=ColletesGigas_001766-T1
WUUM01000002.1	funannotate	CDS	3014056	3014186	.	+	0	ID=ColletesGigas_001353-T1.cds;Parent=ColletesGigas_001353-T1
WUUM01000002.1	funannotate	CDS	3014266	3014457	.	+	0	ID=ColletesGigas_001353-T1.cds;Parent=ColletesGigas_001353-T1
WUUM01000002.1	funannotate	CDS	3014620	3014759	.	+	0	ID=ColletesGigas_001353-T1.cds;Parent=ColletesGigas_001353-T1
WUUM01000002.1	funannotate	CDS	3014824	3015018	.	+	0	ID=ColletesGigas_001353-T1.cds;Parent=ColletesGigas_001353-T1
WUUM01000002.1	funannotate	CDS	3015089	3015322	.	+	0	ID=ColletesGigas_001353-T1.cds;Parent=ColletesGigas_001353-T1
WUUM01000002.1	funannotate	CDS	3015392	3015562	.	+	0	ID=ColletesGigas_001353-T1.cds;Parent=ColletesGigas_001353-T1
WUUM01000002.1	funannotate	CDS	3015649	3015863	.	+	0	ID=ColletesGigas_001353-T1.cds;Parent=ColletesGigas_001353-T1
WUUM01000002.1	funannotate	exon	5792331	5792371	.	-	.	ID=ColletesGigas_001588-T1.exon3;Parent=ColletesGigas_001588-T1
WUUM01000002.1	funannotate	exon	7925109	7925187	.	-	.	ID=ColletesGigas_001766-T1.exon4;Parent=ColletesGigas_001766-T1
WUUM01000002.1	funannotate	exon	5790843	5790900	.	-	.	ID=ColletesGigas_001588-T1.exon4;Parent=ColletesGigas_001588-T1
WUUM01000002.1	funannotate	exon	7925444	7925588	.	-	.	ID=ColletesGigas_001766-T1.exon3;Parent=ColletesGigas_001766-T1
WUUM01000002.1	funannotate	exon	7925660	7925803	.	-	.	ID=ColletesGigas_001766-T1.exon2;Parent=ColletesGigas_001766-T1
WUUM01000002.1	funannotate	exon	7925885	7925926	.	-	.	ID=ColletesGigas_001766-T1.exon1;Parent=ColletesGigas_001766-T1
WUUM01000002.1	funannotate	exon	514520	514977	.	+	.	ID=ColletesGigas_001134-T1.exon8;Parent=ColletesGigas_001134-T1
WUUM01000002.1	funannotate	exon	8986609	8986893	.	+	.	ID=ColletesGigas_001875-T1.exon4;Parent=ColletesGigas_001875-T1
WUUM01000002.1	funannotate	exon	8986963	8987201	.	+	.	ID=ColletesGigas_001875-T1.exon5;Parent=ColletesGigas_001875-T1
WUUM01000002.1	funannotate	exon	8107756	8109335	.	-	.	ID=ColletesGigas_001786-T1.exon2;Parent=ColletesGigas_001786-T1
WUUM01000002.1	funannotate	exon	8987280	8987458	.	+	.	ID=ColletesGigas_001875-T1.exon6;Parent=ColletesGigas_001875-T1
WUUM01000002.1	funannotate	exon	8109419	8109681	.	-	.	ID=ColletesGigas_001786-T1.exon1;Parent=ColletesGigas_001786-T1
WUUM01000002.1	funannotate	exon	8987547	8987753	.	+	.	ID=ColletesGigas_001875-T1.exon7;Parent=ColletesGigas_001875-T1
WUUM01000002.1	funannotate	exon	1627893	1628047	.	+	.	ID=ColletesGigas_001223-T1.exon9;Parent=ColletesGigas_001223-T1
WUUM01000002.1	funannotate	exon	8987940	8987963	.	+	.	ID=ColletesGigas_001875-T1.exon8;Parent=ColletesGigas_001875-T1
WUUM01000002.1	funannotate	exon	9876118	9876373	.	-	.	ID=ColletesGigas_001964-T1.exon5;Parent=ColletesGigas_001964-T1
WUUM01000002.1	funannotate	exon	9875809	9876029	.	-	.	ID=ColletesGigas_001964-T1.exon6;Parent=ColletesGigas_001964-T1
WUUM01000002.1	funannotate	exon	7539950	7540060	.	+	.	ID=ColletesGigas_001697-T1.exon1;Parent=ColletesGigas_001697-T1
WUUM01000002.1	funannotate	exon	8103606	8103958	.	-	.	ID=ColletesGigas_001786-T1.exon8;Parent=ColletesGigas_001786-T1
WUUM01000002.1	funannotate	exon	9878253	9878357	.	-	.	ID=ColletesGigas_001964-T1.exon1;Parent=ColletesGigas_001964-T1
WUUM01000002.1	funannotate	exon	7540135	7540227	.	+	.	ID=ColletesGigas_001697-T1.exon2;Parent=ColletesGigas_001697-T1
WUUM01000002.1	funannotate	exon	8104051	8104314	.	-	.	ID=ColletesGigas_001786-T1.exon7;Parent=ColletesGigas_001786-T1
WUUM01000002.1	funannotate	exon	9877371	9877528	.	-	.	ID=ColletesGigas_001964-T1.exon2;Parent=ColletesGigas_001964-T1
WUUM01000002.1	funannotate	exon	9877005	9877204	.	-	.	ID=ColletesGigas_001964-T1.exon3;Parent=ColletesGigas_001964-T1
WUUM01000002.1	funannotate	exon	8103137	8103386	.	-	.	ID=ColletesGigas_001786-T1.exon9;Parent=ColletesGigas_001786-T1
WUUM01000002.1	funannotate	exon	9876479	9876681	.	-	.	ID=ColletesGigas_001964-T1.exon4;Parent=ColletesGigas_001964-T1
WUUM01000002.1	funannotate	exon	8105067	8105087	.	-	.	ID=ColletesGigas_001786-T1.exon4;Parent=ColletesGigas_001786-T1
WUUM01000002.1	funannotate	CDS	1100775	1100853	.	+	0	ID=ColletesGigas_001196-T1.cds;Parent=ColletesGigas_001196-T1
WUUM01000002.1	funannotate	CDS	1103529	1103698	.	+	0	ID=ColletesGigas_001196-T1.cds;Parent=ColletesGigas_001196-T1
WUUM01000002.1	funannotate	exon	8105396	8106677	.	-	.	ID=ColletesGigas_001786-T1.exon3;Parent=ColletesGigas_001786-T1
WUUM01000002.1	funannotate	exon	8983218	8983845	.	+	.	ID=ColletesGigas_001875-T1.exon1;Parent=ColletesGigas_001875-T1
WUUM01000002.1	funannotate	exon	8104393	8104579	.	-	.	ID=ColletesGigas_001786-T1.exon6;Parent=ColletesGigas_001786-T1
WUUM01000002.1	funannotate	exon	8984507	8984713	.	+	.	ID=ColletesGigas_001875-T1.exon2;Parent=ColletesGigas_001875-T1
WUUM01000002.1	funannotate	exon	8104753	8104977	.	-	.	ID=ColletesGigas_001786-T1.exon5;Parent=ColletesGigas_001786-T1
WUUM01000002.1	funannotate	exon	8986184	8986538	.	+	.	ID=ColletesGigas_001875-T1.exon3;Parent=ColletesGigas_001875-T1
WUUM01000002.1	funannotate	exon	2658224	2658499	.	-	.	ID=ColletesGigas_001312-T1.exon1;Parent=ColletesGigas_001312-T1
WUUM01000002.1	funannotate	exon	3554174	3554230	.	-	.	ID=ColletesGigas_001401-T1.exon6;Parent=ColletesGigas_001401-T1
WUUM01000002.1	funannotate	exon	3554528	3554653	.	-	.	ID=ColletesGigas_001401-T1.exon5;Parent=ColletesGigas_001401-T1
WUUM01000002.1	funannotate	exon	3563192	3564665	.	-	.	ID=ColletesGigas_001401-T1.exon4;Parent=ColletesGigas_001401-T1
WUUM01000002.1	funannotate	exon	3564686	3564941	.	-	.	ID=ColletesGigas_001401-T1.exon3;Parent=ColletesGigas_001401-T1
WUUM01000002.1	funannotate	CDS	3258231	3258426	.	-	0	ID=ColletesGigas_001381-T1.cds;Parent=ColletesGigas_001381-T1
WUUM01000002.1	funannotate	CDS	3258046	3258177	.	-	0	ID=ColletesGigas_001381-T1.cds;Parent=ColletesGigas_001381-T1
WUUM01000002.1	funannotate	CDS	3257715	3257962	.	-	0	ID=ColletesGigas_001381-T1.cds;Parent=ColletesGigas_001381-T1
WUUM01000002.1	funannotate	exon	1625324	1625492	.	+	.	ID=ColletesGigas_001223-T1.exon5;Parent=ColletesGigas_001223-T1
WUUM01000002.1	funannotate	mRNA	10235067	10235500	.	-	.	ID=ColletesGigas_002001-T1;Dbxref=InterPro:IPR019189;Parent=ColletesGigas_002001
WUUM01000002.1	funannotate	exon	506540	506798	.	+	.	ID=ColletesGigas_001134-T1.exon1;Parent=ColletesGigas_001134-T1
WUUM01000002.1	funannotate	exon	1625570	1625672	.	+	.	ID=ColletesGigas_001223-T1.exon6;Parent=ColletesGigas_001223-T1
WUUM01000002.1	funannotate	exon	507358	507623	.	+	.	ID=ColletesGigas_001134-T1.exon2;Parent=ColletesGigas_001134-T1
WUUM01000002.1	funannotate	exon	1626997	1627319	.	+	.	ID=ColletesGigas_001223-T1.exon7;Parent=ColletesGigas_001223-T1
WUUM01000002.1	funannotate	exon	508258	508426	.	+	.	ID=ColletesGigas_001134-T1.exon3;Parent=ColletesGigas_001134-T1
WUUM01000002.1	funannotate	exon	1627490	1627801	.	+	.	ID=ColletesGigas_001223-T1.exon8;Parent=ColletesGigas_001223-T1
WUUM01000002.1	funannotate	exon	2656742	2656798	.	-	.	ID=ColletesGigas_001312-T1.exon6;Parent=ColletesGigas_001312-T1
WUUM01000002.1	funannotate	mRNA	2777161	2779873	.	+	.	ID=ColletesGigas_001337-T1;Parent=ColletesGigas_001337
WUUM01000002.1	funannotate	exon	508621	508788	.	+	.	ID=ColletesGigas_001134-T1.exon4;Parent=ColletesGigas_001134-T1
WUUM01000002.1	funannotate	exon	1624137	1624290	.	+	.	ID=ColletesGigas_001223-T1.exon1;Parent=ColletesGigas_001223-T1
WUUM01000002.1	funannotate	exon	2656860	2657015	.	-	.	ID=ColletesGigas_001312-T1.exon5;Parent=ColletesGigas_001312-T1
WUUM01000002.1	funannotate	exon	3564962	3565173	.	-	.	ID=ColletesGigas_001401-T1.exon2;Parent=ColletesGigas_001401-T1
WUUM01000002.1	funannotate	exon	508887	509173	.	+	.	ID=ColletesGigas_001134-T1.exon5;Parent=ColletesGigas_001134-T1
WUUM01000002.1	funannotate	exon	1624688	1624824	.	+	.	ID=ColletesGigas_001223-T1.exon2;Parent=ColletesGigas_001223-T1
WUUM01000002.1	funannotate	exon	2657086	2657193	.	-	.	ID=ColletesGigas_001312-T1.exon4;Parent=ColletesGigas_001312-T1
WUUM01000002.1	funannotate	exon	3565253	3565797	.	-	.	ID=ColletesGigas_001401-T1.exon1;Parent=ColletesGigas_001401-T1
WUUM01000002.1	funannotate	exon	509248	509394	.	+	.	ID=ColletesGigas_001134-T1.exon6;Parent=ColletesGigas_001134-T1
WUUM01000002.1	funannotate	exon	1624974	1625065	.	+	.	ID=ColletesGigas_001223-T1.exon3;Parent=ColletesGigas_001223-T1
WUUM01000002.1	funannotate	exon	2657266	2657365	.	-	.	ID=ColletesGigas_001312-T1.exon3;Parent=ColletesGigas_001312-T1
WUUM01000002.1	funannotate	exon	509528	509960	.	+	.	ID=ColletesGigas_001134-T1.exon7;Parent=ColletesGigas_001134-T1
WUUM01000002.1	funannotate	exon	1625128	1625258	.	+	.	ID=ColletesGigas_001223-T1.exon4;Parent=ColletesGigas_001223-T1
WUUM01000002.1	funannotate	exon	2657447	2657985	.	-	.	ID=ColletesGigas_001312-T1.exon2;Parent=ColletesGigas_001312-T1
WUUM01000002.1	funannotate	mRNA	9088456	9088721	.	-	.	ID=ColletesGigas_001885-T1;Parent=ColletesGigas_001885
WUUM01000002.1	funannotate	exon	5770895	5770978	.	-	.	ID=ColletesGigas_001585-T1.exon1;Parent=ColletesGigas_001585-T1
WUUM01000002.1	funannotate	exon	4642446	4642613	.	+	.	ID=ColletesGigas_001496-T1.exon3;Parent=ColletesGigas_001496-T1
WUUM01000002.1	funannotate	exon	4642728	4642814	.	+	.	ID=ColletesGigas_001496-T1.exon4;Parent=ColletesGigas_001496-T1
WUUM01000002.1	funannotate	exon	4642905	4642994	.	+	.	ID=ColletesGigas_001496-T1.exon5;Parent=ColletesGigas_001496-T1
WUUM01000002.1	funannotate	exon	4643061	4643213	.	+	.	ID=ColletesGigas_001496-T1.exon6;Parent=ColletesGigas_001496-T1
WUUM01000002.1	funannotate	exon	4642165	4642270	.	+	.	ID=ColletesGigas_001496-T1.exon1;Parent=ColletesGigas_001496-T1
WUUM01000002.1	funannotate	exon	4642304	4642383	.	+	.	ID=ColletesGigas_001496-T1.exon2;Parent=ColletesGigas_001496-T1
WUUM01000002.1	funannotate	mRNA	2981719	2983034	.	-	.	ID=ColletesGigas_001349-T1;Ontology_term=GO:0009966;Dbxref=InterPro:IPR007304%2CInterPro:IPR038511;Parent=ColletesGigas_001349
WUUM01000002.1	funannotate	mRNA	10531928	10532876	.	+	.	ID=ColletesGigas_002013-T1;Parent=ColletesGigas_002013
WUUM01000002.1	funannotate	mRNA	2984024	2989499	.	-	.	ID=ColletesGigas_001350-T1;Ontology_term=GO:0008324%2CGO:0016021%2CGO:0055085%2CGO:0006812;Dbxref=InterPro:IPR002524%2CInterPro:IPR027469%2CPFAM:PF01545%2CInterPro:IPR036837;Parent=ColletesGigas_001350
WUUM01000002.1	funannotate	exon	4839607	4839947	.	-	.	ID=ColletesGigas_001513-T1.exon1;Parent=ColletesGigas_001513-T1
WUUM01000002.1	funannotate	exon	4839433	4839570	.	-	.	ID=ColletesGigas_001513-T1.exon2;Parent=ColletesGigas_001513-T1
WUUM01000002.1	funannotate	exon	4839112	4839355	.	-	.	ID=ColletesGigas_001513-T1.exon3;Parent=ColletesGigas_001513-T1
WUUM01000002.1	funannotate	exon	3912937	3913677	.	-	.	ID=ColletesGigas_001424-T1.exon1;Parent=ColletesGigas_001424-T1
WUUM01000002.1	funannotate	exon	3911685	3912434	.	-	.	ID=ColletesGigas_001424-T1.exon2;Parent=ColletesGigas_001424-T1
WUUM01000002.1	funannotate	exon	6009081	6009107	.	+	.	ID=ColletesGigas_001602-T1.exon1;Parent=ColletesGigas_001602-T1
WUUM01000002.1	funannotate	CDS	483687	484174	.	+	0	ID=ColletesGigas_001130-T1.cds;Parent=ColletesGigas_001130-T1
WUUM01000002.1	funannotate	CDS	484274	484681	.	+	0	ID=ColletesGigas_001130-T1.cds;Parent=ColletesGigas_001130-T1
WUUM01000002.1	funannotate	CDS	485056	485545	.	+	0	ID=ColletesGigas_001130-T1.cds;Parent=ColletesGigas_001130-T1
WUUM01000002.1	funannotate	exon	6009737	6009964	.	+	.	ID=ColletesGigas_001602-T1.exon2;Parent=ColletesGigas_001602-T1
WUUM01000002.1	funannotate	exon	6011590	6011694	.	+	.	ID=ColletesGigas_001602-T1.exon3;Parent=ColletesGigas_001602-T1
WUUM01000002.1	funannotate	mRNA	8974137	8975533	.	-	.	ID=ColletesGigas_001873-T1;Ontology_term=GO:0042254;Dbxref=InterPro:IPR043164%2CInterPro:IPR030670%2CInterPro:IPR001790%2CInterPro:IPR043141%2CInterPro:IPR040637;Parent=ColletesGigas_001873
WUUM01000002.1	funannotate	CDS	667352	667512	.	-	0	ID=ColletesGigas_001152-T1.cds;Parent=ColletesGigas_001152-T1
WUUM01000002.1	funannotate	CDS	666871	667066	.	-	0	ID=ColletesGigas_001152-T1.cds;Parent=ColletesGigas_001152-T1
WUUM01000002.1	funannotate	CDS	665952	666134	.	-	0	ID=ColletesGigas_001152-T1.cds;Parent=ColletesGigas_001152-T1
WUUM01000002.1	funannotate	mRNA	1195841	1196141	.	+	.	ID=ColletesGigas_001200-T1;Parent=ColletesGigas_001200
WUUM01000002.1	funannotate	exon	9011912	9012142	.	+	.	ID=ColletesGigas_001878-T1.exon3;Parent=ColletesGigas_001878-T1
WUUM01000002.1	funannotate	exon	8591288	8591530	.	+	.	ID=ColletesGigas_001817-T1.exon2;Parent=ColletesGigas_001817-T1
WUUM01000002.1	funannotate	exon	9015260	9015408	.	+	.	ID=ColletesGigas_001878-T1.exon4;Parent=ColletesGigas_001878-T1
WUUM01000002.1	funannotate	exon	8590777	8590839	.	+	.	ID=ColletesGigas_001817-T1.exon1;Parent=ColletesGigas_001817-T1
WUUM01000002.1	funannotate	exon	9015604	9015690	.	+	.	ID=ColletesGigas_001878-T1.exon5;Parent=ColletesGigas_001878-T1
WUUM01000002.1	funannotate	mRNA	9099563	9102414	.	-	.	ID=ColletesGigas_001886-T1;Parent=ColletesGigas_001886
WUUM01000002.1	funannotate	exon	9018259	9018462	.	+	.	ID=ColletesGigas_001878-T1.exon6;Parent=ColletesGigas_001878-T1
WUUM01000002.1	funannotate	exon	9009197	9009660	.	+	.	ID=ColletesGigas_001878-T1.exon1;Parent=ColletesGigas_001878-T1
WUUM01000002.1	funannotate	exon	9011700	9011830	.	+	.	ID=ColletesGigas_001878-T1.exon2;Parent=ColletesGigas_001878-T1
WUUM01000002.1	funannotate	exon	9018639	9018674	.	+	.	ID=ColletesGigas_001878-T1.exon7;Parent=ColletesGigas_001878-T1
WUUM01000002.1	funannotate	CDS	6168987	6169105	.	-	0	ID=ColletesGigas_001609-T1.cds;Parent=ColletesGigas_001609-T1
WUUM01000002.1	funannotate	CDS	6168345	6168907	.	-	0	ID=ColletesGigas_001609-T1.cds;Parent=ColletesGigas_001609-T1
WUUM01000002.1	funannotate	CDS	6167613	6167713	.	-	0	ID=ColletesGigas_001609-T1.cds;Parent=ColletesGigas_001609-T1
WUUM01000002.1	funannotate	CDS	3451395	3451613	.	-	0	ID=ColletesGigas_001397-T1.cds;Parent=ColletesGigas_001397-T1
WUUM01000002.1	funannotate	CDS	2160917	2160985	.	+	0	ID=ColletesGigas_001260-T1.cds;Parent=ColletesGigas_001260-T1
WUUM01000002.1	funannotate	CDS	2162668	2162934	.	+	0	ID=ColletesGigas_001260-T1.cds;Parent=ColletesGigas_001260-T1
WUUM01000002.1	funannotate	exon	5078746	5078971	.	-	.	ID=ColletesGigas_001531-T1.exon10;Parent=ColletesGigas_001531-T1
WUUM01000002.1	funannotate	exon	5078579	5078664	.	-	.	ID=ColletesGigas_001531-T1.exon11;Parent=ColletesGigas_001531-T1
WUUM01000002.1	funannotate	exon	5078271	5078506	.	-	.	ID=ColletesGigas_001531-T1.exon12;Parent=ColletesGigas_001531-T1
WUUM01000002.1	funannotate	exon	5078036	5078191	.	-	.	ID=ColletesGigas_001531-T1.exon13;Parent=ColletesGigas_001531-T1
WUUM01000002.1	funannotate	exon	5077481	5077968	.	-	.	ID=ColletesGigas_001531-T1.exon14;Parent=ColletesGigas_001531-T1
WUUM01000002.1	funannotate	exon	5077191	5077403	.	-	.	ID=ColletesGigas_001531-T1.exon15;Parent=ColletesGigas_001531-T1
WUUM01000002.1	funannotate	mRNA	7982637	7983910	.	+	.	ID=ColletesGigas_001772-T1;Parent=ColletesGigas_001772
WUUM01000002.1	funannotate	CDS	1674258	1674300	.	+	0	ID=ColletesGigas_001230-T1.cds;Parent=ColletesGigas_001230-T1
WUUM01000002.1	funannotate	CDS	1674622	1674670	.	+	0	ID=ColletesGigas_001230-T1.cds;Parent=ColletesGigas_001230-T1
WUUM01000002.1	funannotate	CDS	1674742	1674781	.	+	0	ID=ColletesGigas_001230-T1.cds;Parent=ColletesGigas_001230-T1
WUUM01000002.1	funannotate	CDS	1674852	1675015	.	+	0	ID=ColletesGigas_001230-T1.cds;Parent=ColletesGigas_001230-T1
WUUM01000002.1	funannotate	CDS	1675082	1675265	.	+	0	ID=ColletesGigas_001230-T1.cds;Parent=ColletesGigas_001230-T1
WUUM01000002.1	funannotate	CDS	1675337	1675481	.	+	0	ID=ColletesGigas_001230-T1.cds;Parent=ColletesGigas_001230-T1
WUUM01000002.1	funannotate	CDS	1675562	1675802	.	+	0	ID=ColletesGigas_001230-T1.cds;Parent=ColletesGigas_001230-T1
WUUM01000002.1	funannotate	CDS	1675879	1676071	.	+	0	ID=ColletesGigas_001230-T1.cds;Parent=ColletesGigas_001230-T1
WUUM01000002.1	funannotate	CDS	1676158	1676350	.	+	0	ID=ColletesGigas_001230-T1.cds;Parent=ColletesGigas_001230-T1
WUUM01000002.1	funannotate	CDS	1676425	1676459	.	+	0	ID=ColletesGigas_001230-T1.cds;Parent=ColletesGigas_001230-T1
WUUM01000002.1	funannotate	exon	7728016	7728123	.	+	.	ID=ColletesGigas_001727-T1.exon1;Parent=ColletesGigas_001727-T1
WUUM01000002.1	funannotate	CDS	3034123	3034259	.	-	0	ID=ColletesGigas_001356-T1.cds;Parent=ColletesGigas_001356-T1
WUUM01000002.1	funannotate	CDS	3033929	3034028	.	-	0	ID=ColletesGigas_001356-T1.cds;Parent=ColletesGigas_001356-T1
WUUM01000002.1	funannotate	CDS	3033712	3033840	.	-	0	ID=ColletesGigas_001356-T1.cds;Parent=ColletesGigas_001356-T1
WUUM01000002.1	funannotate	CDS	3033470	3033636	.	-	0	ID=ColletesGigas_001356-T1.cds;Parent=ColletesGigas_001356-T1
WUUM01000002.1	funannotate	CDS	3033255	3033408	.	-	0	ID=ColletesGigas_001356-T1.cds;Parent=ColletesGigas_001356-T1
WUUM01000002.1	funannotate	CDS	3032774	3033179	.	-	0	ID=ColletesGigas_001356-T1.cds;Parent=ColletesGigas_001356-T1
WUUM01000002.1	funannotate	CDS	3032430	3032700	.	-	0	ID=ColletesGigas_001356-T1.cds;Parent=ColletesGigas_001356-T1
WUUM01000002.1	funannotate	CDS	3032191	3032372	.	-	0	ID=ColletesGigas_001356-T1.cds;Parent=ColletesGigas_001356-T1
WUUM01000002.1	funannotate	CDS	3030692	3031983	.	-	0	ID=ColletesGigas_001356-T1.cds;Parent=ColletesGigas_001356-T1
WUUM01000002.1	funannotate	CDS	3028851	3029558	.	-	0	ID=ColletesGigas_001356-T1.cds;Parent=ColletesGigas_001356-T1
WUUM01000002.1	funannotate	mRNA	7896542	7896855	.	-	.	ID=ColletesGigas_001759-T1;Parent=ColletesGigas_001759
WUUM01000002.1	funannotate	CDS	4839607	4839947	.	-	0	ID=ColletesGigas_001513-T1.cds;Parent=ColletesGigas_001513-T1
WUUM01000002.1	funannotate	CDS	4839433	4839570	.	-	0	ID=ColletesGigas_001513-T1.cds;Parent=ColletesGigas_001513-T1
WUUM01000002.1	funannotate	CDS	4839112	4839355	.	-	0	ID=ColletesGigas_001513-T1.cds;Parent=ColletesGigas_001513-T1
WUUM01000002.1	funannotate	CDS	480229	480264	.	-	0	ID=ColletesGigas_001128-T1.cds;Parent=ColletesGigas_001128-T1
WUUM01000002.1	funannotate	CDS	479584	479646	.	-	0	ID=ColletesGigas_001128-T1.cds;Parent=ColletesGigas_001128-T1
WUUM01000002.1	funannotate	CDS	479032	479490	.	-	0	ID=ColletesGigas_001128-T1.cds;Parent=ColletesGigas_001128-T1
WUUM01000002.1	funannotate	CDS	478745	478918	.	-	0	ID=ColletesGigas_001128-T1.cds;Parent=ColletesGigas_001128-T1
WUUM01000002.1	funannotate	exon	23560	23799	.	-	.	ID=ColletesGigas_001087-T1.exon11;Parent=ColletesGigas_001087-T1
WUUM01000002.1	funannotate	exon	23869	24056	.	-	.	ID=ColletesGigas_001087-T1.exon10;Parent=ColletesGigas_001087-T1
WUUM01000002.1	funannotate	exon	5637229	5637312	.	+	.	ID=ColletesGigas_001570-T1.exon1;Parent=ColletesGigas_001570-T1
WUUM01000002.1	funannotate	exon	5638790	5638922	.	+	.	ID=ColletesGigas_001570-T1.exon2;Parent=ColletesGigas_001570-T1
WUUM01000002.1	funannotate	exon	5639018	5639125	.	+	.	ID=ColletesGigas_001570-T1.exon3;Parent=ColletesGigas_001570-T1
WUUM01000002.1	funannotate	exon	7728612	7728744	.	+	.	ID=ColletesGigas_001727-T1.exon4;Parent=ColletesGigas_001727-T1
WUUM01000002.1	funannotate	exon	7728189	7728362	.	+	.	ID=ColletesGigas_001727-T1.exon2;Parent=ColletesGigas_001727-T1
WUUM01000002.1	funannotate	mRNA	8977036	8978555	.	-	.	ID=ColletesGigas_001874-T1;Ontology_term=GO:0030170%2CGO:0003824%2CGO:0009058;Dbxref=InterPro:IPR015422%2CInterPro:IPR015424%2CInterPro:IPR004839%2CPFAM:PF00155%2CInterPro:IPR015421;Parent=ColletesGigas_001874
WUUM01000002.1	funannotate	exon	7728426	7728553	.	+	.	ID=ColletesGigas_001727-T1.exon3;Parent=ColletesGigas_001727-T1
WUUM01000002.1	funannotate	exon	5639618	5639724	.	+	.	ID=ColletesGigas_001570-T1.exon4;Parent=ColletesGigas_001570-T1
WUUM01000002.1	funannotate	exon	5640638	5641072	.	+	.	ID=ColletesGigas_001570-T1.exon5;Parent=ColletesGigas_001570-T1
WUUM01000002.1	funannotate	mRNA	8094167	8094662	.	+	.	ID=ColletesGigas_001784-T1;Ontology_term=GO:0016020%2CGO:0008083;Dbxref=InterPro:IPR029034%2CInterPro:IPR000072;Parent=ColletesGigas_001784
WUUM01000002.1	funannotate	exon	9874920	9875136	.	-	.	ID=ColletesGigas_001963-T1.exon2;Parent=ColletesGigas_001963-T1
WUUM01000002.1	funannotate	exon	9875383	9875576	.	-	.	ID=ColletesGigas_001963-T1.exon1;Parent=ColletesGigas_001963-T1
WUUM01000002.1	funannotate	CDS	7657645	7658039	.	+	0	ID=ColletesGigas_001711-T1.cds;Parent=ColletesGigas_001711-T1
WUUM01000002.1	funannotate	CDS	7658692	7658874	.	+	0	ID=ColletesGigas_001711-T1.cds;Parent=ColletesGigas_001711-T1
WUUM01000002.1	funannotate	CDS	7660244	7660367	.	+	0	ID=ColletesGigas_001711-T1.cds;Parent=ColletesGigas_001711-T1
WUUM01000002.1	funannotate	CDS	7661084	7661683	.	+	0	ID=ColletesGigas_001711-T1.cds;Parent=ColletesGigas_001711-T1
WUUM01000002.1	funannotate	CDS	7661763	7663292	.	+	0	ID=ColletesGigas_001711-T1.cds;Parent=ColletesGigas_001711-T1
WUUM01000002.1	funannotate	exon	9894932	9895084	.	-	.	ID=ColletesGigas_001968-T1.exon2;Parent=ColletesGigas_001968-T1
WUUM01000002.1	funannotate	exon	9895157	9895252	.	-	.	ID=ColletesGigas_001968-T1.exon1;Parent=ColletesGigas_001968-T1
WUUM01000002.1	funannotate	exon	9894098	9894223	.	-	.	ID=ColletesGigas_001968-T1.exon4;Parent=ColletesGigas_001968-T1
WUUM01000002.1	funannotate	exon	9894320	9894643	.	-	.	ID=ColletesGigas_001968-T1.exon3;Parent=ColletesGigas_001968-T1
WUUM01000002.1	funannotate	exon	893914	894606	.	+	.	ID=ColletesGigas_001173-T1.exon1;Parent=ColletesGigas_001173-T1
WUUM01000002.1	funannotate	mRNA	7824229	7825206	.	-	.	ID=ColletesGigas_001747-T1;Dbxref=InterPro:IPR018392%2CInterPro:IPR036779;Parent=ColletesGigas_001747
WUUM01000002.1	funannotate	CDS	886424	886525	.	-	0	ID=ColletesGigas_001169-T1.cds;Parent=ColletesGigas_001169-T1
WUUM01000002.1	funannotate	CDS	886088	886242	.	-	0	ID=ColletesGigas_001169-T1.cds;Parent=ColletesGigas_001169-T1
WUUM01000002.1	funannotate	CDS	885816	885981	.	-	0	ID=ColletesGigas_001169-T1.cds;Parent=ColletesGigas_001169-T1
WUUM01000002.1	funannotate	CDS	885378	885537	.	-	0	ID=ColletesGigas_001169-T1.cds;Parent=ColletesGigas_001169-T1
WUUM01000002.1	funannotate	CDS	884998	885299	.	-	0	ID=ColletesGigas_001169-T1.cds;Parent=ColletesGigas_001169-T1
WUUM01000002.1	funannotate	mRNA	9957700	9965590	.	+	.	ID=ColletesGigas_001976-T1;Dbxref=InterPro:IPR022750;Parent=ColletesGigas_001976
WUUM01000002.1	funannotate	CDS	7563553	7563627	.	+	0	ID=ColletesGigas_001699-T1.cds;Parent=ColletesGigas_001699-T1
WUUM01000002.1	funannotate	CDS	7563725	7563904	.	+	0	ID=ColletesGigas_001699-T1.cds;Parent=ColletesGigas_001699-T1
WUUM01000002.1	funannotate	CDS	7563974	7564255	.	+	0	ID=ColletesGigas_001699-T1.cds;Parent=ColletesGigas_001699-T1
WUUM01000002.1	funannotate	CDS	7564650	7565282	.	+	0	ID=ColletesGigas_001699-T1.cds;Parent=ColletesGigas_001699-T1
WUUM01000002.1	funannotate	CDS	7565350	7565701	.	+	0	ID=ColletesGigas_001699-T1.cds;Parent=ColletesGigas_001699-T1
WUUM01000002.1	funannotate	CDS	7565769	7566018	.	+	0	ID=ColletesGigas_001699-T1.cds;Parent=ColletesGigas_001699-T1
WUUM01000002.1	funannotate	CDS	7566082	7566268	.	+	0	ID=ColletesGigas_001699-T1.cds;Parent=ColletesGigas_001699-T1
WUUM01000002.1	funannotate	CDS	7566334	7566566	.	+	0	ID=ColletesGigas_001699-T1.cds;Parent=ColletesGigas_001699-T1
WUUM01000002.1	funannotate	CDS	7566629	7566852	.	+	0	ID=ColletesGigas_001699-T1.cds;Parent=ColletesGigas_001699-T1
WUUM01000002.1	funannotate	CDS	7567088	7567333	.	+	0	ID=ColletesGigas_001699-T1.cds;Parent=ColletesGigas_001699-T1
WUUM01000002.1	funannotate	CDS	7567527	7567716	.	+	0	ID=ColletesGigas_001699-T1.cds;Parent=ColletesGigas_001699-T1
WUUM01000002.1	funannotate	CDS	7568094	7568234	.	+	0	ID=ColletesGigas_001699-T1.cds;Parent=ColletesGigas_001699-T1
WUUM01000002.1	funannotate	CDS	7568305	7568508	.	+	0	ID=ColletesGigas_001699-T1.cds;Parent=ColletesGigas_001699-T1
WUUM01000002.1	funannotate	CDS	7568575	7568793	.	+	0	ID=ColletesGigas_001699-T1.cds;Parent=ColletesGigas_001699-T1
WUUM01000002.1	funannotate	CDS	7568858	7568955	.	+	0	ID=ColletesGigas_001699-T1.cds;Parent=ColletesGigas_001699-T1
WUUM01000002.1	funannotate	CDS	7569023	7569099	.	+	0	ID=ColletesGigas_001699-T1.cds;Parent=ColletesGigas_001699-T1
WUUM01000002.1	funannotate	CDS	5407374	5407500	.	+	0	ID=ColletesGigas_001562-T1.cds;Parent=ColletesGigas_001562-T1
WUUM01000002.1	funannotate	CDS	5408198	5408313	.	+	0	ID=ColletesGigas_001562-T1.cds;Parent=ColletesGigas_001562-T1
WUUM01000002.1	funannotate	CDS	8376216	8376264	.	-	0	ID=ColletesGigas_001807-T1.cds;Parent=ColletesGigas_001807-T1
WUUM01000002.1	funannotate	CDS	8375344	8375461	.	-	0	ID=ColletesGigas_001807-T1.cds;Parent=ColletesGigas_001807-T1
WUUM01000002.1	funannotate	CDS	8374909	8375144	.	-	0	ID=ColletesGigas_001807-T1.cds;Parent=ColletesGigas_001807-T1
WUUM01000002.1	funannotate	CDS	8374441	8374559	.	-	0	ID=ColletesGigas_001807-T1.cds;Parent=ColletesGigas_001807-T1
WUUM01000002.1	funannotate	CDS	8813867	8814102	.	-	0	ID=ColletesGigas_001856-T1.cds;Parent=ColletesGigas_001856-T1
WUUM01000002.1	funannotate	CDS	8813360	8813614	.	-	0	ID=ColletesGigas_001856-T1.cds;Parent=ColletesGigas_001856-T1
WUUM01000002.1	funannotate	CDS	8813106	8813271	.	-	0	ID=ColletesGigas_001856-T1.cds;Parent=ColletesGigas_001856-T1
WUUM01000002.1	funannotate	CDS	8812597	8812855	.	-	0	ID=ColletesGigas_001856-T1.cds;Parent=ColletesGigas_001856-T1
WUUM01000002.1	funannotate	CDS	8804411	8804611	.	-	0	ID=ColletesGigas_001856-T1.cds;Parent=ColletesGigas_001856-T1
WUUM01000002.1	funannotate	CDS	8803995	8804303	.	-	0	ID=ColletesGigas_001856-T1.cds;Parent=ColletesGigas_001856-T1
WUUM01000002.1	funannotate	CDS	8803596	8803874	.	-	0	ID=ColletesGigas_001856-T1.cds;Parent=ColletesGigas_001856-T1
WUUM01000002.1	funannotate	CDS	8803200	8803497	.	-	0	ID=ColletesGigas_001856-T1.cds;Parent=ColletesGigas_001856-T1
WUUM01000002.1	funannotate	CDS	8803040	8803103	.	-	0	ID=ColletesGigas_001856-T1.cds;Parent=ColletesGigas_001856-T1
WUUM01000002.1	funannotate	exon	3359109	3359389	.	-	.	ID=ColletesGigas_001390-T1.exon8;Parent=ColletesGigas_001390-T1
WUUM01000002.1	funannotate	exon	3358799	3359027	.	-	.	ID=ColletesGigas_001390-T1.exon9;Parent=ColletesGigas_001390-T1
WUUM01000002.1	funannotate	exon	3368838	3369050	.	-	.	ID=ColletesGigas_001390-T1.exon2;Parent=ColletesGigas_001390-T1
WUUM01000002.1	funannotate	exon	3364901	3365003	.	-	.	ID=ColletesGigas_001390-T1.exon3;Parent=ColletesGigas_001390-T1
WUUM01000002.1	funannotate	exon	3369153	3369401	.	-	.	ID=ColletesGigas_001390-T1.exon1;Parent=ColletesGigas_001390-T1
WUUM01000002.1	funannotate	exon	3361338	3361517	.	-	.	ID=ColletesGigas_001390-T1.exon6;Parent=ColletesGigas_001390-T1
WUUM01000002.1	funannotate	exon	3359847	3360027	.	-	.	ID=ColletesGigas_001390-T1.exon7;Parent=ColletesGigas_001390-T1
WUUM01000002.1	funannotate	exon	9513299	9513410	.	+	.	ID=ColletesGigas_001930-T1.exon1;Parent=ColletesGigas_001930-T1
WUUM01000002.1	funannotate	exon	3361931	3362186	.	-	.	ID=ColletesGigas_001390-T1.exon4;Parent=ColletesGigas_001390-T1
WUUM01000002.1	funannotate	exon	9516599	9516858	.	+	.	ID=ColletesGigas_001930-T1.exon2;Parent=ColletesGigas_001930-T1
WUUM01000002.1	funannotate	exon	3361605	3361839	.	-	.	ID=ColletesGigas_001390-T1.exon5;Parent=ColletesGigas_001390-T1
WUUM01000002.1	funannotate	CDS	8854301	8854528	.	+	0	ID=ColletesGigas_001859-T1.cds;Parent=ColletesGigas_001859-T1
WUUM01000002.1	funannotate	mRNA	9875809	9878357	.	-	.	ID=ColletesGigas_001964-T1;Ontology_term=GO:0016020;Dbxref=InterPro:IPR002159%2CPFAM:PF01130;Parent=ColletesGigas_001964
WUUM01000002.1	funannotate	exon	4496053	4496368	.	-	.	ID=ColletesGigas_001476-T1.exon2;Parent=ColletesGigas_001476-T1
WUUM01000002.1	funannotate	exon	4496461	4496789	.	-	.	ID=ColletesGigas_001476-T1.exon1;Parent=ColletesGigas_001476-T1
WUUM01000002.1	funannotate	CDS	5328469	5328529	.	+	0	ID=ColletesGigas_001554-T1.cds;Parent=ColletesGigas_001554-T1
WUUM01000002.1	funannotate	CDS	5333227	5333534	.	+	0	ID=ColletesGigas_001554-T1.cds;Parent=ColletesGigas_001554-T1
WUUM01000002.1	funannotate	CDS	5334581	5334778	.	+	0	ID=ColletesGigas_001554-T1.cds;Parent=ColletesGigas_001554-T1
WUUM01000002.1	funannotate	CDS	5337578	5337640	.	+	0	ID=ColletesGigas_001554-T1.cds;Parent=ColletesGigas_001554-T1
WUUM01000002.1	funannotate	exon	2187900	2188091	.	-	.	ID=ColletesGigas_001263-T1.exon2;Parent=ColletesGigas_001263-T1
WUUM01000002.1	funannotate	exon	2188623	2188634	.	-	.	ID=ColletesGigas_001263-T1.exon1;Parent=ColletesGigas_001263-T1
WUUM01000002.1	funannotate	exon	8975480	8975533	.	-	.	ID=ColletesGigas_001873-T1.exon1;Parent=ColletesGigas_001873-T1
WUUM01000002.1	funannotate	CDS	4806865	4807051	.	+	0	ID=ColletesGigas_001510-T1.cds;Parent=ColletesGigas_001510-T1
WUUM01000002.1	funannotate	mRNA	9326358	9326984	.	-	.	ID=ColletesGigas_001898-T1;Parent=ColletesGigas_001898
WUUM01000002.1	funannotate	CDS	8581822	8581837	.	-	0	ID=ColletesGigas_001815-T1.cds;Parent=ColletesGigas_001815-T1
WUUM01000002.1	funannotate	CDS	8581629	8581673	.	-	0	ID=ColletesGigas_001815-T1.cds;Parent=ColletesGigas_001815-T1
WUUM01000002.1	funannotate	CDS	8581203	8581333	.	-	0	ID=ColletesGigas_001815-T1.cds;Parent=ColletesGigas_001815-T1
WUUM01000002.1	funannotate	CDS	8581077	8581144	.	-	0	ID=ColletesGigas_001815-T1.cds;Parent=ColletesGigas_001815-T1
WUUM01000002.1	funannotate	CDS	8580442	8580536	.	-	0	ID=ColletesGigas_001815-T1.cds;Parent=ColletesGigas_001815-T1
WUUM01000002.1	funannotate	CDS	8580088	8580296	.	-	0	ID=ColletesGigas_001815-T1.cds;Parent=ColletesGigas_001815-T1
WUUM01000002.1	funannotate	CDS	8579597	8579772	.	-	0	ID=ColletesGigas_001815-T1.cds;Parent=ColletesGigas_001815-T1
WUUM01000002.1	funannotate	CDS	8578534	8578724	.	-	0	ID=ColletesGigas_001815-T1.cds;Parent=ColletesGigas_001815-T1
WUUM01000002.1	funannotate	CDS	8578246	8578469	.	-	0	ID=ColletesGigas_001815-T1.cds;Parent=ColletesGigas_001815-T1
WUUM01000002.1	funannotate	mRNA	7897510	7899038	.	-	.	ID=ColletesGigas_001760-T1;Parent=ColletesGigas_001760
WUUM01000002.1	funannotate	exon	8974520	8974864	.	-	.	ID=ColletesGigas_001873-T1.exon3;Parent=ColletesGigas_001873-T1
WUUM01000002.1	funannotate	exon	8974978	8975388	.	-	.	ID=ColletesGigas_001873-T1.exon2;Parent=ColletesGigas_001873-T1
WUUM01000002.1	funannotate	exon	8974137	8974280	.	-	.	ID=ColletesGigas_001873-T1.exon4;Parent=ColletesGigas_001873-T1
WUUM01000002.1	funannotate	exon	7665234	7665305	.	-	.	ID=ColletesGigas_001713-T1.exon1;Parent=ColletesGigas_001713-T1
WUUM01000002.1	funannotate	CDS	6094524	6094630	.	+	0	ID=ColletesGigas_001606-T1.cds;Parent=ColletesGigas_001606-T1
WUUM01000002.1	funannotate	CDS	6095173	6095281	.	+	0	ID=ColletesGigas_001606-T1.cds;Parent=ColletesGigas_001606-T1
WUUM01000002.1	funannotate	mRNA	12190303	12198697	.	+	.	ID=ColletesGigas_002086-T1;Parent=ColletesGigas_002086
WUUM01000002.1	funannotate	exon	1970057	1970305	.	+	.	ID=ColletesGigas_001244-T1.exon6;Parent=ColletesGigas_001244-T1
WUUM01000002.1	funannotate	exon	1968555	1968741	.	+	.	ID=ColletesGigas_001244-T1.exon5;Parent=ColletesGigas_001244-T1
WUUM01000002.1	funannotate	exon	1967984	1968251	.	+	.	ID=ColletesGigas_001244-T1.exon4;Parent=ColletesGigas_001244-T1
WUUM01000002.1	funannotate	exon	1966369	1966525	.	+	.	ID=ColletesGigas_001244-T1.exon3;Parent=ColletesGigas_001244-T1
WUUM01000002.1	funannotate	exon	1958345	1958549	.	+	.	ID=ColletesGigas_001244-T1.exon2;Parent=ColletesGigas_001244-T1
WUUM01000002.1	funannotate	exon	1958245	1958258	.	+	.	ID=ColletesGigas_001244-T1.exon1;Parent=ColletesGigas_001244-T1
WUUM01000002.1	funannotate	CDS	8917446	8917538	.	-	0	ID=ColletesGigas_001864-T1.cds;Parent=ColletesGigas_001864-T1
WUUM01000002.1	funannotate	CDS	8914325	8914510	.	-	0	ID=ColletesGigas_001864-T1.cds;Parent=ColletesGigas_001864-T1
WUUM01000002.1	funannotate	mRNA	6631668	6632710	.	+	.	ID=ColletesGigas_001625-T1;Parent=ColletesGigas_001625
WUUM01000002.1	funannotate	exon	2982897	2983034	.	-	.	ID=ColletesGigas_001349-T1.exon1;Parent=ColletesGigas_001349-T1
WUUM01000002.1	funannotate	mRNA	9810380	9813967	.	-	.	ID=ColletesGigas_001952-T1;Ontology_term=GO:0046872;Dbxref=InterPro:IPR036855%2CInterPro:IPR000571%2CInterPro:IPR041367;Parent=ColletesGigas_001952
WUUM01000002.1	funannotate	exon	2982477	2982818	.	-	.	ID=ColletesGigas_001349-T1.exon2;Parent=ColletesGigas_001349-T1
WUUM01000002.1	funannotate	exon	2982005	2982402	.	-	.	ID=ColletesGigas_001349-T1.exon3;Parent=ColletesGigas_001349-T1
WUUM01000002.1	funannotate	exon	2981719	2981929	.	-	.	ID=ColletesGigas_001349-T1.exon4;Parent=ColletesGigas_001349-T1
WUUM01000002.1	funannotate	CDS	2743503	2743588	.	+	0	ID=ColletesGigas_001329-T1.cds;Parent=ColletesGigas_001329-T1
WUUM01000002.1	funannotate	CDS	2743673	2743719	.	+	0	ID=ColletesGigas_001329-T1.cds;Parent=ColletesGigas_001329-T1
WUUM01000002.1	funannotate	CDS	2743803	2744005	.	+	0	ID=ColletesGigas_001329-T1.cds;Parent=ColletesGigas_001329-T1
WUUM01000002.1	funannotate	CDS	2744081	2744282	.	+	0	ID=ColletesGigas_001329-T1.cds;Parent=ColletesGigas_001329-T1
WUUM01000002.1	funannotate	CDS	2744345	2744447	.	+	0	ID=ColletesGigas_001329-T1.cds;Parent=ColletesGigas_001329-T1
WUUM01000002.1	funannotate	CDS	2744518	2744636	.	+	0	ID=ColletesGigas_001329-T1.cds;Parent=ColletesGigas_001329-T1
WUUM01000002.1	funannotate	CDS	2744709	2744860	.	+	0	ID=ColletesGigas_001329-T1.cds;Parent=ColletesGigas_001329-T1
WUUM01000002.1	funannotate	CDS	2745553	2745713	.	+	0	ID=ColletesGigas_001329-T1.cds;Parent=ColletesGigas_001329-T1
WUUM01000002.1	funannotate	CDS	2746731	2746980	.	+	0	ID=ColletesGigas_001329-T1.cds;Parent=ColletesGigas_001329-T1
WUUM01000002.1	funannotate	CDS	2747067	2747180	.	+	0	ID=ColletesGigas_001329-T1.cds;Parent=ColletesGigas_001329-T1
WUUM01000002.1	funannotate	CDS	2747259	2747435	.	+	0	ID=ColletesGigas_001329-T1.cds;Parent=ColletesGigas_001329-T1
WUUM01000002.1	funannotate	CDS	2747542	2747722	.	+	0	ID=ColletesGigas_001329-T1.cds;Parent=ColletesGigas_001329-T1
WUUM01000002.1	funannotate	CDS	2747790	2748071	.	+	0	ID=ColletesGigas_001329-T1.cds;Parent=ColletesGigas_001329-T1
WUUM01000002.1	funannotate	CDS	2748134	2748228	.	+	0	ID=ColletesGigas_001329-T1.cds;Parent=ColletesGigas_001329-T1
WUUM01000002.1	funannotate	CDS	9855534	9855613	.	-	0	ID=ColletesGigas_001961-T1.cds;Parent=ColletesGigas_001961-T1
WUUM01000002.1	funannotate	CDS	9855133	9855273	.	-	0	ID=ColletesGigas_001961-T1.cds;Parent=ColletesGigas_001961-T1
WUUM01000002.1	funannotate	CDS	9854777	9854947	.	-	0	ID=ColletesGigas_001961-T1.cds;Parent=ColletesGigas_001961-T1
WUUM01000002.1	funannotate	CDS	9854579	9854706	.	-	0	ID=ColletesGigas_001961-T1.cds;Parent=ColletesGigas_001961-T1
WUUM01000002.1	funannotate	CDS	9854337	9854490	.	-	0	ID=ColletesGigas_001961-T1.cds;Parent=ColletesGigas_001961-T1
WUUM01000002.1	funannotate	CDS	9854079	9854278	.	-	0	ID=ColletesGigas_001961-T1.cds;Parent=ColletesGigas_001961-T1
WUUM01000002.1	funannotate	CDS	9853397	9853582	.	-	0	ID=ColletesGigas_001961-T1.cds;Parent=ColletesGigas_001961-T1
WUUM01000002.1	funannotate	CDS	9852117	9852208	.	-	0	ID=ColletesGigas_001961-T1.cds;Parent=ColletesGigas_001961-T1
WUUM01000002.1	funannotate	CDS	2658224	2658499	.	-	0	ID=ColletesGigas_001312-T1.cds;Parent=ColletesGigas_001312-T1
WUUM01000002.1	funannotate	CDS	2657447	2657985	.	-	0	ID=ColletesGigas_001312-T1.cds;Parent=ColletesGigas_001312-T1
WUUM01000002.1	funannotate	CDS	2657266	2657365	.	-	0	ID=ColletesGigas_001312-T1.cds;Parent=ColletesGigas_001312-T1
WUUM01000002.1	funannotate	CDS	2657086	2657193	.	-	0	ID=ColletesGigas_001312-T1.cds;Parent=ColletesGigas_001312-T1
WUUM01000002.1	funannotate	CDS	2656860	2657015	.	-	0	ID=ColletesGigas_001312-T1.cds;Parent=ColletesGigas_001312-T1
WUUM01000002.1	funannotate	CDS	2656742	2656798	.	-	0	ID=ColletesGigas_001312-T1.cds;Parent=ColletesGigas_001312-T1
WUUM01000002.1	funannotate	mRNA	8509664	8511658	.	-	.	ID=ColletesGigas_001813-T1;Parent=ColletesGigas_001813
WUUM01000002.1	funannotate	exon	12190303	12190359	.	+	.	ID=ColletesGigas_002086-T1.exon1;Parent=ColletesGigas_002086-T1
WUUM01000002.1	funannotate	exon	12190918	12193742	.	+	.	ID=ColletesGigas_002086-T1.exon2;Parent=ColletesGigas_002086-T1
WUUM01000002.1	funannotate	exon	885378	885537	.	-	.	ID=ColletesGigas_001169-T1.exon4;Parent=ColletesGigas_001169-T1
WUUM01000002.1	funannotate	exon	884998	885299	.	-	.	ID=ColletesGigas_001169-T1.exon5;Parent=ColletesGigas_001169-T1
WUUM01000002.1	funannotate	exon	886088	886242	.	-	.	ID=ColletesGigas_001169-T1.exon2;Parent=ColletesGigas_001169-T1
WUUM01000002.1	funannotate	exon	885816	885981	.	-	.	ID=ColletesGigas_001169-T1.exon3;Parent=ColletesGigas_001169-T1
WUUM01000002.1	funannotate	exon	886424	886525	.	-	.	ID=ColletesGigas_001169-T1.exon1;Parent=ColletesGigas_001169-T1
WUUM01000002.1	funannotate	CDS	4325254	4325377	.	-	0	ID=ColletesGigas_001461-T1.cds;Parent=ColletesGigas_001461-T1
WUUM01000002.1	funannotate	CDS	4324101	4324324	.	-	0	ID=ColletesGigas_001461-T1.cds;Parent=ColletesGigas_001461-T1
WUUM01000002.1	funannotate	exon	1611661	1612004	.	+	.	ID=ColletesGigas_001221-T1.exon2;Parent=ColletesGigas_001221-T1
WUUM01000002.1	funannotate	mRNA	5997597	5998004	.	+	.	ID=ColletesGigas_001601-T1;Parent=ColletesGigas_001601
WUUM01000002.1	funannotate	exon	11937982	11938055	.	+	.	ID=ColletesGigas_002071-T1.exon1;Parent=ColletesGigas_002071-T1
WUUM01000002.1	funannotate	exon	1611001	1611127	.	+	.	ID=ColletesGigas_001221-T1.exon1;Parent=ColletesGigas_001221-T1
WUUM01000002.1	funannotate	exon	1612169	1612318	.	+	.	ID=ColletesGigas_001221-T1.exon3;Parent=ColletesGigas_001221-T1
WUUM01000002.1	funannotate	mRNA	9634597	9635833	.	+	.	ID=ColletesGigas_001939-T1;Parent=ColletesGigas_001939
WUUM01000002.1	funannotate	CDS	2311737	2311874	.	-	0	ID=ColletesGigas_001274-T1.cds;Parent=ColletesGigas_001274-T1
WUUM01000002.1	funannotate	CDS	2311188	2311518	.	-	0	ID=ColletesGigas_001274-T1.cds;Parent=ColletesGigas_001274-T1
WUUM01000002.1	funannotate	CDS	2309233	2309784	.	-	0	ID=ColletesGigas_001274-T1.cds;Parent=ColletesGigas_001274-T1
WUUM01000002.1	funannotate	CDS	2308460	2309140	.	-	0	ID=ColletesGigas_001274-T1.cds;Parent=ColletesGigas_001274-T1
WUUM01000002.1	funannotate	CDS	2307030	2307277	.	-	0	ID=ColletesGigas_001274-T1.cds;Parent=ColletesGigas_001274-T1
WUUM01000002.1	funannotate	CDS	5364632	5364736	.	+	0	ID=ColletesGigas_001557-T1.cds;Parent=ColletesGigas_001557-T1
WUUM01000002.1	funannotate	CDS	5365467	5365694	.	+	0	ID=ColletesGigas_001557-T1.cds;Parent=ColletesGigas_001557-T1
WUUM01000002.1	funannotate	mRNA	6700308	6702714	.	-	.	ID=ColletesGigas_001637-T1;Ontology_term=GO:0008410%2CGO:0046952;Dbxref=InterPro:IPR014388%2CPFAM:PF01144%2CInterPro:IPR012791%2CInterPro:IPR004163%2CInterPro:IPR004164%2CInterPro:IPR012792%2CInterPro:IPR004165%2CInterPro:IPR037171;Parent=ColletesGigas_001637
WUUM01000002.1	funannotate	exon	12195855	12196088	.	+	.	ID=ColletesGigas_002086-T1.exon3;Parent=ColletesGigas_002086-T1
WUUM01000002.1	funannotate	exon	12196186	12196264	.	+	.	ID=ColletesGigas_002086-T1.exon4;Parent=ColletesGigas_002086-T1
WUUM01000002.1	funannotate	exon	12196526	12196548	.	+	.	ID=ColletesGigas_002086-T1.exon5;Parent=ColletesGigas_002086-T1
WUUM01000002.1	funannotate	exon	12198628	12198697	.	+	.	ID=ColletesGigas_002086-T1.exon6;Parent=ColletesGigas_002086-T1
WUUM01000002.1	funannotate	mRNA	9644941	9646080	.	-	.	ID=ColletesGigas_001940-T1;Parent=ColletesGigas_001940
WUUM01000002.1	funannotate	CDS	11185124	11185153	.	-	0	ID=ColletesGigas_002040-T1.cds;Parent=ColletesGigas_002040-T1
WUUM01000002.1	funannotate	CDS	11184661	11185008	.	-	0	ID=ColletesGigas_002040-T1.cds;Parent=ColletesGigas_002040-T1
WUUM01000002.1	funannotate	CDS	11184131	11184211	.	-	0	ID=ColletesGigas_002040-T1.cds;Parent=ColletesGigas_002040-T1
WUUM01000002.1	funannotate	mRNA	11773606	11775109	.	+	.	ID=ColletesGigas_002062-T1;Parent=ColletesGigas_002062
WUUM01000002.1	funannotate	exon	10568363	10568562	.	-	.	ID=ColletesGigas_002015-T1.exon1;Parent=ColletesGigas_002015-T1
WUUM01000002.1	funannotate	exon	10567061	10567754	.	-	.	ID=ColletesGigas_002015-T1.exon2;Parent=ColletesGigas_002015-T1
WUUM01000002.1	funannotate	exon	2768491	2768772	.	-	.	ID=ColletesGigas_001334-T1.exon1;Parent=ColletesGigas_001334-T1
WUUM01000002.1	funannotate	mRNA	330342	332873	.	+	.	ID=ColletesGigas_001122-T1;Dbxref=InterPro:IPR019306;Parent=ColletesGigas_001122
WUUM01000002.1	funannotate	exon	2764756	2765090	.	-	.	ID=ColletesGigas_001334-T1.exon6;Parent=ColletesGigas_001334-T1
WUUM01000002.1	funannotate	exon	7741663	7741971	.	-	.	ID=ColletesGigas_001731-T1.exon1;Parent=ColletesGigas_001731-T1
WUUM01000002.1	funannotate	exon	2764388	2764684	.	-	.	ID=ColletesGigas_001334-T1.exon7;Parent=ColletesGigas_001334-T1
WUUM01000002.1	funannotate	exon	2764013	2764225	.	-	.	ID=ColletesGigas_001334-T1.exon8;Parent=ColletesGigas_001334-T1
WUUM01000002.1	funannotate	exon	2763461	2763955	.	-	.	ID=ColletesGigas_001334-T1.exon9;Parent=ColletesGigas_001334-T1
WUUM01000002.1	funannotate	exon	2768250	2768371	.	-	.	ID=ColletesGigas_001334-T1.exon2;Parent=ColletesGigas_001334-T1
WUUM01000002.1	funannotate	exon	2768053	2768193	.	-	.	ID=ColletesGigas_001334-T1.exon3;Parent=ColletesGigas_001334-T1
WUUM01000002.1	funannotate	exon	2766663	2767104	.	-	.	ID=ColletesGigas_001334-T1.exon4;Parent=ColletesGigas_001334-T1
WUUM01000002.1	funannotate	exon	2765173	2765557	.	-	.	ID=ColletesGigas_001334-T1.exon5;Parent=ColletesGigas_001334-T1
WUUM01000002.1	funannotate	CDS	796493	796662	.	-	0	ID=ColletesGigas_001155-T1.cds;Parent=ColletesGigas_001155-T1
WUUM01000002.1	funannotate	CDS	795974	796264	.	-	0	ID=ColletesGigas_001155-T1.cds;Parent=ColletesGigas_001155-T1
WUUM01000002.1	funannotate	CDS	795268	795505	.	-	0	ID=ColletesGigas_001155-T1.cds;Parent=ColletesGigas_001155-T1
WUUM01000002.1	funannotate	CDS	795082	795208	.	-	0	ID=ColletesGigas_001155-T1.cds;Parent=ColletesGigas_001155-T1
WUUM01000002.1	funannotate	CDS	794903	795009	.	-	0	ID=ColletesGigas_001155-T1.cds;Parent=ColletesGigas_001155-T1
WUUM01000002.1	funannotate	CDS	794561	794824	.	-	0	ID=ColletesGigas_001155-T1.cds;Parent=ColletesGigas_001155-T1
WUUM01000002.1	funannotate	CDS	793962	794174	.	-	0	ID=ColletesGigas_001155-T1.cds;Parent=ColletesGigas_001155-T1
WUUM01000002.1	funannotate	mRNA	8278862	8279619	.	+	.	ID=ColletesGigas_001801-T1;Parent=ColletesGigas_001801
WUUM01000002.1	funannotate	mRNA	8198773	8209987	.	+	.	ID=ColletesGigas_001796-T1;Ontology_term=GO:0005524%2CGO:0003774%2CGO:0005515%2CGO:0016459;Dbxref=InterPro:IPR027417%2CInterPro:IPR001609%2CInterPro:IPR000048%2CInterPro:IPR036029;Parent=ColletesGigas_001796
WUUM01000002.1	funannotate	exon	5538830	5539138	.	-	.	ID=ColletesGigas_001566-T1.exon1;Parent=ColletesGigas_001566-T1
WUUM01000002.1	funannotate	mRNA	506540	514977	.	+	.	ID=ColletesGigas_001134-T1;Ontology_term=GO:0004672%2CGO:0005524%2CGO:0004712%2CGO:0006468%2CGO:0046777;Dbxref=InterPro:IPR008271%2CInterPro:IPR017441%2CInterPro:IPR000719%2CInterPro:IPR028318%2CInterPro:IPR011009;Parent=ColletesGigas_001134
WUUM01000002.1	funannotate	mRNA	9441864	9449360	.	-	.	ID=ColletesGigas_001915-T1;Ontology_term=GO:0016579%2CGO:0006511%2CGO:0004843%2CGO:0008270;Dbxref=InterPro:IPR001394%2CInterPro:IPR038765%2CInterPro:IPR018200%2CInterPro:IPR028889%2CInterPro:IPR013083%2CInterPro:IPR001607;Parent=ColletesGigas_001915
WUUM01000002.1	funannotate	CDS	1175149	1175381	.	-	0	ID=ColletesGigas_001199-T1.cds;Parent=ColletesGigas_001199-T1
WUUM01000002.1	funannotate	CDS	1174491	1174983	.	-	0	ID=ColletesGigas_001199-T1.cds;Parent=ColletesGigas_001199-T1
WUUM01000002.1	funannotate	CDS	1173492	1173656	.	-	0	ID=ColletesGigas_001199-T1.cds;Parent=ColletesGigas_001199-T1
WUUM01000002.1	funannotate	CDS	1172105	1172347	.	-	0	ID=ColletesGigas_001199-T1.cds;Parent=ColletesGigas_001199-T1
WUUM01000002.1	funannotate	exon	11483972	11484027	.	-	.	ID=ColletesGigas_002053-T1.exon1;Parent=ColletesGigas_002053-T1
WUUM01000002.1	funannotate	exon	11483675	11483791	.	-	.	ID=ColletesGigas_002053-T1.exon2;Parent=ColletesGigas_002053-T1
WUUM01000002.1	funannotate	exon	11481499	11481625	.	-	.	ID=ColletesGigas_002053-T1.exon3;Parent=ColletesGigas_002053-T1
WUUM01000002.1	funannotate	exon	3596537	3596820	.	+	.	ID=ColletesGigas_001405-T1.exon2;Parent=ColletesGigas_001405-T1
WUUM01000002.1	funannotate	CDS	4145029	4145065	.	-	0	ID=ColletesGigas_001449-T1.cds;Parent=ColletesGigas_001449-T1
WUUM01000002.1	funannotate	CDS	4144806	4144847	.	-	0	ID=ColletesGigas_001449-T1.cds;Parent=ColletesGigas_001449-T1
WUUM01000002.1	funannotate	CDS	4144434	4144546	.	-	0	ID=ColletesGigas_001449-T1.cds;Parent=ColletesGigas_001449-T1
WUUM01000002.1	funannotate	CDS	4144125	4144370	.	-	0	ID=ColletesGigas_001449-T1.cds;Parent=ColletesGigas_001449-T1
WUUM01000002.1	funannotate	CDS	4143889	4144050	.	-	0	ID=ColletesGigas_001449-T1.cds;Parent=ColletesGigas_001449-T1
WUUM01000002.1	funannotate	exon	3596227	3596458	.	+	.	ID=ColletesGigas_001405-T1.exon1;Parent=ColletesGigas_001405-T1
WUUM01000002.1	funannotate	exon	3597137	3597330	.	+	.	ID=ColletesGigas_001405-T1.exon4;Parent=ColletesGigas_001405-T1
WUUM01000002.1	funannotate	exon	3596888	3597053	.	+	.	ID=ColletesGigas_001405-T1.exon3;Parent=ColletesGigas_001405-T1
WUUM01000002.1	funannotate	CDS	9429148	9429246	.	-	0	ID=ColletesGigas_001912-T1.cds;Parent=ColletesGigas_001912-T1
WUUM01000002.1	funannotate	CDS	9428892	9429075	.	-	0	ID=ColletesGigas_001912-T1.cds;Parent=ColletesGigas_001912-T1
WUUM01000002.1	funannotate	CDS	9428448	9428797	.	-	0	ID=ColletesGigas_001912-T1.cds;Parent=ColletesGigas_001912-T1
WUUM01000002.1	funannotate	CDS	9428200	9428361	.	-	0	ID=ColletesGigas_001912-T1.cds;Parent=ColletesGigas_001912-T1
WUUM01000002.1	funannotate	CDS	9427841	9428128	.	-	0	ID=ColletesGigas_001912-T1.cds;Parent=ColletesGigas_001912-T1
WUUM01000002.1	funannotate	CDS	9427553	9427735	.	-	0	ID=ColletesGigas_001912-T1.cds;Parent=ColletesGigas_001912-T1
WUUM01000002.1	funannotate	CDS	9427262	9427476	.	-	0	ID=ColletesGigas_001912-T1.cds;Parent=ColletesGigas_001912-T1
WUUM01000002.1	funannotate	CDS	9426620	9427180	.	-	0	ID=ColletesGigas_001912-T1.cds;Parent=ColletesGigas_001912-T1
WUUM01000002.1	funannotate	CDS	9426113	9426490	.	-	0	ID=ColletesGigas_001912-T1.cds;Parent=ColletesGigas_001912-T1
WUUM01000002.1	funannotate	CDS	9425802	9425892	.	-	0	ID=ColletesGigas_001912-T1.cds;Parent=ColletesGigas_001912-T1
WUUM01000002.1	funannotate	exon	3597408	3597548	.	+	.	ID=ColletesGigas_001405-T1.exon5;Parent=ColletesGigas_001405-T1
WUUM01000002.1	funannotate	CDS	7898931	7899038	.	-	0	ID=ColletesGigas_001760-T1.cds;Parent=ColletesGigas_001760-T1
WUUM01000002.1	funannotate	CDS	7897510	7897770	.	-	0	ID=ColletesGigas_001760-T1.cds;Parent=ColletesGigas_001760-T1
WUUM01000002.1	funannotate	exon	5818549	5818764	.	+	.	ID=ColletesGigas_001589-T1.exon6;Parent=ColletesGigas_001589-T1
WUUM01000002.1	funannotate	exon	5817241	5817492	.	+	.	ID=ColletesGigas_001589-T1.exon4;Parent=ColletesGigas_001589-T1
WUUM01000002.1	funannotate	exon	5818239	5818375	.	+	.	ID=ColletesGigas_001589-T1.exon5;Parent=ColletesGigas_001589-T1
WUUM01000002.1	funannotate	exon	3979000	3979381	.	+	.	ID=ColletesGigas_001434-T1.exon11;Parent=ColletesGigas_001434-T1
WUUM01000002.1	funannotate	exon	5816630	5816859	.	+	.	ID=ColletesGigas_001589-T1.exon2;Parent=ColletesGigas_001589-T1
WUUM01000002.1	funannotate	mRNA	12046551	12046756	.	-	.	ID=ColletesGigas_002074-T1;Parent=ColletesGigas_002074
WUUM01000002.1	funannotate	exon	3978756	3978908	.	+	.	ID=ColletesGigas_001434-T1.exon10;Parent=ColletesGigas_001434-T1
WUUM01000002.1	funannotate	exon	5817005	5817138	.	+	.	ID=ColletesGigas_001589-T1.exon3;Parent=ColletesGigas_001589-T1
WUUM01000002.1	funannotate	mRNA	578792	579707	.	-	.	ID=ColletesGigas_001146-T1;Ontology_term=GO:0005739%2CGO:0008535;Dbxref=PFAM:PF02297%2CInterPro:IPR042289%2CInterPro:IPR036549%2CInterPro:IPR003213;Parent=ColletesGigas_001146
WUUM01000002.1	funannotate	exon	5814801	5814839	.	+	.	ID=ColletesGigas_001589-T1.exon1;Parent=ColletesGigas_001589-T1
WUUM01000002.1	funannotate	exon	3981041	3981108	.	+	.	ID=ColletesGigas_001434-T1.exon15;Parent=ColletesGigas_001434-T1
WUUM01000002.1	funannotate	exon	3980437	3980946	.	+	.	ID=ColletesGigas_001434-T1.exon14;Parent=ColletesGigas_001434-T1
WUUM01000002.1	funannotate	exon	3980145	3980372	.	+	.	ID=ColletesGigas_001434-T1.exon13;Parent=ColletesGigas_001434-T1
WUUM01000002.1	funannotate	exon	3979732	3980085	.	+	.	ID=ColletesGigas_001434-T1.exon12;Parent=ColletesGigas_001434-T1
WUUM01000002.1	funannotate	exon	6700861	6701077	.	-	.	ID=ColletesGigas_001637-T1.exon5;Parent=ColletesGigas_001637-T1
WUUM01000002.1	funannotate	exon	6701150	6701258	.	-	.	ID=ColletesGigas_001637-T1.exon4;Parent=ColletesGigas_001637-T1
WUUM01000002.1	funannotate	exon	9321315	9321658	.	-	.	ID=ColletesGigas_001897-T1.exon1;Parent=ColletesGigas_001897-T1
WUUM01000002.1	funannotate	exon	6700308	6700498	.	-	.	ID=ColletesGigas_001637-T1.exon7;Parent=ColletesGigas_001637-T1
WUUM01000002.1	funannotate	exon	9316170	9316434	.	-	.	ID=ColletesGigas_001897-T1.exon2;Parent=ColletesGigas_001897-T1
WUUM01000002.1	funannotate	exon	6700581	6700792	.	-	.	ID=ColletesGigas_001637-T1.exon6;Parent=ColletesGigas_001637-T1
WUUM01000002.1	funannotate	exon	9310190	9310306	.	-	.	ID=ColletesGigas_001897-T1.exon3;Parent=ColletesGigas_001897-T1
WUUM01000002.1	funannotate	exon	6702625	6702714	.	-	.	ID=ColletesGigas_001637-T1.exon1;Parent=ColletesGigas_001637-T1
WUUM01000002.1	funannotate	exon	6701339	6701764	.	-	.	ID=ColletesGigas_001637-T1.exon3;Parent=ColletesGigas_001637-T1
WUUM01000002.1	funannotate	exon	6701839	6702219	.	-	.	ID=ColletesGigas_001637-T1.exon2;Parent=ColletesGigas_001637-T1
WUUM01000002.1	funannotate	exon	9307565	9307714	.	-	.	ID=ColletesGigas_001897-T1.exon8;Parent=ColletesGigas_001897-T1
WUUM01000002.1	funannotate	exon	9307243	9307432	.	-	.	ID=ColletesGigas_001897-T1.exon9;Parent=ColletesGigas_001897-T1
WUUM01000002.1	funannotate	exon	9309911	9310083	.	-	.	ID=ColletesGigas_001897-T1.exon4;Parent=ColletesGigas_001897-T1
WUUM01000002.1	funannotate	exon	10049972	10050055	.	+	.	ID=ColletesGigas_001986-T1.exon1;Parent=ColletesGigas_001986-T1
WUUM01000002.1	funannotate	exon	9309321	9309564	.	-	.	ID=ColletesGigas_001897-T1.exon5;Parent=ColletesGigas_001897-T1
WUUM01000002.1	funannotate	exon	10050424	10050539	.	+	.	ID=ColletesGigas_001986-T1.exon2;Parent=ColletesGigas_001986-T1
WUUM01000002.1	funannotate	exon	9308535	9308761	.	-	.	ID=ColletesGigas_001897-T1.exon6;Parent=ColletesGigas_001897-T1
WUUM01000002.1	funannotate	exon	10050691	10050715	.	+	.	ID=ColletesGigas_001986-T1.exon3;Parent=ColletesGigas_001986-T1
WUUM01000002.1	funannotate	exon	9308196	9308417	.	-	.	ID=ColletesGigas_001897-T1.exon7;Parent=ColletesGigas_001897-T1
WUUM01000002.1	funannotate	exon	10051735	10051803	.	+	.	ID=ColletesGigas_001986-T1.exon4;Parent=ColletesGigas_001986-T1
WUUM01000002.1	funannotate	mRNA	6275995	6278157	.	+	.	ID=ColletesGigas_001613-T1;Parent=ColletesGigas_001613
WUUM01000002.1	funannotate	mRNA	9494444	9496342	.	-	.	ID=ColletesGigas_001927-T1;Ontology_term=GO:0003756;Dbxref=InterPro:IPR005788%2CInterPro:IPR036249%2CInterPro:IPR013766%2CInterPro:IPR017937;Parent=ColletesGigas_001927
WUUM01000002.1	funannotate	exon	2679526	2681499	.	+	.	ID=ColletesGigas_001316-T1.exon1;Parent=ColletesGigas_001316-T1
WUUM01000002.1	funannotate	exon	795974	796264	.	-	.	ID=ColletesGigas_001155-T1.exon2;Parent=ColletesGigas_001155-T1
WUUM01000002.1	funannotate	exon	8296862	8297070	.	-	.	ID=ColletesGigas_001802-T1.exon3;Parent=ColletesGigas_001802-T1
WUUM01000002.1	funannotate	exon	796493	796662	.	-	.	ID=ColletesGigas_001155-T1.exon1;Parent=ColletesGigas_001155-T1
WUUM01000002.1	funannotate	exon	8297179	8297211	.	-	.	ID=ColletesGigas_001802-T1.exon2;Parent=ColletesGigas_001802-T1
WUUM01000002.1	funannotate	exon	8299879	8299945	.	-	.	ID=ColletesGigas_001802-T1.exon1;Parent=ColletesGigas_001802-T1
WUUM01000002.1	funannotate	exon	794561	794824	.	-	.	ID=ColletesGigas_001155-T1.exon6;Parent=ColletesGigas_001155-T1
WUUM01000002.1	funannotate	exon	794903	795009	.	-	.	ID=ColletesGigas_001155-T1.exon5;Parent=ColletesGigas_001155-T1
WUUM01000002.1	funannotate	exon	795082	795208	.	-	.	ID=ColletesGigas_001155-T1.exon4;Parent=ColletesGigas_001155-T1
WUUM01000002.1	funannotate	exon	795268	795505	.	-	.	ID=ColletesGigas_001155-T1.exon3;Parent=ColletesGigas_001155-T1
WUUM01000002.1	funannotate	exon	8296451	8296606	.	-	.	ID=ColletesGigas_001802-T1.exon4;Parent=ColletesGigas_001802-T1
WUUM01000002.1	funannotate	exon	793962	794174	.	-	.	ID=ColletesGigas_001155-T1.exon7;Parent=ColletesGigas_001155-T1
WUUM01000002.1	funannotate	exon	9544689	9544836	.	-	.	ID=ColletesGigas_001932-T1.exon10;Parent=ColletesGigas_001932-T1
WUUM01000002.1	funannotate	exon	9542560	9542764	.	-	.	ID=ColletesGigas_001932-T1.exon12;Parent=ColletesGigas_001932-T1
WUUM01000002.1	funannotate	exon	9543706	9544082	.	-	.	ID=ColletesGigas_001932-T1.exon11;Parent=ColletesGigas_001932-T1
WUUM01000002.1	funannotate	mRNA	2692915	2707447	.	+	.	ID=ColletesGigas_001318-T1;Ontology_term=GO:0006468%2CGO:0009190%2CGO:0035556%2CGO:0004672%2CGO:0005524%2CGO:0016849;Dbxref=InterPro:IPR011009%2CPFAM:PF01094%2CInterPro:IPR018297%2CInterPro:IPR001828%2CInterPro:IPR001054%2CInterPro:IPR028082%2CInterPro:IPR001245%2CInterPro:IPR029787%2CInterPro:IPR000719;Parent=ColletesGigas_001318
WUUM01000002.1	funannotate	mRNA	5391396	5392868	.	+	.	ID=ColletesGigas_001559-T1;Dbxref=PFAM:PF14913%2CInterPro:IPR026224;Parent=ColletesGigas_001559
WUUM01000002.1	funannotate	exon	1010328	1010443	.	-	.	ID=ColletesGigas_001188-T1.exon5;Parent=ColletesGigas_001188-T1
WUUM01000002.1	funannotate	exon	7640556	7640627	.	-	.	ID=ColletesGigas_001709-T1.exon1;Parent=ColletesGigas_001709-T1
WUUM01000002.1	funannotate	exon	1010170	1010261	.	-	.	ID=ColletesGigas_001188-T1.exon6;Parent=ColletesGigas_001188-T1
WUUM01000002.1	funannotate	exon	1010807	1011191	.	-	.	ID=ColletesGigas_001188-T1.exon3;Parent=ColletesGigas_001188-T1
WUUM01000002.1	funannotate	exon	1010519	1010734	.	-	.	ID=ColletesGigas_001188-T1.exon4;Parent=ColletesGigas_001188-T1
WUUM01000002.1	funannotate	mRNA	5400374	5402182	.	-	.	ID=ColletesGigas_001560-T1;Parent=ColletesGigas_001560
WUUM01000002.1	funannotate	exon	1011504	1011515	.	-	.	ID=ColletesGigas_001188-T1.exon1;Parent=ColletesGigas_001188-T1
WUUM01000002.1	funannotate	exon	1011265	1011364	.	-	.	ID=ColletesGigas_001188-T1.exon2;Parent=ColletesGigas_001188-T1
WUUM01000002.1	funannotate	CDS	8874498	8874564	.	+	0	ID=ColletesGigas_001861-T1.cds;Parent=ColletesGigas_001861-T1
WUUM01000002.1	funannotate	CDS	8874946	8875229	.	+	0	ID=ColletesGigas_001861-T1.cds;Parent=ColletesGigas_001861-T1
WUUM01000002.1	funannotate	exon	4012776	4013276	.	-	.	ID=ColletesGigas_001438-T1.exon1;Parent=ColletesGigas_001438-T1
WUUM01000002.1	funannotate	exon	10941615	10941806	.	+	.	ID=ColletesGigas_002029-T1.exon1;Parent=ColletesGigas_002029-T1
WUUM01000002.1	funannotate	exon	10944048	10944075	.	+	.	ID=ColletesGigas_002029-T1.exon2;Parent=ColletesGigas_002029-T1
WUUM01000002.1	funannotate	exon	10945458	10945618	.	+	.	ID=ColletesGigas_002029-T1.exon3;Parent=ColletesGigas_002029-T1
WUUM01000002.1	funannotate	mRNA	5194515	5202977	.	+	.	ID=ColletesGigas_001547-T1;Dbxref=InterPro:IPR000990;Parent=ColletesGigas_001547
WUUM01000002.1	funannotate	CDS	11348351	11348653	.	-	0	ID=ColletesGigas_002043-T1.cds;Parent=ColletesGigas_002043-T1
WUUM01000002.1	funannotate	CDS	12183428	12183643	.	-	0	ID=ColletesGigas_002084-T1.cds;Parent=ColletesGigas_002084-T1
WUUM01000002.1	funannotate	CDS	12183145	12183219	.	-	0	ID=ColletesGigas_002084-T1.cds;Parent=ColletesGigas_002084-T1
WUUM01000002.1	funannotate	exon	2643369	2643545	.	+	.	ID=ColletesGigas_001310-T1.exon4;Parent=ColletesGigas_001310-T1
WUUM01000002.1	funannotate	exon	2643629	2643938	.	+	.	ID=ColletesGigas_001310-T1.exon5;Parent=ColletesGigas_001310-T1
WUUM01000002.1	funannotate	exon	2644008	2650442	.	+	.	ID=ColletesGigas_001310-T1.exon6;Parent=ColletesGigas_001310-T1
WUUM01000002.1	funannotate	exon	2650454	2650464	.	+	.	ID=ColletesGigas_001310-T1.exon7;Parent=ColletesGigas_001310-T1
WUUM01000002.1	funannotate	exon	3377221	3377472	.	+	.	ID=ColletesGigas_001391-T1.exon10;Parent=ColletesGigas_001391-T1
WUUM01000002.1	funannotate	exon	2642519	2642595	.	+	.	ID=ColletesGigas_001310-T1.exon1;Parent=ColletesGigas_001310-T1
WUUM01000002.1	funannotate	exon	2642771	2642811	.	+	.	ID=ColletesGigas_001310-T1.exon2;Parent=ColletesGigas_001310-T1
WUUM01000002.1	funannotate	exon	2643156	2643290	.	+	.	ID=ColletesGigas_001310-T1.exon3;Parent=ColletesGigas_001310-T1
WUUM01000002.1	funannotate	CDS	2321802	2321914	.	-	0	ID=ColletesGigas_001277-T1.cds;Parent=ColletesGigas_001277-T1
WUUM01000002.1	funannotate	CDS	2321380	2321719	.	-	0	ID=ColletesGigas_001277-T1.cds;Parent=ColletesGigas_001277-T1
WUUM01000002.1	funannotate	CDS	2321069	2321298	.	-	0	ID=ColletesGigas_001277-T1.cds;Parent=ColletesGigas_001277-T1
WUUM01000002.1	funannotate	CDS	2320829	2320994	.	-	0	ID=ColletesGigas_001277-T1.cds;Parent=ColletesGigas_001277-T1
WUUM01000002.1	funannotate	CDS	2320607	2320765	.	-	0	ID=ColletesGigas_001277-T1.cds;Parent=ColletesGigas_001277-T1
WUUM01000002.1	funannotate	exon	2650524	2650733	.	+	.	ID=ColletesGigas_001310-T1.exon8;Parent=ColletesGigas_001310-T1
WUUM01000002.1	funannotate	exon	2650805	2651149	.	+	.	ID=ColletesGigas_001310-T1.exon9;Parent=ColletesGigas_001310-T1
WUUM01000002.1	funannotate	exon	2132032	2132197	.	-	.	ID=ColletesGigas_001258-T1.exon2;Parent=ColletesGigas_001258-T1
WUUM01000002.1	funannotate	exon	2132450	2133024	.	-	.	ID=ColletesGigas_001258-T1.exon1;Parent=ColletesGigas_001258-T1
WUUM01000002.1	funannotate	mRNA	9356812	9357078	.	-	.	ID=ColletesGigas_001903-T1;Ontology_term=GO:0005681%2CGO:0005732%2CGO:0000398%2CGO:0000387;Dbxref=InterPro:IPR016487%2CInterPro:IPR001163%2CInterPro:IPR010920%2CInterPro:IPR034100;Parent=ColletesGigas_001903
WUUM01000002.1	funannotate	mRNA	2750299	2752027	.	+	.	ID=ColletesGigas_001331-T1;Ontology_term=GO:0016788%2CGO:0016787%2CGO:0006397;Dbxref=InterPro:IPR007708%2CInterPro:IPR041816%2CInterPro:IPR004843%2CPFAM:PF05011%2CInterPro:IPR029052;Parent=ColletesGigas_001331
WUUM01000002.1	funannotate	mRNA	5658598	5660535	.	-	.	ID=ColletesGigas_001572-T1;Parent=ColletesGigas_001572
WUUM01000002.1	funannotate	exon	7664718	7664790	.	+	.	ID=ColletesGigas_001712-T1.exon1;Parent=ColletesGigas_001712-T1
WUUM01000002.1	funannotate	mRNA	5097366	5113769	.	-	.	ID=ColletesGigas_001535-T1;Dbxref=InterPro:IPR014807%2CPFAM:PF08695%2CInterPro:IPR011680;Parent=ColletesGigas_001535
WUUM01000002.1	funannotate	mRNA	2596332	2597169	.	+	.	ID=ColletesGigas_001306-T1;Parent=ColletesGigas_001306
WUUM01000002.1	funannotate	exon	4636408	4636607	.	-	.	ID=ColletesGigas_001494-T1.exon2;Parent=ColletesGigas_001494-T1
WUUM01000002.1	funannotate	exon	4637413	4637590	.	-	.	ID=ColletesGigas_001494-T1.exon1;Parent=ColletesGigas_001494-T1
WUUM01000002.1	funannotate	exon	4636081	4636091	.	-	.	ID=ColletesGigas_001494-T1.exon4;Parent=ColletesGigas_001494-T1
WUUM01000002.1	funannotate	exon	4636162	4636324	.	-	.	ID=ColletesGigas_001494-T1.exon3;Parent=ColletesGigas_001494-T1
WUUM01000002.1	funannotate	CDS	8602843	8603206	.	+	0	ID=ColletesGigas_001820-T1.cds;Parent=ColletesGigas_001820-T1
WUUM01000002.1	funannotate	CDS	8603287	8603704	.	+	0	ID=ColletesGigas_001820-T1.cds;Parent=ColletesGigas_001820-T1
WUUM01000002.1	funannotate	CDS	8603776	8603878	.	+	0	ID=ColletesGigas_001820-T1.cds;Parent=ColletesGigas_001820-T1
WUUM01000002.1	funannotate	CDS	8603960	8604133	.	+	0	ID=ColletesGigas_001820-T1.cds;Parent=ColletesGigas_001820-T1
WUUM01000002.1	funannotate	exon	1973956	1973978	.	+	.	ID=ColletesGigas_001245-T1.exon1;Parent=ColletesGigas_001245-T1
WUUM01000002.1	funannotate	exon	1974051	1974185	.	+	.	ID=ColletesGigas_001245-T1.exon2;Parent=ColletesGigas_001245-T1
WUUM01000002.1	funannotate	exon	1974210	1974407	.	+	.	ID=ColletesGigas_001245-T1.exon3;Parent=ColletesGigas_001245-T1
WUUM01000002.1	funannotate	exon	1974504	1974585	.	+	.	ID=ColletesGigas_001245-T1.exon4;Parent=ColletesGigas_001245-T1
WUUM01000002.1	funannotate	exon	9283744	9284092	.	-	.	ID=ColletesGigas_001896-T1.exon2;Parent=ColletesGigas_001896-T1
WUUM01000002.1	funannotate	exon	9284309	9284328	.	-	.	ID=ColletesGigas_001896-T1.exon1;Parent=ColletesGigas_001896-T1
WUUM01000002.1	funannotate	exon	4638769	4638822	.	+	.	ID=ColletesGigas_001495-T1.exon1;Parent=ColletesGigas_001495-T1
WUUM01000002.1	funannotate	CDS	7894708	7894812	.	-	0	ID=ColletesGigas_001758-T1.cds;Parent=ColletesGigas_001758-T1
WUUM01000002.1	funannotate	CDS	7894394	7894590	.	-	0	ID=ColletesGigas_001758-T1.cds;Parent=ColletesGigas_001758-T1
WUUM01000002.1	funannotate	CDS	7892220	7892361	.	-	0	ID=ColletesGigas_001758-T1.cds;Parent=ColletesGigas_001758-T1
WUUM01000002.1	funannotate	exon	4639592	4639838	.	+	.	ID=ColletesGigas_001495-T1.exon5;Parent=ColletesGigas_001495-T1
WUUM01000002.1	funannotate	exon	5769953	5770036	.	-	.	ID=ColletesGigas_001584-T1.exon1;Parent=ColletesGigas_001584-T1
WUUM01000002.1	funannotate	exon	4639435	4639482	.	+	.	ID=ColletesGigas_001495-T1.exon4;Parent=ColletesGigas_001495-T1
WUUM01000002.1	funannotate	exon	4639295	4639360	.	+	.	ID=ColletesGigas_001495-T1.exon3;Parent=ColletesGigas_001495-T1
WUUM01000002.1	funannotate	exon	4639194	4639225	.	+	.	ID=ColletesGigas_001495-T1.exon2;Parent=ColletesGigas_001495-T1
WUUM01000002.1	funannotate	exon	7290184	7290452	.	-	.	ID=ColletesGigas_001679-T1.exon1;Parent=ColletesGigas_001679-T1
WUUM01000002.1	funannotate	tRNA	5769953	5770036	.	-	.	ID=ColletesGigas_001584-T1;Parent=ColletesGigas_001584
WUUM01000002.1	funannotate	CDS	3973076	3973097	.	+	0	ID=ColletesGigas_001434-T1.cds;Parent=ColletesGigas_001434-T1
WUUM01000002.1	funannotate	CDS	3974272	3974445	.	+	0	ID=ColletesGigas_001434-T1.cds;Parent=ColletesGigas_001434-T1
WUUM01000002.1	funannotate	CDS	3974567	3974793	.	+	0	ID=ColletesGigas_001434-T1.cds;Parent=ColletesGigas_001434-T1
WUUM01000002.1	funannotate	CDS	3975804	3976419	.	+	0	ID=ColletesGigas_001434-T1.cds;Parent=ColletesGigas_001434-T1
WUUM01000002.1	funannotate	CDS	3976499	3976584	.	+	0	ID=ColletesGigas_001434-T1.cds;Parent=ColletesGigas_001434-T1
WUUM01000002.1	funannotate	CDS	3976695	3976758	.	+	0	ID=ColletesGigas_001434-T1.cds;Parent=ColletesGigas_001434-T1
WUUM01000002.1	funannotate	CDS	3977691	3977913	.	+	0	ID=ColletesGigas_001434-T1.cds;Parent=ColletesGigas_001434-T1
WUUM01000002.1	funannotate	CDS	3978115	3978243	.	+	0	ID=ColletesGigas_001434-T1.cds;Parent=ColletesGigas_001434-T1
WUUM01000002.1	funannotate	CDS	3978330	3978606	.	+	0	ID=ColletesGigas_001434-T1.cds;Parent=ColletesGigas_001434-T1
WUUM01000002.1	funannotate	CDS	3978756	3978908	.	+	0	ID=ColletesGigas_001434-T1.cds;Parent=ColletesGigas_001434-T1
WUUM01000002.1	funannotate	CDS	3979000	3979381	.	+	0	ID=ColletesGigas_001434-T1.cds;Parent=ColletesGigas_001434-T1
WUUM01000002.1	funannotate	CDS	3979732	3980085	.	+	0	ID=ColletesGigas_001434-T1.cds;Parent=ColletesGigas_001434-T1
WUUM01000002.1	funannotate	CDS	3980145	3980372	.	+	0	ID=ColletesGigas_001434-T1.cds;Parent=ColletesGigas_001434-T1
WUUM01000002.1	funannotate	CDS	3980437	3980946	.	+	0	ID=ColletesGigas_001434-T1.cds;Parent=ColletesGigas_001434-T1
WUUM01000002.1	funannotate	CDS	3981041	3981108	.	+	0	ID=ColletesGigas_001434-T1.cds;Parent=ColletesGigas_001434-T1
WUUM01000002.1	funannotate	CDS	7666727	7667623	.	+	0	ID=ColletesGigas_001714-T1.cds;Parent=ColletesGigas_001714-T1
WUUM01000002.1	funannotate	CDS	7667695	7668165	.	+	0	ID=ColletesGigas_001714-T1.cds;Parent=ColletesGigas_001714-T1
WUUM01000002.1	funannotate	CDS	3962298	3963164	.	+	0	ID=ColletesGigas_001431-T1.cds;Parent=ColletesGigas_001431-T1
WUUM01000002.1	funannotate	exon	4640361	4640408	.	+	.	ID=ColletesGigas_001495-T1.exon7;Parent=ColletesGigas_001495-T1
WUUM01000002.1	funannotate	exon	4639907	4640071	.	+	.	ID=ColletesGigas_001495-T1.exon6;Parent=ColletesGigas_001495-T1
WUUM01000002.1	funannotate	CDS	10594172	10594420	.	+	0	ID=ColletesGigas_002017-T1.cds;Parent=ColletesGigas_002017-T1
WUUM01000002.1	funannotate	CDS	10090189	10090270	.	+	0	ID=ColletesGigas_001987-T1.cds;Parent=ColletesGigas_001987-T1
WUUM01000002.1	funannotate	CDS	10092678	10092897	.	+	0	ID=ColletesGigas_001987-T1.cds;Parent=ColletesGigas_001987-T1
WUUM01000002.1	funannotate	CDS	10093136	10093346	.	+	0	ID=ColletesGigas_001987-T1.cds;Parent=ColletesGigas_001987-T1
WUUM01000002.1	funannotate	CDS	10093969	10094151	.	+	0	ID=ColletesGigas_001987-T1.cds;Parent=ColletesGigas_001987-T1
WUUM01000002.1	funannotate	CDS	10094284	10094355	.	+	0	ID=ColletesGigas_001987-T1.cds;Parent=ColletesGigas_001987-T1
WUUM01000002.1	funannotate	CDS	10094526	10094716	.	+	0	ID=ColletesGigas_001987-T1.cds;Parent=ColletesGigas_001987-T1
WUUM01000002.1	funannotate	CDS	10094871	10095031	.	+	0	ID=ColletesGigas_001987-T1.cds;Parent=ColletesGigas_001987-T1
WUUM01000002.1	funannotate	CDS	10095140	10095375	.	+	0	ID=ColletesGigas_001987-T1.cds;Parent=ColletesGigas_001987-T1
WUUM01000002.1	funannotate	CDS	10095468	10095614	.	+	0	ID=ColletesGigas_001987-T1.cds;Parent=ColletesGigas_001987-T1
WUUM01000002.1	funannotate	CDS	10097365	10097475	.	+	0	ID=ColletesGigas_001987-T1.cds;Parent=ColletesGigas_001987-T1
WUUM01000002.1	funannotate	CDS	1240887	1240986	.	+	0	ID=ColletesGigas_001207-T1.cds;Parent=ColletesGigas_001207-T1
WUUM01000002.1	funannotate	CDS	1241051	1241137	.	+	0	ID=ColletesGigas_001207-T1.cds;Parent=ColletesGigas_001207-T1
WUUM01000002.1	funannotate	CDS	1241196	1241401	.	+	0	ID=ColletesGigas_001207-T1.cds;Parent=ColletesGigas_001207-T1
WUUM01000002.1	funannotate	mRNA	4934402	4935708	.	-	.	ID=ColletesGigas_001523-T1;Dbxref=InterPro:IPR001781%2CInterPro:IPR037987;Parent=ColletesGigas_001523
WUUM01000002.1	funannotate	mRNA	5947678	5950820	.	-	.	ID=ColletesGigas_001596-T1;Parent=ColletesGigas_001596
WUUM01000002.1	funannotate	mRNA	243950	245964	.	+	.	ID=ColletesGigas_001110-T1;Dbxref=InterPro:IPR026832%2CInterPro:IPR029060%2CInterPro:IPR039436;Parent=ColletesGigas_001110
WUUM01000002.1	funannotate	CDS	967068	967103	.	-	0	ID=ColletesGigas_001181-T1.cds;Parent=ColletesGigas_001181-T1
WUUM01000002.1	funannotate	CDS	966001	966195	.	-	0	ID=ColletesGigas_001181-T1.cds;Parent=ColletesGigas_001181-T1
WUUM01000002.1	funannotate	mRNA	4828756	4832447	.	-	.	ID=ColletesGigas_001511-T1;Parent=ColletesGigas_001511
WUUM01000002.1	funannotate	CDS	7729427	7729456	.	+	0	ID=ColletesGigas_001728-T1.cds;Parent=ColletesGigas_001728-T1
WUUM01000002.1	funannotate	CDS	7729591	7730333	.	+	0	ID=ColletesGigas_001728-T1.cds;Parent=ColletesGigas_001728-T1
WUUM01000002.1	funannotate	CDS	7730452	7730716	.	+	0	ID=ColletesGigas_001728-T1.cds;Parent=ColletesGigas_001728-T1
WUUM01000002.1	funannotate	CDS	7730780	7730957	.	+	0	ID=ColletesGigas_001728-T1.cds;Parent=ColletesGigas_001728-T1
WUUM01000002.1	funannotate	CDS	7731023	7731308	.	+	0	ID=ColletesGigas_001728-T1.cds;Parent=ColletesGigas_001728-T1
WUUM01000002.1	funannotate	CDS	7731382	7731792	.	+	0	ID=ColletesGigas_001728-T1.cds;Parent=ColletesGigas_001728-T1
WUUM01000002.1	funannotate	CDS	7731856	7732098	.	+	0	ID=ColletesGigas_001728-T1.cds;Parent=ColletesGigas_001728-T1
WUUM01000002.1	funannotate	CDS	7732168	7732314	.	+	0	ID=ColletesGigas_001728-T1.cds;Parent=ColletesGigas_001728-T1
WUUM01000002.1	funannotate	CDS	7732389	7732782	.	+	0	ID=ColletesGigas_001728-T1.cds;Parent=ColletesGigas_001728-T1
WUUM01000002.1	funannotate	CDS	7732862	7733055	.	+	0	ID=ColletesGigas_001728-T1.cds;Parent=ColletesGigas_001728-T1
WUUM01000002.1	funannotate	CDS	7733165	7733351	.	+	0	ID=ColletesGigas_001728-T1.cds;Parent=ColletesGigas_001728-T1
WUUM01000002.1	funannotate	CDS	7733413	7733613	.	+	0	ID=ColletesGigas_001728-T1.cds;Parent=ColletesGigas_001728-T1
WUUM01000002.1	funannotate	CDS	7733691	7733873	.	+	0	ID=ColletesGigas_001728-T1.cds;Parent=ColletesGigas_001728-T1
WUUM01000002.1	funannotate	CDS	7733947	7734150	.	+	0	ID=ColletesGigas_001728-T1.cds;Parent=ColletesGigas_001728-T1
WUUM01000002.1	funannotate	exon	2656382	2656466	.	+	.	ID=ColletesGigas_001311-T1.exon7;Parent=ColletesGigas_001311-T1
WUUM01000002.1	funannotate	exon	2655863	2656063	.	+	.	ID=ColletesGigas_001311-T1.exon5;Parent=ColletesGigas_001311-T1
WUUM01000002.1	funannotate	exon	2656146	2656300	.	+	.	ID=ColletesGigas_001311-T1.exon6;Parent=ColletesGigas_001311-T1
WUUM01000002.1	funannotate	exon	2655270	2655534	.	+	.	ID=ColletesGigas_001311-T1.exon3;Parent=ColletesGigas_001311-T1
WUUM01000002.1	funannotate	mRNA	238004	240803	.	-	.	ID=ColletesGigas_001109-T1;Dbxref=InterPro:IPR000772%2CInterPro:IPR029044%2CInterPro:IPR035992%2CInterPro:IPR001173;Parent=ColletesGigas_001109
WUUM01000002.1	funannotate	exon	2655609	2655784	.	+	.	ID=ColletesGigas_001311-T1.exon4;Parent=ColletesGigas_001311-T1
WUUM01000002.1	funannotate	exon	2653963	2654088	.	+	.	ID=ColletesGigas_001311-T1.exon1;Parent=ColletesGigas_001311-T1
WUUM01000002.1	funannotate	exon	2654184	2654315	.	+	.	ID=ColletesGigas_001311-T1.exon2;Parent=ColletesGigas_001311-T1
WUUM01000002.1	funannotate	mRNA	8633955	8634615	.	-	.	ID=ColletesGigas_001825-T1;Dbxref=InterPro:IPR040441%2CInterPro:IPR007714;Parent=ColletesGigas_001825
WUUM01000002.1	funannotate	exon	9870865	9871177	.	+	.	ID=ColletesGigas_001962-T1.exon4;Parent=ColletesGigas_001962-T1
WUUM01000002.1	funannotate	exon	9868796	9869034	.	+	.	ID=ColletesGigas_001962-T1.exon3;Parent=ColletesGigas_001962-T1
WUUM01000002.1	funannotate	exon	9871663	9872610	.	+	.	ID=ColletesGigas_001962-T1.exon5;Parent=ColletesGigas_001962-T1
WUUM01000002.1	funannotate	exon	3547693	3548427	.	+	.	ID=ColletesGigas_001400-T1.exon1;Parent=ColletesGigas_001400-T1
WUUM01000002.1	funannotate	CDS	7139824	7139935	.	-	0	ID=ColletesGigas_001663-T1.cds;Parent=ColletesGigas_001663-T1
WUUM01000002.1	funannotate	CDS	7138040	7138302	.	-	0	ID=ColletesGigas_001663-T1.cds;Parent=ColletesGigas_001663-T1
WUUM01000002.1	funannotate	CDS	9834191	9835489	.	-	0	ID=ColletesGigas_001957-T1.cds;Parent=ColletesGigas_001957-T1
WUUM01000002.1	funannotate	CDS	4475703	4475819	.	+	0	ID=ColletesGigas_001475-T1.cds;Parent=ColletesGigas_001475-T1
WUUM01000002.1	funannotate	CDS	4475964	4476148	.	+	0	ID=ColletesGigas_001475-T1.cds;Parent=ColletesGigas_001475-T1
WUUM01000002.1	funannotate	CDS	4478272	4478605	.	+	0	ID=ColletesGigas_001475-T1.cds;Parent=ColletesGigas_001475-T1
WUUM01000002.1	funannotate	CDS	4478976	4479215	.	+	0	ID=ColletesGigas_001475-T1.cds;Parent=ColletesGigas_001475-T1
WUUM01000002.1	funannotate	exon	9865801	9866100	.	+	.	ID=ColletesGigas_001962-T1.exon2;Parent=ColletesGigas_001962-T1
WUUM01000002.1	funannotate	exon	9861640	9861756	.	+	.	ID=ColletesGigas_001962-T1.exon1;Parent=ColletesGigas_001962-T1
WUUM01000002.1	funannotate	CDS	893914	894606	.	+	0	ID=ColletesGigas_001173-T1.cds;Parent=ColletesGigas_001173-T1
WUUM01000002.1	funannotate	exon	9363702	9364000	.	-	.	ID=ColletesGigas_001906-T1.exon5;Parent=ColletesGigas_001906-T1
WUUM01000002.1	funannotate	exon	9363471	9363581	.	-	.	ID=ColletesGigas_001906-T1.exon6;Parent=ColletesGigas_001906-T1
WUUM01000002.1	funannotate	exon	7729591	7730333	.	+	.	ID=ColletesGigas_001728-T1.exon2;Parent=ColletesGigas_001728-T1
WUUM01000002.1	funannotate	exon	7729427	7729456	.	+	.	ID=ColletesGigas_001728-T1.exon1;Parent=ColletesGigas_001728-T1
WUUM01000002.1	funannotate	exon	3851568	3851647	.	-	.	ID=ColletesGigas_001419-T1.exon5;Parent=ColletesGigas_001419-T1
WUUM01000002.1	funannotate	exon	3852464	3852621	.	-	.	ID=ColletesGigas_001419-T1.exon4;Parent=ColletesGigas_001419-T1
WUUM01000002.1	funannotate	exon	3852773	3852922	.	-	.	ID=ColletesGigas_001419-T1.exon3;Parent=ColletesGigas_001419-T1
WUUM01000002.1	funannotate	exon	3853226	3853476	.	-	.	ID=ColletesGigas_001419-T1.exon2;Parent=ColletesGigas_001419-T1
WUUM01000002.1	funannotate	exon	3848289	3848539	.	-	.	ID=ColletesGigas_001419-T1.exon6;Parent=ColletesGigas_001419-T1
WUUM01000002.1	funannotate	mRNA	4612938	4618163	.	+	.	ID=ColletesGigas_001488-T1;Ontology_term=GO:0006464%2CGO:0005524;Dbxref=InterPro:IPR013815%2CInterPro:IPR004344;Parent=ColletesGigas_001488
WUUM01000002.1	funannotate	mRNA	4496053	4496789	.	-	.	ID=ColletesGigas_001476-T1;Parent=ColletesGigas_001476
WUUM01000002.1	funannotate	exon	3854048	3854072	.	-	.	ID=ColletesGigas_001419-T1.exon1;Parent=ColletesGigas_001419-T1
WUUM01000002.1	funannotate	exon	2321802	2321914	.	-	.	ID=ColletesGigas_001277-T1.exon1;Parent=ColletesGigas_001277-T1
WUUM01000002.1	funannotate	exon	7731382	7731792	.	+	.	ID=ColletesGigas_001728-T1.exon6;Parent=ColletesGigas_001728-T1
WUUM01000002.1	funannotate	exon	7731023	7731308	.	+	.	ID=ColletesGigas_001728-T1.exon5;Parent=ColletesGigas_001728-T1
WUUM01000002.1	funannotate	exon	2321069	2321298	.	-	.	ID=ColletesGigas_001277-T1.exon3;Parent=ColletesGigas_001277-T1
WUUM01000002.1	funannotate	exon	7730780	7730957	.	+	.	ID=ColletesGigas_001728-T1.exon4;Parent=ColletesGigas_001728-T1
WUUM01000002.1	funannotate	exon	2321380	2321719	.	-	.	ID=ColletesGigas_001277-T1.exon2;Parent=ColletesGigas_001277-T1
WUUM01000002.1	funannotate	exon	7730452	7730716	.	+	.	ID=ColletesGigas_001728-T1.exon3;Parent=ColletesGigas_001728-T1
WUUM01000002.1	funannotate	exon	2320607	2320765	.	-	.	ID=ColletesGigas_001277-T1.exon5;Parent=ColletesGigas_001277-T1
WUUM01000002.1	funannotate	exon	9364327	9366979	.	-	.	ID=ColletesGigas_001906-T1.exon3;Parent=ColletesGigas_001906-T1
WUUM01000002.1	funannotate	exon	2320829	2320994	.	-	.	ID=ColletesGigas_001277-T1.exon4;Parent=ColletesGigas_001277-T1
WUUM01000002.1	funannotate	exon	7732389	7732782	.	+	.	ID=ColletesGigas_001728-T1.exon9;Parent=ColletesGigas_001728-T1
WUUM01000002.1	funannotate	exon	9364068	9364199	.	-	.	ID=ColletesGigas_001906-T1.exon4;Parent=ColletesGigas_001906-T1
WUUM01000002.1	funannotate	exon	7732168	7732314	.	+	.	ID=ColletesGigas_001728-T1.exon8;Parent=ColletesGigas_001728-T1
WUUM01000002.1	funannotate	mRNA	8694620	8695703	.	+	.	ID=ColletesGigas_001837-T1;Dbxref=InterPro:IPR007482;Parent=ColletesGigas_001837
WUUM01000002.1	funannotate	exon	9367740	9367849	.	-	.	ID=ColletesGigas_001906-T1.exon1;Parent=ColletesGigas_001906-T1
WUUM01000002.1	funannotate	exon	7731856	7732098	.	+	.	ID=ColletesGigas_001728-T1.exon7;Parent=ColletesGigas_001728-T1
WUUM01000002.1	funannotate	exon	9367115	9367250	.	-	.	ID=ColletesGigas_001906-T1.exon2;Parent=ColletesGigas_001906-T1
WUUM01000002.1	funannotate	CDS	6673616	6673649	.	-	0	ID=ColletesGigas_001632-T1.cds;Parent=ColletesGigas_001632-T1
WUUM01000002.1	funannotate	CDS	6673412	6673563	.	-	0	ID=ColletesGigas_001632-T1.cds;Parent=ColletesGigas_001632-T1
WUUM01000002.1	funannotate	CDS	9449273	9449360	.	-	0	ID=ColletesGigas_001915-T1.cds;Parent=ColletesGigas_001915-T1
WUUM01000002.1	funannotate	CDS	9448220	9448353	.	-	0	ID=ColletesGigas_001915-T1.cds;Parent=ColletesGigas_001915-T1
WUUM01000002.1	funannotate	CDS	9447942	9448132	.	-	0	ID=ColletesGigas_001915-T1.cds;Parent=ColletesGigas_001915-T1
WUUM01000002.1	funannotate	CDS	9447426	9447582	.	-	0	ID=ColletesGigas_001915-T1.cds;Parent=ColletesGigas_001915-T1
WUUM01000002.1	funannotate	CDS	9446060	9446227	.	-	0	ID=ColletesGigas_001915-T1.cds;Parent=ColletesGigas_001915-T1
WUUM01000002.1	funannotate	CDS	9445753	9445974	.	-	0	ID=ColletesGigas_001915-T1.cds;Parent=ColletesGigas_001915-T1
WUUM01000002.1	funannotate	CDS	9445407	9445669	.	-	0	ID=ColletesGigas_001915-T1.cds;Parent=ColletesGigas_001915-T1
WUUM01000002.1	funannotate	CDS	9444553	9444749	.	-	0	ID=ColletesGigas_001915-T1.cds;Parent=ColletesGigas_001915-T1
WUUM01000002.1	funannotate	CDS	9444161	9444407	.	-	0	ID=ColletesGigas_001915-T1.cds;Parent=ColletesGigas_001915-T1
WUUM01000002.1	funannotate	CDS	9443752	9444075	.	-	0	ID=ColletesGigas_001915-T1.cds;Parent=ColletesGigas_001915-T1
WUUM01000002.1	funannotate	CDS	9443280	9443514	.	-	0	ID=ColletesGigas_001915-T1.cds;Parent=ColletesGigas_001915-T1
WUUM01000002.1	funannotate	CDS	9442822	9443088	.	-	0	ID=ColletesGigas_001915-T1.cds;Parent=ColletesGigas_001915-T1
WUUM01000002.1	funannotate	CDS	9442301	9442482	.	-	0	ID=ColletesGigas_001915-T1.cds;Parent=ColletesGigas_001915-T1
WUUM01000002.1	funannotate	CDS	9441864	9441936	.	-	0	ID=ColletesGigas_001915-T1.cds;Parent=ColletesGigas_001915-T1
WUUM01000002.1	funannotate	exon	209517	209703	.	-	.	ID=ColletesGigas_001105-T1.exon20;Parent=ColletesGigas_001105-T1
WUUM01000002.1	funannotate	exon	209167	209393	.	-	.	ID=ColletesGigas_001105-T1.exon21;Parent=ColletesGigas_001105-T1
WUUM01000002.1	funannotate	exon	6478351	6478571	.	-	.	ID=ColletesGigas_001623-T1.exon5;Parent=ColletesGigas_001623-T1
WUUM01000002.1	funannotate	exon	6477673	6477925	.	-	.	ID=ColletesGigas_001623-T1.exon6;Parent=ColletesGigas_001623-T1
WUUM01000002.1	funannotate	exon	208989	209079	.	-	.	ID=ColletesGigas_001105-T1.exon22;Parent=ColletesGigas_001105-T1
WUUM01000002.1	funannotate	CDS	3654306	3654698	.	-	0	ID=ColletesGigas_001408-T1.cds;Parent=ColletesGigas_001408-T1
WUUM01000002.1	funannotate	CDS	354606	354739	.	+	0	ID=ColletesGigas_001125-T1.cds;Parent=ColletesGigas_001125-T1
WUUM01000002.1	funannotate	CDS	355014	355089	.	+	0	ID=ColletesGigas_001125-T1.cds;Parent=ColletesGigas_001125-T1
WUUM01000002.1	funannotate	CDS	355292	355873	.	+	0	ID=ColletesGigas_001125-T1.cds;Parent=ColletesGigas_001125-T1
WUUM01000002.1	funannotate	CDS	355944	356240	.	+	0	ID=ColletesGigas_001125-T1.cds;Parent=ColletesGigas_001125-T1
WUUM01000002.1	funannotate	CDS	356381	356648	.	+	0	ID=ColletesGigas_001125-T1.cds;Parent=ColletesGigas_001125-T1
WUUM01000002.1	funannotate	CDS	356731	357438	.	+	0	ID=ColletesGigas_001125-T1.cds;Parent=ColletesGigas_001125-T1
WUUM01000002.1	funannotate	CDS	357507	357797	.	+	0	ID=ColletesGigas_001125-T1.cds;Parent=ColletesGigas_001125-T1
WUUM01000002.1	funannotate	CDS	357879	358150	.	+	0	ID=ColletesGigas_001125-T1.cds;Parent=ColletesGigas_001125-T1
WUUM01000002.1	funannotate	CDS	358234	358598	.	+	0	ID=ColletesGigas_001125-T1.cds;Parent=ColletesGigas_001125-T1
WUUM01000002.1	funannotate	CDS	358796	358943	.	+	0	ID=ColletesGigas_001125-T1.cds;Parent=ColletesGigas_001125-T1
WUUM01000002.1	funannotate	exon	6483737	6483936	.	-	.	ID=ColletesGigas_001623-T1.exon3;Parent=ColletesGigas_001623-T1
WUUM01000002.1	funannotate	exon	6482068	6482249	.	-	.	ID=ColletesGigas_001623-T1.exon4;Parent=ColletesGigas_001623-T1
WUUM01000002.1	funannotate	exon	6487137	6487379	.	-	.	ID=ColletesGigas_001623-T1.exon1;Parent=ColletesGigas_001623-T1
WUUM01000002.1	funannotate	exon	6484637	6484785	.	-	.	ID=ColletesGigas_001623-T1.exon2;Parent=ColletesGigas_001623-T1
WUUM01000002.1	funannotate	CDS	5003387	5003617	.	-	0	ID=ColletesGigas_001527-T1.cds;Parent=ColletesGigas_001527-T1
WUUM01000002.1	funannotate	exon	3601280	3601555	.	-	.	ID=ColletesGigas_001406-T1.exon8;Parent=ColletesGigas_001406-T1
WUUM01000002.1	funannotate	exon	3601003	3601210	.	-	.	ID=ColletesGigas_001406-T1.exon9;Parent=ColletesGigas_001406-T1
WUUM01000002.1	funannotate	CDS	1714378	1714734	.	-	0	ID=ColletesGigas_001233-T1.cds;Parent=ColletesGigas_001233-T1
WUUM01000002.1	funannotate	exon	210824	210940	.	-	.	ID=ColletesGigas_001105-T1.exon17;Parent=ColletesGigas_001105-T1
WUUM01000002.1	funannotate	exon	3604700	3604896	.	-	.	ID=ColletesGigas_001406-T1.exon2;Parent=ColletesGigas_001406-T1
WUUM01000002.1	funannotate	exon	210400	210486	.	-	.	ID=ColletesGigas_001105-T1.exon18;Parent=ColletesGigas_001105-T1
WUUM01000002.1	funannotate	exon	3603846	3603987	.	-	.	ID=ColletesGigas_001406-T1.exon3;Parent=ColletesGigas_001406-T1
WUUM01000002.1	funannotate	exon	211248	211506	.	-	.	ID=ColletesGigas_001105-T1.exon15;Parent=ColletesGigas_001105-T1
WUUM01000002.1	funannotate	exon	211064	211179	.	-	.	ID=ColletesGigas_001105-T1.exon16;Parent=ColletesGigas_001105-T1
WUUM01000002.1	funannotate	exon	3606884	3607014	.	-	.	ID=ColletesGigas_001406-T1.exon1;Parent=ColletesGigas_001406-T1
WUUM01000002.1	funannotate	exon	3602458	3602610	.	-	.	ID=ColletesGigas_001406-T1.exon6;Parent=ColletesGigas_001406-T1
WUUM01000002.1	funannotate	exon	3601628	3601904	.	-	.	ID=ColletesGigas_001406-T1.exon7;Parent=ColletesGigas_001406-T1
WUUM01000002.1	funannotate	exon	209819	210021	.	-	.	ID=ColletesGigas_001105-T1.exon19;Parent=ColletesGigas_001105-T1
WUUM01000002.1	funannotate	exon	3603641	3603737	.	-	.	ID=ColletesGigas_001406-T1.exon4;Parent=ColletesGigas_001406-T1
WUUM01000002.1	funannotate	exon	3602778	3602972	.	-	.	ID=ColletesGigas_001406-T1.exon5;Parent=ColletesGigas_001406-T1
WUUM01000002.1	funannotate	exon	215088	216826	.	-	.	ID=ColletesGigas_001105-T1.exon10;Parent=ColletesGigas_001105-T1
WUUM01000002.1	funannotate	mRNA	8753376	8762551	.	+	.	ID=ColletesGigas_001849-T1;Ontology_term=GO:0030976%2CGO:0016624%2CGO:0004521%2CGO:0004591%2CGO:0055114%2CGO:0006099;Dbxref=InterPro:IPR042179%2CInterPro:IPR001017%2CInterPro:IPR005475%2CInterPro:IPR031717%2CInterPro:IPR011603%2CInterPro:IPR037227%2CInterPro:IPR018998%2CInterPro:IPR029061;Parent=ColletesGigas_001849
WUUM01000002.1	funannotate	mRNA	2320607	2321914	.	-	.	ID=ColletesGigas_001277-T1;Parent=ColletesGigas_001277
WUUM01000002.1	funannotate	exon	211813	213901	.	-	.	ID=ColletesGigas_001105-T1.exon13;Parent=ColletesGigas_001105-T1
WUUM01000002.1	funannotate	exon	211580	211720	.	-	.	ID=ColletesGigas_001105-T1.exon14;Parent=ColletesGigas_001105-T1
WUUM01000002.1	funannotate	exon	214419	214967	.	-	.	ID=ColletesGigas_001105-T1.exon11;Parent=ColletesGigas_001105-T1
WUUM01000002.1	funannotate	exon	214126	214320	.	-	.	ID=ColletesGigas_001105-T1.exon12;Parent=ColletesGigas_001105-T1
WUUM01000002.1	funannotate	mRNA	83946	89144	.	-	.	ID=ColletesGigas_001093-T1;Parent=ColletesGigas_001093
WUUM01000002.1	funannotate	mRNA	4360807	4364871	.	-	.	ID=ColletesGigas_001464-T1;Parent=ColletesGigas_001464
WUUM01000002.1	funannotate	exon	297933	298171	.	+	.	ID=ColletesGigas_001116-T1.exon6;Parent=ColletesGigas_001116-T1
WUUM01000002.1	funannotate	exon	298307	298521	.	+	.	ID=ColletesGigas_001116-T1.exon7;Parent=ColletesGigas_001116-T1
WUUM01000002.1	funannotate	exon	288813	289251	.	+	.	ID=ColletesGigas_001116-T1.exon4;Parent=ColletesGigas_001116-T1
WUUM01000002.1	funannotate	exon	297030	297382	.	+	.	ID=ColletesGigas_001116-T1.exon5;Parent=ColletesGigas_001116-T1
WUUM01000002.1	funannotate	exon	11938610	11938683	.	+	.	ID=ColletesGigas_002072-T1.exon1;Parent=ColletesGigas_002072-T1
WUUM01000002.1	funannotate	exon	298901	299156	.	+	.	ID=ColletesGigas_001116-T1.exon8;Parent=ColletesGigas_001116-T1
WUUM01000002.1	funannotate	exon	299267	299521	.	+	.	ID=ColletesGigas_001116-T1.exon9;Parent=ColletesGigas_001116-T1
WUUM01000002.1	funannotate	exon	285656	285721	.	+	.	ID=ColletesGigas_001116-T1.exon2;Parent=ColletesGigas_001116-T1
WUUM01000002.1	funannotate	exon	288021	288107	.	+	.	ID=ColletesGigas_001116-T1.exon3;Parent=ColletesGigas_001116-T1
WUUM01000002.1	funannotate	exon	284954	285070	.	+	.	ID=ColletesGigas_001116-T1.exon1;Parent=ColletesGigas_001116-T1
WUUM01000002.1	funannotate	exon	5247843	5247925	.	+	.	ID=ColletesGigas_001551-T1.exon3;Parent=ColletesGigas_001551-T1
WUUM01000002.1	funannotate	exon	5247998	5248203	.	+	.	ID=ColletesGigas_001551-T1.exon4;Parent=ColletesGigas_001551-T1
WUUM01000002.1	funannotate	exon	4341492	4341633	.	-	.	ID=ColletesGigas_001462-T1.exon1;Parent=ColletesGigas_001462-T1
WUUM01000002.1	funannotate	exon	5248304	5248484	.	+	.	ID=ColletesGigas_001551-T1.exon5;Parent=ColletesGigas_001551-T1
WUUM01000002.1	funannotate	exon	5249448	5249673	.	+	.	ID=ColletesGigas_001551-T1.exon6;Parent=ColletesGigas_001551-T1
[truncated: 9,678 more rows]
