# Supplementary material for: Prevalent bee venom genes evolved before the aculeate stinger and eusociality
Source: BMC Biol. 2023 Oct 23;21:229. doi: 10.1186/s12915-023-01656-5 (PMC10591384; doi:10.1186/s12915-023-01656-5)
Supplement: Supplementary file 42 — Additional file 42. Gff files of all toxin gene annotations. [file 12915_2023_1656_MOESM42_ESM.zip › AdditionalFile9_ToxinGeneAnnotations/NIJG01000013.1._APA.gff_modified_Koludarov_et_al_2021.gff3]

##gff-version 3
##source-version geneious 2020.2.2
##sequence-region	NIJG01000013.1	1	4710360
NIJG01000013.1	Koludarov_et_al_2021	exon	2036173	2036250	.	+	.	Name=B_terrestris Unchar gene various exons
NIJG01000013.1	Koludarov_et_al_2021	exon	2035183	2035245	.	+	.	Name=B_terrestris Unchar gene various exons
NIJG01000013.1	Koludarov_et_al_2021	exon	1989993	1990118	.	+	.	Name=O_bicornis Unchar gene 3 various exons
NIJG01000013.1	Koludarov_et_al_2021	exon	1990617	1990778	.	+	.	Name=O_bicornis Unchar gene 3 various exons
NIJG01000013.1	Koludarov_et_al_2021	exon	2087082	2087135	.	+	.	Name=A_mellifera Unchar gene 1 various exons
NIJG01000013.1	Koludarov_et_al_2021	exon	2090442	2090603	.	+	.	Name=A_mellifera Unchar gene 1 various exons
NIJG01000013.1	Koludarov_et_al_2021	exon	2090718	2090801	.	+	.	Name=A_mellifera Unchar gene 1 various exons
NIJG01000013.1	Koludarov_et_al_2021	exon	2091846	2091866	.	+	.	Name=A_mellifera Unchar gene 1 various exons
NIJG01000013.1	funannotate	exon	4160149	4160472	.	-	.	ID=EuglossaDilemma_001548-T1.exon1;Parent=EuglossaDilemma_001548-T1
NIJG01000013.1	funannotate	exon	239575	239908	.	+	.	ID=EuglossaDilemma_001330-T1.exon1;Parent=EuglossaDilemma_001330-T1
NIJG01000013.1	funannotate	exon	240069	240203	.	+	.	ID=EuglossaDilemma_001330-T1.exon2;Parent=EuglossaDilemma_001330-T1
NIJG01000013.1	funannotate	exon	240291	240377	.	+	.	ID=EuglossaDilemma_001330-T1.exon3;Parent=EuglossaDilemma_001330-T1
NIJG01000013.1	funannotate	exon	1219716	1219762	.	+	.	ID=EuglossaDilemma_001420-T1.exon1;Parent=EuglossaDilemma_001420-T1
NIJG01000013.1	funannotate	exon	1221348	1221663	.	+	.	ID=EuglossaDilemma_001420-T1.exon2;Parent=EuglossaDilemma_001420-T1
NIJG01000013.1	funannotate	CDS	871056	871170	.	+	0	ID=EuglossaDilemma_001398-T1.cds;Parent=EuglossaDilemma_001398-T1
NIJG01000013.1	funannotate	CDS	871273	871899	.	+	0	ID=EuglossaDilemma_001398-T1.cds;Parent=EuglossaDilemma_001398-T1
NIJG01000013.1	funannotate	CDS	871981	872420	.	+	0	ID=EuglossaDilemma_001398-T1.cds;Parent=EuglossaDilemma_001398-T1
NIJG01000013.1	funannotate	CDS	872507	872848	.	+	0	ID=EuglossaDilemma_001398-T1.cds;Parent=EuglossaDilemma_001398-T1
NIJG01000013.1	funannotate	CDS	217881	218031	.	+	0	ID=EuglossaDilemma_001327-T1.cds;Parent=EuglossaDilemma_001327-T1
NIJG01000013.1	funannotate	CDS	222884	222960	.	+	0	ID=EuglossaDilemma_001327-T1.cds;Parent=EuglossaDilemma_001327-T1
NIJG01000013.1	funannotate	CDS	223646	223735	.	+	0	ID=EuglossaDilemma_001327-T1.cds;Parent=EuglossaDilemma_001327-T1
NIJG01000013.1	funannotate	CDS	226415	226604	.	+	0	ID=EuglossaDilemma_001327-T1.cds;Parent=EuglossaDilemma_001327-T1
NIJG01000013.1	funannotate	CDS	227073	227194	.	+	0	ID=EuglossaDilemma_001327-T1.cds;Parent=EuglossaDilemma_001327-T1
NIJG01000013.1	funannotate	CDS	227497	227690	.	+	0	ID=EuglossaDilemma_001327-T1.cds;Parent=EuglossaDilemma_001327-T1
NIJG01000013.1	funannotate	CDS	227783	227889	.	+	0	ID=EuglossaDilemma_001327-T1.cds;Parent=EuglossaDilemma_001327-T1
NIJG01000013.1	funannotate	CDS	227994	228141	.	+	0	ID=EuglossaDilemma_001327-T1.cds;Parent=EuglossaDilemma_001327-T1
NIJG01000013.1	funannotate	CDS	228253	228377	.	+	0	ID=EuglossaDilemma_001327-T1.cds;Parent=EuglossaDilemma_001327-T1
NIJG01000013.1	funannotate	CDS	228506	229791	.	+	0	ID=EuglossaDilemma_001327-T1.cds;Parent=EuglossaDilemma_001327-T1
NIJG01000013.1	funannotate	exon	3282228	3283351	.	+	.	ID=EuglossaDilemma_001510-T1.exon2;Parent=EuglossaDilemma_001510-T1
NIJG01000013.1	funannotate	exon	3281735	3282158	.	+	.	ID=EuglossaDilemma_001510-T1.exon1;Parent=EuglossaDilemma_001510-T1
NIJG01000013.1	funannotate	CDS	3567592	3567722	.	-	0	ID=EuglossaDilemma_001533-T1.cds;Parent=EuglossaDilemma_001533-T1
NIJG01000013.1	funannotate	CDS	3566357	3566441	.	-	0	ID=EuglossaDilemma_001533-T1.cds;Parent=EuglossaDilemma_001533-T1
NIJG01000013.1	funannotate	CDS	3565114	3565197	.	-	0	ID=EuglossaDilemma_001533-T1.cds;Parent=EuglossaDilemma_001533-T1
NIJG01000013.1	funannotate	exon	1888064	1888190	.	-	.	ID=EuglossaDilemma_001458-T1.exon1;Parent=EuglossaDilemma_001458-T1
NIJG01000013.1	funannotate	exon	1887892	1887974	.	-	.	ID=EuglossaDilemma_001458-T1.exon2;Parent=EuglossaDilemma_001458-T1
NIJG01000013.1	funannotate	exon	1887583	1887819	.	-	.	ID=EuglossaDilemma_001458-T1.exon3;Parent=EuglossaDilemma_001458-T1
NIJG01000013.1	funannotate	exon	1887281	1887502	.	-	.	ID=EuglossaDilemma_001458-T1.exon4;Parent=EuglossaDilemma_001458-T1
NIJG01000013.1	funannotate	CDS	719287	719470	.	+	0	ID=EuglossaDilemma_001376-T1.cds;Parent=EuglossaDilemma_001376-T1
NIJG01000013.1	funannotate	CDS	719615	719886	.	+	0	ID=EuglossaDilemma_001376-T1.cds;Parent=EuglossaDilemma_001376-T1
NIJG01000013.1	funannotate	CDS	720423	720679	.	+	0	ID=EuglossaDilemma_001376-T1.cds;Parent=EuglossaDilemma_001376-T1
NIJG01000013.1	funannotate	CDS	721775	722069	.	+	0	ID=EuglossaDilemma_001376-T1.cds;Parent=EuglossaDilemma_001376-T1
NIJG01000013.1	funannotate	CDS	722369	722530	.	+	0	ID=EuglossaDilemma_001376-T1.cds;Parent=EuglossaDilemma_001376-T1
NIJG01000013.1	funannotate	CDS	724161	724487	.	+	0	ID=EuglossaDilemma_001376-T1.cds;Parent=EuglossaDilemma_001376-T1
NIJG01000013.1	funannotate	CDS	4257028	4257107	.	-	0	ID=EuglossaDilemma_001555-T1.cds;Parent=EuglossaDilemma_001555-T1
NIJG01000013.1	funannotate	CDS	4253778	4253822	.	-	0	ID=EuglossaDilemma_001555-T1.cds;Parent=EuglossaDilemma_001555-T1
NIJG01000013.1	funannotate	CDS	4253534	4253683	.	-	0	ID=EuglossaDilemma_001555-T1.cds;Parent=EuglossaDilemma_001555-T1
NIJG01000013.1	funannotate	CDS	4253097	4253375	.	-	0	ID=EuglossaDilemma_001555-T1.cds;Parent=EuglossaDilemma_001555-T1
NIJG01000013.1	funannotate	CDS	4252816	4253011	.	-	0	ID=EuglossaDilemma_001555-T1.cds;Parent=EuglossaDilemma_001555-T1
NIJG01000013.1	funannotate	CDS	4252659	4252750	.	-	0	ID=EuglossaDilemma_001555-T1.cds;Parent=EuglossaDilemma_001555-T1
NIJG01000013.1	funannotate	CDS	4252412	4252601	.	-	0	ID=EuglossaDilemma_001555-T1.cds;Parent=EuglossaDilemma_001555-T1
NIJG01000013.1	funannotate	CDS	4252183	4252328	.	-	0	ID=EuglossaDilemma_001555-T1.cds;Parent=EuglossaDilemma_001555-T1
NIJG01000013.1	funannotate	CDS	4252060	4252087	.	-	0	ID=EuglossaDilemma_001555-T1.cds;Parent=EuglossaDilemma_001555-T1
NIJG01000013.1	funannotate	CDS	4251770	4251956	.	-	0	ID=EuglossaDilemma_001555-T1.cds;Parent=EuglossaDilemma_001555-T1
NIJG01000013.1	funannotate	CDS	4251326	4251682	.	-	0	ID=EuglossaDilemma_001555-T1.cds;Parent=EuglossaDilemma_001555-T1
NIJG01000013.1	funannotate	CDS	4251123	4251253	.	-	0	ID=EuglossaDilemma_001555-T1.cds;Parent=EuglossaDilemma_001555-T1
NIJG01000013.1	funannotate	exon	844862	845161	.	+	.	ID=EuglossaDilemma_001387-T1.exon3;Parent=EuglossaDilemma_001387-T1
NIJG01000013.1	funannotate	exon	844532	844743	.	+	.	ID=EuglossaDilemma_001387-T1.exon2;Parent=EuglossaDilemma_001387-T1
NIJG01000013.1	funannotate	exon	843709	844015	.	+	.	ID=EuglossaDilemma_001387-T1.exon1;Parent=EuglossaDilemma_001387-T1
NIJG01000013.1	funannotate	exon	665305	665562	.	+	.	ID=EuglossaDilemma_001368-T1.exon6;Parent=EuglossaDilemma_001368-T1
NIJG01000013.1	funannotate	exon	664967	665206	.	+	.	ID=EuglossaDilemma_001368-T1.exon5;Parent=EuglossaDilemma_001368-T1
NIJG01000013.1	funannotate	exon	665639	665777	.	+	.	ID=EuglossaDilemma_001368-T1.exon7;Parent=EuglossaDilemma_001368-T1
NIJG01000013.1	funannotate	exon	663982	664233	.	+	.	ID=EuglossaDilemma_001368-T1.exon2;Parent=EuglossaDilemma_001368-T1
NIJG01000013.1	funannotate	exon	663371	663562	.	+	.	ID=EuglossaDilemma_001368-T1.exon1;Parent=EuglossaDilemma_001368-T1
NIJG01000013.1	funannotate	exon	664669	664861	.	+	.	ID=EuglossaDilemma_001368-T1.exon4;Parent=EuglossaDilemma_001368-T1
NIJG01000013.1	funannotate	exon	664315	664564	.	+	.	ID=EuglossaDilemma_001368-T1.exon3;Parent=EuglossaDilemma_001368-T1
NIJG01000013.1	funannotate	five_prime_UTR	4057134	4057439	.	+	.	ID=EuglossaDilemma_001547-T1.utr5p1;Parent=EuglossaDilemma_001547-T1
NIJG01000013.1	funannotate	exon	2411340	2411528	.	-	.	ID=EuglossaDilemma_001477-T1.exon6;Parent=EuglossaDilemma_001477-T1
NIJG01000013.1	funannotate	exon	2409800	2410011	.	-	.	ID=EuglossaDilemma_001477-T1.exon7;Parent=EuglossaDilemma_001477-T1
NIJG01000013.1	funannotate	exon	2412075	2412470	.	-	.	ID=EuglossaDilemma_001477-T1.exon4;Parent=EuglossaDilemma_001477-T1
NIJG01000013.1	funannotate	exon	2411845	2411947	.	-	.	ID=EuglossaDilemma_001477-T1.exon5;Parent=EuglossaDilemma_001477-T1
NIJG01000013.1	funannotate	exon	2408446	2408546	.	-	.	ID=EuglossaDilemma_001477-T1.exon8;Parent=EuglossaDilemma_001477-T1
NIJG01000013.1	funannotate	exon	2407141	2407457	.	-	.	ID=EuglossaDilemma_001477-T1.exon9;Parent=EuglossaDilemma_001477-T1
NIJG01000013.1	funannotate	exon	2812506	2812571	.	+	.	ID=EuglossaDilemma_001495-T1.exon1;Parent=EuglossaDilemma_001495-T1
NIJG01000013.1	funannotate	mRNA	3310253	3314940	.	+	.	ID=EuglossaDilemma_001516-T1;Ontology_term=GO:0005515%2CGO:0003700%2CGO:0003677%2CGO:0006355%2CGO:0005737;Dbxref=InterPro:IPR033926%2CPFAM:PF12796%2CPFAM:PF00554%2CInterPro:IPR013783%2CInterPro:IPR002909%2CInterPro:IPR011539%2CPFAM:PF13637%2CInterPro:IPR011029%2CInterPro:IPR002110%2CInterPro:IPR037059%2CInterPro:IPR008967%2CPFAM:PF16179%2CPFAM:PF13606%2CPFAM:PF13857%2CInterPro:IPR020683%2CInterPr…
NIJG01000013.1	funannotate	exon	2821094	2821267	.	+	.	ID=EuglossaDilemma_001495-T1.exon3;Parent=EuglossaDilemma_001495-T1
NIJG01000013.1	funannotate	exon	2813550	2813645	.	+	.	ID=EuglossaDilemma_001495-T1.exon2;Parent=EuglossaDilemma_001495-T1
NIJG01000013.1	funannotate	exon	2425873	2425987	.	-	.	ID=EuglossaDilemma_001477-T1.exon2;Parent=EuglossaDilemma_001477-T1
NIJG01000013.1	funannotate	exon	2418325	2418452	.	-	.	ID=EuglossaDilemma_001477-T1.exon3;Parent=EuglossaDilemma_001477-T1
NIJG01000013.1	funannotate	exon	2822404	2822565	.	+	.	ID=EuglossaDilemma_001495-T1.exon4;Parent=EuglossaDilemma_001495-T1
NIJG01000013.1	funannotate	exon	2460246	2460418	.	-	.	ID=EuglossaDilemma_001477-T1.exon1;Parent=EuglossaDilemma_001477-T1
NIJG01000013.1	funannotate	CDS	4371432	4371669	.	-	0	ID=EuglossaDilemma_001582-T1.cds;Parent=EuglossaDilemma_001582-T1
NIJG01000013.1	funannotate	CDS	4371175	4371352	.	-	0	ID=EuglossaDilemma_001582-T1.cds;Parent=EuglossaDilemma_001582-T1
NIJG01000013.1	funannotate	CDS	4371055	4371097	.	-	0	ID=EuglossaDilemma_001582-T1.cds;Parent=EuglossaDilemma_001582-T1
NIJG01000013.1	funannotate	CDS	4370922	4370958	.	-	0	ID=EuglossaDilemma_001582-T1.cds;Parent=EuglossaDilemma_001582-T1
NIJG01000013.1	funannotate	CDS	4370666	4370849	.	-	0	ID=EuglossaDilemma_001582-T1.cds;Parent=EuglossaDilemma_001582-T1
NIJG01000013.1	funannotate	CDS	4370567	4370587	.	-	0	ID=EuglossaDilemma_001582-T1.cds;Parent=EuglossaDilemma_001582-T1
NIJG01000013.1	funannotate	CDS	4370304	4370372	.	-	0	ID=EuglossaDilemma_001582-T1.cds;Parent=EuglossaDilemma_001582-T1
NIJG01000013.1	funannotate	CDS	4370092	4370226	.	-	0	ID=EuglossaDilemma_001582-T1.cds;Parent=EuglossaDilemma_001582-T1
NIJG01000013.1	funannotate	CDS	4369892	4370018	.	-	0	ID=EuglossaDilemma_001582-T1.cds;Parent=EuglossaDilemma_001582-T1
NIJG01000013.1	funannotate	CDS	4350472	4350810	.	-	0	ID=EuglossaDilemma_001577-T1.cds;Parent=EuglossaDilemma_001577-T1
NIJG01000013.1	funannotate	CDS	4349250	4349643	.	-	0	ID=EuglossaDilemma_001577-T1.cds;Parent=EuglossaDilemma_001577-T1
NIJG01000013.1	funannotate	CDS	4348938	4349170	.	-	0	ID=EuglossaDilemma_001577-T1.cds;Parent=EuglossaDilemma_001577-T1
NIJG01000013.1	funannotate	CDS	4348649	4348846	.	-	0	ID=EuglossaDilemma_001577-T1.cds;Parent=EuglossaDilemma_001577-T1
NIJG01000013.1	funannotate	CDS	4348156	4348585	.	-	0	ID=EuglossaDilemma_001577-T1.cds;Parent=EuglossaDilemma_001577-T1
NIJG01000013.1	funannotate	CDS	4347873	4348078	.	-	0	ID=EuglossaDilemma_001577-T1.cds;Parent=EuglossaDilemma_001577-T1
NIJG01000013.1	funannotate	CDS	4347505	4347792	.	-	0	ID=EuglossaDilemma_001577-T1.cds;Parent=EuglossaDilemma_001577-T1
NIJG01000013.1	funannotate	CDS	4347124	4347435	.	-	0	ID=EuglossaDilemma_001577-T1.cds;Parent=EuglossaDilemma_001577-T1
NIJG01000013.1	funannotate	exon	1584347	1584814	.	+	.	ID=EuglossaDilemma_001439-T1.exon1;Parent=EuglossaDilemma_001439-T1
NIJG01000013.1	funannotate	mRNA	3523203	3523526	.	-	.	ID=EuglossaDilemma_001528-T1;Parent=EuglossaDilemma_001528
NIJG01000013.1	funannotate	CDS	3289853	3290034	.	-	0	ID=EuglossaDilemma_001511-T1.cds;Parent=EuglossaDilemma_001511-T1
NIJG01000013.1	funannotate	CDS	3288375	3289324	.	-	0	ID=EuglossaDilemma_001511-T1.cds;Parent=EuglossaDilemma_001511-T1
NIJG01000013.1	funannotate	CDS	3288054	3288171	.	-	0	ID=EuglossaDilemma_001511-T1.cds;Parent=EuglossaDilemma_001511-T1
NIJG01000013.1	funannotate	CDS	3287829	3287963	.	-	0	ID=EuglossaDilemma_001511-T1.cds;Parent=EuglossaDilemma_001511-T1
NIJG01000013.1	funannotate	CDS	3287561	3287724	.	-	0	ID=EuglossaDilemma_001511-T1.cds;Parent=EuglossaDilemma_001511-T1
NIJG01000013.1	funannotate	CDS	3287318	3287448	.	-	0	ID=EuglossaDilemma_001511-T1.cds;Parent=EuglossaDilemma_001511-T1
NIJG01000013.1	funannotate	CDS	3286999	3287229	.	-	0	ID=EuglossaDilemma_001511-T1.cds;Parent=EuglossaDilemma_001511-T1
NIJG01000013.1	funannotate	CDS	3286601	3286915	.	-	0	ID=EuglossaDilemma_001511-T1.cds;Parent=EuglossaDilemma_001511-T1
NIJG01000013.1	funannotate	CDS	3286123	3286499	.	-	0	ID=EuglossaDilemma_001511-T1.cds;Parent=EuglossaDilemma_001511-T1
NIJG01000013.1	funannotate	CDS	3285560	3286032	.	-	0	ID=EuglossaDilemma_001511-T1.cds;Parent=EuglossaDilemma_001511-T1
NIJG01000013.1	funannotate	CDS	3285296	3285483	.	-	0	ID=EuglossaDilemma_001511-T1.cds;Parent=EuglossaDilemma_001511-T1
NIJG01000013.1	funannotate	exon	874946	874964	.	-	.	ID=EuglossaDilemma_001399-T1.exon10;Parent=EuglossaDilemma_001399-T1
NIJG01000013.1	funannotate	exon	874674	874861	.	-	.	ID=EuglossaDilemma_001399-T1.exon11;Parent=EuglossaDilemma_001399-T1
NIJG01000013.1	funannotate	CDS	4271323	4271372	.	+	0	ID=EuglossaDilemma_001560-T1.cds;Parent=EuglossaDilemma_001560-T1
NIJG01000013.1	funannotate	CDS	4271453	4271893	.	+	0	ID=EuglossaDilemma_001560-T1.cds;Parent=EuglossaDilemma_001560-T1
NIJG01000013.1	funannotate	CDS	4271985	4272155	.	+	0	ID=EuglossaDilemma_001560-T1.cds;Parent=EuglossaDilemma_001560-T1
NIJG01000013.1	funannotate	CDS	4272227	4272383	.	+	0	ID=EuglossaDilemma_001560-T1.cds;Parent=EuglossaDilemma_001560-T1
NIJG01000013.1	funannotate	CDS	4272451	4272587	.	+	0	ID=EuglossaDilemma_001560-T1.cds;Parent=EuglossaDilemma_001560-T1
NIJG01000013.1	funannotate	CDS	4272653	4272778	.	+	0	ID=EuglossaDilemma_001560-T1.cds;Parent=EuglossaDilemma_001560-T1
NIJG01000013.1	funannotate	CDS	4272858	4273069	.	+	0	ID=EuglossaDilemma_001560-T1.cds;Parent=EuglossaDilemma_001560-T1
NIJG01000013.1	funannotate	CDS	4273146	4273422	.	+	0	ID=EuglossaDilemma_001560-T1.cds;Parent=EuglossaDilemma_001560-T1
NIJG01000013.1	funannotate	CDS	4273852	4274146	.	+	0	ID=EuglossaDilemma_001560-T1.cds;Parent=EuglossaDilemma_001560-T1
NIJG01000013.1	funannotate	CDS	4274244	4274393	.	+	0	ID=EuglossaDilemma_001560-T1.cds;Parent=EuglossaDilemma_001560-T1
NIJG01000013.1	funannotate	CDS	1331368	1331634	.	+	0	ID=EuglossaDilemma_001428-T1.cds;Parent=EuglossaDilemma_001428-T1
NIJG01000013.1	funannotate	CDS	1337219	1337378	.	+	0	ID=EuglossaDilemma_001428-T1.cds;Parent=EuglossaDilemma_001428-T1
NIJG01000013.1	funannotate	CDS	1337447	1337542	.	+	0	ID=EuglossaDilemma_001428-T1.cds;Parent=EuglossaDilemma_001428-T1
NIJG01000013.1	funannotate	CDS	1337703	1337894	.	+	0	ID=EuglossaDilemma_001428-T1.cds;Parent=EuglossaDilemma_001428-T1
NIJG01000013.1	funannotate	CDS	1337965	1338141	.	+	0	ID=EuglossaDilemma_001428-T1.cds;Parent=EuglossaDilemma_001428-T1
NIJG01000013.1	funannotate	CDS	1338312	1338451	.	+	0	ID=EuglossaDilemma_001428-T1.cds;Parent=EuglossaDilemma_001428-T1
NIJG01000013.1	funannotate	CDS	1338593	1338892	.	+	0	ID=EuglossaDilemma_001428-T1.cds;Parent=EuglossaDilemma_001428-T1
NIJG01000013.1	funannotate	CDS	1338996	1339221	.	+	0	ID=EuglossaDilemma_001428-T1.cds;Parent=EuglossaDilemma_001428-T1
NIJG01000013.1	funannotate	CDS	1339312	1339433	.	+	0	ID=EuglossaDilemma_001428-T1.cds;Parent=EuglossaDilemma_001428-T1
NIJG01000013.1	funannotate	CDS	1339523	1339658	.	+	0	ID=EuglossaDilemma_001428-T1.cds;Parent=EuglossaDilemma_001428-T1
NIJG01000013.1	funannotate	CDS	1339726	1339937	.	+	0	ID=EuglossaDilemma_001428-T1.cds;Parent=EuglossaDilemma_001428-T1
NIJG01000013.1	funannotate	CDS	1340015	1340256	.	+	0	ID=EuglossaDilemma_001428-T1.cds;Parent=EuglossaDilemma_001428-T1
NIJG01000013.1	funannotate	CDS	1340333	1340478	.	+	0	ID=EuglossaDilemma_001428-T1.cds;Parent=EuglossaDilemma_001428-T1
NIJG01000013.1	funannotate	CDS	1340563	1340890	.	+	0	ID=EuglossaDilemma_001428-T1.cds;Parent=EuglossaDilemma_001428-T1
NIJG01000013.1	funannotate	CDS	1340962	1341116	.	+	0	ID=EuglossaDilemma_001428-T1.cds;Parent=EuglossaDilemma_001428-T1
NIJG01000013.1	funannotate	CDS	1341197	1341305	.	+	0	ID=EuglossaDilemma_001428-T1.cds;Parent=EuglossaDilemma_001428-T1
NIJG01000013.1	funannotate	CDS	1341375	1341510	.	+	0	ID=EuglossaDilemma_001428-T1.cds;Parent=EuglossaDilemma_001428-T1
NIJG01000013.1	funannotate	exon	4301994	4302497	.	+	.	ID=EuglossaDilemma_001566-T1.exon12;Parent=EuglossaDilemma_001566-T1
NIJG01000013.1	funannotate	exon	4301664	4301860	.	+	.	ID=EuglossaDilemma_001566-T1.exon11;Parent=EuglossaDilemma_001566-T1
NIJG01000013.1	funannotate	exon	4301374	4301595	.	+	.	ID=EuglossaDilemma_001566-T1.exon10;Parent=EuglossaDilemma_001566-T1
NIJG01000013.1	funannotate	mRNA	3119986	3121580	.	-	.	ID=EuglossaDilemma_001504-T1;Parent=EuglossaDilemma_001504
NIJG01000013.1	funannotate	mRNA	4295175	4296596	.	-	.	ID=EuglossaDilemma_001565-T1;Ontology_term=GO:0046873%2CGO:0055085%2CGO:0030001%2CGO:0016020;Dbxref=InterPro:IPR003689;Parent=EuglossaDilemma_001565
NIJG01000013.1	funannotate	mRNA	127558	129739	.	-	.	ID=EuglossaDilemma_001324-T1;Parent=EuglossaDilemma_001324
NIJG01000013.1	funannotate	exon	536705	536865	.	+	.	ID=EuglossaDilemma_001350-T1.exon13;Parent=EuglossaDilemma_001350-T1
NIJG01000013.1	funannotate	exon	536940	537032	.	+	.	ID=EuglossaDilemma_001350-T1.exon14;Parent=EuglossaDilemma_001350-T1
NIJG01000013.1	funannotate	exon	537120	537221	.	+	.	ID=EuglossaDilemma_001350-T1.exon15;Parent=EuglossaDilemma_001350-T1
NIJG01000013.1	funannotate	exon	4301065	4301202	.	+	.	ID=EuglossaDilemma_001566-T1.exon9;Parent=EuglossaDilemma_001566-T1
NIJG01000013.1	funannotate	exon	4300159	4300292	.	+	.	ID=EuglossaDilemma_001566-T1.exon7;Parent=EuglossaDilemma_001566-T1
NIJG01000013.1	funannotate	exon	4300377	4300536	.	+	.	ID=EuglossaDilemma_001566-T1.exon8;Parent=EuglossaDilemma_001566-T1
NIJG01000013.1	funannotate	exon	4299433	4299670	.	+	.	ID=EuglossaDilemma_001566-T1.exon5;Parent=EuglossaDilemma_001566-T1
NIJG01000013.1	funannotate	exon	4299757	4300081	.	+	.	ID=EuglossaDilemma_001566-T1.exon6;Parent=EuglossaDilemma_001566-T1
NIJG01000013.1	funannotate	exon	4299030	4299153	.	+	.	ID=EuglossaDilemma_001566-T1.exon3;Parent=EuglossaDilemma_001566-T1
NIJG01000013.1	funannotate	exon	4299233	4299353	.	+	.	ID=EuglossaDilemma_001566-T1.exon4;Parent=EuglossaDilemma_001566-T1
NIJG01000013.1	funannotate	exon	4298293	4298514	.	+	.	ID=EuglossaDilemma_001566-T1.exon1;Parent=EuglossaDilemma_001566-T1
NIJG01000013.1	funannotate	exon	4298775	4298945	.	+	.	ID=EuglossaDilemma_001566-T1.exon2;Parent=EuglossaDilemma_001566-T1
NIJG01000013.1	funannotate	exon	535722	535849	.	+	.	ID=EuglossaDilemma_001350-T1.exon10;Parent=EuglossaDilemma_001350-T1
NIJG01000013.1	funannotate	exon	535950	536196	.	+	.	ID=EuglossaDilemma_001350-T1.exon11;Parent=EuglossaDilemma_001350-T1
NIJG01000013.1	funannotate	exon	536371	536626	.	+	.	ID=EuglossaDilemma_001350-T1.exon12;Parent=EuglossaDilemma_001350-T1
NIJG01000013.1	funannotate	CDS	961335	961803	.	-	0	ID=EuglossaDilemma_001406-T1.cds;Parent=EuglossaDilemma_001406-T1
NIJG01000013.1	funannotate	CDS	960893	961253	.	-	0	ID=EuglossaDilemma_001406-T1.cds;Parent=EuglossaDilemma_001406-T1
NIJG01000013.1	funannotate	CDS	960656	960824	.	-	0	ID=EuglossaDilemma_001406-T1.cds;Parent=EuglossaDilemma_001406-T1
NIJG01000013.1	funannotate	CDS	960464	960572	.	-	0	ID=EuglossaDilemma_001406-T1.cds;Parent=EuglossaDilemma_001406-T1
NIJG01000013.1	funannotate	CDS	960288	960364	.	-	0	ID=EuglossaDilemma_001406-T1.cds;Parent=EuglossaDilemma_001406-T1
NIJG01000013.1	funannotate	exon	2936100	2936312	.	+	.	ID=EuglossaDilemma_001496-T1.exon3;Parent=EuglossaDilemma_001496-T1
NIJG01000013.1	funannotate	exon	2938894	2939056	.	+	.	ID=EuglossaDilemma_001496-T1.exon4;Parent=EuglossaDilemma_001496-T1
NIJG01000013.1	funannotate	exon	2931594	2931617	.	+	.	ID=EuglossaDilemma_001496-T1.exon1;Parent=EuglossaDilemma_001496-T1
NIJG01000013.1	funannotate	exon	2933688	2933963	.	+	.	ID=EuglossaDilemma_001496-T1.exon2;Parent=EuglossaDilemma_001496-T1
NIJG01000013.1	funannotate	exon	2940203	2940338	.	+	.	ID=EuglossaDilemma_001496-T1.exon5;Parent=EuglossaDilemma_001496-T1
NIJG01000013.1	funannotate	exon	2941026	2941410	.	+	.	ID=EuglossaDilemma_001496-T1.exon6;Parent=EuglossaDilemma_001496-T1
NIJG01000013.1	funannotate	CDS	811735	811905	.	-	0	ID=EuglossaDilemma_001381-T1.cds;Parent=EuglossaDilemma_001381-T1
NIJG01000013.1	funannotate	CDS	811355	811656	.	-	0	ID=EuglossaDilemma_001381-T1.cds;Parent=EuglossaDilemma_001381-T1
NIJG01000013.1	funannotate	CDS	811095	811242	.	-	0	ID=EuglossaDilemma_001381-T1.cds;Parent=EuglossaDilemma_001381-T1
NIJG01000013.1	funannotate	CDS	810945	811028	.	-	0	ID=EuglossaDilemma_001381-T1.cds;Parent=EuglossaDilemma_001381-T1
NIJG01000013.1	funannotate	CDS	810326	810637	.	-	0	ID=EuglossaDilemma_001381-T1.cds;Parent=EuglossaDilemma_001381-T1
NIJG01000013.1	funannotate	CDS	809715	810264	.	-	0	ID=EuglossaDilemma_001381-T1.cds;Parent=EuglossaDilemma_001381-T1
NIJG01000013.1	funannotate	CDS	809367	809632	.	-	0	ID=EuglossaDilemma_001381-T1.cds;Parent=EuglossaDilemma_001381-T1
NIJG01000013.1	funannotate	CDS	809062	809271	.	-	0	ID=EuglossaDilemma_001381-T1.cds;Parent=EuglossaDilemma_001381-T1
NIJG01000013.1	funannotate	CDS	808695	808982	.	-	0	ID=EuglossaDilemma_001381-T1.cds;Parent=EuglossaDilemma_001381-T1
NIJG01000013.1	funannotate	CDS	1355101	1355169	.	+	0	ID=EuglossaDilemma_001432-T1.cds;Parent=EuglossaDilemma_001432-T1
NIJG01000013.1	funannotate	CDS	1355289	1355370	.	+	0	ID=EuglossaDilemma_001432-T1.cds;Parent=EuglossaDilemma_001432-T1
NIJG01000013.1	funannotate	CDS	1355446	1355632	.	+	0	ID=EuglossaDilemma_001432-T1.cds;Parent=EuglossaDilemma_001432-T1
NIJG01000013.1	funannotate	CDS	1355700	1355913	.	+	0	ID=EuglossaDilemma_001432-T1.cds;Parent=EuglossaDilemma_001432-T1
NIJG01000013.1	funannotate	CDS	1812854	1813003	.	-	0	ID=EuglossaDilemma_001454-T1.cds;Parent=EuglossaDilemma_001454-T1
NIJG01000013.1	funannotate	CDS	1812267	1812740	.	-	0	ID=EuglossaDilemma_001454-T1.cds;Parent=EuglossaDilemma_001454-T1
NIJG01000013.1	funannotate	mRNA	4239590	4241905	.	+	.	ID=EuglossaDilemma_001553-T1;Ontology_term=GO:0003723;Dbxref=PFAM:PF08144%2CInterPro:IPR033133%2CInterPro:IPR011989%2CInterPro:IPR016024%2CInterPro:IPR012959%2CInterPro:IPR001313%2CInterPro:IPR040059;Parent=EuglossaDilemma_001553
NIJG01000013.1	funannotate	CDS	3523203	3523526	.	-	0	ID=EuglossaDilemma_001528-T1.cds;Parent=EuglossaDilemma_001528-T1
NIJG01000013.1	funannotate	mRNA	523072	526327	.	-	.	ID=EuglossaDilemma_001348-T1;Ontology_term=GO:0006506;Dbxref=InterPro:IPR007217%2CPFAM:PF04080;Parent=EuglossaDilemma_001348
NIJG01000013.1	funannotate	mRNA	3998375	4003280	.	-	.	ID=EuglossaDilemma_001541-T1;Ontology_term=GO:0000166%2CGO:0016887%2CGO:0016021%2CGO:0006812;Dbxref=InterPro:IPR001757%2CInterPro:IPR008250%2CInterPro:IPR018303%2CPFAM:PF00702%2CPFAM:PF13246%2CInterPro:IPR023214%2CInterPro:IPR036412%2CInterPro:IPR023299%2CPFAM:PF00122%2CInterPro:IPR023298%2CInterPro:IPR006544;Parent=EuglossaDilemma_001541
NIJG01000013.1	funannotate	mRNA	394884	399375	.	-	.	ID=EuglossaDilemma_001336-T1;Ontology_term=GO:0005515;Dbxref=InterPro:IPR036770%2CInterPro:IPR020683%2CPFAM:PF13606%2CInterPro:IPR002110;Parent=EuglossaDilemma_001336
NIJG01000013.1	funannotate	exon	2401072	2401447	.	+	.	ID=EuglossaDilemma_001476-T1.exon2;Parent=EuglossaDilemma_001476-T1
NIJG01000013.1	funannotate	exon	2400685	2400722	.	+	.	ID=EuglossaDilemma_001476-T1.exon1;Parent=EuglossaDilemma_001476-T1
NIJG01000013.1	funannotate	exon	2401772	2401978	.	+	.	ID=EuglossaDilemma_001476-T1.exon4;Parent=EuglossaDilemma_001476-T1
NIJG01000013.1	funannotate	exon	2401525	2401677	.	+	.	ID=EuglossaDilemma_001476-T1.exon3;Parent=EuglossaDilemma_001476-T1
NIJG01000013.1	funannotate	five_prime_UTR	2538382	2538584	.	-	.	ID=EuglossaDilemma_001486-T1.utr5p1;Parent=EuglossaDilemma_001486-T1
NIJG01000013.1	funannotate	exon	907487	907778	.	+	.	ID=EuglossaDilemma_001401-T1.exon2;Parent=EuglossaDilemma_001401-T1
NIJG01000013.1	funannotate	exon	907430	907433	.	+	.	ID=EuglossaDilemma_001401-T1.exon1;Parent=EuglossaDilemma_001401-T1
NIJG01000013.1	funannotate	exon	908279	908620	.	+	.	ID=EuglossaDilemma_001401-T1.exon4;Parent=EuglossaDilemma_001401-T1
NIJG01000013.1	funannotate	exon	907910	908186	.	+	.	ID=EuglossaDilemma_001401-T1.exon3;Parent=EuglossaDilemma_001401-T1
NIJG01000013.1	funannotate	mRNA	2723244	2724186	.	-	.	ID=EuglossaDilemma_001494-T1;Parent=EuglossaDilemma_001494
NIJG01000013.1	funannotate	CDS	3124498	3124896	.	-	0	ID=EuglossaDilemma_001506-T1.cds;Parent=EuglossaDilemma_001506-T1
NIJG01000013.1	funannotate	three_prime_UTR	4364170	4364464	.	-	.	ID=EuglossaDilemma_001581-T1.utr3p1;Parent=EuglossaDilemma_001581-T1
NIJG01000013.1	funannotate	exon	4652409	4652848	.	-	.	ID=EuglossaDilemma_001585-T1.exon1;Parent=EuglossaDilemma_001585-T1
NIJG01000013.1	funannotate	exon	1267931	1268364	.	+	.	ID=EuglossaDilemma_001421-T1.exon3;Parent=EuglossaDilemma_001421-T1
NIJG01000013.1	funannotate	exon	1269285	1269513	.	+	.	ID=EuglossaDilemma_001421-T1.exon4;Parent=EuglossaDilemma_001421-T1
NIJG01000013.1	funannotate	CDS	2986941	2987240	.	-	0	ID=EuglossaDilemma_001498-T1.cds;Parent=EuglossaDilemma_001498-T1
NIJG01000013.1	funannotate	exon	1262073	1262169	.	+	.	ID=EuglossaDilemma_001421-T1.exon1;Parent=EuglossaDilemma_001421-T1
NIJG01000013.1	funannotate	exon	1262491	1263035	.	+	.	ID=EuglossaDilemma_001421-T1.exon2;Parent=EuglossaDilemma_001421-T1
NIJG01000013.1	funannotate	CDS	2400685	2400722	.	+	0	ID=EuglossaDilemma_001476-T1.cds;Parent=EuglossaDilemma_001476-T1
NIJG01000013.1	funannotate	CDS	2401072	2401447	.	+	0	ID=EuglossaDilemma_001476-T1.cds;Parent=EuglossaDilemma_001476-T1
NIJG01000013.1	funannotate	CDS	2401525	2401677	.	+	0	ID=EuglossaDilemma_001476-T1.cds;Parent=EuglossaDilemma_001476-T1
NIJG01000013.1	funannotate	CDS	2401772	2401978	.	+	0	ID=EuglossaDilemma_001476-T1.cds;Parent=EuglossaDilemma_001476-T1
NIJG01000013.1	funannotate	exon	4185021	4185152	.	+	.	ID=EuglossaDilemma_001549-T1.exon1;Parent=EuglossaDilemma_001549-T1
NIJG01000013.1	funannotate	exon	4208371	4208608	.	+	.	ID=EuglossaDilemma_001549-T1.exon3;Parent=EuglossaDilemma_001549-T1
NIJG01000013.1	funannotate	exon	4185465	4185704	.	+	.	ID=EuglossaDilemma_001549-T1.exon2;Parent=EuglossaDilemma_001549-T1
NIJG01000013.1	funannotate	exon	4209650	4212377	.	+	.	ID=EuglossaDilemma_001549-T1.exon5;Parent=EuglossaDilemma_001549-T1
NIJG01000013.1	funannotate	exon	4209107	4209342	.	+	.	ID=EuglossaDilemma_001549-T1.exon4;Parent=EuglossaDilemma_001549-T1
NIJG01000013.1	funannotate	exon	4213084	4213437	.	+	.	ID=EuglossaDilemma_001549-T1.exon7;Parent=EuglossaDilemma_001549-T1
NIJG01000013.1	funannotate	CDS	526869	526961	.	+	0	ID=EuglossaDilemma_001349-T1.cds;Parent=EuglossaDilemma_001349-T1
NIJG01000013.1	funannotate	CDS	527037	527207	.	+	0	ID=EuglossaDilemma_001349-T1.cds;Parent=EuglossaDilemma_001349-T1
NIJG01000013.1	funannotate	CDS	527265	527346	.	+	0	ID=EuglossaDilemma_001349-T1.cds;Parent=EuglossaDilemma_001349-T1
NIJG01000013.1	funannotate	CDS	527422	527597	.	+	0	ID=EuglossaDilemma_001349-T1.cds;Parent=EuglossaDilemma_001349-T1
NIJG01000013.1	funannotate	CDS	528865	528929	.	+	0	ID=EuglossaDilemma_001349-T1.cds;Parent=EuglossaDilemma_001349-T1
NIJG01000013.1	funannotate	CDS	529055	529061	.	+	0	ID=EuglossaDilemma_001349-T1.cds;Parent=EuglossaDilemma_001349-T1
NIJG01000013.1	funannotate	exon	4212741	4212916	.	+	.	ID=EuglossaDilemma_001549-T1.exon6;Parent=EuglossaDilemma_001549-T1
NIJG01000013.1	funannotate	exon	4213838	4213992	.	+	.	ID=EuglossaDilemma_001549-T1.exon9;Parent=EuglossaDilemma_001549-T1
NIJG01000013.1	funannotate	exon	4213526	4213753	.	+	.	ID=EuglossaDilemma_001549-T1.exon8;Parent=EuglossaDilemma_001549-T1
NIJG01000013.1	funannotate	CDS	970557	970670	.	+	0	ID=EuglossaDilemma_001410-T1.cds;Parent=EuglossaDilemma_001410-T1
NIJG01000013.1	funannotate	CDS	970791	970936	.	+	0	ID=EuglossaDilemma_001410-T1.cds;Parent=EuglossaDilemma_001410-T1
NIJG01000013.1	funannotate	CDS	971027	971418	.	+	0	ID=EuglossaDilemma_001410-T1.cds;Parent=EuglossaDilemma_001410-T1
NIJG01000013.1	funannotate	CDS	971524	971613	.	+	0	ID=EuglossaDilemma_001410-T1.cds;Parent=EuglossaDilemma_001410-T1
NIJG01000013.1	funannotate	CDS	971692	971831	.	+	0	ID=EuglossaDilemma_001410-T1.cds;Parent=EuglossaDilemma_001410-T1
NIJG01000013.1	funannotate	CDS	971906	972092	.	+	0	ID=EuglossaDilemma_001410-T1.cds;Parent=EuglossaDilemma_001410-T1
NIJG01000013.1	funannotate	CDS	972161	972292	.	+	0	ID=EuglossaDilemma_001410-T1.cds;Parent=EuglossaDilemma_001410-T1
NIJG01000013.1	funannotate	CDS	972366	972510	.	+	0	ID=EuglossaDilemma_001410-T1.cds;Parent=EuglossaDilemma_001410-T1
NIJG01000013.1	funannotate	CDS	972618	972758	.	+	0	ID=EuglossaDilemma_001410-T1.cds;Parent=EuglossaDilemma_001410-T1
NIJG01000013.1	funannotate	CDS	972833	972992	.	+	0	ID=EuglossaDilemma_001410-T1.cds;Parent=EuglossaDilemma_001410-T1
NIJG01000013.1	funannotate	CDS	973091	973312	.	+	0	ID=EuglossaDilemma_001410-T1.cds;Parent=EuglossaDilemma_001410-T1
NIJG01000013.1	funannotate	CDS	973404	973556	.	+	0	ID=EuglossaDilemma_001410-T1.cds;Parent=EuglossaDilemma_001410-T1
NIJG01000013.1	funannotate	mRNA	2521405	2523863	.	+	.	ID=EuglossaDilemma_001482-T1;Ontology_term=GO:0003993;Dbxref=InterPro:IPR029630%2CInterPro:IPR000560%2CPFAM:PF00328%2CInterPro:IPR029033;Parent=EuglossaDilemma_001482
NIJG01000013.1	funannotate	mRNA	4346320	4352275	.	-	.	ID=EuglossaDilemma_001577-T1;Ontology_term=GO:0046983;Dbxref=InterPro:IPR032394%2CPFAM:PF04547%2CInterPro:IPR007632%2CPFAM:PF16178;Parent=EuglossaDilemma_001577
NIJG01000013.1	funannotate	exon	3535201	3535540	.	-	.	ID=EuglossaDilemma_001529-T1.exon4;Parent=EuglossaDilemma_001529-T1
NIJG01000013.1	funannotate	exon	3535654	3535757	.	-	.	ID=EuglossaDilemma_001529-T1.exon3;Parent=EuglossaDilemma_001529-T1
NIJG01000013.1	funannotate	exon	3537356	3537493	.	-	.	ID=EuglossaDilemma_001529-T1.exon2;Parent=EuglossaDilemma_001529-T1
NIJG01000013.1	funannotate	exon	3537607	3537654	.	-	.	ID=EuglossaDilemma_001529-T1.exon1;Parent=EuglossaDilemma_001529-T1
NIJG01000013.1	funannotate	mRNA	4270299	4270517	.	-	.	ID=EuglossaDilemma_001559-T1;Ontology_term=GO:0034464%2CGO:0060271;Dbxref=PFAM:PF14777%2CInterPro:IPR028233;Parent=EuglossaDilemma_001559
NIJG01000013.1	funannotate	CDS	548345	548357	.	+	0	ID=EuglossaDilemma_001353-T1.cds;Parent=EuglossaDilemma_001353-T1
NIJG01000013.1	funannotate	CDS	549022	549303	.	+	0	ID=EuglossaDilemma_001353-T1.cds;Parent=EuglossaDilemma_001353-T1
NIJG01000013.1	funannotate	CDS	549416	549563	.	+	0	ID=EuglossaDilemma_001353-T1.cds;Parent=EuglossaDilemma_001353-T1
NIJG01000013.1	funannotate	CDS	549638	549854	.	+	0	ID=EuglossaDilemma_001353-T1.cds;Parent=EuglossaDilemma_001353-T1
NIJG01000013.1	funannotate	CDS	550948	551134	.	+	0	ID=EuglossaDilemma_001353-T1.cds;Parent=EuglossaDilemma_001353-T1
NIJG01000013.1	funannotate	CDS	551201	551379	.	+	0	ID=EuglossaDilemma_001353-T1.cds;Parent=EuglossaDilemma_001353-T1
NIJG01000013.1	funannotate	CDS	551533	551997	.	+	0	ID=EuglossaDilemma_001353-T1.cds;Parent=EuglossaDilemma_001353-T1
NIJG01000013.1	funannotate	CDS	2521405	2521497	.	+	0	ID=EuglossaDilemma_001482-T1.cds;Parent=EuglossaDilemma_001482-T1
NIJG01000013.1	funannotate	CDS	2521711	2521818	.	+	0	ID=EuglossaDilemma_001482-T1.cds;Parent=EuglossaDilemma_001482-T1
NIJG01000013.1	funannotate	CDS	2522396	2522661	.	+	0	ID=EuglossaDilemma_001482-T1.cds;Parent=EuglossaDilemma_001482-T1
NIJG01000013.1	funannotate	CDS	2522787	2522943	.	+	0	ID=EuglossaDilemma_001482-T1.cds;Parent=EuglossaDilemma_001482-T1
NIJG01000013.1	funannotate	CDS	2523030	2523153	.	+	0	ID=EuglossaDilemma_001482-T1.cds;Parent=EuglossaDilemma_001482-T1
NIJG01000013.1	funannotate	CDS	2523241	2523455	.	+	0	ID=EuglossaDilemma_001482-T1.cds;Parent=EuglossaDilemma_001482-T1
NIJG01000013.1	funannotate	CDS	2523582	2523863	.	+	0	ID=EuglossaDilemma_001482-T1.cds;Parent=EuglossaDilemma_001482-T1
NIJG01000013.1	funannotate	CDS	3128531	3128848	.	-	0	ID=EuglossaDilemma_001507-T1.cds;Parent=EuglossaDilemma_001507-T1
NIJG01000013.1	funannotate	exon	4643577	4643903	.	-	.	ID=EuglossaDilemma_001584-T1.exon1;Parent=EuglossaDilemma_001584-T1
NIJG01000013.1	funannotate	exon	2462803	2462807	.	-	.	ID=EuglossaDilemma_001478-T1.exon1;Parent=EuglossaDilemma_001478-T1
NIJG01000013.1	funannotate	exon	2462653	2462748	.	-	.	ID=EuglossaDilemma_001478-T1.exon2;Parent=EuglossaDilemma_001478-T1
NIJG01000013.1	funannotate	exon	2460704	2460812	.	-	.	ID=EuglossaDilemma_001478-T1.exon3;Parent=EuglossaDilemma_001478-T1
NIJG01000013.1	funannotate	CDS	977184	977262	.	+	0	ID=EuglossaDilemma_001411-T1.cds;Parent=EuglossaDilemma_001411-T1
NIJG01000013.1	funannotate	CDS	977423	977629	.	+	0	ID=EuglossaDilemma_001411-T1.cds;Parent=EuglossaDilemma_001411-T1
NIJG01000013.1	funannotate	CDS	977739	977880	.	+	0	ID=EuglossaDilemma_001411-T1.cds;Parent=EuglossaDilemma_001411-T1
NIJG01000013.1	funannotate	CDS	978236	978539	.	+	0	ID=EuglossaDilemma_001411-T1.cds;Parent=EuglossaDilemma_001411-T1
NIJG01000013.1	funannotate	CDS	978608	978734	.	+	0	ID=EuglossaDilemma_001411-T1.cds;Parent=EuglossaDilemma_001411-T1
NIJG01000013.1	funannotate	CDS	978796	979145	.	+	0	ID=EuglossaDilemma_001411-T1.cds;Parent=EuglossaDilemma_001411-T1
NIJG01000013.1	funannotate	CDS	979223	979426	.	+	0	ID=EuglossaDilemma_001411-T1.cds;Parent=EuglossaDilemma_001411-T1
NIJG01000013.1	funannotate	CDS	4369060	4369118	.	-	0	ID=EuglossaDilemma_001581-T1.cds;Parent=EuglossaDilemma_001581-T1
NIJG01000013.1	funannotate	CDS	4367972	4368090	.	-	0	ID=EuglossaDilemma_001581-T1.cds;Parent=EuglossaDilemma_001581-T1
NIJG01000013.1	funannotate	CDS	4367597	4367894	.	-	0	ID=EuglossaDilemma_001581-T1.cds;Parent=EuglossaDilemma_001581-T1
NIJG01000013.1	funannotate	CDS	4367354	4367515	.	-	0	ID=EuglossaDilemma_001581-T1.cds;Parent=EuglossaDilemma_001581-T1
NIJG01000013.1	funannotate	CDS	4366912	4367270	.	-	0	ID=EuglossaDilemma_001581-T1.cds;Parent=EuglossaDilemma_001581-T1
NIJG01000013.1	funannotate	CDS	4366583	4366831	.	-	0	ID=EuglossaDilemma_001581-T1.cds;Parent=EuglossaDilemma_001581-T1
NIJG01000013.1	funannotate	CDS	4365995	4366510	.	-	0	ID=EuglossaDilemma_001581-T1.cds;Parent=EuglossaDilemma_001581-T1
NIJG01000013.1	funannotate	CDS	4365071	4365855	.	-	0	ID=EuglossaDilemma_001581-T1.cds;Parent=EuglossaDilemma_001581-T1
NIJG01000013.1	funannotate	CDS	4364730	4364984	.	-	0	ID=EuglossaDilemma_001581-T1.cds;Parent=EuglossaDilemma_001581-T1
NIJG01000013.1	funannotate	CDS	4364465	4364545	.	-	0	ID=EuglossaDilemma_001581-T1.cds;Parent=EuglossaDilemma_001581-T1
NIJG01000013.1	funannotate	exon	1585286	1591156	.	+	.	ID=EuglossaDilemma_001440-T1.exon1;Parent=EuglossaDilemma_001440-T1
NIJG01000013.1	funannotate	mRNA	4057134	4057905	.	+	.	ID=EuglossaDilemma_001547-T1;Parent=EuglossaDilemma_001547
NIJG01000013.1	funannotate	mRNA	4643577	4643903	.	-	.	ID=EuglossaDilemma_001584-T1;Parent=EuglossaDilemma_001584
NIJG01000013.1	funannotate	mRNA	3360800	3361557	.	+	.	ID=EuglossaDilemma_001523-T1;Parent=EuglossaDilemma_001523
NIJG01000013.1	funannotate	mRNA	3586266	3587702	.	-	.	ID=EuglossaDilemma_001535-T1;Dbxref=InterPro:IPR001781%2CPFAM:PF00412;Parent=EuglossaDilemma_001535
NIJG01000013.1	funannotate	CDS	1384377	1384440	.	+	0	ID=EuglossaDilemma_001433-T1.cds;Parent=EuglossaDilemma_001433-T1
NIJG01000013.1	funannotate	CDS	1385302	1385411	.	+	0	ID=EuglossaDilemma_001433-T1.cds;Parent=EuglossaDilemma_001433-T1
NIJG01000013.1	funannotate	CDS	1385570	1385841	.	+	0	ID=EuglossaDilemma_001433-T1.cds;Parent=EuglossaDilemma_001433-T1
NIJG01000013.1	funannotate	CDS	1386056	1386263	.	+	0	ID=EuglossaDilemma_001433-T1.cds;Parent=EuglossaDilemma_001433-T1
NIJG01000013.1	funannotate	exon	1574005	1574302	.	+	.	ID=EuglossaDilemma_001438-T1.exon2;Parent=EuglossaDilemma_001438-T1
NIJG01000013.1	funannotate	exon	1571051	1571145	.	+	.	ID=EuglossaDilemma_001438-T1.exon1;Parent=EuglossaDilemma_001438-T1
NIJG01000013.1	funannotate	exon	1576004	1576162	.	+	.	ID=EuglossaDilemma_001438-T1.exon4;Parent=EuglossaDilemma_001438-T1
NIJG01000013.1	funannotate	exon	1575823	1575846	.	+	.	ID=EuglossaDilemma_001438-T1.exon3;Parent=EuglossaDilemma_001438-T1
NIJG01000013.1	funannotate	exon	1577883	1577985	.	+	.	ID=EuglossaDilemma_001438-T1.exon6;Parent=EuglossaDilemma_001438-T1
NIJG01000013.1	funannotate	exon	1576463	1576600	.	+	.	ID=EuglossaDilemma_001438-T1.exon5;Parent=EuglossaDilemma_001438-T1
NIJG01000013.1	funannotate	exon	1578756	1578914	.	+	.	ID=EuglossaDilemma_001438-T1.exon8;Parent=EuglossaDilemma_001438-T1
NIJG01000013.1	funannotate	exon	1578142	1578265	.	+	.	ID=EuglossaDilemma_001438-T1.exon7;Parent=EuglossaDilemma_001438-T1
NIJG01000013.1	funannotate	CDS	1893747	1893783	.	+	0	ID=EuglossaDilemma_001460-T1.cds;Parent=EuglossaDilemma_001460-T1
NIJG01000013.1	funannotate	CDS	1894390	1894793	.	+	0	ID=EuglossaDilemma_001460-T1.cds;Parent=EuglossaDilemma_001460-T1
NIJG01000013.1	funannotate	exon	1579704	1579868	.	+	.	ID=EuglossaDilemma_001438-T1.exon9;Parent=EuglossaDilemma_001438-T1
NIJG01000013.1	funannotate	three_prime_UTR	872849	873302	.	+	.	ID=EuglossaDilemma_001398-T1.utr3p1;Parent=EuglossaDilemma_001398-T1
NIJG01000013.1	funannotate	CDS	1326007	1326151	.	+	0	ID=EuglossaDilemma_001427-T1.cds;Parent=EuglossaDilemma_001427-T1
NIJG01000013.1	funannotate	CDS	1326339	1326544	.	+	0	ID=EuglossaDilemma_001427-T1.cds;Parent=EuglossaDilemma_001427-T1
NIJG01000013.1	funannotate	CDS	1326619	1326755	.	+	0	ID=EuglossaDilemma_001427-T1.cds;Parent=EuglossaDilemma_001427-T1
NIJG01000013.1	funannotate	CDS	1326827	1327382	.	+	0	ID=EuglossaDilemma_001427-T1.cds;Parent=EuglossaDilemma_001427-T1
NIJG01000013.1	funannotate	exon	896524	896634	.	+	.	ID=EuglossaDilemma_001400-T1.exon3;Parent=EuglossaDilemma_001400-T1
NIJG01000013.1	funannotate	exon	3551575	3551613	.	-	.	ID=EuglossaDilemma_001530-T1.exon1;Parent=EuglossaDilemma_001530-T1
NIJG01000013.1	funannotate	exon	896271	896417	.	+	.	ID=EuglossaDilemma_001400-T1.exon2;Parent=EuglossaDilemma_001400-T1
NIJG01000013.1	funannotate	exon	896025	896153	.	+	.	ID=EuglossaDilemma_001400-T1.exon1;Parent=EuglossaDilemma_001400-T1
NIJG01000013.1	funannotate	CDS	1689075	1689306	.	+	0	ID=EuglossaDilemma_001449-T1.cds;Parent=EuglossaDilemma_001449-T1
NIJG01000013.1	funannotate	CDS	1689453	1689774	.	+	0	ID=EuglossaDilemma_001449-T1.cds;Parent=EuglossaDilemma_001449-T1
NIJG01000013.1	funannotate	CDS	1690114	1690296	.	+	0	ID=EuglossaDilemma_001449-T1.cds;Parent=EuglossaDilemma_001449-T1
NIJG01000013.1	funannotate	CDS	1690405	1690568	.	+	0	ID=EuglossaDilemma_001449-T1.cds;Parent=EuglossaDilemma_001449-T1
NIJG01000013.1	funannotate	CDS	1690698	1691065	.	+	0	ID=EuglossaDilemma_001449-T1.cds;Parent=EuglossaDilemma_001449-T1
NIJG01000013.1	funannotate	CDS	1691149	1691349	.	+	0	ID=EuglossaDilemma_001449-T1.cds;Parent=EuglossaDilemma_001449-T1
NIJG01000013.1	funannotate	CDS	1691498	1691736	.	+	0	ID=EuglossaDilemma_001449-T1.cds;Parent=EuglossaDilemma_001449-T1
NIJG01000013.1	funannotate	CDS	1692048	1692362	.	+	0	ID=EuglossaDilemma_001449-T1.cds;Parent=EuglossaDilemma_001449-T1
NIJG01000013.1	funannotate	CDS	1692554	1692713	.	+	0	ID=EuglossaDilemma_001449-T1.cds;Parent=EuglossaDilemma_001449-T1
NIJG01000013.1	funannotate	exon	3549577	3549624	.	-	.	ID=EuglossaDilemma_001530-T1.exon8;Parent=EuglossaDilemma_001530-T1
NIJG01000013.1	funannotate	exon	898120	898231	.	+	.	ID=EuglossaDilemma_001400-T1.exon9;Parent=EuglossaDilemma_001400-T1
NIJG01000013.1	funannotate	exon	3549701	3549833	.	-	.	ID=EuglossaDilemma_001530-T1.exon7;Parent=EuglossaDilemma_001530-T1
NIJG01000013.1	funannotate	exon	897787	898037	.	+	.	ID=EuglossaDilemma_001400-T1.exon8;Parent=EuglossaDilemma_001400-T1
NIJG01000013.1	funannotate	exon	3549967	3550100	.	-	.	ID=EuglossaDilemma_001530-T1.exon6;Parent=EuglossaDilemma_001530-T1
NIJG01000013.1	funannotate	exon	897561	897704	.	+	.	ID=EuglossaDilemma_001400-T1.exon7;Parent=EuglossaDilemma_001400-T1
NIJG01000013.1	funannotate	exon	3550178	3550268	.	-	.	ID=EuglossaDilemma_001530-T1.exon5;Parent=EuglossaDilemma_001530-T1
NIJG01000013.1	funannotate	exon	897226	897475	.	+	.	ID=EuglossaDilemma_001400-T1.exon6;Parent=EuglossaDilemma_001400-T1
NIJG01000013.1	funannotate	exon	3550597	3550713	.	-	.	ID=EuglossaDilemma_001530-T1.exon4;Parent=EuglossaDilemma_001530-T1
NIJG01000013.1	funannotate	exon	896993	897153	.	+	.	ID=EuglossaDilemma_001400-T1.exon5;Parent=EuglossaDilemma_001400-T1
NIJG01000013.1	funannotate	exon	3550802	3551063	.	-	.	ID=EuglossaDilemma_001530-T1.exon3;Parent=EuglossaDilemma_001530-T1
NIJG01000013.1	funannotate	exon	896724	896907	.	+	.	ID=EuglossaDilemma_001400-T1.exon4;Parent=EuglossaDilemma_001400-T1
NIJG01000013.1	funannotate	exon	3551151	3551268	.	-	.	ID=EuglossaDilemma_001530-T1.exon2;Parent=EuglossaDilemma_001530-T1
NIJG01000013.1	funannotate	mRNA	2991639	2991977	.	-	.	ID=EuglossaDilemma_001499-T1;Parent=EuglossaDilemma_001499
NIJG01000013.1	funannotate	exon	242621	242770	.	+	.	ID=EuglossaDilemma_001331-T1.exon6;Parent=EuglossaDilemma_001331-T1
NIJG01000013.1	funannotate	exon	242221	242542	.	+	.	ID=EuglossaDilemma_001331-T1.exon5;Parent=EuglossaDilemma_001331-T1
NIJG01000013.1	funannotate	CDS	1837672	1837732	.	+	0	ID=EuglossaDilemma_001455-T1.cds;Parent=EuglossaDilemma_001455-T1
NIJG01000013.1	funannotate	CDS	1842301	1842661	.	+	0	ID=EuglossaDilemma_001455-T1.cds;Parent=EuglossaDilemma_001455-T1
NIJG01000013.1	funannotate	CDS	1842969	1843253	.	+	0	ID=EuglossaDilemma_001455-T1.cds;Parent=EuglossaDilemma_001455-T1
NIJG01000013.1	funannotate	CDS	1843320	1843593	.	+	0	ID=EuglossaDilemma_001455-T1.cds;Parent=EuglossaDilemma_001455-T1
NIJG01000013.1	funannotate	CDS	1844117	1844321	.	+	0	ID=EuglossaDilemma_001455-T1.cds;Parent=EuglossaDilemma_001455-T1
NIJG01000013.1	funannotate	CDS	1844441	1844625	.	+	0	ID=EuglossaDilemma_001455-T1.cds;Parent=EuglossaDilemma_001455-T1
NIJG01000013.1	funannotate	CDS	1845984	1846179	.	+	0	ID=EuglossaDilemma_001455-T1.cds;Parent=EuglossaDilemma_001455-T1
NIJG01000013.1	funannotate	CDS	1846357	1846569	.	+	0	ID=EuglossaDilemma_001455-T1.cds;Parent=EuglossaDilemma_001455-T1
NIJG01000013.1	funannotate	CDS	1847147	1847377	.	+	0	ID=EuglossaDilemma_001455-T1.cds;Parent=EuglossaDilemma_001455-T1
NIJG01000013.1	funannotate	CDS	1847467	1847639	.	+	0	ID=EuglossaDilemma_001455-T1.cds;Parent=EuglossaDilemma_001455-T1
NIJG01000013.1	funannotate	exon	242836	243063	.	+	.	ID=EuglossaDilemma_001331-T1.exon7;Parent=EuglossaDilemma_001331-T1
NIJG01000013.1	funannotate	exon	241226	241459	.	+	.	ID=EuglossaDilemma_001331-T1.exon2;Parent=EuglossaDilemma_001331-T1
NIJG01000013.1	funannotate	exon	240749	241079	.	+	.	ID=EuglossaDilemma_001331-T1.exon1;Parent=EuglossaDilemma_001331-T1
NIJG01000013.1	funannotate	exon	241826	242146	.	+	.	ID=EuglossaDilemma_001331-T1.exon4;Parent=EuglossaDilemma_001331-T1
NIJG01000013.1	funannotate	mRNA	838869	839054	.	-	.	ID=EuglossaDilemma_001385-T1;Dbxref=InterPro:IPR029204;Parent=EuglossaDilemma_001385
NIJG01000013.1	funannotate	exon	241535	241742	.	+	.	ID=EuglossaDilemma_001331-T1.exon3;Parent=EuglossaDilemma_001331-T1
NIJG01000013.1	funannotate	mRNA	868749	870223	.	-	.	ID=EuglossaDilemma_001397-T1;Ontology_term=GO:0000398%2CGO:0089701%2CGO:0003723%2CGO:0046872%2CGO:0003676;Dbxref=InterPro:IPR009145%2CInterPro:IPR003954%2CPFAM:PF00642%2CInterPro:IPR035979%2CPFAM:PF00076%2CInterPro:IPR012677%2CInterPro:IPR000504%2CInterPro:IPR000571;Parent=EuglossaDilemma_001397
NIJG01000013.1	funannotate	mRNA	2580059	2581638	.	-	.	ID=EuglossaDilemma_001487-T1;Ontology_term=GO:0022857%2CGO:0016021%2CGO:0055085;Dbxref=PFAM:PF07690%2CPFAM:PF00083%2CInterPro:IPR005828%2CInterPro:IPR020846%2CInterPro:IPR005829%2CInterPro:IPR036259;Parent=EuglossaDilemma_001487
NIJG01000013.1	funannotate	exon	4251326	4251682	.	-	.	ID=EuglossaDilemma_001555-T1.exon11;Parent=EuglossaDilemma_001555-T1
NIJG01000013.1	funannotate	exon	4251770	4251956	.	-	.	ID=EuglossaDilemma_001555-T1.exon10;Parent=EuglossaDilemma_001555-T1
NIJG01000013.1	funannotate	exon	4251123	4251253	.	-	.	ID=EuglossaDilemma_001555-T1.exon12;Parent=EuglossaDilemma_001555-T1
NIJG01000013.1	funannotate	CDS	870180	870223	.	-	0	ID=EuglossaDilemma_001397-T1.cds;Parent=EuglossaDilemma_001397-T1
NIJG01000013.1	funannotate	CDS	870015	870102	.	-	0	ID=EuglossaDilemma_001397-T1.cds;Parent=EuglossaDilemma_001397-T1
NIJG01000013.1	funannotate	CDS	869728	869794	.	-	0	ID=EuglossaDilemma_001397-T1.cds;Parent=EuglossaDilemma_001397-T1
NIJG01000013.1	funannotate	CDS	869355	869643	.	-	0	ID=EuglossaDilemma_001397-T1.cds;Parent=EuglossaDilemma_001397-T1
NIJG01000013.1	funannotate	CDS	868749	868986	.	-	0	ID=EuglossaDilemma_001397-T1.cds;Parent=EuglossaDilemma_001397-T1
NIJG01000013.1	funannotate	CDS	240749	241079	.	+	0	ID=EuglossaDilemma_001331-T1.cds;Parent=EuglossaDilemma_001331-T1
NIJG01000013.1	funannotate	CDS	241226	241459	.	+	0	ID=EuglossaDilemma_001331-T1.cds;Parent=EuglossaDilemma_001331-T1
NIJG01000013.1	funannotate	CDS	241535	241742	.	+	0	ID=EuglossaDilemma_001331-T1.cds;Parent=EuglossaDilemma_001331-T1
NIJG01000013.1	funannotate	CDS	241826	242146	.	+	0	ID=EuglossaDilemma_001331-T1.cds;Parent=EuglossaDilemma_001331-T1
NIJG01000013.1	funannotate	CDS	242221	242542	.	+	0	ID=EuglossaDilemma_001331-T1.cds;Parent=EuglossaDilemma_001331-T1
NIJG01000013.1	funannotate	CDS	242621	242770	.	+	0	ID=EuglossaDilemma_001331-T1.cds;Parent=EuglossaDilemma_001331-T1
NIJG01000013.1	funannotate	CDS	242836	243063	.	+	0	ID=EuglossaDilemma_001331-T1.cds;Parent=EuglossaDilemma_001331-T1
NIJG01000013.1	funannotate	CDS	711257	711565	.	-	0	ID=EuglossaDilemma_001375-T1.cds;Parent=EuglossaDilemma_001375-T1
NIJG01000013.1	funannotate	CDS	710743	710943	.	-	0	ID=EuglossaDilemma_001375-T1.cds;Parent=EuglossaDilemma_001375-T1
NIJG01000013.1	funannotate	CDS	709598	709889	.	-	0	ID=EuglossaDilemma_001375-T1.cds;Parent=EuglossaDilemma_001375-T1
NIJG01000013.1	funannotate	CDS	709066	709200	.	-	0	ID=EuglossaDilemma_001375-T1.cds;Parent=EuglossaDilemma_001375-T1
NIJG01000013.1	funannotate	CDS	708682	708881	.	-	0	ID=EuglossaDilemma_001375-T1.cds;Parent=EuglossaDilemma_001375-T1
NIJG01000013.1	funannotate	CDS	708277	708600	.	-	0	ID=EuglossaDilemma_001375-T1.cds;Parent=EuglossaDilemma_001375-T1
NIJG01000013.1	funannotate	mRNA	587481	597622	.	-	.	ID=EuglossaDilemma_001361-T1;Ontology_term=GO:0005515;Dbxref=InterPro:IPR019734%2CInterPro:IPR013026%2CInterPro:IPR011990%2CPFAM:PF13181;Parent=EuglossaDilemma_001361
NIJG01000013.1	funannotate	mRNA	4330142	4331113	.	-	.	ID=EuglossaDilemma_001572-T1;Parent=EuglossaDilemma_001572
NIJG01000013.1	funannotate	CDS	3281735	3282158	.	+	0	ID=EuglossaDilemma_001510-T1.cds;Parent=EuglossaDilemma_001510-T1
NIJG01000013.1	funannotate	CDS	3282228	3283351	.	+	0	ID=EuglossaDilemma_001510-T1.cds;Parent=EuglossaDilemma_001510-T1
NIJG01000013.1	funannotate	CDS	807111	807191	.	-	0	ID=EuglossaDilemma_001380-T1.cds;Parent=EuglossaDilemma_001380-T1
NIJG01000013.1	funannotate	CDS	805910	806211	.	-	0	ID=EuglossaDilemma_001380-T1.cds;Parent=EuglossaDilemma_001380-T1
NIJG01000013.1	funannotate	CDS	805650	805797	.	-	0	ID=EuglossaDilemma_001380-T1.cds;Parent=EuglossaDilemma_001380-T1
NIJG01000013.1	funannotate	CDS	805500	805583	.	-	0	ID=EuglossaDilemma_001380-T1.cds;Parent=EuglossaDilemma_001380-T1
NIJG01000013.1	funannotate	CDS	804881	805192	.	-	0	ID=EuglossaDilemma_001380-T1.cds;Parent=EuglossaDilemma_001380-T1
NIJG01000013.1	funannotate	CDS	804270	804819	.	-	0	ID=EuglossaDilemma_001380-T1.cds;Parent=EuglossaDilemma_001380-T1
NIJG01000013.1	funannotate	CDS	803922	804187	.	-	0	ID=EuglossaDilemma_001380-T1.cds;Parent=EuglossaDilemma_001380-T1
NIJG01000013.1	funannotate	CDS	803617	803826	.	-	0	ID=EuglossaDilemma_001380-T1.cds;Parent=EuglossaDilemma_001380-T1
NIJG01000013.1	funannotate	CDS	803250	803537	.	-	0	ID=EuglossaDilemma_001380-T1.cds;Parent=EuglossaDilemma_001380-T1
NIJG01000013.1	funannotate	exon	236687	239098	.	-	.	ID=EuglossaDilemma_001329-T1.exon1;Parent=EuglossaDilemma_001329-T1
NIJG01000013.1	funannotate	CDS	3561752	3561941	.	+	0	ID=EuglossaDilemma_001532-T1.cds;Parent=EuglossaDilemma_001532-T1
NIJG01000013.1	funannotate	CDS	3562101	3562166	.	+	0	ID=EuglossaDilemma_001532-T1.cds;Parent=EuglossaDilemma_001532-T1
NIJG01000013.1	funannotate	CDS	3562239	3562273	.	+	0	ID=EuglossaDilemma_001532-T1.cds;Parent=EuglossaDilemma_001532-T1
NIJG01000013.1	funannotate	mRNA	4271323	4274393	.	+	.	ID=EuglossaDilemma_001560-T1;Ontology_term=GO:0032574%2CGO:0003723%2CGO:0004386%2CGO:0035194;Dbxref=InterPro:IPR041677%2CPFAM:PF13604%2CPFAM:PF04851%2CInterPro:IPR027417%2CPFAM:PF13087%2CInterPro:IPR026122%2CInterPro:IPR041679%2CInterPro:IPR003593%2CPFAM:PF13245;Parent=EuglossaDilemma_001560
NIJG01000013.1	funannotate	mRNA	692869	694288	.	-	.	ID=EuglossaDilemma_001373-T1;Dbxref=InterPro:IPR006553%2CInterPro:IPR032675;Parent=EuglossaDilemma_001373
NIJG01000013.1	funannotate	CDS	4345513	4345566	.	-	0	ID=EuglossaDilemma_001576-T1.cds;Parent=EuglossaDilemma_001576-T1
NIJG01000013.1	funannotate	CDS	4345220	4345438	.	-	0	ID=EuglossaDilemma_001576-T1.cds;Parent=EuglossaDilemma_001576-T1
NIJG01000013.1	funannotate	CDS	4344867	4345081	.	-	0	ID=EuglossaDilemma_001576-T1.cds;Parent=EuglossaDilemma_001576-T1
NIJG01000013.1	funannotate	CDS	4344400	4344775	.	-	0	ID=EuglossaDilemma_001576-T1.cds;Parent=EuglossaDilemma_001576-T1
NIJG01000013.1	funannotate	CDS	4344019	4344313	.	-	0	ID=EuglossaDilemma_001576-T1.cds;Parent=EuglossaDilemma_001576-T1
NIJG01000013.1	funannotate	CDS	4343761	4343936	.	-	0	ID=EuglossaDilemma_001576-T1.cds;Parent=EuglossaDilemma_001576-T1
NIJG01000013.1	funannotate	CDS	4250959	4251045	.	-	0	ID=EuglossaDilemma_001554-T1.cds;Parent=EuglossaDilemma_001554-T1
NIJG01000013.1	funannotate	CDS	4250680	4250781	.	-	0	ID=EuglossaDilemma_001554-T1.cds;Parent=EuglossaDilemma_001554-T1
NIJG01000013.1	funannotate	CDS	4250402	4250608	.	-	0	ID=EuglossaDilemma_001554-T1.cds;Parent=EuglossaDilemma_001554-T1
NIJG01000013.1	funannotate	CDS	4250212	4250330	.	-	0	ID=EuglossaDilemma_001554-T1.cds;Parent=EuglossaDilemma_001554-T1
NIJG01000013.1	funannotate	CDS	4249826	4250114	.	-	0	ID=EuglossaDilemma_001554-T1.cds;Parent=EuglossaDilemma_001554-T1
NIJG01000013.1	funannotate	CDS	4249516	4249749	.	-	0	ID=EuglossaDilemma_001554-T1.cds;Parent=EuglossaDilemma_001554-T1
NIJG01000013.1	funannotate	CDS	4249002	4249346	.	-	0	ID=EuglossaDilemma_001554-T1.cds;Parent=EuglossaDilemma_001554-T1
NIJG01000013.1	funannotate	CDS	4248772	4248928	.	-	0	ID=EuglossaDilemma_001554-T1.cds;Parent=EuglossaDilemma_001554-T1
NIJG01000013.1	funannotate	CDS	4248539	4248694	.	-	0	ID=EuglossaDilemma_001554-T1.cds;Parent=EuglossaDilemma_001554-T1
NIJG01000013.1	funannotate	CDS	4248300	4248431	.	-	0	ID=EuglossaDilemma_001554-T1.cds;Parent=EuglossaDilemma_001554-T1
NIJG01000013.1	funannotate	CDS	4247925	4248234	.	-	0	ID=EuglossaDilemma_001554-T1.cds;Parent=EuglossaDilemma_001554-T1
NIJG01000013.1	funannotate	CDS	4247659	4247842	.	-	0	ID=EuglossaDilemma_001554-T1.cds;Parent=EuglossaDilemma_001554-T1
NIJG01000013.1	funannotate	CDS	4247448	4247580	.	-	0	ID=EuglossaDilemma_001554-T1.cds;Parent=EuglossaDilemma_001554-T1
NIJG01000013.1	funannotate	CDS	4247157	4247366	.	-	0	ID=EuglossaDilemma_001554-T1.cds;Parent=EuglossaDilemma_001554-T1
NIJG01000013.1	funannotate	CDS	4246878	4247077	.	-	0	ID=EuglossaDilemma_001554-T1.cds;Parent=EuglossaDilemma_001554-T1
NIJG01000013.1	funannotate	three_prime_UTR	4034045	4034235	.	+	.	ID=EuglossaDilemma_001543-T1.utr3p1;Parent=EuglossaDilemma_001543-T1
NIJG01000013.1	funannotate	CDS	2460246	2460418	.	-	0	ID=EuglossaDilemma_001477-T1.cds;Parent=EuglossaDilemma_001477-T1
NIJG01000013.1	funannotate	CDS	2425873	2425987	.	-	0	ID=EuglossaDilemma_001477-T1.cds;Parent=EuglossaDilemma_001477-T1
NIJG01000013.1	funannotate	CDS	2418325	2418452	.	-	0	ID=EuglossaDilemma_001477-T1.cds;Parent=EuglossaDilemma_001477-T1
NIJG01000013.1	funannotate	CDS	2412075	2412470	.	-	0	ID=EuglossaDilemma_001477-T1.cds;Parent=EuglossaDilemma_001477-T1
NIJG01000013.1	funannotate	CDS	2411845	2411947	.	-	0	ID=EuglossaDilemma_001477-T1.cds;Parent=EuglossaDilemma_001477-T1
NIJG01000013.1	funannotate	CDS	2411340	2411528	.	-	0	ID=EuglossaDilemma_001477-T1.cds;Parent=EuglossaDilemma_001477-T1
NIJG01000013.1	funannotate	CDS	2409800	2410011	.	-	0	ID=EuglossaDilemma_001477-T1.cds;Parent=EuglossaDilemma_001477-T1
NIJG01000013.1	funannotate	CDS	2408446	2408546	.	-	0	ID=EuglossaDilemma_001477-T1.cds;Parent=EuglossaDilemma_001477-T1
NIJG01000013.1	funannotate	CDS	2407141	2407457	.	-	0	ID=EuglossaDilemma_001477-T1.cds;Parent=EuglossaDilemma_001477-T1
NIJG01000013.1	funannotate	CDS	2406690	2407061	.	-	0	ID=EuglossaDilemma_001477-T1.cds;Parent=EuglossaDilemma_001477-T1
NIJG01000013.1	funannotate	CDS	2406245	2406607	.	-	0	ID=EuglossaDilemma_001477-T1.cds;Parent=EuglossaDilemma_001477-T1
NIJG01000013.1	funannotate	CDS	2405901	2406114	.	-	0	ID=EuglossaDilemma_001477-T1.cds;Parent=EuglossaDilemma_001477-T1
NIJG01000013.1	funannotate	CDS	2405567	2405809	.	-	0	ID=EuglossaDilemma_001477-T1.cds;Parent=EuglossaDilemma_001477-T1
NIJG01000013.1	funannotate	CDS	2405340	2405479	.	-	0	ID=EuglossaDilemma_001477-T1.cds;Parent=EuglossaDilemma_001477-T1
NIJG01000013.1	funannotate	CDS	2991639	2991977	.	-	0	ID=EuglossaDilemma_001499-T1.cds;Parent=EuglossaDilemma_001499-T1
NIJG01000013.1	funannotate	mRNA	1321669	1325562	.	-	.	ID=EuglossaDilemma_001426-T1;Ontology_term=GO:0005515%2CGO:0004563%2CGO:0005975;Dbxref=PFAM:PF13606%2CPFAM:PF00023%2CPFAM:PF12796%2CInterPro:IPR029018%2CPFAM:PF13857%2CInterPro:IPR015882%2CInterPro:IPR017853%2CPFAM:PF13637%2CInterPro:IPR020683%2CInterPro:IPR036770%2CInterPro:IPR002110%2CInterPro:IPR025705;Parent=EuglossaDilemma_001426
NIJG01000013.1	funannotate	exon	841803	841913	.	-	.	ID=EuglossaDilemma_001386-T1.exon1;Parent=EuglossaDilemma_001386-T1
NIJG01000013.1	funannotate	exon	841439	841672	.	-	.	ID=EuglossaDilemma_001386-T1.exon2;Parent=EuglossaDilemma_001386-T1
NIJG01000013.1	funannotate	exon	841077	841365	.	-	.	ID=EuglossaDilemma_001386-T1.exon3;Parent=EuglossaDilemma_001386-T1
NIJG01000013.1	funannotate	exon	840589	840998	.	-	.	ID=EuglossaDilemma_001386-T1.exon4;Parent=EuglossaDilemma_001386-T1
NIJG01000013.1	funannotate	mRNA	1700005	1700564	.	+	.	ID=EuglossaDilemma_001451-T1;Ontology_term=GO:0005549;Dbxref=PFAM:PF01395%2CInterPro:IPR006170%2CInterPro:IPR036728;Parent=EuglossaDilemma_001451
NIJG01000013.1	funannotate	mRNA	2397483	2399749	.	-	.	ID=EuglossaDilemma_001475-T1;Dbxref=InterPro:IPR009231;Parent=EuglossaDilemma_001475
NIJG01000013.1	funannotate	exon	528865	528929	.	+	.	ID=EuglossaDilemma_001349-T1.exon5;Parent=EuglossaDilemma_001349-T1
NIJG01000013.1	funannotate	exon	527422	527597	.	+	.	ID=EuglossaDilemma_001349-T1.exon4;Parent=EuglossaDilemma_001349-T1
NIJG01000013.1	funannotate	exon	529055	529061	.	+	.	ID=EuglossaDilemma_001349-T1.exon6;Parent=EuglossaDilemma_001349-T1
NIJG01000013.1	funannotate	exon	526869	526961	.	+	.	ID=EuglossaDilemma_001349-T1.exon1;Parent=EuglossaDilemma_001349-T1
NIJG01000013.1	funannotate	five_prime_UTR	3649191	3649847	.	-	.	ID=EuglossaDilemma_001536-T1.utr5p1;Parent=EuglossaDilemma_001536-T1
NIJG01000013.1	funannotate	exon	527265	527346	.	+	.	ID=EuglossaDilemma_001349-T1.exon3;Parent=EuglossaDilemma_001349-T1
NIJG01000013.1	funannotate	exon	527037	527207	.	+	.	ID=EuglossaDilemma_001349-T1.exon2;Parent=EuglossaDilemma_001349-T1
NIJG01000013.1	funannotate	mRNA	986019	987409	.	+	.	ID=EuglossaDilemma_001414-T1;Dbxref=InterPro:IPR022065;Parent=EuglossaDilemma_001414
NIJG01000013.1	funannotate	exon	898329	898581	.	+	.	ID=EuglossaDilemma_001400-T1.exon10;Parent=EuglossaDilemma_001400-T1
NIJG01000013.1	funannotate	exon	899209	899241	.	+	.	ID=EuglossaDilemma_001400-T1.exon13;Parent=EuglossaDilemma_001400-T1
NIJG01000013.1	funannotate	exon	899599	899673	.	+	.	ID=EuglossaDilemma_001400-T1.exon14;Parent=EuglossaDilemma_001400-T1
NIJG01000013.1	funannotate	exon	898661	898770	.	+	.	ID=EuglossaDilemma_001400-T1.exon11;Parent=EuglossaDilemma_001400-T1
NIJG01000013.1	funannotate	exon	898905	898978	.	+	.	ID=EuglossaDilemma_001400-T1.exon12;Parent=EuglossaDilemma_001400-T1
NIJG01000013.1	funannotate	mRNA	1918958	1919401	.	-	.	ID=EuglossaDilemma_001463-T1;Parent=EuglossaDilemma_001463
NIJG01000013.1	funannotate	exon	915149	915382	.	-	.	ID=EuglossaDilemma_001403-T1.exon1;Parent=EuglossaDilemma_001403-T1
NIJG01000013.1	funannotate	exon	914895	915077	.	-	.	ID=EuglossaDilemma_001403-T1.exon2;Parent=EuglossaDilemma_001403-T1
NIJG01000013.1	funannotate	mRNA	910517	911438	.	-	.	ID=EuglossaDilemma_001402-T1;Parent=EuglossaDilemma_001402
NIJG01000013.1	funannotate	exon	901379	901645	.	+	.	ID=EuglossaDilemma_001400-T1.exon20;Parent=EuglossaDilemma_001400-T1
NIJG01000013.1	funannotate	exon	901713	901894	.	+	.	ID=EuglossaDilemma_001400-T1.exon21;Parent=EuglossaDilemma_001400-T1
NIJG01000013.1	funannotate	exon	902609	902866	.	+	.	ID=EuglossaDilemma_001400-T1.exon24;Parent=EuglossaDilemma_001400-T1
NIJG01000013.1	funannotate	exon	902955	903117	.	+	.	ID=EuglossaDilemma_001400-T1.exon25;Parent=EuglossaDilemma_001400-T1
NIJG01000013.1	funannotate	exon	901980	902225	.	+	.	ID=EuglossaDilemma_001400-T1.exon22;Parent=EuglossaDilemma_001400-T1
NIJG01000013.1	funannotate	exon	902301	902520	.	+	.	ID=EuglossaDilemma_001400-T1.exon23;Parent=EuglossaDilemma_001400-T1
NIJG01000013.1	funannotate	exon	900452	900641	.	+	.	ID=EuglossaDilemma_001400-T1.exon17;Parent=EuglossaDilemma_001400-T1
NIJG01000013.1	funannotate	exon	900710	900879	.	+	.	ID=EuglossaDilemma_001400-T1.exon18;Parent=EuglossaDilemma_001400-T1
NIJG01000013.1	funannotate	exon	899741	900016	.	+	.	ID=EuglossaDilemma_001400-T1.exon15;Parent=EuglossaDilemma_001400-T1
NIJG01000013.1	funannotate	exon	900099	900380	.	+	.	ID=EuglossaDilemma_001400-T1.exon16;Parent=EuglossaDilemma_001400-T1
NIJG01000013.1	funannotate	exon	900965	901286	.	+	.	ID=EuglossaDilemma_001400-T1.exon19;Parent=EuglossaDilemma_001400-T1
NIJG01000013.1	funannotate	CDS	945430	945566	.	+	0	ID=EuglossaDilemma_001405-T1.cds;Parent=EuglossaDilemma_001405-T1
NIJG01000013.1	funannotate	CDS	946522	946813	.	+	0	ID=EuglossaDilemma_001405-T1.cds;Parent=EuglossaDilemma_001405-T1
NIJG01000013.1	funannotate	exon	904647	904823	.	+	.	ID=EuglossaDilemma_001400-T1.exon31;Parent=EuglossaDilemma_001400-T1
NIJG01000013.1	funannotate	exon	904264	904392	.	+	.	ID=EuglossaDilemma_001400-T1.exon30;Parent=EuglossaDilemma_001400-T1
NIJG01000013.1	funannotate	exon	903729	903965	.	+	.	ID=EuglossaDilemma_001400-T1.exon28;Parent=EuglossaDilemma_001400-T1
NIJG01000013.1	funannotate	exon	904042	904193	.	+	.	ID=EuglossaDilemma_001400-T1.exon29;Parent=EuglossaDilemma_001400-T1
NIJG01000013.1	funannotate	exon	903196	903311	.	+	.	ID=EuglossaDilemma_001400-T1.exon26;Parent=EuglossaDilemma_001400-T1
NIJG01000013.1	funannotate	exon	903382	903666	.	+	.	ID=EuglossaDilemma_001400-T1.exon27;Parent=EuglossaDilemma_001400-T1
NIJG01000013.1	funannotate	exon	4307320	4307549	.	+	.	ID=EuglossaDilemma_001567-T1.exon5;Parent=EuglossaDilemma_001567-T1
NIJG01000013.1	funannotate	exon	4306879	4307243	.	+	.	ID=EuglossaDilemma_001567-T1.exon4;Parent=EuglossaDilemma_001567-T1
NIJG01000013.1	funannotate	exon	4306662	4306805	.	+	.	ID=EuglossaDilemma_001567-T1.exon3;Parent=EuglossaDilemma_001567-T1
NIJG01000013.1	funannotate	exon	4306462	4306591	.	+	.	ID=EuglossaDilemma_001567-T1.exon2;Parent=EuglossaDilemma_001567-T1
NIJG01000013.1	funannotate	exon	4306133	4306363	.	+	.	ID=EuglossaDilemma_001567-T1.exon1;Parent=EuglossaDilemma_001567-T1
NIJG01000013.1	funannotate	exon	850593	850743	.	+	.	ID=EuglossaDilemma_001389-T1.exon1;Parent=EuglossaDilemma_001389-T1
NIJG01000013.1	funannotate	exon	850971	851149	.	+	.	ID=EuglossaDilemma_001389-T1.exon2;Parent=EuglossaDilemma_001389-T1
NIJG01000013.1	funannotate	exon	851247	851369	.	+	.	ID=EuglossaDilemma_001389-T1.exon3;Parent=EuglossaDilemma_001389-T1
NIJG01000013.1	funannotate	exon	4308964	4309131	.	+	.	ID=EuglossaDilemma_001567-T1.exon9;Parent=EuglossaDilemma_001567-T1
NIJG01000013.1	funannotate	exon	4308544	4308888	.	+	.	ID=EuglossaDilemma_001567-T1.exon8;Parent=EuglossaDilemma_001567-T1
NIJG01000013.1	funannotate	exon	4308220	4308453	.	+	.	ID=EuglossaDilemma_001567-T1.exon7;Parent=EuglossaDilemma_001567-T1
NIJG01000013.1	funannotate	exon	4307738	4308146	.	+	.	ID=EuglossaDilemma_001567-T1.exon6;Parent=EuglossaDilemma_001567-T1
NIJG01000013.1	funannotate	CDS	234265	234556	.	+	0	ID=EuglossaDilemma_001328-T1.cds;Parent=EuglossaDilemma_001328-T1
NIJG01000013.1	funannotate	CDS	235212	235366	.	+	0	ID=EuglossaDilemma_001328-T1.cds;Parent=EuglossaDilemma_001328-T1
NIJG01000013.1	funannotate	CDS	235571	235690	.	+	0	ID=EuglossaDilemma_001328-T1.cds;Parent=EuglossaDilemma_001328-T1
NIJG01000013.1	funannotate	CDS	235756	235837	.	+	0	ID=EuglossaDilemma_001328-T1.cds;Parent=EuglossaDilemma_001328-T1
NIJG01000013.1	funannotate	CDS	235924	236139	.	+	0	ID=EuglossaDilemma_001328-T1.cds;Parent=EuglossaDilemma_001328-T1
NIJG01000013.1	funannotate	CDS	236458	236477	.	+	0	ID=EuglossaDilemma_001328-T1.cds;Parent=EuglossaDilemma_001328-T1
NIJG01000013.1	funannotate	exon	2399673	2399749	.	-	.	ID=EuglossaDilemma_001475-T1.exon1;Parent=EuglossaDilemma_001475-T1
NIJG01000013.1	funannotate	exon	2397483	2397740	.	-	.	ID=EuglossaDilemma_001475-T1.exon9;Parent=EuglossaDilemma_001475-T1
NIJG01000013.1	funannotate	exon	2397862	2398079	.	-	.	ID=EuglossaDilemma_001475-T1.exon8;Parent=EuglossaDilemma_001475-T1
NIJG01000013.1	funannotate	exon	2398157	2398315	.	-	.	ID=EuglossaDilemma_001475-T1.exon7;Parent=EuglossaDilemma_001475-T1
NIJG01000013.1	funannotate	exon	2398389	2398494	.	-	.	ID=EuglossaDilemma_001475-T1.exon6;Parent=EuglossaDilemma_001475-T1
NIJG01000013.1	funannotate	exon	2398577	2398723	.	-	.	ID=EuglossaDilemma_001475-T1.exon5;Parent=EuglossaDilemma_001475-T1
NIJG01000013.1	funannotate	exon	2398804	2399031	.	-	.	ID=EuglossaDilemma_001475-T1.exon4;Parent=EuglossaDilemma_001475-T1
NIJG01000013.1	funannotate	exon	2399108	2399246	.	-	.	ID=EuglossaDilemma_001475-T1.exon3;Parent=EuglossaDilemma_001475-T1
NIJG01000013.1	funannotate	exon	2399495	2399578	.	-	.	ID=EuglossaDilemma_001475-T1.exon2;Parent=EuglossaDilemma_001475-T1
NIJG01000013.1	funannotate	exon	673928	674135	.	+	.	ID=EuglossaDilemma_001369-T1.exon5;Parent=EuglossaDilemma_001369-T1
NIJG01000013.1	funannotate	exon	673539	673841	.	+	.	ID=EuglossaDilemma_001369-T1.exon4;Parent=EuglossaDilemma_001369-T1
NIJG01000013.1	funannotate	exon	673156	673420	.	+	.	ID=EuglossaDilemma_001369-T1.exon3;Parent=EuglossaDilemma_001369-T1
NIJG01000013.1	funannotate	exon	672840	673079	.	+	.	ID=EuglossaDilemma_001369-T1.exon2;Parent=EuglossaDilemma_001369-T1
NIJG01000013.1	funannotate	exon	670184	670378	.	+	.	ID=EuglossaDilemma_001369-T1.exon1;Parent=EuglossaDilemma_001369-T1
NIJG01000013.1	funannotate	three_prime_UTR	1663745	1664057	.	+	.	ID=EuglossaDilemma_001448-T1.utr3p1;Parent=EuglossaDilemma_001448-T1
NIJG01000013.1	funannotate	exon	674871	674883	.	+	.	ID=EuglossaDilemma_001369-T1.exon7;Parent=EuglossaDilemma_001369-T1
NIJG01000013.1	funannotate	exon	674262	674438	.	+	.	ID=EuglossaDilemma_001369-T1.exon6;Parent=EuglossaDilemma_001369-T1
NIJG01000013.1	funannotate	exon	4057134	4057905	.	+	.	ID=EuglossaDilemma_001547-T1.exon1;Parent=EuglossaDilemma_001547-T1
NIJG01000013.1	funannotate	exon	1351026	1351259	.	-	.	ID=EuglossaDilemma_001431-T1.exon10;Parent=EuglossaDilemma_001431-T1
NIJG01000013.1	funannotate	exon	1350746	1350923	.	-	.	ID=EuglossaDilemma_001431-T1.exon11;Parent=EuglossaDilemma_001431-T1
NIJG01000013.1	funannotate	CDS	3537607	3537654	.	-	0	ID=EuglossaDilemma_001529-T1.cds;Parent=EuglossaDilemma_001529-T1
NIJG01000013.1	funannotate	CDS	3537356	3537493	.	-	0	ID=EuglossaDilemma_001529-T1.cds;Parent=EuglossaDilemma_001529-T1
NIJG01000013.1	funannotate	CDS	3535654	3535757	.	-	0	ID=EuglossaDilemma_001529-T1.cds;Parent=EuglossaDilemma_001529-T1
NIJG01000013.1	funannotate	CDS	3535201	3535540	.	-	0	ID=EuglossaDilemma_001529-T1.cds;Parent=EuglossaDilemma_001529-T1
NIJG01000013.1	funannotate	exon	645102	645404	.	-	.	ID=EuglossaDilemma_001366-T1.exon2;Parent=EuglossaDilemma_001366-T1
NIJG01000013.1	funannotate	exon	649225	649404	.	-	.	ID=EuglossaDilemma_001366-T1.exon1;Parent=EuglossaDilemma_001366-T1
NIJG01000013.1	funannotate	mRNA	1571051	1581291	.	+	.	ID=EuglossaDilemma_001438-T1;Dbxref=InterPro:IPR032104%2CInterPro:IPR029034%2CPFAM:PF16077;Parent=EuglossaDilemma_001438
NIJG01000013.1	funannotate	exon	3560636	3561197	.	-	.	ID=EuglossaDilemma_001531-T1.exon2;Parent=EuglossaDilemma_001531-T1
NIJG01000013.1	funannotate	exon	3561368	3561597	.	-	.	ID=EuglossaDilemma_001531-T1.exon1;Parent=EuglossaDilemma_001531-T1
NIJG01000013.1	funannotate	exon	4290814	4290890	.	-	.	ID=EuglossaDilemma_001564-T1.exon6;Parent=EuglossaDilemma_001564-T1
NIJG01000013.1	funannotate	exon	4291561	4291904	.	-	.	ID=EuglossaDilemma_001564-T1.exon5;Parent=EuglossaDilemma_001564-T1
NIJG01000013.1	funannotate	exon	4292038	4292174	.	-	.	ID=EuglossaDilemma_001564-T1.exon4;Parent=EuglossaDilemma_001564-T1
NIJG01000013.1	funannotate	exon	4292314	4292499	.	-	.	ID=EuglossaDilemma_001564-T1.exon3;Parent=EuglossaDilemma_001564-T1
NIJG01000013.1	funannotate	exon	4292958	4293078	.	-	.	ID=EuglossaDilemma_001564-T1.exon2;Parent=EuglossaDilemma_001564-T1
NIJG01000013.1	funannotate	exon	4293643	4293986	.	-	.	ID=EuglossaDilemma_001564-T1.exon1;Parent=EuglossaDilemma_001564-T1
NIJG01000013.1	funannotate	exon	685219	685354	.	+	.	ID=EuglossaDilemma_001370-T1.exon9;Parent=EuglossaDilemma_001370-T1
NIJG01000013.1	funannotate	exon	684876	685133	.	+	.	ID=EuglossaDilemma_001370-T1.exon8;Parent=EuglossaDilemma_001370-T1
NIJG01000013.1	funannotate	exon	684579	684769	.	+	.	ID=EuglossaDilemma_001370-T1.exon7;Parent=EuglossaDilemma_001370-T1
NIJG01000013.1	funannotate	exon	684241	684493	.	+	.	ID=EuglossaDilemma_001370-T1.exon6;Parent=EuglossaDilemma_001370-T1
NIJG01000013.1	funannotate	exon	683970	684169	.	+	.	ID=EuglossaDilemma_001370-T1.exon5;Parent=EuglossaDilemma_001370-T1
NIJG01000013.1	funannotate	exon	683730	683865	.	+	.	ID=EuglossaDilemma_001370-T1.exon4;Parent=EuglossaDilemma_001370-T1
NIJG01000013.1	funannotate	three_prime_UTR	1431791	1431894	.	+	.	ID=EuglossaDilemma_001435-T1.utr3p1;Parent=EuglossaDilemma_001435-T1
NIJG01000013.1	funannotate	exon	683466	683629	.	+	.	ID=EuglossaDilemma_001370-T1.exon3;Parent=EuglossaDilemma_001370-T1
NIJG01000013.1	funannotate	exon	681138	681368	.	+	.	ID=EuglossaDilemma_001370-T1.exon2;Parent=EuglossaDilemma_001370-T1
NIJG01000013.1	funannotate	exon	679136	679512	.	+	.	ID=EuglossaDilemma_001370-T1.exon1;Parent=EuglossaDilemma_001370-T1
NIJG01000013.1	funannotate	mRNA	840589	841913	.	-	.	ID=EuglossaDilemma_001386-T1;Ontology_term=GO:0008654%2CGO:0004609;Dbxref=InterPro:IPR033177%2CInterPro:IPR003817%2CPFAM:PF02666;Parent=EuglossaDilemma_001386
NIJG01000013.1	funannotate	exon	4313792	4314135	.	-	.	ID=EuglossaDilemma_001569-T1.exon2;Parent=EuglossaDilemma_001569-T1
NIJG01000013.1	funannotate	exon	4319714	4319831	.	-	.	ID=EuglossaDilemma_001569-T1.exon1;Parent=EuglossaDilemma_001569-T1
NIJG01000013.1	funannotate	exon	3502372	3502511	.	+	.	ID=EuglossaDilemma_001527-T1.exon1;Parent=EuglossaDilemma_001527-T1
NIJG01000013.1	funannotate	exon	3504599	3504995	.	+	.	ID=EuglossaDilemma_001527-T1.exon2;Parent=EuglossaDilemma_001527-T1
NIJG01000013.1	funannotate	exon	823016	823362	.	-	.	ID=EuglossaDilemma_001384-T1.exon2;Parent=EuglossaDilemma_001384-T1
NIJG01000013.1	funannotate	exon	823675	823966	.	-	.	ID=EuglossaDilemma_001384-T1.exon1;Parent=EuglossaDilemma_001384-T1
NIJG01000013.1	funannotate	exon	2476644	2477869	.	-	.	ID=EuglossaDilemma_001479-T1.exon6;Parent=EuglossaDilemma_001479-T1
NIJG01000013.1	funannotate	exon	2483154	2483443	.	-	.	ID=EuglossaDilemma_001479-T1.exon3;Parent=EuglossaDilemma_001479-T1
NIJG01000013.1	funannotate	exon	2485387	2485660	.	-	.	ID=EuglossaDilemma_001479-T1.exon2;Parent=EuglossaDilemma_001479-T1
NIJG01000013.1	funannotate	exon	2478104	2479340	.	-	.	ID=EuglossaDilemma_001479-T1.exon5;Parent=EuglossaDilemma_001479-T1
NIJG01000013.1	funannotate	exon	2479687	2479933	.	-	.	ID=EuglossaDilemma_001479-T1.exon4;Parent=EuglossaDilemma_001479-T1
NIJG01000013.1	funannotate	exon	2486769	2486905	.	-	.	ID=EuglossaDilemma_001479-T1.exon1;Parent=EuglossaDilemma_001479-T1
NIJG01000013.1	funannotate	exon	1894390	1894793	.	+	.	ID=EuglossaDilemma_001460-T1.exon2;Parent=EuglossaDilemma_001460-T1
NIJG01000013.1	funannotate	exon	1893747	1893783	.	+	.	ID=EuglossaDilemma_001460-T1.exon1;Parent=EuglossaDilemma_001460-T1
NIJG01000013.1	funannotate	mRNA	871056	873302	.	+	.	ID=EuglossaDilemma_001398-T1;Ontology_term=GO:0006468%2CGO:0004672%2CGO:0005524;Dbxref=InterPro:IPR000719%2CInterPro:IPR008271%2CInterPro:IPR037924%2CInterPro:IPR011009%2CPFAM:PF07714%2CInterPro:IPR011029%2CInterPro:IPR017441%2CPFAM:PF00069;Parent=EuglossaDilemma_001398
NIJG01000013.1	funannotate	exon	2986941	2987240	.	-	.	ID=EuglossaDilemma_001498-T1.exon1;Parent=EuglossaDilemma_001498-T1
NIJG01000013.1	funannotate	exon	1594642	1594762	.	+	.	ID=EuglossaDilemma_001441-T1.exon1;Parent=EuglossaDilemma_001441-T1
NIJG01000013.1	funannotate	exon	1595382	1595605	.	+	.	ID=EuglossaDilemma_001441-T1.exon2;Parent=EuglossaDilemma_001441-T1
NIJG01000013.1	funannotate	mRNA	604838	606638	.	-	.	ID=EuglossaDilemma_001362-T1;Ontology_term=GO:0016791%2CGO:0008420;Dbxref=PFAM:PF03031%2CInterPro:IPR023214%2CInterPro:IPR036412%2CInterPro:IPR011948%2CInterPro:IPR040078%2CInterPro:IPR004274;Parent=EuglossaDilemma_001362
NIJG01000013.1	funannotate	CDS	2529622	2529830	.	+	0	ID=EuglossaDilemma_001483-T1.cds;Parent=EuglossaDilemma_001483-T1
NIJG01000013.1	funannotate	CDS	2530398	2530508	.	+	0	ID=EuglossaDilemma_001483-T1.cds;Parent=EuglossaDilemma_001483-T1
NIJG01000013.1	funannotate	CDS	2530584	2530789	.	+	0	ID=EuglossaDilemma_001483-T1.cds;Parent=EuglossaDilemma_001483-T1
NIJG01000013.1	funannotate	CDS	2530920	2531086	.	+	0	ID=EuglossaDilemma_001483-T1.cds;Parent=EuglossaDilemma_001483-T1
NIJG01000013.1	funannotate	mRNA	2583029	2585144	.	-	.	ID=EuglossaDilemma_001488-T1;Ontology_term=GO:0022857%2CGO:0016021%2CGO:0055085;Dbxref=PFAM:PF07690%2CPFAM:PF00083%2CInterPro:IPR005828%2CInterPro:IPR020846%2CInterPro:IPR036259;Parent=EuglossaDilemma_001488
NIJG01000013.1	funannotate	mRNA	531360	537221	.	+	.	ID=EuglossaDilemma_001350-T1;Ontology_term=GO:0016192%2CGO:0006886%2CGO:0030121%2CGO:0005794%2CGO:0030117;Dbxref=InterPro:IPR008152%2CInterPro:IPR002553%2CPFAM:PF02883%2CPFAM:PF01602%2CInterPro:IPR017107%2CInterPro:IPR008153%2CInterPro:IPR011989%2CInterPro:IPR016024%2CPFAM:PF12717%2CInterPro:IPR013041;Parent=EuglossaDilemma_001350
NIJG01000013.1	funannotate	mRNA	526869	529061	.	+	.	ID=EuglossaDilemma_001349-T1;Ontology_term=GO:0005525;Dbxref=PFAM:PF01926%2CInterPro:IPR006689%2CInterPro:IPR005225%2CPFAM:PF00025%2CPFAM:PF00071%2CInterPro:IPR027417%2CPFAM:PF09439%2CPFAM:PF08477%2CPFAM:PF04670;Parent=EuglossaDilemma_001349
NIJG01000013.1	funannotate	mRNA	699346	702154	.	+	.	ID=EuglossaDilemma_001374-T1;Ontology_term=GO:0016021%2CGO:0016485;Dbxref=InterPro:IPR008710%2CPFAM:PF05450%2CInterPro:IPR041084%2CPFAM:PF18266;Parent=EuglossaDilemma_001374
NIJG01000013.1	funannotate	mRNA	2400685	2401978	.	+	.	ID=EuglossaDilemma_001476-T1;Ontology_term=GO:0046983;Dbxref=PFAM:PF00010%2CInterPro:IPR011598%2CInterPro:IPR036638;Parent=EuglossaDilemma_001476
NIJG01000013.1	funannotate	CDS	1346236	1346493	.	-	0	ID=EuglossaDilemma_001429-T1.cds;Parent=EuglossaDilemma_001429-T1
NIJG01000013.1	funannotate	CDS	1345809	1345911	.	-	0	ID=EuglossaDilemma_001429-T1.cds;Parent=EuglossaDilemma_001429-T1
NIJG01000013.1	funannotate	CDS	1345628	1345725	.	-	0	ID=EuglossaDilemma_001429-T1.cds;Parent=EuglossaDilemma_001429-T1
NIJG01000013.1	funannotate	CDS	1343979	1344074	.	-	0	ID=EuglossaDilemma_001429-T1.cds;Parent=EuglossaDilemma_001429-T1
NIJG01000013.1	funannotate	CDS	1343652	1343906	.	-	0	ID=EuglossaDilemma_001429-T1.cds;Parent=EuglossaDilemma_001429-T1
NIJG01000013.1	funannotate	exon	1856286	1856395	.	-	.	ID=EuglossaDilemma_001456-T1.exon4;Parent=EuglossaDilemma_001456-T1
NIJG01000013.1	funannotate	exon	1856515	1856627	.	-	.	ID=EuglossaDilemma_001456-T1.exon3;Parent=EuglossaDilemma_001456-T1
NIJG01000013.1	funannotate	exon	1857238	1857474	.	-	.	ID=EuglossaDilemma_001456-T1.exon2;Parent=EuglossaDilemma_001456-T1
NIJG01000013.1	funannotate	exon	1860928	1861140	.	-	.	ID=EuglossaDilemma_001456-T1.exon1;Parent=EuglossaDilemma_001456-T1
NIJG01000013.1	funannotate	exon	4036117	4036536	.	-	.	ID=EuglossaDilemma_001545-T1.exon1;Parent=EuglossaDilemma_001545-T1
NIJG01000013.1	funannotate	exon	1852675	1852873	.	-	.	ID=EuglossaDilemma_001456-T1.exon9;Parent=EuglossaDilemma_001456-T1
NIJG01000013.1	funannotate	exon	1853679	1853901	.	-	.	ID=EuglossaDilemma_001456-T1.exon8;Parent=EuglossaDilemma_001456-T1
NIJG01000013.1	funannotate	exon	1854696	1854842	.	-	.	ID=EuglossaDilemma_001456-T1.exon7;Parent=EuglossaDilemma_001456-T1
NIJG01000013.1	funannotate	CDS	239783	239908	.	+	0	ID=EuglossaDilemma_001330-T1.cds;Parent=EuglossaDilemma_001330-T1
NIJG01000013.1	funannotate	CDS	240069	240203	.	+	0	ID=EuglossaDilemma_001330-T1.cds;Parent=EuglossaDilemma_001330-T1
NIJG01000013.1	funannotate	CDS	240291	240377	.	+	0	ID=EuglossaDilemma_001330-T1.cds;Parent=EuglossaDilemma_001330-T1
NIJG01000013.1	funannotate	exon	1855472	1855611	.	-	.	ID=EuglossaDilemma_001456-T1.exon6;Parent=EuglossaDilemma_001456-T1
NIJG01000013.1	funannotate	exon	1856086	1856164	.	-	.	ID=EuglossaDilemma_001456-T1.exon5;Parent=EuglossaDilemma_001456-T1
NIJG01000013.1	funannotate	CDS	699346	699400	.	+	0	ID=EuglossaDilemma_001374-T1.cds;Parent=EuglossaDilemma_001374-T1
NIJG01000013.1	funannotate	CDS	699660	699758	.	+	0	ID=EuglossaDilemma_001374-T1.cds;Parent=EuglossaDilemma_001374-T1
NIJG01000013.1	funannotate	CDS	699947	700284	.	+	0	ID=EuglossaDilemma_001374-T1.cds;Parent=EuglossaDilemma_001374-T1
NIJG01000013.1	funannotate	CDS	700401	700797	.	+	0	ID=EuglossaDilemma_001374-T1.cds;Parent=EuglossaDilemma_001374-T1
NIJG01000013.1	funannotate	CDS	700878	701274	.	+	0	ID=EuglossaDilemma_001374-T1.cds;Parent=EuglossaDilemma_001374-T1
NIJG01000013.1	funannotate	CDS	701350	701789	.	+	0	ID=EuglossaDilemma_001374-T1.cds;Parent=EuglossaDilemma_001374-T1
NIJG01000013.1	funannotate	CDS	701859	702051	.	+	0	ID=EuglossaDilemma_001374-T1.cds;Parent=EuglossaDilemma_001374-T1
NIJG01000013.1	funannotate	CDS	702136	702154	.	+	0	ID=EuglossaDilemma_001374-T1.cds;Parent=EuglossaDilemma_001374-T1
NIJG01000013.1	funannotate	exon	2276978	2277095	.	-	.	ID=EuglossaDilemma_001474-T1.exon1;Parent=EuglossaDilemma_001474-T1
NIJG01000013.1	funannotate	exon	2276303	2276448	.	-	.	ID=EuglossaDilemma_001474-T1.exon2;Parent=EuglossaDilemma_001474-T1
NIJG01000013.1	funannotate	CDS	3502372	3502511	.	+	0	ID=EuglossaDilemma_001527-T1.cds;Parent=EuglossaDilemma_001527-T1
NIJG01000013.1	funannotate	CDS	3504599	3504995	.	+	0	ID=EuglossaDilemma_001527-T1.cds;Parent=EuglossaDilemma_001527-T1
NIJG01000013.1	funannotate	CDS	2462803	2462807	.	-	0	ID=EuglossaDilemma_001478-T1.cds;Parent=EuglossaDilemma_001478-T1
NIJG01000013.1	funannotate	CDS	2462653	2462748	.	-	0	ID=EuglossaDilemma_001478-T1.cds;Parent=EuglossaDilemma_001478-T1
NIJG01000013.1	funannotate	CDS	2460704	2460812	.	-	0	ID=EuglossaDilemma_001478-T1.cds;Parent=EuglossaDilemma_001478-T1
NIJG01000013.1	funannotate	CDS	1394318	1394537	.	+	0	ID=EuglossaDilemma_001434-T1.cds;Parent=EuglossaDilemma_001434-T1
NIJG01000013.1	funannotate	CDS	1394588	1394763	.	+	0	ID=EuglossaDilemma_001434-T1.cds;Parent=EuglossaDilemma_001434-T1
NIJG01000013.1	funannotate	CDS	1396912	1397187	.	+	0	ID=EuglossaDilemma_001434-T1.cds;Parent=EuglossaDilemma_001434-T1
NIJG01000013.1	funannotate	mRNA	1326007	1327382	.	+	.	ID=EuglossaDilemma_001427-T1;Ontology_term=GO:0005515;Dbxref=InterPro:IPR000626%2CInterPro:IPR029071%2CInterPro:IPR009060%2CPFAM:PF00240%2CInterPro:IPR015940%2CInterPro:IPR015496;Parent=EuglossaDilemma_001427
NIJG01000013.1	funannotate	exon	228506	229791	.	+	.	ID=EuglossaDilemma_001327-T1.exon10;Parent=EuglossaDilemma_001327-T1
NIJG01000013.1	funannotate	CDS	2514413	2514636	.	-	0	ID=EuglossaDilemma_001480-T1.cds;Parent=EuglossaDilemma_001480-T1
NIJG01000013.1	funannotate	CDS	2513231	2513324	.	-	0	ID=EuglossaDilemma_001480-T1.cds;Parent=EuglossaDilemma_001480-T1
NIJG01000013.1	funannotate	mRNA	989583	991896	.	-	.	ID=EuglossaDilemma_001415-T1;Ontology_term=GO:0005515;Dbxref=InterPro:IPR013761%2CInterPro:IPR001660%2CPFAM:PF00628%2CInterPro:IPR013083%2CInterPro:IPR011011%2CInterPro:IPR001965%2CInterPro:IPR019787;Parent=EuglossaDilemma_001415
NIJG01000013.1	funannotate	mRNA	1584347	1584814	.	+	.	ID=EuglossaDilemma_001439-T1;Parent=EuglossaDilemma_001439
NIJG01000013.1	funannotate	mRNA	914895	915382	.	-	.	ID=EuglossaDilemma_001403-T1;Parent=EuglossaDilemma_001403
NIJG01000013.1	funannotate	mRNA	1585286	1591156	.	+	.	ID=EuglossaDilemma_001440-T1;Parent=EuglossaDilemma_001440
NIJG01000013.1	funannotate	mRNA	1700896	1703259	.	+	.	ID=EuglossaDilemma_001452-T1;Dbxref=InterPro:IPR003591%2CInterPro:IPR032675%2CInterPro:IPR000483;Parent=EuglossaDilemma_001452
NIJG01000013.1	funannotate	CDS	236687	239098	.	-	0	ID=EuglossaDilemma_001329-T1.cds;Parent=EuglossaDilemma_001329-T1
NIJG01000013.1	funannotate	mRNA	1920966	1921295	.	-	.	ID=EuglossaDilemma_001464-T1;Dbxref=InterPro:IPR026507%2CPFAM:PF14892;Parent=EuglossaDilemma_001464
NIJG01000013.1	funannotate	exon	4054912	4055178	.	+	.	ID=EuglossaDilemma_001546-T1.exon1;Parent=EuglossaDilemma_001546-T1
NIJG01000013.1	funannotate	exon	4055333	4057112	.	+	.	ID=EuglossaDilemma_001546-T1.exon2;Parent=EuglossaDilemma_001546-T1
NIJG01000013.1	funannotate	CDS	3561368	3561597	.	-	0	ID=EuglossaDilemma_001531-T1.cds;Parent=EuglossaDilemma_001531-T1
NIJG01000013.1	funannotate	CDS	3561050	3561197	.	-	0	ID=EuglossaDilemma_001531-T1.cds;Parent=EuglossaDilemma_001531-T1
NIJG01000013.1	funannotate	exon	543231	543388	.	-	.	ID=EuglossaDilemma_001352-T1.exon1;Parent=EuglossaDilemma_001352-T1
NIJG01000013.1	funannotate	exon	542973	543151	.	-	.	ID=EuglossaDilemma_001352-T1.exon2;Parent=EuglossaDilemma_001352-T1
NIJG01000013.1	funannotate	exon	542762	542895	.	-	.	ID=EuglossaDilemma_001352-T1.exon3;Parent=EuglossaDilemma_001352-T1
NIJG01000013.1	funannotate	mRNA	3285296	3290034	.	-	.	ID=EuglossaDilemma_001511-T1;Ontology_term=GO:0016301%2CGO:0046854%2CGO:0048015;Dbxref=InterPro:IPR015433%2CInterPro:IPR018936%2CInterPro:IPR011009%2CInterPro:IPR036940%2CInterPro:IPR001263%2CInterPro:IPR000403;Parent=EuglossaDilemma_001511
NIJG01000013.1	funannotate	CDS	3572918	3573007	.	-	0	ID=EuglossaDilemma_001534-T1.cds;Parent=EuglossaDilemma_001534-T1
NIJG01000013.1	funannotate	CDS	3572739	3572856	.	-	0	ID=EuglossaDilemma_001534-T1.cds;Parent=EuglossaDilemma_001534-T1
NIJG01000013.1	funannotate	CDS	3572055	3572319	.	-	0	ID=EuglossaDilemma_001534-T1.cds;Parent=EuglossaDilemma_001534-T1
NIJG01000013.1	funannotate	CDS	3571360	3571450	.	-	0	ID=EuglossaDilemma_001534-T1.cds;Parent=EuglossaDilemma_001534-T1
NIJG01000013.1	funannotate	CDS	3571146	3571279	.	-	0	ID=EuglossaDilemma_001534-T1.cds;Parent=EuglossaDilemma_001534-T1
NIJG01000013.1	funannotate	CDS	3570757	3570889	.	-	0	ID=EuglossaDilemma_001534-T1.cds;Parent=EuglossaDilemma_001534-T1
NIJG01000013.1	funannotate	CDS	3570644	3570691	.	-	0	ID=EuglossaDilemma_001534-T1.cds;Parent=EuglossaDilemma_001534-T1
NIJG01000013.1	funannotate	exon	235756	235837	.	+	.	ID=EuglossaDilemma_001328-T1.exon4;Parent=EuglossaDilemma_001328-T1
NIJG01000013.1	funannotate	exon	235571	235690	.	+	.	ID=EuglossaDilemma_001328-T1.exon3;Parent=EuglossaDilemma_001328-T1
NIJG01000013.1	funannotate	exon	235212	235366	.	+	.	ID=EuglossaDilemma_001328-T1.exon2;Parent=EuglossaDilemma_001328-T1
NIJG01000013.1	funannotate	exon	233300	234556	.	+	.	ID=EuglossaDilemma_001328-T1.exon1;Parent=EuglossaDilemma_001328-T1
NIJG01000013.1	funannotate	exon	236458	236477	.	+	.	ID=EuglossaDilemma_001328-T1.exon6;Parent=EuglossaDilemma_001328-T1
NIJG01000013.1	funannotate	exon	235924	236139	.	+	.	ID=EuglossaDilemma_001328-T1.exon5;Parent=EuglossaDilemma_001328-T1
NIJG01000013.1	funannotate	CDS	729726	730058	.	+	0	ID=EuglossaDilemma_001377-T1.cds;Parent=EuglossaDilemma_001377-T1
NIJG01000013.1	funannotate	CDS	730546	730798	.	+	0	ID=EuglossaDilemma_001377-T1.cds;Parent=EuglossaDilemma_001377-T1
NIJG01000013.1	funannotate	CDS	735730	735980	.	+	0	ID=EuglossaDilemma_001377-T1.cds;Parent=EuglossaDilemma_001377-T1
NIJG01000013.1	funannotate	CDS	1325484	1325562	.	-	0	ID=EuglossaDilemma_001426-T1.cds;Parent=EuglossaDilemma_001426-T1
NIJG01000013.1	funannotate	CDS	1325066	1325160	.	-	0	ID=EuglossaDilemma_001426-T1.cds;Parent=EuglossaDilemma_001426-T1
NIJG01000013.1	funannotate	CDS	1324820	1324974	.	-	0	ID=EuglossaDilemma_001426-T1.cds;Parent=EuglossaDilemma_001426-T1
NIJG01000013.1	funannotate	CDS	1324575	1324705	.	-	0	ID=EuglossaDilemma_001426-T1.cds;Parent=EuglossaDilemma_001426-T1
NIJG01000013.1	funannotate	CDS	1324364	1324499	.	-	0	ID=EuglossaDilemma_001426-T1.cds;Parent=EuglossaDilemma_001426-T1
NIJG01000013.1	funannotate	CDS	1323920	1324298	.	-	0	ID=EuglossaDilemma_001426-T1.cds;Parent=EuglossaDilemma_001426-T1
NIJG01000013.1	funannotate	CDS	1323311	1323846	.	-	0	ID=EuglossaDilemma_001426-T1.cds;Parent=EuglossaDilemma_001426-T1
NIJG01000013.1	funannotate	CDS	1322859	1323231	.	-	0	ID=EuglossaDilemma_001426-T1.cds;Parent=EuglossaDilemma_001426-T1
NIJG01000013.1	funannotate	CDS	1322453	1322778	.	-	0	ID=EuglossaDilemma_001426-T1.cds;Parent=EuglossaDilemma_001426-T1
NIJG01000013.1	funannotate	CDS	1322122	1322356	.	-	0	ID=EuglossaDilemma_001426-T1.cds;Parent=EuglossaDilemma_001426-T1
NIJG01000013.1	funannotate	CDS	1321669	1322031	.	-	0	ID=EuglossaDilemma_001426-T1.cds;Parent=EuglossaDilemma_001426-T1
NIJG01000013.1	funannotate	CDS	4279785	4279833	.	-	0	ID=EuglossaDilemma_001562-T1.cds;Parent=EuglossaDilemma_001562-T1
NIJG01000013.1	funannotate	CDS	4279235	4279502	.	-	0	ID=EuglossaDilemma_001562-T1.cds;Parent=EuglossaDilemma_001562-T1
NIJG01000013.1	funannotate	CDS	4278914	4279154	.	-	0	ID=EuglossaDilemma_001562-T1.cds;Parent=EuglossaDilemma_001562-T1
NIJG01000013.1	funannotate	CDS	4278656	4278804	.	-	0	ID=EuglossaDilemma_001562-T1.cds;Parent=EuglossaDilemma_001562-T1
NIJG01000013.1	funannotate	CDS	4278464	4278565	.	-	0	ID=EuglossaDilemma_001562-T1.cds;Parent=EuglossaDilemma_001562-T1
NIJG01000013.1	funannotate	CDS	4278278	4278396	.	-	0	ID=EuglossaDilemma_001562-T1.cds;Parent=EuglossaDilemma_001562-T1
NIJG01000013.1	funannotate	CDS	4278099	4278208	.	-	0	ID=EuglossaDilemma_001562-T1.cds;Parent=EuglossaDilemma_001562-T1
NIJG01000013.1	funannotate	exon	3302784	3302922	.	-	.	ID=EuglossaDilemma_001513-T1.exon9;Parent=EuglossaDilemma_001513-T1
NIJG01000013.1	funannotate	exon	3303258	3303393	.	-	.	ID=EuglossaDilemma_001513-T1.exon7;Parent=EuglossaDilemma_001513-T1
NIJG01000013.1	funannotate	exon	3302990	3303179	.	-	.	ID=EuglossaDilemma_001513-T1.exon8;Parent=EuglossaDilemma_001513-T1
NIJG01000013.1	funannotate	exon	3305176	3305250	.	-	.	ID=EuglossaDilemma_001513-T1.exon1;Parent=EuglossaDilemma_001513-T1
NIJG01000013.1	funannotate	exon	3304707	3305083	.	-	.	ID=EuglossaDilemma_001513-T1.exon2;Parent=EuglossaDilemma_001513-T1
NIJG01000013.1	funannotate	exon	3303734	3303960	.	-	.	ID=EuglossaDilemma_001513-T1.exon5;Parent=EuglossaDilemma_001513-T1
NIJG01000013.1	funannotate	exon	3303476	3303667	.	-	.	ID=EuglossaDilemma_001513-T1.exon6;Parent=EuglossaDilemma_001513-T1
NIJG01000013.1	funannotate	exon	3304312	3304627	.	-	.	ID=EuglossaDilemma_001513-T1.exon3;Parent=EuglossaDilemma_001513-T1
NIJG01000013.1	funannotate	exon	3304105	3304237	.	-	.	ID=EuglossaDilemma_001513-T1.exon4;Parent=EuglossaDilemma_001513-T1
NIJG01000013.1	funannotate	mRNA	72874	73233	.	+	.	ID=EuglossaDilemma_001318-T1;Parent=EuglossaDilemma_001318
NIJG01000013.1	funannotate	mRNA	1384377	1386263	.	+	.	ID=EuglossaDilemma_001433-T1;Parent=EuglossaDilemma_001433
NIJG01000013.1	funannotate	exon	217881	218031	.	+	.	ID=EuglossaDilemma_001327-T1.exon1;Parent=EuglossaDilemma_001327-T1
NIJG01000013.1	funannotate	exon	223646	223735	.	+	.	ID=EuglossaDilemma_001327-T1.exon3;Parent=EuglossaDilemma_001327-T1
NIJG01000013.1	funannotate	exon	222884	222960	.	+	.	ID=EuglossaDilemma_001327-T1.exon2;Parent=EuglossaDilemma_001327-T1
NIJG01000013.1	funannotate	exon	227073	227194	.	+	.	ID=EuglossaDilemma_001327-T1.exon5;Parent=EuglossaDilemma_001327-T1
NIJG01000013.1	funannotate	exon	226415	226604	.	+	.	ID=EuglossaDilemma_001327-T1.exon4;Parent=EuglossaDilemma_001327-T1
NIJG01000013.1	funannotate	exon	227783	227889	.	+	.	ID=EuglossaDilemma_001327-T1.exon7;Parent=EuglossaDilemma_001327-T1
NIJG01000013.1	funannotate	exon	227497	227690	.	+	.	ID=EuglossaDilemma_001327-T1.exon6;Parent=EuglossaDilemma_001327-T1
NIJG01000013.1	funannotate	exon	228253	228377	.	+	.	ID=EuglossaDilemma_001327-T1.exon9;Parent=EuglossaDilemma_001327-T1
NIJG01000013.1	funannotate	exon	227994	228141	.	+	.	ID=EuglossaDilemma_001327-T1.exon8;Parent=EuglossaDilemma_001327-T1
NIJG01000013.1	funannotate	five_prime_UTR	4652728	4652848	.	-	.	ID=EuglossaDilemma_001585-T1.utr5p1;Parent=EuglossaDilemma_001585-T1
NIJG01000013.1	funannotate	mRNA	1262073	1269513	.	+	.	ID=EuglossaDilemma_001421-T1;Parent=EuglossaDilemma_001421
NIJG01000013.1	funannotate	exon	3523203	3523526	.	-	.	ID=EuglossaDilemma_001528-T1.exon1;Parent=EuglossaDilemma_001528-T1
NIJG01000013.1	funannotate	mRNA	1629616	1634566	.	+	.	ID=EuglossaDilemma_001445-T1;Parent=EuglossaDilemma_001445
NIJG01000013.1	funannotate	CDS	4353425	4353495	.	-	0	ID=EuglossaDilemma_001578-T1.cds;Parent=EuglossaDilemma_001578-T1
NIJG01000013.1	funannotate	CDS	4352640	4352839	.	-	0	ID=EuglossaDilemma_001578-T1.cds;Parent=EuglossaDilemma_001578-T1
NIJG01000013.1	funannotate	CDS	4352460	4352566	.	-	0	ID=EuglossaDilemma_001578-T1.cds;Parent=EuglossaDilemma_001578-T1
NIJG01000013.1	funannotate	mRNA	499817	504789	.	+	.	ID=EuglossaDilemma_001343-T1;Ontology_term=GO:0046872%2CGO:0036396%2CGO:0080009;Dbxref=InterPro:IPR040427%2CPFAM:PF00642%2CInterPro:IPR000571;Parent=EuglossaDilemma_001343
NIJG01000013.1	funannotate	five_prime_UTR	233300	234264	.	+	.	ID=EuglossaDilemma_001328-T1.utr5p1;Parent=EuglossaDilemma_001328-T1
NIJG01000013.1	funannotate	mRNA	1883409	1885596	.	+	.	ID=EuglossaDilemma_001457-T1;Ontology_term=GO:0007269%2CGO:0008021%2CGO:0005524;Dbxref=InterPro:IPR001359%2CPFAM:PF02078%2CInterPro:IPR020897%2CInterPro:IPR013815%2CInterPro:IPR020898%2CInterPro:IPR016185;Parent=EuglossaDilemma_001457
NIJG01000013.1	funannotate	mRNA	2068961	2069299	.	+	.	ID=EuglossaDilemma_001470-T1;Parent=EuglossaDilemma_001470
NIJG01000013.1	funannotate	exon	4312416	4312496	.	-	.	ID=EuglossaDilemma_001568-T1.exon2;Parent=EuglossaDilemma_001568-T1
NIJG01000013.1	funannotate	exon	4312576	4312581	.	-	.	ID=EuglossaDilemma_001568-T1.exon1;Parent=EuglossaDilemma_001568-T1
NIJG01000013.1	funannotate	exon	4311693	4311869	.	-	.	ID=EuglossaDilemma_001568-T1.exon4;Parent=EuglossaDilemma_001568-T1
NIJG01000013.1	funannotate	exon	4312033	4312143	.	-	.	ID=EuglossaDilemma_001568-T1.exon3;Parent=EuglossaDilemma_001568-T1
NIJG01000013.1	funannotate	mRNA	963885	965510	.	+	.	ID=EuglossaDilemma_001408-T1;Ontology_term=GO:0006890%2CGO:0016021;Dbxref=PFAM:PF08551%2CInterPro:IPR013861;Parent=EuglossaDilemma_001408
NIJG01000013.1	funannotate	exon	2146622	2146712	.	-	.	ID=EuglossaDilemma_001473-T1.exon1;Parent=EuglossaDilemma_001473-T1
NIJG01000013.1	funannotate	exon	2145899	2146125	.	-	.	ID=EuglossaDilemma_001473-T1.exon2;Parent=EuglossaDilemma_001473-T1
NIJG01000013.1	funannotate	exon	1883409	1883666	.	+	.	ID=EuglossaDilemma_001457-T1.exon1;Parent=EuglossaDilemma_001457-T1
NIJG01000013.1	funannotate	exon	1885246	1885381	.	+	.	ID=EuglossaDilemma_001457-T1.exon3;Parent=EuglossaDilemma_001457-T1
NIJG01000013.1	funannotate	exon	1884926	1885179	.	+	.	ID=EuglossaDilemma_001457-T1.exon2;Parent=EuglossaDilemma_001457-T1
NIJG01000013.1	funannotate	exon	1885471	1885596	.	+	.	ID=EuglossaDilemma_001457-T1.exon4;Parent=EuglossaDilemma_001457-T1
NIJG01000013.1	funannotate	mRNA	240749	243063	.	+	.	ID=EuglossaDilemma_001331-T1;Ontology_term=GO:0003824%2CGO:0035596%2CGO:0016740%2CGO:0051536%2CGO:0051539%2CGO:0006400;Dbxref=InterPro:IPR002792%2CInterPro:IPR023404%2CInterPro:IPR006463%2CPFAM:PF01938%2CPFAM:PF04055%2CInterPro:IPR007197%2CInterPro:IPR038135%2CInterPro:IPR020612%2CInterPro:IPR005839%2CPFAM:PF00919%2CInterPro:IPR013848%2CInterPro:IPR006638;Parent=EuglossaDilemma_001331
NIJG01000013.1	funannotate	three_prime_UTR	3113410	3113918	.	-	.	ID=EuglossaDilemma_001503-T1.utr3p1;Parent=EuglossaDilemma_001503-T1
NIJG01000013.1	funannotate	mRNA	2039655	2039973	.	-	.	ID=EuglossaDilemma_001469-T1;Parent=EuglossaDilemma_001469
NIJG01000013.1	funannotate	exon	3306208	3306293	.	+	.	ID=EuglossaDilemma_001514-T1.exon3;Parent=EuglossaDilemma_001514-T1
NIJG01000013.1	funannotate	exon	3305996	3306071	.	+	.	ID=EuglossaDilemma_001514-T1.exon2;Parent=EuglossaDilemma_001514-T1
NIJG01000013.1	funannotate	exon	3305867	3305871	.	+	.	ID=EuglossaDilemma_001514-T1.exon1;Parent=EuglossaDilemma_001514-T1
NIJG01000013.1	funannotate	exon	3306750	3306888	.	+	.	ID=EuglossaDilemma_001514-T1.exon5;Parent=EuglossaDilemma_001514-T1
NIJG01000013.1	funannotate	exon	3306362	3306523	.	+	.	ID=EuglossaDilemma_001514-T1.exon4;Parent=EuglossaDilemma_001514-T1
NIJG01000013.1	funannotate	CDS	1883409	1883666	.	+	0	ID=EuglossaDilemma_001457-T1.cds;Parent=EuglossaDilemma_001457-T1
NIJG01000013.1	funannotate	CDS	1884926	1885179	.	+	0	ID=EuglossaDilemma_001457-T1.cds;Parent=EuglossaDilemma_001457-T1
NIJG01000013.1	funannotate	CDS	1885246	1885381	.	+	0	ID=EuglossaDilemma_001457-T1.cds;Parent=EuglossaDilemma_001457-T1
NIJG01000013.1	funannotate	CDS	1885471	1885596	.	+	0	ID=EuglossaDilemma_001457-T1.cds;Parent=EuglossaDilemma_001457-T1
NIJG01000013.1	funannotate	exon	2974764	2975120	.	-	.	ID=EuglossaDilemma_001497-T1.exon1;Parent=EuglossaDilemma_001497-T1
NIJG01000013.1	funannotate	mRNA	3122312	3122704	.	-	.	ID=EuglossaDilemma_001505-T1;Parent=EuglossaDilemma_001505
NIJG01000013.1	funannotate	three_prime_UTR	3128285	3128530	.	-	.	ID=EuglossaDilemma_001507-T1.utr3p1;Parent=EuglossaDilemma_001507-T1
NIJG01000013.1	funannotate	exon	660471	660566	.	-	.	ID=EuglossaDilemma_001367-T1.exon1;Parent=EuglossaDilemma_001367-T1
NIJG01000013.1	funannotate	exon	660003	660399	.	-	.	ID=EuglossaDilemma_001367-T1.exon2;Parent=EuglossaDilemma_001367-T1
NIJG01000013.1	funannotate	exon	659702	659914	.	-	.	ID=EuglossaDilemma_001367-T1.exon3;Parent=EuglossaDilemma_001367-T1
NIJG01000013.1	funannotate	exon	4280409	4280420	.	+	.	ID=EuglossaDilemma_001563-T1.exon1;Parent=EuglossaDilemma_001563-T1
NIJG01000013.1	funannotate	exon	651110	651301	.	-	.	ID=EuglossaDilemma_001367-T1.exon8;Parent=EuglossaDilemma_001367-T1
NIJG01000013.1	funannotate	exon	4280936	4281160	.	+	.	ID=EuglossaDilemma_001563-T1.exon3;Parent=EuglossaDilemma_001563-T1
NIJG01000013.1	funannotate	exon	4280643	4280731	.	+	.	ID=EuglossaDilemma_001563-T1.exon2;Parent=EuglossaDilemma_001563-T1
NIJG01000013.1	funannotate	exon	4281951	4282175	.	+	.	ID=EuglossaDilemma_001563-T1.exon5;Parent=EuglossaDilemma_001563-T1
NIJG01000013.1	funannotate	exon	4281232	4281859	.	+	.	ID=EuglossaDilemma_001563-T1.exon4;Parent=EuglossaDilemma_001563-T1
NIJG01000013.1	funannotate	exon	659432	659595	.	-	.	ID=EuglossaDilemma_001367-T1.exon4;Parent=EuglossaDilemma_001367-T1
NIJG01000013.1	funannotate	exon	4282683	4282973	.	+	.	ID=EuglossaDilemma_001563-T1.exon7;Parent=EuglossaDilemma_001563-T1
NIJG01000013.1	funannotate	exon	659104	659324	.	-	.	ID=EuglossaDilemma_001367-T1.exon5;Parent=EuglossaDilemma_001367-T1
NIJG01000013.1	funannotate	exon	4282262	4282561	.	+	.	ID=EuglossaDilemma_001563-T1.exon6;Parent=EuglossaDilemma_001563-T1
NIJG01000013.1	funannotate	exon	652119	652308	.	-	.	ID=EuglossaDilemma_001367-T1.exon6;Parent=EuglossaDilemma_001367-T1
NIJG01000013.1	funannotate	exon	651622	651927	.	-	.	ID=EuglossaDilemma_001367-T1.exon7;Parent=EuglossaDilemma_001367-T1
NIJG01000013.1	funannotate	exon	4284277	4284282	.	+	.	ID=EuglossaDilemma_001563-T1.exon8;Parent=EuglossaDilemma_001563-T1
NIJG01000013.1	funannotate	exon	838869	839054	.	-	.	ID=EuglossaDilemma_001385-T1.exon1;Parent=EuglossaDilemma_001385-T1
NIJG01000013.1	funannotate	CDS	540977	541128	.	-	0	ID=EuglossaDilemma_001351-T1.cds;Parent=EuglossaDilemma_001351-T1
NIJG01000013.1	funannotate	CDS	540619	540853	.	-	0	ID=EuglossaDilemma_001351-T1.cds;Parent=EuglossaDilemma_001351-T1
NIJG01000013.1	funannotate	CDS	540357	540551	.	-	0	ID=EuglossaDilemma_001351-T1.cds;Parent=EuglossaDilemma_001351-T1
NIJG01000013.1	funannotate	CDS	539831	540283	.	-	0	ID=EuglossaDilemma_001351-T1.cds;Parent=EuglossaDilemma_001351-T1
NIJG01000013.1	funannotate	mRNA	4005261	4014689	.	+	.	ID=EuglossaDilemma_001542-T1;Dbxref=InterPro:IPR032104%2CInterPro:IPR029034%2CPFAM:PF16077;Parent=EuglossaDilemma_001542
NIJG01000013.1	funannotate	exon	911368	911438	.	-	.	ID=EuglossaDilemma_001402-T1.exon1;Parent=EuglossaDilemma_001402-T1
NIJG01000013.1	funannotate	CDS	3271358	3271629	.	-	2	ID=EuglossaDilemma_001509-T1.cds;Parent=EuglossaDilemma_001509-T1
NIJG01000013.1	funannotate	exon	910517	910715	.	-	.	ID=EuglossaDilemma_001402-T1.exon2;Parent=EuglossaDilemma_001402-T1
NIJG01000013.1	funannotate	mRNA	3549577	3551613	.	-	.	ID=EuglossaDilemma_001530-T1;Ontology_term=GO:0004984%2CGO:0005549%2CGO:0016020%2CGO:0007608;Dbxref=InterPro:IPR004117%2CPFAM:PF02949;Parent=EuglossaDilemma_001530
NIJG01000013.1	funannotate	exon	4664355	4665450	.	-	.	ID=EuglossaDilemma_001586-T1.exon1;Parent=EuglossaDilemma_001586-T1
NIJG01000013.1	funannotate	exon	549416	549563	.	+	.	ID=EuglossaDilemma_001353-T1.exon3;Parent=EuglossaDilemma_001353-T1
NIJG01000013.1	funannotate	exon	549638	549854	.	+	.	ID=EuglossaDilemma_001353-T1.exon4;Parent=EuglossaDilemma_001353-T1
NIJG01000013.1	funannotate	exon	548345	548357	.	+	.	ID=EuglossaDilemma_001353-T1.exon1;Parent=EuglossaDilemma_001353-T1
NIJG01000013.1	funannotate	exon	549022	549303	.	+	.	ID=EuglossaDilemma_001353-T1.exon2;Parent=EuglossaDilemma_001353-T1
NIJG01000013.1	funannotate	exon	551533	551997	.	+	.	ID=EuglossaDilemma_001353-T1.exon7;Parent=EuglossaDilemma_001353-T1
NIJG01000013.1	funannotate	exon	550948	551134	.	+	.	ID=EuglossaDilemma_001353-T1.exon5;Parent=EuglossaDilemma_001353-T1
NIJG01000013.1	funannotate	exon	551201	551379	.	+	.	ID=EuglossaDilemma_001353-T1.exon6;Parent=EuglossaDilemma_001353-T1
NIJG01000013.1	funannotate	CDS	1652322	1652491	.	+	0	ID=EuglossaDilemma_001447-T1.cds;Parent=EuglossaDilemma_001447-T1
NIJG01000013.1	funannotate	CDS	1653624	1653960	.	+	0	ID=EuglossaDilemma_001447-T1.cds;Parent=EuglossaDilemma_001447-T1
NIJG01000013.1	funannotate	mRNA	855720	856527	.	+	.	ID=EuglossaDilemma_001392-T1;Ontology_term=GO:0016491%2CGO:0055114;Dbxref=InterPro:IPR039261%2CInterPro:IPR001433%2CPFAM:PF00175%2CInterPro:IPR001834%2CInterPro:IPR017938%2CInterPro:IPR008333%2CInterPro:IPR017927%2CPFAM:PF00970;Parent=EuglossaDilemma_001392
NIJG01000013.1	funannotate	mRNA	3318351	3320721	.	+	.	ID=EuglossaDilemma_001517-T1;Ontology_term=GO:0016192%2CGO:0016021;Dbxref=PFAM:PF04178%2CInterPro:IPR011691%2CInterPro:IPR007305;Parent=EuglossaDilemma_001517
NIJG01000013.1	funannotate	CDS	201591	201962	.	-	0	ID=EuglossaDilemma_001326-T1.cds;Parent=EuglossaDilemma_001326-T1
NIJG01000013.1	funannotate	exon	2653536	2653829	.	+	.	ID=EuglossaDilemma_001491-T1.exon2;Parent=EuglossaDilemma_001491-T1
NIJG01000013.1	funannotate	exon	2653049	2653411	.	+	.	ID=EuglossaDilemma_001491-T1.exon1;Parent=EuglossaDilemma_001491-T1
NIJG01000013.1	funannotate	CDS	4380758	4381083	.	-	0	ID=EuglossaDilemma_001583-T1.cds;Parent=EuglossaDilemma_001583-T1
NIJG01000013.1	funannotate	CDS	4380100	4380627	.	-	0	ID=EuglossaDilemma_001583-T1.cds;Parent=EuglossaDilemma_001583-T1
NIJG01000013.1	funannotate	CDS	4378505	4379279	.	-	0	ID=EuglossaDilemma_001583-T1.cds;Parent=EuglossaDilemma_001583-T1
NIJG01000013.1	funannotate	CDS	4378192	4378365	.	-	0	ID=EuglossaDilemma_001583-T1.cds;Parent=EuglossaDilemma_001583-T1
NIJG01000013.1	funannotate	CDS	4377616	4377786	.	-	0	ID=EuglossaDilemma_001583-T1.cds;Parent=EuglossaDilemma_001583-T1
NIJG01000013.1	funannotate	CDS	4377069	4377380	.	-	0	ID=EuglossaDilemma_001583-T1.cds;Parent=EuglossaDilemma_001583-T1
NIJG01000013.1	funannotate	CDS	4376227	4376548	.	-	0	ID=EuglossaDilemma_001583-T1.cds;Parent=EuglossaDilemma_001583-T1
NIJG01000013.1	funannotate	CDS	4375896	4376142	.	-	0	ID=EuglossaDilemma_001583-T1.cds;Parent=EuglossaDilemma_001583-T1
NIJG01000013.1	funannotate	CDS	4375623	4375806	.	-	0	ID=EuglossaDilemma_001583-T1.cds;Parent=EuglossaDilemma_001583-T1
NIJG01000013.1	funannotate	CDS	4375323	4375539	.	-	0	ID=EuglossaDilemma_001583-T1.cds;Parent=EuglossaDilemma_001583-T1
NIJG01000013.1	funannotate	CDS	4375026	4375217	.	-	0	ID=EuglossaDilemma_001583-T1.cds;Parent=EuglossaDilemma_001583-T1
NIJG01000013.1	funannotate	CDS	4374699	4374946	.	-	0	ID=EuglossaDilemma_001583-T1.cds;Parent=EuglossaDilemma_001583-T1
NIJG01000013.1	funannotate	CDS	4373817	4374355	.	-	0	ID=EuglossaDilemma_001583-T1.cds;Parent=EuglossaDilemma_001583-T1
NIJG01000013.1	funannotate	CDS	4373487	4373658	.	-	0	ID=EuglossaDilemma_001583-T1.cds;Parent=EuglossaDilemma_001583-T1
NIJG01000013.1	funannotate	mRNA	3535201	3537654	.	-	.	ID=EuglossaDilemma_001529-T1;Parent=EuglossaDilemma_001529
NIJG01000013.1	funannotate	exon	504681	504789	.	+	.	ID=EuglossaDilemma_001343-T1.exon10;Parent=EuglossaDilemma_001343-T1
NIJG01000013.1	funannotate	exon	995496	995787	.	-	.	ID=EuglossaDilemma_001416-T1.exon6;Parent=EuglossaDilemma_001416-T1
NIJG01000013.1	funannotate	exon	995876	996040	.	-	.	ID=EuglossaDilemma_001416-T1.exon5;Parent=EuglossaDilemma_001416-T1
NIJG01000013.1	funannotate	exon	994997	995062	.	-	.	ID=EuglossaDilemma_001416-T1.exon8;Parent=EuglossaDilemma_001416-T1
NIJG01000013.1	funannotate	exon	995145	995427	.	-	.	ID=EuglossaDilemma_001416-T1.exon7;Parent=EuglossaDilemma_001416-T1
NIJG01000013.1	funannotate	exon	997701	997791	.	-	.	ID=EuglossaDilemma_001416-T1.exon2;Parent=EuglossaDilemma_001416-T1
NIJG01000013.1	funannotate	exon	997863	999251	.	-	.	ID=EuglossaDilemma_001416-T1.exon1;Parent=EuglossaDilemma_001416-T1
NIJG01000013.1	funannotate	exon	996110	996323	.	-	.	ID=EuglossaDilemma_001416-T1.exon4;Parent=EuglossaDilemma_001416-T1
NIJG01000013.1	funannotate	exon	996400	997427	.	-	.	ID=EuglossaDilemma_001416-T1.exon3;Parent=EuglossaDilemma_001416-T1
NIJG01000013.1	funannotate	CDS	556431	556644	.	-	0	ID=EuglossaDilemma_001354-T1.cds;Parent=EuglossaDilemma_001354-T1
NIJG01000013.1	funannotate	CDS	556198	556282	.	-	0	ID=EuglossaDilemma_001354-T1.cds;Parent=EuglossaDilemma_001354-T1
NIJG01000013.1	funannotate	CDS	555916	556099	.	-	0	ID=EuglossaDilemma_001354-T1.cds;Parent=EuglossaDilemma_001354-T1
NIJG01000013.1	funannotate	exon	3337085	3337314	.	-	.	ID=EuglossaDilemma_001521-T1.exon16;Parent=EuglossaDilemma_001521-T1
NIJG01000013.1	funannotate	exon	3337389	3337535	.	-	.	ID=EuglossaDilemma_001521-T1.exon15;Parent=EuglossaDilemma_001521-T1
NIJG01000013.1	funannotate	CDS	4361631	4361766	.	+	0	ID=EuglossaDilemma_001580-T1.cds;Parent=EuglossaDilemma_001580-T1
NIJG01000013.1	funannotate	CDS	4361839	4362065	.	+	0	ID=EuglossaDilemma_001580-T1.cds;Parent=EuglossaDilemma_001580-T1
NIJG01000013.1	funannotate	CDS	4362148	4362291	.	+	0	ID=EuglossaDilemma_001580-T1.cds;Parent=EuglossaDilemma_001580-T1
NIJG01000013.1	funannotate	CDS	4362358	4362607	.	+	0	ID=EuglossaDilemma_001580-T1.cds;Parent=EuglossaDilemma_001580-T1
NIJG01000013.1	funannotate	CDS	4362805	4363049	.	+	0	ID=EuglossaDilemma_001580-T1.cds;Parent=EuglossaDilemma_001580-T1
NIJG01000013.1	funannotate	mRNA	790930	801536	.	+	.	ID=EuglossaDilemma_001379-T1;Ontology_term=GO:0003989%2CGO:0016874%2CGO:0046872%2CGO:0005524%2CGO:0006633;Dbxref=InterPro:IPR011761%2CInterPro:IPR011054%2CInterPro:IPR016185%2CInterPro:IPR005481%2CPFAM:PF02785%2CInterPro:IPR029045%2CPFAM:PF00289%2CInterPro:IPR000089%2CInterPro:IPR011762%2CPFAM:PF08326%2CInterPro:IPR034733%2CInterPro:IPR001882%2CInterPro:IPR005479%2CInterPro:IPR005482%2CInterPro:I…
NIJG01000013.1	funannotate	mRNA	556707	559347	.	+	.	ID=EuglossaDilemma_001355-T1;Ontology_term=GO:0007020%2CGO:0007017%2CGO:0031122%2CGO:0000930%2CGO:0005874%2CGO:0005525%2CGO:0003924;Dbxref=InterPro:IPR002454%2CInterPro:IPR008280%2CInterPro:IPR036525%2CInterPro:IPR017975%2CInterPro:IPR000217%2CInterPro:IPR003008%2CPFAM:PF00091;Parent=EuglossaDilemma_001355
NIJG01000013.1	funannotate	mRNA	803250	807191	.	-	.	ID=EuglossaDilemma_001380-T1;Ontology_term=GO:0016021;Dbxref=PFAM:PF13965%2CInterPro:IPR025958;Parent=EuglossaDilemma_001380
NIJG01000013.1	funannotate	exon	1600988	1602633	.	+	.	ID=EuglossaDilemma_001442-T1.exon3;Parent=EuglossaDilemma_001442-T1
NIJG01000013.1	funannotate	CDS	813379	813491	.	+	0	ID=EuglossaDilemma_001382-T1.cds;Parent=EuglossaDilemma_001382-T1
NIJG01000013.1	funannotate	CDS	813503	813616	.	+	0	ID=EuglossaDilemma_001382-T1.cds;Parent=EuglossaDilemma_001382-T1
NIJG01000013.1	funannotate	CDS	813735	814061	.	+	0	ID=EuglossaDilemma_001382-T1.cds;Parent=EuglossaDilemma_001382-T1
NIJG01000013.1	funannotate	CDS	814144	814476	.	+	0	ID=EuglossaDilemma_001382-T1.cds;Parent=EuglossaDilemma_001382-T1
NIJG01000013.1	funannotate	CDS	814569	814836	.	+	0	ID=EuglossaDilemma_001382-T1.cds;Parent=EuglossaDilemma_001382-T1
NIJG01000013.1	funannotate	exon	1598988	1599054	.	+	.	ID=EuglossaDilemma_001442-T1.exon2;Parent=EuglossaDilemma_001442-T1
NIJG01000013.1	funannotate	exon	1596333	1596350	.	+	.	ID=EuglossaDilemma_001442-T1.exon1;Parent=EuglossaDilemma_001442-T1
NIJG01000013.1	funannotate	exon	3338128	3338343	.	-	.	ID=EuglossaDilemma_001521-T1.exon12;Parent=EuglossaDilemma_001521-T1
NIJG01000013.1	funannotate	exon	3338427	3338564	.	-	.	ID=EuglossaDilemma_001521-T1.exon11;Parent=EuglossaDilemma_001521-T1
NIJG01000013.1	funannotate	exon	3337617	3337817	.	-	.	ID=EuglossaDilemma_001521-T1.exon14;Parent=EuglossaDilemma_001521-T1
NIJG01000013.1	funannotate	exon	3337897	3338047	.	-	.	ID=EuglossaDilemma_001521-T1.exon13;Parent=EuglossaDilemma_001521-T1
NIJG01000013.1	funannotate	exon	3338800	3338921	.	-	.	ID=EuglossaDilemma_001521-T1.exon10;Parent=EuglossaDilemma_001521-T1
NIJG01000013.1	funannotate	CDS	915149	915382	.	-	0	ID=EuglossaDilemma_001403-T1.cds;Parent=EuglossaDilemma_001403-T1
NIJG01000013.1	funannotate	CDS	914895	915077	.	-	0	ID=EuglossaDilemma_001403-T1.cds;Parent=EuglossaDilemma_001403-T1
NIJG01000013.1	funannotate	CDS	4231001	4231250	.	+	0	ID=EuglossaDilemma_001552-T1.cds;Parent=EuglossaDilemma_001552-T1
NIJG01000013.1	funannotate	CDS	4231324	4231448	.	+	0	ID=EuglossaDilemma_001552-T1.cds;Parent=EuglossaDilemma_001552-T1
NIJG01000013.1	funannotate	CDS	4231529	4231634	.	+	0	ID=EuglossaDilemma_001552-T1.cds;Parent=EuglossaDilemma_001552-T1
NIJG01000013.1	funannotate	CDS	4231708	4231731	.	+	0	ID=EuglossaDilemma_001552-T1.cds;Parent=EuglossaDilemma_001552-T1
NIJG01000013.1	funannotate	CDS	4231831	4232334	.	+	0	ID=EuglossaDilemma_001552-T1.cds;Parent=EuglossaDilemma_001552-T1
NIJG01000013.1	funannotate	CDS	4232407	4232699	.	+	0	ID=EuglossaDilemma_001552-T1.cds;Parent=EuglossaDilemma_001552-T1
NIJG01000013.1	funannotate	CDS	4232786	4232908	.	+	0	ID=EuglossaDilemma_001552-T1.cds;Parent=EuglossaDilemma_001552-T1
NIJG01000013.1	funannotate	CDS	4232986	4233165	.	+	0	ID=EuglossaDilemma_001552-T1.cds;Parent=EuglossaDilemma_001552-T1
NIJG01000013.1	funannotate	CDS	4233243	4233438	.	+	0	ID=EuglossaDilemma_001552-T1.cds;Parent=EuglossaDilemma_001552-T1
NIJG01000013.1	funannotate	CDS	4233510	4233625	.	+	0	ID=EuglossaDilemma_001552-T1.cds;Parent=EuglossaDilemma_001552-T1
NIJG01000013.1	funannotate	CDS	4233702	4234112	.	+	0	ID=EuglossaDilemma_001552-T1.cds;Parent=EuglossaDilemma_001552-T1
NIJG01000013.1	funannotate	CDS	4234196	4234322	.	+	0	ID=EuglossaDilemma_001552-T1.cds;Parent=EuglossaDilemma_001552-T1
NIJG01000013.1	funannotate	CDS	4234390	4234550	.	+	0	ID=EuglossaDilemma_001552-T1.cds;Parent=EuglossaDilemma_001552-T1
NIJG01000013.1	funannotate	CDS	4234661	4234840	.	+	0	ID=EuglossaDilemma_001552-T1.cds;Parent=EuglossaDilemma_001552-T1
NIJG01000013.1	funannotate	CDS	4234920	4235121	.	+	0	ID=EuglossaDilemma_001552-T1.cds;Parent=EuglossaDilemma_001552-T1
NIJG01000013.1	funannotate	CDS	4235196	4235390	.	+	0	ID=EuglossaDilemma_001552-T1.cds;Parent=EuglossaDilemma_001552-T1
NIJG01000013.1	funannotate	CDS	4235468	4235659	.	+	0	ID=EuglossaDilemma_001552-T1.cds;Parent=EuglossaDilemma_001552-T1
NIJG01000013.1	funannotate	CDS	4235737	4235930	.	+	0	ID=EuglossaDilemma_001552-T1.cds;Parent=EuglossaDilemma_001552-T1
NIJG01000013.1	funannotate	CDS	4236001	4236144	.	+	0	ID=EuglossaDilemma_001552-T1.cds;Parent=EuglossaDilemma_001552-T1
NIJG01000013.1	funannotate	mRNA	4352460	4353495	.	-	.	ID=EuglossaDilemma_001578-T1;Dbxref=PFAM:PF03208%2CInterPro:IPR004895;Parent=EuglossaDilemma_001578
NIJG01000013.1	funannotate	CDS	1353856	1353885	.	-	0	ID=EuglossaDilemma_001431-T1.cds;Parent=EuglossaDilemma_001431-T1
NIJG01000013.1	funannotate	CDS	1353627	1353734	.	-	0	ID=EuglossaDilemma_001431-T1.cds;Parent=EuglossaDilemma_001431-T1
NIJG01000013.1	funannotate	CDS	1353334	1353535	.	-	0	ID=EuglossaDilemma_001431-T1.cds;Parent=EuglossaDilemma_001431-T1
NIJG01000013.1	funannotate	CDS	1353138	1353248	.	-	0	ID=EuglossaDilemma_001431-T1.cds;Parent=EuglossaDilemma_001431-T1
NIJG01000013.1	funannotate	CDS	1352296	1352457	.	-	0	ID=EuglossaDilemma_001431-T1.cds;Parent=EuglossaDilemma_001431-T1
NIJG01000013.1	funannotate	CDS	1352092	1352235	.	-	0	ID=EuglossaDilemma_001431-T1.cds;Parent=EuglossaDilemma_001431-T1
NIJG01000013.1	funannotate	CDS	1351919	1352025	.	-	0	ID=EuglossaDilemma_001431-T1.cds;Parent=EuglossaDilemma_001431-T1
NIJG01000013.1	funannotate	CDS	1351641	1351818	.	-	0	ID=EuglossaDilemma_001431-T1.cds;Parent=EuglossaDilemma_001431-T1
NIJG01000013.1	funannotate	CDS	1351338	1351569	.	-	0	ID=EuglossaDilemma_001431-T1.cds;Parent=EuglossaDilemma_001431-T1
NIJG01000013.1	funannotate	CDS	1351026	1351259	.	-	0	ID=EuglossaDilemma_001431-T1.cds;Parent=EuglossaDilemma_001431-T1
NIJG01000013.1	funannotate	CDS	1350746	1350923	.	-	0	ID=EuglossaDilemma_001431-T1.cds;Parent=EuglossaDilemma_001431-T1
NIJG01000013.1	funannotate	mRNA	4298293	4302497	.	+	.	ID=EuglossaDilemma_001566-T1;Ontology_term=GO:0006468%2CGO:0004672%2CGO:0005524;Dbxref=InterPro:IPR000719%2CInterPro:IPR008271%2CInterPro:IPR028375%2CInterPro:IPR011009%2CPFAM:PF02149%2CPFAM:PF07714%2CInterPro:IPR001772%2CPFAM:PF00069;Parent=EuglossaDilemma_001566
NIJG01000013.1	funannotate	CDS	2399673	2399749	.	-	0	ID=EuglossaDilemma_001475-T1.cds;Parent=EuglossaDilemma_001475-T1
NIJG01000013.1	funannotate	CDS	2399495	2399578	.	-	0	ID=EuglossaDilemma_001475-T1.cds;Parent=EuglossaDilemma_001475-T1
NIJG01000013.1	funannotate	CDS	2399108	2399246	.	-	0	ID=EuglossaDilemma_001475-T1.cds;Parent=EuglossaDilemma_001475-T1
NIJG01000013.1	funannotate	CDS	2398804	2399031	.	-	0	ID=EuglossaDilemma_001475-T1.cds;Parent=EuglossaDilemma_001475-T1
NIJG01000013.1	funannotate	CDS	2398577	2398723	.	-	0	ID=EuglossaDilemma_001475-T1.cds;Parent=EuglossaDilemma_001475-T1
NIJG01000013.1	funannotate	CDS	2398389	2398494	.	-	0	ID=EuglossaDilemma_001475-T1.cds;Parent=EuglossaDilemma_001475-T1
NIJG01000013.1	funannotate	CDS	2398157	2398315	.	-	0	ID=EuglossaDilemma_001475-T1.cds;Parent=EuglossaDilemma_001475-T1
NIJG01000013.1	funannotate	CDS	2397862	2398079	.	-	0	ID=EuglossaDilemma_001475-T1.cds;Parent=EuglossaDilemma_001475-T1
NIJG01000013.1	funannotate	CDS	2397483	2397740	.	-	0	ID=EuglossaDilemma_001475-T1.cds;Parent=EuglossaDilemma_001475-T1
NIJG01000013.1	funannotate	mRNA	4246878	4251045	.	-	.	ID=EuglossaDilemma_001554-T1;Ontology_term=GO:0060090%2CGO:0043248;Dbxref=InterPro:IPR011989%2CInterPro:IPR016024%2CInterPro:IPR024372;Parent=EuglossaDilemma_001554
NIJG01000013.1	funannotate	mRNA	651110	660566	.	-	.	ID=EuglossaDilemma_001367-T1;Ontology_term=GO:0003676%2CGO:0003723;Dbxref=InterPro:IPR035437%2CInterPro:IPR036612%2CInterPro:IPR004088%2CInterPro:IPR004087%2CPFAM:PF00567%2CInterPro:IPR002999%2CPFAM:PF00013;Parent=EuglossaDilemma_001367
NIJG01000013.1	funannotate	exon	853809	854069	.	-	.	ID=EuglossaDilemma_001391-T1.exon2;Parent=EuglossaDilemma_001391-T1
NIJG01000013.1	funannotate	exon	854411	854495	.	-	.	ID=EuglossaDilemma_001391-T1.exon1;Parent=EuglossaDilemma_001391-T1
NIJG01000013.1	funannotate	exon	852919	853198	.	-	.	ID=EuglossaDilemma_001391-T1.exon4;Parent=EuglossaDilemma_001391-T1
NIJG01000013.1	funannotate	exon	853398	853747	.	-	.	ID=EuglossaDilemma_001391-T1.exon3;Parent=EuglossaDilemma_001391-T1
NIJG01000013.1	funannotate	exon	852602	852840	.	-	.	ID=EuglossaDilemma_001391-T1.exon5;Parent=EuglossaDilemma_001391-T1
NIJG01000013.1	funannotate	exon	3307063	3307280	.	-	.	ID=EuglossaDilemma_001515-T1.exon6;Parent=EuglossaDilemma_001515-T1
NIJG01000013.1	funannotate	exon	3307349	3307491	.	-	.	ID=EuglossaDilemma_001515-T1.exon5;Parent=EuglossaDilemma_001515-T1
NIJG01000013.1	funannotate	exon	3308241	3308428	.	-	.	ID=EuglossaDilemma_001515-T1.exon2;Parent=EuglossaDilemma_001515-T1
NIJG01000013.1	funannotate	exon	3308971	3309008	.	-	.	ID=EuglossaDilemma_001515-T1.exon1;Parent=EuglossaDilemma_001515-T1
NIJG01000013.1	funannotate	exon	3307592	3307749	.	-	.	ID=EuglossaDilemma_001515-T1.exon4;Parent=EuglossaDilemma_001515-T1
NIJG01000013.1	funannotate	exon	3307880	3308088	.	-	.	ID=EuglossaDilemma_001515-T1.exon3;Parent=EuglossaDilemma_001515-T1
NIJG01000013.1	funannotate	CDS	663371	663562	.	+	0	ID=EuglossaDilemma_001368-T1.cds;Parent=EuglossaDilemma_001368-T1
NIJG01000013.1	funannotate	CDS	663982	664233	.	+	0	ID=EuglossaDilemma_001368-T1.cds;Parent=EuglossaDilemma_001368-T1
NIJG01000013.1	funannotate	CDS	664315	664564	.	+	0	ID=EuglossaDilemma_001368-T1.cds;Parent=EuglossaDilemma_001368-T1
NIJG01000013.1	funannotate	CDS	664669	664861	.	+	0	ID=EuglossaDilemma_001368-T1.cds;Parent=EuglossaDilemma_001368-T1
NIJG01000013.1	funannotate	CDS	664967	665206	.	+	0	ID=EuglossaDilemma_001368-T1.cds;Parent=EuglossaDilemma_001368-T1
NIJG01000013.1	funannotate	CDS	665305	665562	.	+	0	ID=EuglossaDilemma_001368-T1.cds;Parent=EuglossaDilemma_001368-T1
NIJG01000013.1	funannotate	CDS	665639	665777	.	+	0	ID=EuglossaDilemma_001368-T1.cds;Parent=EuglossaDilemma_001368-T1
NIJG01000013.1	funannotate	CDS	4335263	4335269	.	+	0	ID=EuglossaDilemma_001574-T1.cds;Parent=EuglossaDilemma_001574-T1
NIJG01000013.1	funannotate	CDS	4336442	4336470	.	+	0	ID=EuglossaDilemma_001574-T1.cds;Parent=EuglossaDilemma_001574-T1
NIJG01000013.1	funannotate	CDS	4337107	4337319	.	+	0	ID=EuglossaDilemma_001574-T1.cds;Parent=EuglossaDilemma_001574-T1
NIJG01000013.1	funannotate	CDS	3394288	3394402	.	-	0	ID=EuglossaDilemma_001525-T1.cds;Parent=EuglossaDilemma_001525-T1
NIJG01000013.1	funannotate	CDS	3391910	3392365	.	-	0	ID=EuglossaDilemma_001525-T1.cds;Parent=EuglossaDilemma_001525-T1
NIJG01000013.1	funannotate	CDS	3390158	3390364	.	-	0	ID=EuglossaDilemma_001525-T1.cds;Parent=EuglossaDilemma_001525-T1
NIJG01000013.1	funannotate	CDS	3389388	3389572	.	-	0	ID=EuglossaDilemma_001525-T1.cds;Parent=EuglossaDilemma_001525-T1
NIJG01000013.1	funannotate	CDS	3388734	3389207	.	-	0	ID=EuglossaDilemma_001525-T1.cds;Parent=EuglossaDilemma_001525-T1
NIJG01000013.1	funannotate	CDS	3387441	3388613	.	-	0	ID=EuglossaDilemma_001525-T1.cds;Parent=EuglossaDilemma_001525-T1
NIJG01000013.1	funannotate	three_prime_UTR	685583	685650	.	-	.	ID=EuglossaDilemma_001371-T1.utr3p1;Parent=EuglossaDilemma_001371-T1
NIJG01000013.1	funannotate	exon	4362358	4362607	.	+	.	ID=EuglossaDilemma_001580-T1.exon4;Parent=EuglossaDilemma_001580-T1
NIJG01000013.1	funannotate	exon	4362148	4362291	.	+	.	ID=EuglossaDilemma_001580-T1.exon3;Parent=EuglossaDilemma_001580-T1
NIJG01000013.1	funannotate	exon	4361839	4362065	.	+	.	ID=EuglossaDilemma_001580-T1.exon2;Parent=EuglossaDilemma_001580-T1
NIJG01000013.1	funannotate	exon	4361631	4361766	.	+	.	ID=EuglossaDilemma_001580-T1.exon1;Parent=EuglossaDilemma_001580-T1
NIJG01000013.1	funannotate	exon	4033604	4034235	.	+	.	ID=EuglossaDilemma_001543-T1.exon1;Parent=EuglossaDilemma_001543-T1
NIJG01000013.1	funannotate	exon	4324968	4325765	.	-	.	ID=EuglossaDilemma_001571-T1.exon2;Parent=EuglossaDilemma_001571-T1
NIJG01000013.1	funannotate	exon	4325847	4325852	.	-	.	ID=EuglossaDilemma_001571-T1.exon1;Parent=EuglossaDilemma_001571-T1
NIJG01000013.1	funannotate	CDS	76240	76554	.	+	0	ID=EuglossaDilemma_001319-T1.cds;Parent=EuglossaDilemma_001319-T1
NIJG01000013.1	funannotate	mRNA	863999	866696	.	+	.	ID=EuglossaDilemma_001396-T1;Dbxref=PFAM:PF00096%2CInterPro:IPR036236%2CInterPro:IPR013087%2CInterPro:IPR017114;Parent=EuglossaDilemma_001396
NIJG01000013.1	funannotate	CDS	1585286	1591156	.	+	0	ID=EuglossaDilemma_001440-T1.cds;Parent=EuglossaDilemma_001440-T1
NIJG01000013.1	funannotate	exon	4362805	4363049	.	+	.	ID=EuglossaDilemma_001580-T1.exon5;Parent=EuglossaDilemma_001580-T1
NIJG01000013.1	funannotate	exon	201591	201962	.	-	.	ID=EuglossaDilemma_001326-T1.exon1;Parent=EuglossaDilemma_001326-T1
NIJG01000013.1	funannotate	exon	520660	520889	.	+	.	ID=EuglossaDilemma_001347-T1.exon12;Parent=EuglossaDilemma_001347-T1
NIJG01000013.1	funannotate	exon	520174	520570	.	+	.	ID=EuglossaDilemma_001347-T1.exon11;Parent=EuglossaDilemma_001347-T1
NIJG01000013.1	funannotate	exon	519901	520077	.	+	.	ID=EuglossaDilemma_001347-T1.exon10;Parent=EuglossaDilemma_001347-T1
NIJG01000013.1	funannotate	mRNA	688184	690157	.	+	.	ID=EuglossaDilemma_001372-T1;Dbxref=InterPro:IPR019396%2CPFAM:PF10269;Parent=EuglossaDilemma_001372
NIJG01000013.1	funannotate	exon	521677	521907	.	+	.	ID=EuglossaDilemma_001347-T1.exon16;Parent=EuglossaDilemma_001347-T1
NIJG01000013.1	funannotate	exon	521491	521620	.	+	.	ID=EuglossaDilemma_001347-T1.exon15;Parent=EuglossaDilemma_001347-T1
NIJG01000013.1	funannotate	exon	521312	521406	.	+	.	ID=EuglossaDilemma_001347-T1.exon14;Parent=EuglossaDilemma_001347-T1
NIJG01000013.1	funannotate	exon	520987	521219	.	+	.	ID=EuglossaDilemma_001347-T1.exon13;Parent=EuglossaDilemma_001347-T1
NIJG01000013.1	funannotate	exon	3998375	3998482	.	-	.	ID=EuglossaDilemma_001541-T1.exon18;Parent=EuglossaDilemma_001541-T1
NIJG01000013.1	funannotate	exon	3998557	3998700	.	-	.	ID=EuglossaDilemma_001541-T1.exon17;Parent=EuglossaDilemma_001541-T1
NIJG01000013.1	funannotate	five_prime_UTR	3121486	3121580	.	-	.	ID=EuglossaDilemma_001504-T1.utr5p1;Parent=EuglossaDilemma_001504-T1
NIJG01000013.1	funannotate	exon	505250	505366	.	-	.	ID=EuglossaDilemma_001344-T1.exon7;Parent=EuglossaDilemma_001344-T1
NIJG01000013.1	funannotate	exon	505630	505725	.	-	.	ID=EuglossaDilemma_001344-T1.exon5;Parent=EuglossaDilemma_001344-T1
NIJG01000013.1	funannotate	exon	505456	505532	.	-	.	ID=EuglossaDilemma_001344-T1.exon6;Parent=EuglossaDilemma_001344-T1
NIJG01000013.1	funannotate	exon	506160	506294	.	-	.	ID=EuglossaDilemma_001344-T1.exon3;Parent=EuglossaDilemma_001344-T1
NIJG01000013.1	funannotate	exon	505807	505993	.	-	.	ID=EuglossaDilemma_001344-T1.exon4;Parent=EuglossaDilemma_001344-T1
NIJG01000013.1	funannotate	mRNA	823016	823966	.	-	.	ID=EuglossaDilemma_001384-T1;Dbxref=PFAM:PF15043%2CInterPro:IPR029204;Parent=EuglossaDilemma_001384
NIJG01000013.1	funannotate	exon	507199	507696	.	-	.	ID=EuglossaDilemma_001344-T1.exon1;Parent=EuglossaDilemma_001344-T1
NIJG01000013.1	funannotate	exon	506404	506772	.	-	.	ID=EuglossaDilemma_001344-T1.exon2;Parent=EuglossaDilemma_001344-T1
NIJG01000013.1	funannotate	exon	3989282	3989317	.	-	.	ID=EuglossaDilemma_001540-T1.exon14;Parent=EuglossaDilemma_001540-T1
NIJG01000013.1	funannotate	exon	3990199	3990285	.	-	.	ID=EuglossaDilemma_001540-T1.exon10;Parent=EuglossaDilemma_001540-T1
NIJG01000013.1	funannotate	exon	3989913	3990082	.	-	.	ID=EuglossaDilemma_001540-T1.exon11;Parent=EuglossaDilemma_001540-T1
NIJG01000013.1	funannotate	exon	3989567	3989725	.	-	.	ID=EuglossaDilemma_001540-T1.exon12;Parent=EuglossaDilemma_001540-T1
NIJG01000013.1	funannotate	exon	3989383	3989494	.	-	.	ID=EuglossaDilemma_001540-T1.exon13;Parent=EuglossaDilemma_001540-T1
NIJG01000013.1	funannotate	five_prime_UTR	455031	455212	.	-	.	ID=EuglossaDilemma_001338-T1.utr5p1;Parent=EuglossaDilemma_001338-T1
NIJG01000013.1	funannotate	five_prime_UTR	454410	454512	.	-	.	ID=EuglossaDilemma_001338-T1.utr5p2;Parent=EuglossaDilemma_001338-T1
NIJG01000013.1	funannotate	exon	962661	963063	.	-	.	ID=EuglossaDilemma_001407-T1.exon2;Parent=EuglossaDilemma_001407-T1
NIJG01000013.1	funannotate	exon	963153	963249	.	-	.	ID=EuglossaDilemma_001407-T1.exon1;Parent=EuglossaDilemma_001407-T1
NIJG01000013.1	funannotate	exon	962046	962079	.	-	.	ID=EuglossaDilemma_001407-T1.exon4;Parent=EuglossaDilemma_001407-T1
NIJG01000013.1	funannotate	exon	962373	962513	.	-	.	ID=EuglossaDilemma_001407-T1.exon3;Parent=EuglossaDilemma_001407-T1
NIJG01000013.1	funannotate	mRNA	1909713	1912511	.	+	.	ID=EuglossaDilemma_001462-T1;Ontology_term=GO:0007269%2CGO:0008021%2CGO:0046872%2CGO:0005524;Dbxref=InterPro:IPR001359%2CPFAM:PF02750%2CInterPro:IPR011761%2CInterPro:IPR013815%2CInterPro:IPR020898%2CPFAM:PF08443;Parent=EuglossaDilemma_001462
NIJG01000013.1	funannotate	CDS	985144	985149	.	-	0	ID=EuglossaDilemma_001413-T1.cds;Parent=EuglossaDilemma_001413-T1
NIJG01000013.1	funannotate	CDS	983863	983998	.	-	0	ID=EuglossaDilemma_001413-T1.cds;Parent=EuglossaDilemma_001413-T1
NIJG01000013.1	funannotate	CDS	983623	983775	.	-	0	ID=EuglossaDilemma_001413-T1.cds;Parent=EuglossaDilemma_001413-T1
NIJG01000013.1	funannotate	CDS	983263	983428	.	-	0	ID=EuglossaDilemma_001413-T1.cds;Parent=EuglossaDilemma_001413-T1
NIJG01000013.1	funannotate	CDS	983037	983181	.	-	0	ID=EuglossaDilemma_001413-T1.cds;Parent=EuglossaDilemma_001413-T1
NIJG01000013.1	funannotate	mRNA	2276303	2277095	.	-	.	ID=EuglossaDilemma_001474-T1;Parent=EuglossaDilemma_001474
NIJG01000013.1	funannotate	exon	3565114	3565197	.	-	.	ID=EuglossaDilemma_001533-T1.exon3;Parent=EuglossaDilemma_001533-T1
NIJG01000013.1	funannotate	exon	3566357	3566441	.	-	.	ID=EuglossaDilemma_001533-T1.exon2;Parent=EuglossaDilemma_001533-T1
NIJG01000013.1	funannotate	exon	3567592	3567722	.	-	.	ID=EuglossaDilemma_001533-T1.exon1;Parent=EuglossaDilemma_001533-T1
NIJG01000013.1	funannotate	exon	808695	808982	.	-	.	ID=EuglossaDilemma_001381-T1.exon9;Parent=EuglossaDilemma_001381-T1
NIJG01000013.1	funannotate	exon	809062	809271	.	-	.	ID=EuglossaDilemma_001381-T1.exon8;Parent=EuglossaDilemma_001381-T1
NIJG01000013.1	funannotate	exon	810326	810637	.	-	.	ID=EuglossaDilemma_001381-T1.exon5;Parent=EuglossaDilemma_001381-T1
NIJG01000013.1	funannotate	exon	810945	811028	.	-	.	ID=EuglossaDilemma_001381-T1.exon4;Parent=EuglossaDilemma_001381-T1
NIJG01000013.1	funannotate	exon	809367	809632	.	-	.	ID=EuglossaDilemma_001381-T1.exon7;Parent=EuglossaDilemma_001381-T1
NIJG01000013.1	funannotate	exon	809715	810264	.	-	.	ID=EuglossaDilemma_001381-T1.exon6;Parent=EuglossaDilemma_001381-T1
NIJG01000013.1	funannotate	exon	510019	510126	.	+	.	ID=EuglossaDilemma_001345-T1.exon4;Parent=EuglossaDilemma_001345-T1
NIJG01000013.1	funannotate	exon	510216	510329	.	+	.	ID=EuglossaDilemma_001345-T1.exon5;Parent=EuglossaDilemma_001345-T1
NIJG01000013.1	funannotate	exon	510483	511350	.	+	.	ID=EuglossaDilemma_001345-T1.exon6;Parent=EuglossaDilemma_001345-T1
NIJG01000013.1	funannotate	exon	511438	511876	.	+	.	ID=EuglossaDilemma_001345-T1.exon7;Parent=EuglossaDilemma_001345-T1
NIJG01000013.1	funannotate	mRNA	3150226	3150700	.	-	.	ID=EuglossaDilemma_001508-T1;Parent=EuglossaDilemma_001508
NIJG01000013.1	funannotate	exon	511969	512291	.	+	.	ID=EuglossaDilemma_001345-T1.exon8;Parent=EuglossaDilemma_001345-T1
NIJG01000013.1	funannotate	exon	512371	512581	.	+	.	ID=EuglossaDilemma_001345-T1.exon9;Parent=EuglossaDilemma_001345-T1
NIJG01000013.1	funannotate	exon	509195	509331	.	+	.	ID=EuglossaDilemma_001345-T1.exon1;Parent=EuglossaDilemma_001345-T1
NIJG01000013.1	funannotate	exon	509482	509630	.	+	.	ID=EuglossaDilemma_001345-T1.exon2;Parent=EuglossaDilemma_001345-T1
NIJG01000013.1	funannotate	exon	509835	509945	.	+	.	ID=EuglossaDilemma_001345-T1.exon3;Parent=EuglossaDilemma_001345-T1
NIJG01000013.1	funannotate	exon	811735	811905	.	-	.	ID=EuglossaDilemma_001381-T1.exon1;Parent=EuglossaDilemma_001381-T1
NIJG01000013.1	funannotate	exon	811095	811242	.	-	.	ID=EuglossaDilemma_001381-T1.exon3;Parent=EuglossaDilemma_001381-T1
NIJG01000013.1	funannotate	exon	4239931	4241905	.	+	.	ID=EuglossaDilemma_001553-T1.exon2;Parent=EuglossaDilemma_001553-T1
NIJG01000013.1	funannotate	exon	811355	811656	.	-	.	ID=EuglossaDilemma_001381-T1.exon2;Parent=EuglossaDilemma_001381-T1
NIJG01000013.1	funannotate	exon	4239590	4239747	.	+	.	ID=EuglossaDilemma_001553-T1.exon1;Parent=EuglossaDilemma_001553-T1
NIJG01000013.1	funannotate	three_prime_UTR	4664355	4664495	.	-	.	ID=EuglossaDilemma_001586-T1.utr3p1;Parent=EuglossaDilemma_001586-T1
NIJG01000013.1	funannotate	mRNA	2986941	2987240	.	-	.	ID=EuglossaDilemma_001498-T1;Parent=EuglossaDilemma_001498
NIJG01000013.1	funannotate	three_prime_UTR	4346320	4347123	.	-	.	ID=EuglossaDilemma_001577-T1.utr3p1;Parent=EuglossaDilemma_001577-T1
NIJG01000013.1	funannotate	CDS	1318714	1318773	.	-	0	ID=EuglossaDilemma_001424-T1.cds;Parent=EuglossaDilemma_001424-T1
NIJG01000013.1	funannotate	CDS	1317450	1317638	.	-	0	ID=EuglossaDilemma_001424-T1.cds;Parent=EuglossaDilemma_001424-T1
NIJG01000013.1	funannotate	CDS	1317051	1317215	.	-	0	ID=EuglossaDilemma_001424-T1.cds;Parent=EuglossaDilemma_001424-T1
NIJG01000013.1	funannotate	CDS	1316765	1316980	.	-	0	ID=EuglossaDilemma_001424-T1.cds;Parent=EuglossaDilemma_001424-T1
NIJG01000013.1	funannotate	CDS	1316519	1316695	.	-	0	ID=EuglossaDilemma_001424-T1.cds;Parent=EuglossaDilemma_001424-T1
NIJG01000013.1	funannotate	mRNA	1320106	1320719	.	+	.	ID=EuglossaDilemma_001425-T1;Dbxref=PFAM:PF14774%2CInterPro:IPR028260;Parent=EuglossaDilemma_001425
NIJG01000013.1	funannotate	CDS	2931594	2931617	.	+	0	ID=EuglossaDilemma_001496-T1.cds;Parent=EuglossaDilemma_001496-T1
NIJG01000013.1	funannotate	CDS	2933688	2933963	.	+	0	ID=EuglossaDilemma_001496-T1.cds;Parent=EuglossaDilemma_001496-T1
NIJG01000013.1	funannotate	CDS	2936100	2936312	.	+	0	ID=EuglossaDilemma_001496-T1.cds;Parent=EuglossaDilemma_001496-T1
NIJG01000013.1	funannotate	CDS	2938894	2939056	.	+	0	ID=EuglossaDilemma_001496-T1.cds;Parent=EuglossaDilemma_001496-T1
NIJG01000013.1	funannotate	CDS	2940203	2940338	.	+	0	ID=EuglossaDilemma_001496-T1.cds;Parent=EuglossaDilemma_001496-T1
NIJG01000013.1	funannotate	CDS	2941026	2941410	.	+	0	ID=EuglossaDilemma_001496-T1.cds;Parent=EuglossaDilemma_001496-T1
NIJG01000013.1	funannotate	CDS	4270051	4270224	.	-	0	ID=EuglossaDilemma_001558-T1.cds;Parent=EuglossaDilemma_001558-T1
NIJG01000013.1	funannotate	CDS	4269611	4269951	.	-	0	ID=EuglossaDilemma_001558-T1.cds;Parent=EuglossaDilemma_001558-T1
NIJG01000013.1	funannotate	CDS	4269331	4269541	.	-	0	ID=EuglossaDilemma_001558-T1.cds;Parent=EuglossaDilemma_001558-T1
NIJG01000013.1	funannotate	CDS	4269250	4269267	.	-	0	ID=EuglossaDilemma_001558-T1.cds;Parent=EuglossaDilemma_001558-T1
NIJG01000013.1	funannotate	CDS	4268746	4268923	.	-	0	ID=EuglossaDilemma_001558-T1.cds;Parent=EuglossaDilemma_001558-T1
NIJG01000013.1	funannotate	CDS	4268493	4268674	.	-	0	ID=EuglossaDilemma_001558-T1.cds;Parent=EuglossaDilemma_001558-T1
NIJG01000013.1	funannotate	CDS	4268162	4268401	.	-	0	ID=EuglossaDilemma_001558-T1.cds;Parent=EuglossaDilemma_001558-T1
NIJG01000013.1	funannotate	CDS	4267886	4268087	.	-	0	ID=EuglossaDilemma_001558-T1.cds;Parent=EuglossaDilemma_001558-T1
NIJG01000013.1	funannotate	CDS	4267666	4267785	.	-	0	ID=EuglossaDilemma_001558-T1.cds;Parent=EuglossaDilemma_001558-T1
NIJG01000013.1	funannotate	CDS	4267327	4267571	.	-	0	ID=EuglossaDilemma_001558-T1.cds;Parent=EuglossaDilemma_001558-T1
NIJG01000013.1	funannotate	CDS	4057440	4057814	.	+	0	ID=EuglossaDilemma_001547-T1.cds;Parent=EuglossaDilemma_001547-T1
NIJG01000013.1	funannotate	mRNA	982758	985321	.	-	.	ID=EuglossaDilemma_001413-T1;Ontology_term=GO:0019346%2CGO:0003824%2CGO:0030170;Dbxref=InterPro:IPR015424%2CInterPro:IPR000277%2CInterPro:IPR015422%2CPFAM:PF01053%2CInterPro:IPR015421;Parent=EuglossaDilemma_001413
NIJG01000013.1	funannotate	mRNA	2537475	2538584	.	-	.	ID=EuglossaDilemma_001486-T1;Dbxref=PFAM:PF07114%2CInterPro:IPR009801;Parent=EuglossaDilemma_001486
NIJG01000013.1	funannotate	CDS	2534311	2534522	.	+	0	ID=EuglossaDilemma_001485-T1.cds;Parent=EuglossaDilemma_001485-T1
NIJG01000013.1	funannotate	CDS	2535109	2535219	.	+	0	ID=EuglossaDilemma_001485-T1.cds;Parent=EuglossaDilemma_001485-T1
NIJG01000013.1	funannotate	CDS	2535288	2535493	.	+	0	ID=EuglossaDilemma_001485-T1.cds;Parent=EuglossaDilemma_001485-T1
NIJG01000013.1	funannotate	CDS	2535683	2535849	.	+	0	ID=EuglossaDilemma_001485-T1.cds;Parent=EuglossaDilemma_001485-T1
NIJG01000013.1	funannotate	exon	2514413	2514636	.	-	.	ID=EuglossaDilemma_001480-T1.exon1;Parent=EuglossaDilemma_001480-T1
NIJG01000013.1	funannotate	exon	2513231	2513324	.	-	.	ID=EuglossaDilemma_001480-T1.exon2;Parent=EuglossaDilemma_001480-T1
NIJG01000013.1	funannotate	exon	2650851	2651177	.	-	.	ID=EuglossaDilemma_001490-T1.exon1;Parent=EuglossaDilemma_001490-T1
NIJG01000013.1	funannotate	exon	2650621	2650746	.	-	.	ID=EuglossaDilemma_001490-T1.exon2;Parent=EuglossaDilemma_001490-T1
NIJG01000013.1	funannotate	mRNA	4036117	4036536	.	-	.	ID=EuglossaDilemma_001545-T1;Parent=EuglossaDilemma_001545
NIJG01000013.1	funannotate	exon	1624823	1625046	.	+	.	ID=EuglossaDilemma_001444-T1.exon1;Parent=EuglossaDilemma_001444-T1
NIJG01000013.1	funannotate	exon	1625151	1625276	.	+	.	ID=EuglossaDilemma_001444-T1.exon2;Parent=EuglossaDilemma_001444-T1
NIJG01000013.1	funannotate	exon	1625350	1628293	.	+	.	ID=EuglossaDilemma_001444-T1.exon3;Parent=EuglossaDilemma_001444-T1
NIJG01000013.1	funannotate	five_prime_UTR	1895954	1896502	.	+	.	ID=EuglossaDilemma_001461-T1.utr5p1;Parent=EuglossaDilemma_001461-T1
NIJG01000013.1	funannotate	mRNA	3565114	3567722	.	-	.	ID=EuglossaDilemma_001533-T1;Parent=EuglossaDilemma_001533
NIJG01000013.1	funannotate	exon	1396912	1397187	.	+	.	ID=EuglossaDilemma_001434-T1.exon3;Parent=EuglossaDilemma_001434-T1
NIJG01000013.1	funannotate	exon	1394588	1394763	.	+	.	ID=EuglossaDilemma_001434-T1.exon2;Parent=EuglossaDilemma_001434-T1
NIJG01000013.1	funannotate	exon	1394318	1394537	.	+	.	ID=EuglossaDilemma_001434-T1.exon1;Parent=EuglossaDilemma_001434-T1
NIJG01000013.1	funannotate	mRNA	1551774	1552997	.	-	.	ID=EuglossaDilemma_001437-T1;Parent=EuglossaDilemma_001437
NIJG01000013.1	funannotate	exon	4330142	4331113	.	-	.	ID=EuglossaDilemma_001572-T1.exon1;Parent=EuglossaDilemma_001572-T1
NIJG01000013.1	funannotate	CDS	688184	688221	.	+	0	ID=EuglossaDilemma_001372-T1.cds;Parent=EuglossaDilemma_001372-T1
NIJG01000013.1	funannotate	CDS	688934	689279	.	+	0	ID=EuglossaDilemma_001372-T1.cds;Parent=EuglossaDilemma_001372-T1
NIJG01000013.1	funannotate	CDS	689356	689655	.	+	0	ID=EuglossaDilemma_001372-T1.cds;Parent=EuglossaDilemma_001372-T1
NIJG01000013.1	funannotate	CDS	689729	689852	.	+	0	ID=EuglossaDilemma_001372-T1.cds;Parent=EuglossaDilemma_001372-T1
NIJG01000013.1	funannotate	CDS	689946	690157	.	+	0	ID=EuglossaDilemma_001372-T1.cds;Parent=EuglossaDilemma_001372-T1
NIJG01000013.1	funannotate	mRNA	1688870	1692713	.	+	.	ID=EuglossaDilemma_001449-T1;Ontology_term=GO:0017187%2CGO:0008488;Dbxref=PFAM:PF05090%2CInterPro:IPR011020%2CInterPro:IPR007782;Parent=EuglossaDilemma_001449
NIJG01000013.1	funannotate	mRNA	1695135	1699057	.	+	.	ID=EuglossaDilemma_001450-T1;Ontology_term=GO:0022857%2CGO:0016021%2CGO:0055085;Dbxref=PFAM:PF07690%2CPFAM:PF00083%2CInterPro:IPR005828%2CInterPro:IPR020846%2CInterPro:IPR036259;Parent=EuglossaDilemma_001450
NIJG01000013.1	funannotate	mRNA	3337085	3349622	.	-	.	ID=EuglossaDilemma_001521-T1;Ontology_term=GO:0005515%2CGO:0005509;Dbxref=InterPro:IPR011044%2CInterPro:IPR007110%2CPFAM:PF00050%2CInterPro:IPR018247%2CInterPro:IPR011992%2CInterPro:IPR013783%2CPFAM:PF07679%2CInterPro:IPR003598%2CPFAM:PF00047%2CInterPro:IPR002350%2CInterPro:IPR036179%2CInterPro:IPR003599%2CPFAM:PF13895%2CPFAM:PF13202%2CPFAM:PF07648%2CPFAM:PF13927%2CInterPro:IPR013098%2CInterPro:I…
NIJG01000013.1	funannotate	CDS	597418	597622	.	-	0	ID=EuglossaDilemma_001361-T1.cds;Parent=EuglossaDilemma_001361-T1
NIJG01000013.1	funannotate	CDS	597068	597333	.	-	0	ID=EuglossaDilemma_001361-T1.cds;Parent=EuglossaDilemma_001361-T1
NIJG01000013.1	funannotate	CDS	596766	596932	.	-	0	ID=EuglossaDilemma_001361-T1.cds;Parent=EuglossaDilemma_001361-T1
NIJG01000013.1	funannotate	CDS	596512	596684	.	-	0	ID=EuglossaDilemma_001361-T1.cds;Parent=EuglossaDilemma_001361-T1
NIJG01000013.1	funannotate	CDS	596347	596425	.	-	0	ID=EuglossaDilemma_001361-T1.cds;Parent=EuglossaDilemma_001361-T1
NIJG01000013.1	funannotate	CDS	595991	596282	.	-	0	ID=EuglossaDilemma_001361-T1.cds;Parent=EuglossaDilemma_001361-T1
NIJG01000013.1	funannotate	CDS	591738	591828	.	-	0	ID=EuglossaDilemma_001361-T1.cds;Parent=EuglossaDilemma_001361-T1
NIJG01000013.1	funannotate	CDS	591245	591307	.	-	0	ID=EuglossaDilemma_001361-T1.cds;Parent=EuglossaDilemma_001361-T1
NIJG01000013.1	funannotate	CDS	590501	590683	.	-	0	ID=EuglossaDilemma_001361-T1.cds;Parent=EuglossaDilemma_001361-T1
NIJG01000013.1	funannotate	CDS	590080	590209	.	-	0	ID=EuglossaDilemma_001361-T1.cds;Parent=EuglossaDilemma_001361-T1
NIJG01000013.1	funannotate	CDS	589810	589946	.	-	0	ID=EuglossaDilemma_001361-T1.cds;Parent=EuglossaDilemma_001361-T1
NIJG01000013.1	funannotate	CDS	589486	589724	.	-	0	ID=EuglossaDilemma_001361-T1.cds;Parent=EuglossaDilemma_001361-T1
NIJG01000013.1	funannotate	CDS	589225	589413	.	-	0	ID=EuglossaDilemma_001361-T1.cds;Parent=EuglossaDilemma_001361-T1
NIJG01000013.1	funannotate	CDS	588975	589153	.	-	0	ID=EuglossaDilemma_001361-T1.cds;Parent=EuglossaDilemma_001361-T1
NIJG01000013.1	funannotate	CDS	588473	588912	.	-	0	ID=EuglossaDilemma_001361-T1.cds;Parent=EuglossaDilemma_001361-T1
NIJG01000013.1	funannotate	CDS	588146	588384	.	-	0	ID=EuglossaDilemma_001361-T1.cds;Parent=EuglossaDilemma_001361-T1
NIJG01000013.1	funannotate	CDS	587932	588036	.	-	0	ID=EuglossaDilemma_001361-T1.cds;Parent=EuglossaDilemma_001361-T1
NIJG01000013.1	funannotate	CDS	587720	587811	.	-	0	ID=EuglossaDilemma_001361-T1.cds;Parent=EuglossaDilemma_001361-T1
NIJG01000013.1	funannotate	CDS	587481	587613	.	-	0	ID=EuglossaDilemma_001361-T1.cds;Parent=EuglossaDilemma_001361-T1
NIJG01000013.1	funannotate	exon	558451	558597	.	+	.	ID=EuglossaDilemma_001355-T1.exon3;Parent=EuglossaDilemma_001355-T1
NIJG01000013.1	funannotate	exon	558671	558807	.	+	.	ID=EuglossaDilemma_001355-T1.exon4;Parent=EuglossaDilemma_001355-T1
NIJG01000013.1	funannotate	mRNA	2476644	2486905	.	-	.	ID=EuglossaDilemma_001479-T1;Parent=EuglossaDilemma_001479
NIJG01000013.1	funannotate	exon	558879	559073	.	+	.	ID=EuglossaDilemma_001355-T1.exon5;Parent=EuglossaDilemma_001355-T1
NIJG01000013.1	funannotate	exon	559167	559347	.	+	.	ID=EuglossaDilemma_001355-T1.exon6;Parent=EuglossaDilemma_001355-T1
NIJG01000013.1	funannotate	exon	556707	556718	.	+	.	ID=EuglossaDilemma_001355-T1.exon1;Parent=EuglossaDilemma_001355-T1
NIJG01000013.1	funannotate	exon	558065	558307	.	+	.	ID=EuglossaDilemma_001355-T1.exon2;Parent=EuglossaDilemma_001355-T1
NIJG01000013.1	funannotate	mRNA	548345	551997	.	+	.	ID=EuglossaDilemma_001353-T1;Ontology_term=GO:0005515;Dbxref=InterPro:IPR038648%2CInterPro:IPR012983%2CInterPro:IPR011705%2CPFAM:PF07707%2CPFAM:PF00651%2CPFAM:PF08005%2CInterPro:IPR000210%2CInterPro:IPR011333;Parent=EuglossaDilemma_001353
NIJG01000013.1	funannotate	exon	818955	819058	.	+	.	ID=EuglossaDilemma_001383-T1.exon6;Parent=EuglossaDilemma_001383-T1
NIJG01000013.1	funannotate	exon	819141	820476	.	+	.	ID=EuglossaDilemma_001383-T1.exon7;Parent=EuglossaDilemma_001383-T1
NIJG01000013.1	funannotate	CDS	4160149	4160472	.	-	0	ID=EuglossaDilemma_001548-T1.cds;Parent=EuglossaDilemma_001548-T1
NIJG01000013.1	funannotate	exon	816525	816713	.	+	.	ID=EuglossaDilemma_001383-T1.exon1;Parent=EuglossaDilemma_001383-T1
NIJG01000013.1	funannotate	mRNA	615433	632955	.	+	.	ID=EuglossaDilemma_001365-T1;Dbxref=InterPro:IPR036859%2CPFAM:PF01302%2CInterPro:IPR000938;Parent=EuglossaDilemma_001365
NIJG01000013.1	funannotate	exon	816761	817379	.	+	.	ID=EuglossaDilemma_001383-T1.exon2;Parent=EuglossaDilemma_001383-T1
NIJG01000013.1	funannotate	exon	817471	817975	.	+	.	ID=EuglossaDilemma_001383-T1.exon3;Parent=EuglossaDilemma_001383-T1
NIJG01000013.1	funannotate	exon	818058	818227	.	+	.	ID=EuglossaDilemma_001383-T1.exon4;Parent=EuglossaDilemma_001383-T1
NIJG01000013.1	funannotate	exon	818657	818871	.	+	.	ID=EuglossaDilemma_001383-T1.exon5;Parent=EuglossaDilemma_001383-T1
NIJG01000013.1	funannotate	mRNA	1936431	1945808	.	+	.	ID=EuglossaDilemma_001467-T1;Dbxref=InterPro:IPR035969%2CInterPro:IPR032738%2CInterPro:IPR000195%2CPFAM:PF00566%2CPFAM:PF15733;Parent=EuglossaDilemma_001467
NIJG01000013.1	funannotate	mRNA	2513231	2514636	.	-	.	ID=EuglossaDilemma_001480-T1;Parent=EuglossaDilemma_001480
NIJG01000013.1	funannotate	mRNA	485743	491169	.	+	.	ID=EuglossaDilemma_001341-T1;Ontology_term=GO:0005515%2CGO:0003677;Dbxref=PFAM:PF02961%2CInterPro:IPR004122%2CPFAM:PF01535%2CInterPro:IPR011990%2CInterPro:IPR002885%2CInterPro:IPR033490%2CInterPro:IPR036617;Parent=EuglossaDilemma_001341
NIJG01000013.1	funannotate	CDS	4229169	4229618	.	+	0	ID=EuglossaDilemma_001551-T1.cds;Parent=EuglossaDilemma_001551-T1
NIJG01000013.1	funannotate	gene	675741	677148	.	+	.	ID=EuglossaDilemma_017579
NIJG01000013.1	funannotate	mRNA	729726	735980	.	+	.	ID=EuglossaDilemma_001377-T1;Ontology_term=GO:0000981%2CGO:0003677%2CGO:0006355;Dbxref=PFAM:PF00046%2CInterPro:IPR017970%2CInterPro:IPR001356%2CInterPro:IPR020479%2CInterPro:IPR009057;Parent=EuglossaDilemma_001377
NIJG01000013.1	funannotate	exon	1638484	1638778	.	-	.	ID=EuglossaDilemma_001446-T1.exon10;Parent=EuglossaDilemma_001446-T1
NIJG01000013.1	funannotate	exon	1636023	1636233	.	-	.	ID=EuglossaDilemma_001446-T1.exon12;Parent=EuglossaDilemma_001446-T1
NIJG01000013.1	funannotate	exon	1636769	1638413	.	-	.	ID=EuglossaDilemma_001446-T1.exon11;Parent=EuglossaDilemma_001446-T1
NIJG01000013.1	funannotate	mRNA	2672603	2672989	.	-	.	ID=EuglossaDilemma_001492-T1;Parent=EuglossaDilemma_001492
NIJG01000013.1	funannotate	exon	687438	687559	.	-	.	ID=EuglossaDilemma_001371-T1.exon1;Parent=EuglossaDilemma_001371-T1
NIJG01000013.1	funannotate	exon	686865	686968	.	-	.	ID=EuglossaDilemma_001371-T1.exon2;Parent=EuglossaDilemma_001371-T1
NIJG01000013.1	funannotate	exon	686300	686622	.	-	.	ID=EuglossaDilemma_001371-T1.exon3;Parent=EuglossaDilemma_001371-T1
NIJG01000013.1	funannotate	exon	685887	686048	.	-	.	ID=EuglossaDilemma_001371-T1.exon4;Parent=EuglossaDilemma_001371-T1
NIJG01000013.1	funannotate	exon	685583	685803	.	-	.	ID=EuglossaDilemma_001371-T1.exon5;Parent=EuglossaDilemma_001371-T1
NIJG01000013.1	funannotate	CDS	1347027	1347491	.	+	0	ID=EuglossaDilemma_001430-T1.cds;Parent=EuglossaDilemma_001430-T1
NIJG01000013.1	funannotate	CDS	1348214	1348945	.	+	0	ID=EuglossaDilemma_001430-T1.cds;Parent=EuglossaDilemma_001430-T1
NIJG01000013.1	funannotate	mRNA	3948703	3949804	.	+	.	ID=EuglossaDilemma_001539-T1;Parent=EuglossaDilemma_001539
NIJG01000013.1	funannotate	mRNA	3502372	3504995	.	+	.	ID=EuglossaDilemma_001527-T1;Parent=EuglossaDilemma_001527
NIJG01000013.1	funannotate	exon	1322453	1322778	.	-	.	ID=EuglossaDilemma_001426-T1.exon9;Parent=EuglossaDilemma_001426-T1
NIJG01000013.1	funannotate	exon	1322859	1323231	.	-	.	ID=EuglossaDilemma_001426-T1.exon8;Parent=EuglossaDilemma_001426-T1
NIJG01000013.1	funannotate	CDS	1643630	1643927	.	-	0	ID=EuglossaDilemma_001446-T1.cds;Parent=EuglossaDilemma_001446-T1
NIJG01000013.1	funannotate	CDS	1643029	1643300	.	-	0	ID=EuglossaDilemma_001446-T1.cds;Parent=EuglossaDilemma_001446-T1
NIJG01000013.1	funannotate	CDS	1642756	1642920	.	-	0	ID=EuglossaDilemma_001446-T1.cds;Parent=EuglossaDilemma_001446-T1
NIJG01000013.1	funannotate	CDS	1641226	1641906	.	-	0	ID=EuglossaDilemma_001446-T1.cds;Parent=EuglossaDilemma_001446-T1
NIJG01000013.1	funannotate	CDS	1640608	1641132	.	-	0	ID=EuglossaDilemma_001446-T1.cds;Parent=EuglossaDilemma_001446-T1
NIJG01000013.1	funannotate	CDS	1640191	1640543	.	-	0	ID=EuglossaDilemma_001446-T1.cds;Parent=EuglossaDilemma_001446-T1
NIJG01000013.1	funannotate	CDS	1639876	1640090	.	-	0	ID=EuglossaDilemma_001446-T1.cds;Parent=EuglossaDilemma_001446-T1
NIJG01000013.1	funannotate	CDS	1639235	1639794	.	-	0	ID=EuglossaDilemma_001446-T1.cds;Parent=EuglossaDilemma_001446-T1
NIJG01000013.1	funannotate	CDS	1638853	1639161	.	-	0	ID=EuglossaDilemma_001446-T1.cds;Parent=EuglossaDilemma_001446-T1
NIJG01000013.1	funannotate	CDS	1638484	1638778	.	-	0	ID=EuglossaDilemma_001446-T1.cds;Parent=EuglossaDilemma_001446-T1
NIJG01000013.1	funannotate	CDS	1636769	1638413	.	-	0	ID=EuglossaDilemma_001446-T1.cds;Parent=EuglossaDilemma_001446-T1
NIJG01000013.1	funannotate	CDS	1636023	1636233	.	-	0	ID=EuglossaDilemma_001446-T1.cds;Parent=EuglossaDilemma_001446-T1
NIJG01000013.1	funannotate	exon	1325484	1325562	.	-	.	ID=EuglossaDilemma_001426-T1.exon1;Parent=EuglossaDilemma_001426-T1
NIJG01000013.1	funannotate	exon	1324820	1324974	.	-	.	ID=EuglossaDilemma_001426-T1.exon3;Parent=EuglossaDilemma_001426-T1
NIJG01000013.1	funannotate	exon	1325066	1325160	.	-	.	ID=EuglossaDilemma_001426-T1.exon2;Parent=EuglossaDilemma_001426-T1
NIJG01000013.1	funannotate	exon	1324364	1324499	.	-	.	ID=EuglossaDilemma_001426-T1.exon5;Parent=EuglossaDilemma_001426-T1
NIJG01000013.1	funannotate	exon	1324575	1324705	.	-	.	ID=EuglossaDilemma_001426-T1.exon4;Parent=EuglossaDilemma_001426-T1
NIJG01000013.1	funannotate	exon	1323311	1323846	.	-	.	ID=EuglossaDilemma_001426-T1.exon7;Parent=EuglossaDilemma_001426-T1
NIJG01000013.1	funannotate	exon	1323920	1324298	.	-	.	ID=EuglossaDilemma_001426-T1.exon6;Parent=EuglossaDilemma_001426-T1
NIJG01000013.1	funannotate	mRNA	1350746	1353885	.	-	.	ID=EuglossaDilemma_001431-T1;Ontology_term=GO:0005515;Dbxref=InterPro:IPR001680%2CInterPro:IPR036322%2CInterPro:IPR015943;Parent=EuglossaDilemma_001431
NIJG01000013.1	funannotate	exon	3119986	3121580	.	-	.	ID=EuglossaDilemma_001504-T1.exon1;Parent=EuglossaDilemma_001504-T1
NIJG01000013.1	funannotate	five_prime_UTR	3114267	3114897	.	-	.	ID=EuglossaDilemma_001503-T1.utr5p1;Parent=EuglossaDilemma_001503-T1
NIJG01000013.1	funannotate	exon	1920966	1921295	.	-	.	ID=EuglossaDilemma_001464-T1.exon1;Parent=EuglossaDilemma_001464-T1
NIJG01000013.1	funannotate	exon	349146	349310	.	+	.	ID=EuglossaDilemma_001334-T1.exon1;Parent=EuglossaDilemma_001334-T1
NIJG01000013.1	funannotate	mRNA	1604824	1606713	.	+	.	ID=EuglossaDilemma_001443-T1;Parent=EuglossaDilemma_001443
NIJG01000013.1	funannotate	mRNA	3113410	3114897	.	-	.	ID=EuglossaDilemma_001503-T1;Parent=EuglossaDilemma_001503
NIJG01000013.1	funannotate	CDS	153922	153924	.	+	0	ID=EuglossaDilemma_001325-T1.cds;Parent=EuglossaDilemma_001325-T1
NIJG01000013.1	funannotate	CDS	154655	155278	.	+	0	ID=EuglossaDilemma_001325-T1.cds;Parent=EuglossaDilemma_001325-T1
NIJG01000013.1	funannotate	exon	3128285	3129169	.	-	.	ID=EuglossaDilemma_001507-T1.exon1;Parent=EuglossaDilemma_001507-T1
NIJG01000013.1	funannotate	exon	3586266	3586759	.	-	.	ID=EuglossaDilemma_001535-T1.exon3;Parent=EuglossaDilemma_001535-T1
NIJG01000013.1	funannotate	exon	3587623	3587702	.	-	.	ID=EuglossaDilemma_001535-T1.exon1;Parent=EuglossaDilemma_001535-T1
NIJG01000013.1	funannotate	exon	3586870	3586994	.	-	.	ID=EuglossaDilemma_001535-T1.exon2;Parent=EuglossaDilemma_001535-T1
NIJG01000013.1	funannotate	mRNA	1837672	1847639	.	+	.	ID=EuglossaDilemma_001455-T1;Ontology_term=GO:0005507%2CGO:0016491%2CGO:0055114;Dbxref=PFAM:PF07732%2CPFAM:PF07731%2CInterPro:IPR002355%2CInterPro:IPR001117%2CInterPro:IPR011706%2CInterPro:IPR033138%2CInterPro:IPR008972%2CPFAM:PF00394%2CInterPro:IPR011707;Parent=EuglossaDilemma_001455
NIJG01000013.1	funannotate	mRNA	233300	236477	.	+	.	ID=EuglossaDilemma_001328-T1;Dbxref=InterPro:IPR012349%2CPFAM:PF13883;Parent=EuglossaDilemma_001328
NIJG01000013.1	funannotate	mRNA	3307063	3309008	.	-	.	ID=EuglossaDilemma_001515-T1;Ontology_term=GO:0003857%2CGO:0016491%2CGO:0006631%2CGO:0055114;Dbxref=InterPro:IPR006176%2CInterPro:IPR013328%2CPFAM:PF03446%2CPFAM:PF00725%2CPFAM:PF02737%2CInterPro:IPR036291%2CInterPro:IPR008927%2CInterPro:IPR006180%2CInterPro:IPR006108;Parent=EuglossaDilemma_001515
NIJG01000013.1	funannotate	exon	4274797	4275050	.	-	.	ID=EuglossaDilemma_001561-T1.exon4;Parent=EuglossaDilemma_001561-T1
NIJG01000013.1	funannotate	exon	4275130	4275832	.	-	.	ID=EuglossaDilemma_001561-T1.exon3;Parent=EuglossaDilemma_001561-T1
NIJG01000013.1	funannotate	exon	4275903	4276105	.	-	.	ID=EuglossaDilemma_001561-T1.exon2;Parent=EuglossaDilemma_001561-T1
NIJG01000013.1	funannotate	exon	4278014	4278020	.	-	.	ID=EuglossaDilemma_001561-T1.exon1;Parent=EuglossaDilemma_001561-T1
NIJG01000013.1	funannotate	exon	442239	443342	.	+	.	ID=EuglossaDilemma_001337-T1.exon1;Parent=EuglossaDilemma_001337-T1
NIJG01000013.1	funannotate	exon	4000642	4000811	.	-	.	ID=EuglossaDilemma_001541-T1.exon10;Parent=EuglossaDilemma_001541-T1
NIJG01000013.1	funannotate	exon	4000044	4000259	.	-	.	ID=EuglossaDilemma_001541-T1.exon12;Parent=EuglossaDilemma_001541-T1
NIJG01000013.1	funannotate	exon	4000335	4000574	.	-	.	ID=EuglossaDilemma_001541-T1.exon11;Parent=EuglossaDilemma_001541-T1
NIJG01000013.1	funannotate	exon	3999472	3999720	.	-	.	ID=EuglossaDilemma_001541-T1.exon14;Parent=EuglossaDilemma_001541-T1
NIJG01000013.1	funannotate	exon	3999792	3999981	.	-	.	ID=EuglossaDilemma_001541-T1.exon13;Parent=EuglossaDilemma_001541-T1
NIJG01000013.1	funannotate	exon	3998799	3998970	.	-	.	ID=EuglossaDilemma_001541-T1.exon16;Parent=EuglossaDilemma_001541-T1
NIJG01000013.1	funannotate	mRNA	4343761	4345566	.	-	.	ID=EuglossaDilemma_001576-T1;Ontology_term=GO:0019867;Dbxref=PFAM:PF01103%2CInterPro:IPR039910%2CInterPro:IPR000184;Parent=EuglossaDilemma_001576
NIJG01000013.1	funannotate	exon	3999052	3999388	.	-	.	ID=EuglossaDilemma_001541-T1.exon15;Parent=EuglossaDilemma_001541-T1
NIJG01000013.1	funannotate	CDS	2812506	2812571	.	+	0	ID=EuglossaDilemma_001495-T1.cds;Parent=EuglossaDilemma_001495-T1
NIJG01000013.1	funannotate	CDS	2813550	2813645	.	+	0	ID=EuglossaDilemma_001495-T1.cds;Parent=EuglossaDilemma_001495-T1
NIJG01000013.1	funannotate	CDS	2821094	2821267	.	+	0	ID=EuglossaDilemma_001495-T1.cds;Parent=EuglossaDilemma_001495-T1
NIJG01000013.1	funannotate	CDS	2822404	2822565	.	+	0	ID=EuglossaDilemma_001495-T1.cds;Parent=EuglossaDilemma_001495-T1
NIJG01000013.1	funannotate	exon	990249	990358	.	-	.	ID=EuglossaDilemma_001415-T1.exon3;Parent=EuglossaDilemma_001415-T1
NIJG01000013.1	funannotate	exon	990427	990637	.	-	.	ID=EuglossaDilemma_001415-T1.exon2;Parent=EuglossaDilemma_001415-T1
NIJG01000013.1	funannotate	exon	990763	991896	.	-	.	ID=EuglossaDilemma_001415-T1.exon1;Parent=EuglossaDilemma_001415-T1
NIJG01000013.1	funannotate	CDS	2146622	2146712	.	-	0	ID=EuglossaDilemma_001473-T1.cds;Parent=EuglossaDilemma_001473-T1
NIJG01000013.1	funannotate	CDS	2145899	2146125	.	-	0	ID=EuglossaDilemma_001473-T1.cds;Parent=EuglossaDilemma_001473-T1
NIJG01000013.1	funannotate	exon	989583	989729	.	-	.	ID=EuglossaDilemma_001415-T1.exon5;Parent=EuglossaDilemma_001415-T1
NIJG01000013.1	funannotate	exon	989812	990186	.	-	.	ID=EuglossaDilemma_001415-T1.exon4;Parent=EuglossaDilemma_001415-T1
NIJG01000013.1	funannotate	mRNA	4290814	4293986	.	-	.	ID=EuglossaDilemma_001564-T1;Ontology_term=GO:0006468%2CGO:0042593%2CGO:0001558%2CGO:0030010%2CGO:0004672%2CGO:0004674%2CGO:0030295%2CGO:0005524;Dbxref=InterPro:IPR000719%2CInterPro:IPR008271%2CInterPro:IPR039154%2CInterPro:IPR011009%2CPFAM:PF07714%2CInterPro:IPR017441%2CPFAM:PF00069;Parent=EuglossaDilemma_001564
NIJG01000013.1	funannotate	exon	1306651	1306725	.	-	.	ID=EuglossaDilemma_001423-T1.exon5;Parent=EuglossaDilemma_001423-T1
NIJG01000013.1	funannotate	CDS	1437088	1437399	.	-	0	ID=EuglossaDilemma_001436-T1.cds;Parent=EuglossaDilemma_001436-T1
NIJG01000013.1	funannotate	exon	1307510	1307698	.	-	.	ID=EuglossaDilemma_001423-T1.exon2;Parent=EuglossaDilemma_001423-T1
NIJG01000013.1	funannotate	exon	1315426	1315888	.	-	.	ID=EuglossaDilemma_001423-T1.exon1;Parent=EuglossaDilemma_001423-T1
NIJG01000013.1	funannotate	exon	1306901	1307098	.	-	.	ID=EuglossaDilemma_001423-T1.exon4;Parent=EuglossaDilemma_001423-T1
NIJG01000013.1	funannotate	exon	1307249	1307425	.	-	.	ID=EuglossaDilemma_001423-T1.exon3;Parent=EuglossaDilemma_001423-T1
NIJG01000013.1	funannotate	CDS	772062	772130	.	-	0	ID=EuglossaDilemma_001378-T1.cds;Parent=EuglossaDilemma_001378-T1
NIJG01000013.1	funannotate	CDS	754852	754989	.	-	0	ID=EuglossaDilemma_001378-T1.cds;Parent=EuglossaDilemma_001378-T1
NIJG01000013.1	funannotate	CDS	753997	754401	.	-	0	ID=EuglossaDilemma_001378-T1.cds;Parent=EuglossaDilemma_001378-T1
NIJG01000013.1	funannotate	CDS	753544	753874	.	-	0	ID=EuglossaDilemma_001378-T1.cds;Parent=EuglossaDilemma_001378-T1
NIJG01000013.1	funannotate	CDS	753118	753451	.	-	0	ID=EuglossaDilemma_001378-T1.cds;Parent=EuglossaDilemma_001378-T1
NIJG01000013.1	funannotate	CDS	752110	753031	.	-	0	ID=EuglossaDilemma_001378-T1.cds;Parent=EuglossaDilemma_001378-T1
NIJG01000013.1	funannotate	CDS	749498	752023	.	-	0	ID=EuglossaDilemma_001378-T1.cds;Parent=EuglossaDilemma_001378-T1
NIJG01000013.1	funannotate	mRNA	4231001	4236144	.	+	.	ID=EuglossaDilemma_001552-T1;Ontology_term=GO:0030127%2CGO:0006886%2CGO:0006888%2CGO:0008270;Dbxref=InterPro:IPR036175%2CInterPro:IPR006896%2CInterPro:IPR006900%2CPFAM:PF04810%2CInterPro:IPR036465%2CPFAM:PF00626%2CPFAM:PF04815%2CInterPro:IPR041742%2CPFAM:PF04811%2CInterPro:IPR012990%2CInterPro:IPR006895%2CInterPro:IPR029006%2CInterPro:IPR036180%2CInterPro:IPR007123%2CPFAM:PF08033%2CInterPro:IPR03…
NIJG01000013.1	funannotate	mRNA	3989282	3994077	.	-	.	ID=EuglossaDilemma_001540-T1;Ontology_term=GO:0022857%2CGO:0055085%2CGO:0016020;Dbxref=PFAM:PF00474%2CInterPro:IPR038377%2CInterPro:IPR001734;Parent=EuglossaDilemma_001540
NIJG01000013.1	funannotate	CDS	823675	823966	.	-	0	ID=EuglossaDilemma_001384-T1.cds;Parent=EuglossaDilemma_001384-T1
NIJG01000013.1	funannotate	CDS	823016	823362	.	-	0	ID=EuglossaDilemma_001384-T1.cds;Parent=EuglossaDilemma_001384-T1
NIJG01000013.1	funannotate	CDS	606569	606638	.	-	0	ID=EuglossaDilemma_001362-T1.cds;Parent=EuglossaDilemma_001362-T1
NIJG01000013.1	funannotate	CDS	605382	605815	.	-	0	ID=EuglossaDilemma_001362-T1.cds;Parent=EuglossaDilemma_001362-T1
NIJG01000013.1	funannotate	CDS	605108	605293	.	-	0	ID=EuglossaDilemma_001362-T1.cds;Parent=EuglossaDilemma_001362-T1
NIJG01000013.1	funannotate	CDS	604838	605029	.	-	0	ID=EuglossaDilemma_001362-T1.cds;Parent=EuglossaDilemma_001362-T1
NIJG01000013.1	funannotate	CDS	4003017	4003280	.	-	0	ID=EuglossaDilemma_001541-T1.cds;Parent=EuglossaDilemma_001541-T1
NIJG01000013.1	funannotate	CDS	4002539	4002804	.	-	0	ID=EuglossaDilemma_001541-T1.cds;Parent=EuglossaDilemma_001541-T1
NIJG01000013.1	funannotate	CDS	4002240	4002468	.	-	0	ID=EuglossaDilemma_001541-T1.cds;Parent=EuglossaDilemma_001541-T1
NIJG01000013.1	funannotate	CDS	4002019	4002172	.	-	0	ID=EuglossaDilemma_001541-T1.cds;Parent=EuglossaDilemma_001541-T1
NIJG01000013.1	funannotate	CDS	4001787	4001939	.	-	0	ID=EuglossaDilemma_001541-T1.cds;Parent=EuglossaDilemma_001541-T1
NIJG01000013.1	funannotate	CDS	4001525	4001707	.	-	0	ID=EuglossaDilemma_001541-T1.cds;Parent=EuglossaDilemma_001541-T1
NIJG01000013.1	funannotate	CDS	4001318	4001455	.	-	0	ID=EuglossaDilemma_001541-T1.cds;Parent=EuglossaDilemma_001541-T1
NIJG01000013.1	funannotate	CDS	4001119	4001239	.	-	0	ID=EuglossaDilemma_001541-T1.cds;Parent=EuglossaDilemma_001541-T1
NIJG01000013.1	funannotate	CDS	4000882	4001036	.	-	0	ID=EuglossaDilemma_001541-T1.cds;Parent=EuglossaDilemma_001541-T1
NIJG01000013.1	funannotate	CDS	4000642	4000811	.	-	0	ID=EuglossaDilemma_001541-T1.cds;Parent=EuglossaDilemma_001541-T1
NIJG01000013.1	funannotate	CDS	4000335	4000574	.	-	0	ID=EuglossaDilemma_001541-T1.cds;Parent=EuglossaDilemma_001541-T1
NIJG01000013.1	funannotate	CDS	4000044	4000259	.	-	0	ID=EuglossaDilemma_001541-T1.cds;Parent=EuglossaDilemma_001541-T1
NIJG01000013.1	funannotate	CDS	3999792	3999981	.	-	0	ID=EuglossaDilemma_001541-T1.cds;Parent=EuglossaDilemma_001541-T1
NIJG01000013.1	funannotate	CDS	3999472	3999720	.	-	0	ID=EuglossaDilemma_001541-T1.cds;Parent=EuglossaDilemma_001541-T1
NIJG01000013.1	funannotate	CDS	3999052	3999388	.	-	0	ID=EuglossaDilemma_001541-T1.cds;Parent=EuglossaDilemma_001541-T1
NIJG01000013.1	funannotate	CDS	3998799	3998970	.	-	0	ID=EuglossaDilemma_001541-T1.cds;Parent=EuglossaDilemma_001541-T1
NIJG01000013.1	funannotate	CDS	3998557	3998700	.	-	0	ID=EuglossaDilemma_001541-T1.cds;Parent=EuglossaDilemma_001541-T1
NIJG01000013.1	funannotate	CDS	3998375	3998482	.	-	0	ID=EuglossaDilemma_001541-T1.cds;Parent=EuglossaDilemma_001541-T1
NIJG01000013.1	funannotate	exon	2108529	2108615	.	-	.	ID=EuglossaDilemma_001472-T1.exon2;Parent=EuglossaDilemma_001472-T1
NIJG01000013.1	funannotate	exon	2114712	2114975	.	-	.	ID=EuglossaDilemma_001472-T1.exon1;Parent=EuglossaDilemma_001472-T1
NIJG01000013.1	funannotate	exon	2103820	2104291	.	-	.	ID=EuglossaDilemma_001472-T1.exon6;Parent=EuglossaDilemma_001472-T1
NIJG01000013.1	funannotate	exon	2105412	2105605	.	-	.	ID=EuglossaDilemma_001472-T1.exon5;Parent=EuglossaDilemma_001472-T1
NIJG01000013.1	funannotate	exon	2105763	2106215	.	-	.	ID=EuglossaDilemma_001472-T1.exon4;Parent=EuglossaDilemma_001472-T1
NIJG01000013.1	funannotate	exon	2107190	2107372	.	-	.	ID=EuglossaDilemma_001472-T1.exon3;Parent=EuglossaDilemma_001472-T1
NIJG01000013.1	funannotate	tRNA	1009160	1009232	.	+	.	ID=EuglossaDilemma_001418-T1;Parent=EuglossaDilemma_001418
NIJG01000013.1	funannotate	CDS	986019	986093	.	+	0	ID=EuglossaDilemma_001414-T1.cds;Parent=EuglossaDilemma_001414-T1
NIJG01000013.1	funannotate	CDS	986176	986290	.	+	0	ID=EuglossaDilemma_001414-T1.cds;Parent=EuglossaDilemma_001414-T1
NIJG01000013.1	funannotate	CDS	986532	986815	.	+	0	ID=EuglossaDilemma_001414-T1.cds;Parent=EuglossaDilemma_001414-T1
NIJG01000013.1	funannotate	CDS	987080	987409	.	+	0	ID=EuglossaDilemma_001414-T1.cds;Parent=EuglossaDilemma_001414-T1
NIJG01000013.1	funannotate	mRNA	960288	961803	.	-	.	ID=EuglossaDilemma_001406-T1;Dbxref=InterPro:IPR001781%2CPFAM:PF00412;Parent=EuglossaDilemma_001406
NIJG01000013.1	funannotate	mRNA	850593	851369	.	+	.	ID=EuglossaDilemma_001389-T1;Dbxref=PFAM:PF14989%2CInterPro:IPR028039;Parent=EuglossaDilemma_001389
NIJG01000013.1	funannotate	CDS	4264598	4265773	.	+	0	ID=EuglossaDilemma_001557-T1.cds;Parent=EuglossaDilemma_001557-T1
NIJG01000013.1	funannotate	CDS	3587623	3587702	.	-	0	ID=EuglossaDilemma_001535-T1.cds;Parent=EuglossaDilemma_001535-T1
NIJG01000013.1	funannotate	CDS	3586870	3586994	.	-	0	ID=EuglossaDilemma_001535-T1.cds;Parent=EuglossaDilemma_001535-T1
NIJG01000013.1	funannotate	CDS	3586266	3586759	.	-	0	ID=EuglossaDilemma_001535-T1.cds;Parent=EuglossaDilemma_001535-T1
NIJG01000013.1	funannotate	exon	4003017	4003280	.	-	.	ID=EuglossaDilemma_001541-T1.exon1;Parent=EuglossaDilemma_001541-T1
NIJG01000013.1	funannotate	mRNA	851400	852342	.	+	.	ID=EuglossaDilemma_001390-T1;Ontology_term=GO:0006729%2CGO:0055114%2CGO:0004757;Dbxref=InterPro:IPR002347%2CInterPro:IPR036291%2CPFAM:PF13561%2CPFAM:PF00106%2CInterPro:IPR006393;Parent=EuglossaDilemma_001390
NIJG01000013.1	funannotate	exon	1701477	1703259	.	+	.	ID=EuglossaDilemma_001452-T1.exon3;Parent=EuglossaDilemma_001452-T1
NIJG01000013.1	funannotate	exon	4001318	4001455	.	-	.	ID=EuglossaDilemma_001541-T1.exon7;Parent=EuglossaDilemma_001541-T1
NIJG01000013.1	funannotate	exon	4001525	4001707	.	-	.	ID=EuglossaDilemma_001541-T1.exon6;Parent=EuglossaDilemma_001541-T1
NIJG01000013.1	funannotate	exon	1700896	1700957	.	+	.	ID=EuglossaDilemma_001452-T1.exon1;Parent=EuglossaDilemma_001452-T1
NIJG01000013.1	funannotate	exon	4000882	4001036	.	-	.	ID=EuglossaDilemma_001541-T1.exon9;Parent=EuglossaDilemma_001541-T1
NIJG01000013.1	funannotate	exon	1701043	1701346	.	+	.	ID=EuglossaDilemma_001452-T1.exon2;Parent=EuglossaDilemma_001452-T1
NIJG01000013.1	funannotate	exon	4001119	4001239	.	-	.	ID=EuglossaDilemma_001541-T1.exon8;Parent=EuglossaDilemma_001541-T1
NIJG01000013.1	funannotate	exon	4002240	4002468	.	-	.	ID=EuglossaDilemma_001541-T1.exon3;Parent=EuglossaDilemma_001541-T1
NIJG01000013.1	funannotate	exon	4002539	4002804	.	-	.	ID=EuglossaDilemma_001541-T1.exon2;Parent=EuglossaDilemma_001541-T1
NIJG01000013.1	funannotate	exon	4001787	4001939	.	-	.	ID=EuglossaDilemma_001541-T1.exon5;Parent=EuglossaDilemma_001541-T1
NIJG01000013.1	funannotate	exon	4002019	4002172	.	-	.	ID=EuglossaDilemma_001541-T1.exon4;Parent=EuglossaDilemma_001541-T1
NIJG01000013.1	funannotate	exon	606796	607038	.	-	.	ID=EuglossaDilemma_001363-T1.exon1;Parent=EuglossaDilemma_001363-T1
NIJG01000013.1	funannotate	CDS	2538287	2538381	.	-	0	ID=EuglossaDilemma_001486-T1.cds;Parent=EuglossaDilemma_001486-T1
NIJG01000013.1	funannotate	CDS	2537996	2538167	.	-	0	ID=EuglossaDilemma_001486-T1.cds;Parent=EuglossaDilemma_001486-T1
NIJG01000013.1	funannotate	CDS	2537764	2537892	.	-	0	ID=EuglossaDilemma_001486-T1.cds;Parent=EuglossaDilemma_001486-T1
NIJG01000013.1	funannotate	CDS	2537475	2537687	.	-	0	ID=EuglossaDilemma_001486-T1.cds;Parent=EuglossaDilemma_001486-T1
NIJG01000013.1	funannotate	mRNA	1852675	1861140	.	-	.	ID=EuglossaDilemma_001456-T1;Dbxref=InterPro:IPR001507%2CPFAM:PF00100;Parent=EuglossaDilemma_001456
NIJG01000013.1	funannotate	mRNA	4324968	4325852	.	-	.	ID=EuglossaDilemma_001571-T1;Parent=EuglossaDilemma_001571
NIJG01000013.1	funannotate	mRNA	239575	240377	.	+	.	ID=EuglossaDilemma_001330-T1;Ontology_term=GO:0005840%2CGO:0003735%2CGO:0006412;Dbxref=InterPro:IPR000509%2CPFAM:PF01158%2CInterPro:IPR038097;Parent=EuglossaDilemma_001330
NIJG01000013.1	funannotate	CDS	932493	933336	.	-	0	ID=EuglossaDilemma_001404-T1.cds;Parent=EuglossaDilemma_001404-T1
NIJG01000013.1	funannotate	CDS	928412	928621	.	-	0	ID=EuglossaDilemma_001404-T1.cds;Parent=EuglossaDilemma_001404-T1
NIJG01000013.1	funannotate	CDS	927004	927284	.	-	0	ID=EuglossaDilemma_001404-T1.cds;Parent=EuglossaDilemma_001404-T1
NIJG01000013.1	funannotate	CDS	926768	926806	.	-	0	ID=EuglossaDilemma_001404-T1.cds;Parent=EuglossaDilemma_001404-T1
NIJG01000013.1	funannotate	mRNA	4372401	4381083	.	-	.	ID=EuglossaDilemma_001583-T1;Ontology_term=GO:0005515;Dbxref=PFAM:PF13606%2CPFAM:PF00023%2CPFAM:PF12796%2CPFAM:PF13857%2CInterPro:IPR027417%2CPFAM:PF13637%2CInterPro:IPR020683%2CInterPro:IPR036770%2CInterPro:IPR002110;Parent=EuglossaDilemma_001583
NIJG01000013.1	funannotate	exon	519603	519802	.	+	.	ID=EuglossaDilemma_001347-T1.exon9;Parent=EuglossaDilemma_001347-T1
NIJG01000013.1	funannotate	exon	519256	519524	.	+	.	ID=EuglossaDilemma_001347-T1.exon8;Parent=EuglossaDilemma_001347-T1
NIJG01000013.1	funannotate	exon	519029	519170	.	+	.	ID=EuglossaDilemma_001347-T1.exon7;Parent=EuglossaDilemma_001347-T1
NIJG01000013.1	funannotate	exon	518816	518959	.	+	.	ID=EuglossaDilemma_001347-T1.exon6;Parent=EuglossaDilemma_001347-T1
NIJG01000013.1	funannotate	mRNA	236687	239098	.	-	.	ID=EuglossaDilemma_001329-T1;Ontology_term=GO:0006886%2CGO:0016020%2CGO:0005801;Dbxref=InterPro:IPR007265%2CPFAM:PF04136;Parent=EuglossaDilemma_001329
NIJG01000013.1	funannotate	exon	516193	516223	.	+	.	ID=EuglossaDilemma_001347-T1.exon1;Parent=EuglossaDilemma_001347-T1
NIJG01000013.1	funannotate	mRNA	2011215	2012520	.	-	.	ID=EuglossaDilemma_001468-T1;Parent=EuglossaDilemma_001468
NIJG01000013.1	funannotate	exon	491228	491397	.	-	.	ID=EuglossaDilemma_001342-T1.exon9;Parent=EuglossaDilemma_001342-T1
NIJG01000013.1	funannotate	exon	518525	518729	.	+	.	ID=EuglossaDilemma_001347-T1.exon5;Parent=EuglossaDilemma_001347-T1
NIJG01000013.1	funannotate	exon	518197	518405	.	+	.	ID=EuglossaDilemma_001347-T1.exon4;Parent=EuglossaDilemma_001347-T1
NIJG01000013.1	funannotate	exon	517980	518107	.	+	.	ID=EuglossaDilemma_001347-T1.exon3;Parent=EuglossaDilemma_001347-T1
NIJG01000013.1	funannotate	exon	517805	517908	.	+	.	ID=EuglossaDilemma_001347-T1.exon2;Parent=EuglossaDilemma_001347-T1
NIJG01000013.1	funannotate	mRNA	4267327	4270224	.	-	.	ID=EuglossaDilemma_001558-T1;Dbxref=InterPro:IPR006876;Parent=EuglossaDilemma_001558
NIJG01000013.1	funannotate	exon	34074	35839	.	+	.	ID=EuglossaDilemma_001317-T1.exon10;Parent=EuglossaDilemma_001317-T1
NIJG01000013.1	funannotate	mRNA	4054912	4057112	.	+	.	ID=EuglossaDilemma_001546-T1;Ontology_term=GO:0008270%2CGO:0003677;Dbxref=InterPro:IPR002857%2CInterPro:IPR040388%2CPFAM:PF02008;Parent=EuglossaDilemma_001546
NIJG01000013.1	funannotate	mRNA	1219716	1221663	.	+	.	ID=EuglossaDilemma_001420-T1;Parent=EuglossaDilemma_001420
NIJG01000013.1	funannotate	mRNA	2514775	2516258	.	+	.	ID=EuglossaDilemma_001481-T1;Parent=EuglossaDilemma_001481
NIJG01000013.1	funannotate	exon	985144	985321	.	-	.	ID=EuglossaDilemma_001413-T1.exon1;Parent=EuglossaDilemma_001413-T1
NIJG01000013.1	funannotate	exon	983863	983998	.	-	.	ID=EuglossaDilemma_001413-T1.exon2;Parent=EuglossaDilemma_001413-T1
NIJG01000013.1	funannotate	exon	983623	983775	.	-	.	ID=EuglossaDilemma_001413-T1.exon3;Parent=EuglossaDilemma_001413-T1
NIJG01000013.1	funannotate	exon	983263	983428	.	-	.	ID=EuglossaDilemma_001413-T1.exon4;Parent=EuglossaDilemma_001413-T1
NIJG01000013.1	funannotate	exon	982758	983181	.	-	.	ID=EuglossaDilemma_001413-T1.exon5;Parent=EuglossaDilemma_001413-T1
NIJG01000013.1	funannotate	exon	493193	493461	.	-	.	ID=EuglossaDilemma_001342-T1.exon4;Parent=EuglossaDilemma_001342-T1
NIJG01000013.1	funannotate	exon	494093	494236	.	-	.	ID=EuglossaDilemma_001342-T1.exon3;Parent=EuglossaDilemma_001342-T1
NIJG01000013.1	funannotate	exon	494298	494417	.	-	.	ID=EuglossaDilemma_001342-T1.exon2;Parent=EuglossaDilemma_001342-T1
NIJG01000013.1	funannotate	exon	496591	496765	.	-	.	ID=EuglossaDilemma_001342-T1.exon1;Parent=EuglossaDilemma_001342-T1
NIJG01000013.1	funannotate	exon	491477	491677	.	-	.	ID=EuglossaDilemma_001342-T1.exon8;Parent=EuglossaDilemma_001342-T1
NIJG01000013.1	funannotate	exon	491792	491957	.	-	.	ID=EuglossaDilemma_001342-T1.exon7;Parent=EuglossaDilemma_001342-T1
NIJG01000013.1	funannotate	exon	492434	492581	.	-	.	ID=EuglossaDilemma_001342-T1.exon6;Parent=EuglossaDilemma_001342-T1
NIJG01000013.1	funannotate	exon	492745	492941	.	-	.	ID=EuglossaDilemma_001342-T1.exon5;Parent=EuglossaDilemma_001342-T1
NIJG01000013.1	funannotate	mRNA	555916	556644	.	-	.	ID=EuglossaDilemma_001354-T1;Ontology_term=GO:0070897%2CGO:0006352%2CGO:0017025;Dbxref=PFAM:PF08271%2CInterPro:IPR036915%2CInterPro:IPR000812%2CInterPro:IPR013137%2CInterPro:IPR013150%2CInterPro:IPR013763%2CPFAM:PF00382;Parent=EuglossaDilemma_001354
NIJG01000013.1	funannotate	mRNA	3570644	3573007	.	-	.	ID=EuglossaDilemma_001534-T1;Ontology_term=GO:0004984%2CGO:0005549%2CGO:0016020%2CGO:0007608;Dbxref=InterPro:IPR004117;Parent=EuglossaDilemma_001534
NIJG01000013.1	funannotate	mRNA	1135081	1143033	.	+	.	ID=EuglossaDilemma_001419-T1;Parent=EuglossaDilemma_001419
NIJG01000013.1	funannotate	mRNA	491228	496765	.	-	.	ID=EuglossaDilemma_001342-T1;Ontology_term=GO:0022857%2CGO:0055085;Dbxref=PFAM:PF07690%2CInterPro:IPR011701%2CInterPro:IPR036259;Parent=EuglossaDilemma_001342
NIJG01000013.1	funannotate	CDS	543231	543388	.	-	0	ID=EuglossaDilemma_001352-T1.cds;Parent=EuglossaDilemma_001352-T1
NIJG01000013.1	funannotate	CDS	542973	543151	.	-	0	ID=EuglossaDilemma_001352-T1.cds;Parent=EuglossaDilemma_001352-T1
NIJG01000013.1	funannotate	CDS	542762	542895	.	-	0	ID=EuglossaDilemma_001352-T1.cds;Parent=EuglossaDilemma_001352-T1
NIJG01000013.1	funannotate	CDS	2594405	2594752	.	-	0	ID=EuglossaDilemma_001489-T1.cds;Parent=EuglossaDilemma_001489-T1
NIJG01000013.1	funannotate	five_prime_UTR	1857409	1857474	.	-	.	ID=EuglossaDilemma_001456-T1.utr5p2;Parent=EuglossaDilemma_001456-T1
NIJG01000013.1	funannotate	five_prime_UTR	1860928	1861140	.	-	.	ID=EuglossaDilemma_001456-T1.utr5p1;Parent=EuglossaDilemma_001456-T1
NIJG01000013.1	funannotate	three_prime_UTR	3119986	3121167	.	-	.	ID=EuglossaDilemma_001504-T1.utr3p1;Parent=EuglossaDilemma_001504-T1
NIJG01000013.1	funannotate	CDS	3824634	3824662	.	-	0	ID=EuglossaDilemma_001538-T1.cds;Parent=EuglossaDilemma_001538-T1
NIJG01000013.1	funannotate	CDS	3824399	3824511	.	-	0	ID=EuglossaDilemma_001538-T1.cds;Parent=EuglossaDilemma_001538-T1
NIJG01000013.1	funannotate	CDS	3821558	3821625	.	-	0	ID=EuglossaDilemma_001538-T1.cds;Parent=EuglossaDilemma_001538-T1
NIJG01000013.1	funannotate	exon	3294842	3294934	.	-	.	ID=EuglossaDilemma_001512-T1.exon1;Parent=EuglossaDilemma_001512-T1
NIJG01000013.1	funannotate	exon	3294438	3294558	.	-	.	ID=EuglossaDilemma_001512-T1.exon3;Parent=EuglossaDilemma_001512-T1
NIJG01000013.1	funannotate	exon	3294645	3294772	.	-	.	ID=EuglossaDilemma_001512-T1.exon2;Parent=EuglossaDilemma_001512-T1
NIJG01000013.1	funannotate	CDS	963153	963249	.	-	0	ID=EuglossaDilemma_001407-T1.cds;Parent=EuglossaDilemma_001407-T1
NIJG01000013.1	funannotate	CDS	962661	963063	.	-	0	ID=EuglossaDilemma_001407-T1.cds;Parent=EuglossaDilemma_001407-T1
NIJG01000013.1	funannotate	CDS	962373	962513	.	-	0	ID=EuglossaDilemma_001407-T1.cds;Parent=EuglossaDilemma_001407-T1
NIJG01000013.1	funannotate	CDS	962046	962079	.	-	0	ID=EuglossaDilemma_001407-T1.cds;Parent=EuglossaDilemma_001407-T1
NIJG01000013.1	funannotate	exon	1338312	1338451	.	+	.	ID=EuglossaDilemma_001428-T1.exon6;Parent=EuglossaDilemma_001428-T1
NIJG01000013.1	funannotate	exon	1338593	1338892	.	+	.	ID=EuglossaDilemma_001428-T1.exon7;Parent=EuglossaDilemma_001428-T1
NIJG01000013.1	funannotate	exon	1338996	1339221	.	+	.	ID=EuglossaDilemma_001428-T1.exon8;Parent=EuglossaDilemma_001428-T1
NIJG01000013.1	funannotate	exon	1339312	1339433	.	+	.	ID=EuglossaDilemma_001428-T1.exon9;Parent=EuglossaDilemma_001428-T1
NIJG01000013.1	funannotate	exon	1337219	1337378	.	+	.	ID=EuglossaDilemma_001428-T1.exon2;Parent=EuglossaDilemma_001428-T1
NIJG01000013.1	funannotate	exon	1337447	1337542	.	+	.	ID=EuglossaDilemma_001428-T1.exon3;Parent=EuglossaDilemma_001428-T1
NIJG01000013.1	funannotate	exon	1337703	1337894	.	+	.	ID=EuglossaDilemma_001428-T1.exon4;Parent=EuglossaDilemma_001428-T1
NIJG01000013.1	funannotate	exon	1337965	1338141	.	+	.	ID=EuglossaDilemma_001428-T1.exon5;Parent=EuglossaDilemma_001428-T1
NIJG01000013.1	funannotate	exon	1331368	1331634	.	+	.	ID=EuglossaDilemma_001428-T1.exon1;Parent=EuglossaDilemma_001428-T1
NIJG01000013.1	funannotate	exon	3318351	3318419	.	+	.	ID=EuglossaDilemma_001517-T1.exon1;Parent=EuglossaDilemma_001517-T1
NIJG01000013.1	funannotate	exon	3318670	3318839	.	+	.	ID=EuglossaDilemma_001517-T1.exon2;Parent=EuglossaDilemma_001517-T1
NIJG01000013.1	funannotate	exon	3319101	3319222	.	+	.	ID=EuglossaDilemma_001517-T1.exon3;Parent=EuglossaDilemma_001517-T1
NIJG01000013.1	funannotate	exon	3320210	3320346	.	+	.	ID=EuglossaDilemma_001517-T1.exon4;Parent=EuglossaDilemma_001517-T1
NIJG01000013.1	funannotate	exon	3320695	3320721	.	+	.	ID=EuglossaDilemma_001517-T1.exon5;Parent=EuglossaDilemma_001517-T1
NIJG01000013.1	funannotate	three_prime_UTR	4057815	4057905	.	+	.	ID=EuglossaDilemma_001547-T1.utr3p1;Parent=EuglossaDilemma_001547-T1
NIJG01000013.1	funannotate	exon	587481	587613	.	-	.	ID=EuglossaDilemma_001361-T1.exon19;Parent=EuglossaDilemma_001361-T1
NIJG01000013.1	funannotate	exon	587932	588036	.	-	.	ID=EuglossaDilemma_001361-T1.exon17;Parent=EuglossaDilemma_001361-T1
NIJG01000013.1	funannotate	exon	587720	587811	.	-	.	ID=EuglossaDilemma_001361-T1.exon18;Parent=EuglossaDilemma_001361-T1
NIJG01000013.1	funannotate	exon	588473	588912	.	-	.	ID=EuglossaDilemma_001361-T1.exon15;Parent=EuglossaDilemma_001361-T1
NIJG01000013.1	funannotate	exon	588146	588384	.	-	.	ID=EuglossaDilemma_001361-T1.exon16;Parent=EuglossaDilemma_001361-T1
NIJG01000013.1	funannotate	exon	589225	589413	.	-	.	ID=EuglossaDilemma_001361-T1.exon13;Parent=EuglossaDilemma_001361-T1
NIJG01000013.1	funannotate	exon	588975	589153	.	-	.	ID=EuglossaDilemma_001361-T1.exon14;Parent=EuglossaDilemma_001361-T1
NIJG01000013.1	funannotate	exon	589810	589946	.	-	.	ID=EuglossaDilemma_001361-T1.exon11;Parent=EuglossaDilemma_001361-T1
NIJG01000013.1	funannotate	exon	589486	589724	.	-	.	ID=EuglossaDilemma_001361-T1.exon12;Parent=EuglossaDilemma_001361-T1
NIJG01000013.1	funannotate	exon	590080	590209	.	-	.	ID=EuglossaDilemma_001361-T1.exon10;Parent=EuglossaDilemma_001361-T1
NIJG01000013.1	funannotate	mRNA	1355101	1355913	.	+	.	ID=EuglossaDilemma_001432-T1;Parent=EuglossaDilemma_001432
NIJG01000013.1	funannotate	exon	4357422	4357736	.	+	.	ID=EuglossaDilemma_001579-T1.exon4;Parent=EuglossaDilemma_001579-T1
NIJG01000013.1	funannotate	exon	4356459	4357341	.	+	.	ID=EuglossaDilemma_001579-T1.exon3;Parent=EuglossaDilemma_001579-T1
NIJG01000013.1	funannotate	exon	4356052	4356370	.	+	.	ID=EuglossaDilemma_001579-T1.exon2;Parent=EuglossaDilemma_001579-T1
NIJG01000013.1	funannotate	exon	4354791	4355043	.	+	.	ID=EuglossaDilemma_001579-T1.exon1;Parent=EuglossaDilemma_001579-T1
NIJG01000013.1	funannotate	exon	1301304	1301773	.	+	.	ID=EuglossaDilemma_001422-T1.exon11;Parent=EuglossaDilemma_001422-T1
NIJG01000013.1	funannotate	exon	1300549	1300699	.	+	.	ID=EuglossaDilemma_001422-T1.exon10;Parent=EuglossaDilemma_001422-T1
NIJG01000013.1	funannotate	exon	1009160	1009232	.	+	.	ID=EuglossaDilemma_001418-T1.exon1;Parent=EuglossaDilemma_001418-T1
NIJG01000013.1	funannotate	CDS	907430	907433	.	+	0	ID=EuglossaDilemma_001401-T1.cds;Parent=EuglossaDilemma_001401-T1
NIJG01000013.1	funannotate	CDS	907487	907778	.	+	0	ID=EuglossaDilemma_001401-T1.cds;Parent=EuglossaDilemma_001401-T1
NIJG01000013.1	funannotate	CDS	907910	908186	.	+	0	ID=EuglossaDilemma_001401-T1.cds;Parent=EuglossaDilemma_001401-T1
NIJG01000013.1	funannotate	CDS	908279	908620	.	+	0	ID=EuglossaDilemma_001401-T1.cds;Parent=EuglossaDilemma_001401-T1
NIJG01000013.1	funannotate	exon	1643630	1643927	.	-	.	ID=EuglossaDilemma_001446-T1.exon1;Parent=EuglossaDilemma_001446-T1
NIJG01000013.1	funannotate	mRNA	5223	35839	.	+	.	ID=EuglossaDilemma_001317-T1;Parent=EuglossaDilemma_001317
NIJG01000013.1	funannotate	exon	1640608	1641132	.	-	.	ID=EuglossaDilemma_001446-T1.exon5;Parent=EuglossaDilemma_001446-T1
NIJG01000013.1	funannotate	exon	1641226	1641906	.	-	.	ID=EuglossaDilemma_001446-T1.exon4;Parent=EuglossaDilemma_001446-T1
NIJG01000013.1	funannotate	exon	1642756	1642920	.	-	.	ID=EuglossaDilemma_001446-T1.exon3;Parent=EuglossaDilemma_001446-T1
NIJG01000013.1	funannotate	exon	1643029	1643300	.	-	.	ID=EuglossaDilemma_001446-T1.exon2;Parent=EuglossaDilemma_001446-T1
NIJG01000013.1	funannotate	exon	1638853	1639161	.	-	.	ID=EuglossaDilemma_001446-T1.exon9;Parent=EuglossaDilemma_001446-T1
NIJG01000013.1	funannotate	exon	1639235	1639794	.	-	.	ID=EuglossaDilemma_001446-T1.exon8;Parent=EuglossaDilemma_001446-T1
NIJG01000013.1	funannotate	exon	1639876	1640090	.	-	.	ID=EuglossaDilemma_001446-T1.exon7;Parent=EuglossaDilemma_001446-T1
NIJG01000013.1	funannotate	exon	1640191	1640543	.	-	.	ID=EuglossaDilemma_001446-T1.exon6;Parent=EuglossaDilemma_001446-T1
NIJG01000013.1	funannotate	five_prime_UTR	4664868	4665450	.	-	.	ID=EuglossaDilemma_001586-T1.utr5p1;Parent=EuglossaDilemma_001586-T1
NIJG01000013.1	funannotate	CDS	1857238	1857408	.	-	0	ID=EuglossaDilemma_001456-T1.cds;Parent=EuglossaDilemma_001456-T1
NIJG01000013.1	funannotate	CDS	1856515	1856627	.	-	0	ID=EuglossaDilemma_001456-T1.cds;Parent=EuglossaDilemma_001456-T1
NIJG01000013.1	funannotate	CDS	1856286	1856395	.	-	0	ID=EuglossaDilemma_001456-T1.cds;Parent=EuglossaDilemma_001456-T1
NIJG01000013.1	funannotate	CDS	1856086	1856164	.	-	0	ID=EuglossaDilemma_001456-T1.cds;Parent=EuglossaDilemma_001456-T1
NIJG01000013.1	funannotate	CDS	1855472	1855611	.	-	0	ID=EuglossaDilemma_001456-T1.cds;Parent=EuglossaDilemma_001456-T1
NIJG01000013.1	funannotate	CDS	1854696	1854842	.	-	0	ID=EuglossaDilemma_001456-T1.cds;Parent=EuglossaDilemma_001456-T1
NIJG01000013.1	funannotate	CDS	1853679	1853901	.	-	0	ID=EuglossaDilemma_001456-T1.cds;Parent=EuglossaDilemma_001456-T1
NIJG01000013.1	funannotate	CDS	1852675	1852873	.	-	0	ID=EuglossaDilemma_001456-T1.cds;Parent=EuglossaDilemma_001456-T1
NIJG01000013.1	funannotate	mRNA	1624823	1628293	.	+	.	ID=EuglossaDilemma_001444-T1;Parent=EuglossaDilemma_001444
NIJG01000013.1	funannotate	CDS	675922	676527	.	+	0	ID=EuglossaDilemma_017579-T1.cds;Parent=EuglossaDilemma_017579-T1
NIJG01000013.1	funannotate	CDS	556707	556718	.	+	0	ID=EuglossaDilemma_001355-T1.cds;Parent=EuglossaDilemma_001355-T1
NIJG01000013.1	funannotate	CDS	558065	558307	.	+	0	ID=EuglossaDilemma_001355-T1.cds;Parent=EuglossaDilemma_001355-T1
NIJG01000013.1	funannotate	CDS	558451	558597	.	+	0	ID=EuglossaDilemma_001355-T1.cds;Parent=EuglossaDilemma_001355-T1
NIJG01000013.1	funannotate	CDS	558671	558807	.	+	0	ID=EuglossaDilemma_001355-T1.cds;Parent=EuglossaDilemma_001355-T1
NIJG01000013.1	funannotate	CDS	558879	559073	.	+	0	ID=EuglossaDilemma_001355-T1.cds;Parent=EuglossaDilemma_001355-T1
NIJG01000013.1	funannotate	CDS	559167	559347	.	+	0	ID=EuglossaDilemma_001355-T1.cds;Parent=EuglossaDilemma_001355-T1
NIJG01000013.1	funannotate	exon	249940	249942	.	-	.	ID=EuglossaDilemma_001332-T1.exon1;Parent=EuglossaDilemma_001332-T1
NIJG01000013.1	funannotate	CDS	3294842	3294934	.	-	0	ID=EuglossaDilemma_001512-T1.cds;Parent=EuglossaDilemma_001512-T1
NIJG01000013.1	funannotate	CDS	3294645	3294772	.	-	0	ID=EuglossaDilemma_001512-T1.cds;Parent=EuglossaDilemma_001512-T1
NIJG01000013.1	funannotate	CDS	3294438	3294558	.	-	0	ID=EuglossaDilemma_001512-T1.cds;Parent=EuglossaDilemma_001512-T1
NIJG01000013.1	funannotate	exon	243737	243900	.	-	.	ID=EuglossaDilemma_001332-T1.exon7;Parent=EuglossaDilemma_001332-T1
NIJG01000013.1	funannotate	exon	244088	244327	.	-	.	ID=EuglossaDilemma_001332-T1.exon6;Parent=EuglossaDilemma_001332-T1
NIJG01000013.1	funannotate	exon	244611	244881	.	-	.	ID=EuglossaDilemma_001332-T1.exon5;Parent=EuglossaDilemma_001332-T1
NIJG01000013.1	funannotate	exon	245491	246648	.	-	.	ID=EuglossaDilemma_001332-T1.exon4;Parent=EuglossaDilemma_001332-T1
NIJG01000013.1	funannotate	exon	246918	247016	.	-	.	ID=EuglossaDilemma_001332-T1.exon3;Parent=EuglossaDilemma_001332-T1
NIJG01000013.1	funannotate	exon	247914	248123	.	-	.	ID=EuglossaDilemma_001332-T1.exon2;Parent=EuglossaDilemma_001332-T1
NIJG01000013.1	funannotate	exon	1351338	1351569	.	-	.	ID=EuglossaDilemma_001431-T1.exon9;Parent=EuglossaDilemma_001431-T1
NIJG01000013.1	funannotate	exon	1351641	1351818	.	-	.	ID=EuglossaDilemma_001431-T1.exon8;Parent=EuglossaDilemma_001431-T1
NIJG01000013.1	funannotate	exon	1351919	1352025	.	-	.	ID=EuglossaDilemma_001431-T1.exon7;Parent=EuglossaDilemma_001431-T1
NIJG01000013.1	funannotate	exon	1352092	1352235	.	-	.	ID=EuglossaDilemma_001431-T1.exon6;Parent=EuglossaDilemma_001431-T1
NIJG01000013.1	funannotate	exon	1352296	1352457	.	-	.	ID=EuglossaDilemma_001431-T1.exon5;Parent=EuglossaDilemma_001431-T1
NIJG01000013.1	funannotate	exon	1353138	1353248	.	-	.	ID=EuglossaDilemma_001431-T1.exon4;Parent=EuglossaDilemma_001431-T1
NIJG01000013.1	funannotate	exon	3271358	3271629	.	-	.	ID=EuglossaDilemma_001509-T1.exon1;Parent=EuglossaDilemma_001509-T1
NIJG01000013.1	funannotate	exon	1353334	1353535	.	-	.	ID=EuglossaDilemma_001431-T1.exon3;Parent=EuglossaDilemma_001431-T1
NIJG01000013.1	funannotate	exon	1353627	1353734	.	-	.	ID=EuglossaDilemma_001431-T1.exon2;Parent=EuglossaDilemma_001431-T1
NIJG01000013.1	funannotate	exon	1353856	1353885	.	-	.	ID=EuglossaDilemma_001431-T1.exon1;Parent=EuglossaDilemma_001431-T1
NIJG01000013.1	funannotate	CDS	4293643	4293986	.	-	0	ID=EuglossaDilemma_001564-T1.cds;Parent=EuglossaDilemma_001564-T1
NIJG01000013.1	funannotate	CDS	4292958	4293078	.	-	0	ID=EuglossaDilemma_001564-T1.cds;Parent=EuglossaDilemma_001564-T1
NIJG01000013.1	funannotate	CDS	4292314	4292499	.	-	0	ID=EuglossaDilemma_001564-T1.cds;Parent=EuglossaDilemma_001564-T1
NIJG01000013.1	funannotate	CDS	4292038	4292174	.	-	0	ID=EuglossaDilemma_001564-T1.cds;Parent=EuglossaDilemma_001564-T1
NIJG01000013.1	funannotate	CDS	4291561	4291904	.	-	0	ID=EuglossaDilemma_001564-T1.cds;Parent=EuglossaDilemma_001564-T1
NIJG01000013.1	funannotate	CDS	4290814	4290890	.	-	0	ID=EuglossaDilemma_001564-T1.cds;Parent=EuglossaDilemma_001564-T1
NIJG01000013.1	funannotate	three_prime_UTR	1896893	1897014	.	+	.	ID=EuglossaDilemma_001461-T1.utr3p1;Parent=EuglossaDilemma_001461-T1
NIJG01000013.1	funannotate	exon	615433	615534	.	+	.	ID=EuglossaDilemma_001365-T1.exon1;Parent=EuglossaDilemma_001365-T1
NIJG01000013.1	funannotate	exon	619767	620732	.	+	.	ID=EuglossaDilemma_001365-T1.exon3;Parent=EuglossaDilemma_001365-T1
NIJG01000013.1	funannotate	exon	618235	618473	.	+	.	ID=EuglossaDilemma_001365-T1.exon2;Parent=EuglossaDilemma_001365-T1
NIJG01000013.1	funannotate	exon	622871	623276	.	+	.	ID=EuglossaDilemma_001365-T1.exon5;Parent=EuglossaDilemma_001365-T1
NIJG01000013.1	funannotate	exon	621504	621855	.	+	.	ID=EuglossaDilemma_001365-T1.exon4;Parent=EuglossaDilemma_001365-T1
NIJG01000013.1	funannotate	exon	625391	625575	.	+	.	ID=EuglossaDilemma_001365-T1.exon7;Parent=EuglossaDilemma_001365-T1
NIJG01000013.1	funannotate	exon	624581	624852	.	+	.	ID=EuglossaDilemma_001365-T1.exon6;Parent=EuglossaDilemma_001365-T1
NIJG01000013.1	funannotate	exon	632892	632955	.	+	.	ID=EuglossaDilemma_001365-T1.exon8;Parent=EuglossaDilemma_001365-T1
NIJG01000013.1	funannotate	mRNA	852602	854495	.	-	.	ID=EuglossaDilemma_001391-T1;Ontology_term=GO:0022857%2CGO:0055085;Dbxref=InterPro:IPR011701%2CInterPro:IPR036259;Parent=EuglossaDilemma_001391
NIJG01000013.1	funannotate	mRNA	962046	963249	.	-	.	ID=EuglossaDilemma_001407-T1;Dbxref=InterPro:IPR001781%2CPFAM:PF00412;Parent=EuglossaDilemma_001407
NIJG01000013.1	funannotate	five_prime_UTR	687500	687559	.	-	.	ID=EuglossaDilemma_001371-T1.utr5p1;Parent=EuglossaDilemma_001371-T1
NIJG01000013.1	funannotate	CDS	1891382	1891726	.	-	0	ID=EuglossaDilemma_001459-T1.cds;Parent=EuglossaDilemma_001459-T1
NIJG01000013.1	funannotate	CDS	4643577	4643903	.	-	0	ID=EuglossaDilemma_001584-T1.cds;Parent=EuglossaDilemma_001584-T1
NIJG01000013.1	funannotate	CDS	3150401	3150700	.	-	0	ID=EuglossaDilemma_001508-T1.cds;Parent=EuglossaDilemma_001508-T1
NIJG01000013.1	funannotate	exon	2068961	2069299	.	+	.	ID=EuglossaDilemma_001470-T1.exon1;Parent=EuglossaDilemma_001470-T1
NIJG01000013.1	funannotate	mRNA	645102	649404	.	-	.	ID=EuglossaDilemma_001366-T1;Parent=EuglossaDilemma_001366
NIJG01000013.1	funannotate	exon	4370092	4370226	.	-	.	ID=EuglossaDilemma_001582-T1.exon8;Parent=EuglossaDilemma_001582-T1
NIJG01000013.1	funannotate	exon	4370304	4370372	.	-	.	ID=EuglossaDilemma_001582-T1.exon7;Parent=EuglossaDilemma_001582-T1
NIJG01000013.1	funannotate	exon	4369892	4370018	.	-	.	ID=EuglossaDilemma_001582-T1.exon9;Parent=EuglossaDilemma_001582-T1
NIJG01000013.1	funannotate	CDS	107285	107364	.	-	0	ID=EuglossaDilemma_001322-T1.cds;Parent=EuglossaDilemma_001322-T1
NIJG01000013.1	funannotate	CDS	106505	106762	.	-	0	ID=EuglossaDilemma_001322-T1.cds;Parent=EuglossaDilemma_001322-T1
NIJG01000013.1	funannotate	CDS	105561	105629	.	-	0	ID=EuglossaDilemma_001322-T1.cds;Parent=EuglossaDilemma_001322-T1
NIJG01000013.1	funannotate	CDS	105403	105490	.	-	0	ID=EuglossaDilemma_001322-T1.cds;Parent=EuglossaDilemma_001322-T1
NIJG01000013.1	funannotate	CDS	100018	100245	.	-	0	ID=EuglossaDilemma_001322-T1.cds;Parent=EuglossaDilemma_001322-T1
NIJG01000013.1	funannotate	mRNA	749498	772130	.	-	.	ID=EuglossaDilemma_001378-T1;Ontology_term=GO:0005515%2CGO:0035091%2CGO:0007165;Dbxref=PFAM:PF00018%2CPFAM:PF14604%2CInterPro:IPR008936%2CInterPro:IPR000198%2CInterPro:IPR036871%2CInterPro:IPR036028%2CPFAM:PF00620%2CPFAM:PF07653%2CInterPro:IPR001452;Parent=EuglossaDilemma_001378
NIJG01000013.1	funannotate	exon	4371175	4371352	.	-	.	ID=EuglossaDilemma_001582-T1.exon2;Parent=EuglossaDilemma_001582-T1
NIJG01000013.1	funannotate	exon	4371432	4371712	.	-	.	ID=EuglossaDilemma_001582-T1.exon1;Parent=EuglossaDilemma_001582-T1
NIJG01000013.1	funannotate	exon	4370922	4370958	.	-	.	ID=EuglossaDilemma_001582-T1.exon4;Parent=EuglossaDilemma_001582-T1
NIJG01000013.1	funannotate	exon	4371055	4371097	.	-	.	ID=EuglossaDilemma_001582-T1.exon3;Parent=EuglossaDilemma_001582-T1
NIJG01000013.1	funannotate	exon	4370567	4370587	.	-	.	ID=EuglossaDilemma_001582-T1.exon6;Parent=EuglossaDilemma_001582-T1
NIJG01000013.1	funannotate	exon	4370666	4370849	.	-	.	ID=EuglossaDilemma_001582-T1.exon5;Parent=EuglossaDilemma_001582-T1
NIJG01000013.1	funannotate	exon	2707706	2708059	.	-	.	ID=EuglossaDilemma_001493-T1.exon1;Parent=EuglossaDilemma_001493-T1
NIJG01000013.1	funannotate	exon	4229169	4229618	.	+	.	ID=EuglossaDilemma_001551-T1.exon1;Parent=EuglossaDilemma_001551-T1
NIJG01000013.1	funannotate	five_prime_UTR	2533715	2534310	.	+	.	ID=EuglossaDilemma_001485-T1.utr5p1;Parent=EuglossaDilemma_001485-T1
NIJG01000013.1	funannotate	exon	846011	846271	.	+	.	ID=EuglossaDilemma_001388-T1.exon1;Parent=EuglossaDilemma_001388-T1
NIJG01000013.1	funannotate	exon	534581	534991	.	+	.	ID=EuglossaDilemma_001350-T1.exon7;Parent=EuglossaDilemma_001350-T1
NIJG01000013.1	funannotate	exon	533652	533669	.	+	.	ID=EuglossaDilemma_001350-T1.exon6;Parent=EuglossaDilemma_001350-T1
NIJG01000013.1	funannotate	exon	535381	535602	.	+	.	ID=EuglossaDilemma_001350-T1.exon9;Parent=EuglossaDilemma_001350-T1
NIJG01000013.1	funannotate	exon	535071	535301	.	+	.	ID=EuglossaDilemma_001350-T1.exon8;Parent=EuglossaDilemma_001350-T1
NIJG01000013.1	funannotate	CDS	859853	860159	.	+	0	ID=EuglossaDilemma_001394-T1.cds;Parent=EuglossaDilemma_001394-T1
NIJG01000013.1	funannotate	CDS	860241	860319	.	+	0	ID=EuglossaDilemma_001394-T1.cds;Parent=EuglossaDilemma_001394-T1
NIJG01000013.1	funannotate	CDS	860401	860536	.	+	0	ID=EuglossaDilemma_001394-T1.cds;Parent=EuglossaDilemma_001394-T1
NIJG01000013.1	funannotate	CDS	860618	860986	.	+	0	ID=EuglossaDilemma_001394-T1.cds;Parent=EuglossaDilemma_001394-T1
NIJG01000013.1	funannotate	CDS	861344	861388	.	+	0	ID=EuglossaDilemma_001394-T1.cds;Parent=EuglossaDilemma_001394-T1
NIJG01000013.1	funannotate	CDS	861590	861788	.	+	0	ID=EuglossaDilemma_001394-T1.cds;Parent=EuglossaDilemma_001394-T1
NIJG01000013.1	funannotate	CDS	861868	862016	.	+	0	ID=EuglossaDilemma_001394-T1.cds;Parent=EuglossaDilemma_001394-T1
NIJG01000013.1	funannotate	CDS	862194	862496	.	+	0	ID=EuglossaDilemma_001394-T1.cds;Parent=EuglossaDilemma_001394-T1
NIJG01000013.1	funannotate	CDS	862572	862634	.	+	0	ID=EuglossaDilemma_001394-T1.cds;Parent=EuglossaDilemma_001394-T1
NIJG01000013.1	funannotate	exon	3325340	3325519	.	-	.	ID=EuglossaDilemma_001519-T1.exon11;Parent=EuglossaDilemma_001519-T1
NIJG01000013.1	funannotate	exon	3325638	3325773	.	-	.	ID=EuglossaDilemma_001519-T1.exon10;Parent=EuglossaDilemma_001519-T1
NIJG01000013.1	funannotate	exon	3324976	3325113	.	-	.	ID=EuglossaDilemma_001519-T1.exon13;Parent=EuglossaDilemma_001519-T1
NIJG01000013.1	funannotate	exon	3325183	3325279	.	-	.	ID=EuglossaDilemma_001519-T1.exon12;Parent=EuglossaDilemma_001519-T1
NIJG01000013.1	funannotate	exon	3324545	3324722	.	-	.	ID=EuglossaDilemma_001519-T1.exon15;Parent=EuglossaDilemma_001519-T1
NIJG01000013.1	funannotate	exon	3324813	3324910	.	-	.	ID=EuglossaDilemma_001519-T1.exon14;Parent=EuglossaDilemma_001519-T1
NIJG01000013.1	funannotate	exon	3324128	3324239	.	-	.	ID=EuglossaDilemma_001519-T1.exon17;Parent=EuglossaDilemma_001519-T1
NIJG01000013.1	funannotate	exon	3324339	3324466	.	-	.	ID=EuglossaDilemma_001519-T1.exon16;Parent=EuglossaDilemma_001519-T1
NIJG01000013.1	funannotate	exon	3323896	3324062	.	-	.	ID=EuglossaDilemma_001519-T1.exon18;Parent=EuglossaDilemma_001519-T1
NIJG01000013.1	funannotate	CDS	496591	496765	.	-	0	ID=EuglossaDilemma_001342-T1.cds;Parent=EuglossaDilemma_001342-T1
NIJG01000013.1	funannotate	CDS	494298	494417	.	-	0	ID=EuglossaDilemma_001342-T1.cds;Parent=EuglossaDilemma_001342-T1
NIJG01000013.1	funannotate	CDS	494093	494236	.	-	0	ID=EuglossaDilemma_001342-T1.cds;Parent=EuglossaDilemma_001342-T1
NIJG01000013.1	funannotate	CDS	493193	493461	.	-	0	ID=EuglossaDilemma_001342-T1.cds;Parent=EuglossaDilemma_001342-T1
NIJG01000013.1	funannotate	CDS	492745	492941	.	-	0	ID=EuglossaDilemma_001342-T1.cds;Parent=EuglossaDilemma_001342-T1
NIJG01000013.1	funannotate	CDS	492434	492581	.	-	0	ID=EuglossaDilemma_001342-T1.cds;Parent=EuglossaDilemma_001342-T1
NIJG01000013.1	funannotate	CDS	491792	491957	.	-	0	ID=EuglossaDilemma_001342-T1.cds;Parent=EuglossaDilemma_001342-T1
NIJG01000013.1	funannotate	CDS	491477	491677	.	-	0	ID=EuglossaDilemma_001342-T1.cds;Parent=EuglossaDilemma_001342-T1
NIJG01000013.1	funannotate	CDS	491228	491397	.	-	0	ID=EuglossaDilemma_001342-T1.cds;Parent=EuglossaDilemma_001342-T1
NIJG01000013.1	funannotate	exon	456176	456710	.	-	.	ID=EuglossaDilemma_001339-T1.exon2;Parent=EuglossaDilemma_001339-T1
NIJG01000013.1	funannotate	exon	456799	456971	.	-	.	ID=EuglossaDilemma_001339-T1.exon1;Parent=EuglossaDilemma_001339-T1
NIJG01000013.1	funannotate	exon	455583	455876	.	-	.	ID=EuglossaDilemma_001339-T1.exon3;Parent=EuglossaDilemma_001339-T1
NIJG01000013.1	funannotate	exon	3064249	3064500	.	+	.	ID=EuglossaDilemma_001502-T1.exon1;Parent=EuglossaDilemma_001502-T1
NIJG01000013.1	funannotate	exon	3065593	3065892	.	+	.	ID=EuglossaDilemma_001502-T1.exon2;Parent=EuglossaDilemma_001502-T1
NIJG01000013.1	funannotate	exon	2533715	2534522	.	+	.	ID=EuglossaDilemma_001485-T1.exon1;Parent=EuglossaDilemma_001485-T1
NIJG01000013.1	funannotate	exon	2535109	2535219	.	+	.	ID=EuglossaDilemma_001485-T1.exon2;Parent=EuglossaDilemma_001485-T1
NIJG01000013.1	funannotate	exon	2535288	2535493	.	+	.	ID=EuglossaDilemma_001485-T1.exon3;Parent=EuglossaDilemma_001485-T1
NIJG01000013.1	funannotate	exon	2535683	2537380	.	+	.	ID=EuglossaDilemma_001485-T1.exon4;Parent=EuglossaDilemma_001485-T1
NIJG01000013.1	funannotate	CDS	2486769	2486905	.	-	0	ID=EuglossaDilemma_001479-T1.cds;Parent=EuglossaDilemma_001479-T1
NIJG01000013.1	funannotate	CDS	2485387	2485660	.	-	0	ID=EuglossaDilemma_001479-T1.cds;Parent=EuglossaDilemma_001479-T1
NIJG01000013.1	funannotate	CDS	2483154	2483443	.	-	0	ID=EuglossaDilemma_001479-T1.cds;Parent=EuglossaDilemma_001479-T1
NIJG01000013.1	funannotate	CDS	2479687	2479933	.	-	0	ID=EuglossaDilemma_001479-T1.cds;Parent=EuglossaDilemma_001479-T1
NIJG01000013.1	funannotate	CDS	2478104	2479340	.	-	0	ID=EuglossaDilemma_001479-T1.cds;Parent=EuglossaDilemma_001479-T1
NIJG01000013.1	funannotate	CDS	2476644	2477869	.	-	0	ID=EuglossaDilemma_001479-T1.cds;Parent=EuglossaDilemma_001479-T1
NIJG01000013.1	funannotate	exon	1812267	1812740	.	-	.	ID=EuglossaDilemma_001454-T1.exon2;Parent=EuglossaDilemma_001454-T1
NIJG01000013.1	funannotate	exon	1812854	1813003	.	-	.	ID=EuglossaDilemma_001454-T1.exon1;Parent=EuglossaDilemma_001454-T1
NIJG01000013.1	funannotate	CDS	1918958	1919401	.	-	0	ID=EuglossaDilemma_001463-T1.cds;Parent=EuglossaDilemma_001463-T1
NIJG01000013.1	funannotate	exon	1891382	1891726	.	-	.	ID=EuglossaDilemma_001459-T1.exon1;Parent=EuglossaDilemma_001459-T1
NIJG01000013.1	funannotate	CDS	854411	854495	.	-	0	ID=EuglossaDilemma_001391-T1.cds;Parent=EuglossaDilemma_001391-T1
NIJG01000013.1	funannotate	CDS	853809	854069	.	-	0	ID=EuglossaDilemma_001391-T1.cds;Parent=EuglossaDilemma_001391-T1
NIJG01000013.1	funannotate	CDS	853398	853747	.	-	0	ID=EuglossaDilemma_001391-T1.cds;Parent=EuglossaDilemma_001391-T1
NIJG01000013.1	funannotate	CDS	852919	853198	.	-	0	ID=EuglossaDilemma_001391-T1.cds;Parent=EuglossaDilemma_001391-T1
NIJG01000013.1	funannotate	CDS	852602	852840	.	-	0	ID=EuglossaDilemma_001391-T1.cds;Parent=EuglossaDilemma_001391-T1
NIJG01000013.1	funannotate	CDS	567435	567439	.	+	0	ID=EuglossaDilemma_001358-T1.cds;Parent=EuglossaDilemma_001358-T1
NIJG01000013.1	funannotate	CDS	568397	568951	.	+	0	ID=EuglossaDilemma_001358-T1.cds;Parent=EuglossaDilemma_001358-T1
NIJG01000013.1	funannotate	CDS	569047	569413	.	+	0	ID=EuglossaDilemma_001358-T1.cds;Parent=EuglossaDilemma_001358-T1
NIJG01000013.1	funannotate	mRNA	907430	908620	.	+	.	ID=EuglossaDilemma_001401-T1;Ontology_term=GO:0055114%2CGO:0047522%2CGO:0032440%2CGO:0005737;Dbxref=PFAM:PF16884%2CPFAM:PF00107%2CInterPro:IPR011032%2CInterPro:IPR036291%2CInterPro:IPR014190%2CPFAM:PF13602%2CInterPro:IPR041694%2CInterPro:IPR013149;Parent=EuglossaDilemma_001401
NIJG01000013.1	funannotate	CDS	3308971	3309008	.	-	0	ID=EuglossaDilemma_001515-T1.cds;Parent=EuglossaDilemma_001515-T1
NIJG01000013.1	funannotate	CDS	3308241	3308428	.	-	0	ID=EuglossaDilemma_001515-T1.cds;Parent=EuglossaDilemma_001515-T1
NIJG01000013.1	funannotate	CDS	3307880	3308088	.	-	0	ID=EuglossaDilemma_001515-T1.cds;Parent=EuglossaDilemma_001515-T1
NIJG01000013.1	funannotate	CDS	3307592	3307749	.	-	0	ID=EuglossaDilemma_001515-T1.cds;Parent=EuglossaDilemma_001515-T1
NIJG01000013.1	funannotate	CDS	3307349	3307491	.	-	0	ID=EuglossaDilemma_001515-T1.cds;Parent=EuglossaDilemma_001515-T1
NIJG01000013.1	funannotate	CDS	3307063	3307280	.	-	0	ID=EuglossaDilemma_001515-T1.cds;Parent=EuglossaDilemma_001515-T1
NIJG01000013.1	funannotate	exon	1437088	1437399	.	-	.	ID=EuglossaDilemma_001436-T1.exon1;Parent=EuglossaDilemma_001436-T1
NIJG01000013.1	funannotate	exon	3285560	3286032	.	-	.	ID=EuglossaDilemma_001511-T1.exon10;Parent=EuglossaDilemma_001511-T1
NIJG01000013.1	funannotate	exon	3285296	3285483	.	-	.	ID=EuglossaDilemma_001511-T1.exon11;Parent=EuglossaDilemma_001511-T1
NIJG01000013.1	funannotate	three_prime_UTR	4056095	4057112	.	+	.	ID=EuglossaDilemma_001546-T1.utr3p1;Parent=EuglossaDilemma_001546-T1
NIJG01000013.1	funannotate	five_prime_UTR	3329607	3329823	.	+	.	ID=EuglossaDilemma_001520-T1.utr5p1;Parent=EuglossaDilemma_001520-T1
NIJG01000013.1	funannotate	exon	513088	513333	.	+	.	ID=EuglossaDilemma_001345-T1.exon12;Parent=EuglossaDilemma_001345-T1
NIJG01000013.1	funannotate	exon	512884	513020	.	+	.	ID=EuglossaDilemma_001345-T1.exon11;Parent=EuglossaDilemma_001345-T1
NIJG01000013.1	funannotate	exon	513735	513963	.	+	.	ID=EuglossaDilemma_001345-T1.exon14;Parent=EuglossaDilemma_001345-T1
NIJG01000013.1	funannotate	exon	513406	513606	.	+	.	ID=EuglossaDilemma_001345-T1.exon13;Parent=EuglossaDilemma_001345-T1
NIJG01000013.1	funannotate	exon	512654	512805	.	+	.	ID=EuglossaDilemma_001345-T1.exon10;Parent=EuglossaDilemma_001345-T1
NIJG01000013.1	funannotate	exon	946522	946813	.	+	.	ID=EuglossaDilemma_001405-T1.exon2;Parent=EuglossaDilemma_001405-T1
NIJG01000013.1	funannotate	exon	945430	945566	.	+	.	ID=EuglossaDilemma_001405-T1.exon1;Parent=EuglossaDilemma_001405-T1
NIJG01000013.1	funannotate	exon	4364170	4364545	.	-	.	ID=EuglossaDilemma_001581-T1.exon10;Parent=EuglossaDilemma_001581-T1
NIJG01000013.1	funannotate	mRNA	516193	521907	.	+	.	ID=EuglossaDilemma_001347-T1;Ontology_term=GO:0007155%2CGO:0008305;Dbxref=InterPro:IPR028994%2CInterPro:IPR032695%2CPFAM:PF01839%2CInterPro:IPR013517%2CInterPro:IPR000413%2CInterPro:IPR013649%2CInterPro:IPR013519;Parent=EuglossaDilemma_001347
NIJG01000013.1	funannotate	exon	693739	693958	.	-	.	ID=EuglossaDilemma_001373-T1.exon2;Parent=EuglossaDilemma_001373-T1
NIJG01000013.1	funannotate	exon	694099	694288	.	-	.	ID=EuglossaDilemma_001373-T1.exon1;Parent=EuglossaDilemma_001373-T1
NIJG01000013.1	funannotate	exon	692869	693040	.	-	.	ID=EuglossaDilemma_001373-T1.exon4;Parent=EuglossaDilemma_001373-T1
NIJG01000013.1	funannotate	exon	693255	693500	.	-	.	ID=EuglossaDilemma_001373-T1.exon3;Parent=EuglossaDilemma_001373-T1
NIJG01000013.1	funannotate	CDS	3122312	3122704	.	-	0	ID=EuglossaDilemma_001505-T1.cds;Parent=EuglossaDilemma_001505-T1
NIJG01000013.1	funannotate	exon	4335263	4335269	.	+	.	ID=EuglossaDilemma_001574-T1.exon1;Parent=EuglossaDilemma_001574-T1
NIJG01000013.1	funannotate	exon	4336442	4336470	.	+	.	ID=EuglossaDilemma_001574-T1.exon2;Parent=EuglossaDilemma_001574-T1
NIJG01000013.1	funannotate	exon	4337107	4337319	.	+	.	ID=EuglossaDilemma_001574-T1.exon3;Parent=EuglossaDilemma_001574-T1
NIJG01000013.1	funannotate	exon	3391910	3392365	.	-	.	ID=EuglossaDilemma_001525-T1.exon2;Parent=EuglossaDilemma_001525-T1
NIJG01000013.1	funannotate	exon	3390158	3390364	.	-	.	ID=EuglossaDilemma_001525-T1.exon3;Parent=EuglossaDilemma_001525-T1
NIJG01000013.1	funannotate	exon	3394288	3394402	.	-	.	ID=EuglossaDilemma_001525-T1.exon1;Parent=EuglossaDilemma_001525-T1
NIJG01000013.1	funannotate	exon	3387441	3388613	.	-	.	ID=EuglossaDilemma_001525-T1.exon6;Parent=EuglossaDilemma_001525-T1
NIJG01000013.1	funannotate	exon	3389388	3389572	.	-	.	ID=EuglossaDilemma_001525-T1.exon4;Parent=EuglossaDilemma_001525-T1
NIJG01000013.1	funannotate	exon	3388734	3389207	.	-	.	ID=EuglossaDilemma_001525-T1.exon5;Parent=EuglossaDilemma_001525-T1
NIJG01000013.1	funannotate	exon	4235196	4235390	.	+	.	ID=EuglossaDilemma_001552-T1.exon16;Parent=EuglossaDilemma_001552-T1
NIJG01000013.1	funannotate	exon	4234920	4235121	.	+	.	ID=EuglossaDilemma_001552-T1.exon15;Parent=EuglossaDilemma_001552-T1
NIJG01000013.1	funannotate	exon	4234661	4234840	.	+	.	ID=EuglossaDilemma_001552-T1.exon14;Parent=EuglossaDilemma_001552-T1
NIJG01000013.1	funannotate	mRNA	578399	581494	.	-	.	ID=EuglossaDilemma_001360-T1;Ontology_term=GO:0005509%2CGO:0019722;Dbxref=PFAM:PF13833%2CPFAM:PF00036%2CPFAM:PF14658%2CInterPro:IPR018247%2CPFAM:PF13405%2CInterPro:IPR002048%2CPFAM:PF12763%2CInterPro:IPR011992%2CPFAM:PF13202%2CInterPro:IPR039030%2CPFAM:PF13499;Parent=EuglossaDilemma_001360
NIJG01000013.1	funannotate	exon	4234390	4234550	.	+	.	ID=EuglossaDilemma_001552-T1.exon13;Parent=EuglossaDilemma_001552-T1
NIJG01000013.1	funannotate	exon	4234196	4234322	.	+	.	ID=EuglossaDilemma_001552-T1.exon12;Parent=EuglossaDilemma_001552-T1
NIJG01000013.1	funannotate	exon	514155	514251	.	+	.	ID=EuglossaDilemma_001345-T1.exon15;Parent=EuglossaDilemma_001345-T1
NIJG01000013.1	funannotate	exon	4233702	4234112	.	+	.	ID=EuglossaDilemma_001552-T1.exon11;Parent=EuglossaDilemma_001552-T1
NIJG01000013.1	funannotate	exon	4233510	4233625	.	+	.	ID=EuglossaDilemma_001552-T1.exon10;Parent=EuglossaDilemma_001552-T1
NIJG01000013.1	funannotate	exon	4236001	4236144	.	+	.	ID=EuglossaDilemma_001552-T1.exon19;Parent=EuglossaDilemma_001552-T1
NIJG01000013.1	funannotate	exon	4235737	4235930	.	+	.	ID=EuglossaDilemma_001552-T1.exon18;Parent=EuglossaDilemma_001552-T1
NIJG01000013.1	funannotate	exon	4235468	4235659	.	+	.	ID=EuglossaDilemma_001552-T1.exon17;Parent=EuglossaDilemma_001552-T1
NIJG01000013.1	funannotate	CDS	1695135	1695308	.	+	0	ID=EuglossaDilemma_001450-T1.cds;Parent=EuglossaDilemma_001450-T1
NIJG01000013.1	funannotate	CDS	1695472	1695711	.	+	0	ID=EuglossaDilemma_001450-T1.cds;Parent=EuglossaDilemma_001450-T1
NIJG01000013.1	funannotate	CDS	1696559	1696817	.	+	0	ID=EuglossaDilemma_001450-T1.cds;Parent=EuglossaDilemma_001450-T1
NIJG01000013.1	funannotate	CDS	1697048	1697216	.	+	0	ID=EuglossaDilemma_001450-T1.cds;Parent=EuglossaDilemma_001450-T1
NIJG01000013.1	funannotate	CDS	1697411	1697733	.	+	0	ID=EuglossaDilemma_001450-T1.cds;Parent=EuglossaDilemma_001450-T1
NIJG01000013.1	funannotate	CDS	1697862	1698145	.	+	0	ID=EuglossaDilemma_001450-T1.cds;Parent=EuglossaDilemma_001450-T1
NIJG01000013.1	funannotate	CDS	1698797	1699057	.	+	0	ID=EuglossaDilemma_001450-T1.cds;Parent=EuglossaDilemma_001450-T1
NIJG01000013.1	funannotate	tRNA	350791	350863	.	+	.	ID=EuglossaDilemma_001335-T1;Parent=EuglossaDilemma_001335
NIJG01000013.1	funannotate	CDS	1926378	1926761	.	+	0	ID=EuglossaDilemma_001466-T1.cds;Parent=EuglossaDilemma_001466-T1
NIJG01000013.1	funannotate	CDS	1927027	1927222	.	+	0	ID=EuglossaDilemma_001466-T1.cds;Parent=EuglossaDilemma_001466-T1
NIJG01000013.1	funannotate	CDS	1928501	1928665	.	+	0	ID=EuglossaDilemma_001466-T1.cds;Parent=EuglossaDilemma_001466-T1
NIJG01000013.1	funannotate	CDS	1928740	1928927	.	+	0	ID=EuglossaDilemma_001466-T1.cds;Parent=EuglossaDilemma_001466-T1
NIJG01000013.1	funannotate	CDS	249940	249942	.	-	0	ID=EuglossaDilemma_001332-T1.cds;Parent=EuglossaDilemma_001332-T1
NIJG01000013.1	funannotate	CDS	247914	248123	.	-	0	ID=EuglossaDilemma_001332-T1.cds;Parent=EuglossaDilemma_001332-T1
NIJG01000013.1	funannotate	CDS	246918	247016	.	-	0	ID=EuglossaDilemma_001332-T1.cds;Parent=EuglossaDilemma_001332-T1
NIJG01000013.1	funannotate	CDS	245491	246648	.	-	0	ID=EuglossaDilemma_001332-T1.cds;Parent=EuglossaDilemma_001332-T1
NIJG01000013.1	funannotate	CDS	244611	244881	.	-	0	ID=EuglossaDilemma_001332-T1.cds;Parent=EuglossaDilemma_001332-T1
NIJG01000013.1	funannotate	CDS	244088	244327	.	-	0	ID=EuglossaDilemma_001332-T1.cds;Parent=EuglossaDilemma_001332-T1
NIJG01000013.1	funannotate	CDS	243737	243900	.	-	0	ID=EuglossaDilemma_001332-T1.cds;Parent=EuglossaDilemma_001332-T1
NIJG01000013.1	funannotate	exon	127558	127685	.	-	.	ID=EuglossaDilemma_001324-T1.exon2;Parent=EuglossaDilemma_001324-T1
NIJG01000013.1	funannotate	exon	129661	129739	.	-	.	ID=EuglossaDilemma_001324-T1.exon1;Parent=EuglossaDilemma_001324-T1
NIJG01000013.1	funannotate	five_prime_UTR	239575	239782	.	+	.	ID=EuglossaDilemma_001330-T1.utr5p1;Parent=EuglossaDilemma_001330-T1
NIJG01000013.1	funannotate	CDS	526192	526327	.	-	0	ID=EuglossaDilemma_001348-T1.cds;Parent=EuglossaDilemma_001348-T1
NIJG01000013.1	funannotate	CDS	525862	526004	.	-	0	ID=EuglossaDilemma_001348-T1.cds;Parent=EuglossaDilemma_001348-T1
NIJG01000013.1	funannotate	CDS	525623	525775	.	-	0	ID=EuglossaDilemma_001348-T1.cds;Parent=EuglossaDilemma_001348-T1
NIJG01000013.1	funannotate	CDS	525404	525528	.	-	0	ID=EuglossaDilemma_001348-T1.cds;Parent=EuglossaDilemma_001348-T1
NIJG01000013.1	funannotate	CDS	525302	525315	.	-	0	ID=EuglossaDilemma_001348-T1.cds;Parent=EuglossaDilemma_001348-T1
NIJG01000013.1	funannotate	CDS	523072	523085	.	-	0	ID=EuglossaDilemma_001348-T1.cds;Parent=EuglossaDilemma_001348-T1
NIJG01000013.1	funannotate	mRNA	570291	574854	.	+	.	ID=EuglossaDilemma_001359-T1;Ontology_term=GO:0046983%2CGO:0003899%2CGO:0003677%2CGO:0006351;Dbxref=InterPro:IPR036643%2CInterPro:IPR011263%2CPFAM:PF01000%2CPFAM:PF01193%2CPFAM:PF03227%2CInterPro:IPR001514%2CInterPro:IPR036603%2CInterPro:IPR033901%2CInterPro:IPR004911%2CInterPro:IPR011262;Parent=EuglossaDilemma_001359
NIJG01000013.1	funannotate	CDS	4278014	4278020	.	-	0	ID=EuglossaDilemma_001561-T1.cds;Parent=EuglossaDilemma_001561-T1
NIJG01000013.1	funannotate	CDS	4275903	4276105	.	-	0	ID=EuglossaDilemma_001561-T1.cds;Parent=EuglossaDilemma_001561-T1
NIJG01000013.1	funannotate	CDS	4275130	4275832	.	-	0	ID=EuglossaDilemma_001561-T1.cds;Parent=EuglossaDilemma_001561-T1
NIJG01000013.1	funannotate	CDS	4274797	4275050	.	-	0	ID=EuglossaDilemma_001561-T1.cds;Parent=EuglossaDilemma_001561-T1
NIJG01000013.1	funannotate	exon	1912007	1912253	.	+	.	ID=EuglossaDilemma_001462-T1.exon4;Parent=EuglossaDilemma_001462-T1
NIJG01000013.1	funannotate	exon	1912339	1912511	.	+	.	ID=EuglossaDilemma_001462-T1.exon5;Parent=EuglossaDilemma_001462-T1
NIJG01000013.1	funannotate	exon	1911067	1911272	.	+	.	ID=EuglossaDilemma_001462-T1.exon2;Parent=EuglossaDilemma_001462-T1
NIJG01000013.1	funannotate	exon	1911642	1911906	.	+	.	ID=EuglossaDilemma_001462-T1.exon3;Parent=EuglossaDilemma_001462-T1
NIJG01000013.1	funannotate	exon	1909713	1909841	.	+	.	ID=EuglossaDilemma_001462-T1.exon1;Parent=EuglossaDilemma_001462-T1
NIJG01000013.1	funannotate	CDS	3064249	3064500	.	+	0	ID=EuglossaDilemma_001502-T1.cds;Parent=EuglossaDilemma_001502-T1
NIJG01000013.1	funannotate	CDS	3065593	3065892	.	+	0	ID=EuglossaDilemma_001502-T1.cds;Parent=EuglossaDilemma_001502-T1
NIJG01000013.1	funannotate	mRNA	3281735	3283351	.	+	.	ID=EuglossaDilemma_001510-T1;Ontology_term=GO:0005515;Dbxref=InterPro:IPR007311%2CInterPro:IPR011990%2CPFAM:PF04184;Parent=EuglossaDilemma_001510
NIJG01000013.1	funannotate	CDS	1704975	1704977	.	+	0	ID=EuglossaDilemma_001453-T1.cds;Parent=EuglossaDilemma_001453-T1
NIJG01000013.1	funannotate	CDS	1705173	1705206	.	+	0	ID=EuglossaDilemma_001453-T1.cds;Parent=EuglossaDilemma_001453-T1
NIJG01000013.1	funannotate	CDS	1705332	1705475	.	+	0	ID=EuglossaDilemma_001453-T1.cds;Parent=EuglossaDilemma_001453-T1
NIJG01000013.1	funannotate	CDS	1705790	1706044	.	+	0	ID=EuglossaDilemma_001453-T1.cds;Parent=EuglossaDilemma_001453-T1
NIJG01000013.1	funannotate	CDS	1708522	1708665	.	+	0	ID=EuglossaDilemma_001453-T1.cds;Parent=EuglossaDilemma_001453-T1
NIJG01000013.1	funannotate	CDS	1708730	1708981	.	+	0	ID=EuglossaDilemma_001453-T1.cds;Parent=EuglossaDilemma_001453-T1
NIJG01000013.1	funannotate	CDS	1709337	1709371	.	+	0	ID=EuglossaDilemma_001453-T1.cds;Parent=EuglossaDilemma_001453-T1
NIJG01000013.1	funannotate	CDS	509195	509331	.	+	0	ID=EuglossaDilemma_001345-T1.cds;Parent=EuglossaDilemma_001345-T1
NIJG01000013.1	funannotate	CDS	509482	509630	.	+	0	ID=EuglossaDilemma_001345-T1.cds;Parent=EuglossaDilemma_001345-T1
NIJG01000013.1	funannotate	CDS	509835	509945	.	+	0	ID=EuglossaDilemma_001345-T1.cds;Parent=EuglossaDilemma_001345-T1
NIJG01000013.1	funannotate	CDS	510019	510126	.	+	0	ID=EuglossaDilemma_001345-T1.cds;Parent=EuglossaDilemma_001345-T1
NIJG01000013.1	funannotate	CDS	510216	510329	.	+	0	ID=EuglossaDilemma_001345-T1.cds;Parent=EuglossaDilemma_001345-T1
NIJG01000013.1	funannotate	CDS	510483	511350	.	+	0	ID=EuglossaDilemma_001345-T1.cds;Parent=EuglossaDilemma_001345-T1
NIJG01000013.1	funannotate	CDS	511438	511876	.	+	0	ID=EuglossaDilemma_001345-T1.cds;Parent=EuglossaDilemma_001345-T1
NIJG01000013.1	funannotate	CDS	511969	512291	.	+	0	ID=EuglossaDilemma_001345-T1.cds;Parent=EuglossaDilemma_001345-T1
NIJG01000013.1	funannotate	CDS	512371	512581	.	+	0	ID=EuglossaDilemma_001345-T1.cds;Parent=EuglossaDilemma_001345-T1
NIJG01000013.1	funannotate	CDS	512654	512805	.	+	0	ID=EuglossaDilemma_001345-T1.cds;Parent=EuglossaDilemma_001345-T1
NIJG01000013.1	funannotate	CDS	512884	513020	.	+	0	ID=EuglossaDilemma_001345-T1.cds;Parent=EuglossaDilemma_001345-T1
NIJG01000013.1	funannotate	CDS	513088	513333	.	+	0	ID=EuglossaDilemma_001345-T1.cds;Parent=EuglossaDilemma_001345-T1
NIJG01000013.1	funannotate	CDS	513406	513606	.	+	0	ID=EuglossaDilemma_001345-T1.cds;Parent=EuglossaDilemma_001345-T1
NIJG01000013.1	funannotate	CDS	513735	513963	.	+	0	ID=EuglossaDilemma_001345-T1.cds;Parent=EuglossaDilemma_001345-T1
NIJG01000013.1	funannotate	CDS	514155	514251	.	+	0	ID=EuglossaDilemma_001345-T1.cds;Parent=EuglossaDilemma_001345-T1
NIJG01000013.1	funannotate	mRNA	2707706	2708059	.	-	.	ID=EuglossaDilemma_001493-T1;Parent=EuglossaDilemma_001493
NIJG01000013.1	funannotate	mRNA	3358200	3360745	.	+	.	ID=EuglossaDilemma_001522-T1;Dbxref=PFAM:PF14924;Parent=EuglossaDilemma_001522
NIJG01000013.1	funannotate	CDS	2039884	2039973	.	-	0	ID=EuglossaDilemma_001469-T1.cds;Parent=EuglossaDilemma_001469-T1
NIJG01000013.1	funannotate	CDS	2039655	2039801	.	-	0	ID=EuglossaDilemma_001469-T1.cds;Parent=EuglossaDilemma_001469-T1
NIJG01000013.1	funannotate	mRNA	108211	111750	.	-	.	ID=EuglossaDilemma_001323-T1;Parent=EuglossaDilemma_001323
NIJG01000013.1	funannotate	mRNA	3271358	3271629	.	-	.	ID=EuglossaDilemma_001509-T1;Parent=EuglossaDilemma_001509
NIJG01000013.1	funannotate	exon	532248	532440	.	+	.	ID=EuglossaDilemma_001350-T1.exon3;Parent=EuglossaDilemma_001350-T1
NIJG01000013.1	funannotate	exon	531736	531797	.	+	.	ID=EuglossaDilemma_001350-T1.exon2;Parent=EuglossaDilemma_001350-T1
NIJG01000013.1	funannotate	exon	532772	533087	.	+	.	ID=EuglossaDilemma_001350-T1.exon5;Parent=EuglossaDilemma_001350-T1
NIJG01000013.1	funannotate	exon	532545	532691	.	+	.	ID=EuglossaDilemma_001350-T1.exon4;Parent=EuglossaDilemma_001350-T1
NIJG01000013.1	funannotate	CDS	3320729	3320794	.	+	0	ID=EuglossaDilemma_001518-T1.cds;Parent=EuglossaDilemma_001518-T1
NIJG01000013.1	funannotate	CDS	3320911	3321224	.	+	0	ID=EuglossaDilemma_001518-T1.cds;Parent=EuglossaDilemma_001518-T1
NIJG01000013.1	funannotate	CDS	3321304	3321559	.	+	0	ID=EuglossaDilemma_001518-T1.cds;Parent=EuglossaDilemma_001518-T1
NIJG01000013.1	funannotate	CDS	3321630	3321768	.	+	0	ID=EuglossaDilemma_001518-T1.cds;Parent=EuglossaDilemma_001518-T1
NIJG01000013.1	funannotate	CDS	3321854	3322212	.	+	0	ID=EuglossaDilemma_001518-T1.cds;Parent=EuglossaDilemma_001518-T1
NIJG01000013.1	funannotate	CDS	3322293	3322625	.	+	0	ID=EuglossaDilemma_001518-T1.cds;Parent=EuglossaDilemma_001518-T1
NIJG01000013.1	funannotate	CDS	3322711	3322806	.	+	0	ID=EuglossaDilemma_001518-T1.cds;Parent=EuglossaDilemma_001518-T1
NIJG01000013.1	funannotate	exon	531360	531379	.	+	.	ID=EuglossaDilemma_001350-T1.exon1;Parent=EuglossaDilemma_001350-T1
NIJG01000013.1	funannotate	exon	2538287	2538584	.	-	.	ID=EuglossaDilemma_001486-T1.exon1;Parent=EuglossaDilemma_001486-T1
NIJG01000013.1	funannotate	mRNA	2653049	2653829	.	+	.	ID=EuglossaDilemma_001491-T1;Ontology_term=GO:0006139%2CGO:0019205%2CGO:0005524;Dbxref=PFAM:PF00406%2CInterPro:IPR027417%2CInterPro:IPR000850%2CPFAM:PF13207;Parent=EuglossaDilemma_001491
NIJG01000013.1	funannotate	mRNA	719287	724487	.	+	.	ID=EuglossaDilemma_001376-T1;Ontology_term=GO:0005515;Dbxref=InterPro:IPR003591%2CPFAM:PF00560%2CInterPro:IPR032675%2CInterPro:IPR001611%2CPFAM:PF13516%2CPFAM:PF13855%2CPFAM:PF12799;Parent=EuglossaDilemma_001376
NIJG01000013.1	funannotate	CDS	4034594	4034938	.	+	0	ID=EuglossaDilemma_001544-T1.cds;Parent=EuglossaDilemma_001544-T1
NIJG01000013.1	funannotate	exon	2537475	2537687	.	-	.	ID=EuglossaDilemma_001486-T1.exon4;Parent=EuglossaDilemma_001486-T1
NIJG01000013.1	funannotate	exon	2537996	2538167	.	-	.	ID=EuglossaDilemma_001486-T1.exon2;Parent=EuglossaDilemma_001486-T1
NIJG01000013.1	funannotate	exon	2537764	2537892	.	-	.	ID=EuglossaDilemma_001486-T1.exon3;Parent=EuglossaDilemma_001486-T1
NIJG01000013.1	funannotate	CDS	843709	844015	.	+	0	ID=EuglossaDilemma_001387-T1.cds;Parent=EuglossaDilemma_001387-T1
NIJG01000013.1	funannotate	CDS	844532	844743	.	+	0	ID=EuglossaDilemma_001387-T1.cds;Parent=EuglossaDilemma_001387-T1
NIJG01000013.1	funannotate	CDS	844862	845161	.	+	0	ID=EuglossaDilemma_001387-T1.cds;Parent=EuglossaDilemma_001387-T1
NIJG01000013.1	funannotate	three_prime_UTR	4241805	4241905	.	+	.	ID=EuglossaDilemma_001553-T1.utr3p1;Parent=EuglossaDilemma_001553-T1
NIJG01000013.1	funannotate	mRNA	846011	846271	.	+	.	ID=EuglossaDilemma_001388-T1;Ontology_term=GO:0005525%2CGO:0003924;Dbxref=InterPro:IPR027417%2CInterPro:IPR001806;Parent=EuglossaDilemma_001388
NIJG01000013.1	funannotate	mRNA	542762	543388	.	-	.	ID=EuglossaDilemma_001352-T1;Parent=EuglossaDilemma_001352
NIJG01000013.1	funannotate	CDS	3358200	3358262	.	+	0	ID=EuglossaDilemma_001522-T1.cds;Parent=EuglossaDilemma_001522-T1
NIJG01000013.1	funannotate	CDS	3359050	3359450	.	+	0	ID=EuglossaDilemma_001522-T1.cds;Parent=EuglossaDilemma_001522-T1
NIJG01000013.1	funannotate	CDS	3360178	3360745	.	+	0	ID=EuglossaDilemma_001522-T1.cds;Parent=EuglossaDilemma_001522-T1
NIJG01000013.1	funannotate	three_prime_UTR	3150226	3150400	.	-	.	ID=EuglossaDilemma_001508-T1.utr3p1;Parent=EuglossaDilemma_001508-T1
NIJG01000013.1	funannotate	exon	4375323	4375539	.	-	.	ID=EuglossaDilemma_001583-T1.exon10;Parent=EuglossaDilemma_001583-T1
NIJG01000013.1	funannotate	exon	4374699	4374946	.	-	.	ID=EuglossaDilemma_001583-T1.exon12;Parent=EuglossaDilemma_001583-T1
NIJG01000013.1	funannotate	exon	4375026	4375217	.	-	.	ID=EuglossaDilemma_001583-T1.exon11;Parent=EuglossaDilemma_001583-T1
NIJG01000013.1	funannotate	exon	4373481	4373658	.	-	.	ID=EuglossaDilemma_001583-T1.exon14;Parent=EuglossaDilemma_001583-T1
NIJG01000013.1	funannotate	exon	4373817	4374355	.	-	.	ID=EuglossaDilemma_001583-T1.exon13;Parent=EuglossaDilemma_001583-T1
NIJG01000013.1	funannotate	exon	4372401	4372553	.	-	.	ID=EuglossaDilemma_001583-T1.exon15;Parent=EuglossaDilemma_001583-T1
NIJG01000013.1	funannotate	CDS	4298293	4298514	.	+	0	ID=EuglossaDilemma_001566-T1.cds;Parent=EuglossaDilemma_001566-T1
NIJG01000013.1	funannotate	CDS	4298775	4298945	.	+	0	ID=EuglossaDilemma_001566-T1.cds;Parent=EuglossaDilemma_001566-T1
NIJG01000013.1	funannotate	CDS	4299030	4299153	.	+	0	ID=EuglossaDilemma_001566-T1.cds;Parent=EuglossaDilemma_001566-T1
NIJG01000013.1	funannotate	CDS	4299233	4299353	.	+	0	ID=EuglossaDilemma_001566-T1.cds;Parent=EuglossaDilemma_001566-T1
NIJG01000013.1	funannotate	CDS	4299433	4299670	.	+	0	ID=EuglossaDilemma_001566-T1.cds;Parent=EuglossaDilemma_001566-T1
NIJG01000013.1	funannotate	CDS	4299757	4300081	.	+	0	ID=EuglossaDilemma_001566-T1.cds;Parent=EuglossaDilemma_001566-T1
NIJG01000013.1	funannotate	CDS	4300159	4300292	.	+	0	ID=EuglossaDilemma_001566-T1.cds;Parent=EuglossaDilemma_001566-T1
NIJG01000013.1	funannotate	CDS	4300377	4300536	.	+	0	ID=EuglossaDilemma_001566-T1.cds;Parent=EuglossaDilemma_001566-T1
NIJG01000013.1	funannotate	CDS	4301065	4301202	.	+	0	ID=EuglossaDilemma_001566-T1.cds;Parent=EuglossaDilemma_001566-T1
NIJG01000013.1	funannotate	CDS	4301374	4301595	.	+	0	ID=EuglossaDilemma_001566-T1.cds;Parent=EuglossaDilemma_001566-T1
NIJG01000013.1	funannotate	CDS	4301664	4301860	.	+	0	ID=EuglossaDilemma_001566-T1.cds;Parent=EuglossaDilemma_001566-T1
NIJG01000013.1	funannotate	CDS	4301994	4302497	.	+	0	ID=EuglossaDilemma_001566-T1.cds;Parent=EuglossaDilemma_001566-T1
NIJG01000013.1	funannotate	exon	863999	864485	.	+	.	ID=EuglossaDilemma_001396-T1.exon1;Parent=EuglossaDilemma_001396-T1
NIJG01000013.1	funannotate	exon	866582	866696	.	+	.	ID=EuglossaDilemma_001396-T1.exon3;Parent=EuglossaDilemma_001396-T1
NIJG01000013.1	funannotate	exon	865884	866478	.	+	.	ID=EuglossaDilemma_001396-T1.exon2;Parent=EuglossaDilemma_001396-T1
NIJG01000013.1	funannotate	mRNA	607523	613572	.	-	.	ID=EuglossaDilemma_001364-T1;Ontology_term=GO:0000139%2CGO:0016020;Dbxref=InterPro:IPR001893%2CInterPro:IPR039728%2CInterPro:IPR017873%2CPFAM:PF00839;Parent=EuglossaDilemma_001364
NIJG01000013.1	funannotate	exon	570291	570344	.	+	.	ID=EuglossaDilemma_001359-T1.exon1;Parent=EuglossaDilemma_001359-T1
NIJG01000013.1	funannotate	exon	570452	570511	.	+	.	ID=EuglossaDilemma_001359-T1.exon2;Parent=EuglossaDilemma_001359-T1
NIJG01000013.1	funannotate	exon	571102	571290	.	+	.	ID=EuglossaDilemma_001359-T1.exon5;Parent=EuglossaDilemma_001359-T1
NIJG01000013.1	funannotate	exon	572628	572693	.	+	.	ID=EuglossaDilemma_001359-T1.exon6;Parent=EuglossaDilemma_001359-T1
NIJG01000013.1	funannotate	exon	570584	570774	.	+	.	ID=EuglossaDilemma_001359-T1.exon3;Parent=EuglossaDilemma_001359-T1
NIJG01000013.1	funannotate	exon	570844	571028	.	+	.	ID=EuglossaDilemma_001359-T1.exon4;Parent=EuglossaDilemma_001359-T1
NIJG01000013.1	funannotate	exon	574290	574854	.	+	.	ID=EuglossaDilemma_001359-T1.exon9;Parent=EuglossaDilemma_001359-T1
NIJG01000013.1	funannotate	exon	573186	573379	.	+	.	ID=EuglossaDilemma_001359-T1.exon7;Parent=EuglossaDilemma_001359-T1
NIJG01000013.1	funannotate	exon	573789	574109	.	+	.	ID=EuglossaDilemma_001359-T1.exon8;Parent=EuglossaDilemma_001359-T1
NIJG01000013.1	funannotate	CDS	615433	615534	.	+	0	ID=EuglossaDilemma_001365-T1.cds;Parent=EuglossaDilemma_001365-T1
NIJG01000013.1	funannotate	CDS	618235	618473	.	+	0	ID=EuglossaDilemma_001365-T1.cds;Parent=EuglossaDilemma_001365-T1
NIJG01000013.1	funannotate	CDS	619767	620732	.	+	0	ID=EuglossaDilemma_001365-T1.cds;Parent=EuglossaDilemma_001365-T1
NIJG01000013.1	funannotate	CDS	621504	621855	.	+	0	ID=EuglossaDilemma_001365-T1.cds;Parent=EuglossaDilemma_001365-T1
NIJG01000013.1	funannotate	CDS	622871	623276	.	+	0	ID=EuglossaDilemma_001365-T1.cds;Parent=EuglossaDilemma_001365-T1
NIJG01000013.1	funannotate	CDS	624581	624852	.	+	0	ID=EuglossaDilemma_001365-T1.cds;Parent=EuglossaDilemma_001365-T1
NIJG01000013.1	funannotate	CDS	625391	625575	.	+	0	ID=EuglossaDilemma_001365-T1.cds;Parent=EuglossaDilemma_001365-T1
NIJG01000013.1	funannotate	CDS	632892	632955	.	+	0	ID=EuglossaDilemma_001365-T1.cds;Parent=EuglossaDilemma_001365-T1
NIJG01000013.1	funannotate	mRNA	4311693	4312581	.	-	.	ID=EuglossaDilemma_001568-T1;Ontology_term=GO:0005515;Dbxref=PFAM:PF13606%2CPFAM:PF12796%2CPFAM:PF00023%2CPFAM:PF13857%2CPFAM:PF13637%2CInterPro:IPR020683%2CInterPro:IPR036770%2CInterPro:IPR002110;Parent=EuglossaDilemma_001568
NIJG01000013.1	funannotate	CDS	3000665	3000743	.	+	0	ID=EuglossaDilemma_001500-T1.cds;Parent=EuglossaDilemma_001500-T1
NIJG01000013.1	funannotate	CDS	3000876	3000988	.	+	0	ID=EuglossaDilemma_001500-T1.cds;Parent=EuglossaDilemma_001500-T1
NIJG01000013.1	funannotate	CDS	3001081	3001238	.	+	0	ID=EuglossaDilemma_001500-T1.cds;Parent=EuglossaDilemma_001500-T1
NIJG01000013.1	funannotate	CDS	3001411	3001660	.	+	0	ID=EuglossaDilemma_001500-T1.cds;Parent=EuglossaDilemma_001500-T1
NIJG01000013.1	funannotate	CDS	3001802	3001904	.	+	0	ID=EuglossaDilemma_001500-T1.cds;Parent=EuglossaDilemma_001500-T1
NIJG01000013.1	funannotate	CDS	3002708	3002746	.	+	0	ID=EuglossaDilemma_001500-T1.cds;Parent=EuglossaDilemma_001500-T1
NIJG01000013.1	funannotate	CDS	3004057	3004098	.	+	0	ID=EuglossaDilemma_001500-T1.cds;Parent=EuglossaDilemma_001500-T1
NIJG01000013.1	funannotate	CDS	3005078	3005176	.	+	0	ID=EuglossaDilemma_001500-T1.cds;Parent=EuglossaDilemma_001500-T1
NIJG01000013.1	funannotate	CDS	3006398	3006547	.	+	0	ID=EuglossaDilemma_001500-T1.cds;Parent=EuglossaDilemma_001500-T1
NIJG01000013.1	funannotate	CDS	3006911	3007083	.	+	0	ID=EuglossaDilemma_001500-T1.cds;Parent=EuglossaDilemma_001500-T1
NIJG01000013.1	funannotate	CDS	3007155	3007264	.	+	0	ID=EuglossaDilemma_001500-T1.cds;Parent=EuglossaDilemma_001500-T1
NIJG01000013.1	funannotate	CDS	3007337	3007428	.	+	0	ID=EuglossaDilemma_001500-T1.cds;Parent=EuglossaDilemma_001500-T1
NIJG01000013.1	funannotate	CDS	3007567	3007676	.	+	0	ID=EuglossaDilemma_001500-T1.cds;Parent=EuglossaDilemma_001500-T1
NIJG01000013.1	funannotate	exon	95510	95815	.	-	.	ID=EuglossaDilemma_001321-T1.exon1;Parent=EuglossaDilemma_001321-T1
NIJG01000013.1	funannotate	gene	3124498	3124896	.	-	.	ID=EuglossaDilemma_001506
NIJG01000013.1	funannotate	gene	3122312	3122704	.	-	.	ID=EuglossaDilemma_001505
NIJG01000013.1	funannotate	gene	3150226	3150700	.	-	.	ID=EuglossaDilemma_001508
NIJG01000013.1	funannotate	gene	3128285	3129169	.	-	.	ID=EuglossaDilemma_001507
NIJG01000013.1	funannotate	gene	3064249	3065892	.	+	.	ID=EuglossaDilemma_001502
NIJG01000013.1	funannotate	gene	3014980	3024486	.	-	.	ID=EuglossaDilemma_001501
NIJG01000013.1	funannotate	CDS	4325847	4325852	.	-	0	ID=EuglossaDilemma_001571-T1.cds;Parent=EuglossaDilemma_001571-T1
NIJG01000013.1	funannotate	CDS	4324968	4325765	.	-	0	ID=EuglossaDilemma_001571-T1.cds;Parent=EuglossaDilemma_001571-T1
NIJG01000013.1	funannotate	gene	3119986	3121580	.	-	.	ID=EuglossaDilemma_001504
NIJG01000013.1	funannotate	gene	3113410	3114897	.	-	.	ID=EuglossaDilemma_001503
NIJG01000013.1	funannotate	gene	3000665	3007676	.	+	.	ID=EuglossaDilemma_001500
NIJG01000013.1	funannotate	mRNA	217881	229791	.	+	.	ID=EuglossaDilemma_001327-T1;Ontology_term=GO:0006355%2CGO:0005515%2CGO:0046983;Dbxref=PFAM:PF00989%2CPFAM:PF08447%2CInterPro:IPR000014%2CInterPro:IPR013767%2CInterPro:IPR013655%2CPFAM:PF13426%2CInterPro:IPR001610%2CInterPro:IPR035965%2CPFAM:PF14598%2CInterPro:IPR011598;Parent=EuglossaDilemma_001327
NIJG01000013.1	funannotate	exon	1938294	1938419	.	+	.	ID=EuglossaDilemma_001467-T1.exon3;Parent=EuglossaDilemma_001467-T1
NIJG01000013.1	funannotate	exon	1939207	1939561	.	+	.	ID=EuglossaDilemma_001467-T1.exon4;Parent=EuglossaDilemma_001467-T1
NIJG01000013.1	funannotate	exon	1936431	1936518	.	+	.	ID=EuglossaDilemma_001467-T1.exon1;Parent=EuglossaDilemma_001467-T1
NIJG01000013.1	funannotate	exon	1938052	1938179	.	+	.	ID=EuglossaDilemma_001467-T1.exon2;Parent=EuglossaDilemma_001467-T1
NIJG01000013.1	funannotate	exon	1692554	1692713	.	+	.	ID=EuglossaDilemma_001449-T1.exon9;Parent=EuglossaDilemma_001449-T1
NIJG01000013.1	funannotate	exon	1692048	1692362	.	+	.	ID=EuglossaDilemma_001449-T1.exon8;Parent=EuglossaDilemma_001449-T1
NIJG01000013.1	funannotate	exon	1691498	1691736	.	+	.	ID=EuglossaDilemma_001449-T1.exon7;Parent=EuglossaDilemma_001449-T1
NIJG01000013.1	funannotate	exon	1691149	1691349	.	+	.	ID=EuglossaDilemma_001449-T1.exon6;Parent=EuglossaDilemma_001449-T1
NIJG01000013.1	funannotate	exon	1940724	1940960	.	+	.	ID=EuglossaDilemma_001467-T1.exon9;Parent=EuglossaDilemma_001467-T1
NIJG01000013.1	funannotate	exon	1690698	1691065	.	+	.	ID=EuglossaDilemma_001449-T1.exon5;Parent=EuglossaDilemma_001449-T1
NIJG01000013.1	funannotate	exon	1690405	1690568	.	+	.	ID=EuglossaDilemma_001449-T1.exon4;Parent=EuglossaDilemma_001449-T1
NIJG01000013.1	funannotate	exon	1940107	1940281	.	+	.	ID=EuglossaDilemma_001467-T1.exon7;Parent=EuglossaDilemma_001467-T1
NIJG01000013.1	funannotate	exon	1690114	1690296	.	+	.	ID=EuglossaDilemma_001449-T1.exon3;Parent=EuglossaDilemma_001449-T1
NIJG01000013.1	funannotate	exon	1940371	1940514	.	+	.	ID=EuglossaDilemma_001467-T1.exon8;Parent=EuglossaDilemma_001467-T1
NIJG01000013.1	funannotate	gene	3271358	3271629	.	-	.	ID=EuglossaDilemma_001509
NIJG01000013.1	funannotate	exon	1689453	1689774	.	+	.	ID=EuglossaDilemma_001449-T1.exon2;Parent=EuglossaDilemma_001449-T1
NIJG01000013.1	funannotate	exon	1939689	1939860	.	+	.	ID=EuglossaDilemma_001467-T1.exon5;Parent=EuglossaDilemma_001467-T1
NIJG01000013.1	funannotate	mRNA	1596333	1602633	.	+	.	ID=EuglossaDilemma_001442-T1;Parent=EuglossaDilemma_001442
NIJG01000013.1	funannotate	exon	1688870	1689306	.	+	.	ID=EuglossaDilemma_001449-T1.exon1;Parent=EuglossaDilemma_001449-T1
NIJG01000013.1	funannotate	exon	1939934	1940033	.	+	.	ID=EuglossaDilemma_001467-T1.exon6;Parent=EuglossaDilemma_001467-T1
NIJG01000013.1	funannotate	mRNA	1812267	1813003	.	-	.	ID=EuglossaDilemma_001454-T1;Parent=EuglossaDilemma_001454
NIJG01000013.1	funannotate	mRNA	4364170	4369118	.	-	.	ID=EuglossaDilemma_001581-T1;Ontology_term=GO:0003676%2CGO:0046872%2CGO:0006397;Dbxref=InterPro:IPR002483%2CPFAM:PF01480%2CPFAM:PF00642%2CInterPro:IPR039511%2CInterPro:IPR035979%2CInterPro:IPR012677%2CInterPro:IPR000504%2CPFAM:PF14605%2CInterPro:IPR000571;Parent=EuglossaDilemma_001581
NIJG01000013.1	funannotate	exon	3020299	3024486	.	-	.	ID=EuglossaDilemma_001501-T1.exon1;Parent=EuglossaDilemma_001501-T1
NIJG01000013.1	funannotate	exon	3018789	3019174	.	-	.	ID=EuglossaDilemma_001501-T1.exon4;Parent=EuglossaDilemma_001501-T1
NIJG01000013.1	funannotate	exon	3016579	3018531	.	-	.	ID=EuglossaDilemma_001501-T1.exon5;Parent=EuglossaDilemma_001501-T1
NIJG01000013.1	funannotate	exon	3019735	3020049	.	-	.	ID=EuglossaDilemma_001501-T1.exon2;Parent=EuglossaDilemma_001501-T1
NIJG01000013.1	funannotate	exon	3019562	3019631	.	-	.	ID=EuglossaDilemma_001501-T1.exon3;Parent=EuglossaDilemma_001501-T1
NIJG01000013.1	funannotate	exon	3015716	3015930	.	-	.	ID=EuglossaDilemma_001501-T1.exon8;Parent=EuglossaDilemma_001501-T1
NIJG01000013.1	funannotate	exon	3014980	3015401	.	-	.	ID=EuglossaDilemma_001501-T1.exon9;Parent=EuglossaDilemma_001501-T1
NIJG01000013.1	funannotate	exon	3016366	3016488	.	-	.	ID=EuglossaDilemma_001501-T1.exon6;Parent=EuglossaDilemma_001501-T1
NIJG01000013.1	funannotate	exon	3016028	3016194	.	-	.	ID=EuglossaDilemma_001501-T1.exon7;Parent=EuglossaDilemma_001501-T1
NIJG01000013.1	funannotate	mRNA	1926378	1928927	.	+	.	ID=EuglossaDilemma_001466-T1;Parent=EuglossaDilemma_001466
NIJG01000013.1	funannotate	mRNA	2460704	2462807	.	-	.	ID=EuglossaDilemma_001478-T1;Parent=EuglossaDilemma_001478
NIJG01000013.1	funannotate	mRNA	461610	479491	.	-	.	ID=EuglossaDilemma_001340-T1;Ontology_term=GO:0005515%2CGO:0005524;Dbxref=InterPro:IPR000953%2CInterPro:IPR037259%2CPFAM:PF00385%2CPFAM:PF00176%2CInterPro:IPR023780%2CInterPro:IPR014001%2CInterPro:IPR006576%2CInterPro:IPR027417%2CInterPro:IPR038718%2CInterPro:IPR001650%2CPFAM:PF00271%2CInterPro:IPR001005%2CPFAM:PF07533%2CInterPro:IPR000330%2CInterPro:IPR016197;Parent=EuglossaDilemma_001340
NIJG01000013.1	funannotate	CDS	1584347	1584814	.	+	0	ID=EuglossaDilemma_001439-T1.cds;Parent=EuglossaDilemma_001439-T1
NIJG01000013.1	funannotate	mRNA	455583	456971	.	-	.	ID=EuglossaDilemma_001339-T1;Ontology_term=GO:0008033%2CGO:0005739;Dbxref=InterPro:IPR028564%2CInterPro:IPR016009%2CInterPro:IPR007356%2CInterPro:IPR038459%2CPFAM:PF01746%2CInterPro:IPR025812;Parent=EuglossaDilemma_001339
NIJG01000013.1	funannotate	exon	973404	973556	.	+	.	ID=EuglossaDilemma_001410-T1.exon12;Parent=EuglossaDilemma_001410-T1
NIJG01000013.1	funannotate	exon	972833	972992	.	+	.	ID=EuglossaDilemma_001410-T1.exon10;Parent=EuglossaDilemma_001410-T1
NIJG01000013.1	funannotate	exon	973091	973312	.	+	.	ID=EuglossaDilemma_001410-T1.exon11;Parent=EuglossaDilemma_001410-T1
NIJG01000013.1	funannotate	exon	4344867	4345081	.	-	.	ID=EuglossaDilemma_001576-T1.exon3;Parent=EuglossaDilemma_001576-T1
NIJG01000013.1	funannotate	exon	4345220	4345438	.	-	.	ID=EuglossaDilemma_001576-T1.exon2;Parent=EuglossaDilemma_001576-T1
NIJG01000013.1	funannotate	exon	4345513	4345566	.	-	.	ID=EuglossaDilemma_001576-T1.exon1;Parent=EuglossaDilemma_001576-T1
NIJG01000013.1	funannotate	exon	4343761	4343936	.	-	.	ID=EuglossaDilemma_001576-T1.exon6;Parent=EuglossaDilemma_001576-T1
NIJG01000013.1	funannotate	exon	4344019	4344313	.	-	.	ID=EuglossaDilemma_001576-T1.exon5;Parent=EuglossaDilemma_001576-T1
NIJG01000013.1	funannotate	exon	4344400	4344775	.	-	.	ID=EuglossaDilemma_001576-T1.exon4;Parent=EuglossaDilemma_001576-T1
NIJG01000013.1	funannotate	gene	4354791	4357736	.	+	.	ID=EuglossaDilemma_001579
NIJG01000013.1	funannotate	gene	4352460	4353495	.	-	.	ID=EuglossaDilemma_001578
NIJG01000013.1	funannotate	gene	4340787	4342601	.	-	.	ID=EuglossaDilemma_001575
NIJG01000013.1	funannotate	gene	4335263	4337319	.	+	.	ID=EuglossaDilemma_001574
NIJG01000013.1	funannotate	gene	4346320	4352275	.	-	.	ID=EuglossaDilemma_001577
NIJG01000013.1	funannotate	gene	4343761	4345566	.	-	.	ID=EuglossaDilemma_001576
NIJG01000013.1	funannotate	gene	4324968	4325852	.	-	.	ID=EuglossaDilemma_001571
NIJG01000013.1	funannotate	gene	4322236	4323187	.	-	.	ID=EuglossaDilemma_001570
NIJG01000013.1	funannotate	gene	4332309	4333720	.	-	.	ID=EuglossaDilemma_001573
NIJG01000013.1	funannotate	CDS	855720	855901	.	+	0	ID=EuglossaDilemma_001392-T1.cds;Parent=EuglossaDilemma_001392-T1
NIJG01000013.1	funannotate	CDS	856039	856250	.	+	0	ID=EuglossaDilemma_001392-T1.cds;Parent=EuglossaDilemma_001392-T1
NIJG01000013.1	funannotate	CDS	856340	856527	.	+	0	ID=EuglossaDilemma_001392-T1.cds;Parent=EuglossaDilemma_001392-T1
NIJG01000013.1	funannotate	gene	4330142	4331113	.	-	.	ID=EuglossaDilemma_001572
NIJG01000013.1	funannotate	gene	4361631	4363049	.	+	.	ID=EuglossaDilemma_001580
NIJG01000013.1	funannotate	gene	4664355	4665450	.	-	.	ID=EuglossaDilemma_001586
NIJG01000013.1	funannotate	CDS	1000539	1000942	.	+	0	ID=EuglossaDilemma_001417-T1.cds;Parent=EuglossaDilemma_001417-T1
NIJG01000013.1	funannotate	CDS	1003666	1003978	.	+	0	ID=EuglossaDilemma_001417-T1.cds;Parent=EuglossaDilemma_001417-T1
NIJG01000013.1	funannotate	CDS	1004579	1004871	.	+	0	ID=EuglossaDilemma_001417-T1.cds;Parent=EuglossaDilemma_001417-T1
NIJG01000013.1	funannotate	CDS	1004964	1005158	.	+	0	ID=EuglossaDilemma_001417-T1.cds;Parent=EuglossaDilemma_001417-T1
NIJG01000013.1	funannotate	CDS	1005296	1005524	.	+	0	ID=EuglossaDilemma_001417-T1.cds;Parent=EuglossaDilemma_001417-T1
NIJG01000013.1	funannotate	CDS	1005639	1005860	.	+	0	ID=EuglossaDilemma_001417-T1.cds;Parent=EuglossaDilemma_001417-T1
NIJG01000013.1	funannotate	CDS	1005940	1006044	.	+	0	ID=EuglossaDilemma_001417-T1.cds;Parent=EuglossaDilemma_001417-T1
NIJG01000013.1	funannotate	CDS	1006280	1006345	.	+	0	ID=EuglossaDilemma_001417-T1.cds;Parent=EuglossaDilemma_001417-T1
NIJG01000013.1	funannotate	gene	4652409	4652848	.	-	.	ID=EuglossaDilemma_001585
NIJG01000013.1	funannotate	gene	4369892	4371712	.	-	.	Name=EAAT5;ID=EuglossaDilemma_001582
NIJG01000013.1	funannotate	gene	4364170	4369118	.	-	.	ID=EuglossaDilemma_001581
NIJG01000013.1	funannotate	gene	4643577	4643903	.	-	.	ID=EuglossaDilemma_001584
NIJG01000013.1	funannotate	gene	4372401	4381083	.	-	.	Name=ANKRD50;ID=EuglossaDilemma_001583
NIJG01000013.1	funannotate	exon	754852	754989	.	-	.	ID=EuglossaDilemma_001378-T1.exon2;Parent=EuglossaDilemma_001378-T1
NIJG01000013.1	funannotate	exon	753997	754401	.	-	.	ID=EuglossaDilemma_001378-T1.exon3;Parent=EuglossaDilemma_001378-T1
NIJG01000013.1	funannotate	exon	772062	772130	.	-	.	ID=EuglossaDilemma_001378-T1.exon1;Parent=EuglossaDilemma_001378-T1
NIJG01000013.1	funannotate	exon	752110	753031	.	-	.	ID=EuglossaDilemma_001378-T1.exon6;Parent=EuglossaDilemma_001378-T1
NIJG01000013.1	funannotate	exon	749498	752023	.	-	.	ID=EuglossaDilemma_001378-T1.exon7;Parent=EuglossaDilemma_001378-T1
NIJG01000013.1	funannotate	exon	753544	753874	.	-	.	ID=EuglossaDilemma_001378-T1.exon4;Parent=EuglossaDilemma_001378-T1
NIJG01000013.1	funannotate	exon	753118	753451	.	-	.	ID=EuglossaDilemma_001378-T1.exon5;Parent=EuglossaDilemma_001378-T1
NIJG01000013.1	funannotate	gene	4264598	4265773	.	+	.	ID=EuglossaDilemma_001557
NIJG01000013.1	funannotate	gene	4257714	4264387	.	+	.	ID=EuglossaDilemma_001556
NIJG01000013.1	funannotate	gene	4270299	4270517	.	-	.	ID=EuglossaDilemma_001559
NIJG01000013.1	funannotate	gene	4267327	4270224	.	-	.	ID=EuglossaDilemma_001558
NIJG01000013.1	funannotate	gene	4239590	4241905	.	+	.	ID=EuglossaDilemma_001553
NIJG01000013.1	funannotate	gene	4231001	4236144	.	+	.	ID=EuglossaDilemma_001552
NIJG01000013.1	funannotate	gene	4251123	4257107	.	-	.	ID=EuglossaDilemma_001555
NIJG01000013.1	funannotate	gene	4246878	4251045	.	-	.	ID=EuglossaDilemma_001554
NIJG01000013.1	funannotate	gene	4229169	4229618	.	+	.	ID=EuglossaDilemma_001551
NIJG01000013.1	funannotate	gene	4227268	4228149	.	-	.	ID=EuglossaDilemma_001550
NIJG01000013.1	funannotate	five_prime_UTR	108847	111750	.	-	.	ID=EuglossaDilemma_001323-T1.utr5p1;Parent=EuglossaDilemma_001323-T1
NIJG01000013.1	funannotate	exon	4267886	4268087	.	-	.	ID=EuglossaDilemma_001558-T1.exon8;Parent=EuglossaDilemma_001558-T1
NIJG01000013.1	funannotate	gene	4311693	4312581	.	-	.	ID=EuglossaDilemma_001568
NIJG01000013.1	funannotate	exon	4267666	4267785	.	-	.	ID=EuglossaDilemma_001558-T1.exon9;Parent=EuglossaDilemma_001558-T1
NIJG01000013.1	funannotate	gene	4306133	4311588	.	+	.	ID=EuglossaDilemma_001567
NIJG01000013.1	funannotate	gene	4313792	4319831	.	-	.	ID=EuglossaDilemma_001569
NIJG01000013.1	funannotate	exon	4269250	4269267	.	-	.	ID=EuglossaDilemma_001558-T1.exon4;Parent=EuglossaDilemma_001558-T1
NIJG01000013.1	funannotate	gene	4290814	4293986	.	-	.	Name=LKB1;ID=EuglossaDilemma_001564
NIJG01000013.1	funannotate	exon	4268746	4268923	.	-	.	ID=EuglossaDilemma_001558-T1.exon5;Parent=EuglossaDilemma_001558-T1
NIJG01000013.1	funannotate	gene	4280409	4284282	.	+	.	ID=EuglossaDilemma_001563
NIJG01000013.1	funannotate	exon	4268493	4268674	.	-	.	ID=EuglossaDilemma_001558-T1.exon6;Parent=EuglossaDilemma_001558-T1
NIJG01000013.1	funannotate	gene	4298293	4302497	.	+	.	ID=EuglossaDilemma_001566
NIJG01000013.1	funannotate	five_prime_UTR	4371670	4371712	.	-	.	ID=EuglossaDilemma_001582-T1.utr5p1;Parent=EuglossaDilemma_001582-T1
NIJG01000013.1	funannotate	exon	4268162	4268401	.	-	.	ID=EuglossaDilemma_001558-T1.exon7;Parent=EuglossaDilemma_001558-T1
NIJG01000013.1	funannotate	gene	4295175	4296596	.	-	.	ID=EuglossaDilemma_001565
NIJG01000013.1	funannotate	gene	4271323	4274393	.	+	.	ID=EuglossaDilemma_001560
NIJG01000013.1	funannotate	exon	4270051	4270224	.	-	.	ID=EuglossaDilemma_001558-T1.exon1;Parent=EuglossaDilemma_001558-T1
NIJG01000013.1	funannotate	exon	4269611	4269951	.	-	.	ID=EuglossaDilemma_001558-T1.exon2;Parent=EuglossaDilemma_001558-T1
NIJG01000013.1	funannotate	gene	4278099	4279833	.	-	.	ID=EuglossaDilemma_001562
NIJG01000013.1	funannotate	exon	4269331	4269541	.	-	.	ID=EuglossaDilemma_001558-T1.exon3;Parent=EuglossaDilemma_001558-T1
NIJG01000013.1	funannotate	gene	4274797	4278020	.	-	.	ID=EuglossaDilemma_001561
NIJG01000013.1	funannotate	CDS	1921492	1922508	.	-	0	ID=EuglossaDilemma_001465-T1.cds;Parent=EuglossaDilemma_001465-T1
NIJG01000013.1	funannotate	CDS	1604824	1605045	.	+	0	ID=EuglossaDilemma_001443-T1.cds;Parent=EuglossaDilemma_001443-T1
NIJG01000013.1	funannotate	CDS	1605123	1605244	.	+	0	ID=EuglossaDilemma_001443-T1.cds;Parent=EuglossaDilemma_001443-T1
NIJG01000013.1	funannotate	CDS	1606140	1606284	.	+	0	ID=EuglossaDilemma_001443-T1.cds;Parent=EuglossaDilemma_001443-T1
NIJG01000013.1	funannotate	CDS	1606588	1606713	.	+	0	ID=EuglossaDilemma_001443-T1.cds;Parent=EuglossaDilemma_001443-T1
NIJG01000013.1	funannotate	gene	3948703	3949804	.	+	.	ID=EuglossaDilemma_001539
NIJG01000013.1	funannotate	gene	3821558	3824662	.	-	.	ID=EuglossaDilemma_001538
NIJG01000013.1	funannotate	CDS	681153	681368	.	+	0	ID=EuglossaDilemma_001370-T1.cds;Parent=EuglossaDilemma_001370-T1
NIJG01000013.1	funannotate	CDS	683466	683629	.	+	0	ID=EuglossaDilemma_001370-T1.cds;Parent=EuglossaDilemma_001370-T1
NIJG01000013.1	funannotate	CDS	683730	683865	.	+	0	ID=EuglossaDilemma_001370-T1.cds;Parent=EuglossaDilemma_001370-T1
NIJG01000013.1	funannotate	CDS	683970	684169	.	+	0	ID=EuglossaDilemma_001370-T1.cds;Parent=EuglossaDilemma_001370-T1
NIJG01000013.1	funannotate	CDS	684241	684493	.	+	0	ID=EuglossaDilemma_001370-T1.cds;Parent=EuglossaDilemma_001370-T1
NIJG01000013.1	funannotate	CDS	684579	684769	.	+	0	ID=EuglossaDilemma_001370-T1.cds;Parent=EuglossaDilemma_001370-T1
NIJG01000013.1	funannotate	CDS	684876	685133	.	+	0	ID=EuglossaDilemma_001370-T1.cds;Parent=EuglossaDilemma_001370-T1
NIJG01000013.1	funannotate	CDS	685219	685354	.	+	0	ID=EuglossaDilemma_001370-T1.cds;Parent=EuglossaDilemma_001370-T1
NIJG01000013.1	funannotate	gene	3586266	3587702	.	-	.	ID=EuglossaDilemma_001535
NIJG01000013.1	funannotate	gene	3570644	3573007	.	-	.	ID=EuglossaDilemma_001534
NIJG01000013.1	funannotate	gene	3729170	3732042	.	-	.	ID=EuglossaDilemma_001537
NIJG01000013.1	funannotate	gene	3645390	3649847	.	-	.	ID=EuglossaDilemma_001536
NIJG01000013.1	funannotate	gene	3560636	3561597	.	-	.	ID=EuglossaDilemma_001531
NIJG01000013.1	funannotate	gene	3549577	3551613	.	-	.	ID=EuglossaDilemma_001530
NIJG01000013.1	funannotate	exon	567435	567439	.	+	.	ID=EuglossaDilemma_001358-T1.exon1;Parent=EuglossaDilemma_001358-T1
NIJG01000013.1	funannotate	gene	3565114	3567722	.	-	.	ID=EuglossaDilemma_001533
NIJG01000013.1	funannotate	gene	3561752	3562273	.	+	.	ID=EuglossaDilemma_001532
NIJG01000013.1	funannotate	exon	569047	569413	.	+	.	ID=EuglossaDilemma_001358-T1.exon3;Parent=EuglossaDilemma_001358-T1
NIJG01000013.1	funannotate	exon	568397	568951	.	+	.	ID=EuglossaDilemma_001358-T1.exon2;Parent=EuglossaDilemma_001358-T1
NIJG01000013.1	funannotate	exon	3329607	3330032	.	+	.	ID=EuglossaDilemma_001520-T1.exon1;Parent=EuglossaDilemma_001520-T1
NIJG01000013.1	funannotate	exon	3330117	3330319	.	+	.	ID=EuglossaDilemma_001520-T1.exon2;Parent=EuglossaDilemma_001520-T1
NIJG01000013.1	funannotate	exon	3331137	3331864	.	+	.	ID=EuglossaDilemma_001520-T1.exon5;Parent=EuglossaDilemma_001520-T1
NIJG01000013.1	funannotate	exon	3332257	3332529	.	+	.	ID=EuglossaDilemma_001520-T1.exon6;Parent=EuglossaDilemma_001520-T1
NIJG01000013.1	funannotate	exon	3330428	3330708	.	+	.	ID=EuglossaDilemma_001520-T1.exon3;Parent=EuglossaDilemma_001520-T1
NIJG01000013.1	funannotate	exon	3330788	3331055	.	+	.	ID=EuglossaDilemma_001520-T1.exon4;Parent=EuglossaDilemma_001520-T1
NIJG01000013.1	funannotate	exon	3334389	3334606	.	+	.	ID=EuglossaDilemma_001520-T1.exon9;Parent=EuglossaDilemma_001520-T1
NIJG01000013.1	funannotate	exon	3333173	3333430	.	+	.	ID=EuglossaDilemma_001520-T1.exon7;Parent=EuglossaDilemma_001520-T1
NIJG01000013.1	funannotate	exon	3334008	3334316	.	+	.	ID=EuglossaDilemma_001520-T1.exon8;Parent=EuglossaDilemma_001520-T1
NIJG01000013.1	funannotate	exon	735730	735980	.	+	.	ID=EuglossaDilemma_001377-T1.exon3;Parent=EuglossaDilemma_001377-T1
NIJG01000013.1	funannotate	gene	4185021	4216807	.	+	.	ID=EuglossaDilemma_001549
NIJG01000013.1	funannotate	gene	4054912	4057112	.	+	.	ID=EuglossaDilemma_001546
NIJG01000013.1	funannotate	gene	4036117	4036536	.	-	.	ID=EuglossaDilemma_001545
NIJG01000013.1	funannotate	gene	4160149	4160472	.	-	.	ID=EuglossaDilemma_001548
NIJG01000013.1	funannotate	gene	4057134	4057905	.	+	.	ID=EuglossaDilemma_001547
NIJG01000013.1	funannotate	gene	4005261	4014689	.	+	.	Name=SPZ5;ID=EuglossaDilemma_001542
NIJG01000013.1	funannotate	gene	3998375	4003280	.	-	.	ID=EuglossaDilemma_001541
NIJG01000013.1	funannotate	gene	4034594	4034938	.	+	.	ID=EuglossaDilemma_001544
NIJG01000013.1	funannotate	exon	4264322	4264387	.	+	.	ID=EuglossaDilemma_001556-T1.exon24;Parent=EuglossaDilemma_001556-T1
NIJG01000013.1	funannotate	gene	4033604	4034235	.	+	.	ID=EuglossaDilemma_001543
NIJG01000013.1	funannotate	exon	730546	730798	.	+	.	ID=EuglossaDilemma_001377-T1.exon2;Parent=EuglossaDilemma_001377-T1
NIJG01000013.1	funannotate	gene	3989282	3994077	.	-	.	ID=EuglossaDilemma_001540
NIJG01000013.1	funannotate	exon	729726	730058	.	+	.	ID=EuglossaDilemma_001377-T1.exon1;Parent=EuglossaDilemma_001377-T1
NIJG01000013.1	funannotate	mRNA	1343652	1346493	.	-	.	ID=EuglossaDilemma_001429-T1;Dbxref=InterPro:IPR033199;Parent=EuglossaDilemma_001429
NIJG01000013.1	funannotate	gene	3318351	3320721	.	+	.	ID=EuglossaDilemma_001517
NIJG01000013.1	funannotate	gene	3310253	3314940	.	+	.	ID=EuglossaDilemma_001516
NIJG01000013.1	funannotate	gene	3323896	3327945	.	-	.	ID=EuglossaDilemma_001519
NIJG01000013.1	funannotate	gene	3320729	3322806	.	+	.	ID=EuglossaDilemma_001518
NIJG01000013.1	funannotate	gene	3302295	3305250	.	-	.	ID=EuglossaDilemma_001513
NIJG01000013.1	funannotate	gene	3294438	3294934	.	-	.	ID=EuglossaDilemma_001512
NIJG01000013.1	funannotate	gene	3307063	3309008	.	-	.	Name=CRYL1;ID=EuglossaDilemma_001515
NIJG01000013.1	funannotate	gene	3305867	3306888	.	+	.	Name=RPL24;ID=EuglossaDilemma_001514
NIJG01000013.1	funannotate	exon	4261447	4261650	.	+	.	ID=EuglossaDilemma_001556-T1.exon15;Parent=EuglossaDilemma_001556-T1
NIJG01000013.1	funannotate	exon	4261733	4261965	.	+	.	ID=EuglossaDilemma_001556-T1.exon16;Parent=EuglossaDilemma_001556-T1
NIJG01000013.1	funannotate	gene	3285296	3290034	.	-	.	ID=EuglossaDilemma_001511
NIJG01000013.1	funannotate	exon	4260915	4261073	.	+	.	ID=EuglossaDilemma_001556-T1.exon13;Parent=EuglossaDilemma_001556-T1
NIJG01000013.1	funannotate	gene	3281735	3283351	.	+	.	ID=EuglossaDilemma_001510
NIJG01000013.1	funannotate	exon	4261162	4261370	.	+	.	ID=EuglossaDilemma_001556-T1.exon14;Parent=EuglossaDilemma_001556-T1
NIJG01000013.1	funannotate	exon	4262465	4262821	.	+	.	ID=EuglossaDilemma_001556-T1.exon19;Parent=EuglossaDilemma_001556-T1
NIJG01000013.1	funannotate	exon	4262048	4262137	.	+	.	ID=EuglossaDilemma_001556-T1.exon17;Parent=EuglossaDilemma_001556-T1
NIJG01000013.1	funannotate	exon	4262223	4262400	.	+	.	ID=EuglossaDilemma_001556-T1.exon18;Parent=EuglossaDilemma_001556-T1
NIJG01000013.1	funannotate	exon	4263786	4263934	.	+	.	ID=EuglossaDilemma_001556-T1.exon22;Parent=EuglossaDilemma_001556-T1
NIJG01000013.1	funannotate	CDS	3318351	3318419	.	+	0	ID=EuglossaDilemma_001517-T1.cds;Parent=EuglossaDilemma_001517-T1
NIJG01000013.1	funannotate	CDS	3318670	3318839	.	+	0	ID=EuglossaDilemma_001517-T1.cds;Parent=EuglossaDilemma_001517-T1
NIJG01000013.1	funannotate	CDS	3319101	3319222	.	+	0	ID=EuglossaDilemma_001517-T1.cds;Parent=EuglossaDilemma_001517-T1
NIJG01000013.1	funannotate	CDS	3320210	3320346	.	+	0	ID=EuglossaDilemma_001517-T1.cds;Parent=EuglossaDilemma_001517-T1
NIJG01000013.1	funannotate	CDS	3320695	3320721	.	+	0	ID=EuglossaDilemma_001517-T1.cds;Parent=EuglossaDilemma_001517-T1
NIJG01000013.1	funannotate	exon	4264015	4264251	.	+	.	ID=EuglossaDilemma_001556-T1.exon23;Parent=EuglossaDilemma_001556-T1
NIJG01000013.1	funannotate	exon	4262890	4263037	.	+	.	ID=EuglossaDilemma_001556-T1.exon20;Parent=EuglossaDilemma_001556-T1
NIJG01000013.1	funannotate	exon	4263110	4263167	.	+	.	ID=EuglossaDilemma_001556-T1.exon21;Parent=EuglossaDilemma_001556-T1
NIJG01000013.1	funannotate	CDS	3948703	3948838	.	+	0	ID=EuglossaDilemma_001539-T1.cds;Parent=EuglossaDilemma_001539-T1
NIJG01000013.1	funannotate	CDS	3949575	3949804	.	+	0	ID=EuglossaDilemma_001539-T1.cds;Parent=EuglossaDilemma_001539-T1
NIJG01000013.1	funannotate	gene	3523203	3523526	.	-	.	ID=EuglossaDilemma_001528
NIJG01000013.1	funannotate	gene	3502372	3504995	.	+	.	ID=EuglossaDilemma_001527
NIJG01000013.1	funannotate	gene	3535201	3537654	.	-	.	ID=EuglossaDilemma_001529
NIJG01000013.1	funannotate	gene	3364430	3373577	.	+	.	ID=EuglossaDilemma_001524
NIJG01000013.1	funannotate	gene	3360800	3361557	.	+	.	ID=EuglossaDilemma_001523
NIJG01000013.1	funannotate	gene	3419151	3432334	.	-	.	ID=EuglossaDilemma_001526
NIJG01000013.1	funannotate	gene	3387441	3394402	.	-	.	ID=EuglossaDilemma_001525
NIJG01000013.1	funannotate	gene	3329607	3335298	.	+	.	ID=EuglossaDilemma_001520
NIJG01000013.1	funannotate	gene	3358200	3360745	.	+	.	ID=EuglossaDilemma_001522
NIJG01000013.1	funannotate	gene	3337085	3349622	.	-	.	ID=EuglossaDilemma_001521
NIJG01000013.1	funannotate	mRNA	1347027	1348945	.	+	.	ID=EuglossaDilemma_001430-T1;Dbxref=InterPro:IPR007074;Parent=EuglossaDilemma_001430
NIJG01000013.1	funannotate	exon	4260338	4260461	.	+	.	ID=EuglossaDilemma_001556-T1.exon11;Parent=EuglossaDilemma_001556-T1
NIJG01000013.1	funannotate	exon	4260560	4260825	.	+	.	ID=EuglossaDilemma_001556-T1.exon12;Parent=EuglossaDilemma_001556-T1
NIJG01000013.1	funannotate	exon	4260126	4260255	.	+	.	ID=EuglossaDilemma_001556-T1.exon10;Parent=EuglossaDilemma_001556-T1
NIJG01000013.1	funannotate	CDS	2581566	2581638	.	-	0	ID=EuglossaDilemma_001487-T1.cds;Parent=EuglossaDilemma_001487-T1
NIJG01000013.1	funannotate	CDS	2580059	2581455	.	-	0	ID=EuglossaDilemma_001487-T1.cds;Parent=EuglossaDilemma_001487-T1
NIJG01000013.1	funannotate	exon	3948703	3948838	.	+	.	ID=EuglossaDilemma_001539-T1.exon1;Parent=EuglossaDilemma_001539-T1
NIJG01000013.1	funannotate	exon	3949575	3949804	.	+	.	ID=EuglossaDilemma_001539-T1.exon2;Parent=EuglossaDilemma_001539-T1
NIJG01000013.1	funannotate	exon	869728	869794	.	-	.	ID=EuglossaDilemma_001397-T1.exon3;Parent=EuglossaDilemma_001397-T1
NIJG01000013.1	funannotate	exon	869355	869643	.	-	.	ID=EuglossaDilemma_001397-T1.exon4;Parent=EuglossaDilemma_001397-T1
NIJG01000013.1	funannotate	exon	870180	870223	.	-	.	ID=EuglossaDilemma_001397-T1.exon1;Parent=EuglossaDilemma_001397-T1
NIJG01000013.1	funannotate	exon	870015	870102	.	-	.	ID=EuglossaDilemma_001397-T1.exon2;Parent=EuglossaDilemma_001397-T1
NIJG01000013.1	funannotate	exon	868749	868986	.	-	.	ID=EuglossaDilemma_001397-T1.exon5;Parent=EuglossaDilemma_001397-T1
NIJG01000013.1	funannotate	exon	4340787	4340996	.	-	.	ID=EuglossaDilemma_001575-T1.exon2;Parent=EuglossaDilemma_001575-T1
NIJG01000013.1	funannotate	exon	4341069	4342601	.	-	.	ID=EuglossaDilemma_001575-T1.exon1;Parent=EuglossaDilemma_001575-T1
NIJG01000013.1	funannotate	exon	4267327	4267571	.	-	.	ID=EuglossaDilemma_001558-T1.exon10;Parent=EuglossaDilemma_001558-T1
NIJG01000013.1	funannotate	exon	3326174	3326352	.	-	.	ID=EuglossaDilemma_001519-T1.exon8;Parent=EuglossaDilemma_001519-T1
NIJG01000013.1	funannotate	exon	3326435	3326597	.	-	.	ID=EuglossaDilemma_001519-T1.exon7;Parent=EuglossaDilemma_001519-T1
NIJG01000013.1	funannotate	exon	3326700	3326873	.	-	.	ID=EuglossaDilemma_001519-T1.exon6;Parent=EuglossaDilemma_001519-T1
NIJG01000013.1	funannotate	exon	3326960	3327102	.	-	.	ID=EuglossaDilemma_001519-T1.exon5;Parent=EuglossaDilemma_001519-T1
NIJG01000013.1	funannotate	exon	3325847	3326068	.	-	.	ID=EuglossaDilemma_001519-T1.exon9;Parent=EuglossaDilemma_001519-T1
NIJG01000013.1	funannotate	exon	3327181	3327296	.	-	.	ID=EuglossaDilemma_001519-T1.exon4;Parent=EuglossaDilemma_001519-T1
NIJG01000013.1	funannotate	exon	3327377	3327511	.	-	.	ID=EuglossaDilemma_001519-T1.exon3;Parent=EuglossaDilemma_001519-T1
NIJG01000013.1	funannotate	exon	3327576	3327756	.	-	.	ID=EuglossaDilemma_001519-T1.exon2;Parent=EuglossaDilemma_001519-T1
NIJG01000013.1	funannotate	exon	3327880	3327945	.	-	.	ID=EuglossaDilemma_001519-T1.exon1;Parent=EuglossaDilemma_001519-T1
NIJG01000013.1	funannotate	CDS	1262073	1262169	.	+	0	ID=EuglossaDilemma_001421-T1.cds;Parent=EuglossaDilemma_001421-T1
NIJG01000013.1	funannotate	CDS	1262491	1263035	.	+	0	ID=EuglossaDilemma_001421-T1.cds;Parent=EuglossaDilemma_001421-T1
NIJG01000013.1	funannotate	CDS	1267931	1268364	.	+	0	ID=EuglossaDilemma_001421-T1.cds;Parent=EuglossaDilemma_001421-T1
NIJG01000013.1	funannotate	CDS	1269285	1269513	.	+	0	ID=EuglossaDilemma_001421-T1.cds;Parent=EuglossaDilemma_001421-T1
NIJG01000013.1	funannotate	CDS	454407	454409	.	-	0	ID=EuglossaDilemma_001338-T1.cds;Parent=EuglossaDilemma_001338-T1
NIJG01000013.1	funannotate	CDS	453964	454057	.	-	0	ID=EuglossaDilemma_001338-T1.cds;Parent=EuglossaDilemma_001338-T1
NIJG01000013.1	funannotate	CDS	453312	453765	.	-	0	ID=EuglossaDilemma_001338-T1.cds;Parent=EuglossaDilemma_001338-T1
NIJG01000013.1	funannotate	CDS	452980	453235	.	-	0	ID=EuglossaDilemma_001338-T1.cds;Parent=EuglossaDilemma_001338-T1
NIJG01000013.1	funannotate	CDS	452541	452901	.	-	0	ID=EuglossaDilemma_001338-T1.cds;Parent=EuglossaDilemma_001338-T1
NIJG01000013.1	funannotate	CDS	452135	452462	.	-	0	ID=EuglossaDilemma_001338-T1.cds;Parent=EuglossaDilemma_001338-T1
NIJG01000013.1	funannotate	CDS	451731	452050	.	-	0	ID=EuglossaDilemma_001338-T1.cds;Parent=EuglossaDilemma_001338-T1
NIJG01000013.1	funannotate	CDS	450662	450694	.	-	0	ID=EuglossaDilemma_001338-T1.cds;Parent=EuglossaDilemma_001338-T1
NIJG01000013.1	funannotate	CDS	450307	450577	.	-	0	ID=EuglossaDilemma_001338-T1.cds;Parent=EuglossaDilemma_001338-T1
NIJG01000013.1	funannotate	CDS	449621	450212	.	-	0	ID=EuglossaDilemma_001338-T1.cds;Parent=EuglossaDilemma_001338-T1
NIJG01000013.1	funannotate	CDS	449242	449299	.	-	0	ID=EuglossaDilemma_001338-T1.cds;Parent=EuglossaDilemma_001338-T1
NIJG01000013.1	funannotate	CDS	449006	449160	.	-	0	ID=EuglossaDilemma_001338-T1.cds;Parent=EuglossaDilemma_001338-T1
NIJG01000013.1	funannotate	CDS	448705	448932	.	-	0	ID=EuglossaDilemma_001338-T1.cds;Parent=EuglossaDilemma_001338-T1
NIJG01000013.1	funannotate	CDS	448267	448584	.	-	0	ID=EuglossaDilemma_001338-T1.cds;Parent=EuglossaDilemma_001338-T1
NIJG01000013.1	funannotate	CDS	447870	448188	.	-	0	ID=EuglossaDilemma_001338-T1.cds;Parent=EuglossaDilemma_001338-T1
NIJG01000013.1	funannotate	CDS	446728	447798	.	-	0	ID=EuglossaDilemma_001338-T1.cds;Parent=EuglossaDilemma_001338-T1
NIJG01000013.1	funannotate	CDS	445801	446640	.	-	0	ID=EuglossaDilemma_001338-T1.cds;Parent=EuglossaDilemma_001338-T1
NIJG01000013.1	funannotate	CDS	445610	445737	.	-	0	ID=EuglossaDilemma_001338-T1.cds;Parent=EuglossaDilemma_001338-T1
NIJG01000013.1	funannotate	CDS	445277	445486	.	-	0	ID=EuglossaDilemma_001338-T1.cds;Parent=EuglossaDilemma_001338-T1
NIJG01000013.1	funannotate	CDS	444939	445159	.	-	0	ID=EuglossaDilemma_001338-T1.cds;Parent=EuglossaDilemma_001338-T1
NIJG01000013.1	funannotate	CDS	444145	444541	.	-	0	ID=EuglossaDilemma_001338-T1.cds;Parent=EuglossaDilemma_001338-T1
NIJG01000013.1	funannotate	CDS	443827	444078	.	-	0	ID=EuglossaDilemma_001338-T1.cds;Parent=EuglossaDilemma_001338-T1
NIJG01000013.1	funannotate	CDS	443542	443757	.	-	0	ID=EuglossaDilemma_001338-T1.cds;Parent=EuglossaDilemma_001338-T1
NIJG01000013.1	funannotate	mRNA	1000539	1006345	.	+	.	ID=EuglossaDilemma_001417-T1;Dbxref=PFAM:PF00932%2CInterPro:IPR036415%2CInterPro:IPR001322%2CPFAM:PF00038%2CInterPro:IPR039008%2CInterPro:IPR018039%2CInterPro:IPR042180;Parent=EuglossaDilemma_001417
NIJG01000013.1	funannotate	mRNA	945430	946813	.	+	.	ID=EuglossaDilemma_001405-T1;Parent=EuglossaDilemma_001405
NIJG01000013.1	funannotate	exon	977184	977262	.	+	.	ID=EuglossaDilemma_001411-T1.exon1;Parent=EuglossaDilemma_001411-T1
NIJG01000013.1	funannotate	exon	3002708	3002746	.	+	.	ID=EuglossaDilemma_001500-T1.exon6;Parent=EuglossaDilemma_001500-T1
NIJG01000013.1	funannotate	exon	3001802	3001904	.	+	.	ID=EuglossaDilemma_001500-T1.exon5;Parent=EuglossaDilemma_001500-T1
NIJG01000013.1	funannotate	exon	977739	977880	.	+	.	ID=EuglossaDilemma_001411-T1.exon3;Parent=EuglossaDilemma_001411-T1
NIJG01000013.1	funannotate	exon	3005078	3005176	.	+	.	ID=EuglossaDilemma_001500-T1.exon8;Parent=EuglossaDilemma_001500-T1
NIJG01000013.1	funannotate	exon	977423	977629	.	+	.	ID=EuglossaDilemma_001411-T1.exon2;Parent=EuglossaDilemma_001411-T1
NIJG01000013.1	funannotate	exon	3004057	3004098	.	+	.	ID=EuglossaDilemma_001500-T1.exon7;Parent=EuglossaDilemma_001500-T1
NIJG01000013.1	funannotate	exon	3006398	3006547	.	+	.	ID=EuglossaDilemma_001500-T1.exon9;Parent=EuglossaDilemma_001500-T1
NIJG01000013.1	funannotate	exon	978608	978734	.	+	.	ID=EuglossaDilemma_001411-T1.exon5;Parent=EuglossaDilemma_001411-T1
NIJG01000013.1	funannotate	exon	3000876	3000988	.	+	.	ID=EuglossaDilemma_001500-T1.exon2;Parent=EuglossaDilemma_001500-T1
NIJG01000013.1	funannotate	exon	978236	978539	.	+	.	ID=EuglossaDilemma_001411-T1.exon4;Parent=EuglossaDilemma_001411-T1
NIJG01000013.1	funannotate	exon	3000665	3000743	.	+	.	ID=EuglossaDilemma_001500-T1.exon1;Parent=EuglossaDilemma_001500-T1
NIJG01000013.1	funannotate	exon	979223	979545	.	+	.	ID=EuglossaDilemma_001411-T1.exon7;Parent=EuglossaDilemma_001411-T1
NIJG01000013.1	funannotate	exon	3001411	3001660	.	+	.	ID=EuglossaDilemma_001500-T1.exon4;Parent=EuglossaDilemma_001500-T1
NIJG01000013.1	funannotate	exon	978796	979145	.	+	.	ID=EuglossaDilemma_001411-T1.exon6;Parent=EuglossaDilemma_001411-T1
NIJG01000013.1	funannotate	exon	3001081	3001238	.	+	.	ID=EuglossaDilemma_001500-T1.exon3;Parent=EuglossaDilemma_001500-T1
NIJG01000013.1	funannotate	three_prime_UTR	2672603	2672621	.	-	.	ID=EuglossaDilemma_001492-T1.utr3p1;Parent=EuglossaDilemma_001492-T1
NIJG01000013.1	funannotate	exon	4259233	4259468	.	+	.	ID=EuglossaDilemma_001556-T1.exon7;Parent=EuglossaDilemma_001556-T1
NIJG01000013.1	funannotate	exon	4258918	4259136	.	+	.	ID=EuglossaDilemma_001556-T1.exon6;Parent=EuglossaDilemma_001556-T1
NIJG01000013.1	funannotate	exon	4259856	4260050	.	+	.	ID=EuglossaDilemma_001556-T1.exon9;Parent=EuglossaDilemma_001556-T1
NIJG01000013.1	funannotate	exon	4259552	4259764	.	+	.	ID=EuglossaDilemma_001556-T1.exon8;Parent=EuglossaDilemma_001556-T1
NIJG01000013.1	funannotate	exon	4257714	4257722	.	+	.	ID=EuglossaDilemma_001556-T1.exon1;Parent=EuglossaDilemma_001556-T1
NIJG01000013.1	funannotate	exon	4258149	4258338	.	+	.	ID=EuglossaDilemma_001556-T1.exon3;Parent=EuglossaDilemma_001556-T1
NIJG01000013.1	funannotate	exon	4257944	4258067	.	+	.	ID=EuglossaDilemma_001556-T1.exon2;Parent=EuglossaDilemma_001556-T1
NIJG01000013.1	funannotate	exon	4258703	4258837	.	+	.	ID=EuglossaDilemma_001556-T1.exon5;Parent=EuglossaDilemma_001556-T1
NIJG01000013.1	funannotate	exon	4258399	4258606	.	+	.	ID=EuglossaDilemma_001556-T1.exon4;Parent=EuglossaDilemma_001556-T1
NIJG01000013.1	funannotate	exon	982011	982176	.	+	.	ID=EuglossaDilemma_001412-T1.exon5;Parent=EuglossaDilemma_001412-T1
NIJG01000013.1	funannotate	exon	981717	981920	.	+	.	ID=EuglossaDilemma_001412-T1.exon4;Parent=EuglossaDilemma_001412-T1
NIJG01000013.1	funannotate	exon	981429	981615	.	+	.	ID=EuglossaDilemma_001412-T1.exon3;Parent=EuglossaDilemma_001412-T1
NIJG01000013.1	funannotate	exon	981081	981332	.	+	.	ID=EuglossaDilemma_001412-T1.exon2;Parent=EuglossaDilemma_001412-T1
NIJG01000013.1	funannotate	exon	980640	980901	.	+	.	ID=EuglossaDilemma_001412-T1.exon1;Parent=EuglossaDilemma_001412-T1
NIJG01000013.1	funannotate	CDS	4306133	4306363	.	+	0	ID=EuglossaDilemma_001567-T1.cds;Parent=EuglossaDilemma_001567-T1
NIJG01000013.1	funannotate	CDS	4306462	4306591	.	+	0	ID=EuglossaDilemma_001567-T1.cds;Parent=EuglossaDilemma_001567-T1
NIJG01000013.1	funannotate	CDS	4306662	4306805	.	+	0	ID=EuglossaDilemma_001567-T1.cds;Parent=EuglossaDilemma_001567-T1
NIJG01000013.1	funannotate	CDS	4306879	4307243	.	+	0	ID=EuglossaDilemma_001567-T1.cds;Parent=EuglossaDilemma_001567-T1
NIJG01000013.1	funannotate	CDS	4307320	4307549	.	+	0	ID=EuglossaDilemma_001567-T1.cds;Parent=EuglossaDilemma_001567-T1
NIJG01000013.1	funannotate	CDS	4307738	4308146	.	+	0	ID=EuglossaDilemma_001567-T1.cds;Parent=EuglossaDilemma_001567-T1
NIJG01000013.1	funannotate	CDS	4308220	4308453	.	+	0	ID=EuglossaDilemma_001567-T1.cds;Parent=EuglossaDilemma_001567-T1
NIJG01000013.1	funannotate	CDS	4308544	4308888	.	+	0	ID=EuglossaDilemma_001567-T1.cds;Parent=EuglossaDilemma_001567-T1
NIJG01000013.1	funannotate	CDS	4308964	4309131	.	+	0	ID=EuglossaDilemma_001567-T1.cds;Parent=EuglossaDilemma_001567-T1
NIJG01000013.1	funannotate	CDS	4309189	4309497	.	+	0	ID=EuglossaDilemma_001567-T1.cds;Parent=EuglossaDilemma_001567-T1
NIJG01000013.1	funannotate	CDS	4309570	4309835	.	+	0	ID=EuglossaDilemma_001567-T1.cds;Parent=EuglossaDilemma_001567-T1
NIJG01000013.1	funannotate	CDS	4309902	4310229	.	+	0	ID=EuglossaDilemma_001567-T1.cds;Parent=EuglossaDilemma_001567-T1
NIJG01000013.1	funannotate	CDS	4310313	4310478	.	+	0	ID=EuglossaDilemma_001567-T1.cds;Parent=EuglossaDilemma_001567-T1
NIJG01000013.1	funannotate	CDS	4311560	4311588	.	+	0	ID=EuglossaDilemma_001567-T1.cds;Parent=EuglossaDilemma_001567-T1
NIJG01000013.1	funannotate	exon	1928740	1928927	.	+	.	ID=EuglossaDilemma_001466-T1.exon4;Parent=EuglossaDilemma_001466-T1
NIJG01000013.1	funannotate	exon	1926378	1926761	.	+	.	ID=EuglossaDilemma_001466-T1.exon1;Parent=EuglossaDilemma_001466-T1
NIJG01000013.1	funannotate	exon	1927027	1927222	.	+	.	ID=EuglossaDilemma_001466-T1.exon2;Parent=EuglossaDilemma_001466-T1
NIJG01000013.1	funannotate	exon	1928501	1928665	.	+	.	ID=EuglossaDilemma_001466-T1.exon3;Parent=EuglossaDilemma_001466-T1
NIJG01000013.1	funannotate	mRNA	1431069	1431894	.	+	.	ID=EuglossaDilemma_001435-T1;Parent=EuglossaDilemma_001435
NIJG01000013.1	funannotate	exon	1346236	1346493	.	-	.	ID=EuglossaDilemma_001429-T1.exon1;Parent=EuglossaDilemma_001429-T1
NIJG01000013.1	funannotate	exon	1345809	1345911	.	-	.	ID=EuglossaDilemma_001429-T1.exon2;Parent=EuglossaDilemma_001429-T1
NIJG01000013.1	funannotate	exon	1343652	1343906	.	-	.	ID=EuglossaDilemma_001429-T1.exon5;Parent=EuglossaDilemma_001429-T1
NIJG01000013.1	funannotate	exon	1345628	1345725	.	-	.	ID=EuglossaDilemma_001429-T1.exon3;Parent=EuglossaDilemma_001429-T1
NIJG01000013.1	funannotate	exon	1343979	1344074	.	-	.	ID=EuglossaDilemma_001429-T1.exon4;Parent=EuglossaDilemma_001429-T1
NIJG01000013.1	funannotate	exon	2039655	2039801	.	-	.	ID=EuglossaDilemma_001469-T1.exon2;Parent=EuglossaDilemma_001469-T1
NIJG01000013.1	funannotate	exon	2039884	2039973	.	-	.	ID=EuglossaDilemma_001469-T1.exon1;Parent=EuglossaDilemma_001469-T1
NIJG01000013.1	funannotate	mRNA	1306651	1315888	.	-	.	ID=EuglossaDilemma_001423-T1;Ontology_term=GO:0016021;Dbxref=PFAM:PF00335%2CInterPro:IPR000301%2CInterPro:IPR018499%2CInterPro:IPR008952;Parent=EuglossaDilemma_001423
NIJG01000013.1	funannotate	three_prime_UTR	2535850	2537380	.	+	.	ID=EuglossaDilemma_001485-T1.utr3p1;Parent=EuglossaDilemma_001485-T1
NIJG01000013.1	funannotate	mRNA	977184	979545	.	+	.	ID=EuglossaDilemma_001411-T1;Ontology_term=GO:0030328%2CGO:0055114%2CGO:0016670%2CGO:0001735;Dbxref=InterPro:IPR017046%2CInterPro:IPR036188%2CInterPro:IPR010795%2CPFAM:PF01593%2CPFAM:PF13450%2CPFAM:PF07156;Parent=EuglossaDilemma_001411
NIJG01000013.1	funannotate	exon	2405340	2405479	.	-	.	ID=EuglossaDilemma_001477-T1.exon14;Parent=EuglossaDilemma_001477-T1
NIJG01000013.1	funannotate	exon	2405567	2405809	.	-	.	ID=EuglossaDilemma_001477-T1.exon13;Parent=EuglossaDilemma_001477-T1
NIJG01000013.1	funannotate	exon	2405901	2406114	.	-	.	ID=EuglossaDilemma_001477-T1.exon12;Parent=EuglossaDilemma_001477-T1
NIJG01000013.1	funannotate	exon	862932	863071	.	-	.	ID=EuglossaDilemma_001395-T1.exon3;Parent=EuglossaDilemma_001395-T1
NIJG01000013.1	funannotate	exon	2406245	2406607	.	-	.	ID=EuglossaDilemma_001477-T1.exon11;Parent=EuglossaDilemma_001477-T1
NIJG01000013.1	funannotate	exon	863336	863440	.	-	.	ID=EuglossaDilemma_001395-T1.exon2;Parent=EuglossaDilemma_001395-T1
NIJG01000013.1	funannotate	exon	2406690	2407061	.	-	.	ID=EuglossaDilemma_001477-T1.exon10;Parent=EuglossaDilemma_001477-T1
NIJG01000013.1	funannotate	exon	863506	863566	.	-	.	ID=EuglossaDilemma_001395-T1.exon1;Parent=EuglossaDilemma_001395-T1
NIJG01000013.1	funannotate	exon	563891	564027	.	+	.	ID=EuglossaDilemma_001357-T1.exon4;Parent=EuglossaDilemma_001357-T1
NIJG01000013.1	funannotate	exon	2580059	2581455	.	-	.	ID=EuglossaDilemma_001487-T1.exon2;Parent=EuglossaDilemma_001487-T1
NIJG01000013.1	funannotate	exon	563566	563781	.	+	.	ID=EuglossaDilemma_001357-T1.exon3;Parent=EuglossaDilemma_001357-T1
NIJG01000013.1	funannotate	exon	2581566	2581638	.	-	.	ID=EuglossaDilemma_001487-T1.exon1;Parent=EuglossaDilemma_001487-T1
NIJG01000013.1	funannotate	exon	563364	563505	.	+	.	ID=EuglossaDilemma_001357-T1.exon2;Parent=EuglossaDilemma_001357-T1
NIJG01000013.1	funannotate	exon	562964	563192	.	+	.	ID=EuglossaDilemma_001357-T1.exon1;Parent=EuglossaDilemma_001357-T1
NIJG01000013.1	funannotate	mRNA	3128285	3129169	.	-	.	ID=EuglossaDilemma_001507-T1;Parent=EuglossaDilemma_001507
NIJG01000013.1	funannotate	exon	473626	473942	.	-	.	ID=EuglossaDilemma_001340-T1.exon7;Parent=EuglossaDilemma_001340-T1
NIJG01000013.1	funannotate	exon	473081	473555	.	-	.	ID=EuglossaDilemma_001340-T1.exon8;Parent=EuglossaDilemma_001340-T1
NIJG01000013.1	funannotate	exon	472628	472992	.	-	.	ID=EuglossaDilemma_001340-T1.exon9;Parent=EuglossaDilemma_001340-T1
NIJG01000013.1	funannotate	CDS	570291	570344	.	+	0	ID=EuglossaDilemma_001359-T1.cds;Parent=EuglossaDilemma_001359-T1
NIJG01000013.1	funannotate	CDS	570452	570511	.	+	0	ID=EuglossaDilemma_001359-T1.cds;Parent=EuglossaDilemma_001359-T1
NIJG01000013.1	funannotate	CDS	570584	570774	.	+	0	ID=EuglossaDilemma_001359-T1.cds;Parent=EuglossaDilemma_001359-T1
NIJG01000013.1	funannotate	CDS	570844	571028	.	+	0	ID=EuglossaDilemma_001359-T1.cds;Parent=EuglossaDilemma_001359-T1
NIJG01000013.1	funannotate	CDS	571102	571290	.	+	0	ID=EuglossaDilemma_001359-T1.cds;Parent=EuglossaDilemma_001359-T1
NIJG01000013.1	funannotate	CDS	572628	572693	.	+	0	ID=EuglossaDilemma_001359-T1.cds;Parent=EuglossaDilemma_001359-T1
NIJG01000013.1	funannotate	CDS	573186	573379	.	+	0	ID=EuglossaDilemma_001359-T1.cds;Parent=EuglossaDilemma_001359-T1
NIJG01000013.1	funannotate	CDS	573789	574109	.	+	0	ID=EuglossaDilemma_001359-T1.cds;Parent=EuglossaDilemma_001359-T1
NIJG01000013.1	funannotate	CDS	574290	574379	.	+	0	ID=EuglossaDilemma_001359-T1.cds;Parent=EuglossaDilemma_001359-T1
NIJG01000013.1	funannotate	mRNA	813379	814836	.	+	.	ID=EuglossaDilemma_001382-T1;Dbxref=InterPro:IPR035298%2CPFAM:PF01399%2CInterPro:IPR036390%2CInterPro:IPR000717;Parent=EuglossaDilemma_001382
NIJG01000013.1	funannotate	exon	3821558	3821625	.	-	.	ID=EuglossaDilemma_001538-T1.exon3;Parent=EuglossaDilemma_001538-T1
NIJG01000013.1	funannotate	exon	3824399	3824511	.	-	.	ID=EuglossaDilemma_001538-T1.exon2;Parent=EuglossaDilemma_001538-T1
NIJG01000013.1	funannotate	exon	3824634	3824662	.	-	.	ID=EuglossaDilemma_001538-T1.exon1;Parent=EuglossaDilemma_001538-T1
NIJG01000013.1	funannotate	CDS	3310253	3310328	.	+	0	ID=EuglossaDilemma_001516-T1.cds;Parent=EuglossaDilemma_001516-T1
NIJG01000013.1	funannotate	CDS	3310476	3310613	.	+	0	ID=EuglossaDilemma_001516-T1.cds;Parent=EuglossaDilemma_001516-T1
NIJG01000013.1	funannotate	CDS	3310699	3310844	.	+	0	ID=EuglossaDilemma_001516-T1.cds;Parent=EuglossaDilemma_001516-T1
[truncated: 1,504 more rows]
