# Supplementary material for: Prevalent bee venom genes evolved before the aculeate stinger and eusociality
Source: BMC Biol. 2023 Oct 23;21:229. doi: 10.1186/s12915-023-01656-5 (PMC10591384; doi:10.1186/s12915-023-01656-5)
Supplement: Supplementary file 42 — Additional file 42. Gff files of all toxin gene annotations. [file 12915_2023_1656_MOESM42_ESM.zip › AdditionalFile9_ToxinGeneAnnotations/NW_012160674.1._SP.gff_modified_Koludarov_et_al_2021.gff3]

##gff-version 3
##source-version geneious 2020.2.2
##sequence-region	NW_012160674.1	1	50226
NW_012160674.1	Koludarov_et_al_2021	gene	9101	33517	.	+	.	Name=SP
NW_012160674.1	Gnomon	mRNA	9101	33517	.	+	.	Name=XM_012364664.1;ID=rna-XM_012364664.1;Dbxref=GeneID:105670916%2CGenbank:XM_012364664.1;Parent=gene-LOC105670916
NW_012160674.1	Gnomon	mRNA	35314	41279	.	+	.	Name=XM_012364665.1;ID=rna-XM_012364665.1;Dbxref=GeneID:105670918%2CGenbank:XM_012364665.1;Parent=gene-LOC105670918
NW_012160674.1	Gnomon	mRNA	45491	47656	.	-	.	Name=XM_012364666.1;ID=rna-XM_012364666.1;Dbxref=GeneID:105670919%2CGenbank:XM_012364666.1;Parent=gene-LOC105670919
NW_012160674.1	Gnomon	lnc_RNA	49017	49381	.	+	.	Name=XR_001100524.1;ID=rna-XR_001100524.1;Dbxref=GeneID:105670920%2CGenbank:XR_001100524.1;Parent=gene-LOC105670920
NW_012160674.1	Gnomon	exon	49017	49087	.	+	.	ID=exon-XR_001100524.1-1;Dbxref=GeneID:105670920%2CGenbank:XR_001100524.1;Parent=rna-XR_001100524.1
NW_012160674.1	Gnomon	exon	49146	49223	.	+	.	ID=exon-XR_001100524.1-2;Dbxref=GeneID:105670920%2CGenbank:XR_001100524.1;Parent=rna-XR_001100524.1
NW_012160674.1	Gnomon	exon	49312	49381	.	+	.	ID=exon-XR_001100524.1-3;Dbxref=GeneID:105670920%2CGenbank:XR_001100524.1;Parent=rna-XR_001100524.1
NW_012160674.1	RefSeq	region	1	50226	.	+	.	Name=Unknown;ID=NW_012160674.1:1..50226;Dbxref=taxon:83485
NW_012160674.1	Gnomon	CDS	9101	9305	.	+	0	Name=XP_012220087.1;ID=cds-XP_012220087.1;Dbxref=GeneID:105670916%2CGenbank:XP_012220087.1;Parent=rna-XM_012364664.1
NW_012160674.1	Gnomon	CDS	32558	32752	.	+	0	Name=XP_012220087.1;ID=cds-XP_012220087.1;Dbxref=GeneID:105670916%2CGenbank:XP_012220087.1;Parent=rna-XM_012364664.1
NW_012160674.1	Gnomon	CDS	32854	33005	.	+	0	Name=XP_012220087.1;ID=cds-XP_012220087.1;Dbxref=GeneID:105670916%2CGenbank:XP_012220087.1;Parent=rna-XM_012364664.1
NW_012160674.1	Gnomon	CDS	33153	33309	.	+	0	Name=XP_012220087.1;ID=cds-XP_012220087.1;Dbxref=GeneID:105670916%2CGenbank:XP_012220087.1;Parent=rna-XM_012364664.1
NW_012160674.1	Gnomon	CDS	33414	33439	.	+	0	Name=XP_012220087.1;ID=cds-XP_012220087.1;Dbxref=GeneID:105670916%2CGenbank:XP_012220087.1;Parent=rna-XM_012364664.1
NW_012160674.1	Gnomon	CDS	47146	47354	.	-	0	Name=XP_012220089.1;ID=cds-XP_012220089.1;Dbxref=GeneID:105670919%2CGenbank:XP_012220089.1;Parent=rna-XM_012364666.1
NW_012160674.1	Gnomon	CDS	46974	47067	.	-	0	Name=XP_012220089.1;ID=cds-XP_012220089.1;Dbxref=GeneID:105670919%2CGenbank:XP_012220089.1;Parent=rna-XM_012364666.1
NW_012160674.1	Gnomon	CDS	46594	46784	.	-	0	Name=XP_012220089.1;ID=cds-XP_012220089.1;Dbxref=GeneID:105670919%2CGenbank:XP_012220089.1;Parent=rna-XM_012364666.1
NW_012160674.1	Gnomon	CDS	46357	46492	.	-	0	Name=XP_012220089.1;ID=cds-XP_012220089.1;Dbxref=GeneID:105670919%2CGenbank:XP_012220089.1;Parent=rna-XM_012364666.1
NW_012160674.1	Gnomon	CDS	46120	46264	.	-	0	Name=XP_012220089.1;ID=cds-XP_012220089.1;Dbxref=GeneID:105670919%2CGenbank:XP_012220089.1;Parent=rna-XM_012364666.1
NW_012160674.1	Gnomon	CDS	45844	46038	.	-	0	Name=XP_012220089.1;ID=cds-XP_012220089.1;Dbxref=GeneID:105670919%2CGenbank:XP_012220089.1;Parent=rna-XM_012364666.1
NW_012160674.1	Gnomon	CDS	45548	45726	.	-	0	Name=XP_012220089.1;ID=cds-XP_012220089.1;Dbxref=GeneID:105670919%2CGenbank:XP_012220089.1;Parent=rna-XM_012364666.1
NW_012160674.1	Gnomon	CDS	35314	35783	.	+	0	Name=XP_012220088.1;ID=cds-XP_012220088.1;Dbxref=GeneID:105670918%2CGenbank:XP_012220088.1;Parent=rna-XM_012364665.1
NW_012160674.1	Gnomon	CDS	36012	36497	.	+	0	Name=XP_012220088.1;ID=cds-XP_012220088.1;Dbxref=GeneID:105670918%2CGenbank:XP_012220088.1;Parent=rna-XM_012364665.1
NW_012160674.1	Gnomon	CDS	37242	37926	.	+	0	Name=XP_012220088.1;ID=cds-XP_012220088.1;Dbxref=GeneID:105670918%2CGenbank:XP_012220088.1;Parent=rna-XM_012364665.1
NW_012160674.1	Gnomon	CDS	38087	38369	.	+	0	Name=XP_012220088.1;ID=cds-XP_012220088.1;Dbxref=GeneID:105670918%2CGenbank:XP_012220088.1;Parent=rna-XM_012364665.1
NW_012160674.1	Gnomon	CDS	38432	38758	.	+	0	Name=XP_012220088.1;ID=cds-XP_012220088.1;Dbxref=GeneID:105670918%2CGenbank:XP_012220088.1;Parent=rna-XM_012364665.1
NW_012160674.1	Gnomon	CDS	39090	39304	.	+	0	Name=XP_012220088.1;ID=cds-XP_012220088.1;Dbxref=GeneID:105670918%2CGenbank:XP_012220088.1;Parent=rna-XM_012364665.1
NW_012160674.1	Gnomon	CDS	39963	40025	.	+	0	Name=XP_012220088.1;ID=cds-XP_012220088.1;Dbxref=GeneID:105670918%2CGenbank:XP_012220088.1;Parent=rna-XM_012364665.1
NW_012160674.1	Gnomon	CDS	40133	40426	.	+	0	Name=XP_012220088.1;ID=cds-XP_012220088.1;Dbxref=GeneID:105670918%2CGenbank:XP_012220088.1;Parent=rna-XM_012364665.1
NW_012160674.1	Gnomon	CDS	40509	40583	.	+	0	Name=XP_012220088.1;ID=cds-XP_012220088.1;Dbxref=GeneID:105670918%2CGenbank:XP_012220088.1;Parent=rna-XM_012364665.1
NW_012160674.1	Gnomon	CDS	40683	40901	.	+	0	Name=XP_012220088.1;ID=cds-XP_012220088.1;Dbxref=GeneID:105670918%2CGenbank:XP_012220088.1;Parent=rna-XM_012364665.1
NW_012160674.1	Gnomon	CDS	41007	41279	.	+	0	Name=XP_012220088.1;ID=cds-XP_012220088.1;Dbxref=GeneID:105670918%2CGenbank:XP_012220088.1;Parent=rna-XM_012364665.1
NW_012160674.1	Gnomon	exon	46974	47067	.	-	.	ID=exon-XM_012364666.1-2;Dbxref=GeneID:105670919%2CGenbank:XM_012364666.1;Parent=rna-XM_012364666.1
NW_012160674.1	Gnomon	exon	47146	47656	.	-	.	ID=exon-XM_012364666.1-1;Dbxref=GeneID:105670919%2CGenbank:XM_012364666.1;Parent=rna-XM_012364666.1
NW_012160674.1	Gnomon	exon	46357	46492	.	-	.	ID=exon-XM_012364666.1-4;Dbxref=GeneID:105670919%2CGenbank:XM_012364666.1;Parent=rna-XM_012364666.1
NW_012160674.1	Gnomon	exon	46594	46784	.	-	.	ID=exon-XM_012364666.1-3;Dbxref=GeneID:105670919%2CGenbank:XM_012364666.1;Parent=rna-XM_012364666.1
NW_012160674.1	Gnomon	exon	45844	46038	.	-	.	ID=exon-XM_012364666.1-6;Dbxref=GeneID:105670919%2CGenbank:XM_012364666.1;Parent=rna-XM_012364666.1
NW_012160674.1	Gnomon	exon	46120	46264	.	-	.	ID=exon-XM_012364666.1-5;Dbxref=GeneID:105670919%2CGenbank:XM_012364666.1;Parent=rna-XM_012364666.1
NW_012160674.1	Gnomon	exon	45491	45726	.	-	.	ID=exon-XM_012364666.1-7;Dbxref=GeneID:105670919%2CGenbank:XM_012364666.1;Parent=rna-XM_012364666.1
NW_012160674.1	Gnomon	gene	49017	49381	.	+	.	Name=LOC105670920;ID=gene-LOC105670920;Dbxref=GeneID:105670920
NW_012160674.1	Gnomon	gene	45491	47656	.	-	.	Name=LOC105670919;ID=gene-LOC105670919;Dbxref=GeneID:105670919
NW_012160674.1	Gnomon	gene	9101	33517	.	+	.	Name=LOC105670916;ID=gene-LOC105670916;Dbxref=GeneID:105670916
NW_012160674.1	Gnomon	gene	35314	41279	.	+	.	Name=LOC105670918;ID=gene-LOC105670918;Dbxref=GeneID:105670918
NW_012160674.1	Gnomon	pseudogene	33661	35171	.	-	.	Name=LOC105670917;ID=gene-LOC105670917;Dbxref=GeneID:105670917
NW_012160674.1	Gnomon	exon	39963	40025	.	+	.	ID=exon-XM_012364665.1-7;Dbxref=GeneID:105670918%2CGenbank:XM_012364665.1;Parent=rna-XM_012364665.1
NW_012160674.1	Gnomon	exon	39090	39304	.	+	.	ID=exon-XM_012364665.1-6;Dbxref=GeneID:105670918%2CGenbank:XM_012364665.1;Parent=rna-XM_012364665.1
NW_012160674.1	Gnomon	exon	38432	38758	.	+	.	ID=exon-XM_012364665.1-5;Dbxref=GeneID:105670918%2CGenbank:XM_012364665.1;Parent=rna-XM_012364665.1
NW_012160674.1	Gnomon	exon	38087	38369	.	+	.	ID=exon-XM_012364665.1-4;Dbxref=GeneID:105670918%2CGenbank:XM_012364665.1;Parent=rna-XM_012364665.1
NW_012160674.1	Gnomon	exon	40509	40583	.	+	.	ID=exon-XM_012364665.1-9;Dbxref=GeneID:105670918%2CGenbank:XM_012364665.1;Parent=rna-XM_012364665.1
NW_012160674.1	Gnomon	exon	40133	40426	.	+	.	ID=exon-XM_012364665.1-8;Dbxref=GeneID:105670918%2CGenbank:XM_012364665.1;Parent=rna-XM_012364665.1
NW_012160674.1	Gnomon	exon	37242	37926	.	+	.	ID=exon-XM_012364665.1-3;Dbxref=GeneID:105670918%2CGenbank:XM_012364665.1;Parent=rna-XM_012364665.1
NW_012160674.1	Gnomon	exon	36012	36497	.	+	.	ID=exon-XM_012364665.1-2;Dbxref=GeneID:105670918%2CGenbank:XM_012364665.1;Parent=rna-XM_012364665.1
NW_012160674.1	Gnomon	exon	35314	35783	.	+	.	ID=exon-XM_012364665.1-1;Dbxref=GeneID:105670918%2CGenbank:XM_012364665.1;Parent=rna-XM_012364665.1
NW_012160674.1	Gnomon	exon	34901	34962	.	-	.	ID=id-LOC105670917-2;Dbxref=GeneID:105670917;Parent=gene-LOC105670917
NW_012160674.1	Gnomon	exon	35154	35171	.	-	.	ID=id-LOC105670917-3;Dbxref=GeneID:105670917;Parent=gene-LOC105670917
NW_012160674.1	Gnomon	exon	41007	41279	.	+	.	ID=exon-XM_012364665.1-11;Dbxref=GeneID:105670918%2CGenbank:XM_012364665.1;Parent=rna-XM_012364665.1
NW_012160674.1	Gnomon	exon	40683	40901	.	+	.	ID=exon-XM_012364665.1-10;Dbxref=GeneID:105670918%2CGenbank:XM_012364665.1;Parent=rna-XM_012364665.1
NW_012160674.1	Gnomon	exon	33661	34736	.	-	.	ID=id-LOC105670917;Dbxref=GeneID:105670917;Parent=gene-LOC105670917
NW_012160674.1	Gnomon	exon	32558	32752	.	+	.	ID=exon-XM_012364664.1-2;Dbxref=GeneID:105670916%2CGenbank:XM_012364664.1;Parent=rna-XM_012364664.1
NW_012160674.1	Gnomon	exon	9101	9305	.	+	.	ID=exon-XM_012364664.1-1;Dbxref=GeneID:105670916%2CGenbank:XM_012364664.1;Parent=rna-XM_012364664.1
NW_012160674.1	Gnomon	exon	33153	33309	.	+	.	ID=exon-XM_012364664.1-4;Dbxref=GeneID:105670916%2CGenbank:XM_012364664.1;Parent=rna-XM_012364664.1
NW_012160674.1	Gnomon	exon	32854	33005	.	+	.	ID=exon-XM_012364664.1-3;Dbxref=GeneID:105670916%2CGenbank:XM_012364664.1;Parent=rna-XM_012364664.1
NW_012160674.1	Gnomon	exon	33414	33517	.	+	.	ID=exon-XM_012364664.1-5;Dbxref=GeneID:105670916%2CGenbank:XM_012364664.1;Parent=rna-XM_012364664.1
