# Supplementary material for: Prevalent bee venom genes evolved before the aculeate stinger and eusociality
Source: BMC Biol. 2023 Oct 23;21:229. doi: 10.1186/s12915-023-01656-5 (PMC10591384; doi:10.1186/s12915-023-01656-5)
Supplement: Supplementary file 42 — Additional file 42. Gff files of all toxin gene annotations. [file 12915_2023_1656_MOESM42_ESM.zip › AdditionalFile9_ToxinGeneAnnotations/NW_020230661._SECA.gff_modified_Koludarov_et_al_2021.gff3]

##gff-version 3
##source-version geneious 2020.2.2
##sequence-region	NW_020230661	1	935602
NW_020230661	Koludarov_et_al_2021	sig_peptide	266464	266541	.	+	.	Name=LOC105191679 signal peptide
NW_020230661	Koludarov_et_al_2021	source	1	935602	.	+	.	Name=source Harpegnathos saltator
NW_020230661	Koludarov_et_al_2021	tRNA	305969	306050	.	+	.	Name=Trnas-cga
NW_020230661	Koludarov_et_al_2021	ncRNA	923368	923541	.	+	.	Name=LOC105191695 ncRNA;ID=EWKMg4ru1zPvdBw+uzMEhS+PpGo.1624892357233.122581
NW_020230661	Koludarov_et_al_2021	ncRNA	924139	924316	.	+	.	Name=LOC105191695 ncRNA;ID=EWKMg4ru1zPvdBw+uzMEhS+PpGo.1624892357233.122581
NW_020230661	Koludarov_et_al_2021	ncRNA	924400	924566	.	+	.	Name=LOC105191695 ncRNA;ID=EWKMg4ru1zPvdBw+uzMEhS+PpGo.1624892357233.122581
NW_020230661	Koludarov_et_al_2021	ncRNA	926960	927196	.	+	.	Name=LOC105191695 ncRNA;ID=EWKMg4ru1zPvdBw+uzMEhS+PpGo.1624892357233.122581
NW_020230661	Koludarov_et_al_2021	ncRNA	923702	923810	.	+	.	Name=LOC105191695 ncRNA;ID=EWKMg4ru1zPvdBw+uzMEhS+PpGo.1624892357233.122582
NW_020230661	Koludarov_et_al_2021	ncRNA	924139	924316	.	+	.	Name=LOC105191695 ncRNA;ID=EWKMg4ru1zPvdBw+uzMEhS+PpGo.1624892357233.122582
NW_020230661	Koludarov_et_al_2021	ncRNA	924400	924566	.	+	.	Name=LOC105191695 ncRNA;ID=EWKMg4ru1zPvdBw+uzMEhS+PpGo.1624892357233.122582
NW_020230661	Koludarov_et_al_2021	ncRNA	926960	927196	.	+	.	Name=LOC105191695 ncRNA;ID=EWKMg4ru1zPvdBw+uzMEhS+PpGo.1624892357233.122582
NW_020230661	Koludarov_et_al_2021	ncRNA	675092	675830	.	-	.	Name=LOC112590450 ncRNA;ID=EWKMg4ru1zPvdBw+uzMEhS+PpGo.1624892357233.122583
NW_020230661	Koludarov_et_al_2021	ncRNA	673716	674958	.	-	.	Name=LOC112590450 ncRNA;ID=EWKMg4ru1zPvdBw+uzMEhS+PpGo.1624892357233.122583
NW_020230661	Koludarov_et_al_2021	gene	176145	673373	.	-	.	Name=LOC105191681 gene
NW_020230661	Koludarov_et_al_2021	gene	814165	867219	.	+	.	Name=LOC105191688 gene
NW_020230661	Koludarov_et_al_2021	gene	30575	65058	.	-	.	Name=LOC105187103 gene
NW_020230661	Koludarov_et_al_2021	gene	728673	759599	.	+	.	Name=LOC105191682 gene
NW_020230661	Koludarov_et_al_2021	gene	137314	158127	.	+	.	Name=LOC105191676 gene
NW_020230661	Koludarov_et_al_2021	gene	778337	795685	.	+	.	Name=LOC105191686 gene
NW_020230661	Koludarov_et_al_2021	gene	108189	123091	.	+	.	Name=LOC105182991 gene
NW_020230661	Koludarov_et_al_2021	gene	899656	911365	.	-	.	Name=LOC105191693 gene
NW_020230661	Koludarov_et_al_2021	gene	873196	882973	.	-	.	Name=LOC105191692 gene
NW_020230661	Koludarov_et_al_2021	gene	84802	94296	.	+	.	Name=LOC105190692 gene
NW_020230661	Koludarov_et_al_2021	gene	781375	789271	.	-	.	Name=LOC105191700 gene
NW_020230661	Koludarov_et_al_2021	gene	768238	776014	.	+	.	Name=LOC105191685 gene
NW_020230661	Koludarov_et_al_2021	gene	883840	890834	.	-	.	Name=LOC105191690 gene
NW_020230661	Koludarov_et_al_2021	gene	921595	926950	.	-	.	Name=LOC105191696 gene
NW_020230661	Koludarov_et_al_2021	gene	760353	765488	.	+	.	Name=LOC105191684 gene
NW_020230661	Koludarov_et_al_2021	gene	265919	271038	.	+	.	Name=LOC105191679 gene
NW_020230661	Koludarov_et_al_2021	gene	159116	163074	.	-	.	Name=LOC105191677 gene
NW_020230661	Koludarov_et_al_2021	gene	923368	927196	.	+	.	Name=LOC105191695 gene
NW_020230661	Koludarov_et_al_2021	gene	914820	918597	.	+	.	Name=LOC105191694 gene
NW_020230661	Koludarov_et_al_2021	gene	882747	886180	.	+	.	Name=LOC105191691 gene
NW_020230661	Koludarov_et_al_2021	gene	167820	171236	.	+	.	Name=LOC105191678 gene
NW_020230661	Koludarov_et_al_2021	gene	261053	264186	.	+	.	Name=LOC105191680 gene
NW_020230661	Koludarov_et_al_2021	gene	673716	675830	.	-	.	Name=LOC112590450 gene
NW_020230661	Koludarov_et_al_2021	gene	68167	69479	.	-	.	Name=LOC112590452 gene
NW_020230661	Koludarov_et_al_2021	gene	13909	15219	.	+	.	Name=LOC112590451 gene
NW_020230661	Koludarov_et_al_2021	gene	868824	869883	.	+	.	Name=LOC105191689 gene
NW_020230661	Koludarov_et_al_2021	gene	305969	306050	.	+	.	Name=Trnas-cga gene
NW_020230661	Koludarov_et_al_2021	CDS	672575	673186	.	-	0	Name=LOC105191681 CDS;ID=EWKMg4ru1zPvdBw+uzMEhS+PpGo.1624892357234.122584
NW_020230661	Koludarov_et_al_2021	CDS	655285	655335	.	-	0	Name=LOC105191681 CDS;ID=EWKMg4ru1zPvdBw+uzMEhS+PpGo.1624892357234.122584
NW_020230661	Koludarov_et_al_2021	CDS	488185	488329	.	-	0	Name=LOC105191681 CDS;ID=EWKMg4ru1zPvdBw+uzMEhS+PpGo.1624892357234.122584
NW_020230661	Koludarov_et_al_2021	CDS	443539	443682	.	-	0	Name=LOC105191681 CDS;ID=EWKMg4ru1zPvdBw+uzMEhS+PpGo.1624892357234.122584
NW_020230661	Koludarov_et_al_2021	CDS	435516	435676	.	-	0	Name=LOC105191681 CDS;ID=EWKMg4ru1zPvdBw+uzMEhS+PpGo.1624892357234.122584
NW_020230661	Koludarov_et_al_2021	CDS	394527	394553	.	-	0	Name=LOC105191681 CDS;ID=EWKMg4ru1zPvdBw+uzMEhS+PpGo.1624892357234.122584
NW_020230661	Koludarov_et_al_2021	CDS	377218	377376	.	-	0	Name=LOC105191681 CDS;ID=EWKMg4ru1zPvdBw+uzMEhS+PpGo.1624892357234.122584
NW_020230661	Koludarov_et_al_2021	CDS	370275	370427	.	-	0	Name=LOC105191681 CDS;ID=EWKMg4ru1zPvdBw+uzMEhS+PpGo.1624892357234.122584
NW_020230661	Koludarov_et_al_2021	CDS	312676	312783	.	-	0	Name=LOC105191681 CDS;ID=EWKMg4ru1zPvdBw+uzMEhS+PpGo.1624892357234.122584
NW_020230661	Koludarov_et_al_2021	CDS	309387	309579	.	-	0	Name=LOC105191681 CDS;ID=EWKMg4ru1zPvdBw+uzMEhS+PpGo.1624892357234.122584
NW_020230661	Koludarov_et_al_2021	CDS	306628	306819	.	-	0	Name=LOC105191681 CDS;ID=EWKMg4ru1zPvdBw+uzMEhS+PpGo.1624892357234.122584
NW_020230661	Koludarov_et_al_2021	CDS	305513	305656	.	-	0	Name=LOC105191681 CDS;ID=EWKMg4ru1zPvdBw+uzMEhS+PpGo.1624892357234.122584
NW_020230661	Koludarov_et_al_2021	CDS	304763	304980	.	-	0	Name=LOC105191681 CDS;ID=EWKMg4ru1zPvdBw+uzMEhS+PpGo.1624892357234.122584
NW_020230661	Koludarov_et_al_2021	CDS	291984	292092	.	-	0	Name=LOC105191681 CDS;ID=EWKMg4ru1zPvdBw+uzMEhS+PpGo.1624892357234.122584
NW_020230661	Koludarov_et_al_2021	CDS	275121	275443	.	-	0	Name=LOC105191681 CDS;ID=EWKMg4ru1zPvdBw+uzMEhS+PpGo.1624892357234.122584
NW_020230661	Koludarov_et_al_2021	CDS	274533	274824	.	-	0	Name=LOC105191681 CDS;ID=EWKMg4ru1zPvdBw+uzMEhS+PpGo.1624892357234.122584
NW_020230661	Koludarov_et_al_2021	CDS	255218	255511	.	-	0	Name=LOC105191681 CDS;ID=EWKMg4ru1zPvdBw+uzMEhS+PpGo.1624892357234.122584
NW_020230661	Koludarov_et_al_2021	CDS	252929	253107	.	-	0	Name=LOC105191681 CDS;ID=EWKMg4ru1zPvdBw+uzMEhS+PpGo.1624892357234.122584
NW_020230661	Koludarov_et_al_2021	CDS	251445	251616	.	-	0	Name=LOC105191681 CDS;ID=EWKMg4ru1zPvdBw+uzMEhS+PpGo.1624892357234.122584
NW_020230661	Koludarov_et_al_2021	CDS	190702	190943	.	-	0	Name=LOC105191681 CDS;ID=EWKMg4ru1zPvdBw+uzMEhS+PpGo.1624892357234.122584
NW_020230661	Koludarov_et_al_2021	CDS	188894	189011	.	-	0	Name=LOC105191681 CDS;ID=EWKMg4ru1zPvdBw+uzMEhS+PpGo.1624892357234.122584
NW_020230661	Koludarov_et_al_2021	CDS	185739	185912	.	-	0	Name=LOC105191681 CDS;ID=EWKMg4ru1zPvdBw+uzMEhS+PpGo.1624892357234.122584
NW_020230661	Koludarov_et_al_2021	CDS	183662	183818	.	-	0	Name=LOC105191681 CDS;ID=EWKMg4ru1zPvdBw+uzMEhS+PpGo.1624892357234.122584
NW_020230661	Koludarov_et_al_2021	CDS	182202	182619	.	-	0	Name=LOC105191681 CDS;ID=EWKMg4ru1zPvdBw+uzMEhS+PpGo.1624892357234.122584
NW_020230661	Koludarov_et_al_2021	CDS	672575	673186	.	-	0	Name=LOC105191681 CDS;ID=EWKMg4ru1zPvdBw+uzMEhS+PpGo.1624892357234.122585
NW_020230661	Koludarov_et_al_2021	CDS	655285	655335	.	-	0	Name=LOC105191681 CDS;ID=EWKMg4ru1zPvdBw+uzMEhS+PpGo.1624892357234.122585
NW_020230661	Koludarov_et_al_2021	CDS	488185	488329	.	-	0	Name=LOC105191681 CDS;ID=EWKMg4ru1zPvdBw+uzMEhS+PpGo.1624892357234.122585
NW_020230661	Koludarov_et_al_2021	CDS	443539	443682	.	-	0	Name=LOC105191681 CDS;ID=EWKMg4ru1zPvdBw+uzMEhS+PpGo.1624892357234.122585
NW_020230661	Koludarov_et_al_2021	CDS	435516	435676	.	-	0	Name=LOC105191681 CDS;ID=EWKMg4ru1zPvdBw+uzMEhS+PpGo.1624892357234.122585
NW_020230661	Koludarov_et_al_2021	CDS	394527	394553	.	-	0	Name=LOC105191681 CDS;ID=EWKMg4ru1zPvdBw+uzMEhS+PpGo.1624892357234.122585
NW_020230661	Koludarov_et_al_2021	CDS	377218	377376	.	-	0	Name=LOC105191681 CDS;ID=EWKMg4ru1zPvdBw+uzMEhS+PpGo.1624892357234.122585
NW_020230661	Koludarov_et_al_2021	CDS	370275	370427	.	-	0	Name=LOC105191681 CDS;ID=EWKMg4ru1zPvdBw+uzMEhS+PpGo.1624892357234.122585
NW_020230661	Koludarov_et_al_2021	CDS	312676	312783	.	-	0	Name=LOC105191681 CDS;ID=EWKMg4ru1zPvdBw+uzMEhS+PpGo.1624892357234.122585
NW_020230661	Koludarov_et_al_2021	CDS	309387	309579	.	-	0	Name=LOC105191681 CDS;ID=EWKMg4ru1zPvdBw+uzMEhS+PpGo.1624892357234.122585
NW_020230661	Koludarov_et_al_2021	CDS	306628	306819	.	-	0	Name=LOC105191681 CDS;ID=EWKMg4ru1zPvdBw+uzMEhS+PpGo.1624892357234.122585
NW_020230661	Koludarov_et_al_2021	CDS	305513	305656	.	-	0	Name=LOC105191681 CDS;ID=EWKMg4ru1zPvdBw+uzMEhS+PpGo.1624892357234.122585
NW_020230661	Koludarov_et_al_2021	CDS	304763	304980	.	-	0	Name=LOC105191681 CDS;ID=EWKMg4ru1zPvdBw+uzMEhS+PpGo.1624892357234.122585
NW_020230661	Koludarov_et_al_2021	CDS	291984	292092	.	-	0	Name=LOC105191681 CDS;ID=EWKMg4ru1zPvdBw+uzMEhS+PpGo.1624892357234.122585
NW_020230661	Koludarov_et_al_2021	CDS	275121	275443	.	-	0	Name=LOC105191681 CDS;ID=EWKMg4ru1zPvdBw+uzMEhS+PpGo.1624892357234.122585
NW_020230661	Koludarov_et_al_2021	CDS	274533	274824	.	-	0	Name=LOC105191681 CDS;ID=EWKMg4ru1zPvdBw+uzMEhS+PpGo.1624892357234.122585
NW_020230661	Koludarov_et_al_2021	CDS	255218	255511	.	-	0	Name=LOC105191681 CDS;ID=EWKMg4ru1zPvdBw+uzMEhS+PpGo.1624892357234.122585
NW_020230661	Koludarov_et_al_2021	CDS	252929	253107	.	-	0	Name=LOC105191681 CDS;ID=EWKMg4ru1zPvdBw+uzMEhS+PpGo.1624892357234.122585
NW_020230661	Koludarov_et_al_2021	CDS	251445	251616	.	-	0	Name=LOC105191681 CDS;ID=EWKMg4ru1zPvdBw+uzMEhS+PpGo.1624892357234.122585
NW_020230661	Koludarov_et_al_2021	CDS	190702	190943	.	-	0	Name=LOC105191681 CDS;ID=EWKMg4ru1zPvdBw+uzMEhS+PpGo.1624892357234.122585
NW_020230661	Koludarov_et_al_2021	CDS	188888	189011	.	-	0	Name=LOC105191681 CDS;ID=EWKMg4ru1zPvdBw+uzMEhS+PpGo.1624892357234.122585
NW_020230661	Koludarov_et_al_2021	CDS	185739	185912	.	-	0	Name=LOC105191681 CDS;ID=EWKMg4ru1zPvdBw+uzMEhS+PpGo.1624892357234.122585
NW_020230661	Koludarov_et_al_2021	CDS	183662	183818	.	-	0	Name=LOC105191681 CDS;ID=EWKMg4ru1zPvdBw+uzMEhS+PpGo.1624892357234.122585
NW_020230661	Koludarov_et_al_2021	CDS	182202	182619	.	-	0	Name=LOC105191681 CDS;ID=EWKMg4ru1zPvdBw+uzMEhS+PpGo.1624892357234.122585
NW_020230661	Koludarov_et_al_2021	CDS	672575	673186	.	-	0	Name=LOC105191681 CDS;ID=EWKMg4ru1zPvdBw+uzMEhS+PpGo.1624892357234.122586
NW_020230661	Koludarov_et_al_2021	CDS	655285	655335	.	-	0	Name=LOC105191681 CDS;ID=EWKMg4ru1zPvdBw+uzMEhS+PpGo.1624892357234.122586
NW_020230661	Koludarov_et_al_2021	CDS	488185	488329	.	-	0	Name=LOC105191681 CDS;ID=EWKMg4ru1zPvdBw+uzMEhS+PpGo.1624892357234.122586
NW_020230661	Koludarov_et_al_2021	CDS	443539	443682	.	-	0	Name=LOC105191681 CDS;ID=EWKMg4ru1zPvdBw+uzMEhS+PpGo.1624892357234.122586
NW_020230661	Koludarov_et_al_2021	CDS	435516	435676	.	-	0	Name=LOC105191681 CDS;ID=EWKMg4ru1zPvdBw+uzMEhS+PpGo.1624892357234.122586
NW_020230661	Koludarov_et_al_2021	CDS	394527	394553	.	-	0	Name=LOC105191681 CDS;ID=EWKMg4ru1zPvdBw+uzMEhS+PpGo.1624892357234.122586
NW_020230661	Koludarov_et_al_2021	CDS	377218	377376	.	-	0	Name=LOC105191681 CDS;ID=EWKMg4ru1zPvdBw+uzMEhS+PpGo.1624892357234.122586
NW_020230661	Koludarov_et_al_2021	CDS	370275	370427	.	-	0	Name=LOC105191681 CDS;ID=EWKMg4ru1zPvdBw+uzMEhS+PpGo.1624892357234.122586
NW_020230661	Koludarov_et_al_2021	CDS	347601	347675	.	-	0	Name=LOC105191681 CDS;ID=EWKMg4ru1zPvdBw+uzMEhS+PpGo.1624892357234.122586
NW_020230661	Koludarov_et_al_2021	CDS	312676	312783	.	-	0	Name=LOC105191681 CDS;ID=EWKMg4ru1zPvdBw+uzMEhS+PpGo.1624892357234.122586
NW_020230661	Koludarov_et_al_2021	CDS	309387	309579	.	-	0	Name=LOC105191681 CDS;ID=EWKMg4ru1zPvdBw+uzMEhS+PpGo.1624892357234.122586
NW_020230661	Koludarov_et_al_2021	CDS	306628	306819	.	-	0	Name=LOC105191681 CDS;ID=EWKMg4ru1zPvdBw+uzMEhS+PpGo.1624892357234.122586
NW_020230661	Koludarov_et_al_2021	CDS	305513	305656	.	-	0	Name=LOC105191681 CDS;ID=EWKMg4ru1zPvdBw+uzMEhS+PpGo.1624892357234.122586
NW_020230661	Koludarov_et_al_2021	CDS	304763	304980	.	-	0	Name=LOC105191681 CDS;ID=EWKMg4ru1zPvdBw+uzMEhS+PpGo.1624892357234.122586
NW_020230661	Koludarov_et_al_2021	CDS	291984	292092	.	-	0	Name=LOC105191681 CDS;ID=EWKMg4ru1zPvdBw+uzMEhS+PpGo.1624892357234.122586
NW_020230661	Koludarov_et_al_2021	CDS	275121	275443	.	-	0	Name=LOC105191681 CDS;ID=EWKMg4ru1zPvdBw+uzMEhS+PpGo.1624892357234.122586
NW_020230661	Koludarov_et_al_2021	CDS	274533	274824	.	-	0	Name=LOC105191681 CDS;ID=EWKMg4ru1zPvdBw+uzMEhS+PpGo.1624892357234.122586
NW_020230661	Koludarov_et_al_2021	CDS	255218	255511	.	-	0	Name=LOC105191681 CDS;ID=EWKMg4ru1zPvdBw+uzMEhS+PpGo.1624892357234.122586
NW_020230661	Koludarov_et_al_2021	CDS	252929	253107	.	-	0	Name=LOC105191681 CDS;ID=EWKMg4ru1zPvdBw+uzMEhS+PpGo.1624892357234.122586
NW_020230661	Koludarov_et_al_2021	CDS	251445	251616	.	-	0	Name=LOC105191681 CDS;ID=EWKMg4ru1zPvdBw+uzMEhS+PpGo.1624892357234.122586
NW_020230661	Koludarov_et_al_2021	CDS	190702	190943	.	-	0	Name=LOC105191681 CDS;ID=EWKMg4ru1zPvdBw+uzMEhS+PpGo.1624892357234.122586
NW_020230661	Koludarov_et_al_2021	CDS	188888	189011	.	-	0	Name=LOC105191681 CDS;ID=EWKMg4ru1zPvdBw+uzMEhS+PpGo.1624892357234.122586
NW_020230661	Koludarov_et_al_2021	CDS	185739	185912	.	-	0	Name=LOC105191681 CDS;ID=EWKMg4ru1zPvdBw+uzMEhS+PpGo.1624892357234.122586
NW_020230661	Koludarov_et_al_2021	CDS	183662	183818	.	-	0	Name=LOC105191681 CDS;ID=EWKMg4ru1zPvdBw+uzMEhS+PpGo.1624892357234.122586
NW_020230661	Koludarov_et_al_2021	CDS	182202	182619	.	-	0	Name=LOC105191681 CDS;ID=EWKMg4ru1zPvdBw+uzMEhS+PpGo.1624892357234.122586
NW_020230661	Koludarov_et_al_2021	CDS	672575	673186	.	-	0	Name=LOC105191681 CDS;ID=EWKMg4ru1zPvdBw+uzMEhS+PpGo.1624892357234.122587
NW_020230661	Koludarov_et_al_2021	CDS	655285	655335	.	-	0	Name=LOC105191681 CDS;ID=EWKMg4ru1zPvdBw+uzMEhS+PpGo.1624892357234.122587
NW_020230661	Koludarov_et_al_2021	CDS	488185	488329	.	-	0	Name=LOC105191681 CDS;ID=EWKMg4ru1zPvdBw+uzMEhS+PpGo.1624892357234.122587
NW_020230661	Koludarov_et_al_2021	CDS	484442	484501	.	-	0	Name=LOC105191681 CDS;ID=EWKMg4ru1zPvdBw+uzMEhS+PpGo.1624892357234.122587
NW_020230661	Koludarov_et_al_2021	CDS	443539	443682	.	-	0	Name=LOC105191681 CDS;ID=EWKMg4ru1zPvdBw+uzMEhS+PpGo.1624892357234.122587
NW_020230661	Koludarov_et_al_2021	CDS	435516	435676	.	-	0	Name=LOC105191681 CDS;ID=EWKMg4ru1zPvdBw+uzMEhS+PpGo.1624892357234.122587
NW_020230661	Koludarov_et_al_2021	CDS	394527	394553	.	-	0	Name=LOC105191681 CDS;ID=EWKMg4ru1zPvdBw+uzMEhS+PpGo.1624892357234.122587
NW_020230661	Koludarov_et_al_2021	CDS	377218	377376	.	-	0	Name=LOC105191681 CDS;ID=EWKMg4ru1zPvdBw+uzMEhS+PpGo.1624892357234.122587
NW_020230661	Koludarov_et_al_2021	CDS	370275	370427	.	-	0	Name=LOC105191681 CDS;ID=EWKMg4ru1zPvdBw+uzMEhS+PpGo.1624892357234.122587
NW_020230661	Koludarov_et_al_2021	CDS	312676	312783	.	-	0	Name=LOC105191681 CDS;ID=EWKMg4ru1zPvdBw+uzMEhS+PpGo.1624892357234.122587
NW_020230661	Koludarov_et_al_2021	CDS	309387	309579	.	-	0	Name=LOC105191681 CDS;ID=EWKMg4ru1zPvdBw+uzMEhS+PpGo.1624892357234.122587
NW_020230661	Koludarov_et_al_2021	CDS	306628	306819	.	-	0	Name=LOC105191681 CDS;ID=EWKMg4ru1zPvdBw+uzMEhS+PpGo.1624892357234.122587
NW_020230661	Koludarov_et_al_2021	CDS	305513	305656	.	-	0	Name=LOC105191681 CDS;ID=EWKMg4ru1zPvdBw+uzMEhS+PpGo.1624892357234.122587
NW_020230661	Koludarov_et_al_2021	CDS	304763	304980	.	-	0	Name=LOC105191681 CDS;ID=EWKMg4ru1zPvdBw+uzMEhS+PpGo.1624892357234.122587
NW_020230661	Koludarov_et_al_2021	CDS	291984	292092	.	-	0	Name=LOC105191681 CDS;ID=EWKMg4ru1zPvdBw+uzMEhS+PpGo.1624892357234.122587
NW_020230661	Koludarov_et_al_2021	CDS	275121	275443	.	-	0	Name=LOC105191681 CDS;ID=EWKMg4ru1zPvdBw+uzMEhS+PpGo.1624892357234.122587
NW_020230661	Koludarov_et_al_2021	CDS	274533	274824	.	-	0	Name=LOC105191681 CDS;ID=EWKMg4ru1zPvdBw+uzMEhS+PpGo.1624892357234.122587
NW_020230661	Koludarov_et_al_2021	CDS	255218	255511	.	-	0	Name=LOC105191681 CDS;ID=EWKMg4ru1zPvdBw+uzMEhS+PpGo.1624892357234.122587
NW_020230661	Koludarov_et_al_2021	CDS	252929	253107	.	-	0	Name=LOC105191681 CDS;ID=EWKMg4ru1zPvdBw+uzMEhS+PpGo.1624892357234.122587
NW_020230661	Koludarov_et_al_2021	CDS	251445	251616	.	-	0	Name=LOC105191681 CDS;ID=EWKMg4ru1zPvdBw+uzMEhS+PpGo.1624892357234.122587
NW_020230661	Koludarov_et_al_2021	CDS	190702	190943	.	-	0	Name=LOC105191681 CDS;ID=EWKMg4ru1zPvdBw+uzMEhS+PpGo.1624892357234.122587
NW_020230661	Koludarov_et_al_2021	CDS	188888	189011	.	-	0	Name=LOC105191681 CDS;ID=EWKMg4ru1zPvdBw+uzMEhS+PpGo.1624892357234.122587
NW_020230661	Koludarov_et_al_2021	CDS	185739	185912	.	-	0	Name=LOC105191681 CDS;ID=EWKMg4ru1zPvdBw+uzMEhS+PpGo.1624892357234.122587
NW_020230661	Koludarov_et_al_2021	CDS	183662	183818	.	-	0	Name=LOC105191681 CDS;ID=EWKMg4ru1zPvdBw+uzMEhS+PpGo.1624892357234.122587
NW_020230661	Koludarov_et_al_2021	CDS	182202	182619	.	-	0	Name=LOC105191681 CDS;ID=EWKMg4ru1zPvdBw+uzMEhS+PpGo.1624892357234.122587
NW_020230661	Koludarov_et_al_2021	CDS	672575	673186	.	-	0	Name=LOC105191681 CDS;ID=EWKMg4ru1zPvdBw+uzMEhS+PpGo.1624892357234.122588
NW_020230661	Koludarov_et_al_2021	CDS	655285	655335	.	-	0	Name=LOC105191681 CDS;ID=EWKMg4ru1zPvdBw+uzMEhS+PpGo.1624892357234.122588
NW_020230661	Koludarov_et_al_2021	CDS	488185	488329	.	-	0	Name=LOC105191681 CDS;ID=EWKMg4ru1zPvdBw+uzMEhS+PpGo.1624892357234.122588
NW_020230661	Koludarov_et_al_2021	CDS	484442	484501	.	-	0	Name=LOC105191681 CDS;ID=EWKMg4ru1zPvdBw+uzMEhS+PpGo.1624892357234.122588
NW_020230661	Koludarov_et_al_2021	CDS	443539	443682	.	-	0	Name=LOC105191681 CDS;ID=EWKMg4ru1zPvdBw+uzMEhS+PpGo.1624892357234.122588
NW_020230661	Koludarov_et_al_2021	CDS	435516	435676	.	-	0	Name=LOC105191681 CDS;ID=EWKMg4ru1zPvdBw+uzMEhS+PpGo.1624892357234.122588
NW_020230661	Koludarov_et_al_2021	CDS	394527	394553	.	-	0	Name=LOC105191681 CDS;ID=EWKMg4ru1zPvdBw+uzMEhS+PpGo.1624892357234.122588
NW_020230661	Koludarov_et_al_2021	CDS	377218	377376	.	-	0	Name=LOC105191681 CDS;ID=EWKMg4ru1zPvdBw+uzMEhS+PpGo.1624892357234.122588
NW_020230661	Koludarov_et_al_2021	CDS	370275	370427	.	-	0	Name=LOC105191681 CDS;ID=EWKMg4ru1zPvdBw+uzMEhS+PpGo.1624892357234.122588
NW_020230661	Koludarov_et_al_2021	CDS	347601	347675	.	-	0	Name=LOC105191681 CDS;ID=EWKMg4ru1zPvdBw+uzMEhS+PpGo.1624892357234.122588
NW_020230661	Koludarov_et_al_2021	CDS	312676	312783	.	-	0	Name=LOC105191681 CDS;ID=EWKMg4ru1zPvdBw+uzMEhS+PpGo.1624892357234.122588
NW_020230661	Koludarov_et_al_2021	CDS	309387	309579	.	-	0	Name=LOC105191681 CDS;ID=EWKMg4ru1zPvdBw+uzMEhS+PpGo.1624892357234.122588
NW_020230661	Koludarov_et_al_2021	CDS	306628	306819	.	-	0	Name=LOC105191681 CDS;ID=EWKMg4ru1zPvdBw+uzMEhS+PpGo.1624892357234.122588
NW_020230661	Koludarov_et_al_2021	CDS	305513	305656	.	-	0	Name=LOC105191681 CDS;ID=EWKMg4ru1zPvdBw+uzMEhS+PpGo.1624892357234.122588
NW_020230661	Koludarov_et_al_2021	CDS	304763	304980	.	-	0	Name=LOC105191681 CDS;ID=EWKMg4ru1zPvdBw+uzMEhS+PpGo.1624892357234.122588
NW_020230661	Koludarov_et_al_2021	CDS	291984	292092	.	-	0	Name=LOC105191681 CDS;ID=EWKMg4ru1zPvdBw+uzMEhS+PpGo.1624892357234.122588
NW_020230661	Koludarov_et_al_2021	CDS	275121	275443	.	-	0	Name=LOC105191681 CDS;ID=EWKMg4ru1zPvdBw+uzMEhS+PpGo.1624892357234.122588
NW_020230661	Koludarov_et_al_2021	CDS	274533	274824	.	-	0	Name=LOC105191681 CDS;ID=EWKMg4ru1zPvdBw+uzMEhS+PpGo.1624892357234.122588
NW_020230661	Koludarov_et_al_2021	CDS	255218	255511	.	-	0	Name=LOC105191681 CDS;ID=EWKMg4ru1zPvdBw+uzMEhS+PpGo.1624892357234.122588
NW_020230661	Koludarov_et_al_2021	CDS	252929	253107	.	-	0	Name=LOC105191681 CDS;ID=EWKMg4ru1zPvdBw+uzMEhS+PpGo.1624892357234.122588
NW_020230661	Koludarov_et_al_2021	CDS	251445	251616	.	-	0	Name=LOC105191681 CDS;ID=EWKMg4ru1zPvdBw+uzMEhS+PpGo.1624892357234.122588
NW_020230661	Koludarov_et_al_2021	CDS	190702	190943	.	-	0	Name=LOC105191681 CDS;ID=EWKMg4ru1zPvdBw+uzMEhS+PpGo.1624892357234.122588
NW_020230661	Koludarov_et_al_2021	CDS	188894	189011	.	-	0	Name=LOC105191681 CDS;ID=EWKMg4ru1zPvdBw+uzMEhS+PpGo.1624892357234.122588
NW_020230661	Koludarov_et_al_2021	CDS	185739	185912	.	-	0	Name=LOC105191681 CDS;ID=EWKMg4ru1zPvdBw+uzMEhS+PpGo.1624892357234.122588
NW_020230661	Koludarov_et_al_2021	CDS	183662	183818	.	-	0	Name=LOC105191681 CDS;ID=EWKMg4ru1zPvdBw+uzMEhS+PpGo.1624892357234.122588
NW_020230661	Koludarov_et_al_2021	CDS	182202	182619	.	-	0	Name=LOC105191681 CDS;ID=EWKMg4ru1zPvdBw+uzMEhS+PpGo.1624892357234.122588
NW_020230661	Koludarov_et_al_2021	CDS	672575	673186	.	-	0	Name=LOC105191681 CDS;ID=EWKMg4ru1zPvdBw+uzMEhS+PpGo.1624892357234.122589
NW_020230661	Koludarov_et_al_2021	CDS	655285	655335	.	-	0	Name=LOC105191681 CDS;ID=EWKMg4ru1zPvdBw+uzMEhS+PpGo.1624892357234.122589
NW_020230661	Koludarov_et_al_2021	CDS	488185	488329	.	-	0	Name=LOC105191681 CDS;ID=EWKMg4ru1zPvdBw+uzMEhS+PpGo.1624892357234.122589
NW_020230661	Koludarov_et_al_2021	CDS	484442	484501	.	-	0	Name=LOC105191681 CDS;ID=EWKMg4ru1zPvdBw+uzMEhS+PpGo.1624892357234.122589
NW_020230661	Koludarov_et_al_2021	CDS	443539	443682	.	-	0	Name=LOC105191681 CDS;ID=EWKMg4ru1zPvdBw+uzMEhS+PpGo.1624892357234.122589
NW_020230661	Koludarov_et_al_2021	CDS	435516	435676	.	-	0	Name=LOC105191681 CDS;ID=EWKMg4ru1zPvdBw+uzMEhS+PpGo.1624892357234.122589
NW_020230661	Koludarov_et_al_2021	CDS	394527	394553	.	-	0	Name=LOC105191681 CDS;ID=EWKMg4ru1zPvdBw+uzMEhS+PpGo.1624892357234.122589
NW_020230661	Koludarov_et_al_2021	CDS	377218	377376	.	-	0	Name=LOC105191681 CDS;ID=EWKMg4ru1zPvdBw+uzMEhS+PpGo.1624892357234.122589
NW_020230661	Koludarov_et_al_2021	CDS	370275	370427	.	-	0	Name=LOC105191681 CDS;ID=EWKMg4ru1zPvdBw+uzMEhS+PpGo.1624892357234.122589
NW_020230661	Koludarov_et_al_2021	CDS	347601	347675	.	-	0	Name=LOC105191681 CDS;ID=EWKMg4ru1zPvdBw+uzMEhS+PpGo.1624892357234.122589
NW_020230661	Koludarov_et_al_2021	CDS	312676	312783	.	-	0	Name=LOC105191681 CDS;ID=EWKMg4ru1zPvdBw+uzMEhS+PpGo.1624892357234.122589
NW_020230661	Koludarov_et_al_2021	CDS	309387	309579	.	-	0	Name=LOC105191681 CDS;ID=EWKMg4ru1zPvdBw+uzMEhS+PpGo.1624892357234.122589
NW_020230661	Koludarov_et_al_2021	CDS	306628	306819	.	-	0	Name=LOC105191681 CDS;ID=EWKMg4ru1zPvdBw+uzMEhS+PpGo.1624892357234.122589
NW_020230661	Koludarov_et_al_2021	CDS	305513	305656	.	-	0	Name=LOC105191681 CDS;ID=EWKMg4ru1zPvdBw+uzMEhS+PpGo.1624892357234.122589
NW_020230661	Koludarov_et_al_2021	CDS	304763	304980	.	-	0	Name=LOC105191681 CDS;ID=EWKMg4ru1zPvdBw+uzMEhS+PpGo.1624892357234.122589
NW_020230661	Koludarov_et_al_2021	CDS	291984	292092	.	-	0	Name=LOC105191681 CDS;ID=EWKMg4ru1zPvdBw+uzMEhS+PpGo.1624892357234.122589
NW_020230661	Koludarov_et_al_2021	CDS	275121	275443	.	-	0	Name=LOC105191681 CDS;ID=EWKMg4ru1zPvdBw+uzMEhS+PpGo.1624892357234.122589
NW_020230661	Koludarov_et_al_2021	CDS	274533	274824	.	-	0	Name=LOC105191681 CDS;ID=EWKMg4ru1zPvdBw+uzMEhS+PpGo.1624892357234.122589
NW_020230661	Koludarov_et_al_2021	CDS	255218	255511	.	-	0	Name=LOC105191681 CDS;ID=EWKMg4ru1zPvdBw+uzMEhS+PpGo.1624892357234.122589
NW_020230661	Koludarov_et_al_2021	CDS	252929	253107	.	-	0	Name=LOC105191681 CDS;ID=EWKMg4ru1zPvdBw+uzMEhS+PpGo.1624892357234.122589
NW_020230661	Koludarov_et_al_2021	CDS	251445	251616	.	-	0	Name=LOC105191681 CDS;ID=EWKMg4ru1zPvdBw+uzMEhS+PpGo.1624892357234.122589
NW_020230661	Koludarov_et_al_2021	CDS	190702	190943	.	-	0	Name=LOC105191681 CDS;ID=EWKMg4ru1zPvdBw+uzMEhS+PpGo.1624892357234.122589
NW_020230661	Koludarov_et_al_2021	CDS	188888	189011	.	-	0	Name=LOC105191681 CDS;ID=EWKMg4ru1zPvdBw+uzMEhS+PpGo.1624892357234.122589
NW_020230661	Koludarov_et_al_2021	CDS	185739	185912	.	-	0	Name=LOC105191681 CDS;ID=EWKMg4ru1zPvdBw+uzMEhS+PpGo.1624892357234.122589
NW_020230661	Koludarov_et_al_2021	CDS	183662	183818	.	-	0	Name=LOC105191681 CDS;ID=EWKMg4ru1zPvdBw+uzMEhS+PpGo.1624892357234.122589
NW_020230661	Koludarov_et_al_2021	CDS	182202	182616	.	-	0	Name=LOC105191681 CDS;ID=EWKMg4ru1zPvdBw+uzMEhS+PpGo.1624892357234.122589
NW_020230661	Koludarov_et_al_2021	CDS	672575	673186	.	-	0	Name=LOC105191681 CDS;ID=EWKMg4ru1zPvdBw+uzMEhS+PpGo.1624892357234.122590
NW_020230661	Koludarov_et_al_2021	CDS	655285	655335	.	-	0	Name=LOC105191681 CDS;ID=EWKMg4ru1zPvdBw+uzMEhS+PpGo.1624892357234.122590
NW_020230661	Koludarov_et_al_2021	CDS	488185	488329	.	-	0	Name=LOC105191681 CDS;ID=EWKMg4ru1zPvdBw+uzMEhS+PpGo.1624892357234.122590
NW_020230661	Koludarov_et_al_2021	CDS	484442	484501	.	-	0	Name=LOC105191681 CDS;ID=EWKMg4ru1zPvdBw+uzMEhS+PpGo.1624892357234.122590
NW_020230661	Koludarov_et_al_2021	CDS	443539	443682	.	-	0	Name=LOC105191681 CDS;ID=EWKMg4ru1zPvdBw+uzMEhS+PpGo.1624892357234.122590
NW_020230661	Koludarov_et_al_2021	CDS	435516	435676	.	-	0	Name=LOC105191681 CDS;ID=EWKMg4ru1zPvdBw+uzMEhS+PpGo.1624892357234.122590
NW_020230661	Koludarov_et_al_2021	CDS	394527	394553	.	-	0	Name=LOC105191681 CDS;ID=EWKMg4ru1zPvdBw+uzMEhS+PpGo.1624892357234.122590
NW_020230661	Koludarov_et_al_2021	CDS	377218	377376	.	-	0	Name=LOC105191681 CDS;ID=EWKMg4ru1zPvdBw+uzMEhS+PpGo.1624892357234.122590
NW_020230661	Koludarov_et_al_2021	CDS	370275	370427	.	-	0	Name=LOC105191681 CDS;ID=EWKMg4ru1zPvdBw+uzMEhS+PpGo.1624892357234.122590
NW_020230661	Koludarov_et_al_2021	CDS	347601	347675	.	-	0	Name=LOC105191681 CDS;ID=EWKMg4ru1zPvdBw+uzMEhS+PpGo.1624892357234.122590
NW_020230661	Koludarov_et_al_2021	CDS	312676	312783	.	-	0	Name=LOC105191681 CDS;ID=EWKMg4ru1zPvdBw+uzMEhS+PpGo.1624892357234.122590
NW_020230661	Koludarov_et_al_2021	CDS	309387	309579	.	-	0	Name=LOC105191681 CDS;ID=EWKMg4ru1zPvdBw+uzMEhS+PpGo.1624892357234.122590
NW_020230661	Koludarov_et_al_2021	CDS	306628	306819	.	-	0	Name=LOC105191681 CDS;ID=EWKMg4ru1zPvdBw+uzMEhS+PpGo.1624892357234.122590
NW_020230661	Koludarov_et_al_2021	CDS	305513	305656	.	-	0	Name=LOC105191681 CDS;ID=EWKMg4ru1zPvdBw+uzMEhS+PpGo.1624892357234.122590
NW_020230661	Koludarov_et_al_2021	CDS	304763	304980	.	-	0	Name=LOC105191681 CDS;ID=EWKMg4ru1zPvdBw+uzMEhS+PpGo.1624892357234.122590
NW_020230661	Koludarov_et_al_2021	CDS	291984	292092	.	-	0	Name=LOC105191681 CDS;ID=EWKMg4ru1zPvdBw+uzMEhS+PpGo.1624892357234.122590
NW_020230661	Koludarov_et_al_2021	CDS	275121	275443	.	-	0	Name=LOC105191681 CDS;ID=EWKMg4ru1zPvdBw+uzMEhS+PpGo.1624892357234.122590
NW_020230661	Koludarov_et_al_2021	CDS	274533	274824	.	-	0	Name=LOC105191681 CDS;ID=EWKMg4ru1zPvdBw+uzMEhS+PpGo.1624892357234.122590
NW_020230661	Koludarov_et_al_2021	CDS	255218	255511	.	-	0	Name=LOC105191681 CDS;ID=EWKMg4ru1zPvdBw+uzMEhS+PpGo.1624892357234.122590
NW_020230661	Koludarov_et_al_2021	CDS	252929	253107	.	-	0	Name=LOC105191681 CDS;ID=EWKMg4ru1zPvdBw+uzMEhS+PpGo.1624892357234.122590
NW_020230661	Koludarov_et_al_2021	CDS	251445	251616	.	-	0	Name=LOC105191681 CDS;ID=EWKMg4ru1zPvdBw+uzMEhS+PpGo.1624892357234.122590
NW_020230661	Koludarov_et_al_2021	CDS	190702	190943	.	-	0	Name=LOC105191681 CDS;ID=EWKMg4ru1zPvdBw+uzMEhS+PpGo.1624892357234.122590
NW_020230661	Koludarov_et_al_2021	CDS	188888	189011	.	-	0	Name=LOC105191681 CDS;ID=EWKMg4ru1zPvdBw+uzMEhS+PpGo.1624892357234.122590
NW_020230661	Koludarov_et_al_2021	CDS	185739	185912	.	-	0	Name=LOC105191681 CDS;ID=EWKMg4ru1zPvdBw+uzMEhS+PpGo.1624892357234.122590
NW_020230661	Koludarov_et_al_2021	CDS	183662	183818	.	-	0	Name=LOC105191681 CDS;ID=EWKMg4ru1zPvdBw+uzMEhS+PpGo.1624892357234.122590
NW_020230661	Koludarov_et_al_2021	CDS	182202	182619	.	-	0	Name=LOC105191681 CDS;ID=EWKMg4ru1zPvdBw+uzMEhS+PpGo.1624892357234.122590
NW_020230661	Koludarov_et_al_2021	CDS	815329	815542	.	+	0	Name=LOC105191688 CDS;ID=EWKMg4ru1zPvdBw+uzMEhS+PpGo.1624892357234.122591
NW_020230661	Koludarov_et_al_2021	CDS	845400	845589	.	+	0	Name=LOC105191688 CDS;ID=EWKMg4ru1zPvdBw+uzMEhS+PpGo.1624892357234.122591
NW_020230661	Koludarov_et_al_2021	CDS	847639	847708	.	+	0	Name=LOC105191688 CDS;ID=EWKMg4ru1zPvdBw+uzMEhS+PpGo.1624892357234.122591
NW_020230661	Koludarov_et_al_2021	CDS	851861	851958	.	+	0	Name=LOC105191688 CDS;ID=EWKMg4ru1zPvdBw+uzMEhS+PpGo.1624892357234.122591
NW_020230661	Koludarov_et_al_2021	CDS	852559	852790	.	+	0	Name=LOC105191688 CDS;ID=EWKMg4ru1zPvdBw+uzMEhS+PpGo.1624892357234.122591
NW_020230661	Koludarov_et_al_2021	CDS	859171	859578	.	+	0	Name=LOC105191688 CDS;ID=EWKMg4ru1zPvdBw+uzMEhS+PpGo.1624892357234.122591
NW_020230661	Koludarov_et_al_2021	CDS	860013	860654	.	+	0	Name=LOC105191688 CDS;ID=EWKMg4ru1zPvdBw+uzMEhS+PpGo.1624892357234.122591
NW_020230661	Koludarov_et_al_2021	CDS	860912	862108	.	+	0	Name=LOC105191688 CDS;ID=EWKMg4ru1zPvdBw+uzMEhS+PpGo.1624892357234.122591
NW_020230661	Koludarov_et_al_2021	CDS	862863	863351	.	+	0	Name=LOC105191688 CDS;ID=EWKMg4ru1zPvdBw+uzMEhS+PpGo.1624892357234.122591
NW_020230661	Koludarov_et_al_2021	CDS	863527	863650	.	+	0	Name=LOC105191688 CDS;ID=EWKMg4ru1zPvdBw+uzMEhS+PpGo.1624892357234.122591
NW_020230661	Koludarov_et_al_2021	CDS	864594	864736	.	+	0	Name=LOC105191688 CDS;ID=EWKMg4ru1zPvdBw+uzMEhS+PpGo.1624892357234.122591
NW_020230661	Koludarov_et_al_2021	CDS	815339	815542	.	+	0	Name=LOC105191688 CDS;ID=EWKMg4ru1zPvdBw+uzMEhS+PpGo.1624892357235.122592
NW_020230661	Koludarov_et_al_2021	CDS	828964	829156	.	+	0	Name=LOC105191688 CDS;ID=EWKMg4ru1zPvdBw+uzMEhS+PpGo.1624892357235.122592
NW_020230661	Koludarov_et_al_2021	CDS	845400	845589	.	+	0	Name=LOC105191688 CDS;ID=EWKMg4ru1zPvdBw+uzMEhS+PpGo.1624892357235.122592
NW_020230661	Koludarov_et_al_2021	CDS	847639	847708	.	+	0	Name=LOC105191688 CDS;ID=EWKMg4ru1zPvdBw+uzMEhS+PpGo.1624892357235.122592
NW_020230661	Koludarov_et_al_2021	CDS	851861	851958	.	+	0	Name=LOC105191688 CDS;ID=EWKMg4ru1zPvdBw+uzMEhS+PpGo.1624892357235.122592
NW_020230661	Koludarov_et_al_2021	CDS	852559	852790	.	+	0	Name=LOC105191688 CDS;ID=EWKMg4ru1zPvdBw+uzMEhS+PpGo.1624892357235.122592
NW_020230661	Koludarov_et_al_2021	CDS	859171	859578	.	+	0	Name=LOC105191688 CDS;ID=EWKMg4ru1zPvdBw+uzMEhS+PpGo.1624892357235.122592
NW_020230661	Koludarov_et_al_2021	CDS	860013	860654	.	+	0	Name=LOC105191688 CDS;ID=EWKMg4ru1zPvdBw+uzMEhS+PpGo.1624892357235.122592
NW_020230661	Koludarov_et_al_2021	CDS	860912	862108	.	+	0	Name=LOC105191688 CDS;ID=EWKMg4ru1zPvdBw+uzMEhS+PpGo.1624892357235.122592
NW_020230661	Koludarov_et_al_2021	CDS	862863	863351	.	+	0	Name=LOC105191688 CDS;ID=EWKMg4ru1zPvdBw+uzMEhS+PpGo.1624892357235.122592
NW_020230661	Koludarov_et_al_2021	CDS	863527	863650	.	+	0	Name=LOC105191688 CDS;ID=EWKMg4ru1zPvdBw+uzMEhS+PpGo.1624892357235.122592
NW_020230661	Koludarov_et_al_2021	CDS	864594	864736	.	+	0	Name=LOC105191688 CDS;ID=EWKMg4ru1zPvdBw+uzMEhS+PpGo.1624892357235.122592
NW_020230661	Koludarov_et_al_2021	CDS	815339	815542	.	+	0	Name=LOC105191688 CDS;ID=EWKMg4ru1zPvdBw+uzMEhS+PpGo.1624892357235.122593
NW_020230661	Koludarov_et_al_2021	CDS	828964	829156	.	+	0	Name=LOC105191688 CDS;ID=EWKMg4ru1zPvdBw+uzMEhS+PpGo.1624892357235.122593
NW_020230661	Koludarov_et_al_2021	CDS	845400	845589	.	+	0	Name=LOC105191688 CDS;ID=EWKMg4ru1zPvdBw+uzMEhS+PpGo.1624892357235.122593
NW_020230661	Koludarov_et_al_2021	CDS	847639	847708	.	+	0	Name=LOC105191688 CDS;ID=EWKMg4ru1zPvdBw+uzMEhS+PpGo.1624892357235.122593
NW_020230661	Koludarov_et_al_2021	CDS	851861	851958	.	+	0	Name=LOC105191688 CDS;ID=EWKMg4ru1zPvdBw+uzMEhS+PpGo.1624892357235.122593
NW_020230661	Koludarov_et_al_2021	CDS	852559	852790	.	+	0	Name=LOC105191688 CDS;ID=EWKMg4ru1zPvdBw+uzMEhS+PpGo.1624892357235.122593
NW_020230661	Koludarov_et_al_2021	CDS	859171	859578	.	+	0	Name=LOC105191688 CDS;ID=EWKMg4ru1zPvdBw+uzMEhS+PpGo.1624892357235.122593
NW_020230661	Koludarov_et_al_2021	CDS	860013	860654	.	+	0	Name=LOC105191688 CDS;ID=EWKMg4ru1zPvdBw+uzMEhS+PpGo.1624892357235.122593
NW_020230661	Koludarov_et_al_2021	CDS	860912	862108	.	+	0	Name=LOC105191688 CDS;ID=EWKMg4ru1zPvdBw+uzMEhS+PpGo.1624892357235.122593
NW_020230661	Koludarov_et_al_2021	CDS	862863	863351	.	+	0	Name=LOC105191688 CDS;ID=EWKMg4ru1zPvdBw+uzMEhS+PpGo.1624892357235.122593
NW_020230661	Koludarov_et_al_2021	CDS	863527	863650	.	+	0	Name=LOC105191688 CDS;ID=EWKMg4ru1zPvdBw+uzMEhS+PpGo.1624892357235.122593
NW_020230661	Koludarov_et_al_2021	CDS	864597	864736	.	+	0	Name=LOC105191688 CDS;ID=EWKMg4ru1zPvdBw+uzMEhS+PpGo.1624892357235.122593
NW_020230661	Koludarov_et_al_2021	CDS	815339	815542	.	+	0	Name=LOC105191688 CDS;ID=EWKMg4ru1zPvdBw+uzMEhS+PpGo.1624892357235.122594
NW_020230661	Koludarov_et_al_2021	CDS	828964	829156	.	+	0	Name=LOC105191688 CDS;ID=EWKMg4ru1zPvdBw+uzMEhS+PpGo.1624892357235.122594
NW_020230661	Koludarov_et_al_2021	CDS	845400	845589	.	+	0	Name=LOC105191688 CDS;ID=EWKMg4ru1zPvdBw+uzMEhS+PpGo.1624892357235.122594
NW_020230661	Koludarov_et_al_2021	CDS	847639	847708	.	+	0	Name=LOC105191688 CDS;ID=EWKMg4ru1zPvdBw+uzMEhS+PpGo.1624892357235.122594
NW_020230661	Koludarov_et_al_2021	CDS	851861	851958	.	+	0	Name=LOC105191688 CDS;ID=EWKMg4ru1zPvdBw+uzMEhS+PpGo.1624892357235.122594
NW_020230661	Koludarov_et_al_2021	CDS	852580	852790	.	+	0	Name=LOC105191688 CDS;ID=EWKMg4ru1zPvdBw+uzMEhS+PpGo.1624892357235.122594
NW_020230661	Koludarov_et_al_2021	CDS	859171	859578	.	+	0	Name=LOC105191688 CDS;ID=EWKMg4ru1zPvdBw+uzMEhS+PpGo.1624892357235.122594
NW_020230661	Koludarov_et_al_2021	CDS	860013	860654	.	+	0	Name=LOC105191688 CDS;ID=EWKMg4ru1zPvdBw+uzMEhS+PpGo.1624892357235.122594
NW_020230661	Koludarov_et_al_2021	CDS	860912	862108	.	+	0	Name=LOC105191688 CDS;ID=EWKMg4ru1zPvdBw+uzMEhS+PpGo.1624892357235.122594
NW_020230661	Koludarov_et_al_2021	CDS	862863	863351	.	+	0	Name=LOC105191688 CDS;ID=EWKMg4ru1zPvdBw+uzMEhS+PpGo.1624892357235.122594
NW_020230661	Koludarov_et_al_2021	CDS	863527	863650	.	+	0	Name=LOC105191688 CDS;ID=EWKMg4ru1zPvdBw+uzMEhS+PpGo.1624892357235.122594
NW_020230661	Koludarov_et_al_2021	CDS	864594	864736	.	+	0	Name=LOC105191688 CDS;ID=EWKMg4ru1zPvdBw+uzMEhS+PpGo.1624892357235.122594
NW_020230661	Koludarov_et_al_2021	CDS	815339	815542	.	+	0	Name=LOC105191688 CDS;ID=EWKMg4ru1zPvdBw+uzMEhS+PpGo.1624892357235.122595
NW_020230661	Koludarov_et_al_2021	CDS	828964	829156	.	+	0	Name=LOC105191688 CDS;ID=EWKMg4ru1zPvdBw+uzMEhS+PpGo.1624892357235.122595
NW_020230661	Koludarov_et_al_2021	CDS	845400	845589	.	+	0	Name=LOC105191688 CDS;ID=EWKMg4ru1zPvdBw+uzMEhS+PpGo.1624892357235.122595
NW_020230661	Koludarov_et_al_2021	CDS	847639	847708	.	+	0	Name=LOC105191688 CDS;ID=EWKMg4ru1zPvdBw+uzMEhS+PpGo.1624892357235.122595
NW_020230661	Koludarov_et_al_2021	CDS	851861	851958	.	+	0	Name=LOC105191688 CDS;ID=EWKMg4ru1zPvdBw+uzMEhS+PpGo.1624892357235.122595
NW_020230661	Koludarov_et_al_2021	CDS	852580	852790	.	+	0	Name=LOC105191688 CDS;ID=EWKMg4ru1zPvdBw+uzMEhS+PpGo.1624892357235.122595
NW_020230661	Koludarov_et_al_2021	CDS	859171	859578	.	+	0	Name=LOC105191688 CDS;ID=EWKMg4ru1zPvdBw+uzMEhS+PpGo.1624892357235.122595
NW_020230661	Koludarov_et_al_2021	CDS	860013	860654	.	+	0	Name=LOC105191688 CDS;ID=EWKMg4ru1zPvdBw+uzMEhS+PpGo.1624892357235.122595
NW_020230661	Koludarov_et_al_2021	CDS	860912	862108	.	+	0	Name=LOC105191688 CDS;ID=EWKMg4ru1zPvdBw+uzMEhS+PpGo.1624892357235.122595
NW_020230661	Koludarov_et_al_2021	CDS	862863	863351	.	+	0	Name=LOC105191688 CDS;ID=EWKMg4ru1zPvdBw+uzMEhS+PpGo.1624892357235.122595
NW_020230661	Koludarov_et_al_2021	CDS	863527	863650	.	+	0	Name=LOC105191688 CDS;ID=EWKMg4ru1zPvdBw+uzMEhS+PpGo.1624892357235.122595
NW_020230661	Koludarov_et_al_2021	CDS	864597	864736	.	+	0	Name=LOC105191688 CDS;ID=EWKMg4ru1zPvdBw+uzMEhS+PpGo.1624892357235.122595
NW_020230661	Koludarov_et_al_2021	CDS	64830	65058	.	-	0	Name=LOC105187103 CDS;ID=EWKMg4ru1zPvdBw+uzMEhS+PpGo.1624892357235.122596
NW_020230661	Koludarov_et_al_2021	CDS	60625	60893	.	-	0	Name=LOC105187103 CDS;ID=EWKMg4ru1zPvdBw+uzMEhS+PpGo.1624892357235.122596
NW_020230661	Koludarov_et_al_2021	CDS	59197	59411	.	-	0	Name=LOC105187103 CDS;ID=EWKMg4ru1zPvdBw+uzMEhS+PpGo.1624892357235.122596
NW_020230661	Koludarov_et_al_2021	CDS	58854	59130	.	-	0	Name=LOC105187103 CDS;ID=EWKMg4ru1zPvdBw+uzMEhS+PpGo.1624892357235.122596
NW_020230661	Koludarov_et_al_2021	CDS	58575	58735	.	-	0	Name=LOC105187103 CDS;ID=EWKMg4ru1zPvdBw+uzMEhS+PpGo.1624892357235.122596
NW_020230661	Koludarov_et_al_2021	CDS	52253	52418	.	-	0	Name=LOC105187103 CDS;ID=EWKMg4ru1zPvdBw+uzMEhS+PpGo.1624892357235.122596
NW_020230661	Koludarov_et_al_2021	CDS	51975	52171	.	-	0	Name=LOC105187103 CDS;ID=EWKMg4ru1zPvdBw+uzMEhS+PpGo.1624892357235.122596
NW_020230661	Koludarov_et_al_2021	CDS	51673	51811	.	-	0	Name=LOC105187103 CDS;ID=EWKMg4ru1zPvdBw+uzMEhS+PpGo.1624892357235.122596
NW_020230661	Koludarov_et_al_2021	CDS	50961	51153	.	-	0	Name=LOC105187103 CDS;ID=EWKMg4ru1zPvdBw+uzMEhS+PpGo.1624892357235.122596
NW_020230661	Koludarov_et_al_2021	CDS	45937	46065	.	-	0	Name=LOC105187103 CDS;ID=EWKMg4ru1zPvdBw+uzMEhS+PpGo.1624892357235.122596
NW_020230661	Koludarov_et_al_2021	CDS	41709	41968	.	-	0	Name=LOC105187103 CDS;ID=EWKMg4ru1zPvdBw+uzMEhS+PpGo.1624892357235.122596
NW_020230661	Koludarov_et_al_2021	CDS	31057	31182	.	-	0	Name=LOC105187103 CDS;ID=EWKMg4ru1zPvdBw+uzMEhS+PpGo.1624892357235.122596
NW_020230661	Koludarov_et_al_2021	CDS	30575	30694	.	-	0	Name=LOC105187103 CDS;ID=EWKMg4ru1zPvdBw+uzMEhS+PpGo.1624892357235.122596
NW_020230661	Koludarov_et_al_2021	CDS	734306	734347	.	+	0	Name=LOC105191682 CDS;ID=EWKMg4ru1zPvdBw+uzMEhS+PpGo.1624892357235.122597
NW_020230661	Koludarov_et_al_2021	CDS	745376	745561	.	+	0	Name=LOC105191682 CDS;ID=EWKMg4ru1zPvdBw+uzMEhS+PpGo.1624892357235.122597
NW_020230661	Koludarov_et_al_2021	CDS	746115	746492	.	+	0	Name=LOC105191682 CDS;ID=EWKMg4ru1zPvdBw+uzMEhS+PpGo.1624892357235.122597
NW_020230661	Koludarov_et_al_2021	CDS	747740	748065	.	+	0	Name=LOC105191682 CDS;ID=EWKMg4ru1zPvdBw+uzMEhS+PpGo.1624892357235.122597
NW_020230661	Koludarov_et_al_2021	CDS	749034	752892	.	+	0	Name=LOC105191682 CDS;ID=EWKMg4ru1zPvdBw+uzMEhS+PpGo.1624892357235.122597
NW_020230661	Koludarov_et_al_2021	CDS	753708	753968	.	+	0	Name=LOC105191682 CDS;ID=EWKMg4ru1zPvdBw+uzMEhS+PpGo.1624892357235.122597
NW_020230661	Koludarov_et_al_2021	CDS	755552	755745	.	+	0	Name=LOC105191682 CDS;ID=EWKMg4ru1zPvdBw+uzMEhS+PpGo.1624892357235.122597
NW_020230661	Koludarov_et_al_2021	CDS	757844	758027	.	+	0	Name=LOC105191682 CDS;ID=EWKMg4ru1zPvdBw+uzMEhS+PpGo.1624892357235.122597
NW_020230661	Koludarov_et_al_2021	CDS	758508	758789	.	+	0	Name=LOC105191682 CDS;ID=EWKMg4ru1zPvdBw+uzMEhS+PpGo.1624892357235.122597
NW_020230661	Koludarov_et_al_2021	CDS	137608	137699	.	+	0	Name=LOC105191676 CDS;ID=EWKMg4ru1zPvdBw+uzMEhS+PpGo.1624892357235.122598
NW_020230661	Koludarov_et_al_2021	CDS	138101	138188	.	+	0	Name=LOC105191676 CDS;ID=EWKMg4ru1zPvdBw+uzMEhS+PpGo.1624892357235.122598
NW_020230661	Koludarov_et_al_2021	CDS	138282	138333	.	+	0	Name=LOC105191676 CDS;ID=EWKMg4ru1zPvdBw+uzMEhS+PpGo.1624892357235.122598
NW_020230661	Koludarov_et_al_2021	CDS	138502	138696	.	+	0	Name=LOC105191676 CDS;ID=EWKMg4ru1zPvdBw+uzMEhS+PpGo.1624892357235.122598
NW_020230661	Koludarov_et_al_2021	CDS	154663	154922	.	+	0	Name=LOC105191676 CDS;ID=EWKMg4ru1zPvdBw+uzMEhS+PpGo.1624892357235.122598
NW_020230661	Koludarov_et_al_2021	CDS	155042	155200	.	+	0	Name=LOC105191676 CDS;ID=EWKMg4ru1zPvdBw+uzMEhS+PpGo.1624892357235.122598
NW_020230661	Koludarov_et_al_2021	CDS	155407	155525	.	+	0	Name=LOC105191676 CDS;ID=EWKMg4ru1zPvdBw+uzMEhS+PpGo.1624892357235.122598
NW_020230661	Koludarov_et_al_2021	CDS	155630	155721	.	+	0	Name=LOC105191676 CDS;ID=EWKMg4ru1zPvdBw+uzMEhS+PpGo.1624892357235.122598
NW_020230661	Koludarov_et_al_2021	CDS	155833	155994	.	+	0	Name=LOC105191676 CDS;ID=EWKMg4ru1zPvdBw+uzMEhS+PpGo.1624892357235.122598
NW_020230661	Koludarov_et_al_2021	CDS	156258	156543	.	+	0	Name=LOC105191676 CDS;ID=EWKMg4ru1zPvdBw+uzMEhS+PpGo.1624892357235.122598
NW_020230661	Koludarov_et_al_2021	CDS	156700	156802	.	+	0	Name=LOC105191676 CDS;ID=EWKMg4ru1zPvdBw+uzMEhS+PpGo.1624892357235.122598
NW_020230661	Koludarov_et_al_2021	CDS	157726	158058	.	+	0	Name=LOC105191676 CDS;ID=EWKMg4ru1zPvdBw+uzMEhS+PpGo.1624892357235.122598
NW_020230661	Koludarov_et_al_2021	CDS	743107	743208	.	+	0	Name=LOC105191682 CDS;ID=EWKMg4ru1zPvdBw+uzMEhS+PpGo.1624892357235.122599
NW_020230661	Koludarov_et_al_2021	CDS	745376	745561	.	+	0	Name=LOC105191682 CDS;ID=EWKMg4ru1zPvdBw+uzMEhS+PpGo.1624892357235.122599
NW_020230661	Koludarov_et_al_2021	CDS	746115	746492	.	+	0	Name=LOC105191682 CDS;ID=EWKMg4ru1zPvdBw+uzMEhS+PpGo.1624892357235.122599
NW_020230661	Koludarov_et_al_2021	CDS	747740	748065	.	+	0	Name=LOC105191682 CDS;ID=EWKMg4ru1zPvdBw+uzMEhS+PpGo.1624892357235.122599
NW_020230661	Koludarov_et_al_2021	CDS	749034	752892	.	+	0	Name=LOC105191682 CDS;ID=EWKMg4ru1zPvdBw+uzMEhS+PpGo.1624892357235.122599
NW_020230661	Koludarov_et_al_2021	CDS	753708	753968	.	+	0	Name=LOC105191682 CDS;ID=EWKMg4ru1zPvdBw+uzMEhS+PpGo.1624892357235.122599
NW_020230661	Koludarov_et_al_2021	CDS	755552	755745	.	+	0	Name=LOC105191682 CDS;ID=EWKMg4ru1zPvdBw+uzMEhS+PpGo.1624892357235.122599
NW_020230661	Koludarov_et_al_2021	CDS	757844	758027	.	+	0	Name=LOC105191682 CDS;ID=EWKMg4ru1zPvdBw+uzMEhS+PpGo.1624892357235.122599
NW_020230661	Koludarov_et_al_2021	CDS	758508	758789	.	+	0	Name=LOC105191682 CDS;ID=EWKMg4ru1zPvdBw+uzMEhS+PpGo.1624892357235.122599
NW_020230661	Koludarov_et_al_2021	CDS	778935	779133	.	+	0	Name=LOC105191686 CDS;ID=EWKMg4ru1zPvdBw+uzMEhS+PpGo.1624892357235.122600
NW_020230661	Koludarov_et_al_2021	CDS	780591	780756	.	+	0	Name=LOC105191686 CDS;ID=EWKMg4ru1zPvdBw+uzMEhS+PpGo.1624892357235.122600
NW_020230661	Koludarov_et_al_2021	CDS	784044	784065	.	+	0	Name=LOC105191686 CDS;ID=EWKMg4ru1zPvdBw+uzMEhS+PpGo.1624892357235.122600
NW_020230661	Koludarov_et_al_2021	CDS	791744	791873	.	+	0	Name=LOC105191686 CDS;ID=EWKMg4ru1zPvdBw+uzMEhS+PpGo.1624892357235.122600
NW_020230661	Koludarov_et_al_2021	CDS	794071	794270	.	+	0	Name=LOC105191686 CDS;ID=EWKMg4ru1zPvdBw+uzMEhS+PpGo.1624892357235.122600
NW_020230661	Koludarov_et_al_2021	CDS	108239	108488	.	+	0	Name=LOC105182991 CDS;ID=EWKMg4ru1zPvdBw+uzMEhS+PpGo.1624892357235.122601
NW_020230661	Koludarov_et_al_2021	CDS	115853	116121	.	+	0	Name=LOC105182991 CDS;ID=EWKMg4ru1zPvdBw+uzMEhS+PpGo.1624892357235.122601
NW_020230661	Koludarov_et_al_2021	CDS	117323	117540	.	+	0	Name=LOC105182991 CDS;ID=EWKMg4ru1zPvdBw+uzMEhS+PpGo.1624892357235.122601
NW_020230661	Koludarov_et_al_2021	CDS	117607	117883	.	+	0	Name=LOC105182991 CDS;ID=EWKMg4ru1zPvdBw+uzMEhS+PpGo.1624892357235.122601
NW_020230661	Koludarov_et_al_2021	CDS	118015	118175	.	+	0	Name=LOC105182991 CDS;ID=EWKMg4ru1zPvdBw+uzMEhS+PpGo.1624892357235.122601
NW_020230661	Koludarov_et_al_2021	CDS	120682	120847	.	+	0	Name=LOC105182991 CDS;ID=EWKMg4ru1zPvdBw+uzMEhS+PpGo.1624892357235.122601
NW_020230661	Koludarov_et_al_2021	CDS	120929	121125	.	+	0	Name=LOC105182991 CDS;ID=EWKMg4ru1zPvdBw+uzMEhS+PpGo.1624892357235.122601
NW_020230661	Koludarov_et_al_2021	CDS	121293	121431	.	+	0	Name=LOC105182991 CDS;ID=EWKMg4ru1zPvdBw+uzMEhS+PpGo.1624892357235.122601
NW_020230661	Koludarov_et_al_2021	CDS	121939	122131	.	+	0	Name=LOC105182991 CDS;ID=EWKMg4ru1zPvdBw+uzMEhS+PpGo.1624892357235.122601
NW_020230661	Koludarov_et_al_2021	CDS	122559	122701	.	+	0	Name=LOC105182991 CDS;ID=EWKMg4ru1zPvdBw+uzMEhS+PpGo.1624892357235.122601
NW_020230661	Koludarov_et_al_2021	CDS	122823	122956	.	+	0	Name=LOC105182991 CDS;ID=EWKMg4ru1zPvdBw+uzMEhS+PpGo.1624892357235.122601
NW_020230661	Koludarov_et_al_2021	CDS	123031	123064	.	+	0	Name=LOC105182991 CDS;ID=EWKMg4ru1zPvdBw+uzMEhS+PpGo.1624892357235.122601
NW_020230661	Koludarov_et_al_2021	CDS	745535	745561	.	+	0	Name=LOC105191682 CDS;ID=EWKMg4ru1zPvdBw+uzMEhS+PpGo.1624892357236.122602
NW_020230661	Koludarov_et_al_2021	CDS	746115	746492	.	+	0	Name=LOC105191682 CDS;ID=EWKMg4ru1zPvdBw+uzMEhS+PpGo.1624892357236.122602
NW_020230661	Koludarov_et_al_2021	CDS	747740	748065	.	+	0	Name=LOC105191682 CDS;ID=EWKMg4ru1zPvdBw+uzMEhS+PpGo.1624892357236.122602
NW_020230661	Koludarov_et_al_2021	CDS	749034	752892	.	+	0	Name=LOC105191682 CDS;ID=EWKMg4ru1zPvdBw+uzMEhS+PpGo.1624892357236.122602
NW_020230661	Koludarov_et_al_2021	CDS	753708	753968	.	+	0	Name=LOC105191682 CDS;ID=EWKMg4ru1zPvdBw+uzMEhS+PpGo.1624892357236.122602
NW_020230661	Koludarov_et_al_2021	CDS	755552	755745	.	+	0	Name=LOC105191682 CDS;ID=EWKMg4ru1zPvdBw+uzMEhS+PpGo.1624892357236.122602
NW_020230661	Koludarov_et_al_2021	CDS	757844	758027	.	+	0	Name=LOC105191682 CDS;ID=EWKMg4ru1zPvdBw+uzMEhS+PpGo.1624892357236.122602
NW_020230661	Koludarov_et_al_2021	CDS	758508	758789	.	+	0	Name=LOC105191682 CDS;ID=EWKMg4ru1zPvdBw+uzMEhS+PpGo.1624892357236.122602
NW_020230661	Koludarov_et_al_2021	CDS	909694	909748	.	-	0	Name=LOC105191693 CDS;ID=EWKMg4ru1zPvdBw+uzMEhS+PpGo.1624892357236.122603
NW_020230661	Koludarov_et_al_2021	CDS	908650	908782	.	-	0	Name=LOC105191693 CDS;ID=EWKMg4ru1zPvdBw+uzMEhS+PpGo.1624892357236.122603
NW_020230661	Koludarov_et_al_2021	CDS	906275	907687	.	-	0	Name=LOC105191693 CDS;ID=EWKMg4ru1zPvdBw+uzMEhS+PpGo.1624892357236.122603
NW_020230661	Koludarov_et_al_2021	CDS	905192	905652	.	-	0	Name=LOC105191693 CDS;ID=EWKMg4ru1zPvdBw+uzMEhS+PpGo.1624892357236.122603
NW_020230661	Koludarov_et_al_2021	CDS	904337	904693	.	-	0	Name=LOC105191693 CDS;ID=EWKMg4ru1zPvdBw+uzMEhS+PpGo.1624892357236.122603
NW_020230661	Koludarov_et_al_2021	CDS	903684	903942	.	-	0	Name=LOC105191693 CDS;ID=EWKMg4ru1zPvdBw+uzMEhS+PpGo.1624892357236.122603
NW_020230661	Koludarov_et_al_2021	CDS	903258	903578	.	-	0	Name=LOC105191693 CDS;ID=EWKMg4ru1zPvdBw+uzMEhS+PpGo.1624892357236.122603
NW_020230661	Koludarov_et_al_2021	CDS	902856	903075	.	-	0	Name=LOC105191693 CDS;ID=EWKMg4ru1zPvdBw+uzMEhS+PpGo.1624892357236.122603
NW_020230661	Koludarov_et_al_2021	CDS	902229	902385	.	-	0	Name=LOC105191693 CDS;ID=EWKMg4ru1zPvdBw+uzMEhS+PpGo.1624892357236.122603
NW_020230661	Koludarov_et_al_2021	CDS	901867	902139	.	-	0	Name=LOC105191693 CDS;ID=EWKMg4ru1zPvdBw+uzMEhS+PpGo.1624892357236.122603
NW_020230661	Koludarov_et_al_2021	CDS	900889	900992	.	-	0	Name=LOC105191693 CDS;ID=EWKMg4ru1zPvdBw+uzMEhS+PpGo.1624892357236.122603
NW_020230661	Koludarov_et_al_2021	CDS	909694	909748	.	-	0	Name=LOC105191693 CDS;ID=EWKMg4ru1zPvdBw+uzMEhS+PpGo.1624892357236.122604
NW_020230661	Koludarov_et_al_2021	CDS	908650	908782	.	-	0	Name=LOC105191693 CDS;ID=EWKMg4ru1zPvdBw+uzMEhS+PpGo.1624892357236.122604
NW_020230661	Koludarov_et_al_2021	CDS	906275	907687	.	-	0	Name=LOC105191693 CDS;ID=EWKMg4ru1zPvdBw+uzMEhS+PpGo.1624892357236.122604
NW_020230661	Koludarov_et_al_2021	CDS	905192	905652	.	-	0	Name=LOC105191693 CDS;ID=EWKMg4ru1zPvdBw+uzMEhS+PpGo.1624892357236.122604
NW_020230661	Koludarov_et_al_2021	CDS	904337	904693	.	-	0	Name=LOC105191693 CDS;ID=EWKMg4ru1zPvdBw+uzMEhS+PpGo.1624892357236.122604
NW_020230661	Koludarov_et_al_2021	CDS	903684	903942	.	-	0	Name=LOC105191693 CDS;ID=EWKMg4ru1zPvdBw+uzMEhS+PpGo.1624892357236.122604
NW_020230661	Koludarov_et_al_2021	CDS	903258	903578	.	-	0	Name=LOC105191693 CDS;ID=EWKMg4ru1zPvdBw+uzMEhS+PpGo.1624892357236.122604
NW_020230661	Koludarov_et_al_2021	CDS	902856	903075	.	-	0	Name=LOC105191693 CDS;ID=EWKMg4ru1zPvdBw+uzMEhS+PpGo.1624892357236.122604
NW_020230661	Koludarov_et_al_2021	CDS	902229	902385	.	-	0	Name=LOC105191693 CDS;ID=EWKMg4ru1zPvdBw+uzMEhS+PpGo.1624892357236.122604
NW_020230661	Koludarov_et_al_2021	CDS	901867	902139	.	-	0	Name=LOC105191693 CDS;ID=EWKMg4ru1zPvdBw+uzMEhS+PpGo.1624892357236.122604
NW_020230661	Koludarov_et_al_2021	CDS	900889	900992	.	-	0	Name=LOC105191693 CDS;ID=EWKMg4ru1zPvdBw+uzMEhS+PpGo.1624892357236.122604
NW_020230661	Koludarov_et_al_2021	CDS	909694	909748	.	-	0	Name=LOC105191693 CDS;ID=EWKMg4ru1zPvdBw+uzMEhS+PpGo.1624892357236.122605
NW_020230661	Koludarov_et_al_2021	CDS	908650	908782	.	-	0	Name=LOC105191693 CDS;ID=EWKMg4ru1zPvdBw+uzMEhS+PpGo.1624892357236.122605
NW_020230661	Koludarov_et_al_2021	CDS	906275	907687	.	-	0	Name=LOC105191693 CDS;ID=EWKMg4ru1zPvdBw+uzMEhS+PpGo.1624892357236.122605
NW_020230661	Koludarov_et_al_2021	CDS	905192	905652	.	-	0	Name=LOC105191693 CDS;ID=EWKMg4ru1zPvdBw+uzMEhS+PpGo.1624892357236.122605
NW_020230661	Koludarov_et_al_2021	CDS	904337	904693	.	-	0	Name=LOC105191693 CDS;ID=EWKMg4ru1zPvdBw+uzMEhS+PpGo.1624892357236.122605
NW_020230661	Koludarov_et_al_2021	CDS	903684	903942	.	-	0	Name=LOC105191693 CDS;ID=EWKMg4ru1zPvdBw+uzMEhS+PpGo.1624892357236.122605
NW_020230661	Koludarov_et_al_2021	CDS	903258	903578	.	-	0	Name=LOC105191693 CDS;ID=EWKMg4ru1zPvdBw+uzMEhS+PpGo.1624892357236.122605
NW_020230661	Koludarov_et_al_2021	CDS	902856	903075	.	-	0	Name=LOC105191693 CDS;ID=EWKMg4ru1zPvdBw+uzMEhS+PpGo.1624892357236.122605
NW_020230661	Koludarov_et_al_2021	CDS	902229	902385	.	-	0	Name=LOC105191693 CDS;ID=EWKMg4ru1zPvdBw+uzMEhS+PpGo.1624892357236.122605
NW_020230661	Koludarov_et_al_2021	CDS	901867	902139	.	-	0	Name=LOC105191693 CDS;ID=EWKMg4ru1zPvdBw+uzMEhS+PpGo.1624892357236.122605
NW_020230661	Koludarov_et_al_2021	CDS	900889	900992	.	-	0	Name=LOC105191693 CDS;ID=EWKMg4ru1zPvdBw+uzMEhS+PpGo.1624892357236.122605
NW_020230661	Koludarov_et_al_2021	CDS	909694	909748	.	-	0	Name=LOC105191693 CDS;ID=EWKMg4ru1zPvdBw+uzMEhS+PpGo.1624892357236.122606
NW_020230661	Koludarov_et_al_2021	CDS	908650	908782	.	-	0	Name=LOC105191693 CDS;ID=EWKMg4ru1zPvdBw+uzMEhS+PpGo.1624892357236.122606
NW_020230661	Koludarov_et_al_2021	CDS	906275	907687	.	-	0	Name=LOC105191693 CDS;ID=EWKMg4ru1zPvdBw+uzMEhS+PpGo.1624892357236.122606
NW_020230661	Koludarov_et_al_2021	CDS	905192	905652	.	-	0	Name=LOC105191693 CDS;ID=EWKMg4ru1zPvdBw+uzMEhS+PpGo.1624892357236.122606
NW_020230661	Koludarov_et_al_2021	CDS	904337	904693	.	-	0	Name=LOC105191693 CDS;ID=EWKMg4ru1zPvdBw+uzMEhS+PpGo.1624892357236.122606
NW_020230661	Koludarov_et_al_2021	CDS	903684	903942	.	-	0	Name=LOC105191693 CDS;ID=EWKMg4ru1zPvdBw+uzMEhS+PpGo.1624892357236.122606
NW_020230661	Koludarov_et_al_2021	CDS	903258	903578	.	-	0	Name=LOC105191693 CDS;ID=EWKMg4ru1zPvdBw+uzMEhS+PpGo.1624892357236.122606
NW_020230661	Koludarov_et_al_2021	CDS	902856	903075	.	-	0	Name=LOC105191693 CDS;ID=EWKMg4ru1zPvdBw+uzMEhS+PpGo.1624892357236.122606
NW_020230661	Koludarov_et_al_2021	CDS	902229	902385	.	-	0	Name=LOC105191693 CDS;ID=EWKMg4ru1zPvdBw+uzMEhS+PpGo.1624892357236.122606
NW_020230661	Koludarov_et_al_2021	CDS	901867	902139	.	-	0	Name=LOC105191693 CDS;ID=EWKMg4ru1zPvdBw+uzMEhS+PpGo.1624892357236.122606
NW_020230661	Koludarov_et_al_2021	CDS	900889	900992	.	-	0	Name=LOC105191693 CDS;ID=EWKMg4ru1zPvdBw+uzMEhS+PpGo.1624892357236.122606
NW_020230661	Koludarov_et_al_2021	CDS	909694	909748	.	-	0	Name=LOC105191693 CDS;ID=EWKMg4ru1zPvdBw+uzMEhS+PpGo.1624892357236.122607
NW_020230661	Koludarov_et_al_2021	CDS	909534	909557	.	-	0	Name=LOC105191693 CDS;ID=EWKMg4ru1zPvdBw+uzMEhS+PpGo.1624892357236.122607
NW_020230661	Koludarov_et_al_2021	CDS	908650	908782	.	-	0	Name=LOC105191693 CDS;ID=EWKMg4ru1zPvdBw+uzMEhS+PpGo.1624892357236.122607
NW_020230661	Koludarov_et_al_2021	CDS	906275	907687	.	-	0	Name=LOC105191693 CDS;ID=EWKMg4ru1zPvdBw+uzMEhS+PpGo.1624892357236.122607
NW_020230661	Koludarov_et_al_2021	CDS	905192	905652	.	-	0	Name=LOC105191693 CDS;ID=EWKMg4ru1zPvdBw+uzMEhS+PpGo.1624892357236.122607
NW_020230661	Koludarov_et_al_2021	CDS	904337	904693	.	-	0	Name=LOC105191693 CDS;ID=EWKMg4ru1zPvdBw+uzMEhS+PpGo.1624892357236.122607
NW_020230661	Koludarov_et_al_2021	CDS	903684	903942	.	-	0	Name=LOC105191693 CDS;ID=EWKMg4ru1zPvdBw+uzMEhS+PpGo.1624892357236.122607
NW_020230661	Koludarov_et_al_2021	CDS	903258	903578	.	-	0	Name=LOC105191693 CDS;ID=EWKMg4ru1zPvdBw+uzMEhS+PpGo.1624892357236.122607
NW_020230661	Koludarov_et_al_2021	CDS	902856	903075	.	-	0	Name=LOC105191693 CDS;ID=EWKMg4ru1zPvdBw+uzMEhS+PpGo.1624892357236.122607
NW_020230661	Koludarov_et_al_2021	CDS	902229	902385	.	-	0	Name=LOC105191693 CDS;ID=EWKMg4ru1zPvdBw+uzMEhS+PpGo.1624892357236.122607
NW_020230661	Koludarov_et_al_2021	CDS	901867	902139	.	-	0	Name=LOC105191693 CDS;ID=EWKMg4ru1zPvdBw+uzMEhS+PpGo.1624892357236.122607
NW_020230661	Koludarov_et_al_2021	CDS	900889	900992	.	-	0	Name=LOC105191693 CDS;ID=EWKMg4ru1zPvdBw+uzMEhS+PpGo.1624892357236.122607
NW_020230661	Koludarov_et_al_2021	CDS	909694	909748	.	-	0	Name=LOC105191693 CDS;ID=EWKMg4ru1zPvdBw+uzMEhS+PpGo.1624892357236.122608
NW_020230661	Koludarov_et_al_2021	CDS	909534	909557	.	-	0	Name=LOC105191693 CDS;ID=EWKMg4ru1zPvdBw+uzMEhS+PpGo.1624892357236.122608
NW_020230661	Koludarov_et_al_2021	CDS	908650	908782	.	-	0	Name=LOC105191693 CDS;ID=EWKMg4ru1zPvdBw+uzMEhS+PpGo.1624892357236.122608
NW_020230661	Koludarov_et_al_2021	CDS	906275	907687	.	-	0	Name=LOC105191693 CDS;ID=EWKMg4ru1zPvdBw+uzMEhS+PpGo.1624892357236.122608
NW_020230661	Koludarov_et_al_2021	CDS	905192	905652	.	-	0	Name=LOC105191693 CDS;ID=EWKMg4ru1zPvdBw+uzMEhS+PpGo.1624892357236.122608
NW_020230661	Koludarov_et_al_2021	CDS	904337	904693	.	-	0	Name=LOC105191693 CDS;ID=EWKMg4ru1zPvdBw+uzMEhS+PpGo.1624892357236.122608
NW_020230661	Koludarov_et_al_2021	CDS	903684	903942	.	-	0	Name=LOC105191693 CDS;ID=EWKMg4ru1zPvdBw+uzMEhS+PpGo.1624892357236.122608
NW_020230661	Koludarov_et_al_2021	CDS	903258	903578	.	-	0	Name=LOC105191693 CDS;ID=EWKMg4ru1zPvdBw+uzMEhS+PpGo.1624892357236.122608
NW_020230661	Koludarov_et_al_2021	CDS	902856	903075	.	-	0	Name=LOC105191693 CDS;ID=EWKMg4ru1zPvdBw+uzMEhS+PpGo.1624892357236.122608
NW_020230661	Koludarov_et_al_2021	CDS	902229	902385	.	-	0	Name=LOC105191693 CDS;ID=EWKMg4ru1zPvdBw+uzMEhS+PpGo.1624892357236.122608
NW_020230661	Koludarov_et_al_2021	CDS	901867	902139	.	-	0	Name=LOC105191693 CDS;ID=EWKMg4ru1zPvdBw+uzMEhS+PpGo.1624892357236.122608
NW_020230661	Koludarov_et_al_2021	CDS	900889	900992	.	-	0	Name=LOC105191693 CDS;ID=EWKMg4ru1zPvdBw+uzMEhS+PpGo.1624892357236.122608
NW_020230661	Koludarov_et_al_2021	CDS	909694	909748	.	-	0	Name=LOC105191693 CDS;ID=EWKMg4ru1zPvdBw+uzMEhS+PpGo.1624892357236.122609
NW_020230661	Koludarov_et_al_2021	CDS	909534	909557	.	-	0	Name=LOC105191693 CDS;ID=EWKMg4ru1zPvdBw+uzMEhS+PpGo.1624892357236.122609
NW_020230661	Koludarov_et_al_2021	CDS	908650	908782	.	-	0	Name=LOC105191693 CDS;ID=EWKMg4ru1zPvdBw+uzMEhS+PpGo.1624892357236.122609
NW_020230661	Koludarov_et_al_2021	CDS	906275	907687	.	-	0	Name=LOC105191693 CDS;ID=EWKMg4ru1zPvdBw+uzMEhS+PpGo.1624892357236.122609
NW_020230661	Koludarov_et_al_2021	CDS	905192	905652	.	-	0	Name=LOC105191693 CDS;ID=EWKMg4ru1zPvdBw+uzMEhS+PpGo.1624892357236.122609
NW_020230661	Koludarov_et_al_2021	CDS	904337	904693	.	-	0	Name=LOC105191693 CDS;ID=EWKMg4ru1zPvdBw+uzMEhS+PpGo.1624892357236.122609
NW_020230661	Koludarov_et_al_2021	CDS	903684	903942	.	-	0	Name=LOC105191693 CDS;ID=EWKMg4ru1zPvdBw+uzMEhS+PpGo.1624892357236.122609
NW_020230661	Koludarov_et_al_2021	CDS	903258	903578	.	-	0	Name=LOC105191693 CDS;ID=EWKMg4ru1zPvdBw+uzMEhS+PpGo.1624892357236.122609
NW_020230661	Koludarov_et_al_2021	CDS	902856	903075	.	-	0	Name=LOC105191693 CDS;ID=EWKMg4ru1zPvdBw+uzMEhS+PpGo.1624892357236.122609
NW_020230661	Koludarov_et_al_2021	CDS	902229	902385	.	-	0	Name=LOC105191693 CDS;ID=EWKMg4ru1zPvdBw+uzMEhS+PpGo.1624892357236.122609
NW_020230661	Koludarov_et_al_2021	CDS	901867	902139	.	-	0	Name=LOC105191693 CDS;ID=EWKMg4ru1zPvdBw+uzMEhS+PpGo.1624892357236.122609
NW_020230661	Koludarov_et_al_2021	CDS	900889	900992	.	-	0	Name=LOC105191693 CDS;ID=EWKMg4ru1zPvdBw+uzMEhS+PpGo.1624892357236.122609
NW_020230661	Koludarov_et_al_2021	CDS	909694	909748	.	-	0	Name=LOC105191693 CDS;ID=EWKMg4ru1zPvdBw+uzMEhS+PpGo.1624892357236.122610
NW_020230661	Koludarov_et_al_2021	CDS	909534	909557	.	-	0	Name=LOC105191693 CDS;ID=EWKMg4ru1zPvdBw+uzMEhS+PpGo.1624892357236.122610
NW_020230661	Koludarov_et_al_2021	CDS	908650	908782	.	-	0	Name=LOC105191693 CDS;ID=EWKMg4ru1zPvdBw+uzMEhS+PpGo.1624892357236.122610
NW_020230661	Koludarov_et_al_2021	CDS	906275	907687	.	-	0	Name=LOC105191693 CDS;ID=EWKMg4ru1zPvdBw+uzMEhS+PpGo.1624892357236.122610
NW_020230661	Koludarov_et_al_2021	CDS	905192	905652	.	-	0	Name=LOC105191693 CDS;ID=EWKMg4ru1zPvdBw+uzMEhS+PpGo.1624892357236.122610
NW_020230661	Koludarov_et_al_2021	CDS	904337	904693	.	-	0	Name=LOC105191693 CDS;ID=EWKMg4ru1zPvdBw+uzMEhS+PpGo.1624892357236.122610
NW_020230661	Koludarov_et_al_2021	CDS	903684	903942	.	-	0	Name=LOC105191693 CDS;ID=EWKMg4ru1zPvdBw+uzMEhS+PpGo.1624892357236.122610
NW_020230661	Koludarov_et_al_2021	CDS	903258	903578	.	-	0	Name=LOC105191693 CDS;ID=EWKMg4ru1zPvdBw+uzMEhS+PpGo.1624892357236.122610
NW_020230661	Koludarov_et_al_2021	CDS	902856	903075	.	-	0	Name=LOC105191693 CDS;ID=EWKMg4ru1zPvdBw+uzMEhS+PpGo.1624892357236.122610
NW_020230661	Koludarov_et_al_2021	CDS	902229	902385	.	-	0	Name=LOC105191693 CDS;ID=EWKMg4ru1zPvdBw+uzMEhS+PpGo.1624892357236.122610
NW_020230661	Koludarov_et_al_2021	CDS	901867	902139	.	-	0	Name=LOC105191693 CDS;ID=EWKMg4ru1zPvdBw+uzMEhS+PpGo.1624892357236.122610
NW_020230661	Koludarov_et_al_2021	CDS	900889	900992	.	-	0	Name=LOC105191693 CDS;ID=EWKMg4ru1zPvdBw+uzMEhS+PpGo.1624892357236.122610
NW_020230661	Koludarov_et_al_2021	CDS	909694	909748	.	-	0	Name=LOC105191693 CDS;ID=EWKMg4ru1zPvdBw+uzMEhS+PpGo.1624892357237.122611
NW_020230661	Koludarov_et_al_2021	CDS	908650	908782	.	-	0	Name=LOC105191693 CDS;ID=EWKMg4ru1zPvdBw+uzMEhS+PpGo.1624892357237.122611
NW_020230661	Koludarov_et_al_2021	CDS	906275	907687	.	-	0	Name=LOC105191693 CDS;ID=EWKMg4ru1zPvdBw+uzMEhS+PpGo.1624892357237.122611
NW_020230661	Koludarov_et_al_2021	CDS	905192	905652	.	-	0	Name=LOC105191693 CDS;ID=EWKMg4ru1zPvdBw+uzMEhS+PpGo.1624892357237.122611
NW_020230661	Koludarov_et_al_2021	CDS	904337	904693	.	-	0	Name=LOC105191693 CDS;ID=EWKMg4ru1zPvdBw+uzMEhS+PpGo.1624892357237.122611
NW_020230661	Koludarov_et_al_2021	CDS	903684	903942	.	-	0	Name=LOC105191693 CDS;ID=EWKMg4ru1zPvdBw+uzMEhS+PpGo.1624892357237.122611
NW_020230661	Koludarov_et_al_2021	CDS	903258	903578	.	-	0	Name=LOC105191693 CDS;ID=EWKMg4ru1zPvdBw+uzMEhS+PpGo.1624892357237.122611
NW_020230661	Koludarov_et_al_2021	CDS	902856	903075	.	-	0	Name=LOC105191693 CDS;ID=EWKMg4ru1zPvdBw+uzMEhS+PpGo.1624892357237.122611
NW_020230661	Koludarov_et_al_2021	CDS	902229	902385	.	-	0	Name=LOC105191693 CDS;ID=EWKMg4ru1zPvdBw+uzMEhS+PpGo.1624892357237.122611
NW_020230661	Koludarov_et_al_2021	CDS	901867	902139	.	-	0	Name=LOC105191693 CDS;ID=EWKMg4ru1zPvdBw+uzMEhS+PpGo.1624892357237.122611
NW_020230661	Koludarov_et_al_2021	CDS	901267	901358	.	-	0	Name=LOC105191693 CDS;ID=EWKMg4ru1zPvdBw+uzMEhS+PpGo.1624892357237.122611
NW_020230661	Koludarov_et_al_2021	CDS	909694	909748	.	-	0	Name=LOC105191693 CDS;ID=EWKMg4ru1zPvdBw+uzMEhS+PpGo.1624892357237.122612
NW_020230661	Koludarov_et_al_2021	CDS	909534	909557	.	-	0	Name=LOC105191693 CDS;ID=EWKMg4ru1zPvdBw+uzMEhS+PpGo.1624892357237.122612
NW_020230661	Koludarov_et_al_2021	CDS	908650	908782	.	-	0	Name=LOC105191693 CDS;ID=EWKMg4ru1zPvdBw+uzMEhS+PpGo.1624892357237.122612
NW_020230661	Koludarov_et_al_2021	CDS	906275	907687	.	-	0	Name=LOC105191693 CDS;ID=EWKMg4ru1zPvdBw+uzMEhS+PpGo.1624892357237.122612
NW_020230661	Koludarov_et_al_2021	CDS	905192	905652	.	-	0	Name=LOC105191693 CDS;ID=EWKMg4ru1zPvdBw+uzMEhS+PpGo.1624892357237.122612
NW_020230661	Koludarov_et_al_2021	CDS	904337	904693	.	-	0	Name=LOC105191693 CDS;ID=EWKMg4ru1zPvdBw+uzMEhS+PpGo.1624892357237.122612
NW_020230661	Koludarov_et_al_2021	CDS	903684	903942	.	-	0	Name=LOC105191693 CDS;ID=EWKMg4ru1zPvdBw+uzMEhS+PpGo.1624892357237.122612
NW_020230661	Koludarov_et_al_2021	CDS	903258	903578	.	-	0	Name=LOC105191693 CDS;ID=EWKMg4ru1zPvdBw+uzMEhS+PpGo.1624892357237.122612
NW_020230661	Koludarov_et_al_2021	CDS	902856	903075	.	-	0	Name=LOC105191693 CDS;ID=EWKMg4ru1zPvdBw+uzMEhS+PpGo.1624892357237.122612
NW_020230661	Koludarov_et_al_2021	CDS	902229	902385	.	-	0	Name=LOC105191693 CDS;ID=EWKMg4ru1zPvdBw+uzMEhS+PpGo.1624892357237.122612
NW_020230661	Koludarov_et_al_2021	CDS	901867	902139	.	-	0	Name=LOC105191693 CDS;ID=EWKMg4ru1zPvdBw+uzMEhS+PpGo.1624892357237.122612
NW_020230661	Koludarov_et_al_2021	CDS	901267	901358	.	-	0	Name=LOC105191693 CDS;ID=EWKMg4ru1zPvdBw+uzMEhS+PpGo.1624892357237.122612
NW_020230661	Koludarov_et_al_2021	CDS	85798	85801	.	+	0	Name=LOC105190692 CDS;ID=EWKMg4ru1zPvdBw+uzMEhS+PpGo.1624892357237.122613
NW_020230661	Koludarov_et_al_2021	CDS	85970	86164	.	+	0	Name=LOC105190692 CDS;ID=EWKMg4ru1zPvdBw+uzMEhS+PpGo.1624892357237.122613
NW_020230661	Koludarov_et_al_2021	CDS	94114	94232	.	+	0	Name=LOC105190692 CDS;ID=EWKMg4ru1zPvdBw+uzMEhS+PpGo.1624892357237.122613
NW_020230661	Koludarov_et_al_2021	CDS	788858	789148	.	-	0	Name=LOC105191700 CDS;ID=EWKMg4ru1zPvdBw+uzMEhS+PpGo.1624892357237.122614
NW_020230661	Koludarov_et_al_2021	CDS	788373	788588	.	-	0	Name=LOC105191700 CDS;ID=EWKMg4ru1zPvdBw+uzMEhS+PpGo.1624892357237.122614
NW_020230661	Koludarov_et_al_2021	CDS	787848	788149	.	-	0	Name=LOC105191700 CDS;ID=EWKMg4ru1zPvdBw+uzMEhS+PpGo.1624892357237.122614
NW_020230661	Koludarov_et_al_2021	CDS	786148	786335	.	-	0	Name=LOC105191700 CDS;ID=EWKMg4ru1zPvdBw+uzMEhS+PpGo.1624892357237.122614
NW_020230661	Koludarov_et_al_2021	CDS	785877	786048	.	-	0	Name=LOC105191700 CDS;ID=EWKMg4ru1zPvdBw+uzMEhS+PpGo.1624892357237.122614
NW_020230661	Koludarov_et_al_2021	CDS	783516	783870	.	-	0	Name=LOC105191700 CDS;ID=EWKMg4ru1zPvdBw+uzMEhS+PpGo.1624892357237.122614
NW_020230661	Koludarov_et_al_2021	CDS	781741	782394	.	-	0	Name=LOC105191700 CDS;ID=EWKMg4ru1zPvdBw+uzMEhS+PpGo.1624892357237.122614
NW_020230661	Koludarov_et_al_2021	CDS	880787	880940	.	-	0	Name=LOC105191692 CDS;ID=EWKMg4ru1zPvdBw+uzMEhS+PpGo.1624892357237.122615
NW_020230661	Koludarov_et_al_2021	CDS	879691	879815	.	-	0	Name=LOC105191692 CDS;ID=EWKMg4ru1zPvdBw+uzMEhS+PpGo.1624892357237.122615
NW_020230661	Koludarov_et_al_2021	CDS	878726	879151	.	-	0	Name=LOC105191692 CDS;ID=EWKMg4ru1zPvdBw+uzMEhS+PpGo.1624892357237.122615
NW_020230661	Koludarov_et_al_2021	CDS	878330	878635	.	-	0	Name=LOC105191692 CDS;ID=EWKMg4ru1zPvdBw+uzMEhS+PpGo.1624892357237.122615
NW_020230661	Koludarov_et_al_2021	CDS	877621	877761	.	-	0	Name=LOC105191692 CDS;ID=EWKMg4ru1zPvdBw+uzMEhS+PpGo.1624892357237.122615
NW_020230661	Koludarov_et_al_2021	CDS	877371	877518	.	-	0	Name=LOC105191692 CDS;ID=EWKMg4ru1zPvdBw+uzMEhS+PpGo.1624892357237.122615
NW_020230661	Koludarov_et_al_2021	CDS	874059	874387	.	-	0	Name=LOC105191692 CDS;ID=EWKMg4ru1zPvdBw+uzMEhS+PpGo.1624892357237.122615
NW_020230661	Koludarov_et_al_2021	CDS	880763	880940	.	-	0	Name=LOC105191692 CDS;ID=EWKMg4ru1zPvdBw+uzMEhS+PpGo.1624892357237.122616
NW_020230661	Koludarov_et_al_2021	CDS	879691	879815	.	-	0	Name=LOC105191692 CDS;ID=EWKMg4ru1zPvdBw+uzMEhS+PpGo.1624892357237.122616
NW_020230661	Koludarov_et_al_2021	CDS	878726	879151	.	-	0	Name=LOC105191692 CDS;ID=EWKMg4ru1zPvdBw+uzMEhS+PpGo.1624892357237.122616
NW_020230661	Koludarov_et_al_2021	CDS	878435	878635	.	-	0	Name=LOC105191692 CDS;ID=EWKMg4ru1zPvdBw+uzMEhS+PpGo.1624892357237.122616
NW_020230661	Koludarov_et_al_2021	CDS	877621	877761	.	-	0	Name=LOC105191692 CDS;ID=EWKMg4ru1zPvdBw+uzMEhS+PpGo.1624892357237.122616
NW_020230661	Koludarov_et_al_2021	CDS	877371	877518	.	-	0	Name=LOC105191692 CDS;ID=EWKMg4ru1zPvdBw+uzMEhS+PpGo.1624892357237.122616
NW_020230661	Koludarov_et_al_2021	CDS	874059	874387	.	-	0	Name=LOC105191692 CDS;ID=EWKMg4ru1zPvdBw+uzMEhS+PpGo.1624892357237.122616
NW_020230661	Koludarov_et_al_2021	CDS	880763	880940	.	-	0	Name=LOC105191692 CDS;ID=EWKMg4ru1zPvdBw+uzMEhS+PpGo.1624892357237.122617
NW_020230661	Koludarov_et_al_2021	CDS	879691	879815	.	-	0	Name=LOC105191692 CDS;ID=EWKMg4ru1zPvdBw+uzMEhS+PpGo.1624892357237.122617
NW_020230661	Koludarov_et_al_2021	CDS	878726	879151	.	-	0	Name=LOC105191692 CDS;ID=EWKMg4ru1zPvdBw+uzMEhS+PpGo.1624892357237.122617
NW_020230661	Koludarov_et_al_2021	CDS	878333	878635	.	-	0	Name=LOC105191692 CDS;ID=EWKMg4ru1zPvdBw+uzMEhS+PpGo.1624892357237.122617
NW_020230661	Koludarov_et_al_2021	CDS	877621	877761	.	-	0	Name=LOC105191692 CDS;ID=EWKMg4ru1zPvdBw+uzMEhS+PpGo.1624892357237.122617
NW_020230661	Koludarov_et_al_2021	CDS	877371	877518	.	-	0	Name=LOC105191692 CDS;ID=EWKMg4ru1zPvdBw+uzMEhS+PpGo.1624892357237.122617
NW_020230661	Koludarov_et_al_2021	CDS	874059	874387	.	-	0	Name=LOC105191692 CDS;ID=EWKMg4ru1zPvdBw+uzMEhS+PpGo.1624892357237.122617
NW_020230661	Koludarov_et_al_2021	CDS	880763	880940	.	-	0	Name=LOC105191692 CDS;ID=EWKMg4ru1zPvdBw+uzMEhS+PpGo.1624892357237.122618
NW_020230661	Koludarov_et_al_2021	CDS	879691	879815	.	-	0	Name=LOC105191692 CDS;ID=EWKMg4ru1zPvdBw+uzMEhS+PpGo.1624892357237.122618
NW_020230661	Koludarov_et_al_2021	CDS	878726	879151	.	-	0	Name=LOC105191692 CDS;ID=EWKMg4ru1zPvdBw+uzMEhS+PpGo.1624892357237.122618
NW_020230661	Koludarov_et_al_2021	CDS	878330	878635	.	-	0	Name=LOC105191692 CDS;ID=EWKMg4ru1zPvdBw+uzMEhS+PpGo.1624892357237.122618
NW_020230661	Koludarov_et_al_2021	CDS	877621	877761	.	-	0	Name=LOC105191692 CDS;ID=EWKMg4ru1zPvdBw+uzMEhS+PpGo.1624892357237.122618
NW_020230661	Koludarov_et_al_2021	CDS	877371	877518	.	-	0	Name=LOC105191692 CDS;ID=EWKMg4ru1zPvdBw+uzMEhS+PpGo.1624892357237.122618
NW_020230661	Koludarov_et_al_2021	CDS	874059	874387	.	-	0	Name=LOC105191692 CDS;ID=EWKMg4ru1zPvdBw+uzMEhS+PpGo.1624892357237.122618
NW_020230661	Koludarov_et_al_2021	CDS	880763	880940	.	-	0	Name=LOC105191692 CDS;ID=EWKMg4ru1zPvdBw+uzMEhS+PpGo.1624892357237.122619
NW_020230661	Koludarov_et_al_2021	CDS	879691	879815	.	-	0	Name=LOC105191692 CDS;ID=EWKMg4ru1zPvdBw+uzMEhS+PpGo.1624892357237.122619
NW_020230661	Koludarov_et_al_2021	CDS	878726	879151	.	-	0	Name=LOC105191692 CDS;ID=EWKMg4ru1zPvdBw+uzMEhS+PpGo.1624892357237.122619
NW_020230661	Koludarov_et_al_2021	CDS	878330	878635	.	-	0	Name=LOC105191692 CDS;ID=EWKMg4ru1zPvdBw+uzMEhS+PpGo.1624892357237.122619
NW_020230661	Koludarov_et_al_2021	CDS	877621	877761	.	-	0	Name=LOC105191692 CDS;ID=EWKMg4ru1zPvdBw+uzMEhS+PpGo.1624892357237.122619
NW_020230661	Koludarov_et_al_2021	CDS	877371	877518	.	-	0	Name=LOC105191692 CDS;ID=EWKMg4ru1zPvdBw+uzMEhS+PpGo.1624892357237.122619
NW_020230661	Koludarov_et_al_2021	CDS	874059	874387	.	-	0	Name=LOC105191692 CDS;ID=EWKMg4ru1zPvdBw+uzMEhS+PpGo.1624892357237.122619
NW_020230661	Koludarov_et_al_2021	CDS	880763	880940	.	-	0	Name=LOC105191692 CDS;ID=EWKMg4ru1zPvdBw+uzMEhS+PpGo.1624892357237.122620
NW_020230661	Koludarov_et_al_2021	CDS	879691	879815	.	-	0	Name=LOC105191692 CDS;ID=EWKMg4ru1zPvdBw+uzMEhS+PpGo.1624892357237.122620
NW_020230661	Koludarov_et_al_2021	CDS	878726	879151	.	-	0	Name=LOC105191692 CDS;ID=EWKMg4ru1zPvdBw+uzMEhS+PpGo.1624892357237.122620
NW_020230661	Koludarov_et_al_2021	CDS	878330	878635	.	-	0	Name=LOC105191692 CDS;ID=EWKMg4ru1zPvdBw+uzMEhS+PpGo.1624892357237.122620
NW_020230661	Koludarov_et_al_2021	CDS	877621	877761	.	-	0	Name=LOC105191692 CDS;ID=EWKMg4ru1zPvdBw+uzMEhS+PpGo.1624892357237.122620
NW_020230661	Koludarov_et_al_2021	CDS	877371	877518	.	-	0	Name=LOC105191692 CDS;ID=EWKMg4ru1zPvdBw+uzMEhS+PpGo.1624892357237.122620
NW_020230661	Koludarov_et_al_2021	CDS	874059	874387	.	-	0	Name=LOC105191692 CDS;ID=EWKMg4ru1zPvdBw+uzMEhS+PpGo.1624892357237.122620
NW_020230661	Koludarov_et_al_2021	CDS	890515	890707	.	-	0	Name=LOC105191690 CDS;ID=EWKMg4ru1zPvdBw+uzMEhS+PpGo.1624892357237.122621
NW_020230661	Koludarov_et_al_2021	CDS	890061	890303	.	-	0	Name=LOC105191690 CDS;ID=EWKMg4ru1zPvdBw+uzMEhS+PpGo.1624892357237.122621
NW_020230661	Koludarov_et_al_2021	CDS	889702	889845	.	-	0	Name=LOC105191690 CDS;ID=EWKMg4ru1zPvdBw+uzMEhS+PpGo.1624892357237.122621
NW_020230661	Koludarov_et_al_2021	CDS	886315	886467	.	-	0	Name=LOC105191690 CDS;ID=EWKMg4ru1zPvdBw+uzMEhS+PpGo.1624892357237.122621
NW_020230661	Koludarov_et_al_2021	CDS	884598	884693	.	-	0	Name=LOC105191690 CDS;ID=EWKMg4ru1zPvdBw+uzMEhS+PpGo.1624892357237.122621
NW_020230661	Koludarov_et_al_2021	CDS	884276	884502	.	-	0	Name=LOC105191690 CDS;ID=EWKMg4ru1zPvdBw+uzMEhS+PpGo.1624892357237.122621
NW_020230661	Koludarov_et_al_2021	CDS	890061	890295	.	-	0	Name=LOC105191690 CDS;ID=EWKMg4ru1zPvdBw+uzMEhS+PpGo.1624892357237.122622
NW_020230661	Koludarov_et_al_2021	CDS	889702	889845	.	-	0	Name=LOC105191690 CDS;ID=EWKMg4ru1zPvdBw+uzMEhS+PpGo.1624892357237.122622
NW_020230661	Koludarov_et_al_2021	CDS	886315	886467	.	-	0	Name=LOC105191690 CDS;ID=EWKMg4ru1zPvdBw+uzMEhS+PpGo.1624892357237.122622
NW_020230661	Koludarov_et_al_2021	CDS	884598	884693	.	-	0	Name=LOC105191690 CDS;ID=EWKMg4ru1zPvdBw+uzMEhS+PpGo.1624892357237.122622
NW_020230661	Koludarov_et_al_2021	CDS	884276	884502	.	-	0	Name=LOC105191690 CDS;ID=EWKMg4ru1zPvdBw+uzMEhS+PpGo.1624892357237.122622
NW_020230661	Koludarov_et_al_2021	CDS	153042	153627	.	+	0	Name=LOC105191676 CDS;ID=EWKMg4ru1zPvdBw+uzMEhS+PpGo.1624892357237.122623
NW_020230661	Koludarov_et_al_2021	CDS	154663	154922	.	+	0	Name=LOC105191676 CDS;ID=EWKMg4ru1zPvdBw+uzMEhS+PpGo.1624892357237.122623
NW_020230661	Koludarov_et_al_2021	CDS	155042	155200	.	+	0	Name=LOC105191676 CDS;ID=EWKMg4ru1zPvdBw+uzMEhS+PpGo.1624892357237.122623
NW_020230661	Koludarov_et_al_2021	CDS	155407	155525	.	+	0	Name=LOC105191676 CDS;ID=EWKMg4ru1zPvdBw+uzMEhS+PpGo.1624892357237.122623
NW_020230661	Koludarov_et_al_2021	CDS	155630	155721	.	+	0	Name=LOC105191676 CDS;ID=EWKMg4ru1zPvdBw+uzMEhS+PpGo.1624892357237.122623
NW_020230661	Koludarov_et_al_2021	CDS	155833	155994	.	+	0	Name=LOC105191676 CDS;ID=EWKMg4ru1zPvdBw+uzMEhS+PpGo.1624892357237.122623
NW_020230661	Koludarov_et_al_2021	CDS	156258	156543	.	+	0	Name=LOC105191676 CDS;ID=EWKMg4ru1zPvdBw+uzMEhS+PpGo.1624892357237.122623
NW_020230661	Koludarov_et_al_2021	CDS	156700	156802	.	+	0	Name=LOC105191676 CDS;ID=EWKMg4ru1zPvdBw+uzMEhS+PpGo.1624892357237.122623
NW_020230661	Koludarov_et_al_2021	CDS	157726	158058	.	+	0	Name=LOC105191676 CDS;ID=EWKMg4ru1zPvdBw+uzMEhS+PpGo.1624892357237.122623
NW_020230661	Koludarov_et_al_2021	CDS	153042	153627	.	+	0	Name=LOC105191676 CDS;ID=EWKMg4ru1zPvdBw+uzMEhS+PpGo.1624892357237.122624
NW_020230661	Koludarov_et_al_2021	CDS	154663	154922	.	+	0	Name=LOC105191676 CDS;ID=EWKMg4ru1zPvdBw+uzMEhS+PpGo.1624892357237.122624
NW_020230661	Koludarov_et_al_2021	CDS	155042	155200	.	+	0	Name=LOC105191676 CDS;ID=EWKMg4ru1zPvdBw+uzMEhS+PpGo.1624892357237.122624
NW_020230661	Koludarov_et_al_2021	CDS	155407	155525	.	+	0	Name=LOC105191676 CDS;ID=EWKMg4ru1zPvdBw+uzMEhS+PpGo.1624892357237.122624
NW_020230661	Koludarov_et_al_2021	CDS	155630	155721	.	+	0	Name=LOC105191676 CDS;ID=EWKMg4ru1zPvdBw+uzMEhS+PpGo.1624892357237.122624
NW_020230661	Koludarov_et_al_2021	CDS	155833	155994	.	+	0	Name=LOC105191676 CDS;ID=EWKMg4ru1zPvdBw+uzMEhS+PpGo.1624892357237.122624
NW_020230661	Koludarov_et_al_2021	CDS	156258	156543	.	+	0	Name=LOC105191676 CDS;ID=EWKMg4ru1zPvdBw+uzMEhS+PpGo.1624892357237.122624
NW_020230661	Koludarov_et_al_2021	CDS	156700	156802	.	+	0	Name=LOC105191676 CDS;ID=EWKMg4ru1zPvdBw+uzMEhS+PpGo.1624892357237.122624
NW_020230661	Koludarov_et_al_2021	CDS	157726	158058	.	+	0	Name=LOC105191676 CDS;ID=EWKMg4ru1zPvdBw+uzMEhS+PpGo.1624892357237.122624
NW_020230661	Koludarov_et_al_2021	CDS	768501	768507	.	+	0	Name=LOC105191685 CDS;ID=EWKMg4ru1zPvdBw+uzMEhS+PpGo.1624892357238.122625
NW_020230661	Koludarov_et_al_2021	CDS	768579	768676	.	+	0	Name=LOC105191685 CDS;ID=EWKMg4ru1zPvdBw+uzMEhS+PpGo.1624892357238.122625
NW_020230661	Koludarov_et_al_2021	CDS	769197	769256	.	+	0	Name=LOC105191685 CDS;ID=EWKMg4ru1zPvdBw+uzMEhS+PpGo.1624892357238.122625
NW_020230661	Koludarov_et_al_2021	CDS	770127	770268	.	+	0	Name=LOC105191685 CDS;ID=EWKMg4ru1zPvdBw+uzMEhS+PpGo.1624892357238.122625
NW_020230661	Koludarov_et_al_2021	CDS	770468	770685	.	+	0	Name=LOC105191685 CDS;ID=EWKMg4ru1zPvdBw+uzMEhS+PpGo.1624892357238.122625
NW_020230661	Koludarov_et_al_2021	CDS	770795	771024	.	+	0	Name=LOC105191685 CDS;ID=EWKMg4ru1zPvdBw+uzMEhS+PpGo.1624892357238.122625
NW_020230661	Koludarov_et_al_2021	CDS	771139	771370	.	+	0	Name=LOC105191685 CDS;ID=EWKMg4ru1zPvdBw+uzMEhS+PpGo.1624892357238.122625
NW_020230661	Koludarov_et_al_2021	CDS	772377	772426	.	+	0	Name=LOC105191685 CDS;ID=EWKMg4ru1zPvdBw+uzMEhS+PpGo.1624892357238.122625
NW_020230661	Koludarov_et_al_2021	CDS	772735	773113	.	+	0	Name=LOC105191685 CDS;ID=EWKMg4ru1zPvdBw+uzMEhS+PpGo.1624892357238.122625
NW_020230661	Koludarov_et_al_2021	CDS	773214	773318	.	+	0	Name=LOC105191685 CDS;ID=EWKMg4ru1zPvdBw+uzMEhS+PpGo.1624892357238.122625
NW_020230661	Koludarov_et_al_2021	CDS	760502	760627	.	+	0	Name=LOC105191684 CDS;ID=EWKMg4ru1zPvdBw+uzMEhS+PpGo.1624892357238.122626
NW_020230661	Koludarov_et_al_2021	CDS	761034	761166	.	+	0	Name=LOC105191684 CDS;ID=EWKMg4ru1zPvdBw+uzMEhS+PpGo.1624892357238.122626
NW_020230661	Koludarov_et_al_2021	CDS	761243	761416	.	+	0	Name=LOC105191684 CDS;ID=EWKMg4ru1zPvdBw+uzMEhS+PpGo.1624892357238.122626
NW_020230661	Koludarov_et_al_2021	CDS	761535	761688	.	+	0	Name=LOC105191684 CDS;ID=EWKMg4ru1zPvdBw+uzMEhS+PpGo.1624892357238.122626
NW_020230661	Koludarov_et_al_2021	CDS	761900	762044	.	+	0	Name=LOC105191684 CDS;ID=EWKMg4ru1zPvdBw+uzMEhS+PpGo.1624892357238.122626
NW_020230661	Koludarov_et_al_2021	CDS	762154	762380	.	+	0	Name=LOC105191684 CDS;ID=EWKMg4ru1zPvdBw+uzMEhS+PpGo.1624892357238.122626
NW_020230661	Koludarov_et_al_2021	CDS	762477	762725	.	+	0	Name=LOC105191684 CDS;ID=EWKMg4ru1zPvdBw+uzMEhS+PpGo.1624892357238.122626
NW_020230661	Koludarov_et_al_2021	CDS	762864	764901	.	+	0	Name=LOC105191684 CDS;ID=EWKMg4ru1zPvdBw+uzMEhS+PpGo.1624892357238.122626
NW_020230661	Koludarov_et_al_2021	CDS	926579	926633	.	-	0	Name=LOC105191696 CDS;ID=EWKMg4ru1zPvdBw+uzMEhS+PpGo.1624892357238.122627
NW_020230661	Koludarov_et_al_2021	CDS	926050	926172	.	-	0	Name=LOC105191696 CDS;ID=EWKMg4ru1zPvdBw+uzMEhS+PpGo.1624892357238.122627
NW_020230661	Koludarov_et_al_2021	CDS	925792	925941	.	-	0	Name=LOC105191696 CDS;ID=EWKMg4ru1zPvdBw+uzMEhS+PpGo.1624892357238.122627
NW_020230661	Koludarov_et_al_2021	CDS	925556	925644	.	-	0	Name=LOC105191696 CDS;ID=EWKMg4ru1zPvdBw+uzMEhS+PpGo.1624892357238.122627
NW_020230661	Koludarov_et_al_2021	CDS	925217	925347	.	-	0	Name=LOC105191696 CDS;ID=EWKMg4ru1zPvdBw+uzMEhS+PpGo.1624892357238.122627
NW_020230661	Koludarov_et_al_2021	CDS	924967	925147	.	-	0	Name=LOC105191696 CDS;ID=EWKMg4ru1zPvdBw+uzMEhS+PpGo.1624892357238.122627
NW_020230661	Koludarov_et_al_2021	CDS	924765	924874	.	-	0	Name=LOC105191696 CDS;ID=EWKMg4ru1zPvdBw+uzMEhS+PpGo.1624892357238.122627
NW_020230661	Koludarov_et_al_2021	CDS	924453	924607	.	-	0	Name=LOC105191696 CDS;ID=EWKMg4ru1zPvdBw+uzMEhS+PpGo.1624892357238.122627
NW_020230661	Koludarov_et_al_2021	CDS	924171	924371	.	-	0	Name=LOC105191696 CDS;ID=EWKMg4ru1zPvdBw+uzMEhS+PpGo.1624892357238.122627
NW_020230661	Koludarov_et_al_2021	CDS	923992	924098	.	-	0	Name=LOC105191696 CDS;ID=EWKMg4ru1zPvdBw+uzMEhS+PpGo.1624892357238.122627
NW_020230661	Koludarov_et_al_2021	CDS	923602	923784	.	-	0	Name=LOC105191696 CDS;ID=EWKMg4ru1zPvdBw+uzMEhS+PpGo.1624892357238.122627
NW_020230661	Koludarov_et_al_2021	CDS	923380	923504	.	-	0	Name=LOC105191696 CDS;ID=EWKMg4ru1zPvdBw+uzMEhS+PpGo.1624892357238.122627
NW_020230661	Koludarov_et_al_2021	CDS	923196	923313	.	-	0	Name=LOC105191696 CDS;ID=EWKMg4ru1zPvdBw+uzMEhS+PpGo.1624892357238.122627
NW_020230661	Koludarov_et_al_2021	CDS	922937	923107	.	-	0	Name=LOC105191696 CDS;ID=EWKMg4ru1zPvdBw+uzMEhS+PpGo.1624892357238.122627
NW_020230661	Koludarov_et_al_2021	CDS	922664	922732	.	-	0	Name=LOC105191696 CDS;ID=EWKMg4ru1zPvdBw+uzMEhS+PpGo.1624892357238.122627
NW_020230661	Koludarov_et_al_2021	CDS	761368	761416	.	+	0	Name=LOC105191684 CDS;ID=EWKMg4ru1zPvdBw+uzMEhS+PpGo.1624892357238.122628
NW_020230661	Koludarov_et_al_2021	CDS	761535	761688	.	+	0	Name=LOC105191684 CDS;ID=EWKMg4ru1zPvdBw+uzMEhS+PpGo.1624892357238.122628
NW_020230661	Koludarov_et_al_2021	CDS	761900	762044	.	+	0	Name=LOC105191684 CDS;ID=EWKMg4ru1zPvdBw+uzMEhS+PpGo.1624892357238.122628
NW_020230661	Koludarov_et_al_2021	CDS	762154	762380	.	+	0	Name=LOC105191684 CDS;ID=EWKMg4ru1zPvdBw+uzMEhS+PpGo.1624892357238.122628
NW_020230661	Koludarov_et_al_2021	CDS	762477	762725	.	+	0	Name=LOC105191684 CDS;ID=EWKMg4ru1zPvdBw+uzMEhS+PpGo.1624892357238.122628
NW_020230661	Koludarov_et_al_2021	CDS	762864	764901	.	+	0	Name=LOC105191684 CDS;ID=EWKMg4ru1zPvdBw+uzMEhS+PpGo.1624892357238.122628
NW_020230661	Koludarov_et_al_2021	CDS	162737	162844	.	-	0	Name=LOC105191677 CDS;ID=EWKMg4ru1zPvdBw+uzMEhS+PpGo.1624892357238.122629
NW_020230661	Koludarov_et_al_2021	CDS	162086	162221	.	-	0	Name=LOC105191677 CDS;ID=EWKMg4ru1zPvdBw+uzMEhS+PpGo.1624892357238.122629
NW_020230661	Koludarov_et_al_2021	CDS	161676	161819	.	-	0	Name=LOC105191677 CDS;ID=EWKMg4ru1zPvdBw+uzMEhS+PpGo.1624892357238.122629
NW_020230661	Koludarov_et_al_2021	CDS	160587	160833	.	-	0	Name=LOC105191677 CDS;ID=EWKMg4ru1zPvdBw+uzMEhS+PpGo.1624892357238.122629
NW_020230661	Koludarov_et_al_2021	CDS	159994	160498	.	-	0	Name=LOC105191677 CDS;ID=EWKMg4ru1zPvdBw+uzMEhS+PpGo.1624892357238.122629
NW_020230661	Koludarov_et_al_2021	CDS	915701	916015	.	+	0	Name=LOC105191694 CDS;ID=EWKMg4ru1zPvdBw+uzMEhS+PpGo.1624892357238.122630
NW_020230661	Koludarov_et_al_2021	CDS	916843	917093	.	+	0	Name=LOC105191694 CDS;ID=EWKMg4ru1zPvdBw+uzMEhS+PpGo.1624892357238.122630
NW_020230661	Koludarov_et_al_2021	CDS	917511	917605	.	+	0	Name=LOC105191694 CDS;ID=EWKMg4ru1zPvdBw+uzMEhS+PpGo.1624892357238.122630
NW_020230661	Koludarov_et_al_2021	CDS	918292	918524	.	+	0	Name=LOC105191694 CDS;ID=EWKMg4ru1zPvdBw+uzMEhS+PpGo.1624892357238.122630
NW_020230661	Koludarov_et_al_2021	CDS	261493	261767	.	+	0	Name=LOC105191680 CDS;ID=EWKMg4ru1zPvdBw+uzMEhS+PpGo.1624892357238.122631
NW_020230661	Koludarov_et_al_2021	CDS	263692	263862	.	+	0	Name=LOC105191680 CDS;ID=EWKMg4ru1zPvdBw+uzMEhS+PpGo.1624892357238.122631
NW_020230661	Koludarov_et_al_2021	CDS	264022	264100	.	+	0	Name=LOC105191680 CDS;ID=EWKMg4ru1zPvdBw+uzMEhS+PpGo.1624892357238.122631
NW_020230661	Koludarov_et_al_2021	CDS	883173	883183	.	+	0	Name=LOC105191691 CDS;ID=EWKMg4ru1zPvdBw+uzMEhS+PpGo.1624892357238.122632
NW_020230661	Koludarov_et_al_2021	CDS	884783	884940	.	+	0	Name=LOC105191691 CDS;ID=EWKMg4ru1zPvdBw+uzMEhS+PpGo.1624892357238.122632
NW_020230661	Koludarov_et_al_2021	CDS	885227	885657	.	+	0	Name=LOC105191691 CDS;ID=EWKMg4ru1zPvdBw+uzMEhS+PpGo.1624892357238.122632
NW_020230661	Koludarov_et_al_2021	CDS	167948	167950	.	+	0	Name=LOC105191678 CDS;ID=EWKMg4ru1zPvdBw+uzMEhS+PpGo.1624892357238.122633
NW_020230661	Koludarov_et_al_2021	CDS	168686	168920	.	+	0	Name=LOC105191678 CDS;ID=EWKMg4ru1zPvdBw+uzMEhS+PpGo.1624892357238.122633
NW_020230661	Koludarov_et_al_2021	CDS	169059	169161	.	+	0	Name=LOC105191678 CDS;ID=EWKMg4ru1zPvdBw+uzMEhS+PpGo.1624892357238.122633
NW_020230661	Koludarov_et_al_2021	CDS	169357	169621	.	+	0	Name=LOC105191678 CDS;ID=EWKMg4ru1zPvdBw+uzMEhS+PpGo.1624892357238.122633
NW_020230661	Koludarov_et_al_2021	CDS	169949	170102	.	+	0	Name=LOC105191678 CDS;ID=EWKMg4ru1zPvdBw+uzMEhS+PpGo.1624892357238.122633
NW_020230661	Koludarov_et_al_2021	CDS	170236	170429	.	+	0	Name=LOC105191678 CDS;ID=EWKMg4ru1zPvdBw+uzMEhS+PpGo.1624892357238.122633
NW_020230661	Koludarov_et_al_2021	CDS	167948	167950	.	+	0	Name=LOC105191678 CDS;ID=EWKMg4ru1zPvdBw+uzMEhS+PpGo.1624892357238.122634
NW_020230661	Koludarov_et_al_2021	CDS	168686	168920	.	+	0	Name=LOC105191678 CDS;ID=EWKMg4ru1zPvdBw+uzMEhS+PpGo.1624892357238.122634
NW_020230661	Koludarov_et_al_2021	CDS	169059	169161	.	+	0	Name=LOC105191678 CDS;ID=EWKMg4ru1zPvdBw+uzMEhS+PpGo.1624892357238.122634
NW_020230661	Koludarov_et_al_2021	CDS	169357	169609	.	+	0	Name=LOC105191678 CDS;ID=EWKMg4ru1zPvdBw+uzMEhS+PpGo.1624892357238.122634
NW_020230661	Koludarov_et_al_2021	CDS	169949	170102	.	+	0	Name=LOC105191678 CDS;ID=EWKMg4ru1zPvdBw+uzMEhS+PpGo.1624892357238.122634
NW_020230661	Koludarov_et_al_2021	CDS	170236	170429	.	+	0	Name=LOC105191678 CDS;ID=EWKMg4ru1zPvdBw+uzMEhS+PpGo.1624892357238.122634
NW_020230661	Koludarov_et_al_2021	CDS	167948	167950	.	+	0	Name=LOC105191678 CDS;ID=EWKMg4ru1zPvdBw+uzMEhS+PpGo.1624892357238.122635
NW_020230661	Koludarov_et_al_2021	CDS	168686	168920	.	+	0	Name=LOC105191678 CDS;ID=EWKMg4ru1zPvdBw+uzMEhS+PpGo.1624892357238.122635
NW_020230661	Koludarov_et_al_2021	CDS	169059	169161	.	+	0	Name=LOC105191678 CDS;ID=EWKMg4ru1zPvdBw+uzMEhS+PpGo.1624892357238.122635
NW_020230661	Koludarov_et_al_2021	CDS	169363	169621	.	+	0	Name=LOC105191678 CDS;ID=EWKMg4ru1zPvdBw+uzMEhS+PpGo.1624892357238.122635
NW_020230661	Koludarov_et_al_2021	CDS	169949	170102	.	+	0	Name=LOC105191678 CDS;ID=EWKMg4ru1zPvdBw+uzMEhS+PpGo.1624892357238.122635
NW_020230661	Koludarov_et_al_2021	CDS	170236	170429	.	+	0	Name=LOC105191678 CDS;ID=EWKMg4ru1zPvdBw+uzMEhS+PpGo.1624892357238.122635
NW_020230661	Koludarov_et_al_2021	CDS	168686	168920	.	+	0	Name=LOC105191678 CDS;ID=EWKMg4ru1zPvdBw+uzMEhS+PpGo.1624892357238.122636
NW_020230661	Koludarov_et_al_2021	CDS	169059	169161	.	+	0	Name=LOC105191678 CDS;ID=EWKMg4ru1zPvdBw+uzMEhS+PpGo.1624892357238.122636
NW_020230661	Koludarov_et_al_2021	CDS	169357	169621	.	+	0	Name=LOC105191678 CDS;ID=EWKMg4ru1zPvdBw+uzMEhS+PpGo.1624892357238.122636
NW_020230661	Koludarov_et_al_2021	CDS	169949	170102	.	+	0	Name=LOC105191678 CDS;ID=EWKMg4ru1zPvdBw+uzMEhS+PpGo.1624892357238.122636
NW_020230661	Koludarov_et_al_2021	CDS	170236	170429	.	+	0	Name=LOC105191678 CDS;ID=EWKMg4ru1zPvdBw+uzMEhS+PpGo.1624892357238.122636
NW_020230661	Koludarov_et_al_2021	CDS	13909	15219	.	+	0	Name=LOC112590451 CDS
NW_020230661	Koludarov_et_al_2021	CDS	69207	69479	.	-	0	Name=LOC112590452 CDS;ID=EWKMg4ru1zPvdBw+uzMEhS+PpGo.1624892357238.122637
NW_020230661	Koludarov_et_al_2021	CDS	68909	69041	.	-	0	Name=LOC112590452 CDS;ID=EWKMg4ru1zPvdBw+uzMEhS+PpGo.1624892357238.122637
NW_020230661	Koludarov_et_al_2021	CDS	68352	68773	.	-	0	Name=LOC112590452 CDS;ID=EWKMg4ru1zPvdBw+uzMEhS+PpGo.1624892357238.122637
NW_020230661	Koludarov_et_al_2021	CDS	868939	869152	.	+	0	Name=LOC105191689 CDS;ID=EWKMg4ru1zPvdBw+uzMEhS+PpGo.1624892357238.122638
NW_020230661	Koludarov_et_al_2021	CDS	869460	869710	.	+	0	Name=LOC105191689 CDS;ID=EWKMg4ru1zPvdBw+uzMEhS+PpGo.1624892357238.122638
NW_020230661	Koludarov_et_al_2021	CDS	266464	266723	.	+	0	Name=LOC105191679 CDS;ID=EWKMg4ru1zPvdBw+uzMEhS+PpGo.1624892357239.122639
NW_020230661	Koludarov_et_al_2021	CDS	266829	267048	.	+	0	Name=LOC105191679 CDS;ID=EWKMg4ru1zPvdBw+uzMEhS+PpGo.1624892357239.122639
NW_020230661	Koludarov_et_al_2021	CDS	266464	266723	.	+	0	Name=LOC105191679 CDS;ID=EWKMg4ru1zPvdBw+uzMEhS+PpGo.1624892357239.122640
NW_020230661	Koludarov_et_al_2021	CDS	266829	267048	.	+	0	Name=LOC105191679 CDS;ID=EWKMg4ru1zPvdBw+uzMEhS+PpGo.1624892357239.122640
NW_020230661	Koludarov_et_al_2021	mRNA	672575	673373	.	-	.	Name=LOC105191681 mRNA;ID=EWKMg4ru1zPvdBw+uzMEhS+PpGo.1624892357239.122641
NW_020230661	Koludarov_et_al_2021	mRNA	655285	655335	.	-	.	Name=LOC105191681 mRNA;ID=EWKMg4ru1zPvdBw+uzMEhS+PpGo.1624892357239.122641
NW_020230661	Koludarov_et_al_2021	mRNA	488185	488329	.	-	.	Name=LOC105191681 mRNA;ID=EWKMg4ru1zPvdBw+uzMEhS+PpGo.1624892357239.122641
NW_020230661	Koludarov_et_al_2021	mRNA	443539	443682	.	-	.	Name=LOC105191681 mRNA;ID=EWKMg4ru1zPvdBw+uzMEhS+PpGo.1624892357239.122641
NW_020230661	Koludarov_et_al_2021	mRNA	435516	435676	.	-	.	Name=LOC105191681 mRNA;ID=EWKMg4ru1zPvdBw+uzMEhS+PpGo.1624892357239.122641
NW_020230661	Koludarov_et_al_2021	mRNA	394527	394553	.	-	.	Name=LOC105191681 mRNA;ID=EWKMg4ru1zPvdBw+uzMEhS+PpGo.1624892357239.122641
NW_020230661	Koludarov_et_al_2021	mRNA	377218	377376	.	-	.	Name=LOC105191681 mRNA;ID=EWKMg4ru1zPvdBw+uzMEhS+PpGo.1624892357239.122641
NW_020230661	Koludarov_et_al_2021	mRNA	370275	370427	.	-	.	Name=LOC105191681 mRNA;ID=EWKMg4ru1zPvdBw+uzMEhS+PpGo.1624892357239.122641
NW_020230661	Koludarov_et_al_2021	mRNA	312676	312783	.	-	.	Name=LOC105191681 mRNA;ID=EWKMg4ru1zPvdBw+uzMEhS+PpGo.1624892357239.122641
NW_020230661	Koludarov_et_al_2021	mRNA	309387	309579	.	-	.	Name=LOC105191681 mRNA;ID=EWKMg4ru1zPvdBw+uzMEhS+PpGo.1624892357239.122641
NW_020230661	Koludarov_et_al_2021	mRNA	306628	306819	.	-	.	Name=LOC105191681 mRNA;ID=EWKMg4ru1zPvdBw+uzMEhS+PpGo.1624892357239.122641
NW_020230661	Koludarov_et_al_2021	mRNA	305513	305656	.	-	.	Name=LOC105191681 mRNA;ID=EWKMg4ru1zPvdBw+uzMEhS+PpGo.1624892357239.122641
NW_020230661	Koludarov_et_al_2021	mRNA	304763	304980	.	-	.	Name=LOC105191681 mRNA;ID=EWKMg4ru1zPvdBw+uzMEhS+PpGo.1624892357239.122641
NW_020230661	Koludarov_et_al_2021	mRNA	291984	292092	.	-	.	Name=LOC105191681 mRNA;ID=EWKMg4ru1zPvdBw+uzMEhS+PpGo.1624892357239.122641
NW_020230661	Koludarov_et_al_2021	mRNA	275121	275443	.	-	.	Name=LOC105191681 mRNA;ID=EWKMg4ru1zPvdBw+uzMEhS+PpGo.1624892357239.122641
NW_020230661	Koludarov_et_al_2021	mRNA	274533	274824	.	-	.	Name=LOC105191681 mRNA;ID=EWKMg4ru1zPvdBw+uzMEhS+PpGo.1624892357239.122641
NW_020230661	Koludarov_et_al_2021	mRNA	255218	255511	.	-	.	Name=LOC105191681 mRNA;ID=EWKMg4ru1zPvdBw+uzMEhS+PpGo.1624892357239.122641
NW_020230661	Koludarov_et_al_2021	mRNA	252929	253107	.	-	.	Name=LOC105191681 mRNA;ID=EWKMg4ru1zPvdBw+uzMEhS+PpGo.1624892357239.122641
NW_020230661	Koludarov_et_al_2021	mRNA	251445	251616	.	-	.	Name=LOC105191681 mRNA;ID=EWKMg4ru1zPvdBw+uzMEhS+PpGo.1624892357239.122641
NW_020230661	Koludarov_et_al_2021	mRNA	190702	190943	.	-	.	Name=LOC105191681 mRNA;ID=EWKMg4ru1zPvdBw+uzMEhS+PpGo.1624892357239.122641
NW_020230661	Koludarov_et_al_2021	mRNA	188894	189011	.	-	.	Name=LOC105191681 mRNA;ID=EWKMg4ru1zPvdBw+uzMEhS+PpGo.1624892357239.122641
NW_020230661	Koludarov_et_al_2021	mRNA	185739	185912	.	-	.	Name=LOC105191681 mRNA;ID=EWKMg4ru1zPvdBw+uzMEhS+PpGo.1624892357239.122641
NW_020230661	Koludarov_et_al_2021	mRNA	183662	183818	.	-	.	Name=LOC105191681 mRNA;ID=EWKMg4ru1zPvdBw+uzMEhS+PpGo.1624892357239.122641
NW_020230661	Koludarov_et_al_2021	mRNA	176145	182619	.	-	.	Name=LOC105191681 mRNA;ID=EWKMg4ru1zPvdBw+uzMEhS+PpGo.1624892357239.122641
NW_020230661	Koludarov_et_al_2021	mRNA	672575	673373	.	-	.	Name=LOC105191681 mRNA;ID=EWKMg4ru1zPvdBw+uzMEhS+PpGo.1624892357239.122642
NW_020230661	Koludarov_et_al_2021	mRNA	655285	655335	.	-	.	Name=LOC105191681 mRNA;ID=EWKMg4ru1zPvdBw+uzMEhS+PpGo.1624892357239.122642
NW_020230661	Koludarov_et_al_2021	mRNA	488185	488329	.	-	.	Name=LOC105191681 mRNA;ID=EWKMg4ru1zPvdBw+uzMEhS+PpGo.1624892357239.122642
NW_020230661	Koludarov_et_al_2021	mRNA	443539	443682	.	-	.	Name=LOC105191681 mRNA;ID=EWKMg4ru1zPvdBw+uzMEhS+PpGo.1624892357239.122642
NW_020230661	Koludarov_et_al_2021	mRNA	435516	435676	.	-	.	Name=LOC105191681 mRNA;ID=EWKMg4ru1zPvdBw+uzMEhS+PpGo.1624892357239.122642
NW_020230661	Koludarov_et_al_2021	mRNA	394527	394553	.	-	.	Name=LOC105191681 mRNA;ID=EWKMg4ru1zPvdBw+uzMEhS+PpGo.1624892357239.122642
NW_020230661	Koludarov_et_al_2021	mRNA	377218	377376	.	-	.	Name=LOC105191681 mRNA;ID=EWKMg4ru1zPvdBw+uzMEhS+PpGo.1624892357239.122642
NW_020230661	Koludarov_et_al_2021	mRNA	370275	370427	.	-	.	Name=LOC105191681 mRNA;ID=EWKMg4ru1zPvdBw+uzMEhS+PpGo.1624892357239.122642
NW_020230661	Koludarov_et_al_2021	mRNA	312676	312783	.	-	.	Name=LOC105191681 mRNA;ID=EWKMg4ru1zPvdBw+uzMEhS+PpGo.1624892357239.122642
NW_020230661	Koludarov_et_al_2021	mRNA	309387	309579	.	-	.	Name=LOC105191681 mRNA;ID=EWKMg4ru1zPvdBw+uzMEhS+PpGo.1624892357239.122642
NW_020230661	Koludarov_et_al_2021	mRNA	306628	306819	.	-	.	Name=LOC105191681 mRNA;ID=EWKMg4ru1zPvdBw+uzMEhS+PpGo.1624892357239.122642
NW_020230661	Koludarov_et_al_2021	mRNA	305513	305656	.	-	.	Name=LOC105191681 mRNA;ID=EWKMg4ru1zPvdBw+uzMEhS+PpGo.1624892357239.122642
NW_020230661	Koludarov_et_al_2021	mRNA	304763	304980	.	-	.	Name=LOC105191681 mRNA;ID=EWKMg4ru1zPvdBw+uzMEhS+PpGo.1624892357239.122642
NW_020230661	Koludarov_et_al_2021	mRNA	291984	292092	.	-	.	Name=LOC105191681 mRNA;ID=EWKMg4ru1zPvdBw+uzMEhS+PpGo.1624892357239.122642
NW_020230661	Koludarov_et_al_2021	mRNA	275121	275443	.	-	.	Name=LOC105191681 mRNA;ID=EWKMg4ru1zPvdBw+uzMEhS+PpGo.1624892357239.122642
NW_020230661	Koludarov_et_al_2021	mRNA	274533	274824	.	-	.	Name=LOC105191681 mRNA;ID=EWKMg4ru1zPvdBw+uzMEhS+PpGo.1624892357239.122642
NW_020230661	Koludarov_et_al_2021	mRNA	255218	255511	.	-	.	Name=LOC105191681 mRNA;ID=EWKMg4ru1zPvdBw+uzMEhS+PpGo.1624892357239.122642
NW_020230661	Koludarov_et_al_2021	mRNA	252929	253107	.	-	.	Name=LOC105191681 mRNA;ID=EWKMg4ru1zPvdBw+uzMEhS+PpGo.1624892357239.122642
NW_020230661	Koludarov_et_al_2021	mRNA	251445	251616	.	-	.	Name=LOC105191681 mRNA;ID=EWKMg4ru1zPvdBw+uzMEhS+PpGo.1624892357239.122642
NW_020230661	Koludarov_et_al_2021	mRNA	190702	190943	.	-	.	Name=LOC105191681 mRNA;ID=EWKMg4ru1zPvdBw+uzMEhS+PpGo.1624892357239.122642
NW_020230661	Koludarov_et_al_2021	mRNA	188888	189011	.	-	.	Name=LOC105191681 mRNA;ID=EWKMg4ru1zPvdBw+uzMEhS+PpGo.1624892357239.122642
NW_020230661	Koludarov_et_al_2021	mRNA	185739	185912	.	-	.	Name=LOC105191681 mRNA;ID=EWKMg4ru1zPvdBw+uzMEhS+PpGo.1624892357239.122642
NW_020230661	Koludarov_et_al_2021	mRNA	183662	183818	.	-	.	Name=LOC105191681 mRNA;ID=EWKMg4ru1zPvdBw+uzMEhS+PpGo.1624892357239.122642
NW_020230661	Koludarov_et_al_2021	mRNA	176145	182619	.	-	.	Name=LOC105191681 mRNA;ID=EWKMg4ru1zPvdBw+uzMEhS+PpGo.1624892357239.122642
NW_020230661	Koludarov_et_al_2021	mRNA	672575	673373	.	-	.	Name=LOC105191681 mRNA;ID=EWKMg4ru1zPvdBw+uzMEhS+PpGo.1624892357239.122643
NW_020230661	Koludarov_et_al_2021	mRNA	655285	655335	.	-	.	Name=LOC105191681 mRNA;ID=EWKMg4ru1zPvdBw+uzMEhS+PpGo.1624892357239.122643
NW_020230661	Koludarov_et_al_2021	mRNA	488185	488329	.	-	.	Name=LOC105191681 mRNA;ID=EWKMg4ru1zPvdBw+uzMEhS+PpGo.1624892357239.122643
NW_020230661	Koludarov_et_al_2021	mRNA	443539	443682	.	-	.	Name=LOC105191681 mRNA;ID=EWKMg4ru1zPvdBw+uzMEhS+PpGo.1624892357239.122643
NW_020230661	Koludarov_et_al_2021	mRNA	435516	435676	.	-	.	Name=LOC105191681 mRNA;ID=EWKMg4ru1zPvdBw+uzMEhS+PpGo.1624892357239.122643
NW_020230661	Koludarov_et_al_2021	mRNA	394527	394553	.	-	.	Name=LOC105191681 mRNA;ID=EWKMg4ru1zPvdBw+uzMEhS+PpGo.1624892357239.122643
NW_020230661	Koludarov_et_al_2021	mRNA	377218	377376	.	-	.	Name=LOC105191681 mRNA;ID=EWKMg4ru1zPvdBw+uzMEhS+PpGo.1624892357239.122643
NW_020230661	Koludarov_et_al_2021	mRNA	370275	370427	.	-	.	Name=LOC105191681 mRNA;ID=EWKMg4ru1zPvdBw+uzMEhS+PpGo.1624892357239.122643
NW_020230661	Koludarov_et_al_2021	mRNA	347601	347675	.	-	.	Name=LOC105191681 mRNA;ID=EWKMg4ru1zPvdBw+uzMEhS+PpGo.1624892357239.122643
NW_020230661	Koludarov_et_al_2021	mRNA	312676	312783	.	-	.	Name=LOC105191681 mRNA;ID=EWKMg4ru1zPvdBw+uzMEhS+PpGo.1624892357239.122643
NW_020230661	Koludarov_et_al_2021	mRNA	309387	309579	.	-	.	Name=LOC105191681 mRNA;ID=EWKMg4ru1zPvdBw+uzMEhS+PpGo.1624892357239.122643
NW_020230661	Koludarov_et_al_2021	mRNA	306628	306819	.	-	.	Name=LOC105191681 mRNA;ID=EWKMg4ru1zPvdBw+uzMEhS+PpGo.1624892357239.122643
NW_020230661	Koludarov_et_al_2021	mRNA	305513	305656	.	-	.	Name=LOC105191681 mRNA;ID=EWKMg4ru1zPvdBw+uzMEhS+PpGo.1624892357239.122643
NW_020230661	Koludarov_et_al_2021	mRNA	304763	304980	.	-	.	Name=LOC105191681 mRNA;ID=EWKMg4ru1zPvdBw+uzMEhS+PpGo.1624892357239.122643
NW_020230661	Koludarov_et_al_2021	mRNA	291984	292092	.	-	.	Name=LOC105191681 mRNA;ID=EWKMg4ru1zPvdBw+uzMEhS+PpGo.1624892357239.122643
NW_020230661	Koludarov_et_al_2021	mRNA	275121	275443	.	-	.	Name=LOC105191681 mRNA;ID=EWKMg4ru1zPvdBw+uzMEhS+PpGo.1624892357239.122643
NW_020230661	Koludarov_et_al_2021	mRNA	274533	274824	.	-	.	Name=LOC105191681 mRNA;ID=EWKMg4ru1zPvdBw+uzMEhS+PpGo.1624892357239.122643
NW_020230661	Koludarov_et_al_2021	mRNA	255218	255511	.	-	.	Name=LOC105191681 mRNA;ID=EWKMg4ru1zPvdBw+uzMEhS+PpGo.1624892357239.122643
NW_020230661	Koludarov_et_al_2021	mRNA	252929	253107	.	-	.	Name=LOC105191681 mRNA;ID=EWKMg4ru1zPvdBw+uzMEhS+PpGo.1624892357239.122643
NW_020230661	Koludarov_et_al_2021	mRNA	251445	251616	.	-	.	Name=LOC105191681 mRNA;ID=EWKMg4ru1zPvdBw+uzMEhS+PpGo.1624892357239.122643
NW_020230661	Koludarov_et_al_2021	mRNA	190702	190943	.	-	.	Name=LOC105191681 mRNA;ID=EWKMg4ru1zPvdBw+uzMEhS+PpGo.1624892357239.122643
NW_020230661	Koludarov_et_al_2021	mRNA	188888	189011	.	-	.	Name=LOC105191681 mRNA;ID=EWKMg4ru1zPvdBw+uzMEhS+PpGo.1624892357239.122643
NW_020230661	Koludarov_et_al_2021	mRNA	185739	185912	.	-	.	Name=LOC105191681 mRNA;ID=EWKMg4ru1zPvdBw+uzMEhS+PpGo.1624892357239.122643
NW_020230661	Koludarov_et_al_2021	mRNA	183662	183818	.	-	.	Name=LOC105191681 mRNA;ID=EWKMg4ru1zPvdBw+uzMEhS+PpGo.1624892357239.122643
NW_020230661	Koludarov_et_al_2021	mRNA	176145	182619	.	-	.	Name=LOC105191681 mRNA;ID=EWKMg4ru1zPvdBw+uzMEhS+PpGo.1624892357239.122643
NW_020230661	Koludarov_et_al_2021	mRNA	672575	673373	.	-	.	Name=LOC105191681 mRNA;ID=EWKMg4ru1zPvdBw+uzMEhS+PpGo.1624892357239.122644
NW_020230661	Koludarov_et_al_2021	mRNA	655285	655335	.	-	.	Name=LOC105191681 mRNA;ID=EWKMg4ru1zPvdBw+uzMEhS+PpGo.1624892357239.122644
NW_020230661	Koludarov_et_al_2021	mRNA	488185	488329	.	-	.	Name=LOC105191681 mRNA;ID=EWKMg4ru1zPvdBw+uzMEhS+PpGo.1624892357239.122644
NW_020230661	Koludarov_et_al_2021	mRNA	484442	484501	.	-	.	Name=LOC105191681 mRNA;ID=EWKMg4ru1zPvdBw+uzMEhS+PpGo.1624892357239.122644
NW_020230661	Koludarov_et_al_2021	mRNA	443539	443682	.	-	.	Name=LOC105191681 mRNA;ID=EWKMg4ru1zPvdBw+uzMEhS+PpGo.1624892357239.122644
NW_020230661	Koludarov_et_al_2021	mRNA	435516	435676	.	-	.	Name=LOC105191681 mRNA;ID=EWKMg4ru1zPvdBw+uzMEhS+PpGo.1624892357239.122644
NW_020230661	Koludarov_et_al_2021	mRNA	394527	394553	.	-	.	Name=LOC105191681 mRNA;ID=EWKMg4ru1zPvdBw+uzMEhS+PpGo.1624892357239.122644
NW_020230661	Koludarov_et_al_2021	mRNA	377218	377376	.	-	.	Name=LOC105191681 mRNA;ID=EWKMg4ru1zPvdBw+uzMEhS+PpGo.1624892357239.122644
NW_020230661	Koludarov_et_al_2021	mRNA	370275	370427	.	-	.	Name=LOC105191681 mRNA;ID=EWKMg4ru1zPvdBw+uzMEhS+PpGo.1624892357239.122644
NW_020230661	Koludarov_et_al_2021	mRNA	312676	312783	.	-	.	Name=LOC105191681 mRNA;ID=EWKMg4ru1zPvdBw+uzMEhS+PpGo.1624892357239.122644
NW_020230661	Koludarov_et_al_2021	mRNA	309387	309579	.	-	.	Name=LOC105191681 mRNA;ID=EWKMg4ru1zPvdBw+uzMEhS+PpGo.1624892357239.122644
NW_020230661	Koludarov_et_al_2021	mRNA	306628	306819	.	-	.	Name=LOC105191681 mRNA;ID=EWKMg4ru1zPvdBw+uzMEhS+PpGo.1624892357239.122644
NW_020230661	Koludarov_et_al_2021	mRNA	305513	305656	.	-	.	Name=LOC105191681 mRNA;ID=EWKMg4ru1zPvdBw+uzMEhS+PpGo.1624892357239.122644
NW_020230661	Koludarov_et_al_2021	mRNA	304763	304980	.	-	.	Name=LOC105191681 mRNA;ID=EWKMg4ru1zPvdBw+uzMEhS+PpGo.1624892357239.122644
NW_020230661	Koludarov_et_al_2021	mRNA	291984	292092	.	-	.	Name=LOC105191681 mRNA;ID=EWKMg4ru1zPvdBw+uzMEhS+PpGo.1624892357239.122644
NW_020230661	Koludarov_et_al_2021	mRNA	275121	275443	.	-	.	Name=LOC105191681 mRNA;ID=EWKMg4ru1zPvdBw+uzMEhS+PpGo.1624892357239.122644
NW_020230661	Koludarov_et_al_2021	mRNA	274533	274824	.	-	.	Name=LOC105191681 mRNA;ID=EWKMg4ru1zPvdBw+uzMEhS+PpGo.1624892357239.122644
NW_020230661	Koludarov_et_al_2021	mRNA	255218	255511	.	-	.	Name=LOC105191681 mRNA;ID=EWKMg4ru1zPvdBw+uzMEhS+PpGo.1624892357239.122644
NW_020230661	Koludarov_et_al_2021	mRNA	252929	253107	.	-	.	Name=LOC105191681 mRNA;ID=EWKMg4ru1zPvdBw+uzMEhS+PpGo.1624892357239.122644
NW_020230661	Koludarov_et_al_2021	mRNA	251445	251616	.	-	.	Name=LOC105191681 mRNA;ID=EWKMg4ru1zPvdBw+uzMEhS+PpGo.1624892357239.122644
NW_020230661	Koludarov_et_al_2021	mRNA	190702	190943	.	-	.	Name=LOC105191681 mRNA;ID=EWKMg4ru1zPvdBw+uzMEhS+PpGo.1624892357239.122644
NW_020230661	Koludarov_et_al_2021	mRNA	188888	189011	.	-	.	Name=LOC105191681 mRNA;ID=EWKMg4ru1zPvdBw+uzMEhS+PpGo.1624892357239.122644
NW_020230661	Koludarov_et_al_2021	mRNA	185739	185912	.	-	.	Name=LOC105191681 mRNA;ID=EWKMg4ru1zPvdBw+uzMEhS+PpGo.1624892357239.122644
NW_020230661	Koludarov_et_al_2021	mRNA	183662	183818	.	-	.	Name=LOC105191681 mRNA;ID=EWKMg4ru1zPvdBw+uzMEhS+PpGo.1624892357239.122644
NW_020230661	Koludarov_et_al_2021	mRNA	176145	182619	.	-	.	Name=LOC105191681 mRNA;ID=EWKMg4ru1zPvdBw+uzMEhS+PpGo.1624892357239.122644
NW_020230661	Koludarov_et_al_2021	mRNA	672575	673373	.	-	.	Name=LOC105191681 mRNA;ID=EWKMg4ru1zPvdBw+uzMEhS+PpGo.1624892357239.122645
NW_020230661	Koludarov_et_al_2021	mRNA	655285	655335	.	-	.	Name=LOC105191681 mRNA;ID=EWKMg4ru1zPvdBw+uzMEhS+PpGo.1624892357239.122645
NW_020230661	Koludarov_et_al_2021	mRNA	488185	488329	.	-	.	Name=LOC105191681 mRNA;ID=EWKMg4ru1zPvdBw+uzMEhS+PpGo.1624892357239.122645
NW_020230661	Koludarov_et_al_2021	mRNA	484442	484501	.	-	.	Name=LOC105191681 mRNA;ID=EWKMg4ru1zPvdBw+uzMEhS+PpGo.1624892357239.122645
NW_020230661	Koludarov_et_al_2021	mRNA	443539	443682	.	-	.	Name=LOC105191681 mRNA;ID=EWKMg4ru1zPvdBw+uzMEhS+PpGo.1624892357239.122645
NW_020230661	Koludarov_et_al_2021	mRNA	435516	435676	.	-	.	Name=LOC105191681 mRNA;ID=EWKMg4ru1zPvdBw+uzMEhS+PpGo.1624892357239.122645
NW_020230661	Koludarov_et_al_2021	mRNA	394527	394553	.	-	.	Name=LOC105191681 mRNA;ID=EWKMg4ru1zPvdBw+uzMEhS+PpGo.1624892357239.122645
NW_020230661	Koludarov_et_al_2021	mRNA	377218	377376	.	-	.	Name=LOC105191681 mRNA;ID=EWKMg4ru1zPvdBw+uzMEhS+PpGo.1624892357239.122645
NW_020230661	Koludarov_et_al_2021	mRNA	370275	370427	.	-	.	Name=LOC105191681 mRNA;ID=EWKMg4ru1zPvdBw+uzMEhS+PpGo.1624892357239.122645
NW_020230661	Koludarov_et_al_2021	mRNA	347601	347675	.	-	.	Name=LOC105191681 mRNA;ID=EWKMg4ru1zPvdBw+uzMEhS+PpGo.1624892357239.122645
NW_020230661	Koludarov_et_al_2021	mRNA	312676	312783	.	-	.	Name=LOC105191681 mRNA;ID=EWKMg4ru1zPvdBw+uzMEhS+PpGo.1624892357239.122645
NW_020230661	Koludarov_et_al_2021	mRNA	309387	309579	.	-	.	Name=LOC105191681 mRNA;ID=EWKMg4ru1zPvdBw+uzMEhS+PpGo.1624892357239.122645
NW_020230661	Koludarov_et_al_2021	mRNA	306628	306819	.	-	.	Name=LOC105191681 mRNA;ID=EWKMg4ru1zPvdBw+uzMEhS+PpGo.1624892357239.122645
NW_020230661	Koludarov_et_al_2021	mRNA	305513	305656	.	-	.	Name=LOC105191681 mRNA;ID=EWKMg4ru1zPvdBw+uzMEhS+PpGo.1624892357239.122645
NW_020230661	Koludarov_et_al_2021	mRNA	304763	304980	.	-	.	Name=LOC105191681 mRNA;ID=EWKMg4ru1zPvdBw+uzMEhS+PpGo.1624892357239.122645
NW_020230661	Koludarov_et_al_2021	mRNA	291984	292092	.	-	.	Name=LOC105191681 mRNA;ID=EWKMg4ru1zPvdBw+uzMEhS+PpGo.1624892357239.122645
NW_020230661	Koludarov_et_al_2021	mRNA	275121	275443	.	-	.	Name=LOC105191681 mRNA;ID=EWKMg4ru1zPvdBw+uzMEhS+PpGo.1624892357239.122645
NW_020230661	Koludarov_et_al_2021	mRNA	274533	274824	.	-	.	Name=LOC105191681 mRNA;ID=EWKMg4ru1zPvdBw+uzMEhS+PpGo.1624892357239.122645
NW_020230661	Koludarov_et_al_2021	mRNA	255218	255511	.	-	.	Name=LOC105191681 mRNA;ID=EWKMg4ru1zPvdBw+uzMEhS+PpGo.1624892357239.122645
NW_020230661	Koludarov_et_al_2021	mRNA	252929	253107	.	-	.	Name=LOC105191681 mRNA;ID=EWKMg4ru1zPvdBw+uzMEhS+PpGo.1624892357239.122645
NW_020230661	Koludarov_et_al_2021	mRNA	251445	251616	.	-	.	Name=LOC105191681 mRNA;ID=EWKMg4ru1zPvdBw+uzMEhS+PpGo.1624892357239.122645
NW_020230661	Koludarov_et_al_2021	mRNA	190702	190943	.	-	.	Name=LOC105191681 mRNA;ID=EWKMg4ru1zPvdBw+uzMEhS+PpGo.1624892357239.122645
NW_020230661	Koludarov_et_al_2021	mRNA	188894	189011	.	-	.	Name=LOC105191681 mRNA;ID=EWKMg4ru1zPvdBw+uzMEhS+PpGo.1624892357239.122645
NW_020230661	Koludarov_et_al_2021	mRNA	185739	185912	.	-	.	Name=LOC105191681 mRNA;ID=EWKMg4ru1zPvdBw+uzMEhS+PpGo.1624892357239.122645
NW_020230661	Koludarov_et_al_2021	mRNA	183662	183818	.	-	.	Name=LOC105191681 mRNA;ID=EWKMg4ru1zPvdBw+uzMEhS+PpGo.1624892357239.122645
NW_020230661	Koludarov_et_al_2021	mRNA	176145	182619	.	-	.	Name=LOC105191681 mRNA;ID=EWKMg4ru1zPvdBw+uzMEhS+PpGo.1624892357239.122645
NW_020230661	Koludarov_et_al_2021	mRNA	672575	673373	.	-	.	Name=LOC105191681 mRNA;ID=EWKMg4ru1zPvdBw+uzMEhS+PpGo.1624892357239.122646
NW_020230661	Koludarov_et_al_2021	mRNA	655285	655335	.	-	.	Name=LOC105191681 mRNA;ID=EWKMg4ru1zPvdBw+uzMEhS+PpGo.1624892357239.122646
NW_020230661	Koludarov_et_al_2021	mRNA	488185	488329	.	-	.	Name=LOC105191681 mRNA;ID=EWKMg4ru1zPvdBw+uzMEhS+PpGo.1624892357239.122646
NW_020230661	Koludarov_et_al_2021	mRNA	484442	484501	.	-	.	Name=LOC105191681 mRNA;ID=EWKMg4ru1zPvdBw+uzMEhS+PpGo.1624892357239.122646
NW_020230661	Koludarov_et_al_2021	mRNA	443539	443682	.	-	.	Name=LOC105191681 mRNA;ID=EWKMg4ru1zPvdBw+uzMEhS+PpGo.1624892357239.122646
NW_020230661	Koludarov_et_al_2021	mRNA	435516	435676	.	-	.	Name=LOC105191681 mRNA;ID=EWKMg4ru1zPvdBw+uzMEhS+PpGo.1624892357239.122646
NW_020230661	Koludarov_et_al_2021	mRNA	394527	394553	.	-	.	Name=LOC105191681 mRNA;ID=EWKMg4ru1zPvdBw+uzMEhS+PpGo.1624892357239.122646
NW_020230661	Koludarov_et_al_2021	mRNA	377218	377376	.	-	.	Name=LOC105191681 mRNA;ID=EWKMg4ru1zPvdBw+uzMEhS+PpGo.1624892357239.122646
NW_020230661	Koludarov_et_al_2021	mRNA	370275	370427	.	-	.	Name=LOC105191681 mRNA;ID=EWKMg4ru1zPvdBw+uzMEhS+PpGo.1624892357239.122646
NW_020230661	Koludarov_et_al_2021	mRNA	347601	347675	.	-	.	Name=LOC105191681 mRNA;ID=EWKMg4ru1zPvdBw+uzMEhS+PpGo.1624892357239.122646
NW_020230661	Koludarov_et_al_2021	mRNA	312676	312783	.	-	.	Name=LOC105191681 mRNA;ID=EWKMg4ru1zPvdBw+uzMEhS+PpGo.1624892357239.122646
NW_020230661	Koludarov_et_al_2021	mRNA	309387	309579	.	-	.	Name=LOC105191681 mRNA;ID=EWKMg4ru1zPvdBw+uzMEhS+PpGo.1624892357239.122646
NW_020230661	Koludarov_et_al_2021	mRNA	306628	306819	.	-	.	Name=LOC105191681 mRNA;ID=EWKMg4ru1zPvdBw+uzMEhS+PpGo.1624892357239.122646
NW_020230661	Koludarov_et_al_2021	mRNA	305513	305656	.	-	.	Name=LOC105191681 mRNA;ID=EWKMg4ru1zPvdBw+uzMEhS+PpGo.1624892357239.122646
NW_020230661	Koludarov_et_al_2021	mRNA	304763	304980	.	-	.	Name=LOC105191681 mRNA;ID=EWKMg4ru1zPvdBw+uzMEhS+PpGo.1624892357239.122646
NW_020230661	Koludarov_et_al_2021	mRNA	291984	292092	.	-	.	Name=LOC105191681 mRNA;ID=EWKMg4ru1zPvdBw+uzMEhS+PpGo.1624892357239.122646
NW_020230661	Koludarov_et_al_2021	mRNA	275121	275443	.	-	.	Name=LOC105191681 mRNA;ID=EWKMg4ru1zPvdBw+uzMEhS+PpGo.1624892357239.122646
NW_020230661	Koludarov_et_al_2021	mRNA	274533	274824	.	-	.	Name=LOC105191681 mRNA;ID=EWKMg4ru1zPvdBw+uzMEhS+PpGo.1624892357239.122646
NW_020230661	Koludarov_et_al_2021	mRNA	255218	255511	.	-	.	Name=LOC105191681 mRNA;ID=EWKMg4ru1zPvdBw+uzMEhS+PpGo.1624892357239.122646
NW_020230661	Koludarov_et_al_2021	mRNA	252929	253107	.	-	.	Name=LOC105191681 mRNA;ID=EWKMg4ru1zPvdBw+uzMEhS+PpGo.1624892357239.122646
NW_020230661	Koludarov_et_al_2021	mRNA	251445	251616	.	-	.	Name=LOC105191681 mRNA;ID=EWKMg4ru1zPvdBw+uzMEhS+PpGo.1624892357239.122646
NW_020230661	Koludarov_et_al_2021	mRNA	190702	190943	.	-	.	Name=LOC105191681 mRNA;ID=EWKMg4ru1zPvdBw+uzMEhS+PpGo.1624892357239.122646
NW_020230661	Koludarov_et_al_2021	mRNA	188888	189011	.	-	.	Name=LOC105191681 mRNA;ID=EWKMg4ru1zPvdBw+uzMEhS+PpGo.1624892357239.122646
NW_020230661	Koludarov_et_al_2021	mRNA	185739	185912	.	-	.	Name=LOC105191681 mRNA;ID=EWKMg4ru1zPvdBw+uzMEhS+PpGo.1624892357239.122646
NW_020230661	Koludarov_et_al_2021	mRNA	183662	183818	.	-	.	Name=LOC105191681 mRNA;ID=EWKMg4ru1zPvdBw+uzMEhS+PpGo.1624892357239.122646
NW_020230661	Koludarov_et_al_2021	mRNA	176145	182616	.	-	.	Name=LOC105191681 mRNA;ID=EWKMg4ru1zPvdBw+uzMEhS+PpGo.1624892357239.122646
NW_020230661	Koludarov_et_al_2021	mRNA	672575	673373	.	-	.	Name=LOC105191681 mRNA;ID=EWKMg4ru1zPvdBw+uzMEhS+PpGo.1624892357239.122647
NW_020230661	Koludarov_et_al_2021	mRNA	655285	655335	.	-	.	Name=LOC105191681 mRNA;ID=EWKMg4ru1zPvdBw+uzMEhS+PpGo.1624892357239.122647
NW_020230661	Koludarov_et_al_2021	mRNA	488185	488329	.	-	.	Name=LOC105191681 mRNA;ID=EWKMg4ru1zPvdBw+uzMEhS+PpGo.1624892357239.122647
NW_020230661	Koludarov_et_al_2021	mRNA	484442	484501	.	-	.	Name=LOC105191681 mRNA;ID=EWKMg4ru1zPvdBw+uzMEhS+PpGo.1624892357239.122647
NW_020230661	Koludarov_et_al_2021	mRNA	443539	443682	.	-	.	Name=LOC105191681 mRNA;ID=EWKMg4ru1zPvdBw+uzMEhS+PpGo.1624892357239.122647
NW_020230661	Koludarov_et_al_2021	mRNA	435516	435676	.	-	.	Name=LOC105191681 mRNA;ID=EWKMg4ru1zPvdBw+uzMEhS+PpGo.1624892357239.122647
NW_020230661	Koludarov_et_al_2021	mRNA	394527	394553	.	-	.	Name=LOC105191681 mRNA;ID=EWKMg4ru1zPvdBw+uzMEhS+PpGo.1624892357239.122647
NW_020230661	Koludarov_et_al_2021	mRNA	377218	377376	.	-	.	Name=LOC105191681 mRNA;ID=EWKMg4ru1zPvdBw+uzMEhS+PpGo.1624892357239.122647
NW_020230661	Koludarov_et_al_2021	mRNA	370275	370427	.	-	.	Name=LOC105191681 mRNA;ID=EWKMg4ru1zPvdBw+uzMEhS+PpGo.1624892357239.122647
NW_020230661	Koludarov_et_al_2021	mRNA	347601	347675	.	-	.	Name=LOC105191681 mRNA;ID=EWKMg4ru1zPvdBw+uzMEhS+PpGo.1624892357239.122647
NW_020230661	Koludarov_et_al_2021	mRNA	312676	312783	.	-	.	Name=LOC105191681 mRNA;ID=EWKMg4ru1zPvdBw+uzMEhS+PpGo.1624892357239.122647
NW_020230661	Koludarov_et_al_2021	mRNA	309387	309579	.	-	.	Name=LOC105191681 mRNA;ID=EWKMg4ru1zPvdBw+uzMEhS+PpGo.1624892357239.122647
NW_020230661	Koludarov_et_al_2021	mRNA	306628	306819	.	-	.	Name=LOC105191681 mRNA;ID=EWKMg4ru1zPvdBw+uzMEhS+PpGo.1624892357239.122647
NW_020230661	Koludarov_et_al_2021	mRNA	305513	305656	.	-	.	Name=LOC105191681 mRNA;ID=EWKMg4ru1zPvdBw+uzMEhS+PpGo.1624892357239.122647
NW_020230661	Koludarov_et_al_2021	mRNA	304763	304980	.	-	.	Name=LOC105191681 mRNA;ID=EWKMg4ru1zPvdBw+uzMEhS+PpGo.1624892357239.122647
NW_020230661	Koludarov_et_al_2021	mRNA	291984	292092	.	-	.	Name=LOC105191681 mRNA;ID=EWKMg4ru1zPvdBw+uzMEhS+PpGo.1624892357239.122647
NW_020230661	Koludarov_et_al_2021	mRNA	275121	275443	.	-	.	Name=LOC105191681 mRNA;ID=EWKMg4ru1zPvdBw+uzMEhS+PpGo.1624892357239.122647
NW_020230661	Koludarov_et_al_2021	mRNA	274533	274824	.	-	.	Name=LOC105191681 mRNA;ID=EWKMg4ru1zPvdBw+uzMEhS+PpGo.1624892357239.122647
NW_020230661	Koludarov_et_al_2021	mRNA	255218	255511	.	-	.	Name=LOC105191681 mRNA;ID=EWKMg4ru1zPvdBw+uzMEhS+PpGo.1624892357239.122647
NW_020230661	Koludarov_et_al_2021	mRNA	252929	253107	.	-	.	Name=LOC105191681 mRNA;ID=EWKMg4ru1zPvdBw+uzMEhS+PpGo.1624892357239.122647
NW_020230661	Koludarov_et_al_2021	mRNA	251445	251616	.	-	.	Name=LOC105191681 mRNA;ID=EWKMg4ru1zPvdBw+uzMEhS+PpGo.1624892357239.122647
NW_020230661	Koludarov_et_al_2021	mRNA	190702	190943	.	-	.	Name=LOC105191681 mRNA;ID=EWKMg4ru1zPvdBw+uzMEhS+PpGo.1624892357239.122647
NW_020230661	Koludarov_et_al_2021	mRNA	188888	189011	.	-	.	Name=LOC105191681 mRNA;ID=EWKMg4ru1zPvdBw+uzMEhS+PpGo.1624892357239.122647
NW_020230661	Koludarov_et_al_2021	mRNA	185739	185912	.	-	.	Name=LOC105191681 mRNA;ID=EWKMg4ru1zPvdBw+uzMEhS+PpGo.1624892357239.122647
NW_020230661	Koludarov_et_al_2021	mRNA	183662	183818	.	-	.	Name=LOC105191681 mRNA;ID=EWKMg4ru1zPvdBw+uzMEhS+PpGo.1624892357239.122647
NW_020230661	Koludarov_et_al_2021	mRNA	176145	182619	.	-	.	Name=LOC105191681 mRNA;ID=EWKMg4ru1zPvdBw+uzMEhS+PpGo.1624892357239.122647
NW_020230661	Koludarov_et_al_2021	mRNA	814165	815542	.	+	.	Name=LOC105191688 mRNA;ID=EWKMg4ru1zPvdBw+uzMEhS+PpGo.1624892357239.122648
NW_020230661	Koludarov_et_al_2021	mRNA	845400	845589	.	+	.	Name=LOC105191688 mRNA;ID=EWKMg4ru1zPvdBw+uzMEhS+PpGo.1624892357239.122648
NW_020230661	Koludarov_et_al_2021	mRNA	847639	847708	.	+	.	Name=LOC105191688 mRNA;ID=EWKMg4ru1zPvdBw+uzMEhS+PpGo.1624892357239.122648
NW_020230661	Koludarov_et_al_2021	mRNA	851861	851958	.	+	.	Name=LOC105191688 mRNA;ID=EWKMg4ru1zPvdBw+uzMEhS+PpGo.1624892357239.122648
NW_020230661	Koludarov_et_al_2021	mRNA	852559	852790	.	+	.	Name=LOC105191688 mRNA;ID=EWKMg4ru1zPvdBw+uzMEhS+PpGo.1624892357239.122648
NW_020230661	Koludarov_et_al_2021	mRNA	859171	859578	.	+	.	Name=LOC105191688 mRNA;ID=EWKMg4ru1zPvdBw+uzMEhS+PpGo.1624892357239.122648
NW_020230661	Koludarov_et_al_2021	mRNA	860013	860654	.	+	.	Name=LOC105191688 mRNA;ID=EWKMg4ru1zPvdBw+uzMEhS+PpGo.1624892357239.122648
NW_020230661	Koludarov_et_al_2021	mRNA	860912	862108	.	+	.	Name=LOC105191688 mRNA;ID=EWKMg4ru1zPvdBw+uzMEhS+PpGo.1624892357239.122648
NW_020230661	Koludarov_et_al_2021	mRNA	862863	863351	.	+	.	Name=LOC105191688 mRNA;ID=EWKMg4ru1zPvdBw+uzMEhS+PpGo.1624892357239.122648
NW_020230661	Koludarov_et_al_2021	mRNA	863527	863650	.	+	.	Name=LOC105191688 mRNA;ID=EWKMg4ru1zPvdBw+uzMEhS+PpGo.1624892357239.122648
NW_020230661	Koludarov_et_al_2021	mRNA	864594	867219	.	+	.	Name=LOC105191688 mRNA;ID=EWKMg4ru1zPvdBw+uzMEhS+PpGo.1624892357239.122648
NW_020230661	Koludarov_et_al_2021	mRNA	814166	815542	.	+	.	Name=LOC105191688 mRNA;ID=EWKMg4ru1zPvdBw+uzMEhS+PpGo.1624892357239.122649
NW_020230661	Koludarov_et_al_2021	mRNA	828964	829156	.	+	.	Name=LOC105191688 mRNA;ID=EWKMg4ru1zPvdBw+uzMEhS+PpGo.1624892357239.122649
NW_020230661	Koludarov_et_al_2021	mRNA	845400	845589	.	+	.	Name=LOC105191688 mRNA;ID=EWKMg4ru1zPvdBw+uzMEhS+PpGo.1624892357239.122649
NW_020230661	Koludarov_et_al_2021	mRNA	847639	847708	.	+	.	Name=LOC105191688 mRNA;ID=EWKMg4ru1zPvdBw+uzMEhS+PpGo.1624892357239.122649
NW_020230661	Koludarov_et_al_2021	mRNA	851861	851958	.	+	.	Name=LOC105191688 mRNA;ID=EWKMg4ru1zPvdBw+uzMEhS+PpGo.1624892357239.122649
NW_020230661	Koludarov_et_al_2021	mRNA	852559	852790	.	+	.	Name=LOC105191688 mRNA;ID=EWKMg4ru1zPvdBw+uzMEhS+PpGo.1624892357239.122649
NW_020230661	Koludarov_et_al_2021	mRNA	859171	859578	.	+	.	Name=LOC105191688 mRNA;ID=EWKMg4ru1zPvdBw+uzMEhS+PpGo.1624892357239.122649
NW_020230661	Koludarov_et_al_2021	mRNA	860013	860654	.	+	.	Name=LOC105191688 mRNA;ID=EWKMg4ru1zPvdBw+uzMEhS+PpGo.1624892357239.122649
NW_020230661	Koludarov_et_al_2021	mRNA	860912	862108	.	+	.	Name=LOC105191688 mRNA;ID=EWKMg4ru1zPvdBw+uzMEhS+PpGo.1624892357239.122649
NW_020230661	Koludarov_et_al_2021	mRNA	862863	863351	.	+	.	Name=LOC105191688 mRNA;ID=EWKMg4ru1zPvdBw+uzMEhS+PpGo.1624892357239.122649
NW_020230661	Koludarov_et_al_2021	mRNA	863527	863650	.	+	.	Name=LOC105191688 mRNA;ID=EWKMg4ru1zPvdBw+uzMEhS+PpGo.1624892357239.122649
NW_020230661	Koludarov_et_al_2021	mRNA	864594	867219	.	+	.	Name=LOC105191688 mRNA;ID=EWKMg4ru1zPvdBw+uzMEhS+PpGo.1624892357239.122649
NW_020230661	Koludarov_et_al_2021	mRNA	814167	815542	.	+	.	Name=LOC105191688 mRNA;ID=EWKMg4ru1zPvdBw+uzMEhS+PpGo.1624892357239.122650
NW_020230661	Koludarov_et_al_2021	mRNA	828964	829156	.	+	.	Name=LOC105191688 mRNA;ID=EWKMg4ru1zPvdBw+uzMEhS+PpGo.1624892357239.122650
NW_020230661	Koludarov_et_al_2021	mRNA	845400	845589	.	+	.	Name=LOC105191688 mRNA;ID=EWKMg4ru1zPvdBw+uzMEhS+PpGo.1624892357239.122650
NW_020230661	Koludarov_et_al_2021	mRNA	847639	847708	.	+	.	Name=LOC105191688 mRNA;ID=EWKMg4ru1zPvdBw+uzMEhS+PpGo.1624892357239.122650
NW_020230661	Koludarov_et_al_2021	mRNA	851861	851958	.	+	.	Name=LOC105191688 mRNA;ID=EWKMg4ru1zPvdBw+uzMEhS+PpGo.1624892357239.122650
NW_020230661	Koludarov_et_al_2021	mRNA	852559	852790	.	+	.	Name=LOC105191688 mRNA;ID=EWKMg4ru1zPvdBw+uzMEhS+PpGo.1624892357239.122650
NW_020230661	Koludarov_et_al_2021	mRNA	859171	859578	.	+	.	Name=LOC105191688 mRNA;ID=EWKMg4ru1zPvdBw+uzMEhS+PpGo.1624892357239.122650
NW_020230661	Koludarov_et_al_2021	mRNA	860013	860654	.	+	.	Name=LOC105191688 mRNA;ID=EWKMg4ru1zPvdBw+uzMEhS+PpGo.1624892357239.122650
NW_020230661	Koludarov_et_al_2021	mRNA	860912	862108	.	+	.	Name=LOC105191688 mRNA;ID=EWKMg4ru1zPvdBw+uzMEhS+PpGo.1624892357239.122650
NW_020230661	Koludarov_et_al_2021	mRNA	862863	863351	.	+	.	Name=LOC105191688 mRNA;ID=EWKMg4ru1zPvdBw+uzMEhS+PpGo.1624892357239.122650
NW_020230661	Koludarov_et_al_2021	mRNA	863527	863650	.	+	.	Name=LOC105191688 mRNA;ID=EWKMg4ru1zPvdBw+uzMEhS+PpGo.1624892357239.122650
NW_020230661	Koludarov_et_al_2021	mRNA	864597	867219	.	+	.	Name=LOC105191688 mRNA;ID=EWKMg4ru1zPvdBw+uzMEhS+PpGo.1624892357239.122650
NW_020230661	Koludarov_et_al_2021	mRNA	814167	815542	.	+	.	Name=LOC105191688 mRNA;ID=EWKMg4ru1zPvdBw+uzMEhS+PpGo.1624892357239.122651
NW_020230661	Koludarov_et_al_2021	mRNA	828964	829156	.	+	.	Name=LOC105191688 mRNA;ID=EWKMg4ru1zPvdBw+uzMEhS+PpGo.1624892357239.122651
NW_020230661	Koludarov_et_al_2021	mRNA	845400	845589	.	+	.	Name=LOC105191688 mRNA;ID=EWKMg4ru1zPvdBw+uzMEhS+PpGo.1624892357239.122651
NW_020230661	Koludarov_et_al_2021	mRNA	847639	847708	.	+	.	Name=LOC105191688 mRNA;ID=EWKMg4ru1zPvdBw+uzMEhS+PpGo.1624892357239.122651
NW_020230661	Koludarov_et_al_2021	mRNA	851861	851958	.	+	.	Name=LOC105191688 mRNA;ID=EWKMg4ru1zPvdBw+uzMEhS+PpGo.1624892357239.122651
NW_020230661	Koludarov_et_al_2021	mRNA	852580	852790	.	+	.	Name=LOC105191688 mRNA;ID=EWKMg4ru1zPvdBw+uzMEhS+PpGo.1624892357239.122651
NW_020230661	Koludarov_et_al_2021	mRNA	859171	859578	.	+	.	Name=LOC105191688 mRNA;ID=EWKMg4ru1zPvdBw+uzMEhS+PpGo.1624892357239.122651
NW_020230661	Koludarov_et_al_2021	mRNA	860013	860654	.	+	.	Name=LOC105191688 mRNA;ID=EWKMg4ru1zPvdBw+uzMEhS+PpGo.1624892357239.122651
NW_020230661	Koludarov_et_al_2021	mRNA	860912	862108	.	+	.	Name=LOC105191688 mRNA;ID=EWKMg4ru1zPvdBw+uzMEhS+PpGo.1624892357239.122651
NW_020230661	Koludarov_et_al_2021	mRNA	862863	863351	.	+	.	Name=LOC105191688 mRNA;ID=EWKMg4ru1zPvdBw+uzMEhS+PpGo.1624892357239.122651
NW_020230661	Koludarov_et_al_2021	mRNA	863527	863650	.	+	.	Name=LOC105191688 mRNA;ID=EWKMg4ru1zPvdBw+uzMEhS+PpGo.1624892357239.122651
NW_020230661	Koludarov_et_al_2021	mRNA	864594	867219	.	+	.	Name=LOC105191688 mRNA;ID=EWKMg4ru1zPvdBw+uzMEhS+PpGo.1624892357239.122651
NW_020230661	Koludarov_et_al_2021	mRNA	814167	815542	.	+	.	Name=LOC105191688 mRNA;ID=EWKMg4ru1zPvdBw+uzMEhS+PpGo.1624892357239.122652
NW_020230661	Koludarov_et_al_2021	mRNA	828964	829156	.	+	.	Name=LOC105191688 mRNA;ID=EWKMg4ru1zPvdBw+uzMEhS+PpGo.1624892357239.122652
NW_020230661	Koludarov_et_al_2021	mRNA	845400	845589	.	+	.	Name=LOC105191688 mRNA;ID=EWKMg4ru1zPvdBw+uzMEhS+PpGo.1624892357239.122652
NW_020230661	Koludarov_et_al_2021	mRNA	847639	847708	.	+	.	Name=LOC105191688 mRNA;ID=EWKMg4ru1zPvdBw+uzMEhS+PpGo.1624892357239.122652
NW_020230661	Koludarov_et_al_2021	mRNA	851861	851958	.	+	.	Name=LOC105191688 mRNA;ID=EWKMg4ru1zPvdBw+uzMEhS+PpGo.1624892357239.122652
NW_020230661	Koludarov_et_al_2021	mRNA	852580	852790	.	+	.	Name=LOC105191688 mRNA;ID=EWKMg4ru1zPvdBw+uzMEhS+PpGo.1624892357239.122652
NW_020230661	Koludarov_et_al_2021	mRNA	859171	859578	.	+	.	Name=LOC105191688 mRNA;ID=EWKMg4ru1zPvdBw+uzMEhS+PpGo.1624892357239.122652
NW_020230661	Koludarov_et_al_2021	mRNA	860013	860654	.	+	.	Name=LOC105191688 mRNA;ID=EWKMg4ru1zPvdBw+uzMEhS+PpGo.1624892357239.122652
NW_020230661	Koludarov_et_al_2021	mRNA	860912	862108	.	+	.	Name=LOC105191688 mRNA;ID=EWKMg4ru1zPvdBw+uzMEhS+PpGo.1624892357239.122652
NW_020230661	Koludarov_et_al_2021	mRNA	862863	863351	.	+	.	Name=LOC105191688 mRNA;ID=EWKMg4ru1zPvdBw+uzMEhS+PpGo.1624892357239.122652
NW_020230661	Koludarov_et_al_2021	mRNA	863527	863650	.	+	.	Name=LOC105191688 mRNA;ID=EWKMg4ru1zPvdBw+uzMEhS+PpGo.1624892357239.122652
NW_020230661	Koludarov_et_al_2021	mRNA	864597	867219	.	+	.	Name=LOC105191688 mRNA;ID=EWKMg4ru1zPvdBw+uzMEhS+PpGo.1624892357239.122652
NW_020230661	Koludarov_et_al_2021	mRNA	64830	65058	.	-	.	Name=LOC105187103 mRNA;ID=EWKMg4ru1zPvdBw+uzMEhS+PpGo.1624892357239.122653
NW_020230661	Koludarov_et_al_2021	mRNA	60625	60893	.	-	.	Name=LOC105187103 mRNA;ID=EWKMg4ru1zPvdBw+uzMEhS+PpGo.1624892357239.122653
NW_020230661	Koludarov_et_al_2021	mRNA	59197	59411	.	-	.	Name=LOC105187103 mRNA;ID=EWKMg4ru1zPvdBw+uzMEhS+PpGo.1624892357239.122653
NW_020230661	Koludarov_et_al_2021	mRNA	58854	59130	.	-	.	Name=LOC105187103 mRNA;ID=EWKMg4ru1zPvdBw+uzMEhS+PpGo.1624892357239.122653
NW_020230661	Koludarov_et_al_2021	mRNA	58575	58735	.	-	.	Name=LOC105187103 mRNA;ID=EWKMg4ru1zPvdBw+uzMEhS+PpGo.1624892357239.122653
NW_020230661	Koludarov_et_al_2021	mRNA	52253	52418	.	-	.	Name=LOC105187103 mRNA;ID=EWKMg4ru1zPvdBw+uzMEhS+PpGo.1624892357239.122653
NW_020230661	Koludarov_et_al_2021	mRNA	51975	52171	.	-	.	Name=LOC105187103 mRNA;ID=EWKMg4ru1zPvdBw+uzMEhS+PpGo.1624892357239.122653
NW_020230661	Koludarov_et_al_2021	mRNA	51673	51811	.	-	.	Name=LOC105187103 mRNA;ID=EWKMg4ru1zPvdBw+uzMEhS+PpGo.1624892357239.122653
NW_020230661	Koludarov_et_al_2021	mRNA	50961	51153	.	-	.	Name=LOC105187103 mRNA;ID=EWKMg4ru1zPvdBw+uzMEhS+PpGo.1624892357239.122653
NW_020230661	Koludarov_et_al_2021	mRNA	45937	46065	.	-	.	Name=LOC105187103 mRNA;ID=EWKMg4ru1zPvdBw+uzMEhS+PpGo.1624892357239.122653
NW_020230661	Koludarov_et_al_2021	mRNA	41709	41968	.	-	.	Name=LOC105187103 mRNA;ID=EWKMg4ru1zPvdBw+uzMEhS+PpGo.1624892357239.122653
NW_020230661	Koludarov_et_al_2021	mRNA	31057	31182	.	-	.	Name=LOC105187103 mRNA;ID=EWKMg4ru1zPvdBw+uzMEhS+PpGo.1624892357239.122653
NW_020230661	Koludarov_et_al_2021	mRNA	30575	30694	.	-	.	Name=LOC105187103 mRNA;ID=EWKMg4ru1zPvdBw+uzMEhS+PpGo.1624892357239.122653
NW_020230661	Koludarov_et_al_2021	mRNA	728673	728788	.	+	.	Name=LOC105191682 mRNA;ID=EWKMg4ru1zPvdBw+uzMEhS+PpGo.1624892357239.122654
NW_020230661	Koludarov_et_al_2021	mRNA	734252	734347	.	+	.	Name=LOC105191682 mRNA;ID=EWKMg4ru1zPvdBw+uzMEhS+PpGo.1624892357239.122654
NW_020230661	Koludarov_et_al_2021	mRNA	745376	745561	.	+	.	Name=LOC105191682 mRNA;ID=EWKMg4ru1zPvdBw+uzMEhS+PpGo.1624892357239.122654
NW_020230661	Koludarov_et_al_2021	mRNA	746115	746492	.	+	.	Name=LOC105191682 mRNA;ID=EWKMg4ru1zPvdBw+uzMEhS+PpGo.1624892357239.122654
NW_020230661	Koludarov_et_al_2021	mRNA	747740	748065	.	+	.	Name=LOC105191682 mRNA;ID=EWKMg4ru1zPvdBw+uzMEhS+PpGo.1624892357239.122654
NW_020230661	Koludarov_et_al_2021	mRNA	749034	752892	.	+	.	Name=LOC105191682 mRNA;ID=EWKMg4ru1zPvdBw+uzMEhS+PpGo.1624892357239.122654
NW_020230661	Koludarov_et_al_2021	mRNA	753708	753968	.	+	.	Name=LOC105191682 mRNA;ID=EWKMg4ru1zPvdBw+uzMEhS+PpGo.1624892357239.122654
NW_020230661	Koludarov_et_al_2021	mRNA	755552	755745	.	+	.	Name=LOC105191682 mRNA;ID=EWKMg4ru1zPvdBw+uzMEhS+PpGo.1624892357239.122654
NW_020230661	Koludarov_et_al_2021	mRNA	757844	758027	.	+	.	Name=LOC105191682 mRNA;ID=EWKMg4ru1zPvdBw+uzMEhS+PpGo.1624892357239.122654
NW_020230661	Koludarov_et_al_2021	mRNA	758508	759599	.	+	.	Name=LOC105191682 mRNA;ID=EWKMg4ru1zPvdBw+uzMEhS+PpGo.1624892357239.122654
NW_020230661	Koludarov_et_al_2021	mRNA	728673	728788	.	+	.	Name=LOC105191682 mRNA;ID=EWKMg4ru1zPvdBw+uzMEhS+PpGo.1624892357240.122655
NW_020230661	Koludarov_et_al_2021	mRNA	745376	745561	.	+	.	Name=LOC105191682 mRNA;ID=EWKMg4ru1zPvdBw+uzMEhS+PpGo.1624892357240.122655
NW_020230661	Koludarov_et_al_2021	mRNA	746115	746492	.	+	.	Name=LOC105191682 mRNA;ID=EWKMg4ru1zPvdBw+uzMEhS+PpGo.1624892357240.122655
NW_020230661	Koludarov_et_al_2021	mRNA	747740	748065	.	+	.	Name=LOC105191682 mRNA;ID=EWKMg4ru1zPvdBw+uzMEhS+PpGo.1624892357240.122655
NW_020230661	Koludarov_et_al_2021	mRNA	749034	752892	.	+	.	Name=LOC105191682 mRNA;ID=EWKMg4ru1zPvdBw+uzMEhS+PpGo.1624892357240.122655
NW_020230661	Koludarov_et_al_2021	mRNA	753708	753968	.	+	.	Name=LOC105191682 mRNA;ID=EWKMg4ru1zPvdBw+uzMEhS+PpGo.1624892357240.122655
NW_020230661	Koludarov_et_al_2021	mRNA	755552	755745	.	+	.	Name=LOC105191682 mRNA;ID=EWKMg4ru1zPvdBw+uzMEhS+PpGo.1624892357240.122655
NW_020230661	Koludarov_et_al_2021	mRNA	757844	758027	.	+	.	Name=LOC105191682 mRNA;ID=EWKMg4ru1zPvdBw+uzMEhS+PpGo.1624892357240.122655
NW_020230661	Koludarov_et_al_2021	mRNA	758508	759599	.	+	.	Name=LOC105191682 mRNA;ID=EWKMg4ru1zPvdBw+uzMEhS+PpGo.1624892357240.122655
NW_020230661	Koludarov_et_al_2021	mRNA	137314	137488	.	+	.	Name=LOC105191676 mRNA;ID=EWKMg4ru1zPvdBw+uzMEhS+PpGo.1624892357240.122656
NW_020230661	Koludarov_et_al_2021	mRNA	137562	137699	.	+	.	Name=LOC105191676 mRNA;ID=EWKMg4ru1zPvdBw+uzMEhS+PpGo.1624892357240.122656
NW_020230661	Koludarov_et_al_2021	mRNA	138101	138188	.	+	.	Name=LOC105191676 mRNA;ID=EWKMg4ru1zPvdBw+uzMEhS+PpGo.1624892357240.122656
NW_020230661	Koludarov_et_al_2021	mRNA	138282	138333	.	+	.	Name=LOC105191676 mRNA;ID=EWKMg4ru1zPvdBw+uzMEhS+PpGo.1624892357240.122656
NW_020230661	Koludarov_et_al_2021	mRNA	138502	138696	.	+	.	Name=LOC105191676 mRNA;ID=EWKMg4ru1zPvdBw+uzMEhS+PpGo.1624892357240.122656
NW_020230661	Koludarov_et_al_2021	mRNA	154663	154922	.	+	.	Name=LOC105191676 mRNA;ID=EWKMg4ru1zPvdBw+uzMEhS+PpGo.1624892357240.122656
NW_020230661	Koludarov_et_al_2021	mRNA	155042	155200	.	+	.	Name=LOC105191676 mRNA;ID=EWKMg4ru1zPvdBw+uzMEhS+PpGo.1624892357240.122656
NW_020230661	Koludarov_et_al_2021	mRNA	155407	155525	.	+	.	Name=LOC105191676 mRNA;ID=EWKMg4ru1zPvdBw+uzMEhS+PpGo.1624892357240.122656
NW_020230661	Koludarov_et_al_2021	mRNA	155630	155721	.	+	.	Name=LOC105191676 mRNA;ID=EWKMg4ru1zPvdBw+uzMEhS+PpGo.1624892357240.122656
NW_020230661	Koludarov_et_al_2021	mRNA	155833	155994	.	+	.	Name=LOC105191676 mRNA;ID=EWKMg4ru1zPvdBw+uzMEhS+PpGo.1624892357240.122656
NW_020230661	Koludarov_et_al_2021	mRNA	156258	156543	.	+	.	Name=LOC105191676 mRNA;ID=EWKMg4ru1zPvdBw+uzMEhS+PpGo.1624892357240.122656
NW_020230661	Koludarov_et_al_2021	mRNA	156700	156802	.	+	.	Name=LOC105191676 mRNA;ID=EWKMg4ru1zPvdBw+uzMEhS+PpGo.1624892357240.122656
NW_020230661	Koludarov_et_al_2021	mRNA	157726	158058	.	+	.	Name=LOC105191676 mRNA;ID=EWKMg4ru1zPvdBw+uzMEhS+PpGo.1624892357240.122656
NW_020230661	Koludarov_et_al_2021	mRNA	742211	743208	.	+	.	Name=LOC105191682 mRNA;ID=EWKMg4ru1zPvdBw+uzMEhS+PpGo.1624892357240.122657
NW_020230661	Koludarov_et_al_2021	mRNA	745376	745561	.	+	.	Name=LOC105191682 mRNA;ID=EWKMg4ru1zPvdBw+uzMEhS+PpGo.1624892357240.122657
NW_020230661	Koludarov_et_al_2021	mRNA	746115	746492	.	+	.	Name=LOC105191682 mRNA;ID=EWKMg4ru1zPvdBw+uzMEhS+PpGo.1624892357240.122657
NW_020230661	Koludarov_et_al_2021	mRNA	747740	748065	.	+	.	Name=LOC105191682 mRNA;ID=EWKMg4ru1zPvdBw+uzMEhS+PpGo.1624892357240.122657
NW_020230661	Koludarov_et_al_2021	mRNA	749034	752892	.	+	.	Name=LOC105191682 mRNA;ID=EWKMg4ru1zPvdBw+uzMEhS+PpGo.1624892357240.122657
NW_020230661	Koludarov_et_al_2021	mRNA	753708	753968	.	+	.	Name=LOC105191682 mRNA;ID=EWKMg4ru1zPvdBw+uzMEhS+PpGo.1624892357240.122657
NW_020230661	Koludarov_et_al_2021	mRNA	755552	755745	.	+	.	Name=LOC105191682 mRNA;ID=EWKMg4ru1zPvdBw+uzMEhS+PpGo.1624892357240.122657
NW_020230661	Koludarov_et_al_2021	mRNA	757844	758027	.	+	.	Name=LOC105191682 mRNA;ID=EWKMg4ru1zPvdBw+uzMEhS+PpGo.1624892357240.122657
NW_020230661	Koludarov_et_al_2021	mRNA	758508	759599	.	+	.	Name=LOC105191682 mRNA;ID=EWKMg4ru1zPvdBw+uzMEhS+PpGo.1624892357240.122657
NW_020230661	Koludarov_et_al_2021	mRNA	778337	778523	.	+	.	Name=LOC105191686 mRNA;ID=EWKMg4ru1zPvdBw+uzMEhS+PpGo.1624892357240.122658
NW_020230661	Koludarov_et_al_2021	mRNA	778933	779133	.	+	.	Name=LOC105191686 mRNA;ID=EWKMg4ru1zPvdBw+uzMEhS+PpGo.1624892357240.122658
NW_020230661	Koludarov_et_al_2021	mRNA	780591	780756	.	+	.	Name=LOC105191686 mRNA;ID=EWKMg4ru1zPvdBw+uzMEhS+PpGo.1624892357240.122658
NW_020230661	Koludarov_et_al_2021	mRNA	784044	784065	.	+	.	Name=LOC105191686 mRNA;ID=EWKMg4ru1zPvdBw+uzMEhS+PpGo.1624892357240.122658
NW_020230661	Koludarov_et_al_2021	mRNA	791744	791873	.	+	.	Name=LOC105191686 mRNA;ID=EWKMg4ru1zPvdBw+uzMEhS+PpGo.1624892357240.122658
NW_020230661	Koludarov_et_al_2021	mRNA	794071	795685	.	+	.	Name=LOC105191686 mRNA;ID=EWKMg4ru1zPvdBw+uzMEhS+PpGo.1624892357240.122658
NW_020230661	Koludarov_et_al_2021	mRNA	108189	108488	.	+	.	Name=LOC105182991 mRNA;ID=EWKMg4ru1zPvdBw+uzMEhS+PpGo.1624892357240.122659
NW_020230661	Koludarov_et_al_2021	mRNA	115853	116121	.	+	.	Name=LOC105182991 mRNA;ID=EWKMg4ru1zPvdBw+uzMEhS+PpGo.1624892357240.122659
NW_020230661	Koludarov_et_al_2021	mRNA	117323	117540	.	+	.	Name=LOC105182991 mRNA;ID=EWKMg4ru1zPvdBw+uzMEhS+PpGo.1624892357240.122659
NW_020230661	Koludarov_et_al_2021	mRNA	117607	117883	.	+	.	Name=LOC105182991 mRNA;ID=EWKMg4ru1zPvdBw+uzMEhS+PpGo.1624892357240.122659
NW_020230661	Koludarov_et_al_2021	mRNA	118015	118175	.	+	.	Name=LOC105182991 mRNA;ID=EWKMg4ru1zPvdBw+uzMEhS+PpGo.1624892357240.122659
NW_020230661	Koludarov_et_al_2021	mRNA	120682	120847	.	+	.	Name=LOC105182991 mRNA;ID=EWKMg4ru1zPvdBw+uzMEhS+PpGo.1624892357240.122659
NW_020230661	Koludarov_et_al_2021	mRNA	120929	121125	.	+	.	Name=LOC105182991 mRNA;ID=EWKMg4ru1zPvdBw+uzMEhS+PpGo.1624892357240.122659
NW_020230661	Koludarov_et_al_2021	mRNA	121293	121431	.	+	.	Name=LOC105182991 mRNA;ID=EWKMg4ru1zPvdBw+uzMEhS+PpGo.1624892357240.122659
NW_020230661	Koludarov_et_al_2021	mRNA	121939	122131	.	+	.	Name=LOC105182991 mRNA;ID=EWKMg4ru1zPvdBw+uzMEhS+PpGo.1624892357240.122659
NW_020230661	Koludarov_et_al_2021	mRNA	122559	122701	.	+	.	Name=LOC105182991 mRNA;ID=EWKMg4ru1zPvdBw+uzMEhS+PpGo.1624892357240.122659
NW_020230661	Koludarov_et_al_2021	mRNA	122823	122956	.	+	.	Name=LOC105182991 mRNA;ID=EWKMg4ru1zPvdBw+uzMEhS+PpGo.1624892357240.122659
NW_020230661	Koludarov_et_al_2021	mRNA	123031	123091	.	+	.	Name=LOC105182991 mRNA;ID=EWKMg4ru1zPvdBw+uzMEhS+PpGo.1624892357240.122659
NW_020230661	Koludarov_et_al_2021	mRNA	910922	911365	.	-	.	Name=LOC105191693 mRNA;ID=EWKMg4ru1zPvdBw+uzMEhS+PpGo.1624892357240.122660
NW_020230661	Koludarov_et_al_2021	mRNA	909694	909771	.	-	.	Name=LOC105191693 mRNA;ID=EWKMg4ru1zPvdBw+uzMEhS+PpGo.1624892357240.122660
NW_020230661	Koludarov_et_al_2021	mRNA	909534	909557	.	-	.	Name=LOC105191693 mRNA;ID=EWKMg4ru1zPvdBw+uzMEhS+PpGo.1624892357240.122660
NW_020230661	Koludarov_et_al_2021	mRNA	908650	908782	.	-	.	Name=LOC105191693 mRNA;ID=EWKMg4ru1zPvdBw+uzMEhS+PpGo.1624892357240.122660
NW_020230661	Koludarov_et_al_2021	mRNA	906275	907687	.	-	.	Name=LOC105191693 mRNA;ID=EWKMg4ru1zPvdBw+uzMEhS+PpGo.1624892357240.122660
NW_020230661	Koludarov_et_al_2021	mRNA	905192	905652	.	-	.	Name=LOC105191693 mRNA;ID=EWKMg4ru1zPvdBw+uzMEhS+PpGo.1624892357240.122660
NW_020230661	Koludarov_et_al_2021	mRNA	904337	904693	.	-	.	Name=LOC105191693 mRNA;ID=EWKMg4ru1zPvdBw+uzMEhS+PpGo.1624892357240.122660
NW_020230661	Koludarov_et_al_2021	mRNA	903684	903942	.	-	.	Name=LOC105191693 mRNA;ID=EWKMg4ru1zPvdBw+uzMEhS+PpGo.1624892357240.122660
NW_020230661	Koludarov_et_al_2021	mRNA	903258	903578	.	-	.	Name=LOC105191693 mRNA;ID=EWKMg4ru1zPvdBw+uzMEhS+PpGo.1624892357240.122660
NW_020230661	Koludarov_et_al_2021	mRNA	902856	903075	.	-	.	Name=LOC105191693 mRNA;ID=EWKMg4ru1zPvdBw+uzMEhS+PpGo.1624892357240.122660
NW_020230661	Koludarov_et_al_2021	mRNA	902229	902385	.	-	.	Name=LOC105191693 mRNA;ID=EWKMg4ru1zPvdBw+uzMEhS+PpGo.1624892357240.122660
NW_020230661	Koludarov_et_al_2021	mRNA	901867	902139	.	-	.	Name=LOC105191693 mRNA;ID=EWKMg4ru1zPvdBw+uzMEhS+PpGo.1624892357240.122660
NW_020230661	Koludarov_et_al_2021	mRNA	899656	900992	.	-	.	Name=LOC105191693 mRNA;ID=EWKMg4ru1zPvdBw+uzMEhS+PpGo.1624892357240.122660
NW_020230661	Koludarov_et_al_2021	mRNA	910922	911365	.	-	.	Name=LOC105191693 mRNA;ID=EWKMg4ru1zPvdBw+uzMEhS+PpGo.1624892357240.122661
NW_020230661	Koludarov_et_al_2021	mRNA	909694	909771	.	-	.	Name=LOC105191693 mRNA;ID=EWKMg4ru1zPvdBw+uzMEhS+PpGo.1624892357240.122661
NW_020230661	Koludarov_et_al_2021	mRNA	909534	909557	.	-	.	Name=LOC105191693 mRNA;ID=EWKMg4ru1zPvdBw+uzMEhS+PpGo.1624892357240.122661
NW_020230661	Koludarov_et_al_2021	mRNA	908650	908782	.	-	.	Name=LOC105191693 mRNA;ID=EWKMg4ru1zPvdBw+uzMEhS+PpGo.1624892357240.122661
NW_020230661	Koludarov_et_al_2021	mRNA	906275	907687	.	-	.	Name=LOC105191693 mRNA;ID=EWKMg4ru1zPvdBw+uzMEhS+PpGo.1624892357240.122661
NW_020230661	Koludarov_et_al_2021	mRNA	905192	905652	.	-	.	Name=LOC105191693 mRNA;ID=EWKMg4ru1zPvdBw+uzMEhS+PpGo.1624892357240.122661
NW_020230661	Koludarov_et_al_2021	mRNA	904337	904693	.	-	.	Name=LOC105191693 mRNA;ID=EWKMg4ru1zPvdBw+uzMEhS+PpGo.1624892357240.122661
NW_020230661	Koludarov_et_al_2021	mRNA	903684	903942	.	-	.	Name=LOC105191693 mRNA;ID=EWKMg4ru1zPvdBw+uzMEhS+PpGo.1624892357240.122661
NW_020230661	Koludarov_et_al_2021	mRNA	903258	903578	.	-	.	Name=LOC105191693 mRNA;ID=EWKMg4ru1zPvdBw+uzMEhS+PpGo.1624892357240.122661
NW_020230661	Koludarov_et_al_2021	mRNA	902856	903075	.	-	.	Name=LOC105191693 mRNA;ID=EWKMg4ru1zPvdBw+uzMEhS+PpGo.1624892357240.122661
NW_020230661	Koludarov_et_al_2021	mRNA	902229	902385	.	-	.	Name=LOC105191693 mRNA;ID=EWKMg4ru1zPvdBw+uzMEhS+PpGo.1624892357240.122661
NW_020230661	Koludarov_et_al_2021	mRNA	901867	902139	.	-	.	Name=LOC105191693 mRNA;ID=EWKMg4ru1zPvdBw+uzMEhS+PpGo.1624892357240.122661
NW_020230661	Koludarov_et_al_2021	mRNA	901266	901358	.	-	.	Name=LOC105191693 mRNA;ID=EWKMg4ru1zPvdBw+uzMEhS+PpGo.1624892357240.122661
NW_020230661	Koludarov_et_al_2021	mRNA	899656	900992	.	-	.	Name=LOC105191693 mRNA;ID=EWKMg4ru1zPvdBw+uzMEhS+PpGo.1624892357240.122661
NW_020230661	Koludarov_et_al_2021	mRNA	910922	911364	.	-	.	Name=LOC105191693 mRNA;ID=EWKMg4ru1zPvdBw+uzMEhS+PpGo.1624892357240.122662
NW_020230661	Koludarov_et_al_2021	mRNA	909694	909771	.	-	.	Name=LOC105191693 mRNA;ID=EWKMg4ru1zPvdBw+uzMEhS+PpGo.1624892357240.122662
NW_020230661	Koludarov_et_al_2021	mRNA	908650	908782	.	-	.	Name=LOC105191693 mRNA;ID=EWKMg4ru1zPvdBw+uzMEhS+PpGo.1624892357240.122662
NW_020230661	Koludarov_et_al_2021	mRNA	906275	907687	.	-	.	Name=LOC105191693 mRNA;ID=EWKMg4ru1zPvdBw+uzMEhS+PpGo.1624892357240.122662
NW_020230661	Koludarov_et_al_2021	mRNA	905192	905652	.	-	.	Name=LOC105191693 mRNA;ID=EWKMg4ru1zPvdBw+uzMEhS+PpGo.1624892357240.122662
NW_020230661	Koludarov_et_al_2021	mRNA	904337	904693	.	-	.	Name=LOC105191693 mRNA;ID=EWKMg4ru1zPvdBw+uzMEhS+PpGo.1624892357240.122662
NW_020230661	Koludarov_et_al_2021	mRNA	903684	903942	.	-	.	Name=LOC105191693 mRNA;ID=EWKMg4ru1zPvdBw+uzMEhS+PpGo.1624892357240.122662
NW_020230661	Koludarov_et_al_2021	mRNA	903258	903578	.	-	.	Name=LOC105191693 mRNA;ID=EWKMg4ru1zPvdBw+uzMEhS+PpGo.1624892357240.122662
NW_020230661	Koludarov_et_al_2021	mRNA	902856	903075	.	-	.	Name=LOC105191693 mRNA;ID=EWKMg4ru1zPvdBw+uzMEhS+PpGo.1624892357240.122662
NW_020230661	Koludarov_et_al_2021	mRNA	902229	902385	.	-	.	Name=LOC105191693 mRNA;ID=EWKMg4ru1zPvdBw+uzMEhS+PpGo.1624892357240.122662
NW_020230661	Koludarov_et_al_2021	mRNA	901867	902139	.	-	.	Name=LOC105191693 mRNA;ID=EWKMg4ru1zPvdBw+uzMEhS+PpGo.1624892357240.122662
NW_020230661	Koludarov_et_al_2021	mRNA	899656	900992	.	-	.	Name=LOC105191693 mRNA;ID=EWKMg4ru1zPvdBw+uzMEhS+PpGo.1624892357240.122662
NW_020230661	Koludarov_et_al_2021	mRNA	910922	911364	.	-	.	Name=LOC105191693 mRNA;ID=EWKMg4ru1zPvdBw+uzMEhS+PpGo.1624892357240.122663
NW_020230661	Koludarov_et_al_2021	mRNA	909694	909771	.	-	.	Name=LOC105191693 mRNA;ID=EWKMg4ru1zPvdBw+uzMEhS+PpGo.1624892357240.122663
NW_020230661	Koludarov_et_al_2021	mRNA	908650	908782	.	-	.	Name=LOC105191693 mRNA;ID=EWKMg4ru1zPvdBw+uzMEhS+PpGo.1624892357240.122663
NW_020230661	Koludarov_et_al_2021	mRNA	906275	907687	.	-	.	Name=LOC105191693 mRNA;ID=EWKMg4ru1zPvdBw+uzMEhS+PpGo.1624892357240.122663
NW_020230661	Koludarov_et_al_2021	mRNA	905192	905652	.	-	.	Name=LOC105191693 mRNA;ID=EWKMg4ru1zPvdBw+uzMEhS+PpGo.1624892357240.122663
NW_020230661	Koludarov_et_al_2021	mRNA	904337	904693	.	-	.	Name=LOC105191693 mRNA;ID=EWKMg4ru1zPvdBw+uzMEhS+PpGo.1624892357240.122663
NW_020230661	Koludarov_et_al_2021	mRNA	903684	903942	.	-	.	Name=LOC105191693 mRNA;ID=EWKMg4ru1zPvdBw+uzMEhS+PpGo.1624892357240.122663
NW_020230661	Koludarov_et_al_2021	mRNA	903258	903578	.	-	.	Name=LOC105191693 mRNA;ID=EWKMg4ru1zPvdBw+uzMEhS+PpGo.1624892357240.122663
NW_020230661	Koludarov_et_al_2021	mRNA	902856	903075	.	-	.	Name=LOC105191693 mRNA;ID=EWKMg4ru1zPvdBw+uzMEhS+PpGo.1624892357240.122663
NW_020230661	Koludarov_et_al_2021	mRNA	902229	902385	.	-	.	Name=LOC105191693 mRNA;ID=EWKMg4ru1zPvdBw+uzMEhS+PpGo.1624892357240.122663
NW_020230661	Koludarov_et_al_2021	mRNA	901867	902139	.	-	.	Name=LOC105191693 mRNA;ID=EWKMg4ru1zPvdBw+uzMEhS+PpGo.1624892357240.122663
NW_020230661	Koludarov_et_al_2021	mRNA	901266	901358	.	-	.	Name=LOC105191693 mRNA;ID=EWKMg4ru1zPvdBw+uzMEhS+PpGo.1624892357240.122663
NW_020230661	Koludarov_et_al_2021	mRNA	899656	900992	.	-	.	Name=LOC105191693 mRNA;ID=EWKMg4ru1zPvdBw+uzMEhS+PpGo.1624892357240.122663
NW_020230661	Koludarov_et_al_2021	mRNA	910380	910909	.	-	.	Name=LOC105191693 mRNA;ID=EWKMg4ru1zPvdBw+uzMEhS+PpGo.1624892357240.122664
NW_020230661	Koludarov_et_al_2021	mRNA	909694	909771	.	-	.	Name=LOC105191693 mRNA;ID=EWKMg4ru1zPvdBw+uzMEhS+PpGo.1624892357240.122664
NW_020230661	Koludarov_et_al_2021	mRNA	908650	908782	.	-	.	Name=LOC105191693 mRNA;ID=EWKMg4ru1zPvdBw+uzMEhS+PpGo.1624892357240.122664
NW_020230661	Koludarov_et_al_2021	mRNA	906275	907687	.	-	.	Name=LOC105191693 mRNA;ID=EWKMg4ru1zPvdBw+uzMEhS+PpGo.1624892357240.122664
NW_020230661	Koludarov_et_al_2021	mRNA	905192	905652	.	-	.	Name=LOC105191693 mRNA;ID=EWKMg4ru1zPvdBw+uzMEhS+PpGo.1624892357240.122664
NW_020230661	Koludarov_et_al_2021	mRNA	904337	904693	.	-	.	Name=LOC105191693 mRNA;ID=EWKMg4ru1zPvdBw+uzMEhS+PpGo.1624892357240.122664
NW_020230661	Koludarov_et_al_2021	mRNA	903684	903942	.	-	.	Name=LOC105191693 mRNA;ID=EWKMg4ru1zPvdBw+uzMEhS+PpGo.1624892357240.122664
NW_020230661	Koludarov_et_al_2021	mRNA	903258	903578	.	-	.	Name=LOC105191693 mRNA;ID=EWKMg4ru1zPvdBw+uzMEhS+PpGo.1624892357240.122664
NW_020230661	Koludarov_et_al_2021	mRNA	902856	903075	.	-	.	Name=LOC105191693 mRNA;ID=EWKMg4ru1zPvdBw+uzMEhS+PpGo.1624892357240.122664
NW_020230661	Koludarov_et_al_2021	mRNA	902229	902385	.	-	.	Name=LOC105191693 mRNA;ID=EWKMg4ru1zPvdBw+uzMEhS+PpGo.1624892357240.122664
NW_020230661	Koludarov_et_al_2021	mRNA	901867	902139	.	-	.	Name=LOC105191693 mRNA;ID=EWKMg4ru1zPvdBw+uzMEhS+PpGo.1624892357240.122664
NW_020230661	Koludarov_et_al_2021	mRNA	899656	900992	.	-	.	Name=LOC105191693 mRNA;ID=EWKMg4ru1zPvdBw+uzMEhS+PpGo.1624892357240.122664
NW_020230661	Koludarov_et_al_2021	mRNA	910380	910909	.	-	.	Name=LOC105191693 mRNA;ID=EWKMg4ru1zPvdBw+uzMEhS+PpGo.1624892357240.122665
NW_020230661	Koludarov_et_al_2021	mRNA	909694	909771	.	-	.	Name=LOC105191693 mRNA;ID=EWKMg4ru1zPvdBw+uzMEhS+PpGo.1624892357240.122665
NW_020230661	Koludarov_et_al_2021	mRNA	909534	909557	.	-	.	Name=LOC105191693 mRNA;ID=EWKMg4ru1zPvdBw+uzMEhS+PpGo.1624892357240.122665
NW_020230661	Koludarov_et_al_2021	mRNA	908650	908782	.	-	.	Name=LOC105191693 mRNA;ID=EWKMg4ru1zPvdBw+uzMEhS+PpGo.1624892357240.122665
NW_020230661	Koludarov_et_al_2021	mRNA	906275	907687	.	-	.	Name=LOC105191693 mRNA;ID=EWKMg4ru1zPvdBw+uzMEhS+PpGo.1624892357240.122665
NW_020230661	Koludarov_et_al_2021	mRNA	905192	905652	.	-	.	Name=LOC105191693 mRNA;ID=EWKMg4ru1zPvdBw+uzMEhS+PpGo.1624892357240.122665
NW_020230661	Koludarov_et_al_2021	mRNA	904337	904693	.	-	.	Name=LOC105191693 mRNA;ID=EWKMg4ru1zPvdBw+uzMEhS+PpGo.1624892357240.122665
NW_020230661	Koludarov_et_al_2021	mRNA	903684	903942	.	-	.	Name=LOC105191693 mRNA;ID=EWKMg4ru1zPvdBw+uzMEhS+PpGo.1624892357240.122665
NW_020230661	Koludarov_et_al_2021	mRNA	903258	903578	.	-	.	Name=LOC105191693 mRNA;ID=EWKMg4ru1zPvdBw+uzMEhS+PpGo.1624892357240.122665
NW_020230661	Koludarov_et_al_2021	mRNA	902856	903075	.	-	.	Name=LOC105191693 mRNA;ID=EWKMg4ru1zPvdBw+uzMEhS+PpGo.1624892357240.122665
NW_020230661	Koludarov_et_al_2021	mRNA	902229	902385	.	-	.	Name=LOC105191693 mRNA;ID=EWKMg4ru1zPvdBw+uzMEhS+PpGo.1624892357240.122665
NW_020230661	Koludarov_et_al_2021	mRNA	901867	902139	.	-	.	Name=LOC105191693 mRNA;ID=EWKMg4ru1zPvdBw+uzMEhS+PpGo.1624892357240.122665
NW_020230661	Koludarov_et_al_2021	mRNA	899656	900992	.	-	.	Name=LOC105191693 mRNA;ID=EWKMg4ru1zPvdBw+uzMEhS+PpGo.1624892357240.122665
NW_020230661	Koludarov_et_al_2021	mRNA	910145	910346	.	-	.	Name=LOC105191693 mRNA;ID=EWKMg4ru1zPvdBw+uzMEhS+PpGo.1624892357240.122666
NW_020230661	Koludarov_et_al_2021	mRNA	909694	909771	.	-	.	Name=LOC105191693 mRNA;ID=EWKMg4ru1zPvdBw+uzMEhS+PpGo.1624892357240.122666
NW_020230661	Koludarov_et_al_2021	mRNA	908650	908782	.	-	.	Name=LOC105191693 mRNA;ID=EWKMg4ru1zPvdBw+uzMEhS+PpGo.1624892357240.122666
NW_020230661	Koludarov_et_al_2021	mRNA	906275	907687	.	-	.	Name=LOC105191693 mRNA;ID=EWKMg4ru1zPvdBw+uzMEhS+PpGo.1624892357240.122666
NW_020230661	Koludarov_et_al_2021	mRNA	905192	905652	.	-	.	Name=LOC105191693 mRNA;ID=EWKMg4ru1zPvdBw+uzMEhS+PpGo.1624892357240.122666
NW_020230661	Koludarov_et_al_2021	mRNA	904337	904693	.	-	.	Name=LOC105191693 mRNA;ID=EWKMg4ru1zPvdBw+uzMEhS+PpGo.1624892357240.122666
NW_020230661	Koludarov_et_al_2021	mRNA	903684	903942	.	-	.	Name=LOC105191693 mRNA;ID=EWKMg4ru1zPvdBw+uzMEhS+PpGo.1624892357240.122666
NW_020230661	Koludarov_et_al_2021	mRNA	903258	903578	.	-	.	Name=LOC105191693 mRNA;ID=EWKMg4ru1zPvdBw+uzMEhS+PpGo.1624892357240.122666
NW_020230661	Koludarov_et_al_2021	mRNA	902856	903075	.	-	.	Name=LOC105191693 mRNA;ID=EWKMg4ru1zPvdBw+uzMEhS+PpGo.1624892357240.122666
NW_020230661	Koludarov_et_al_2021	mRNA	902229	902385	.	-	.	Name=LOC105191693 mRNA;ID=EWKMg4ru1zPvdBw+uzMEhS+PpGo.1624892357240.122666
NW_020230661	Koludarov_et_al_2021	mRNA	901867	902139	.	-	.	Name=LOC105191693 mRNA;ID=EWKMg4ru1zPvdBw+uzMEhS+PpGo.1624892357240.122666
NW_020230661	Koludarov_et_al_2021	mRNA	899656	900992	.	-	.	Name=LOC105191693 mRNA;ID=EWKMg4ru1zPvdBw+uzMEhS+PpGo.1624892357240.122666
NW_020230661	Koludarov_et_al_2021	mRNA	910145	910346	.	-	.	Name=LOC105191693 mRNA;ID=EWKMg4ru1zPvdBw+uzMEhS+PpGo.1624892357240.122667
NW_020230661	Koludarov_et_al_2021	mRNA	909694	909771	.	-	.	Name=LOC105191693 mRNA;ID=EWKMg4ru1zPvdBw+uzMEhS+PpGo.1624892357240.122667
NW_020230661	Koludarov_et_al_2021	mRNA	909534	909557	.	-	.	Name=LOC105191693 mRNA;ID=EWKMg4ru1zPvdBw+uzMEhS+PpGo.1624892357240.122667
NW_020230661	Koludarov_et_al_2021	mRNA	908650	908782	.	-	.	Name=LOC105191693 mRNA;ID=EWKMg4ru1zPvdBw+uzMEhS+PpGo.1624892357240.122667
NW_020230661	Koludarov_et_al_2021	mRNA	906275	907687	.	-	.	Name=LOC105191693 mRNA;ID=EWKMg4ru1zPvdBw+uzMEhS+PpGo.1624892357240.122667
NW_020230661	Koludarov_et_al_2021	mRNA	905192	905652	.	-	.	Name=LOC105191693 mRNA;ID=EWKMg4ru1zPvdBw+uzMEhS+PpGo.1624892357240.122667
NW_020230661	Koludarov_et_al_2021	mRNA	904337	904693	.	-	.	Name=LOC105191693 mRNA;ID=EWKMg4ru1zPvdBw+uzMEhS+PpGo.1624892357240.122667
NW_020230661	Koludarov_et_al_2021	mRNA	903684	903942	.	-	.	Name=LOC105191693 mRNA;ID=EWKMg4ru1zPvdBw+uzMEhS+PpGo.1624892357240.122667
NW_020230661	Koludarov_et_al_2021	mRNA	903258	903578	.	-	.	Name=LOC105191693 mRNA;ID=EWKMg4ru1zPvdBw+uzMEhS+PpGo.1624892357240.122667
NW_020230661	Koludarov_et_al_2021	mRNA	902856	903075	.	-	.	Name=LOC105191693 mRNA;ID=EWKMg4ru1zPvdBw+uzMEhS+PpGo.1624892357240.122667
NW_020230661	Koludarov_et_al_2021	mRNA	902229	902385	.	-	.	Name=LOC105191693 mRNA;ID=EWKMg4ru1zPvdBw+uzMEhS+PpGo.1624892357240.122667
NW_020230661	Koludarov_et_al_2021	mRNA	901867	902139	.	-	.	Name=LOC105191693 mRNA;ID=EWKMg4ru1zPvdBw+uzMEhS+PpGo.1624892357240.122667
NW_020230661	Koludarov_et_al_2021	mRNA	899656	900992	.	-	.	Name=LOC105191693 mRNA;ID=EWKMg4ru1zPvdBw+uzMEhS+PpGo.1624892357240.122667
NW_020230661	Koludarov_et_al_2021	mRNA	910019	910120	.	-	.	Name=LOC105191693 mRNA;ID=EWKMg4ru1zPvdBw+uzMEhS+PpGo.1624892357240.122668
NW_020230661	Koludarov_et_al_2021	mRNA	909694	909771	.	-	.	Name=LOC105191693 mRNA;ID=EWKMg4ru1zPvdBw+uzMEhS+PpGo.1624892357240.122668
NW_020230661	Koludarov_et_al_2021	mRNA	909534	909557	.	-	.	Name=LOC105191693 mRNA;ID=EWKMg4ru1zPvdBw+uzMEhS+PpGo.1624892357240.122668
NW_020230661	Koludarov_et_al_2021	mRNA	908650	908782	.	-	.	Name=LOC105191693 mRNA;ID=EWKMg4ru1zPvdBw+uzMEhS+PpGo.1624892357240.122668
NW_020230661	Koludarov_et_al_2021	mRNA	906275	907687	.	-	.	Name=LOC105191693 mRNA;ID=EWKMg4ru1zPvdBw+uzMEhS+PpGo.1624892357240.122668
NW_020230661	Koludarov_et_al_2021	mRNA	905192	905652	.	-	.	Name=LOC105191693 mRNA;ID=EWKMg4ru1zPvdBw+uzMEhS+PpGo.1624892357240.122668
NW_020230661	Koludarov_et_al_2021	mRNA	904337	904693	.	-	.	Name=LOC105191693 mRNA;ID=EWKMg4ru1zPvdBw+uzMEhS+PpGo.1624892357240.122668
NW_020230661	Koludarov_et_al_2021	mRNA	903684	903942	.	-	.	Name=LOC105191693 mRNA;ID=EWKMg4ru1zPvdBw+uzMEhS+PpGo.1624892357240.122668
NW_020230661	Koludarov_et_al_2021	mRNA	903258	903578	.	-	.	Name=LOC105191693 mRNA;ID=EWKMg4ru1zPvdBw+uzMEhS+PpGo.1624892357240.122668
NW_020230661	Koludarov_et_al_2021	mRNA	902856	903075	.	-	.	Name=LOC105191693 mRNA;ID=EWKMg4ru1zPvdBw+uzMEhS+PpGo.1624892357240.122668
NW_020230661	Koludarov_et_al_2021	mRNA	902229	902385	.	-	.	Name=LOC105191693 mRNA;ID=EWKMg4ru1zPvdBw+uzMEhS+PpGo.1624892357240.122668
NW_020230661	Koludarov_et_al_2021	mRNA	901867	902139	.	-	.	Name=LOC105191693 mRNA;ID=EWKMg4ru1zPvdBw+uzMEhS+PpGo.1624892357240.122668
NW_020230661	Koludarov_et_al_2021	mRNA	899656	900992	.	-	.	Name=LOC105191693 mRNA;ID=EWKMg4ru1zPvdBw+uzMEhS+PpGo.1624892357240.122668
NW_020230661	Koludarov_et_al_2021	mRNA	910019	910117	.	-	.	Name=LOC105191693 mRNA;ID=EWKMg4ru1zPvdBw+uzMEhS+PpGo.1624892357240.122669
NW_020230661	Koludarov_et_al_2021	mRNA	909694	909771	.	-	.	Name=LOC105191693 mRNA;ID=EWKMg4ru1zPvdBw+uzMEhS+PpGo.1624892357240.122669
NW_020230661	Koludarov_et_al_2021	mRNA	908650	908782	.	-	.	Name=LOC105191693 mRNA;ID=EWKMg4ru1zPvdBw+uzMEhS+PpGo.1624892357240.122669
NW_020230661	Koludarov_et_al_2021	mRNA	906275	907687	.	-	.	Name=LOC105191693 mRNA;ID=EWKMg4ru1zPvdBw+uzMEhS+PpGo.1624892357240.122669
NW_020230661	Koludarov_et_al_2021	mRNA	905192	905652	.	-	.	Name=LOC105191693 mRNA;ID=EWKMg4ru1zPvdBw+uzMEhS+PpGo.1624892357240.122669
NW_020230661	Koludarov_et_al_2021	mRNA	904337	904693	.	-	.	Name=LOC105191693 mRNA;ID=EWKMg4ru1zPvdBw+uzMEhS+PpGo.1624892357240.122669
NW_020230661	Koludarov_et_al_2021	mRNA	903684	903942	.	-	.	Name=LOC105191693 mRNA;ID=EWKMg4ru1zPvdBw+uzMEhS+PpGo.1624892357240.122669
NW_020230661	Koludarov_et_al_2021	mRNA	903258	903578	.	-	.	Name=LOC105191693 mRNA;ID=EWKMg4ru1zPvdBw+uzMEhS+PpGo.1624892357240.122669
NW_020230661	Koludarov_et_al_2021	mRNA	902856	903075	.	-	.	Name=LOC105191693 mRNA;ID=EWKMg4ru1zPvdBw+uzMEhS+PpGo.1624892357240.122669
NW_020230661	Koludarov_et_al_2021	mRNA	902229	902385	.	-	.	Name=LOC105191693 mRNA;ID=EWKMg4ru1zPvdBw+uzMEhS+PpGo.1624892357240.122669
NW_020230661	Koludarov_et_al_2021	mRNA	901867	902139	.	-	.	Name=LOC105191693 mRNA;ID=EWKMg4ru1zPvdBw+uzMEhS+PpGo.1624892357240.122669
NW_020230661	Koludarov_et_al_2021	mRNA	899656	900992	.	-	.	Name=LOC105191693 mRNA;ID=EWKMg4ru1zPvdBw+uzMEhS+PpGo.1624892357240.122669
NW_020230661	Koludarov_et_al_2021	mRNA	882892	882973	.	-	.	Name=LOC105191692 mRNA;ID=EWKMg4ru1zPvdBw+uzMEhS+PpGo.1624892357240.122670
NW_020230661	Koludarov_et_al_2021	mRNA	880763	881042	.	-	.	Name=LOC105191692 mRNA;ID=EWKMg4ru1zPvdBw+uzMEhS+PpGo.1624892357240.122670
NW_020230661	Koludarov_et_al_2021	mRNA	879691	879815	.	-	.	Name=LOC105191692 mRNA;ID=EWKMg4ru1zPvdBw+uzMEhS+PpGo.1624892357240.122670
NW_020230661	Koludarov_et_al_2021	mRNA	878726	879151	.	-	.	Name=LOC105191692 mRNA;ID=EWKMg4ru1zPvdBw+uzMEhS+PpGo.1624892357240.122670
NW_020230661	Koludarov_et_al_2021	mRNA	878330	878635	.	-	.	Name=LOC105191692 mRNA;ID=EWKMg4ru1zPvdBw+uzMEhS+PpGo.1624892357240.122670
NW_020230661	Koludarov_et_al_2021	mRNA	877621	877761	.	-	.	Name=LOC105191692 mRNA;ID=EWKMg4ru1zPvdBw+uzMEhS+PpGo.1624892357240.122670
NW_020230661	Koludarov_et_al_2021	mRNA	877371	877518	.	-	.	Name=LOC105191692 mRNA;ID=EWKMg4ru1zPvdBw+uzMEhS+PpGo.1624892357240.122670
NW_020230661	Koludarov_et_al_2021	mRNA	873196	874387	.	-	.	Name=LOC105191692 mRNA;ID=EWKMg4ru1zPvdBw+uzMEhS+PpGo.1624892357240.122670
NW_020230661	Koludarov_et_al_2021	mRNA	882427	882729	.	-	.	Name=LOC105191692 mRNA;ID=EWKMg4ru1zPvdBw+uzMEhS+PpGo.1624892357240.122671
NW_020230661	Koludarov_et_al_2021	mRNA	880763	881042	.	-	.	Name=LOC105191692 mRNA;ID=EWKMg4ru1zPvdBw+uzMEhS+PpGo.1624892357240.122671
NW_020230661	Koludarov_et_al_2021	mRNA	879691	879815	.	-	.	Name=LOC105191692 mRNA;ID=EWKMg4ru1zPvdBw+uzMEhS+PpGo.1624892357240.122671
NW_020230661	Koludarov_et_al_2021	mRNA	878726	879151	.	-	.	Name=LOC105191692 mRNA;ID=EWKMg4ru1zPvdBw+uzMEhS+PpGo.1624892357240.122671
NW_020230661	Koludarov_et_al_2021	mRNA	878333	878635	.	-	.	Name=LOC105191692 mRNA;ID=EWKMg4ru1zPvdBw+uzMEhS+PpGo.1624892357240.122671
NW_020230661	Koludarov_et_al_2021	mRNA	877621	877761	.	-	.	Name=LOC105191692 mRNA;ID=EWKMg4ru1zPvdBw+uzMEhS+PpGo.1624892357240.122671
NW_020230661	Koludarov_et_al_2021	mRNA	877371	877518	.	-	.	Name=LOC105191692 mRNA;ID=EWKMg4ru1zPvdBw+uzMEhS+PpGo.1624892357240.122671
NW_020230661	Koludarov_et_al_2021	mRNA	873196	874387	.	-	.	Name=LOC105191692 mRNA;ID=EWKMg4ru1zPvdBw+uzMEhS+PpGo.1624892357240.122671
NW_020230661	Koludarov_et_al_2021	mRNA	882427	882729	.	-	.	Name=LOC105191692 mRNA;ID=EWKMg4ru1zPvdBw+uzMEhS+PpGo.1624892357240.122672
NW_020230661	Koludarov_et_al_2021	mRNA	880763	881042	.	-	.	Name=LOC105191692 mRNA;ID=EWKMg4ru1zPvdBw+uzMEhS+PpGo.1624892357240.122672
NW_020230661	Koludarov_et_al_2021	mRNA	879691	879815	.	-	.	Name=LOC105191692 mRNA;ID=EWKMg4ru1zPvdBw+uzMEhS+PpGo.1624892357240.122672
NW_020230661	Koludarov_et_al_2021	mRNA	878726	879151	.	-	.	Name=LOC105191692 mRNA;ID=EWKMg4ru1zPvdBw+uzMEhS+PpGo.1624892357240.122672
NW_020230661	Koludarov_et_al_2021	mRNA	878330	878635	.	-	.	Name=LOC105191692 mRNA;ID=EWKMg4ru1zPvdBw+uzMEhS+PpGo.1624892357240.122672
NW_020230661	Koludarov_et_al_2021	mRNA	877621	877761	.	-	.	Name=LOC105191692 mRNA;ID=EWKMg4ru1zPvdBw+uzMEhS+PpGo.1624892357240.122672
NW_020230661	Koludarov_et_al_2021	mRNA	877371	877518	.	-	.	Name=LOC105191692 mRNA;ID=EWKMg4ru1zPvdBw+uzMEhS+PpGo.1624892357240.122672
NW_020230661	Koludarov_et_al_2021	mRNA	873196	874387	.	-	.	Name=LOC105191692 mRNA;ID=EWKMg4ru1zPvdBw+uzMEhS+PpGo.1624892357240.122672
NW_020230661	Koludarov_et_al_2021	mRNA	882427	882727	.	-	.	Name=LOC105191692 mRNA;ID=EWKMg4ru1zPvdBw+uzMEhS+PpGo.1624892357240.122673
NW_020230661	Koludarov_et_al_2021	mRNA	880787	881042	.	-	.	Name=LOC105191692 mRNA;ID=EWKMg4ru1zPvdBw+uzMEhS+PpGo.1624892357240.122673
NW_020230661	Koludarov_et_al_2021	mRNA	879691	879815	.	-	.	Name=LOC105191692 mRNA;ID=EWKMg4ru1zPvdBw+uzMEhS+PpGo.1624892357240.122673
NW_020230661	Koludarov_et_al_2021	mRNA	878726	879151	.	-	.	Name=LOC105191692 mRNA;ID=EWKMg4ru1zPvdBw+uzMEhS+PpGo.1624892357240.122673
NW_020230661	Koludarov_et_al_2021	mRNA	878330	878635	.	-	.	Name=LOC105191692 mRNA;ID=EWKMg4ru1zPvdBw+uzMEhS+PpGo.1624892357240.122673
NW_020230661	Koludarov_et_al_2021	mRNA	877621	877761	.	-	.	Name=LOC105191692 mRNA;ID=EWKMg4ru1zPvdBw+uzMEhS+PpGo.1624892357240.122673
NW_020230661	Koludarov_et_al_2021	mRNA	877371	877518	.	-	.	Name=LOC105191692 mRNA;ID=EWKMg4ru1zPvdBw+uzMEhS+PpGo.1624892357240.122673
NW_020230661	Koludarov_et_al_2021	mRNA	873196	874387	.	-	.	Name=LOC105191692 mRNA;ID=EWKMg4ru1zPvdBw+uzMEhS+PpGo.1624892357240.122673
NW_020230661	Koludarov_et_al_2021	mRNA	882427	882727	.	-	.	Name=LOC105191692 mRNA;ID=EWKMg4ru1zPvdBw+uzMEhS+PpGo.1624892357241.122674
NW_020230661	Koludarov_et_al_2021	mRNA	880763	881042	.	-	.	Name=LOC105191692 mRNA;ID=EWKMg4ru1zPvdBw+uzMEhS+PpGo.1624892357241.122674
NW_020230661	Koludarov_et_al_2021	mRNA	879691	879815	.	-	.	Name=LOC105191692 mRNA;ID=EWKMg4ru1zPvdBw+uzMEhS+PpGo.1624892357241.122674
NW_020230661	Koludarov_et_al_2021	mRNA	878726	879151	.	-	.	Name=LOC105191692 mRNA;ID=EWKMg4ru1zPvdBw+uzMEhS+PpGo.1624892357241.122674
NW_020230661	Koludarov_et_al_2021	mRNA	878435	878635	.	-	.	Name=LOC105191692 mRNA;ID=EWKMg4ru1zPvdBw+uzMEhS+PpGo.1624892357241.122674
NW_020230661	Koludarov_et_al_2021	mRNA	877621	877761	.	-	.	Name=LOC105191692 mRNA;ID=EWKMg4ru1zPvdBw+uzMEhS+PpGo.1624892357241.122674
NW_020230661	Koludarov_et_al_2021	mRNA	877371	877518	.	-	.	Name=LOC105191692 mRNA;ID=EWKMg4ru1zPvdBw+uzMEhS+PpGo.1624892357241.122674
NW_020230661	Koludarov_et_al_2021	mRNA	873196	874387	.	-	.	Name=LOC105191692 mRNA;ID=EWKMg4ru1zPvdBw+uzMEhS+PpGo.1624892357241.122674
NW_020230661	Koludarov_et_al_2021	mRNA	84802	84979	.	+	.	Name=LOC105190692 mRNA;ID=EWKMg4ru1zPvdBw+uzMEhS+PpGo.1624892357241.122675
NW_020230661	Koludarov_et_al_2021	mRNA	85053	85190	.	+	.	Name=LOC105190692 mRNA;ID=EWKMg4ru1zPvdBw+uzMEhS+PpGo.1624892357241.122675
NW_020230661	Koludarov_et_al_2021	mRNA	85592	85679	.	+	.	Name=LOC105190692 mRNA;ID=EWKMg4ru1zPvdBw+uzMEhS+PpGo.1624892357241.122675
NW_020230661	Koludarov_et_al_2021	mRNA	85750	85801	.	+	.	Name=LOC105190692 mRNA;ID=EWKMg4ru1zPvdBw+uzMEhS+PpGo.1624892357241.122675
NW_020230661	Koludarov_et_al_2021	mRNA	85970	86164	.	+	.	Name=LOC105190692 mRNA;ID=EWKMg4ru1zPvdBw+uzMEhS+PpGo.1624892357241.122675
NW_020230661	Koludarov_et_al_2021	mRNA	94114	94296	.	+	.	Name=LOC105190692 mRNA;ID=EWKMg4ru1zPvdBw+uzMEhS+PpGo.1624892357241.122675
NW_020230661	Koludarov_et_al_2021	mRNA	881581	881920	.	-	.	Name=LOC105191692 mRNA;ID=EWKMg4ru1zPvdBw+uzMEhS+PpGo.1624892357241.122676
NW_020230661	Koludarov_et_al_2021	mRNA	880763	881042	.	-	.	Name=LOC105191692 mRNA;ID=EWKMg4ru1zPvdBw+uzMEhS+PpGo.1624892357241.122676
NW_020230661	Koludarov_et_al_2021	mRNA	879691	879815	.	-	.	Name=LOC105191692 mRNA;ID=EWKMg4ru1zPvdBw+uzMEhS+PpGo.1624892357241.122676
NW_020230661	Koludarov_et_al_2021	mRNA	878726	879151	.	-	.	Name=LOC105191692 mRNA;ID=EWKMg4ru1zPvdBw+uzMEhS+PpGo.1624892357241.122676
NW_020230661	Koludarov_et_al_2021	mRNA	878330	878635	.	-	.	Name=LOC105191692 mRNA;ID=EWKMg4ru1zPvdBw+uzMEhS+PpGo.1624892357241.122676
NW_020230661	Koludarov_et_al_2021	mRNA	877621	877761	.	-	.	Name=LOC105191692 mRNA;ID=EWKMg4ru1zPvdBw+uzMEhS+PpGo.1624892357241.122676
NW_020230661	Koludarov_et_al_2021	mRNA	877371	877518	.	-	.	Name=LOC105191692 mRNA;ID=EWKMg4ru1zPvdBw+uzMEhS+PpGo.1624892357241.122676
NW_020230661	Koludarov_et_al_2021	mRNA	873196	874387	.	-	.	Name=LOC105191692 mRNA;ID=EWKMg4ru1zPvdBw+uzMEhS+PpGo.1624892357241.122676
NW_020230661	Koludarov_et_al_2021	mRNA	788858	789271	.	-	.	Name=LOC105191700 mRNA;ID=EWKMg4ru1zPvdBw+uzMEhS+PpGo.1624892357241.122677
NW_020230661	Koludarov_et_al_2021	mRNA	788373	788588	.	-	.	Name=LOC105191700 mRNA;ID=EWKMg4ru1zPvdBw+uzMEhS+PpGo.1624892357241.122677
NW_020230661	Koludarov_et_al_2021	mRNA	787848	788149	.	-	.	Name=LOC105191700 mRNA;ID=EWKMg4ru1zPvdBw+uzMEhS+PpGo.1624892357241.122677
NW_020230661	Koludarov_et_al_2021	mRNA	786148	786335	.	-	.	Name=LOC105191700 mRNA;ID=EWKMg4ru1zPvdBw+uzMEhS+PpGo.1624892357241.122677
NW_020230661	Koludarov_et_al_2021	mRNA	785877	786048	.	-	.	Name=LOC105191700 mRNA;ID=EWKMg4ru1zPvdBw+uzMEhS+PpGo.1624892357241.122677
NW_020230661	Koludarov_et_al_2021	mRNA	783516	783870	.	-	.	Name=LOC105191700 mRNA;ID=EWKMg4ru1zPvdBw+uzMEhS+PpGo.1624892357241.122677
NW_020230661	Koludarov_et_al_2021	mRNA	781375	782394	.	-	.	Name=LOC105191700 mRNA;ID=EWKMg4ru1zPvdBw+uzMEhS+PpGo.1624892357241.122677
NW_020230661	Koludarov_et_al_2021	mRNA	768238	768507	.	+	.	Name=LOC105191685 mRNA;ID=EWKMg4ru1zPvdBw+uzMEhS+PpGo.1624892357241.122678
NW_020230661	Koludarov_et_al_2021	mRNA	768579	768676	.	+	.	Name=LOC105191685 mRNA;ID=EWKMg4ru1zPvdBw+uzMEhS+PpGo.1624892357241.122678
NW_020230661	Koludarov_et_al_2021	mRNA	769197	769256	.	+	.	Name=LOC105191685 mRNA;ID=EWKMg4ru1zPvdBw+uzMEhS+PpGo.1624892357241.122678
NW_020230661	Koludarov_et_al_2021	mRNA	770127	770268	.	+	.	Name=LOC105191685 mRNA;ID=EWKMg4ru1zPvdBw+uzMEhS+PpGo.1624892357241.122678
NW_020230661	Koludarov_et_al_2021	mRNA	770468	770685	.	+	.	Name=LOC105191685 mRNA;ID=EWKMg4ru1zPvdBw+uzMEhS+PpGo.1624892357241.122678
NW_020230661	Koludarov_et_al_2021	mRNA	770795	771024	.	+	.	Name=LOC105191685 mRNA;ID=EWKMg4ru1zPvdBw+uzMEhS+PpGo.1624892357241.122678
NW_020230661	Koludarov_et_al_2021	mRNA	771139	771370	.	+	.	Name=LOC105191685 mRNA;ID=EWKMg4ru1zPvdBw+uzMEhS+PpGo.1624892357241.122678
NW_020230661	Koludarov_et_al_2021	mRNA	772377	772426	.	+	.	Name=LOC105191685 mRNA;ID=EWKMg4ru1zPvdBw+uzMEhS+PpGo.1624892357241.122678
NW_020230661	Koludarov_et_al_2021	mRNA	772735	773113	.	+	.	Name=LOC105191685 mRNA;ID=EWKMg4ru1zPvdBw+uzMEhS+PpGo.1624892357241.122678
NW_020230661	Koludarov_et_al_2021	mRNA	773214	776014	.	+	.	Name=LOC105191685 mRNA;ID=EWKMg4ru1zPvdBw+uzMEhS+PpGo.1624892357241.122678
NW_020230661	Koludarov_et_al_2021	mRNA	890515	890834	.	-	.	Name=LOC105191690 mRNA;ID=EWKMg4ru1zPvdBw+uzMEhS+PpGo.1624892357241.122679
NW_020230661	Koludarov_et_al_2021	mRNA	890061	890303	.	-	.	Name=LOC105191690 mRNA;ID=EWKMg4ru1zPvdBw+uzMEhS+PpGo.1624892357241.122679
NW_020230661	Koludarov_et_al_2021	mRNA	889702	889845	.	-	.	Name=LOC105191690 mRNA;ID=EWKMg4ru1zPvdBw+uzMEhS+PpGo.1624892357241.122679
NW_020230661	Koludarov_et_al_2021	mRNA	886315	886467	.	-	.	Name=LOC105191690 mRNA;ID=EWKMg4ru1zPvdBw+uzMEhS+PpGo.1624892357241.122679
NW_020230661	Koludarov_et_al_2021	mRNA	884598	884693	.	-	.	Name=LOC105191690 mRNA;ID=EWKMg4ru1zPvdBw+uzMEhS+PpGo.1624892357241.122679
NW_020230661	Koludarov_et_al_2021	mRNA	883840	884502	.	-	.	Name=LOC105191690 mRNA;ID=EWKMg4ru1zPvdBw+uzMEhS+PpGo.1624892357241.122679
NW_020230661	Koludarov_et_al_2021	mRNA	890380	890508	.	-	.	Name=LOC105191690 mRNA;ID=EWKMg4ru1zPvdBw+uzMEhS+PpGo.1624892357241.122680
NW_020230661	Koludarov_et_al_2021	mRNA	890061	890303	.	-	.	Name=LOC105191690 mRNA;ID=EWKMg4ru1zPvdBw+uzMEhS+PpGo.1624892357241.122680
NW_020230661	Koludarov_et_al_2021	mRNA	889702	889845	.	-	.	Name=LOC105191690 mRNA;ID=EWKMg4ru1zPvdBw+uzMEhS+PpGo.1624892357241.122680
NW_020230661	Koludarov_et_al_2021	mRNA	886315	886467	.	-	.	Name=LOC105191690 mRNA;ID=EWKMg4ru1zPvdBw+uzMEhS+PpGo.1624892357241.122680
NW_020230661	Koludarov_et_al_2021	mRNA	884598	884693	.	-	.	Name=LOC105191690 mRNA;ID=EWKMg4ru1zPvdBw+uzMEhS+PpGo.1624892357241.122680
NW_020230661	Koludarov_et_al_2021	mRNA	883840	884502	.	-	.	Name=LOC105191690 mRNA;ID=EWKMg4ru1zPvdBw+uzMEhS+PpGo.1624892357241.122680
NW_020230661	Koludarov_et_al_2021	mRNA	152211	152612	.	+	.	Name=LOC105191676 mRNA;ID=EWKMg4ru1zPvdBw+uzMEhS+PpGo.1624892357241.122681
NW_020230661	Koludarov_et_al_2021	mRNA	152888	153627	.	+	.	Name=LOC105191676 mRNA;ID=EWKMg4ru1zPvdBw+uzMEhS+PpGo.1624892357241.122681
NW_020230661	Koludarov_et_al_2021	mRNA	154663	154922	.	+	.	Name=LOC105191676 mRNA;ID=EWKMg4ru1zPvdBw+uzMEhS+PpGo.1624892357241.122681
NW_020230661	Koludarov_et_al_2021	mRNA	155042	155200	.	+	.	Name=LOC105191676 mRNA;ID=EWKMg4ru1zPvdBw+uzMEhS+PpGo.1624892357241.122681
NW_020230661	Koludarov_et_al_2021	mRNA	155407	155525	.	+	.	Name=LOC105191676 mRNA;ID=EWKMg4ru1zPvdBw+uzMEhS+PpGo.1624892357241.122681
NW_020230661	Koludarov_et_al_2021	mRNA	155630	155721	.	+	.	Name=LOC105191676 mRNA;ID=EWKMg4ru1zPvdBw+uzMEhS+PpGo.1624892357241.122681
NW_020230661	Koludarov_et_al_2021	mRNA	155833	155994	.	+	.	Name=LOC105191676 mRNA;ID=EWKMg4ru1zPvdBw+uzMEhS+PpGo.1624892357241.122681
NW_020230661	Koludarov_et_al_2021	mRNA	156258	156543	.	+	.	Name=LOC105191676 mRNA;ID=EWKMg4ru1zPvdBw+uzMEhS+PpGo.1624892357241.122681
NW_020230661	Koludarov_et_al_2021	mRNA	156700	156802	.	+	.	Name=LOC105191676 mRNA;ID=EWKMg4ru1zPvdBw+uzMEhS+PpGo.1624892357241.122681
NW_020230661	Koludarov_et_al_2021	mRNA	157726	158127	.	+	.	Name=LOC105191676 mRNA;ID=EWKMg4ru1zPvdBw+uzMEhS+PpGo.1624892357241.122681
NW_020230661	Koludarov_et_al_2021	mRNA	152211	152543	.	+	.	Name=LOC105191676 mRNA;ID=EWKMg4ru1zPvdBw+uzMEhS+PpGo.1624892357241.122682
NW_020230661	Koludarov_et_al_2021	mRNA	152888	153627	.	+	.	Name=LOC105191676 mRNA;ID=EWKMg4ru1zPvdBw+uzMEhS+PpGo.1624892357241.122682
NW_020230661	Koludarov_et_al_2021	mRNA	154663	154922	.	+	.	Name=LOC105191676 mRNA;ID=EWKMg4ru1zPvdBw+uzMEhS+PpGo.1624892357241.122682
NW_020230661	Koludarov_et_al_2021	mRNA	155042	155200	.	+	.	Name=LOC105191676 mRNA;ID=EWKMg4ru1zPvdBw+uzMEhS+PpGo.1624892357241.122682
NW_020230661	Koludarov_et_al_2021	mRNA	155407	155525	.	+	.	Name=LOC105191676 mRNA;ID=EWKMg4ru1zPvdBw+uzMEhS+PpGo.1624892357241.122682
NW_020230661	Koludarov_et_al_2021	mRNA	155630	155721	.	+	.	Name=LOC105191676 mRNA;ID=EWKMg4ru1zPvdBw+uzMEhS+PpGo.1624892357241.122682
NW_020230661	Koludarov_et_al_2021	mRNA	155833	155994	.	+	.	Name=LOC105191676 mRNA;ID=EWKMg4ru1zPvdBw+uzMEhS+PpGo.1624892357241.122682
NW_020230661	Koludarov_et_al_2021	mRNA	156258	156543	.	+	.	Name=LOC105191676 mRNA;ID=EWKMg4ru1zPvdBw+uzMEhS+PpGo.1624892357241.122682
NW_020230661	Koludarov_et_al_2021	mRNA	156700	156802	.	+	.	Name=LOC105191676 mRNA;ID=EWKMg4ru1zPvdBw+uzMEhS+PpGo.1624892357241.122682
NW_020230661	Koludarov_et_al_2021	mRNA	157726	158058	.	+	.	Name=LOC105191676 mRNA;ID=EWKMg4ru1zPvdBw+uzMEhS+PpGo.1624892357241.122682
NW_020230661	Koludarov_et_al_2021	mRNA	926752	926950	.	-	.	Name=LOC105191696 mRNA;ID=EWKMg4ru1zPvdBw+uzMEhS+PpGo.1624892357241.122683
NW_020230661	Koludarov_et_al_2021	mRNA	926579	926643	.	-	.	Name=LOC105191696 mRNA;ID=EWKMg4ru1zPvdBw+uzMEhS+PpGo.1624892357241.122683
NW_020230661	Koludarov_et_al_2021	mRNA	926050	926172	.	-	.	Name=LOC105191696 mRNA;ID=EWKMg4ru1zPvdBw+uzMEhS+PpGo.1624892357241.122683
NW_020230661	Koludarov_et_al_2021	mRNA	925792	925941	.	-	.	Name=LOC105191696 mRNA;ID=EWKMg4ru1zPvdBw+uzMEhS+PpGo.1624892357241.122683
NW_020230661	Koludarov_et_al_2021	mRNA	925556	925644	.	-	.	Name=LOC105191696 mRNA;ID=EWKMg4ru1zPvdBw+uzMEhS+PpGo.1624892357241.122683
NW_020230661	Koludarov_et_al_2021	mRNA	925217	925347	.	-	.	Name=LOC105191696 mRNA;ID=EWKMg4ru1zPvdBw+uzMEhS+PpGo.1624892357241.122683
NW_020230661	Koludarov_et_al_2021	mRNA	924967	925147	.	-	.	Name=LOC105191696 mRNA;ID=EWKMg4ru1zPvdBw+uzMEhS+PpGo.1624892357241.122683
NW_020230661	Koludarov_et_al_2021	mRNA	924765	924874	.	-	.	Name=LOC105191696 mRNA;ID=EWKMg4ru1zPvdBw+uzMEhS+PpGo.1624892357241.122683
NW_020230661	Koludarov_et_al_2021	mRNA	924453	924607	.	-	.	Name=LOC105191696 mRNA;ID=EWKMg4ru1zPvdBw+uzMEhS+PpGo.1624892357241.122683
NW_020230661	Koludarov_et_al_2021	mRNA	924171	924371	.	-	.	Name=LOC105191696 mRNA;ID=EWKMg4ru1zPvdBw+uzMEhS+PpGo.1624892357241.122683
NW_020230661	Koludarov_et_al_2021	mRNA	923992	924098	.	-	.	Name=LOC105191696 mRNA;ID=EWKMg4ru1zPvdBw+uzMEhS+PpGo.1624892357241.122683
NW_020230661	Koludarov_et_al_2021	mRNA	923602	923784	.	-	.	Name=LOC105191696 mRNA;ID=EWKMg4ru1zPvdBw+uzMEhS+PpGo.1624892357241.122683
NW_020230661	Koludarov_et_al_2021	mRNA	923380	923504	.	-	.	Name=LOC105191696 mRNA;ID=EWKMg4ru1zPvdBw+uzMEhS+PpGo.1624892357241.122683
NW_020230661	Koludarov_et_al_2021	mRNA	923196	923313	.	-	.	Name=LOC105191696 mRNA;ID=EWKMg4ru1zPvdBw+uzMEhS+PpGo.1624892357241.122683
NW_020230661	Koludarov_et_al_2021	mRNA	922937	923107	.	-	.	Name=LOC105191696 mRNA;ID=EWKMg4ru1zPvdBw+uzMEhS+PpGo.1624892357241.122683
NW_020230661	Koludarov_et_al_2021	mRNA	921595	922732	.	-	.	Name=LOC105191696 mRNA;ID=EWKMg4ru1zPvdBw+uzMEhS+PpGo.1624892357241.122683
NW_020230661	Koludarov_et_al_2021	mRNA	760353	760627	.	+	.	Name=LOC105191684 mRNA;ID=EWKMg4ru1zPvdBw+uzMEhS+PpGo.1624892357241.122684
NW_020230661	Koludarov_et_al_2021	mRNA	761034	761166	.	+	.	Name=LOC105191684 mRNA;ID=EWKMg4ru1zPvdBw+uzMEhS+PpGo.1624892357241.122684
NW_020230661	Koludarov_et_al_2021	mRNA	761243	761416	.	+	.	Name=LOC105191684 mRNA;ID=EWKMg4ru1zPvdBw+uzMEhS+PpGo.1624892357241.122684
NW_020230661	Koludarov_et_al_2021	mRNA	761535	761688	.	+	.	Name=LOC105191684 mRNA;ID=EWKMg4ru1zPvdBw+uzMEhS+PpGo.1624892357241.122684
NW_020230661	Koludarov_et_al_2021	mRNA	761900	762044	.	+	.	Name=LOC105191684 mRNA;ID=EWKMg4ru1zPvdBw+uzMEhS+PpGo.1624892357241.122684
NW_020230661	Koludarov_et_al_2021	mRNA	762154	762380	.	+	.	Name=LOC105191684 mRNA;ID=EWKMg4ru1zPvdBw+uzMEhS+PpGo.1624892357241.122684
NW_020230661	Koludarov_et_al_2021	mRNA	762477	762725	.	+	.	Name=LOC105191684 mRNA;ID=EWKMg4ru1zPvdBw+uzMEhS+PpGo.1624892357241.122684
NW_020230661	Koludarov_et_al_2021	mRNA	762864	765488	.	+	.	Name=LOC105191684 mRNA;ID=EWKMg4ru1zPvdBw+uzMEhS+PpGo.1624892357241.122684
NW_020230661	Koludarov_et_al_2021	mRNA	265919	266723	.	+	.	Name=LOC105191679 mRNA;ID=EWKMg4ru1zPvdBw+uzMEhS+PpGo.1624892357241.122685
NW_020230661	Koludarov_et_al_2021	mRNA	266829	267049	.	+	.	Name=LOC105191679 mRNA;ID=EWKMg4ru1zPvdBw+uzMEhS+PpGo.1624892357241.122685
NW_020230661	Koludarov_et_al_2021	mRNA	270662	271038	.	+	.	Name=LOC105191679 mRNA;ID=EWKMg4ru1zPvdBw+uzMEhS+PpGo.1624892357241.122685
NW_020230661	Koludarov_et_al_2021	mRNA	761034	761162	.	+	.	Name=LOC105191684 mRNA;ID=EWKMg4ru1zPvdBw+uzMEhS+PpGo.1624892357241.122686
NW_020230661	Koludarov_et_al_2021	mRNA	761243	761416	.	+	.	Name=LOC105191684 mRNA;ID=EWKMg4ru1zPvdBw+uzMEhS+PpGo.1624892357241.122686
NW_020230661	Koludarov_et_al_2021	mRNA	761535	761688	.	+	.	Name=LOC105191684 mRNA;ID=EWKMg4ru1zPvdBw+uzMEhS+PpGo.1624892357241.122686
NW_020230661	Koludarov_et_al_2021	mRNA	761900	762044	.	+	.	Name=LOC105191684 mRNA;ID=EWKMg4ru1zPvdBw+uzMEhS+PpGo.1624892357241.122686
NW_020230661	Koludarov_et_al_2021	mRNA	762154	762380	.	+	.	Name=LOC105191684 mRNA;ID=EWKMg4ru1zPvdBw+uzMEhS+PpGo.1624892357241.122686
NW_020230661	Koludarov_et_al_2021	mRNA	762477	762725	.	+	.	Name=LOC105191684 mRNA;ID=EWKMg4ru1zPvdBw+uzMEhS+PpGo.1624892357241.122686
NW_020230661	Koludarov_et_al_2021	mRNA	762864	765488	.	+	.	Name=LOC105191684 mRNA;ID=EWKMg4ru1zPvdBw+uzMEhS+PpGo.1624892357241.122686
NW_020230661	Koludarov_et_al_2021	mRNA	162737	163074	.	-	.	Name=LOC105191677 mRNA;ID=EWKMg4ru1zPvdBw+uzMEhS+PpGo.1624892357241.122687
NW_020230661	Koludarov_et_al_2021	mRNA	162086	162221	.	-	.	Name=LOC105191677 mRNA;ID=EWKMg4ru1zPvdBw+uzMEhS+PpGo.1624892357241.122687
NW_020230661	Koludarov_et_al_2021	mRNA	161676	161819	.	-	.	Name=LOC105191677 mRNA;ID=EWKMg4ru1zPvdBw+uzMEhS+PpGo.1624892357241.122687
NW_020230661	Koludarov_et_al_2021	mRNA	160587	160833	.	-	.	Name=LOC105191677 mRNA;ID=EWKMg4ru1zPvdBw+uzMEhS+PpGo.1624892357241.122687
NW_020230661	Koludarov_et_al_2021	mRNA	159116	160498	.	-	.	Name=LOC105191677 mRNA;ID=EWKMg4ru1zPvdBw+uzMEhS+PpGo.1624892357241.122687
NW_020230661	Koludarov_et_al_2021	mRNA	914820	915010	.	+	.	Name=LOC105191694 mRNA;ID=EWKMg4ru1zPvdBw+uzMEhS+PpGo.1624892357241.122688
NW_020230661	Koludarov_et_al_2021	mRNA	915689	916015	.	+	.	Name=LOC105191694 mRNA;ID=EWKMg4ru1zPvdBw+uzMEhS+PpGo.1624892357241.122688
NW_020230661	Koludarov_et_al_2021	mRNA	916843	917093	.	+	.	Name=LOC105191694 mRNA;ID=EWKMg4ru1zPvdBw+uzMEhS+PpGo.1624892357241.122688
NW_020230661	Koludarov_et_al_2021	mRNA	917511	917605	.	+	.	Name=LOC105191694 mRNA;ID=EWKMg4ru1zPvdBw+uzMEhS+PpGo.1624892357241.122688
NW_020230661	Koludarov_et_al_2021	mRNA	918292	918597	.	+	.	Name=LOC105191694 mRNA;ID=EWKMg4ru1zPvdBw+uzMEhS+PpGo.1624892357241.122688
NW_020230661	Koludarov_et_al_2021	mRNA	882747	883183	.	+	.	Name=LOC105191691 mRNA;ID=EWKMg4ru1zPvdBw+uzMEhS+PpGo.1624892357241.122689
NW_020230661	Koludarov_et_al_2021	mRNA	884783	884940	.	+	.	Name=LOC105191691 mRNA;ID=EWKMg4ru1zPvdBw+uzMEhS+PpGo.1624892357241.122689
NW_020230661	Koludarov_et_al_2021	mRNA	885227	886180	.	+	.	Name=LOC105191691 mRNA;ID=EWKMg4ru1zPvdBw+uzMEhS+PpGo.1624892357241.122689
NW_020230661	Koludarov_et_al_2021	mRNA	167820	167950	.	+	.	Name=LOC105191678 mRNA;ID=EWKMg4ru1zPvdBw+uzMEhS+PpGo.1624892357241.122690
NW_020230661	Koludarov_et_al_2021	mRNA	168686	168920	.	+	.	Name=LOC105191678 mRNA;ID=EWKMg4ru1zPvdBw+uzMEhS+PpGo.1624892357241.122690
NW_020230661	Koludarov_et_al_2021	mRNA	169059	169161	.	+	.	Name=LOC105191678 mRNA;ID=EWKMg4ru1zPvdBw+uzMEhS+PpGo.1624892357241.122690
NW_020230661	Koludarov_et_al_2021	mRNA	169363	169621	.	+	.	Name=LOC105191678 mRNA;ID=EWKMg4ru1zPvdBw+uzMEhS+PpGo.1624892357241.122690
NW_020230661	Koludarov_et_al_2021	mRNA	169949	170102	.	+	.	Name=LOC105191678 mRNA;ID=EWKMg4ru1zPvdBw+uzMEhS+PpGo.1624892357241.122690
NW_020230661	Koludarov_et_al_2021	mRNA	170236	171236	.	+	.	Name=LOC105191678 mRNA;ID=EWKMg4ru1zPvdBw+uzMEhS+PpGo.1624892357241.122690
NW_020230661	Koludarov_et_al_2021	mRNA	167821	167950	.	+	.	Name=LOC105191678 mRNA;ID=EWKMg4ru1zPvdBw+uzMEhS+PpGo.1624892357241.122691
NW_020230661	Koludarov_et_al_2021	mRNA	168686	168920	.	+	.	Name=LOC105191678 mRNA;ID=EWKMg4ru1zPvdBw+uzMEhS+PpGo.1624892357241.122691
NW_020230661	Koludarov_et_al_2021	mRNA	169059	169161	.	+	.	Name=LOC105191678 mRNA;ID=EWKMg4ru1zPvdBw+uzMEhS+PpGo.1624892357241.122691
NW_020230661	Koludarov_et_al_2021	mRNA	169357	169621	.	+	.	Name=LOC105191678 mRNA;ID=EWKMg4ru1zPvdBw+uzMEhS+PpGo.1624892357241.122691
NW_020230661	Koludarov_et_al_2021	mRNA	169949	170102	.	+	.	Name=LOC105191678 mRNA;ID=EWKMg4ru1zPvdBw+uzMEhS+PpGo.1624892357241.122691
NW_020230661	Koludarov_et_al_2021	mRNA	170236	171236	.	+	.	Name=LOC105191678 mRNA;ID=EWKMg4ru1zPvdBw+uzMEhS+PpGo.1624892357241.122691
NW_020230661	Koludarov_et_al_2021	mRNA	167821	167950	.	+	.	Name=LOC105191678 mRNA;ID=EWKMg4ru1zPvdBw+uzMEhS+PpGo.1624892357242.122692
NW_020230661	Koludarov_et_al_2021	mRNA	168686	168920	.	+	.	Name=LOC105191678 mRNA;ID=EWKMg4ru1zPvdBw+uzMEhS+PpGo.1624892357242.122692
NW_020230661	Koludarov_et_al_2021	mRNA	169059	169161	.	+	.	Name=LOC105191678 mRNA;ID=EWKMg4ru1zPvdBw+uzMEhS+PpGo.1624892357242.122692
NW_020230661	Koludarov_et_al_2021	mRNA	169357	169609	.	+	.	Name=LOC105191678 mRNA;ID=EWKMg4ru1zPvdBw+uzMEhS+PpGo.1624892357242.122692
NW_020230661	Koludarov_et_al_2021	mRNA	169949	170102	.	+	.	Name=LOC105191678 mRNA;ID=EWKMg4ru1zPvdBw+uzMEhS+PpGo.1624892357242.122692
NW_020230661	Koludarov_et_al_2021	mRNA	170236	171236	.	+	.	Name=LOC105191678 mRNA;ID=EWKMg4ru1zPvdBw+uzMEhS+PpGo.1624892357242.122692
NW_020230661	Koludarov_et_al_2021	mRNA	167957	168181	.	+	.	Name=LOC105191678 mRNA;ID=EWKMg4ru1zPvdBw+uzMEhS+PpGo.1624892357242.122693
NW_020230661	Koludarov_et_al_2021	mRNA	168686	168920	.	+	.	Name=LOC105191678 mRNA;ID=EWKMg4ru1zPvdBw+uzMEhS+PpGo.1624892357242.122693
NW_020230661	Koludarov_et_al_2021	mRNA	169059	169161	.	+	.	Name=LOC105191678 mRNA;ID=EWKMg4ru1zPvdBw+uzMEhS+PpGo.1624892357242.122693
NW_020230661	Koludarov_et_al_2021	mRNA	169357	169621	.	+	.	Name=LOC105191678 mRNA;ID=EWKMg4ru1zPvdBw+uzMEhS+PpGo.1624892357242.122693
NW_020230661	Koludarov_et_al_2021	mRNA	169949	170102	.	+	.	Name=LOC105191678 mRNA;ID=EWKMg4ru1zPvdBw+uzMEhS+PpGo.1624892357242.122693
NW_020230661	Koludarov_et_al_2021	mRNA	170236	171236	.	+	.	Name=LOC105191678 mRNA;ID=EWKMg4ru1zPvdBw+uzMEhS+PpGo.1624892357242.122693
NW_020230661	Koludarov_et_al_2021	mRNA	261053	261767	.	+	.	Name=LOC105191680 mRNA;ID=EWKMg4ru1zPvdBw+uzMEhS+PpGo.1624892357242.122694
NW_020230661	Koludarov_et_al_2021	mRNA	263692	263862	.	+	.	Name=LOC105191680 mRNA;ID=EWKMg4ru1zPvdBw+uzMEhS+PpGo.1624892357242.122694
NW_020230661	Koludarov_et_al_2021	mRNA	264022	264186	.	+	.	Name=LOC105191680 mRNA;ID=EWKMg4ru1zPvdBw+uzMEhS+PpGo.1624892357242.122694
NW_020230661	Koludarov_et_al_2021	mRNA	69207	69479	.	-	.	Name=LOC112590452 mRNA;ID=EWKMg4ru1zPvdBw+uzMEhS+PpGo.1624892357242.122695
NW_020230661	Koludarov_et_al_2021	mRNA	68909	69041	.	-	.	Name=LOC112590452 mRNA;ID=EWKMg4ru1zPvdBw+uzMEhS+PpGo.1624892357242.122695
NW_020230661	Koludarov_et_al_2021	mRNA	68167	68773	.	-	.	Name=LOC112590452 mRNA;ID=EWKMg4ru1zPvdBw+uzMEhS+PpGo.1624892357242.122695
NW_020230661	Koludarov_et_al_2021	mRNA	13909	15219	.	+	.	Name=LOC112590451 mRNA
NW_020230661	Koludarov_et_al_2021	mRNA	868824	869152	.	+	.	Name=LOC105191689 mRNA;ID=EWKMg4ru1zPvdBw+uzMEhS+PpGo.1624892357242.122696
NW_020230661	Koludarov_et_al_2021	mRNA	869460	869883	.	+	.	Name=LOC105191689 mRNA;ID=EWKMg4ru1zPvdBw+uzMEhS+PpGo.1624892357242.122696
NW_020230661	Koludarov_et_al_2021	mRNA	266464	266723	.	+	.	Name=LOC105191679 mRNA;ID=EWKMg4ru1zPvdBw+uzMEhS+PpGo.1624892357242.122697
NW_020230661	Koludarov_et_al_2021	mRNA	266829	267048	.	+	.	Name=LOC105191679 mRNA;ID=EWKMg4ru1zPvdBw+uzMEhS+PpGo.1624892357242.122697
NW_020230661	Koludarov_et_al_2021	gene	265919	271038	.	+	.	Name=Secapin-like
