# Supplementary material for: Prevalent bee venom genes evolved before the aculeate stinger and eusociality
Source: BMC Biol. 2023 Oct 23;21:229. doi: 10.1186/s12915-023-01656-5 (PMC10591384; doi:10.1186/s12915-023-01656-5)
Supplement: Supplementary file 42 — Additional file 42. Gff files of all toxin gene annotations. [file 12915_2023_1656_MOESM42_ESM.zip › AdditionalFile9_ToxinGeneAnnotations/NW_022639538._SECA.gff_modified_Koludarov_et_al_2021.gff3]

##gff-version 3
##source-version geneious 2020.2.2
##sequence-region	NW_022639538	1	1492382
NW_022639538	Koludarov_et_al_2021	source	1	1492382	.	+	.	Name=source Odontomachus brunneus
NW_022639538	Koludarov_et_al_2021	tRNA	323463	323544	.	-	.	Name=Trnas-cga
NW_022639538	Koludarov_et_al_2021	misc_RNA	492414	495182	.	+	.	Name=LOC116848044 RNA;ID=EWKMg4ru1zPvdBw+uzMEhS+PpGo.1624892359253.135544
NW_022639538	Koludarov_et_al_2021	misc_RNA	565991	566071	.	+	.	Name=LOC116848044 RNA;ID=EWKMg4ru1zPvdBw+uzMEhS+PpGo.1624892359253.135544
NW_022639538	Koludarov_et_al_2021	misc_RNA	629505	629570	.	+	.	Name=LOC116848044 RNA;ID=EWKMg4ru1zPvdBw+uzMEhS+PpGo.1624892359253.135544
NW_022639538	Koludarov_et_al_2021	misc_RNA	718652	718840	.	+	.	Name=LOC116848044 RNA;ID=EWKMg4ru1zPvdBw+uzMEhS+PpGo.1624892359253.135544
NW_022639538	Koludarov_et_al_2021	misc_RNA	724539	724611	.	+	.	Name=LOC116848044 RNA;ID=EWKMg4ru1zPvdBw+uzMEhS+PpGo.1624892359253.135544
NW_022639538	Koludarov_et_al_2021	misc_RNA	725577	726206	.	+	.	Name=LOC116848044 RNA;ID=EWKMg4ru1zPvdBw+uzMEhS+PpGo.1624892359253.135544
NW_022639538	Koludarov_et_al_2021	misc_RNA	730462	730634	.	+	.	Name=LOC116848044 RNA;ID=EWKMg4ru1zPvdBw+uzMEhS+PpGo.1624892359253.135544
NW_022639538	Koludarov_et_al_2021	misc_RNA	730886	731026	.	+	.	Name=LOC116848044 RNA;ID=EWKMg4ru1zPvdBw+uzMEhS+PpGo.1624892359253.135544
NW_022639538	Koludarov_et_al_2021	misc_RNA	731119	731280	.	+	.	Name=LOC116848044 RNA;ID=EWKMg4ru1zPvdBw+uzMEhS+PpGo.1624892359253.135544
NW_022639538	Koludarov_et_al_2021	misc_RNA	731949	732124	.	+	.	Name=LOC116848044 RNA;ID=EWKMg4ru1zPvdBw+uzMEhS+PpGo.1624892359253.135544
NW_022639538	Koludarov_et_al_2021	misc_RNA	732424	733379	.	+	.	Name=LOC116848044 RNA;ID=EWKMg4ru1zPvdBw+uzMEhS+PpGo.1624892359253.135544
NW_022639538	Koludarov_et_al_2021	misc_RNA	733671	733827	.	+	.	Name=LOC116848044 RNA;ID=EWKMg4ru1zPvdBw+uzMEhS+PpGo.1624892359253.135544
NW_022639538	Koludarov_et_al_2021	misc_RNA	733898	736732	.	+	.	Name=LOC116848044 RNA;ID=EWKMg4ru1zPvdBw+uzMEhS+PpGo.1624892359253.135544
NW_022639538	Koludarov_et_al_2021	misc_RNA	737059	737350	.	+	.	Name=LOC116848044 RNA;ID=EWKMg4ru1zPvdBw+uzMEhS+PpGo.1624892359253.135544
NW_022639538	Koludarov_et_al_2021	misc_RNA	738144	738618	.	+	.	Name=LOC116848044 RNA;ID=EWKMg4ru1zPvdBw+uzMEhS+PpGo.1624892359253.135544
NW_022639538	Koludarov_et_al_2021	misc_RNA	740169	740358	.	+	.	Name=LOC116848044 RNA;ID=EWKMg4ru1zPvdBw+uzMEhS+PpGo.1624892359253.135544
NW_022639538	Koludarov_et_al_2021	misc_RNA	742034	742180	.	+	.	Name=LOC116848044 RNA;ID=EWKMg4ru1zPvdBw+uzMEhS+PpGo.1624892359253.135544
NW_022639538	Koludarov_et_al_2021	misc_RNA	492414	495182	.	+	.	Name=LOC116848044 RNA;ID=EWKMg4ru1zPvdBw+uzMEhS+PpGo.1624892359253.135545
NW_022639538	Koludarov_et_al_2021	misc_RNA	565991	566071	.	+	.	Name=LOC116848044 RNA;ID=EWKMg4ru1zPvdBw+uzMEhS+PpGo.1624892359253.135545
NW_022639538	Koludarov_et_al_2021	misc_RNA	629505	629570	.	+	.	Name=LOC116848044 RNA;ID=EWKMg4ru1zPvdBw+uzMEhS+PpGo.1624892359253.135545
NW_022639538	Koludarov_et_al_2021	misc_RNA	718652	718840	.	+	.	Name=LOC116848044 RNA;ID=EWKMg4ru1zPvdBw+uzMEhS+PpGo.1624892359253.135545
NW_022639538	Koludarov_et_al_2021	misc_RNA	724539	724611	.	+	.	Name=LOC116848044 RNA;ID=EWKMg4ru1zPvdBw+uzMEhS+PpGo.1624892359253.135545
NW_022639538	Koludarov_et_al_2021	misc_RNA	725577	726206	.	+	.	Name=LOC116848044 RNA;ID=EWKMg4ru1zPvdBw+uzMEhS+PpGo.1624892359253.135545
NW_022639538	Koludarov_et_al_2021	misc_RNA	730462	730634	.	+	.	Name=LOC116848044 RNA;ID=EWKMg4ru1zPvdBw+uzMEhS+PpGo.1624892359253.135545
NW_022639538	Koludarov_et_al_2021	misc_RNA	730886	731026	.	+	.	Name=LOC116848044 RNA;ID=EWKMg4ru1zPvdBw+uzMEhS+PpGo.1624892359253.135545
NW_022639538	Koludarov_et_al_2021	misc_RNA	731119	731280	.	+	.	Name=LOC116848044 RNA;ID=EWKMg4ru1zPvdBw+uzMEhS+PpGo.1624892359253.135545
NW_022639538	Koludarov_et_al_2021	misc_RNA	731949	732124	.	+	.	Name=LOC116848044 RNA;ID=EWKMg4ru1zPvdBw+uzMEhS+PpGo.1624892359253.135545
NW_022639538	Koludarov_et_al_2021	misc_RNA	732424	733379	.	+	.	Name=LOC116848044 RNA;ID=EWKMg4ru1zPvdBw+uzMEhS+PpGo.1624892359253.135545
NW_022639538	Koludarov_et_al_2021	misc_RNA	733671	733827	.	+	.	Name=LOC116848044 RNA;ID=EWKMg4ru1zPvdBw+uzMEhS+PpGo.1624892359253.135545
NW_022639538	Koludarov_et_al_2021	misc_RNA	733898	736732	.	+	.	Name=LOC116848044 RNA;ID=EWKMg4ru1zPvdBw+uzMEhS+PpGo.1624892359253.135545
NW_022639538	Koludarov_et_al_2021	misc_RNA	737059	737350	.	+	.	Name=LOC116848044 RNA;ID=EWKMg4ru1zPvdBw+uzMEhS+PpGo.1624892359253.135545
NW_022639538	Koludarov_et_al_2021	misc_RNA	738144	738618	.	+	.	Name=LOC116848044 RNA;ID=EWKMg4ru1zPvdBw+uzMEhS+PpGo.1624892359253.135545
NW_022639538	Koludarov_et_al_2021	misc_RNA	740169	740358	.	+	.	Name=LOC116848044 RNA;ID=EWKMg4ru1zPvdBw+uzMEhS+PpGo.1624892359253.135545
NW_022639538	Koludarov_et_al_2021	misc_RNA	741545	741601	.	+	.	Name=LOC116848044 RNA;ID=EWKMg4ru1zPvdBw+uzMEhS+PpGo.1624892359253.135545
NW_022639538	Koludarov_et_al_2021	misc_RNA	1303491	1303843	.	+	.	Name=LOC116848055 RNA;ID=EWKMg4ru1zPvdBw+uzMEhS+PpGo.1624892359253.135546
NW_022639538	Koludarov_et_al_2021	misc_RNA	1315116	1315222	.	+	.	Name=LOC116848055 RNA;ID=EWKMg4ru1zPvdBw+uzMEhS+PpGo.1624892359253.135546
NW_022639538	Koludarov_et_al_2021	misc_RNA	1317204	1317277	.	+	.	Name=LOC116848055 RNA;ID=EWKMg4ru1zPvdBw+uzMEhS+PpGo.1624892359253.135546
NW_022639538	Koludarov_et_al_2021	misc_RNA	1317662	1317787	.	+	.	Name=LOC116848055 RNA;ID=EWKMg4ru1zPvdBw+uzMEhS+PpGo.1624892359253.135546
NW_022639538	Koludarov_et_al_2021	misc_RNA	1318003	1318216	.	+	.	Name=LOC116848055 RNA;ID=EWKMg4ru1zPvdBw+uzMEhS+PpGo.1624892359253.135546
NW_022639538	Koludarov_et_al_2021	misc_RNA	1318469	1318573	.	+	.	Name=LOC116848055 RNA;ID=EWKMg4ru1zPvdBw+uzMEhS+PpGo.1624892359253.135546
NW_022639538	Koludarov_et_al_2021	misc_RNA	1318669	1318945	.	+	.	Name=LOC116848055 RNA;ID=EWKMg4ru1zPvdBw+uzMEhS+PpGo.1624892359253.135546
NW_022639538	Koludarov_et_al_2021	misc_RNA	1319133	1319697	.	+	.	Name=LOC116848055 RNA;ID=EWKMg4ru1zPvdBw+uzMEhS+PpGo.1624892359253.135546
NW_022639538	Koludarov_et_al_2021	misc_RNA	1319769	1319948	.	+	.	Name=LOC116848055 RNA;ID=EWKMg4ru1zPvdBw+uzMEhS+PpGo.1624892359253.135546
NW_022639538	Koludarov_et_al_2021	misc_RNA	1320655	1320796	.	+	.	Name=LOC116848055 RNA;ID=EWKMg4ru1zPvdBw+uzMEhS+PpGo.1624892359253.135546
NW_022639538	Koludarov_et_al_2021	misc_RNA	1321054	1321154	.	+	.	Name=LOC116848055 RNA;ID=EWKMg4ru1zPvdBw+uzMEhS+PpGo.1624892359253.135546
NW_022639538	Koludarov_et_al_2021	misc_RNA	1321744	1322204	.	+	.	Name=LOC116848055 RNA;ID=EWKMg4ru1zPvdBw+uzMEhS+PpGo.1624892359253.135546
NW_022639538	Koludarov_et_al_2021	misc_RNA	1322631	1322754	.	+	.	Name=LOC116848055 RNA;ID=EWKMg4ru1zPvdBw+uzMEhS+PpGo.1624892359253.135546
NW_022639538	Koludarov_et_al_2021	misc_RNA	1322856	1322980	.	+	.	Name=LOC116848055 RNA;ID=EWKMg4ru1zPvdBw+uzMEhS+PpGo.1624892359253.135546
NW_022639538	Koludarov_et_al_2021	misc_RNA	1323303	1325080	.	+	.	Name=LOC116848055 RNA;ID=EWKMg4ru1zPvdBw+uzMEhS+PpGo.1624892359253.135546
NW_022639538	Koludarov_et_al_2021	misc_RNA	1354250	1354662	.	+	.	Name=LOC116848077 RNA;ID=EWKMg4ru1zPvdBw+uzMEhS+PpGo.1624892359253.135547
NW_022639538	Koludarov_et_al_2021	misc_RNA	1355909	1356068	.	+	.	Name=LOC116848077 RNA;ID=EWKMg4ru1zPvdBw+uzMEhS+PpGo.1624892359253.135547
NW_022639538	Koludarov_et_al_2021	misc_RNA	1357761	1357987	.	+	.	Name=LOC116848077 RNA;ID=EWKMg4ru1zPvdBw+uzMEhS+PpGo.1624892359253.135547
NW_022639538	Koludarov_et_al_2021	misc_RNA	1358299	1358560	.	+	.	Name=LOC116848077 RNA;ID=EWKMg4ru1zPvdBw+uzMEhS+PpGo.1624892359253.135547
NW_022639538	Koludarov_et_al_2021	misc_RNA	1358890	1359050	.	+	.	Name=LOC116848077 RNA;ID=EWKMg4ru1zPvdBw+uzMEhS+PpGo.1624892359253.135547
NW_022639538	Koludarov_et_al_2021	misc_RNA	1359274	1359565	.	+	.	Name=LOC116848077 RNA;ID=EWKMg4ru1zPvdBw+uzMEhS+PpGo.1624892359253.135547
NW_022639538	Koludarov_et_al_2021	misc_RNA	1359998	1360269	.	+	.	Name=LOC116848077 RNA;ID=EWKMg4ru1zPvdBw+uzMEhS+PpGo.1624892359253.135547
NW_022639538	Koludarov_et_al_2021	misc_RNA	1361542	1361755	.	+	.	Name=LOC116848077 RNA;ID=EWKMg4ru1zPvdBw+uzMEhS+PpGo.1624892359253.135547
NW_022639538	Koludarov_et_al_2021	misc_RNA	1366845	1369687	.	+	.	Name=LOC116848077 RNA;ID=EWKMg4ru1zPvdBw+uzMEhS+PpGo.1624892359253.135547
NW_022639538	Koludarov_et_al_2021	misc_RNA	1370645	1370790	.	+	.	Name=LOC116848077 RNA;ID=EWKMg4ru1zPvdBw+uzMEhS+PpGo.1624892359253.135547
NW_022639538	Koludarov_et_al_2021	misc_RNA	1354248	1354662	.	+	.	Name=LOC116848077 RNA;ID=EWKMg4ru1zPvdBw+uzMEhS+PpGo.1624892359253.135548
NW_022639538	Koludarov_et_al_2021	misc_RNA	1355909	1356068	.	+	.	Name=LOC116848077 RNA;ID=EWKMg4ru1zPvdBw+uzMEhS+PpGo.1624892359253.135548
NW_022639538	Koludarov_et_al_2021	misc_RNA	1357761	1357987	.	+	.	Name=LOC116848077 RNA;ID=EWKMg4ru1zPvdBw+uzMEhS+PpGo.1624892359253.135548
NW_022639538	Koludarov_et_al_2021	misc_RNA	1358299	1358560	.	+	.	Name=LOC116848077 RNA;ID=EWKMg4ru1zPvdBw+uzMEhS+PpGo.1624892359253.135548
NW_022639538	Koludarov_et_al_2021	misc_RNA	1358890	1359050	.	+	.	Name=LOC116848077 RNA;ID=EWKMg4ru1zPvdBw+uzMEhS+PpGo.1624892359253.135548
NW_022639538	Koludarov_et_al_2021	misc_RNA	1359274	1359565	.	+	.	Name=LOC116848077 RNA;ID=EWKMg4ru1zPvdBw+uzMEhS+PpGo.1624892359253.135548
NW_022639538	Koludarov_et_al_2021	misc_RNA	1359998	1360269	.	+	.	Name=LOC116848077 RNA;ID=EWKMg4ru1zPvdBw+uzMEhS+PpGo.1624892359253.135548
NW_022639538	Koludarov_et_al_2021	misc_RNA	1360428	1360592	.	+	.	Name=LOC116848077 RNA;ID=EWKMg4ru1zPvdBw+uzMEhS+PpGo.1624892359253.135548
NW_022639538	Koludarov_et_al_2021	misc_RNA	1361542	1361660	.	+	.	Name=LOC116848077 RNA;ID=EWKMg4ru1zPvdBw+uzMEhS+PpGo.1624892359253.135548
NW_022639538	Koludarov_et_al_2021	misc_RNA	489720	489834	.	-	.	Name=LOC116848052 RNA;ID=EWKMg4ru1zPvdBw+uzMEhS+PpGo.1624892359253.135549
NW_022639538	Koludarov_et_al_2021	misc_RNA	488582	488799	.	-	.	Name=LOC116848052 RNA;ID=EWKMg4ru1zPvdBw+uzMEhS+PpGo.1624892359253.135549
NW_022639538	Koludarov_et_al_2021	misc_RNA	487957	488294	.	-	.	Name=LOC116848052 RNA;ID=EWKMg4ru1zPvdBw+uzMEhS+PpGo.1624892359253.135549
NW_022639538	Koludarov_et_al_2021	misc_RNA	486171	487783	.	-	.	Name=LOC116848052 RNA;ID=EWKMg4ru1zPvdBw+uzMEhS+PpGo.1624892359253.135549
NW_022639538	Koludarov_et_al_2021	ncRNA	225509	225986	.	+	.	Name=LOC116848071 ncRNA;ID=EWKMg4ru1zPvdBw+uzMEhS+PpGo.1624892359253.135550
NW_022639538	Koludarov_et_al_2021	ncRNA	226420	226866	.	+	.	Name=LOC116848071 ncRNA;ID=EWKMg4ru1zPvdBw+uzMEhS+PpGo.1624892359253.135550
NW_022639538	Koludarov_et_al_2021	ncRNA	231329	231862	.	+	.	Name=LOC116848071 ncRNA;ID=EWKMg4ru1zPvdBw+uzMEhS+PpGo.1624892359253.135550
NW_022639538	Koludarov_et_al_2021	ncRNA	233181	233572	.	+	.	Name=LOC116848071 ncRNA;ID=EWKMg4ru1zPvdBw+uzMEhS+PpGo.1624892359253.135550
NW_022639538	Koludarov_et_al_2021	ncRNA	234843	235297	.	+	.	Name=LOC116848071 ncRNA;ID=EWKMg4ru1zPvdBw+uzMEhS+PpGo.1624892359253.135550
NW_022639538	Koludarov_et_al_2021	ncRNA	240921	241375	.	+	.	Name=LOC116848071 ncRNA;ID=EWKMg4ru1zPvdBw+uzMEhS+PpGo.1624892359253.135550
NW_022639538	Koludarov_et_al_2021	ncRNA	241813	242256	.	+	.	Name=LOC116848071 ncRNA;ID=EWKMg4ru1zPvdBw+uzMEhS+PpGo.1624892359253.135550
NW_022639538	Koludarov_et_al_2021	ncRNA	242677	243122	.	+	.	Name=LOC116848071 ncRNA;ID=EWKMg4ru1zPvdBw+uzMEhS+PpGo.1624892359253.135550
NW_022639538	Koludarov_et_al_2021	ncRNA	245752	246438	.	+	.	Name=LOC116848071 ncRNA;ID=EWKMg4ru1zPvdBw+uzMEhS+PpGo.1624892359253.135550
NW_022639538	Koludarov_et_al_2021	ncRNA	225510	225986	.	+	.	Name=LOC116848071 ncRNA;ID=EWKMg4ru1zPvdBw+uzMEhS+PpGo.1624892359253.135551
NW_022639538	Koludarov_et_al_2021	ncRNA	231329	231862	.	+	.	Name=LOC116848071 ncRNA;ID=EWKMg4ru1zPvdBw+uzMEhS+PpGo.1624892359253.135551
NW_022639538	Koludarov_et_al_2021	ncRNA	233181	233572	.	+	.	Name=LOC116848071 ncRNA;ID=EWKMg4ru1zPvdBw+uzMEhS+PpGo.1624892359253.135551
NW_022639538	Koludarov_et_al_2021	ncRNA	234843	235297	.	+	.	Name=LOC116848071 ncRNA;ID=EWKMg4ru1zPvdBw+uzMEhS+PpGo.1624892359253.135551
NW_022639538	Koludarov_et_al_2021	ncRNA	240921	241375	.	+	.	Name=LOC116848071 ncRNA;ID=EWKMg4ru1zPvdBw+uzMEhS+PpGo.1624892359253.135551
NW_022639538	Koludarov_et_al_2021	ncRNA	241813	242256	.	+	.	Name=LOC116848071 ncRNA;ID=EWKMg4ru1zPvdBw+uzMEhS+PpGo.1624892359253.135551
NW_022639538	Koludarov_et_al_2021	ncRNA	242677	243122	.	+	.	Name=LOC116848071 ncRNA;ID=EWKMg4ru1zPvdBw+uzMEhS+PpGo.1624892359253.135551
NW_022639538	Koludarov_et_al_2021	ncRNA	245752	246438	.	+	.	Name=LOC116848071 ncRNA;ID=EWKMg4ru1zPvdBw+uzMEhS+PpGo.1624892359253.135551
NW_022639538	Koludarov_et_al_2021	ncRNA	228888	228983	.	+	.	Name=LOC116848071 ncRNA;ID=EWKMg4ru1zPvdBw+uzMEhS+PpGo.1624892359253.135552
NW_022639538	Koludarov_et_al_2021	ncRNA	231329	231862	.	+	.	Name=LOC116848071 ncRNA;ID=EWKMg4ru1zPvdBw+uzMEhS+PpGo.1624892359253.135552
NW_022639538	Koludarov_et_al_2021	ncRNA	233181	233572	.	+	.	Name=LOC116848071 ncRNA;ID=EWKMg4ru1zPvdBw+uzMEhS+PpGo.1624892359253.135552
NW_022639538	Koludarov_et_al_2021	ncRNA	234843	235297	.	+	.	Name=LOC116848071 ncRNA;ID=EWKMg4ru1zPvdBw+uzMEhS+PpGo.1624892359253.135552
NW_022639538	Koludarov_et_al_2021	ncRNA	240921	241375	.	+	.	Name=LOC116848071 ncRNA;ID=EWKMg4ru1zPvdBw+uzMEhS+PpGo.1624892359253.135552
NW_022639538	Koludarov_et_al_2021	ncRNA	241813	242256	.	+	.	Name=LOC116848071 ncRNA;ID=EWKMg4ru1zPvdBw+uzMEhS+PpGo.1624892359253.135552
NW_022639538	Koludarov_et_al_2021	ncRNA	242677	243122	.	+	.	Name=LOC116848071 ncRNA;ID=EWKMg4ru1zPvdBw+uzMEhS+PpGo.1624892359253.135552
NW_022639538	Koludarov_et_al_2021	ncRNA	245752	246438	.	+	.	Name=LOC116848071 ncRNA;ID=EWKMg4ru1zPvdBw+uzMEhS+PpGo.1624892359253.135552
NW_022639538	Koludarov_et_al_2021	ncRNA	1341064	1341703	.	-	.	Name=LOC116848064 ncRNA;ID=EWKMg4ru1zPvdBw+uzMEhS+PpGo.1624892359253.135553
NW_022639538	Koludarov_et_al_2021	ncRNA	1339194	1340906	.	-	.	Name=LOC116848064 ncRNA;ID=EWKMg4ru1zPvdBw+uzMEhS+PpGo.1624892359253.135553
NW_022639538	Koludarov_et_al_2021	ncRNA	666471	666670	.	+	.	Name=LOC116848082 ncRNA
NW_022639538	Koludarov_et_al_2021	ncRNA	667998	668192	.	-	.	Name=LOC116848080 ncRNA
NW_022639538	Koludarov_et_al_2021	ncRNA	670270	670464	.	+	.	Name=LOC116848081 ncRNA
NW_022639538	Koludarov_et_al_2021	gene	782906	1245219	.	+	.	Name=LOC116848061 gene
NW_022639538	Koludarov_et_al_2021	gene	15418	415086	.	+	.	Name=LOC116848068 gene
NW_022639538	Koludarov_et_al_2021	gene	489981	745052	.	+	.	Name=LOC116848044 gene
NW_022639538	Koludarov_et_al_2021	gene	1248631	1287417	.	+	.	Name=LOC116848054 gene
NW_022639538	Koludarov_et_al_2021	gene	1456296	1491769	.	+	.	Name=LOC116848043 gene
NW_022639538	Koludarov_et_al_2021	gene	442089	475062	.	-	.	Name=LOC116848050 gene
NW_022639538	Koludarov_et_al_2021	gene	1296763	1325080	.	+	.	Name=LOC116848055 gene
NW_022639538	Koludarov_et_al_2021	gene	755085	782520	.	-	.	Name=LOC116848062 gene
NW_022639538	Koludarov_et_al_2021	gene	1370918	1392490	.	+	.	Name=LOC116848079 gene
NW_022639538	Koludarov_et_al_2021	gene	1419539	1440659	.	-	.	Name=LOC116848076 gene
NW_022639538	Koludarov_et_al_2021	gene	225509	246438	.	+	.	Name=LOC116848071 gene
NW_022639538	Koludarov_et_al_2021	gene	1354248	1370790	.	+	.	Name=LOC116848077 gene
NW_022639538	Koludarov_et_al_2021	gene	451110	462791	.	+	.	Name=LOC116848046 gene
NW_022639538	Koludarov_et_al_2021	gene	1399462	1410418	.	-	.	Name=LOC116848074 gene
NW_022639538	Koludarov_et_al_2021	gene	425610	435939	.	-	.	Name=LOC116848057 gene
NW_022639538	Koludarov_et_al_2021	gene	746896	756464	.	+	.	Name=LOC116848060 gene
NW_022639538	Koludarov_et_al_2021	gene	1412365	1419557	.	+	.	Name=LOC116848078 gene
NW_022639538	Koludarov_et_al_2021	gene	463442	470307	.	+	.	Name=LOC116848047 gene
NW_022639538	Koludarov_et_al_2021	gene	1342759	1349251	.	+	.	Name=LOC116848073 gene
NW_022639538	Koludarov_et_al_2021	gene	1393092	1399309	.	-	.	Name=LOC116848075 gene
NW_022639538	Koludarov_et_al_2021	gene	1287574	1293080	.	+	.	Name=LOC116848053 gene
NW_022639538	Koludarov_et_al_2021	gene	477426	482863	.	-	.	Name=LOC116848045 gene
NW_022639538	Koludarov_et_al_2021	gene	437338	441949	.	+	.	Name=LOC116848049 gene
NW_022639538	Koludarov_et_al_2021	gene	421415	425684	.	+	.	Name=LOC116848059 gene
NW_022639538	Koludarov_et_al_2021	gene	1330684	1334837	.	-	.	Name=LOC116848065 gene
NW_022639538	Koludarov_et_al_2021	gene	415370	419377	.	-	.	Name=LOC116848072 gene
NW_022639538	Koludarov_et_al_2021	gene	350922	354838	.	-	.	Name=LOC116848069 gene
NW_022639538	Koludarov_et_al_2021	gene	486171	489834	.	-	.	Name=LOC116848052 gene
NW_022639538	Koludarov_et_al_2021	gene	1324601	1328131	.	-	.	Name=LOC116848056 gene
NW_022639538	Koludarov_et_al_2021	gene	483079	485829	.	+	.	Name=LOC116848048 gene
NW_022639538	Koludarov_et_al_2021	gene	1336748	1339338	.	+	.	Name=LOC116848063 gene
NW_022639538	Koludarov_et_al_2021	gene	1339194	1341703	.	-	.	Name=LOC116848064 gene
NW_022639538	Koludarov_et_al_2021	gene	355946	357815	.	-	.	Name=LOC116848070 gene
NW_022639538	Koludarov_et_al_2021	gene	1329767	1331153	.	+	.	Name=LOC116848067 gene
NW_022639538	Koludarov_et_al_2021	gene	473654	474831	.	-	.	Name=LOC116848051 gene
NW_022639538	Koludarov_et_al_2021	gene	666471	666670	.	+	.	Name=LOC116848082 gene
NW_022639538	Koludarov_et_al_2021	gene	667998	668192	.	-	.	Name=LOC116848080 gene
NW_022639538	Koludarov_et_al_2021	gene	670270	670464	.	+	.	Name=LOC116848081 gene
NW_022639538	Koludarov_et_al_2021	gene	323463	323544	.	-	.	Name=Trnas-cga gene
NW_022639538	Koludarov_et_al_2021	CDS	782906	783045	.	+	0	Name=LOC116848061 CDS;ID=EWKMg4ru1zPvdBw+uzMEhS+PpGo.1624892359260.135554
NW_022639538	Koludarov_et_al_2021	CDS	957253	957295	.	+	0	Name=LOC116848061 CDS;ID=EWKMg4ru1zPvdBw+uzMEhS+PpGo.1624892359260.135554
NW_022639538	Koludarov_et_al_2021	CDS	1084373	1084660	.	+	0	Name=LOC116848061 CDS;ID=EWKMg4ru1zPvdBw+uzMEhS+PpGo.1624892359260.135554
NW_022639538	Koludarov_et_al_2021	CDS	1103008	1103274	.	+	0	Name=LOC116848061 CDS;ID=EWKMg4ru1zPvdBw+uzMEhS+PpGo.1624892359260.135554
NW_022639538	Koludarov_et_al_2021	CDS	1105169	1105222	.	+	0	Name=LOC116848061 CDS;ID=EWKMg4ru1zPvdBw+uzMEhS+PpGo.1624892359260.135554
NW_022639538	Koludarov_et_al_2021	CDS	1130118	1130210	.	+	0	Name=LOC116848061 CDS;ID=EWKMg4ru1zPvdBw+uzMEhS+PpGo.1624892359260.135554
NW_022639538	Koludarov_et_al_2021	CDS	1151801	1151855	.	+	0	Name=LOC116848061 CDS;ID=EWKMg4ru1zPvdBw+uzMEhS+PpGo.1624892359260.135554
NW_022639538	Koludarov_et_al_2021	CDS	1171930	1171950	.	+	0	Name=LOC116848061 CDS;ID=EWKMg4ru1zPvdBw+uzMEhS+PpGo.1624892359260.135554
NW_022639538	Koludarov_et_al_2021	CDS	1215913	1216066	.	+	0	Name=LOC116848061 CDS;ID=EWKMg4ru1zPvdBw+uzMEhS+PpGo.1624892359260.135554
NW_022639538	Koludarov_et_al_2021	CDS	1220850	1220913	.	+	0	Name=LOC116848061 CDS;ID=EWKMg4ru1zPvdBw+uzMEhS+PpGo.1624892359260.135554
NW_022639538	Koludarov_et_al_2021	CDS	1222341	1222367	.	+	0	Name=LOC116848061 CDS;ID=EWKMg4ru1zPvdBw+uzMEhS+PpGo.1624892359260.135554
NW_022639538	Koludarov_et_al_2021	CDS	1233278	1233444	.	+	0	Name=LOC116848061 CDS;ID=EWKMg4ru1zPvdBw+uzMEhS+PpGo.1624892359260.135554
NW_022639538	Koludarov_et_al_2021	CDS	1236203	1236266	.	+	0	Name=LOC116848061 CDS;ID=EWKMg4ru1zPvdBw+uzMEhS+PpGo.1624892359260.135554
NW_022639538	Koludarov_et_al_2021	CDS	1237688	1237732	.	+	0	Name=LOC116848061 CDS;ID=EWKMg4ru1zPvdBw+uzMEhS+PpGo.1624892359260.135554
NW_022639538	Koludarov_et_al_2021	CDS	17927	18541	.	+	0	Name=LOC116848068 CDS;ID=EWKMg4ru1zPvdBw+uzMEhS+PpGo.1624892359260.135555
NW_022639538	Koludarov_et_al_2021	CDS	35895	35945	.	+	0	Name=LOC116848068 CDS;ID=EWKMg4ru1zPvdBw+uzMEhS+PpGo.1624892359260.135555
NW_022639538	Koludarov_et_al_2021	CDS	165957	166101	.	+	0	Name=LOC116848068 CDS;ID=EWKMg4ru1zPvdBw+uzMEhS+PpGo.1624892359260.135555
NW_022639538	Koludarov_et_al_2021	CDS	197393	197536	.	+	0	Name=LOC116848068 CDS;ID=EWKMg4ru1zPvdBw+uzMEhS+PpGo.1624892359260.135555
NW_022639538	Koludarov_et_al_2021	CDS	208073	208233	.	+	0	Name=LOC116848068 CDS;ID=EWKMg4ru1zPvdBw+uzMEhS+PpGo.1624892359260.135555
NW_022639538	Koludarov_et_al_2021	CDS	255742	255768	.	+	0	Name=LOC116848068 CDS;ID=EWKMg4ru1zPvdBw+uzMEhS+PpGo.1624892359260.135555
NW_022639538	Koludarov_et_al_2021	CDS	267243	267401	.	+	0	Name=LOC116848068 CDS;ID=EWKMg4ru1zPvdBw+uzMEhS+PpGo.1624892359260.135555
NW_022639538	Koludarov_et_al_2021	CDS	270666	270818	.	+	0	Name=LOC116848068 CDS;ID=EWKMg4ru1zPvdBw+uzMEhS+PpGo.1624892359260.135555
NW_022639538	Koludarov_et_al_2021	CDS	294531	294605	.	+	0	Name=LOC116848068 CDS;ID=EWKMg4ru1zPvdBw+uzMEhS+PpGo.1624892359260.135555
NW_022639538	Koludarov_et_al_2021	CDS	316346	316453	.	+	0	Name=LOC116848068 CDS;ID=EWKMg4ru1zPvdBw+uzMEhS+PpGo.1624892359260.135555
NW_022639538	Koludarov_et_al_2021	CDS	319656	319848	.	+	0	Name=LOC116848068 CDS;ID=EWKMg4ru1zPvdBw+uzMEhS+PpGo.1624892359260.135555
NW_022639538	Koludarov_et_al_2021	CDS	322594	322785	.	+	0	Name=LOC116848068 CDS;ID=EWKMg4ru1zPvdBw+uzMEhS+PpGo.1624892359260.135555
NW_022639538	Koludarov_et_al_2021	CDS	324969	325112	.	+	0	Name=LOC116848068 CDS;ID=EWKMg4ru1zPvdBw+uzMEhS+PpGo.1624892359260.135555
NW_022639538	Koludarov_et_al_2021	CDS	326170	326387	.	+	0	Name=LOC116848068 CDS;ID=EWKMg4ru1zPvdBw+uzMEhS+PpGo.1624892359260.135555
NW_022639538	Koludarov_et_al_2021	CDS	337008	337116	.	+	0	Name=LOC116848068 CDS;ID=EWKMg4ru1zPvdBw+uzMEhS+PpGo.1624892359260.135555
NW_022639538	Koludarov_et_al_2021	CDS	349301	349626	.	+	0	Name=LOC116848068 CDS;ID=EWKMg4ru1zPvdBw+uzMEhS+PpGo.1624892359260.135555
NW_022639538	Koludarov_et_al_2021	CDS	350274	350565	.	+	0	Name=LOC116848068 CDS;ID=EWKMg4ru1zPvdBw+uzMEhS+PpGo.1624892359260.135555
NW_022639538	Koludarov_et_al_2021	CDS	364254	364547	.	+	0	Name=LOC116848068 CDS;ID=EWKMg4ru1zPvdBw+uzMEhS+PpGo.1624892359260.135555
NW_022639538	Koludarov_et_al_2021	CDS	366057	366235	.	+	0	Name=LOC116848068 CDS;ID=EWKMg4ru1zPvdBw+uzMEhS+PpGo.1624892359260.135555
NW_022639538	Koludarov_et_al_2021	CDS	367767	367938	.	+	0	Name=LOC116848068 CDS;ID=EWKMg4ru1zPvdBw+uzMEhS+PpGo.1624892359260.135555
NW_022639538	Koludarov_et_al_2021	CDS	399965	400206	.	+	0	Name=LOC116848068 CDS;ID=EWKMg4ru1zPvdBw+uzMEhS+PpGo.1624892359260.135555
NW_022639538	Koludarov_et_al_2021	CDS	400980	401103	.	+	0	Name=LOC116848068 CDS;ID=EWKMg4ru1zPvdBw+uzMEhS+PpGo.1624892359260.135555
NW_022639538	Koludarov_et_al_2021	CDS	403441	403614	.	+	0	Name=LOC116848068 CDS;ID=EWKMg4ru1zPvdBw+uzMEhS+PpGo.1624892359260.135555
NW_022639538	Koludarov_et_al_2021	CDS	405974	406130	.	+	0	Name=LOC116848068 CDS;ID=EWKMg4ru1zPvdBw+uzMEhS+PpGo.1624892359260.135555
NW_022639538	Koludarov_et_al_2021	CDS	406549	406969	.	+	0	Name=LOC116848068 CDS;ID=EWKMg4ru1zPvdBw+uzMEhS+PpGo.1624892359260.135555
NW_022639538	Koludarov_et_al_2021	CDS	17927	18541	.	+	0	Name=LOC116848068 CDS;ID=EWKMg4ru1zPvdBw+uzMEhS+PpGo.1624892359261.135556
NW_022639538	Koludarov_et_al_2021	CDS	35895	35945	.	+	0	Name=LOC116848068 CDS;ID=EWKMg4ru1zPvdBw+uzMEhS+PpGo.1624892359261.135556
NW_022639538	Koludarov_et_al_2021	CDS	165957	166101	.	+	0	Name=LOC116848068 CDS;ID=EWKMg4ru1zPvdBw+uzMEhS+PpGo.1624892359261.135556
NW_022639538	Koludarov_et_al_2021	CDS	197393	197536	.	+	0	Name=LOC116848068 CDS;ID=EWKMg4ru1zPvdBw+uzMEhS+PpGo.1624892359261.135556
NW_022639538	Koludarov_et_al_2021	CDS	208073	208233	.	+	0	Name=LOC116848068 CDS;ID=EWKMg4ru1zPvdBw+uzMEhS+PpGo.1624892359261.135556
NW_022639538	Koludarov_et_al_2021	CDS	255742	255768	.	+	0	Name=LOC116848068 CDS;ID=EWKMg4ru1zPvdBw+uzMEhS+PpGo.1624892359261.135556
NW_022639538	Koludarov_et_al_2021	CDS	267243	267401	.	+	0	Name=LOC116848068 CDS;ID=EWKMg4ru1zPvdBw+uzMEhS+PpGo.1624892359261.135556
NW_022639538	Koludarov_et_al_2021	CDS	270666	270818	.	+	0	Name=LOC116848068 CDS;ID=EWKMg4ru1zPvdBw+uzMEhS+PpGo.1624892359261.135556
NW_022639538	Koludarov_et_al_2021	CDS	294531	294605	.	+	0	Name=LOC116848068 CDS;ID=EWKMg4ru1zPvdBw+uzMEhS+PpGo.1624892359261.135556
NW_022639538	Koludarov_et_al_2021	CDS	316346	316453	.	+	0	Name=LOC116848068 CDS;ID=EWKMg4ru1zPvdBw+uzMEhS+PpGo.1624892359261.135556
NW_022639538	Koludarov_et_al_2021	CDS	319656	319848	.	+	0	Name=LOC116848068 CDS;ID=EWKMg4ru1zPvdBw+uzMEhS+PpGo.1624892359261.135556
NW_022639538	Koludarov_et_al_2021	CDS	322594	322785	.	+	0	Name=LOC116848068 CDS;ID=EWKMg4ru1zPvdBw+uzMEhS+PpGo.1624892359261.135556
NW_022639538	Koludarov_et_al_2021	CDS	324969	325112	.	+	0	Name=LOC116848068 CDS;ID=EWKMg4ru1zPvdBw+uzMEhS+PpGo.1624892359261.135556
NW_022639538	Koludarov_et_al_2021	CDS	326170	326387	.	+	0	Name=LOC116848068 CDS;ID=EWKMg4ru1zPvdBw+uzMEhS+PpGo.1624892359261.135556
NW_022639538	Koludarov_et_al_2021	CDS	337008	337116	.	+	0	Name=LOC116848068 CDS;ID=EWKMg4ru1zPvdBw+uzMEhS+PpGo.1624892359261.135556
NW_022639538	Koludarov_et_al_2021	CDS	349301	349626	.	+	0	Name=LOC116848068 CDS;ID=EWKMg4ru1zPvdBw+uzMEhS+PpGo.1624892359261.135556
NW_022639538	Koludarov_et_al_2021	CDS	350274	350565	.	+	0	Name=LOC116848068 CDS;ID=EWKMg4ru1zPvdBw+uzMEhS+PpGo.1624892359261.135556
NW_022639538	Koludarov_et_al_2021	CDS	364254	364547	.	+	0	Name=LOC116848068 CDS;ID=EWKMg4ru1zPvdBw+uzMEhS+PpGo.1624892359261.135556
NW_022639538	Koludarov_et_al_2021	CDS	366057	366235	.	+	0	Name=LOC116848068 CDS;ID=EWKMg4ru1zPvdBw+uzMEhS+PpGo.1624892359261.135556
NW_022639538	Koludarov_et_al_2021	CDS	367767	367938	.	+	0	Name=LOC116848068 CDS;ID=EWKMg4ru1zPvdBw+uzMEhS+PpGo.1624892359261.135556
NW_022639538	Koludarov_et_al_2021	CDS	399965	400206	.	+	0	Name=LOC116848068 CDS;ID=EWKMg4ru1zPvdBw+uzMEhS+PpGo.1624892359261.135556
NW_022639538	Koludarov_et_al_2021	CDS	400980	401103	.	+	0	Name=LOC116848068 CDS;ID=EWKMg4ru1zPvdBw+uzMEhS+PpGo.1624892359261.135556
NW_022639538	Koludarov_et_al_2021	CDS	403441	403614	.	+	0	Name=LOC116848068 CDS;ID=EWKMg4ru1zPvdBw+uzMEhS+PpGo.1624892359261.135556
NW_022639538	Koludarov_et_al_2021	CDS	405974	406130	.	+	0	Name=LOC116848068 CDS;ID=EWKMg4ru1zPvdBw+uzMEhS+PpGo.1624892359261.135556
NW_022639538	Koludarov_et_al_2021	CDS	406552	406969	.	+	0	Name=LOC116848068 CDS;ID=EWKMg4ru1zPvdBw+uzMEhS+PpGo.1624892359261.135556
NW_022639538	Koludarov_et_al_2021	CDS	17927	18541	.	+	0	Name=LOC116848068 CDS;ID=EWKMg4ru1zPvdBw+uzMEhS+PpGo.1624892359261.135557
NW_022639538	Koludarov_et_al_2021	CDS	35895	35945	.	+	0	Name=LOC116848068 CDS;ID=EWKMg4ru1zPvdBw+uzMEhS+PpGo.1624892359261.135557
NW_022639538	Koludarov_et_al_2021	CDS	165957	166101	.	+	0	Name=LOC116848068 CDS;ID=EWKMg4ru1zPvdBw+uzMEhS+PpGo.1624892359261.135557
NW_022639538	Koludarov_et_al_2021	CDS	197393	197536	.	+	0	Name=LOC116848068 CDS;ID=EWKMg4ru1zPvdBw+uzMEhS+PpGo.1624892359261.135557
NW_022639538	Koludarov_et_al_2021	CDS	208073	208233	.	+	0	Name=LOC116848068 CDS;ID=EWKMg4ru1zPvdBw+uzMEhS+PpGo.1624892359261.135557
NW_022639538	Koludarov_et_al_2021	CDS	255742	255768	.	+	0	Name=LOC116848068 CDS;ID=EWKMg4ru1zPvdBw+uzMEhS+PpGo.1624892359261.135557
NW_022639538	Koludarov_et_al_2021	CDS	267243	267401	.	+	0	Name=LOC116848068 CDS;ID=EWKMg4ru1zPvdBw+uzMEhS+PpGo.1624892359261.135557
NW_022639538	Koludarov_et_al_2021	CDS	270666	270818	.	+	0	Name=LOC116848068 CDS;ID=EWKMg4ru1zPvdBw+uzMEhS+PpGo.1624892359261.135557
NW_022639538	Koludarov_et_al_2021	CDS	294531	294605	.	+	0	Name=LOC116848068 CDS;ID=EWKMg4ru1zPvdBw+uzMEhS+PpGo.1624892359261.135557
NW_022639538	Koludarov_et_al_2021	CDS	316346	316453	.	+	0	Name=LOC116848068 CDS;ID=EWKMg4ru1zPvdBw+uzMEhS+PpGo.1624892359261.135557
NW_022639538	Koludarov_et_al_2021	CDS	319656	319848	.	+	0	Name=LOC116848068 CDS;ID=EWKMg4ru1zPvdBw+uzMEhS+PpGo.1624892359261.135557
NW_022639538	Koludarov_et_al_2021	CDS	322594	322785	.	+	0	Name=LOC116848068 CDS;ID=EWKMg4ru1zPvdBw+uzMEhS+PpGo.1624892359261.135557
NW_022639538	Koludarov_et_al_2021	CDS	324969	325112	.	+	0	Name=LOC116848068 CDS;ID=EWKMg4ru1zPvdBw+uzMEhS+PpGo.1624892359261.135557
NW_022639538	Koludarov_et_al_2021	CDS	326170	326387	.	+	0	Name=LOC116848068 CDS;ID=EWKMg4ru1zPvdBw+uzMEhS+PpGo.1624892359261.135557
NW_022639538	Koludarov_et_al_2021	CDS	337008	337116	.	+	0	Name=LOC116848068 CDS;ID=EWKMg4ru1zPvdBw+uzMEhS+PpGo.1624892359261.135557
NW_022639538	Koludarov_et_al_2021	CDS	349301	349626	.	+	0	Name=LOC116848068 CDS;ID=EWKMg4ru1zPvdBw+uzMEhS+PpGo.1624892359261.135557
NW_022639538	Koludarov_et_al_2021	CDS	350274	350565	.	+	0	Name=LOC116848068 CDS;ID=EWKMg4ru1zPvdBw+uzMEhS+PpGo.1624892359261.135557
NW_022639538	Koludarov_et_al_2021	CDS	364254	364547	.	+	0	Name=LOC116848068 CDS;ID=EWKMg4ru1zPvdBw+uzMEhS+PpGo.1624892359261.135557
NW_022639538	Koludarov_et_al_2021	CDS	366057	366235	.	+	0	Name=LOC116848068 CDS;ID=EWKMg4ru1zPvdBw+uzMEhS+PpGo.1624892359261.135557
NW_022639538	Koludarov_et_al_2021	CDS	367767	367938	.	+	0	Name=LOC116848068 CDS;ID=EWKMg4ru1zPvdBw+uzMEhS+PpGo.1624892359261.135557
NW_022639538	Koludarov_et_al_2021	CDS	399965	400206	.	+	0	Name=LOC116848068 CDS;ID=EWKMg4ru1zPvdBw+uzMEhS+PpGo.1624892359261.135557
NW_022639538	Koludarov_et_al_2021	CDS	400980	401097	.	+	0	Name=LOC116848068 CDS;ID=EWKMg4ru1zPvdBw+uzMEhS+PpGo.1624892359261.135557
NW_022639538	Koludarov_et_al_2021	CDS	403441	403614	.	+	0	Name=LOC116848068 CDS;ID=EWKMg4ru1zPvdBw+uzMEhS+PpGo.1624892359261.135557
NW_022639538	Koludarov_et_al_2021	CDS	405974	406130	.	+	0	Name=LOC116848068 CDS;ID=EWKMg4ru1zPvdBw+uzMEhS+PpGo.1624892359261.135557
NW_022639538	Koludarov_et_al_2021	CDS	406549	406969	.	+	0	Name=LOC116848068 CDS;ID=EWKMg4ru1zPvdBw+uzMEhS+PpGo.1624892359261.135557
NW_022639538	Koludarov_et_al_2021	CDS	17927	18541	.	+	0	Name=LOC116848068 CDS;ID=EWKMg4ru1zPvdBw+uzMEhS+PpGo.1624892359261.135558
NW_022639538	Koludarov_et_al_2021	CDS	35895	35945	.	+	0	Name=LOC116848068 CDS;ID=EWKMg4ru1zPvdBw+uzMEhS+PpGo.1624892359261.135558
NW_022639538	Koludarov_et_al_2021	CDS	165957	166101	.	+	0	Name=LOC116848068 CDS;ID=EWKMg4ru1zPvdBw+uzMEhS+PpGo.1624892359261.135558
NW_022639538	Koludarov_et_al_2021	CDS	197393	197536	.	+	0	Name=LOC116848068 CDS;ID=EWKMg4ru1zPvdBw+uzMEhS+PpGo.1624892359261.135558
NW_022639538	Koludarov_et_al_2021	CDS	208073	208233	.	+	0	Name=LOC116848068 CDS;ID=EWKMg4ru1zPvdBw+uzMEhS+PpGo.1624892359261.135558
NW_022639538	Koludarov_et_al_2021	CDS	255742	255768	.	+	0	Name=LOC116848068 CDS;ID=EWKMg4ru1zPvdBw+uzMEhS+PpGo.1624892359261.135558
NW_022639538	Koludarov_et_al_2021	CDS	267243	267401	.	+	0	Name=LOC116848068 CDS;ID=EWKMg4ru1zPvdBw+uzMEhS+PpGo.1624892359261.135558
NW_022639538	Koludarov_et_al_2021	CDS	270666	270818	.	+	0	Name=LOC116848068 CDS;ID=EWKMg4ru1zPvdBw+uzMEhS+PpGo.1624892359261.135558
NW_022639538	Koludarov_et_al_2021	CDS	316346	316453	.	+	0	Name=LOC116848068 CDS;ID=EWKMg4ru1zPvdBw+uzMEhS+PpGo.1624892359261.135558
NW_022639538	Koludarov_et_al_2021	CDS	319656	319848	.	+	0	Name=LOC116848068 CDS;ID=EWKMg4ru1zPvdBw+uzMEhS+PpGo.1624892359261.135558
NW_022639538	Koludarov_et_al_2021	CDS	322594	322785	.	+	0	Name=LOC116848068 CDS;ID=EWKMg4ru1zPvdBw+uzMEhS+PpGo.1624892359261.135558
NW_022639538	Koludarov_et_al_2021	CDS	324969	325112	.	+	0	Name=LOC116848068 CDS;ID=EWKMg4ru1zPvdBw+uzMEhS+PpGo.1624892359261.135558
NW_022639538	Koludarov_et_al_2021	CDS	326170	326387	.	+	0	Name=LOC116848068 CDS;ID=EWKMg4ru1zPvdBw+uzMEhS+PpGo.1624892359261.135558
NW_022639538	Koludarov_et_al_2021	CDS	337008	337116	.	+	0	Name=LOC116848068 CDS;ID=EWKMg4ru1zPvdBw+uzMEhS+PpGo.1624892359261.135558
NW_022639538	Koludarov_et_al_2021	CDS	349301	349626	.	+	0	Name=LOC116848068 CDS;ID=EWKMg4ru1zPvdBw+uzMEhS+PpGo.1624892359261.135558
NW_022639538	Koludarov_et_al_2021	CDS	350274	350565	.	+	0	Name=LOC116848068 CDS;ID=EWKMg4ru1zPvdBw+uzMEhS+PpGo.1624892359261.135558
NW_022639538	Koludarov_et_al_2021	CDS	364254	364547	.	+	0	Name=LOC116848068 CDS;ID=EWKMg4ru1zPvdBw+uzMEhS+PpGo.1624892359261.135558
NW_022639538	Koludarov_et_al_2021	CDS	366057	366235	.	+	0	Name=LOC116848068 CDS;ID=EWKMg4ru1zPvdBw+uzMEhS+PpGo.1624892359261.135558
NW_022639538	Koludarov_et_al_2021	CDS	367767	367938	.	+	0	Name=LOC116848068 CDS;ID=EWKMg4ru1zPvdBw+uzMEhS+PpGo.1624892359261.135558
NW_022639538	Koludarov_et_al_2021	CDS	399965	400206	.	+	0	Name=LOC116848068 CDS;ID=EWKMg4ru1zPvdBw+uzMEhS+PpGo.1624892359261.135558
NW_022639538	Koludarov_et_al_2021	CDS	400980	401103	.	+	0	Name=LOC116848068 CDS;ID=EWKMg4ru1zPvdBw+uzMEhS+PpGo.1624892359261.135558
NW_022639538	Koludarov_et_al_2021	CDS	403441	403614	.	+	0	Name=LOC116848068 CDS;ID=EWKMg4ru1zPvdBw+uzMEhS+PpGo.1624892359261.135558
NW_022639538	Koludarov_et_al_2021	CDS	405974	406130	.	+	0	Name=LOC116848068 CDS;ID=EWKMg4ru1zPvdBw+uzMEhS+PpGo.1624892359261.135558
NW_022639538	Koludarov_et_al_2021	CDS	406549	406969	.	+	0	Name=LOC116848068 CDS;ID=EWKMg4ru1zPvdBw+uzMEhS+PpGo.1624892359261.135558
NW_022639538	Koludarov_et_al_2021	CDS	17927	18541	.	+	0	Name=LOC116848068 CDS;ID=EWKMg4ru1zPvdBw+uzMEhS+PpGo.1624892359261.135559
NW_022639538	Koludarov_et_al_2021	CDS	35895	35945	.	+	0	Name=LOC116848068 CDS;ID=EWKMg4ru1zPvdBw+uzMEhS+PpGo.1624892359261.135559
NW_022639538	Koludarov_et_al_2021	CDS	165957	166101	.	+	0	Name=LOC116848068 CDS;ID=EWKMg4ru1zPvdBw+uzMEhS+PpGo.1624892359261.135559
NW_022639538	Koludarov_et_al_2021	CDS	197393	197536	.	+	0	Name=LOC116848068 CDS;ID=EWKMg4ru1zPvdBw+uzMEhS+PpGo.1624892359261.135559
NW_022639538	Koludarov_et_al_2021	CDS	208073	208233	.	+	0	Name=LOC116848068 CDS;ID=EWKMg4ru1zPvdBw+uzMEhS+PpGo.1624892359261.135559
NW_022639538	Koludarov_et_al_2021	CDS	255742	255768	.	+	0	Name=LOC116848068 CDS;ID=EWKMg4ru1zPvdBw+uzMEhS+PpGo.1624892359261.135559
NW_022639538	Koludarov_et_al_2021	CDS	267243	267401	.	+	0	Name=LOC116848068 CDS;ID=EWKMg4ru1zPvdBw+uzMEhS+PpGo.1624892359261.135559
NW_022639538	Koludarov_et_al_2021	CDS	270666	270818	.	+	0	Name=LOC116848068 CDS;ID=EWKMg4ru1zPvdBw+uzMEhS+PpGo.1624892359261.135559
NW_022639538	Koludarov_et_al_2021	CDS	316346	316453	.	+	0	Name=LOC116848068 CDS;ID=EWKMg4ru1zPvdBw+uzMEhS+PpGo.1624892359261.135559
NW_022639538	Koludarov_et_al_2021	CDS	319656	319848	.	+	0	Name=LOC116848068 CDS;ID=EWKMg4ru1zPvdBw+uzMEhS+PpGo.1624892359261.135559
NW_022639538	Koludarov_et_al_2021	CDS	322594	322785	.	+	0	Name=LOC116848068 CDS;ID=EWKMg4ru1zPvdBw+uzMEhS+PpGo.1624892359261.135559
NW_022639538	Koludarov_et_al_2021	CDS	324969	325112	.	+	0	Name=LOC116848068 CDS;ID=EWKMg4ru1zPvdBw+uzMEhS+PpGo.1624892359261.135559
NW_022639538	Koludarov_et_al_2021	CDS	326170	326387	.	+	0	Name=LOC116848068 CDS;ID=EWKMg4ru1zPvdBw+uzMEhS+PpGo.1624892359261.135559
NW_022639538	Koludarov_et_al_2021	CDS	337008	337116	.	+	0	Name=LOC116848068 CDS;ID=EWKMg4ru1zPvdBw+uzMEhS+PpGo.1624892359261.135559
NW_022639538	Koludarov_et_al_2021	CDS	349301	349626	.	+	0	Name=LOC116848068 CDS;ID=EWKMg4ru1zPvdBw+uzMEhS+PpGo.1624892359261.135559
NW_022639538	Koludarov_et_al_2021	CDS	350274	350565	.	+	0	Name=LOC116848068 CDS;ID=EWKMg4ru1zPvdBw+uzMEhS+PpGo.1624892359261.135559
NW_022639538	Koludarov_et_al_2021	CDS	364254	364547	.	+	0	Name=LOC116848068 CDS;ID=EWKMg4ru1zPvdBw+uzMEhS+PpGo.1624892359261.135559
NW_022639538	Koludarov_et_al_2021	CDS	366057	366235	.	+	0	Name=LOC116848068 CDS;ID=EWKMg4ru1zPvdBw+uzMEhS+PpGo.1624892359261.135559
NW_022639538	Koludarov_et_al_2021	CDS	367767	367938	.	+	0	Name=LOC116848068 CDS;ID=EWKMg4ru1zPvdBw+uzMEhS+PpGo.1624892359261.135559
NW_022639538	Koludarov_et_al_2021	CDS	399965	400206	.	+	0	Name=LOC116848068 CDS;ID=EWKMg4ru1zPvdBw+uzMEhS+PpGo.1624892359261.135559
NW_022639538	Koludarov_et_al_2021	CDS	400980	401097	.	+	0	Name=LOC116848068 CDS;ID=EWKMg4ru1zPvdBw+uzMEhS+PpGo.1624892359261.135559
NW_022639538	Koludarov_et_al_2021	CDS	403441	403614	.	+	0	Name=LOC116848068 CDS;ID=EWKMg4ru1zPvdBw+uzMEhS+PpGo.1624892359261.135559
NW_022639538	Koludarov_et_al_2021	CDS	405974	406130	.	+	0	Name=LOC116848068 CDS;ID=EWKMg4ru1zPvdBw+uzMEhS+PpGo.1624892359261.135559
NW_022639538	Koludarov_et_al_2021	CDS	406549	406969	.	+	0	Name=LOC116848068 CDS;ID=EWKMg4ru1zPvdBw+uzMEhS+PpGo.1624892359261.135559
NW_022639538	Koludarov_et_al_2021	CDS	495042	495182	.	+	0	Name=LOC116848044 CDS;ID=EWKMg4ru1zPvdBw+uzMEhS+PpGo.1624892359261.135560
NW_022639538	Koludarov_et_al_2021	CDS	565991	566071	.	+	0	Name=LOC116848044 CDS;ID=EWKMg4ru1zPvdBw+uzMEhS+PpGo.1624892359261.135560
NW_022639538	Koludarov_et_al_2021	CDS	629505	629570	.	+	0	Name=LOC116848044 CDS;ID=EWKMg4ru1zPvdBw+uzMEhS+PpGo.1624892359261.135560
NW_022639538	Koludarov_et_al_2021	CDS	718652	718840	.	+	0	Name=LOC116848044 CDS;ID=EWKMg4ru1zPvdBw+uzMEhS+PpGo.1624892359261.135560
NW_022639538	Koludarov_et_al_2021	CDS	724539	724611	.	+	0	Name=LOC116848044 CDS;ID=EWKMg4ru1zPvdBw+uzMEhS+PpGo.1624892359261.135560
NW_022639538	Koludarov_et_al_2021	CDS	725577	726206	.	+	0	Name=LOC116848044 CDS;ID=EWKMg4ru1zPvdBw+uzMEhS+PpGo.1624892359261.135560
NW_022639538	Koludarov_et_al_2021	CDS	730462	730634	.	+	0	Name=LOC116848044 CDS;ID=EWKMg4ru1zPvdBw+uzMEhS+PpGo.1624892359261.135560
NW_022639538	Koludarov_et_al_2021	CDS	730886	731026	.	+	0	Name=LOC116848044 CDS;ID=EWKMg4ru1zPvdBw+uzMEhS+PpGo.1624892359261.135560
NW_022639538	Koludarov_et_al_2021	CDS	731119	731280	.	+	0	Name=LOC116848044 CDS;ID=EWKMg4ru1zPvdBw+uzMEhS+PpGo.1624892359261.135560
NW_022639538	Koludarov_et_al_2021	CDS	731949	732124	.	+	0	Name=LOC116848044 CDS;ID=EWKMg4ru1zPvdBw+uzMEhS+PpGo.1624892359261.135560
NW_022639538	Koludarov_et_al_2021	CDS	732424	733379	.	+	0	Name=LOC116848044 CDS;ID=EWKMg4ru1zPvdBw+uzMEhS+PpGo.1624892359261.135560
NW_022639538	Koludarov_et_al_2021	CDS	733671	733827	.	+	0	Name=LOC116848044 CDS;ID=EWKMg4ru1zPvdBw+uzMEhS+PpGo.1624892359261.135560
NW_022639538	Koludarov_et_al_2021	CDS	733898	736732	.	+	0	Name=LOC116848044 CDS;ID=EWKMg4ru1zPvdBw+uzMEhS+PpGo.1624892359261.135560
NW_022639538	Koludarov_et_al_2021	CDS	737059	737350	.	+	0	Name=LOC116848044 CDS;ID=EWKMg4ru1zPvdBw+uzMEhS+PpGo.1624892359261.135560
NW_022639538	Koludarov_et_al_2021	CDS	738144	738618	.	+	0	Name=LOC116848044 CDS;ID=EWKMg4ru1zPvdBw+uzMEhS+PpGo.1624892359261.135560
NW_022639538	Koludarov_et_al_2021	CDS	741545	741742	.	+	0	Name=LOC116848044 CDS;ID=EWKMg4ru1zPvdBw+uzMEhS+PpGo.1624892359261.135560
NW_022639538	Koludarov_et_al_2021	CDS	742034	742182	.	+	0	Name=LOC116848044 CDS;ID=EWKMg4ru1zPvdBw+uzMEhS+PpGo.1624892359261.135560
NW_022639538	Koludarov_et_al_2021	CDS	495042	495182	.	+	0	Name=LOC116848044 CDS;ID=EWKMg4ru1zPvdBw+uzMEhS+PpGo.1624892359261.135561
NW_022639538	Koludarov_et_al_2021	CDS	565991	566071	.	+	0	Name=LOC116848044 CDS;ID=EWKMg4ru1zPvdBw+uzMEhS+PpGo.1624892359261.135561
NW_022639538	Koludarov_et_al_2021	CDS	629505	629570	.	+	0	Name=LOC116848044 CDS;ID=EWKMg4ru1zPvdBw+uzMEhS+PpGo.1624892359261.135561
NW_022639538	Koludarov_et_al_2021	CDS	718652	718840	.	+	0	Name=LOC116848044 CDS;ID=EWKMg4ru1zPvdBw+uzMEhS+PpGo.1624892359261.135561
NW_022639538	Koludarov_et_al_2021	CDS	724539	724611	.	+	0	Name=LOC116848044 CDS;ID=EWKMg4ru1zPvdBw+uzMEhS+PpGo.1624892359261.135561
NW_022639538	Koludarov_et_al_2021	CDS	725577	726206	.	+	0	Name=LOC116848044 CDS;ID=EWKMg4ru1zPvdBw+uzMEhS+PpGo.1624892359261.135561
NW_022639538	Koludarov_et_al_2021	CDS	730462	730634	.	+	0	Name=LOC116848044 CDS;ID=EWKMg4ru1zPvdBw+uzMEhS+PpGo.1624892359261.135561
NW_022639538	Koludarov_et_al_2021	CDS	730886	731026	.	+	0	Name=LOC116848044 CDS;ID=EWKMg4ru1zPvdBw+uzMEhS+PpGo.1624892359261.135561
NW_022639538	Koludarov_et_al_2021	CDS	731119	731280	.	+	0	Name=LOC116848044 CDS;ID=EWKMg4ru1zPvdBw+uzMEhS+PpGo.1624892359261.135561
NW_022639538	Koludarov_et_al_2021	CDS	731949	732124	.	+	0	Name=LOC116848044 CDS;ID=EWKMg4ru1zPvdBw+uzMEhS+PpGo.1624892359261.135561
NW_022639538	Koludarov_et_al_2021	CDS	732424	733379	.	+	0	Name=LOC116848044 CDS;ID=EWKMg4ru1zPvdBw+uzMEhS+PpGo.1624892359261.135561
NW_022639538	Koludarov_et_al_2021	CDS	733671	733827	.	+	0	Name=LOC116848044 CDS;ID=EWKMg4ru1zPvdBw+uzMEhS+PpGo.1624892359261.135561
NW_022639538	Koludarov_et_al_2021	CDS	733898	736732	.	+	0	Name=LOC116848044 CDS;ID=EWKMg4ru1zPvdBw+uzMEhS+PpGo.1624892359261.135561
NW_022639538	Koludarov_et_al_2021	CDS	737059	737350	.	+	0	Name=LOC116848044 CDS;ID=EWKMg4ru1zPvdBw+uzMEhS+PpGo.1624892359261.135561
NW_022639538	Koludarov_et_al_2021	CDS	738144	738618	.	+	0	Name=LOC116848044 CDS;ID=EWKMg4ru1zPvdBw+uzMEhS+PpGo.1624892359261.135561
NW_022639538	Koludarov_et_al_2021	CDS	741545	741742	.	+	0	Name=LOC116848044 CDS;ID=EWKMg4ru1zPvdBw+uzMEhS+PpGo.1624892359261.135561
NW_022639538	Koludarov_et_al_2021	CDS	742034	742182	.	+	0	Name=LOC116848044 CDS;ID=EWKMg4ru1zPvdBw+uzMEhS+PpGo.1624892359261.135561
NW_022639538	Koludarov_et_al_2021	CDS	495042	495182	.	+	0	Name=LOC116848044 CDS;ID=EWKMg4ru1zPvdBw+uzMEhS+PpGo.1624892359261.135562
NW_022639538	Koludarov_et_al_2021	CDS	565991	566071	.	+	0	Name=LOC116848044 CDS;ID=EWKMg4ru1zPvdBw+uzMEhS+PpGo.1624892359261.135562
NW_022639538	Koludarov_et_al_2021	CDS	629505	629570	.	+	0	Name=LOC116848044 CDS;ID=EWKMg4ru1zPvdBw+uzMEhS+PpGo.1624892359261.135562
NW_022639538	Koludarov_et_al_2021	CDS	718652	718840	.	+	0	Name=LOC116848044 CDS;ID=EWKMg4ru1zPvdBw+uzMEhS+PpGo.1624892359261.135562
NW_022639538	Koludarov_et_al_2021	CDS	724539	724611	.	+	0	Name=LOC116848044 CDS;ID=EWKMg4ru1zPvdBw+uzMEhS+PpGo.1624892359261.135562
NW_022639538	Koludarov_et_al_2021	CDS	725577	726206	.	+	0	Name=LOC116848044 CDS;ID=EWKMg4ru1zPvdBw+uzMEhS+PpGo.1624892359261.135562
NW_022639538	Koludarov_et_al_2021	CDS	730462	730634	.	+	0	Name=LOC116848044 CDS;ID=EWKMg4ru1zPvdBw+uzMEhS+PpGo.1624892359261.135562
NW_022639538	Koludarov_et_al_2021	CDS	730886	731026	.	+	0	Name=LOC116848044 CDS;ID=EWKMg4ru1zPvdBw+uzMEhS+PpGo.1624892359261.135562
NW_022639538	Koludarov_et_al_2021	CDS	731119	731280	.	+	0	Name=LOC116848044 CDS;ID=EWKMg4ru1zPvdBw+uzMEhS+PpGo.1624892359261.135562
NW_022639538	Koludarov_et_al_2021	CDS	731949	732124	.	+	0	Name=LOC116848044 CDS;ID=EWKMg4ru1zPvdBw+uzMEhS+PpGo.1624892359261.135562
NW_022639538	Koludarov_et_al_2021	CDS	732424	733379	.	+	0	Name=LOC116848044 CDS;ID=EWKMg4ru1zPvdBw+uzMEhS+PpGo.1624892359261.135562
NW_022639538	Koludarov_et_al_2021	CDS	733671	733827	.	+	0	Name=LOC116848044 CDS;ID=EWKMg4ru1zPvdBw+uzMEhS+PpGo.1624892359261.135562
NW_022639538	Koludarov_et_al_2021	CDS	733898	736732	.	+	0	Name=LOC116848044 CDS;ID=EWKMg4ru1zPvdBw+uzMEhS+PpGo.1624892359261.135562
NW_022639538	Koludarov_et_al_2021	CDS	737059	737350	.	+	0	Name=LOC116848044 CDS;ID=EWKMg4ru1zPvdBw+uzMEhS+PpGo.1624892359261.135562
NW_022639538	Koludarov_et_al_2021	CDS	738144	738618	.	+	0	Name=LOC116848044 CDS;ID=EWKMg4ru1zPvdBw+uzMEhS+PpGo.1624892359261.135562
NW_022639538	Koludarov_et_al_2021	CDS	742034	742182	.	+	0	Name=LOC116848044 CDS;ID=EWKMg4ru1zPvdBw+uzMEhS+PpGo.1624892359261.135562
NW_022639538	Koludarov_et_al_2021	CDS	495042	495182	.	+	0	Name=LOC116848044 CDS;ID=EWKMg4ru1zPvdBw+uzMEhS+PpGo.1624892359261.135563
NW_022639538	Koludarov_et_al_2021	CDS	565991	566071	.	+	0	Name=LOC116848044 CDS;ID=EWKMg4ru1zPvdBw+uzMEhS+PpGo.1624892359261.135563
NW_022639538	Koludarov_et_al_2021	CDS	629505	629570	.	+	0	Name=LOC116848044 CDS;ID=EWKMg4ru1zPvdBw+uzMEhS+PpGo.1624892359261.135563
NW_022639538	Koludarov_et_al_2021	CDS	718652	718840	.	+	0	Name=LOC116848044 CDS;ID=EWKMg4ru1zPvdBw+uzMEhS+PpGo.1624892359261.135563
NW_022639538	Koludarov_et_al_2021	CDS	724539	724611	.	+	0	Name=LOC116848044 CDS;ID=EWKMg4ru1zPvdBw+uzMEhS+PpGo.1624892359261.135563
NW_022639538	Koludarov_et_al_2021	CDS	730462	730634	.	+	0	Name=LOC116848044 CDS;ID=EWKMg4ru1zPvdBw+uzMEhS+PpGo.1624892359261.135563
NW_022639538	Koludarov_et_al_2021	CDS	730886	731026	.	+	0	Name=LOC116848044 CDS;ID=EWKMg4ru1zPvdBw+uzMEhS+PpGo.1624892359261.135563
NW_022639538	Koludarov_et_al_2021	CDS	731119	731280	.	+	0	Name=LOC116848044 CDS;ID=EWKMg4ru1zPvdBw+uzMEhS+PpGo.1624892359261.135563
NW_022639538	Koludarov_et_al_2021	CDS	731949	732124	.	+	0	Name=LOC116848044 CDS;ID=EWKMg4ru1zPvdBw+uzMEhS+PpGo.1624892359261.135563
NW_022639538	Koludarov_et_al_2021	CDS	732424	733379	.	+	0	Name=LOC116848044 CDS;ID=EWKMg4ru1zPvdBw+uzMEhS+PpGo.1624892359261.135563
NW_022639538	Koludarov_et_al_2021	CDS	733671	733827	.	+	0	Name=LOC116848044 CDS;ID=EWKMg4ru1zPvdBw+uzMEhS+PpGo.1624892359261.135563
NW_022639538	Koludarov_et_al_2021	CDS	733898	736732	.	+	0	Name=LOC116848044 CDS;ID=EWKMg4ru1zPvdBw+uzMEhS+PpGo.1624892359261.135563
NW_022639538	Koludarov_et_al_2021	CDS	737059	737350	.	+	0	Name=LOC116848044 CDS;ID=EWKMg4ru1zPvdBw+uzMEhS+PpGo.1624892359261.135563
NW_022639538	Koludarov_et_al_2021	CDS	738144	738618	.	+	0	Name=LOC116848044 CDS;ID=EWKMg4ru1zPvdBw+uzMEhS+PpGo.1624892359261.135563
NW_022639538	Koludarov_et_al_2021	CDS	741545	741742	.	+	0	Name=LOC116848044 CDS;ID=EWKMg4ru1zPvdBw+uzMEhS+PpGo.1624892359261.135563
NW_022639538	Koludarov_et_al_2021	CDS	742034	742182	.	+	0	Name=LOC116848044 CDS;ID=EWKMg4ru1zPvdBw+uzMEhS+PpGo.1624892359261.135563
NW_022639538	Koludarov_et_al_2021	CDS	495042	495182	.	+	0	Name=LOC116848044 CDS;ID=EWKMg4ru1zPvdBw+uzMEhS+PpGo.1624892359261.135564
NW_022639538	Koludarov_et_al_2021	CDS	565991	566071	.	+	0	Name=LOC116848044 CDS;ID=EWKMg4ru1zPvdBw+uzMEhS+PpGo.1624892359261.135564
NW_022639538	Koludarov_et_al_2021	CDS	629505	629570	.	+	0	Name=LOC116848044 CDS;ID=EWKMg4ru1zPvdBw+uzMEhS+PpGo.1624892359261.135564
NW_022639538	Koludarov_et_al_2021	CDS	718652	718840	.	+	0	Name=LOC116848044 CDS;ID=EWKMg4ru1zPvdBw+uzMEhS+PpGo.1624892359261.135564
NW_022639538	Koludarov_et_al_2021	CDS	724539	724611	.	+	0	Name=LOC116848044 CDS;ID=EWKMg4ru1zPvdBw+uzMEhS+PpGo.1624892359261.135564
NW_022639538	Koludarov_et_al_2021	CDS	725577	726206	.	+	0	Name=LOC116848044 CDS;ID=EWKMg4ru1zPvdBw+uzMEhS+PpGo.1624892359261.135564
NW_022639538	Koludarov_et_al_2021	CDS	730462	730634	.	+	0	Name=LOC116848044 CDS;ID=EWKMg4ru1zPvdBw+uzMEhS+PpGo.1624892359261.135564
NW_022639538	Koludarov_et_al_2021	CDS	730886	731026	.	+	0	Name=LOC116848044 CDS;ID=EWKMg4ru1zPvdBw+uzMEhS+PpGo.1624892359261.135564
NW_022639538	Koludarov_et_al_2021	CDS	731119	731280	.	+	0	Name=LOC116848044 CDS;ID=EWKMg4ru1zPvdBw+uzMEhS+PpGo.1624892359261.135564
NW_022639538	Koludarov_et_al_2021	CDS	731949	732124	.	+	0	Name=LOC116848044 CDS;ID=EWKMg4ru1zPvdBw+uzMEhS+PpGo.1624892359261.135564
NW_022639538	Koludarov_et_al_2021	CDS	732424	733379	.	+	0	Name=LOC116848044 CDS;ID=EWKMg4ru1zPvdBw+uzMEhS+PpGo.1624892359261.135564
NW_022639538	Koludarov_et_al_2021	CDS	733671	733827	.	+	0	Name=LOC116848044 CDS;ID=EWKMg4ru1zPvdBw+uzMEhS+PpGo.1624892359261.135564
NW_022639538	Koludarov_et_al_2021	CDS	733898	736732	.	+	0	Name=LOC116848044 CDS;ID=EWKMg4ru1zPvdBw+uzMEhS+PpGo.1624892359261.135564
NW_022639538	Koludarov_et_al_2021	CDS	737059	737350	.	+	0	Name=LOC116848044 CDS;ID=EWKMg4ru1zPvdBw+uzMEhS+PpGo.1624892359261.135564
NW_022639538	Koludarov_et_al_2021	CDS	741545	741742	.	+	0	Name=LOC116848044 CDS;ID=EWKMg4ru1zPvdBw+uzMEhS+PpGo.1624892359261.135564
NW_022639538	Koludarov_et_al_2021	CDS	742034	742039	.	+	0	Name=LOC116848044 CDS;ID=EWKMg4ru1zPvdBw+uzMEhS+PpGo.1624892359261.135564
NW_022639538	Koludarov_et_al_2021	CDS	495042	495182	.	+	0	Name=LOC116848044 CDS;ID=EWKMg4ru1zPvdBw+uzMEhS+PpGo.1624892359261.135565
NW_022639538	Koludarov_et_al_2021	CDS	565991	566071	.	+	0	Name=LOC116848044 CDS;ID=EWKMg4ru1zPvdBw+uzMEhS+PpGo.1624892359261.135565
NW_022639538	Koludarov_et_al_2021	CDS	629505	629570	.	+	0	Name=LOC116848044 CDS;ID=EWKMg4ru1zPvdBw+uzMEhS+PpGo.1624892359261.135565
NW_022639538	Koludarov_et_al_2021	CDS	718652	718840	.	+	0	Name=LOC116848044 CDS;ID=EWKMg4ru1zPvdBw+uzMEhS+PpGo.1624892359261.135565
NW_022639538	Koludarov_et_al_2021	CDS	724539	724611	.	+	0	Name=LOC116848044 CDS;ID=EWKMg4ru1zPvdBw+uzMEhS+PpGo.1624892359261.135565
NW_022639538	Koludarov_et_al_2021	CDS	725577	726206	.	+	0	Name=LOC116848044 CDS;ID=EWKMg4ru1zPvdBw+uzMEhS+PpGo.1624892359261.135565
NW_022639538	Koludarov_et_al_2021	CDS	730462	730634	.	+	0	Name=LOC116848044 CDS;ID=EWKMg4ru1zPvdBw+uzMEhS+PpGo.1624892359261.135565
NW_022639538	Koludarov_et_al_2021	CDS	730886	731026	.	+	0	Name=LOC116848044 CDS;ID=EWKMg4ru1zPvdBw+uzMEhS+PpGo.1624892359261.135565
NW_022639538	Koludarov_et_al_2021	CDS	731119	731280	.	+	0	Name=LOC116848044 CDS;ID=EWKMg4ru1zPvdBw+uzMEhS+PpGo.1624892359261.135565
NW_022639538	Koludarov_et_al_2021	CDS	731949	732124	.	+	0	Name=LOC116848044 CDS;ID=EWKMg4ru1zPvdBw+uzMEhS+PpGo.1624892359261.135565
NW_022639538	Koludarov_et_al_2021	CDS	732424	733379	.	+	0	Name=LOC116848044 CDS;ID=EWKMg4ru1zPvdBw+uzMEhS+PpGo.1624892359261.135565
NW_022639538	Koludarov_et_al_2021	CDS	733671	733827	.	+	0	Name=LOC116848044 CDS;ID=EWKMg4ru1zPvdBw+uzMEhS+PpGo.1624892359261.135565
NW_022639538	Koludarov_et_al_2021	CDS	733898	736732	.	+	0	Name=LOC116848044 CDS;ID=EWKMg4ru1zPvdBw+uzMEhS+PpGo.1624892359261.135565
NW_022639538	Koludarov_et_al_2021	CDS	737059	737350	.	+	0	Name=LOC116848044 CDS;ID=EWKMg4ru1zPvdBw+uzMEhS+PpGo.1624892359261.135565
NW_022639538	Koludarov_et_al_2021	CDS	742034	742039	.	+	0	Name=LOC116848044 CDS;ID=EWKMg4ru1zPvdBw+uzMEhS+PpGo.1624892359261.135565
NW_022639538	Koludarov_et_al_2021	CDS	495042	495182	.	+	0	Name=LOC116848044 CDS;ID=EWKMg4ru1zPvdBw+uzMEhS+PpGo.1624892359261.135566
NW_022639538	Koludarov_et_al_2021	CDS	565991	566071	.	+	0	Name=LOC116848044 CDS;ID=EWKMg4ru1zPvdBw+uzMEhS+PpGo.1624892359261.135566
NW_022639538	Koludarov_et_al_2021	CDS	629505	629570	.	+	0	Name=LOC116848044 CDS;ID=EWKMg4ru1zPvdBw+uzMEhS+PpGo.1624892359261.135566
NW_022639538	Koludarov_et_al_2021	CDS	718652	718840	.	+	0	Name=LOC116848044 CDS;ID=EWKMg4ru1zPvdBw+uzMEhS+PpGo.1624892359261.135566
NW_022639538	Koludarov_et_al_2021	CDS	724539	724611	.	+	0	Name=LOC116848044 CDS;ID=EWKMg4ru1zPvdBw+uzMEhS+PpGo.1624892359261.135566
NW_022639538	Koludarov_et_al_2021	CDS	725577	726206	.	+	0	Name=LOC116848044 CDS;ID=EWKMg4ru1zPvdBw+uzMEhS+PpGo.1624892359261.135566
NW_022639538	Koludarov_et_al_2021	CDS	730462	730634	.	+	0	Name=LOC116848044 CDS;ID=EWKMg4ru1zPvdBw+uzMEhS+PpGo.1624892359261.135566
NW_022639538	Koludarov_et_al_2021	CDS	730886	731026	.	+	0	Name=LOC116848044 CDS;ID=EWKMg4ru1zPvdBw+uzMEhS+PpGo.1624892359261.135566
NW_022639538	Koludarov_et_al_2021	CDS	731119	731280	.	+	0	Name=LOC116848044 CDS;ID=EWKMg4ru1zPvdBw+uzMEhS+PpGo.1624892359261.135566
NW_022639538	Koludarov_et_al_2021	CDS	731949	732124	.	+	0	Name=LOC116848044 CDS;ID=EWKMg4ru1zPvdBw+uzMEhS+PpGo.1624892359261.135566
NW_022639538	Koludarov_et_al_2021	CDS	732424	733379	.	+	0	Name=LOC116848044 CDS;ID=EWKMg4ru1zPvdBw+uzMEhS+PpGo.1624892359261.135566
NW_022639538	Koludarov_et_al_2021	CDS	733671	733827	.	+	0	Name=LOC116848044 CDS;ID=EWKMg4ru1zPvdBw+uzMEhS+PpGo.1624892359261.135566
NW_022639538	Koludarov_et_al_2021	CDS	733898	736732	.	+	0	Name=LOC116848044 CDS;ID=EWKMg4ru1zPvdBw+uzMEhS+PpGo.1624892359261.135566
NW_022639538	Koludarov_et_al_2021	CDS	737059	737350	.	+	0	Name=LOC116848044 CDS;ID=EWKMg4ru1zPvdBw+uzMEhS+PpGo.1624892359261.135566
NW_022639538	Koludarov_et_al_2021	CDS	738144	738618	.	+	0	Name=LOC116848044 CDS;ID=EWKMg4ru1zPvdBw+uzMEhS+PpGo.1624892359261.135566
NW_022639538	Koludarov_et_al_2021	CDS	740169	740215	.	+	0	Name=LOC116848044 CDS;ID=EWKMg4ru1zPvdBw+uzMEhS+PpGo.1624892359261.135566
NW_022639538	Koludarov_et_al_2021	CDS	208129	208233	.	+	0	Name=LOC116848068 CDS;ID=EWKMg4ru1zPvdBw+uzMEhS+PpGo.1624892359262.135567
NW_022639538	Koludarov_et_al_2021	CDS	255742	255768	.	+	0	Name=LOC116848068 CDS;ID=EWKMg4ru1zPvdBw+uzMEhS+PpGo.1624892359262.135567
NW_022639538	Koludarov_et_al_2021	CDS	267243	267401	.	+	0	Name=LOC116848068 CDS;ID=EWKMg4ru1zPvdBw+uzMEhS+PpGo.1624892359262.135567
NW_022639538	Koludarov_et_al_2021	CDS	270666	270818	.	+	0	Name=LOC116848068 CDS;ID=EWKMg4ru1zPvdBw+uzMEhS+PpGo.1624892359262.135567
NW_022639538	Koludarov_et_al_2021	CDS	294531	294605	.	+	0	Name=LOC116848068 CDS;ID=EWKMg4ru1zPvdBw+uzMEhS+PpGo.1624892359262.135567
NW_022639538	Koludarov_et_al_2021	CDS	316346	316453	.	+	0	Name=LOC116848068 CDS;ID=EWKMg4ru1zPvdBw+uzMEhS+PpGo.1624892359262.135567
NW_022639538	Koludarov_et_al_2021	CDS	319656	319848	.	+	0	Name=LOC116848068 CDS;ID=EWKMg4ru1zPvdBw+uzMEhS+PpGo.1624892359262.135567
NW_022639538	Koludarov_et_al_2021	CDS	322594	322785	.	+	0	Name=LOC116848068 CDS;ID=EWKMg4ru1zPvdBw+uzMEhS+PpGo.1624892359262.135567
NW_022639538	Koludarov_et_al_2021	CDS	324969	325112	.	+	0	Name=LOC116848068 CDS;ID=EWKMg4ru1zPvdBw+uzMEhS+PpGo.1624892359262.135567
NW_022639538	Koludarov_et_al_2021	CDS	326170	326387	.	+	0	Name=LOC116848068 CDS;ID=EWKMg4ru1zPvdBw+uzMEhS+PpGo.1624892359262.135567
NW_022639538	Koludarov_et_al_2021	CDS	337008	337116	.	+	0	Name=LOC116848068 CDS;ID=EWKMg4ru1zPvdBw+uzMEhS+PpGo.1624892359262.135567
NW_022639538	Koludarov_et_al_2021	CDS	349301	349626	.	+	0	Name=LOC116848068 CDS;ID=EWKMg4ru1zPvdBw+uzMEhS+PpGo.1624892359262.135567
NW_022639538	Koludarov_et_al_2021	CDS	350274	350565	.	+	0	Name=LOC116848068 CDS;ID=EWKMg4ru1zPvdBw+uzMEhS+PpGo.1624892359262.135567
NW_022639538	Koludarov_et_al_2021	CDS	364254	364547	.	+	0	Name=LOC116848068 CDS;ID=EWKMg4ru1zPvdBw+uzMEhS+PpGo.1624892359262.135567
NW_022639538	Koludarov_et_al_2021	CDS	366057	366235	.	+	0	Name=LOC116848068 CDS;ID=EWKMg4ru1zPvdBw+uzMEhS+PpGo.1624892359262.135567
NW_022639538	Koludarov_et_al_2021	CDS	367767	367938	.	+	0	Name=LOC116848068 CDS;ID=EWKMg4ru1zPvdBw+uzMEhS+PpGo.1624892359262.135567
NW_022639538	Koludarov_et_al_2021	CDS	399965	400206	.	+	0	Name=LOC116848068 CDS;ID=EWKMg4ru1zPvdBw+uzMEhS+PpGo.1624892359262.135567
NW_022639538	Koludarov_et_al_2021	CDS	400980	401103	.	+	0	Name=LOC116848068 CDS;ID=EWKMg4ru1zPvdBw+uzMEhS+PpGo.1624892359262.135567
NW_022639538	Koludarov_et_al_2021	CDS	403441	403614	.	+	0	Name=LOC116848068 CDS;ID=EWKMg4ru1zPvdBw+uzMEhS+PpGo.1624892359262.135567
NW_022639538	Koludarov_et_al_2021	CDS	405974	406130	.	+	0	Name=LOC116848068 CDS;ID=EWKMg4ru1zPvdBw+uzMEhS+PpGo.1624892359262.135567
NW_022639538	Koludarov_et_al_2021	CDS	406549	406969	.	+	0	Name=LOC116848068 CDS;ID=EWKMg4ru1zPvdBw+uzMEhS+PpGo.1624892359262.135567
NW_022639538	Koludarov_et_al_2021	CDS	1253139	1253365	.	+	0	Name=LOC116848054 CDS;ID=EWKMg4ru1zPvdBw+uzMEhS+PpGo.1624892359262.135568
NW_022639538	Koludarov_et_al_2021	CDS	1257593	1257853	.	+	0	Name=LOC116848054 CDS;ID=EWKMg4ru1zPvdBw+uzMEhS+PpGo.1624892359262.135568
NW_022639538	Koludarov_et_al_2021	CDS	1258116	1258218	.	+	0	Name=LOC116848054 CDS;ID=EWKMg4ru1zPvdBw+uzMEhS+PpGo.1624892359262.135568
NW_022639538	Koludarov_et_al_2021	CDS	1259654	1259881	.	+	0	Name=LOC116848054 CDS;ID=EWKMg4ru1zPvdBw+uzMEhS+PpGo.1624892359262.135568
NW_022639538	Koludarov_et_al_2021	CDS	1260100	1260291	.	+	0	Name=LOC116848054 CDS;ID=EWKMg4ru1zPvdBw+uzMEhS+PpGo.1624892359262.135568
NW_022639538	Koludarov_et_al_2021	CDS	1260384	1260530	.	+	0	Name=LOC116848054 CDS;ID=EWKMg4ru1zPvdBw+uzMEhS+PpGo.1624892359262.135568
NW_022639538	Koludarov_et_al_2021	CDS	1260694	1260894	.	+	0	Name=LOC116848054 CDS;ID=EWKMg4ru1zPvdBw+uzMEhS+PpGo.1624892359262.135568
NW_022639538	Koludarov_et_al_2021	CDS	1261400	1261537	.	+	0	Name=LOC116848054 CDS;ID=EWKMg4ru1zPvdBw+uzMEhS+PpGo.1624892359262.135568
NW_022639538	Koludarov_et_al_2021	CDS	1261661	1261823	.	+	0	Name=LOC116848054 CDS;ID=EWKMg4ru1zPvdBw+uzMEhS+PpGo.1624892359262.135568
NW_022639538	Koludarov_et_al_2021	CDS	1262018	1262196	.	+	0	Name=LOC116848054 CDS;ID=EWKMg4ru1zPvdBw+uzMEhS+PpGo.1624892359262.135568
NW_022639538	Koludarov_et_al_2021	CDS	1262264	1262395	.	+	0	Name=LOC116848054 CDS;ID=EWKMg4ru1zPvdBw+uzMEhS+PpGo.1624892359262.135568
NW_022639538	Koludarov_et_al_2021	CDS	1262498	1262741	.	+	0	Name=LOC116848054 CDS;ID=EWKMg4ru1zPvdBw+uzMEhS+PpGo.1624892359262.135568
NW_022639538	Koludarov_et_al_2021	CDS	1263026	1263131	.	+	0	Name=LOC116848054 CDS;ID=EWKMg4ru1zPvdBw+uzMEhS+PpGo.1624892359262.135568
NW_022639538	Koludarov_et_al_2021	CDS	1263424	1263685	.	+	0	Name=LOC116848054 CDS;ID=EWKMg4ru1zPvdBw+uzMEhS+PpGo.1624892359262.135568
NW_022639538	Koludarov_et_al_2021	CDS	1263780	1263917	.	+	0	Name=LOC116848054 CDS;ID=EWKMg4ru1zPvdBw+uzMEhS+PpGo.1624892359262.135568
NW_022639538	Koludarov_et_al_2021	CDS	1264019	1264261	.	+	0	Name=LOC116848054 CDS;ID=EWKMg4ru1zPvdBw+uzMEhS+PpGo.1624892359262.135568
NW_022639538	Koludarov_et_al_2021	CDS	1264438	1264676	.	+	0	Name=LOC116848054 CDS;ID=EWKMg4ru1zPvdBw+uzMEhS+PpGo.1624892359262.135568
NW_022639538	Koludarov_et_al_2021	CDS	1265408	1265473	.	+	0	Name=LOC116848054 CDS;ID=EWKMg4ru1zPvdBw+uzMEhS+PpGo.1624892359262.135568
NW_022639538	Koludarov_et_al_2021	CDS	1265576	1265653	.	+	0	Name=LOC116848054 CDS;ID=EWKMg4ru1zPvdBw+uzMEhS+PpGo.1624892359262.135568
NW_022639538	Koludarov_et_al_2021	CDS	1265735	1265847	.	+	0	Name=LOC116848054 CDS;ID=EWKMg4ru1zPvdBw+uzMEhS+PpGo.1624892359262.135568
NW_022639538	Koludarov_et_al_2021	CDS	1265956	1266182	.	+	0	Name=LOC116848054 CDS;ID=EWKMg4ru1zPvdBw+uzMEhS+PpGo.1624892359262.135568
NW_022639538	Koludarov_et_al_2021	CDS	1267522	1267743	.	+	0	Name=LOC116848054 CDS;ID=EWKMg4ru1zPvdBw+uzMEhS+PpGo.1624892359262.135568
NW_022639538	Koludarov_et_al_2021	CDS	1267916	1268097	.	+	0	Name=LOC116848054 CDS;ID=EWKMg4ru1zPvdBw+uzMEhS+PpGo.1624892359262.135568
NW_022639538	Koludarov_et_al_2021	CDS	1268377	1268548	.	+	0	Name=LOC116848054 CDS;ID=EWKMg4ru1zPvdBw+uzMEhS+PpGo.1624892359262.135568
NW_022639538	Koludarov_et_al_2021	CDS	1268731	1268968	.	+	0	Name=LOC116848054 CDS;ID=EWKMg4ru1zPvdBw+uzMEhS+PpGo.1624892359262.135568
NW_022639538	Koludarov_et_al_2021	CDS	1269465	1269592	.	+	0	Name=LOC116848054 CDS;ID=EWKMg4ru1zPvdBw+uzMEhS+PpGo.1624892359262.135568
NW_022639538	Koludarov_et_al_2021	CDS	1269775	1269962	.	+	0	Name=LOC116848054 CDS;ID=EWKMg4ru1zPvdBw+uzMEhS+PpGo.1624892359262.135568
NW_022639538	Koludarov_et_al_2021	CDS	1270112	1270215	.	+	0	Name=LOC116848054 CDS;ID=EWKMg4ru1zPvdBw+uzMEhS+PpGo.1624892359262.135568
NW_022639538	Koludarov_et_al_2021	CDS	1270343	1270539	.	+	0	Name=LOC116848054 CDS;ID=EWKMg4ru1zPvdBw+uzMEhS+PpGo.1624892359262.135568
NW_022639538	Koludarov_et_al_2021	CDS	1270803	1270941	.	+	0	Name=LOC116848054 CDS;ID=EWKMg4ru1zPvdBw+uzMEhS+PpGo.1624892359262.135568
NW_022639538	Koludarov_et_al_2021	CDS	1282018	1282175	.	+	0	Name=LOC116848054 CDS;ID=EWKMg4ru1zPvdBw+uzMEhS+PpGo.1624892359262.135568
NW_022639538	Koludarov_et_al_2021	CDS	1282237	1282308	.	+	0	Name=LOC116848054 CDS;ID=EWKMg4ru1zPvdBw+uzMEhS+PpGo.1624892359262.135568
NW_022639538	Koludarov_et_al_2021	CDS	1282856	1283127	.	+	0	Name=LOC116848054 CDS;ID=EWKMg4ru1zPvdBw+uzMEhS+PpGo.1624892359262.135568
NW_022639538	Koludarov_et_al_2021	CDS	1283208	1283350	.	+	0	Name=LOC116848054 CDS;ID=EWKMg4ru1zPvdBw+uzMEhS+PpGo.1624892359262.135568
NW_022639538	Koludarov_et_al_2021	CDS	1283467	1283604	.	+	0	Name=LOC116848054 CDS;ID=EWKMg4ru1zPvdBw+uzMEhS+PpGo.1624892359262.135568
NW_022639538	Koludarov_et_al_2021	CDS	1283851	1284029	.	+	0	Name=LOC116848054 CDS;ID=EWKMg4ru1zPvdBw+uzMEhS+PpGo.1624892359262.135568
NW_022639538	Koludarov_et_al_2021	CDS	1284139	1284386	.	+	0	Name=LOC116848054 CDS;ID=EWKMg4ru1zPvdBw+uzMEhS+PpGo.1624892359262.135568
NW_022639538	Koludarov_et_al_2021	CDS	1284846	1285169	.	+	0	Name=LOC116848054 CDS;ID=EWKMg4ru1zPvdBw+uzMEhS+PpGo.1624892359262.135568
NW_022639538	Koludarov_et_al_2021	CDS	1285271	1285502	.	+	0	Name=LOC116848054 CDS;ID=EWKMg4ru1zPvdBw+uzMEhS+PpGo.1624892359262.135568
NW_022639538	Koludarov_et_al_2021	CDS	1285706	1285812	.	+	0	Name=LOC116848054 CDS;ID=EWKMg4ru1zPvdBw+uzMEhS+PpGo.1624892359262.135568
NW_022639538	Koludarov_et_al_2021	CDS	1285894	1286133	.	+	0	Name=LOC116848054 CDS;ID=EWKMg4ru1zPvdBw+uzMEhS+PpGo.1624892359262.135568
NW_022639538	Koludarov_et_al_2021	CDS	1286323	1286389	.	+	0	Name=LOC116848054 CDS;ID=EWKMg4ru1zPvdBw+uzMEhS+PpGo.1624892359262.135568
NW_022639538	Koludarov_et_al_2021	CDS	1286532	1286627	.	+	0	Name=LOC116848054 CDS;ID=EWKMg4ru1zPvdBw+uzMEhS+PpGo.1624892359262.135568
NW_022639538	Koludarov_et_al_2021	CDS	1457251	1457253	.	+	0	Name=LOC116848043 CDS;ID=EWKMg4ru1zPvdBw+uzMEhS+PpGo.1624892359262.135569
NW_022639538	Koludarov_et_al_2021	CDS	1473703	1473826	.	+	0	Name=LOC116848043 CDS;ID=EWKMg4ru1zPvdBw+uzMEhS+PpGo.1624892359262.135569
NW_022639538	Koludarov_et_al_2021	CDS	1481252	1481509	.	+	0	Name=LOC116848043 CDS;ID=EWKMg4ru1zPvdBw+uzMEhS+PpGo.1624892359262.135569
NW_022639538	Koludarov_et_al_2021	CDS	1484665	1484726	.	+	0	Name=LOC116848043 CDS;ID=EWKMg4ru1zPvdBw+uzMEhS+PpGo.1624892359262.135569
NW_022639538	Koludarov_et_al_2021	CDS	1457683	1457913	.	+	0	Name=LOC116848043 CDS;ID=EWKMg4ru1zPvdBw+uzMEhS+PpGo.1624892359262.135570
NW_022639538	Koludarov_et_al_2021	CDS	1473703	1473826	.	+	0	Name=LOC116848043 CDS;ID=EWKMg4ru1zPvdBw+uzMEhS+PpGo.1624892359262.135570
NW_022639538	Koludarov_et_al_2021	CDS	1481252	1481509	.	+	0	Name=LOC116848043 CDS;ID=EWKMg4ru1zPvdBw+uzMEhS+PpGo.1624892359262.135570
NW_022639538	Koludarov_et_al_2021	CDS	1484665	1484726	.	+	0	Name=LOC116848043 CDS;ID=EWKMg4ru1zPvdBw+uzMEhS+PpGo.1624892359262.135570
NW_022639538	Koludarov_et_al_2021	CDS	1370977	1371065	.	+	0	Name=LOC116848079 CDS;ID=EWKMg4ru1zPvdBw+uzMEhS+PpGo.1624892359262.135571
NW_022639538	Koludarov_et_al_2021	CDS	1383956	1384197	.	+	0	Name=LOC116848079 CDS;ID=EWKMg4ru1zPvdBw+uzMEhS+PpGo.1624892359262.135571
NW_022639538	Koludarov_et_al_2021	CDS	1386221	1386573	.	+	0	Name=LOC116848079 CDS;ID=EWKMg4ru1zPvdBw+uzMEhS+PpGo.1624892359262.135571
NW_022639538	Koludarov_et_al_2021	CDS	1386760	1387031	.	+	0	Name=LOC116848079 CDS;ID=EWKMg4ru1zPvdBw+uzMEhS+PpGo.1624892359262.135571
NW_022639538	Koludarov_et_al_2021	CDS	1392281	1392455	.	+	0	Name=LOC116848079 CDS;ID=EWKMg4ru1zPvdBw+uzMEhS+PpGo.1624892359262.135571
NW_022639538	Koludarov_et_al_2021	CDS	1303491	1303843	.	+	0	Name=LOC116848055 CDS;ID=EWKMg4ru1zPvdBw+uzMEhS+PpGo.1624892359262.135572
NW_022639538	Koludarov_et_al_2021	CDS	1315116	1315222	.	+	0	Name=LOC116848055 CDS;ID=EWKMg4ru1zPvdBw+uzMEhS+PpGo.1624892359262.135572
NW_022639538	Koludarov_et_al_2021	CDS	1317204	1317277	.	+	0	Name=LOC116848055 CDS;ID=EWKMg4ru1zPvdBw+uzMEhS+PpGo.1624892359262.135572
NW_022639538	Koludarov_et_al_2021	CDS	1317662	1317787	.	+	0	Name=LOC116848055 CDS;ID=EWKMg4ru1zPvdBw+uzMEhS+PpGo.1624892359262.135572
NW_022639538	Koludarov_et_al_2021	CDS	1318003	1318216	.	+	0	Name=LOC116848055 CDS;ID=EWKMg4ru1zPvdBw+uzMEhS+PpGo.1624892359262.135572
NW_022639538	Koludarov_et_al_2021	CDS	1318469	1318573	.	+	0	Name=LOC116848055 CDS;ID=EWKMg4ru1zPvdBw+uzMEhS+PpGo.1624892359262.135572
NW_022639538	Koludarov_et_al_2021	CDS	1318669	1318945	.	+	0	Name=LOC116848055 CDS;ID=EWKMg4ru1zPvdBw+uzMEhS+PpGo.1624892359262.135572
NW_022639538	Koludarov_et_al_2021	CDS	1319133	1319697	.	+	0	Name=LOC116848055 CDS;ID=EWKMg4ru1zPvdBw+uzMEhS+PpGo.1624892359262.135572
NW_022639538	Koludarov_et_al_2021	CDS	1319769	1319948	.	+	0	Name=LOC116848055 CDS;ID=EWKMg4ru1zPvdBw+uzMEhS+PpGo.1624892359262.135572
NW_022639538	Koludarov_et_al_2021	CDS	1320655	1320796	.	+	0	Name=LOC116848055 CDS;ID=EWKMg4ru1zPvdBw+uzMEhS+PpGo.1624892359262.135572
NW_022639538	Koludarov_et_al_2021	CDS	1321054	1321154	.	+	0	Name=LOC116848055 CDS;ID=EWKMg4ru1zPvdBw+uzMEhS+PpGo.1624892359262.135572
NW_022639538	Koludarov_et_al_2021	CDS	1321744	1322204	.	+	0	Name=LOC116848055 CDS;ID=EWKMg4ru1zPvdBw+uzMEhS+PpGo.1624892359262.135572
NW_022639538	Koludarov_et_al_2021	CDS	1322631	1322754	.	+	0	Name=LOC116848055 CDS;ID=EWKMg4ru1zPvdBw+uzMEhS+PpGo.1624892359262.135572
NW_022639538	Koludarov_et_al_2021	CDS	1322851	1322980	.	+	0	Name=LOC116848055 CDS;ID=EWKMg4ru1zPvdBw+uzMEhS+PpGo.1624892359262.135572
NW_022639538	Koludarov_et_al_2021	CDS	1323303	1323424	.	+	0	Name=LOC116848055 CDS;ID=EWKMg4ru1zPvdBw+uzMEhS+PpGo.1624892359262.135572
NW_022639538	Koludarov_et_al_2021	CDS	1303491	1303843	.	+	0	Name=LOC116848055 CDS;ID=EWKMg4ru1zPvdBw+uzMEhS+PpGo.1624892359262.135573
NW_022639538	Koludarov_et_al_2021	CDS	1315116	1315222	.	+	0	Name=LOC116848055 CDS;ID=EWKMg4ru1zPvdBw+uzMEhS+PpGo.1624892359262.135573
NW_022639538	Koludarov_et_al_2021	CDS	1317204	1317277	.	+	0	Name=LOC116848055 CDS;ID=EWKMg4ru1zPvdBw+uzMEhS+PpGo.1624892359262.135573
NW_022639538	Koludarov_et_al_2021	CDS	1317662	1317787	.	+	0	Name=LOC116848055 CDS;ID=EWKMg4ru1zPvdBw+uzMEhS+PpGo.1624892359262.135573
NW_022639538	Koludarov_et_al_2021	CDS	1318003	1318216	.	+	0	Name=LOC116848055 CDS;ID=EWKMg4ru1zPvdBw+uzMEhS+PpGo.1624892359262.135573
NW_022639538	Koludarov_et_al_2021	CDS	1318469	1318573	.	+	0	Name=LOC116848055 CDS;ID=EWKMg4ru1zPvdBw+uzMEhS+PpGo.1624892359262.135573
NW_022639538	Koludarov_et_al_2021	CDS	1318669	1318945	.	+	0	Name=LOC116848055 CDS;ID=EWKMg4ru1zPvdBw+uzMEhS+PpGo.1624892359262.135573
NW_022639538	Koludarov_et_al_2021	CDS	1319133	1319697	.	+	0	Name=LOC116848055 CDS;ID=EWKMg4ru1zPvdBw+uzMEhS+PpGo.1624892359262.135573
NW_022639538	Koludarov_et_al_2021	CDS	1319769	1319948	.	+	0	Name=LOC116848055 CDS;ID=EWKMg4ru1zPvdBw+uzMEhS+PpGo.1624892359262.135573
NW_022639538	Koludarov_et_al_2021	CDS	1320655	1320796	.	+	0	Name=LOC116848055 CDS;ID=EWKMg4ru1zPvdBw+uzMEhS+PpGo.1624892359262.135573
NW_022639538	Koludarov_et_al_2021	CDS	1321054	1321154	.	+	0	Name=LOC116848055 CDS;ID=EWKMg4ru1zPvdBw+uzMEhS+PpGo.1624892359262.135573
NW_022639538	Koludarov_et_al_2021	CDS	1321744	1322204	.	+	0	Name=LOC116848055 CDS;ID=EWKMg4ru1zPvdBw+uzMEhS+PpGo.1624892359262.135573
NW_022639538	Koludarov_et_al_2021	CDS	1322631	1322754	.	+	0	Name=LOC116848055 CDS;ID=EWKMg4ru1zPvdBw+uzMEhS+PpGo.1624892359262.135573
NW_022639538	Koludarov_et_al_2021	CDS	1322851	1322980	.	+	0	Name=LOC116848055 CDS;ID=EWKMg4ru1zPvdBw+uzMEhS+PpGo.1624892359262.135573
NW_022639538	Koludarov_et_al_2021	CDS	1323303	1323424	.	+	0	Name=LOC116848055 CDS;ID=EWKMg4ru1zPvdBw+uzMEhS+PpGo.1624892359262.135573
NW_022639538	Koludarov_et_al_2021	CDS	1303491	1303843	.	+	0	Name=LOC116848055 CDS;ID=EWKMg4ru1zPvdBw+uzMEhS+PpGo.1624892359262.135574
NW_022639538	Koludarov_et_al_2021	CDS	1315116	1315222	.	+	0	Name=LOC116848055 CDS;ID=EWKMg4ru1zPvdBw+uzMEhS+PpGo.1624892359262.135574
NW_022639538	Koludarov_et_al_2021	CDS	1317204	1317277	.	+	0	Name=LOC116848055 CDS;ID=EWKMg4ru1zPvdBw+uzMEhS+PpGo.1624892359262.135574
NW_022639538	Koludarov_et_al_2021	CDS	1317662	1317787	.	+	0	Name=LOC116848055 CDS;ID=EWKMg4ru1zPvdBw+uzMEhS+PpGo.1624892359262.135574
NW_022639538	Koludarov_et_al_2021	CDS	1318003	1318216	.	+	0	Name=LOC116848055 CDS;ID=EWKMg4ru1zPvdBw+uzMEhS+PpGo.1624892359262.135574
NW_022639538	Koludarov_et_al_2021	CDS	1318469	1318573	.	+	0	Name=LOC116848055 CDS;ID=EWKMg4ru1zPvdBw+uzMEhS+PpGo.1624892359262.135574
NW_022639538	Koludarov_et_al_2021	CDS	1318756	1318945	.	+	0	Name=LOC116848055 CDS;ID=EWKMg4ru1zPvdBw+uzMEhS+PpGo.1624892359262.135574
NW_022639538	Koludarov_et_al_2021	CDS	1319133	1319697	.	+	0	Name=LOC116848055 CDS;ID=EWKMg4ru1zPvdBw+uzMEhS+PpGo.1624892359262.135574
NW_022639538	Koludarov_et_al_2021	CDS	1319769	1319948	.	+	0	Name=LOC116848055 CDS;ID=EWKMg4ru1zPvdBw+uzMEhS+PpGo.1624892359262.135574
NW_022639538	Koludarov_et_al_2021	CDS	1320655	1320796	.	+	0	Name=LOC116848055 CDS;ID=EWKMg4ru1zPvdBw+uzMEhS+PpGo.1624892359262.135574
NW_022639538	Koludarov_et_al_2021	CDS	1321054	1321154	.	+	0	Name=LOC116848055 CDS;ID=EWKMg4ru1zPvdBw+uzMEhS+PpGo.1624892359262.135574
NW_022639538	Koludarov_et_al_2021	CDS	1321744	1322204	.	+	0	Name=LOC116848055 CDS;ID=EWKMg4ru1zPvdBw+uzMEhS+PpGo.1624892359262.135574
NW_022639538	Koludarov_et_al_2021	CDS	1322631	1322754	.	+	0	Name=LOC116848055 CDS;ID=EWKMg4ru1zPvdBw+uzMEhS+PpGo.1624892359262.135574
NW_022639538	Koludarov_et_al_2021	CDS	1322851	1322980	.	+	0	Name=LOC116848055 CDS;ID=EWKMg4ru1zPvdBw+uzMEhS+PpGo.1624892359262.135574
NW_022639538	Koludarov_et_al_2021	CDS	1323303	1323424	.	+	0	Name=LOC116848055 CDS;ID=EWKMg4ru1zPvdBw+uzMEhS+PpGo.1624892359262.135574
NW_022639538	Koludarov_et_al_2021	CDS	1440392	1440659	.	-	0	Name=LOC116848076 CDS;ID=EWKMg4ru1zPvdBw+uzMEhS+PpGo.1624892359262.135575
NW_022639538	Koludarov_et_al_2021	CDS	1427693	1427848	.	-	0	Name=LOC116848076 CDS;ID=EWKMg4ru1zPvdBw+uzMEhS+PpGo.1624892359262.135575
NW_022639538	Koludarov_et_al_2021	CDS	1426228	1426448	.	-	0	Name=LOC116848076 CDS;ID=EWKMg4ru1zPvdBw+uzMEhS+PpGo.1624892359262.135575
NW_022639538	Koludarov_et_al_2021	CDS	1423793	1424001	.	-	0	Name=LOC116848076 CDS;ID=EWKMg4ru1zPvdBw+uzMEhS+PpGo.1624892359262.135575
NW_022639538	Koludarov_et_al_2021	CDS	1423266	1423521	.	-	0	Name=LOC116848076 CDS;ID=EWKMg4ru1zPvdBw+uzMEhS+PpGo.1624892359262.135575
NW_022639538	Koludarov_et_al_2021	CDS	1422941	1423101	.	-	0	Name=LOC116848076 CDS;ID=EWKMg4ru1zPvdBw+uzMEhS+PpGo.1624892359262.135575
NW_022639538	Koludarov_et_al_2021	CDS	1422695	1422863	.	-	0	Name=LOC116848076 CDS;ID=EWKMg4ru1zPvdBw+uzMEhS+PpGo.1624892359262.135575
NW_022639538	Koludarov_et_al_2021	CDS	1422173	1422366	.	-	0	Name=LOC116848076 CDS;ID=EWKMg4ru1zPvdBw+uzMEhS+PpGo.1624892359262.135575
NW_022639538	Koludarov_et_al_2021	CDS	1421963	1422092	.	-	0	Name=LOC116848076 CDS;ID=EWKMg4ru1zPvdBw+uzMEhS+PpGo.1624892359262.135575
NW_022639538	Koludarov_et_al_2021	CDS	1421681	1421873	.	-	0	Name=LOC116848076 CDS;ID=EWKMg4ru1zPvdBw+uzMEhS+PpGo.1624892359262.135575
NW_022639538	Koludarov_et_al_2021	CDS	1421001	1421146	.	-	0	Name=LOC116848076 CDS;ID=EWKMg4ru1zPvdBw+uzMEhS+PpGo.1624892359262.135575
NW_022639538	Koludarov_et_al_2021	CDS	1420726	1420872	.	-	0	Name=LOC116848076 CDS;ID=EWKMg4ru1zPvdBw+uzMEhS+PpGo.1624892359262.135575
NW_022639538	Koludarov_et_al_2021	CDS	435609	435703	.	-	0	Name=LOC116848057 CDS;ID=EWKMg4ru1zPvdBw+uzMEhS+PpGo.1624892359262.135576
NW_022639538	Koludarov_et_al_2021	CDS	435330	435417	.	-	0	Name=LOC116848057 CDS;ID=EWKMg4ru1zPvdBw+uzMEhS+PpGo.1624892359262.135576
NW_022639538	Koludarov_et_al_2021	CDS	435213	435264	.	-	0	Name=LOC116848057 CDS;ID=EWKMg4ru1zPvdBw+uzMEhS+PpGo.1624892359262.135576
NW_022639538	Koludarov_et_al_2021	CDS	434880	435074	.	-	0	Name=LOC116848057 CDS;ID=EWKMg4ru1zPvdBw+uzMEhS+PpGo.1624892359262.135576
NW_022639538	Koludarov_et_al_2021	CDS	428132	428391	.	-	0	Name=LOC116848057 CDS;ID=EWKMg4ru1zPvdBw+uzMEhS+PpGo.1624892359262.135576
NW_022639538	Koludarov_et_al_2021	CDS	427850	428008	.	-	0	Name=LOC116848057 CDS;ID=EWKMg4ru1zPvdBw+uzMEhS+PpGo.1624892359262.135576
NW_022639538	Koludarov_et_al_2021	CDS	427539	427657	.	-	0	Name=LOC116848057 CDS;ID=EWKMg4ru1zPvdBw+uzMEhS+PpGo.1624892359262.135576
NW_022639538	Koludarov_et_al_2021	CDS	427353	427444	.	-	0	Name=LOC116848057 CDS;ID=EWKMg4ru1zPvdBw+uzMEhS+PpGo.1624892359262.135576
NW_022639538	Koludarov_et_al_2021	CDS	427117	427278	.	-	0	Name=LOC116848057 CDS;ID=EWKMg4ru1zPvdBw+uzMEhS+PpGo.1624892359262.135576
NW_022639538	Koludarov_et_al_2021	CDS	426555	426840	.	-	0	Name=LOC116848057 CDS;ID=EWKMg4ru1zPvdBw+uzMEhS+PpGo.1624892359262.135576
NW_022639538	Koludarov_et_al_2021	CDS	426365	426467	.	-	0	Name=LOC116848057 CDS;ID=EWKMg4ru1zPvdBw+uzMEhS+PpGo.1624892359262.135576
NW_022639538	Koludarov_et_al_2021	CDS	425734	426066	.	-	0	Name=LOC116848057 CDS;ID=EWKMg4ru1zPvdBw+uzMEhS+PpGo.1624892359262.135576
NW_022639538	Koludarov_et_al_2021	CDS	747568	747660	.	+	0	Name=LOC116848060 CDS;ID=EWKMg4ru1zPvdBw+uzMEhS+PpGo.1624892359262.135577
NW_022639538	Koludarov_et_al_2021	CDS	748931	749070	.	+	0	Name=LOC116848060 CDS;ID=EWKMg4ru1zPvdBw+uzMEhS+PpGo.1624892359262.135577
NW_022639538	Koludarov_et_al_2021	CDS	749167	749340	.	+	0	Name=LOC116848060 CDS;ID=EWKMg4ru1zPvdBw+uzMEhS+PpGo.1624892359262.135577
NW_022639538	Koludarov_et_al_2021	CDS	750955	751245	.	+	0	Name=LOC116848060 CDS;ID=EWKMg4ru1zPvdBw+uzMEhS+PpGo.1624892359262.135577
NW_022639538	Koludarov_et_al_2021	CDS	751364	751490	.	+	0	Name=LOC116848060 CDS;ID=EWKMg4ru1zPvdBw+uzMEhS+PpGo.1624892359262.135577
NW_022639538	Koludarov_et_al_2021	CDS	751607	751770	.	+	0	Name=LOC116848060 CDS;ID=EWKMg4ru1zPvdBw+uzMEhS+PpGo.1624892359262.135577
NW_022639538	Koludarov_et_al_2021	CDS	752670	752897	.	+	0	Name=LOC116848060 CDS;ID=EWKMg4ru1zPvdBw+uzMEhS+PpGo.1624892359262.135577
NW_022639538	Koludarov_et_al_2021	CDS	753280	753385	.	+	0	Name=LOC116848060 CDS;ID=EWKMg4ru1zPvdBw+uzMEhS+PpGo.1624892359262.135577
NW_022639538	Koludarov_et_al_2021	CDS	753448	753714	.	+	0	Name=LOC116848060 CDS;ID=EWKMg4ru1zPvdBw+uzMEhS+PpGo.1624892359262.135577
NW_022639538	Koludarov_et_al_2021	CDS	753950	754106	.	+	0	Name=LOC116848060 CDS;ID=EWKMg4ru1zPvdBw+uzMEhS+PpGo.1624892359262.135577
NW_022639538	Koludarov_et_al_2021	CDS	754811	755005	.	+	0	Name=LOC116848060 CDS;ID=EWKMg4ru1zPvdBw+uzMEhS+PpGo.1624892359262.135577
NW_022639538	Koludarov_et_al_2021	CDS	755130	755272	.	+	0	Name=LOC116848060 CDS;ID=EWKMg4ru1zPvdBw+uzMEhS+PpGo.1624892359262.135577
NW_022639538	Koludarov_et_al_2021	CDS	755379	755606	.	+	0	Name=LOC116848060 CDS;ID=EWKMg4ru1zPvdBw+uzMEhS+PpGo.1624892359262.135577
NW_022639538	Koludarov_et_al_2021	CDS	755839	756174	.	+	0	Name=LOC116848060 CDS;ID=EWKMg4ru1zPvdBw+uzMEhS+PpGo.1624892359262.135577
NW_022639538	Koludarov_et_al_2021	CDS	756324	756350	.	+	0	Name=LOC116848060 CDS;ID=EWKMg4ru1zPvdBw+uzMEhS+PpGo.1624892359262.135577
NW_022639538	Koludarov_et_al_2021	CDS	1476357	1476876	.	+	0	Name=LOC116848043 CDS;ID=EWKMg4ru1zPvdBw+uzMEhS+PpGo.1624892359262.135578
NW_022639538	Koludarov_et_al_2021	CDS	1481252	1481509	.	+	0	Name=LOC116848043 CDS;ID=EWKMg4ru1zPvdBw+uzMEhS+PpGo.1624892359262.135578
NW_022639538	Koludarov_et_al_2021	CDS	1484665	1484726	.	+	0	Name=LOC116848043 CDS;ID=EWKMg4ru1zPvdBw+uzMEhS+PpGo.1624892359262.135578
NW_022639538	Koludarov_et_al_2021	CDS	1315216	1315222	.	+	0	Name=LOC116848055 CDS;ID=EWKMg4ru1zPvdBw+uzMEhS+PpGo.1624892359262.135579
NW_022639538	Koludarov_et_al_2021	CDS	1317204	1317277	.	+	0	Name=LOC116848055 CDS;ID=EWKMg4ru1zPvdBw+uzMEhS+PpGo.1624892359262.135579
NW_022639538	Koludarov_et_al_2021	CDS	1317662	1317787	.	+	0	Name=LOC116848055 CDS;ID=EWKMg4ru1zPvdBw+uzMEhS+PpGo.1624892359262.135579
NW_022639538	Koludarov_et_al_2021	CDS	1318003	1318216	.	+	0	Name=LOC116848055 CDS;ID=EWKMg4ru1zPvdBw+uzMEhS+PpGo.1624892359262.135579
NW_022639538	Koludarov_et_al_2021	CDS	1318469	1318573	.	+	0	Name=LOC116848055 CDS;ID=EWKMg4ru1zPvdBw+uzMEhS+PpGo.1624892359262.135579
NW_022639538	Koludarov_et_al_2021	CDS	1318669	1318945	.	+	0	Name=LOC116848055 CDS;ID=EWKMg4ru1zPvdBw+uzMEhS+PpGo.1624892359262.135579
NW_022639538	Koludarov_et_al_2021	CDS	1319133	1319697	.	+	0	Name=LOC116848055 CDS;ID=EWKMg4ru1zPvdBw+uzMEhS+PpGo.1624892359262.135579
NW_022639538	Koludarov_et_al_2021	CDS	1319769	1319948	.	+	0	Name=LOC116848055 CDS;ID=EWKMg4ru1zPvdBw+uzMEhS+PpGo.1624892359262.135579
NW_022639538	Koludarov_et_al_2021	CDS	1320655	1320796	.	+	0	Name=LOC116848055 CDS;ID=EWKMg4ru1zPvdBw+uzMEhS+PpGo.1624892359262.135579
NW_022639538	Koludarov_et_al_2021	CDS	1321054	1321154	.	+	0	Name=LOC116848055 CDS;ID=EWKMg4ru1zPvdBw+uzMEhS+PpGo.1624892359262.135579
NW_022639538	Koludarov_et_al_2021	CDS	1321744	1322204	.	+	0	Name=LOC116848055 CDS;ID=EWKMg4ru1zPvdBw+uzMEhS+PpGo.1624892359262.135579
NW_022639538	Koludarov_et_al_2021	CDS	1322631	1322754	.	+	0	Name=LOC116848055 CDS;ID=EWKMg4ru1zPvdBw+uzMEhS+PpGo.1624892359262.135579
NW_022639538	Koludarov_et_al_2021	CDS	1322851	1322980	.	+	0	Name=LOC116848055 CDS;ID=EWKMg4ru1zPvdBw+uzMEhS+PpGo.1624892359262.135579
NW_022639538	Koludarov_et_al_2021	CDS	1323303	1323424	.	+	0	Name=LOC116848055 CDS;ID=EWKMg4ru1zPvdBw+uzMEhS+PpGo.1624892359262.135579
NW_022639538	Koludarov_et_al_2021	CDS	453155	453355	.	+	0	Name=LOC116848046 CDS;ID=EWKMg4ru1zPvdBw+uzMEhS+PpGo.1624892359262.135580
NW_022639538	Koludarov_et_al_2021	CDS	453900	454013	.	+	0	Name=LOC116848046 CDS;ID=EWKMg4ru1zPvdBw+uzMEhS+PpGo.1624892359262.135580
NW_022639538	Koludarov_et_al_2021	CDS	454253	454304	.	+	0	Name=LOC116848046 CDS;ID=EWKMg4ru1zPvdBw+uzMEhS+PpGo.1624892359262.135580
NW_022639538	Koludarov_et_al_2021	CDS	454420	454490	.	+	0	Name=LOC116848046 CDS;ID=EWKMg4ru1zPvdBw+uzMEhS+PpGo.1624892359262.135580
NW_022639538	Koludarov_et_al_2021	CDS	455742	455984	.	+	0	Name=LOC116848046 CDS;ID=EWKMg4ru1zPvdBw+uzMEhS+PpGo.1624892359262.135580
NW_022639538	Koludarov_et_al_2021	CDS	456599	456724	.	+	0	Name=LOC116848046 CDS;ID=EWKMg4ru1zPvdBw+uzMEhS+PpGo.1624892359262.135580
NW_022639538	Koludarov_et_al_2021	CDS	457162	457400	.	+	0	Name=LOC116848046 CDS;ID=EWKMg4ru1zPvdBw+uzMEhS+PpGo.1624892359262.135580
NW_022639538	Koludarov_et_al_2021	CDS	458031	458205	.	+	0	Name=LOC116848046 CDS;ID=EWKMg4ru1zPvdBw+uzMEhS+PpGo.1624892359262.135580
NW_022639538	Koludarov_et_al_2021	CDS	458291	458456	.	+	0	Name=LOC116848046 CDS;ID=EWKMg4ru1zPvdBw+uzMEhS+PpGo.1624892359262.135580
NW_022639538	Koludarov_et_al_2021	CDS	459036	459088	.	+	0	Name=LOC116848046 CDS;ID=EWKMg4ru1zPvdBw+uzMEhS+PpGo.1624892359262.135580
NW_022639538	Koludarov_et_al_2021	CDS	459168	459358	.	+	0	Name=LOC116848046 CDS;ID=EWKMg4ru1zPvdBw+uzMEhS+PpGo.1624892359262.135580
NW_022639538	Koludarov_et_al_2021	CDS	459440	459517	.	+	0	Name=LOC116848046 CDS;ID=EWKMg4ru1zPvdBw+uzMEhS+PpGo.1624892359262.135580
NW_022639538	Koludarov_et_al_2021	CDS	460247	460385	.	+	0	Name=LOC116848046 CDS;ID=EWKMg4ru1zPvdBw+uzMEhS+PpGo.1624892359262.135580
NW_022639538	Koludarov_et_al_2021	CDS	1354519	1354662	.	+	0	Name=LOC116848077 CDS;ID=EWKMg4ru1zPvdBw+uzMEhS+PpGo.1624892359262.135581
NW_022639538	Koludarov_et_al_2021	CDS	1355909	1356068	.	+	0	Name=LOC116848077 CDS;ID=EWKMg4ru1zPvdBw+uzMEhS+PpGo.1624892359262.135581
NW_022639538	Koludarov_et_al_2021	CDS	1357761	1357987	.	+	0	Name=LOC116848077 CDS;ID=EWKMg4ru1zPvdBw+uzMEhS+PpGo.1624892359262.135581
NW_022639538	Koludarov_et_al_2021	CDS	1358299	1358560	.	+	0	Name=LOC116848077 CDS;ID=EWKMg4ru1zPvdBw+uzMEhS+PpGo.1624892359262.135581
NW_022639538	Koludarov_et_al_2021	CDS	1358890	1359050	.	+	0	Name=LOC116848077 CDS;ID=EWKMg4ru1zPvdBw+uzMEhS+PpGo.1624892359262.135581
NW_022639538	Koludarov_et_al_2021	CDS	1359274	1359565	.	+	0	Name=LOC116848077 CDS;ID=EWKMg4ru1zPvdBw+uzMEhS+PpGo.1624892359262.135581
NW_022639538	Koludarov_et_al_2021	CDS	1359998	1360269	.	+	0	Name=LOC116848077 CDS;ID=EWKMg4ru1zPvdBw+uzMEhS+PpGo.1624892359262.135581
NW_022639538	Koludarov_et_al_2021	CDS	1361542	1361724	.	+	0	Name=LOC116848077 CDS;ID=EWKMg4ru1zPvdBw+uzMEhS+PpGo.1624892359262.135581
NW_022639538	Koludarov_et_al_2021	CDS	763947	764072	.	-	0	Name=LOC116848062 CDS;ID=EWKMg4ru1zPvdBw+uzMEhS+PpGo.1624892359262.135582
NW_022639538	Koludarov_et_al_2021	CDS	757500	757646	.	-	0	Name=LOC116848062 CDS;ID=EWKMg4ru1zPvdBw+uzMEhS+PpGo.1624892359262.135582
NW_022639538	Koludarov_et_al_2021	CDS	757241	757279	.	-	0	Name=LOC116848062 CDS;ID=EWKMg4ru1zPvdBw+uzMEhS+PpGo.1624892359262.135582
NW_022639538	Koludarov_et_al_2021	CDS	763947	764072	.	-	0	Name=LOC116848062 CDS;ID=EWKMg4ru1zPvdBw+uzMEhS+PpGo.1624892359262.135583
NW_022639538	Koludarov_et_al_2021	CDS	757500	757646	.	-	0	Name=LOC116848062 CDS;ID=EWKMg4ru1zPvdBw+uzMEhS+PpGo.1624892359262.135583
NW_022639538	Koludarov_et_al_2021	CDS	757241	757321	.	-	0	Name=LOC116848062 CDS;ID=EWKMg4ru1zPvdBw+uzMEhS+PpGo.1624892359262.135583
NW_022639538	Koludarov_et_al_2021	CDS	763947	764072	.	-	0	Name=LOC116848062 CDS;ID=EWKMg4ru1zPvdBw+uzMEhS+PpGo.1624892359262.135584
NW_022639538	Koludarov_et_al_2021	CDS	757500	757646	.	-	0	Name=LOC116848062 CDS;ID=EWKMg4ru1zPvdBw+uzMEhS+PpGo.1624892359262.135584
NW_022639538	Koludarov_et_al_2021	CDS	757241	757321	.	-	0	Name=LOC116848062 CDS;ID=EWKMg4ru1zPvdBw+uzMEhS+PpGo.1624892359262.135584
NW_022639538	Koludarov_et_al_2021	CDS	1407833	1408165	.	-	0	Name=LOC116848074 CDS;ID=EWKMg4ru1zPvdBw+uzMEhS+PpGo.1624892359262.135585
NW_022639538	Koludarov_et_al_2021	CDS	1407599	1407724	.	-	0	Name=LOC116848074 CDS;ID=EWKMg4ru1zPvdBw+uzMEhS+PpGo.1624892359262.135585
NW_022639538	Koludarov_et_al_2021	CDS	1407409	1407485	.	-	0	Name=LOC116848074 CDS;ID=EWKMg4ru1zPvdBw+uzMEhS+PpGo.1624892359262.135585
NW_022639538	Koludarov_et_al_2021	CDS	1407192	1407258	.	-	0	Name=LOC116848074 CDS;ID=EWKMg4ru1zPvdBw+uzMEhS+PpGo.1624892359262.135585
NW_022639538	Koludarov_et_al_2021	CDS	1406977	1407122	.	-	0	Name=LOC116848074 CDS;ID=EWKMg4ru1zPvdBw+uzMEhS+PpGo.1624892359262.135585
NW_022639538	Koludarov_et_al_2021	CDS	1406735	1406855	.	-	0	Name=LOC116848074 CDS;ID=EWKMg4ru1zPvdBw+uzMEhS+PpGo.1624892359262.135585
NW_022639538	Koludarov_et_al_2021	CDS	1406436	1406606	.	-	0	Name=LOC116848074 CDS;ID=EWKMg4ru1zPvdBw+uzMEhS+PpGo.1624892359262.135585
NW_022639538	Koludarov_et_al_2021	CDS	1404208	1404299	.	-	0	Name=LOC116848074 CDS;ID=EWKMg4ru1zPvdBw+uzMEhS+PpGo.1624892359262.135585
NW_022639538	Koludarov_et_al_2021	CDS	1403407	1403455	.	-	0	Name=LOC116848074 CDS;ID=EWKMg4ru1zPvdBw+uzMEhS+PpGo.1624892359262.135585
NW_022639538	Koludarov_et_al_2021	CDS	1403254	1403343	.	-	0	Name=LOC116848074 CDS;ID=EWKMg4ru1zPvdBw+uzMEhS+PpGo.1624892359262.135585
NW_022639538	Koludarov_et_al_2021	CDS	1403090	1403176	.	-	0	Name=LOC116848074 CDS;ID=EWKMg4ru1zPvdBw+uzMEhS+PpGo.1624892359262.135585
NW_022639538	Koludarov_et_al_2021	CDS	1402852	1403010	.	-	0	Name=LOC116848074 CDS;ID=EWKMg4ru1zPvdBw+uzMEhS+PpGo.1624892359262.135585
NW_022639538	Koludarov_et_al_2021	CDS	1402619	1402771	.	-	0	Name=LOC116848074 CDS;ID=EWKMg4ru1zPvdBw+uzMEhS+PpGo.1624892359262.135585
NW_022639538	Koludarov_et_al_2021	CDS	1402402	1402525	.	-	0	Name=LOC116848074 CDS;ID=EWKMg4ru1zPvdBw+uzMEhS+PpGo.1624892359262.135585
NW_022639538	Koludarov_et_al_2021	CDS	1401990	1402275	.	-	0	Name=LOC116848074 CDS;ID=EWKMg4ru1zPvdBw+uzMEhS+PpGo.1624892359262.135585
NW_022639538	Koludarov_et_al_2021	CDS	1401574	1401901	.	-	0	Name=LOC116848074 CDS;ID=EWKMg4ru1zPvdBw+uzMEhS+PpGo.1624892359262.135585
NW_022639538	Koludarov_et_al_2021	CDS	1407833	1408165	.	-	0	Name=LOC116848074 CDS;ID=EWKMg4ru1zPvdBw+uzMEhS+PpGo.1624892359263.135586
NW_022639538	Koludarov_et_al_2021	CDS	1407599	1407724	.	-	0	Name=LOC116848074 CDS;ID=EWKMg4ru1zPvdBw+uzMEhS+PpGo.1624892359263.135586
NW_022639538	Koludarov_et_al_2021	CDS	1407409	1407485	.	-	0	Name=LOC116848074 CDS;ID=EWKMg4ru1zPvdBw+uzMEhS+PpGo.1624892359263.135586
NW_022639538	Koludarov_et_al_2021	CDS	1407192	1407258	.	-	0	Name=LOC116848074 CDS;ID=EWKMg4ru1zPvdBw+uzMEhS+PpGo.1624892359263.135586
NW_022639538	Koludarov_et_al_2021	CDS	1406977	1407122	.	-	0	Name=LOC116848074 CDS;ID=EWKMg4ru1zPvdBw+uzMEhS+PpGo.1624892359263.135586
NW_022639538	Koludarov_et_al_2021	CDS	1406735	1406855	.	-	0	Name=LOC116848074 CDS;ID=EWKMg4ru1zPvdBw+uzMEhS+PpGo.1624892359263.135586
NW_022639538	Koludarov_et_al_2021	CDS	1406436	1406606	.	-	0	Name=LOC116848074 CDS;ID=EWKMg4ru1zPvdBw+uzMEhS+PpGo.1624892359263.135586
NW_022639538	Koludarov_et_al_2021	CDS	1404904	1405001	.	-	0	Name=LOC116848074 CDS;ID=EWKMg4ru1zPvdBw+uzMEhS+PpGo.1624892359263.135586
NW_022639538	Koludarov_et_al_2021	CDS	1403407	1403455	.	-	0	Name=LOC116848074 CDS;ID=EWKMg4ru1zPvdBw+uzMEhS+PpGo.1624892359263.135586
NW_022639538	Koludarov_et_al_2021	CDS	1403254	1403343	.	-	0	Name=LOC116848074 CDS;ID=EWKMg4ru1zPvdBw+uzMEhS+PpGo.1624892359263.135586
NW_022639538	Koludarov_et_al_2021	CDS	1403090	1403176	.	-	0	Name=LOC116848074 CDS;ID=EWKMg4ru1zPvdBw+uzMEhS+PpGo.1624892359263.135586
NW_022639538	Koludarov_et_al_2021	CDS	1402852	1403010	.	-	0	Name=LOC116848074 CDS;ID=EWKMg4ru1zPvdBw+uzMEhS+PpGo.1624892359263.135586
NW_022639538	Koludarov_et_al_2021	CDS	1402619	1402771	.	-	0	Name=LOC116848074 CDS;ID=EWKMg4ru1zPvdBw+uzMEhS+PpGo.1624892359263.135586
NW_022639538	Koludarov_et_al_2021	CDS	1402402	1402525	.	-	0	Name=LOC116848074 CDS;ID=EWKMg4ru1zPvdBw+uzMEhS+PpGo.1624892359263.135586
NW_022639538	Koludarov_et_al_2021	CDS	1401990	1402275	.	-	0	Name=LOC116848074 CDS;ID=EWKMg4ru1zPvdBw+uzMEhS+PpGo.1624892359263.135586
NW_022639538	Koludarov_et_al_2021	CDS	1401574	1401901	.	-	0	Name=LOC116848074 CDS;ID=EWKMg4ru1zPvdBw+uzMEhS+PpGo.1624892359263.135586
NW_022639538	Koludarov_et_al_2021	CDS	1407833	1408165	.	-	0	Name=LOC116848074 CDS;ID=EWKMg4ru1zPvdBw+uzMEhS+PpGo.1624892359263.135587
NW_022639538	Koludarov_et_al_2021	CDS	1407599	1407724	.	-	0	Name=LOC116848074 CDS;ID=EWKMg4ru1zPvdBw+uzMEhS+PpGo.1624892359263.135587
NW_022639538	Koludarov_et_al_2021	CDS	1407409	1407485	.	-	0	Name=LOC116848074 CDS;ID=EWKMg4ru1zPvdBw+uzMEhS+PpGo.1624892359263.135587
NW_022639538	Koludarov_et_al_2021	CDS	1407192	1407258	.	-	0	Name=LOC116848074 CDS;ID=EWKMg4ru1zPvdBw+uzMEhS+PpGo.1624892359263.135587
NW_022639538	Koludarov_et_al_2021	CDS	1406977	1407122	.	-	0	Name=LOC116848074 CDS;ID=EWKMg4ru1zPvdBw+uzMEhS+PpGo.1624892359263.135587
NW_022639538	Koludarov_et_al_2021	CDS	1406735	1406855	.	-	0	Name=LOC116848074 CDS;ID=EWKMg4ru1zPvdBw+uzMEhS+PpGo.1624892359263.135587
NW_022639538	Koludarov_et_al_2021	CDS	1406436	1406606	.	-	0	Name=LOC116848074 CDS;ID=EWKMg4ru1zPvdBw+uzMEhS+PpGo.1624892359263.135587
NW_022639538	Koludarov_et_al_2021	CDS	1404904	1405001	.	-	0	Name=LOC116848074 CDS;ID=EWKMg4ru1zPvdBw+uzMEhS+PpGo.1624892359263.135587
NW_022639538	Koludarov_et_al_2021	CDS	1403407	1403455	.	-	0	Name=LOC116848074 CDS;ID=EWKMg4ru1zPvdBw+uzMEhS+PpGo.1624892359263.135587
NW_022639538	Koludarov_et_al_2021	CDS	1403254	1403343	.	-	0	Name=LOC116848074 CDS;ID=EWKMg4ru1zPvdBw+uzMEhS+PpGo.1624892359263.135587
NW_022639538	Koludarov_et_al_2021	CDS	1403090	1403176	.	-	0	Name=LOC116848074 CDS;ID=EWKMg4ru1zPvdBw+uzMEhS+PpGo.1624892359263.135587
NW_022639538	Koludarov_et_al_2021	CDS	1402852	1403010	.	-	0	Name=LOC116848074 CDS;ID=EWKMg4ru1zPvdBw+uzMEhS+PpGo.1624892359263.135587
NW_022639538	Koludarov_et_al_2021	CDS	1402619	1402771	.	-	0	Name=LOC116848074 CDS;ID=EWKMg4ru1zPvdBw+uzMEhS+PpGo.1624892359263.135587
NW_022639538	Koludarov_et_al_2021	CDS	1402402	1402525	.	-	0	Name=LOC116848074 CDS;ID=EWKMg4ru1zPvdBw+uzMEhS+PpGo.1624892359263.135587
NW_022639538	Koludarov_et_al_2021	CDS	1401990	1402275	.	-	0	Name=LOC116848074 CDS;ID=EWKMg4ru1zPvdBw+uzMEhS+PpGo.1624892359263.135587
NW_022639538	Koludarov_et_al_2021	CDS	1401574	1401901	.	-	0	Name=LOC116848074 CDS;ID=EWKMg4ru1zPvdBw+uzMEhS+PpGo.1624892359263.135587
NW_022639538	Koludarov_et_al_2021	CDS	1407833	1408165	.	-	0	Name=LOC116848074 CDS;ID=EWKMg4ru1zPvdBw+uzMEhS+PpGo.1624892359263.135588
NW_022639538	Koludarov_et_al_2021	CDS	1407599	1407724	.	-	0	Name=LOC116848074 CDS;ID=EWKMg4ru1zPvdBw+uzMEhS+PpGo.1624892359263.135588
NW_022639538	Koludarov_et_al_2021	CDS	1407409	1407485	.	-	0	Name=LOC116848074 CDS;ID=EWKMg4ru1zPvdBw+uzMEhS+PpGo.1624892359263.135588
NW_022639538	Koludarov_et_al_2021	CDS	1407192	1407258	.	-	0	Name=LOC116848074 CDS;ID=EWKMg4ru1zPvdBw+uzMEhS+PpGo.1624892359263.135588
NW_022639538	Koludarov_et_al_2021	CDS	1406977	1407122	.	-	0	Name=LOC116848074 CDS;ID=EWKMg4ru1zPvdBw+uzMEhS+PpGo.1624892359263.135588
NW_022639538	Koludarov_et_al_2021	CDS	1406735	1406855	.	-	0	Name=LOC116848074 CDS;ID=EWKMg4ru1zPvdBw+uzMEhS+PpGo.1624892359263.135588
NW_022639538	Koludarov_et_al_2021	CDS	1406436	1406606	.	-	0	Name=LOC116848074 CDS;ID=EWKMg4ru1zPvdBw+uzMEhS+PpGo.1624892359263.135588
NW_022639538	Koludarov_et_al_2021	CDS	1404904	1405001	.	-	0	Name=LOC116848074 CDS;ID=EWKMg4ru1zPvdBw+uzMEhS+PpGo.1624892359263.135588
NW_022639538	Koludarov_et_al_2021	CDS	1403407	1403455	.	-	0	Name=LOC116848074 CDS;ID=EWKMg4ru1zPvdBw+uzMEhS+PpGo.1624892359263.135588
NW_022639538	Koludarov_et_al_2021	CDS	1403254	1403343	.	-	0	Name=LOC116848074 CDS;ID=EWKMg4ru1zPvdBw+uzMEhS+PpGo.1624892359263.135588
NW_022639538	Koludarov_et_al_2021	CDS	1403090	1403176	.	-	0	Name=LOC116848074 CDS;ID=EWKMg4ru1zPvdBw+uzMEhS+PpGo.1624892359263.135588
NW_022639538	Koludarov_et_al_2021	CDS	1402852	1403010	.	-	0	Name=LOC116848074 CDS;ID=EWKMg4ru1zPvdBw+uzMEhS+PpGo.1624892359263.135588
NW_022639538	Koludarov_et_al_2021	CDS	1402619	1402771	.	-	0	Name=LOC116848074 CDS;ID=EWKMg4ru1zPvdBw+uzMEhS+PpGo.1624892359263.135588
NW_022639538	Koludarov_et_al_2021	CDS	1402402	1402525	.	-	0	Name=LOC116848074 CDS;ID=EWKMg4ru1zPvdBw+uzMEhS+PpGo.1624892359263.135588
NW_022639538	Koludarov_et_al_2021	CDS	1401990	1402275	.	-	0	Name=LOC116848074 CDS;ID=EWKMg4ru1zPvdBw+uzMEhS+PpGo.1624892359263.135588
NW_022639538	Koludarov_et_al_2021	CDS	1401574	1401901	.	-	0	Name=LOC116848074 CDS;ID=EWKMg4ru1zPvdBw+uzMEhS+PpGo.1624892359263.135588
NW_022639538	Koludarov_et_al_2021	CDS	1407833	1408165	.	-	0	Name=LOC116848074 CDS;ID=EWKMg4ru1zPvdBw+uzMEhS+PpGo.1624892359263.135589
NW_022639538	Koludarov_et_al_2021	CDS	1407599	1407724	.	-	0	Name=LOC116848074 CDS;ID=EWKMg4ru1zPvdBw+uzMEhS+PpGo.1624892359263.135589
NW_022639538	Koludarov_et_al_2021	CDS	1407409	1407485	.	-	0	Name=LOC116848074 CDS;ID=EWKMg4ru1zPvdBw+uzMEhS+PpGo.1624892359263.135589
NW_022639538	Koludarov_et_al_2021	CDS	1407192	1407258	.	-	0	Name=LOC116848074 CDS;ID=EWKMg4ru1zPvdBw+uzMEhS+PpGo.1624892359263.135589
NW_022639538	Koludarov_et_al_2021	CDS	1406977	1407122	.	-	0	Name=LOC116848074 CDS;ID=EWKMg4ru1zPvdBw+uzMEhS+PpGo.1624892359263.135589
NW_022639538	Koludarov_et_al_2021	CDS	1406735	1406855	.	-	0	Name=LOC116848074 CDS;ID=EWKMg4ru1zPvdBw+uzMEhS+PpGo.1624892359263.135589
NW_022639538	Koludarov_et_al_2021	CDS	1406436	1406606	.	-	0	Name=LOC116848074 CDS;ID=EWKMg4ru1zPvdBw+uzMEhS+PpGo.1624892359263.135589
NW_022639538	Koludarov_et_al_2021	CDS	1405751	1405836	.	-	0	Name=LOC116848074 CDS;ID=EWKMg4ru1zPvdBw+uzMEhS+PpGo.1624892359263.135589
NW_022639538	Koludarov_et_al_2021	CDS	1403407	1403455	.	-	0	Name=LOC116848074 CDS;ID=EWKMg4ru1zPvdBw+uzMEhS+PpGo.1624892359263.135589
NW_022639538	Koludarov_et_al_2021	CDS	1403254	1403343	.	-	0	Name=LOC116848074 CDS;ID=EWKMg4ru1zPvdBw+uzMEhS+PpGo.1624892359263.135589
NW_022639538	Koludarov_et_al_2021	CDS	1403090	1403176	.	-	0	Name=LOC116848074 CDS;ID=EWKMg4ru1zPvdBw+uzMEhS+PpGo.1624892359263.135589
NW_022639538	Koludarov_et_al_2021	CDS	1402852	1403010	.	-	0	Name=LOC116848074 CDS;ID=EWKMg4ru1zPvdBw+uzMEhS+PpGo.1624892359263.135589
NW_022639538	Koludarov_et_al_2021	CDS	1402619	1402771	.	-	0	Name=LOC116848074 CDS;ID=EWKMg4ru1zPvdBw+uzMEhS+PpGo.1624892359263.135589
NW_022639538	Koludarov_et_al_2021	CDS	1402402	1402525	.	-	0	Name=LOC116848074 CDS;ID=EWKMg4ru1zPvdBw+uzMEhS+PpGo.1624892359263.135589
NW_022639538	Koludarov_et_al_2021	CDS	1401990	1402275	.	-	0	Name=LOC116848074 CDS;ID=EWKMg4ru1zPvdBw+uzMEhS+PpGo.1624892359263.135589
NW_022639538	Koludarov_et_al_2021	CDS	1401574	1401901	.	-	0	Name=LOC116848074 CDS;ID=EWKMg4ru1zPvdBw+uzMEhS+PpGo.1624892359263.135589
NW_022639538	Koludarov_et_al_2021	CDS	1342965	1343087	.	+	0	Name=LOC116848073 CDS;ID=EWKMg4ru1zPvdBw+uzMEhS+PpGo.1624892359263.135590
NW_022639538	Koludarov_et_al_2021	CDS	1344370	1344529	.	+	0	Name=LOC116848073 CDS;ID=EWKMg4ru1zPvdBw+uzMEhS+PpGo.1624892359263.135590
NW_022639538	Koludarov_et_al_2021	CDS	1344902	1345128	.	+	0	Name=LOC116848073 CDS;ID=EWKMg4ru1zPvdBw+uzMEhS+PpGo.1624892359263.135590
NW_022639538	Koludarov_et_al_2021	CDS	1345981	1346230	.	+	0	Name=LOC116848073 CDS;ID=EWKMg4ru1zPvdBw+uzMEhS+PpGo.1624892359263.135590
NW_022639538	Koludarov_et_al_2021	CDS	1346794	1346951	.	+	0	Name=LOC116848073 CDS;ID=EWKMg4ru1zPvdBw+uzMEhS+PpGo.1624892359263.135590
NW_022639538	Koludarov_et_al_2021	CDS	1347049	1347340	.	+	0	Name=LOC116848073 CDS;ID=EWKMg4ru1zPvdBw+uzMEhS+PpGo.1624892359263.135590
NW_022639538	Koludarov_et_al_2021	CDS	1347707	1348041	.	+	0	Name=LOC116848073 CDS;ID=EWKMg4ru1zPvdBw+uzMEhS+PpGo.1624892359263.135590
NW_022639538	Koludarov_et_al_2021	CDS	1348474	1348710	.	+	0	Name=LOC116848073 CDS;ID=EWKMg4ru1zPvdBw+uzMEhS+PpGo.1624892359263.135590
NW_022639538	Koludarov_et_al_2021	CDS	1398977	1399030	.	-	0	Name=LOC116848075 CDS;ID=EWKMg4ru1zPvdBw+uzMEhS+PpGo.1624892359263.135591
NW_022639538	Koludarov_et_al_2021	CDS	1398617	1398781	.	-	0	Name=LOC116848075 CDS;ID=EWKMg4ru1zPvdBw+uzMEhS+PpGo.1624892359263.135591
NW_022639538	Koludarov_et_al_2021	CDS	1397711	1397861	.	-	0	Name=LOC116848075 CDS;ID=EWKMg4ru1zPvdBw+uzMEhS+PpGo.1624892359263.135591
NW_022639538	Koludarov_et_al_2021	CDS	1397235	1397458	.	-	0	Name=LOC116848075 CDS;ID=EWKMg4ru1zPvdBw+uzMEhS+PpGo.1624892359263.135591
NW_022639538	Koludarov_et_al_2021	CDS	1396867	1397109	.	-	0	Name=LOC116848075 CDS;ID=EWKMg4ru1zPvdBw+uzMEhS+PpGo.1624892359263.135591
NW_022639538	Koludarov_et_al_2021	CDS	1396513	1396739	.	-	0	Name=LOC116848075 CDS;ID=EWKMg4ru1zPvdBw+uzMEhS+PpGo.1624892359263.135591
NW_022639538	Koludarov_et_al_2021	CDS	1396248	1396436	.	-	0	Name=LOC116848075 CDS;ID=EWKMg4ru1zPvdBw+uzMEhS+PpGo.1624892359263.135591
NW_022639538	Koludarov_et_al_2021	CDS	1396029	1396171	.	-	0	Name=LOC116848075 CDS;ID=EWKMg4ru1zPvdBw+uzMEhS+PpGo.1624892359263.135591
NW_022639538	Koludarov_et_al_2021	CDS	1395587	1395783	.	-	0	Name=LOC116848075 CDS;ID=EWKMg4ru1zPvdBw+uzMEhS+PpGo.1624892359263.135591
NW_022639538	Koludarov_et_al_2021	CDS	1395263	1395402	.	-	0	Name=LOC116848075 CDS;ID=EWKMg4ru1zPvdBw+uzMEhS+PpGo.1624892359263.135591
NW_022639538	Koludarov_et_al_2021	CDS	1394927	1395040	.	-	0	Name=LOC116848075 CDS;ID=EWKMg4ru1zPvdBw+uzMEhS+PpGo.1624892359263.135591
NW_022639538	Koludarov_et_al_2021	CDS	1394606	1394785	.	-	0	Name=LOC116848075 CDS;ID=EWKMg4ru1zPvdBw+uzMEhS+PpGo.1624892359263.135591
NW_022639538	Koludarov_et_al_2021	CDS	1394408	1394510	.	-	0	Name=LOC116848075 CDS;ID=EWKMg4ru1zPvdBw+uzMEhS+PpGo.1624892359263.135591
NW_022639538	Koludarov_et_al_2021	CDS	1393651	1393803	.	-	0	Name=LOC116848075 CDS;ID=EWKMg4ru1zPvdBw+uzMEhS+PpGo.1624892359263.135591
NW_022639538	Koludarov_et_al_2021	CDS	429546	430317	.	-	0	Name=LOC116848057 CDS;ID=EWKMg4ru1zPvdBw+uzMEhS+PpGo.1624892359263.135592
NW_022639538	Koludarov_et_al_2021	CDS	428132	428391	.	-	0	Name=LOC116848057 CDS;ID=EWKMg4ru1zPvdBw+uzMEhS+PpGo.1624892359263.135592
NW_022639538	Koludarov_et_al_2021	CDS	427850	428008	.	-	0	Name=LOC116848057 CDS;ID=EWKMg4ru1zPvdBw+uzMEhS+PpGo.1624892359263.135592
NW_022639538	Koludarov_et_al_2021	CDS	427539	427657	.	-	0	Name=LOC116848057 CDS;ID=EWKMg4ru1zPvdBw+uzMEhS+PpGo.1624892359263.135592
NW_022639538	Koludarov_et_al_2021	CDS	427353	427444	.	-	0	Name=LOC116848057 CDS;ID=EWKMg4ru1zPvdBw+uzMEhS+PpGo.1624892359263.135592
NW_022639538	Koludarov_et_al_2021	CDS	427117	427278	.	-	0	Name=LOC116848057 CDS;ID=EWKMg4ru1zPvdBw+uzMEhS+PpGo.1624892359263.135592
NW_022639538	Koludarov_et_al_2021	CDS	426555	426840	.	-	0	Name=LOC116848057 CDS;ID=EWKMg4ru1zPvdBw+uzMEhS+PpGo.1624892359263.135592
NW_022639538	Koludarov_et_al_2021	CDS	426365	426467	.	-	0	Name=LOC116848057 CDS;ID=EWKMg4ru1zPvdBw+uzMEhS+PpGo.1624892359263.135592
NW_022639538	Koludarov_et_al_2021	CDS	425734	426066	.	-	0	Name=LOC116848057 CDS;ID=EWKMg4ru1zPvdBw+uzMEhS+PpGo.1624892359263.135592
NW_022639538	Koludarov_et_al_2021	CDS	429546	430317	.	-	0	Name=LOC116848057 CDS;ID=EWKMg4ru1zPvdBw+uzMEhS+PpGo.1624892359263.135593
NW_022639538	Koludarov_et_al_2021	CDS	428132	428391	.	-	0	Name=LOC116848057 CDS;ID=EWKMg4ru1zPvdBw+uzMEhS+PpGo.1624892359263.135593
NW_022639538	Koludarov_et_al_2021	CDS	427850	428008	.	-	0	Name=LOC116848057 CDS;ID=EWKMg4ru1zPvdBw+uzMEhS+PpGo.1624892359263.135593
NW_022639538	Koludarov_et_al_2021	CDS	427539	427657	.	-	0	Name=LOC116848057 CDS;ID=EWKMg4ru1zPvdBw+uzMEhS+PpGo.1624892359263.135593
NW_022639538	Koludarov_et_al_2021	CDS	427353	427444	.	-	0	Name=LOC116848057 CDS;ID=EWKMg4ru1zPvdBw+uzMEhS+PpGo.1624892359263.135593
NW_022639538	Koludarov_et_al_2021	CDS	427117	427278	.	-	0	Name=LOC116848057 CDS;ID=EWKMg4ru1zPvdBw+uzMEhS+PpGo.1624892359263.135593
NW_022639538	Koludarov_et_al_2021	CDS	426555	426840	.	-	0	Name=LOC116848057 CDS;ID=EWKMg4ru1zPvdBw+uzMEhS+PpGo.1624892359263.135593
NW_022639538	Koludarov_et_al_2021	CDS	426365	426467	.	-	0	Name=LOC116848057 CDS;ID=EWKMg4ru1zPvdBw+uzMEhS+PpGo.1624892359263.135593
NW_022639538	Koludarov_et_al_2021	CDS	425734	426066	.	-	0	Name=LOC116848057 CDS;ID=EWKMg4ru1zPvdBw+uzMEhS+PpGo.1624892359263.135593
NW_022639538	Koludarov_et_al_2021	CDS	429546	430317	.	-	0	Name=LOC116848057 CDS;ID=EWKMg4ru1zPvdBw+uzMEhS+PpGo.1624892359263.135594
NW_022639538	Koludarov_et_al_2021	CDS	428132	428391	.	-	0	Name=LOC116848057 CDS;ID=EWKMg4ru1zPvdBw+uzMEhS+PpGo.1624892359263.135594
NW_022639538	Koludarov_et_al_2021	CDS	427850	428008	.	-	0	Name=LOC116848057 CDS;ID=EWKMg4ru1zPvdBw+uzMEhS+PpGo.1624892359263.135594
NW_022639538	Koludarov_et_al_2021	CDS	427539	427657	.	-	0	Name=LOC116848057 CDS;ID=EWKMg4ru1zPvdBw+uzMEhS+PpGo.1624892359263.135594
NW_022639538	Koludarov_et_al_2021	CDS	427353	427444	.	-	0	Name=LOC116848057 CDS;ID=EWKMg4ru1zPvdBw+uzMEhS+PpGo.1624892359263.135594
NW_022639538	Koludarov_et_al_2021	CDS	427117	427278	.	-	0	Name=LOC116848057 CDS;ID=EWKMg4ru1zPvdBw+uzMEhS+PpGo.1624892359263.135594
NW_022639538	Koludarov_et_al_2021	CDS	426555	426840	.	-	0	Name=LOC116848057 CDS;ID=EWKMg4ru1zPvdBw+uzMEhS+PpGo.1624892359263.135594
NW_022639538	Koludarov_et_al_2021	CDS	426365	426467	.	-	0	Name=LOC116848057 CDS;ID=EWKMg4ru1zPvdBw+uzMEhS+PpGo.1624892359263.135594
NW_022639538	Koludarov_et_al_2021	CDS	425734	426066	.	-	0	Name=LOC116848057 CDS;ID=EWKMg4ru1zPvdBw+uzMEhS+PpGo.1624892359263.135594
NW_022639538	Koludarov_et_al_2021	CDS	429546	430317	.	-	0	Name=LOC116848057 CDS;ID=EWKMg4ru1zPvdBw+uzMEhS+PpGo.1624892359263.135595
NW_022639538	Koludarov_et_al_2021	CDS	428132	428391	.	-	0	Name=LOC116848057 CDS;ID=EWKMg4ru1zPvdBw+uzMEhS+PpGo.1624892359263.135595
NW_022639538	Koludarov_et_al_2021	CDS	427850	428008	.	-	0	Name=LOC116848057 CDS;ID=EWKMg4ru1zPvdBw+uzMEhS+PpGo.1624892359263.135595
NW_022639538	Koludarov_et_al_2021	CDS	427539	427657	.	-	0	Name=LOC116848057 CDS;ID=EWKMg4ru1zPvdBw+uzMEhS+PpGo.1624892359263.135595
NW_022639538	Koludarov_et_al_2021	CDS	427353	427444	.	-	0	Name=LOC116848057 CDS;ID=EWKMg4ru1zPvdBw+uzMEhS+PpGo.1624892359263.135595
NW_022639538	Koludarov_et_al_2021	CDS	427117	427278	.	-	0	Name=LOC116848057 CDS;ID=EWKMg4ru1zPvdBw+uzMEhS+PpGo.1624892359263.135595
NW_022639538	Koludarov_et_al_2021	CDS	426555	426840	.	-	0	Name=LOC116848057 CDS;ID=EWKMg4ru1zPvdBw+uzMEhS+PpGo.1624892359263.135595
NW_022639538	Koludarov_et_al_2021	CDS	426365	426467	.	-	0	Name=LOC116848057 CDS;ID=EWKMg4ru1zPvdBw+uzMEhS+PpGo.1624892359263.135595
NW_022639538	Koludarov_et_al_2021	CDS	425734	426066	.	-	0	Name=LOC116848057 CDS;ID=EWKMg4ru1zPvdBw+uzMEhS+PpGo.1624892359263.135595
NW_022639538	Koludarov_et_al_2021	CDS	429546	430317	.	-	0	Name=LOC116848057 CDS;ID=EWKMg4ru1zPvdBw+uzMEhS+PpGo.1624892359263.135596
NW_022639538	Koludarov_et_al_2021	CDS	428132	428391	.	-	0	Name=LOC116848057 CDS;ID=EWKMg4ru1zPvdBw+uzMEhS+PpGo.1624892359263.135596
NW_022639538	Koludarov_et_al_2021	CDS	427850	428008	.	-	0	Name=LOC116848057 CDS;ID=EWKMg4ru1zPvdBw+uzMEhS+PpGo.1624892359263.135596
NW_022639538	Koludarov_et_al_2021	CDS	427539	427657	.	-	0	Name=LOC116848057 CDS;ID=EWKMg4ru1zPvdBw+uzMEhS+PpGo.1624892359263.135596
NW_022639538	Koludarov_et_al_2021	CDS	427353	427444	.	-	0	Name=LOC116848057 CDS;ID=EWKMg4ru1zPvdBw+uzMEhS+PpGo.1624892359263.135596
NW_022639538	Koludarov_et_al_2021	CDS	427117	427278	.	-	0	Name=LOC116848057 CDS;ID=EWKMg4ru1zPvdBw+uzMEhS+PpGo.1624892359263.135596
NW_022639538	Koludarov_et_al_2021	CDS	426555	426840	.	-	0	Name=LOC116848057 CDS;ID=EWKMg4ru1zPvdBw+uzMEhS+PpGo.1624892359263.135596
NW_022639538	Koludarov_et_al_2021	CDS	426365	426467	.	-	0	Name=LOC116848057 CDS;ID=EWKMg4ru1zPvdBw+uzMEhS+PpGo.1624892359263.135596
NW_022639538	Koludarov_et_al_2021	CDS	425734	426066	.	-	0	Name=LOC116848057 CDS;ID=EWKMg4ru1zPvdBw+uzMEhS+PpGo.1624892359263.135596
NW_022639538	Koludarov_et_al_2021	CDS	1288164	1288348	.	+	0	Name=LOC116848053 CDS;ID=EWKMg4ru1zPvdBw+uzMEhS+PpGo.1624892359263.135597
NW_022639538	Koludarov_et_al_2021	CDS	1288719	1288861	.	+	0	Name=LOC116848053 CDS;ID=EWKMg4ru1zPvdBw+uzMEhS+PpGo.1624892359263.135597
NW_022639538	Koludarov_et_al_2021	CDS	1289017	1289154	.	+	0	Name=LOC116848053 CDS;ID=EWKMg4ru1zPvdBw+uzMEhS+PpGo.1624892359263.135597
NW_022639538	Koludarov_et_al_2021	CDS	1289358	1289527	.	+	0	Name=LOC116848053 CDS;ID=EWKMg4ru1zPvdBw+uzMEhS+PpGo.1624892359263.135597
NW_022639538	Koludarov_et_al_2021	CDS	1289659	1289903	.	+	0	Name=LOC116848053 CDS;ID=EWKMg4ru1zPvdBw+uzMEhS+PpGo.1624892359263.135597
NW_022639538	Koludarov_et_al_2021	CDS	1290150	1290461	.	+	0	Name=LOC116848053 CDS;ID=EWKMg4ru1zPvdBw+uzMEhS+PpGo.1624892359263.135597
NW_022639538	Koludarov_et_al_2021	CDS	1290779	1291013	.	+	0	Name=LOC116848053 CDS;ID=EWKMg4ru1zPvdBw+uzMEhS+PpGo.1624892359263.135597
NW_022639538	Koludarov_et_al_2021	CDS	1291259	1291365	.	+	0	Name=LOC116848053 CDS;ID=EWKMg4ru1zPvdBw+uzMEhS+PpGo.1624892359263.135597
NW_022639538	Koludarov_et_al_2021	CDS	1291483	1291722	.	+	0	Name=LOC116848053 CDS;ID=EWKMg4ru1zPvdBw+uzMEhS+PpGo.1624892359263.135597
NW_022639538	Koludarov_et_al_2021	CDS	1291927	1291993	.	+	0	Name=LOC116848053 CDS;ID=EWKMg4ru1zPvdBw+uzMEhS+PpGo.1624892359263.135597
NW_022639538	Koludarov_et_al_2021	CDS	1292462	1292557	.	+	0	Name=LOC116848053 CDS;ID=EWKMg4ru1zPvdBw+uzMEhS+PpGo.1624892359263.135597
NW_022639538	Koludarov_et_al_2021	CDS	1412576	1412602	.	+	0	Name=LOC116848078 CDS;ID=EWKMg4ru1zPvdBw+uzMEhS+PpGo.1624892359263.135598
NW_022639538	Koludarov_et_al_2021	CDS	1413372	1413536	.	+	0	Name=LOC116848078 CDS;ID=EWKMg4ru1zPvdBw+uzMEhS+PpGo.1624892359263.135598
NW_022639538	Koludarov_et_al_2021	CDS	1413598	1413797	.	+	0	Name=LOC116848078 CDS;ID=EWKMg4ru1zPvdBw+uzMEhS+PpGo.1624892359263.135598
NW_022639538	Koludarov_et_al_2021	CDS	1413875	1414084	.	+	0	Name=LOC116848078 CDS;ID=EWKMg4ru1zPvdBw+uzMEhS+PpGo.1624892359263.135598
NW_022639538	Koludarov_et_al_2021	CDS	1414162	1414246	.	+	0	Name=LOC116848078 CDS;ID=EWKMg4ru1zPvdBw+uzMEhS+PpGo.1624892359263.135598
NW_022639538	Koludarov_et_al_2021	CDS	1414344	1414527	.	+	0	Name=LOC116848078 CDS;ID=EWKMg4ru1zPvdBw+uzMEhS+PpGo.1624892359263.135598
NW_022639538	Koludarov_et_al_2021	CDS	1414616	1414816	.	+	0	Name=LOC116848078 CDS;ID=EWKMg4ru1zPvdBw+uzMEhS+PpGo.1624892359263.135598
NW_022639538	Koludarov_et_al_2021	CDS	1415053	1415091	.	+	0	Name=LOC116848078 CDS;ID=EWKMg4ru1zPvdBw+uzMEhS+PpGo.1624892359263.135598
NW_022639538	Koludarov_et_al_2021	CDS	1416365	1416527	.	+	0	Name=LOC116848078 CDS;ID=EWKMg4ru1zPvdBw+uzMEhS+PpGo.1624892359263.135598
NW_022639538	Koludarov_et_al_2021	CDS	1416608	1416749	.	+	0	Name=LOC116848078 CDS;ID=EWKMg4ru1zPvdBw+uzMEhS+PpGo.1624892359263.135598
NW_022639538	Koludarov_et_al_2021	CDS	1412576	1412602	.	+	0	Name=LOC116848078 CDS;ID=EWKMg4ru1zPvdBw+uzMEhS+PpGo.1624892359263.135599
NW_022639538	Koludarov_et_al_2021	CDS	1413372	1413536	.	+	0	Name=LOC116848078 CDS;ID=EWKMg4ru1zPvdBw+uzMEhS+PpGo.1624892359263.135599
NW_022639538	Koludarov_et_al_2021	CDS	1413598	1413797	.	+	0	Name=LOC116848078 CDS;ID=EWKMg4ru1zPvdBw+uzMEhS+PpGo.1624892359263.135599
NW_022639538	Koludarov_et_al_2021	CDS	1413875	1414084	.	+	0	Name=LOC116848078 CDS;ID=EWKMg4ru1zPvdBw+uzMEhS+PpGo.1624892359263.135599
NW_022639538	Koludarov_et_al_2021	CDS	1414162	1414246	.	+	0	Name=LOC116848078 CDS;ID=EWKMg4ru1zPvdBw+uzMEhS+PpGo.1624892359263.135599
NW_022639538	Koludarov_et_al_2021	CDS	1414344	1414527	.	+	0	Name=LOC116848078 CDS;ID=EWKMg4ru1zPvdBw+uzMEhS+PpGo.1624892359263.135599
NW_022639538	Koludarov_et_al_2021	CDS	1414616	1414816	.	+	0	Name=LOC116848078 CDS;ID=EWKMg4ru1zPvdBw+uzMEhS+PpGo.1624892359263.135599
NW_022639538	Koludarov_et_al_2021	CDS	1415053	1415091	.	+	0	Name=LOC116848078 CDS;ID=EWKMg4ru1zPvdBw+uzMEhS+PpGo.1624892359263.135599
NW_022639538	Koludarov_et_al_2021	CDS	1416377	1416527	.	+	0	Name=LOC116848078 CDS;ID=EWKMg4ru1zPvdBw+uzMEhS+PpGo.1624892359263.135599
NW_022639538	Koludarov_et_al_2021	CDS	1416608	1416749	.	+	0	Name=LOC116848078 CDS;ID=EWKMg4ru1zPvdBw+uzMEhS+PpGo.1624892359263.135599
NW_022639538	Koludarov_et_al_2021	CDS	1412576	1412602	.	+	0	Name=LOC116848078 CDS;ID=EWKMg4ru1zPvdBw+uzMEhS+PpGo.1624892359263.135600
NW_022639538	Koludarov_et_al_2021	CDS	1413372	1413536	.	+	0	Name=LOC116848078 CDS;ID=EWKMg4ru1zPvdBw+uzMEhS+PpGo.1624892359263.135600
NW_022639538	Koludarov_et_al_2021	CDS	1413598	1413797	.	+	0	Name=LOC116848078 CDS;ID=EWKMg4ru1zPvdBw+uzMEhS+PpGo.1624892359263.135600
NW_022639538	Koludarov_et_al_2021	CDS	1413875	1414084	.	+	0	Name=LOC116848078 CDS;ID=EWKMg4ru1zPvdBw+uzMEhS+PpGo.1624892359263.135600
NW_022639538	Koludarov_et_al_2021	CDS	1414162	1414246	.	+	0	Name=LOC116848078 CDS;ID=EWKMg4ru1zPvdBw+uzMEhS+PpGo.1624892359263.135600
NW_022639538	Koludarov_et_al_2021	CDS	1414344	1414527	.	+	0	Name=LOC116848078 CDS;ID=EWKMg4ru1zPvdBw+uzMEhS+PpGo.1624892359263.135600
NW_022639538	Koludarov_et_al_2021	CDS	1414616	1414816	.	+	0	Name=LOC116848078 CDS;ID=EWKMg4ru1zPvdBw+uzMEhS+PpGo.1624892359263.135600
NW_022639538	Koludarov_et_al_2021	CDS	1416365	1416527	.	+	0	Name=LOC116848078 CDS;ID=EWKMg4ru1zPvdBw+uzMEhS+PpGo.1624892359263.135600
NW_022639538	Koludarov_et_al_2021	CDS	1416608	1416749	.	+	0	Name=LOC116848078 CDS;ID=EWKMg4ru1zPvdBw+uzMEhS+PpGo.1624892359263.135600
NW_022639538	Koludarov_et_al_2021	CDS	1412576	1412602	.	+	0	Name=LOC116848078 CDS;ID=EWKMg4ru1zPvdBw+uzMEhS+PpGo.1624892359263.135601
NW_022639538	Koludarov_et_al_2021	CDS	1413372	1413536	.	+	0	Name=LOC116848078 CDS;ID=EWKMg4ru1zPvdBw+uzMEhS+PpGo.1624892359263.135601
NW_022639538	Koludarov_et_al_2021	CDS	1413598	1413797	.	+	0	Name=LOC116848078 CDS;ID=EWKMg4ru1zPvdBw+uzMEhS+PpGo.1624892359263.135601
NW_022639538	Koludarov_et_al_2021	CDS	1413875	1414084	.	+	0	Name=LOC116848078 CDS;ID=EWKMg4ru1zPvdBw+uzMEhS+PpGo.1624892359263.135601
NW_022639538	Koludarov_et_al_2021	CDS	1414162	1414246	.	+	0	Name=LOC116848078 CDS;ID=EWKMg4ru1zPvdBw+uzMEhS+PpGo.1624892359263.135601
NW_022639538	Koludarov_et_al_2021	CDS	1414344	1414527	.	+	0	Name=LOC116848078 CDS;ID=EWKMg4ru1zPvdBw+uzMEhS+PpGo.1624892359263.135601
NW_022639538	Koludarov_et_al_2021	CDS	1414616	1414816	.	+	0	Name=LOC116848078 CDS;ID=EWKMg4ru1zPvdBw+uzMEhS+PpGo.1624892359263.135601
NW_022639538	Koludarov_et_al_2021	CDS	1416377	1416527	.	+	0	Name=LOC116848078 CDS;ID=EWKMg4ru1zPvdBw+uzMEhS+PpGo.1624892359263.135601
NW_022639538	Koludarov_et_al_2021	CDS	1416608	1416749	.	+	0	Name=LOC116848078 CDS;ID=EWKMg4ru1zPvdBw+uzMEhS+PpGo.1624892359263.135601
NW_022639538	Koludarov_et_al_2021	CDS	1357763	1357987	.	+	0	Name=LOC116848077 CDS;ID=EWKMg4ru1zPvdBw+uzMEhS+PpGo.1624892359263.135602
NW_022639538	Koludarov_et_al_2021	CDS	1358299	1358560	.	+	0	Name=LOC116848077 CDS;ID=EWKMg4ru1zPvdBw+uzMEhS+PpGo.1624892359263.135602
NW_022639538	Koludarov_et_al_2021	CDS	1358890	1359050	.	+	0	Name=LOC116848077 CDS;ID=EWKMg4ru1zPvdBw+uzMEhS+PpGo.1624892359263.135602
NW_022639538	Koludarov_et_al_2021	CDS	1359274	1359565	.	+	0	Name=LOC116848077 CDS;ID=EWKMg4ru1zPvdBw+uzMEhS+PpGo.1624892359263.135602
NW_022639538	Koludarov_et_al_2021	CDS	1359998	1360269	.	+	0	Name=LOC116848077 CDS;ID=EWKMg4ru1zPvdBw+uzMEhS+PpGo.1624892359263.135602
NW_022639538	Koludarov_et_al_2021	CDS	1361542	1361724	.	+	0	Name=LOC116848077 CDS;ID=EWKMg4ru1zPvdBw+uzMEhS+PpGo.1624892359263.135602
NW_022639538	Koludarov_et_al_2021	CDS	1334781	1334800	.	-	0	Name=LOC116848065 CDS;ID=EWKMg4ru1zPvdBw+uzMEhS+PpGo.1624892359264.135603
NW_022639538	Koludarov_et_al_2021	CDS	1333720	1334003	.	-	0	Name=LOC116848065 CDS;ID=EWKMg4ru1zPvdBw+uzMEhS+PpGo.1624892359264.135603
NW_022639538	Koludarov_et_al_2021	CDS	1333509	1333641	.	-	0	Name=LOC116848065 CDS;ID=EWKMg4ru1zPvdBw+uzMEhS+PpGo.1624892359264.135603
NW_022639538	Koludarov_et_al_2021	CDS	1333189	1333333	.	-	0	Name=LOC116848065 CDS;ID=EWKMg4ru1zPvdBw+uzMEhS+PpGo.1624892359264.135603
NW_022639538	Koludarov_et_al_2021	CDS	1333000	1333090	.	-	0	Name=LOC116848065 CDS;ID=EWKMg4ru1zPvdBw+uzMEhS+PpGo.1624892359264.135603
NW_022639538	Koludarov_et_al_2021	CDS	1332785	1332906	.	-	0	Name=LOC116848065 CDS;ID=EWKMg4ru1zPvdBw+uzMEhS+PpGo.1624892359264.135603
NW_022639538	Koludarov_et_al_2021	CDS	1332513	1332692	.	-	0	Name=LOC116848065 CDS;ID=EWKMg4ru1zPvdBw+uzMEhS+PpGo.1624892359264.135603
NW_022639538	Koludarov_et_al_2021	CDS	1332252	1332394	.	-	0	Name=LOC116848065 CDS;ID=EWKMg4ru1zPvdBw+uzMEhS+PpGo.1624892359264.135603
NW_022639538	Koludarov_et_al_2021	CDS	1332052	1332164	.	-	0	Name=LOC116848065 CDS;ID=EWKMg4ru1zPvdBw+uzMEhS+PpGo.1624892359264.135603
NW_022639538	Koludarov_et_al_2021	CDS	1331759	1331885	.	-	0	Name=LOC116848065 CDS;ID=EWKMg4ru1zPvdBw+uzMEhS+PpGo.1624892359264.135603
NW_022639538	Koludarov_et_al_2021	CDS	1331493	1331691	.	-	0	Name=LOC116848065 CDS;ID=EWKMg4ru1zPvdBw+uzMEhS+PpGo.1624892359264.135603
NW_022639538	Koludarov_et_al_2021	CDS	466196	466396	.	+	0	Name=LOC116848047 CDS;ID=EWKMg4ru1zPvdBw+uzMEhS+PpGo.1624892359264.135604
NW_022639538	Koludarov_et_al_2021	CDS	467666	469122	.	+	0	Name=LOC116848047 CDS;ID=EWKMg4ru1zPvdBw+uzMEhS+PpGo.1624892359264.135604
NW_022639538	Koludarov_et_al_2021	CDS	469458	469464	.	+	0	Name=LOC116848047 CDS;ID=EWKMg4ru1zPvdBw+uzMEhS+PpGo.1624892359264.135604
NW_022639538	Koludarov_et_al_2021	CDS	466196	466396	.	+	0	Name=LOC116848047 CDS;ID=EWKMg4ru1zPvdBw+uzMEhS+PpGo.1624892359264.135605
NW_022639538	Koludarov_et_al_2021	CDS	467666	469122	.	+	0	Name=LOC116848047 CDS;ID=EWKMg4ru1zPvdBw+uzMEhS+PpGo.1624892359264.135605
NW_022639538	Koludarov_et_al_2021	CDS	469458	469464	.	+	0	Name=LOC116848047 CDS;ID=EWKMg4ru1zPvdBw+uzMEhS+PpGo.1624892359264.135605
NW_022639538	Koludarov_et_al_2021	CDS	478856	481747	.	-	0	Name=LOC116848045 CDS
NW_022639538	Koludarov_et_al_2021	CDS	478856	481747	.	-	0	Name=LOC116848045 CDS
NW_022639538	Koludarov_et_al_2021	CDS	419316	419318	.	-	0	Name=LOC116848072 CDS;ID=EWKMg4ru1zPvdBw+uzMEhS+PpGo.1624892359264.135606
NW_022639538	Koludarov_et_al_2021	CDS	418342	418576	.	-	0	Name=LOC116848072 CDS;ID=EWKMg4ru1zPvdBw+uzMEhS+PpGo.1624892359264.135606
NW_022639538	Koludarov_et_al_2021	CDS	417830	417932	.	-	0	Name=LOC116848072 CDS;ID=EWKMg4ru1zPvdBw+uzMEhS+PpGo.1624892359264.135606
NW_022639538	Koludarov_et_al_2021	CDS	417375	417627	.	-	0	Name=LOC116848072 CDS;ID=EWKMg4ru1zPvdBw+uzMEhS+PpGo.1624892359264.135606
NW_022639538	Koludarov_et_al_2021	CDS	416911	417064	.	-	0	Name=LOC116848072 CDS;ID=EWKMg4ru1zPvdBw+uzMEhS+PpGo.1624892359264.135606
NW_022639538	Koludarov_et_al_2021	CDS	416596	416789	.	-	0	Name=LOC116848072 CDS;ID=EWKMg4ru1zPvdBw+uzMEhS+PpGo.1624892359264.135606
NW_022639538	Koludarov_et_al_2021	CDS	419316	419318	.	-	0	Name=LOC116848072 CDS;ID=EWKMg4ru1zPvdBw+uzMEhS+PpGo.1624892359264.135607
NW_022639538	Koludarov_et_al_2021	CDS	418342	418576	.	-	0	Name=LOC116848072 CDS;ID=EWKMg4ru1zPvdBw+uzMEhS+PpGo.1624892359264.135607
NW_022639538	Koludarov_et_al_2021	CDS	417830	417932	.	-	0	Name=LOC116848072 CDS;ID=EWKMg4ru1zPvdBw+uzMEhS+PpGo.1624892359264.135607
NW_022639538	Koludarov_et_al_2021	CDS	417363	417627	.	-	0	Name=LOC116848072 CDS;ID=EWKMg4ru1zPvdBw+uzMEhS+PpGo.1624892359264.135607
NW_022639538	Koludarov_et_al_2021	CDS	416911	417064	.	-	0	Name=LOC116848072 CDS;ID=EWKMg4ru1zPvdBw+uzMEhS+PpGo.1624892359264.135607
NW_022639538	Koludarov_et_al_2021	CDS	416596	416789	.	-	0	Name=LOC116848072 CDS;ID=EWKMg4ru1zPvdBw+uzMEhS+PpGo.1624892359264.135607
NW_022639538	Koludarov_et_al_2021	CDS	422325	422432	.	+	0	Name=LOC116848059 CDS;ID=EWKMg4ru1zPvdBw+uzMEhS+PpGo.1624892359264.135608
NW_022639538	Koludarov_et_al_2021	CDS	422604	422739	.	+	0	Name=LOC116848059 CDS;ID=EWKMg4ru1zPvdBw+uzMEhS+PpGo.1624892359264.135608
NW_022639538	Koludarov_et_al_2021	CDS	423117	423260	.	+	0	Name=LOC116848059 CDS;ID=EWKMg4ru1zPvdBw+uzMEhS+PpGo.1624892359264.135608
NW_022639538	Koludarov_et_al_2021	CDS	424101	424344	.	+	0	Name=LOC116848059 CDS;ID=EWKMg4ru1zPvdBw+uzMEhS+PpGo.1624892359264.135608
NW_022639538	Koludarov_et_al_2021	CDS	424464	424968	.	+	0	Name=LOC116848059 CDS;ID=EWKMg4ru1zPvdBw+uzMEhS+PpGo.1624892359264.135608
NW_022639538	Koludarov_et_al_2021	CDS	1333720	1334083	.	-	0	Name=LOC116848065 CDS;ID=EWKMg4ru1zPvdBw+uzMEhS+PpGo.1624892359264.135609
NW_022639538	Koludarov_et_al_2021	CDS	1333509	1333641	.	-	0	Name=LOC116848065 CDS;ID=EWKMg4ru1zPvdBw+uzMEhS+PpGo.1624892359264.135609
NW_022639538	Koludarov_et_al_2021	CDS	1333189	1333333	.	-	0	Name=LOC116848065 CDS;ID=EWKMg4ru1zPvdBw+uzMEhS+PpGo.1624892359264.135609
NW_022639538	Koludarov_et_al_2021	CDS	1333000	1333090	.	-	0	Name=LOC116848065 CDS;ID=EWKMg4ru1zPvdBw+uzMEhS+PpGo.1624892359264.135609
NW_022639538	Koludarov_et_al_2021	CDS	1332785	1332906	.	-	0	Name=LOC116848065 CDS;ID=EWKMg4ru1zPvdBw+uzMEhS+PpGo.1624892359264.135609
NW_022639538	Koludarov_et_al_2021	CDS	1332513	1332692	.	-	0	Name=LOC116848065 CDS;ID=EWKMg4ru1zPvdBw+uzMEhS+PpGo.1624892359264.135609
NW_022639538	Koludarov_et_al_2021	CDS	1332252	1332394	.	-	0	Name=LOC116848065 CDS;ID=EWKMg4ru1zPvdBw+uzMEhS+PpGo.1624892359264.135609
NW_022639538	Koludarov_et_al_2021	CDS	1332052	1332164	.	-	0	Name=LOC116848065 CDS;ID=EWKMg4ru1zPvdBw+uzMEhS+PpGo.1624892359264.135609
NW_022639538	Koludarov_et_al_2021	CDS	1331759	1331885	.	-	0	Name=LOC116848065 CDS;ID=EWKMg4ru1zPvdBw+uzMEhS+PpGo.1624892359264.135609
NW_022639538	Koludarov_et_al_2021	CDS	1331493	1331691	.	-	0	Name=LOC116848065 CDS;ID=EWKMg4ru1zPvdBw+uzMEhS+PpGo.1624892359264.135609
NW_022639538	Koludarov_et_al_2021	CDS	1333720	1333984	.	-	0	Name=LOC116848065 CDS;ID=EWKMg4ru1zPvdBw+uzMEhS+PpGo.1624892359264.135610
NW_022639538	Koludarov_et_al_2021	CDS	1333509	1333641	.	-	0	Name=LOC116848065 CDS;ID=EWKMg4ru1zPvdBw+uzMEhS+PpGo.1624892359264.135610
NW_022639538	Koludarov_et_al_2021	CDS	1333189	1333333	.	-	0	Name=LOC116848065 CDS;ID=EWKMg4ru1zPvdBw+uzMEhS+PpGo.1624892359264.135610
NW_022639538	Koludarov_et_al_2021	CDS	1333000	1333090	.	-	0	Name=LOC116848065 CDS;ID=EWKMg4ru1zPvdBw+uzMEhS+PpGo.1624892359264.135610
NW_022639538	Koludarov_et_al_2021	CDS	1332785	1332906	.	-	0	Name=LOC116848065 CDS;ID=EWKMg4ru1zPvdBw+uzMEhS+PpGo.1624892359264.135610
NW_022639538	Koludarov_et_al_2021	CDS	1332513	1332692	.	-	0	Name=LOC116848065 CDS;ID=EWKMg4ru1zPvdBw+uzMEhS+PpGo.1624892359264.135610
NW_022639538	Koludarov_et_al_2021	CDS	1332252	1332394	.	-	0	Name=LOC116848065 CDS;ID=EWKMg4ru1zPvdBw+uzMEhS+PpGo.1624892359264.135610
NW_022639538	Koludarov_et_al_2021	CDS	1332052	1332164	.	-	0	Name=LOC116848065 CDS;ID=EWKMg4ru1zPvdBw+uzMEhS+PpGo.1624892359264.135610
NW_022639538	Koludarov_et_al_2021	CDS	1331759	1331885	.	-	0	Name=LOC116848065 CDS;ID=EWKMg4ru1zPvdBw+uzMEhS+PpGo.1624892359264.135610
NW_022639538	Koludarov_et_al_2021	CDS	1331493	1331691	.	-	0	Name=LOC116848065 CDS;ID=EWKMg4ru1zPvdBw+uzMEhS+PpGo.1624892359264.135610
NW_022639538	Koludarov_et_al_2021	CDS	1327920	1328015	.	-	0	Name=LOC116848056 CDS;ID=EWKMg4ru1zPvdBw+uzMEhS+PpGo.1624892359264.135611
NW_022639538	Koludarov_et_al_2021	CDS	1326076	1326304	.	-	0	Name=LOC116848056 CDS;ID=EWKMg4ru1zPvdBw+uzMEhS+PpGo.1624892359264.135611
NW_022639538	Koludarov_et_al_2021	CDS	1325630	1325964	.	-	0	Name=LOC116848056 CDS;ID=EWKMg4ru1zPvdBw+uzMEhS+PpGo.1624892359264.135611
NW_022639538	Koludarov_et_al_2021	CDS	437492	437551	.	+	0	Name=LOC116848049 CDS;ID=EWKMg4ru1zPvdBw+uzMEhS+PpGo.1624892359264.135612
NW_022639538	Koludarov_et_al_2021	CDS	438153	438526	.	+	0	Name=LOC116848049 CDS;ID=EWKMg4ru1zPvdBw+uzMEhS+PpGo.1624892359264.135612
NW_022639538	Koludarov_et_al_2021	CDS	439198	439332	.	+	0	Name=LOC116848049 CDS;ID=EWKMg4ru1zPvdBw+uzMEhS+PpGo.1624892359264.135612
NW_022639538	Koludarov_et_al_2021	CDS	439584	439680	.	+	0	Name=LOC116848049 CDS;ID=EWKMg4ru1zPvdBw+uzMEhS+PpGo.1624892359264.135612
NW_022639538	Koludarov_et_al_2021	CDS	418342	418576	.	-	0	Name=LOC116848072 CDS;ID=EWKMg4ru1zPvdBw+uzMEhS+PpGo.1624892359264.135613
NW_022639538	Koludarov_et_al_2021	CDS	417830	417932	.	-	0	Name=LOC116848072 CDS;ID=EWKMg4ru1zPvdBw+uzMEhS+PpGo.1624892359264.135613
NW_022639538	Koludarov_et_al_2021	CDS	417363	417627	.	-	0	Name=LOC116848072 CDS;ID=EWKMg4ru1zPvdBw+uzMEhS+PpGo.1624892359264.135613
NW_022639538	Koludarov_et_al_2021	CDS	416911	417064	.	-	0	Name=LOC116848072 CDS;ID=EWKMg4ru1zPvdBw+uzMEhS+PpGo.1624892359264.135613
NW_022639538	Koludarov_et_al_2021	CDS	416596	416789	.	-	0	Name=LOC116848072 CDS;ID=EWKMg4ru1zPvdBw+uzMEhS+PpGo.1624892359264.135613
NW_022639538	Koludarov_et_al_2021	CDS	489720	489742	.	-	0	Name=LOC116848052 CDS;ID=EWKMg4ru1zPvdBw+uzMEhS+PpGo.1624892359264.135614
NW_022639538	Koludarov_et_al_2021	CDS	488582	488799	.	-	0	Name=LOC116848052 CDS;ID=EWKMg4ru1zPvdBw+uzMEhS+PpGo.1624892359264.135614
NW_022639538	Koludarov_et_al_2021	CDS	488008	488294	.	-	0	Name=LOC116848052 CDS;ID=EWKMg4ru1zPvdBw+uzMEhS+PpGo.1624892359264.135614
NW_022639538	Koludarov_et_al_2021	CDS	357279	357559	.	-	0	Name=LOC116848070 CDS;ID=EWKMg4ru1zPvdBw+uzMEhS+PpGo.1624892359264.135615
NW_022639538	Koludarov_et_al_2021	CDS	356238	356405	.	-	0	Name=LOC116848070 CDS;ID=EWKMg4ru1zPvdBw+uzMEhS+PpGo.1624892359264.135615
NW_022639538	Koludarov_et_al_2021	CDS	356029	356092	.	-	0	Name=LOC116848070 CDS;ID=EWKMg4ru1zPvdBw+uzMEhS+PpGo.1624892359264.135615
NW_022639538	Koludarov_et_al_2021	CDS	1337136	1337417	.	+	0	Name=LOC116848063 CDS;ID=EWKMg4ru1zPvdBw+uzMEhS+PpGo.1624892359264.135616
NW_022639538	Koludarov_et_al_2021	CDS	1338177	1338635	.	+	0	Name=LOC116848063 CDS;ID=EWKMg4ru1zPvdBw+uzMEhS+PpGo.1624892359264.135616
NW_022639538	Koludarov_et_al_2021	CDS	484171	484329	.	+	0	Name=LOC116848048 CDS;ID=EWKMg4ru1zPvdBw+uzMEhS+PpGo.1624892359264.135617
NW_022639538	Koludarov_et_al_2021	CDS	484450	484593	.	+	0	Name=LOC116848048 CDS;ID=EWKMg4ru1zPvdBw+uzMEhS+PpGo.1624892359264.135617
NW_022639538	Koludarov_et_al_2021	CDS	484664	484886	.	+	0	Name=LOC116848048 CDS;ID=EWKMg4ru1zPvdBw+uzMEhS+PpGo.1624892359264.135617
NW_022639538	Koludarov_et_al_2021	CDS	484955	485039	.	+	0	Name=LOC116848048 CDS;ID=EWKMg4ru1zPvdBw+uzMEhS+PpGo.1624892359264.135617
NW_022639538	Koludarov_et_al_2021	CDS	485123	485283	.	+	0	Name=LOC116848048 CDS;ID=EWKMg4ru1zPvdBw+uzMEhS+PpGo.1624892359264.135617
NW_022639538	Koludarov_et_al_2021	CDS	485378	485577	.	+	0	Name=LOC116848048 CDS;ID=EWKMg4ru1zPvdBw+uzMEhS+PpGo.1624892359264.135617
NW_022639538	Koludarov_et_al_2021	CDS	357279	357397	.	-	0	Name=LOC116848070 CDS;ID=EWKMg4ru1zPvdBw+uzMEhS+PpGo.1624892359264.135618
NW_022639538	Koludarov_et_al_2021	CDS	356238	356405	.	-	0	Name=LOC116848070 CDS;ID=EWKMg4ru1zPvdBw+uzMEhS+PpGo.1624892359264.135618
NW_022639538	Koludarov_et_al_2021	CDS	356029	356092	.	-	0	Name=LOC116848070 CDS;ID=EWKMg4ru1zPvdBw+uzMEhS+PpGo.1624892359264.135618
NW_022639538	Koludarov_et_al_2021	CDS	444448	444567	.	-	0	Name=LOC116848050 CDS;ID=EWKMg4ru1zPvdBw+uzMEhS+PpGo.1624892359264.135619
NW_022639538	Koludarov_et_al_2021	CDS	444201	444379	.	-	0	Name=LOC116848050 CDS;ID=EWKMg4ru1zPvdBw+uzMEhS+PpGo.1624892359264.135619
NW_022639538	Koludarov_et_al_2021	CDS	444022	444123	.	-	0	Name=LOC116848050 CDS;ID=EWKMg4ru1zPvdBw+uzMEhS+PpGo.1624892359264.135619
NW_022639538	Koludarov_et_al_2021	CDS	443456	443666	.	-	0	Name=LOC116848050 CDS;ID=EWKMg4ru1zPvdBw+uzMEhS+PpGo.1624892359264.135619
NW_022639538	Koludarov_et_al_2021	CDS	1330041	1330054	.	+	0	Name=LOC116848067 CDS;ID=EWKMg4ru1zPvdBw+uzMEhS+PpGo.1624892359264.135620
NW_022639538	Koludarov_et_al_2021	CDS	1330286	1330438	.	+	0	Name=LOC116848067 CDS;ID=EWKMg4ru1zPvdBw+uzMEhS+PpGo.1624892359264.135620
NW_022639538	Koludarov_et_al_2021	CDS	1330530	1330659	.	+	0	Name=LOC116848067 CDS;ID=EWKMg4ru1zPvdBw+uzMEhS+PpGo.1624892359264.135620
NW_022639538	Koludarov_et_al_2021	CDS	1330982	1331113	.	+	0	Name=LOC116848067 CDS;ID=EWKMg4ru1zPvdBw+uzMEhS+PpGo.1624892359264.135620
NW_022639538	Koludarov_et_al_2021	CDS	354058	354356	.	-	0	Name=LOC116848069 CDS;ID=EWKMg4ru1zPvdBw+uzMEhS+PpGo.1624892359265.135621
NW_022639538	Koludarov_et_al_2021	CDS	353743	353966	.	-	0	Name=LOC116848069 CDS;ID=EWKMg4ru1zPvdBw+uzMEhS+PpGo.1624892359265.135621
NW_022639538	Koludarov_et_al_2021	CDS	353379	353380	.	-	0	Name=LOC116848069 CDS;ID=EWKMg4ru1zPvdBw+uzMEhS+PpGo.1624892359265.135621
NW_022639538	Koludarov_et_al_2021	CDS	473755	474309	.	-	0	Name=LOC116848051 CDS
NW_022639538	Koludarov_et_al_2021	mRNA	782906	783045	.	+	.	Name=LOC116848061 mRNA;ID=EWKMg4ru1zPvdBw+uzMEhS+PpGo.1624892359265.135622
NW_022639538	Koludarov_et_al_2021	mRNA	957253	957295	.	+	.	Name=LOC116848061 mRNA;ID=EWKMg4ru1zPvdBw+uzMEhS+PpGo.1624892359265.135622
NW_022639538	Koludarov_et_al_2021	mRNA	1084373	1084660	.	+	.	Name=LOC116848061 mRNA;ID=EWKMg4ru1zPvdBw+uzMEhS+PpGo.1624892359265.135622
NW_022639538	Koludarov_et_al_2021	mRNA	1103008	1103274	.	+	.	Name=LOC116848061 mRNA;ID=EWKMg4ru1zPvdBw+uzMEhS+PpGo.1624892359265.135622
NW_022639538	Koludarov_et_al_2021	mRNA	1105169	1105222	.	+	.	Name=LOC116848061 mRNA;ID=EWKMg4ru1zPvdBw+uzMEhS+PpGo.1624892359265.135622
NW_022639538	Koludarov_et_al_2021	mRNA	1130118	1130210	.	+	.	Name=LOC116848061 mRNA;ID=EWKMg4ru1zPvdBw+uzMEhS+PpGo.1624892359265.135622
NW_022639538	Koludarov_et_al_2021	mRNA	1151801	1151855	.	+	.	Name=LOC116848061 mRNA;ID=EWKMg4ru1zPvdBw+uzMEhS+PpGo.1624892359265.135622
NW_022639538	Koludarov_et_al_2021	mRNA	1171930	1171950	.	+	.	Name=LOC116848061 mRNA;ID=EWKMg4ru1zPvdBw+uzMEhS+PpGo.1624892359265.135622
NW_022639538	Koludarov_et_al_2021	mRNA	1215913	1216066	.	+	.	Name=LOC116848061 mRNA;ID=EWKMg4ru1zPvdBw+uzMEhS+PpGo.1624892359265.135622
NW_022639538	Koludarov_et_al_2021	mRNA	1220850	1220913	.	+	.	Name=LOC116848061 mRNA;ID=EWKMg4ru1zPvdBw+uzMEhS+PpGo.1624892359265.135622
NW_022639538	Koludarov_et_al_2021	mRNA	1222341	1222367	.	+	.	Name=LOC116848061 mRNA;ID=EWKMg4ru1zPvdBw+uzMEhS+PpGo.1624892359265.135622
NW_022639538	Koludarov_et_al_2021	mRNA	1233278	1233444	.	+	.	Name=LOC116848061 mRNA;ID=EWKMg4ru1zPvdBw+uzMEhS+PpGo.1624892359265.135622
NW_022639538	Koludarov_et_al_2021	mRNA	1236203	1236266	.	+	.	Name=LOC116848061 mRNA;ID=EWKMg4ru1zPvdBw+uzMEhS+PpGo.1624892359265.135622
NW_022639538	Koludarov_et_al_2021	mRNA	1237688	1245219	.	+	.	Name=LOC116848061 mRNA;ID=EWKMg4ru1zPvdBw+uzMEhS+PpGo.1624892359265.135622
NW_022639538	Koludarov_et_al_2021	mRNA	15418	18541	.	+	.	Name=LOC116848068 mRNA;ID=EWKMg4ru1zPvdBw+uzMEhS+PpGo.1624892359265.135623
NW_022639538	Koludarov_et_al_2021	mRNA	35895	35945	.	+	.	Name=LOC116848068 mRNA;ID=EWKMg4ru1zPvdBw+uzMEhS+PpGo.1624892359265.135623
NW_022639538	Koludarov_et_al_2021	mRNA	165957	166101	.	+	.	Name=LOC116848068 mRNA;ID=EWKMg4ru1zPvdBw+uzMEhS+PpGo.1624892359265.135623
NW_022639538	Koludarov_et_al_2021	mRNA	197393	197536	.	+	.	Name=LOC116848068 mRNA;ID=EWKMg4ru1zPvdBw+uzMEhS+PpGo.1624892359265.135623
NW_022639538	Koludarov_et_al_2021	mRNA	208073	208233	.	+	.	Name=LOC116848068 mRNA;ID=EWKMg4ru1zPvdBw+uzMEhS+PpGo.1624892359265.135623
NW_022639538	Koludarov_et_al_2021	mRNA	255742	255768	.	+	.	Name=LOC116848068 mRNA;ID=EWKMg4ru1zPvdBw+uzMEhS+PpGo.1624892359265.135623
NW_022639538	Koludarov_et_al_2021	mRNA	267243	267401	.	+	.	Name=LOC116848068 mRNA;ID=EWKMg4ru1zPvdBw+uzMEhS+PpGo.1624892359265.135623
NW_022639538	Koludarov_et_al_2021	mRNA	270666	270818	.	+	.	Name=LOC116848068 mRNA;ID=EWKMg4ru1zPvdBw+uzMEhS+PpGo.1624892359265.135623
NW_022639538	Koludarov_et_al_2021	mRNA	294531	294605	.	+	.	Name=LOC116848068 mRNA;ID=EWKMg4ru1zPvdBw+uzMEhS+PpGo.1624892359265.135623
NW_022639538	Koludarov_et_al_2021	mRNA	316346	316453	.	+	.	Name=LOC116848068 mRNA;ID=EWKMg4ru1zPvdBw+uzMEhS+PpGo.1624892359265.135623
NW_022639538	Koludarov_et_al_2021	mRNA	319656	319848	.	+	.	Name=LOC116848068 mRNA;ID=EWKMg4ru1zPvdBw+uzMEhS+PpGo.1624892359265.135623
NW_022639538	Koludarov_et_al_2021	mRNA	322594	322785	.	+	.	Name=LOC116848068 mRNA;ID=EWKMg4ru1zPvdBw+uzMEhS+PpGo.1624892359265.135623
NW_022639538	Koludarov_et_al_2021	mRNA	324969	325112	.	+	.	Name=LOC116848068 mRNA;ID=EWKMg4ru1zPvdBw+uzMEhS+PpGo.1624892359265.135623
NW_022639538	Koludarov_et_al_2021	mRNA	326170	326387	.	+	.	Name=LOC116848068 mRNA;ID=EWKMg4ru1zPvdBw+uzMEhS+PpGo.1624892359265.135623
NW_022639538	Koludarov_et_al_2021	mRNA	337008	337116	.	+	.	Name=LOC116848068 mRNA;ID=EWKMg4ru1zPvdBw+uzMEhS+PpGo.1624892359265.135623
NW_022639538	Koludarov_et_al_2021	mRNA	349301	349626	.	+	.	Name=LOC116848068 mRNA;ID=EWKMg4ru1zPvdBw+uzMEhS+PpGo.1624892359265.135623
NW_022639538	Koludarov_et_al_2021	mRNA	350274	350565	.	+	.	Name=LOC116848068 mRNA;ID=EWKMg4ru1zPvdBw+uzMEhS+PpGo.1624892359265.135623
NW_022639538	Koludarov_et_al_2021	mRNA	364254	364547	.	+	.	Name=LOC116848068 mRNA;ID=EWKMg4ru1zPvdBw+uzMEhS+PpGo.1624892359265.135623
NW_022639538	Koludarov_et_al_2021	mRNA	366057	366235	.	+	.	Name=LOC116848068 mRNA;ID=EWKMg4ru1zPvdBw+uzMEhS+PpGo.1624892359265.135623
NW_022639538	Koludarov_et_al_2021	mRNA	367767	367938	.	+	.	Name=LOC116848068 mRNA;ID=EWKMg4ru1zPvdBw+uzMEhS+PpGo.1624892359265.135623
NW_022639538	Koludarov_et_al_2021	mRNA	399965	400206	.	+	.	Name=LOC116848068 mRNA;ID=EWKMg4ru1zPvdBw+uzMEhS+PpGo.1624892359265.135623
NW_022639538	Koludarov_et_al_2021	mRNA	400980	401103	.	+	.	Name=LOC116848068 mRNA;ID=EWKMg4ru1zPvdBw+uzMEhS+PpGo.1624892359265.135623
NW_022639538	Koludarov_et_al_2021	mRNA	403441	403614	.	+	.	Name=LOC116848068 mRNA;ID=EWKMg4ru1zPvdBw+uzMEhS+PpGo.1624892359265.135623
NW_022639538	Koludarov_et_al_2021	mRNA	405974	406130	.	+	.	Name=LOC116848068 mRNA;ID=EWKMg4ru1zPvdBw+uzMEhS+PpGo.1624892359265.135623
NW_022639538	Koludarov_et_al_2021	mRNA	406549	415086	.	+	.	Name=LOC116848068 mRNA;ID=EWKMg4ru1zPvdBw+uzMEhS+PpGo.1624892359265.135623
NW_022639538	Koludarov_et_al_2021	mRNA	15418	18541	.	+	.	Name=LOC116848068 mRNA;ID=EWKMg4ru1zPvdBw+uzMEhS+PpGo.1624892359265.135624
NW_022639538	Koludarov_et_al_2021	mRNA	35895	35945	.	+	.	Name=LOC116848068 mRNA;ID=EWKMg4ru1zPvdBw+uzMEhS+PpGo.1624892359265.135624
NW_022639538	Koludarov_et_al_2021	mRNA	165957	166101	.	+	.	Name=LOC116848068 mRNA;ID=EWKMg4ru1zPvdBw+uzMEhS+PpGo.1624892359265.135624
NW_022639538	Koludarov_et_al_2021	mRNA	197393	197536	.	+	.	Name=LOC116848068 mRNA;ID=EWKMg4ru1zPvdBw+uzMEhS+PpGo.1624892359265.135624
NW_022639538	Koludarov_et_al_2021	mRNA	208073	208233	.	+	.	Name=LOC116848068 mRNA;ID=EWKMg4ru1zPvdBw+uzMEhS+PpGo.1624892359265.135624
NW_022639538	Koludarov_et_al_2021	mRNA	255742	255768	.	+	.	Name=LOC116848068 mRNA;ID=EWKMg4ru1zPvdBw+uzMEhS+PpGo.1624892359265.135624
NW_022639538	Koludarov_et_al_2021	mRNA	267243	267401	.	+	.	Name=LOC116848068 mRNA;ID=EWKMg4ru1zPvdBw+uzMEhS+PpGo.1624892359265.135624
NW_022639538	Koludarov_et_al_2021	mRNA	270666	270818	.	+	.	Name=LOC116848068 mRNA;ID=EWKMg4ru1zPvdBw+uzMEhS+PpGo.1624892359265.135624
NW_022639538	Koludarov_et_al_2021	mRNA	294531	294605	.	+	.	Name=LOC116848068 mRNA;ID=EWKMg4ru1zPvdBw+uzMEhS+PpGo.1624892359265.135624
NW_022639538	Koludarov_et_al_2021	mRNA	316346	316453	.	+	.	Name=LOC116848068 mRNA;ID=EWKMg4ru1zPvdBw+uzMEhS+PpGo.1624892359265.135624
NW_022639538	Koludarov_et_al_2021	mRNA	319656	319848	.	+	.	Name=LOC116848068 mRNA;ID=EWKMg4ru1zPvdBw+uzMEhS+PpGo.1624892359265.135624
NW_022639538	Koludarov_et_al_2021	mRNA	322594	322785	.	+	.	Name=LOC116848068 mRNA;ID=EWKMg4ru1zPvdBw+uzMEhS+PpGo.1624892359265.135624
NW_022639538	Koludarov_et_al_2021	mRNA	324969	325112	.	+	.	Name=LOC116848068 mRNA;ID=EWKMg4ru1zPvdBw+uzMEhS+PpGo.1624892359265.135624
NW_022639538	Koludarov_et_al_2021	mRNA	326170	326387	.	+	.	Name=LOC116848068 mRNA;ID=EWKMg4ru1zPvdBw+uzMEhS+PpGo.1624892359265.135624
NW_022639538	Koludarov_et_al_2021	mRNA	337008	337116	.	+	.	Name=LOC116848068 mRNA;ID=EWKMg4ru1zPvdBw+uzMEhS+PpGo.1624892359265.135624
NW_022639538	Koludarov_et_al_2021	mRNA	349301	349626	.	+	.	Name=LOC116848068 mRNA;ID=EWKMg4ru1zPvdBw+uzMEhS+PpGo.1624892359265.135624
NW_022639538	Koludarov_et_al_2021	mRNA	350274	350565	.	+	.	Name=LOC116848068 mRNA;ID=EWKMg4ru1zPvdBw+uzMEhS+PpGo.1624892359265.135624
NW_022639538	Koludarov_et_al_2021	mRNA	364254	364547	.	+	.	Name=LOC116848068 mRNA;ID=EWKMg4ru1zPvdBw+uzMEhS+PpGo.1624892359265.135624
NW_022639538	Koludarov_et_al_2021	mRNA	366057	366235	.	+	.	Name=LOC116848068 mRNA;ID=EWKMg4ru1zPvdBw+uzMEhS+PpGo.1624892359265.135624
NW_022639538	Koludarov_et_al_2021	mRNA	367767	367938	.	+	.	Name=LOC116848068 mRNA;ID=EWKMg4ru1zPvdBw+uzMEhS+PpGo.1624892359265.135624
NW_022639538	Koludarov_et_al_2021	mRNA	399965	400206	.	+	.	Name=LOC116848068 mRNA;ID=EWKMg4ru1zPvdBw+uzMEhS+PpGo.1624892359265.135624
NW_022639538	Koludarov_et_al_2021	mRNA	400980	401103	.	+	.	Name=LOC116848068 mRNA;ID=EWKMg4ru1zPvdBw+uzMEhS+PpGo.1624892359265.135624
NW_022639538	Koludarov_et_al_2021	mRNA	403441	403614	.	+	.	Name=LOC116848068 mRNA;ID=EWKMg4ru1zPvdBw+uzMEhS+PpGo.1624892359265.135624
NW_022639538	Koludarov_et_al_2021	mRNA	405974	406130	.	+	.	Name=LOC116848068 mRNA;ID=EWKMg4ru1zPvdBw+uzMEhS+PpGo.1624892359265.135624
NW_022639538	Koludarov_et_al_2021	mRNA	406552	415086	.	+	.	Name=LOC116848068 mRNA;ID=EWKMg4ru1zPvdBw+uzMEhS+PpGo.1624892359265.135624
NW_022639538	Koludarov_et_al_2021	mRNA	15418	18541	.	+	.	Name=LOC116848068 mRNA;ID=EWKMg4ru1zPvdBw+uzMEhS+PpGo.1624892359265.135625
NW_022639538	Koludarov_et_al_2021	mRNA	35895	35945	.	+	.	Name=LOC116848068 mRNA;ID=EWKMg4ru1zPvdBw+uzMEhS+PpGo.1624892359265.135625
NW_022639538	Koludarov_et_al_2021	mRNA	165957	166101	.	+	.	Name=LOC116848068 mRNA;ID=EWKMg4ru1zPvdBw+uzMEhS+PpGo.1624892359265.135625
NW_022639538	Koludarov_et_al_2021	mRNA	197393	197536	.	+	.	Name=LOC116848068 mRNA;ID=EWKMg4ru1zPvdBw+uzMEhS+PpGo.1624892359265.135625
NW_022639538	Koludarov_et_al_2021	mRNA	208073	208233	.	+	.	Name=LOC116848068 mRNA;ID=EWKMg4ru1zPvdBw+uzMEhS+PpGo.1624892359265.135625
NW_022639538	Koludarov_et_al_2021	mRNA	255742	255768	.	+	.	Name=LOC116848068 mRNA;ID=EWKMg4ru1zPvdBw+uzMEhS+PpGo.1624892359265.135625
NW_022639538	Koludarov_et_al_2021	mRNA	267243	267401	.	+	.	Name=LOC116848068 mRNA;ID=EWKMg4ru1zPvdBw+uzMEhS+PpGo.1624892359265.135625
NW_022639538	Koludarov_et_al_2021	mRNA	270666	270818	.	+	.	Name=LOC116848068 mRNA;ID=EWKMg4ru1zPvdBw+uzMEhS+PpGo.1624892359265.135625
NW_022639538	Koludarov_et_al_2021	mRNA	294531	294605	.	+	.	Name=LOC116848068 mRNA;ID=EWKMg4ru1zPvdBw+uzMEhS+PpGo.1624892359265.135625
NW_022639538	Koludarov_et_al_2021	mRNA	316346	316453	.	+	.	Name=LOC116848068 mRNA;ID=EWKMg4ru1zPvdBw+uzMEhS+PpGo.1624892359265.135625
NW_022639538	Koludarov_et_al_2021	mRNA	319656	319848	.	+	.	Name=LOC116848068 mRNA;ID=EWKMg4ru1zPvdBw+uzMEhS+PpGo.1624892359265.135625
NW_022639538	Koludarov_et_al_2021	mRNA	322594	322785	.	+	.	Name=LOC116848068 mRNA;ID=EWKMg4ru1zPvdBw+uzMEhS+PpGo.1624892359265.135625
NW_022639538	Koludarov_et_al_2021	mRNA	324969	325112	.	+	.	Name=LOC116848068 mRNA;ID=EWKMg4ru1zPvdBw+uzMEhS+PpGo.1624892359265.135625
NW_022639538	Koludarov_et_al_2021	mRNA	326170	326387	.	+	.	Name=LOC116848068 mRNA;ID=EWKMg4ru1zPvdBw+uzMEhS+PpGo.1624892359265.135625
NW_022639538	Koludarov_et_al_2021	mRNA	337008	337116	.	+	.	Name=LOC116848068 mRNA;ID=EWKMg4ru1zPvdBw+uzMEhS+PpGo.1624892359265.135625
NW_022639538	Koludarov_et_al_2021	mRNA	349301	349626	.	+	.	Name=LOC116848068 mRNA;ID=EWKMg4ru1zPvdBw+uzMEhS+PpGo.1624892359265.135625
NW_022639538	Koludarov_et_al_2021	mRNA	350274	350565	.	+	.	Name=LOC116848068 mRNA;ID=EWKMg4ru1zPvdBw+uzMEhS+PpGo.1624892359265.135625
NW_022639538	Koludarov_et_al_2021	mRNA	364254	364547	.	+	.	Name=LOC116848068 mRNA;ID=EWKMg4ru1zPvdBw+uzMEhS+PpGo.1624892359265.135625
NW_022639538	Koludarov_et_al_2021	mRNA	366057	366235	.	+	.	Name=LOC116848068 mRNA;ID=EWKMg4ru1zPvdBw+uzMEhS+PpGo.1624892359265.135625
NW_022639538	Koludarov_et_al_2021	mRNA	367767	367938	.	+	.	Name=LOC116848068 mRNA;ID=EWKMg4ru1zPvdBw+uzMEhS+PpGo.1624892359265.135625
NW_022639538	Koludarov_et_al_2021	mRNA	399965	400206	.	+	.	Name=LOC116848068 mRNA;ID=EWKMg4ru1zPvdBw+uzMEhS+PpGo.1624892359265.135625
NW_022639538	Koludarov_et_al_2021	mRNA	400980	401097	.	+	.	Name=LOC116848068 mRNA;ID=EWKMg4ru1zPvdBw+uzMEhS+PpGo.1624892359265.135625
NW_022639538	Koludarov_et_al_2021	mRNA	403441	403614	.	+	.	Name=LOC116848068 mRNA;ID=EWKMg4ru1zPvdBw+uzMEhS+PpGo.1624892359265.135625
NW_022639538	Koludarov_et_al_2021	mRNA	405974	406130	.	+	.	Name=LOC116848068 mRNA;ID=EWKMg4ru1zPvdBw+uzMEhS+PpGo.1624892359265.135625
NW_022639538	Koludarov_et_al_2021	mRNA	406549	415086	.	+	.	Name=LOC116848068 mRNA;ID=EWKMg4ru1zPvdBw+uzMEhS+PpGo.1624892359265.135625
NW_022639538	Koludarov_et_al_2021	mRNA	15418	18541	.	+	.	Name=LOC116848068 mRNA;ID=EWKMg4ru1zPvdBw+uzMEhS+PpGo.1624892359265.135626
NW_022639538	Koludarov_et_al_2021	mRNA	35895	35945	.	+	.	Name=LOC116848068 mRNA;ID=EWKMg4ru1zPvdBw+uzMEhS+PpGo.1624892359265.135626
NW_022639538	Koludarov_et_al_2021	mRNA	165957	166101	.	+	.	Name=LOC116848068 mRNA;ID=EWKMg4ru1zPvdBw+uzMEhS+PpGo.1624892359265.135626
NW_022639538	Koludarov_et_al_2021	mRNA	197393	197536	.	+	.	Name=LOC116848068 mRNA;ID=EWKMg4ru1zPvdBw+uzMEhS+PpGo.1624892359265.135626
NW_022639538	Koludarov_et_al_2021	mRNA	208073	208233	.	+	.	Name=LOC116848068 mRNA;ID=EWKMg4ru1zPvdBw+uzMEhS+PpGo.1624892359265.135626
NW_022639538	Koludarov_et_al_2021	mRNA	255742	255768	.	+	.	Name=LOC116848068 mRNA;ID=EWKMg4ru1zPvdBw+uzMEhS+PpGo.1624892359265.135626
NW_022639538	Koludarov_et_al_2021	mRNA	267243	267401	.	+	.	Name=LOC116848068 mRNA;ID=EWKMg4ru1zPvdBw+uzMEhS+PpGo.1624892359265.135626
NW_022639538	Koludarov_et_al_2021	mRNA	270666	270818	.	+	.	Name=LOC116848068 mRNA;ID=EWKMg4ru1zPvdBw+uzMEhS+PpGo.1624892359265.135626
NW_022639538	Koludarov_et_al_2021	mRNA	316346	316453	.	+	.	Name=LOC116848068 mRNA;ID=EWKMg4ru1zPvdBw+uzMEhS+PpGo.1624892359265.135626
NW_022639538	Koludarov_et_al_2021	mRNA	319656	319848	.	+	.	Name=LOC116848068 mRNA;ID=EWKMg4ru1zPvdBw+uzMEhS+PpGo.1624892359265.135626
NW_022639538	Koludarov_et_al_2021	mRNA	322594	322785	.	+	.	Name=LOC116848068 mRNA;ID=EWKMg4ru1zPvdBw+uzMEhS+PpGo.1624892359265.135626
NW_022639538	Koludarov_et_al_2021	mRNA	324969	325112	.	+	.	Name=LOC116848068 mRNA;ID=EWKMg4ru1zPvdBw+uzMEhS+PpGo.1624892359265.135626
NW_022639538	Koludarov_et_al_2021	mRNA	326170	326387	.	+	.	Name=LOC116848068 mRNA;ID=EWKMg4ru1zPvdBw+uzMEhS+PpGo.1624892359265.135626
NW_022639538	Koludarov_et_al_2021	mRNA	337008	337116	.	+	.	Name=LOC116848068 mRNA;ID=EWKMg4ru1zPvdBw+uzMEhS+PpGo.1624892359265.135626
NW_022639538	Koludarov_et_al_2021	mRNA	349301	349626	.	+	.	Name=LOC116848068 mRNA;ID=EWKMg4ru1zPvdBw+uzMEhS+PpGo.1624892359265.135626
NW_022639538	Koludarov_et_al_2021	mRNA	350274	350565	.	+	.	Name=LOC116848068 mRNA;ID=EWKMg4ru1zPvdBw+uzMEhS+PpGo.1624892359265.135626
NW_022639538	Koludarov_et_al_2021	mRNA	364254	364547	.	+	.	Name=LOC116848068 mRNA;ID=EWKMg4ru1zPvdBw+uzMEhS+PpGo.1624892359265.135626
NW_022639538	Koludarov_et_al_2021	mRNA	366057	366235	.	+	.	Name=LOC116848068 mRNA;ID=EWKMg4ru1zPvdBw+uzMEhS+PpGo.1624892359265.135626
NW_022639538	Koludarov_et_al_2021	mRNA	367767	367938	.	+	.	Name=LOC116848068 mRNA;ID=EWKMg4ru1zPvdBw+uzMEhS+PpGo.1624892359265.135626
NW_022639538	Koludarov_et_al_2021	mRNA	399965	400206	.	+	.	Name=LOC116848068 mRNA;ID=EWKMg4ru1zPvdBw+uzMEhS+PpGo.1624892359265.135626
NW_022639538	Koludarov_et_al_2021	mRNA	400980	401103	.	+	.	Name=LOC116848068 mRNA;ID=EWKMg4ru1zPvdBw+uzMEhS+PpGo.1624892359265.135626
NW_022639538	Koludarov_et_al_2021	mRNA	403441	403614	.	+	.	Name=LOC116848068 mRNA;ID=EWKMg4ru1zPvdBw+uzMEhS+PpGo.1624892359265.135626
NW_022639538	Koludarov_et_al_2021	mRNA	405974	406130	.	+	.	Name=LOC116848068 mRNA;ID=EWKMg4ru1zPvdBw+uzMEhS+PpGo.1624892359265.135626
NW_022639538	Koludarov_et_al_2021	mRNA	406549	415086	.	+	.	Name=LOC116848068 mRNA;ID=EWKMg4ru1zPvdBw+uzMEhS+PpGo.1624892359265.135626
NW_022639538	Koludarov_et_al_2021	mRNA	15418	18541	.	+	.	Name=LOC116848068 mRNA;ID=EWKMg4ru1zPvdBw+uzMEhS+PpGo.1624892359265.135627
NW_022639538	Koludarov_et_al_2021	mRNA	35895	35945	.	+	.	Name=LOC116848068 mRNA;ID=EWKMg4ru1zPvdBw+uzMEhS+PpGo.1624892359265.135627
NW_022639538	Koludarov_et_al_2021	mRNA	165957	166101	.	+	.	Name=LOC116848068 mRNA;ID=EWKMg4ru1zPvdBw+uzMEhS+PpGo.1624892359265.135627
NW_022639538	Koludarov_et_al_2021	mRNA	197393	197536	.	+	.	Name=LOC116848068 mRNA;ID=EWKMg4ru1zPvdBw+uzMEhS+PpGo.1624892359265.135627
NW_022639538	Koludarov_et_al_2021	mRNA	208073	208233	.	+	.	Name=LOC116848068 mRNA;ID=EWKMg4ru1zPvdBw+uzMEhS+PpGo.1624892359265.135627
NW_022639538	Koludarov_et_al_2021	mRNA	255742	255768	.	+	.	Name=LOC116848068 mRNA;ID=EWKMg4ru1zPvdBw+uzMEhS+PpGo.1624892359265.135627
NW_022639538	Koludarov_et_al_2021	mRNA	267243	267401	.	+	.	Name=LOC116848068 mRNA;ID=EWKMg4ru1zPvdBw+uzMEhS+PpGo.1624892359265.135627
NW_022639538	Koludarov_et_al_2021	mRNA	270666	270818	.	+	.	Name=LOC116848068 mRNA;ID=EWKMg4ru1zPvdBw+uzMEhS+PpGo.1624892359265.135627
NW_022639538	Koludarov_et_al_2021	mRNA	316346	316453	.	+	.	Name=LOC116848068 mRNA;ID=EWKMg4ru1zPvdBw+uzMEhS+PpGo.1624892359265.135627
NW_022639538	Koludarov_et_al_2021	mRNA	319656	319848	.	+	.	Name=LOC116848068 mRNA;ID=EWKMg4ru1zPvdBw+uzMEhS+PpGo.1624892359265.135627
NW_022639538	Koludarov_et_al_2021	mRNA	322594	322785	.	+	.	Name=LOC116848068 mRNA;ID=EWKMg4ru1zPvdBw+uzMEhS+PpGo.1624892359265.135627
NW_022639538	Koludarov_et_al_2021	mRNA	324969	325112	.	+	.	Name=LOC116848068 mRNA;ID=EWKMg4ru1zPvdBw+uzMEhS+PpGo.1624892359265.135627
NW_022639538	Koludarov_et_al_2021	mRNA	326170	326387	.	+	.	Name=LOC116848068 mRNA;ID=EWKMg4ru1zPvdBw+uzMEhS+PpGo.1624892359265.135627
NW_022639538	Koludarov_et_al_2021	mRNA	337008	337116	.	+	.	Name=LOC116848068 mRNA;ID=EWKMg4ru1zPvdBw+uzMEhS+PpGo.1624892359265.135627
NW_022639538	Koludarov_et_al_2021	mRNA	349301	349626	.	+	.	Name=LOC116848068 mRNA;ID=EWKMg4ru1zPvdBw+uzMEhS+PpGo.1624892359265.135627
NW_022639538	Koludarov_et_al_2021	mRNA	350274	350565	.	+	.	Name=LOC116848068 mRNA;ID=EWKMg4ru1zPvdBw+uzMEhS+PpGo.1624892359265.135627
NW_022639538	Koludarov_et_al_2021	mRNA	364254	364547	.	+	.	Name=LOC116848068 mRNA;ID=EWKMg4ru1zPvdBw+uzMEhS+PpGo.1624892359265.135627
NW_022639538	Koludarov_et_al_2021	mRNA	366057	366235	.	+	.	Name=LOC116848068 mRNA;ID=EWKMg4ru1zPvdBw+uzMEhS+PpGo.1624892359265.135627
NW_022639538	Koludarov_et_al_2021	mRNA	367767	367938	.	+	.	Name=LOC116848068 mRNA;ID=EWKMg4ru1zPvdBw+uzMEhS+PpGo.1624892359265.135627
NW_022639538	Koludarov_et_al_2021	mRNA	399965	400206	.	+	.	Name=LOC116848068 mRNA;ID=EWKMg4ru1zPvdBw+uzMEhS+PpGo.1624892359265.135627
NW_022639538	Koludarov_et_al_2021	mRNA	400980	401097	.	+	.	Name=LOC116848068 mRNA;ID=EWKMg4ru1zPvdBw+uzMEhS+PpGo.1624892359265.135627
NW_022639538	Koludarov_et_al_2021	mRNA	403441	403614	.	+	.	Name=LOC116848068 mRNA;ID=EWKMg4ru1zPvdBw+uzMEhS+PpGo.1624892359265.135627
NW_022639538	Koludarov_et_al_2021	mRNA	405974	406130	.	+	.	Name=LOC116848068 mRNA;ID=EWKMg4ru1zPvdBw+uzMEhS+PpGo.1624892359265.135627
NW_022639538	Koludarov_et_al_2021	mRNA	406549	415086	.	+	.	Name=LOC116848068 mRNA;ID=EWKMg4ru1zPvdBw+uzMEhS+PpGo.1624892359265.135627
NW_022639538	Koludarov_et_al_2021	mRNA	489981	490702	.	+	.	Name=LOC116848044 mRNA;ID=EWKMg4ru1zPvdBw+uzMEhS+PpGo.1624892359265.135628
NW_022639538	Koludarov_et_al_2021	mRNA	491286	492035	.	+	.	Name=LOC116848044 mRNA;ID=EWKMg4ru1zPvdBw+uzMEhS+PpGo.1624892359265.135628
NW_022639538	Koludarov_et_al_2021	mRNA	492940	495182	.	+	.	Name=LOC116848044 mRNA;ID=EWKMg4ru1zPvdBw+uzMEhS+PpGo.1624892359265.135628
NW_022639538	Koludarov_et_al_2021	mRNA	565991	566071	.	+	.	Name=LOC116848044 mRNA;ID=EWKMg4ru1zPvdBw+uzMEhS+PpGo.1624892359265.135628
NW_022639538	Koludarov_et_al_2021	mRNA	629505	629570	.	+	.	Name=LOC116848044 mRNA;ID=EWKMg4ru1zPvdBw+uzMEhS+PpGo.1624892359265.135628
NW_022639538	Koludarov_et_al_2021	mRNA	718652	718840	.	+	.	Name=LOC116848044 mRNA;ID=EWKMg4ru1zPvdBw+uzMEhS+PpGo.1624892359265.135628
NW_022639538	Koludarov_et_al_2021	mRNA	724539	724611	.	+	.	Name=LOC116848044 mRNA;ID=EWKMg4ru1zPvdBw+uzMEhS+PpGo.1624892359265.135628
NW_022639538	Koludarov_et_al_2021	mRNA	725577	726206	.	+	.	Name=LOC116848044 mRNA;ID=EWKMg4ru1zPvdBw+uzMEhS+PpGo.1624892359265.135628
NW_022639538	Koludarov_et_al_2021	mRNA	730462	730634	.	+	.	Name=LOC116848044 mRNA;ID=EWKMg4ru1zPvdBw+uzMEhS+PpGo.1624892359265.135628
NW_022639538	Koludarov_et_al_2021	mRNA	730886	731026	.	+	.	Name=LOC116848044 mRNA;ID=EWKMg4ru1zPvdBw+uzMEhS+PpGo.1624892359265.135628
NW_022639538	Koludarov_et_al_2021	mRNA	731119	731280	.	+	.	Name=LOC116848044 mRNA;ID=EWKMg4ru1zPvdBw+uzMEhS+PpGo.1624892359265.135628
NW_022639538	Koludarov_et_al_2021	mRNA	731949	732124	.	+	.	Name=LOC116848044 mRNA;ID=EWKMg4ru1zPvdBw+uzMEhS+PpGo.1624892359265.135628
NW_022639538	Koludarov_et_al_2021	mRNA	732424	733379	.	+	.	Name=LOC116848044 mRNA;ID=EWKMg4ru1zPvdBw+uzMEhS+PpGo.1624892359265.135628
NW_022639538	Koludarov_et_al_2021	mRNA	733671	733827	.	+	.	Name=LOC116848044 mRNA;ID=EWKMg4ru1zPvdBw+uzMEhS+PpGo.1624892359265.135628
NW_022639538	Koludarov_et_al_2021	mRNA	733898	736732	.	+	.	Name=LOC116848044 mRNA;ID=EWKMg4ru1zPvdBw+uzMEhS+PpGo.1624892359265.135628
NW_022639538	Koludarov_et_al_2021	mRNA	737059	737350	.	+	.	Name=LOC116848044 mRNA;ID=EWKMg4ru1zPvdBw+uzMEhS+PpGo.1624892359265.135628
NW_022639538	Koludarov_et_al_2021	mRNA	738144	738618	.	+	.	Name=LOC116848044 mRNA;ID=EWKMg4ru1zPvdBw+uzMEhS+PpGo.1624892359265.135628
NW_022639538	Koludarov_et_al_2021	mRNA	741545	741742	.	+	.	Name=LOC116848044 mRNA;ID=EWKMg4ru1zPvdBw+uzMEhS+PpGo.1624892359265.135628
NW_022639538	Koludarov_et_al_2021	mRNA	742034	745052	.	+	.	Name=LOC116848044 mRNA;ID=EWKMg4ru1zPvdBw+uzMEhS+PpGo.1624892359265.135628
NW_022639538	Koludarov_et_al_2021	mRNA	492414	495182	.	+	.	Name=LOC116848044 mRNA;ID=EWKMg4ru1zPvdBw+uzMEhS+PpGo.1624892359265.135629
NW_022639538	Koludarov_et_al_2021	mRNA	565991	566071	.	+	.	Name=LOC116848044 mRNA;ID=EWKMg4ru1zPvdBw+uzMEhS+PpGo.1624892359265.135629
NW_022639538	Koludarov_et_al_2021	mRNA	629505	629570	.	+	.	Name=LOC116848044 mRNA;ID=EWKMg4ru1zPvdBw+uzMEhS+PpGo.1624892359265.135629
NW_022639538	Koludarov_et_al_2021	mRNA	718652	718840	.	+	.	Name=LOC116848044 mRNA;ID=EWKMg4ru1zPvdBw+uzMEhS+PpGo.1624892359265.135629
NW_022639538	Koludarov_et_al_2021	mRNA	724539	724611	.	+	.	Name=LOC116848044 mRNA;ID=EWKMg4ru1zPvdBw+uzMEhS+PpGo.1624892359265.135629
NW_022639538	Koludarov_et_al_2021	mRNA	725577	726206	.	+	.	Name=LOC116848044 mRNA;ID=EWKMg4ru1zPvdBw+uzMEhS+PpGo.1624892359265.135629
NW_022639538	Koludarov_et_al_2021	mRNA	730462	730634	.	+	.	Name=LOC116848044 mRNA;ID=EWKMg4ru1zPvdBw+uzMEhS+PpGo.1624892359265.135629
NW_022639538	Koludarov_et_al_2021	mRNA	730886	731026	.	+	.	Name=LOC116848044 mRNA;ID=EWKMg4ru1zPvdBw+uzMEhS+PpGo.1624892359265.135629
NW_022639538	Koludarov_et_al_2021	mRNA	731119	731280	.	+	.	Name=LOC116848044 mRNA;ID=EWKMg4ru1zPvdBw+uzMEhS+PpGo.1624892359265.135629
NW_022639538	Koludarov_et_al_2021	mRNA	731949	732124	.	+	.	Name=LOC116848044 mRNA;ID=EWKMg4ru1zPvdBw+uzMEhS+PpGo.1624892359265.135629
NW_022639538	Koludarov_et_al_2021	mRNA	732424	733379	.	+	.	Name=LOC116848044 mRNA;ID=EWKMg4ru1zPvdBw+uzMEhS+PpGo.1624892359265.135629
NW_022639538	Koludarov_et_al_2021	mRNA	733671	733827	.	+	.	Name=LOC116848044 mRNA;ID=EWKMg4ru1zPvdBw+uzMEhS+PpGo.1624892359265.135629
NW_022639538	Koludarov_et_al_2021	mRNA	733898	736732	.	+	.	Name=LOC116848044 mRNA;ID=EWKMg4ru1zPvdBw+uzMEhS+PpGo.1624892359265.135629
NW_022639538	Koludarov_et_al_2021	mRNA	737059	737350	.	+	.	Name=LOC116848044 mRNA;ID=EWKMg4ru1zPvdBw+uzMEhS+PpGo.1624892359265.135629
NW_022639538	Koludarov_et_al_2021	mRNA	738144	738618	.	+	.	Name=LOC116848044 mRNA;ID=EWKMg4ru1zPvdBw+uzMEhS+PpGo.1624892359265.135629
NW_022639538	Koludarov_et_al_2021	mRNA	741545	741742	.	+	.	Name=LOC116848044 mRNA;ID=EWKMg4ru1zPvdBw+uzMEhS+PpGo.1624892359265.135629
NW_022639538	Koludarov_et_al_2021	mRNA	742034	745052	.	+	.	Name=LOC116848044 mRNA;ID=EWKMg4ru1zPvdBw+uzMEhS+PpGo.1624892359265.135629
NW_022639538	Koludarov_et_al_2021	mRNA	492414	495182	.	+	.	Name=LOC116848044 mRNA;ID=EWKMg4ru1zPvdBw+uzMEhS+PpGo.1624892359265.135630
NW_022639538	Koludarov_et_al_2021	mRNA	565991	566071	.	+	.	Name=LOC116848044 mRNA;ID=EWKMg4ru1zPvdBw+uzMEhS+PpGo.1624892359265.135630
NW_022639538	Koludarov_et_al_2021	mRNA	629505	629570	.	+	.	Name=LOC116848044 mRNA;ID=EWKMg4ru1zPvdBw+uzMEhS+PpGo.1624892359265.135630
NW_022639538	Koludarov_et_al_2021	mRNA	718652	718840	.	+	.	Name=LOC116848044 mRNA;ID=EWKMg4ru1zPvdBw+uzMEhS+PpGo.1624892359265.135630
NW_022639538	Koludarov_et_al_2021	mRNA	724539	724611	.	+	.	Name=LOC116848044 mRNA;ID=EWKMg4ru1zPvdBw+uzMEhS+PpGo.1624892359265.135630
NW_022639538	Koludarov_et_al_2021	mRNA	725577	726206	.	+	.	Name=LOC116848044 mRNA;ID=EWKMg4ru1zPvdBw+uzMEhS+PpGo.1624892359265.135630
NW_022639538	Koludarov_et_al_2021	mRNA	730462	730634	.	+	.	Name=LOC116848044 mRNA;ID=EWKMg4ru1zPvdBw+uzMEhS+PpGo.1624892359265.135630
NW_022639538	Koludarov_et_al_2021	mRNA	730886	731026	.	+	.	Name=LOC116848044 mRNA;ID=EWKMg4ru1zPvdBw+uzMEhS+PpGo.1624892359265.135630
NW_022639538	Koludarov_et_al_2021	mRNA	731119	731280	.	+	.	Name=LOC116848044 mRNA;ID=EWKMg4ru1zPvdBw+uzMEhS+PpGo.1624892359265.135630
NW_022639538	Koludarov_et_al_2021	mRNA	731949	732124	.	+	.	Name=LOC116848044 mRNA;ID=EWKMg4ru1zPvdBw+uzMEhS+PpGo.1624892359265.135630
NW_022639538	Koludarov_et_al_2021	mRNA	732424	733379	.	+	.	Name=LOC116848044 mRNA;ID=EWKMg4ru1zPvdBw+uzMEhS+PpGo.1624892359265.135630
NW_022639538	Koludarov_et_al_2021	mRNA	733671	733827	.	+	.	Name=LOC116848044 mRNA;ID=EWKMg4ru1zPvdBw+uzMEhS+PpGo.1624892359265.135630
NW_022639538	Koludarov_et_al_2021	mRNA	733898	736732	.	+	.	Name=LOC116848044 mRNA;ID=EWKMg4ru1zPvdBw+uzMEhS+PpGo.1624892359265.135630
NW_022639538	Koludarov_et_al_2021	mRNA	737059	737350	.	+	.	Name=LOC116848044 mRNA;ID=EWKMg4ru1zPvdBw+uzMEhS+PpGo.1624892359265.135630
NW_022639538	Koludarov_et_al_2021	mRNA	738144	738618	.	+	.	Name=LOC116848044 mRNA;ID=EWKMg4ru1zPvdBw+uzMEhS+PpGo.1624892359265.135630
NW_022639538	Koludarov_et_al_2021	mRNA	742034	745052	.	+	.	Name=LOC116848044 mRNA;ID=EWKMg4ru1zPvdBw+uzMEhS+PpGo.1624892359265.135630
NW_022639538	Koludarov_et_al_2021	mRNA	492416	495182	.	+	.	Name=LOC116848044 mRNA;ID=EWKMg4ru1zPvdBw+uzMEhS+PpGo.1624892359265.135631
NW_022639538	Koludarov_et_al_2021	mRNA	565991	566071	.	+	.	Name=LOC116848044 mRNA;ID=EWKMg4ru1zPvdBw+uzMEhS+PpGo.1624892359265.135631
NW_022639538	Koludarov_et_al_2021	mRNA	629505	629570	.	+	.	Name=LOC116848044 mRNA;ID=EWKMg4ru1zPvdBw+uzMEhS+PpGo.1624892359265.135631
NW_022639538	Koludarov_et_al_2021	mRNA	718652	718840	.	+	.	Name=LOC116848044 mRNA;ID=EWKMg4ru1zPvdBw+uzMEhS+PpGo.1624892359265.135631
NW_022639538	Koludarov_et_al_2021	mRNA	724539	724611	.	+	.	Name=LOC116848044 mRNA;ID=EWKMg4ru1zPvdBw+uzMEhS+PpGo.1624892359265.135631
NW_022639538	Koludarov_et_al_2021	mRNA	730462	730634	.	+	.	Name=LOC116848044 mRNA;ID=EWKMg4ru1zPvdBw+uzMEhS+PpGo.1624892359265.135631
NW_022639538	Koludarov_et_al_2021	mRNA	730886	731026	.	+	.	Name=LOC116848044 mRNA;ID=EWKMg4ru1zPvdBw+uzMEhS+PpGo.1624892359265.135631
NW_022639538	Koludarov_et_al_2021	mRNA	731119	731280	.	+	.	Name=LOC116848044 mRNA;ID=EWKMg4ru1zPvdBw+uzMEhS+PpGo.1624892359265.135631
NW_022639538	Koludarov_et_al_2021	mRNA	731949	732124	.	+	.	Name=LOC116848044 mRNA;ID=EWKMg4ru1zPvdBw+uzMEhS+PpGo.1624892359265.135631
NW_022639538	Koludarov_et_al_2021	mRNA	732424	733379	.	+	.	Name=LOC116848044 mRNA;ID=EWKMg4ru1zPvdBw+uzMEhS+PpGo.1624892359265.135631
NW_022639538	Koludarov_et_al_2021	mRNA	733671	733827	.	+	.	Name=LOC116848044 mRNA;ID=EWKMg4ru1zPvdBw+uzMEhS+PpGo.1624892359265.135631
NW_022639538	Koludarov_et_al_2021	mRNA	733898	736732	.	+	.	Name=LOC116848044 mRNA;ID=EWKMg4ru1zPvdBw+uzMEhS+PpGo.1624892359265.135631
NW_022639538	Koludarov_et_al_2021	mRNA	737059	737350	.	+	.	Name=LOC116848044 mRNA;ID=EWKMg4ru1zPvdBw+uzMEhS+PpGo.1624892359265.135631
NW_022639538	Koludarov_et_al_2021	mRNA	738144	738618	.	+	.	Name=LOC116848044 mRNA;ID=EWKMg4ru1zPvdBw+uzMEhS+PpGo.1624892359265.135631
NW_022639538	Koludarov_et_al_2021	mRNA	741545	741742	.	+	.	Name=LOC116848044 mRNA;ID=EWKMg4ru1zPvdBw+uzMEhS+PpGo.1624892359265.135631
NW_022639538	Koludarov_et_al_2021	mRNA	742034	745052	.	+	.	Name=LOC116848044 mRNA;ID=EWKMg4ru1zPvdBw+uzMEhS+PpGo.1624892359265.135631
NW_022639538	Koludarov_et_al_2021	mRNA	492415	495182	.	+	.	Name=LOC116848044 mRNA;ID=EWKMg4ru1zPvdBw+uzMEhS+PpGo.1624892359265.135632
NW_022639538	Koludarov_et_al_2021	mRNA	565991	566071	.	+	.	Name=LOC116848044 mRNA;ID=EWKMg4ru1zPvdBw+uzMEhS+PpGo.1624892359265.135632
NW_022639538	Koludarov_et_al_2021	mRNA	629505	629570	.	+	.	Name=LOC116848044 mRNA;ID=EWKMg4ru1zPvdBw+uzMEhS+PpGo.1624892359265.135632
NW_022639538	Koludarov_et_al_2021	mRNA	718652	718840	.	+	.	Name=LOC116848044 mRNA;ID=EWKMg4ru1zPvdBw+uzMEhS+PpGo.1624892359265.135632
NW_022639538	Koludarov_et_al_2021	mRNA	724539	724611	.	+	.	Name=LOC116848044 mRNA;ID=EWKMg4ru1zPvdBw+uzMEhS+PpGo.1624892359265.135632
NW_022639538	Koludarov_et_al_2021	mRNA	725577	726206	.	+	.	Name=LOC116848044 mRNA;ID=EWKMg4ru1zPvdBw+uzMEhS+PpGo.1624892359265.135632
NW_022639538	Koludarov_et_al_2021	mRNA	730462	730634	.	+	.	Name=LOC116848044 mRNA;ID=EWKMg4ru1zPvdBw+uzMEhS+PpGo.1624892359265.135632
NW_022639538	Koludarov_et_al_2021	mRNA	730886	731026	.	+	.	Name=LOC116848044 mRNA;ID=EWKMg4ru1zPvdBw+uzMEhS+PpGo.1624892359265.135632
NW_022639538	Koludarov_et_al_2021	mRNA	731119	731280	.	+	.	Name=LOC116848044 mRNA;ID=EWKMg4ru1zPvdBw+uzMEhS+PpGo.1624892359265.135632
NW_022639538	Koludarov_et_al_2021	mRNA	731949	732124	.	+	.	Name=LOC116848044 mRNA;ID=EWKMg4ru1zPvdBw+uzMEhS+PpGo.1624892359265.135632
NW_022639538	Koludarov_et_al_2021	mRNA	732424	733379	.	+	.	Name=LOC116848044 mRNA;ID=EWKMg4ru1zPvdBw+uzMEhS+PpGo.1624892359265.135632
NW_022639538	Koludarov_et_al_2021	mRNA	733671	733827	.	+	.	Name=LOC116848044 mRNA;ID=EWKMg4ru1zPvdBw+uzMEhS+PpGo.1624892359265.135632
NW_022639538	Koludarov_et_al_2021	mRNA	733898	736732	.	+	.	Name=LOC116848044 mRNA;ID=EWKMg4ru1zPvdBw+uzMEhS+PpGo.1624892359265.135632
NW_022639538	Koludarov_et_al_2021	mRNA	737059	737350	.	+	.	Name=LOC116848044 mRNA;ID=EWKMg4ru1zPvdBw+uzMEhS+PpGo.1624892359265.135632
NW_022639538	Koludarov_et_al_2021	mRNA	741545	741742	.	+	.	Name=LOC116848044 mRNA;ID=EWKMg4ru1zPvdBw+uzMEhS+PpGo.1624892359265.135632
NW_022639538	Koludarov_et_al_2021	mRNA	742034	742186	.	+	.	Name=LOC116848044 mRNA;ID=EWKMg4ru1zPvdBw+uzMEhS+PpGo.1624892359265.135632
NW_022639538	Koludarov_et_al_2021	mRNA	492415	495182	.	+	.	Name=LOC116848044 mRNA;ID=EWKMg4ru1zPvdBw+uzMEhS+PpGo.1624892359265.135633
NW_022639538	Koludarov_et_al_2021	mRNA	565991	566071	.	+	.	Name=LOC116848044 mRNA;ID=EWKMg4ru1zPvdBw+uzMEhS+PpGo.1624892359265.135633
NW_022639538	Koludarov_et_al_2021	mRNA	629505	629570	.	+	.	Name=LOC116848044 mRNA;ID=EWKMg4ru1zPvdBw+uzMEhS+PpGo.1624892359265.135633
NW_022639538	Koludarov_et_al_2021	mRNA	718652	718840	.	+	.	Name=LOC116848044 mRNA;ID=EWKMg4ru1zPvdBw+uzMEhS+PpGo.1624892359265.135633
NW_022639538	Koludarov_et_al_2021	mRNA	724539	724611	.	+	.	Name=LOC116848044 mRNA;ID=EWKMg4ru1zPvdBw+uzMEhS+PpGo.1624892359265.135633
NW_022639538	Koludarov_et_al_2021	mRNA	725577	726206	.	+	.	Name=LOC116848044 mRNA;ID=EWKMg4ru1zPvdBw+uzMEhS+PpGo.1624892359265.135633
NW_022639538	Koludarov_et_al_2021	mRNA	730462	730634	.	+	.	Name=LOC116848044 mRNA;ID=EWKMg4ru1zPvdBw+uzMEhS+PpGo.1624892359265.135633
NW_022639538	Koludarov_et_al_2021	mRNA	730886	731026	.	+	.	Name=LOC116848044 mRNA;ID=EWKMg4ru1zPvdBw+uzMEhS+PpGo.1624892359265.135633
NW_022639538	Koludarov_et_al_2021	mRNA	731119	731280	.	+	.	Name=LOC116848044 mRNA;ID=EWKMg4ru1zPvdBw+uzMEhS+PpGo.1624892359265.135633
NW_022639538	Koludarov_et_al_2021	mRNA	731949	732124	.	+	.	Name=LOC116848044 mRNA;ID=EWKMg4ru1zPvdBw+uzMEhS+PpGo.1624892359265.135633
NW_022639538	Koludarov_et_al_2021	mRNA	732424	733379	.	+	.	Name=LOC116848044 mRNA;ID=EWKMg4ru1zPvdBw+uzMEhS+PpGo.1624892359265.135633
NW_022639538	Koludarov_et_al_2021	mRNA	733671	733827	.	+	.	Name=LOC116848044 mRNA;ID=EWKMg4ru1zPvdBw+uzMEhS+PpGo.1624892359265.135633
NW_022639538	Koludarov_et_al_2021	mRNA	733898	736732	.	+	.	Name=LOC116848044 mRNA;ID=EWKMg4ru1zPvdBw+uzMEhS+PpGo.1624892359265.135633
NW_022639538	Koludarov_et_al_2021	mRNA	737059	737350	.	+	.	Name=LOC116848044 mRNA;ID=EWKMg4ru1zPvdBw+uzMEhS+PpGo.1624892359265.135633
NW_022639538	Koludarov_et_al_2021	mRNA	742034	742186	.	+	.	Name=LOC116848044 mRNA;ID=EWKMg4ru1zPvdBw+uzMEhS+PpGo.1624892359265.135633
NW_022639538	Koludarov_et_al_2021	mRNA	492414	495182	.	+	.	Name=LOC116848044 mRNA;ID=EWKMg4ru1zPvdBw+uzMEhS+PpGo.1624892359265.135634
NW_022639538	Koludarov_et_al_2021	mRNA	565991	566071	.	+	.	Name=LOC116848044 mRNA;ID=EWKMg4ru1zPvdBw+uzMEhS+PpGo.1624892359265.135634
NW_022639538	Koludarov_et_al_2021	mRNA	629505	629570	.	+	.	Name=LOC116848044 mRNA;ID=EWKMg4ru1zPvdBw+uzMEhS+PpGo.1624892359265.135634
NW_022639538	Koludarov_et_al_2021	mRNA	718652	718840	.	+	.	Name=LOC116848044 mRNA;ID=EWKMg4ru1zPvdBw+uzMEhS+PpGo.1624892359265.135634
NW_022639538	Koludarov_et_al_2021	mRNA	724539	724611	.	+	.	Name=LOC116848044 mRNA;ID=EWKMg4ru1zPvdBw+uzMEhS+PpGo.1624892359265.135634
NW_022639538	Koludarov_et_al_2021	mRNA	725577	726206	.	+	.	Name=LOC116848044 mRNA;ID=EWKMg4ru1zPvdBw+uzMEhS+PpGo.1624892359265.135634
NW_022639538	Koludarov_et_al_2021	mRNA	730462	730634	.	+	.	Name=LOC116848044 mRNA;ID=EWKMg4ru1zPvdBw+uzMEhS+PpGo.1624892359265.135634
NW_022639538	Koludarov_et_al_2021	mRNA	730886	731026	.	+	.	Name=LOC116848044 mRNA;ID=EWKMg4ru1zPvdBw+uzMEhS+PpGo.1624892359265.135634
NW_022639538	Koludarov_et_al_2021	mRNA	731119	731280	.	+	.	Name=LOC116848044 mRNA;ID=EWKMg4ru1zPvdBw+uzMEhS+PpGo.1624892359265.135634
NW_022639538	Koludarov_et_al_2021	mRNA	731949	732124	.	+	.	Name=LOC116848044 mRNA;ID=EWKMg4ru1zPvdBw+uzMEhS+PpGo.1624892359265.135634
NW_022639538	Koludarov_et_al_2021	mRNA	732424	733379	.	+	.	Name=LOC116848044 mRNA;ID=EWKMg4ru1zPvdBw+uzMEhS+PpGo.1624892359265.135634
NW_022639538	Koludarov_et_al_2021	mRNA	733671	733827	.	+	.	Name=LOC116848044 mRNA;ID=EWKMg4ru1zPvdBw+uzMEhS+PpGo.1624892359265.135634
NW_022639538	Koludarov_et_al_2021	mRNA	733898	736732	.	+	.	Name=LOC116848044 mRNA;ID=EWKMg4ru1zPvdBw+uzMEhS+PpGo.1624892359265.135634
NW_022639538	Koludarov_et_al_2021	mRNA	737059	737350	.	+	.	Name=LOC116848044 mRNA;ID=EWKMg4ru1zPvdBw+uzMEhS+PpGo.1624892359265.135634
NW_022639538	Koludarov_et_al_2021	mRNA	738144	738618	.	+	.	Name=LOC116848044 mRNA;ID=EWKMg4ru1zPvdBw+uzMEhS+PpGo.1624892359265.135634
NW_022639538	Koludarov_et_al_2021	mRNA	740169	741557	.	+	.	Name=LOC116848044 mRNA;ID=EWKMg4ru1zPvdBw+uzMEhS+PpGo.1624892359265.135634
NW_022639538	Koludarov_et_al_2021	mRNA	201099	201523	.	+	.	Name=LOC116848068 mRNA;ID=EWKMg4ru1zPvdBw+uzMEhS+PpGo.1624892359265.135635
NW_022639538	Koludarov_et_al_2021	mRNA	208073	208233	.	+	.	Name=LOC116848068 mRNA;ID=EWKMg4ru1zPvdBw+uzMEhS+PpGo.1624892359265.135635
NW_022639538	Koludarov_et_al_2021	mRNA	255742	255768	.	+	.	Name=LOC116848068 mRNA;ID=EWKMg4ru1zPvdBw+uzMEhS+PpGo.1624892359265.135635
NW_022639538	Koludarov_et_al_2021	mRNA	267243	267401	.	+	.	Name=LOC116848068 mRNA;ID=EWKMg4ru1zPvdBw+uzMEhS+PpGo.1624892359265.135635
NW_022639538	Koludarov_et_al_2021	mRNA	270666	270818	.	+	.	Name=LOC116848068 mRNA;ID=EWKMg4ru1zPvdBw+uzMEhS+PpGo.1624892359265.135635
NW_022639538	Koludarov_et_al_2021	mRNA	294531	294605	.	+	.	Name=LOC116848068 mRNA;ID=EWKMg4ru1zPvdBw+uzMEhS+PpGo.1624892359265.135635
NW_022639538	Koludarov_et_al_2021	mRNA	316346	316453	.	+	.	Name=LOC116848068 mRNA;ID=EWKMg4ru1zPvdBw+uzMEhS+PpGo.1624892359265.135635
NW_022639538	Koludarov_et_al_2021	mRNA	319656	319848	.	+	.	Name=LOC116848068 mRNA;ID=EWKMg4ru1zPvdBw+uzMEhS+PpGo.1624892359265.135635
NW_022639538	Koludarov_et_al_2021	mRNA	322594	322785	.	+	.	Name=LOC116848068 mRNA;ID=EWKMg4ru1zPvdBw+uzMEhS+PpGo.1624892359265.135635
NW_022639538	Koludarov_et_al_2021	mRNA	324969	325112	.	+	.	Name=LOC116848068 mRNA;ID=EWKMg4ru1zPvdBw+uzMEhS+PpGo.1624892359265.135635
NW_022639538	Koludarov_et_al_2021	mRNA	326170	326387	.	+	.	Name=LOC116848068 mRNA;ID=EWKMg4ru1zPvdBw+uzMEhS+PpGo.1624892359265.135635
NW_022639538	Koludarov_et_al_2021	mRNA	337008	337116	.	+	.	Name=LOC116848068 mRNA;ID=EWKMg4ru1zPvdBw+uzMEhS+PpGo.1624892359265.135635
NW_022639538	Koludarov_et_al_2021	mRNA	349301	349626	.	+	.	Name=LOC116848068 mRNA;ID=EWKMg4ru1zPvdBw+uzMEhS+PpGo.1624892359265.135635
NW_022639538	Koludarov_et_al_2021	mRNA	350274	350565	.	+	.	Name=LOC116848068 mRNA;ID=EWKMg4ru1zPvdBw+uzMEhS+PpGo.1624892359265.135635
NW_022639538	Koludarov_et_al_2021	mRNA	364254	364547	.	+	.	Name=LOC116848068 mRNA;ID=EWKMg4ru1zPvdBw+uzMEhS+PpGo.1624892359265.135635
NW_022639538	Koludarov_et_al_2021	mRNA	366057	366235	.	+	.	Name=LOC116848068 mRNA;ID=EWKMg4ru1zPvdBw+uzMEhS+PpGo.1624892359265.135635
NW_022639538	Koludarov_et_al_2021	mRNA	367767	367938	.	+	.	Name=LOC116848068 mRNA;ID=EWKMg4ru1zPvdBw+uzMEhS+PpGo.1624892359265.135635
NW_022639538	Koludarov_et_al_2021	mRNA	399965	400206	.	+	.	Name=LOC116848068 mRNA;ID=EWKMg4ru1zPvdBw+uzMEhS+PpGo.1624892359265.135635
NW_022639538	Koludarov_et_al_2021	mRNA	400980	401103	.	+	.	Name=LOC116848068 mRNA;ID=EWKMg4ru1zPvdBw+uzMEhS+PpGo.1624892359265.135635
NW_022639538	Koludarov_et_al_2021	mRNA	403441	403614	.	+	.	Name=LOC116848068 mRNA;ID=EWKMg4ru1zPvdBw+uzMEhS+PpGo.1624892359265.135635
NW_022639538	Koludarov_et_al_2021	mRNA	405974	406130	.	+	.	Name=LOC116848068 mRNA;ID=EWKMg4ru1zPvdBw+uzMEhS+PpGo.1624892359265.135635
NW_022639538	Koludarov_et_al_2021	mRNA	406549	415086	.	+	.	Name=LOC116848068 mRNA;ID=EWKMg4ru1zPvdBw+uzMEhS+PpGo.1624892359265.135635
NW_022639538	Koludarov_et_al_2021	mRNA	1248631	1248895	.	+	.	Name=LOC116848054 mRNA;ID=EWKMg4ru1zPvdBw+uzMEhS+PpGo.1624892359265.135636
NW_022639538	Koludarov_et_al_2021	mRNA	1252540	1252718	.	+	.	Name=LOC116848054 mRNA;ID=EWKMg4ru1zPvdBw+uzMEhS+PpGo.1624892359265.135636
NW_022639538	Koludarov_et_al_2021	mRNA	1253069	1253365	.	+	.	Name=LOC116848054 mRNA;ID=EWKMg4ru1zPvdBw+uzMEhS+PpGo.1624892359265.135636
NW_022639538	Koludarov_et_al_2021	mRNA	1257593	1257853	.	+	.	Name=LOC116848054 mRNA;ID=EWKMg4ru1zPvdBw+uzMEhS+PpGo.1624892359265.135636
NW_022639538	Koludarov_et_al_2021	mRNA	1258116	1258218	.	+	.	Name=LOC116848054 mRNA;ID=EWKMg4ru1zPvdBw+uzMEhS+PpGo.1624892359265.135636
NW_022639538	Koludarov_et_al_2021	mRNA	1259654	1259881	.	+	.	Name=LOC116848054 mRNA;ID=EWKMg4ru1zPvdBw+uzMEhS+PpGo.1624892359265.135636
NW_022639538	Koludarov_et_al_2021	mRNA	1260100	1260291	.	+	.	Name=LOC116848054 mRNA;ID=EWKMg4ru1zPvdBw+uzMEhS+PpGo.1624892359265.135636
NW_022639538	Koludarov_et_al_2021	mRNA	1260384	1260530	.	+	.	Name=LOC116848054 mRNA;ID=EWKMg4ru1zPvdBw+uzMEhS+PpGo.1624892359265.135636
NW_022639538	Koludarov_et_al_2021	mRNA	1260694	1260894	.	+	.	Name=LOC116848054 mRNA;ID=EWKMg4ru1zPvdBw+uzMEhS+PpGo.1624892359265.135636
NW_022639538	Koludarov_et_al_2021	mRNA	1261400	1261537	.	+	.	Name=LOC116848054 mRNA;ID=EWKMg4ru1zPvdBw+uzMEhS+PpGo.1624892359265.135636
NW_022639538	Koludarov_et_al_2021	mRNA	1261661	1261823	.	+	.	Name=LOC116848054 mRNA;ID=EWKMg4ru1zPvdBw+uzMEhS+PpGo.1624892359265.135636
NW_022639538	Koludarov_et_al_2021	mRNA	1262018	1262196	.	+	.	Name=LOC116848054 mRNA;ID=EWKMg4ru1zPvdBw+uzMEhS+PpGo.1624892359265.135636
NW_022639538	Koludarov_et_al_2021	mRNA	1262264	1262395	.	+	.	Name=LOC116848054 mRNA;ID=EWKMg4ru1zPvdBw+uzMEhS+PpGo.1624892359265.135636
NW_022639538	Koludarov_et_al_2021	mRNA	1262498	1262741	.	+	.	Name=LOC116848054 mRNA;ID=EWKMg4ru1zPvdBw+uzMEhS+PpGo.1624892359265.135636
NW_022639538	Koludarov_et_al_2021	mRNA	1263026	1263131	.	+	.	Name=LOC116848054 mRNA;ID=EWKMg4ru1zPvdBw+uzMEhS+PpGo.1624892359265.135636
NW_022639538	Koludarov_et_al_2021	mRNA	1263424	1263685	.	+	.	Name=LOC116848054 mRNA;ID=EWKMg4ru1zPvdBw+uzMEhS+PpGo.1624892359265.135636
NW_022639538	Koludarov_et_al_2021	mRNA	1263780	1263917	.	+	.	Name=LOC116848054 mRNA;ID=EWKMg4ru1zPvdBw+uzMEhS+PpGo.1624892359265.135636
NW_022639538	Koludarov_et_al_2021	mRNA	1264019	1264261	.	+	.	Name=LOC116848054 mRNA;ID=EWKMg4ru1zPvdBw+uzMEhS+PpGo.1624892359265.135636
NW_022639538	Koludarov_et_al_2021	mRNA	1264438	1264676	.	+	.	Name=LOC116848054 mRNA;ID=EWKMg4ru1zPvdBw+uzMEhS+PpGo.1624892359265.135636
NW_022639538	Koludarov_et_al_2021	mRNA	1265408	1265473	.	+	.	Name=LOC116848054 mRNA;ID=EWKMg4ru1zPvdBw+uzMEhS+PpGo.1624892359265.135636
NW_022639538	Koludarov_et_al_2021	mRNA	1265576	1265653	.	+	.	Name=LOC116848054 mRNA;ID=EWKMg4ru1zPvdBw+uzMEhS+PpGo.1624892359265.135636
NW_022639538	Koludarov_et_al_2021	mRNA	1265735	1265847	.	+	.	Name=LOC116848054 mRNA;ID=EWKMg4ru1zPvdBw+uzMEhS+PpGo.1624892359265.135636
NW_022639538	Koludarov_et_al_2021	mRNA	1265956	1266182	.	+	.	Name=LOC116848054 mRNA;ID=EWKMg4ru1zPvdBw+uzMEhS+PpGo.1624892359265.135636
NW_022639538	Koludarov_et_al_2021	mRNA	1267522	1267743	.	+	.	Name=LOC116848054 mRNA;ID=EWKMg4ru1zPvdBw+uzMEhS+PpGo.1624892359265.135636
NW_022639538	Koludarov_et_al_2021	mRNA	1267916	1268097	.	+	.	Name=LOC116848054 mRNA;ID=EWKMg4ru1zPvdBw+uzMEhS+PpGo.1624892359265.135636
NW_022639538	Koludarov_et_al_2021	mRNA	1268377	1268548	.	+	.	Name=LOC116848054 mRNA;ID=EWKMg4ru1zPvdBw+uzMEhS+PpGo.1624892359265.135636
NW_022639538	Koludarov_et_al_2021	mRNA	1268731	1268968	.	+	.	Name=LOC116848054 mRNA;ID=EWKMg4ru1zPvdBw+uzMEhS+PpGo.1624892359265.135636
NW_022639538	Koludarov_et_al_2021	mRNA	1269465	1269592	.	+	.	Name=LOC116848054 mRNA;ID=EWKMg4ru1zPvdBw+uzMEhS+PpGo.1624892359265.135636
NW_022639538	Koludarov_et_al_2021	mRNA	1269775	1269962	.	+	.	Name=LOC116848054 mRNA;ID=EWKMg4ru1zPvdBw+uzMEhS+PpGo.1624892359265.135636
NW_022639538	Koludarov_et_al_2021	mRNA	1270112	1270215	.	+	.	Name=LOC116848054 mRNA;ID=EWKMg4ru1zPvdBw+uzMEhS+PpGo.1624892359265.135636
NW_022639538	Koludarov_et_al_2021	mRNA	1270343	1270539	.	+	.	Name=LOC116848054 mRNA;ID=EWKMg4ru1zPvdBw+uzMEhS+PpGo.1624892359265.135636
NW_022639538	Koludarov_et_al_2021	mRNA	1270803	1270941	.	+	.	Name=LOC116848054 mRNA;ID=EWKMg4ru1zPvdBw+uzMEhS+PpGo.1624892359265.135636
NW_022639538	Koludarov_et_al_2021	mRNA	1282018	1282175	.	+	.	Name=LOC116848054 mRNA;ID=EWKMg4ru1zPvdBw+uzMEhS+PpGo.1624892359265.135636
NW_022639538	Koludarov_et_al_2021	mRNA	1282237	1282308	.	+	.	Name=LOC116848054 mRNA;ID=EWKMg4ru1zPvdBw+uzMEhS+PpGo.1624892359265.135636
NW_022639538	Koludarov_et_al_2021	mRNA	1282856	1283127	.	+	.	Name=LOC116848054 mRNA;ID=EWKMg4ru1zPvdBw+uzMEhS+PpGo.1624892359265.135636
NW_022639538	Koludarov_et_al_2021	mRNA	1283208	1283350	.	+	.	Name=LOC116848054 mRNA;ID=EWKMg4ru1zPvdBw+uzMEhS+PpGo.1624892359265.135636
NW_022639538	Koludarov_et_al_2021	mRNA	1283467	1283604	.	+	.	Name=LOC116848054 mRNA;ID=EWKMg4ru1zPvdBw+uzMEhS+PpGo.1624892359265.135636
NW_022639538	Koludarov_et_al_2021	mRNA	1283851	1284029	.	+	.	Name=LOC116848054 mRNA;ID=EWKMg4ru1zPvdBw+uzMEhS+PpGo.1624892359265.135636
NW_022639538	Koludarov_et_al_2021	mRNA	1284139	1284386	.	+	.	Name=LOC116848054 mRNA;ID=EWKMg4ru1zPvdBw+uzMEhS+PpGo.1624892359265.135636
NW_022639538	Koludarov_et_al_2021	mRNA	1284846	1285169	.	+	.	Name=LOC116848054 mRNA;ID=EWKMg4ru1zPvdBw+uzMEhS+PpGo.1624892359265.135636
NW_022639538	Koludarov_et_al_2021	mRNA	1285271	1285502	.	+	.	Name=LOC116848054 mRNA;ID=EWKMg4ru1zPvdBw+uzMEhS+PpGo.1624892359265.135636
NW_022639538	Koludarov_et_al_2021	mRNA	1285706	1285812	.	+	.	Name=LOC116848054 mRNA;ID=EWKMg4ru1zPvdBw+uzMEhS+PpGo.1624892359265.135636
NW_022639538	Koludarov_et_al_2021	mRNA	1285894	1286133	.	+	.	Name=LOC116848054 mRNA;ID=EWKMg4ru1zPvdBw+uzMEhS+PpGo.1624892359265.135636
NW_022639538	Koludarov_et_al_2021	mRNA	1286323	1286389	.	+	.	Name=LOC116848054 mRNA;ID=EWKMg4ru1zPvdBw+uzMEhS+PpGo.1624892359265.135636
NW_022639538	Koludarov_et_al_2021	mRNA	1286532	1287417	.	+	.	Name=LOC116848054 mRNA;ID=EWKMg4ru1zPvdBw+uzMEhS+PpGo.1624892359265.135636
NW_022639538	Koludarov_et_al_2021	mRNA	1456296	1457253	.	+	.	Name=LOC116848043 mRNA;ID=EWKMg4ru1zPvdBw+uzMEhS+PpGo.1624892359265.135637
NW_022639538	Koludarov_et_al_2021	mRNA	1473703	1473826	.	+	.	Name=LOC116848043 mRNA;ID=EWKMg4ru1zPvdBw+uzMEhS+PpGo.1624892359265.135637
NW_022639538	Koludarov_et_al_2021	mRNA	1481252	1481509	.	+	.	Name=LOC116848043 mRNA;ID=EWKMg4ru1zPvdBw+uzMEhS+PpGo.1624892359265.135637
NW_022639538	Koludarov_et_al_2021	mRNA	1484665	1491769	.	+	.	Name=LOC116848043 mRNA;ID=EWKMg4ru1zPvdBw+uzMEhS+PpGo.1624892359265.135637
NW_022639538	Koludarov_et_al_2021	mRNA	1457297	1457913	.	+	.	Name=LOC116848043 mRNA;ID=EWKMg4ru1zPvdBw+uzMEhS+PpGo.1624892359265.135638
NW_022639538	Koludarov_et_al_2021	mRNA	1473703	1473826	.	+	.	Name=LOC116848043 mRNA;ID=EWKMg4ru1zPvdBw+uzMEhS+PpGo.1624892359265.135638
NW_022639538	Koludarov_et_al_2021	mRNA	1481252	1481509	.	+	.	Name=LOC116848043 mRNA;ID=EWKMg4ru1zPvdBw+uzMEhS+PpGo.1624892359265.135638
NW_022639538	Koludarov_et_al_2021	mRNA	1484665	1491769	.	+	.	Name=LOC116848043 mRNA;ID=EWKMg4ru1zPvdBw+uzMEhS+PpGo.1624892359265.135638
NW_022639538	Koludarov_et_al_2021	mRNA	474828	475062	.	-	.	Name=LOC116848050 mRNA;ID=EWKMg4ru1zPvdBw+uzMEhS+PpGo.1624892359265.135639
NW_022639538	Koludarov_et_al_2021	mRNA	444448	444567	.	-	.	Name=LOC116848050 mRNA;ID=EWKMg4ru1zPvdBw+uzMEhS+PpGo.1624892359265.135639
NW_022639538	Koludarov_et_al_2021	mRNA	444201	444379	.	-	.	Name=LOC116848050 mRNA;ID=EWKMg4ru1zPvdBw+uzMEhS+PpGo.1624892359265.135639
NW_022639538	Koludarov_et_al_2021	mRNA	444022	444123	.	-	.	Name=LOC116848050 mRNA;ID=EWKMg4ru1zPvdBw+uzMEhS+PpGo.1624892359265.135639
NW_022639538	Koludarov_et_al_2021	mRNA	442089	443666	.	-	.	Name=LOC116848050 mRNA;ID=EWKMg4ru1zPvdBw+uzMEhS+PpGo.1624892359265.135639
NW_022639538	Koludarov_et_al_2021	mRNA	1296763	1297097	.	+	.	Name=LOC116848055 mRNA;ID=EWKMg4ru1zPvdBw+uzMEhS+PpGo.1624892359265.135640
NW_022639538	Koludarov_et_al_2021	mRNA	1303482	1303843	.	+	.	Name=LOC116848055 mRNA;ID=EWKMg4ru1zPvdBw+uzMEhS+PpGo.1624892359265.135640
NW_022639538	Koludarov_et_al_2021	mRNA	1315116	1315222	.	+	.	Name=LOC116848055 mRNA;ID=EWKMg4ru1zPvdBw+uzMEhS+PpGo.1624892359265.135640
NW_022639538	Koludarov_et_al_2021	mRNA	1317204	1317277	.	+	.	Name=LOC116848055 mRNA;ID=EWKMg4ru1zPvdBw+uzMEhS+PpGo.1624892359265.135640
NW_022639538	Koludarov_et_al_2021	mRNA	1317662	1317787	.	+	.	Name=LOC116848055 mRNA;ID=EWKMg4ru1zPvdBw+uzMEhS+PpGo.1624892359265.135640
NW_022639538	Koludarov_et_al_2021	mRNA	1318003	1318216	.	+	.	Name=LOC116848055 mRNA;ID=EWKMg4ru1zPvdBw+uzMEhS+PpGo.1624892359265.135640
NW_022639538	Koludarov_et_al_2021	mRNA	1318469	1318573	.	+	.	Name=LOC116848055 mRNA;ID=EWKMg4ru1zPvdBw+uzMEhS+PpGo.1624892359265.135640
NW_022639538	Koludarov_et_al_2021	mRNA	1318669	1318945	.	+	.	Name=LOC116848055 mRNA;ID=EWKMg4ru1zPvdBw+uzMEhS+PpGo.1624892359265.135640
NW_022639538	Koludarov_et_al_2021	mRNA	1319133	1319697	.	+	.	Name=LOC116848055 mRNA;ID=EWKMg4ru1zPvdBw+uzMEhS+PpGo.1624892359265.135640
NW_022639538	Koludarov_et_al_2021	mRNA	1319769	1319948	.	+	.	Name=LOC116848055 mRNA;ID=EWKMg4ru1zPvdBw+uzMEhS+PpGo.1624892359265.135640
NW_022639538	Koludarov_et_al_2021	mRNA	1320655	1320796	.	+	.	Name=LOC116848055 mRNA;ID=EWKMg4ru1zPvdBw+uzMEhS+PpGo.1624892359265.135640
NW_022639538	Koludarov_et_al_2021	mRNA	1321054	1321154	.	+	.	Name=LOC116848055 mRNA;ID=EWKMg4ru1zPvdBw+uzMEhS+PpGo.1624892359265.135640
NW_022639538	Koludarov_et_al_2021	mRNA	1321744	1322204	.	+	.	Name=LOC116848055 mRNA;ID=EWKMg4ru1zPvdBw+uzMEhS+PpGo.1624892359265.135640
NW_022639538	Koludarov_et_al_2021	mRNA	1322631	1322754	.	+	.	Name=LOC116848055 mRNA;ID=EWKMg4ru1zPvdBw+uzMEhS+PpGo.1624892359265.135640
NW_022639538	Koludarov_et_al_2021	mRNA	1322851	1322980	.	+	.	Name=LOC116848055 mRNA;ID=EWKMg4ru1zPvdBw+uzMEhS+PpGo.1624892359265.135640
NW_022639538	Koludarov_et_al_2021	mRNA	1323303	1325080	.	+	.	Name=LOC116848055 mRNA;ID=EWKMg4ru1zPvdBw+uzMEhS+PpGo.1624892359265.135640
NW_022639538	Koludarov_et_al_2021	mRNA	1296763	1297097	.	+	.	Name=LOC116848055 mRNA;ID=EWKMg4ru1zPvdBw+uzMEhS+PpGo.1624892359266.135641
NW_022639538	Koludarov_et_al_2021	mRNA	1303482	1303843	.	+	.	Name=LOC116848055 mRNA;ID=EWKMg4ru1zPvdBw+uzMEhS+PpGo.1624892359266.135641
NW_022639538	Koludarov_et_al_2021	mRNA	1315116	1315222	.	+	.	Name=LOC116848055 mRNA;ID=EWKMg4ru1zPvdBw+uzMEhS+PpGo.1624892359266.135641
NW_022639538	Koludarov_et_al_2021	mRNA	1317204	1317277	.	+	.	Name=LOC116848055 mRNA;ID=EWKMg4ru1zPvdBw+uzMEhS+PpGo.1624892359266.135641
NW_022639538	Koludarov_et_al_2021	mRNA	1317662	1317787	.	+	.	Name=LOC116848055 mRNA;ID=EWKMg4ru1zPvdBw+uzMEhS+PpGo.1624892359266.135641
NW_022639538	Koludarov_et_al_2021	mRNA	1318003	1318216	.	+	.	Name=LOC116848055 mRNA;ID=EWKMg4ru1zPvdBw+uzMEhS+PpGo.1624892359266.135641
NW_022639538	Koludarov_et_al_2021	mRNA	1318469	1318573	.	+	.	Name=LOC116848055 mRNA;ID=EWKMg4ru1zPvdBw+uzMEhS+PpGo.1624892359266.135641
NW_022639538	Koludarov_et_al_2021	mRNA	1318756	1318945	.	+	.	Name=LOC116848055 mRNA;ID=EWKMg4ru1zPvdBw+uzMEhS+PpGo.1624892359266.135641
NW_022639538	Koludarov_et_al_2021	mRNA	1319133	1319697	.	+	.	Name=LOC116848055 mRNA;ID=EWKMg4ru1zPvdBw+uzMEhS+PpGo.1624892359266.135641
NW_022639538	Koludarov_et_al_2021	mRNA	1319769	1319948	.	+	.	Name=LOC116848055 mRNA;ID=EWKMg4ru1zPvdBw+uzMEhS+PpGo.1624892359266.135641
NW_022639538	Koludarov_et_al_2021	mRNA	1320655	1320796	.	+	.	Name=LOC116848055 mRNA;ID=EWKMg4ru1zPvdBw+uzMEhS+PpGo.1624892359266.135641
NW_022639538	Koludarov_et_al_2021	mRNA	1321054	1321154	.	+	.	Name=LOC116848055 mRNA;ID=EWKMg4ru1zPvdBw+uzMEhS+PpGo.1624892359266.135641
NW_022639538	Koludarov_et_al_2021	mRNA	1321744	1322204	.	+	.	Name=LOC116848055 mRNA;ID=EWKMg4ru1zPvdBw+uzMEhS+PpGo.1624892359266.135641
NW_022639538	Koludarov_et_al_2021	mRNA	1322631	1322754	.	+	.	Name=LOC116848055 mRNA;ID=EWKMg4ru1zPvdBw+uzMEhS+PpGo.1624892359266.135641
NW_022639538	Koludarov_et_al_2021	mRNA	1322851	1322980	.	+	.	Name=LOC116848055 mRNA;ID=EWKMg4ru1zPvdBw+uzMEhS+PpGo.1624892359266.135641
NW_022639538	Koludarov_et_al_2021	mRNA	1323303	1325080	.	+	.	Name=LOC116848055 mRNA;ID=EWKMg4ru1zPvdBw+uzMEhS+PpGo.1624892359266.135641
NW_022639538	Koludarov_et_al_2021	mRNA	1297204	1297806	.	+	.	Name=LOC116848055 mRNA;ID=EWKMg4ru1zPvdBw+uzMEhS+PpGo.1624892359266.135642
NW_022639538	Koludarov_et_al_2021	mRNA	1303482	1303843	.	+	.	Name=LOC116848055 mRNA;ID=EWKMg4ru1zPvdBw+uzMEhS+PpGo.1624892359266.135642
NW_022639538	Koludarov_et_al_2021	mRNA	1315116	1315222	.	+	.	Name=LOC116848055 mRNA;ID=EWKMg4ru1zPvdBw+uzMEhS+PpGo.1624892359266.135642
NW_022639538	Koludarov_et_al_2021	mRNA	1317204	1317277	.	+	.	Name=LOC116848055 mRNA;ID=EWKMg4ru1zPvdBw+uzMEhS+PpGo.1624892359266.135642
NW_022639538	Koludarov_et_al_2021	mRNA	1317662	1317787	.	+	.	Name=LOC116848055 mRNA;ID=EWKMg4ru1zPvdBw+uzMEhS+PpGo.1624892359266.135642
NW_022639538	Koludarov_et_al_2021	mRNA	1318003	1318216	.	+	.	Name=LOC116848055 mRNA;ID=EWKMg4ru1zPvdBw+uzMEhS+PpGo.1624892359266.135642
NW_022639538	Koludarov_et_al_2021	mRNA	1318469	1318573	.	+	.	Name=LOC116848055 mRNA;ID=EWKMg4ru1zPvdBw+uzMEhS+PpGo.1624892359266.135642
NW_022639538	Koludarov_et_al_2021	mRNA	1318669	1318945	.	+	.	Name=LOC116848055 mRNA;ID=EWKMg4ru1zPvdBw+uzMEhS+PpGo.1624892359266.135642
NW_022639538	Koludarov_et_al_2021	mRNA	1319133	1319697	.	+	.	Name=LOC116848055 mRNA;ID=EWKMg4ru1zPvdBw+uzMEhS+PpGo.1624892359266.135642
NW_022639538	Koludarov_et_al_2021	mRNA	1319769	1319948	.	+	.	Name=LOC116848055 mRNA;ID=EWKMg4ru1zPvdBw+uzMEhS+PpGo.1624892359266.135642
NW_022639538	Koludarov_et_al_2021	mRNA	1320655	1320796	.	+	.	Name=LOC116848055 mRNA;ID=EWKMg4ru1zPvdBw+uzMEhS+PpGo.1624892359266.135642
NW_022639538	Koludarov_et_al_2021	mRNA	1321054	1321154	.	+	.	Name=LOC116848055 mRNA;ID=EWKMg4ru1zPvdBw+uzMEhS+PpGo.1624892359266.135642
NW_022639538	Koludarov_et_al_2021	mRNA	1321744	1322204	.	+	.	Name=LOC116848055 mRNA;ID=EWKMg4ru1zPvdBw+uzMEhS+PpGo.1624892359266.135642
NW_022639538	Koludarov_et_al_2021	mRNA	1322631	1322754	.	+	.	Name=LOC116848055 mRNA;ID=EWKMg4ru1zPvdBw+uzMEhS+PpGo.1624892359266.135642
NW_022639538	Koludarov_et_al_2021	mRNA	1322851	1322980	.	+	.	Name=LOC116848055 mRNA;ID=EWKMg4ru1zPvdBw+uzMEhS+PpGo.1624892359266.135642
NW_022639538	Koludarov_et_al_2021	mRNA	1323303	1325080	.	+	.	Name=LOC116848055 mRNA;ID=EWKMg4ru1zPvdBw+uzMEhS+PpGo.1624892359266.135642
NW_022639538	Koludarov_et_al_2021	mRNA	782022	782520	.	-	.	Name=LOC116848062 mRNA;ID=EWKMg4ru1zPvdBw+uzMEhS+PpGo.1624892359266.135643
NW_022639538	Koludarov_et_al_2021	mRNA	763947	764144	.	-	.	Name=LOC116848062 mRNA;ID=EWKMg4ru1zPvdBw+uzMEhS+PpGo.1624892359266.135643
NW_022639538	Koludarov_et_al_2021	mRNA	757500	757646	.	-	.	Name=LOC116848062 mRNA;ID=EWKMg4ru1zPvdBw+uzMEhS+PpGo.1624892359266.135643
NW_022639538	Koludarov_et_al_2021	mRNA	755085	757279	.	-	.	Name=LOC116848062 mRNA;ID=EWKMg4ru1zPvdBw+uzMEhS+PpGo.1624892359266.135643
NW_022639538	Koludarov_et_al_2021	mRNA	782022	782503	.	-	.	Name=LOC116848062 mRNA;ID=EWKMg4ru1zPvdBw+uzMEhS+PpGo.1624892359266.135644
NW_022639538	Koludarov_et_al_2021	mRNA	763947	764159	.	-	.	Name=LOC116848062 mRNA;ID=EWKMg4ru1zPvdBw+uzMEhS+PpGo.1624892359266.135644
NW_022639538	Koludarov_et_al_2021	mRNA	757500	757646	.	-	.	Name=LOC116848062 mRNA;ID=EWKMg4ru1zPvdBw+uzMEhS+PpGo.1624892359266.135644
NW_022639538	Koludarov_et_al_2021	mRNA	755085	757321	.	-	.	Name=LOC116848062 mRNA;ID=EWKMg4ru1zPvdBw+uzMEhS+PpGo.1624892359266.135644
NW_022639538	Koludarov_et_al_2021	mRNA	782022	782502	.	-	.	Name=LOC116848062 mRNA;ID=EWKMg4ru1zPvdBw+uzMEhS+PpGo.1624892359266.135645
NW_022639538	Koludarov_et_al_2021	mRNA	763947	764144	.	-	.	Name=LOC116848062 mRNA;ID=EWKMg4ru1zPvdBw+uzMEhS+PpGo.1624892359266.135645
NW_022639538	Koludarov_et_al_2021	mRNA	757500	757646	.	-	.	Name=LOC116848062 mRNA;ID=EWKMg4ru1zPvdBw+uzMEhS+PpGo.1624892359266.135645
NW_022639538	Koludarov_et_al_2021	mRNA	755085	757321	.	-	.	Name=LOC116848062 mRNA;ID=EWKMg4ru1zPvdBw+uzMEhS+PpGo.1624892359266.135645
NW_022639538	Koludarov_et_al_2021	mRNA	1370918	1371065	.	+	.	Name=LOC116848079 mRNA;ID=EWKMg4ru1zPvdBw+uzMEhS+PpGo.1624892359266.135646
NW_022639538	Koludarov_et_al_2021	mRNA	1383956	1384197	.	+	.	Name=LOC116848079 mRNA;ID=EWKMg4ru1zPvdBw+uzMEhS+PpGo.1624892359266.135646
NW_022639538	Koludarov_et_al_2021	mRNA	1386221	1386573	.	+	.	Name=LOC116848079 mRNA;ID=EWKMg4ru1zPvdBw+uzMEhS+PpGo.1624892359266.135646
NW_022639538	Koludarov_et_al_2021	mRNA	1386760	1387031	.	+	.	Name=LOC116848079 mRNA;ID=EWKMg4ru1zPvdBw+uzMEhS+PpGo.1624892359266.135646
NW_022639538	Koludarov_et_al_2021	mRNA	1392281	1392490	.	+	.	Name=LOC116848079 mRNA;ID=EWKMg4ru1zPvdBw+uzMEhS+PpGo.1624892359266.135646
NW_022639538	Koludarov_et_al_2021	mRNA	1303801	1303843	.	+	.	Name=LOC116848055 mRNA;ID=EWKMg4ru1zPvdBw+uzMEhS+PpGo.1624892359266.135647
NW_022639538	Koludarov_et_al_2021	mRNA	1315120	1315222	.	+	.	Name=LOC116848055 mRNA;ID=EWKMg4ru1zPvdBw+uzMEhS+PpGo.1624892359266.135647
NW_022639538	Koludarov_et_al_2021	mRNA	1317204	1317277	.	+	.	Name=LOC116848055 mRNA;ID=EWKMg4ru1zPvdBw+uzMEhS+PpGo.1624892359266.135647
NW_022639538	Koludarov_et_al_2021	mRNA	1317662	1317787	.	+	.	Name=LOC116848055 mRNA;ID=EWKMg4ru1zPvdBw+uzMEhS+PpGo.1624892359266.135647
NW_022639538	Koludarov_et_al_2021	mRNA	1318003	1318216	.	+	.	Name=LOC116848055 mRNA;ID=EWKMg4ru1zPvdBw+uzMEhS+PpGo.1624892359266.135647
NW_022639538	Koludarov_et_al_2021	mRNA	1318469	1318573	.	+	.	Name=LOC116848055 mRNA;ID=EWKMg4ru1zPvdBw+uzMEhS+PpGo.1624892359266.135647
NW_022639538	Koludarov_et_al_2021	mRNA	1318669	1318945	.	+	.	Name=LOC116848055 mRNA;ID=EWKMg4ru1zPvdBw+uzMEhS+PpGo.1624892359266.135647
NW_022639538	Koludarov_et_al_2021	mRNA	1319133	1319697	.	+	.	Name=LOC116848055 mRNA;ID=EWKMg4ru1zPvdBw+uzMEhS+PpGo.1624892359266.135647
NW_022639538	Koludarov_et_al_2021	mRNA	1319769	1319948	.	+	.	Name=LOC116848055 mRNA;ID=EWKMg4ru1zPvdBw+uzMEhS+PpGo.1624892359266.135647
NW_022639538	Koludarov_et_al_2021	mRNA	1320655	1320796	.	+	.	Name=LOC116848055 mRNA;ID=EWKMg4ru1zPvdBw+uzMEhS+PpGo.1624892359266.135647
NW_022639538	Koludarov_et_al_2021	mRNA	1321054	1321154	.	+	.	Name=LOC116848055 mRNA;ID=EWKMg4ru1zPvdBw+uzMEhS+PpGo.1624892359266.135647
NW_022639538	Koludarov_et_al_2021	mRNA	1321744	1322204	.	+	.	Name=LOC116848055 mRNA;ID=EWKMg4ru1zPvdBw+uzMEhS+PpGo.1624892359266.135647
NW_022639538	Koludarov_et_al_2021	mRNA	1322631	1322754	.	+	.	Name=LOC116848055 mRNA;ID=EWKMg4ru1zPvdBw+uzMEhS+PpGo.1624892359266.135647
NW_022639538	Koludarov_et_al_2021	mRNA	1322851	1322980	.	+	.	Name=LOC116848055 mRNA;ID=EWKMg4ru1zPvdBw+uzMEhS+PpGo.1624892359266.135647
NW_022639538	Koludarov_et_al_2021	mRNA	1323303	1325080	.	+	.	Name=LOC116848055 mRNA;ID=EWKMg4ru1zPvdBw+uzMEhS+PpGo.1624892359266.135647
NW_022639538	Koludarov_et_al_2021	mRNA	1440392	1440659	.	-	.	Name=LOC116848076 mRNA;ID=EWKMg4ru1zPvdBw+uzMEhS+PpGo.1624892359266.135648
NW_022639538	Koludarov_et_al_2021	mRNA	1427693	1427848	.	-	.	Name=LOC116848076 mRNA;ID=EWKMg4ru1zPvdBw+uzMEhS+PpGo.1624892359266.135648
NW_022639538	Koludarov_et_al_2021	mRNA	1426228	1426448	.	-	.	Name=LOC116848076 mRNA;ID=EWKMg4ru1zPvdBw+uzMEhS+PpGo.1624892359266.135648
NW_022639538	Koludarov_et_al_2021	mRNA	1423793	1424001	.	-	.	Name=LOC116848076 mRNA;ID=EWKMg4ru1zPvdBw+uzMEhS+PpGo.1624892359266.135648
NW_022639538	Koludarov_et_al_2021	mRNA	1423266	1423521	.	-	.	Name=LOC116848076 mRNA;ID=EWKMg4ru1zPvdBw+uzMEhS+PpGo.1624892359266.135648
NW_022639538	Koludarov_et_al_2021	mRNA	1422941	1423101	.	-	.	Name=LOC116848076 mRNA;ID=EWKMg4ru1zPvdBw+uzMEhS+PpGo.1624892359266.135648
NW_022639538	Koludarov_et_al_2021	mRNA	1422695	1422863	.	-	.	Name=LOC116848076 mRNA;ID=EWKMg4ru1zPvdBw+uzMEhS+PpGo.1624892359266.135648
NW_022639538	Koludarov_et_al_2021	mRNA	1422173	1422366	.	-	.	Name=LOC116848076 mRNA;ID=EWKMg4ru1zPvdBw+uzMEhS+PpGo.1624892359266.135648
NW_022639538	Koludarov_et_al_2021	mRNA	1421963	1422092	.	-	.	Name=LOC116848076 mRNA;ID=EWKMg4ru1zPvdBw+uzMEhS+PpGo.1624892359266.135648
NW_022639538	Koludarov_et_al_2021	mRNA	1421681	1421873	.	-	.	Name=LOC116848076 mRNA;ID=EWKMg4ru1zPvdBw+uzMEhS+PpGo.1624892359266.135648
NW_022639538	Koludarov_et_al_2021	mRNA	1421001	1421146	.	-	.	Name=LOC116848076 mRNA;ID=EWKMg4ru1zPvdBw+uzMEhS+PpGo.1624892359266.135648
NW_022639538	Koludarov_et_al_2021	mRNA	1419539	1420872	.	-	.	Name=LOC116848076 mRNA;ID=EWKMg4ru1zPvdBw+uzMEhS+PpGo.1624892359266.135648
NW_022639538	Koludarov_et_al_2021	mRNA	1474504	1476876	.	+	.	Name=LOC116848043 mRNA;ID=EWKMg4ru1zPvdBw+uzMEhS+PpGo.1624892359266.135649
NW_022639538	Koludarov_et_al_2021	mRNA	1481252	1481509	.	+	.	Name=LOC116848043 mRNA;ID=EWKMg4ru1zPvdBw+uzMEhS+PpGo.1624892359266.135649
NW_022639538	Koludarov_et_al_2021	mRNA	1484665	1491769	.	+	.	Name=LOC116848043 mRNA;ID=EWKMg4ru1zPvdBw+uzMEhS+PpGo.1624892359266.135649
NW_022639538	Koludarov_et_al_2021	mRNA	451110	451253	.	+	.	Name=LOC116848046 mRNA;ID=EWKMg4ru1zPvdBw+uzMEhS+PpGo.1624892359266.135650
NW_022639538	Koludarov_et_al_2021	mRNA	453123	453355	.	+	.	Name=LOC116848046 mRNA;ID=EWKMg4ru1zPvdBw+uzMEhS+PpGo.1624892359266.135650
NW_022639538	Koludarov_et_al_2021	mRNA	453900	454013	.	+	.	Name=LOC116848046 mRNA;ID=EWKMg4ru1zPvdBw+uzMEhS+PpGo.1624892359266.135650
NW_022639538	Koludarov_et_al_2021	mRNA	454253	454304	.	+	.	Name=LOC116848046 mRNA;ID=EWKMg4ru1zPvdBw+uzMEhS+PpGo.1624892359266.135650
NW_022639538	Koludarov_et_al_2021	mRNA	454420	454490	.	+	.	Name=LOC116848046 mRNA;ID=EWKMg4ru1zPvdBw+uzMEhS+PpGo.1624892359266.135650
NW_022639538	Koludarov_et_al_2021	mRNA	455742	455984	.	+	.	Name=LOC116848046 mRNA;ID=EWKMg4ru1zPvdBw+uzMEhS+PpGo.1624892359266.135650
NW_022639538	Koludarov_et_al_2021	mRNA	456599	456724	.	+	.	Name=LOC116848046 mRNA;ID=EWKMg4ru1zPvdBw+uzMEhS+PpGo.1624892359266.135650
NW_022639538	Koludarov_et_al_2021	mRNA	457162	457400	.	+	.	Name=LOC116848046 mRNA;ID=EWKMg4ru1zPvdBw+uzMEhS+PpGo.1624892359266.135650
NW_022639538	Koludarov_et_al_2021	mRNA	458031	458205	.	+	.	Name=LOC116848046 mRNA;ID=EWKMg4ru1zPvdBw+uzMEhS+PpGo.1624892359266.135650
NW_022639538	Koludarov_et_al_2021	mRNA	458291	458456	.	+	.	Name=LOC116848046 mRNA;ID=EWKMg4ru1zPvdBw+uzMEhS+PpGo.1624892359266.135650
NW_022639538	Koludarov_et_al_2021	mRNA	459036	459088	.	+	.	Name=LOC116848046 mRNA;ID=EWKMg4ru1zPvdBw+uzMEhS+PpGo.1624892359266.135650
NW_022639538	Koludarov_et_al_2021	mRNA	459168	459358	.	+	.	Name=LOC116848046 mRNA;ID=EWKMg4ru1zPvdBw+uzMEhS+PpGo.1624892359266.135650
NW_022639538	Koludarov_et_al_2021	mRNA	459440	459517	.	+	.	Name=LOC116848046 mRNA;ID=EWKMg4ru1zPvdBw+uzMEhS+PpGo.1624892359266.135650
NW_022639538	Koludarov_et_al_2021	mRNA	460247	462791	.	+	.	Name=LOC116848046 mRNA;ID=EWKMg4ru1zPvdBw+uzMEhS+PpGo.1624892359266.135650
NW_022639538	Koludarov_et_al_2021	mRNA	435609	435939	.	-	.	Name=LOC116848057 mRNA;ID=EWKMg4ru1zPvdBw+uzMEhS+PpGo.1624892359266.135651
NW_022639538	Koludarov_et_al_2021	mRNA	435330	435417	.	-	.	Name=LOC116848057 mRNA;ID=EWKMg4ru1zPvdBw+uzMEhS+PpGo.1624892359266.135651
NW_022639538	Koludarov_et_al_2021	mRNA	435213	435264	.	-	.	Name=LOC116848057 mRNA;ID=EWKMg4ru1zPvdBw+uzMEhS+PpGo.1624892359266.135651
NW_022639538	Koludarov_et_al_2021	mRNA	434880	435074	.	-	.	Name=LOC116848057 mRNA;ID=EWKMg4ru1zPvdBw+uzMEhS+PpGo.1624892359266.135651
NW_022639538	Koludarov_et_al_2021	mRNA	428132	428391	.	-	.	Name=LOC116848057 mRNA;ID=EWKMg4ru1zPvdBw+uzMEhS+PpGo.1624892359266.135651
NW_022639538	Koludarov_et_al_2021	mRNA	427850	428008	.	-	.	Name=LOC116848057 mRNA;ID=EWKMg4ru1zPvdBw+uzMEhS+PpGo.1624892359266.135651
NW_022639538	Koludarov_et_al_2021	mRNA	427539	427657	.	-	.	Name=LOC116848057 mRNA;ID=EWKMg4ru1zPvdBw+uzMEhS+PpGo.1624892359266.135651
NW_022639538	Koludarov_et_al_2021	mRNA	427353	427444	.	-	.	Name=LOC116848057 mRNA;ID=EWKMg4ru1zPvdBw+uzMEhS+PpGo.1624892359266.135651
NW_022639538	Koludarov_et_al_2021	mRNA	427117	427278	.	-	.	Name=LOC116848057 mRNA;ID=EWKMg4ru1zPvdBw+uzMEhS+PpGo.1624892359266.135651
NW_022639538	Koludarov_et_al_2021	mRNA	426555	426840	.	-	.	Name=LOC116848057 mRNA;ID=EWKMg4ru1zPvdBw+uzMEhS+PpGo.1624892359266.135651
NW_022639538	Koludarov_et_al_2021	mRNA	426365	426467	.	-	.	Name=LOC116848057 mRNA;ID=EWKMg4ru1zPvdBw+uzMEhS+PpGo.1624892359266.135651
NW_022639538	Koludarov_et_al_2021	mRNA	425610	426066	.	-	.	Name=LOC116848057 mRNA;ID=EWKMg4ru1zPvdBw+uzMEhS+PpGo.1624892359266.135651
NW_022639538	Koludarov_et_al_2021	mRNA	746896	747002	.	+	.	Name=LOC116848060 mRNA;ID=EWKMg4ru1zPvdBw+uzMEhS+PpGo.1624892359266.135652
NW_022639538	Koludarov_et_al_2021	mRNA	747395	747660	.	+	.	Name=LOC116848060 mRNA;ID=EWKMg4ru1zPvdBw+uzMEhS+PpGo.1624892359266.135652
NW_022639538	Koludarov_et_al_2021	mRNA	748931	749070	.	+	.	Name=LOC116848060 mRNA;ID=EWKMg4ru1zPvdBw+uzMEhS+PpGo.1624892359266.135652
NW_022639538	Koludarov_et_al_2021	mRNA	749167	749340	.	+	.	Name=LOC116848060 mRNA;ID=EWKMg4ru1zPvdBw+uzMEhS+PpGo.1624892359266.135652
NW_022639538	Koludarov_et_al_2021	mRNA	750955	751245	.	+	.	Name=LOC116848060 mRNA;ID=EWKMg4ru1zPvdBw+uzMEhS+PpGo.1624892359266.135652
NW_022639538	Koludarov_et_al_2021	mRNA	751364	751490	.	+	.	Name=LOC116848060 mRNA;ID=EWKMg4ru1zPvdBw+uzMEhS+PpGo.1624892359266.135652
NW_022639538	Koludarov_et_al_2021	mRNA	751607	751770	.	+	.	Name=LOC116848060 mRNA;ID=EWKMg4ru1zPvdBw+uzMEhS+PpGo.1624892359266.135652
NW_022639538	Koludarov_et_al_2021	mRNA	752670	752897	.	+	.	Name=LOC116848060 mRNA;ID=EWKMg4ru1zPvdBw+uzMEhS+PpGo.1624892359266.135652
NW_022639538	Koludarov_et_al_2021	mRNA	753280	753385	.	+	.	Name=LOC116848060 mRNA;ID=EWKMg4ru1zPvdBw+uzMEhS+PpGo.1624892359266.135652
NW_022639538	Koludarov_et_al_2021	mRNA	753448	753714	.	+	.	Name=LOC116848060 mRNA;ID=EWKMg4ru1zPvdBw+uzMEhS+PpGo.1624892359266.135652
NW_022639538	Koludarov_et_al_2021	mRNA	753950	754106	.	+	.	Name=LOC116848060 mRNA;ID=EWKMg4ru1zPvdBw+uzMEhS+PpGo.1624892359266.135652
NW_022639538	Koludarov_et_al_2021	mRNA	754811	755005	.	+	.	Name=LOC116848060 mRNA;ID=EWKMg4ru1zPvdBw+uzMEhS+PpGo.1624892359266.135652
NW_022639538	Koludarov_et_al_2021	mRNA	755130	755272	.	+	.	Name=LOC116848060 mRNA;ID=EWKMg4ru1zPvdBw+uzMEhS+PpGo.1624892359266.135652
NW_022639538	Koludarov_et_al_2021	mRNA	755379	755606	.	+	.	Name=LOC116848060 mRNA;ID=EWKMg4ru1zPvdBw+uzMEhS+PpGo.1624892359266.135652
NW_022639538	Koludarov_et_al_2021	mRNA	755839	756174	.	+	.	Name=LOC116848060 mRNA;ID=EWKMg4ru1zPvdBw+uzMEhS+PpGo.1624892359266.135652
NW_022639538	Koludarov_et_al_2021	mRNA	756324	756464	.	+	.	Name=LOC116848060 mRNA;ID=EWKMg4ru1zPvdBw+uzMEhS+PpGo.1624892359266.135652
NW_022639538	Koludarov_et_al_2021	mRNA	434880	435027	.	-	.	Name=LOC116848057 mRNA;ID=EWKMg4ru1zPvdBw+uzMEhS+PpGo.1624892359266.135653
NW_022639538	Koludarov_et_al_2021	mRNA	429546	430437	.	-	.	Name=LOC116848057 mRNA;ID=EWKMg4ru1zPvdBw+uzMEhS+PpGo.1624892359266.135653
NW_022639538	Koludarov_et_al_2021	mRNA	428132	428391	.	-	.	Name=LOC116848057 mRNA;ID=EWKMg4ru1zPvdBw+uzMEhS+PpGo.1624892359266.135653
NW_022639538	Koludarov_et_al_2021	mRNA	427850	428008	.	-	.	Name=LOC116848057 mRNA;ID=EWKMg4ru1zPvdBw+uzMEhS+PpGo.1624892359266.135653
NW_022639538	Koludarov_et_al_2021	mRNA	427539	427657	.	-	.	Name=LOC116848057 mRNA;ID=EWKMg4ru1zPvdBw+uzMEhS+PpGo.1624892359266.135653
NW_022639538	Koludarov_et_al_2021	mRNA	427353	427444	.	-	.	Name=LOC116848057 mRNA;ID=EWKMg4ru1zPvdBw+uzMEhS+PpGo.1624892359266.135653
NW_022639538	Koludarov_et_al_2021	mRNA	427117	427278	.	-	.	Name=LOC116848057 mRNA;ID=EWKMg4ru1zPvdBw+uzMEhS+PpGo.1624892359266.135653
NW_022639538	Koludarov_et_al_2021	mRNA	426555	426840	.	-	.	Name=LOC116848057 mRNA;ID=EWKMg4ru1zPvdBw+uzMEhS+PpGo.1624892359266.135653
NW_022639538	Koludarov_et_al_2021	mRNA	426365	426467	.	-	.	Name=LOC116848057 mRNA;ID=EWKMg4ru1zPvdBw+uzMEhS+PpGo.1624892359266.135653
NW_022639538	Koludarov_et_al_2021	mRNA	425610	426066	.	-	.	Name=LOC116848057 mRNA;ID=EWKMg4ru1zPvdBw+uzMEhS+PpGo.1624892359266.135653
NW_022639538	Koludarov_et_al_2021	mRNA	1410235	1410418	.	-	.	Name=LOC116848074 mRNA;ID=EWKMg4ru1zPvdBw+uzMEhS+PpGo.1624892359266.135654
NW_022639538	Koludarov_et_al_2021	mRNA	1407833	1408229	.	-	.	Name=LOC116848074 mRNA;ID=EWKMg4ru1zPvdBw+uzMEhS+PpGo.1624892359266.135654
NW_022639538	Koludarov_et_al_2021	mRNA	1407599	1407724	.	-	.	Name=LOC116848074 mRNA;ID=EWKMg4ru1zPvdBw+uzMEhS+PpGo.1624892359266.135654
NW_022639538	Koludarov_et_al_2021	mRNA	1407409	1407485	.	-	.	Name=LOC116848074 mRNA;ID=EWKMg4ru1zPvdBw+uzMEhS+PpGo.1624892359266.135654
NW_022639538	Koludarov_et_al_2021	mRNA	1407192	1407258	.	-	.	Name=LOC116848074 mRNA;ID=EWKMg4ru1zPvdBw+uzMEhS+PpGo.1624892359266.135654
NW_022639538	Koludarov_et_al_2021	mRNA	1406977	1407122	.	-	.	Name=LOC116848074 mRNA;ID=EWKMg4ru1zPvdBw+uzMEhS+PpGo.1624892359266.135654
NW_022639538	Koludarov_et_al_2021	mRNA	1406735	1406855	.	-	.	Name=LOC116848074 mRNA;ID=EWKMg4ru1zPvdBw+uzMEhS+PpGo.1624892359266.135654
NW_022639538	Koludarov_et_al_2021	mRNA	1406436	1406606	.	-	.	Name=LOC116848074 mRNA;ID=EWKMg4ru1zPvdBw+uzMEhS+PpGo.1624892359266.135654
NW_022639538	Koludarov_et_al_2021	mRNA	1404904	1405001	.	-	.	Name=LOC116848074 mRNA;ID=EWKMg4ru1zPvdBw+uzMEhS+PpGo.1624892359266.135654
NW_022639538	Koludarov_et_al_2021	mRNA	1403407	1403455	.	-	.	Name=LOC116848074 mRNA;ID=EWKMg4ru1zPvdBw+uzMEhS+PpGo.1624892359266.135654
NW_022639538	Koludarov_et_al_2021	mRNA	1403254	1403343	.	-	.	Name=LOC116848074 mRNA;ID=EWKMg4ru1zPvdBw+uzMEhS+PpGo.1624892359266.135654
NW_022639538	Koludarov_et_al_2021	mRNA	1403090	1403176	.	-	.	Name=LOC116848074 mRNA;ID=EWKMg4ru1zPvdBw+uzMEhS+PpGo.1624892359266.135654
NW_022639538	Koludarov_et_al_2021	mRNA	1402852	1403010	.	-	.	Name=LOC116848074 mRNA;ID=EWKMg4ru1zPvdBw+uzMEhS+PpGo.1624892359266.135654
NW_022639538	Koludarov_et_al_2021	mRNA	1402619	1402771	.	-	.	Name=LOC116848074 mRNA;ID=EWKMg4ru1zPvdBw+uzMEhS+PpGo.1624892359266.135654
NW_022639538	Koludarov_et_al_2021	mRNA	1402402	1402525	.	-	.	Name=LOC116848074 mRNA;ID=EWKMg4ru1zPvdBw+uzMEhS+PpGo.1624892359266.135654
NW_022639538	Koludarov_et_al_2021	mRNA	1401990	1402275	.	-	.	Name=LOC116848074 mRNA;ID=EWKMg4ru1zPvdBw+uzMEhS+PpGo.1624892359266.135654
NW_022639538	Koludarov_et_al_2021	mRNA	1401574	1401901	.	-	.	Name=LOC116848074 mRNA;ID=EWKMg4ru1zPvdBw+uzMEhS+PpGo.1624892359266.135654
NW_022639538	Koludarov_et_al_2021	mRNA	1410235	1410410	.	-	.	Name=LOC116848074 mRNA;ID=EWKMg4ru1zPvdBw+uzMEhS+PpGo.1624892359266.135655
NW_022639538	Koludarov_et_al_2021	mRNA	1408583	1408760	.	-	.	Name=LOC116848074 mRNA;ID=EWKMg4ru1zPvdBw+uzMEhS+PpGo.1624892359266.135655
NW_022639538	Koludarov_et_al_2021	mRNA	1407833	1408229	.	-	.	Name=LOC116848074 mRNA;ID=EWKMg4ru1zPvdBw+uzMEhS+PpGo.1624892359266.135655
NW_022639538	Koludarov_et_al_2021	mRNA	1407599	1407724	.	-	.	Name=LOC116848074 mRNA;ID=EWKMg4ru1zPvdBw+uzMEhS+PpGo.1624892359266.135655
NW_022639538	Koludarov_et_al_2021	mRNA	1407409	1407485	.	-	.	Name=LOC116848074 mRNA;ID=EWKMg4ru1zPvdBw+uzMEhS+PpGo.1624892359266.135655
NW_022639538	Koludarov_et_al_2021	mRNA	1407192	1407258	.	-	.	Name=LOC116848074 mRNA;ID=EWKMg4ru1zPvdBw+uzMEhS+PpGo.1624892359266.135655
NW_022639538	Koludarov_et_al_2021	mRNA	1406977	1407122	.	-	.	Name=LOC116848074 mRNA;ID=EWKMg4ru1zPvdBw+uzMEhS+PpGo.1624892359266.135655
NW_022639538	Koludarov_et_al_2021	mRNA	1406735	1406855	.	-	.	Name=LOC116848074 mRNA;ID=EWKMg4ru1zPvdBw+uzMEhS+PpGo.1624892359266.135655
NW_022639538	Koludarov_et_al_2021	mRNA	1406436	1406606	.	-	.	Name=LOC116848074 mRNA;ID=EWKMg4ru1zPvdBw+uzMEhS+PpGo.1624892359266.135655
NW_022639538	Koludarov_et_al_2021	mRNA	1404904	1405001	.	-	.	Name=LOC116848074 mRNA;ID=EWKMg4ru1zPvdBw+uzMEhS+PpGo.1624892359266.135655
NW_022639538	Koludarov_et_al_2021	mRNA	1403407	1403455	.	-	.	Name=LOC116848074 mRNA;ID=EWKMg4ru1zPvdBw+uzMEhS+PpGo.1624892359266.135655
NW_022639538	Koludarov_et_al_2021	mRNA	1403254	1403343	.	-	.	Name=LOC116848074 mRNA;ID=EWKMg4ru1zPvdBw+uzMEhS+PpGo.1624892359266.135655
NW_022639538	Koludarov_et_al_2021	mRNA	1403090	1403176	.	-	.	Name=LOC116848074 mRNA;ID=EWKMg4ru1zPvdBw+uzMEhS+PpGo.1624892359266.135655
NW_022639538	Koludarov_et_al_2021	mRNA	1402852	1403010	.	-	.	Name=LOC116848074 mRNA;ID=EWKMg4ru1zPvdBw+uzMEhS+PpGo.1624892359266.135655
NW_022639538	Koludarov_et_al_2021	mRNA	1402619	1402771	.	-	.	Name=LOC116848074 mRNA;ID=EWKMg4ru1zPvdBw+uzMEhS+PpGo.1624892359266.135655
NW_022639538	Koludarov_et_al_2021	mRNA	1402402	1402525	.	-	.	Name=LOC116848074 mRNA;ID=EWKMg4ru1zPvdBw+uzMEhS+PpGo.1624892359266.135655
NW_022639538	Koludarov_et_al_2021	mRNA	1401990	1402275	.	-	.	Name=LOC116848074 mRNA;ID=EWKMg4ru1zPvdBw+uzMEhS+PpGo.1624892359266.135655
NW_022639538	Koludarov_et_al_2021	mRNA	1401574	1401901	.	-	.	Name=LOC116848074 mRNA;ID=EWKMg4ru1zPvdBw+uzMEhS+PpGo.1624892359266.135655
NW_022639538	Koludarov_et_al_2021	mRNA	1407833	1408165	.	-	.	Name=LOC116848074 mRNA;ID=EWKMg4ru1zPvdBw+uzMEhS+PpGo.1624892359266.135656
NW_022639538	Koludarov_et_al_2021	mRNA	1407599	1407724	.	-	.	Name=LOC116848074 mRNA;ID=EWKMg4ru1zPvdBw+uzMEhS+PpGo.1624892359266.135656
NW_022639538	Koludarov_et_al_2021	mRNA	1407409	1407485	.	-	.	Name=LOC116848074 mRNA;ID=EWKMg4ru1zPvdBw+uzMEhS+PpGo.1624892359266.135656
NW_022639538	Koludarov_et_al_2021	mRNA	1407192	1407258	.	-	.	Name=LOC116848074 mRNA;ID=EWKMg4ru1zPvdBw+uzMEhS+PpGo.1624892359266.135656
NW_022639538	Koludarov_et_al_2021	mRNA	1406977	1407122	.	-	.	Name=LOC116848074 mRNA;ID=EWKMg4ru1zPvdBw+uzMEhS+PpGo.1624892359266.135656
NW_022639538	Koludarov_et_al_2021	mRNA	1406735	1406855	.	-	.	Name=LOC116848074 mRNA;ID=EWKMg4ru1zPvdBw+uzMEhS+PpGo.1624892359266.135656
NW_022639538	Koludarov_et_al_2021	mRNA	1406436	1406606	.	-	.	Name=LOC116848074 mRNA;ID=EWKMg4ru1zPvdBw+uzMEhS+PpGo.1624892359266.135656
NW_022639538	Koludarov_et_al_2021	mRNA	1404904	1405001	.	-	.	Name=LOC116848074 mRNA;ID=EWKMg4ru1zPvdBw+uzMEhS+PpGo.1624892359266.135656
NW_022639538	Koludarov_et_al_2021	mRNA	1403407	1403455	.	-	.	Name=LOC116848074 mRNA;ID=EWKMg4ru1zPvdBw+uzMEhS+PpGo.1624892359266.135656
NW_022639538	Koludarov_et_al_2021	mRNA	1403254	1403343	.	-	.	Name=LOC116848074 mRNA;ID=EWKMg4ru1zPvdBw+uzMEhS+PpGo.1624892359266.135656
NW_022639538	Koludarov_et_al_2021	mRNA	1403090	1403176	.	-	.	Name=LOC116848074 mRNA;ID=EWKMg4ru1zPvdBw+uzMEhS+PpGo.1624892359266.135656
NW_022639538	Koludarov_et_al_2021	mRNA	1402852	1403010	.	-	.	Name=LOC116848074 mRNA;ID=EWKMg4ru1zPvdBw+uzMEhS+PpGo.1624892359266.135656
NW_022639538	Koludarov_et_al_2021	mRNA	1402619	1402771	.	-	.	Name=LOC116848074 mRNA;ID=EWKMg4ru1zPvdBw+uzMEhS+PpGo.1624892359266.135656
NW_022639538	Koludarov_et_al_2021	mRNA	1402402	1402525	.	-	.	Name=LOC116848074 mRNA;ID=EWKMg4ru1zPvdBw+uzMEhS+PpGo.1624892359266.135656
NW_022639538	Koludarov_et_al_2021	mRNA	1401990	1402275	.	-	.	Name=LOC116848074 mRNA;ID=EWKMg4ru1zPvdBw+uzMEhS+PpGo.1624892359266.135656
NW_022639538	Koludarov_et_al_2021	mRNA	1399462	1401901	.	-	.	Name=LOC116848074 mRNA;ID=EWKMg4ru1zPvdBw+uzMEhS+PpGo.1624892359266.135656
NW_022639538	Koludarov_et_al_2021	mRNA	1354250	1354662	.	+	.	Name=LOC116848077 mRNA;ID=EWKMg4ru1zPvdBw+uzMEhS+PpGo.1624892359266.135657
NW_022639538	Koludarov_et_al_2021	mRNA	1355909	1356068	.	+	.	Name=LOC116848077 mRNA;ID=EWKMg4ru1zPvdBw+uzMEhS+PpGo.1624892359266.135657
NW_022639538	Koludarov_et_al_2021	mRNA	1357761	1357987	.	+	.	Name=LOC116848077 mRNA;ID=EWKMg4ru1zPvdBw+uzMEhS+PpGo.1624892359266.135657
NW_022639538	Koludarov_et_al_2021	mRNA	1358299	1358560	.	+	.	Name=LOC116848077 mRNA;ID=EWKMg4ru1zPvdBw+uzMEhS+PpGo.1624892359266.135657
NW_022639538	Koludarov_et_al_2021	mRNA	1358890	1359050	.	+	.	Name=LOC116848077 mRNA;ID=EWKMg4ru1zPvdBw+uzMEhS+PpGo.1624892359266.135657
NW_022639538	Koludarov_et_al_2021	mRNA	1359274	1359565	.	+	.	Name=LOC116848077 mRNA;ID=EWKMg4ru1zPvdBw+uzMEhS+PpGo.1624892359266.135657
NW_022639538	Koludarov_et_al_2021	mRNA	1359998	1360269	.	+	.	Name=LOC116848077 mRNA;ID=EWKMg4ru1zPvdBw+uzMEhS+PpGo.1624892359266.135657
NW_022639538	Koludarov_et_al_2021	mRNA	1361542	1362350	.	+	.	Name=LOC116848077 mRNA;ID=EWKMg4ru1zPvdBw+uzMEhS+PpGo.1624892359266.135657
NW_022639538	Koludarov_et_al_2021	mRNA	1354520	1354662	.	+	.	Name=LOC116848077 mRNA;ID=EWKMg4ru1zPvdBw+uzMEhS+PpGo.1624892359266.135658
NW_022639538	Koludarov_et_al_2021	mRNA	1357761	1357987	.	+	.	Name=LOC116848077 mRNA;ID=EWKMg4ru1zPvdBw+uzMEhS+PpGo.1624892359266.135658
NW_022639538	Koludarov_et_al_2021	mRNA	1358299	1358560	.	+	.	Name=LOC116848077 mRNA;ID=EWKMg4ru1zPvdBw+uzMEhS+PpGo.1624892359266.135658
NW_022639538	Koludarov_et_al_2021	mRNA	1358890	1359050	.	+	.	Name=LOC116848077 mRNA;ID=EWKMg4ru1zPvdBw+uzMEhS+PpGo.1624892359266.135658
NW_022639538	Koludarov_et_al_2021	mRNA	1359274	1359565	.	+	.	Name=LOC116848077 mRNA;ID=EWKMg4ru1zPvdBw+uzMEhS+PpGo.1624892359266.135658
NW_022639538	Koludarov_et_al_2021	mRNA	1359998	1360269	.	+	.	Name=LOC116848077 mRNA;ID=EWKMg4ru1zPvdBw+uzMEhS+PpGo.1624892359266.135658
NW_022639538	Koludarov_et_al_2021	mRNA	1361542	1362350	.	+	.	Name=LOC116848077 mRNA;ID=EWKMg4ru1zPvdBw+uzMEhS+PpGo.1624892359266.135658
NW_022639538	Koludarov_et_al_2021	mRNA	1412365	1412602	.	+	.	Name=LOC116848078 mRNA;ID=EWKMg4ru1zPvdBw+uzMEhS+PpGo.1624892359266.135659
NW_022639538	Koludarov_et_al_2021	mRNA	1413372	1413536	.	+	.	Name=LOC116848078 mRNA;ID=EWKMg4ru1zPvdBw+uzMEhS+PpGo.1624892359266.135659
NW_022639538	Koludarov_et_al_2021	mRNA	1413598	1413797	.	+	.	Name=LOC116848078 mRNA;ID=EWKMg4ru1zPvdBw+uzMEhS+PpGo.1624892359266.135659
NW_022639538	Koludarov_et_al_2021	mRNA	1413875	1414084	.	+	.	Name=LOC116848078 mRNA;ID=EWKMg4ru1zPvdBw+uzMEhS+PpGo.1624892359266.135659
NW_022639538	Koludarov_et_al_2021	mRNA	1414162	1414246	.	+	.	Name=LOC116848078 mRNA;ID=EWKMg4ru1zPvdBw+uzMEhS+PpGo.1624892359266.135659
NW_022639538	Koludarov_et_al_2021	mRNA	1414344	1414527	.	+	.	Name=LOC116848078 mRNA;ID=EWKMg4ru1zPvdBw+uzMEhS+PpGo.1624892359266.135659
NW_022639538	Koludarov_et_al_2021	mRNA	1414616	1414816	.	+	.	Name=LOC116848078 mRNA;ID=EWKMg4ru1zPvdBw+uzMEhS+PpGo.1624892359266.135659
NW_022639538	Koludarov_et_al_2021	mRNA	1415053	1415091	.	+	.	Name=LOC116848078 mRNA;ID=EWKMg4ru1zPvdBw+uzMEhS+PpGo.1624892359266.135659
NW_022639538	Koludarov_et_al_2021	mRNA	1416365	1416527	.	+	.	Name=LOC116848078 mRNA;ID=EWKMg4ru1zPvdBw+uzMEhS+PpGo.1624892359266.135659
NW_022639538	Koludarov_et_al_2021	mRNA	1416608	1416795	.	+	.	Name=LOC116848078 mRNA;ID=EWKMg4ru1zPvdBw+uzMEhS+PpGo.1624892359266.135659
NW_022639538	Koludarov_et_al_2021	mRNA	1418772	1419557	.	+	.	Name=LOC116848078 mRNA;ID=EWKMg4ru1zPvdBw+uzMEhS+PpGo.1624892359266.135659
NW_022639538	Koludarov_et_al_2021	mRNA	1412365	1412602	.	+	.	Name=LOC116848078 mRNA;ID=EWKMg4ru1zPvdBw+uzMEhS+PpGo.1624892359266.135660
NW_022639538	Koludarov_et_al_2021	mRNA	1413372	1413536	.	+	.	Name=LOC116848078 mRNA;ID=EWKMg4ru1zPvdBw+uzMEhS+PpGo.1624892359266.135660
NW_022639538	Koludarov_et_al_2021	mRNA	1413598	1413797	.	+	.	Name=LOC116848078 mRNA;ID=EWKMg4ru1zPvdBw+uzMEhS+PpGo.1624892359266.135660
NW_022639538	Koludarov_et_al_2021	mRNA	1413875	1414084	.	+	.	Name=LOC116848078 mRNA;ID=EWKMg4ru1zPvdBw+uzMEhS+PpGo.1624892359266.135660
NW_022639538	Koludarov_et_al_2021	mRNA	1414162	1414246	.	+	.	Name=LOC116848078 mRNA;ID=EWKMg4ru1zPvdBw+uzMEhS+PpGo.1624892359266.135660
NW_022639538	Koludarov_et_al_2021	mRNA	1414344	1414527	.	+	.	Name=LOC116848078 mRNA;ID=EWKMg4ru1zPvdBw+uzMEhS+PpGo.1624892359266.135660
NW_022639538	Koludarov_et_al_2021	mRNA	1414616	1414816	.	+	.	Name=LOC116848078 mRNA;ID=EWKMg4ru1zPvdBw+uzMEhS+PpGo.1624892359266.135660
NW_022639538	Koludarov_et_al_2021	mRNA	1415053	1415091	.	+	.	Name=LOC116848078 mRNA;ID=EWKMg4ru1zPvdBw+uzMEhS+PpGo.1624892359266.135660
NW_022639538	Koludarov_et_al_2021	mRNA	1416377	1416527	.	+	.	Name=LOC116848078 mRNA;ID=EWKMg4ru1zPvdBw+uzMEhS+PpGo.1624892359266.135660
NW_022639538	Koludarov_et_al_2021	mRNA	1416608	1416795	.	+	.	Name=LOC116848078 mRNA;ID=EWKMg4ru1zPvdBw+uzMEhS+PpGo.1624892359266.135660
NW_022639538	Koludarov_et_al_2021	mRNA	1418772	1419557	.	+	.	Name=LOC116848078 mRNA;ID=EWKMg4ru1zPvdBw+uzMEhS+PpGo.1624892359266.135660
NW_022639538	Koludarov_et_al_2021	mRNA	1412366	1412602	.	+	.	Name=LOC116848078 mRNA;ID=EWKMg4ru1zPvdBw+uzMEhS+PpGo.1624892359266.135661
NW_022639538	Koludarov_et_al_2021	mRNA	1413372	1413536	.	+	.	Name=LOC116848078 mRNA;ID=EWKMg4ru1zPvdBw+uzMEhS+PpGo.1624892359266.135661
NW_022639538	Koludarov_et_al_2021	mRNA	1413598	1413797	.	+	.	Name=LOC116848078 mRNA;ID=EWKMg4ru1zPvdBw+uzMEhS+PpGo.1624892359266.135661
NW_022639538	Koludarov_et_al_2021	mRNA	1413875	1414084	.	+	.	Name=LOC116848078 mRNA;ID=EWKMg4ru1zPvdBw+uzMEhS+PpGo.1624892359266.135661
NW_022639538	Koludarov_et_al_2021	mRNA	1414162	1414246	.	+	.	Name=LOC116848078 mRNA;ID=EWKMg4ru1zPvdBw+uzMEhS+PpGo.1624892359266.135661
NW_022639538	Koludarov_et_al_2021	mRNA	1414344	1414527	.	+	.	Name=LOC116848078 mRNA;ID=EWKMg4ru1zPvdBw+uzMEhS+PpGo.1624892359266.135661
NW_022639538	Koludarov_et_al_2021	mRNA	1414616	1414816	.	+	.	Name=LOC116848078 mRNA;ID=EWKMg4ru1zPvdBw+uzMEhS+PpGo.1624892359266.135661
NW_022639538	Koludarov_et_al_2021	mRNA	1416365	1416527	.	+	.	Name=LOC116848078 mRNA;ID=EWKMg4ru1zPvdBw+uzMEhS+PpGo.1624892359266.135661
NW_022639538	Koludarov_et_al_2021	mRNA	1416608	1416795	.	+	.	Name=LOC116848078 mRNA;ID=EWKMg4ru1zPvdBw+uzMEhS+PpGo.1624892359266.135661
NW_022639538	Koludarov_et_al_2021	mRNA	1418772	1419557	.	+	.	Name=LOC116848078 mRNA;ID=EWKMg4ru1zPvdBw+uzMEhS+PpGo.1624892359266.135661
NW_022639538	Koludarov_et_al_2021	mRNA	1412366	1412602	.	+	.	Name=LOC116848078 mRNA;ID=EWKMg4ru1zPvdBw+uzMEhS+PpGo.1624892359267.135662
NW_022639538	Koludarov_et_al_2021	mRNA	1413372	1413536	.	+	.	Name=LOC116848078 mRNA;ID=EWKMg4ru1zPvdBw+uzMEhS+PpGo.1624892359267.135662
NW_022639538	Koludarov_et_al_2021	mRNA	1413598	1413797	.	+	.	Name=LOC116848078 mRNA;ID=EWKMg4ru1zPvdBw+uzMEhS+PpGo.1624892359267.135662
NW_022639538	Koludarov_et_al_2021	mRNA	1413875	1414084	.	+	.	Name=LOC116848078 mRNA;ID=EWKMg4ru1zPvdBw+uzMEhS+PpGo.1624892359267.135662
NW_022639538	Koludarov_et_al_2021	mRNA	1414162	1414246	.	+	.	Name=LOC116848078 mRNA;ID=EWKMg4ru1zPvdBw+uzMEhS+PpGo.1624892359267.135662
NW_022639538	Koludarov_et_al_2021	mRNA	1414344	1414527	.	+	.	Name=LOC116848078 mRNA;ID=EWKMg4ru1zPvdBw+uzMEhS+PpGo.1624892359267.135662
NW_022639538	Koludarov_et_al_2021	mRNA	1414616	1414816	.	+	.	Name=LOC116848078 mRNA;ID=EWKMg4ru1zPvdBw+uzMEhS+PpGo.1624892359267.135662
NW_022639538	Koludarov_et_al_2021	mRNA	1416377	1416527	.	+	.	Name=LOC116848078 mRNA;ID=EWKMg4ru1zPvdBw+uzMEhS+PpGo.1624892359267.135662
NW_022639538	Koludarov_et_al_2021	mRNA	1416608	1416795	.	+	.	Name=LOC116848078 mRNA;ID=EWKMg4ru1zPvdBw+uzMEhS+PpGo.1624892359267.135662
NW_022639538	Koludarov_et_al_2021	mRNA	1418772	1419557	.	+	.	Name=LOC116848078 mRNA;ID=EWKMg4ru1zPvdBw+uzMEhS+PpGo.1624892359267.135662
NW_022639538	Koludarov_et_al_2021	mRNA	463442	463591	.	+	.	Name=LOC116848047 mRNA;ID=EWKMg4ru1zPvdBw+uzMEhS+PpGo.1624892359267.135663
NW_022639538	Koludarov_et_al_2021	mRNA	466183	466396	.	+	.	Name=LOC116848047 mRNA;ID=EWKMg4ru1zPvdBw+uzMEhS+PpGo.1624892359267.135663
NW_022639538	Koludarov_et_al_2021	mRNA	467666	469122	.	+	.	Name=LOC116848047 mRNA;ID=EWKMg4ru1zPvdBw+uzMEhS+PpGo.1624892359267.135663
NW_022639538	Koludarov_et_al_2021	mRNA	469458	470307	.	+	.	Name=LOC116848047 mRNA;ID=EWKMg4ru1zPvdBw+uzMEhS+PpGo.1624892359267.135663
NW_022639538	Koludarov_et_al_2021	mRNA	1407833	1408165	.	-	.	Name=LOC116848074 mRNA;ID=EWKMg4ru1zPvdBw+uzMEhS+PpGo.1624892359267.135664
NW_022639538	Koludarov_et_al_2021	mRNA	1407599	1407724	.	-	.	Name=LOC116848074 mRNA;ID=EWKMg4ru1zPvdBw+uzMEhS+PpGo.1624892359267.135664
NW_022639538	Koludarov_et_al_2021	mRNA	1407409	1407485	.	-	.	Name=LOC116848074 mRNA;ID=EWKMg4ru1zPvdBw+uzMEhS+PpGo.1624892359267.135664
NW_022639538	Koludarov_et_al_2021	mRNA	1407192	1407258	.	-	.	Name=LOC116848074 mRNA;ID=EWKMg4ru1zPvdBw+uzMEhS+PpGo.1624892359267.135664
NW_022639538	Koludarov_et_al_2021	mRNA	1406977	1407122	.	-	.	Name=LOC116848074 mRNA;ID=EWKMg4ru1zPvdBw+uzMEhS+PpGo.1624892359267.135664
NW_022639538	Koludarov_et_al_2021	mRNA	1406735	1406855	.	-	.	Name=LOC116848074 mRNA;ID=EWKMg4ru1zPvdBw+uzMEhS+PpGo.1624892359267.135664
NW_022639538	Koludarov_et_al_2021	mRNA	1406436	1406606	.	-	.	Name=LOC116848074 mRNA;ID=EWKMg4ru1zPvdBw+uzMEhS+PpGo.1624892359267.135664
NW_022639538	Koludarov_et_al_2021	mRNA	1404208	1404299	.	-	.	Name=LOC116848074 mRNA;ID=EWKMg4ru1zPvdBw+uzMEhS+PpGo.1624892359267.135664
NW_022639538	Koludarov_et_al_2021	mRNA	1403407	1403455	.	-	.	Name=LOC116848074 mRNA;ID=EWKMg4ru1zPvdBw+uzMEhS+PpGo.1624892359267.135664
NW_022639538	Koludarov_et_al_2021	mRNA	1403254	1403343	.	-	.	Name=LOC116848074 mRNA;ID=EWKMg4ru1zPvdBw+uzMEhS+PpGo.1624892359267.135664
NW_022639538	Koludarov_et_al_2021	mRNA	1403090	1403176	.	-	.	Name=LOC116848074 mRNA;ID=EWKMg4ru1zPvdBw+uzMEhS+PpGo.1624892359267.135664
NW_022639538	Koludarov_et_al_2021	mRNA	1402852	1403010	.	-	.	Name=LOC116848074 mRNA;ID=EWKMg4ru1zPvdBw+uzMEhS+PpGo.1624892359267.135664
NW_022639538	Koludarov_et_al_2021	mRNA	1402619	1402771	.	-	.	Name=LOC116848074 mRNA;ID=EWKMg4ru1zPvdBw+uzMEhS+PpGo.1624892359267.135664
NW_022639538	Koludarov_et_al_2021	mRNA	1402402	1402525	.	-	.	Name=LOC116848074 mRNA;ID=EWKMg4ru1zPvdBw+uzMEhS+PpGo.1624892359267.135664
NW_022639538	Koludarov_et_al_2021	mRNA	1401990	1402275	.	-	.	Name=LOC116848074 mRNA;ID=EWKMg4ru1zPvdBw+uzMEhS+PpGo.1624892359267.135664
NW_022639538	Koludarov_et_al_2021	mRNA	1401574	1401901	.	-	.	Name=LOC116848074 mRNA;ID=EWKMg4ru1zPvdBw+uzMEhS+PpGo.1624892359267.135664
NW_022639538	Koludarov_et_al_2021	mRNA	1407833	1408165	.	-	.	Name=LOC116848074 mRNA;ID=EWKMg4ru1zPvdBw+uzMEhS+PpGo.1624892359267.135665
NW_022639538	Koludarov_et_al_2021	mRNA	1407599	1407724	.	-	.	Name=LOC116848074 mRNA;ID=EWKMg4ru1zPvdBw+uzMEhS+PpGo.1624892359267.135665
NW_022639538	Koludarov_et_al_2021	mRNA	1407409	1407485	.	-	.	Name=LOC116848074 mRNA;ID=EWKMg4ru1zPvdBw+uzMEhS+PpGo.1624892359267.135665
NW_022639538	Koludarov_et_al_2021	mRNA	1407192	1407258	.	-	.	Name=LOC116848074 mRNA;ID=EWKMg4ru1zPvdBw+uzMEhS+PpGo.1624892359267.135665
NW_022639538	Koludarov_et_al_2021	mRNA	1406977	1407122	.	-	.	Name=LOC116848074 mRNA;ID=EWKMg4ru1zPvdBw+uzMEhS+PpGo.1624892359267.135665
NW_022639538	Koludarov_et_al_2021	mRNA	1406735	1406855	.	-	.	Name=LOC116848074 mRNA;ID=EWKMg4ru1zPvdBw+uzMEhS+PpGo.1624892359267.135665
NW_022639538	Koludarov_et_al_2021	mRNA	1406436	1406606	.	-	.	Name=LOC116848074 mRNA;ID=EWKMg4ru1zPvdBw+uzMEhS+PpGo.1624892359267.135665
NW_022639538	Koludarov_et_al_2021	mRNA	1405751	1405836	.	-	.	Name=LOC116848074 mRNA;ID=EWKMg4ru1zPvdBw+uzMEhS+PpGo.1624892359267.135665
NW_022639538	Koludarov_et_al_2021	mRNA	1403407	1403455	.	-	.	Name=LOC116848074 mRNA;ID=EWKMg4ru1zPvdBw+uzMEhS+PpGo.1624892359267.135665
NW_022639538	Koludarov_et_al_2021	mRNA	1403254	1403343	.	-	.	Name=LOC116848074 mRNA;ID=EWKMg4ru1zPvdBw+uzMEhS+PpGo.1624892359267.135665
NW_022639538	Koludarov_et_al_2021	mRNA	1403090	1403176	.	-	.	Name=LOC116848074 mRNA;ID=EWKMg4ru1zPvdBw+uzMEhS+PpGo.1624892359267.135665
NW_022639538	Koludarov_et_al_2021	mRNA	1402852	1403010	.	-	.	Name=LOC116848074 mRNA;ID=EWKMg4ru1zPvdBw+uzMEhS+PpGo.1624892359267.135665
NW_022639538	Koludarov_et_al_2021	mRNA	1402619	1402771	.	-	.	Name=LOC116848074 mRNA;ID=EWKMg4ru1zPvdBw+uzMEhS+PpGo.1624892359267.135665
NW_022639538	Koludarov_et_al_2021	mRNA	1402402	1402525	.	-	.	Name=LOC116848074 mRNA;ID=EWKMg4ru1zPvdBw+uzMEhS+PpGo.1624892359267.135665
NW_022639538	Koludarov_et_al_2021	mRNA	1401990	1402275	.	-	.	Name=LOC116848074 mRNA;ID=EWKMg4ru1zPvdBw+uzMEhS+PpGo.1624892359267.135665
NW_022639538	Koludarov_et_al_2021	mRNA	1401574	1401901	.	-	.	Name=LOC116848074 mRNA;ID=EWKMg4ru1zPvdBw+uzMEhS+PpGo.1624892359267.135665
NW_022639538	Koludarov_et_al_2021	mRNA	1342759	1343087	.	+	.	Name=LOC116848073 mRNA;ID=EWKMg4ru1zPvdBw+uzMEhS+PpGo.1624892359267.135666
NW_022639538	Koludarov_et_al_2021	mRNA	1344370	1344529	.	+	.	Name=LOC116848073 mRNA;ID=EWKMg4ru1zPvdBw+uzMEhS+PpGo.1624892359267.135666
NW_022639538	Koludarov_et_al_2021	mRNA	1344902	1345128	.	+	.	Name=LOC116848073 mRNA;ID=EWKMg4ru1zPvdBw+uzMEhS+PpGo.1624892359267.135666
NW_022639538	Koludarov_et_al_2021	mRNA	1345981	1346230	.	+	.	Name=LOC116848073 mRNA;ID=EWKMg4ru1zPvdBw+uzMEhS+PpGo.1624892359267.135666
NW_022639538	Koludarov_et_al_2021	mRNA	1346794	1346951	.	+	.	Name=LOC116848073 mRNA;ID=EWKMg4ru1zPvdBw+uzMEhS+PpGo.1624892359267.135666
NW_022639538	Koludarov_et_al_2021	mRNA	1347049	1347340	.	+	.	Name=LOC116848073 mRNA;ID=EWKMg4ru1zPvdBw+uzMEhS+PpGo.1624892359267.135666
NW_022639538	Koludarov_et_al_2021	mRNA	1347707	1348041	.	+	.	Name=LOC116848073 mRNA;ID=EWKMg4ru1zPvdBw+uzMEhS+PpGo.1624892359267.135666
NW_022639538	Koludarov_et_al_2021	mRNA	1348474	1349251	.	+	.	Name=LOC116848073 mRNA;ID=EWKMg4ru1zPvdBw+uzMEhS+PpGo.1624892359267.135666
NW_022639538	Koludarov_et_al_2021	mRNA	1398977	1399309	.	-	.	Name=LOC116848075 mRNA;ID=EWKMg4ru1zPvdBw+uzMEhS+PpGo.1624892359267.135667
NW_022639538	Koludarov_et_al_2021	mRNA	1398617	1398781	.	-	.	Name=LOC116848075 mRNA;ID=EWKMg4ru1zPvdBw+uzMEhS+PpGo.1624892359267.135667
NW_022639538	Koludarov_et_al_2021	mRNA	1397711	1397861	.	-	.	Name=LOC116848075 mRNA;ID=EWKMg4ru1zPvdBw+uzMEhS+PpGo.1624892359267.135667
NW_022639538	Koludarov_et_al_2021	mRNA	1397235	1397458	.	-	.	Name=LOC116848075 mRNA;ID=EWKMg4ru1zPvdBw+uzMEhS+PpGo.1624892359267.135667
NW_022639538	Koludarov_et_al_2021	mRNA	1396867	1397109	.	-	.	Name=LOC116848075 mRNA;ID=EWKMg4ru1zPvdBw+uzMEhS+PpGo.1624892359267.135667
NW_022639538	Koludarov_et_al_2021	mRNA	1396513	1396739	.	-	.	Name=LOC116848075 mRNA;ID=EWKMg4ru1zPvdBw+uzMEhS+PpGo.1624892359267.135667
NW_022639538	Koludarov_et_al_2021	mRNA	1396248	1396436	.	-	.	Name=LOC116848075 mRNA;ID=EWKMg4ru1zPvdBw+uzMEhS+PpGo.1624892359267.135667
NW_022639538	Koludarov_et_al_2021	mRNA	1396029	1396171	.	-	.	Name=LOC116848075 mRNA;ID=EWKMg4ru1zPvdBw+uzMEhS+PpGo.1624892359267.135667
NW_022639538	Koludarov_et_al_2021	mRNA	1395587	1395783	.	-	.	Name=LOC116848075 mRNA;ID=EWKMg4ru1zPvdBw+uzMEhS+PpGo.1624892359267.135667
NW_022639538	Koludarov_et_al_2021	mRNA	1395263	1395402	.	-	.	Name=LOC116848075 mRNA;ID=EWKMg4ru1zPvdBw+uzMEhS+PpGo.1624892359267.135667
NW_022639538	Koludarov_et_al_2021	mRNA	1394927	1395040	.	-	.	Name=LOC116848075 mRNA;ID=EWKMg4ru1zPvdBw+uzMEhS+PpGo.1624892359267.135667
NW_022639538	Koludarov_et_al_2021	mRNA	1394606	1394785	.	-	.	Name=LOC116848075 mRNA;ID=EWKMg4ru1zPvdBw+uzMEhS+PpGo.1624892359267.135667
NW_022639538	Koludarov_et_al_2021	mRNA	1394408	1394510	.	-	.	Name=LOC116848075 mRNA;ID=EWKMg4ru1zPvdBw+uzMEhS+PpGo.1624892359267.135667
NW_022639538	Koludarov_et_al_2021	mRNA	1393092	1393803	.	-	.	Name=LOC116848075 mRNA;ID=EWKMg4ru1zPvdBw+uzMEhS+PpGo.1624892359267.135667
NW_022639538	Koludarov_et_al_2021	mRNA	430994	431817	.	-	.	Name=LOC116848057 mRNA;ID=EWKMg4ru1zPvdBw+uzMEhS+PpGo.1624892359267.135668
NW_022639538	Koludarov_et_al_2021	mRNA	429546	430437	.	-	.	Name=LOC116848057 mRNA;ID=EWKMg4ru1zPvdBw+uzMEhS+PpGo.1624892359267.135668
NW_022639538	Koludarov_et_al_2021	mRNA	428132	428391	.	-	.	Name=LOC116848057 mRNA;ID=EWKMg4ru1zPvdBw+uzMEhS+PpGo.1624892359267.135668
NW_022639538	Koludarov_et_al_2021	mRNA	427850	428008	.	-	.	Name=LOC116848057 mRNA;ID=EWKMg4ru1zPvdBw+uzMEhS+PpGo.1624892359267.135668
NW_022639538	Koludarov_et_al_2021	mRNA	427539	427657	.	-	.	Name=LOC116848057 mRNA;ID=EWKMg4ru1zPvdBw+uzMEhS+PpGo.1624892359267.135668
NW_022639538	Koludarov_et_al_2021	mRNA	427353	427444	.	-	.	Name=LOC116848057 mRNA;ID=EWKMg4ru1zPvdBw+uzMEhS+PpGo.1624892359267.135668
NW_022639538	Koludarov_et_al_2021	mRNA	427117	427278	.	-	.	Name=LOC116848057 mRNA;ID=EWKMg4ru1zPvdBw+uzMEhS+PpGo.1624892359267.135668
NW_022639538	Koludarov_et_al_2021	mRNA	426555	426840	.	-	.	Name=LOC116848057 mRNA;ID=EWKMg4ru1zPvdBw+uzMEhS+PpGo.1624892359267.135668
NW_022639538	Koludarov_et_al_2021	mRNA	426365	426467	.	-	.	Name=LOC116848057 mRNA;ID=EWKMg4ru1zPvdBw+uzMEhS+PpGo.1624892359267.135668
NW_022639538	Koludarov_et_al_2021	mRNA	425610	426066	.	-	.	Name=LOC116848057 mRNA;ID=EWKMg4ru1zPvdBw+uzMEhS+PpGo.1624892359267.135668
NW_022639538	Koludarov_et_al_2021	mRNA	430822	431817	.	-	.	Name=LOC116848057 mRNA;ID=EWKMg4ru1zPvdBw+uzMEhS+PpGo.1624892359267.135669
NW_022639538	Koludarov_et_al_2021	mRNA	429546	430437	.	-	.	Name=LOC116848057 mRNA;ID=EWKMg4ru1zPvdBw+uzMEhS+PpGo.1624892359267.135669
NW_022639538	Koludarov_et_al_2021	mRNA	428132	428391	.	-	.	Name=LOC116848057 mRNA;ID=EWKMg4ru1zPvdBw+uzMEhS+PpGo.1624892359267.135669
NW_022639538	Koludarov_et_al_2021	mRNA	427850	428008	.	-	.	Name=LOC116848057 mRNA;ID=EWKMg4ru1zPvdBw+uzMEhS+PpGo.1624892359267.135669
NW_022639538	Koludarov_et_al_2021	mRNA	427539	427657	.	-	.	Name=LOC116848057 mRNA;ID=EWKMg4ru1zPvdBw+uzMEhS+PpGo.1624892359267.135669
NW_022639538	Koludarov_et_al_2021	mRNA	427353	427444	.	-	.	Name=LOC116848057 mRNA;ID=EWKMg4ru1zPvdBw+uzMEhS+PpGo.1624892359267.135669
NW_022639538	Koludarov_et_al_2021	mRNA	427117	427278	.	-	.	Name=LOC116848057 mRNA;ID=EWKMg4ru1zPvdBw+uzMEhS+PpGo.1624892359267.135669
NW_022639538	Koludarov_et_al_2021	mRNA	426555	426840	.	-	.	Name=LOC116848057 mRNA;ID=EWKMg4ru1zPvdBw+uzMEhS+PpGo.1624892359267.135669
NW_022639538	Koludarov_et_al_2021	mRNA	426365	426467	.	-	.	Name=LOC116848057 mRNA;ID=EWKMg4ru1zPvdBw+uzMEhS+PpGo.1624892359267.135669
NW_022639538	Koludarov_et_al_2021	mRNA	425610	426066	.	-	.	Name=LOC116848057 mRNA;ID=EWKMg4ru1zPvdBw+uzMEhS+PpGo.1624892359267.135669
NW_022639538	Koludarov_et_al_2021	mRNA	430514	431817	.	-	.	Name=LOC116848057 mRNA;ID=EWKMg4ru1zPvdBw+uzMEhS+PpGo.1624892359267.135670
NW_022639538	Koludarov_et_al_2021	mRNA	429546	430437	.	-	.	Name=LOC116848057 mRNA;ID=EWKMg4ru1zPvdBw+uzMEhS+PpGo.1624892359267.135670
NW_022639538	Koludarov_et_al_2021	mRNA	428132	428391	.	-	.	Name=LOC116848057 mRNA;ID=EWKMg4ru1zPvdBw+uzMEhS+PpGo.1624892359267.135670
NW_022639538	Koludarov_et_al_2021	mRNA	427850	428008	.	-	.	Name=LOC116848057 mRNA;ID=EWKMg4ru1zPvdBw+uzMEhS+PpGo.1624892359267.135670
NW_022639538	Koludarov_et_al_2021	mRNA	427539	427657	.	-	.	Name=LOC116848057 mRNA;ID=EWKMg4ru1zPvdBw+uzMEhS+PpGo.1624892359267.135670
NW_022639538	Koludarov_et_al_2021	mRNA	427353	427444	.	-	.	Name=LOC116848057 mRNA;ID=EWKMg4ru1zPvdBw+uzMEhS+PpGo.1624892359267.135670
NW_022639538	Koludarov_et_al_2021	mRNA	427117	427278	.	-	.	Name=LOC116848057 mRNA;ID=EWKMg4ru1zPvdBw+uzMEhS+PpGo.1624892359267.135670
NW_022639538	Koludarov_et_al_2021	mRNA	426555	426840	.	-	.	Name=LOC116848057 mRNA;ID=EWKMg4ru1zPvdBw+uzMEhS+PpGo.1624892359267.135670
NW_022639538	Koludarov_et_al_2021	mRNA	426365	426467	.	-	.	Name=LOC116848057 mRNA;ID=EWKMg4ru1zPvdBw+uzMEhS+PpGo.1624892359267.135670
NW_022639538	Koludarov_et_al_2021	mRNA	425610	426066	.	-	.	Name=LOC116848057 mRNA;ID=EWKMg4ru1zPvdBw+uzMEhS+PpGo.1624892359267.135670
NW_022639538	Koludarov_et_al_2021	mRNA	429546	431817	.	-	.	Name=LOC116848057 mRNA;ID=EWKMg4ru1zPvdBw+uzMEhS+PpGo.1624892359267.135671
NW_022639538	Koludarov_et_al_2021	mRNA	428132	428391	.	-	.	Name=LOC116848057 mRNA;ID=EWKMg4ru1zPvdBw+uzMEhS+PpGo.1624892359267.135671
NW_022639538	Koludarov_et_al_2021	mRNA	427850	428008	.	-	.	Name=LOC116848057 mRNA;ID=EWKMg4ru1zPvdBw+uzMEhS+PpGo.1624892359267.135671
NW_022639538	Koludarov_et_al_2021	mRNA	427539	427657	.	-	.	Name=LOC116848057 mRNA;ID=EWKMg4ru1zPvdBw+uzMEhS+PpGo.1624892359267.135671
NW_022639538	Koludarov_et_al_2021	mRNA	427353	427444	.	-	.	Name=LOC116848057 mRNA;ID=EWKMg4ru1zPvdBw+uzMEhS+PpGo.1624892359267.135671
NW_022639538	Koludarov_et_al_2021	mRNA	427117	427278	.	-	.	Name=LOC116848057 mRNA;ID=EWKMg4ru1zPvdBw+uzMEhS+PpGo.1624892359267.135671
NW_022639538	Koludarov_et_al_2021	mRNA	426555	426840	.	-	.	Name=LOC116848057 mRNA;ID=EWKMg4ru1zPvdBw+uzMEhS+PpGo.1624892359267.135671
NW_022639538	Koludarov_et_al_2021	mRNA	426365	426467	.	-	.	Name=LOC116848057 mRNA;ID=EWKMg4ru1zPvdBw+uzMEhS+PpGo.1624892359267.135671
NW_022639538	Koludarov_et_al_2021	mRNA	425610	426066	.	-	.	Name=LOC116848057 mRNA;ID=EWKMg4ru1zPvdBw+uzMEhS+PpGo.1624892359267.135671
NW_022639538	Koludarov_et_al_2021	mRNA	464661	464861	.	+	.	Name=LOC116848047 mRNA;ID=EWKMg4ru1zPvdBw+uzMEhS+PpGo.1624892359267.135672
NW_022639538	Koludarov_et_al_2021	mRNA	466183	466396	.	+	.	Name=LOC116848047 mRNA;ID=EWKMg4ru1zPvdBw+uzMEhS+PpGo.1624892359267.135672
NW_022639538	Koludarov_et_al_2021	mRNA	467666	469122	.	+	.	Name=LOC116848047 mRNA;ID=EWKMg4ru1zPvdBw+uzMEhS+PpGo.1624892359267.135672
NW_022639538	Koludarov_et_al_2021	mRNA	469458	470307	.	+	.	Name=LOC116848047 mRNA;ID=EWKMg4ru1zPvdBw+uzMEhS+PpGo.1624892359267.135672
NW_022639538	Koludarov_et_al_2021	mRNA	1287574	1288043	.	+	.	Name=LOC116848053 mRNA;ID=EWKMg4ru1zPvdBw+uzMEhS+PpGo.1624892359267.135673
NW_022639538	Koludarov_et_al_2021	mRNA	1288142	1288348	.	+	.	Name=LOC116848053 mRNA;ID=EWKMg4ru1zPvdBw+uzMEhS+PpGo.1624892359267.135673
NW_022639538	Koludarov_et_al_2021	mRNA	1288719	1288861	.	+	.	Name=LOC116848053 mRNA;ID=EWKMg4ru1zPvdBw+uzMEhS+PpGo.1624892359267.135673
NW_022639538	Koludarov_et_al_2021	mRNA	1289017	1289154	.	+	.	Name=LOC116848053 mRNA;ID=EWKMg4ru1zPvdBw+uzMEhS+PpGo.1624892359267.135673
NW_022639538	Koludarov_et_al_2021	mRNA	1289358	1289527	.	+	.	Name=LOC116848053 mRNA;ID=EWKMg4ru1zPvdBw+uzMEhS+PpGo.1624892359267.135673
NW_022639538	Koludarov_et_al_2021	mRNA	1289659	1289903	.	+	.	Name=LOC116848053 mRNA;ID=EWKMg4ru1zPvdBw+uzMEhS+PpGo.1624892359267.135673
NW_022639538	Koludarov_et_al_2021	mRNA	1290150	1290461	.	+	.	Name=LOC116848053 mRNA;ID=EWKMg4ru1zPvdBw+uzMEhS+PpGo.1624892359267.135673
NW_022639538	Koludarov_et_al_2021	mRNA	1290779	1291013	.	+	.	Name=LOC116848053 mRNA;ID=EWKMg4ru1zPvdBw+uzMEhS+PpGo.1624892359267.135673
NW_022639538	Koludarov_et_al_2021	mRNA	1291259	1291365	.	+	.	Name=LOC116848053 mRNA;ID=EWKMg4ru1zPvdBw+uzMEhS+PpGo.1624892359267.135673
NW_022639538	Koludarov_et_al_2021	mRNA	1291483	1291722	.	+	.	Name=LOC116848053 mRNA;ID=EWKMg4ru1zPvdBw+uzMEhS+PpGo.1624892359267.135673
NW_022639538	Koludarov_et_al_2021	mRNA	1291927	1291993	.	+	.	Name=LOC116848053 mRNA;ID=EWKMg4ru1zPvdBw+uzMEhS+PpGo.1624892359267.135673
NW_022639538	Koludarov_et_al_2021	mRNA	1292462	1293080	.	+	.	Name=LOC116848053 mRNA;ID=EWKMg4ru1zPvdBw+uzMEhS+PpGo.1624892359267.135673
NW_022639538	Koludarov_et_al_2021	mRNA	482759	482863	.	-	.	Name=LOC116848045 mRNA;ID=EWKMg4ru1zPvdBw+uzMEhS+PpGo.1624892359267.135674
NW_022639538	Koludarov_et_al_2021	mRNA	482186	482346	.	-	.	Name=LOC116848045 mRNA;ID=EWKMg4ru1zPvdBw+uzMEhS+PpGo.1624892359267.135674
NW_022639538	Koludarov_et_al_2021	mRNA	481878	482067	.	-	.	Name=LOC116848045 mRNA;ID=EWKMg4ru1zPvdBw+uzMEhS+PpGo.1624892359267.135674
NW_022639538	Koludarov_et_al_2021	mRNA	477426	481775	.	-	.	Name=LOC116848045 mRNA;ID=EWKMg4ru1zPvdBw+uzMEhS+PpGo.1624892359267.135674
NW_022639538	Koludarov_et_al_2021	mRNA	482759	482862	.	-	.	Name=LOC116848045 mRNA;ID=EWKMg4ru1zPvdBw+uzMEhS+PpGo.1624892359267.135675
NW_022639538	Koludarov_et_al_2021	mRNA	482186	482346	.	-	.	Name=LOC116848045 mRNA;ID=EWKMg4ru1zPvdBw+uzMEhS+PpGo.1624892359267.135675
NW_022639538	Koludarov_et_al_2021	mRNA	481878	482067	.	-	.	Name=LOC116848045 mRNA;ID=EWKMg4ru1zPvdBw+uzMEhS+PpGo.1624892359267.135675
NW_022639538	Koludarov_et_al_2021	mRNA	477426	481805	.	-	.	Name=LOC116848045 mRNA;ID=EWKMg4ru1zPvdBw+uzMEhS+PpGo.1624892359267.135675
NW_022639538	Koludarov_et_al_2021	mRNA	437338	437551	.	+	.	Name=LOC116848049 mRNA;ID=EWKMg4ru1zPvdBw+uzMEhS+PpGo.1624892359267.135676
NW_022639538	Koludarov_et_al_2021	mRNA	438153	438526	.	+	.	Name=LOC116848049 mRNA;ID=EWKMg4ru1zPvdBw+uzMEhS+PpGo.1624892359267.135676
NW_022639538	Koludarov_et_al_2021	mRNA	439198	439332	.	+	.	Name=LOC116848049 mRNA;ID=EWKMg4ru1zPvdBw+uzMEhS+PpGo.1624892359267.135676
NW_022639538	Koludarov_et_al_2021	mRNA	439584	441949	.	+	.	Name=LOC116848049 mRNA;ID=EWKMg4ru1zPvdBw+uzMEhS+PpGo.1624892359267.135676
NW_022639538	Koludarov_et_al_2021	mRNA	421415	421684	.	+	.	Name=LOC116848059 mRNA;ID=EWKMg4ru1zPvdBw+uzMEhS+PpGo.1624892359267.135677
NW_022639538	Koludarov_et_al_2021	mRNA	422313	422432	.	+	.	Name=LOC116848059 mRNA;ID=EWKMg4ru1zPvdBw+uzMEhS+PpGo.1624892359267.135677
NW_022639538	Koludarov_et_al_2021	mRNA	422604	422739	.	+	.	Name=LOC116848059 mRNA;ID=EWKMg4ru1zPvdBw+uzMEhS+PpGo.1624892359267.135677
NW_022639538	Koludarov_et_al_2021	mRNA	423117	423260	.	+	.	Name=LOC116848059 mRNA;ID=EWKMg4ru1zPvdBw+uzMEhS+PpGo.1624892359267.135677
NW_022639538	Koludarov_et_al_2021	mRNA	424101	424344	.	+	.	Name=LOC116848059 mRNA;ID=EWKMg4ru1zPvdBw+uzMEhS+PpGo.1624892359267.135677
NW_022639538	Koludarov_et_al_2021	mRNA	424464	425684	.	+	.	Name=LOC116848059 mRNA;ID=EWKMg4ru1zPvdBw+uzMEhS+PpGo.1624892359267.135677
NW_022639538	Koludarov_et_al_2021	mRNA	1334781	1334837	.	-	.	Name=LOC116848065 mRNA;ID=EWKMg4ru1zPvdBw+uzMEhS+PpGo.1624892359267.135678
NW_022639538	Koludarov_et_al_2021	mRNA	1333720	1334003	.	-	.	Name=LOC116848065 mRNA;ID=EWKMg4ru1zPvdBw+uzMEhS+PpGo.1624892359267.135678
NW_022639538	Koludarov_et_al_2021	mRNA	1333509	1333641	.	-	.	Name=LOC116848065 mRNA;ID=EWKMg4ru1zPvdBw+uzMEhS+PpGo.1624892359267.135678
NW_022639538	Koludarov_et_al_2021	mRNA	1333189	1333333	.	-	.	Name=LOC116848065 mRNA;ID=EWKMg4ru1zPvdBw+uzMEhS+PpGo.1624892359267.135678
NW_022639538	Koludarov_et_al_2021	mRNA	1333000	1333090	.	-	.	Name=LOC116848065 mRNA;ID=EWKMg4ru1zPvdBw+uzMEhS+PpGo.1624892359267.135678
NW_022639538	Koludarov_et_al_2021	mRNA	1332785	1332906	.	-	.	Name=LOC116848065 mRNA;ID=EWKMg4ru1zPvdBw+uzMEhS+PpGo.1624892359267.135678
NW_022639538	Koludarov_et_al_2021	mRNA	1332513	1332692	.	-	.	Name=LOC116848065 mRNA;ID=EWKMg4ru1zPvdBw+uzMEhS+PpGo.1624892359267.135678
NW_022639538	Koludarov_et_al_2021	mRNA	1332252	1332394	.	-	.	Name=LOC116848065 mRNA;ID=EWKMg4ru1zPvdBw+uzMEhS+PpGo.1624892359267.135678
NW_022639538	Koludarov_et_al_2021	mRNA	1332052	1332164	.	-	.	Name=LOC116848065 mRNA;ID=EWKMg4ru1zPvdBw+uzMEhS+PpGo.1624892359267.135678
NW_022639538	Koludarov_et_al_2021	mRNA	1331759	1331885	.	-	.	Name=LOC116848065 mRNA;ID=EWKMg4ru1zPvdBw+uzMEhS+PpGo.1624892359267.135678
NW_022639538	Koludarov_et_al_2021	mRNA	1330684	1331691	.	-	.	Name=LOC116848065 mRNA;ID=EWKMg4ru1zPvdBw+uzMEhS+PpGo.1624892359267.135678
NW_022639538	Koludarov_et_al_2021	mRNA	419316	419377	.	-	.	Name=LOC116848072 mRNA;ID=EWKMg4ru1zPvdBw+uzMEhS+PpGo.1624892359267.135679
NW_022639538	Koludarov_et_al_2021	mRNA	418342	418576	.	-	.	Name=LOC116848072 mRNA;ID=EWKMg4ru1zPvdBw+uzMEhS+PpGo.1624892359267.135679
NW_022639538	Koludarov_et_al_2021	mRNA	417830	417932	.	-	.	Name=LOC116848072 mRNA;ID=EWKMg4ru1zPvdBw+uzMEhS+PpGo.1624892359267.135679
NW_022639538	Koludarov_et_al_2021	mRNA	417375	417627	.	-	.	Name=LOC116848072 mRNA;ID=EWKMg4ru1zPvdBw+uzMEhS+PpGo.1624892359267.135679
NW_022639538	Koludarov_et_al_2021	mRNA	416911	417064	.	-	.	Name=LOC116848072 mRNA;ID=EWKMg4ru1zPvdBw+uzMEhS+PpGo.1624892359267.135679
NW_022639538	Koludarov_et_al_2021	mRNA	415370	416789	.	-	.	Name=LOC116848072 mRNA;ID=EWKMg4ru1zPvdBw+uzMEhS+PpGo.1624892359267.135679
NW_022639538	Koludarov_et_al_2021	mRNA	419316	419377	.	-	.	Name=LOC116848072 mRNA;ID=EWKMg4ru1zPvdBw+uzMEhS+PpGo.1624892359267.135680
NW_022639538	Koludarov_et_al_2021	mRNA	418342	418576	.	-	.	Name=LOC116848072 mRNA;ID=EWKMg4ru1zPvdBw+uzMEhS+PpGo.1624892359267.135680
NW_022639538	Koludarov_et_al_2021	mRNA	417830	417932	.	-	.	Name=LOC116848072 mRNA;ID=EWKMg4ru1zPvdBw+uzMEhS+PpGo.1624892359267.135680
NW_022639538	Koludarov_et_al_2021	mRNA	417363	417627	.	-	.	Name=LOC116848072 mRNA;ID=EWKMg4ru1zPvdBw+uzMEhS+PpGo.1624892359267.135680
NW_022639538	Koludarov_et_al_2021	mRNA	416911	417064	.	-	.	Name=LOC116848072 mRNA;ID=EWKMg4ru1zPvdBw+uzMEhS+PpGo.1624892359267.135680
NW_022639538	Koludarov_et_al_2021	mRNA	415370	416789	.	-	.	Name=LOC116848072 mRNA;ID=EWKMg4ru1zPvdBw+uzMEhS+PpGo.1624892359267.135680
NW_022639538	Koludarov_et_al_2021	mRNA	419047	419375	.	-	.	Name=LOC116848072 mRNA;ID=EWKMg4ru1zPvdBw+uzMEhS+PpGo.1624892359267.135681
NW_022639538	Koludarov_et_al_2021	mRNA	418342	418576	.	-	.	Name=LOC116848072 mRNA;ID=EWKMg4ru1zPvdBw+uzMEhS+PpGo.1624892359267.135681
NW_022639538	Koludarov_et_al_2021	mRNA	417830	417932	.	-	.	Name=LOC116848072 mRNA;ID=EWKMg4ru1zPvdBw+uzMEhS+PpGo.1624892359267.135681
NW_022639538	Koludarov_et_al_2021	mRNA	417363	417627	.	-	.	Name=LOC116848072 mRNA;ID=EWKMg4ru1zPvdBw+uzMEhS+PpGo.1624892359267.135681
NW_022639538	Koludarov_et_al_2021	mRNA	416911	417064	.	-	.	Name=LOC116848072 mRNA;ID=EWKMg4ru1zPvdBw+uzMEhS+PpGo.1624892359267.135681
NW_022639538	Koludarov_et_al_2021	mRNA	415370	416789	.	-	.	Name=LOC116848072 mRNA;ID=EWKMg4ru1zPvdBw+uzMEhS+PpGo.1624892359267.135681
NW_022639538	Koludarov_et_al_2021	mRNA	354058	354838	.	-	.	Name=LOC116848069 mRNA;ID=EWKMg4ru1zPvdBw+uzMEhS+PpGo.1624892359267.135682
NW_022639538	Koludarov_et_al_2021	mRNA	353743	353966	.	-	.	Name=LOC116848069 mRNA;ID=EWKMg4ru1zPvdBw+uzMEhS+PpGo.1624892359267.135682
NW_022639538	Koludarov_et_al_2021	mRNA	350922	353380	.	-	.	Name=LOC116848069 mRNA;ID=EWKMg4ru1zPvdBw+uzMEhS+PpGo.1624892359267.135682
NW_022639538	Koludarov_et_al_2021	mRNA	1334176	1334505	.	-	.	Name=LOC116848065 mRNA;ID=EWKMg4ru1zPvdBw+uzMEhS+PpGo.1624892359268.135683
NW_022639538	Koludarov_et_al_2021	mRNA	1333720	1334003	.	-	.	Name=LOC116848065 mRNA;ID=EWKMg4ru1zPvdBw+uzMEhS+PpGo.1624892359268.135683
NW_022639538	Koludarov_et_al_2021	mRNA	1333509	1333641	.	-	.	Name=LOC116848065 mRNA;ID=EWKMg4ru1zPvdBw+uzMEhS+PpGo.1624892359268.135683
NW_022639538	Koludarov_et_al_2021	mRNA	1333189	1333333	.	-	.	Name=LOC116848065 mRNA;ID=EWKMg4ru1zPvdBw+uzMEhS+PpGo.1624892359268.135683
NW_022639538	Koludarov_et_al_2021	mRNA	1333000	1333090	.	-	.	Name=LOC116848065 mRNA;ID=EWKMg4ru1zPvdBw+uzMEhS+PpGo.1624892359268.135683
NW_022639538	Koludarov_et_al_2021	mRNA	1332785	1332906	.	-	.	Name=LOC116848065 mRNA;ID=EWKMg4ru1zPvdBw+uzMEhS+PpGo.1624892359268.135683
NW_022639538	Koludarov_et_al_2021	mRNA	1332513	1332692	.	-	.	Name=LOC116848065 mRNA;ID=EWKMg4ru1zPvdBw+uzMEhS+PpGo.1624892359268.135683
NW_022639538	Koludarov_et_al_2021	mRNA	1332252	1332394	.	-	.	Name=LOC116848065 mRNA;ID=EWKMg4ru1zPvdBw+uzMEhS+PpGo.1624892359268.135683
NW_022639538	Koludarov_et_al_2021	mRNA	1332052	1332164	.	-	.	Name=LOC116848065 mRNA;ID=EWKMg4ru1zPvdBw+uzMEhS+PpGo.1624892359268.135683
NW_022639538	Koludarov_et_al_2021	mRNA	1331759	1331885	.	-	.	Name=LOC116848065 mRNA;ID=EWKMg4ru1zPvdBw+uzMEhS+PpGo.1624892359268.135683
NW_022639538	Koludarov_et_al_2021	mRNA	1330684	1331691	.	-	.	Name=LOC116848065 mRNA;ID=EWKMg4ru1zPvdBw+uzMEhS+PpGo.1624892359268.135683
NW_022639538	Koludarov_et_al_2021	mRNA	1333720	1334503	.	-	.	Name=LOC116848065 mRNA;ID=EWKMg4ru1zPvdBw+uzMEhS+PpGo.1624892359268.135684
NW_022639538	Koludarov_et_al_2021	mRNA	1333509	1333641	.	-	.	Name=LOC116848065 mRNA;ID=EWKMg4ru1zPvdBw+uzMEhS+PpGo.1624892359268.135684
NW_022639538	Koludarov_et_al_2021	mRNA	1333189	1333333	.	-	.	Name=LOC116848065 mRNA;ID=EWKMg4ru1zPvdBw+uzMEhS+PpGo.1624892359268.135684
NW_022639538	Koludarov_et_al_2021	mRNA	1333000	1333090	.	-	.	Name=LOC116848065 mRNA;ID=EWKMg4ru1zPvdBw+uzMEhS+PpGo.1624892359268.135684
NW_022639538	Koludarov_et_al_2021	mRNA	1332785	1332906	.	-	.	Name=LOC116848065 mRNA;ID=EWKMg4ru1zPvdBw+uzMEhS+PpGo.1624892359268.135684
NW_022639538	Koludarov_et_al_2021	mRNA	1332513	1332692	.	-	.	Name=LOC116848065 mRNA;ID=EWKMg4ru1zPvdBw+uzMEhS+PpGo.1624892359268.135684
NW_022639538	Koludarov_et_al_2021	mRNA	1332252	1332394	.	-	.	Name=LOC116848065 mRNA;ID=EWKMg4ru1zPvdBw+uzMEhS+PpGo.1624892359268.135684
NW_022639538	Koludarov_et_al_2021	mRNA	1332052	1332164	.	-	.	Name=LOC116848065 mRNA;ID=EWKMg4ru1zPvdBw+uzMEhS+PpGo.1624892359268.135684
NW_022639538	Koludarov_et_al_2021	mRNA	1331759	1331885	.	-	.	Name=LOC116848065 mRNA;ID=EWKMg4ru1zPvdBw+uzMEhS+PpGo.1624892359268.135684
NW_022639538	Koludarov_et_al_2021	mRNA	1330684	1331691	.	-	.	Name=LOC116848065 mRNA;ID=EWKMg4ru1zPvdBw+uzMEhS+PpGo.1624892359268.135684
NW_022639538	Koludarov_et_al_2021	mRNA	489720	489834	.	-	.	Name=LOC116848052 mRNA;ID=EWKMg4ru1zPvdBw+uzMEhS+PpGo.1624892359268.135685
NW_022639538	Koludarov_et_al_2021	mRNA	488582	488799	.	-	.	Name=LOC116848052 mRNA;ID=EWKMg4ru1zPvdBw+uzMEhS+PpGo.1624892359268.135685
NW_022639538	Koludarov_et_al_2021	mRNA	486171	488294	.	-	.	Name=LOC116848052 mRNA;ID=EWKMg4ru1zPvdBw+uzMEhS+PpGo.1624892359268.135685
NW_022639538	Koludarov_et_al_2021	mRNA	1327920	1328131	.	-	.	Name=LOC116848056 mRNA;ID=EWKMg4ru1zPvdBw+uzMEhS+PpGo.1624892359268.135686
NW_022639538	Koludarov_et_al_2021	mRNA	1326076	1326304	.	-	.	Name=LOC116848056 mRNA;ID=EWKMg4ru1zPvdBw+uzMEhS+PpGo.1624892359268.135686
NW_022639538	Koludarov_et_al_2021	mRNA	1324601	1325964	.	-	.	Name=LOC116848056 mRNA;ID=EWKMg4ru1zPvdBw+uzMEhS+PpGo.1624892359268.135686
NW_022639538	Koludarov_et_al_2021	mRNA	483079	484329	.	+	.	Name=LOC116848048 mRNA;ID=EWKMg4ru1zPvdBw+uzMEhS+PpGo.1624892359268.135687
NW_022639538	Koludarov_et_al_2021	mRNA	484450	484593	.	+	.	Name=LOC116848048 mRNA;ID=EWKMg4ru1zPvdBw+uzMEhS+PpGo.1624892359268.135687
NW_022639538	Koludarov_et_al_2021	mRNA	484664	484886	.	+	.	Name=LOC116848048 mRNA;ID=EWKMg4ru1zPvdBw+uzMEhS+PpGo.1624892359268.135687
NW_022639538	Koludarov_et_al_2021	mRNA	484955	485039	.	+	.	Name=LOC116848048 mRNA;ID=EWKMg4ru1zPvdBw+uzMEhS+PpGo.1624892359268.135687
NW_022639538	Koludarov_et_al_2021	mRNA	485123	485283	.	+	.	Name=LOC116848048 mRNA;ID=EWKMg4ru1zPvdBw+uzMEhS+PpGo.1624892359268.135687
NW_022639538	Koludarov_et_al_2021	mRNA	485378	485829	.	+	.	Name=LOC116848048 mRNA;ID=EWKMg4ru1zPvdBw+uzMEhS+PpGo.1624892359268.135687
NW_022639538	Koludarov_et_al_2021	mRNA	1336748	1337417	.	+	.	Name=LOC116848063 mRNA;ID=EWKMg4ru1zPvdBw+uzMEhS+PpGo.1624892359268.135688
NW_022639538	Koludarov_et_al_2021	mRNA	1338177	1339338	.	+	.	Name=LOC116848063 mRNA;ID=EWKMg4ru1zPvdBw+uzMEhS+PpGo.1624892359268.135688
NW_022639538	Koludarov_et_al_2021	mRNA	357645	357815	.	-	.	Name=LOC116848070 mRNA;ID=EWKMg4ru1zPvdBw+uzMEhS+PpGo.1624892359268.135689
NW_022639538	Koludarov_et_al_2021	mRNA	357279	357408	.	-	.	Name=LOC116848070 mRNA;ID=EWKMg4ru1zPvdBw+uzMEhS+PpGo.1624892359268.135689
NW_022639538	Koludarov_et_al_2021	mRNA	356238	356405	.	-	.	Name=LOC116848070 mRNA;ID=EWKMg4ru1zPvdBw+uzMEhS+PpGo.1624892359268.135689
NW_022639538	Koludarov_et_al_2021	mRNA	355946	356092	.	-	.	Name=LOC116848070 mRNA;ID=EWKMg4ru1zPvdBw+uzMEhS+PpGo.1624892359268.135689
NW_022639538	Koludarov_et_al_2021	mRNA	357279	357812	.	-	.	Name=LOC116848070 mRNA;ID=EWKMg4ru1zPvdBw+uzMEhS+PpGo.1624892359268.135690
NW_022639538	Koludarov_et_al_2021	mRNA	356238	356405	.	-	.	Name=LOC116848070 mRNA;ID=EWKMg4ru1zPvdBw+uzMEhS+PpGo.1624892359268.135690
NW_022639538	Koludarov_et_al_2021	mRNA	355946	356092	.	-	.	Name=LOC116848070 mRNA;ID=EWKMg4ru1zPvdBw+uzMEhS+PpGo.1624892359268.135690
NW_022639538	Koludarov_et_al_2021	mRNA	1329767	1330054	.	+	.	Name=LOC116848067 mRNA;ID=EWKMg4ru1zPvdBw+uzMEhS+PpGo.1624892359268.135691
NW_022639538	Koludarov_et_al_2021	mRNA	1330286	1330438	.	+	.	Name=LOC116848067 mRNA;ID=EWKMg4ru1zPvdBw+uzMEhS+PpGo.1624892359268.135691
NW_022639538	Koludarov_et_al_2021	mRNA	1330530	1330659	.	+	.	Name=LOC116848067 mRNA;ID=EWKMg4ru1zPvdBw+uzMEhS+PpGo.1624892359268.135691
NW_022639538	Koludarov_et_al_2021	mRNA	1330982	1331153	.	+	.	Name=LOC116848067 mRNA;ID=EWKMg4ru1zPvdBw+uzMEhS+PpGo.1624892359268.135691
NW_022639538	Koludarov_et_al_2021	mRNA	473654	474831	.	-	.	Name=LOC116848051 mRNA
NW_022639538	Koludarov_et_al_2021	gene	350922	354838	.	-	.	Name=Secapin-like
