# Supplementary material for: Prevalent bee venom genes evolved before the aculeate stinger and eusociality
Source: BMC Biol. 2023 Oct 23;21:229. doi: 10.1186/s12915-023-01656-5 (PMC10591384; doi:10.1186/s12915-023-01656-5)
Supplement: Supplementary file 42 — Additional file 42. Gff files of all toxin gene annotations. [file 12915_2023_1656_MOESM42_ESM.zip › AdditionalFile9_ToxinGeneAnnotations/NC_052673._SECA.gff_modified_Koludarov_et_al_2021.gff3]

##gff-version 3
##source-version geneious 2020.2.2
##sequence-region	NC_052673	1	19544602
NC_052673	Koludarov_et_al_2021	sig_peptide	16392371	16392431	.	+	.	Name=LOC105197824 signal peptide;ID=EWKMg4ru1zPvdBw+uzMEhS+PpGo.1624892360662.149092
NC_052673	Koludarov_et_al_2021	sig_peptide	16394290	16394294	.	+	.	Name=LOC105197824 signal peptide;ID=EWKMg4ru1zPvdBw+uzMEhS+PpGo.1624892360662.149092
NC_052673	Koludarov_et_al_2021	source	1	19544602	.	+	.	Name=source Solenopsis invicta
NC_052673	Koludarov_et_al_2021	rRNA	14433999	14434117	.	-	.	Name=LOC113004271 rRNA
NC_052673	Koludarov_et_al_2021	rRNA	15180591	15180709	.	+	.	Name=LOC113004363 rRNA
NC_052673	Koludarov_et_al_2021	tRNA	4865806	4865881	.	+	.	Name=Trnas-gga
NC_052673	Koludarov_et_al_2021	tRNA	12576992	12577064	.	+	.	Name=Trnar-ucu
NC_052673	Koludarov_et_al_2021	tRNA	10656432	10656503	.	-	.	Name=Trnam-cau
NC_052673	Koludarov_et_al_2021	tRNA	10656742	10656813	.	+	.	Name=Trnam-cau
NC_052673	Koludarov_et_al_2021	ncRNA	15474869	15475633	.	+	.	Name=LOC105197854 ncRNA;ID=EWKMg4ru1zPvdBw+uzMEhS+PpGo.1624892360662.149093
NC_052673	Koludarov_et_al_2021	ncRNA	15479811	15479966	.	+	.	Name=LOC105197854 ncRNA;ID=EWKMg4ru1zPvdBw+uzMEhS+PpGo.1624892360662.149093
NC_052673	Koludarov_et_al_2021	ncRNA	15544171	15545264	.	+	.	Name=LOC105197854 ncRNA;ID=EWKMg4ru1zPvdBw+uzMEhS+PpGo.1624892360662.149093
NC_052673	Koludarov_et_al_2021	ncRNA	15545882	15546167	.	+	.	Name=LOC105197854 ncRNA;ID=EWKMg4ru1zPvdBw+uzMEhS+PpGo.1624892360662.149093
NC_052673	Koludarov_et_al_2021	ncRNA	15478319	15478922	.	+	.	Name=LOC105197854 ncRNA;ID=EWKMg4ru1zPvdBw+uzMEhS+PpGo.1624892360662.149094
NC_052673	Koludarov_et_al_2021	ncRNA	15479811	15479966	.	+	.	Name=LOC105197854 ncRNA;ID=EWKMg4ru1zPvdBw+uzMEhS+PpGo.1624892360662.149094
NC_052673	Koludarov_et_al_2021	ncRNA	15544171	15545264	.	+	.	Name=LOC105197854 ncRNA;ID=EWKMg4ru1zPvdBw+uzMEhS+PpGo.1624892360662.149094
NC_052673	Koludarov_et_al_2021	ncRNA	15545882	15546168	.	+	.	Name=LOC105197854 ncRNA;ID=EWKMg4ru1zPvdBw+uzMEhS+PpGo.1624892360662.149094
NC_052673	Koludarov_et_al_2021	ncRNA	17481891	17489329	.	-	.	Name=LOC113003196 ncRNA;ID=EWKMg4ru1zPvdBw+uzMEhS+PpGo.1624892360662.149095
NC_052673	Koludarov_et_al_2021	ncRNA	17436097	17436611	.	-	.	Name=LOC113003196 ncRNA;ID=EWKMg4ru1zPvdBw+uzMEhS+PpGo.1624892360662.149095
NC_052673	Koludarov_et_al_2021	ncRNA	13194050	13194924	.	-	.	Name=LOC120358832 ncRNA;ID=EWKMg4ru1zPvdBw+uzMEhS+PpGo.1624892360662.149096
NC_052673	Koludarov_et_al_2021	ncRNA	13193840	13193967	.	-	.	Name=LOC120358832 ncRNA;ID=EWKMg4ru1zPvdBw+uzMEhS+PpGo.1624892360662.149096
NC_052673	Koludarov_et_al_2021	ncRNA	13159928	13161032	.	-	.	Name=LOC120358832 ncRNA;ID=EWKMg4ru1zPvdBw+uzMEhS+PpGo.1624892360662.149096
NC_052673	Koludarov_et_al_2021	ncRNA	13159244	13159319	.	-	.	Name=LOC120358832 ncRNA;ID=EWKMg4ru1zPvdBw+uzMEhS+PpGo.1624892360662.149096
NC_052673	Koludarov_et_al_2021	ncRNA	13194050	13194924	.	-	.	Name=LOC120358832 ncRNA;ID=EWKMg4ru1zPvdBw+uzMEhS+PpGo.1624892360662.149097
NC_052673	Koludarov_et_al_2021	ncRNA	13193840	13193964	.	-	.	Name=LOC120358832 ncRNA;ID=EWKMg4ru1zPvdBw+uzMEhS+PpGo.1624892360662.149097
NC_052673	Koludarov_et_al_2021	ncRNA	13159928	13161032	.	-	.	Name=LOC120358832 ncRNA;ID=EWKMg4ru1zPvdBw+uzMEhS+PpGo.1624892360662.149097
NC_052673	Koludarov_et_al_2021	ncRNA	13159245	13159319	.	-	.	Name=LOC120358832 ncRNA;ID=EWKMg4ru1zPvdBw+uzMEhS+PpGo.1624892360662.149097
NC_052673	Koludarov_et_al_2021	ncRNA	10664955	10665496	.	-	.	Name=LOC120358908 ncRNA;ID=EWKMg4ru1zPvdBw+uzMEhS+PpGo.1624892360662.149098
NC_052673	Koludarov_et_al_2021	ncRNA	10662883	10663026	.	-	.	Name=LOC120358908 ncRNA;ID=EWKMg4ru1zPvdBw+uzMEhS+PpGo.1624892360662.149098
NC_052673	Koludarov_et_al_2021	ncRNA	10629856	10631985	.	-	.	Name=LOC120358908 ncRNA;ID=EWKMg4ru1zPvdBw+uzMEhS+PpGo.1624892360662.149098
NC_052673	Koludarov_et_al_2021	ncRNA	8778989	8779274	.	-	.	Name=LOC120358867 ncRNA;ID=EWKMg4ru1zPvdBw+uzMEhS+PpGo.1624892360663.149099
NC_052673	Koludarov_et_al_2021	ncRNA	8767130	8767469	.	-	.	Name=LOC120358867 ncRNA;ID=EWKMg4ru1zPvdBw+uzMEhS+PpGo.1624892360663.149099
NC_052673	Koludarov_et_al_2021	ncRNA	8755213	8755372	.	-	.	Name=LOC120358867 ncRNA;ID=EWKMg4ru1zPvdBw+uzMEhS+PpGo.1624892360663.149099
NC_052673	Koludarov_et_al_2021	ncRNA	8754812	8755148	.	-	.	Name=LOC120358867 ncRNA;ID=EWKMg4ru1zPvdBw+uzMEhS+PpGo.1624892360663.149099
NC_052673	Koludarov_et_al_2021	ncRNA	8753681	8753858	.	-	.	Name=LOC120358867 ncRNA;ID=EWKMg4ru1zPvdBw+uzMEhS+PpGo.1624892360663.149099
NC_052673	Koludarov_et_al_2021	ncRNA	8753332	8753540	.	-	.	Name=LOC120358867 ncRNA;ID=EWKMg4ru1zPvdBw+uzMEhS+PpGo.1624892360663.149099
NC_052673	Koludarov_et_al_2021	ncRNA	8753037	8753265	.	-	.	Name=LOC120358867 ncRNA;ID=EWKMg4ru1zPvdBw+uzMEhS+PpGo.1624892360663.149099
NC_052673	Koludarov_et_al_2021	ncRNA	8751706	8751800	.	-	.	Name=LOC120358867 ncRNA;ID=EWKMg4ru1zPvdBw+uzMEhS+PpGo.1624892360663.149099
NC_052673	Koludarov_et_al_2021	ncRNA	8749157	8749303	.	-	.	Name=LOC120358867 ncRNA;ID=EWKMg4ru1zPvdBw+uzMEhS+PpGo.1624892360663.149099
NC_052673	Koludarov_et_al_2021	ncRNA	8747579	8747910	.	-	.	Name=LOC120358867 ncRNA;ID=EWKMg4ru1zPvdBw+uzMEhS+PpGo.1624892360663.149099
NC_052673	Koludarov_et_al_2021	ncRNA	8744701	8745488	.	-	.	Name=LOC120358867 ncRNA;ID=EWKMg4ru1zPvdBw+uzMEhS+PpGo.1624892360663.149099
NC_052673	Koludarov_et_al_2021	ncRNA	11251393	11251606	.	-	.	Name=LOC105195485 ncRNA;ID=EWKMg4ru1zPvdBw+uzMEhS+PpGo.1624892360663.149100
NC_052673	Koludarov_et_al_2021	ncRNA	11247929	11248096	.	-	.	Name=LOC105195485 ncRNA;ID=EWKMg4ru1zPvdBw+uzMEhS+PpGo.1624892360663.149100
NC_052673	Koludarov_et_al_2021	ncRNA	11228478	11229955	.	-	.	Name=LOC105195485 ncRNA;ID=EWKMg4ru1zPvdBw+uzMEhS+PpGo.1624892360663.149100
NC_052673	Koludarov_et_al_2021	ncRNA	8767130	8767642	.	-	.	Name=LOC120358867 ncRNA;ID=EWKMg4ru1zPvdBw+uzMEhS+PpGo.1624892360663.149101
NC_052673	Koludarov_et_al_2021	ncRNA	8755213	8755372	.	-	.	Name=LOC120358867 ncRNA;ID=EWKMg4ru1zPvdBw+uzMEhS+PpGo.1624892360663.149101
NC_052673	Koludarov_et_al_2021	ncRNA	8754812	8755148	.	-	.	Name=LOC120358867 ncRNA;ID=EWKMg4ru1zPvdBw+uzMEhS+PpGo.1624892360663.149101
NC_052673	Koludarov_et_al_2021	ncRNA	8753681	8753858	.	-	.	Name=LOC120358867 ncRNA;ID=EWKMg4ru1zPvdBw+uzMEhS+PpGo.1624892360663.149101
NC_052673	Koludarov_et_al_2021	ncRNA	8753332	8753540	.	-	.	Name=LOC120358867 ncRNA;ID=EWKMg4ru1zPvdBw+uzMEhS+PpGo.1624892360663.149101
NC_052673	Koludarov_et_al_2021	ncRNA	8753037	8753244	.	-	.	Name=LOC120358867 ncRNA;ID=EWKMg4ru1zPvdBw+uzMEhS+PpGo.1624892360663.149101
NC_052673	Koludarov_et_al_2021	ncRNA	8751706	8751800	.	-	.	Name=LOC120358867 ncRNA;ID=EWKMg4ru1zPvdBw+uzMEhS+PpGo.1624892360663.149101
NC_052673	Koludarov_et_al_2021	ncRNA	8749157	8749303	.	-	.	Name=LOC120358867 ncRNA;ID=EWKMg4ru1zPvdBw+uzMEhS+PpGo.1624892360663.149101
NC_052673	Koludarov_et_al_2021	ncRNA	8747579	8747910	.	-	.	Name=LOC120358867 ncRNA;ID=EWKMg4ru1zPvdBw+uzMEhS+PpGo.1624892360663.149101
NC_052673	Koludarov_et_al_2021	ncRNA	8744701	8745488	.	-	.	Name=LOC120358867 ncRNA;ID=EWKMg4ru1zPvdBw+uzMEhS+PpGo.1624892360663.149101
NC_052673	Koludarov_et_al_2021	ncRNA	8767130	8767642	.	-	.	Name=LOC120358867 ncRNA;ID=EWKMg4ru1zPvdBw+uzMEhS+PpGo.1624892360663.149102
NC_052673	Koludarov_et_al_2021	ncRNA	8755213	8755372	.	-	.	Name=LOC120358867 ncRNA;ID=EWKMg4ru1zPvdBw+uzMEhS+PpGo.1624892360663.149102
NC_052673	Koludarov_et_al_2021	ncRNA	8754812	8755148	.	-	.	Name=LOC120358867 ncRNA;ID=EWKMg4ru1zPvdBw+uzMEhS+PpGo.1624892360663.149102
NC_052673	Koludarov_et_al_2021	ncRNA	8753681	8753858	.	-	.	Name=LOC120358867 ncRNA;ID=EWKMg4ru1zPvdBw+uzMEhS+PpGo.1624892360663.149102
NC_052673	Koludarov_et_al_2021	ncRNA	8753332	8753540	.	-	.	Name=LOC120358867 ncRNA;ID=EWKMg4ru1zPvdBw+uzMEhS+PpGo.1624892360663.149102
NC_052673	Koludarov_et_al_2021	ncRNA	8753037	8753265	.	-	.	Name=LOC120358867 ncRNA;ID=EWKMg4ru1zPvdBw+uzMEhS+PpGo.1624892360663.149102
NC_052673	Koludarov_et_al_2021	ncRNA	8751706	8751800	.	-	.	Name=LOC120358867 ncRNA;ID=EWKMg4ru1zPvdBw+uzMEhS+PpGo.1624892360663.149102
NC_052673	Koludarov_et_al_2021	ncRNA	8747579	8747910	.	-	.	Name=LOC120358867 ncRNA;ID=EWKMg4ru1zPvdBw+uzMEhS+PpGo.1624892360663.149102
NC_052673	Koludarov_et_al_2021	ncRNA	8744701	8745488	.	-	.	Name=LOC120358867 ncRNA;ID=EWKMg4ru1zPvdBw+uzMEhS+PpGo.1624892360663.149102
NC_052673	Koludarov_et_al_2021	ncRNA	8767130	8767642	.	-	.	Name=LOC120358867 ncRNA;ID=EWKMg4ru1zPvdBw+uzMEhS+PpGo.1624892360663.149103
NC_052673	Koludarov_et_al_2021	ncRNA	8755213	8755372	.	-	.	Name=LOC120358867 ncRNA;ID=EWKMg4ru1zPvdBw+uzMEhS+PpGo.1624892360663.149103
NC_052673	Koludarov_et_al_2021	ncRNA	8754812	8755148	.	-	.	Name=LOC120358867 ncRNA;ID=EWKMg4ru1zPvdBw+uzMEhS+PpGo.1624892360663.149103
NC_052673	Koludarov_et_al_2021	ncRNA	8753681	8753858	.	-	.	Name=LOC120358867 ncRNA;ID=EWKMg4ru1zPvdBw+uzMEhS+PpGo.1624892360663.149103
NC_052673	Koludarov_et_al_2021	ncRNA	8753332	8753540	.	-	.	Name=LOC120358867 ncRNA;ID=EWKMg4ru1zPvdBw+uzMEhS+PpGo.1624892360663.149103
NC_052673	Koludarov_et_al_2021	ncRNA	8753037	8753265	.	-	.	Name=LOC120358867 ncRNA;ID=EWKMg4ru1zPvdBw+uzMEhS+PpGo.1624892360663.149103
NC_052673	Koludarov_et_al_2021	ncRNA	8751706	8751800	.	-	.	Name=LOC120358867 ncRNA;ID=EWKMg4ru1zPvdBw+uzMEhS+PpGo.1624892360663.149103
NC_052673	Koludarov_et_al_2021	ncRNA	8749157	8749303	.	-	.	Name=LOC120358867 ncRNA;ID=EWKMg4ru1zPvdBw+uzMEhS+PpGo.1624892360663.149103
NC_052673	Koludarov_et_al_2021	ncRNA	8747579	8747910	.	-	.	Name=LOC120358867 ncRNA;ID=EWKMg4ru1zPvdBw+uzMEhS+PpGo.1624892360663.149103
NC_052673	Koludarov_et_al_2021	ncRNA	8744701	8745488	.	-	.	Name=LOC120358867 ncRNA;ID=EWKMg4ru1zPvdBw+uzMEhS+PpGo.1624892360663.149103
NC_052673	Koludarov_et_al_2021	ncRNA	8767130	8767642	.	-	.	Name=LOC120358867 ncRNA;ID=EWKMg4ru1zPvdBw+uzMEhS+PpGo.1624892360663.149104
NC_052673	Koludarov_et_al_2021	ncRNA	8755213	8755372	.	-	.	Name=LOC120358867 ncRNA;ID=EWKMg4ru1zPvdBw+uzMEhS+PpGo.1624892360663.149104
NC_052673	Koludarov_et_al_2021	ncRNA	8754812	8755148	.	-	.	Name=LOC120358867 ncRNA;ID=EWKMg4ru1zPvdBw+uzMEhS+PpGo.1624892360663.149104
NC_052673	Koludarov_et_al_2021	ncRNA	8753653	8753858	.	-	.	Name=LOC120358867 ncRNA;ID=EWKMg4ru1zPvdBw+uzMEhS+PpGo.1624892360663.149104
NC_052673	Koludarov_et_al_2021	ncRNA	8753332	8753540	.	-	.	Name=LOC120358867 ncRNA;ID=EWKMg4ru1zPvdBw+uzMEhS+PpGo.1624892360663.149104
NC_052673	Koludarov_et_al_2021	ncRNA	8753037	8753265	.	-	.	Name=LOC120358867 ncRNA;ID=EWKMg4ru1zPvdBw+uzMEhS+PpGo.1624892360663.149104
NC_052673	Koludarov_et_al_2021	ncRNA	8751706	8751800	.	-	.	Name=LOC120358867 ncRNA;ID=EWKMg4ru1zPvdBw+uzMEhS+PpGo.1624892360663.149104
NC_052673	Koludarov_et_al_2021	ncRNA	8749157	8749303	.	-	.	Name=LOC120358867 ncRNA;ID=EWKMg4ru1zPvdBw+uzMEhS+PpGo.1624892360663.149104
NC_052673	Koludarov_et_al_2021	ncRNA	8747579	8747910	.	-	.	Name=LOC120358867 ncRNA;ID=EWKMg4ru1zPvdBw+uzMEhS+PpGo.1624892360663.149104
NC_052673	Koludarov_et_al_2021	ncRNA	8744701	8745488	.	-	.	Name=LOC120358867 ncRNA;ID=EWKMg4ru1zPvdBw+uzMEhS+PpGo.1624892360663.149104
NC_052673	Koludarov_et_al_2021	ncRNA	17089815	17089925	.	-	.	Name=LOC120358789 ncRNA;ID=EWKMg4ru1zPvdBw+uzMEhS+PpGo.1624892360663.149105
NC_052673	Koludarov_et_al_2021	ncRNA	17089417	17089573	.	-	.	Name=LOC120358789 ncRNA;ID=EWKMg4ru1zPvdBw+uzMEhS+PpGo.1624892360663.149105
NC_052673	Koludarov_et_al_2021	ncRNA	17072156	17073354	.	-	.	Name=LOC120358789 ncRNA;ID=EWKMg4ru1zPvdBw+uzMEhS+PpGo.1624892360663.149105
NC_052673	Koludarov_et_al_2021	ncRNA	18711731	18716684	.	+	.	Name=LOC120358806 ncRNA;ID=EWKMg4ru1zPvdBw+uzMEhS+PpGo.1624892360663.149106
NC_052673	Koludarov_et_al_2021	ncRNA	18717782	18726403	.	+	.	Name=LOC120358806 ncRNA;ID=EWKMg4ru1zPvdBw+uzMEhS+PpGo.1624892360663.149106
NC_052673	Koludarov_et_al_2021	ncRNA	7680424	7680807	.	+	.	Name=LOC113004133 ncRNA;ID=EWKMg4ru1zPvdBw+uzMEhS+PpGo.1624892360663.149107
NC_052673	Koludarov_et_al_2021	ncRNA	7681414	7681703	.	+	.	Name=LOC113004133 ncRNA;ID=EWKMg4ru1zPvdBw+uzMEhS+PpGo.1624892360663.149107
NC_052673	Koludarov_et_al_2021	ncRNA	7684094	7684204	.	+	.	Name=LOC113004133 ncRNA;ID=EWKMg4ru1zPvdBw+uzMEhS+PpGo.1624892360663.149107
NC_052673	Koludarov_et_al_2021	ncRNA	7693283	7694119	.	+	.	Name=LOC113004133 ncRNA;ID=EWKMg4ru1zPvdBw+uzMEhS+PpGo.1624892360663.149107
NC_052673	Koludarov_et_al_2021	ncRNA	8282981	8295920	.	+	.	Name=LOC113006236 ncRNA;ID=EWKMg4ru1zPvdBw+uzMEhS+PpGo.1624892360663.149108
NC_052673	Koludarov_et_al_2021	ncRNA	8296015	8296515	.	+	.	Name=LOC113006236 ncRNA;ID=EWKMg4ru1zPvdBw+uzMEhS+PpGo.1624892360663.149108
NC_052673	Koludarov_et_al_2021	ncRNA	17444950	17446189	.	-	.	Name=LOC113003196 ncRNA;ID=EWKMg4ru1zPvdBw+uzMEhS+PpGo.1624892360663.149109
NC_052673	Koludarov_et_al_2021	ncRNA	17436097	17436611	.	-	.	Name=LOC113003196 ncRNA;ID=EWKMg4ru1zPvdBw+uzMEhS+PpGo.1624892360663.149109
NC_052673	Koludarov_et_al_2021	ncRNA	10263779	10271265	.	+	.	Name=LOC120358815 ncRNA;ID=EWKMg4ru1zPvdBw+uzMEhS+PpGo.1624892360663.149110
NC_052673	Koludarov_et_al_2021	ncRNA	10271926	10272300	.	+	.	Name=LOC120358815 ncRNA;ID=EWKMg4ru1zPvdBw+uzMEhS+PpGo.1624892360663.149110
NC_052673	Koludarov_et_al_2021	ncRNA	9089943	9089989	.	-	.	Name=LOC120358872 ncRNA;ID=EWKMg4ru1zPvdBw+uzMEhS+PpGo.1624892360663.149111
NC_052673	Koludarov_et_al_2021	ncRNA	9085755	9086587	.	-	.	Name=LOC120358872 ncRNA;ID=EWKMg4ru1zPvdBw+uzMEhS+PpGo.1624892360663.149111
NC_052673	Koludarov_et_al_2021	ncRNA	9083678	9085144	.	-	.	Name=LOC120358872 ncRNA;ID=EWKMg4ru1zPvdBw+uzMEhS+PpGo.1624892360663.149111
NC_052673	Koludarov_et_al_2021	ncRNA	16185606	16186889	.	-	.	Name=LOC105197828 ncRNA;ID=EWKMg4ru1zPvdBw+uzMEhS+PpGo.1624892360663.149112
NC_052673	Koludarov_et_al_2021	ncRNA	16185236	16185268	.	-	.	Name=LOC105197828 ncRNA;ID=EWKMg4ru1zPvdBw+uzMEhS+PpGo.1624892360663.149112
NC_052673	Koludarov_et_al_2021	ncRNA	16180752	16180800	.	-	.	Name=LOC105197828 ncRNA;ID=EWKMg4ru1zPvdBw+uzMEhS+PpGo.1624892360663.149112
NC_052673	Koludarov_et_al_2021	ncRNA	8069365	8069988	.	+	.	Name=LOC120358791 ncRNA;ID=EWKMg4ru1zPvdBw+uzMEhS+PpGo.1624892360663.149113
NC_052673	Koludarov_et_al_2021	ncRNA	8073507	8074963	.	+	.	Name=LOC120358791 ncRNA;ID=EWKMg4ru1zPvdBw+uzMEhS+PpGo.1624892360663.149113
NC_052673	Koludarov_et_al_2021	ncRNA	15813603	15813994	.	+	.	Name=LOC120358907 ncRNA;ID=EWKMg4ru1zPvdBw+uzMEhS+PpGo.1624892360663.149114
NC_052673	Koludarov_et_al_2021	ncRNA	15816779	15817995	.	+	.	Name=LOC120358907 ncRNA;ID=EWKMg4ru1zPvdBw+uzMEhS+PpGo.1624892360663.149114
NC_052673	Koludarov_et_al_2021	ncRNA	5667652	5668609	.	+	.	Name=LOC113005590 ncRNA;ID=EWKMg4ru1zPvdBw+uzMEhS+PpGo.1624892360663.149115
NC_052673	Koludarov_et_al_2021	ncRNA	5668890	5670565	.	+	.	Name=LOC113005590 ncRNA;ID=EWKMg4ru1zPvdBw+uzMEhS+PpGo.1624892360663.149115
NC_052673	Koludarov_et_al_2021	ncRNA	5670772	5671497	.	+	.	Name=LOC113005590 ncRNA;ID=EWKMg4ru1zPvdBw+uzMEhS+PpGo.1624892360663.149115
NC_052673	Koludarov_et_al_2021	ncRNA	18422190	18422277	.	+	.	Name=LOC120358805 ncRNA;ID=EWKMg4ru1zPvdBw+uzMEhS+PpGo.1624892360663.149116
NC_052673	Koludarov_et_al_2021	ncRNA	18423685	18426009	.	+	.	Name=LOC120358805 ncRNA;ID=EWKMg4ru1zPvdBw+uzMEhS+PpGo.1624892360663.149116
NC_052673	Koludarov_et_al_2021	ncRNA	4277122	4279809	.	+	.	Name=LOC120358906 ncRNA;ID=EWKMg4ru1zPvdBw+uzMEhS+PpGo.1624892360663.149117
NC_052673	Koludarov_et_al_2021	ncRNA	4279881	4280927	.	+	.	Name=LOC120358906 ncRNA;ID=EWKMg4ru1zPvdBw+uzMEhS+PpGo.1624892360663.149117
NC_052673	Koludarov_et_al_2021	ncRNA	18103846	18105180	.	+	.	Name=LOC120358902 ncRNA;ID=EWKMg4ru1zPvdBw+uzMEhS+PpGo.1624892360663.149118
NC_052673	Koludarov_et_al_2021	ncRNA	18106335	18107625	.	+	.	Name=LOC120358902 ncRNA;ID=EWKMg4ru1zPvdBw+uzMEhS+PpGo.1624892360663.149118
NC_052673	Koludarov_et_al_2021	ncRNA	3876257	3877024	.	-	.	Name=LOC120358877 ncRNA;ID=EWKMg4ru1zPvdBw+uzMEhS+PpGo.1624892360663.149119
NC_052673	Koludarov_et_al_2021	ncRNA	3875962	3876145	.	-	.	Name=LOC120358877 ncRNA;ID=EWKMg4ru1zPvdBw+uzMEhS+PpGo.1624892360663.149119
NC_052673	Koludarov_et_al_2021	ncRNA	3875600	3875828	.	-	.	Name=LOC120358877 ncRNA;ID=EWKMg4ru1zPvdBw+uzMEhS+PpGo.1624892360663.149119
NC_052673	Koludarov_et_al_2021	ncRNA	3873251	3875536	.	-	.	Name=LOC120358877 ncRNA;ID=EWKMg4ru1zPvdBw+uzMEhS+PpGo.1624892360663.149119
NC_052673	Koludarov_et_al_2021	ncRNA	523779	526498	.	+	.	Name=LOC120358787 ncRNA;ID=EWKMg4ru1zPvdBw+uzMEhS+PpGo.1624892360663.149120
NC_052673	Koludarov_et_al_2021	ncRNA	526705	527290	.	+	.	Name=LOC120358787 ncRNA;ID=EWKMg4ru1zPvdBw+uzMEhS+PpGo.1624892360663.149120
NC_052673	Koludarov_et_al_2021	ncRNA	8912351	8912484	.	-	.	Name=LOC120358871 ncRNA;ID=EWKMg4ru1zPvdBw+uzMEhS+PpGo.1624892360663.149121
NC_052673	Koludarov_et_al_2021	ncRNA	8908973	8910755	.	-	.	Name=LOC120358871 ncRNA;ID=EWKMg4ru1zPvdBw+uzMEhS+PpGo.1624892360663.149121
NC_052673	Koludarov_et_al_2021	ncRNA	3779382	3781007	.	+	.	Name=LOC120358829 ncRNA;ID=EWKMg4ru1zPvdBw+uzMEhS+PpGo.1624892360664.149122
NC_052673	Koludarov_et_al_2021	ncRNA	3781178	3781281	.	+	.	Name=LOC120358829 ncRNA;ID=EWKMg4ru1zPvdBw+uzMEhS+PpGo.1624892360664.149122
NC_052673	Koludarov_et_al_2021	ncRNA	3781458	3781613	.	+	.	Name=LOC120358829 ncRNA;ID=EWKMg4ru1zPvdBw+uzMEhS+PpGo.1624892360664.149122
NC_052673	Koludarov_et_al_2021	ncRNA	3782094	3782863	.	+	.	Name=LOC120358829 ncRNA;ID=EWKMg4ru1zPvdBw+uzMEhS+PpGo.1624892360664.149122
NC_052673	Koludarov_et_al_2021	ncRNA	8835595	8835717	.	-	.	Name=LOC120358869 ncRNA;ID=EWKMg4ru1zPvdBw+uzMEhS+PpGo.1624892360664.149123
NC_052673	Koludarov_et_al_2021	ncRNA	8834016	8834199	.	-	.	Name=LOC120358869 ncRNA;ID=EWKMg4ru1zPvdBw+uzMEhS+PpGo.1624892360664.149123
NC_052673	Koludarov_et_al_2021	ncRNA	8832285	8833870	.	-	.	Name=LOC120358869 ncRNA;ID=EWKMg4ru1zPvdBw+uzMEhS+PpGo.1624892360664.149123
NC_052673	Koludarov_et_al_2021	ncRNA	17700257	17701991	.	-	.	Name=LOC105197744 ncRNA;ID=EWKMg4ru1zPvdBw+uzMEhS+PpGo.1624892360664.149124
NC_052673	Koludarov_et_al_2021	ncRNA	17699652	17699808	.	-	.	Name=LOC105197744 ncRNA;ID=EWKMg4ru1zPvdBw+uzMEhS+PpGo.1624892360664.149124
NC_052673	Koludarov_et_al_2021	ncRNA	17698645	17699340	.	-	.	Name=LOC105197744 ncRNA;ID=EWKMg4ru1zPvdBw+uzMEhS+PpGo.1624892360664.149124
NC_052673	Koludarov_et_al_2021	ncRNA	944316	945014	.	-	.	Name=LOC120358891 ncRNA;ID=EWKMg4ru1zPvdBw+uzMEhS+PpGo.1624892360664.149125
NC_052673	Koludarov_et_al_2021	ncRNA	944100	944213	.	-	.	Name=LOC120358891 ncRNA;ID=EWKMg4ru1zPvdBw+uzMEhS+PpGo.1624892360664.149125
NC_052673	Koludarov_et_al_2021	ncRNA	943883	943983	.	-	.	Name=LOC120358891 ncRNA;ID=EWKMg4ru1zPvdBw+uzMEhS+PpGo.1624892360664.149125
NC_052673	Koludarov_et_al_2021	ncRNA	942220	942370	.	-	.	Name=LOC120358891 ncRNA;ID=EWKMg4ru1zPvdBw+uzMEhS+PpGo.1624892360664.149125
NC_052673	Koludarov_et_al_2021	ncRNA	942013	942092	.	-	.	Name=LOC120358891 ncRNA;ID=EWKMg4ru1zPvdBw+uzMEhS+PpGo.1624892360664.149125
NC_052673	Koludarov_et_al_2021	ncRNA	941752	941927	.	-	.	Name=LOC120358891 ncRNA;ID=EWKMg4ru1zPvdBw+uzMEhS+PpGo.1624892360664.149125
NC_052673	Koludarov_et_al_2021	ncRNA	2596099	2596222	.	-	.	Name=LOC120358835 ncRNA;ID=EWKMg4ru1zPvdBw+uzMEhS+PpGo.1624892360664.149126
NC_052673	Koludarov_et_al_2021	ncRNA	2595206	2595967	.	-	.	Name=LOC120358835 ncRNA;ID=EWKMg4ru1zPvdBw+uzMEhS+PpGo.1624892360664.149126
NC_052673	Koludarov_et_al_2021	ncRNA	2594847	2595077	.	-	.	Name=LOC120358835 ncRNA;ID=EWKMg4ru1zPvdBw+uzMEhS+PpGo.1624892360664.149126
NC_052673	Koludarov_et_al_2021	ncRNA	2593910	2594709	.	-	.	Name=LOC120358835 ncRNA;ID=EWKMg4ru1zPvdBw+uzMEhS+PpGo.1624892360664.149126
NC_052673	Koludarov_et_al_2021	ncRNA	2592962	2593827	.	-	.	Name=LOC120358835 ncRNA;ID=EWKMg4ru1zPvdBw+uzMEhS+PpGo.1624892360664.149126
NC_052673	Koludarov_et_al_2021	ncRNA	2596099	2596213	.	-	.	Name=LOC120358835 ncRNA;ID=EWKMg4ru1zPvdBw+uzMEhS+PpGo.1624892360664.149127
NC_052673	Koludarov_et_al_2021	ncRNA	2595710	2595967	.	-	.	Name=LOC120358835 ncRNA;ID=EWKMg4ru1zPvdBw+uzMEhS+PpGo.1624892360664.149127
NC_052673	Koludarov_et_al_2021	ncRNA	2595206	2595534	.	-	.	Name=LOC120358835 ncRNA;ID=EWKMg4ru1zPvdBw+uzMEhS+PpGo.1624892360664.149127
NC_052673	Koludarov_et_al_2021	ncRNA	2594847	2595077	.	-	.	Name=LOC120358835 ncRNA;ID=EWKMg4ru1zPvdBw+uzMEhS+PpGo.1624892360664.149127
NC_052673	Koludarov_et_al_2021	ncRNA	2593910	2594709	.	-	.	Name=LOC120358835 ncRNA;ID=EWKMg4ru1zPvdBw+uzMEhS+PpGo.1624892360664.149127
NC_052673	Koludarov_et_al_2021	ncRNA	2592962	2593827	.	-	.	Name=LOC120358835 ncRNA;ID=EWKMg4ru1zPvdBw+uzMEhS+PpGo.1624892360664.149127
NC_052673	Koludarov_et_al_2021	ncRNA	8369837	8370136	.	-	.	Name=LOC120358874 ncRNA;ID=EWKMg4ru1zPvdBw+uzMEhS+PpGo.1624892360664.149128
NC_052673	Koludarov_et_al_2021	ncRNA	8367194	8367295	.	-	.	Name=LOC120358874 ncRNA;ID=EWKMg4ru1zPvdBw+uzMEhS+PpGo.1624892360664.149128
NC_052673	Koludarov_et_al_2021	ncRNA	8366890	8367061	.	-	.	Name=LOC120358874 ncRNA;ID=EWKMg4ru1zPvdBw+uzMEhS+PpGo.1624892360664.149128
NC_052673	Koludarov_et_al_2021	ncRNA	273844	276275	.	-	.	Name=LOC113004630 ncRNA;ID=EWKMg4ru1zPvdBw+uzMEhS+PpGo.1624892360664.149129
NC_052673	Koludarov_et_al_2021	ncRNA	273506	273669	.	-	.	Name=LOC113004630 ncRNA;ID=EWKMg4ru1zPvdBw+uzMEhS+PpGo.1624892360664.149129
NC_052673	Koludarov_et_al_2021	ncRNA	273220	273423	.	-	.	Name=LOC113004630 ncRNA;ID=EWKMg4ru1zPvdBw+uzMEhS+PpGo.1624892360664.149129
NC_052673	Koludarov_et_al_2021	ncRNA	15339169	15340214	.	-	.	Name=LOC120358786 ncRNA;ID=EWKMg4ru1zPvdBw+uzMEhS+PpGo.1624892360664.149130
NC_052673	Koludarov_et_al_2021	ncRNA	15337181	15339044	.	-	.	Name=LOC120358786 ncRNA;ID=EWKMg4ru1zPvdBw+uzMEhS+PpGo.1624892360664.149130
NC_052673	Koludarov_et_al_2021	ncRNA	994694	994832	.	-	.	Name=LOC120358843 ncRNA;ID=EWKMg4ru1zPvdBw+uzMEhS+PpGo.1624892360664.149131
NC_052673	Koludarov_et_al_2021	ncRNA	993600	993804	.	-	.	Name=LOC120358843 ncRNA;ID=EWKMg4ru1zPvdBw+uzMEhS+PpGo.1624892360664.149131
NC_052673	Koludarov_et_al_2021	ncRNA	992208	992392	.	-	.	Name=LOC120358843 ncRNA;ID=EWKMg4ru1zPvdBw+uzMEhS+PpGo.1624892360664.149131
NC_052673	Koludarov_et_al_2021	ncRNA	991839	991998	.	-	.	Name=LOC120358843 ncRNA;ID=EWKMg4ru1zPvdBw+uzMEhS+PpGo.1624892360664.149131
NC_052673	Koludarov_et_al_2021	ncRNA	1747914	1748053	.	-	.	Name=LOC120358844 ncRNA;ID=EWKMg4ru1zPvdBw+uzMEhS+PpGo.1624892360664.149132
NC_052673	Koludarov_et_al_2021	ncRNA	1746820	1747024	.	-	.	Name=LOC120358844 ncRNA;ID=EWKMg4ru1zPvdBw+uzMEhS+PpGo.1624892360664.149132
NC_052673	Koludarov_et_al_2021	ncRNA	1745602	1745786	.	-	.	Name=LOC120358844 ncRNA;ID=EWKMg4ru1zPvdBw+uzMEhS+PpGo.1624892360664.149132
NC_052673	Koludarov_et_al_2021	ncRNA	1745259	1745391	.	-	.	Name=LOC120358844 ncRNA;ID=EWKMg4ru1zPvdBw+uzMEhS+PpGo.1624892360664.149132
NC_052673	Koludarov_et_al_2021	ncRNA	1658802	1659083	.	-	.	Name=LOC120358825 ncRNA;ID=EWKMg4ru1zPvdBw+uzMEhS+PpGo.1624892360664.149133
NC_052673	Koludarov_et_al_2021	ncRNA	1657363	1657567	.	-	.	Name=LOC120358825 ncRNA;ID=EWKMg4ru1zPvdBw+uzMEhS+PpGo.1624892360664.149133
NC_052673	Koludarov_et_al_2021	ncRNA	1656292	1656703	.	-	.	Name=LOC120358825 ncRNA;ID=EWKMg4ru1zPvdBw+uzMEhS+PpGo.1624892360664.149133
NC_052673	Koludarov_et_al_2021	ncRNA	12556221	12556773	.	-	.	Name=LOC105193194 ncRNA;ID=EWKMg4ru1zPvdBw+uzMEhS+PpGo.1624892360664.149134
NC_052673	Koludarov_et_al_2021	ncRNA	12555500	12555756	.	-	.	Name=LOC105193194 ncRNA;ID=EWKMg4ru1zPvdBw+uzMEhS+PpGo.1624892360664.149134
NC_052673	Koludarov_et_al_2021	ncRNA	12555204	12555438	.	-	.	Name=LOC105193194 ncRNA;ID=EWKMg4ru1zPvdBw+uzMEhS+PpGo.1624892360664.149134
NC_052673	Koludarov_et_al_2021	ncRNA	12554016	12555121	.	-	.	Name=LOC105193194 ncRNA;ID=EWKMg4ru1zPvdBw+uzMEhS+PpGo.1624892360664.149134
NC_052673	Koludarov_et_al_2021	ncRNA	11729072	11729508	.	-	.	Name=LOC113003542 ncRNA;ID=EWKMg4ru1zPvdBw+uzMEhS+PpGo.1624892360664.149135
NC_052673	Koludarov_et_al_2021	ncRNA	11728432	11728911	.	-	.	Name=LOC113003542 ncRNA;ID=EWKMg4ru1zPvdBw+uzMEhS+PpGo.1624892360664.149135
NC_052673	Koludarov_et_al_2021	ncRNA	11727071	11727369	.	-	.	Name=LOC113003542 ncRNA;ID=EWKMg4ru1zPvdBw+uzMEhS+PpGo.1624892360664.149135
NC_052673	Koludarov_et_al_2021	ncRNA	11729072	11729508	.	-	.	Name=LOC113003542 ncRNA;ID=EWKMg4ru1zPvdBw+uzMEhS+PpGo.1624892360664.149136
NC_052673	Koludarov_et_al_2021	ncRNA	11727071	11728911	.	-	.	Name=LOC113003542 ncRNA;ID=EWKMg4ru1zPvdBw+uzMEhS+PpGo.1624892360664.149136
NC_052673	Koludarov_et_al_2021	ncRNA	18796418	18797320	.	-	.	Name=LOC113003194 ncRNA;ID=EWKMg4ru1zPvdBw+uzMEhS+PpGo.1624892360664.149137
NC_052673	Koludarov_et_al_2021	ncRNA	18794930	18796155	.	-	.	Name=LOC113003194 ncRNA;ID=EWKMg4ru1zPvdBw+uzMEhS+PpGo.1624892360664.149137
NC_052673	Koludarov_et_al_2021	ncRNA	18259133	18259454	.	+	.	Name=LOC120358803 ncRNA;ID=EWKMg4ru1zPvdBw+uzMEhS+PpGo.1624892360664.149138
NC_052673	Koludarov_et_al_2021	ncRNA	18261192	18261460	.	+	.	Name=LOC120358803 ncRNA;ID=EWKMg4ru1zPvdBw+uzMEhS+PpGo.1624892360664.149138
NC_052673	Koludarov_et_al_2021	ncRNA	16926349	16926608	.	-	.	Name=LOC105197800 ncRNA;ID=EWKMg4ru1zPvdBw+uzMEhS+PpGo.1624892360664.149139
NC_052673	Koludarov_et_al_2021	ncRNA	16925832	16925966	.	-	.	Name=LOC105197800 ncRNA;ID=EWKMg4ru1zPvdBw+uzMEhS+PpGo.1624892360664.149139
NC_052673	Koludarov_et_al_2021	ncRNA	16924320	16925256	.	-	.	Name=LOC105197800 ncRNA;ID=EWKMg4ru1zPvdBw+uzMEhS+PpGo.1624892360664.149139
NC_052673	Koludarov_et_al_2021	ncRNA	19477126	19478205	.	-	.	Name=LOC120358780 ncRNA;ID=EWKMg4ru1zPvdBw+uzMEhS+PpGo.1624892360664.149140
NC_052673	Koludarov_et_al_2021	ncRNA	19476040	19476380	.	-	.	Name=LOC120358780 ncRNA;ID=EWKMg4ru1zPvdBw+uzMEhS+PpGo.1624892360664.149140
NC_052673	Koludarov_et_al_2021	ncRNA	16200928	16202697	.	+	.	Name=LOC120358890 ncRNA;ID=EWKMg4ru1zPvdBw+uzMEhS+PpGo.1624892360664.149141
NC_052673	Koludarov_et_al_2021	ncRNA	16202810	16203091	.	+	.	Name=LOC120358890 ncRNA;ID=EWKMg4ru1zPvdBw+uzMEhS+PpGo.1624892360664.149141
NC_052673	Koludarov_et_al_2021	ncRNA	15932482	15932640	.	+	.	Name=LOC120358796 ncRNA;ID=EWKMg4ru1zPvdBw+uzMEhS+PpGo.1624892360664.149142
NC_052673	Koludarov_et_al_2021	ncRNA	15932730	15932834	.	+	.	Name=LOC120358796 ncRNA;ID=EWKMg4ru1zPvdBw+uzMEhS+PpGo.1624892360664.149142
NC_052673	Koludarov_et_al_2021	ncRNA	15933479	15933685	.	+	.	Name=LOC120358796 ncRNA;ID=EWKMg4ru1zPvdBw+uzMEhS+PpGo.1624892360664.149142
NC_052673	Koludarov_et_al_2021	ncRNA	15934273	15934576	.	+	.	Name=LOC120358796 ncRNA;ID=EWKMg4ru1zPvdBw+uzMEhS+PpGo.1624892360664.149142
NC_052673	Koludarov_et_al_2021	ncRNA	18316707	18317660	.	+	.	Name=LOC120358804 ncRNA;ID=EWKMg4ru1zPvdBw+uzMEhS+PpGo.1624892360664.149143
NC_052673	Koludarov_et_al_2021	ncRNA	18317744	18318744	.	+	.	Name=LOC120358804 ncRNA;ID=EWKMg4ru1zPvdBw+uzMEhS+PpGo.1624892360664.149143
NC_052673	Koludarov_et_al_2021	ncRNA	12997171	12997359	.	-	.	Name=LOC120358831 ncRNA;ID=EWKMg4ru1zPvdBw+uzMEhS+PpGo.1624892360664.149144
NC_052673	Koludarov_et_al_2021	ncRNA	12995338	12996866	.	-	.	Name=LOC120358831 ncRNA;ID=EWKMg4ru1zPvdBw+uzMEhS+PpGo.1624892360664.149144
NC_052673	Koludarov_et_al_2021	ncRNA	16024172	16024476	.	+	.	Name=LOC113006239 ncRNA;ID=EWKMg4ru1zPvdBw+uzMEhS+PpGo.1624892360664.149145
NC_052673	Koludarov_et_al_2021	ncRNA	16024875	16025005	.	+	.	Name=LOC113006239 ncRNA;ID=EWKMg4ru1zPvdBw+uzMEhS+PpGo.1624892360664.149145
NC_052673	Koludarov_et_al_2021	ncRNA	16025641	16026112	.	+	.	Name=LOC113006239 ncRNA;ID=EWKMg4ru1zPvdBw+uzMEhS+PpGo.1624892360664.149145
NC_052673	Koludarov_et_al_2021	ncRNA	17597439	17597660	.	-	.	Name=LOC120358781 ncRNA;ID=EWKMg4ru1zPvdBw+uzMEhS+PpGo.1624892360665.149146
NC_052673	Koludarov_et_al_2021	ncRNA	17595744	17596084	.	-	.	Name=LOC120358781 ncRNA;ID=EWKMg4ru1zPvdBw+uzMEhS+PpGo.1624892360665.149146
NC_052673	Koludarov_et_al_2021	ncRNA	17138029	17138161	.	+	.	Name=LOC120358897 ncRNA;ID=EWKMg4ru1zPvdBw+uzMEhS+PpGo.1624892360665.149147
NC_052673	Koludarov_et_al_2021	ncRNA	17138839	17139929	.	+	.	Name=LOC120358897 ncRNA;ID=EWKMg4ru1zPvdBw+uzMEhS+PpGo.1624892360665.149147
NC_052673	Koludarov_et_al_2021	ncRNA	16030228	16030559	.	+	.	Name=LOC105197835 ncRNA;ID=EWKMg4ru1zPvdBw+uzMEhS+PpGo.1624892360665.149148
NC_052673	Koludarov_et_al_2021	ncRNA	16030956	16031107	.	+	.	Name=LOC105197835 ncRNA;ID=EWKMg4ru1zPvdBw+uzMEhS+PpGo.1624892360665.149148
NC_052673	Koludarov_et_al_2021	ncRNA	16031658	16032100	.	+	.	Name=LOC105197835 ncRNA;ID=EWKMg4ru1zPvdBw+uzMEhS+PpGo.1624892360665.149148
NC_052673	Koludarov_et_al_2021	ncRNA	7471251	7471421	.	+	.	Name=LOC120358793 ncRNA;ID=EWKMg4ru1zPvdBw+uzMEhS+PpGo.1624892360665.149149
NC_052673	Koludarov_et_al_2021	ncRNA	7471503	7473095	.	+	.	Name=LOC120358793 ncRNA;ID=EWKMg4ru1zPvdBw+uzMEhS+PpGo.1624892360665.149149
NC_052673	Koludarov_et_al_2021	ncRNA	18777872	18778115	.	+	.	Name=LOC120358807 ncRNA;ID=EWKMg4ru1zPvdBw+uzMEhS+PpGo.1624892360665.149150
NC_052673	Koludarov_et_al_2021	ncRNA	18778269	18779664	.	+	.	Name=LOC120358807 ncRNA;ID=EWKMg4ru1zPvdBw+uzMEhS+PpGo.1624892360665.149150
NC_052673	Koludarov_et_al_2021	ncRNA	11288122	11288649	.	+	.	Name=LOC120358837 ncRNA;ID=EWKMg4ru1zPvdBw+uzMEhS+PpGo.1624892360665.149151
NC_052673	Koludarov_et_al_2021	ncRNA	11289458	11289907	.	+	.	Name=LOC120358837 ncRNA;ID=EWKMg4ru1zPvdBw+uzMEhS+PpGo.1624892360665.149151
NC_052673	Koludarov_et_al_2021	ncRNA	7908203	7908320	.	-	.	Name=LOC120358800 ncRNA;ID=EWKMg4ru1zPvdBw+uzMEhS+PpGo.1624892360665.149152
NC_052673	Koludarov_et_al_2021	ncRNA	7906585	7908134	.	-	.	Name=LOC120358800 ncRNA;ID=EWKMg4ru1zPvdBw+uzMEhS+PpGo.1624892360665.149152
NC_052673	Koludarov_et_al_2021	ncRNA	15057249	15057360	.	-	.	Name=LOC120358785 ncRNA;ID=EWKMg4ru1zPvdBw+uzMEhS+PpGo.1624892360665.149153
NC_052673	Koludarov_et_al_2021	ncRNA	15055662	15055992	.	-	.	Name=LOC120358785 ncRNA;ID=EWKMg4ru1zPvdBw+uzMEhS+PpGo.1624892360665.149153
NC_052673	Koludarov_et_al_2021	ncRNA	17686180	17686736	.	+	.	Name=LOC120358788 ncRNA;ID=EWKMg4ru1zPvdBw+uzMEhS+PpGo.1624892360665.149154
NC_052673	Koludarov_et_al_2021	ncRNA	17687111	17687790	.	+	.	Name=LOC120358788 ncRNA;ID=EWKMg4ru1zPvdBw+uzMEhS+PpGo.1624892360665.149154
NC_052673	Koludarov_et_al_2021	ncRNA	7051790	7052167	.	-	.	Name=LOC120358810 ncRNA;ID=EWKMg4ru1zPvdBw+uzMEhS+PpGo.1624892360665.149155
NC_052673	Koludarov_et_al_2021	ncRNA	7051015	7051140	.	-	.	Name=LOC120358810 ncRNA;ID=EWKMg4ru1zPvdBw+uzMEhS+PpGo.1624892360665.149155
NC_052673	Koludarov_et_al_2021	ncRNA	7050558	7050862	.	-	.	Name=LOC120358810 ncRNA;ID=EWKMg4ru1zPvdBw+uzMEhS+PpGo.1624892360665.149155
NC_052673	Koludarov_et_al_2021	ncRNA	19400268	19400390	.	-	.	Name=LOC120358801 ncRNA;ID=EWKMg4ru1zPvdBw+uzMEhS+PpGo.1624892360665.149156
NC_052673	Koludarov_et_al_2021	ncRNA	19398846	19399161	.	-	.	Name=LOC120358801 ncRNA;ID=EWKMg4ru1zPvdBw+uzMEhS+PpGo.1624892360665.149156
NC_052673	Koludarov_et_al_2021	ncRNA	3417992	3418784	.	-	.	Name=LOC120358889 ncRNA;ID=EWKMg4ru1zPvdBw+uzMEhS+PpGo.1624892360665.149157
NC_052673	Koludarov_et_al_2021	ncRNA	3417244	3417774	.	-	.	Name=LOC120358889 ncRNA;ID=EWKMg4ru1zPvdBw+uzMEhS+PpGo.1624892360665.149157
NC_052673	Koludarov_et_al_2021	ncRNA	8932062	8932195	.	-	.	Name=LOC120358870 ncRNA;ID=EWKMg4ru1zPvdBw+uzMEhS+PpGo.1624892360665.149158
NC_052673	Koludarov_et_al_2021	ncRNA	8930671	8931009	.	-	.	Name=LOC120358870 ncRNA;ID=EWKMg4ru1zPvdBw+uzMEhS+PpGo.1624892360665.149158
NC_052673	Koludarov_et_al_2021	ncRNA	14328908	14329038	.	-	.	Name=LOC105197071 ncRNA;ID=EWKMg4ru1zPvdBw+uzMEhS+PpGo.1624892360665.149159
NC_052673	Koludarov_et_al_2021	ncRNA	14328503	14328574	.	-	.	Name=LOC105197071 ncRNA;ID=EWKMg4ru1zPvdBw+uzMEhS+PpGo.1624892360665.149159
NC_052673	Koludarov_et_al_2021	ncRNA	14327524	14328078	.	-	.	Name=LOC105197071 ncRNA;ID=EWKMg4ru1zPvdBw+uzMEhS+PpGo.1624892360665.149159
NC_052673	Koludarov_et_al_2021	ncRNA	3908164	3908593	.	-	.	Name=LOC120358853 ncRNA;ID=EWKMg4ru1zPvdBw+uzMEhS+PpGo.1624892360665.149160
NC_052673	Koludarov_et_al_2021	ncRNA	3907083	3908101	.	-	.	Name=LOC120358853 ncRNA;ID=EWKMg4ru1zPvdBw+uzMEhS+PpGo.1624892360665.149160
NC_052673	Koludarov_et_al_2021	ncRNA	14333156	14333298	.	-	.	Name=LOC113004269 ncRNA;ID=EWKMg4ru1zPvdBw+uzMEhS+PpGo.1624892360665.149161
NC_052673	Koludarov_et_al_2021	ncRNA	14331938	14333084	.	-	.	Name=LOC113004269 ncRNA;ID=EWKMg4ru1zPvdBw+uzMEhS+PpGo.1624892360665.149161
NC_052673	Koludarov_et_al_2021	ncRNA	14348774	14349315	.	+	.	Name=LOC120358792 ncRNA;ID=EWKMg4ru1zPvdBw+uzMEhS+PpGo.1624892360665.149162
NC_052673	Koludarov_et_al_2021	ncRNA	14349611	14349703	.	+	.	Name=LOC120358792 ncRNA;ID=EWKMg4ru1zPvdBw+uzMEhS+PpGo.1624892360665.149162
NC_052673	Koludarov_et_al_2021	ncRNA	14349875	14350026	.	+	.	Name=LOC120358792 ncRNA;ID=EWKMg4ru1zPvdBw+uzMEhS+PpGo.1624892360665.149162
NC_052673	Koludarov_et_al_2021	ncRNA	6859792	6860036	.	-	.	Name=LOC105207000 ncRNA;ID=EWKMg4ru1zPvdBw+uzMEhS+PpGo.1624892360665.149163
NC_052673	Koludarov_et_al_2021	ncRNA	6858789	6858948	.	-	.	Name=LOC105207000 ncRNA;ID=EWKMg4ru1zPvdBw+uzMEhS+PpGo.1624892360665.149163
NC_052673	Koludarov_et_al_2021	ncRNA	15916520	15916661	.	+	.	Name=LOC120358790 ncRNA;ID=EWKMg4ru1zPvdBw+uzMEhS+PpGo.1624892360665.149164
NC_052673	Koludarov_et_al_2021	ncRNA	15916780	15916961	.	+	.	Name=LOC120358790 ncRNA;ID=EWKMg4ru1zPvdBw+uzMEhS+PpGo.1624892360665.149164
NC_052673	Koludarov_et_al_2021	ncRNA	15917394	15917706	.	+	.	Name=LOC120358790 ncRNA;ID=EWKMg4ru1zPvdBw+uzMEhS+PpGo.1624892360665.149164
NC_052673	Koludarov_et_al_2021	ncRNA	18421012	18421938	.	+	.	Name=LOC113003205 ncRNA;ID=EWKMg4ru1zPvdBw+uzMEhS+PpGo.1624892360665.149165
NC_052673	Koludarov_et_al_2021	ncRNA	18422013	18422121	.	+	.	Name=LOC113003205 ncRNA;ID=EWKMg4ru1zPvdBw+uzMEhS+PpGo.1624892360665.149165
NC_052673	Koludarov_et_al_2021	ncRNA	19420911	19421108	.	+	.	Name=LOC113003218 ncRNA;ID=EWKMg4ru1zPvdBw+uzMEhS+PpGo.1624892360665.149166
NC_052673	Koludarov_et_al_2021	ncRNA	19421203	19421344	.	+	.	Name=LOC113003218 ncRNA;ID=EWKMg4ru1zPvdBw+uzMEhS+PpGo.1624892360665.149166
NC_052673	Koludarov_et_al_2021	ncRNA	19421799	19421908	.	+	.	Name=LOC113003218 ncRNA;ID=EWKMg4ru1zPvdBw+uzMEhS+PpGo.1624892360665.149166
NC_052673	Koludarov_et_al_2021	ncRNA	18507400	18507515	.	-	.	Name=LOC113003207 ncRNA;ID=EWKMg4ru1zPvdBw+uzMEhS+PpGo.1624892360665.149167
NC_052673	Koludarov_et_al_2021	ncRNA	18507111	18507287	.	-	.	Name=LOC113003207 ncRNA;ID=EWKMg4ru1zPvdBw+uzMEhS+PpGo.1624892360665.149167
NC_052673	Koludarov_et_al_2021	ncRNA	18506590	18507021	.	-	.	Name=LOC113003207 ncRNA;ID=EWKMg4ru1zPvdBw+uzMEhS+PpGo.1624892360665.149167
NC_052673	Koludarov_et_al_2021	ncRNA	18507400	18507515	.	-	.	Name=LOC113003207 ncRNA;ID=EWKMg4ru1zPvdBw+uzMEhS+PpGo.1624892360665.149168
NC_052673	Koludarov_et_al_2021	ncRNA	18506590	18507287	.	-	.	Name=LOC113003207 ncRNA;ID=EWKMg4ru1zPvdBw+uzMEhS+PpGo.1624892360665.149168
NC_052673	Koludarov_et_al_2021	ncRNA	7079653	7080302	.	-	.	Name=LOC120358883 ncRNA;ID=EWKMg4ru1zPvdBw+uzMEhS+PpGo.1624892360665.149169
NC_052673	Koludarov_et_al_2021	ncRNA	7079430	7079593	.	-	.	Name=LOC120358883 ncRNA;ID=EWKMg4ru1zPvdBw+uzMEhS+PpGo.1624892360665.149169
NC_052673	Koludarov_et_al_2021	ncRNA	17595035	17595125	.	-	.	Name=LOC120358782 ncRNA;ID=EWKMg4ru1zPvdBw+uzMEhS+PpGo.1624892360665.149170
NC_052673	Koludarov_et_al_2021	ncRNA	17594768	17594960	.	-	.	Name=LOC120358782 ncRNA;ID=EWKMg4ru1zPvdBw+uzMEhS+PpGo.1624892360665.149170
NC_052673	Koludarov_et_al_2021	ncRNA	17594269	17594380	.	-	.	Name=LOC120358782 ncRNA;ID=EWKMg4ru1zPvdBw+uzMEhS+PpGo.1624892360665.149170
NC_052673	Koludarov_et_al_2021	ncRNA	8760573	8760711	.	-	.	Name=LOC120358868 ncRNA;ID=EWKMg4ru1zPvdBw+uzMEhS+PpGo.1624892360666.149171
NC_052673	Koludarov_et_al_2021	ncRNA	8759912	8760503	.	-	.	Name=LOC120358868 ncRNA;ID=EWKMg4ru1zPvdBw+uzMEhS+PpGo.1624892360666.149171
NC_052673	Koludarov_et_al_2021	ncRNA	5459640	5459788	.	+	.	Name=LOC120358885 ncRNA;ID=EWKMg4ru1zPvdBw+uzMEhS+PpGo.1624892360666.149172
NC_052673	Koludarov_et_al_2021	ncRNA	5460006	5460415	.	+	.	Name=LOC120358885 ncRNA;ID=EWKMg4ru1zPvdBw+uzMEhS+PpGo.1624892360666.149172
NC_052673	Koludarov_et_al_2021	ncRNA	220914	221214	.	+	.	Name=LOC120358905 ncRNA;ID=EWKMg4ru1zPvdBw+uzMEhS+PpGo.1624892360666.149173
NC_052673	Koludarov_et_al_2021	ncRNA	221288	221524	.	+	.	Name=LOC120358905 ncRNA;ID=EWKMg4ru1zPvdBw+uzMEhS+PpGo.1624892360666.149173
NC_052673	Koludarov_et_al_2021	ncRNA	2596982	2597072	.	+	.	Name=LOC120358818 ncRNA;ID=EWKMg4ru1zPvdBw+uzMEhS+PpGo.1624892360666.149174
NC_052673	Koludarov_et_al_2021	ncRNA	2597175	2597254	.	+	.	Name=LOC120358818 ncRNA;ID=EWKMg4ru1zPvdBw+uzMEhS+PpGo.1624892360666.149174
NC_052673	Koludarov_et_al_2021	ncRNA	2597424	2597543	.	+	.	Name=LOC120358818 ncRNA;ID=EWKMg4ru1zPvdBw+uzMEhS+PpGo.1624892360666.149174
NC_052673	Koludarov_et_al_2021	ncRNA	3023809	3023965	.	+	.	Name=LOC120358840 ncRNA;ID=EWKMg4ru1zPvdBw+uzMEhS+PpGo.1624892360666.149175
NC_052673	Koludarov_et_al_2021	ncRNA	3024078	3024370	.	+	.	Name=LOC120358840 ncRNA;ID=EWKMg4ru1zPvdBw+uzMEhS+PpGo.1624892360666.149175
NC_052673	Koludarov_et_al_2021	ncRNA	6434458	6434472	.	-	.	Name=LOC120358841 ncRNA;ID=EWKMg4ru1zPvdBw+uzMEhS+PpGo.1624892360666.149176
NC_052673	Koludarov_et_al_2021	ncRNA	6434189	6434357	.	-	.	Name=LOC120358841 ncRNA;ID=EWKMg4ru1zPvdBw+uzMEhS+PpGo.1624892360666.149176
NC_052673	Koludarov_et_al_2021	ncRNA	6434028	6434080	.	-	.	Name=LOC120358841 ncRNA;ID=EWKMg4ru1zPvdBw+uzMEhS+PpGo.1624892360666.149176
NC_052673	Koludarov_et_al_2021	ncRNA	6883972	6884140	.	+	.	Name=LOC120358776 ncRNA;ID=EWKMg4ru1zPvdBw+uzMEhS+PpGo.1624892360666.149177
NC_052673	Koludarov_et_al_2021	ncRNA	6884215	6884355	.	+	.	Name=LOC120358776 ncRNA;ID=EWKMg4ru1zPvdBw+uzMEhS+PpGo.1624892360666.149177
NC_052673	Koludarov_et_al_2021	ncRNA	6874016	6874074	.	+	.	Name=LOC120358772 ncRNA;ID=EWKMg4ru1zPvdBw+uzMEhS+PpGo.1624892360666.149178
NC_052673	Koludarov_et_al_2021	ncRNA	6874149	6874289	.	+	.	Name=LOC120358772 ncRNA;ID=EWKMg4ru1zPvdBw+uzMEhS+PpGo.1624892360666.149178
NC_052673	Koludarov_et_al_2021	ncRNA	6879049	6879107	.	+	.	Name=LOC120358773 ncRNA;ID=EWKMg4ru1zPvdBw+uzMEhS+PpGo.1624892360666.149179
NC_052673	Koludarov_et_al_2021	ncRNA	6879182	6879322	.	+	.	Name=LOC120358773 ncRNA;ID=EWKMg4ru1zPvdBw+uzMEhS+PpGo.1624892360666.149179
NC_052673	Koludarov_et_al_2021	ncRNA	6889115	6889173	.	+	.	Name=LOC120358777 ncRNA;ID=EWKMg4ru1zPvdBw+uzMEhS+PpGo.1624892360666.149180
NC_052673	Koludarov_et_al_2021	ncRNA	6889248	6889388	.	+	.	Name=LOC120358777 ncRNA;ID=EWKMg4ru1zPvdBw+uzMEhS+PpGo.1624892360666.149180
NC_052673	Koludarov_et_al_2021	ncRNA	17043459	17043620	.	+	.	Name=LOC113003222 ncRNA
NC_052673	Koludarov_et_al_2021	misc_RNA	16653308	16653504	.	-	.	Name=LOC105197815 RNA;ID=EWKMg4ru1zPvdBw+uzMEhS+PpGo.1624892360666.149181
NC_052673	Koludarov_et_al_2021	misc_RNA	16653107	16653177	.	-	.	Name=LOC105197815 RNA;ID=EWKMg4ru1zPvdBw+uzMEhS+PpGo.1624892360666.149181
NC_052673	Koludarov_et_al_2021	misc_RNA	16652362	16652458	.	-	.	Name=LOC105197815 RNA;ID=EWKMg4ru1zPvdBw+uzMEhS+PpGo.1624892360666.149181
NC_052673	Koludarov_et_al_2021	misc_RNA	16576193	16576291	.	-	.	Name=LOC105197815 RNA;ID=EWKMg4ru1zPvdBw+uzMEhS+PpGo.1624892360666.149181
NC_052673	Koludarov_et_al_2021	misc_RNA	16519375	16519423	.	-	.	Name=LOC105197815 RNA;ID=EWKMg4ru1zPvdBw+uzMEhS+PpGo.1624892360666.149181
NC_052673	Koludarov_et_al_2021	misc_RNA	16489789	16490037	.	-	.	Name=LOC105197815 RNA;ID=EWKMg4ru1zPvdBw+uzMEhS+PpGo.1624892360666.149181
NC_052673	Koludarov_et_al_2021	misc_RNA	16440933	16445368	.	-	.	Name=LOC105197815 RNA;ID=EWKMg4ru1zPvdBw+uzMEhS+PpGo.1624892360666.149181
NC_052673	Koludarov_et_al_2021	misc_RNA	3908606	3909092	.	+	.	Name=LOC105203569 RNA;ID=EWKMg4ru1zPvdBw+uzMEhS+PpGo.1624892360666.149182
NC_052673	Koludarov_et_al_2021	misc_RNA	3924855	3924926	.	+	.	Name=LOC105203569 RNA;ID=EWKMg4ru1zPvdBw+uzMEhS+PpGo.1624892360666.149182
NC_052673	Koludarov_et_al_2021	misc_RNA	3971442	3971731	.	+	.	Name=LOC105203569 RNA;ID=EWKMg4ru1zPvdBw+uzMEhS+PpGo.1624892360666.149182
NC_052673	Koludarov_et_al_2021	misc_RNA	4003941	4004417	.	+	.	Name=LOC105203569 RNA;ID=EWKMg4ru1zPvdBw+uzMEhS+PpGo.1624892360666.149182
NC_052673	Koludarov_et_al_2021	misc_RNA	4016584	4016905	.	+	.	Name=LOC105203569 RNA;ID=EWKMg4ru1zPvdBw+uzMEhS+PpGo.1624892360666.149182
NC_052673	Koludarov_et_al_2021	misc_RNA	4033902	4034275	.	+	.	Name=LOC105203569 RNA;ID=EWKMg4ru1zPvdBw+uzMEhS+PpGo.1624892360666.149182
NC_052673	Koludarov_et_al_2021	misc_RNA	4038541	4039052	.	+	.	Name=LOC105203569 RNA;ID=EWKMg4ru1zPvdBw+uzMEhS+PpGo.1624892360666.149182
NC_052673	Koludarov_et_al_2021	misc_RNA	4050771	4051083	.	+	.	Name=LOC105203569 RNA;ID=EWKMg4ru1zPvdBw+uzMEhS+PpGo.1624892360666.149182
NC_052673	Koludarov_et_al_2021	misc_RNA	4052432	4052605	.	+	.	Name=LOC105203569 RNA;ID=EWKMg4ru1zPvdBw+uzMEhS+PpGo.1624892360666.149182
NC_052673	Koludarov_et_al_2021	misc_RNA	4061562	4061677	.	+	.	Name=LOC105203569 RNA;ID=EWKMg4ru1zPvdBw+uzMEhS+PpGo.1624892360666.149182
NC_052673	Koludarov_et_al_2021	misc_RNA	4079299	4079401	.	+	.	Name=LOC105203569 RNA;ID=EWKMg4ru1zPvdBw+uzMEhS+PpGo.1624892360666.149182
NC_052673	Koludarov_et_al_2021	misc_RNA	4089782	4090547	.	+	.	Name=LOC105203569 RNA;ID=EWKMg4ru1zPvdBw+uzMEhS+PpGo.1624892360666.149182
NC_052673	Koludarov_et_al_2021	misc_RNA	3908606	3909092	.	+	.	Name=LOC105203569 RNA;ID=EWKMg4ru1zPvdBw+uzMEhS+PpGo.1624892360666.149183
NC_052673	Koludarov_et_al_2021	misc_RNA	3924855	3924926	.	+	.	Name=LOC105203569 RNA;ID=EWKMg4ru1zPvdBw+uzMEhS+PpGo.1624892360666.149183
NC_052673	Koludarov_et_al_2021	misc_RNA	3971442	3971731	.	+	.	Name=LOC105203569 RNA;ID=EWKMg4ru1zPvdBw+uzMEhS+PpGo.1624892360666.149183
NC_052673	Koludarov_et_al_2021	misc_RNA	4003941	4004417	.	+	.	Name=LOC105203569 RNA;ID=EWKMg4ru1zPvdBw+uzMEhS+PpGo.1624892360666.149183
NC_052673	Koludarov_et_al_2021	misc_RNA	4016584	4016905	.	+	.	Name=LOC105203569 RNA;ID=EWKMg4ru1zPvdBw+uzMEhS+PpGo.1624892360666.149183
NC_052673	Koludarov_et_al_2021	misc_RNA	4033902	4034275	.	+	.	Name=LOC105203569 RNA;ID=EWKMg4ru1zPvdBw+uzMEhS+PpGo.1624892360666.149183
NC_052673	Koludarov_et_al_2021	misc_RNA	4038541	4039052	.	+	.	Name=LOC105203569 RNA;ID=EWKMg4ru1zPvdBw+uzMEhS+PpGo.1624892360666.149183
NC_052673	Koludarov_et_al_2021	misc_RNA	4050771	4051083	.	+	.	Name=LOC105203569 RNA;ID=EWKMg4ru1zPvdBw+uzMEhS+PpGo.1624892360666.149183
NC_052673	Koludarov_et_al_2021	misc_RNA	4052432	4052605	.	+	.	Name=LOC105203569 RNA;ID=EWKMg4ru1zPvdBw+uzMEhS+PpGo.1624892360666.149183
NC_052673	Koludarov_et_al_2021	misc_RNA	4089782	4090547	.	+	.	Name=LOC105203569 RNA;ID=EWKMg4ru1zPvdBw+uzMEhS+PpGo.1624892360666.149183
NC_052673	Koludarov_et_al_2021	misc_RNA	3908606	3909092	.	+	.	Name=LOC105203569 RNA;ID=EWKMg4ru1zPvdBw+uzMEhS+PpGo.1624892360666.149184
NC_052673	Koludarov_et_al_2021	misc_RNA	3924855	3924926	.	+	.	Name=LOC105203569 RNA;ID=EWKMg4ru1zPvdBw+uzMEhS+PpGo.1624892360666.149184
NC_052673	Koludarov_et_al_2021	misc_RNA	3971442	3971731	.	+	.	Name=LOC105203569 RNA;ID=EWKMg4ru1zPvdBw+uzMEhS+PpGo.1624892360666.149184
NC_052673	Koludarov_et_al_2021	misc_RNA	4003941	4004417	.	+	.	Name=LOC105203569 RNA;ID=EWKMg4ru1zPvdBw+uzMEhS+PpGo.1624892360666.149184
NC_052673	Koludarov_et_al_2021	misc_RNA	4016584	4016905	.	+	.	Name=LOC105203569 RNA;ID=EWKMg4ru1zPvdBw+uzMEhS+PpGo.1624892360666.149184
NC_052673	Koludarov_et_al_2021	misc_RNA	4033902	4034275	.	+	.	Name=LOC105203569 RNA;ID=EWKMg4ru1zPvdBw+uzMEhS+PpGo.1624892360666.149184
NC_052673	Koludarov_et_al_2021	misc_RNA	4038541	4039052	.	+	.	Name=LOC105203569 RNA;ID=EWKMg4ru1zPvdBw+uzMEhS+PpGo.1624892360666.149184
NC_052673	Koludarov_et_al_2021	misc_RNA	4050771	4051083	.	+	.	Name=LOC105203569 RNA;ID=EWKMg4ru1zPvdBw+uzMEhS+PpGo.1624892360666.149184
NC_052673	Koludarov_et_al_2021	misc_RNA	4079299	4079401	.	+	.	Name=LOC105203569 RNA;ID=EWKMg4ru1zPvdBw+uzMEhS+PpGo.1624892360666.149184
NC_052673	Koludarov_et_al_2021	misc_RNA	4089782	4090547	.	+	.	Name=LOC105203569 RNA;ID=EWKMg4ru1zPvdBw+uzMEhS+PpGo.1624892360666.149184
NC_052673	Koludarov_et_al_2021	misc_RNA	3908606	3909092	.	+	.	Name=LOC105203569 RNA;ID=EWKMg4ru1zPvdBw+uzMEhS+PpGo.1624892360666.149185
NC_052673	Koludarov_et_al_2021	misc_RNA	3924855	3924926	.	+	.	Name=LOC105203569 RNA;ID=EWKMg4ru1zPvdBw+uzMEhS+PpGo.1624892360666.149185
NC_052673	Koludarov_et_al_2021	misc_RNA	3971442	3971731	.	+	.	Name=LOC105203569 RNA;ID=EWKMg4ru1zPvdBw+uzMEhS+PpGo.1624892360666.149185
NC_052673	Koludarov_et_al_2021	misc_RNA	4003941	4004417	.	+	.	Name=LOC105203569 RNA;ID=EWKMg4ru1zPvdBw+uzMEhS+PpGo.1624892360666.149185
NC_052673	Koludarov_et_al_2021	misc_RNA	4016584	4016905	.	+	.	Name=LOC105203569 RNA;ID=EWKMg4ru1zPvdBw+uzMEhS+PpGo.1624892360666.149185
NC_052673	Koludarov_et_al_2021	misc_RNA	4033902	4034275	.	+	.	Name=LOC105203569 RNA;ID=EWKMg4ru1zPvdBw+uzMEhS+PpGo.1624892360666.149185
NC_052673	Koludarov_et_al_2021	misc_RNA	4038541	4039052	.	+	.	Name=LOC105203569 RNA;ID=EWKMg4ru1zPvdBw+uzMEhS+PpGo.1624892360666.149185
NC_052673	Koludarov_et_al_2021	misc_RNA	4050771	4051083	.	+	.	Name=LOC105203569 RNA;ID=EWKMg4ru1zPvdBw+uzMEhS+PpGo.1624892360666.149185
NC_052673	Koludarov_et_al_2021	misc_RNA	4052432	4052605	.	+	.	Name=LOC105203569 RNA;ID=EWKMg4ru1zPvdBw+uzMEhS+PpGo.1624892360666.149185
NC_052673	Koludarov_et_al_2021	misc_RNA	4061562	4061677	.	+	.	Name=LOC105203569 RNA;ID=EWKMg4ru1zPvdBw+uzMEhS+PpGo.1624892360666.149185
NC_052673	Koludarov_et_al_2021	misc_RNA	4079299	4080632	.	+	.	Name=LOC105203569 RNA;ID=EWKMg4ru1zPvdBw+uzMEhS+PpGo.1624892360666.149185
NC_052673	Koludarov_et_al_2021	misc_RNA	3908606	3909092	.	+	.	Name=LOC105203569 RNA;ID=EWKMg4ru1zPvdBw+uzMEhS+PpGo.1624892360666.149186
NC_052673	Koludarov_et_al_2021	misc_RNA	3924855	3924926	.	+	.	Name=LOC105203569 RNA;ID=EWKMg4ru1zPvdBw+uzMEhS+PpGo.1624892360666.149186
NC_052673	Koludarov_et_al_2021	misc_RNA	3971442	3971731	.	+	.	Name=LOC105203569 RNA;ID=EWKMg4ru1zPvdBw+uzMEhS+PpGo.1624892360666.149186
NC_052673	Koludarov_et_al_2021	misc_RNA	4003941	4004417	.	+	.	Name=LOC105203569 RNA;ID=EWKMg4ru1zPvdBw+uzMEhS+PpGo.1624892360666.149186
NC_052673	Koludarov_et_al_2021	misc_RNA	4016584	4016905	.	+	.	Name=LOC105203569 RNA;ID=EWKMg4ru1zPvdBw+uzMEhS+PpGo.1624892360666.149186
NC_052673	Koludarov_et_al_2021	misc_RNA	4033902	4034275	.	+	.	Name=LOC105203569 RNA;ID=EWKMg4ru1zPvdBw+uzMEhS+PpGo.1624892360666.149186
NC_052673	Koludarov_et_al_2021	misc_RNA	4038541	4039052	.	+	.	Name=LOC105203569 RNA;ID=EWKMg4ru1zPvdBw+uzMEhS+PpGo.1624892360666.149186
NC_052673	Koludarov_et_al_2021	misc_RNA	4050771	4051083	.	+	.	Name=LOC105203569 RNA;ID=EWKMg4ru1zPvdBw+uzMEhS+PpGo.1624892360666.149186
NC_052673	Koludarov_et_al_2021	misc_RNA	4061562	4061677	.	+	.	Name=LOC105203569 RNA;ID=EWKMg4ru1zPvdBw+uzMEhS+PpGo.1624892360666.149186
NC_052673	Koludarov_et_al_2021	misc_RNA	4079299	4080632	.	+	.	Name=LOC105203569 RNA;ID=EWKMg4ru1zPvdBw+uzMEhS+PpGo.1624892360666.149186
NC_052673	Koludarov_et_al_2021	misc_RNA	3908606	3909092	.	+	.	Name=LOC105203569 RNA;ID=EWKMg4ru1zPvdBw+uzMEhS+PpGo.1624892360666.149187
NC_052673	Koludarov_et_al_2021	misc_RNA	3924855	3924926	.	+	.	Name=LOC105203569 RNA;ID=EWKMg4ru1zPvdBw+uzMEhS+PpGo.1624892360666.149187
NC_052673	Koludarov_et_al_2021	misc_RNA	3971442	3971731	.	+	.	Name=LOC105203569 RNA;ID=EWKMg4ru1zPvdBw+uzMEhS+PpGo.1624892360666.149187
NC_052673	Koludarov_et_al_2021	misc_RNA	4003941	4004417	.	+	.	Name=LOC105203569 RNA;ID=EWKMg4ru1zPvdBw+uzMEhS+PpGo.1624892360666.149187
NC_052673	Koludarov_et_al_2021	misc_RNA	4016584	4016905	.	+	.	Name=LOC105203569 RNA;ID=EWKMg4ru1zPvdBw+uzMEhS+PpGo.1624892360666.149187
NC_052673	Koludarov_et_al_2021	misc_RNA	4033902	4034275	.	+	.	Name=LOC105203569 RNA;ID=EWKMg4ru1zPvdBw+uzMEhS+PpGo.1624892360666.149187
NC_052673	Koludarov_et_al_2021	misc_RNA	4038541	4039052	.	+	.	Name=LOC105203569 RNA;ID=EWKMg4ru1zPvdBw+uzMEhS+PpGo.1624892360666.149187
NC_052673	Koludarov_et_al_2021	misc_RNA	4050771	4051083	.	+	.	Name=LOC105203569 RNA;ID=EWKMg4ru1zPvdBw+uzMEhS+PpGo.1624892360666.149187
NC_052673	Koludarov_et_al_2021	misc_RNA	4061562	4061677	.	+	.	Name=LOC105203569 RNA;ID=EWKMg4ru1zPvdBw+uzMEhS+PpGo.1624892360666.149187
NC_052673	Koludarov_et_al_2021	misc_RNA	4064578	4067533	.	+	.	Name=LOC105203569 RNA;ID=EWKMg4ru1zPvdBw+uzMEhS+PpGo.1624892360666.149187
NC_052673	Koludarov_et_al_2021	misc_RNA	3904753	3905001	.	+	.	Name=LOC105203569 RNA;ID=EWKMg4ru1zPvdBw+uzMEhS+PpGo.1624892360666.149188
NC_052673	Koludarov_et_al_2021	misc_RNA	3924855	3924926	.	+	.	Name=LOC105203569 RNA;ID=EWKMg4ru1zPvdBw+uzMEhS+PpGo.1624892360666.149188
NC_052673	Koludarov_et_al_2021	misc_RNA	3971442	3971731	.	+	.	Name=LOC105203569 RNA;ID=EWKMg4ru1zPvdBw+uzMEhS+PpGo.1624892360666.149188
NC_052673	Koludarov_et_al_2021	misc_RNA	4003941	4004417	.	+	.	Name=LOC105203569 RNA;ID=EWKMg4ru1zPvdBw+uzMEhS+PpGo.1624892360666.149188
NC_052673	Koludarov_et_al_2021	misc_RNA	4016584	4016905	.	+	.	Name=LOC105203569 RNA;ID=EWKMg4ru1zPvdBw+uzMEhS+PpGo.1624892360666.149188
NC_052673	Koludarov_et_al_2021	misc_RNA	4033902	4034275	.	+	.	Name=LOC105203569 RNA;ID=EWKMg4ru1zPvdBw+uzMEhS+PpGo.1624892360666.149188
NC_052673	Koludarov_et_al_2021	misc_RNA	4038541	4039052	.	+	.	Name=LOC105203569 RNA;ID=EWKMg4ru1zPvdBw+uzMEhS+PpGo.1624892360666.149188
NC_052673	Koludarov_et_al_2021	misc_RNA	4050771	4051083	.	+	.	Name=LOC105203569 RNA;ID=EWKMg4ru1zPvdBw+uzMEhS+PpGo.1624892360666.149188
NC_052673	Koludarov_et_al_2021	misc_RNA	4052432	4052605	.	+	.	Name=LOC105203569 RNA;ID=EWKMg4ru1zPvdBw+uzMEhS+PpGo.1624892360666.149188
NC_052673	Koludarov_et_al_2021	misc_RNA	4061562	4061678	.	+	.	Name=LOC105203569 RNA;ID=EWKMg4ru1zPvdBw+uzMEhS+PpGo.1624892360666.149188
NC_052673	Koludarov_et_al_2021	misc_RNA	3904754	3904911	.	+	.	Name=LOC105203569 RNA;ID=EWKMg4ru1zPvdBw+uzMEhS+PpGo.1624892360666.149189
NC_052673	Koludarov_et_al_2021	misc_RNA	3924855	3924926	.	+	.	Name=LOC105203569 RNA;ID=EWKMg4ru1zPvdBw+uzMEhS+PpGo.1624892360666.149189
NC_052673	Koludarov_et_al_2021	misc_RNA	3971442	3971731	.	+	.	Name=LOC105203569 RNA;ID=EWKMg4ru1zPvdBw+uzMEhS+PpGo.1624892360666.149189
NC_052673	Koludarov_et_al_2021	misc_RNA	4003941	4004417	.	+	.	Name=LOC105203569 RNA;ID=EWKMg4ru1zPvdBw+uzMEhS+PpGo.1624892360666.149189
NC_052673	Koludarov_et_al_2021	misc_RNA	4016584	4016905	.	+	.	Name=LOC105203569 RNA;ID=EWKMg4ru1zPvdBw+uzMEhS+PpGo.1624892360666.149189
NC_052673	Koludarov_et_al_2021	misc_RNA	4033902	4034275	.	+	.	Name=LOC105203569 RNA;ID=EWKMg4ru1zPvdBw+uzMEhS+PpGo.1624892360666.149189
NC_052673	Koludarov_et_al_2021	misc_RNA	4038541	4039052	.	+	.	Name=LOC105203569 RNA;ID=EWKMg4ru1zPvdBw+uzMEhS+PpGo.1624892360666.149189
NC_052673	Koludarov_et_al_2021	misc_RNA	4050771	4051083	.	+	.	Name=LOC105203569 RNA;ID=EWKMg4ru1zPvdBw+uzMEhS+PpGo.1624892360666.149189
NC_052673	Koludarov_et_al_2021	misc_RNA	4052432	4052605	.	+	.	Name=LOC105203569 RNA;ID=EWKMg4ru1zPvdBw+uzMEhS+PpGo.1624892360666.149189
NC_052673	Koludarov_et_al_2021	misc_RNA	4061562	4061678	.	+	.	Name=LOC105203569 RNA;ID=EWKMg4ru1zPvdBw+uzMEhS+PpGo.1624892360666.149189
NC_052673	Koludarov_et_al_2021	misc_RNA	3908606	3909092	.	+	.	Name=LOC105203569 RNA;ID=EWKMg4ru1zPvdBw+uzMEhS+PpGo.1624892360666.149190
NC_052673	Koludarov_et_al_2021	misc_RNA	3924855	3924926	.	+	.	Name=LOC105203569 RNA;ID=EWKMg4ru1zPvdBw+uzMEhS+PpGo.1624892360666.149190
NC_052673	Koludarov_et_al_2021	misc_RNA	3971442	3971731	.	+	.	Name=LOC105203569 RNA;ID=EWKMg4ru1zPvdBw+uzMEhS+PpGo.1624892360666.149190
NC_052673	Koludarov_et_al_2021	misc_RNA	4003941	4004417	.	+	.	Name=LOC105203569 RNA;ID=EWKMg4ru1zPvdBw+uzMEhS+PpGo.1624892360666.149190
NC_052673	Koludarov_et_al_2021	misc_RNA	4016584	4016905	.	+	.	Name=LOC105203569 RNA;ID=EWKMg4ru1zPvdBw+uzMEhS+PpGo.1624892360666.149190
NC_052673	Koludarov_et_al_2021	misc_RNA	4033902	4034275	.	+	.	Name=LOC105203569 RNA;ID=EWKMg4ru1zPvdBw+uzMEhS+PpGo.1624892360666.149190
NC_052673	Koludarov_et_al_2021	misc_RNA	4038541	4039052	.	+	.	Name=LOC105203569 RNA;ID=EWKMg4ru1zPvdBw+uzMEhS+PpGo.1624892360666.149190
NC_052673	Koludarov_et_al_2021	misc_RNA	4050771	4051083	.	+	.	Name=LOC105203569 RNA;ID=EWKMg4ru1zPvdBw+uzMEhS+PpGo.1624892360666.149190
NC_052673	Koludarov_et_al_2021	misc_RNA	4052432	4052605	.	+	.	Name=LOC105203569 RNA;ID=EWKMg4ru1zPvdBw+uzMEhS+PpGo.1624892360666.149190
NC_052673	Koludarov_et_al_2021	misc_RNA	4061562	4061678	.	+	.	Name=LOC105203569 RNA;ID=EWKMg4ru1zPvdBw+uzMEhS+PpGo.1624892360666.149190
NC_052673	Koludarov_et_al_2021	misc_RNA	3908606	3909092	.	+	.	Name=LOC105203569 RNA;ID=EWKMg4ru1zPvdBw+uzMEhS+PpGo.1624892360666.149191
NC_052673	Koludarov_et_al_2021	misc_RNA	3924855	3924926	.	+	.	Name=LOC105203569 RNA;ID=EWKMg4ru1zPvdBw+uzMEhS+PpGo.1624892360666.149191
NC_052673	Koludarov_et_al_2021	misc_RNA	3971442	3971731	.	+	.	Name=LOC105203569 RNA;ID=EWKMg4ru1zPvdBw+uzMEhS+PpGo.1624892360666.149191
NC_052673	Koludarov_et_al_2021	misc_RNA	4003941	4004417	.	+	.	Name=LOC105203569 RNA;ID=EWKMg4ru1zPvdBw+uzMEhS+PpGo.1624892360666.149191
NC_052673	Koludarov_et_al_2021	misc_RNA	4016584	4016905	.	+	.	Name=LOC105203569 RNA;ID=EWKMg4ru1zPvdBw+uzMEhS+PpGo.1624892360666.149191
NC_052673	Koludarov_et_al_2021	misc_RNA	4033902	4034275	.	+	.	Name=LOC105203569 RNA;ID=EWKMg4ru1zPvdBw+uzMEhS+PpGo.1624892360666.149191
NC_052673	Koludarov_et_al_2021	misc_RNA	4038541	4039052	.	+	.	Name=LOC105203569 RNA;ID=EWKMg4ru1zPvdBw+uzMEhS+PpGo.1624892360666.149191
NC_052673	Koludarov_et_al_2021	misc_RNA	4050771	4051083	.	+	.	Name=LOC105203569 RNA;ID=EWKMg4ru1zPvdBw+uzMEhS+PpGo.1624892360666.149191
NC_052673	Koludarov_et_al_2021	misc_RNA	4051983	4052346	.	+	.	Name=LOC105203569 RNA;ID=EWKMg4ru1zPvdBw+uzMEhS+PpGo.1624892360666.149191
NC_052673	Koludarov_et_al_2021	misc_RNA	4052432	4054199	.	+	.	Name=LOC105203569 RNA;ID=EWKMg4ru1zPvdBw+uzMEhS+PpGo.1624892360666.149191
NC_052673	Koludarov_et_al_2021	misc_RNA	3916290	3916355	.	+	.	Name=LOC105203569 RNA;ID=EWKMg4ru1zPvdBw+uzMEhS+PpGo.1624892360666.149192
NC_052673	Koludarov_et_al_2021	misc_RNA	3924855	3924926	.	+	.	Name=LOC105203569 RNA;ID=EWKMg4ru1zPvdBw+uzMEhS+PpGo.1624892360666.149192
NC_052673	Koludarov_et_al_2021	misc_RNA	3971442	3971731	.	+	.	Name=LOC105203569 RNA;ID=EWKMg4ru1zPvdBw+uzMEhS+PpGo.1624892360666.149192
NC_052673	Koludarov_et_al_2021	misc_RNA	4003941	4004417	.	+	.	Name=LOC105203569 RNA;ID=EWKMg4ru1zPvdBw+uzMEhS+PpGo.1624892360666.149192
NC_052673	Koludarov_et_al_2021	misc_RNA	4016584	4016905	.	+	.	Name=LOC105203569 RNA;ID=EWKMg4ru1zPvdBw+uzMEhS+PpGo.1624892360666.149192
NC_052673	Koludarov_et_al_2021	misc_RNA	4033902	4034275	.	+	.	Name=LOC105203569 RNA;ID=EWKMg4ru1zPvdBw+uzMEhS+PpGo.1624892360666.149192
NC_052673	Koludarov_et_al_2021	misc_RNA	4038541	4039052	.	+	.	Name=LOC105203569 RNA;ID=EWKMg4ru1zPvdBw+uzMEhS+PpGo.1624892360666.149192
NC_052673	Koludarov_et_al_2021	misc_RNA	4050771	4051083	.	+	.	Name=LOC105203569 RNA;ID=EWKMg4ru1zPvdBw+uzMEhS+PpGo.1624892360666.149192
NC_052673	Koludarov_et_al_2021	misc_RNA	4052432	4052605	.	+	.	Name=LOC105203569 RNA;ID=EWKMg4ru1zPvdBw+uzMEhS+PpGo.1624892360666.149192
NC_052673	Koludarov_et_al_2021	misc_RNA	4061562	4061678	.	+	.	Name=LOC105203569 RNA;ID=EWKMg4ru1zPvdBw+uzMEhS+PpGo.1624892360666.149192
NC_052673	Koludarov_et_al_2021	misc_RNA	14226515	14234828	.	-	.	Name=LOC105197075 RNA;ID=EWKMg4ru1zPvdBw+uzMEhS+PpGo.1624892360666.149193
NC_052673	Koludarov_et_al_2021	misc_RNA	14191909	14192071	.	-	.	Name=LOC105197075 RNA;ID=EWKMg4ru1zPvdBw+uzMEhS+PpGo.1624892360666.149193
NC_052673	Koludarov_et_al_2021	misc_RNA	14172151	14172339	.	-	.	Name=LOC105197075 RNA;ID=EWKMg4ru1zPvdBw+uzMEhS+PpGo.1624892360666.149193
NC_052673	Koludarov_et_al_2021	misc_RNA	14155868	14156020	.	-	.	Name=LOC105197075 RNA;ID=EWKMg4ru1zPvdBw+uzMEhS+PpGo.1624892360666.149193
NC_052673	Koludarov_et_al_2021	misc_RNA	14137697	14137780	.	-	.	Name=LOC105197075 RNA;ID=EWKMg4ru1zPvdBw+uzMEhS+PpGo.1624892360666.149193
NC_052673	Koludarov_et_al_2021	misc_RNA	14127820	14128123	.	-	.	Name=LOC105197075 RNA;ID=EWKMg4ru1zPvdBw+uzMEhS+PpGo.1624892360666.149193
NC_052673	Koludarov_et_al_2021	misc_RNA	14109831	14111738	.	-	.	Name=LOC105197075 RNA;ID=EWKMg4ru1zPvdBw+uzMEhS+PpGo.1624892360666.149193
NC_052673	Koludarov_et_al_2021	misc_RNA	5465039	5465333	.	+	.	Name=LOC105199766 RNA;ID=EWKMg4ru1zPvdBw+uzMEhS+PpGo.1624892360666.149194
NC_052673	Koludarov_et_al_2021	misc_RNA	5476330	5478364	.	+	.	Name=LOC105199766 RNA;ID=EWKMg4ru1zPvdBw+uzMEhS+PpGo.1624892360666.149194
NC_052673	Koludarov_et_al_2021	misc_RNA	5524555	5526249	.	+	.	Name=LOC105199766 RNA;ID=EWKMg4ru1zPvdBw+uzMEhS+PpGo.1624892360666.149194
NC_052673	Koludarov_et_al_2021	misc_RNA	5540761	5541419	.	+	.	Name=LOC105199766 RNA;ID=EWKMg4ru1zPvdBw+uzMEhS+PpGo.1624892360666.149194
NC_052673	Koludarov_et_al_2021	misc_RNA	5580975	5581189	.	+	.	Name=LOC105199766 RNA;ID=EWKMg4ru1zPvdBw+uzMEhS+PpGo.1624892360666.149194
NC_052673	Koludarov_et_al_2021	misc_RNA	5581280	5581422	.	+	.	Name=LOC105199766 RNA;ID=EWKMg4ru1zPvdBw+uzMEhS+PpGo.1624892360666.149194
NC_052673	Koludarov_et_al_2021	misc_RNA	5465039	5465333	.	+	.	Name=LOC105199766 RNA;ID=EWKMg4ru1zPvdBw+uzMEhS+PpGo.1624892360667.149195
NC_052673	Koludarov_et_al_2021	misc_RNA	5476330	5478364	.	+	.	Name=LOC105199766 RNA;ID=EWKMg4ru1zPvdBw+uzMEhS+PpGo.1624892360667.149195
NC_052673	Koludarov_et_al_2021	misc_RNA	5524555	5526249	.	+	.	Name=LOC105199766 RNA;ID=EWKMg4ru1zPvdBw+uzMEhS+PpGo.1624892360667.149195
NC_052673	Koludarov_et_al_2021	misc_RNA	5540761	5541419	.	+	.	Name=LOC105199766 RNA;ID=EWKMg4ru1zPvdBw+uzMEhS+PpGo.1624892360667.149195
NC_052673	Koludarov_et_al_2021	misc_RNA	5580975	5581195	.	+	.	Name=LOC105199766 RNA;ID=EWKMg4ru1zPvdBw+uzMEhS+PpGo.1624892360667.149195
NC_052673	Koludarov_et_al_2021	misc_RNA	5581280	5581410	.	+	.	Name=LOC105199766 RNA;ID=EWKMg4ru1zPvdBw+uzMEhS+PpGo.1624892360667.149195
NC_052673	Koludarov_et_al_2021	misc_RNA	14226515	14234827	.	-	.	Name=LOC105197075 RNA;ID=EWKMg4ru1zPvdBw+uzMEhS+PpGo.1624892360667.149196
NC_052673	Koludarov_et_al_2021	misc_RNA	14191909	14192071	.	-	.	Name=LOC105197075 RNA;ID=EWKMg4ru1zPvdBw+uzMEhS+PpGo.1624892360667.149196
NC_052673	Koludarov_et_al_2021	misc_RNA	14172151	14172339	.	-	.	Name=LOC105197075 RNA;ID=EWKMg4ru1zPvdBw+uzMEhS+PpGo.1624892360667.149196
NC_052673	Koludarov_et_al_2021	misc_RNA	14155868	14156020	.	-	.	Name=LOC105197075 RNA;ID=EWKMg4ru1zPvdBw+uzMEhS+PpGo.1624892360667.149196
NC_052673	Koludarov_et_al_2021	misc_RNA	14137697	14137780	.	-	.	Name=LOC105197075 RNA;ID=EWKMg4ru1zPvdBw+uzMEhS+PpGo.1624892360667.149196
NC_052673	Koludarov_et_al_2021	misc_RNA	14127820	14128123	.	-	.	Name=LOC105197075 RNA;ID=EWKMg4ru1zPvdBw+uzMEhS+PpGo.1624892360667.149196
NC_052673	Koludarov_et_al_2021	misc_RNA	14124321	14126009	.	-	.	Name=LOC105197075 RNA;ID=EWKMg4ru1zPvdBw+uzMEhS+PpGo.1624892360667.149196
NC_052673	Koludarov_et_al_2021	misc_RNA	14226515	14234827	.	-	.	Name=LOC105197075 RNA;ID=EWKMg4ru1zPvdBw+uzMEhS+PpGo.1624892360667.149197
NC_052673	Koludarov_et_al_2021	misc_RNA	14191909	14192071	.	-	.	Name=LOC105197075 RNA;ID=EWKMg4ru1zPvdBw+uzMEhS+PpGo.1624892360667.149197
NC_052673	Koludarov_et_al_2021	misc_RNA	14172151	14172339	.	-	.	Name=LOC105197075 RNA;ID=EWKMg4ru1zPvdBw+uzMEhS+PpGo.1624892360667.149197
NC_052673	Koludarov_et_al_2021	misc_RNA	14155868	14156020	.	-	.	Name=LOC105197075 RNA;ID=EWKMg4ru1zPvdBw+uzMEhS+PpGo.1624892360667.149197
NC_052673	Koludarov_et_al_2021	misc_RNA	14142509	14142559	.	-	.	Name=LOC105197075 RNA;ID=EWKMg4ru1zPvdBw+uzMEhS+PpGo.1624892360667.149197
NC_052673	Koludarov_et_al_2021	misc_RNA	14127820	14128123	.	-	.	Name=LOC105197075 RNA;ID=EWKMg4ru1zPvdBw+uzMEhS+PpGo.1624892360667.149197
NC_052673	Koludarov_et_al_2021	misc_RNA	14124321	14126009	.	-	.	Name=LOC105197075 RNA;ID=EWKMg4ru1zPvdBw+uzMEhS+PpGo.1624892360667.149197
NC_052673	Koludarov_et_al_2021	misc_RNA	14226515	14234826	.	-	.	Name=LOC105197075 RNA;ID=EWKMg4ru1zPvdBw+uzMEhS+PpGo.1624892360667.149198
NC_052673	Koludarov_et_al_2021	misc_RNA	14191909	14192071	.	-	.	Name=LOC105197075 RNA;ID=EWKMg4ru1zPvdBw+uzMEhS+PpGo.1624892360667.149198
NC_052673	Koludarov_et_al_2021	misc_RNA	14172151	14172339	.	-	.	Name=LOC105197075 RNA;ID=EWKMg4ru1zPvdBw+uzMEhS+PpGo.1624892360667.149198
NC_052673	Koludarov_et_al_2021	misc_RNA	14127820	14128123	.	-	.	Name=LOC105197075 RNA;ID=EWKMg4ru1zPvdBw+uzMEhS+PpGo.1624892360667.149198
NC_052673	Koludarov_et_al_2021	misc_RNA	14124321	14126009	.	-	.	Name=LOC105197075 RNA;ID=EWKMg4ru1zPvdBw+uzMEhS+PpGo.1624892360667.149198
NC_052673	Koludarov_et_al_2021	misc_RNA	14226515	14234826	.	-	.	Name=LOC105197075 RNA;ID=EWKMg4ru1zPvdBw+uzMEhS+PpGo.1624892360667.149199
NC_052673	Koludarov_et_al_2021	misc_RNA	14191909	14192071	.	-	.	Name=LOC105197075 RNA;ID=EWKMg4ru1zPvdBw+uzMEhS+PpGo.1624892360667.149199
NC_052673	Koludarov_et_al_2021	misc_RNA	14172151	14172339	.	-	.	Name=LOC105197075 RNA;ID=EWKMg4ru1zPvdBw+uzMEhS+PpGo.1624892360667.149199
NC_052673	Koludarov_et_al_2021	misc_RNA	14155868	14156020	.	-	.	Name=LOC105197075 RNA;ID=EWKMg4ru1zPvdBw+uzMEhS+PpGo.1624892360667.149199
NC_052673	Koludarov_et_al_2021	misc_RNA	14127820	14128123	.	-	.	Name=LOC105197075 RNA;ID=EWKMg4ru1zPvdBw+uzMEhS+PpGo.1624892360667.149199
NC_052673	Koludarov_et_al_2021	misc_RNA	14124321	14126009	.	-	.	Name=LOC105197075 RNA;ID=EWKMg4ru1zPvdBw+uzMEhS+PpGo.1624892360667.149199
NC_052673	Koludarov_et_al_2021	misc_RNA	9825823	9826262	.	-	.	Name=LOC105193562 RNA;ID=EWKMg4ru1zPvdBw+uzMEhS+PpGo.1624892360667.149200
NC_052673	Koludarov_et_al_2021	misc_RNA	9808273	9808311	.	-	.	Name=LOC105193562 RNA;ID=EWKMg4ru1zPvdBw+uzMEhS+PpGo.1624892360667.149200
NC_052673	Koludarov_et_al_2021	misc_RNA	9752286	9752892	.	-	.	Name=LOC105193562 RNA;ID=EWKMg4ru1zPvdBw+uzMEhS+PpGo.1624892360667.149200
NC_052673	Koludarov_et_al_2021	misc_RNA	9750938	9751366	.	-	.	Name=LOC105193562 RNA;ID=EWKMg4ru1zPvdBw+uzMEhS+PpGo.1624892360667.149200
NC_052673	Koludarov_et_al_2021	misc_RNA	9750481	9750744	.	-	.	Name=LOC105193562 RNA;ID=EWKMg4ru1zPvdBw+uzMEhS+PpGo.1624892360667.149200
NC_052673	Koludarov_et_al_2021	misc_RNA	9748735	9749819	.	-	.	Name=LOC105193562 RNA;ID=EWKMg4ru1zPvdBw+uzMEhS+PpGo.1624892360667.149200
NC_052673	Koludarov_et_al_2021	misc_RNA	9814708	9814933	.	-	.	Name=LOC105193562 RNA;ID=EWKMg4ru1zPvdBw+uzMEhS+PpGo.1624892360667.149201
NC_052673	Koludarov_et_al_2021	misc_RNA	9808273	9808311	.	-	.	Name=LOC105193562 RNA;ID=EWKMg4ru1zPvdBw+uzMEhS+PpGo.1624892360667.149201
NC_052673	Koludarov_et_al_2021	misc_RNA	9752286	9752892	.	-	.	Name=LOC105193562 RNA;ID=EWKMg4ru1zPvdBw+uzMEhS+PpGo.1624892360667.149201
NC_052673	Koludarov_et_al_2021	misc_RNA	9750938	9751366	.	-	.	Name=LOC105193562 RNA;ID=EWKMg4ru1zPvdBw+uzMEhS+PpGo.1624892360667.149201
NC_052673	Koludarov_et_al_2021	misc_RNA	9750481	9750744	.	-	.	Name=LOC105193562 RNA;ID=EWKMg4ru1zPvdBw+uzMEhS+PpGo.1624892360667.149201
NC_052673	Koludarov_et_al_2021	misc_RNA	9748735	9749819	.	-	.	Name=LOC105193562 RNA;ID=EWKMg4ru1zPvdBw+uzMEhS+PpGo.1624892360667.149201
NC_052673	Koludarov_et_al_2021	misc_RNA	18636800	18637217	.	+	.	Name=LOC105197676 RNA;ID=EWKMg4ru1zPvdBw+uzMEhS+PpGo.1624892360667.149202
NC_052673	Koludarov_et_al_2021	misc_RNA	18669457	18669524	.	+	.	Name=LOC105197676 RNA;ID=EWKMg4ru1zPvdBw+uzMEhS+PpGo.1624892360667.149202
NC_052673	Koludarov_et_al_2021	misc_RNA	18679778	18681002	.	+	.	Name=LOC105197676 RNA;ID=EWKMg4ru1zPvdBw+uzMEhS+PpGo.1624892360667.149202
NC_052673	Koludarov_et_al_2021	misc_RNA	18681079	18681194	.	+	.	Name=LOC105197676 RNA;ID=EWKMg4ru1zPvdBw+uzMEhS+PpGo.1624892360667.149202
NC_052673	Koludarov_et_al_2021	misc_RNA	17288247	17288630	.	-	.	Name=LOC105197770 RNA;ID=EWKMg4ru1zPvdBw+uzMEhS+PpGo.1624892360667.149203
NC_052673	Koludarov_et_al_2021	misc_RNA	17287428	17288067	.	-	.	Name=LOC105197770 RNA;ID=EWKMg4ru1zPvdBw+uzMEhS+PpGo.1624892360667.149203
NC_052673	Koludarov_et_al_2021	misc_RNA	17287231	17287342	.	-	.	Name=LOC105197770 RNA;ID=EWKMg4ru1zPvdBw+uzMEhS+PpGo.1624892360667.149203
NC_052673	Koludarov_et_al_2021	misc_RNA	17254376	17254417	.	-	.	Name=LOC105197770 RNA;ID=EWKMg4ru1zPvdBw+uzMEhS+PpGo.1624892360667.149203
NC_052673	Koludarov_et_al_2021	misc_RNA	17247530	17247632	.	-	.	Name=LOC105197770 RNA;ID=EWKMg4ru1zPvdBw+uzMEhS+PpGo.1624892360667.149203
NC_052673	Koludarov_et_al_2021	misc_RNA	17247358	17247456	.	-	.	Name=LOC105197770 RNA;ID=EWKMg4ru1zPvdBw+uzMEhS+PpGo.1624892360667.149203
NC_052673	Koludarov_et_al_2021	misc_RNA	17247193	17247286	.	-	.	Name=LOC105197770 RNA;ID=EWKMg4ru1zPvdBw+uzMEhS+PpGo.1624892360667.149203
NC_052673	Koludarov_et_al_2021	misc_RNA	17246900	17247109	.	-	.	Name=LOC105197770 RNA;ID=EWKMg4ru1zPvdBw+uzMEhS+PpGo.1624892360667.149203
NC_052673	Koludarov_et_al_2021	misc_RNA	17246468	17246725	.	-	.	Name=LOC105197770 RNA;ID=EWKMg4ru1zPvdBw+uzMEhS+PpGo.1624892360667.149203
NC_052673	Koludarov_et_al_2021	misc_RNA	17245987	17246289	.	-	.	Name=LOC105197770 RNA;ID=EWKMg4ru1zPvdBw+uzMEhS+PpGo.1624892360667.149203
NC_052673	Koludarov_et_al_2021	misc_RNA	17245605	17245913	.	-	.	Name=LOC105197770 RNA;ID=EWKMg4ru1zPvdBw+uzMEhS+PpGo.1624892360667.149203
NC_052673	Koludarov_et_al_2021	misc_RNA	17245495	17245521	.	-	.	Name=LOC105197770 RNA;ID=EWKMg4ru1zPvdBw+uzMEhS+PpGo.1624892360667.149203
NC_052673	Koludarov_et_al_2021	misc_RNA	17245189	17245420	.	-	.	Name=LOC105197770 RNA;ID=EWKMg4ru1zPvdBw+uzMEhS+PpGo.1624892360667.149203
NC_052673	Koludarov_et_al_2021	misc_RNA	17244907	17245071	.	-	.	Name=LOC105197770 RNA;ID=EWKMg4ru1zPvdBw+uzMEhS+PpGo.1624892360667.149203
NC_052673	Koludarov_et_al_2021	misc_RNA	10220202	10221577	.	+	.	Name=LOC105195029 RNA;ID=EWKMg4ru1zPvdBw+uzMEhS+PpGo.1624892360667.149204
NC_052673	Koludarov_et_al_2021	misc_RNA	10222115	10222448	.	+	.	Name=LOC105195029 RNA;ID=EWKMg4ru1zPvdBw+uzMEhS+PpGo.1624892360667.149204
NC_052673	Koludarov_et_al_2021	misc_RNA	10222837	10223041	.	+	.	Name=LOC105195029 RNA;ID=EWKMg4ru1zPvdBw+uzMEhS+PpGo.1624892360667.149204
NC_052673	Koludarov_et_al_2021	misc_RNA	10223756	10223948	.	+	.	Name=LOC105195029 RNA;ID=EWKMg4ru1zPvdBw+uzMEhS+PpGo.1624892360667.149204
NC_052673	Koludarov_et_al_2021	misc_RNA	10253148	10254777	.	+	.	Name=LOC105195029 RNA;ID=EWKMg4ru1zPvdBw+uzMEhS+PpGo.1624892360667.149204
NC_052673	Koludarov_et_al_2021	misc_RNA	10220202	10221577	.	+	.	Name=LOC105195029 RNA;ID=EWKMg4ru1zPvdBw+uzMEhS+PpGo.1624892360667.149205
NC_052673	Koludarov_et_al_2021	misc_RNA	10222115	10222448	.	+	.	Name=LOC105195029 RNA;ID=EWKMg4ru1zPvdBw+uzMEhS+PpGo.1624892360667.149205
NC_052673	Koludarov_et_al_2021	misc_RNA	10222837	10223041	.	+	.	Name=LOC105195029 RNA;ID=EWKMg4ru1zPvdBw+uzMEhS+PpGo.1624892360667.149205
NC_052673	Koludarov_et_al_2021	misc_RNA	10223756	10223914	.	+	.	Name=LOC105195029 RNA;ID=EWKMg4ru1zPvdBw+uzMEhS+PpGo.1624892360667.149205
NC_052673	Koludarov_et_al_2021	misc_RNA	10253148	10254777	.	+	.	Name=LOC105195029 RNA;ID=EWKMg4ru1zPvdBw+uzMEhS+PpGo.1624892360667.149205
NC_052673	Koludarov_et_al_2021	misc_RNA	10220202	10221577	.	+	.	Name=LOC105195029 RNA;ID=EWKMg4ru1zPvdBw+uzMEhS+PpGo.1624892360667.149206
NC_052673	Koludarov_et_al_2021	misc_RNA	10222115	10222448	.	+	.	Name=LOC105195029 RNA;ID=EWKMg4ru1zPvdBw+uzMEhS+PpGo.1624892360667.149206
NC_052673	Koludarov_et_al_2021	misc_RNA	10222837	10223041	.	+	.	Name=LOC105195029 RNA;ID=EWKMg4ru1zPvdBw+uzMEhS+PpGo.1624892360667.149206
NC_052673	Koludarov_et_al_2021	misc_RNA	10253148	10254777	.	+	.	Name=LOC105195029 RNA;ID=EWKMg4ru1zPvdBw+uzMEhS+PpGo.1624892360667.149206
NC_052673	Koludarov_et_al_2021	misc_RNA	7970587	7970867	.	-	.	Name=LOC105202473 RNA;ID=EWKMg4ru1zPvdBw+uzMEhS+PpGo.1624892360667.149207
NC_052673	Koludarov_et_al_2021	misc_RNA	7969526	7969759	.	-	.	Name=LOC105202473 RNA;ID=EWKMg4ru1zPvdBw+uzMEhS+PpGo.1624892360667.149207
NC_052673	Koludarov_et_al_2021	misc_RNA	7968492	7968690	.	-	.	Name=LOC105202473 RNA;ID=EWKMg4ru1zPvdBw+uzMEhS+PpGo.1624892360667.149207
NC_052673	Koludarov_et_al_2021	misc_RNA	7966094	7966384	.	-	.	Name=LOC105202473 RNA;ID=EWKMg4ru1zPvdBw+uzMEhS+PpGo.1624892360667.149207
NC_052673	Koludarov_et_al_2021	misc_RNA	7963878	7964101	.	-	.	Name=LOC105202473 RNA;ID=EWKMg4ru1zPvdBw+uzMEhS+PpGo.1624892360667.149207
NC_052673	Koludarov_et_al_2021	misc_RNA	7961295	7961522	.	-	.	Name=LOC105202473 RNA;ID=EWKMg4ru1zPvdBw+uzMEhS+PpGo.1624892360667.149207
NC_052673	Koludarov_et_al_2021	misc_RNA	7959896	7960183	.	-	.	Name=LOC105202473 RNA;ID=EWKMg4ru1zPvdBw+uzMEhS+PpGo.1624892360667.149207
NC_052673	Koludarov_et_al_2021	misc_RNA	7939740	7939822	.	-	.	Name=LOC105202473 RNA;ID=EWKMg4ru1zPvdBw+uzMEhS+PpGo.1624892360667.149207
NC_052673	Koludarov_et_al_2021	misc_RNA	7939175	7939459	.	-	.	Name=LOC105202473 RNA;ID=EWKMg4ru1zPvdBw+uzMEhS+PpGo.1624892360667.149207
NC_052673	Koludarov_et_al_2021	misc_RNA	7970587	7970867	.	-	.	Name=LOC105202473 RNA;ID=EWKMg4ru1zPvdBw+uzMEhS+PpGo.1624892360667.149208
NC_052673	Koludarov_et_al_2021	misc_RNA	7969526	7969759	.	-	.	Name=LOC105202473 RNA;ID=EWKMg4ru1zPvdBw+uzMEhS+PpGo.1624892360667.149208
NC_052673	Koludarov_et_al_2021	misc_RNA	7968492	7968690	.	-	.	Name=LOC105202473 RNA;ID=EWKMg4ru1zPvdBw+uzMEhS+PpGo.1624892360667.149208
NC_052673	Koludarov_et_al_2021	misc_RNA	7966094	7966384	.	-	.	Name=LOC105202473 RNA;ID=EWKMg4ru1zPvdBw+uzMEhS+PpGo.1624892360667.149208
NC_052673	Koludarov_et_al_2021	misc_RNA	7963878	7964101	.	-	.	Name=LOC105202473 RNA;ID=EWKMg4ru1zPvdBw+uzMEhS+PpGo.1624892360667.149208
NC_052673	Koludarov_et_al_2021	misc_RNA	7961295	7961525	.	-	.	Name=LOC105202473 RNA;ID=EWKMg4ru1zPvdBw+uzMEhS+PpGo.1624892360667.149208
NC_052673	Koludarov_et_al_2021	misc_RNA	7959896	7960183	.	-	.	Name=LOC105202473 RNA;ID=EWKMg4ru1zPvdBw+uzMEhS+PpGo.1624892360667.149208
NC_052673	Koludarov_et_al_2021	misc_RNA	7939740	7939822	.	-	.	Name=LOC105202473 RNA;ID=EWKMg4ru1zPvdBw+uzMEhS+PpGo.1624892360667.149208
NC_052673	Koludarov_et_al_2021	misc_RNA	7939175	7939459	.	-	.	Name=LOC105202473 RNA;ID=EWKMg4ru1zPvdBw+uzMEhS+PpGo.1624892360667.149208
NC_052673	Koludarov_et_al_2021	misc_RNA	14491363	14492149	.	-	.	Name=LOC105197055 RNA;ID=EWKMg4ru1zPvdBw+uzMEhS+PpGo.1624892360667.149209
NC_052673	Koludarov_et_al_2021	misc_RNA	14482306	14482466	.	-	.	Name=LOC105197055 RNA;ID=EWKMg4ru1zPvdBw+uzMEhS+PpGo.1624892360667.149209
NC_052673	Koludarov_et_al_2021	misc_RNA	14482049	14482214	.	-	.	Name=LOC105197055 RNA;ID=EWKMg4ru1zPvdBw+uzMEhS+PpGo.1624892360667.149209
NC_052673	Koludarov_et_al_2021	misc_RNA	14480916	14481147	.	-	.	Name=LOC105197055 RNA;ID=EWKMg4ru1zPvdBw+uzMEhS+PpGo.1624892360667.149209
NC_052673	Koludarov_et_al_2021	misc_RNA	14480204	14480519	.	-	.	Name=LOC105197055 RNA;ID=EWKMg4ru1zPvdBw+uzMEhS+PpGo.1624892360667.149209
NC_052673	Koludarov_et_al_2021	misc_RNA	14478593	14478664	.	-	.	Name=LOC105197055 RNA;ID=EWKMg4ru1zPvdBw+uzMEhS+PpGo.1624892360667.149209
NC_052673	Koludarov_et_al_2021	misc_RNA	14477793	14477976	.	-	.	Name=LOC105197055 RNA;ID=EWKMg4ru1zPvdBw+uzMEhS+PpGo.1624892360667.149209
NC_052673	Koludarov_et_al_2021	misc_RNA	14477245	14477504	.	-	.	Name=LOC105197055 RNA;ID=EWKMg4ru1zPvdBw+uzMEhS+PpGo.1624892360667.149209
NC_052673	Koludarov_et_al_2021	misc_RNA	14476876	14477137	.	-	.	Name=LOC105197055 RNA;ID=EWKMg4ru1zPvdBw+uzMEhS+PpGo.1624892360667.149209
NC_052673	Koludarov_et_al_2021	misc_RNA	14476629	14476712	.	-	.	Name=LOC105197055 RNA;ID=EWKMg4ru1zPvdBw+uzMEhS+PpGo.1624892360667.149209
NC_052673	Koludarov_et_al_2021	misc_RNA	14474949	14475049	.	-	.	Name=LOC105197055 RNA;ID=EWKMg4ru1zPvdBw+uzMEhS+PpGo.1624892360667.149209
NC_052673	Koludarov_et_al_2021	misc_RNA	14473716	14473813	.	-	.	Name=LOC105197055 RNA;ID=EWKMg4ru1zPvdBw+uzMEhS+PpGo.1624892360667.149209
NC_052673	Koludarov_et_al_2021	misc_RNA	14473493	14473562	.	-	.	Name=LOC105197055 RNA;ID=EWKMg4ru1zPvdBw+uzMEhS+PpGo.1624892360667.149209
NC_052673	Koludarov_et_al_2021	misc_RNA	14472224	14472241	.	-	.	Name=LOC105197055 RNA;ID=EWKMg4ru1zPvdBw+uzMEhS+PpGo.1624892360667.149209
NC_052673	Koludarov_et_al_2021	misc_RNA	7210819	7211685	.	-	.	Name=LOC105204369 RNA;ID=EWKMg4ru1zPvdBw+uzMEhS+PpGo.1624892360667.149210
NC_052673	Koludarov_et_al_2021	misc_RNA	7210646	7210761	.	-	.	Name=LOC105204369 RNA;ID=EWKMg4ru1zPvdBw+uzMEhS+PpGo.1624892360667.149210
NC_052673	Koludarov_et_al_2021	misc_RNA	7210312	7210551	.	-	.	Name=LOC105204369 RNA;ID=EWKMg4ru1zPvdBw+uzMEhS+PpGo.1624892360667.149210
NC_052673	Koludarov_et_al_2021	misc_RNA	7207013	7207126	.	-	.	Name=LOC105204369 RNA;ID=EWKMg4ru1zPvdBw+uzMEhS+PpGo.1624892360667.149210
NC_052673	Koludarov_et_al_2021	misc_RNA	7206795	7206941	.	-	.	Name=LOC105204369 RNA;ID=EWKMg4ru1zPvdBw+uzMEhS+PpGo.1624892360667.149210
NC_052673	Koludarov_et_al_2021	misc_RNA	7203947	7204133	.	-	.	Name=LOC105204369 RNA;ID=EWKMg4ru1zPvdBw+uzMEhS+PpGo.1624892360667.149210
NC_052673	Koludarov_et_al_2021	misc_RNA	7203564	7203836	.	-	.	Name=LOC105204369 RNA;ID=EWKMg4ru1zPvdBw+uzMEhS+PpGo.1624892360667.149210
NC_052673	Koludarov_et_al_2021	misc_RNA	7198877	7203485	.	-	.	Name=LOC105204369 RNA;ID=EWKMg4ru1zPvdBw+uzMEhS+PpGo.1624892360667.149210
NC_052673	Koludarov_et_al_2021	misc_RNA	7198447	7198679	.	-	.	Name=LOC105204369 RNA;ID=EWKMg4ru1zPvdBw+uzMEhS+PpGo.1624892360667.149210
NC_052673	Koludarov_et_al_2021	misc_RNA	7194263	7194399	.	-	.	Name=LOC105204369 RNA;ID=EWKMg4ru1zPvdBw+uzMEhS+PpGo.1624892360667.149210
NC_052673	Koludarov_et_al_2021	misc_RNA	15157501	15157878	.	+	.	Name=LOC105197870 RNA;ID=EWKMg4ru1zPvdBw+uzMEhS+PpGo.1624892360667.149211
NC_052673	Koludarov_et_al_2021	misc_RNA	15157957	15158014	.	+	.	Name=LOC105197870 RNA;ID=EWKMg4ru1zPvdBw+uzMEhS+PpGo.1624892360667.149211
NC_052673	Koludarov_et_al_2021	misc_RNA	15158428	15158583	.	+	.	Name=LOC105197870 RNA;ID=EWKMg4ru1zPvdBw+uzMEhS+PpGo.1624892360667.149211
NC_052673	Koludarov_et_al_2021	misc_RNA	15158773	15159005	.	+	.	Name=LOC105197870 RNA;ID=EWKMg4ru1zPvdBw+uzMEhS+PpGo.1624892360667.149211
NC_052673	Koludarov_et_al_2021	misc_RNA	15159095	15159358	.	+	.	Name=LOC105197870 RNA;ID=EWKMg4ru1zPvdBw+uzMEhS+PpGo.1624892360667.149211
NC_052673	Koludarov_et_al_2021	misc_RNA	15159468	15159663	.	+	.	Name=LOC105197870 RNA;ID=EWKMg4ru1zPvdBw+uzMEhS+PpGo.1624892360667.149211
NC_052673	Koludarov_et_al_2021	misc_RNA	15159754	15159857	.	+	.	Name=LOC105197870 RNA;ID=EWKMg4ru1zPvdBw+uzMEhS+PpGo.1624892360667.149211
NC_052673	Koludarov_et_al_2021	misc_RNA	15160029	15160096	.	+	.	Name=LOC105197870 RNA;ID=EWKMg4ru1zPvdBw+uzMEhS+PpGo.1624892360667.149211
NC_052673	Koludarov_et_al_2021	misc_RNA	15161825	15161863	.	+	.	Name=LOC105197870 RNA;ID=EWKMg4ru1zPvdBw+uzMEhS+PpGo.1624892360667.149211
NC_052673	Koludarov_et_al_2021	misc_RNA	15162991	15163044	.	+	.	Name=LOC105197870 RNA;ID=EWKMg4ru1zPvdBw+uzMEhS+PpGo.1624892360667.149211
NC_052673	Koludarov_et_al_2021	misc_RNA	15163745	15163812	.	+	.	Name=LOC105197870 RNA;ID=EWKMg4ru1zPvdBw+uzMEhS+PpGo.1624892360667.149211
NC_052673	Koludarov_et_al_2021	misc_RNA	15163904	15164050	.	+	.	Name=LOC105197870 RNA;ID=EWKMg4ru1zPvdBw+uzMEhS+PpGo.1624892360667.149211
NC_052673	Koludarov_et_al_2021	misc_RNA	15164208	15164383	.	+	.	Name=LOC105197870 RNA;ID=EWKMg4ru1zPvdBw+uzMEhS+PpGo.1624892360667.149211
NC_052673	Koludarov_et_al_2021	misc_RNA	15164586	15164790	.	+	.	Name=LOC105197870 RNA;ID=EWKMg4ru1zPvdBw+uzMEhS+PpGo.1624892360667.149211
NC_052673	Koludarov_et_al_2021	misc_RNA	15164880	15165063	.	+	.	Name=LOC105197870 RNA;ID=EWKMg4ru1zPvdBw+uzMEhS+PpGo.1624892360667.149211
NC_052673	Koludarov_et_al_2021	misc_RNA	15165253	15165530	.	+	.	Name=LOC105197870 RNA;ID=EWKMg4ru1zPvdBw+uzMEhS+PpGo.1624892360667.149211
NC_052673	Koludarov_et_al_2021	misc_RNA	15165668	15165751	.	+	.	Name=LOC105197870 RNA;ID=EWKMg4ru1zPvdBw+uzMEhS+PpGo.1624892360667.149211
NC_052673	Koludarov_et_al_2021	misc_RNA	15165826	15165918	.	+	.	Name=LOC105197870 RNA;ID=EWKMg4ru1zPvdBw+uzMEhS+PpGo.1624892360667.149211
NC_052673	Koludarov_et_al_2021	misc_RNA	15166022	15166148	.	+	.	Name=LOC105197870 RNA;ID=EWKMg4ru1zPvdBw+uzMEhS+PpGo.1624892360667.149211
NC_052673	Koludarov_et_al_2021	misc_RNA	15166472	15166670	.	+	.	Name=LOC105197870 RNA;ID=EWKMg4ru1zPvdBw+uzMEhS+PpGo.1624892360667.149211
NC_052673	Koludarov_et_al_2021	misc_RNA	15167916	15173226	.	+	.	Name=LOC105197870 RNA;ID=EWKMg4ru1zPvdBw+uzMEhS+PpGo.1624892360667.149211
NC_052673	Koludarov_et_al_2021	misc_RNA	12331858	12332409	.	+	.	Name=LOC105193186 RNA;ID=EWKMg4ru1zPvdBw+uzMEhS+PpGo.1624892360667.149212
NC_052673	Koludarov_et_al_2021	misc_RNA	12335871	12336677	.	+	.	Name=LOC105193186 RNA;ID=EWKMg4ru1zPvdBw+uzMEhS+PpGo.1624892360667.149212
NC_052673	Koludarov_et_al_2021	misc_RNA	12340127	12340314	.	+	.	Name=LOC105193186 RNA;ID=EWKMg4ru1zPvdBw+uzMEhS+PpGo.1624892360667.149212
NC_052673	Koludarov_et_al_2021	misc_RNA	12343713	12343847	.	+	.	Name=LOC105193186 RNA;ID=EWKMg4ru1zPvdBw+uzMEhS+PpGo.1624892360667.149212
NC_052673	Koludarov_et_al_2021	misc_RNA	12344283	12344508	.	+	.	Name=LOC105193186 RNA;ID=EWKMg4ru1zPvdBw+uzMEhS+PpGo.1624892360667.149212
NC_052673	Koludarov_et_al_2021	misc_RNA	12344804	12345071	.	+	.	Name=LOC105193186 RNA;ID=EWKMg4ru1zPvdBw+uzMEhS+PpGo.1624892360667.149212
NC_052673	Koludarov_et_al_2021	misc_RNA	12345296	12345524	.	+	.	Name=LOC105193186 RNA;ID=EWKMg4ru1zPvdBw+uzMEhS+PpGo.1624892360667.149212
NC_052673	Koludarov_et_al_2021	misc_RNA	12345758	12345870	.	+	.	Name=LOC105193186 RNA;ID=EWKMg4ru1zPvdBw+uzMEhS+PpGo.1624892360667.149212
NC_052673	Koludarov_et_al_2021	misc_RNA	12346162	12346302	.	+	.	Name=LOC105193186 RNA;ID=EWKMg4ru1zPvdBw+uzMEhS+PpGo.1624892360667.149212
NC_052673	Koludarov_et_al_2021	misc_RNA	12346422	12346594	.	+	.	Name=LOC105193186 RNA;ID=EWKMg4ru1zPvdBw+uzMEhS+PpGo.1624892360667.149212
NC_052673	Koludarov_et_al_2021	misc_RNA	12346909	12347072	.	+	.	Name=LOC105193186 RNA;ID=EWKMg4ru1zPvdBw+uzMEhS+PpGo.1624892360667.149212
NC_052673	Koludarov_et_al_2021	misc_RNA	11684955	11685051	.	-	.	Name=LOC105193169 RNA;ID=EWKMg4ru1zPvdBw+uzMEhS+PpGo.1624892360667.149213
NC_052673	Koludarov_et_al_2021	misc_RNA	11680460	11680758	.	-	.	Name=LOC105193169 RNA;ID=EWKMg4ru1zPvdBw+uzMEhS+PpGo.1624892360667.149213
NC_052673	Koludarov_et_al_2021	misc_RNA	11680069	11680399	.	-	.	Name=LOC105193169 RNA;ID=EWKMg4ru1zPvdBw+uzMEhS+PpGo.1624892360667.149213
NC_052673	Koludarov_et_al_2021	misc_RNA	11678522	11678760	.	-	.	Name=LOC105193169 RNA;ID=EWKMg4ru1zPvdBw+uzMEhS+PpGo.1624892360667.149213
NC_052673	Koludarov_et_al_2021	misc_RNA	11670477	11670639	.	-	.	Name=LOC105193169 RNA;ID=EWKMg4ru1zPvdBw+uzMEhS+PpGo.1624892360667.149213
NC_052673	Koludarov_et_al_2021	misc_RNA	11684907	11685004	.	-	.	Name=LOC105193169 RNA;ID=EWKMg4ru1zPvdBw+uzMEhS+PpGo.1624892360667.149214
NC_052673	Koludarov_et_al_2021	misc_RNA	11680460	11681153	.	-	.	Name=LOC105193169 RNA;ID=EWKMg4ru1zPvdBw+uzMEhS+PpGo.1624892360667.149214
NC_052673	Koludarov_et_al_2021	misc_RNA	11680069	11680399	.	-	.	Name=LOC105193169 RNA;ID=EWKMg4ru1zPvdBw+uzMEhS+PpGo.1624892360667.149214
NC_052673	Koludarov_et_al_2021	misc_RNA	11678522	11678760	.	-	.	Name=LOC105193169 RNA;ID=EWKMg4ru1zPvdBw+uzMEhS+PpGo.1624892360667.149214
NC_052673	Koludarov_et_al_2021	misc_RNA	11670477	11670639	.	-	.	Name=LOC105193169 RNA;ID=EWKMg4ru1zPvdBw+uzMEhS+PpGo.1624892360667.149214
NC_052673	Koludarov_et_al_2021	misc_RNA	11684907	11684979	.	-	.	Name=LOC105193169 RNA;ID=EWKMg4ru1zPvdBw+uzMEhS+PpGo.1624892360667.149215
NC_052673	Koludarov_et_al_2021	misc_RNA	11680460	11680758	.	-	.	Name=LOC105193169 RNA;ID=EWKMg4ru1zPvdBw+uzMEhS+PpGo.1624892360667.149215
NC_052673	Koludarov_et_al_2021	misc_RNA	11680069	11680399	.	-	.	Name=LOC105193169 RNA;ID=EWKMg4ru1zPvdBw+uzMEhS+PpGo.1624892360667.149215
NC_052673	Koludarov_et_al_2021	misc_RNA	11678522	11678760	.	-	.	Name=LOC105193169 RNA;ID=EWKMg4ru1zPvdBw+uzMEhS+PpGo.1624892360667.149215
NC_052673	Koludarov_et_al_2021	misc_RNA	11670477	11670639	.	-	.	Name=LOC105193169 RNA;ID=EWKMg4ru1zPvdBw+uzMEhS+PpGo.1624892360667.149215
NC_052673	Koludarov_et_al_2021	misc_RNA	10212227	10212475	.	-	.	Name=LOC105195044 RNA;ID=EWKMg4ru1zPvdBw+uzMEhS+PpGo.1624892360667.149216
NC_052673	Koludarov_et_al_2021	misc_RNA	10210860	10211063	.	-	.	Name=LOC105195044 RNA;ID=EWKMg4ru1zPvdBw+uzMEhS+PpGo.1624892360667.149216
NC_052673	Koludarov_et_al_2021	misc_RNA	10210566	10210784	.	-	.	Name=LOC105195044 RNA;ID=EWKMg4ru1zPvdBw+uzMEhS+PpGo.1624892360667.149216
NC_052673	Koludarov_et_al_2021	misc_RNA	10210055	10210356	.	-	.	Name=LOC105195044 RNA;ID=EWKMg4ru1zPvdBw+uzMEhS+PpGo.1624892360667.149216
NC_052673	Koludarov_et_al_2021	misc_RNA	10209514	10209809	.	-	.	Name=LOC105195044 RNA;ID=EWKMg4ru1zPvdBw+uzMEhS+PpGo.1624892360667.149216
NC_052673	Koludarov_et_al_2021	misc_RNA	10209247	10209437	.	-	.	Name=LOC105195044 RNA;ID=EWKMg4ru1zPvdBw+uzMEhS+PpGo.1624892360667.149216
NC_052673	Koludarov_et_al_2021	misc_RNA	10209040	10209118	.	-	.	Name=LOC105195044 RNA;ID=EWKMg4ru1zPvdBw+uzMEhS+PpGo.1624892360667.149216
NC_052673	Koludarov_et_al_2021	misc_RNA	10208167	10208186	.	-	.	Name=LOC105195044 RNA;ID=EWKMg4ru1zPvdBw+uzMEhS+PpGo.1624892360667.149216
NC_052673	Koludarov_et_al_2021	misc_RNA	10201040	10201082	.	-	.	Name=LOC105195044 RNA;ID=EWKMg4ru1zPvdBw+uzMEhS+PpGo.1624892360667.149216
NC_052673	Koludarov_et_al_2021	misc_RNA	10200489	10200559	.	-	.	Name=LOC105195044 RNA;ID=EWKMg4ru1zPvdBw+uzMEhS+PpGo.1624892360667.149216
NC_052673	Koludarov_et_al_2021	misc_RNA	10200168	10200232	.	-	.	Name=LOC105195044 RNA;ID=EWKMg4ru1zPvdBw+uzMEhS+PpGo.1624892360667.149216
NC_052673	Koludarov_et_al_2021	misc_RNA	10199814	10199884	.	-	.	Name=LOC105195044 RNA;ID=EWKMg4ru1zPvdBw+uzMEhS+PpGo.1624892360667.149216
NC_052673	Koludarov_et_al_2021	misc_RNA	10198380	10199469	.	-	.	Name=LOC105195044 RNA;ID=EWKMg4ru1zPvdBw+uzMEhS+PpGo.1624892360667.149216
NC_052673	Koludarov_et_al_2021	misc_RNA	10212227	10212475	.	-	.	Name=LOC105195044 RNA;ID=EWKMg4ru1zPvdBw+uzMEhS+PpGo.1624892360667.149217
NC_052673	Koludarov_et_al_2021	misc_RNA	10210860	10211063	.	-	.	Name=LOC105195044 RNA;ID=EWKMg4ru1zPvdBw+uzMEhS+PpGo.1624892360667.149217
NC_052673	Koludarov_et_al_2021	misc_RNA	10210566	10210784	.	-	.	Name=LOC105195044 RNA;ID=EWKMg4ru1zPvdBw+uzMEhS+PpGo.1624892360667.149217
NC_052673	Koludarov_et_al_2021	misc_RNA	10210055	10210356	.	-	.	Name=LOC105195044 RNA;ID=EWKMg4ru1zPvdBw+uzMEhS+PpGo.1624892360667.149217
NC_052673	Koludarov_et_al_2021	misc_RNA	10209514	10209809	.	-	.	Name=LOC105195044 RNA;ID=EWKMg4ru1zPvdBw+uzMEhS+PpGo.1624892360667.149217
NC_052673	Koludarov_et_al_2021	misc_RNA	10209247	10209437	.	-	.	Name=LOC105195044 RNA;ID=EWKMg4ru1zPvdBw+uzMEhS+PpGo.1624892360667.149217
NC_052673	Koludarov_et_al_2021	misc_RNA	10209040	10209118	.	-	.	Name=LOC105195044 RNA;ID=EWKMg4ru1zPvdBw+uzMEhS+PpGo.1624892360667.149217
NC_052673	Koludarov_et_al_2021	misc_RNA	10208167	10208186	.	-	.	Name=LOC105195044 RNA;ID=EWKMg4ru1zPvdBw+uzMEhS+PpGo.1624892360667.149217
NC_052673	Koludarov_et_al_2021	misc_RNA	10201040	10201082	.	-	.	Name=LOC105195044 RNA;ID=EWKMg4ru1zPvdBw+uzMEhS+PpGo.1624892360667.149217
NC_052673	Koludarov_et_al_2021	misc_RNA	10200489	10200559	.	-	.	Name=LOC105195044 RNA;ID=EWKMg4ru1zPvdBw+uzMEhS+PpGo.1624892360667.149217
NC_052673	Koludarov_et_al_2021	misc_RNA	10200168	10200237	.	-	.	Name=LOC105195044 RNA;ID=EWKMg4ru1zPvdBw+uzMEhS+PpGo.1624892360667.149217
NC_052673	Koludarov_et_al_2021	misc_RNA	10199814	10199884	.	-	.	Name=LOC105195044 RNA;ID=EWKMg4ru1zPvdBw+uzMEhS+PpGo.1624892360667.149217
NC_052673	Koludarov_et_al_2021	misc_RNA	10198380	10199469	.	-	.	Name=LOC105195044 RNA;ID=EWKMg4ru1zPvdBw+uzMEhS+PpGo.1624892360667.149217
NC_052673	Koludarov_et_al_2021	misc_RNA	15042590	15043535	.	+	.	Name=LOC105197877 RNA;ID=EWKMg4ru1zPvdBw+uzMEhS+PpGo.1624892360668.149218
NC_052673	Koludarov_et_al_2021	misc_RNA	15043641	15043786	.	+	.	Name=LOC105197877 RNA;ID=EWKMg4ru1zPvdBw+uzMEhS+PpGo.1624892360668.149218
NC_052673	Koludarov_et_al_2021	misc_RNA	15043888	15044204	.	+	.	Name=LOC105197877 RNA;ID=EWKMg4ru1zPvdBw+uzMEhS+PpGo.1624892360668.149218
NC_052673	Koludarov_et_al_2021	misc_RNA	15044323	15044666	.	+	.	Name=LOC105197877 RNA;ID=EWKMg4ru1zPvdBw+uzMEhS+PpGo.1624892360668.149218
NC_052673	Koludarov_et_al_2021	misc_RNA	15044900	15045325	.	+	.	Name=LOC105197877 RNA;ID=EWKMg4ru1zPvdBw+uzMEhS+PpGo.1624892360668.149218
NC_052673	Koludarov_et_al_2021	misc_RNA	15046407	15046583	.	+	.	Name=LOC105197877 RNA;ID=EWKMg4ru1zPvdBw+uzMEhS+PpGo.1624892360668.149218
NC_052673	Koludarov_et_al_2021	misc_RNA	15055944	15056501	.	+	.	Name=LOC105197877 RNA;ID=EWKMg4ru1zPvdBw+uzMEhS+PpGo.1624892360668.149218
NC_052673	Koludarov_et_al_2021	misc_RNA	15042590	15043535	.	+	.	Name=LOC105197877 RNA;ID=EWKMg4ru1zPvdBw+uzMEhS+PpGo.1624892360668.149219
NC_052673	Koludarov_et_al_2021	misc_RNA	15043641	15043786	.	+	.	Name=LOC105197877 RNA;ID=EWKMg4ru1zPvdBw+uzMEhS+PpGo.1624892360668.149219
NC_052673	Koludarov_et_al_2021	misc_RNA	15043888	15044204	.	+	.	Name=LOC105197877 RNA;ID=EWKMg4ru1zPvdBw+uzMEhS+PpGo.1624892360668.149219
NC_052673	Koludarov_et_al_2021	misc_RNA	15044323	15044666	.	+	.	Name=LOC105197877 RNA;ID=EWKMg4ru1zPvdBw+uzMEhS+PpGo.1624892360668.149219
NC_052673	Koludarov_et_al_2021	misc_RNA	15044900	15045325	.	+	.	Name=LOC105197877 RNA;ID=EWKMg4ru1zPvdBw+uzMEhS+PpGo.1624892360668.149219
NC_052673	Koludarov_et_al_2021	misc_RNA	15046407	15046583	.	+	.	Name=LOC105197877 RNA;ID=EWKMg4ru1zPvdBw+uzMEhS+PpGo.1624892360668.149219
NC_052673	Koludarov_et_al_2021	misc_RNA	15055944	15056140	.	+	.	Name=LOC105197877 RNA;ID=EWKMg4ru1zPvdBw+uzMEhS+PpGo.1624892360668.149219
NC_052673	Koludarov_et_al_2021	misc_RNA	15056209	15056501	.	+	.	Name=LOC105197877 RNA;ID=EWKMg4ru1zPvdBw+uzMEhS+PpGo.1624892360668.149219
NC_052673	Koludarov_et_al_2021	misc_RNA	15042590	15043535	.	+	.	Name=LOC105197877 RNA;ID=EWKMg4ru1zPvdBw+uzMEhS+PpGo.1624892360668.149220
NC_052673	Koludarov_et_al_2021	misc_RNA	15043644	15043786	.	+	.	Name=LOC105197877 RNA;ID=EWKMg4ru1zPvdBw+uzMEhS+PpGo.1624892360668.149220
NC_052673	Koludarov_et_al_2021	misc_RNA	15043888	15044204	.	+	.	Name=LOC105197877 RNA;ID=EWKMg4ru1zPvdBw+uzMEhS+PpGo.1624892360668.149220
NC_052673	Koludarov_et_al_2021	misc_RNA	15044323	15044666	.	+	.	Name=LOC105197877 RNA;ID=EWKMg4ru1zPvdBw+uzMEhS+PpGo.1624892360668.149220
NC_052673	Koludarov_et_al_2021	misc_RNA	15044900	15045325	.	+	.	Name=LOC105197877 RNA;ID=EWKMg4ru1zPvdBw+uzMEhS+PpGo.1624892360668.149220
NC_052673	Koludarov_et_al_2021	misc_RNA	15046407	15046583	.	+	.	Name=LOC105197877 RNA;ID=EWKMg4ru1zPvdBw+uzMEhS+PpGo.1624892360668.149220
NC_052673	Koludarov_et_al_2021	misc_RNA	15055944	15056215	.	+	.	Name=LOC105197877 RNA;ID=EWKMg4ru1zPvdBw+uzMEhS+PpGo.1624892360668.149220
NC_052673	Koludarov_et_al_2021	misc_RNA	9760477	9762235	.	-	.	Name=LOC105193562 RNA;ID=EWKMg4ru1zPvdBw+uzMEhS+PpGo.1624892360668.149221
NC_052673	Koludarov_et_al_2021	misc_RNA	9752286	9752892	.	-	.	Name=LOC105193562 RNA;ID=EWKMg4ru1zPvdBw+uzMEhS+PpGo.1624892360668.149221
NC_052673	Koludarov_et_al_2021	misc_RNA	9750938	9751366	.	-	.	Name=LOC105193562 RNA;ID=EWKMg4ru1zPvdBw+uzMEhS+PpGo.1624892360668.149221
NC_052673	Koludarov_et_al_2021	misc_RNA	9750481	9750744	.	-	.	Name=LOC105193562 RNA;ID=EWKMg4ru1zPvdBw+uzMEhS+PpGo.1624892360668.149221
NC_052673	Koludarov_et_al_2021	misc_RNA	9748735	9749819	.	-	.	Name=LOC105193562 RNA;ID=EWKMg4ru1zPvdBw+uzMEhS+PpGo.1624892360668.149221
NC_052673	Koludarov_et_al_2021	misc_RNA	9760477	9762235	.	-	.	Name=LOC105193562 RNA;ID=EWKMg4ru1zPvdBw+uzMEhS+PpGo.1624892360668.149222
NC_052673	Koludarov_et_al_2021	misc_RNA	9760245	9760382	.	-	.	Name=LOC105193562 RNA;ID=EWKMg4ru1zPvdBw+uzMEhS+PpGo.1624892360668.149222
NC_052673	Koludarov_et_al_2021	misc_RNA	9752286	9752892	.	-	.	Name=LOC105193562 RNA;ID=EWKMg4ru1zPvdBw+uzMEhS+PpGo.1624892360668.149222
NC_052673	Koludarov_et_al_2021	misc_RNA	9750938	9751366	.	-	.	Name=LOC105193562 RNA;ID=EWKMg4ru1zPvdBw+uzMEhS+PpGo.1624892360668.149222
NC_052673	Koludarov_et_al_2021	misc_RNA	9750481	9750744	.	-	.	Name=LOC105193562 RNA;ID=EWKMg4ru1zPvdBw+uzMEhS+PpGo.1624892360668.149222
NC_052673	Koludarov_et_al_2021	misc_RNA	9748735	9749819	.	-	.	Name=LOC105193562 RNA;ID=EWKMg4ru1zPvdBw+uzMEhS+PpGo.1624892360668.149222
NC_052673	Koludarov_et_al_2021	misc_RNA	15265388	15265763	.	-	.	Name=LOC105197862 RNA;ID=EWKMg4ru1zPvdBw+uzMEhS+PpGo.1624892360668.149223
NC_052673	Koludarov_et_al_2021	misc_RNA	15264611	15264803	.	-	.	Name=LOC105197862 RNA;ID=EWKMg4ru1zPvdBw+uzMEhS+PpGo.1624892360668.149223
NC_052673	Koludarov_et_al_2021	misc_RNA	15264393	15264520	.	-	.	Name=LOC105197862 RNA;ID=EWKMg4ru1zPvdBw+uzMEhS+PpGo.1624892360668.149223
NC_052673	Koludarov_et_al_2021	misc_RNA	15263923	15264048	.	-	.	Name=LOC105197862 RNA;ID=EWKMg4ru1zPvdBw+uzMEhS+PpGo.1624892360668.149223
NC_052673	Koludarov_et_al_2021	misc_RNA	15263640	15263795	.	-	.	Name=LOC105197862 RNA;ID=EWKMg4ru1zPvdBw+uzMEhS+PpGo.1624892360668.149223
NC_052673	Koludarov_et_al_2021	misc_RNA	15263423	15263562	.	-	.	Name=LOC105197862 RNA;ID=EWKMg4ru1zPvdBw+uzMEhS+PpGo.1624892360668.149223
NC_052673	Koludarov_et_al_2021	misc_RNA	15262826	15262992	.	-	.	Name=LOC105197862 RNA;ID=EWKMg4ru1zPvdBw+uzMEhS+PpGo.1624892360668.149223
NC_052673	Koludarov_et_al_2021	misc_RNA	15262608	15262702	.	-	.	Name=LOC105197862 RNA;ID=EWKMg4ru1zPvdBw+uzMEhS+PpGo.1624892360668.149223
NC_052673	Koludarov_et_al_2021	misc_RNA	15262425	15262517	.	-	.	Name=LOC105197862 RNA;ID=EWKMg4ru1zPvdBw+uzMEhS+PpGo.1624892360668.149223
NC_052673	Koludarov_et_al_2021	misc_RNA	15261832	15262018	.	-	.	Name=LOC105197862 RNA;ID=EWKMg4ru1zPvdBw+uzMEhS+PpGo.1624892360668.149223
NC_052673	Koludarov_et_al_2021	misc_RNA	15261327	15261474	.	-	.	Name=LOC105197862 RNA;ID=EWKMg4ru1zPvdBw+uzMEhS+PpGo.1624892360668.149223
NC_052673	Koludarov_et_al_2021	misc_RNA	15260748	15260894	.	-	.	Name=LOC105197862 RNA;ID=EWKMg4ru1zPvdBw+uzMEhS+PpGo.1624892360668.149223
NC_052673	Koludarov_et_al_2021	misc_RNA	15260371	15260527	.	-	.	Name=LOC105197862 RNA;ID=EWKMg4ru1zPvdBw+uzMEhS+PpGo.1624892360668.149223
NC_052673	Koludarov_et_al_2021	misc_RNA	15260074	15260253	.	-	.	Name=LOC105197862 RNA;ID=EWKMg4ru1zPvdBw+uzMEhS+PpGo.1624892360668.149223
NC_052673	Koludarov_et_al_2021	misc_RNA	15259443	15259685	.	-	.	Name=LOC105197862 RNA;ID=EWKMg4ru1zPvdBw+uzMEhS+PpGo.1624892360668.149223
NC_052673	Koludarov_et_al_2021	misc_RNA	15259260	15259355	.	-	.	Name=LOC105197862 RNA;ID=EWKMg4ru1zPvdBw+uzMEhS+PpGo.1624892360668.149223
NC_052673	Koludarov_et_al_2021	misc_RNA	15258738	15258939	.	-	.	Name=LOC105197862 RNA;ID=EWKMg4ru1zPvdBw+uzMEhS+PpGo.1624892360668.149223
NC_052673	Koludarov_et_al_2021	misc_RNA	15258366	15258642	.	-	.	Name=LOC105197862 RNA;ID=EWKMg4ru1zPvdBw+uzMEhS+PpGo.1624892360668.149223
NC_052673	Koludarov_et_al_2021	misc_RNA	15257902	15258194	.	-	.	Name=LOC105197862 RNA;ID=EWKMg4ru1zPvdBw+uzMEhS+PpGo.1624892360668.149223
NC_052673	Koludarov_et_al_2021	misc_RNA	15257472	15257697	.	-	.	Name=LOC105197862 RNA;ID=EWKMg4ru1zPvdBw+uzMEhS+PpGo.1624892360668.149223
NC_052673	Koludarov_et_al_2021	misc_RNA	15257224	15257340	.	-	.	Name=LOC105197862 RNA;ID=EWKMg4ru1zPvdBw+uzMEhS+PpGo.1624892360668.149223
NC_052673	Koludarov_et_al_2021	misc_RNA	15256850	15257134	.	-	.	Name=LOC105197862 RNA;ID=EWKMg4ru1zPvdBw+uzMEhS+PpGo.1624892360668.149223
NC_052673	Koludarov_et_al_2021	misc_RNA	15256158	15256700	.	-	.	Name=LOC105197862 RNA;ID=EWKMg4ru1zPvdBw+uzMEhS+PpGo.1624892360668.149223
NC_052673	Koludarov_et_al_2021	misc_RNA	15253855	15255279	.	-	.	Name=LOC105197862 RNA;ID=EWKMg4ru1zPvdBw+uzMEhS+PpGo.1624892360668.149223
NC_052673	Koludarov_et_al_2021	misc_RNA	19414826	19415635	.	-	.	Name=LOC105196658 RNA;ID=EWKMg4ru1zPvdBw+uzMEhS+PpGo.1624892360668.149224
NC_052673	Koludarov_et_al_2021	misc_RNA	19413613	19413934	.	-	.	Name=LOC105196658 RNA;ID=EWKMg4ru1zPvdBw+uzMEhS+PpGo.1624892360668.149224
NC_052673	Koludarov_et_al_2021	misc_RNA	19413363	19413523	.	-	.	Name=LOC105196658 RNA;ID=EWKMg4ru1zPvdBw+uzMEhS+PpGo.1624892360668.149224
NC_052673	Koludarov_et_al_2021	misc_RNA	19412928	19413266	.	-	.	Name=LOC105196658 RNA;ID=EWKMg4ru1zPvdBw+uzMEhS+PpGo.1624892360668.149224
NC_052673	Koludarov_et_al_2021	misc_RNA	19411454	19412587	.	-	.	Name=LOC105196658 RNA;ID=EWKMg4ru1zPvdBw+uzMEhS+PpGo.1624892360668.149224
NC_052673	Koludarov_et_al_2021	misc_RNA	19410963	19411263	.	-	.	Name=LOC105196658 RNA;ID=EWKMg4ru1zPvdBw+uzMEhS+PpGo.1624892360668.149224
NC_052673	Koludarov_et_al_2021	misc_RNA	19410157	19410572	.	-	.	Name=LOC105196658 RNA;ID=EWKMg4ru1zPvdBw+uzMEhS+PpGo.1624892360668.149224
NC_052673	Koludarov_et_al_2021	misc_RNA	19409344	19409985	.	-	.	Name=LOC105196658 RNA;ID=EWKMg4ru1zPvdBw+uzMEhS+PpGo.1624892360668.149224
NC_052673	Koludarov_et_al_2021	misc_RNA	19408832	19409245	.	-	.	Name=LOC105196658 RNA;ID=EWKMg4ru1zPvdBw+uzMEhS+PpGo.1624892360668.149224
NC_052673	Koludarov_et_al_2021	misc_RNA	19408544	19408760	.	-	.	Name=LOC105196658 RNA;ID=EWKMg4ru1zPvdBw+uzMEhS+PpGo.1624892360668.149224
NC_052673	Koludarov_et_al_2021	misc_RNA	19408144	19408452	.	-	.	Name=LOC105196658 RNA;ID=EWKMg4ru1zPvdBw+uzMEhS+PpGo.1624892360668.149224
NC_052673	Koludarov_et_al_2021	misc_RNA	19405013	19406584	.	-	.	Name=LOC105196658 RNA;ID=EWKMg4ru1zPvdBw+uzMEhS+PpGo.1624892360668.149224
NC_052673	Koludarov_et_al_2021	misc_RNA	19414826	19415635	.	-	.	Name=LOC105196658 RNA;ID=EWKMg4ru1zPvdBw+uzMEhS+PpGo.1624892360668.149225
NC_052673	Koludarov_et_al_2021	misc_RNA	19413613	19413934	.	-	.	Name=LOC105196658 RNA;ID=EWKMg4ru1zPvdBw+uzMEhS+PpGo.1624892360668.149225
NC_052673	Koludarov_et_al_2021	misc_RNA	19413363	19413523	.	-	.	Name=LOC105196658 RNA;ID=EWKMg4ru1zPvdBw+uzMEhS+PpGo.1624892360668.149225
NC_052673	Koludarov_et_al_2021	misc_RNA	19412928	19413266	.	-	.	Name=LOC105196658 RNA;ID=EWKMg4ru1zPvdBw+uzMEhS+PpGo.1624892360668.149225
NC_052673	Koludarov_et_al_2021	misc_RNA	19411454	19412587	.	-	.	Name=LOC105196658 RNA;ID=EWKMg4ru1zPvdBw+uzMEhS+PpGo.1624892360668.149225
NC_052673	Koludarov_et_al_2021	misc_RNA	19410963	19411263	.	-	.	Name=LOC105196658 RNA;ID=EWKMg4ru1zPvdBw+uzMEhS+PpGo.1624892360668.149225
NC_052673	Koludarov_et_al_2021	misc_RNA	19410859	19410882	.	-	.	Name=LOC105196658 RNA;ID=EWKMg4ru1zPvdBw+uzMEhS+PpGo.1624892360668.149225
NC_052673	Koludarov_et_al_2021	misc_RNA	19410157	19410563	.	-	.	Name=LOC105196658 RNA;ID=EWKMg4ru1zPvdBw+uzMEhS+PpGo.1624892360668.149225
NC_052673	Koludarov_et_al_2021	misc_RNA	19409344	19409985	.	-	.	Name=LOC105196658 RNA;ID=EWKMg4ru1zPvdBw+uzMEhS+PpGo.1624892360668.149225
NC_052673	Koludarov_et_al_2021	misc_RNA	19408832	19409245	.	-	.	Name=LOC105196658 RNA;ID=EWKMg4ru1zPvdBw+uzMEhS+PpGo.1624892360668.149225
NC_052673	Koludarov_et_al_2021	misc_RNA	19408544	19408760	.	-	.	Name=LOC105196658 RNA;ID=EWKMg4ru1zPvdBw+uzMEhS+PpGo.1624892360668.149225
NC_052673	Koludarov_et_al_2021	misc_RNA	19408144	19408452	.	-	.	Name=LOC105196658 RNA;ID=EWKMg4ru1zPvdBw+uzMEhS+PpGo.1624892360668.149225
NC_052673	Koludarov_et_al_2021	misc_RNA	19405013	19406584	.	-	.	Name=LOC105196658 RNA;ID=EWKMg4ru1zPvdBw+uzMEhS+PpGo.1624892360668.149225
NC_052673	Koludarov_et_al_2021	misc_RNA	14318354	14318591	.	+	.	Name=LOC105197070 RNA;ID=EWKMg4ru1zPvdBw+uzMEhS+PpGo.1624892360668.149226
NC_052673	Koludarov_et_al_2021	misc_RNA	14319210	14319390	.	+	.	Name=LOC105197070 RNA;ID=EWKMg4ru1zPvdBw+uzMEhS+PpGo.1624892360668.149226
NC_052673	Koludarov_et_al_2021	misc_RNA	14319568	14319711	.	+	.	Name=LOC105197070 RNA;ID=EWKMg4ru1zPvdBw+uzMEhS+PpGo.1624892360668.149226
NC_052673	Koludarov_et_al_2021	misc_RNA	14319903	14320057	.	+	.	Name=LOC105197070 RNA;ID=EWKMg4ru1zPvdBw+uzMEhS+PpGo.1624892360668.149226
NC_052673	Koludarov_et_al_2021	misc_RNA	14320134	14320324	.	+	.	Name=LOC105197070 RNA;ID=EWKMg4ru1zPvdBw+uzMEhS+PpGo.1624892360668.149226
NC_052673	Koludarov_et_al_2021	misc_RNA	14320440	14321182	.	+	.	Name=LOC105197070 RNA;ID=EWKMg4ru1zPvdBw+uzMEhS+PpGo.1624892360668.149226
NC_052673	Koludarov_et_al_2021	misc_RNA	14321534	14321842	.	+	.	Name=LOC105197070 RNA;ID=EWKMg4ru1zPvdBw+uzMEhS+PpGo.1624892360668.149226
NC_052673	Koludarov_et_al_2021	misc_RNA	14321978	14322361	.	+	.	Name=LOC105197070 RNA;ID=EWKMg4ru1zPvdBw+uzMEhS+PpGo.1624892360668.149226
NC_052673	Koludarov_et_al_2021	misc_RNA	14323006	14323332	.	+	.	Name=LOC105197070 RNA;ID=EWKMg4ru1zPvdBw+uzMEhS+PpGo.1624892360668.149226
NC_052673	Koludarov_et_al_2021	misc_RNA	14323536	14323865	.	+	.	Name=LOC105197070 RNA;ID=EWKMg4ru1zPvdBw+uzMEhS+PpGo.1624892360668.149226
NC_052673	Koludarov_et_al_2021	misc_RNA	14323953	14324118	.	+	.	Name=LOC105197070 RNA;ID=EWKMg4ru1zPvdBw+uzMEhS+PpGo.1624892360668.149226
NC_052673	Koludarov_et_al_2021	misc_RNA	14324255	14324368	.	+	.	Name=LOC105197070 RNA;ID=EWKMg4ru1zPvdBw+uzMEhS+PpGo.1624892360668.149226
NC_052673	Koludarov_et_al_2021	misc_RNA	14324459	14324651	.	+	.	Name=LOC105197070 RNA;ID=EWKMg4ru1zPvdBw+uzMEhS+PpGo.1624892360668.149226
NC_052673	Koludarov_et_al_2021	misc_RNA	14324774	14324939	.	+	.	Name=LOC105197070 RNA;ID=EWKMg4ru1zPvdBw+uzMEhS+PpGo.1624892360668.149226
NC_052673	Koludarov_et_al_2021	misc_RNA	14325027	14325297	.	+	.	Name=LOC105197070 RNA;ID=EWKMg4ru1zPvdBw+uzMEhS+PpGo.1624892360668.149226
NC_052673	Koludarov_et_al_2021	misc_RNA	14325415	14325745	.	+	.	Name=LOC105197070 RNA;ID=EWKMg4ru1zPvdBw+uzMEhS+PpGo.1624892360668.149226
NC_052673	Koludarov_et_al_2021	misc_RNA	14326070	14326396	.	+	.	Name=LOC105197070 RNA;ID=EWKMg4ru1zPvdBw+uzMEhS+PpGo.1624892360668.149226
NC_052673	Koludarov_et_al_2021	misc_RNA	14326825	14327718	.	+	.	Name=LOC105197070 RNA;ID=EWKMg4ru1zPvdBw+uzMEhS+PpGo.1624892360668.149226
NC_052673	Koludarov_et_al_2021	misc_RNA	9612208	9614433	.	-	.	Name=LOC105205300 RNA;ID=EWKMg4ru1zPvdBw+uzMEhS+PpGo.1624892360668.149227
NC_052673	Koludarov_et_al_2021	misc_RNA	9612096	9612112	.	-	.	Name=LOC105205300 RNA;ID=EWKMg4ru1zPvdBw+uzMEhS+PpGo.1624892360668.149227
NC_052673	Koludarov_et_al_2021	misc_RNA	9611269	9611953	.	-	.	Name=LOC105205300 RNA;ID=EWKMg4ru1zPvdBw+uzMEhS+PpGo.1624892360668.149227
NC_052673	Koludarov_et_al_2021	misc_RNA	9607048	9607103	.	-	.	Name=LOC105205300 RNA;ID=EWKMg4ru1zPvdBw+uzMEhS+PpGo.1624892360668.149227
NC_052673	Koludarov_et_al_2021	misc_RNA	9606566	9606595	.	-	.	Name=LOC105205300 RNA;ID=EWKMg4ru1zPvdBw+uzMEhS+PpGo.1624892360668.149227
NC_052673	Koludarov_et_al_2021	misc_RNA	9612208	9614433	.	-	.	Name=LOC105205300 RNA;ID=EWKMg4ru1zPvdBw+uzMEhS+PpGo.1624892360668.149228
NC_052673	Koludarov_et_al_2021	misc_RNA	9612096	9612112	.	-	.	Name=LOC105205300 RNA;ID=EWKMg4ru1zPvdBw+uzMEhS+PpGo.1624892360668.149228
NC_052673	Koludarov_et_al_2021	misc_RNA	9611269	9611968	.	-	.	Name=LOC105205300 RNA;ID=EWKMg4ru1zPvdBw+uzMEhS+PpGo.1624892360668.149228
NC_052673	Koludarov_et_al_2021	misc_RNA	9607048	9607103	.	-	.	Name=LOC105205300 RNA;ID=EWKMg4ru1zPvdBw+uzMEhS+PpGo.1624892360668.149228
NC_052673	Koludarov_et_al_2021	misc_RNA	9606566	9606595	.	-	.	Name=LOC105205300 RNA;ID=EWKMg4ru1zPvdBw+uzMEhS+PpGo.1624892360668.149228
NC_052673	Koludarov_et_al_2021	misc_RNA	9612208	9614433	.	-	.	Name=LOC105205300 RNA;ID=EWKMg4ru1zPvdBw+uzMEhS+PpGo.1624892360668.149229
NC_052673	Koludarov_et_al_2021	misc_RNA	9611857	9612112	.	-	.	Name=LOC105205300 RNA;ID=EWKMg4ru1zPvdBw+uzMEhS+PpGo.1624892360668.149229
NC_052673	Koludarov_et_al_2021	misc_RNA	9611269	9611789	.	-	.	Name=LOC105205300 RNA;ID=EWKMg4ru1zPvdBw+uzMEhS+PpGo.1624892360668.149229
NC_052673	Koludarov_et_al_2021	misc_RNA	9607048	9607103	.	-	.	Name=LOC105205300 RNA;ID=EWKMg4ru1zPvdBw+uzMEhS+PpGo.1624892360668.149229
NC_052673	Koludarov_et_al_2021	misc_RNA	9606566	9606595	.	-	.	Name=LOC105205300 RNA;ID=EWKMg4ru1zPvdBw+uzMEhS+PpGo.1624892360668.149229
NC_052673	Koludarov_et_al_2021	misc_RNA	9612208	9614433	.	-	.	Name=LOC105205300 RNA;ID=EWKMg4ru1zPvdBw+uzMEhS+PpGo.1624892360668.149230
NC_052673	Koludarov_et_al_2021	misc_RNA	9611269	9612112	.	-	.	Name=LOC105205300 RNA;ID=EWKMg4ru1zPvdBw+uzMEhS+PpGo.1624892360668.149230
NC_052673	Koludarov_et_al_2021	misc_RNA	9607048	9607103	.	-	.	Name=LOC105205300 RNA;ID=EWKMg4ru1zPvdBw+uzMEhS+PpGo.1624892360668.149230
NC_052673	Koludarov_et_al_2021	misc_RNA	9606566	9606595	.	-	.	Name=LOC105205300 RNA;ID=EWKMg4ru1zPvdBw+uzMEhS+PpGo.1624892360668.149230
NC_052673	Koludarov_et_al_2021	misc_RNA	8872217	8872715	.	+	.	Name=LOC105193025 RNA;ID=EWKMg4ru1zPvdBw+uzMEhS+PpGo.1624892360668.149231
NC_052673	Koludarov_et_al_2021	misc_RNA	8872949	8873303	.	+	.	Name=LOC105193025 RNA;ID=EWKMg4ru1zPvdBw+uzMEhS+PpGo.1624892360668.149231
NC_052673	Koludarov_et_al_2021	misc_RNA	8873625	8873855	.	+	.	Name=LOC105193025 RNA;ID=EWKMg4ru1zPvdBw+uzMEhS+PpGo.1624892360668.149231
NC_052673	Koludarov_et_al_2021	misc_RNA	8873929	8874042	.	+	.	Name=LOC105193025 RNA;ID=EWKMg4ru1zPvdBw+uzMEhS+PpGo.1624892360668.149231
NC_052673	Koludarov_et_al_2021	misc_RNA	8875106	8875261	.	+	.	Name=LOC105193025 RNA;ID=EWKMg4ru1zPvdBw+uzMEhS+PpGo.1624892360668.149231
NC_052673	Koludarov_et_al_2021	misc_RNA	8877917	8878703	.	+	.	Name=LOC105193025 RNA;ID=EWKMg4ru1zPvdBw+uzMEhS+PpGo.1624892360668.149231
NC_052673	Koludarov_et_al_2021	misc_RNA	8879461	8879846	.	+	.	Name=LOC105193025 RNA;ID=EWKMg4ru1zPvdBw+uzMEhS+PpGo.1624892360668.149231
NC_052673	Koludarov_et_al_2021	misc_RNA	8872217	8872715	.	+	.	Name=LOC105193025 RNA;ID=EWKMg4ru1zPvdBw+uzMEhS+PpGo.1624892360668.149232
NC_052673	Koludarov_et_al_2021	misc_RNA	8872949	8873303	.	+	.	Name=LOC105193025 RNA;ID=EWKMg4ru1zPvdBw+uzMEhS+PpGo.1624892360668.149232
NC_052673	Koludarov_et_al_2021	misc_RNA	8873625	8873855	.	+	.	Name=LOC105193025 RNA;ID=EWKMg4ru1zPvdBw+uzMEhS+PpGo.1624892360668.149232
NC_052673	Koludarov_et_al_2021	misc_RNA	8873929	8874042	.	+	.	Name=LOC105193025 RNA;ID=EWKMg4ru1zPvdBw+uzMEhS+PpGo.1624892360668.149232
NC_052673	Koludarov_et_al_2021	misc_RNA	8875106	8875261	.	+	.	Name=LOC105193025 RNA;ID=EWKMg4ru1zPvdBw+uzMEhS+PpGo.1624892360668.149232
NC_052673	Koludarov_et_al_2021	misc_RNA	8877917	8878057	.	+	.	Name=LOC105193025 RNA;ID=EWKMg4ru1zPvdBw+uzMEhS+PpGo.1624892360668.149232
NC_052673	Koludarov_et_al_2021	misc_RNA	8878477	8878703	.	+	.	Name=LOC105193025 RNA;ID=EWKMg4ru1zPvdBw+uzMEhS+PpGo.1624892360668.149232
NC_052673	Koludarov_et_al_2021	misc_RNA	8879461	8879846	.	+	.	Name=LOC105193025 RNA;ID=EWKMg4ru1zPvdBw+uzMEhS+PpGo.1624892360668.149232
NC_052673	Koludarov_et_al_2021	misc_RNA	9612208	9614433	.	-	.	Name=LOC105205300 RNA;ID=EWKMg4ru1zPvdBw+uzMEhS+PpGo.1624892360668.149233
NC_052673	Koludarov_et_al_2021	misc_RNA	9611269	9612112	.	-	.	Name=LOC105205300 RNA;ID=EWKMg4ru1zPvdBw+uzMEhS+PpGo.1624892360668.149233
NC_052673	Koludarov_et_al_2021	misc_RNA	9607214	9607313	.	-	.	Name=LOC105205300 RNA;ID=EWKMg4ru1zPvdBw+uzMEhS+PpGo.1624892360668.149233
NC_052673	Koludarov_et_al_2021	misc_RNA	9607081	9607103	.	-	.	Name=LOC105205300 RNA;ID=EWKMg4ru1zPvdBw+uzMEhS+PpGo.1624892360668.149233
NC_052673	Koludarov_et_al_2021	misc_RNA	8927412	8927542	.	-	.	Name=LOC120358864 RNA;ID=EWKMg4ru1zPvdBw+uzMEhS+PpGo.1624892360668.149234
NC_052673	Koludarov_et_al_2021	misc_RNA	8921759	8924641	.	-	.	Name=LOC120358864 RNA;ID=EWKMg4ru1zPvdBw+uzMEhS+PpGo.1624892360668.149234
NC_052673	Koludarov_et_al_2021	misc_RNA	8920330	8920426	.	-	.	Name=LOC120358864 RNA;ID=EWKMg4ru1zPvdBw+uzMEhS+PpGo.1624892360668.149234
NC_052673	Koludarov_et_al_2021	misc_RNA	10773810	10774204	.	+	.	Name=LOC105205312 RNA;ID=EWKMg4ru1zPvdBw+uzMEhS+PpGo.1624892360668.149235
NC_052673	Koludarov_et_al_2021	misc_RNA	10774525	10776235	.	+	.	Name=LOC105205312 RNA;ID=EWKMg4ru1zPvdBw+uzMEhS+PpGo.1624892360668.149235
NC_052673	Koludarov_et_al_2021	misc_RNA	10776345	10777309	.	+	.	Name=LOC105205312 RNA;ID=EWKMg4ru1zPvdBw+uzMEhS+PpGo.1624892360668.149235
NC_052673	Koludarov_et_al_2021	misc_RNA	10777613	10777726	.	+	.	Name=LOC105205312 RNA;ID=EWKMg4ru1zPvdBw+uzMEhS+PpGo.1624892360668.149235
NC_052673	Koludarov_et_al_2021	misc_RNA	10778040	10778187	.	+	.	Name=LOC105205312 RNA;ID=EWKMg4ru1zPvdBw+uzMEhS+PpGo.1624892360668.149235
NC_052673	Koludarov_et_al_2021	misc_RNA	10778389	10778582	.	+	.	Name=LOC105205312 RNA;ID=EWKMg4ru1zPvdBw+uzMEhS+PpGo.1624892360668.149235
NC_052673	Koludarov_et_al_2021	misc_RNA	10779676	10780159	.	+	.	Name=LOC105205312 RNA;ID=EWKMg4ru1zPvdBw+uzMEhS+PpGo.1624892360668.149235
NC_052673	Koludarov_et_al_2021	misc_RNA	11209629	11210472	.	+	.	Name=LOC105195489 RNA;ID=EWKMg4ru1zPvdBw+uzMEhS+PpGo.1624892360668.149236
NC_052673	Koludarov_et_al_2021	misc_RNA	11210862	11211430	.	+	.	Name=LOC105195489 RNA;ID=EWKMg4ru1zPvdBw+uzMEhS+PpGo.1624892360668.149236
NC_052673	Koludarov_et_al_2021	misc_RNA	11211614	11211741	.	+	.	Name=LOC105195489 RNA;ID=EWKMg4ru1zPvdBw+uzMEhS+PpGo.1624892360668.149236
NC_052673	Koludarov_et_al_2021	misc_RNA	11212201	11212378	.	+	.	Name=LOC105195489 RNA;ID=EWKMg4ru1zPvdBw+uzMEhS+PpGo.1624892360668.149236
NC_052673	Koludarov_et_al_2021	misc_RNA	11213127	11213307	.	+	.	Name=LOC105195489 RNA;ID=EWKMg4ru1zPvdBw+uzMEhS+PpGo.1624892360668.149236
NC_052673	Koludarov_et_al_2021	misc_RNA	11213396	11214689	.	+	.	Name=LOC105195489 RNA;ID=EWKMg4ru1zPvdBw+uzMEhS+PpGo.1624892360668.149236
NC_052673	Koludarov_et_al_2021	misc_RNA	11214915	11215546	.	+	.	Name=LOC105195489 RNA;ID=EWKMg4ru1zPvdBw+uzMEhS+PpGo.1624892360668.149236
NC_052673	Koludarov_et_al_2021	misc_RNA	10773810	10774204	.	+	.	Name=LOC105205312 RNA;ID=EWKMg4ru1zPvdBw+uzMEhS+PpGo.1624892360668.149237
NC_052673	Koludarov_et_al_2021	misc_RNA	10774525	10776235	.	+	.	Name=LOC105205312 RNA;ID=EWKMg4ru1zPvdBw+uzMEhS+PpGo.1624892360668.149237
NC_052673	Koludarov_et_al_2021	misc_RNA	10776345	10777309	.	+	.	Name=LOC105205312 RNA;ID=EWKMg4ru1zPvdBw+uzMEhS+PpGo.1624892360668.149237
NC_052673	Koludarov_et_al_2021	misc_RNA	10777613	10777726	.	+	.	Name=LOC105205312 RNA;ID=EWKMg4ru1zPvdBw+uzMEhS+PpGo.1624892360668.149237
NC_052673	Koludarov_et_al_2021	misc_RNA	10778040	10778187	.	+	.	Name=LOC105205312 RNA;ID=EWKMg4ru1zPvdBw+uzMEhS+PpGo.1624892360668.149237
NC_052673	Koludarov_et_al_2021	misc_RNA	10778389	10778582	.	+	.	Name=LOC105205312 RNA;ID=EWKMg4ru1zPvdBw+uzMEhS+PpGo.1624892360668.149237
NC_052673	Koludarov_et_al_2021	misc_RNA	10778968	10779257	.	+	.	Name=LOC105205312 RNA;ID=EWKMg4ru1zPvdBw+uzMEhS+PpGo.1624892360668.149237
NC_052673	Koludarov_et_al_2021	misc_RNA	5675042	5675205	.	-	.	Name=LOC113005591 RNA;ID=EWKMg4ru1zPvdBw+uzMEhS+PpGo.1624892360668.149238
NC_052673	Koludarov_et_al_2021	misc_RNA	5674549	5674757	.	-	.	Name=LOC113005591 RNA;ID=EWKMg4ru1zPvdBw+uzMEhS+PpGo.1624892360668.149238
NC_052673	Koludarov_et_al_2021	misc_RNA	5670021	5670174	.	-	.	Name=LOC113005591 RNA;ID=EWKMg4ru1zPvdBw+uzMEhS+PpGo.1624892360668.149238
NC_052673	Koludarov_et_al_2021	misc_RNA	5675042	5675205	.	-	.	Name=LOC113005591 RNA;ID=EWKMg4ru1zPvdBw+uzMEhS+PpGo.1624892360668.149239
NC_052673	Koludarov_et_al_2021	misc_RNA	5674517	5674757	.	-	.	Name=LOC113005591 RNA;ID=EWKMg4ru1zPvdBw+uzMEhS+PpGo.1624892360668.149239
NC_052673	Koludarov_et_al_2021	misc_RNA	5670021	5670174	.	-	.	Name=LOC113005591 RNA;ID=EWKMg4ru1zPvdBw+uzMEhS+PpGo.1624892360668.149239
NC_052673	Koludarov_et_al_2021	misc_RNA	9736829	9738311	.	+	.	Name=LOC105193385 RNA;ID=EWKMg4ru1zPvdBw+uzMEhS+PpGo.1624892360668.149240
NC_052673	Koludarov_et_al_2021	misc_RNA	9739568	9739666	.	+	.	Name=LOC105193385 RNA;ID=EWKMg4ru1zPvdBw+uzMEhS+PpGo.1624892360668.149240
NC_052673	Koludarov_et_al_2021	misc_RNA	9740484	9740585	.	+	.	Name=LOC105193385 RNA;ID=EWKMg4ru1zPvdBw+uzMEhS+PpGo.1624892360668.149240
NC_052673	Koludarov_et_al_2021	misc_RNA	9740811	9740922	.	+	.	Name=LOC105193385 RNA;ID=EWKMg4ru1zPvdBw+uzMEhS+PpGo.1624892360668.149240
NC_052673	Koludarov_et_al_2021	misc_RNA	9741688	9741963	.	+	.	Name=LOC105193385 RNA;ID=EWKMg4ru1zPvdBw+uzMEhS+PpGo.1624892360668.149240
NC_052673	Koludarov_et_al_2021	misc_RNA	8927412	8927542	.	-	.	Name=LOC120358864 RNA;ID=EWKMg4ru1zPvdBw+uzMEhS+PpGo.1624892360668.149241
NC_052673	Koludarov_et_al_2021	misc_RNA	8923600	8924641	.	-	.	Name=LOC120358864 RNA;ID=EWKMg4ru1zPvdBw+uzMEhS+PpGo.1624892360668.149241
NC_052673	Koludarov_et_al_2021	misc_RNA	8922416	8923430	.	-	.	Name=LOC120358864 RNA;ID=EWKMg4ru1zPvdBw+uzMEhS+PpGo.1624892360668.149241
NC_052673	Koludarov_et_al_2021	misc_RNA	18491409	18492410	.	-	.	Name=LOC105197686 RNA;ID=EWKMg4ru1zPvdBw+uzMEhS+PpGo.1624892360669.149242
NC_052673	Koludarov_et_al_2021	misc_RNA	18490825	18491153	.	-	.	Name=LOC105197686 RNA;ID=EWKMg4ru1zPvdBw+uzMEhS+PpGo.1624892360669.149242
NC_052673	Koludarov_et_al_2021	misc_RNA	18490400	18490728	.	-	.	Name=LOC105197686 RNA;ID=EWKMg4ru1zPvdBw+uzMEhS+PpGo.1624892360669.149242
NC_052673	Koludarov_et_al_2021	misc_RNA	18490186	18490326	.	-	.	Name=LOC105197686 RNA;ID=EWKMg4ru1zPvdBw+uzMEhS+PpGo.1624892360669.149242
NC_052673	Koludarov_et_al_2021	misc_RNA	18489759	18489913	.	-	.	Name=LOC105197686 RNA;ID=EWKMg4ru1zPvdBw+uzMEhS+PpGo.1624892360669.149242
NC_052673	Koludarov_et_al_2021	misc_RNA	18489359	18489681	.	-	.	Name=LOC105197686 RNA;ID=EWKMg4ru1zPvdBw+uzMEhS+PpGo.1624892360669.149242
NC_052673	Koludarov_et_al_2021	misc_RNA	18489094	18489227	.	-	.	Name=LOC105197686 RNA;ID=EWKMg4ru1zPvdBw+uzMEhS+PpGo.1624892360669.149242
NC_052673	Koludarov_et_al_2021	misc_RNA	18487597	18488942	.	-	.	Name=LOC105197686 RNA;ID=EWKMg4ru1zPvdBw+uzMEhS+PpGo.1624892360669.149242
NC_052673	Koludarov_et_al_2021	misc_RNA	18491409	18492402	.	-	.	Name=LOC105197686 RNA;ID=EWKMg4ru1zPvdBw+uzMEhS+PpGo.1624892360669.149243
NC_052673	Koludarov_et_al_2021	misc_RNA	18490825	18491153	.	-	.	Name=LOC105197686 RNA;ID=EWKMg4ru1zPvdBw+uzMEhS+PpGo.1624892360669.149243
NC_052673	Koludarov_et_al_2021	misc_RNA	18490400	18490728	.	-	.	Name=LOC105197686 RNA;ID=EWKMg4ru1zPvdBw+uzMEhS+PpGo.1624892360669.149243
NC_052673	Koludarov_et_al_2021	misc_RNA	18490186	18490326	.	-	.	Name=LOC105197686 RNA;ID=EWKMg4ru1zPvdBw+uzMEhS+PpGo.1624892360669.149243
NC_052673	Koludarov_et_al_2021	misc_RNA	18489759	18489913	.	-	.	Name=LOC105197686 RNA;ID=EWKMg4ru1zPvdBw+uzMEhS+PpGo.1624892360669.149243
NC_052673	Koludarov_et_al_2021	misc_RNA	18489094	18489681	.	-	.	Name=LOC105197686 RNA;ID=EWKMg4ru1zPvdBw+uzMEhS+PpGo.1624892360669.149243
NC_052673	Koludarov_et_al_2021	misc_RNA	18487597	18488942	.	-	.	Name=LOC105197686 RNA;ID=EWKMg4ru1zPvdBw+uzMEhS+PpGo.1624892360669.149243
NC_052673	Koludarov_et_al_2021	misc_RNA	17687152	17687423	.	-	.	Name=LOC105197749 RNA;ID=EWKMg4ru1zPvdBw+uzMEhS+PpGo.1624892360669.149244
NC_052673	Koludarov_et_al_2021	misc_RNA	17685983	17686107	.	-	.	Name=LOC105197749 RNA;ID=EWKMg4ru1zPvdBw+uzMEhS+PpGo.1624892360669.149244
NC_052673	Koludarov_et_al_2021	misc_RNA	17684417	17684684	.	-	.	Name=LOC105197749 RNA;ID=EWKMg4ru1zPvdBw+uzMEhS+PpGo.1624892360669.149244
NC_052673	Koludarov_et_al_2021	misc_RNA	17682724	17684088	.	-	.	Name=LOC105197749 RNA;ID=EWKMg4ru1zPvdBw+uzMEhS+PpGo.1624892360669.149244
NC_052673	Koludarov_et_al_2021	misc_RNA	17687152	17687423	.	-	.	Name=LOC105197749 RNA;ID=EWKMg4ru1zPvdBw+uzMEhS+PpGo.1624892360669.149245
NC_052673	Koludarov_et_al_2021	misc_RNA	17685983	17686107	.	-	.	Name=LOC105197749 RNA;ID=EWKMg4ru1zPvdBw+uzMEhS+PpGo.1624892360669.149245
NC_052673	Koludarov_et_al_2021	misc_RNA	17684417	17684702	.	-	.	Name=LOC105197749 RNA;ID=EWKMg4ru1zPvdBw+uzMEhS+PpGo.1624892360669.149245
NC_052673	Koludarov_et_al_2021	misc_RNA	17682724	17684088	.	-	.	Name=LOC105197749 RNA;ID=EWKMg4ru1zPvdBw+uzMEhS+PpGo.1624892360669.149245
NC_052673	Koludarov_et_al_2021	misc_RNA	2457135	2461279	.	+	.	Name=LOC113004521 RNA;ID=EWKMg4ru1zPvdBw+uzMEhS+PpGo.1624892360669.149246
NC_052673	Koludarov_et_al_2021	misc_RNA	2461364	2461807	.	+	.	Name=LOC113004521 RNA;ID=EWKMg4ru1zPvdBw+uzMEhS+PpGo.1624892360669.149246
NC_052673	Koludarov_et_al_2021	misc_RNA	2457135	2461279	.	+	.	Name=LOC113004521 RNA;ID=EWKMg4ru1zPvdBw+uzMEhS+PpGo.1624892360669.149247
NC_052673	Koludarov_et_al_2021	misc_RNA	2461467	2461807	.	+	.	Name=LOC113004521 RNA;ID=EWKMg4ru1zPvdBw+uzMEhS+PpGo.1624892360669.149247
NC_052673	Koludarov_et_al_2021	misc_RNA	5675042	5675205	.	-	.	Name=LOC113005591 RNA;ID=EWKMg4ru1zPvdBw+uzMEhS+PpGo.1624892360669.149248
NC_052673	Koludarov_et_al_2021	misc_RNA	5674517	5674757	.	-	.	Name=LOC113005591 RNA;ID=EWKMg4ru1zPvdBw+uzMEhS+PpGo.1624892360669.149248
NC_052673	Koludarov_et_al_2021	misc_RNA	5673972	5674212	.	-	.	Name=LOC113005591 RNA;ID=EWKMg4ru1zPvdBw+uzMEhS+PpGo.1624892360669.149248
NC_052673	Koludarov_et_al_2021	misc_RNA	5673633	5673810	.	-	.	Name=LOC113005591 RNA;ID=EWKMg4ru1zPvdBw+uzMEhS+PpGo.1624892360669.149248
NC_052673	Koludarov_et_al_2021	misc_RNA	5672908	5673566	.	-	.	Name=LOC113005591 RNA;ID=EWKMg4ru1zPvdBw+uzMEhS+PpGo.1624892360669.149248
NC_052673	Koludarov_et_al_2021	misc_RNA	5670849	5670935	.	-	.	Name=LOC113005591 RNA;ID=EWKMg4ru1zPvdBw+uzMEhS+PpGo.1624892360669.149248
NC_052673	Koludarov_et_al_2021	misc_RNA	8798307	8799051	.	+	.	Name=LOC105193428 RNA;ID=EWKMg4ru1zPvdBw+uzMEhS+PpGo.1624892360669.149249
NC_052673	Koludarov_et_al_2021	misc_RNA	8799179	8799533	.	+	.	Name=LOC105193428 RNA;ID=EWKMg4ru1zPvdBw+uzMEhS+PpGo.1624892360669.149249
NC_052673	Koludarov_et_al_2021	misc_RNA	8800089	8800316	.	+	.	Name=LOC105193428 RNA;ID=EWKMg4ru1zPvdBw+uzMEhS+PpGo.1624892360669.149249
NC_052673	Koludarov_et_al_2021	misc_RNA	8801846	8801959	.	+	.	Name=LOC105193428 RNA;ID=EWKMg4ru1zPvdBw+uzMEhS+PpGo.1624892360669.149249
NC_052673	Koludarov_et_al_2021	misc_RNA	8802076	8802390	.	+	.	Name=LOC105193428 RNA;ID=EWKMg4ru1zPvdBw+uzMEhS+PpGo.1624892360669.149249
NC_052673	Koludarov_et_al_2021	misc_RNA	8802470	8802645	.	+	.	Name=LOC105193428 RNA;ID=EWKMg4ru1zPvdBw+uzMEhS+PpGo.1624892360669.149249
NC_052673	Koludarov_et_al_2021	misc_RNA	5441377	5441526	.	+	.	Name=LOC113004807 RNA;ID=EWKMg4ru1zPvdBw+uzMEhS+PpGo.1624892360669.149250
NC_052673	Koludarov_et_al_2021	misc_RNA	5442669	5442895	.	+	.	Name=LOC113004807 RNA;ID=EWKMg4ru1zPvdBw+uzMEhS+PpGo.1624892360669.149250
NC_052673	Koludarov_et_al_2021	misc_RNA	5442999	5443270	.	+	.	Name=LOC113004807 RNA;ID=EWKMg4ru1zPvdBw+uzMEhS+PpGo.1624892360669.149250
NC_052673	Koludarov_et_al_2021	misc_RNA	5443418	5443564	.	+	.	Name=LOC113004807 RNA;ID=EWKMg4ru1zPvdBw+uzMEhS+PpGo.1624892360669.149250
NC_052673	Koludarov_et_al_2021	misc_RNA	5443726	5443872	.	+	.	Name=LOC113004807 RNA;ID=EWKMg4ru1zPvdBw+uzMEhS+PpGo.1624892360669.149250
NC_052673	Koludarov_et_al_2021	misc_RNA	5443984	5444184	.	+	.	Name=LOC113004807 RNA;ID=EWKMg4ru1zPvdBw+uzMEhS+PpGo.1624892360669.149250
NC_052673	Koludarov_et_al_2021	misc_RNA	5445139	5445298	.	+	.	Name=LOC113004807 RNA;ID=EWKMg4ru1zPvdBw+uzMEhS+PpGo.1624892360669.149250
NC_052673	Koludarov_et_al_2021	misc_RNA	5445383	5445482	.	+	.	Name=LOC113004807 RNA;ID=EWKMg4ru1zPvdBw+uzMEhS+PpGo.1624892360669.149250
NC_052673	Koludarov_et_al_2021	misc_RNA	5445564	5445657	.	+	.	Name=LOC113004807 RNA;ID=EWKMg4ru1zPvdBw+uzMEhS+PpGo.1624892360669.149250
NC_052673	Koludarov_et_al_2021	misc_RNA	5441377	5441526	.	+	.	Name=LOC113004807 RNA;ID=EWKMg4ru1zPvdBw+uzMEhS+PpGo.1624892360669.149251
NC_052673	Koludarov_et_al_2021	misc_RNA	5442669	5442871	.	+	.	Name=LOC113004807 RNA;ID=EWKMg4ru1zPvdBw+uzMEhS+PpGo.1624892360669.149251
NC_052673	Koludarov_et_al_2021	misc_RNA	5442999	5443270	.	+	.	Name=LOC113004807 RNA;ID=EWKMg4ru1zPvdBw+uzMEhS+PpGo.1624892360669.149251
NC_052673	Koludarov_et_al_2021	misc_RNA	5443418	5443564	.	+	.	Name=LOC113004807 RNA;ID=EWKMg4ru1zPvdBw+uzMEhS+PpGo.1624892360669.149251
NC_052673	Koludarov_et_al_2021	misc_RNA	5443726	5443872	.	+	.	Name=LOC113004807 RNA;ID=EWKMg4ru1zPvdBw+uzMEhS+PpGo.1624892360669.149251
NC_052673	Koludarov_et_al_2021	misc_RNA	5443984	5444184	.	+	.	Name=LOC113004807 RNA;ID=EWKMg4ru1zPvdBw+uzMEhS+PpGo.1624892360669.149251
NC_052673	Koludarov_et_al_2021	misc_RNA	5445139	5445283	.	+	.	Name=LOC113004807 RNA;ID=EWKMg4ru1zPvdBw+uzMEhS+PpGo.1624892360669.149251
NC_052673	Koludarov_et_al_2021	misc_RNA	5445383	5445482	.	+	.	Name=LOC113004807 RNA;ID=EWKMg4ru1zPvdBw+uzMEhS+PpGo.1624892360669.149251
NC_052673	Koludarov_et_al_2021	misc_RNA	5445564	5445657	.	+	.	Name=LOC113004807 RNA;ID=EWKMg4ru1zPvdBw+uzMEhS+PpGo.1624892360669.149251
NC_052673	Koludarov_et_al_2021	misc_RNA	5441377	5441526	.	+	.	Name=LOC113004807 RNA;ID=EWKMg4ru1zPvdBw+uzMEhS+PpGo.1624892360669.149252
NC_052673	Koludarov_et_al_2021	misc_RNA	5442669	5442871	.	+	.	Name=LOC113004807 RNA;ID=EWKMg4ru1zPvdBw+uzMEhS+PpGo.1624892360669.149252
NC_052673	Koludarov_et_al_2021	misc_RNA	5442999	5443270	.	+	.	Name=LOC113004807 RNA;ID=EWKMg4ru1zPvdBw+uzMEhS+PpGo.1624892360669.149252
NC_052673	Koludarov_et_al_2021	misc_RNA	5443418	5443564	.	+	.	Name=LOC113004807 RNA;ID=EWKMg4ru1zPvdBw+uzMEhS+PpGo.1624892360669.149252
NC_052673	Koludarov_et_al_2021	misc_RNA	5443726	5443872	.	+	.	Name=LOC113004807 RNA;ID=EWKMg4ru1zPvdBw+uzMEhS+PpGo.1624892360669.149252
NC_052673	Koludarov_et_al_2021	misc_RNA	5443984	5444184	.	+	.	Name=LOC113004807 RNA;ID=EWKMg4ru1zPvdBw+uzMEhS+PpGo.1624892360669.149252
NC_052673	Koludarov_et_al_2021	misc_RNA	5445383	5445482	.	+	.	Name=LOC113004807 RNA;ID=EWKMg4ru1zPvdBw+uzMEhS+PpGo.1624892360669.149252
NC_052673	Koludarov_et_al_2021	misc_RNA	5445564	5445657	.	+	.	Name=LOC113004807 RNA;ID=EWKMg4ru1zPvdBw+uzMEhS+PpGo.1624892360669.149252
NC_052673	Koludarov_et_al_2021	misc_RNA	5441377	5441526	.	+	.	Name=LOC113004807 RNA;ID=EWKMg4ru1zPvdBw+uzMEhS+PpGo.1624892360669.149253
NC_052673	Koludarov_et_al_2021	misc_RNA	5442669	5442871	.	+	.	Name=LOC113004807 RNA;ID=EWKMg4ru1zPvdBw+uzMEhS+PpGo.1624892360669.149253
NC_052673	Koludarov_et_al_2021	misc_RNA	5442999	5443270	.	+	.	Name=LOC113004807 RNA;ID=EWKMg4ru1zPvdBw+uzMEhS+PpGo.1624892360669.149253
NC_052673	Koludarov_et_al_2021	misc_RNA	5443418	5443564	.	+	.	Name=LOC113004807 RNA;ID=EWKMg4ru1zPvdBw+uzMEhS+PpGo.1624892360669.149253
NC_052673	Koludarov_et_al_2021	misc_RNA	5443726	5443872	.	+	.	Name=LOC113004807 RNA;ID=EWKMg4ru1zPvdBw+uzMEhS+PpGo.1624892360669.149253
NC_052673	Koludarov_et_al_2021	misc_RNA	5444065	5444184	.	+	.	Name=LOC113004807 RNA;ID=EWKMg4ru1zPvdBw+uzMEhS+PpGo.1624892360669.149253
NC_052673	Koludarov_et_al_2021	misc_RNA	5445139	5445298	.	+	.	Name=LOC113004807 RNA;ID=EWKMg4ru1zPvdBw+uzMEhS+PpGo.1624892360669.149253
NC_052673	Koludarov_et_al_2021	misc_RNA	5445383	5445482	.	+	.	Name=LOC113004807 RNA;ID=EWKMg4ru1zPvdBw+uzMEhS+PpGo.1624892360669.149253
NC_052673	Koludarov_et_al_2021	misc_RNA	5445564	5445657	.	+	.	Name=LOC113004807 RNA;ID=EWKMg4ru1zPvdBw+uzMEhS+PpGo.1624892360669.149253
NC_052673	Koludarov_et_al_2021	misc_RNA	5441378	5441526	.	+	.	Name=LOC113004807 RNA;ID=EWKMg4ru1zPvdBw+uzMEhS+PpGo.1624892360669.149254
NC_052673	Koludarov_et_al_2021	misc_RNA	5442669	5442871	.	+	.	Name=LOC113004807 RNA;ID=EWKMg4ru1zPvdBw+uzMEhS+PpGo.1624892360669.149254
NC_052673	Koludarov_et_al_2021	misc_RNA	5442999	5443270	.	+	.	Name=LOC113004807 RNA;ID=EWKMg4ru1zPvdBw+uzMEhS+PpGo.1624892360669.149254
NC_052673	Koludarov_et_al_2021	misc_RNA	5443418	5443564	.	+	.	Name=LOC113004807 RNA;ID=EWKMg4ru1zPvdBw+uzMEhS+PpGo.1624892360669.149254
NC_052673	Koludarov_et_al_2021	misc_RNA	5443726	5443872	.	+	.	Name=LOC113004807 RNA;ID=EWKMg4ru1zPvdBw+uzMEhS+PpGo.1624892360669.149254
NC_052673	Koludarov_et_al_2021	misc_RNA	5443984	5444184	.	+	.	Name=LOC113004807 RNA;ID=EWKMg4ru1zPvdBw+uzMEhS+PpGo.1624892360669.149254
NC_052673	Koludarov_et_al_2021	misc_RNA	5445139	5445298	.	+	.	Name=LOC113004807 RNA;ID=EWKMg4ru1zPvdBw+uzMEhS+PpGo.1624892360669.149254
NC_052673	Koludarov_et_al_2021	misc_RNA	5445383	5445482	.	+	.	Name=LOC113004807 RNA;ID=EWKMg4ru1zPvdBw+uzMEhS+PpGo.1624892360669.149254
NC_052673	Koludarov_et_al_2021	misc_RNA	5445564	5445657	.	+	.	Name=LOC113004807 RNA;ID=EWKMg4ru1zPvdBw+uzMEhS+PpGo.1624892360669.149254
NC_052673	Koludarov_et_al_2021	misc_RNA	16095738	16096492	.	-	.	Name=LOC105197830 RNA;ID=EWKMg4ru1zPvdBw+uzMEhS+PpGo.1624892360669.149255
NC_052673	Koludarov_et_al_2021	misc_RNA	16095530	16095633	.	-	.	Name=LOC105197830 RNA;ID=EWKMg4ru1zPvdBw+uzMEhS+PpGo.1624892360669.149255
NC_052673	Koludarov_et_al_2021	misc_RNA	16094990	16095259	.	-	.	Name=LOC105197830 RNA;ID=EWKMg4ru1zPvdBw+uzMEhS+PpGo.1624892360669.149255
NC_052673	Koludarov_et_al_2021	misc_RNA	16094027	16094657	.	-	.	Name=LOC105197830 RNA;ID=EWKMg4ru1zPvdBw+uzMEhS+PpGo.1624892360669.149255
NC_052673	Koludarov_et_al_2021	misc_RNA	16093566	16093787	.	-	.	Name=LOC105197830 RNA;ID=EWKMg4ru1zPvdBw+uzMEhS+PpGo.1624892360669.149255
NC_052673	Koludarov_et_al_2021	misc_RNA	16093371	16093488	.	-	.	Name=LOC105197830 RNA;ID=EWKMg4ru1zPvdBw+uzMEhS+PpGo.1624892360669.149255
NC_052673	Koludarov_et_al_2021	misc_RNA	16092290	16093154	.	-	.	Name=LOC105197830 RNA;ID=EWKMg4ru1zPvdBw+uzMEhS+PpGo.1624892360669.149255
NC_052673	Koludarov_et_al_2021	misc_RNA	16095738	16096492	.	-	.	Name=LOC105197830 RNA;ID=EWKMg4ru1zPvdBw+uzMEhS+PpGo.1624892360669.149256
NC_052673	Koludarov_et_al_2021	misc_RNA	16095530	16095633	.	-	.	Name=LOC105197830 RNA;ID=EWKMg4ru1zPvdBw+uzMEhS+PpGo.1624892360669.149256
NC_052673	Koludarov_et_al_2021	misc_RNA	16094990	16095259	.	-	.	Name=LOC105197830 RNA;ID=EWKMg4ru1zPvdBw+uzMEhS+PpGo.1624892360669.149256
NC_052673	Koludarov_et_al_2021	misc_RNA	16094027	16094657	.	-	.	Name=LOC105197830 RNA;ID=EWKMg4ru1zPvdBw+uzMEhS+PpGo.1624892360669.149256
NC_052673	Koludarov_et_al_2021	misc_RNA	16093566	16093787	.	-	.	Name=LOC105197830 RNA;ID=EWKMg4ru1zPvdBw+uzMEhS+PpGo.1624892360669.149256
NC_052673	Koludarov_et_al_2021	misc_RNA	16093371	16093488	.	-	.	Name=LOC105197830 RNA;ID=EWKMg4ru1zPvdBw+uzMEhS+PpGo.1624892360669.149256
NC_052673	Koludarov_et_al_2021	misc_RNA	16092290	16093292	.	-	.	Name=LOC105197830 RNA;ID=EWKMg4ru1zPvdBw+uzMEhS+PpGo.1624892360669.149256
NC_052673	Koludarov_et_al_2021	misc_RNA	11216031	11216424	.	+	.	Name=LOC105195487 RNA;ID=EWKMg4ru1zPvdBw+uzMEhS+PpGo.1624892360669.149257
NC_052673	Koludarov_et_al_2021	misc_RNA	11217112	11217245	.	+	.	Name=LOC105195487 RNA;ID=EWKMg4ru1zPvdBw+uzMEhS+PpGo.1624892360669.149257
NC_052673	Koludarov_et_al_2021	misc_RNA	11217327	11217642	.	+	.	Name=LOC105195487 RNA;ID=EWKMg4ru1zPvdBw+uzMEhS+PpGo.1624892360669.149257
NC_052673	Koludarov_et_al_2021	misc_RNA	11217897	11218318	.	+	.	Name=LOC105195487 RNA;ID=EWKMg4ru1zPvdBw+uzMEhS+PpGo.1624892360669.149257
NC_052673	Koludarov_et_al_2021	misc_RNA	11218644	11218853	.	+	.	Name=LOC105195487 RNA;ID=EWKMg4ru1zPvdBw+uzMEhS+PpGo.1624892360669.149257
NC_052673	Koludarov_et_al_2021	misc_RNA	11219038	11219569	.	+	.	Name=LOC105195487 RNA;ID=EWKMg4ru1zPvdBw+uzMEhS+PpGo.1624892360669.149257
NC_052673	Koludarov_et_al_2021	misc_RNA	11219700	11220213	.	+	.	Name=LOC105195487 RNA;ID=EWKMg4ru1zPvdBw+uzMEhS+PpGo.1624892360669.149257
NC_052673	Koludarov_et_al_2021	misc_RNA	11216031	11216424	.	+	.	Name=LOC105195487 RNA;ID=EWKMg4ru1zPvdBw+uzMEhS+PpGo.1624892360669.149258
NC_052673	Koludarov_et_al_2021	misc_RNA	11217112	11217245	.	+	.	Name=LOC105195487 RNA;ID=EWKMg4ru1zPvdBw+uzMEhS+PpGo.1624892360669.149258
NC_052673	Koludarov_et_al_2021	misc_RNA	11217327	11217642	.	+	.	Name=LOC105195487 RNA;ID=EWKMg4ru1zPvdBw+uzMEhS+PpGo.1624892360669.149258
NC_052673	Koludarov_et_al_2021	misc_RNA	11217897	11218318	.	+	.	Name=LOC105195487 RNA;ID=EWKMg4ru1zPvdBw+uzMEhS+PpGo.1624892360669.149258
NC_052673	Koludarov_et_al_2021	misc_RNA	11218644	11218853	.	+	.	Name=LOC105195487 RNA;ID=EWKMg4ru1zPvdBw+uzMEhS+PpGo.1624892360669.149258
NC_052673	Koludarov_et_al_2021	misc_RNA	11219038	11219569	.	+	.	Name=LOC105195487 RNA;ID=EWKMg4ru1zPvdBw+uzMEhS+PpGo.1624892360669.149258
NC_052673	Koludarov_et_al_2021	misc_RNA	11219700	11219782	.	+	.	Name=LOC105195487 RNA;ID=EWKMg4ru1zPvdBw+uzMEhS+PpGo.1624892360669.149258
NC_052673	Koludarov_et_al_2021	misc_RNA	11220006	11220213	.	+	.	Name=LOC105195487 RNA;ID=EWKMg4ru1zPvdBw+uzMEhS+PpGo.1624892360669.149258
NC_052673	Koludarov_et_al_2021	misc_RNA	18797791	18798211	.	+	.	Name=LOC105194719 RNA;ID=EWKMg4ru1zPvdBw+uzMEhS+PpGo.1624892360669.149259
NC_052673	Koludarov_et_al_2021	misc_RNA	18798348	18798400	.	+	.	Name=LOC105194719 RNA;ID=EWKMg4ru1zPvdBw+uzMEhS+PpGo.1624892360669.149259
NC_052673	Koludarov_et_al_2021	misc_RNA	18798620	18798701	.	+	.	Name=LOC105194719 RNA;ID=EWKMg4ru1zPvdBw+uzMEhS+PpGo.1624892360669.149259
NC_052673	Koludarov_et_al_2021	misc_RNA	18799072	18799399	.	+	.	Name=LOC105194719 RNA;ID=EWKMg4ru1zPvdBw+uzMEhS+PpGo.1624892360669.149259
NC_052673	Koludarov_et_al_2021	misc_RNA	18799482	18799576	.	+	.	Name=LOC105194719 RNA;ID=EWKMg4ru1zPvdBw+uzMEhS+PpGo.1624892360669.149259
NC_052673	Koludarov_et_al_2021	misc_RNA	18799636	18799691	.	+	.	Name=LOC105194719 RNA;ID=EWKMg4ru1zPvdBw+uzMEhS+PpGo.1624892360669.149259
NC_052673	Koludarov_et_al_2021	misc_RNA	18799814	18799959	.	+	.	Name=LOC105194719 RNA;ID=EWKMg4ru1zPvdBw+uzMEhS+PpGo.1624892360669.149259
NC_052673	Koludarov_et_al_2021	misc_RNA	18800122	18801049	.	+	.	Name=LOC105194719 RNA;ID=EWKMg4ru1zPvdBw+uzMEhS+PpGo.1624892360669.149259
NC_052673	Koludarov_et_al_2021	misc_RNA	18797791	18798211	.	+	.	Name=LOC105194719 RNA;ID=EWKMg4ru1zPvdBw+uzMEhS+PpGo.1624892360669.149260
NC_052673	Koludarov_et_al_2021	misc_RNA	18798348	18798400	.	+	.	Name=LOC105194719 RNA;ID=EWKMg4ru1zPvdBw+uzMEhS+PpGo.1624892360669.149260
NC_052673	Koludarov_et_al_2021	misc_RNA	18798620	18798701	.	+	.	Name=LOC105194719 RNA;ID=EWKMg4ru1zPvdBw+uzMEhS+PpGo.1624892360669.149260
NC_052673	Koludarov_et_al_2021	misc_RNA	18799072	18799399	.	+	.	Name=LOC105194719 RNA;ID=EWKMg4ru1zPvdBw+uzMEhS+PpGo.1624892360669.149260
NC_052673	Koludarov_et_al_2021	misc_RNA	18799482	18799576	.	+	.	Name=LOC105194719 RNA;ID=EWKMg4ru1zPvdBw+uzMEhS+PpGo.1624892360669.149260
NC_052673	Koludarov_et_al_2021	misc_RNA	18799636	18799691	.	+	.	Name=LOC105194719 RNA;ID=EWKMg4ru1zPvdBw+uzMEhS+PpGo.1624892360669.149260
NC_052673	Koludarov_et_al_2021	misc_RNA	18799814	18799876	.	+	.	Name=LOC105194719 RNA;ID=EWKMg4ru1zPvdBw+uzMEhS+PpGo.1624892360669.149260
NC_052673	Koludarov_et_al_2021	misc_RNA	18800122	18801049	.	+	.	Name=LOC105194719 RNA;ID=EWKMg4ru1zPvdBw+uzMEhS+PpGo.1624892360669.149260
NC_052673	Koludarov_et_al_2021	misc_RNA	18797794	18798211	.	+	.	Name=LOC105194719 RNA;ID=EWKMg4ru1zPvdBw+uzMEhS+PpGo.1624892360670.149261
NC_052673	Koludarov_et_al_2021	misc_RNA	18798348	18798400	.	+	.	Name=LOC105194719 RNA;ID=EWKMg4ru1zPvdBw+uzMEhS+PpGo.1624892360670.149261
NC_052673	Koludarov_et_al_2021	misc_RNA	18798620	18798701	.	+	.	Name=LOC105194719 RNA;ID=EWKMg4ru1zPvdBw+uzMEhS+PpGo.1624892360670.149261
NC_052673	Koludarov_et_al_2021	misc_RNA	18799072	18799399	.	+	.	Name=LOC105194719 RNA;ID=EWKMg4ru1zPvdBw+uzMEhS+PpGo.1624892360670.149261
NC_052673	Koludarov_et_al_2021	misc_RNA	18799482	18799576	.	+	.	Name=LOC105194719 RNA;ID=EWKMg4ru1zPvdBw+uzMEhS+PpGo.1624892360670.149261
NC_052673	Koludarov_et_al_2021	misc_RNA	18799636	18799677	.	+	.	Name=LOC105194719 RNA;ID=EWKMg4ru1zPvdBw+uzMEhS+PpGo.1624892360670.149261
NC_052673	Koludarov_et_al_2021	misc_RNA	18799814	18800847	.	+	.	Name=LOC105194719 RNA;ID=EWKMg4ru1zPvdBw+uzMEhS+PpGo.1624892360670.149261
NC_052673	Koludarov_et_al_2021	misc_RNA	18800924	18801049	.	+	.	Name=LOC105194719 RNA;ID=EWKMg4ru1zPvdBw+uzMEhS+PpGo.1624892360670.149261
NC_052673	Koludarov_et_al_2021	misc_RNA	18797795	18798211	.	+	.	Name=LOC105194719 RNA;ID=EWKMg4ru1zPvdBw+uzMEhS+PpGo.1624892360670.149262
NC_052673	Koludarov_et_al_2021	misc_RNA	18798348	18798400	.	+	.	Name=LOC105194719 RNA;ID=EWKMg4ru1zPvdBw+uzMEhS+PpGo.1624892360670.149262
NC_052673	Koludarov_et_al_2021	misc_RNA	18798620	18798701	.	+	.	Name=LOC105194719 RNA;ID=EWKMg4ru1zPvdBw+uzMEhS+PpGo.1624892360670.149262
NC_052673	Koludarov_et_al_2021	misc_RNA	18799072	18799399	.	+	.	Name=LOC105194719 RNA;ID=EWKMg4ru1zPvdBw+uzMEhS+PpGo.1624892360670.149262
NC_052673	Koludarov_et_al_2021	misc_RNA	18799482	18799576	.	+	.	Name=LOC105194719 RNA;ID=EWKMg4ru1zPvdBw+uzMEhS+PpGo.1624892360670.149262
NC_052673	Koludarov_et_al_2021	misc_RNA	18799636	18799677	.	+	.	Name=LOC105194719 RNA;ID=EWKMg4ru1zPvdBw+uzMEhS+PpGo.1624892360670.149262
NC_052673	Koludarov_et_al_2021	misc_RNA	18799814	18799959	.	+	.	Name=LOC105194719 RNA;ID=EWKMg4ru1zPvdBw+uzMEhS+PpGo.1624892360670.149262
NC_052673	Koludarov_et_al_2021	misc_RNA	18800122	18801049	.	+	.	Name=LOC105194719 RNA;ID=EWKMg4ru1zPvdBw+uzMEhS+PpGo.1624892360670.149262
NC_052673	Koludarov_et_al_2021	misc_RNA	19415673	19416191	.	+	.	Name=LOC105196656 RNA;ID=EWKMg4ru1zPvdBw+uzMEhS+PpGo.1624892360670.149263
NC_052673	Koludarov_et_al_2021	misc_RNA	19416342	19417316	.	+	.	Name=LOC105196656 RNA;ID=EWKMg4ru1zPvdBw+uzMEhS+PpGo.1624892360670.149263
NC_052673	Koludarov_et_al_2021	misc_RNA	19417392	19417724	.	+	.	Name=LOC105196656 RNA;ID=EWKMg4ru1zPvdBw+uzMEhS+PpGo.1624892360670.149263
NC_052673	Koludarov_et_al_2021	misc_RNA	19417882	19418033	.	+	.	Name=LOC105196656 RNA;ID=EWKMg4ru1zPvdBw+uzMEhS+PpGo.1624892360670.149263
NC_052673	Koludarov_et_al_2021	misc_RNA	19418287	19418860	.	+	.	Name=LOC105196656 RNA;ID=EWKMg4ru1zPvdBw+uzMEhS+PpGo.1624892360670.149263
NC_052673	Koludarov_et_al_2021	misc_RNA	7048413	7048549	.	-	.	Name=LOC105194073 RNA;ID=EWKMg4ru1zPvdBw+uzMEhS+PpGo.1624892360670.149264
NC_052673	Koludarov_et_al_2021	misc_RNA	7047948	7048086	.	-	.	Name=LOC105194073 RNA;ID=EWKMg4ru1zPvdBw+uzMEhS+PpGo.1624892360670.149264
NC_052673	Koludarov_et_al_2021	misc_RNA	7047633	7047726	.	-	.	Name=LOC105194073 RNA;ID=EWKMg4ru1zPvdBw+uzMEhS+PpGo.1624892360670.149264
NC_052673	Koludarov_et_al_2021	misc_RNA	7046564	7046708	.	-	.	Name=LOC105194073 RNA;ID=EWKMg4ru1zPvdBw+uzMEhS+PpGo.1624892360670.149264
NC_052673	Koludarov_et_al_2021	misc_RNA	7046139	7046338	.	-	.	Name=LOC105194073 RNA;ID=EWKMg4ru1zPvdBw+uzMEhS+PpGo.1624892360670.149264
NC_052673	Koludarov_et_al_2021	misc_RNA	7045756	7046051	.	-	.	Name=LOC105194073 RNA;ID=EWKMg4ru1zPvdBw+uzMEhS+PpGo.1624892360670.149264
NC_052673	Koludarov_et_al_2021	misc_RNA	1823351	1823517	.	+	.	Name=LOC120358799 RNA;ID=EWKMg4ru1zPvdBw+uzMEhS+PpGo.1624892360670.149265
NC_052673	Koludarov_et_al_2021	misc_RNA	1823661	1823883	.	+	.	Name=LOC120358799 RNA;ID=EWKMg4ru1zPvdBw+uzMEhS+PpGo.1624892360670.149265
NC_052673	Koludarov_et_al_2021	misc_RNA	1823967	1824066	.	+	.	Name=LOC120358799 RNA;ID=EWKMg4ru1zPvdBw+uzMEhS+PpGo.1624892360670.149265
NC_052673	Koludarov_et_al_2021	misc_RNA	1824213	1824613	.	+	.	Name=LOC120358799 RNA;ID=EWKMg4ru1zPvdBw+uzMEhS+PpGo.1624892360670.149265
NC_052673	Koludarov_et_al_2021	misc_RNA	1824759	1825111	.	+	.	Name=LOC120358799 RNA;ID=EWKMg4ru1zPvdBw+uzMEhS+PpGo.1624892360670.149265
NC_052673	Koludarov_et_al_2021	misc_RNA	1825384	1825597	.	+	.	Name=LOC120358799 RNA;ID=EWKMg4ru1zPvdBw+uzMEhS+PpGo.1624892360670.149265
NC_052673	Koludarov_et_al_2021	misc_RNA	1825679	1826002	.	+	.	Name=LOC120358799 RNA;ID=EWKMg4ru1zPvdBw+uzMEhS+PpGo.1624892360670.149265
NC_052673	Koludarov_et_al_2021	misc_RNA	6414993	6415332	.	+	.	Name=LOC113004861 RNA;ID=EWKMg4ru1zPvdBw+uzMEhS+PpGo.1624892360670.149266
NC_052673	Koludarov_et_al_2021	misc_RNA	6415642	6416120	.	+	.	Name=LOC113004861 RNA;ID=EWKMg4ru1zPvdBw+uzMEhS+PpGo.1624892360670.149266
NC_052673	Koludarov_et_al_2021	misc_RNA	6416946	6417568	.	+	.	Name=LOC113004861 RNA;ID=EWKMg4ru1zPvdBw+uzMEhS+PpGo.1624892360670.149266
NC_052673	Koludarov_et_al_2021	misc_RNA	15912245	15912448	.	-	.	Name=LOC105197847 RNA;ID=EWKMg4ru1zPvdBw+uzMEhS+PpGo.1624892360670.149267
NC_052673	Koludarov_et_al_2021	misc_RNA	15911910	15912078	.	-	.	Name=LOC105197847 RNA;ID=EWKMg4ru1zPvdBw+uzMEhS+PpGo.1624892360670.149267
NC_052673	Koludarov_et_al_2021	misc_RNA	15911734	15911818	.	-	.	Name=LOC105197847 RNA;ID=EWKMg4ru1zPvdBw+uzMEhS+PpGo.1624892360670.149267
NC_052673	Koludarov_et_al_2021	misc_RNA	15911508	15911635	.	-	.	Name=LOC105197847 RNA;ID=EWKMg4ru1zPvdBw+uzMEhS+PpGo.1624892360670.149267
NC_052673	Koludarov_et_al_2021	misc_RNA	15911312	15911429	.	-	.	Name=LOC105197847 RNA;ID=EWKMg4ru1zPvdBw+uzMEhS+PpGo.1624892360670.149267
NC_052673	Koludarov_et_al_2021	misc_RNA	15911098	15911194	.	-	.	Name=LOC105197847 RNA;ID=EWKMg4ru1zPvdBw+uzMEhS+PpGo.1624892360670.149267
NC_052673	Koludarov_et_al_2021	misc_RNA	15910732	15910958	.	-	.	Name=LOC105197847 RNA;ID=EWKMg4ru1zPvdBw+uzMEhS+PpGo.1624892360670.149267
NC_052673	Koludarov_et_al_2021	misc_RNA	15910519	15910672	.	-	.	Name=LOC105197847 RNA;ID=EWKMg4ru1zPvdBw+uzMEhS+PpGo.1624892360670.149267
NC_052673	Koludarov_et_al_2021	misc_RNA	15910289	15910436	.	-	.	Name=LOC105197847 RNA;ID=EWKMg4ru1zPvdBw+uzMEhS+PpGo.1624892360670.149267
NC_052673	Koludarov_et_al_2021	misc_RNA	15909994	15910215	.	-	.	Name=LOC105197847 RNA;ID=EWKMg4ru1zPvdBw+uzMEhS+PpGo.1624892360670.149267
NC_052673	Koludarov_et_al_2021	misc_RNA	8924724	8924866	.	-	.	Name=LOC120358864 RNA;ID=EWKMg4ru1zPvdBw+uzMEhS+PpGo.1624892360670.149268
NC_052673	Koludarov_et_al_2021	misc_RNA	8922416	8924641	.	-	.	Name=LOC120358864 RNA;ID=EWKMg4ru1zPvdBw+uzMEhS+PpGo.1624892360670.149268
NC_052673	Koludarov_et_al_2021	misc_RNA	16385187	16385923	.	-	.	Name=LOC105197822 RNA;ID=EWKMg4ru1zPvdBw+uzMEhS+PpGo.1624892360670.149269
NC_052673	Koludarov_et_al_2021	misc_RNA	16384938	16385103	.	-	.	Name=LOC105197822 RNA;ID=EWKMg4ru1zPvdBw+uzMEhS+PpGo.1624892360670.149269
NC_052673	Koludarov_et_al_2021	misc_RNA	16384655	16384872	.	-	.	Name=LOC105197822 RNA;ID=EWKMg4ru1zPvdBw+uzMEhS+PpGo.1624892360670.149269
NC_052673	Koludarov_et_al_2021	misc_RNA	16384424	16384582	.	-	.	Name=LOC105197822 RNA;ID=EWKMg4ru1zPvdBw+uzMEhS+PpGo.1624892360670.149269
NC_052673	Koludarov_et_al_2021	misc_RNA	16384163	16384341	.	-	.	Name=LOC105197822 RNA;ID=EWKMg4ru1zPvdBw+uzMEhS+PpGo.1624892360670.149269
NC_052673	Koludarov_et_al_2021	misc_RNA	16383850	16384087	.	-	.	Name=LOC105197822 RNA;ID=EWKMg4ru1zPvdBw+uzMEhS+PpGo.1624892360670.149269
NC_052673	Koludarov_et_al_2021	misc_RNA	16383604	16383721	.	-	.	Name=LOC105197822 RNA;ID=EWKMg4ru1zPvdBw+uzMEhS+PpGo.1624892360670.149269
NC_052673	Koludarov_et_al_2021	misc_RNA	16385187	16385923	.	-	.	Name=LOC105197822 RNA;ID=EWKMg4ru1zPvdBw+uzMEhS+PpGo.1624892360670.149270
NC_052673	Koludarov_et_al_2021	misc_RNA	16384938	16385103	.	-	.	Name=LOC105197822 RNA;ID=EWKMg4ru1zPvdBw+uzMEhS+PpGo.1624892360670.149270
NC_052673	Koludarov_et_al_2021	misc_RNA	16384655	16384872	.	-	.	Name=LOC105197822 RNA;ID=EWKMg4ru1zPvdBw+uzMEhS+PpGo.1624892360670.149270
NC_052673	Koludarov_et_al_2021	misc_RNA	16384424	16384582	.	-	.	Name=LOC105197822 RNA;ID=EWKMg4ru1zPvdBw+uzMEhS+PpGo.1624892360670.149270
NC_052673	Koludarov_et_al_2021	misc_RNA	16384163	16384341	.	-	.	Name=LOC105197822 RNA;ID=EWKMg4ru1zPvdBw+uzMEhS+PpGo.1624892360670.149270
NC_052673	Koludarov_et_al_2021	misc_RNA	16383850	16384087	.	-	.	Name=LOC105197822 RNA;ID=EWKMg4ru1zPvdBw+uzMEhS+PpGo.1624892360670.149270
NC_052673	Koludarov_et_al_2021	misc_RNA	16383604	16383724	.	-	.	Name=LOC105197822 RNA;ID=EWKMg4ru1zPvdBw+uzMEhS+PpGo.1624892360670.149270
NC_052673	Koludarov_et_al_2021	misc_RNA	16654380	16654838	.	-	.	Name=LOC105197815 RNA;ID=EWKMg4ru1zPvdBw+uzMEhS+PpGo.1624892360670.149271
NC_052673	Koludarov_et_al_2021	misc_RNA	16653980	16654225	.	-	.	Name=LOC105197815 RNA;ID=EWKMg4ru1zPvdBw+uzMEhS+PpGo.1624892360670.149271
NC_052673	Koludarov_et_al_2021	misc_RNA	16653107	16653177	.	-	.	Name=LOC105197815 RNA;ID=EWKMg4ru1zPvdBw+uzMEhS+PpGo.1624892360670.149271
NC_052673	Koludarov_et_al_2021	misc_RNA	16654380	16654838	.	-	.	Name=LOC105197815 RNA;ID=EWKMg4ru1zPvdBw+uzMEhS+PpGo.1624892360670.149272
NC_052673	Koludarov_et_al_2021	misc_RNA	16653980	16654225	.	-	.	Name=LOC105197815 RNA;ID=EWKMg4ru1zPvdBw+uzMEhS+PpGo.1624892360670.149272
NC_052673	Koludarov_et_al_2021	misc_RNA	16653107	16653180	.	-	.	Name=LOC105197815 RNA;ID=EWKMg4ru1zPvdBw+uzMEhS+PpGo.1624892360670.149272
NC_052673	Koludarov_et_al_2021	misc_RNA	15956088	15956225	.	-	.	Name=LOC105197837 RNA;ID=EWKMg4ru1zPvdBw+uzMEhS+PpGo.1624892360670.149273
NC_052673	Koludarov_et_al_2021	misc_RNA	15955495	15955922	.	-	.	Name=LOC105197837 RNA;ID=EWKMg4ru1zPvdBw+uzMEhS+PpGo.1624892360670.149273
NC_052673	Koludarov_et_al_2021	misc_RNA	15955089	15955269	.	-	.	Name=LOC105197837 RNA;ID=EWKMg4ru1zPvdBw+uzMEhS+PpGo.1624892360670.149273
NC_052673	Koludarov_et_al_2021	misc_RNA	15954797	15954958	.	-	.	Name=LOC105197837 RNA;ID=EWKMg4ru1zPvdBw+uzMEhS+PpGo.1624892360670.149273
NC_052673	Koludarov_et_al_2021	misc_RNA	15954567	15954646	.	-	.	Name=LOC105197837 RNA;ID=EWKMg4ru1zPvdBw+uzMEhS+PpGo.1624892360670.149273
NC_052673	Koludarov_et_al_2021	misc_RNA	16963485	16963960	.	+	.	Name=LOC105197792 RNA;ID=EWKMg4ru1zPvdBw+uzMEhS+PpGo.1624892360670.149274
NC_052673	Koludarov_et_al_2021	misc_RNA	16964415	16964663	.	+	.	Name=LOC105197792 RNA;ID=EWKMg4ru1zPvdBw+uzMEhS+PpGo.1624892360670.149274
NC_052673	Koludarov_et_al_2021	misc_RNA	8928340	8928658	.	-	.	Name=LOC120358864 RNA;ID=EWKMg4ru1zPvdBw+uzMEhS+PpGo.1624892360670.149275
NC_052673	Koludarov_et_al_2021	misc_RNA	8927709	8927961	.	-	.	Name=LOC120358864 RNA;ID=EWKMg4ru1zPvdBw+uzMEhS+PpGo.1624892360670.149275
NC_052673	Koludarov_et_al_2021	misc_RNA	5902441	5902553	.	+	.	Name=LOC113002722 RNA;ID=EWKMg4ru1zPvdBw+uzMEhS+PpGo.1624892360670.149276
NC_052673	Koludarov_et_al_2021	misc_RNA	5902666	5902801	.	+	.	Name=LOC113002722 RNA;ID=EWKMg4ru1zPvdBw+uzMEhS+PpGo.1624892360670.149276
NC_052673	Koludarov_et_al_2021	exon	208186	214005	.	-	.	Name=LOC113006226 exon
NC_052673	Koludarov_et_al_2021	exon	1922656	1926906	.	-	.	Name=LOC120358887 exon
NC_052673	Koludarov_et_al_2021	exon	4129028	4131641	.	+	.	Name=LOC105203565 exon
NC_052673	Koludarov_et_al_2021	exon	3373118	3374920	.	-	.	Name=LOC113005507 exon
NC_052673	Koludarov_et_al_2021	exon	4123427	4125137	.	+	.	Name=LOC105203565 exon
NC_052673	Koludarov_et_al_2021	exon	7948101	7949683	.	+	.	Name=LOC105206373 exon
NC_052673	Koludarov_et_al_2021	exon	2049593	2051151	.	+	.	Name=LOC120358882 exon
NC_052673	Koludarov_et_al_2021	exon	356233	357770	.	+	.	Name=LOC113003186 exon
NC_052673	Koludarov_et_al_2021	exon	8789094	8790551	.	+	.	Name=LOC120358866 exon
NC_052673	Koludarov_et_al_2021	exon	9028592	9030048	.	+	.	Name=LOC105205161 exon
NC_052673	Koludarov_et_al_2021	exon	11329569	11330953	.	+	.	Name=LOC113004662 exon
NC_052673	Koludarov_et_al_2021	exon	358334	359600	.	+	.	Name=LOC113003186 exon
NC_052673	Koludarov_et_al_2021	exon	5903566	5904812	.	-	.	Name=LOC120358761 exon
NC_052673	Koludarov_et_al_2021	exon	1043086	1044251	.	+	.	Name=LOC105206425 exon
NC_052673	Koludarov_et_al_2021	exon	8861281	8862112	.	+	.	Name=LOC113003940 exon
NC_052673	Koludarov_et_al_2021	exon	7946399	7947176	.	+	.	Name=LOC105206373 exon
NC_052673	Koludarov_et_al_2021	exon	4857217	4857951	.	-	.	Name=LOC120358822 exon
NC_052673	Koludarov_et_al_2021	exon	8860462	8861179	.	+	.	Name=LOC113003940 exon
NC_052673	Koludarov_et_al_2021	exon	59237	59921	.	+	.	Name=LOC120356793 exon
NC_052673	Koludarov_et_al_2021	exon	4619670	4620350	.	+	.	Name=LOC113003641 exon
NC_052673	Koludarov_et_al_2021	exon	8958369	8958986	.	+	.	Name=LOC113003942 exon
NC_052673	Koludarov_et_al_2021	exon	18369077	18369690	.	+	.	Name=LOC105197699 exon
NC_052673	Koludarov_et_al_2021	exon	8951729	8952323	.	+	.	Name=LOC105193496 exon
NC_052673	Koludarov_et_al_2021	exon	15340847	15341435	.	-	.	Name=LOC105197912 exon
NC_052673	Koludarov_et_al_2021	exon	339926	340493	.	+	.	Name=LOC113006175 exon
NC_052673	Koludarov_et_al_2021	exon	18363689	18364237	.	+	.	Name=LOC105197699 exon
NC_052673	Koludarov_et_al_2021	exon	15344914	15345443	.	-	.	Name=LOC105197912 exon
NC_052673	Koludarov_et_al_2021	exon	11325289	11325799	.	+	.	Name=LOC113004662 exon
NC_052673	Koludarov_et_al_2021	exon	573944	574373	.	+	.	Name=LOC113004226 exon
NC_052673	Koludarov_et_al_2021	exon	12275943	12276372	.	+	.	Name=LOC105193179 exon
NC_052673	Koludarov_et_al_2021	exon	5089406	5089833	.	-	.	Name=LOC113004568 exon
NC_052673	Koludarov_et_al_2021	exon	221635	222038	.	-	.	Name=LOC105203912 exon
NC_052673	Koludarov_et_al_2021	exon	8997651	8998045	.	+	.	Name=LOC113003943 exon
NC_052673	Koludarov_et_al_2021	exon	57455	57848	.	+	.	Name=LOC120356793 exon
NC_052673	Koludarov_et_al_2021	exon	570032	570408	.	-	.	Name=LOC120358852 exon
NC_052673	Koludarov_et_al_2021	exon	15344204	15344578	.	-	.	Name=LOC105197912 exon
NC_052673	Koludarov_et_al_2021	exon	5089910	5090281	.	-	.	Name=LOC113004568 exon
NC_052673	Koludarov_et_al_2021	exon	5084636	5085006	.	+	.	Name=LOC105203702 exon
NC_052673	Koludarov_et_al_2021	exon	8995738	8996108	.	+	.	Name=LOC113003943 exon
NC_052673	Koludarov_et_al_2021	exon	8756043	8756407	.	+	.	Name=LOC105193410 exon
NC_052673	Koludarov_et_al_2021	exon	15349029	15349393	.	-	.	Name=LOC105197912 exon
NC_052673	Koludarov_et_al_2021	exon	5064031	5064387	.	+	.	Name=LOC105203702 exon
NC_052673	Koludarov_et_al_2021	exon	8950703	8951052	.	+	.	Name=LOC105193496 exon
NC_052673	Koludarov_et_al_2021	exon	8949504	8949847	.	+	.	Name=LOC105193496 exon
NC_052673	Koludarov_et_al_2021	exon	8788076	8788415	.	+	.	Name=LOC120358866 exon
NC_052673	Koludarov_et_al_2021	exon	6896588	6896912	.	-	.	Name=LOC120358764 exon
NC_052673	Koludarov_et_al_2021	exon	18368229	18368548	.	+	.	Name=LOC105197699 exon
NC_052673	Koludarov_et_al_2021	exon	571221	571532	.	-	.	Name=LOC120358852 exon
NC_052673	Koludarov_et_al_2021	exon	5933304	5933615	.	+	.	Name=LOC120358879 exon
NC_052673	Koludarov_et_al_2021	exon	8755147	8755458	.	+	.	Name=LOC105193410 exon
NC_052673	Koludarov_et_al_2021	exon	339271	339579	.	+	.	Name=LOC113006175 exon
NC_052673	Koludarov_et_al_2021	exon	14819919	14820220	.	-	.	Name=LOC113004265 exon
NC_052673	Koludarov_et_al_2021	exon	570846	571140	.	-	.	Name=LOC120358852 exon
NC_052673	Koludarov_et_al_2021	exon	336604	336896	.	+	.	Name=LOC113006175 exon
NC_052673	Koludarov_et_al_2021	exon	1045541	1045830	.	+	.	Name=LOC105206425 exon
NC_052673	Koludarov_et_al_2021	exon	18365339	18365624	.	+	.	Name=LOC105197699 exon
NC_052673	Koludarov_et_al_2021	exon	5944412	5944695	.	+	.	Name=LOC120358879 exon
NC_052673	Koludarov_et_al_2021	exon	12274101	12274375	.	+	.	Name=LOC105193179 exon
NC_052673	Koludarov_et_al_2021	exon	573292	573563	.	+	.	Name=LOC113004226 exon
NC_052673	Koludarov_et_al_2021	exon	5083977	5084247	.	+	.	Name=LOC105203702 exon
NC_052673	Koludarov_et_al_2021	exon	5090669	5090939	.	-	.	Name=LOC113004568 exon
NC_052673	Koludarov_et_al_2021	exon	5099747	5100004	.	-	.	Name=LOC113004568 exon
NC_052673	Koludarov_et_al_2021	exon	5247370	5247622	.	+	.	Name=LOC105206712 exon
NC_052673	Koludarov_et_al_2021	exon	7947760	7948011	.	+	.	Name=LOC105206373 exon
NC_052673	Koludarov_et_al_2021	exon	5090359	5090609	.	-	.	Name=LOC113004568 exon
NC_052673	Koludarov_et_al_2021	exon	573627	573874	.	+	.	Name=LOC113004226 exon
NC_052673	Koludarov_et_al_2021	exon	5084311	5084558	.	+	.	Name=LOC105203702 exon
NC_052673	Koludarov_et_al_2021	exon	5085083	5085328	.	+	.	Name=LOC105203702 exon
NC_052673	Koludarov_et_al_2021	exon	5943453	5943694	.	+	.	Name=LOC120358879 exon
NC_052673	Koludarov_et_al_2021	exon	222800	223040	.	-	.	Name=LOC105203912 exon
NC_052673	Koludarov_et_al_2021	exon	338577	338815	.	+	.	Name=LOC113006175 exon
NC_052673	Koludarov_et_al_2021	exon	8951131	8951362	.	+	.	Name=LOC105193496 exon
NC_052673	Koludarov_et_al_2021	exon	8756803	8757033	.	+	.	Name=LOC105193410 exon
NC_052673	Koludarov_et_al_2021	exon	7947264	7947490	.	+	.	Name=LOC105206373 exon
NC_052673	Koludarov_et_al_2021	exon	12265664	12265886	.	+	.	Name=LOC105193179 exon
NC_052673	Koludarov_et_al_2021	exon	5247704	5247924	.	+	.	Name=LOC105206712 exon
NC_052673	Koludarov_et_al_2021	exon	14820669	14820880	.	-	.	Name=LOC113004265 exon
NC_052673	Koludarov_et_al_2021	exon	18367092	18367303	.	+	.	Name=LOC105197699 exon
NC_052673	Koludarov_et_al_2021	exon	56822	57032	.	+	.	Name=LOC120356793 exon
NC_052673	Koludarov_et_al_2021	exon	570563	570771	.	-	.	Name=LOC120358852 exon
NC_052673	Koludarov_et_al_2021	exon	58340	58544	.	+	.	Name=LOC120356793 exon
NC_052673	Koludarov_et_al_2021	exon	7943418	7943615	.	+	.	Name=LOC105206373 exon
NC_052673	Koludarov_et_al_2021	exon	14822175	14822367	.	-	.	Name=LOC113004265 exon
NC_052673	Koludarov_et_al_2021	exon	8759627	8759816	.	+	.	Name=LOC105193410 exon
NC_052673	Koludarov_et_al_2021	exon	6897903	6898090	.	-	.	Name=LOC120358764 exon
NC_052673	Koludarov_et_al_2021	exon	5904922	5905107	.	-	.	Name=LOC120358761 exon
NC_052673	Koludarov_et_al_2021	exon	7944855	7945038	.	+	.	Name=LOC105206373 exon
NC_052673	Koludarov_et_al_2021	exon	232354	232531	.	-	.	Name=LOC105203912 exon
NC_052673	Koludarov_et_al_2021	exon	18366401	18366575	.	+	.	Name=LOC105197699 exon
NC_052673	Koludarov_et_al_2021	exon	4859052	4859225	.	-	.	Name=LOC120358822 exon
NC_052673	Koludarov_et_al_2021	exon	18367424	18367595	.	+	.	Name=LOC105197699 exon
NC_052673	Koludarov_et_al_2021	exon	6899040	6899210	.	-	.	Name=LOC120358764 exon
NC_052673	Koludarov_et_al_2021	exon	6899447	6899615	.	-	.	Name=LOC120358764 exon
NC_052673	Koludarov_et_al_2021	exon	5905179	5905345	.	-	.	Name=LOC120358761 exon
NC_052673	Koludarov_et_al_2021	exon	8997223	8997384	.	+	.	Name=LOC113003943 exon
NC_052673	Koludarov_et_al_2021	exon	5933758	5933918	.	+	.	Name=LOC120358879 exon
NC_052673	Koludarov_et_al_2021	exon	5943941	5944100	.	+	.	Name=LOC120358879 exon
NC_052673	Koludarov_et_al_2021	exon	5941925	5942083	.	+	.	Name=LOC120358879 exon
NC_052673	Koludarov_et_al_2021	exon	8757389	8757544	.	+	.	Name=LOC105193410 exon
NC_052673	Koludarov_et_al_2021	exon	11324289	11324444	.	+	.	Name=LOC113004662 exon
NC_052673	Koludarov_et_al_2021	exon	14820383	14820538	.	-	.	Name=LOC113004265 exon
NC_052673	Koludarov_et_al_2021	exon	6897619	6897772	.	-	.	Name=LOC120358764 exon
NC_052673	Koludarov_et_al_2021	exon	18368808	18368952	.	+	.	Name=LOC105197699 exon
NC_052673	Koludarov_et_al_2021	exon	5943100	5943240	.	+	.	Name=LOC120358879 exon
NC_052673	Koludarov_et_al_2021	exon	6898761	6898901	.	-	.	Name=LOC120358764 exon
NC_052673	Koludarov_et_al_2021	exon	14821439	14821576	.	-	.	Name=LOC113004265 exon
NC_052673	Koludarov_et_al_2021	exon	12272496	12272629	.	+	.	Name=LOC105193179 exon
NC_052673	Koludarov_et_al_2021	exon	14448748	14448876	.	+	.	Name=LOC113004273 exon
NC_052673	Koludarov_et_al_2021	exon	9030987	9031113	.	+	.	Name=LOC105205161 exon
NC_052673	Koludarov_et_al_2021	exon	59031	59149	.	+	.	Name=LOC120356793 exon
NC_052673	Koludarov_et_al_2021	exon	8951544	8951659	.	+	.	Name=LOC105193496 exon
NC_052673	Koludarov_et_al_2021	exon	8757110	8757223	.	+	.	Name=LOC105193410 exon
NC_052673	Koludarov_et_al_2021	exon	8996971	8997084	.	+	.	Name=LOC113003943 exon
NC_052673	Koludarov_et_al_2021	exon	5941601	5941693	.	+	.	Name=LOC120358879 exon
NC_052673	Koludarov_et_al_2021	exon	4858594	4858682	.	-	.	Name=LOC120358822 exon
NC_052673	Koludarov_et_al_2021	exon	5247077	5247158	.	+	.	Name=LOC105206712 exon
NC_052673	Koludarov_et_al_2021	exon	5938594	5938674	.	+	.	Name=LOC120358879 exon
NC_052673	Koludarov_et_al_2021	exon	4093017	4093082	.	+	.	Name=LOC105203565 exon
NC_052673	Koludarov_et_al_2021	exon	8957927	8957979	.	+	.	Name=LOC113003942 exon
NC_052673	Koludarov_et_al_2021	exon	1045391	1045438	.	+	.	Name=LOC105206425 exon
NC_052673	Koludarov_et_al_2021	exon	572499	572528	.	+	.	Name=LOC113004226 exon
NC_052673	Koludarov_et_al_2021	exon	5093468	5093496	.	-	.	Name=LOC113004568 exon
NC_052673	Koludarov_et_al_2021	exon	8996840	8996862	.	+	.	Name=LOC113003943 exon
NC_052673	Koludarov_et_al_2021	exon	1042168	1042183	.	+	.	Name=LOC105206425 exon
NC_052673	Koludarov_et_al_2021	exon	5905465	5905480	.	-	.	Name=LOC120358761 exon
NC_052673	Koludarov_et_al_2021	exon	8994571	8994584	.	+	.	Name=LOC113003943 exon
NC_052673	Koludarov_et_al_2021	gene	12711752	13514809	.	+	.	Name=LOC105193213 gene
NC_052673	Koludarov_et_al_2021	gene	13729303	14022519	.	+	.	Name=LOC105193207 gene
NC_052673	Koludarov_et_al_2021	gene	5957245	6226371	.	-	.	Name=LOC105197019 gene
NC_052673	Koludarov_et_al_2021	gene	11758903	12020892	.	-	.	Name=LOC105193175 gene
NC_052673	Koludarov_et_al_2021	gene	9826404	10079912	.	+	.	Name=LOC105193402 gene
NC_052673	Koludarov_et_al_2021	gene	18923446	19168502	.	+	.	Name=LOC105197653 gene
NC_052673	Koludarov_et_al_2021	gene	16422259	16654838	.	-	.	Name=LOC105197815 gene
NC_052673	Koludarov_et_al_2021	gene	1986776	2215039	.	-	.	Name=LOC105203197 gene
NC_052673	Koludarov_et_al_2021	gene	16668919	16885405	.	-	.	Name=LOC105197808 gene
NC_052673	Koludarov_et_al_2021	gene	10282888	10494418	.	-	.	Name=LOC105195019 gene
NC_052673	Koludarov_et_al_2021	gene	12025423	12232568	.	+	.	Name=LOC105193176 gene
NC_052673	Koludarov_et_al_2021	gene	6603971	6801481	.	-	.	Name=LOC105200461 gene
NC_052673	Koludarov_et_al_2021	gene	8252716	8444663	.	+	.	Name=LOC105197287 gene
NC_052673	Koludarov_et_al_2021	gene	3904753	4090547	.	+	.	Name=LOC105203569 gene
NC_052673	Koludarov_et_al_2021	gene	18945370	19114067	.	-	.	Name=LOC105197888 gene
NC_052673	Koludarov_et_al_2021	gene	12379093	12545776	.	+	.	Name=LOC105193192 gene
NC_052673	Koludarov_et_al_2021	gene	17765224	17928987	.	+	.	Name=LOC105197737 gene
NC_052673	Koludarov_et_al_2021	gene	3359698	3522191	.	+	.	Name=LOC113005639 gene
NC_052673	Koludarov_et_al_2021	gene	15700076	15859349	.	-	.	Name=LOC105197851 gene
NC_052673	Koludarov_et_al_2021	gene	9278180	9424398	.	-	.	Name=LOC105193189 gene
NC_052673	Koludarov_et_al_2021	gene	4646049	4787549	.	+	.	Name=LOC105194407 gene
NC_052673	Koludarov_et_al_2021	gene	9101132	9234317	.	+	.	Name=LOC105193170 gene
NC_052673	Koludarov_et_al_2021	gene	6463675	6596798	.	+	.	Name=LOC105200463 gene
NC_052673	Koludarov_et_al_2021	gene	4947268	5079251	.	-	.	Name=LOC105207422 gene
NC_052673	Koludarov_et_al_2021	gene	16481204	16610787	.	+	.	Name=LOC105197814 gene
NC_052673	Koludarov_et_al_2021	gene	14710674	14840173	.	+	.	Name=LOC105203917 gene
NC_052673	Koludarov_et_al_2021	gene	14109831	14234828	.	-	.	Name=LOC105197075 gene
NC_052673	Koludarov_et_al_2021	gene	5465039	5581915	.	+	.	Name=LOC105199766 gene
NC_052673	Koludarov_et_al_2021	gene	731815	847701	.	-	.	Name=LOC105204331 gene
NC_052673	Koludarov_et_al_2021	gene	18297271	18411817	.	-	.	Name=LOC105197902 gene
NC_052673	Koludarov_et_al_2021	gene	19256240	19368943	.	+	.	Name=LOC105197884 gene
NC_052673	Koludarov_et_al_2021	gene	10494667	10603349	.	+	.	Name=LOC105195011 gene
NC_052673	Koludarov_et_al_2021	gene	4200763	4306031	.	+	.	Name=LOC105198748 gene
NC_052673	Koludarov_et_al_2021	gene	15233260	15335303	.	+	.	Name=LOC105197865 gene
NC_052673	Koludarov_et_al_2021	gene	5330647	5430367	.	-	.	Name=LOC105195850 gene
NC_052673	Koludarov_et_al_2021	gene	8141912	8241513	.	+	.	Name=LOC105202476 gene
NC_052673	Koludarov_et_al_2021	gene	11366565	11462968	.	+	.	Name=LOC105195472 gene
NC_052673	Koludarov_et_al_2021	gene	17340826	17431708	.	-	.	Name=LOC105197768 gene
NC_052673	Koludarov_et_al_2021	gene	7097565	7187209	.	+	.	Name=LOC105204366 gene
NC_052673	Koludarov_et_al_2021	gene	577534	662092	.	+	.	Name=LOC105194437 gene
NC_052673	Koludarov_et_al_2021	gene	18653336	18733297	.	-	.	Name=LOC105197674 gene
NC_052673	Koludarov_et_al_2021	gene	11470052	11549525	.	+	.	Name=LOC105195470 gene
NC_052673	Koludarov_et_al_2021	gene	1217223	1296395	.	-	.	Name=LOC105194954 gene
NC_052673	Koludarov_et_al_2021	gene	15592864	15670990	.	+	.	Name=LOC105197853 gene
NC_052673	Koludarov_et_al_2021	gene	9748735	9826262	.	-	.	Name=LOC105193562 gene
NC_052673	Koludarov_et_al_2021	gene	16300743	16376471	.	-	.	Name=LOC105197821 gene
NC_052673	Koludarov_et_al_2021	gene	10665617	10739919	.	+	.	Name=LOC105194984 gene
NC_052673	Koludarov_et_al_2021	gene	18550118	18624359	.	+	.	Name=LOC105207919 gene
NC_052673	Koludarov_et_al_2021	gene	145254	218876	.	-	.	Name=LOC113005801 gene
NC_052673	Koludarov_et_al_2021	gene	15474869	15546168	.	+	.	Name=LOC105197854 gene
NC_052673	Koludarov_et_al_2021	gene	18187729	18258922	.	-	.	Name=LOC105197710 gene
NC_052673	Koludarov_et_al_2021	gene	16206499	16275687	.	-	.	Name=LOC105197817 gene
NC_052673	Koludarov_et_al_2021	gene	18627289	18696301	.	+	.	Name=LOC105197676 gene
NC_052673	Koludarov_et_al_2021	gene	7284908	7353194	.	-	.	Name=LOC105204367 gene
NC_052673	Koludarov_et_al_2021	gene	15084481	15150083	.	-	.	Name=LOC105197873 gene
NC_052673	Koludarov_et_al_2021	gene	14252496	14317915	.	-	.	Name=LOC105197069 gene
NC_052673	Koludarov_et_al_2021	gene	9670291	9735164	.	-	.	Name=LOC105193353 gene
NC_052673	Koludarov_et_al_2021	gene	16097696	16160318	.	+	.	Name=LOC105197829 gene
NC_052673	Koludarov_et_al_2021	gene	15956783	16018494	.	-	.	Name=LOC105197836 gene
NC_052673	Koludarov_et_al_2021	gene	14865455	14925646	.	-	.	Name=LOC105203922 gene
NC_052673	Koludarov_et_al_2021	gene	7750243	7810170	.	-	.	Name=LOC105202446 gene
NC_052673	Koludarov_et_al_2021	gene	3649853	3705685	.	+	.	Name=LOC105203006 gene
NC_052673	Koludarov_et_al_2021	gene	15411843	15467411	.	+	.	Name=LOC105197858 gene
NC_052673	Koludarov_et_al_2021	gene	9429437	9483875	.	+	.	Name=LOC105193199 gene
NC_052673	Koludarov_et_al_2021	gene	14701364	14755738	.	-	.	Name=LOC105197054 gene
NC_052673	Koludarov_et_al_2021	gene	17436097	17489329	.	-	.	Name=LOC113003196 gene
NC_052673	Koludarov_et_al_2021	gene	17127761	17180884	.	-	.	Name=LOC105197905 gene
NC_052673	Koludarov_et_al_2021	gene	17627430	17678130	.	+	.	Name=LOC105197750 gene
NC_052673	Koludarov_et_al_2021	gene	1930883	1980443	.	-	.	Name=LOC105203196 gene
NC_052673	Koludarov_et_al_2021	gene	7363380	7412413	.	-	.	Name=LOC105199207 gene
NC_052673	Koludarov_et_al_2021	gene	17244128	17292638	.	-	.	Name=LOC105197770 gene
NC_052673	Koludarov_et_al_2021	gene	7192839	7239623	.	-	.	Name=LOC105204369 gene
NC_052673	Koludarov_et_al_2021	gene	15173581	15220143	.	-	.	Name=LOC105197869 gene
NC_052673	Koludarov_et_al_2021	gene	15864622	15907111	.	+	.	Name=LOC105197850 gene
NC_052673	Koludarov_et_al_2021	gene	18097037	18137777	.	-	.	Name=LOC105197719 gene
NC_052673	Koludarov_et_al_2021	gene	18520163	18560648	.	-	.	Name=LOC105197680 gene
NC_052673	Koludarov_et_al_2021	gene	8029449	8068241	.	-	.	Name=LOC105202475 gene
NC_052673	Koludarov_et_al_2021	gene	4093017	4131641	.	+	.	Name=LOC105203565 gene
NC_052673	Koludarov_et_al_2021	gene	10825094	10862947	.	-	.	Name=LOC105205313 gene
NC_052673	Koludarov_et_al_2021	gene	10949111	10985718	.	+	.	Name=LOC105205322 gene
NC_052673	Koludarov_et_al_2021	gene	17708119	17744698	.	+	.	Name=LOC105197742 gene
NC_052673	Koludarov_et_al_2021	gene	16036166	16072565	.	-	.	Name=LOC105197832 gene
NC_052673	Koludarov_et_al_2021	gene	18562508	18598811	.	-	.	Name=LOC105197678 gene
NC_052673	Koludarov_et_al_2021	gene	18221829	18257771	.	+	.	Name=LOC105197712 gene
NC_052673	Koludarov_et_al_2021	gene	13159244	13194924	.	-	.	Name=LOC120358832 gene
NC_052673	Koludarov_et_al_2021	gene	10629856	10665496	.	-	.	Name=LOC120358908 gene
NC_052673	Koludarov_et_al_2021	gene	10220202	10254794	.	+	.	Name=LOC105195029 gene
NC_052673	Koludarov_et_al_2021	gene	11557560	11592144	.	+	.	Name=LOC105195491 gene
NC_052673	Koludarov_et_al_2021	gene	8744701	8779274	.	-	.	Name=LOC120358867 gene
NC_052673	Koludarov_et_al_2021	gene	14889418	14923255	.	+	.	Name=LOC105203921 gene
NC_052673	Koludarov_et_al_2021	gene	10792970	10825754	.	+	.	Name=LOC105205328 gene
NC_052673	Koludarov_et_al_2021	gene	7939175	7970867	.	-	.	Name=LOC105202473 gene
NC_052673	Koludarov_et_al_2021	gene	14467267	14497728	.	-	.	Name=LOC105197055 gene
NC_052673	Koludarov_et_al_2021	gene	18862688	18891958	.	+	.	Name=LOC105197890 gene
NC_052673	Koludarov_et_al_2021	gene	8664299	8693561	.	-	.	Name=LOC105197299 gene
NC_052673	Koludarov_et_al_2021	gene	18068649	18097735	.	+	.	Name=LOC105197720 gene
NC_052673	Koludarov_et_al_2021	gene	14367987	14396993	.	-	.	Name=LOC105197060 gene
NC_052673	Koludarov_et_al_2021	gene	1758116	1787014	.	+	.	Name=LOC105198907 gene
NC_052673	Koludarov_et_al_2021	gene	17009390	17038089	.	+	.	Name=LOC105197782 gene
NC_052673	Koludarov_et_al_2021	gene	11251665	11280138	.	+	.	Name=LOC105195484 gene
NC_052673	Koludarov_et_al_2021	gene	9499183	9525100	.	+	.	Name=LOC105193266 gene
NC_052673	Koludarov_et_al_2021	gene	7978316	8004192	.	-	.	Name=LOC105202459 gene
NC_052673	Koludarov_et_al_2021	gene	7857096	7882589	.	+	.	Name=LOC105202449 gene
NC_052673	Koludarov_et_al_2021	gene	11686426	11711829	.	+	.	Name=LOC105193172 gene
NC_052673	Koludarov_et_al_2021	gene	11279648	11304381	.	-	.	Name=LOC105195483 gene
NC_052673	Koludarov_et_al_2021	gene	6439632	6463952	.	+	.	Name=LOC105200462 gene
NC_052673	Koludarov_et_al_2021	gene	9555967	9579136	.	+	.	Name=LOC105193545 gene
NC_052673	Koludarov_et_al_2021	gene	11228478	11251606	.	-	.	Name=LOC105195485 gene
NC_052673	Koludarov_et_al_2021	gene	17936272	17958929	.	-	.	Name=LOC105197736 gene
NC_052673	Koludarov_et_al_2021	gene	18744938	18766529	.	+	.	Name=LOC105197894 gene
NC_052673	Koludarov_et_al_2021	gene	11008431	11029948	.	+	.	Name=LOC105205329 gene
NC_052673	Koludarov_et_al_2021	gene	5064031	5085328	.	+	.	Name=LOC105203702 gene
NC_052673	Koludarov_et_al_2021	gene	19433543	19454465	.	+	.	Name=LOC105196653 gene
NC_052673	Koludarov_et_al_2021	gene	7262614	7283480	.	+	.	Name=LOC105204371 gene
NC_052673	Koludarov_et_al_2021	gene	15020677	15041168	.	-	.	Name=LOC105197878 gene
NC_052673	Koludarov_et_al_2021	gene	495546	516007	.	-	.	Name=LOC105202878 gene
NC_052673	Koludarov_et_al_2021	gene	17566708	17586706	.	+	.	Name=LOC105197760 gene
NC_052673	Koludarov_et_al_2021	gene	13570584	13590444	.	-	.	Name=LOC105193203 gene
NC_052673	Koludarov_et_al_2021	gene	18891899	18911695	.	-	.	Name=LOC105197658 gene
NC_052673	Koludarov_et_al_2021	gene	15234303	15253425	.	-	.	Name=LOC105197860 gene
NC_052673	Koludarov_et_al_2021	gene	10180105	10199199	.	+	.	Name=LOC105195078 gene
NC_052673	Koludarov_et_al_2021	gene	19384467	19403535	.	+	.	Name=LOC105195904 gene
NC_052673	Koludarov_et_al_2021	gene	19226201	19244935	.	-	.	Name=LOC105197651 gene
NC_052673	Koludarov_et_al_2021	gene	12622196	12640854	.	+	.	Name=LOC105193212 gene
NC_052673	Koludarov_et_al_2021	gene	15253855	15272348	.	-	.	Name=LOC105197862 gene
NC_052673	Koludarov_et_al_2021	gene	11365	29699	.	+	.	Name=LOC105203158 gene
NC_052673	Koludarov_et_al_2021	gene	475149	493465	.	+	.	Name=LOC105202874 gene
NC_052673	Koludarov_et_al_2021	gene	18634759	18652567	.	-	.	Name=LOC105197672 gene
NC_052673	Koludarov_et_al_2021	gene	14441288	14459057	.	+	.	Name=LOC105197056 gene
NC_052673	Koludarov_et_al_2021	gene	17072156	17089925	.	-	.	Name=LOC120358789 gene
NC_052673	Koludarov_et_al_2021	gene	16188518	16206265	.	-	.	Name=LOC105197827 gene
NC_052673	Koludarov_et_al_2021	gene	12289456	12307018	.	-	.	Name=LOC105193182 gene
NC_052673	Koludarov_et_al_2021	gene	8107570	8124754	.	-	.	Name=LOC105202470 gene
NC_052673	Koludarov_et_al_2021	gene	13527669	13544591	.	-	.	Name=LOC105193200 gene
NC_052673	Koludarov_et_al_2021	gene	18042649	18059350	.	-	.	Name=LOC105197722 gene
NC_052673	Koludarov_et_al_2021	gene	10143394	10160075	.	-	.	Name=LOC105195053 gene
NC_052673	Koludarov_et_al_2021	gene	11668446	11685051	.	-	.	Name=LOC105193169 gene
NC_052673	Koludarov_et_al_2021	gene	12331858	12348274	.	+	.	Name=LOC105193186 gene
NC_052673	Koludarov_et_al_2021	gene	15390724	15407131	.	+	.	Name=LOC105197911 gene
NC_052673	Koludarov_et_al_2021	gene	9579216	9595580	.	-	.	Name=LOC105193297 gene
NC_052673	Koludarov_et_al_2021	gene	16867158	16882982	.	+	.	Name=LOC105197804 gene
NC_052673	Koludarov_et_al_2021	gene	14403084	14418899	.	+	.	Name=LOC105197061 gene
NC_052673	Koludarov_et_al_2021	gene	9258140	9273936	.	+	.	Name=LOC105193181 gene
NC_052673	Koludarov_et_al_2021	gene	7833609	7849350	.	-	.	Name=LOC105202447 gene
NC_052673	Koludarov_et_al_2021	gene	14277299	14293032	.	+	.	Name=LOC105197080 gene
NC_052673	Koludarov_et_al_2021	gene	15157501	15173226	.	+	.	Name=LOC105197870 gene
NC_052673	Koludarov_et_al_2021	gene	8933121	8948695	.	+	.	Name=LOC105193486 gene
NC_052673	Koludarov_et_al_2021	gene	13675498	13690781	.	+	.	Name=LOC105193202 gene
NC_052673	Koludarov_et_al_2021	gene	18337748	18352961	.	+	.	Name=LOC120356855 gene
NC_052673	Koludarov_et_al_2021	gene	16078221	16093348	.	+	.	Name=LOC105197831 gene
NC_052673	Koludarov_et_al_2021	gene	451980	466905	.	-	.	Name=LOC120358814 gene
NC_052673	Koludarov_et_al_2021	gene	7001809	7016719	.	+	.	Name=LOC105200638 gene
NC_052673	Koludarov_et_al_2021	gene	18472437	18487328	.	-	.	Name=LOC105197896 gene
NC_052673	Koludarov_et_al_2021	gene	12359536	12374379	.	-	.	Name=LOC105193209 gene
NC_052673	Koludarov_et_al_2021	gene	15059754	15074533	.	-	.	Name=LOC105197914 gene
NC_052673	Koludarov_et_al_2021	gene	18711731	18726403	.	+	.	Name=LOC120358806 gene
NC_052673	Koludarov_et_al_2021	gene	14532651	14547198	.	-	.	Name=LOC105197051 gene
NC_052673	Koludarov_et_al_2021	gene	8585875	8600416	.	-	.	Name=LOC105197293 gene
NC_052673	Koludarov_et_al_2021	gene	17195456	17209905	.	+	.	Name=LOC105197904 gene
NC_052673	Koludarov_et_al_2021	gene	17225735	17240057	.	+	.	Name=LOC105197772 gene
NC_052673	Koludarov_et_al_2021	gene	9606147	9620448	.	-	.	Name=LOC105205300 gene
NC_052673	Koludarov_et_al_2021	gene	18377510	18391641	.	+	.	Name=LOC105197697 gene
NC_052673	Koludarov_et_al_2021	gene	10198380	10212475	.	-	.	Name=LOC105195044 gene
NC_052673	Koludarov_et_al_2021	gene	15042590	15056501	.	+	.	Name=LOC105197877 gene
NC_052673	Koludarov_et_al_2021	gene	7457912	7471701	.	-	.	Name=LOC105199208 gene
NC_052673	Koludarov_et_al_2021	gene	7680424	7694119	.	+	.	Name=LOC113004133 gene
NC_052673	Koludarov_et_al_2021	gene	17114035	17127616	.	-	.	Name=LOC105197778 gene
NC_052673	Koludarov_et_al_2021	gene	14301341	14314879	.	+	.	Name=LOC105197068 gene
NC_052673	Koludarov_et_al_2021	gene	8282981	8296515	.	+	.	Name=LOC113006236 gene
NC_052673	Koludarov_et_al_2021	gene	18531150	18544541	.	+	.	Name=LOC105197679 gene
NC_052673	Koludarov_et_al_2021	gene	10871436	10884781	.	-	.	Name=LOC105205315 gene
NC_052673	Koludarov_et_al_2021	gene	13694553	13707723	.	-	.	Name=LOC105193205 gene
NC_052673	Koludarov_et_al_2021	gene	8483895	8497059	.	+	.	Name=LOC105197307 gene
NC_052673	Koludarov_et_al_2021	gene	18283336	18296494	.	+	.	Name=LOC105197702 gene
NC_052673	Koludarov_et_al_2021	gene	18006788	18019878	.	+	.	Name=LOC105197728 gene
NC_052673	Koludarov_et_al_2021	gene	8457495	8470576	.	+	.	Name=LOC105197288 gene
NC_052673	Koludarov_et_al_2021	gene	8074328	8087383	.	-	.	Name=LOC105202464 gene
NC_052673	Koludarov_et_al_2021	gene	15282784	15295753	.	+	.	Name=LOC105197864 gene
NC_052673	Koludarov_et_al_2021	gene	425388	438131	.	-	.	Name=LOC113005921 gene
NC_052673	Koludarov_et_al_2021	gene	516254	528900	.	+	.	Name=LOC105202875 gene
NC_052673	Koludarov_et_al_2021	gene	18415326	18427912	.	-	.	Name=LOC105197899 gene
NC_052673	Koludarov_et_al_2021	gene	17045230	17057591	.	+	.	Name=LOC105197776 gene
NC_052673	Koludarov_et_al_2021	gene	9657711	9670014	.	+	.	Name=LOC105193552 gene
NC_052673	Koludarov_et_al_2021	gene	18765486	18777702	.	-	.	Name=LOC105198079 gene
NC_052673	Koludarov_et_al_2021	gene	8893367	8905458	.	+	.	Name=LOC105193063 gene
NC_052673	Koludarov_et_al_2021	gene	8982464	8994501	.	+	.	Name=LOC105193159 gene
NC_052673	Koludarov_et_al_2021	gene	10605308	10616855	.	+	.	Name=LOC105195005 gene
NC_052673	Koludarov_et_al_2021	gene	10894806	10906349	.	-	.	Name=LOC105205319 gene
NC_052673	Koludarov_et_al_2021	gene	18784561	18796020	.	+	.	Name=LOC105197667 gene
NC_052673	Koludarov_et_al_2021	gene	15008576	15020012	.	-	.	Name=LOC105197880 gene
NC_052673	Koludarov_et_al_2021	gene	10780012	10791439	.	-	.	Name=LOC105205327 gene
NC_052673	Koludarov_et_al_2021	gene	5933304	5944695	.	+	.	Name=LOC120358879 gene
NC_052673	Koludarov_et_al_2021	gene	14098892	14110061	.	+	.	Name=LOC105197076 gene
NC_052673	Koludarov_et_al_2021	gene	18455074	18466203	.	-	.	Name=LOC105197898 gene
NC_052673	Koludarov_et_al_2021	gene	18508553	18519608	.	+	.	Name=LOC105197682 gene
NC_052673	Koludarov_et_al_2021	gene	19193721	19204760	.	+	.	Name=LOC105197652 gene
NC_052673	Koludarov_et_al_2021	gene	9528891	9539899	.	+	.	Name=LOC113006134 gene
NC_052673	Koludarov_et_al_2021	gene	8817923	8828878	.	+	.	Name=LOC105198113 gene
NC_052673	Koludarov_et_al_2021	gene	16934101	16945026	.	+	.	Name=LOC105197799 gene
NC_052673	Koludarov_et_al_2021	gene	221635	232531	.	-	.	Name=LOC105203912 gene
NC_052673	Koludarov_et_al_2021	gene	12382636	12393515	.	-	.	Name=LOC105193191 gene
NC_052673	Koludarov_et_al_2021	gene	18816983	18827735	.	-	.	Name=LOC105207489 gene
NC_052673	Koludarov_et_al_2021	gene	12265664	12276372	.	+	.	Name=LOC105193179 gene
NC_052673	Koludarov_et_al_2021	gene	13631505	13642210	.	-	.	Name=LOC113003539 gene
NC_052673	Koludarov_et_al_2021	gene	19405013	19415635	.	-	.	Name=LOC105196658 gene
NC_052673	Koludarov_et_al_2021	gene	17980321	17990920	.	-	.	Name=LOC105197734 gene
NC_052673	Koludarov_et_al_2021	gene	5089406	5100004	.	-	.	Name=LOC113004568 gene
NC_052673	Koludarov_et_al_2021	gene	12565738	12576302	.	-	.	Name=LOC105193196 gene
NC_052673	Koludarov_et_al_2021	gene	6964948	6975511	.	-	.	Name=LOC105204525 gene
NC_052673	Koludarov_et_al_2021	gene	8763813	8774251	.	+	.	Name=LOC105192981 gene
NC_052673	Koludarov_et_al_2021	gene	12232621	12243058	.	+	.	Name=LOC113003543 gene
NC_052673	Koludarov_et_al_2021	gene	11311140	11321463	.	-	.	Name=LOC105195480 gene
NC_052673	Koludarov_et_al_2021	gene	9736829	9747036	.	+	.	Name=LOC105193385 gene
NC_052673	Koludarov_et_al_2021	gene	19216536	19226724	.	+	.	Name=LOC105197650 gene
NC_052673	Koludarov_et_al_2021	gene	9483823	9493990	.	-	.	Name=LOC105193238 gene
NC_052673	Koludarov_et_al_2021	gene	17535194	17545153	.	-	.	Name=LOC105197767 gene
NC_052673	Koludarov_et_al_2021	gene	17597552	17607414	.	+	.	Name=LOC105197757 gene
NC_052673	Koludarov_et_al_2021	gene	17610161	17619959	.	-	.	Name=LOC105197753 gene
NC_052673	Koludarov_et_al_2021	gene	8741930	8751678	.	+	.	Name=LOC105192969 gene
NC_052673	Koludarov_et_al_2021	gene	16904315	16914036	.	-	.	Name=LOC105197803 gene
NC_052673	Koludarov_et_al_2021	gene	8802955	8812523	.	+	.	Name=LOC105193444 gene
NC_052673	Koludarov_et_al_2021	gene	16951414	16960955	.	-	.	Name=LOC105197793 gene
NC_052673	Koludarov_et_al_2021	gene	18262222	18271761	.	+	.	Name=LOC105197708 gene
NC_052673	Koludarov_et_al_2021	gene	16929959	16939497	.	-	.	Name=LOC105197797 gene
NC_052673	Koludarov_et_al_2021	gene	14318354	14327718	.	+	.	Name=LOC105197070 gene
NC_052673	Koludarov_et_al_2021	gene	16404870	16414100	.	-	.	Name=LOC105197812 gene
NC_052673	Koludarov_et_al_2021	gene	7067144	7076282	.	+	.	Name=LOC120358766 gene
NC_052673	Koludarov_et_al_2021	gene	16987797	16996780	.	+	.	Name=LOC105194141 gene
NC_052673	Koludarov_et_al_2021	gene	11343829	11352760	.	-	.	Name=LOC105195476 gene
NC_052673	Koludarov_et_al_2021	gene	18173498	18182427	.	-	.	Name=LOC105197714 gene
NC_052673	Koludarov_et_al_2021	gene	3769880	3778802	.	-	.	Name=LOC113005684 gene
NC_052673	Koludarov_et_al_2021	gene	18147259	18156155	.	-	.	Name=LOC105197718 gene
NC_052673	Koludarov_et_al_2021	gene	4910865	4919576	.	+	.	Name=LOC105201296 gene
NC_052673	Koludarov_et_al_2021	gene	6295534	6304198	.	-	.	Name=LOC113004684 gene
NC_052673	Koludarov_et_al_2021	gene	2722045	2730702	.	-	.	Name=LOC113005957 gene
NC_052673	Koludarov_et_al_2021	gene	17970706	17979287	.	-	.	Name=LOC105197735 gene
NC_052673	Koludarov_et_al_2021	gene	18439033	18447602	.	+	.	Name=LOC105197692 gene
NC_052673	Koludarov_et_al_2021	gene	15340847	15349393	.	-	.	Name=LOC105197912 gene
NC_052673	Koludarov_et_al_2021	gene	10263779	10272300	.	+	.	Name=LOC120358815 gene
NC_052673	Koludarov_et_al_2021	gene	8920330	8928845	.	-	.	Name=LOC120358864 gene
NC_052673	Koludarov_et_al_2021	gene	255219	263671	.	+	.	Name=LOC120358848 gene
NC_052673	Koludarov_et_al_2021	gene	5432811	5441239	.	-	.	Name=LOC105205076 gene
NC_052673	Koludarov_et_al_2021	gene	14583401	14591819	.	+	.	Name=LOC105197052 gene
NC_052673	Koludarov_et_al_2021	gene	12553048	12561365	.	+	.	Name=LOC105193195 gene
NC_052673	Koludarov_et_al_2021	gene	2517387	2525667	.	-	.	Name=LOC120358830 gene
NC_052673	Koludarov_et_al_2021	gene	14459737	14467871	.	+	.	Name=LOC105197079 gene
NC_052673	Koludarov_et_al_2021	gene	19458502	19466631	.	+	.	Name=LOC105196650 gene
NC_052673	Koludarov_et_al_2021	gene	18845760	18853770	.	+	.	Name=LOC105197659 gene
NC_052673	Koludarov_et_al_2021	gene	15686826	15694829	.	-	.	Name=LOC105197852 gene
NC_052673	Koludarov_et_al_2021	gene	12348706	12356678	.	+	.	Name=LOC105193187 gene
NC_052673	Koludarov_et_al_2021	gene	11219380	11227216	.	-	.	Name=LOC105195486 gene
NC_052673	Koludarov_et_al_2021	gene	3820454	3828223	.	+	.	Name=LOC105198959 gene
NC_052673	Koludarov_et_al_2021	gene	17545465	17553224	.	-	.	Name=LOC105197765 gene
NC_052673	Koludarov_et_al_2021	gene	16964611	16972359	.	-	.	Name=LOC105197791 gene
NC_052673	Koludarov_et_al_2021	gene	17183466	17191208	.	-	.	Name=LOC105197781 gene
NC_052673	Koludarov_et_al_2021	gene	6827339	6835074	.	-	.	Name=LOC105207131 gene
NC_052673	Koludarov_et_al_2021	gene	16396625	16404314	.	-	.	Name=LOC105197816 gene
NC_052673	Koludarov_et_al_2021	gene	8872217	8879846	.	+	.	Name=LOC105193025 gene
NC_052673	Koludarov_et_al_2021	gene	15076315	15083904	.	-	.	Name=LOC105197913 gene
NC_052673	Koludarov_et_al_2021	gene	15221201	15228680	.	-	.	Name=LOC105197868 gene
NC_052673	Koludarov_et_al_2021	gene	6840073	6847531	.	+	.	Name=LOC105197351 gene
NC_052673	Koludarov_et_al_2021	gene	19373296	19380750	.	+	.	Name=LOC105197645 gene
NC_052673	Koludarov_et_al_2021	gene	18807918	18815353	.	+	.	Name=LOC105197664 gene
NC_052673	Koludarov_et_al_2021	gene	1513586	1520998	.	+	.	Name=LOC120358854 gene
NC_052673	Koludarov_et_al_2021	gene	8503115	8510364	.	+	.	Name=LOC105197308 gene
NC_052673	Koludarov_et_al_2021	gene	5117688	5124903	.	+	.	Name=LOC120358827 gene
NC_052673	Koludarov_et_al_2021	gene	14423255	14430449	.	+	.	Name=LOC105197057 gene
NC_052673	Koludarov_et_al_2021	gene	1312800	1319988	.	+	.	Name=LOC105206851 gene
NC_052673	Koludarov_et_al_2021	gene	4831804	4838941	.	-	.	Name=LOC120358833 gene
NC_052673	Koludarov_et_al_2021	gene	7971214	7978327	.	+	.	Name=LOC105197627 gene
NC_052673	Koludarov_et_al_2021	gene	1816362	1823443	.	-	.	Name=LOC105202987 gene
NC_052673	Koludarov_et_al_2021	gene	14666840	14673856	.	-	.	Name=LOC105194398 gene
NC_052673	Koludarov_et_al_2021	gene	14847888	14854851	.	+	.	Name=LOC105203918 gene
NC_052673	Koludarov_et_al_2021	gene	7891015	7897933	.	+	.	Name=LOC105202452 gene
NC_052673	Koludarov_et_al_2021	gene	4417665	4424512	.	+	.	Name=LOC120358820 gene
NC_052673	Koludarov_et_al_2021	gene	10166877	10173724	.	-	.	Name=LOC105195070 gene
NC_052673	Koludarov_et_al_2021	gene	951520	958354	.	-	.	Name=LOC120358838 gene
NC_052673	Koludarov_et_al_2021	gene	19184112	19190918	.	+	.	Name=LOC105197885 gene
NC_052673	Koludarov_et_al_2021	gene	18838795	18845546	.	-	.	Name=LOC105197661 gene
NC_052673	Koludarov_et_al_2021	gene	18330291	18336982	.	+	.	Name=LOC105197701 gene
NC_052673	Koludarov_et_al_2021	gene	11324289	11330953	.	+	.	Name=LOC113004662 gene
NC_052673	Koludarov_et_al_2021	gene	8961775	8968422	.	+	.	Name=LOC105193514 gene
NC_052673	Koludarov_et_al_2021	gene	13712175	13718779	.	-	.	Name=LOC105193204 gene
NC_052673	Koludarov_et_al_2021	gene	18932699	18939284	.	-	.	Name=LOC105197655 gene
NC_052673	Koludarov_et_al_2021	gene	18800997	18807515	.	-	.	Name=LOC105197666 gene
NC_052673	Koludarov_et_al_2021	gene	7907667	7914170	.	+	.	Name=LOC105202454 gene
NC_052673	Koludarov_et_al_2021	gene	18431848	18438348	.	+	.	Name=LOC105197693 gene
NC_052673	Koludarov_et_al_2021	gene	17748469	17754952	.	-	.	Name=LOC105197739 gene
NC_052673	Koludarov_et_al_2021	gene	8779810	8786283	.	+	.	Name=LOC105192988 gene
NC_052673	Koludarov_et_al_2021	gene	18914061	18920494	.	+	.	Name=LOC105197656 gene
NC_052673	Koludarov_et_al_2021	gene	17058377	17064806	.	+	.	Name=LOC105197777 gene
NC_052673	Koludarov_et_al_2021	gene	18355707	18362121	.	+	.	Name=LOC105197901 gene
NC_052673	Koludarov_et_al_2021	gene	15003904	15010317	.	+	.	Name=LOC105197881 gene
NC_052673	Koludarov_et_al_2021	gene	7927896	7934278	.	+	.	Name=LOC105202456 gene
NC_052673	Koludarov_et_al_2021	gene	10773810	10780159	.	+	.	Name=LOC105205312 gene
NC_052673	Koludarov_et_al_2021	gene	7954876	7961213	.	+	.	Name=LOC105202458 gene
NC_052673	Koludarov_et_al_2021	gene	15947136	15953457	.	-	.	Name=LOC105197910 gene
NC_052673	Koludarov_et_al_2021	gene	9083678	9089989	.	-	.	Name=LOC120358872 gene
NC_052673	Koludarov_et_al_2021	gene	1169374	1175669	.	-	.	Name=LOC105201570 gene
NC_052673	Koludarov_et_al_2021	gene	7943418	7949683	.	+	.	Name=LOC105206373 gene
NC_052673	Koludarov_et_al_2021	gene	8094843	8101083	.	+	.	Name=LOC105202467 gene
NC_052673	Koludarov_et_al_2021	gene	8327746	8333939	.	-	.	Name=LOC105193473 gene
NC_052673	Koludarov_et_al_2021	gene	3324229	3330406	.	-	.	Name=LOC105206867 gene
NC_052673	Koludarov_et_al_2021	gene	8792048	8798188	.	+	.	Name=LOC120358860 gene
NC_052673	Koludarov_et_al_2021	gene	16180752	16186889	.	-	.	Name=LOC105197828 gene
NC_052673	Koludarov_et_al_2021	gene	17216890	17222924	.	+	.	Name=LOC105197773 gene
NC_052673	Koludarov_et_al_2021	gene	18363689	18369690	.	+	.	Name=LOC105197699 gene
NC_052673	Koludarov_et_al_2021	gene	9040123	9046106	.	-	.	Name=LOC113006190 gene
NC_052673	Koludarov_et_al_2021	gene	282680	288642	.	+	.	Name=LOC105205082 gene
NC_052673	Koludarov_et_al_2021	gene	7052756	7058703	.	-	.	Name=LOC120358808 gene
NC_052673	Koludarov_et_al_2021	gene	11209629	11215555	.	+	.	Name=LOC105195489 gene
NC_052673	Koludarov_et_al_2021	gene	19469237	19475155	.	+	.	Name=LOC113003201 gene
NC_052673	Koludarov_et_al_2021	gene	19478321	19484230	.	+	.	Name=LOC105196647 gene
NC_052673	Koludarov_et_al_2021	gene	8575376	8581260	.	+	.	Name=LOC105197291 gene
NC_052673	Koludarov_et_al_2021	gene	8863579	8869440	.	+	.	Name=LOC105193016 gene
NC_052673	Koludarov_et_al_2021	gene	208186	214005	.	-	.	Name=LOC113006226 gene
NC_052673	Koludarov_et_al_2021	gene	7496629	7502445	.	+	.	Name=LOC105193750 gene
NC_052673	Koludarov_et_al_2021	gene	5912061	5917865	.	+	.	Name=LOC120358880 gene
NC_052673	Koludarov_et_al_2021	gene	5828322	5834113	.	-	.	Name=LOC113006235 gene
NC_052673	Koludarov_et_al_2021	gene	6816801	6822590	.	-	.	Name=LOC105200459 gene
NC_052673	Koludarov_et_al_2021	gene	18162857	18168631	.	-	.	Name=LOC105197717 gene
NC_052673	Koludarov_et_al_2021	gene	18828421	18834176	.	-	.	Name=LOC105197663 gene
NC_052673	Koludarov_et_al_2021	gene	8023408	8029155	.	+	.	Name=LOC105202463 gene
NC_052673	Koludarov_et_al_2021	gene	11041297	11047036	.	-	.	Name=LOC105205325 gene
NC_052673	Koludarov_et_al_2021	gene	8124894	8130599	.	+	.	Name=LOC105202468 gene
NC_052673	Koludarov_et_al_2021	gene	558532	564219	.	-	.	Name=LOC105202877 gene
NC_052673	Koludarov_et_al_2021	gene	18685728	18691414	.	-	.	Name=LOC105197675 gene
NC_052673	Koludarov_et_al_2021	gene	8880855	8886507	.	+	.	Name=LOC105203175 gene
NC_052673	Koludarov_et_al_2021	gene	11304466	11310113	.	+	.	Name=LOC105195482 gene
NC_052673	Koludarov_et_al_2021	gene	7897886	7903506	.	-	.	Name=LOC105202453 gene
NC_052673	Koludarov_et_al_2021	gene	7429277	7434883	.	+	.	Name=LOC120358884 gene
NC_052673	Koludarov_et_al_2021	gene	8069365	8074963	.	+	.	Name=LOC120358791 gene
NC_052673	Koludarov_et_al_2021	gene	18370777	18376368	.	+	.	Name=LOC105202852 gene
NC_052673	Koludarov_et_al_2021	gene	10907182	10912765	.	+	.	Name=LOC105205321 gene
NC_052673	Koludarov_et_al_2021	gene	14356730	14362293	.	+	.	Name=LOC105197059 gene
NC_052673	Koludarov_et_al_2021	gene	16898356	16903902	.	-	.	Name=LOC105206206 gene
NC_052673	Koludarov_et_al_2021	gene	17587139	17592685	.	-	.	Name=LOC105197759 gene
NC_052673	Koludarov_et_al_2021	gene	19418729	19424228	.	-	.	Name=LOC105196657 gene
NC_052673	Koludarov_et_al_2021	gene	1839674	1845157	.	+	.	Name=LOC120356856 gene
NC_052673	Koludarov_et_al_2021	gene	7919168	7924648	.	+	.	Name=LOC105202455 gene
NC_052673	Koludarov_et_al_2021	gene	17682724	17688177	.	-	.	Name=LOC105197749 gene
NC_052673	Koludarov_et_al_2021	gene	15276696	15282144	.	-	.	Name=LOC105197863 gene
NC_052673	Koludarov_et_al_2021	gene	16286868	16292299	.	-	.	Name=LOC105197820 gene
NC_052673	Koludarov_et_al_2021	gene	8630301	8635707	.	-	.	Name=LOC105197296 gene
NC_052673	Koludarov_et_al_2021	gene	7472861	7478251	.	-	.	Name=LOC105199209 gene
NC_052673	Koludarov_et_al_2021	gene	10161207	10166575	.	-	.	Name=LOC105195061 gene
NC_052673	Koludarov_et_al_2021	gene	16945521	16950883	.	-	.	Name=LOC105197795 gene
NC_052673	Koludarov_et_al_2021	gene	7850678	7855953	.	+	.	Name=LOC105202448 gene
NC_052673	Koludarov_et_al_2021	gene	16982450	16987677	.	-	.	Name=LOC105197787 gene
NC_052673	Koludarov_et_al_2021	gene	18273328	18278555	.	-	.	Name=LOC105197706 gene
NC_052673	Koludarov_et_al_2021	gene	11463497	11468723	.	-	.	Name=LOC105195471 gene
NC_052673	Koludarov_et_al_2021	gene	1486942	1492158	.	+	.	Name=LOC105200988 gene
NC_052673	Koludarov_et_al_2021	gene	10999567	11004772	.	-	.	Name=LOC105205323 gene
NC_052673	Koludarov_et_al_2021	gene	5670021	5675205	.	-	.	Name=LOC113005591 gene
NC_052673	Koludarov_et_al_2021	gene	11334767	11339946	.	-	.	Name=LOC105195478 gene
NC_052673	Koludarov_et_al_2021	gene	3622602	3627770	.	-	.	Name=LOC113003490 gene
NC_052673	Koludarov_et_al_2021	gene	2818331	2823494	.	-	.	Name=LOC105199705 gene
NC_052673	Koludarov_et_al_2021	gene	2193196	2198326	.	-	.	Name=LOC120358881 gene
NC_052673	Koludarov_et_al_2021	gene	19427849	19432946	.	-	.	Name=LOC105196651 gene
NC_052673	Koludarov_et_al_2021	gene	371689	376772	.	-	.	Name=LOC120358794 gene
NC_052673	Koludarov_et_al_2021	gene	10133405	10138463	.	+	.	Name=LOC120356775 gene
NC_052673	Koludarov_et_al_2021	gene	18478684	18483727	.	-	.	Name=LOC120358802 gene
NC_052673	Koludarov_et_al_2021	gene	10885776	10890812	.	+	.	Name=LOC105205317 gene
NC_052673	Koludarov_et_al_2021	gene	10863709	10868726	.	+	.	Name=LOC105205314 gene
NC_052673	Koludarov_et_al_2021	gene	16997537	17002498	.	+	.	Name=LOC105197999 gene
NC_052673	Koludarov_et_al_2021	gene	8652642	8657587	.	-	.	Name=LOC105197297 gene
NC_052673	Koludarov_et_al_2021	gene	18498172	18503086	.	-	.	Name=LOC105197895 gene
NC_052673	Koludarov_et_al_2021	gene	8834442	8839330	.	+	.	Name=LOC105193450 gene
NC_052673	Koludarov_et_al_2021	gene	14854997	14859860	.	+	.	Name=LOC105203919 gene
NC_052673	Koludarov_et_al_2021	gene	19246888	19251731	.	-	.	Name=LOC105197704 gene
NC_052673	Koludarov_et_al_2021	gene	17001480	17006311	.	-	.	Name=LOC105197783 gene
NC_052673	Koludarov_et_al_2021	gene	18487597	18492411	.	-	.	Name=LOC105197686 gene
NC_052673	Koludarov_et_al_2021	gene	8017133	8021941	.	+	.	Name=LOC105202462 gene
NC_052673	Koludarov_et_al_2021	gene	15937020	15941796	.	-	.	Name=LOC105197839 gene
NC_052673	Koludarov_et_al_2021	gene	3107791	3112563	.	+	.	Name=LOC105205070 gene
NC_052673	Koludarov_et_al_2021	gene	6910476	6915236	.	-	.	Name=LOC120356853 gene
NC_052673	Koludarov_et_al_2021	gene	19207223	19211975	.	+	.	Name=LOC105208166 gene
NC_052673	Koludarov_et_al_2021	gene	2979688	2984431	.	-	.	Name=LOC120356753 gene
NC_052673	Koludarov_et_al_2021	gene	18001943	18006671	.	-	.	Name=LOC105197729 gene
NC_052673	Koludarov_et_al_2021	gene	2457135	2461810	.	+	.	Name=LOC113004521 gene
NC_052673	Koludarov_et_al_2021	gene	8755147	8759816	.	+	.	Name=LOC105193410 gene
NC_052673	Koludarov_et_al_2021	gene	674245	678903	.	+	.	Name=LOC113003802 gene
NC_052673	Koludarov_et_al_2021	gene	8812630	8817279	.	+	.	Name=LOC120358861 gene
NC_052673	Koludarov_et_al_2021	gene	14859157	14863785	.	-	.	Name=LOC105203920 gene
NC_052673	Koludarov_et_al_2021	gene	12321933	12326539	.	-	.	Name=LOC105193184 gene
NC_052673	Koludarov_et_al_2021	gene	16654801	16659405	.	+	.	Name=LOC105197809 gene
NC_052673	Koludarov_et_al_2021	gene	7569986	7574581	.	+	.	Name=LOC113003588 gene
NC_052673	Koludarov_et_al_2021	gene	1599314	1603905	.	+	.	Name=LOC120358855 gene
NC_052673	Koludarov_et_al_2021	gene	5556307	5560850	.	+	.	Name=LOC113005141 gene
NC_052673	Koludarov_et_al_2021	gene	3298613	3303138	.	-	.	Name=LOC105200695 gene
NC_052673	Koludarov_et_al_2021	gene	2740556	2745033	.	+	.	Name=LOC113006171 gene
NC_052673	Koludarov_et_al_2021	gene	2646188	2650654	.	+	.	Name=LOC105203215 gene
NC_052673	Koludarov_et_al_2021	gene	18037940	18042364	.	+	.	Name=LOC105197721 gene
NC_052673	Koludarov_et_al_2021	gene	14350566	14354971	.	-	.	Name=LOC105197058 gene
NC_052673	Koludarov_et_al_2021	gene	12276782	12281186	.	+	.	Name=LOC105193180 gene
NC_052673	Koludarov_et_al_2021	gene	15813603	15817995	.	+	.	Name=LOC120358907 gene
NC_052673	Koludarov_et_al_2021	gene	5441377	5445764	.	+	.	Name=LOC113004807 gene
NC_052673	Koludarov_et_al_2021	gene	15915612	15919991	.	-	.	Name=LOC105197845 gene
NC_052673	Koludarov_et_al_2021	gene	15920261	15924612	.	-	.	Name=LOC105197844 gene
NC_052673	Koludarov_et_al_2021	gene	18493935	18498284	.	+	.	Name=LOC105197685 gene
NC_052673	Koludarov_et_al_2021	gene	8798307	8802645	.	+	.	Name=LOC105193428 gene
NC_052673	Koludarov_et_al_2021	gene	18628121	18632456	.	-	.	Name=LOC105197671 gene
NC_052673	Koludarov_et_al_2021	gene	1608075	1612325	.	-	.	Name=LOC120358828 gene
NC_052673	Koludarov_et_al_2021	gene	1922656	1926906	.	-	.	Name=LOC120358887 gene
NC_052673	Koludarov_et_al_2021	gene	7223052	7227281	.	+	.	Name=LOC105204370 gene
NC_052673	Koludarov_et_al_2021	gene	8887849	8892068	.	+	.	Name=LOC105193043 gene
NC_052673	Koludarov_et_al_2021	gene	15049379	15053588	.	-	.	Name=LOC105197875 gene
NC_052673	Koludarov_et_al_2021	gene	16092290	16096493	.	-	.	Name=LOC105197830 gene
NC_052673	Koludarov_et_al_2021	gene	11216031	11220213	.	+	.	Name=LOC105195487 gene
NC_052673	Koludarov_et_al_2021	gene	16294958	16299085	.	-	.	Name=LOC105197007 gene
NC_052673	Koludarov_et_al_2021	gene	326427	330545	.	-	.	Name=LOC120358849 gene
NC_052673	Koludarov_et_al_2021	gene	9493718	9497824	.	+	.	Name=LOC105193221 gene
NC_052673	Koludarov_et_al_2021	gene	8351091	8355155	.	-	.	Name=LOC105197306 gene
NC_052673	Koludarov_et_al_2021	gene	8605304	8609359	.	-	.	Name=LOC105197309 gene
NC_052673	Koludarov_et_al_2021	gene	1308105	1312151	.	-	.	Name=LOC113002767 gene
NC_052673	Koludarov_et_al_2021	gene	19423956	19427990	.	+	.	Name=LOC105196296 gene
NC_052673	Koludarov_et_al_2021	gene	16392246	16396278	.	+	.	Name=LOC105197824 gene
NC_052673	Koludarov_et_al_2021	gene	18447623	18451648	.	-	.	Name=LOC105197691 gene
NC_052673	Koludarov_et_al_2021	gene	19212218	19216225	.	-	.	Name=LOC105197649 gene
NC_052673	Koludarov_et_al_2021	gene	140918	144910	.	+	.	Name=LOC113003272 gene
NC_052673	Koludarov_et_al_2021	gene	9046270	9050255	.	-	.	Name=LOC105193166 gene
NC_052673	Koludarov_et_al_2021	gene	12615125	12619083	.	+	.	Name=LOC105193210 gene
NC_052673	Koludarov_et_al_2021	gene	8705516	8709453	.	+	.	Name=LOC105197303 gene
NC_052673	Koludarov_et_al_2021	gene	14654861	14658777	.	+	.	Name=LOC105197053 gene
NC_052673	Koludarov_et_al_2021	gene	18834820	18838729	.	+	.	Name=LOC105197662 gene
NC_052673	Koludarov_et_al_2021	gene	14333376	14337273	.	-	.	Name=LOC105197065 gene
NC_052673	Koludarov_et_al_2021	gene	8928809	8932705	.	+	.	Name=LOC105193106 gene
NC_052673	Koludarov_et_al_2021	gene	16195623	16199519	.	+	.	Name=LOC105197825 gene
NC_052673	Koludarov_et_al_2021	gene	336604	340493	.	+	.	Name=LOC113006175 gene
NC_052673	Koludarov_et_al_2021	gene	2544638	2548517	.	+	.	Name=LOC105203290 gene
NC_052673	Koludarov_et_al_2021	gene	18466633	18470503	.	+	.	Name=LOC105197688 gene
NC_052673	Koludarov_et_al_2021	gene	322757	326624	.	-	.	Name=LOC120358896 gene
NC_052673	Koludarov_et_al_2021	gene	7887155	7891009	.	-	.	Name=LOC105202451 gene
NC_052673	Koludarov_et_al_2021	gene	5667652	5671497	.	+	.	Name=LOC113005590 gene
NC_052673	Koludarov_et_al_2021	gene	14242334	14246157	.	-	.	Name=LOC105197074 gene
NC_052673	Koludarov_et_al_2021	gene	1546003	1549824	.	+	.	Name=LOC113002671 gene
NC_052673	Koludarov_et_al_2021	gene	18422190	18426009	.	+	.	Name=LOC120358805 gene
NC_052673	Koludarov_et_al_2021	gene	12560893	12564710	.	-	.	Name=LOC105193193 gene
NC_052673	Koludarov_et_al_2021	gene	4277122	4280927	.	+	.	Name=LOC120358906 gene
NC_052673	Koludarov_et_al_2021	gene	14999963	15003768	.	+	.	Name=LOC105197882 gene
NC_052673	Koludarov_et_al_2021	gene	18103846	18107625	.	+	.	Name=LOC120358902 gene
NC_052673	Koludarov_et_al_2021	gene	3873251	3877024	.	-	.	Name=LOC120358877 gene
NC_052673	Koludarov_et_al_2021	gene	9622855	9626611	.	-	.	Name=LOC105193335 gene
NC_052673	Koludarov_et_al_2021	gene	18182603	18186354	.	+	.	Name=LOC105197713 gene
NC_052673	Koludarov_et_al_2021	gene	18734262	18738010	.	+	.	Name=LOC105197670 gene
NC_052673	Koludarov_et_al_2021	gene	19168480	19172224	.	-	.	Name=LOC105197887 gene
NC_052673	Koludarov_et_al_2021	gene	5251621	5255361	.	-	.	Name=LOC120358894 gene
NC_052673	Koludarov_et_al_2021	gene	18738363	18742092	.	-	.	Name=LOC105197669 gene
NC_052673	Koludarov_et_al_2021	gene	8344655	8348383	.	-	.	Name=LOC105206564 gene
NC_052673	Koludarov_et_al_2021	gene	3207373	3211096	.	+	.	Name=LOC105200167 gene
NC_052673	Koludarov_et_al_2021	gene	7580302	7584014	.	+	.	Name=LOC120358900 gene
NC_052673	Koludarov_et_al_2021	gene	8953434	8957140	.	+	.	Name=LOC105193125 gene
NC_052673	Koludarov_et_al_2021	gene	1524694	1528388	.	+	.	Name=LOC105199866 gene
NC_052673	Koludarov_et_al_2021	gene	3751882	3755576	.	+	.	Name=LOC105208256 gene
NC_052673	Koludarov_et_al_2021	gene	8913102	8916789	.	+	.	Name=LOC105193080 gene
NC_052673	Koludarov_et_al_2021	gene	9642977	9646657	.	-	.	Name=LOC105206474 gene
NC_052673	Koludarov_et_al_2021	gene	1042168	1045830	.	+	.	Name=LOC105206425 gene
NC_052673	Koludarov_et_al_2021	gene	8383277	8386929	.	-	.	Name=LOC113004132 gene
NC_052673	Koludarov_et_al_2021	gene	8375379	8379030	.	-	.	Name=LOC113002676 gene
NC_052673	Koludarov_et_al_2021	gene	6855004	6858639	.	-	.	Name=LOC113006114 gene
NC_052673	Koludarov_et_al_2021	gene	8709672	8713305	.	-	.	Name=LOC105197304 gene
NC_052673	Koludarov_et_al_2021	gene	15153803	15157435	.	-	.	Name=LOC105197871 gene
NC_052673	Koludarov_et_al_2021	gene	9000476	9004031	.	+	.	Name=LOC105193535 gene
NC_052673	Koludarov_et_al_2021	gene	2590338	2593872	.	+	.	Name=LOC120356763 gene
NC_052673	Koludarov_et_al_2021	gene	16383604	16387131	.	-	.	Name=LOC105197822 gene
NC_052673	Koludarov_et_al_2021	gene	8884308	8887821	.	+	.	Name=LOC105193034 gene
NC_052673	Koludarov_et_al_2021	gene	523779	527290	.	+	.	Name=LOC120358787 gene
NC_052673	Koludarov_et_al_2021	gene	8908973	8912484	.	-	.	Name=LOC120358871 gene
NC_052673	Koludarov_et_al_2021	gene	4140176	4143673	.	+	.	Name=LOC120358750 gene
NC_052673	Koludarov_et_al_2021	gene	8937484	8940979	.	+	.	Name=LOC105193115 gene
NC_052673	Koludarov_et_al_2021	gene	8643611	8647097	.	+	.	Name=LOC105197310 gene
NC_052673	Koludarov_et_al_2021	gene	3779382	3782863	.	+	.	Name=LOC120358829 gene
NC_052673	Koludarov_et_al_2021	gene	8994571	8998045	.	+	.	Name=LOC113003943 gene
NC_052673	Koludarov_et_al_2021	gene	9600308	9603767	.	-	.	Name=LOC105193315 gene
NC_052673	Koludarov_et_al_2021	gene	8856865	8860305	.	+	.	Name=LOC105193459 gene
NC_052673	Koludarov_et_al_2021	gene	8832285	8835717	.	-	.	Name=LOC120358869 gene
NC_052673	Koludarov_et_al_2021	gene	1800069	1803493	.	+	.	Name=LOC120358858 gene
NC_052673	Koludarov_et_al_2021	gene	5226205	5229620	.	+	.	Name=LOC120358756 gene
NC_052673	Koludarov_et_al_2021	gene	8924625	8928039	.	+	.	Name=LOC105193477 gene
NC_052673	Koludarov_et_al_2021	gene	8905563	8908975	.	+	.	Name=LOC105193072 gene
NC_052673	Koludarov_et_al_2021	gene	8718423	8721823	.	+	.	Name=LOC113002953 gene
NC_052673	Koludarov_et_al_2021	gene	6835802	6839198	.	+	.	Name=LOC120358797 gene
NC_052673	Koludarov_et_al_2021	gene	18780232	18783607	.	-	.	Name=LOC105197668 gene
NC_052673	Koludarov_et_al_2021	gene	17995076	17998450	.	+	.	Name=LOC105197733 gene
NC_052673	Koludarov_et_al_2021	gene	356233	359600	.	+	.	Name=LOC113003186 gene
NC_052673	Koludarov_et_al_2021	gene	18797693	18801049	.	+	.	Name=LOC105194719 gene
NC_052673	Koludarov_et_al_2021	gene	17560853	17564206	.	-	.	Name=LOC105197761 gene
NC_052673	Koludarov_et_al_2021	gene	17594048	17597401	.	+	.	Name=LOC105197758 gene
NC_052673	Koludarov_et_al_2021	gene	17698645	17701991	.	-	.	Name=LOC105197744 gene
NC_052673	Koludarov_et_al_2021	gene	4445584	4448880	.	+	.	Name=LOC120358753 gene
NC_052673	Koludarov_et_al_2021	gene	18027995	18031269	.	+	.	Name=LOC105197725 gene
NC_052673	Koludarov_et_al_2021	gene	4525940	4529209	.	-	.	Name=LOC105198980 gene
NC_052673	Koludarov_et_al_2021	gene	383541	386807	.	+	.	Name=LOC120358795 gene
NC_052673	Koludarov_et_al_2021	gene	941752	945014	.	-	.	Name=LOC120358891 gene
NC_052673	Koludarov_et_al_2021	gene	2607515	2610776	.	-	.	Name=LOC120358819 gene
NC_052673	Koludarov_et_al_2021	gene	2592962	2596222	.	-	.	Name=LOC120358835 gene
NC_052673	Koludarov_et_al_2021	gene	3109314	3112563	.	+	.	Name=LOC120358811 gene
NC_052673	Koludarov_et_al_2021	gene	8366890	8370136	.	-	.	Name=LOC120358874 gene
NC_052673	Koludarov_et_al_2021	gene	9637373	9640615	.	-	.	Name=LOC120358770 gene
NC_052673	Koludarov_et_al_2021	gene	13514432	13517667	.	-	.	Name=LOC105193198 gene
NC_052673	Koludarov_et_al_2021	gene	16662231	16665455	.	+	.	Name=LOC105197806 gene
NC_052673	Koludarov_et_al_2021	gene	19429747	19432953	.	-	.	Name=LOC120356754 gene
NC_052673	Koludarov_et_al_2021	gene	19415673	19418860	.	+	.	Name=LOC105196656 gene
NC_052673	Koludarov_et_al_2021	gene	1017	4202	.	+	.	Name=LOC120358845 gene
NC_052673	Koludarov_et_al_2021	gene	17998332	18001508	.	-	.	Name=LOC105197730 gene
NC_052673	Koludarov_et_al_2021	gene	14248577	14251745	.	-	.	Name=LOC105197072 gene
NC_052673	Koludarov_et_al_2021	gene	15925669	15928820	.	+	.	Name=LOC105197843 gene
NC_052673	Koludarov_et_al_2021	gene	16283604	16286751	.	+	.	Name=LOC105197909 gene
NC_052673	Koludarov_et_al_2021	gene	6924844	6927987	.	+	.	Name=LOC105205071 gene
NC_052673	Koludarov_et_al_2021	gene	8978858	8981983	.	+	.	Name=LOC105193133 gene
NC_052673	Koludarov_et_al_2021	gene	391730	394853	.	+	.	Name=LOC120356767 gene
NC_052673	Koludarov_et_al_2021	gene	1413977	1417093	.	+	.	Name=LOC105196672 gene
NC_052673	Koludarov_et_al_2021	gene	12375924	12379034	.	-	.	Name=LOC105193190 gene
NC_052673	Koludarov_et_al_2021	gene	56822	59921	.	+	.	Name=LOC120356793 gene
NC_052673	Koludarov_et_al_2021	gene	3031100	3034193	.	-	.	Name=LOC105198956 gene
NC_052673	Koludarov_et_al_2021	gene	273220	276275	.	-	.	Name=LOC113004630 gene
NC_052673	Koludarov_et_al_2021	gene	15337181	15340214	.	-	.	Name=LOC120358786 gene
NC_052673	Koludarov_et_al_2021	gene	17556892	17559924	.	-	.	Name=LOC105197762 gene
NC_052673	Koludarov_et_al_2021	gene	6896588	6899615	.	-	.	Name=LOC120358764 gene
NC_052673	Koludarov_et_al_2021	gene	8561769	8564786	.	-	.	Name=LOC105206104 gene
NC_052673	Koludarov_et_al_2021	gene	3020777	3023779	.	+	.	Name=LOC120358742 gene
NC_052673	Koludarov_et_al_2021	gene	991839	994832	.	-	.	Name=LOC120358843 gene
NC_052673	Koludarov_et_al_2021	gene	17553539	17556528	.	-	.	Name=LOC105197763 gene
NC_052673	Koludarov_et_al_2021	gene	8557787	8560769	.	+	.	Name=LOC105197290 gene
NC_052673	Koludarov_et_al_2021	gene	15909961	15912942	.	-	.	Name=LOC105197847 gene
NC_052673	Koludarov_et_al_2021	gene	7524138	7527112	.	+	.	Name=LOC105206475 gene
NC_052673	Koludarov_et_al_2021	gene	15471795	15474768	.	-	.	Name=LOC105197856 gene
NC_052673	Koludarov_et_al_2021	gene	17689043	17692008	.	-	.	Name=LOC105197748 gene
NC_052673	Koludarov_et_al_2021	gene	8973088	8976052	.	+	.	Name=LOC105193517 gene
NC_052673	Koludarov_et_al_2021	gene	16918429	16921384	.	-	.	Name=LOC105197801 gene
NC_052673	Koludarov_et_al_2021	gene	1059410	1062357	.	+	.	Name=LOC113004293 gene
NC_052673	Koludarov_et_al_2021	gene	8699456	8702371	.	+	.	Name=LOC105197302 gene
NC_052673	Koludarov_et_al_2021	gene	4853744	4856655	.	+	.	Name=LOC105203560 gene
NC_052673	Koludarov_et_al_2021	gene	8090131	8093039	.	+	.	Name=LOC105202465 gene
NC_052673	Koludarov_et_al_2021	gene	8702285	8705191	.	+	.	Name=LOC105197300 gene
NC_052673	Koludarov_et_al_2021	gene	3303175	3306070	.	+	.	Name=LOC120358747 gene
NC_052673	Koludarov_et_al_2021	gene	15150665	15153553	.	+	.	Name=LOC105197872 gene
NC_052673	Koludarov_et_al_2021	gene	18924647	18927527	.	-	.	Name=LOC105197654 gene
NC_052673	Koludarov_et_al_2021	gene	11353536	11356413	.	+	.	Name=LOC105195473 gene
NC_052673	Koludarov_et_al_2021	gene	3283106	3285964	.	+	.	Name=LOC120358746 gene
NC_052673	Koludarov_et_al_2021	gene	16896728	16899576	.	+	.	Name=LOC105197908 gene
NC_052673	Koludarov_et_al_2021	gene	8987976	8990796	.	+	.	Name=LOC105193150 gene
NC_052673	Koludarov_et_al_2021	gene	8949504	8952323	.	+	.	Name=LOC105193496 gene
NC_052673	Koludarov_et_al_2021	gene	15929552	15932360	.	-	.	Name=LOC105197842 gene
NC_052673	Koludarov_et_al_2021	gene	12243895	12246690	.	-	.	Name=LOC105193177 gene
NC_052673	Koludarov_et_al_2021	gene	1745259	1748053	.	-	.	Name=LOC120358844 gene
NC_052673	Koludarov_et_al_2021	gene	7045756	7048549	.	-	.	Name=LOC105194073 gene
NC_052673	Koludarov_et_al_2021	gene	1656292	1659083	.	-	.	Name=LOC120358825 gene
NC_052673	Koludarov_et_al_2021	gene	19369489	19372273	.	-	.	Name=LOC105197646 gene
NC_052673	Koludarov_et_al_2021	gene	12619071	12621845	.	-	.	Name=LOC105205954 gene
NC_052673	Koludarov_et_al_2021	gene	16977828	16980601	.	-	.	Name=LOC105197789 gene
NC_052673	Koludarov_et_al_2021	gene	16033222	16035986	.	+	.	Name=LOC105197834 gene
NC_052673	Koludarov_et_al_2021	gene	12554016	12556773	.	-	.	Name=LOC105193194 gene
NC_052673	Koludarov_et_al_2021	gene	1823262	1826010	.	+	.	Name=LOC120358799 gene
NC_052673	Koludarov_et_al_2021	gene	8541867	8544610	.	+	.	Name=LOC105197289 gene
NC_052673	Koludarov_et_al_2021	gene	7505936	7508677	.	-	.	Name=LOC113005399 gene
NC_052673	Koludarov_et_al_2021	gene	6918912	6921650	.	+	.	Name=LOC113002952 gene
NC_052673	Koludarov_et_al_2021	gene	1417112	1419840	.	+	.	Name=LOC120358813 gene
NC_052673	Koludarov_et_al_2021	gene	17760279	17763002	.	+	.	Name=LOC105197740 gene
NC_052673	Koludarov_et_al_2021	gene	17619364	17622056	.	+	.	Name=LOC105197754 gene
NC_052673	Koludarov_et_al_2021	gene	1825851	1828542	.	-	.	Name=LOC105207291 gene
NC_052673	Koludarov_et_al_2021	gene	1491373	1494063	.	+	.	Name=LOC113006181 gene
NC_052673	Koludarov_et_al_2021	gene	4936982	4939670	.	+	.	Name=LOC105196884 gene
NC_052673	Koludarov_et_al_2021	gene	2695032	2697713	.	+	.	Name=LOC105207875 gene
NC_052673	Koludarov_et_al_2021	gene	968915	971571	.	-	.	Name=LOC105198909 gene
NC_052673	Koludarov_et_al_2021	gene	8839550	8842199	.	+	.	Name=LOC113006128 gene
NC_052673	Koludarov_et_al_2021	gene	16915557	16918198	.	+	.	Name=LOC105197802 gene
NC_052673	Koludarov_et_al_2021	gene	18470308	18472942	.	+	.	Name=LOC105197689 gene
NC_052673	Koludarov_et_al_2021	gene	3028509	3031140	.	+	.	Name=LOC105204906 gene
NC_052673	Koludarov_et_al_2021	gene	7735743	7738369	.	-	.	Name=LOC105202445 gene
NC_052673	Koludarov_et_al_2021	gene	16279552	16282172	.	-	.	Name=LOC105197818 gene
NC_052673	Koludarov_et_al_2021	gene	11035591	11038199	.	-	.	Name=LOC105205324 gene
NC_052673	Koludarov_et_al_2021	gene	18504194	18506801	.	+	.	Name=LOC105197684 gene
NC_052673	Koludarov_et_al_2021	gene	2778692	2781297	.	+	.	Name=LOC120358737 gene
NC_052673	Koludarov_et_al_2021	gene	8011666	8014265	.	+	.	Name=LOC105202461 gene
NC_052673	Koludarov_et_al_2021	gene	6414991	6417568	.	+	.	Name=LOC113004861 gene
NC_052673	Koludarov_et_al_2021	gene	11721427	11724004	.	-	.	Name=LOC113003538 gene
NC_052673	Koludarov_et_al_2021	gene	9631747	9634321	.	-	.	Name=LOC113003936 gene
NC_052673	Koludarov_et_al_2021	gene	1098272	1100836	.	+	.	Name=LOC105199831 gene
NC_052673	Koludarov_et_al_2021	gene	11341012	11343575	.	-	.	Name=LOC105195477 gene
NC_052673	Koludarov_et_al_2021	gene	15057269	15059827	.	+	.	Name=LOC105197876 gene
NC_052673	Koludarov_et_al_2021	gene	18278876	18281423	.	+	.	Name=LOC105197703 gene
NC_052673	Koludarov_et_al_2021	gene	15409050	15411594	.	-	.	Name=LOC105197859 gene
NC_052673	Koludarov_et_al_2021	gene	2815232	2817760	.	+	.	Name=LOC120358739 gene
NC_052673	Koludarov_et_al_2021	gene	8007709	8010237	.	+	.	Name=LOC105206592 gene
NC_052673	Koludarov_et_al_2021	gene	9028592	9031113	.	+	.	Name=LOC105205161 gene
NC_052673	Koludarov_et_al_2021	gene	1469196	1471714	.	-	.	Name=LOC105200987 gene
NC_052673	Koludarov_et_al_2021	gene	4496630	4499148	.	-	.	Name=LOC120358754 gene
NC_052673	Koludarov_et_al_2021	gene	17992264	17994767	.	-	.	Name=LOC105197732 gene
NC_052673	Koludarov_et_al_2021	gene	18020198	18022700	.	-	.	Name=LOC105195899 gene
NC_052673	Koludarov_et_al_2021	gene	19173172	19175668	.	+	.	Name=LOC105197886 gene
NC_052673	Koludarov_et_al_2021	gene	8788076	8790551	.	+	.	Name=LOC120358866 gene
NC_052673	Koludarov_et_al_2021	gene	16973587	16976043	.	+	.	Name=LOC105197790 gene
NC_052673	Koludarov_et_al_2021	gene	2886313	2888763	.	-	.	Name=LOC105204213 gene
NC_052673	Koludarov_et_al_2021	gene	14819919	14822367	.	-	.	Name=LOC113004265 gene
NC_052673	Koludarov_et_al_2021	gene	11727071	11729508	.	-	.	Name=LOC113003542 gene
NC_052673	Koludarov_et_al_2021	gene	15944417	15946844	.	+	.	Name=LOC105197838 gene
NC_052673	Koludarov_et_al_2021	gene	14614232	14616651	.	-	.	Name=LOC120358736 gene
NC_052673	Koludarov_et_al_2021	gene	15912991	15915400	.	+	.	Name=LOC105197848 gene
NC_052673	Koludarov_et_al_2021	gene	18794930	18797320	.	-	.	Name=LOC113003194 gene
NC_052673	Koludarov_et_al_2021	gene	8760625	8762976	.	+	.	Name=LOC105192973 gene
NC_052673	Koludarov_et_al_2021	gene	8206256	8208606	.	-	.	Name=LOC105202472 gene
NC_052673	Koludarov_et_al_2021	gene	8014176	8016522	.	-	.	Name=LOC105202460 gene
NC_052673	Koludarov_et_al_2021	gene	17240187	17242529	.	-	.	Name=LOC105197771 gene
NC_052673	Koludarov_et_al_2021	gene	18853349	18855686	.	+	.	Name=LOC105197660 gene
NC_052673	Koludarov_et_al_2021	gene	567326	569659	.	+	.	Name=LOC113002761 gene
NC_052673	Koludarov_et_al_2021	gene	12357017	12359350	.	-	.	Name=LOC105193188 gene
NC_052673	Koludarov_et_al_2021	gene	10869088	10871416	.	+	.	Name=LOC105205316 gene
NC_052673	Koludarov_et_al_2021	gene	18259133	18261460	.	+	.	Name=LOC120358803 gene
NC_052673	Koludarov_et_al_2021	gene	17181519	17183837	.	+	.	Name=LOC105197780 gene
NC_052673	Koludarov_et_al_2021	gene	11206100	11208411	.	+	.	Name=LOC105195490 gene
NC_052673	Koludarov_et_al_2021	gene	17745172	17747477	.	-	.	Name=LOC105197743 gene
NC_052673	Koludarov_et_al_2021	gene	15229997	15232298	.	-	.	Name=LOC105197866 gene
NC_052673	Koludarov_et_al_2021	gene	3280713	3283005	.	+	.	Name=LOC120358745 gene
NC_052673	Koludarov_et_al_2021	gene	19487425	19489716	.	+	.	Name=LOC105196646 gene
NC_052673	Koludarov_et_al_2021	gene	16924320	16926608	.	-	.	Name=LOC105197800 gene
NC_052673	Koludarov_et_al_2021	gene	3012295	3014576	.	+	.	Name=LOC113005810 gene
NC_052673	Koludarov_et_al_2021	gene	8976080	8978326	.	+	.	Name=LOC120358768 gene
NC_052673	Koludarov_et_al_2021	gene	12247863	12250088	.	-	.	Name=LOC105193178 gene
NC_052673	Koludarov_et_al_2021	gene	1353058	1355280	.	+	.	Name=LOC113003191 gene
NC_052673	Koludarov_et_al_2021	gene	18451802	18454015	.	+	.	Name=LOC105197690 gene
NC_052673	Koludarov_et_al_2021	gene	17692574	17694777	.	+	.	Name=LOC105197745 gene
NC_052673	Koludarov_et_al_2021	gene	1675836	1678038	.	-	.	Name=LOC113005859 gene
NC_052673	Koludarov_et_al_2021	gene	6870942	6873142	.	+	.	Name=LOC120358771 gene
NC_052673	Koludarov_et_al_2021	gene	19381464	19383656	.	+	.	Name=LOC105197883 gene
NC_052673	Koludarov_et_al_2021	gene	6875997	6878175	.	+	.	Name=LOC105205338 gene
NC_052673	Koludarov_et_al_2021	gene	6881030	6883208	.	+	.	Name=LOC120358775 gene
NC_052673	Koludarov_et_al_2021	gene	6886064	6888241	.	+	.	Name=LOC120358774 gene
NC_052673	Koludarov_et_al_2021	gene	8716026	8718194	.	-	.	Name=LOC105197305 gene
NC_052673	Koludarov_et_al_2021	gene	19476040	19478205	.	-	.	Name=LOC120358780 gene
NC_052673	Koludarov_et_al_2021	gene	16200928	16203091	.	+	.	Name=LOC120358890 gene
NC_052673	Koludarov_et_al_2021	gene	14259377	14261538	.	+	.	Name=LOC105197066 gene
NC_052673	Koludarov_et_al_2021	gene	18032483	18034631	.	+	.	Name=LOC105197724 gene
NC_052673	Koludarov_et_al_2021	gene	18169236	18171384	.	-	.	Name=LOC105197715 gene
NC_052673	Koludarov_et_al_2021	gene	545179	547323	.	+	.	Name=LOC105202879 gene
NC_052673	Koludarov_et_al_2021	gene	6337139	6339282	.	+	.	Name=LOC105203144 gene
NC_052673	Koludarov_et_al_2021	gene	8627614	8629757	.	+	.	Name=LOC105197295 gene
NC_052673	Koludarov_et_al_2021	gene	14246215	14248351	.	+	.	Name=LOC105197073 gene
NC_052673	Koludarov_et_al_2021	gene	15907965	15910098	.	+	.	Name=LOC105197846 gene
NC_052673	Koludarov_et_al_2021	gene	14333349	14335480	.	+	.	Name=LOC105197064 gene
NC_052673	Koludarov_et_al_2021	gene	4449633	4451757	.	-	.	Name=LOC105204731 gene
NC_052673	Koludarov_et_al_2021	gene	17607552	17609666	.	-	.	Name=LOC105197756 gene
NC_052673	Koludarov_et_al_2021	gene	16659402	16661510	.	-	.	Name=LOC105197811 gene
NC_052673	Koludarov_et_al_2021	gene	18416217	18418322	.	+	.	Name=LOC105197694 gene
NC_052673	Koludarov_et_al_2021	gene	18624524	18626625	.	-	.	Name=LOC105197677 gene
NC_052673	Koludarov_et_al_2021	gene	15932482	15934576	.	+	.	Name=LOC120358796 gene
NC_052673	Koludarov_et_al_2021	gene	2623303	2625396	.	-	.	Name=LOC113004152 gene
NC_052673	Koludarov_et_al_2021	gene	18259810	18261893	.	-	.	Name=LOC105197709 gene
NC_052673	Koludarov_et_al_2021	gene	2632783	2634864	.	+	.	Name=LOC105204743 gene
NC_052673	Koludarov_et_al_2021	gene	7934538	7936607	.	-	.	Name=LOC105202457 gene
NC_052673	Koludarov_et_al_2021	gene	17622047	17624114	.	-	.	Name=LOC105197751 gene
NC_052673	Koludarov_et_al_2021	gene	3132262	3134323	.	+	.	Name=LOC113004091 gene
NC_052673	Koludarov_et_al_2021	gene	1564418	1566472	.	-	.	Name=LOC105204350 gene
NC_052673	Koludarov_et_al_2021	gene	18316707	18318744	.	+	.	Name=LOC120358804 gene
NC_052673	Koludarov_et_al_2021	gene	8601247	8603283	.	-	.	Name=LOC105197294 gene
NC_052673	Koludarov_et_al_2021	gene	5238333	5240358	.	-	.	Name=LOC120358757 gene
NC_052673	Koludarov_et_al_2021	gene	4252	6273	.	+	.	Name=LOC120358846 gene
NC_052673	Koludarov_et_al_2021	gene	12995338	12997359	.	-	.	Name=LOC120358831 gene
NC_052673	Koludarov_et_al_2021	gene	4857217	4859225	.	-	.	Name=LOC120358822 gene
NC_052673	Koludarov_et_al_2021	gene	801325	803321	.	+	.	Name=LOC105203938 gene
NC_052673	Koludarov_et_al_2021	gene	19484812	19486799	.	-	.	Name=LOC105196649 gene
NC_052673	Koludarov_et_al_2021	gene	18023960	18025940	.	+	.	Name=LOC105197727 gene
NC_052673	Koludarov_et_al_2021	gene	16980545	16982522	.	+	.	Name=LOC105197785 gene
NC_052673	Koludarov_et_al_2021	gene	11592543	11594498	.	-	.	Name=LOC105195469 gene
NC_052673	Koludarov_et_al_2021	gene	16386099	16388051	.	+	.	Name=LOC105197823 gene
NC_052673	Koludarov_et_al_2021	gene	18271525	18273472	.	-	.	Name=LOC105197705 gene
NC_052673	Koludarov_et_al_2021	gene	16024172	16026112	.	+	.	Name=LOC113006239 gene
NC_052673	Koludarov_et_al_2021	gene	2597946	2599870	.	-	.	Name=LOC120358817 gene
NC_052673	Koludarov_et_al_2021	gene	11332756	11334674	.	+	.	Name=LOC105195479 gene
NC_052673	Koludarov_et_al_2021	gene	17595744	17597660	.	-	.	Name=LOC120358781 gene
NC_052673	Koludarov_et_al_2021	gene	1663075	1664989	.	+	.	Name=LOC120358876 gene
NC_052673	Koludarov_et_al_2021	gene	5903566	5905480	.	-	.	Name=LOC120358761 gene
NC_052673	Koludarov_et_al_2021	gene	17763168	17765082	.	-	.	Name=LOC105197738 gene
NC_052673	Koludarov_et_al_2021	gene	16928156	16930068	.	+	.	Name=LOC105197796 gene
NC_052673	Koludarov_et_al_2021	gene	13558225	13560129	.	-	.	Name=LOC105193201 gene
NC_052673	Koludarov_et_al_2021	gene	17138029	17139929	.	+	.	Name=LOC120358897 gene
NC_052673	Koludarov_et_al_2021	gene	5902441	5904335	.	+	.	Name=LOC113002722 gene
NC_052673	Koludarov_et_al_2021	gene	572499	574373	.	+	.	Name=LOC113004226 gene
NC_052673	Koludarov_et_al_2021	gene	16030228	16032100	.	+	.	Name=LOC105197835 gene
NC_052673	Koludarov_et_al_2021	gene	3891407	3893267	.	-	.	Name=LOC120358749 gene
NC_052673	Koludarov_et_al_2021	gene	4411546	4413401	.	-	.	Name=LOC105193876 gene
NC_052673	Koludarov_et_al_2021	gene	10747567	10749419	.	+	.	Name=LOC120358836 gene
NC_052673	Koludarov_et_al_2021	gene	5205032	5206879	.	+	.	Name=LOC105207268 gene
NC_052673	Koludarov_et_al_2021	gene	7471251	7473095	.	+	.	Name=LOC120358793 gene
NC_052673	Koludarov_et_al_2021	gene	18855076	18856918	.	-	.	Name=LOC105206239 gene
NC_052673	Koludarov_et_al_2021	gene	3709034	3710875	.	-	.	Name=LOC105203007 gene
NC_052673	Koludarov_et_al_2021	gene	11356397	11358230	.	-	.	Name=LOC105195475 gene
NC_052673	Koludarov_et_al_2021	gene	12319571	12321399	.	+	.	Name=LOC105193185 gene
NC_052673	Koludarov_et_al_2021	gene	15469844	15471660	.	+	.	Name=LOC105197857 gene
NC_052673	Koludarov_et_al_2021	gene	3373118	3374920	.	-	.	Name=LOC113005507 gene
NC_052673	Koludarov_et_al_2021	gene	18777872	18779664	.	+	.	Name=LOC120358807 gene
NC_052673	Koludarov_et_al_2021	gene	11288122	11289907	.	+	.	Name=LOC120358837 gene
NC_052673	Koludarov_et_al_2021	gene	4920461	4922236	.	-	.	Name=LOC105201294 gene
NC_052673	Koludarov_et_al_2021	gene	1057888	1059658	.	+	.	Name=LOC105203685 gene
NC_052673	Koludarov_et_al_2021	gene	12309201	12310961	.	-	.	Name=LOC105193183 gene
NC_052673	Koludarov_et_al_2021	gene	17694659	17696399	.	-	.	Name=LOC105197747 gene
NC_052673	Koludarov_et_al_2021	gene	6417864	6419600	.	-	.	Name=LOC120358821 gene
NC_052673	Koludarov_et_al_2021	gene	7906585	7908320	.	-	.	Name=LOC120358800 gene
NC_052673	Koludarov_et_al_2021	gene	1643071	1644796	.	-	.	Name=LOC120358856 gene
NC_052673	Koludarov_et_al_2021	gene	18429037	18430746	.	+	.	Name=LOC105197696 gene
NC_052673	Koludarov_et_al_2021	gene	7024904	7026611	.	+	.	Name=LOC105203472 gene
NC_052673	Koludarov_et_al_2021	gene	17728929	17730634	.	-	.	Name=LOC105197741 gene
NC_052673	Koludarov_et_al_2021	gene	14806633	14808335	.	-	.	Name=LOC105197077 gene
NC_052673	Koludarov_et_al_2021	gene	15055662	15057360	.	-	.	Name=LOC120358785 gene
NC_052673	Koludarov_et_al_2021	gene	18045550	18047240	.	-	.	Name=LOC105197723 gene
NC_052673	Koludarov_et_al_2021	gene	6287892	6289580	.	+	.	Name=LOC105196919 gene
NC_052673	Koludarov_et_al_2021	gene	3243901	3245584	.	+	.	Name=LOC105200607 gene
NC_052673	Koludarov_et_al_2021	gene	2380371	2382050	.	-	.	Name=LOC120358888 gene
NC_052673	Koludarov_et_al_2021	gene	4155836	4157501	.	+	.	Name=LOC105203216 gene
NC_052673	Koludarov_et_al_2021	gene	4409675	4411334	.	-	.	Name=LOC113003070 gene
NC_052673	Koludarov_et_al_2021	gene	15954567	15956225	.	-	.	Name=LOC105197837 gene
NC_052673	Koludarov_et_al_2021	gene	5219469	5221119	.	-	.	Name=LOC120358847 gene
NC_052673	Koludarov_et_al_2021	gene	8860462	8862112	.	+	.	Name=LOC113003940 gene
NC_052673	Koludarov_et_al_2021	gene	4872799	4874447	.	+	.	Name=LOC120358755 gene
NC_052673	Koludarov_et_al_2021	gene	5931157	5932803	.	+	.	Name=LOC113004041 gene
NC_052673	Koludarov_et_al_2021	gene	1477734	1479378	.	-	.	Name=LOC113006053 gene
NC_052673	Koludarov_et_al_2021	gene	17686180	17687790	.	+	.	Name=LOC120358788 gene
NC_052673	Koludarov_et_al_2021	gene	7050558	7052167	.	-	.	Name=LOC120358810 gene
NC_052673	Koludarov_et_al_2021	gene	2378730	2380318	.	+	.	Name=LOC105204468 gene
NC_052673	Koludarov_et_al_2021	gene	3046328	3047908	.	+	.	Name=LOC113005226 gene
NC_052673	Koludarov_et_al_2021	gene	6917289	6918853	.	+	.	Name=LOC105201561 gene
NC_052673	Koludarov_et_al_2021	gene	18171398	18172958	.	+	.	Name=LOC105197716 gene
NC_052673	Koludarov_et_al_2021	gene	2049593	2051151	.	+	.	Name=LOC120358882 gene
NC_052673	Koludarov_et_al_2021	gene	19245148	19246705	.	+	.	Name=LOC105197648 gene
NC_052673	Koludarov_et_al_2021	gene	16961538	16963084	.	-	.	Name=LOC105197794 gene
NC_052673	Koludarov_et_al_2021	gene	8660616	8662161	.	+	.	Name=LOC105197298 gene
NC_052673	Koludarov_et_al_2021	gene	19398846	19400390	.	-	.	Name=LOC120358801 gene
NC_052673	Koludarov_et_al_2021	gene	6426007	6427548	.	+	.	Name=LOC120356761 gene
NC_052673	Koludarov_et_al_2021	gene	3417244	3418784	.	-	.	Name=LOC120358889 gene
NC_052673	Koludarov_et_al_2021	gene	1146278	1147813	.	+	.	Name=LOC113005807 gene
NC_052673	Koludarov_et_al_2021	gene	1791174	1792707	.	-	.	Name=LOC120358857 gene
NC_052673	Koludarov_et_al_2021	gene	8930671	8932195	.	-	.	Name=LOC120358870 gene
NC_052673	Koludarov_et_al_2021	gene	9543059	9544583	.	+	.	Name=LOC120358769 gene
NC_052673	Koludarov_et_al_2021	gene	14327524	14329038	.	-	.	Name=LOC105197071 gene
NC_052673	Koludarov_et_al_2021	gene	3907083	3908593	.	-	.	Name=LOC120358853 gene
NC_052673	Koludarov_et_al_2021	gene	570032	571532	.	-	.	Name=LOC120358852 gene
NC_052673	Koludarov_et_al_2021	gene	4472848	4474341	.	-	.	Name=LOC113005796 gene
NC_052673	Koludarov_et_al_2021	gene	10912732	10914224	.	-	.	Name=LOC105205320 gene
NC_052673	Koludarov_et_al_2021	gene	1402692	1404183	.	-	.	Name=LOC120358812 gene
NC_052673	Koludarov_et_al_2021	gene	1932941	1934425	.	-	.	Name=LOC113004719 gene
NC_052673	Koludarov_et_al_2021	gene	7548677	7550154	.	+	.	Name=LOC120358899 gene
NC_052673	Koludarov_et_al_2021	gene	799052	800528	.	+	.	Name=LOC120358783 gene
NC_052673	Koludarov_et_al_2021	gene	9005898	9007362	.	+	.	Name=LOC120358863 gene
NC_052673	Koludarov_et_al_2021	gene	4143927	4145390	.	+	.	Name=LOC120358751 gene
NC_052673	Koludarov_et_al_2021	gene	3043871	3045323	.	+	.	Name=LOC120358744 gene
NC_052673	Koludarov_et_al_2021	gene	15953670	15955078	.	+	.	Name=LOC105194428 gene
NC_052673	Koludarov_et_al_2021	gene	9629909	9631296	.	+	.	Name=LOC120358798 gene
NC_052673	Koludarov_et_al_2021	gene	7213540	7214910	.	-	.	Name=LOC113004624 gene
NC_052673	Koludarov_et_al_2021	gene	16976525	16977895	.	+	.	Name=LOC105197788 gene
NC_052673	Koludarov_et_al_2021	gene	14331938	14333298	.	-	.	Name=LOC113004269 gene
NC_052673	Koludarov_et_al_2021	gene	18454022	18455376	.	+	.	Name=LOC105197687 gene
NC_052673	Koludarov_et_al_2021	gene	14846396	14847744	.	-	.	Name=LOC120358895 gene
NC_052673	Koludarov_et_al_2021	gene	17243197	17244545	.	+	.	Name=LOC105197769 gene
NC_052673	Koludarov_et_al_2021	gene	18506914	18508243	.	+	.	Name=LOC105197683 gene
NC_052673	Koludarov_et_al_2021	gene	7026658	7027968	.	+	.	Name=LOC120358765 gene
NC_052673	Koludarov_et_al_2021	gene	8093043	8094350	.	-	.	Name=LOC105202466 gene
NC_052673	Koludarov_et_al_2021	gene	233692	234996	.	+	.	Name=LOC120358904 gene
NC_052673	Koludarov_et_al_2021	gene	14348774	14350026	.	+	.	Name=LOC120358792 gene
NC_052673	Koludarov_et_al_2021	gene	17991121	17992373	.	+	.	Name=LOC105197731 gene
NC_052673	Koludarov_et_al_2021	gene	3039672	3040919	.	-	.	Name=LOC120358743 gene
NC_052673	Koludarov_et_al_2021	gene	6858789	6860036	.	-	.	Name=LOC105207000 gene
NC_052673	Koludarov_et_al_2021	gene	2548680	2549924	.	+	.	Name=LOC105203289 gene
NC_052673	Koludarov_et_al_2021	gene	1890928	1892171	.	+	.	Name=LOC113002757 gene
NC_052673	Koludarov_et_al_2021	gene	6930261	6931496	.	+	.	Name=LOC105204352 gene
NC_052673	Koludarov_et_al_2021	gene	1384843	1386053	.	-	.	Name=LOC105207060 gene
NC_052673	Koludarov_et_al_2021	gene	2365553	2366755	.	-	.	Name=LOC120358859 gene
NC_052673	Koludarov_et_al_2021	gene	16963468	16964669	.	+	.	Name=LOC105197792 gene
NC_052673	Koludarov_et_al_2021	gene	19489973	19491172	.	-	.	Name=LOC113003203 gene
NC_052673	Koludarov_et_al_2021	gene	15916520	15917706	.	+	.	Name=LOC120358790 gene
NC_052673	Koludarov_et_al_2021	gene	3977052	3978231	.	-	.	Name=LOC105197978 gene
NC_052673	Koludarov_et_al_2021	gene	15933291	15934470	.	-	.	Name=LOC105197841 gene
NC_052673	Koludarov_et_al_2021	gene	3000323	3001491	.	-	.	Name=LOC120358741 gene
NC_052673	Koludarov_et_al_2021	gene	2589149	2590299	.	-	.	Name=LOC120358834 gene
NC_052673	Koludarov_et_al_2021	gene	6393996	6395132	.	-	.	Name=LOC120358763 gene
NC_052673	Koludarov_et_al_2021	gene	2998126	2999256	.	-	.	Name=LOC120358740 gene
NC_052673	Koludarov_et_al_2021	gene	291422	292546	.	+	.	Name=LOC113003475 gene
NC_052673	Koludarov_et_al_2021	gene	18421012	18422121	.	+	.	Name=LOC113003205 gene
NC_052673	Koludarov_et_al_2021	gene	5451678	5452784	.	-	.	Name=LOC120358823 gene
NC_052673	Koludarov_et_al_2021	gene	3047984	3049087	.	+	.	Name=LOC113005225 gene
NC_052673	Koludarov_et_al_2021	gene	3784399	3785498	.	+	.	Name=LOC113005683 gene
NC_052673	Koludarov_et_al_2021	gene	17038101	17039193	.	-	.	Name=LOC105197774 gene
NC_052673	Koludarov_et_al_2021	gene	1975886	1976974	.	+	.	Name=LOC113004250 gene
NC_052673	Koludarov_et_al_2021	gene	8957927	8958986	.	+	.	Name=LOC113003942 gene
NC_052673	Koludarov_et_al_2021	gene	2992762	2993796	.	+	.	Name=LOC105203513 gene
NC_052673	Koludarov_et_al_2021	gene	7061321	7062355	.	-	.	Name=LOC120358809 gene
NC_052673	Koludarov_et_al_2021	gene	334783	335808	.	+	.	Name=LOC120358850 gene
NC_052673	Koludarov_et_al_2021	gene	19420911	19421908	.	+	.	Name=LOC113003218 gene
NC_052673	Koludarov_et_al_2021	gene	7516766	7517762	.	-	.	Name=LOC120358898 gene
NC_052673	Koludarov_et_al_2021	gene	680672	681649	.	-	.	Name=LOC105194440 gene
NC_052673	Koludarov_et_al_2021	gene	407383	408345	.	-	.	Name=LOC120358851 gene
NC_052673	Koludarov_et_al_2021	gene	1168038	1168982	.	+	.	Name=LOC105201569 gene
NC_052673	Koludarov_et_al_2021	gene	4387611	4388541	.	+	.	Name=LOC113005495 gene
NC_052673	Koludarov_et_al_2021	gene	2613454	2614382	.	-	.	Name=LOC120358892 gene
NC_052673	Koludarov_et_al_2021	gene	2643787	2644715	.	+	.	Name=LOC120358893 gene
NC_052673	Koludarov_et_al_2021	gene	18506590	18507515	.	-	.	Name=LOC113003207 gene
NC_052673	Koludarov_et_al_2021	gene	2813901	2814821	.	+	.	Name=LOC120358738 gene
NC_052673	Koludarov_et_al_2021	gene	4564226	4565131	.	+	.	Name=LOC113005314 gene
NC_052673	Koludarov_et_al_2021	gene	7188937	7189840	.	-	.	Name=LOC105206750 gene
NC_052673	Koludarov_et_al_2021	gene	4580730	4581617	.	+	.	Name=LOC105194132 gene
NC_052673	Koludarov_et_al_2021	gene	5619424	5620299	.	+	.	Name=LOC105199765 gene
NC_052673	Koludarov_et_al_2021	gene	7079430	7080302	.	-	.	Name=LOC120358883 gene
NC_052673	Koludarov_et_al_2021	gene	17594269	17595125	.	-	.	Name=LOC120358782 gene
NC_052673	Koludarov_et_al_2021	gene	3045333	3046184	.	+	.	Name=LOC113005227 gene
NC_052673	Koludarov_et_al_2021	gene	5247077	5247924	.	+	.	Name=LOC105206712 gene
NC_052673	Koludarov_et_al_2021	gene	3724526	3725351	.	-	.	Name=LOC120358748 gene
NC_052673	Koludarov_et_al_2021	gene	1870958	1871779	.	-	.	Name=LOC105203515 gene
NC_052673	Koludarov_et_al_2021	gene	8759912	8760711	.	-	.	Name=LOC120358868 gene
NC_052673	Koludarov_et_al_2021	gene	9032131	9032927	.	-	.	Name=LOC113003061 gene
NC_052673	Koludarov_et_al_2021	gene	6936754	6937544	.	-	.	Name=LOC120358778 gene
NC_052673	Koludarov_et_al_2021	gene	5280782	5281563	.	+	.	Name=LOC120358759 gene
NC_052673	Koludarov_et_al_2021	gene	5459640	5460415	.	+	.	Name=LOC120358885 gene
NC_052673	Koludarov_et_al_2021	gene	1985901	1986675	.	-	.	Name=LOC105203194 gene
NC_052673	Koludarov_et_al_2021	gene	6949883	6950649	.	+	.	Name=LOC120358779 gene
NC_052673	Koludarov_et_al_2021	gene	2376780	2377536	.	+	.	Name=LOC120358816 gene
NC_052673	Koludarov_et_al_2021	gene	5436667	5437422	.	-	.	Name=LOC105206695 gene
NC_052673	Koludarov_et_al_2021	gene	1129913	1130665	.	-	.	Name=LOC105204740 gene
NC_052673	Koludarov_et_al_2021	gene	2353172	2353923	.	+	.	Name=LOC113004721 gene
NC_052673	Koludarov_et_al_2021	gene	1014406	1015113	.	+	.	Name=LOC113004687 gene
NC_052673	Koludarov_et_al_2021	gene	1756603	1757304	.	+	.	Name=LOC105198908 gene
NC_052673	Koludarov_et_al_2021	gene	4619670	4620350	.	+	.	Name=LOC113003641 gene
NC_052673	Koludarov_et_al_2021	gene	5435479	5436108	.	-	.	Name=LOC120358760 gene
NC_052673	Koludarov_et_al_2021	gene	4377362	4377988	.	+	.	Name=LOC120358752 gene
NC_052673	Koludarov_et_al_2021	gene	6360519	6361139	.	-	.	Name=LOC120358762 gene
NC_052673	Koludarov_et_al_2021	gene	220914	221524	.	+	.	Name=LOC120358905 gene
NC_052673	Koludarov_et_al_2021	gene	5268319	5268927	.	-	.	Name=LOC120358758 gene
NC_052673	Koludarov_et_al_2021	gene	1524047	1524652	.	+	.	Name=LOC120358824 gene
NC_052673	Koludarov_et_al_2021	gene	9031539	9032129	.	-	.	Name=LOC120358865 gene
NC_052673	Koludarov_et_al_2021	gene	14926883	14927464	.	+	.	Name=LOC105203924 gene
NC_052673	Koludarov_et_al_2021	gene	3183633	3184202	.	+	.	Name=LOC105200168 gene
NC_052673	Koludarov_et_al_2021	gene	3090989	3091555	.	+	.	Name=LOC113005881 gene
NC_052673	Koludarov_et_al_2021	gene	2596982	2597543	.	+	.	Name=LOC120358818 gene
NC_052673	Koludarov_et_al_2021	gene	3023809	3024370	.	+	.	Name=LOC120358840 gene
NC_052673	Koludarov_et_al_2021	gene	7553536	7554096	.	-	.	Name=LOC120358767 gene
NC_052673	Koludarov_et_al_2021	gene	2692692	2693211	.	-	.	Name=LOC113004993 gene
NC_052673	Koludarov_et_al_2021	gene	1362783	1363263	.	+	.	Name=LOC113005626 gene
NC_052673	Koludarov_et_al_2021	gene	2550965	2551441	.	+	.	Name=LOC105203288 gene
NC_052673	Koludarov_et_al_2021	gene	17730726	17731200	.	-	.	Name=LOC113003193 gene
NC_052673	Koludarov_et_al_2021	gene	6434028	6434472	.	-	.	Name=LOC120358841 gene
NC_052673	Koludarov_et_al_2021	gene	2442355	2442741	.	+	.	Name=LOC113005826 gene
NC_052673	Koludarov_et_al_2021	gene	6883972	6884355	.	+	.	Name=LOC120358776 gene
NC_052673	Koludarov_et_al_2021	gene	355834	356184	.	+	.	Name=LOC120356808 gene
NC_052673	Koludarov_et_al_2021	gene	6874016	6874289	.	+	.	Name=LOC120358772 gene
NC_052673	Koludarov_et_al_2021	gene	6879049	6879322	.	+	.	Name=LOC120358773 gene
NC_052673	Koludarov_et_al_2021	gene	6889115	6889388	.	+	.	Name=LOC120358777 gene
NC_052673	Koludarov_et_al_2021	gene	17043459	17043620	.	+	.	Name=LOC113003222 gene
NC_052673	Koludarov_et_al_2021	gene	14448748	14448876	.	+	.	Name=LOC113004273 gene
NC_052673	Koludarov_et_al_2021	gene	14433999	14434117	.	-	.	Name=LOC113004271 gene
NC_052673	Koludarov_et_al_2021	gene	15180591	15180709	.	+	.	Name=LOC113004363 gene
NC_052673	Koludarov_et_al_2021	gene	4865806	4865881	.	+	.	Name=Trnas-gga gene
NC_052673	Koludarov_et_al_2021	gene	12576992	12577064	.	+	.	Name=Trnar-ucu gene
NC_052673	Koludarov_et_al_2021	gene	10656432	10656503	.	-	.	Name=Trnam-cau gene
NC_052673	Koludarov_et_al_2021	gene	10656742	10656813	.	+	.	Name=Trnam-cau gene
NC_052673	Koludarov_et_al_2021	CDS	12915178	12915210	.	+	0	Name=LOC105193213 CDS;ID=EWKMg4ru1zPvdBw+uzMEhS+PpGo.1624892360703.149277
NC_052673	Koludarov_et_al_2021	CDS	13153172	13153261	.	+	0	Name=LOC105193213 CDS;ID=EWKMg4ru1zPvdBw+uzMEhS+PpGo.1624892360703.149277
NC_052673	Koludarov_et_al_2021	CDS	13186814	13186862	.	+	0	Name=LOC105193213 CDS;ID=EWKMg4ru1zPvdBw+uzMEhS+PpGo.1624892360703.149277
NC_052673	Koludarov_et_al_2021	CDS	13264168	13264299	.	+	0	Name=LOC105193213 CDS;ID=EWKMg4ru1zPvdBw+uzMEhS+PpGo.1624892360703.149277
NC_052673	Koludarov_et_al_2021	CDS	13447072	13447119	.	+	0	Name=LOC105193213 CDS;ID=EWKMg4ru1zPvdBw+uzMEhS+PpGo.1624892360703.149277
NC_052673	Koludarov_et_al_2021	CDS	13461120	13461306	.	+	0	Name=LOC105193213 CDS;ID=EWKMg4ru1zPvdBw+uzMEhS+PpGo.1624892360703.149277
NC_052673	Koludarov_et_al_2021	CDS	13483683	13483789	.	+	0	Name=LOC105193213 CDS;ID=EWKMg4ru1zPvdBw+uzMEhS+PpGo.1624892360703.149277
NC_052673	Koludarov_et_al_2021	CDS	13486913	13487096	.	+	0	Name=LOC105193213 CDS;ID=EWKMg4ru1zPvdBw+uzMEhS+PpGo.1624892360703.149277
NC_052673	Koludarov_et_al_2021	CDS	13487464	13487624	.	+	0	Name=LOC105193213 CDS;ID=EWKMg4ru1zPvdBw+uzMEhS+PpGo.1624892360703.149277
NC_052673	Koludarov_et_al_2021	CDS	13488708	13489349	.	+	0	Name=LOC105193213 CDS;ID=EWKMg4ru1zPvdBw+uzMEhS+PpGo.1624892360703.149277
NC_052673	Koludarov_et_al_2021	CDS	13490991	13491402	.	+	0	Name=LOC105193213 CDS;ID=EWKMg4ru1zPvdBw+uzMEhS+PpGo.1624892360703.149277
NC_052673	Koludarov_et_al_2021	CDS	13491939	13492164	.	+	0	Name=LOC105193213 CDS;ID=EWKMg4ru1zPvdBw+uzMEhS+PpGo.1624892360703.149277
NC_052673	Koludarov_et_al_2021	CDS	13492262	13492427	.	+	0	Name=LOC105193213 CDS;ID=EWKMg4ru1zPvdBw+uzMEhS+PpGo.1624892360703.149277
NC_052673	Koludarov_et_al_2021	CDS	13492545	13492759	.	+	0	Name=LOC105193213 CDS;ID=EWKMg4ru1zPvdBw+uzMEhS+PpGo.1624892360703.149277
NC_052673	Koludarov_et_al_2021	CDS	13492938	13493041	.	+	0	Name=LOC105193213 CDS;ID=EWKMg4ru1zPvdBw+uzMEhS+PpGo.1624892360703.149277
NC_052673	Koludarov_et_al_2021	CDS	13494289	13494333	.	+	0	Name=LOC105193213 CDS;ID=EWKMg4ru1zPvdBw+uzMEhS+PpGo.1624892360703.149277
NC_052673	Koludarov_et_al_2021	CDS	13496139	13496307	.	+	0	Name=LOC105193213 CDS;ID=EWKMg4ru1zPvdBw+uzMEhS+PpGo.1624892360703.149277
NC_052673	Koludarov_et_al_2021	CDS	13497334	13497555	.	+	0	Name=LOC105193213 CDS;ID=EWKMg4ru1zPvdBw+uzMEhS+PpGo.1624892360703.149277
NC_052673	Koludarov_et_al_2021	CDS	13503778	13503975	.	+	0	Name=LOC105193213 CDS;ID=EWKMg4ru1zPvdBw+uzMEhS+PpGo.1624892360703.149277
NC_052673	Koludarov_et_al_2021	CDS	13506404	13507282	.	+	0	Name=LOC105193213 CDS;ID=EWKMg4ru1zPvdBw+uzMEhS+PpGo.1624892360703.149277
NC_052673	Koludarov_et_al_2021	CDS	12915178	12915210	.	+	0	Name=LOC105193213 CDS;ID=EWKMg4ru1zPvdBw+uzMEhS+PpGo.1624892360703.149278
NC_052673	Koludarov_et_al_2021	CDS	13153172	13153261	.	+	0	Name=LOC105193213 CDS;ID=EWKMg4ru1zPvdBw+uzMEhS+PpGo.1624892360703.149278
NC_052673	Koludarov_et_al_2021	CDS	13186814	13186862	.	+	0	Name=LOC105193213 CDS;ID=EWKMg4ru1zPvdBw+uzMEhS+PpGo.1624892360703.149278
NC_052673	Koludarov_et_al_2021	CDS	13264168	13264299	.	+	0	Name=LOC105193213 CDS;ID=EWKMg4ru1zPvdBw+uzMEhS+PpGo.1624892360703.149278
NC_052673	Koludarov_et_al_2021	CDS	13447072	13447119	.	+	0	Name=LOC105193213 CDS;ID=EWKMg4ru1zPvdBw+uzMEhS+PpGo.1624892360703.149278
NC_052673	Koludarov_et_al_2021	CDS	13461120	13461306	.	+	0	Name=LOC105193213 CDS;ID=EWKMg4ru1zPvdBw+uzMEhS+PpGo.1624892360703.149278
NC_052673	Koludarov_et_al_2021	CDS	13484547	13484653	.	+	0	Name=LOC105193213 CDS;ID=EWKMg4ru1zPvdBw+uzMEhS+PpGo.1624892360703.149278
NC_052673	Koludarov_et_al_2021	CDS	13486913	13487096	.	+	0	Name=LOC105193213 CDS;ID=EWKMg4ru1zPvdBw+uzMEhS+PpGo.1624892360703.149278
NC_052673	Koludarov_et_al_2021	CDS	13487464	13487624	.	+	0	Name=LOC105193213 CDS;ID=EWKMg4ru1zPvdBw+uzMEhS+PpGo.1624892360703.149278
[truncated: 22,655 more rows]
