# Supplementary material for: Prevalent bee venom genes evolved before the aculeate stinger and eusociality
Source: BMC Biol. 2023 Oct 23;21:229. doi: 10.1186/s12915-023-01656-5 (PMC10591384; doi:10.1186/s12915-023-01656-5)
Supplement: Supplementary file 42 — Additional file 42. Gff files of all toxin gene annotations. [file 12915_2023_1656_MOESM42_ESM.zip › AdditionalFile9_ToxinGeneAnnotations/NW_015149111.1._VA.gff_modified_Koludarov_et_al_2021.gff3]

##gff-version 3
##source-version geneious 2020.2.2
##sequence-region	NW_015149111.1	1	286160
NW_015149111.1	Koludarov_et_al_2021	gene	1185	7776	.	-	.	Name=VA
NW_015149111.1	Gnomon	mRNA	235771	239436	.	-	.	Name=XM_015332518.1;ID=rna-XM_015332518.1;Dbxref=GeneID:107072518%2CGenbank:XM_015332518.1;Parent=gene-LOC107072518
NW_015149111.1	Gnomon	CDS	232883	233272	.	-	0	Name=XP_015187982.1;ID=cds-XP_015187982.1;Dbxref=GeneID:107072504%2CGenbank:XP_015187982.1;Parent=rna-XM_015332496.1
NW_015149111.1	Gnomon	CDS	232189	232610	.	-	0	Name=XP_015187982.1;ID=cds-XP_015187982.1;Dbxref=GeneID:107072504%2CGenbank:XP_015187982.1;Parent=rna-XM_015332496.1
NW_015149111.1	Gnomon	CDS	231881	232100	.	-	0	Name=XP_015187982.1;ID=cds-XP_015187982.1;Dbxref=GeneID:107072504%2CGenbank:XP_015187982.1;Parent=rna-XM_015332496.1
NW_015149111.1	Gnomon	CDS	231625	231813	.	-	0	Name=XP_015187982.1;ID=cds-XP_015187982.1;Dbxref=GeneID:107072504%2CGenbank:XP_015187982.1;Parent=rna-XM_015332496.1
NW_015149111.1	Gnomon	mRNA	229540	231515	.	+	.	Name=XM_015332517.1;ID=rna-XM_015332517.1;Dbxref=GeneID:107072517%2CGenbank:XM_015332517.1;Parent=gene-LOC107072517
NW_015149111.1	Gnomon	CDS	277183	277668	.	+	0	Name=XP_015187983.1;ID=cds-XP_015187983.1;Dbxref=GeneID:107072505%2CGenbank:XP_015187983.1;Parent=rna-XM_015332497.1
NW_015149111.1	Gnomon	CDS	247189	247395	.	+	0	Name=XP_015187984.1;ID=cds-XP_015187984.1;Dbxref=GeneID:107072506%2CGenbank:XP_015187984.1;Parent=rna-XM_015332498.1
NW_015149111.1	Gnomon	CDS	247483	247675	.	+	0	Name=XP_015187984.1;ID=cds-XP_015187984.1;Dbxref=GeneID:107072506%2CGenbank:XP_015187984.1;Parent=rna-XM_015332498.1
NW_015149111.1	Gnomon	CDS	247782	247900	.	+	0	Name=XP_015187984.1;ID=cds-XP_015187984.1;Dbxref=GeneID:107072506%2CGenbank:XP_015187984.1;Parent=rna-XM_015332498.1
NW_015149111.1	Gnomon	mRNA	1185	7776	.	-	.	Name=XM_015332519.1;ID=rna-XM_015332519.1;Dbxref=GeneID:107072519%2CGenbank:XM_015332519.1;Parent=gene-LOC107072519
NW_015149111.1	Gnomon	CDS	261539	262361	.	+	0	Name=XP_015187986.1;ID=cds-XP_015187986.1;Dbxref=GeneID:107072507%2CGenbank:XP_015187986.1;Parent=rna-XM_015332500.1
NW_015149111.1	Gnomon	CDS	273071	273121	.	+	0	Name=XP_015187986.1;ID=cds-XP_015187986.1;Dbxref=GeneID:107072507%2CGenbank:XP_015187986.1;Parent=rna-XM_015332500.1
NW_015149111.1	Gnomon	CDS	274403	274488	.	+	0	Name=XP_015187986.1;ID=cds-XP_015187986.1;Dbxref=GeneID:107072507%2CGenbank:XP_015187986.1;Parent=rna-XM_015332500.1
NW_015149111.1	Gnomon	CDS	275232	275532	.	+	0	Name=XP_015187986.1;ID=cds-XP_015187986.1;Dbxref=GeneID:107072507%2CGenbank:XP_015187986.1;Parent=rna-XM_015332500.1
NW_015149111.1	Gnomon	CDS	275647	276099	.	+	0	Name=XP_015187986.1;ID=cds-XP_015187986.1;Dbxref=GeneID:107072507%2CGenbank:XP_015187986.1;Parent=rna-XM_015332500.1
NW_015149111.1	Gnomon	CDS	276196	276668	.	+	0	Name=XP_015187986.1;ID=cds-XP_015187986.1;Dbxref=GeneID:107072507%2CGenbank:XP_015187986.1;Parent=rna-XM_015332500.1
NW_015149111.1	Gnomon	CDS	276771	276886	.	+	0	Name=XP_015187986.1;ID=cds-XP_015187986.1;Dbxref=GeneID:107072507%2CGenbank:XP_015187986.1;Parent=rna-XM_015332500.1
NW_015149111.1	Gnomon	CDS	277095	277182	.	+	0	Name=XP_015187986.1;ID=cds-XP_015187986.1;Dbxref=GeneID:107072507%2CGenbank:XP_015187986.1;Parent=rna-XM_015332500.1
NW_015149111.1	Gnomon	CDS	253485	253843	.	-	0	Name=XP_015187987.1;ID=cds-XP_015187987.1;Dbxref=GeneID:107072508%2CGenbank:XP_015187987.1;Parent=rna-XM_015332501.1
NW_015149111.1	Gnomon	CDS	252534	252704	.	-	0	Name=XP_015187987.1;ID=cds-XP_015187987.1;Dbxref=GeneID:107072508%2CGenbank:XP_015187987.1;Parent=rna-XM_015332501.1
NW_015149111.1	Gnomon	CDS	251976	252333	.	-	0	Name=XP_015187987.1;ID=cds-XP_015187987.1;Dbxref=GeneID:107072508%2CGenbank:XP_015187987.1;Parent=rna-XM_015332501.1
NW_015149111.1	Gnomon	CDS	251712	251858	.	-	0	Name=XP_015187987.1;ID=cds-XP_015187987.1;Dbxref=GeneID:107072508%2CGenbank:XP_015187987.1;Parent=rna-XM_015332501.1
NW_015149111.1	Gnomon	CDS	251310	251503	.	-	0	Name=XP_015187987.1;ID=cds-XP_015187987.1;Dbxref=GeneID:107072508%2CGenbank:XP_015187987.1;Parent=rna-XM_015332501.1
NW_015149111.1	Gnomon	CDS	250988	251141	.	-	0	Name=XP_015187987.1;ID=cds-XP_015187987.1;Dbxref=GeneID:107072508%2CGenbank:XP_015187987.1;Parent=rna-XM_015332501.1
NW_015149111.1	Gnomon	CDS	250703	250841	.	-	0	Name=XP_015187987.1;ID=cds-XP_015187987.1;Dbxref=GeneID:107072508%2CGenbank:XP_015187987.1;Parent=rna-XM_015332501.1
NW_015149111.1	Gnomon	CDS	250414	250613	.	-	0	Name=XP_015187987.1;ID=cds-XP_015187987.1;Dbxref=GeneID:107072508%2CGenbank:XP_015187987.1;Parent=rna-XM_015332501.1
NW_015149111.1	Gnomon	exon	183357	184790	.	+	.	ID=exon-XM_015332504.1-1;Dbxref=GeneID:107072510%2CGenbank:XM_015332504.1;Parent=rna-XM_015332504.1
NW_015149111.1	Gnomon	exon	187870	190104	.	+	.	ID=exon-XM_015332504.1-2;Dbxref=GeneID:107072510%2CGenbank:XM_015332504.1;Parent=rna-XM_015332504.1
NW_015149111.1	Gnomon	exon	191902	192062	.	+	.	ID=exon-XM_015332504.1-3;Dbxref=GeneID:107072510%2CGenbank:XM_015332504.1;Parent=rna-XM_015332504.1
NW_015149111.1	Gnomon	exon	206417	207128	.	+	.	ID=exon-XM_015332504.1-4;Dbxref=GeneID:107072510%2CGenbank:XM_015332504.1;Parent=rna-XM_015332504.1
NW_015149111.1	Gnomon	CDS	256573	256723	.	+	0	Name=XP_015187988.1;ID=cds-XP_015187988.1;Dbxref=GeneID:107072509%2CGenbank:XP_015187988.1;Parent=rna-XM_015332502.1
NW_015149111.1	Gnomon	CDS	256935	257007	.	+	0	Name=XP_015187988.1;ID=cds-XP_015187988.1;Dbxref=GeneID:107072509%2CGenbank:XP_015187988.1;Parent=rna-XM_015332502.1
NW_015149111.1	Gnomon	CDS	258447	258679	.	+	0	Name=XP_015187988.1;ID=cds-XP_015187988.1;Dbxref=GeneID:107072509%2CGenbank:XP_015187988.1;Parent=rna-XM_015332502.1
NW_015149111.1	Gnomon	CDS	258839	259014	.	+	0	Name=XP_015187988.1;ID=cds-XP_015187988.1;Dbxref=GeneID:107072509%2CGenbank:XP_015187988.1;Parent=rna-XM_015332502.1
NW_015149111.1	Gnomon	exon	191902	192062	.	+	.	ID=exon-XM_015332505.1-3;Dbxref=GeneID:107072510%2CGenbank:XM_015332505.1;Parent=rna-XM_015332505.1
NW_015149111.1	Gnomon	exon	206417	207128	.	+	.	ID=exon-XM_015332505.1-4;Dbxref=GeneID:107072510%2CGenbank:XM_015332505.1;Parent=rna-XM_015332505.1
NW_015149111.1	Gnomon	exon	183357	184337	.	+	.	ID=exon-XM_015332505.1-1;Dbxref=GeneID:107072510%2CGenbank:XM_015332505.1;Parent=rna-XM_015332505.1
NW_015149111.1	Gnomon	exon	187870	190104	.	+	.	ID=exon-XM_015332505.1-2;Dbxref=GeneID:107072510%2CGenbank:XM_015332505.1;Parent=rna-XM_015332505.1
NW_015149111.1	Gnomon	mRNA	243951	246021	.	-	.	Name=XM_015332511.1;ID=rna-XM_015332511.1;Dbxref=GeneID:107072514%2CGenbank:XM_015332511.1;Parent=gene-LOC107072514
NW_015149111.1	Gnomon	mRNA	220091	223639	.	+	.	Name=XM_015332510.1;ID=rna-XM_015332510.1;Dbxref=GeneID:107072513%2CGenbank:XM_015332510.1;Parent=gene-LOC107072513
NW_015149111.1	Gnomon	mRNA	241695	243598	.	-	.	Name=XM_015332514.1;ID=rna-XM_015332514.1;Dbxref=GeneID:107072516%2CGenbank:XM_015332514.1;Parent=gene-LOC107072516
NW_015149111.1	Gnomon	mRNA	240065	241692	.	+	.	Name=XM_015332513.1;ID=rna-XM_015332513.1;Dbxref=GeneID:107072515%2CGenbank:XM_015332513.1;Parent=gene-LOC107072515
NW_015149111.1	Gnomon	exon	247183	247395	.	+	.	ID=exon-XM_015332498.1-2;Dbxref=GeneID:107072506%2CGenbank:XM_015332498.1;Parent=rna-XM_015332498.1
NW_015149111.1	Gnomon	exon	247483	247675	.	+	.	ID=exon-XM_015332498.1-3;Dbxref=GeneID:107072506%2CGenbank:XM_015332498.1;Parent=rna-XM_015332498.1
NW_015149111.1	Gnomon	exon	246485	246621	.	+	.	ID=exon-XM_015332498.1-1;Dbxref=GeneID:107072506%2CGenbank:XM_015332498.1;Parent=rna-XM_015332498.1
NW_015149111.1	Gnomon	exon	247782	248004	.	+	.	ID=exon-XM_015332498.1-4;Dbxref=GeneID:107072506%2CGenbank:XM_015332498.1;Parent=rna-XM_015332498.1
NW_015149111.1	Gnomon	mRNA	241694	243598	.	-	.	Name=XM_015332516.1;ID=rna-XM_015332516.1;Dbxref=GeneID:107072516%2CGenbank:XM_015332516.1;Parent=gene-LOC107072516
NW_015149111.1	Gnomon	mRNA	241694	243675	.	-	.	Name=XM_015332515.1;ID=rna-XM_015332515.1;Dbxref=GeneID:107072516%2CGenbank:XM_015332515.1;Parent=gene-LOC107072516
NW_015149111.1	Gnomon	exon	232883	233987	.	-	.	ID=exon-XM_015332496.1-1;Dbxref=GeneID:107072504%2CGenbank:XM_015332496.1;Parent=rna-XM_015332496.1
NW_015149111.1	Gnomon	exon	231604	231813	.	-	.	ID=exon-XM_015332496.1-4;Dbxref=GeneID:107072504%2CGenbank:XM_015332496.1;Parent=rna-XM_015332496.1
NW_015149111.1	Gnomon	exon	232189	232610	.	-	.	ID=exon-XM_015332496.1-2;Dbxref=GeneID:107072504%2CGenbank:XM_015332496.1;Parent=rna-XM_015332496.1
NW_015149111.1	Gnomon	exon	231881	232100	.	-	.	ID=exon-XM_015332496.1-3;Dbxref=GeneID:107072504%2CGenbank:XM_015332496.1;Parent=rna-XM_015332496.1
NW_015149111.1	Gnomon	exon	206417	207128	.	+	.	ID=exon-XM_015332506.1-4;Dbxref=GeneID:107072510%2CGenbank:XM_015332506.1;Parent=rna-XM_015332506.1
NW_015149111.1	Gnomon	exon	183357	184387	.	+	.	ID=exon-XM_015332506.1-1;Dbxref=GeneID:107072510%2CGenbank:XM_015332506.1;Parent=rna-XM_015332506.1
NW_015149111.1	Gnomon	exon	187870	190104	.	+	.	ID=exon-XM_015332506.1-2;Dbxref=GeneID:107072510%2CGenbank:XM_015332506.1;Parent=rna-XM_015332506.1
NW_015149111.1	Gnomon	exon	191902	192062	.	+	.	ID=exon-XM_015332506.1-3;Dbxref=GeneID:107072510%2CGenbank:XM_015332506.1;Parent=rna-XM_015332506.1
NW_015149111.1	Gnomon	exon	191902	192062	.	+	.	ID=exon-XM_015332507.1-3;Dbxref=GeneID:107072510%2CGenbank:XM_015332507.1;Parent=rna-XM_015332507.1
NW_015149111.1	Gnomon	exon	206417	207128	.	+	.	ID=exon-XM_015332507.1-4;Dbxref=GeneID:107072510%2CGenbank:XM_015332507.1;Parent=rna-XM_015332507.1
NW_015149111.1	Gnomon	exon	187362	187641	.	+	.	ID=exon-XM_015332507.1-1;Dbxref=GeneID:107072510%2CGenbank:XM_015332507.1;Parent=rna-XM_015332507.1
NW_015149111.1	Gnomon	exon	187870	190104	.	+	.	ID=exon-XM_015332507.1-2;Dbxref=GeneID:107072510%2CGenbank:XM_015332507.1;Parent=rna-XM_015332507.1
NW_015149111.1	Gnomon	exon	277183	279627	.	+	.	ID=exon-XM_015332497.1-1;Dbxref=GeneID:107072505%2CGenbank:XM_015332497.1;Parent=rna-XM_015332497.1
NW_015149111.1	Gnomon	exon	187870	190104	.	+	.	ID=exon-XM_015332508.1-2;Dbxref=GeneID:107072510%2CGenbank:XM_015332508.1;Parent=rna-XM_015332508.1
NW_015149111.1	Gnomon	exon	191902	192062	.	+	.	ID=exon-XM_015332508.1-3;Dbxref=GeneID:107072510%2CGenbank:XM_015332508.1;Parent=rna-XM_015332508.1
NW_015149111.1	Gnomon	exon	206417	207128	.	+	.	ID=exon-XM_015332508.1-4;Dbxref=GeneID:107072510%2CGenbank:XM_015332508.1;Parent=rna-XM_015332508.1
NW_015149111.1	Gnomon	exon	183357	184306	.	+	.	ID=exon-XM_015332508.1-1;Dbxref=GeneID:107072510%2CGenbank:XM_015332508.1;Parent=rna-XM_015332508.1
NW_015149111.1	Gnomon	mRNA	183357	207128	.	+	.	Name=XM_015332505.1;ID=rna-XM_015332505.1;Dbxref=GeneID:107072510%2CGenbank:XM_015332505.1;Parent=gene-LOC107072510
NW_015149111.1	Gnomon	mRNA	183357	207128	.	+	.	Name=XM_015332504.1;ID=rna-XM_015332504.1;Dbxref=GeneID:107072510%2CGenbank:XM_015332504.1;Parent=gene-LOC107072510
NW_015149111.1	Gnomon	mRNA	277183	279627	.	+	.	Name=XM_015332497.1;ID=rna-XM_015332497.1;Dbxref=GeneID:107072505%2CGenbank:XM_015332497.1;Parent=gene-LOC107072505
NW_015149111.1	Gnomon	mRNA	187362	207128	.	+	.	Name=XM_015332507.1;ID=rna-XM_015332507.1;Dbxref=GeneID:107072510%2CGenbank:XM_015332507.1;Parent=gene-LOC107072510
NW_015149111.1	Gnomon	mRNA	231604	233987	.	-	.	Name=XM_015332496.1;ID=rna-XM_015332496.1;Dbxref=GeneID:107072504%2CGenbank:XM_015332496.1;Parent=gene-LOC107072504
NW_015149111.1	Gnomon	mRNA	183357	207128	.	+	.	Name=XM_015332506.1;ID=rna-XM_015332506.1;Dbxref=GeneID:107072510%2CGenbank:XM_015332506.1;Parent=gene-LOC107072510
NW_015149111.1	Gnomon	mRNA	37827	168218	.	-	.	Name=XM_015332509.1;ID=rna-XM_015332509.1;Dbxref=GeneID:107072512%2CGenbank:XM_015332509.1;Note=The sequence of the model RefSeq transcript was modified relative to this genomic sequence to represent the inferred CDS: added 140 bases not found in genome assembly;Parent=gene-LOC107072512
NW_015149111.1	Gnomon	mRNA	246485	248004	.	+	.	Name=XM_015332498.1;ID=rna-XM_015332498.1;Dbxref=GeneID:107072506%2CGenbank:XM_015332498.1;Parent=gene-LOC107072506
NW_015149111.1	Gnomon	mRNA	183357	207128	.	+	.	Name=XM_015332508.1;ID=rna-XM_015332508.1;Dbxref=GeneID:107072510%2CGenbank:XM_015332508.1;Parent=gene-LOC107072510
NW_015149111.1	Gnomon	mRNA	261111	277195	.	+	.	Name=XM_015332500.1;ID=rna-XM_015332500.1;Dbxref=GeneID:107072507%2CGenbank:XM_015332500.1;Parent=gene-LOC107072507
NW_015149111.1	Gnomon	mRNA	249539	254109	.	-	.	Name=XM_015332501.1;ID=rna-XM_015332501.1;Dbxref=GeneID:107072508%2CGenbank:XM_015332501.1;Parent=gene-LOC107072508
NW_015149111.1	Gnomon	exon	261111	262361	.	+	.	ID=exon-XM_015332500.1-1;Dbxref=GeneID:107072507%2CGenbank:XM_015332500.1;Parent=rna-XM_015332500.1
NW_015149111.1	Gnomon	exon	273071	273121	.	+	.	ID=exon-XM_015332500.1-2;Dbxref=GeneID:107072507%2CGenbank:XM_015332500.1;Parent=rna-XM_015332500.1
NW_015149111.1	Gnomon	exon	274403	274488	.	+	.	ID=exon-XM_015332500.1-3;Dbxref=GeneID:107072507%2CGenbank:XM_015332500.1;Parent=rna-XM_015332500.1
NW_015149111.1	Gnomon	exon	275232	275532	.	+	.	ID=exon-XM_015332500.1-4;Dbxref=GeneID:107072507%2CGenbank:XM_015332500.1;Parent=rna-XM_015332500.1
NW_015149111.1	Gnomon	exon	275647	276099	.	+	.	ID=exon-XM_015332500.1-5;Dbxref=GeneID:107072507%2CGenbank:XM_015332500.1;Parent=rna-XM_015332500.1
NW_015149111.1	Gnomon	exon	276196	276668	.	+	.	ID=exon-XM_015332500.1-6;Dbxref=GeneID:107072507%2CGenbank:XM_015332500.1;Parent=rna-XM_015332500.1
NW_015149111.1	Gnomon	exon	276771	276886	.	+	.	ID=exon-XM_015332500.1-7;Dbxref=GeneID:107072507%2CGenbank:XM_015332500.1;Parent=rna-XM_015332500.1
NW_015149111.1	Gnomon	exon	277095	277195	.	+	.	ID=exon-XM_015332500.1-8;Dbxref=GeneID:107072507%2CGenbank:XM_015332500.1;Parent=rna-XM_015332500.1
NW_015149111.1	Gnomon	mRNA	255048	260665	.	+	.	Name=XM_015332502.1;ID=rna-XM_015332502.1;Dbxref=GeneID:107072509%2CGenbank:XM_015332502.1;Parent=gene-LOC107072509
NW_015149111.1	Gnomon	exon	250703	250841	.	-	.	ID=exon-XM_015332501.1-7;Dbxref=GeneID:107072508%2CGenbank:XM_015332501.1;Parent=rna-XM_015332501.1
NW_015149111.1	Gnomon	exon	249539	250613	.	-	.	ID=exon-XM_015332501.1-8;Dbxref=GeneID:107072508%2CGenbank:XM_015332501.1;Parent=rna-XM_015332501.1
NW_015149111.1	Gnomon	exon	251310	251503	.	-	.	ID=exon-XM_015332501.1-5;Dbxref=GeneID:107072508%2CGenbank:XM_015332501.1;Parent=rna-XM_015332501.1
NW_015149111.1	Gnomon	exon	250988	251141	.	-	.	ID=exon-XM_015332501.1-6;Dbxref=GeneID:107072508%2CGenbank:XM_015332501.1;Parent=rna-XM_015332501.1
NW_015149111.1	Gnomon	exon	251976	252333	.	-	.	ID=exon-XM_015332501.1-3;Dbxref=GeneID:107072508%2CGenbank:XM_015332501.1;Parent=rna-XM_015332501.1
NW_015149111.1	Gnomon	exon	251712	251858	.	-	.	ID=exon-XM_015332501.1-4;Dbxref=GeneID:107072508%2CGenbank:XM_015332501.1;Parent=rna-XM_015332501.1
NW_015149111.1	Gnomon	exon	253485	254109	.	-	.	ID=exon-XM_015332501.1-1;Dbxref=GeneID:107072508%2CGenbank:XM_015332501.1;Parent=rna-XM_015332501.1
NW_015149111.1	Gnomon	exon	252534	252704	.	-	.	ID=exon-XM_015332501.1-2;Dbxref=GeneID:107072508%2CGenbank:XM_015332501.1;Parent=rna-XM_015332501.1
NW_015149111.1	RefSeq	region	1	286160	.	+	.	Name=Unknown;ID=NW_015149111.1:1..286160;Dbxref=taxon:743375
NW_015149111.1	Gnomon	exon	258447	258679	.	+	.	ID=exon-XM_015332502.1-4;Dbxref=GeneID:107072509%2CGenbank:XM_015332502.1;Parent=rna-XM_015332502.1
NW_015149111.1	Gnomon	exon	258839	260665	.	+	.	ID=exon-XM_015332502.1-5;Dbxref=GeneID:107072509%2CGenbank:XM_015332502.1;Parent=rna-XM_015332502.1
NW_015149111.1	Gnomon	exon	255048	255705	.	+	.	ID=exon-XM_015332502.1-1;Dbxref=GeneID:107072509%2CGenbank:XM_015332502.1;Parent=rna-XM_015332502.1
NW_015149111.1	Gnomon	exon	256510	256723	.	+	.	ID=exon-XM_015332502.1-2;Dbxref=GeneID:107072509%2CGenbank:XM_015332502.1;Parent=rna-XM_015332502.1
NW_015149111.1	Gnomon	exon	256935	257007	.	+	.	ID=exon-XM_015332502.1-3;Dbxref=GeneID:107072509%2CGenbank:XM_015332502.1;Parent=rna-XM_015332502.1
NW_015149111.1	Gnomon	exon	243637	243675	.	-	.	ID=exon-XM_015332515.1-1;Dbxref=GeneID:107072516%2CGenbank:XM_015332515.1;Parent=rna-XM_015332515.1
NW_015149111.1	Gnomon	exon	241694	241858	.	-	.	ID=exon-XM_015332515.1-5;Dbxref=GeneID:107072516%2CGenbank:XM_015332515.1;Parent=rna-XM_015332515.1
NW_015149111.1	Gnomon	exon	241969	242149	.	-	.	ID=exon-XM_015332515.1-4;Dbxref=GeneID:107072516%2CGenbank:XM_015332515.1;Parent=rna-XM_015332515.1
NW_015149111.1	Gnomon	exon	242215	242704	.	-	.	ID=exon-XM_015332515.1-3;Dbxref=GeneID:107072516%2CGenbank:XM_015332515.1;Parent=rna-XM_015332515.1
NW_015149111.1	Gnomon	exon	242852	242925	.	-	.	ID=exon-XM_015332515.1-2;Dbxref=GeneID:107072516%2CGenbank:XM_015332515.1;Parent=rna-XM_015332515.1
NW_015149111.1	Gnomon	exon	242852	242925	.	-	.	ID=exon-XM_015332516.1-2;Dbxref=GeneID:107072516%2CGenbank:XM_015332516.1;Parent=rna-XM_015332516.1
NW_015149111.1	Gnomon	exon	243307	243598	.	-	.	ID=exon-XM_015332516.1-1;Dbxref=GeneID:107072516%2CGenbank:XM_015332516.1;Parent=rna-XM_015332516.1
NW_015149111.1	Gnomon	exon	241969	242149	.	-	.	ID=exon-XM_015332516.1-4;Dbxref=GeneID:107072516%2CGenbank:XM_015332516.1;Parent=rna-XM_015332516.1
NW_015149111.1	Gnomon	exon	242215	242704	.	-	.	ID=exon-XM_015332516.1-3;Dbxref=GeneID:107072516%2CGenbank:XM_015332516.1;Parent=rna-XM_015332516.1
NW_015149111.1	Gnomon	exon	241694	241858	.	-	.	ID=exon-XM_015332516.1-5;Dbxref=GeneID:107072516%2CGenbank:XM_015332516.1;Parent=rna-XM_015332516.1
NW_015149111.1	Gnomon	exon	231223	231515	.	+	.	ID=exon-XM_015332517.1-5;Dbxref=GeneID:107072517%2CGenbank:XM_015332517.1;Parent=rna-XM_015332517.1
NW_015149111.1	Gnomon	exon	230807	231062	.	+	.	ID=exon-XM_015332517.1-4;Dbxref=GeneID:107072517%2CGenbank:XM_015332517.1;Parent=rna-XM_015332517.1
NW_015149111.1	Gnomon	exon	230328	230702	.	+	.	ID=exon-XM_015332517.1-3;Dbxref=GeneID:107072517%2CGenbank:XM_015332517.1;Parent=rna-XM_015332517.1
NW_015149111.1	Gnomon	exon	229994	230229	.	+	.	ID=exon-XM_015332517.1-2;Dbxref=GeneID:107072517%2CGenbank:XM_015332517.1;Parent=rna-XM_015332517.1
NW_015149111.1	Gnomon	exon	229540	229780	.	+	.	ID=exon-XM_015332517.1-1;Dbxref=GeneID:107072517%2CGenbank:XM_015332517.1;Parent=rna-XM_015332517.1
NW_015149111.1	Gnomon	exon	235771	237135	.	-	.	ID=exon-XM_015332518.1-8;Dbxref=GeneID:107072518%2CGenbank:XM_015332518.1;Parent=rna-XM_015332518.1
NW_015149111.1	Gnomon	exon	237243	237406	.	-	.	ID=exon-XM_015332518.1-7;Dbxref=GeneID:107072518%2CGenbank:XM_015332518.1;Parent=rna-XM_015332518.1
NW_015149111.1	Gnomon	exon	238028	238168	.	-	.	ID=exon-XM_015332518.1-4;Dbxref=GeneID:107072518%2CGenbank:XM_015332518.1;Parent=rna-XM_015332518.1
NW_015149111.1	Gnomon	exon	238258	238403	.	-	.	ID=exon-XM_015332518.1-3;Dbxref=GeneID:107072518%2CGenbank:XM_015332518.1;Parent=rna-XM_015332518.1
NW_015149111.1	Gnomon	exon	237576	237691	.	-	.	ID=exon-XM_015332518.1-6;Dbxref=GeneID:107072518%2CGenbank:XM_015332518.1;Parent=rna-XM_015332518.1
NW_015149111.1	Gnomon	exon	237807	237940	.	-	.	ID=exon-XM_015332518.1-5;Dbxref=GeneID:107072518%2CGenbank:XM_015332518.1;Parent=rna-XM_015332518.1
NW_015149111.1	Gnomon	exon	238585	238735	.	-	.	ID=exon-XM_015332518.1-2;Dbxref=GeneID:107072518%2CGenbank:XM_015332518.1;Parent=rna-XM_015332518.1
NW_015149111.1	Gnomon	exon	239055	239436	.	-	.	ID=exon-XM_015332518.1-1;Dbxref=GeneID:107072518%2CGenbank:XM_015332518.1;Parent=rna-XM_015332518.1
NW_015149111.1	Gnomon	exon	2239	2339	.	-	.	ID=exon-XM_015332519.1-5;Dbxref=GeneID:107072519%2CGenbank:XM_015332519.1;Parent=rna-XM_015332519.1
NW_015149111.1	Gnomon	exon	2794	2954	.	-	.	ID=exon-XM_015332519.1-4;Dbxref=GeneID:107072519%2CGenbank:XM_015332519.1;Parent=rna-XM_015332519.1
NW_015149111.1	Gnomon	exon	3228	3309	.	-	.	ID=exon-XM_015332519.1-3;Dbxref=GeneID:107072519%2CGenbank:XM_015332519.1;Parent=rna-XM_015332519.1
NW_015149111.1	Gnomon	exon	3616	3737	.	-	.	ID=exon-XM_015332519.1-2;Dbxref=GeneID:107072519%2CGenbank:XM_015332519.1;Parent=rna-XM_015332519.1
NW_015149111.1	Gnomon	exon	1185	1486	.	-	.	ID=exon-XM_015332519.1-7;Dbxref=GeneID:107072519%2CGenbank:XM_015332519.1;Parent=rna-XM_015332519.1
NW_015149111.1	Gnomon	exon	1759	1853	.	-	.	ID=exon-XM_015332519.1-6;Dbxref=GeneID:107072519%2CGenbank:XM_015332519.1;Parent=rna-XM_015332519.1
NW_015149111.1	Gnomon	exon	7229	7776	.	-	.	ID=exon-XM_015332519.1-1;Dbxref=GeneID:107072519%2CGenbank:XM_015332519.1;Parent=rna-XM_015332519.1
NW_015149111.1	Gnomon	gene	277183	279627	.	+	.	Name=LOC107072505;ID=gene-LOC107072505;Dbxref=GeneID:107072505
NW_015149111.1	Gnomon	gene	231604	233987	.	-	.	Name=LOC107072504;ID=gene-LOC107072504;Dbxref=GeneID:107072504
NW_015149111.1	Gnomon	gene	261111	277195	.	+	.	Name=LOC107072507;ID=gene-LOC107072507;Dbxref=GeneID:107072507
NW_015149111.1	Gnomon	gene	246485	248004	.	+	.	Name=LOC107072506;ID=gene-LOC107072506;Dbxref=GeneID:107072506
NW_015149111.1	Gnomon	gene	255048	260665	.	+	.	Name=LOC107072509;ID=gene-LOC107072509;Dbxref=GeneID:107072509
NW_015149111.1	Gnomon	gene	249539	254109	.	-	.	Name=LOC107072508;ID=gene-LOC107072508;Dbxref=GeneID:107072508
NW_015149111.1	Gnomon	gene	243951	246021	.	-	.	Name=LOC107072514;ID=gene-LOC107072514;Dbxref=GeneID:107072514
NW_015149111.1	Gnomon	gene	220091	223639	.	+	.	Name=LOC107072513;ID=gene-LOC107072513;Dbxref=GeneID:107072513
NW_015149111.1	Gnomon	gene	241694	243675	.	-	.	Name=LOC107072516;ID=gene-LOC107072516;Dbxref=GeneID:107072516
NW_015149111.1	Gnomon	gene	240065	241692	.	+	.	Name=LOC107072515;ID=gene-LOC107072515;Dbxref=GeneID:107072515
NW_015149111.1	Gnomon	gene	183357	207128	.	+	.	Name=LOC107072510;ID=gene-LOC107072510;Dbxref=GeneID:107072510
NW_015149111.1	Gnomon	gene	37827	168218	.	-	.	Name=LOC107072512;ID=gene-LOC107072512;Dbxref=GeneID:107072512
NW_015149111.1	Gnomon	gene	235771	239436	.	-	.	Name=LOC107072518;ID=gene-LOC107072518;Dbxref=GeneID:107072518
NW_015149111.1	Gnomon	gene	229540	231515	.	+	.	Name=LOC107072517;ID=gene-LOC107072517;Dbxref=GeneID:107072517
NW_015149111.1	Gnomon	gene	1185	7776	.	-	.	Name=LOC107072519;ID=gene-LOC107072519;Dbxref=GeneID:107072519
NW_015149111.1	Gnomon	CDS	188943	190104	.	+	0	Name=XP_015187994.1;ID=cds-XP_015187994.1;Dbxref=GeneID:107072510%2CGenbank:XP_015187994.1;Parent=rna-XM_015332508.1
NW_015149111.1	Gnomon	CDS	191902	192062	.	+	0	Name=XP_015187994.1;ID=cds-XP_015187994.1;Dbxref=GeneID:107072510%2CGenbank:XP_015187994.1;Parent=rna-XM_015332508.1
NW_015149111.1	Gnomon	CDS	206417	206476	.	+	0	Name=XP_015187994.1;ID=cds-XP_015187994.1;Dbxref=GeneID:107072510%2CGenbank:XP_015187994.1;Parent=rna-XM_015332508.1
NW_015149111.1	Gnomon	CDS	166726	167875	.	-	0	Name=XP_015187995.1;ID=cds-XP_015187995.1;Dbxref=GeneID:107072512%2CGenbank:XP_015187995.1;Parent=rna-XM_015332509.1
NW_015149111.1	Gnomon	CDS	85328	85470	.	-	0	Name=XP_015187995.1;ID=cds-XP_015187995.1;Dbxref=GeneID:107072512%2CGenbank:XP_015187995.1;Parent=rna-XM_015332509.1
NW_015149111.1	Gnomon	CDS	67911	68063	.	-	0	Name=XP_015187995.1;ID=cds-XP_015187995.1;Dbxref=GeneID:107072512%2CGenbank:XP_015187995.1;Parent=rna-XM_015332509.1
NW_015149111.1	Gnomon	CDS	45391	45554	.	-	0	Name=XP_015187995.1;ID=cds-XP_015187995.1;Dbxref=GeneID:107072512%2CGenbank:XP_015187995.1;Parent=rna-XM_015332509.1
NW_015149111.1	Gnomon	CDS	40000	40157	.	-	0	Name=XP_015187995.1;ID=cds-XP_015187995.1;Dbxref=GeneID:107072512%2CGenbank:XP_015187995.1;Parent=rna-XM_015332509.1
NW_015149111.1	Gnomon	CDS	37959	38122	.	-	0	Name=XP_015187995.1;ID=cds-XP_015187995.1;Dbxref=GeneID:107072512%2CGenbank:XP_015187995.1;Parent=rna-XM_015332509.1
NW_015149111.1	Gnomon	exon	222353	223639	.	+	.	ID=exon-XM_015332510.1-3;Dbxref=GeneID:107072513%2CGenbank:XM_015332510.1;Parent=rna-XM_015332510.1
NW_015149111.1	Gnomon	exon	222039	222271	.	+	.	ID=exon-XM_015332510.1-2;Dbxref=GeneID:107072513%2CGenbank:XM_015332510.1;Parent=rna-XM_015332510.1
NW_015149111.1	Gnomon	exon	220091	221626	.	+	.	ID=exon-XM_015332510.1-1;Dbxref=GeneID:107072513%2CGenbank:XM_015332510.1;Parent=rna-XM_015332510.1
NW_015149111.1	Gnomon	CDS	220475	221626	.	+	0	Name=XP_015187996.1;ID=cds-XP_015187996.1;Dbxref=GeneID:107072513%2CGenbank:XP_015187996.1;Parent=rna-XM_015332510.1
NW_015149111.1	Gnomon	CDS	222039	222271	.	+	0	Name=XP_015187996.1;ID=cds-XP_015187996.1;Dbxref=GeneID:107072513%2CGenbank:XP_015187996.1;Parent=rna-XM_015332510.1
NW_015149111.1	Gnomon	CDS	222353	223220	.	+	0	Name=XP_015187996.1;ID=cds-XP_015187996.1;Dbxref=GeneID:107072513%2CGenbank:XP_015187996.1;Parent=rna-XM_015332510.1
NW_015149111.1	Gnomon	exon	37827	38122	.	-	.	ID=exon-XM_015332509.1-6;Dbxref=GeneID:107072512%2CGenbank:XM_015332509.1;Note=The sequence of the model RefSeq transcript was modified relative to this genomic sequence to represent the inferred CDS: added 140 bases not found in genome assembly;Parent=rna-XM_015332509.1
NW_015149111.1	Gnomon	exon	40000	40157	.	-	.	ID=exon-XM_015332509.1-5;Dbxref=GeneID:107072512%2CGenbank:XM_015332509.1;Note=The sequence of the model RefSeq transcript was modified relative to this genomic sequence to represent the inferred CDS: added 140 bases not found in genome assembly;Parent=rna-XM_015332509.1
NW_015149111.1	Gnomon	exon	45391	45554	.	-	.	ID=exon-XM_015332509.1-4;Dbxref=GeneID:107072512%2CGenbank:XM_015332509.1;Note=The sequence of the model RefSeq transcript was modified relative to this genomic sequence to represent the inferred CDS: added 140 bases not found in genome assembly;Parent=rna-XM_015332509.1
NW_015149111.1	Gnomon	exon	67911	68063	.	-	.	ID=exon-XM_015332509.1-3;Dbxref=GeneID:107072512%2CGenbank:XM_015332509.1;Note=The sequence of the model RefSeq transcript was modified relative to this genomic sequence to represent the inferred CDS: added 140 bases not found in genome assembly;Parent=rna-XM_015332509.1
NW_015149111.1	Gnomon	exon	85328	85470	.	-	.	ID=exon-XM_015332509.1-2;Dbxref=GeneID:107072512%2CGenbank:XM_015332509.1;Note=The sequence of the model RefSeq transcript was modified relative to this genomic sequence to represent the inferred CDS: added 140 bases not found in genome assembly;Parent=rna-XM_015332509.1
NW_015149111.1	Gnomon	exon	166726	168218	.	-	.	ID=exon-XM_015332509.1-1;Dbxref=GeneID:107072512%2CGenbank:XM_015332509.1;Note=The sequence of the model RefSeq transcript was modified relative to this genomic sequence to represent the inferred CDS: added 140 bases not found in genome assembly;Parent=rna-XM_015332509.1
NW_015149111.1	Gnomon	CDS	244074	245951	.	-	0	Name=XP_015187997.1;ID=cds-XP_015187997.1;Dbxref=GeneID:107072514%2CGenbank:XP_015187997.1;Parent=rna-XM_015332511.1
NW_015149111.1	Gnomon	CDS	240357	240555	.	+	0	Name=XP_015187999.1;ID=cds-XP_015187999.1;Dbxref=GeneID:107072515%2CGenbank:XP_015187999.1;Parent=rna-XM_015332513.1
NW_015149111.1	Gnomon	CDS	240640	240931	.	+	0	Name=XP_015187999.1;ID=cds-XP_015187999.1;Dbxref=GeneID:107072515%2CGenbank:XP_015187999.1;Parent=rna-XM_015332513.1
NW_015149111.1	Gnomon	CDS	241015	241412	.	+	0	Name=XP_015187999.1;ID=cds-XP_015187999.1;Dbxref=GeneID:107072515%2CGenbank:XP_015187999.1;Parent=rna-XM_015332513.1
NW_015149111.1	Gnomon	CDS	241499	241626	.	+	0	Name=XP_015187999.1;ID=cds-XP_015187999.1;Dbxref=GeneID:107072515%2CGenbank:XP_015187999.1;Parent=rna-XM_015332513.1
NW_015149111.1	Gnomon	CDS	242852	242913	.	-	0	Name=XP_015188001.1;ID=cds-XP_015188001.1;Dbxref=GeneID:107072516%2CGenbank:XP_015188001.1;Parent=rna-XM_015332515.1
NW_015149111.1	Gnomon	CDS	242215	242704	.	-	0	Name=XP_015188001.1;ID=cds-XP_015188001.1;Dbxref=GeneID:107072516%2CGenbank:XP_015188001.1;Parent=rna-XM_015332515.1
NW_015149111.1	Gnomon	CDS	241969	242149	.	-	0	Name=XP_015188001.1;ID=cds-XP_015188001.1;Dbxref=GeneID:107072516%2CGenbank:XP_015188001.1;Parent=rna-XM_015332515.1
NW_015149111.1	Gnomon	CDS	241746	241858	.	-	0	Name=XP_015188001.1;ID=cds-XP_015188001.1;Dbxref=GeneID:107072516%2CGenbank:XP_015188001.1;Parent=rna-XM_015332515.1
NW_015149111.1	Gnomon	CDS	242852	242913	.	-	0	Name=XP_015188000.1;ID=cds-XP_015188000.1;Dbxref=GeneID:107072516%2CGenbank:XP_015188000.1;Parent=rna-XM_015332514.1
NW_015149111.1	Gnomon	CDS	242215	242704	.	-	0	Name=XP_015188000.1;ID=cds-XP_015188000.1;Dbxref=GeneID:107072516%2CGenbank:XP_015188000.1;Parent=rna-XM_015332514.1
NW_015149111.1	Gnomon	CDS	241969	242149	.	-	0	Name=XP_015188000.1;ID=cds-XP_015188000.1;Dbxref=GeneID:107072516%2CGenbank:XP_015188000.1;Parent=rna-XM_015332514.1
NW_015149111.1	Gnomon	CDS	241746	241858	.	-	0	Name=XP_015188000.1;ID=cds-XP_015188000.1;Dbxref=GeneID:107072516%2CGenbank:XP_015188000.1;Parent=rna-XM_015332514.1
NW_015149111.1	Gnomon	CDS	229732	229780	.	+	0	Name=XP_015188003.1;ID=cds-XP_015188003.1;Dbxref=GeneID:107072517%2CGenbank:XP_015188003.1;Parent=rna-XM_015332517.1
NW_015149111.1	Gnomon	CDS	229994	230229	.	+	0	Name=XP_015188003.1;ID=cds-XP_015188003.1;Dbxref=GeneID:107072517%2CGenbank:XP_015188003.1;Parent=rna-XM_015332517.1
NW_015149111.1	Gnomon	CDS	230328	230702	.	+	0	Name=XP_015188003.1;ID=cds-XP_015188003.1;Dbxref=GeneID:107072517%2CGenbank:XP_015188003.1;Parent=rna-XM_015332517.1
NW_015149111.1	Gnomon	CDS	230807	231062	.	+	0	Name=XP_015188003.1;ID=cds-XP_015188003.1;Dbxref=GeneID:107072517%2CGenbank:XP_015188003.1;Parent=rna-XM_015332517.1
NW_015149111.1	Gnomon	CDS	231223	231497	.	+	0	Name=XP_015188003.1;ID=cds-XP_015188003.1;Dbxref=GeneID:107072517%2CGenbank:XP_015188003.1;Parent=rna-XM_015332517.1
NW_015149111.1	Gnomon	CDS	242852	242913	.	-	0	Name=XP_015188002.1;ID=cds-XP_015188002.1;Dbxref=GeneID:107072516%2CGenbank:XP_015188002.1;Parent=rna-XM_015332516.1
NW_015149111.1	Gnomon	CDS	242215	242704	.	-	0	Name=XP_015188002.1;ID=cds-XP_015188002.1;Dbxref=GeneID:107072516%2CGenbank:XP_015188002.1;Parent=rna-XM_015332516.1
NW_015149111.1	Gnomon	CDS	241969	242149	.	-	0	Name=XP_015188002.1;ID=cds-XP_015188002.1;Dbxref=GeneID:107072516%2CGenbank:XP_015188002.1;Parent=rna-XM_015332516.1
NW_015149111.1	Gnomon	CDS	241746	241858	.	-	0	Name=XP_015188002.1;ID=cds-XP_015188002.1;Dbxref=GeneID:107072516%2CGenbank:XP_015188002.1;Parent=rna-XM_015332516.1
NW_015149111.1	Gnomon	exon	243951	246021	.	-	.	ID=exon-XM_015332511.1-1;Dbxref=GeneID:107072514%2CGenbank:XM_015332511.1;Parent=rna-XM_015332511.1
NW_015149111.1	Gnomon	CDS	239055	239187	.	-	0	Name=XP_015188004.1;ID=cds-XP_015188004.1;Dbxref=GeneID:107072518%2CGenbank:XP_015188004.1;Parent=rna-XM_015332518.1
NW_015149111.1	Gnomon	CDS	238585	238735	.	-	0	Name=XP_015188004.1;ID=cds-XP_015188004.1;Dbxref=GeneID:107072518%2CGenbank:XP_015188004.1;Parent=rna-XM_015332518.1
NW_015149111.1	Gnomon	CDS	238258	238403	.	-	0	Name=XP_015188004.1;ID=cds-XP_015188004.1;Dbxref=GeneID:107072518%2CGenbank:XP_015188004.1;Parent=rna-XM_015332518.1
NW_015149111.1	Gnomon	CDS	238028	238168	.	-	0	Name=XP_015188004.1;ID=cds-XP_015188004.1;Dbxref=GeneID:107072518%2CGenbank:XP_015188004.1;Parent=rna-XM_015332518.1
NW_015149111.1	Gnomon	CDS	237807	237940	.	-	0	Name=XP_015188004.1;ID=cds-XP_015188004.1;Dbxref=GeneID:107072518%2CGenbank:XP_015188004.1;Parent=rna-XM_015332518.1
NW_015149111.1	Gnomon	CDS	237576	237691	.	-	0	Name=XP_015188004.1;ID=cds-XP_015188004.1;Dbxref=GeneID:107072518%2CGenbank:XP_015188004.1;Parent=rna-XM_015332518.1
NW_015149111.1	Gnomon	CDS	237243	237406	.	-	0	Name=XP_015188004.1;ID=cds-XP_015188004.1;Dbxref=GeneID:107072518%2CGenbank:XP_015188004.1;Parent=rna-XM_015332518.1
NW_015149111.1	Gnomon	CDS	237023	237135	.	-	0	Name=XP_015188004.1;ID=cds-XP_015188004.1;Dbxref=GeneID:107072518%2CGenbank:XP_015188004.1;Parent=rna-XM_015332518.1
NW_015149111.1	Gnomon	CDS	188943	190104	.	+	0	Name=XP_015187990.1;ID=cds-XP_015187990.1;Dbxref=GeneID:107072510%2CGenbank:XP_015187990.1;Parent=rna-XM_015332504.1
NW_015149111.1	Gnomon	CDS	191902	192062	.	+	0	Name=XP_015187990.1;ID=cds-XP_015187990.1;Dbxref=GeneID:107072510%2CGenbank:XP_015187990.1;Parent=rna-XM_015332504.1
NW_015149111.1	Gnomon	CDS	206417	206476	.	+	0	Name=XP_015187990.1;ID=cds-XP_015187990.1;Dbxref=GeneID:107072510%2CGenbank:XP_015187990.1;Parent=rna-XM_015332504.1
NW_015149111.1	Gnomon	CDS	188943	190104	.	+	0	Name=XP_015187992.1;ID=cds-XP_015187992.1;Dbxref=GeneID:107072510%2CGenbank:XP_015187992.1;Parent=rna-XM_015332506.1
NW_015149111.1	Gnomon	CDS	191902	192062	.	+	0	Name=XP_015187992.1;ID=cds-XP_015187992.1;Dbxref=GeneID:107072510%2CGenbank:XP_015187992.1;Parent=rna-XM_015332506.1
NW_015149111.1	Gnomon	CDS	206417	206476	.	+	0	Name=XP_015187992.1;ID=cds-XP_015187992.1;Dbxref=GeneID:107072510%2CGenbank:XP_015187992.1;Parent=rna-XM_015332506.1
NW_015149111.1	Gnomon	CDS	188943	190104	.	+	0	Name=XP_015187991.1;ID=cds-XP_015187991.1;Dbxref=GeneID:107072510%2CGenbank:XP_015187991.1;Parent=rna-XM_015332505.1
NW_015149111.1	Gnomon	CDS	191902	192062	.	+	0	Name=XP_015187991.1;ID=cds-XP_015187991.1;Dbxref=GeneID:107072510%2CGenbank:XP_015187991.1;Parent=rna-XM_015332505.1
NW_015149111.1	Gnomon	CDS	206417	206476	.	+	0	Name=XP_015187991.1;ID=cds-XP_015187991.1;Dbxref=GeneID:107072510%2CGenbank:XP_015187991.1;Parent=rna-XM_015332505.1
NW_015149111.1	Gnomon	CDS	188943	190104	.	+	0	Name=XP_015187993.1;ID=cds-XP_015187993.1;Dbxref=GeneID:107072510%2CGenbank:XP_015187993.1;Parent=rna-XM_015332507.1
NW_015149111.1	Gnomon	CDS	191902	192062	.	+	0	Name=XP_015187993.1;ID=cds-XP_015187993.1;Dbxref=GeneID:107072510%2CGenbank:XP_015187993.1;Parent=rna-XM_015332507.1
NW_015149111.1	Gnomon	CDS	206417	206476	.	+	0	Name=XP_015187993.1;ID=cds-XP_015187993.1;Dbxref=GeneID:107072510%2CGenbank:XP_015187993.1;Parent=rna-XM_015332507.1
NW_015149111.1	Gnomon	exon	241499	241692	.	+	.	ID=exon-XM_015332513.1-5;Dbxref=GeneID:107072515%2CGenbank:XM_015332513.1;Parent=rna-XM_015332513.1
NW_015149111.1	Gnomon	exon	241015	241412	.	+	.	ID=exon-XM_015332513.1-4;Dbxref=GeneID:107072515%2CGenbank:XM_015332513.1;Parent=rna-XM_015332513.1
NW_015149111.1	Gnomon	exon	240640	240931	.	+	.	ID=exon-XM_015332513.1-3;Dbxref=GeneID:107072515%2CGenbank:XM_015332513.1;Parent=rna-XM_015332513.1
NW_015149111.1	Gnomon	exon	240357	240555	.	+	.	ID=exon-XM_015332513.1-2;Dbxref=GeneID:107072515%2CGenbank:XM_015332513.1;Parent=rna-XM_015332513.1
NW_015149111.1	Gnomon	exon	240065	240240	.	+	.	ID=exon-XM_015332513.1-1;Dbxref=GeneID:107072515%2CGenbank:XM_015332513.1;Parent=rna-XM_015332513.1
NW_015149111.1	Gnomon	exon	241695	241858	.	-	.	ID=exon-XM_015332514.1-4;Dbxref=GeneID:107072516%2CGenbank:XM_015332514.1;Parent=rna-XM_015332514.1
NW_015149111.1	Gnomon	exon	241969	242149	.	-	.	ID=exon-XM_015332514.1-3;Dbxref=GeneID:107072516%2CGenbank:XM_015332514.1;Parent=rna-XM_015332514.1
NW_015149111.1	Gnomon	exon	242215	242704	.	-	.	ID=exon-XM_015332514.1-2;Dbxref=GeneID:107072516%2CGenbank:XM_015332514.1;Parent=rna-XM_015332514.1
NW_015149111.1	Gnomon	exon	242852	243598	.	-	.	ID=exon-XM_015332514.1-1;Dbxref=GeneID:107072516%2CGenbank:XM_015332514.1;Parent=rna-XM_015332514.1
NW_015149111.1	Gnomon	CDS	7229	7346	.	-	0	Name=XP_015188005.1;ID=cds-XP_015188005.1;Dbxref=GeneID:107072519%2CGenbank:XP_015188005.1;Parent=rna-XM_015332519.1
NW_015149111.1	Gnomon	CDS	3616	3737	.	-	0	Name=XP_015188005.1;ID=cds-XP_015188005.1;Dbxref=GeneID:107072519%2CGenbank:XP_015188005.1;Parent=rna-XM_015332519.1
NW_015149111.1	Gnomon	CDS	3228	3309	.	-	0	Name=XP_015188005.1;ID=cds-XP_015188005.1;Dbxref=GeneID:107072519%2CGenbank:XP_015188005.1;Parent=rna-XM_015332519.1
NW_015149111.1	Gnomon	CDS	2794	2954	.	-	0	Name=XP_015188005.1;ID=cds-XP_015188005.1;Dbxref=GeneID:107072519%2CGenbank:XP_015188005.1;Parent=rna-XM_015332519.1
NW_015149111.1	Gnomon	CDS	2239	2339	.	-	0	Name=XP_015188005.1;ID=cds-XP_015188005.1;Dbxref=GeneID:107072519%2CGenbank:XP_015188005.1;Parent=rna-XM_015332519.1
NW_015149111.1	Gnomon	CDS	1759	1853	.	-	0	Name=XP_015188005.1;ID=cds-XP_015188005.1;Dbxref=GeneID:107072519%2CGenbank:XP_015188005.1;Parent=rna-XM_015332519.1
NW_015149111.1	Gnomon	CDS	1440	1486	.	-	0	Name=XP_015188005.1;ID=cds-XP_015188005.1;Dbxref=GeneID:107072519%2CGenbank:XP_015188005.1;Parent=rna-XM_015332519.1
