# Supplementary material for: Prevalent bee venom genes evolved before the aculeate stinger and eusociality
Source: BMC Biol. 2023 Oct 23;21:229. doi: 10.1186/s12915-023-01656-5 (PMC10591384; doi:10.1186/s12915-023-01656-5)
Supplement: Supplementary file 42 — Additional file 42. Gff files of all toxin gene annotations. [file 12915_2023_1656_MOESM42_ESM.zip › AdditionalFile9_ToxinGeneAnnotations/NW_016908917.1._VA.gff_modified_Koludarov_et_al_2021.gff3]

##gff-version 3
##source-version geneious 2020.2.2
##sequence-region	NW_016908917.1	1	640386
NW_016908917.1	Koludarov_et_al_2021	gene	625679	631032	.	+	.	Name=VA potentially psi
NW_016908917.1	Gnomon	CDS	624916	625095	.	-	0	Name=XP_017754430.1;ID=cds-XP_017754430.1;Dbxref=GeneID:108546714%2CGenbank:XP_017754430.1;Parent=rna-XM_017898941.1
NW_016908917.1	Gnomon	CDS	624398	624501	.	-	0	Name=XP_017754430.1;ID=cds-XP_017754430.1;Dbxref=GeneID:108546714%2CGenbank:XP_017754430.1;Parent=rna-XM_017898941.1
NW_016908917.1	Gnomon	CDS	624015	624212	.	-	0	Name=XP_017754430.1;ID=cds-XP_017754430.1;Dbxref=GeneID:108546714%2CGenbank:XP_017754430.1;Parent=rna-XM_017898941.1
NW_016908917.1	Gnomon	CDS	623168	623375	.	-	0	Name=XP_017754430.1;ID=cds-XP_017754430.1;Dbxref=GeneID:108546714%2CGenbank:XP_017754430.1;Parent=rna-XM_017898941.1
NW_016908917.1	Gnomon	CDS	622850	623092	.	-	0	Name=XP_017754430.1;ID=cds-XP_017754430.1;Dbxref=GeneID:108546714%2CGenbank:XP_017754430.1;Parent=rna-XM_017898941.1
NW_016908917.1	Gnomon	CDS	622676	622761	.	-	0	Name=XP_017754430.1;ID=cds-XP_017754430.1;Dbxref=GeneID:108546714%2CGenbank:XP_017754430.1;Parent=rna-XM_017898941.1
NW_016908917.1	Gnomon	CDS	622277	622403	.	-	0	Name=XP_017754430.1;ID=cds-XP_017754430.1;Dbxref=GeneID:108546714%2CGenbank:XP_017754430.1;Parent=rna-XM_017898941.1
NW_016908917.1	Gnomon	CDS	622018	622152	.	-	0	Name=XP_017754430.1;ID=cds-XP_017754430.1;Dbxref=GeneID:108546714%2CGenbank:XP_017754430.1;Parent=rna-XM_017898941.1
NW_016908917.1	Gnomon	CDS	620882	621032	.	-	0	Name=XP_017754430.1;ID=cds-XP_017754430.1;Dbxref=GeneID:108546714%2CGenbank:XP_017754430.1;Parent=rna-XM_017898941.1
NW_016908917.1	Gnomon	CDS	620687	620817	.	-	0	Name=XP_017754430.1;ID=cds-XP_017754430.1;Dbxref=GeneID:108546714%2CGenbank:XP_017754430.1;Parent=rna-XM_017898941.1
NW_016908917.1	Gnomon	CDS	620361	620603	.	-	0	Name=XP_017754430.1;ID=cds-XP_017754430.1;Dbxref=GeneID:108546714%2CGenbank:XP_017754430.1;Parent=rna-XM_017898941.1
NW_016908917.1	Gnomon	CDS	620132	620280	.	-	0	Name=XP_017754430.1;ID=cds-XP_017754430.1;Dbxref=GeneID:108546714%2CGenbank:XP_017754430.1;Parent=rna-XM_017898941.1
NW_016908917.1	Gnomon	CDS	619794	620028	.	-	0	Name=XP_017754430.1;ID=cds-XP_017754430.1;Dbxref=GeneID:108546714%2CGenbank:XP_017754430.1;Parent=rna-XM_017898941.1
NW_016908917.1	Gnomon	exon	600017	600120	.	+	.	ID=exon-XM_017898933.1-5;Dbxref=GeneID:108546710%2CGenbank:XM_017898933.1;Parent=rna-XM_017898933.1
NW_016908917.1	Gnomon	exon	600189	600438	.	+	.	ID=exon-XM_017898933.1-6;Dbxref=GeneID:108546710%2CGenbank:XM_017898933.1;Parent=rna-XM_017898933.1
NW_016908917.1	Gnomon	exon	600510	600694	.	+	.	ID=exon-XM_017898933.1-7;Dbxref=GeneID:108546710%2CGenbank:XM_017898933.1;Parent=rna-XM_017898933.1
NW_016908917.1	Gnomon	exon	600786	600995	.	+	.	ID=exon-XM_017898933.1-8;Dbxref=GeneID:108546710%2CGenbank:XM_017898933.1;Parent=rna-XM_017898933.1
NW_016908917.1	Gnomon	exon	599181	599267	.	+	.	ID=exon-XM_017898933.1-1;Dbxref=GeneID:108546710%2CGenbank:XM_017898933.1;Parent=rna-XM_017898933.1
NW_016908917.1	Gnomon	exon	599355	599532	.	+	.	ID=exon-XM_017898933.1-2;Dbxref=GeneID:108546710%2CGenbank:XM_017898933.1;Parent=rna-XM_017898933.1
NW_016908917.1	Gnomon	exon	599608	599692	.	+	.	ID=exon-XM_017898933.1-3;Dbxref=GeneID:108546710%2CGenbank:XM_017898933.1;Parent=rna-XM_017898933.1
NW_016908917.1	Gnomon	exon	599766	599941	.	+	.	ID=exon-XM_017898933.1-4;Dbxref=GeneID:108546710%2CGenbank:XM_017898933.1;Parent=rna-XM_017898933.1
NW_016908917.1	Gnomon	exon	601068	601209	.	+	.	ID=exon-XM_017898933.1-9;Dbxref=GeneID:108546710%2CGenbank:XM_017898933.1;Parent=rna-XM_017898933.1
NW_016908917.1	Gnomon	exon	383519	383679	.	+	.	ID=exon-XM_017898932.1-6;Dbxref=GeneID:108546709%2CGenbank:XM_017898932.1;Parent=rna-XM_017898932.1
NW_016908917.1	Gnomon	exon	338258	338391	.	+	.	ID=exon-XM_017898932.1-4;Dbxref=GeneID:108546709%2CGenbank:XM_017898932.1;Parent=rna-XM_017898932.1
NW_016908917.1	Gnomon	exon	353304	353547	.	+	.	ID=exon-XM_017898932.1-5;Dbxref=GeneID:108546709%2CGenbank:XM_017898932.1;Parent=rna-XM_017898932.1
NW_016908917.1	Gnomon	exon	321296	321501	.	+	.	ID=exon-XM_017898932.1-2;Dbxref=GeneID:108546709%2CGenbank:XM_017898932.1;Parent=rna-XM_017898932.1
NW_016908917.1	Gnomon	exon	337148	337283	.	+	.	ID=exon-XM_017898932.1-3;Dbxref=GeneID:108546709%2CGenbank:XM_017898932.1;Parent=rna-XM_017898932.1
NW_016908917.1	Gnomon	exon	159418	159603	.	+	.	ID=exon-XM_017898932.1-1;Dbxref=GeneID:108546709%2CGenbank:XM_017898932.1;Parent=rna-XM_017898932.1
NW_016908917.1	Gnomon	exon	578777	578918	.	-	.	ID=exon-XM_017898931.1-60;Dbxref=GeneID:108546708%2CGenbank:XM_017898931.1;Parent=rna-XM_017898931.1
NW_016908917.1	Gnomon	exon	578526	578715	.	-	.	ID=exon-XM_017898931.1-61;Dbxref=GeneID:108546708%2CGenbank:XM_017898931.1;Parent=rna-XM_017898931.1
NW_016908917.1	Gnomon	exon	578338	578459	.	-	.	ID=exon-XM_017898931.1-62;Dbxref=GeneID:108546708%2CGenbank:XM_017898931.1;Parent=rna-XM_017898931.1
NW_016908917.1	Gnomon	exon	581291	581442	.	-	.	ID=exon-XM_017898931.1-52;Dbxref=GeneID:108546708%2CGenbank:XM_017898931.1;Parent=rna-XM_017898931.1
NW_016908917.1	Gnomon	exon	580974	581227	.	-	.	ID=exon-XM_017898931.1-53;Dbxref=GeneID:108546708%2CGenbank:XM_017898931.1;Parent=rna-XM_017898931.1
NW_016908917.1	Gnomon	exon	580465	580893	.	-	.	ID=exon-XM_017898931.1-54;Dbxref=GeneID:108546708%2CGenbank:XM_017898931.1;Parent=rna-XM_017898931.1
NW_016908917.1	Gnomon	exon	580095	580371	.	-	.	ID=exon-XM_017898931.1-55;Dbxref=GeneID:108546708%2CGenbank:XM_017898931.1;Parent=rna-XM_017898931.1
NW_016908917.1	Gnomon	exon	579840	580026	.	-	.	ID=exon-XM_017898931.1-56;Dbxref=GeneID:108546708%2CGenbank:XM_017898931.1;Parent=rna-XM_017898931.1
NW_016908917.1	Gnomon	exon	579522	579783	.	-	.	ID=exon-XM_017898931.1-57;Dbxref=GeneID:108546708%2CGenbank:XM_017898931.1;Parent=rna-XM_017898931.1
NW_016908917.1	Gnomon	exon	579216	579455	.	-	.	ID=exon-XM_017898931.1-58;Dbxref=GeneID:108546708%2CGenbank:XM_017898931.1;Parent=rna-XM_017898931.1
NW_016908917.1	Gnomon	exon	578982	579149	.	-	.	ID=exon-XM_017898931.1-59;Dbxref=GeneID:108546708%2CGenbank:XM_017898931.1;Parent=rna-XM_017898931.1
NW_016908917.1	Gnomon	exon	578112	578273	.	-	.	ID=exon-XM_017898931.1-63;Dbxref=GeneID:108546708%2CGenbank:XM_017898931.1;Parent=rna-XM_017898931.1
NW_016908917.1	Gnomon	exon	577929	578054	.	-	.	ID=exon-XM_017898931.1-64;Dbxref=GeneID:108546708%2CGenbank:XM_017898931.1;Parent=rna-XM_017898931.1
NW_016908917.1	Gnomon	exon	592746	592926	.	-	.	ID=exon-XM_017898931.1-16;Dbxref=GeneID:108546708%2CGenbank:XM_017898931.1;Parent=rna-XM_017898931.1
NW_016908917.1	Gnomon	exon	592319	592656	.	-	.	ID=exon-XM_017898931.1-17;Dbxref=GeneID:108546708%2CGenbank:XM_017898931.1;Parent=rna-XM_017898931.1
NW_016908917.1	Gnomon	exon	592079	592242	.	-	.	ID=exon-XM_017898931.1-18;Dbxref=GeneID:108546708%2CGenbank:XM_017898931.1;Parent=rna-XM_017898931.1
NW_016908917.1	Gnomon	exon	591603	591857	.	-	.	ID=exon-XM_017898931.1-19;Dbxref=GeneID:108546708%2CGenbank:XM_017898931.1;Parent=rna-XM_017898931.1
NW_016908917.1	Gnomon	exon	595502	595659	.	-	.	ID=exon-XM_017898931.1-10;Dbxref=GeneID:108546708%2CGenbank:XM_017898931.1;Parent=rna-XM_017898931.1
NW_016908917.1	Gnomon	exon	595072	595256	.	-	.	ID=exon-XM_017898931.1-11;Dbxref=GeneID:108546708%2CGenbank:XM_017898931.1;Parent=rna-XM_017898931.1
NW_016908917.1	Gnomon	exon	594062	594463	.	-	.	ID=exon-XM_017898931.1-12;Dbxref=GeneID:108546708%2CGenbank:XM_017898931.1;Parent=rna-XM_017898931.1
NW_016908917.1	Gnomon	exon	593670	593829	.	-	.	ID=exon-XM_017898931.1-13;Dbxref=GeneID:108546708%2CGenbank:XM_017898931.1;Parent=rna-XM_017898931.1
NW_016908917.1	Gnomon	exon	593396	593582	.	-	.	ID=exon-XM_017898931.1-14;Dbxref=GeneID:108546708%2CGenbank:XM_017898931.1;Parent=rna-XM_017898931.1
NW_016908917.1	Gnomon	exon	593163	593309	.	-	.	ID=exon-XM_017898931.1-15;Dbxref=GeneID:108546708%2CGenbank:XM_017898931.1;Parent=rna-XM_017898931.1
NW_016908917.1	Gnomon	exon	589221	589441	.	-	.	ID=exon-XM_017898931.1-27;Dbxref=GeneID:108546708%2CGenbank:XM_017898931.1;Parent=rna-XM_017898931.1
NW_016908917.1	Gnomon	exon	588837	589122	.	-	.	ID=exon-XM_017898931.1-28;Dbxref=GeneID:108546708%2CGenbank:XM_017898931.1;Parent=rna-XM_017898931.1
NW_016908917.1	Gnomon	exon	588384	588522	.	-	.	ID=exon-XM_017898931.1-29;Dbxref=GeneID:108546708%2CGenbank:XM_017898931.1;Parent=rna-XM_017898931.1
NW_016908917.1	Gnomon	exon	591284	591524	.	-	.	ID=exon-XM_017898931.1-20;Dbxref=GeneID:108546708%2CGenbank:XM_017898931.1;Parent=rna-XM_017898931.1
NW_016908917.1	Gnomon	exon	590940	591139	.	-	.	ID=exon-XM_017898931.1-21;Dbxref=GeneID:108546708%2CGenbank:XM_017898931.1;Parent=rna-XM_017898931.1
NW_016908917.1	Gnomon	exon	590702	590873	.	-	.	ID=exon-XM_017898931.1-22;Dbxref=GeneID:108546708%2CGenbank:XM_017898931.1;Parent=rna-XM_017898931.1
NW_016908917.1	Gnomon	exon	590497	590642	.	-	.	ID=exon-XM_017898931.1-23;Dbxref=GeneID:108546708%2CGenbank:XM_017898931.1;Parent=rna-XM_017898931.1
NW_016908917.1	Gnomon	exon	590276	590414	.	-	.	ID=exon-XM_017898931.1-24;Dbxref=GeneID:108546708%2CGenbank:XM_017898931.1;Parent=rna-XM_017898931.1
NW_016908917.1	Gnomon	exon	589980	590210	.	-	.	ID=exon-XM_017898931.1-25;Dbxref=GeneID:108546708%2CGenbank:XM_017898931.1;Parent=rna-XM_017898931.1
NW_016908917.1	Gnomon	exon	589663	589832	.	-	.	ID=exon-XM_017898931.1-26;Dbxref=GeneID:108546708%2CGenbank:XM_017898931.1;Parent=rna-XM_017898931.1
NW_016908917.1	Gnomon	exon	584887	585257	.	-	.	ID=exon-XM_017898931.1-40;Dbxref=GeneID:108546708%2CGenbank:XM_017898931.1;Parent=rna-XM_017898931.1
NW_016908917.1	Gnomon	exon	585789	586125	.	-	.	ID=exon-XM_017898931.1-38;Dbxref=GeneID:108546708%2CGenbank:XM_017898931.1;Parent=rna-XM_017898931.1
NW_016908917.1	Gnomon	exon	585335	585605	.	-	.	ID=exon-XM_017898931.1-39;Dbxref=GeneID:108546708%2CGenbank:XM_017898931.1;Parent=rna-XM_017898931.1
NW_016908917.1	Gnomon	exon	588085	588305	.	-	.	ID=exon-XM_017898931.1-30;Dbxref=GeneID:108546708%2CGenbank:XM_017898931.1;Parent=rna-XM_017898931.1
NW_016908917.1	Gnomon	exon	587817	588000	.	-	.	ID=exon-XM_017898931.1-31;Dbxref=GeneID:108546708%2CGenbank:XM_017898931.1;Parent=rna-XM_017898931.1
NW_016908917.1	Gnomon	exon	587606	587746	.	-	.	ID=exon-XM_017898931.1-32;Dbxref=GeneID:108546708%2CGenbank:XM_017898931.1;Parent=rna-XM_017898931.1
NW_016908917.1	Gnomon	exon	587168	587515	.	-	.	ID=exon-XM_017898931.1-33;Dbxref=GeneID:108546708%2CGenbank:XM_017898931.1;Parent=rna-XM_017898931.1
NW_016908917.1	Gnomon	exon	586890	587076	.	-	.	ID=exon-XM_017898931.1-34;Dbxref=GeneID:108546708%2CGenbank:XM_017898931.1;Parent=rna-XM_017898931.1
NW_016908917.1	Gnomon	exon	586670	586815	.	-	.	ID=exon-XM_017898931.1-35;Dbxref=GeneID:108546708%2CGenbank:XM_017898931.1;Parent=rna-XM_017898931.1
NW_016908917.1	Gnomon	exon	586388	586586	.	-	.	ID=exon-XM_017898931.1-36;Dbxref=GeneID:108546708%2CGenbank:XM_017898931.1;Parent=rna-XM_017898931.1
NW_016908917.1	Gnomon	exon	586203	586321	.	-	.	ID=exon-XM_017898931.1-37;Dbxref=GeneID:108546708%2CGenbank:XM_017898931.1;Parent=rna-XM_017898931.1
NW_016908917.1	Gnomon	exon	581715	581870	.	-	.	ID=exon-XM_017898931.1-50;Dbxref=GeneID:108546708%2CGenbank:XM_017898931.1;Parent=rna-XM_017898931.1
NW_016908917.1	Gnomon	exon	581512	581647	.	-	.	ID=exon-XM_017898931.1-51;Dbxref=GeneID:108546708%2CGenbank:XM_017898931.1;Parent=rna-XM_017898931.1
NW_016908917.1	Gnomon	exon	581998	582153	.	-	.	ID=exon-XM_017898931.1-49;Dbxref=GeneID:108546708%2CGenbank:XM_017898931.1;Parent=rna-XM_017898931.1
NW_016908917.1	Gnomon	exon	584394	584686	.	-	.	ID=exon-XM_017898931.1-41;Dbxref=GeneID:108546708%2CGenbank:XM_017898931.1;Parent=rna-XM_017898931.1
NW_016908917.1	Gnomon	exon	584057	584283	.	-	.	ID=exon-XM_017898931.1-42;Dbxref=GeneID:108546708%2CGenbank:XM_017898931.1;Parent=rna-XM_017898931.1
NW_016908917.1	Gnomon	exon	583773	583995	.	-	.	ID=exon-XM_017898931.1-43;Dbxref=GeneID:108546708%2CGenbank:XM_017898931.1;Parent=rna-XM_017898931.1
NW_016908917.1	Gnomon	exon	583512	583688	.	-	.	ID=exon-XM_017898931.1-44;Dbxref=GeneID:108546708%2CGenbank:XM_017898931.1;Parent=rna-XM_017898931.1
NW_016908917.1	Gnomon	exon	583285	583452	.	-	.	ID=exon-XM_017898931.1-45;Dbxref=GeneID:108546708%2CGenbank:XM_017898931.1;Parent=rna-XM_017898931.1
NW_016908917.1	Gnomon	exon	582995	583210	.	-	.	ID=exon-XM_017898931.1-46;Dbxref=GeneID:108546708%2CGenbank:XM_017898931.1;Parent=rna-XM_017898931.1
NW_016908917.1	Gnomon	exon	582779	582916	.	-	.	ID=exon-XM_017898931.1-47;Dbxref=GeneID:108546708%2CGenbank:XM_017898931.1;Parent=rna-XM_017898931.1
NW_016908917.1	Gnomon	exon	582223	582519	.	-	.	ID=exon-XM_017898931.1-48;Dbxref=GeneID:108546708%2CGenbank:XM_017898931.1;Parent=rna-XM_017898931.1
NW_016908917.1	Gnomon	exon	620132	620280	.	-	.	ID=exon-XM_017898941.1-13;Dbxref=GeneID:108546714%2CGenbank:XM_017898941.1;Parent=rna-XM_017898941.1
NW_016908917.1	Gnomon	exon	619617	620028	.	-	.	ID=exon-XM_017898941.1-14;Dbxref=GeneID:108546714%2CGenbank:XM_017898941.1;Parent=rna-XM_017898941.1
NW_016908917.1	Gnomon	exon	620687	620817	.	-	.	ID=exon-XM_017898941.1-11;Dbxref=GeneID:108546714%2CGenbank:XM_017898941.1;Parent=rna-XM_017898941.1
NW_016908917.1	Gnomon	exon	620361	620603	.	-	.	ID=exon-XM_017898941.1-12;Dbxref=GeneID:108546714%2CGenbank:XM_017898941.1;Parent=rna-XM_017898941.1
NW_016908917.1	Gnomon	exon	620882	621032	.	-	.	ID=exon-XM_017898941.1-10;Dbxref=GeneID:108546714%2CGenbank:XM_017898941.1;Parent=rna-XM_017898941.1
NW_016908917.1	Gnomon	exon	621487	621510	.	-	.	ID=exon-XM_017898938.1-10;Dbxref=GeneID:108546714%2CGenbank:XM_017898938.1;Parent=rna-XM_017898938.1
NW_016908917.1	Gnomon	exon	620361	620603	.	-	.	ID=exon-XM_017898938.1-13;Dbxref=GeneID:108546714%2CGenbank:XM_017898938.1;Parent=rna-XM_017898938.1
NW_016908917.1	Gnomon	exon	620132	620280	.	-	.	ID=exon-XM_017898938.1-14;Dbxref=GeneID:108546714%2CGenbank:XM_017898938.1;Parent=rna-XM_017898938.1
NW_016908917.1	Gnomon	exon	620882	621032	.	-	.	ID=exon-XM_017898938.1-11;Dbxref=GeneID:108546714%2CGenbank:XM_017898938.1;Parent=rna-XM_017898938.1
NW_016908917.1	Gnomon	exon	620687	620817	.	-	.	ID=exon-XM_017898938.1-12;Dbxref=GeneID:108546714%2CGenbank:XM_017898938.1;Parent=rna-XM_017898938.1
NW_016908917.1	Gnomon	exon	619617	620028	.	-	.	ID=exon-XM_017898938.1-15;Dbxref=GeneID:108546714%2CGenbank:XM_017898938.1;Parent=rna-XM_017898938.1
NW_016908917.1	Gnomon	exon	597936	598067	.	-	.	ID=exon-XM_017898931.1-1;Dbxref=GeneID:108546708%2CGenbank:XM_017898931.1;Parent=rna-XM_017898931.1
NW_016908917.1	Gnomon	exon	597641	597863	.	-	.	ID=exon-XM_017898931.1-2;Dbxref=GeneID:108546708%2CGenbank:XM_017898931.1;Parent=rna-XM_017898931.1
NW_016908917.1	Gnomon	exon	597406	597557	.	-	.	ID=exon-XM_017898931.1-3;Dbxref=GeneID:108546708%2CGenbank:XM_017898931.1;Parent=rna-XM_017898931.1
NW_016908917.1	Gnomon	exon	597126	597324	.	-	.	ID=exon-XM_017898931.1-4;Dbxref=GeneID:108546708%2CGenbank:XM_017898931.1;Parent=rna-XM_017898931.1
NW_016908917.1	Gnomon	exon	596883	597046	.	-	.	ID=exon-XM_017898931.1-5;Dbxref=GeneID:108546708%2CGenbank:XM_017898931.1;Parent=rna-XM_017898931.1
NW_016908917.1	Gnomon	exon	596641	596817	.	-	.	ID=exon-XM_017898931.1-6;Dbxref=GeneID:108546708%2CGenbank:XM_017898931.1;Parent=rna-XM_017898931.1
NW_016908917.1	Gnomon	exon	596334	596555	.	-	.	ID=exon-XM_017898931.1-7;Dbxref=GeneID:108546708%2CGenbank:XM_017898931.1;Parent=rna-XM_017898931.1
NW_016908917.1	Gnomon	exon	596144	596245	.	-	.	ID=exon-XM_017898931.1-8;Dbxref=GeneID:108546708%2CGenbank:XM_017898931.1;Parent=rna-XM_017898931.1
NW_016908917.1	Gnomon	exon	595854	596000	.	-	.	ID=exon-XM_017898931.1-9;Dbxref=GeneID:108546708%2CGenbank:XM_017898931.1;Parent=rna-XM_017898931.1
NW_016908917.1	Gnomon	exon	615788	616019	.	+	.	ID=exon-XM_017898936.1-4;Dbxref=GeneID:108546713%2CGenbank:XM_017898936.1;Parent=rna-XM_017898936.1
NW_016908917.1	Gnomon	exon	615381	615533	.	+	.	ID=exon-XM_017898936.1-2;Dbxref=GeneID:108546713%2CGenbank:XM_017898936.1;Parent=rna-XM_017898936.1
NW_016908917.1	Gnomon	exon	615632	615704	.	+	.	ID=exon-XM_017898936.1-3;Dbxref=GeneID:108546713%2CGenbank:XM_017898936.1;Parent=rna-XM_017898936.1
NW_016908917.1	Gnomon	exon	615154	615322	.	+	.	ID=exon-XM_017898936.1-1;Dbxref=GeneID:108546713%2CGenbank:XM_017898936.1;Parent=rna-XM_017898936.1
NW_016908917.1	Gnomon	CDS	624916	625095	.	-	0	Name=XP_017754429.1;ID=cds-XP_017754429.1;Dbxref=GeneID:108546714%2CGenbank:XP_017754429.1;Parent=rna-XM_017898940.1
NW_016908917.1	Gnomon	CDS	624398	624501	.	-	0	Name=XP_017754429.1;ID=cds-XP_017754429.1;Dbxref=GeneID:108546714%2CGenbank:XP_017754429.1;Parent=rna-XM_017898940.1
NW_016908917.1	Gnomon	CDS	624015	624212	.	-	0	Name=XP_017754429.1;ID=cds-XP_017754429.1;Dbxref=GeneID:108546714%2CGenbank:XP_017754429.1;Parent=rna-XM_017898940.1
NW_016908917.1	Gnomon	CDS	623168	623375	.	-	0	Name=XP_017754429.1;ID=cds-XP_017754429.1;Dbxref=GeneID:108546714%2CGenbank:XP_017754429.1;Parent=rna-XM_017898940.1
NW_016908917.1	Gnomon	CDS	622850	623092	.	-	0	Name=XP_017754429.1;ID=cds-XP_017754429.1;Dbxref=GeneID:108546714%2CGenbank:XP_017754429.1;Parent=rna-XM_017898940.1
NW_016908917.1	Gnomon	CDS	622676	622761	.	-	0	Name=XP_017754429.1;ID=cds-XP_017754429.1;Dbxref=GeneID:108546714%2CGenbank:XP_017754429.1;Parent=rna-XM_017898940.1
NW_016908917.1	Gnomon	CDS	622277	622403	.	-	0	Name=XP_017754429.1;ID=cds-XP_017754429.1;Dbxref=GeneID:108546714%2CGenbank:XP_017754429.1;Parent=rna-XM_017898940.1
NW_016908917.1	Gnomon	CDS	622018	622152	.	-	0	Name=XP_017754429.1;ID=cds-XP_017754429.1;Dbxref=GeneID:108546714%2CGenbank:XP_017754429.1;Parent=rna-XM_017898940.1
NW_016908917.1	Gnomon	CDS	621487	621510	.	-	0	Name=XP_017754429.1;ID=cds-XP_017754429.1;Dbxref=GeneID:108546714%2CGenbank:XP_017754429.1;Parent=rna-XM_017898940.1
NW_016908917.1	Gnomon	CDS	620882	621032	.	-	0	Name=XP_017754429.1;ID=cds-XP_017754429.1;Dbxref=GeneID:108546714%2CGenbank:XP_017754429.1;Parent=rna-XM_017898940.1
NW_016908917.1	Gnomon	CDS	620687	620817	.	-	0	Name=XP_017754429.1;ID=cds-XP_017754429.1;Dbxref=GeneID:108546714%2CGenbank:XP_017754429.1;Parent=rna-XM_017898940.1
NW_016908917.1	Gnomon	CDS	620361	620603	.	-	0	Name=XP_017754429.1;ID=cds-XP_017754429.1;Dbxref=GeneID:108546714%2CGenbank:XP_017754429.1;Parent=rna-XM_017898940.1
NW_016908917.1	Gnomon	CDS	620132	620280	.	-	0	Name=XP_017754429.1;ID=cds-XP_017754429.1;Dbxref=GeneID:108546714%2CGenbank:XP_017754429.1;Parent=rna-XM_017898940.1
NW_016908917.1	Gnomon	CDS	619794	620028	.	-	0	Name=XP_017754429.1;ID=cds-XP_017754429.1;Dbxref=GeneID:108546714%2CGenbank:XP_017754429.1;Parent=rna-XM_017898940.1
NW_016908917.1	Gnomon	exon	615329	615533	.	+	.	ID=exon-XM_017898935.1-1;Dbxref=GeneID:108546713%2CGenbank:XM_017898935.1;Parent=rna-XM_017898935.1
NW_016908917.1	Gnomon	exon	615632	615704	.	+	.	ID=exon-XM_017898935.1-2;Dbxref=GeneID:108546713%2CGenbank:XM_017898935.1;Parent=rna-XM_017898935.1
NW_016908917.1	Gnomon	exon	615788	616019	.	+	.	ID=exon-XM_017898935.1-3;Dbxref=GeneID:108546713%2CGenbank:XM_017898935.1;Parent=rna-XM_017898935.1
NW_016908917.1	Gnomon	exon	613937	614424	.	-	.	ID=exon-XM_017898934.1-2;Dbxref=GeneID:108546711%2CGenbank:XM_017898934.1;Parent=rna-XM_017898934.1
NW_016908917.1	Gnomon	exon	613527	613888	.	-	.	ID=exon-XM_017898934.1-3;Dbxref=GeneID:108546711%2CGenbank:XM_017898934.1;Parent=rna-XM_017898934.1
NW_016908917.1	Gnomon	exon	614506	615148	.	-	.	ID=exon-XM_017898934.1-1;Dbxref=GeneID:108546711%2CGenbank:XM_017898934.1;Parent=rna-XM_017898934.1
NW_016908917.1	Gnomon	exon	601708	601880	.	+	.	ID=exon-XM_017898933.1-12;Dbxref=GeneID:108546710%2CGenbank:XM_017898933.1;Parent=rna-XM_017898933.1
NW_016908917.1	Gnomon	exon	601969	602145	.	+	.	ID=exon-XM_017898933.1-13;Dbxref=GeneID:108546710%2CGenbank:XM_017898933.1;Parent=rna-XM_017898933.1
NW_016908917.1	Gnomon	exon	601283	601400	.	+	.	ID=exon-XM_017898933.1-10;Dbxref=GeneID:108546710%2CGenbank:XM_017898933.1;Parent=rna-XM_017898933.1
NW_016908917.1	Gnomon	exon	601494	601636	.	+	.	ID=exon-XM_017898933.1-11;Dbxref=GeneID:108546710%2CGenbank:XM_017898933.1;Parent=rna-XM_017898933.1
NW_016908917.1	Gnomon	exon	602823	603207	.	+	.	ID=exon-XM_017898933.1-16;Dbxref=GeneID:108546710%2CGenbank:XM_017898933.1;Parent=rna-XM_017898933.1
NW_016908917.1	Gnomon	exon	603330	603465	.	+	.	ID=exon-XM_017898933.1-17;Dbxref=GeneID:108546710%2CGenbank:XM_017898933.1;Parent=rna-XM_017898933.1
NW_016908917.1	Gnomon	exon	602222	602510	.	+	.	ID=exon-XM_017898933.1-14;Dbxref=GeneID:108546710%2CGenbank:XM_017898933.1;Parent=rna-XM_017898933.1
NW_016908917.1	Gnomon	exon	602593	602755	.	+	.	ID=exon-XM_017898933.1-15;Dbxref=GeneID:108546710%2CGenbank:XM_017898933.1;Parent=rna-XM_017898933.1
NW_016908917.1	Gnomon	exon	603540	603707	.	+	.	ID=exon-XM_017898933.1-18;Dbxref=GeneID:108546710%2CGenbank:XM_017898933.1;Parent=rna-XM_017898933.1
NW_016908917.1	Gnomon	exon	603762	603985	.	+	.	ID=exon-XM_017898933.1-19;Dbxref=GeneID:108546710%2CGenbank:XM_017898933.1;Parent=rna-XM_017898933.1
NW_016908917.1	Gnomon	exon	604086	604305	.	+	.	ID=exon-XM_017898933.1-20;Dbxref=GeneID:108546710%2CGenbank:XM_017898933.1;Parent=rna-XM_017898933.1
NW_016908917.1	Gnomon	exon	604884	607007	.	+	.	ID=exon-XM_017898933.1-23;Dbxref=GeneID:108546710%2CGenbank:XM_017898933.1;Parent=rna-XM_017898933.1
NW_016908917.1	Gnomon	exon	607090	607185	.	+	.	ID=exon-XM_017898933.1-24;Dbxref=GeneID:108546710%2CGenbank:XM_017898933.1;Parent=rna-XM_017898933.1
NW_016908917.1	Gnomon	exon	604370	604574	.	+	.	ID=exon-XM_017898933.1-21;Dbxref=GeneID:108546710%2CGenbank:XM_017898933.1;Parent=rna-XM_017898933.1
NW_016908917.1	Gnomon	exon	604646	604823	.	+	.	ID=exon-XM_017898933.1-22;Dbxref=GeneID:108546710%2CGenbank:XM_017898933.1;Parent=rna-XM_017898933.1
NW_016908917.1	Gnomon	exon	611382	611558	.	+	.	ID=exon-XM_017898933.1-27;Dbxref=GeneID:108546710%2CGenbank:XM_017898933.1;Parent=rna-XM_017898933.1
NW_016908917.1	Gnomon	exon	611659	611829	.	+	.	ID=exon-XM_017898933.1-28;Dbxref=GeneID:108546710%2CGenbank:XM_017898933.1;Parent=rna-XM_017898933.1
NW_016908917.1	Gnomon	exon	607271	610829	.	+	.	ID=exon-XM_017898933.1-25;Dbxref=GeneID:108546710%2CGenbank:XM_017898933.1;Parent=rna-XM_017898933.1
NW_016908917.1	Gnomon	exon	610913	611317	.	+	.	ID=exon-XM_017898933.1-26;Dbxref=GeneID:108546710%2CGenbank:XM_017898933.1;Parent=rna-XM_017898933.1
NW_016908917.1	Gnomon	exon	611894	612087	.	+	.	ID=exon-XM_017898933.1-29;Dbxref=GeneID:108546710%2CGenbank:XM_017898933.1;Parent=rna-XM_017898933.1
NW_016908917.1	Gnomon	exon	612162	612500	.	+	.	ID=exon-XM_017898933.1-30;Dbxref=GeneID:108546710%2CGenbank:XM_017898933.1;Parent=rna-XM_017898933.1
NW_016908917.1	Gnomon	exon	612586	612816	.	+	.	ID=exon-XM_017898933.1-31;Dbxref=GeneID:108546710%2CGenbank:XM_017898933.1;Parent=rna-XM_017898933.1
NW_016908917.1	Gnomon	exon	624398	624501	.	-	.	ID=exon-XM_017898939.1-3;Dbxref=GeneID:108546714%2CGenbank:XM_017898939.1;Parent=rna-XM_017898939.1
NW_016908917.1	Gnomon	exon	624015	624212	.	-	.	ID=exon-XM_017898939.1-4;Dbxref=GeneID:108546714%2CGenbank:XM_017898939.1;Parent=rna-XM_017898939.1
NW_016908917.1	Gnomon	exon	623168	623375	.	-	.	ID=exon-XM_017898939.1-5;Dbxref=GeneID:108546714%2CGenbank:XM_017898939.1;Parent=rna-XM_017898939.1
NW_016908917.1	Gnomon	exon	622850	623092	.	-	.	ID=exon-XM_017898939.1-6;Dbxref=GeneID:108546714%2CGenbank:XM_017898939.1;Parent=rna-XM_017898939.1
NW_016908917.1	Gnomon	exon	622676	622761	.	-	.	ID=exon-XM_017898939.1-7;Dbxref=GeneID:108546714%2CGenbank:XM_017898939.1;Parent=rna-XM_017898939.1
NW_016908917.1	Gnomon	exon	622277	622403	.	-	.	ID=exon-XM_017898939.1-8;Dbxref=GeneID:108546714%2CGenbank:XM_017898939.1;Parent=rna-XM_017898939.1
NW_016908917.1	Gnomon	exon	622018	622152	.	-	.	ID=exon-XM_017898939.1-9;Dbxref=GeneID:108546714%2CGenbank:XM_017898939.1;Parent=rna-XM_017898939.1
NW_016908917.1	Gnomon	exon	629902	630136	.	-	.	ID=exon-XM_017898939.1-1;Dbxref=GeneID:108546714%2CGenbank:XM_017898939.1;Parent=rna-XM_017898939.1
NW_016908917.1	Gnomon	exon	624916	625276	.	-	.	ID=exon-XM_017898939.1-2;Dbxref=GeneID:108546714%2CGenbank:XM_017898939.1;Parent=rna-XM_017898939.1
NW_016908917.1	Gnomon	CDS	597936	598067	.	-	0	Name=XP_017754420.1;ID=cds-XP_017754420.1;Dbxref=GeneID:108546708%2CGenbank:XP_017754420.1;Note=The sequence of the model RefSeq protein was modified relative to this genomic sequence to represent the inferred CDS: substituted 2 bases at 2 genomic stop codons;Parent=rna-XM_017898931.1
NW_016908917.1	Gnomon	CDS	597641	597863	.	-	0	Name=XP_017754420.1;ID=cds-XP_017754420.1;Dbxref=GeneID:108546708%2CGenbank:XP_017754420.1;Note=The sequence of the model RefSeq protein was modified relative to this genomic sequence to represent the inferred CDS: substituted 2 bases at 2 genomic stop codons;Parent=rna-XM_017898931.1
NW_016908917.1	Gnomon	CDS	597406	597557	.	-	0	Name=XP_017754420.1;ID=cds-XP_017754420.1;Dbxref=GeneID:108546708%2CGenbank:XP_017754420.1;Note=The sequence of the model RefSeq protein was modified relative to this genomic sequence to represent the inferred CDS: substituted 2 bases at 2 genomic stop codons;Parent=rna-XM_017898931.1
NW_016908917.1	Gnomon	CDS	597126	597324	.	-	0	Name=XP_017754420.1;ID=cds-XP_017754420.1;Dbxref=GeneID:108546708%2CGenbank:XP_017754420.1;Note=The sequence of the model RefSeq protein was modified relative to this genomic sequence to represent the inferred CDS: substituted 2 bases at 2 genomic stop codons;Parent=rna-XM_017898931.1
NW_016908917.1	Gnomon	CDS	596883	597046	.	-	0	Name=XP_017754420.1;ID=cds-XP_017754420.1;Dbxref=GeneID:108546708%2CGenbank:XP_017754420.1;Note=The sequence of the model RefSeq protein was modified relative to this genomic sequence to represent the inferred CDS: substituted 2 bases at 2 genomic stop codons;Parent=rna-XM_017898931.1
NW_016908917.1	Gnomon	CDS	596641	596817	.	-	0	Name=XP_017754420.1;ID=cds-XP_017754420.1;Dbxref=GeneID:108546708%2CGenbank:XP_017754420.1;Note=The sequence of the model RefSeq protein was modified relative to this genomic sequence to represent the inferred CDS: substituted 2 bases at 2 genomic stop codons;Parent=rna-XM_017898931.1
NW_016908917.1	Gnomon	CDS	596334	596555	.	-	0	Name=XP_017754420.1;ID=cds-XP_017754420.1;Dbxref=GeneID:108546708%2CGenbank:XP_017754420.1;Note=The sequence of the model RefSeq protein was modified relative to this genomic sequence to represent the inferred CDS: substituted 2 bases at 2 genomic stop codons;Parent=rna-XM_017898931.1
NW_016908917.1	Gnomon	CDS	596144	596245	.	-	0	Name=XP_017754420.1;ID=cds-XP_017754420.1;Dbxref=GeneID:108546708%2CGenbank:XP_017754420.1;Note=The sequence of the model RefSeq protein was modified relative to this genomic sequence to represent the inferred CDS: substituted 2 bases at 2 genomic stop codons;Parent=rna-XM_017898931.1
NW_016908917.1	Gnomon	CDS	595854	596000	.	-	0	Name=XP_017754420.1;ID=cds-XP_017754420.1;Dbxref=GeneID:108546708%2CGenbank:XP_017754420.1;Note=The sequence of the model RefSeq protein was modified relative to this genomic sequence to represent the inferred CDS: substituted 2 bases at 2 genomic stop codons;Parent=rna-XM_017898931.1
NW_016908917.1	Gnomon	CDS	595502	595659	.	-	0	Name=XP_017754420.1;ID=cds-XP_017754420.1;Dbxref=GeneID:108546708%2CGenbank:XP_017754420.1;Note=The sequence of the model RefSeq protein was modified relative to this genomic sequence to represent the inferred CDS: substituted 2 bases at 2 genomic stop codons;Parent=rna-XM_017898931.1
NW_016908917.1	Gnomon	CDS	595072	595256	.	-	0	Name=XP_017754420.1;ID=cds-XP_017754420.1;Dbxref=GeneID:108546708%2CGenbank:XP_017754420.1;Note=The sequence of the model RefSeq protein was modified relative to this genomic sequence to represent the inferred CDS: substituted 2 bases at 2 genomic stop codons;Parent=rna-XM_017898931.1
NW_016908917.1	Gnomon	CDS	594062	594463	.	-	0	Name=XP_017754420.1;ID=cds-XP_017754420.1;Dbxref=GeneID:108546708%2CGenbank:XP_017754420.1;Note=The sequence of the model RefSeq protein was modified relative to this genomic sequence to represent the inferred CDS: substituted 2 bases at 2 genomic stop codons;Parent=rna-XM_017898931.1
NW_016908917.1	Gnomon	CDS	593670	593829	.	-	0	Name=XP_017754420.1;ID=cds-XP_017754420.1;Dbxref=GeneID:108546708%2CGenbank:XP_017754420.1;Note=The sequence of the model RefSeq protein was modified relative to this genomic sequence to represent the inferred CDS: substituted 2 bases at 2 genomic stop codons;Parent=rna-XM_017898931.1
NW_016908917.1	Gnomon	CDS	593396	593582	.	-	0	Name=XP_017754420.1;ID=cds-XP_017754420.1;Dbxref=GeneID:108546708%2CGenbank:XP_017754420.1;Note=The sequence of the model RefSeq protein was modified relative to this genomic sequence to represent the inferred CDS: substituted 2 bases at 2 genomic stop codons;Parent=rna-XM_017898931.1
NW_016908917.1	Gnomon	CDS	593163	593309	.	-	0	Name=XP_017754420.1;ID=cds-XP_017754420.1;Dbxref=GeneID:108546708%2CGenbank:XP_017754420.1;Note=The sequence of the model RefSeq protein was modified relative to this genomic sequence to represent the inferred CDS: substituted 2 bases at 2 genomic stop codons;Parent=rna-XM_017898931.1
NW_016908917.1	Gnomon	CDS	592746	592926	.	-	0	Name=XP_017754420.1;ID=cds-XP_017754420.1;Dbxref=GeneID:108546708%2CGenbank:XP_017754420.1;Note=The sequence of the model RefSeq protein was modified relative to this genomic sequence to represent the inferred CDS: substituted 2 bases at 2 genomic stop codons;Parent=rna-XM_017898931.1
NW_016908917.1	Gnomon	CDS	592319	592656	.	-	0	Name=XP_017754420.1;ID=cds-XP_017754420.1;Dbxref=GeneID:108546708%2CGenbank:XP_017754420.1;Note=The sequence of the model RefSeq protein was modified relative to this genomic sequence to represent the inferred CDS: substituted 2 bases at 2 genomic stop codons;Parent=rna-XM_017898931.1
NW_016908917.1	Gnomon	CDS	592079	592242	.	-	0	Name=XP_017754420.1;ID=cds-XP_017754420.1;Dbxref=GeneID:108546708%2CGenbank:XP_017754420.1;Note=The sequence of the model RefSeq protein was modified relative to this genomic sequence to represent the inferred CDS: substituted 2 bases at 2 genomic stop codons;Parent=rna-XM_017898931.1
NW_016908917.1	Gnomon	CDS	591603	591857	.	-	0	Name=XP_017754420.1;ID=cds-XP_017754420.1;Dbxref=GeneID:108546708%2CGenbank:XP_017754420.1;Note=The sequence of the model RefSeq protein was modified relative to this genomic sequence to represent the inferred CDS: substituted 2 bases at 2 genomic stop codons;Parent=rna-XM_017898931.1
NW_016908917.1	Gnomon	CDS	591284	591524	.	-	0	Name=XP_017754420.1;ID=cds-XP_017754420.1;Dbxref=GeneID:108546708%2CGenbank:XP_017754420.1;Note=The sequence of the model RefSeq protein was modified relative to this genomic sequence to represent the inferred CDS: substituted 2 bases at 2 genomic stop codons;Parent=rna-XM_017898931.1
NW_016908917.1	Gnomon	CDS	590940	591139	.	-	0	Name=XP_017754420.1;ID=cds-XP_017754420.1;Dbxref=GeneID:108546708%2CGenbank:XP_017754420.1;Note=The sequence of the model RefSeq protein was modified relative to this genomic sequence to represent the inferred CDS: substituted 2 bases at 2 genomic stop codons;Parent=rna-XM_017898931.1
NW_016908917.1	Gnomon	CDS	590702	590873	.	-	0	Name=XP_017754420.1;ID=cds-XP_017754420.1;Dbxref=GeneID:108546708%2CGenbank:XP_017754420.1;Note=The sequence of the model RefSeq protein was modified relative to this genomic sequence to represent the inferred CDS: substituted 2 bases at 2 genomic stop codons;Parent=rna-XM_017898931.1
NW_016908917.1	Gnomon	CDS	590497	590642	.	-	0	Name=XP_017754420.1;ID=cds-XP_017754420.1;Dbxref=GeneID:108546708%2CGenbank:XP_017754420.1;Note=The sequence of the model RefSeq protein was modified relative to this genomic sequence to represent the inferred CDS: substituted 2 bases at 2 genomic stop codons;Parent=rna-XM_017898931.1
NW_016908917.1	Gnomon	CDS	590276	590414	.	-	0	Name=XP_017754420.1;ID=cds-XP_017754420.1;Dbxref=GeneID:108546708%2CGenbank:XP_017754420.1;Note=The sequence of the model RefSeq protein was modified relative to this genomic sequence to represent the inferred CDS: substituted 2 bases at 2 genomic stop codons;Parent=rna-XM_017898931.1
NW_016908917.1	Gnomon	CDS	589980	590210	.	-	0	Name=XP_017754420.1;ID=cds-XP_017754420.1;Dbxref=GeneID:108546708%2CGenbank:XP_017754420.1;Note=The sequence of the model RefSeq protein was modified relative to this genomic sequence to represent the inferred CDS: substituted 2 bases at 2 genomic stop codons;Parent=rna-XM_017898931.1
NW_016908917.1	Gnomon	CDS	589663	589832	.	-	0	Name=XP_017754420.1;ID=cds-XP_017754420.1;Dbxref=GeneID:108546708%2CGenbank:XP_017754420.1;Note=The sequence of the model RefSeq protein was modified relative to this genomic sequence to represent the inferred CDS: substituted 2 bases at 2 genomic stop codons;Parent=rna-XM_017898931.1
NW_016908917.1	Gnomon	CDS	589221	589441	.	-	0	Name=XP_017754420.1;ID=cds-XP_017754420.1;Dbxref=GeneID:108546708%2CGenbank:XP_017754420.1;Note=The sequence of the model RefSeq protein was modified relative to this genomic sequence to represent the inferred CDS: substituted 2 bases at 2 genomic stop codons;Parent=rna-XM_017898931.1
NW_016908917.1	Gnomon	CDS	588837	589122	.	-	0	Name=XP_017754420.1;ID=cds-XP_017754420.1;Dbxref=GeneID:108546708%2CGenbank:XP_017754420.1;Note=The sequence of the model RefSeq protein was modified relative to this genomic sequence to represent the inferred CDS: substituted 2 bases at 2 genomic stop codons;Parent=rna-XM_017898931.1
NW_016908917.1	Gnomon	CDS	588384	588522	.	-	0	Name=XP_017754420.1;ID=cds-XP_017754420.1;Dbxref=GeneID:108546708%2CGenbank:XP_017754420.1;Note=The sequence of the model RefSeq protein was modified relative to this genomic sequence to represent the inferred CDS: substituted 2 bases at 2 genomic stop codons;Parent=rna-XM_017898931.1
NW_016908917.1	Gnomon	CDS	588085	588305	.	-	0	Name=XP_017754420.1;ID=cds-XP_017754420.1;Dbxref=GeneID:108546708%2CGenbank:XP_017754420.1;Note=The sequence of the model RefSeq protein was modified relative to this genomic sequence to represent the inferred CDS: substituted 2 bases at 2 genomic stop codons;Parent=rna-XM_017898931.1
NW_016908917.1	Gnomon	CDS	587817	588000	.	-	0	Name=XP_017754420.1;ID=cds-XP_017754420.1;Dbxref=GeneID:108546708%2CGenbank:XP_017754420.1;Note=The sequence of the model RefSeq protein was modified relative to this genomic sequence to represent the inferred CDS: substituted 2 bases at 2 genomic stop codons;Parent=rna-XM_017898931.1
NW_016908917.1	Gnomon	CDS	587606	587746	.	-	0	Name=XP_017754420.1;ID=cds-XP_017754420.1;Dbxref=GeneID:108546708%2CGenbank:XP_017754420.1;Note=The sequence of the model RefSeq protein was modified relative to this genomic sequence to represent the inferred CDS: substituted 2 bases at 2 genomic stop codons;Parent=rna-XM_017898931.1
NW_016908917.1	Gnomon	CDS	587168	587515	.	-	0	Name=XP_017754420.1;ID=cds-XP_017754420.1;Dbxref=GeneID:108546708%2CGenbank:XP_017754420.1;Note=The sequence of the model RefSeq protein was modified relative to this genomic sequence to represent the inferred CDS: substituted 2 bases at 2 genomic stop codons;Parent=rna-XM_017898931.1
NW_016908917.1	Gnomon	CDS	586890	587076	.	-	0	Name=XP_017754420.1;ID=cds-XP_017754420.1;Dbxref=GeneID:108546708%2CGenbank:XP_017754420.1;Note=The sequence of the model RefSeq protein was modified relative to this genomic sequence to represent the inferred CDS: substituted 2 bases at 2 genomic stop codons;Parent=rna-XM_017898931.1
NW_016908917.1	Gnomon	CDS	586670	586815	.	-	0	Name=XP_017754420.1;ID=cds-XP_017754420.1;Dbxref=GeneID:108546708%2CGenbank:XP_017754420.1;Note=The sequence of the model RefSeq protein was modified relative to this genomic sequence to represent the inferred CDS: substituted 2 bases at 2 genomic stop codons;Parent=rna-XM_017898931.1
NW_016908917.1	Gnomon	CDS	586388	586586	.	-	0	Name=XP_017754420.1;ID=cds-XP_017754420.1;Dbxref=GeneID:108546708%2CGenbank:XP_017754420.1;Note=The sequence of the model RefSeq protein was modified relative to this genomic sequence to represent the inferred CDS: substituted 2 bases at 2 genomic stop codons;Parent=rna-XM_017898931.1
NW_016908917.1	Gnomon	CDS	586203	586321	.	-	0	Name=XP_017754420.1;ID=cds-XP_017754420.1;Dbxref=GeneID:108546708%2CGenbank:XP_017754420.1;Note=The sequence of the model RefSeq protein was modified relative to this genomic sequence to represent the inferred CDS: substituted 2 bases at 2 genomic stop codons;Parent=rna-XM_017898931.1
NW_016908917.1	Gnomon	CDS	585789	586125	.	-	0	Name=XP_017754420.1;ID=cds-XP_017754420.1;Dbxref=GeneID:108546708%2CGenbank:XP_017754420.1;Note=The sequence of the model RefSeq protein was modified relative to this genomic sequence to represent the inferred CDS: substituted 2 bases at 2 genomic stop codons;Parent=rna-XM_017898931.1
NW_016908917.1	Gnomon	CDS	585335	585605	.	-	0	Name=XP_017754420.1;ID=cds-XP_017754420.1;Dbxref=GeneID:108546708%2CGenbank:XP_017754420.1;Note=The sequence of the model RefSeq protein was modified relative to this genomic sequence to represent the inferred CDS: substituted 2 bases at 2 genomic stop codons;Parent=rna-XM_017898931.1
NW_016908917.1	Gnomon	CDS	584887	585257	.	-	0	Name=XP_017754420.1;ID=cds-XP_017754420.1;Dbxref=GeneID:108546708%2CGenbank:XP_017754420.1;Note=The sequence of the model RefSeq protein was modified relative to this genomic sequence to represent the inferred CDS: substituted 2 bases at 2 genomic stop codons;Parent=rna-XM_017898931.1
NW_016908917.1	Gnomon	CDS	584394	584686	.	-	0	Name=XP_017754420.1;ID=cds-XP_017754420.1;Dbxref=GeneID:108546708%2CGenbank:XP_017754420.1;Note=The sequence of the model RefSeq protein was modified relative to this genomic sequence to represent the inferred CDS: substituted 2 bases at 2 genomic stop codons;Parent=rna-XM_017898931.1
NW_016908917.1	Gnomon	CDS	584057	584283	.	-	0	Name=XP_017754420.1;ID=cds-XP_017754420.1;Dbxref=GeneID:108546708%2CGenbank:XP_017754420.1;Note=The sequence of the model RefSeq protein was modified relative to this genomic sequence to represent the inferred CDS: substituted 2 bases at 2 genomic stop codons;Parent=rna-XM_017898931.1
NW_016908917.1	Gnomon	CDS	583773	583995	.	-	0	Name=XP_017754420.1;ID=cds-XP_017754420.1;Dbxref=GeneID:108546708%2CGenbank:XP_017754420.1;Note=The sequence of the model RefSeq protein was modified relative to this genomic sequence to represent the inferred CDS: substituted 2 bases at 2 genomic stop codons;Parent=rna-XM_017898931.1
NW_016908917.1	Gnomon	CDS	583512	583688	.	-	0	Name=XP_017754420.1;ID=cds-XP_017754420.1;Dbxref=GeneID:108546708%2CGenbank:XP_017754420.1;Note=The sequence of the model RefSeq protein was modified relative to this genomic sequence to represent the inferred CDS: substituted 2 bases at 2 genomic stop codons;Parent=rna-XM_017898931.1
NW_016908917.1	Gnomon	CDS	583285	583452	.	-	0	Name=XP_017754420.1;ID=cds-XP_017754420.1;Dbxref=GeneID:108546708%2CGenbank:XP_017754420.1;Note=The sequence of the model RefSeq protein was modified relative to this genomic sequence to represent the inferred CDS: substituted 2 bases at 2 genomic stop codons;Parent=rna-XM_017898931.1
NW_016908917.1	Gnomon	CDS	582995	583210	.	-	0	Name=XP_017754420.1;ID=cds-XP_017754420.1;Dbxref=GeneID:108546708%2CGenbank:XP_017754420.1;Note=The sequence of the model RefSeq protein was modified relative to this genomic sequence to represent the inferred CDS: substituted 2 bases at 2 genomic stop codons;Parent=rna-XM_017898931.1
NW_016908917.1	Gnomon	CDS	582779	582916	.	-	0	Name=XP_017754420.1;ID=cds-XP_017754420.1;Dbxref=GeneID:108546708%2CGenbank:XP_017754420.1;Note=The sequence of the model RefSeq protein was modified relative to this genomic sequence to represent the inferred CDS: substituted 2 bases at 2 genomic stop codons;Parent=rna-XM_017898931.1
NW_016908917.1	Gnomon	CDS	582223	582519	.	-	0	Name=XP_017754420.1;ID=cds-XP_017754420.1;Dbxref=GeneID:108546708%2CGenbank:XP_017754420.1;Note=The sequence of the model RefSeq protein was modified relative to this genomic sequence to represent the inferred CDS: substituted 2 bases at 2 genomic stop codons;Parent=rna-XM_017898931.1
NW_016908917.1	Gnomon	CDS	581998	582153	.	-	0	Name=XP_017754420.1;ID=cds-XP_017754420.1;Dbxref=GeneID:108546708%2CGenbank:XP_017754420.1;Note=The sequence of the model RefSeq protein was modified relative to this genomic sequence to represent the inferred CDS: substituted 2 bases at 2 genomic stop codons;Parent=rna-XM_017898931.1
NW_016908917.1	Gnomon	CDS	581715	581870	.	-	0	Name=XP_017754420.1;ID=cds-XP_017754420.1;Dbxref=GeneID:108546708%2CGenbank:XP_017754420.1;Note=The sequence of the model RefSeq protein was modified relative to this genomic sequence to represent the inferred CDS: substituted 2 bases at 2 genomic stop codons;Parent=rna-XM_017898931.1
NW_016908917.1	Gnomon	CDS	581512	581647	.	-	0	Name=XP_017754420.1;ID=cds-XP_017754420.1;Dbxref=GeneID:108546708%2CGenbank:XP_017754420.1;Note=The sequence of the model RefSeq protein was modified relative to this genomic sequence to represent the inferred CDS: substituted 2 bases at 2 genomic stop codons;Parent=rna-XM_017898931.1
NW_016908917.1	Gnomon	CDS	581291	581442	.	-	0	Name=XP_017754420.1;ID=cds-XP_017754420.1;Dbxref=GeneID:108546708%2CGenbank:XP_017754420.1;Note=The sequence of the model RefSeq protein was modified relative to this genomic sequence to represent the inferred CDS: substituted 2 bases at 2 genomic stop codons;Parent=rna-XM_017898931.1
NW_016908917.1	Gnomon	CDS	580974	581227	.	-	0	Name=XP_017754420.1;ID=cds-XP_017754420.1;Dbxref=GeneID:108546708%2CGenbank:XP_017754420.1;Note=The sequence of the model RefSeq protein was modified relative to this genomic sequence to represent the inferred CDS: substituted 2 bases at 2 genomic stop codons;Parent=rna-XM_017898931.1
NW_016908917.1	Gnomon	CDS	580465	580893	.	-	0	Name=XP_017754420.1;ID=cds-XP_017754420.1;Dbxref=GeneID:108546708%2CGenbank:XP_017754420.1;Note=The sequence of the model RefSeq protein was modified relative to this genomic sequence to represent the inferred CDS: substituted 2 bases at 2 genomic stop codons;Parent=rna-XM_017898931.1
NW_016908917.1	Gnomon	CDS	580095	580371	.	-	0	Name=XP_017754420.1;ID=cds-XP_017754420.1;Dbxref=GeneID:108546708%2CGenbank:XP_017754420.1;Note=The sequence of the model RefSeq protein was modified relative to this genomic sequence to represent the inferred CDS: substituted 2 bases at 2 genomic stop codons;Parent=rna-XM_017898931.1
NW_016908917.1	Gnomon	CDS	579840	580026	.	-	0	Name=XP_017754420.1;ID=cds-XP_017754420.1;Dbxref=GeneID:108546708%2CGenbank:XP_017754420.1;Note=The sequence of the model RefSeq protein was modified relative to this genomic sequence to represent the inferred CDS: substituted 2 bases at 2 genomic stop codons;Parent=rna-XM_017898931.1
NW_016908917.1	Gnomon	CDS	579522	579783	.	-	0	Name=XP_017754420.1;ID=cds-XP_017754420.1;Dbxref=GeneID:108546708%2CGenbank:XP_017754420.1;Note=The sequence of the model RefSeq protein was modified relative to this genomic sequence to represent the inferred CDS: substituted 2 bases at 2 genomic stop codons;Parent=rna-XM_017898931.1
NW_016908917.1	Gnomon	CDS	579216	579455	.	-	0	Name=XP_017754420.1;ID=cds-XP_017754420.1;Dbxref=GeneID:108546708%2CGenbank:XP_017754420.1;Note=The sequence of the model RefSeq protein was modified relative to this genomic sequence to represent the inferred CDS: substituted 2 bases at 2 genomic stop codons;Parent=rna-XM_017898931.1
NW_016908917.1	Gnomon	CDS	578982	579149	.	-	0	Name=XP_017754420.1;ID=cds-XP_017754420.1;Dbxref=GeneID:108546708%2CGenbank:XP_017754420.1;Note=The sequence of the model RefSeq protein was modified relative to this genomic sequence to represent the inferred CDS: substituted 2 bases at 2 genomic stop codons;Parent=rna-XM_017898931.1
NW_016908917.1	Gnomon	CDS	578777	578918	.	-	0	Name=XP_017754420.1;ID=cds-XP_017754420.1;Dbxref=GeneID:108546708%2CGenbank:XP_017754420.1;Note=The sequence of the model RefSeq protein was modified relative to this genomic sequence to represent the inferred CDS: substituted 2 bases at 2 genomic stop codons;Parent=rna-XM_017898931.1
NW_016908917.1	Gnomon	CDS	578526	578715	.	-	0	Name=XP_017754420.1;ID=cds-XP_017754420.1;Dbxref=GeneID:108546708%2CGenbank:XP_017754420.1;Note=The sequence of the model RefSeq protein was modified relative to this genomic sequence to represent the inferred CDS: substituted 2 bases at 2 genomic stop codons;Parent=rna-XM_017898931.1
NW_016908917.1	Gnomon	CDS	578338	578459	.	-	0	Name=XP_017754420.1;ID=cds-XP_017754420.1;Dbxref=GeneID:108546708%2CGenbank:XP_017754420.1;Note=The sequence of the model RefSeq protein was modified relative to this genomic sequence to represent the inferred CDS: substituted 2 bases at 2 genomic stop codons;Parent=rna-XM_017898931.1
NW_016908917.1	Gnomon	CDS	578112	578273	.	-	0	Name=XP_017754420.1;ID=cds-XP_017754420.1;Dbxref=GeneID:108546708%2CGenbank:XP_017754420.1;Note=The sequence of the model RefSeq protein was modified relative to this genomic sequence to represent the inferred CDS: substituted 2 bases at 2 genomic stop codons;Parent=rna-XM_017898931.1
NW_016908917.1	Gnomon	CDS	577929	578054	.	-	0	Name=XP_017754420.1;ID=cds-XP_017754420.1;Dbxref=GeneID:108546708%2CGenbank:XP_017754420.1;Note=The sequence of the model RefSeq protein was modified relative to this genomic sequence to represent the inferred CDS: substituted 2 bases at 2 genomic stop codons;Parent=rna-XM_017898931.1
NW_016908917.1	Gnomon	exon	622850	623092	.	-	.	ID=exon-XM_017898938.1-6;Dbxref=GeneID:108546714%2CGenbank:XM_017898938.1;Parent=rna-XM_017898938.1
NW_016908917.1	Gnomon	exon	622676	622761	.	-	.	ID=exon-XM_017898938.1-7;Dbxref=GeneID:108546714%2CGenbank:XM_017898938.1;Parent=rna-XM_017898938.1
NW_016908917.1	Gnomon	exon	624015	624212	.	-	.	ID=exon-XM_017898938.1-4;Dbxref=GeneID:108546714%2CGenbank:XM_017898938.1;Parent=rna-XM_017898938.1
NW_016908917.1	Gnomon	exon	623168	623375	.	-	.	ID=exon-XM_017898938.1-5;Dbxref=GeneID:108546714%2CGenbank:XM_017898938.1;Parent=rna-XM_017898938.1
NW_016908917.1	Gnomon	exon	622277	622403	.	-	.	ID=exon-XM_017898938.1-8;Dbxref=GeneID:108546714%2CGenbank:XM_017898938.1;Parent=rna-XM_017898938.1
NW_016908917.1	Gnomon	exon	622018	622152	.	-	.	ID=exon-XM_017898938.1-9;Dbxref=GeneID:108546714%2CGenbank:XM_017898938.1;Parent=rna-XM_017898938.1
NW_016908917.1	Gnomon	exon	624916	625276	.	-	.	ID=exon-XM_017898938.1-2;Dbxref=GeneID:108546714%2CGenbank:XM_017898938.1;Parent=rna-XM_017898938.1
NW_016908917.1	Gnomon	exon	624398	624501	.	-	.	ID=exon-XM_017898938.1-3;Dbxref=GeneID:108546714%2CGenbank:XM_017898938.1;Parent=rna-XM_017898938.1
NW_016908917.1	Gnomon	exon	625774	625976	.	-	.	ID=exon-XM_017898938.1-1;Dbxref=GeneID:108546714%2CGenbank:XM_017898938.1;Parent=rna-XM_017898938.1
NW_016908917.1	RefSeq	region	1	640386	.	+	.	Name=Unknown;ID=NW_016908917.1:1..640386;Dbxref=taxon:516756
NW_016908917.1	Gnomon	CDS	615386	615533	.	+	0	Name=XP_017754426.1;ID=cds-XP_017754426.1;Dbxref=GeneID:108546713%2CGenbank:XP_017754426.1;Parent=rna-XM_017898937.1
NW_016908917.1	Gnomon	CDS	615632	615704	.	+	0	Name=XP_017754426.1;ID=cds-XP_017754426.1;Dbxref=GeneID:108546713%2CGenbank:XP_017754426.1;Parent=rna-XM_017898937.1
NW_016908917.1	Gnomon	CDS	615788	616019	.	+	0	Name=XP_017754426.1;ID=cds-XP_017754426.1;Dbxref=GeneID:108546713%2CGenbank:XP_017754426.1;Parent=rna-XM_017898937.1
NW_016908917.1	Gnomon	CDS	615386	615533	.	+	0	Name=XP_017754425.1;ID=cds-XP_017754425.1;Dbxref=GeneID:108546713%2CGenbank:XP_017754425.1;Parent=rna-XM_017898936.1
NW_016908917.1	Gnomon	CDS	615632	615704	.	+	0	Name=XP_017754425.1;ID=cds-XP_017754425.1;Dbxref=GeneID:108546713%2CGenbank:XP_017754425.1;Parent=rna-XM_017898936.1
NW_016908917.1	Gnomon	CDS	615788	616019	.	+	0	Name=XP_017754425.1;ID=cds-XP_017754425.1;Dbxref=GeneID:108546713%2CGenbank:XP_017754425.1;Parent=rna-XM_017898936.1
NW_016908917.1	Gnomon	CDS	624916	625095	.	-	0	Name=XP_017754428.1;ID=cds-XP_017754428.1;Dbxref=GeneID:108546714%2CGenbank:XP_017754428.1;Parent=rna-XM_017898939.1
NW_016908917.1	Gnomon	CDS	624398	624501	.	-	0	Name=XP_017754428.1;ID=cds-XP_017754428.1;Dbxref=GeneID:108546714%2CGenbank:XP_017754428.1;Parent=rna-XM_017898939.1
NW_016908917.1	Gnomon	CDS	624015	624212	.	-	0	Name=XP_017754428.1;ID=cds-XP_017754428.1;Dbxref=GeneID:108546714%2CGenbank:XP_017754428.1;Parent=rna-XM_017898939.1
NW_016908917.1	Gnomon	CDS	623168	623375	.	-	0	Name=XP_017754428.1;ID=cds-XP_017754428.1;Dbxref=GeneID:108546714%2CGenbank:XP_017754428.1;Parent=rna-XM_017898939.1
NW_016908917.1	Gnomon	CDS	622850	623092	.	-	0	Name=XP_017754428.1;ID=cds-XP_017754428.1;Dbxref=GeneID:108546714%2CGenbank:XP_017754428.1;Parent=rna-XM_017898939.1
NW_016908917.1	Gnomon	CDS	622676	622761	.	-	0	Name=XP_017754428.1;ID=cds-XP_017754428.1;Dbxref=GeneID:108546714%2CGenbank:XP_017754428.1;Parent=rna-XM_017898939.1
NW_016908917.1	Gnomon	CDS	622277	622403	.	-	0	Name=XP_017754428.1;ID=cds-XP_017754428.1;Dbxref=GeneID:108546714%2CGenbank:XP_017754428.1;Parent=rna-XM_017898939.1
NW_016908917.1	Gnomon	CDS	622018	622152	.	-	0	Name=XP_017754428.1;ID=cds-XP_017754428.1;Dbxref=GeneID:108546714%2CGenbank:XP_017754428.1;Parent=rna-XM_017898939.1
NW_016908917.1	Gnomon	CDS	621487	621510	.	-	0	Name=XP_017754428.1;ID=cds-XP_017754428.1;Dbxref=GeneID:108546714%2CGenbank:XP_017754428.1;Parent=rna-XM_017898939.1
NW_016908917.1	Gnomon	CDS	620882	621032	.	-	0	Name=XP_017754428.1;ID=cds-XP_017754428.1;Dbxref=GeneID:108546714%2CGenbank:XP_017754428.1;Parent=rna-XM_017898939.1
NW_016908917.1	Gnomon	CDS	620687	620817	.	-	0	Name=XP_017754428.1;ID=cds-XP_017754428.1;Dbxref=GeneID:108546714%2CGenbank:XP_017754428.1;Parent=rna-XM_017898939.1
NW_016908917.1	Gnomon	CDS	620361	620603	.	-	0	Name=XP_017754428.1;ID=cds-XP_017754428.1;Dbxref=GeneID:108546714%2CGenbank:XP_017754428.1;Parent=rna-XM_017898939.1
NW_016908917.1	Gnomon	CDS	620132	620280	.	-	0	Name=XP_017754428.1;ID=cds-XP_017754428.1;Dbxref=GeneID:108546714%2CGenbank:XP_017754428.1;Parent=rna-XM_017898939.1
NW_016908917.1	Gnomon	CDS	619794	620028	.	-	0	Name=XP_017754428.1;ID=cds-XP_017754428.1;Dbxref=GeneID:108546714%2CGenbank:XP_017754428.1;Parent=rna-XM_017898939.1
NW_016908917.1	Gnomon	exon	615154	615308	.	+	.	ID=exon-XM_017898937.1-1;Dbxref=GeneID:108546713%2CGenbank:XM_017898937.1;Parent=rna-XM_017898937.1
NW_016908917.1	Gnomon	exon	615381	615533	.	+	.	ID=exon-XM_017898937.1-2;Dbxref=GeneID:108546713%2CGenbank:XM_017898937.1;Parent=rna-XM_017898937.1
NW_016908917.1	Gnomon	exon	615632	615704	.	+	.	ID=exon-XM_017898937.1-3;Dbxref=GeneID:108546713%2CGenbank:XM_017898937.1;Parent=rna-XM_017898937.1
NW_016908917.1	Gnomon	exon	615788	616019	.	+	.	ID=exon-XM_017898937.1-4;Dbxref=GeneID:108546713%2CGenbank:XM_017898937.1;Parent=rna-XM_017898937.1
NW_016908917.1	Gnomon	CDS	624916	625095	.	-	0	Name=XP_017754427.1;ID=cds-XP_017754427.1;Dbxref=GeneID:108546714%2CGenbank:XP_017754427.1;Parent=rna-XM_017898938.1
NW_016908917.1	Gnomon	CDS	624398	624501	.	-	0	Name=XP_017754427.1;ID=cds-XP_017754427.1;Dbxref=GeneID:108546714%2CGenbank:XP_017754427.1;Parent=rna-XM_017898938.1
NW_016908917.1	Gnomon	CDS	624015	624212	.	-	0	Name=XP_017754427.1;ID=cds-XP_017754427.1;Dbxref=GeneID:108546714%2CGenbank:XP_017754427.1;Parent=rna-XM_017898938.1
NW_016908917.1	Gnomon	CDS	623168	623375	.	-	0	Name=XP_017754427.1;ID=cds-XP_017754427.1;Dbxref=GeneID:108546714%2CGenbank:XP_017754427.1;Parent=rna-XM_017898938.1
NW_016908917.1	Gnomon	CDS	622850	623092	.	-	0	Name=XP_017754427.1;ID=cds-XP_017754427.1;Dbxref=GeneID:108546714%2CGenbank:XP_017754427.1;Parent=rna-XM_017898938.1
NW_016908917.1	Gnomon	CDS	622676	622761	.	-	0	Name=XP_017754427.1;ID=cds-XP_017754427.1;Dbxref=GeneID:108546714%2CGenbank:XP_017754427.1;Parent=rna-XM_017898938.1
NW_016908917.1	Gnomon	CDS	622277	622403	.	-	0	Name=XP_017754427.1;ID=cds-XP_017754427.1;Dbxref=GeneID:108546714%2CGenbank:XP_017754427.1;Parent=rna-XM_017898938.1
NW_016908917.1	Gnomon	CDS	622018	622152	.	-	0	Name=XP_017754427.1;ID=cds-XP_017754427.1;Dbxref=GeneID:108546714%2CGenbank:XP_017754427.1;Parent=rna-XM_017898938.1
NW_016908917.1	Gnomon	CDS	621487	621510	.	-	0	Name=XP_017754427.1;ID=cds-XP_017754427.1;Dbxref=GeneID:108546714%2CGenbank:XP_017754427.1;Parent=rna-XM_017898938.1
NW_016908917.1	Gnomon	CDS	620882	621032	.	-	0	Name=XP_017754427.1;ID=cds-XP_017754427.1;Dbxref=GeneID:108546714%2CGenbank:XP_017754427.1;Parent=rna-XM_017898938.1
NW_016908917.1	Gnomon	CDS	620687	620817	.	-	0	Name=XP_017754427.1;ID=cds-XP_017754427.1;Dbxref=GeneID:108546714%2CGenbank:XP_017754427.1;Parent=rna-XM_017898938.1
NW_016908917.1	Gnomon	CDS	620361	620603	.	-	0	Name=XP_017754427.1;ID=cds-XP_017754427.1;Dbxref=GeneID:108546714%2CGenbank:XP_017754427.1;Parent=rna-XM_017898938.1
NW_016908917.1	Gnomon	CDS	620132	620280	.	-	0	Name=XP_017754427.1;ID=cds-XP_017754427.1;Dbxref=GeneID:108546714%2CGenbank:XP_017754427.1;Parent=rna-XM_017898938.1
NW_016908917.1	Gnomon	CDS	619794	620028	.	-	0	Name=XP_017754427.1;ID=cds-XP_017754427.1;Dbxref=GeneID:108546714%2CGenbank:XP_017754427.1;Parent=rna-XM_017898938.1
NW_016908917.1	Gnomon	CDS	599181	599267	.	+	0	Name=XP_017754422.1;ID=cds-XP_017754422.1;Dbxref=GeneID:108546710%2CGenbank:XP_017754422.1;Parent=rna-XM_017898933.1
NW_016908917.1	Gnomon	CDS	599355	599532	.	+	0	Name=XP_017754422.1;ID=cds-XP_017754422.1;Dbxref=GeneID:108546710%2CGenbank:XP_017754422.1;Parent=rna-XM_017898933.1
NW_016908917.1	Gnomon	CDS	599608	599692	.	+	0	Name=XP_017754422.1;ID=cds-XP_017754422.1;Dbxref=GeneID:108546710%2CGenbank:XP_017754422.1;Parent=rna-XM_017898933.1
NW_016908917.1	Gnomon	CDS	599766	599941	.	+	0	Name=XP_017754422.1;ID=cds-XP_017754422.1;Dbxref=GeneID:108546710%2CGenbank:XP_017754422.1;Parent=rna-XM_017898933.1
NW_016908917.1	Gnomon	CDS	600017	600120	.	+	0	Name=XP_017754422.1;ID=cds-XP_017754422.1;Dbxref=GeneID:108546710%2CGenbank:XP_017754422.1;Parent=rna-XM_017898933.1
NW_016908917.1	Gnomon	CDS	600189	600438	.	+	0	Name=XP_017754422.1;ID=cds-XP_017754422.1;Dbxref=GeneID:108546710%2CGenbank:XP_017754422.1;Parent=rna-XM_017898933.1
NW_016908917.1	Gnomon	CDS	600510	600694	.	+	0	Name=XP_017754422.1;ID=cds-XP_017754422.1;Dbxref=GeneID:108546710%2CGenbank:XP_017754422.1;Parent=rna-XM_017898933.1
NW_016908917.1	Gnomon	CDS	600786	600995	.	+	0	Name=XP_017754422.1;ID=cds-XP_017754422.1;Dbxref=GeneID:108546710%2CGenbank:XP_017754422.1;Parent=rna-XM_017898933.1
NW_016908917.1	Gnomon	CDS	601068	601209	.	+	0	Name=XP_017754422.1;ID=cds-XP_017754422.1;Dbxref=GeneID:108546710%2CGenbank:XP_017754422.1;Parent=rna-XM_017898933.1
NW_016908917.1	Gnomon	CDS	601283	601400	.	+	0	Name=XP_017754422.1;ID=cds-XP_017754422.1;Dbxref=GeneID:108546710%2CGenbank:XP_017754422.1;Parent=rna-XM_017898933.1
NW_016908917.1	Gnomon	CDS	601494	601636	.	+	0	Name=XP_017754422.1;ID=cds-XP_017754422.1;Dbxref=GeneID:108546710%2CGenbank:XP_017754422.1;Parent=rna-XM_017898933.1
NW_016908917.1	Gnomon	CDS	601708	601880	.	+	0	Name=XP_017754422.1;ID=cds-XP_017754422.1;Dbxref=GeneID:108546710%2CGenbank:XP_017754422.1;Parent=rna-XM_017898933.1
NW_016908917.1	Gnomon	CDS	601969	602145	.	+	0	Name=XP_017754422.1;ID=cds-XP_017754422.1;Dbxref=GeneID:108546710%2CGenbank:XP_017754422.1;Parent=rna-XM_017898933.1
NW_016908917.1	Gnomon	CDS	602222	602510	.	+	0	Name=XP_017754422.1;ID=cds-XP_017754422.1;Dbxref=GeneID:108546710%2CGenbank:XP_017754422.1;Parent=rna-XM_017898933.1
NW_016908917.1	Gnomon	CDS	602593	602755	.	+	0	Name=XP_017754422.1;ID=cds-XP_017754422.1;Dbxref=GeneID:108546710%2CGenbank:XP_017754422.1;Parent=rna-XM_017898933.1
NW_016908917.1	Gnomon	CDS	602823	603207	.	+	0	Name=XP_017754422.1;ID=cds-XP_017754422.1;Dbxref=GeneID:108546710%2CGenbank:XP_017754422.1;Parent=rna-XM_017898933.1
NW_016908917.1	Gnomon	CDS	603330	603465	.	+	0	Name=XP_017754422.1;ID=cds-XP_017754422.1;Dbxref=GeneID:108546710%2CGenbank:XP_017754422.1;Parent=rna-XM_017898933.1
NW_016908917.1	Gnomon	CDS	603540	603707	.	+	0	Name=XP_017754422.1;ID=cds-XP_017754422.1;Dbxref=GeneID:108546710%2CGenbank:XP_017754422.1;Parent=rna-XM_017898933.1
NW_016908917.1	Gnomon	CDS	603762	603985	.	+	0	Name=XP_017754422.1;ID=cds-XP_017754422.1;Dbxref=GeneID:108546710%2CGenbank:XP_017754422.1;Parent=rna-XM_017898933.1
NW_016908917.1	Gnomon	CDS	604086	604305	.	+	0	Name=XP_017754422.1;ID=cds-XP_017754422.1;Dbxref=GeneID:108546710%2CGenbank:XP_017754422.1;Parent=rna-XM_017898933.1
NW_016908917.1	Gnomon	CDS	604370	604574	.	+	0	Name=XP_017754422.1;ID=cds-XP_017754422.1;Dbxref=GeneID:108546710%2CGenbank:XP_017754422.1;Parent=rna-XM_017898933.1
NW_016908917.1	Gnomon	CDS	604646	604823	.	+	0	Name=XP_017754422.1;ID=cds-XP_017754422.1;Dbxref=GeneID:108546710%2CGenbank:XP_017754422.1;Parent=rna-XM_017898933.1
NW_016908917.1	Gnomon	CDS	604884	607007	.	+	0	Name=XP_017754422.1;ID=cds-XP_017754422.1;Dbxref=GeneID:108546710%2CGenbank:XP_017754422.1;Parent=rna-XM_017898933.1
NW_016908917.1	Gnomon	CDS	607090	607185	.	+	0	Name=XP_017754422.1;ID=cds-XP_017754422.1;Dbxref=GeneID:108546710%2CGenbank:XP_017754422.1;Parent=rna-XM_017898933.1
NW_016908917.1	Gnomon	CDS	607271	610829	.	+	0	Name=XP_017754422.1;ID=cds-XP_017754422.1;Dbxref=GeneID:108546710%2CGenbank:XP_017754422.1;Parent=rna-XM_017898933.1
NW_016908917.1	Gnomon	CDS	610913	611317	.	+	0	Name=XP_017754422.1;ID=cds-XP_017754422.1;Dbxref=GeneID:108546710%2CGenbank:XP_017754422.1;Parent=rna-XM_017898933.1
NW_016908917.1	Gnomon	CDS	611382	611558	.	+	0	Name=XP_017754422.1;ID=cds-XP_017754422.1;Dbxref=GeneID:108546710%2CGenbank:XP_017754422.1;Parent=rna-XM_017898933.1
NW_016908917.1	Gnomon	CDS	611659	611829	.	+	0	Name=XP_017754422.1;ID=cds-XP_017754422.1;Dbxref=GeneID:108546710%2CGenbank:XP_017754422.1;Parent=rna-XM_017898933.1
NW_016908917.1	Gnomon	CDS	611894	612087	.	+	0	Name=XP_017754422.1;ID=cds-XP_017754422.1;Dbxref=GeneID:108546710%2CGenbank:XP_017754422.1;Parent=rna-XM_017898933.1
NW_016908917.1	Gnomon	CDS	612162	612500	.	+	0	Name=XP_017754422.1;ID=cds-XP_017754422.1;Dbxref=GeneID:108546710%2CGenbank:XP_017754422.1;Parent=rna-XM_017898933.1
NW_016908917.1	Gnomon	CDS	612586	612816	.	+	0	Name=XP_017754422.1;ID=cds-XP_017754422.1;Dbxref=GeneID:108546710%2CGenbank:XP_017754422.1;Parent=rna-XM_017898933.1
NW_016908917.1	Gnomon	CDS	159531	159603	.	+	0	Name=XP_017754421.1;ID=cds-XP_017754421.1;Dbxref=GeneID:108546709%2CGenbank:XP_017754421.1;Parent=rna-XM_017898932.1
NW_016908917.1	Gnomon	CDS	321296	321501	.	+	0	Name=XP_017754421.1;ID=cds-XP_017754421.1;Dbxref=GeneID:108546709%2CGenbank:XP_017754421.1;Parent=rna-XM_017898932.1
NW_016908917.1	Gnomon	CDS	337148	337283	.	+	0	Name=XP_017754421.1;ID=cds-XP_017754421.1;Dbxref=GeneID:108546709%2CGenbank:XP_017754421.1;Parent=rna-XM_017898932.1
NW_016908917.1	Gnomon	CDS	338258	338391	.	+	0	Name=XP_017754421.1;ID=cds-XP_017754421.1;Dbxref=GeneID:108546709%2CGenbank:XP_017754421.1;Parent=rna-XM_017898932.1
NW_016908917.1	Gnomon	CDS	353304	353547	.	+	0	Name=XP_017754421.1;ID=cds-XP_017754421.1;Dbxref=GeneID:108546709%2CGenbank:XP_017754421.1;Parent=rna-XM_017898932.1
NW_016908917.1	Gnomon	CDS	383519	383673	.	+	0	Name=XP_017754421.1;ID=cds-XP_017754421.1;Dbxref=GeneID:108546709%2CGenbank:XP_017754421.1;Parent=rna-XM_017898932.1
NW_016908917.1	Gnomon	CDS	615365	615533	.	+	0	Name=XP_017754424.1;ID=cds-XP_017754424.1;Dbxref=GeneID:108546713%2CGenbank:XP_017754424.1;Parent=rna-XM_017898935.1
NW_016908917.1	Gnomon	CDS	615632	615704	.	+	0	Name=XP_017754424.1;ID=cds-XP_017754424.1;Dbxref=GeneID:108546713%2CGenbank:XP_017754424.1;Parent=rna-XM_017898935.1
NW_016908917.1	Gnomon	CDS	615788	616019	.	+	0	Name=XP_017754424.1;ID=cds-XP_017754424.1;Dbxref=GeneID:108546713%2CGenbank:XP_017754424.1;Parent=rna-XM_017898935.1
NW_016908917.1	Gnomon	CDS	614506	615128	.	-	0	Name=XP_017754423.1;ID=cds-XP_017754423.1;Dbxref=GeneID:108546711%2CGenbank:XP_017754423.1;Parent=rna-XM_017898934.1
NW_016908917.1	Gnomon	CDS	613937	614424	.	-	0	Name=XP_017754423.1;ID=cds-XP_017754423.1;Dbxref=GeneID:108546711%2CGenbank:XP_017754423.1;Parent=rna-XM_017898934.1
NW_016908917.1	Gnomon	CDS	613527	613888	.	-	0	Name=XP_017754423.1;ID=cds-XP_017754423.1;Dbxref=GeneID:108546711%2CGenbank:XP_017754423.1;Parent=rna-XM_017898934.1
NW_016908917.1	Gnomon	CDS	57610	57881	.	-	0	Name=XP_017754419.1;ID=cds-XP_017754419.1;Dbxref=GeneID:108546707%2CGenbank:XP_017754419.1;Parent=rna-XM_017898930.1
NW_016908917.1	Gnomon	CDS	54963	55099	.	-	0	Name=XP_017754419.1;ID=cds-XP_017754419.1;Dbxref=GeneID:108546707%2CGenbank:XP_017754419.1;Parent=rna-XM_017898930.1
NW_016908917.1	Gnomon	CDS	48262	48418	.	-	0	Name=XP_017754419.1;ID=cds-XP_017754419.1;Dbxref=GeneID:108546707%2CGenbank:XP_017754419.1;Parent=rna-XM_017898930.1
NW_016908917.1	Gnomon	CDS	40358	40586	.	-	0	Name=XP_017754419.1;ID=cds-XP_017754419.1;Dbxref=GeneID:108546707%2CGenbank:XP_017754419.1;Parent=rna-XM_017898930.1
NW_016908917.1	Gnomon	CDS	36354	36503	.	-	0	Name=XP_017754419.1;ID=cds-XP_017754419.1;Dbxref=GeneID:108546707%2CGenbank:XP_017754419.1;Parent=rna-XM_017898930.1
NW_016908917.1	Gnomon	CDS	33470	33538	.	-	0	Name=XP_017754419.1;ID=cds-XP_017754419.1;Dbxref=GeneID:108546707%2CGenbank:XP_017754419.1;Parent=rna-XM_017898930.1
NW_016908917.1	Gnomon	exon	622277	622403	.	-	.	ID=exon-XM_017898941.1-8;Dbxref=GeneID:108546714%2CGenbank:XM_017898941.1;Parent=rna-XM_017898941.1
NW_016908917.1	Gnomon	exon	622018	622152	.	-	.	ID=exon-XM_017898941.1-9;Dbxref=GeneID:108546714%2CGenbank:XM_017898941.1;Parent=rna-XM_017898941.1
NW_016908917.1	Gnomon	exon	624015	624212	.	-	.	ID=exon-XM_017898941.1-4;Dbxref=GeneID:108546714%2CGenbank:XM_017898941.1;Parent=rna-XM_017898941.1
NW_016908917.1	Gnomon	exon	623168	623375	.	-	.	ID=exon-XM_017898941.1-5;Dbxref=GeneID:108546714%2CGenbank:XM_017898941.1;Parent=rna-XM_017898941.1
NW_016908917.1	Gnomon	exon	622850	623092	.	-	.	ID=exon-XM_017898941.1-6;Dbxref=GeneID:108546714%2CGenbank:XM_017898941.1;Parent=rna-XM_017898941.1
NW_016908917.1	Gnomon	exon	622676	622761	.	-	.	ID=exon-XM_017898941.1-7;Dbxref=GeneID:108546714%2CGenbank:XM_017898941.1;Parent=rna-XM_017898941.1
NW_016908917.1	Gnomon	exon	625774	625976	.	-	.	ID=exon-XM_017898941.1-1;Dbxref=GeneID:108546714%2CGenbank:XM_017898941.1;Parent=rna-XM_017898941.1
NW_016908917.1	Gnomon	exon	624916	625276	.	-	.	ID=exon-XM_017898941.1-2;Dbxref=GeneID:108546714%2CGenbank:XM_017898941.1;Parent=rna-XM_017898941.1
NW_016908917.1	Gnomon	exon	624398	624501	.	-	.	ID=exon-XM_017898941.1-3;Dbxref=GeneID:108546714%2CGenbank:XM_017898941.1;Parent=rna-XM_017898941.1
NW_016908917.1	Gnomon	exon	624398	624501	.	-	.	ID=exon-XM_017898940.1-3;Dbxref=GeneID:108546714%2CGenbank:XM_017898940.1;Parent=rna-XM_017898940.1
NW_016908917.1	Gnomon	exon	624015	624212	.	-	.	ID=exon-XM_017898940.1-4;Dbxref=GeneID:108546714%2CGenbank:XM_017898940.1;Parent=rna-XM_017898940.1
NW_016908917.1	Gnomon	exon	633695	633879	.	-	.	ID=exon-XM_017898940.1-1;Dbxref=GeneID:108546714%2CGenbank:XM_017898940.1;Parent=rna-XM_017898940.1
NW_016908917.1	Gnomon	exon	624916	625276	.	-	.	ID=exon-XM_017898940.1-2;Dbxref=GeneID:108546714%2CGenbank:XM_017898940.1;Parent=rna-XM_017898940.1
NW_016908917.1	Gnomon	exon	622018	622152	.	-	.	ID=exon-XM_017898940.1-9;Dbxref=GeneID:108546714%2CGenbank:XM_017898940.1;Parent=rna-XM_017898940.1
NW_016908917.1	Gnomon	exon	622676	622761	.	-	.	ID=exon-XM_017898940.1-7;Dbxref=GeneID:108546714%2CGenbank:XM_017898940.1;Parent=rna-XM_017898940.1
NW_016908917.1	Gnomon	exon	622277	622403	.	-	.	ID=exon-XM_017898940.1-8;Dbxref=GeneID:108546714%2CGenbank:XM_017898940.1;Parent=rna-XM_017898940.1
NW_016908917.1	Gnomon	exon	623168	623375	.	-	.	ID=exon-XM_017898940.1-5;Dbxref=GeneID:108546714%2CGenbank:XM_017898940.1;Parent=rna-XM_017898940.1
NW_016908917.1	Gnomon	exon	622850	623092	.	-	.	ID=exon-XM_017898940.1-6;Dbxref=GeneID:108546714%2CGenbank:XM_017898940.1;Parent=rna-XM_017898940.1
NW_016908917.1	Gnomon	mRNA	615154	616019	.	+	.	Name=XM_017898937.1;ID=rna-XM_017898937.1;Dbxref=GeneID:108546713%2CGenbank:XM_017898937.1;Parent=gene-LOC108546713
NW_016908917.1	Gnomon	mRNA	615154	616019	.	+	.	Name=XM_017898936.1;ID=rna-XM_017898936.1;Dbxref=GeneID:108546713%2CGenbank:XM_017898936.1;Parent=gene-LOC108546713
NW_016908917.1	Gnomon	mRNA	615329	616019	.	+	.	Name=XM_017898935.1;ID=rna-XM_017898935.1;Dbxref=GeneID:108546713%2CGenbank:XM_017898935.1;Parent=gene-LOC108546713
NW_016908917.1	Gnomon	mRNA	599181	612816	.	+	.	Name=XM_017898933.1;ID=rna-XM_017898933.1;Dbxref=GeneID:108546710%2CGenbank:XM_017898933.1;Parent=gene-LOC108546710
NW_016908917.1	Gnomon	mRNA	613527	615148	.	-	.	Name=XM_017898934.1;ID=rna-XM_017898934.1;Dbxref=GeneID:108546711%2CGenbank:XM_017898934.1;Parent=gene-LOC108546711
NW_016908917.1	Gnomon	mRNA	159418	383679	.	+	.	Name=XM_017898932.1;ID=rna-XM_017898932.1;Dbxref=GeneID:108546709%2CGenbank:XM_017898932.1;Parent=gene-LOC108546709
NW_016908917.1	Gnomon	mRNA	577929	598067	.	-	.	Name=XM_017898931.1;ID=rna-XM_017898931.1;Dbxref=GeneID:108546708%2CGenbank:XM_017898931.1;Parent=gene-LOC108546708
NW_016908917.1	Gnomon	mRNA	33470	57881	.	-	.	Name=XM_017898930.1;ID=rna-XM_017898930.1;Dbxref=GeneID:108546707%2CGenbank:XM_017898930.1;Parent=gene-LOC108546707
NW_016908917.1	Gnomon	mRNA	619617	630136	.	-	.	Name=XM_017898939.1;ID=rna-XM_017898939.1;Dbxref=GeneID:108546714%2CGenbank:XM_017898939.1;Parent=gene-LOC108546714
NW_016908917.1	Gnomon	mRNA	619617	625976	.	-	.	Name=XM_017898938.1;ID=rna-XM_017898938.1;Dbxref=GeneID:108546714%2CGenbank:XM_017898938.1;Parent=gene-LOC108546714
NW_016908917.1	Gnomon	exon	619617	620028	.	-	.	ID=exon-XM_017898940.1-15;Dbxref=GeneID:108546714%2CGenbank:XM_017898940.1;Parent=rna-XM_017898940.1
NW_016908917.1	Gnomon	exon	620132	620280	.	-	.	ID=exon-XM_017898940.1-14;Dbxref=GeneID:108546714%2CGenbank:XM_017898940.1;Parent=rna-XM_017898940.1
NW_016908917.1	Gnomon	exon	620882	621032	.	-	.	ID=exon-XM_017898940.1-11;Dbxref=GeneID:108546714%2CGenbank:XM_017898940.1;Parent=rna-XM_017898940.1
NW_016908917.1	Gnomon	exon	621487	621510	.	-	.	ID=exon-XM_017898940.1-10;Dbxref=GeneID:108546714%2CGenbank:XM_017898940.1;Parent=rna-XM_017898940.1
NW_016908917.1	Gnomon	exon	620361	620603	.	-	.	ID=exon-XM_017898940.1-13;Dbxref=GeneID:108546714%2CGenbank:XM_017898940.1;Parent=rna-XM_017898940.1
NW_016908917.1	Gnomon	exon	620687	620817	.	-	.	ID=exon-XM_017898940.1-12;Dbxref=GeneID:108546714%2CGenbank:XM_017898940.1;Parent=rna-XM_017898940.1
NW_016908917.1	Gnomon	exon	619617	620028	.	-	.	ID=exon-XM_017898939.1-15;Dbxref=GeneID:108546714%2CGenbank:XM_017898939.1;Parent=rna-XM_017898939.1
NW_016908917.1	Gnomon	exon	620132	620280	.	-	.	ID=exon-XM_017898939.1-14;Dbxref=GeneID:108546714%2CGenbank:XM_017898939.1;Parent=rna-XM_017898939.1
NW_016908917.1	Gnomon	exon	620361	620603	.	-	.	ID=exon-XM_017898939.1-13;Dbxref=GeneID:108546714%2CGenbank:XM_017898939.1;Parent=rna-XM_017898939.1
NW_016908917.1	Gnomon	exon	620687	620817	.	-	.	ID=exon-XM_017898939.1-12;Dbxref=GeneID:108546714%2CGenbank:XM_017898939.1;Parent=rna-XM_017898939.1
NW_016908917.1	Gnomon	exon	620882	621032	.	-	.	ID=exon-XM_017898939.1-11;Dbxref=GeneID:108546714%2CGenbank:XM_017898939.1;Parent=rna-XM_017898939.1
NW_016908917.1	Gnomon	exon	621487	621510	.	-	.	ID=exon-XM_017898939.1-10;Dbxref=GeneID:108546714%2CGenbank:XM_017898939.1;Parent=rna-XM_017898939.1
NW_016908917.1	Gnomon	mRNA	619617	625976	.	-	.	Name=XM_017898941.1;ID=rna-XM_017898941.1;Dbxref=GeneID:108546714%2CGenbank:XM_017898941.1;Parent=gene-LOC108546714
NW_016908917.1	Gnomon	mRNA	619617	633879	.	-	.	Name=XM_017898940.1;ID=rna-XM_017898940.1;Dbxref=GeneID:108546714%2CGenbank:XM_017898940.1;Parent=gene-LOC108546714
NW_016908917.1	Gnomon	exon	629983	630145	.	+	.	ID=exon-XR_001890153.1-2;Dbxref=GeneID:108546715%2CGenbank:XR_001890153.1;Parent=rna-XR_001890153.1
NW_016908917.1	Gnomon	exon	629750	629912	.	+	.	ID=exon-XR_001890153.1-1;Dbxref=GeneID:108546715%2CGenbank:XR_001890153.1;Parent=rna-XR_001890153.1
NW_016908917.1	Gnomon	exon	631181	631567	.	+	.	ID=exon-XR_001890153.1-4;Dbxref=GeneID:108546715%2CGenbank:XR_001890153.1;Parent=rna-XR_001890153.1
NW_016908917.1	Gnomon	exon	630432	630843	.	+	.	ID=exon-XR_001890153.1-3;Dbxref=GeneID:108546715%2CGenbank:XR_001890153.1;Parent=rna-XR_001890153.1
NW_016908917.1	Gnomon	gene	159418	383679	.	+	.	Name=LOC108546709;ID=gene-LOC108546709;Dbxref=GeneID:108546709
NW_016908917.1	Gnomon	gene	577929	598067	.	-	.	Name=LOC108546708;ID=gene-LOC108546708;Dbxref=GeneID:108546708
NW_016908917.1	Gnomon	gene	33470	57881	.	-	.	Name=LOC108546707;ID=gene-LOC108546707;Dbxref=GeneID:108546707
NW_016908917.1	Gnomon	gene	615154	616019	.	+	.	Name=LOC108546713;ID=gene-LOC108546713;Dbxref=GeneID:108546713
NW_016908917.1	Gnomon	gene	613527	615148	.	-	.	Name=LOC108546711;ID=gene-LOC108546711;Dbxref=GeneID:108546711
NW_016908917.1	Gnomon	gene	599181	612816	.	+	.	Name=LOC108546710;ID=gene-LOC108546710;Dbxref=GeneID:108546710
NW_016908917.1	Gnomon	gene	629750	631567	.	+	.	Name=LOC108546715;ID=gene-LOC108546715;Dbxref=GeneID:108546715
NW_016908917.1	Gnomon	gene	619617	633879	.	-	.	Name=LOC108546714;ID=gene-LOC108546714;Dbxref=GeneID:108546714
NW_016908917.1	Gnomon	lnc_RNA	629750	631567	.	+	.	Name=XR_001890153.1;ID=rna-XR_001890153.1;Dbxref=GeneID:108546715%2CGenbank:XR_001890153.1;Parent=gene-LOC108546715
NW_016908917.1	Gnomon	exon	36354	36503	.	-	.	ID=exon-XM_017898930.1-5;Dbxref=GeneID:108546707%2CGenbank:XM_017898930.1;Parent=rna-XM_017898930.1
NW_016908917.1	Gnomon	exon	40358	40586	.	-	.	ID=exon-XM_017898930.1-4;Dbxref=GeneID:108546707%2CGenbank:XM_017898930.1;Parent=rna-XM_017898930.1
NW_016908917.1	Gnomon	exon	33470	33538	.	-	.	ID=exon-XM_017898930.1-6;Dbxref=GeneID:108546707%2CGenbank:XM_017898930.1;Parent=rna-XM_017898930.1
NW_016908917.1	Gnomon	exon	57610	57881	.	-	.	ID=exon-XM_017898930.1-1;Dbxref=GeneID:108546707%2CGenbank:XM_017898930.1;Parent=rna-XM_017898930.1
NW_016908917.1	Gnomon	exon	48262	48418	.	-	.	ID=exon-XM_017898930.1-3;Dbxref=GeneID:108546707%2CGenbank:XM_017898930.1;Parent=rna-XM_017898930.1
NW_016908917.1	Gnomon	exon	54963	55099	.	-	.	ID=exon-XM_017898930.1-2;Dbxref=GeneID:108546707%2CGenbank:XM_017898930.1;Parent=rna-XM_017898930.1
