# Supplementary material for: Prevalent bee venom genes evolved before the aculeate stinger and eusociality
Source: BMC Biol. 2023 Oct 23;21:229. doi: 10.1186/s12915-023-01656-5 (PMC10591384; doi:10.1186/s12915-023-01656-5)
Supplement: Supplementary file 42 — Additional file 42. Gff files of all toxin gene annotations. [file 12915_2023_1656_MOESM42_ESM.zip › AdditionalFile9_ToxinGeneAnnotations/NW_022889366.1._APH.gff_modified_Koludarov_et_al_2021.gff3]

##gff-version 3
##source-version geneious 2020.2.2
##sequence-region	NW_022889366.1	1	3666345
NW_022889366.1	Koludarov_et_al_2021	gene	460198	487183	.	-	.	Name=APH
NW_022889366.1	Gnomon	exon	297465	297596	.	+	.	ID=exon-XM_033474147.1-2;Dbxref=GeneID:117222449%2CGenbank:XM_033474147.1;Parent=rna-XM_033474147.1
NW_022889366.1	Gnomon	exon	300961	302649	.	+	.	ID=exon-XM_033474147.1-3;Dbxref=GeneID:117222449%2CGenbank:XM_033474147.1;Parent=rna-XM_033474147.1
NW_022889366.1	Gnomon	exon	296716	296871	.	+	.	ID=exon-XM_033474147.1-1;Dbxref=GeneID:117222449%2CGenbank:XM_033474147.1;Parent=rna-XM_033474147.1
NW_022889366.1	Gnomon	lnc_RNA	1684522	1686895	.	-	.	Name=XR_004490701.1;ID=rna-XR_004490701.1;Dbxref=GeneID:117222466%2CGenbank:XR_004490701.1;Parent=gene-LOC117222466
NW_022889366.1	Gnomon	exon	2190093	2190332	.	+	.	ID=exon-XM_033474116.1-10;Dbxref=GeneID:117222430%2CGenbank:XM_033474116.1;Parent=rna-XM_033474116.1
NW_022889366.1	Gnomon	exon	2190862	2191751	.	+	.	ID=exon-XM_033474116.1-11;Dbxref=GeneID:117222430%2CGenbank:XM_033474116.1;Parent=rna-XM_033474116.1
NW_022889366.1	Gnomon	lnc_RNA	368722	369301	.	-	.	Name=XR_004490700.1;ID=rna-XR_004490700.1;Dbxref=GeneID:117222454%2CGenbank:XR_004490700.1;Parent=gene-LOC117222454
NW_022889366.1	Gnomon	exon	1799071	1799295	.	+	.	ID=exon-XM_033474106.1-12;Dbxref=GeneID:117222423%2CGenbank:XM_033474106.1;Parent=rna-XM_033474106.1
NW_022889366.1	Gnomon	exon	1799576	1799779	.	+	.	ID=exon-XM_033474106.1-13;Dbxref=GeneID:117222423%2CGenbank:XM_033474106.1;Parent=rna-XM_033474106.1
NW_022889366.1	Gnomon	exon	1799948	1800179	.	+	.	ID=exon-XM_033474106.1-14;Dbxref=GeneID:117222423%2CGenbank:XM_033474106.1;Parent=rna-XM_033474106.1
NW_022889366.1	Gnomon	exon	1800269	1801038	.	+	.	ID=exon-XM_033474106.1-15;Dbxref=GeneID:117222423%2CGenbank:XM_033474106.1;Parent=rna-XM_033474106.1
NW_022889366.1	Gnomon	exon	1797386	1798627	.	+	.	ID=exon-XM_033474106.1-10;Dbxref=GeneID:117222423%2CGenbank:XM_033474106.1;Parent=rna-XM_033474106.1
NW_022889366.1	Gnomon	exon	1798713	1799000	.	+	.	ID=exon-XM_033474106.1-11;Dbxref=GeneID:117222423%2CGenbank:XM_033474106.1;Parent=rna-XM_033474106.1
NW_022889366.1	Gnomon	exon	2212763	2212956	.	-	.	ID=exon-XM_033474130.1-10;Dbxref=GeneID:117222438%2CGenbank:XM_033474130.1;Parent=rna-XM_033474130.1
NW_022889366.1	Gnomon	exon	2211159	2211283	.	-	.	ID=exon-XM_033474130.1-13;Dbxref=GeneID:117222438%2CGenbank:XM_033474130.1;Parent=rna-XM_033474130.1
NW_022889366.1	Gnomon	exon	2205593	2210262	.	-	.	ID=exon-XM_033474130.1-14;Dbxref=GeneID:117222438%2CGenbank:XM_033474130.1;Parent=rna-XM_033474130.1
NW_022889366.1	Gnomon	exon	2212129	2212235	.	-	.	ID=exon-XM_033474130.1-11;Dbxref=GeneID:117222438%2CGenbank:XM_033474130.1;Parent=rna-XM_033474130.1
NW_022889366.1	Gnomon	exon	2211789	2211936	.	-	.	ID=exon-XM_033474130.1-12;Dbxref=GeneID:117222438%2CGenbank:XM_033474130.1;Parent=rna-XM_033474130.1
NW_022889366.1	Gnomon	exon	1710096	1710321	.	+	.	ID=exon-XM_033474171.1-5;Dbxref=GeneID:117222461%2CGenbank:XM_033474171.1;Note=The sequence of the model RefSeq transcript was modified relative to this genomic sequence to represent the inferred CDS: added 432 bases not found in genome assembly;Parent=rna-XM_033474171.1
NW_022889366.1	Gnomon	exon	1712767	1712965	.	+	.	ID=exon-XM_033474171.1-6;Dbxref=GeneID:117222461%2CGenbank:XM_033474171.1;Note=The sequence of the model RefSeq transcript was modified relative to this genomic sequence to represent the inferred CDS: added 432 bases not found in genome assembly;Parent=rna-XM_033474171.1
NW_022889366.1	Gnomon	exon	1706746	1706896	.	+	.	ID=exon-XM_033474171.1-3;Dbxref=GeneID:117222461%2CGenbank:XM_033474171.1;Note=The sequence of the model RefSeq transcript was modified relative to this genomic sequence to represent the inferred CDS: added 432 bases not found in genome assembly;Parent=rna-XM_033474171.1
NW_022889366.1	Gnomon	exon	1708336	1708573	.	+	.	ID=exon-XM_033474171.1-4;Dbxref=GeneID:117222461%2CGenbank:XM_033474171.1;Note=The sequence of the model RefSeq transcript was modified relative to this genomic sequence to represent the inferred CDS: added 432 bases not found in genome assembly;Parent=rna-XM_033474171.1
NW_022889366.1	Gnomon	exon	1685046	1685318	.	+	.	ID=exon-XM_033474171.1-1;Dbxref=GeneID:117222461%2CGenbank:XM_033474171.1;Note=The sequence of the model RefSeq transcript was modified relative to this genomic sequence to represent the inferred CDS: added 432 bases not found in genome assembly;Parent=rna-XM_033474171.1
NW_022889366.1	Gnomon	exon	1691756	1691994	.	+	.	ID=exon-XM_033474171.1-2;Dbxref=GeneID:117222461%2CGenbank:XM_033474171.1;Note=The sequence of the model RefSeq transcript was modified relative to this genomic sequence to represent the inferred CDS: added 432 bases not found in genome assembly;Parent=rna-XM_033474171.1
NW_022889366.1	Gnomon	exon	1714389	1714526	.	+	.	ID=exon-XM_033474171.1-9;Dbxref=GeneID:117222461%2CGenbank:XM_033474171.1;Note=The sequence of the model RefSeq transcript was modified relative to this genomic sequence to represent the inferred CDS: added 432 bases not found in genome assembly;Parent=rna-XM_033474171.1
NW_022889366.1	Gnomon	exon	1713802	1713994	.	+	.	ID=exon-XM_033474171.1-7;Dbxref=GeneID:117222461%2CGenbank:XM_033474171.1;Note=The sequence of the model RefSeq transcript was modified relative to this genomic sequence to represent the inferred CDS: added 432 bases not found in genome assembly;Parent=rna-XM_033474171.1
NW_022889366.1	Gnomon	exon	1714163	1714309	.	+	.	ID=exon-XM_033474171.1-8;Dbxref=GeneID:117222461%2CGenbank:XM_033474171.1;Note=The sequence of the model RefSeq transcript was modified relative to this genomic sequence to represent the inferred CDS: added 432 bases not found in genome assembly;Parent=rna-XM_033474171.1
NW_022889366.1	Gnomon	exon	886610	887090	.	-	.	ID=exon-XM_033474200.1-4;Dbxref=GeneID:117222480%2CGenbank:XM_033474200.1;Parent=rna-XM_033474200.1
NW_022889366.1	Gnomon	exon	888121	888303	.	-	.	ID=exon-XM_033474200.1-1;Dbxref=GeneID:117222480%2CGenbank:XM_033474200.1;Parent=rna-XM_033474200.1
NW_022889366.1	Gnomon	exon	887409	887790	.	-	.	ID=exon-XM_033474200.1-2;Dbxref=GeneID:117222480%2CGenbank:XM_033474200.1;Parent=rna-XM_033474200.1
NW_022889366.1	Gnomon	exon	887181	887333	.	-	.	ID=exon-XM_033474200.1-3;Dbxref=GeneID:117222480%2CGenbank:XM_033474200.1;Parent=rna-XM_033474200.1
NW_022889366.1	Gnomon	lnc_RNA	1705618	1710332	.	-	.	Name=XR_004490703.1;ID=rna-XR_004490703.1;Dbxref=GeneID:117222467%2CGenbank:XR_004490703.1;Parent=gene-LOC117222467
NW_022889366.1	Gnomon	lnc_RNA	1048441	1211929	.	+	.	Name=XR_004490693.1;ID=rna-XR_004490693.1;Dbxref=GeneID:117222428%2CGenbank:XR_004490693.1;Parent=gene-LOC117222428
NW_022889366.1	Gnomon	exon	1671988	1672790	.	+	.	ID=exon-XM_033474167.1-10;Dbxref=GeneID:117222460%2CGenbank:XM_033474167.1;Parent=rna-XM_033474167.1
NW_022889366.1	Gnomon	exon	1672952	1673286	.	+	.	ID=exon-XM_033474167.1-11;Dbxref=GeneID:117222460%2CGenbank:XM_033474167.1;Parent=rna-XM_033474167.1
NW_022889366.1	Gnomon	lnc_RNA	1684522	1686043	.	-	.	Name=XR_004490702.1;ID=rna-XR_004490702.1;Dbxref=GeneID:117222466%2CGenbank:XR_004490702.1;Parent=gene-LOC117222466
NW_022889366.1	Gnomon	lnc_RNA	1793794	1795846	.	+	.	Name=XR_004490692.1;ID=rna-XR_004490692.1;Dbxref=GeneID:117222425%2CGenbank:XR_004490692.1;Parent=gene-LOC117222425
NW_022889366.1	Gnomon	mRNA	1685046	1716454	.	+	.	Name=XM_033474170.1;ID=rna-XM_033474170.1;Dbxref=GeneID:117222461%2CGenbank:XM_033474170.1;Note=The sequence of the model RefSeq transcript was modified relative to this genomic sequence to represent the inferred CDS: added 432 bases not found in genome assembly;Parent=gene-LOC117222461
NW_022889366.1	Gnomon	lnc_RNA	3344222	3345091	.	+	.	Name=XR_004490695.1;ID=rna-XR_004490695.1;Dbxref=GeneID:117222440%2CGenbank:XR_004490695.1;Parent=gene-LOC117222440
NW_022889366.1	Gnomon	mRNA	1685046	1716454	.	+	.	Name=XM_033474171.1;ID=rna-XM_033474171.1;Dbxref=GeneID:117222461%2CGenbank:XM_033474171.1;Note=The sequence of the model RefSeq transcript was modified relative to this genomic sequence to represent the inferred CDS: added 432 bases not found in genome assembly;Parent=gene-LOC117222461
NW_022889366.1	Gnomon	lnc_RNA	62777	64130	.	+	.	Name=XR_004490704.1;ID=rna-XR_004490704.1;Dbxref=GeneID:117222475%2CGenbank:XR_004490704.1;Parent=gene-LOC117222475
NW_022889366.1	Gnomon	lnc_RNA	1101054	1101697	.	-	.	Name=XR_004490694.1;ID=rna-XR_004490694.1;Dbxref=GeneID:117222429%2CGenbank:XR_004490694.1;Parent=gene-LOC117222429
NW_022889366.1	Gnomon	CDS	938225	939098	.	-	0	Name=XP_033330019.1;ID=cds-XP_033330019.1;Dbxref=GeneID:117222437%2CGenbank:XP_033330019.1;Parent=rna-XM_033474128.1
NW_022889366.1	Gnomon	CDS	928690	928899	.	-	0	Name=XP_033330019.1;ID=cds-XP_033330019.1;Dbxref=GeneID:117222437%2CGenbank:XP_033330019.1;Parent=rna-XM_033474128.1
NW_022889366.1	Gnomon	CDS	925369	925649	.	-	0	Name=XP_033330019.1;ID=cds-XP_033330019.1;Dbxref=GeneID:117222437%2CGenbank:XP_033330019.1;Parent=rna-XM_033474128.1
NW_022889366.1	Gnomon	CDS	892829	893071	.	-	0	Name=XP_033330019.1;ID=cds-XP_033330019.1;Dbxref=GeneID:117222437%2CGenbank:XP_033330019.1;Parent=rna-XM_033474128.1
NW_022889366.1	Gnomon	exon	1019637	1020593	.	-	.	ID=exon-XM_033474146.1-5;Dbxref=GeneID:117222448%2CGenbank:XM_033474146.1;Parent=rna-XM_033474146.1
NW_022889366.1	Gnomon	exon	1020959	1021270	.	-	.	ID=exon-XM_033474146.1-3;Dbxref=GeneID:117222448%2CGenbank:XM_033474146.1;Parent=rna-XM_033474146.1
NW_022889366.1	Gnomon	exon	1020666	1020854	.	-	.	ID=exon-XM_033474146.1-4;Dbxref=GeneID:117222448%2CGenbank:XM_033474146.1;Parent=rna-XM_033474146.1
NW_022889366.1	Gnomon	exon	1024018	1024218	.	-	.	ID=exon-XM_033474146.1-1;Dbxref=GeneID:117222448%2CGenbank:XM_033474146.1;Parent=rna-XM_033474146.1
NW_022889366.1	Gnomon	exon	1023568	1023671	.	-	.	ID=exon-XM_033474146.1-2;Dbxref=GeneID:117222448%2CGenbank:XM_033474146.1;Parent=rna-XM_033474146.1
NW_022889366.1	Gnomon	exon	1715750	1715933	.	+	.	ID=exon-XM_033474171.1-12;Dbxref=GeneID:117222461%2CGenbank:XM_033474171.1;Note=The sequence of the model RefSeq transcript was modified relative to this genomic sequence to represent the inferred CDS: added 432 bases not found in genome assembly;Parent=rna-XM_033474171.1
NW_022889366.1	Gnomon	exon	1716298	1716454	.	+	.	ID=exon-XM_033474171.1-13;Dbxref=GeneID:117222461%2CGenbank:XM_033474171.1;Note=The sequence of the model RefSeq transcript was modified relative to this genomic sequence to represent the inferred CDS: added 432 bases not found in genome assembly;Parent=rna-XM_033474171.1
NW_022889366.1	Gnomon	exon	1714616	1714773	.	+	.	ID=exon-XM_033474171.1-10;Dbxref=GeneID:117222461%2CGenbank:XM_033474171.1;Note=The sequence of the model RefSeq transcript was modified relative to this genomic sequence to represent the inferred CDS: added 432 bases not found in genome assembly;Parent=rna-XM_033474171.1
NW_022889366.1	Gnomon	exon	1714951	1715627	.	+	.	ID=exon-XM_033474171.1-11;Dbxref=GeneID:117222461%2CGenbank:XM_033474171.1;Note=The sequence of the model RefSeq transcript was modified relative to this genomic sequence to represent the inferred CDS: added 432 bases not found in genome assembly;Parent=rna-XM_033474171.1
NW_022889366.1	Gnomon	CDS	1801663	1803084	.	-	0	Name=XP_033329999.1;ID=cds-XP_033329999.1;Dbxref=GeneID:117222424%2CGenbank:XP_033329999.1;Parent=rna-XM_033474108.1
NW_022889366.1	Gnomon	CDS	1025343	1027403	.	+	0	Name=XP_033330018.1;ID=cds-XP_033330018.1;Dbxref=GeneID:117222435%2CGenbank:XP_033330018.1;Parent=rna-XM_033474127.1
NW_022889366.1	Gnomon	lnc_RNA	977579	979369	.	-	.	Name=XR_004490707.1;ID=rna-XR_004490707.1;Dbxref=GeneID:117222484%2CGenbank:XR_004490707.1;Parent=gene-LOC117222484
NW_022889366.1	Gnomon	mRNA	1678871	1684381	.	+	.	Name=XM_033474173.1;ID=rna-XM_033474173.1;Dbxref=GeneID:117222462%2CGenbank:XM_033474173.1;Note=The sequence of the model RefSeq transcript was modified relative to this genomic sequence to represent the inferred CDS: added 631 bases not found in genome assembly;Parent=gene-LOC117222462
NW_022889366.1	Gnomon	lnc_RNA	3537081	3541542	.	+	.	Name=XR_004490697.1;ID=rna-XR_004490697.1;Dbxref=GeneID:117222442%2CGenbank:XR_004490697.1;Parent=gene-LOC117222442
NW_022889366.1	Gnomon	exon	2196180	2196306	.	-	.	ID=exon-XM_033474123.1-2;Dbxref=GeneID:117222433%2CGenbank:XM_033474123.1;Parent=rna-XM_033474123.1
NW_022889366.1	Gnomon	exon	2195783	2195917	.	-	.	ID=exon-XM_033474123.1-3;Dbxref=GeneID:117222433%2CGenbank:XM_033474123.1;Parent=rna-XM_033474123.1
NW_022889366.1	Gnomon	exon	2196495	2196595	.	-	.	ID=exon-XM_033474123.1-1;Dbxref=GeneID:117222433%2CGenbank:XM_033474123.1;Parent=rna-XM_033474123.1
NW_022889366.1	Gnomon	exon	2195554	2195699	.	-	.	ID=exon-XM_033474123.1-4;Dbxref=GeneID:117222433%2CGenbank:XM_033474123.1;Parent=rna-XM_033474123.1
NW_022889366.1	Gnomon	exon	1625097	1625254	.	+	.	ID=exon-XM_033474157.1-10;Dbxref=GeneID:117222459%2CGenbank:XM_033474157.1;Parent=rna-XM_033474157.1
NW_022889366.1	Gnomon	exon	1625775	1626751	.	+	.	ID=exon-XM_033474157.1-11;Dbxref=GeneID:117222459%2CGenbank:XM_033474157.1;Parent=rna-XM_033474157.1
NW_022889366.1	Gnomon	lnc_RNA	3340721	3344175	.	+	.	Name=XR_004490696.1;ID=rna-XR_004490696.1;Dbxref=GeneID:117222441%2CGenbank:XR_004490696.1;Parent=gene-LOC117222441
NW_022889366.1	Gnomon	lnc_RNA	797003	797537	.	-	.	Name=XR_004490706.1;ID=rna-XR_004490706.1;Dbxref=GeneID:117222483%2CGenbank:XR_004490706.1;Parent=gene-LOC117222483
NW_022889366.1	Gnomon	exon	468780	470538	.	-	.	ID=exon-XM_033474196.1-2;Dbxref=GeneID:117222479%2CGenbank:XM_033474196.1;Parent=rna-XM_033474196.1
NW_022889366.1	Gnomon	exon	468535	468642	.	-	.	ID=exon-XM_033474196.1-3;Dbxref=GeneID:117222479%2CGenbank:XM_033474196.1;Parent=rna-XM_033474196.1
NW_022889366.1	Gnomon	exon	486815	487183	.	-	.	ID=exon-XM_033474196.1-1;Dbxref=GeneID:117222479%2CGenbank:XM_033474196.1;Parent=rna-XM_033474196.1
NW_022889366.1	Gnomon	exon	460198	461363	.	-	.	ID=exon-XM_033474196.1-8;Dbxref=GeneID:117222479%2CGenbank:XM_033474196.1;Parent=rna-XM_033474196.1
NW_022889366.1	Gnomon	exon	462859	462982	.	-	.	ID=exon-XM_033474196.1-6;Dbxref=GeneID:117222479%2CGenbank:XM_033474196.1;Parent=rna-XM_033474196.1
NW_022889366.1	Gnomon	exon	462562	462776	.	-	.	ID=exon-XM_033474196.1-7;Dbxref=GeneID:117222479%2CGenbank:XM_033474196.1;Parent=rna-XM_033474196.1
NW_022889366.1	Gnomon	exon	466033	466298	.	-	.	ID=exon-XM_033474196.1-4;Dbxref=GeneID:117222479%2CGenbank:XM_033474196.1;Parent=rna-XM_033474196.1
NW_022889366.1	Gnomon	exon	464118	464274	.	-	.	ID=exon-XM_033474196.1-5;Dbxref=GeneID:117222479%2CGenbank:XM_033474196.1;Parent=rna-XM_033474196.1
NW_022889366.1	Gnomon	CDS	1036544	1036678	.	-	0	Name=XP_033330017.1;ID=cds-XP_033330017.1;Dbxref=GeneID:117222434%2CGenbank:XP_033330017.1;Note=The sequence of the model RefSeq protein was modified relative to this genomic sequence to represent the inferred CDS: added 537 bases not found in genome assembly;Parent=rna-XM_033474126.1
NW_022889366.1	Gnomon	CDS	1036237	1036467	.	-	0	Name=XP_033330017.1;ID=cds-XP_033330017.1;Dbxref=GeneID:117222434%2CGenbank:XP_033330017.1;Note=The sequence of the model RefSeq protein was modified relative to this genomic sequence to represent the inferred CDS: added 537 bases not found in genome assembly;Parent=rna-XM_033474126.1
NW_022889366.1	Gnomon	CDS	1035907	1036160	.	-	0	Name=XP_033330017.1;ID=cds-XP_033330017.1;Dbxref=GeneID:117222434%2CGenbank:XP_033330017.1;Note=The sequence of the model RefSeq protein was modified relative to this genomic sequence to represent the inferred CDS: added 537 bases not found in genome assembly;Parent=rna-XM_033474126.1
NW_022889366.1	Gnomon	CDS	1035673	1035805	.	-	0	Name=XP_033330017.1;ID=cds-XP_033330017.1;Dbxref=GeneID:117222434%2CGenbank:XP_033330017.1;Note=The sequence of the model RefSeq protein was modified relative to this genomic sequence to represent the inferred CDS: added 537 bases not found in genome assembly;Parent=rna-XM_033474126.1
NW_022889366.1	Gnomon	CDS	1035401	1035602	.	-	0	Name=XP_033330017.1;ID=cds-XP_033330017.1;Dbxref=GeneID:117222434%2CGenbank:XP_033330017.1;Note=The sequence of the model RefSeq protein was modified relative to this genomic sequence to represent the inferred CDS: added 537 bases not found in genome assembly;Parent=rna-XM_033474126.1
NW_022889366.1	Gnomon	CDS	1035099	1035294	.	-	0	Name=XP_033330017.1;ID=cds-XP_033330017.1;Dbxref=GeneID:117222434%2CGenbank:XP_033330017.1;Note=The sequence of the model RefSeq protein was modified relative to this genomic sequence to represent the inferred CDS: added 537 bases not found in genome assembly;Parent=rna-XM_033474126.1
NW_022889366.1	Gnomon	CDS	1034863	1035032	.	-	0	Name=XP_033330017.1;ID=cds-XP_033330017.1;Dbxref=GeneID:117222434%2CGenbank:XP_033330017.1;Note=The sequence of the model RefSeq protein was modified relative to this genomic sequence to represent the inferred CDS: added 537 bases not found in genome assembly;Parent=rna-XM_033474126.1
NW_022889366.1	Gnomon	CDS	1034524	1034791	.	-	0	Name=XP_033330017.1;ID=cds-XP_033330017.1;Dbxref=GeneID:117222434%2CGenbank:XP_033330017.1;Note=The sequence of the model RefSeq protein was modified relative to this genomic sequence to represent the inferred CDS: added 537 bases not found in genome assembly;Parent=rna-XM_033474126.1
NW_022889366.1	Gnomon	CDS	1034109	1034439	.	-	0	Name=XP_033330017.1;ID=cds-XP_033330017.1;Dbxref=GeneID:117222434%2CGenbank:XP_033330017.1;Note=The sequence of the model RefSeq protein was modified relative to this genomic sequence to represent the inferred CDS: added 537 bases not found in genome assembly;Parent=rna-XM_033474126.1
NW_022889366.1	Gnomon	CDS	1033872	1034013	.	-	0	Name=XP_033330017.1;ID=cds-XP_033330017.1;Dbxref=GeneID:117222434%2CGenbank:XP_033330017.1;Note=The sequence of the model RefSeq protein was modified relative to this genomic sequence to represent the inferred CDS: added 537 bases not found in genome assembly;Parent=rna-XM_033474126.1
NW_022889366.1	Gnomon	CDS	1033550	1033793	.	-	0	Name=XP_033330017.1;ID=cds-XP_033330017.1;Dbxref=GeneID:117222434%2CGenbank:XP_033330017.1;Note=The sequence of the model RefSeq protein was modified relative to this genomic sequence to represent the inferred CDS: added 537 bases not found in genome assembly;Parent=rna-XM_033474126.1
NW_022889366.1	Gnomon	CDS	1033317	1033458	.	-	0	Name=XP_033330017.1;ID=cds-XP_033330017.1;Dbxref=GeneID:117222434%2CGenbank:XP_033330017.1;Note=The sequence of the model RefSeq protein was modified relative to this genomic sequence to represent the inferred CDS: added 537 bases not found in genome assembly;Parent=rna-XM_033474126.1
NW_022889366.1	Gnomon	CDS	1031491	1033236	.	-	0	Name=XP_033330017.1;ID=cds-XP_033330017.1;Dbxref=GeneID:117222434%2CGenbank:XP_033330017.1;Note=The sequence of the model RefSeq protein was modified relative to this genomic sequence to represent the inferred CDS: added 537 bases not found in genome assembly;Parent=rna-XM_033474126.1
NW_022889366.1	Gnomon	CDS	1030541	1030811	.	-	0	Name=XP_033330017.1;ID=cds-XP_033330017.1;Dbxref=GeneID:117222434%2CGenbank:XP_033330017.1;Note=The sequence of the model RefSeq protein was modified relative to this genomic sequence to represent the inferred CDS: added 537 bases not found in genome assembly;Parent=rna-XM_033474126.1
NW_022889366.1	Gnomon	CDS	1030269	1030477	.	-	0	Name=XP_033330017.1;ID=cds-XP_033330017.1;Dbxref=GeneID:117222434%2CGenbank:XP_033330017.1;Note=The sequence of the model RefSeq protein was modified relative to this genomic sequence to represent the inferred CDS: added 537 bases not found in genome assembly;Parent=rna-XM_033474126.1
NW_022889366.1	Gnomon	CDS	1029983	1030184	.	-	0	Name=XP_033330017.1;ID=cds-XP_033330017.1;Dbxref=GeneID:117222434%2CGenbank:XP_033330017.1;Note=The sequence of the model RefSeq protein was modified relative to this genomic sequence to represent the inferred CDS: added 537 bases not found in genome assembly;Parent=rna-XM_033474126.1
NW_022889366.1	Gnomon	CDS	1029707	1029888	.	-	0	Name=XP_033330017.1;ID=cds-XP_033330017.1;Dbxref=GeneID:117222434%2CGenbank:XP_033330017.1;Note=The sequence of the model RefSeq protein was modified relative to this genomic sequence to represent the inferred CDS: added 537 bases not found in genome assembly;Parent=rna-XM_033474126.1
NW_022889366.1	Gnomon	CDS	1029506	1029625	.	-	0	Name=XP_033330017.1;ID=cds-XP_033330017.1;Dbxref=GeneID:117222434%2CGenbank:XP_033330017.1;Note=The sequence of the model RefSeq protein was modified relative to this genomic sequence to represent the inferred CDS: added 537 bases not found in genome assembly;Parent=rna-XM_033474126.1
NW_022889366.1	Gnomon	CDS	1029070	1029405	.	-	0	Name=XP_033330017.1;ID=cds-XP_033330017.1;Dbxref=GeneID:117222434%2CGenbank:XP_033330017.1;Note=The sequence of the model RefSeq protein was modified relative to this genomic sequence to represent the inferred CDS: added 537 bases not found in genome assembly;Parent=rna-XM_033474126.1
NW_022889366.1	Gnomon	CDS	1028738	1029002	.	-	0	Name=XP_033330017.1;ID=cds-XP_033330017.1;Dbxref=GeneID:117222434%2CGenbank:XP_033330017.1;Note=The sequence of the model RefSeq protein was modified relative to this genomic sequence to represent the inferred CDS: added 537 bases not found in genome assembly;Parent=rna-XM_033474126.1
NW_022889366.1	Gnomon	CDS	1028420	1028646	.	-	0	Name=XP_033330017.1;ID=cds-XP_033330017.1;Dbxref=GeneID:117222434%2CGenbank:XP_033330017.1;Note=The sequence of the model RefSeq protein was modified relative to this genomic sequence to represent the inferred CDS: added 537 bases not found in genome assembly;Parent=rna-XM_033474126.1
NW_022889366.1	Gnomon	CDS	1028175	1028312	.	-	0	Name=XP_033330017.1;ID=cds-XP_033330017.1;Dbxref=GeneID:117222434%2CGenbank:XP_033330017.1;Note=The sequence of the model RefSeq protein was modified relative to this genomic sequence to represent the inferred CDS: added 537 bases not found in genome assembly;Parent=rna-XM_033474126.1
NW_022889366.1	Gnomon	exon	1714163	1714309	.	+	.	ID=exon-XM_033474170.1-8;Dbxref=GeneID:117222461%2CGenbank:XM_033474170.1;Note=The sequence of the model RefSeq transcript was modified relative to this genomic sequence to represent the inferred CDS: added 432 bases not found in genome assembly;Parent=rna-XM_033474170.1
NW_022889366.1	Gnomon	exon	1714389	1714526	.	+	.	ID=exon-XM_033474170.1-9;Dbxref=GeneID:117222461%2CGenbank:XM_033474170.1;Note=The sequence of the model RefSeq transcript was modified relative to this genomic sequence to represent the inferred CDS: added 432 bases not found in genome assembly;Parent=rna-XM_033474170.1
NW_022889366.1	Gnomon	exon	1685046	1685318	.	+	.	ID=exon-XM_033474170.1-1;Dbxref=GeneID:117222461%2CGenbank:XM_033474170.1;Note=The sequence of the model RefSeq transcript was modified relative to this genomic sequence to represent the inferred CDS: added 432 bases not found in genome assembly;Parent=rna-XM_033474170.1
NW_022889366.1	Gnomon	exon	1691751	1691994	.	+	.	ID=exon-XM_033474170.1-2;Dbxref=GeneID:117222461%2CGenbank:XM_033474170.1;Note=The sequence of the model RefSeq transcript was modified relative to this genomic sequence to represent the inferred CDS: added 432 bases not found in genome assembly;Parent=rna-XM_033474170.1
NW_022889366.1	Gnomon	exon	1706746	1706896	.	+	.	ID=exon-XM_033474170.1-3;Dbxref=GeneID:117222461%2CGenbank:XM_033474170.1;Note=The sequence of the model RefSeq transcript was modified relative to this genomic sequence to represent the inferred CDS: added 432 bases not found in genome assembly;Parent=rna-XM_033474170.1
NW_022889366.1	Gnomon	exon	1708336	1708573	.	+	.	ID=exon-XM_033474170.1-4;Dbxref=GeneID:117222461%2CGenbank:XM_033474170.1;Note=The sequence of the model RefSeq transcript was modified relative to this genomic sequence to represent the inferred CDS: added 432 bases not found in genome assembly;Parent=rna-XM_033474170.1
NW_022889366.1	Gnomon	exon	1710096	1710321	.	+	.	ID=exon-XM_033474170.1-5;Dbxref=GeneID:117222461%2CGenbank:XM_033474170.1;Note=The sequence of the model RefSeq transcript was modified relative to this genomic sequence to represent the inferred CDS: added 432 bases not found in genome assembly;Parent=rna-XM_033474170.1
NW_022889366.1	Gnomon	exon	1712767	1712965	.	+	.	ID=exon-XM_033474170.1-6;Dbxref=GeneID:117222461%2CGenbank:XM_033474170.1;Note=The sequence of the model RefSeq transcript was modified relative to this genomic sequence to represent the inferred CDS: added 432 bases not found in genome assembly;Parent=rna-XM_033474170.1
NW_022889366.1	Gnomon	exon	1713802	1713994	.	+	.	ID=exon-XM_033474170.1-7;Dbxref=GeneID:117222461%2CGenbank:XM_033474170.1;Note=The sequence of the model RefSeq transcript was modified relative to this genomic sequence to represent the inferred CDS: added 432 bases not found in genome assembly;Parent=rna-XM_033474170.1
NW_022889366.1	Gnomon	mRNA	1027936	1036678	.	-	.	Name=XM_033474126.1;ID=rna-XM_033474126.1;Dbxref=GeneID:117222434%2CGenbank:XM_033474126.1;Note=The sequence of the model RefSeq transcript was modified relative to this genomic sequence to represent the inferred CDS: added 656 bases not found in genome assembly;Parent=gene-LOC117222434
NW_022889366.1	Gnomon	CDS	1676253	1677113	.	+	0	Name=XP_033330065.1;ID=cds-XP_033330065.1;Dbxref=GeneID:117222463%2CGenbank:XP_033330065.1;Parent=rna-XM_033474174.1
NW_022889366.1	Gnomon	CDS	1679075	1679155	.	+	0	Name=XP_033330064.1;ID=cds-XP_033330064.1;Dbxref=GeneID:117222462%2CGenbank:XP_033330064.1;Parent=rna-XM_033474173.1
NW_022889366.1	Gnomon	CDS	1679862	1680335	.	+	0	Name=XP_033330064.1;ID=cds-XP_033330064.1;Dbxref=GeneID:117222462%2CGenbank:XP_033330064.1;Parent=rna-XM_033474173.1
NW_022889366.1	Gnomon	CDS	1680420	1680534	.	+	0	Name=XP_033330064.1;ID=cds-XP_033330064.1;Dbxref=GeneID:117222462%2CGenbank:XP_033330064.1;Parent=rna-XM_033474173.1
NW_022889366.1	Gnomon	CDS	1680890	1681045	.	+	0	Name=XP_033330064.1;ID=cds-XP_033330064.1;Dbxref=GeneID:117222462%2CGenbank:XP_033330064.1;Parent=rna-XM_033474173.1
NW_022889366.1	Gnomon	CDS	1681123	1681241	.	+	0	Name=XP_033330064.1;ID=cds-XP_033330064.1;Dbxref=GeneID:117222462%2CGenbank:XP_033330064.1;Parent=rna-XM_033474173.1
NW_022889366.1	Gnomon	CDS	1738863	1738984	.	+	0	Name=XP_033329997.1;ID=cds-XP_033329997.1;Dbxref=GeneID:117222423%2CGenbank:XP_033329997.1;Parent=rna-XM_033474106.1
NW_022889366.1	Gnomon	CDS	1756892	1756950	.	+	0	Name=XP_033329997.1;ID=cds-XP_033329997.1;Dbxref=GeneID:117222423%2CGenbank:XP_033329997.1;Parent=rna-XM_033474106.1
NW_022889366.1	Gnomon	CDS	1787117	1787328	.	+	0	Name=XP_033329997.1;ID=cds-XP_033329997.1;Dbxref=GeneID:117222423%2CGenbank:XP_033329997.1;Parent=rna-XM_033474106.1
NW_022889366.1	Gnomon	CDS	1788134	1788305	.	+	0	Name=XP_033329997.1;ID=cds-XP_033329997.1;Dbxref=GeneID:117222423%2CGenbank:XP_033329997.1;Parent=rna-XM_033474106.1
NW_022889366.1	Gnomon	CDS	1788497	1788633	.	+	0	Name=XP_033329997.1;ID=cds-XP_033329997.1;Dbxref=GeneID:117222423%2CGenbank:XP_033329997.1;Parent=rna-XM_033474106.1
NW_022889366.1	Gnomon	CDS	1789387	1789797	.	+	0	Name=XP_033329997.1;ID=cds-XP_033329997.1;Dbxref=GeneID:117222423%2CGenbank:XP_033329997.1;Parent=rna-XM_033474106.1
NW_022889366.1	Gnomon	CDS	1790126	1790215	.	+	0	Name=XP_033329997.1;ID=cds-XP_033329997.1;Dbxref=GeneID:117222423%2CGenbank:XP_033329997.1;Parent=rna-XM_033474106.1
NW_022889366.1	Gnomon	CDS	1790504	1790812	.	+	0	Name=XP_033329997.1;ID=cds-XP_033329997.1;Dbxref=GeneID:117222423%2CGenbank:XP_033329997.1;Parent=rna-XM_033474106.1
NW_022889366.1	Gnomon	CDS	1795889	1795996	.	+	0	Name=XP_033329997.1;ID=cds-XP_033329997.1;Dbxref=GeneID:117222423%2CGenbank:XP_033329997.1;Parent=rna-XM_033474106.1
NW_022889366.1	Gnomon	CDS	1797386	1798627	.	+	0	Name=XP_033329997.1;ID=cds-XP_033329997.1;Dbxref=GeneID:117222423%2CGenbank:XP_033329997.1;Parent=rna-XM_033474106.1
NW_022889366.1	Gnomon	CDS	1798713	1799000	.	+	0	Name=XP_033329997.1;ID=cds-XP_033329997.1;Dbxref=GeneID:117222423%2CGenbank:XP_033329997.1;Parent=rna-XM_033474106.1
NW_022889366.1	Gnomon	CDS	1799071	1799295	.	+	0	Name=XP_033329997.1;ID=cds-XP_033329997.1;Dbxref=GeneID:117222423%2CGenbank:XP_033329997.1;Parent=rna-XM_033474106.1
NW_022889366.1	Gnomon	CDS	1799576	1799779	.	+	0	Name=XP_033329997.1;ID=cds-XP_033329997.1;Dbxref=GeneID:117222423%2CGenbank:XP_033329997.1;Parent=rna-XM_033474106.1
NW_022889366.1	Gnomon	CDS	1799948	1800179	.	+	0	Name=XP_033329997.1;ID=cds-XP_033329997.1;Dbxref=GeneID:117222423%2CGenbank:XP_033329997.1;Parent=rna-XM_033474106.1
NW_022889366.1	Gnomon	CDS	1800269	1800480	.	+	0	Name=XP_033329997.1;ID=cds-XP_033329997.1;Dbxref=GeneID:117222423%2CGenbank:XP_033329997.1;Parent=rna-XM_033474106.1
NW_022889366.1	Gnomon	exon	2192708	2193028	.	-	.	ID=exon-XM_033474122.1-5;Dbxref=GeneID:117222432%2CGenbank:XM_033474122.1;Parent=rna-XM_033474122.1
NW_022889366.1	Gnomon	exon	2192312	2192633	.	-	.	ID=exon-XM_033474122.1-6;Dbxref=GeneID:117222432%2CGenbank:XM_033474122.1;Parent=rna-XM_033474122.1
NW_022889366.1	Gnomon	exon	2192085	2192234	.	-	.	ID=exon-XM_033474122.1-7;Dbxref=GeneID:117222432%2CGenbank:XM_033474122.1;Parent=rna-XM_033474122.1
NW_022889366.1	Gnomon	exon	2191551	2191992	.	-	.	ID=exon-XM_033474122.1-8;Dbxref=GeneID:117222432%2CGenbank:XM_033474122.1;Parent=rna-XM_033474122.1
NW_022889366.1	Gnomon	exon	2194136	2194156	.	-	.	ID=exon-XM_033474122.1-1;Dbxref=GeneID:117222432%2CGenbank:XM_033474122.1;Parent=rna-XM_033474122.1
NW_022889366.1	Gnomon	exon	2193673	2194047	.	-	.	ID=exon-XM_033474122.1-2;Dbxref=GeneID:117222432%2CGenbank:XM_033474122.1;Parent=rna-XM_033474122.1
NW_022889366.1	Gnomon	exon	2193383	2193613	.	-	.	ID=exon-XM_033474122.1-3;Dbxref=GeneID:117222432%2CGenbank:XM_033474122.1;Parent=rna-XM_033474122.1
NW_022889366.1	Gnomon	exon	2193108	2193315	.	-	.	ID=exon-XM_033474122.1-4;Dbxref=GeneID:117222432%2CGenbank:XM_033474122.1;Parent=rna-XM_033474122.1
NW_022889366.1	Gnomon	mRNA	1027936	1036678	.	-	.	Name=XM_033474125.1;ID=rna-XM_033474125.1;Dbxref=GeneID:117222434%2CGenbank:XM_033474125.1;Note=The sequence of the model RefSeq transcript was modified relative to this genomic sequence to represent the inferred CDS: added 656 bases not found in genome assembly;Parent=gene-LOC117222434
NW_022889366.1	Gnomon	exon	1685046	1685318	.	+	.	ID=exon-XM_033474169.1-1;Dbxref=GeneID:117222461%2CGenbank:XM_033474169.1;Note=The sequence of the model RefSeq transcript was modified relative to this genomic sequence to represent the inferred CDS: added 432 bases not found in genome assembly;Parent=rna-XM_033474169.1
NW_022889366.1	Gnomon	exon	1706746	1706896	.	+	.	ID=exon-XM_033474169.1-4;Dbxref=GeneID:117222461%2CGenbank:XM_033474169.1;Note=The sequence of the model RefSeq transcript was modified relative to this genomic sequence to represent the inferred CDS: added 432 bases not found in genome assembly;Parent=rna-XM_033474169.1
NW_022889366.1	Gnomon	exon	1708336	1708573	.	+	.	ID=exon-XM_033474169.1-5;Dbxref=GeneID:117222461%2CGenbank:XM_033474169.1;Note=The sequence of the model RefSeq transcript was modified relative to this genomic sequence to represent the inferred CDS: added 432 bases not found in genome assembly;Parent=rna-XM_033474169.1
NW_022889366.1	Gnomon	exon	1686469	1686591	.	+	.	ID=exon-XM_033474169.1-2;Dbxref=GeneID:117222461%2CGenbank:XM_033474169.1;Note=The sequence of the model RefSeq transcript was modified relative to this genomic sequence to represent the inferred CDS: added 432 bases not found in genome assembly;Parent=rna-XM_033474169.1
NW_022889366.1	Gnomon	exon	1691751	1691994	.	+	.	ID=exon-XM_033474169.1-3;Dbxref=GeneID:117222461%2CGenbank:XM_033474169.1;Note=The sequence of the model RefSeq transcript was modified relative to this genomic sequence to represent the inferred CDS: added 432 bases not found in genome assembly;Parent=rna-XM_033474169.1
NW_022889366.1	Gnomon	exon	1713802	1713994	.	+	.	ID=exon-XM_033474169.1-8;Dbxref=GeneID:117222461%2CGenbank:XM_033474169.1;Note=The sequence of the model RefSeq transcript was modified relative to this genomic sequence to represent the inferred CDS: added 432 bases not found in genome assembly;Parent=rna-XM_033474169.1
NW_022889366.1	Gnomon	exon	1714163	1714309	.	+	.	ID=exon-XM_033474169.1-9;Dbxref=GeneID:117222461%2CGenbank:XM_033474169.1;Note=The sequence of the model RefSeq transcript was modified relative to this genomic sequence to represent the inferred CDS: added 432 bases not found in genome assembly;Parent=rna-XM_033474169.1
NW_022889366.1	Gnomon	exon	1710096	1710321	.	+	.	ID=exon-XM_033474169.1-6;Dbxref=GeneID:117222461%2CGenbank:XM_033474169.1;Note=The sequence of the model RefSeq transcript was modified relative to this genomic sequence to represent the inferred CDS: added 432 bases not found in genome assembly;Parent=rna-XM_033474169.1
NW_022889366.1	Gnomon	exon	1712767	1712965	.	+	.	ID=exon-XM_033474169.1-7;Dbxref=GeneID:117222461%2CGenbank:XM_033474169.1;Note=The sequence of the model RefSeq transcript was modified relative to this genomic sequence to represent the inferred CDS: added 432 bases not found in genome assembly;Parent=rna-XM_033474169.1
NW_022889366.1	Gnomon	exon	1671988	1672790	.	+	.	ID=exon-XM_033474160.1-12;Dbxref=GeneID:117222460%2CGenbank:XM_033474160.1;Parent=rna-XM_033474160.1
NW_022889366.1	Gnomon	exon	1672952	1673322	.	+	.	ID=exon-XM_033474160.1-13;Dbxref=GeneID:117222460%2CGenbank:XM_033474160.1;Parent=rna-XM_033474160.1
NW_022889366.1	Gnomon	exon	1661973	1662131	.	+	.	ID=exon-XM_033474160.1-10;Dbxref=GeneID:117222460%2CGenbank:XM_033474160.1;Parent=rna-XM_033474160.1
NW_022889366.1	Gnomon	exon	1662214	1662340	.	+	.	ID=exon-XM_033474160.1-11;Dbxref=GeneID:117222460%2CGenbank:XM_033474160.1;Parent=rna-XM_033474160.1
NW_022889366.1	Gnomon	mRNA	892516	939648	.	-	.	Name=XM_033474128.1;ID=rna-XM_033474128.1;Dbxref=GeneID:117222437%2CGenbank:XM_033474128.1;Parent=gene-LOC117222437
NW_022889366.1	RefSeq	cDNA_match	1685046	1685318	.	+	.	ID=f856f30e-4d75-4348-bccc-8b3d1f5750f6;Target=XM_033474170.1 1 273
NW_022889366.1	RefSeq	cDNA_match	1691751	1691994	.	+	.	ID=f856f30e-4d75-4348-bccc-8b3d1f5750f6;Target=XM_033474170.1 1 273
NW_022889366.1	RefSeq	cDNA_match	1706746	1706896	.	+	.	ID=f856f30e-4d75-4348-bccc-8b3d1f5750f6;Target=XM_033474170.1 1 273
NW_022889366.1	RefSeq	cDNA_match	1708336	1708573	.	+	.	ID=f856f30e-4d75-4348-bccc-8b3d1f5750f6;Target=XM_033474170.1 1 273
NW_022889366.1	RefSeq	cDNA_match	1710096	1710321	.	+	.	ID=f856f30e-4d75-4348-bccc-8b3d1f5750f6;Target=XM_033474170.1 1 273
NW_022889366.1	RefSeq	cDNA_match	1712767	1712965	.	+	.	ID=f856f30e-4d75-4348-bccc-8b3d1f5750f6;Target=XM_033474170.1 1 273
NW_022889366.1	RefSeq	cDNA_match	1713802	1713994	.	+	.	ID=f856f30e-4d75-4348-bccc-8b3d1f5750f6;Target=XM_033474170.1 1 273
NW_022889366.1	RefSeq	cDNA_match	1714163	1714309	.	+	.	ID=f856f30e-4d75-4348-bccc-8b3d1f5750f6;Target=XM_033474170.1 1 273
NW_022889366.1	RefSeq	cDNA_match	1714389	1714526	.	+	.	ID=f856f30e-4d75-4348-bccc-8b3d1f5750f6;Target=XM_033474170.1 1 273
NW_022889366.1	RefSeq	cDNA_match	1714616	1714773	.	+	.	ID=f856f30e-4d75-4348-bccc-8b3d1f5750f6;Target=XM_033474170.1 1 273
NW_022889366.1	RefSeq	cDNA_match	1714951	1715627	.	+	.	ID=f856f30e-4d75-4348-bccc-8b3d1f5750f6;Target=XM_033474170.1 1 273
NW_022889366.1	RefSeq	cDNA_match	1715750	1715933	.	+	.	ID=f856f30e-4d75-4348-bccc-8b3d1f5750f6;Target=XM_033474170.1 1 273
NW_022889366.1	RefSeq	cDNA_match	1716298	1716454	.	+	.	ID=f856f30e-4d75-4348-bccc-8b3d1f5750f6;Target=XM_033474170.1 1 273
NW_022889366.1	Gnomon	CDS	1691804	1691994	.	+	0	Name=XP_033330062.1;ID=cds-XP_033330062.1;Dbxref=GeneID:117222461%2CGenbank:XP_033330062.1;Parent=rna-XM_033474171.1
NW_022889366.1	Gnomon	CDS	1706746	1706896	.	+	0	Name=XP_033330062.1;ID=cds-XP_033330062.1;Dbxref=GeneID:117222461%2CGenbank:XP_033330062.1;Parent=rna-XM_033474171.1
NW_022889366.1	Gnomon	CDS	1708336	1708573	.	+	0	Name=XP_033330062.1;ID=cds-XP_033330062.1;Dbxref=GeneID:117222461%2CGenbank:XP_033330062.1;Parent=rna-XM_033474171.1
NW_022889366.1	Gnomon	CDS	1710096	1710321	.	+	0	Name=XP_033330062.1;ID=cds-XP_033330062.1;Dbxref=GeneID:117222461%2CGenbank:XP_033330062.1;Parent=rna-XM_033474171.1
NW_022889366.1	Gnomon	CDS	1712767	1712965	.	+	0	Name=XP_033330062.1;ID=cds-XP_033330062.1;Dbxref=GeneID:117222461%2CGenbank:XP_033330062.1;Parent=rna-XM_033474171.1
NW_022889366.1	Gnomon	CDS	1713802	1713994	.	+	0	Name=XP_033330062.1;ID=cds-XP_033330062.1;Dbxref=GeneID:117222461%2CGenbank:XP_033330062.1;Parent=rna-XM_033474171.1
NW_022889366.1	Gnomon	CDS	1714163	1714309	.	+	0	Name=XP_033330062.1;ID=cds-XP_033330062.1;Dbxref=GeneID:117222461%2CGenbank:XP_033330062.1;Parent=rna-XM_033474171.1
NW_022889366.1	Gnomon	CDS	1714389	1714526	.	+	0	Name=XP_033330062.1;ID=cds-XP_033330062.1;Dbxref=GeneID:117222461%2CGenbank:XP_033330062.1;Parent=rna-XM_033474171.1
NW_022889366.1	Gnomon	CDS	1714616	1714773	.	+	0	Name=XP_033330062.1;ID=cds-XP_033330062.1;Dbxref=GeneID:117222461%2CGenbank:XP_033330062.1;Parent=rna-XM_033474171.1
NW_022889366.1	Gnomon	CDS	1714951	1715259	.	+	0	Name=XP_033330062.1;ID=cds-XP_033330062.1;Dbxref=GeneID:117222461%2CGenbank:XP_033330062.1;Parent=rna-XM_033474171.1
NW_022889366.1	Gnomon	CDS	1787737	1787904	.	+	0	Name=XP_033329995.1;ID=cds-XP_033329995.1;Dbxref=GeneID:117222423%2CGenbank:XP_033329995.1;Parent=rna-XM_033474104.1
NW_022889366.1	Gnomon	CDS	1788134	1788305	.	+	0	Name=XP_033329995.1;ID=cds-XP_033329995.1;Dbxref=GeneID:117222423%2CGenbank:XP_033329995.1;Parent=rna-XM_033474104.1
NW_022889366.1	Gnomon	CDS	1788497	1788633	.	+	0	Name=XP_033329995.1;ID=cds-XP_033329995.1;Dbxref=GeneID:117222423%2CGenbank:XP_033329995.1;Parent=rna-XM_033474104.1
NW_022889366.1	Gnomon	CDS	1789387	1789797	.	+	0	Name=XP_033329995.1;ID=cds-XP_033329995.1;Dbxref=GeneID:117222423%2CGenbank:XP_033329995.1;Parent=rna-XM_033474104.1
NW_022889366.1	Gnomon	CDS	1790126	1790215	.	+	0	Name=XP_033329995.1;ID=cds-XP_033329995.1;Dbxref=GeneID:117222423%2CGenbank:XP_033329995.1;Parent=rna-XM_033474104.1
NW_022889366.1	Gnomon	CDS	1790504	1790812	.	+	0	Name=XP_033329995.1;ID=cds-XP_033329995.1;Dbxref=GeneID:117222423%2CGenbank:XP_033329995.1;Parent=rna-XM_033474104.1
NW_022889366.1	Gnomon	CDS	1795889	1795996	.	+	0	Name=XP_033329995.1;ID=cds-XP_033329995.1;Dbxref=GeneID:117222423%2CGenbank:XP_033329995.1;Parent=rna-XM_033474104.1
NW_022889366.1	Gnomon	CDS	1797386	1798627	.	+	0	Name=XP_033329995.1;ID=cds-XP_033329995.1;Dbxref=GeneID:117222423%2CGenbank:XP_033329995.1;Parent=rna-XM_033474104.1
NW_022889366.1	Gnomon	CDS	1798713	1799000	.	+	0	Name=XP_033329995.1;ID=cds-XP_033329995.1;Dbxref=GeneID:117222423%2CGenbank:XP_033329995.1;Parent=rna-XM_033474104.1
NW_022889366.1	Gnomon	CDS	1799071	1799295	.	+	0	Name=XP_033329995.1;ID=cds-XP_033329995.1;Dbxref=GeneID:117222423%2CGenbank:XP_033329995.1;Parent=rna-XM_033474104.1
NW_022889366.1	Gnomon	CDS	1799576	1799779	.	+	0	Name=XP_033329995.1;ID=cds-XP_033329995.1;Dbxref=GeneID:117222423%2CGenbank:XP_033329995.1;Parent=rna-XM_033474104.1
NW_022889366.1	Gnomon	CDS	1799948	1800179	.	+	0	Name=XP_033329995.1;ID=cds-XP_033329995.1;Dbxref=GeneID:117222423%2CGenbank:XP_033329995.1;Parent=rna-XM_033474104.1
NW_022889366.1	Gnomon	CDS	1800269	1800480	.	+	0	Name=XP_033329995.1;ID=cds-XP_033329995.1;Dbxref=GeneID:117222423%2CGenbank:XP_033329995.1;Parent=rna-XM_033474104.1
NW_022889366.1	Gnomon	mRNA	2205593	2562159	.	-	.	Name=XM_033474129.1;ID=rna-XM_033474129.1;Dbxref=GeneID:117222438%2CGenbank:XM_033474129.1;Parent=gene-LOC117222438
NW_022889366.1	Gnomon	mRNA	1024740	1027418	.	+	.	Name=XM_033474127.1;ID=rna-XM_033474127.1;Dbxref=GeneID:117222435%2CGenbank:XM_033474127.1;Parent=gene-LOC117222435
NW_022889366.1	Gnomon	exon	1211634	1211929	.	+	.	ID=exon-XR_004490693.1-3;Dbxref=GeneID:117222428%2CGenbank:XR_004490693.1;Parent=rna-XR_004490693.1
NW_022889366.1	Gnomon	exon	1048441	1049828	.	+	.	ID=exon-XR_004490693.1-1;Dbxref=GeneID:117222428%2CGenbank:XR_004490693.1;Parent=rna-XR_004490693.1
NW_022889366.1	Gnomon	exon	1109878	1109984	.	+	.	ID=exon-XR_004490693.1-2;Dbxref=GeneID:117222428%2CGenbank:XR_004490693.1;Parent=rna-XR_004490693.1
NW_022889366.1	Gnomon	CDS	1691804	1691994	.	+	0	Name=XP_033330061.1;ID=cds-XP_033330061.1;Dbxref=GeneID:117222461%2CGenbank:XP_033330061.1;Parent=rna-XM_033474170.1
NW_022889366.1	Gnomon	CDS	1706746	1706896	.	+	0	Name=XP_033330061.1;ID=cds-XP_033330061.1;Dbxref=GeneID:117222461%2CGenbank:XP_033330061.1;Parent=rna-XM_033474170.1
NW_022889366.1	Gnomon	CDS	1708336	1708573	.	+	0	Name=XP_033330061.1;ID=cds-XP_033330061.1;Dbxref=GeneID:117222461%2CGenbank:XP_033330061.1;Parent=rna-XM_033474170.1
NW_022889366.1	Gnomon	CDS	1710096	1710321	.	+	0	Name=XP_033330061.1;ID=cds-XP_033330061.1;Dbxref=GeneID:117222461%2CGenbank:XP_033330061.1;Parent=rna-XM_033474170.1
NW_022889366.1	Gnomon	CDS	1712767	1712965	.	+	0	Name=XP_033330061.1;ID=cds-XP_033330061.1;Dbxref=GeneID:117222461%2CGenbank:XP_033330061.1;Parent=rna-XM_033474170.1
NW_022889366.1	Gnomon	CDS	1713802	1713994	.	+	0	Name=XP_033330061.1;ID=cds-XP_033330061.1;Dbxref=GeneID:117222461%2CGenbank:XP_033330061.1;Parent=rna-XM_033474170.1
NW_022889366.1	Gnomon	CDS	1714163	1714309	.	+	0	Name=XP_033330061.1;ID=cds-XP_033330061.1;Dbxref=GeneID:117222461%2CGenbank:XP_033330061.1;Parent=rna-XM_033474170.1
NW_022889366.1	Gnomon	CDS	1714389	1714526	.	+	0	Name=XP_033330061.1;ID=cds-XP_033330061.1;Dbxref=GeneID:117222461%2CGenbank:XP_033330061.1;Parent=rna-XM_033474170.1
NW_022889366.1	Gnomon	CDS	1714616	1714773	.	+	0	Name=XP_033330061.1;ID=cds-XP_033330061.1;Dbxref=GeneID:117222461%2CGenbank:XP_033330061.1;Parent=rna-XM_033474170.1
NW_022889366.1	Gnomon	CDS	1714951	1715259	.	+	0	Name=XP_033330061.1;ID=cds-XP_033330061.1;Dbxref=GeneID:117222461%2CGenbank:XP_033330061.1;Parent=rna-XM_033474170.1
NW_022889366.1	Gnomon	CDS	1787737	1787904	.	+	0	Name=XP_033329996.1;ID=cds-XP_033329996.1;Dbxref=GeneID:117222423%2CGenbank:XP_033329996.1;Parent=rna-XM_033474105.1
NW_022889366.1	Gnomon	CDS	1788134	1788305	.	+	0	Name=XP_033329996.1;ID=cds-XP_033329996.1;Dbxref=GeneID:117222423%2CGenbank:XP_033329996.1;Parent=rna-XM_033474105.1
NW_022889366.1	Gnomon	CDS	1788497	1788633	.	+	0	Name=XP_033329996.1;ID=cds-XP_033329996.1;Dbxref=GeneID:117222423%2CGenbank:XP_033329996.1;Parent=rna-XM_033474105.1
NW_022889366.1	Gnomon	CDS	1789387	1789797	.	+	0	Name=XP_033329996.1;ID=cds-XP_033329996.1;Dbxref=GeneID:117222423%2CGenbank:XP_033329996.1;Parent=rna-XM_033474105.1
NW_022889366.1	Gnomon	CDS	1790126	1790215	.	+	0	Name=XP_033329996.1;ID=cds-XP_033329996.1;Dbxref=GeneID:117222423%2CGenbank:XP_033329996.1;Parent=rna-XM_033474105.1
NW_022889366.1	Gnomon	CDS	1790504	1790812	.	+	0	Name=XP_033329996.1;ID=cds-XP_033329996.1;Dbxref=GeneID:117222423%2CGenbank:XP_033329996.1;Parent=rna-XM_033474105.1
NW_022889366.1	Gnomon	CDS	1795889	1795996	.	+	0	Name=XP_033329996.1;ID=cds-XP_033329996.1;Dbxref=GeneID:117222423%2CGenbank:XP_033329996.1;Parent=rna-XM_033474105.1
NW_022889366.1	Gnomon	CDS	1797386	1798627	.	+	0	Name=XP_033329996.1;ID=cds-XP_033329996.1;Dbxref=GeneID:117222423%2CGenbank:XP_033329996.1;Parent=rna-XM_033474105.1
NW_022889366.1	Gnomon	CDS	1798713	1799000	.	+	0	Name=XP_033329996.1;ID=cds-XP_033329996.1;Dbxref=GeneID:117222423%2CGenbank:XP_033329996.1;Parent=rna-XM_033474105.1
NW_022889366.1	Gnomon	CDS	1799071	1799295	.	+	0	Name=XP_033329996.1;ID=cds-XP_033329996.1;Dbxref=GeneID:117222423%2CGenbank:XP_033329996.1;Parent=rna-XM_033474105.1
NW_022889366.1	Gnomon	CDS	1799948	1800179	.	+	0	Name=XP_033329996.1;ID=cds-XP_033329996.1;Dbxref=GeneID:117222423%2CGenbank:XP_033329996.1;Parent=rna-XM_033474105.1
NW_022889366.1	Gnomon	CDS	1800269	1800480	.	+	0	Name=XP_033329996.1;ID=cds-XP_033329996.1;Dbxref=GeneID:117222423%2CGenbank:XP_033329996.1;Parent=rna-XM_033474105.1
NW_022889366.1	Gnomon	gene	3228261	3230720	.	+	.	Name=LOC117222456;ID=gene-LOC117222456;Dbxref=GeneID:117222456
NW_022889366.1	Gnomon	gene	1214720	1542908	.	+	.	Name=LOC117222457;ID=gene-LOC117222457;Dbxref=GeneID:117222457
NW_022889366.1	Gnomon	gene	368722	369301	.	-	.	Name=LOC117222454;ID=gene-LOC117222454;Dbxref=GeneID:117222454
NW_022889366.1	Gnomon	gene	3230700	3239870	.	-	.	Name=LOC117222455;ID=gene-LOC117222455;Dbxref=GeneID:117222455
NW_022889366.1	Gnomon	gene	2194715	2195529	.	-	.	Name=LOC117222458;ID=gene-LOC117222458;Dbxref=GeneID:117222458
NW_022889366.1	Gnomon	gene	1573936	1626751	.	+	.	Name=LOC117222459;ID=gene-LOC117222459;Dbxref=GeneID:117222459
NW_022889366.1	Gnomon	gene	282208	284188	.	-	.	Name=LOC117222452;ID=gene-LOC117222452;Dbxref=GeneID:117222452
NW_022889366.1	Gnomon	gene	213586	414813	.	-	.	Name=LOC117222450;ID=gene-LOC117222450;Dbxref=GeneID:117222450
NW_022889366.1	Gnomon	gene	438811	440170	.	+	.	Name=LOC117222451;ID=gene-LOC117222451;Dbxref=GeneID:117222451
NW_022889366.1	Gnomon	gene	1705618	1710332	.	-	.	Name=LOC117222467;ID=gene-LOC117222467;Dbxref=GeneID:117222467
NW_022889366.1	Gnomon	gene	1722437	1731380	.	-	.	Name=LOC117222468;ID=gene-LOC117222468;Dbxref=GeneID:117222468
NW_022889366.1	Gnomon	gene	1673375	1675511	.	-	.	Name=LOC117222465;ID=gene-LOC117222465;Dbxref=GeneID:117222465
NW_022889366.1	Gnomon	gene	1684522	1686895	.	-	.	Name=LOC117222466;ID=gene-LOC117222466;Dbxref=GeneID:117222466
NW_022889366.1	Gnomon	gene	1628456	1673322	.	+	.	Name=LOC117222460;ID=gene-LOC117222460;Dbxref=GeneID:117222460
NW_022889366.1	Gnomon	gene	1675921	1677472	.	+	.	Name=LOC117222463;ID=gene-LOC117222463;Dbxref=GeneID:117222463
NW_022889366.1	Gnomon	gene	1677183	1678450	.	-	.	Name=LOC117222464;ID=gene-LOC117222464;Dbxref=GeneID:117222464
NW_022889366.1	Gnomon	gene	1685046	1716454	.	+	.	Name=LOC117222461;ID=gene-LOC117222461;Dbxref=GeneID:117222461
NW_022889366.1	Gnomon	gene	1678871	1684381	.	+	.	Name=LOC117222462;ID=gene-LOC117222462;Dbxref=GeneID:117222462
NW_022889366.1	Gnomon	gene	451299	886736	.	+	.	Name=LOC117222478;ID=gene-LOC117222478;Dbxref=GeneID:117222478
NW_022889366.1	Gnomon	gene	460198	487183	.	-	.	Name=LOC117222479;ID=gene-LOC117222479;Dbxref=GeneID:117222479
NW_022889366.1	Gnomon	gene	1007258	1014515	.	-	.	Name=LOC117222470;ID=gene-LOC117222470;Dbxref=GeneID:117222470
NW_022889366.1	Gnomon	gene	1014414	1017023	.	+	.	Name=LOC117222471;ID=gene-LOC117222471;Dbxref=GeneID:117222471
NW_022889366.1	Gnomon	gene	3242583	3264873	.	-	.	Name=LOC117222474;ID=gene-LOC117222474;Dbxref=GeneID:117222474
NW_022889366.1	Gnomon	gene	62777	64130	.	+	.	Name=LOC117222475;ID=gene-LOC117222475;Dbxref=GeneID:117222475
NW_022889366.1	Gnomon	gene	5180	7573	.	+	.	Name=LOC117222472;ID=gene-LOC117222472;Dbxref=GeneID:117222472
NW_022889366.1	Gnomon	gene	10647	13068	.	+	.	Name=LOC117222473;ID=gene-LOC117222473;Dbxref=GeneID:117222473
NW_022889366.1	Gnomon	gene	3005493	3007356	.	+	.	Name=LOC117222489;ID=gene-LOC117222489;Dbxref=GeneID:117222489
NW_022889366.1	Gnomon	gene	3001119	3006625	.	-	.	Name=LOC117222488;ID=gene-LOC117222488;Dbxref=GeneID:117222488
NW_022889366.1	Gnomon	gene	442867	444880	.	-	.	Name=LOC117222481;ID=gene-LOC117222481;Dbxref=GeneID:117222481
NW_022889366.1	Gnomon	gene	448129	450671	.	-	.	Name=LOC117222482;ID=gene-LOC117222482;Dbxref=GeneID:117222482
NW_022889366.1	Gnomon	gene	886610	888305	.	-	.	Name=LOC117222480;ID=gene-LOC117222480;Dbxref=GeneID:117222480
NW_022889366.1	Gnomon	gene	2576163	2755874	.	-	.	Name=LOC117222485;ID=gene-LOC117222485;Dbxref=GeneID:117222485
NW_022889366.1	Gnomon	gene	3007622	3009815	.	-	.	Name=LOC117222486;ID=gene-LOC117222486;Dbxref=GeneID:117222486
NW_022889366.1	Gnomon	gene	797003	797537	.	-	.	Name=LOC117222483;ID=gene-LOC117222483;Dbxref=GeneID:117222483
NW_022889366.1	Gnomon	gene	977579	979369	.	-	.	Name=LOC117222484;ID=gene-LOC117222484;Dbxref=GeneID:117222484
NW_022889366.1	Gnomon	gene	3018371	3205970	.	-	.	Name=LOC117222490;ID=gene-LOC117222490;Dbxref=GeneID:117222490
NW_022889366.1	cmsearch	gene	1532822	1532944	.	+	.	Name=LOC117222491;ID=gene-LOC117222491;Dbxref=GeneID:117222491
NW_022889366.1	tRNAscan-SE	exon	2086529	2086566	.	-	.	ID=exon-Trnal-caa-1;Dbxref=GeneID:117222495;Note=transfer RNA leucine (anticodon CAA);Parent=rna-Trnal-caa
NW_022889366.1	tRNAscan-SE	exon	2086447	2086491	.	-	.	ID=exon-Trnal-caa-2;Dbxref=GeneID:117222495;Note=transfer RNA leucine (anticodon CAA);Parent=rna-Trnal-caa
NW_022889366.1	Gnomon	CDS	1691804	1691994	.	+	0	Name=XP_033330060.1;ID=cds-XP_033330060.1;Dbxref=GeneID:117222461%2CGenbank:XP_033330060.1;Parent=rna-XM_033474169.1
NW_022889366.1	Gnomon	CDS	1706746	1706896	.	+	0	Name=XP_033330060.1;ID=cds-XP_033330060.1;Dbxref=GeneID:117222461%2CGenbank:XP_033330060.1;Parent=rna-XM_033474169.1
NW_022889366.1	Gnomon	CDS	1708336	1708573	.	+	0	Name=XP_033330060.1;ID=cds-XP_033330060.1;Dbxref=GeneID:117222461%2CGenbank:XP_033330060.1;Parent=rna-XM_033474169.1
NW_022889366.1	Gnomon	CDS	1710096	1710321	.	+	0	Name=XP_033330060.1;ID=cds-XP_033330060.1;Dbxref=GeneID:117222461%2CGenbank:XP_033330060.1;Parent=rna-XM_033474169.1
NW_022889366.1	Gnomon	CDS	1712767	1712965	.	+	0	Name=XP_033330060.1;ID=cds-XP_033330060.1;Dbxref=GeneID:117222461%2CGenbank:XP_033330060.1;Parent=rna-XM_033474169.1
NW_022889366.1	Gnomon	CDS	1713802	1713994	.	+	0	Name=XP_033330060.1;ID=cds-XP_033330060.1;Dbxref=GeneID:117222461%2CGenbank:XP_033330060.1;Parent=rna-XM_033474169.1
NW_022889366.1	Gnomon	CDS	1714163	1714309	.	+	0	Name=XP_033330060.1;ID=cds-XP_033330060.1;Dbxref=GeneID:117222461%2CGenbank:XP_033330060.1;Parent=rna-XM_033474169.1
NW_022889366.1	Gnomon	CDS	1714389	1714526	.	+	0	Name=XP_033330060.1;ID=cds-XP_033330060.1;Dbxref=GeneID:117222461%2CGenbank:XP_033330060.1;Parent=rna-XM_033474169.1
NW_022889366.1	Gnomon	CDS	1714616	1714773	.	+	0	Name=XP_033330060.1;ID=cds-XP_033330060.1;Dbxref=GeneID:117222461%2CGenbank:XP_033330060.1;Parent=rna-XM_033474169.1
NW_022889366.1	Gnomon	CDS	1714951	1715259	.	+	0	Name=XP_033330060.1;ID=cds-XP_033330060.1;Dbxref=GeneID:117222461%2CGenbank:XP_033330060.1;Parent=rna-XM_033474169.1
NW_022889366.1	Gnomon	exon	1024071	1024218	.	-	.	ID=exon-XM_033474145.1-1;Dbxref=GeneID:117222448%2CGenbank:XM_033474145.1;Parent=rna-XM_033474145.1
NW_022889366.1	Gnomon	exon	1023568	1023671	.	-	.	ID=exon-XM_033474145.1-2;Dbxref=GeneID:117222448%2CGenbank:XM_033474145.1;Parent=rna-XM_033474145.1
NW_022889366.1	Gnomon	exon	1020959	1021270	.	-	.	ID=exon-XM_033474145.1-3;Dbxref=GeneID:117222448%2CGenbank:XM_033474145.1;Parent=rna-XM_033474145.1
NW_022889366.1	Gnomon	exon	1020666	1020854	.	-	.	ID=exon-XM_033474145.1-4;Dbxref=GeneID:117222448%2CGenbank:XM_033474145.1;Parent=rna-XM_033474145.1
NW_022889366.1	Gnomon	exon	1019637	1020593	.	-	.	ID=exon-XM_033474145.1-5;Dbxref=GeneID:117222448%2CGenbank:XM_033474145.1;Parent=rna-XM_033474145.1
NW_022889366.1	Gnomon	exon	1795204	1795846	.	+	.	ID=exon-XR_004490692.1-2;Dbxref=GeneID:117222425%2CGenbank:XR_004490692.1;Parent=rna-XR_004490692.1
NW_022889366.1	Gnomon	exon	1793794	1794672	.	+	.	ID=exon-XR_004490692.1-1;Dbxref=GeneID:117222425%2CGenbank:XR_004490692.1;Parent=rna-XR_004490692.1
NW_022889366.1	Gnomon	exon	470604	470876	.	-	.	ID=exon-XM_033474197.1-1;Dbxref=GeneID:117222479%2CGenbank:XM_033474197.1;Parent=rna-XM_033474197.1
NW_022889366.1	Gnomon	exon	468780	470538	.	-	.	ID=exon-XM_033474197.1-2;Dbxref=GeneID:117222479%2CGenbank:XM_033474197.1;Parent=rna-XM_033474197.1
NW_022889366.1	Gnomon	exon	462562	462776	.	-	.	ID=exon-XM_033474197.1-7;Dbxref=GeneID:117222479%2CGenbank:XM_033474197.1;Parent=rna-XM_033474197.1
NW_022889366.1	Gnomon	exon	460198	461363	.	-	.	ID=exon-XM_033474197.1-8;Dbxref=GeneID:117222479%2CGenbank:XM_033474197.1;Parent=rna-XM_033474197.1
NW_022889366.1	Gnomon	exon	468535	468642	.	-	.	ID=exon-XM_033474197.1-3;Dbxref=GeneID:117222479%2CGenbank:XM_033474197.1;Parent=rna-XM_033474197.1
NW_022889366.1	Gnomon	exon	466033	466298	.	-	.	ID=exon-XM_033474197.1-4;Dbxref=GeneID:117222479%2CGenbank:XM_033474197.1;Parent=rna-XM_033474197.1
NW_022889366.1	Gnomon	exon	464118	464274	.	-	.	ID=exon-XM_033474197.1-5;Dbxref=GeneID:117222479%2CGenbank:XM_033474197.1;Parent=rna-XM_033474197.1
NW_022889366.1	Gnomon	exon	462859	462982	.	-	.	ID=exon-XM_033474197.1-6;Dbxref=GeneID:117222479%2CGenbank:XM_033474197.1;Parent=rna-XM_033474197.1
NW_022889366.1	Gnomon	CDS	504	812	.	+	0	Name=XP_033329994.1;ID=cds-XP_033329994.1;Dbxref=GeneID:117222422%2CGenbank:XP_033329994.1;Parent=rna-XM_033474103.1
NW_022889366.1	Gnomon	CDS	1697	1864	.	+	0	Name=XP_033329994.1;ID=cds-XP_033329994.1;Dbxref=GeneID:117222422%2CGenbank:XP_033329994.1;Parent=rna-XM_033474103.1
NW_022889366.1	Gnomon	exon	2648326	2648507	.	-	.	ID=exon-XM_033474204.1-11;Dbxref=GeneID:117222485%2CGenbank:XM_033474204.1;Parent=rna-XM_033474204.1
NW_022889366.1	Gnomon	exon	2621217	2621380	.	-	.	ID=exon-XM_033474204.1-12;Dbxref=GeneID:117222485%2CGenbank:XM_033474204.1;Parent=rna-XM_033474204.1
NW_022889366.1	Gnomon	exon	2614996	2615197	.	-	.	ID=exon-XM_033474204.1-13;Dbxref=GeneID:117222485%2CGenbank:XM_033474204.1;Parent=rna-XM_033474204.1
NW_022889366.1	Gnomon	exon	2591994	2592373	.	-	.	ID=exon-XM_033474204.1-14;Dbxref=GeneID:117222485%2CGenbank:XM_033474204.1;Parent=rna-XM_033474204.1
NW_022889366.1	Gnomon	exon	2700806	2700911	.	-	.	ID=exon-XM_033474204.1-10;Dbxref=GeneID:117222485%2CGenbank:XM_033474204.1;Parent=rna-XM_033474204.1
NW_022889366.1	Gnomon	exon	2576163	2586171	.	-	.	ID=exon-XM_033474204.1-15;Dbxref=GeneID:117222485%2CGenbank:XM_033474204.1;Parent=rna-XM_033474204.1
NW_022889366.1	Gnomon	gene	1737978	1801038	.	+	.	Name=LOC117222423;ID=gene-LOC117222423;Dbxref=GeneID:117222423
NW_022889366.1	Gnomon	gene	1801215	1803192	.	-	.	Name=LOC117222424;ID=gene-LOC117222424;Dbxref=GeneID:117222424
NW_022889366.1	Gnomon	gene	504	2122	.	+	.	Name=LOC117222422;ID=gene-LOC117222422;Dbxref=GeneID:117222422
NW_022889366.1	Gnomon	gene	3274122	3275264	.	-	.	Name=LOC117222427;ID=gene-LOC117222427;Dbxref=GeneID:117222427
NW_022889366.1	Gnomon	gene	1048441	1211929	.	+	.	Name=LOC117222428;ID=gene-LOC117222428;Dbxref=GeneID:117222428
NW_022889366.1	Gnomon	gene	1793794	1795846	.	+	.	Name=LOC117222425;ID=gene-LOC117222425;Dbxref=GeneID:117222425
NW_022889366.1	Gnomon	gene	3272475	3274132	.	+	.	Name=LOC117222426;ID=gene-LOC117222426;Dbxref=GeneID:117222426
NW_022889366.1	Gnomon	gene	1101054	1101697	.	-	.	Name=LOC117222429;ID=gene-LOC117222429;Dbxref=GeneID:117222429
NW_022889366.1	Gnomon	gene	1027936	1036678	.	-	.	Name=LOC117222434;ID=gene-LOC117222434;Dbxref=GeneID:117222434
NW_022889366.1	Gnomon	gene	1024740	1027418	.	+	.	Name=LOC117222435;ID=gene-LOC117222435;Dbxref=GeneID:117222435
NW_022889366.1	Gnomon	gene	2191551	2194311	.	-	.	Name=LOC117222432;ID=gene-LOC117222432;Dbxref=GeneID:117222432
NW_022889366.1	Gnomon	gene	2195554	2196595	.	-	.	Name=LOC117222433;ID=gene-LOC117222433;Dbxref=GeneID:117222433
NW_022889366.1	Gnomon	gene	2205593	2562159	.	-	.	Name=LOC117222438;ID=gene-LOC117222438;Dbxref=GeneID:117222438
NW_022889366.1	Gnomon	gene	3286912	3597833	.	-	.	Name=LOC117222439;ID=gene-LOC117222439;Dbxref=GeneID:117222439
NW_022889366.1	Gnomon	gene	892516	939648	.	-	.	Name=LOC117222437;ID=gene-LOC117222437;Dbxref=GeneID:117222437
NW_022889366.1	Gnomon	gene	1804268	2191751	.	+	.	Name=LOC117222430;ID=gene-LOC117222430;Dbxref=GeneID:117222430
NW_022889366.1	Gnomon	gene	3268778	3271896	.	-	.	Name=LOC117222445;ID=gene-LOC117222445;Dbxref=GeneID:117222445
NW_022889366.1	Gnomon	gene	2196861	2199632	.	+	.	Name=LOC117222446;ID=gene-LOC117222446;Dbxref=GeneID:117222446
NW_022889366.1	Gnomon	gene	3306747	3307356	.	+	.	Name=LOC117222444;ID=gene-LOC117222444;Dbxref=GeneID:117222444
NW_022889366.1	Gnomon	gene	296716	302649	.	+	.	Name=LOC117222449;ID=gene-LOC117222449;Dbxref=GeneID:117222449
NW_022889366.1	Gnomon	gene	2200867	2203686	.	-	.	Name=LOC117222447;ID=gene-LOC117222447;Dbxref=GeneID:117222447
NW_022889366.1	Gnomon	gene	1019637	1024319	.	-	.	Name=LOC117222448;ID=gene-LOC117222448;Dbxref=GeneID:117222448
NW_022889366.1	Gnomon	gene	3340721	3344175	.	+	.	Name=LOC117222441;ID=gene-LOC117222441;Dbxref=GeneID:117222441
NW_022889366.1	Gnomon	gene	3537081	3541542	.	+	.	Name=LOC117222442;ID=gene-LOC117222442;Dbxref=GeneID:117222442
NW_022889366.1	Gnomon	gene	3344222	3345091	.	+	.	Name=LOC117222440;ID=gene-LOC117222440;Dbxref=GeneID:117222440
NW_022889366.1	Gnomon	exon	1661499	1661656	.	+	.	ID=exon-XM_033474168.1-7;Dbxref=GeneID:117222460%2CGenbank:XM_033474168.1;Parent=rna-XM_033474168.1
NW_022889366.1	Gnomon	exon	1661973	1662131	.	+	.	ID=exon-XM_033474168.1-8;Dbxref=GeneID:117222460%2CGenbank:XM_033474168.1;Parent=rna-XM_033474168.1
NW_022889366.1	Gnomon	exon	1662214	1662340	.	+	.	ID=exon-XM_033474168.1-9;Dbxref=GeneID:117222460%2CGenbank:XM_033474168.1;Parent=rna-XM_033474168.1
NW_022889366.1	Gnomon	exon	1654382	1654676	.	+	.	ID=exon-XM_033474168.1-3;Dbxref=GeneID:117222460%2CGenbank:XM_033474168.1;Parent=rna-XM_033474168.1
NW_022889366.1	Gnomon	exon	1656988	1657129	.	+	.	ID=exon-XM_033474168.1-4;Dbxref=GeneID:117222460%2CGenbank:XM_033474168.1;Parent=rna-XM_033474168.1
NW_022889366.1	Gnomon	exon	1658511	1658704	.	+	.	ID=exon-XM_033474168.1-5;Dbxref=GeneID:117222460%2CGenbank:XM_033474168.1;Parent=rna-XM_033474168.1
NW_022889366.1	Gnomon	exon	1659731	1660367	.	+	.	ID=exon-XM_033474168.1-6;Dbxref=GeneID:117222460%2CGenbank:XM_033474168.1;Parent=rna-XM_033474168.1
NW_022889366.1	Gnomon	exon	1628459	1628812	.	+	.	ID=exon-XM_033474168.1-1;Dbxref=GeneID:117222460%2CGenbank:XM_033474168.1;Parent=rna-XM_033474168.1
NW_022889366.1	Gnomon	exon	1653468	1653824	.	+	.	ID=exon-XM_033474168.1-2;Dbxref=GeneID:117222460%2CGenbank:XM_033474168.1;Parent=rna-XM_033474168.1
NW_022889366.1	Gnomon	mRNA	2205593	2562159	.	-	.	Name=XM_033474131.1;ID=rna-XM_033474131.1;Dbxref=GeneID:117222438%2CGenbank:XM_033474131.1;Parent=gene-LOC117222438
NW_022889366.1	Gnomon	exon	1675921	1677472	.	+	.	ID=exon-XM_033474174.1-1;Dbxref=GeneID:117222463%2CGenbank:XM_033474174.1;Parent=rna-XM_033474174.1
NW_022889366.1	Gnomon	exon	1101460	1101697	.	-	.	ID=exon-XR_004490694.1-1;Dbxref=GeneID:117222429%2CGenbank:XR_004490694.1;Parent=rna-XR_004490694.1
NW_022889366.1	Gnomon	exon	1101054	1101299	.	-	.	ID=exon-XR_004490694.1-2;Dbxref=GeneID:117222429%2CGenbank:XR_004490694.1;Parent=rna-XR_004490694.1
NW_022889366.1	Gnomon	CDS	1628775	1628812	.	+	0	Name=XP_033330059.1;ID=cds-XP_033330059.1;Dbxref=GeneID:117222460%2CGenbank:XP_033330059.1;Parent=rna-XM_033474168.1
NW_022889366.1	Gnomon	CDS	1653468	1653824	.	+	0	Name=XP_033330059.1;ID=cds-XP_033330059.1;Dbxref=GeneID:117222460%2CGenbank:XP_033330059.1;Parent=rna-XM_033474168.1
NW_022889366.1	Gnomon	CDS	1654382	1654676	.	+	0	Name=XP_033330059.1;ID=cds-XP_033330059.1;Dbxref=GeneID:117222460%2CGenbank:XP_033330059.1;Parent=rna-XM_033474168.1
NW_022889366.1	Gnomon	CDS	1656988	1657129	.	+	0	Name=XP_033330059.1;ID=cds-XP_033330059.1;Dbxref=GeneID:117222460%2CGenbank:XP_033330059.1;Parent=rna-XM_033474168.1
NW_022889366.1	Gnomon	CDS	1658511	1658704	.	+	0	Name=XP_033330059.1;ID=cds-XP_033330059.1;Dbxref=GeneID:117222460%2CGenbank:XP_033330059.1;Parent=rna-XM_033474168.1
NW_022889366.1	Gnomon	CDS	1659731	1660367	.	+	0	Name=XP_033330059.1;ID=cds-XP_033330059.1;Dbxref=GeneID:117222460%2CGenbank:XP_033330059.1;Parent=rna-XM_033474168.1
NW_022889366.1	Gnomon	CDS	1661499	1661656	.	+	0	Name=XP_033330059.1;ID=cds-XP_033330059.1;Dbxref=GeneID:117222460%2CGenbank:XP_033330059.1;Parent=rna-XM_033474168.1
NW_022889366.1	Gnomon	CDS	1661973	1662131	.	+	0	Name=XP_033330059.1;ID=cds-XP_033330059.1;Dbxref=GeneID:117222460%2CGenbank:XP_033330059.1;Parent=rna-XM_033474168.1
NW_022889366.1	Gnomon	CDS	1662214	1662340	.	+	0	Name=XP_033330059.1;ID=cds-XP_033330059.1;Dbxref=GeneID:117222460%2CGenbank:XP_033330059.1;Parent=rna-XM_033474168.1
NW_022889366.1	Gnomon	CDS	1671988	1672790	.	+	0	Name=XP_033330059.1;ID=cds-XP_033330059.1;Dbxref=GeneID:117222460%2CGenbank:XP_033330059.1;Parent=rna-XM_033474168.1
NW_022889366.1	Gnomon	CDS	1672952	1673077	.	+	0	Name=XP_033330059.1;ID=cds-XP_033330059.1;Dbxref=GeneID:117222460%2CGenbank:XP_033330059.1;Parent=rna-XM_033474168.1
NW_022889366.1	Gnomon	mRNA	2205593	2562159	.	-	.	Name=XM_033474130.1;ID=rna-XM_033474130.1;Dbxref=GeneID:117222438%2CGenbank:XM_033474130.1;Parent=gene-LOC117222438
NW_022889366.1	Gnomon	exon	1036544	1036678	.	-	.	ID=exon-XM_033474126.1-1;Dbxref=GeneID:117222434%2CGenbank:XM_033474126.1;Note=The sequence of the model RefSeq transcript was modified relative to this genomic sequence to represent the inferred CDS: added 656 bases not found in genome assembly;Parent=rna-XM_033474126.1
NW_022889366.1	Gnomon	exon	1036237	1036467	.	-	.	ID=exon-XM_033474126.1-2;Dbxref=GeneID:117222434%2CGenbank:XM_033474126.1;Note=The sequence of the model RefSeq transcript was modified relative to this genomic sequence to represent the inferred CDS: added 656 bases not found in genome assembly;Parent=rna-XM_033474126.1
NW_022889366.1	Gnomon	exon	1035907	1036160	.	-	.	ID=exon-XM_033474126.1-3;Dbxref=GeneID:117222434%2CGenbank:XM_033474126.1;Note=The sequence of the model RefSeq transcript was modified relative to this genomic sequence to represent the inferred CDS: added 656 bases not found in genome assembly;Parent=rna-XM_033474126.1
NW_022889366.1	Gnomon	exon	1035673	1035805	.	-	.	ID=exon-XM_033474126.1-4;Dbxref=GeneID:117222434%2CGenbank:XM_033474126.1;Note=The sequence of the model RefSeq transcript was modified relative to this genomic sequence to represent the inferred CDS: added 656 bases not found in genome assembly;Parent=rna-XM_033474126.1
NW_022889366.1	Gnomon	exon	1034109	1034439	.	-	.	ID=exon-XM_033474126.1-9;Dbxref=GeneID:117222434%2CGenbank:XM_033474126.1;Note=The sequence of the model RefSeq transcript was modified relative to this genomic sequence to represent the inferred CDS: added 656 bases not found in genome assembly;Parent=rna-XM_033474126.1
NW_022889366.1	Gnomon	exon	1035401	1035602	.	-	.	ID=exon-XM_033474126.1-5;Dbxref=GeneID:117222434%2CGenbank:XM_033474126.1;Note=The sequence of the model RefSeq transcript was modified relative to this genomic sequence to represent the inferred CDS: added 656 bases not found in genome assembly;Parent=rna-XM_033474126.1
NW_022889366.1	Gnomon	exon	1035099	1035294	.	-	.	ID=exon-XM_033474126.1-6;Dbxref=GeneID:117222434%2CGenbank:XM_033474126.1;Note=The sequence of the model RefSeq transcript was modified relative to this genomic sequence to represent the inferred CDS: added 656 bases not found in genome assembly;Parent=rna-XM_033474126.1
NW_022889366.1	Gnomon	exon	1034863	1035032	.	-	.	ID=exon-XM_033474126.1-7;Dbxref=GeneID:117222434%2CGenbank:XM_033474126.1;Note=The sequence of the model RefSeq transcript was modified relative to this genomic sequence to represent the inferred CDS: added 656 bases not found in genome assembly;Parent=rna-XM_033474126.1
NW_022889366.1	Gnomon	exon	1034524	1034791	.	-	.	ID=exon-XM_033474126.1-8;Dbxref=GeneID:117222434%2CGenbank:XM_033474126.1;Note=The sequence of the model RefSeq transcript was modified relative to this genomic sequence to represent the inferred CDS: added 656 bases not found in genome assembly;Parent=rna-XM_033474126.1
NW_022889366.1	Gnomon	CDS	1638717	1638805	.	+	0	Name=XP_033330058.1;ID=cds-XP_033330058.1;Dbxref=GeneID:117222460%2CGenbank:XP_033330058.1;Parent=rna-XM_033474167.1
NW_022889366.1	Gnomon	CDS	1653468	1653824	.	+	0	Name=XP_033330058.1;ID=cds-XP_033330058.1;Dbxref=GeneID:117222460%2CGenbank:XP_033330058.1;Parent=rna-XM_033474167.1
NW_022889366.1	Gnomon	CDS	1654382	1654676	.	+	0	Name=XP_033330058.1;ID=cds-XP_033330058.1;Dbxref=GeneID:117222460%2CGenbank:XP_033330058.1;Parent=rna-XM_033474167.1
NW_022889366.1	Gnomon	CDS	1656988	1657129	.	+	0	Name=XP_033330058.1;ID=cds-XP_033330058.1;Dbxref=GeneID:117222460%2CGenbank:XP_033330058.1;Parent=rna-XM_033474167.1
NW_022889366.1	Gnomon	CDS	1658511	1658704	.	+	0	Name=XP_033330058.1;ID=cds-XP_033330058.1;Dbxref=GeneID:117222460%2CGenbank:XP_033330058.1;Parent=rna-XM_033474167.1
NW_022889366.1	Gnomon	CDS	1659731	1660367	.	+	0	Name=XP_033330058.1;ID=cds-XP_033330058.1;Dbxref=GeneID:117222460%2CGenbank:XP_033330058.1;Parent=rna-XM_033474167.1
NW_022889366.1	Gnomon	CDS	1661499	1661656	.	+	0	Name=XP_033330058.1;ID=cds-XP_033330058.1;Dbxref=GeneID:117222460%2CGenbank:XP_033330058.1;Parent=rna-XM_033474167.1
NW_022889366.1	Gnomon	CDS	1661973	1662131	.	+	0	Name=XP_033330058.1;ID=cds-XP_033330058.1;Dbxref=GeneID:117222460%2CGenbank:XP_033330058.1;Parent=rna-XM_033474167.1
NW_022889366.1	Gnomon	CDS	1662214	1662340	.	+	0	Name=XP_033330058.1;ID=cds-XP_033330058.1;Dbxref=GeneID:117222460%2CGenbank:XP_033330058.1;Parent=rna-XM_033474167.1
NW_022889366.1	Gnomon	CDS	1671988	1672790	.	+	0	Name=XP_033330058.1;ID=cds-XP_033330058.1;Dbxref=GeneID:117222460%2CGenbank:XP_033330058.1;Parent=rna-XM_033474167.1
NW_022889366.1	Gnomon	CDS	1672952	1673077	.	+	0	Name=XP_033330058.1;ID=cds-XP_033330058.1;Dbxref=GeneID:117222460%2CGenbank:XP_033330058.1;Parent=rna-XM_033474167.1
NW_022889366.1	Gnomon	mRNA	2205593	2268046	.	-	.	Name=XM_033474133.1;ID=rna-XM_033474133.1;Dbxref=GeneID:117222438%2CGenbank:XM_033474133.1;Parent=gene-LOC117222438
NW_022889366.1	Gnomon	exon	504	812	.	+	.	ID=exon-XM_033474103.1-1;Dbxref=GeneID:117222422%2CGenbank:XM_033474103.1;Parent=rna-XM_033474103.1
NW_022889366.1	Gnomon	exon	1697	2122	.	+	.	ID=exon-XM_033474103.1-2;Dbxref=GeneID:117222422%2CGenbank:XM_033474103.1;Parent=rna-XM_033474103.1
NW_022889366.1	Gnomon	CDS	1628775	1628812	.	+	0	Name=XP_033330057.1;ID=cds-XP_033330057.1;Dbxref=GeneID:117222460%2CGenbank:XP_033330057.1;Parent=rna-XM_033474166.1
NW_022889366.1	Gnomon	CDS	1650917	1650979	.	+	0	Name=XP_033330057.1;ID=cds-XP_033330057.1;Dbxref=GeneID:117222460%2CGenbank:XP_033330057.1;Parent=rna-XM_033474166.1
NW_022889366.1	Gnomon	CDS	1653468	1653824	.	+	0	Name=XP_033330057.1;ID=cds-XP_033330057.1;Dbxref=GeneID:117222460%2CGenbank:XP_033330057.1;Parent=rna-XM_033474166.1
NW_022889366.1	Gnomon	CDS	1654382	1654676	.	+	0	Name=XP_033330057.1;ID=cds-XP_033330057.1;Dbxref=GeneID:117222460%2CGenbank:XP_033330057.1;Parent=rna-XM_033474166.1
NW_022889366.1	Gnomon	CDS	1656988	1657129	.	+	0	Name=XP_033330057.1;ID=cds-XP_033330057.1;Dbxref=GeneID:117222460%2CGenbank:XP_033330057.1;Parent=rna-XM_033474166.1
NW_022889366.1	Gnomon	CDS	1658511	1658704	.	+	0	Name=XP_033330057.1;ID=cds-XP_033330057.1;Dbxref=GeneID:117222460%2CGenbank:XP_033330057.1;Parent=rna-XM_033474166.1
NW_022889366.1	Gnomon	CDS	1659731	1660367	.	+	0	Name=XP_033330057.1;ID=cds-XP_033330057.1;Dbxref=GeneID:117222460%2CGenbank:XP_033330057.1;Parent=rna-XM_033474166.1
NW_022889366.1	Gnomon	CDS	1661499	1661656	.	+	0	Name=XP_033330057.1;ID=cds-XP_033330057.1;Dbxref=GeneID:117222460%2CGenbank:XP_033330057.1;Parent=rna-XM_033474166.1
NW_022889366.1	Gnomon	CDS	1661973	1662131	.	+	0	Name=XP_033330057.1;ID=cds-XP_033330057.1;Dbxref=GeneID:117222460%2CGenbank:XP_033330057.1;Parent=rna-XM_033474166.1
NW_022889366.1	Gnomon	CDS	1662214	1662340	.	+	0	Name=XP_033330057.1;ID=cds-XP_033330057.1;Dbxref=GeneID:117222460%2CGenbank:XP_033330057.1;Parent=rna-XM_033474166.1
NW_022889366.1	Gnomon	CDS	1671988	1672790	.	+	0	Name=XP_033330057.1;ID=cds-XP_033330057.1;Dbxref=GeneID:117222460%2CGenbank:XP_033330057.1;Parent=rna-XM_033474166.1
NW_022889366.1	Gnomon	CDS	1672952	1673077	.	+	0	Name=XP_033330057.1;ID=cds-XP_033330057.1;Dbxref=GeneID:117222460%2CGenbank:XP_033330057.1;Parent=rna-XM_033474166.1
NW_022889366.1	tRNAscan-SE	tRNA	2086447	2086566	.	-	.	ID=rna-Trnal-caa;Dbxref=GeneID:117222495;Note=transfer RNA leucine (anticodon CAA);Parent=gene-Trnal-caa
NW_022889366.1	Gnomon	exon	1799948	1800179	.	+	.	ID=exon-XM_033474104.1-12;Dbxref=GeneID:117222423%2CGenbank:XM_033474104.1;Parent=rna-XM_033474104.1
NW_022889366.1	Gnomon	exon	1800269	1801038	.	+	.	ID=exon-XM_033474104.1-13;Dbxref=GeneID:117222423%2CGenbank:XM_033474104.1;Parent=rna-XM_033474104.1
NW_022889366.1	Gnomon	exon	1799071	1799295	.	+	.	ID=exon-XM_033474104.1-10;Dbxref=GeneID:117222423%2CGenbank:XM_033474104.1;Parent=rna-XM_033474104.1
NW_022889366.1	Gnomon	exon	1799576	1799779	.	+	.	ID=exon-XM_033474104.1-11;Dbxref=GeneID:117222423%2CGenbank:XM_033474104.1;Parent=rna-XM_033474104.1
NW_022889366.1	Gnomon	CDS	1638717	1638805	.	+	0	Name=XP_033330056.1;ID=cds-XP_033330056.1;Dbxref=GeneID:117222460%2CGenbank:XP_033330056.1;Parent=rna-XM_033474165.1
NW_022889366.1	Gnomon	CDS	1650917	1650979	.	+	0	Name=XP_033330056.1;ID=cds-XP_033330056.1;Dbxref=GeneID:117222460%2CGenbank:XP_033330056.1;Parent=rna-XM_033474165.1
NW_022889366.1	Gnomon	CDS	1653468	1653824	.	+	0	Name=XP_033330056.1;ID=cds-XP_033330056.1;Dbxref=GeneID:117222460%2CGenbank:XP_033330056.1;Parent=rna-XM_033474165.1
NW_022889366.1	Gnomon	CDS	1654382	1654676	.	+	0	Name=XP_033330056.1;ID=cds-XP_033330056.1;Dbxref=GeneID:117222460%2CGenbank:XP_033330056.1;Parent=rna-XM_033474165.1
NW_022889366.1	Gnomon	CDS	1656988	1657129	.	+	0	Name=XP_033330056.1;ID=cds-XP_033330056.1;Dbxref=GeneID:117222460%2CGenbank:XP_033330056.1;Parent=rna-XM_033474165.1
NW_022889366.1	Gnomon	CDS	1658511	1658704	.	+	0	Name=XP_033330056.1;ID=cds-XP_033330056.1;Dbxref=GeneID:117222460%2CGenbank:XP_033330056.1;Parent=rna-XM_033474165.1
NW_022889366.1	Gnomon	CDS	1659731	1660367	.	+	0	Name=XP_033330056.1;ID=cds-XP_033330056.1;Dbxref=GeneID:117222460%2CGenbank:XP_033330056.1;Parent=rna-XM_033474165.1
NW_022889366.1	Gnomon	CDS	1661499	1661656	.	+	0	Name=XP_033330056.1;ID=cds-XP_033330056.1;Dbxref=GeneID:117222460%2CGenbank:XP_033330056.1;Parent=rna-XM_033474165.1
NW_022889366.1	Gnomon	CDS	1661973	1662131	.	+	0	Name=XP_033330056.1;ID=cds-XP_033330056.1;Dbxref=GeneID:117222460%2CGenbank:XP_033330056.1;Parent=rna-XM_033474165.1
NW_022889366.1	Gnomon	CDS	1662214	1662340	.	+	0	Name=XP_033330056.1;ID=cds-XP_033330056.1;Dbxref=GeneID:117222460%2CGenbank:XP_033330056.1;Parent=rna-XM_033474165.1
NW_022889366.1	Gnomon	CDS	1671988	1672790	.	+	0	Name=XP_033330056.1;ID=cds-XP_033330056.1;Dbxref=GeneID:117222460%2CGenbank:XP_033330056.1;Parent=rna-XM_033474165.1
NW_022889366.1	Gnomon	CDS	1672952	1673077	.	+	0	Name=XP_033330056.1;ID=cds-XP_033330056.1;Dbxref=GeneID:117222460%2CGenbank:XP_033330056.1;Parent=rna-XM_033474165.1
NW_022889366.1	Gnomon	mRNA	3286912	3309537	.	-	.	Name=XM_033474135.1;ID=rna-XM_033474135.1;Dbxref=GeneID:117222439%2CGenbank:XM_033474135.1;Parent=gene-LOC117222439
NW_022889366.1	Gnomon	exon	439615	439743	.	+	.	ID=exon-XM_033474149.1-4;Dbxref=GeneID:117222451%2CGenbank:XM_033474149.1;Parent=rna-XM_033474149.1
NW_022889366.1	Gnomon	exon	439824	440170	.	+	.	ID=exon-XM_033474149.1-5;Dbxref=GeneID:117222451%2CGenbank:XM_033474149.1;Parent=rna-XM_033474149.1
NW_022889366.1	Gnomon	exon	438811	438920	.	+	.	ID=exon-XM_033474149.1-1;Dbxref=GeneID:117222451%2CGenbank:XM_033474149.1;Parent=rna-XM_033474149.1
NW_022889366.1	Gnomon	exon	439190	439312	.	+	.	ID=exon-XM_033474149.1-2;Dbxref=GeneID:117222451%2CGenbank:XM_033474149.1;Parent=rna-XM_033474149.1
NW_022889366.1	Gnomon	exon	439381	439552	.	+	.	ID=exon-XM_033474149.1-3;Dbxref=GeneID:117222451%2CGenbank:XM_033474149.1;Parent=rna-XM_033474149.1
NW_022889366.1	Gnomon	exon	618623	620105	.	+	.	ID=exon-XM_033474193.1-7;Dbxref=GeneID:117222478%2CGenbank:XM_033474193.1;Parent=rna-XM_033474193.1
NW_022889366.1	Gnomon	exon	621215	622475	.	+	.	ID=exon-XM_033474193.1-8;Dbxref=GeneID:117222478%2CGenbank:XM_033474193.1;Parent=rna-XM_033474193.1
NW_022889366.1	Gnomon	exon	822401	822515	.	+	.	ID=exon-XM_033474193.1-9;Dbxref=GeneID:117222478%2CGenbank:XM_033474193.1;Parent=rna-XM_033474193.1
NW_022889366.1	Gnomon	exon	581161	581335	.	+	.	ID=exon-XM_033474193.1-3;Dbxref=GeneID:117222478%2CGenbank:XM_033474193.1;Parent=rna-XM_033474193.1
NW_022889366.1	Gnomon	exon	587025	587298	.	+	.	ID=exon-XM_033474193.1-4;Dbxref=GeneID:117222478%2CGenbank:XM_033474193.1;Parent=rna-XM_033474193.1
NW_022889366.1	Gnomon	exon	601096	601391	.	+	.	ID=exon-XM_033474193.1-5;Dbxref=GeneID:117222478%2CGenbank:XM_033474193.1;Parent=rna-XM_033474193.1
NW_022889366.1	Gnomon	exon	613474	613720	.	+	.	ID=exon-XM_033474193.1-6;Dbxref=GeneID:117222478%2CGenbank:XM_033474193.1;Parent=rna-XM_033474193.1
NW_022889366.1	Gnomon	exon	513848	514595	.	+	.	ID=exon-XM_033474193.1-1;Dbxref=GeneID:117222478%2CGenbank:XM_033474193.1;Parent=rna-XM_033474193.1
NW_022889366.1	Gnomon	exon	527735	528496	.	+	.	ID=exon-XM_033474193.1-2;Dbxref=GeneID:117222478%2CGenbank:XM_033474193.1;Parent=rna-XM_033474193.1
NW_022889366.1	Gnomon	mRNA	2205593	2268046	.	-	.	Name=XM_033474134.1;ID=rna-XM_033474134.1;Dbxref=GeneID:117222438%2CGenbank:XM_033474134.1;Parent=gene-LOC117222438
NW_022889366.1	Gnomon	CDS	1628775	1628812	.	+	0	Name=XP_033330055.1;ID=cds-XP_033330055.1;Dbxref=GeneID:117222460%2CGenbank:XP_033330055.1;Parent=rna-XM_033474164.1
NW_022889366.1	Gnomon	CDS	1631874	1632233	.	+	0	Name=XP_033330055.1;ID=cds-XP_033330055.1;Dbxref=GeneID:117222460%2CGenbank:XP_033330055.1;Parent=rna-XM_033474164.1
NW_022889366.1	Gnomon	CDS	1650917	1650979	.	+	0	Name=XP_033330055.1;ID=cds-XP_033330055.1;Dbxref=GeneID:117222460%2CGenbank:XP_033330055.1;Parent=rna-XM_033474164.1
NW_022889366.1	Gnomon	CDS	1653468	1653824	.	+	0	Name=XP_033330055.1;ID=cds-XP_033330055.1;Dbxref=GeneID:117222460%2CGenbank:XP_033330055.1;Parent=rna-XM_033474164.1
NW_022889366.1	Gnomon	CDS	1654382	1654676	.	+	0	Name=XP_033330055.1;ID=cds-XP_033330055.1;Dbxref=GeneID:117222460%2CGenbank:XP_033330055.1;Parent=rna-XM_033474164.1
NW_022889366.1	Gnomon	CDS	1656988	1657129	.	+	0	Name=XP_033330055.1;ID=cds-XP_033330055.1;Dbxref=GeneID:117222460%2CGenbank:XP_033330055.1;Parent=rna-XM_033474164.1
NW_022889366.1	Gnomon	CDS	1658511	1658704	.	+	0	Name=XP_033330055.1;ID=cds-XP_033330055.1;Dbxref=GeneID:117222460%2CGenbank:XP_033330055.1;Parent=rna-XM_033474164.1
NW_022889366.1	Gnomon	CDS	1659731	1660367	.	+	0	Name=XP_033330055.1;ID=cds-XP_033330055.1;Dbxref=GeneID:117222460%2CGenbank:XP_033330055.1;Parent=rna-XM_033474164.1
NW_022889366.1	Gnomon	CDS	1661499	1661656	.	+	0	Name=XP_033330055.1;ID=cds-XP_033330055.1;Dbxref=GeneID:117222460%2CGenbank:XP_033330055.1;Parent=rna-XM_033474164.1
NW_022889366.1	Gnomon	CDS	1662214	1662340	.	+	0	Name=XP_033330055.1;ID=cds-XP_033330055.1;Dbxref=GeneID:117222460%2CGenbank:XP_033330055.1;Parent=rna-XM_033474164.1
NW_022889366.1	Gnomon	CDS	1671988	1672790	.	+	0	Name=XP_033330055.1;ID=cds-XP_033330055.1;Dbxref=GeneID:117222460%2CGenbank:XP_033330055.1;Parent=rna-XM_033474164.1
NW_022889366.1	Gnomon	CDS	1672952	1673077	.	+	0	Name=XP_033330055.1;ID=cds-XP_033330055.1;Dbxref=GeneID:117222460%2CGenbank:XP_033330055.1;Parent=rna-XM_033474164.1
NW_022889366.1	Gnomon	exon	3232524	3233009	.	-	.	ID=exon-XM_033474150.1-4;Dbxref=GeneID:117222455%2CGenbank:XM_033474150.1;Parent=rna-XM_033474150.1
NW_022889366.1	Gnomon	exon	3230700	3232081	.	-	.	ID=exon-XM_033474150.1-5;Dbxref=GeneID:117222455%2CGenbank:XM_033474150.1;Parent=rna-XM_033474150.1
NW_022889366.1	Gnomon	exon	3235079	3235293	.	-	.	ID=exon-XM_033474150.1-2;Dbxref=GeneID:117222455%2CGenbank:XM_033474150.1;Parent=rna-XM_033474150.1
NW_022889366.1	Gnomon	exon	3234668	3235026	.	-	.	ID=exon-XM_033474150.1-3;Dbxref=GeneID:117222455%2CGenbank:XM_033474150.1;Parent=rna-XM_033474150.1
NW_022889366.1	Gnomon	exon	3239690	3239870	.	-	.	ID=exon-XM_033474150.1-1;Dbxref=GeneID:117222455%2CGenbank:XM_033474150.1;Parent=rna-XM_033474150.1
NW_022889366.1	Gnomon	mRNA	3286912	3453708	.	-	.	Name=XM_033474137.1;ID=rna-XM_033474137.1;Dbxref=GeneID:117222439%2CGenbank:XM_033474137.1;Parent=gene-LOC117222439
NW_022889366.1	RefSeq	cDNA_match	1685046	1685318	.	+	.	ID=cac41e42-b3df-4b7c-b3bb-35659baa2c5e;Target=XM_033474169.1 1 273
NW_022889366.1	RefSeq	cDNA_match	1686469	1686591	.	+	.	ID=cac41e42-b3df-4b7c-b3bb-35659baa2c5e;Target=XM_033474169.1 1 273
NW_022889366.1	RefSeq	cDNA_match	1691751	1691994	.	+	.	ID=cac41e42-b3df-4b7c-b3bb-35659baa2c5e;Target=XM_033474169.1 1 273
NW_022889366.1	RefSeq	cDNA_match	1706746	1706896	.	+	.	ID=cac41e42-b3df-4b7c-b3bb-35659baa2c5e;Target=XM_033474169.1 1 273
NW_022889366.1	RefSeq	cDNA_match	1708336	1708573	.	+	.	ID=cac41e42-b3df-4b7c-b3bb-35659baa2c5e;Target=XM_033474169.1 1 273
NW_022889366.1	RefSeq	cDNA_match	1710096	1710321	.	+	.	ID=cac41e42-b3df-4b7c-b3bb-35659baa2c5e;Target=XM_033474169.1 1 273
NW_022889366.1	RefSeq	cDNA_match	1712767	1712965	.	+	.	ID=cac41e42-b3df-4b7c-b3bb-35659baa2c5e;Target=XM_033474169.1 1 273
NW_022889366.1	RefSeq	cDNA_match	1713802	1713994	.	+	.	ID=cac41e42-b3df-4b7c-b3bb-35659baa2c5e;Target=XM_033474169.1 1 273
NW_022889366.1	RefSeq	cDNA_match	1714163	1714309	.	+	.	ID=cac41e42-b3df-4b7c-b3bb-35659baa2c5e;Target=XM_033474169.1 1 273
NW_022889366.1	RefSeq	cDNA_match	1714389	1714526	.	+	.	ID=cac41e42-b3df-4b7c-b3bb-35659baa2c5e;Target=XM_033474169.1 1 273
NW_022889366.1	RefSeq	cDNA_match	1714616	1714773	.	+	.	ID=cac41e42-b3df-4b7c-b3bb-35659baa2c5e;Target=XM_033474169.1 1 273
NW_022889366.1	RefSeq	cDNA_match	1714951	1715627	.	+	.	ID=cac41e42-b3df-4b7c-b3bb-35659baa2c5e;Target=XM_033474169.1 1 273
NW_022889366.1	RefSeq	cDNA_match	1715750	1715933	.	+	.	ID=cac41e42-b3df-4b7c-b3bb-35659baa2c5e;Target=XM_033474169.1 1 273
NW_022889366.1	RefSeq	cDNA_match	1716298	1716454	.	+	.	ID=cac41e42-b3df-4b7c-b3bb-35659baa2c5e;Target=XM_033474169.1 1 273
NW_022889366.1	Gnomon	CDS	1628775	1628812	.	+	0	Name=XP_033330054.1;ID=cds-XP_033330054.1;Dbxref=GeneID:117222460%2CGenbank:XP_033330054.1;Parent=rna-XM_033474163.1
NW_022889366.1	Gnomon	CDS	1631874	1632233	.	+	0	Name=XP_033330054.1;ID=cds-XP_033330054.1;Dbxref=GeneID:117222460%2CGenbank:XP_033330054.1;Parent=rna-XM_033474163.1
NW_022889366.1	Gnomon	CDS	1653468	1653824	.	+	0	Name=XP_033330054.1;ID=cds-XP_033330054.1;Dbxref=GeneID:117222460%2CGenbank:XP_033330054.1;Parent=rna-XM_033474163.1
NW_022889366.1	Gnomon	CDS	1654382	1654676	.	+	0	Name=XP_033330054.1;ID=cds-XP_033330054.1;Dbxref=GeneID:117222460%2CGenbank:XP_033330054.1;Parent=rna-XM_033474163.1
NW_022889366.1	Gnomon	CDS	1656988	1657129	.	+	0	Name=XP_033330054.1;ID=cds-XP_033330054.1;Dbxref=GeneID:117222460%2CGenbank:XP_033330054.1;Parent=rna-XM_033474163.1
NW_022889366.1	Gnomon	CDS	1658511	1658704	.	+	0	Name=XP_033330054.1;ID=cds-XP_033330054.1;Dbxref=GeneID:117222460%2CGenbank:XP_033330054.1;Parent=rna-XM_033474163.1
NW_022889366.1	Gnomon	CDS	1659731	1660367	.	+	0	Name=XP_033330054.1;ID=cds-XP_033330054.1;Dbxref=GeneID:117222460%2CGenbank:XP_033330054.1;Parent=rna-XM_033474163.1
NW_022889366.1	Gnomon	CDS	1661499	1661656	.	+	0	Name=XP_033330054.1;ID=cds-XP_033330054.1;Dbxref=GeneID:117222460%2CGenbank:XP_033330054.1;Parent=rna-XM_033474163.1
NW_022889366.1	Gnomon	CDS	1661973	1662131	.	+	0	Name=XP_033330054.1;ID=cds-XP_033330054.1;Dbxref=GeneID:117222460%2CGenbank:XP_033330054.1;Parent=rna-XM_033474163.1
NW_022889366.1	Gnomon	CDS	1662214	1662340	.	+	0	Name=XP_033330054.1;ID=cds-XP_033330054.1;Dbxref=GeneID:117222460%2CGenbank:XP_033330054.1;Parent=rna-XM_033474163.1
NW_022889366.1	Gnomon	CDS	1671988	1672790	.	+	0	Name=XP_033330054.1;ID=cds-XP_033330054.1;Dbxref=GeneID:117222460%2CGenbank:XP_033330054.1;Parent=rna-XM_033474163.1
NW_022889366.1	Gnomon	CDS	1672952	1673077	.	+	0	Name=XP_033330054.1;ID=cds-XP_033330054.1;Dbxref=GeneID:117222460%2CGenbank:XP_033330054.1;Parent=rna-XM_033474163.1
NW_022889366.1	Gnomon	exon	1680420	1680534	.	+	.	ID=exon-XM_033474173.1-3;Dbxref=GeneID:117222462%2CGenbank:XM_033474173.1;Note=The sequence of the model RefSeq transcript was modified relative to this genomic sequence to represent the inferred CDS: added 631 bases not found in genome assembly;Parent=rna-XM_033474173.1
NW_022889366.1	Gnomon	exon	1680890	1681045	.	+	.	ID=exon-XM_033474173.1-4;Dbxref=GeneID:117222462%2CGenbank:XM_033474173.1;Note=The sequence of the model RefSeq transcript was modified relative to this genomic sequence to represent the inferred CDS: added 631 bases not found in genome assembly;Parent=rna-XM_033474173.1
NW_022889366.1	Gnomon	exon	1678871	1679155	.	+	.	ID=exon-XM_033474173.1-1;Dbxref=GeneID:117222462%2CGenbank:XM_033474173.1;Note=The sequence of the model RefSeq transcript was modified relative to this genomic sequence to represent the inferred CDS: added 631 bases not found in genome assembly;Parent=rna-XM_033474173.1
NW_022889366.1	Gnomon	exon	1679862	1680335	.	+	.	ID=exon-XM_033474173.1-2;Dbxref=GeneID:117222462%2CGenbank:XM_033474173.1;Note=The sequence of the model RefSeq transcript was modified relative to this genomic sequence to represent the inferred CDS: added 631 bases not found in genome assembly;Parent=rna-XM_033474173.1
NW_022889366.1	Gnomon	exon	1684002	1684381	.	+	.	ID=exon-XM_033474173.1-7;Dbxref=GeneID:117222462%2CGenbank:XM_033474173.1;Note=The sequence of the model RefSeq transcript was modified relative to this genomic sequence to represent the inferred CDS: added 631 bases not found in genome assembly;Parent=rna-XM_033474173.1
NW_022889366.1	Gnomon	exon	1681123	1681826	.	+	.	ID=exon-XM_033474173.1-5;Dbxref=GeneID:117222462%2CGenbank:XM_033474173.1;Note=The sequence of the model RefSeq transcript was modified relative to this genomic sequence to represent the inferred CDS: added 631 bases not found in genome assembly;Parent=rna-XM_033474173.1
NW_022889366.1	Gnomon	exon	1681921	1682662	.	+	.	ID=exon-XM_033474173.1-6;Dbxref=GeneID:117222462%2CGenbank:XM_033474173.1;Note=The sequence of the model RefSeq transcript was modified relative to this genomic sequence to represent the inferred CDS: added 631 bases not found in genome assembly;Parent=rna-XM_033474173.1
NW_022889366.1	Gnomon	exon	3023142	3023433	.	-	.	ID=exon-XM_033474216.1-12;Dbxref=GeneID:117222490%2CGenbank:XM_033474216.1;Parent=rna-XM_033474216.1
NW_022889366.1	Gnomon	exon	3022332	3022545	.	-	.	ID=exon-XM_033474216.1-13;Dbxref=GeneID:117222490%2CGenbank:XM_033474216.1;Parent=rna-XM_033474216.1
NW_022889366.1	Gnomon	exon	3020794	3021044	.	-	.	ID=exon-XM_033474216.1-14;Dbxref=GeneID:117222490%2CGenbank:XM_033474216.1;Parent=rna-XM_033474216.1
NW_022889366.1	Gnomon	exon	3018371	3018625	.	-	.	ID=exon-XM_033474216.1-15;Dbxref=GeneID:117222490%2CGenbank:XM_033474216.1;Parent=rna-XM_033474216.1
NW_022889366.1	Gnomon	exon	3024644	3024766	.	-	.	ID=exon-XM_033474216.1-10;Dbxref=GeneID:117222490%2CGenbank:XM_033474216.1;Parent=rna-XM_033474216.1
NW_022889366.1	Gnomon	exon	3024261	3024579	.	-	.	ID=exon-XM_033474216.1-11;Dbxref=GeneID:117222490%2CGenbank:XM_033474216.1;Parent=rna-XM_033474216.1
NW_022889366.1	Gnomon	exon	1033872	1034013	.	-	.	ID=exon-XM_033474125.1-10;Dbxref=GeneID:117222434%2CGenbank:XM_033474125.1;Note=The sequence of the model RefSeq transcript was modified relative to this genomic sequence to represent the inferred CDS: added 656 bases not found in genome assembly;Parent=rna-XM_033474125.1
NW_022889366.1	Gnomon	exon	1033550	1033793	.	-	.	ID=exon-XM_033474125.1-11;Dbxref=GeneID:117222434%2CGenbank:XM_033474125.1;Note=The sequence of the model RefSeq transcript was modified relative to this genomic sequence to represent the inferred CDS: added 656 bases not found in genome assembly;Parent=rna-XM_033474125.1
NW_022889366.1	Gnomon	exon	1033317	1033458	.	-	.	ID=exon-XM_033474125.1-12;Dbxref=GeneID:117222434%2CGenbank:XM_033474125.1;Note=The sequence of the model RefSeq transcript was modified relative to this genomic sequence to represent the inferred CDS: added 656 bases not found in genome assembly;Parent=rna-XM_033474125.1
NW_022889366.1	Gnomon	exon	1029707	1029888	.	-	.	ID=exon-XM_033474125.1-17;Dbxref=GeneID:117222434%2CGenbank:XM_033474125.1;Note=The sequence of the model RefSeq transcript was modified relative to this genomic sequence to represent the inferred CDS: added 656 bases not found in genome assembly;Parent=rna-XM_033474125.1
NW_022889366.1	Gnomon	exon	1029506	1029625	.	-	.	ID=exon-XM_033474125.1-18;Dbxref=GeneID:117222434%2CGenbank:XM_033474125.1;Note=The sequence of the model RefSeq transcript was modified relative to this genomic sequence to represent the inferred CDS: added 656 bases not found in genome assembly;Parent=rna-XM_033474125.1
NW_022889366.1	Gnomon	exon	1029070	1029405	.	-	.	ID=exon-XM_033474125.1-19;Dbxref=GeneID:117222434%2CGenbank:XM_033474125.1;Note=The sequence of the model RefSeq transcript was modified relative to this genomic sequence to represent the inferred CDS: added 656 bases not found in genome assembly;Parent=rna-XM_033474125.1
NW_022889366.1	Gnomon	exon	1031491	1033236	.	-	.	ID=exon-XM_033474125.1-13;Dbxref=GeneID:117222434%2CGenbank:XM_033474125.1;Note=The sequence of the model RefSeq transcript was modified relative to this genomic sequence to represent the inferred CDS: added 656 bases not found in genome assembly;Parent=rna-XM_033474125.1
NW_022889366.1	Gnomon	exon	1030541	1030811	.	-	.	ID=exon-XM_033474125.1-14;Dbxref=GeneID:117222434%2CGenbank:XM_033474125.1;Note=The sequence of the model RefSeq transcript was modified relative to this genomic sequence to represent the inferred CDS: added 656 bases not found in genome assembly;Parent=rna-XM_033474125.1
NW_022889366.1	Gnomon	exon	1030260	1030477	.	-	.	ID=exon-XM_033474125.1-15;Dbxref=GeneID:117222434%2CGenbank:XM_033474125.1;Note=The sequence of the model RefSeq transcript was modified relative to this genomic sequence to represent the inferred CDS: added 656 bases not found in genome assembly;Parent=rna-XM_033474125.1
NW_022889366.1	Gnomon	exon	1029983	1030184	.	-	.	ID=exon-XM_033474125.1-16;Dbxref=GeneID:117222434%2CGenbank:XM_033474125.1;Note=The sequence of the model RefSeq transcript was modified relative to this genomic sequence to represent the inferred CDS: added 656 bases not found in genome assembly;Parent=rna-XM_033474125.1
NW_022889366.1	Gnomon	exon	1028738	1029002	.	-	.	ID=exon-XM_033474125.1-20;Dbxref=GeneID:117222434%2CGenbank:XM_033474125.1;Note=The sequence of the model RefSeq transcript was modified relative to this genomic sequence to represent the inferred CDS: added 656 bases not found in genome assembly;Parent=rna-XM_033474125.1
NW_022889366.1	Gnomon	exon	1028420	1028646	.	-	.	ID=exon-XM_033474125.1-21;Dbxref=GeneID:117222434%2CGenbank:XM_033474125.1;Note=The sequence of the model RefSeq transcript was modified relative to this genomic sequence to represent the inferred CDS: added 656 bases not found in genome assembly;Parent=rna-XM_033474125.1
NW_022889366.1	Gnomon	exon	1028158	1028312	.	-	.	ID=exon-XM_033474125.1-22;Dbxref=GeneID:117222434%2CGenbank:XM_033474125.1;Note=The sequence of the model RefSeq transcript was modified relative to this genomic sequence to represent the inferred CDS: added 656 bases not found in genome assembly;Parent=rna-XM_033474125.1
NW_022889366.1	Gnomon	exon	1027936	1028126	.	-	.	ID=exon-XM_033474125.1-23;Dbxref=GeneID:117222434%2CGenbank:XM_033474125.1;Note=The sequence of the model RefSeq transcript was modified relative to this genomic sequence to represent the inferred CDS: added 656 bases not found in genome assembly;Parent=rna-XM_033474125.1
NW_022889366.1	Gnomon	mRNA	3286912	3597833	.	-	.	Name=XM_033474136.1;ID=rna-XM_033474136.1;Dbxref=GeneID:117222439%2CGenbank:XM_033474136.1;Parent=gene-LOC117222439
NW_022889366.1	Gnomon	CDS	1628775	1628812	.	+	0	Name=XP_033330052.1;ID=cds-XP_033330052.1;Dbxref=GeneID:117222460%2CGenbank:XP_033330052.1;Parent=rna-XM_033474161.1
NW_022889366.1	Gnomon	CDS	1631880	1632233	.	+	0	Name=XP_033330052.1;ID=cds-XP_033330052.1;Dbxref=GeneID:117222460%2CGenbank:XP_033330052.1;Parent=rna-XM_033474161.1
NW_022889366.1	Gnomon	CDS	1650917	1650979	.	+	0	Name=XP_033330052.1;ID=cds-XP_033330052.1;Dbxref=GeneID:117222460%2CGenbank:XP_033330052.1;Parent=rna-XM_033474161.1
NW_022889366.1	Gnomon	CDS	1653468	1653824	.	+	0	Name=XP_033330052.1;ID=cds-XP_033330052.1;Dbxref=GeneID:117222460%2CGenbank:XP_033330052.1;Parent=rna-XM_033474161.1
NW_022889366.1	Gnomon	CDS	1654382	1654676	.	+	0	Name=XP_033330052.1;ID=cds-XP_033330052.1;Dbxref=GeneID:117222460%2CGenbank:XP_033330052.1;Parent=rna-XM_033474161.1
NW_022889366.1	Gnomon	CDS	1656988	1657129	.	+	0	Name=XP_033330052.1;ID=cds-XP_033330052.1;Dbxref=GeneID:117222460%2CGenbank:XP_033330052.1;Parent=rna-XM_033474161.1
NW_022889366.1	Gnomon	CDS	1658511	1658704	.	+	0	Name=XP_033330052.1;ID=cds-XP_033330052.1;Dbxref=GeneID:117222460%2CGenbank:XP_033330052.1;Parent=rna-XM_033474161.1
NW_022889366.1	Gnomon	CDS	1659731	1660367	.	+	0	Name=XP_033330052.1;ID=cds-XP_033330052.1;Dbxref=GeneID:117222460%2CGenbank:XP_033330052.1;Parent=rna-XM_033474161.1
NW_022889366.1	Gnomon	CDS	1661499	1661656	.	+	0	Name=XP_033330052.1;ID=cds-XP_033330052.1;Dbxref=GeneID:117222460%2CGenbank:XP_033330052.1;Parent=rna-XM_033474161.1
NW_022889366.1	Gnomon	CDS	1661973	1662131	.	+	0	Name=XP_033330052.1;ID=cds-XP_033330052.1;Dbxref=GeneID:117222460%2CGenbank:XP_033330052.1;Parent=rna-XM_033474161.1
NW_022889366.1	Gnomon	CDS	1662214	1662340	.	+	0	Name=XP_033330052.1;ID=cds-XP_033330052.1;Dbxref=GeneID:117222460%2CGenbank:XP_033330052.1;Parent=rna-XM_033474161.1
NW_022889366.1	Gnomon	CDS	1671988	1672790	.	+	0	Name=XP_033330052.1;ID=cds-XP_033330052.1;Dbxref=GeneID:117222460%2CGenbank:XP_033330052.1;Parent=rna-XM_033474161.1
NW_022889366.1	Gnomon	CDS	1672952	1673077	.	+	0	Name=XP_033330052.1;ID=cds-XP_033330052.1;Dbxref=GeneID:117222460%2CGenbank:XP_033330052.1;Parent=rna-XM_033474161.1
NW_022889366.1	Gnomon	mRNA	1677183	1678450	.	-	.	Name=XM_033474175.1;ID=rna-XM_033474175.1;Dbxref=GeneID:117222464%2CGenbank:XM_033474175.1;Parent=gene-LOC117222464
NW_022889366.1	tRNAscan-SE	exon	2023694	2023766	.	-	.	ID=exon-Trnar-ucg-1;Dbxref=GeneID:117222494;Note=transfer RNA arginine (anticodon UCG);Parent=rna-Trnar-ucg
NW_022889366.1	Gnomon	CDS	1036544	1036678	.	-	0	Name=XP_033330016.1;ID=cds-XP_033330016.1;Dbxref=GeneID:117222434%2CGenbank:XP_033330016.1;Note=The sequence of the model RefSeq protein was modified relative to this genomic sequence to represent the inferred CDS: added 537 bases not found in genome assembly;Parent=rna-XM_033474125.1
NW_022889366.1	Gnomon	CDS	1036237	1036467	.	-	0	Name=XP_033330016.1;ID=cds-XP_033330016.1;Dbxref=GeneID:117222434%2CGenbank:XP_033330016.1;Note=The sequence of the model RefSeq protein was modified relative to this genomic sequence to represent the inferred CDS: added 537 bases not found in genome assembly;Parent=rna-XM_033474125.1
NW_022889366.1	Gnomon	CDS	1035907	1036160	.	-	0	Name=XP_033330016.1;ID=cds-XP_033330016.1;Dbxref=GeneID:117222434%2CGenbank:XP_033330016.1;Note=The sequence of the model RefSeq protein was modified relative to this genomic sequence to represent the inferred CDS: added 537 bases not found in genome assembly;Parent=rna-XM_033474125.1
NW_022889366.1	Gnomon	CDS	1035673	1035805	.	-	0	Name=XP_033330016.1;ID=cds-XP_033330016.1;Dbxref=GeneID:117222434%2CGenbank:XP_033330016.1;Note=The sequence of the model RefSeq protein was modified relative to this genomic sequence to represent the inferred CDS: added 537 bases not found in genome assembly;Parent=rna-XM_033474125.1
NW_022889366.1	Gnomon	CDS	1035401	1035602	.	-	0	Name=XP_033330016.1;ID=cds-XP_033330016.1;Dbxref=GeneID:117222434%2CGenbank:XP_033330016.1;Note=The sequence of the model RefSeq protein was modified relative to this genomic sequence to represent the inferred CDS: added 537 bases not found in genome assembly;Parent=rna-XM_033474125.1
NW_022889366.1	Gnomon	CDS	1035099	1035294	.	-	0	Name=XP_033330016.1;ID=cds-XP_033330016.1;Dbxref=GeneID:117222434%2CGenbank:XP_033330016.1;Note=The sequence of the model RefSeq protein was modified relative to this genomic sequence to represent the inferred CDS: added 537 bases not found in genome assembly;Parent=rna-XM_033474125.1
NW_022889366.1	Gnomon	CDS	1034863	1035032	.	-	0	Name=XP_033330016.1;ID=cds-XP_033330016.1;Dbxref=GeneID:117222434%2CGenbank:XP_033330016.1;Note=The sequence of the model RefSeq protein was modified relative to this genomic sequence to represent the inferred CDS: added 537 bases not found in genome assembly;Parent=rna-XM_033474125.1
NW_022889366.1	Gnomon	CDS	1034524	1034791	.	-	0	Name=XP_033330016.1;ID=cds-XP_033330016.1;Dbxref=GeneID:117222434%2CGenbank:XP_033330016.1;Note=The sequence of the model RefSeq protein was modified relative to this genomic sequence to represent the inferred CDS: added 537 bases not found in genome assembly;Parent=rna-XM_033474125.1
NW_022889366.1	Gnomon	CDS	1034109	1034439	.	-	0	Name=XP_033330016.1;ID=cds-XP_033330016.1;Dbxref=GeneID:117222434%2CGenbank:XP_033330016.1;Note=The sequence of the model RefSeq protein was modified relative to this genomic sequence to represent the inferred CDS: added 537 bases not found in genome assembly;Parent=rna-XM_033474125.1
NW_022889366.1	Gnomon	CDS	1033872	1034013	.	-	0	Name=XP_033330016.1;ID=cds-XP_033330016.1;Dbxref=GeneID:117222434%2CGenbank:XP_033330016.1;Note=The sequence of the model RefSeq protein was modified relative to this genomic sequence to represent the inferred CDS: added 537 bases not found in genome assembly;Parent=rna-XM_033474125.1
NW_022889366.1	Gnomon	CDS	1033550	1033793	.	-	0	Name=XP_033330016.1;ID=cds-XP_033330016.1;Dbxref=GeneID:117222434%2CGenbank:XP_033330016.1;Note=The sequence of the model RefSeq protein was modified relative to this genomic sequence to represent the inferred CDS: added 537 bases not found in genome assembly;Parent=rna-XM_033474125.1
NW_022889366.1	Gnomon	CDS	1033317	1033458	.	-	0	Name=XP_033330016.1;ID=cds-XP_033330016.1;Dbxref=GeneID:117222434%2CGenbank:XP_033330016.1;Note=The sequence of the model RefSeq protein was modified relative to this genomic sequence to represent the inferred CDS: added 537 bases not found in genome assembly;Parent=rna-XM_033474125.1
NW_022889366.1	Gnomon	CDS	1031491	1033236	.	-	0	Name=XP_033330016.1;ID=cds-XP_033330016.1;Dbxref=GeneID:117222434%2CGenbank:XP_033330016.1;Note=The sequence of the model RefSeq protein was modified relative to this genomic sequence to represent the inferred CDS: added 537 bases not found in genome assembly;Parent=rna-XM_033474125.1
NW_022889366.1	Gnomon	CDS	1030541	1030811	.	-	0	Name=XP_033330016.1;ID=cds-XP_033330016.1;Dbxref=GeneID:117222434%2CGenbank:XP_033330016.1;Note=The sequence of the model RefSeq protein was modified relative to this genomic sequence to represent the inferred CDS: added 537 bases not found in genome assembly;Parent=rna-XM_033474125.1
NW_022889366.1	Gnomon	CDS	1030260	1030477	.	-	0	Name=XP_033330016.1;ID=cds-XP_033330016.1;Dbxref=GeneID:117222434%2CGenbank:XP_033330016.1;Note=The sequence of the model RefSeq protein was modified relative to this genomic sequence to represent the inferred CDS: added 537 bases not found in genome assembly;Parent=rna-XM_033474125.1
NW_022889366.1	Gnomon	CDS	1029983	1030184	.	-	0	Name=XP_033330016.1;ID=cds-XP_033330016.1;Dbxref=GeneID:117222434%2CGenbank:XP_033330016.1;Note=The sequence of the model RefSeq protein was modified relative to this genomic sequence to represent the inferred CDS: added 537 bases not found in genome assembly;Parent=rna-XM_033474125.1
NW_022889366.1	Gnomon	CDS	1029707	1029888	.	-	0	Name=XP_033330016.1;ID=cds-XP_033330016.1;Dbxref=GeneID:117222434%2CGenbank:XP_033330016.1;Note=The sequence of the model RefSeq protein was modified relative to this genomic sequence to represent the inferred CDS: added 537 bases not found in genome assembly;Parent=rna-XM_033474125.1
NW_022889366.1	Gnomon	CDS	1029506	1029625	.	-	0	Name=XP_033330016.1;ID=cds-XP_033330016.1;Dbxref=GeneID:117222434%2CGenbank:XP_033330016.1;Note=The sequence of the model RefSeq protein was modified relative to this genomic sequence to represent the inferred CDS: added 537 bases not found in genome assembly;Parent=rna-XM_033474125.1
NW_022889366.1	Gnomon	CDS	1029070	1029405	.	-	0	Name=XP_033330016.1;ID=cds-XP_033330016.1;Dbxref=GeneID:117222434%2CGenbank:XP_033330016.1;Note=The sequence of the model RefSeq protein was modified relative to this genomic sequence to represent the inferred CDS: added 537 bases not found in genome assembly;Parent=rna-XM_033474125.1
NW_022889366.1	Gnomon	CDS	1028738	1029002	.	-	0	Name=XP_033330016.1;ID=cds-XP_033330016.1;Dbxref=GeneID:117222434%2CGenbank:XP_033330016.1;Note=The sequence of the model RefSeq protein was modified relative to this genomic sequence to represent the inferred CDS: added 537 bases not found in genome assembly;Parent=rna-XM_033474125.1
NW_022889366.1	Gnomon	CDS	1028420	1028646	.	-	0	Name=XP_033330016.1;ID=cds-XP_033330016.1;Dbxref=GeneID:117222434%2CGenbank:XP_033330016.1;Note=The sequence of the model RefSeq protein was modified relative to this genomic sequence to represent the inferred CDS: added 537 bases not found in genome assembly;Parent=rna-XM_033474125.1
NW_022889366.1	Gnomon	CDS	1028175	1028312	.	-	0	Name=XP_033330016.1;ID=cds-XP_033330016.1;Dbxref=GeneID:117222434%2CGenbank:XP_033330016.1;Note=The sequence of the model RefSeq protein was modified relative to this genomic sequence to represent the inferred CDS: added 537 bases not found in genome assembly;Parent=rna-XM_033474125.1
NW_022889366.1	Gnomon	CDS	2196180	2196305	.	-	0	Name=XP_033330015.1;ID=cds-XP_033330015.1;Dbxref=GeneID:117222433%2CGenbank:XP_033330015.1;Parent=rna-XM_033474124.1
NW_022889366.1	Gnomon	CDS	2195783	2195917	.	-	0	Name=XP_033330015.1;ID=cds-XP_033330015.1;Dbxref=GeneID:117222433%2CGenbank:XP_033330015.1;Parent=rna-XM_033474124.1
NW_022889366.1	Gnomon	CDS	2195613	2195699	.	-	0	Name=XP_033330015.1;ID=cds-XP_033330015.1;Dbxref=GeneID:117222433%2CGenbank:XP_033330015.1;Parent=rna-XM_033474124.1
NW_022889366.1	Gnomon	mRNA	1675921	1677472	.	+	.	Name=XM_033474174.1;ID=rna-XM_033474174.1;Dbxref=GeneID:117222463%2CGenbank:XM_033474174.1;Parent=gene-LOC117222463
NW_022889366.1	Gnomon	CDS	2196180	2196305	.	-	0	Name=XP_033330014.1;ID=cds-XP_033330014.1;Dbxref=GeneID:117222433%2CGenbank:XP_033330014.1;Parent=rna-XM_033474123.1
NW_022889366.1	Gnomon	CDS	2195783	2195917	.	-	0	Name=XP_033330014.1;ID=cds-XP_033330014.1;Dbxref=GeneID:117222433%2CGenbank:XP_033330014.1;Parent=rna-XM_033474123.1
NW_022889366.1	Gnomon	CDS	2195613	2195699	.	-	0	Name=XP_033330014.1;ID=cds-XP_033330014.1;Dbxref=GeneID:117222433%2CGenbank:XP_033330014.1;Parent=rna-XM_033474123.1
NW_022889366.1	Gnomon	exon	413690	414813	.	-	.	ID=exon-XM_033474148.1-1;Dbxref=GeneID:117222450%2CGenbank:XM_033474148.1;Note=The sequence of the model RefSeq transcript was modified relative to this genomic sequence to represent the inferred CDS: added 551 bases not found in genome assembly;Parent=rna-XM_033474148.1
NW_022889366.1	Gnomon	exon	213586	213717	.	-	.	ID=exon-XM_033474148.1-2;Dbxref=GeneID:117222450%2CGenbank:XM_033474148.1;Note=The sequence of the model RefSeq transcript was modified relative to this genomic sequence to represent the inferred CDS: added 551 bases not found in genome assembly;Parent=rna-XM_033474148.1
NW_022889366.1	Gnomon	mRNA	1722437	1731379	.	-	.	Name=XM_033474177.1;ID=rna-XM_033474177.1;Dbxref=GeneID:117222468%2CGenbank:XM_033474177.1;Parent=gene-LOC117222468
NW_022889366.1	Gnomon	CDS	2193673	2194012	.	-	0	Name=XP_033330013.1;ID=cds-XP_033330013.1;Dbxref=GeneID:117222432%2CGenbank:XP_033330013.1;Parent=rna-XM_033474122.1
NW_022889366.1	Gnomon	CDS	2193383	2193613	.	-	0	Name=XP_033330013.1;ID=cds-XP_033330013.1;Dbxref=GeneID:117222432%2CGenbank:XP_033330013.1;Parent=rna-XM_033474122.1
NW_022889366.1	Gnomon	CDS	2193108	2193315	.	-	0	Name=XP_033330013.1;ID=cds-XP_033330013.1;Dbxref=GeneID:117222432%2CGenbank:XP_033330013.1;Parent=rna-XM_033474122.1
NW_022889366.1	Gnomon	CDS	2192708	2193028	.	-	0	Name=XP_033330013.1;ID=cds-XP_033330013.1;Dbxref=GeneID:117222432%2CGenbank:XP_033330013.1;Parent=rna-XM_033474122.1
NW_022889366.1	Gnomon	CDS	2192312	2192633	.	-	0	Name=XP_033330013.1;ID=cds-XP_033330013.1;Dbxref=GeneID:117222432%2CGenbank:XP_033330013.1;Parent=rna-XM_033474122.1
NW_022889366.1	Gnomon	CDS	2192085	2192234	.	-	0	Name=XP_033330013.1;ID=cds-XP_033330013.1;Dbxref=GeneID:117222432%2CGenbank:XP_033330013.1;Parent=rna-XM_033474122.1
NW_022889366.1	Gnomon	CDS	2191765	2191992	.	-	0	Name=XP_033330013.1;ID=cds-XP_033330013.1;Dbxref=GeneID:117222432%2CGenbank:XP_033330013.1;Parent=rna-XM_033474122.1
NW_022889366.1	Gnomon	mRNA	1673375	1675511	.	-	.	Name=XM_033474176.1;ID=rna-XM_033474176.1;Dbxref=GeneID:117222465%2CGenbank:XM_033474176.1;Note=The sequence of the model RefSeq transcript was modified relative to this genomic sequence to represent the inferred CDS: added 45 bases not found in genome assembly;Parent=gene-LOC117222465
NW_022889366.1	Gnomon	exon	1034524	1034791	.	-	.	ID=exon-XM_033474125.1-8;Dbxref=GeneID:117222434%2CGenbank:XM_033474125.1;Note=The sequence of the model RefSeq transcript was modified relative to this genomic sequence to represent the inferred CDS: added 656 bases not found in genome assembly;Parent=rna-XM_033474125.1
NW_022889366.1	Gnomon	exon	1034109	1034439	.	-	.	ID=exon-XM_033474125.1-9;Dbxref=GeneID:117222434%2CGenbank:XM_033474125.1;Note=The sequence of the model RefSeq transcript was modified relative to this genomic sequence to represent the inferred CDS: added 656 bases not found in genome assembly;Parent=rna-XM_033474125.1
NW_022889366.1	Gnomon	exon	1035099	1035294	.	-	.	ID=exon-XM_033474125.1-6;Dbxref=GeneID:117222434%2CGenbank:XM_033474125.1;Note=The sequence of the model RefSeq transcript was modified relative to this genomic sequence to represent the inferred CDS: added 656 bases not found in genome assembly;Parent=rna-XM_033474125.1
NW_022889366.1	Gnomon	exon	1034863	1035032	.	-	.	ID=exon-XM_033474125.1-7;Dbxref=GeneID:117222434%2CGenbank:XM_033474125.1;Note=The sequence of the model RefSeq transcript was modified relative to this genomic sequence to represent the inferred CDS: added 656 bases not found in genome assembly;Parent=rna-XM_033474125.1
NW_022889366.1	Gnomon	exon	1035673	1035805	.	-	.	ID=exon-XM_033474125.1-4;Dbxref=GeneID:117222434%2CGenbank:XM_033474125.1;Note=The sequence of the model RefSeq transcript was modified relative to this genomic sequence to represent the inferred CDS: added 656 bases not found in genome assembly;Parent=rna-XM_033474125.1
NW_022889366.1	Gnomon	exon	1035401	1035602	.	-	.	ID=exon-XM_033474125.1-5;Dbxref=GeneID:117222434%2CGenbank:XM_033474125.1;Note=The sequence of the model RefSeq transcript was modified relative to this genomic sequence to represent the inferred CDS: added 656 bases not found in genome assembly;Parent=rna-XM_033474125.1
NW_022889366.1	Gnomon	exon	1036237	1036467	.	-	.	ID=exon-XM_033474125.1-2;Dbxref=GeneID:117222434%2CGenbank:XM_033474125.1;Note=The sequence of the model RefSeq transcript was modified relative to this genomic sequence to represent the inferred CDS: added 656 bases not found in genome assembly;Parent=rna-XM_033474125.1
NW_022889366.1	Gnomon	exon	1035907	1036160	.	-	.	ID=exon-XM_033474125.1-3;Dbxref=GeneID:117222434%2CGenbank:XM_033474125.1;Note=The sequence of the model RefSeq transcript was modified relative to this genomic sequence to represent the inferred CDS: added 656 bases not found in genome assembly;Parent=rna-XM_033474125.1
NW_022889366.1	Gnomon	exon	1036544	1036678	.	-	.	ID=exon-XM_033474125.1-1;Dbxref=GeneID:117222434%2CGenbank:XM_033474125.1;Note=The sequence of the model RefSeq transcript was modified relative to this genomic sequence to represent the inferred CDS: added 656 bases not found in genome assembly;Parent=rna-XM_033474125.1
NW_022889366.1	Gnomon	exon	618623	620105	.	+	.	ID=exon-XM_033474194.1-8;Dbxref=GeneID:117222478%2CGenbank:XM_033474194.1;Parent=rna-XM_033474194.1
NW_022889366.1	Gnomon	exon	621215	622475	.	+	.	ID=exon-XM_033474194.1-9;Dbxref=GeneID:117222478%2CGenbank:XM_033474194.1;Parent=rna-XM_033474194.1
NW_022889366.1	Gnomon	exon	601096	601391	.	+	.	ID=exon-XM_033474194.1-6;Dbxref=GeneID:117222478%2CGenbank:XM_033474194.1;Parent=rna-XM_033474194.1
NW_022889366.1	Gnomon	exon	613474	613720	.	+	.	ID=exon-XM_033474194.1-7;Dbxref=GeneID:117222478%2CGenbank:XM_033474194.1;Parent=rna-XM_033474194.1
NW_022889366.1	Gnomon	exon	451299	451818	.	+	.	ID=exon-XM_033474194.1-1;Dbxref=GeneID:117222478%2CGenbank:XM_033474194.1;Parent=rna-XM_033474194.1
NW_022889366.1	Gnomon	exon	581161	581335	.	+	.	ID=exon-XM_033474194.1-4;Dbxref=GeneID:117222478%2CGenbank:XM_033474194.1;Parent=rna-XM_033474194.1
NW_022889366.1	Gnomon	exon	587025	587298	.	+	.	ID=exon-XM_033474194.1-5;Dbxref=GeneID:117222478%2CGenbank:XM_033474194.1;Parent=rna-XM_033474194.1
NW_022889366.1	Gnomon	exon	453534	453600	.	+	.	ID=exon-XM_033474194.1-2;Dbxref=GeneID:117222478%2CGenbank:XM_033474194.1;Parent=rna-XM_033474194.1
NW_022889366.1	Gnomon	exon	493069	493191	.	+	.	ID=exon-XM_033474194.1-3;Dbxref=GeneID:117222478%2CGenbank:XM_033474194.1;Parent=rna-XM_033474194.1
NW_022889366.1	Gnomon	CDS	2193673	2194012	.	-	0	Name=XP_033330012.1;ID=cds-XP_033330012.1;Dbxref=GeneID:117222432%2CGenbank:XP_033330012.1;Parent=rna-XM_033474121.1
NW_022889366.1	Gnomon	CDS	2193383	2193613	.	-	0	Name=XP_033330012.1;ID=cds-XP_033330012.1;Dbxref=GeneID:117222432%2CGenbank:XP_033330012.1;Parent=rna-XM_033474121.1
NW_022889366.1	Gnomon	CDS	2193108	2193315	.	-	0	Name=XP_033330012.1;ID=cds-XP_033330012.1;Dbxref=GeneID:117222432%2CGenbank:XP_033330012.1;Parent=rna-XM_033474121.1
NW_022889366.1	Gnomon	CDS	2192708	2193028	.	-	0	Name=XP_033330012.1;ID=cds-XP_033330012.1;Dbxref=GeneID:117222432%2CGenbank:XP_033330012.1;Parent=rna-XM_033474121.1
NW_022889366.1	Gnomon	CDS	2192312	2192633	.	-	0	Name=XP_033330012.1;ID=cds-XP_033330012.1;Dbxref=GeneID:117222432%2CGenbank:XP_033330012.1;Parent=rna-XM_033474121.1
NW_022889366.1	Gnomon	CDS	2192085	2192234	.	-	0	Name=XP_033330012.1;ID=cds-XP_033330012.1;Dbxref=GeneID:117222432%2CGenbank:XP_033330012.1;Parent=rna-XM_033474121.1
NW_022889366.1	Gnomon	CDS	2191765	2191992	.	-	0	Name=XP_033330012.1;ID=cds-XP_033330012.1;Dbxref=GeneID:117222432%2CGenbank:XP_033330012.1;Parent=rna-XM_033474121.1
NW_022889366.1	Gnomon	mRNA	1722437	1731378	.	-	.	Name=XM_033474179.1;ID=rna-XM_033474179.1;Dbxref=GeneID:117222468%2CGenbank:XM_033474179.1;Parent=gene-LOC117222468
NW_022889366.1	Gnomon	exon	2190093	2190332	.	+	.	ID=exon-XM_033474118.1-10;Dbxref=GeneID:117222430%2CGenbank:XM_033474118.1;Parent=rna-XM_033474118.1
NW_022889366.1	Gnomon	exon	2190862	2191751	.	+	.	ID=exon-XM_033474118.1-11;Dbxref=GeneID:117222430%2CGenbank:XM_033474118.1;Parent=rna-XM_033474118.1
NW_022889366.1	Gnomon	CDS	2193673	2194012	.	-	0	Name=XP_033330011.1;ID=cds-XP_033330011.1;Dbxref=GeneID:117222432%2CGenbank:XP_033330011.1;Parent=rna-XM_033474120.1
NW_022889366.1	Gnomon	CDS	2193383	2193613	.	-	0	Name=XP_033330011.1;ID=cds-XP_033330011.1;Dbxref=GeneID:117222432%2CGenbank:XP_033330011.1;Parent=rna-XM_033474120.1
NW_022889366.1	Gnomon	CDS	2193108	2193315	.	-	0	Name=XP_033330011.1;ID=cds-XP_033330011.1;Dbxref=GeneID:117222432%2CGenbank:XP_033330011.1;Parent=rna-XM_033474120.1
NW_022889366.1	Gnomon	CDS	2192708	2193028	.	-	0	Name=XP_033330011.1;ID=cds-XP_033330011.1;Dbxref=GeneID:117222432%2CGenbank:XP_033330011.1;Parent=rna-XM_033474120.1
NW_022889366.1	Gnomon	CDS	2192312	2192633	.	-	0	Name=XP_033330011.1;ID=cds-XP_033330011.1;Dbxref=GeneID:117222432%2CGenbank:XP_033330011.1;Parent=rna-XM_033474120.1
NW_022889366.1	Gnomon	CDS	2192085	2192234	.	-	0	Name=XP_033330011.1;ID=cds-XP_033330011.1;Dbxref=GeneID:117222432%2CGenbank:XP_033330011.1;Parent=rna-XM_033474120.1
NW_022889366.1	Gnomon	CDS	2191765	2191992	.	-	0	Name=XP_033330011.1;ID=cds-XP_033330011.1;Dbxref=GeneID:117222432%2CGenbank:XP_033330011.1;Parent=rna-XM_033474120.1
NW_022889366.1	Gnomon	mRNA	1722437	1731380	.	-	.	Name=XM_033474178.1;ID=rna-XM_033474178.1;Dbxref=GeneID:117222468%2CGenbank:XM_033474178.1;Parent=gene-LOC117222468
NW_022889366.1	Gnomon	exon	1714389	1714526	.	+	.	ID=exon-XM_033474169.1-10;Dbxref=GeneID:117222461%2CGenbank:XM_033474169.1;Note=The sequence of the model RefSeq transcript was modified relative to this genomic sequence to represent the inferred CDS: added 432 bases not found in genome assembly;Parent=rna-XM_033474169.1
NW_022889366.1	Gnomon	exon	1714616	1714773	.	+	.	ID=exon-XM_033474169.1-11;Dbxref=GeneID:117222461%2CGenbank:XM_033474169.1;Note=The sequence of the model RefSeq transcript was modified relative to this genomic sequence to represent the inferred CDS: added 432 bases not found in genome assembly;Parent=rna-XM_033474169.1
NW_022889366.1	Gnomon	exon	1714951	1715627	.	+	.	ID=exon-XM_033474169.1-12;Dbxref=GeneID:117222461%2CGenbank:XM_033474169.1;Note=The sequence of the model RefSeq transcript was modified relative to this genomic sequence to represent the inferred CDS: added 432 bases not found in genome assembly;Parent=rna-XM_033474169.1
NW_022889366.1	Gnomon	exon	1715750	1715933	.	+	.	ID=exon-XM_033474169.1-13;Dbxref=GeneID:117222461%2CGenbank:XM_033474169.1;Note=The sequence of the model RefSeq transcript was modified relative to this genomic sequence to represent the inferred CDS: added 432 bases not found in genome assembly;Parent=rna-XM_033474169.1
NW_022889366.1	Gnomon	exon	1716298	1716454	.	+	.	ID=exon-XM_033474169.1-14;Dbxref=GeneID:117222461%2CGenbank:XM_033474169.1;Note=The sequence of the model RefSeq transcript was modified relative to this genomic sequence to represent the inferred CDS: added 432 bases not found in genome assembly;Parent=rna-XM_033474169.1
NW_022889366.1	Gnomon	exon	2196495	2196558	.	-	.	ID=exon-XM_033474124.1-1;Dbxref=GeneID:117222433%2CGenbank:XM_033474124.1;Parent=rna-XM_033474124.1
NW_022889366.1	Gnomon	exon	2196180	2196320	.	-	.	ID=exon-XM_033474124.1-2;Dbxref=GeneID:117222433%2CGenbank:XM_033474124.1;Parent=rna-XM_033474124.1
NW_022889366.1	Gnomon	exon	2195783	2195917	.	-	.	ID=exon-XM_033474124.1-3;Dbxref=GeneID:117222433%2CGenbank:XM_033474124.1;Parent=rna-XM_033474124.1
NW_022889366.1	Gnomon	exon	2195554	2195699	.	-	.	ID=exon-XM_033474124.1-4;Dbxref=GeneID:117222433%2CGenbank:XM_033474124.1;Parent=rna-XM_033474124.1
NW_022889366.1	Gnomon	exon	2614996	2615197	.	-	.	ID=exon-XM_033474209.1-12;Dbxref=GeneID:117222485%2CGenbank:XM_033474209.1;Parent=rna-XM_033474209.1
NW_022889366.1	Gnomon	exon	2591994	2592373	.	-	.	ID=exon-XM_033474209.1-13;Dbxref=GeneID:117222485%2CGenbank:XM_033474209.1;Parent=rna-XM_033474209.1
NW_022889366.1	Gnomon	exon	2576163	2586171	.	-	.	ID=exon-XM_033474209.1-14;Dbxref=GeneID:117222485%2CGenbank:XM_033474209.1;Parent=rna-XM_033474209.1
NW_022889366.1	Gnomon	exon	2648326	2648507	.	-	.	ID=exon-XM_033474209.1-10;Dbxref=GeneID:117222485%2CGenbank:XM_033474209.1;Parent=rna-XM_033474209.1
NW_022889366.1	Gnomon	exon	2621217	2621380	.	-	.	ID=exon-XM_033474209.1-11;Dbxref=GeneID:117222485%2CGenbank:XM_033474209.1;Parent=rna-XM_033474209.1
NW_022889366.1	tRNAscan-SE	exon	2098156	2098193	.	-	.	ID=exon-Trnal-caa-2-1;Dbxref=GeneID:117222496;Note=transfer RNA leucine (anticodon CAA);Parent=rna-Trnal-caa-2
NW_022889366.1	tRNAscan-SE	exon	2098076	2098120	.	-	.	ID=exon-Trnal-caa-2-2;Dbxref=GeneID:117222496;Note=transfer RNA leucine (anticodon CAA);Parent=rna-Trnal-caa-2
NW_022889366.1	Gnomon	exon	3344222	3344295	.	+	.	ID=exon-XR_004490695.1-1;Dbxref=GeneID:117222440%2CGenbank:XR_004490695.1;Parent=rna-XR_004490695.1
NW_022889366.1	Gnomon	exon	3344389	3345091	.	+	.	ID=exon-XR_004490695.1-2;Dbxref=GeneID:117222440%2CGenbank:XR_004490695.1;Parent=rna-XR_004490695.1
NW_022889366.1	Gnomon	exon	2188497	2188770	.	+	.	ID=exon-XM_033474113.1-10;Dbxref=GeneID:117222430%2CGenbank:XM_033474113.1;Parent=rna-XM_033474113.1
NW_022889366.1	Gnomon	exon	2190093	2190332	.	+	.	ID=exon-XM_033474113.1-11;Dbxref=GeneID:117222430%2CGenbank:XM_033474113.1;Parent=rna-XM_033474113.1
NW_022889366.1	Gnomon	exon	2190862	2191751	.	+	.	ID=exon-XM_033474113.1-12;Dbxref=GeneID:117222430%2CGenbank:XM_033474113.1;Parent=rna-XM_033474113.1
NW_022889366.1	Gnomon	mRNA	3003157	3006432	.	-	.	Name=XM_033474215.1;ID=rna-XM_033474215.1;Dbxref=GeneID:117222488%2CGenbank:XM_033474215.1;Parent=gene-LOC117222488
NW_022889366.1	Gnomon	mRNA	3018371	3205970	.	-	.	Name=XM_033474216.1;ID=rna-XM_033474216.1;Dbxref=GeneID:117222490%2CGenbank:XM_033474216.1;Parent=gene-LOC117222490
NW_022889366.1	Gnomon	mRNA	3001119	3006432	.	-	.	Name=XM_033474214.1;ID=rna-XM_033474214.1;Dbxref=GeneID:117222488%2CGenbank:XM_033474214.1;Parent=gene-LOC117222488
NW_022889366.1	Gnomon	exon	1654382	1654676	.	+	.	ID=exon-XM_033474165.1-4;Dbxref=GeneID:117222460%2CGenbank:XM_033474165.1;Parent=rna-XM_033474165.1
NW_022889366.1	Gnomon	exon	1656988	1657129	.	+	.	ID=exon-XM_033474165.1-5;Dbxref=GeneID:117222460%2CGenbank:XM_033474165.1;Parent=rna-XM_033474165.1
NW_022889366.1	Gnomon	exon	1650917	1650979	.	+	.	ID=exon-XM_033474165.1-2;Dbxref=GeneID:117222460%2CGenbank:XM_033474165.1;Parent=rna-XM_033474165.1
NW_022889366.1	Gnomon	exon	1653468	1653824	.	+	.	ID=exon-XM_033474165.1-3;Dbxref=GeneID:117222460%2CGenbank:XM_033474165.1;Parent=rna-XM_033474165.1
NW_022889366.1	Gnomon	exon	1661499	1661656	.	+	.	ID=exon-XM_033474165.1-8;Dbxref=GeneID:117222460%2CGenbank:XM_033474165.1;Parent=rna-XM_033474165.1
NW_022889366.1	Gnomon	exon	1661973	1662131	.	+	.	ID=exon-XM_033474165.1-9;Dbxref=GeneID:117222460%2CGenbank:XM_033474165.1;Parent=rna-XM_033474165.1
NW_022889366.1	Gnomon	exon	1658511	1658704	.	+	.	ID=exon-XM_033474165.1-6;Dbxref=GeneID:117222460%2CGenbank:XM_033474165.1;Parent=rna-XM_033474165.1
NW_022889366.1	Gnomon	exon	1659731	1660367	.	+	.	ID=exon-XM_033474165.1-7;Dbxref=GeneID:117222460%2CGenbank:XM_033474165.1;Parent=rna-XM_033474165.1
NW_022889366.1	Gnomon	exon	1638682	1638805	.	+	.	ID=exon-XM_033474165.1-1;Dbxref=GeneID:117222460%2CGenbank:XM_033474165.1;Parent=rna-XM_033474165.1
NW_022889366.1	Gnomon	exon	10647	10731	.	+	.	ID=exon-XM_033474189.1-1;Dbxref=GeneID:117222473%2CGenbank:XM_033474189.1;Note=The sequence of the model RefSeq transcript was modified relative to this genomic sequence to represent the inferred CDS: added 266 bases not found in genome assembly;Parent=rna-XM_033474189.1
NW_022889366.1	Gnomon	exon	11602	11873	.	+	.	ID=exon-XM_033474189.1-2;Dbxref=GeneID:117222473%2CGenbank:XM_033474189.1;Note=The sequence of the model RefSeq transcript was modified relative to this genomic sequence to represent the inferred CDS: added 266 bases not found in genome assembly;Parent=rna-XM_033474189.1
NW_022889366.1	Gnomon	exon	12766	13068	.	+	.	ID=exon-XM_033474189.1-3;Dbxref=GeneID:117222473%2CGenbank:XM_033474189.1;Note=The sequence of the model RefSeq transcript was modified relative to this genomic sequence to represent the inferred CDS: added 266 bases not found in genome assembly;Parent=rna-XM_033474189.1
NW_022889366.1	Gnomon	exon	3264817	3264873	.	-	.	ID=exon-XM_033474190.1-1;Dbxref=GeneID:117222474%2CGenbank:XM_033474190.1;Parent=rna-XM_033474190.1
NW_022889366.1	Gnomon	exon	3252037	3252138	.	-	.	ID=exon-XM_033474190.1-4;Dbxref=GeneID:117222474%2CGenbank:XM_033474190.1;Parent=rna-XM_033474190.1
NW_022889366.1	Gnomon	exon	3245743	3246564	.	-	.	ID=exon-XM_033474190.1-5;Dbxref=GeneID:117222474%2CGenbank:XM_033474190.1;Parent=rna-XM_033474190.1
NW_022889366.1	Gnomon	exon	3255851	3256597	.	-	.	ID=exon-XM_033474190.1-2;Dbxref=GeneID:117222474%2CGenbank:XM_033474190.1;Parent=rna-XM_033474190.1
NW_022889366.1	Gnomon	exon	3253289	3253556	.	-	.	ID=exon-XM_033474190.1-3;Dbxref=GeneID:117222474%2CGenbank:XM_033474190.1;Parent=rna-XM_033474190.1
NW_022889366.1	Gnomon	exon	3242583	3243516	.	-	.	ID=exon-XM_033474190.1-6;Dbxref=GeneID:117222474%2CGenbank:XM_033474190.1;Parent=rna-XM_033474190.1
NW_022889366.1	tRNAscan-SE	gene	2023694	2023766	.	-	.	Name=Trnar-ucg;ID=gene-Trnar-ucg;Dbxref=GeneID:117222494
NW_022889366.1	Gnomon	exon	2211159	2211283	.	-	.	ID=exon-XM_033474133.1-10;Dbxref=GeneID:117222438%2CGenbank:XM_033474133.1;Parent=rna-XM_033474133.1
NW_022889366.1	Gnomon	exon	2205593	2210265	.	-	.	ID=exon-XM_033474133.1-11;Dbxref=GeneID:117222438%2CGenbank:XM_033474133.1;Parent=rna-XM_033474133.1
NW_022889366.1	Gnomon	exon	2196861	2199632	.	+	.	ID=exon-XM_033474141.1-1;Dbxref=GeneID:117222446%2CGenbank:XM_033474141.1;Parent=rna-XM_033474141.1
NW_022889366.1	Gnomon	exon	1658511	1658704	.	+	.	ID=exon-XM_033474164.1-7;Dbxref=GeneID:117222460%2CGenbank:XM_033474164.1;Parent=rna-XM_033474164.1
NW_022889366.1	Gnomon	exon	1659731	1660367	.	+	.	ID=exon-XM_033474164.1-8;Dbxref=GeneID:117222460%2CGenbank:XM_033474164.1;Parent=rna-XM_033474164.1
NW_022889366.1	Gnomon	exon	1661499	1661656	.	+	.	ID=exon-XM_033474164.1-9;Dbxref=GeneID:117222460%2CGenbank:XM_033474164.1;Parent=rna-XM_033474164.1
NW_022889366.1	Gnomon	exon	1650917	1650979	.	+	.	ID=exon-XM_033474164.1-3;Dbxref=GeneID:117222460%2CGenbank:XM_033474164.1;Parent=rna-XM_033474164.1
NW_022889366.1	Gnomon	exon	1653468	1653824	.	+	.	ID=exon-XM_033474164.1-4;Dbxref=GeneID:117222460%2CGenbank:XM_033474164.1;Parent=rna-XM_033474164.1
NW_022889366.1	Gnomon	exon	1654382	1654676	.	+	.	ID=exon-XM_033474164.1-5;Dbxref=GeneID:117222460%2CGenbank:XM_033474164.1;Parent=rna-XM_033474164.1
NW_022889366.1	Gnomon	exon	1656988	1657129	.	+	.	ID=exon-XM_033474164.1-6;Dbxref=GeneID:117222460%2CGenbank:XM_033474164.1;Parent=rna-XM_033474164.1
NW_022889366.1	Gnomon	exon	1628456	1628812	.	+	.	ID=exon-XM_033474164.1-1;Dbxref=GeneID:117222460%2CGenbank:XM_033474164.1;Parent=rna-XM_033474164.1
NW_022889366.1	Gnomon	exon	1631874	1632233	.	+	.	ID=exon-XM_033474164.1-2;Dbxref=GeneID:117222460%2CGenbank:XM_033474164.1;Parent=rna-XM_033474164.1
NW_022889366.1	Gnomon	mRNA	1628457	1673322	.	+	.	Name=XM_033474160.1;ID=rna-XM_033474160.1;Dbxref=GeneID:117222460%2CGenbank:XM_033474160.1;Parent=gene-LOC117222460
NW_022889366.1	Gnomon	exon	2188497	2188770	.	+	.	ID=exon-XM_033474117.1-9;Dbxref=GeneID:117222430%2CGenbank:XM_033474117.1;Parent=rna-XM_033474117.1
NW_022889366.1	Gnomon	exon	2184729	2184827	.	+	.	ID=exon-XM_033474117.1-7;Dbxref=GeneID:117222430%2CGenbank:XM_033474117.1;Parent=rna-XM_033474117.1
NW_022889366.1	Gnomon	exon	2186046	2187194	.	+	.	ID=exon-XM_033474117.1-8;Dbxref=GeneID:117222430%2CGenbank:XM_033474117.1;Parent=rna-XM_033474117.1
NW_022889366.1	Gnomon	exon	2052353	2052454	.	+	.	ID=exon-XM_033474117.1-5;Dbxref=GeneID:117222430%2CGenbank:XM_033474117.1;Parent=rna-XM_033474117.1
NW_022889366.1	Gnomon	exon	2183557	2183766	.	+	.	ID=exon-XM_033474117.1-6;Dbxref=GeneID:117222430%2CGenbank:XM_033474117.1;Parent=rna-XM_033474117.1
NW_022889366.1	Gnomon	exon	1927426	1927531	.	+	.	ID=exon-XM_033474117.1-3;Dbxref=GeneID:117222430%2CGenbank:XM_033474117.1;Parent=rna-XM_033474117.1
NW_022889366.1	Gnomon	exon	1932598	1932696	.	+	.	ID=exon-XM_033474117.1-4;Dbxref=GeneID:117222430%2CGenbank:XM_033474117.1;Parent=rna-XM_033474117.1
NW_022889366.1	Gnomon	exon	1811429	1812059	.	+	.	ID=exon-XM_033474117.1-1;Dbxref=GeneID:117222430%2CGenbank:XM_033474117.1;Parent=rna-XM_033474117.1
NW_022889366.1	Gnomon	exon	1812762	1813078	.	+	.	ID=exon-XM_033474117.1-2;Dbxref=GeneID:117222430%2CGenbank:XM_033474117.1;Parent=rna-XM_033474117.1
NW_022889366.1	Gnomon	mRNA	1804268	2191751	.	+	.	Name=XM_033474113.1;ID=rna-XM_033474113.1;Dbxref=GeneID:117222430%2CGenbank:XM_033474113.1;Parent=gene-LOC117222430
NW_022889366.1	Gnomon	CDS	1014778	1015228	.	+	0	Name=XP_033330078.1;ID=cds-XP_033330078.1;Dbxref=GeneID:117222471%2CGenbank:XP_033330078.1;Parent=rna-XM_033474187.1
NW_022889366.1	Gnomon	CDS	1015403	1015658	.	+	0	Name=XP_033330078.1;ID=cds-XP_033330078.1;Dbxref=GeneID:117222471%2CGenbank:XP_033330078.1;Parent=rna-XM_033474187.1
NW_022889366.1	Gnomon	CDS	1015732	1015908	.	+	0	Name=XP_033330078.1;ID=cds-XP_033330078.1;Dbxref=GeneID:117222471%2CGenbank:XP_033330078.1;Parent=rna-XM_033474187.1
NW_022889366.1	Gnomon	CDS	1016009	1016213	.	+	0	Name=XP_033330078.1;ID=cds-XP_033330078.1;Dbxref=GeneID:117222471%2CGenbank:XP_033330078.1;Parent=rna-XM_033474187.1
NW_022889366.1	Gnomon	exon	1932598	1932696	.	+	.	ID=exon-XM_033474116.1-4;Dbxref=GeneID:117222430%2CGenbank:XM_033474116.1;Parent=rna-XM_033474116.1
NW_022889366.1	Gnomon	exon	2052353	2052454	.	+	.	ID=exon-XM_033474116.1-5;Dbxref=GeneID:117222430%2CGenbank:XM_033474116.1;Parent=rna-XM_033474116.1
NW_022889366.1	Gnomon	exon	2183557	2183766	.	+	.	ID=exon-XM_033474116.1-6;Dbxref=GeneID:117222430%2CGenbank:XM_033474116.1;Parent=rna-XM_033474116.1
NW_022889366.1	Gnomon	exon	2184729	2184827	.	+	.	ID=exon-XM_033474116.1-7;Dbxref=GeneID:117222430%2CGenbank:XM_033474116.1;Parent=rna-XM_033474116.1
NW_022889366.1	Gnomon	exon	2186046	2187194	.	+	.	ID=exon-XM_033474116.1-8;Dbxref=GeneID:117222430%2CGenbank:XM_033474116.1;Parent=rna-XM_033474116.1
NW_022889366.1	Gnomon	exon	2188497	2188770	.	+	.	ID=exon-XM_033474116.1-9;Dbxref=GeneID:117222430%2CGenbank:XM_033474116.1;Parent=rna-XM_033474116.1
NW_022889366.1	Gnomon	exon	1811429	1812059	.	+	.	ID=exon-XM_033474116.1-1;Dbxref=GeneID:117222430%2CGenbank:XM_033474116.1;Parent=rna-XM_033474116.1
NW_022889366.1	Gnomon	exon	1812755	1813078	.	+	.	ID=exon-XM_033474116.1-2;Dbxref=GeneID:117222430%2CGenbank:XM_033474116.1;Parent=rna-XM_033474116.1
NW_022889366.1	Gnomon	exon	1927426	1927531	.	+	.	ID=exon-XM_033474116.1-3;Dbxref=GeneID:117222430%2CGenbank:XM_033474116.1;Parent=rna-XM_033474116.1
NW_022889366.1	Gnomon	mRNA	3274122	3275264	.	-	.	Name=XM_033474112.1;ID=rna-XM_033474112.1;Dbxref=GeneID:117222427%2CGenbank:XM_033474112.1;Parent=gene-LOC117222427
NW_022889366.1	Gnomon	exon	451299	451818	.	+	.	ID=exon-XM_033474191.1-1;Dbxref=GeneID:117222478%2CGenbank:XM_033474191.1;Parent=rna-XM_033474191.1
NW_022889366.1	Gnomon	exon	453534	453600	.	+	.	ID=exon-XM_033474191.1-2;Dbxref=GeneID:117222478%2CGenbank:XM_033474191.1;Parent=rna-XM_033474191.1
NW_022889366.1	Gnomon	exon	493069	493191	.	+	.	ID=exon-XM_033474191.1-3;Dbxref=GeneID:117222478%2CGenbank:XM_033474191.1;Parent=rna-XM_033474191.1
NW_022889366.1	Gnomon	exon	581161	581335	.	+	.	ID=exon-XM_033474191.1-4;Dbxref=GeneID:117222478%2CGenbank:XM_033474191.1;Parent=rna-XM_033474191.1
NW_022889366.1	Gnomon	exon	587025	587298	.	+	.	ID=exon-XM_033474191.1-5;Dbxref=GeneID:117222478%2CGenbank:XM_033474191.1;Parent=rna-XM_033474191.1
NW_022889366.1	Gnomon	exon	601096	601391	.	+	.	ID=exon-XM_033474191.1-6;Dbxref=GeneID:117222478%2CGenbank:XM_033474191.1;Parent=rna-XM_033474191.1
NW_022889366.1	Gnomon	exon	613474	613720	.	+	.	ID=exon-XM_033474191.1-7;Dbxref=GeneID:117222478%2CGenbank:XM_033474191.1;Parent=rna-XM_033474191.1
NW_022889366.1	Gnomon	exon	618623	620105	.	+	.	ID=exon-XM_033474191.1-8;Dbxref=GeneID:117222478%2CGenbank:XM_033474191.1;Parent=rna-XM_033474191.1
NW_022889366.1	Gnomon	exon	621215	622475	.	+	.	ID=exon-XM_033474191.1-9;Dbxref=GeneID:117222478%2CGenbank:XM_033474191.1;Parent=rna-XM_033474191.1
NW_022889366.1	Gnomon	CDS	1013914	1014010	.	-	0	Name=XP_033330077.1;ID=cds-XP_033330077.1;Dbxref=GeneID:117222470%2CGenbank:XP_033330077.1;Parent=rna-XM_033474186.1
NW_022889366.1	Gnomon	CDS	1013386	1013806	.	-	0	Name=XP_033330077.1;ID=cds-XP_033330077.1;Dbxref=GeneID:117222470%2CGenbank:XP_033330077.1;Parent=rna-XM_033474186.1
NW_022889366.1	Gnomon	CDS	1012963	1013094	.	-	0	Name=XP_033330077.1;ID=cds-XP_033330077.1;Dbxref=GeneID:117222470%2CGenbank:XP_033330077.1;Parent=rna-XM_033474186.1
NW_022889366.1	Gnomon	CDS	1009159	1009442	.	-	0	Name=XP_033330077.1;ID=cds-XP_033330077.1;Dbxref=GeneID:117222470%2CGenbank:XP_033330077.1;Parent=rna-XM_033474186.1
NW_022889366.1	Gnomon	CDS	1008235	1008586	.	-	0	Name=XP_033330077.1;ID=cds-XP_033330077.1;Dbxref=GeneID:117222470%2CGenbank:XP_033330077.1;Parent=rna-XM_033474186.1
NW_022889366.1	Gnomon	CDS	1007921	1008092	.	-	0	Name=XP_033330077.1;ID=cds-XP_033330077.1;Dbxref=GeneID:117222470%2CGenbank:XP_033330077.1;Parent=rna-XM_033474186.1
NW_022889366.1	Gnomon	CDS	1007667	1007775	.	-	0	Name=XP_033330077.1;ID=cds-XP_033330077.1;Dbxref=GeneID:117222470%2CGenbank:XP_033330077.1;Parent=rna-XM_033474186.1
NW_022889366.1	Gnomon	CDS	1007444	1007520	.	-	0	Name=XP_033330077.1;ID=cds-XP_033330077.1;Dbxref=GeneID:117222470%2CGenbank:XP_033330077.1;Parent=rna-XM_033474186.1
NW_022889366.1	Gnomon	exon	2614996	2615197	.	-	.	ID=exon-XM_033474207.1-12;Dbxref=GeneID:117222485%2CGenbank:XM_033474207.1;Parent=rna-XM_033474207.1
NW_022889366.1	Gnomon	exon	2591994	2592373	.	-	.	ID=exon-XM_033474207.1-13;Dbxref=GeneID:117222485%2CGenbank:XM_033474207.1;Parent=rna-XM_033474207.1
NW_022889366.1	Gnomon	exon	2648326	2648507	.	-	.	ID=exon-XM_033474207.1-10;Dbxref=GeneID:117222485%2CGenbank:XM_033474207.1;Parent=rna-XM_033474207.1
NW_022889366.1	Gnomon	exon	2621217	2621380	.	-	.	ID=exon-XM_033474207.1-11;Dbxref=GeneID:117222485%2CGenbank:XM_033474207.1;Parent=rna-XM_033474207.1
NW_022889366.1	Gnomon	exon	2576163	2586171	.	-	.	ID=exon-XM_033474207.1-14;Dbxref=GeneID:117222485%2CGenbank:XM_033474207.1;Parent=rna-XM_033474207.1
NW_022889366.1	Gnomon	CDS	1013914	1014010	.	-	0	Name=XP_033330076.1;ID=cds-XP_033330076.1;Dbxref=GeneID:117222470%2CGenbank:XP_033330076.1;Parent=rna-XM_033474185.1
NW_022889366.1	Gnomon	CDS	1013386	1013806	.	-	0	Name=XP_033330076.1;ID=cds-XP_033330076.1;Dbxref=GeneID:117222470%2CGenbank:XP_033330076.1;Parent=rna-XM_033474185.1
NW_022889366.1	Gnomon	CDS	1012963	1013094	.	-	0	Name=XP_033330076.1;ID=cds-XP_033330076.1;Dbxref=GeneID:117222470%2CGenbank:XP_033330076.1;Parent=rna-XM_033474185.1
NW_022889366.1	Gnomon	CDS	1009159	1009592	.	-	0	Name=XP_033330076.1;ID=cds-XP_033330076.1;Dbxref=GeneID:117222470%2CGenbank:XP_033330076.1;Parent=rna-XM_033474185.1
NW_022889366.1	Gnomon	CDS	1008235	1008586	.	-	0	Name=XP_033330076.1;ID=cds-XP_033330076.1;Dbxref=GeneID:117222470%2CGenbank:XP_033330076.1;Parent=rna-XM_033474185.1
NW_022889366.1	Gnomon	CDS	1007921	1008092	.	-	0	Name=XP_033330076.1;ID=cds-XP_033330076.1;Dbxref=GeneID:117222470%2CGenbank:XP_033330076.1;Parent=rna-XM_033474185.1
NW_022889366.1	Gnomon	CDS	1007667	1007775	.	-	0	Name=XP_033330076.1;ID=cds-XP_033330076.1;Dbxref=GeneID:117222470%2CGenbank:XP_033330076.1;Parent=rna-XM_033474185.1
NW_022889366.1	Gnomon	CDS	1007444	1007520	.	-	0	Name=XP_033330076.1;ID=cds-XP_033330076.1;Dbxref=GeneID:117222470%2CGenbank:XP_033330076.1;Parent=rna-XM_033474185.1
NW_022889366.1	Gnomon	mRNA	1811429	2191751	.	+	.	Name=XM_033474115.1;ID=rna-XM_033474115.1;Dbxref=GeneID:117222430%2CGenbank:XM_033474115.1;Parent=gene-LOC117222430
NW_022889366.1	Gnomon	CDS	1013914	1014010	.	-	0	Name=XP_033330075.1;ID=cds-XP_033330075.1;Dbxref=GeneID:117222470%2CGenbank:XP_033330075.1;Parent=rna-XM_033474184.1
NW_022889366.1	Gnomon	CDS	1013386	1013806	.	-	0	Name=XP_033330075.1;ID=cds-XP_033330075.1;Dbxref=GeneID:117222470%2CGenbank:XP_033330075.1;Parent=rna-XM_033474184.1
NW_022889366.1	Gnomon	CDS	1012963	1013094	.	-	0	Name=XP_033330075.1;ID=cds-XP_033330075.1;Dbxref=GeneID:117222470%2CGenbank:XP_033330075.1;Parent=rna-XM_033474184.1
NW_022889366.1	Gnomon	CDS	1009159	1009838	.	-	0	Name=XP_033330075.1;ID=cds-XP_033330075.1;Dbxref=GeneID:117222470%2CGenbank:XP_033330075.1;Parent=rna-XM_033474184.1
NW_022889366.1	Gnomon	CDS	1008235	1008586	.	-	0	Name=XP_033330075.1;ID=cds-XP_033330075.1;Dbxref=GeneID:117222470%2CGenbank:XP_033330075.1;Parent=rna-XM_033474184.1
NW_022889366.1	Gnomon	CDS	1007921	1008092	.	-	0	Name=XP_033330075.1;ID=cds-XP_033330075.1;Dbxref=GeneID:117222470%2CGenbank:XP_033330075.1;Parent=rna-XM_033474184.1
NW_022889366.1	Gnomon	CDS	1007431	1007520	.	-	0	Name=XP_033330075.1;ID=cds-XP_033330075.1;Dbxref=GeneID:117222470%2CGenbank:XP_033330075.1;Parent=rna-XM_033474184.1
NW_022889366.1	Gnomon	mRNA	1804538	2191751	.	+	.	Name=XM_033474114.1;ID=rna-XM_033474114.1;Dbxref=GeneID:117222430%2CGenbank:XM_033474114.1;Parent=gene-LOC117222430
NW_022889366.1	Gnomon	exon	3268778	3269302	.	-	.	ID=exon-XM_033474140.1-7;Dbxref=GeneID:117222445%2CGenbank:XM_033474140.1;Parent=rna-XM_033474140.1
NW_022889366.1	Gnomon	exon	3270108	3270167	.	-	.	ID=exon-XM_033474140.1-5;Dbxref=GeneID:117222445%2CGenbank:XM_033474140.1;Parent=rna-XM_033474140.1
NW_022889366.1	Gnomon	exon	3269385	3269488	.	-	.	ID=exon-XM_033474140.1-6;Dbxref=GeneID:117222445%2CGenbank:XM_033474140.1;Parent=rna-XM_033474140.1
NW_022889366.1	Gnomon	exon	3271125	3271173	.	-	.	ID=exon-XM_033474140.1-3;Dbxref=GeneID:117222445%2CGenbank:XM_033474140.1;Parent=rna-XM_033474140.1
NW_022889366.1	Gnomon	exon	3270760	3270869	.	-	.	ID=exon-XM_033474140.1-4;Dbxref=GeneID:117222445%2CGenbank:XM_033474140.1;Parent=rna-XM_033474140.1
NW_022889366.1	Gnomon	exon	3271774	3271887	.	-	.	ID=exon-XM_033474140.1-1;Dbxref=GeneID:117222445%2CGenbank:XM_033474140.1;Parent=rna-XM_033474140.1
NW_022889366.1	Gnomon	exon	3271571	3271698	.	-	.	ID=exon-XM_033474140.1-2;Dbxref=GeneID:117222445%2CGenbank:XM_033474140.1;Parent=rna-XM_033474140.1
NW_022889366.1	Gnomon	mRNA	1811429	2191751	.	+	.	Name=XM_033474117.1;ID=rna-XM_033474117.1;Dbxref=GeneID:117222430%2CGenbank:XM_033474117.1;Parent=gene-LOC117222430
NW_022889366.1	Gnomon	lnc_RNA	3005493	3007356	.	+	.	Name=XR_004490710.1;ID=rna-XR_004490710.1;Dbxref=GeneID:117222489%2CGenbank:XR_004490710.1;Parent=gene-LOC117222489
NW_022889366.1	Gnomon	mRNA	3001119	3006432	.	-	.	Name=XM_033474211.1;ID=rna-XM_033474211.1;Dbxref=GeneID:117222488%2CGenbank:XM_033474211.1;Parent=gene-LOC117222488
NW_022889366.1	Gnomon	exon	1661499	1661656	.	+	.	ID=exon-XM_033474163.1-8;Dbxref=GeneID:117222460%2CGenbank:XM_033474163.1;Parent=rna-XM_033474163.1
NW_022889366.1	Gnomon	exon	1661973	1662131	.	+	.	ID=exon-XM_033474163.1-9;Dbxref=GeneID:117222460%2CGenbank:XM_033474163.1;Parent=rna-XM_033474163.1
NW_022889366.1	Gnomon	exon	1658511	1658704	.	+	.	ID=exon-XM_033474163.1-6;Dbxref=GeneID:117222460%2CGenbank:XM_033474163.1;Parent=rna-XM_033474163.1
NW_022889366.1	Gnomon	exon	1659731	1660367	.	+	.	ID=exon-XM_033474163.1-7;Dbxref=GeneID:117222460%2CGenbank:XM_033474163.1;Parent=rna-XM_033474163.1
NW_022889366.1	Gnomon	exon	1654382	1654676	.	+	.	ID=exon-XM_033474163.1-4;Dbxref=GeneID:117222460%2CGenbank:XM_033474163.1;Parent=rna-XM_033474163.1
NW_022889366.1	Gnomon	exon	1656988	1657129	.	+	.	ID=exon-XM_033474163.1-5;Dbxref=GeneID:117222460%2CGenbank:XM_033474163.1;Parent=rna-XM_033474163.1
NW_022889366.1	Gnomon	exon	1631874	1632233	.	+	.	ID=exon-XM_033474163.1-2;Dbxref=GeneID:117222460%2CGenbank:XM_033474163.1;Parent=rna-XM_033474163.1
NW_022889366.1	Gnomon	exon	1653468	1653824	.	+	.	ID=exon-XM_033474163.1-3;Dbxref=GeneID:117222460%2CGenbank:XM_033474163.1;Parent=rna-XM_033474163.1
NW_022889366.1	Gnomon	exon	1628458	1628812	.	+	.	ID=exon-XM_033474163.1-1;Dbxref=GeneID:117222460%2CGenbank:XM_033474163.1;Parent=rna-XM_033474163.1
NW_022889366.1	Gnomon	CDS	1013914	1014010	.	-	0	Name=XP_033330073.1;ID=cds-XP_033330073.1;Dbxref=GeneID:117222470%2CGenbank:XP_033330073.1;Parent=rna-XM_033474182.1
NW_022889366.1	Gnomon	CDS	1013386	1013806	.	-	0	Name=XP_033330073.1;ID=cds-XP_033330073.1;Dbxref=GeneID:117222470%2CGenbank:XP_033330073.1;Parent=rna-XM_033474182.1
NW_022889366.1	Gnomon	CDS	1012963	1013094	.	-	0	Name=XP_033330073.1;ID=cds-XP_033330073.1;Dbxref=GeneID:117222470%2CGenbank:XP_033330073.1;Parent=rna-XM_033474182.1
NW_022889366.1	Gnomon	CDS	1009159	1009763	.	-	0	Name=XP_033330073.1;ID=cds-XP_033330073.1;Dbxref=GeneID:117222470%2CGenbank:XP_033330073.1;Parent=rna-XM_033474182.1
NW_022889366.1	Gnomon	CDS	1008235	1008586	.	-	0	Name=XP_033330073.1;ID=cds-XP_033330073.1;Dbxref=GeneID:117222470%2CGenbank:XP_033330073.1;Parent=rna-XM_033474182.1
NW_022889366.1	Gnomon	CDS	1007921	1008092	.	-	0	Name=XP_033330073.1;ID=cds-XP_033330073.1;Dbxref=GeneID:117222470%2CGenbank:XP_033330073.1;Parent=rna-XM_033474182.1
NW_022889366.1	Gnomon	CDS	1007667	1007775	.	-	0	Name=XP_033330073.1;ID=cds-XP_033330073.1;Dbxref=GeneID:117222470%2CGenbank:XP_033330073.1;Parent=rna-XM_033474182.1
NW_022889366.1	Gnomon	CDS	1007444	1007520	.	-	0	Name=XP_033330073.1;ID=cds-XP_033330073.1;Dbxref=GeneID:117222470%2CGenbank:XP_033330073.1;Parent=rna-XM_033474182.1
NW_022889366.1	Gnomon	mRNA	1811429	2191751	.	+	.	Name=XM_033474118.1;ID=rna-XM_033474118.1;Dbxref=GeneID:117222430%2CGenbank:XM_033474118.1;Parent=gene-LOC117222430
NW_022889366.1	Gnomon	mRNA	1811429	2191751	.	+	.	Name=XM_033474116.1;ID=rna-XM_033474116.1;Dbxref=GeneID:117222430%2CGenbank:XM_033474116.1;Parent=gene-LOC117222430
NW_022889366.1	Gnomon	exon	1932598	1932696	.	+	.	ID=exon-XM_033474115.1-3;Dbxref=GeneID:117222430%2CGenbank:XM_033474115.1;Parent=rna-XM_033474115.1
NW_022889366.1	Gnomon	exon	2052353	2052454	.	+	.	ID=exon-XM_033474115.1-4;Dbxref=GeneID:117222430%2CGenbank:XM_033474115.1;Parent=rna-XM_033474115.1
NW_022889366.1	Gnomon	exon	1811429	1813078	.	+	.	ID=exon-XM_033474115.1-1;Dbxref=GeneID:117222430%2CGenbank:XM_033474115.1;Parent=rna-XM_033474115.1
NW_022889366.1	Gnomon	exon	1927426	1927531	.	+	.	ID=exon-XM_033474115.1-2;Dbxref=GeneID:117222430%2CGenbank:XM_033474115.1;Parent=rna-XM_033474115.1
NW_022889366.1	Gnomon	exon	2186046	2187194	.	+	.	ID=exon-XM_033474115.1-7;Dbxref=GeneID:117222430%2CGenbank:XM_033474115.1;Parent=rna-XM_033474115.1
NW_022889366.1	Gnomon	exon	2188497	2188770	.	+	.	ID=exon-XM_033474115.1-8;Dbxref=GeneID:117222430%2CGenbank:XM_033474115.1;Parent=rna-XM_033474115.1
NW_022889366.1	Gnomon	exon	2183557	2183766	.	+	.	ID=exon-XM_033474115.1-5;Dbxref=GeneID:117222430%2CGenbank:XM_033474115.1;Parent=rna-XM_033474115.1
NW_022889366.1	Gnomon	exon	2184729	2184827	.	+	.	ID=exon-XM_033474115.1-6;Dbxref=GeneID:117222430%2CGenbank:XM_033474115.1;Parent=rna-XM_033474115.1
NW_022889366.1	Gnomon	exon	2190093	2190332	.	+	.	ID=exon-XM_033474115.1-9;Dbxref=GeneID:117222430%2CGenbank:XM_033474115.1;Parent=rna-XM_033474115.1
NW_022889366.1	Gnomon	mRNA	3007622	3009815	.	-	.	Name=XM_033474210.1;ID=rna-XM_033474210.1;Dbxref=GeneID:117222486%2CGenbank:XM_033474210.1;Parent=gene-LOC117222486
NW_022889366.1	Gnomon	exon	883332	886736	.	+	.	ID=exon-XM_033474193.1-21;Dbxref=GeneID:117222478%2CGenbank:XM_033474193.1;Parent=rna-XM_033474193.1
NW_022889366.1	Gnomon	exon	882997	883239	.	+	.	ID=exon-XM_033474193.1-20;Dbxref=GeneID:117222478%2CGenbank:XM_033474193.1;Parent=rna-XM_033474193.1
NW_022889366.1	Gnomon	exon	848085	848212	.	+	.	ID=exon-XM_033474193.1-10;Dbxref=GeneID:117222478%2CGenbank:XM_033474193.1;Parent=rna-XM_033474193.1
NW_022889366.1	Gnomon	exon	867449	867844	.	+	.	ID=exon-XM_033474193.1-11;Dbxref=GeneID:117222478%2CGenbank:XM_033474193.1;Parent=rna-XM_033474193.1
NW_022889366.1	Gnomon	exon	882061	882423	.	+	.	ID=exon-XM_033474193.1-18;Dbxref=GeneID:117222478%2CGenbank:XM_033474193.1;Parent=rna-XM_033474193.1
NW_022889366.1	Gnomon	exon	882533	882746	.	+	.	ID=exon-XM_033474193.1-19;Dbxref=GeneID:117222478%2CGenbank:XM_033474193.1;Parent=rna-XM_033474193.1
NW_022889366.1	Gnomon	exon	881207	881523	.	+	.	ID=exon-XM_033474193.1-16;Dbxref=GeneID:117222478%2CGenbank:XM_033474193.1;Parent=rna-XM_033474193.1
NW_022889366.1	Gnomon	exon	881603	881974	.	+	.	ID=exon-XM_033474193.1-17;Dbxref=GeneID:117222478%2CGenbank:XM_033474193.1;Parent=rna-XM_033474193.1
NW_022889366.1	Gnomon	exon	875904	876118	.	+	.	ID=exon-XM_033474193.1-14;Dbxref=GeneID:117222478%2CGenbank:XM_033474193.1;Parent=rna-XM_033474193.1
NW_022889366.1	Gnomon	exon	878379	878479	.	+	.	ID=exon-XM_033474193.1-15;Dbxref=GeneID:117222478%2CGenbank:XM_033474193.1;Parent=rna-XM_033474193.1
NW_022889366.1	Gnomon	exon	869167	869269	.	+	.	ID=exon-XM_033474193.1-12;Dbxref=GeneID:117222478%2CGenbank:XM_033474193.1;Parent=rna-XM_033474193.1
NW_022889366.1	Gnomon	exon	872448	872636	.	+	.	ID=exon-XM_033474193.1-13;Dbxref=GeneID:117222478%2CGenbank:XM_033474193.1;Parent=rna-XM_033474193.1
NW_022889366.1	Gnomon	CDS	1013914	1014010	.	-	0	Name=XP_033330072.1;ID=cds-XP_033330072.1;Dbxref=GeneID:117222470%2CGenbank:XP_033330072.1;Parent=rna-XM_033474181.1
NW_022889366.1	Gnomon	CDS	1013386	1013806	.	-	0	Name=XP_033330072.1;ID=cds-XP_033330072.1;Dbxref=GeneID:117222470%2CGenbank:XP_033330072.1;Parent=rna-XM_033474181.1
NW_022889366.1	Gnomon	CDS	1012963	1013094	.	-	0	Name=XP_033330072.1;ID=cds-XP_033330072.1;Dbxref=GeneID:117222470%2CGenbank:XP_033330072.1;Parent=rna-XM_033474181.1
NW_022889366.1	Gnomon	CDS	1009159	1009838	.	-	0	Name=XP_033330072.1;ID=cds-XP_033330072.1;Dbxref=GeneID:117222470%2CGenbank:XP_033330072.1;Parent=rna-XM_033474181.1
NW_022889366.1	Gnomon	CDS	1008235	1008586	.	-	0	Name=XP_033330072.1;ID=cds-XP_033330072.1;Dbxref=GeneID:117222470%2CGenbank:XP_033330072.1;Parent=rna-XM_033474181.1
NW_022889366.1	Gnomon	CDS	1007921	1008083	.	-	0	Name=XP_033330072.1;ID=cds-XP_033330072.1;Dbxref=GeneID:117222470%2CGenbank:XP_033330072.1;Parent=rna-XM_033474181.1
NW_022889366.1	Gnomon	CDS	1007667	1007775	.	-	0	Name=XP_033330072.1;ID=cds-XP_033330072.1;Dbxref=GeneID:117222470%2CGenbank:XP_033330072.1;Parent=rna-XM_033474181.1
NW_022889366.1	Gnomon	CDS	1007444	1007520	.	-	0	Name=XP_033330072.1;ID=cds-XP_033330072.1;Dbxref=GeneID:117222470%2CGenbank:XP_033330072.1;Parent=rna-XM_033474181.1
NW_022889366.1	Gnomon	exon	3271774	3271896	.	-	.	ID=exon-XM_033474139.1-1;Dbxref=GeneID:117222445%2CGenbank:XM_033474139.1;Parent=rna-XM_033474139.1
NW_022889366.1	Gnomon	exon	3271571	3271698	.	-	.	ID=exon-XM_033474139.1-2;Dbxref=GeneID:117222445%2CGenbank:XM_033474139.1;Parent=rna-XM_033474139.1
NW_022889366.1	Gnomon	exon	3269385	3269488	.	-	.	ID=exon-XM_033474139.1-7;Dbxref=GeneID:117222445%2CGenbank:XM_033474139.1;Parent=rna-XM_033474139.1
NW_022889366.1	Gnomon	exon	3268778	3269302	.	-	.	ID=exon-XM_033474139.1-8;Dbxref=GeneID:117222445%2CGenbank:XM_033474139.1;Parent=rna-XM_033474139.1
NW_022889366.1	Gnomon	exon	3271125	3271173	.	-	.	ID=exon-XM_033474139.1-3;Dbxref=GeneID:117222445%2CGenbank:XM_033474139.1;Parent=rna-XM_033474139.1
NW_022889366.1	Gnomon	exon	3270760	3270869	.	-	.	ID=exon-XM_033474139.1-4;Dbxref=GeneID:117222445%2CGenbank:XM_033474139.1;Parent=rna-XM_033474139.1
NW_022889366.1	Gnomon	exon	3270583	3270702	.	-	.	ID=exon-XM_033474139.1-5;Dbxref=GeneID:117222445%2CGenbank:XM_033474139.1;Parent=rna-XM_033474139.1
NW_022889366.1	Gnomon	exon	3270108	3270167	.	-	.	ID=exon-XM_033474139.1-6;Dbxref=GeneID:117222445%2CGenbank:XM_033474139.1;Parent=rna-XM_033474139.1
NW_022889366.1	Gnomon	mRNA	3001119	3006625	.	-	.	Name=XM_033474213.1;ID=rna-XM_033474213.1;Dbxref=GeneID:117222488%2CGenbank:XM_033474213.1;Parent=gene-LOC117222488
NW_022889366.1	Gnomon	exon	1662214	1662340	.	+	.	ID=exon-XM_033474164.1-10;Dbxref=GeneID:117222460%2CGenbank:XM_033474164.1;Parent=rna-XM_033474164.1
NW_022889366.1	Gnomon	exon	1671988	1672790	.	+	.	ID=exon-XM_033474164.1-11;Dbxref=GeneID:117222460%2CGenbank:XM_033474164.1;Parent=rna-XM_033474164.1
NW_022889366.1	Gnomon	exon	1672952	1673322	.	+	.	ID=exon-XM_033474164.1-12;Dbxref=GeneID:117222460%2CGenbank:XM_033474164.1;Parent=rna-XM_033474164.1
NW_022889366.1	Gnomon	exon	3027088	3027555	.	-	.	ID=exon-XM_033474216.1-9;Dbxref=GeneID:117222490%2CGenbank:XM_033474216.1;Parent=rna-XM_033474216.1
NW_022889366.1	Gnomon	exon	3031327	3031557	.	-	.	ID=exon-XM_033474216.1-7;Dbxref=GeneID:117222490%2CGenbank:XM_033474216.1;Parent=rna-XM_033474216.1
NW_022889366.1	Gnomon	exon	3029536	3029760	.	-	.	ID=exon-XM_033474216.1-8;Dbxref=GeneID:117222490%2CGenbank:XM_033474216.1;Parent=rna-XM_033474216.1
NW_022889366.1	Gnomon	exon	3046204	3046596	.	-	.	ID=exon-XM_033474216.1-5;Dbxref=GeneID:117222490%2CGenbank:XM_033474216.1;Parent=rna-XM_033474216.1
NW_022889366.1	Gnomon	exon	3045605	3045783	.	-	.	ID=exon-XM_033474216.1-6;Dbxref=GeneID:117222490%2CGenbank:XM_033474216.1;Parent=rna-XM_033474216.1
NW_022889366.1	Gnomon	exon	3079904	3080108	.	-	.	ID=exon-XM_033474216.1-3;Dbxref=GeneID:117222490%2CGenbank:XM_033474216.1;Parent=rna-XM_033474216.1
NW_022889366.1	Gnomon	exon	3077399	3077659	.	-	.	ID=exon-XM_033474216.1-4;Dbxref=GeneID:117222490%2CGenbank:XM_033474216.1;Parent=rna-XM_033474216.1
NW_022889366.1	Gnomon	exon	3204894	3205970	.	-	.	ID=exon-XM_033474216.1-1;Dbxref=GeneID:117222490%2CGenbank:XM_033474216.1;Parent=rna-XM_033474216.1
NW_022889366.1	Gnomon	exon	3080499	3080651	.	-	.	ID=exon-XM_033474216.1-2;Dbxref=GeneID:117222490%2CGenbank:XM_033474216.1;Parent=rna-XM_033474216.1
NW_022889366.1	Gnomon	CDS	1013914	1014010	.	-	0	Name=XP_033330071.1;ID=cds-XP_033330071.1;Dbxref=GeneID:117222470%2CGenbank:XP_033330071.1;Parent=rna-XM_033474180.1
NW_022889366.1	Gnomon	CDS	1013386	1013806	.	-	0	Name=XP_033330071.1;ID=cds-XP_033330071.1;Dbxref=GeneID:117222470%2CGenbank:XP_033330071.1;Parent=rna-XM_033474180.1
NW_022889366.1	Gnomon	CDS	1012963	1013094	.	-	0	Name=XP_033330071.1;ID=cds-XP_033330071.1;Dbxref=GeneID:117222470%2CGenbank:XP_033330071.1;Parent=rna-XM_033474180.1
NW_022889366.1	Gnomon	CDS	1009159	1009838	.	-	0	Name=XP_033330071.1;ID=cds-XP_033330071.1;Dbxref=GeneID:117222470%2CGenbank:XP_033330071.1;Parent=rna-XM_033474180.1
NW_022889366.1	Gnomon	CDS	1008235	1008586	.	-	0	Name=XP_033330071.1;ID=cds-XP_033330071.1;Dbxref=GeneID:117222470%2CGenbank:XP_033330071.1;Parent=rna-XM_033474180.1
NW_022889366.1	Gnomon	CDS	1007921	1008092	.	-	0	Name=XP_033330071.1;ID=cds-XP_033330071.1;Dbxref=GeneID:117222470%2CGenbank:XP_033330071.1;Parent=rna-XM_033474180.1
NW_022889366.1	Gnomon	CDS	1007667	1007775	.	-	0	Name=XP_033330071.1;ID=cds-XP_033330071.1;Dbxref=GeneID:117222470%2CGenbank:XP_033330071.1;Parent=rna-XM_033474180.1
NW_022889366.1	Gnomon	CDS	1007444	1007520	.	-	0	Name=XP_033330071.1;ID=cds-XP_033330071.1;Dbxref=GeneID:117222470%2CGenbank:XP_033330071.1;Parent=rna-XM_033474180.1
NW_022889366.1	Gnomon	mRNA	3002798	3006432	.	-	.	Name=XM_033474212.1;ID=rna-XM_033474212.1;Dbxref=GeneID:117222488%2CGenbank:XM_033474212.1;Parent=gene-LOC117222488
NW_022889366.1	Gnomon	exon	618623	620105	.	+	.	ID=exon-XM_033474192.1-8;Dbxref=GeneID:117222478%2CGenbank:XM_033474192.1;Parent=rna-XM_033474192.1
NW_022889366.1	Gnomon	exon	621215	622475	.	+	.	ID=exon-XM_033474192.1-9;Dbxref=GeneID:117222478%2CGenbank:XM_033474192.1;Parent=rna-XM_033474192.1
NW_022889366.1	Gnomon	exon	601096	601391	.	+	.	ID=exon-XM_033474192.1-6;Dbxref=GeneID:117222478%2CGenbank:XM_033474192.1;Parent=rna-XM_033474192.1
NW_022889366.1	Gnomon	exon	613474	613720	.	+	.	ID=exon-XM_033474192.1-7;Dbxref=GeneID:117222478%2CGenbank:XM_033474192.1;Parent=rna-XM_033474192.1
NW_022889366.1	Gnomon	exon	581161	581335	.	+	.	ID=exon-XM_033474192.1-4;Dbxref=GeneID:117222478%2CGenbank:XM_033474192.1;Parent=rna-XM_033474192.1
NW_022889366.1	Gnomon	exon	587025	587298	.	+	.	ID=exon-XM_033474192.1-5;Dbxref=GeneID:117222478%2CGenbank:XM_033474192.1;Parent=rna-XM_033474192.1
NW_022889366.1	Gnomon	exon	453534	453600	.	+	.	ID=exon-XM_033474192.1-2;Dbxref=GeneID:117222478%2CGenbank:XM_033474192.1;Parent=rna-XM_033474192.1
NW_022889366.1	Gnomon	exon	493069	493191	.	+	.	ID=exon-XM_033474192.1-3;Dbxref=GeneID:117222478%2CGenbank:XM_033474192.1;Parent=rna-XM_033474192.1
NW_022889366.1	Gnomon	exon	452185	452252	.	+	.	ID=exon-XM_033474192.1-1;Dbxref=GeneID:117222478%2CGenbank:XM_033474192.1;Parent=rna-XM_033474192.1
NW_022889366.1	cmsearch	snRNA	1532822	1532944	.	+	.	Name=XR_004490711.1;ID=rna-XR_004490711.1;Dbxref=GeneID:117222491%2CRFAM:RF00020%2CGenbank:XR_004490711.1;Parent=gene-LOC117222491
NW_022889366.1	cmsearch	exon	1532822	1532944	.	+	.	ID=exon-XR_004490711.1-1;Dbxref=GeneID:117222491%2CRFAM:RF00020%2CGenbank:XR_004490711.1;Parent=rna-XR_004490711.1
NW_022889366.1	Gnomon	CDS	1730607	1730717	.	-	0	Name=XP_033330070.1;ID=cds-XP_033330070.1;Dbxref=GeneID:117222468%2CGenbank:XP_033330070.1;Parent=rna-XM_033474179.1
NW_022889366.1	Gnomon	CDS	1729753	1730146	.	-	0	Name=XP_033330070.1;ID=cds-XP_033330070.1;Dbxref=GeneID:117222468%2CGenbank:XP_033330070.1;Parent=rna-XM_033474179.1
NW_022889366.1	Gnomon	CDS	1729518	1729606	.	-	0	Name=XP_033330070.1;ID=cds-XP_033330070.1;Dbxref=GeneID:117222468%2CGenbank:XP_033330070.1;Parent=rna-XM_033474179.1
NW_022889366.1	Gnomon	CDS	1729291	1729419	.	-	0	Name=XP_033330070.1;ID=cds-XP_033330070.1;Dbxref=GeneID:117222468%2CGenbank:XP_033330070.1;Parent=rna-XM_033474179.1
NW_022889366.1	Gnomon	CDS	1725892	1726284	.	-	0	Name=XP_033330070.1;ID=cds-XP_033330070.1;Dbxref=GeneID:117222468%2CGenbank:XP_033330070.1;Parent=rna-XM_033474179.1
NW_022889366.1	Gnomon	CDS	1723364	1723891	.	-	0	Name=XP_033330070.1;ID=cds-XP_033330070.1;Dbxref=GeneID:117222468%2CGenbank:XP_033330070.1;Parent=rna-XM_033474179.1
NW_022889366.1	Gnomon	CDS	1723074	1723304	.	-	0	Name=XP_033330070.1;ID=cds-XP_033330070.1;Dbxref=GeneID:117222468%2CGenbank:XP_033330070.1;Parent=rna-XM_033474179.1
NW_022889366.1	Gnomon	CDS	1722819	1722974	.	-	0	Name=XP_033330070.1;ID=cds-XP_033330070.1;Dbxref=GeneID:117222468%2CGenbank:XP_033330070.1;Parent=rna-XM_033474179.1
NW_022889366.1	Gnomon	CDS	2561253	2561569	.	-	0	Name=XP_033330021.1;ID=cds-XP_033330021.1;Dbxref=GeneID:117222438%2CGenbank:XP_033330021.1;Parent=rna-XM_033474130.1
NW_022889366.1	Gnomon	CDS	2465645	2465677	.	-	0	Name=XP_033330021.1;ID=cds-XP_033330021.1;Dbxref=GeneID:117222438%2CGenbank:XP_033330021.1;Parent=rna-XM_033474130.1
NW_022889366.1	Gnomon	CDS	2439012	2439059	.	-	0	Name=XP_033330021.1;ID=cds-XP_033330021.1;Dbxref=GeneID:117222438%2CGenbank:XP_033330021.1;Parent=rna-XM_033474130.1
NW_022889366.1	Gnomon	CDS	2415865	2415894	.	-	0	Name=XP_033330021.1;ID=cds-XP_033330021.1;Dbxref=GeneID:117222438%2CGenbank:XP_033330021.1;Parent=rna-XM_033474130.1
NW_022889366.1	Gnomon	CDS	2236968	2237206	.	-	0	Name=XP_033330021.1;ID=cds-XP_033330021.1;Dbxref=GeneID:117222438%2CGenbank:XP_033330021.1;Parent=rna-XM_033474130.1
NW_022889366.1	Gnomon	CDS	2223462	2223538	.	-	0	Name=XP_033330021.1;ID=cds-XP_033330021.1;Dbxref=GeneID:117222438%2CGenbank:XP_033330021.1;Parent=rna-XM_033474130.1
NW_022889366.1	Gnomon	CDS	2222663	2222752	.	-	0	Name=XP_033330021.1;ID=cds-XP_033330021.1;Dbxref=GeneID:117222438%2CGenbank:XP_033330021.1;Parent=rna-XM_033474130.1
NW_022889366.1	Gnomon	CDS	2215148	2215337	.	-	0	Name=XP_033330021.1;ID=cds-XP_033330021.1;Dbxref=GeneID:117222438%2CGenbank:XP_033330021.1;Parent=rna-XM_033474130.1
NW_022889366.1	Gnomon	CDS	2213314	2213435	.	-	0	Name=XP_033330021.1;ID=cds-XP_033330021.1;Dbxref=GeneID:117222438%2CGenbank:XP_033330021.1;Parent=rna-XM_033474130.1
NW_022889366.1	Gnomon	CDS	2212763	2212956	.	-	0	Name=XP_033330021.1;ID=cds-XP_033330021.1;Dbxref=GeneID:117222438%2CGenbank:XP_033330021.1;Parent=rna-XM_033474130.1
NW_022889366.1	Gnomon	CDS	2212129	2212235	.	-	0	Name=XP_033330021.1;ID=cds-XP_033330021.1;Dbxref=GeneID:117222438%2CGenbank:XP_033330021.1;Parent=rna-XM_033474130.1
NW_022889366.1	Gnomon	CDS	2211789	2211936	.	-	0	Name=XP_033330021.1;ID=cds-XP_033330021.1;Dbxref=GeneID:117222438%2CGenbank:XP_033330021.1;Parent=rna-XM_033474130.1
NW_022889366.1	Gnomon	CDS	2211159	2211283	.	-	0	Name=XP_033330021.1;ID=cds-XP_033330021.1;Dbxref=GeneID:117222438%2CGenbank:XP_033330021.1;Parent=rna-XM_033474130.1
NW_022889366.1	Gnomon	CDS	2208983	2210262	.	-	0	Name=XP_033330021.1;ID=cds-XP_033330021.1;Dbxref=GeneID:117222438%2CGenbank:XP_033330021.1;Parent=rna-XM_033474130.1
NW_022889366.1	RefSeq	cDNA_match	1036544	1036678	.	-	.	ID=10041c25-fc37-468f-ba42-fd6ca7b023ec;Target=XM_033474126.1 657 791
NW_022889366.1	RefSeq	cDNA_match	1036237	1036467	.	-	.	ID=10041c25-fc37-468f-ba42-fd6ca7b023ec;Target=XM_033474126.1 657 791
NW_022889366.1	RefSeq	cDNA_match	1035907	1036160	.	-	.	ID=10041c25-fc37-468f-ba42-fd6ca7b023ec;Target=XM_033474126.1 657 791
NW_022889366.1	RefSeq	cDNA_match	1035673	1035805	.	-	.	ID=10041c25-fc37-468f-ba42-fd6ca7b023ec;Target=XM_033474126.1 657 791
NW_022889366.1	RefSeq	cDNA_match	1035401	1035602	.	-	.	ID=10041c25-fc37-468f-ba42-fd6ca7b023ec;Target=XM_033474126.1 657 791
NW_022889366.1	RefSeq	cDNA_match	1035099	1035294	.	-	.	ID=10041c25-fc37-468f-ba42-fd6ca7b023ec;Target=XM_033474126.1 657 791
NW_022889366.1	RefSeq	cDNA_match	1034863	1035032	.	-	.	ID=10041c25-fc37-468f-ba42-fd6ca7b023ec;Target=XM_033474126.1 657 791
NW_022889366.1	RefSeq	cDNA_match	1034524	1034791	.	-	.	ID=10041c25-fc37-468f-ba42-fd6ca7b023ec;Target=XM_033474126.1 657 791
NW_022889366.1	RefSeq	cDNA_match	1034109	1034439	.	-	.	ID=10041c25-fc37-468f-ba42-fd6ca7b023ec;Target=XM_033474126.1 657 791
NW_022889366.1	RefSeq	cDNA_match	1033872	1034013	.	-	.	ID=10041c25-fc37-468f-ba42-fd6ca7b023ec;Target=XM_033474126.1 657 791
NW_022889366.1	RefSeq	cDNA_match	1033550	1033793	.	-	.	ID=10041c25-fc37-468f-ba42-fd6ca7b023ec;Target=XM_033474126.1 657 791
NW_022889366.1	RefSeq	cDNA_match	1033317	1033458	.	-	.	ID=10041c25-fc37-468f-ba42-fd6ca7b023ec;Target=XM_033474126.1 657 791
NW_022889366.1	RefSeq	cDNA_match	1031491	1033236	.	-	.	ID=10041c25-fc37-468f-ba42-fd6ca7b023ec;Target=XM_033474126.1 657 791
NW_022889366.1	RefSeq	cDNA_match	1030541	1030811	.	-	.	ID=10041c25-fc37-468f-ba42-fd6ca7b023ec;Target=XM_033474126.1 657 791
NW_022889366.1	RefSeq	cDNA_match	1030269	1030477	.	-	.	ID=10041c25-fc37-468f-ba42-fd6ca7b023ec;Target=XM_033474126.1 657 791
NW_022889366.1	RefSeq	cDNA_match	1029983	1030184	.	-	.	ID=10041c25-fc37-468f-ba42-fd6ca7b023ec;Target=XM_033474126.1 657 791
NW_022889366.1	RefSeq	cDNA_match	1029707	1029888	.	-	.	ID=10041c25-fc37-468f-ba42-fd6ca7b023ec;Target=XM_033474126.1 657 791
NW_022889366.1	RefSeq	cDNA_match	1029506	1029625	.	-	.	ID=10041c25-fc37-468f-ba42-fd6ca7b023ec;Target=XM_033474126.1 657 791
NW_022889366.1	RefSeq	cDNA_match	1029070	1029405	.	-	.	ID=10041c25-fc37-468f-ba42-fd6ca7b023ec;Target=XM_033474126.1 657 791
NW_022889366.1	RefSeq	cDNA_match	1028738	1029002	.	-	.	ID=10041c25-fc37-468f-ba42-fd6ca7b023ec;Target=XM_033474126.1 657 791
NW_022889366.1	RefSeq	cDNA_match	1028420	1028646	.	-	.	ID=10041c25-fc37-468f-ba42-fd6ca7b023ec;Target=XM_033474126.1 657 791
NW_022889366.1	RefSeq	cDNA_match	1028158	1028312	.	-	.	ID=10041c25-fc37-468f-ba42-fd6ca7b023ec;Target=XM_033474126.1 657 791
NW_022889366.1	RefSeq	cDNA_match	1027936	1028126	.	-	.	ID=10041c25-fc37-468f-ba42-fd6ca7b023ec;Target=XM_033474126.1 657 791
NW_022889366.1	Gnomon	exon	1013914	1014508	.	-	.	ID=exon-XM_033474186.1-1;Dbxref=GeneID:117222470%2CGenbank:XM_033474186.1;Parent=rna-XM_033474186.1
NW_022889366.1	Gnomon	exon	1013386	1013806	.	-	.	ID=exon-XM_033474186.1-2;Dbxref=GeneID:117222470%2CGenbank:XM_033474186.1;Parent=rna-XM_033474186.1
NW_022889366.1	Gnomon	exon	1008235	1008586	.	-	.	ID=exon-XM_033474186.1-5;Dbxref=GeneID:117222470%2CGenbank:XM_033474186.1;Parent=rna-XM_033474186.1
NW_022889366.1	Gnomon	exon	1007921	1008092	.	-	.	ID=exon-XM_033474186.1-6;Dbxref=GeneID:117222470%2CGenbank:XM_033474186.1;Parent=rna-XM_033474186.1
NW_022889366.1	Gnomon	exon	1012963	1013094	.	-	.	ID=exon-XM_033474186.1-3;Dbxref=GeneID:117222470%2CGenbank:XM_033474186.1;Parent=rna-XM_033474186.1
NW_022889366.1	Gnomon	exon	1009159	1009442	.	-	.	ID=exon-XM_033474186.1-4;Dbxref=GeneID:117222470%2CGenbank:XM_033474186.1;Parent=rna-XM_033474186.1
NW_022889366.1	Gnomon	exon	1007667	1007775	.	-	.	ID=exon-XM_033474186.1-7;Dbxref=GeneID:117222470%2CGenbank:XM_033474186.1;Parent=rna-XM_033474186.1
NW_022889366.1	Gnomon	exon	1007258	1007520	.	-	.	ID=exon-XM_033474186.1-8;Dbxref=GeneID:117222470%2CGenbank:XM_033474186.1;Parent=rna-XM_033474186.1
NW_022889366.1	Gnomon	mRNA	1685046	1716454	.	+	.	Name=XM_033474169.1;ID=rna-XM_033474169.1;Dbxref=GeneID:117222461%2CGenbank:XM_033474169.1;Note=The sequence of the model RefSeq transcript was modified relative to this genomic sequence to represent the inferred CDS: added 432 bases not found in genome assembly;Parent=gene-LOC117222461
NW_022889366.1	Gnomon	CDS	2561253	2561569	.	-	0	Name=XP_033330020.1;ID=cds-XP_033330020.1;Dbxref=GeneID:117222438%2CGenbank:XP_033330020.1;Parent=rna-XM_033474129.1
NW_022889366.1	Gnomon	CDS	2465645	2465677	.	-	0	Name=XP_033330020.1;ID=cds-XP_033330020.1;Dbxref=GeneID:117222438%2CGenbank:XP_033330020.1;Parent=rna-XM_033474129.1
NW_022889366.1	Gnomon	CDS	2439012	2439059	.	-	0	Name=XP_033330020.1;ID=cds-XP_033330020.1;Dbxref=GeneID:117222438%2CGenbank:XP_033330020.1;Parent=rna-XM_033474129.1
NW_022889366.1	Gnomon	CDS	2415865	2415894	.	-	0	Name=XP_033330020.1;ID=cds-XP_033330020.1;Dbxref=GeneID:117222438%2CGenbank:XP_033330020.1;Parent=rna-XM_033474129.1
NW_022889366.1	Gnomon	CDS	2236968	2237206	.	-	0	Name=XP_033330020.1;ID=cds-XP_033330020.1;Dbxref=GeneID:117222438%2CGenbank:XP_033330020.1;Parent=rna-XM_033474129.1
NW_022889366.1	Gnomon	CDS	2223462	2223538	.	-	0	Name=XP_033330020.1;ID=cds-XP_033330020.1;Dbxref=GeneID:117222438%2CGenbank:XP_033330020.1;Parent=rna-XM_033474129.1
NW_022889366.1	Gnomon	CDS	2222663	2222752	.	-	0	Name=XP_033330020.1;ID=cds-XP_033330020.1;Dbxref=GeneID:117222438%2CGenbank:XP_033330020.1;Parent=rna-XM_033474129.1
NW_022889366.1	Gnomon	CDS	2215148	2215337	.	-	0	Name=XP_033330020.1;ID=cds-XP_033330020.1;Dbxref=GeneID:117222438%2CGenbank:XP_033330020.1;Parent=rna-XM_033474129.1
NW_022889366.1	Gnomon	CDS	2213314	2213435	.	-	0	Name=XP_033330020.1;ID=cds-XP_033330020.1;Dbxref=GeneID:117222438%2CGenbank:XP_033330020.1;Parent=rna-XM_033474129.1
NW_022889366.1	Gnomon	CDS	2212763	2212956	.	-	0	Name=XP_033330020.1;ID=cds-XP_033330020.1;Dbxref=GeneID:117222438%2CGenbank:XP_033330020.1;Parent=rna-XM_033474129.1
NW_022889366.1	Gnomon	CDS	2212129	2212235	.	-	0	Name=XP_033330020.1;ID=cds-XP_033330020.1;Dbxref=GeneID:117222438%2CGenbank:XP_033330020.1;Parent=rna-XM_033474129.1
NW_022889366.1	Gnomon	CDS	2211789	2211936	.	-	0	Name=XP_033330020.1;ID=cds-XP_033330020.1;Dbxref=GeneID:117222438%2CGenbank:XP_033330020.1;Parent=rna-XM_033474129.1
NW_022889366.1	Gnomon	CDS	2211159	2211283	.	-	0	Name=XP_033330020.1;ID=cds-XP_033330020.1;Dbxref=GeneID:117222438%2CGenbank:XP_033330020.1;Parent=rna-XM_033474129.1
NW_022889366.1	Gnomon	CDS	2208983	2210265	.	-	0	Name=XP_033330020.1;ID=cds-XP_033330020.1;Dbxref=GeneID:117222438%2CGenbank:XP_033330020.1;Parent=rna-XM_033474129.1
NW_022889366.1	Gnomon	mRNA	2191551	2194311	.	-	.	Name=XM_033474120.1;ID=rna-XM_033474120.1;Dbxref=GeneID:117222432%2CGenbank:XM_033474120.1;Parent=gene-LOC117222432
NW_022889366.1	Gnomon	exon	1020959	1021270	.	-	.	ID=exon-XM_033474144.1-3;Dbxref=GeneID:117222448%2CGenbank:XM_033474144.1;Parent=rna-XM_033474144.1
NW_022889366.1	Gnomon	exon	1020666	1020854	.	-	.	ID=exon-XM_033474144.1-4;Dbxref=GeneID:117222448%2CGenbank:XM_033474144.1;Parent=rna-XM_033474144.1
NW_022889366.1	Gnomon	exon	1024241	1024319	.	-	.	ID=exon-XM_033474144.1-1;Dbxref=GeneID:117222448%2CGenbank:XM_033474144.1;Parent=rna-XM_033474144.1
NW_022889366.1	Gnomon	exon	1023568	1023671	.	-	.	ID=exon-XM_033474144.1-2;Dbxref=GeneID:117222448%2CGenbank:XM_033474144.1;Parent=rna-XM_033474144.1
NW_022889366.1	Gnomon	exon	1019637	1020593	.	-	.	ID=exon-XM_033474144.1-5;Dbxref=GeneID:117222448%2CGenbank:XM_033474144.1;Parent=rna-XM_033474144.1
NW_022889366.1	Gnomon	exon	2191551	2191992	.	-	.	ID=exon-XM_033474121.1-8;Dbxref=GeneID:117222432%2CGenbank:XM_033474121.1;Parent=rna-XM_033474121.1
NW_022889366.1	Gnomon	exon	2192312	2192633	.	-	.	ID=exon-XM_033474121.1-6;Dbxref=GeneID:117222432%2CGenbank:XM_033474121.1;Parent=rna-XM_033474121.1
NW_022889366.1	Gnomon	exon	2192085	2192234	.	-	.	ID=exon-XM_033474121.1-7;Dbxref=GeneID:117222432%2CGenbank:XM_033474121.1;Parent=rna-XM_033474121.1
NW_022889366.1	Gnomon	exon	2193108	2193315	.	-	.	ID=exon-XM_033474121.1-4;Dbxref=GeneID:117222432%2CGenbank:XM_033474121.1;Parent=rna-XM_033474121.1
NW_022889366.1	Gnomon	exon	2192708	2193028	.	-	.	ID=exon-XM_033474121.1-5;Dbxref=GeneID:117222432%2CGenbank:XM_033474121.1;Parent=rna-XM_033474121.1
NW_022889366.1	Gnomon	exon	2193673	2194047	.	-	.	ID=exon-XM_033474121.1-2;Dbxref=GeneID:117222432%2CGenbank:XM_033474121.1;Parent=rna-XM_033474121.1
NW_022889366.1	Gnomon	exon	2193383	2193613	.	-	.	ID=exon-XM_033474121.1-3;Dbxref=GeneID:117222432%2CGenbank:XM_033474121.1;Parent=rna-XM_033474121.1
NW_022889366.1	Gnomon	exon	2194177	2194239	.	-	.	ID=exon-XM_033474121.1-1;Dbxref=GeneID:117222432%2CGenbank:XM_033474121.1;Parent=rna-XM_033474121.1
NW_022889366.1	Gnomon	exon	3001119	3001791	.	-	.	ID=exon-XM_033474214.1-7;Dbxref=GeneID:117222488%2CGenbank:XM_033474214.1;Parent=rna-XM_033474214.1
NW_022889366.1	Gnomon	exon	3003908	3004109	.	-	.	ID=exon-XM_033474214.1-5;Dbxref=GeneID:117222488%2CGenbank:XM_033474214.1;Parent=rna-XM_033474214.1
NW_022889366.1	Gnomon	exon	3003707	3003831	.	-	.	ID=exon-XM_033474214.1-6;Dbxref=GeneID:117222488%2CGenbank:XM_033474214.1;Parent=rna-XM_033474214.1
NW_022889366.1	Gnomon	exon	3004665	3004794	.	-	.	ID=exon-XM_033474214.1-3;Dbxref=GeneID:117222488%2CGenbank:XM_033474214.1;Parent=rna-XM_033474214.1
NW_022889366.1	Gnomon	exon	3004417	3004581	.	-	.	ID=exon-XM_033474214.1-4;Dbxref=GeneID:117222488%2CGenbank:XM_033474214.1;Parent=rna-XM_033474214.1
NW_022889366.1	Gnomon	exon	3006024	3006432	.	-	.	ID=exon-XM_033474214.1-1;Dbxref=GeneID:117222488%2CGenbank:XM_033474214.1;Parent=rna-XM_033474214.1
NW_022889366.1	Gnomon	exon	3004981	3005107	.	-	.	ID=exon-XM_033474214.1-2;Dbxref=GeneID:117222488%2CGenbank:XM_033474214.1;Parent=rna-XM_033474214.1
NW_022889366.1	RefSeq	cDNA_match	1036544	1036678	.	-	.	ID=21e7b6ec-1cb7-48cd-bb40-20f0b9e3a0a7;Target=XM_033474125.1 657 791
NW_022889366.1	RefSeq	cDNA_match	1036237	1036467	.	-	.	ID=21e7b6ec-1cb7-48cd-bb40-20f0b9e3a0a7;Target=XM_033474125.1 657 791
NW_022889366.1	RefSeq	cDNA_match	1035907	1036160	.	-	.	ID=21e7b6ec-1cb7-48cd-bb40-20f0b9e3a0a7;Target=XM_033474125.1 657 791
NW_022889366.1	RefSeq	cDNA_match	1035673	1035805	.	-	.	ID=21e7b6ec-1cb7-48cd-bb40-20f0b9e3a0a7;Target=XM_033474125.1 657 791
NW_022889366.1	RefSeq	cDNA_match	1035401	1035602	.	-	.	ID=21e7b6ec-1cb7-48cd-bb40-20f0b9e3a0a7;Target=XM_033474125.1 657 791
NW_022889366.1	RefSeq	cDNA_match	1035099	1035294	.	-	.	ID=21e7b6ec-1cb7-48cd-bb40-20f0b9e3a0a7;Target=XM_033474125.1 657 791
NW_022889366.1	RefSeq	cDNA_match	1034863	1035032	.	-	.	ID=21e7b6ec-1cb7-48cd-bb40-20f0b9e3a0a7;Target=XM_033474125.1 657 791
NW_022889366.1	RefSeq	cDNA_match	1034524	1034791	.	-	.	ID=21e7b6ec-1cb7-48cd-bb40-20f0b9e3a0a7;Target=XM_033474125.1 657 791
NW_022889366.1	RefSeq	cDNA_match	1034109	1034439	.	-	.	ID=21e7b6ec-1cb7-48cd-bb40-20f0b9e3a0a7;Target=XM_033474125.1 657 791
NW_022889366.1	RefSeq	cDNA_match	1033872	1034013	.	-	.	ID=21e7b6ec-1cb7-48cd-bb40-20f0b9e3a0a7;Target=XM_033474125.1 657 791
NW_022889366.1	RefSeq	cDNA_match	1033550	1033793	.	-	.	ID=21e7b6ec-1cb7-48cd-bb40-20f0b9e3a0a7;Target=XM_033474125.1 657 791
NW_022889366.1	RefSeq	cDNA_match	1033317	1033458	.	-	.	ID=21e7b6ec-1cb7-48cd-bb40-20f0b9e3a0a7;Target=XM_033474125.1 657 791
NW_022889366.1	RefSeq	cDNA_match	1031491	1033236	.	-	.	ID=21e7b6ec-1cb7-48cd-bb40-20f0b9e3a0a7;Target=XM_033474125.1 657 791
NW_022889366.1	RefSeq	cDNA_match	1030541	1030811	.	-	.	ID=21e7b6ec-1cb7-48cd-bb40-20f0b9e3a0a7;Target=XM_033474125.1 657 791
NW_022889366.1	RefSeq	cDNA_match	1030260	1030477	.	-	.	ID=21e7b6ec-1cb7-48cd-bb40-20f0b9e3a0a7;Target=XM_033474125.1 657 791
NW_022889366.1	RefSeq	cDNA_match	1029983	1030184	.	-	.	ID=21e7b6ec-1cb7-48cd-bb40-20f0b9e3a0a7;Target=XM_033474125.1 657 791
NW_022889366.1	RefSeq	cDNA_match	1029707	1029888	.	-	.	ID=21e7b6ec-1cb7-48cd-bb40-20f0b9e3a0a7;Target=XM_033474125.1 657 791
NW_022889366.1	RefSeq	cDNA_match	1029506	1029625	.	-	.	ID=21e7b6ec-1cb7-48cd-bb40-20f0b9e3a0a7;Target=XM_033474125.1 657 791
NW_022889366.1	RefSeq	cDNA_match	1029070	1029405	.	-	.	ID=21e7b6ec-1cb7-48cd-bb40-20f0b9e3a0a7;Target=XM_033474125.1 657 791
NW_022889366.1	RefSeq	cDNA_match	1028738	1029002	.	-	.	ID=21e7b6ec-1cb7-48cd-bb40-20f0b9e3a0a7;Target=XM_033474125.1 657 791
NW_022889366.1	RefSeq	cDNA_match	1028420	1028646	.	-	.	ID=21e7b6ec-1cb7-48cd-bb40-20f0b9e3a0a7;Target=XM_033474125.1 657 791
NW_022889366.1	RefSeq	cDNA_match	1028158	1028312	.	-	.	ID=21e7b6ec-1cb7-48cd-bb40-20f0b9e3a0a7;Target=XM_033474125.1 657 791
NW_022889366.1	RefSeq	cDNA_match	1027936	1028126	.	-	.	ID=21e7b6ec-1cb7-48cd-bb40-20f0b9e3a0a7;Target=XM_033474125.1 657 791
NW_022889366.1	Gnomon	CDS	1730607	1730717	.	-	0	Name=XP_033330069.1;ID=cds-XP_033330069.1;Dbxref=GeneID:117222468%2CGenbank:XP_033330069.1;Parent=rna-XM_033474178.1
NW_022889366.1	Gnomon	CDS	1729753	1730146	.	-	0	Name=XP_033330069.1;ID=cds-XP_033330069.1;Dbxref=GeneID:117222468%2CGenbank:XP_033330069.1;Parent=rna-XM_033474178.1
NW_022889366.1	Gnomon	CDS	1729518	1729606	.	-	0	Name=XP_033330069.1;ID=cds-XP_033330069.1;Dbxref=GeneID:117222468%2CGenbank:XP_033330069.1;Parent=rna-XM_033474178.1
NW_022889366.1	Gnomon	CDS	1729291	1729407	.	-	0	Name=XP_033330069.1;ID=cds-XP_033330069.1;Dbxref=GeneID:117222468%2CGenbank:XP_033330069.1;Parent=rna-XM_033474178.1
NW_022889366.1	Gnomon	CDS	1725757	1726284	.	-	0	Name=XP_033330069.1;ID=cds-XP_033330069.1;Dbxref=GeneID:117222468%2CGenbank:XP_033330069.1;Parent=rna-XM_033474178.1
NW_022889366.1	Gnomon	CDS	1723364	1723891	.	-	0	Name=XP_033330069.1;ID=cds-XP_033330069.1;Dbxref=GeneID:117222468%2CGenbank:XP_033330069.1;Parent=rna-XM_033474178.1
NW_022889366.1	Gnomon	CDS	1723074	1723304	.	-	0	Name=XP_033330069.1;ID=cds-XP_033330069.1;Dbxref=GeneID:117222468%2CGenbank:XP_033330069.1;Parent=rna-XM_033474178.1
NW_022889366.1	Gnomon	CDS	1722819	1722974	.	-	0	Name=XP_033330069.1;ID=cds-XP_033330069.1;Dbxref=GeneID:117222468%2CGenbank:XP_033330069.1;Parent=rna-XM_033474178.1
NW_022889366.1	Gnomon	mRNA	2191551	2194156	.	-	.	Name=XM_033474122.1;ID=rna-XM_033474122.1;Dbxref=GeneID:117222432%2CGenbank:XM_033474122.1;Parent=gene-LOC117222432
NW_022889366.1	Gnomon	exon	3005653	3006432	.	-	.	ID=exon-XM_033474215.1-1;Dbxref=GeneID:117222488%2CGenbank:XM_033474215.1;Parent=rna-XM_033474215.1
NW_022889366.1	Gnomon	exon	3004981	3005107	.	-	.	ID=exon-XM_033474215.1-2;Dbxref=GeneID:117222488%2CGenbank:XM_033474215.1;Parent=rna-XM_033474215.1
NW_022889366.1	Gnomon	exon	3004665	3004794	.	-	.	ID=exon-XM_033474215.1-3;Dbxref=GeneID:117222488%2CGenbank:XM_033474215.1;Parent=rna-XM_033474215.1
NW_022889366.1	Gnomon	exon	3004417	3004581	.	-	.	ID=exon-XM_033474215.1-4;Dbxref=GeneID:117222488%2CGenbank:XM_033474215.1;Parent=rna-XM_033474215.1
NW_022889366.1	Gnomon	exon	3003908	3004109	.	-	.	ID=exon-XM_033474215.1-5;Dbxref=GeneID:117222488%2CGenbank:XM_033474215.1;Parent=rna-XM_033474215.1
NW_022889366.1	Gnomon	exon	3003707	3003831	.	-	.	ID=exon-XM_033474215.1-6;Dbxref=GeneID:117222488%2CGenbank:XM_033474215.1;Parent=rna-XM_033474215.1
NW_022889366.1	Gnomon	exon	3003157	3003455	.	-	.	ID=exon-XM_033474215.1-7;Dbxref=GeneID:117222488%2CGenbank:XM_033474215.1;Parent=rna-XM_033474215.1
NW_022889366.1	Gnomon	exon	2190862	2191751	.	+	.	ID=exon-XM_033474115.1-10;Dbxref=GeneID:117222430%2CGenbank:XM_033474115.1;Parent=rna-XM_033474115.1
NW_022889366.1	Gnomon	CDS	1730607	1730717	.	-	0	Name=XP_033330068.1;ID=cds-XP_033330068.1;Dbxref=GeneID:117222468%2CGenbank:XP_033330068.1;Parent=rna-XM_033474177.1
NW_022889366.1	Gnomon	CDS	1729753	1730146	.	-	0	Name=XP_033330068.1;ID=cds-XP_033330068.1;Dbxref=GeneID:117222468%2CGenbank:XP_033330068.1;Parent=rna-XM_033474177.1
NW_022889366.1	Gnomon	CDS	1729518	1729606	.	-	0	Name=XP_033330068.1;ID=cds-XP_033330068.1;Dbxref=GeneID:117222468%2CGenbank:XP_033330068.1;Parent=rna-XM_033474177.1
NW_022889366.1	Gnomon	CDS	1729291	1729419	.	-	0	Name=XP_033330068.1;ID=cds-XP_033330068.1;Dbxref=GeneID:117222468%2CGenbank:XP_033330068.1;Parent=rna-XM_033474177.1
NW_022889366.1	Gnomon	CDS	1725757	1726284	.	-	0	Name=XP_033330068.1;ID=cds-XP_033330068.1;Dbxref=GeneID:117222468%2CGenbank:XP_033330068.1;Parent=rna-XM_033474177.1
NW_022889366.1	Gnomon	CDS	1723364	1723891	.	-	0	Name=XP_033330068.1;ID=cds-XP_033330068.1;Dbxref=GeneID:117222468%2CGenbank:XP_033330068.1;Parent=rna-XM_033474177.1
NW_022889366.1	Gnomon	CDS	1723074	1723304	.	-	0	Name=XP_033330068.1;ID=cds-XP_033330068.1;Dbxref=GeneID:117222468%2CGenbank:XP_033330068.1;Parent=rna-XM_033474177.1
NW_022889366.1	Gnomon	CDS	1722819	1722974	.	-	0	Name=XP_033330068.1;ID=cds-XP_033330068.1;Dbxref=GeneID:117222468%2CGenbank:XP_033330068.1;Parent=rna-XM_033474177.1
NW_022889366.1	Gnomon	exon	2194208	2194311	.	-	.	ID=exon-XM_033474120.1-1;Dbxref=GeneID:117222432%2CGenbank:XM_033474120.1;Parent=rna-XM_033474120.1
NW_022889366.1	Gnomon	exon	2193673	2194047	.	-	.	ID=exon-XM_033474120.1-2;Dbxref=GeneID:117222432%2CGenbank:XM_033474120.1;Parent=rna-XM_033474120.1
NW_022889366.1	Gnomon	exon	2193383	2193613	.	-	.	ID=exon-XM_033474120.1-3;Dbxref=GeneID:117222432%2CGenbank:XM_033474120.1;Parent=rna-XM_033474120.1
NW_022889366.1	Gnomon	exon	2193108	2193315	.	-	.	ID=exon-XM_033474120.1-4;Dbxref=GeneID:117222432%2CGenbank:XM_033474120.1;Parent=rna-XM_033474120.1
NW_022889366.1	Gnomon	exon	2192708	2193028	.	-	.	ID=exon-XM_033474120.1-5;Dbxref=GeneID:117222432%2CGenbank:XM_033474120.1;Parent=rna-XM_033474120.1
NW_022889366.1	Gnomon	exon	2192312	2192633	.	-	.	ID=exon-XM_033474120.1-6;Dbxref=GeneID:117222432%2CGenbank:XM_033474120.1;Parent=rna-XM_033474120.1
NW_022889366.1	Gnomon	exon	2192085	2192234	.	-	.	ID=exon-XM_033474120.1-7;Dbxref=GeneID:117222432%2CGenbank:XM_033474120.1;Parent=rna-XM_033474120.1
NW_022889366.1	Gnomon	exon	2191551	2191992	.	-	.	ID=exon-XM_033474120.1-8;Dbxref=GeneID:117222432%2CGenbank:XM_033474120.1;Parent=rna-XM_033474120.1
NW_022889366.1	Gnomon	mRNA	2191551	2194239	.	-	.	Name=XM_033474121.1;ID=rna-XM_033474121.1;Dbxref=GeneID:117222432%2CGenbank:XM_033474121.1;Parent=gene-LOC117222432
NW_022889366.1	Gnomon	exon	1659731	1660367	.	+	.	ID=exon-XM_033474167.1-6;Dbxref=GeneID:117222460%2CGenbank:XM_033474167.1;Parent=rna-XM_033474167.1
NW_022889366.1	Gnomon	exon	1661499	1661656	.	+	.	ID=exon-XM_033474167.1-7;Dbxref=GeneID:117222460%2CGenbank:XM_033474167.1;Parent=rna-XM_033474167.1
NW_022889366.1	Gnomon	exon	1656988	1657129	.	+	.	ID=exon-XM_033474167.1-4;Dbxref=GeneID:117222460%2CGenbank:XM_033474167.1;Parent=rna-XM_033474167.1
NW_022889366.1	Gnomon	exon	1658511	1658704	.	+	.	ID=exon-XM_033474167.1-5;Dbxref=GeneID:117222460%2CGenbank:XM_033474167.1;Parent=rna-XM_033474167.1
NW_022889366.1	Gnomon	exon	1653468	1653824	.	+	.	ID=exon-XM_033474167.1-2;Dbxref=GeneID:117222460%2CGenbank:XM_033474167.1;Parent=rna-XM_033474167.1
NW_022889366.1	Gnomon	exon	1654382	1654676	.	+	.	ID=exon-XM_033474167.1-3;Dbxref=GeneID:117222460%2CGenbank:XM_033474167.1;Parent=rna-XM_033474167.1
NW_022889366.1	Gnomon	exon	1638682	1638805	.	+	.	ID=exon-XM_033474167.1-1;Dbxref=GeneID:117222460%2CGenbank:XM_033474167.1;Parent=rna-XM_033474167.1
NW_022889366.1	Gnomon	exon	1661973	1662131	.	+	.	ID=exon-XM_033474167.1-8;Dbxref=GeneID:117222460%2CGenbank:XM_033474167.1;Parent=rna-XM_033474167.1
NW_022889366.1	Gnomon	exon	1662214	1662340	.	+	.	ID=exon-XM_033474167.1-9;Dbxref=GeneID:117222460%2CGenbank:XM_033474167.1;Parent=rna-XM_033474167.1
NW_022889366.1	Gnomon	mRNA	2195554	2196558	.	-	.	Name=XM_033474124.1;ID=rna-XM_033474124.1;Dbxref=GeneID:117222433%2CGenbank:XM_033474124.1;Parent=gene-LOC117222433
NW_022889366.1	Gnomon	CDS	1674105	1674128	.	-	0	Name=XP_033330067.1;ID=cds-XP_033330067.1;Dbxref=GeneID:117222465%2CGenbank:XP_033330067.1;Parent=rna-XM_033474176.1
NW_022889366.1	Gnomon	CDS	1673767	1673932	.	-	0	Name=XP_033330067.1;ID=cds-XP_033330067.1;Dbxref=GeneID:117222465%2CGenbank:XP_033330067.1;Parent=rna-XM_033474176.1
NW_022889366.1	Gnomon	CDS	1673541	1673689	.	-	0	Name=XP_033330067.1;ID=cds-XP_033330067.1;Dbxref=GeneID:117222465%2CGenbank:XP_033330067.1;Parent=rna-XM_033474176.1
NW_022889366.1	Gnomon	exon	1014414	1015228	.	+	.	ID=exon-XM_033474187.1-1;Dbxref=GeneID:117222471%2CGenbank:XM_033474187.1;Parent=rna-XM_033474187.1
NW_022889366.1	Gnomon	exon	1015403	1015658	.	+	.	ID=exon-XM_033474187.1-2;Dbxref=GeneID:117222471%2CGenbank:XM_033474187.1;Parent=rna-XM_033474187.1
NW_022889366.1	Gnomon	exon	1015732	1015908	.	+	.	ID=exon-XM_033474187.1-3;Dbxref=GeneID:117222471%2CGenbank:XM_033474187.1;Parent=rna-XM_033474187.1
NW_022889366.1	Gnomon	exon	1016009	1017023	.	+	.	ID=exon-XM_033474187.1-4;Dbxref=GeneID:117222471%2CGenbank:XM_033474187.1;Parent=rna-XM_033474187.1
NW_022889366.1	Gnomon	mRNA	2195554	2196595	.	-	.	Name=XM_033474123.1;ID=rna-XM_033474123.1;Dbxref=GeneID:117222433%2CGenbank:XM_033474123.1;Parent=gene-LOC117222433
NW_022889366.1	Gnomon	CDS	1677531	1677812	.	-	0	Name=XP_033330066.1;ID=cds-XP_033330066.1;Dbxref=GeneID:117222464%2CGenbank:XP_033330066.1;Parent=rna-XM_033474175.1
NW_022889366.1	Gnomon	CDS	1677188	1677442	.	-	0	Name=XP_033330066.1;ID=cds-XP_033330066.1;Dbxref=GeneID:117222464%2CGenbank:XP_033330066.1;Parent=rna-XM_033474175.1
NW_022889366.1	Gnomon	exon	2203227	2203686	.	-	.	ID=exon-XM_033474143.1-1;Dbxref=GeneID:117222447%2CGenbank:XM_033474143.1;Parent=rna-XM_033474143.1
NW_022889366.1	Gnomon	exon	2201900	2202054	.	-	.	ID=exon-XM_033474143.1-2;Dbxref=GeneID:117222447%2CGenbank:XM_033474143.1;Parent=rna-XM_033474143.1
NW_022889366.1	Gnomon	exon	2201536	2201655	.	-	.	ID=exon-XM_033474143.1-3;Dbxref=GeneID:117222447%2CGenbank:XM_033474143.1;Parent=rna-XM_033474143.1
NW_022889366.1	Gnomon	exon	2201378	2201459	.	-	.	ID=exon-XM_033474143.1-4;Dbxref=GeneID:117222447%2CGenbank:XM_033474143.1;Parent=rna-XM_033474143.1
NW_022889366.1	Gnomon	exon	2200867	2201276	.	-	.	ID=exon-XM_033474143.1-5;Dbxref=GeneID:117222447%2CGenbank:XM_033474143.1;Parent=rna-XM_033474143.1
NW_022889366.1	Gnomon	CDS	3302422	3302773	.	-	0	Name=XP_033330029.1;ID=cds-XP_033330029.1;Dbxref=GeneID:117222439%2CGenbank:XP_033330029.1;Parent=rna-XM_033474138.1
NW_022889366.1	Gnomon	CDS	3296735	3296957	.	-	0	Name=XP_033330029.1;ID=cds-XP_033330029.1;Dbxref=GeneID:117222439%2CGenbank:XP_033330029.1;Parent=rna-XM_033474138.1
NW_022889366.1	Gnomon	CDS	3295602	3295738	.	-	0	Name=XP_033330029.1;ID=cds-XP_033330029.1;Dbxref=GeneID:117222439%2CGenbank:XP_033330029.1;Parent=rna-XM_033474138.1
NW_022889366.1	Gnomon	CDS	3293770	3293922	.	-	0	Name=XP_033330029.1;ID=cds-XP_033330029.1;Dbxref=GeneID:117222439%2CGenbank:XP_033330029.1;Parent=rna-XM_033474138.1
NW_022889366.1	Gnomon	CDS	3291027	3291207	.	-	0	Name=XP_033330029.1;ID=cds-XP_033330029.1;Dbxref=GeneID:117222439%2CGenbank:XP_033330029.1;Parent=rna-XM_033474138.1
NW_022889366.1	Gnomon	CDS	3290590	3290729	.	-	0	Name=XP_033330029.1;ID=cds-XP_033330029.1;Dbxref=GeneID:117222439%2CGenbank:XP_033330029.1;Parent=rna-XM_033474138.1
NW_022889366.1	Gnomon	CDS	3287020	3287288	.	-	0	Name=XP_033330029.1;ID=cds-XP_033330029.1;Dbxref=GeneID:117222439%2CGenbank:XP_033330029.1;Parent=rna-XM_033474138.1
NW_022889366.1	Gnomon	lnc_RNA	282208	284188	.	-	.	Name=XR_004490699.1;ID=rna-XR_004490699.1;Dbxref=GeneID:117222452%2CGenbank:XR_004490699.1;Parent=gene-LOC117222452
NW_022889366.1	Gnomon	exon	3004981	3005107	.	-	.	ID=exon-XM_033474213.1-2;Dbxref=GeneID:117222488%2CGenbank:XM_033474213.1;Parent=rna-XM_033474213.1
NW_022889366.1	Gnomon	exon	3004665	3004794	.	-	.	ID=exon-XM_033474213.1-3;Dbxref=GeneID:117222488%2CGenbank:XM_033474213.1;Parent=rna-XM_033474213.1
NW_022889366.1	Gnomon	exon	3004417	3004581	.	-	.	ID=exon-XM_033474213.1-4;Dbxref=GeneID:117222488%2CGenbank:XM_033474213.1;Parent=rna-XM_033474213.1
NW_022889366.1	Gnomon	exon	3003908	3004109	.	-	.	ID=exon-XM_033474213.1-5;Dbxref=GeneID:117222488%2CGenbank:XM_033474213.1;Parent=rna-XM_033474213.1
NW_022889366.1	Gnomon	exon	3006439	3006625	.	-	.	ID=exon-XM_033474213.1-1;Dbxref=GeneID:117222488%2CGenbank:XM_033474213.1;Parent=rna-XM_033474213.1
NW_022889366.1	Gnomon	exon	3003707	3003831	.	-	.	ID=exon-XM_033474213.1-6;Dbxref=GeneID:117222488%2CGenbank:XM_033474213.1;Parent=rna-XM_033474213.1
NW_022889366.1	Gnomon	exon	3001119	3001791	.	-	.	ID=exon-XM_033474213.1-7;Dbxref=GeneID:117222488%2CGenbank:XM_033474213.1;Parent=rna-XM_033474213.1
NW_022889366.1	Gnomon	exon	1622885	1623290	.	+	.	ID=exon-XM_033474159.1-10;Dbxref=GeneID:117222459%2CGenbank:XM_033474159.1;Parent=rna-XM_033474159.1
NW_022889366.1	Gnomon	mRNA	1628457	1673322	.	+	.	Name=XM_033474161.1;ID=rna-XM_033474161.1;Dbxref=GeneID:117222460%2CGenbank:XM_033474161.1;Parent=gene-LOC117222460
NW_022889366.1	Gnomon	CDS	3302422	3302773	.	-	0	Name=XP_033330028.1;ID=cds-XP_033330028.1;Dbxref=GeneID:117222439%2CGenbank:XP_033330028.1;Parent=rna-XM_033474137.1
NW_022889366.1	Gnomon	CDS	3296735	3296957	.	-	0	Name=XP_033330028.1;ID=cds-XP_033330028.1;Dbxref=GeneID:117222439%2CGenbank:XP_033330028.1;Parent=rna-XM_033474137.1
NW_022889366.1	Gnomon	CDS	3295602	3295741	.	-	0	Name=XP_033330028.1;ID=cds-XP_033330028.1;Dbxref=GeneID:117222439%2CGenbank:XP_033330028.1;Parent=rna-XM_033474137.1
NW_022889366.1	Gnomon	CDS	3293770	3293922	.	-	0	Name=XP_033330028.1;ID=cds-XP_033330028.1;Dbxref=GeneID:117222439%2CGenbank:XP_033330028.1;Parent=rna-XM_033474137.1
NW_022889366.1	Gnomon	CDS	3291027	3291207	.	-	0	Name=XP_033330028.1;ID=cds-XP_033330028.1;Dbxref=GeneID:117222439%2CGenbank:XP_033330028.1;Parent=rna-XM_033474137.1
NW_022889366.1	Gnomon	CDS	3290590	3290729	.	-	0	Name=XP_033330028.1;ID=cds-XP_033330028.1;Dbxref=GeneID:117222439%2CGenbank:XP_033330028.1;Parent=rna-XM_033474137.1
NW_022889366.1	Gnomon	CDS	3287020	3287288	.	-	0	Name=XP_033330028.1;ID=cds-XP_033330028.1;Dbxref=GeneID:117222439%2CGenbank:XP_033330028.1;Parent=rna-XM_033474137.1
NW_022889366.1	Gnomon	lnc_RNA	3306747	3307356	.	+	.	Name=XR_004490698.1;ID=rna-XR_004490698.1;Dbxref=GeneID:117222444%2CGenbank:XR_004490698.1;Parent=gene-LOC117222444
NW_022889366.1	Gnomon	exon	1672952	1673286	.	+	.	ID=exon-XM_033474166.1-12;Dbxref=GeneID:117222460%2CGenbank:XM_033474166.1;Parent=rna-XM_033474166.1
NW_022889366.1	Gnomon	exon	1662214	1662340	.	+	.	ID=exon-XM_033474166.1-10;Dbxref=GeneID:117222460%2CGenbank:XM_033474166.1;Parent=rna-XM_033474166.1
NW_022889366.1	Gnomon	exon	1671988	1672790	.	+	.	ID=exon-XM_033474166.1-11;Dbxref=GeneID:117222460%2CGenbank:XM_033474166.1;Parent=rna-XM_033474166.1
NW_022889366.1	Gnomon	mRNA	1628456	1673322	.	+	.	Name=XM_033474164.1;ID=rna-XM_033474164.1;Dbxref=GeneID:117222460%2CGenbank:XM_033474164.1;Parent=gene-LOC117222460
NW_022889366.1	Gnomon	CDS	3302422	3302773	.	-	0	Name=XP_033330027.1;ID=cds-XP_033330027.1;Dbxref=GeneID:117222439%2CGenbank:XP_033330027.1;Parent=rna-XM_033474136.1
NW_022889366.1	Gnomon	CDS	3296735	3296957	.	-	0	Name=XP_033330027.1;ID=cds-XP_033330027.1;Dbxref=GeneID:117222439%2CGenbank:XP_033330027.1;Parent=rna-XM_033474136.1
NW_022889366.1	Gnomon	CDS	3295602	3295741	.	-	0	Name=XP_033330027.1;ID=cds-XP_033330027.1;Dbxref=GeneID:117222439%2CGenbank:XP_033330027.1;Parent=rna-XM_033474136.1
NW_022889366.1	Gnomon	CDS	3293770	3293922	.	-	0	Name=XP_033330027.1;ID=cds-XP_033330027.1;Dbxref=GeneID:117222439%2CGenbank:XP_033330027.1;Parent=rna-XM_033474136.1
NW_022889366.1	Gnomon	CDS	3291027	3291207	.	-	0	Name=XP_033330027.1;ID=cds-XP_033330027.1;Dbxref=GeneID:117222439%2CGenbank:XP_033330027.1;Parent=rna-XM_033474136.1
NW_022889366.1	Gnomon	CDS	3290590	3290729	.	-	0	Name=XP_033330027.1;ID=cds-XP_033330027.1;Dbxref=GeneID:117222439%2CGenbank:XP_033330027.1;Parent=rna-XM_033474136.1
NW_022889366.1	Gnomon	CDS	3287020	3287288	.	-	0	Name=XP_033330027.1;ID=cds-XP_033330027.1;Dbxref=GeneID:117222439%2CGenbank:XP_033330027.1;Parent=rna-XM_033474136.1
NW_022889366.1	Gnomon	CDS	3302422	3302773	.	-	0	Name=XP_033330026.1;ID=cds-XP_033330026.1;Dbxref=GeneID:117222439%2CGenbank:XP_033330026.1;Parent=rna-XM_033474135.1
NW_022889366.1	Gnomon	CDS	3296735	3296957	.	-	0	Name=XP_033330026.1;ID=cds-XP_033330026.1;Dbxref=GeneID:117222439%2CGenbank:XP_033330026.1;Parent=rna-XM_033474135.1
NW_022889366.1	Gnomon	CDS	3295602	3295741	.	-	0	Name=XP_033330026.1;ID=cds-XP_033330026.1;Dbxref=GeneID:117222439%2CGenbank:XP_033330026.1;Parent=rna-XM_033474135.1
NW_022889366.1	Gnomon	CDS	3293770	3293922	.	-	0	Name=XP_033330026.1;ID=cds-XP_033330026.1;Dbxref=GeneID:117222439%2CGenbank:XP_033330026.1;Parent=rna-XM_033474135.1
NW_022889366.1	Gnomon	CDS	3291027	3291207	.	-	0	Name=XP_033330026.1;ID=cds-XP_033330026.1;Dbxref=GeneID:117222439%2CGenbank:XP_033330026.1;Parent=rna-XM_033474135.1
NW_022889366.1	Gnomon	CDS	3290590	3290729	.	-	0	Name=XP_033330026.1;ID=cds-XP_033330026.1;Dbxref=GeneID:117222439%2CGenbank:XP_033330026.1;Parent=rna-XM_033474135.1
NW_022889366.1	Gnomon	CDS	3287020	3287288	.	-	0	Name=XP_033330026.1;ID=cds-XP_033330026.1;Dbxref=GeneID:117222439%2CGenbank:XP_033330026.1;Parent=rna-XM_033474135.1
NW_022889366.1	Gnomon	exon	2648326	2648507	.	-	.	ID=exon-XM_033474205.1-10;Dbxref=GeneID:117222485%2CGenbank:XM_033474205.1;Parent=rna-XM_033474205.1
NW_022889366.1	Gnomon	exon	2621217	2621380	.	-	.	ID=exon-XM_033474205.1-11;Dbxref=GeneID:117222485%2CGenbank:XM_033474205.1;Parent=rna-XM_033474205.1
NW_022889366.1	Gnomon	exon	2614996	2615197	.	-	.	ID=exon-XM_033474205.1-12;Dbxref=GeneID:117222485%2CGenbank:XM_033474205.1;Parent=rna-XM_033474205.1
NW_022889366.1	Gnomon	exon	2591994	2592373	.	-	.	ID=exon-XM_033474205.1-13;Dbxref=GeneID:117222485%2CGenbank:XM_033474205.1;Parent=rna-XM_033474205.1
NW_022889366.1	Gnomon	exon	2576163	2586171	.	-	.	ID=exon-XM_033474205.1-14;Dbxref=GeneID:117222485%2CGenbank:XM_033474205.1;Parent=rna-XM_033474205.1
NW_022889366.1	Gnomon	exon	1661973	1662131	.	+	.	ID=exon-XM_033474166.1-9;Dbxref=GeneID:117222460%2CGenbank:XM_033474166.1;Parent=rna-XM_033474166.1
NW_022889366.1	Gnomon	exon	1628459	1628812	.	+	.	ID=exon-XM_033474166.1-1;Dbxref=GeneID:117222460%2CGenbank:XM_033474166.1;Parent=rna-XM_033474166.1
NW_022889366.1	Gnomon	exon	1650917	1650979	.	+	.	ID=exon-XM_033474166.1-2;Dbxref=GeneID:117222460%2CGenbank:XM_033474166.1;Parent=rna-XM_033474166.1
NW_022889366.1	Gnomon	exon	1653468	1653824	.	+	.	ID=exon-XM_033474166.1-3;Dbxref=GeneID:117222460%2CGenbank:XM_033474166.1;Parent=rna-XM_033474166.1
NW_022889366.1	Gnomon	exon	1654382	1654676	.	+	.	ID=exon-XM_033474166.1-4;Dbxref=GeneID:117222460%2CGenbank:XM_033474166.1;Parent=rna-XM_033474166.1
NW_022889366.1	Gnomon	exon	1656988	1657129	.	+	.	ID=exon-XM_033474166.1-5;Dbxref=GeneID:117222460%2CGenbank:XM_033474166.1;Parent=rna-XM_033474166.1
NW_022889366.1	Gnomon	exon	1658511	1658704	.	+	.	ID=exon-XM_033474166.1-6;Dbxref=GeneID:117222460%2CGenbank:XM_033474166.1;Parent=rna-XM_033474166.1
NW_022889366.1	Gnomon	exon	1659731	1660367	.	+	.	ID=exon-XM_033474166.1-7;Dbxref=GeneID:117222460%2CGenbank:XM_033474166.1;Parent=rna-XM_033474166.1
NW_022889366.1	Gnomon	exon	1661499	1661656	.	+	.	ID=exon-XM_033474166.1-8;Dbxref=GeneID:117222460%2CGenbank:XM_033474166.1;Parent=rna-XM_033474166.1
NW_022889366.1	Gnomon	mRNA	1628458	1673322	.	+	.	Name=XM_033474163.1;ID=rna-XM_033474163.1;Dbxref=GeneID:117222460%2CGenbank:XM_033474163.1;Parent=gene-LOC117222460
NW_022889366.1	Gnomon	CDS	2267297	2267445	.	-	0	Name=XP_033330025.1;ID=cds-XP_033330025.1;Dbxref=GeneID:117222438%2CGenbank:XP_033330025.1;Parent=rna-XM_033474134.1
NW_022889366.1	Gnomon	CDS	2236968	2237206	.	-	0	Name=XP_033330025.1;ID=cds-XP_033330025.1;Dbxref=GeneID:117222438%2CGenbank:XP_033330025.1;Parent=rna-XM_033474134.1
NW_022889366.1	Gnomon	CDS	2223462	2223538	.	-	0	Name=XP_033330025.1;ID=cds-XP_033330025.1;Dbxref=GeneID:117222438%2CGenbank:XP_033330025.1;Parent=rna-XM_033474134.1
NW_022889366.1	Gnomon	CDS	2222663	2222752	.	-	0	Name=XP_033330025.1;ID=cds-XP_033330025.1;Dbxref=GeneID:117222438%2CGenbank:XP_033330025.1;Parent=rna-XM_033474134.1
NW_022889366.1	Gnomon	CDS	2215148	2215337	.	-	0	Name=XP_033330025.1;ID=cds-XP_033330025.1;Dbxref=GeneID:117222438%2CGenbank:XP_033330025.1;Parent=rna-XM_033474134.1
NW_022889366.1	Gnomon	CDS	2213314	2213435	.	-	0	Name=XP_033330025.1;ID=cds-XP_033330025.1;Dbxref=GeneID:117222438%2CGenbank:XP_033330025.1;Parent=rna-XM_033474134.1
NW_022889366.1	Gnomon	CDS	2212763	2212956	.	-	0	Name=XP_033330025.1;ID=cds-XP_033330025.1;Dbxref=GeneID:117222438%2CGenbank:XP_033330025.1;Parent=rna-XM_033474134.1
NW_022889366.1	Gnomon	CDS	2212129	2212235	.	-	0	Name=XP_033330025.1;ID=cds-XP_033330025.1;Dbxref=GeneID:117222438%2CGenbank:XP_033330025.1;Parent=rna-XM_033474134.1
NW_022889366.1	Gnomon	CDS	2211789	2211936	.	-	0	Name=XP_033330025.1;ID=cds-XP_033330025.1;Dbxref=GeneID:117222438%2CGenbank:XP_033330025.1;Parent=rna-XM_033474134.1
NW_022889366.1	Gnomon	CDS	2211159	2211283	.	-	0	Name=XP_033330025.1;ID=cds-XP_033330025.1;Dbxref=GeneID:117222438%2CGenbank:XP_033330025.1;Parent=rna-XM_033474134.1
NW_022889366.1	Gnomon	CDS	2208983	2210265	.	-	0	Name=XP_033330025.1;ID=cds-XP_033330025.1;Dbxref=GeneID:117222438%2CGenbank:XP_033330025.1;Parent=rna-XM_033474134.1
NW_022889366.1	Gnomon	mRNA	1628459	1673286	.	+	.	Name=XM_033474166.1;ID=rna-XM_033474166.1;Dbxref=GeneID:117222460%2CGenbank:XM_033474166.1;Parent=gene-LOC117222460
NW_022889366.1	Gnomon	exon	1811429	1811935	.	+	.	ID=exon-XM_033474118.1-1;Dbxref=GeneID:117222430%2CGenbank:XM_033474118.1;Parent=rna-XM_033474118.1
NW_022889366.1	Gnomon	exon	2183557	2183766	.	+	.	ID=exon-XM_033474118.1-6;Dbxref=GeneID:117222430%2CGenbank:XM_033474118.1;Parent=rna-XM_033474118.1
NW_022889366.1	Gnomon	exon	2184729	2184827	.	+	.	ID=exon-XM_033474118.1-7;Dbxref=GeneID:117222430%2CGenbank:XM_033474118.1;Parent=rna-XM_033474118.1
NW_022889366.1	Gnomon	exon	2186046	2187194	.	+	.	ID=exon-XM_033474118.1-8;Dbxref=GeneID:117222430%2CGenbank:XM_033474118.1;Parent=rna-XM_033474118.1
NW_022889366.1	Gnomon	exon	2188497	2188770	.	+	.	ID=exon-XM_033474118.1-9;Dbxref=GeneID:117222430%2CGenbank:XM_033474118.1;Parent=rna-XM_033474118.1
NW_022889366.1	Gnomon	exon	1812755	1813078	.	+	.	ID=exon-XM_033474118.1-2;Dbxref=GeneID:117222430%2CGenbank:XM_033474118.1;Parent=rna-XM_033474118.1
NW_022889366.1	Gnomon	exon	1927426	1927531	.	+	.	ID=exon-XM_033474118.1-3;Dbxref=GeneID:117222430%2CGenbank:XM_033474118.1;Parent=rna-XM_033474118.1
NW_022889366.1	Gnomon	exon	1932598	1932696	.	+	.	ID=exon-XM_033474118.1-4;Dbxref=GeneID:117222430%2CGenbank:XM_033474118.1;Parent=rna-XM_033474118.1
NW_022889366.1	Gnomon	exon	2052353	2052454	.	+	.	ID=exon-XM_033474118.1-5;Dbxref=GeneID:117222430%2CGenbank:XM_033474118.1;Parent=rna-XM_033474118.1
NW_022889366.1	Gnomon	exon	6955	7257	.	+	.	ID=exon-XM_033474188.1-3;Dbxref=GeneID:117222472%2CGenbank:XM_033474188.1;Parent=rna-XM_033474188.1
NW_022889366.1	Gnomon	exon	7340	7573	.	+	.	ID=exon-XM_033474188.1-4;Dbxref=GeneID:117222472%2CGenbank:XM_033474188.1;Parent=rna-XM_033474188.1
NW_022889366.1	Gnomon	exon	5180	5387	.	+	.	ID=exon-XM_033474188.1-1;Dbxref=GeneID:117222472%2CGenbank:XM_033474188.1;Parent=rna-XM_033474188.1
NW_022889366.1	Gnomon	exon	6249	6520	.	+	.	ID=exon-XM_033474188.1-2;Dbxref=GeneID:117222472%2CGenbank:XM_033474188.1;Parent=rna-XM_033474188.1
NW_022889366.1	Gnomon	CDS	2267234	2267445	.	-	0	Name=XP_033330024.1;ID=cds-XP_033330024.1;Dbxref=GeneID:117222438%2CGenbank:XP_033330024.1;Parent=rna-XM_033474133.1
NW_022889366.1	Gnomon	CDS	2236968	2237206	.	-	0	Name=XP_033330024.1;ID=cds-XP_033330024.1;Dbxref=GeneID:117222438%2CGenbank:XP_033330024.1;Parent=rna-XM_033474133.1
NW_022889366.1	Gnomon	CDS	2223462	2223538	.	-	0	Name=XP_033330024.1;ID=cds-XP_033330024.1;Dbxref=GeneID:117222438%2CGenbank:XP_033330024.1;Parent=rna-XM_033474133.1
NW_022889366.1	Gnomon	CDS	2222663	2222752	.	-	0	Name=XP_033330024.1;ID=cds-XP_033330024.1;Dbxref=GeneID:117222438%2CGenbank:XP_033330024.1;Parent=rna-XM_033474133.1
NW_022889366.1	Gnomon	CDS	2215148	2215337	.	-	0	Name=XP_033330024.1;ID=cds-XP_033330024.1;Dbxref=GeneID:117222438%2CGenbank:XP_033330024.1;Parent=rna-XM_033474133.1
NW_022889366.1	Gnomon	CDS	2213314	2213435	.	-	0	Name=XP_033330024.1;ID=cds-XP_033330024.1;Dbxref=GeneID:117222438%2CGenbank:XP_033330024.1;Parent=rna-XM_033474133.1
NW_022889366.1	Gnomon	CDS	2212763	2212956	.	-	0	Name=XP_033330024.1;ID=cds-XP_033330024.1;Dbxref=GeneID:117222438%2CGenbank:XP_033330024.1;Parent=rna-XM_033474133.1
NW_022889366.1	Gnomon	CDS	2212129	2212235	.	-	0	Name=XP_033330024.1;ID=cds-XP_033330024.1;Dbxref=GeneID:117222438%2CGenbank:XP_033330024.1;Parent=rna-XM_033474133.1
NW_022889366.1	Gnomon	CDS	2211789	2211936	.	-	0	Name=XP_033330024.1;ID=cds-XP_033330024.1;Dbxref=GeneID:117222438%2CGenbank:XP_033330024.1;Parent=rna-XM_033474133.1
NW_022889366.1	Gnomon	CDS	2211159	2211283	.	-	0	Name=XP_033330024.1;ID=cds-XP_033330024.1;Dbxref=GeneID:117222438%2CGenbank:XP_033330024.1;Parent=rna-XM_033474133.1
NW_022889366.1	Gnomon	CDS	2208983	2210265	.	-	0	Name=XP_033330024.1;ID=cds-XP_033330024.1;Dbxref=GeneID:117222438%2CGenbank:XP_033330024.1;Parent=rna-XM_033474133.1
NW_022889366.1	Gnomon	mRNA	1638682	1673286	.	+	.	Name=XM_033474165.1;ID=rna-XM_033474165.1;Dbxref=GeneID:117222460%2CGenbank:XM_033474165.1;Parent=gene-LOC117222460
NW_022889366.1	Gnomon	mRNA	1628459	1673286	.	+	.	Name=XM_033474168.1;ID=rna-XM_033474168.1;Dbxref=GeneID:117222460%2CGenbank:XM_033474168.1;Parent=gene-LOC117222460
NW_022889366.1	Gnomon	exon	882997	883239	.	+	.	ID=exon-XM_033474191.1-21;Dbxref=GeneID:117222478%2CGenbank:XM_033474191.1;Parent=rna-XM_033474191.1
NW_022889366.1	Gnomon	exon	883332	886736	.	+	.	ID=exon-XM_033474191.1-22;Dbxref=GeneID:117222478%2CGenbank:XM_033474191.1;Parent=rna-XM_033474191.1
NW_022889366.1	Gnomon	exon	882533	882746	.	+	.	ID=exon-XM_033474191.1-20;Dbxref=GeneID:117222478%2CGenbank:XM_033474191.1;Parent=rna-XM_033474191.1
NW_022889366.1	Gnomon	exon	881603	881974	.	+	.	ID=exon-XM_033474191.1-18;Dbxref=GeneID:117222478%2CGenbank:XM_033474191.1;Parent=rna-XM_033474191.1
NW_022889366.1	Gnomon	exon	882061	882423	.	+	.	ID=exon-XM_033474191.1-19;Dbxref=GeneID:117222478%2CGenbank:XM_033474191.1;Parent=rna-XM_033474191.1
NW_022889366.1	Gnomon	exon	872448	872636	.	+	.	ID=exon-XM_033474191.1-14;Dbxref=GeneID:117222478%2CGenbank:XM_033474191.1;Parent=rna-XM_033474191.1
NW_022889366.1	Gnomon	exon	875904	876118	.	+	.	ID=exon-XM_033474191.1-15;Dbxref=GeneID:117222478%2CGenbank:XM_033474191.1;Parent=rna-XM_033474191.1
NW_022889366.1	Gnomon	exon	878379	878479	.	+	.	ID=exon-XM_033474191.1-16;Dbxref=GeneID:117222478%2CGenbank:XM_033474191.1;Parent=rna-XM_033474191.1
NW_022889366.1	Gnomon	exon	881207	881523	.	+	.	ID=exon-XM_033474191.1-17;Dbxref=GeneID:117222478%2CGenbank:XM_033474191.1;Parent=rna-XM_033474191.1
NW_022889366.1	Gnomon	exon	822401	822515	.	+	.	ID=exon-XM_033474191.1-10;Dbxref=GeneID:117222478%2CGenbank:XM_033474191.1;Parent=rna-XM_033474191.1
NW_022889366.1	Gnomon	exon	848085	848212	.	+	.	ID=exon-XM_033474191.1-11;Dbxref=GeneID:117222478%2CGenbank:XM_033474191.1;Parent=rna-XM_033474191.1
NW_022889366.1	Gnomon	exon	867449	867844	.	+	.	ID=exon-XM_033474191.1-12;Dbxref=GeneID:117222478%2CGenbank:XM_033474191.1;Parent=rna-XM_033474191.1
NW_022889366.1	Gnomon	exon	869167	869269	.	+	.	ID=exon-XM_033474191.1-13;Dbxref=GeneID:117222478%2CGenbank:XM_033474191.1;Parent=rna-XM_033474191.1
NW_022889366.1	Gnomon	CDS	2561253	2561569	.	-	0	Name=XP_033330022.1;ID=cds-XP_033330022.1;Dbxref=GeneID:117222438%2CGenbank:XP_033330022.1;Parent=rna-XM_033474131.1
NW_022889366.1	Gnomon	CDS	2465645	2465677	.	-	0	Name=XP_033330022.1;ID=cds-XP_033330022.1;Dbxref=GeneID:117222438%2CGenbank:XP_033330022.1;Parent=rna-XM_033474131.1
NW_022889366.1	Gnomon	CDS	2439012	2439059	.	-	0	Name=XP_033330022.1;ID=cds-XP_033330022.1;Dbxref=GeneID:117222438%2CGenbank:XP_033330022.1;Parent=rna-XM_033474131.1
NW_022889366.1	Gnomon	CDS	2236968	2237206	.	-	0	Name=XP_033330022.1;ID=cds-XP_033330022.1;Dbxref=GeneID:117222438%2CGenbank:XP_033330022.1;Parent=rna-XM_033474131.1
NW_022889366.1	Gnomon	CDS	2223462	2223538	.	-	0	Name=XP_033330022.1;ID=cds-XP_033330022.1;Dbxref=GeneID:117222438%2CGenbank:XP_033330022.1;Parent=rna-XM_033474131.1
NW_022889366.1	Gnomon	CDS	2222663	2222752	.	-	0	Name=XP_033330022.1;ID=cds-XP_033330022.1;Dbxref=GeneID:117222438%2CGenbank:XP_033330022.1;Parent=rna-XM_033474131.1
NW_022889366.1	Gnomon	CDS	2215148	2215337	.	-	0	Name=XP_033330022.1;ID=cds-XP_033330022.1;Dbxref=GeneID:117222438%2CGenbank:XP_033330022.1;Parent=rna-XM_033474131.1
NW_022889366.1	Gnomon	CDS	2213314	2213435	.	-	0	Name=XP_033330022.1;ID=cds-XP_033330022.1;Dbxref=GeneID:117222438%2CGenbank:XP_033330022.1;Parent=rna-XM_033474131.1
NW_022889366.1	Gnomon	CDS	2212763	2212956	.	-	0	Name=XP_033330022.1;ID=cds-XP_033330022.1;Dbxref=GeneID:117222438%2CGenbank:XP_033330022.1;Parent=rna-XM_033474131.1
NW_022889366.1	Gnomon	CDS	2212129	2212235	.	-	0	Name=XP_033330022.1;ID=cds-XP_033330022.1;Dbxref=GeneID:117222438%2CGenbank:XP_033330022.1;Parent=rna-XM_033474131.1
NW_022889366.1	Gnomon	CDS	2211789	2211936	.	-	0	Name=XP_033330022.1;ID=cds-XP_033330022.1;Dbxref=GeneID:117222438%2CGenbank:XP_033330022.1;Parent=rna-XM_033474131.1
NW_022889366.1	Gnomon	CDS	2211159	2211283	.	-	0	Name=XP_033330022.1;ID=cds-XP_033330022.1;Dbxref=GeneID:117222438%2CGenbank:XP_033330022.1;Parent=rna-XM_033474131.1
NW_022889366.1	Gnomon	CDS	2208983	2210265	.	-	0	Name=XP_033330022.1;ID=cds-XP_033330022.1;Dbxref=GeneID:117222438%2CGenbank:XP_033330022.1;Parent=rna-XM_033474131.1
NW_022889366.1	RefSeq	cDNA_match	1678871	1679155	.	+	.	ID=85324f9b-7120-4e6a-9ca6-c9e732c38e9c;Target=XM_033474173.1 1 285
NW_022889366.1	RefSeq	cDNA_match	1679862	1680335	.	+	.	ID=85324f9b-7120-4e6a-9ca6-c9e732c38e9c;Target=XM_033474173.1 1 285
NW_022889366.1	RefSeq	cDNA_match	1680420	1680534	.	+	.	ID=85324f9b-7120-4e6a-9ca6-c9e732c38e9c;Target=XM_033474173.1 1 285
NW_022889366.1	RefSeq	cDNA_match	1680890	1681045	.	+	.	ID=85324f9b-7120-4e6a-9ca6-c9e732c38e9c;Target=XM_033474173.1 1 285
NW_022889366.1	RefSeq	cDNA_match	1681123	1681826	.	+	.	ID=85324f9b-7120-4e6a-9ca6-c9e732c38e9c;Target=XM_033474173.1 1 285
NW_022889366.1	RefSeq	cDNA_match	1681921	1682662	.	+	.	ID=85324f9b-7120-4e6a-9ca6-c9e732c38e9c;Target=XM_033474173.1 1 285
NW_022889366.1	RefSeq	cDNA_match	1684002	1684381	.	+	.	ID=85324f9b-7120-4e6a-9ca6-c9e732c38e9c;Target=XM_033474173.1 1 285
NW_022889366.1	Gnomon	mRNA	1638682	1673286	.	+	.	Name=XM_033474167.1;ID=rna-XM_033474167.1;Dbxref=GeneID:117222460%2CGenbank:XM_033474167.1;Parent=gene-LOC117222460
NW_022889366.1	Gnomon	mRNA	442867	444880	.	-	.	Name=XM_033474202.1;ID=rna-XM_033474202.1;Dbxref=GeneID:117222481%2CGenbank:XM_033474202.1;Parent=gene-LOC117222481
NW_022889366.1	Gnomon	mRNA	452185	886736	.	+	.	Name=XM_033474192.1;ID=rna-XM_033474192.1;Dbxref=GeneID:117222478%2CGenbank:XM_033474192.1;Parent=gene-LOC117222478
NW_022889366.1	tRNAscan-SE	exon	1198932	1199004	.	+	.	ID=exon-Trnak-cuu-4-1;Dbxref=GeneID:117222492;Note=transfer RNA lysine (anticodon CUU);Parent=rna-Trnak-cuu-4
NW_022889366.1	Gnomon	exon	977579	977754	.	-	.	ID=exon-XR_004490707.1-3;Dbxref=GeneID:117222484%2CGenbank:XR_004490707.1;Parent=rna-XR_004490707.1
NW_022889366.1	Gnomon	exon	978955	979146	.	-	.	ID=exon-XR_004490707.1-2;Dbxref=GeneID:117222484%2CGenbank:XR_004490707.1;Parent=rna-XR_004490707.1
NW_022889366.1	Gnomon	exon	979259	979369	.	-	.	ID=exon-XR_004490707.1-1;Dbxref=GeneID:117222484%2CGenbank:XR_004490707.1;Parent=rna-XR_004490707.1
NW_022889366.1	Gnomon	mRNA	3272475	3274132	.	+	.	Name=XM_033474109.1;ID=rna-XM_033474109.1;Dbxref=GeneID:117222426%2CGenbank:XM_033474109.1;Parent=gene-LOC117222426
NW_022889366.1	Gnomon	CDS	493146	493191	.	+	0	Name=XP_033330082.1;ID=cds-XP_033330082.1;Dbxref=GeneID:117222478%2CGenbank:XP_033330082.1;Parent=rna-XM_033474191.1
NW_022889366.1	Gnomon	CDS	581161	581335	.	+	0	Name=XP_033330082.1;ID=cds-XP_033330082.1;Dbxref=GeneID:117222478%2CGenbank:XP_033330082.1;Parent=rna-XM_033474191.1
NW_022889366.1	Gnomon	CDS	587025	587298	.	+	0	Name=XP_033330082.1;ID=cds-XP_033330082.1;Dbxref=GeneID:117222478%2CGenbank:XP_033330082.1;Parent=rna-XM_033474191.1
NW_022889366.1	Gnomon	CDS	601096	601391	.	+	0	Name=XP_033330082.1;ID=cds-XP_033330082.1;Dbxref=GeneID:117222478%2CGenbank:XP_033330082.1;Parent=rna-XM_033474191.1
NW_022889366.1	Gnomon	CDS	613474	613720	.	+	0	Name=XP_033330082.1;ID=cds-XP_033330082.1;Dbxref=GeneID:117222478%2CGenbank:XP_033330082.1;Parent=rna-XM_033474191.1
NW_022889366.1	Gnomon	CDS	618623	620105	.	+	0	Name=XP_033330082.1;ID=cds-XP_033330082.1;Dbxref=GeneID:117222478%2CGenbank:XP_033330082.1;Parent=rna-XM_033474191.1
NW_022889366.1	Gnomon	CDS	621215	622475	.	+	0	Name=XP_033330082.1;ID=cds-XP_033330082.1;Dbxref=GeneID:117222478%2CGenbank:XP_033330082.1;Parent=rna-XM_033474191.1
NW_022889366.1	Gnomon	CDS	822401	822515	.	+	0	Name=XP_033330082.1;ID=cds-XP_033330082.1;Dbxref=GeneID:117222478%2CGenbank:XP_033330082.1;Parent=rna-XM_033474191.1
NW_022889366.1	Gnomon	CDS	848085	848212	.	+	0	Name=XP_033330082.1;ID=cds-XP_033330082.1;Dbxref=GeneID:117222478%2CGenbank:XP_033330082.1;Parent=rna-XM_033474191.1
NW_022889366.1	Gnomon	CDS	867449	867844	.	+	0	Name=XP_033330082.1;ID=cds-XP_033330082.1;Dbxref=GeneID:117222478%2CGenbank:XP_033330082.1;Parent=rna-XM_033474191.1
NW_022889366.1	Gnomon	CDS	869167	869269	.	+	0	Name=XP_033330082.1;ID=cds-XP_033330082.1;Dbxref=GeneID:117222478%2CGenbank:XP_033330082.1;Parent=rna-XM_033474191.1
NW_022889366.1	Gnomon	CDS	872448	872636	.	+	0	Name=XP_033330082.1;ID=cds-XP_033330082.1;Dbxref=GeneID:117222478%2CGenbank:XP_033330082.1;Parent=rna-XM_033474191.1
NW_022889366.1	Gnomon	CDS	875904	876118	.	+	0	Name=XP_033330082.1;ID=cds-XP_033330082.1;Dbxref=GeneID:117222478%2CGenbank:XP_033330082.1;Parent=rna-XM_033474191.1
NW_022889366.1	Gnomon	CDS	878379	878479	.	+	0	Name=XP_033330082.1;ID=cds-XP_033330082.1;Dbxref=GeneID:117222478%2CGenbank:XP_033330082.1;Parent=rna-XM_033474191.1
NW_022889366.1	Gnomon	CDS	881207	881523	.	+	0	Name=XP_033330082.1;ID=cds-XP_033330082.1;Dbxref=GeneID:117222478%2CGenbank:XP_033330082.1;Parent=rna-XM_033474191.1
NW_022889366.1	Gnomon	CDS	881603	881974	.	+	0	Name=XP_033330082.1;ID=cds-XP_033330082.1;Dbxref=GeneID:117222478%2CGenbank:XP_033330082.1;Parent=rna-XM_033474191.1
NW_022889366.1	Gnomon	CDS	882061	882423	.	+	0	Name=XP_033330082.1;ID=cds-XP_033330082.1;Dbxref=GeneID:117222478%2CGenbank:XP_033330082.1;Parent=rna-XM_033474191.1
NW_022889366.1	Gnomon	CDS	882533	882746	.	+	0	Name=XP_033330082.1;ID=cds-XP_033330082.1;Dbxref=GeneID:117222478%2CGenbank:XP_033330082.1;Parent=rna-XM_033474191.1
NW_022889366.1	Gnomon	CDS	882997	883239	.	+	0	Name=XP_033330082.1;ID=cds-XP_033330082.1;Dbxref=GeneID:117222478%2CGenbank:XP_033330082.1;Parent=rna-XM_033474191.1
NW_022889366.1	Gnomon	CDS	883332	883471	.	+	0	Name=XP_033330082.1;ID=cds-XP_033330082.1;Dbxref=GeneID:117222478%2CGenbank:XP_033330082.1;Parent=rna-XM_033474191.1
NW_022889366.1	Gnomon	mRNA	451299	886736	.	+	.	Name=XM_033474191.1;ID=rna-XM_033474191.1;Dbxref=GeneID:117222478%2CGenbank:XM_033474191.1;Parent=gene-LOC117222478
NW_022889366.1	Gnomon	mRNA	886610	888305	.	-	.	Name=XM_033474201.1;ID=rna-XM_033474201.1;Dbxref=GeneID:117222480%2CGenbank:XM_033474201.1;Parent=gene-LOC117222480
NW_022889366.1	RefSeq	region	1	3666345	.	+	.	Name=Unknown;ID=NW_022889366.1:1..3666345;Dbxref=taxon:115081
NW_022889366.1	Gnomon	mRNA	1801215	1803192	.	-	.	Name=XM_033474108.1;ID=rna-XM_033474108.1;Dbxref=GeneID:117222424%2CGenbank:XM_033474108.1;Parent=gene-LOC117222424
NW_022889366.1	Gnomon	CDS	3264817	3264822	.	-	0	Name=XP_033330081.1;ID=cds-XP_033330081.1;Dbxref=GeneID:117222474%2CGenbank:XP_033330081.1;Parent=rna-XM_033474190.1
NW_022889366.1	Gnomon	CDS	3255851	3256597	.	-	0	Name=XP_033330081.1;ID=cds-XP_033330081.1;Dbxref=GeneID:117222474%2CGenbank:XP_033330081.1;Parent=rna-XM_033474190.1
NW_022889366.1	Gnomon	CDS	3253289	3253556	.	-	0	Name=XP_033330081.1;ID=cds-XP_033330081.1;Dbxref=GeneID:117222474%2CGenbank:XP_033330081.1;Parent=rna-XM_033474190.1
NW_022889366.1	Gnomon	CDS	3252037	3252138	.	-	0	Name=XP_033330081.1;ID=cds-XP_033330081.1;Dbxref=GeneID:117222474%2CGenbank:XP_033330081.1;Parent=rna-XM_033474190.1
NW_022889366.1	Gnomon	CDS	3245762	3246564	.	-	0	Name=XP_033330081.1;ID=cds-XP_033330081.1;Dbxref=GeneID:117222474%2CGenbank:XP_033330081.1;Parent=rna-XM_033474190.1
NW_022889366.1	Gnomon	exon	3302422	3303021	.	-	.	ID=exon-XM_033474135.1-2;Dbxref=GeneID:117222439%2CGenbank:XM_033474135.1;Parent=rna-XM_033474135.1
NW_022889366.1	Gnomon	exon	3308325	3309537	.	-	.	ID=exon-XM_033474135.1-1;Dbxref=GeneID:117222439%2CGenbank:XM_033474135.1;Parent=rna-XM_033474135.1
NW_022889366.1	Gnomon	exon	3291027	3291207	.	-	.	ID=exon-XM_033474135.1-6;Dbxref=GeneID:117222439%2CGenbank:XM_033474135.1;Parent=rna-XM_033474135.1
NW_022889366.1	Gnomon	exon	3293770	3293922	.	-	.	ID=exon-XM_033474135.1-5;Dbxref=GeneID:117222439%2CGenbank:XM_033474135.1;Parent=rna-XM_033474135.1
NW_022889366.1	Gnomon	exon	3295602	3295741	.	-	.	ID=exon-XM_033474135.1-4;Dbxref=GeneID:117222439%2CGenbank:XM_033474135.1;Parent=rna-XM_033474135.1
NW_022889366.1	Gnomon	exon	3296735	3296957	.	-	.	ID=exon-XM_033474135.1-3;Dbxref=GeneID:117222439%2CGenbank:XM_033474135.1;Parent=rna-XM_033474135.1
NW_022889366.1	Gnomon	exon	3286912	3287288	.	-	.	ID=exon-XM_033474135.1-8;Dbxref=GeneID:117222439%2CGenbank:XM_033474135.1;Parent=rna-XM_033474135.1
NW_022889366.1	Gnomon	exon	3290590	3290729	.	-	.	ID=exon-XM_033474135.1-7;Dbxref=GeneID:117222439%2CGenbank:XM_033474135.1;Parent=rna-XM_033474135.1
NW_022889366.1	Gnomon	CDS	10686	10731	.	+	0	Name=XP_033330080.1;ID=cds-XP_033330080.1;Dbxref=GeneID:117222473%2CGenbank:XP_033330080.1;Note=The sequence of the model RefSeq protein was modified relative to this genomic sequence to represent the inferred CDS: added 168 bases not found in genome assembly;Parent=rna-XM_033474189.1
NW_022889366.1	Gnomon	CDS	11602	11873	.	+	0	Name=XP_033330080.1;ID=cds-XP_033330080.1;Dbxref=GeneID:117222473%2CGenbank:XP_033330080.1;Note=The sequence of the model RefSeq protein was modified relative to this genomic sequence to represent the inferred CDS: added 168 bases not found in genome assembly;Parent=rna-XM_033474189.1
NW_022889366.1	Gnomon	CDS	12766	13068	.	+	0	Name=XP_033330080.1;ID=cds-XP_033330080.1;Dbxref=GeneID:117222473%2CGenbank:XP_033330080.1;Note=The sequence of the model RefSeq protein was modified relative to this genomic sequence to represent the inferred CDS: added 168 bases not found in genome assembly;Parent=rna-XM_033474189.1
NW_022889366.1	Gnomon	mRNA	2576163	2740342	.	-	.	Name=XM_033474205.1;ID=rna-XM_033474205.1;Dbxref=GeneID:117222485%2CGenbank:XM_033474205.1;Parent=gene-LOC117222485
NW_022889366.1	Gnomon	mRNA	513848	886736	.	+	.	Name=XM_033474193.1;ID=rna-XM_033474193.1;Dbxref=GeneID:117222478%2CGenbank:XM_033474193.1;Parent=gene-LOC117222478
NW_022889366.1	Gnomon	mRNA	448129	450671	.	-	.	Name=XM_033474203.1;ID=rna-XM_033474203.1;Dbxref=GeneID:117222482%2CGenbank:XM_033474203.1;Parent=gene-LOC117222482
NW_022889366.1	Gnomon	exon	3274122	3274198	.	-	.	ID=exon-XM_033474112.1-3;Dbxref=GeneID:117222427%2CGenbank:XM_033474112.1;Parent=rna-XM_033474112.1
NW_022889366.1	Gnomon	exon	3274316	3274624	.	-	.	ID=exon-XM_033474112.1-2;Dbxref=GeneID:117222427%2CGenbank:XM_033474112.1;Parent=rna-XM_033474112.1
NW_022889366.1	Gnomon	exon	3275159	3275264	.	-	.	ID=exon-XM_033474112.1-1;Dbxref=GeneID:117222427%2CGenbank:XM_033474112.1;Parent=rna-XM_033474112.1
NW_022889366.1	Gnomon	mRNA	2576163	2755874	.	-	.	Name=XM_033474204.1;ID=rna-XM_033474204.1;Dbxref=GeneID:117222485%2CGenbank:XM_033474204.1;Parent=gene-LOC117222485
NW_022889366.1	Gnomon	mRNA	451299	886736	.	+	.	Name=XM_033474194.1;ID=rna-XM_033474194.1;Dbxref=GeneID:117222478%2CGenbank:XM_033474194.1;Parent=gene-LOC117222478
NW_022889366.1	Gnomon	exon	1625097	1625254	.	+	.	ID=exon-XM_033474158.1-9;Dbxref=GeneID:117222459%2CGenbank:XM_033474158.1;Parent=rna-XM_033474158.1
NW_022889366.1	Gnomon	exon	1623314	1623471	.	+	.	ID=exon-XM_033474158.1-8;Dbxref=GeneID:117222459%2CGenbank:XM_033474158.1;Parent=rna-XM_033474158.1
NW_022889366.1	Gnomon	exon	1621368	1621591	.	+	.	ID=exon-XM_033474158.1-7;Dbxref=GeneID:117222459%2CGenbank:XM_033474158.1;Parent=rna-XM_033474158.1
NW_022889366.1	Gnomon	exon	1620485	1620613	.	+	.	ID=exon-XM_033474158.1-6;Dbxref=GeneID:117222459%2CGenbank:XM_033474158.1;Parent=rna-XM_033474158.1
NW_022889366.1	Gnomon	exon	1616380	1616462	.	+	.	ID=exon-XM_033474158.1-5;Dbxref=GeneID:117222459%2CGenbank:XM_033474158.1;Parent=rna-XM_033474158.1
NW_022889366.1	Gnomon	exon	1616262	1616309	.	+	.	ID=exon-XM_033474158.1-4;Dbxref=GeneID:117222459%2CGenbank:XM_033474158.1;Parent=rna-XM_033474158.1
NW_022889366.1	Gnomon	exon	1601004	1601114	.	+	.	ID=exon-XM_033474158.1-3;Dbxref=GeneID:117222459%2CGenbank:XM_033474158.1;Parent=rna-XM_033474158.1
NW_022889366.1	Gnomon	exon	1599525	1599666	.	+	.	ID=exon-XM_033474158.1-2;Dbxref=GeneID:117222459%2CGenbank:XM_033474158.1;Parent=rna-XM_033474158.1
NW_022889366.1	Gnomon	exon	1573936	1574164	.	+	.	ID=exon-XM_033474158.1-1;Dbxref=GeneID:117222459%2CGenbank:XM_033474158.1;Parent=rna-XM_033474158.1
NW_022889366.1	Gnomon	mRNA	460198	470876	.	-	.	Name=XM_033474197.1;ID=rna-XM_033474197.1;Dbxref=GeneID:117222479%2CGenbank:XM_033474197.1;Parent=gene-LOC117222479
NW_022889366.1	Gnomon	mRNA	2576163	2742077	.	-	.	Name=XM_033474207.1;ID=rna-XM_033474207.1;Dbxref=GeneID:117222485%2CGenbank:XM_033474207.1;Parent=gene-LOC117222485
NW_022889366.1	Gnomon	exon	1013386	1013806	.	-	.	ID=exon-XM_033474184.1-2;Dbxref=GeneID:117222470%2CGenbank:XM_033474184.1;Parent=rna-XM_033474184.1
NW_022889366.1	Gnomon	exon	1013914	1014514	.	-	.	ID=exon-XM_033474184.1-1;Dbxref=GeneID:117222470%2CGenbank:XM_033474184.1;Parent=rna-XM_033474184.1
NW_022889366.1	Gnomon	exon	1009159	1009838	.	-	.	ID=exon-XM_033474184.1-4;Dbxref=GeneID:117222470%2CGenbank:XM_033474184.1;Parent=rna-XM_033474184.1
NW_022889366.1	Gnomon	exon	1012963	1013094	.	-	.	ID=exon-XM_033474184.1-3;Dbxref=GeneID:117222470%2CGenbank:XM_033474184.1;Parent=rna-XM_033474184.1
NW_022889366.1	Gnomon	exon	1007921	1008092	.	-	.	ID=exon-XM_033474184.1-6;Dbxref=GeneID:117222470%2CGenbank:XM_033474184.1;Parent=rna-XM_033474184.1
NW_022889366.1	Gnomon	exon	1008235	1008586	.	-	.	ID=exon-XM_033474184.1-5;Dbxref=GeneID:117222470%2CGenbank:XM_033474184.1;Parent=rna-XM_033474184.1
NW_022889366.1	Gnomon	exon	1007258	1007520	.	-	.	ID=exon-XM_033474184.1-7;Dbxref=GeneID:117222470%2CGenbank:XM_033474184.1;Parent=rna-XM_033474184.1
NW_022889366.1	Gnomon	mRNA	2576163	2741731	.	-	.	Name=XM_033474206.1;ID=rna-XM_033474206.1;Dbxref=GeneID:117222485%2CGenbank:XM_033474206.1;Parent=gene-LOC117222485
NW_022889366.1	Gnomon	mRNA	460198	487183	.	-	.	Name=XM_033474196.1;ID=rna-XM_033474196.1;Dbxref=GeneID:117222479%2CGenbank:XM_033474196.1;Parent=gene-LOC117222479
NW_022889366.1	Gnomon	mRNA	460198	487181	.	-	.	Name=XM_033474199.1;ID=rna-XM_033474199.1;Dbxref=GeneID:117222479%2CGenbank:XM_033474199.1;Parent=gene-LOC117222479
NW_022889366.1	Gnomon	mRNA	2576163	2742245	.	-	.	Name=XM_033474209.1;ID=rna-XM_033474209.1;Dbxref=GeneID:117222485%2CGenbank:XM_033474209.1;Parent=gene-LOC117222485
NW_022889366.1	Gnomon	exon	797003	797370	.	-	.	ID=exon-XR_004490706.1-2;Dbxref=GeneID:117222483%2CGenbank:XR_004490706.1;Parent=rna-XR_004490706.1
NW_022889366.1	Gnomon	exon	797461	797537	.	-	.	ID=exon-XR_004490706.1-1;Dbxref=GeneID:117222483%2CGenbank:XR_004490706.1;Parent=rna-XR_004490706.1
NW_022889366.1	Gnomon	exon	3002798	3003049	.	-	.	ID=exon-XM_033474212.1-7;Dbxref=GeneID:117222488%2CGenbank:XM_033474212.1;Parent=rna-XM_033474212.1
NW_022889366.1	Gnomon	exon	3004417	3004581	.	-	.	ID=exon-XM_033474212.1-4;Dbxref=GeneID:117222488%2CGenbank:XM_033474212.1;Parent=rna-XM_033474212.1
NW_022889366.1	Gnomon	exon	3004665	3004794	.	-	.	ID=exon-XM_033474212.1-3;Dbxref=GeneID:117222488%2CGenbank:XM_033474212.1;Parent=rna-XM_033474212.1
NW_022889366.1	Gnomon	exon	3003707	3003831	.	-	.	ID=exon-XM_033474212.1-6;Dbxref=GeneID:117222488%2CGenbank:XM_033474212.1;Parent=rna-XM_033474212.1
NW_022889366.1	Gnomon	exon	3003908	3004109	.	-	.	ID=exon-XM_033474212.1-5;Dbxref=GeneID:117222488%2CGenbank:XM_033474212.1;Parent=rna-XM_033474212.1
NW_022889366.1	Gnomon	exon	3004981	3005107	.	-	.	ID=exon-XM_033474212.1-2;Dbxref=GeneID:117222488%2CGenbank:XM_033474212.1;Parent=rna-XM_033474212.1
NW_022889366.1	Gnomon	exon	3005653	3006432	.	-	.	ID=exon-XM_033474212.1-1;Dbxref=GeneID:117222488%2CGenbank:XM_033474212.1;Parent=rna-XM_033474212.1
NW_022889366.1	tRNAscan-SE	tRNA	2023694	2023766	.	-	.	ID=rna-Trnar-ucg;Dbxref=GeneID:117222494;Note=transfer RNA arginine (anticodon UCG);Parent=gene-Trnar-ucg
NW_022889366.1	Gnomon	mRNA	2576163	2742077	.	-	.	Name=XM_033474208.1;ID=rna-XM_033474208.1;Dbxref=GeneID:117222485%2CGenbank:XM_033474208.1;Parent=gene-LOC117222485
NW_022889366.1	Gnomon	mRNA	460198	484619	.	-	.	Name=XM_033474198.1;ID=rna-XM_033474198.1;Dbxref=GeneID:117222479%2CGenbank:XM_033474198.1;Parent=gene-LOC117222479
NW_022889366.1	Gnomon	exon	1716298	1716454	.	+	.	ID=exon-XM_033474170.1-13;Dbxref=GeneID:117222461%2CGenbank:XM_033474170.1;Note=The sequence of the model RefSeq transcript was modified relative to this genomic sequence to represent the inferred CDS: added 432 bases not found in genome assembly;Parent=rna-XM_033474170.1
NW_022889366.1	Gnomon	exon	1715750	1715933	.	+	.	ID=exon-XM_033474170.1-12;Dbxref=GeneID:117222461%2CGenbank:XM_033474170.1;Note=The sequence of the model RefSeq transcript was modified relative to this genomic sequence to represent the inferred CDS: added 432 bases not found in genome assembly;Parent=rna-XM_033474170.1
NW_022889366.1	Gnomon	exon	1714951	1715627	.	+	.	ID=exon-XM_033474170.1-11;Dbxref=GeneID:117222461%2CGenbank:XM_033474170.1;Note=The sequence of the model RefSeq transcript was modified relative to this genomic sequence to represent the inferred CDS: added 432 bases not found in genome assembly;Parent=rna-XM_033474170.1
NW_022889366.1	Gnomon	exon	1714616	1714773	.	+	.	ID=exon-XM_033474170.1-10;Dbxref=GeneID:117222461%2CGenbank:XM_033474170.1;Note=The sequence of the model RefSeq transcript was modified relative to this genomic sequence to represent the inferred CDS: added 432 bases not found in genome assembly;Parent=rna-XM_033474170.1
NW_022889366.1	Gnomon	exon	2700806	2700911	.	-	.	ID=exon-XM_033474209.1-9;Dbxref=GeneID:117222485%2CGenbank:XM_033474209.1;Parent=rna-XM_033474209.1
NW_022889366.1	Gnomon	exon	2703139	2703276	.	-	.	ID=exon-XM_033474209.1-8;Dbxref=GeneID:117222485%2CGenbank:XM_033474209.1;Parent=rna-XM_033474209.1
NW_022889366.1	Gnomon	exon	2705411	2705584	.	-	.	ID=exon-XM_033474209.1-7;Dbxref=GeneID:117222485%2CGenbank:XM_033474209.1;Parent=rna-XM_033474209.1
NW_022889366.1	Gnomon	exon	2729583	2729905	.	-	.	ID=exon-XM_033474209.1-2;Dbxref=GeneID:117222485%2CGenbank:XM_033474209.1;Parent=rna-XM_033474209.1
NW_022889366.1	Gnomon	exon	2742096	2742245	.	-	.	ID=exon-XM_033474209.1-1;Dbxref=GeneID:117222485%2CGenbank:XM_033474209.1;Parent=rna-XM_033474209.1
NW_022889366.1	Gnomon	exon	2706950	2707417	.	-	.	ID=exon-XM_033474209.1-6;Dbxref=GeneID:117222485%2CGenbank:XM_033474209.1;Parent=rna-XM_033474209.1
NW_022889366.1	Gnomon	exon	2711962	2712091	.	-	.	ID=exon-XM_033474209.1-5;Dbxref=GeneID:117222485%2CGenbank:XM_033474209.1;Parent=rna-XM_033474209.1
NW_022889366.1	Gnomon	exon	2715168	2715586	.	-	.	ID=exon-XM_033474209.1-4;Dbxref=GeneID:117222485%2CGenbank:XM_033474209.1;Parent=rna-XM_033474209.1
NW_022889366.1	Gnomon	exon	2722203	2722755	.	-	.	ID=exon-XM_033474209.1-3;Dbxref=GeneID:117222485%2CGenbank:XM_033474209.1;Parent=rna-XM_033474209.1
NW_022889366.1	Gnomon	CDS	468535	468558	.	-	0	Name=XP_033330089.1;ID=cds-XP_033330089.1;Dbxref=GeneID:117222479%2CGenbank:XP_033330089.1;Parent=rna-XM_033474198.1
NW_022889366.1	Gnomon	CDS	466033	466298	.	-	0	Name=XP_033330089.1;ID=cds-XP_033330089.1;Dbxref=GeneID:117222479%2CGenbank:XP_033330089.1;Parent=rna-XM_033474198.1
NW_022889366.1	Gnomon	CDS	464118	464274	.	-	0	Name=XP_033330089.1;ID=cds-XP_033330089.1;Dbxref=GeneID:117222479%2CGenbank:XP_033330089.1;Parent=rna-XM_033474198.1
NW_022889366.1	Gnomon	CDS	462859	462982	.	-	0	Name=XP_033330089.1;ID=cds-XP_033330089.1;Dbxref=GeneID:117222479%2CGenbank:XP_033330089.1;Parent=rna-XM_033474198.1
NW_022889366.1	Gnomon	CDS	462562	462776	.	-	0	Name=XP_033330089.1;ID=cds-XP_033330089.1;Dbxref=GeneID:117222479%2CGenbank:XP_033330089.1;Parent=rna-XM_033474198.1
NW_022889366.1	Gnomon	CDS	461076	461363	.	-	0	Name=XP_033330089.1;ID=cds-XP_033330089.1;Dbxref=GeneID:117222479%2CGenbank:XP_033330089.1;Parent=rna-XM_033474198.1
NW_022889366.1	Gnomon	exon	1621368	1621591	.	+	.	ID=exon-XM_033474157.1-8;Dbxref=GeneID:117222459%2CGenbank:XM_033474157.1;Parent=rna-XM_033474157.1
NW_022889366.1	Gnomon	exon	1620485	1620613	.	+	.	ID=exon-XM_033474157.1-7;Dbxref=GeneID:117222459%2CGenbank:XM_033474157.1;Parent=rna-XM_033474157.1
NW_022889366.1	Gnomon	exon	1623314	1623471	.	+	.	ID=exon-XM_033474157.1-9;Dbxref=GeneID:117222459%2CGenbank:XM_033474157.1;Parent=rna-XM_033474157.1
NW_022889366.1	Gnomon	exon	1599525	1599666	.	+	.	ID=exon-XM_033474157.1-2;Dbxref=GeneID:117222459%2CGenbank:XM_033474157.1;Parent=rna-XM_033474157.1
NW_022889366.1	Gnomon	exon	1573936	1574164	.	+	.	ID=exon-XM_033474157.1-1;Dbxref=GeneID:117222459%2CGenbank:XM_033474157.1;Parent=rna-XM_033474157.1
NW_022889366.1	Gnomon	exon	1616262	1616309	.	+	.	ID=exon-XM_033474157.1-4;Dbxref=GeneID:117222459%2CGenbank:XM_033474157.1;Parent=rna-XM_033474157.1
NW_022889366.1	Gnomon	exon	1601004	1601114	.	+	.	ID=exon-XM_033474157.1-3;Dbxref=GeneID:117222459%2CGenbank:XM_033474157.1;Parent=rna-XM_033474157.1
NW_022889366.1	Gnomon	exon	1618406	1618468	.	+	.	ID=exon-XM_033474157.1-6;Dbxref=GeneID:117222459%2CGenbank:XM_033474157.1;Parent=rna-XM_033474157.1
NW_022889366.1	Gnomon	exon	1616380	1616462	.	+	.	ID=exon-XM_033474157.1-5;Dbxref=GeneID:117222459%2CGenbank:XM_033474157.1;Parent=rna-XM_033474157.1
NW_022889366.1	Gnomon	exon	1012963	1013094	.	-	.	ID=exon-XM_033474185.1-3;Dbxref=GeneID:117222470%2CGenbank:XM_033474185.1;Parent=rna-XM_033474185.1
NW_022889366.1	Gnomon	exon	1013386	1013806	.	-	.	ID=exon-XM_033474185.1-2;Dbxref=GeneID:117222470%2CGenbank:XM_033474185.1;Parent=rna-XM_033474185.1
NW_022889366.1	Gnomon	exon	1013914	1014510	.	-	.	ID=exon-XM_033474185.1-1;Dbxref=GeneID:117222470%2CGenbank:XM_033474185.1;Parent=rna-XM_033474185.1
NW_022889366.1	Gnomon	exon	1007667	1007775	.	-	.	ID=exon-XM_033474185.1-7;Dbxref=GeneID:117222470%2CGenbank:XM_033474185.1;Parent=rna-XM_033474185.1
NW_022889366.1	Gnomon	exon	1007921	1008092	.	-	.	ID=exon-XM_033474185.1-6;Dbxref=GeneID:117222470%2CGenbank:XM_033474185.1;Parent=rna-XM_033474185.1
NW_022889366.1	Gnomon	exon	1008235	1008586	.	-	.	ID=exon-XM_033474185.1-5;Dbxref=GeneID:117222470%2CGenbank:XM_033474185.1;Parent=rna-XM_033474185.1
NW_022889366.1	Gnomon	exon	1009159	1009592	.	-	.	ID=exon-XM_033474185.1-4;Dbxref=GeneID:117222470%2CGenbank:XM_033474185.1;Parent=rna-XM_033474185.1
NW_022889366.1	Gnomon	exon	1007258	1007520	.	-	.	ID=exon-XM_033474185.1-8;Dbxref=GeneID:117222470%2CGenbank:XM_033474185.1;Parent=rna-XM_033474185.1
NW_022889366.1	Gnomon	CDS	468780	468872	.	-	0	Name=XP_033330088.1;ID=cds-XP_033330088.1;Dbxref=GeneID:117222479%2CGenbank:XP_033330088.1;Parent=rna-XM_033474197.1
NW_022889366.1	Gnomon	CDS	468535	468642	.	-	0	Name=XP_033330088.1;ID=cds-XP_033330088.1;Dbxref=GeneID:117222479%2CGenbank:XP_033330088.1;Parent=rna-XM_033474197.1
NW_022889366.1	Gnomon	CDS	466033	466298	.	-	0	Name=XP_033330088.1;ID=cds-XP_033330088.1;Dbxref=GeneID:117222479%2CGenbank:XP_033330088.1;Parent=rna-XM_033474197.1
NW_022889366.1	Gnomon	CDS	464118	464274	.	-	0	Name=XP_033330088.1;ID=cds-XP_033330088.1;Dbxref=GeneID:117222479%2CGenbank:XP_033330088.1;Parent=rna-XM_033474197.1
NW_022889366.1	Gnomon	CDS	462859	462982	.	-	0	Name=XP_033330088.1;ID=cds-XP_033330088.1;Dbxref=GeneID:117222479%2CGenbank:XP_033330088.1;Parent=rna-XM_033474197.1
NW_022889366.1	Gnomon	CDS	462562	462776	.	-	0	Name=XP_033330088.1;ID=cds-XP_033330088.1;Dbxref=GeneID:117222479%2CGenbank:XP_033330088.1;Parent=rna-XM_033474197.1
NW_022889366.1	Gnomon	CDS	461076	461363	.	-	0	Name=XP_033330088.1;ID=cds-XP_033330088.1;Dbxref=GeneID:117222479%2CGenbank:XP_033330088.1;Parent=rna-XM_033474197.1
NW_022889366.1	Gnomon	exon	2211789	2211936	.	-	.	ID=exon-XM_033474134.1-9;Dbxref=GeneID:117222438%2CGenbank:XM_033474134.1;Parent=rna-XM_033474134.1
NW_022889366.1	Gnomon	exon	2212129	2212235	.	-	.	ID=exon-XM_033474134.1-8;Dbxref=GeneID:117222438%2CGenbank:XM_033474134.1;Parent=rna-XM_033474134.1
NW_022889366.1	Gnomon	exon	2215148	2215337	.	-	.	ID=exon-XM_033474134.1-5;Dbxref=GeneID:117222438%2CGenbank:XM_033474134.1;Parent=rna-XM_033474134.1
NW_022889366.1	Gnomon	exon	2222663	2222752	.	-	.	ID=exon-XM_033474134.1-4;Dbxref=GeneID:117222438%2CGenbank:XM_033474134.1;Parent=rna-XM_033474134.1
NW_022889366.1	Gnomon	exon	2212763	2212956	.	-	.	ID=exon-XM_033474134.1-7;Dbxref=GeneID:117222438%2CGenbank:XM_033474134.1;Parent=rna-XM_033474134.1
NW_022889366.1	Gnomon	exon	2213314	2213435	.	-	.	ID=exon-XM_033474134.1-6;Dbxref=GeneID:117222438%2CGenbank:XM_033474134.1;Parent=rna-XM_033474134.1
NW_022889366.1	Gnomon	exon	2267297	2268046	.	-	.	ID=exon-XM_033474134.1-1;Dbxref=GeneID:117222438%2CGenbank:XM_033474134.1;Parent=rna-XM_033474134.1
NW_022889366.1	Gnomon	exon	2223462	2223538	.	-	.	ID=exon-XM_033474134.1-3;Dbxref=GeneID:117222438%2CGenbank:XM_033474134.1;Parent=rna-XM_033474134.1
NW_022889366.1	Gnomon	exon	2236968	2237206	.	-	.	ID=exon-XM_033474134.1-2;Dbxref=GeneID:117222438%2CGenbank:XM_033474134.1;Parent=rna-XM_033474134.1
NW_022889366.1	Gnomon	CDS	468780	468872	.	-	0	Name=XP_033330087.1;ID=cds-XP_033330087.1;Dbxref=GeneID:117222479%2CGenbank:XP_033330087.1;Parent=rna-XM_033474196.1
NW_022889366.1	Gnomon	CDS	468535	468642	.	-	0	Name=XP_033330087.1;ID=cds-XP_033330087.1;Dbxref=GeneID:117222479%2CGenbank:XP_033330087.1;Parent=rna-XM_033474196.1
NW_022889366.1	Gnomon	CDS	466033	466298	.	-	0	Name=XP_033330087.1;ID=cds-XP_033330087.1;Dbxref=GeneID:117222479%2CGenbank:XP_033330087.1;Parent=rna-XM_033474196.1
NW_022889366.1	Gnomon	CDS	464118	464274	.	-	0	Name=XP_033330087.1;ID=cds-XP_033330087.1;Dbxref=GeneID:117222479%2CGenbank:XP_033330087.1;Parent=rna-XM_033474196.1
NW_022889366.1	Gnomon	CDS	462859	462982	.	-	0	Name=XP_033330087.1;ID=cds-XP_033330087.1;Dbxref=GeneID:117222479%2CGenbank:XP_033330087.1;Parent=rna-XM_033474196.1
NW_022889366.1	Gnomon	CDS	462562	462776	.	-	0	Name=XP_033330087.1;ID=cds-XP_033330087.1;Dbxref=GeneID:117222479%2CGenbank:XP_033330087.1;Parent=rna-XM_033474196.1
NW_022889366.1	Gnomon	CDS	461076	461363	.	-	0	Name=XP_033330087.1;ID=cds-XP_033330087.1;Dbxref=GeneID:117222479%2CGenbank:XP_033330087.1;Parent=rna-XM_033474196.1
NW_022889366.1	Gnomon	exon	3008901	3009123	.	-	.	ID=exon-XM_033474210.1-2;Dbxref=GeneID:117222486%2CGenbank:XM_033474210.1;Parent=rna-XM_033474210.1
NW_022889366.1	Gnomon	exon	3009689	3009815	.	-	.	ID=exon-XM_033474210.1-1;Dbxref=GeneID:117222486%2CGenbank:XM_033474210.1;Parent=rna-XM_033474210.1
NW_022889366.1	Gnomon	exon	3007622	3008813	.	-	.	ID=exon-XM_033474210.1-3;Dbxref=GeneID:117222486%2CGenbank:XM_033474210.1;Parent=rna-XM_033474210.1
NW_022889366.1	Gnomon	mRNA	1787692	1801038	.	+	.	Name=XM_033474104.1;ID=rna-XM_033474104.1;Dbxref=GeneID:117222423%2CGenbank:XM_033474104.1;Parent=gene-LOC117222423
NW_022889366.1	Gnomon	exon	1661973	1662131	.	+	.	ID=exon-XM_033474161.1-10;Dbxref=GeneID:117222460%2CGenbank:XM_033474161.1;Parent=rna-XM_033474161.1
NW_022889366.1	Gnomon	exon	1671988	1672790	.	+	.	ID=exon-XM_033474161.1-12;Dbxref=GeneID:117222460%2CGenbank:XM_033474161.1;Parent=rna-XM_033474161.1
NW_022889366.1	Gnomon	exon	1662214	1662340	.	+	.	ID=exon-XM_033474161.1-11;Dbxref=GeneID:117222460%2CGenbank:XM_033474161.1;Parent=rna-XM_033474161.1
NW_022889366.1	Gnomon	exon	1672952	1673322	.	+	.	ID=exon-XM_033474161.1-13;Dbxref=GeneID:117222460%2CGenbank:XM_033474161.1;Parent=rna-XM_033474161.1
NW_022889366.1	Gnomon	mRNA	504	2122	.	+	.	Name=XM_033474103.1;ID=rna-XM_033474103.1;Dbxref=GeneID:117222422%2CGenbank:XM_033474103.1;Parent=gene-LOC117222422
NW_022889366.1	Gnomon	exon	3001119	3001791	.	-	.	ID=exon-XM_033474211.1-7;Dbxref=GeneID:117222488%2CGenbank:XM_033474211.1;Parent=rna-XM_033474211.1
NW_022889366.1	Gnomon	exon	3003707	3003831	.	-	.	ID=exon-XM_033474211.1-6;Dbxref=GeneID:117222488%2CGenbank:XM_033474211.1;Parent=rna-XM_033474211.1
NW_022889366.1	Gnomon	exon	3003908	3004109	.	-	.	ID=exon-XM_033474211.1-5;Dbxref=GeneID:117222488%2CGenbank:XM_033474211.1;Parent=rna-XM_033474211.1
NW_022889366.1	Gnomon	exon	3004417	3004581	.	-	.	ID=exon-XM_033474211.1-4;Dbxref=GeneID:117222488%2CGenbank:XM_033474211.1;Parent=rna-XM_033474211.1
NW_022889366.1	Gnomon	exon	3004665	3004794	.	-	.	ID=exon-XM_033474211.1-3;Dbxref=GeneID:117222488%2CGenbank:XM_033474211.1;Parent=rna-XM_033474211.1
NW_022889366.1	Gnomon	exon	3004981	3005107	.	-	.	ID=exon-XM_033474211.1-2;Dbxref=GeneID:117222488%2CGenbank:XM_033474211.1;Parent=rna-XM_033474211.1
NW_022889366.1	Gnomon	exon	3005653	3006432	.	-	.	ID=exon-XM_033474211.1-1;Dbxref=GeneID:117222488%2CGenbank:XM_033474211.1;Parent=rna-XM_033474211.1
NW_022889366.1	Gnomon	exon	2212129	2212235	.	-	.	ID=exon-XM_033474133.1-8;Dbxref=GeneID:117222438%2CGenbank:XM_033474133.1;Parent=rna-XM_033474133.1
NW_022889366.1	Gnomon	exon	2212763	2212956	.	-	.	ID=exon-XM_033474133.1-7;Dbxref=GeneID:117222438%2CGenbank:XM_033474133.1;Parent=rna-XM_033474133.1
NW_022889366.1	Gnomon	exon	2213314	2213435	.	-	.	ID=exon-XM_033474133.1-6;Dbxref=GeneID:117222438%2CGenbank:XM_033474133.1;Parent=rna-XM_033474133.1
NW_022889366.1	Gnomon	exon	2215148	2215337	.	-	.	ID=exon-XM_033474133.1-5;Dbxref=GeneID:117222438%2CGenbank:XM_033474133.1;Parent=rna-XM_033474133.1
NW_022889366.1	Gnomon	exon	2222663	2222752	.	-	.	ID=exon-XM_033474133.1-4;Dbxref=GeneID:117222438%2CGenbank:XM_033474133.1;Parent=rna-XM_033474133.1
NW_022889366.1	Gnomon	exon	2223462	2223538	.	-	.	ID=exon-XM_033474133.1-3;Dbxref=GeneID:117222438%2CGenbank:XM_033474133.1;Parent=rna-XM_033474133.1
NW_022889366.1	Gnomon	exon	2236968	2237206	.	-	.	ID=exon-XM_033474133.1-2;Dbxref=GeneID:117222438%2CGenbank:XM_033474133.1;Parent=rna-XM_033474133.1
NW_022889366.1	Gnomon	exon	2267234	2268046	.	-	.	ID=exon-XM_033474133.1-1;Dbxref=GeneID:117222438%2CGenbank:XM_033474133.1;Parent=rna-XM_033474133.1
NW_022889366.1	Gnomon	exon	2211789	2211936	.	-	.	ID=exon-XM_033474133.1-9;Dbxref=GeneID:117222438%2CGenbank:XM_033474133.1;Parent=rna-XM_033474133.1
NW_022889366.1	Gnomon	CDS	493146	493191	.	+	0	Name=XP_033330085.1;ID=cds-XP_033330085.1;Dbxref=GeneID:117222478%2CGenbank:XP_033330085.1;Parent=rna-XM_033474194.1
NW_022889366.1	Gnomon	CDS	581161	581335	.	+	0	Name=XP_033330085.1;ID=cds-XP_033330085.1;Dbxref=GeneID:117222478%2CGenbank:XP_033330085.1;Parent=rna-XM_033474194.1
NW_022889366.1	Gnomon	CDS	587025	587298	.	+	0	Name=XP_033330085.1;ID=cds-XP_033330085.1;Dbxref=GeneID:117222478%2CGenbank:XP_033330085.1;Parent=rna-XM_033474194.1
NW_022889366.1	Gnomon	CDS	601096	601391	.	+	0	Name=XP_033330085.1;ID=cds-XP_033330085.1;Dbxref=GeneID:117222478%2CGenbank:XP_033330085.1;Parent=rna-XM_033474194.1
NW_022889366.1	Gnomon	CDS	613474	613720	.	+	0	Name=XP_033330085.1;ID=cds-XP_033330085.1;Dbxref=GeneID:117222478%2CGenbank:XP_033330085.1;Parent=rna-XM_033474194.1
NW_022889366.1	Gnomon	CDS	618623	620105	.	+	0	Name=XP_033330085.1;ID=cds-XP_033330085.1;Dbxref=GeneID:117222478%2CGenbank:XP_033330085.1;Parent=rna-XM_033474194.1
NW_022889366.1	Gnomon	CDS	621215	622475	.	+	0	Name=XP_033330085.1;ID=cds-XP_033330085.1;Dbxref=GeneID:117222478%2CGenbank:XP_033330085.1;Parent=rna-XM_033474194.1
NW_022889366.1	Gnomon	CDS	822401	822515	.	+	0	Name=XP_033330085.1;ID=cds-XP_033330085.1;Dbxref=GeneID:117222478%2CGenbank:XP_033330085.1;Parent=rna-XM_033474194.1
NW_022889366.1	Gnomon	CDS	848085	848212	.	+	0	Name=XP_033330085.1;ID=cds-XP_033330085.1;Dbxref=GeneID:117222478%2CGenbank:XP_033330085.1;Parent=rna-XM_033474194.1
NW_022889366.1	Gnomon	CDS	867449	867844	.	+	0	Name=XP_033330085.1;ID=cds-XP_033330085.1;Dbxref=GeneID:117222478%2CGenbank:XP_033330085.1;Parent=rna-XM_033474194.1
NW_022889366.1	Gnomon	CDS	869167	869269	.	+	0	Name=XP_033330085.1;ID=cds-XP_033330085.1;Dbxref=GeneID:117222478%2CGenbank:XP_033330085.1;Parent=rna-XM_033474194.1
NW_022889366.1	Gnomon	CDS	875904	876118	.	+	0	Name=XP_033330085.1;ID=cds-XP_033330085.1;Dbxref=GeneID:117222478%2CGenbank:XP_033330085.1;Parent=rna-XM_033474194.1
NW_022889366.1	Gnomon	CDS	878379	878479	.	+	0	Name=XP_033330085.1;ID=cds-XP_033330085.1;Dbxref=GeneID:117222478%2CGenbank:XP_033330085.1;Parent=rna-XM_033474194.1
NW_022889366.1	Gnomon	CDS	881207	881523	.	+	0	Name=XP_033330085.1;ID=cds-XP_033330085.1;Dbxref=GeneID:117222478%2CGenbank:XP_033330085.1;Parent=rna-XM_033474194.1
NW_022889366.1	Gnomon	CDS	881603	881974	.	+	0	Name=XP_033330085.1;ID=cds-XP_033330085.1;Dbxref=GeneID:117222478%2CGenbank:XP_033330085.1;Parent=rna-XM_033474194.1
NW_022889366.1	Gnomon	CDS	882061	882423	.	+	0	Name=XP_033330085.1;ID=cds-XP_033330085.1;Dbxref=GeneID:117222478%2CGenbank:XP_033330085.1;Parent=rna-XM_033474194.1
NW_022889366.1	Gnomon	CDS	882533	882746	.	+	0	Name=XP_033330085.1;ID=cds-XP_033330085.1;Dbxref=GeneID:117222478%2CGenbank:XP_033330085.1;Parent=rna-XM_033474194.1
NW_022889366.1	Gnomon	CDS	882997	883239	.	+	0	Name=XP_033330085.1;ID=cds-XP_033330085.1;Dbxref=GeneID:117222478%2CGenbank:XP_033330085.1;Parent=rna-XM_033474194.1
NW_022889366.1	Gnomon	CDS	883332	883471	.	+	0	Name=XP_033330085.1;ID=cds-XP_033330085.1;Dbxref=GeneID:117222478%2CGenbank:XP_033330085.1;Parent=rna-XM_033474194.1
NW_022889366.1	Gnomon	exon	3272475	3272581	.	+	.	ID=exon-XM_033474109.1-1;Dbxref=GeneID:117222426%2CGenbank:XM_033474109.1;Parent=rna-XM_033474109.1
NW_022889366.1	Gnomon	exon	3273464	3274132	.	+	.	ID=exon-XM_033474109.1-3;Dbxref=GeneID:117222426%2CGenbank:XM_033474109.1;Parent=rna-XM_033474109.1
NW_022889366.1	Gnomon	exon	3273181	3273377	.	+	.	ID=exon-XM_033474109.1-2;Dbxref=GeneID:117222426%2CGenbank:XM_033474109.1;Parent=rna-XM_033474109.1
NW_022889366.1	Gnomon	exon	1030269	1030477	.	-	.	ID=exon-XM_033474126.1-15;Dbxref=GeneID:117222434%2CGenbank:XM_033474126.1;Note=The sequence of the model RefSeq transcript was modified relative to this genomic sequence to represent the inferred CDS: added 656 bases not found in genome assembly;Parent=rna-XM_033474126.1
NW_022889366.1	Gnomon	exon	1030541	1030811	.	-	.	ID=exon-XM_033474126.1-14;Dbxref=GeneID:117222434%2CGenbank:XM_033474126.1;Note=The sequence of the model RefSeq transcript was modified relative to this genomic sequence to represent the inferred CDS: added 656 bases not found in genome assembly;Parent=rna-XM_033474126.1
NW_022889366.1	Gnomon	exon	1029707	1029888	.	-	.	ID=exon-XM_033474126.1-17;Dbxref=GeneID:117222434%2CGenbank:XM_033474126.1;Note=The sequence of the model RefSeq transcript was modified relative to this genomic sequence to represent the inferred CDS: added 656 bases not found in genome assembly;Parent=rna-XM_033474126.1
NW_022889366.1	Gnomon	exon	1029983	1030184	.	-	.	ID=exon-XM_033474126.1-16;Dbxref=GeneID:117222434%2CGenbank:XM_033474126.1;Note=The sequence of the model RefSeq transcript was modified relative to this genomic sequence to represent the inferred CDS: added 656 bases not found in genome assembly;Parent=rna-XM_033474126.1
NW_022889366.1	Gnomon	exon	1029070	1029405	.	-	.	ID=exon-XM_033474126.1-19;Dbxref=GeneID:117222434%2CGenbank:XM_033474126.1;Note=The sequence of the model RefSeq transcript was modified relative to this genomic sequence to represent the inferred CDS: added 656 bases not found in genome assembly;Parent=rna-XM_033474126.1
NW_022889366.1	Gnomon	exon	1029506	1029625	.	-	.	ID=exon-XM_033474126.1-18;Dbxref=GeneID:117222434%2CGenbank:XM_033474126.1;Note=The sequence of the model RefSeq transcript was modified relative to this genomic sequence to represent the inferred CDS: added 656 bases not found in genome assembly;Parent=rna-XM_033474126.1
NW_022889366.1	Gnomon	exon	1033550	1033793	.	-	.	ID=exon-XM_033474126.1-11;Dbxref=GeneID:117222434%2CGenbank:XM_033474126.1;Note=The sequence of the model RefSeq transcript was modified relative to this genomic sequence to represent the inferred CDS: added 656 bases not found in genome assembly;Parent=rna-XM_033474126.1
NW_022889366.1	Gnomon	exon	1033872	1034013	.	-	.	ID=exon-XM_033474126.1-10;Dbxref=GeneID:117222434%2CGenbank:XM_033474126.1;Note=The sequence of the model RefSeq transcript was modified relative to this genomic sequence to represent the inferred CDS: added 656 bases not found in genome assembly;Parent=rna-XM_033474126.1
NW_022889366.1	Gnomon	exon	1031491	1033236	.	-	.	ID=exon-XM_033474126.1-13;Dbxref=GeneID:117222434%2CGenbank:XM_033474126.1;Note=The sequence of the model RefSeq transcript was modified relative to this genomic sequence to represent the inferred CDS: added 656 bases not found in genome assembly;Parent=rna-XM_033474126.1
NW_022889366.1	Gnomon	exon	1033317	1033458	.	-	.	ID=exon-XM_033474126.1-12;Dbxref=GeneID:117222434%2CGenbank:XM_033474126.1;Note=The sequence of the model RefSeq transcript was modified relative to this genomic sequence to represent the inferred CDS: added 656 bases not found in genome assembly;Parent=rna-XM_033474126.1
NW_022889366.1	Gnomon	exon	1028738	1029002	.	-	.	ID=exon-XM_033474126.1-20;Dbxref=GeneID:117222434%2CGenbank:XM_033474126.1;Note=The sequence of the model RefSeq transcript was modified relative to this genomic sequence to represent the inferred CDS: added 656 bases not found in genome assembly;Parent=rna-XM_033474126.1
NW_022889366.1	Gnomon	exon	1028158	1028312	.	-	.	ID=exon-XM_033474126.1-22;Dbxref=GeneID:117222434%2CGenbank:XM_033474126.1;Note=The sequence of the model RefSeq transcript was modified relative to this genomic sequence to represent the inferred CDS: added 656 bases not found in genome assembly;Parent=rna-XM_033474126.1
NW_022889366.1	Gnomon	exon	1028420	1028646	.	-	.	ID=exon-XM_033474126.1-21;Dbxref=GeneID:117222434%2CGenbank:XM_033474126.1;Note=The sequence of the model RefSeq transcript was modified relative to this genomic sequence to represent the inferred CDS: added 656 bases not found in genome assembly;Parent=rna-XM_033474126.1
NW_022889366.1	Gnomon	exon	1027936	1028126	.	-	.	ID=exon-XM_033474126.1-23;Dbxref=GeneID:117222434%2CGenbank:XM_033474126.1;Note=The sequence of the model RefSeq transcript was modified relative to this genomic sequence to represent the inferred CDS: added 656 bases not found in genome assembly;Parent=rna-XM_033474126.1
NW_022889366.1	Gnomon	mRNA	886610	888303	.	-	.	Name=XM_033474200.1;ID=rna-XM_033474200.1;Dbxref=GeneID:117222480%2CGenbank:XM_033474200.1;Parent=gene-LOC117222480
NW_022889366.1	Gnomon	mRNA	3242583	3264873	.	-	.	Name=XM_033474190.1;ID=rna-XM_033474190.1;Dbxref=GeneID:117222474%2CGenbank:XM_033474190.1;Parent=gene-LOC117222474
NW_022889366.1	Gnomon	CDS	581199	581335	.	+	0	Name=XP_033330084.1;ID=cds-XP_033330084.1;Dbxref=GeneID:117222478%2CGenbank:XP_033330084.1;Parent=rna-XM_033474193.1
NW_022889366.1	Gnomon	CDS	587025	587298	.	+	0	Name=XP_033330084.1;ID=cds-XP_033330084.1;Dbxref=GeneID:117222478%2CGenbank:XP_033330084.1;Parent=rna-XM_033474193.1
NW_022889366.1	Gnomon	CDS	601096	601391	.	+	0	Name=XP_033330084.1;ID=cds-XP_033330084.1;Dbxref=GeneID:117222478%2CGenbank:XP_033330084.1;Parent=rna-XM_033474193.1
NW_022889366.1	Gnomon	CDS	613474	613720	.	+	0	Name=XP_033330084.1;ID=cds-XP_033330084.1;Dbxref=GeneID:117222478%2CGenbank:XP_033330084.1;Parent=rna-XM_033474193.1
NW_022889366.1	Gnomon	CDS	618623	620105	.	+	0	Name=XP_033330084.1;ID=cds-XP_033330084.1;Dbxref=GeneID:117222478%2CGenbank:XP_033330084.1;Parent=rna-XM_033474193.1
NW_022889366.1	Gnomon	CDS	621215	622475	.	+	0	Name=XP_033330084.1;ID=cds-XP_033330084.1;Dbxref=GeneID:117222478%2CGenbank:XP_033330084.1;Parent=rna-XM_033474193.1
NW_022889366.1	Gnomon	CDS	822401	822515	.	+	0	Name=XP_033330084.1;ID=cds-XP_033330084.1;Dbxref=GeneID:117222478%2CGenbank:XP_033330084.1;Parent=rna-XM_033474193.1
NW_022889366.1	Gnomon	CDS	848085	848212	.	+	0	Name=XP_033330084.1;ID=cds-XP_033330084.1;Dbxref=GeneID:117222478%2CGenbank:XP_033330084.1;Parent=rna-XM_033474193.1
NW_022889366.1	Gnomon	CDS	867449	867844	.	+	0	Name=XP_033330084.1;ID=cds-XP_033330084.1;Dbxref=GeneID:117222478%2CGenbank:XP_033330084.1;Parent=rna-XM_033474193.1
NW_022889366.1	Gnomon	CDS	869167	869269	.	+	0	Name=XP_033330084.1;ID=cds-XP_033330084.1;Dbxref=GeneID:117222478%2CGenbank:XP_033330084.1;Parent=rna-XM_033474193.1
NW_022889366.1	Gnomon	CDS	872448	872636	.	+	0	Name=XP_033330084.1;ID=cds-XP_033330084.1;Dbxref=GeneID:117222478%2CGenbank:XP_033330084.1;Parent=rna-XM_033474193.1
NW_022889366.1	Gnomon	CDS	875904	876118	.	+	0	Name=XP_033330084.1;ID=cds-XP_033330084.1;Dbxref=GeneID:117222478%2CGenbank:XP_033330084.1;Parent=rna-XM_033474193.1
NW_022889366.1	Gnomon	CDS	878379	878479	.	+	0	Name=XP_033330084.1;ID=cds-XP_033330084.1;Dbxref=GeneID:117222478%2CGenbank:XP_033330084.1;Parent=rna-XM_033474193.1
NW_022889366.1	Gnomon	CDS	881207	881523	.	+	0	Name=XP_033330084.1;ID=cds-XP_033330084.1;Dbxref=GeneID:117222478%2CGenbank:XP_033330084.1;Parent=rna-XM_033474193.1
NW_022889366.1	Gnomon	CDS	881603	881974	.	+	0	Name=XP_033330084.1;ID=cds-XP_033330084.1;Dbxref=GeneID:117222478%2CGenbank:XP_033330084.1;Parent=rna-XM_033474193.1
NW_022889366.1	Gnomon	CDS	882061	882423	.	+	0	Name=XP_033330084.1;ID=cds-XP_033330084.1;Dbxref=GeneID:117222478%2CGenbank:XP_033330084.1;Parent=rna-XM_033474193.1
NW_022889366.1	Gnomon	CDS	882533	882746	.	+	0	Name=XP_033330084.1;ID=cds-XP_033330084.1;Dbxref=GeneID:117222478%2CGenbank:XP_033330084.1;Parent=rna-XM_033474193.1
NW_022889366.1	Gnomon	CDS	882997	883239	.	+	0	Name=XP_033330084.1;ID=cds-XP_033330084.1;Dbxref=GeneID:117222478%2CGenbank:XP_033330084.1;Parent=rna-XM_033474193.1
NW_022889366.1	Gnomon	CDS	883332	883471	.	+	0	Name=XP_033330084.1;ID=cds-XP_033330084.1;Dbxref=GeneID:117222478%2CGenbank:XP_033330084.1;Parent=rna-XM_033474193.1
NW_022889366.1	Gnomon	mRNA	1787692	1801038	.	+	.	Name=XM_033474105.1;ID=rna-XM_033474105.1;Dbxref=GeneID:117222423%2CGenbank:XM_033474105.1;Parent=gene-LOC117222423
NW_022889366.1	Gnomon	exon	1625775	1626751	.	+	.	ID=exon-XM_033474158.1-10;Dbxref=GeneID:117222459%2CGenbank:XM_033474158.1;Parent=rna-XM_033474158.1
NW_022889366.1	Gnomon	exon	3273464	3274132	.	+	.	ID=exon-XM_033474110.1-3;Dbxref=GeneID:117222426%2CGenbank:XM_033474110.1;Parent=rna-XM_033474110.1
NW_022889366.1	Gnomon	exon	3273165	3273377	.	+	.	ID=exon-XM_033474110.1-2;Dbxref=GeneID:117222426%2CGenbank:XM_033474110.1;Parent=rna-XM_033474110.1
NW_022889366.1	Gnomon	exon	3272868	3273001	.	+	.	ID=exon-XM_033474110.1-1;Dbxref=GeneID:117222426%2CGenbank:XM_033474110.1;Parent=rna-XM_033474110.1
NW_022889366.1	Gnomon	CDS	493146	493191	.	+	0	Name=XP_033330083.1;ID=cds-XP_033330083.1;Dbxref=GeneID:117222478%2CGenbank:XP_033330083.1;Parent=rna-XM_033474192.1
NW_022889366.1	Gnomon	CDS	581161	581335	.	+	0	Name=XP_033330083.1;ID=cds-XP_033330083.1;Dbxref=GeneID:117222478%2CGenbank:XP_033330083.1;Parent=rna-XM_033474192.1
NW_022889366.1	Gnomon	CDS	587025	587298	.	+	0	Name=XP_033330083.1;ID=cds-XP_033330083.1;Dbxref=GeneID:117222478%2CGenbank:XP_033330083.1;Parent=rna-XM_033474192.1
NW_022889366.1	Gnomon	CDS	601096	601391	.	+	0	Name=XP_033330083.1;ID=cds-XP_033330083.1;Dbxref=GeneID:117222478%2CGenbank:XP_033330083.1;Parent=rna-XM_033474192.1
NW_022889366.1	Gnomon	CDS	613474	613720	.	+	0	Name=XP_033330083.1;ID=cds-XP_033330083.1;Dbxref=GeneID:117222478%2CGenbank:XP_033330083.1;Parent=rna-XM_033474192.1
NW_022889366.1	Gnomon	CDS	618623	620105	.	+	0	Name=XP_033330083.1;ID=cds-XP_033330083.1;Dbxref=GeneID:117222478%2CGenbank:XP_033330083.1;Parent=rna-XM_033474192.1
NW_022889366.1	Gnomon	CDS	621215	622475	.	+	0	Name=XP_033330083.1;ID=cds-XP_033330083.1;Dbxref=GeneID:117222478%2CGenbank:XP_033330083.1;Parent=rna-XM_033474192.1
NW_022889366.1	Gnomon	CDS	822401	822515	.	+	0	Name=XP_033330083.1;ID=cds-XP_033330083.1;Dbxref=GeneID:117222478%2CGenbank:XP_033330083.1;Parent=rna-XM_033474192.1
NW_022889366.1	Gnomon	CDS	848085	848212	.	+	0	Name=XP_033330083.1;ID=cds-XP_033330083.1;Dbxref=GeneID:117222478%2CGenbank:XP_033330083.1;Parent=rna-XM_033474192.1
NW_022889366.1	Gnomon	CDS	867449	867844	.	+	0	Name=XP_033330083.1;ID=cds-XP_033330083.1;Dbxref=GeneID:117222478%2CGenbank:XP_033330083.1;Parent=rna-XM_033474192.1
NW_022889366.1	Gnomon	CDS	869167	869269	.	+	0	Name=XP_033330083.1;ID=cds-XP_033330083.1;Dbxref=GeneID:117222478%2CGenbank:XP_033330083.1;Parent=rna-XM_033474192.1
NW_022889366.1	Gnomon	CDS	872448	872636	.	+	0	Name=XP_033330083.1;ID=cds-XP_033330083.1;Dbxref=GeneID:117222478%2CGenbank:XP_033330083.1;Parent=rna-XM_033474192.1
NW_022889366.1	Gnomon	CDS	875904	876118	.	+	0	Name=XP_033330083.1;ID=cds-XP_033330083.1;Dbxref=GeneID:117222478%2CGenbank:XP_033330083.1;Parent=rna-XM_033474192.1
NW_022889366.1	Gnomon	CDS	878379	878479	.	+	0	Name=XP_033330083.1;ID=cds-XP_033330083.1;Dbxref=GeneID:117222478%2CGenbank:XP_033330083.1;Parent=rna-XM_033474192.1
NW_022889366.1	Gnomon	CDS	881207	881523	.	+	0	Name=XP_033330083.1;ID=cds-XP_033330083.1;Dbxref=GeneID:117222478%2CGenbank:XP_033330083.1;Parent=rna-XM_033474192.1
NW_022889366.1	Gnomon	CDS	881603	881974	.	+	0	Name=XP_033330083.1;ID=cds-XP_033330083.1;Dbxref=GeneID:117222478%2CGenbank:XP_033330083.1;Parent=rna-XM_033474192.1
NW_022889366.1	Gnomon	CDS	882061	882423	.	+	0	Name=XP_033330083.1;ID=cds-XP_033330083.1;Dbxref=GeneID:117222478%2CGenbank:XP_033330083.1;Parent=rna-XM_033474192.1
NW_022889366.1	Gnomon	CDS	882533	882746	.	+	0	Name=XP_033330083.1;ID=cds-XP_033330083.1;Dbxref=GeneID:117222478%2CGenbank:XP_033330083.1;Parent=rna-XM_033474192.1
NW_022889366.1	Gnomon	CDS	882997	883239	.	+	0	Name=XP_033330083.1;ID=cds-XP_033330083.1;Dbxref=GeneID:117222478%2CGenbank:XP_033330083.1;Parent=rna-XM_033474192.1
NW_022889366.1	Gnomon	CDS	883332	883471	.	+	0	Name=XP_033330083.1;ID=cds-XP_033330083.1;Dbxref=GeneID:117222478%2CGenbank:XP_033330083.1;Parent=rna-XM_033474192.1
NW_022889366.1	Gnomon	mRNA	1737978	1801038	.	+	.	Name=XM_033474106.1;ID=rna-XM_033474106.1;Dbxref=GeneID:117222423%2CGenbank:XM_033474106.1;Parent=gene-LOC117222423
NW_022889366.1	Gnomon	exon	3286912	3287288	.	-	.	ID=exon-XM_033474138.1-8;Dbxref=GeneID:117222439%2CGenbank:XM_033474138.1;Parent=rna-XM_033474138.1
NW_022889366.1	Gnomon	exon	3293770	3293922	.	-	.	ID=exon-XM_033474138.1-5;Dbxref=GeneID:117222439%2CGenbank:XM_033474138.1;Parent=rna-XM_033474138.1
NW_022889366.1	Gnomon	exon	3295602	3295738	.	-	.	ID=exon-XM_033474138.1-4;Dbxref=GeneID:117222439%2CGenbank:XM_033474138.1;Parent=rna-XM_033474138.1
NW_022889366.1	Gnomon	exon	3290590	3290729	.	-	.	ID=exon-XM_033474138.1-7;Dbxref=GeneID:117222439%2CGenbank:XM_033474138.1;Parent=rna-XM_033474138.1
NW_022889366.1	Gnomon	exon	3291027	3291207	.	-	.	ID=exon-XM_033474138.1-6;Dbxref=GeneID:117222439%2CGenbank:XM_033474138.1;Parent=rna-XM_033474138.1
NW_022889366.1	Gnomon	exon	3308325	3309459	.	-	.	ID=exon-XM_033474138.1-1;Dbxref=GeneID:117222439%2CGenbank:XM_033474138.1;Parent=rna-XM_033474138.1
NW_022889366.1	Gnomon	exon	3296735	3296957	.	-	.	ID=exon-XM_033474138.1-3;Dbxref=GeneID:117222439%2CGenbank:XM_033474138.1;Parent=rna-XM_033474138.1
NW_022889366.1	Gnomon	exon	3302422	3303021	.	-	.	ID=exon-XM_033474138.1-2;Dbxref=GeneID:117222439%2CGenbank:XM_033474138.1;Parent=rna-XM_033474138.1
NW_022889366.1	Gnomon	CDS	2203227	2203518	.	-	0	Name=XP_033330034.1;ID=cds-XP_033330034.1;Dbxref=GeneID:117222447%2CGenbank:XP_033330034.1;Parent=rna-XM_033474143.1
NW_022889366.1	Gnomon	CDS	2201900	2202054	.	-	0	Name=XP_033330034.1;ID=cds-XP_033330034.1;Dbxref=GeneID:117222447%2CGenbank:XP_033330034.1;Parent=rna-XM_033474143.1
NW_022889366.1	Gnomon	CDS	2201536	2201655	.	-	0	Name=XP_033330034.1;ID=cds-XP_033330034.1;Dbxref=GeneID:117222447%2CGenbank:XP_033330034.1;Parent=rna-XM_033474143.1
NW_022889366.1	Gnomon	CDS	2201378	2201459	.	-	0	Name=XP_033330034.1;ID=cds-XP_033330034.1;Dbxref=GeneID:117222447%2CGenbank:XP_033330034.1;Parent=rna-XM_033474143.1
NW_022889366.1	Gnomon	CDS	2201053	2201276	.	-	0	Name=XP_033330034.1;ID=cds-XP_033330034.1;Dbxref=GeneID:117222447%2CGenbank:XP_033330034.1;Parent=rna-XM_033474143.1
NW_022889366.1	Gnomon	mRNA	1573936	1626751	.	+	.	Name=XM_033474157.1;ID=rna-XM_033474157.1;Dbxref=GeneID:117222459%2CGenbank:XM_033474157.1;Parent=gene-LOC117222459
NW_022889366.1	Gnomon	mRNA	1573936	1626751	.	+	.	Name=XM_033474156.1;ID=rna-XM_033474156.1;Dbxref=GeneID:117222459%2CGenbank:XM_033474156.1;Parent=gene-LOC117222459
NW_022889366.1	Gnomon	mRNA	1573936	1623290	.	+	.	Name=XM_033474159.1;ID=rna-XM_033474159.1;Dbxref=GeneID:117222459%2CGenbank:XM_033474159.1;Parent=gene-LOC117222459
NW_022889366.1	Gnomon	CDS	2197029	2199431	.	+	0	Name=XP_033330032.1;ID=cds-XP_033330032.1;Dbxref=GeneID:117222446%2CGenbank:XP_033330032.1;Parent=rna-XM_033474141.1
NW_022889366.1	Gnomon	mRNA	1573936	1626751	.	+	.	Name=XM_033474158.1;ID=rna-XM_033474158.1;Dbxref=GeneID:117222459%2CGenbank:XM_033474158.1;Parent=gene-LOC117222459
NW_022889366.1	Gnomon	CDS	3271571	3271600	.	-	0	Name=XP_033330031.1;ID=cds-XP_033330031.1;Dbxref=GeneID:117222445%2CGenbank:XP_033330031.1;Parent=rna-XM_033474140.1
NW_022889366.1	Gnomon	CDS	3271125	3271173	.	-	0	Name=XP_033330031.1;ID=cds-XP_033330031.1;Dbxref=GeneID:117222445%2CGenbank:XP_033330031.1;Parent=rna-XM_033474140.1
NW_022889366.1	Gnomon	CDS	3270760	3270869	.	-	0	Name=XP_033330031.1;ID=cds-XP_033330031.1;Dbxref=GeneID:117222445%2CGenbank:XP_033330031.1;Parent=rna-XM_033474140.1
NW_022889366.1	Gnomon	CDS	3270108	3270167	.	-	0	Name=XP_033330031.1;ID=cds-XP_033330031.1;Dbxref=GeneID:117222445%2CGenbank:XP_033330031.1;Parent=rna-XM_033474140.1
NW_022889366.1	Gnomon	CDS	3269385	3269488	.	-	0	Name=XP_033330031.1;ID=cds-XP_033330031.1;Dbxref=GeneID:117222445%2CGenbank:XP_033330031.1;Parent=rna-XM_033474140.1
NW_022889366.1	Gnomon	CDS	3269095	3269302	.	-	0	Name=XP_033330031.1;ID=cds-XP_033330031.1;Dbxref=GeneID:117222445%2CGenbank:XP_033330031.1;Parent=rna-XM_033474140.1
NW_022889366.1	Gnomon	exon	2703139	2703276	.	-	.	ID=exon-XM_033474208.1-9;Dbxref=GeneID:117222485%2CGenbank:XM_033474208.1;Parent=rna-XM_033474208.1
NW_022889366.1	Gnomon	exon	2705411	2705584	.	-	.	ID=exon-XM_033474208.1-8;Dbxref=GeneID:117222485%2CGenbank:XM_033474208.1;Parent=rna-XM_033474208.1
NW_022889366.1	Gnomon	exon	2715168	2715586	.	-	.	ID=exon-XM_033474208.1-5;Dbxref=GeneID:117222485%2CGenbank:XM_033474208.1;Parent=rna-XM_033474208.1
NW_022889366.1	Gnomon	exon	2722203	2722755	.	-	.	ID=exon-XM_033474208.1-4;Dbxref=GeneID:117222485%2CGenbank:XM_033474208.1;Parent=rna-XM_033474208.1
NW_022889366.1	Gnomon	exon	2706950	2707417	.	-	.	ID=exon-XM_033474208.1-7;Dbxref=GeneID:117222485%2CGenbank:XM_033474208.1;Parent=rna-XM_033474208.1
NW_022889366.1	Gnomon	exon	2711962	2712091	.	-	.	ID=exon-XM_033474208.1-6;Dbxref=GeneID:117222485%2CGenbank:XM_033474208.1;Parent=rna-XM_033474208.1
NW_022889366.1	Gnomon	exon	2741767	2742077	.	-	.	ID=exon-XM_033474208.1-1;Dbxref=GeneID:117222485%2CGenbank:XM_033474208.1;Parent=rna-XM_033474208.1
NW_022889366.1	Gnomon	exon	2729583	2729905	.	-	.	ID=exon-XM_033474208.1-3;Dbxref=GeneID:117222485%2CGenbank:XM_033474208.1;Parent=rna-XM_033474208.1
NW_022889366.1	Gnomon	exon	2741628	2741681	.	-	.	ID=exon-XM_033474208.1-2;Dbxref=GeneID:117222485%2CGenbank:XM_033474208.1;Parent=rna-XM_033474208.1
NW_022889366.1	Gnomon	CDS	3271571	3271600	.	-	0	Name=XP_033330030.1;ID=cds-XP_033330030.1;Dbxref=GeneID:117222445%2CGenbank:XP_033330030.1;Parent=rna-XM_033474139.1
NW_022889366.1	Gnomon	CDS	3271125	3271173	.	-	0	Name=XP_033330030.1;ID=cds-XP_033330030.1;Dbxref=GeneID:117222445%2CGenbank:XP_033330030.1;Parent=rna-XM_033474139.1
NW_022889366.1	Gnomon	CDS	3270760	3270869	.	-	0	Name=XP_033330030.1;ID=cds-XP_033330030.1;Dbxref=GeneID:117222445%2CGenbank:XP_033330030.1;Parent=rna-XM_033474139.1
NW_022889366.1	Gnomon	CDS	3270583	3270702	.	-	0	Name=XP_033330030.1;ID=cds-XP_033330030.1;Dbxref=GeneID:117222445%2CGenbank:XP_033330030.1;Parent=rna-XM_033474139.1
NW_022889366.1	Gnomon	CDS	3270108	3270167	.	-	0	Name=XP_033330030.1;ID=cds-XP_033330030.1;Dbxref=GeneID:117222445%2CGenbank:XP_033330030.1;Parent=rna-XM_033474139.1
NW_022889366.1	Gnomon	CDS	3269385	3269488	.	-	0	Name=XP_033330030.1;ID=cds-XP_033330030.1;Dbxref=GeneID:117222445%2CGenbank:XP_033330030.1;Parent=rna-XM_033474139.1
NW_022889366.1	Gnomon	CDS	3269095	3269302	.	-	0	Name=XP_033330030.1;ID=cds-XP_033330030.1;Dbxref=GeneID:117222445%2CGenbank:XP_033330030.1;Parent=rna-XM_033474139.1
NW_022889366.1	Gnomon	exon	1007258	1007520	.	-	.	ID=exon-XM_033474181.1-8;Dbxref=GeneID:117222470%2CGenbank:XM_033474181.1;Parent=rna-XM_033474181.1
NW_022889366.1	Gnomon	exon	1012963	1013094	.	-	.	ID=exon-XM_033474181.1-3;Dbxref=GeneID:117222470%2CGenbank:XM_033474181.1;Parent=rna-XM_033474181.1
NW_022889366.1	Gnomon	exon	1013386	1013806	.	-	.	ID=exon-XM_033474181.1-2;Dbxref=GeneID:117222470%2CGenbank:XM_033474181.1;Parent=rna-XM_033474181.1
NW_022889366.1	Gnomon	exon	1013914	1014515	.	-	.	ID=exon-XM_033474181.1-1;Dbxref=GeneID:117222470%2CGenbank:XM_033474181.1;Parent=rna-XM_033474181.1
NW_022889366.1	Gnomon	exon	1007667	1007775	.	-	.	ID=exon-XM_033474181.1-7;Dbxref=GeneID:117222470%2CGenbank:XM_033474181.1;Parent=rna-XM_033474181.1
NW_022889366.1	Gnomon	exon	1007921	1008083	.	-	.	ID=exon-XM_033474181.1-6;Dbxref=GeneID:117222470%2CGenbank:XM_033474181.1;Parent=rna-XM_033474181.1
NW_022889366.1	Gnomon	exon	1008235	1008586	.	-	.	ID=exon-XM_033474181.1-5;Dbxref=GeneID:117222470%2CGenbank:XM_033474181.1;Parent=rna-XM_033474181.1
NW_022889366.1	Gnomon	exon	1009159	1009838	.	-	.	ID=exon-XM_033474181.1-4;Dbxref=GeneID:117222470%2CGenbank:XM_033474181.1;Parent=rna-XM_033474181.1
NW_022889366.1	Gnomon	exon	1672952	1673286	.	+	.	ID=exon-XM_033474168.1-11;Dbxref=GeneID:117222460%2CGenbank:XM_033474168.1;Parent=rna-XM_033474168.1
NW_022889366.1	Gnomon	exon	1671988	1672790	.	+	.	ID=exon-XM_033474168.1-10;Dbxref=GeneID:117222460%2CGenbank:XM_033474168.1;Parent=rna-XM_033474168.1
NW_022889366.1	Gnomon	exon	3006099	3007356	.	+	.	ID=exon-XR_004490710.1-2;Dbxref=GeneID:117222489%2CGenbank:XR_004490710.1;Parent=rna-XR_004490710.1
NW_022889366.1	Gnomon	exon	3005493	3006034	.	+	.	ID=exon-XR_004490710.1-1;Dbxref=GeneID:117222489%2CGenbank:XR_004490710.1;Parent=rna-XR_004490710.1
NW_022889366.1	Gnomon	exon	3295602	3295741	.	-	.	ID=exon-XM_033474137.1-4;Dbxref=GeneID:117222439%2CGenbank:XM_033474137.1;Parent=rna-XM_033474137.1
NW_022889366.1	Gnomon	exon	3296735	3296957	.	-	.	ID=exon-XM_033474137.1-3;Dbxref=GeneID:117222439%2CGenbank:XM_033474137.1;Parent=rna-XM_033474137.1
NW_022889366.1	Gnomon	exon	3302422	3303021	.	-	.	ID=exon-XM_033474137.1-2;Dbxref=GeneID:117222439%2CGenbank:XM_033474137.1;Parent=rna-XM_033474137.1
NW_022889366.1	Gnomon	exon	3453643	3453708	.	-	.	ID=exon-XM_033474137.1-1;Dbxref=GeneID:117222439%2CGenbank:XM_033474137.1;Parent=rna-XM_033474137.1
NW_022889366.1	Gnomon	exon	3286912	3287288	.	-	.	ID=exon-XM_033474137.1-8;Dbxref=GeneID:117222439%2CGenbank:XM_033474137.1;Parent=rna-XM_033474137.1
NW_022889366.1	Gnomon	exon	3290590	3290729	.	-	.	ID=exon-XM_033474137.1-7;Dbxref=GeneID:117222439%2CGenbank:XM_033474137.1;Parent=rna-XM_033474137.1
NW_022889366.1	Gnomon	exon	3291027	3291207	.	-	.	ID=exon-XM_033474137.1-6;Dbxref=GeneID:117222439%2CGenbank:XM_033474137.1;Parent=rna-XM_033474137.1
NW_022889366.1	Gnomon	exon	3293770	3293922	.	-	.	ID=exon-XM_033474137.1-5;Dbxref=GeneID:117222439%2CGenbank:XM_033474137.1;Parent=rna-XM_033474137.1
NW_022889366.1	Gnomon	exon	2186046	2187194	.	+	.	ID=exon-XM_033474114.1-9;Dbxref=GeneID:117222430%2CGenbank:XM_033474114.1;Parent=rna-XM_033474114.1
NW_022889366.1	Gnomon	exon	2184729	2184827	.	+	.	ID=exon-XM_033474114.1-8;Dbxref=GeneID:117222430%2CGenbank:XM_033474114.1;Parent=rna-XM_033474114.1
NW_022889366.1	Gnomon	exon	2183557	2183766	.	+	.	ID=exon-XM_033474114.1-7;Dbxref=GeneID:117222430%2CGenbank:XM_033474114.1;Parent=rna-XM_033474114.1
NW_022889366.1	Gnomon	exon	2052353	2052454	.	+	.	ID=exon-XM_033474114.1-6;Dbxref=GeneID:117222430%2CGenbank:XM_033474114.1;Parent=rna-XM_033474114.1
NW_022889366.1	Gnomon	exon	1804538	1804657	.	+	.	ID=exon-XM_033474114.1-1;Dbxref=GeneID:117222430%2CGenbank:XM_033474114.1;Parent=rna-XM_033474114.1
NW_022889366.1	Gnomon	exon	1932598	1932696	.	+	.	ID=exon-XM_033474114.1-5;Dbxref=GeneID:117222430%2CGenbank:XM_033474114.1;Parent=rna-XM_033474114.1
NW_022889366.1	Gnomon	exon	1927426	1927531	.	+	.	ID=exon-XM_033474114.1-4;Dbxref=GeneID:117222430%2CGenbank:XM_033474114.1;Parent=rna-XM_033474114.1
NW_022889366.1	Gnomon	exon	1806278	1806575	.	+	.	ID=exon-XM_033474114.1-3;Dbxref=GeneID:117222430%2CGenbank:XM_033474114.1;Parent=rna-XM_033474114.1
NW_022889366.1	Gnomon	exon	1805363	1805401	.	+	.	ID=exon-XM_033474114.1-2;Dbxref=GeneID:117222430%2CGenbank:XM_033474114.1;Parent=rna-XM_033474114.1
NW_022889366.1	Gnomon	CDS	5342	5387	.	+	0	Name=XP_033330079.1;ID=cds-XP_033330079.1;Dbxref=GeneID:117222472%2CGenbank:XP_033330079.1;Parent=rna-XM_033474188.1
NW_022889366.1	Gnomon	CDS	6249	6520	.	+	0	Name=XP_033330079.1;ID=cds-XP_033330079.1;Dbxref=GeneID:117222472%2CGenbank:XP_033330079.1;Parent=rna-XM_033474188.1
NW_022889366.1	Gnomon	CDS	6955	7257	.	+	0	Name=XP_033330079.1;ID=cds-XP_033330079.1;Dbxref=GeneID:117222472%2CGenbank:XP_033330079.1;Parent=rna-XM_033474188.1
NW_022889366.1	Gnomon	CDS	7340	7507	.	+	0	Name=XP_033330079.1;ID=cds-XP_033330079.1;Dbxref=GeneID:117222472%2CGenbank:XP_033330079.1;Parent=rna-XM_033474188.1
NW_022889366.1	Gnomon	exon	2190862	2191751	.	+	.	ID=exon-XM_033474117.1-11;Dbxref=GeneID:117222430%2CGenbank:XM_033474117.1;Parent=rna-XM_033474117.1
NW_022889366.1	Gnomon	exon	2190093	2190332	.	+	.	ID=exon-XM_033474117.1-10;Dbxref=GeneID:117222430%2CGenbank:XM_033474117.1;Parent=rna-XM_033474117.1
NW_022889366.1	Gnomon	mRNA	3272868	3274132	.	+	.	Name=XM_033474110.1;ID=rna-XM_033474110.1;Dbxref=GeneID:117222426%2CGenbank:XM_033474110.1;Parent=gene-LOC117222426
NW_022889366.1	Gnomon	exon	1662214	1662340	.	+	.	ID=exon-XM_033474163.1-10;Dbxref=GeneID:117222460%2CGenbank:XM_033474163.1;Parent=rna-XM_033474163.1
NW_022889366.1	Gnomon	exon	1672952	1673322	.	+	.	ID=exon-XM_033474163.1-12;Dbxref=GeneID:117222460%2CGenbank:XM_033474163.1;Parent=rna-XM_033474163.1
NW_022889366.1	Gnomon	exon	1671988	1672790	.	+	.	ID=exon-XM_033474163.1-11;Dbxref=GeneID:117222460%2CGenbank:XM_033474163.1;Parent=rna-XM_033474163.1
NW_022889366.1	Gnomon	exon	1628457	1628812	.	+	.	ID=exon-XM_033474161.1-1;Dbxref=GeneID:117222460%2CGenbank:XM_033474161.1;Parent=rna-XM_033474161.1
NW_022889366.1	Gnomon	exon	1650917	1650979	.	+	.	ID=exon-XM_033474161.1-3;Dbxref=GeneID:117222460%2CGenbank:XM_033474161.1;Parent=rna-XM_033474161.1
NW_022889366.1	Gnomon	exon	1631880	1632233	.	+	.	ID=exon-XM_033474161.1-2;Dbxref=GeneID:117222460%2CGenbank:XM_033474161.1;Parent=rna-XM_033474161.1
NW_022889366.1	Gnomon	exon	1654382	1654676	.	+	.	ID=exon-XM_033474161.1-5;Dbxref=GeneID:117222460%2CGenbank:XM_033474161.1;Parent=rna-XM_033474161.1
NW_022889366.1	Gnomon	exon	1653468	1653824	.	+	.	ID=exon-XM_033474161.1-4;Dbxref=GeneID:117222460%2CGenbank:XM_033474161.1;Parent=rna-XM_033474161.1
NW_022889366.1	Gnomon	exon	1658511	1658704	.	+	.	ID=exon-XM_033474161.1-7;Dbxref=GeneID:117222460%2CGenbank:XM_033474161.1;Parent=rna-XM_033474161.1
NW_022889366.1	Gnomon	exon	1656988	1657129	.	+	.	ID=exon-XM_033474161.1-6;Dbxref=GeneID:117222460%2CGenbank:XM_033474161.1;Parent=rna-XM_033474161.1
NW_022889366.1	Gnomon	exon	1661499	1661656	.	+	.	ID=exon-XM_033474161.1-9;Dbxref=GeneID:117222460%2CGenbank:XM_033474161.1;Parent=rna-XM_033474161.1
NW_022889366.1	Gnomon	exon	1659731	1660367	.	+	.	ID=exon-XM_033474161.1-8;Dbxref=GeneID:117222460%2CGenbank:XM_033474161.1;Parent=rna-XM_033474161.1
NW_022889366.1	Gnomon	exon	2205593	2210265	.	-	.	ID=exon-XM_033474131.1-13;Dbxref=GeneID:117222438%2CGenbank:XM_033474131.1;Parent=rna-XM_033474131.1
NW_022889366.1	Gnomon	exon	2211159	2211283	.	-	.	ID=exon-XM_033474131.1-12;Dbxref=GeneID:117222438%2CGenbank:XM_033474131.1;Parent=rna-XM_033474131.1
NW_022889366.1	Gnomon	exon	2211789	2211936	.	-	.	ID=exon-XM_033474131.1-11;Dbxref=GeneID:117222438%2CGenbank:XM_033474131.1;Parent=rna-XM_033474131.1
NW_022889366.1	Gnomon	exon	2212129	2212235	.	-	.	ID=exon-XM_033474131.1-10;Dbxref=GeneID:117222438%2CGenbank:XM_033474131.1;Parent=rna-XM_033474131.1
NW_022889366.1	Gnomon	exon	1927426	1927531	.	+	.	ID=exon-XM_033474113.1-4;Dbxref=GeneID:117222430%2CGenbank:XM_033474113.1;Parent=rna-XM_033474113.1
NW_022889366.1	Gnomon	exon	1806278	1806575	.	+	.	ID=exon-XM_033474113.1-3;Dbxref=GeneID:117222430%2CGenbank:XM_033474113.1;Parent=rna-XM_033474113.1
NW_022889366.1	Gnomon	exon	2052353	2052454	.	+	.	ID=exon-XM_033474113.1-6;Dbxref=GeneID:117222430%2CGenbank:XM_033474113.1;Parent=rna-XM_033474113.1
NW_022889366.1	Gnomon	exon	1932598	1932696	.	+	.	ID=exon-XM_033474113.1-5;Dbxref=GeneID:117222430%2CGenbank:XM_033474113.1;Parent=rna-XM_033474113.1
NW_022889366.1	Gnomon	exon	1805363	1805401	.	+	.	ID=exon-XM_033474113.1-2;Dbxref=GeneID:117222430%2CGenbank:XM_033474113.1;Parent=rna-XM_033474113.1
NW_022889366.1	Gnomon	exon	1804268	1804397	.	+	.	ID=exon-XM_033474113.1-1;Dbxref=GeneID:117222430%2CGenbank:XM_033474113.1;Parent=rna-XM_033474113.1
NW_022889366.1	Gnomon	exon	2184729	2184827	.	+	.	ID=exon-XM_033474113.1-8;Dbxref=GeneID:117222430%2CGenbank:XM_033474113.1;Parent=rna-XM_033474113.1
NW_022889366.1	Gnomon	exon	2183557	2183766	.	+	.	ID=exon-XM_033474113.1-7;Dbxref=GeneID:117222430%2CGenbank:XM_033474113.1;Parent=rna-XM_033474113.1
NW_022889366.1	Gnomon	exon	2186046	2187194	.	+	.	ID=exon-XM_033474113.1-9;Dbxref=GeneID:117222430%2CGenbank:XM_033474113.1;Parent=rna-XM_033474113.1
NW_022889366.1	Gnomon	exon	1625775	1626751	.	+	.	ID=exon-XM_033474156.1-12;Dbxref=GeneID:117222459%2CGenbank:XM_033474156.1;Parent=rna-XM_033474156.1
NW_022889366.1	Gnomon	exon	1625097	1625254	.	+	.	ID=exon-XM_033474156.1-11;Dbxref=GeneID:117222459%2CGenbank:XM_033474156.1;Parent=rna-XM_033474156.1
NW_022889366.1	Gnomon	exon	1623314	1623471	.	+	.	ID=exon-XM_033474156.1-10;Dbxref=GeneID:117222459%2CGenbank:XM_033474156.1;Parent=rna-XM_033474156.1
NW_022889366.1	Gnomon	exon	1007258	1007520	.	-	.	ID=exon-XM_033474182.1-8;Dbxref=GeneID:117222470%2CGenbank:XM_033474182.1;Parent=rna-XM_033474182.1
NW_022889366.1	Gnomon	exon	1007667	1007775	.	-	.	ID=exon-XM_033474182.1-7;Dbxref=GeneID:117222470%2CGenbank:XM_033474182.1;Parent=rna-XM_033474182.1
NW_022889366.1	Gnomon	exon	1013386	1013806	.	-	.	ID=exon-XM_033474182.1-2;Dbxref=GeneID:117222470%2CGenbank:XM_033474182.1;Parent=rna-XM_033474182.1
NW_022889366.1	Gnomon	exon	1013914	1014511	.	-	.	ID=exon-XM_033474182.1-1;Dbxref=GeneID:117222470%2CGenbank:XM_033474182.1;Parent=rna-XM_033474182.1
NW_022889366.1	Gnomon	exon	1009159	1009763	.	-	.	ID=exon-XM_033474182.1-4;Dbxref=GeneID:117222470%2CGenbank:XM_033474182.1;Parent=rna-XM_033474182.1
NW_022889366.1	Gnomon	exon	1012963	1013094	.	-	.	ID=exon-XM_033474182.1-3;Dbxref=GeneID:117222470%2CGenbank:XM_033474182.1;Parent=rna-XM_033474182.1
NW_022889366.1	Gnomon	exon	1007921	1008092	.	-	.	ID=exon-XM_033474182.1-6;Dbxref=GeneID:117222470%2CGenbank:XM_033474182.1;Parent=rna-XM_033474182.1
NW_022889366.1	Gnomon	exon	1008235	1008586	.	-	.	ID=exon-XM_033474182.1-5;Dbxref=GeneID:117222470%2CGenbank:XM_033474182.1;Parent=rna-XM_033474182.1
NW_022889366.1	Gnomon	mRNA	3230700	3239870	.	-	.	Name=XM_033474151.1;ID=rna-XM_033474151.1;Dbxref=GeneID:117222455%2CGenbank:XM_033474151.1;Parent=gene-LOC117222455
NW_022889366.1	Gnomon	mRNA	3230700	3239870	.	-	.	Name=XM_033474150.1;ID=rna-XM_033474150.1;Dbxref=GeneID:117222455%2CGenbank:XM_033474150.1;Parent=gene-LOC117222455
NW_022889366.1	Gnomon	CDS	413690	413792	.	-	0	Name=XP_033330039.1;ID=cds-XP_033330039.1;Dbxref=GeneID:117222450%2CGenbank:XP_033330039.1;Note=The sequence of the model RefSeq protein was modified relative to this genomic sequence to represent the inferred CDS: added 551 bases not found in genome assembly;Parent=rna-XM_033474148.1
NW_022889366.1	Gnomon	CDS	213586	213717	.	-	0	Name=XP_033330039.1;ID=cds-XP_033330039.1;Dbxref=GeneID:117222450%2CGenbank:XP_033330039.1;Note=The sequence of the model RefSeq protein was modified relative to this genomic sequence to represent the inferred CDS: added 551 bases not found in genome assembly;Parent=rna-XM_033474148.1
NW_022889366.1	Gnomon	CDS	297527	297596	.	+	0	Name=XP_033330038.1;ID=cds-XP_033330038.1;Dbxref=GeneID:117222449%2CGenbank:XP_033330038.1;Parent=rna-XM_033474147.1
NW_022889366.1	Gnomon	CDS	300961	302288	.	+	0	Name=XP_033330038.1;ID=cds-XP_033330038.1;Dbxref=GeneID:117222449%2CGenbank:XP_033330038.1;Parent=rna-XM_033474147.1
NW_022889366.1	Gnomon	exon	3290590	3290729	.	-	.	ID=exon-XM_033474136.1-7;Dbxref=GeneID:117222439%2CGenbank:XM_033474136.1;Parent=rna-XM_033474136.1
NW_022889366.1	Gnomon	exon	3291027	3291207	.	-	.	ID=exon-XM_033474136.1-6;Dbxref=GeneID:117222439%2CGenbank:XM_033474136.1;Parent=rna-XM_033474136.1
NW_022889366.1	Gnomon	exon	3286912	3287288	.	-	.	ID=exon-XM_033474136.1-8;Dbxref=GeneID:117222439%2CGenbank:XM_033474136.1;Parent=rna-XM_033474136.1
NW_022889366.1	Gnomon	exon	3597681	3597833	.	-	.	ID=exon-XM_033474136.1-1;Dbxref=GeneID:117222439%2CGenbank:XM_033474136.1;Parent=rna-XM_033474136.1
NW_022889366.1	Gnomon	exon	3296735	3296957	.	-	.	ID=exon-XM_033474136.1-3;Dbxref=GeneID:117222439%2CGenbank:XM_033474136.1;Parent=rna-XM_033474136.1
NW_022889366.1	Gnomon	exon	3302422	3303021	.	-	.	ID=exon-XM_033474136.1-2;Dbxref=GeneID:117222439%2CGenbank:XM_033474136.1;Parent=rna-XM_033474136.1
NW_022889366.1	Gnomon	exon	3293770	3293922	.	-	.	ID=exon-XM_033474136.1-5;Dbxref=GeneID:117222439%2CGenbank:XM_033474136.1;Parent=rna-XM_033474136.1
NW_022889366.1	Gnomon	exon	3295602	3295741	.	-	.	ID=exon-XM_033474136.1-4;Dbxref=GeneID:117222439%2CGenbank:XM_033474136.1;Parent=rna-XM_033474136.1
NW_022889366.1	Gnomon	CDS	1023568	1023669	.	-	0	Name=XP_033330037.1;ID=cds-XP_033330037.1;Dbxref=GeneID:117222448%2CGenbank:XP_033330037.1;Parent=rna-XM_033474146.1
NW_022889366.1	Gnomon	CDS	1020959	1021270	.	-	0	Name=XP_033330037.1;ID=cds-XP_033330037.1;Dbxref=GeneID:117222448%2CGenbank:XP_033330037.1;Parent=rna-XM_033474146.1
NW_022889366.1	Gnomon	CDS	1020666	1020854	.	-	0	Name=XP_033330037.1;ID=cds-XP_033330037.1;Dbxref=GeneID:117222448%2CGenbank:XP_033330037.1;Parent=rna-XM_033474146.1
NW_022889366.1	Gnomon	CDS	1019907	1020593	.	-	0	Name=XP_033330037.1;ID=cds-XP_033330037.1;Dbxref=GeneID:117222448%2CGenbank:XP_033330037.1;Parent=rna-XM_033474146.1
NW_022889366.1	Gnomon	exon	2700806	2700911	.	-	.	ID=exon-XM_033474207.1-9;Dbxref=GeneID:117222485%2CGenbank:XM_033474207.1;Parent=rna-XM_033474207.1
NW_022889366.1	Gnomon	exon	2703139	2703276	.	-	.	ID=exon-XM_033474207.1-8;Dbxref=GeneID:117222485%2CGenbank:XM_033474207.1;Parent=rna-XM_033474207.1
NW_022889366.1	Gnomon	exon	2705411	2705584	.	-	.	ID=exon-XM_033474207.1-7;Dbxref=GeneID:117222485%2CGenbank:XM_033474207.1;Parent=rna-XM_033474207.1
NW_022889366.1	Gnomon	exon	2706950	2707417	.	-	.	ID=exon-XM_033474207.1-6;Dbxref=GeneID:117222485%2CGenbank:XM_033474207.1;Parent=rna-XM_033474207.1
NW_022889366.1	Gnomon	exon	2711962	2712091	.	-	.	ID=exon-XM_033474207.1-5;Dbxref=GeneID:117222485%2CGenbank:XM_033474207.1;Parent=rna-XM_033474207.1
NW_022889366.1	Gnomon	exon	2715168	2715586	.	-	.	ID=exon-XM_033474207.1-4;Dbxref=GeneID:117222485%2CGenbank:XM_033474207.1;Parent=rna-XM_033474207.1
NW_022889366.1	Gnomon	exon	2722203	2722755	.	-	.	ID=exon-XM_033474207.1-3;Dbxref=GeneID:117222485%2CGenbank:XM_033474207.1;Parent=rna-XM_033474207.1
NW_022889366.1	Gnomon	exon	2729583	2729905	.	-	.	ID=exon-XM_033474207.1-2;Dbxref=GeneID:117222485%2CGenbank:XM_033474207.1;Parent=rna-XM_033474207.1
NW_022889366.1	Gnomon	exon	2741756	2742077	.	-	.	ID=exon-XM_033474207.1-1;Dbxref=GeneID:117222485%2CGenbank:XM_033474207.1;Parent=rna-XM_033474207.1
NW_022889366.1	Gnomon	mRNA	3228261	3230720	.	+	.	Name=XM_033474152.1;ID=rna-XM_033474152.1;Dbxref=GeneID:117222456%2CGenbank:XM_033474152.1;Parent=gene-LOC117222456
NW_022889366.1	Gnomon	exon	1800269	1801038	.	+	.	ID=exon-XM_033474105.1-12;Dbxref=GeneID:117222423%2CGenbank:XM_033474105.1;Parent=rna-XM_033474105.1
NW_022889366.1	Gnomon	exon	1799948	1800179	.	+	.	ID=exon-XM_033474105.1-11;Dbxref=GeneID:117222423%2CGenbank:XM_033474105.1;Parent=rna-XM_033474105.1
NW_022889366.1	Gnomon	exon	1799071	1799295	.	+	.	ID=exon-XM_033474105.1-10;Dbxref=GeneID:117222423%2CGenbank:XM_033474105.1;Parent=rna-XM_033474105.1
NW_022889366.1	Gnomon	CDS	1023568	1023669	.	-	0	Name=XP_033330036.1;ID=cds-XP_033330036.1;Dbxref=GeneID:117222448%2CGenbank:XP_033330036.1;Parent=rna-XM_033474145.1
NW_022889366.1	Gnomon	CDS	1020959	1021270	.	-	0	Name=XP_033330036.1;ID=cds-XP_033330036.1;Dbxref=GeneID:117222448%2CGenbank:XP_033330036.1;Parent=rna-XM_033474145.1
NW_022889366.1	Gnomon	CDS	1020666	1020854	.	-	0	Name=XP_033330036.1;ID=cds-XP_033330036.1;Dbxref=GeneID:117222448%2CGenbank:XP_033330036.1;Parent=rna-XM_033474145.1
NW_022889366.1	Gnomon	CDS	1019907	1020593	.	-	0	Name=XP_033330036.1;ID=cds-XP_033330036.1;Dbxref=GeneID:117222448%2CGenbank:XP_033330036.1;Parent=rna-XM_033474145.1
NW_022889366.1	Gnomon	mRNA	2194715	2195529	.	-	.	Name=XM_033474155.1;ID=rna-XM_033474155.1;Dbxref=GeneID:117222458%2CGenbank:XM_033474155.1;Parent=gene-LOC117222458
NW_022889366.1	Gnomon	exon	1631874	1632233	.	+	.	ID=exon-XM_033474160.1-2;Dbxref=GeneID:117222460%2CGenbank:XM_033474160.1;Parent=rna-XM_033474160.1
NW_022889366.1	Gnomon	exon	1628457	1628812	.	+	.	ID=exon-XM_033474160.1-1;Dbxref=GeneID:117222460%2CGenbank:XM_033474160.1;Parent=rna-XM_033474160.1
NW_022889366.1	Gnomon	exon	1656988	1657129	.	+	.	ID=exon-XM_033474160.1-6;Dbxref=GeneID:117222460%2CGenbank:XM_033474160.1;Parent=rna-XM_033474160.1
NW_022889366.1	Gnomon	exon	1654382	1654676	.	+	.	ID=exon-XM_033474160.1-5;Dbxref=GeneID:117222460%2CGenbank:XM_033474160.1;Parent=rna-XM_033474160.1
NW_022889366.1	Gnomon	exon	1653468	1653824	.	+	.	ID=exon-XM_033474160.1-4;Dbxref=GeneID:117222460%2CGenbank:XM_033474160.1;Parent=rna-XM_033474160.1
NW_022889366.1	Gnomon	exon	1650917	1650979	.	+	.	ID=exon-XM_033474160.1-3;Dbxref=GeneID:117222460%2CGenbank:XM_033474160.1;Parent=rna-XM_033474160.1
NW_022889366.1	Gnomon	exon	1661499	1661656	.	+	.	ID=exon-XM_033474160.1-9;Dbxref=GeneID:117222460%2CGenbank:XM_033474160.1;Parent=rna-XM_033474160.1
NW_022889366.1	Gnomon	exon	1659731	1660367	.	+	.	ID=exon-XM_033474160.1-8;Dbxref=GeneID:117222460%2CGenbank:XM_033474160.1;Parent=rna-XM_033474160.1
NW_022889366.1	Gnomon	exon	1658511	1658704	.	+	.	ID=exon-XM_033474160.1-7;Dbxref=GeneID:117222460%2CGenbank:XM_033474160.1;Parent=rna-XM_033474160.1
NW_022889366.1	Gnomon	exon	1599525	1599666	.	+	.	ID=exon-XM_033474159.1-2;Dbxref=GeneID:117222459%2CGenbank:XM_033474159.1;Parent=rna-XM_033474159.1
NW_022889366.1	Gnomon	exon	1573936	1574164	.	+	.	ID=exon-XM_033474159.1-1;Dbxref=GeneID:117222459%2CGenbank:XM_033474159.1;Parent=rna-XM_033474159.1
NW_022889366.1	Gnomon	exon	1616262	1616309	.	+	.	ID=exon-XM_033474159.1-4;Dbxref=GeneID:117222459%2CGenbank:XM_033474159.1;Parent=rna-XM_033474159.1
NW_022889366.1	Gnomon	exon	1601004	1601114	.	+	.	ID=exon-XM_033474159.1-3;Dbxref=GeneID:117222459%2CGenbank:XM_033474159.1;Parent=rna-XM_033474159.1
NW_022889366.1	Gnomon	exon	1621368	1621591	.	+	.	ID=exon-XM_033474159.1-9;Dbxref=GeneID:117222459%2CGenbank:XM_033474159.1;Parent=rna-XM_033474159.1
NW_022889366.1	Gnomon	exon	1618406	1618468	.	+	.	ID=exon-XM_033474159.1-6;Dbxref=GeneID:117222459%2CGenbank:XM_033474159.1;Parent=rna-XM_033474159.1
NW_022889366.1	Gnomon	exon	1616380	1616462	.	+	.	ID=exon-XM_033474159.1-5;Dbxref=GeneID:117222459%2CGenbank:XM_033474159.1;Parent=rna-XM_033474159.1
NW_022889366.1	Gnomon	exon	1620485	1620613	.	+	.	ID=exon-XM_033474159.1-8;Dbxref=GeneID:117222459%2CGenbank:XM_033474159.1;Parent=rna-XM_033474159.1
NW_022889366.1	Gnomon	exon	1619268	1619372	.	+	.	ID=exon-XM_033474159.1-7;Dbxref=GeneID:117222459%2CGenbank:XM_033474159.1;Parent=rna-XM_033474159.1
NW_022889366.1	Gnomon	CDS	1024241	1024253	.	-	0	Name=XP_033330035.1;ID=cds-XP_033330035.1;Dbxref=GeneID:117222448%2CGenbank:XP_033330035.1;Parent=rna-XM_033474144.1
NW_022889366.1	Gnomon	CDS	1023568	1023671	.	-	0	Name=XP_033330035.1;ID=cds-XP_033330035.1;Dbxref=GeneID:117222448%2CGenbank:XP_033330035.1;Parent=rna-XM_033474144.1
NW_022889366.1	Gnomon	CDS	1020959	1021270	.	-	0	Name=XP_033330035.1;ID=cds-XP_033330035.1;Dbxref=GeneID:117222448%2CGenbank:XP_033330035.1;Parent=rna-XM_033474144.1
NW_022889366.1	Gnomon	CDS	1020666	1020854	.	-	0	Name=XP_033330035.1;ID=cds-XP_033330035.1;Dbxref=GeneID:117222448%2CGenbank:XP_033330035.1;Parent=rna-XM_033474144.1
NW_022889366.1	Gnomon	CDS	1019907	1020593	.	-	0	Name=XP_033330035.1;ID=cds-XP_033330035.1;Dbxref=GeneID:117222448%2CGenbank:XP_033330035.1;Parent=rna-XM_033474144.1
NW_022889366.1	Gnomon	mRNA	1214720	1542908	.	+	.	Name=XM_033474154.1;ID=rna-XM_033474154.1;Dbxref=GeneID:117222457%2CGenbank:XM_033474154.1;Parent=gene-LOC117222457
NW_022889366.1	Gnomon	exon	2561253	2562159	.	-	.	ID=exon-XM_033474129.1-1;Dbxref=GeneID:117222438%2CGenbank:XM_033474129.1;Parent=rna-XM_033474129.1
NW_022889366.1	Gnomon	exon	2213314	2213435	.	-	.	ID=exon-XM_033474129.1-9;Dbxref=GeneID:117222438%2CGenbank:XM_033474129.1;Parent=rna-XM_033474129.1
NW_022889366.1	Gnomon	exon	2215148	2215337	.	-	.	ID=exon-XM_033474129.1-8;Dbxref=GeneID:117222438%2CGenbank:XM_033474129.1;Parent=rna-XM_033474129.1
NW_022889366.1	Gnomon	exon	2222663	2222752	.	-	.	ID=exon-XM_033474129.1-7;Dbxref=GeneID:117222438%2CGenbank:XM_033474129.1;Parent=rna-XM_033474129.1
NW_022889366.1	Gnomon	exon	2223462	2223538	.	-	.	ID=exon-XM_033474129.1-6;Dbxref=GeneID:117222438%2CGenbank:XM_033474129.1;Parent=rna-XM_033474129.1
NW_022889366.1	Gnomon	exon	2236968	2237206	.	-	.	ID=exon-XM_033474129.1-5;Dbxref=GeneID:117222438%2CGenbank:XM_033474129.1;Parent=rna-XM_033474129.1
NW_022889366.1	Gnomon	exon	2415865	2415894	.	-	.	ID=exon-XM_033474129.1-4;Dbxref=GeneID:117222438%2CGenbank:XM_033474129.1;Parent=rna-XM_033474129.1
NW_022889366.1	Gnomon	exon	2439012	2439059	.	-	.	ID=exon-XM_033474129.1-3;Dbxref=GeneID:117222438%2CGenbank:XM_033474129.1;Parent=rna-XM_033474129.1
NW_022889366.1	Gnomon	exon	2465645	2465677	.	-	.	ID=exon-XM_033474129.1-2;Dbxref=GeneID:117222438%2CGenbank:XM_033474129.1;Parent=rna-XM_033474129.1
NW_022889366.1	Gnomon	CDS	2755745	2755750	.	-	0	Name=XP_033330095.1;ID=cds-XP_033330095.1;Dbxref=GeneID:117222485%2CGenbank:XP_033330095.1;Parent=rna-XM_033474204.1
NW_022889366.1	Gnomon	CDS	2743116	2743394	.	-	0	Name=XP_033330095.1;ID=cds-XP_033330095.1;Dbxref=GeneID:117222485%2CGenbank:XP_033330095.1;Parent=rna-XM_033474204.1
NW_022889366.1	Gnomon	CDS	2729583	2729905	.	-	0	Name=XP_033330095.1;ID=cds-XP_033330095.1;Dbxref=GeneID:117222485%2CGenbank:XP_033330095.1;Parent=rna-XM_033474204.1
NW_022889366.1	Gnomon	CDS	2722203	2722755	.	-	0	Name=XP_033330095.1;ID=cds-XP_033330095.1;Dbxref=GeneID:117222485%2CGenbank:XP_033330095.1;Parent=rna-XM_033474204.1
NW_022889366.1	Gnomon	CDS	2715168	2715586	.	-	0	Name=XP_033330095.1;ID=cds-XP_033330095.1;Dbxref=GeneID:117222485%2CGenbank:XP_033330095.1;Parent=rna-XM_033474204.1
NW_022889366.1	Gnomon	CDS	2711962	2712091	.	-	0	Name=XP_033330095.1;ID=cds-XP_033330095.1;Dbxref=GeneID:117222485%2CGenbank:XP_033330095.1;Parent=rna-XM_033474204.1
NW_022889366.1	Gnomon	CDS	2706950	2707417	.	-	0	Name=XP_033330095.1;ID=cds-XP_033330095.1;Dbxref=GeneID:117222485%2CGenbank:XP_033330095.1;Parent=rna-XM_033474204.1
NW_022889366.1	Gnomon	CDS	2705411	2705584	.	-	0	Name=XP_033330095.1;ID=cds-XP_033330095.1;Dbxref=GeneID:117222485%2CGenbank:XP_033330095.1;Parent=rna-XM_033474204.1
NW_022889366.1	Gnomon	CDS	2703139	2703276	.	-	0	Name=XP_033330095.1;ID=cds-XP_033330095.1;Dbxref=GeneID:117222485%2CGenbank:XP_033330095.1;Parent=rna-XM_033474204.1
NW_022889366.1	Gnomon	CDS	2700806	2700911	.	-	0	Name=XP_033330095.1;ID=cds-XP_033330095.1;Dbxref=GeneID:117222485%2CGenbank:XP_033330095.1;Parent=rna-XM_033474204.1
NW_022889366.1	Gnomon	CDS	2648326	2648507	.	-	0	Name=XP_033330095.1;ID=cds-XP_033330095.1;Dbxref=GeneID:117222485%2CGenbank:XP_033330095.1;Parent=rna-XM_033474204.1
NW_022889366.1	Gnomon	CDS	2621217	2621380	.	-	0	Name=XP_033330095.1;ID=cds-XP_033330095.1;Dbxref=GeneID:117222485%2CGenbank:XP_033330095.1;Parent=rna-XM_033474204.1
NW_022889366.1	Gnomon	CDS	2614996	2615197	.	-	0	Name=XP_033330095.1;ID=cds-XP_033330095.1;Dbxref=GeneID:117222485%2CGenbank:XP_033330095.1;Parent=rna-XM_033474204.1
NW_022889366.1	Gnomon	CDS	2591994	2592373	.	-	0	Name=XP_033330095.1;ID=cds-XP_033330095.1;Dbxref=GeneID:117222485%2CGenbank:XP_033330095.1;Parent=rna-XM_033474204.1
NW_022889366.1	Gnomon	CDS	2585880	2586171	.	-	0	Name=XP_033330095.1;ID=cds-XP_033330095.1;Dbxref=GeneID:117222485%2CGenbank:XP_033330095.1;Parent=rna-XM_033474204.1
NW_022889366.1	Gnomon	CDS	3006024	3006027	.	-	0	Name=XP_033330105.1;ID=cds-XP_033330105.1;Dbxref=GeneID:117222488%2CGenbank:XP_033330105.1;Parent=rna-XM_033474214.1
NW_022889366.1	Gnomon	CDS	3004981	3005107	.	-	0	Name=XP_033330105.1;ID=cds-XP_033330105.1;Dbxref=GeneID:117222488%2CGenbank:XP_033330105.1;Parent=rna-XM_033474214.1
NW_022889366.1	Gnomon	CDS	3004665	3004794	.	-	0	Name=XP_033330105.1;ID=cds-XP_033330105.1;Dbxref=GeneID:117222488%2CGenbank:XP_033330105.1;Parent=rna-XM_033474214.1
NW_022889366.1	Gnomon	CDS	3004417	3004581	.	-	0	Name=XP_033330105.1;ID=cds-XP_033330105.1;Dbxref=GeneID:117222488%2CGenbank:XP_033330105.1;Parent=rna-XM_033474214.1
NW_022889366.1	Gnomon	CDS	3003908	3004109	.	-	0	Name=XP_033330105.1;ID=cds-XP_033330105.1;Dbxref=GeneID:117222488%2CGenbank:XP_033330105.1;Parent=rna-XM_033474214.1
NW_022889366.1	Gnomon	CDS	3003707	3003831	.	-	0	Name=XP_033330105.1;ID=cds-XP_033330105.1;Dbxref=GeneID:117222488%2CGenbank:XP_033330105.1;Parent=rna-XM_033474214.1
NW_022889366.1	Gnomon	CDS	3001732	3001791	.	-	0	Name=XP_033330105.1;ID=cds-XP_033330105.1;Dbxref=GeneID:117222488%2CGenbank:XP_033330105.1;Parent=rna-XM_033474214.1
NW_022889366.1	Gnomon	exon	2706950	2707417	.	-	.	ID=exon-XM_033474205.1-6;Dbxref=GeneID:117222485%2CGenbank:XM_033474205.1;Parent=rna-XM_033474205.1
NW_022889366.1	Gnomon	exon	2711962	2712091	.	-	.	ID=exon-XM_033474205.1-5;Dbxref=GeneID:117222485%2CGenbank:XM_033474205.1;Parent=rna-XM_033474205.1
NW_022889366.1	Gnomon	exon	2715168	2715586	.	-	.	ID=exon-XM_033474205.1-4;Dbxref=GeneID:117222485%2CGenbank:XM_033474205.1;Parent=rna-XM_033474205.1
NW_022889366.1	Gnomon	exon	2722203	2722755	.	-	.	ID=exon-XM_033474205.1-3;Dbxref=GeneID:117222485%2CGenbank:XM_033474205.1;Parent=rna-XM_033474205.1
NW_022889366.1	Gnomon	exon	2700806	2700911	.	-	.	ID=exon-XM_033474205.1-9;Dbxref=GeneID:117222485%2CGenbank:XM_033474205.1;Parent=rna-XM_033474205.1
NW_022889366.1	Gnomon	exon	2703139	2703276	.	-	.	ID=exon-XM_033474205.1-8;Dbxref=GeneID:117222485%2CGenbank:XM_033474205.1;Parent=rna-XM_033474205.1
NW_022889366.1	Gnomon	exon	2705411	2705584	.	-	.	ID=exon-XM_033474205.1-7;Dbxref=GeneID:117222485%2CGenbank:XM_033474205.1;Parent=rna-XM_033474205.1
NW_022889366.1	Gnomon	exon	2729583	2729905	.	-	.	ID=exon-XM_033474205.1-2;Dbxref=GeneID:117222485%2CGenbank:XM_033474205.1;Parent=rna-XM_033474205.1
NW_022889366.1	Gnomon	exon	2740016	2740342	.	-	.	ID=exon-XM_033474205.1-1;Dbxref=GeneID:117222485%2CGenbank:XM_033474205.1;Parent=rna-XM_033474205.1
NW_022889366.1	Gnomon	CDS	450386	450594	.	-	0	Name=XP_033330094.1;ID=cds-XP_033330094.1;Dbxref=GeneID:117222482%2CGenbank:XP_033330094.1;Parent=rna-XM_033474203.1
NW_022889366.1	Gnomon	CDS	449634	449744	.	-	0	Name=XP_033330094.1;ID=cds-XP_033330094.1;Dbxref=GeneID:117222482%2CGenbank:XP_033330094.1;Parent=rna-XM_033474203.1
NW_022889366.1	Gnomon	CDS	449354	449559	.	-	0	Name=XP_033330094.1;ID=cds-XP_033330094.1;Dbxref=GeneID:117222482%2CGenbank:XP_033330094.1;Parent=rna-XM_033474203.1
NW_022889366.1	Gnomon	CDS	449070	449236	.	-	0	Name=XP_033330094.1;ID=cds-XP_033330094.1;Dbxref=GeneID:117222482%2CGenbank:XP_033330094.1;Parent=rna-XM_033474203.1
NW_022889366.1	Gnomon	CDS	3006439	3006442	.	-	0	Name=XP_033330104.1;ID=cds-XP_033330104.1;Dbxref=GeneID:117222488%2CGenbank:XP_033330104.1;Parent=rna-XM_033474213.1
NW_022889366.1	Gnomon	CDS	3004981	3005107	.	-	0	Name=XP_033330104.1;ID=cds-XP_033330104.1;Dbxref=GeneID:117222488%2CGenbank:XP_033330104.1;Parent=rna-XM_033474213.1
NW_022889366.1	Gnomon	CDS	3004665	3004794	.	-	0	Name=XP_033330104.1;ID=cds-XP_033330104.1;Dbxref=GeneID:117222488%2CGenbank:XP_033330104.1;Parent=rna-XM_033474213.1
NW_022889366.1	Gnomon	CDS	3004417	3004581	.	-	0	Name=XP_033330104.1;ID=cds-XP_033330104.1;Dbxref=GeneID:117222488%2CGenbank:XP_033330104.1;Parent=rna-XM_033474213.1
NW_022889366.1	Gnomon	CDS	3003908	3004109	.	-	0	Name=XP_033330104.1;ID=cds-XP_033330104.1;Dbxref=GeneID:117222488%2CGenbank:XP_033330104.1;Parent=rna-XM_033474213.1
NW_022889366.1	Gnomon	CDS	3003707	3003831	.	-	0	Name=XP_033330104.1;ID=cds-XP_033330104.1;Dbxref=GeneID:117222488%2CGenbank:XP_033330104.1;Parent=rna-XM_033474213.1
NW_022889366.1	Gnomon	CDS	3001732	3001791	.	-	0	Name=XP_033330104.1;ID=cds-XP_033330104.1;Dbxref=GeneID:117222488%2CGenbank:XP_033330104.1;Parent=rna-XM_033474213.1
NW_022889366.1	Gnomon	mRNA	1007258	1014515	.	-	.	Name=XM_033474181.1;ID=rna-XM_033474181.1;Dbxref=GeneID:117222470%2CGenbank:XM_033474181.1;Parent=gene-LOC117222470
NW_022889366.1	Gnomon	CDS	1927439	1927531	.	+	0	Name=XP_033330009.1;ID=cds-XP_033330009.1;Dbxref=GeneID:117222430%2CGenbank:XP_033330009.1;Parent=rna-XM_033474118.1
NW_022889366.1	Gnomon	CDS	1932598	1932696	.	+	0	Name=XP_033330009.1;ID=cds-XP_033330009.1;Dbxref=GeneID:117222430%2CGenbank:XP_033330009.1;Parent=rna-XM_033474118.1
NW_022889366.1	Gnomon	CDS	2052353	2052454	.	+	0	Name=XP_033330009.1;ID=cds-XP_033330009.1;Dbxref=GeneID:117222430%2CGenbank:XP_033330009.1;Parent=rna-XM_033474118.1
NW_022889366.1	Gnomon	CDS	2183557	2183766	.	+	0	Name=XP_033330009.1;ID=cds-XP_033330009.1;Dbxref=GeneID:117222430%2CGenbank:XP_033330009.1;Parent=rna-XM_033474118.1
NW_022889366.1	Gnomon	CDS	2184729	2184827	.	+	0	Name=XP_033330009.1;ID=cds-XP_033330009.1;Dbxref=GeneID:117222430%2CGenbank:XP_033330009.1;Parent=rna-XM_033474118.1
NW_022889366.1	Gnomon	CDS	2186046	2187194	.	+	0	Name=XP_033330009.1;ID=cds-XP_033330009.1;Dbxref=GeneID:117222430%2CGenbank:XP_033330009.1;Parent=rna-XM_033474118.1
NW_022889366.1	Gnomon	CDS	2188497	2188770	.	+	0	Name=XP_033330009.1;ID=cds-XP_033330009.1;Dbxref=GeneID:117222430%2CGenbank:XP_033330009.1;Parent=rna-XM_033474118.1
NW_022889366.1	Gnomon	CDS	2190093	2190332	.	+	0	Name=XP_033330009.1;ID=cds-XP_033330009.1;Dbxref=GeneID:117222430%2CGenbank:XP_033330009.1;Parent=rna-XM_033474118.1
NW_022889366.1	Gnomon	CDS	2190862	2191025	.	+	0	Name=XP_033330009.1;ID=cds-XP_033330009.1;Dbxref=GeneID:117222430%2CGenbank:XP_033330009.1;Parent=rna-XM_033474118.1
NW_022889366.1	Gnomon	CDS	3005653	3005659	.	-	0	Name=XP_033330103.1;ID=cds-XP_033330103.1;Dbxref=GeneID:117222488%2CGenbank:XP_033330103.1;Parent=rna-XM_033474212.1
NW_022889366.1	Gnomon	CDS	3004981	3005107	.	-	0	Name=XP_033330103.1;ID=cds-XP_033330103.1;Dbxref=GeneID:117222488%2CGenbank:XP_033330103.1;Parent=rna-XM_033474212.1
NW_022889366.1	Gnomon	CDS	3004665	3004794	.	-	0	Name=XP_033330103.1;ID=cds-XP_033330103.1;Dbxref=GeneID:117222488%2CGenbank:XP_033330103.1;Parent=rna-XM_033474212.1
NW_022889366.1	Gnomon	CDS	3004417	3004581	.	-	0	Name=XP_033330103.1;ID=cds-XP_033330103.1;Dbxref=GeneID:117222488%2CGenbank:XP_033330103.1;Parent=rna-XM_033474212.1
NW_022889366.1	Gnomon	CDS	3003908	3004109	.	-	0	Name=XP_033330103.1;ID=cds-XP_033330103.1;Dbxref=GeneID:117222488%2CGenbank:XP_033330103.1;Parent=rna-XM_033474212.1
NW_022889366.1	Gnomon	CDS	3003707	3003831	.	-	0	Name=XP_033330103.1;ID=cds-XP_033330103.1;Dbxref=GeneID:117222488%2CGenbank:XP_033330103.1;Parent=rna-XM_033474212.1
NW_022889366.1	Gnomon	CDS	3002990	3003049	.	-	0	Name=XP_033330103.1;ID=cds-XP_033330103.1;Dbxref=GeneID:117222488%2CGenbank:XP_033330103.1;Parent=rna-XM_033474212.1
NW_022889366.1	Gnomon	exon	881207	881523	.	+	.	ID=exon-XM_033474194.1-16;Dbxref=GeneID:117222478%2CGenbank:XM_033474194.1;Parent=rna-XM_033474194.1
NW_022889366.1	Gnomon	exon	878379	878479	.	+	.	ID=exon-XM_033474194.1-15;Dbxref=GeneID:117222478%2CGenbank:XM_033474194.1;Parent=rna-XM_033474194.1
NW_022889366.1	Gnomon	exon	875904	876118	.	+	.	ID=exon-XM_033474194.1-14;Dbxref=GeneID:117222478%2CGenbank:XM_033474194.1;Parent=rna-XM_033474194.1
NW_022889366.1	Gnomon	exon	869167	869269	.	+	.	ID=exon-XM_033474194.1-13;Dbxref=GeneID:117222478%2CGenbank:XM_033474194.1;Parent=rna-XM_033474194.1
NW_022889366.1	Gnomon	exon	882533	882746	.	+	.	ID=exon-XM_033474194.1-19;Dbxref=GeneID:117222478%2CGenbank:XM_033474194.1;Parent=rna-XM_033474194.1
NW_022889366.1	Gnomon	exon	882061	882423	.	+	.	ID=exon-XM_033474194.1-18;Dbxref=GeneID:117222478%2CGenbank:XM_033474194.1;Parent=rna-XM_033474194.1
NW_022889366.1	Gnomon	exon	881603	881974	.	+	.	ID=exon-XM_033474194.1-17;Dbxref=GeneID:117222478%2CGenbank:XM_033474194.1;Parent=rna-XM_033474194.1
NW_022889366.1	Gnomon	exon	867449	867844	.	+	.	ID=exon-XM_033474194.1-12;Dbxref=GeneID:117222478%2CGenbank:XM_033474194.1;Parent=rna-XM_033474194.1
NW_022889366.1	Gnomon	exon	848085	848212	.	+	.	ID=exon-XM_033474194.1-11;Dbxref=GeneID:117222478%2CGenbank:XM_033474194.1;Parent=rna-XM_033474194.1
NW_022889366.1	Gnomon	exon	822401	822515	.	+	.	ID=exon-XM_033474194.1-10;Dbxref=GeneID:117222478%2CGenbank:XM_033474194.1;Parent=rna-XM_033474194.1
NW_022889366.1	Gnomon	mRNA	1007258	1014511	.	-	.	Name=XM_033474182.1;ID=rna-XM_033474182.1;Dbxref=GeneID:117222470%2CGenbank:XM_033474182.1;Parent=gene-LOC117222470
NW_022889366.1	Gnomon	exon	883332	886736	.	+	.	ID=exon-XM_033474194.1-21;Dbxref=GeneID:117222478%2CGenbank:XM_033474194.1;Parent=rna-XM_033474194.1
NW_022889366.1	Gnomon	exon	882997	883239	.	+	.	ID=exon-XM_033474194.1-20;Dbxref=GeneID:117222478%2CGenbank:XM_033474194.1;Parent=rna-XM_033474194.1
NW_022889366.1	Gnomon	exon	2561253	2562159	.	-	.	ID=exon-XM_033474130.1-1;Dbxref=GeneID:117222438%2CGenbank:XM_033474130.1;Parent=rna-XM_033474130.1
NW_022889366.1	Gnomon	exon	2439012	2439059	.	-	.	ID=exon-XM_033474130.1-3;Dbxref=GeneID:117222438%2CGenbank:XM_033474130.1;Parent=rna-XM_033474130.1
NW_022889366.1	Gnomon	exon	2465645	2465677	.	-	.	ID=exon-XM_033474130.1-2;Dbxref=GeneID:117222438%2CGenbank:XM_033474130.1;Parent=rna-XM_033474130.1
NW_022889366.1	Gnomon	exon	2213314	2213435	.	-	.	ID=exon-XM_033474130.1-9;Dbxref=GeneID:117222438%2CGenbank:XM_033474130.1;Parent=rna-XM_033474130.1
NW_022889366.1	Gnomon	exon	2215148	2215337	.	-	.	ID=exon-XM_033474130.1-8;Dbxref=GeneID:117222438%2CGenbank:XM_033474130.1;Parent=rna-XM_033474130.1
NW_022889366.1	Gnomon	exon	2236968	2237206	.	-	.	ID=exon-XM_033474130.1-5;Dbxref=GeneID:117222438%2CGenbank:XM_033474130.1;Parent=rna-XM_033474130.1
NW_022889366.1	Gnomon	exon	2415865	2415894	.	-	.	ID=exon-XM_033474130.1-4;Dbxref=GeneID:117222438%2CGenbank:XM_033474130.1;Parent=rna-XM_033474130.1
NW_022889366.1	Gnomon	exon	2222663	2222752	.	-	.	ID=exon-XM_033474130.1-7;Dbxref=GeneID:117222438%2CGenbank:XM_033474130.1;Parent=rna-XM_033474130.1
NW_022889366.1	Gnomon	exon	2223462	2223538	.	-	.	ID=exon-XM_033474130.1-6;Dbxref=GeneID:117222438%2CGenbank:XM_033474130.1;Parent=rna-XM_033474130.1
NW_022889366.1	Gnomon	CDS	444576	444787	.	-	0	Name=XP_033330093.1;ID=cds-XP_033330093.1;Dbxref=GeneID:117222481%2CGenbank:XP_033330093.1;Parent=rna-XM_033474202.1
NW_022889366.1	Gnomon	CDS	443808	443918	.	-	0	Name=XP_033330093.1;ID=cds-XP_033330093.1;Dbxref=GeneID:117222481%2CGenbank:XP_033330093.1;Parent=rna-XM_033474202.1
NW_022889366.1	Gnomon	CDS	443535	443740	.	-	0	Name=XP_033330093.1;ID=cds-XP_033330093.1;Dbxref=GeneID:117222481%2CGenbank:XP_033330093.1;Parent=rna-XM_033474202.1
NW_022889366.1	Gnomon	CDS	443218	443384	.	-	0	Name=XP_033330093.1;ID=cds-XP_033330093.1;Dbxref=GeneID:117222481%2CGenbank:XP_033330093.1;Parent=rna-XM_033474202.1
NW_022889366.1	Gnomon	mRNA	1007258	1014511	.	-	.	Name=XM_033474180.1;ID=rna-XM_033474180.1;Dbxref=GeneID:117222470%2CGenbank:XM_033474180.1;Parent=gene-LOC117222470
NW_022889366.1	Gnomon	exon	1789387	1789797	.	+	.	ID=exon-XM_033474106.1-6;Dbxref=GeneID:117222423%2CGenbank:XM_033474106.1;Parent=rna-XM_033474106.1
NW_022889366.1	Gnomon	exon	1788497	1788633	.	+	.	ID=exon-XM_033474106.1-5;Dbxref=GeneID:117222423%2CGenbank:XM_033474106.1;Parent=rna-XM_033474106.1
NW_022889366.1	Gnomon	exon	1788134	1788305	.	+	.	ID=exon-XM_033474106.1-4;Dbxref=GeneID:117222423%2CGenbank:XM_033474106.1;Parent=rna-XM_033474106.1
NW_022889366.1	Gnomon	exon	1787117	1787328	.	+	.	ID=exon-XM_033474106.1-3;Dbxref=GeneID:117222423%2CGenbank:XM_033474106.1;Parent=rna-XM_033474106.1
NW_022889366.1	Gnomon	exon	1795889	1795996	.	+	.	ID=exon-XM_033474106.1-9;Dbxref=GeneID:117222423%2CGenbank:XM_033474106.1;Parent=rna-XM_033474106.1
NW_022889366.1	Gnomon	exon	1790504	1790812	.	+	.	ID=exon-XM_033474106.1-8;Dbxref=GeneID:117222423%2CGenbank:XM_033474106.1;Parent=rna-XM_033474106.1
NW_022889366.1	Gnomon	exon	1790126	1790215	.	+	.	ID=exon-XM_033474106.1-7;Dbxref=GeneID:117222423%2CGenbank:XM_033474106.1;Parent=rna-XM_033474106.1
NW_022889366.1	Gnomon	exon	1756892	1756950	.	+	.	ID=exon-XM_033474106.1-2;Dbxref=GeneID:117222423%2CGenbank:XM_033474106.1;Parent=rna-XM_033474106.1
NW_022889366.1	Gnomon	exon	1737978	1738984	.	+	.	ID=exon-XM_033474106.1-1;Dbxref=GeneID:117222423%2CGenbank:XM_033474106.1;Parent=rna-XM_033474106.1
NW_022889366.1	Gnomon	exon	3539410	3540198	.	+	.	ID=exon-XR_004490697.1-2;Dbxref=GeneID:117222442%2CGenbank:XR_004490697.1;Parent=rna-XR_004490697.1
NW_022889366.1	Gnomon	exon	3537081	3537316	.	+	.	ID=exon-XR_004490697.1-1;Dbxref=GeneID:117222442%2CGenbank:XR_004490697.1;Parent=rna-XR_004490697.1
NW_022889366.1	Gnomon	exon	3540524	3541542	.	+	.	ID=exon-XR_004490697.1-3;Dbxref=GeneID:117222442%2CGenbank:XR_004490697.1;Parent=rna-XR_004490697.1
NW_022889366.1	Gnomon	CDS	1927439	1927531	.	+	0	Name=XP_033330008.1;ID=cds-XP_033330008.1;Dbxref=GeneID:117222430%2CGenbank:XP_033330008.1;Parent=rna-XM_033474117.1
NW_022889366.1	Gnomon	CDS	1932598	1932696	.	+	0	Name=XP_033330008.1;ID=cds-XP_033330008.1;Dbxref=GeneID:117222430%2CGenbank:XP_033330008.1;Parent=rna-XM_033474117.1
NW_022889366.1	Gnomon	CDS	2052353	2052454	.	+	0	Name=XP_033330008.1;ID=cds-XP_033330008.1;Dbxref=GeneID:117222430%2CGenbank:XP_033330008.1;Parent=rna-XM_033474117.1
NW_022889366.1	Gnomon	CDS	2183557	2183766	.	+	0	Name=XP_033330008.1;ID=cds-XP_033330008.1;Dbxref=GeneID:117222430%2CGenbank:XP_033330008.1;Parent=rna-XM_033474117.1
NW_022889366.1	Gnomon	CDS	2184729	2184827	.	+	0	Name=XP_033330008.1;ID=cds-XP_033330008.1;Dbxref=GeneID:117222430%2CGenbank:XP_033330008.1;Parent=rna-XM_033474117.1
NW_022889366.1	Gnomon	CDS	2186046	2187194	.	+	0	Name=XP_033330008.1;ID=cds-XP_033330008.1;Dbxref=GeneID:117222430%2CGenbank:XP_033330008.1;Parent=rna-XM_033474117.1
NW_022889366.1	Gnomon	CDS	2188497	2188770	.	+	0	Name=XP_033330008.1;ID=cds-XP_033330008.1;Dbxref=GeneID:117222430%2CGenbank:XP_033330008.1;Parent=rna-XM_033474117.1
NW_022889366.1	Gnomon	CDS	2190093	2190332	.	+	0	Name=XP_033330008.1;ID=cds-XP_033330008.1;Dbxref=GeneID:117222430%2CGenbank:XP_033330008.1;Parent=rna-XM_033474117.1
NW_022889366.1	Gnomon	CDS	2190862	2191025	.	+	0	Name=XP_033330008.1;ID=cds-XP_033330008.1;Dbxref=GeneID:117222430%2CGenbank:XP_033330008.1;Parent=rna-XM_033474117.1
NW_022889366.1	Gnomon	CDS	3005653	3005659	.	-	0	Name=XP_033330102.1;ID=cds-XP_033330102.1;Dbxref=GeneID:117222488%2CGenbank:XP_033330102.1;Parent=rna-XM_033474211.1
NW_022889366.1	Gnomon	CDS	3004981	3005107	.	-	0	Name=XP_033330102.1;ID=cds-XP_033330102.1;Dbxref=GeneID:117222488%2CGenbank:XP_033330102.1;Parent=rna-XM_033474211.1
NW_022889366.1	Gnomon	CDS	3004665	3004794	.	-	0	Name=XP_033330102.1;ID=cds-XP_033330102.1;Dbxref=GeneID:117222488%2CGenbank:XP_033330102.1;Parent=rna-XM_033474211.1
NW_022889366.1	Gnomon	CDS	3004417	3004581	.	-	0	Name=XP_033330102.1;ID=cds-XP_033330102.1;Dbxref=GeneID:117222488%2CGenbank:XP_033330102.1;Parent=rna-XM_033474211.1
NW_022889366.1	Gnomon	CDS	3003908	3004109	.	-	0	Name=XP_033330102.1;ID=cds-XP_033330102.1;Dbxref=GeneID:117222488%2CGenbank:XP_033330102.1;Parent=rna-XM_033474211.1
NW_022889366.1	Gnomon	CDS	3003707	3003831	.	-	0	Name=XP_033330102.1;ID=cds-XP_033330102.1;Dbxref=GeneID:117222488%2CGenbank:XP_033330102.1;Parent=rna-XM_033474211.1
NW_022889366.1	Gnomon	CDS	3001732	3001791	.	-	0	Name=XP_033330102.1;ID=cds-XP_033330102.1;Dbxref=GeneID:117222488%2CGenbank:XP_033330102.1;Parent=rna-XM_033474211.1
NW_022889366.1	Gnomon	CDS	888121	888127	.	-	0	Name=XP_033330092.1;ID=cds-XP_033330092.1;Dbxref=GeneID:117222480%2CGenbank:XP_033330092.1;Parent=rna-XM_033474201.1
NW_022889366.1	Gnomon	CDS	887409	887743	.	-	0	Name=XP_033330092.1;ID=cds-XP_033330092.1;Dbxref=GeneID:117222480%2CGenbank:XP_033330092.1;Parent=rna-XM_033474201.1
NW_022889366.1	Gnomon	CDS	887181	887333	.	-	0	Name=XP_033330092.1;ID=cds-XP_033330092.1;Dbxref=GeneID:117222480%2CGenbank:XP_033330092.1;Parent=rna-XM_033474201.1
NW_022889366.1	Gnomon	CDS	886884	887090	.	-	0	Name=XP_033330092.1;ID=cds-XP_033330092.1;Dbxref=GeneID:117222480%2CGenbank:XP_033330092.1;Parent=rna-XM_033474201.1
NW_022889366.1	Gnomon	CDS	3009689	3009691	.	-	0	Name=XP_033330101.1;ID=cds-XP_033330101.1;Dbxref=GeneID:117222486%2CGenbank:XP_033330101.1;Parent=rna-XM_033474210.1
NW_022889366.1	Gnomon	CDS	3008901	3009123	.	-	0	Name=XP_033330101.1;ID=cds-XP_033330101.1;Dbxref=GeneID:117222486%2CGenbank:XP_033330101.1;Parent=rna-XM_033474210.1
NW_022889366.1	Gnomon	CDS	3007687	3008813	.	-	0	Name=XP_033330101.1;ID=cds-XP_033330101.1;Dbxref=GeneID:117222486%2CGenbank:XP_033330101.1;Parent=rna-XM_033474210.1
NW_022889366.1	Gnomon	mRNA	1007258	1014514	.	-	.	Name=XM_033474184.1;ID=rna-XM_033474184.1;Dbxref=GeneID:117222470%2CGenbank:XM_033474184.1;Parent=gene-LOC117222470
NW_022889366.1	Gnomon	CDS	1927439	1927531	.	+	0	Name=XP_033330007.1;ID=cds-XP_033330007.1;Dbxref=GeneID:117222430%2CGenbank:XP_033330007.1;Parent=rna-XM_033474116.1
NW_022889366.1	Gnomon	CDS	1932598	1932696	.	+	0	Name=XP_033330007.1;ID=cds-XP_033330007.1;Dbxref=GeneID:117222430%2CGenbank:XP_033330007.1;Parent=rna-XM_033474116.1
NW_022889366.1	Gnomon	CDS	2052353	2052454	.	+	0	Name=XP_033330007.1;ID=cds-XP_033330007.1;Dbxref=GeneID:117222430%2CGenbank:XP_033330007.1;Parent=rna-XM_033474116.1
NW_022889366.1	Gnomon	CDS	2183557	2183766	.	+	0	Name=XP_033330007.1;ID=cds-XP_033330007.1;Dbxref=GeneID:117222430%2CGenbank:XP_033330007.1;Parent=rna-XM_033474116.1
NW_022889366.1	Gnomon	CDS	2184729	2184827	.	+	0	Name=XP_033330007.1;ID=cds-XP_033330007.1;Dbxref=GeneID:117222430%2CGenbank:XP_033330007.1;Parent=rna-XM_033474116.1
NW_022889366.1	Gnomon	CDS	2186046	2187194	.	+	0	Name=XP_033330007.1;ID=cds-XP_033330007.1;Dbxref=GeneID:117222430%2CGenbank:XP_033330007.1;Parent=rna-XM_033474116.1
NW_022889366.1	Gnomon	CDS	2188497	2188770	.	+	0	Name=XP_033330007.1;ID=cds-XP_033330007.1;Dbxref=GeneID:117222430%2CGenbank:XP_033330007.1;Parent=rna-XM_033474116.1
NW_022889366.1	Gnomon	CDS	2190093	2190332	.	+	0	Name=XP_033330007.1;ID=cds-XP_033330007.1;Dbxref=GeneID:117222430%2CGenbank:XP_033330007.1;Parent=rna-XM_033474116.1
NW_022889366.1	Gnomon	CDS	2190862	2191025	.	+	0	Name=XP_033330007.1;ID=cds-XP_033330007.1;Dbxref=GeneID:117222430%2CGenbank:XP_033330007.1;Parent=rna-XM_033474116.1
NW_022889366.1	Gnomon	CDS	888121	888158	.	-	0	Name=XP_033330091.1;ID=cds-XP_033330091.1;Dbxref=GeneID:117222480%2CGenbank:XP_033330091.1;Parent=rna-XM_033474200.1
NW_022889366.1	Gnomon	CDS	887409	887790	.	-	0	Name=XP_033330091.1;ID=cds-XP_033330091.1;Dbxref=GeneID:117222480%2CGenbank:XP_033330091.1;Parent=rna-XM_033474200.1
NW_022889366.1	Gnomon	CDS	887181	887333	.	-	0	Name=XP_033330091.1;ID=cds-XP_033330091.1;Dbxref=GeneID:117222480%2CGenbank:XP_033330091.1;Parent=rna-XM_033474200.1
NW_022889366.1	Gnomon	CDS	886884	887090	.	-	0	Name=XP_033330091.1;ID=cds-XP_033330091.1;Dbxref=GeneID:117222480%2CGenbank:XP_033330091.1;Parent=rna-XM_033474200.1
NW_022889366.1	Gnomon	CDS	468535	468558	.	-	0	Name=XP_033330090.1;ID=cds-XP_033330090.1;Dbxref=GeneID:117222479%2CGenbank:XP_033330090.1;Parent=rna-XM_033474199.1
NW_022889366.1	Gnomon	CDS	466033	466298	.	-	0	Name=XP_033330090.1;ID=cds-XP_033330090.1;Dbxref=GeneID:117222479%2CGenbank:XP_033330090.1;Parent=rna-XM_033474199.1
NW_022889366.1	Gnomon	CDS	464118	464274	.	-	0	Name=XP_033330090.1;ID=cds-XP_033330090.1;Dbxref=GeneID:117222479%2CGenbank:XP_033330090.1;Parent=rna-XM_033474199.1
NW_022889366.1	Gnomon	CDS	462859	462982	.	-	0	Name=XP_033330090.1;ID=cds-XP_033330090.1;Dbxref=GeneID:117222479%2CGenbank:XP_033330090.1;Parent=rna-XM_033474199.1
NW_022889366.1	Gnomon	CDS	462562	462776	.	-	0	Name=XP_033330090.1;ID=cds-XP_033330090.1;Dbxref=GeneID:117222479%2CGenbank:XP_033330090.1;Parent=rna-XM_033474199.1
NW_022889366.1	Gnomon	CDS	461076	461363	.	-	0	Name=XP_033330090.1;ID=cds-XP_033330090.1;Dbxref=GeneID:117222479%2CGenbank:XP_033330090.1;Parent=rna-XM_033474199.1
NW_022889366.1	Gnomon	CDS	2729583	2729752	.	-	0	Name=XP_033330100.1;ID=cds-XP_033330100.1;Dbxref=GeneID:117222485%2CGenbank:XP_033330100.1;Parent=rna-XM_033474209.1
NW_022889366.1	Gnomon	CDS	2722203	2722755	.	-	0	Name=XP_033330100.1;ID=cds-XP_033330100.1;Dbxref=GeneID:117222485%2CGenbank:XP_033330100.1;Parent=rna-XM_033474209.1
NW_022889366.1	Gnomon	CDS	2715168	2715586	.	-	0	Name=XP_033330100.1;ID=cds-XP_033330100.1;Dbxref=GeneID:117222485%2CGenbank:XP_033330100.1;Parent=rna-XM_033474209.1
NW_022889366.1	Gnomon	CDS	2711962	2712091	.	-	0	Name=XP_033330100.1;ID=cds-XP_033330100.1;Dbxref=GeneID:117222485%2CGenbank:XP_033330100.1;Parent=rna-XM_033474209.1
NW_022889366.1	Gnomon	CDS	2706950	2707417	.	-	0	Name=XP_033330100.1;ID=cds-XP_033330100.1;Dbxref=GeneID:117222485%2CGenbank:XP_033330100.1;Parent=rna-XM_033474209.1
NW_022889366.1	Gnomon	CDS	2705411	2705584	.	-	0	Name=XP_033330100.1;ID=cds-XP_033330100.1;Dbxref=GeneID:117222485%2CGenbank:XP_033330100.1;Parent=rna-XM_033474209.1
NW_022889366.1	Gnomon	CDS	2703139	2703276	.	-	0	Name=XP_033330100.1;ID=cds-XP_033330100.1;Dbxref=GeneID:117222485%2CGenbank:XP_033330100.1;Parent=rna-XM_033474209.1
NW_022889366.1	Gnomon	CDS	2700806	2700911	.	-	0	Name=XP_033330100.1;ID=cds-XP_033330100.1;Dbxref=GeneID:117222485%2CGenbank:XP_033330100.1;Parent=rna-XM_033474209.1
NW_022889366.1	Gnomon	CDS	2648326	2648507	.	-	0	Name=XP_033330100.1;ID=cds-XP_033330100.1;Dbxref=GeneID:117222485%2CGenbank:XP_033330100.1;Parent=rna-XM_033474209.1
NW_022889366.1	Gnomon	CDS	2621217	2621380	.	-	0	Name=XP_033330100.1;ID=cds-XP_033330100.1;Dbxref=GeneID:117222485%2CGenbank:XP_033330100.1;Parent=rna-XM_033474209.1
NW_022889366.1	Gnomon	CDS	2614996	2615197	.	-	0	Name=XP_033330100.1;ID=cds-XP_033330100.1;Dbxref=GeneID:117222485%2CGenbank:XP_033330100.1;Parent=rna-XM_033474209.1
NW_022889366.1	Gnomon	CDS	2591994	2592373	.	-	0	Name=XP_033330100.1;ID=cds-XP_033330100.1;Dbxref=GeneID:117222485%2CGenbank:XP_033330100.1;Parent=rna-XM_033474209.1
NW_022889366.1	Gnomon	CDS	2585880	2586171	.	-	0	Name=XP_033330100.1;ID=cds-XP_033330100.1;Dbxref=GeneID:117222485%2CGenbank:XP_033330100.1;Parent=rna-XM_033474209.1
NW_022889366.1	Gnomon	exon	1787692	1787904	.	+	.	ID=exon-XM_033474105.1-1;Dbxref=GeneID:117222423%2CGenbank:XM_033474105.1;Parent=rna-XM_033474105.1
NW_022889366.1	Gnomon	exon	1788497	1788633	.	+	.	ID=exon-XM_033474105.1-3;Dbxref=GeneID:117222423%2CGenbank:XM_033474105.1;Parent=rna-XM_033474105.1
NW_022889366.1	Gnomon	exon	1788134	1788305	.	+	.	ID=exon-XM_033474105.1-2;Dbxref=GeneID:117222423%2CGenbank:XM_033474105.1;Parent=rna-XM_033474105.1
NW_022889366.1	Gnomon	exon	1798713	1799000	.	+	.	ID=exon-XM_033474105.1-9;Dbxref=GeneID:117222423%2CGenbank:XM_033474105.1;Parent=rna-XM_033474105.1
NW_022889366.1	Gnomon	exon	1797386	1798627	.	+	.	ID=exon-XM_033474105.1-8;Dbxref=GeneID:117222423%2CGenbank:XM_033474105.1;Parent=rna-XM_033474105.1
NW_022889366.1	Gnomon	exon	1790126	1790215	.	+	.	ID=exon-XM_033474105.1-5;Dbxref=GeneID:117222423%2CGenbank:XM_033474105.1;Parent=rna-XM_033474105.1
NW_022889366.1	Gnomon	exon	1789387	1789797	.	+	.	ID=exon-XM_033474105.1-4;Dbxref=GeneID:117222423%2CGenbank:XM_033474105.1;Parent=rna-XM_033474105.1
NW_022889366.1	Gnomon	exon	1795889	1795996	.	+	.	ID=exon-XM_033474105.1-7;Dbxref=GeneID:117222423%2CGenbank:XM_033474105.1;Parent=rna-XM_033474105.1
NW_022889366.1	Gnomon	exon	1790504	1790812	.	+	.	ID=exon-XM_033474105.1-6;Dbxref=GeneID:117222423%2CGenbank:XM_033474105.1;Parent=rna-XM_033474105.1
NW_022889366.1	Gnomon	exon	1673767	1673932	.	-	.	ID=exon-XM_033474176.1-3;Dbxref=GeneID:117222465%2CGenbank:XM_033474176.1;Note=The sequence of the model RefSeq transcript was modified relative to this genomic sequence to represent the inferred CDS: added 45 bases not found in genome assembly;Parent=rna-XM_033474176.1
NW_022889366.1	Gnomon	exon	1674105	1674153	.	-	.	ID=exon-XM_033474176.1-2;Dbxref=GeneID:117222465%2CGenbank:XM_033474176.1;Note=The sequence of the model RefSeq transcript was modified relative to this genomic sequence to represent the inferred CDS: added 45 bases not found in genome assembly;Parent=rna-XM_033474176.1
NW_022889366.1	Gnomon	exon	1673375	1673689	.	-	.	ID=exon-XM_033474176.1-4;Dbxref=GeneID:117222465%2CGenbank:XM_033474176.1;Note=The sequence of the model RefSeq transcript was modified relative to this genomic sequence to represent the inferred CDS: added 45 bases not found in genome assembly;Parent=rna-XM_033474176.1
NW_022889366.1	Gnomon	exon	1675346	1675511	.	-	.	ID=exon-XM_033474176.1-1;Dbxref=GeneID:117222465%2CGenbank:XM_033474176.1;Note=The sequence of the model RefSeq transcript was modified relative to this genomic sequence to represent the inferred CDS: added 45 bases not found in genome assembly;Parent=rna-XM_033474176.1
NW_022889366.1	Gnomon	exon	1686055	1686339	.	-	.	ID=exon-XR_004490701.1-2;Dbxref=GeneID:117222466%2CGenbank:XR_004490701.1;Parent=rna-XR_004490701.1
NW_022889366.1	Gnomon	exon	1686740	1686895	.	-	.	ID=exon-XR_004490701.1-1;Dbxref=GeneID:117222466%2CGenbank:XR_004490701.1;Parent=rna-XR_004490701.1
NW_022889366.1	Gnomon	exon	1684522	1685630	.	-	.	ID=exon-XR_004490701.1-3;Dbxref=GeneID:117222466%2CGenbank:XR_004490701.1;Parent=rna-XR_004490701.1
NW_022889366.1	Gnomon	CDS	1927439	1927531	.	+	0	Name=XP_033330006.1;ID=cds-XP_033330006.1;Dbxref=GeneID:117222430%2CGenbank:XP_033330006.1;Parent=rna-XM_033474115.1
NW_022889366.1	Gnomon	CDS	1932598	1932696	.	+	0	Name=XP_033330006.1;ID=cds-XP_033330006.1;Dbxref=GeneID:117222430%2CGenbank:XP_033330006.1;Parent=rna-XM_033474115.1
NW_022889366.1	Gnomon	CDS	2052353	2052454	.	+	0	Name=XP_033330006.1;ID=cds-XP_033330006.1;Dbxref=GeneID:117222430%2CGenbank:XP_033330006.1;Parent=rna-XM_033474115.1
NW_022889366.1	Gnomon	CDS	2183557	2183766	.	+	0	Name=XP_033330006.1;ID=cds-XP_033330006.1;Dbxref=GeneID:117222430%2CGenbank:XP_033330006.1;Parent=rna-XM_033474115.1
NW_022889366.1	Gnomon	CDS	2184729	2184827	.	+	0	Name=XP_033330006.1;ID=cds-XP_033330006.1;Dbxref=GeneID:117222430%2CGenbank:XP_033330006.1;Parent=rna-XM_033474115.1
NW_022889366.1	Gnomon	CDS	2186046	2187194	.	+	0	Name=XP_033330006.1;ID=cds-XP_033330006.1;Dbxref=GeneID:117222430%2CGenbank:XP_033330006.1;Parent=rna-XM_033474115.1
NW_022889366.1	Gnomon	CDS	2188497	2188770	.	+	0	Name=XP_033330006.1;ID=cds-XP_033330006.1;Dbxref=GeneID:117222430%2CGenbank:XP_033330006.1;Parent=rna-XM_033474115.1
NW_022889366.1	Gnomon	CDS	2190093	2190332	.	+	0	Name=XP_033330006.1;ID=cds-XP_033330006.1;Dbxref=GeneID:117222430%2CGenbank:XP_033330006.1;Parent=rna-XM_033474115.1
NW_022889366.1	Gnomon	CDS	2190862	2191025	.	+	0	Name=XP_033330006.1;ID=cds-XP_033330006.1;Dbxref=GeneID:117222430%2CGenbank:XP_033330006.1;Parent=rna-XM_033474115.1
NW_022889366.1	Gnomon	exon	3344138	3344175	.	+	.	ID=exon-XR_004490696.1-2;Dbxref=GeneID:117222441%2CGenbank:XR_004490696.1;Parent=rna-XR_004490696.1
NW_022889366.1	Gnomon	exon	3340721	3340995	.	+	.	ID=exon-XR_004490696.1-1;Dbxref=GeneID:117222441%2CGenbank:XR_004490696.1;Parent=rna-XR_004490696.1
NW_022889366.1	Gnomon	mRNA	1007258	1014508	.	-	.	Name=XM_033474186.1;ID=rna-XM_033474186.1;Dbxref=GeneID:117222470%2CGenbank:XM_033474186.1;Parent=gene-LOC117222470
NW_022889366.1	Gnomon	CDS	1927439	1927531	.	+	0	Name=XP_033330005.1;ID=cds-XP_033330005.1;Dbxref=GeneID:117222430%2CGenbank:XP_033330005.1;Parent=rna-XM_033474114.1
NW_022889366.1	Gnomon	CDS	1932598	1932696	.	+	0	Name=XP_033330005.1;ID=cds-XP_033330005.1;Dbxref=GeneID:117222430%2CGenbank:XP_033330005.1;Parent=rna-XM_033474114.1
NW_022889366.1	Gnomon	CDS	2052353	2052454	.	+	0	Name=XP_033330005.1;ID=cds-XP_033330005.1;Dbxref=GeneID:117222430%2CGenbank:XP_033330005.1;Parent=rna-XM_033474114.1
NW_022889366.1	Gnomon	CDS	2183557	2183766	.	+	0	Name=XP_033330005.1;ID=cds-XP_033330005.1;Dbxref=GeneID:117222430%2CGenbank:XP_033330005.1;Parent=rna-XM_033474114.1
NW_022889366.1	Gnomon	CDS	2184729	2184827	.	+	0	Name=XP_033330005.1;ID=cds-XP_033330005.1;Dbxref=GeneID:117222430%2CGenbank:XP_033330005.1;Parent=rna-XM_033474114.1
NW_022889366.1	Gnomon	CDS	2186046	2187194	.	+	0	Name=XP_033330005.1;ID=cds-XP_033330005.1;Dbxref=GeneID:117222430%2CGenbank:XP_033330005.1;Parent=rna-XM_033474114.1
NW_022889366.1	Gnomon	CDS	2188497	2188770	.	+	0	Name=XP_033330005.1;ID=cds-XP_033330005.1;Dbxref=GeneID:117222430%2CGenbank:XP_033330005.1;Parent=rna-XM_033474114.1
NW_022889366.1	Gnomon	CDS	2190093	2190332	.	+	0	Name=XP_033330005.1;ID=cds-XP_033330005.1;Dbxref=GeneID:117222430%2CGenbank:XP_033330005.1;Parent=rna-XM_033474114.1
NW_022889366.1	Gnomon	CDS	2190862	2191025	.	+	0	Name=XP_033330005.1;ID=cds-XP_033330005.1;Dbxref=GeneID:117222430%2CGenbank:XP_033330005.1;Parent=rna-XM_033474114.1
NW_022889366.1	Gnomon	exon	2741628	2741731	.	-	.	ID=exon-XM_033474206.1-1;Dbxref=GeneID:117222485%2CGenbank:XM_033474206.1;Parent=rna-XM_033474206.1
NW_022889366.1	Gnomon	exon	2722203	2722755	.	-	.	ID=exon-XM_033474206.1-3;Dbxref=GeneID:117222485%2CGenbank:XM_033474206.1;Parent=rna-XM_033474206.1
NW_022889366.1	Gnomon	exon	2729583	2729905	.	-	.	ID=exon-XM_033474206.1-2;Dbxref=GeneID:117222485%2CGenbank:XM_033474206.1;Parent=rna-XM_033474206.1
NW_022889366.1	Gnomon	exon	2711962	2712091	.	-	.	ID=exon-XM_033474206.1-5;Dbxref=GeneID:117222485%2CGenbank:XM_033474206.1;Parent=rna-XM_033474206.1
NW_022889366.1	Gnomon	exon	2715168	2715586	.	-	.	ID=exon-XM_033474206.1-4;Dbxref=GeneID:117222485%2CGenbank:XM_033474206.1;Parent=rna-XM_033474206.1
NW_022889366.1	Gnomon	exon	2705411	2705584	.	-	.	ID=exon-XM_033474206.1-7;Dbxref=GeneID:117222485%2CGenbank:XM_033474206.1;Parent=rna-XM_033474206.1
NW_022889366.1	Gnomon	exon	2706950	2707417	.	-	.	ID=exon-XM_033474206.1-6;Dbxref=GeneID:117222485%2CGenbank:XM_033474206.1;Parent=rna-XM_033474206.1
NW_022889366.1	Gnomon	exon	2700806	2700911	.	-	.	ID=exon-XM_033474206.1-9;Dbxref=GeneID:117222485%2CGenbank:XM_033474206.1;Parent=rna-XM_033474206.1
NW_022889366.1	Gnomon	exon	2703139	2703276	.	-	.	ID=exon-XM_033474206.1-8;Dbxref=GeneID:117222485%2CGenbank:XM_033474206.1;Parent=rna-XM_033474206.1
NW_022889366.1	Gnomon	exon	2700806	2700911	.	-	.	ID=exon-XM_033474208.1-10;Dbxref=GeneID:117222485%2CGenbank:XM_033474208.1;Parent=rna-XM_033474208.1
NW_022889366.1	Gnomon	mRNA	1007258	1014510	.	-	.	Name=XM_033474185.1;ID=rna-XM_033474185.1;Dbxref=GeneID:117222470%2CGenbank:XM_033474185.1;Parent=gene-LOC117222470
NW_022889366.1	Gnomon	exon	2576163	2586171	.	-	.	ID=exon-XM_033474208.1-15;Dbxref=GeneID:117222485%2CGenbank:XM_033474208.1;Parent=rna-XM_033474208.1
NW_022889366.1	Gnomon	exon	2591994	2592373	.	-	.	ID=exon-XM_033474208.1-14;Dbxref=GeneID:117222485%2CGenbank:XM_033474208.1;Parent=rna-XM_033474208.1
NW_022889366.1	Gnomon	exon	2614996	2615197	.	-	.	ID=exon-XM_033474208.1-13;Dbxref=GeneID:117222485%2CGenbank:XM_033474208.1;Parent=rna-XM_033474208.1
NW_022889366.1	Gnomon	exon	2621217	2621380	.	-	.	ID=exon-XM_033474208.1-12;Dbxref=GeneID:117222485%2CGenbank:XM_033474208.1;Parent=rna-XM_033474208.1
NW_022889366.1	Gnomon	exon	2648326	2648507	.	-	.	ID=exon-XM_033474208.1-11;Dbxref=GeneID:117222485%2CGenbank:XM_033474208.1;Parent=rna-XM_033474208.1
NW_022889366.1	Gnomon	CDS	1927439	1927531	.	+	0	Name=XP_033330004.1;ID=cds-XP_033330004.1;Dbxref=GeneID:117222430%2CGenbank:XP_033330004.1;Parent=rna-XM_033474113.1
NW_022889366.1	Gnomon	CDS	1932598	1932696	.	+	0	Name=XP_033330004.1;ID=cds-XP_033330004.1;Dbxref=GeneID:117222430%2CGenbank:XP_033330004.1;Parent=rna-XM_033474113.1
NW_022889366.1	Gnomon	CDS	2052353	2052454	.	+	0	Name=XP_033330004.1;ID=cds-XP_033330004.1;Dbxref=GeneID:117222430%2CGenbank:XP_033330004.1;Parent=rna-XM_033474113.1
NW_022889366.1	Gnomon	CDS	2183557	2183766	.	+	0	Name=XP_033330004.1;ID=cds-XP_033330004.1;Dbxref=GeneID:117222430%2CGenbank:XP_033330004.1;Parent=rna-XM_033474113.1
NW_022889366.1	Gnomon	CDS	2184729	2184827	.	+	0	Name=XP_033330004.1;ID=cds-XP_033330004.1;Dbxref=GeneID:117222430%2CGenbank:XP_033330004.1;Parent=rna-XM_033474113.1
NW_022889366.1	Gnomon	CDS	2186046	2187194	.	+	0	Name=XP_033330004.1;ID=cds-XP_033330004.1;Dbxref=GeneID:117222430%2CGenbank:XP_033330004.1;Parent=rna-XM_033474113.1
NW_022889366.1	Gnomon	CDS	2188497	2188770	.	+	0	Name=XP_033330004.1;ID=cds-XP_033330004.1;Dbxref=GeneID:117222430%2CGenbank:XP_033330004.1;Parent=rna-XM_033474113.1
NW_022889366.1	Gnomon	CDS	2190093	2190332	.	+	0	Name=XP_033330004.1;ID=cds-XP_033330004.1;Dbxref=GeneID:117222430%2CGenbank:XP_033330004.1;Parent=rna-XM_033474113.1
NW_022889366.1	Gnomon	CDS	2190862	2191025	.	+	0	Name=XP_033330004.1;ID=cds-XP_033330004.1;Dbxref=GeneID:117222430%2CGenbank:XP_033330004.1;Parent=rna-XM_033474113.1
NW_022889366.1	Gnomon	mRNA	3268778	3271896	.	-	.	Name=XM_033474139.1;ID=rna-XM_033474139.1;Dbxref=GeneID:117222445%2CGenbank:XM_033474139.1;Parent=gene-LOC117222445
NW_022889366.1	Gnomon	exon	1798713	1799000	.	+	.	ID=exon-XM_033474104.1-9;Dbxref=GeneID:117222423%2CGenbank:XM_033474104.1;Parent=rna-XM_033474104.1
NW_022889366.1	Gnomon	exon	1797386	1798627	.	+	.	ID=exon-XM_033474104.1-8;Dbxref=GeneID:117222423%2CGenbank:XM_033474104.1;Parent=rna-XM_033474104.1
NW_022889366.1	Gnomon	exon	1795889	1795996	.	+	.	ID=exon-XM_033474104.1-7;Dbxref=GeneID:117222423%2CGenbank:XM_033474104.1;Parent=rna-XM_033474104.1
NW_022889366.1	Gnomon	exon	1790504	1790812	.	+	.	ID=exon-XM_033474104.1-6;Dbxref=GeneID:117222423%2CGenbank:XM_033474104.1;Parent=rna-XM_033474104.1
NW_022889366.1	Gnomon	exon	1790126	1790215	.	+	.	ID=exon-XM_033474104.1-5;Dbxref=GeneID:117222423%2CGenbank:XM_033474104.1;Parent=rna-XM_033474104.1
NW_022889366.1	Gnomon	exon	1789387	1789797	.	+	.	ID=exon-XM_033474104.1-4;Dbxref=GeneID:117222423%2CGenbank:XM_033474104.1;Parent=rna-XM_033474104.1
NW_022889366.1	Gnomon	exon	1788497	1788633	.	+	.	ID=exon-XM_033474104.1-3;Dbxref=GeneID:117222423%2CGenbank:XM_033474104.1;Parent=rna-XM_033474104.1
NW_022889366.1	Gnomon	exon	1788134	1788305	.	+	.	ID=exon-XM_033474104.1-2;Dbxref=GeneID:117222423%2CGenbank:XM_033474104.1;Parent=rna-XM_033474104.1
NW_022889366.1	Gnomon	exon	1787692	1787904	.	+	.	ID=exon-XM_033474104.1-1;Dbxref=GeneID:117222423%2CGenbank:XM_033474104.1;Parent=rna-XM_033474104.1
NW_022889366.1	Gnomon	CDS	1628775	1628812	.	+	0	Name=XP_033330051.1;ID=cds-XP_033330051.1;Dbxref=GeneID:117222460%2CGenbank:XP_033330051.1;Parent=rna-XM_033474160.1
NW_022889366.1	Gnomon	CDS	1631874	1632233	.	+	0	Name=XP_033330051.1;ID=cds-XP_033330051.1;Dbxref=GeneID:117222460%2CGenbank:XP_033330051.1;Parent=rna-XM_033474160.1
NW_022889366.1	Gnomon	CDS	1650917	1650979	.	+	0	Name=XP_033330051.1;ID=cds-XP_033330051.1;Dbxref=GeneID:117222460%2CGenbank:XP_033330051.1;Parent=rna-XM_033474160.1
NW_022889366.1	Gnomon	CDS	1653468	1653824	.	+	0	Name=XP_033330051.1;ID=cds-XP_033330051.1;Dbxref=GeneID:117222460%2CGenbank:XP_033330051.1;Parent=rna-XM_033474160.1
NW_022889366.1	Gnomon	CDS	1654382	1654676	.	+	0	Name=XP_033330051.1;ID=cds-XP_033330051.1;Dbxref=GeneID:117222460%2CGenbank:XP_033330051.1;Parent=rna-XM_033474160.1
NW_022889366.1	Gnomon	CDS	1656988	1657129	.	+	0	Name=XP_033330051.1;ID=cds-XP_033330051.1;Dbxref=GeneID:117222460%2CGenbank:XP_033330051.1;Parent=rna-XM_033474160.1
NW_022889366.1	Gnomon	CDS	1658511	1658704	.	+	0	Name=XP_033330051.1;ID=cds-XP_033330051.1;Dbxref=GeneID:117222460%2CGenbank:XP_033330051.1;Parent=rna-XM_033474160.1
NW_022889366.1	Gnomon	CDS	1659731	1660367	.	+	0	Name=XP_033330051.1;ID=cds-XP_033330051.1;Dbxref=GeneID:117222460%2CGenbank:XP_033330051.1;Parent=rna-XM_033474160.1
NW_022889366.1	Gnomon	CDS	1661499	1661656	.	+	0	Name=XP_033330051.1;ID=cds-XP_033330051.1;Dbxref=GeneID:117222460%2CGenbank:XP_033330051.1;Parent=rna-XM_033474160.1
NW_022889366.1	Gnomon	CDS	1661973	1662131	.	+	0	Name=XP_033330051.1;ID=cds-XP_033330051.1;Dbxref=GeneID:117222460%2CGenbank:XP_033330051.1;Parent=rna-XM_033474160.1
NW_022889366.1	Gnomon	CDS	1662214	1662340	.	+	0	Name=XP_033330051.1;ID=cds-XP_033330051.1;Dbxref=GeneID:117222460%2CGenbank:XP_033330051.1;Parent=rna-XM_033474160.1
NW_022889366.1	Gnomon	CDS	1671988	1672790	.	+	0	Name=XP_033330051.1;ID=cds-XP_033330051.1;Dbxref=GeneID:117222460%2CGenbank:XP_033330051.1;Parent=rna-XM_033474160.1
NW_022889366.1	Gnomon	CDS	1672952	1673077	.	+	0	Name=XP_033330051.1;ID=cds-XP_033330051.1;Dbxref=GeneID:117222460%2CGenbank:XP_033330051.1;Parent=rna-XM_033474160.1
NW_022889366.1	Gnomon	mRNA	3286912	3309459	.	-	.	Name=XM_033474138.1;ID=rna-XM_033474138.1;Dbxref=GeneID:117222439%2CGenbank:XM_033474138.1;Parent=gene-LOC117222439
NW_022889366.1	Gnomon	CDS	1573955	1574164	.	+	0	Name=XP_033330050.1;ID=cds-XP_033330050.1;Dbxref=GeneID:117222459%2CGenbank:XP_033330050.1;Parent=rna-XM_033474159.1
NW_022889366.1	Gnomon	CDS	1599525	1599666	.	+	0	Name=XP_033330050.1;ID=cds-XP_033330050.1;Dbxref=GeneID:117222459%2CGenbank:XP_033330050.1;Parent=rna-XM_033474159.1
NW_022889366.1	Gnomon	CDS	1601004	1601114	.	+	0	Name=XP_033330050.1;ID=cds-XP_033330050.1;Dbxref=GeneID:117222459%2CGenbank:XP_033330050.1;Parent=rna-XM_033474159.1
NW_022889366.1	Gnomon	CDS	1616262	1616309	.	+	0	Name=XP_033330050.1;ID=cds-XP_033330050.1;Dbxref=GeneID:117222459%2CGenbank:XP_033330050.1;Parent=rna-XM_033474159.1
NW_022889366.1	Gnomon	CDS	1616380	1616462	.	+	0	Name=XP_033330050.1;ID=cds-XP_033330050.1;Dbxref=GeneID:117222459%2CGenbank:XP_033330050.1;Parent=rna-XM_033474159.1
NW_022889366.1	Gnomon	CDS	1618406	1618468	.	+	0	Name=XP_033330050.1;ID=cds-XP_033330050.1;Dbxref=GeneID:117222459%2CGenbank:XP_033330050.1;Parent=rna-XM_033474159.1
NW_022889366.1	Gnomon	CDS	1619268	1619372	.	+	0	Name=XP_033330050.1;ID=cds-XP_033330050.1;Dbxref=GeneID:117222459%2CGenbank:XP_033330050.1;Parent=rna-XM_033474159.1
NW_022889366.1	Gnomon	CDS	1620485	1620613	.	+	0	Name=XP_033330050.1;ID=cds-XP_033330050.1;Dbxref=GeneID:117222459%2CGenbank:XP_033330050.1;Parent=rna-XM_033474159.1
NW_022889366.1	Gnomon	CDS	1621368	1621591	.	+	0	Name=XP_033330050.1;ID=cds-XP_033330050.1;Dbxref=GeneID:117222459%2CGenbank:XP_033330050.1;Parent=rna-XM_033474159.1
NW_022889366.1	Gnomon	CDS	1622885	1622978	.	+	0	Name=XP_033330050.1;ID=cds-XP_033330050.1;Dbxref=GeneID:117222459%2CGenbank:XP_033330050.1;Parent=rna-XM_033474159.1
NW_022889366.1	Gnomon	exon	3230060	3230720	.	+	.	ID=exon-XM_033474152.1-6;Dbxref=GeneID:117222456%2CGenbank:XM_033474152.1;Parent=rna-XM_033474152.1
NW_022889366.1	Gnomon	exon	3229713	3229988	.	+	.	ID=exon-XM_033474152.1-5;Dbxref=GeneID:117222456%2CGenbank:XM_033474152.1;Parent=rna-XM_033474152.1
NW_022889366.1	Gnomon	exon	3229416	3229638	.	+	.	ID=exon-XM_033474152.1-4;Dbxref=GeneID:117222456%2CGenbank:XM_033474152.1;Parent=rna-XM_033474152.1
NW_022889366.1	Gnomon	exon	3229018	3229250	.	+	.	ID=exon-XM_033474152.1-3;Dbxref=GeneID:117222456%2CGenbank:XM_033474152.1;Parent=rna-XM_033474152.1
NW_022889366.1	Gnomon	exon	3228822	3228873	.	+	.	ID=exon-XM_033474152.1-2;Dbxref=GeneID:117222456%2CGenbank:XM_033474152.1;Parent=rna-XM_033474152.1
NW_022889366.1	Gnomon	exon	3228261	3228466	.	+	.	ID=exon-XM_033474152.1-1;Dbxref=GeneID:117222456%2CGenbank:XM_033474152.1;Parent=rna-XM_033474152.1
NW_022889366.1	Gnomon	exon	3307068	3307356	.	+	.	ID=exon-XR_004490698.1-2;Dbxref=GeneID:117222444%2CGenbank:XR_004490698.1;Parent=rna-XR_004490698.1
NW_022889366.1	Gnomon	exon	3306747	3306988	.	+	.	ID=exon-XR_004490698.1-1;Dbxref=GeneID:117222444%2CGenbank:XR_004490698.1;Parent=rna-XR_004490698.1
NW_022889366.1	Gnomon	exon	928690	928899	.	-	.	ID=exon-XM_033474128.1-2;Dbxref=GeneID:117222437%2CGenbank:XM_033474128.1;Parent=rna-XM_033474128.1
NW_022889366.1	Gnomon	exon	938225	939648	.	-	.	ID=exon-XM_033474128.1-1;Dbxref=GeneID:117222437%2CGenbank:XM_033474128.1;Parent=rna-XM_033474128.1
NW_022889366.1	Gnomon	exon	892516	893071	.	-	.	ID=exon-XM_033474128.1-4;Dbxref=GeneID:117222437%2CGenbank:XM_033474128.1;Parent=rna-XM_033474128.1
NW_022889366.1	Gnomon	exon	925369	925649	.	-	.	ID=exon-XM_033474128.1-3;Dbxref=GeneID:117222437%2CGenbank:XM_033474128.1;Parent=rna-XM_033474128.1
NW_022889366.1	Gnomon	exon	1677183	1677442	.	-	.	ID=exon-XM_033474175.1-4;Dbxref=GeneID:117222464%2CGenbank:XM_033474175.1;Parent=rna-XM_033474175.1
NW_022889366.1	Gnomon	exon	1677531	1677859	.	-	.	ID=exon-XM_033474175.1-3;Dbxref=GeneID:117222464%2CGenbank:XM_033474175.1;Parent=rna-XM_033474175.1
NW_022889366.1	Gnomon	exon	1677977	1678227	.	-	.	ID=exon-XM_033474175.1-2;Dbxref=GeneID:117222464%2CGenbank:XM_033474175.1;Parent=rna-XM_033474175.1
NW_022889366.1	Gnomon	exon	1678362	1678450	.	-	.	ID=exon-XM_033474175.1-1;Dbxref=GeneID:117222464%2CGenbank:XM_033474175.1;Parent=rna-XM_033474175.1
NW_022889366.1	RefSeq	cDNA_match	1675346	1675511	.	-	.	ID=61e0a61f-5d01-488e-895e-69e07f5df1de;Target=XM_033474176.1 1 166
NW_022889366.1	RefSeq	cDNA_match	1674105	1674153	.	-	.	ID=61e0a61f-5d01-488e-895e-69e07f5df1de;Target=XM_033474176.1 1 166
NW_022889366.1	RefSeq	cDNA_match	1673767	1673932	.	-	.	ID=61e0a61f-5d01-488e-895e-69e07f5df1de;Target=XM_033474176.1 1 166
NW_022889366.1	RefSeq	cDNA_match	1673375	1673689	.	-	.	ID=61e0a61f-5d01-488e-895e-69e07f5df1de;Target=XM_033474176.1 1 166
NW_022889366.1	Gnomon	exon	2755745	2755874	.	-	.	ID=exon-XM_033474204.1-1;Dbxref=GeneID:117222485%2CGenbank:XM_033474204.1;Parent=rna-XM_033474204.1
NW_022889366.1	Gnomon	exon	2729583	2729905	.	-	.	ID=exon-XM_033474204.1-3;Dbxref=GeneID:117222485%2CGenbank:XM_033474204.1;Parent=rna-XM_033474204.1
NW_022889366.1	Gnomon	exon	2743116	2743394	.	-	.	ID=exon-XM_033474204.1-2;Dbxref=GeneID:117222485%2CGenbank:XM_033474204.1;Parent=rna-XM_033474204.1
NW_022889366.1	Gnomon	exon	2703139	2703276	.	-	.	ID=exon-XM_033474204.1-9;Dbxref=GeneID:117222485%2CGenbank:XM_033474204.1;Parent=rna-XM_033474204.1
NW_022889366.1	Gnomon	exon	2705411	2705584	.	-	.	ID=exon-XM_033474204.1-8;Dbxref=GeneID:117222485%2CGenbank:XM_033474204.1;Parent=rna-XM_033474204.1
NW_022889366.1	Gnomon	exon	2715168	2715586	.	-	.	ID=exon-XM_033474204.1-5;Dbxref=GeneID:117222485%2CGenbank:XM_033474204.1;Parent=rna-XM_033474204.1
NW_022889366.1	Gnomon	exon	2722203	2722755	.	-	.	ID=exon-XM_033474204.1-4;Dbxref=GeneID:117222485%2CGenbank:XM_033474204.1;Parent=rna-XM_033474204.1
NW_022889366.1	Gnomon	exon	2706950	2707417	.	-	.	ID=exon-XM_033474204.1-7;Dbxref=GeneID:117222485%2CGenbank:XM_033474204.1;Parent=rna-XM_033474204.1
NW_022889366.1	Gnomon	exon	2711962	2712091	.	-	.	ID=exon-XM_033474204.1-6;Dbxref=GeneID:117222485%2CGenbank:XM_033474204.1;Parent=rna-XM_033474204.1
NW_022889366.1	Gnomon	exon	369031	369301	.	-	.	ID=exon-XR_004490700.1-1;Dbxref=GeneID:117222454%2CGenbank:XR_004490700.1;Parent=rna-XR_004490700.1
NW_022889366.1	Gnomon	exon	368722	368949	.	-	.	ID=exon-XR_004490700.1-2;Dbxref=GeneID:117222454%2CGenbank:XR_004490700.1;Parent=rna-XR_004490700.1
NW_022889366.1	Gnomon	exon	2205593	2210265	.	-	.	ID=exon-XM_033474129.1-14;Dbxref=GeneID:117222438%2CGenbank:XM_033474129.1;Parent=rna-XM_033474129.1
NW_022889366.1	Gnomon	exon	2211159	2211283	.	-	.	ID=exon-XM_033474129.1-13;Dbxref=GeneID:117222438%2CGenbank:XM_033474129.1;Parent=rna-XM_033474129.1
NW_022889366.1	Gnomon	exon	2211789	2211936	.	-	.	ID=exon-XM_033474129.1-12;Dbxref=GeneID:117222438%2CGenbank:XM_033474129.1;Parent=rna-XM_033474129.1
NW_022889366.1	Gnomon	exon	2212129	2212235	.	-	.	ID=exon-XM_033474129.1-11;Dbxref=GeneID:117222438%2CGenbank:XM_033474129.1;Parent=rna-XM_033474129.1
NW_022889366.1	Gnomon	exon	2212763	2212956	.	-	.	ID=exon-XM_033474129.1-10;Dbxref=GeneID:117222438%2CGenbank:XM_033474129.1;Parent=rna-XM_033474129.1
NW_022889366.1	tRNAscan-SE	gene	2086447	2086566	.	-	.	Name=Trnal-caa;ID=gene-Trnal-caa;Dbxref=GeneID:117222495
NW_022889366.1	Gnomon	CDS	2729583	2729752	.	-	0	Name=XP_033330099.1;ID=cds-XP_033330099.1;Dbxref=GeneID:117222485%2CGenbank:XP_033330099.1;Parent=rna-XM_033474208.1
NW_022889366.1	Gnomon	CDS	2722203	2722755	.	-	0	Name=XP_033330099.1;ID=cds-XP_033330099.1;Dbxref=GeneID:117222485%2CGenbank:XP_033330099.1;Parent=rna-XM_033474208.1
NW_022889366.1	Gnomon	CDS	2715168	2715586	.	-	0	Name=XP_033330099.1;ID=cds-XP_033330099.1;Dbxref=GeneID:117222485%2CGenbank:XP_033330099.1;Parent=rna-XM_033474208.1
NW_022889366.1	Gnomon	CDS	2711962	2712091	.	-	0	Name=XP_033330099.1;ID=cds-XP_033330099.1;Dbxref=GeneID:117222485%2CGenbank:XP_033330099.1;Parent=rna-XM_033474208.1
NW_022889366.1	Gnomon	CDS	2706950	2707417	.	-	0	Name=XP_033330099.1;ID=cds-XP_033330099.1;Dbxref=GeneID:117222485%2CGenbank:XP_033330099.1;Parent=rna-XM_033474208.1
NW_022889366.1	Gnomon	CDS	2705411	2705584	.	-	0	Name=XP_033330099.1;ID=cds-XP_033330099.1;Dbxref=GeneID:117222485%2CGenbank:XP_033330099.1;Parent=rna-XM_033474208.1
NW_022889366.1	Gnomon	CDS	2703139	2703276	.	-	0	Name=XP_033330099.1;ID=cds-XP_033330099.1;Dbxref=GeneID:117222485%2CGenbank:XP_033330099.1;Parent=rna-XM_033474208.1
NW_022889366.1	Gnomon	CDS	2700806	2700911	.	-	0	Name=XP_033330099.1;ID=cds-XP_033330099.1;Dbxref=GeneID:117222485%2CGenbank:XP_033330099.1;Parent=rna-XM_033474208.1
NW_022889366.1	Gnomon	CDS	2648326	2648507	.	-	0	Name=XP_033330099.1;ID=cds-XP_033330099.1;Dbxref=GeneID:117222485%2CGenbank:XP_033330099.1;Parent=rna-XM_033474208.1
NW_022889366.1	Gnomon	CDS	2621217	2621380	.	-	0	Name=XP_033330099.1;ID=cds-XP_033330099.1;Dbxref=GeneID:117222485%2CGenbank:XP_033330099.1;Parent=rna-XM_033474208.1
NW_022889366.1	Gnomon	CDS	2614996	2615197	.	-	0	Name=XP_033330099.1;ID=cds-XP_033330099.1;Dbxref=GeneID:117222485%2CGenbank:XP_033330099.1;Parent=rna-XM_033474208.1
NW_022889366.1	Gnomon	CDS	2591994	2592373	.	-	0	Name=XP_033330099.1;ID=cds-XP_033330099.1;Dbxref=GeneID:117222485%2CGenbank:XP_033330099.1;Parent=rna-XM_033474208.1
NW_022889366.1	Gnomon	CDS	2585880	2586171	.	-	0	Name=XP_033330099.1;ID=cds-XP_033330099.1;Dbxref=GeneID:117222485%2CGenbank:XP_033330099.1;Parent=rna-XM_033474208.1
NW_022889366.1	Gnomon	CDS	2729583	2729752	.	-	0	Name=XP_033330098.1;ID=cds-XP_033330098.1;Dbxref=GeneID:117222485%2CGenbank:XP_033330098.1;Parent=rna-XM_033474207.1
NW_022889366.1	Gnomon	CDS	2722203	2722755	.	-	0	Name=XP_033330098.1;ID=cds-XP_033330098.1;Dbxref=GeneID:117222485%2CGenbank:XP_033330098.1;Parent=rna-XM_033474207.1
NW_022889366.1	Gnomon	CDS	2715168	2715586	.	-	0	Name=XP_033330098.1;ID=cds-XP_033330098.1;Dbxref=GeneID:117222485%2CGenbank:XP_033330098.1;Parent=rna-XM_033474207.1
NW_022889366.1	Gnomon	CDS	2711962	2712091	.	-	0	Name=XP_033330098.1;ID=cds-XP_033330098.1;Dbxref=GeneID:117222485%2CGenbank:XP_033330098.1;Parent=rna-XM_033474207.1
NW_022889366.1	Gnomon	CDS	2706950	2707417	.	-	0	Name=XP_033330098.1;ID=cds-XP_033330098.1;Dbxref=GeneID:117222485%2CGenbank:XP_033330098.1;Parent=rna-XM_033474207.1
NW_022889366.1	Gnomon	CDS	2705411	2705584	.	-	0	Name=XP_033330098.1;ID=cds-XP_033330098.1;Dbxref=GeneID:117222485%2CGenbank:XP_033330098.1;Parent=rna-XM_033474207.1
NW_022889366.1	Gnomon	CDS	2703139	2703276	.	-	0	Name=XP_033330098.1;ID=cds-XP_033330098.1;Dbxref=GeneID:117222485%2CGenbank:XP_033330098.1;Parent=rna-XM_033474207.1
NW_022889366.1	Gnomon	CDS	2700806	2700911	.	-	0	Name=XP_033330098.1;ID=cds-XP_033330098.1;Dbxref=GeneID:117222485%2CGenbank:XP_033330098.1;Parent=rna-XM_033474207.1
NW_022889366.1	Gnomon	CDS	2648326	2648507	.	-	0	Name=XP_033330098.1;ID=cds-XP_033330098.1;Dbxref=GeneID:117222485%2CGenbank:XP_033330098.1;Parent=rna-XM_033474207.1
NW_022889366.1	Gnomon	CDS	2621217	2621380	.	-	0	Name=XP_033330098.1;ID=cds-XP_033330098.1;Dbxref=GeneID:117222485%2CGenbank:XP_033330098.1;Parent=rna-XM_033474207.1
NW_022889366.1	Gnomon	CDS	2614996	2615197	.	-	0	Name=XP_033330098.1;ID=cds-XP_033330098.1;Dbxref=GeneID:117222485%2CGenbank:XP_033330098.1;Parent=rna-XM_033474207.1
NW_022889366.1	Gnomon	CDS	2591994	2592373	.	-	0	Name=XP_033330098.1;ID=cds-XP_033330098.1;Dbxref=GeneID:117222485%2CGenbank:XP_033330098.1;Parent=rna-XM_033474207.1
NW_022889366.1	Gnomon	CDS	2585880	2586171	.	-	0	Name=XP_033330098.1;ID=cds-XP_033330098.1;Dbxref=GeneID:117222485%2CGenbank:XP_033330098.1;Parent=rna-XM_033474207.1
NW_022889366.1	Gnomon	exon	1007921	1008092	.	-	.	ID=exon-XM_033474180.1-6;Dbxref=GeneID:117222470%2CGenbank:XM_033474180.1;Parent=rna-XM_033474180.1
NW_022889366.1	Gnomon	exon	1008235	1008586	.	-	.	ID=exon-XM_033474180.1-5;Dbxref=GeneID:117222470%2CGenbank:XM_033474180.1;Parent=rna-XM_033474180.1
NW_022889366.1	Gnomon	exon	1007258	1007520	.	-	.	ID=exon-XM_033474180.1-8;Dbxref=GeneID:117222470%2CGenbank:XM_033474180.1;Parent=rna-XM_033474180.1
NW_022889366.1	Gnomon	exon	1007667	1007775	.	-	.	ID=exon-XM_033474180.1-7;Dbxref=GeneID:117222470%2CGenbank:XM_033474180.1;Parent=rna-XM_033474180.1
NW_022889366.1	Gnomon	exon	1013386	1013806	.	-	.	ID=exon-XM_033474180.1-2;Dbxref=GeneID:117222470%2CGenbank:XM_033474180.1;Parent=rna-XM_033474180.1
NW_022889366.1	Gnomon	exon	1013914	1014511	.	-	.	ID=exon-XM_033474180.1-1;Dbxref=GeneID:117222470%2CGenbank:XM_033474180.1;Parent=rna-XM_033474180.1
NW_022889366.1	Gnomon	exon	1009159	1009838	.	-	.	ID=exon-XM_033474180.1-4;Dbxref=GeneID:117222470%2CGenbank:XM_033474180.1;Parent=rna-XM_033474180.1
NW_022889366.1	Gnomon	exon	1012963	1013094	.	-	.	ID=exon-XM_033474180.1-3;Dbxref=GeneID:117222470%2CGenbank:XM_033474180.1;Parent=rna-XM_033474180.1
NW_022889366.1	Gnomon	CDS	3204894	3205086	.	-	0	Name=XP_033330107.1;ID=cds-XP_033330107.1;Dbxref=GeneID:117222490%2CGenbank:XP_033330107.1;Parent=rna-XM_033474216.1
NW_022889366.1	Gnomon	CDS	3080499	3080651	.	-	0	Name=XP_033330107.1;ID=cds-XP_033330107.1;Dbxref=GeneID:117222490%2CGenbank:XP_033330107.1;Parent=rna-XM_033474216.1
NW_022889366.1	Gnomon	CDS	3079904	3080108	.	-	0	Name=XP_033330107.1;ID=cds-XP_033330107.1;Dbxref=GeneID:117222490%2CGenbank:XP_033330107.1;Parent=rna-XM_033474216.1
NW_022889366.1	Gnomon	CDS	3077399	3077659	.	-	0	Name=XP_033330107.1;ID=cds-XP_033330107.1;Dbxref=GeneID:117222490%2CGenbank:XP_033330107.1;Parent=rna-XM_033474216.1
NW_022889366.1	Gnomon	CDS	3046204	3046596	.	-	0	Name=XP_033330107.1;ID=cds-XP_033330107.1;Dbxref=GeneID:117222490%2CGenbank:XP_033330107.1;Parent=rna-XM_033474216.1
NW_022889366.1	Gnomon	CDS	3045605	3045783	.	-	0	Name=XP_033330107.1;ID=cds-XP_033330107.1;Dbxref=GeneID:117222490%2CGenbank:XP_033330107.1;Parent=rna-XM_033474216.1
NW_022889366.1	Gnomon	CDS	3031327	3031557	.	-	0	Name=XP_033330107.1;ID=cds-XP_033330107.1;Dbxref=GeneID:117222490%2CGenbank:XP_033330107.1;Parent=rna-XM_033474216.1
NW_022889366.1	Gnomon	CDS	3029536	3029760	.	-	0	Name=XP_033330107.1;ID=cds-XP_033330107.1;Dbxref=GeneID:117222490%2CGenbank:XP_033330107.1;Parent=rna-XM_033474216.1
NW_022889366.1	Gnomon	CDS	3027088	3027555	.	-	0	Name=XP_033330107.1;ID=cds-XP_033330107.1;Dbxref=GeneID:117222490%2CGenbank:XP_033330107.1;Parent=rna-XM_033474216.1
NW_022889366.1	Gnomon	CDS	3024644	3024766	.	-	0	Name=XP_033330107.1;ID=cds-XP_033330107.1;Dbxref=GeneID:117222490%2CGenbank:XP_033330107.1;Parent=rna-XM_033474216.1
NW_022889366.1	Gnomon	CDS	3024261	3024579	.	-	0	Name=XP_033330107.1;ID=cds-XP_033330107.1;Dbxref=GeneID:117222490%2CGenbank:XP_033330107.1;Parent=rna-XM_033474216.1
NW_022889366.1	Gnomon	CDS	3023142	3023433	.	-	0	Name=XP_033330107.1;ID=cds-XP_033330107.1;Dbxref=GeneID:117222490%2CGenbank:XP_033330107.1;Parent=rna-XM_033474216.1
NW_022889366.1	Gnomon	CDS	3022332	3022545	.	-	0	Name=XP_033330107.1;ID=cds-XP_033330107.1;Dbxref=GeneID:117222490%2CGenbank:XP_033330107.1;Parent=rna-XM_033474216.1
NW_022889366.1	Gnomon	CDS	3020794	3021044	.	-	0	Name=XP_033330107.1;ID=cds-XP_033330107.1;Dbxref=GeneID:117222490%2CGenbank:XP_033330107.1;Parent=rna-XM_033474216.1
NW_022889366.1	Gnomon	CDS	3018455	3018625	.	-	0	Name=XP_033330107.1;ID=cds-XP_033330107.1;Dbxref=GeneID:117222490%2CGenbank:XP_033330107.1;Parent=rna-XM_033474216.1
NW_022889366.1	Gnomon	CDS	2729583	2729752	.	-	0	Name=XP_033330097.1;ID=cds-XP_033330097.1;Dbxref=GeneID:117222485%2CGenbank:XP_033330097.1;Parent=rna-XM_033474206.1
NW_022889366.1	Gnomon	CDS	2722203	2722755	.	-	0	Name=XP_033330097.1;ID=cds-XP_033330097.1;Dbxref=GeneID:117222485%2CGenbank:XP_033330097.1;Parent=rna-XM_033474206.1
NW_022889366.1	Gnomon	CDS	2715168	2715586	.	-	0	Name=XP_033330097.1;ID=cds-XP_033330097.1;Dbxref=GeneID:117222485%2CGenbank:XP_033330097.1;Parent=rna-XM_033474206.1
NW_022889366.1	Gnomon	CDS	2711962	2712091	.	-	0	Name=XP_033330097.1;ID=cds-XP_033330097.1;Dbxref=GeneID:117222485%2CGenbank:XP_033330097.1;Parent=rna-XM_033474206.1
NW_022889366.1	Gnomon	CDS	2706950	2707417	.	-	0	Name=XP_033330097.1;ID=cds-XP_033330097.1;Dbxref=GeneID:117222485%2CGenbank:XP_033330097.1;Parent=rna-XM_033474206.1
NW_022889366.1	Gnomon	CDS	2705411	2705584	.	-	0	Name=XP_033330097.1;ID=cds-XP_033330097.1;Dbxref=GeneID:117222485%2CGenbank:XP_033330097.1;Parent=rna-XM_033474206.1
NW_022889366.1	Gnomon	CDS	2703139	2703276	.	-	0	Name=XP_033330097.1;ID=cds-XP_033330097.1;Dbxref=GeneID:117222485%2CGenbank:XP_033330097.1;Parent=rna-XM_033474206.1
NW_022889366.1	Gnomon	CDS	2700806	2700911	.	-	0	Name=XP_033330097.1;ID=cds-XP_033330097.1;Dbxref=GeneID:117222485%2CGenbank:XP_033330097.1;Parent=rna-XM_033474206.1
NW_022889366.1	Gnomon	CDS	2648326	2648507	.	-	0	Name=XP_033330097.1;ID=cds-XP_033330097.1;Dbxref=GeneID:117222485%2CGenbank:XP_033330097.1;Parent=rna-XM_033474206.1
NW_022889366.1	Gnomon	CDS	2621217	2621380	.	-	0	Name=XP_033330097.1;ID=cds-XP_033330097.1;Dbxref=GeneID:117222485%2CGenbank:XP_033330097.1;Parent=rna-XM_033474206.1
NW_022889366.1	Gnomon	CDS	2614996	2615197	.	-	0	Name=XP_033330097.1;ID=cds-XP_033330097.1;Dbxref=GeneID:117222485%2CGenbank:XP_033330097.1;Parent=rna-XM_033474206.1
NW_022889366.1	Gnomon	CDS	2591994	2592373	.	-	0	Name=XP_033330097.1;ID=cds-XP_033330097.1;Dbxref=GeneID:117222485%2CGenbank:XP_033330097.1;Parent=rna-XM_033474206.1
NW_022889366.1	Gnomon	CDS	2585880	2586171	.	-	0	Name=XP_033330097.1;ID=cds-XP_033330097.1;Dbxref=GeneID:117222485%2CGenbank:XP_033330097.1;Parent=rna-XM_033474206.1
NW_022889366.1	Gnomon	CDS	3005653	3005659	.	-	0	Name=XP_033330106.1;ID=cds-XP_033330106.1;Dbxref=GeneID:117222488%2CGenbank:XP_033330106.1;Parent=rna-XM_033474215.1
NW_022889366.1	Gnomon	CDS	3004981	3005107	.	-	0	Name=XP_033330106.1;ID=cds-XP_033330106.1;Dbxref=GeneID:117222488%2CGenbank:XP_033330106.1;Parent=rna-XM_033474215.1
NW_022889366.1	Gnomon	CDS	3004665	3004794	.	-	0	Name=XP_033330106.1;ID=cds-XP_033330106.1;Dbxref=GeneID:117222488%2CGenbank:XP_033330106.1;Parent=rna-XM_033474215.1
NW_022889366.1	Gnomon	CDS	3004417	3004581	.	-	0	Name=XP_033330106.1;ID=cds-XP_033330106.1;Dbxref=GeneID:117222488%2CGenbank:XP_033330106.1;Parent=rna-XM_033474215.1
NW_022889366.1	Gnomon	CDS	3003908	3004109	.	-	0	Name=XP_033330106.1;ID=cds-XP_033330106.1;Dbxref=GeneID:117222488%2CGenbank:XP_033330106.1;Parent=rna-XM_033474215.1
NW_022889366.1	Gnomon	CDS	3003707	3003831	.	-	0	Name=XP_033330106.1;ID=cds-XP_033330106.1;Dbxref=GeneID:117222488%2CGenbank:XP_033330106.1;Parent=rna-XM_033474215.1
NW_022889366.1	Gnomon	CDS	3003447	3003455	.	-	0	Name=XP_033330106.1;ID=cds-XP_033330106.1;Dbxref=GeneID:117222488%2CGenbank:XP_033330106.1;Parent=rna-XM_033474215.1
NW_022889366.1	Gnomon	exon	1024740	1027418	.	+	.	ID=exon-XM_033474127.1-1;Dbxref=GeneID:117222435%2CGenbank:XM_033474127.1;Parent=rna-XM_033474127.1
NW_022889366.1	Gnomon	CDS	2740016	2740045	.	-	0	Name=XP_033330096.1;ID=cds-XP_033330096.1;Dbxref=GeneID:117222485%2CGenbank:XP_033330096.1;Parent=rna-XM_033474205.1
NW_022889366.1	Gnomon	CDS	2729583	2729905	.	-	0	Name=XP_033330096.1;ID=cds-XP_033330096.1;Dbxref=GeneID:117222485%2CGenbank:XP_033330096.1;Parent=rna-XM_033474205.1
NW_022889366.1	Gnomon	CDS	2722203	2722755	.	-	0	Name=XP_033330096.1;ID=cds-XP_033330096.1;Dbxref=GeneID:117222485%2CGenbank:XP_033330096.1;Parent=rna-XM_033474205.1
NW_022889366.1	Gnomon	CDS	2715168	2715586	.	-	0	Name=XP_033330096.1;ID=cds-XP_033330096.1;Dbxref=GeneID:117222485%2CGenbank:XP_033330096.1;Parent=rna-XM_033474205.1
NW_022889366.1	Gnomon	CDS	2711962	2712091	.	-	0	Name=XP_033330096.1;ID=cds-XP_033330096.1;Dbxref=GeneID:117222485%2CGenbank:XP_033330096.1;Parent=rna-XM_033474205.1
NW_022889366.1	Gnomon	CDS	2706950	2707417	.	-	0	Name=XP_033330096.1;ID=cds-XP_033330096.1;Dbxref=GeneID:117222485%2CGenbank:XP_033330096.1;Parent=rna-XM_033474205.1
NW_022889366.1	Gnomon	CDS	2705411	2705584	.	-	0	Name=XP_033330096.1;ID=cds-XP_033330096.1;Dbxref=GeneID:117222485%2CGenbank:XP_033330096.1;Parent=rna-XM_033474205.1
NW_022889366.1	Gnomon	CDS	2703139	2703276	.	-	0	Name=XP_033330096.1;ID=cds-XP_033330096.1;Dbxref=GeneID:117222485%2CGenbank:XP_033330096.1;Parent=rna-XM_033474205.1
NW_022889366.1	Gnomon	CDS	2700806	2700911	.	-	0	Name=XP_033330096.1;ID=cds-XP_033330096.1;Dbxref=GeneID:117222485%2CGenbank:XP_033330096.1;Parent=rna-XM_033474205.1
NW_022889366.1	Gnomon	CDS	2648326	2648507	.	-	0	Name=XP_033330096.1;ID=cds-XP_033330096.1;Dbxref=GeneID:117222485%2CGenbank:XP_033330096.1;Parent=rna-XM_033474205.1
NW_022889366.1	Gnomon	CDS	2621217	2621380	.	-	0	Name=XP_033330096.1;ID=cds-XP_033330096.1;Dbxref=GeneID:117222485%2CGenbank:XP_033330096.1;Parent=rna-XM_033474205.1
NW_022889366.1	Gnomon	CDS	2614996	2615197	.	-	0	Name=XP_033330096.1;ID=cds-XP_033330096.1;Dbxref=GeneID:117222485%2CGenbank:XP_033330096.1;Parent=rna-XM_033474205.1
NW_022889366.1	Gnomon	CDS	2591994	2592373	.	-	0	Name=XP_033330096.1;ID=cds-XP_033330096.1;Dbxref=GeneID:117222485%2CGenbank:XP_033330096.1;Parent=rna-XM_033474205.1
NW_022889366.1	Gnomon	CDS	2585880	2586171	.	-	0	Name=XP_033330096.1;ID=cds-XP_033330096.1;Dbxref=GeneID:117222485%2CGenbank:XP_033330096.1;Parent=rna-XM_033474205.1
NW_022889366.1	Gnomon	exon	3230700	3232081	.	-	.	ID=exon-XM_033474151.1-5;Dbxref=GeneID:117222455%2CGenbank:XM_033474151.1;Parent=rna-XM_033474151.1
NW_022889366.1	Gnomon	exon	3235079	3235293	.	-	.	ID=exon-XM_033474151.1-2;Dbxref=GeneID:117222455%2CGenbank:XM_033474151.1;Parent=rna-XM_033474151.1
NW_022889366.1	Gnomon	exon	3239690	3239870	.	-	.	ID=exon-XM_033474151.1-1;Dbxref=GeneID:117222455%2CGenbank:XM_033474151.1;Parent=rna-XM_033474151.1
NW_022889366.1	Gnomon	exon	3232524	3233009	.	-	.	ID=exon-XM_033474151.1-4;Dbxref=GeneID:117222455%2CGenbank:XM_033474151.1;Parent=rna-XM_033474151.1
NW_022889366.1	Gnomon	exon	3234668	3235011	.	-	.	ID=exon-XM_033474151.1-3;Dbxref=GeneID:117222455%2CGenbank:XM_033474151.1;Parent=rna-XM_033474151.1
NW_022889366.1	Gnomon	CDS	1573955	1574164	.	+	0	Name=XP_033330047.1;ID=cds-XP_033330047.1;Dbxref=GeneID:117222459%2CGenbank:XP_033330047.1;Parent=rna-XM_033474156.1
NW_022889366.1	Gnomon	CDS	1599525	1599666	.	+	0	Name=XP_033330047.1;ID=cds-XP_033330047.1;Dbxref=GeneID:117222459%2CGenbank:XP_033330047.1;Parent=rna-XM_033474156.1
NW_022889366.1	Gnomon	CDS	1601004	1601114	.	+	0	Name=XP_033330047.1;ID=cds-XP_033330047.1;Dbxref=GeneID:117222459%2CGenbank:XP_033330047.1;Parent=rna-XM_033474156.1
NW_022889366.1	Gnomon	CDS	1616262	1616309	.	+	0	Name=XP_033330047.1;ID=cds-XP_033330047.1;Dbxref=GeneID:117222459%2CGenbank:XP_033330047.1;Parent=rna-XM_033474156.1
NW_022889366.1	Gnomon	CDS	1616380	1616462	.	+	0	Name=XP_033330047.1;ID=cds-XP_033330047.1;Dbxref=GeneID:117222459%2CGenbank:XP_033330047.1;Parent=rna-XM_033474156.1
NW_022889366.1	Gnomon	CDS	1618406	1618468	.	+	0	Name=XP_033330047.1;ID=cds-XP_033330047.1;Dbxref=GeneID:117222459%2CGenbank:XP_033330047.1;Parent=rna-XM_033474156.1
NW_022889366.1	Gnomon	CDS	1619268	1619372	.	+	0	Name=XP_033330047.1;ID=cds-XP_033330047.1;Dbxref=GeneID:117222459%2CGenbank:XP_033330047.1;Parent=rna-XM_033474156.1
NW_022889366.1	Gnomon	CDS	1620485	1620613	.	+	0	Name=XP_033330047.1;ID=cds-XP_033330047.1;Dbxref=GeneID:117222459%2CGenbank:XP_033330047.1;Parent=rna-XM_033474156.1
NW_022889366.1	Gnomon	CDS	1621368	1621591	.	+	0	Name=XP_033330047.1;ID=cds-XP_033330047.1;Dbxref=GeneID:117222459%2CGenbank:XP_033330047.1;Parent=rna-XM_033474156.1
NW_022889366.1	Gnomon	CDS	1623314	1623471	.	+	0	Name=XP_033330047.1;ID=cds-XP_033330047.1;Dbxref=GeneID:117222459%2CGenbank:XP_033330047.1;Parent=rna-XM_033474156.1
NW_022889366.1	Gnomon	CDS	1625097	1625254	.	+	0	Name=XP_033330047.1;ID=cds-XP_033330047.1;Dbxref=GeneID:117222459%2CGenbank:XP_033330047.1;Parent=rna-XM_033474156.1
NW_022889366.1	Gnomon	CDS	1625775	1625843	.	+	0	Name=XP_033330047.1;ID=cds-XP_033330047.1;Dbxref=GeneID:117222459%2CGenbank:XP_033330047.1;Parent=rna-XM_033474156.1
NW_022889366.1	Gnomon	mRNA	1019637	1024319	.	-	.	Name=XM_033474144.1;ID=rna-XM_033474144.1;Dbxref=GeneID:117222448%2CGenbank:XM_033474144.1;Parent=gene-LOC117222448
NW_022889366.1	Gnomon	exon	1601004	1601114	.	+	.	ID=exon-XM_033474156.1-3;Dbxref=GeneID:117222459%2CGenbank:XM_033474156.1;Parent=rna-XM_033474156.1
NW_022889366.1	Gnomon	exon	1599525	1599666	.	+	.	ID=exon-XM_033474156.1-2;Dbxref=GeneID:117222459%2CGenbank:XM_033474156.1;Parent=rna-XM_033474156.1
NW_022889366.1	Gnomon	exon	1573936	1574164	.	+	.	ID=exon-XM_033474156.1-1;Dbxref=GeneID:117222459%2CGenbank:XM_033474156.1;Parent=rna-XM_033474156.1
NW_022889366.1	Gnomon	exon	1619268	1619372	.	+	.	ID=exon-XM_033474156.1-7;Dbxref=GeneID:117222459%2CGenbank:XM_033474156.1;Parent=rna-XM_033474156.1
NW_022889366.1	Gnomon	exon	1618406	1618468	.	+	.	ID=exon-XM_033474156.1-6;Dbxref=GeneID:117222459%2CGenbank:XM_033474156.1;Parent=rna-XM_033474156.1
NW_022889366.1	Gnomon	exon	1616380	1616462	.	+	.	ID=exon-XM_033474156.1-5;Dbxref=GeneID:117222459%2CGenbank:XM_033474156.1;Parent=rna-XM_033474156.1
NW_022889366.1	Gnomon	exon	1616262	1616309	.	+	.	ID=exon-XM_033474156.1-4;Dbxref=GeneID:117222459%2CGenbank:XM_033474156.1;Parent=rna-XM_033474156.1
NW_022889366.1	Gnomon	exon	1621368	1621591	.	+	.	ID=exon-XM_033474156.1-9;Dbxref=GeneID:117222459%2CGenbank:XM_033474156.1;Parent=rna-XM_033474156.1
NW_022889366.1	Gnomon	exon	1620485	1620613	.	+	.	ID=exon-XM_033474156.1-8;Dbxref=GeneID:117222459%2CGenbank:XM_033474156.1;Parent=rna-XM_033474156.1
NW_022889366.1	Gnomon	exon	2576163	2586171	.	-	.	ID=exon-XM_033474206.1-14;Dbxref=GeneID:117222485%2CGenbank:XM_033474206.1;Parent=rna-XM_033474206.1
NW_022889366.1	Gnomon	exon	2591994	2592373	.	-	.	ID=exon-XM_033474206.1-13;Dbxref=GeneID:117222485%2CGenbank:XM_033474206.1;Parent=rna-XM_033474206.1
NW_022889366.1	Gnomon	exon	2648326	2648507	.	-	.	ID=exon-XM_033474206.1-10;Dbxref=GeneID:117222485%2CGenbank:XM_033474206.1;Parent=rna-XM_033474206.1
NW_022889366.1	Gnomon	exon	2614996	2615197	.	-	.	ID=exon-XM_033474206.1-12;Dbxref=GeneID:117222485%2CGenbank:XM_033474206.1;Parent=rna-XM_033474206.1
NW_022889366.1	Gnomon	exon	2621217	2621380	.	-	.	ID=exon-XM_033474206.1-11;Dbxref=GeneID:117222485%2CGenbank:XM_033474206.1;Parent=rna-XM_033474206.1
NW_022889366.1	Gnomon	CDS	2195446	2195529	.	-	0	Name=XP_033330046.1;ID=cds-XP_033330046.1;Dbxref=GeneID:117222458%2CGenbank:XP_033330046.1;Parent=rna-XM_033474155.1
NW_022889366.1	Gnomon	CDS	2194944	2195078	.	-	0	Name=XP_033330046.1;ID=cds-XP_033330046.1;Dbxref=GeneID:117222458%2CGenbank:XP_033330046.1;Parent=rna-XM_033474155.1
NW_022889366.1	Gnomon	CDS	2194774	2194860	.	-	0	Name=XP_033330046.1;ID=cds-XP_033330046.1;Dbxref=GeneID:117222458%2CGenbank:XP_033330046.1;Parent=rna-XM_033474155.1
NW_022889366.1	Gnomon	mRNA	2200867	2203686	.	-	.	Name=XM_033474143.1;ID=rna-XM_033474143.1;Dbxref=GeneID:117222447%2CGenbank:XM_033474143.1;Parent=gene-LOC117222447
NW_022889366.1	Gnomon	mRNA	1019637	1024218	.	-	.	Name=XM_033474146.1;ID=rna-XM_033474146.1;Dbxref=GeneID:117222448%2CGenbank:XM_033474146.1;Parent=gene-LOC117222448
NW_022889366.1	Gnomon	CDS	1215765	1217022	.	+	0	Name=XP_033330045.1;ID=cds-XP_033330045.1;Dbxref=GeneID:117222457%2CGenbank:XP_033330045.1;Parent=rna-XM_033474154.1
NW_022889366.1	Gnomon	CDS	1440214	1440317	.	+	0	Name=XP_033330045.1;ID=cds-XP_033330045.1;Dbxref=GeneID:117222457%2CGenbank:XP_033330045.1;Parent=rna-XM_033474154.1
NW_022889366.1	Gnomon	CDS	1539916	1541445	.	+	0	Name=XP_033330045.1;ID=cds-XP_033330045.1;Dbxref=GeneID:117222457%2CGenbank:XP_033330045.1;Parent=rna-XM_033474154.1
NW_022889366.1	Gnomon	exon	484331	484619	.	-	.	ID=exon-XM_033474198.1-1;Dbxref=GeneID:117222479%2CGenbank:XM_033474198.1;Parent=rna-XM_033474198.1
NW_022889366.1	Gnomon	exon	462859	462982	.	-	.	ID=exon-XM_033474198.1-5;Dbxref=GeneID:117222479%2CGenbank:XM_033474198.1;Parent=rna-XM_033474198.1
NW_022889366.1	Gnomon	exon	464118	464274	.	-	.	ID=exon-XM_033474198.1-4;Dbxref=GeneID:117222479%2CGenbank:XM_033474198.1;Parent=rna-XM_033474198.1
NW_022889366.1	Gnomon	exon	466033	466298	.	-	.	ID=exon-XM_033474198.1-3;Dbxref=GeneID:117222479%2CGenbank:XM_033474198.1;Parent=rna-XM_033474198.1
NW_022889366.1	Gnomon	exon	468535	468642	.	-	.	ID=exon-XM_033474198.1-2;Dbxref=GeneID:117222479%2CGenbank:XM_033474198.1;Parent=rna-XM_033474198.1
NW_022889366.1	Gnomon	exon	460198	461363	.	-	.	ID=exon-XM_033474198.1-7;Dbxref=GeneID:117222479%2CGenbank:XM_033474198.1;Parent=rna-XM_033474198.1
NW_022889366.1	Gnomon	exon	462562	462776	.	-	.	ID=exon-XM_033474198.1-6;Dbxref=GeneID:117222479%2CGenbank:XM_033474198.1;Parent=rna-XM_033474198.1
NW_022889366.1	tRNAscan-SE	tRNA	2098076	2098193	.	-	.	ID=rna-Trnal-caa-2;Dbxref=GeneID:117222496;Note=transfer RNA leucine (anticodon CAA);Parent=gene-Trnal-caa-2
NW_022889366.1	Gnomon	exon	62777	62955	.	+	.	ID=exon-XR_004490704.1-1;Dbxref=GeneID:117222475%2CGenbank:XR_004490704.1;Parent=rna-XR_004490704.1
NW_022889366.1	Gnomon	exon	63928	64130	.	+	.	ID=exon-XR_004490704.1-3;Dbxref=GeneID:117222475%2CGenbank:XR_004490704.1;Parent=rna-XR_004490704.1
NW_022889366.1	Gnomon	exon	63630	63780	.	+	.	ID=exon-XR_004490704.1-2;Dbxref=GeneID:117222475%2CGenbank:XR_004490704.1;Parent=rna-XR_004490704.1
NW_022889366.1	Gnomon	exon	1722437	1722974	.	-	.	ID=exon-XM_033474179.1-8;Dbxref=GeneID:117222468%2CGenbank:XM_033474179.1;Parent=rna-XM_033474179.1
NW_022889366.1	Gnomon	exon	1723074	1723304	.	-	.	ID=exon-XM_033474179.1-7;Dbxref=GeneID:117222468%2CGenbank:XM_033474179.1;Parent=rna-XM_033474179.1
NW_022889366.1	Gnomon	exon	1723364	1723891	.	-	.	ID=exon-XM_033474179.1-6;Dbxref=GeneID:117222468%2CGenbank:XM_033474179.1;Parent=rna-XM_033474179.1
NW_022889366.1	Gnomon	exon	1725892	1726284	.	-	.	ID=exon-XM_033474179.1-5;Dbxref=GeneID:117222468%2CGenbank:XM_033474179.1;Parent=rna-XM_033474179.1
NW_022889366.1	Gnomon	exon	1729291	1729419	.	-	.	ID=exon-XM_033474179.1-4;Dbxref=GeneID:117222468%2CGenbank:XM_033474179.1;Parent=rna-XM_033474179.1
NW_022889366.1	Gnomon	exon	1729518	1729606	.	-	.	ID=exon-XM_033474179.1-3;Dbxref=GeneID:117222468%2CGenbank:XM_033474179.1;Parent=rna-XM_033474179.1
NW_022889366.1	Gnomon	exon	1729753	1730146	.	-	.	ID=exon-XM_033474179.1-2;Dbxref=GeneID:117222468%2CGenbank:XM_033474179.1;Parent=rna-XM_033474179.1
NW_022889366.1	Gnomon	exon	1730607	1731378	.	-	.	ID=exon-XM_033474179.1-1;Dbxref=GeneID:117222468%2CGenbank:XM_033474179.1;Parent=rna-XM_033474179.1
NW_022889366.1	Gnomon	mRNA	1019637	1024218	.	-	.	Name=XM_033474145.1;ID=rna-XM_033474145.1;Dbxref=GeneID:117222448%2CGenbank:XM_033474145.1;Parent=gene-LOC117222448
NW_022889366.1	tRNAscan-SE	gene	1198932	1199004	.	+	.	Name=Trnak-cuu;ID=gene-Trnak-cuu-4;Dbxref=GeneID:117222492
NW_022889366.1	Gnomon	mRNA	213586	414813	.	-	.	Name=XM_033474148.1;ID=rna-XM_033474148.1;Dbxref=GeneID:117222450%2CGenbank:XM_033474148.1;Note=The sequence of the model RefSeq transcript was modified relative to this genomic sequence to represent the inferred CDS: added 551 bases not found in genome assembly;Parent=gene-LOC117222450
NW_022889366.1	Gnomon	CDS	3228356	3228466	.	+	0	Name=XP_033330043.1;ID=cds-XP_033330043.1;Dbxref=GeneID:117222456%2CGenbank:XP_033330043.1;Parent=rna-XM_033474152.1
NW_022889366.1	Gnomon	CDS	3228822	3228873	.	+	0	Name=XP_033330043.1;ID=cds-XP_033330043.1;Dbxref=GeneID:117222456%2CGenbank:XP_033330043.1;Parent=rna-XM_033474152.1
NW_022889366.1	Gnomon	CDS	3229018	3229250	.	+	0	Name=XP_033330043.1;ID=cds-XP_033330043.1;Dbxref=GeneID:117222456%2CGenbank:XP_033330043.1;Parent=rna-XM_033474152.1
NW_022889366.1	Gnomon	CDS	3229416	3229638	.	+	0	Name=XP_033330043.1;ID=cds-XP_033330043.1;Dbxref=GeneID:117222456%2CGenbank:XP_033330043.1;Parent=rna-XM_033474152.1
NW_022889366.1	Gnomon	CDS	3229713	3229988	.	+	0	Name=XP_033330043.1;ID=cds-XP_033330043.1;Dbxref=GeneID:117222456%2CGenbank:XP_033330043.1;Parent=rna-XM_033474152.1
NW_022889366.1	Gnomon	CDS	3230060	3230292	.	+	0	Name=XP_033330043.1;ID=cds-XP_033330043.1;Dbxref=GeneID:117222456%2CGenbank:XP_033330043.1;Parent=rna-XM_033474152.1
NW_022889366.1	Gnomon	exon	448129	449236	.	-	.	ID=exon-XM_033474203.1-4;Dbxref=GeneID:117222482%2CGenbank:XM_033474203.1;Parent=rna-XM_033474203.1
NW_022889366.1	Gnomon	exon	449354	449559	.	-	.	ID=exon-XM_033474203.1-3;Dbxref=GeneID:117222482%2CGenbank:XM_033474203.1;Parent=rna-XM_033474203.1
NW_022889366.1	Gnomon	exon	449634	449744	.	-	.	ID=exon-XM_033474203.1-2;Dbxref=GeneID:117222482%2CGenbank:XM_033474203.1;Parent=rna-XM_033474203.1
NW_022889366.1	Gnomon	exon	450386	450671	.	-	.	ID=exon-XM_033474203.1-1;Dbxref=GeneID:117222482%2CGenbank:XM_033474203.1;Parent=rna-XM_033474203.1
NW_022889366.1	Gnomon	mRNA	296716	302649	.	+	.	Name=XM_033474147.1;ID=rna-XM_033474147.1;Dbxref=GeneID:117222449%2CGenbank:XM_033474147.1;Parent=gene-LOC117222449
NW_022889366.1	Gnomon	CDS	3239690	3239695	.	-	0	Name=XP_033330042.1;ID=cds-XP_033330042.1;Dbxref=GeneID:117222455%2CGenbank:XP_033330042.1;Parent=rna-XM_033474151.1
NW_022889366.1	Gnomon	CDS	3235079	3235293	.	-	0	Name=XP_033330042.1;ID=cds-XP_033330042.1;Dbxref=GeneID:117222455%2CGenbank:XP_033330042.1;Parent=rna-XM_033474151.1
NW_022889366.1	Gnomon	CDS	3234668	3235011	.	-	0	Name=XP_033330042.1;ID=cds-XP_033330042.1;Dbxref=GeneID:117222455%2CGenbank:XP_033330042.1;Parent=rna-XM_033474151.1
NW_022889366.1	Gnomon	CDS	3232524	3233009	.	-	0	Name=XP_033330042.1;ID=cds-XP_033330042.1;Dbxref=GeneID:117222455%2CGenbank:XP_033330042.1;Parent=rna-XM_033474151.1
NW_022889366.1	Gnomon	CDS	3231057	3232081	.	-	0	Name=XP_033330042.1;ID=cds-XP_033330042.1;Dbxref=GeneID:117222455%2CGenbank:XP_033330042.1;Parent=rna-XM_033474151.1
NW_022889366.1	Gnomon	CDS	3239690	3239695	.	-	0	Name=XP_033330041.1;ID=cds-XP_033330041.1;Dbxref=GeneID:117222455%2CGenbank:XP_033330041.1;Parent=rna-XM_033474150.1
NW_022889366.1	Gnomon	CDS	3235079	3235293	.	-	0	Name=XP_033330041.1;ID=cds-XP_033330041.1;Dbxref=GeneID:117222455%2CGenbank:XP_033330041.1;Parent=rna-XM_033474150.1
NW_022889366.1	Gnomon	CDS	3234668	3235026	.	-	0	Name=XP_033330041.1;ID=cds-XP_033330041.1;Dbxref=GeneID:117222455%2CGenbank:XP_033330041.1;Parent=rna-XM_033474150.1
NW_022889366.1	Gnomon	CDS	3232524	3233009	.	-	0	Name=XP_033330041.1;ID=cds-XP_033330041.1;Dbxref=GeneID:117222455%2CGenbank:XP_033330041.1;Parent=rna-XM_033474150.1
NW_022889366.1	Gnomon	CDS	3231057	3232081	.	-	0	Name=XP_033330041.1;ID=cds-XP_033330041.1;Dbxref=GeneID:117222455%2CGenbank:XP_033330041.1;Parent=rna-XM_033474150.1
NW_022889366.1	Gnomon	exon	2194944	2195078	.	-	.	ID=exon-XM_033474155.1-2;Dbxref=GeneID:117222458%2CGenbank:XM_033474155.1;Parent=rna-XM_033474155.1
NW_022889366.1	Gnomon	exon	2195446	2195529	.	-	.	ID=exon-XM_033474155.1-1;Dbxref=GeneID:117222458%2CGenbank:XM_033474155.1;Parent=rna-XM_033474155.1
NW_022889366.1	Gnomon	exon	2194715	2194860	.	-	.	ID=exon-XM_033474155.1-3;Dbxref=GeneID:117222458%2CGenbank:XM_033474155.1;Parent=rna-XM_033474155.1
NW_022889366.1	Gnomon	CDS	439200	439312	.	+	0	Name=XP_033330040.1;ID=cds-XP_033330040.1;Dbxref=GeneID:117222451%2CGenbank:XP_033330040.1;Parent=rna-XM_033474149.1
NW_022889366.1	Gnomon	CDS	439381	439552	.	+	0	Name=XP_033330040.1;ID=cds-XP_033330040.1;Dbxref=GeneID:117222451%2CGenbank:XP_033330040.1;Parent=rna-XM_033474149.1
NW_022889366.1	Gnomon	CDS	439615	439743	.	+	0	Name=XP_033330040.1;ID=cds-XP_033330040.1;Dbxref=GeneID:117222451%2CGenbank:XP_033330040.1;Parent=rna-XM_033474149.1
NW_022889366.1	Gnomon	CDS	439824	440063	.	+	0	Name=XP_033330040.1;ID=cds-XP_033330040.1;Dbxref=GeneID:117222451%2CGenbank:XP_033330040.1;Parent=rna-XM_033474149.1
NW_022889366.1	Gnomon	exon	883332	886736	.	+	.	ID=exon-XM_033474192.1-22;Dbxref=GeneID:117222478%2CGenbank:XM_033474192.1;Parent=rna-XM_033474192.1
NW_022889366.1	Gnomon	exon	882997	883239	.	+	.	ID=exon-XM_033474192.1-21;Dbxref=GeneID:117222478%2CGenbank:XM_033474192.1;Parent=rna-XM_033474192.1
NW_022889366.1	Gnomon	exon	882533	882746	.	+	.	ID=exon-XM_033474192.1-20;Dbxref=GeneID:117222478%2CGenbank:XM_033474192.1;Parent=rna-XM_033474192.1
NW_022889366.1	Gnomon	mRNA	438811	440170	.	+	.	Name=XM_033474149.1;ID=rna-XM_033474149.1;Dbxref=GeneID:117222451%2CGenbank:XM_033474149.1;Parent=gene-LOC117222451
NW_022889366.1	Gnomon	exon	867449	867844	.	+	.	ID=exon-XM_033474192.1-12;Dbxref=GeneID:117222478%2CGenbank:XM_033474192.1;Parent=rna-XM_033474192.1
NW_022889366.1	Gnomon	exon	848085	848212	.	+	.	ID=exon-XM_033474192.1-11;Dbxref=GeneID:117222478%2CGenbank:XM_033474192.1;Parent=rna-XM_033474192.1
NW_022889366.1	Gnomon	exon	872448	872636	.	+	.	ID=exon-XM_033474192.1-14;Dbxref=GeneID:117222478%2CGenbank:XM_033474192.1;Parent=rna-XM_033474192.1
NW_022889366.1	Gnomon	exon	869167	869269	.	+	.	ID=exon-XM_033474192.1-13;Dbxref=GeneID:117222478%2CGenbank:XM_033474192.1;Parent=rna-XM_033474192.1
NW_022889366.1	Gnomon	exon	878379	878479	.	+	.	ID=exon-XM_033474192.1-16;Dbxref=GeneID:117222478%2CGenbank:XM_033474192.1;Parent=rna-XM_033474192.1
NW_022889366.1	Gnomon	exon	875904	876118	.	+	.	ID=exon-XM_033474192.1-15;Dbxref=GeneID:117222478%2CGenbank:XM_033474192.1;Parent=rna-XM_033474192.1
[truncated: 112 more rows]
